# Supplementary material for: Relationship between histone modifications and transcription factor binding is protein family specific
Source: Genome Res. 2018 Mar;28(3):321–33. doi: 10.1101/gr.220079.116 (PMC5848611; doi:10.1101/gr.220079.116)
Supplement: Supplemental Material [file supp_gr.220079.116_Supplemental_Material.zip]

Archive with 1,311 entries (1,014 files):
- Supplemental_Material/.git/
- Supplemental_Material/.git/branches/
- Supplemental_Material/.git/COMMIT_EDITMSG
- Supplemental_Material/.git/config
- Supplemental_Material/.git/description
- Supplemental_Material/.git/FETCH_HEAD
- Supplemental_Material/.git/HEAD
- Supplemental_Material/.git/hooks/
- Supplemental_Material/.git/hooks/applypatch-msg.sample
- Supplemental_Material/.git/hooks/commit-msg.sample
- Supplemental_Material/.git/hooks/post-update.sample
- Supplemental_Material/.git/hooks/pre-applypatch.sample
- Supplemental_Material/.git/hooks/pre-commit.sample
- Supplemental_Material/.git/hooks/prepare-commit-msg.sample
- Supplemental_Material/.git/hooks/pre-push.sample
- Supplemental_Material/.git/hooks/pre-rebase.sample
- Supplemental_Material/.git/hooks/pre-receive.sample
- Supplemental_Material/.git/hooks/update.sample
- Supplemental_Material/.git/index
- Supplemental_Material/.git/info/
- Supplemental_Material/.git/info/exclude
- Supplemental_Material/.git/logs/
- Supplemental_Material/.git/logs/HEAD
- Supplemental_Material/.git/logs/refs/
- Supplemental_Material/.git/logs/refs/heads/
- Supplemental_Material/.git/logs/refs/heads/master
- Supplemental_Material/.git/logs/refs/remotes/
- Supplemental_Material/.git/logs/refs/remotes/origin/
- Supplemental_Material/.git/logs/refs/remotes/origin/HEAD
- Supplemental_Material/.git/logs/refs/remotes/origin/master
- Supplemental_Material/.git/objects/
- Supplemental_Material/.git/objects/00/
- Supplemental_Material/.git/objects/00/3c5a9b57ec48985756db4b1a056c299d5ce468
- Supplemental_Material/.git/objects/00/ffbba73299fd9e1bc47239df3b9a01b5c368d8
- Supplemental_Material/.git/objects/01/
- Supplemental_Material/.git/objects/01/605e0a6a4748df4fbd1b3f822822c610dfd7eb
- Supplemental_Material/.git/objects/01/76a924233811e3eb55c3a1652f9219c1269f0f
- Supplemental_Material/.git/objects/02/
- Supplemental_Material/.git/objects/02/1b97fe710375cac1955c7b4619a908f03136af
- Supplemental_Material/.git/objects/02/56621d85d16af9366ef87168a6b881f0f64586
- Supplemental_Material/.git/objects/02/61cc50b8e23d571537ab13b50b5650f70b7e93
- Supplemental_Material/.git/objects/02/bb2f9a633e16105ec5ff0ddfee5b6d233d3002
- Supplemental_Material/.git/objects/03/
- Supplemental_Material/.git/objects/03/26ff7f2709a69895fb0b63cddc0a1bb87046fe
- Supplemental_Material/.git/objects/03/5124f67c2f7c176f5f226acc5aad7c5a64a94d
- Supplemental_Material/.git/objects/03/aaa0626929dd325ce2e9f4b62335023709653b
- Supplemental_Material/.git/objects/04/
- Supplemental_Material/.git/objects/04/081048aff790074b83cc74e410ca38addb6725
- Supplemental_Material/.git/objects/05/
- Supplemental_Material/.git/objects/05/b87c865772af4bcafead9ee92a945f1c7af717
- Supplemental_Material/.git/objects/06/
- Supplemental_Material/.git/objects/06/1cdde7b1b30ba6f768a2fb7666a591b94e63ea
- Supplemental_Material/.git/objects/07/
- Supplemental_Material/.git/objects/07/2ad2a9054d3d90d4f8741408c6dfd6ae85cfe4
- Supplemental_Material/.git/objects/07/4723871229df6b78f6b38271cff559f3217f0a
- Supplemental_Material/.git/objects/07/807b48e31afb5570f23796aee8508f2e6cbcd4
- Supplemental_Material/.git/objects/07/956d4d361823c6fbfa97b39c852a5733188fa4
- Supplemental_Material/.git/objects/07/9eda8b9c85f45f75c82ffeea35b0f6b7dde7d9
- Supplemental_Material/.git/objects/07/ec43349f4b771c137eb96b1e53069cdc6cd82d
- Supplemental_Material/.git/objects/08/
- Supplemental_Material/.git/objects/08/282b8d208ce6ffee6bbe1807ee9a293d18e97d
- Supplemental_Material/.git/objects/08/34fd427e3430e6cdc3f26b8da0fa951c9c6296
- Supplemental_Material/.git/objects/08/42729433caf4ef5f2096d611f949cf17d1a631
- Supplemental_Material/.git/objects/08/82167dd71c3da23d445082df64cc9e3d1b5524
- Supplemental_Material/.git/objects/08/9d479d3af1f78b3f0bb5d884256f2f5c8194b0
- Supplemental_Material/.git/objects/08/dfc12334ab30ce5a291851b35a344eb2c28d9b
- Supplemental_Material/.git/objects/09/
- Supplemental_Material/.git/objects/09/012a5fd19ac90db15b71b4834030d27835efee
- Supplemental_Material/.git/objects/0a/
- Supplemental_Material/.git/objects/0a/465629a84d9af8bd68000a9816dd4a54c1a958
- Supplemental_Material/.git/objects/0a/6b970bc005fddd62aa865b633dee9b8fa263f9
- Supplemental_Material/.git/objects/0a/77d346d4ca5a35af2a53b4e8779f8ed45e4e1f
- Supplemental_Material/.git/objects/0a/8b11d00272ff4f14820640fee239b273ab640a
- Supplemental_Material/.git/objects/0a/d7a6b3e06fd6c2639da3d6b2e15faff603c34e
- Supplemental_Material/.git/objects/0b/
- Supplemental_Material/.git/objects/0b/0f4c0551d59ba6a15d701e49d66d00f421bf70
- Supplemental_Material/.git/objects/0b/19640ee63a5efd914e6624b1c7f60134a90ea5
- Supplemental_Material/.git/objects/0b/1f122d8ee1485a7ddc30e6182d1aa9dc6639af
- Supplemental_Material/.git/objects/0b/456c8672c3b73339839f22615ded404a10c767
- Supplemental_Material/.git/objects/0b/52fe23383b0f3ffcf4e5e23a1ad2b4cddc59ff
- Supplemental_Material/.git/objects/0b/f76846d79ab47a160d9df66d95ba30621b3bc7
- Supplemental_Material/.git/objects/0b/faefe94cacf457b7741a6a3a9e240c3aab8a4e
- Supplemental_Material/.git/objects/0d/
- Supplemental_Material/.git/objects/0d/19e4da3200f5717aa4bc9de49c104216a28d3f
- Supplemental_Material/.git/objects/0d/3153580cf9b27a3afa5395d4ebfb19e24f9ecb
- Supplemental_Material/.git/objects/0d/8afc5ae8ce7cbcfdafa054186ccf242b90fc5e
- Supplemental_Material/.git/objects/0d/ae4fbe63df05f1a54041eda1fdbeb13f166948
- Supplemental_Material/.git/objects/0e/
- Supplemental_Material/.git/objects/0e/0aeb2fa03ea0b1b1960cf43566be19e8ee734f
- Supplemental_Material/.git/objects/0e/27aebf19b0a7013acab4b57dfcff2c6df85d79
- Supplemental_Material/.git/objects/0f/
- Supplemental_Material/.git/objects/0f/295465c180c7c3d6f6871a5fe0432bf5cf99d1
- Supplemental_Material/.git/objects/0f/3bdd5ba14f8f4211e520f076c5144cccd9bf8d
- Supplemental_Material/.git/objects/0f/5a99791a4308f3f0cdbbc0db765b38d39aaafa
- Supplemental_Material/.git/objects/0f/75bf183c36556d3fb0f4972166ad07c6eebfd6
- Supplemental_Material/.git/objects/0f/8b29f378695cc59bee57a728c0561ef82a2786
- Supplemental_Material/.git/objects/0f/cdcc26b9580eac741e0680c0b7b3d0d54758c9
- Supplemental_Material/.git/objects/10/
- Supplemental_Material/.git/objects/10/c76e0a8cfa4719eaca7fdb8e1f352517ad92c7
- Supplemental_Material/.git/objects/10/c9f2a556b9233ba6b902b65df8e23c2ed47fc2
- Supplemental_Material/.git/objects/10/ed30344feb388f9357d2925ef10a42ecbe60af
- Supplemental_Material/.git/objects/11/
- Supplemental_Material/.git/objects/11/34875531f8282309f37a09e8aee49a0289e4f4
- Supplemental_Material/.git/objects/11/3aea4596dbd2b001f6876299c1e9816552b707
- Supplemental_Material/.git/objects/12/
- Supplemental_Material/.git/objects/12/02368cb9194691e2368e6d1e503c7ffe249056
- Supplemental_Material/.git/objects/12/3ed386aaa62f28f459e39e18914207fd125d53
- Supplemental_Material/.git/objects/12/3fb3ed10faf012d7db02ec7e910596c1bbf597
- Supplemental_Material/.git/objects/12/5b800537f901bc16db9069642fe09389fc564f
- Supplemental_Material/.git/objects/12/8c704648084875239dea77940257eed89bd71e
- Supplemental_Material/.git/objects/13/
- Supplemental_Material/.git/objects/13/62d829473a272f43c3f20efd1311d42483af43
- Supplemental_Material/.git/objects/13/e6618f039936defaec1e716e3c8d50d0697db6
- Supplemental_Material/.git/objects/14/
- Supplemental_Material/.git/objects/14/057f54fff1f86a548e464ac3fb7b37bf9bffd0
- Supplemental_Material/.git/objects/15/
- Supplemental_Material/.git/objects/15/11b06416bf8163b4d7bfeabe875553f8476c93
- Supplemental_Material/.git/objects/15/2c02bc0d9b97a4b454a9de7bb79377780941a3
- Supplemental_Material/.git/objects/15/5ffc3b0a518eaf5df8ce3fffd061a2a8822e07
- Supplemental_Material/.git/objects/15/7a25d47d34bcc5c24fd5a5745dcd3c47c4af0b
- Supplemental_Material/.git/objects/15/7ce3865e2fd2db6a94c6075c7ffa9bf884481d
- Supplemental_Material/.git/objects/15/7ec01d6ddf4edfe62c9a438f746fdbb4311ce5
- Supplemental_Material/.git/objects/15/c386c672204270655cd0705126ec37c47acbfa
- Supplemental_Material/.git/objects/16/
- Supplemental_Material/.git/objects/16/24cc83cf48e11f836ec2ff2277e6916f622d5d
- Supplemental_Material/.git/objects/16/2bab21b9df175550fde352c4fb16821db24ff8
- Supplemental_Material/.git/objects/17/
- Supplemental_Material/.git/objects/17/1d23b0f080820a7dd80c6fb9604badb32dcf8f
- Supplemental_Material/.git/objects/17/d502c1da4949f2415351d52089085f9dbf0b51
- Supplemental_Material/.git/objects/18/
- Supplemental_Material/.git/objects/18/21afa1ea9c1661c1d651b107fcaccd96afaa0d
- Supplemental_Material/.git/objects/18/99d490a74a2676f9cfee410c32ac4e1d3f63ff
- Supplemental_Material/.git/objects/18/fccc8914428c163e604ea72020f14176e0c9cb
- Supplemental_Material/.git/objects/19/
- Supplemental_Material/.git/objects/19/3851a7a7fb6bd8339f5e9de1e6d778fc443d04
- Supplemental_Material/.git/objects/19/ce36386db9525c07ecc4d733c9759b50664ead
- Supplemental_Material/.git/objects/1a/
- Supplemental_Material/.git/objects/1a/3dd90cb9914dd53614a36a1395bdebb9beaf37
- Supplemental_Material/.git/objects/1a/cd26f988ae6ed075e3a8820de9e94085f0547d
- Supplemental_Material/.git/objects/1a/e4d4df229406460f7d50f069b8f7b80117cbd5
- Supplemental_Material/.git/objects/1b/
- Supplemental_Material/.git/objects/1b/3fc6eb798dcaefd61e03ceb197300c7b9255e4
- Supplemental_Material/.git/objects/1b/40ed379bce07b85142ce8d8389346e57515cb8
- Supplemental_Material/.git/objects/1c/
- Supplemental_Material/.git/objects/1c/0f75ce788774589d8940b8571f7011a6259bef
- Supplemental_Material/.git/objects/1c/200a5a90ee0595c8d8e4f8d3eb1356775b3a94
- Supplemental_Material/.git/objects/1c/c1e4740c04b936f7b8f46e1676fef1fd9b26ed
- Supplemental_Material/.git/objects/1d/
- Supplemental_Material/.git/objects/1d/16d2a0b7eca283471d0af317910d8a2dc5fe7a
- Supplemental_Material/.git/objects/1d/469bf6dbb46a23f267cea97ff2be63860da694
- Supplemental_Material/.git/objects/1d/8f552d6959f23958ed917a586531c69ba19632
- Supplemental_Material/.git/objects/1d/a95b714ee652090dfff861089316876d1b663c
- Supplemental_Material/.git/objects/1d/d12f0b28249b38329ac87205fbc745888a462e
- Supplemental_Material/.git/objects/1e/
- Supplemental_Material/.git/objects/1e/55c05d481f67694bd30e59ae537c10aa0c18f6
- Supplemental_Material/.git/objects/1e/8261c3f8798ef435935846bdd313d822518583
- Supplemental_Material/.git/objects/1e/e7818360e4fbf1d14e198c12fc90f2f93d953e
- Supplemental_Material/.git/objects/1f/
- Supplemental_Material/.git/objects/1f/3a304c7d4c234deab2cb4dc64e2171ceb976b9
- Supplemental_Material/.git/objects/1f/3ba9f06bbc5a134d770c1272728d09359bbac7
- Supplemental_Material/.git/objects/1f/596f8628f839f78754ed2459e40cb2a09c4bc6
- Supplemental_Material/.git/objects/1f/859c91f0bd4116e7d806d7b4e8cf2a3daeb9ff
- Supplemental_Material/.git/objects/1f/97403af055db99fca9d0b7b88902ccdddda275
- Supplemental_Material/.git/objects/1f/da869dcbd6fba3ed0138c42dcac5fe3607fbe7
- Supplemental_Material/.git/objects/1f/dce16e84fd32dd3f8431e3d479cee9df2efb35
- Supplemental_Material/.git/objects/20/
- Supplemental_Material/.git/objects/20/1118584f03e945cee08f304073d673d843fbe1
- Supplemental_Material/.git/objects/20/8ecd9c923279abd5eb818c4927146bb65922c6
- Supplemental_Material/.git/objects/20/f5c44482686defacbd590bd67d485a582b1fdd
- Supplemental_Material/.git/objects/21/
- Supplemental_Material/.git/objects/21/be80a01ee9b6d3ff1cab4ad75c6f91e9408c3f
- Supplemental_Material/.git/objects/22/
- Supplemental_Material/.git/objects/22/e94b297ddba980e693b2100ac3a70a723cfa4b
- Supplemental_Material/.git/objects/23/
- Supplemental_Material/.git/objects/23/3cb47bd169e51e360d0d398ea08845bbc63679
- Supplemental_Material/.git/objects/23/ae0311d4de4903cb7539695fb88d1d6576e52e
- Supplemental_Material/.git/objects/23/e65d4da3805e76760957bcd7e76bd610ebea10
- Supplemental_Material/.git/objects/24/
- Supplemental_Material/.git/objects/24/07211f1c46d38250cacb737ba8fca6576345db
- Supplemental_Material/.git/objects/24/4532e7c88abb46b2b7f7635dd6417191d6293a
- Supplemental_Material/.git/objects/24/90bfa8a567d5f33541179adf3a9a54a8dcb4b3
- Supplemental_Material/.git/objects/24/f999a17a2c7e654ca30bec918859f6576bd90f
- Supplemental_Material/.git/objects/25/
- Supplemental_Material/.git/objects/25/1c2fb46e0b6862eb6625fe6c158e6314ee0d18
- Supplemental_Material/.git/objects/25/1eb8fae48a9ee15c92206f3c013c4b581bff39
- Supplemental_Material/.git/objects/25/29adc33a4794492a3053a6710e4ee95dc17521
- Supplemental_Material/.git/objects/25/2cc30d9580fdabf61cdaa7fb334db8e5ac359a
- Supplemental_Material/.git/objects/25/b1916c4d4bcf9ae672af563055358f0f267235
- Supplemental_Material/.git/objects/25/dce54ff25c3cce2ed1f11bec66cdd006247e0c
- Supplemental_Material/.git/objects/26/
- Supplemental_Material/.git/objects/26/352a52e40760523c4773b100c8457c931cbf1b
- Supplemental_Material/.git/objects/26/4014750b71825defa4f5296660d7be89deebb4
- Supplemental_Material/.git/objects/26/ad8da8bbe310616336b892481fe3f39cba6469
- Supplemental_Material/.git/objects/26/de3d27ff146c82bb4b09d70b6df22b3f9225eb
- Supplemental_Material/.git/objects/27/
- Supplemental_Material/.git/objects/27/1bae65dcf42dd268c049d8278748fd5eacc0cb
- Supplemental_Material/.git/objects/27/a83cf2a8557b2f085cca39da0037616d8e2f30
- Supplemental_Material/.git/objects/27/df8857125a0af13d95d21b3b22094fab23d398
- Supplemental_Material/.git/objects/27/ebcdbda8d1290ee2493d961ce0885ea4ba820b
- Supplemental_Material/.git/objects/27/f1876b3b3b93389a8a6aa358e5713615de4e16
- Supplemental_Material/.git/objects/27/f4e730f78c72e7fdf63d36aa7136095c318641
- Supplemental_Material/.git/objects/28/
- Supplemental_Material/.git/objects/28/1df96719c0118398380d840d236af5581d8588
- Supplemental_Material/.git/objects/29/
- Supplemental_Material/.git/objects/29/510371d38e53ff77289c86e5c0ca8e92e7b75a
- Supplemental_Material/.git/objects/29/51aaa7a0a0be84a945bc4a7a352d02b72b497d
- Supplemental_Material/.git/objects/29/8bdd77cc46e848438040ec4ea973bfe0cd5b62
- Supplemental_Material/.git/objects/29/c9b5feb723d8bd7f3bec47b3d786a2c79d56f5
- Supplemental_Material/.git/objects/2a/
- Supplemental_Material/.git/objects/2a/032da9be61a21f967c4f19260b05d9c3edf5d7
- Supplemental_Material/.git/objects/2a/07393a8e58d6ae49a3355d15698c3ea29edabe
- Supplemental_Material/.git/objects/2a/424e2b210348bf85304f9efc9af710f923d95d
- Supplemental_Material/.git/objects/2a/821d15bc3c01e5f52c63fd8e8b7acd985a5c62
- Supplemental_Material/.git/objects/2a/8b2fb39a9b91f6456c2a8fb8f8479347bc1e0c
- Supplemental_Material/.git/objects/2a/9d511391209d51e7ea0a978128989ac802d5a8
- Supplemental_Material/.git/objects/2b/
- Supplemental_Material/.git/objects/2b/1a2cc6e8845137169f79e638c79b4e225acb24
- Supplemental_Material/.git/objects/2b/235b33492598429cc225f30add20a77cb877c0
- Supplemental_Material/.git/objects/2b/24bb4999d88780f6ef8987d36a305b11701903
- Supplemental_Material/.git/objects/2b/3022ddcd5576b4bfc9c4567d4bd8ff02496f5c
- Supplemental_Material/.git/objects/2b/a2dca94f1363fd221a074971c1b85d9ebfcb5a
- Supplemental_Material/.git/objects/2b/da3101c67347613f9d1714e79c8abecb904cbf
- Supplemental_Material/.git/objects/2c/
- Supplemental_Material/.git/objects/2c/09a0996e608684e8bc2fed17b2e32b422ee3dd
- Supplemental_Material/.git/objects/2c/99322cfc0d1c7e342f1c487c7e82113bfd8ec6
- Supplemental_Material/.git/objects/2c/b06ef24f74a109281a83c3d31d76648e1af43c
- Supplemental_Material/.git/objects/2c/bbe11358d67f3159d0cf6150b2e0aa2c390e0a
- Supplemental_Material/.git/objects/2c/ca81a54d35260e3d6e676c0a5bf26866c3c6a2
- Supplemental_Material/.git/objects/2d/
- Supplemental_Material/.git/objects/2d/1df8dbcab39f53443c8cfc140b3c1da648e62f
- Supplemental_Material/.git/objects/2d/387fbcb77998403cb34fa2077d588bb08c1be8
- Supplemental_Material/.git/objects/2d/4572255cbe83f0badf56f20b4e63eba0d88752
- Supplemental_Material/.git/objects/2d/58b82ab198de3f6083ea7e1255bc04c9670076
- Supplemental_Material/.git/objects/2d/e02f86b83d867f108c41a69a6c1bcf4d611f20
- Supplemental_Material/.git/objects/2d/f97ed2b496b2f49c4a6b1a6f797af76bd7074b
- Supplemental_Material/.git/objects/2e/
- Supplemental_Material/.git/objects/2e/f0ef8cccbd0db1d2a02f03e946a4650270adea
- Supplemental_Material/.git/objects/2f/
- Supplemental_Material/.git/objects/2f/1e46ca9f7be2da4e27b40d1863dbecbc9f4ce4
- Supplemental_Material/.git/objects/2f/5165c1ee3e6832ca83659e565a091f169cd7e6
- Supplemental_Material/.git/objects/2f/8569e23b37d8a431b45eb30b1d48b7bab5ffde
- Supplemental_Material/.git/objects/30/
- Supplemental_Material/.git/objects/30/3cff725311f80de8816668f9b01125585339ff
- Supplemental_Material/.git/objects/30/4ca6163de72f3e50627f80c093e88e202f47b1
- Supplemental_Material/.git/objects/30/90a4a714db8e729cb95c3c187e215df216656f
- Supplemental_Material/.git/objects/30/a0e1f5710dcfe2676ae739a05604c7e99c19a1
- Supplemental_Material/.git/objects/30/afac98537c483cf5786cb5adf8160016f11a5b
- Supplemental_Material/.git/objects/30/c4a345dbd67df2fe495578e4cd46364071c0f3
- Supplemental_Material/.git/objects/31/
- Supplemental_Material/.git/objects/31/3fa8e74545fad65367f8fdc5351785c836c3f7
- Supplemental_Material/.git/objects/31/c49e322440445fbc2516335847cd1ea80803f2
- Supplemental_Material/.git/objects/32/
- Supplemental_Material/.git/objects/32/0c990cc69f34ea2af09aa30cf5aea2836ddc48
- Supplemental_Material/.git/objects/33/
- Supplemental_Material/.git/objects/33/3d387cfa7df4a9f731fd59deb330f1eeb6fa5a
- Supplemental_Material/.git/objects/33/40fb0f459390714401d2619f3de81c9a57127b
- Supplemental_Material/.git/objects/33/61fcfe6599badaf98f0b6d0c67380545f8772e
- Supplemental_Material/.git/objects/33/bf72e8855d5d7e21241c7856d581ab632d7f0e
- Supplemental_Material/.git/objects/33/c31ffaac95f3466cf3c6d047e95504923649b6
- Supplemental_Material/.git/objects/34/
- Supplemental_Material/.git/objects/34/0467943544c4c0e91da39176047b9497bc1709
- Supplemental_Material/.git/objects/34/3013dcd7807c9f34a86813ef1db463ef1f9a27
- Supplemental_Material/.git/objects/34/8c885a59bab11a4a357ea1a7c2455fc5126e57
- Supplemental_Material/.git/objects/34/906100be717b2fde431e7b04c26a9ddc7fc100
- Supplemental_Material/.git/objects/34/bdca465b49aaaecc60866bbf31096c603f997a
- Supplemental_Material/.git/objects/34/bf4df2901fcfff7bdbd4244f80adcaab6fdaf8
- Supplemental_Material/.git/objects/34/d609c2729486b85ab5c3af09a5ab03570ce3a6
- Supplemental_Material/.git/objects/34/ec9e29e87032e424d90ab6f67696d77bfc29a7
- Supplemental_Material/.git/objects/35/
- Supplemental_Material/.git/objects/35/24595c144a10a6b7a52e6b2d3f014f3600247f
- Supplemental_Material/.git/objects/35/8af1ce7c754e226c783b62f673c34efeee78d5
- Supplemental_Material/.git/objects/36/
- Supplemental_Material/.git/objects/36/3a724fc062bad612414f43c15206aa98e660b0
- Supplemental_Material/.git/objects/36/4bb238aa17e85390ca2d68625b3df3370ea13e
- Supplemental_Material/.git/objects/37/
- Supplemental_Material/.git/objects/37/00705f6520034d188a98b62c5e356ebf8c710c
- Supplemental_Material/.git/objects/37/51d723c41e34678255dcad9df6dd0ea33dfc9d
- Supplemental_Material/.git/objects/37/59bb9b0f3a0265c212e9d12e15f1092fc2f525
- Supplemental_Material/.git/objects/37/88751c3f159af82ba3fe591447cc4c6ce8640d
- Supplemental_Material/.git/objects/37/d6f864648420b956bc0f852ce0eb6ca25fce1b
- Supplemental_Material/.git/objects/38/
- Supplemental_Material/.git/objects/38/1ee200299c364ebdc1709e07c7a48658313710
- Supplemental_Material/.git/objects/38/3665857697b159533db696dd83f0b27fb0f259
- Supplemental_Material/.git/objects/38/c63b49f2173160ce1ac53dee02356d5ce63cb1
- Supplemental_Material/.git/objects/38/cb12223e832c0f1e77618b4fdd9742d165f655
- Supplemental_Material/.git/objects/39/
- Supplemental_Material/.git/objects/39/29b9fa971a20c0a6c4b1d23098c79bc6a9b93c
- Supplemental_Material/.git/objects/39/4c10f544844471c4fd1762f84cf06ac0717326
- Supplemental_Material/.git/objects/39/fc2a0ea71f66487625a69b6182072b43e81811
- Supplemental_Material/.git/objects/3a/
- Supplemental_Material/.git/objects/3a/2a38eb34a6aab8515fb9ac49a33910a27312c3
- Supplemental_Material/.git/objects/3a/363d911844cd04cd6ccba5ca257ee2588e6b13
- Supplemental_Material/.git/objects/3a/a0e7a2c14605fc7d85115f575f95acfc20af0f
- Supplemental_Material/.git/objects/3b/
- Supplemental_Material/.git/objects/3b/a63bc8e801bee29bae49b6f2bb93ac8c5d3093
- Supplemental_Material/.git/objects/3b/ab7e8d74660558695eeab37a664047bf57b632
- Supplemental_Material/.git/objects/3b/e6cfb04e270e92af9a8d374d7576b63c4d9709
- Supplemental_Material/.git/objects/3b/e77d57d8839bb1314638e9cca9a291d49d10f3
- Supplemental_Material/.git/objects/3c/
- Supplemental_Material/.git/objects/3c/865e8713fef703339461f10f6841b72e90e69b
[truncated: 1,011 more entries]
