# Supplementary material for: Relationship between histone modifications and transcription factor binding is protein family specific
Source: Genome Res. 2018 Mar;28(3):321–33. doi: 10.1101/gr.220079.116 (PMC5848611; doi:10.1101/gr.220079.116)
Supplement: Supplemental Material [file supp_gr.220079.116_Supplemental_Material.zip › Supplemental_Material/BATF/BATF.00000000001]

0	1	0.0634863	0.0401663	0.00654725	0.013347	0.0981694	0.0225571	0.0188043	0.0156674	0.00813382	0.0158603
0	1	0.176609	0.0375914	0.0113421	0.0443992	0.07677	0.0962339	0.412674	0.0431377	0.0560164	0.00819843
0	1	0.153556	0.0850221	0.0142768	0.129269	0.0801194	0.0876573	0.143286	0.0698015	0.0222473	0.0104506
0	1	0.0356504	0.00753695	0.00475425	0.0374204	0.0223628	0.0273025	0.0420763	0.00843941	0.0198168	0.0100022
0	1	0.0186081	0.0255923	0.0104936	0.011579	0.0188787	0.012508	0.00779768	0.0101031	0.00443901	0.0344173
0	1	0.00790311	0.00810447	0.0224974	0.0088795	0.00925773	0.012635	0.00527095	0.00382897	0.00372096	0.0146938
0	1	0.00336277	0.00810447	0.00347822	0.0241753	0.00631357	0.00589514	0.0119684	0.00726722	0.0106319	0.00440646
0	1	0.00605411	0.0056906	0.0118855	0.00334835	0.00977466	0.0070825	0.0058392	0.0103343	0.00789447	0.00720508
0	1	0.0312791	0.017843	0.0156988	0.0088795	0.0417451	0.0207872	0.0144022	0.00784841	0.00813382	0.0261992
0	1	0.00840834	0.00967094	0.0042188	0.0195003	0.0143591	0.00589514	0.0134873	0.00574345	0.00691093	0.024107
0	1	0.00571698	0.00412414	0.0101737	0.0088795	0.013187	0.00508109	0.00377392	0.00420012	0.0138741	0.0141402
0	1	0.00369989	0.0067916	0.0131351	0.00980872	0.0102849	0.0109421	0.0013728	0.00421969	0.0096222	0.00981906
0	1	0.137854	0.0675987	0.00475425	0.0814538	0.0732484	0.0654071	0.353718	0.0360793	0.0288481	0.0415163
0	1	0.0876057	0.0277865	0.00658785	0.0312405	0.0300893	0.0740341	0.108782	0.0401454	0.0101271	0.0147456
0	1	0.00672553	0.00270149	0.0095085	0.00609191	0.0134421	0.00769179	0.00587544	0.00501412	0.00796992	0.00854156
0	1	0.080204	0.113599	0.00417012	0.0331429	0.116866	0.0280185	0.378112	0.0240873	0.0215292	0.0234669
0	1	0.0232051	0.0224671	0.0204695	0.0156202	0.0497981	0.0122819	0.0192703	0.0110961	0.0123596	0.0292735
0	1	0.0255565	0.0106621	0.0150757	0.0079503	0.0545332	0.0121347	0.00666119	0.00984159	0.00964832	0.0180332
0	1	0.0252222	0.0109498	0.0058491	0.0646597	0.0204151	0.0129881	0.0793748	0.0122531	0.044718	0.00354711
0	1	0.011434	0.00688491	0.00596311	0.0251485	0.0145105	0.00564935	0.00441597	0.0155916	0.0096222	0.00417474
0	1	0.0188337	0.00629765	0.00721256	0.0941777	0.0183162	0.0189884	0.0290161	0.0130107	0.0395508	0.00324
0	1	0.0174853	0.00938329	0.00709077	0.0468839	0.0180243	0.0315037	0.134092	0.00943566	0.0173034	0.085047
0	1	0.0289249	0.0108059	0.0094679	0.00619271	0.0637052	0.0170798	0.00794268	0.0160778	0.00979629	0.0182122
0	1	0.0255593	0.0200134	0.00838082	0.0360828	0.0204184	0.00903489	0.0232559	0.0214109	0.018818	0.014114
0	1	0.0119093	0.00907813	0.00471364	0.0212394	0.0285548	0.0095657	0.218589	0.00879096	0.0400045	0.0184861
0	1	0.0279107	0.0149301	0.00296125	0.0145397	0.0440977	0.0161468	0.00865593	0.0168201	0.0161752	0.0089
0	1	0.00672553	0.00326901	0.0149442	0.00362874	0.00646593	0.00825945	0.000124589	0.00382897	0.00223257	0.0188035
0	1	0.118102	0.0335924	0.00529778	0.028306	0.0529454	0.0909754	0.295654	0.0351537	0.0410217	0.0126262
0	1	0.0179719	0.039159	0.00475425	0.0508336	0.0322068	0.0197591	0.0519707	0.0168396	0.0153484	0.0113154
0	1	0.00537987	0.00682563	0.00746014	0.00302395	0.00539759	0.0143225	0.00327622	0.00345781	0.00649424	0.0235924
0	1	0.0555696	0.0238897	0.00654725	0.00799435	0.0575686	0.0341993	0.00794268	0.0150717	0.00936338	0.0102513
0	1	0.0078864	0.00471142	0.0148875	0.0095515	0.00738281	0.0106818	0.00192223	0.00536577	0.0108231	0.00982474
0	1	0.0147968	0.00753695	0.00354538	0.0233342	0.0114569	0.00896559	0.0275652	0.00765794	0.0152841	0.0122282
0	1	0.0487644	0.0162089	0.00237712	0.0137903	0.0383022	0.0482079	0.0449509	0.0213279	0.0163199	0.00568432
0	1	0.00336277	0.00398033	0.00471364	0.0094843	0.00829969	0.00721981	0.00128148	0.0011526	0.00378331	0.0213345
0	1	0.00336277	0.00398033	0.00471364	0.0094843	0.00829969	0.00714135	0.00128148	0.0011526	0.00446633	0.0214066
0	1	0.0020171	0.00199017	0.0189764	0.00859914	0.00972685	0.0105165	0.00195848	0.0109155	0.015531	0.0153776
0	1	0.0238793	0.00980702	0.00767488	0.0422587	0.0239827	0.0122041	0.0348596	0.0121018	0.0197493	0.00814169
0	1	0.0163674	0.00995082	0.0101738	0.0463979	0.0179574	0.0176094	0.136211	0.00689606	0.0103664	0.0914341
0	1	0.00627823	0.00483546	0.00636866	0.00553115	0.00962316	0.0103779	0.00195848	0.0118777	0.00938285	0.00850071
0	1	0.00235422	0.00199017	0.00592251	0.00413273	0.00397044	0.0112227	0.000676995	0.00650534	0.0126577	0.0171792
0	1	0.00235422	0.00398033	0.00721256	0.00511817	0.00315723	0.00943699	0.00256297	0.00498158	0.00890412	0.0134482
0	1	0.00369989	0.00653474	0.00296125	0.011579	0.0136973	0.00910413	0.0040956	0.00459085	0.00520387	0.00390193
0	1	0.00571698	0.00527016	0.00743966	0.00306798	0.00514245	0.00624823	0.000676995	0.00666486	0.00871726	0.00667509
0	1	0.184958	0.416725	0.00292065	0.0129774	0.0321304	0.224619	0.341692	0.27279	0.0140874	0.0139698
0	1	0.114711	0.214123	0.00360213	0.0240969	0.0934142	0.0687914	0.222391	0.0803089	0.00866478	0.0174847
0	1	0.0147995	0.0109722	0.00759385	0.0634101	0.0225568	0.0119825	0.123909	0.00574345	0.0257289	0.0319396
0	1	0.0143774	0.0159323	0.00717198	0.00914309	0.0204713	0.0115267	0.00195848	0.00687649	0.00713832	0.0131945
0	1	0.0275764	0.038676	0.00493273	0.0319773	0.0346737	0.0223379	0.0910528	0.0225929	0.0208154	0.0100177
0	1	0.00790407	0.0219431	0.00421073	0.0167858	0.0169676	0.0080731	0.0659269	0.0114674	0.0114914	0.0185749
0	1	0.00504556	0.0127961	0.00878639	0.00427755	0.0168545	0.00902567	0.00779087	0.0153355	0.0108712	0.0161104
0	1	0.00302564	0.00739315	0.00650664	0.0113711	0.0101334	0.0118111	0.00655244	0.0091817	0.0176467	0.0161846
0	1	0.00302564	0.00412414	0.00371328	0.0070616	0.0107951	0.00353084	0.00463021	0.0011526	0.00938285	0.0288851
0	1	0.0033268	0.00995082	0.00640937	0.0219642	0.014973	0.00921139	0.00527095	0.0107251	0.0116154	0.00436384
0	1	0.0073998	0.00881579	0.00661215	0.0303189	0.0114569	0.00945722	0.0125004	0.00611462	0.0165593	0.0090764
0	1	0.0251904	0.00967094	0.00880257	0.04161	0.0252343	0.0289287	0.0424675	0.0279554	0.00717644	0.00896239
0	1	0.0233974	0.00967094	0.00880257	0.04161	0.0249447	0.0277311	0.0418731	0.0279554	0.00717644	0.00896239
0	1	0.022193	0.00341281	0.00987346	0.0079839	0.0347773	0.0111943	0.00662495	0.0141829	0.0261292	0.0210938
0	1	0.032282	0.0265835	0.00767488	0.0228777	0.0746413	0.0217801	0.0918532	0.017582	0.0185264	0.0164911
0	1	0.0743292	0.0250642	0.00787777	0.0241365	0.0321304	0.0496378	0.210641	0.0313545	0.0352901	0.0111824
0	1	0.00369989	0.00895959	0.00598741	0.00980516	0.013812	0.0132333	0.00327622	0.00613418	0.00297676	0.0838969
0	1	0.0386761	0.00739315	0.00412952	0.0268303	0.0230653	0.0266374	0.049091	0.0138572	0.020785	0.0129084
0	1	0.0440615	0.0173119	0.00941938	0.0438419	0.0234241	0.0228076	0.0603817	0.0149252	0.00518319	0.0321368
0	1	0.0653811	0.0117632	0.0113015	0.0201781	0.0305841	0.0335998	0.139137	0.0080291	0.0276959	0.0148564
0	1	0.0080712	0.00355662	0.00821841	0.0124642	0.0112018	0.00850524	0.0052347	0.0134014	0.00556569	0.0101625
0	1	0.0080712	0.00419768	0.00421871	0.00697709	0.00957178	0.00624823	0.00463021	0.00841982	0.0151797	0.00897111
0	1	0.0336075	0.0121101	0.0154716	0.00823069	0.0219139	0.0301872	0.00323997	0.011845	0.0128645	0.0140039
0	1	0.0127797	0.0314408	0.00779669	0.0134814	0.0222609	0.0224035	0.00398947	0.0149056	0.00443901	0.047509
0	1	0.00605411	0.0123724	0.00562732	0.0288184	0.0189435	0.00912202	0.0352612	0.0118777	0.0144181	0.0160217
0	1	0.0179761	0.0201893	0.00654725	0.0253408	0.040025	0.00896559	0.102319	0.0137921	0.0187918	0.0184597
0	1	0.262237	0.492381	0.00475425	0.0568127	0.121537	0.183935	0.419881	0.230173	0.00467836	0.0261752
0	1	0.0265679	0.0155053	0.00322894	0.0500271	0.0159376	0.0100353	0.0452585	0.00765794	0.00863867	0.0315944
0	1	0.00672553	0.00959731	0.00825903	0.00944029	0.0178192	0.0100437	0.00323997	0.00840026	0.00741577	0.0476338
0	1	0.0446201	0.0360704	0.0095085	0.0252798	0.0692223	0.0265859	0.2072	0.0159882	0.0148053	0.0654539
0	1	0.0736847	0.0394888	0.00600372	0.0465001	0.0365334	0.0607062	0.253624	0.034148	0.0257793	0.0116141
0	1	0.0144605	0.0440713	0.0042837	0.074316	0.0424903	0.0184736	0.197951	0.0141633	0.0292991	0.0204104
0	1	0.0630336	0.0192978	0.0101332	0.0709319	0.0537071	0.0296186	0.202474	0.0163139	0.0402808	0.0138606
0	1	0.0258936	0.0410592	0.00237712	0.0238949	0.073884	0.0179624	0.126706	0.018383	0.00815997	0.0243674
0	1	0.00571698	0.00952713	0.00592251	0.0860955	0.0150207	0.00649403	0.0728855	0.0145736	0.0372921	0.0109122
0	1	0.0743237	0.0724419	0.00675812	0.0400551	0.0567698	0.047031	0.206979	0.0230189	0.00410344	0.0717184
0	1	0.0064272	0.00682563	0.0147657	0.00274356	0.00397044	0.00755328	0.00388071	0.00841982	0.00419966	0.00407459
0	1	0.076902	0.0515102	0.00834024	0.0386969	0.0652645	0.0371153	0.235086	0.0210398	0.0231753	0.0237427
0	1	0.0501107	0.0554525	0.00871584	0.108976	0.0520393	0.0530266	0.0741333	0.0365027	0.0299025	0.0102985
0	1	0.00605411	0.00540298	0.00896495	0.0388224	0.00987829	0.00654307	0.00847468	0.00650534	0.0265782	0.0114528
0	1	0.00849049	0.00398033	0.00763432	0.00367276	0.0169626	0.00842678	0.00259923	0.00613418	0.00715028	0.0106517
0	1	0.00437131	0.00625811	0.00713137	0.023537	0.00656961	0.0102706	0.027687	0.00955287	0.0112199	0.0267395
0	1	0.00437131	0.00625811	0.00737476	0.0227257	0.00656961	0.0102706	0.028132	0.00920068	0.0111106	0.0264379
0	1	0.00941689	0.0059705	0.00775611	0.0583881	0.0130355	0.00388393	0.0433053	0.00611462	0.0105992	0.0374006
0	1	0.00739697	0.00284529	0.00411329	0.0076259	0.00565273	0.00731848	0.00395321	0.0110961	0.00792058	0.00753845
0	1	0.00874545	0.00199017	0.0124778	0.0094843	0.00855483	0.00589514	0.00391696	0.00574345	0.0125728	0.00816681
0	1	0.0422251	0.0816188	0.00717198	0.0194389	0.0831506	0.0292293	0.0190891	0.0456459	0.00393416	0.0448669
0	1	0.0770882	0.117292	0.00775611	0.0226813	0.088831	0.0460125	0.0550453	0.0340113	0.00542254	0.0753263
0	1	0.107688	0.0615415	0.0058819	0.0890013	0.0413727	0.0642551	0.275929	0.0462797	0.0492414	0.0102547
0	1	0.0447302	0.0304277	0.0113421	0.0096355	0.0482084	0.0122708	0.00655244	0.0237503	0.0103664	0.00802215
0	1	0.00672553	0.0139389	0.00736643	0.0787256	0.0156311	0.00624823	0.0485724	0.00920129	0.0116154	0.046597
0	1	0.0100911	0.0189105	0.00358599	0.0134375	0.029157	0.0159513	0.00395321	0.0228392	0.00815997	0.0548993
0	1	0.0195803	0.0481527	0.00058413	0.0214978	0.038281	0.0141858	0.0388782	0.0168918	0.0120941	0.0223308
0	1	0.00840552	0.0117972	0.00412952	0.0239593	0.0118139	0.0109768	0.023683	0.0126591	0.0185264	0.00407569
0	1	0.00302564	0.0250247	0.00175239	0.0416539	0.0267806	0.00980049	0.03613	0.0152964	0.0180215	0.0108775
0	1	0.0080712	0.00753695	0.0160558	0.00892355	0.0297658	0.0164428	0.00195848	0.00267636	0.0167986	0.0236573
0	1	0.0229828	0.0131193	0.00775611	0.0373196	0.02886	0.0316516	0.118834	0.0153355	0.0126156	0.0730217
0	1	0.0188309	0.0114809	0.00533838	0.0041355	0.0179465	0.0197492	0.00421953	0.00683856	0.010213	0.0162718
0	1	0.0110996	0.00835057	0.0108903	0.00425174	0.0110981	0.00779907	0.00459396	0.00841982	0.0108712	0.00802466
0	1	0.0110996	0.00852817	0.0129727	0.00306798	0.00977466	0.00748522	0.00459396	0.0091817	0.0116154	0.00676215
0	1	0.117966	0.0298602	0.0080238	0.128785	0.0477925	0.101669	0.151753	0.0587205	0.0514066	0.014975
0	1	0.0073998	0.00540298	0.0142812	0.0106498	0.00565273	0.00825945	0.00391696	0.0118385	0.0127706	0.00728887
0	1	0.00907976	0.010391	0.00954908	0.0319333	0.0281041	0.0118791	0.0256388	0.00382897	0.012599	0.0108517
0	1	0.00613815	0.00739315	0.00775611	0.0168298	0.00723135	0.00684711	0.00979243	0.00618627	0.00667158	0.0437272
0	1	0.0215223	0.024096	0.00596311	0.0202222	0.0325848	0.0133411	0.0204068	0.0176016	0.00795323	0.01366
0	1	0.00100855	0.0137951	0.00596311	0.0642002	0.00804453	0.00964979	0.00952636	0.00615534	0.0111106	0.0135351
0	1	0	0.00522515	0.00775611	0.00823069	0.00631447	0.00614094	0.00386422	0.00611462	0.00863867	0.0176788
0	1	0.0144624	0.00753695	0.00676902	0.0186441	0.0116841	0.0108696	0.0892485	0.00650534	0.0152283	0.0565512
0	1	0.0121082	0.00284529	0.017224	0.0068259	0.0150028	0.00720019	0.00459396	0.00633603	0.0120941	0.018884
0	1	0.0100883	0.00341281	0.00333063	0.020871	0.00954766	0.00543477	0.00854718	0.00959201	0.00890412	0.00826241
0	1	0.00235422	0.00700068	0.00421073	0.0270597	0.0113422	0.00720019	0.00327622	0.0100282	0.0155378	0.00741472
0	1	0.00403419	0.00284529	0.00717198	0.00395314	0.00381898	0.0066013	0.00453618	0.00840026	0.00301834	0.0135832
0	1	0.00537987	0.00284529	0.00394834	0.00395314	0.00381898	0.00700345	0.00463021	0.00840026	0.00247192	0.013459
0	1	0.00891262	0.00995082	0.00475425	0.0821737	0.0103151	0.00988877	0.0236106	0.00994357	0.0103664	0.0174504
0	1	0.0668011	0.0164965	0.0113421	0.0730376	0.0412433	0.0427565	0.15399	0.00856685	0.0116089	0.0427612
0	1	0.112195	0.0544844	0.00775611	0.0318893	0.0599477	0.0644021	0.139574	0.0511385	0.010472	0.00761718
0	1	0.01035	0.011941	0.00650664	0.0107379	0.0164957	0.00423702	0.00327622	0.0080291	0.00693704	0.00741772
0	1	0.0407755	0.0258722	0.00417012	0.00980872	0.015995	0.0221522	0.0254602	0.0149252	0.00807728	0.0122713
0	1	0.0262308	0.0266995	0.00884318	0.0229698	0.0434006	0.0194821	0.123306	0.0184725	0.0219325	0.0048729
0	1	0.0654667	0.0174878	0.00717198	0.0591865	0.030206	0.0482743	0.174663	0.0123237	0.0330443	0.0182761
0	1	0.0736722	0.0434553	0.00838082	0.0305723	0.0659228	0.034555	0.130381	0.0283948	0.0166485	0.0135111
0	1	0.312252	0.416868	0.00567418	0.0336387	0.251793	0.148507	0.225738	0.187864	0.00988767	0.0115261
0	1	0.0877747	0.0183429	0.00829963	0.0706073	0.046338	0.0680282	0.238511	0.0278967	0.0387805	0.00773355
0	1	0.00235422	0.0191972	0.0178738	0.0295877	0.0038449	0.0323939	0.0118596	0.00457128	0.0235848	0.00364435
0	1	0.0451857	0.0183429	0.00600372	0.066422	0.0214867	0.0184431	0.113333	0.0191225	0.0113499	0.00929917
0	1	0.0890026	0.0346957	0.00888375	0.0415551	0.0812271	0.0380367	0.21253	0.0325267	0.0314474	0.0204659
0	1	0.0338294	0.0305715	0.00942737	0.014691	0.0450404	0.0206798	0.00459396	0.0237417	0.0143267	0.0319514
0	1	0.0780307	0.0690224	0.131638	0.169009	0.112243	0.282034	0.0252269	0.114814	0.172753	0.874975
0	1	0.351371	0.264317	0.708797	0.850354	0.551713	1.23303	0.214738	0.51102	0.711874	3.16768
0	1	0.0100883	0.0217558	0.00705016	0.0420449	0.0164663	0.0108898	0.0344228	0.00834655	0.018287	0.0125212
0	1	0.00511962	0.01091	0.0460278	0.014647	0.0102482	0.00861255	0.00398947	0.016062	0.0245158	0.0169735
0	1	0.00134567	0.00942642	0.00475425	0.0166166	0.00962098	0.00518898	0.0144226	0.0118777	0.00640609	0.0110299
0	1	0.0124426	0.0147863	0.00846205	0.0435975	0.0390029	0.0125277	0.0161877	0.0139826	0.018818	0.00829952
0	1	0.0655782	0.0117796	0.0107173	0.0192995	0.0559935	0.0294308	0.0576779	0.0282012	0.0328934	0.010426
0	1	0.0504406	0.046012	0.00444596	0.0647216	0.0700629	0.0239678	0.0302985	0.0305731	0.00903143	0.0285967
0	1	0.00874264	0.00881579	0.0119262	0.0323655	0.0223773	0.0096718	0.0118596	0.0110961	0.0273883	0.00844549
0	1	0.0282478	0.0226108	0.00475425	0.0174346	0.0264299	0.0260073	0.104162	0.0107055	0.021477	0.00563234
0	1	0.018915	0.0141503	0.00256532	0.0186838	0.031601	0.0121746	0.00634286	0.00547971	0.0108712	0.0137047
0	1	0.0073998	0.00469165	0.00479485	0.0355024	0.0101334	0.00477645	0.0688985	0.00407315	0.0241883	0.0156098
0	1	0.0745796	0.020213	0.0157556	0.133271	0.0639279	0.04501	0.136253	0.0194769	0.0616442	0.015656
0	1	0.0130884	0.00540298	0.0118646	0.00367276	0.0131848	0.00896559	0.00444352	0.00613418	0.00803592	0.0120536
0	1	0.0221966	0.0166326	0.00358599	0.0640149	0.0372893	0.0169235	0.0598302	0.0160778	0.0205522	0.0069909
0	1	0.0781011	0.0415305	0.0113015	0.0319779	0.0765126	0.034013	0.260015	0.0270095	0.0520864	0.0156039
0	1	0.126362	0.0269474	0.0107173	0.139639	0.111228	0.0734166	0.192611	0.0651672	0.0924964	0.0116241
0	1	0.00739697	0.00668182	0.00233652	0.00609191	0.00589169	0.00714995	0	0.00841982	0.00640609	0.00941389
0	1	0.00739697	0.00668182	0.00233652	0.00609191	0.00565273	0.0070617	0	0.00841982	0.00591431	0.00941389
0	1	0.00336277	0.00213397	0.00529778	0.00362874	0.00349031	0.00850524	0.00195848	0.0053723	0.00345547	0.00854754
0	1	0.00639125	0.000711325	0.0140356	0.0113867	0.00565273	0.00970301	0.00466646	0.00498158	0.0115893	0.00625193
0	1	0.00470844	0.00355662	0.00533838	0.00911585	0.00763795	0.00651364	0.00858343	0.0114999	0.00824312	0.0174377
0	1	0.0107597	0.0119487	0.00884318	0.0218342	0.0141039	0.015589	0.0563357	0.00496201	0.0121203	0.0580115
0	1	0.00476447	0.00278602	0.012551	0.0998108	0.0033087	0.0236118	0.00733557	0.00724766	0.00938285	0.148907
0	1	0.0363369	0.0218885	0.0153099	0.0414199	0.01935	0.0291344	0.0441769	0.0232104	0.00861149	0.0303348
0	1	0.00706265	0.00867197	0.0111391	0.00581153	0.00748647	0.00850524	0.00527095	0.00815063	0.0143005	0.010315
0	1	0.00706265	0.00768402	0.0105346	0.00581153	0.00748647	0.00850524	0.0057787	0.00994357	0.013317	0.0104786
0	1	0.00941689	0.0105151	0.00358599	0.0252184	0.0334539	0.00811292	0.0127569	0.0133623	0.0103925	0.00365785
0	1	0.00470844	0.0099113	0.00838082	0.00334835	0.0134685	0.0101634	0.00398947	0.00373562	0.00716865	0.0197786
0	1	0.00336277	0.00611431	0.00650664	0.00706514	0.00394323	0.00614094	0.00263547	0.0095724	0.00715028	0.0182347
0	1	0.00235422	0.00952713	0.00058413	0.0391949	0.00697621	0.00631749	0.00327622	0.0156871	0.0112401	0.00509909
0	1	0.031986	0.0287174	0.00354538	0.0196238	0.0590541	0.0165299	0.151014	0.00572389	0.0175167	0.0124796
0	1	0.00403419	0.00270149	0.00058413	0.0345772	0.0138009	0.0122376	0.0105419	0.00804864	0.0160806	0.0142393
0	1	0.0133091	0.00785308	0.00116826	0.0174398	0.00921656	0.0134594	0.006356	0.00613418	0.00419966	0.0626127
0	1	0.0229249	0.00824828	0.00739099	0.0884014	0.0245153	0.0221804	0.167771	0.0083807	0.0153103	0.0408161
0	1	0.0191709	0.0300095	0.00596311	0.0216013	0.0390029	0.0141258	0.0190528	0.0095724	0.00765512	0.0156931
0	1	0.015471	0.0247735	0.0062065	0.0305957	0.0259674	0.0114684	0.0125165	0.0184774	0.0212103	0.0154058
0	1	0.0391327	0.118989	0.00821851	0.0341237	0.0458277	0.0260073	0.119758	0.0271957	0.00866478	0.042053
0	1	0.11533	0.0771437	0.0058413	0.0499377	0.0572684	0.0649854	0.32172	0.0351835	0.0182674	0.0202227
0	1	0.00672553	0.00696394	0.0106768	0.0104135	0.0107077	0.0205725	0.00534345	0.0080291	0.00691093	0.00990016
0	1	0.011434	0.00454785	0.00715567	0.00339238	0.00618802	0.00747482	0.00463021	0.00643047	0.0135825	0.00708097
0	1	0.00908255	0.00682563	0.0165469	0.00669264	0.0152763	0.00614094	0.00327622	0.00881052	0.0112194	0.00770424
0	1	0.0073998	0.0137951	0.00175239	0.054488	0.00488732	0.00945722	0.0185948	0.0163643	0.0170379	0.00951481
0	1	0.0073998	0.0137951	0.00175239	0.051319	0.00488732	0.00945722	0.0192019	0.0148617	0.0160479	0.0101289
0	1	0.0184995	0.0101327	0.00358599	0.101545	0.0214413	0.0158146	0.0922272	0.0091817	0.0254373	0.0136369
0	1	0.357283	0.440318	0.0130538	0.057572	0.0738092	0.238225	0.488358	0.232347	0.01365	0.0150492
0	1	0.164459	0.078442	0.00997081	0.0471411	0.0256851	0.172571	0.402807	0.109389	0.0134999	0.026321
0	1	0.00706265	0.00454785	0.00533838	0.00581153	0.0100298	0.00247159	0.00373898	0.0099246	0.00667158	0.0142542
0	1	0.00840552	0.00753695	0.00888375	0.00427755	0.0181273	0.00850524	0.000640745	0.00688302	0.00741577	0.0116359
0	1	0.0110996	0.0211882	0.00658785	0.0839922	0.0130583	0.0191602	0.0269243	0.00994357	0.0211495	0.01366
0	1	0.0110996	0.0211882	0.00658785	0.0824743	0.013187	0.0191602	0.0263547	0.00994357	0.0199482	0.0131081
0	1	0.030602	0.023882	0.00767488	0.0279215	0.0588074	0.0206798	0.0514801	0.0214305	0.0333579	0.00533063
0	1	0.0225337	0.0214681	0.00506245	0.0432436	0.0311099	0.0117626	0.0288614	0.0130048	0.0118548	0.032132
0	1	0.0023916	0.00213397	0.019017	0.00859914	0.0104364	0.0154909	0.00135399	0.00574345	0.0135825	0.00906742
0	1	0.0226105	0.0260127	0.0101332	0.0460425	0.0302563	0.0129696	0.0147595	0.0114674	0.00747812	0.00624827
0	1	0.0550039	0.0329854	0.00658785	0.0321697	0.0360523	0.0329929	0.161622	0.0143359	0.0173034	0.0107607
0	1	0.00470844	0.00575907	0.00650664	0.0305916	0.0196052	0.00518898	0.0236106	0.0095724	0.00518319	0.0109369
0	1	0.0631427	0.021748	0.00658785	0.0309161	0.0490758	0.0361307	0.169279	0.0286977	0.0144425	0.00798013
0	1	0.0317021	0.00550178	0.00175239	0.0102403	0.0121186	0.0176982	0.0423951	0.0141829	0.0124097	0.0154374
0	1	0.0107625	0.00753695	0.00771551	0.0162691	0.0156758	0.00977909	0.00459396	0.00728676	0.0128383	0.0152558
0	1	0.00470844	0.00398033	0.00831542	0.00990841	0.0151244	0.0120753	0.0087792	0.0157066	0.00914351	0.00586406
0	1	0.0245479	0.0463578	0.00713137	0.073247	0.0333302	0.0171489	0.108683	0.02145	0.0283719	0.0158457
0	1	0.00773409	0.00952713	0.0058819	0.0163875	0.0131112	0.0174034	0.00715693	0.00879096	0.00738963	0.0311287
0	1	0.0376647	0.0735012	0.00408891	0.0237026	0.0561919	0.0168131	0.0517148	0.0363361	0.00986156	0.0277696
0	1	0.00742685	0.00341281	0.00292065	0.0088795	0.00448071	0.0106538	0.000640745	0.00617273	0.00667158	0.00848711
0	1	0.00269134	0.00625811	0.00717198	0.0189686	0.00356384	0.00589514	0.00779768	0.0080291	0.0066977	0.00459856
0	1	0.0541471	0.010235	0.0201447	0.00455793	0.0779099	0.03525	0.00783393	0.016641	0.0113499	0.0125104
0	1	0.0144624	0.0140749	0.00771551	0.020783	0.0103886	0.0146179	0.02789	0.00765794	0.0148053	0.023368
0	1	0.0174881	0.0152177	0.00233652	0.030726	0.0187164	0.012635	0.0854649	0.00841982	0.0217424	0.00856198
0	1	0.0952375	0.0124064	0.00709077	0.0857155	0.0374502	0.092371	0.335434	0.0296197	0.0515328	0.0199323
0	1	0.131157	0.120492	0.00650664	0.018207	0.0256968	0.230687	0.365333	0.232312	0.027883	0.0233438
0	1	0.00336277	0.0133636	0.00354538	0.0742513	0.00748647	0.00839555	0.0105782	0.0111158	0.0239489	0.00427078
0	1	0.00672553	0.00810447	0.00116826	0.00581153	0.0130355	0.0119411	0.00290245	0.00726722	0.00494385	0.0107538
0	1	0.00235422	0.00763925	0.00412952	0.00931827	0.00921656	0.00529625	0.00331247	0.0011526	0.00664544	0.0114718
0	1	0.104903	0.114678	0.00354538	0.0661299	0.0642928	0.0680383	0.277443	0.071252	0.0190867	0.0149002
0	1	0.0494414	0.0309952	0.00650664	0.0378491	0.0477092	0.0204341	0.104551	0.015495	0.00789447	0.045685
0	1	0	0.00398033	0.00165504	0.00488234	0.00829969	0.00211851	0.00263547	0.00343824	0.00525392	0.0163861
0	1	0.0104254	0.00938329	0.00942728	0.0094843	0.0172611	0.00977044	0.00997366	0.00535273	0.0135564	0.0133442
0	1	0.00975399	0.0177399	0.00605683	0.0664393	0.00804453	0.0112227	0.12315	0.00459085	0.0276491	0.0247037
0	1	0.105265	0.0626327	0.00713137	0.0457624	0.0697016	0.0627648	0.165849	0.0420274	0.0118548	0.0215823
0	1	0.10683	0.0319865	0.0143033	0.0122279	0.09259	0.0422447	0.00776144	0.0310078	0.0220058	0.0144077
0	1	0.0447302	0.0133636	0.00490028	0.0290084	0.060083	0.0218131	0.0853985	0.0152964	0.0384199	0.0129897
0	1	0.00269134	0.00796065	0.00237712	0.0251045	0.00499099	0.00649403	0.0138544	0.00343824	0.0096222	0.0121897
0	1	0.0447273	0.0321303	0.0026192	0.0307026	0.0801151	0.0167647	0.0921376	0.020903	0.0228674	0.0188618
0	1	0.0615601	0.0234155	0.00709077	0.0511894	0.0403382	0.0398769	0.11107	0.0258835	0.0103664	0.00581988
0	1	0.0824142	0.284779	0.00726977	0.0491541	0.0977852	0.0386931	0.0687341	0.0254515	0.00172773	0.0977852
0	1	0.00874264	0.00426795	0.0100114	0.0122279	0.0118635	0.00845559	0.00658869	0.00911176	0.0128383	0.0159653
0	1	0.0199244	0.0115172	0.0094679	0.035518	0.0204345	0.0179592	0.0583754	0.0114869	0.0113499	0.101242
0	1	0.00935899	0.00753695	0.00479485	0.0151099	0.0141818	0.0103783	0.0349254	0.0116546	0.0165386	0.0130412
0	1	0.0863866	0.0176239	0.00654725	0.0324941	0.0265879	0.0499624	0.23244	0.0176846	0.0204935	0.0143728
0	1	0.0656352	0.127517	0.00533838	0.0165494	0.13903	0.0327471	0.0185202	0.0260208	0.00717644	0.0183636
0	1	0.0144597	0.0122988	0.00179299	0.0665517	0.0172843	0.016872	0.067289	0.0150212	0.0168367	0.0129068
0	1	0.0276324	0.0353351	0.00537898	0.0112147	0.0780383	0.0141546	0.0111464	0.0137726	0.0101271	0.0325438
0	1	0.0951115	0.0257361	0.00592251	0.0314473	0.0281387	0.0507452	0.305474	0.0192295	0.0244586	0.0098877
0	1	0.00874545	0.00739315	0.00471364	0.0809085	0.00906511	0.015511	0.00602181	0.0103148	0.0133432	0.0107785
0	1	0.0295867	0.0456619	0.00658785	0.0632619	0.0577508	0.0167408	0.0421264	0.0206588	0.0101271	0.0122985
0	1	0.00773409	0.0177359	0.00683931	0.0932498	0.0377804	0.01592	0.0589063	0.00763836	0.00494385	0.0988219
0	1	0.0299335	0.0316743	0.00525715	0.0445261	0.0317621	0.0199829	0.136491	0.0139321	0.00995005	0.0241668
0	1	0.046932	0.0677859	0.00767488	0.0467536	0.119421	0.0297141	0.281376	0.0170854	0.016934	0.0364192
0	1	0.00664149	0.00625811	0.00645414	0.0272392	0.00987829	0.0101634	0.0394005	0.0111353	0.0122301	0.039093
0	1	0.0922216	0.123765	0.00421073	0.0116231	0.0532723	0.0528723	0.140263	0.0373535	0.00815997	0.0257328
0	1	0.0272393	0.0258832	0.00842146	0.0256213	0.0310061	0.030137	0.0332092	0.0137726	0.0103664	0.0562739
0	1	0.00134567	0.00796065	0.00717198	0.0461021	0.00422779	0.00948604	0.00669743	0.00804864	0.0101271	0.0142016
0	1	0.00706265	0.00682563	0.00658785	0.00585557	0.00249549	0.00423702	0.000640745	0.00535273	0.00839931	0.0113361
0	1	0.00552088	0.00717832	0.00892437	0.00871264	0.00906511	0.00815216	0.00530721	0.00326894	0.0165124	0.0095843
0	1	0.00571698	0.00664544	0.00871344	0.00851109	0.00906511	0.00803446	0.00530721	0.00343824	0.0169222	0.0095843
0	1	0.0188337	0.00412414	0.0213942	0.0140862	0.0405539	0.0142931	0.00334872	0.00765794	0.0204935	0.0481196
0	1	0.00470844	0.00550727	0.00709077	0.0318708	0.00499099	0.00614094	0.00131774	0.00881052	0.0142255	0.00721367
0	1	0.0743498	0.0230667	0.00663635	0.0492578	0.030193	0.0623937	0.160181	0.0280378	0.0130581	0.00833667
0	1	0.0117711	0.00326901	0.00417012	0.00955265	0.00554905	0.00676924	0.00395321	0.0110961	0.00734152	0.0110124
0	1	0.0246346	0.0269644	0.0130945	0.0098527	0.0203956	0.00951607	0.0179474	0.00759606	0.00667158	0.0162018
0	1	0.00470844	0.00213397	0.00942728	0.00824891	0.00448071	0.00974165	0.00128148	0.005763	0.00345547	0.00919115
0	1	0	0.00199017	0.00233652	0.00241916	0.00295724	0.00342356	0.00192223	0.00345781	0.00443901	0.0101472
0	1	0.212383	0.235935	0.00684738	0.0541691	0.0619259	0.155083	0.499731	0.144676	0.00964832	0.0236808
0	1	0.122748	0.0428002	0.00965453	0.0713355	0.0898352	0.0612768	0.285898	0.0263925	0.0482932	0.0208705
0	1	0.0077369	0.0108059	0.00484873	0.0098527	0.0136973	0.00377663	0.00391696	0.00539718	0.00568804	0.0156572
0	1	0.011994	0.0136545	0.0113421	0.0143666	0.033709	0.0196904	0.0111826	0.0114869	0.0101009	0.0494386
0	1	0.0181875	0.0257306	0.00417012	0.0137618	0.0372956	0.00819138	0.00879165	0.0149447	0.0108712	0.0375101
0	1	0.00840834	0.0123724	0.00314781	0.0088795	0.00631447	0.0118702	0.0058392	0.0107251	0.0128427	0.00453822
0	1	0.00470844	0.0138346	0.00529778	0.0128251	0.00880995	0.0106237	0.00195848	0.00611462	0.00928012	0.00398264
0	1	0.00369989	0.0123724	0.0137255	0.0132011	0.00980417	0.00861255	0.0017093	0.00572389	0.00863867	0.00511844
0	1	0.00672553	0.00285407	0.0160628	0.008175	0.00539759	0.00778007	0.00195848	0.00535273	0.0101271	0.00792862
0	1	0.165521	0.0965658	0.0125103	0.0174346	0.121339	0.0753554	0.236967	0.0554489	0.0375053	0.0164784
0	1	0.0144597	0.00895959	0.00726882	0.00302395	0.0162575	0.010731	0.00263547	0.00421969	0.0096222	0.00630443
0	1	0.00975399	0.00668182	0.00179299	0.0137618	0.0112496	0.00919564	0.00975618	0.00459085	0.00582403	0.0105736
0	1	0.00235422	0.00668182	0.00709077	0.0106939	0.00962316	0.00910413	0.00128148	0.00304752	0.00525392	0.0108718
0	1	0.00504556	0.00398033	0.0123968	0.00423352	0.0103886	0.0100481	0.00135399	0.00498158	0.0153723	0.0118252
0	1	0.011434	0.0129399	0.00756791	0.0521115	0.0142075	0.0115767	0.0489501	0.00574345	0.00741577	0.0317024
0	1	0.0127797	0.0125085	0.00592251	0.0233944	0.0141083	0.011675	0.15702	0.00782725	0.0234963	0.0455454
0	1	0.00302564	0.00355662	0.00350478	0.00646035	0.00275504	0.00589514	0.00331247	0.0091817	0.00704632	0.00938028
0	1	0.0232051	0.0195143	0.00529778	0.0604974	0.0448101	0.0206389	0.103526	0.0164881	0.0113499	0.0892761
0	1	0.139259	0.0234583	0.00717198	0.0894762	0.0446682	0.114869	0.256405	0.0622885	0.056457	0.0138858
0	1	0.16955	0.157868	0.00533838	0.0308757	0.135277	0.0862877	0.279766	0.0819743	0.0224279	0.0144096
0	1	0.0951745	0.0356535	0.00853469	0.0342164	0.0391845	0.0505181	0.206066	0.032074	0.0295878	0.013561
0	1	0.0564182	0.0517512	0.0848896	0.0902354	0.0753111	0.129528	0.0190146	0.0715587	0.0869667	0.41487
0	1	0.025335	0.0210444	0.0107173	0.0372444	0.0163443	0.0163044	0.0211563	0.0152768	0.0111106	0.0121153
0	1	0.0141225	0.0142187	0.00800757	0.0459859	0.0283522	0.0109584	0.0718457	0.0169748	0.0189973	0.0156878
0	1	0	0.00525918	0.0144655	0.00641633	0.00682473	0.00304045	0.000640745	0.0118972	0.0123596	0.0074789
0	1	0.00403701	0.0059705	0.0101738	0.00907185	0.00554905	0.00720019	0.00455771	0.00691565	0.00839931	0.0126916
0	1	0.00504556	0.00877687	0.00471364	0.0223609	0.0118635	0.0133896	0.00787018	0.00343824	0.00582464	0.0052145
0	1	0	0.00454785	0.00876195	0.00641633	0.00264696	0.00103964	0.00323997	0.0122488	0.0106058	0.00333306
0	1	0.0356871	0.0134305	0.00412952	0.0221246	0.0389022	0.0227701	0.0456282	0.0160973	0.00484049	0.0126581
0	1	0.0586601	0.125897	0.0062308	0.0226413	0.0863887	0.0262531	0.01691	0.0574079	0.00918159	0.017416
0	1	0.0020171	0.0059705	0.0107173	0.00576751	0.0119672	0.00921139	0.00452145	0.0133623	0.00866478	0.00873965
0	1	0.115016	0.0163527	0.00467304	0.0299869	0.0561815	0.0716227	0.170475	0.0249204	0.0209982	0.0115835
0	1	0.0359876	0.0301478	0.00897304	0.0275069	0.0523414	0.0219572	0.0744499	0.0183634	0.0114384	0.022479
0	1	0.0073998	0.006538	0.012551	0.0118594	0.0106437	0.0137965	0.00591169	0.00804864	0.00964832	0.0410441
0	1	0.00235422	0.00355662	0.0181163	0.0110623	0.00448071	0.00977909	0.00530721	0.0107055	0.00834602	0.00565367
0	1	0.00571698	0.0059705	0.012551	0.0103695	0.00804453	0.00388393	0.00448585	0.00726722	0.00765512	0.00614923
0	1	0.021188	0.0230346	0.00721256	0.0525619	0.0276974	0.0148436	0.0503054	0.0193875	0.0145922	0.0386893
0	1	0.0049708	0.00824828	0.0106768	0.0144686	0.0184677	0.00518898	0.00722944	0.00689606	0.0173034	0.0277515
0	1	0.107347	0.0235944	0.00412952	0.0229359	0.0309488	0.0637547	0.322068	0.0347324	0.0316301	0.00751377
0	1	0.0689121	0.035132	0.012559	0.0640317	0.0381486	0.071148	0.318381	0.02734	0.0299025	0.00981606
0	1	0.0600142	0.0321303	0.00892437	0.00870629	0.0765377	0.0251938	0.0575603	0.0346837	0.00488508	0.0107946
0	1	0.100287	0.0266267	0.00690427	0.110712	0.0333245	0.0651845	0.236577	0.0321815	0.0341089	0.0446451
0	1	0.0363219	0.0368142	0.00237712	0.0377136	0.0584258	0.0295063	0.272042	0.025611	0.0219891	0.0197283
0	1	0.0516219	0.0341713	0.010052	0.0298988	0.053559	0.0263336	0.116181	0.0202975	0.0177822	0.0239034
0	1	0.0272393	0.0102384	0.00650664	0.0094843	0.0141428	0.0151065	0.0242216	0.00687649	0.00844065	0.0233981
0	1	0.00336277	0.00711325	0.00529778	0.0110183	0.00870628	0.0102706	0.0278894	0.011298	0.0101271	0.0371747
0	1	0.0110969	0.00554679	0.0120481	0.0094171	0.0286143	0.0069544	0.00131774	0.00267636	0.00667158	0.0141085
0	1	0.00470844	0.00483546	0.00471364	0.00734552	0.0112018	0.0064248	0.00594795	0.0060316	0.00443901	0.0372528
0	1	0.0644585	0.0304837	0.00279085	0.0520229	0.0310753	0.0461591	0.1561	0.0153131	0.012265	0.0493697
0	1	0.00907976	0.0213243	0.0058819	0.0116043	0.0174104	0.0140785	0.0106144	0.0133591	0.00815997	0.00864743
0	1	0.00605411	0.00667049	0.0150011	0.0085551	0.0117014	0.0132339	0.00192223	0.00484046	0.011787	0.0580573
0	1	0.00470844	0.0059705	0.0058819	0.0101296	0.0136218	0.0044828	0.00209281	0.00343824	0.00994101	0.00492035
0	1	0.00470844	0.0059705	0.0058819	0.0094843	0.0149207	0.00492254	0.00263547	0.00343824	0.00863867	0.00492035
0	1	0.00975119	0.015345	0.00656336	0.0167858	0.0200874	0.0057988	0.010608	0.00698559	0.00372096	0.0318206
0	1	0.0080712	0.0220357	0.00529778	0.0432215	0.0334007	0.0098103	0.159054	0.00881052	0.0276959	0.0427798
0	1	0.00571698	0.011941	0.00417012	0.0738636	0.015248	0.0101321	0.0619718	0.0126199	0.0116166	0.0100942
0	1	0.00504275	0.0109498	0.00656347	0.00932788	0.0175162	0.0108696	0.00928197	0.00920129	0.00887801	0.0198836
0	1	0	0.00456761	0.00412952	0.0104135	0.00712766	0.0069544	0.00389851	0.00920129	0.0039603	0.0425261
0	1	0.00112069	0.00270149	0.00237712	0.00520675	0.00381898	0.00815216	0.00259923	0.00380941	0.00387834	0.0172842
0	1	0.00672553	0.00938329	0.00179299	0.0186882	0.00870628	0.00412972	0.014571	0.00765794	0.012049	0.00756437
0	1	0.00571698	0.00270149	0.0143635	0.00460195	0.0101334	0.00578785	0.00259923	0.00650534	0.0132143	0.0264163
0	1	0.117039	0.0681571	0.0071719	0.0672312	0.0680357	0.0541555	0.341118	0.0271544	0.0264034	0.0146833
0	1	0.0127768	0.0230938	0.00497334	0.0282019	0.0347773	0.0161965	0.088049	0.00689606	0.0116259	0.0410662
0	1	0.0546245	0.0709348	0.0143963	0.0184078	0.026374	0.0381789	0.137485	0.043402	0.0134323	0.0173772
0	1	0.0949756	0.0142187	0.00713944	0.0518902	0.0421458	0.0559929	0.271115	0.0210398	0.0541008	0.0101913
0	1	0.148626	0.0974822	0.00599669	0.0590886	0.0840974	0.0692333	0.257962	0.0477806	0.0141774	0.0196595
0	1	0.122773	0.210348	0.00475425	0.0170662	0.0745406	0.0820891	0.0926039	0.0911044	0.00717644	0.0242567
0	1	0.00448416	0.00270149	0.0211425	0.00427755	0.0155806	0.00614094	0.00314322	0.00382897	0.00789447	0.00770587
0	1	0.0666951	0.0980359	0.0107986	0.026716	0.133199	0.0221695	0.0518151	0.0302215	0.00691093	0.00949425
0	1	0.0569822	0.154152	0.00508684	0.00516272	0.0629032	0.0230464	0.0336079	0.0290493	0.00863867	0.00886936
0	1	0.0158081	0.0256989	0.00475425	0.0326606	0.0275093	0.0132333	0.107131	0.013753	0.029663	0.0127253
0	1	0.0160656	0.011599	0.00958972	0.00674073	0.0331943	0.0104288	0.00591169	0.0110961	0.00938285	0.00780808
0	1	0.0110969	0.0227149	0.00829963	0.036429	0.0540215	0.0199736	0.113329	0.0145654	0.0143267	0.0244568
0	1	0.0151339	0.0059705	0.0095085	0.00553115	0.0156825	0.0132026	0.00651619	0.00306709	0.0111106	0.0518272
0	1	0.0073998	0.00810447	0.00592251	0.011305	0.00929231	0.0045901	0.0116995	0.0105362	0.00890412	0.00890396
0	1	0.122172	0.0267273	0.00358599	0.0277077	0.0492445	0.0778109	0.385373	0.0309644	0.044203	0.0113057
0	1	0.00571698	0.00817475	0.00525725	0.0233353	0.0112018	0.00589514	0.040418	0.0046755	0.00887801	0.0134986
0	1	0.00773409	0.0092395	0.00533838	0.0155762	0.00712766	0.00421019	0.0197982	0.0123069	0.0047045	0.0108439
0	1	0.00672553	0.00255769	0.0191791	0.00460195	0.00738281	0.00773042	0.00915167	0.00726722	0.00839931	0.0229345
0	1	0.00336277	0.00469165	0.00650664	0.0169445	0.00605933	0.00645419	0.00519845	0.00569137	0.0103664	0.0116548
0	1	0.0131167	0.00398033	0.0106687	0.083899	0.00936803	0.014968	0.0459033	0.00770027	0.0113761	0.144856
0	1	0.00437131	0.006538	0.00838082	0.0387332	0.0158885	0.0044828	0.0117872	0.00920129	0.0126524	0.0131001
0	1	0.0551362	0.0554448	0.00838082	0.0536982	0.073226	0.0323955	0.0909736	0.0278772	0.0194838	0.0114766
0	1	0.0211851	0.0342215	0.00527122	0.0335483	0.0480346	0.0146658	0.0443615	0.00840026	0.0171085	0.00624827
0	1	0.00437131	0.00270149	0.0148062	0.00395314	0.00763795	0.00552244	0.00391696	0.0118777	0.0105764	0.0114478
0	1	0.00605411	0.00852817	0.00471364	0.0106498	0.00753427	0.0117719	0.00195848	0.0110961	0.0047045	0.0200423
0	1	0	0.00469165	0.028428	0.0143666	0.0104275	0.00614094	0.00388071	0.00914255	0.0130777	0.0117454
0	1	0.00907976	0.0127961	0.00650664	0.0117806	0.019014	0.0114684	0.00858343	0.00841982	0.00667158	0.0358852
0	1	0.00235422	0.01521	0.00541959	0.0414632	0.0103886	0.00942599	0.0123916	0.0123334	0.00691093	0.0128392
0	1	0.00908255	0.0196218	0.00771551	0.0536466	0.029021	0.0118896	0.0141767	0.0114478	0.0153103	0.00901444
0	1	0.0255593	0.0112305	0.00179299	0.0170882	0.0311996	0.0118121	0.135472	0.0126199	0.00765512	0.0114254
0	1	0.00504556	0.00483546	0.00771551	0.00808992	0.00947169	0.0121552	0.00259923	0.00728676	0.0113499	0.00397964
0	1	0.0131167	0.010449	0.00412952	0.00920393	0.0150686	0.00838634	0.00808308	0.0171132	0.0164838	0.0107538
0	1	0.00941689	0.00724932	0.0109321	0.00274356	0.0111801	0.0098109	0.00402572	0.00613418	0.00715028	0.00239832
0	1	0.00340085	0.00554679	0.00596311	0.00553115	0.0107951	0.0107623	0.00128148	0.00535273	0.0101271	0.0153156
0	1	0.0144223	0.0212025	0.00417012	0.0344764	0.0155031	0.00850524	0.10647	0.00916216	0.0180476	0.0035329
0	1	0.0020171	0.00955239	0.0332636	0.0122719	0.0127058	0.0142724	0.00442064	0.0095724	0.0286272	0.0231773
0	1	0.0020171	0.00888058	0.0329878	0.0122719	0.0128841	0.0142562	0.00442064	0.0095724	0.0286272	0.0233217
0	1	0.148413	0.0646162	0.00417012	0.0223042	0.0370454	0.101991	0.25881	0.0837693	0.0311253	0.0130531
0	1	0.00975119	0.00611431	0.0114085	0.00669671	0.0216823	0.00825945	0.00453925	0.00650534	0.0056619	0.0125833
0	1	0.221835	0.0681153	0.0106768	0.0411963	0.0361245	0.191506	0.477957	0.0826125	0.0347679	0.0108685
0	1	0.0073998	0.00341281	0.0160558	0.0085551	0.00896141	0.014615	0.00263547	0.0130107	0.0123335	0.016806
0	1	0.0144597	0.00881579	0.00646602	0.0285873	0.00987829	0.0107703	0.00979243	0.0115065	0.0108712	0.0254584
0	1	0	0.00355662	0.0206476	0.0076259	0.0121186	0.00554206	0.00267173	0.00459085	0.0113761	0.013557
0	1	0.0020171	0.00540298	0.00412952	0.0473119	0.0101334	0.00850524	0.0118234	0.00879096	0.0108712	0.0104117
0	1	0.378704	0.558441	0.00592251	0.0648625	0.0995129	0.269655	0.579924	0.427797	0.0192085	0.0161914
0	1	0.00773409	0.00554679	0.02369	0.00820231	0.0117134	0.0066013	0.00195848	0.00622043	0.00887801	0.0179974
0	1	0.0147968	0.0132198	0.0101332	0.0174786	0.0139524	0.0146034	0.0198346	0.00611462	0.0122788	0.0262168
0	1	0.0369933	0.0318504	0.00713137	0.0251203	0.0394096	0.0153119	0.025037	0.0091817	0.00768124	0.0512682
0	1	0.00605411	0.00383653	0.0107173	0.00920393	0.0198603	0.00921139	0.000640745	0.00840026	0.00667158	0.00539762
0	1	0.00437131	0.00341281	0.0124697	0.00516272	0.00855483	0.00810255	0.00327622	0.00611462	0.00866478	0.0151755
0	1	0.207574	0.0899419	0.0106361	0.0411511	0.0776761	0.181073	0.470625	0.0745102	0.0235884	0.0188328
0	1	0.0110996	0.00938329	0.0107173	0.00427755	0.00962316	0.0070929	0.00594795	0.0103343	0.00770977	0.0128273
0	1	0.00437131	0.00469165	0.00300186	0.0243742	0.00738281	0.0114684	0.00851092	0.00996317	0.00890412	0.0114598
0	1	0.00470844	0.00213397	0.0113583	0.00488234	0.0100298	0.0073075	0.0052347	0.00382897	0.0128383	0.0140704
0	1	0.00549341	0.00213397	0.0106768	0.00548713	0.0109467	0.0073075	0.0052347	0.00382897	0.0128383	0.013657
0	1	0.0951007	0.0143626	0.00592251	0.0781452	0.0700378	0.056794	0.0915945	0.0451271	0.0238254	0.00679583
0	1	0.0651171	0.0220357	0.00650664	0.0282563	0.0649226	0.0406535	0.157618	0.0439565	0.0215096	0.00415941
0	1	0.00369989	0.00682563	0.00296125	0.0522014	0.00514245	0.00554206	0.0124279	0.00650534	0.0110605	0.0125769
0	1	0.025225	0.0187667	0.00237712	0.0205571	0.0270358	0.0103779	0.0795744	0.0191318	0.0108974	0.0178768
0	1	0.0359847	0.0359745	0.0369875	0.0255464	0.0611727	0.0588792	0.0274418	0.0344412	0.0145922	0.279386
0	1	0.0313973	0.0346309	0.0364034	0.0255611	0.0600678	0.0597552	0.0277087	0.033497	0.0145922	0.280911
0	1	0.0293703	0.0333476	0.0358287	0.0255611	0.058181	0.0582881	0.0275664	0.0325267	0.0145922	0.280017
0	1	0.0267735	0.0325617	0.0346104	0.0255611	0.0577949	0.0579546	0.027068	0.0318223	0.0138272	0.281383
0	1	0.0193564	0.0291489	0.0365007	0.0273754	0.0525812	0.0561892	0.026391	0.0312205	0.0141875	0.287822
0	1	0.0184966	0.0291489	0.0369875	0.0258878	0.0506958	0.055591	0.026391	0.0306122	0.0128645	0.287455
0	1	0.0184966	0.0291489	0.0369875	0.0247796	0.0501569	0.0543013	0.026391	0.0309085	0.0129678	0.290975
0	1	0.0184966	0.0289908	0.0364503	0.0246763	0.0497158	0.0543153	0.026391	0.0313741	0.0136913	0.294314
0	1	0.00504556	0.000711325	0.00592251	0.00883549	0.00697621	0.00699364	0.00199474	0.0095724	0.0158917	0.0226217
0	1	0.0867614	0.0152177	0.00596311	0.0403078	0.0249458	0.072158	0.193309	0.015954	0.020945	0.0167939
0	1	0.0020171	0.00213397	0.0105955	0.00376133	0.00539759	0.0112227	0.0044852	0.0126395	0.00443901	0.0051664
0	1	0.0406931	0.0445391	0.00658785	0.0385307	0.059848	0.023594	0.14029	0.0164293	0.0118787	0.0468185
0	1	0.0271282	0.0157775	0.0101801	0.0068647	0.0416736	0.015844	0.030985	0.0164875	0.00952756	0.011228
0	1	0.0265398	0.015391	0.0107173	0.00669671	0.0419961	0.015844	0.0308157	0.0169677	0.0100444	0.011228
0	1	0.00269134	0.0142298	0.00233652	0.0424095	0.00672107	0.0066738	0.0324115	0.00871447	0.00667158	0.0240583
0	1	0.0483906	0.0774881	0.00721256	0.0218443	0.0590147	0.0169032	0.0662832	0.0362969	0.00542254	0.00573138
0	1	0.0672582	0.0594251	0.00417012	0.0121945	0.0714841	0.0399786	0.0170581	0.04206	0.0113761	0.00635345
0	1	0.00616484	0.00383653	0.0058819	0.0079503	0.0138444	0.0100555	0.00455771	0.0053723	0.00592739	0.0122648
0	1	0.0673683	0.0120563	0.00654725	0.0295744	0.0228299	0.0272627	0.12062	0.0108325	0.0164917	0.0160688
0	1	0.00369989	0.00696944	0.00658785	0.0438295	0.00723135	0.0069544	0.0139632	0.00498158	0.00422698	0.0682915
0	1	0.0311282	0.042574	0.018835	0.00906374	0.0152759	0.0225463	0.0388552	0.0160582	0.0121235	0.0103366
0	1	0.00156995	0.00199017	0.00296125	0.00399717	0.00774163	0.00788615	0.00259923	0.00191449	0.0113499	0.00676662
0	1	0.0141225	0.0113735	0.00529778	0.0101331	0.0257681	0.0124388	0.0376099	0.00765794	0.0116154	0.032923
0	1	0.00504556	0.00611431	0.00757753	0.0264474	0.00855483	0.00755328	0.00331247	0.0106479	0.00693704	0.0125348
0	1	0.00437131	0.00611431	0.00917577	0.0106498	0.010641	0.00755328	0.00459396	0.00420012	0.00617219	0.0193577
0	1	0.0178252	0.0100946	0.00350478	0.0134164	0.0267901	0.01394	0.00836589	0.0160778	0.0160544	0.0271527
0	1	0.0137882	0.00488925	0.0158111	0.00609191	0.00514245	0.00342356	0.00267173	0.00611462	0.00896617	0.0069909
0	1	0.0342638	0.0164965	0.00287197	0.0373324	0.0286143	0.0311962	0.184088	0.0239017	0.0238628	0.0450041
0	1	0.157162	0.130361	0.0196093	0.0106939	0.0334114	0.136709	0.0436423	0.0931748	0.0348052	0.0271965
0	1	0.0162013	0.045455	0.00596311	0.14882	0.0438958	0.013921	0.0923335	0.0256502	0.0481546	0.0120594
0	1	0.0822502	0.0593626	0.00358599	0.041742	0.0920205	0.0431471	0.182429	0.0332076	0.0371011	0.00658748
0	1	0.0582504	0.0278251	0.00888375	0.0123298	0.0743472	0.0242419	0.00726569	0.00955287	0.0139689	0.00760085
0	1	0.126557	0.135298	0.00352109	0.0122719	0.076938	0.0475181	0.0131049	0.0396669	0.00841998	0.011339
0	1	0.00302564	0.0112297	0.00834024	0.0188876	0.00488732	0.00594083	0.0220039	0.00996317	0.0204935	0.00949135
0	1	0.0337378	0.0386507	0.00417012	0.0171269	0.106125	0.0223583	0.0561129	0.0424898	0.0130777	0.0105416
0	1	0.0702007	0.0513547	0.00763432	0.0168918	0.0845779	0.0386227	0.0713314	0.020649	0.0229654	0.0176878
0	1	0.0471729	0.141925	0.00897823	0.010297	0.0264659	0.0643155	0.0891334	0.0713992	0.00598614	0.0148265
0	1	0.00907976	0.0149301	0.00358599	0.0469805	0.0166038	0.0112227	0.0341162	0.00611462	0.0305789	0.0137254
0	1	0.0643147	0.0537489	0.00475425	0.028867	0.0821862	0.0404138	0.218485	0.039364	0.0227412	0.0127514
0	1	0.0104254	0.00432315	0.0292978	0.00641633	0.0109467	0.00769179	0.00259923	0.0144384	0.00592739	0.0134482
0	1	0.0713185	0.0130047	0.00533838	0.10036	0.0275254	0.0471481	0.18048	0.010961	0.0254634	0.104211
0	1	0.127796	0.306215	0.00896495	0.0420922	0.160693	0.0630579	0.416263	0.09874	0.0147728	0.0217428
0	1	0.0121082	0.0157149	0.00600372	0.00423352	0.031988	0.0085531	0.00997366	0.0202779	0.00830791	0.0211649
0	1	0.0267187	0.049482	0.00237712	0.00609191	0.0606492	0.0185613	0.0148094	0.0145345	0.00619289	0.0134271
0	1	0.0252222	0.00355662	0.0142315	0.0128726	0.0264267	0.0281599	0.00350826	0.00955287	0.0123335	0.034792
0	1	0.0401338	0.0398838	0.00825903	0.00827472	0.0355596	0.0210329	0.00911543	0.016449	0.00419966	0.02079
0	1	0.0793664	0.244965	0.0359411	0.0178031	0.171054	0.0691188	0.0164899	0.0366824	0.0346069	0.177367
0	1	0.0793664	0.245578	0.0359411	0.0178031	0.169062	0.0700613	0.0168848	0.0357539	0.0346069	0.177344
0	1	0.0141253	0.0382446	0.00646602	0.0405452	0.0427205	0.00885833	0.00797892	0.0198253	0.0120941	0.0182001
0	1	0.058177	0.0330321	0.00300186	0.0272004	0.0428484	0.0215866	0.147012	0.0164098	0.00839931	0.0303872
0	1	0.221934	0.175048	0.0106026	0.0214213	0.0590597	0.134045	0.328477	0.0811175	0.00616673	0.0119053
0	1	0.0706002	0.0146282	0.00417012	0.0367757	0.0245962	0.0423232	0.163112	0.013499	0.0256527	0.0620232
0	1	0.0127797	0.0139312	0.00471364	0.092604	0.0166472	0.0202194	0.0184121	0.0204716	0.0187657	0.00906742
0	1	0.0384202	0.0156161	0.00838082	0.0748114	0.0360531	0.0165914	0.0730648	0.0267105	0.0252341	0.0076345
0	1	0.303483	0.474179	0.0107173	0.0586217	0.100401	0.21244	0.721434	0.19069	0.0176994	0.0145857
0	1	0.0490218	0.017344	0.0113827	0.0402207	0.0296739	0.0262218	0.244554	0.0206686	0.0303397	0.0132392
0	1	0.0219948	0.0132198	0.00475425	0.0657813	0.0242373	0.0063555	0.0805449	0.0110571	0.0306466	0.00864958
0	1	0.00100855	0.00469165	0.00116826	0.00669671	0.00748647	0.00720019	0.00605669	0.00459085	0.00765512	0.0380704
0	1	0.00941689	0.00867197	0.00779669	0.0960981	0.0161928	0.0107623	0.0131774	0.0118581	0.034169	0.0113301
0	1	0.154234	0.0843853	0.0101738	0.0393494	0.0956668	0.0643516	0.191972	0.0467089	0.0187918	0.0109675
0	1	0.102075	0.0272636	0.0142362	0.0658027	0.0305779	0.0801583	0.18615	0.0151074	0.017248	0.0265335
0	1	0.0123796	0.00341281	0.0136787	0.0112546	0.0185846	0.0156871	0.0126025	0.0118777	0.00657146	0.0119172
0	1	0.0120701	0.00341281	0.0190576	0.00851629	0.0119672	0.0104092	0.00195848	0.0110961	0.0150447	0.0223762
0	1	0.025225	0.00341281	0.0266106	0.00426075	0.0301812	0.01394	0.00263547	0.00650534	0.0106319	0.00900503
0	1	0.122206	0.0475599	0.00480292	0.0754984	0.0341156	0.116315	0.284371	0.0616199	0.0409829	0.0131311
0	1	0.00100855	0.0083921	0.00779669	0.0354109	0.0129341	0.00720019	0.0376073	0.0053723	0.0229392	0.00795565
0	1	0.0479603	0.0321303	0.0130945	0.0573478	0.0588743	0.0271738	0.0862874	0.0168201	0.0234876	0.0453009
0	1	0.231557	0.112382	0.0154958	0.0268193	0.0425668	0.243001	0.24139	0.205815	0.0197493	0.0129661
0	1	0.00907976	0.00579288	0.0113421	0.00604384	0.0245748	0.010595	0.00682138	0.0153159	0.0151123	0.0277553
0	1	0.0077369	0.00341281	0.00631193	0.00293994	0.00804453	0.0111055	0.00331247	0.0112314	0.00518319	0.00676815
0	1	0.0850255	0.0354981	0.0113218	0.0257974	0.0534657	0.0388881	0.111954	0.0252399	0.0192705	0.0139602
0	1	0.0514564	0.0326978	0.00709077	0.0315377	0.108551	0.0240134	0.136732	0.0254271	0.026447	0.0190569
0	1	0.139257	0.399801	0.00954908	0.0217562	0.252765	0.0744326	0.0890211	0.0732778	0.0102272	0.101384
0	1	0.00235422	0.00469165	0.00354538	0.00488234	0.00692617	0.0141858	0.0059842	0.00457128	0.0128383	0.0194622
0	1	0.0195052	0.00270149	0.0364519	0.00641633	0.0121231	0.0130193	0.00361374	0.00726722	0.00494385	0.0114228
0	1	0.140914	0.0167764	0.0153904	0.0263582	0.0707547	0.109524	0.106104	0.0501086	0.0292518	0.0128048
0	1	0.00605411	0.00483546	0.0109038	0.0100891	0.0109467	0.00934993	0.00263547	0.00746747	0.0128383	0.00870869
0	1	0.0316125	0.0191852	0.00475425	0.0179718	0.044102	0.0170509	0.0170792	0.0118836	0.0047045	0.0311879
0	1	0.147713	0.246118	0.00550871	0.0486675	0.0995068	0.0814767	0.225981	0.0553903	0.00988767	0.0551324
0	1	0.0188309	0.00270149	0.00600372	0.00734552	0.0114569	0.00712173	0.00295517	0.0091817	0.00667158	0.0076375
0	1	0.0191709	0.00881579	0.0249395	0.0085551	0.0210323	0.014968	0.00666119	0.0110864	0.0101271	0.0135423
0	1	0.0689204	0.0814684	0.00636061	0.0564739	0.0803977	0.0333154	0.0274414	0.0133308	0.0133432	0.0496939
0	1	0.0508907	0.0537422	0.010758	0.00791691	0.102852	0.0272811	0.0223411	0.0237161	0.00765512	0.0384211
0	1	0.0104226	0.00270149	0.0137192	0.00548713	0.0146141	0.00578785	0.00331247	0.0091817	0.0106112	0.0130075
0	1	0.0369961	0.00142265	0.0112414	0.0183263	0.0208678	0.0151378	0.0476192	0.0122488	0.0341372	0.00677114
0	1	0.00840834	0.00341281	0.0119586	0.00734552	0.00264696	0.0076998	0.00473634	0.0103734	0.00463679	0.0120781
0	1	0.00840834	0.00341281	0.0122831	0.00734552	0.00264696	0.00789594	0.00459396	0.0103734	0.00518319	0.0122301
0	1	0.0127797	0.00213397	0.00658785	0.0054431	0.015531	0.00815216	0.000640745	0.00726722	0.00839931	0.0133928
0	1	0.0104254	0.011941	0.00354538	0.0485853	0.0089776	0.0117629	0.0471241	0.00800955	0.0295496	0.0146533
0	1	0.00672553	0.00341281	0.0116989	0.00823069	0.0143591	0.0167647	0.00391696	0.0168266	0.0207589	0.0121964
0	1	0.00975399	0.00213397	0.010052	0.00427755	0.00829969	0.00649403	0.00455771	0.0178002	0.00715028	0.00805833
0	1	0.0142635	0.00796065	0.0134272	0.0085551	0.0316201	0.0156282	0.00646344	0.0176764	0.0123335	0.00874263
0	1	0.00302564	0.00582667	0.02485	0.0076259	0.0122539	0.00673981	0	0.00421969	0.0195099	0.0104224
0	1	0.013114	0.00938329	0.00771551	0.0100891	0.0383949	0.00916719	0.00199474	0.00611462	0.0101062	0.00647401
0	1	0.0208537	0.0176316	0.0135976	0.0165054	0.0503335	0.00889634	0.00858206	0.0139842	0.0118548	0.0058364
0	1	0.0208537	0.0176316	0.013841	0.0166062	0.0498695	0.00873945	0.00828117	0.0137726	0.0115269	0.0058364
0	1	0.0120783	0.0118049	0.0191388	0.00823423	0.0570722	0.0168732	0.0115937	0.00840026	0.0130777	0.0232167
0	1	0.0562426	0.0359128	0.0113421	0.0190754	0.0658872	0.0281178	0.0373125	0.0282403	0.02531	0.00497403
0	1	0.0620455	0.0158555	0.0201122	0.0125082	0.0523892	0.0288572	0.0396799	0.0228322	0.0160218	0.0211035
0	1	0.0102293	0.0149301	0.00829963	0.0125523	0.021558	0.0123015	0.00796693	0.0160778	0.0150447	0.00703514
0	1	0.0794206	0.203372	0.00654725	0.0183638	0.179417	0.0418687	0.0502191	0.0379049	0.00988767	0.0226097
0	1	0.061204	0.042664	0.0110213	0.0402841	0.0905336	0.0448899	0.101009	0.0198872	0.0183642	0.0147743
0	1	0.0302706	0.0146425	0.00896495	0.017339	0.0277534	0.0160585	0.00733955	0.0103343	0.0180215	0.00695726
0	1	0.0184966	0.0181991	0.00900559	0.0217121	0.0336053	0.0129783	0.0367155	0.0149252	0.0239489	0.00751078
0	1	0.0716351	0.0743552	0.00417012	0.022131	0.100989	0.030841	0.154267	0.0206295	0.0216891	0.0218431
0	1	0.00269134	0.00255769	0.0233737	0.00520675	0.00947169	0.0120673	0.00116594	0.0095724	0.0207589	0.0066634
0	1	0.0125547	0.00199017	0.00889183	0.00302395	0.0106915	0.00649403	0.00128148	0.010196	0.0162937	0.00860072
0	1	0.0198423	0.0177754	0.0111391	0.00274356	0.0226633	0.0157949	0.00391696	0.0107251	0.0120941	0.00486691
0	1	0.0221966	0.0184867	0.010847	0.00274356	0.0221117	0.0154909	0.00391696	0.0111906	0.0114533	0.00554174
0	1	0.00672553	0.00540298	0.0243959	0.0103695	0.00378221	0.0127735	0.00256297	0.00765794	0.00555144	0.015015
0	1	0.0161424	0.0257508	0.00417012	0.0762577	0.0267093	0.00862293	0.0319233	0.0115277	0.0224246	0.0142423
0	1	0.00504556	0.00258294	0.0142627	0.0080743	0.0124062	0.00885833	0.00199474	0.00728676	0.0116154	0.00760383
0	1	0.0406875	0.0482305	0.00686361	0.0474507	0.0848154	0.0270464	0.0216264	0.0179727	0.0146076	0.0178703
0	1	0.00706265	0.00810447	0.00646602	0.0412971	0.00738281	0.0101634	0.00587544	0.0103539	0.0163199	0.00492335
0	1	0.0215251	0.0719033	0.00421073	0.0379813	0.0543951	0.0175095	0.0233831	0.0139917	0.0173254	0.0078296
0	1	0.00537987	0.00525918	0.00834024	0.00852672	0.0183295	0.00991759	0.00564341	0.00650534	0.00988767	0.00628193
0	1	0.0388161	0.0250788	0.00533838	0.0236586	0.0401272	0.027054	0.193292	0.023345	0.0224453	0.017723
0	1	0.00134567	0.00810447	0.00767488	0.00474794	0.00422557	0.00616977	0.00395321	0.0107251	0.00520062	0.029453
0	1	0.00134567	0.00398033	0.0195936	0.00734552	0.00855483	0.00673981	0.00309758	0.00942539	0.0176237	0.0241947
0	1	0.079834	0.0644161	0.00900559	0.0326487	0.0902591	0.0547632	0.262977	0.0256757	0.0316794	0.0108692
0	1	0.013114	0.00540298	0.0100926	0.00520675	0.0364068	0.00892759	0.00199474	0.0164685	0.0124427	0.0107885
0	1	0.242763	0.15331	0.00692859	0.0467074	0.0676987	0.180712	0.471373	0.129497	0.0283073	0.0104858
0	1	0.0121054	0.011941	0.00709077	0.0563891	0.0206735	0.0159432	0.0782786	0.0110961	0.0160544	0.0271427
0	1	0.230982	0.0943984	0.00533838	0.0385911	0.060332	0.172062	0.290829	0.0900534	0.0402166	0.0141145
0	1	0.0252222	0.0129987	0.0237064	0.0134375	0.0175391	0.0118123	0.0106359	0.0130871	0.0252558	0.0107813
0	1	0.0256608	0.0132198	0.0237713	0.0134375	0.0178206	0.012403	0.0112901	0.0133623	0.0268995	0.0105647
0	1	0.0218622	0.0298064	0.0058819	0.00550393	0.020522	0.0124982	0.0142466	0.0210072	0.0096222	0.00637796
0	1	0.0252222	0.0125162	0.00412952	0.00588897	0.0445498	0.0233585	0.0124642	0.00843941	0.0106319	0.0206313
0	1	0.136052	0.338454	0.00704391	0.00996513	0.0771798	0.0859976	0.0605009	0.0951452	0.00568804	0.0113637
0	1	0.198601	0.10997	0.013638	0.0714337	0.0364597	0.237769	0.462209	0.166883	0.0431933	0.0180089
0	1	0.0467095	0.0289963	0.00892437	0.0100891	0.0688549	0.0231606	0.0110376	0.0191058	0.0213976	0.0120667
0	1	0.0315467	0.00270149	0.0106768	0.00976469	0.0114306	0.0145193	0.0180135	0.011781	0.00542254	0.00825343
0	1	0.011434	0.00924498	0.0197893	0.010001	0.0310707	0.00885833	0.00707056	0.0107055	0.0173034	0.0143622
0	1	0.013875	0.0043711	0.00892437	0.0841175	0.0140302	0.0206798	0.0141379	0.0172304	0.0388196	0.00625126
0	1	0.0578469	0.171297	0.0058819	0.0248241	0.152251	0.0393202	0.036632	0.028193	0.00762899	0.121974
0	1	0.00134567	0.00270149	0.0189764	0.00278295	0.00514245	0.00437552	0.00391696	0.00459085	0.0179954	0.01305
0	1	0.161247	0.0600017	0.00686361	0.0230978	0.0709514	0.0712806	0.168448	0.0591861	0.0110156	0.0115009
0	1	0.0288071	0.0254759	0.00888375	0.0116231	0.0436351	0.0162884	0.029392	0.00955287	0.00995079	0.014471
0	1	0.180941	0.313107	0.00592251	0.0290576	0.0248512	0.296022	0.446746	0.267603	0.0219818	0.0232517
0	1	0.00941689	0.0315628	0.0123401	0.0484011	0.0197566	0.0127911	0.0433449	0.00836884	0.0198494	0.0210883
0	1	0.0687766	0.0574363	0.00880257	0.03394	0.0430374	0.0299985	0.174007	0.0187346	0.00494385	0.0558373
0	1	0.0241838	0.0218961	0.0153974	0.00609191	0.0172611	0.016834	0.00920537	0.0198872	0.00964832	0.00628193
0	1	0.0232624	0.00895959	0.00533838	0.0293897	0.0162406	0.0132333	0.189737	0.00922026	0.0326943	0.0280657
0	1	0.00975119	0.00301214	0.0232033	0.0080071	0.00738416	0.00831829	0.00666119	0.00763836	0.00837318	0.00665664
0	1	0.00437131	0.00554679	0.0101332	0.0245009	0.0121186	0.00834832	0.0125004	0.00763836	0.00542254	0.0122895
0	1	0.0447245	0.0882992	0.00960585	0.0113427	0.0466106	0.0252208	0.00388071	0.0185131	0.00840702	0.0219908
0	1	0.0219472	0.0106621	0.0142221	0.00609191	0.0224036	0.0151378	0.00398947	0.0161217	0.0142353	0.0107508
0	1	0.151203	0.398118	0.00654725	0.0211489	0.115376	0.0728109	0.0858873	0.0881259	0.00839931	0.0235081
0	1	0.0655782	0.0325672	0.00709077	0.00847767	0.0859631	0.0271738	0.00391696	0.0172108	0.00894874	0.0130498
0	1	0.139953	0.0824751	0.0120153	0.0846908	0.0489592	0.0928698	0.131227	0.0475267	0.0286053	0.011501
0	1	0.0400245	0.00799139	0.00358599	0.0783775	0.0217196	0.03786	0.0695718	0.0149056	0.05079	0.00887834
0	1	0.0619312	0.0812434	0.0029144	0.00641111	0.0864476	0.0387827	0.0139269	0.0565516	0.00839931	0.00821432
0	1	0.020738	0.0335529	0.00592251	0.0477019	0.0213353	0.0209822	0.0931592	0.031546	0.0219818	0.00952932
0	1	0.0131429	0.00938329	0.0189845	0.00920393	0.00896141	0.00720019	0.00259923	0.0149643	0.0140874	0.00638095
0	1	0.00437131	0.0114818	0.0154583	0.0076259	0.00631447	0.00903429	0.0052347	0.00946391	0.00580504	0.00729372
0	1	0.0121054	0.00697821	0.0146845	0.00827472	0.0197566	0.0066013	0.00388071	0.0110766	0.012599	0.00881551
0	1	0.0187174	0.0629817	0.0101332	0.0574527	0.0489849	0.0214062	0.185537	0.0168005	0.0224866	0.0923822
0	1	0.0548153	0.0282749	0.00592251	0.0405012	0.0402786	0.0565874	0.274996	0.019848	0.0437242	0.0116638
0	1	0.0777322	0.033745	0.00296125	0.0331661	0.0513978	0.0350906	0.0472925	0.0255915	0.00568804	0.0151759
0	1	0.0100911	0.00995082	0.0171834	0.00929428	0.00998196	0.0141546	0.00455771	0.00574345	0.00643223	0.0125832
0	1	0.0335529	0.0472042	0.00358599	0.0145242	0.0706258	0.0126638	0.0181807	0.0306654	0.005476	0.0461295
0	1	0.0252194	0.029285	0.00533838	0.0690827	0.0487763	0.022881	0.248531	0.00726722	0.0208002	0.0664663
0	1	0.296936	0.60414	0.00471364	0.0226413	0.0553148	0.20914	0.358398	0.305095	0.00419966	0.0358247
0	1	0.225011	0.259643	0.00854872	0.0174786	0.0857876	0.1192	0.347052	0.0800431	0.0243862	0.0139422
0	1	0.0144597	0.0135075	0.00596311	0.0488555	0.0121696	0.00684711	0.00858343	0.0107055	0.00568804	0.0186795
0	1	0.0228313	0.0447775	0.00592251	0.01291	0.059577	0.0188702	0.0181438	0.0191253	0.0133551	0.0133497
0	1	0.0414598	0.0312752	0.00467304	0.0137618	0.0413144	0.0210733	0.0194013	0.0172108	0.00988767	0.00739737
0	1	0.00437131	0.00616809	0.00541959	0.0696038	0.00621077	0.00863154	0.0111464	0.0115065	0.00592739	0.0192949
0	1	0.00235422	0.000711325	0.0094679	0.00613594	0.00672107	0.00956449	0.00708444	0.00863151	0.00619289	0.0117816
0	1	0.0420444	0.0412337	0.00533838	0.0110183	0.0496697	0.0212787	0.00922417	0.0210202	0.01987	0.00893475
0	1	0.011434	0.00995082	0.00241773	0.0186882	0.022755	0.0051982	0.00966847	0.00726722	0.0198651	0.012351
0	1	0.0443959	0.0164433	0.00412952	0.0319751	0.0569334	0.0380175	0.188969	0.0188415	0.0564229	0.00760085
0	1	0.106222	0.0241697	0.00482723	0.0607097	0.0536561	0.0864097	0.133868	0.0336597	0.013317	0.0102279
0	1	0.00941407	0.00440077	0.012551	0.00613594	0.0143796	0.00825945	0.00256297	0.0107055	0.0164197	0.00573291
0	1	0.00991832	0.00483546	0.0113421	0.00613594	0.0161788	0.00790635	0.00256297	0.0107055	0.0177694	0.00586779
0	1	0.0141253	0.0113845	0.0105018	0.020421	0.0169369	0.00886266	0.0919365	0.0139901	0.0155758	0.0154088
0	1	0.011434	0.00724057	0.00829963	0.0143226	0.00473585	0.0137334	0.0051622	0.014554	0.0047045	0.0411387
0	1	0.0854262	0.0609147	0.00412952	0.0296393	0.0414057	0.0470114	0.139472	0.0268922	0.0167278	0.0157119
0	1	0.129808	0.0402347	0.00737347	0.0177799	0.103194	0.0383563	0.183974	0.0269753	0.03065	0.00709422
0	1	0.0560769	0.0596886	0.00900559	0.0210193	0.0910476	0.0369105	0.0331933	0.0200407	0.00815997	0.0161454
0	1	0.192349	0.254141	0.00829963	0.0395086	0.0904982	0.116932	0.153136	0.106323	0.00781905	0.0182599
0	1	0.150782	0.108023	0.00942728	0.020871	0.060534	0.110217	0.291278	0.0623617	0.0154952	0.00728172
0	1	0.00336277	0.0106621	0.00354538	0.0109742	0.0121186	0.00586979	0.00199474	0.00633603	0.00640609	0.00446809
0	1	0.0218622	0.00625811	0.00834024	0.0079503	0.00738281	0.00801364	0.00591169	0.00523771	0.00619289	0.00657306
0	1	0.156933	0.237238	0.00571157	0.0440731	0.0541685	0.120809	0.403942	0.106182	0.0249063	0.0165404
0	1	0.00470844	0.0110859	0.0204	0.00741589	0.0179229	0.00766054	0.0158128	0.00841982	0.0135825	0.010824
0	1	0.00773409	0.00284529	0.0422853	0.00613594	0.0113054	0.0101634	0.00452145	0.0230064	0.00792058	0.0108439
0	1	0.150895	0.0738371	0.0131351	0.0442827	0.0373207	0.110056	0.360563	0.105691	0.0165331	0.0114111
0	1	0.00782002	0.0117972	0.00600372	0.0845522	0.00763795	0.00287372	0.0137819	0.00955287	0.0165593	0.00669978
0	1	0.0465223	0.0230686	0.00358599	0.113878	0.0341774	0.0295284	0.0847311	0.0263437	0.0223577	0.0112707
0	1	0.00941689	0.0086001	0.00654725	0.0079503	0.00936803	0.0093187	0.00293805	0.00881052	0.00914351	0.029077
0	1	0.0177673	0.0209083	0.00296125	0.0353115	0.0348921	0.0180789	0.0532374	0.011717	0.0118548	0.0866696
0	1	0.0137882	0.00611431	0.0058413	0.00972064	0.0147656	0.0121434	0.00398947	0.0126004	0.0102286	0.0047006
0	1	0.20662	0.0884576	0.00905417	0.0560831	0.0857194	0.125431	0.448821	0.0723661	0.0365424	0.0200846
0	1	0.178303	0.0956691	0.0114827	0.0362556	0.0482129	0.200052	0.391069	0.103858	0.0252697	0.0174435
0	1	0.171154	0.121077	0.00834727	0.0180834	0.0280952	0.151424	0.147502	0.154099	0.0108712	0.011132
0	1	0.0191709	0.00742715	0.00632623	0.0296068	0.0213353	0.0134325	0.0735968	0.0110452	0.020228	0.0128303
0	1	0.0282507	0.0240259	0.00775611	0.0154522	0.056009	0.0213179	0.0169573	0.0176407	0.00765512	0.0583508
0	1	0.0378163	0.0174878	0.00362659	0.0109742	0.0424944	0.0157459	0.0210139	0.0252986	0.0141135	0.00353114
0	1	0.0916856	0.0936743	0.00834024	0.0303113	0.0608183	0.0378264	0.123271	0.0390792	0.00914351	0.0531211
0	1	0.079538	0.0632292	0.00965608	0.0344805	0.0564529	0.0469412	0.168242	0.0390125	0.0232047	0.0208085
0	1	0.113846	0.060245	0.00350478	0.00944029	0.0601787	0.0662627	0.243019	0.0270501	0.02034	0.0157357
0	1	0.243969	0.770249	0.00602793	0.0277293	0.15461	0.131796	0.124943	0.274781	0.0113499	0.0226253
0	1	0.0606059	0.0142637	0.00829963	0.0318452	0.0381634	0.0268972	0.106075	0.0186174	0.0259421	0.0219393
0	1	0.0413646	0.0387457	0.00412952	0.0765399	0.094113	0.0227461	0.115103	0.0236574	0.0178529	0.0102092
0	1	0.015471	0.020197	0.00596311	0.0305653	0.0196288	0.0093187	0.0115208	0.00994357	0.0114533	0.0054006
0	1	0.0403589	0.0253046	0.0064668	0.0287993	0.0692489	0.0213578	0.0641884	0.00800955	0.0209722	0.0228948
0	1	0.0121054	0.00824828	0.0165063	0.0094843	0.0411396	0.012841	0.00459396	0.00994357	0.0175167	0.0533464
0	1	0.122522	0.0426651	0.010348	0.0437667	0.0308805	0.1564	0.357214	0.118621	0.0335983	0.0127529
0	1	0.0545962	0.0656909	0.00529778	0.0414176	0.0573435	0.0345126	0.0118959	0.0160386	0.00520935	0.0351202
0	1	0.00470844	0.00401671	0.00179299	0.00976469	0.00980279	0.00885833	0.00384446	0.00881052	0.00624618	0.0141889
0	1	0.0121075	0.0116611	0.00650664	0.0410057	0.0258637	0.0151274	0.220168	0.0095724	0.0317019	0.056102
0	1	0.0316106	0.0257284	0.00330408	0.0088795	0.079383	0.0186716	0.00779768	0.0130107	0.00935673	0.00873667
0	1	0.0504443	0.038676	0.0120481	0.0094171	0.0616253	0.0189194	0.0170218	0.0261625	0.0153341	0.0104605
0	1	0.011434	0.00753695	0.00412952	0.00286637	0.0221485	0.0118215	0.00398947	0.00994357	0.00741577	0.00783858
0	1	0.00706265	0.000711325	0.00233652	0.0228777	0.0133943	0.0111153	0.00459396	0.0091817	0.00741577	0.0299867
0	1	0.0332934	0.0224473	0.0148875	0.00362874	0.043703	0.0165103	0.00384446	0.00714567	0.00860603	0.0139115
0	1	0.0535129	0.0884334	0.00709077	0.0125082	0.121254	0.0265866	0.0104694	0.0187541	0.00402148	0.0224244
0	1	0.168932	0.132328	0.00650664	0.0630042	0.0748272	0.0843879	0.339243	0.0465021	0.0135825	0.0164732
0	1	0.00235422	0.00508413	0.0138005	0.0101331	0.0119672	0.0102706	0.0107561	0.00900262	0.0123596	0.0164388
0	1	0.0302678	0.0169203	0.00533838	0.03577	0.0327921	0.0283024	0.192607	0.00994357	0.0256614	0.020153
0	1	0.0020171	0.00412414	0.013638	0.0063723	0.00605933	0.00518898	0.00195848	0.0114674	0.00271127	0.0216451
0	1	0.0258936	0.0196218	0.00838082	0.0660657	0.0476358	0.0267042	0.0712046	0.0141437	0.0162937	0.0172753
0	1	0.152694	0.236335	0.00750777	0.00577105	0.148817	0.0773962	0.0659875	0.0998448	0.00914351	0.0102951
0	1	0.0151339	0.0135075	0.0107335	0.0079503	0.0516797	0.0119288	0.0118959	0.0152964	0.0040582	0.0178101
0	1	0.066392	0.0451464	0.00529778	0.0482719	0.0763795	0.0441707	0.237584	0.0271544	0.0389224	0.0095843
0	1	0.0184234	0.00810447	0.00658785	0.00641633	0.0287593	0.0131785	0.0103995	0.0141648	0.00372096	0.00553583
0	1	0.0127797	0.0200531	0.00713137	0.0280845	0.0251381	0.0183548	0.0234411	0.0155813	0.00988767	0.0194964
0	1	0.231414	0.366505	0.00924889	0.0388253	0.0373497	0.287143	0.396525	0.2861	0.0207381	0.0166291
0	1	0.218375	0.342974	0.00829963	0.0380252	0.0331524	0.271923	0.377871	0.282017	0.0205196	0.0155375
0	1	0.00945356	0.00867197	0.00592251	0.0165494	0.0150207	0.00554206	0.00331247	0.00763836	0.0141004	0.00573138
0	1	0.0100143	0.00867197	0.00592251	0.0163171	0.0150207	0.00554206	0.00331247	0.00763836	0.0136906	0.00573138
0	1	0.0179007	0.0483636	0.00116826	0.0633557	0.0240579	0.0164146	0.0198178	0.0313725	0.0167986	0.00965129
0	1	0.0501072	0.0302839	0.0197635	0.00702111	0.0535965	0.0220609	0.0189575	0.0176016	0.0130777	0.00993921
0	1	0.00571698	0.00284529	0.00717198	0.0106868	0.0129252	0.00711192	0.00388071	0.00535273	0.017756	0.0280069
0	1	0.0174881	0.0193419	0.00058413	0.00432157	0.0413456	0.0062967	0.00195848	0.0121853	0.00890412	0.0066721
0	1	0.0184938	0.0225296	0.00179299	0.0536881	0.0562667	0.0144893	0.0151358	0.0137726	0.00806855	0.0113974
0	1	0.0540265	0.0419709	0.00658785	0.0690233	0.059505	0.0301364	0.251435	0.0199068	0.039163	0.012044
0	1	0.0184966	0.0147525	0.00533838	0.0113427	0.0151722	0.0105165	0.00263547	0.0133395	0.0106058	0.00898034
0	1	0.0227017	0.0406478	0.00771551	0.0221594	0.060136	0.024595	0.02247	0.0182353	0.00890412	0.106273
0	1	0.0141225	0.0214681	0.00954908	0.0211074	0.0233204	0.0114679	0.00854718	0.0122488	0.0190018	0.00601999
0	1	0.0168139	0.0056906	0.0125915	0.00729621	0.0384449	0.0170498	0.000640745	0.0101488	0.00570871	0.0181101
0	1	0.193809	0.147	0.527933	0.205298	0.222066	0.285173	0.0911098	0.242845	0.417284	1.7192
0	1	0.173898	0.0729183	0.00471364	0.0276264	0.059071	0.130875	0.283586	0.07507	0.0160806	0.0132422
0	1	0.0722118	0.0331994	0.00775611	0.0649165	0.0257122	0.0496895	0.198742	0.0393712	0.0378307	0.00837238
0	1	0.130325	0.122513	0.0058819	0.0374731	0.112637	0.0577293	0.256911	0.0203771	0.0224279	0.0384328
0	1	0.0110969	0.00625554	0.00900559	0.0131495	0.0102849	0.00388393	0.0293056	0.00580096	0.00988767	0.00717012
0	1	0.158021	0.0581849	0.0101738	0.0874311	0.05682	0.117449	0.197203	0.0802232	0.0335439	0.0118879
0	1	0.0309391	0.01521	0.00596311	0.0364912	0.0334494	0.0181009	0.160778	0.0153159	0.0184785	0.00906144
0	1	0.00941689	0.0129382	0.010758	0.00967259	0.0389151	0.00614094	0.00327622	0.0183634	0.012253	0.00498875
0	1	0.00605411	0.010447	0.00421073	0.0183638	0.0172097	0.00779907	0.00655244	0.0122292	0.0112264	0.00313797
0	1	0.0020171	0.00824828	0.00510314	0.0093667	0.00422557	0.00141234	0.00128148	0.00420012	0.00957762	0.00782248
0	1	0.0020171	0.00824828	0.00489221	0.0094843	0.00444616	0.00141234	0.00128148	0.00420012	0.00930886	0.00763475
0	1	0.00605411	0.00355662	0.0143439	0.0076259	0.0195015	0.00749638	0.00331247	0.00650534	0.0104822	0.0136773
0	1	0.015471	0.00412414	0.00954908	0.0116671	0.0149952	0.0151378	0.00331247	0.00955287	0.00717644	0.00625426
0	1	0.210183	0.0982025	0.00646602	0.0238613	0.0432844	0.223285	0.31531	0.136454	0.0234454	0.0109399
0	1	0.0353465	0.0556096	0.00537898	0.0184426	0.077218	0.0127735	0.0128549	0.0259822	0.00968422	0.0111212
0	1	0.0376908	0.0604604	0.00596311	0.0183638	0.0771744	0.0140982	0.0126454	0.0258666	0.0120941	0.0104721
0	1	0.038027	0.0597855	0.00571973	0.0195769	0.0774042	0.0151647	0.0126454	0.0263534	0.0131071	0.0102032
0	1	0.133865	0.0377419	0.00771551	0.0238879	0.0351752	0.111138	0.354486	0.0814865	0.0412871	0.0112593
0	1	0.0489548	0.0638368	0.00771551	0.0275677	0.0679203	0.016872	0.160736	0.0267832	0.0234669	0.0114778
0	1	0.0518134	0.0638013	0.00761702	0.0282423	0.0690599	0.0181574	0.165276	0.0266774	0.0229717	0.011992
0	1	0.00908255	0.0143626	0.0115303	0.147678	0.012015	0.017708	0.0529152	0.00920129	0.019618	0.0922286
0	1	0.0266229	0.0275825	0.00803195	0.050121	0.0377316	0.0130076	0.165567	0.0103343	0.0252529	0.0639451
0	1	0.0165879	0.018371	0.0143439	0.010085	0.0282341	0.0105912	0.00760963	0.0145345	0.0129449	0.00976907
0	1	0.200276	0.167947	0.0143033	0.0746318	0.0476137	0.243866	0.482567	0.481397	0.0451957	0.0170643
0	1	0.00840834	0.0133636	0.012551	0.0456952	0.0123738	0.00624823	0.00922417	0.0152964	0.0209722	0.0118433
0	1	0.0931525	0.103787	0.00834024	0.0460543	0.12117	0.0466461	0.36534	0.0233254	0.0666508	0.0188058
0	1	0.214456	0.139125	0.0104081	0.0577585	0.274297	0.0832374	0.587854	0.0550706	0.101182	0.0164225
0	1	0.0428591	0.018131	0.00417012	0.00927229	0.0849556	0.0122732	0.00596675	0.0179727	0.0120941	0.012752
0	1	0.00975399	0.013235	0.0058819	0.0823555	0.0141039	0.0132731	0.0357965	0.00881052	0.0199624	0.0106495
0	1	0.111673	0.0816359	0.00646602	0.0307417	0.0632303	0.0492582	0.12868	0.0330899	0.0161633	0.0157176
0	1	0.00638842	0.00881579	0.00483546	0.0309895	0.0168545	0.00483589	0.00849377	0.0160582	0.0253046	0.00385294
0	1	0.0992123	0.853729	0.0120473	0.0523851	0.0157861	0.368111	0.530536	0.802261	0.0281747	0.0238165
0	1	0.00336277	0.00830206	0.00648234	0.0574094	0.00631447	0.0070929	0.00666119	0.0176211	0.00925112	0.011007
0	1	0.0258992	0.0136992	0.0128186	0.0202285	0.026988	0.00845011	0.0672388	0.0141633	0.0234702	0.0178971
0	1	0.115818	0.295196	0.0135919	0.0178805	0.177736	0.043151	0.0780399	0.0984099	0.0195099	0.0115558
0	1	0.159687	0.303946	0.00354538	0.0219431	0.0716331	0.0914575	0.321145	0.133361	0.00815997	0.00986646
0	1	0.0615711	0.0140749	0.00421073	0.0955561	0.0316977	0.0263212	0.0953896	0.0198872	0.0321427	0.00929618
0	1	0.139877	0.0469254	0.00888375	0.0253978	0.0618553	0.072356	0.238776	0.0365168	0.0325941	0.0148467
0	1	0.00804415	0.0059705	0.0171104	0.0122279	0.0033105	0.00176542	0	0.00459085	0.00839931	0.0126195
0	1	0.00907976	0.0100946	0.00479485	0.0297065	0.0242364	0.00589514	0.00705145	0.0126297	0.0167986	0.00874263
0	1	0.0676242	0.0648358	0.00412952	0.0583007	0.063898	0.0383677	0.0167074	0.0140038	0.0121496	0.014267
0	1	0.26972	0.342598	0.00834024	0.0237009	0.133877	0.136543	0.258966	0.138605	0.0123596	0.0102167
0	1	0.00571698	0.00852817	0.011845	0.0079063	0.00656961	0.00743618	0.00398816	0.0086103	0.0116493	0.0149939
0	1	0.00571698	0.0092395	0.011845	0.0079063	0.00611006	0.00744599	0.00391696	0.0091817	0.00988767	0.0130932
0	1	0.0206819	0.0179368	0.00475425	0.00674073	0.0253726	0.0103693	0.00496642	0.0122488	0.00863867	0.03394
0	1	0.0073998	0.0105183	0.0107173	0.00647193	0.0105651	0.011881	0.00331247	0.00650534	0.00652687	0.0187345
0	1	0.00747103	0.00707685	0.0147492	0.00967954	0.0105356	0.00779907	0.00431188	0.0095724	0.0143267	0.0114508
0	1	0.019508	0.00289909	0.00542766	0.00980872	0.00738281	0.0098103	0.0119645	0.00306709	0.00693704	0.022582
0	1	0.00739697	0.00852817	0.0113827	0.0152958	0.00697621	0.00826924	0.00587544	0.0080291	0.0103664	0.00666611
0	1	0.028923	0.0693957	0.00600372	0.0679906	0.071346	0.0234873	0.0756651	0.0149061	0.0133312	0.0192543
0	1	0.131675	0.182141	0.00825903	0.00904551	0.126782	0.0598387	0.0193791	0.0591649	0.00312472	0.0167643
0	1	0.015471	0.00398033	0.0166599	0.00548713	0.0066192	0.00720019	0.00395321	0.00869494	0.0103664	0.0103302
0	1	0.0614913	0.0204007	0.00175239	0.047442	0.0397317	0.0270769	0.114775	0.0168592	0.0236199	0.00667808
0	1	0.0104254	0.00611431	0.00445906	0.0472291	0.015345	0.00956449	0.026768	0.0138279	0.0220079	0.00343509
0	1	0.00638842	0.0122286	0.00592251	0.00952835	0.0223048	0.00614094	0.00263547	0.00992401	0.00518319	0.0050848
0	1	0.0218622	0.0376771	0.00537898	0.0144547	0.0445042	0.0151378	0.0205156	0.023345	0.0128906	0.00456192
0	1	0.0349762	0.0341281	0.0058819	0.0088795	0.0549406	0.0224765	0.0111464	0.0168396	0.0039603	0.00696324
0	1	0.0259197	0.0510579	0.00721256	0.0431616	0.0637488	0.018454	0.14423	0.0237894	0.0249325	0.00459856
0	1	0.0134511	0.00911826	0.00475425	0.0612379	0.01935	0.00804487	0.0581387	0.00848331	0.021612	0.00613341
0	1	0.196397	0.249962	0.00682716	0.0143276	0.0446104	0.145602	0.185675	0.176599	0.0176414	0.0328784
0	1	0.00269134	0.00255769	0.00996281	0.0079063	0.00356384	0.00976064	0.00195848	0.00498158	0.00741577	0.0280178
0	1	0.0141225	0.0149301	0.0135568	0.00667366	0.0165302	0.0121703	0.0210838	0.0129927	0.00815997	0.0143171
0	1	0.0755912	0.0166674	0.00921333	0.03245	0.0440241	0.041056	0.119302	0.0243647	0.0310992	0.0137965
0	1	0.0862061	0.0275825	0.00412952	0.0342187	0.05614	0.0522263	0.113407	0.0197695	0.0178148	0.0216753
0	1	0.0292592	0.00810447	0.00842137	0.00334835	0.0129686	0.0257927	0.00398947	0.0117197	0.00815997	0.00496927
0	1	0.00840834	0.0197579	0.00658785	0.0584286	0.0247954	0.0070617	0.0972139	0.00907588	0.0123335	0.0287323
0	1	0.00369989	0.00167402	0.0242824	0.0079063	0.00740693	0.00508169	0.00459396	0.00687649	0.0278798	0.00738707
0	1	0.0406334	0.026735	0.0237436	0.010045	0.0461346	0.0302243	0.00459396	0.0111922	0.0148316	0.0117689
0	1	0.0104254	0.00365541	0.00596937	0.00674073	0.0212316	0.0151378	0.00259923	0.00687649	0.00568804	0.00916947
0	1	0.0243799	0.0159214	0.0119668	0.0140862	0.0517533	0.00956449	0.0179474	0.0244976	0.00643223	0.0136827
0	1	0.00639125	0.00412414	0.013346	0.00334835	0.0222521	0.00607169	0.00258274	0.00765794	0.0113499	0.00862789
0	1	0.0174521	0.0243135	0.00834024	0.0330161	0.0304415	0.0166366	0.128151	0.0160267	0.0175167	0.0986411
0	1	0.0168914	0.0243135	0.00834024	0.0324113	0.0305335	0.0161953	0.128248	0.016507	0.0175167	0.100714
0	1	0.00537987	0.00355662	0.00713137	0.016225	0.0163443	0.0149024	0.00929666	0.0133759	0.012599	0.0125199
0	1	0.0450645	0.0494457	0.00475425	0.0307417	0.0497981	0.0221549	0.204454	0.0213914	0.0205176	0.0156148
0	1	0.0174591	0.0295166	0.0101494	0.0106834	0.0368394	0.0102706	0.00726569	0.0110961	0.00839931	0.0384311
0	1	0.00975119	0.00682563	0.00354538	0.00702111	0.00947169	0.00582709	0.00719318	0.00843941	0.0039603	0.0194321
0	1	0.0831605	0.00912601	0.00533838	0.0149378	0.0338844	0.043304	0.0943476	0.0142284	0.00691093	0.00943771
0	1	0.021017	0.0126523	0.00888375	0.0694057	0.0205233	0.0200031	0.0223653	0.0166492	0.00717644	0.00941988
0	1	0.0391537	0.0403863	0.0106361	0.00734552	0.0798463	0.0235756	0.0101675	0.00840026	0.0101445	0.0207739
0	1	0.0292564	0.0157445	0.00779669	0.0609828	0.0351817	0.0164722	0.147444	0.0095724	0.0262881	0.0757253
0	1	0.00336277	0.00341281	0.00974374	0.00306798	0.00738281	0.00554206	0.00267173	0.0110961	0.00930016	0.0106284
0	1	0.00336277	0.00341281	0.00938675	0.00273198	0.00738281	0.00554206	0.00267173	0.0110961	0.00938285	0.0108883
0	1	0.0134539	0.0390997	0.00412952	0.0375496	0.0282401	0.00991759	0.0122748	0.0103539	0.0106058	0.0168604
0	1	0.0336277	0.0174878	0.00658083	0.0510386	0.0311099	0.0281258	0.0971285	0.0107055	0.0219938	0.0708603
0	1	0.00930576	0.00770378	0.0141816	0.0074075	0.0170095	0.0166038	0.00792619	0.0108661	0.0102702	0.0148185
0	1	0.0329562	0.0219984	0.0123492	0.0476372	0.0330473	0.0177355	0.225529	0.0288964	0.0244941	0.0255446
0	1	0.0776015	0.0442941	0.00717198	0.038088	0.0454635	0.0543189	0.203621	0.0226981	0.0303877	0.0141385
0	1	0.0385359	0.0164965	0.00717198	0.0361487	0.0253196	0.0212475	0.028664	0.0248296	0.0113499	0.00780191
0	1	0.00336277	0.0218918	0.00900559	0.0485007	0.0134162	0.0100261	0.0148702	0.0176309	0.0177822	0.00489563
0	1	0.121402	0.0690785	0.00713137	0.0241586	0.0391044	0.0592921	0.234994	0.0325071	0.0135825	0.0432728
0	1	0.0124633	0.0171464	0.00896495	0.00548713	0.0323125	0.0114182	0.00666256	0.0189783	0.0118548	0.0116489
0	1	0.0131167	0.0181991	0.00717198	0.0142482	0.029021	0.00879525	0.0163105	0.0126199	0.0155758	0.0137374
0	1	0.249222	0.121709	0.00533838	0.0428783	0.0697822	0.165243	0.334038	0.103783	0.028436	0.0146248
0	1	0.141219	0.247474	0.00529778	0.0378868	0.05532	0.0841145	0.280917	0.0918769	0.0254373	0.0141963
0	1	0.0457359	0.0378944	0.00421073	0.0216722	0.027546	0.0241346	0.0730058	0.0160582	0.0105318	0.00761282
0	1	0.059928	0.0348878	0.0100934	0.039045	0.135502	0.0186778	0.0598527	0.0216611	0.0172773	0.00852188
0	1	0.0319534	0.00668182	0.0115774	0.0118183	0.0320267	0.0104969	0.0112189	0.0149056	0.0205713	0.00220024
0	1	0.00235422	0.00326901	0.00726925	0.00455793	0.00672107	0.0106237	0.00459396	0.00457128	0.00718838	0.00965163
0	1	0.0133009	0.00768075	0.0234221	0.013113	0.0395787	0.0154771	0.00463021	0.0080291	0.011524	0.0346166
0	1	0.0116964	0.00398033	0.0128267	0.0076259	0.0143591	0.00917159	0.00331247	0.0095724	0.0145922	0.032783
0	1	0.0412787	0.0206207	0.0106361	0.0128766	0.095256	0.032739	0.0069974	0.0174648	0.00916964	0.0127996
0	1	0.0272393	0.0122286	0.00917973	0.0110183	0.0539491	0.014892	0.00861967	0.0275646	0.0175428	0.00770587
0	1	0.00602609	0.0105183	0.00592251	0.00581153	0.0224867	0.00925125	0.00530721	0.00526808	0.0101817	0.00882511
0	1	0.259655	0.0892962	0.00752888	0.0375687	0.0536171	0.190774	0.548873	0.149986	0.063891	0.0174884
0	1	0.00739697	0.00540298	0.0138165	0.00367276	0.0192218	0.0051259	0.00320372	0.00535273	0.0143267	0.00928719
0	1	0.0226091	0.011941	0.00891093	0.0956984	0.0251669	0.0160308	0.0733659	0.0200391	0.0281278	0.00708995
0	1	0.0358352	0.0311314	0.0124697	0.0106939	0.0850858	0.0250554	0.0190528	0.0202584	0.0101271	0.0202461
0	1	0.00403701	0.00270149	0.022035	0.00641633	0.00407411	0.00377663	0.00320372	0.00687649	0.0096222	0.00927151
0	1	0.0470759	0.0265012	0.00340273	0.0610375	0.0310342	0.0198248	0.237882	0.0186271	0.0291583	0.107505
0	1	0.0154682	0.00213397	0.0267717	0.00241916	0.0195015	0.0104092	0.00192223	0.0124604	0.0175648	0.014495
0	1	0.0443198	0.0387047	0.0113827	0.0545093	0.095865	0.0266047	0.146565	0.0221924	0.0333318	0.016801
0	1	0.00302564	0.0140552	0.00800523	0.0656471	0.0124015	0.00748522	0.0158854	0.00652488	0.013848	0.00967765
0	1	0.063592	0.027836	0.00829963	0.0432835	0.043276	0.0278983	0.214874	0.0225636	0.0445718	0.00919414
0	1	0.0073998	0.00454785	0.00932184	0.00256288	0.0202853	0.00921139	0.00398947	0.00267636	0.00938285	0.012858
0	1	0.0381507	0.0618558	0.00779663	0.014691	0.0587751	0.029102	0.00797828	0.00401944	0.0148316	0.0550176
0	1	0.15927	0.0364345	0.00681493	0.0506146	0.044829	0.119469	0.342545	0.0644206	0.0280953	0.0248705
0	1	0.0164795	0.0255923	0.00195387	0.0175227	0.0292761	0.0221602	0.0438598	0.0091817	0.00741577	0.0750473
0	1	0.0486543	0.0192518	0.0075857	0.0166304	0.0292761	0.0154804	0.072117	0.016449	0.0297017	0.0111152
0	1	0.00762296	0.00796065	0.0189358	0.00915988	0.0258666	0.00790635	0.00192223	0.0131708	0.0133932	0.0100299
0	1	0.00773409	0.0070362	0.00833208	0.00609191	0.0116408	0.00483589	0.000640745	0	0.0135825	0.00276377
0	1	0.0020171	0.00326901	0.0209724	0.00455793	0.00473585	0.00518898	0.00259923	0.00848386	0.0148316	0.0137553
0	1	0.0992423	0.125016	0.00475425	0.0184078	0.127038	0.0440241	0.0656011	0.0490113	0.0152776	0.00827915
0	1	0.015471	0.0157835	0.00592251	0.0696822	0.0382221	0.0127515	0.0735584	0.00996317	0.0359805	0.0386719
0	1	0.0337397	0.0332805	0.00958972	0.0154877	0.0541389	0.0177553	0.0204377	0.0262949	0.00741577	0.0246967
0	1	0.00672553	0.00469165	0.00533838	0.00362874	0.00565273	0.0093187	0.00259923	0.00421969	0.0039603	0.0161154
0	1	0.208014	0.271015	0.00471364	0.0269368	0.0930515	0.0906723	0.146148	0.134503	0.020185	0.0251818
0	1	0.208957	0.272971	0.00471364	0.0294481	0.0938568	0.0904627	0.14447	0.13685	0.0201236	0.0262879
0	1	0.00537987	0.00682563	0.00611722	0.00734552	0.00539759	0.00861255	0.00195848	0.00535273	0.00792058	0.00540453
0	1	0.108632	0.437686	0.00471364	0.0927643	0.154512	0.0536015	0.175318	0.0951386	0.0122737	0.0134998
0	1	0.109894	0.439112	0.00471364	0.0923102	0.15479	0.0528287	0.1774	0.0975067	0.0128577	0.0131491
0	1	0.00941689	0.00881579	0.00855925	0.0232684	0.00972685	0.0169783	0.00785002	0.0114674	0.0103664	0.0671081
0	1	0.0134483	0.00668182	0.00596311	0.00642153	0.021228	0.00547102	0.00398947	0.00840026	0.0113499	0.00749211
0	1	0.0134483	0.00668182	0.00596311	0.00548075	0.0205725	0.00567997	0.00463021	0.00833676	0.011524	0.00749211
0	1	0.243666	0.349835	0.00705016	0.0285566	0.0532307	0.220224	0.371799	0.207971	0.00691093	0.0157641
0	1	0.140968	0.16488	0.0125915	0.0582903	0.144012	0.0509571	0.134577	0.0772923	0.0113499	0.0108528
0	1	0.00537987	0.00412414	0.0266919	0.00488234	0.0108989	0.010655	0.00519845	0.00955287	0.00988767	0.0147355
0	1	0.0134511	0.0133636	0.00713137	0.0265578	0.0206735	0.0118798	0.00591169	0.0149252	0.00741577	0.0222294
0	1	0.00235422	0.00142265	0.0130538	0.00427755	0.00448071	0.00673981	0.000640745	0.00457128	0.00443901	0.00366383
0	1	0.00235422	0.00383653	0.015431	0.00609191	0.00682473	0.00543477	0.00331247	0.00574345	0.0145661	0.00775627
0	1	0.00672553	0.00326901	0.00907841	0.00609191	0.00473585	0.0101634	0.00398947	0.0095724	0.0140874	0.00977342
0	1	0.00672553	0.00326901	0.00935422	0.00609191	0.00473585	0.0100849	0.00398947	0.00944435	0.0140874	0.00977342
0	1	0.103308	0.0581143	0.00300186	0.0142923	0.0626924	0.0483708	0.199033	0.0307782	0.0106526	0.00899904
0	1	0.0238765	0.0184791	0.00825903	0.00833181	0.047585	0.012331	0.00794268	0.0125467	0.0108712	0.0253507
0	1	0.129669	0.163065	0.00780297	0.0220806	0.103452	0.0721666	0.304631	0.0646431	0.0120941	0.0129877
0	1	0.0633607	0.0200564	0.0044378	0.079911	0.0325133	0.0455744	0.0394234	0.0210718	0.0293976	0.0141769
0	1	0.0275792	0.0220719	0.0101738	0.0348704	0.0420087	0.0174432	0.102261	0.00996317	0.0124766	0.024192
0	1	0.0134511	0.0177677	0.00834024	0.0360494	0.0232168	0.00554206	0.0648591	0.0126199	0.0262935	0.0270858
0	1	0.00915452	0.00909739	0.00475425	0.0243056	0.0232168	0.0141858	0.0350147	0.0103202	0.0194838	0.0110226
0	1	0.00672553	0.000711325	0.0177676	0.00334835	0.00418881	0.00624823	0.00388071	0.00687649	0.00321611	0.0309385
0	1	0.0124426	0.0109498	0.0131108	0.0156046	0.0209765	0.00976985	0.00622867	0.0095724	0.0192967	0.0101088
0	1	0.0850311	0.0515742	0.00963031	0.0898651	0.0759215	0.032403	0.338689	0.034306	0.0400402	0.00854156
0	1	0.00605411	0.00682563	0.0101738	0.0201781	0.0130355	0.00825945	0.00722944	0.0106859	0.0066977	0.00647999
0	1	0.0406904	0.0342642	0.0094679	0.0127886	0.0618466	0.0243007	0.00591169	0.0168396	0.00643223	0.0292618
0	1	0.00395109	0.00753695	0.0111945	0.00460195	0.00473585	0.00640514	0.00199474	0.00497179	0.0129917	0.00814449
0	1	0.202024	0.0297759	0.00825903	0.0180174	0.0310826	0.151651	0.189589	0.0907365	0.0214172	0.0158462
0	1	0.0204017	0.00497927	0.0100192	0.0070327	0.0148693	0.0112717	0.00452145	0.00650534	0.00700004	0.0118946
0	1	0.182118	0.048404	0.00775611	0.0367639	0.0550618	0.119821	0.315323	0.0761186	0.0476169	0.0125272
0	1	0.00975119	0.0164965	0.00750457	0.00685833	0.0113532	0.0100561	0.00267173	0.0103539	0.00835122	0.017879
0	1	0.131825	0.060334	0.00655531	0.0268748	0.069497	0.110149	0.32479	0.0501738	0.0424764	0.0167524
0	1	0.0111809	0.00824828	0.0173295	0.00920393	0.0479166	0.0211714	0.00790643	0.00840026	0.00694031	0.0153364
0	1	0.0174853	0.00739315	0.0142221	0.00766993	0.023169	0.0156293	0.00525184	0.0124398	0.0087402	0.0132293
0	1	0.252881	0.990471	0.0100926	0.0088795	0.124752	0.107655	0.258726	0.282894	0.00863867	0.0220199
0	1	0.0073998	0.0126523	0.00803195	0.0409692	0.0113054	0.0129881	0.0322296	0.0141829	0.0178096	0.0149389
0	1	0.0437758	0.0701224	0.00533838	0.0627438	0.0492879	0.0182457	0.154856	0.0206686	0.016226	0.0133352
0	1	0.0158053	0.00199017	0.0095085	0.00600335	0.00870628	0.0111153	0.00199474	0.00881052	0.00667158	0.0212125
0	1	0.00840552	0.00611431	0.00404032	0.0486194	0.00844675	0.0069544	0.00904289	0.0130107	0.00964832	0.0414157
0	1	0.0248879	0.0426399	0.00834024	0.0122279	0.041947	0.0277727	0.0107594	0.0239245	0.0101009	0.0541452
0	1	0.00355982	0.00611431	0.00537898	0.0251045	0.00936803	0.00661115	0.0182869	0.00841982	0.00643223	0.00718299
0	1	0.241296	0.124128	0.00880257	0.0718691	0.0600576	0.310696	0.513942	0.222177	0.0384888	0.0221483
0	1	0.00403419	0.00326901	0.0197553	0.0078727	0.00829969	0.00388393	0.00195848	0.00800955	0.00815997	0.0120974
0	1	0.0255593	0.00810447	0.0119341	0.0113427	0.0344921	0.0173396	0.00519639	0.0106859	0.012068	0.017465
0	1	0.00336277	0.00284529	0.00654725	0.00823069	0.00656961	0.0055917	0.000676995	0.0118777	0.0066977	0.0121197
0	1	0.0655725	0.240613	0.00592251	0.0243236	0.0759736	0.0367695	0.0212091	0.0368168	0.00616673	0.0358371
0	1	0.0171509	0.0308592	0.00296125	0.0225545	0.0341384	0.0183075	0.0302005	0.00996317	0.0137631	0.0282262
0	1	0.0171509	0.0312345	0.00417012	0.0238949	0.0335544	0.0185613	0.0298466	0.00906667	0.0150447	0.0274628
0	1	0.0549571	0.233891	0.00233652	0.0396572	0.133439	0.0409894	0.252622	0.0611728	0.0187657	0.0350102
0	1	0.0198423	0.0400986	0.00713137	0.0523919	0.0385486	0.0151378	0.0386785	0.0122488	0.0100825	0.114831
0	1	0.0141225	0.0120848	0.00834024	0.0115286	0.013026	0.0120564	0.00463021	0.00879096	0.00443901	0.057131
0	1	0.00369989	0.00852817	0.00533838	0.0274457	0.00845116	0.00462993	0.00259923	0.0111158	0.0139116	0.0101408
0	1	0.00369989	0.00852817	0.00533838	0.0291457	0.00845116	0.0044828	0.00259923	0.0122684	0.0145399	0.0101408
0	1	0.0161452	0.0134229	0.00954908	0.00823069	0.0259954	0.0122565	0.00472051	0.0095724	0.0114653	0.0294782
0	1	0.168565	0.0980458	0.0125103	0.0176802	0.118239	0.0786835	0.230524	0.0574405	0.0362823	0.0163662
0	1	0.105435	0.211766	0.00569535	0.00460195	0.0409002	0.0480204	0.0121537	0.054999	0.00494385	0.0147001
0	1	0.0562339	0.0594097	0.00646602	0.00581153	0.0843861	0.0212002	0.00647994	0.026271	0.00321611	0.0224595
0	1	0.00966806	0.00923073	0.00713137	0.00246319	0.0131091	0.00861255	0.00195848	0.00650534	0.00999045	0.0175761
0	1	0.0153574	0.0615185	0.00296125	0.0511641	0.0404845	0.0102706	0.0373064	0.0164685	0.00914351	0.0285458
0	1	0.00941689	0.0203331	0.00771551	0.0165106	0.0308548	0.0112227	0.00323997	0.00915891	0.00938285	0.0492276
0	1	0.0299278	0.0337044	0.00494896	0.0282692	0.0644601	0.0267134	0.00655244	0.00840026	0.00765512	0.0389633
0	1	0.0123034	0.0203331	0.00296125	0.0176854	0.0168339	0.0111344	0.0231873	0.0147331	0.00840586	0.00806189
0	1	0.324103	0.775131	0.00475425	0.00920393	0.0514797	0.24826	0.407264	0.467426	0.00789447	0.0101349
0	1	0.236955	0.711407	0.00930564	0.0405295	0.025457	0.348341	0.624883	0.437107	0.032382	0.0233284
0	1	0.0146856	0.00739315	0.00797086	0.0450904	0.0353782	0.0214362	0.00463021	0.00777949	0.0104145	0.0583245
0	1	0.0195786	0.0264474	0.00998728	0.0411658	0.0204478	0.0185157	0.105385	0.0133818	0.0197493	0.0211029
0	1	0.00235422	0.0106621	0.00658785	0.0573815	0.0113054	0.0066013	0.00267173	0.0140363	0.00916964	0.00857222
0	1	0.0255593	0.0211629	0.0107173	0.0363151	0.0163443	0.0163044	0.0211563	0.0152768	0.0111106	0.0121153
0	1	0.0216932	0.0287252	0.00650664	0.023235	0.0272909	0.0138328	0.0144424	0.0114483	0.0150709	0.0244113
0	1	0.0178224	0.0306451	0.00354538	0.0436232	0.0235638	0.0142043	0.0615843	0.00994357	0.00863867	0.0186824
0	1	0.00369989	0.0142187	0.00179299	0.0110183	0.0107951	0.00910413	0.00519845	0.0046755	0.00986156	0.00973274
0	1	0.00504556	0.00199017	0.0158933	0.00553115	0.00778941	0.010281	0.00131774	0.00343824	0.013317	0.0062636
0	1	0.103124	0.086943	0.00592251	0.0440443	0.0461143	0.0676655	0.205767	0.0626723	0.0133836	0.0131392
0	1	0.00336277	0.0110936	0.0264906	0.00505555	0.014026	0.0108603	0.0137819	0.00535273	0.0144918	0.0107785
0	1	0.00773409	0.00229204	0.0208506	0.00609191	0.0132429	0.0134637	0.00321981	0.00724766	0.0163765	0.0171748
0	1	0.0127797	0.0284375	0.0176199	0.0734552	0.0425521	0.031397	0.137568	0.0179531	0.0387957	0.0124965
0	1	0.0184966	0.0186713	0.00713137	0.0192637	0.0312243	0.0211274	0.0842577	0.015444	0.0237357	0.0131461
0	1	0.188385	0.316837	0.00525715	0.0139919	0.0214867	0.264163	0.377646	0.21545	0.0175167	0.0132669
0	1	0.0178252	0.0169203	0.00771551	0.0075755	0.0249468	0.0112815	0.00331247	0.00650534	0.00616673	0.024447
0	1	0.0669773	0.0579712	0.00354538	0.0111758	0.0758994	0.0338063	0.0223278	0.0244976	0.0107026	0.0176961
0	1	0.0107625	0.0105183	0.0102549	0.00944029	0.00936803	0.010731	0.00602045	0.00652488	0.00938285	0.0162272
0	1	0.192723	0.252116	0.00350478	0.026459	0.104263	0.0968409	0.313466	0.0968295	0.00951561	0.018608
0	1	0.0124066	0.00469165	0.0130538	0.0121838	0.0367626	0.0115757	0.00139296	0.0126199	0.0106058	0.0203473
0	1	0.00975399	0.00867197	0.0129322	0.0088795	0.00947169	0.0146364	0.00128148	0.00420012	0.00839931	0.0223554
0	1	0.0368264	0.0368219	0.00616528	0.0285788	0.0507003	0.0209936	0.30576	0.0286781	0.0286469	0.0116027
0	1	0.0073624	0.00881579	0.00883065	0.0094843	0.0202669	0.00619919	0.00463021	0.00687649	0.0123335	0.0271414
0	1	0.0195052	0.0146502	0.0107173	0.0314769	0.0126767	0.0178239	0.0158128	0.0080291	0.0121029	0.0127559
0	1	0.206118	0.589878	0.00354538	0.0358424	0.156558	0.0877635	0.346577	0.107777	0.0155235	0.0206569
0	1	0.00672553	0.00398033	0.010052	0.00460195	0.00880995	0.00492416	0.00463021	0.00343824	0.0145399	0.0154514
0	1	0.00235422	0.00412414	0.00834024	0.0085551	0.00987829	0.00684711	0.017095	0.00382897	0.0135825	0.0143661
0	1	0.0518302	0.055526	0.00408891	0.0159846	0.0682467	0.0220541	0.0135938	0.0191058	0.00861799	0.0354568
0	1	0.121006	0.193414	0.00775611	0.0186882	0.127942	0.0614901	0.0700363	0.0836567	0.00988767	0.010235
0	1	0.0521186	0.0660663	0.0124292	0.0088795	0.116472	0.030894	0.0121444	0.0220578	0.00517124	0.0321933
0	1	0.0569477	0.0664022	0.0113421	0.0116266	0.127298	0.0345437	0.0134045	0.0256306	0.00741577	0.039115
0	1	0.043905	0.0544774	0.00779669	0.0237953	0.101937	0.0186629	0.0394528	0.0283265	0.00836668	0.0107321
0	1	0.147323	0.117488	0.0101332	0.0703218	0.0739385	0.148193	0.460039	0.10008	0.0581609	0.0185923
0	1	0.0270432	0.0163527	0.00709077	0.00524015	0.0167509	0.0186998	0.00459396	0.00881052	0.0039603	0.0118746
0	1	0.00908255	0.0388442	0.00696348	0.0493123	0.0221485	0.0110081	0.00797892	0.00574345	0.0182609	0.00803664
0	1	0.132804	0.0707725	0.00763432	0.0311102	0.085394	0.0800528	0.360373	0.0398621	0.0403846	0.0125937
0	1	0.00470844	0.00796065	0.00537898	0.00706514	0.0119672	0.0063555	0.00391289	0.0111158	0.00715028	0.00592647
0	1	0.0218594	0.0059705	0.0106361	0.00771273	0.0371626	0.0120361	0.00323997	0.0107251	0.0120941	0.0134313
0	1	0.0396818	0.0311468	0.0129321	0.0162056	0.0577155	0.0318712	0.00327622	0.0199767	0.00914351	0.0283096
0	1	0.0073998	0.00611431	0.00237712	0.0449573	0.00488732	0.00649403	0.00779768	0.00652488	0.00815997	0.00491736
0	1	0.0602011	0.0639883	0.00834024	0.0068983	0.0521753	0.021386	0.0933298	0.0238828	0.00544868	0.00520415
0	1	0.0080712	0.010425	0.00779669	0.0286816	0.00962316	0.0124204	0.00591169	0.00728676	0.00938285	0.0467581
0	1	0.015669	0.0132176	0.00650664	0.0131571	0.0219452	0.0119288	0.00662495	0.00990127	0.00467836	0.0267838
0	1	0.0104254	0.00682563	0.00179299	0.0562595	0.011776	0.00991759	0.0106276	0.00726722	0.0103664	0.0121717
0	1	0.011434	0.0141485	0.0191842	0.0140422	0.023357	0.0138624	0.0158128	0.00840026	0.0111106	0.0910846
0	1	0.0289249	0.0351321	0.0107173	0.020813	0.0700414	0.0159513	0.0420259	0.0138176	0.00988767	0.0273337
0	1	0.134106	0.083857	0.00595496	0.0459867	0.039847	0.108397	0.146194	0.113796	0.0247192	0.022474
0	1	0.00437131	0.00355662	0.0153619	0.00753028	0.00381898	0.00734732	0.00256297	0.00421969	0.00568804	0.0242356
0	1	0.00605411	0.00739315	0.0148875	0.0085551	0.0113532	0.0132339	0.00192223	0.00535273	0.0113499	0.059648
0	1	0.00605411	0.00412414	0.0154716	0.0085551	0.0125253	0.0132339	0.00128148	0.00420012	0.0121761	0.0575503
0	1	0.00975399	0.0102384	0.0225631	0.0171062	0.0110503	0.0143421	0.00779768	0.0121528	0.0179388	0.0637678
0	1	0.00975399	0.0102384	0.0232683	0.0168738	0.0110503	0.0142931	0.00779768	0.0126395	0.0180215	0.0633303
0	1	0.0373266	0.0315122	0.00350478	0.0146762	0.0730138	0.0138916	0.00730128	0.0179727	0.0108712	0.00928719
0	1	0.00907976	0.00569936	0.00650664	0.0817852	0.0126289	0.0115757	0.0146106	0.0112965	0.0158151	0.00803476
0	1	0.0317091	0.0154976	0.0115286	0.0122163	0.033709	0.014892	0.00993741	0.00994357	0.0101009	0.0106458
0	1	0.0886118	0.0389614	0.00909462	0.04161	0.0320509	0.0668721	0.29583	0.0537048	0.0228834	0.0107388
0	1	0.0181595	0.0146502	0.0123355	0.0140422	0.0417251	0.0115757	0.00730194	0.013753	0.00419966	0.0226127
0	1	0.0312735	0.0536061	0.00533838	0.0116503	0.058389	0.021465	0.0522863	0.0122684	0.0160544	0.0174356
0	1	0.0066127	0.017344	0.00475425	0.0873934	0.030193	0.0102706	0.0118596	0.00996317	0.02111	0.00981307
0	1	0.139369	0.0329602	0.00896495	0.0504895	0.0514171	0.0972456	0.187926	0.0654472	0.0219818	0.0143096
0	1	0.0545575	0.0517521	0.00596311	0.0772039	0.0625558	0.0368504	0.116385	0.0207646	0.0200833	0.00905846
0	1	0.0208509	0.0139312	0.0230005	0.00285794	0.0272431	0.0130469	0.0042541	0.0172304	0.0148053	0.0103686
0	1	0.0417045	0.0110936	0.00529778	0.0257429	0.0240859	0.0301211	0.116221	0.015495	0.0145922	0.0305767
0	1	0.0372631	0.0123724	0.00412952	0.0471833	0.0251961	0.022143	0.0593417	0.00970102	0.0157705	0.0273605
0	1	0.074995	0.320296	0.00596311	0.0327744	0.170052	0.0414479	0.203923	0.0684617	0.0116154	0.0300911
0	1	0.123048	0.359899	0.00237712	0.0184078	0.107224	0.0504067	0.0632317	0.10809	0.00321611	0.00928719
0	1	0.0604782	0.0126185	0.0160558	0.0106939	0.023727	0.028371	0.0102947	0.021189	0.007023	0.0108379
0	1	0.0322849	0.0428419	0.00825903	0.0368156	0.0540156	0.0167647	0.0420087	0.0129911	0.00954823	0.0322322
0	1	0.0741892	0.0427395	0.00884318	0.0119475	0.114988	0.038801	0.0268068	0.0269389	0.00898137	0.0133719
0	1	0.0837349	0.0353993	0.0159339	0.00641633	0.133447	0.0467777	0.0119322	0.0278967	0.0148316	0.0116456
0	1	0.209083	0.108964	0.00692851	0.054072	0.105959	0.128192	0.357712	0.0744607	0.0259421	0.0248514
0	1	0.128442	0.155895	0.00596311	0.0221246	0.0985545	0.057664	0.407992	0.0485457	0.0266525	0.0231002
0	1	0.0937767	0.0529797	0.00296125	0.0159447	0.112635	0.0219537	0.0105419	0.0233059	0.00432972	0.00760683
0	1	0.00874264	0.00739315	0.00412952	0.047116	0.00987829	0.00991759	0.00858343	0.00652488	0.0222092	0.0071236
0	1	0.00571698	0.00341281	0.0452465	0.00734552	0.00723135	0.00815216	0.00195848	0.00767753	0.0160283	0.0303613
0	1	0.159315	0.147055	0.00670135	0.0333868	0.130389	0.0579777	0.326057	0.05111	0.024879	0.0158513
0	1	0.159604	0.242232	0.00896495	0.0307839	0.123113	0.101735	0.292834	0.0923762	0.0170041	0.0138421
0	1	0.0677298	0.0559776	0.0148469	0.0340292	0.0239153	0.0683673	0.197157	0.0413827	0.0167986	0.0312118
0	1	0.0141253	0.00781685	0.0388387	0.0116231	0.0163443	0.0104551	0.0170568	0.0112851	0.0177822	0.0719839
0	1	0.0507814	0.0177754	0.010052	0.0220806	0.0648381	0.0294308	0.0260363	0.0156871	0.0136087	0.043306
0	1	0.0503584	0.0151387	0.0243148	0.0207694	0.049719	0.0258509	0.0413454	0.0207299	0.0415983	0.0144068
0	1	0.0835164	0.0770592	0.00786963	0.0171982	0.166961	0.0376143	0.0358142	0.0374887	0.0171326	0.0265927
0	1	0.021188	0.00981475	0.0157153	0.00999464	0.0362568	0.0117915	0.0374505	0.0176335	0.013848	0.00755203
0	1	0.227355	0.47814	0.00654725	0.00749671	0.0814586	0.152733	0.0418291	0.207445	0.00839931	0.0182466
0	1	0.197429	0.122415	0.00723689	0.0561718	0.0441213	0.206183	0.260894	0.14364	0.0346142	0.0128747
0	1	0.199632	0.188311	0.00732132	0.0152958	0.0354483	0.146794	0.129158	0.177789	0.00938285	0.0150215
0	1	0.255439	0.488669	0.00412952	0.0168478	0.0420082	0.247308	0.165459	0.425222	0.0223066	0.0163405
0	1	0.18698	0.138192	0.00834024	0.045519	0.0320826	0.177912	0.408765	0.138839	0.0268734	0.0155979
0	1	0.11132	0.580502	0.00829963	0.0110183	0.0596118	0.0569498	0.057158	0.10641	0.00337278	0.0179347
0	1	0.0128926	0.00611431	0.00596311	0.00525078	0.0318204	0.0094376	0.00591169	0.0091817	0.0123596	0.0091545
0	1	0.125001	0.029538	0.00896495	0.0980295	0.058278	0.0732096	0.218317	0.0615175	0.0427669	0.00952491
0	1	0.106709	0.0846694	0.00767488	0.035806	0.0758258	0.0780475	0.249636	0.0387064	0.0273439	0.0154617
0	1	0.0228679	0.017344	0.00592251	0.00548713	0.0495731	0.0176456	0.00299014	0.0133818	0.00983421	0.00719198
0	1	0.0345522	0.0281499	0.00216619	0.0406256	0.073833	0.0226726	0.0868616	0.0160582	0.0278417	0.0343522
0	1	0.00599808	0.00938329	0.00296125	0.0159447	0.0147428	0.0069544	0.00847468	0.00955287	0.0137791	0.0178475
0	1	0.0194312	0.00213397	0.0267326	0.00586714	0.0198603	0.0175113	0.00331247	0.0103343	0.0231765	0.0141642
0	1	0.00508153	0.0073086	0.02081	0.0076427	0.0143591	0.0135575	0.00658869	0.0133509	0.00667158	0.0294501
0	1	0.0235394	0.0338405	0.00834024	0.0284529	0.0385486	0.00750424	0.0575145	0.00689606	0.0109866	0.0675953
0	1	0.185422	0.0868012	0.00717198	0.0444415	0.0824174	0.0996156	0.303953	0.0517398	0.034856	0.0118776
0	1	0.0460731	0.00952713	0.00467304	0.00609191	0.0350803	0.0170011	0.00537971	0.00591436	0.00611344	0.0071236
0	1	0.00737082	0.00977848	0.00771551	0.011579	0.0113532	0.00547401	0.00647994	0.00726722	0.0128383	0.015291
0	1	0.0174881	0.0174878	0.00771551	0.0369179	0.0531605	0.0178148	0.0184846	0.0178815	0.01114	0.0155905
0	1	0.238615	0.0956668	0.0131351	0.0951788	0.0615102	0.25006	0.470571	0.127398	0.0555267	0.0237192
0	1	0.00235422	0.00454785	0.00475425	0.00339238	0.00605933	0.00986974	0.00320372	0.00728676	0.00691093	0.0100145
0	1	0.0117711	0.00469165	0.0141144	0.0076259	0.0211838	0.0154336	0.00783393	0.0122292	0.00889763	0.0127481
0	1	0.00537987	0.00554679	0.00467304	0.00944029	0.00896141	0.0073075	0.00327622	0.00306709	0.00443901	0.0138888
0	1	0.00537987	0.00554679	0.00467304	0.00944029	0.00896141	0.0073075	0.00327622	0.00306709	0.00443901	0.0138888
0	1	0.100329	0.0297164	0.00471364	0.0441329	0.0395382	0.0430454	0.22544	0.0200467	0.0325614	0.0128811
0	1	0.047753	0.033104	0.00479485	0.0348345	0.0490327	0.0236849	0.0581948	0.0260213	0.021477	0.011182
0	1	0.0110969	0.00611431	0.00658785	0.0185874	0.0157861	0.0121746	0.00993741	0.0107251	0.0106678	0.0125169
0	1	0.119687	0.143067	0.00884318	0.0208492	0.0229138	0.152888	0.277857	0.131465	0.00815997	0.0160998
0	1	0.0107597	0.00852817	0.0194794	0.00641633	0.0202669	0.0128317	0.00519845	0.00687649	0.0145661	0.0276026
0	1	0.0813544	0.0123922	0.00292065	0.0706676	0.050943	0.0512975	0.324125	0.0202387	0.0522574	0.0134673
0	1	0.0750502	0.0230346	0.00738673	0.0179954	0.0226587	0.0496416	0.153578	0.0248574	0.0184675	0.0319987
0	1	0.108586	0.0325617	0.0094679	0.0224161	0.0381067	0.0654937	0.286049	0.0399844	0.0153723	0.0168827
0	1	0.0181595	0.0102384	0.00775611	0.00523514	0.030193	0.0150391	0.00334872	0.0110961	0.00789447	0.0169624
0	1	0.00773409	0	0.0112609	0.00427755	0.00934746	0.0158427	0.00224056	0.010261	0.00741577	0.00734634
0	1	0.224726	0.37596	0.0113421	0.0134375	0.156137	0.117845	0.0840425	0.110317	0.0106319	0.0158132
0	1	0.0665127	0.160234	0.00846189	0.0085551	0.0874346	0.0206363	0.0184484	0.0433048	0.00786184	0.0294981
0	1	0.0608725	0.0738189	0.00650664	0.02627	0.066916	0.0339957	0.175699	0.0325267	0.0172805	0.0145857
0	1	0.0287278	0.0202968	0.0229842	0.0172423	0.0290817	0.0170694	0.028712	0.0204277	0.0120854	0.0110419
0	1	0.00470844	0.00810447	0.00537898	0.00738956	0.00829969	0.00910413	0.0059842	0.0118581	0.0106058	0.00616119
0	1	0.0645619	0.085536	0.00767488	0.0223609	0.174344	0.0354652	0.0330285	0.0325495	0.0024012	0.0790301
0	1	0.00840834	0.00199017	0.0178893	0.00153398	0.0180493	0.0114372	0.00320372	0.00702463	0.00945357	0.00450252
0	1	0.00605411	0.00398033	0.0124697	0.00460195	0.00712766	0.00875105	0.00647994	0.00726722	0.00640609	0.0110324
0	1	0.0550759	0.0457816	0.00592251	0.00892355	0.083316	0.0280881	0.0126092	0.0221924	0.0180215	0.0118866
0	1	0.0191709	0.0329118	0.00723689	0.0191729	0.0379373	0.00494319	0.0175443	0.0164278	0.00988767	0.0137224
0	1	0.0455913	0.0330819	0.0106361	0.0243747	0.0937848	0.0170105	0.0708705	0.0229347	0.0176494	0.0164146
0	1	0.0130607	0.00867197	0.00713137	0.0212863	0.0169185	0.0107623	0.0190574	0.0042734	0.0202334	0.0109162
0	1	0.0238737	0.0160652	0.0094679	0.00911585	0.0494641	0.00862293	0.0499136	0.00733777	0.0111106	0.0106729
0	1	0.0494359	0.0400986	0.0095085	0.0160466	0.0562218	0.0210329	0.0442492	0.0141829	0.0148053	0.0128306
0	1	0.00941689	0.00881579	0.00592251	0.0130163	0.0222521	0.0142159	0.0247132	0.00420012	0.0140404	0.00727607
0	1	0.00537987	0.0189105	0.00449464	0.020783	0.0151722	0.0106237	0.023006	0.00705558	0.0228109	0.0235892
0	1	0.00571698	0.0113735	0.00966266	0.0220527	0.0102275	0.0154608	0.0131173	0.00652488	0.0155495	0.00576757
0	1	0.00437131	0.00127885	0.00058413	0.0079503	0.00631447	0.0100561	0.00195848	0.00343824	0.00732074	0.0122798
0	1	0.12151	0.0317802	0.00709077	0.0915245	0.085369	0.0766902	0.4109	0.0107055	0.0246931	0.0830537
0	1	0.0020171	0.00355662	0.0135513	0.00708831	0.00539759	0.00589514	0.00851092	0.010196	0.00813382	0.00866827
0	1	0.00975399	0.00290457	0.00787777	0.00586194	0.00753427	0.00911334	0.00199474	0.00574345	0.0111193	0.0113637
0	1	0.00975399	0.00385301	0.00829963	0.00581153	0.00753427	0.00885833	0.00199474	0.00574345	0.0108712	0.0112058
0	1	0.0363219	0.0396134	0.0101332	0.0166618	0.114746	0.023366	0.0266567	0.0217821	0.00820455	0.0417169
0	1	0.0073998	0.0102384	0.0131675	0.0156202	0.0205698	0.0105182	0.0201045	0.0149252	0.0111106	0.0192053
0	1	0.0685996	0.097337	0.015492	0.0199418	0.0769333	0.0465302	0.0420951	0.0453961	0.011116	0.0215813
0	1	0.0455194	0.0241553	0.0160963	0.0110183	0.0636409	0.0216799	0.00787018	0.0138117	0.00938285	0.0150029
0	1	0.00941689	0.00523942	0.0319205	0.00241916	0.0103886	0.0112227	0.00480218	0.0053723	0.0175167	0.0164619
0	1	0.00941689	0.00531845	0.0303177	0.00241916	0.0103886	0.0105365	0.0052347	0.0053723	0.0175167	0.0155731
0	1	0.00134567	0.00326901	0.0095085	0.00641633	0.00198522	0.00271739	0.000640745	0.00152376	0.0047045	0.0106487
0	1	0.0195052	0.00941733	0.00480292	0.0717077	0.0159376	0.0160629	0.034548	0.0105774	0.0204935	0.0124065
0	1	0.0552317	0.038608	0.0066446	0.0189903	0.0910176	0.0357403	0.0478988	0.0271983	0.00913697	0.0143055
0	1	0.0218566	0.00707344	0.0101801	0.00455793	0.0514533	0.0113299	0.00203098	0.00725743	0.00863867	0.0113519
0	1	0.00657742	0.00540298	0.0190576	0.00664109	0.00936362	0.00716156	0.00263547	0.00765794	0.0112759	0.00944275
0	1	0.0594902	0.0207568	0.0100926	0.0250934	0.0494136	0.0266926	0.0676121	0.0178018	0.0318433	0.0149934
0	1	0.0131167	0.0126633	0.00475425	0.0088795	0.0176677	0.0119288	0.00530721	0.00572389	0.00914351	0.020002
0	1	0.0439015	0.0140607	0.010758	0.0100891	0.100317	0.0162036	0.00722944	0.0107055	0.0148053	0.0283958
0	1	0.0116949	0.00454785	0.00884318	0.0085215	0.0243358	0.0101634	0.00203098	0.00879096	0.00988767	0.0142141
0	1	0.017	0.0139784	0.0101738	0.00730149	0.0612875	0.0192218	0.00722944	0.017582	0.0120941	0.00796826
0	1	0.00302564	0.0120848	0.00596311	0.070349	0.0115606	0.0104092	0.022329	0.0106924	0.0266602	0.00928104
0	1	0.178344	0.101528	0.00600372	0.03901	0.109274	0.0831061	0.41234	0.069986	0.0546217	0.0141145
0	1	0.0257483	0.0106621	0.00116826	0.0270069	0.0306722	0.0153523	0.0312506	0.0141633	0.00938285	0.00873366
0	1	0.025393	0.012051	0.00483469	0.0278483	0.0407096	0.017247	0.244695	0.0160778	0.0226999	0.0598234
0	1	0.0134511	0.0444512	0.00479485	0.0576274	0.0372233	0.011683	0.0383957	0.0188631	0.0207295	0.00999318
0	1	0.0164767	0.00864343	0.0092867	0.00767109	0.0228588	0.0096718	0.00594659	0.00955287	0.00667158	0.0136051
0	1	0.0316134	0.028539	0.005533	0.0211074	0.0395662	0.0160009	0.0461162	0.0196951	0.0155703	0.00531354
0	1	0.0225337	0.0220071	0.0095085	0.0284969	0.0357698	0.0132339	0.0106144	0.00535273	0.00667158	0.0350078
0	1	0.0290902	0.0108059	0.029069	0.00734552	0.0455489	0.0181788	0.00398947	0.0126199	0.0242637	0.0381747
0	1	0.0073998	0.00398033	0.0216048	0.0076259	0.0146141	0.00649403	0.00388071	0.0106859	0.0148053	0.0105191
0	1	0.0848673	0.0661069	0.00855117	0.039108	0.0707854	0.0539362	0.459507	0.0378599	0.0412001	0.0118326
0	1	0.0470788	0.0174921	0.00408891	0.0189529	0.0576074	0.0273614	0.0661843	0.025279	0.00691093	0.0281788
0	1	0.0353105	0.0401074	0.00717198	0.011853	0.0837326	0.0206798	0.00993741	0.0168396	0.0165331	0.0235948
0	1	0.0353105	0.0408582	0.00704217	0.0119034	0.0821754	0.0206798	0.00993741	0.0168396	0.0169465	0.0242841
0	1	0.00840834	0.00525918	0.0106444	0.00395314	0.00646593	0.00876945	0	0.0091817	0.00786184	0.0173863
0	1	0.0494358	0.0318087	0.00773166	0.0717909	0.0354969	0.0435076	0.194205	0.0256902	0.0469611	0.0095873
0	1	0.0570555	0.0465719	0.0101332	0.00823069	0.0676258	0.034298	0.00587544	0.0209242	0.00934476	0.0195985
0	1	0.00639125	0.00554679	0.00650664	0.00274356	0.01875	0.00483589	0.0052347	0.00992401	0.0113761	0.00530155
0	1	0.10865	0.081495	0.00408891	0.0302673	0.0712018	0.0575879	0.233925	0.0493076	0.0323395	0.0192053
0	1	0.223979	0.282367	0.00896495	0.0404004	0.111708	0.118795	0.0732976	0.068724	0.00691093	0.0164074
0	1	0.00420417	0.00127885	0.0230247	0.00427755	0.0124502	0.0116069	0.00790643	0.0080291	0.0211088	0.01069
0	1	0.0265707	0.0689522	0.00483546	0.0119475	0.0542311	0.00875105	0.0118596	0.0164685	0.00765512	0.0307734
0	1	0.00437131	0.000711325	0.0207288	0.0076259	0.0120709	0.00579707	0.00259923	0.00928752	0.0121203	0.00582743
0	1	0.00571698	0.00867197	0.00296125	0.0128251	0.00712766	0.00815216	0.00259923	0.00920129	0.0128383	0.00740874
0	1	0.026905	0.0148565	0.00906225	0.00609191	0.0478607	0.012399	0.00331247	0.0169292	0.00643223	0.0197965
0	1	0.0156372	0.0420811	0.00417012	0.0305613	0.0382376	0.0142931	0.0164899	0.020317	0.00964832	0.00959328
0	1	0.0131166	0.0100946	0.00717198	0.00829346	0.0101334	0.00861255	0.00815626	0.00987852	0.00938285	0.0128876
0	1	0.0139018	0.00753695	0.00596311	0.00734552	0.0101334	0.0113299	0.00990116	0.00841982	0.0106058	0.0127865
0	1	0.00571698	0.0112297	0.00354538	0.0912014	0.00896141	0.00939715	0.0671016	0.0124794	0.0202802	0.0139968
0	1	0.105123	0.409309	0.00471364	0.020827	0.131796	0.0528281	0.102516	0.110307	0.00539863	0.0237673
0	1	0.063022	0.012031	0.00697719	0.0862642	0.03114	0.0378773	0.0612615	0.0252203	0.0252798	0.00791395
0	1	0.147477	0.094979	0.00717198	0.022025	0.059424	0.09864	0.191758	0.0496592	0.0327367	0.0266995
0	1	0.00941407	0.0131408	0.0113421	0.0266937	0.0248991	0.0116842	0.0164899	0.0127795	0.0153572	0.00980409
0	1	0.167085	0.214724	0.00939483	0.0179501	0.0983778	0.101411	0.222533	0.116306	0.0106319	0.0134559
0	1	0.102906	0.0742837	0.0125915	0.0168	0.128792	0.044714	0.0128751	0.0457197	0.0106058	0.0256827
0	1	0.102906	0.0738923	0.0126565	0.018297	0.127247	0.0434231	0.0125366	0.0451271	0.0106058	0.0260858
0	1	0.133698	0.0949275	0.010052	0.00799435	0.139953	0.0474122	0.0183033	0.0479597	0.0163232	0.0281962
0	1	0.132839	0.0944929	0.010052	0.00799435	0.139953	0.0465204	0.0183033	0.0474519	0.0167986	0.0281391
0	1	0.0110969	0.0147863	0.0283501	0.00516794	0.0213353	0.0171675	0.00256297	0.0095724	0.0247758	0.0211903
0	1	0.0291069	0.0525841	0.0107173	0.00920393	0.0621679	0.0177489	0.00655244	0.0164293	0.0126838	0.0155108
0	1	0.0462379	0.0802775	0.00421073	0.0391728	0.0255608	0.0205731	0.0541978	0.0284046	0.0148316	0.0185296
0	1	0.00504556	0.00270149	0.0132892	0.00213877	0.0112018	0.00710212	0.00195848	0.00382897	0.0145661	0.00615521
0	1	0.011434	0.00668182	0.0157152	0.00520675	0.0216867	0.0102091	0.00331247	0.00927121	0.0179149	0.00778633
0	1	0.0443987	0.10877	0.0095085	0.0079503	0.0225991	0.021739	0.0278646	0.0382864	0.0108712	0.0202504
0	1	0.0659209	0.103156	0.0172646	0.00641633	0.0494684	0.0197279	0.0191978	0.0325071	0.00938285	0.0132214
0	1	0.0084429	0.00718086	0.00883501	0.00334835	0.00896141	0.00775924	0.00719318	0.0091817	0.00732694	0.0155015
0	1	0.123537	0.165114	0.0177865	0.0318013	0.0153795	0.22032	0.368144	0.305025	0.0379917	0.024803
0	1	0.0124453	0.0209006	0.00412952	0.00730149	0.0125253	0.00806878	0.00199474	0.00382897	0.00681588	0.00868959
0	1	0.0391357	0.0371335	0.0143846	0.0542502	0.0211169	0.0302461	0.124788	0.0228386	0.045013	0.0086166
0	1	0.00706265	0.0517521	0.0147657	0.0586326	0.0331694	0.00916239	0.0591407	0.0145149	0.0355381	0.00801344
0	1	0.0215251	0.00796581	0.00622716	0.00609191	0.0133385	0.0111153	0.0059842	0.00535273	0.00624071	0.00831282
0	1	0.0114312	0.00934864	0.0173053	0.0104135	0.0178287	0.0104092	0.00530721	0.00511015	0.00616673	0.017476
0	1	0.16088	0.377637	0.0160963	0.0360051	0.0745462	0.0787036	0.0615605	0.133463	0.00789327	0.0163724
0	1	0.0221993	0.0216119	0.0156907	0.0277155	0.0266291	0.0113796	0.00327622	0.0130107	0.0131038	0.0196429
0	1	0.021975	0.0216119	0.0161287	0.0265945	0.0263745	0.0118406	0.00327622	0.0130107	0.0127524	0.0197457
0	1	0.00336277	0.00739315	0.0130538	0.00520675	0.00751015	0.00839736	0.00195848	0.00535273	0.0108451	0.00835547
0	1	0.0216922	0.0105348	0.0177758	0.0140862	0.00896141	0.0197365	0.0236468	0.0156811	0.0158151	0.0143323
0	1	0.210982	0.279141	0.0113421	0.017715	0.113049	0.0750563	0.250925	0.0852346	0.00667158	0.0408411
0	1	0.02679	0.0106621	0.00533213	0.0529526	0.0134421	0.00962104	0.0224392	0.0091817	0.0345321	0.0144569
0	1	0.0064286	0.00199017	0.0136787	0.0103695	0.00593287	0.0069544	0.00256297	0.00687649	0.0187396	0.00836145
0	1	0.00269134	0.00284529	0.00775611	0.00306798	0.00473585	0.0044828	0.000640745	0.00793363	0.0157889	0.00560767
0	1	0.0275764	0.0395235	0.00926016	0.0306693	0.0411264	0.0173244	0.041354	0.0179531	0.0248933	0.00821022
0	1	0.00336277	0.00213397	0.0095085	0.0084943	0.00933345	0.0105165	0.00359319	0.00841982	0.00717644	0.0160658
0	1	0.145756	0.340533	0.0118856	0.037249	0.172053	0.081883	0.116704	0.0720796	0.00932956	0.0749594
0	1	0.107138	0.0784202	0.00175239	0.00818665	0.0513209	0.0509669	0.0201893	0.0378599	0.00667158	0.0078326
0	1	0.0309391	0.00469165	0.0142221	0.00613594	0.0440977	0.00839796	0.00263547	0.00843941	0.0111367	0.012664
0	1	0.058021	0.0352058	0.00900593	0.00871348	0.0539112	0.0199006	0.0124467	0.0141633	0.00321611	0.0448672
0	1	0.0144597	0.00824828	0.0123238	0.0184078	0.0297386	0.00554206	0.0184846	0.0138979	0.029663	0.00760683
0	1	0.0700877	0.0414656	0.00771551	0.0537188	0.0475676	0.0430161	0.07355	0.0326552	0.0216511	0.0073187
0	1	0.0353133	0.00960618	0.0155122	0.00674073	0.0561605	0.0192674	0.00259923	0.0172304	0.0187657	0.015393
0	1	0.0134539	0.00270149	0.0182298	0.00894148	0.0253888	0.00836675	0.00416614	0.00996317	0.0133693	0.00751814
0	1	0.0355066	0.0772411	0.00533838	0.112079	0.0616399	0.0176094	0.164758	0.0229738	0.0208177	0.0285149
0	1	0.00739697	0.0207568	0.00713137	0.0881849	0.0230653	0.0107323	0.0118234	0.016449	0.0178974	0.0103053
0	1	0.00902372	0.0138664	0.00654725	0.0429619	0.0202621	0.00910413	0.00722944	0.0146501	0.0185764	0.00727607
0	1	0.0285525	0.01731	0.0209318	0.00991588	0.0510547	0.0150867	0.00345486	0.018734	0.0125728	0.0169427
0	1	0.0077369	0.00270149	0.019769	0.00641633	0.0109467	0.0105165	0.00323997	0.0191448	0.0211491	0.00920013
0	1	0.140082	0.0483521	0.0223353	0.0162094	0.20563	0.0631882	0.0191253	0.0278055	0.0579987	0.0191993
0	1	0.153592	0.0635887	0.00689556	0.0399583	0.0423492	0.112308	0.121948	0.0713958	0.0137957	0.00645957
0	1	0.16493	0.0371096	0.0094679	0.0299869	0.0751729	0.0827693	0.3174	0.0221924	0.0207066	0.022357
0	1	0.115836	0.0776319	0.0115448	0.0362519	0.0885296	0.0510811	0.0822597	0.0321359	0.0384473	0.00965487
0	1	0.0195052	0.0210444	0.00728599	0.0416111	0.0362825	0.0104092	0.0166481	0.00873184	0.00419966	0.0149849
0	1	0.294601	0.199767	0.0135974	0.0980922	0.0540561	0.288218	0.612159	0.226442	0.0721122	0.0239533
0	1	0.0188337	0.0125085	0.00757492	0.0714463	0.02417	0.0165921	0.0258104	0.0127165	0.0305465	0.00764348
0	1	0.177947	0.110232	0.00592251	0.0207389	0.0137524	0.187334	0.453801	0.159326	0.0274044	0.0090951
0	1	0.0776603	0.0461783	0.0095085	0.0217709	0.0762776	0.037092	0.0670254	0.0357321	0.0135056	0.008788
0	1	0.0231995	0.0398888	0.00958972	0.00734552	0.0755831	0.0165944	0.00730194	0.0265685	0.00828397	0.0117509
0	1	0.0231995	0.0403785	0.00925392	0.00734552	0.0774774	0.0160787	0.00699937	0.0261875	0.00815997	0.0117509
0	1	0.0705109	0.116293	0.0142018	0.0134814	0.0877528	0.0350029	0.0474043	0.0511798	0.0165593	0.0162921
0	1	0.0174853	0.0162539	0.00829963	0.0327924	0.036465	0.0154909	0.0126454	0.0198676	0.0101271	0.00488372
0	1	0.0363162	0.0181991	0.0104659	0.0170662	0.0522936	0.0258301	0.036219	0.0263925	0.022726	0.0101012
0	1	0.0235366	0.00412414	0.0106361	0.00456906	0.0485783	0.017705	0.00251089	0.0144384	0.0209775	0.00773664
0	1	0.0124426	0.0137874	0.021909	0.0125523	0.0258409	0.00589514	0.00327622	0.0143228	0.0128383	0.0133412
0	1	0.0151339	0.00908143	0.0318679	0.00516272	0.0447831	0.0196517	0.00519845	0.019503	0.0262641	0.00889565
0	1	0.0158053	0.0213243	0.00892437	0.0182307	0.0405338	0.0169983	0.0111826	0.0130107	0.0174385	0.00895688
0	1	0.00840834	0.0116611	0.00537898	0.0222279	0.00814821	0.0115757	0.00854718	0.00535273	0.00938285	0.0125115
0	1	0.0857548	0.0738162	0.00654725	0.0287996	0.112368	0.029812	0.251231	0.0250804	0.0514317	0.0154571
0	1	0.0857548	0.0722961	0.00654725	0.0288655	0.111104	0.0289249	0.25153	0.0247407	0.0514317	0.0154454
0	1	0.0238793	0.00927846	0.0123237	0.0076259	0.0187185	0.0121746	0.00400963	0.0087714	0.0104549	0.0177824
0	1	0.0462663	0.0135075	0.0268137	0.0088795	0.0526752	0.0247981	0.00666119	0.0184025	0.00732436	0.0232963
0	1	0.0605298	0.0264474	0.00904604	0.0136738	0.077288	0.0242419	0.00926041	0.0101552	0.0167406	0.00802168
0	1	0.0184966	0.0115172	0.00884318	0.0140422	0.0232999	0.00730894	0.00708444	0.0080291	0.00922616	0.0196236
0	1	0.0349705	0.0247371	0.00175239	0.0088795	0.0510179	0.0161971	0.00722944	0.0149382	0.00494385	0.0161484
0	1	0.0312763	0.024601	0.00592251	0.0143046	0.0446079	0.0122819	0.00760419	0.0134014	0.00518319	0.0268331
0	1	0.105594	0.145169	0.00800444	0.0121428	0.129568	0.0570963	0.0188425	0.0294596	0.00765512	0.0315451
0	1	0.164043	0.0818603	0.00624659	0.0750991	0.0795957	0.0985247	0.151485	0.0550185	0.0372617	0.010522
0	1	0.0195052	0.00142265	0.0150658	0.00842591	0.0229506	0.0154909	0.00388071	0.0118581	0.0162937	0.00587512
0	1	0.215548	0.0316057	0.0710701	0.017167	0.216213	0.112775	0.0173435	0.0386375	0.0736153	0.0575527
0	1	0.147555	0.0862501	0.00854762	0.0150722	0.112973	0.0683392	0.0139269	0.0600326	0.0123596	0.0178242
0	1	0.0720478	0.0331292	0.00533838	0.0343328	0.0910409	0.0274827	0.0204431	0.0252301	0.0218606	0.0112048
0	1	0.0319477	0.00682563	0.0166399	0.00548713	0.0373998	0.0073075	0.00676469	0.0157707	0.00467836	0.00753717
0	1	0.141263	0.125576	0.0095085	0.0325088	0.095877	0.0589891	0.287066	0.0623405	0.0396655	0.00989397
0	1	0.0238765	0.0258798	0.00834024	0.00734552	0.0204529	0.00815216	0.00482534	0.0229151	0.0104133	0.00563533
0	1	0.0147968	0.00995082	0.0058819	0.0700365	0.0196052	0.0202194	0.0637619	0.0179727	0.0308598	0.00572239
0	1	0.0252222	0.0379449	0.00954908	0.0429477	0.0351906	0.0164428	0.0139269	0.0164293	0.0135825	0.0100508
0	1	0.0386789	0.0341281	0.00115204	0.0257645	0.0336531	0.0259	0.00851092	0.0118201	0.00518319	0.0259943
0	1	0.0073998	0.00867197	0.00408266	0.0518792	0.00850435	0.0044828	0.0213508	0.00496201	0.0197493	0.00530155
0	1	0.0478081	0.0546303	0.0131351	0.0312582	0.0516208	0.031089	0.0505731	0.0287878	0.0113499	0.0133454
0	1	0.020848	0.00682563	0.0150093	0.00624312	0.037831	0.0122819	0.00591169	0.0137921	0.0158644	0.0103329
0	1	0.0174909	0.0102384	0.011845	0.0113427	0.0295886	0.00910294	0.00719318	0.00996317	0.0152221	0.0125673
0	1	0.0774268	0.0450896	0.00637934	0.0208313	0.0915789	0.0210329	0.0319023	0.028307	0.012587	0.0179846
0	1	0.202334	0.0576084	0.00533838	0.0238362	0.0467694	0.218559	0.446076	0.0902205	0.0354426	0.0207499
0	1	0.00336277	0.00967094	0.0112609	0.00585557	0.0184008	0.00679807	0.00199474	0.0091817	0.007971	0.0187315
0	1	0.0157979	0.0108059	0.010052	0.0111843	0.0194218	0.0159513	0.00126435	0.00841982	0.0140612	0.0238207
0	1	0.0895463	0.119779	0.00705016	0.00488234	0.0866125	0.0571683	0.0186257	0.0386641	0.00914351	0.0175452
0	1	0.00100855	0.00696944	0.00954908	0.101759	0.0124774	0.00825945	0.00679827	0.0091817	0.0280387	0.0048352
0	1	0.0117711	0.0100551	0.0113015	0.0394647	0.0260232	0.00518898	0.0201824	0.0118581	0.0176659	0.00646217
0	1	0.0927114	0.0629817	0.00834024	0.00609191	0.0722473	0.0555651	0.0103606	0.0305926	0.00568804	0.0230879
0	1	0.013114	0.0115172	0.00533838	0.0745605	0.02676	0.0138235	0.0638921	0.0171912	0.0270975	0.011135
0	1	0.0632212	0.0544842	0.0119668	0.011579	0.0509312	0.0300684	0.00722944	0.0214305	0.0110725	0.0118029
0	1	0.0254839	0.00981475	0.00709077	0.0289696	0.0187888	0.0181009	0.0356836	0.0210593	0.0161045	0.00159489
0	1	0.0403589	0.0203348	0.027276	0.0104135	0.0693554	0.029109	0.00655244	0.0267441	0.0273782	0.0117875
0	1	0.0158053	0.00682563	0.00942728	0.00339238	0.0169818	0.00875105	0.00128148	0.0111158	0.0123335	0.00621417
0	1	0.00907976	0.0149301	0.00435832	0.0485566	0.0160891	0.0122445	0.0344278	0.0062747	0.0311253	0.0137254
0	1	0.0393475	0.0598381	0.00721256	0.0364949	0.0644843	0.0150304	0.00738834	0.0145345	0.0197679	0.00281916
0	1	0.00100855	0.00724932	0.0300342	0.00697709	0.00550125	0.00353084	0.00199474	0.00412365	0.011363	0.00779005
0	1	0.0110996	0.00497927	0.0338315	0.00766993	0.0327262	0.0113299	0.00459396	0.0111158	0.0229654	0.00933772
0	1	0.0100911	0.00142265	0.035431	0.00730149	0.012015	0.00744599	0.00327622	0.0202779	0.0298023	0.0106151
0	1	0.0228679	0.0189105	0.0112224	0.0144662	0.0769375	0.0170993	0.00979243	0.0108325	0.0203661	0.0122798
0	1	0.0573252	0.00824828	0.0140878	0.016719	0.0357178	0.0272737	0.0380168	0.0210593	0.0229327	0.00653642
0	1	0.0154682	0.00426795	0.0100926	0.00520675	0.0163443	0.0073075	0.00327622	0.00843941	0.00862442	0.0177768
0	1	0.0127797	0.00270149	0.0119262	0.0150154	0.0178493	0.01124	0.00195848	0.00808121	0.0202072	0.0115648
0	1	0.0130787	0.00270149	0.0119262	0.0150154	0.0179596	0.012174	0.00195848	0.00775399	0.0199886	0.0114596
0	1	0.0141253	0.00270149	0.0119262	0.0158177	0.0190441	0.0122819	0.00195848	0.00881052	0.0199886	0.00986287
0	1	0.00907976	0.00554679	0.0216537	0.00395314	0.00514245	0.00896559	0.00391696	0.00876982	0.012599	0.0197439
0	1	0.00437131	0.00326901	0.0237922	0.00766993	0.0184331	0.0139106	0.00463021	0.0091817	0.0155495	0.0150089
0	1	0.0107625	0.0113735	0.0235684	0.0094843	0.0266769	0.00979869	0.00191952	0.0068	0.0141432	0.0232359
0	1	0.0614581	0.0478817	0.00900559	0.0120147	0.142974	0.0275582	0.00726569	0.0198676	0.00419966	0.028661
0	1	0.0218594	0.0408099	0.0178082	0.0128989	0.0330951	0.019924	0.00391696	0.0153159	0.0108712	0.0137531
0	1	0.00874545	0.00483546	0.00475425	0.0109742	0.0159376	0.0104074	0.0037638	0.0102952	0.0110986	0.014019
0	1	0.015471	0.00810447	0.00658785	0.0103254	0.0152759	0.0166384	0.00847468	0.014554	0.0128645	0.019231
0	1	0.00437131	0.00483546	0.02081	0.00734552	0.024341	0.00612073	0.00530721	0.0091817	0.0183642	0.00764348
0	1	0.0275736	0.0149301	0.00938682	0.00915988	0.0450829	0.0129881	0.0118596	0.0107055	0.0180138	0.0272487
0	1	0.0768071	0.0220797	0.00590628	0.0079063	0.11722	0.0288804	0.00655244	0.0207533	0.0164708	0.0265389
0	1	0.0295963	0.0132308	0.0166317	0.0079503	0.0255946	0.0141055	0.00195848	0.00996317	0.0118548	0.0170619
0	1	0.311681	0.121634	0.00650664	0.0226338	0.0764273	0.211652	0.557403	0.142106	0.0566366	0.0116452
0	1	0.0211851	0.00917148	0.00494896	0.00613594	0.0225327	0.013587	0.00316202	0.0210398	0.0155235	0.00996867
0	1	0.0358409	0.019478	0.00771551	0.00457473	0.0543826	0.011889	0.00388071	0.0198872	0.0128656	0.00644336
0	1	0.0584034	0.0396387	0.00717198	0.0102791	0.111819	0.0228296	0.00975618	0.0197949	0.0156562	0.0207036
0	1	0.0666998	0.0380289	0.0094679	0.0160958	0.0473017	0.0330984	0.211178	0.0158118	0.0264947	0.0186165
0	1	0.0104254	0.0092395	0.0142221	0.0110183	0.0124333	0.00934993	0.0045738	0.0133623	0.010196	0.0222353
0	1	0.105748	0.0663868	0.0113015	0.0202662	0.0526061	0.0546645	0.0894768	0.0303143	0.0088768	0.0242029
0	1	0.0363508	0.01521	0.00721256	0.0266825	0.0277529	0.0115757	0.0222565	0.0153159	0.0234909	0.0123469
0	1	0.00571698	0.00603527	0.010052	0.0119915	0.0168067	0.00564935	0.00323997	0.00736327	0.0170641	0.0128333
0	1	0.0060513	0.00483546	0.0186016	0.0112546	0.00804453	0.0110841	0.00651619	0.00687649	0.00813382	0.0320486
0	1	0.131881	0.147952	0.00884318	0.019253	0.0937068	0.0680339	0.129227	0.0736706	0.0149343	0.0118746
0	1	0.0788295	0.0102384	0.0131351	0.0129137	0.0342064	0.0309326	0.119693	0.0228484	0.0310564	0.00899605
0	1	0.0322849	0.00942281	0.0192247	0.0094843	0.0589006	0.0217991	0.00594795	0.0172857	0.0145922	0.0108311
0	1	0.0793664	0.246308	0.0363792	0.0178031	0.168865	0.0704237	0.0164899	0.0349589	0.0346069	0.177151
0	1	0.0793664	0.246565	0.0365252	0.0178031	0.168552	0.0704237	0.0166856	0.03407	0.0346069	0.175518
0	1	0.00302564	0.0112297	0.00303544	0.050335	0.0119422	0.00518898	0.0070343	0.00574345	0.0101271	0.00494263
0	1	0.0137882	0.00326901	0.0118856	0.00427755	0.0117488	0.00994699	0.00267173	0.00689606	0.0112673	0.0129264
0	1	0.00638842	0.00213397	0.0178893	0.00617347	0.00656961	0.00744599	0.00331247	0.00767753	0.00866478	0.00700429
0	1	0.0958401	0.0334091	0.0143439	0.00771398	0.161269	0.0378288	0.0194423	0.0359258	0.0167986	0.0104944
0	1	0.193555	0.584315	0.00603027	0.0181106	0.361246	0.0811744	0.08177	0.192886	0.00765512	0.0156127
0	1	0.0100883	0.00199017	0.0201853	0.00669671	0.0164957	0.0140785	0.00512725	0.00879096	0.0127317	0.0155414
0	1	0.0141253	0.0395045	0.00692037	0.0415477	0.0465873	0.00992739	0.00669881	0.0206295	0.0123335	0.0172202
0	1	0.0231317	0.0220357	0.00705016	0.00455793	0.0293279	0.0106237	0.00459396	0.0114478	0.00888456	0.013657
0	1	0.0280623	0.0136842	0.00529778	0.0247285	0.044275	0.0180698	0.0400829	0.012799	0.0163526	0.0339113
0	1	0.0174881	0.020197	0.00892437	0.0251045	0.0461152	0.0133105	0.00722944	0.0260409	0.0132962	0.0502549
0	1	0.156033	0.0356131	0.0124697	0.0502971	0.0530223	0.118168	0.289553	0.0536321	0.0337873	0.0606453
0	1	0.291122	0.382634	0.00834024	0.0576426	0.0798983	0.252797	0.706989	0.39071	0.0490668	0.0165722
0	1	0.0269021	0.0612176	0.00975847	0.0369292	0.0535135	0.0121636	0.0459237	0.033269	0.0165712	0.00531952
0	1	0.0119653	0.0211805	0.00237712	0.0162321	0.0196191	0.00508169	0.00680029	0.024478	0.0121203	0.00563533
0	1	0.0450645	0.0243727	0.00834024	0.00901616	0.0977623	0.0178552	0.00726569	0.0126199	0.0121203	0.0381265
0	1	0.00975119	0.006538	0.00420257	0.00641633	0.017006	0.00896559	0.0058405	0.00459085	0.0118548	0.0102032
0	1	0.138132	0.111375	0.00746398	0.0202662	0.0626795	0.0705245	0.0764036	0.0635257	0.00815997	0.00936332
0	1	0.0929931	0.0736427	0.00596311	0.0339841	0.106213	0.0400154	0.247565	0.0343277	0.0659543	0.0146374
0	1	0.00907976	0.0147863	0.00675823	0.065904	0.0222565	0.0124885	0.229703	0.00971354	0.0476585	0.0201061
0	1	0.0188337	0.00632573	0.0155122	0.00963248	0.0268075	0.00957491	0.00968364	0.0150016	0.0355643	0.00657007
0	1	0.0124397	0.00749744	0.0164857	0.00641633	0.0167031	0.0121746	0.00131774	0.0091817	0.0199744	0.0144703
0	1	0.10728	0.113878	0.00533838	0.0710782	0.122862	0.0732723	0.282927	0.0311852	0.0342643	0.0197015
0	1	0.212509	0.076062	0.0101738	0.0561251	0.058534	0.126332	0.338447	0.0986634	0.034076	0.00742071
0	1	0.0123594	0.00412414	0.0179705	0.00491594	0.0156825	0.0100561	0.000676995	0.0158987	0.0155996	0.00531054
0	1	0.147779	0.0301478	0.00537898	0.058222	0.0636724	0.0791308	0.305528	0.0526792	0.0485005	0.0112983
0	1	0.0373749	0.00724932	0.00483546	0.0232755	0.018417	0.0191629	0.0357288	0.0113648	0.0243765	0.0069909
0	1	0.0820355	0.0803488	0.00417012	0.0392793	0.0769993	0.0381819	0.0354276	0.0313936	0.0269257	0.00938624
0	1	0.0366262	0.0521706	0.0104658	0.0201781	0.10434	0.0292739	0.132975	0.0236966	0.029291	0.0156577
0	1	0.0204792	0.0132528	0.012462	0.00753669	0.0369997	0.0105165	0.00600436	0.0172532	0.00196708	0.017603
0	1	0.10758	0.087725	0.00889522	0.00734552	0.0759062	0.0544862	0.0196936	0.0513019	0.0155495	0.0103264
0	1	0.00134567	0.00412414	0.0186441	0.00730149	0.00524612	0.00977166	0.00263547	0.00763836	0.0162937	0.00969533
0	1	0.0275792	0.0092395	0.0328174	0.00427755	0.0191986	0.0176094	0.00395321	0.0168201	0.0229654	0.0187702
0	1	0.102055	0.106395	0.0101738	0.111349	0.174402	0.0605062	0.312707	0.0588475	0.0703583	0.013065
0	1	0.0169539	0.0175935	0.00825903	0.0295228	0.0447794	0.0164428	0.00990116	0.0135707	0.00369482	0.0102219
0	1	0.0599276	0.0153538	0.00662843	0.0655165	0.0448306	0.028352	0.0630773	0.0231305	0.0177859	0.00511545
0	1	0.0555643	0.0155909	0.00515095	0.0648445	0.0444347	0.0273614	0.0603228	0.0207043	0.0176332	0.00511545
0	1	0.0252222	0.0184867	0.00596311	0.0125963	0.0428219	0.0117142	0.00327622	0.0152964	0.00789447	0.0092902
0	1	0.0349762	0.011941	0.00730629	0.0254289	0.0302967	0.0278904	0.0555896	0.0114674	0.0199886	0.0109705
0	1	0.00605411	0.00857869	0.0184735	0.00334835	0.00880995	0.00176542	0.000676995	0.00916216	0.0111106	0.00732169
0	1	0.00672553	0.00852817	0.00600372	0.00581153	0.0127804	0.00921139	0.00455771	0.017582	0.0160544	0.00531054
0	1	0.00470844	0.00270149	0.0145061	0.00837669	0.00381898	0.00494319	0.00195848	0.00267636	0.0162286	0.0204714
0	1	0.0180827	0.0162089	0.00346425	0.0088795	0.0350793	0.0164428	0.00470141	0.00648576	0.020785	0.0131185
0	1	0.0121082	0.00412414	0.0263108	0.0184362	0.0156347	0.0195132	0.00256297	0.00992401	0.0279092	0.0607886
0	1	0.00874453	0.00469165	0.0157799	0.00553115	0.00880995	0.00885833	0.00192223	0.0087714	0.0200237	0.0105191
0	1	0.0188337	0.00938329	0.00354538	0.00934469	0.0291528	0.0139014	0.0052669	0.0091817	0.0139157	0.0136589
0	1	0.0232051	0.023882	0.00838082	0.0199418	0.0586391	0.0130729	0.00347069	0.0241264	0.0167986	0.00864659
0	1	0.0423759	0.0117972	0.00354538	0.0102744	0.0629477	0.028097	0.00655244	0.00650534	0.00666287	0.0122054
0	1	0.00773409	0.00483546	0.010758	0.00355838	0.0241671	0.00885833	0.00463021	0.00611462	0.0165331	0.00677413
0	1	0.246343	0.147084	0.0114953	0.0211747	0.0221078	0.224893	0.454458	0.214349	0.020118	0.0148145
0	1	0.0243632	0.0153538	0.00771551	0.0153069	0.0565841	0.0229056	0.00781678	0.0150787	0.00687406	0.00631952
0	1	0.0623798	0.0446388	0.00896495	0.0362666	0.0767115	0.0283369	0.0699938	0.030241	0.0379701	0.0118174
0	1	0.0195024	0.0159214	0.019017	0.00802272	0.0343752	0.0187505	0.00705145	0.0098084	0.0214596	0.00873068
0	1	0.00907976	0.00483546	0.00483546	0.0404676	0.00782176	0.00790635	0.0138182	0.0091817	0.0164591	0.00262108
0	1	0.0117683	0.0113735	0.00584138	0.0265241	0.0159649	0.0073075	0.0158128	0.00879096	0.0112227	0.0158775
0	1	0.00571698	0.0059705	0.00296125	0.0251045	0.00855483	0.00642537	0.00712069	0.0130107	0.0187657	0.00784363
0	1	0.0894846	0.0518552	0.0135974	0.0101331	0.0831484	0.0216889	0.00717166	0.0410457	0.0155495	0.0153157
0	1	0.04846	0.00739315	0.00592251	0.0079503	0.0391545	0.0186687	0.0051622	0.00670987	0.0113499	0.0073311
0	1	0.0151339	0.00625811	0.0101332	0.00553115	0.0276974	0.0157054	0.00192223	0.00572389	0.0101271	0.0133075
0	1	0.00773409	0.00608905	0.0206721	0.00585557	0.0167031	0.0090637	0.00323997	0.0156871	0.013848	0.0118573
0	1	0.0104254	0.0101484	0.0166155	0.00581153	0.0201632	0.00624823	0.00195848	0.00420012	0.00643223	0.00749061
0	1	0.0415515	0.097509	0.00237712	0.00460195	0.0936692	0.0205229	0.00658869	0.0340504	0.00667158	0.0150683
0	1	0.013227	0.0283047	0.00646602	0.0110183	0.0460385	0.0093187	0.00466646	0.0231546	0.00914351	0.0256629
0	1	0.0784334	0.0348309	0.00619835	0.0143702	0.0805437	0.0268045	0.0141983	0.0194769	0.0153103	0.0167116
0	1	0.021102	0.0184867	0.00475425	0.020783	0.035487	0.0120673	0.0409224	0.0176016	0.0217164	0.00790888
0	1	0.107412	0.0717065	0.00588893	0.0228326	0.11868	0.03044	0.160198	0.037676	0.028034	0.010318
0	1	0.0102745	0.00739315	0.0142627	0.00909268	0.0171092	0.017502	0.0036913	0.00650534	0.0039603	0.0208618
0	1	0.131417	0.13825	0.00592251	0.016181	0.0998034	0.0597444	0.13401	0.0443309	0.017816	0.0121735
0	1	0.0292564	0.0122286	0.0101332	0.0131015	0.0337568	0.0224569	0.0058392	0.0134014	0.00964832	0.0317223
0	1	0.0558608	0.0205417	0.00821841	0.0113867	0.0608839	0.0288522	0.0166014	0.0179923	0.0118548	0.0127147
0	1	0.0438822	0.00995082	0.0125915	0.0488251	0.0762236	0.0251938	0.0175563	0.0164685	0.0154103	0.0125123
0	1	0	0.00326901	0.00838082	0.0229217	0.00626308	0.00685692	0.00929666	0.0103343	0.0156617	0.0090921
0	1	0.0628896	0.0101302	0.0100462	0.017865	0.0390029	0.0164116	0.0119322	0.0180432	0.025643	0.00697005
0	1	0.024885	0.0241392	0.0130882	0.00914875	0.0371201	0.0208183	0.00553924	0.00611462	0.0140216	0.0413568
0	1	0.0315872	0.022849	0.00120886	0.0252023	0.0586465	0.0244876	0.078897	0.015655	0.0205065	0.00716226
0	1	0.0464073	0.0578692	0.0121534	0.0191194	0.0861034	0.0300689	0.044717	0.0252594	0.0199809	0.0112514
0	1	0.0164795	0.0188425	0.00300811	0.0604169	0.0355692	0.0111644	0.0236468	0.0161852	0.018695	0.0110299
0	1	0.0455504	0.00951612	0.0106439	0.0079503	0.0137179	0.0173636	0.00463021	0.0122292	0.00792058	0.0121934
0	1	0.0147968	0.00796065	0.0254831	0.00669671	0.0226587	0.00956449	0.0080877	0.00725476	0.00938285	0.0126233
0	1	0.00134567	0.00127885	0.0176605	0.0088795	0.0051101	0.00779907	0.00195848	0.0140927	0.0174243	0.0119125
0	1	0.0107625	0.0137951	0.0101332	0.00445713	0.0260465	0.00787009	0	0.00879096	0.00691093	0.0259113
0	1	0.0719743	0.0730659	0.00717198	0.042207	0.0774134	0.0354333	0.110469	0.026438	0.0165593	0.0207127
0	1	0.0911822	0.0855169	0.0130945	0.00399717	0.0574846	0.0796711	0.0194505	0.0784171	0.00815669	0.00666311
0	1	0.0477071	0.135905	0.00650664	0.0709452	0.0989773	0.0386705	0.202267	0.0381801	0.0339606	0.0239313
0	1	0.00773409	0.00270149	0.0428288	0.00944029	0.0122701	0.00412972	0.00284906	0.0110961	0.0326202	0.0050224
0	1	0.0359876	0.0193342	0.0103753	0.0135718	0.0457241	0.013866	0.0590359	0.0298894	0.0367771	0.00816336
0	1	0.0141253	0.00796065	0.0239337	0.0165479	0.0272958	0.0153835	0.0124865	0.0225701	0.0223891	0.0157168
0	1	0.0107625	0.00398033	0.0275926	0.00741941	0.0216131	0.0133724	0.00331247	0.00843941	0.0164108	0.00686719
0	1	0.0232023	0.016782	0.0209652	0.0178031	0.0310621	0.0203181	0.0369691	0.0145345	0.02468	0.0109042
0	1	0.0154682	0.0103069	0.0331579	0.00324755	0.0197566	0.0073075	0.00459396	0.0086103	0.00741577	0.0271603
0	1	0.00874264	0.0184087	0.00779669	0.0525564	0.0209765	0.00786715	0.0125366	0.0165108	0.0217424	0.00449653
0	1	0.00537987	0.00199017	0.0247856	0.00334835	0.0154273	0.0101634	0.0052347	0.00611462	0.0118548	0.0270105
0	1	0.00605411	0.00398033	0.0167616	0.00702111	0.0142075	0.0192577	0.00195848	0.00879096	0.0108855	0.0195431
0	1	0.00975119	0.00757418	0.00358599	0.0293074	0.036243	0.0070617	0.00463021	0.00543085	0.00321611	0.0106462
0	1	0.0053827	0.00857318	0.00650664	0.0567964	0.0058042	0.00759251	0.0247899	0.0107251	0.0150447	0.0536151
0	1	0.020905	0.0113735	0.0116646	0.0262291	0.0668122	0.0140577	0.0123923	0.0168396	0.0246757	0.0129843
0	1	0.0175995	0.0113735	0.0137192	0.0303553	0.039961	0.0129298	0.00655244	0.01136	0.0147521	0.029644
0	1	0.0124426	0.00753695	0.0173053	0.0113427	0.0458416	0.0129975	0.00733818	0.0180118	0.0200593	0.0161178
0	1	0.0168139	0.00952713	0.0197635	0.015721	0.0317128	0.0153523	0.00443944	0.0202779	0.0158412	0.02368
0	1	0.0107625	0.0059705	0.0436785	0.00827472	0.011712	0.0106237	0.00660749	0.00574345	0.0242506	0.0315347
0	1	0.0249429	0.0338548	0.00834024	0.0186882	0.0406926	0.0197576	0.0370417	0.0229856	0.0242144	0.00550563
0	1	0.0117711	0.00525918	0.0143121	0.00883549	0.00972685	0.0067098	0.00267173	0.0097005	0.0150109	0.0126262
0	1	0.0117711	0.00525918	0.0152444	0.00883549	0.00972685	0.00668038	0.00267173	0.0095724	0.0152841	0.0126262
0	1	0.00470844	0.00242487	0.0272032	0.00641633	0.00656961	0.0110081	0.00331247	0.0095724	0.0165331	0.0105123
0	1	0.00706265	0.00931313	0.00609118	0.0403731	0.0105923	0.00649403	0.00970407	0.00800955	0.0166333	0.0115523
0	1	0.00384941	0.00127885	0.00475425	0.00399717	0.00723135	0.0044828	0.00199474	0.00421969	0.00741577	0.000841677
0	1	0.0217473	0.0117972	0.0119668	0.0120107	0.0514804	0.0163355	0.0393771	0.0126004	0.0205196	0.0119241
0	1	0.0104226	0.00355662	0.0118208	0.00807936	0.0175641	0.0103105	0.00128148	0.00535273	0.0155758	0.00740874
0	1	0.0548241	0.0603757	0.0155934	0.0079503	0.080891	0.0204934	0.00997366	0.0198676	0.00376554	0.0261775
0	1	0.00926666	0.00540298	0.0111635	0.00710209	0.0237187	0.00518898	0.00327622	0.0093005	0.00941995	0.0166202
0	1	0.0226437	0.0100634	0.0201204	0.00641633	0.0397566	0.0132572	0.00195848	0.00611462	0.00988767	0.0132311
0	1	0.0228679	0.0107739	0.0201853	0.00641633	0.0407975	0.014508	0.00195848	0.00611462	0.0100789	0.0134959
0	1	0.0779896	0.0186298	0.00775611	0.014691	0.0570099	0.0333385	0.0612111	0.0211358	0.0192705	0.00741472
0	1	0.210309	0.22022	0.00766682	0.0345761	0.18543	0.108074	0.298069	0.0623183	0.0584747	0.0236891
0	1	0.00638842	0.00582667	0.0184735	0.0106759	0.0148693	0.00720019	0.00459396	0.00505644	0.00815997	0.0137032
0	1	0.0248823	0.0138071	0.0130538	0.00641633	0.0295312	0.0172563	0.00847468	0.0080291	0.0177822	0.0100358
0	1	0.00571698	0.00739315	0.00771551	0.0118594	0.00534576	0.00684649	0.00131774	0.00726722	0.0127887	0.00220323
0	1	0.00571698	0.00739315	0.00650664	0.0117586	0.0058042	0.00767943	0.00131774	0.0080291	0.012599	0.00220323
0	1	0.0104254	0	0.0220188	0.0085551	0.0147656	0.0131266	0.00527095	0.00945682	0.0141693	0.0175362
0	1	0.0158053	0.0584261	0.0112203	0.00734552	0.0247402	0.0112227	0.00131774	0.014554	0.0096222	0.059244
0	1	0.199014	0.289876	0.00708269	0.00488234	0.231514	0.0803033	0.0216191	0.110058	0.012067	0.0200884
0	1	0.0138461	0.00540298	0.0261218	0.00669671	0.0223181	0.0146468	0.00712134	0.00611462	0.0118548	0.0176437
0	1	0.0110969	0.0126523	0.0143846	0.00734552	0.0304481	0.00921139	0.00591169	0.00881052	0.0113761	0.0146127
0	1	0.0349734	0.006538	0.019447	0.00799435	0.0519679	0.0182082	0.00527095	0.00996317	0.0137957	0.0283133
0	1	0.211197	0.0301324	0.0184735	0.0135695	0.0473107	0.12769	0.011006	0.0765012	0.0153103	0.0193974
0	1	0.0549701	0.0184022	0.0112609	0.00987069	0.0889632	0.0250548	0.00259923	0.0130107	0.00616673	0.027754
0	1	0.00706265	0.00326901	0.0197229	0.00730149	0.00987829	0.00720019	0.00195848	0.0091817	0.00887801	0.0085455
0	1	0.0121082	0.00270149	0.00775611	0.0076259	0.00911469	0.0105165	0.0051622	0.0103539	0.0101173	0.017132
0	1	0.0129767	0.00812423	0.0276064	0.00766993	0.0161721	0.0120956	0.00986492	0.0114869	0.0116154	0.00794359
0	1	0.0325126	0.0145714	0.00358599	0.0155575	0.0396757	0.0169032	0.0908488	0.0159557	0.0179669	0.0112707
0	1	0.0184966	0.0110936	0.00658785	0.0205466	0.0209287	0.00696419	0.0355104	0.0149447	0.0303811	0.00615521
0	1	0.0342992	0.0231927	0.00417012	0.0338716	0.0543826	0.0141858	0.0375374	0.00881052	0.0183458	0.0158326
0	1	0.0359876	0.0469906	0.00900559	0.052071	0.0567008	0.022691	0.0326941	0.0172108	0.0128264	0.0108479
0	1	0.00235422	0.00199017	0.0129258	0.00213877	0.00249549	0.00483589	0.00395321	0.00955287	0.0108712	0.00831583
0	1	0.0282478	0.0264397	0.00892437	0.0285374	0.0436933	0.0154597	0.0268868	0.017582	0.0176794	0.0138838
0	1	0.0345636	0.0258453	0.00662843	0.033184	0.0385219	0.0203579	0.0423799	0.0194579	0.0200147	0.0150411
0	1	0.0184966	0.00469165	0.0159745	0.00702111	0.0139524	0.00779907	0.00259923	0.00804864	0.012068	0.00960898
0	1	0.00470844	0.00426795	0.0295947	0.00915988	0.00542306	0.00779907	0.00259923	0.00804864	0.0185264	0.035882
0	1	0.00629548	0.00604497	0.0130133	0.0106498	0.0174125	0.00861255	0.000640745	0.0087714	0.0162937	0.0103091
0	1	0.00504556	0.00582667	0.0438266	0.00581153	0.0183058	0.0132339	0.00851092	0.0137921	0.0246669	0.0137531
0	1	0.179083	0.219358	0.011845	0.0219925	0.209303	0.0732962	0.0853841	0.0942262	0.0310721	0.0231346
0	1	0.0945442	0.0812331	0.0101332	0.0163606	0.122979	0.0460895	0.0520775	0.0296288	0.022115	0.0190207
0	1	0.0230542	0.031981	0.00658785	0.0300863	0.0491118	0.0213376	0.056934	0.0126004	0.0113761	0.0228766
0	1	0.16637	0.131956	0.00829963	0.0220146	0.0995057	0.0827846	0.186058	0.0531334	0.0148053	0.0242731
0	1	0.0384856	0.0156414	0.0117395	0.00587429	0.0536671	0.0223466	0.00331247	0.0134014	0.00989094	0.0165358
0	1	0.0382296	0.0143626	0.0130945	0.016181	0.0585263	0.0190529	0.00331247	0.0114674	0.0103664	0.0269459
0	1	0.0293715	0.0181991	0.015431	0.0167858	0.0575123	0.0151378	0.00391762	0.00994357	0.0123335	0.0237905
0	1	0.00134567	0.00540298	0.0075937	0.00516979	0.00748647	0.010805	0.00331247	0.00690851	0.0157889	0.00459557
0	1	0.00470844	0.00540298	0.0197635	0.00669671	0.00631447	0.0080927	0.00398947	0.00881052	0.0167725	0.007365
0	1	0.0289193	0.0153538	0.0166399	0.00608554	0.0492087	0.0190529	0.00666119	0.00994357	0.0111429	0.0146998
0	1	0.0345569	0.0284375	0.0101332	0.0063723	0.0449854	0.0199736	0.0052347	0.0179727	0.0106058	0.0189242
0	1	0.057789	0.0209006	0.00717198	0.0809435	0.0448316	0.0304607	0.159691	0.0267718	0.0721953	0.0093496
0	1	0.126781	0.0911532	0.0107782	0.0497312	0.15228	0.0484867	0.18964	0.0499962	0.043909	0.0154545
0	1	0.185692	0.244631	0.00926511	0.0287773	0.181208	0.067173	0.0374581	0.0642203	0.0165331	0.0158736
0	1	0.0285109	0.0157852	0.00884318	0.0458546	0.047199	0.0247783	0.230395	0.0134459	0.0396393	0.0319447
0	1	0.0117683	0.0127873	0.0130945	0.0110183	0.0326407	0.0120013	0.00939478	0.0176211	0.0123596	0.0223353
0	1	0.0312791	0.0706557	0.00717198	0.0672717	0.0525702	0.0251938	0.0138182	0.0237552	0.0204673	0.00967739
0	1	0.0316433	0.0336933	0.00179299	0.0248107	0.0485783	0.0140473	0.119385	0.00916216	0.023257	0.0178213
0	1	0.0124696	0.00412414	0.0208034	0.00646035	0.0163443	0.0118215	0.00527095	0.0122488	0.0109674	0.0145421
0	1	0.0198804	0.00525918	0.0155122	0.00362874	0.00779076	0.00916205	0.00327622	0.0109676	0.0186226	0.00758772
0	1	0.00907976	0.00625811	0.0112853	0.0135162	0.0211838	0.00779907	0.00259923	0.0121321	0.0207589	0.00488372
0	1	0.0692752	0.0425773	0.00771551	0.00548713	0.0538332	0.049543	0.00527095	0.0225831	0.0111106	0.0102663
0	1	0.00134567	0.00465613	0.0303997	0.00663993	0.00356384	0.00839796	0.00398947	0.0126199	0.0279092	0.0109519
0	1	0.0208537	0.00625811	0.00681588	0.012083	0.0318753	0.015323	0.0449119	0.0124328	0.0232308	0.0121094
0	1	0.00605411	0.0100321	0.00525715	0.0302794	0.0113054	0.0167555	0.0234193	0.00994357	0.0222147	0.0091545
0	1	0.0440559	0.0270149	0.00525715	0.0165494	0.0335575	0.0281258	0.0119322	0.0122488	0.00741577	0.0212429
0	1	0.0110969	0.0298602	0.00354538	0.0377888	0.0387	0.02392	0.0237918	0.0179531	0.0136087	0.0100622
0	1	0.101504	0.0798735	0.0186359	0.0222654	0.143773	0.0472076	0.0196211	0.0344807	0.0192444	0.0109675
0	1	0.013114	0.0116611	0.00717198	0.0186776	0.0215904	0.00684711	0.0125729	0.00881052	0.0229654	0.0139511
0	1	0.198882	0.353041	0.00767488	0.0063723	0.0699492	0.120498	0.045733	0.126311	0.00518319	0.0131341
0	1	0.155634	0.0315628	0.0106768	0.0440109	0.049023	0.0992505	0.34443	0.020452	0.0317121	0.0186519
0	1	0.00302564	0.0135075	0.00421073	0.0707557	0.0148693	0.00836675	0.0263547	0.01535	0.0187657	0.00867426
0	1	0.00336277	0.00127885	0.0204205	0.00581153	0.00356384	0.00720019	0.00263547	0.00726722	0.0147377	0.0112995
0	1	0.0160014	0.0126271	0.00537898	0.0322577	0.0236234	0.0111522	0.0106869	0.00613418	0.0177822	0.0103538
0	1	0.0164495	0.0135755	0.00537898	0.0327281	0.0236234	0.0111227	0.0106869	0.00613418	0.0177822	0.0101434
0	1	0.122459	0.0146425	0.00692364	0.0274457	0.0480335	0.0438481	0.136936	0.0118695	0.0251717	0.0122709
0	1	0.202628	0.0681296	0.0124697	0.0274797	0.0479175	0.223027	0.401763	0.0915928	0.0253165	0.0195623
0	1	0.0854186	0.00638544	0.0819028	0.00609191	0.0645678	0.060281	0.00334872	0.022621	0.0299056	0.0317595
0	1	0.00504275	0.006538	0.00292065	0.0537236	0.0162406	0.00790635	0.00851092	0.0118966	0.0123335	0.0136072
0	1	0.0158081	0.019478	0.0186033	0.0394636	0.0263958	0.0151378	0.030894	0.0141437	0.0210668	0.0443396
0	1	0.0283328	0.0129399	0.0136787	0.00641633	0.0331002	0.0149692	0.00263547	0.0141437	0.0116154	0.00784388
0	1	0.151605	0.0927972	0.00885938	0.0129723	0.0514804	0.156287	0.118837	0.0818478	0.0155495	0.0115821
0	1	0.157765	0.166176	0.0095085	0.0076259	0.137074	0.0545049	0.0186296	0.026482	0.00813382	0.0239478
0	1	0.0319477	0.0257076	0.00892437	0.022317	0.0333502	0.0206486	0.0290627	0.0152752	0.006924	0.0451236
0	1	0.00235422	0.00255769	0.0204705	0.00776963	0.0132907	0.00815216	0.00256297	0.00459085	0.0113332	0.0161773
0	1	0.0447302	0.00753695	0.0344426	0.00665152	0.0623352	0.0289711	0.00594795	0.0168201	0.0244899	0.0127971
0	1	0.00941689	0.0177677	0.0475831	0.00961335	0.0284151	0.0124204	0.00562692	0.0216747	0.0178577	0.0205099
0	1	0.0080712	0.00341281	0.0176215	0.00706514	0.0100298	0.0107813	0.00719318	0.00644184	0.0155495	0.00923361
0	1	0.0469633	0.0153538	0.0119668	0.011411	0.0526788	0.0282412	0.0306946	0.0204927	0.0123335	0.0308806
0	1	0.00713602	0.00724932	0.0291503	0.00730149	0.0184376	0.0150195	0.00334872	0.0110961	0.0166818	0.0411282
0	1	0.0628868	0.170467	0.00660738	0.00883549	0.128073	0.0321453	0.0185934	0.0297966	0.0152841	0.0182417
0	1	0.0188309	0.0366243	0.00654725	0.0393163	0.0453174	0.0123892	0.0126092	0.0210398	0.0104491	0.013167
0	1	0.026734	0.0910345	0.00713137	0.064439	0.0810821	0.015155	0.0891269	0.019516	0.00976064	0.0270332
0	1	0.00773409	0.0132198	0.00417012	0.0433646	0.0105746	0.00991759	0.00858343	0.00679184	0.030071	0.0157176
0	1	0.0100883	0.000711325	0.0258886	0.00306798	0.0233683	0.0107715	0.00478065	0.00763836	0.00887801	0.00829157
0	1	0.0221993	0.022747	0.0196417	0.0094843	0.0404274	0.0147535	0.00463021	0.0114869	0.0133432	0.0259359
0	1	0.0220449	0.0122033	0.00958972	0.0217456	0.0306277	0.013392	0.0883211	0.0132028	0.0333937	0.0136323
0	1	0.133116	0.146865	0.00592251	0.019249	0.0945543	0.0762033	0.254456	0.0458705	0.0177941	0.0377721
0	1	0.00235422	0.00540298	0.0190576	0.00944029	0.00972685	0.00974165	0.00327622	0.00994357	0.0241128	0.0107127
0	1	0.00840834	0.00199017	0.00988975	0.00548713	0.00832605	0.00300122	0.00131774	0.00959201	0.0114931	0.00314096
0	1	0.00672553	0.00213397	0.0100926	0.00738956	0.0126289	0.00779907	0.00213581	0.00421969	0.0105905	0.0037509
0	1	0.0127797	0.0189105	0.00237712	0.0281284	0.0248972	0.0165287	0.00712069	0.0117365	0.0108712	0.00436384
0	1	0.0151311	0.00548751	0.0225624	0.00613594	0.0262615	0.0190529	0.00259923	0.00811375	0.0222212	0.015165
0	1	0.0285878	0.0122286	0.0145872	0.00455793	0.0430748	0.0190021	0.00331247	0.0163138	0.0154521	0.00604719
0	1	0.0121082	0.0160673	0.00358599	0.0434156	0.0197088	0.00896559	0.0121273	0.0202584	0.0127421	0.00511844
0	1	0.00100855	0.00412414	0.00417012	0.00246319	0.0058042	0.00519879	0.00263547	0.0095724	0.0165462	0.00864359
0	1	0.026905	0.0162089	0.00942728	0.00702111	0.0190949	0.0104092	0.00459396	0.00994357	0.0130124	0.00932985
0	1	0.0195052	0.00696944	0.00900559	0.00766993	0.0371258	0.0134071	0.00259923	0.0164293	0.0138219	0.0321173
0	1	0.00605411	0.00341281	0.00767488	0.00980872	0.00738281	0.0100561	0.00406197	0.00728676	0.00691093	0.00968335
0	1	0.00967924	0.00902465	0.00896495	0.112094	0.011712	0.011732	0.0337655	0.0122042	0.0165331	0.115286
0	1	0.149614	0.0287174	0.022603	0.00533071	0.17297	0.055437	0.0104694	0.0138702	0.0269465	0.0390311
0	1	0.103202	0.0741456	0.00296125	0.042326	0.101212	0.0500703	0.0368228	0.0248492	0.0153103	0.0211429
0	1	0.00975399	0.0129399	0.0060443	0.0583001	0.0342193	0.0121746	0.0416398	0.010859	0.0187657	0.00691319
0	1	0.0363274	0.0336967	0.00412952	0.0397075	0.0646229	0.0198352	0.0650954	0.00996317	0.0138099	0.02455
0	1	0.0218594	0.0137527	0.0244827	0.00702111	0.0346671	0.0109768	0.00334872	0.0194769	0.0173647	0.013666
0	1	0.0144624	0.00398033	0.0445747	0.00952835	0.00829969	0.00744599	0.00463021	0.0110387	0.0222212	0.0199077
0	1	0.0115199	0.00398033	0.0478275	0.00952835	0.00921656	0.00501243	0.00463021	0.00963646	0.0222212	0.0211282
0	1	0.0402066	0.0629817	0.00838082	0.0427083	0.063902	0.018454	0.120359	0.0322581	0.0443248	0.0131661
0	1	0.0927364	0.0519582	0.0108228	0.0174786	0.127446	0.0430025	0.0278175	0.023345	0.0146183	0.0138461
0	1	0.0127797	0.00625811	0.00471364	0.00613594	0.0309584	0.0130671	0.00459396	0.0141437	0.0116361	0.00342611
0	1	0.171268	0.169557	0.00592251	0.0139907	0.091956	0.0565078	0.0122748	0.0581377	0.00525392	0.0268303
0	1	0.0238765	0.017344	0.00958972	0.00980872	0.0697621	0.012039	0.00851092	0.0263534	0.0145661	0.0122925
0	1	0.123984	0.0354351	0.00596311	0.05547	0.0305863	0.0900039	0.204657	0.0689952	0.0410401	0.00851392
0	1	0.0080712	0.0090957	0.0162182	0.00883549	0.00987829	0.00777884	0.00678818	0.00648576	0.0151655	0.00712659
0	1	0.0410303	0.0221059	0.00475425	0.0294702	0.0760581	0.0249793	0.0595994	0.0219091	0.0180476	0.0218514
0	1	0.0253329	0.0175438	0.00596311	0.0250405	0.0314363	0.0144004	0.165361	0.0164685	0.0353586	0.0037539
0	1	0.00672553	0.00270149	0.0136787	0.00153398	0.0214389	0.00733871	0.00263547	0.00421969	0.0120941	0.00618524
0	1	0.0376124	0.0182274	0.00842146	0.070417	0.0338605	0.0227222	0.0701546	0.0157262	0.0444477	0.0110616
0	1	0.151928	0.0324802	0.0129413	0.145653	0.0614063	0.11493	0.413161	0.100556	0.0951383	0.0228863
0	1	0.015471	0.0230269	0.00625205	0.0350297	0.0666608	0.0177681	0.0334149	0.0244976	0.0256614	0.00544665
0	1	0.0142635	0.00454785	0.0155202	0.00707273	0.0224554	0.00850524	0.00192223	0.00535273	0.0142527	0.00785532
0	1	0.0144597	0.00431075	0.0153904	0.00779544	0.0229138	0.00859351	0.00192223	0.00495063	0.0148316	0.00812971
0	1	0.0498462	0.0474644	0.00958972	0.0337477	0.0647127	0.0375069	0.0373104	0.0133818	0.0143528	0.0223557
0	1	0.137681	0.134091	0.0094679	0.0107825	0.095607	0.06642	0.0240746	0.0470416	0.00148838	0.0237552
0	1	0.0687785	0.022916	0.010052	0.0183806	0.0596286	0.0372379	0.107994	0.0145345	0.0330663	0.0150317
0	1	0.0689465	0.0230346	0.00887676	0.0190607	0.0593527	0.0398216	0.107005	0.0145345	0.0328269	0.015207
0	1	0.0910326	0.0759512	0.0124292	0.0429516	0.177487	0.0548006	0.114789	0.0210398	0.0358559	0.0595713
0	1	0.0271258	0.00412414	0.0124697	0.00488234	0.0338128	0.0177167	0.00867113	0.0224099	0.019486	0.00911231
0	1	0.0242165	0.0244572	0.0142627	0.0068143	0.0649157	0.00612073	0.00997366	0.0201184	0.00741577	0.0227612
0	1	0.0147995	0.0260159	0.00658785	0.0465961	0.0460718	0.0236742	0.0137456	0.0080291	0.0212376	0.0338485
0	1	0.153078	0.186688	0.00292065	0.0513114	0.107659	0.0945639	0.145932	0.0585481	0.0145399	0.0146402
0	1	0.0501353	0.0937366	0.00829963	0.00702111	0.0506417	0.0261458	0.0137456	0.0339479	0.00839931	0.0091545
0	1	0.0134511	0.0116501	0.00592251	0.00734552	0.0306681	0.0114684	0.00327622	0.0122292	0.00765512	0.00385294
0	1	0.114459	0.103586	0.0104172	0.0387186	0.0645169	0.0629251	0.30875	0.0436229	0.0345681	0.0212703
0	1	0.149859	0.32551	0.00471364	0.0174088	0.116274	0.0645069	0.0759721	0.0872115	0.00949749	0.0112996
0	1	0.0538127	0.0807571	0.00654725	0.031536	0.0728803	0.0194821	0.123782	0.020649	0.0190051	0.0284209
0	1	0.0104254	0.00255769	0.0196417	0.00993421	0.0123834	0.0100463	0.00463021	0.00876982	0.0107679	0.0208551
0	1	0.0168139	0.00142265	0.0141409	0.0157158	0.0139524	0.01394	0.0125729	0.0114674	0.0122443	0.0259992
0	1	0.0281078	0.0447574	0.00658785	0.0261512	0.0641646	0.0144316	0.0378473	0.0194964	0.0163319	0.00842083
0	1	0.0113808	0.00554679	0.00697406	0.00460195	0.00829969	0.013587	0.00452145	0.00835633	0.013996	0.0398203
0	1	0.0080712	0.00142265	0.0190576	0.00460195	0.00774163	0.0121746	0.00258042	0.00574345	0.0157889	0.0212225
0	1	0.0141225	0.00611431	0.0146603	0.00522991	0.0364597	0.0113305	0.00267173	0.00652488	0.0199017	0.0152992
0	1	0.0538099	0.119548	0.00479485	0.00479023	0.056459	0.0234266	0.00304549	0.0190375	0.00667158	0.0475849
0	1	0.00277351	0.00611431	0.0295462	0.00581153	0.00868172	0.0044828	0.00263547	0.00883605	0.0237096	0.00625426
0	1	0.0171538	0.00355662	0.0200312	0.00827472	0.0148693	0.0127735	0.00388071	0.0080291	0.017756	0.0103393
0	1	0.0204051	0.00696944	0.010758	0.0112934	0.0383355	0.0175597	0.00534345	0.0118385	0.0155758	0.0237613
0	1	0.00907976	0.0138931	0.010255	0.0872071	0.0239344	0.0128715	0.0284602	0.0149252	0.0382495	0.0128303
0	1	0.00638842	0.00753695	0.00596311	0.0419743	0.0044785	0.00921139	0.00331247	0.0114674	0.0239489	0.00622282
0	1	0.0739595	0.220104	0.00771551	0.0491667	0.153814	0.0359865	0.219537	0.0355676	0.00815997	0.0345374
0	1	0.0553489	0.0696823	0.00892437	0.0793083	0.130433	0.0248487	0.192437	0.022544	0.0165593	0.0330343
0	1	0.0443361	0.0846115	0.00713137	0.0582567	0.0897368	0.0176094	0.0833588	0.0244584	0.0234702	0.0146067
0	1	0.0311903	0.107677	0.00358599	0.0784648	0.104929	0.0239776	0.0287582	0.0288323	0.00813382	0.0144472
0	1	0.0340778	0.0126523	0.00829963	0.0150154	0.0478459	0.0162731	0.0145223	0.0252399	0.0217502	0.0100922
0	1	0.0400189	0.0198171	0.00900559	0.00734552	0.0679746	0.0361424	0.0082839	0.0229738	0.0254373	0.0218384
0	1	0.015471	0.0059705	0.0376181	0.00520675	0.0122223	0.00578785	0.00463021	0.0110766	0.0251717	0.00634131
0	1	0.00907695	0.00625811	0.00241773	0.0312845	0.0224036	0.00472861	0.00922417	0.00650534	0.0222431	0.00301126
0	1	0.045791	0.0210532	0.00717198	0.0303993	0.0370728	0.0367039	0.0588861	0.0295214	0.0245386	0.0048243
0	1	0.0228708	0.0338669	0.0113015	0.052539	0.0470181	0.0216317	0.068601	0.0163957	0.0283618	0.0167829
0	1	0.0910616	0.0689644	0.0108796	0.0232057	0.15096	0.0386919	0.0395833	0.0281327	0.0145661	0.0202275
0	1	0.0381915	0.0157468	0.013492	0.0645619	0.0384814	0.0183854	0.105098	0.0257169	0.0294422	0.0113315
0	1	0.0020171	0.00469165	0.0112609	0.0126702	0.00433145	0.00543477	0.00455771	0.00728676	0.0145661	0.00896537
0	1	0.0433873	0.0482203	0.00954908	0.0128211	0.0893499	0.0293236	0.00851092	0.0145149	0.0113499	0.090122
0	1	0.104928	0.0804849	0.00825903	0.0271355	0.0847946	0.054732	0.187289	0.0244976	0.0278798	0.0613631
0	1	0.0356306	0.0158752	0.00533838	0.0343677	0.0245565	0.0277125	0.218942	0.0148807	0.0301418	0.0268549
0	1	0.0121823	0.000711325	0.0181082	0.00641633	0.0224742	0.00684711	0.0057667	0.0115065	0.00518319	0.0150661
0	1	0.0669239	0.0519156	0.00860798	0.0151885	0.12235	0.0303918	0.00851092	0.0302215	0.0162937	0.0424316
0	1	0.00336277	0.0102384	0.00425932	0.0413891	0.00595565	0.0132339	0.00726569	0.00879096	0.0244537	0.00427078
0	1	0.0080712	0.00625811	0.00495572	0.015885	0.0194118	0.00815216	0.0103525	0.0107983	0.0150447	0.00984071
0	1	0.0272393	0.0369657	0.00654725	0.0171213	0.070501	0.0228578	0.0100093	0.0120811	0.0103719	0.024615
0	1	0.00605411	0.00995082	0.00892437	0.0195364	0.0128841	0.00755328	0.00979243	0.0080291	0.0244037	0.00803664
0	1	0.0605326	0.0236021	0.0113015	0.00730149	0.0675641	0.018063	0.0243765	0.0179923	0.0113761	0.0133439
0	1	0.0147968	0.0139312	0.00717198	0.0169771	0.034012	0.0107623	0.00662495	0.0126004	0.00821577	0.00666611
0	1	0.0427131	0.0160652	0.0156581	0.00702111	0.017875	0.0319152	0.00940152	0.0359258	0.0115328	0.00945162
0	1	0.00571698	0.00398033	0.0177269	0.00460195	0.0058042	0.00317776	0.00327622	0.00459085	0.0158151	0.00657904
0	1	0.0353514	0.0179115	0.0101738	0.0346328	0.0285666	0.0240226	0.0797793	0.0153355	0.0227448	0.0267339
0	1	0.0473598	0.044495	0.00471364	0.0076259	0.0617804	0.0237786	0.00730063	0.0250103	0.00988767	0.0157198
0	1	0.0690143	0.0349716	0.0102338	0.00362874	0.0586081	0.0225526	0.00591169	0.0192403	0.00691093	0.0111549
0	1	0.0833249	0.0168753	0.0132233	0.0891294	0.058967	0.055409	0.168621	0.0333732	0.0735538	0.00539533
0	1	0.0244802	0.0242717	0.016183	0.00861594	0.0477784	0.0160897	0.0105057	0.00767753	0.0148807	0.026404
0	1	0.0114368	0.00682563	0.00596311	0.0112546	0.0192463	0.0111153	0.012366	0.00228564	0.00887801	0.0142067
0	1	0.0178252	0.0059705	0.0222379	0.0107379	0.0210523	0.010444	0.0052347	0.0157066	0.0140612	0.00520851
0	1	0.0858112	0.0405617	0.00771551	0.0601857	0.10124	0.0471493	0.0527888	0.0267636	0.0176875	0.0133292
0	1	0.00840834	0.0132198	0.00296125	0.0605593	0.0179497	0.00929969	0.0218129	0.00669092	0.0209362	0.00582743
0	1	0.284117	0.159361	0.0131757	0.0754081	0.118243	0.157779	0.240476	0.143824	0.0426327	0.011449
0	1	0.0134539	0.00852817	0.0231303	0.0088795	0.0113054	0.00839796	0.00398947	0.0138555	0.0163182	0.0091499
0	1	0.0104254	0.0129399	0.00402252	0.0319303	0.0183295	0.0107369	0.0381419	0.014248	0.0318589	0.00595712
0	1	0.00336277	0.00199017	0.0277386	0.00334835	0.00789308	0.00578785	0.000676995	0.0080291	0.0239227	0.00677713
0	1	0.0544813	0.0538707	0.00479485	0.0476282	0.0489849	0.0327783	0.117586	0.025266	0.0308598	0.00832179
0	1	0.0174853	0.0276171	0.00963031	0.039638	0.0291246	0.00990838	0.0245064	0.0209128	0.0240831	0.00697112
0	1	0.0362891	0.0214143	0.0112757	0.092688	0.0355837	0.0218562	0.0792197	0.0203256	0.0408568	0.00948525
0	1	0.0117683	0.0179192	0.00237712	0.0473983	0.0284629	0.00499282	0.00527095	0.00996317	0.00911737	0.00855054
0	1	0.0386697	0.0172002	0.00233652	0.0207344	0.0634424	0.0139584	0.0362731	0.0188279	0.0156497	0.0175054
0	1	0.0221937	0.0140749	0.00775611	0.00548713	0.0462821	0.0207872	0.00678513	0.0199083	0.00789447	0.0140562
0	1	0.0282471	0.011941	0.0155934	0.0104135	0.0623242	0.0131952	0.00662495	0.0231024	0.0170641	0.00686119
0	1	0.00874264	0.00255769	0.0248177	0.00582312	0.0224661	0.0153211	0.00518065	0.0141242	0.0182609	0.0101973
0	1	0.0645697	0.0515253	0.00726118	0.0357312	0.0545818	0.02686	0.0137852	0.0156871	0.00863867	0.0109675
0	1	0.0238737	0.00469165	0.0111148	0.00734552	0.0613396	0.0138015	0.00530721	0.00881052	0.0204194	0.0133207
0	1	0.0402663	0.0331489	0.00892437	0.0174346	0.080058	0.0263227	0.0390001	0.0141437	0.00544868	0.034765
0	1	0.225672	0.192536	0.00763432	0.0680883	0.0216158	0.252499	0.529643	0.189628	0.0433813	0.0157156
0	1	0.0561648	0.0503088	0.00717198	0.0152184	0.0902121	0.027047	0.0125729	0.0275255	0.00664544	0.032461
0	1	0.0134539	0.0316167	0.00541959	0.0127718	0.0339159	0.0098103	0.00587544	0.0168396	0.00890412	0.0192156
0	1	0.013114	0.00611431	0.0144899	0.00641633	0.02816	0.0134006	0.00466646	0.0157066	0.0156458	0.0142103
0	1	0.0379252	0.028539	0.00838082	0.0279153	0.0363648	0.0285494	0.0805367	0.00804864	0.0157889	0.0544093
0	1	0.00941689	0.00625811	0.0289472	0.00764411	0.0215882	0.0118976	0.00594795	0.0111158	0.0106319	0.00869703
0	1	0.0824628	0.0925138	0.00658785	0.0830802	0.0939453	0.0367101	0.0585082	0.0255915	0.0156042	0.0175933
0	1	0.0137135	0.0104144	0.00717198	0.0431253	0.0114569	0.0184228	0.0394596	0.0138002	0.0133432	0.10713
0	1	0.119781	0.192612	0.00944838	0.0480092	0.137419	0.0585024	0.207834	0.0405623	0.0181009	0.0580908
0	1	0.0203737	0.0162089	0.00709077	0.0211514	0.0476189	0.0115445	0.00926041	0.0183438	0.00741577	0.00563234
0	1	0.0171509	0.00995169	0.00973566	0.0143694	0.0238307	0.0140473	0.00865593	0.00650534	0.0128645	0.0780103
0	1	0.111314	0.0352884	0.0156337	0.00734552	0.0896643	0.0443228	0.053684	0.0230812	0.0140612	0.0165946
0	1	0.193791	0.127697	0.0120949	0.0116231	0.0210323	0.284324	0.343615	0.19265	0.0210244	0.0114577
0	1	0.00672553	0.0166326	0.00475425	0.0742508	0.0203147	0.00649403	0.00591169	0.0107251	0.013848	0.0059938
0	1	0.00941689	0.00895959	0.0101332	0.0719798	0.0168545	0.0122035	0.033403	0.013421	0.0296108	0.00825199
0	1	0.0392749	0.0132844	0.00821841	0.011535	0.0386147	0.0185613	0.0339485	0.0130107	0.0127317	0.0118469
0	1	0.0077369	0.00142265	0.0225786	0.0103695	0.00621077	0.00934993	0.00128148	0.00650534	0.0126678	0.0186454
0	1	0.0077369	0.00142265	0.0225786	0.0103695	0.00621077	0.00934993	0.00128148	0.00650534	0.0119627	0.0186536
0	1	0.0615383	0.172109	0.0120074	0.0522188	0.117809	0.0319239	0.234735	0.0328978	0.0111106	0.0456406
0	1	0.0618185	0.173911	0.0120074	0.0538123	0.118628	0.0319337	0.241985	0.0328978	0.0117721	0.0466803
0	1	0.0489323	0.0264397	0.00829963	0.0592464	0.0425418	0.0233972	0.112276	0.0095724	0.0276469	0.0164435
0	1	0.0316134	0.0209061	0.00489221	0.0202222	0.0510386	0.0254967	0.0476502	0.0156491	0.0115893	0.0137501
0	1	0.161527	0.158107	0.00954908	0.0124735	0.0901725	0.0940412	0.0228611	0.0592903	0.00715028	0.0225608
0	1	0.176595	0.0733097	0.010758	0.0248945	0.0524415	0.135332	0.220593	0.111821	0.0197065	0.00816037
0	1	0.0529704	0.263145	0.0143846	0.0175806	0.1489	0.0250455	0.0294054	0.0484953	0.00781724	0.0220719
0	1	0.0447245	0.041855	0.00412952	0.0122279	0.0708488	0.0214264	0.00993741	0.0103148	0.00616673	0.0297946
0	1	0.0443959	0.0426059	0.00300186	0.0316529	0.0703201	0.00962334	0.0891529	0.0126004	0.0153103	0.0162347
0	1	0.0184938	0.017423	0.0113421	0.016181	0.0608962	0.0150888	0.00541399	0.016449	0.0142721	0.0175245
0	1	0.0369933	0.0154976	0.0100926	0.00911585	0.0561685	0.0241033	0.00719318	0.020291	0.0135825	0.0117756
0	1	0.0080712	0.00341281	0.0206477	0.00697709	0.00804453	0.00790635	0.00323997	0.0149252	0.0167105	0.0113608
0	1	0.121287	0.0504732	0.0125915	0.00827472	0.092045	0.0578917	0.0119322	0.048624	0.0113761	0.0142411
0	1	0.00848238	0.00906715	0.0178811	0.00859914	0.0147289	0.0085647	0.00530721	0.00996317	0.00741577	0.0214848
0	1	0.0100883	0.00739315	0.00479485	0.0137542	0.0312614	0.0146474	0.00670289	0.013421	0.0172773	0.0154424
0	1	0.0279163	0.0187667	0.010758	0.00339238	0.0312614	0.02166	0.00256297	0.0133818	0.00247192	0.0112914
0	1	0.013791	0.00540298	0.00350478	0.016729	0.0184809	0.0137837	0.00722609	0.00656937	0.0128383	0.0109332
0	1	0.0139405	0.00540298	0.00350478	0.0166049	0.0184809	0.0138328	0.00723817	0.00695357	0.0128383	0.011038
0	1	0.0100911	0.00398033	0.018386	0.00907131	0.0102849	0.00494319	0.00323997	0.0136668	0.0106058	0.00792561
0	1	0.0535144	0.0180915	0.00237712	0.0321813	0.0617329	0.020081	0.00651619	0.0157066	0.0096222	0.0186389
0	1	0.00773409	0.00412414	0.0231466	0.00120958	0.0323855	0.00353084	0.00655244	0.00763836	0.0103664	0.0213693
0	1	0.0117683	0.00810447	0.0230926	0.00278759	0.0134421	0.0127735	0.00519845	0.0103539	0.0239828	0.0182199
0	1	0.0544785	0.568182	0.104721	0.0273314	0.0487926	0.161738	0.012445	0.0298699	0.0135825	0.0122222
0	1	0.00773409	0.00668182	0.00663471	0.0418533	0.00900038	0.00885833	0.00573436	0.0110766	0.0123857	0.00346575
0	1	0.00336277	0.0103424	0.00533838	0.0410564	0.0182214	0.00895701	0.0141223	0.0122488	0.00887153	0.0113548
0	1	0.0168166	0.00796065	0.00713137	0.0169138	0.0305518	0.0183359	0.00430919	0.0178881	0.0111367	0.0151501
0	1	0.0473432	0.0233213	0.0207365	0.00548713	0.0288489	0.0447526	0.0185208	0.0279281	0.0164448	0.0142998
0	1	0.0313689	0.0226108	0.00496519	0.00730149	0.0445042	0.0177478	0.00926041	0.00996317	0.00544868	0.0206088
0	1	0.0280499	0.0139312	0.0146602	0.0109742	0.0240378	0.01968	0.0170581	0.0171376	0.0207148	0.00677114
0	1	0.228984	0.180212	0.00834024	0.0294197	0.129316	0.0910361	0.328378	0.0645313	0.0165331	0.0136539
0	1	0.0238737	0.0105183	0.0439424	0.013113	0.0384861	0.016872	0.016494	0.0150722	0.0491325	0.014362
0	1	0.213174	0.521142	0.0058819	0.014691	0.0962698	0.0978465	0.0151288	0.151685	0.00738963	0.0237169
0	1	0.123621	0.221423	0.00475425	0.0132011	0.0886742	0.0852872	0.0548773	0.0805389	0.00667158	0.0316666
0	1	0.0131167	0.0116018	0.0147902	0.0171102	0.0328959	0.0114372	0.00982867	0.0133623	0.0118548	0.020963
0	1	0.0252194	0.0139312	0.017224	0.00734552	0.0469027	0.020711	0.00366841	0.00815608	0.0187657	0.0118806
0	1	0.0326191	0.0263036	0.0173529	0.00730149	0.0587595	0.0133804	0.00790643	0.0187346	0.00829595	0.0158873
0	1	0.0336333	0.0169203	0.00417012	0.0071503	0.0130355	0.0180698	0.00594795	0.00955287	0.00863867	0.0116878
0	1	0.00878214	0.00881579	0.00954908	0.00681951	0.00994743	0.0153835	0.00192223	0.00650534	0.0143267	0.00676215
0	1	0.0299335	0.00682563	0.0196011	0.0167894	0.0555838	0.0212787	0.00719318	0.0137921	0.0129541	0.0109043
0	1	0.0154682	0.0059705	0.0119262	0.0094661	0.0229617	0.00994761	0.00459396	0.00728676	0.0101271	0.00969822
0	1	0.0080712	0.01366	0.00776864	0.00581153	0.0192463	0.00814115	0.00395321	0.0107251	0.00691093	0.0226016
0	1	0.0265707	0.00781685	0.0201609	0.0120095	0.0206735	0.0229681	0.00267173	0.0153355	0.0185002	0.0112798
0	1	0.188791	0.19364	0.0067823	0.0388117	0.113349	0.121781	0.177862	0.12203	0.0239163	0.0145017
0	1	0.0151068	0.0155031	0.00533838	0.0281097	0.0409535	0.00739575	0.111071	0.0110961	0.0256257	0.00874359
0	1	0.0740003	0.0570189	0.0107173	0.0201403	0.0396291	0.050526	0.113928	0.0275142	0.0111106	0.00986948
0	1	0.0212972	0.00611431	0.0113421	0.00427755	0.0360531	0.0129494	0.00519845	0.0180671	0.00727107	0.0117394
0	1	0.0252222	0.0538462	0.00592874	0.0413736	0.0475578	0.0189144	0.0865854	0.0180118	0.0162524	0.0120905
0	1	0.107717	0.442555	0.0119668	0.0262413	0.299592	0.0740625	0.121483	0.118072	0.0118548	0.0291485
0	1	0.00986606	0.00383653	0.0248255	0.0085551	0.00998196	0.00741656	0.00366778	0.00726722	0.0190793	0.00804987
0	1	0.00571698	0.0059705	0.031172	0.00966389	0.00885778	0.0105165	0.00587544	0.0091817	0.0156148	0.00834948
0	1	0.0393465	0.0193396	0.00717198	0.0156202	0.0617624	0.0261458	0.00388071	0.0106859	0.0212638	0.0099715
0	1	0.00336277	0.0059705	0.00550064	0.00674073	0.0184331	0.00667057	0.00338498	0.00943784	0.00747778	0.00890299
0	1	0.0104283	0.0177589	0.00459963	0.109428	0.0256806	0.00942719	0.0189098	0.018383	0.025916	0.00896537
0	1	0.135361	0.041945	0.0113534	0.0513195	0.0670992	0.0740027	0.108607	0.07185	0.0265913	0.00630971
0	1	0.00941407	0.00952713	0.0105955	0.00395314	0.0141039	0.0130862	0.00334872	0.0095724	0.00863867	0.00802168
0	1	0.0303238	0.0122286	0.00829963	0.0144587	0.0455726	0.0143593	0.00192223	0.00609505	0.0116154	0.00896838
0	1	0.00369989	0.0080792	0.00475425	0.00427755	0.0106915	0.00910413	0.00267173	0.0091817	0.012046	0.0097824
0	1	0.0144597	0.00554679	0.012551	0.0088795	0.0258593	0.00973124	0.00331247	0.00650534	0.00510923	0.0208333
0	1	0.0104226	0.00611431	0.0152687	0.00734552	0.017875	0.00465875	0.000640745	0.00904492	0.0108712	0.0118976
0	1	0.0480901	0.0527433	0.00775611	0.0649001	0.0673476	0.0251344	0.0808689	0.0218212	0.024612	0.0260394
0	1	0.0110969	0.00739315	0.0089314	0.00613594	0.0221006	0.0103084	0.00398947	0.0160582	0.0180215	0.00751676
0	1	0.0043433	0.00412414	0.0131351	0.00827472	0.0158898	0.00885833	0.00395321	0.0129911	0.00419966	0.00708995
0	1	0.0100855	0.00980702	0.00969504	0.00879145	0.026374	0.0132235	0.00192223	0.00689606	0.00938285	0.0100022
0	1	0.00403419	0.00307691	0.00596311	0.0712602	0.00590786	0.00687594	0.00594795	0.00535273	0.0150709	0.00719212
0	1	0.0127797	0.0121101	0.0119262	0.0080511	0.0213354	0.0101928	0.00384446	0.00611462	0.00765512	0.00708695
0	1	0.0144251	0.0120025	0.00654725	0.0163652	0.0384927	0.0178552	0.00926041	0.0126591	0.0117835	0.00817853
0	1	0.105727	0.096864	0.00638637	0.0217121	0.0375295	0.0963022	0.207892	0.035535	0.0050472	0.0724867
0	1	0.0218954	0.00678925	0.00716383	0.00714257	0.0340051	0.0132442	0.00804947	0.0156871	0.0162937	0.01384
0	1	0.110309	0.0406661	0.00888375	0.0076383	0.102741	0.0426647	0.0130324	0.0236391	0.0113674	0.0270218
0	1	0.0151339	0.00582667	0.012551	0.0184078	0.0287548	0.00763175	0.00722944	0.0105839	0.0202105	0.00936756
0	1	0.0117683	0.0179192	0.0112609	0.00399717	0.0195756	0.0113611	0.00907919	0.0160582	0.0103925	0.00530155
0	1	0.00672553	0.0092395	0.0266106	0.0110183	0.0109737	0.00972144	0.00932963	0.0122292	0.0229915	0.0146417
0	1	0.0258964	0.00895959	0.00658785	0.0245367	0.0125253	0.012635	0.0326574	0.013211	0.0218404	0.00660372
0	1	0.00840552	0.00753695	0.0305699	0.00613594	0.0126289	0.0123217	0.00199474	0.0156871	0.0157172	0.00540659
0	1	0.117875	0.134648	0.00660399	0.0204168	0.116824	0.041886	0.190297	0.048624	0.0323004	0.0162504
0	1	0.00571698	0.0157775	0.00717198	0.0476442	0.0142075	0.00564935	0.0122855	0.00959201	0.0133693	0.00692902
0	1	0.0279966	0.0322795	0.0107923	0.0816817	0.0565264	0.0102837	0.0184577	0.0178702	0.0111607	0.0201359
0	1	0.184824	0.166228	0.0095085	0.0468491	0.175653	0.0765035	0.0852215	0.0726835	0.0145922	0.0119885
0	1	0.0177864	0.0407315	0.00958972	0.0711818	0.0283962	0.0151568	0.0427351	0.0149252	0.0182324	0.00895941
0	1	0.0227839	0.0160652	0.0094679	0.0076259	0.053059	0.0138328	0.00320372	0.0237161	0.0124455	0.0128333
0	1	0.0104254	0.00881579	0.0102144	0.0205466	0.0221485	0.00850524	0.0152447	0.0149252	0.0159098	0.0171971
0	1	0.0591321	0.139662	0.0106768	0.00859914	0.122525	0.0355239	0.0370121	0.0540223	0.00839931	0.0188635
0	1	0.0151339	0.0166404	0.00417012	0.0286938	0.0209287	0.0132339	0.0185065	0.0125255	0.0129178	0.0236954
0	1	0.0020171	0.00995082	0.00537898	0.0398396	0.011712	0.0098103	0.0128416	0.0131453	0.00915546	0.00708395
0	1	0.0221398	0.0244572	0.0107173	0.0182758	0.0304959	0.010723	0.00861967	0.0142463	0.0123596	0.0175748
0	1	0.00639125	0.000711325	0.0339494	0.00423352	0.00814821	0.0140785	0.00395321	0.0078115	0.0167986	0.0104657
0	1	0.00602422	0.00383653	0.0154716	0.0104135	0.00947169	0.00377663	0.00131774	0.00840026	0.018163	0.00791678
0	1	0.00840834	0.0145349	0.00765537	0.0094843	0.0165993	0.00844866	0.00527095	0.00689606	0.00548132	0.0561943
0	1	0.017603	0.00341281	0.0154716	0.00706514	0.0294835	0.0115757	0.00331247	0.00648576	0.0103096	0.019187
0	1	0.12824	0.0712377	0.0125915	0.020871	0.162894	0.0432948	0.0138182	0.0581377	0.0164885	0.0156465
0	1	0.0107597	0.00643231	0.0173053	0.0136475	0.0175714	0.0114684	0.0142433	0.00498158	0.021477	0.0178568
0	1	0.0329591	0.0317066	0.0125103	0.00859914	0.0595782	0.0199736	0.0295281	0.0191253	0.00717644	0.00633833
0	1	0.0289193	0.0350648	0.00709077	0.0443174	0.0966921	0.01442	0.00926041	0.0149252	0.0237837	0.0165595
0	1	0.118599	0.0682198	0.0100926	0.0278704	0.1625	0.0541625	0.0843472	0.0351639	0.0346378	0.0421301
0	1	0.00269134	0.00796065	0.00821033	0.020513	0.00694165	0.00885833	0.00713849	0.0140477	0.0133432	0.0038584
0	1	0.0407334	0.0216119	0.00533838	0.0138059	0.0528194	0.0201692	0.0253389	0.0130107	0.0199918	0.00916457
0	1	0.0389772	0.0216119	0.00570776	0.0162691	0.0561605	0.021739	0.0226813	0.0146436	0.0194629	0.0083435
0	1	0.0588023	0.0290051	0.00291257	0.0309161	0.0418827	0.0274901	0.0528539	0.026412	0.0116154	0.0123945
0	1	0.0532487	0.0253123	0.00787777	0.00488234	0.0644118	0.0344052	0.0105419	0.0168201	0.00791409	0.00834948
0	1	0.0121054	0.0197579	0.00915153	0.0210193	0.034957	0.00594418	0.00527095	0.0133623	0.0151398	0.00993377
0	1	0.00605411	0.00852817	0.0114836	0.00581153	0.0164479	0.00774543	0.00135399	0.00758739	0.0059535	0.0343165
0	1	0.0184995	0.0160652	0.0101332	0.0315105	0.0245237	0.0120673	0.0464405	0.00914255	0.0289189	0.0107907
0	1	0.079231	0.0290051	0.0058819	0.0529297	0.0367626	0.0537587	0.22661	0.0237161	0.0122269	0.0595079
0	1	0.0386732	0.094923	0.00237712	0.0241301	0.129006	0.0234382	0.0224741	0.0240677	0.00717644	0.0314527
0	1	0.128032	0.0624647	0.0113421	0.016225	0.111775	0.0551771	0.0875725	0.0389778	0.0168248	0.0133893
0	1	0.0124453	0.00668182	0.0110799	0.00895194	0.0164207	0.0102246	0.00327622	0.0095724	0.0047045	0.0264016
0	1	0.0127797	0.00824828	0.0150497	0.00796711	0.0214867	0.0105165	0.00587544	0.0172304	0.0135825	0.0102429
0	1	0.00703527	0.00398033	0.0226436	0.00334835	0.0114569	0.00119656	0.00195848	0.00505155	0.0171446	0.00930357
0	1	0.0975315	0.047763	0.0230167	0.0076259	0.116518	0.0383805	0.00425645	0.0202779	0.00592739	0.0356419
0	1	0.0696124	0.0309875	0.0291543	0.014647	0.102391	0.0268207	0.0125004	0.0113909	0.020254	0.0446772
0	1	0.00874545	0.00525918	0.012551	0.00606874	0.0288519	0.00624823	0.00787018	0.0142706	0.0121203	0.0111336
0	1	0.00874264	0.0199787	0.0100926	0.0140422	0.0292761	0.012635	0.00722944	0.0161966	0.0133432	0.0169698
0	1	0.0205137	0.0331237	0.0125915	0.0176487	0.0392794	0.0178938	0.00534345	0.0164293	0.0152894	0.0210408
0	1	0.0170389	0.0125085	0.0137122	0.0125963	0.0368676	0.0100561	0.00331247	0.0107251	0.0113499	0.0252669
0	1	0.019168	0.00724932	0.0189358	0.00730149	0.021694	0.0122819	0.00259923	0.00421969	0.0133432	0.0355678
0	1	0.019168	0.00724932	0.0174918	0.00730149	0.021694	0.0122819	0.00259923	0.00421969	0.0133225	0.0355678
0	1	0.020848	0.0066423	0.011845	0.00915988	0.034695	0.0134208	0.00259923	0.0141829	0.0105437	0.0155241
0	1	0.0188309	0.00142265	0.0185141	0.00823069	0.0184331	0.010731	0.0051622	0.00476668	0.0191465	0.0240679
0	1	0.0245536	0.0287252	0.00929376	0.0102217	0.0259687	0.0073075	0.00662495	0.0262081	0.00247192	0.015257
0	1	0.0100883	0.0244572	0.00296125	0.0733444	0.0197566	0.0112227	0.0138544	0.0168396	0.0155235	0.0125926
0	1	0.00975399	0.00980702	0.0106361	0.0132826	0.0199081	0.0136943	0.00323997	0.00994357	0.0145661	0.0153871
0	1	0.0110996	0.00668182	0.0316977	0.0085551	0.0157634	0.00977107	0.000640745	0.00955287	0.0293976	0.0154484
0	1	0.0669182	0.0899966	0.00896495	0.0353952	0.0753568	0.0406178	0.161745	0.0425094	0.0242144	0.00907342
0	1	0.0137882	0.0109498	0.00654725	0.0232462	0.022555	0.0151065	0.00993741	0.00765794	0.0104132	0.0364975
0	1	0.0298456	0.0243135	0.00348048	0.036964	0.0342912	0.00970301	0.0168136	0.0076449	0.0104071	0.00890857
0	1	0.0185362	0.00142265	0.0331579	0.00621472	0.0271394	0.014824	0.00388071	0.00875248	0.0137947	0.0144268
0	1	0.013114	0.0102384	0.0222904	0.0141303	0.0315165	0.00913235	0.00364998	0.020649	0.0182609	0.00657306
0	1	0.118337	0.0520363	0.0168023	0.0116231	0.170786	0.038611	0.0125004	0.0233482	0.0148053	0.0221919
0	1	0.00672835	0.0149301	0.00600372	0.0360565	0.012015	0.0070929	0.0667037	0.00876548	0.0159772	0.00826241
0	1	0.0403792	0.0602715	0.00175239	0.0363347	0.0965223	0.0220426	0.0219546	0.0163431	0.00696099	0.00962624
0	1	0.0167512	0.0507937	0.00292065	0.044759	0.0269395	0.00997578	0.0577145	0.024445	0.0108712	0.0121934
0	1	0.0164795	0.0233365	0.00842146	0.0152518	0.0332951	0.0117903	0.0124642	0.0118581	0.010658	0.011022
0	1	0.0497729	0.0495637	0.00533838	0.00766993	0.0508665	0.0216317	0.00982867	0.0402042	0.0108712	0.010321
0	1	0.013114	0.00398033	0.0131431	0.00488234	0.0136973	0.0073075	0.00199474	0.0103766	0.0165593	0.0102472
0	1	0.0252222	0.0147863	0.00202823	0.0122279	0.0212316	0.0116137	0.00199474	0.00804864	0.00784117	0.0253971
0	1	0.0178252	0.0142111	0.00782914	0.00609191	0.043452	0.0096718	0.0059842	0.00763836	0.0165854	0.0108558
0	1	0.0208509	0.0537422	0.0142872	0.0128274	0.0483584	0.0186998	0.00466646	0.0184025	0.0127883	0.075185
0	1	0.0298456	0.0408533	0.0095085	0.0149715	0.0709664	0.0189126	0.00830271	0.00765794	0.00765512	0.0364747
0	1	0.0531385	0.0543098	0.00592251	0.00525078	0.0732701	0.0257615	0.00843844	0.0149056	0.00691093	0.0180773
0	1	0.226604	0.257292	0.0119262	0.026182	0.129734	0.085997	0.295354	0.0793501	0.00880912	0.0194831
0	1	0.0060513	0.00696944	0.0100926	0.00823069	0.0334539	0.0145389	0.00662495	0.0147688	0.012599	0.0130224
0	1	0.192019	0.202273	0.00909475	0.014735	0.12624	0.0720609	0.0357555	0.137115	0.00643223	0.0141462
0	1	0.271368	0.188794	0.00726118	0.0347811	0.0603154	0.308864	0.623193	0.236237	0.0341021	0.0162873
0	1	0.0876958	0.0314138	0.00537898	0.109514	0.063788	0.0441394	0.0957678	0.0348026	0.0829225	0.00760096
0	1	0.0911782	0.0381261	0.00829963	0.0155762	0.0647645	0.0734761	0.184981	0.0217886	0.0239934	0.0113034
0	1	0.0312791	0.0837833	0.00546826	0.0287216	0.0936964	0.0149993	0.0190891	0.0287166	0.0200855	0.0147454
0	1	0.0174909	0.00326901	0.0136787	0.00613594	0.0293319	0.00910413	0.00398947	0.0080291	0.0180476	0.00540959
0	1	0.0174909	0.00326901	0.0133092	0.00613594	0.0293319	0.00910413	0.00398947	0.0080291	0.0180476	0.00540959
0	1	0.00840834	0.00355662	0.00958972	0.0104471	0.031579	0.0147847	0.0149071	0.0145345	0.0160425	0.00831282
0	1	0.0440531	0.0393138	0.0111203	0.0137618	0.0912767	0.0269973	0.0104694	0.0248688	0.0120941	0.0273331
0	1	0.194723	0.287728	0.00592251	0.0109369	0.16041	0.0964188	0.0461269	0.176982	0.0047045	0.0268745
0	1	0.161356	0.102388	0.00412952	0.0255675	0.0359462	0.140541	0.441494	0.122346	0.0241883	0.0227629
0	1	0.00470844	0.00199017	0.0265947	0.0076259	0.00565273	0.00603365	0.00199474	0.0110577	0.0236475	0.0090369
0	1	0.0920611	0.0692111	0.00646602	0.0329781	0.0576494	0.0368762	0.0418849	0.030241	0.0165593	0.00919414
0	1	0.0411385	0.0429655	0.0201204	0.0138174	0.07154	0.0219623	0.00783393	0.0193016	0.00941549	0.0333268
0	1	0.00504556	0.00199017	0.0212075	0.00706514	0.00723135	0.00834136	0.00327622	0.00841982	0.0207328	0.00874263
0	1	0.30126	0.260608	0.0142627	0.0474759	0.067474	0.22601	0.53108	0.192184	0.0448533	0.0172253
0	1	0.0172359	0.039092	0.00864947	0.0691397	0.0196529	0.0115757	0.0217053	0.0187476	0.0424337	0.00940737
0	1	0.0053827	0.00355662	0.00382929	0.0170662	0.00646593	0.0100561	0.00655244	0.00650534	0.0146216	0.00366084
0	1	0.066158	0.0205098	0.00292065	0.0309676	0.0840828	0.0307028	0.0361325	0.0183634	0.0220471	0.0109509
0	1	0.0201795	0.0108059	0.0149687	0.0088795	0.0441535	0.015844	0.0102612	0.0170633	0.0204673	0.0159466
0	1	0.0195799	0.00932953	0.0119801	0.0397011	0.0469186	0.0120673	0.0625436	0.0141437	0.0405583	0.0183052
0	1	0.113337	0.0781632	0.00636866	0.0491118	0.0922705	0.058645	0.0676112	0.0448161	0.0203041	0.00877946
0	1	0.0228679	0.0381876	0.0103118	0.0640161	0.0594948	0.0218077	0.04114	0.0145345	0.0142974	0.00928719
0	1	0.00470844	0.00142265	0.0368251	0.00377247	0.00565273	0.0043559	0.00527095	0.0107055	0.0133639	0.00605019
0	1	0.00975119	0.00255769	0.0313083	0.00702111	0.0213353	0.00927597	0.00135399	0.0111906	0.021253	0.0073946
0	1	0.140498	0.0383151	0.00783733	0.100416	0.0961258	0.0725887	0.183575	0.0621799	0.0726835	0.0132778
0	1	0.00504275	0.00341281	0.0203071	0.00674073	0.0125253	0.00649403	0.00651619	0.0149252	0.0197493	0.00995171
0	1	0.00403419	0.00284529	0.0205896	0.00660054	0.0119672	0.00875105	0.00128148	0.0130303	0.0220341	0.00801496
0	1	0.00739697	0.0059705	0.0311865	0.00452807	0.0127576	0.00647379	0.00199474	0.00420012	0.0169401	0.0107392
0	1	0.00605411	0.00199017	0.0212941	0.0100891	0.0164803	0.0093187	0.00398947	0.00611462	0.0204935	0.0101428
0	1	0.0127797	0.00469165	0.0148875	0.00548713	0.0252534	0.0173948	0.00395321	0.0095724	0.0212376	0.0134768
0	1	0.0127797	0.00276626	0.0354863	0.00362874	0.0165487	0.0127416	0.00128148	0.00954041	0.0108451	0.00704525
0	1	0.0642269	0.0366781	0.0174675	0.0162482	0.0784633	0.0269777	0.0052347	0.026762	0.00619289	0.0281401
0	1	0.00975399	0.00469165	0.0351134	0.00367276	0.018712	0.0138893	0.00591169	0.00800955	0.0148053	0.00868025
0	1	0.0982194	0.0773619	0.0126322	0.0676125	0.127562	0.0420878	0.0466252	0.0365987	0.068298	0.0108672
0	1	0.291275	0.256693	0.0113015	0.0192901	0.0541352	0.243572	0.410986	0.202127	0.0247192	0.0140836
0	1	0.0080712	0.00855493	0.00842146	0.0451349	0.0234241	0.0155931	0.0237193	0.0106843	0.0392798	0.0133502
0	1	0	0.0132198	0.0101738	0.0452027	0.0167031	0.0109783	0.0187681	0.0103539	0.0370367	0.013056
0	1	0.00134567	0.00213397	0.014644	0.00599112	0.00656961	0.0077985	0.00128148	0.00498158	0.0144508	0.0108498
0	1	0.0342279	0.0342072	0.00296125	0.0550473	0.0997787	0.0204248	0.0597801	0.0160778	0.0158151	0.0173847
0	1	0.0927512	0.133026	0.00654725	0.0104844	0.118382	0.0328857	0.0192862	0.0465868	0.00693704	0.0270554
0	1	0.0433105	0.013019	0.0136787	0.0122719	0.0803845	0.0205725	0.018142	0.0183438	0.0273098	0.00903719
0	1	0.0148342	0.0100946	0.0264647	0.00715551	0.0312622	0.0158924	0.00320372	0.00414801	0.0101271	0.0191776
0	1	0.0118832	0.00995082	0.0155122	0.0148527	0.0189177	0.00568793	0.0059842	0.00726722	0.0211811	0.0142495
0	1	0.241812	0.400058	0.00771551	0.0226326	0.0179229	0.368476	0.445123	0.358651	0.037921	0.020309
0	1	0.427245	0.294392	0.0273994	0.0805223	0.225491	0.253356	0.889476	0.222523	0.112912	0.0172584
0	1	0.0349734	0.0204011	0.0162261	0.00702111	0.0247954	0.0125277	0.00457616	0.0157717	0.0164369	0.0293501
0	1	0.034385	0.0200455	0.0157069	0.00702111	0.0247954	0.0125277	0.00459396	0.0156871	0.0160544	0.0288006
0	1	0.0333522	0.0100946	0.027016	0.00863275	0.0732017	0.0242419	0.00719318	0.00876001	0.0101271	0.0835638
0	1	0.0080712	0.00540298	0.0206764	0.00488234	0.0231131	0.00779907	0.00314186	0.0103533	0.00744514	0.00990912
0	1	0.0470891	0.0432239	0.00900559	0.0438236	0.0603824	0.0197647	0.0272651	0.0275646	0.0233959	0.00698886
0	1	0.00840834	0.00810447	0.00233652	0.0602223	0.0141785	0.00801364	0.0191253	0.00650534	0.0207176	0.0132452
0	1	0.218695	0.137573	0.00884318	0.0740807	0.0839479	0.177179	0.355718	0.139171	0.0554277	0.0157852
0	1	0.0411827	0.0438879	0.00907134	0.0158619	0.134501	0.0300124	0.0112189	0.0206914	0.0264208	0.038756
0	1	0.330616	1.11587	0.013638	0.059335	0.0371509	0.487584	0.861331	0.874756	0.0268995	0.024507
0	1	0.00736099	0.00469165	0.00635983	0.0598583	0.00855923	0.0133031	0.00576997	0.00614556	0.0324622	0.00812371
0	1	0.310816	0.203862	0.0144658	0.0491205	0.172814	0.192743	0.697918	0.180789	0.0757966	0.012852
0	1	0.0915494	0.274339	0.00650664	0.0144107	0.134437	0.0445896	0.0143501	0.0896853	0.00717644	0.0165526
0	1	0.0252222	0.017344	0.00412952	0.0456637	0.0424131	0.0154974	0.0124272	0.010821	0.0279831	0.00932996
0	1	0.0351055	0.0172002	0.0155818	0.0134814	0.0887724	0.0217506	0.00430788	0.011793	0.0289189	0.0271321
0	1	0.071439	0.0594876	0.0142627	0.0154947	0.0674548	0.0476501	0.00463021	0.0298503	0.0232659	0.0466216
0	1	0.036743	0.0163527	0.00779669	0.0116671	0.044638	0.0198663	0.0223653	0.0248557	0.00815997	0.0100736
0	1	0.0223983	0.00605503	0.0196682	0.00347753	0.0172427	0.00769179	0.00259923	0.0107251	0.0155758	0.005666
0	1	0.0316989	0.0462192	0.00596311	0.0429076	0.0772435	0.0211211	0.0203473	0.0248883	0.0194291	0.0326108
0	1	0.0419553	0.0496415	0.00658785	0.0364179	0.0520256	0.024427	0.170205	0.0234638	0.0281747	0.0167079
0	1	0.0656475	0.0703826	0.00748027	0.0529816	0.0781215	0.0398971	0.202506	0.0355547	0.0309895	0.0216771
0	1	0.00351229	0.00611431	0.0126677	0.00920393	0.0126289	0.00593557	0.00131774	0.00857937	0.00815997	0.00776995
0	1	0.0066695	0.00554679	0.0207776	0.0115087	0.00728139	0.00910413	0.00781678	0.00689606	0.0185525	0.0133063
0	1	0.125102	0.0986125	0.00720443	0.0360104	0.142375	0.0668484	0.15305	0.0336793	0.0273552	0.0191092
0	1	0.0738734	0.0443589	0.00654725	0.0308311	0.0977717	0.0374285	0.119791	0.0401847	0.0266525	0.00905704
0	1	0.0726	0.0594698	0.0107173	0.0316585	0.0709337	0.0391589	0.069641	0.0501612	0.00871288	0.0116915
0	1	0.0976717	0.108743	0.00775611	0.0356704	0.0707025	0.0569845	0.0774793	0.0674328	0.0163199	0.0120876
0	1	0.0490267	0.117587	0.00596311	0.0170256	0.0652306	0.0279968	0.0685112	0.0268028	0.00667158	0.00916347
0	1	0.0104235	0.0170641	0.00771551	0.0239326	0.0260645	0.0114777	0.0320548	0.00985404	0.0141232	0.00718299
0	1	0.0566432	0.0681641	0.00323691	0.0365716	0.113128	0.024595	0.0931894	0.0391216	0.0293834	0.00634731
0	1	0.00100855	0.00554679	0.00717198	0.00976469	0.0058042	0.00528706	0.00666119	0.0103148	0.00863867	0.00887904
0	1	0.00336277	0.0110859	0.0119668	0.00520675	0.00381898	0.00247159	0.00263547	0.00648576	0.00494385	0.0128213
0	1	0.00470844	0.00863647	0.00629891	0.0966135	0.0128539	0.00916572	0.0436143	0.00763836	0.0330423	0.0112623
0	1	0.0121082	0.00270149	0.0228466	0.00850701	0.012376	0.0070929	0.00463021	0.00996317	0.0165331	0.0118563
0	1	0.0215223	0.00469165	0.0350321	0.00576751	0.0216381	0.0224464	0.00131774	0.00994357	0.0125075	0.00869496
0	1	0.0208113	0.0180553	0.00642551	0.0135498	0.0409948	0.0207092	0.00192223	0.00611462	0.0185002	0.0200043
0	1	0.0238737	0.00938329	0.0238986	0.00920393	0.0525488	0.0181771	0.00466646	0.0114674	0.0187918	0.0126701
0	1	0.00706265	0	0.0230403	0.00418834	0.00328413	0.00638673	0.00463021	0.00964135	0.0192444	0.0116975
0	1	0.0107625	0.0183572	0.00483546	0.0784013	0.0176199	0.00614094	0.0286518	0.0103148	0.0289961	0.0236738
0	1	0.0149837	0.0274386	0.00892437	0.0543403	0.0455543	0.0162731	0.0106869	0.0159069	0.0209982	0.00943961
0	1	0.0100883	0.162579	0.0132569	0.0968118	0.0293074	0.0231214	0.013747	0.0156674	0.0171324	0.160609
0	1	0.174281	0.0630533	0.0119262	0.0436595	0.169551	0.0784074	0.429949	0.0510116	0.095254	0.0141414
0	1	0.00100855	0.00668182	0.0113015	0.0100891	0.0115606	0.00937694	0.000941632	0.00652488	0.00948946	0.0353554
0	1	0.00577301	0.00272674	0.0178893	0.00911585	0.00880995	0.00910413	0.00267173	0.00920129	0.0156649	0.0103983
0	1	0.0141253	0.00901889	0.00709077	0.010045	0.01054	0.00713154	0.00797892	0.00992401	0.00664544	0.0240128
0	1	0.0380019	0.00895959	0.0101332	0.0151174	0.0589642	0.0200049	0.00527095	0.0080291	0.00887801	0.0141978
0	1	0.243001	0.0711284	0.0112609	0.0433236	0.0626822	0.207069	0.259989	0.0950244	0.0244537	0.0436448
0	1	0.240882	0.0657289	0.0112609	0.0429372	0.0625535	0.202464	0.258713	0.0903173	0.0240817	0.0433704
0	1	0.23836	0.0616023	0.0112609	0.0428195	0.0620205	0.194497	0.253888	0.0822561	0.0236003	0.0429083
0	1	0.00504556	0.00796616	0.00892516	0.0575166	0.0111263	0.00211851	0.00986492	0.016449	0.0234582	0.00479665
0	1	0.013114	0.0144987	0.013424	0.0103507	0.0414029	0.0158647	0.00865593	0.00916216	0.0207589	0.0121453
0	1	0.0181595	0.00682563	0.0315679	0.00638292	0.0321841	0.0093187	0.00534345	0.00650534	0.021601	0.00986124
0	1	0.0103147	0.00326901	0.00600372	0.0522425	0.00539759	0.0101634	0.0159374	0.00574998	0.0170053	0.00687018
0	1	0.0103414	0.0135075	0.0160393	0.0112766	0.0291871	0.0234936	0.00391696	0.0122292	0.0113161	0.0112825
0	1	0.0235422	0.00554679	0.015634	0.00976469	0.0159877	0.00921139	0.00195848	0.00765794	0.0188777	0.0090218
0	1	0.0238765	0.0255725	0.00963031	0.0409237	0.0443036	0.00970008	0.0156758	0.0264955	0.012599	0.0112677
0	1	0.0215251	0.0152853	0.0095085	0.0106498	0.0637028	0.0096718	0.00790643	0.0156871	0.00768124	0.00553629
0	1	0.0363191	0.0912878	0.00537898	0.0625402	0.081833	0.0220921	0.0158491	0.0237161	0.0106145	0.00517288
0	1	0.0675953	0.045933	0.00767488	0.00799435	0.0881394	0.0331002	0.00982867	0.0199263	0.0096691	0.00802766
0	1	0.0665895	0.117435	0.00537898	0.0085551	0.0782362	0.0251626	0.00323997	0.0462601	0.00592085	0.00868721
0	1	0.068601	0.110746	0.00408891	0.00751873	0.0907947	0.0242707	0.00504665	0.0512417	0.0150709	0.00531653
0	1	0.00941689	0.0137874	0.00471364	0.0152958	0.0173648	0.0111442	0.00602045	0.00343824	0.013848	0.0115726
0	1	0.0141253	0.00405053	0.0339452	0.0104135	0.0265304	0.0167282	0.00393607	0.0168396	0.0222266	0.0158446
0	1	0.00706265	0.0208446	0.00600372	0.0604232	0.0214521	0.00365835	0.00561081	0.00650534	0.0171381	0.00385294
0	1	0.0262716	0.0167764	0.00412952	0.0217562	0.0339598	0.013587	0.00455771	0.00765794	0.012599	0.00737809
0	1	0.00358689	0.00469165	0.00479485	0.0668466	0.00588284	0.00956449	0.0097857	0.00687649	0.016289	0.00645409
0	1	0.00437131	0.00739315	0.0210533	0.00674073	0.00366706	0.00578785	0.00395321	0.0149138	0.0136087	0.009863
0	1	0.0073998	0.0059705	0.0160556	0.00427755	0.00499099	0.00465995	0.00459396	0.00687649	0.0156173	0.00333605
0	1	0.185779	0.233046	0.00938667	0.0915884	0.178821	0.0966139	0.312849	0.0744042	0.0399762	0.0147286
0	1	0.0731144	0.0177844	0.00771551	0.0133986	0.0258576	0.0361827	0.114485	0.0361891	0.027165	0.00736912
0	1	0.0358142	0.0348317	0.00713137	0.0519711	0.0863383	0.0246618	0.189963	0.0240873	0.053531	0.030495
0	1	0.223116	0.237727	0.00892437	0.026468	0.0305518	0.310515	0.511167	0.286496	0.0461962	0.0146814
0	1	0.0129729	0.006538	0.0272355	0.00213877	0.0258718	0.00755328	0.00594795	0.0213914	0.0175167	0.00996852
0	1	0.00975119	0.00408462	0.0264859	0.00985326	0.0194506	0.00896122	0.00534345	0.0205974	0.0135825	0.0114321
0	1	0.00907976	0.0127961	0.00900559	0.00553115	0.0190949	0.00554206	0.000676995	0.0122684	0.00914351	0.0163584
0	1	0.00336277	0.00213397	0.00529778	0.00639316	0.0181302	0.00899684	0.00192223	0.0137514	0.00693825	0.00573737
0	1	0.0902857	0.134507	0.0107986	0.0692875	0.244071	0.0404695	0.353335	0.0707252	0.0494943	0.0107745
0	1	0.0272411	0.0342642	0.0149687	0.0139982	0.0710999	0.0200128	0.0158491	0.026412	0.0107711	0.00625126
0	1	0.0225308	0.00895959	0.0155122	0.0122279	0.062973	0.0194059	0.00774624	0.0209747	0.0159359	0.0129295
0	1	0.00672553	0.010795	0.00341558	0.0504373	0.0110067	0.00562112	0.00779768	0.00955287	0.0169346	0.0102274
0	1	0.0188337	0.0196218	0.00374825	0.0112987	0.0444631	0.0121746	0.00865593	0.0166866	0.0120114	0.00524957
0	1	0.0548698	0.0411964	0.00533838	0.0167418	0.057383	0.0270008	0.0236468	0.0288709	0.0106058	0.00876731
0	1	0.0141225	0.00852817	0.00896495	0.00581153	0.0221485	0.00755328	0.00195848	0.0103539	0.0173513	0.00478468
0	1	0.318587	0.221589	0.00838082	0.0495772	0.0628502	0.265409	0.469001	0.247983	0.0252187	0.0156949
0	1	0.0141225	0.00199017	0.040875	0.00935513	0.0185368	0.00513013	0.00323997	0.024478	0.0196607	0.00760983
0	1	0.0452895	0.0251685	0.00412952	0.065043	0.0512797	0.0145077	0.192497	0.0187541	0.0432688	0.0122783
0	1	0.12228	0.12089	0.00529778	0.0119475	0.11771	0.0418512	0.0269441	0.0359454	0.00542254	0.0187022
0	1	0.0447245	0.0285813	0.00658785	0.0134814	0.0543826	0.0175886	0.00398947	0.0122488	0.0108712	0.0181605
0	1	0.0161452	0.0133636	0.00967075	0.0702794	0.0147656	0.0132339	0.0655342	0.00996317	0.0293976	0.0289351
0	1	0.0134539	0.0146425	0.00597014	0.0763172	0.0177713	0.0131345	0.0233835	0.0137921	0.0265775	0.0129874
0	1	0.0244676	0.0158138	0.00360221	0.00702111	0.0395405	0.0123408	0.00662223	0.00840026	0.00592739	0.00530456
0	1	0.159311	0.284746	0.0113015	0.0245397	0.114872	0.0654377	0.126168	0.0817952	0.012599	0.0121904
0	1	0.0080712	0.00469165	0.0132324	0.00942152	0.0132907	0.00825945	0.00128148	0.00076188	0.00247192	0.0078169
0	1	0.021188	0.0144987	0.0143033	0.019337	0.0304003	0.0175199	0.0112914	0.016705	0.0175428	0.00757288
0	1	0.0282478	0.0411767	0.00541959	0.014735	0.0931171	0.0204653	0.00719318	0.0148958	0.0128645	0.0261812
0	1	0.0924775	0.158331	0.00963031	0.0156643	0.212037	0.0480546	0.0177713	0.0562037	0.0108712	0.011147
0	1	0.0625553	0.0480594	0.00646602	0.00713871	0.0530032	0.0330702	0.00323997	0.0168201	0.00542254	0.0176329
0	1	0.0272421	0.00980702	0.0221407	0.0110582	0.0339442	0.0154308	0.00632542	0.00841982	0.0160544	0.0381779
0	1	0.0494358	0.0144866	0.0225381	0.00619271	0.0518311	0.0165887	0.00765725	0.0175624	0.0170315	0.0286472
0	1	0.181038	0.274392	0.0160963	0.0339841	0.0919415	0.109221	0.126437	0.164931	0.00738963	0.0164388
0	1	0.00369989	0.0123724	0.00967719	0.0513829	0.0242902	0.0101634	0.0157041	0.00758905	0.0243291	0.0115408
0	1	0.240074	0.172306	0.00537196	0.0297302	0.184549	0.0964707	0.105413	0.0879179	0.0188183	0.00928123
0	1	0.0124397	0.00540298	0.0143033	0.0127886	0.0227624	0.0128495	0.00282489	0.00726722	0.0180476	0.00511844
0	1	0.0316143	0.0286889	0.0235265	0.00539856	0.0119672	0.0419196	0.0120733	0.029178	0.00831015	0.0095963
0	1	0.00373656	0.00284529	0.0101738	0.00702111	0.00789308	0.00804487	0.00259923	0.00689606	0.00693704	0.0101349
0	1	0.0114312	0.00696944	0.027479	0.00516272	0.0288217	0.00649403	0.00256297	0.0141633	0.0241883	0.00938326
0	1	0.0294786	0.0160652	0.0216771	0.00859914	0.0442471	0.0123898	0.00395321	0.0145345	0.0121761	0.019746
0	1	0.0127797	0.0100946	0.0137598	0.00511464	0.0300143	0.0101321	0.00345486	0.0126395	0.00914351	0.0913267
0	1	0.0174909	0.0364234	0.0324114	0.00427755	0.0118797	0.0105066	0.0104842	0.0150847	0.0244537	0.00845747
0	1	0.0107625	0.00515346	0.00963031	0.013953	0.0135467	0.00412972	0.00470271	0.0126199	0.0140262	0.0170299
0	1	0.0515397	0.0153538	0.00654725	0.0225289	0.0338601	0.0312667	0.0445207	0.0217625	0.00741577	0.00645235
0	1	0.14335	0.0713833	0.00475425	0.0776823	0.0781376	0.0758168	0.0953896	0.0573242	0.040295	0.00627894
0	1	0.12712	0.0673571	0.0120074	0.0554076	0.0396492	0.0980591	0.302397	0.125475	0.030355	0.0172992
0	1	0.00975119	0.00753695	0.00898918	0.00434475	0.0293496	0.00875105	0.00391696	0.0122292	0.0103925	0.0055333
0	1	0.156785	0.207605	0.0110735	0.0486594	0.135768	0.0674917	0.123001	0.0710686	0.0167986	0.0236963
0	1	0.0369834	0.0228908	0.00932107	0.0361593	0.0399337	0.0227995	0.185383	0.0144075	0.0330239	0.0165356
0	1	0.237173	0.0445868	0.0146035	0.144714	0.0620842	0.207127	0.447086	0.111434	0.0513354	0.0189824
0	1	0.0717604	0.0212862	0.00650664	0.06948	0.0478194	0.0450515	0.209728	0.0363752	0.0486943	0.0109208
0	1	0.0589713	0.0144987	0.00537898	0.0586414	0.045527	0.0298166	0.213517	0.0155275	0.0725233	0.0106271
0	1	0.0859288	0.0339766	0.00954908	0.0281071	0.0466635	0.0509764	0.271128	0.0278105	0.035208	0.00990612
0	1	0.0839957	0.0335859	0.00945172	0.02884	0.0466635	0.0500237	0.269726	0.0271414	0.0359212	0.00990612
0	1	0.218963	0.225541	0.0094679	0.0357321	0.0682028	0.179625	0.361573	0.221343	0.0311253	0.0166976
0	1	0.0179374	0.0170641	0.00435832	0.0695687	0.0211056	0.0111932	0.0257351	0.0137921	0.0159493	0.00845448
0	1	0.00504556	0.00625811	0.0125103	0.00395314	0.00957313	0.00850524	0.00135535	0.00583298	0.00961303	0.0236585
0	1	0.164781	0.0514307	0.0113015	0.0288384	0.0473067	0.0968288	0.188085	0.0871705	0.0228561	0.00511246
0	1	0.0168139	0.00867197	0.0250841	0.00805632	0.0196529	0.0165501	0.00216534	0.0118581	0.016109	0.00220323
0	1	0.0665923	0.029285	0.00892437	0.00367276	0.152051	0.0310129	0.00708444	0.0254137	0.0155137	0.0136738
0	1	0.0242977	0.0253123	0.00318303	0.0793837	0.0671175	0.0103577	0.0151386	0.0215325	0.0179954	0.00977422
0	1	0.0794514	0.222774	0.00742344	0.0278922	0.116665	0.0437932	0.0344388	0.0556892	0.00741577	0.0927524
0	1	0.0127797	0.0189027	0.0130863	0.00702111	0.021694	0.0106237	0.00131774	0.00648576	0.0197493	0.0164703
0	1	0.011434	0.0176173	0.00233652	0.0079503	0.0350325	0.0154909	0.00484379	0.00648576	0.0120941	0.0201897
0	1	0.00537987	0.00213397	0.0124697	0.0085551	0.00753427	0.00774945	0.00807704	0.00843941	0.00542254	0.0090891
0	1	0.0312791	0.0199601	0.0454371	0.0168298	0.0273955	0.0229681	0.0610252	0.0214305	0.0242144	0.0135453
0	1	0.0258936	0.0158818	0.023974	0.0158566	0.0218455	0.0156853	0.0231886	0.0129911	0.0177822	0.0210299
0	1	0.0307996	0.015929	0.0190576	0.0183197	0.0379596	0.0179312	0.0125004	0.0206882	0.0131038	0.0155078
0	1	0.00411036	0.00270149	0.00296125	0.017525	0.00789308	0.00804427	0.00455771	0.00382897	0.00589475	0.0279497
0	1	0.0696124	0.0248732	0.00979746	0.0100891	0.0326622	0.0332185	0.00398947	0.0225636	0.00722426	0.0271338
0	1	0.0104254	0.00398033	0.0224406	0.00539154	0.0106437	0.00396299	0.00519845	0.0138627	0.00789447	0.00917547
0	1	0.0104254	0.00398033	0.022327	0.00520675	0.0109239	0.00381587	0.00519845	0.0133824	0.00789447	0.00917547
0	1	0.0373247	0.0894738	0.00358599	0.0351837	0.0599655	0.0275067	0.0755799	0.0199263	0.0187657	0.0193195
0	1	0.00470844	0.00895959	0.0108509	0.0079503	0.0213353	0.0092004	0.00199474	0.013421	0.0115893	0.00718599
0	1	0.0124453	0.00611431	0.0153579	0.00674073	0.00723135	0.0119288	0.00263547	0.00343824	0.0101271	0.00709892
0	1	0.000280152	0.00270149	0.00944359	0.00756669	0.00823794	0.00625105	0.00245618	0.00726722	0.00802083	0.00997625
0	1	0.0104254	0.00341281	0.0267815	0.0140862	0.0326407	0.0139792	0.00131774	0.00879096	0.0201537	0.0213
0	1	0.168058	0.0703826	0.00565482	0.0203058	0.0485864	0.116744	0.255191	0.0656655	0.0320675	0.00957099
0	1	0.0898723	0.0894213	0.00179299	0.0166827	0.0858328	0.0429285	0.155386	0.0313545	0.0311757	0.00614923
0	1	0.0180783	0.0216525	0.00775611	0.0227433	0.0242662	0.0206545	0.0139632	0.0129911	0.0181658	0.0996246
0	1	0.026109	0.0476566	0.00600372	0.0198294	0.0625075	0.0115757	0.0181974	0.0229353	0.0107008	0.0135393
0	1	0.0386761	0.0255999	0.00533838	0.0076259	0.0440895	0.014615	0.0173271	0.0137726	0.0149566	0.0176092
0	1	0.14973	0.0338263	0.00726934	0.0257209	0.0716432	0.0853816	0.0756232	0.0387053	0.0256614	0.0100507
0	1	0.023122	0.0305638	0.0113421	0.0633833	0.0359075	0.0145389	0.0283858	0.014186	0.027165	0.0078296
0	1	0.0244098	0.00867197	0.0207288	0.0057791	0.0193978	0.0139498	0.00388071	0.0091817	0.0145661	0.0112227
0	1	0.0252222	0.00867197	0.0207288	0.0054767	0.0198308	0.0142931	0.00388071	0.0091817	0.0145661	0.0110431
0	1	0.071336	0.0562911	0.00329705	0.0109899	0.0743661	0.0276446	0.0196777	0.0283971	0.0074419	0.00782417
0	1	0.0242136	0.0802059	0.0144248	0.00590011	0.0367626	0.0140473	0.0105057	0.0141829	0.016551	0.00803066
0	1	0.0164795	0.0113395	0.00767488	0.0289509	0.0271376	0.00806329	0.00626701	0.0122488	0.0123335	0.012146
0	1	0.26074	0.466992	0.0112609	0.0383021	0.106239	0.147586	0.429427	0.218923	0.0103664	0.0276503
0	1	0.192767	0.183044	0.00592251	0.0587642	0.0692351	0.132862	0.203353	0.138849	0.0128383	0.0223177
0	1	0.00893235	0.00497927	0.0323063	0.0088795	0.0224915	0.00815216	0.00519845	0.00924085	0.0156173	0.00955965
0	1	0.00941689	0.00142265	0.038261	0.00915988	0.0121415	0.00494319	0.00199474	0.00763836	0.0194838	0.0122708
0	1	0.375158	1.20622	0.0107986	0.0328514	0.108749	0.173752	0.263711	0.583659	0.00568804	0.0178377
0	1	0.0998086	0.0855559	0.0113827	0.0440357	0.105656	0.0413862	0.0832126	0.0442364	0.0332159	0.0259718
0	1	0.118793	0.117705	0.00654725	0.0344568	0.0977941	0.0628068	0.0205301	0.0319434	0.00813382	0.0197263
0	1	0.00907976	0.0191981	0.00596311	0.00972064	0.0215904	0.010731	0.00455771	0.00498158	0.0109746	0.0304987
0	1	0.033962	0.0102384	0.0234954	0.00980872	0.0446991	0.0122819	0.00327622	0.0118777	0.00839931	0.00812971
0	1	0.0585155	0.0398111	0.00350478	0.0137178	0.0522377	0.0263604	0.0102387	0.0133818	0.0118548	0.0217837
0	1	0.0178224	0.00199017	0.0176135	0.00548713	0.0150207	0.00825945	0.00323997	0.00873999	0.0185871	0.00955228
0	1	0.00672553	0.00127885	0.028688	0.0125082	0.00356384	0.0100561	0.00225937	0.00881052	0.011202	0.00830599
0	1	0.0728789	0.0211847	0.00654725	0.0569202	0.0355149	0.0381242	0.243094	0.0281208	0.0473589	0.0292477
0	1	0.00605411	0.008751	0.0095085	0.00553115	0.0190949	0.00956449	0.00395321	0.0080291	0.00792058	0.0119049
0	1	0.00605411	0.00867197	0.00903795	0.00674073	0.0190949	0.00917219	0.00357711	0.0080291	0.00693704	0.0112737
0	1	0.0127797	0.00876198	0.0131351	0.0063723	0.0209287	0.00836675	0.00527095	0.013421	0.0103925	0.00427677
0	1	0.0544842	0.111812	0.00175239	0.0122719	0.107974	0.0253011	0.0130686	0.0355547	0.0123564	0.0129234
0	1	0.036805	0.0778666	0.00888375	0.0448637	0.0826072	0.0245583	0.0191669	0.028243	0.0293976	0.00676815
0	1	0.0282507	0.00852817	0.0155122	0.0063723	0.034881	0.0120673	0.00334872	0.0168331	0.0133432	0.00353713
0	1	0.0437217	0.00678495	0.00179299	0.0298797	0.023738	0.0243117	0.135215	0.0114674	0.0385138	0.0231337
0	1	0.275108	0.129891	0.0118856	0.117906	0.126198	0.214899	0.431187	0.151406	0.0655087	0.0199826
0	1	0.0299306	0.0163451	0.00834024	0.00702111	0.0368185	0.0178552	0.0138544	0.0260409	0.00688361	0.00436983
0	1	0.0963772	0.0817813	0.00358599	0.038542	0.154462	0.0398387	0.382246	0.0302215	0.0711679	0.00999616
0	1	0.123742	0.0781884	0.00479485	0.0611641	0.0553235	0.0809882	0.441275	0.0649404	0.0613917	0.0107478
0	1	0.0289221	0.0245933	0.00834024	0.00766993	0.0287181	0.00779907	0.00530721	0.0176335	0.00988767	0.00639501
0	1	0.00369989	0.0106621	0.00475425	0.0301332	0.0198321	0.0143243	0.0525057	0.00916216	0.0333318	0.00605318
0	1	0.0107625	0.00611431	0.00404032	0.00213877	0.0198848	0.0122345	0.00131774	0.00535273	0.00890412	0.0042505
0	1	0.0174853	0.0305945	0.00592251	0.016897	0.0542311	0.0119288	0.00195848	0.0195356	0.012599	0.0066721
0	1	0.0303073	0.0233145	0.00882363	0.0236586	0.0700224	0.0252955	0.0165986	0.0129911	0.00863867	0.0299935
0	1	0.0999623	0.0264957	0.00537898	0.0254289	0.0494877	0.0389232	0.114077	0.0323818	0.0288155	0.00718001
0	1	0.0208537	0.0111309	0.00654725	0.0269901	0.0222521	0.0136452	0.0189763	0.0126199	0.0178083	0.00657306
0	1	0.00369989	0.00270149	0.00834024	0.0260338	0.00473585	0.00875105	0.00320372	0.00650534	0.0108712	0.0564259
0	1	0.124147	0.240977	0.00537898	0.0263582	0.178171	0.0378254	0.155723	0.0994721	0.0168248	0.0131374
0	1	0.116728	0.0379493	0.00900559	0.113404	0.0634012	0.0975228	0.320338	0.0583601	0.10369	0.0134231
0	1	0.0100883	0.00877687	0.0319223	0.00455793	0.0131378	0.0084164	0.00373833	0.00882298	0.0158803	0.0186914
0	1	0.0265403	0.027151	0.00713137	0.0569098	0.0519429	0.0183199	0.0427167	0.0171912	0.0349944	0.00771486
0	1	0.187658	0.00412414	0.0309597	0.00485395	0.0531311	0.106471	0.0059842	0.0325136	0.0242089	0.0282849
0	1	0.208944	0.127773	0.0101332	0.0321955	0.103631	0.12991	0.20871	0.113971	0.0135825	0.0124846
0	1	0.0110996	0.0179945	0.0188546	0.00675869	0.0138076	0.027885	0.00587544	0.0076188	0.0190312	0.010457
0	1	0.00470844	0.0101309	0.00721256	0.00702111	0.0147524	0.0128807	0.00525079	0.00881052	0.0169346	0.00625724
0	1	0.232814	0.300254	0.00775611	0.0143702	0.153816	0.0893745	0.0396886	0.100704	0.00715028	0.0165395
0	1	0.0666528	0.0118389	0.0104172	0.0588766	0.033201	0.0530718	0.0819373	0.0095724	0.0346941	0.0250963
0	1	0.0669741	0.0386652	0.011618	0.0365353	0.0525788	0.0422074	0.0885215	0.03407	0.0266584	0.00680647
0	1	0.160754	0.165432	0.0111672	0.0217121	0.0462343	0.167579	0.18354	0.13837	0.0141407	0.0204906
0	1	0.285967	0.0962881	0.00667705	0.0958326	0.0940849	0.213942	0.434657	0.143719	0.0915546	0.0175436
0	1	0.0127797	0.00540298	0.0142221	0.00859914	0.00723135	0.00994881	0.00918792	0.0132255	0.0192966	0.00906978
0	1	0.0582421	0.0113735	0.00237712	0.0329323	0.0237552	0.033875	0.176539	0.0160191	0.0353663	0.00458987
0	1	0.0704223	0.0127961	0.00289635	0.0376568	0.0274063	0.0349637	0.197331	0.0183878	0.0390459	0.00631462
0	1	0.0601955	0.0113735	0.0196824	0.00734552	0.0573324	0.0244564	0.00587544	0.013421	0.0115893	0.0365205
0	1	0.0110969	0.00270149	0.00858857	0.00367276	0.00896141	0.00388393	0.00459396	0.00840026	0.0190312	0.00734853
0	1	0.00840552	0.00881579	0.0148875	0.00641633	0.0338052	0.00600245	0.00195848	0.0141633	0.00667158	0.0123502
0	1	0.0189085	0.0226108	0.0071376	0.00483194	0.0504599	0.0140785	0.00470271	0.0183634	0.00616673	0.0100602
0	1	0.187304	0.283699	0.00654725	0.0348358	0.0285371	0.330923	0.576391	0.431661	0.0476268	0.0135214
0	1	0.0455152	0.00809018	0.00408891	0.0602812	0.0266799	0.0303085	0.181063	0.00724766	0.0222212	0.104578
0	1	0.0252194	0.0132198	0.0117849	0.0433635	0.0210528	0.0209829	0.0689173	0.0103343	0.0172088	0.0803292
0	1	0.0170855	0.00611431	0.0103847	0.00706514	0.0244924	0.00815216	0.00452145	0.0141633	0.012599	0.00694337
0	1	0.0171509	0.00611431	0.0102711	0.00706514	0.0244924	0.00831889	0.00452145	0.0141633	0.012599	0.00708695
0	1	0.0337626	0.0186228	0.0260672	0.0162691	0.0527282	0.0225837	0.0234587	0.00899281	0.0354577	0.0135331
0	1	0.0160303	0.00142265	0.0236089	0.00362874	0.0143577	0.0136943	0.00726569	0.00744034	0.0115893	0.0201213
0	1	0.00638842	0.00558081	0.0208506	0.00385234	0.0156052	0.0147847	0.00391696	0.00497505	0.00863867	0.0388789
0	1	0.0146466	0.015929	0.00525715	0.0066527	0.0284327	0.0132032	0.00651619	0.0103343	0.00715028	0.0278889
0	1	0.0152481	0.00326901	0.0252496	0.00577272	0.0125253	0.0130193	0.000640745	0.00420012	0.0173034	0.00641174
0	1	0.169733	0.128626	0.00358599	0.036718	0.10849	0.111184	0.278206	0.0841216	0.0279092	0.016361
0	1	0.0147939	0.0224593	0.0113421	0.0277525	0.0271696	0.0166574	0.0583074	0.00939113	0.0153548	0.00823732
0	1	0.0857604	0.0343353	0.00861608	0.0150427	0.0305518	0.0359641	0.0184484	0.0439966	0.0047045	0.0130138
0	1	0.0151339	0.0113735	0.00237712	0.0808524	0.0140002	0.0103687	0.0165624	0.0130107	0.0138219	0.00812073
0	1	0.00874545	0.00483546	0.00681493	0.00443242	0.0118635	0.0103607	0.00609295	0.00916216	0.00741577	0.00449952
0	1	0.0242136	0.00547488	0.00354538	0.0088795	0.0431462	0.0110841	0.00292156	0.00898146	0.0140341	0.0050194
0	1	0.0427102	0.0213286	0.00596311	0.0350012	0.0380383	0.0259312	0.0452313	0.018383	0.0221796	0.0167643
0	1	0.026622	0.0150739	0.00354538	0.0515662	0.0202367	0.0138916	0.0260607	0.0179727	0.013317	0.00595073
0	1	0.0693923	0.0515654	0.00954908	0.010045	0.0384029	0.0434414	0.0273712	0.0381122	0.00643223	0.024241
0	1	0.125334	0.0541988	0.00479485	0.0709262	0.0766409	0.0481019	0.255185	0.0497299	0.0811761	0.00982336
0	1	0.0239325	0.00127885	0.014928	0.00734552	0.0417536	0.0132731	0.00865593	0.0145149	0.0116927	0.0120626
0	1	0.0557156	0.019467	0.0113015	0.00716189	0.101468	0.0208083	0.00982867	0.0262542	0.023863	0.0132758
0	1	0.00877254	0.00142265	0.0310651	0.0106939	0.0155569	0.00423702	0.00388071	0.00689606	0.0163199	0.0154578
0	1	0.0184995	0.0135075	0.00779669	0.0155762	0.0198463	0.010232	0.0483958	0.0145931	0.0116241	0.0183349
0	1	0.00857548	0.00856628	0.00633874	0.0100891	0.0139909	0.00990958	0.00580294	0.00800955	0.00904011	0.00686719
0	1	0.0100883	0.0113735	0.0104496	0.0159887	0.0179619	0.0066013	0.0105419	0.013753	0.0185002	0.0629778
0	1	0.0353105	0.0821453	0.0105064	0.0131571	0.0445042	0.01755	0.00787018	0.015406	0.0128645	0.0300752
0	1	0.0344981	0.0807132	0.0108796	0.0131571	0.0428248	0.0176775	0.00768212	0.0152508	0.0128645	0.0297417
0	1	0.0351998	0.0745726	0.0112365	0.0104135	0.0302967	0.0214051	0.00587544	0.0138117	0.0126251	0.036958
0	1	0.0295935	0.0231707	0.0057521	0.00516272	0.0353354	0.0167071	0.00651619	0.0130107	0.00592739	0.0242019
0	1	0.0249294	0.0193342	0.00650664	0.0140422	0.0309584	0.0176739	0.00594795	0.00876982	0.00419966	0.0293584
0	1	0.00470844	0.00142265	0.0206476	0.00883549	0.00356384	0.0115757	0.00527095	0.0091817	0.0115893	0.0179424
0	1	0.0391335	0.0240335	0.012551	0.0572742	0.0605933	0.0157497	0.191117	0.0186287	0.0377707	0.0162207
0	1	0.194715	0.133061	0.540728	0.201346	0.219531	0.283951	0.102494	0.22923	0.436144	1.553
0	1	0.212402	0.28457	0.00350478	0.0532115	0.205039	0.0727466	0.23939	0.0800143	0.0223594	0.0303225
0	1	0.13956	0.048398	0.00896495	0.00976469	0.142402	0.0597071	0.0112914	0.0343418	0.0138219	0.0151116
0	1	0.116193	0.0575864	0.0149443	0.00881673	0.14324	0.0377215	0.0111629	0.030273	0.015295	0.0294343
0	1	0.148062	0.232564	0.0116659	0.023727	0.0710029	0.0872345	0.0963081	0.0726357	0.011264	0.0707335
0	1	0.153919	0.143516	0.00888375	0.0167858	0.173253	0.0888834	0.00830543	0.0451976	0.00837863	0.0181383
0	1	0.00336277	0.00952713	0.00649067	0.0380252	0.00906511	0.0133411	0.00918792	0.00765794	0.0116154	0.0960739
0	1	0.0212247	0.011941	0.0116665	0.00516272	0.0434836	0.0210537	0.0342611	0.0136977	0.00813382	0.03184
0	1	0.0174881	0.00142265	0.0118044	0.00674073	0.0264777	0.0161971	0.00128148	0.0141829	0.014912	0.0122931
0	1	0.011733	0.00469165	0.00971925	0.00461664	0.0243888	0.00715054	0.00327622	0.00339592	0.00837318	0.00388312
0	1	0.00774477	0.00867197	0.00713137	0.0109742	0.0146397	0.0070929	0.00267173	0.0107956	0.0148119	0.00655137
0	1	0.0531413	0.102513	0.0101332	0.022719	0.0582015	0.0262218	0.0198023	0.0282874	0.0134759	0.0121479
0	1	0.102545	0.120233	0.00500571	0.0485314	0.12979	0.0572734	0.170843	0.0279261	0.0121203	0.0689199
0	1	0.0625553	0.0611354	0.00592251	0.0371841	0.0492213	0.0331695	0.128308	0.0225831	0.0254525	0.028566
0	1	0.00504275	0.0143626	0.00471364	0.0541956	0.0118635	0.00790635	0.0189038	0.0142724	0.0103664	0.017708
0	1	0.309006	1.43247	0.0106361	0.0278884	0.153062	0.105435	0.0816093	0.37082	0.00592739	0.0178827
0	1	0.021188	0.0158156	0.00358599	0.0361669	0.0255608	0.0226922	0.0209118	0.0172108	0.00623021	0.0123825
0	1	0.0936346	0.0720251	0.00709077	0.0374098	0.088551	0.0398401	0.105232	0.0263729	0.0199172	0.0110359
0	1	0.0154682	0.0136513	0.00533838	0.0152148	0.0204184	0.0135777	0.0146019	0.00498158	0.00693704	0.0316095
0	1	0.011434	0.0125085	0.00963031	0.0143666	0.0281581	0.00508169	0.00602045	0.0141633	0.0194204	0.00783858
0	1	0.011434	0.0125085	0.00963031	0.0143666	0.0285402	0.00508169	0.00602045	0.0141633	0.0201175	0.00783858
0	1	0.00706265	0.00582667	0.016137	0.0121838	0.022555	0.00921139	0.00534345	0.0095724	0.00662152	0.00882972
0	1	0.030942	0.0210436	0.00954908	0.0140756	0.0374243	0.0112227	0.00192223	0.0131969	0.00443901	0.0317121
0	1	0.025225	0.0216119	0.00471364	0.0803732	0.0469479	0.0097895	0.0666007	0.0186386	0.0172515	0.0084485
0	1	0.011434	0.000711325	0.0542926	0.00920393	0.0135686	0.0155988	0.00331247	0.0111158	0.025198	0.0197566
0	1	0.0161424	0.0109498	0.00480285	0.0125523	0.0284629	0.00956449	0.00455771	0.0116269	0.00631144	0.0120757
0	1	0.130695	0.113717	0.00605683	0.0421591	0.108563	0.0476186	0.0287766	0.0369509	0.00789447	0.0189311
0	1	0.0612629	0.0677084	0.012275	0.0569782	0.122971	0.0380746	0.0405694	0.0277427	0.0197754	0.0398612
0	1	0.0914141	0.0459396	0.00847004	0.0275677	0.0898091	0.0322094	0.0835612	0.0275157	0.0313828	0.0193101
0	1	0.024885	0.011941	0.0228787	0.00960824	0.0258388	0.00749503	0.0069796	0.00687649	0.0175167	0.0237082
0	1	0.081052	0.0345519	0.00650664	0.0175526	0.0858201	0.0244858	0.0119752	0.0240482	0.0138186	0.0125665
0	1	0.161193	0.264	0.00654725	0.0214323	0.0592273	0.0942782	0.208774	0.131835	0.00419966	0.00773056
0	1	0.0306077	0.0374377	0.00658785	0.0219474	0.0652357	0.0147847	0.0186931	0.0207027	0.0130777	0.0127847
0	1	0.0306077	0.0376038	0.00658785	0.0219977	0.0651507	0.0147847	0.0189187	0.0206393	0.0130504	0.0130144
0	1	0.0242136	0.0201893	0.0223562	0.0203705	0.0376795	0.0142043	0.0212504	0.019516	0.020254	0.0186503
0	1	0.0355598	0.0333985	0.0055539	0.0202703	0.0656946	0.0146044	0.0148155	0.020138	0.0220632	0.0116825
0	1	0.090993	0.0670815	0.0144252	0.0171542	0.162419	0.0302443	0.0160453	0.0245676	0.029555	0.0127296
0	1	0.0556347	0.0161441	0.00417012	0.0410052	0.0327921	0.024389	0.134533	0.0240677	0.0348495	0.00823556
0	1	0.00840834	0.00483546	0.00767488	0.00576751	0.00962316	0.00760839	0.00327622	0.00753096	0.0111106	0.00919181
0	1	0.00571698	0.0112297	0.00771551	0.056926	0.0324427	0.00896559	0.0376516	0.0109041	0.0256767	0.0123956
0	1	0.170149	0.23217	0.0095085	0.00827472	0.147641	0.100152	0.0616991	0.102907	0.00518319	0.0202331
0	1	0.0385891	0.0335606	0.00721256	0.0862173	0.0673878	0.0307659	0.0339817	0.0183634	0.026843	0.0212922
0	1	0.0359819	0.0133636	0.00838082	0.00669671	0.0368104	0.0204744	0.00267173	0.00517367	0.0115073	0.0235544
0	1	0.00336277	0.00796065	0.0196417	0.00427755	0.013927	0.00402244	0.00463021	0.0110961	0.0150447	0.0109525
0	1	0.0104254	0.0197655	0.00555747	0.0491918	0.0164957	0.00939715	0.0236246	0.0168592	0.0152863	0.0138505
0	1	0.0171538	0.0392095	0.00296125	0.0228777	0.0426102	0.0158128	0.00907919	0.00840026	0.00792058	0.0608513
0	1	0.0107625	0.00739315	0.0309661	0.00766993	0.0120267	0.0167959	0.00356034	0.00782567	0.0153501	0.014372
0	1	0.0111267	0.0200747	0.0095004	0.097224	0.0332547	0.0147847	0.0431737	0.0180118	0.0144921	0.0128303
0	1	0.0275764	0.0142187	0.0160558	0.00708034	0.0537961	0.016656	0.00391696	0.00650534	0.0206055	0.0259826
0	1	0.0141253	0.0109498	0.00654725	0.0330989	0.0194074	0.00956449	0.0074107	0.00726722	0.0142059	0.0279044
0	1	0.00235422	0.00383653	0.0216128	0.00674073	0.0126885	0.0140785	0.00135399	0.00881052	0.0225813	0.00573737
0	1	0.00840834	0.0100946	0.00721256	0.0641799	0.00936803	0.0144062	0.0104694	0.00920129	0.0229915	0.00879004
0	1	0.00874264	0.00490901	0.0148469	0.00432274	0.00758721	0.00790635	0.00267173	0.00735346	0.0148316	0.0126233
0	1	0.00575507	0.00522451	0.0520937	0.0079503	0.0135458	0.0149417	0.00361504	0.0126199	0.0212376	0.0199695
0	1	0.00713671	0.00270149	0.0135568	0.00725745	0.0102849	0.00744599	0.00715758	0.00994357	0.0118809	0.0156554
0	1	0.00571698	0.0053666	0.0154716	0.0104135	0.00874303	0.00483589	0.00259923	0.00765794	0.00768124	0.00917245
0	1	0.0127797	0.0141717	0.00417012	0.0642954	0.0221485	0.0127135	0.0159712	0.0130107	0.0225694	0.0136418
0	1	0.00302564	0.00142265	0.016137	0.00573275	0.0135458	0.00790635	0.00331247	0.00622043	0.0187657	0.00563234
0	1	0.0144624	0.00483546	0.0178893	0.00641633	0.0118635	0.00483589	0.00519845	0.0121723	0.0143267	0.00822275
0	1	0.0332934	0.0346079	0.0117638	0.00944029	0.0358685	0.0383836	0.00395321	0.0095724	0.00890412	0.0189645
0	1	0.0134511	0.000711325	0.0175647	0.00488234	0.00554905	0.00959452	0.00395321	0.0134014	0.0143005	0.0083275
0	1	0.0188337	0.0110859	0.00529778	0.00669671	0.0175162	0.01394	0.00470271	0.00841982	0.0113499	0.0252169
0	1	0.019508	0.0153538	0.0176785	0.00851461	0.0173648	0.0105165	0.00323997	0.0126395	0.00939704	0.0242762
0	1	0.0532491	0.0170871	0.00658785	0.0311965	0.0309033	0.0351905	0.033058	0.0214305	0.00988767	0.0174156
0	1	0.00874264	0.0154976	0.0275601	0.0160294	0.0319262	0.0180894	0.00993741	0.00724766	0.0140525	0.0355302
0	1	0.00336277	0.00255769	0.00829963	0.00766993	0.00432925	0.00564935	0.00259923	0.00920129	0.00962768	0.013768
0	1	0.0346363	0.0589052	0.00662843	0.108233	0.0352877	0.0262923	0.118768	0.0340504	0.0270821	0.0130198
0	1	0.00134567	0.00483546	0.00417012	0.0303887	0.00870628	0.00839615	0.00263547	0.00535273	0.0138219	0.0066345
0	1	0.251656	0.183088	0.00901108	0.0409199	0.0989822	0.137409	0.457827	0.0965316	0.0248089	0.0202692
0	1	0.0151311	0.00881579	0.0134576	0.00915988	0.023727	0.0059632	0.00726569	0.00920129	0.0133606	0.00971402
0	1	0.0325474	0.0314047	0.0113827	0.0355316	0.059407	0.0222306	0.0910989	0.0126199	0.0400996	0.0170694
0	1	0.184409	0.223607	0.0154716	0.016725	0.0499577	0.252318	0.280796	0.299143	0.00863867	0.0145422
0	1	0.0171454	0.00270149	0.0181871	0.0110183	0.0428246	0.0159513	0.00259923	0.0144188	0.0236627	0.015438
0	1	0.0110996	0.00668182	0.0208506	0.0085551	0.012015	0.00684711	0.00201218	0.0145736	0.0143748	0.0173485
0	1	0.0258992	0.0151672	0.00475425	0.0464968	0.0315663	0.0269592	0.028277	0.0164685	0.0222212	0.010688
0	1	0.0765643	0.0127961	0.0379451	0.00641633	0.0980031	0.0415707	0.0058392	0.0198617	0.0238042	0.0211809
0	1	0.0100883	0.00398033	0.0167945	0.00823069	0.011712	0.00543477	0.0052347	0.00841982	0.0118548	0.0167576
0	1	0.00493256	0.0120848	0.00417012	0.0234825	0.0116084	0.00624823	0.00483436	0.00459085	0.0123596	0.00740874
0	1	0.26371	0.528321	0.00829963	0.0370045	0.13104	0.173624	0.414457	0.19185	0.013412	0.0286437
0	1	0.0459367	0.0133636	0.00596311	0.0945668	0.0339892	0.0301775	0.108444	0.0152768	0.0563232	0.0110696
0	1	0.0903208	0.0634279	0.0148539	0.0294082	0.0525237	0.0425262	0.0553333	0.0272504	0.0109728	0.0158084
0	1	0.0739159	0.0157715	0.0106768	0.0478194	0.0457526	0.0624717	0.308233	0.019542	0.0287967	0.036607
0	1	0.0511129	0.089013	0.00358599	0.0167418	0.091369	0.0194827	0.0473661	0.0245177	0.00592739	0.0643959
0	1	0.0579842	0.0595623	0.00865666	0.0921717	0.116734	0.0343077	0.166704	0.0248616	0.0160544	0.0396695
0	1	0.0555853	0.0720822	0.0138473	0.0088795	0.139687	0.0263528	0.0107232	0.0223904	0.012599	0.023346
0	1	0.0258964	0.0156414	0.0210927	0.0076259	0.0222016	0.0152653	0.0158142	0.025611	0.016485	0.0106081
0	1	0.0117711	0.00625811	0.014571	0.0137618	0.0186883	0.0100249	0.00922417	0.00879096	0.012599	0.0269578
0	1	0.0527714	0.0352632	0.0207451	0.015275	0.0795845	0.0280388	0.0119811	0.0198676	0.0150097	0.0470385
0	1	0.00672553	0.00270149	0.0178893	0.00706514	0.02108	0.0127735	0.00587544	0.0103343	0.00938285	0.0215453
0	1	0.0080712	0.00412414	0.0367898	0.00976469	0.013443	0.0108696	0.00259923	0.0100298	0.018979	0.0168447
0	1	0.034979	0.00625811	0.011845	0.00641633	0.041522	0.0208947	0.00990116	0.0133509	0.0136477	0.00825562
0	1	0.0726906	0.0962623	0.0118856	0.0221879	0.0976772	0.039075	0.0175927	0.0366681	0.00691093	0.0174558
0	1	0.0146473	0.0144987	0.00657154	0.0121721	0.0422122	0.0102706	0.0400516	0.0143103	0.0173034	0.0131065
0	1	0.0255593	0.0435038	0.00412952	0.0180834	0.0465931	0.0146462	0.0494333	0.0317452	0.00741577	0.0200564
0	1	0.0127797	0.00781685	0.0232277	0.00805355	0.0203147	0.0121746	0.00530721	0.0122488	0.0151984	0.016379
0	1	0.104591	0.00952713	0.0074152	0.00892355	0.0392258	0.0633774	0.145793	0.0321164	0.0244537	0.0173149
0	1	0.0576751	0.0453214	0.00842146	0.0700206	0.0778835	0.0332583	0.0892029	0.0255292	0.0337612	0.0138888
0	1	0.0676298	0.0233535	0.00533838	0.00581153	0.0586274	0.0261242	0.00607959	0.0274544	0.00419966	0.00732212
0	1	0.0113599	0.00881579	0.0289879	0.00944029	0.0168155	0.0142735	0.00263547	0.0103148	0.0118946	0.0235642
0	1	0.00706265	0.00554679	0.0119668	0.00516272	0.00723135	0.00744599	0.000676995	0.0152768	0.0217164	0.0110196
0	1	0.228233	0.180454	0.0052439	0.0215532	0.102852	0.130597	0.0509896	0.115796	0.00568804	0.0258685
0	1	0.00793019	0.0196218	0.00829963	0.00608078	0.0378819	0.0151065	0.00859993	0.00459085	0.00712296	0.0225036
0	1	0.043496	0.0237382	0.014928	0.0119915	0.0950678	0.0280007	0.00787018	0.0306122	0.0101271	0.0134403
0	1	0.0359296	0.0722534	0.00881033	0.00646035	0.101632	0.0198352	0.0165812	0.0360224	0.00911737	0.0261595
0	1	0.0303798	0.0378242	0.00592251	0.0150826	0.0525509	0.030364	0.0059842	0.0155851	0.00494385	0.0100086
0	1	0.00874545	0.00469165	0.0150093	0.00553115	0.0174082	0.0073075	0.00341926	0.00611462	0.00964832	0.00720481
0	1	0.0569168	0.201749	0.0086292	0.0076259	0.121002	0.0251938	0.0204793	0.084488	0.0103349	0.00975305
0	1	0.216551	0.607754	0.00408891	0.0141598	0.149842	0.0869391	0.0356447	0.133638	0.00592739	0.014375
0	1	0.00537987	0.00739315	0.0128304	0.0700848	0.00745414	0.0129881	0.00527095	0.00843941	0.0143528	0.0744577
0	1	0.0783579	0.0436112	0.0102144	0.0421591	0.0513708	0.0538632	0.0868028	0.0386217	0.0436982	0.0101065
0	1	0.00470844	0.00142265	0.0326144	0.00524035	0.00381898	0.0069544	0.00327622	0.012697	0.00863867	0.00531054
0	1	0.00706265	0.0133636	0.012924	0.0788332	0.0153722	0.014615	0.00915167	0.00572389	0.0118548	0.0122024
0	1	0.0733122	0.148546	0.0037401	0.00944029	0.149767	0.0246827	0.0245051	0.0447363	0.00643223	0.0350725
0	1	0.0177944	0.0112297	0.0134353	0.0061008	0.0260232	0.0113832	0.0186948	0.0187541	0.0134999	0.0239122
0	1	0.0170109	0.0358316	0.00475425	0.058639	0.0418094	0.0140785	0.0972671	0.0111158	0.0461526	0.0159647
0	1	0.00941547	0.00938329	0.00412952	0.0085551	0.0334112	0.0121746	0.00263547	0.00926636	0.0150709	0.00999485
0	1	0.0131167	0.00771543	0.0153904	0.0106939	0.00804453	0.0080835	0	0.00654387	0.0101271	0.00765104
0	1	0.0516052	0.0396638	0.0137597	0.00646035	0.0441658	0.0342449	0.0299657	0.0283657	0.00713603	0.0114361
0	1	0.00941689	0.0115172	0.0136707	0.0076259	0.0235756	0.0132339	0.00323997	0.0126004	0.0135148	0.0485274
0	1	0.00739697	0.00739315	0.0227327	0.00915988	0.0142075	0.00790635	0.00918792	0.0122488	0.0113499	0.0365528
0	1	0.0117711	0.0135075	0.00292065	0.100556	0.0273946	0.0118595	0.0196936	0.0139908	0.0354397	0.010993
0	1	0.00484757	0.00881579	0.00592251	0.0949809	0.00719679	0.0107623	0.0145465	0.0118777	0.0277245	0.00491736
0	1	0.00840834	0.00881579	0.00654725	0.0119034	0.00951947	0.010731	0.00229698	0.0095724	0.00643223	0.0111522
0	1	0.0121082	0.00412414	0.0231739	0.00697709	0.0132907	0.00790635	0.00131774	0.0110961	0.00705563	0.015606
0	1	0.00851976	0.00341281	0.032006	0.00669671	0.0125532	0.0101732	0.00199474	0.00920129	0.0169079	0.00964971
0	1	0.0228679	0.0100946	0.0135037	0.00867791	0.049215	0.014333	0.0127311	0.0252936	0.0133693	0.00719198
0	1	0.208713	0.141547	0.00596311	0.0404004	0.13254	0.170733	0.227183	0.105243	0.0201667	0.0100347
[truncated: 8,892 more rows]
