# Supplementary material for: Relationship between histone modifications and transcription factor binding is protein family specific
Source: Genome Res. 2018 Mar;28(3):321–33. doi: 10.1101/gr.220079.116 (PMC5848611; doi:10.1101/gr.220079.116)
Supplement: Supplemental Material [file supp_gr.220079.116_Supplemental_Material.zip › Supplemental_Material/BATF/BATF.txt]

AGTAATTGATATAATGAGTAACCAAGTGAGA	0
GGGGGCGATTGttttgagtcagcgtcttact	0
AGCTATGTACATAATGACTGAGGCTGTTAGC	0
GTTGATGATTGGAATGACTCATGGCATTTCT	0
CAGAGGAATCGCTCTGAGTCAAAAACAGCCT	0
TGTGGGTCACAAGATGACTGAGGCGAAATAA	0
gcctgtttccaagatgaatcatctgtttgaa	0
TGTCAGGAGTGTGATGACTCAACTGAAACTT	0
CAAACAAACAAAAATGAGTCAAGTTAGGAGA	0
ATTGCATTTCTTGATGACTCACATGTTGAGT	0
TGTTAAGAAAATAATGAGTCAGAGAAATTCT	0
ATTTCTAAGTCAGATGAGTCAATGTGAGATG	0
ttgaaggtttaggatgaatcagttttgtaca	0
CCTGGGGGCAAGGATGAGTCAATTGTATACA	0
tcaaaaggtagagatgactcaaatgtcaatc	0
TCAAAGGGTATGAATGACTAAGTTCCTTCTA	0
catagtgattgagatgactaattctggtttc	0
ctcaaaaaaaGGAATGACTGATTTAGGTACA	0
AAAATGACAGTGTATGAATCACTCATTGACA	0
GAAAACTACTGAGATGAGTGACACCTCCAGC	0
GGCCTGTGTGAGGATGACTCACCCTGTTTGT	0
cagtgtaccaagaatgaatcatgaagaatta	0
taagattacaggcatgagtcacaacacctgg	0
cagtggcaagattatgactcactgcagcctt	0
ggcagaggttacaatgagtcaagatcatgtg	0
CAAGACAGAAAGAATGACTAAAAATAAATCT	0
cctgggtgacgcgatgactcaccctgctttg	0
AACTCCAGTAAAACTGAGTCAAAGGTTTACA	0
CAGTACGCTCAAATTGAGTCAGGAGTATAAC	0
ACTATCAgtgataatgagtgagttctcagaa	0
CCAGTTGTGAGAACTGAGTAAATAGACAGCC	0
AGGGAGTGGAGAGATGACTAAATTTAGGTGT	0
cacaacaacctgaatgaatcatcttacgaac	0
ataatgagtggttatgactcataggcttgtc	0
TTCTTTGTTTTGGATGAGTCATTGGATCATT	0
TCATTAAATTTGAATGACtaatatggtttgg	0
ATATATGCATCATCTGAGTCACAACACAGAT	0
TAtcatttgctggatgagtcaataaatacca	0
GATATTGTTCAGAATGACTCACTCAATATTC	0
ggcagaaagaaaaatgagtgaattcctcctt	0
caaacagaattatatgactcagcagtttctc	0
GAGGCTTCCTTCTATGAGTCATGATTCCACT	0
taagctgaccaggctgagtcacatgtccatt	0
GCAAGATTTTTAGCTGACTCATAAGGTATGT	0
GTTTTGATCCTGAATGAGTAAACACTTAAAG	0
tacattagatgaaatgactaagtagattaaa	0
acactgtctcaagatgaatcagatttaaatg	0
cctcatcaaaaagatgactcagaggagcctg	0
TGAAGAGATCATGATGAGTAATTATGCCAGT	0
ttacaagggtgtgatgagtgagataaaaaca	0
CTTATGGTGCTGAATGAATCATGTTTAACTG	0
tgcctgggctgggatgactcaaagactaaga	0
aacttaatcaaaactgactcaagaagaaaca	0
tgtgggattctgaatgagtcacatcactggc	0
ACAGGGGCGTaagatgagtaagacaaaatcc	0
atgtgtttatattatgactaatagcatcttc	0
tagcatcttcattatgaatcaggaaagggac	0
aaaagaggtttaattgactcacagccatgta	0
TACATATTAATAAATGACTGAATGGGCATAC	0
tggagtgcagtggctgactcaacagctcatt	0
aaaagaggtttaattgactcacagttcctca	0
TTACATTATTGATATGACTGATGTGCAATGT	0
tgttctcatgataatgagtgagtctcatgag	0
ATAGAACAGTTAGATGAATCAAGTTAAAGCA	0
TGACCAGCAAGCAATGACTAAGATAAATCTG	0
agccaggtttgacatgactcatggaggtgaa	0
tttcagtgaggcactgactcagggattgcag	0
acaaatgtactatatgaatcactattgatct	0
gtaagctaatgagatgactgatggctggggg	0
TTTTAAACTACTGATGAGTCACACATAGCAC	0
ctctcctggggaTCTGAATCAAGTGCTTCAA	0
tgcaattacaggtatgagtcagtgtgtctag	0
gaaagatgtttaattgactcatggttccaca	0
tcaatgtatcagaatgagtaatattagagat	0
AGTGTATAGATATCTGAGTCACAATATCATG	0
TTATTGGAGACTAATGACTCACTCACTATGA	0
CATGATTGATTAACTGAGTCAAGGATATGTT	0
GTggcggggcctgatgactcaggcctgtaat	0
AGCTCAAATCGAGATGACTAAAAAAGAATGA	0
TATTCACATATTAATGACTAATAACAGACTG	0
TATTCTTGAGAATATGAATCATCTTTAACAC	0
TGTATGCTGTGGTATGAATCAGACGTTTGTG	0
GTATGAAGCAATTCTGACTCAACATGTTCTA	0
cagtgctgcaaacatgactcactacagcctc	0
TCTCTTTCCTAATATGAATCAGCAGTTGTGA	0
AGCTTTTTGGGTGATGACTAACTTCATTGCA	0
CTTCAGAAATTAAATGAATCAAGTGAGTACT	0
atacaatgagggaatgagtcatgatgatctg	0
GATACAGGTTATTATGAATCATGCTTGTGCA	0
ACCACAGAGTGGAATGACTCACAGGAGACAT	0
ctctctctTGAAAATGAGTAAAGAGTTGCCC	0
TTTCTCATTAAAAATGAGTGATTTTCagcca	0
TGTCTACCTGGAGATGAGTCAGCAGGTAGGC	0
GAACTGTTTTTGGATGACTCATGGTtgtgtg	0
aaaggaggtttaattgactcacagttctgca	0
ttagttacactgtatgactcaccaattccac	0
gaaacaggtttaattgactcacggttccgca	0
catgatgGTATGTATGACTCAGAGGAATGAA	0
TTTGAATGAGGGCATGACTCACCCATCTTCC	0
AACCAAACTTGTTATGACTCAAAGCAGGTTA	0
acatacagagtttctgactcaacaggtgtgt	0
GTGTCATTAACTTATGAGTCACACTTTATGT	0
ataattaaaaaatatgactaagcttgaactt	0
TGAATATATGGGTATGAGTAATAGAATTCGA	0
AAATGGGCTATGTATGACTAAGCTTGAAAGC	0
aaatatttgtgggatgagtCACAACTGGTAC	0
AAGACACCCAGCAATGACTAAACAAACCCTA	0
gacacaactaggtatgactcacatctcttcc	0
GATATACACAATAATGACTCACGAGACAATC	0
cagatggagggaactgaatcatgtcaggggg	0
caggtaggaggtaatgaatcatgagggcaag	0
ttatagttgtgtgatgaatcatacttattga	0
TGGGTGCATAGTGATGAGTCAGTGACcattc	0
AAGAAAGAGAATTatgaatcatctcacttaa	0
AAGTTCATTAGGGATGAATCAGTAATGATGT	0
tatggtggaacttatgactcaatgtgatagt	0
aggtttcatatggctgagtcatgatttgcgt	0
GAGTGAGGTAGAAATGAATCACAAAGCTAGA	0
tgtcacagcatagatgagtcaggaggactga	0
gctactcaggaggctgagtcaggataattgc	0
ACTTCTTCAAAGTATGAGTAAGCAAGATAAA	0
tgagattacaggcatgagtcaccgcacccag	0
agagggaatagggatgactcaatgctggagt	0
gctgaaagcagtgatgactaatTAGCGATCT	0
CCAAAAGGGGGTTATGACTCACCCTTCCCCA	0
AAAAAAAGTAAGGCTGAGTCATGGCATTAGA	0
tgagattacagggatgagtcaccatgcccag	0
TATTCTTTCATAGCTGAGTCAAGCCACAATA	0
TTCACTTGCAGTAATGAATCAATGTTGTTGG	0
ATATTATGTGATGATGACTCAGCTGACTTCC	0
AGTCTCTGCCAGTCTGACTCAGAGGGCTTAA	0
gagtggagtggaaatgagtgaaatggaatgg	0
gcaaggaatcgaactgaatcatcaaatggca	0
ATGACAAAAATGGCTGAGTCACTGCTACAGT	0
GGTCTCAACAAGGATGAGTAACGGCGAATAA	0
ggagactacaggtatgaatcatcatgcctgg	0
gatctcctgagggctgagtcatggTTTAAAA	0
ctggtcttgaaggatgagtaagagtatggca	0
tgaaattacaggcatgactcaccacacccag	0
AGAGTTGAGAGAGATGAGTAAAGAACACTGA	0
acaaaacaaTAGGATGACTGAATGCAGAGGT	0
atattttgagggaatgagtGAGTAAGGATGA	0
tccttctttcgtgatgaatcatgcttcatta	0
GGTTCAGGTAAGGATGACTGATAGGAAATGT	0
tttcagctttaagatgagtaagttctggaga	0
CCCTCCCCCTTAGATGAGTAAGAAACTTTCA	0
AACCTTGAGAAACATGAGTCACTTCTGAGGC	0
AGCATCCTTGGGAATGACTCTGGCTTACGCT	0
ATCATTGAGAAAAATGACTGAAGCAGCTGGA	0
GGTTTATTCCGTAATGAGTCAGCAGGGGGCA	0
GTGACTGTACAGTATGACTCACTGCCAATAG	0
GATGGTGCTGGTGTTGAGTCACTATCTAATG	0
tgctatgacatgaatgaatcatgaaaacatg	0
TGCTCTGGGAGGTATGACTCAGGGGCTGATA	0
TCAGTATCATAAGATGACTCACACTGGAGAG	0
cctgacttgaaacatgagtcacacacatctg	0
GCATAAGCTTGAGATGAGTCACCTGGGGCCT	0
GCATAAGCTTGAGATGAGTCACCTGGGGCGT	0
agaatgccaagaaatgaatcacttatacatt	0
aagcaaaggggaaatgactcactatttaatc	0
ACCTGATTTGAAGATGAATCATGCCAAAATA	0
TGGCAAGGCTGTTCTGACTCAGCTGAAATAT	0
ACAATAAATTATAATGAGTGATCTCATCTTT	0
TGACTGTGACTAAATGAGTAATTGAACACAG	0
ttgcatctcttgtatgactaatgatattgac	0
TGGGTACATGTGGATGACTCAAGCAAGTACT	0
tgggattacaggcatgagtcaccatgcccag	0
AGGGTGGCTGGGGATGACTCACCAGGTCCCT	0
tggtgggagataaatgaatcatgggggcggt	0
CTGAGGCCTCATGATGACTCAGGATCAGCCC	0
CTTAAGAAGAGAAATGAATCATACTGAAACA	0
aaataatattgtaatgagtaattgttacgta	0
tgctactacctagctgagtcacactgggcca	0
TTGATGTGGTTGTATGACTCAGGAAGTATAA	0
CAAAAGTATTATAATGAATCAGAAAAGGTCA	0
GCACAGTAATAAGTTGACTCACACAGACTTA	0
ATGTTATGAAGGGATGAGTAAGCGTTACACA	0
TTTATTTAAAAAGATGAGTGAACTGCCTTTC	0
CACTGAACTCTAAATGACTCACGCAAATACT	0
ATGCTATCTGAAAATGAGTGAACGGACATTA	0
ATGAATAACTAGGATGAATCAGACCAGTTTT	0
AATGTGCCTGAAGATGAATCATGTACACACA	0
agggtgtgtgggtctgagtcacttgccaaag	0
CATCTCATAAAATCTGACTCAAGGGAATCAT	0
gaactgatcagaaatgagtcaactttgtgat	0
AAAGAACAAGAAGATGAATCATCAAGTCACA	0
ggtccaatggggtctgactcagggaagtgtg	0
TATTCAGATTGGTATGAATCATTAAATCTGG	0
taggattacaggtttgagtcaccacacccag	0
ATTTCTAGAGAAGATGAGTAACAGTTCTGAT	0
cgctgttttatagatgactaaactgaaactc	0
CACTATGGCAAGAATGACTCAGAAGTGATGC	0
AGCGAATTAGTCAATGACTCAAAGCAATTCA	0
ACTTCTCATTTGAATGACTAATGTCATTGAA	0
TATTTTTTTTCTGATGACTCACACTTCACTG	0
TCCTATGTGAGAAATGAATCACTAATTAACG	0
ACAGTCTGTGATTTTGAGTCACCTAGACAGT	0
ACCAAAGCAAAATTTGACTCAGGTTGTGACT	0
cggtgggaggtaaatgaatcatgggggcagg	0
TTCAACTGGGAAGATGACTGAATGGTGGCAC	0
TTATTTGGGTAAGATGAGTGACTCAATAGAA	0
ACAGCGAGGCAAGATGAATCATTATGTCTGT	0
GCTCATTCTTGGAATGAATCATGGGTAAATC	0
cagtgagccatgattgagtcaccacactcca	0
aacctcaactgtaatgaatcatgttggtagt	0
gttcctcatgaggttgagtcaggaggatcac	0
gctcaaggacaagatgagtcatgcaatacct	0
CCCCAAATTGGTGTTGACTCACACACGCACA	0
GCTTGGTTCTTGAATGACTCACATTAAGCTT	0
AGTCCTCTTAGTAATGAGTGACACCATTCTA	0
tactgcagactggatgactcaacagatttct	0
AGGAGTCCAGGGTATGACTGATGGAGGCCCC	0
tgtttgtttcagtttgagtcagacggcaagc	0
atcaagatacagaatgaatcagaatcccaga	0
CTTTCTGTGAGAAATGAATCATAATGCTTTC	0
GATGATGATGATGATGACTAACAGGTAAGAC	0
cattgttatggttatgactcacatttcaatt	0
CCTTTGTCAGAGAATGAATCACTTTCTTCAA	0
agaaagatttattttgagtcagctgacacag	0
ttgaatctgtgtgatgactcactcgtggaat	0
TCATGAAAGCTGAATGACTGATAAGCTGTTT	0
ggcagaggttgcaatgagtcatgatcaggcc	0
cagtaaaattactatgactcaccaaaggctc	0
GCCCCCAATCAACATGACTCACCAGGCCCAG	0
ATTCAATAAGTAAATGAATCAAAAAGTCATT	0
TAAAGGCCTTTTGATGACTCAGCAGACACCC	0
ATCACTCCAGGGGCTGAGTCACCTGCACCAG	0
TTATACAGAAGAAATGAGTCTTAACTGTTTT	0
CCAGATGCCTGTGATGAGTGATGGAGTCCCT	0
ATATCCCACAGAGATGAATCACACATTTGGA	0
AAAAACCATGTTGATGAGTCACTCATTCATG	0
TTGTTAGAGAAAGATGAGTCACCACACAGGC	0
ACTGGTTTAGGGTATGACTAATTAAGAAAAG	0
gttactttaaattatgaatcattttaataca	0
tGACCTGCTTCTTATGACTCATGGCATTGCC	0
CAATCATATTATTATGAATCATAGAATTATG	0
GAATCATAGAATTATGAGTCATGTGTTATAG	0
GGAAGGTCTTTGTATGAATCACTCAGGAAGG	0
TTTACTTCCAGTGATGACTCAAGATTGAAGT	0
AACACATTCCAAAATGAATCATGCTTATGTA	0
TATAGTTCATTAAATGAGTAAGATGAGGCCC	0
CTGGGCAAGGAAAATGAATCAGGGCTGACGG	0
CCCCTCATGCATAATGACTGAACATGGCTAC	0
ttcacattgagagatgactgACAGTATatga	0
ttatagaTCTGGGATGAATCATGCTTGAATT	0
GAATTGCCCcaagttgagtcaaggccaagac	0
tctaggtactggcatgactcacatgtaagtg	0
TATTCCTGAAAGGATGAATCACCAAGAAGAG	0
AGGCTACCAAAGTCTGACTCACAGAGAACAA	0
tcaaaagtctgggctgactcaactgggctat	0
agcaaacagggaaatgactaacacaATATTT	0
CATTTCTACCATAATGACTAAAAGCAACAGC	0
AAGTTCACACTTTATGAGTCATTGGTTCCAT	0
CCCCATCTCTGTGTTGACTCACTTGCGAGAC	0
TGACAATTTGGTTCTGAGTCACATTGTGTAT	0
AGATAACTCTGAGATGAATCATGATGGTGTT	0
tacctatgcatgattgagtcattggccatat	0
CAGGTTGCTTGGTATGAGTCAAAGACGTTTT	0
taaaagttaaattctgagtcaaatgaaacgt	0
ttttatggctgctatgagtcaactgatgtgt	0
ACGAATGTGAAAATTGAGTCACATAGCTACA	0
ggtccttgtggtaatgagtgagttctctatg	0
catattctgtggaatgactaaatcaggctaa	0
acagttggggaaactgagtcacagagttttc	0
AAGTGCGTGAGGAATGAGTGAAAATCCTGAG	0
taggtgagctgttatgactgacataacacgt	0
ccagaaaaGTAGTATGACTAATGAAACCAGT	0
agaaagatcagaaatgaatcaaaggccaggt	0
tgggattacaggcatgagtcaccatgtgcag	0
GGAGATGATGTAATTGACTCAACAAGCTTCA	0
gaaaaagagtgaactgagtaactggtgtgag	0
AATTATTAAGAATCTGACTCAGAAGACTTAT	0
caatggtgtgaacatgactcactgtagcctt	0
aaatatttgtagaatgaatCACGTATATAAA	0
CATCTTTCAGGTGCTGAGTCAGAAGTGACTC	0
TTTAAAGTCAGTTATGAATCACATGCACCAC	0
CATCTCTCCATGTCTGAGTCACAGTGGTGGT	0
AAGAACCAAAAAAATGACTCACAGAgtgttc	0
gttcgaggctgcaatgagtcatgatgatgtc	0
ATATTTAAAGGTCATGAGTCATGGCCTCAGA	0
TGACATGACCAGTATGACTGATACACCACCT	0
acccatgggaggaatgagtaactccagacgc	0
tcctcagatgtgaatgagtaaggaacagaaa	0
ACCCATAAGGGCAATGAGTAATGTACTGAAT	0
gaaagaggtttaattgactcacagttctgca	0
TAAAACAGCTGTAATGACTAAAGCAAAAAGT	0
tacctgtgtgctgatgactcacaaatctatc	0
ACCACATGGAATAATGACTCATGTGCATTAA	0
ggtcagagtgctaatgagtcatgaacatgga	0
tgctcttgtggtgatgagtgagttctcatga	0
ATTGATGGAAAGTATGACTCATGGTGGTTTG	0
ttatgttcctttaatgactcacctattgagg	0
taaactaagtagaatgactcaacgaaggtga	0
ATGGAACCAGGGTCTGACTCAACATGTCCAA	0
gaaggtgatcataatgagtcagggtggggca	0
ACTAACTAcaagcatgactcagagatattgt	0
ccaaaatattcatatgagtcaccttattatg	0
caagttgctctggatgagtcactccctgagt	0
gccacaggaccagatgagtcatgaatcatgg	0
CTTTATCATAGAAATGACTCTTGTCATTTAT	0
ATCTGTGGCTTGAATGAGTCACCAAAACTCA	0
AAGGGAGAGGAAGATGACTCATGGGAATACC	0
aaaagaggtttaattgactcacagttcctca	0
ATCTTAATTGGAGATGAGTCACCACTCTGCT	0
gatcttgtgagaactgactcactatcacaag	0
ACTTACTTCCTGTATGAATCATATACCAAAG	0
ATAAATTTTTGTTATGAGTCACATTTTTAAA	0
TTACCGCAAGACAATGACTCATGGATCAAAG	0
ATGGCACTGGAGTAtgactaagcacctgggc	0
TAGTAGGAAGTAGATGACTAAAAGGGAATTG	0
TGGTTCTTATTGTATGACTCACATAAACACT	0
cagcaaaaagattatgactcactgaaggctc	0
GAGTCAACAAAGAATGAGTAAAAGTTGTGTC	0
GGGAGAGGTAGAGATGAGTAAAGTTATGTAA	0
cagtggcacagtcatgactcactgcagccgc	0
tgggattacaggtatgagtcactgcacctgg	0
ggactaagacaggatgactcatgatgccttt	0
ttattgtttcttaatgagtcaacaggttact	0
ctgttctctaataatgagtgagttctcacga	0
AACAACACTAAAGATGAATCATGGGTTATCC	0
ACAAAACATAGCTATGACTCACTTGAATCTA	0
AATATTTACTTAAATGAATCATAGCAATGCT	0
AAGCATGGTGAAGATGACTAAATAGAAGAGG	0
tgggattacaggtatgagtcaccgggcctgg	0
ctcgtgcttggctctgagtcactattgtctg	0
TGCTGCTGAATGAATGAATCAGTGAATGCTG	0
CTCCTGTGCTTAGATGAGTCACTTCCAACCA	0
TTTTACAGAAGTGCTGAGTCACACCTGTAAA	0
tatctttctctagttgagtcatgatcaacta	0
tggttagtagaggttgagtcaggatttgagc	0
aataagtatgggtttgagtcaatattctgcc	0
TTTGCATTATGGAATGACTCACACTCTCTTT	0
GTTCGTCAGTTAGATGACTCACTAGCTAAAC	0
GACAGGAATGTCTATGACTCACTCCTGATCG	0
TAACACTAAATAAATGAATCATAAATGATAC	0
gccaggcatgtgaatgaatcatcttggaagt	0
ATGTAACTGTGATctgagtcacatatggtta	0
ATTTGTTTGTTGACTGAGTCACTTAAGAGTA	0
TGCATCATCAGTGCTGAGTCAGAAGGACTAA	0
ATTAGCTGTAAAAATGACTCACATCTCCCTT	0
GATGAGTGAATAGATGACTAATACTTCGTAT	0
TGCTCCATGTGTGATGAGTGAATAGATGACT	0
tgtgtcttgaagaatgactaacattcagact	0
AAGGAAGTTTAAAATGAGTGAGAAAAATAAC	0
TGATGGGAAGTGAATGAATCAGCTTTGACCA	0
ATTGTAGATGGTAATGAATCATCAACCACAg	0
ccaaatgactattatgactaatatataatgt	0
TTTAAATGCTGATCTGAGTCACTGCTTTCAT	0
gacagcggatggtatgactcattgggggcca	0
tgggattgcaggcatgagtcactgtgactgg	0
TAAAGTTATCTAGCTGACTCACTTTCTGATG	0
AACATGTAGAGTTATGACTCAATTGGGTTGC	0
ggcaaggagaagtatgagtaaagtgcagagt	0
GCCAGACACTTGTATGAGTCActtctacttg	0
actgaagggggaactgaatcacatctgtgag	0
aaatgtggctagtatgactgaggaaatgaat	0
cctggcaacatgtatgactcagcagaggcag	0
AATGATGTAATAGATGACTAAGAAACTATTA	0
TGTAGTTATTAAGATGACTCACAAGGAAGGG	0
CTCTGCTGTGCAGATGAGTCATGAGAAAACT	0
AAGACTGCTCAGAATGAGTAAGCTTTAGGAA	0
TTTAAGTCTATGAATGAGTAAGCCTGACTTT	0
CAGAAAATGAGGTATGAATCAGTTGCTTCTA	0
GTATCAGCATGAGATGACTAAGTCAAATTAA	0
AAACACCCACATGATGAGTAAAAACAACTAA	0
ATACTCCTATATGATGAGTAAAAACAACTAA	0
ATACACCCATATGATGAGTAAAACAACTAAT	0
ATACTCCCATATGATGAGTAAAAACAACGAA	0
AAACACCCACATGATGAGTAAAAACAACGAA	0
AAACACCCATATGATGAGTAAAAACAACTAA	0
ATACACTCATATGATGAGTAAAAACAACGAA	0
AAACACCCATATGATGAGTAAAAACAACTAA	0
gtcaatgcttcaaatgactcaccccagtcaa	0
TGGGTGGGGAGAGATGAGTGAGATAGGACTT	0
TCTCCATTTAAATATGACTCACCACTAAGTA	0
TAACTATCCTGTGATGAATCATCACTTTTTC	0
tgctagactctggatgactcaactggatggt	0
tacttaaaggagtatgactaagagaaccatc	0
CTTCTAAGTCTAAATGACTAAACTAGCTAAT	0
TAGGCAAGCTTTTCTGAGTCACTGACCCATT	0
caaattcttttaaatgactaaaattagcatg	0
cagcagttcaggaatgaatcagggacctgga	0
ATAGGACTTGGTAATGAGTAAACTAAAATCC	0
caagagttaccatatgagtcagaagttcctt	0
AGTAGTACAAGAGCTGACTCAAAGGAGATGA	0
agtcagatagtaaatgaatcatagtgaaact	0
cttggtgatctgtatgactcagcagaggcag	0
TACAACCGGATTGATGAGTCACACTAAATAC	0
GAAGATATCCCATCTGACTCACTTCCCTTTG	0
aaaagaggcttaattgactcacagttctgca	0
GCTGTCTGCCTAAATGACTAAGAGTACATTT	0
TGAGATAAGAAAGATGACTCACAAGAGCATA	0
AGACTGGACGGGGATGACTGAGGGCCAACTC	0
agtgaccccaggtatgactgactctaaaacc	0
GGTCCAACCAAGTCTGAGTCATGGGGCTAGG	0
ttgaccctgacttatgactcaactgatcctg	0
TGAAGCACAGGATATGACTAAGCAAGTTGGC	0
CTAGTGACTGTGGATGAGTCAGGAGTTAAGT	0
GCCACATGGTGGGATGACTAATGAGTGAAAG	0
tgggattataggcatgagtcaccatgcctgg	0
agcaggatttgagatgactgacttgtaaaag	0
attggttcacaaattgagtcacatttccagg	0
ATAGGGCCTATGTATGACTAAGTGGTTCACT	0
GCACCTGAAATGAATGAGTCACAGGGGAAAC	0
GACAAGGAAATTGCTGAGTCACGAGAACATG	0
gtatgctaatgaaatgactgatggctgggag	0
TGATTCAGGAGAGATGACTCACTTGGGTGAT	0
tgggattacaggtctgagtcactgtacccaa	0
GGATGGAGCCAAACTGACTCACACACACACA	0
TAAGTTAATTGGTATGAGTCACTTCCTTTCA	0
cacctgctccattctgagtcacccctggcca	0
cgcctgctcCATTCTGAGTCAcccctggcca	0
TTAGTCCTAGGTGTTGAGTCAATGCTGTTGC	0
GAGGGTGGGGGAAATGAGTCTGCTTGATGAT	0
GACACGCCAGGAAATGACTGAACACTATTCA	0
AACACAGATATGTTTGACTCACATGTCAAGT	0
cacaattcacaatctgactcaggtgctagct	0
AATGCATAGTGTAATGACTCAGGCGCTTAAA	0
ACAGAAACAGACAATGACTCATGTGATGAAC	0
ccccctacagtttctgagtcagaaggtttga	0
TTAAGTTTCTGGACTGACTAAATGTAGCTAG	0
atccatgtaaaacatgactcactcctccttg	0
TAAGACAGCCAAAATGACTCATAGGAGAGGG	0
CATCCCTGTTTATATGAATCACCAGGCTTAT	0
tatgtgtgggaatatgactcagcagtgaaag	0
agataatatgagaatgagtaagcatgatatg	0
CATGGAGTGGGGATTGACTCACTTTAAGCAA	0
ACCGTGCCAGTGACTGACTCATGATTCAAGA	0
TGTTTGTTTTTAGATGACTCATGTATGATTT	0
ATACAACCGTAAAATGAATCACAAGTGGACA	0
CTAAAATGGAGAGATGAATCATTCTGCCTAT	0
GACATTTCAAGGAATGACTCAAAGAATTAGT	0
tggtgcagaggtaatgagtgagttctcactc	0
gtatgactggagattgagtcacatggctaat	0
AGAGTTAAACAGGCTGAGTCACTCACATCAG	0
CCAAGACAAACATATGAGTCACTTTACTCAC	0
TTTCCTGGACAGAATGAATCACATCCTCTCA	0
ttaatgaagagtaatgagtgaatgacgagta	0
AGATGTGTTTGGAATGAGTAATTTGGTATCA	0
CATTTTAATAAAAATGAATCAGAAGTTAAAT	0
TAGGTGTGATGAGATGACTAAGACAGTAACT	0
aggacctttgatgatgactaactgatcatgg	0
ATAATGCCACAGAATGAGTAAACACATGAAG	0
CATATAAACTGTTATGAGTCAGTAGCATTGT	0
GTTCAACAATGGAATGAGTGATGCGTTAAGG	0
gctactcgggaagctgagtcagaagaatcac	0
ccaagggcaggagatgactgatgttccatct	0
GGGACCTGACTTGCTGAGTCATGCACTCAAA	0
CTTGACCATTATGCTGACTCACAAATTCAGT	0
AAGCAGAAAGTGGCTGAGTCACTATCATGGT	0
AAAGCTAAATCTAATGAGTCACCATGATAGT	0
acaagtgtactatatgaatcactatcaatct	0
GGCTTGCGTCAGACTGAGTCACCCAGCGCAA	0
CTGAGATGCCAGAATGAATCACAGAGTTTCC	0
GTCAATGTGTGTTATGAATCACGATCATAAC	0
tgtcctcacagtaatgagtgagttctagtgc	0
agatacaacctagctgactcactccactgac	0
gatgggggaaaaaatgactcagagactgagt	0
AGTAAGTGAATGAATGAGTAACAAAACTGCC	0
CAGTGTTTGATGAATGAGTAAGTGAATGAAT	0
gttgagtcaataaatGACTGACTGAATGAAT	0
AGGTTTGAGAGGGATGACTCACAAGCCTCTA	0
CAAGGTAAAAGAGATGAGTAATAGTTataat	0
CTGTGTATTAGCGCTGAGTCACTGCTGGGAT	0
GGAGATGGTTGTGCTGAGTCACTGGAGCTGA	0
TTTCTAGAATTTTATGAGTCAACAAGTTTCT	0
ACAGAAAACAGAAATGACTAATACCTGCAAC	0
cctgggtaatggaatgagtctgtctgaaaaa	0
GACTATGGTTAGGATGACTAAGCTCAAGGTA	0
GTACAGGATATGAATGACTAATCTGGCCCCA	0
gagtcccaaagaaatgagtaacttaccaagg	0
AACCTCTGTGTAAATGACTAACCCCAGCAGA	0
ACATTTAGAGTATATGACTCACCCTATTGTA	0
tacttaacagtgaatgactgaatgtttcccc	0
GGGAAAAACCAAGATGACTCACAATCACTAA	0
CCAGACTCATGGGATGAGTCACGTGGCATTT	0
TAGTCTTAGGGAAATGACTAATAtttttttt	0
GTCACAGTAGAGCATGAGTCATCGGTGGTGG	0
AGGTGGGGAGGAAATGACTGACAGGCTGTCC	0
TTGTGTTCCAGGAATGACTGATCATTTCTAC	0
agtaattacaggcatgagtcactgtggccag	0
taggttgctaaaaatgagtaagaaagagaat	0
tgctctcgtggtaatgagtaagtctcacgag	0
TCTCCAAGTCTGTCTGACTCAACATCAGTCT	0
AACAGATCCAGCAATGACTAAATAGAAACTA	0
aaagcttgaagagatgagtaactcctccctt	0
CAGTGTGTCAGGGATGAGTAAGAAAGCATCT	0
TCCCTTTAGTGAGATGAGTGACTGGGAGGAC	0
ggtaatttatgtaatgactaagagctcaagc	0
ttttgttgaatgaatgagtCACTAAGGGAAT	0
gcatttaccagaaatgactctattagtcagg	0
tagaattacaggcatgagtcaccgtgcccaa	0
tacagaagaaggaatgactaagcattcttgg	0
ATTGGTTCAAAAGATGAGTCACTTGATGAAT	0
AATGTTGAAAGAACTGAGTAAAAATCTTGCC	0
GGCGGAAGTCTCTATGAGTCACCACTTCAGC	0
ATGTTTTAACAGTTTGACTCAGCAAAATTTA	0
CAGGCAATGAGAAATGAGTAAGTAGGCTCTG	0
GAAGGCCAAGGAGATGACTAAGCCAGTAACC	0
Tcacctcacatgtatgaatcaccttacatat	0
GTTCATGTCCCTTATGAGTCACATGGGATGT	0
gtgggggcctagaatgactcaggatttttag	0
acagagcaagattctgactcaaaaaaaaaaa	0
ATGTAATGAAGTAATGAGTAAGATCTTGGAC	0
AATCTTTAAGAGGATGACTCAGGTACCTCAG	0
TATCAGCCATTTGCTGACTCAAAAAGATTTA	0
acagatacatgacatgagtcagtgggcattc	0
GCTTAATCCAGCAATGACtaatttatattta	0
GTGAAACTAAAAAATGAGTGATCACAGAGGT	0
AAAACAATGTCTGATGACTCACACCTCCCAA	0
CCTTACAGGAATGATGACTAATGCTTTGAGG	0
AAACCCATGGGTGATGAGTCACTGGAGAGAC	0
TCACTTTGAAGTGATGACTCACAAAGAATAT	0
TGAGTTCACTGGGATGAGTAACTTTGCTAGA	0
CTACTCACTCAGTATGACTAAGATGACCTCA	0
AGCCTAGGCAGGGATGAATCACAATGCTTCT	0
CTATCAATAATAGCTGACTCACTAGAGGAGT	0
GCAGGACTCCAACATGACTCAGGTAGCCTAT	0
GATACCCGTGATAATGAGTAAAATATTTTAG	0
ccacagaatcagaatgagTCACGCAATTGGA	0
gcagtgagccagtatgagtcactgcactcca	0
tgcaaacacagtgatgagtaacacagtctgg	0
CAGAATGTCGAATTTGAGTCATCTTCCATTT	0
TACCGTTTGAAGGATGACTCAGAGACAAAGC	0
TGCCTGGGGAGAGATGACTAATGCTGTTTCT	0
aggaatggaattgctgagtcatgtggaaatc	0
AGTATGATGACTGATGACTCACAAGGCCTCT	0
TAATTCCAGCAGGTTGACTCACTAGGTTTTA	0
GGCAGACCTCAGGATGAATCACAGGTTTGAA	0
TTATTCTTGAGCAATGACTAACCTCCCCCTC	0
CCAGCTTAAAGGTCTGAGTCAAGAACTCCTA	0
tggacagagagggatgaatcagttgagcaca	0
GTGTGTTTCAGTATTGACTCATGGTTTTCTA	0
taaaagcttttgtatgaatcatctgaatcag	0
agtctgaggggtaatgactcacaagggagtc	0
TTTGCTGTAGGTGCTGAGTCAGGACTCCCGG	0
CAGGAATCTCAGGATGAATCAGTCTAGATCG	0
ATACCCAGATCTAATGAGTCACAGCTGACTA	0
CTTTTTTCAATAACTGAGTCACTACTGGACA	0
CTTATCATGTGGTATGAATCAGAACTGATCA	0
AAAGGTTAACAATATGAATCATACAACTGAA	0
agtggatacaaagatgaatcaaatacgcatt	0
CAATAAAGTCTAGATGAATCAGAGATCTACT	0
TGTTGCTTTAGTTATGAATCATGTCAGTAAT	0
GCAAAAGCCAGAGATGAATCACTTCTCTTTA	0
AAACATTAAAAATATGACTCAAACATTTACT	0
GTATTTCTAGAAAATGAGTGAAAAAAAGAAA	0
CAGCAGTGAGTAGATGACTCACTTTGATGCT	0
CATTTAGGTTATAATGACTAACCTATCAACA	0
CGAAGTCTTGTGTATGACtaaaacagcagtc	0
GGTCATGTCTGAGATGAGTGAGCCCCGGTAT	0
gctgggtacaggcatgagtcacggtgcccag	0
AAGACAAAGCGGTCTGAGTCAGGCTTGCTGA	0
GCTCATTCTGCAACTGACTCACACTCAATAT	0
CCCCTAAGCCAAAATGAGTCACAGCTGCAAA	0
aaaagaagtttaattgactcacagttttgca	0
TTTGTCTAACTATCTGAGTCACTCCTCAGGG	0
GTAGAGTAAGTAAATGAGTCACTGGTGGTCA	0
TTCTTAAGCCATATTGACTCACATTAATTTA	0
TGCAAGGGGCAAAATGAGTAAGGCCTTAAGA	0
agttccgcatagaatgaatcacagctttaac	0
cagttctggcaggatgagtcacctgctaact	0
gtgtgggtgggggatgactgaggtctcaaaa	0
tggtgggaggtgattgagtcatgagggcaga	0
gctactcaggaggctgagtcagaagaatcac	0
AGGTAATATGGTAATGAGTAACATGAAGCAA	0
GCACCACACTGAAATGACTAAATCTGCCTGT	0
tgtccttgtggtaatgagtgagttctcactc	0
TCCAATGAATGGAATGACTGAGCTTCCTTCC	0
TCTCATAAAGTAAATGAGTAACTAAAGTGGT	0
cagtggtacagtcatgactcactgcagcccg	0
ggactagttttggctgactcatggaggatgt	0
GATTTTTTGTATAATGAATCAAATTAAACAC	0
AAAACTCTGAGGAATGAATCATGAAATTGTT	0
TAGAGAAGAGCTGATGACTCACAGTTAGCTC	0
TGCTGTCTTACAAATGACTCAGGATTTTACG	0
GGAGCAGAAGGGCATGAGTCACTCTCCTGAC	0
TAAGGAGATAATGATGAGTAAAAAACAGCCC	0
ATGTGCAGGCAAAATGAATCACCAAAGTTCC	0
ACTCGAGACAGAAATGAGTCAAGTAGTCCTT	0
AAAGTCACACAGGATGACTGACAGGAGTTCA	0
cctctccaaatttatgactcacaaataaaat	0
AGATGAATGGGAACTGAGTAAAGAAAATGTA	0
ACTATCAGTCCTGATGACTCACAGTTTGACA	0
GTGTTTTATTGTGATGAATCATTCTGAAGAC	0
TGCCACTCCCGTGATGAGTGAAGGCAGGAAT	0
TACAGTAGCTTGGATGACTCACCATGGTCTT	0
CTTCCTCCCTGGGATGAGTGAGGCAAGAAGG	0
CCATGATGCCAGGATGAATCAGGCCGAGTCT	0
GTGAGGCCAGACTATGACTCAGGTCAGGGCC	0
taggtgtagtggtatgagtcatgatcccaac	0
CATTTCCCCTGAAATGAATCATTCAAGAGTA	0
CATTTCCCCTGAAATGAATCATTCAAGAGTA	0
ATGCCAGTTTGCACTGACTCAAAAAAGCACT	0
GGCTCACACTGTCATGAGTCATGCATGACTC	0
ccatgttgccAGTCTGAGTCATGCATGACTC	0
AAATAGGATGATGATGACTAAAGGGGAAATC	0
gagttcagagttaatgagtcaacaatacgtg	0
GTTTCAGACGAGGATGACTAAGGCAAACTGT	0
AGAAATTGTTGAGATGACTAAGAAAGACACC	0
attcatagacaatatgactcacccattgaat	0
tcctctcatggatatgactgacctaagttat	0
tggtatgataggcatgagtcactgcgcctgg	0
CCACAGAACAGCTCTGACTCAAGCCAGGAAC	0
CCAGAGGTAAGTTATGAATCAGCAGTTTCCC	0
TGAAAGTTAAAGAATGACTCAACTGACAGAT	0
cctgcggcttaatttgactcaacatgggaaa	0
ttcatccatgtagatgaatcagtactgcatg	0
TGAGGATCAAGTAATGAGTGACTCTAACATG	0
actgggggttgtactgactcacattcctgcc	0
attgatggaaggaatgagtcagtgaactaga	0
TCAGATGTCTGCAATGAGTAAATTTAGCACC	0
AATATTTGAAGAGATGAATCATTGATTCCTG	0
CTGGACTGTGGTTCTGAGTCATGATCAGGGA	0
CTGTTGAGATGGAATGAGTAATCTAGTTAAT	0
TTCATAATTTTATTTGACTCACAATGTGTCT	0
GTCAAATAAAATTATGAATCAAATCCTTTGT	0
aaaaaaagtttaattgactcacagttccaca	0
tttctccatcaggatgagtaaaatgcaggag	0
cgtcattttatagatgagtaaactcaattcc	0
CTGGTGATACTTGCTGAGTCACAGCAGCACT	0
gcactttgggaggctgagtcaggcagatctc	0
ccATGTGTGAATATTGAGTCACACCTGTGTG	0
TTATGGTGAGGAAATGAGTAAGGTTGGGAAT	0
agaacctgtgtagatgagtaacatgggagtc	0
ttttgaattcagtctgactcaagaatggact	0
ataatttgctaggatgactcacaggactTGT	0
ccacacctaggtattgactcaagagacatga	0
AATCAGATTTAGTTTGACTCAGAGTaaaaag	0
ATCAATGTTCTAAATGAGTAAGAATTACATT	0
TACAAGAGGGAAATTGAGTCAGCTGATAGTG	0
AATCTTGAAATTGCTGAGTCACATGAAAAAA	0
CTTTAAAAGTGGTCTGACTCACCAAACCATC	0
caccatgaatttgatgactcatgagtggaac	0
ACAGCTGATCATGATGAGTCACCGCCTCGAA	0
cacacctattagaatgactaaaatttataaa	0
aaatacttatggaatgaatCATCTAAAGCAG	0
TGACTAGAAGAGGATGAGTAAACAATAACCT	0
agttatcctagttatgagtgaagaggccatc	0
tctcataaatgagatgactaaagcttaaaag	0
ttgccaggaataaatgagtgagagcatcaga	0
gctactcaagaggctgagtcactagaatcgc	0
catgagggtctttatgactcacaatctgaaa	0
CTGCTTGCTTCAAATGACTCAGGGGAGTATC	0
agtaaatgctggaatgagtgaagacattggg	0
tggcgttacaggtatgagtcaccgcacccag	0
TTGCATATTTGCAATGAGTAATAATCTGATT	0
ACATTGAAGTCTAATGAGTCACCTCCCTGTC	0
tcatccatcagaactgaatcagtgaaccttc	0
actctctcttgggatgagtcaccatgttgta	0
agaaagtgtgggaatgagtcacacagacatc	0
ggggaacacaatgatgactaatacaacatgg	0
ctcattggctaacatgagtcacatggtgaac	0
ttgaaaggcttaaatgagtcaccttatgtga	0
ATAACAGTCCTTAATGACTCAGGCCAGTCTA	0
tacatgtatttgtctgactcacttcctattc	0
ACACTTGTCCAGAATGAATCATCACAAACAT	0
CCTGAGCATTCATATGACTCACTAGAGTCAC	0
TCAGCTGTCAGCGATGACTCACTGAAAGTGA	0
CCGAAACACTGGTCTGACTCACGCTACGAGC	0
ggcaacaaccctgatgactcagaagttgtca	0
attatataaggacatgactcactgggggtta	0
tggaattacaggtatgagtcactgcacctgg	0
GATTGAGGAGGGAATGAGTGAACTGCTGCTT	0
TGTAATCTGCAATCTGACTCataggacctcc	0
TGCCTTTCAAAGACTGAGTCATGAGGGGTGA	0
AAAAAGAAAAGAAATGACTAACAGTGTCAGA	0
GACTGCTTTGGCAATGAGTAACCAAAAAAGA	0
GCTTACTGCAGGAATGAGTAAGGGAGTCATT	0
ATAGTTTCCAGTAATGAATCATCTCATGGAG	0
cacacctatcagaatgactaaaattaaaaag	0
gtaaaaatgccagatgactcaactgcatgaa	0
TGCTGACCCTGGAATGAATCAGATCCGAGTG	0
CCAGGGTGGGGTGATGAATCAGTGATGCTCT	0
GCAGCTAAATGAAATGAGTAATATTATTTCT	0
ACATGTGCCCCGAATGAGTCAACATGAATTC	0
ACATGGTTTGCATATGACTCATGCAATCAGT	0
GAGTCACTACAaaatgactcagtgagcatct	0
ggcaaatagcttaaTGAGTCACTACAaaatg	0
catccccatttggatgactcacaaaagcctc	0
ttaagtgaaataaatgagtcacaagacagct	0
TAAAATTTAAGGTATGACTCACCAAAAGACT	0
cctgaggtgggggttgagtcaggttttatat	0
aaaagaatcaaagatgactcaccaaagtttc	0
ATATGAATTCAATTTGACTCACCTCCAGTAT	0
gcagatgaatgagatgagtgaatgcctggtt	0
tgagattctaggaatgactctcaagcttcac	0
GCTCCCTTAAACTATGAGTCAGGCAAAAGCC	0
GCCTGGTCCAAGGATGAGTCAGAGAGTGGTT	0
ctatgagatcaatatgactgaacttcctctt	0
gtgggtggaattgctgagtcacagggtatat	0
GAATAGGCAGATTATGAGTAAACATCTTCAC	0
tggaattacaggcatgagtcaccacacccag	0
ctaccagcaatgtatgagtcagtcttttcaa	0
ggggattataggcatgagtcactccgcccgg	0
TCACAAACAAGAGATGAATCACTAACTCTAC	0
AAATGAATAGGATTTGAGTCATTGGTGCTCA	0
acctaagcataatatgaatcaattGTGGTCA	0
CAATTAAATTAAAATGACTCACCCCCAAACT	0
GGGGGCAGGGAAATTGAGTCATGTGTGAGTT	0
TTCTTACCATTTGATGACTCAGTGGGAAGTA	0
GTAGCAGGGGAAGATGAGTCACATAGTCAgc	0
AGAAAAATAGTGAATGACTCACTCACATGTG	0
GTCGGGGGTGGGGCTGAGTCAGGTCTGGCCA	0
attactgtcttatctgactcagagtcctgat	0
TCAGAAAGAGAAACTGAGTCACCAGTGAATC	0
tgggattacaggtatgagtcaccctgcctga	0
tttacattgtgaaatgactaaatcacactaa	0
TTTTAAGAGAGAGATGAGTAAAGAGACAAAC	0
acaacagctggtgatgactcacgtttctggt	0
cttagatgacagaatgagtaagtagtgagga	0
cagagatacaaggatgagtcaacatatgcaa	0
tcctttagctgtaatgaatcactgccatgac	0
AAACCCACAAAAGATGACTAAGACATTGCTC	0
CTAGCATCAGGGTCTGAGTCACTGCCTTAGC	0
gctcgggattggtttgactcaacaaatcatt	0
aggcacctgagCAATGACTCAGGCATGAAGG	0
CACACAAAGTGATCTGAATCATTTCTGTGGT	0
catataccaaaagatgactcaaccacagaag	0
CATAGCAACCATTCTGACTCAGTGGAGTTGA	0
TTATTCAACATGAATGACTCAGTGAAAAGAC	0
gaaagaggtttaattgactcactcacagttc	0
ATCAAGGATTAAAATGACTAAAGCTGTTTTG	0
gaaagaggtttaattgactcacagttctgca	0
ATCTCCTTGTGTTATGAATCAtagtaacatg	0
AGCTGGGGGTGTAATGACTCAGGGAGACAAC	0
tgagattacaggtttgagtcactgtgcttga	0
cataggcagtgaactgagtaacaacatatgg	0
TGTGGCCCATGTTATGactcactccacaaat	0
GGTAGATGACAGGATGAGTCATGATTCTTTT	0
CTAACACAGGAGAATGACTCAAATGAGGGGA	0
GGGAATTTGTTTTCTGAGTCACTGCTTCATA	0
CTCAAAAGTTAAAATGAGTAATCCTCTAACA	0
CTTAAAAGTCTAAATGACTAATTTGACTAGC	0
TATGAGACAGGGTATGAGTCACTTGGGAATT	0
GAAGGTCACAGTAATGAGTGAACTCCCCCTT	0
CACACTTAGTATGATGAGTAAAGCTTCCTTG	0
ggactcatgacttatgactcagcgaatccta	0
ttttttttttaaattgagtcagtcttgctct	0
caccactcactcaatgactcaccagagcaac	0
AAATCAGTATGAGATGAATCACGTTCCAAAA	0
CCCTGGGGTCTGTCTGACTCACAAGGCCAGC	0
accacaatagagactgagtcaacaagtagga	0
AGCCAGGAGGGAGATGAGTAAAGGCAGGACT	0
tcactttggttaaatgagtaactattgtttc	0
GAGTGTATCCAAAATGAATCAGAATAAGGTT	0
gcaggaaatcaaaatgagtcaggatggagaa	0
gtcaggatggagaatgagtcagggagaagca	0
acatatgaatagattgagtcacagaaaggtt	0
gtggggagaatatatgagtaatatatatgac	0
gtgaCCCCCCAGTCTGACTCACACCAGCCAG	0
AGTCAAGATGAAGATGAATCAGAGTCGGAGG	0
atttggtgatgaaatgaatCAACATGTGGTA	0
ACTTAATGAGAGTCTGAGTCACCCTTAGCAA	0
aaccaccaccctgatgagtcagcagacatcc	0
AAAACGAAGCATATTGACTCACCTCACTTAA	0
CGTTTGAGATCGTATGAGTCAGCGTGCAGTG	0
ctgagcctgcaggatgagtaagagctttgca	0
GATTCTTATTGGTATGAGTAAGCACCTAACA	0
GCTTTATTGTGACATGAGTCAGAGTCTTTGG	0
TGTTGAAAGGTGTCTGAGTCACTTAGGATAT	0
agattagcctggattgagtcactgccctatc	0
tcattatgtagttatgactgattgattggcc	0
AACCCATCCTGGGATGAGTCATGCAGGGCCC	0
tattctaagagaaatgagtcactggggaatt	0
aacaaagacagtgatgactaaaaggagcaaa	0
GATTCTCTTGGGGTTGACTCACGTCATGAGT	0
tggtaggaggtatttgagtcatgggggcagg	0
tctgtaaaagagaatgagtaatgtgtacctc	0
tgggattacagggatgagtcaccgtgcctag	0
GTTCCACAATTTAATGAGTAAGGGAGTGAAC	0
ATCCCACAGTGTTATGACTAAGGGTTGCTGA	0
accattctctgggatgagtcaccattcctgg	0
ACTAACACAATATCTGACTCACTGGAAATTT	0
cagagagatagctatgagtcagaagacgtaa	0
CCTTGACGATGGAATGAATCAAGGAGAGGTT	0
TGTCTGAGTGGTGATGACTCACAACAAAATC	0
ATAATTCTGGGCTCTGACTCACTTAGAAGGT	0
AGCATCAGCCTCAATGAGTCATGAGCAGGAA	0
caccttgagctgaatgagtaaagctacagag	0
AAGAAGGAAGGAACTGAATCAGCTCAGCATC	0
AACTTATAATCTGATGACTCACTTCACTTTA	0
AAATGACACAGACATGAGTCACCCTTAAAGG	0
aaaagatgtttgactgactcacagttccaca	0
GCAGCGTGTCATTCTGACTCAGGGACTTTCA	0
ACTACCTATGGGGATGACTCAATGGGAATGA	0
ccagggaacttggatgagtcacttaacttct	0
GCAGGTTTCAGGGATGAGTAACAAGATGAAC	0
GTAACTCTGGGGTATGAGTCACTCGGATGCA	0
CTCTGAAGTAGTGCTGACTCACAGCGGCAGC	0
GGCATTATCATAAATGACTCAAGCTGCATTC	0
CCTGTAGTCCTTTATGACTCACCAATTAATC	0
gttaagctgaaagctgagtcatgcaggaagc	0
ggtagtggagttaatgagtcaggcagacaaa	0
gctgatttgcataatgactgatgaggttgag	0
tggttccttgatactgactcacaggcagggc	0
AATAATTTAGTAGATGACTCAAGTCTCAAGG	0
TTAAAATGCGGGTATGACTGAGCTAAACATC	0
tggtgggaggtaattgagtcatggggccaag	0
TCAGAGCTGGAGTATGAATCATATCCACCAC	0
GCCTCAAAGAGGTATGAGTGAACAGTTTGAA	0
gctgcagtgagacatgactcactgctctcca	0
ggtcatgaaacaaatgactcacatataccta	0
cttttgcctcaggatgaatcatacccaattt	0
tacaaacaaatgaatgaatcaatctgagatt	0
AAATTAATTTACAATGAGTCACTAAAGGGAA	0
AATGGGGGAAGGATTGAGTCATTGGTAATTC	0
CTCTCTTTTTAAAATGACTAAACACATGCAA	0
gaaaaaggtttaattgactcacagttccaca	0
CTTTTATTATGTTATGACTCACCTGTAGTTC	0
atgaTCAGAATTAATGAGTAACTAGAAAGAC	0
GATTCAGGTTTTAATGAGTAAATCTAGTAAG	0
cagtggtgagattttgactcactgcaacctc	0
ttgtcgcaaaagACTGACTCATGTAGGAACA	0
ATTAGTGGTTATAATGAGTAAACAACCAGAC	0
CACTGACAAGATAATGACTGAGGAAAATCTC	0
GTCTTGCCAGTTGATGAGTCAGAGAAAAAGA	0
tgagttcttatgtatgaatcacaacctaacc	0
CTGAGCTTTTATGATGAGTAAAAAGTGAATA	0
AGTGTGTTTGAGGCTGAGTCACCCCAGCGAC	0
atgtcacatctgtctgactcactcttctgtc	0
tgggattataggcatgagtcaccatgcccag	0
ctgttcttatggtatgagtaagtctcatgag	0
CAGCAGCTAGGTGATGAGTAAGCTTATTTCA	0
GATACTTTCACTGATGACTCATGAGAGGTGT	0
ccagccactattactgactcaccatatggcc	0
tagcctgagagaaatgaaTCACCTAAGCCCT	0
cagaaacaactctatgagtcaacgtatgtga	0
GGGACTTGCTGAAATGAGTAAAGATGTCATC	0
AGCCATCAAGTTAATGAGTCAAGTAAATCCT	0
CCTGAGGGACTGGCTGAGTCAAAGGTGTTGG	0
ttgcattttacagatgactcacttgaggcac	0
AGACAGAAGGGAAATGACTCACTTAAGGTCA	0
CAGGTGGTCCGGGATGACTCACCACCCCCAG	0
AAGCATAGAGAAGATGAATCACCCTGACATA	0
GAAGTAGTGCAGAATGAGTGAAACTGGAGAG	0
AAGTCTCAGCAAAATGACTGAAAAAGCCTCT	0
ATTTAATCTCTGGATGAGTCAGAGTGAAGAC	0
gaaagaggtttaattgactcacagttccaca	0
agactttaacttgctgactcacccagcagat	0
CCTACATCCTGTAATGAGTAAGTCATGTGGT	0
AAGAAGTAGAAGAATGACTGAGATGATGGGT	0
ATATGAACAGGAAATGAGTCTGAAGTCTCAA	0
aaaaaaaaagattctgagtcaaagtgctcaa	0
caaagaggtttaattgactcacagttccaca	0
gcaagtgatcagaatgagtcaggttggggaa	0
gcaggtaattggaatgagtcagggtggagca	0
TAAAGAGTACAAGATGAATCACACTAGGTGA	0
CTTTTAAATCAAGATGAATCACACCAGGTGA	0
TCAGAGTACAGATTTGACTCACAGTTGAATG	0
tgtgaaggaagggatgagtcaatggtgacac	0
CAAAGCTGAGGTTATGAGTCATGGGCTCAAT	0
aaatatatctagtatgactaagtaaattctg	0
TAGGTTTTATGTGATGAGTCACCACAGTTAC	0
TTATTTTAAAAGTATGAGTAATTAGACCAAA	0
GACTTGGTAGAAAATGAATCATCAATTTGAC	0
ACCTACAGCAAAGCTGAGTCAAACGAGATTG	0
tgggattataagcatgactcacctcgtccag	0
catgttccttggtatgagtcacgggtccagg	0
tctgctctagctaatgactcaaaaatttgtt	0
TGAGTCACTCAGAATGAATCACCCTTCTAGC	0
gacagaggttaaattgactcacagttaagca	0
CTCATGTGAGTAACTGAGTCATGAGAACATC	0
aaatatttgttgaatgaatCACTGAATGATC	0
AAGGAAAAATATGATGAGTCACAAATATTAA	0
CGTGGTCACCTGTATGAATCATCCCAAGGAG	0
atgatttatgaaaatgaatcatttctcagtc	0
GCTGTCTTGATGAATGAATCAATGAGGTTTT	0
tgctatatgaGAACTGAATCATAGATTctag	0
TTGAAGGCAAAGAATGAGTGACGATCGCATG	0
accatagtaagcaatgagtcactgttaattg	0
aatgcctaattgtttgactcatgatcaggta	0
GGATAGTAAGATGATGACTAAGGAGGGAATT	0
TGTGCTCTGCATTCTGACTCAGGAAGCCCAT	0
TTGACTAGAAAAAATGAATCATCCAACTATC	0
TTGACTCTAAAATCTGAGTCATGGTTTAGGA	0
GCACAGACATATGCTGAGTCACTTAGTGGGC	0
AGACCTCACTCTGATGAGTCAAAGGTAAAGC	0
ggctgctcctgtactgactcaaggaaccatg	0
tttttttttttAACTGAGTCATGCAAAGGAA	0
tatttatctgctgatgactcacacattttta	0
AATGTTGAACTGAATGAATCAATGACTTAGG	0
ACAGCGAGGCAAGATGAATCACTATGTCTGT	0
aatgaggctttgtatgactaaataaaatctg	0
TTCCTCGCTAATAATGACTGAGCATCTCTGG	0
GCAGGAGAACAGGATGACTAAATTAGGTGTT	0
GAAGAGCCTCAGGATGAGTCAGTGTGGTTTT	0
tgggattacaggaatgagtcactgcactcag	0
GAAAAAGGGGTTGCTGAGTCACTCGGAATAG	0
ACCCTAGGTGGAAATGACTGAAAAAAGCTTA	0
AGACAAAGGGGGAATGAATCATAGAAGAGGT	0
tgagattacaggcatgagtcaccatgcccag	0
GGGTCATGTAAGTATGACTCACAAATGACCA	0
agaggctgggaaaatgagtaattagcttctt	0
ccagtgaccagggatgactcaagatggagca	0
CTGATTTTCCAAGATGACTGACAGCAGCTGC	0
ATGGAGAGCAGCTATGACTCAAGAAACACCT	0
tgatgagctctggctgactcatggttttcct	0
GCCTTAGAATTATATGACTCATGTAGGCATT	0
tgggattacaggcatgagtcactgcacctgg	0
gaccagctgagtaatgagtcatgagtcccag	0
cagcaatgcaataatgactcactgcagcctc	0
AGTAAGAGTAAGTATGAGTAAGTACTCTGCA	0
CAGATATCCTAGAATGAGTAAGAGTAAGTAT	0
taggattacagacatgagtcactgtgcctgg	0
aaaagggcacataatgaatcaatattactat	0
GCTCTCAGTCAAAATGACTCAAATGCCGCAC	0
GTTACATCGTAGTATGAATCATAGTAGAACC	0
GTCATGAATTGTACTGAGTCACTTGTACCCA	0
ATGTTTGACTTATTtgactcaacatgaaagg	0
ATAGAGAAACAGAATGAGTAAAGGACTTAAA	0
attttattgtagcatgactcaattgtattgt	0
taattttctctagatgaatcaactgtcaacc	0
GAGAAATGGCAGGATGAGTAAGATGCATGAA	0
TTTGGATTGTGGGATGAGTCAAGGGGAAACT	0
CAGTATAGTAAGTATGACTAAATGTGGGGAT	0
AGTATTATTTAGTATGACTAAGTAAAACTGC	0
CTCTTTACGACTTATGACTCATAGGTGTCAA	0
ACATGGGAGTGGTATGAGTAAGGATCAGCCC	0
CGTGATCATCGTCATGACTCATGATGAGAGA	0
CTAAAGGGCAGAGATGAGTGATGAAGATGAC	0
TGCTGTGTCTAGAATGAGTAATTCACATCCT	0
ttcatccctgaagatgactcactactggcaa	0
ctAGAATGGATGAATGAATCAATGAATACAT	0
gtacacagctgaaatgagtgatgcaatcaag	0
ccagggaggagagctgactcacattattttt	0
CTTGACAAGTACTATGAGTCAGAAGGCCACA	0
GAATTCACAGGGGATGAGTCAGAGAGAGGGA	0
AACAGCTTCATGTCTGAGTCAGTGACCTTTT	0
CACACTGGAAGTAATGAATCATAGATCTCTT	0
ATCTCTTTGTGATTTGACTCACTTTAGATGC	0
AAAATCACTCAAACTGAGTCAGGTGCTGACC	0
TAAAGACTTAGTTCTGAGTCACACACAACAA	0
TTAAAATCCAAAGCTGAGTCATTGGGCTTTT	0
gcaggtgattgaaatgagtcagggtggagca	0
cagggtaatcggaatgagtcagggaggagca	0
TTCATTTGCATAAATGAATCACATAAATGAT	0
TGACTATGTTTAAATGAATCAACTCAAACCA	0
aaaagaggcttaactgactcacggttcctca	0
ATTACCATATCAACTGACTCACTGGCAAAAA	0
TGTTGTATGTGTAATGAATCATAGTGTCCAC	0
CTGGAGATGTGTTTTGAGTCACAGTGTGCAA	0
gttagccatcataatgagtgagttctcacga	0
tgttctggctggaatgaatcatttcaattac	0
ATTATTAAATTATATGAATCATGCTCTAAGA	0
GGAGGACTTAAAGATGAGTAATCCACTGCCC	0
TGATTCAGATTCAATGACTCAGTGGTGATTT	0
CACAGAGACTAGAATGAGTAAAGCAGGTTTA	0
GTTCACAGCATGAATGAATCAATGTGTGATG	0
caaagagatttaattgactcacagttcagca	0
TGCACTGGGGATTCTGACTCAGTAGACCCAG	0
ctctgcaaccaAAATGACTCACTCCTGGCCT	0
aggcagtggggtcatgagtcacaaccaagca	0
GGTGGAGAGTTGAATGACTCAAGGCTACTTC	0
gagactgactgaactgactgataagaaatgg	0
ACACAGAACCAGAATGAGTCAACTGattact	0
GAGAGTTTAgagaatgaatcacaagggggcg	0
catccccttggtgatgagtgagttcttgctc	0
agtttggagttaaatgagtgacaGTGGACAA	0
GTGCACATTGTATATGACTCAGAGTCAGTGT	0
AGTTTCCAGGGTGATGACTGACCCACGTCCT	0
ATGAAGATGCAGGATGAGTCAAGTCCTATTT	0
GCATACTGAGAAGATGAGTCACTGGGGAATA	0
atgaggtgcagagatgagtaagacaaggtat	0
TATCTAAAAGAGAATGACTGAGAATATGAAG	0
GCATTGATGTGTTATGAATCATGGTTATTTT	0
ccatggcctggagatgactcagggcccaaga	0
TAAACAAAAATAAATGAGTGAGACTTCTGAA	0
GGGAGGTACAGGAATGAATCAAGATTAAATC	0
GAAATCATCTGCTCTGAGTCACATTATATTG	0
AATCTTAAGCAAGATGACTAAATCATCTTGC	0
TTTGTTAATGATTCTGAGTCACTCTTTTTTT	0
AGCAATCACTCAAATGACTCACCACACACAT	0
catccccctggtgatgagtgagttctcactc	0
CTACTGGCCAGAAATGACTGAAATGGTGTTT	0
TTTGGAGTTGAATCTGAGTCACTATTTAGCC	0
GAGATAAAAACAGATGAGTCAGCTGGGATGC	0
AGACTGCCTCAGGATGAGTAAACTGTTCCCC	0
AACAACCTGAAGAATGACTGAGATGACTACT	0
GAGCGTTTTCAGAATGAGTAAGGGCTGGGAA	0
TGGAGATATTGTTATGACTGAAGAATCAGAA	0
GCGGAATCCAGAGCTGACTCACAGCAGCGTG	0
CCTTTCCCCTGTTCTGAGTCACTTGAATACA	0
tgggattacagacatgagtcaccatgctcag	0
TGATGGACATAGGATGACTAACAGCAGGTAG	0
gggcagtgcatagctgactcagaagcagtct	0
caggtgtctaaggatgactgaggacagagca	0
caggtgactaagaatgactaaagacaaaaca	0
caggtgtctaaggatgactgaggacagagca	0
caggtgactaagaatgactaaagacaaaaca	0
GCAAGGAGCAGAGATGAGTCAGTGTGAATTG	0
GGGATGGGTTTAGATGAATCATTCATCTCTC	0
gaacccggaaatgctgagtcagggtacccga	0
tgtaattacaggcatgagtcaccatgcccag	0
tgggattactggcatgagtcaccatgcccgg	0
AAAAAATTCTCAAATGACTCAAGACATACCC	0
GCTTCATCAGGAAATGAGTCTGTAATGGAGG	0
aaggccgaggtggctgagtcacttgaggtta	0
taggtggttctgtttgactcaaagctgtgtt	0
GAAGAGGTTAGAAATGACTAATCTGGCTTCT	0
CAGATTCCAGAAGATGACTCAGGTGTCCCCA	0
GTTTCCTGTGGGGCTGAGTCACTTCCAGAGG	0
AGTGCGTGCCTAGATGAGTCACTCTTCAGGT	0
ggtcaagactgcaatgagtcacgatcacgcc	0
ggggattacaggcatgagtcacctgcctggc	0
catactagaaggtatgactcagtgttctgca	0
aatgaaaataaaGATGAATCAGTACAACGTC	0
CTTTCCCAAGGTGATGACTCATGGTTTTGTT	0
CTGGACTTCTTAACTGAGTCAGAGGGGGTGT	0
agaagtctcaggtctgagtcactccttcagt	0
aggctgaaattaaatgactcacctgaggtca	0
TCAGATGCCTACTATGAGTCACAGTTGAAGG	0
CATCTTTTATGAACTGAATCATAAACCACAG	0
AGTGTTCCATGAGCTGAGTCAGGAACTATGG	0
gattggttcaggaatgaatcatcaatagtag	0
GCTAGTTAAATGAATGACTGAGTGAGTAGAG	0
TCTGTTGGGGTGAATGACTCAGAGGGGTTAG	0
tgggattacaggcatgagtcactgcgcccga	0
CTTCCAGTAAAAGATGAGTCACAAGCTAGAA	0
CTTCCCTCTTCAGATGACTCAGTGAAAGGGA	0
CCCACCTCTGAAGATGACTGAAGACAGGCCA	0
tgggattacaggcatgagtcaccgtgtccgg	0
TCAAGTTATGTGAATGAATCATTCTAGCTGT	0
AATTAACAAATAAATGACTCATAGGACAAAG	0
ATACGCCTCTATAATGAATCAACTCAAGAGG	0
aacaacacagaatatgactaatAAAGAACTT	0
AAGTCAGCCTCTGATGACTCACTTTAAGGTA	0
AGGTTAGGTGGATATGAGTCAAAGAAAACTG	0
GGATACAGAGAATTTGAGTCACAGTTTAAAG	0
ACAGCTCTTTTGGCTGACTCAAGGGCATCTG	0
tgggactacaggcatgagtcaccagttttaa	0
TGAGCAGGCAAGTTTGACTCAAGAGTCCCTA	0
ACATGAGTTGGGGTTGACTCAAAGGAGATAA	0
AGGTATGAATAAGATGACTAAGAATGTAATG	0
GCTCGGGCTTAAGATGAGTAAGATGATGAGG	0
AAGCGCTCAGTTTCTGACTCACCTCCCGCCC	0
CTGCTTGGCTTGTATGAGTCACAGGGTCTCT	0
taaaagatggggtctgagtcacaagtctcct	0
agtgagtccttggctgagtcacatcacctct	0
CTGTGTGTTTGTACTGACTCACTGCATCTGA	0
CACCCCCCATAATCTGACTCACAACTTCACC	0
GGTTAGGCATGGAATGAATCAGCAGTGTCAA	0
aatgtgaccttggctgagtcatgtaagtctc	0
TCTGTAGGATGGGATGAATCAAGGCAGCCAG	0
TTTGGGGGATGTGATGAGTGAGCTGAGAGAG	0
TGACTACAGTAAATTGAGTCAACAAGTTTCC	0
ATCAACACTTTAAATGACTAAAGTCCAGATT	0
TTGGCTGGGATTGATGACTCAATGCCTgatg	0
GACTCAATGCCTgatgactcaatgcctgtaa	0
CTATGCAACAGCTATGACTCAGAGAGCAGTA	0
AAACCTAGCCACTATGAGTCACTCTCTGGAA	0
ctgacacccaggaatgagtgaagacagccag	0
tatgtcagcaaaaatgactcaaggggacact	0
GGATGGCTAGGGTTTGACTCAGTCGTTACAT	0
ctttcagtttaagatgactaagctctgggga	0
ACTAAGAGACCAGATGACTCACATCTGGTGA	0
acaccatcaggaaatgactgagccaaaactg	0
TGTAGCTTCTCTGATGAGTCACTGTCTTGTT	0
cctgggttctaatctgagtcacagtaGTGTT	0
AGCCTGCTGGGGTTTGACTCAGCAGCTGTGG	0
ACAGTTTGCATGAATGACTAAAATGCTGTAT	0
cacacagaagatgatgagtaaacacttgcta	0
CTGGAGTCAGTAGATGAATCAACAAACTGAA	0
ctgttctcttgtgctgagtcacttcctgggt	0
ctaaggctaaagaatgagtgaggaagctggt	0
CAGTGCCTCAGCAATGAGTAACCAAGTTTAG	0
ACCCAAACTGAGAATGAGTGAAAGGAAAATG	0
AACACTCACGTGACTGACTCAGGCATGTCAT	0
TCTCCTTAAAGAAATGAGTCACACATCTAAC	0
CATTttgccagttatgagtgaacctcaaaca	0
TTTAGCCTCACAACTGACTCACTTAGTTCAA	0
aagtggtaaaggtatgagtcaaagcccaTAG	0
ATGGTCTAGAGGAATGAGTAAAGCATGGAAA	0
ATATTTGGTCAGTCTGAGTCACTGTGGCTCA	0
GACTGACCTCAGGATGACTGATTCTCTTTTA	0
TATTTTCTCTTAGCTGAGTCATGTGATGAAC	0
TTGGGGTTGCAGGATGACTCAGGAACAGCAG	0
tgattccatttatatgaatcatgaaatgtcc	0
CGTTTAAAAAAAAATGAATCACTTTTATATT	0
ATATTGTTTCAAGATGACTGATGCCAGCTGT	0
taattagtgtataatgagtcatgaggacgaa	0
AACACCTGCAGAGATGAGTAACAGCCCTGCT	0
GCTTAATGTACATATGAGTCACCTCACCTTG	0
GCCAAGAAAGAGGATGAGTCACCAAGACCCA	0
tgacacatgtcagatgactcaaattttttgc	0
TCCTGCCAAAGCACTGAGTCACTGGCAGGGG	0
tacacctattggaatgactaaatttaaaaaa	0
aaatggtcaataactgagtcaaggaagatgg	0
AGAAGATTTGAGGTTGACTCAAGCCAGGGTT	0
TGTCAAGGGCAGAATGACTCAGGGCTTTGGT	0
TCTCCAGGAGGGTTTGAGTCAGGCTTAGGTT	0
agaatggcagaggctgactcaccatcactct	0
ATGTTCCCGACAACTGAGTCACCATACCTGT	0
ATATGGTTTGGATCTGAGTCACCATACCTGT	0
atatggtttggatctgagtcaccatacatgt	0
CTGATTGGCCAGTTTGAGTCAGGTGTTCATC	0
CCAGGCTCAAAGGCTGAGTCACCTGGTGCCA	0
GCCATCCATTGAAATGACTCAAGTCCGTGAT	0
cactgagactgtgctgagtcacacccaaaga	0
tttcatttttataatgactaagaacaaacca	0
GAAACAGAAAGGATTGAGTCACTCTAGCATT	0
GTGATTCATGGGTATGAGTCACCATGACATC	0
GGATCATTAGGTTATGACTGAAAATGAGAAA	0
ttattcttcaagtctgactcacacacatgtg	0
tggacgttgagaactgactaatgccacacat	0
tcttatcaatattctgagtcaggcaagacaa	0
AAGTCAGGCCTGGCTGAGTCACCCGAGGGGC	0
TTTCCTCATGAGTATGAGTAACAACCTCATA	0
ggttctagtttctatgactcaccttgaggaa	0
TTCACTGTTCGATATGACTGACTTTGGTCTG	0
CATTGAGGAGTGAATGAATCATTGTAATAAG	0
agagttgtctggtatgactaagggaaagcag	0
TTTCTGGAAGGAACTGAGTAAAGTCTTCATG	0
gggtatgacaagaatgactcatttcatgtga	0
tgctgaggtttaattgactcacagtcacaca	0
GAAGACCTGTTTAATGAGTAAAAGCTGAAAA	0
gatgaaaaccaagttgactcaagtcatgaga	0
agtcacccagtggctgagtcaaaggccaaaa	0
CTGGCAAGGTTTTATGACTCACTTAGTTAAA	0
cacctgctccattctgagtcacccctggtcg	0
cacctgctccattctgagtcacccctggtca	0
TTGAGAGACGAGAATGAGTAACTATGGAACC	0
CAACTAAAAGTTGATGACTCACTTTCACATT	0
TTCCTGTTCATGTATGACTCACAAGAAGGTG	0
CACTGCCTGGGAACTGACTAATTCTTGCAAT	0
TCTCAGCCTGGCTCTGACTCACCACCCACAC	0
CACAGCTCCAGTACTGAGTCACAGCCACATG	0
CTATAAAAGTGCAATGACTAAGATCCTTCAC	0
caggactgctatgatgactcaaggaaacgac	0
AGAACAGGTGTGAATGACTCAGGCATTTAGA	0
ttacagtctgaagatgactgatgcttccaaa	0
AACACAGACAAATCTGACTCAAGTGCCAAGT	0
tgtgagactgtgtctgagtcacttgacatct	0
CCTAGGGGTGACTATGAGTCACAGCCCATAC	0
CACAGTCAGCTGTCTGAGTCAGCAGGACAGG	0
AGTTGACCCAGGATTGAGTCACTCTTGTGGT	0
AAAGGCCAGTGTGATGACTCACATCCTGTCT	0
AACGCTCCAGGCTCTGAGTCACAGAAGAAAG	0
gaccctgaagcagatgactcaggaaagtcat	0
cctccccatggtaatgagtgagttctcactc	0
TCAGGGTGGGGCAATGACTCACAAAGGTGTT	0
ACGGGGAACTGGGTTGAGTCACAGCACAAGG	0
AGACACTACTTATATGAGTAAGTGAAGCATG	0
CCATTGCCTGTGACTGAGTCAGGGAGCCTTC	0
TCCCCAGTGGGAACTGACTGAGCTGgcaggc	0
gcaactgtatgaaatgagtcaaatgtaagca	0
TTAGGTTGAGGGACTGACTCACAGGACATTG	0
cagtggcacgattttgactcactgcaacctc	0
CCTTTGATGAAAAATGAGTCACTTCTTCCTG	0
taaaatgttgtaaatgactaaagggtacttc	0
TATGTGAGAAGAACTGACTCAAGAGTGACAC	0
AAACTAAGAAAAAATGAATCAGGAAGAGAAA	0
TGCAATGGAAATAATGACTAAATCTCACTCT	0
CTCTACCCCAACTATGACTCACAAGGCACAC	0
tgagGTCTTAGTTATGAATCATCACACATAG	0
GTTTCCCACAGCTCTGACTCAGGTGGTGGGA	0
GAGATCTCCAGTAATGAGTGACACGTCTGGG	0
atctaatgaagtgatgactaagatagagctg	0
atcagcttccacgatgactcacatggctgtt	0
GAAAAGGAAAAAGATGAGTAAGAAAATCAAT	0
GGCCTATGTGGGACTGAGTCAGAGTGTGGTC	0
atgtaggctcttgctgagtcacatagcctac	0
AAAGTGAAATGGGATGAGTCATAGGTGGTGG	0
tgccaaggatgaaatgagTCAtgcattagtc	0
TGATTTTTTGATGCTGACTCAAGCCTCAAGC	0
ACTTCCTCCCAGGTTGACTCACCAGGCACAT	0
agcccctggagggATGAATCACACCCTCTCT	0
TTGTTCCAGTCAAATGAGTCAGAGTTCCTCA	0
ctcccctgtgtctatgagtcactctcatgag	0
CAATATTTTCTGAATGAATCATTATAATGAA	0
tctttattgtaagatgAGTGACACCCACTTT	0
AGCACAGGTAGTCATGAGTCACAGGGAGCTC	0
TTGCTTGCTGAGCATGAGTCACTGGTTTAGT	0
TGTACTTAGAGAACTGACTAATGGGAGGAGA	0
tcttaccgtggtgatgactcaccactcatct	0
TAAAATGAGAATGATGACTCAGTGGTAGCCA	0
TGCCTCTCAGGTGCTGAGTCACTGGTTAGGA	0
ctgtacccttgagatgactgaagaaacaaac	0
CCACTAACTATGATTGAGTCACATGCTTTCA	0
CTGGCCAAGAGGTATGACTAACATAGGAGCT	0
GAAGCAAAATAGGATGAATCAGATGTGGGAG	0
TATTCATGAAGGAATGACTGAGGACATGACT	0
TGTGCTTGGTGGAATGAGTAAGCAGAATATT	0
GTCTTTGTGGTTTCTGACTCACGCCTCATTC	0
tgaatgtaagaatATGAGTAAGATACGGCAT	0
ACCTCTGAGGTTAATGAGTAAACTCAATCAA	0
AATCTCATGAGATATGAGTAAGAGGCTTGTT	0
AGATAGGAAATTTCTGAGTCACTGTTTTCTT	0
CATCATTCAGGAAATGAGTGATTTGACTACC	0
ACCAGGGAAGTCTATGAGTCACACCACCAGA	0
GAAATCAGAGAAGATGAGTAATGTTGGCCTC	0
TGCCAGTCACATAATGACTGAGTAATACCTC	0
ctgcagcctcagaatgagtcagcagcatgct	0
CAGGGACCATGGGCTGACTCACAGCCCACCC	0
AGAATGTGATGAAATGAGTCAGGTATAGACT	0
agtgtggttagtgatgaatcagcaggggcca	0
CCTTAGTTAGTAACTGAGTCAGCAGAGGGCA	0
acaaaacagaaAGATGACTAATAATGTTGGG	0
TTCTGAGAGGAAGATGAGTCAAGAATTAATC	0
GGTATTTAAGTTTCTGACTCAGGCTAGACGC	0
ccacataaggcaaatgactcactacaccatg	0
GCAGTTCTCTAACATGAGTCAGAAGAACTTT	0
CTATACAGGTTATCTGACTCACTGCAAGGGT	0
AGACTCGAGTCATCTGACTCAGAGACAAAGT	0
tttcagaaatgatatgagtgaatgcttagtg	0
TCACCTCTGAGTAATGAGTCATCTTTTCTAT	0
GGTATGAAGCTTTCTGACTCACAAGCAGCCC	0
TCCCCAGCAGGCTCTGACTCACCCTCTTCCC	0
GCCTGCACAGAGCATGAGTCACTCATTCCAA	0
tggccaactgtagatgagtcatgtacttgtg	0
aaagaaccccacaatgagtcatgcacatagg	0
TCAGCAGGTGGGGATGACTCACTTTCTGGGT	0
tcattggttctagttgagtcacatgctcatg	0
TTTCACAGTTTAATTGACTCACATCATGGAA	0
ATATCATTTCACGATGAGTCaggttaactga	0
AAATATTGACAGAATGAGTAAGGGAAGGTAG	0
GGTGGAGTTAAGTATGACTAACGAGGCTGCC	0
GAGGCAGCTGAGTATGACTCAGGACCGGGAG	0
CCACAGAGTCAGACTGACTCAGGTGTCAGGG	0
gctgttagcaaacatgactcagcgaggggtt	0
GAACAGTTTTGCACTGACTCACTGCTTCATT	0
TGGTGATGTCACAATGACTCACATCTTCACG	0
GGGATTCAGTGAGATGACTCACAGTAAGAGG	0
CCACCAGGGAAATATGACTCACCAGGGCACA	0
TTTTCCAAACTAGATGACTAAAAATGTCATT	0
gggaattccggcgctgactcagaggctcgaa	0
GAAACTACATAGAATGAGTCACAGCAAAATG	0
TGATGCACACAGGTTGACTCATGCAAACTGA	0
tctgtggaagaggatgactaatagtggttac	0
aaaagctgctgttatgactgactccagctta	0
TCAGAGATAAAAGATGAGTCAAGAAGCATTG	0
TGGGTGGTGACAAATGACTCAGAGATAAAAG	0
CTGCTGACAGAAGCTGAGTCAGAGAAGAGAT	0
caactcaaatgcaatgactaataaggtggga	0
TTCCTTTTTCTATATGAGTGAGGTGGACTTT	0
gaacccaggtggtctgactcaagttctacat	0
TACCAAGTCAGTGATGAGTCATTCTCATTGC	0
AATAATGTTAGGTTTGAGTCACCTCCCTCTA	0
TAGAGGAAGAAGTATGAATCATCATGACACT	0
tagaaagaggaagatgactcaataaagataa	0
ACATGCAATACATATGACTCAAGAGGCCGTC	0
GGGTTTCCTGAAGATGACTCAGGTGCTGGCC	0
agatccaggaaatatgaatcaggcctgctga	0
AGAGGTGCAAGGTATGACTGAGGCAGGTCAC	0
CTGACACATCACAATGAGTCACGTGCTCTGT	0
GTTGAATGCTGGAATGAGTGATGCATTCTTG	0
GTGGCAGAGGGCGATGACTCACCCCACTCAT	0
GGCGTCTCCAAGGCTGACTCACAACTCCTGC	0
ACAACAGGCTGAGATGACTGAAGTGCATTAA	0
cagcaagtgagtgctgagtcaatgtgaaggc	0
CAGTCACTTCACAATGACTCACACTTCTTGA	0
caacattcaaaaaatgaatcaggccaggtgc	0
CAGTGAAGGGAAGTTGAGTCATGTAGGGTTG	0
CCCCCACCCCATACTGACTCACACATACAGG	0
TGGAAGTAAAGCAATGACTAAGAATAGTCCA	0
TTGCATCTATTTGCTGAGTCAAGTCCATCTG	0
aagaggtgctgatctgagtaatttttgaaat	0
catgcctttggtaatgagtgagttctcactc	0
AGCCCCTTTGAAGATGACTCACCCATCTTTA	0
CCATAATCTGGTGATGACTGAGCCCTGACCA	0
CCCTCTGCTCTAGATGAGTCACAATGAAATC	0
ATGAAGAATAGTTATGAATCAAAGCTGAGTC	0
TACCTGAAAGAAGATGAGTAATACAAAACCA	0
AAACAGCGGAGGACTGAGTAAATAAAATGGA	0
tatgaaacctagtttgagtcaacaagactgg	0
TGACACGTGATTTATGAGTCAGGAGACTTGA	0
ATCATAGATGATTATGAGTCAATGTGTAAAG	0
CTCCAGTGGTAGAATGACTGATGTGTTGTAT	0
TACCTGGGGAAGTTTGACTCAATGATATCAA	0
acaagacagtataatgagtgatacaagagct	0
AATCTACTGTTGAATGAGTAACCACGGGAAG	0
tgggaccacaagcatgagtcacaacgcccgg	0
TGGAGGACTGGGGATGAGTGACGGGAGAAGG	0
GCACTCAGGACTGATGAGTCAGGACATGACC	0
CAGTTTGGAAGGTCTGAGTCATTGGTGGCTT	0
ggactagtgtgatctgactcactttttgaga	0
CTTCAAAAAGGAAATGAGTCTCACTGGGCTG	0
tctgccacaGGCACTGAGTCAGAGGTGATTC	0
TGTGAAGACCTTTCTGACTCAAGTGACTGTG	0
AGTGTGAGCTGAAATGAGTGAGTGGCCTCAC	0
TCACTAGGTATGTTTGACTCACGTAGATATC	0
tctcacctccaagatgactgaggagcactga	0
AAATGAAGAAGAGCTGACTAATTTGCAGGGA	0
GACAAGTGGCATTTTGAGTCAAGGGAGTAGT	0
CAGGAACAATGAACTGAATCAAGGTGGTTAG	0
ggctacagtgaaaatgactgacatctcaaat	0
taggattacaggcatgagtcaccatgcccag	0
TCTCAGTGAAAGGATGACTAAGGTGTTATGC	0
GTGAAAGTGCAGCATGACTCAAGGTCAGCTg	0
ctaaaaataaaaaatgaatcaatcctacaga	0
ATCAGTAAATAATATGACTGAAGCGAAGAAC	0
TTTAACATCTTTGCTGACTCACTTGGTTTAC	0
TACCAGGATGTGAATGACTGACAGGTGACTG	0
aaacaagatggttatgactgacacatatgaa	0
ccagcctcagtctatgagtcatgattcatat	0
ATTATCTATCTTTATGACTCAGATATTGACT	0
gccactaagagtaatgactaacaGCCGCCCC	0
caaaatattttaaatgagtaaatGTGCGATT	0
CCTGAAGAAATAAATGAGTAACTAGAAAAGA	0
CAATGACCTCAGCATGACTCAGCGGATTCTG	0
GTCTATTATAGCTCTGAGTCATGGACACACA	0
ATTCATAGAGATAATGAGTGAACTGCTTAGC	0
tatcaactgatgaatgagtaaacaaaacata	0
GCATCTTAAAGTTCTGAGTCACTTCCTCTGA	0
catgcatgaatgaatGAGTCAAGTAACAAGT	0
TCTCTTTTCTATTTTGACTCACCTTTATTTT	0
TGGGGAACGGGGTCTGAGTCACAGAGAAAGA	0
aaagagataggaaatgactcagaagtatcta	0
gaagaaaagaggtttgactcaggggcataac	0
cggattgcttgttctgagtcaagctagctgc	0
GATTAGCGTtaagatgactgatgtcctggtt	0
CCATGATTCAAGACTGAGTCACTCTGACCAC	0
ATAACCTCAGGAAATGAATCACCCCATTTCT	0
aggacatgtagagatgagtcagagtgaccga	0
CCTATGTGAAGAGATGACTAATCCAGATCAT	0
CCCAGGGTTAAAGATGAGTAACTAGATTTAC	0
ggtatgaatgaatCTGACTCAATCCTCCCCA	0
gaaaaggaacaagatgactgaacagaaccca	0
GCCAAAGACCCATATGACTCACTGGTGCTCC	0
GCTCTGGCTGGGAATGAGTCACCTCTCTTCT	0
CCAGAAGAAGGGAATGACTCTGGGAGTACTG	0
CTTAAGGCCCAGGATGACTAACCGAGGTTCT	0
ACTCTGAGCTGTGCTGACTCACAGAGCAGGT	0
AATAATAACCCATATGAGTCACTACTTTCAG	0
AGGCAGAAGCAAGATGAATCATGCTAAAACA	0
CTGGGCCCTGGATCTGACTCAAGTAGGCAGG	0
CTCTGATTTTGGCATGACTCAAAGCATGGGA	0
aggagaatgagaactgagtaaagagggaagc	0
CAGTGCCAGAAAAATGAGTCACTCAAGCACT	0
tttcagttgtaagatgagtaagtttggggaa	0
TTAGAGAGCACTGATGAGTCATCGGAATTAG	0
TCCTCCCTGTTATATGAGTGAAGAACACAAA	0
ATAGAAGCACTGATTGAGTCATGGAGGACTG	0
aataaatttggagatgagtgacatctggctt	0
AATGAAAAACGGAATGAGTAAGGCCTCATGC	0
CAGACATCAAAGACTGAGTCACAGAGGCCCC	0
GCAGCACTTTGATTTGAGTCAGCTGCTCACA	0
TTTTCACCAGAGGATGAGTAAGACCAAATCT	0
TGGATAGAGTTGACTGACTCAAGTCTCCCAC	0
ccagggtggtcagatgactcacagaatatta	0
TGCAGATTGAAAGCTGACTCAGAGAAAGCTA	0
ACTTCCGTGGTTTCTGAGTCACTCTCAGGCC	0
caggtcccagattctgactcagcaggtctgg	0
TGCACGGCTGAGGATGAGTCACAATCTTTAG	0
tggggaacagaagatgactgagcgctgtccc	0
GAAGTTATGCTGAATGAATCAGCATTTTTCT	0
gggaattcccgcactgactcagaggctccaa	0
GCCCTAGAGCAGGCTGACTCATGGACCAGAG	0
ttaagacagattgctgagtcacacatccagt	0
ggaagtggcctggatgagtcacttcctatac	0
gctggtaatcagaatgagtcaggatggagca	0
gcaggtgatcaggatgagtcagggcagagct	0
AGTCTGAGAAAGAATGAATCAAGAAAAGACG	0
TGTCCTGCTAGTGATGAGTAATCTCATTACT	0
GACACTTCCGGTGATGAGTCAATGGGAGTTC	0
AATAAATGAATAAATGAGTAATCCACCCTTC	0
aaatgtttactgaatgAATCATGAATGAGTA	0
CTCATCTCTGAAGCTGAGTCAGAGGGCCCAT	0
TGGGCTTTCATGGATGAGTCATGGCAATGGC	0
ggtactgccagtgttgactcaagacccaagg	0
GCTAAAAAAAAGGTTGACTCAAGTTCAGTTC	0
TATTGAGAGGAGTCTGACTCATGaaacaaaa	0
gtaattttcacagatgagtcaggaagtgtac	0
cttttacagtattatgagtaatgctgctgtg	0
AAACATGACATGAATGAGTAAATCTGTCAGA	0
GCCAGTCAACAGAATGAATCAGACAGTTTCC	0
agggaaagggtaaatgagtgacccctagtgg	0
CTGAGATAATGAATTGAGTCAATGCCAGGTA	0
ATCCCCCGTGGGAATGACTGAGGTCACACGG	0
tacttcctataagctgactcacataacatgc	0
tgattggtctaatttgagtcacatgcctatc	0
ACACAGGCTTGAGATGAGTAAGAGTTTCTGT	0
catctctctgaagatgagtgatgtgagtgtg	0
GGTTAGTATTTGTATGAGTCAGAAGATCTGT	0
AGAGGAAGTAAGGATGACTCAGTGTGTTCCT	0
tctctctttgaatttgactcagacctcatta	0
TGGGGGAAACGTACTGAGTCAGTTTTTTCTG	0
AATTCTTTGAGTGATGACTAAATTTTATCAC	0
AGCTTTAACAGAGATGAATCACACCTTCTAC	0
ggacaattggtatctgactcagctgagcaga	0
ACATACTGAAAACATGACTCACGGATGACTA	0
GATGTTGCGATTTATGAGTCAAACGACTCTT	0
GGAGAGCTATGGAATGAGTCACTGGGAAACG	0
CTACAGCCCAAATTTGAgtcacggcttttac	0
TTCCCTTCCAAGTCTGACTCACAGGCTGTGC	0
TGTTTCTTTGAATTTGACTCAAAAGTTTCAC	0
gcacacccactcaatgactcaggtcctgtta	0
tttcagtgatatgatgagtaagttctagaga	0
AGATGGATTTATTATGACTCAGAGGAAGTGC	0
ACTGACACAGTCAATGACTCACTGAAGGGCG	0
TGAACCACTAAAGCTGAGTCAAAGATTAGCT	0
GTATTTGCATAGAATGACTGAGTGCAAGGTG	0
CATCTCTTACATAATGACTAACAGCAATACT	0
tgagattacaggcatgagtcaccgtgccagg	0
GTTTCATTTAAAACTGACTCAAATGACCACC	0
ggagtgggtttggctgagtcaccactggctg	0
CTGCTTCTCCTGAATGAGTAAAGAGCAACTG	0
TGAATAACCCAATATGACTGAGAAATCATCA	0
GCTCCTGTTGGGTTTGACTCAACTGGGGCTC	0
ATTAACCCAATGAATGAATCATGAATAGGAG	0
TGTTGAGAAAGGTATGAGTAATTTGTGTGAA	0
CTGCCACCTAGAGATGAGTGAAGAAATTAGA	0
AGGAGATTCATAAATGAATCATGTAATTTTA	0
TTGTGATTTTTAAATGACTGAAATAAGATGT	0
TTACAAGGCAAGGATGACTGAGAACTCCAAC	0
gaagcaagaaaatatgactcatagccaggaa	0
CCCCTTTGACATTATGAGTCACAGTCAGTAG	0
TTTGTGCAACTGACTGAGTCACATAGAATCC	0
ttcatctgcaaagttgactcagccgatctgg	0
ACCAAAACAATAGATGAGTCACTGATCCTCA	0
AAACAGGGGAGGTCTGAGTCACTTCCTGCCT	0
CTGTGATCTTGGGTTGAGTCAAAGCTGCAAA	0
CCTCTGAACTTAGATGACTAACTGATTACCT	0
ACTTGCAGCAGAATTGAGTCACCCAATGAGA	0
CACTTCTCATTATCTGAGTCAGTGGATGAGA	0
GGCAGCACTAGGAATGACTCTTTCCCTCTAG	0
CTGAAGAGAGAGAATGAGTCACTGAGTTTTT	0
tagggttatcaagatgagtaagatggtccca	0
ATGTTGGCCAGGCATGAGTCACCACGCCCAG	0
AAGGAGAAAGGCAATGACTCAGCTGCCATCT	0
CTGGTGTTGATTGATGAGTCAGGTGGTTTCA	0
accaccacctgaaatgactgattgtttacct	0
GTGTTCTCAGGAGATGAGTAATTGAATAATC	0
tgggattacaggcatgagtcacactgtgcct	0
GATGCCAGACATACTGAGTCACCTGGAATCC	0
CCAAATTGTAAAACTGACTCAACTGGAGAAA	0
aactagagaaaagatgaatcatatgattaaa	0
GAGCAAAAAGTTGCTGAGTCACATAGAGACT	0
TCTACCACCAGGAATGAGTCACAAATGGCCT	0
TGTGAGGCGGGATATGAATCACACTGGTTTT	0
TCTGCAGCCTGTACTGAGTCAGAGTATCTGA	0
AGTCCTTTGCATACTGAGTCATCTCATCATC	0
TCTTCCTTGTATTATGAGTAAGTGCTGCAAG	0
ACGTGGGGGCTGGATGACTCAGAGAGGCCTG	0
CACTCAGAAACTGATGAGTCAGGCTGTGGCT	0
GTAGAGGAGATGTCTGAGTCACTCTCTGATA	0
tgtccttgtggtaatgagtgagttttcactc	0
CTGAAATCTAAAGATGAGTAATTTGGGGTTT	0
AACTGAAAACTCAATGACTCAGTAGGAAGGA	0
CTGTGATTTAAGGATGAGTCATGATTTGCAG	0
ttatttcaggcaaatgactcaatcttttctg	0
GAAGGGCTCCTAATTGAGTCACAGTCTGCAT	0
ttgaacacacaggttgactcacctaatgaag	0
cactgtgcaagctctgagtcaggtcaattaa	0
CAGAGAGAAATATATGAATCACATAGCAGTA	0
CACATAGCAGTAAATGAGTAAAGTATCAAAA	0
ACCTCAGAAGTAAATGACTAAGTTCACAAAT	0
TCATGGCTTCAGTCTGAGTCAAAGACTGATT	0
tcattacgtaggcatgactcattggtcatat	0
taaaaagctaggtctgactcaaagggtttta	0
caaactgaaaatgctgactcaagaagaagta	0
AAGGACTAGAAAACTGACTCAAGTACACAGA	0
TGAAAAGAGAAACATGACTCAGAGATCAGCA	0
TGACTATTCAATTATGACTAATGAGAGGCAT	0
cttaaataattaaatgaatcatcacataaaa	0
agagaggtctgaactgactcacccaactcac	0
TTACAGCTAAGATCTGAGTAAGTGAGTTGAA	0
TCCCAGGAGAAAAATGAGTCACCCCAGCTGA	0
AGGCTGACAGTGGCTGACTCACTGTGTGTCC	0
aaccctcaagtaaatgagtaagttcaagctg	0
ctttaacacacatatgagtcacctggggatc	0
TCTATCAACTTGTATGACTCACAGAGCTGCT	0
TAAGAGACAATGAATGAGTAATTAAATGAGT	0
AATGAGTAATTAAATGAGTCACATAGGGAAA	0
accttggggtgaaatgagtaaatggcagaca	0
CATTATCTGCAAGATGAGTCAGTGTTACAAA	0
ATTATAGACTGTATTGAGTCACTATGATAAA	0
CCCCAGTCTCAGGATGAGTAAAGAGTGGTGT	0
ACTGCCAACAGGGATGACTGACTTCTTTCCG	0
CTGTGTCATTGGTATGAGTCAACAACTGCTT	0
AATCTTCAGAGAGCTGACTAAATATTTCTCT	0
tgggaccacaggcatgagtcaccatgccagg	0
AAGGGATTCCCTGATGACTCACCCATTTTTT	0
tatttgtttcaaaatgagtaacaagtacgtg	0
GGCAGGGCAGGGTTTGAGTCAACCAGACCCG	0
ATGAGTTCCAGCTATGACTCAGTGTGAGTTC	0
TTGTTCCCTTTATATGACTGAAAAAGCTGTG	0
TTAAACTGTGCATCTGAGTCACACTGAACAA	0
acctgaggttgagttgactcagagatggttt	0
cgttcttatgataatgagtgagttcttgttc	0
ATGTACTCATCTAATGACTCAATCTAATGTA	0
GGATGGTGGCTAACTGACTCAGCAGATCTCT	0
ctaccagcctgatctgactaaccacaatgtt	0
tcagttgtgcaagatgaatcagctctggaga	0
TTCTGAGACTGAGATGAGTCACATTTAATGT	0
AAAACTGAGAGCTATGAGTCACACCACTTAG	0
CAGATGTCATTGAATGACTCAGTCGGCTTCt	0
CTGAGAGCCCAGGATGAATCACCACATCCCA	0
AGGCCCCAGGGTGATGACTGAGGTCCCCCCA	0
ATGCCACAGAAAGATGAGTAATAGACTCCTG	0
aaaaaaaGTTGAAATGACTCTTGTCCCATGC	0
CACATATGAAATAATGAGTCAGCGAATGCCA	0
atggcagtccaagatgactaatgcaTCATTC	0
ACATACGAGGAGGCTGAGTCACCAGAGCCTC	0
ctgtgtttggggaatgaatcatagactatgg	0
agGGAGGGAAGTGCTGACTCAGGGCCCAGAG	0
cctgggtcttaagttgaGTCACAGTCCTTAA	0
CATCCTGAAACTGATGAGTCACAGAGTTGTC	0
CAGCTGATTCAGGCTGACTCAGACGCCTTGC	0
GGACTTTTTACATCTGAGTCATGGCGTGGGA	0
CACTTTTTTCAACATGACTCAGAGTGTCACC	0
GTGTCTTATGTAAATGAATCAAGGTTCAGCA	0
cctgtctctaaggatgaatcatttgcctact	0
GACACTTGTTTAAATGACTGACTGTCTAGAA	0
AGCAGCTTTAACTATGACTCAGTGATGCAGG	0
tgcagttactgaactgaatcacacctttctg	0
gtgaggcttagctatgactcatgatgtctgt	0
CTTTGTCTACTGATTGACTCAGGCCAAATGC	0
tgcaagagcaagaatgagtcaaccaagagag	0
gctatgagatgagatgaatcaggatggcggc	0
ATAATGCCAAAGAATGAATCATCAgccagcc	0
agtagcatcaaagatgactgatcatagataa	0
gccatgaggaactatgagtcaatgaagtctc	0
tagggacatgaggatgactaagatgcagtct	0
acttgacttgagaaTGAATCACAGACTGAAA	0
ATTAACATCCAGGATGACTCAGTGTGAAGGA	0
ACTACAGAAAAGAATGACTGATGAAGGGGAG	0
TCACCCATAGTAAATGACTAACCTCTGGGTA	0
TTTTGGTACCTATTTGACTCACCATGGAGTT	0
CTGGGAGAAAGAAATGACTGAGTGTGACCAG	0
tgggatgacaggcatgagtcactgtgcccag	0
GTGCCTCTGTTGATTGACTCAGGTTCACTTG	0
AGAAGAGAATGAGATGAGTCATGCAACTCAG	0
TCAGGGAGAGAACATGACTCACATCCCAGCT	0
TCACCCGATCGGGCTGAGTCACTGTCCACTG	0
CGATTTTACATGAATGAGTCACACTCTAAAT	0
GTGGATGCAACAAATgactcaaagtcagaga	0
tctgcccatgaggctgagtcacaaggatgac	0
TTAAAATTAAAGCATGAGTCACAGGTTACCT	0
taggcttgacttaatgactcacttctaatga	0
AATCACATGCAATATGAGTAATTTTGTGGAA	0
ccactccctagctatgactcaggacaagtta	0
TGGGGAAGAAAAGATGACTGAATCCAAAGCT	0
agcaaggagaagtatgagtgaagccagggaa	0
ctggcagtgtgaactgaatcagccattcaaa	0
GGGTTATGAGGTTATGAATCAATTGTGGGGG	0
AGTGTGGTTCTGTATGACTCACCAGTTACCT	0
TCCTTCAACTGAGATGACTGAGGGAGAGAGA	0
gtgtaatggcacgatgactcactgtagcctc	0
TCATGAACCAATAATGACTAACTGGCTATAA	0
GCTTAATCTttgtatgaatcatgtttttaat	0
TTAAGGCCCACTTATGAGTCATGAAATATTT	0
ACTCCAAATAGCACTGACTCACACAGCCAAG	0
TACTGTGTTTAGGATGACTCACTGGTTGTGT	0
ctcaagtcatacaatgagtcagtgttagagc	0
AGCCTGGGTCCTGATGACTCAACAGAGCACT	0
TCAGACAGGGGGTATGAGTCACCATTCAAAC	0
CAAGGGGAGAGAGATGACTCACTGGGGGTCA	0
TGTCTCCAGTGGACTGAGTCAGTGTTACGGG	0
ggtgagactttgaatgagtcagaggaccacg	0
CATACAGAAAAAGATGACTGACCACAAGCAT	0
aaaaatgtggtgtatgagtcacccagcctca	0
GTGGAAGACAGTGATGACTCAGCAGAATTGC	0
GAACAGAAAGAGGTTGACTCAGAAGCGATTT	0
gaggtcccctaatctgagtcacagcaccaaa	0
ctattggccagaactgagtcacatggctgta	0
accaccccaaaagttgagtcactgATtactt	0
tcataccactggaatgagtaaggattgccag	0
gtcaagtgagttaatGAGTAAACAATGGCTT	0
TGAGAGGGAGGTGATGACTAATCTTGGAAGG	0
TTTGTGGGCTGGACTGAGTCAATGAAACGCT	0
TCAGTGAGAGGAACTGAGTCACAGAGGTCAG	0
TCACCCTCTGGGAATGACTCACCCACTACTC	0
CTCTGTGTAAGTGATGAATCAGCCAACACAT	0
TCTGAAACCCAGACTGAGTCACATCCTCTGG	0
ggagagtggcaggatgactgagaaggccaca	0
TTCCTGGGTGGGGCTGAGTCAGCAGTGAAAG	0
TATCTCCTGAGTAATGAGTAATCTCTCAAGA	0
CTGGGCAGTGTGTATGACTAAGGTCTCAGAT	0
tggtcatagtgtgatgagtaattgtggattg	0
tttggaaatgtaaatgactcacttctaaata	0
GAGTCACTTGTGAATGAATCAGTATTCCATG	0
TTGTGTGGTGTGTTTGACTCACTGTTAATTT	0
GCTGACCTGGGAGCTGACTCACTTTCCTGTT	0
GCATCAACCACAAATGACTCAGGTATTATAA	0
CCTCTGGGTCAGAATGAGTGAAATGAAGCAT	0
tgggattacaggcatgagtcactgcatcctg	0
TGAAAGATCAAAGATGACTAACACATAGCAT	0
GCGTTCTGGGTATATGACTGAAGTGAGTCAT	0
AAACAGTTGGATGATGACTCACAGAGTTTCT	0
TAGTATGTTACAAATGACTCATGTGTGAGTC	0
TTCAGAAAAAATAATGACTCACAAGTCCTTT	0
GAAGTGGATGAAACTGAGTCATGAATCGGCC	0
CTAATCACTCTCTATGAGTCACCCGCTAGGA	0
aagacacaagaagctgagtcagagtcagcag	0
TCAGATGTAAGAAATGACTGACAGCTCTCTT	0
CACAGTGACAATGATGACTCAGCAGTGGGCA	0
aactatttgttgaatgactaaatAAATGGAG	0
GACAGAGGCAAGACTGACTCACAAGAGGGCA	0
GGCAGCAGGTAGGATGACTGAAAACCAAGAA	0
TGAAAAGCTGGGTCTGACTCACCTTTGTAAA	0
acgttgagacagtatgagtaagagattcagc	0
AGGCTCTGTTAGGCTGACTCACATCTATGAC	0
CTGACTCACATCTATGACTCAAGACTTTATT	0
CCCTTATCCCTAAATGAATCAGTCTGCTCTG	0
gatctcatgagaactgactcactattaggag	0
CTACTCATGGAGAATGACTCAAGAAGCCTGG	0
CATTTTGATATGTATGACTCACAATCTAATT	0
tccccttccccttatgactcattggctagag	0
CACATCTGAGGAACTGAATCATTTTCGCTAT	0
CTTGAAGAAGATGATGAGTAATCAGTATGTG	0
GTGGAAAGAAGGAATGACTGAAGTGCACTGG	0
CCTGAGTTTTAAGATGAGTGAGTGGTGGGGG	0
GAAATAAAGCTGAATGACTGACTGAGTCCTG	0
ATGTGTTTGTGAAATGAGTGAATGATGGGTG	0
atcaatcacttggatgactcaccctccctac	0
ATCAGCGTGAGAACTGACTGAGGGAGTGAGT	0
ggtgacgaatttgatgagtcataggaatcat	0
TTCGTCTCGGTAGATGAATCATGTTCCCACA	0
tacagatgacatgatgagtaatccctgtGCC	0
CAGAAGATAGAGGTTGAGTCAGGAGTGATGA	0
tgttcatccttgaatgactgagccaataaac	0
ACACATGTACAGGATGAATCATCTCACGGCT	0
TGGTGGAAAAGCACTGACTCACCTCTAGCAG	0
TTCCAAAAGATAAATGAGTGAGGCCAGGAGT	0
gttgaggcttggtttgagtcacacagGTGCT	0
ccagctctcagtaatgactaagtgtggatgc	0
ctgtgcaaagaagatgactaaagccattact	0
ACTACTCAAGGGGATGAGTAATATGTTATAG	0
TGAAACCCCCAGTATGACTAAGAAAAAGAAA	0
ACCACTCATTATTTTGACTCAAACAGAACGA	0
TACTAATGACAAGCTGAGTCAAGACCCTGGA	0
tcctaggcttgtaatgactaaataacattca	0
cactctgctccagatgactcacagaccaacg	0
gcagtcctatgctatgactcagaagaaacat	0
agcagaactatagttgactcactgtggtatc	0
GTTAATGAATAAGCTGAGTCATGAGGTATAA	0
GCTGGAAAGTGAGTTGAGTCAACCAGTAGTT	0
ACAGAGGTAGAGAATGAATCACAGGCAGCCA	0
CAAGGGTAAATAGCTGACTCATGGTGGGCCA	0
GGTGGAAAGAGCAATGAGTCACCAGACTCTG	0
ACCGAGAAAGTGAATGAGTAACAGGGAGGGT	0
TGCGCTTGGGGAACTGACTGAGACTGAGCCG	0
caaactccaggagatgactaagcaataagac	0
catgtgactgaagctgactcaccagcatcac	0
tgtcacgtaataaatgagtaatgttttaagc	0
tcaccccacctaattgactcacccctctggc	0
ATCTCTGATCAAGATGACTGAGCACTGCATA	0
ACCCCTAGAAGGGATGACTCACAGTGACTGC	0
cgaggccagtaaaatgaatcagtgctttggg	0
ACATGCCTGGAGAATGAATCAGGGTTGACTT	0
CTCCACTGTGGGACTGAGTAAGGATCCGGAC	0
CCACGCTTCTTAGATGAATCACCCCCATTCA	0
TGCGCTTGGGGAACTGACTGAGACTGAGCCG	0
agcagtatgaataatgactcacactagcccc	0
cttggtttctgctctgactcaggcttctcac	0
accagatcttgtgatgactcactcactatca	0
GGCATTACCATTACTGACTCAAAGGGGAGCC	0
atcaagaattgtgatgagtcacgggagaggc	0
tgtatgaccttggatgagtcacctctcagaa	0
AATCTTATTGCTTATGACTCACCACCCAACC	0
AACTGTCAGGAGAATGACTAAAATGCTGACC	0
CTGTCTTCTACAGATGAGTCACACCTTTGAG	0
aagcaccaaacagatgagtcactccctctcc	0
GGCAGGTGAATAAATGAGTAACTCCCCCTCA	0
AGTGCTTAAAGAAATGAATCACTAATTGAAT	0
acaaaaagtgggtctgactcatgtatatatg	0
gcaggtgactgggatgagtcaggatggagca	0
CTAATGCAAGTGTCTGACTCACTAAGCAGGA	0
tggagattcaaagatgactcacgatgtgttt	0
TGACACTGAAAAGATGAATCAGATGTTACCT	0
GAGTCAAGGTGTGCTGACTCAAAATGgggaa	0
AGGGAATACAAAGATGAGTGATATATGTGTC	0
GGGATCCAAACAAATGAGTCAGAAGTTCTCA	0
CCTAGACAGAATGATGAGTAAAACCAGCTCC	0
ctggctgagcacgatgactcacgcctgtaat	0
TAAAGGGGCTGAAATGAGTAAGGAAGTGCCT	0
aaagacatatgatctgactaacaatgtggaa	0
GGCCCACTCTGGGCTGAGTCACTCGGTTCCC	0
gctgtaaaatggaatgaatcagaaatttacg	0
CTTTCTAGGGGACATGAGTCACCCTCTCACA	0
tgggcttacaggcatgagtcactgcaaccag	0
CCCCTCAACAGGGATGACTCAGCAGAGATGA	0
GATCCTGAGCTGAATGAATCATTCCTAAAGC	0
atctgcttccaaaatgaatcatgtggttgtt	0
CCACCATGTTGGTCTGACTCACAGCCCTGTT	0
TGTGGCAGCTGCACTGACTCAAGAATCCAGT	0
attctaggtaattctgactcacacctagttt	0
cagagggtagagaatgagtgaagtccctaca	0
cctggggagaacaatgactcaaacagagggt	0
agtaaggatgagaatgagtcaaccaaataag	0
GAGCAGGTCACGTATGACTCAGCTGACAAAG	0
aaaacaccagttgctgagtcaggaaatgagg	0
aggagtgacattgctgagtcacatggttact	0
gtatttgtgtgtgatgactgagtCGGAAGAC	0
tgagattacaggcatgactcaccacgcccgg	0
TACCAAAGGAGAAATGACTGAGTGTAACTTC	0
TGGGAATTCTGAaatgagtgagacacaagga	0
GCAAATTGTGATAATGAGTCAAAGCAATTTC	0
AAATGCTCAGGAACTGACTAAACTGGATCCA	0
gaattgaaagtagctgactcagaagcaagga	0
acagtaccacaaactgagtcacttaaaacaa	0
acagtaccacaaactgagtcacttaaaacaa	0
GGGGCCAATGGAGATGAGTGATGCATAGGAC	0
ACTGTGCCTCAAGATGACTCAAGTGGTAAGA	0
tggagtaggtatgatgactcactttcagcct	0
aagacctatctgaatgagtcatggtgaagat	0
GTATCACAGTTGGCTGACTCACCGGTGTAGG	0
CAGGGGAGTTAGGATGACTCACTTCAATCAA	0
taggattacaggcatgagtcaccgcgcccag	0
ACCTGTAGACACGATGACTCAATGTGTATGA	0
gattcagtagaagatgagtaattggtgttac	0
tgtctgggctgcgatgactcaaaggctgatt	0
TTTAATTAAAAAAATGACTAACCACTGATTT	0
gagaatatgagatctgagtcaagtcttcaag	0
ACACCATCTTGAACTGAGTCACAGGTGTCAC	0
atcaattgtctgaatgaCTCAGGGGTAAACC	0
GCACTTCCTTATGCTGACTCAGGTGTGTGCT	0
GCCAGGCTGTTGGATGAGTCATCGGGGAACT	0
TGACATTTACAGGATGACTCACACCTGGAGC	0
ATAGAGTCTCAGGCTGAGTCACTGGCCTGGC	0
GCAAGAATGAAGAATGAGTCAGAAGTTACTA	0
TGTTCAGGAGAGAATGAGTAAATATCCCAAG	0
TGGCTGTTACAGTATGAATCACTGTACAGAA	0
ACTTTGCATTTGGATGACTCAGGTCCCTGAG	0
AAAAAAGAAGTAAATGAGTAACAAGTGCTCA	0
CACTGGATGGTCAATGACTCAAGGGTACTCT	0
acagaaggcagggttgagtcatggggctgaa	0
GAAACAGGTTTAAATGAATCATGTAAACACC	0
tcaGAATAAGAAGTTGACTCACACCATTGAT	0
CATGGGGAGCCTGATGACTCACCAGCACCCT	0
TCTGGAAAATATGATGACTCACTGGCTCACG	0
TTCCTGTTACGTAATGACTGATTATTTCTCT	0
gctccccaggtgactgagtcatggctgggaa	0
ccatgtccctagaatgactcacaccgagccc	0
AGAACACCTTATGATGAGTCACAGTGAGTTC	0
ttttcaaacttttctgagtcacttccccctt	0
CCCCCATCTCAGAATGAGTGATGTGCTTTCT	0
AAACTTAAGATGAATGAATCACCACTTTAAT	0
ATCACAAGCAGCAATGAGTCACCAAAATGTA	0
tggtgggaggtaactgagtcatgggggcagt	0
TCTACACTGCAATATGACTGAGCAACTCCTC	0
AGAACACCTTATGATGAGTCACAGTGAGTTC	0
GGCTGAGGTAGAACTGACTGAGAGAATCACC	0
CTGCATTGCCTTTCTGACTCAGTGAAACATG	0
acttcacctggagctgagtcaagttagagaa	0
TCAGAAGTCAGAATTGAGTCAGAAGTCAAAG	0
CTGAAGCAAATATATGAATCATGCTAGAAAG	0
gacagagcccagaatgagtgaggcttaaaga	0
atttataaagaaattgactcacagttccaca	0
GGGAACCCGGGTAATGAGTAACCATAGCGTG	0
gggagttcaggaactgaatcaccatttacaa	0
GCATATTTTTGAAATGAGTGACCTCATCCCT	0
TTTTCCCCAGGTGATGACTCATGGGATCTGA	0
AACTCTCAGGTAaatgactgaattgtccaac	0
ACCCAGGCTGAAGATGAATCAGGGAAGCCGC	0
TCACACCAAGGATCTGAGTCAAGCTCTTGGT	0
tgcattcctagtgatgagtgatgctgagcat	0
TATATCCTATTTAATGACTAAGGAACAATCC	0
CAGCACAGACTATCTGAGTCACAATTTCAAA	0
CATAACTAGTGGGATGAGTCACCCTCCCTCC	0
TTGAACAGTAGGAATGAGTCTTGCAGTAGAG	0
TCTTGCAGTAGAGATGAGTAAGAAGGGCAGT	0
AGGAGGGAAGATAATGAATCATCCCTCTCGT	0
aaaaagaaaaTGAATGAGTCATGCAAAAACT	0
ctcctcccattagctgagtcacatgtctctg	0
GGAACAGGGACATATGACTCAAGTGTCAAAT	0
CACAGCTAAGGCTCTGAGTCACTGTCTGTCT	0
TTTTGAAACCAAATTGACTCAGGCTAGAAAC	0
TTCTGAGTGTTGGATGAGTCAGTCGCGTGGA	0
ttttattcttactatgagtcacattcttctg	0
GAGCAATTTCTGTATGAGTCACTTGTCTCCT	0
ACCTCATGTCCTGATGAGTCATGGGACCGTC	0
ACAAATTGAGAAGATGACTAATTTAGAAATG	0
ATCTGATATGGGAATGAGTAACAGATCCCTC	0
ACAGACAAAAGGGATGAGTCAGACTTCTCAA	0
AGGGTTCTTTTTAATGACTAACTGGTCGGTC	0
GATCAGAAAAGATCTGACTCAAGAGAAAACT	0
CCCAGAACTAATGATGAGTAACTTTAACCAA	0
TATCAGAGTCATTCTGACTCAGGGGTGACTC	0
GGTCATGGAAGAGCTGAGTCACCCCTGAGTC	0
CTTACTATATTGAATGACTCACTTATTTCCA	0
gaactgaaagtaaatgactcagagatggagt	0
CGCCCTCTGTCTGATGAGTCACTATTTTTCC	0
agctcttagagaaatgactaattctaggact	0
CACACACAAAAAGATGACTGAAGGATTCTAG	0
AACTTCTTGTATAATGAGTAACTACAGAAGC	0
CCTAAGACAAAAACTGACTCAACTGCTAATA	0
tagaaaaggaaggatgactcagaggcagaac	0
CTGTGGGAATGCTCTGAGTCACATTCTACAA	0
TTCTTTATTCAGGATGAGTCACAGTAGAGAT	0
aaggtgacagagtatgagtgatactgtgtat	0
GAACAGGGGTTGAATGAATCACTAGTTATGC	0
ctcttgtggttgaatgaatcataataaggac	0
gcaatctcctaaaatgagtgatgactactct	0
cagcctctgatgaatgactgagcagggtgag	0
AGATGAAAACGTTATGAGTCACAAGGCAAGT	0
CTTAATCAGCAATATGACTGAAACTCAGTGG	0
aggggtggggggaatgagtgagttctcaatc	0
AAGATTTCAGCAGATGACTCACCTGATCGTA	0
AGATGAGAACAATATGAGTGAATGTATAAGG	0
AGACATATGATGAATGACTGAGAATTTGGTC	0
TTGAGGCGTATTAATGAGTAATATTCATGCA	0
agctgacagtAAAATGACTCAGGGTTTTGTG	0
AAACAACTGAATTATGAATCATTATTCTACA	0
agcaggaggaaatatgactaagaacttcctt	0
gtttcagaaaaatatgactcattggtcttat	0
TTGAATGTGGGGAATGACTAAATTACTCTAT	0
TGGTGAGTCAGCGATGACTCAGGCAAGGAGG	0
TGTTCAAACTTAAATGACTCAAGTTTTCCCT	0
ATGATGTAACATGATGACTCAGGGATGTGAG	0
AGCAACACACACAATGACTCACATTcttgcc	0
TGGAGATACAAAGATGACTAAGAAGGTCTCA	0
TGAATCTGAATGGATGAGTCAAGTTGAACCA	0
aggctgtaaacatctgagtcaggtcacttcc	0
GAGCTCCTGGAGTCTGACTCACCGGGTAAGT	0
ggtttcaagggaaatgactctagaatcttaa	0
ctgtccggagcatatgactcaacggtttcaa	0
ACCCCAGGTGAGTCTGACTCAAAAATGGTAC	0
ctttgaagtttatatgagtcaacatttgcaa	0
GGTAGAGTCAAGGATGACTGAACCTTCGTTT	0
CCTGAGGGACAGAATGAGTCAAAGACAAGGA	0
caggaacagaatgatgactaaatcaacagag	0
tgggattacaggcatgagtcactgtgcctgg	0
aaagattctcagcatgactcaccacatcagg	0
TATTTTTAGATCTATGACTCAGAGTTCTAGA	0
tcattggtctggattgagtcatgcacccaag	0
atggagccaggagATGACTAACATGATCACC	0
ggagggcgctgatctgactcaggtgttcaca	0
tgtattaggtattatgactaatctagagatg	0
tctaataataatactgactcatggagctgtt	0
CTTGGGTCCTTGTCTGAGTCAGAGTGGGCTT	0
TACCCAATCTCAAATGACTCAAGGCACTTAA	0
CAGGAGGGAGAAACTGAGTCACACGGAGTAT	0
TGGGGAGGGCGTCATGAGTCATGAGGTGGGC	0
tggagaccgagttctgactcaggtccacTGG	0
GAGTGGAAAGTTACTGAGTCAGAGGCTGCGG	0
aaggtcttgagatctgaatcagcgcacaccc	0
agaggaatcaagaatgactcagccgggagcg	0
GCGTAGTTGGGTGCTGACTCACGTCTCATTC	0
gaagctgttgtggctgactcagcgtgagcaa	0
agggacatgctgtatgactcactttacataa	0
GGAAAGGCTGGATCTGAATCAAGGCAGGATT	0
CCCAGAGGCCTCAATGACTCACCAGGTATGG	0
acccaccctagaactgaatcaaaaactccaa	0
gagagccagtgTTTTGACTCACTCCCTAACA	0
AGTATTTCCTGGAATGACTCAAGACACAGGT	0
gtcccctcccatgctgactcagggtttggcc	0
AAATCTCGTGGAAATGAGTAAGGTGACAAAG	0
gtgcatttctctgatgactcatgaggtcagc	0
ggcattgagtatactgactcagtgtgctgta	0
aactaaggcagatctgagTAATTTGAGACTT	0
aactaaggctgaactgagtaatttgagactt	0
gcaggtgattgaaatgagtcacagtggagca	0
gcaggtaatcagaatgagtcagggtggagca	0
CTCCATTATATATATGAGTCAAATGTTGATA	0
ATGGCATTTGGTTTTgagtcagaaggtctga	0
tgaatggacggtgatgaatcatcaggcattt	0
aacacaatcagaaatgactaaggggacatta	0
GGAAGTAAATGAGATGACTCATGAGAACAAC	0
gacgacccttgggatgagtaagaactcagga	0
GGCAAAAACTGACATGAGTCAATGCAGGCTG	0
gtgtactatatgaatgaatcactatcgatct	0
GAAGAGTTTTTGGATGACTCAACTGTATGGG	0
GAAGTCCCTGGGACTGAGTAAGGGGAATAAT	0
TAAGTAGACCATAATGACTAATATTTATGTA	0
CTTCAGGAGTGGGATGAATCATGATAAACCC	0
CTCTATTTTTGAGATGACTAACTCAGCAATT	0
AAGGCGAAGAAGACTGACTCAGGCTTAAGCT	0
tgagtctggcttaatgactcacagctggtga	0
GTTTACTTACTAGATGAGTCACCATGGATGC	0
caccccagttgtgatgactaaaaatgtctct	0
GGAATGGGCCAGAATGAGTGAGAAGTCGGCA	0
catgccacataggatgactaaacatttgaaa	0
GGAGTCACACAGAATGAGTCACAGAATGGGT	0
AGGTGTTTGCTAAATGAGTAAAGAGATGCGG	0
ccatatcaaaaaactgactcaactgctcctg	0
gacaacccagaaactgactcagtgcacgaag	0
tgctaactgaggaatgagtaagaaataacta	0
agataatttgaatatgagtcagaggaactgg	0
ACTAAATAACAAGTTGAGTCAATGTGACATC	0
CTGGGAAGTCACTATGACTCAGAGACCTCAG	0
CAGCTGTAACTGATTGAGTCACAGTTTCTAA	0
cctgcagcttaatttgactcaacatgggaaa	0
CAAACTATATGAAATGACTAAAGACAGGAAG	0
CAGAACTGAAGAGATGAGTGACTGGGTTCTG	0
ctgagactccagaatgagtgatgaaccctag	0
gacctggtgggagatgactaaatcatggggg	0
aggttacattagactgactcagTAGAAGAAA	0
cttctggtgcagcatgactcagcgggtttgt	0
atcactggtggtaatgagtgagttctagccc	0
aaaataggtttaaatgactcacagtttcaca	0
AAGAGAGTAAAGCATGACTCAACATATGAAA	0
CCATGGCGTGAAGCTGAGTCACCTCTAGGTC	0
caatgagccctgactgactcaaacggtttat	0
TCTGATACAGTAAATGACTCAGGGATACTCG	0
TTGTTGCTGCCATCTGACTCAAAGAATCATT	0
ACTAGTCTAGAATATGACTCAAGAACCTCAG	0
AAGAAAGAGCTTTCTGAGTCAAGCAGAAAAC	0
ttgtaaaccaaatatgactgattctacgatg	0
cattcaaatggggctgactcaactgaacagt	0
atatgagaatgtgctgactcacattctcacc	0
GACTCATGAGGAGATGAATCAGCCCAGAGCA	0
ACTACTTAAGCAGATGACTCATGAGGAGATG	0
ATTTCCCACTTAGATGAGTCACCAGCCTGGC	0
tctagactgtagcatgactcacccaaggaag	0
GGCAAAGCTAATTATGACTAATTTCAGCTCT	0
TCCCCTTCCCAGGATGAATCATCACTTTGTC	0
aggcccatacaagatgactaacttaattaac	0
tgggattacaggcatgagtcactgtgcctga	0
GAAGTGTTGCTGAATGACTAAATAAGTGAAA	0
acaggaattaaggttgactcagagttaagtg	0
TGACTTTGCAGAGATGAATCAAGGCAGTGGC	0
tgcagtcttacatctgactcagggcagctga	0
TTTTTGTGTGTGTATGAGTAATCTCATGAAG	0
gatgaCTCACTGAATGAGTAAAAGGAAGCAG	0
gtttgtaaaagggatgaCTCACTGAATGAGT	0
TCTTGGCTTCCTGATGAGTCACTTAAACTAT	0
CACTAGGCCTGACATGACTCACCCAAGCTTC	0
CATTAGGGAGTTGATGAGTCACAGAAGAATC	0
ggcctcagctgagatgactcaagtggctggg	0
gattaaagaggaactgactcaagcgtgaagc	0
GTCACAAACAGCTATGAGTCACTGCCAGGGC	0
ggaggagtcaaagatgactgaagtatttacc	0
catgtaagacttgctgactcacccaagaagg	0
ACTGACCCCAGTAATGAGTCAATAAGGCCTG	0
CAGTGAGTAAAGGCTGACTCAACATATACCT	0
GCCAAGCAGTGGAATGACTCTAAACAGTGCC	0
aaaggaggtttatttgactcatggttcttca	0
GTGTTGAAACAGGATGACTCACTTTAAAGCA	0
taaccacatgtatctgactcatggctgaatc	0
ggtaccttcctagatgagtcagtgttggttt	0
ctttttattagaaatgagtcactaagtctgg	0
GGTACGAATGAGTATGACTGATCTAACGTTG	0
ccctgtgtgtggaatgactctgaagtcccac	0
ACTACTAATGGGAATGACTAAGTTAATCCTT	0
TCACTGGAGGAGGATGACTCAGGAGGGCAGG	0
ggtagacctAGTAATGACTGAATGACATTTT	0
TTGGGCCTGTGTTATGAGTCATGCAGTCAGA	0
AATAAAAATCAGAATGAATCAGCCTTTGCTA	0
TACGCTGTCTGGAATGACTGAAAAAAAACTC	0
tgagactcagagtatgaatcaccctggggca	0
tacaatgtaaagtatgactcagacgcaaact	0
tctcctggctggtatgagtgacagctgctcc	0
CCTGGCTGCTGTGATGAGTGACTCTCTTCTC	0
AAGACATGTGATACTGAGTCAAGCCCAGCTG	0
CAAACCAGATAGGATGAGTCAGGCTGTCTGT	0
ACTTGCTAATGGTATGAGTCAAGGAGTGTGC	0
AGAAATGGCAGAGTTGAGTCATGAATGTCAG	0
CTGCCACTGCCATCTGACTCAACTGTGGCGA	0
ttacaaagggaaaatgagtaactttacagta	0
AAGTATCAACAAGATGACTAACACAACCACA	0
TCGGGGAGTGGTGCTGACTCAGGGCCTGGTG	0
gtgcatttctttaatgactaatgatgttgag	0
CCtgagacagggactgactcacccaggctgg	0
acaccagcacgttctgactcaggacctttga	0
AGCTCCAGGATGTCTGAGTCAGGACCCATGG	0
AACTATAGAGGTGATGACTAACTTTAAGTCA	0
AGTGGGAGCAGAACTGACTCACAGGAAGAGG	0
aaaagaggtttaactgactcacgttccacag	0
ATACACCAAAGTAATGAGTCATGAGGTCTGT	0
ACAGCTCGGTTCTATGAGTCACCTTGTTTTT	0
GAGGCTTCCTGGAATGAGTCTATCTGTGGGA	0
TTTAAGAGGTATTATGAGTCACTTTAACAAG	0
gtttaactttgtgatgaatcaccaaattgtt	0
gcatgagtgtgctatgagtcacactttcttt	0
CTGAAAATGGGCTCTGACTCACTTCCTTTTT	0
TGGTAGTTAAAAAATGAGTAAAGTggccggg	0
TGACGCGTTAACAATGAGTCACGATTTTATT	0
GCATTGTCTCATTATGACTAAGGTGAGATCA	0
AGTTCTCTAGAGGTTGAGTCAGAAGAATTTT	0
GGGAGACATAGATATGAATCACCTACACAGA	0
cggagcatgggctctgagtcaaatggatccc	0
attaagctgaaagctgagtcatggccagaaa	0
AAAGATGTCAGAGATGACTGAGGCCTCAAAC	0
TGACATGTATTGTCTGAGTCACTCATTTGGC	0
GTAATAGGTGGGTTTGAGTCACCAGGGTCAT	0
agaagctgaagttatgagtaagctgaagtca	0
AAGATGTATGTGTATGAGTCACGTTTCTTCT	0
CTCAGGTGACCAAATGACTCAGGGAGGACTG	0
TAAGACTAAGGAATTGACTCAGGACATGAGG	0
ctactcaactaggatgactcagagaagaatc	0
TCTGACAAGGGGGATGACTCACAGCAGCCCT	0
GCAATAGGTGGGTCTGACTCACCCTGATTGG	0
TTTATCTTCAGCAATGAGTCAAGTCCTATGT	0
CTCTGAGAGTGAGATGAGTAAAACAGGCTAC	0
AGAATTACTCAAGTTGACTCAAGGAGTAAAT	0
TTTCACCATAAAGATGACTGAATATGTTTTA	0
agcctgtgtgcagatgagtcatgaaactttc	0
CAGGCTTCTGGGAATGACTCTGCCCTGTTCT	0
ATTACATGTACGAATGACTCAACATTTCTGA	0
TCCATAAATGTGGATGACTCACTGGAGAGCT	0
ACACAGGTCTGTGATGAATCACTGGTGCTGG	0
AAACACCCCCAGATTGACTCACCAGAGACAT	0
TCTTCTCTGGTGAATGAATCACAGTTAGAGA	0
actagaaactgtgctgagtcaaggctgggct	0
catatgcatgctgatgactcaccatagtaaa	0
TCAGGGAGATGCTCTGACTCAATAACCCAAG	0
TCCCAGGCAtaggatgactaaacattcagta	0
TAAGGACGGCTGGATGACTCAATGTCTTCAG	0
tttgaactagattatgagtcacaggagaaaa	0
ctggggctccaggctgactcacatatggctc	0
cgttggcctagagatgaatcagaaatcttag	0
TGGGTTCAGAAGGCTGAGTCACTGGAGGATG	0
GTGGTTCCCTGAGCTGACTCAACCGTAACAG	0
ATCACTGCCACAAATGAGTCAGTAGGTGTCC	0
tgtctcagagaggatgactcagaggccattc	0
TGTGAGCATCGGAATGAATCACGCCTGTTAT	0
ACATGCTGGCAGGATGAGTCAGGCCTTGCTA	0
CTTCCCTCATTAGATGAGTCATGAATGTGCT	0
[truncated: 8,892 more rows]
