# Supplementary material for: Relationship between histone modifications and transcription factor binding is protein family specific
Source: Genome Res. 2018 Mar;28(3):321–33. doi: 10.1101/gr.220079.116 (PMC5848611; doi:10.1101/gr.220079.116)
Supplement: Supplemental Material [file supp_gr.220079.116_Supplemental_Material.zip › Supplemental_Material/BATF/BATF_pwm.txt]

MEME version 4

ALPHABET= ACGT

strands: + -

Background letter frequencies (from
A 0.25 C 0.25 G 0.25 T 0.25 

MOTIF BATF
letter-probability matrix: alength= 4 w= 11 nsites= 20
0.292910093138187 0.0457137426344801 0.488120129252994 0.173256034974339
0.454476335297472 0.0525565481847557 0.274567572704809 0.218399543812963
0.429481087245771 0.0161566242159285 0.210891465500855 0.343470823037445
0.784831781030222 0.140467591712602 0 0.0747006272571754
0 0 0 1
0 0 0.985934233035545 0.0140657669644554
1 0 0 0
0.0556928340619654 0.477665842995628 0.466641322942406 0
0 0 0 1
0.122695305075081 0.816384717734271 0.0609199771906482 0
0.975479946778179 0 0 0.0245200532218209
