# Supplementary material for: Relationship between histone modifications and transcription factor binding is protein family specific
Source: Genome Res. 2018 Mar;28(3):321–33. doi: 10.1101/gr.220079.116 (PMC5848611; doi:10.1101/gr.220079.116)
Supplement: Supplemental Material [file supp_gr.220079.116_Supplemental_Material.zip › Supplemental_Material/BATF/BS.bed]

chr10	101502669	101502680	GTTCTGAGTCA	1	+
chr10	108319444	108319455	ATTCTGACTCA	1	-
chr10	109615837	109615848	GAAATGACTAA	1	+
chr10	109760278	109760289	GTGATGAGTGA	1	+
chr10	11594318	11594329	AGGATGACTCA	1	-
chr10	119070953	119070964	GGTATGACTAA	1	-
chr10	122614051	122614062	CATATGAGTCA	1	-
chr10	17071701	17071712	CAGATGAGTCA	1	-
chr10	18936252	18936263	GAAATGAGTCT	1	+
chr10	27072862	27072873	GGTTTGAGTCA	1	+
chr10	29845344	29845355	GTAATGAGTCA	1	+
chr10	45434591	45434602	CATATGACTCA	1	-
chr10	56963255	56963266	CTGATGACTCA	1	-
chr10	57236116	57236127	GAAATGACTCA	1	-
chr10	58392517	58392528	AAGATGAGTCA	1	-
chr10	60022875	60022886	GGAATGAGTCA	1	-
chr10	64607349	64607360	TAACTGACTCA	1	-
chr10	67483415	67483426	TAATTGACTCA	1	+
chr10	69579697	69579708	AGAATGACTAA	1	+
chr10	6966317	6966328	ATTATGACTCA	1	+
chr10	69827468	69827479	GGAATGACTCA	1	+
chr10	69927195	69927206	GAGTTGAGTCA	1	-
chr10	70354465	70354476	GACATGAGTCA	1	-
chr10	76559688	76559699	GAAATGACTCA	1	+
chr10	81434837	81434848	CAAATGAGTCA	1	-
chr10	81559305	81559316	CAAATGAGTCA	1	+
chr10	84054914	84054925	ATTATGACTAA	1	+
chr10	89081423	89081434	CAAATGAGTCA	1	+
chr10	90155606	90155617	ATAATGAGTCA	1	-
chr10	97549928	97549939	GAGATGAATCA	1	-
chr11	104948321	104948332	TAATTGACTCA	1	-
chr11	109836837	109836848	AGAATGAGTCA	1	-
chr11	115250476	115250487	GAAATGAGTCA	1	-
chr11	116897925	116897936	GAGATGACTAA	1	-
chr11	21468923	21468934	GGTATGACTCA	1	-
chr11	36535718	36535729	AGGATGACTCA	1	-
chr11	40249464	40249475	ATGATGAGTCA	1	+
chr11	41972199	41972210	TAGCTGAGTCA	1	-
chr11	47531907	47531918	TGACTGAGTCA	1	-
chr11	58988017	58988028	GGTTTGAGTCA	1	-
chr11	59331276	59331287	GGTATGAGTCA	1	-
chr11	65270129	65270140	GTTATGACTCA	1	-
chr11	72796399	72796410	AGAATGAATCA	1	+
chr11	77410636	77410647	ATGATGAGTAA	1	+
chr11	92186387	92186398	TGAATGAGTCA	1	+
chr12	100527139	100527150	GTTTTGACTCA	1	-
chr12	102259469	102259480	GATCTGAGTAA	1	-
chr12	102921353	102921364	TTTATGAGTCA	1	+
chr12	108952476	108952487	TGAATGAGTAA	1	+
chr12	109465730	109465741	CATATGACTCA	1	-
chr12	110446790	110446801	AAACTGACTCA	1	-
chr12	11238264	11238275	AATATGAGTCA	1	-
chr12	112791326	112791337	GAGATGAGTCA	1	+
chr12	116491509	116491520	GATCTGACTAA	1	+
chr12	118636041	118636052	GGGATGAGTCA	1	-
chr12	15061145	15061156	AGAATGAGTCA	1	+
chr12	17108440	17108451	CATATGACTCA	1	-
chr12	20242154	20242165	TTGCTGAGTCA	1	-
chr12	25207929	25207940	ATTCTGAGTCA	1	+
chr12	27389555	27389566	AGCATGAGTCA	1	+
chr12	28948468	28948479	AGAATGACTAA	1	+
chr12	39627086	39627097	GAAATGACTCA	1	+
chr12	57062013	57062024	GAAATGAGTAA	1	+
chr12	61132920	61132931	TAATTGACTCA	1	+
chr12	64349762	64349773	GTTATGACTGA	1	+
chr12	64855570	64855581	GAAATGACTCA	1	+
chr12	68686112	68686123	GAACTGAATCA	1	+
chr12	72242208	72242219	GTAATGACTAA	1	+
chr12	72329567	72329578	TGTATGACTCA	1	-
chr12	75767063	75767074	AGAATGAGTCA	1	+
chr12	80068592	80068603	AATATGACTAA	1	+
chr12	80231634	80231645	GGTTTGACTCA	1	-
chr12	82875962	82875973	GTTTTGACTCA	1	+
chr12	86643860	86643871	AGAATGAGTCA	1	+
chr12	88733189	88733200	AAAATGACTCA	1	-
chr12	901756	901767	GGTATGAGTCA	1	+
chr12	90568208	90568219	GGAATGAGTCA	1	+
chr12	90676484	90676495	TAATTGAGTCA	1	+
chr12	91359165	91359176	TATATGACTCA	1	-
chr12	92392278	92392289	GAAATGAGTAA	1	-
chr12	92423103	92423114	GGAATGAGTCA	1	+
chr12	95206177	95206188	GGTATGAGTCA	1	-
chr12	95231167	95231178	AGTATGACTCA	1	+
chr12	99917838	99917849	GAAATGACTCA	1	+
chr12	99922394	99922405	GAAATGAATCA	1	-
chr13	104224989	104225000	GGTATGACTCA	1	-
chr13	108645863	108645874	GAGATGAATCA	1	-
chr13	25155943	25155954	TATTTGAGTCA	1	+
chr13	33109343	33109354	TAACTGAGTCA	1	+
chr13	42858413	42858424	ATGCTGAGTCA	1	+
chr13	48849837	48849848	TGTATGACTCA	1	-
chr13	52255690	52255701	AAAATGACTCA	1	-
chr13	59069986	59069997	GCTATGACTCA	1	-
chr13	61179103	61179114	GTACTGAGTCA	1	+
chr13	65208302	65208313	GAAATGACTAA	1	+
chr13	67234478	67234489	ATAATGAATCA	1	+
chr13	73310263	73310274	TGACTGAGTCA	1	-
chr13	76259494	76259505	GAGTTGACTCA	1	+
chr13	78771594	78771605	TATATGACTAA	1	+
chr13	82067436	82067447	AGAATGAGTAA	1	-
chr13	86556483	86556494	AAAATGAGTAA	1	+
chr13	89303928	89303939	TAGTTGAGTCA	1	+
chr13	89458885	89458896	TAAATGACTCA	1	+
chr13	90117764	90117775	AGAATGAGTAA	1	+
chr13	93491323	93491334	CAAATGAGTCA	1	+
chr13	93922183	93922194	GATATGAGTAA	1	+
chr13	94449893	94449904	GAAATGACTCA	1	-
chr13	95836760	95836771	AAAATGACTCA	1	-
chr13	95908534	95908545	CTTATGAGTCA	1	-
chr14	21734053	21734064	AGAATGAGTGA	1	+
chr14	25865552	25865563	AGAATGACTCA	1	-
chr14	40135789	40135800	AGGATGACTCA	1	-
chr14	42480532	42480543	GTAATGACTGA	1	-
chr14	42660101	42660112	GAAATGAGTAA	1	-
chr14	42662514	42662525	AAAATGACTCA	1	+
chr14	42891154	42891165	GATTTGAGTCA	1	+
chr14	49016388	49016399	GTTATGACTCA	1	-
chr14	50098393	50098404	TAAATGACTAA	1	+
chr14	56727963	56727974	AATCTGAGTCA	1	-
chr14	59296508	59296519	CAAATGACTCA	1	-
chr14	62203685	62203696	AAAATGACTCA	1	+
chr14	63865706	63865717	TATATGACTAA	1	+
chr14	65963491	65963502	GGTATGACTCA	1	+
chr14	68615218	68615229	AGAATGACTAA	1	-
chr14	76667668	76667679	GAGATGACTCA	1	-
chr14	81027320	81027331	AGAATGACTCA	1	+
chr14	81406668	81406679	GAAATGAGTCA	1	+
chr14	84503365	84503376	GAAATGAATCA	1	-
chr14	85312997	85313008	TATATGACTCA	1	+
chr14	86470557	86470568	GGATTGAGTCA	1	-
chr14	89800657	89800668	AAAATGAGTAA	1	+
chr15	20049564	20049575	TATTTGAGTCA	1	+
chr15	29604733	29604744	AATATGACTCA	1	-
chr15	35473946	35473957	GAAATGACTCA	1	-
chr15	38815245	38815256	GAAATGACTCT	1	-
chr15	48439768	48439779	AGAATGAGTAA	1	-
chr15	48467557	48467568	AAGATGAGTAA	1	+
chr15	49164952	49164963	AATATGAGTAA	1	+
chr15	50755779	50755790	GGAATGAATCA	1	-
chr15	51176340	51176351	CAGATGAGTCA	1	+
chr15	54808046	54808057	GTTATGACTCA	1	+
chr15	54909030	54909041	TGGCTGAGTCA	1	-
chr15	57311831	57311842	GGTTTGAGTCA	1	+
chr15	59828974	59828985	GGTATGAGTCA	1	-
chr15	65753465	65753476	TATATGAGTAA	1	-
chr15	67389412	67389423	GAAATGACTCA	1	-
chr15	73476743	73476754	AAGATGAGTCA	1	+
chr15	78738010	78738021	AAAATGAGTAA	1	-
chr15	85274313	85274324	AAGCTGAGTCA	1	+
chr15	86069292	86069303	GAGCTGAGTCA	1	-
chr15	95562327	95562338	GTTATGAGTCA	1	+
chr15	95844447	95844458	AAAATGACTAA	1	+
chr16	15170272	15170283	TATATGAGTAA	1	-
chr16	18916576	18916587	GTTTTGAGTCA	1	-
chr16	29099177	29099188	AATCTGAGTCA	1	-
chr16	34731915	34731926	GAAATGAGTCA	1	+
chr16	34795453	34795464	GAAATGAGTCA	1	+
chr16	34797014	34797025	GAAATGAGTCA	1	+
chr16	34895069	34895080	GTTTTGACTCA	1	+
chr16	72632092	72632103	TTGCTGAGTCA	1	-
chr16	84766692	84766703	GGCATGAGTCA	1	+
chr17	2039613	2039624	GGCATGAGTCA	1	+
chr17	28019355	28019366	AAAATGAGTCA	1	-
chr17	44176990	44177001	GAGTTGACTCA	1	-
chr17	45688193	45688204	CATATGACTCA	1	-
chr17	53562094	53562105	ATTATGAGTAA	1	-
chr17	59900145	59900156	TGTATGACTAA	1	+
chr17	71218615	71218626	GTTTTGAGTCA	1	-
chr18	22290601	22290612	CATATGACTCA	1	-
chr18	23667120	23667131	GTTTTGACTCA	1	-
chr18	26090445	26090456	TGAATGACTAA	1	+
chr18	2659561	2659572	AAGATGACTCA	1	+
chr18	2967536	2967547	TAACTGAGTCA	1	+
chr18	32612339	32612350	GGATTGAGTCA	1	+
chr18	36665761	36665772	AATCTGAGTCA	1	+
chr18	43558209	43558220	GGGATGACTCA	1	+
chr18	49469887	49469898	GATATGAGTAA	1	-
chr18	54595173	54595184	GAAATGAATCA	1	+
chr18	54664645	54664656	TTAATGACTCA	1	+
chr18	56303300	56303311	CATATGACTCA	1	+
chr18	57546073	57546084	GATCTGACTCA	1	-
chr18	59949150	59949161	TTAATGACTCA	1	+
chr18	67641854	67641865	AGAATGAGTCA	1	+
chr18	70516259	70516270	TTTATGAGTCA	1	+
chr18	76865632	76865643	AATATGACTCA	1	-
chr18	9068558	9068569	TCTATGACTCA	1	+
chr19	13070429	13070440	GTTTTGAGTCA	1	+
chr19	19984347	19984358	GAAATGAGTCA	1	+
chr19	23445853	23445864	GAAATGAGTCA	1	+
chr19	23967243	23967254	GAAATGAGTCA	1	-
chr19	24253275	24253286	GGTCTGAGTCA	1	-
chr19	52314743	52314754	GGGATGAGTCA	1	-
chr19	54895030	54895041	GATATGAATCA	1	-
chr19	6613897	6613908	GAAATGAGTCA	1	+
chr1	100596383	100596394	GAGATGAGTAA	1	-
chr1	101868317	101868328	AAGATGAGTCA	1	+
chr1	107947971	107947982	AAAATGACTCA	1	+
chr1	108419969	108419980	GCTATGAGTCA	1	-
chr1	108473079	108473090	GTAATGACTAA	1	-
chr1	110399924	110399935	ATTTTGAGTCA	1	+
chr1	117096145	117096156	AGGATGAATCA	1	+
chr1	146465973	146465984	GGAATGAGTCA	1	-
chr1	148231790	148231801	CAGATGACTCA	1	-
chr1	149090011	149090022	GGAATGAGTCA	1	+
chr1	16890574	16890585	GGAATGAGTCA	1	+
chr1	168908943	168908954	GGAATGAGTCA	1	+
chr1	169132476	169132487	GTTATGACTCA	1	-
chr1	174889251	174889262	GTTTTGAGTCA	1	-
chr1	174893144	174893155	AATATGACTAA	1	+
chr1	176071998	176072009	GAATTGACTCA	1	+
chr1	178096040	178096051	AAACTGACTCA	1	+
chr1	179845534	179845545	TAAATGAGTCA	1	+
chr1	183569417	183569428	AGTATGAGTCA	1	+
chr1	184839701	184839712	GAAATGACTCA	1	-
chr1	189992041	189992052	ATAATGACTCA	1	+
chr1	190919324	190919335	AAGCTGAGTCA	1	+
chr1	192527488	192527499	AAGTTGAGTCA	1	-
chr1	192973439	192973450	AGAATGAGTCA	1	-
chr1	193670314	193670325	GTGATGAGTCA	1	+
chr1	194307905	194307916	GTGATGAGTAA	1	-
chr1	197148311	197148322	AATATGACTGA	1	+
chr1	198143676	198143687	GTTATGACTAA	1	+
chr1	198564181	198564192	AATATGACTCA	1	-
chr1	213291384	213291395	GAAATGAGTAA	1	-
chr1	224074521	224074532	GAGATGACTCA	1	+
chr1	235111142	235111153	CGGATGACTCA	1	+
chr1	28446175	28446186	GTTTTGAGTCA	1	-
chr1	32376779	32376790	GTTTTGAGTCA	1	+
chr1	36453987	36453998	AAGATGAGTAA	1	-
chr1	53315758	53315769	GAAATGACTCA	1	-
chr1	56625008	56625019	GCAATGAGTCA	1	-
chr1	63064849	63064860	AATATGAGTGA	1	-
chr1	67736470	67736481	AGTCTGAGTCA	1	+
chr1	68195770	68195781	ACAATGAGTCA	1	+
chr1	69024200	69024211	TAGATGAGTCA	1	+
chr1	69880486	69880497	TTTATGACTCA	1	+
chr1	78454205	78454216	ATTCTGACTCA	1	+
chr1	78553908	78553919	TTGCTGAGTCA	1	-
chr1	78843214	78843225	GAGATGAGTCA	1	+
chr1	79654282	79654293	GATATGACTCA	1	-
chr1	84573424	84573435	AATATGACTAA	1	+
chr1	97610243	97610254	ATTATGACTCA	1	-
chr1	99175675	99175686	GGAATGACTCA	1	+
chr20	11236676	11236687	AAAATGACTCA	1	-
chr20	13163872	13163883	TAGATGAGTCA	1	-
chr20	32835379	32835390	GGCATGAGTCA	1	+
chr20	49512010	49512021	ATATTGACTCA	1	-
chr20	6594303	6594314	GAAATGACTCA	1	-
chr21	16060918	16060929	TATATGACTGA	1	+
chr21	16404469	16404480	ATTTTGAGTCA	1	+
chr21	32090812	32090823	AAAATGACTCA	1	-
chr22	17276582	17276593	ATGATGACTCA	1	+
chr22	17382687	17382698	TAGATGAGTCA	1	+
chr2	100367831	100367842	GGAATGAGTCA	1	+
chr2	101488547	101488558	CTGATGACTCA	1	-
chr2	109244841	109244852	GAAATGACTCT	1	-
chr2	109269278	109269289	GGTCTGAGTCA	1	+
chr2	109278781	109278792	GTGCTGAGTCA	1	+
chr2	124051252	124051263	AATATGACTAA	1	+
chr2	12431621	12431632	ATAATGACTAA	1	+
chr2	132359680	132359691	AAGATGAATCA	1	+
chr2	13698677	13698688	TCAATGAGTCA	1	+
chr2	141500477	141500488	ATTATGAGTCA	1	-
chr2	14588642	14588653	TGATTGAGTCA	1	+
chr2	146497493	146497504	GTTATGAGTAA	1	+
chr2	147209851	147209862	CATATGAGTCA	1	+
chr2	148880539	148880550	GAGATGACTAA	1	+
chr2	159011302	159011313	AGGATGACTCA	1	+
chr2	160123297	160123308	GTTTTGAGTCA	1	+
chr2	160268148	160268159	AGTTTGAGTCA	1	-
chr2	162034643	162034654	CATATGACTCA	1	+
chr2	162065204	162065215	AAGATGAGTCA	1	+
chr2	166968824	166968835	TATATGACTCA	1	+
chr2	167649586	167649597	TTGCTGAGTCA	1	-
chr2	168938102	168938113	GAAATGAGTCA	1	-
chr2	169583074	169583085	GTTTTGAGTCA	1	+
chr2	172247671	172247682	ATTATGACTCA	1	+
chr2	173489903	173489914	GTTATGACTCA	1	-
chr2	178371939	178371950	GAAATGACTCA	1	+
chr2	181626129	181626140	AAAATGAGTCA	1	-
chr2	182931645	182931656	GAAATGAGTCA	1	-
chr2	190819934	190819945	GAAATGACTCA	1	-
chr2	191560611	191560622	AAGATGACTCA	1	-
chr2	192895146	192895157	GAAATGAGTAA	1	-
chr2	195121129	195121140	TGAATGACTCA	1	-
chr2	195483330	195483341	GAAATGAGTAA	1	-
chr2	203887678	203887689	AATATGACTGA	1	+
chr2	203898319	203898330	ATTATGAGTAA	1	-
chr2	206257080	206257091	GAAATGAGTGA	1	+
chr2	209737495	209737506	GAAATGAGTCA	1	-
chr2	210873926	210873937	AAGATGACTAA	1	-
chr2	210997206	210997217	GGAATGAGTGA	1	-
chr2	214094758	214094769	GAGATGACTCA	1	+
chr2	214116480	214116491	GTGCTGAGTCA	1	+
chr2	216275783	216275794	AGAATGAGTCA	1	-
chr2	217360537	217360548	AGAATGAGTCA	1	+
chr2	225813700	225813711	GAAATGAGTCA	1	-
chr2	24575709	24575720	AGGCTGAGTCA	1	-
chr2	24925863	24925874	GTTCTGAGTCA	1	-
chr2	27584203	27584214	GGAATGAGTGA	1	+
chr2	51439631	51439642	GTTCTGACTCA	1	+
chr2	53166528	53166539	ATTATGACTCA	1	-
chr2	54841297	54841308	TAAATGACTCA	1	+
chr2	56997831	56997842	CATATGACTCA	1	+
chr2	58117780	58117791	AGGATGACTCA	1	-
chr2	58374054	58374065	TGAATGAGTCA	1	-
chr2	62387405	62387416	CTTATGACTCA	1	+
chr2	68599743	68599754	AATCTGACTCA	1	+
chr2	69998812	69998823	GTGCTGACTCA	1	-
chr2	76119848	76119859	ACAATGAGTCA	1	-
chr2	78508517	78508528	TAATTGACTCA	1	-
chr2	81877379	81877390	GAAATGAGTCA	1	+
chr2	85785552	85785563	GGTATGAGTCA	1	-
chr2	95505102	95505113	GTGATGAGTCA	1	+
chr3	101772417	101772428	TATCTGACTCA	1	+
chr3	105078423	105078434	AAGATGACTCA	1	+
chr3	106147680	106147691	ATGATGACTCA	1	-
chr3	106755543	106755554	AGAATGAGTCA	1	-
chr3	109525937	109525948	AGAATGAGTCA	1	-
chr3	113554538	113554549	AATATGACTGA	1	-
chr3	115715436	115715447	GAAATGACTCA	1	+
chr3	117204425	117204436	TTAATGAGTCA	1	+
chr3	119703673	119703684	AAAATGAGTCA	1	-
chr3	141133816	141133827	ATTATGACTCA	1	-
chr3	142239207	142239218	GAAATGACTAA	1	+
chr3	151911560	151911571	TGAATGACTGA	1	-
chr3	152864186	152864197	TGAATGACTGA	1	-
chr3	161418926	161418937	GGTCTGACTCA	1	+
chr3	164244287	164244298	GGAATGACTGA	1	-
chr3	16565520	16565531	CAAATGAGTCA	1	-
chr3	16590428	16590439	CAAATGACTCA	1	+
chr3	167036252	167036263	TGAATGACTCA	1	-
chr3	167436622	167436633	GTTATGACTCA	1	-
chr3	168579582	168579593	GATTTGAGTCA	1	+
chr3	169478520	169478531	GAGATGACTCA	1	-
chr3	175364778	175364789	ATGATGACTCA	1	+
chr3	175587396	175587407	GAAATGACTAA	1	+
chr3	178478981	178478992	GAAATGAATCA	1	+
chr3	178689562	178689573	GGTATGAGTCA	1	+
chr3	179264824	179264835	GGTCTGACTCA	1	+
chr3	188121336	188121347	AGTATGACTAA	1	-
chr3	190966090	190966101	GAAATGAGTCA	1	-
chr3	196187586	196187597	AGACTGACTCA	1	-
chr3	29326244	29326255	GATATGAGTCA	1	-
chr3	34406106	34406117	AAGATGAATCA	1	-
chr3	40366428	40366439	TTGCTGAGTCA	1	-
chr3	42668998	42669009	GAAATGACTAA	1	-
chr3	42673839	42673850	GATATGAGTCA	1	+
chr3	42676743	42676754	GTTCTGAGTCA	1	+
chr3	43533471	43533482	AAGATGAGTGA	1	+
chr3	5498141	5498152	AAGATGACTAA	1	-
chr3	6779144	6779155	AGTATGACTCA	1	-
chr3	6849764	6849775	AGTCTGAGTCA	1	+
chr3	78786156	78786167	GTAATGAATCA	1	-
chr3	78920465	78920476	AAACTGACTCA	1	-
chr3	78956788	78956799	GTTATGACTCA	1	-
chr3	78990798	78990809	AGAATGAGTCA	1	+
chr3	79721460	79721471	ATTATGAGTAA	1	-
chr3	81963638	81963649	GAAATGACTCA	1	+
chr3	89839649	89839660	AAACTGACTCA	1	+
chr3	94124310	94124321	TAGCTGACTCA	1	+
chr3	98257519	98257530	GGAATGAGTCA	1	-
chr3	98279964	98279975	AGAATGAGTAA	1	+
chr3	99202923	99202934	GATCTGAGTAA	1	+
chr3	99254392	99254403	GCAATGACTCA	1	+
chr4	102342036	102342047	AAAATGAGTCA	1	+
chr4	106669582	106669593	GTTCTGAGTCA	1	-
chr4	108611583	108611594	GAAATGAGTCA	1	-
chr4	117922441	117922452	TGAATGAGTCA	1	-
chr4	119340900	119340911	ACAATGACTCA	1	-
chr4	122796936	122796947	TGACTGAGTCA	1	+
chr4	12648527	12648538	ATTATGAATCA	1	-
chr4	12694617	12694628	GGAATGACTCA	1	+
chr4	140144982	140144993	AAAATGACTCA	1	+
chr4	141471117	141471128	GGTATGAGTCA	1	+
chr4	14338451	14338462	GAAATGACTAA	1	-
chr4	146753756	146753767	GACATGACTCA	1	-
chr4	147427561	147427572	AAAATGAGTGA	1	+
chr4	14792286	14792297	GAAATGAGTAA	1	+
chr4	157112015	157112026	GTTTTGACTCA	1	-
chr4	162264545	162264556	AGAATGACTCA	1	+
chr4	162495180	162495191	GGAATGAGTCA	1	-
chr4	163583225	163583236	GAAATGACTAA	1	-
chr4	167064587	167064598	TAAATGAGTAA	1	+
chr4	168056717	168056728	AATATGACTCA	1	-
chr4	168203869	168203880	GGTCTGAGTCA	1	+
chr4	172200492	172200503	TAAATGACTCA	1	+
chr4	172255990	172256001	AATATGAATCA	1	+
chr4	178219155	178219166	AAACTGACTCA	1	+
chr10	101804409	101804420	GGTATGAGTCA	1	+
chr10	10522217	10522228	GACATGACTCA	1	-
chr10	105576383	105576394	CGGATGACTCA	1	+
chr10	105777583	105777594	GGAATGAGTAA	1	+
chr10	108878990	108879001	GAGATGAATCA	1	+
chr10	110551747	110551758	GAAATGACTCA	1	+
chr10	112513421	112513432	GTTTTGAGTCA	1	-
chr10	112727753	112727764	CATATGACTCA	1	-
chr10	114180221	114180232	TATCTGACTCA	1	-
chr10	115940877	115940888	GAAATGAGTCA	1	+
chr10	116878279	116878290	GCTATGAGTCA	1	-
chr10	121522505	121522516	AGGATGAATCA	1	-
chr10	129575320	129575331	GAACTGACTCA	1	-
chr10	13025805	13025816	GCAATGACTCA	1	+
chr10	14592905	14592916	GTGATGAGTGA	1	-
chr10	16808024	16808035	ATGATGACTCA	1	-
chr10	17688155	17688166	GAAATGACTCA	1	-
chr10	22100299	22100310	GAAATGACTCA	1	+
chr10	24494991	24495002	ATTTTGAGTCA	1	+
chr10	28601620	28601631	GAGATGAGTCA	1	+
chr10	311224	311235	GTTATGAGTCA	1	-
chr10	31293752	31293763	ATGATGAGTCA	1	+
chr10	42986699	42986710	AATATGAGTAA	1	-
chr10	49608479	49608490	ATAATGACTCA	1	-
chr10	53292849	53292860	GAAATGACTAA	1	+
chr10	53519854	53519865	AAAATGACTAA	1	+
chr10	58256080	58256091	AGAATGAGTCA	1	+
chr10	61673516	61673527	AAAATGACTAA	1	-
chr10	62137934	62137945	GAAATGAGTCA	1	-
chr10	63150966	63150977	AAAATGAGTAA	1	+
chr10	64863865	64863876	AGAATGAGTAA	1	+
chr10	64981915	64981926	GAAATGACTCA	1	-
chr10	65021468	65021479	CAGATGAGTCA	1	-
chr10	71984875	71984886	ACAATGAGTCA	1	-
chr10	76694021	76694032	AGAATGAGTCA	1	+
chr10	79438440	79438451	TAGTTGACTCA	1	-
chr10	82876146	82876157	GGAATGACTCA	1	+
chr10	88844301	88844312	TAGCTGACTCA	1	+
chr10	89736057	89736068	CAAATGACTCA	1	-
chr10	90033576	90033587	TGAATGACTAA	1	-
chr10	90053048	90053059	TGTATGAATCA	1	-
chr10	90925866	90925877	AAGATGACTCA	1	+
chr10	91009024	91009035	GTGATGACTCA	1	+
chr10	93723306	93723317	GTGATGAGTCA	1	-
chr10	97550930	97550941	AATATGACTCA	1	-
chr11	100621174	100621185	GGAATGAGTCA	1	+
chr11	102468034	102468045	TGAATGACTCA	1	+
chr11	102470170	102470181	TGAATGACTCA	1	-
chr11	105590458	105590469	CATCTGAGTCA	1	-
chr11	105808297	105808308	GATATGACTCA	1	-
chr11	106912010	106912021	AAAATGAGTCA	1	-
chr11	10835673	10835684	GGAATGAATCA	1	-
chr11	108598537	108598548	GGAATGACTAA	1	+
chr11	108661842	108661853	TTTATGACTCA	1	-
chr11	109839189	109839200	TGTCTGAGTCA	1	-
chr11	109952368	109952379	GATCTGAGTCA	1	+
chr11	109966490	109966501	CAAATGAGTCA	1	+
chr11	110122790	110122801	TAAATGACTCA	1	+
chr11	115797526	115797537	GTGATGAGTCA	1	+
chr11	116943466	116943477	ATGCTGAGTCA	1	+
chr11	117031653	117031664	GAAATGAGTCA	1	-
chr11	121997041	121997052	GAAATGAGTCA	1	-
chr11	125921947	125921958	ATAATGACTCA	1	+
chr11	126821554	126821565	GGAATGAGTAA	1	+
chr11	21657131	21657142	AGTATGAATCA	1	+
chr11	26504805	26504816	ATAATGACTAA	1	-
chr11	26629455	26629466	AAGATGAGTAA	1	-
chr11	27410679	27410690	AAAATGACTCA	1	+
chr11	35932695	35932706	GGTATGAGTCA	1	-
chr11	36809096	36809107	GAATTGAGTCA	1	-
chr11	41062314	41062325	GAGTTGAGTCA	1	-
chr11	44234884	44234895	ATGATGAGTAA	1	-
chr11	55425674	55425685	GGTATGACTCA	1	+
chr11	5572029	5572040	TGAATGACTCA	1	+
chr11	59933195	59933206	GTTATGACTCA	1	+
chr11	60526485	60526496	TAAATGAGTAA	1	-
chr11	62597266	62597277	GGTATGAGTCA	1	-
chr11	67115656	67115667	GAAATGACTAA	1	+
chr11	6763726	6763737	ATTATGACTCA	1	-
chr11	71984386	71984397	GAAATGACTGA	1	-
chr11	74814691	74814702	ACTATGACTCA	1	+
chr11	76147294	76147305	TATATGACTCA	1	-
chr11	80554535	80554546	GGAATGAATCA	1	-
chr11	80558141	80558152	TGAATGACTCA	1	+
chr11	80610588	80610599	GATATGACTCA	1	-
chr11	81385462	81385473	AATTTGAGTCA	1	+
chr11	82861804	82861815	ATTTTGACTCA	1	+
chr11	83682368	83682379	GAGATGACTCA	1	+
chr11	83954820	83954831	ATTTTGACTCA	1	+
chr11	8608506	8608517	TGAATGACTCA	1	+
chr11	94326368	94326379	GGACTGACTCA	1	-
chr12	102042172	102042183	TGGATGACTCA	1	+
chr12	102934730	102934741	GAAATGAGTAA	1	+
chr12	104361129	104361140	GAAATGACTCA	1	+
chr12	105431343	105431354	GATATGAGTCA	1	-
chr12	105451163	105451174	TTGATGAGTCA	1	-
chr12	10642014	10642025	AGTTTGACTCA	1	-
chr12	107223874	107223885	GAAATGAGTAA	1	+
chr12	107671842	107671853	AAATTGAGTCA	1	-
chr12	108959915	108959926	GAGCTGAGTCA	1	+
chr12	109222833	109222844	GGAATGAGTCA	1	-
chr12	110754941	110754952	TTTATGACTCA	1	+
chr12	110978038	110978049	GATCTGACTCA	1	-
chr12	116581402	116581413	GAAATGAGTCA	1	-
chr12	11716111	11716122	ATTATGACTCA	1	-
chr12	117618709	117618720	GTGATGAGTAA	1	-
chr12	117654628	117654639	GATATGAGTCT	1	+
chr12	11925302	11925313	CTTATGACTCA	1	+
chr12	11987084	11987095	AAAATGACTAA	1	+
chr12	1212980	1212991	GGTATGAGTCA	1	+
chr12	123825155	123825166	GTTATGAGTGA	1	-
chr12	12432057	12432068	AAGATGACTCA	1	-
chr12	126967906	126967917	GGTATGAGTCA	1	+
chr12	1336325	1336336	CATATGACTCA	1	-
chr12	15853667	15853678	AAACTGACTCA	1	+
chr12	16391763	16391774	ATAATGACTCA	1	+
chr12	18283973	18283984	GATATGACTAA	1	+
chr12	20341161	20341172	GAAATGAGTAA	1	-
chr12	22811317	22811328	AATCTGACTCA	1	+
chr12	24974836	24974847	GAGATGAGTCA	1	+
chr12	25211633	25211644	TAAATGACTAA	1	-
chr12	26341364	26341375	ACAATGACTCA	1	+
chr12	31610126	31610137	AAGATGAGTAA	1	+
chr12	31641890	31641901	AGTTTGAGTCA	1	+
chr12	31916219	31916230	GAGATGACTCA	1	+
chr12	38979090	38979101	ACAATGAGTCA	1	-
chr12	39176348	39176359	CAAATGACTCA	1	+
chr12	46624960	46624971	GAAATGACTCA	1	+
chr12	46736703	46736714	GTTCTGACTCA	1	-
chr12	48044460	48044471	AAAATGACTCA	1	+
chr12	49843383	49843394	GGTTTGACTCA	1	+
chr12	58359599	58359610	AAAATGAGTCA	1	+
chr12	63199524	63199535	AAAATGAGTAA	1	+
chr12	66346643	66346654	AAGATGAGTCA	1	+
chr12	66486468	66486479	TGAATGAGTAA	1	+
chr12	68625203	68625214	GATATGACTCA	1	-
chr12	733320	733331	CAAATGACTCA	1	+
chr12	75731886	75731897	TTTATGAGTCA	1	+
chr12	75923737	75923748	GGTATGAGTAA	1	+
chr12	76232315	76232326	TATATGACTCA	1	+
chr12	77030364	77030375	GAGATGACTCA	1	-
chr12	77518698	77518709	ATTCTGAGTCA	1	+
chr12	79450708	79450719	AGAATGACTCA	1	-
chr12	79521201	79521212	AATATGACTAA	1	-
chr12	81150827	81150838	AATATGAGTAA	1	+
chr12	83390376	83390387	AGAATGACTCA	1	+
chr12	88385426	88385437	ATTATGAGTCA	1	+
chr12	88629389	88629400	TAATTGACTCA	1	+
chr12	88636106	88636117	GATCTGAGTCA	1	-
chr12	89290829	89290840	GAAATGAGTAA	1	-
chr12	90156375	90156386	AAAATGAATCA	1	-
chr12	90674563	90674574	TAATTGAGTCA	1	+
chr12	91309365	91309376	GAACTGAGTAA	1	+
chr12	92443289	92443300	AGGATGAGTAA	1	+
chr12	92458942	92458953	GTAATGAGTAA	1	+
chr12	92528821	92528832	GATATGACTCA	1	+
chr12	92810430	92810441	AGAATGAATCA	1	+
chr12	93018158	93018169	AAAATGACTAA	1	-
chr12	93400572	93400583	GGAATGAGTCT	1	+
chr12	94624336	94624347	GCTCTGAGTCA	1	-
chr12	9507179	9507190	AGGATGACTAA	1	+
chr12	95222835	95222846	GTAATGACTAA	1	-
chr12	99727174	99727185	AAAATGAGTAA	1	-
chr12	99838814	99838825	TGGATGACTCA	1	+
chr13	101419623	101419634	AGGATGACTGA	1	-
chr13	103581225	103581236	GAAATGAGTCT	1	-
chr13	103714660	103714671	ATTCTGACTCA	1	+
chr13	107564181	107564192	GTTATGACTCA	1	-
chr13	20549788	20549799	GCAATGACTCA	1	-
chr13	24327908	24327919	GGGATGACTCA	1	+
chr13	28611712	28611723	CATATGACTCA	1	-
chr13	30404390	30404401	GAAATGACTCA	1	+
chr13	30868330	30868341	GAAATGACTAA	1	+
chr13	34125238	34125249	ATAATGAGTAA	1	+
chr13	37129906	37129917	GGTATGACTGA	1	+
chr13	40485088	40485099	GAATTGAGTCA	1	+
chr13	41160394	41160405	AGTATGACTCA	1	-
chr13	41209624	41209635	AAACTGACTCA	1	-
chr13	41250350	41250361	GAAATGAGTCA	1	-
chr13	41582666	41582677	CAAATGACTCA	1	+
chr13	43190041	43190052	GGAATGACTCA	1	+
chr13	45936223	45936234	AGTATGAGTCA	1	+
chr13	49759662	49759673	TTAATGACTCA	1	-
chr13	50146156	50146167	ACAATGACTCA	1	+
chr13	51405822	51405833	AGAATGAGTCA	1	-
chr13	52159948	52159959	ATTTTGAGTCA	1	-
chr13	58905568	58905579	TTGATGAGTCA	1	+
chr13	62612579	62612590	GAAATGACTCA	1	+
chr13	62867388	62867399	AGGATGAGTAA	1	+
chr13	65365717	65365728	GATATGACTCA	1	+
chr13	69084258	69084269	GAACTGAGTCA	1	-
chr13	75961900	75961911	GTTATGAGTCA	1	+
chr13	76079240	76079251	GGTATGAGTCA	1	+
chr13	76290546	76290557	AAAATGACTAA	1	-
chr13	76372918	76372929	AAAATGAGTCA	1	-
chr13	77583384	77583395	AGAATGAGTCA	1	+
chr13	78088021	78088032	TGATTGAGTCA	1	-
chr13	78312267	78312278	GGAATGACTCT	1	+
chr13	78759506	78759517	TAATTGACTCA	1	-
chr13	78915414	78915425	AGAATGAGTCA	1	-
chr13	79046105	79046116	AAGATGAGTCA	1	+
chr13	79633143	79633154	ATTATGACTCA	1	+
chr13	83262956	83262967	ATACTGAGTCA	1	-
chr13	92967690	92967701	GGTATGAGTCA	1	-
chr13	96891397	96891408	GCAATGACTCA	1	+
chr13	97302743	97302754	CGAATGAGTCA	1	+
chr14	104882870	104882881	AGAATGACTGA	1	+
chr14	20770397	20770408	AATATGACTAA	1	+
chr14	21732007	21732018	AGATTGAGTCA	1	+
chr14	22736862	22736873	CAAATGAGTCA	1	-
chr14	22943934	22943945	CTGATGAGTCA	1	-
chr14	22971740	22971751	AGAATGACTCA	1	+
chr14	22992497	22992508	GAGATGACTAA	1	-
chr14	23140982	23140993	GGTCTGACTCA	1	+
chr14	24071755	24071766	GAAATGAGTCA	1	-
chr14	25009309	25009320	GTGATGAATCA	1	-
chr14	29145885	29145896	GATATGAGTCA	1	-
chr14	35504383	35504394	TAAATGAATCA	1	-
chr14	36139182	36139193	AAGATGAGTAA	1	+
chr14	36403882	36403893	GGAATGAGTCA	1	-
chr14	45654495	45654506	ATGATGAGTCA	1	+
chr14	52880664	52880675	ATTTTGACTCA	1	+
chr14	54014605	54014616	AAAATGAATCA	1	-
chr14	54168448	54168459	GAAATGAGTCT	1	-
chr14	54720462	54720473	GAAATGACTCA	1	+
chr14	54841155	54841166	GTTATGACTGA	1	+
chr14	55580708	55580719	ATTATGAGTCA	1	-
chr14	58213480	58213491	AAAATGACTCA	1	+
chr14	61775108	61775119	AAAATGAGTAA	1	+
chr14	61827714	61827725	GGAATGACTCA	1	-
chr14	62241749	62241760	GGGATGACTCA	1	+
chr14	63868005	63868016	GATATGACTAA	1	-
chr14	63935171	63935182	GAGATGAGTCA	1	+
chr14	64262436	64262447	ATTATGAATCA	1	-
chr14	65465585	65465596	GCTATGAGTCA	1	-
chr14	65892788	65892799	AGGATGAGTAA	1	-
chr14	68718594	68718605	GTTATGACTGA	1	+
chr14	68730412	68730423	GATTTGACTCA	1	-
chr14	68776100	68776111	GTGATGAGTAA	1	-
chr14	68949679	68949690	ATATTGAGTCA	1	-
chr14	70113995	70114006	ATAATGACTAA	1	-
chr14	70294572	70294583	GAACTGACTCA	1	+
chr14	71118426	71118437	GTGCTGACTCA	1	-
chr14	71829239	71829250	GATTTGAGTCA	1	+
chr14	71934371	71934382	AAAATGACTCA	1	-
chr14	72772527	72772538	GAAATGACTAA	1	+
chr14	73241041	73241052	CATATGACTCA	1	-
chr14	74326510	74326521	GAAATGACTCA	1	-
chr14	78279209	78279220	GATATGAGTCA	1	+
chr14	79255344	79255355	GAATTGACTCA	1	+
chr14	81396581	81396592	GATATGAGTCT	1	-
chr14	81751782	81751793	GATATGACTGA	1	+
chr14	82495610	82495621	GAGCTGACTCA	1	+
chr14	82513062	82513073	ACTATGACTCA	1	-
chr14	83640255	83640266	AATATGAGTCA	1	-
chr14	87062587	87062598	GAGCTGAGTCA	1	-
chr14	87304792	87304803	AAAATGAGTCA	1	+
chr14	89892503	89892514	TGAATGACTCA	1	+
chr14	91595809	91595820	GGTATGAGTCA	1	-
chr14	93861685	93861696	TAATTGACTCA	1	+
chr14	98700750	98700761	ATACTGAGTCA	1	+
chr15	31550855	31550866	TTGCTGAGTCA	1	-
chr15	33455441	33455452	AATATGAGTAA	1	+
chr15	35434263	35434274	TTTATGACTCA	1	+
chr15	35604875	35604886	TAAATGAGTCA	1	-
chr15	35801506	35801517	GATTTGAGTCA	1	-
chr15	36139431	36139442	GATATGACTCA	1	-
chr15	37049817	37049828	GGGATGACTCA	1	-
chr15	37434787	37434798	GCAATGAGTAA	1	-
chr15	38590322	38590333	ATAATGACTCA	1	-
chr15	38822522	38822533	AGAATGAGTCA	1	-
chr15	38940072	38940083	TAAATGAGTAA	1	-
chr15	38981220	38981231	GAAATGACTCA	1	+
chr15	42791673	42791684	GGTATGACTCA	1	-
chr15	43786944	43786955	GTTATGAGTAA	1	+
chr15	44589502	44589513	TGTATGACTCA	1	+
chr15	45019779	45019790	AGAATGAGTCA	1	-
chr15	45203595	45203606	ATTATGAGTCA	1	-
chr15	46896822	46896833	ATTATGAGTAA	1	-
chr15	49011992	49012003	AAGATGACTAA	1	-
chr15	49167907	49167918	AAAATGACTGA	1	-
chr15	50605342	50605353	GGTCTGACTCA	1	+
chr15	52755205	52755216	AGTATGACTGA	1	+
chr15	52776077	52776088	GAAATGAATCA	1	+
chr15	54810577	54810588	TATATGAGTAA	1	-
chr15	54868969	54868980	AAAATGACTCA	1	-
chr15	55993286	55993297	AGAATGACTCA	1	+
chr15	59345894	59345905	AAATTGAGTCA	1	-
chr15	60974523	60974534	ATACTGACTCA	1	+
chr15	65827636	65827647	GAGATGACTAA	1	+
chr15	66080259	66080270	GAAATGACTAA	1	+
chr15	70010131	70010142	CTTATGACTCA	1	+
chr15	72809302	72809313	TGAATGAGTCA	1	+
chr15	75270175	75270186	GTTATGACTAA	1	+
chr15	77765876	77765887	GAAATGAGTCA	1	-
chr15	80355398	80355409	GTTTTGAGTCA	1	-
chr15	81579360	81579371	TAATTGAGTCA	1	-
chr15	85859564	85859575	GTTATGACTCA	1	-
chr15	86245652	86245663	AATATGAGTAA	1	+
chr15	89056614	89056625	GAGATGACTCA	1	+
chr15	91609020	91609031	GGTCTGAGTCA	1	-
chr15	95963224	95963235	GTTCTGACTCA	1	-
chr16	15733154	15733165	AGAATGAGTAA	1	+
chr16	15739217	15739228	GACATGAGTCA	1	-
chr16	19528930	19528941	TAAATGAGTCA	1	+
chr16	20356087	20356098	GCTATGACTCA	1	-
chr16	21375334	21375345	GGTATGACTAA	1	-
chr16	21820502	21820513	AATCTGAGTCA	1	+
chr16	23384951	23384962	GTTATGACTCA	1	-
chr16	2422596	2422607	GATATGAGTCA	1	-
chr16	27281872	27281883	GATCTGACTCA	1	-
chr16	27285307	27285318	AGTATGACTCA	1	+
chr16	27286899	27286910	GAAATGAGTAA	1	+
chr16	31892009	31892020	AGAATGAGTCA	1	+
chr16	46847248	46847259	AAGATGAGTCA	1	-
chr16	50812856	50812867	AAAATGACTAA	1	-
chr16	64446988	64446999	TGTCTGACTCA	1	+
chr16	64986268	64986279	GAGATGAATCA	1	-
chr16	66009210	66009221	GTGCTGAGTCA	1	-
chr16	66598082	66598093	GAAATGAGTAA	1	-
chr16	68213961	68213972	AGAATGACTGA	1	-
chr16	75053214	75053225	GGTATGAGTCA	1	+
chr16	75828551	75828562	AAACTGAGTCA	1	+
chr16	76966611	76966622	GAAATGACTCA	1	+
chr16	80231954	80231965	GGTATGACTCA	1	+
chr16	81792133	81792144	TGTATGACTCA	1	-
chr16	9144506	9144517	GTGCTGAGTCA	1	+
chr17	10055850	10055861	TGAATGAGTCA	1	-
chr17	10173859	10173870	ATTATGAGTCA	1	-
chr17	12336828	12336839	AAGATGACTCA	1	-
chr17	19963216	19963227	GGTATGAATCA	1	-
chr17	2139273	2139284	GATTTGAGTCA	1	+
chr17	2175854	2175865	AATTTGAGTCA	1	+
chr17	25534448	25534459	GATATGACTAA	1	-
chr17	25623715	25623726	CATCTGAGTCA	1	-
chr17	26382767	26382778	AGTATGAGTGA	1	+
chr17	29078184	29078195	GGCATGAGTCA	1	-
chr17	35763089	35763100	GAAATGAGTAA	1	-
chr17	36248411	36248422	TAACTGACTCA	1	+
chr17	39826241	39826252	AATATGACTCA	1	-
chr17	46201369	46201380	AGGATGACTGA	1	+
chr17	46520393	46520404	GGTATGACTCA	1	-
chr17	46536563	46536574	ATTCTGACTCA	1	-
chr17	47846206	47846217	AAAATGAGTCA	1	-
chr17	5107355	5107366	GGAATGAGTCA	1	+
chr17	53783349	53783360	GAATTGACTCA	1	-
chr17	55273277	55273288	GTAATGAGTCA	1	-
chr17	57920666	57920677	ATAATGACTCA	1	+
chr17	68295081	68295092	TGAATGAGTCA	1	-
chr17	8758844	8758855	AGAATGACTAA	1	+
chr18	10973794	10973805	AAAATGACTCA	1	+
chr18	14236885	14236896	AATATGAGTCA	1	-
chr18	18971449	18971460	TATATGAGTCA	1	+
chr18	20558545	20558556	TGAATGAGTCA	1	-
chr18	22770740	22770751	AGAATGAGTAA	1	-
chr18	23201253	23201264	AGGATGACTAA	1	-
chr18	23763880	23763891	GAGCTGACTCA	1	-
chr18	25180398	25180409	GAAATGAGTAA	1	-
chr18	28630771	28630782	CAAATGACTCA	1	+
chr18	28847003	28847014	AGTATGACTCA	1	-
chr18	28987834	28987845	AGTATGAGTAA	1	-
chr18	2978384	2978395	GGTATGACTCA	1	+
chr18	32415005	32415016	GAAATGAATCA	1	-
chr18	3250898	3250909	GAAATGAGTCA	1	-
chr18	34021988	34021999	ACTATGACTCA	1	-
chr18	34022886	34022897	CATATGAGTCA	1	-
chr18	3459723	3459734	TAAATGAGTCA	1	-
chr18	3851394	3851405	GTTCTGAGTCA	1	+
chr18	39763923	39763934	GTGATGAGTCA	1	-
chr18	40772577	40772588	TTTCTGAGTCA	1	+
chr18	41634664	41634675	ATTTTGACTCA	1	+
chr18	4230684	4230695	AGAATGACTAA	1	+
chr18	48488595	48488606	AAAATGACTCA	1	-
chr18	48793312	48793323	TGAATGACTCA	1	-
chr18	54471797	54471808	GTTATGAGTCA	1	+
chr18	56239600	56239611	CATATGACTCA	1	+
chr18	57541624	57541635	ATGATGAGTCA	1	-
chr18	59769546	59769557	GAACTGACTCA	1	+
chr18	59833035	59833046	GTAATGAGTAA	1	+
chr18	62032570	62032581	ATAATGAGTAA	1	+
chr18	63824298	63824309	TGTCTGAGTCA	1	-
chr18	7084239	7084250	GCAATGAGTCA	1	-
chr18	8550409	8550420	GGTTTGAGTCA	1	-
chr18	9240419	9240430	AATATGACTGA	1	-
chr19	11892706	11892717	GAAATGACTCA	1	+
chr19	15787106	15787117	GGAATGAGTAA	1	-
chr19	17629616	17629627	GATATGAGTCA	1	+
chr19	20970856	20970867	GAAATGAGTCA	1	+
chr19	21206093	21206104	TGTCTGACTCA	1	-
chr19	28453431	28453442	AAAATGAATCA	1	+
chr19	36397895	36397906	GGTTTGAGTCA	1	+
chr19	39045389	39045400	GGAATGAGTCA	1	+
chr19	39484087	39484098	GAGCTGAGTCA	1	+
chr19	44256190	44256201	GTAATGACTAA	1	-
chr19	4849939	4849950	GGCATGAGTCA	1	+
chr19	53245985	53245996	GAAATGACTCA	1	+
chr19	56576070	56576081	GATATGACTCA	1	+
chr19	6359236	6359247	GTTTTGAGTCA	1	-
chr19	6867100	6867111	GAACTGACTCA	1	-
chr19	7220239	7220250	GAGATGAGTAA	1	+
chr1	100774562	100774573	GTGTTGACTCA	1	-
chr1	101633671	101633682	GTTTTGACTCA	1	+
chr1	10278348	10278359	AAAATGAGTAA	1	-
chr1	104063239	104063250	AAAATGAATCA	1	+
chr1	105570694	105570705	GCACTGAGTCA	1	-
chr1	107805234	107805245	GTAATGACTCA	1	+
chr1	109539469	109539480	GGTATGAGTCA	1	-
chr1	111681031	111681042	ATTATGAATCA	1	-
chr1	112040368	112040379	CAAATGACTCA	1	+
chr1	113148727	113148738	AAGATGACTAA	1	+
chr1	114217333	114217344	GAAATGACTAA	1	-
chr1	117048897	117048908	GCAATGACTAA	1	+
chr1	117315368	117315379	AAACTGACTCA	1	-
chr1	118054073	118054084	GGTATGAGTCA	1	+
chr1	118632651	118632662	TAATTGACTCA	1	-
chr1	12911685	12911696	AATATGACTCA	1	-
chr1	148000785	148000796	GAACTGACTGA	1	+
chr1	153689961	153689972	AGAATGAATCA	1	-
chr1	155433820	155433831	GAGATGAGTCA	1	+
chr1	15617149	15617160	GAAATGACTCA	1	+
chr1	157116222	157116233	ACTATGACTCA	1	+
chr1	157702752	157702763	GAACTGACTAA	1	+
chr1	157747114	157747125	GCAATGAGTCA	1	+
chr1	160996841	160996852	ACTATGACTCA	1	-
chr1	167219062	167219073	ATGCTGACTCA	1	+
chr1	168835646	168835657	ATTATGAGTCA	1	-
chr1	168890718	168890729	GATTTGAGTCA	1	+
chr1	172311975	172311986	GATATGAGTCA	1	+
chr1	172558045	172558056	AAGATGAATCA	1	+
chr1	173375046	173375057	AGTATGAGTCA	1	-
chr1	173387661	173387672	GAAATGACTAA	1	-
chr1	174174226	174174237	GTGATGAGTCA	1	+
chr1	174191451	174191462	GAAATGAATCA	1	-
chr1	174497062	174497073	ATTTTGACTCA	1	+
chr1	177355814	177355825	AAACTGAGTCA	1	-
chr1	179965304	179965315	ATTATGACTCA	1	-
chr1	182587069	182587080	GAAATGACTCA	1	-
chr1	182821121	182821132	GAAATGAGTAA	1	+
chr1	183814993	183815004	AGTATGACTCA	1	+
chr1	183871329	183871340	CGTATGAGTCA	1	+
chr1	184941781	184941792	TGAATGAGTAA	1	-
chr1	185448230	185448241	GTTTTGAGTCA	1	+
chr1	186156882	186156893	GGTATGACTAA	1	+
chr1	186489281	186489292	ACTATGACTCA	1	+
chr1	186732520	186732531	GAGATGAGTCA	1	-
chr1	187172585	187172596	GGCATGACTCA	1	+
chr1	187306141	187306152	TAAATGAGTCA	1	-
chr1	187917425	187917436	GAAATGAGTCA	1	+
chr1	190036830	190036841	CTGATGACTCA	1	-
chr1	192520573	192520584	GTTTTGAGTCA	1	-
chr1	194627432	194627443	GTTATGACTCA	1	+
chr1	194765238	194765249	AAACTGACTCA	1	-
chr1	197931253	197931264	TATTTGACTCA	1	-
chr1	198227832	198227843	GTAATGACTGA	1	-
chr1	198571209	198571220	TGATTGACTCA	1	-
chr1	199071452	199071463	GGCATGAGTCA	1	+
chr1	199403531	199403542	GAAATGACTCA	1	+
chr1	202380244	202380255	TGAATGAGTCA	1	+
chr1	202437981	202437992	CAAATGACTCA	1	-
chr1	20454300	20454311	AGGCTGAGTCA	1	+
chr1	206918200	206918211	TGTATGAGTCA	1	+
chr1	209907298	209907309	ATAATGACTCA	1	-
chr1	212204012	212204023	AATTTGACTCA	1	+
chr1	216505576	216505587	GAATTGACTCA	1	+
chr1	217183786	217183797	GAGATGAGTCA	1	-
chr1	217448766	217448777	ACTATGAGTCA	1	-
chr1	220517163	220517174	GAGATGAGTCA	1	-
chr1	221360711	221360722	GAGATGAGTCA	1	-
chr1	221866133	221866144	CTGATGAGTCA	1	+
chr1	221948696	221948707	GAACTGACTGA	1	-
chr1	225686370	225686381	CGTATGAGTCA	1	+
chr1	226919403	226919414	GGTATGACTGA	1	-
chr1	233402598	233402609	ATAATGACTCA	1	+
chr1	235120347	235120358	CAAATGAGTCA	1	-
chr1	235404532	235404543	AGAATGAGTAA	1	+
chr1	236252899	236252910	AAAATGACTCA	1	+
chr1	243849632	243849643	TTAATGACTAA	1	-
chr1	243898947	243898958	GTGATGACTGA	1	-
chr1	248602075	248602086	TGAATGAATCA	1	+
chr1	27775756	27775767	GAGATGACTCA	1	-
chr1	27807863	27807874	GAAATGAGTCA	1	+
chr1	28465711	28465722	AATATGACTAA	1	-
chr1	28495884	28495895	AAACTGAGTCA	1	-
chr1	32392038	32392049	AAGCTGACTCA	1	-
chr1	33381369	33381380	GTTTTGACTCA	1	+
chr1	33677792	33677803	ACTATGAGTCA	1	+
chr1	33924317	33924328	AATATGAGTCA	1	-
chr1	33930320	33930331	GTGATGAGTGA	1	+
chr1	39759540	39759551	GAAATGACTCA	1	-
chr1	39886435	39886446	TAATTGACTCA	1	+
chr1	40689916	40689927	GAAATGACTAA	1	-
chr1	41449928	41449939	GGAATGAATCA	1	+
chr1	42265582	42265593	GATCTGAGTCA	1	-
chr1	42401979	42401990	CAGATGACTCA	1	+
chr1	45831000	45831011	GAGCTGACTCA	1	+
chr1	45936392	45936403	TAGCTGACTCA	1	+
chr1	52096257	52096268	CTGATGAGTCA	1	+
chr1	56622716	56622727	GAAATGAGTCA	1	+
chr1	59053175	59053186	GTTTTGAGTCA	1	+
chr1	59473311	59473322	GAATTGACTCA	1	-
chr1	59637710	59637721	CATATGACTCA	1	-
chr1	67628846	67628857	TGGATGAGTCA	1	+
chr1	6945027	6945038	GTAATGAGTAA	1	-
chr1	69848339	69848350	GAAATGAGTCA	1	-
chr1	71773395	71773406	TTTATGACTCA	1	+
chr1	74929536	74929547	AAAATGACTAA	1	-
chr1	79659055	79659066	ATTATGACTCA	1	-
chr1	81122490	81122501	AATATGAGTCA	1	+
chr1	82168778	82168789	TTGCTGACTCA	1	-
chr1	83761519	83761530	CTTATGACTCA	1	+
chr1	84139169	84139180	AGAATGAGTCA	1	+
chr1	87901441	87901452	GTTCTGAGTCA	1	-
chr1	88066746	88066757	TGTATGACTCA	1	-
chr1	92975390	92975401	GAAATGACTCA	1	-
chr20	11121240	11121251	GAAATGAGTAA	1	+
chr20	14471084	14471095	GTAATGACTCA	1	+
chr20	1641137	1641148	TATATGACTCA	1	+
chr20	23509906	23509917	AGAATGAGTCA	1	+
chr20	34327938	34327949	GAAATGAGTCA	1	+
chr20	38345832	38345843	CATATGACTCA	1	-
chr20	38380387	38380398	GTAATGACTGA	1	-
chr20	41192720	41192731	GAAATGAGTCA	1	-
chr20	42288582	42288593	AGTCTGAGTCA	1	+
chr20	44541973	44541984	AGGATGACTAA	1	+
chr20	46092479	46092490	AGATTGAGTCA	1	-
chr20	49109718	49109729	TGACTGACTCA	1	+
chr20	49171435	49171446	CAAATGAGTCA	1	+
chr20	49341648	49341659	AGAATGACTAA	1	-
chr20	52199768	52199779	CGTATGACTCA	1	-
chr20	52901996	52902007	ATAATGACTCA	1	+
chr20	52961960	52961971	GAAATGACTCA	1	-
chr20	53282540	53282551	GTTATGAATCA	1	+
chr20	53883054	53883065	GATATGAGTCA	1	-
chr20	5635509	5635520	TATATGAGTCA	1	-
chr20	7468203	7468214	AGGATGACTAA	1	-
chr20	8435226	8435237	AGGATGACTCA	1	+
chr21	15859990	15860001	GTTATGACTCA	1	-
chr21	16003022	16003033	GTAATGACTCA	1	-
chr21	16531897	16531908	GTGATGACTCA	1	+
chr21	26797674	26797685	GTAATGAATCA	1	-
chr21	27009247	27009258	AATATGAGTCA	1	+
chr21	30604274	30604285	GAATTGACTCA	1	-
chr21	35344012	35344023	AAAATGAGTAA	1	-
chr21	36362379	36362390	GGACTGACTCA	1	+
chr21	36384231	36384242	GGAATGACTCA	1	-
chr21	40747611	40747622	GATTTGAGTCA	1	+
chr22	32088392	32088403	CTGATGACTCA	1	+
chr22	40211103	40211114	TGAATGAGTCA	1	+
chr22	41335353	41335364	AGAATGACTCA	1	-
chr2	107281390	107281401	TAATTGACTCA	1	-
chr2	109001448	109001459	GATATGAGTGA	1	+
chr2	112833616	112833627	GAAATGACTCA	1	-
chr2	113459704	113459715	AGGATGAGTCA	1	-
chr2	114606726	114606737	AAAATGACTGA	1	+
chr2	117816160	117816171	TTTATGACTCA	1	+
chr2	124225890	124225901	GAAATGACTCA	1	+
chr2	125027443	125027454	AATTTGAGTCA	1	+
chr2	126416326	126416337	GGAATGAGTCA	1	-
chr2	131846867	131846878	GAAATGACTCA	1	+
chr2	132426599	132426610	TGTATGACTCA	1	+
chr2	13380429	13380440	AATATGAGTAA	1	+
chr2	135516249	135516260	AAAATGAGTAA	1	+
chr2	136232948	136232959	TAGATGAATCA	1	-
chr2	13635350	13635361	ATGATGAGTCA	1	-
chr2	13645079	13645090	TAAATGACTAA	1	+
chr2	136763441	136763452	AGACTGAGTCA	1	-
chr2	137044151	137044162	GGAATGACTCA	1	-
chr2	13747385	13747396	ATGATGACTCA	1	+
chr2	141505424	141505435	GAAATGAGTAA	1	+
chr2	142279821	142279832	CAAATGAGTCA	1	-
chr2	142943710	142943721	GAAATGACTAA	1	-
chr2	143632113	143632124	ATAATGACTCA	1	+
chr2	14680326	14680337	CATATGACTCA	1	+
chr2	148136168	148136179	AAAATGAGTCA	1	+
chr2	148145944	148145955	AAACTGAGTCA	1	-
chr2	148804035	148804046	TTAATGAGTAA	1	-
chr2	149348381	149348392	TTTATGAGTCA	1	-
chr2	151586270	151586281	AATATGACTAA	1	+
chr2	152878802	152878813	GAGATGAATCA	1	+
chr2	15364240	15364251	TGAATGACTAA	1	+
chr2	160312176	160312187	AAGATGAGTCA	1	+
chr2	160396414	160396425	GAAATGAATCA	1	-
chr2	161151036	161151047	TAGATGACTAA	1	-
chr2	162248452	162248463	AAGCTGAGTCA	1	+
chr2	170851425	170851436	GGTATGAGTCA	1	+
chr2	174985312	174985323	GAAATGACTAA	1	+
chr2	176019465	176019476	ATTTTGAGTCA	1	-
chr2	179392729	179392740	TATATGACTAA	1	-
chr2	179647121	179647132	GTTATGACTGA	1	-
chr2	179994389	179994400	AGTATGACTAA	1	-
chr2	182219559	182219570	TGAATGAATCA	1	+
chr2	182222850	182222861	AAGATGAGTAA	1	-
chr2	188033438	188033449	TGAATGACTGA	1	-
chr2	188815021	188815032	ATAATGACTGA	1	+
chr2	189011831	189011842	AAGCTGAGTCA	1	-
chr2	190647342	190647353	GAAATGAATCA	1	+
chr2	191528739	191528750	AAAATGAATCA	1	-
chr2	191727566	191727577	TTGATGAGTCA	1	+
chr2	192530998	192531009	TAGATGAGTAA	1	-
chr2	197070263	197070274	GGATTGACTCA	1	-
chr2	197242128	197242139	TAACTGACTCA	1	+
chr2	198869031	198869042	TGAATGACTAA	1	-
chr2	200298369	200298380	TATATGACTAA	1	-
chr2	200842830	200842841	GGGATGAGTCA	1	-
chr2	201809539	201809550	AGCATGAGTCA	1	+
chr2	205768002	205768013	CTTATGACTCA	1	+
chr2	212732919	212732930	GAAATGACTCA	1	-
chr2	213330364	213330375	GATTTGAGTCA	1	-
chr2	213370531	213370542	GTACTGAGTCA	1	-
chr2	213588305	213588316	AATATGACTCA	1	-
chr2	213874955	213874966	GAAATGAGTCA	1	+
chr2	214081341	214081352	TAAATGAGTCA	1	+
chr2	215672442	215672453	GATATGAGTAA	1	-
chr2	219446952	219446963	TTTATGAGTCA	1	+
chr2	222794188	222794199	ATTATGAGTAA	1	-
chr2	22302660	22302671	GAAATGACTAA	1	+
chr2	225426234	225426245	CAAATGACTCA	1	+
chr2	227352963	227352974	GGTTTGACTCA	1	+
chr2	227703622	227703633	GGGATGAGTAA	1	+
chr2	227947276	227947287	TAGTTGACTCA	1	-
chr2	233638721	233638732	GGCATGAGTCA	1	-
chr2	33735154	33735165	TAAATGACTAA	1	-
chr2	34492484	34492495	AAAATGAGTCA	1	-
chr2	36887302	36887313	TTTATGAGTCA	1	+
chr2	37326053	37326064	AATATGAGTAA	1	+
chr2	38406558	38406569	TGAATGAGTCA	1	-
chr10	101359036	101359047	AGTATGAGTCA	1	+
chr10	101389556	101389567	GAAATGAGTCA	1	+
chr10	101798356	101798367	GATCTGAGTCA	1	+
chr10	102360156	102360167	GATATGAGTCA	1	-
chr10	102607459	102607470	GGGCTGAGTCA	1	+
chr10	1032548	1032559	ATAATGACTCA	1	-
chr10	103463283	103463294	CAAATGACTCA	1	-
chr10	103961275	103961286	GGATTGACTCA	1	-
chr10	104470526	104470537	GGTCTGACTCA	1	+
chr10	104872066	104872077	ATAATGACTAA	1	-
chr10	105277399	105277410	GATTTGACTCA	1	-
chr10	10595050	10595061	TAATTGACTCA	1	+
chr10	108366156	108366167	GTAATGAGTAA	1	-
chr10	108831244	108831255	GAAATGACTCA	1	-
chr10	109774764	109774775	GAAATGACTCA	1	+
chr10	110063103	110063114	CAAATGAGTCA	1	+
chr10	110118861	110118872	TGAATGAGTCA	1	-
chr10	110549827	110549838	TTTCTGACTCA	1	+
chr10	11116986	11116997	ATTCTGAGTCA	1	-
chr10	11133728	11133739	TGAATGACTAA	1	+
chr10	111948432	111948443	GAAATGAGTCA	1	-
chr10	112125682	112125693	GTTTTGAGTCA	1	-
chr10	112511794	112511805	ATGATGAGTCA	1	-
chr10	112612133	112612144	ATGATGAGTCA	1	+
chr10	11279662	11279673	GAACTGAGTCA	1	+
chr10	11287668	11287679	TGTATGACTCA	1	-
chr10	114215759	114215770	TAAATGAGTCA	1	-
chr10	114279127	114279138	GTTATGACTCA	1	+
chr10	114286116	114286127	GCTATGAGTCA	1	-
chr10	114853441	114853452	GAAATGACTCA	1	-
chr10	114988500	114988511	TAGATGAATCA	1	-
chr10	115476330	115476341	GATTTGAGTCA	1	-
chr10	11559334	11559345	GGAATGACTGA	1	-
chr10	115616438	115616449	GTTATGAGTCA	1	-
chr10	115747718	115747729	TAAATGACTCA	1	-
chr10	116383831	116383842	GGTATGAGTCA	1	+
chr10	116540218	116540229	AAAATGACTAA	1	-
chr10	116671008	116671019	AGAATGACTCA	1	-
chr10	116685856	116685867	AGGATGACTCA	1	+
chr10	11716061	11716072	TAAATGACTAA	1	-
chr10	118605493	118605504	TTGATGACTCA	1	+
chr10	118706831	118706842	GGTATGACTCA	1	-
chr10	119379898	119379909	ATTATGAATCA	1	-
chr10	119866754	119866765	AGAATGACTCA	1	-
chr10	120458167	120458178	TGAATGAGTCA	1	+
chr10	121255981	121255992	GAAATGACTCA	1	+
chr10	121427444	121427455	GTTATGACTCA	1	+
chr10	121596390	121596401	AAAATGACTCA	1	+
chr10	122022661	122022672	AAACTGACTCA	1	-
chr10	12348372	12348383	AATTTGAGTCA	1	+
chr10	123670360	123670371	AAAATGACTCA	1	+
chr10	124056001	124056012	ATTATGACTCA	1	-
chr10	124092705	124092716	GGGATGACTCA	1	-
chr10	124981111	124981122	GAATTGACTCA	1	+
chr10	12508969	12508980	AAAATGAGTCA	1	-
chr10	125311499	125311510	TGACTGACTCA	1	+
chr10	125604263	125604274	TGAATGACTCA	1	+
chr10	126004372	126004383	AGAATGAATCA	1	-
chr10	12606411	12606422	TTTATGACTCA	1	+
chr10	126189439	126189450	CGTATGACTCA	1	+
chr10	12769269	12769280	GTTATGACTCA	1	+
chr10	129009369	129009380	AAGATGAGTAA	1	-
chr10	131936910	131936921	TGGATGAGTCA	1	-
chr10	133113829	133113840	ATTATGAGTCA	1	+
chr10	14029652	14029663	TGGATGAGTCA	1	-
chr10	14700417	14700428	AAGATGAGTCA	1	-
chr10	14740648	14740659	GAGCTGAGTCA	1	-
chr10	15286922	15286933	GTGATGACTAA	1	+
chr10	16483346	16483357	GAAATGAATCA	1	+
chr10	17274552	17274563	AGGATGAGTCA	1	+
chr10	17358642	17358653	AAAATGAGTAA	1	-
chr10	17553531	17553542	GATATGACTCA	1	+
chr10	17697745	17697756	GAAATGACTCA	1	-
chr10	18273193	18273204	AATATGACTCA	1	+
chr10	18332746	18332757	AAAATGACTCA	1	+
chr10	18989141	18989152	GTTTTGACTCA	1	-
chr10	22508458	22508469	GTTATGACTCA	1	-
chr10	22716266	22716277	GAGTTGACTCA	1	+
chr10	22778570	22778581	ATTATGAGTCA	1	+
chr10	228947	228958	TTAATGACTAA	1	-
chr10	22944696	22944707	TAAATGAGTAA	1	-
chr10	22958117	22958128	AGAATGAGTAA	1	+
chr10	23106058	23106069	CGTATGAGTCA	1	-
chr10	23112164	23112175	GAAATGAGTCA	1	-
chr10	23654505	23654516	GACATGACTCA	1	+
chr10	24582509	24582520	AAGCTGAGTCA	1	-
chr10	24588617	24588628	AGATTGAGTCA	1	-
chr10	25233845	25233856	GGAATGAGTCA	1	-
chr10	25352563	25352574	ACTATGACTCA	1	-
chr10	26646254	26646265	GAAATGAGTCA	1	+
chr10	26736455	26736466	AGAATGAGTAA	1	+
chr10	26753750	26753761	TGAATGAGTCA	1	-
chr10	26818134	26818145	ATAATGACTAA	1	+
chr10	27095697	27095708	AAAATGAGTAA	1	+
chr10	28700777	28700788	AGAATGAGTAA	1	-
chr10	29319045	29319056	GATTTGAGTCA	1	-
chr10	2992271	2992282	AAAATGACTCA	1	-
chr10	3023521	3023532	AAAATGACTCA	1	+
chr10	30441136	30441147	TGTATGACTCA	1	-
chr10	30851872	30851883	GGTTTGAGTCA	1	-
chr10	30971481	30971492	TTTCTGAGTCA	1	+
chr10	31036707	31036718	AGGATGAGTCA	1	-
chr10	31296753	31296764	GAACTGAGTCA	1	-
chr10	313257	313268	ATTATGAGTCA	1	-
chr10	31390181	31390192	GGGTTGAGTCA	1	-
chr10	31532015	31532026	TGGATGACTCA	1	-
chr10	31637662	31637673	AGAATGACTCA	1	+
chr10	31671054	31671065	GGTCTGAGTCA	1	-
chr10	32627318	32627329	AGAATGAGTCA	1	-
chr10	33259990	33260001	GTTCTGAGTCA	1	-
chr10	33262041	33262052	AGGATGACTCA	1	+
chr10	33382560	33382571	TGTATGAGTAA	1	-
chr10	33554838	33554849	TAAATGACTCA	1	-
chr10	33705415	33705426	GAGCTGACTAA	1	-
chr10	3373026	3373037	TAAATGACTCA	1	-
chr10	33798253	33798264	GCAATGAGTCA	1	+
chr10	34817375	34817386	AAGATGAGTCA	1	+
chr10	34985536	34985547	TGTATGAGTCA	1	-
chr10	3511488	3511499	GTAATGAGTCA	1	-
chr10	35620937	35620948	GAAATGAGTCA	1	+
chr10	36095881	36095892	AAAATGACTCA	1	-
chr10	38154383	38154394	AGTCTGAGTCA	1	-
chr10	38336796	38336807	GTTATGACTCA	1	-
chr10	3891142	3891153	GAACTGAATCA	1	+
chr10	3908017	3908028	AGGATGAGTCA	1	-
chr10	3911394	3911405	TTTATGACTCA	1	+
chr10	3919811	3919822	AGAATGAATCA	1	+
chr10	3930248	3930259	GGACTGAGTCA	1	+
chr10	4045956	4045967	TGTCTGACTCA	1	+
chr10	43662162	43662173	TAAATGACTCA	1	+
chr10	45440042	45440053	AAAATGACTCA	1	-
chr10	45819781	45819792	GAGATGACTCA	1	+
chr10	45991372	45991383	TAAATGACTCA	1	+
chr10	46157746	46157757	GTTCTGACTCA	1	+
chr10	4694577	4694588	GAGATGAGTCA	1	+
chr10	47107374	47107385	GGAATGACTCA	1	-
chr10	49532764	49532775	GTTATGAGTCA	1	-
chr10	49545213	49545224	AAGATGAGTAA	1	-
chr10	49599428	49599439	GAAATGAGTCA	1	+
chr10	49956679	49956690	GTAATGAGTAA	1	+
chr10	50415417	50415428	GAAATGACTCA	1	+
chr10	52085345	52085356	TTGATGACTCA	1	+
chr10	52271698	52271709	GAGATGAGTCA	1	-
chr10	52689618	52689629	GAAATGACTCA	1	-
chr10	53141274	53141285	GAATTGAGTCA	1	+
chr10	5429299	5429310	TGTATGACTCA	1	-
chr10	54716849	54716860	CTTATGAGTCA	1	+
chr10	54744120	54744131	GAGATGACTCA	1	-
chr10	58079279	58079290	AGTCTGACTCA	1	+
chr10	5888338	5888349	GGTCTGACTCA	1	-
chr10	5982225	5982236	GAAATGACTCA	1	+
chr10	59855268	59855279	ATTATGAGTAA	1	-
chr10	60710597	60710608	AGGATGAGTCA	1	+
chr10	6087204	6087215	AAAATGAGTAA	1	+
chr10	61438768	61438779	ATAATGAGTCA	1	-
chr10	6165670	6165681	GAAATGAGTAA	1	-
chr10	62113580	62113591	GAATTGAGTCA	1	-
chr10	6229505	6229516	GAAATGAGTAA	1	-
chr10	6299180	6299191	TCAATGACTCA	1	-
chr10	63735271	63735282	AGGATGACTCA	1	-
chr10	63811005	63811016	GTTATGAGTAA	1	+
chr10	63893604	63893615	GAAATGACTCT	1	-
chr10	63959508	63959519	GATATGAGTAA	1	-
chr10	64144025	64144036	ATTCTGAGTCA	1	+
chr10	64193077	64193088	TAGATGACTCA	1	-
chr10	64333937	64333948	GGTATGAGTAA	1	+
chr10	64350280	64350291	GGGATGACTCA	1	+
chr10	64469136	64469147	ATTATGACTCA	1	+
chr10	64660726	64660737	AGAATGACTCA	1	-
chr10	64765303	64765314	CTTATGACTCA	1	-
chr10	64933711	64933722	TTAATGACTAA	1	-
chr10	64996300	64996311	ATGATGACTCA	1	-
chr10	65467298	65467309	GAAATGAGTCA	1	-
chr10	67621132	67621143	CTAATGACTCA	1	+
chr10	67710009	67710020	AGTCTGACTCA	1	-
chr10	69068838	69068849	GAGATGAGTCA	1	-
chr10	69389616	69389627	ACTATGACTCA	1	+
chr10	70302930	70302941	CATATGACTCA	1	-
chr10	70459334	70459345	GAACTGAATCA	1	-
chr10	70855969	70855980	GAGATGAGTCA	1	-
chr10	7145106	7145117	ATGATGACTAA	1	-
chr10	73124661	73124672	GAGATGAGTCA	1	-
chr10	73700194	73700205	AAAATGAGTAA	1	+
chr10	73933268	73933279	ATTATGAGTCA	1	+
chr10	73935175	73935186	GAAATGACTCA	1	-
chr10	7420830	7420841	CAGATGAGTCA	1	-
chr10	74324544	74324555	GTATTGAGTCA	1	+
chr10	74436378	74436389	GAGCTGAGTCA	1	-
chr10	75240077	75240088	TTTCTGAGTCA	1	+
chr10	75522836	75522847	ATTCTGAGTCA	1	-
chr10	75654478	75654489	AAAATGAGTCA	1	+
chr10	75768124	75768135	GAAATGACTCT	1	-
chr10	75816042	75816053	AATATGACTCA	1	+
chr10	75838049	75838060	CATCTGAGTCA	1	-
chr10	76025925	76025936	TATCTGACTCA	1	-
chr10	76658103	76658114	AAGATGACTAA	1	+
chr10	76773390	76773401	TGAATGAATCA	1	-
chr10	7985893	7985904	GAGCTGACTCA	1	-
chr10	82868457	82868468	ACAATGACTCA	1	+
chr10	8364267	8364278	TGAATGAGTCA	1	+
chr10	84685476	84685487	ATAATGACTCA	1	-
chr10	85299741	85299752	GTTCTGAGTCA	1	+
chr10	85363692	85363703	GAAATGACTCA	1	+
chr10	86827886	86827897	GTGATGAGTCA	1	-
chr10	87727536	87727547	GAAATGACTCA	1	+
chr10	88048274	88048285	TTTCTGAGTCA	1	-
chr10	88201086	88201097	AGGCTGACTCA	1	+
chr10	88814514	88814525	GGAATGACTCA	1	+
chr10	89395671	89395682	CTAATGAGTCA	1	+
chr10	89877144	89877155	AAAATGAGTCA	1	+
chr10	89942249	89942260	ATAATGAGTAA	1	+
chr10	90014079	90014090	AAGATGAGTCA	1	+
chr10	90139529	90139540	GTTCTGACTCA	1	+
chr10	90169178	90169189	TATATGAATCA	1	+
chr10	90515599	90515610	TAATTGACTCA	1	+
chr10	90553724	90553735	AGTATGAGTCA	1	+
chr10	90646452	90646463	AAAATGAGTCA	1	-
chr10	90661566	90661577	GAAATGAGTCA	1	+
chr10	91097432	91097443	GGCATGAGTCA	1	+
chr10	91621860	91621871	GGGATGACTCA	1	+
chr10	91847191	91847202	TAAATGACTCA	1	+
chr10	91890266	91890277	GATATGAATCA	1	+
chr10	92665848	92665859	GAAATGAGTAA	1	-
chr10	92759384	92759395	GAAATGAGTAA	1	-
chr10	92777097	92777108	GAACTGACTCA	1	-
chr10	92954792	92954803	AAACTGAGTCA	1	-
chr10	93280622	93280633	TGTCTGACTCA	1	+
chr10	93327780	93327791	GTTCTGACTCA	1	-
chr10	93734940	93734951	GGAATGACTCA	1	-
chr10	93971193	93971204	GTTCTGAGTCA	1	-
chr10	95222757	95222768	CAACTGACTCA	1	+
chr10	96256011	96256022	TTTATGACTCA	1	+
chr10	96974740	96974751	ATGCTGACTCA	1	+
chr10	97144027	97144038	GATCTGAATCA	1	+
chr10	97288895	97288906	AGAATGACTCA	1	+
chr10	97527870	97527881	TAAATGACTCA	1	+
chr10	97545957	97545968	ATAATGACTCA	1	+
chr10	97578703	97578714	GTTATGAGTCA	1	-
chr10	98408130	98408141	TCTATGACTCA	1	+
chr10	98424502	98424513	GAAATGAGTGA	1	-
chr10	98451130	98451141	AGTATGAATCA	1	-
chr10	98624041	98624052	GTAATGACTCA	1	+
chr10	99182843	99182854	GCAATGAGTAA	1	-
chr11	100555015	100555026	GAGATGACTAA	1	-
chr11	100734136	100734147	ATGCTGAGTCA	1	+
chr11	100796832	100796843	GTTATGACTCA	1	+
chr11	102424836	102424847	GTTATGAATCA	1	+
chr11	102435059	102435070	CTGATGACTCA	1	+
chr11	102443457	102443468	TATATGAATCA	1	-
chr11	102463523	102463534	AACATGAGTCA	1	+
chr11	102470506	102470517	ATGATGAGTCA	1	+
chr11	102857807	102857818	AATATGACTCA	1	-
chr11	102899143	102899154	AAGCTGAGTCA	1	+
chr11	10397244	10397255	GTTTTGAGTCA	1	+
chr11	104778766	104778777	AGTATGACTCA	1	-
chr11	106914602	106914613	AGTCTGAGTCA	1	+
chr11	106988893	106988904	GTAATGACTAA	1	-
chr11	107550057	107550068	ACAATGACTCA	1	+
chr11	108173295	108173306	CAGATGAGTCA	1	+
chr11	108583978	108583989	GTAATGACTCA	1	-
chr11	108604522	108604533	AAGATGACTCA	1	-
chr11	108844343	108844354	GAAATGACTCA	1	-
chr11	110182746	110182757	CAGATGACTCA	1	+
chr11	110873150	110873161	CATATGACTCA	1	-
chr11	111203095	111203106	GGTATGAGTAA	1	-
chr11	111707612	111707623	AAGATGAGTCA	1	-
chr11	112043197	112043208	TGTATGACTAA	1	+
chr11	114248650	114248661	TTTATGAGTCA	1	+
chr11	115649808	115649819	AAAATGAGTCA	1	-
chr11	115743113	115743124	TGTTTGACTCA	1	-
chr11	115800452	115800463	TGTATGAGTCA	1	-
chr11	116390367	116390378	TGTATGACTCA	1	-
chr11	118087798	118087809	GTAATGACTAA	1	+
chr11	119107352	119107363	CATATGACTCA	1	-
chr11	119995815	119995826	AGCATGACTCA	1	+
chr11	120192658	120192669	GGTCTGACTCA	1	+
chr11	120271712	120271723	GGAATGACTCA	1	-
chr11	121421135	121421146	GAACTGACTCA	1	+
chr11	122063504	122063515	GTTCTGACTCA	1	-
chr11	122246897	122246908	GTGATGAGTCA	1	-
chr11	122270310	122270321	ATATTGACTCA	1	+
chr11	123054599	123054610	AGGATGAGTAA	1	+
chr11	123178927	123178938	GTTCTGACTCA	1	+
chr11	123262889	123262900	AGAATGAGTAA	1	+
chr11	123323800	123323811	GAAATGACTCA	1	+
chr11	123588951	123588962	GTGATGACTCA	1	+
chr11	123631785	123631796	CTTATGACTCA	1	-
chr11	124389323	124389334	CTGATGACTCA	1	+
chr11	125909541	125909552	CAGATGACTCA	1	-
chr11	125943253	125943264	ATTATGAGTCA	1	-
chr11	127892115	127892126	GAAATGACTCA	1	-
chr11	128108861	128108872	GTTATGAGTGA	1	-
chr11	130503538	130503549	GTTATGACTCA	1	-
chr11	130507086	130507097	GTTATGACTCA	1	-
chr11	130697839	130697850	GATCTGACTCA	1	-
chr11	13095269	13095280	CAGATGACTCA	1	-
chr11	131756371	131756382	GAGTTGAGTCA	1	+
chr11	131981883	131981894	GAAATGACTCA	1	+
chr11	132188478	132188489	TTAATGAGTCA	1	-
chr11	13229883	13229894	GGAATGAGTCA	1	-
chr11	132560863	132560874	AGAATGAGTCA	1	-
chr11	132783323	132783334	ATTATGAGTCA	1	+
chr11	133225249	133225260	ATTATGACTCA	1	-
chr11	133484171	133484182	GAGATGAGTAA	1	-
chr11	13355098	13355109	AAAATGAGTAA	1	-
chr11	14166671	14166682	CATATGACTCA	1	-
chr11	14566346	14566357	CATATGACTCA	1	+
chr11	15764392	15764403	AAGATGAGTCA	1	-
chr11	15900533	15900544	AGACTGAGTCA	1	-
chr11	15987276	15987287	GAGATGAGTAA	1	-
chr11	15991133	15991144	TTGATGAGTCA	1	-
chr11	15991608	15991619	AAAATGACTCA	1	+
chr11	16771373	16771384	GATATGAGTCT	1	-
chr11	17318639	17318650	GAAATGAATCA	1	+
chr11	17320130	17320141	AAAATGAGTAA	1	+
chr11	18351231	18351242	GGAATGAGTAA	1	-
chr11	18490690	18490701	GATATGACTCA	1	+
chr11	18600886	18600897	TATATGACTCA	1	-
chr11	19359462	19359473	TGTCTGACTCA	1	+
chr11	20030798	20030809	GATTTGAGTCA	1	+
chr11	20389304	20389315	GCGATGACTCA	1	+
chr11	22542900	22542911	GATATGAGTCA	1	+
chr11	22575996	22576007	AAGATGACTCA	1	+
chr11	22952982	22952993	AGGATGACTAA	1	+
chr11	23100998	23101009	GAAATGAGTCA	1	+
chr11	26059483	26059494	GGTATGACTAA	1	-
chr11	26212915	26212926	TATTTGACTCA	1	+
chr11	26644776	26644787	GTGATGACTCA	1	-
chr11	27180477	27180488	AGAATGAGTCA	1	-
chr11	30153346	30153357	GATCTGACTCA	1	+
chr11	31231521	31231532	GAAATGACTCT	1	-
chr11	31740338	31740349	GAGATGAGTCA	1	-
chr11	32054227	32054238	AAAATGACTAA	1	+
chr11	32728714	32728725	GGTATGACTCA	1	-
chr11	33656286	33656297	ATTATGAGTCA	1	+
chr11	33797545	33797556	AAGATGAGTCA	1	-
chr11	34426771	34426782	AATATGAGTCA	1	+
chr11	34648205	34648216	AAGATGACTAA	1	-
chr11	34706943	34706954	GGTATGACTCA	1	+
chr11	35184515	35184526	AGATTGAGTCA	1	+
chr11	35358961	35358972	GAGATGACTCA	1	-
chr11	35702912	35702923	GGGATGAGTCA	1	-
chr11	35807049	35807060	ATTCTGACTCA	1	-
chr11	35807506	35807517	CAGATGACTCA	1	-
chr11	36411519	36411530	TGAATGAGTAA	1	-
chr11	36813727	36813738	TTTATGACTCA	1	-
chr11	3941471	3941482	ACAATGACTCA	1	-
chr11	4015485	4015496	AAAATGACTCA	1	-
chr11	41329373	41329384	ATAATGACTAA	1	-
chr11	43102321	43102332	TGTATGACTAA	1	-
chr11	43157931	43157942	GGTATGAGTCA	1	-
chr11	44214515	44214526	CAAATGACTCA	1	-
chr11	44785152	44785163	AAAATGACTCA	1	+
chr11	44877181	44877192	TGTATGAGTCA	1	+
chr11	46163284	46163295	TAAATGAATCA	1	+
chr11	47152902	47152913	GAAATGACTAA	1	+
chr11	4721121	4721132	TAGATGACTCA	1	-
chr11	48030565	48030576	AGGATGAGTAA	1	-
chr11	5299201	5299212	GTTATGAGTCA	1	+
chr11	5301982	5301993	ATGATGAGTCA	1	-
chr11	56390998	56391009	GAAATGACTCT	1	-
chr11	56392281	56392292	TGAATGACTAA	1	-
chr11	56483931	56483942	GTGATGAGTGA	1	-
chr11	57028822	57028833	GATCTGACTCA	1	-
chr11	58341151	58341162	AAGATGACTAA	1	+
chr11	5944501	5944512	ATGATGAGTCA	1	-
chr11	59826708	59826719	TAAATGAGTCA	1	+
chr11	59936013	59936024	GGGATGAGTCA	1	+
chr11	60075462	60075473	AGAATGAATCA	1	+
chr11	60077097	60077108	GAGATGAGTCA	1	+
chr11	61038066	61038077	GATCTGACTCA	1	+
chr11	62469891	62469902	TTGATGACTCA	1	-
chr11	64635866	64635877	GTTTTGAGTCA	1	-
chr11	64636891	64636902	GTGCTGACTCA	1	-
chr11	65259475	65259486	ATGATGAGTCA	1	-
chr11	66091758	66091769	GTTATGACTCA	1	-
chr11	69164714	69164725	CAAATGACTCA	1	-
chr11	69503455	69503466	GAAATGACTCA	1	-
chr11	69652972	69652983	GAAATGACTCA	1	+
chr11	70303497	70303508	GAGATGACTCA	1	+
chr11	71254556	71254567	GATCTGAGTAA	1	-
chr11	71262880	71262891	CATATGACTCA	1	+
chr11	71622879	71622890	GCGCTGACTCA	1	+
chr11	71673770	71673781	TTGCTGAGTCA	1	+
chr11	72099256	72099267	AGGATGAGTCA	1	-
chr11	72163242	72163253	GAGATGAATCA	1	+
chr11	72885474	72885485	GAAATGAGTCA	1	+
chr11	73227814	73227825	CAAATGAGTCA	1	+
chr11	74517474	74517485	CTTATGACTCA	1	+
chr11	74667868	74667879	ATAATGACTCA	1	-
chr11	74811487	74811498	ATGCTGAGTCA	1	+
chr11	7601016	7601027	AGGATGACTCA	1	+
chr11	76082403	76082414	ACTATGACTCA	1	+
chr11	76569270	76569281	GTATTGACTCA	1	+
chr11	76596655	76596666	ATTATGAGTCA	1	+
chr11	78135531	78135542	CATATGACTCA	1	-
chr11	78171675	78171686	GAGATGACTCA	1	+
chr11	79123989	79124000	GATATGAGTCA	1	+
chr11	79409132	79409143	GTGATGAGTCA	1	-
chr11	80173463	80173474	AGTCTGACTCA	1	+
chr11	80967157	80967168	AATTTGACTCA	1	-
chr11	8149414	8149425	TTAATGACTAA	1	+
chr11	82689656	82689667	AGTATGAGTCA	1	+
chr11	82838227	82838238	AGTATGACTAA	1	+
chr11	82952540	82952551	AATATGACTCA	1	-
chr11	83295196	83295207	GTACTGAGTCA	1	+
chr11	83475862	83475873	GTAATGACTAA	1	-
chr11	85758485	85758496	CAAATGACTCA	1	+
chr11	8589383	8589394	TGTATGACTCA	1	-
chr11	85922838	85922849	GGCATGAGTCA	1	-
chr11	86222267	86222278	ACAATGAGTCA	1	-
chr11	87912555	87912566	CTGATGACTCA	1	+
chr11	87913324	87913335	TAGATGACTCA	1	-
chr11	89953754	89953765	GGAATGAGTCA	1	+
chr11	90434408	90434419	GAAATGAGTCA	1	-
chr11	91033367	91033378	ACAATGACTCA	1	+
chr11	92356450	92356461	AAAATGAGTAA	1	-
chr11	92788185	92788196	GATATGAGTCA	1	-
chr11	92816294	92816305	TTTCTGAGTCA	1	+
chr11	93265798	93265809	TGTATGAGTCA	1	-
chr11	93386343	93386354	AAGATGAGTAA	1	+
chr11	93401561	93401572	GTTCTGACTCA	1	+
chr11	94202805	94202816	TGAATGAGTCA	1	+
chr11	94817875	94817886	TTACTGAGTCA	1	-
chr11	9484859	9484870	TATATGACTCA	1	-
chr11	94987644	94987655	AGAATGAATCA	1	+
chr11	95317402	95317413	AGTATGACTAA	1	-
chr11	95338888	95338899	TATATGACTAA	1	-
chr11	95422196	95422207	AAAATGAGTCA	1	-
chr11	95431479	95431490	TAAATGACTCA	1	+
chr11	9584450	9584461	GATCTGACTCA	1	-
chr11	95865768	95865779	GATATGAGTCA	1	+
chr11	95931159	95931170	GCAATGAGTAA	1	+
chr11	95945895	95945906	TAAATGAGTCA	1	+
chr11	9710904	9710915	AAGATGACTAA	1	-
chr11	9738504	9738515	GTGCTGAGTCA	1	+
chr11	9761955	9761966	GGAATGACTAA	1	+
chr12	100535578	100535589	TTACTGAGTCA	1	+
chr12	101432242	101432253	GGCATGAGTCA	1	-
chr12	102187317	102187328	TCAATGAGTCA	1	+
chr12	102322564	102322575	AGAATGACTCA	1	+
chr12	102323308	102323319	GAACTGACTCA	1	-
chr12	102461842	102461853	TAAATGACTCA	1	+
chr12	102561825	102561836	GTTATGACTCA	1	+
chr12	102591694	102591705	GAAATGACTCA	1	+
chr12	10282771	10282782	GATTTGACTCA	1	-
chr12	102868453	102868464	AGAATGACTCA	1	+
chr12	103500031	103500042	GAAATGACTGA	1	+
chr12	103666916	103666927	GATATGACTCA	1	+
chr12	103707863	103707874	GAAATGACTAA	1	-
chr12	103856677	103856688	GCAATGACTAA	1	+
chr12	103863752	103863763	AAAATGAGTCA	1	+
chr12	104125428	104125439	AAGTTGACTCA	1	+
chr12	104198872	104198883	ATTATGACTCA	1	-
chr12	10445855	10445866	TGTTTGACTCA	1	+
chr12	104972360	104972371	GAATTGAGTCA	1	+
chr12	104994295	104994306	TAAATGAGTAA	1	-
chr12	105157144	105157155	AAGATGACTAA	1	-
chr12	105720863	105720874	ACAATGAGTCA	1	-
chr12	106506977	106506988	TTAATGACTAA	1	+
chr12	10693650	10693661	TAGATGAGTCA	1	-
chr12	107895705	107895716	GATTTGAGTCA	1	+
chr12	108942883	108942894	AAGATGAGTGA	1	-
chr12	1090584	1090595	GATATGAGTCA	1	+
chr12	109079727	109079738	ATTATGAGTAA	1	-
chr12	109128244	109128255	GTAATGACTAA	1	-
chr12	109329112	109329123	GAAATGAATCA	1	-
chr12	110443582	110443593	ATTATGAGTAA	1	+
chr12	110462844	110462855	AGTATGACTCA	1	-
chr12	110752349	110752360	TAAATGAATCA	1	-
chr12	111077809	111077820	GGGATGAGTCA	1	+
chr12	111237727	111237738	GGTCTGAGTCA	1	+
chr12	112016115	112016126	GGGATGAGTCA	1	-
chr12	112444107	112444118	AAGATGAGTCA	1	+
chr12	112521915	112521926	ATTCTGAGTCA	1	-
chr12	112587508	112587519	GGAATGACTCA	1	+
chr12	112747788	112747799	GAAATGACTAA	1	+
chr12	114628677	114628688	ATTATGAATCA	1	-
chr12	115438054	115438065	GAAATGAGTCA	1	-
chr12	115776822	115776833	TTTCTGAGTCA	1	-
chr12	115779373	115779384	TGACTGAGTCA	1	-
chr12	115821614	115821625	GAAATGAATCA	1	+
chr12	116771435	116771446	GAACTGAGTCA	1	+
chr12	116784758	116784769	AAAATGACTCA	1	+
chr12	116814618	116814629	ATAATGACTCA	1	+
chr12	116989936	116989947	GAAATGAGTCA	1	+
chr12	11870604	11870615	AAAATGAGTCA	1	-
chr12	11872874	11872885	CGGATGACTCA	1	-
chr12	11882564	11882575	AGTATGAGTCA	1	-
chr12	11884561	11884572	AGTATGACTAA	1	-
chr12	120059980	120059991	ATTATGACTAA	1	-
chr12	120363270	120363281	GAAATGACTAA	1	-
chr12	120451830	120451841	TAGATGAGTCA	1	-
chr12	12047129	12047140	GAAATGAGTCA	1	-
chr12	120620420	120620431	TGGCTGAGTCA	1	-
chr12	120970742	120970753	GAAATGACTAA	1	+
chr12	121108614	121108625	TTTATGAGTCA	1	-
chr12	123210743	123210754	TGTATGACTAA	1	+
chr12	12377379	12377390	GAAATGAGTCT	1	-
chr12	124492927	124492938	AGCATGACTCA	1	-
chr12	12489173	12489184	ACAATGAGTCA	1	+
chr12	125378581	125378592	GTTATGAGTGA	1	-
chr12	125389498	125389509	GCGCTGAGTCA	1	+
chr12	125401067	125401078	AGGCTGAGTCA	1	+
chr12	125404824	125404835	GAACTGACTCA	1	-
chr12	125884193	125884204	GTTTTGAGTCA	1	+
chr12	127483577	127483588	AGGATGACTCA	1	-
chr12	127604355	127604366	GGGATGACTCA	1	-
chr12	129298554	129298565	ACTATGACTCA	1	-
chr12	129520892	129520903	AATATGACTCA	1	+
chr12	131030531	131030542	GAAATGACTAA	1	+
chr12	131252873	131252884	GATCTGAGTCA	1	-
chr12	13496008	13496019	TGACTGAGTCA	1	-
chr12	1435046	1435057	GAAATGAGTCA	1	-
chr12	15103638	15103649	AGAATGACTGA	1	-
chr12	15109317	15109328	TTAATGACTCA	1	+
chr12	16084887	16084898	GTTATGACTCA	1	+
chr12	16986532	16986543	GCTCTGAGTCA	1	+
chr12	17037210	17037221	GAATTGACTCA	1	+
chr12	18318686	18318697	AGAATGAATCA	1	+
chr12	18599395	18599406	GGAATGAGTCA	1	-
chr12	19828449	19828460	GATATGAATCA	1	-
chr12	19912375	19912386	CATATGACTCA	1	+
chr12	19954079	19954090	ATACTGACTCA	1	+
chr12	20047220	20047231	GATCTGACTCA	1	-
chr12	20047865	20047876	TTGATGACTCA	1	-
chr12	20250671	20250682	AGAATGACTCA	1	-
chr12	2104898	2104909	CAGATGAGTCA	1	-
chr12	22631124	22631135	AGAATGAGTAA	1	+
chr12	23689364	23689375	AAAATGACTAA	1	+
chr12	24352347	24352358	TGTATGACTCA	1	-
chr12	24551618	24551629	TTAATGACTAA	1	-
chr12	24706392	24706403	ATATTGAGTCA	1	-
chr12	25075321	25075332	AGGATGAGTCA	1	-
chr12	25106404	25106415	ATTTTGACTCA	1	+
chr12	25113385	25113396	AAGATGAATCA	1	+
chr12	25194387	25194398	GAGATGAGTAA	1	+
chr12	26330443	26330454	GGTCTGAGTCA	1	-
chr12	26673944	26673955	AATATGAGTCA	1	+
chr12	26901943	26901954	TAAATGACTAA	1	+
chr12	26944382	26944393	AGGATGACTGA	1	+
chr12	27330840	27330851	ACTATGAGTCA	1	-
chr12	27338791	27338802	GTTCTGACTCA	1	+
chr12	27437963	27437974	TAAATGACTCA	1	+
chr12	27745742	27745753	TAAATGAGTAA	1	-
chr12	28119945	28119956	AAGATGACTCA	1	+
chr12	28218420	28218431	GATCTGAGTCA	1	-
chr12	29127270	29127281	CAAATGACTCA	1	+
chr12	29219394	29219405	AGAATGAGTCA	1	-
chr12	29398379	29398390	GGGATGACTAA	1	-
chr12	30775588	30775599	ATTATGACTCA	1	+
chr12	31899923	31899934	CAGATGAGTCA	1	+
chr12	32144948	32144959	AATATGAGTCA	1	-
chr12	32299399	32299410	AGGATGACTAA	1	+
chr12	32349891	32349902	AAGATGAGTAA	1	-
chr12	32406293	32406304	AATCTGACTCA	1	+
chr12	32757029	32757040	GTGATGAGTCA	1	+
chr12	32763082	32763093	TTTCTGACTCA	1	-
chr12	3280048	3280059	GAAATGAGTCA	1	-
chr12	38786626	38786637	AAAATGAGTCA	1	+
chr12	3905159	3905170	GGAATGAGTGA	1	-
chr12	39567718	39567729	AAAATGACTCA	1	-
chr12	39766904	39766915	AATATGAGTAA	1	+
chr12	39799595	39799606	GAAATGACTAA	1	+
chr12	40511885	40511896	AAAATGAGTAA	1	+
chr12	40707963	40707974	TAAATGAATCA	1	+
chr12	41008975	41008986	GTGATGAGTGA	1	+
chr12	41300981	41300992	CAAATGACTCA	1	+
chr12	42163817	42163828	AATATGAGTAA	1	-
chr12	4221638	4221649	GAAATGACTGA	1	+
chr12	4269971	4269982	GAATTGACTCA	1	+
chr12	43731578	43731589	AGTATGAGTCA	1	+
chr12	44383176	44383187	CAAATGAGTCA	1	-
chr12	44680267	44680278	TAAATGAGTCA	1	+
chr12	44797105	44797116	AAAATGACTCA	1	+
chr12	44839047	44839058	ATTATGACTCA	1	+
chr12	45626875	45626886	GGAATGAGTCA	1	-
chr12	45662992	45663003	GAAATGAGTCA	1	-
chr12	46458507	46458518	AAGATGACTAA	1	+
chr12	46538469	46538480	AGTCTGAGTCA	1	-
chr12	46759229	46759240	GTTATGAATCA	1	-
chr12	46867565	46867576	GTAATGAGTCA	1	+
chr12	46949319	46949330	AAACTGACTCA	1	+
chr12	48461103	48461114	CAAATGACTCA	1	+
chr12	48503385	48503396	CAAATGAGTCA	1	-
chr12	48545986	48545997	TGAATGACTCA	1	+
chr12	48934335	48934346	GGGATGAGTCA	1	+
chr12	4972199	4972210	GAGATGAGTCA	1	+
chr12	50147784	50147795	AAGTTGAGTCA	1	+
chr12	50618310	50618321	TAGATGACTCA	1	-
chr12	51797118	51797129	GAAATGAGTAA	1	-
chr12	51867924	51867935	GATTTGAGTCA	1	+
chr12	52370469	52370480	CAAATGACTCA	1	-
chr12	52510500	52510511	GCGCTGACTCA	1	-
chr12	53955579	53955590	TAAATGAATCA	1	+
chr12	56017966	56017977	AGAATGACTCA	1	-
chr12	56945024	56945035	GTTATGAGTAA	1	-
chr12	57052896	57052907	AAGATGAATCA	1	+
chr12	58479989	58480000	GATATGAGTCA	1	-
chr12	58704759	58704770	ACAATGACTCA	1	-
chr12	59449387	59449398	GAAATGACTCA	1	+
chr12	62878270	62878281	AAGATGAGTAA	1	-
chr12	63126954	63126965	CAAATGACTCA	1	+
chr12	63139274	63139285	AAGATGAATCA	1	-
chr12	63154556	63154567	AGAATGACTAA	1	+
chr12	63229264	63229275	GCAATGACTCA	1	+
chr12	64209983	64209994	GTGATGAGTCA	1	+
chr12	64403978	64403989	ATGCTGAGTCA	1	-
chr12	64580826	64580837	TTTATGACTCA	1	-
chr12	65029335	65029346	GAGATGAATCA	1	-
chr12	65253229	65253240	GAGTTGACTCA	1	-
chr12	65265397	65265408	TTAATGACTCA	1	-
chr12	65271316	65271327	AATATGACTAA	1	+
chr12	65556562	65556573	GAAATGAGTCA	1	-
chr12	65557722	65557733	TGTATGACTCA	1	+
chr12	66426700	66426711	TAAATGAGTCA	1	+
chr12	66466464	66466475	AAGTTGAGTCA	1	-
chr12	66669040	66669051	CGTATGACTCA	1	-
chr12	67776145	67776156	GATCTGAGTAA	1	+
chr12	68104492	68104503	ATTCTGAGTCA	1	-
chr12	68671702	68671713	AAAATGACTCA	1	+
chr12	68684096	68684107	TAGCTGAGTCA	1	+
chr12	69786522	69786533	GTGTTGAGTCA	1	+
chr12	70316968	70316979	AAAATGACTCA	1	-
chr12	71911466	71911477	GTTATGAGTCA	1	+
chr12	72597935	72597946	GAATTGACTCA	1	+
chr12	741768	741779	TGTATGAGTCA	1	+
chr12	7522027	7522038	GAAATGACTCA	1	+
chr12	75284135	75284146	ATGATGAGTCA	1	+
chr12	75760528	75760539	GAAATGACTCA	1	-
chr12	76038481	76038492	ATTATGACTAA	1	+
chr12	76116627	76116638	AGGATGAGTCA	1	+
chr12	76153911	76153922	TAGCTGACTCA	1	+
chr12	76338133	76338144	AGTATGAGTCA	1	+
chr12	76373131	76373142	GAAATGACTAA	1	-
chr12	76414661	76414672	GAGCTGACTCA	1	-
chr12	76839463	76839474	GGAATGACTAA	1	+
chr12	76849624	76849635	TAAATGACTGA	1	+
chr12	77453331	77453342	GGAATGAGTCA	1	-
chr12	79452329	79452340	AAAATGACTCA	1	+
chr12	80438667	80438678	TGGATGACTCA	1	+
chr12	80481776	80481787	CATATGACTCA	1	-
chr12	80580670	80580681	AAGATGAGTCA	1	-
chr12	80750080	80750091	GAAATGACTCT	1	-
chr12	81688422	81688433	GATATGAATCA	1	+
chr12	82062444	82062455	CAGATGACTCA	1	-
chr12	82834928	82834939	GAAATGAGTAA	1	+
chr12	83044605	83044616	CTGATGAGTCA	1	-
chr12	87129029	87129040	GAGATGACTAA	1	+
chr12	88457307	88457318	TGTATGACTCA	1	+
chr12	88631909	88631920	ATTATGACTCA	1	+
chr12	889023	889034	AAGCTGAGTCA	1	-
chr12	89604203	89604214	AGATTGAGTCA	1	+
chr12	90159897	90159908	TAAATGAGTGA	1	-
chr12	90219544	90219555	GGGATGAGTAA	1	-
chr12	91800855	91800866	GACATGACTCA	1	-
chr12	92011762	92011773	GAAATGAGTCA	1	-
chr12	92341305	92341316	GATATGAATCA	1	+
chr12	92459592	92459603	GTTCTGACTCA	1	-
chr12	92531189	92531200	TAAATGAGTCA	1	-
chr12	92691893	92691904	AGAATGAGTCA	1	+
chr12	92864494	92864505	ATGCTGACTCA	1	-
chr12	92887824	92887835	CAGATGACTCA	1	-
chr12	92890712	92890723	ATTATGACTCA	1	-
chr12	93315870	93315881	AAGTTGAGTCA	1	-
chr12	93531995	93532006	AAAATGAGTCA	1	+
chr12	93620391	93620402	GAAATGAGTCA	1	+
chr12	93767962	93767973	TAACTGACTCA	1	-
chr12	94569934	94569945	ACAATGAGTCA	1	-
chr12	94648309	94648320	AAAATGAGTAA	1	+
chr12	94665165	94665176	AGGATGAATCA	1	-
chr12	94666239	94666250	GTTATGACTAA	1	-
chr12	94699476	94699487	GAAATGAGTCA	1	+
chr12	94766390	94766401	GAGATGAATCA	1	-
chr12	95100185	95100196	TAATTGACTCA	1	+
chr12	9515939	9515950	TGAATGAGTCA	1	-
chr12	95335404	95335415	GAAATGACTCT	1	-
chr12	95576821	95576832	GTGCTGACTCA	1	-
chr12	95598346	95598357	GAGATGACTAA	1	-
chr12	96467641	96467652	GAGTTGAGTCA	1	-
chr12	96819287	96819298	GTCATGACTCA	1	+
chr12	96828112	96828123	GTAATGAGTGA	1	+
chr12	97774432	97774443	GGGATGACTCA	1	+
chr12	98075837	98075848	GAAATGAATCA	1	+
chr12	9826538	9826549	GGAATGACTAA	1	-
chr12	98543221	98543232	AGGATGACTAA	1	+
chr12	9872644	9872655	AGACTGAGTCA	1	-
chr12	98860946	98860957	TTTATGACTCA	1	+
chr12	99050788	99050799	TGGATGACTCA	1	-
chr12	99675285	99675296	GATCTGACTCA	1	+
chr12	99775985	99775996	ATTATGACTCA	1	-
chr12	99830585	99830596	GAAATGACTCA	1	+
chr12	99923917	99923928	GTTCTGACTCA	1	-
chr13	100020522	100020533	GTTTTGAGTCA	1	+
chr13	100105247	100105258	AATATGACTCA	1	+
chr13	100345941	100345952	GGAATGACTCA	1	+
chr13	101478864	101478875	TAGATGACTCA	1	+
chr13	101527855	101527866	GTAATGAGTCA	1	-
chr13	101910591	101910602	AAGATGACTCA	1	+
chr13	103382100	103382111	ATTATGAGTCA	1	-
chr13	103526210	103526221	GTTCTGACTCA	1	+
chr13	103559915	103559926	AGAATGACTCA	1	+
chr13	105438208	105438219	GTTATGACTAA	1	-
chr13	106232384	106232395	AATTTGAGTCA	1	-
chr13	107001896	107001907	GAAATGACTCA	1	+
chr13	107059848	107059859	GAAATGACTCA	1	+
chr13	109248358	109248369	AGGCTGACTCA	1	-
chr13	110081380	110081391	GGAATGACTCA	1	-
chr13	110648067	110648078	GATATGAGTCT	1	-
chr13	111537536	111537547	ACTATGACTCA	1	+
chr13	113137806	113137817	GAAATGACTAA	1	-
chr13	19813809	19813820	AAGATGACTCA	1	+
chr13	20287867	20287878	AGTATGACTAA	1	+
chr13	21102853	21102864	AGAATGAGTAA	1	+
chr13	21139437	21139448	GGAATGAGTCA	1	-
chr13	21591749	21591760	GAAATGAGTCA	1	-
chr13	22215983	22215994	GAAATGACTCA	1	-
chr13	22652097	22652108	GAAATGAGTCA	1	-
chr13	23946899	23946910	GGTCTGACTCA	1	+
chr13	23960866	23960877	GAAATGACTAA	1	-
chr13	24325571	24325582	TAAATGAGTCA	1	-
chr13	24368976	24368987	AAAATGAGTCA	1	+
chr13	24381779	24381790	ATAATGAGTAA	1	+
chr13	24538272	24538283	TGTATGACTAA	1	+
chr13	24696375	24696386	GCTCTGACTCA	1	-
chr13	26100201	26100212	AGAATGAATCA	1	-
chr13	26380844	26380855	ATTATGACTCA	1	-
chr13	27672048	27672059	GATTTGAGTCA	1	-
chr13	27721854	27721865	GCTATGAGTCA	1	+
chr13	27769552	27769563	GGAATGAGTCA	1	+
chr13	29282339	29282350	CTTATGACTCA	1	-
chr13	29299533	29299544	TAGCTGAGTCA	1	-
chr13	30365868	30365879	ATTCTGACTCA	1	+
chr13	30815848	30815859	AAAATGAGTCA	1	+
chr13	30827325	30827336	TAACTGAGTCA	1	+
chr13	30882835	30882846	AGGATGACTCA	1	-
chr13	30970759	30970770	GTGATGACTCA	1	+
chr13	33942267	33942278	GATATGAGTCA	1	-
chr13	35923865	35923876	TAAATGACTCA	1	+
chr13	36884767	36884778	GTTTTGAGTCA	1	-
chr13	40410346	40410357	ATGATGACTCA	1	+
chr13	40690354	40690365	GTGATGAGTCA	1	+
chr13	41247359	41247370	ATTATGACTCA	1	+
chr13	41538260	41538271	AGTATGAGTCA	1	+
chr13	41593480	41593491	TGTATGACTCA	1	-
chr13	42269156	42269167	TAAATGACTAA	1	+
chr13	42490893	42490904	AGTATGACTCA	1	-
chr13	42694168	42694179	TTTATGAGTCA	1	+
chr13	42712191	42712202	GAGATGACTAA	1	-
chr13	42943341	42943352	GTGCTGAGTCA	1	+
chr13	42952094	42952105	GAGATGAGTAA	1	+
chr13	43382944	43382955	TTTATGACTCA	1	+
chr13	43570832	43570843	ATTATGAGTCA	1	+
chr13	43571752	43571763	TAAATGAATCA	1	+
chr13	43623868	43623879	TGAATGACTCA	1	-
chr13	43632582	43632593	AATCTGAGTCA	1	-
chr13	43842245	43842256	TAAATGACTCA	1	-
chr13	45629883	45629894	GAGATGAGTCA	1	+
chr13	45780618	45780629	AAGATGAATCA	1	+
chr13	46015861	46015872	AAAATGAATCA	1	+
chr13	46201321	46201332	GAAATGACTCA	1	+
chr13	46929133	46929144	AAAATGACTCA	1	+
chr13	46963194	46963205	TAAATGAATCA	1	+
chr13	47103843	47103854	TGATTGAGTCA	1	-
chr13	47145962	47145973	GTGATGACTAA	1	+
chr13	47180646	47180657	GAGATGACTGA	1	+
chr13	47258193	47258204	GATATGAGTAA	1	-
chr13	47709476	47709487	AAAATGAGTAA	1	-
chr13	48618095	48618106	ATTATGAGTCA	1	-
chr13	48794868	48794879	AATATGACTGA	1	-
chr13	49051533	49051544	GAAATGAGTAA	1	+
chr13	49168382	49168393	GAAATGAGTAA	1	+
chr13	49405600	49405611	GAAATGACTAA	1	+
chr13	49466693	49466704	TGAATGACTCA	1	+
chr13	49657509	49657520	AATATGAGTCA	1	+
chr13	50733046	50733057	GATATGACTGA	1	+
chr13	50741893	50741904	AAAATGAATCA	1	+
chr13	50798841	50798852	GAGTTGAGTCA	1	+
chr13	50800757	50800768	GGTATGAGTAA	1	-
chr13	50940139	50940150	ACAATGAGTCA	1	+
chr13	50944896	50944907	GAGATGAGTGA	1	+
chr13	51920696	51920707	GAGATGACTCA	1	+
chr13	52053427	52053438	AGAATGAGTCA	1	-
chr13	52123397	52123408	GGGATGACTCA	1	+
chr13	52386528	52386539	GTTTTGAGTCA	1	+
chr13	52923410	52923421	AAAATGACTGA	1	-
chr13	52986014	52986025	GTACTGAGTCA	1	-
chr13	53234912	53234923	GGTATGACTCA	1	-
chr13	54075683	54075694	GGAATGAGTCA	1	+
chr13	54603503	54603514	AAGATGACTCA	1	-
chr13	59530114	59530125	ATTATGAATCA	1	+
chr13	60265436	60265447	GATATGAGTAA	1	-
chr13	60351287	60351298	GAAATGAGTCA	1	+
chr13	60991998	60992009	AAAATGACTCA	1	-
chr13	61748440	61748451	GAAATGACTAA	1	+
chr13	63217318	63217329	GGAATGAGTCA	1	-
chr13	66702926	66702937	AACATGAGTCA	1	+
chr13	66712629	66712640	GATATGAGTAA	1	-
chr13	70139731	70139742	CTAATGACTCA	1	+
chr13	70618035	70618046	ATGATGAGTCA	1	-
chr13	71849566	71849577	CAAATGACTCA	1	+
chr13	71865433	71865444	AAAATGAGTCA	1	-
chr13	73664808	73664819	GTTCTGAGTCA	1	+
chr13	74296353	74296364	GGAATGAATCA	1	+
chr13	74498833	74498844	GAAATGACTAA	1	+
chr13	75663339	75663350	TAAATGACTAA	1	+
chr13	75965837	75965848	GAAATGACTAA	1	-
chr13	76867692	76867703	GTTCTGAGTCA	1	-
chr13	78103253	78103264	GAGCTGAGTCA	1	+
chr13	78304270	78304281	GAAATGACTCT	1	+
chr13	78503208	78503219	GAAATGAATCA	1	-
chr13	80097000	80097011	GAAATGAGTCA	1	+
chr13	80611876	80611887	TGAATGACTCA	1	-
chr13	80747504	80747515	GTATTGACTCA	1	+
chr13	80830847	80830858	GCTATGACTCA	1	+
chr13	89572470	89572481	GGAATGAGTAA	1	+
chr13	90757771	90757782	ATTATGAGTAA	1	-
chr13	91776138	91776149	AAAATGACTAA	1	+
chr13	91996095	91996106	TATATGAATCA	1	-
chr13	92437909	92437920	TTAATGACTAA	1	-
chr13	94499663	94499674	TAAATGACTCA	1	+
chr13	95309243	95309254	GGTATGAGTCA	1	+
chr13	95912624	95912635	TAAATGACTGA	1	+
chr13	96132573	96132584	TGTCTGAGTCA	1	-
chr13	96187723	96187734	AAGATGACTCA	1	+
chr13	97793997	97794008	AGAATGACTCA	1	+
chr13	99202369	99202380	GAATTGAGTCA	1	-
chr13	99670801	99670812	AAAATGACTAA	1	-
chr13	99962898	99962909	ATGATGACTAA	1	-
chr14	102102722	102102733	GGGATGACTGA	1	-
chr14	102345347	102345358	GGGATGACTAA	1	-
chr14	102447168	102447179	GAGATGACTCA	1	-
chr14	102738903	102738914	GTTATGACTAA	1	+
chr14	103137531	103137542	GTTCTGACTCA	1	+
chr14	103271878	103271889	GCGATGACTCA	1	-
chr14	103868303	103868314	TGACTGAGTCA	1	+
chr14	104102932	104102943	ATTATGAGTCA	1	-
chr14	104873618	104873629	CAGATGAGTCA	1	+
chr14	21229293	21229304	TGGATGACTCA	1	+
chr14	21732450	21732461	GAGATGACTCA	1	+
chr14	22802592	22802603	GTTCTGACTCA	1	+
chr14	22942078	22942089	GATATGAGTGA	1	-
chr14	22957627	22957638	GGAATGACTGA	1	-
chr14	23000743	23000754	AATTTGAGTCA	1	+
chr14	23006015	23006026	GGAATGAGTCA	1	+
chr14	23265455	23265466	AGAATGACTGA	1	-
chr14	24071220	24071231	ATAATGACTGA	1	+
chr14	24813383	24813394	GTTCTGAGTCA	1	+
chr14	25164501	25164512	GAATTGACTCA	1	+
chr14	25476510	25476521	AGAATGAGTCA	1	-
chr14	30781637	30781648	AGAATGACTCA	1	+
chr14	30803391	30803402	CAAATGAGTCA	1	+
chr14	31089538	31089549	ACTATGAGTCA	1	-
chr14	31352895	31352906	TAGATGAGTCA	1	-
chr14	31500962	31500973	GAAATGACTCA	1	-
chr14	31743263	31743274	GAAATGACTCA	1	+
chr14	31767307	31767318	AAGATGACTCA	1	-
chr14	32222322	32222333	CAAATGACTCA	1	+
chr14	32517215	32517226	GAAATGAGTCA	1	-
chr14	32675402	32675413	TAAATGACTCA	1	-
chr14	32904268	32904279	GATTTGACTCA	1	+
chr14	33126472	33126483	ATGCTGACTCA	1	+
chr14	34034173	34034184	ATAATGAGTCA	1	+
chr14	34681134	34681145	GGTCTGAGTCA	1	-
chr14	35312341	35312352	GTGATGACTCA	1	-
chr14	35502942	35502953	TAAATGAATCA	1	-
chr14	36769802	36769813	GGAATGACTCA	1	-
chr14	36784842	36784853	TAAATGAGTAA	1	-
chr14	36948741	36948752	AAGATGAGTCA	1	-
chr14	37504297	37504308	TTTATGAGTCA	1	-
chr14	38576527	38576538	AAAATGAGTCA	1	+
chr14	39519814	39519825	GAGATGAATCA	1	+
chr14	39698689	39698700	GAAATGACTCT	1	+
chr14	40232041	40232052	AAAATGAGTAA	1	-
chr14	44786236	44786247	CGGATGACTCA	1	-
chr14	45247912	45247923	AGGATGACTAA	1	-
chr14	45497612	45497623	TATATGACTAA	1	+
chr14	45559267	45559278	TTAATGACTCA	1	+
chr14	48065594	48065605	AGAATGAGTCA	1	-
chr14	49772969	49772980	GTTATGACTAA	1	+
chr14	50059998	50060009	GTAATGACTCA	1	+
chr14	50374662	50374673	GAAATGAGTCA	1	+
chr14	50700763	50700774	TAAATGAATCA	1	-
chr14	51091370	51091381	GAAATGACTAA	1	+
chr14	51535964	51535975	AAGATGAGTCA	1	+
chr14	52059688	52059699	GAGCTGACTCA	1	-
chr14	52069286	52069297	TAAATGAATCA	1	-
chr14	52076827	52076838	AAGATGAGTCA	1	-
chr14	52081760	52081771	AGTATGACTGA	1	+
chr14	52316110	52316121	GTTCTGACTCA	1	+
chr14	52336298	52336309	GCAATGAGTCA	1	-
chr14	52372667	52372678	GAAATGACTCA	1	-
chr14	52847340	52847351	ATAATGAGTAA	1	+
chr14	53167508	53167519	TGAATGACTAA	1	-
chr14	53611140	53611151	AATATGAGTCA	1	+
chr14	53648414	53648425	GGAATGAGTCA	1	+
chr14	53835551	53835562	AGAATGACTAA	1	-
chr14	54088219	54088230	AAACTGACTCA	1	+
chr14	54121993	54122004	TTTATGAGTCA	1	-
chr14	54167831	54167842	AAAATGAGTGA	1	-
chr14	54902381	54902392	AGAATGACTCA	1	+
chr14	55921408	55921419	CTTATGAGTCA	1	+
chr14	56013151	56013162	AGAATGAGTAA	1	-
chr14	56014882	56014893	AGTATGACTGA	1	-
chr14	56316337	56316348	GTTATGACTCA	1	+
chr14	56669144	56669155	ACTATGAGTCA	1	-
chr14	57051019	57051030	GGGATGAGTCA	1	+
chr14	57741971	57741982	AAGATGACTCA	1	+
chr14	58027692	58027703	AAAATGAATCA	1	+
chr14	59215940	59215951	TAAATGACTCA	1	+
chr14	59279210	59279221	GAAATGAGTCA	1	+
chr14	59583849	59583860	AATATGACTCA	1	+
chr14	60393407	60393418	AGTATGACTCA	1	-
chr14	60406678	60406689	TGGATGAGTCA	1	+
chr14	60646429	60646440	CTGATGAGTCA	1	-
chr14	60656854	60656865	GAAATGAGTCA	1	+
chr14	60673036	60673047	AAAATGAGTCA	1	+
chr14	61587401	61587412	TGAATGAGTAA	1	-
chr14	62061300	62061311	CAACTGAGTCA	1	+
chr14	62087396	62087407	GAAATGAGTCA	1	+
chr14	62568053	62568064	TAGATGAATCA	1	+
chr14	63938204	63938215	GGGATGACTCA	1	-
chr14	63959275	63959286	GTTTTGAGTCA	1	-
chr14	64212831	64212842	GTCATGAGTCA	1	+
chr14	64335929	64335940	TAAATGAGTGA	1	-
chr14	65459215	65459226	TGGCTGACTCA	1	-
chr14	65757804	65757815	TAAATGAGTCA	1	-
chr14	65803049	65803060	CAGATGACTCA	1	-
chr14	65943535	65943546	GAAATGAGTAA	1	-
chr14	65969484	65969495	TGAATGAGTAA	1	-
chr14	66566807	66566818	CAAATGAGTCA	1	+
chr14	66695193	66695204	GAACTGACTCA	1	-
chr14	66832271	66832282	TAAATGAATCA	1	-
chr14	69539425	69539436	CAAATGAGTCA	1	+
chr14	69604771	69604782	CAGATGACTCA	1	-
chr14	69938790	69938801	GTTCTGACTCA	1	-
chr14	70118568	70118579	GAAATGACTAA	1	-
chr14	70981348	70981359	GTAATGACTCA	1	-
chr14	71349983	71349994	TTTATGACTCA	1	-
chr14	71757975	71757986	GAGCTGACTCA	1	+
chr14	72631360	72631371	GTTTTGAGTCA	1	-
chr14	72893798	72893809	AAGATGACTCA	1	-
chr14	72993942	72993953	AGGATGACTCA	1	+
chr14	73173410	73173421	ATTTTGAGTCA	1	-
chr14	73283230	73283241	GTTCTGAGTCA	1	-
chr14	73859785	73859796	AATATGAGTAA	1	-
chr14	76190980	76190991	AAAATGACTCA	1	+
chr14	76660912	76660923	TTTCTGAGTCA	1	+
chr14	77163057	77163068	GATATGACTCT	1	+
chr14	78248708	78248719	GAAATGAGTCA	1	-
chr14	78758496	78758507	AGAATGACTAA	1	-
chr14	78871612	78871623	TGTATGACTCA	1	-
chr14	81722809	81722820	AAAATGAGTCA	1	-
chr14	81742900	81742911	GAAATGAATCA	1	+
chr14	81868007	81868018	ATACTGAGTCA	1	-
chr14	88336429	88336440	AGAATGAGTCA	1	-
chr14	88406888	88406899	CTAATGACTCA	1	-
chr14	88511280	88511291	TAAATGACTCA	1	-
chr14	89097042	89097053	AAAATGACTCA	1	+
chr14	89808538	89808549	GTACTGAGTCA	1	-
chr14	90816247	90816258	GATCTGAGTCA	1	-
chr14	92307641	92307652	GAAATGACTCA	1	+
chr14	93848195	93848206	AGTATGAGTCA	1	+
chr14	94524697	94524708	CATATGACTCA	1	+
chr14	96628682	96628693	GTTATGAATCA	1	-
chr14	97543866	97543877	GGTCTGACTCA	1	+
chr14	97853768	97853779	GAGATGAGTCA	1	-
chr14	97923563	97923574	GGTATGACTCA	1	+
chr14	99684765	99684776	ATGCTGAGTCA	1	-
chr14	99701660	99701671	GAAATGAGTCA	1	+
chr15	100176146	100176157	CTTATGACTCA	1	-
chr15	100385430	100385441	GTTCTGACTCA	1	+
chr15	101849083	101849094	TAAATGACTCA	1	-
chr15	102326819	102326830	CTTATGAGTCA	1	-
chr15	21915263	21915274	GTGATGACTAA	1	-
chr15	23092645	23092656	CATATGACTCA	1	+
chr15	26006503	26006514	TAATTGACTCA	1	+
chr15	26033451	26033462	GGGATGAGTCA	1	-
chr15	30027522	30027533	GACATGAGTCA	1	-
chr15	32223321	32223332	GTTATGAGTCA	1	+
chr15	33162820	33162831	ATTCTGACTCA	1	-
chr15	33663034	33663045	GATATGAGTCA	1	-
chr15	34531751	34531762	AAGATGAGTCA	1	-
chr15	34942438	34942449	TAGATGAGTCA	1	+
chr15	35895675	35895686	TAAATGACTCA	1	+
[truncated: 3,444 more rows]
