# Supplementary material for: Relationship between histone modifications and transcription factor binding is protein family specific
Source: Genome Res. 2018 Mar;28(3):321–33. doi: 10.1101/gr.220079.116 (PMC5848611; doi:10.1101/gr.220079.116)
Supplement: Supplemental Material [file supp_gr.220079.116_Supplemental_Material.zip › Supplemental_Material/BATF/non-BS.bed]

chr1	114418497	114418508	ATAATGAGTAA	1	-
chr1	115296530	115296541	GTTTTGAGTCA	1	-
chr1	151316574	151316585	ATAATGACTGA	1	+
chr1	165732746	165732757	GGAATGACTCA	1	-
chr1	172344347	172344358	GCTCTGAGTCA	1	+
chr1	178096196	178096207	AAGATGACTGA	1	-
chr1	180270664	180270675	AAGATGAATCA	1	+
chr1	192345633	192345644	GTGATGACTCA	1	+
chr1	192497332	192497343	AAAATGAGTCA	1	+
chr1	198850541	198850552	TTGATGACTCA	1	+
chr1	199115287	199115298	ATAATGAGTCA	1	-
chr1	199134255	199134266	CAGATGAGTCA	1	+
chr1	204488145	204488156	AGGATGAATCA	1	+
chr1	207497438	207497449	AGGATGAGTCA	1	-
chr1	207620446	207620457	GAGATGACTCA	1	-
chr1	22092928	22092939	TGAATGACTAA	1	+
chr1	221945724	221945735	GAGATGACTAA	1	-
chr1	224397166	224397177	GGAATGACTGA	1	+
chr1	226257689	226257700	TGTATGAATCA	1	-
chr1	235912256	235912267	GAGATGAGTGA	1	-
chr1	24083350	24083361	AGGATGACTCA	1	-
chr1	247330002	247330013	AGAATGAATCA	1	+
chr1	28445333	28445344	GGCATGAGTCA	1	-
chr1	28840154	28840165	ATTATGACTCA	1	+
chr1	40645998	40646009	ACAATGAGTCA	1	-
chr1	45825704	45825715	AGAATGACTAA	1	+
chr1	47472299	47472310	GCGATGACTCA	1	-
chr1	52199025	52199036	AAACTGAGTCA	1	-
chr1	67419991	67420002	AAATTGAGTCA	1	+
chr1	67624957	67624968	ATAATGAGTGA	1	+
chr1	83869398	83869409	GAACTGAGTAA	1	+
chr1	90992614	90992625	GAGATGACTAA	1	+
chr10	103127508	103127519	TGAATGAATCA	1	-
chr10	104615917	104615928	GTTATGACTCA	1	+
chr10	109731913	109731924	TGGATGAGTCA	1	+
chr10	109731939	109731950	TGAATGACTAA	1	+
chr10	123020007	123020018	CATCTGAGTCA	1	+
chr10	13147387	13147398	TGGATGAGTCA	1	+
chr10	17694780	17694791	AGAATGACTCA	1	+
chr10	18709456	18709467	AAAATGAGTGA	1	+
chr10	19591159	19591170	TATATGACTCA	1	+
chr10	20211413	20211424	TCTATGAGTCA	1	+
chr10	27481388	27481399	AGGCTGAGTCA	1	+
chr10	34869816	34869827	TAGCTGACTCA	1	+
chr10	35417972	35417983	TGAATGAGTAA	1	+
chr10	35422636	35422647	GAAATGACTAA	1	-
chr10	5823190	5823201	AAGATGAATCA	1	+
chr10	63872406	63872417	AAGATGACTCA	1	+
chr10	64977005	64977016	ATGATGAGTAA	1	+
chr10	65134211	65134222	GTGATGAGTGA	1	+
chr10	89590284	89590295	TGAATGAATCA	1	+
chr10	90009379	90009390	GGGATGACTCA	1	+
chr10	91753937	91753948	AAACTGACTCA	1	-
chr10	95681268	95681279	TGAATGAGTCA	1	-
chr10	97823104	97823115	AAGATGAGTAA	1	-
chr10	97893086	97893097	ATTATGACTAA	1	+
chr10	97893107	97893118	ATTATGAATCA	1	+
chr11	100737262	100737273	TAATTGACTCA	1	+
chr11	116897404	116897415	TAAATGACTGA	1	+
chr11	119081036	119081047	TGGCTGACTCA	1	-
chr11	128184012	128184023	TAATTGACTCA	1	+
chr11	17224428	17224439	GATATGACTGA	1	-
chr11	18122956	18122967	ATAATGAGTGA	1	+
chr11	18653368	18653379	TAGATGAATCA	1	+
chr11	22756739	22756750	GCAATGACTAA	1	-
chr11	26606571	26606582	GACATGACTCA	1	-
chr11	59320528	59320539	GCACTGACTCA	1	+
chr11	59960111	59960122	TATATGAATCA	1	+
chr11	95840743	95840754	GAGATGACTGA	1	+
chr11	95996669	95996680	CTGATGAGTCA	1	+
chr12	102328036	102328047	GATCTGAATCA	1	-
chr12	102520902	102520913	GGTATGAGTCA	1	-
chr12	103142592	103142603	TAATTGACTCA	1	+
chr12	104864971	104864982	AGAATGAGTAA	1	-
chr12	110724690	110724701	TATCTGAGTCA	1	+
chr12	110984402	110984413	CTAATGACTCA	1	+
chr12	111169520	111169531	TAACTGAGTCA	1	-
chr12	118747601	118747612	CTGATGACTCA	1	-
chr12	122995624	122995635	GAGATGACTAA	1	+
chr12	14544121	14544132	TTAATGACTAA	1	-
chr12	25671616	25671627	AATATGAATCA	1	+
chr12	27415033	27415044	GGTATGAATCA	1	+
chr12	46756910	46756921	ATTCTGACTCA	1	+
chr12	69239607	69239618	AACATGACTCA	1	+
chr12	69324563	69324574	AATATGAATCA	1	-
chr12	76922331	76922342	GTGATGACTAA	1	-
chr12	76922360	76922371	TAAATGAATCA	1	+
chr12	80238689	80238700	GGAATGAGTCA	1	-
chr12	84339919	84339930	ATTATGAATCA	1	-
chr12	90485285	90485296	GGAATGACTCA	1	+
chr12	92833399	92833410	AAAATGAGTAA	1	+
chr13	100082020	100082031	AAAATGAGTGA	1	+
chr13	111560997	111561008	GAGATGAGTCA	1	+
chr13	25158141	25158152	TGGATGACTCA	1	+
chr13	42879944	42879955	TAATTGACTCA	1	+
chr13	42958603	42958614	TGTATGACTCA	1	-
chr13	45779317	45779328	TAATTGACTCA	1	+
chr13	45810348	45810359	TGTATGACTCA	1	-
chr13	47262115	47262126	GGCATGACTCA	1	-
chr13	49301554	49301565	GTTATGACTCA	1	+
chr13	49567477	49567488	TTTCTGACTCA	1	-
chr13	68090194	68090205	CTTATGAGTCA	1	-
chr13	76583803	76583814	AATATGACTAA	1	+
chr13	76583924	76583935	GGTATGAGTAA	1	-
chr14	102549306	102549317	TGTATGACTAA	1	+
chr14	25372749	25372760	GGGATGAGTCA	1	+
chr14	31397831	31397842	GCAATGACTAA	1	+
chr14	34456207	34456218	GGTATGACTCA	1	-
chr14	35666429	35666440	ATAATGACTCA	1	-
chr14	39515182	39515193	GAACTGAATCA	1	+
chr14	51002592	51002603	GTAATGAATCA	1	+
chr14	66000631	66000642	GTGATGAATCA	1	+
chr14	71323764	71323775	GTGATGAGTCA	1	+
chr14	73781106	73781117	ATTATGAATCA	1	-
chr14	76171529	76171540	GGGATGAATCA	1	+
chr14	84327288	84327299	CTTATGACTCA	1	-
chr14	84327341	84327352	TGGCTGAGTCA	1	-
chr14	90726676	90726687	GAAATGAATCA	1	-
chr15	41579284	41579295	TAGATGAGTCA	1	-
chr15	44123141	44123152	AGGCTGAGTCA	1	+
chr15	54799449	54799460	AGTATGAGTAA	1	+
chr15	58762407	58762418	GGCATGAGTCA	1	+
chr15	64892122	64892133	GGGATGACTCA	1	-
chr15	73071295	73071306	GTGATGACTAA	1	-
chr15	78363918	78363929	GTTATGACTCA	1	-
chr15	81587949	81587960	AGGCTGAGTCA	1	-
chr16	11942912	11942923	GGGATGAGTCA	1	+
chr16	12576928	12576939	TAGCTGAGTCA	1	+
chr16	18808002	18808013	GTAATGAATCA	1	-
chr16	24748860	24748871	ATGATGACTCA	1	+
chr16	33449035	33449046	AGTCTGACTCA	1	+
chr16	33901640	33901651	GAAATGAGTGA	1	-
chr16	46427055	46427066	GAACTGAATCA	1	+
chr16	53259059	53259070	TGGCTGAGTCA	1	-
chr16	71127595	71127606	AGGATGAGTAA	1	+
chr17	28095566	28095577	GGTATGAATCA	1	+
chr17	28602040	28602051	GGGCTGAGTCA	1	+
chr17	31198081	31198092	AGGATGAGTAA	1	+
chr17	37649980	37649991	GGCATGACTCA	1	-
chr17	46303204	46303215	GAGATGAGTAA	1	+
chr17	49192538	49192549	AGGATGACTGA	1	-
chr17	53239813	53239824	GGAATGAGTGA	1	-
chr17	60577760	60577771	GTGATGAATCA	1	-
chr17	62496652	62496663	AGGATGACTGA	1	-
chr17	64698592	64698603	AAGATGAGTAA	1	+
chr17	7243737	7243748	TAGATGAGTAA	1	-
chr17	73363620	73363631	AACATGAGTCA	1	-
chr17	7480084	7480095	GGAATGACTCT	1	-
chr18	27860993	27861004	AAAATGACTGA	1	-
chr18	27861030	27861041	GTAATGAGTCA	1	-
chr18	37732970	37732981	AGTATGACTCA	1	-
chr18	3923919	3923930	GTGTTGAGTCA	1	+
chr18	72462470	72462481	TGAATGAATCA	1	-
chr19	12106135	12106146	GGTATGACTCA	1	-
chr19	12244086	12244097	AAGATGACTCA	1	-
chr19	21267367	21267378	AACATGAGTCA	1	+
chr2	108986681	108986692	GAGATGAGTCA	1	+
chr2	108986727	108986738	GAGATGAGTCA	1	+
chr2	113337006	113337017	GAAATGAATCA	1	-
chr2	123838081	123838092	GAAATGACTCA	1	-
chr2	132715891	132715902	AAGATGAATCA	1	-
chr2	136662338	136662349	GTTCTGACTCA	1	+
chr2	143902811	143902822	ATAATGAGTGA	1	+
chr2	144186419	144186430	TAAATGAGTAA	1	+
chr2	147936286	147936297	TGTATGACTAA	1	+
chr2	153567531	153567542	TGGATGACTCA	1	-
chr2	169583789	169583800	GGCATGAGTCA	1	-
chr2	169588227	169588238	GGGATGACTCA	1	-
chr2	172271374	172271385	TAAATGAATCA	1	+
chr2	182330913	182330924	ATGATGACTCA	1	+
chr2	188214282	188214293	GAAATGAATCA	1	+
chr2	189969897	189969908	GTAATGAGTAA	1	+
chr2	192422731	192422742	TAGCTGAGTCA	1	+
chr2	200798377	200798388	TGTATGACTCA	1	-
chr2	200798459	200798470	ATAATGAATCA	1	-
chr2	201721683	201721694	AAGTTGACTCA	1	-
chr2	201987163	201987174	GGGATGAGTAA	1	+
chr2	214010686	214010697	AAGATGAGTGA	1	+
chr2	21662028	21662039	TAAATGACTCA	1	+
chr2	224034736	224034747	AAAATGAGTGA	1	-
chr2	225747455	225747466	AGGATGAATCA	1	-
chr2	225747500	225747511	AAGATGAATCA	1	-
chr2	225838550	225838561	GGTCTGAGTCA	1	-
chr2	227745190	227745201	AATCTGACTCA	1	-
chr2	229421601	229421612	GAAATGAGTCA	1	-
chr2	232026926	232026937	AAGATGAATCA	1	-
chr2	242300622	242300633	GGTCTGACTCA	1	-
chr2	26037720	26037731	GGTATGAATCA	1	-
chr2	27576866	27576877	GGTTTGAGTCA	1	+
chr2	44594911	44594922	AAGATGAGTAA	1	-
chr2	46328870	46328881	TAGATGACTAA	1	+
chr2	48650735	48650746	AGAATGACTCA	1	+
chr2	54841153	54841164	TCAATGACTCA	1	-
chr2	58101489	58101500	TGAATGACTAA	1	+
chr2	58269956	58269967	CTGATGACTCA	1	+
chr2	81900889	81900900	GAAATGAATCA	1	-
chr2	86834590	86834601	ATTTTGAGTCA	1	-
chr2	97703363	97703374	AATTTGACTCA	1	+
chr20	15932639	15932650	TAAATGAATCA	1	+
chr20	33673487	33673498	AAGATGACTGA	1	-
chr20	34326288	34326299	AAGATGAGTGA	1	-
chr20	34637472	34637483	AAGATGAATCA	1	-
chr20	43138577	43138588	GGAATGAATCA	1	-
chr20	52499703	52499714	TGATTGAGTCA	1	-
chr20	53694453	53694464	GTAATGAATCA	1	-
chr20	5581909	5581920	AGGTTGAGTCA	1	+
chr21	26784617	26784628	AAGATGAGTCA	1	+
chr21	32090673	32090684	GTGTTGACTCA	1	+
chr21	35055648	35055659	TGAATGACTCA	1	-
chr21	38795639	38795650	GTAATGAGTGA	1	+
chr21	43427094	43427105	TGGATGACTCA	1	-
chr22	18846941	18846952	GGTATGACTGA	1	+
chr22	24694632	24694643	AGTTTGAGTCA	1	+
chr22	24783385	24783396	AGAATGAATCA	1	-
chr22	26015867	26015878	GAAATGAATCA	1	-
chr22	42478055	42478066	ATGATGACTAA	1	+
chr3	112180796	112180807	GTTATGACTCA	1	-
chr3	116624774	116624785	AGAATGAATCA	1	+
chr3	122304031	122304042	ATTTTGAGTCA	1	+
chr3	132151649	132151660	GTGATGACTCA	1	-
chr3	150135958	150135969	TGAATGACTGA	1	-
chr3	15424111	15424122	GCAATGAGTCA	1	+
chr3	156417244	156417255	ACTATGACTCA	1	+
chr3	160385444	160385455	AACATGACTCA	1	+
chr3	167447547	167447558	TAAATGAATCA	1	+
chr3	170783715	170783726	TTGATGACTCA	1	-
chr3	170908565	170908576	GGGCTGAGTCA	1	-
chr3	170945241	170945252	GAAATGAGTCT	1	-
chr3	171035112	171035123	GTGATGAGTGA	1	-
chr3	171069570	171069581	GAGATGAATCA	1	-
chr3	17646693	17646704	TTGATGAGTCA	1	-
chr3	185267161	185267172	AAGATGAGTCA	1	+
chr3	189365083	189365094	GGTATGACTAA	1	-
chr3	193383330	193383341	ATTATGAATCA	1	-
chr3	28064618	28064629	CTTATGACTCA	1	+
chr3	299938	299949	ATTATGAATCA	1	+
chr3	299953	299964	ATTATGAGTCA	1	+
chr3	34405981	34405992	TGTATGAATCA	1	-
chr3	48802918	48802929	GTGATGACTCA	1	-
chr3	57546453	57546464	AAAATGAATCA	1	+
chr3	76916061	76916072	TAAATGAGTAA	1	-
chr3	78909785	78909796	AAAATGAATCA	1	-
chr3	84124086	84124097	ATAATGACTGA	1	+
chr3	86908445	86908456	GAGATGACTGA	1	-
chr3	98246290	98246301	GGGATGAATCA	1	-
chr4	100745461	100745472	AAGTTGAGTCA	1	+
chr4	105339634	105339645	GGCATGACTCA	1	-
chr4	105649808	105649819	AGGATGAATCA	1	-
chr4	10739189	10739200	AGTCTGACTCA	1	-
chr4	137572236	137572247	GGGCTGACTCA	1	-
chr4	137572632	137572643	GAAATGACTAA	1	-
chr4	137573348	137573359	ATAATGACTAA	1	-
chr4	141967682	141967693	TTTATGAGTCA	1	+
chr4	160096797	160096808	GTGTTGACTCA	1	+
chr4	163605319	163605330	GTTCTGAGTCA	1	-
chr4	175165773	175165784	GAGATGAATCA	1	+
chr4	180031691	180031702	TGATTGAGTCA	1	+
chr4	182756739	182756750	GGTATGAGTCA	1	+
chr4	185644150	185644161	ATTCTGAGTCA	1	-
chr4	2547211	2547222	GCTATGAGTCA	1	+
chr4	29573092	29573103	AAATTGAGTCA	1	+
chr4	36239123	36239134	GTAATGAGTGA	1	+
chr4	39457657	39457668	GGAATGACTAA	1	-
chr4	40626226	40626237	AAACTGAGTCA	1	+
chr4	4540173	4540184	GGAATGAGTGA	1	-
chr4	49512377	49512388	GTTATGACTGA	1	+
chr4	53584521	53584532	AGTATGACTAA	1	+
chr4	68388422	68388433	GAAATGAATCA	1	+
chr4	69110072	69110083	GGCATGAGTCA	1	-
chr4	71485186	71485197	TAATTGACTCA	1	+
chr4	75047166	75047177	GAACTGAGTAA	1	+
chr4	75573154	75573165	AATCTGACTCA	1	+
chr4	77999614	77999625	AACATGACTCA	1	+
chr4	84178147	84178158	AGAATGAATCA	1	-
chr5	111108446	111108457	GTGCTGAGTCA	1	-
chr5	114596237	114596248	GTTATGAATCA	1	+
chr5	114919350	114919361	TGTCTGAGTCA	1	-
chr5	124229257	124229268	AAAATGACTCA	1	-
chr5	125888509	125888520	GCAATGAGTCA	1	-
chr5	127040947	127040958	GTCATGAGTCA	1	-
chr5	130578572	130578583	AGTATGACTGA	1	-
chr5	138930298	138930309	GGAATGAGTAA	1	+
chr5	145830506	145830517	TGAATGAGTAA	1	-
chr5	148926910	148926921	GCAATGAGTAA	1	-
chr5	159863936	159863947	TAATTGACTCA	1	-
chr5	33446167	33446178	GTAATGACTAA	1	-
chr5	36887832	36887843	CTGATGACTCA	1	+
chr5	49977598	49977609	ATAATGACTCA	1	-
chr5	55293708	55293719	CTAATGAGTCA	1	-
chr5	60268230	60268241	GTGATGAGTGA	1	+
chr5	67279285	67279296	AGTATGACTCA	1	-
chr5	73866323	73866334	TTAATGACTCA	1	+
chr5	74801168	74801179	AGAATGACTCA	1	+
chr5	81459449	81459460	GGTCTGACTCA	1	+
chr5	82271828	82271839	ATAATGAGTCA	1	+
chr5	83733625	83733636	AGCATGACTCA	1	+
chr5	83733693	83733704	CATATGAGTCA	1	-
chr5	86372948	86372959	TGGATGAGTCA	1	-
chr5	87547030	87547041	CAGATGAGTCA	1	+
chr5	88023676	88023687	GAAATGACTCT	1	-
chr5	88407222	88407233	TGAATGAGTCA	1	-
chr5	89065978	89065989	AAGATGACTCA	1	+
chr6	115308584	115308595	TAATTGACTCA	1	+
chr6	131248584	131248595	GAGATGAGTCA	1	-
chr6	131394908	131394919	GAACTGACTCA	1	-
chr6	137103709	137103720	TGTATGAATCA	1	+
chr6	139269305	139269316	GTTATGAGTCA	1	+
chr6	154560660	154560671	ACAATGACTCA	1	-
chr6	170858995	170859006	AGTATGACTAA	1	+
chr6	20408051	20408062	TAGATGACTAA	1	-
chr6	26121698	26121709	TGTATGACTCA	1	+
chr6	3061829	3061840	ATTATGACTCA	1	+
chr6	31531236	31531247	AGAATGAGTAA	1	+
chr6	32593046	32593057	GAGATGAGTAA	1	-
chr6	35861204	35861215	GTCATGACTCA	1	-
chr6	37172389	37172400	GGTATGAGTCA	1	-
chr6	56617005	56617016	AGGATGACTCA	1	-
chr6	56842075	56842086	TTAATGAGTCA	1	+
chr6	56952844	56952855	ATAATGAGTGA	1	+
chr6	64350197	64350208	AAGATGAATCA	1	-
chr6	73367724	73367735	GCTATGACTCA	1	-
chr6	73673810	73673821	TAAATGAATCA	1	+
chr6	76095965	76095976	AAGATGACTAA	1	+
chr6	83975296	83975307	GGTATGAGTCA	1	+
chr6	84577535	84577546	GCTCTGAGTCA	1	+
chr7	124496601	124496612	TGAATGAATCA	1	-
chr7	127547995	127548006	TAGATGAGTCA	1	-
chr7	129483992	129484003	GTGCTGAGTCA	1	+
chr7	136581492	136581503	TAGTTGAGTCA	1	-
chr7	17267552	17267563	AGGTTGAGTCA	1	+
chr7	18516041	18516052	GGTTTGAGTCA	1	-
chr7	20320764	20320775	GGAATGACTCA	1	-
chr7	23012026	23012037	TAGATGACTCA	1	+
chr7	24865954	24865965	TCTATGACTCA	1	+
chr7	26202182	26202193	TAAATGAATCA	1	+
chr7	32656454	32656465	TGAATGAATCA	1	-
chr7	32698128	32698139	GATCTGAGTCA	1	+
chr7	34767228	34767239	TGACTGAGTCA	1	-
chr7	46729167	46729178	GTGCTGAGTCA	1	+
chr7	5813571	5813582	AAAATGACTCA	1	-
chr7	64597551	64597562	TAGATGACTAA	1	-
chr7	64597563	64597574	GTGATGAGTGA	1	-
chr7	66207506	66207517	AGAATGACTAA	1	+
chr7	81413327	81413338	AAAATGAGTGA	1	+
chr7	86785246	86785257	TGAATGAATCA	1	-
chr7	87854113	87854124	GTAATGAATCA	1	+
chr8	100621440	100621451	ATTATGACTAA	1	-
chr8	102520856	102520867	GATCTGAGTCA	1	-
chr8	110254330	110254341	GGTATGACTCA	1	-
chr8	11354028	11354039	GGCATGAGTCA	1	+
chr8	119967582	119967593	TAGCTGACTCA	1	+
chr8	130431126	130431137	GTTATGACTCA	1	-
chr8	131233090	131233101	AGTATGAGTAA	1	+
chr8	145088892	145088903	TGTATGAGTCA	1	-
chr8	21191730	21191741	GAACTGAATCA	1	-
chr8	66749001	66749012	AGTATGACTGA	1	-
chr8	87727120	87727131	TGTATGACTCA	1	+
chr8	91067399	91067410	TAGATGACTAA	1	-
chr9	102540723	102540734	AAGATGACTCA	1	-
chr9	102540790	102540801	CAGATGAGTCA	1	+
chr9	116170602	116170613	AGAATGAGTAA	1	-
chr9	123839835	123839846	TGAATGAGTAA	1	+
chr9	128074890	128074901	GGTATGAATCA	1	+
chr9	128617299	128617310	GAGATGACTAA	1	+
chr9	140222347	140222358	ATGATGAGTAA	1	+
chr9	140222410	140222421	ATGATGAGTAA	1	+
chr9	140222442	140222453	ATGATGAGTAA	1	+
chr9	140222473	140222484	ATGATGAGTAA	1	+
chr9	140222728	140222739	ATGATGAGTAA	1	+
chr9	140222760	140222771	ATGATGAGTAA	1	+
chr9	140222792	140222803	ATGATGAGTAA	1	+
chr9	140222824	140222835	ATGATGAGTAA	1	+
chr9	24044708	24044719	CAAATGACTCA	1	-
chr9	26943110	26943121	GAGATGAGTGA	1	-
chr9	31356176	31356187	AATATGACTCA	1	-
chr9	37239674	37239685	GTGATGAATCA	1	-
chr9	5441259	5441270	TGGATGACTCA	1	+
chr9	5441284	5441295	AGTATGACTAA	1	-
chr9	5712858	5712869	TAAATGACTAA	1	-
chr9	6686590	6686601	TTTCTGAGTCA	1	-
chr9	6692997	6693008	TAAATGACTAA	1	-
chr9	82139407	82139418	GGAATGAATCA	1	+
chr9	98642654	98642665	GTAATGAGTAA	1	-
chr9	99532320	99532331	CATATGAGTCA	1	+
chrX	114819151	114819162	GAGCTGACTCA	1	+
chrX	121225602	121225613	TAAATGAATCA	1	-
chrX	154543250	154543261	TGTATGACTCA	1	+
chrX	24909000	24909011	TTGATGAGTCA	1	-
chrX	31158287	31158298	CATCTGACTCA	1	+
chr1	100650366	100650377	TAATTGACTCA	1	-
chr1	105179345	105179356	TAAATGACTAA	1	+
chr1	114347556	114347567	AAGATGACTCA	1	+
chr1	149783286	149783297	GGGATGACTGA	1	+
chr1	160650310	160650321	GGTATGACTGA	1	+
chr1	16209422	16209433	AGTCTGAGTCA	1	+
chr1	169131251	169131262	CTTATGACTCA	1	+
chr1	173299694	173299705	GATATGACTAA	1	-
chr1	176088876	176088887	TGGATGAGTCA	1	-
chr1	181107892	181107903	GGGATGACTAA	1	+
chr1	183001799	183001810	GGCATGAGTCA	1	+
chr1	192527233	192527244	GAGATGACTGA	1	-
chr1	203793712	203793723	AAATTGAGTCA	1	+
chr1	211506362	211506373	TGTATGACTAA	1	+
chr1	214320076	214320087	TGAATGAGTCA	1	-
chr1	220441168	220441179	TTGCTGAGTCA	1	+
chr1	22091388	22091399	GAAATGACTGA	1	-
chr1	221975681	221975692	GAGATGACTCA	1	+
chr1	22373523	22373534	GGTCTGAGTCA	1	+
chr1	229405626	229405637	AAACTGACTCA	1	+
chr1	231629400	231629411	GGTATGAGTCA	1	+
chr1	236260593	236260604	ATTCTGAGTCA	1	-
chr1	236260622	236260633	ATTCTGAGTCA	1	-
chr1	241755808	241755819	GTGTTGAGTCA	1	-
chr1	243410327	243410338	GAAATGAGTCT	1	-
chr1	246733103	246733114	GAAATGACTGA	1	-
chr1	247332523	247332534	TGTTTGACTCA	1	+
chr1	32693534	32693545	AATCTGACTCA	1	-
chr1	38161906	38161917	GTAATGACTCA	1	-
chr1	40847880	40847891	ACAATGACTCA	1	-
chr1	46055743	46055754	TTTCTGAGTCA	1	-
chr1	46060143	46060154	GGACTGACTAA	1	+
chr1	46704656	46704667	AACATGACTCA	1	-
chr1	52879343	52879354	AAAATGACTCA	1	-
chr1	54513752	54513763	TATATGAATCA	1	+
chr1	55348320	55348331	AATATGACTCA	1	+
chr1	56563542	56563553	AGAATGAGTAA	1	-
chr1	56611531	56611542	GGATTGACTCA	1	+
chr1	56935808	56935819	TGACTGACTCA	1	+
chr1	76256910	76256921	TAGATGACTCA	1	+
chr1	8675114	8675125	AAAATGAATCA	1	+
chr1	89447956	89447967	GAGATGAATCA	1	-
chr10	101944375	101944386	GGAATGACTCA	1	-
chr10	106105961	106105972	GTAATGAGTGA	1	-
chr10	110965785	110965796	AGATTGAGTCA	1	-
chr10	111773549	111773560	AGGCTGAGTCA	1	-
chr10	11581636	11581647	CATATGAGTCA	1	+
chr10	125153988	125153999	AGAATGAATCA	1	+
chr10	1541250	1541261	GTAATGAGTGA	1	-
chr10	16934007	16934018	GGAATGAGTAA	1	-
chr10	25009615	25009626	AAAATGAATCA	1	-
chr10	25154396	25154407	GAGATGACTAA	1	-
chr10	26696545	26696556	ATGATGACTAA	1	-
chr10	26735310	26735321	AGAATGAGTAA	1	-
chr10	27586887	27586898	GTTATGAGTCA	1	-
chr10	34815846	34815857	GGAATGAGTGA	1	-
chr10	38315373	38315384	AAGCTGAGTCA	1	-
chr10	49889878	49889889	GAGATGACTGA	1	+
chr10	53592914	53592925	TTGCTGAGTCA	1	+
chr10	6249786	6249797	ATGCTGACTCA	1	-
chr10	67154878	67154889	TGGCTGAGTCA	1	+
chr10	67154898	67154909	CTAATGAGTCA	1	-
chr10	85876386	85876397	TATATGAATCA	1	+
chr10	85916720	85916731	AGACTGAGTCA	1	+
chr10	90528183	90528194	AGAATGAATCA	1	-
chr10	91327479	91327490	GTTATGAATCA	1	+
chr10	91555869	91555880	GTAATGAGTGA	1	-
chr10	92339585	92339596	TAGCTGACTCA	1	+
chr10	94750575	94750586	AAAATGACTCA	1	-
chr10	97736418	97736429	TGAATGAGTAA	1	-
chr10	97736434	97736445	TGAATGAGTAA	1	-
chr10	98087877	98087888	TAAATGACTGA	1	+
chr10	98503909	98503920	GGGATGACTCA	1	-
chr11	109961445	109961456	GAGATGAGTAA	1	-
chr11	111214882	111214893	GCGCTGAGTCA	1	+
chr11	111278895	111278906	GTGCTGAGTCA	1	+
chr11	119110670	119110681	TTTATGAGTCA	1	-
chr11	122763941	122763952	GAAATGACTAA	1	-
chr11	126156241	126156252	GGAATGAGTCT	1	+
chr11	128583783	128583794	AGGATGACTAA	1	-
chr11	14273131	14273142	TGAATGACTAA	1	+
chr11	19559514	19559525	GAAATGAGTAA	1	+
chr11	23100295	23100306	TAAATGACTAA	1	+
chr11	23100339	23100350	TATATGACTCA	1	+
chr11	2628086	2628097	TGAATGACTGA	1	-
chr11	34108679	34108690	AAGATGACTCA	1	-
chr11	34393190	34393201	GGGATGAGTCA	1	-
chr11	35208842	35208853	GAAATGACTAA	1	-
chr11	43852712	43852723	AGCATGAGTCA	1	+
chr11	46528174	46528185	GAAATGACTGA	1	+
chr11	56839539	56839550	GGAATGACTGA	1	+
chr11	57540881	57540892	GGCATGAGTCA	1	+
chr11	59966274	59966285	AAAATGAGTAA	1	+
chr11	61382447	61382458	GTAATGAGTAA	1	+
chr11	68234913	68234924	TGTCTGACTCA	1	-
chr11	71363845	71363856	GCAATGACTAA	1	-
chr11	7538093	7538104	GAGATGAGTAA	1	-
chr11	75680771	75680782	GGGATGAGTAA	1	+
chr11	77121237	77121248	GAGATGAGTGA	1	-
chr11	77730950	77730961	GTAATGACTAA	1	-
chr11	77731008	77731019	TGAATGAGTCA	1	-
chr11	77735657	77735668	GAAATGACTCT	1	+
chr11	85940117	85940128	GGCATGAGTCA	1	-
chr11	88090825	88090836	GGAATGACTAA	1	-
chr11	93471525	93471536	AAGATGAGTCA	1	+
chr11	9590501	9590512	GAACTGAGTAA	1	-
chr12	100970710	100970721	TCTATGAGTCA	1	-
chr12	102063866	102063877	AGTTTGACTCA	1	-
chr12	108084780	108084791	GAAATGAGTAA	1	+
chr12	11729291	11729302	GAGATGACTAA	1	-
chr12	117540869	117540880	TGTATGAATCA	1	-
chr12	122904528	122904539	CTTATGAGTCA	1	+
chr12	12369470	12369481	AGAATGACTCA	1	+
chr12	123919716	123919727	ATTCTGACTCA	1	+
chr12	12641348	12641359	GTAATGAGTAA	1	+
chr12	14525364	14525375	AGGATGACTCA	1	+
chr12	15925051	15925062	TTGCTGACTCA	1	+
chr12	19604236	19604247	GACATGAGTCA	1	-
chr12	22465571	22465582	GCAATGACTAA	1	-
chr12	22613031	22613042	AAAATGAGTGA	1	+
chr12	24354677	24354688	CTGATGACTCA	1	-
chr12	24380096	24380107	ATGATGACTAA	1	+
chr12	26901697	26901708	GTGATGAGTCA	1	+
chr12	27994452	27994463	GTGATGACTCA	1	-
chr12	46759902	46759913	GGGATGAGTAA	1	+
chr12	49664003	49664014	AGTATGACTAA	1	-
chr12	53766583	53766594	GGGATGAATCA	1	+
chr12	56685751	56685762	TAGCTGACTCA	1	-
chr12	63698765	63698776	AACATGACTCA	1	+
chr12	63700562	63700573	ATAATGAGTAA	1	-
chr12	64482340	64482351	AGAATGAGTCA	1	+
chr12	65027862	65027873	AGTATGAGTCA	1	+
chr12	67669572	67669583	GTGATGAGTAA	1	-
chr12	75879120	75879131	AATTTGAGTCA	1	-
chr12	76418869	76418880	AGGATGACTCA	1	+
chr12	92790872	92790883	GAGATGACTAA	1	+
chr12	928159	928170	TTGCTGAGTCA	1	+
chr12	92952858	92952869	CTGATGACTCA	1	+
chr12	93829786	93829797	AGGTTGACTCA	1	+
chr12	94720798	94720809	AGGATGAATCA	1	+
chr12	95578112	95578123	GCAATGACTAA	1	-
chr12	95581513	95581524	GGTCTGAGTCA	1	+
chr12	95890461	95890472	GGGATGAATCA	1	-
chr12	99838942	99838953	GTATTGACTCA	1	-
chr13	100374321	100374332	TGTATGAATCA	1	-
chr13	100784546	100784557	GTAATGACTCA	1	-
chr13	113871184	113871195	GTGCTGAGTCA	1	-
chr13	26793778	26793789	AGGATGAATCA	1	-
chr13	36936577	36936588	CTAATGAGTCA	1	+
chr13	36936639	36936650	TAACTGAGTCA	1	-
chr13	41198639	41198650	GGTATGAATCA	1	-
chr13	43049241	43049252	AATATGAATCA	1	+
chr13	43604800	43604811	AAGATGAATCA	1	+
chr13	47221879	47221890	TAGATGAATCA	1	-
chr13	48975209	48975220	GTTATGAATCA	1	+
chr13	49064184	49064195	GAGATGAATCA	1	-
chr13	51487430	51487441	AATATGACTCA	1	-
chr13	60252446	60252457	AAAATGAGTGA	1	+
chr13	75504779	75504790	TAGATGACTCA	1	-
chr13	99949852	99949863	ATAATGACTAA	1	-
chr14	100500204	100500215	TGTATGACTAA	1	-
chr14	107088073	107088084	GAGATGAGTGA	1	+
chr14	21850027	21850038	GGCATGAGTCA	1	+
chr14	21871285	21871296	GGTCTGAGTCA	1	+
chr14	23239144	23239155	CAACTGACTCA	1	-
chr14	38576665	38576676	AAAATGAGTCA	1	+
chr14	45459046	45459057	TAATTGACTCA	1	+
chr14	50378522	50378533	TATCTGAGTCA	1	+
chr14	51293678	51293689	TAAATGAGTCA	1	-
chr14	51294870	51294881	ATATTGACTCA	1	+
chr14	55367514	55367525	AAAATGAGTAA	1	+
chr14	60573253	60573264	AGAATGAATCA	1	-
chr14	60664769	60664780	AGGATGAGTCA	1	+
chr14	64114590	64114601	GGGATGACTGA	1	-
chr14	65779777	65779788	TGATTGAGTCA	1	+
chr14	65950561	65950572	AGGCTGAGTCA	1	-
chr14	66978805	66978816	GTAATGAGTAA	1	+
chr14	68745885	68745896	GAAATGACTAA	1	-
chr14	70822588	70822599	GTAATGAGTGA	1	+
chr14	71118596	71118607	GGAATGACTGA	1	-
chr14	73763261	73763272	TAAATGAGTAA	1	+
chr14	73893664	73893675	GTCATGACTCA	1	-
chr14	77559166	77559177	TGGCTGACTCA	1	-
chr14	91974091	91974102	ATAATGAATCA	1	+
chr14	97348435	97348446	GGAATGAATCA	1	-
chr14	98587333	98587344	CTGATGACTCA	1	-
chr15	100122834	100122845	CAAATGACTCA	1	+
chr15	22451851	22451862	GGCATGAGTCA	1	-
chr15	34190436	34190447	ATGATGAGTAA	1	+
chr15	35336100	35336111	AAAATGAATCA	1	-
chr15	35657960	35657971	GAAATGAGTCA	1	+
chr15	38953122	38953133	AGGATGACTGA	1	+
chr15	38962424	38962435	TTTATGACTCA	1	-
chr15	40457284	40457295	GAACTGAGTAA	1	+
chr15	43536579	43536590	CTGATGACTCA	1	+
chr15	44728522	44728533	GTGATGAATCA	1	+
chr15	54269243	54269254	GTGATGAGTGA	1	+
chr15	57221758	57221769	TGGATGACTCA	1	-
chr15	59702699	59702710	GGGATGAGTGA	1	+
chr15	63761540	63761551	AGGATGAATCA	1	+
chr15	64758743	64758754	ACTATGACTCA	1	+
chr15	75920111	75920122	GGTATGAGTCA	1	+
chr15	80197794	80197805	GAAATGAATCA	1	+
chr15	80260036	80260047	GAAATGAATCA	1	+
chr15	80260126	80260137	GCACTGACTCA	1	+
chr15	81248314	81248325	GTCATGAGTCA	1	+
chr15	81248329	81248340	AGTCTGAGTCA	1	-
chr15	89017037	89017048	ATGATGACTAA	1	+
chr15	94806702	94806713	TTAATGAGTCA	1	-
chr15	95891298	95891309	AGGATGACTAA	1	-
chr16	10408768	10408779	GAGATGACTAA	1	+
chr16	10848978	10848989	AATATGACTCA	1	-
chr16	12001196	12001207	GATATGACTGA	1	+
chr16	14503544	14503555	GGCATGAGTCA	1	+
chr16	27381247	27381258	GCTCTGACTCA	1	+
chr16	30551109	30551120	GTTATGAATCA	1	-
chr16	33431606	33431617	AGAATGACTCA	1	-
chr16	33963743	33963754	AATTTGACTCA	1	+
chr16	3663288	3663299	TAGATGAATCA	1	+
chr16	47004268	47004279	GTAATGAGTGA	1	+
chr16	50311312	50311323	GTACTGACTCA	1	+
chr16	53798132	53798143	GGAATGAGTCA	1	+
chr16	56970292	56970303	GCAATGAGTAA	1	+
chr16	57228711	57228722	GAGATGAATCA	1	+
chr16	68021936	68021947	GTTCTGAGTCA	1	-
chr16	69027995	69028006	GGAATGAGTAA	1	+
chr16	72477990	72478001	TATTTGACTCA	1	-
chr16	72478003	72478014	ATTATGAATCA	1	+
chr16	75215625	75215636	TAATTGACTCA	1	+
chr16	9147010	9147021	AGGATGAGTAA	1	+
chr17	13974149	13974160	TAGATGAGTAA	1	-
chr17	18753328	18753339	TTGCTGAGTCA	1	+
chr17	18753531	18753542	AGGCTGAGTCA	1	-
chr17	18753593	18753604	ATATTGAGTCA	1	+
chr17	2499978	2499989	GAAATGAGTAA	1	+
chr17	29139405	29139416	TAGATGAGTAA	1	+
chr17	29139483	29139494	AGTCTGACTCA	1	+
chr17	37984761	37984772	AGGATGACTCA	1	-
chr17	37990443	37990454	GTATTGACTCA	1	-
chr17	38265881	38265892	AGTTTGACTCA	1	+
chr17	41151937	41151948	TAAATGAGTAA	1	-
chr17	41380303	41380314	AAATTGAGTCA	1	+
chr17	44178578	44178589	TTGCTGAGTCA	1	+
chr17	44232009	44232020	GGTCTGACTCA	1	+
chr17	46562405	46562416	TTGATGACTCA	1	+
chr17	47875701	47875712	ATGATGAGTCA	1	+
chr17	49315000	49315011	AGAATGACTAA	1	+
chr17	5460940	5460951	GGAATGAATCA	1	+
chr17	57916271	57916282	AGGATGAGTAA	1	+
chr17	62550705	62550716	GTTATGAGTGA	1	+
chr17	65499468	65499479	GAGATGACTAA	1	+
chr17	65572512	65572523	TAAATGAGTGA	1	+
chr17	76769022	76769033	AGGCTGAGTCA	1	-
chr17	78116243	78116254	TTTATGACTCA	1	-
chr18	10529862	10529873	CAAATGACTCA	1	-
chr18	14287520	14287531	GGAATGAGTGA	1	+
chr18	19255504	19255515	GGTATGAGTCA	1	+
chr18	19438732	19438743	GCAATGAGTAA	1	+
chr18	2981371	2981382	CTAATGAGTCA	1	-
chr18	32758346	32758357	GAACTGAATCA	1	-
chr18	32758452	32758463	GGGATGAGTCA	1	-
chr18	36514204	36514215	GGAATGAGTCA	1	+
chr18	4203726	4203737	ATGATGACTAA	1	+
chr18	44347379	44347390	AACATGAGTCA	1	+
chr18	4444829	4444840	TAAATGAGTCA	1	-
chr18	44500144	44500155	TTAATGACTCA	1	-
chr18	51708406	51708417	TGTCTGACTCA	1	+
chr18	57576257	57576268	AGAATGAATCA	1	-
chr18	7946037	7946048	CATATGACTCA	1	+
chr19	10488931	10488942	GCGATGACTCA	1	+
chr19	17671188	17671199	GGTCTGACTCA	1	+
chr19	17854835	17854846	CTGATGACTCA	1	-
chr19	19716926	19716937	GACATGACTCA	1	-
chr19	36407052	36407063	GGTATGAGTCA	1	+
chr19	38479761	38479772	GGAATGAGTGA	1	+
chr19	47284378	47284389	AATCTGACTCA	1	-
chr19	50846035	50846046	AGACTGAGTCA	1	-
chr19	53370148	53370159	GAAATGACTAA	1	+
chr2	102724241	102724252	GCAATGAGTAA	1	-
chr2	109154771	109154782	GGAATGAGTAA	1	+
chr2	113009041	113009052	GTAATGAATCA	1	+
chr2	114413698	114413709	AGAATGACTAA	1	+
chr2	122371502	122371513	CAGATGACTCA	1	-
chr2	128327104	128327115	GGAATGAATCA	1	+
chr2	137067703	137067714	GTGATGAATCA	1	-
chr2	137979532	137979543	GAAATGAGTAA	1	+
chr2	152884888	152884899	CGAATGAGTCA	1	+
chr2	166484114	166484125	CATATGACTCA	1	-
chr2	169395247	169395258	AAAATGACTCA	1	-
chr2	169395262	169395273	TTAATGAGTCA	1	-
chr2	170944030	170944041	TGGATGACTCA	1	-
chr2	174790044	174790055	TAAATGAGTCA	1	+
chr2	182261045	182261056	GGTATGACTCA	1	-
chr2	187056586	187056597	GGGTTGAGTCA	1	-
chr2	187347404	187347415	AAGATGACTCA	1	+
chr2	192551324	192551335	AATTTGACTCA	1	-
chr2	196512209	196512220	GAGATGAGTGA	1	-
chr2	213953806	213953817	GGAATGACTCT	1	+
chr2	214934201	214934212	ACTATGAGTCA	1	+
chr2	214934229	214934240	AGGATGAGTCA	1	+
chr2	231670197	231670208	AATATGACTGA	1	-
chr2	234335407	234335418	TTGCTGAGTCA	1	+
chr2	237439277	237439288	ATTATGAGTAA	1	+
chr2	27623350	27623361	GGCATGAGTCA	1	-
chr2	27810058	27810069	TGTATGAGTCA	1	+
chr2	32857352	32857363	GGCATGAGTCA	1	+
chr2	42840985	42840996	GAGATGAATCA	1	-
chr2	48571517	48571528	GATTTGAGTCA	1	+
chr2	48663258	48663269	AATATGAATCA	1	-
chr2	62352488	62352499	AAAATGACTCA	1	-
chr2	63817950	63817961	AAATTGAGTCA	1	-
chr2	65459889	65459900	TTGATGACTCA	1	+
chr2	69983461	69983472	AAGATGAGTCA	1	+
chr2	69997565	69997576	TGAATGACTCA	1	+
chr2	73118381	73118392	GGGCTGAGTCA	1	-
chr2	77180941	77180952	TATCTGACTCA	1	+
chr2	8354570	8354581	AAACTGAGTCA	1	+
chr2	8432219	8432230	GGTATGAGTCA	1	-
chr2	99380011	99380022	GAAATGACTAA	1	+
chr20	17979166	17979177	GAGATGAGTAA	1	+
chr20	30843246	30843257	GTGATGACTCA	1	+
chr20	32584008	32584019	AGAATGAGTAA	1	+
chr20	36181018	36181029	AGGATGAGTCA	1	-
chr20	36672490	36672501	GTAATGAATCA	1	-
chr20	43205671	43205682	AAGATGACTAA	1	-
chr20	45758703	45758714	GGTCTGAGTCA	1	+
chr20	46151356	46151367	GGTTTGACTCA	1	+
chr20	49055644	49055655	GCAATGACTCA	1	+
chr20	49167967	49167978	GATCTGAATCA	1	-
chr20	49451439	49451450	AAGATGACTCA	1	-
chr20	49536335	49536346	ATTCTGACTCA	1	-
chr21	16461016	16461027	TGAATGACTCA	1	+
chr21	31010501	31010512	TAATTGACTCA	1	+
chr21	34141184	34141195	AAAATGACTAA	1	-
chr21	36051450	36051461	TAATTGACTCA	1	+
chr21	43367603	43367614	GTTATGAATCA	1	+
chr22	18544208	18544219	GTAATGACTCA	1	-
chr22	25355202	25355213	GGTTTGAGTCA	1	-
chr22	33520940	33520951	GAACTGAGTAA	1	+
chr22	38574205	38574216	GTTATGACTCA	1	+
chr22	47212545	47212556	AGGATGAGTCA	1	+
chr3	101619344	101619355	AGAATGACTCA	1	+
chr3	104347262	104347273	TTTCTGAGTCA	1	+
chr3	105520282	105520293	AAAATGAGTAA	1	+
chr3	105520317	105520328	TAAATGACTAA	1	-
chr3	109646244	109646255	GGTATGAGTCA	1	+
chr3	111841879	111841890	GTAATGAGTGA	1	+
chr3	111841913	111841924	ATGATGAGTAA	1	+
chr3	121693913	121693924	CTTATGACTCA	1	-
chr3	128949623	128949634	AAATTGAGTCA	1	-
chr3	128949714	128949725	TCAATGACTCA	1	-
chr3	141108229	141108240	GAGATGAATCA	1	-
chr3	141128215	141128226	TGTCTGACTCA	1	+
chr3	142569338	142569349	AGACTGAGTCA	1	+
chr3	143183905	143183916	GAGATGAGTAA	1	-
chr3	150533503	150533514	TAAATGAGTAA	1	-
chr3	159460428	159460439	AAAATGAATCA	1	-
chr3	16143132	16143143	AAAATGAGTCA	1	+
chr3	16143149	16143160	AGAATGAGTCA	1	+
chr3	167807308	167807319	AGATTGAGTCA	1	+
chr3	169477269	169477280	TATATGAGTAA	1	-
chr3	16949098	16949109	AGTCTGACTCA	1	-
chr3	170584183	170584194	AAGATGAATCA	1	-
chr3	171802820	171802831	GAAATGAATCA	1	+
chr3	171919450	171919461	AGTCTGAGTCA	1	+
chr3	17674136	17674147	CTGATGAGTCA	1	+
chr3	178830812	178830823	ATATTGACTCA	1	+
chr3	184923849	184923860	CGTATGAGTCA	1	-
chr3	196372090	196372101	AGGATGAGTAA	1	+
chr3	24000956	24000967	GGTATGAGTAA	1	-
chr3	2565184	2565195	GACATGAGTCA	1	+
chr3	28092509	28092520	TGTCTGAGTCA	1	+
chr3	32610707	32610718	GGATTGAGTCA	1	-
chr3	3670795	3670806	GTTATGACTGA	1	+
chr3	39427068	39427079	GGGATGAGTCA	1	+
chr3	43670940	43670951	GAAATGAGTCA	1	+
chr3	47200845	47200856	GTGATGACTAA	1	-
chr3	59408196	59408207	GGGTTGACTCA	1	+
chr3	61264531	61264542	TATTTGAGTCA	1	+
chr3	98284396	98284407	AGAATGAGTAA	1	-
chr4	103235021	103235032	GGGATGAGTCA	1	+
chr4	103457833	103457844	TTAATGAGTAA	1	+
chr4	105050131	105050142	GTTATGACTAA	1	+
chr4	106687316	106687327	GGGATGAGTCA	1	-
chr4	106780601	106780612	TATCTGACTCA	1	-
chr4	107185645	107185656	GCTATGAGTCA	1	+
chr4	109543429	109543440	GGAATGAATCA	1	+
chr4	110868825	110868836	GTGATGACTCA	1	+
chr4	123461414	123461425	GCTCTGACTCA	1	-
chr4	127771626	127771637	TCAATGAGTCA	1	-
chr4	129834750	129834761	TGAATGAGTAA	1	+
chr4	146545094	146545105	GAACTGAATCA	1	+
chr4	146545153	146545164	CTGATGACTCA	1	+
chr4	148698822	148698833	GACATGAGTCA	1	-
chr4	148754599	148754610	TGACTGACTCA	1	-
chr4	153635287	153635298	ATTCTGACTCA	1	+
chr4	15838142	15838153	GGGATGACTCA	1	-
chr4	15838213	15838224	TGGATGAGTCA	1	-
chr4	159927587	159927598	GGGATGAGTAA	1	-
chr4	160096528	160096539	GGTATGAGTCA	1	+
chr4	162475947	162475958	GTGCTGACTCA	1	+
chr4	164588407	164588418	TAAATGACTCA	1	+
chr4	181939812	181939823	TTTATGACTCA	1	+
chr4	186240014	186240025	AAGCTGAGTCA	1	+
chr4	38165374	38165385	TTAATGAGTCA	1	-
chr4	39126696	39126707	ATAATGACTGA	1	-
chr4	39578075	39578086	ATACTGACTCA	1	-
chr4	40194047	40194058	TAGATGACTCA	1	+
chr4	40202341	40202352	GGTATGACTGA	1	-
chr4	42463396	42463407	TAATTGAGTCA	1	+
chr4	48231140	48231151	AGTATGAATCA	1	-
chr4	48573089	48573100	GGTATGAGTGA	1	+
chr4	53584464	53584475	GACATGACTCA	1	+
chr4	53979801	53979812	CAAATGACTCA	1	-
chr4	68551154	68551165	AGGATGAATCA	1	+
chr4	75130927	75130938	TGAATGAATCA	1	-
chr4	75550168	75550179	ACAATGAGTCA	1	+
chr4	84028893	84028904	GGATTGAGTCA	1	+
chr4	87586364	87586375	AAAATGACTAA	1	-
chr4	87771993	87772004	TAATTGACTCA	1	-
chr4	87982243	87982254	GTTATGACTCA	1	+
chr4	99949446	99949457	TTAATGAGTAA	1	-
chr5	10355458	10355469	TTAATGAGTAA	1	+
chr5	105521456	105521467	ATTTTGACTCA	1	-
chr5	108364415	108364426	AGACTGACTCA	1	+
chr5	11037359	11037370	ATAATGAGTAA	1	+
chr5	110566882	110566893	ATAATGACTGA	1	-
chr5	116002693	116002704	TTGATGAGTCA	1	+
chr5	118933767	118933778	TGTATGAATCA	1	+
chr5	126137885	126137896	ATGATGAGTAA	1	+
chr5	127174582	127174593	AGGCTGAGTCA	1	-
chr5	128450686	128450697	TGTCTGACTCA	1	+
chr5	130716116	130716127	GGCATGAGTCA	1	+
chr5	132963093	132963104	GGTATGAGTAA	1	-
chr5	142191564	142191575	GTGATGAGTAA	1	-
chr5	142975994	142976005	CTGATGACTCA	1	+
chr5	150472516	150472527	TTACTGACTCA	1	+
chr5	157034422	157034433	GAAATGAATCA	1	+
chr5	157034936	157034947	TCTATGAGTCA	1	+
chr5	159859378	159859389	GAAATGAGTAA	1	+
chr5	159900864	159900875	TTAATGAGTCA	1	-
chr5	161716732	161716743	TGGCTGAGTCA	1	-
chr5	169424933	169424944	CAGATGACTCA	1	-
chr5	171430083	171430094	GAAATGACTCA	1	+
chr5	36682794	36682805	GGGATGACTCA	1	+
chr5	40402248	40402259	AAGATGAATCA	1	-
chr5	41875421	41875432	AGAATGAGTGA	1	-
chr5	43647293	43647304	AAAATGACTGA	1	+
chr5	50005509	50005520	TGGATGAGTCA	1	-
chr5	65062103	65062114	TAATTGACTCA	1	+
chr5	67701008	67701019	TTGCTGACTCA	1	-
chr5	74685472	74685483	GTAATGAGTAA	1	+
chr5	76026939	76026950	AGAATGACTGA	1	+
chr5	78571713	78571724	GAAATGAGTCT	1	+
chr5	79948601	79948612	ATTCTGAGTCA	1	+
chr5	82028363	82028374	TAATTGACTCA	1	+
chr5	82271800	82271811	AGAATGAGTCA	1	+
chr5	82271883	82271894	GGAATGAGTCA	1	+
chr5	90446159	90446170	AAGATGAATCA	1	+
chr5	90446190	90446201	AAGATGAATCA	1	+
chr5	94927467	94927478	GATTTGACTCA	1	-
chr5	96508102	96508113	GGGATGAGTCA	1	-
chr5	97259407	97259418	GTTATGAGTCA	1	-
chr5	98261560	98261571	AGTATGACTAA	1	+
chr5	98356076	98356087	GTGATGAGTCA	1	-
chr6	106668493	106668504	AGTATGAGTAA	1	+
chr6	107001400	107001411	AAAATGAATCA	1	-
chr6	10750020	10750031	AAGCTGAGTCA	1	-
chr6	109692728	109692739	AGCATGACTCA	1	+
chr6	110812919	110812930	GGTATGAGTCA	1	+
chr6	11099346	11099357	CTAATGACTCA	1	+
chr6	111585280	111585291	AGAATGAATCA	1	+
chr6	112087783	112087794	AAATTGACTCA	1	+
chr6	113967364	113967375	TAACTGAGTCA	1	+
chr6	11536111	11536122	TGAATGAATCA	1	-
chr6	12132778	12132789	ATGATGAGTCA	1	+
chr6	13264064	13264075	TGTATGAATCA	1	-
chr6	14088973	14088984	AAAATGAATCA	1	+
chr6	144475336	144475347	TGAATGAATCA	1	+
chr6	149657252	149657263	GAACTGAATCA	1	+
chr6	149811252	149811263	AGAATGAGTGA	1	+
chr6	150045074	150045085	GCAATGAGTCA	1	-
chr6	150881834	150881845	TGTTTGACTCA	1	-
chr6	15329464	15329475	ATGATGACTAA	1	-
chr6	15358222	15358233	ATTCTGACTCA	1	+
chr6	154562414	154562425	AAAATGAATCA	1	-
chr6	158254781	158254792	AATCTGAGTCA	1	-
chr6	16630679	16630690	ATGCTGAGTCA	1	+
chr6	16699775	16699786	CTGATGAGTCA	1	-
chr6	215754	215765	GTACTGACTCA	1	+
chr6	25313123	25313134	TAACTGAGTCA	1	-
chr6	26026052	26026063	CTGATGACTCA	1	+
chr6	26127797	26127808	TGAATGAATCA	1	+
chr6	26523332	26523343	AAGATGAATCA	1	+
chr6	27779045	27779056	TGTATGACTAA	1	+
chr6	32553924	32553935	ATAATGACTGA	1	+
chr6	32572510	32572521	AGGATGACTAA	1	+
chr6	33112478	33112489	AGGATGAGTCA	1	+
chr6	34391185	34391196	GGAATGAGTCA	1	+
chr6	36001883	36001894	TTGCTGAGTCA	1	+
chr6	37173758	37173769	GAAATGACTGA	1	+
chr6	37933905	37933916	GGAATGAATCA	1	+
chr6	38407180	38407191	GGCATGAGTCA	1	+
chr6	4607791	4607802	AGTATGACTCA	1	-
chr6	46169668	46169679	AAAATGAGTAA	1	+
chr6	4865430	4865441	GGGATGACTCA	1	-
chr6	53210007	53210018	AAGATGACTGA	1	-
chr6	54156792	54156803	GCTATGACTCA	1	+
chr6	56803641	56803652	TGGCTGACTCA	1	-
chr6	57072195	57072206	TATATGACTCA	1	-
chr6	86385346	86385357	GGCATGAGTCA	1	+
chr6	92911493	92911504	GTAATGAGTCA	1	-
chr7	120503249	120503260	ATAATGACTCA	1	-
chr7	125657002	125657013	AGTATGAGTAA	1	-
chr7	125657018	125657029	AGAATGAGTAA	1	-
chr7	128688004	128688015	GACATGAGTCA	1	-
chr7	129572694	129572705	ATAATGAATCA	1	+
chr7	133367561	133367572	AAAATGACTCA	1	+
chr7	134673092	134673103	AGTATGAATCA	1	+
chr7	135701917	135701928	GTACTGAGTCA	1	-
chr7	139050993	139051004	TATTTGACTCA	1	+
chr7	140619861	140619872	AGAATGAGTAA	1	+
chr7	148578011	148578022	AGCATGACTCA	1	-
chr7	17446795	17446806	TAGATGAATCA	1	+
chr7	18508624	18508635	AGGATGAGTAA	1	-
chr7	20258143	20258154	GGGATGAGTCA	1	-
chr7	20338413	20338424	AGTATGACTAA	1	-
chr7	23485008	23485019	AGTATGACTAA	1	+
chr7	28653067	28653078	CTTATGACTCA	1	+
chr7	2899860	2899871	GGTATGAGTAA	1	+
chr7	35762805	35762816	GTCATGACTCA	1	-
chr7	36311922	36311933	GAGATGAGTGA	1	+
chr7	41287203	41287214	AGAATGAGTAA	1	-
chr7	43610826	43610837	AAGATGACTCA	1	+
chr7	66600114	66600125	TGAATGAATCA	1	+
chr7	69119579	69119590	GAAATGAGTGA	1	+
chr7	69238825	69238836	GAGCTGACTCA	1	-
chr7	69265706	69265717	ACTATGAGTCA	1	+
chr7	69481516	69481527	GGGATGAGTCA	1	+
chr7	69507752	69507763	TGTCTGAGTCA	1	-
chr7	69527941	69527952	GTAATGAATCA	1	-
chr7	69558970	69558981	GATTTGACTCA	1	+
chr7	71268252	71268263	AAACTGAGTCA	1	-
chr7	7612168	7612179	GTTCTGAGTCA	1	-
chr7	85183860	85183871	AAGCTGAGTCA	1	-
chr7	89253590	89253601	GAAATGAGTCA	1	-
chr7	89253618	89253629	GGAATGAGTCA	1	-
chr8	102918235	102918246	TAAATGAATCA	1	-
chr8	102968563	102968574	TAAATGAATCA	1	+
chr8	103211612	103211623	TAACTGACTCA	1	+
chr8	105682943	105682954	CAACTGACTCA	1	+
chr8	120031357	120031368	GTAATGAATCA	1	+
chr8	120031422	120031433	GTTTTGAGTCA	1	-
chr8	120511858	120511869	ATAATGAGTGA	1	+
chr8	120840615	120840626	GGAATGAATCA	1	+
chr8	131292790	131292801	TATATGAATCA	1	-
chr8	26107575	26107586	AAGATGAGTAA	1	+
chr8	28527375	28527386	TCAATGACTCA	1	-
chr8	29116136	29116147	AGAATGAGTAA	1	-
chr8	29319662	29319673	TGAATGAATCA	1	+
chr8	29605518	29605529	TAATTGACTCA	1	+
chr8	29852800	29852811	ATTCTGACTCA	1	+
chr8	42042477	42042488	AAAATGACTCA	1	+
chr8	54873933	54873944	GTCATGAGTCA	1	-
chr8	56801114	56801125	TGAATGACTCA	1	+
chr8	59554192	59554203	GAACTGACTGA	1	-
chr8	61442514	61442525	AGAATGAGTCA	1	-
chr8	61523762	61523773	AGAATGAATCA	1	-
chr8	66486483	66486494	GTGATGAGTGA	1	+
chr8	71139459	71139470	TAAATGAGTGA	1	-
chr8	74473423	74473434	TATATGACTCA	1	+
chr8	81262073	81262084	GTGATGACTGA	1	-
chr9	100729003	100729014	AGGATGAGTCA	1	-
chr9	100752760	100752771	AAGATGAGTCA	1	-
chr9	101886584	101886595	GAGATGAGTAA	1	-
chr9	102356517	102356528	AGAATGACTGA	1	-
chr9	102356547	102356558	GTTATGAATCA	1	-
chr9	110517665	110517676	GAGATGACTCA	1	-
chr9	113012883	113012894	TAAATGAGTGA	1	-
chr9	113097414	113097425	GGAATGAATCA	1	-
chr9	115122873	115122884	GCTCTGAGTCA	1	+
chr9	125710876	125710887	AAGATGACTAA	1	-
chr9	125938757	125938768	ATTCTGAGTCA	1	+
chr9	126719607	126719618	CAAATGACTCA	1	-
chr9	129945380	129945391	GTGATGAGTGA	1	-
chr9	15132095	15132106	GAAATGACTGA	1	-
chr9	15593103	15593114	AATCTGAGTCA	1	+
chr9	19154352	19154363	CAGATGAGTCA	1	-
chr9	1920598	1920609	AGGATGAGTAA	1	+
chr9	23745929	23745940	AGAATGACTGA	1	-
chr9	23746447	23746458	AGAATGAGTAA	1	+
chr9	32543344	32543355	GTTATGACTGA	1	+
chr9	37404795	37404806	GAGCTGACTCA	1	-
chr9	37781650	37781661	GTTCTGAGTCA	1	-
chr9	4496624	4496635	GACATGAGTCA	1	-
chr9	5386742	5386753	AGGATGACTAA	1	-
chr9	5513272	5513283	TAGCTGACTCA	1	-
chr9	66708158	66708169	AGGATGACTGA	1	+
chr9	66708187	66708198	AGAATGACTAA	1	+
chr9	69891153	69891164	AGGATGACTGA	1	+
chr9	69891182	69891193	AGAATGACTAA	1	+
chr9	74825658	74825669	GAGATGAGTCA	1	-
chr9	75060707	75060718	TAGATGAATCA	1	+
chr9	94860476	94860487	ATGCTGAGTCA	1	-
chrX	102407300	102407311	GGCATGAGTCA	1	-
chrX	106934376	106934387	GGCATGAGTCA	1	+
chrX	111890085	111890096	CAAATGACTCA	1	+
chrX	111916733	111916744	GAAATGAGTCT	1	-
chrX	11608675	11608686	TGGCTGAGTCA	1	+
chrX	118924370	118924381	TGTTTGACTCA	1	-
chrX	121404060	121404071	GAAATGACTAA	1	-
chrX	128922413	128922424	AAGATGACTCA	1	+
chrX	19643913	19643924	GGGCTGAGTCA	1	-
chrX	22777116	22777127	TAGATGAGTCA	1	-
chrX	24247701	24247712	GCAATGAGTCA	1	-
chrX	37644939	37644950	GGCATGAGTCA	1	+
chrX	38135086	38135097	GGTATGACTCA	1	+
chrX	38135131	38135142	AAGATGAATCA	1	+
chrX	41978493	41978504	GTGATGACTCA	1	-
chrX	45625355	45625366	TAACTGAGTCA	1	-
chrX	46575588	46575599	GGTCTGAGTCA	1	-
chrX	48437338	48437349	TAAATGACTCA	1	-
chrX	50191733	50191744	ACTATGAGTCA	1	+
chrX	67595876	67595887	GAACTGAATCA	1	-
chrX	67723374	67723385	GAGCTGAGTCA	1	-
chrX	96788763	96788774	GGAATGAATCA	1	-
chr1	101845714	101845725	TGAATGACTGA	1	+
chr1	104060243	104060254	TGAATGACTCA	1	+
chr1	10982600	10982611	GGCATGAGTCA	1	-
chr1	111818877	111818888	AAGATGAGTCA	1	-
chr1	112276190	112276201	CAGATGACTCA	1	-
chr1	113245538	113245549	AAGATGACTGA	1	+
chr1	113385296	113385307	GGCATGAGTCA	1	+
chr1	116797696	116797707	TGAATGAATCA	1	+
chr1	117080339	117080350	TAAATGACTCA	1	-
chr1	117626146	117626157	ATAATGAATCA	1	+
chr1	11857687	11857698	AATATGACTAA	1	-
chr1	119917222	119917233	CTGATGACTCA	1	-
chr1	120416427	120416438	GATATGAGTCA	1	+
chr1	12495854	12495865	AATTTGAGTCA	1	+
chr1	145518101	145518112	TGGCTGACTCA	1	-
chr1	146717473	146717484	GGCATGAGTCA	1	+
chr1	149967943	149967954	AGTTTGACTCA	1	+
chr1	150048282	150048293	GGGTTGACTCA	1	-
chr1	150547765	150547776	AAGATGACTAA	1	-
chr1	151024521	151024532	AAGATGAGTAA	1	+
chr1	151172911	151172922	TTTCTGACTCA	1	-
chr1	151592306	151592317	TGTATGAGTCA	1	+
chr1	153569748	153569759	GGTCTGAGTCA	1	+
chr1	153569789	153569800	TGGCTGAGTCA	1	+
chr1	15495137	15495148	GTACTGACTCA	1	+
chr1	155853714	155853725	AATCTGACTCA	1	+
chr1	157004376	157004387	GGAATGAATCA	1	+
chr1	15782256	15782267	TGGCTGAGTCA	1	-
chr1	159061416	159061427	GGGATGAATCA	1	+
chr1	160136562	160136573	GTGATGAGTGA	1	+
chr1	161875210	161875221	AAATTGAGTCA	1	-
chr1	163245251	163245262	TAAATGACTAA	1	+
chr1	165812724	165812735	TTGATGACTCA	1	+
chr1	165812739	165812750	CTGATGACTCA	1	+
chr1	166871619	166871630	GCTATGACTCA	1	+
chr1	167072867	167072878	ACTATGAGTCA	1	+
chr1	169130896	169130907	GGAATGAGTGA	1	-
chr1	169281548	169281559	AAAATGACTCA	1	-
chr1	169645377	169645388	GGTTTGACTCA	1	+
chr1	169874171	169874182	AAGATGACTAA	1	+
chr1	169878013	169878024	CAGATGACTCA	1	+
chr1	171754164	171754175	GAAATGACTGA	1	-
chr1	171787011	171787022	CTGATGAGTCA	1	+
chr1	17189772	17189783	AATCTGAGTCA	1	+
chr1	173399192	173399203	GGTTTGACTCA	1	-
chr1	174933809	174933820	TGAATGACTAA	1	-
chr1	175412614	175412625	ATGATGAGTAA	1	-
chr1	1773075	1773086	TAGATGAATCA	1	+
chr1	17814536	17814547	GTGCTGAGTCA	1	+
chr1	179837104	179837115	AGAATGAGTGA	1	-
chr1	180249996	180250007	GCAATGAGTAA	1	-
chr1	180774654	180774665	AGAATGAGTGA	1	+
chr1	180963627	180963638	TGACTGACTCA	1	-
chr1	181480098	181480109	GAAATGAGTCA	1	+
chr1	182228676	182228687	GTTATGAGTGA	1	+
chr1	182633595	182633606	CAACTGACTCA	1	-
chr1	184861498	184861509	GGTATGAGTCA	1	+
chr1	185283787	185283798	GGAATGAGTAA	1	+
chr1	185369361	185369372	AGTCTGAGTCA	1	+
chr1	185537998	185538009	AGGATGACTGA	1	+
chr1	192487065	192487076	TAGCTGAGTCA	1	+
chr1	19440312	19440323	AGGATGACTCA	1	-
chr1	19645860	19645871	TATATGAATCA	1	-
chr1	199121309	199121320	AAAATGAATCA	1	-
chr1	201816685	201816696	AAGATGACTGA	1	-
chr1	202501353	202501364	ATAATGAGTCA	1	+
chr1	202854619	202854630	GAGATGAGTAA	1	+
chr1	203394948	203394959	CATATGAGTCA	1	+
chr1	203576592	203576603	AGGATGAGTCA	1	+
chr1	203793680	203793691	CAGATGACTCA	1	-
chr1	204417934	204417945	GCACTGAGTCA	1	+
chr1	204878398	204878409	GGAATGACTAA	1	-
chr1	205215374	205215385	TAACTGAGTCA	1	+
chr1	205809479	205809490	AGGTTGACTCA	1	-
chr1	206638237	206638248	AGAATGACTCA	1	-
chr1	206684820	206684831	GGTTTGAGTCA	1	-
chr1	207378551	207378562	AGGCTGACTCA	1	-
chr1	20822909	20822920	CAACTGAGTCA	1	+
chr1	20822942	20822953	GATCTGAGTCA	1	+
chr1	20822975	20822986	GATCTGAGTCA	1	+
chr1	20927797	20927808	AGTTTGAGTCA	1	+
chr1	212656273	212656284	AGGCTGAGTCA	1	-
chr1	214577705	214577716	GAAATGACTCA	1	+
chr1	219262496	219262507	GTGCTGAGTCA	1	-
chr1	219596270	219596281	ATAATGACTAA	1	-
chr1	221722178	221722189	GGATTGAGTCA	1	+
chr1	222161414	222161425	GGTATGAGTCA	1	+
chr1	222915874	222915885	GTTATGACTGA	1	-
chr1	224676948	224676959	AGTCTGACTCA	1	+
chr1	224938254	224938265	GAACTGACTAA	1	-
chr1	225535254	225535265	ATTCTGAGTCA	1	-
chr1	225613224	225613235	TGGCTGAGTCA	1	+
chr1	227194276	227194287	AGTATGAGTAA	1	+
chr1	228670290	228670301	TCTATGACTCA	1	-
chr1	232726531	232726542	GATATGACTGA	1	-
chr1	23353222	23353233	TGAATGAATCA	1	+
chr1	233610229	233610240	GGTATGACTAA	1	-
chr1	233753017	233753028	GAACTGAGTAA	1	+
chr1	233792296	233792307	AGAATGACTCA	1	+
chr1	234081599	234081610	TAATTGACTCA	1	-
chr1	234344747	234344758	TTAATGAGTAA	1	+
chr1	234608923	234608934	AAGTTGACTCA	1	+
chr1	23492670	23492681	TGGCTGAGTCA	1	+
chr1	23529005	23529016	TTTATGACTCA	1	-
chr1	236260651	236260662	ATTCTGAGTCA	1	-
chr1	236260680	236260691	ATTCTGAGTCA	1	-
chr1	237037320	237037331	AGAATGAGTAA	1	+
chr1	237575082	237575093	TTGATGACTCA	1	-
chr1	238042707	238042718	TGTATGACTCA	1	-
chr1	23860343	23860354	GAACTGACTAA	1	+
chr1	23920228	23920239	GCTCTGACTCA	1	-
chr1	241576864	241576875	GTACTGAGTCA	1	+
chr1	241755700	241755711	GCAATGACTAA	1	+
chr1	242350664	242350675	ATGATGACTCA	1	-
chr1	245819665	245819676	TGAATGACTCA	1	-
chr1	246063762	246063773	AAGATGACTGA	1	-
chr1	247372378	247372389	AATCTGACTCA	1	+
chr1	25288018	25288029	TGTCTGAGTCA	1	-
chr1	25804107	25804118	ACTATGAGTCA	1	-
chr1	27185539	27185550	TGTCTGAGTCA	1	-
chr1	28439402	28439413	GGATTGAGTCA	1	+
chr1	28672890	28672901	GTGATGACTCA	1	-
chr1	28764505	28764516	GCTCTGAGTCA	1	-
chr1	31483658	31483669	CAGATGACTCA	1	+
chr1	31514430	31514441	GTAATGAGTGA	1	+
chr1	31899332	31899343	GCAATGACTCA	1	+
chr1	31989525	31989536	GGGTTGAGTCA	1	+
chr1	32378656	32378667	TATATGAGTAA	1	-
chr1	32647905	32647916	TGACTGAGTCA	1	-
chr1	33164289	33164300	GAACTGACTGA	1	-
chr1	33497805	33497816	GAAATGAGTCA	1	+
chr1	3769848	3769859	GGACTGACTCA	1	+
chr1	37973368	37973379	ATTTTGACTCA	1	-
chr1	39649604	39649615	AAAATGAGTCA	1	-
chr1	40480043	40480054	TAAATGACTAA	1	-
chr1	40618888	40618899	GAACTGACTCA	1	-
chr1	41381879	41381890	AAAATGAATCA	1	-
chr1	42603516	42603527	ATAATGACTAA	1	-
chr1	43402423	43402434	ACTATGACTCA	1	+
chr1	44290703	44290714	GTTATGAATCA	1	-
chr1	44437860	44437871	GCTCTGACTCA	1	-
chr1	44437891	44437902	GTAATGAGTGA	1	-
chr1	45499319	45499330	GTGATGACTAA	1	-
chr1	52088268	52088279	ACGATGACTCA	1	+
chr1	52459589	52459600	AAGATGAGTAA	1	+
chr1	55273190	55273201	GGACTGAGTCA	1	-
chr1	56358992	56359003	TTGCTGAGTCA	1	-
chr1	56794812	56794823	GGGATGAGTCA	1	-
chr1	5726090	5726101	GAAATGAGTCA	1	+
chr1	57590546	57590557	ATGCTGACTCA	1	-
chr1	59409613	59409624	AGGTTGACTCA	1	+
chr1	60139218	60139229	GGGATGAATCA	1	+
chr1	60216514	60216525	CAAATGAGTCA	1	+
chr1	62822280	62822291	TCTATGAGTCA	1	-
chr1	62904831	62904842	TGAATGAATCA	1	+
chr1	65294669	65294680	AAGATGAGTGA	1	+
chr1	65679100	65679111	GTCATGAGTCA	1	-
chr1	65726734	65726745	AGCATGAGTCA	1	+
chr1	65900527	65900538	GAACTGACTAA	1	-
chr1	67479436	67479447	GTGATGACTCA	1	-
chr1	67855947	67855958	ATGATGACTCA	1	-
chr1	68215580	68215591	GTGCTGAGTCA	1	+
chr1	72898577	72898588	GAGATGACTGA	1	+
chr1	79297633	79297644	TGATTGAGTCA	1	-
chr1	8009188	8009199	GGTATGACTAA	1	+
chr1	82048638	82048649	AGGATGAATCA	1	-
chr1	8228267	8228278	GGAATGACTGA	1	+
chr1	8244585	8244596	GGAATGAGTAA	1	+
chr1	85755336	85755347	TTTCTGACTCA	1	+
chr1	8648057	8648068	AATATGAGTAA	1	-
chr1	8726948	8726959	TTAATGAGTAA	1	+
chr1	87690025	87690036	GATATGAGTAA	1	+
chr1	8823100	8823111	TTTCTGAGTCA	1	-
chr1	89636869	89636880	GAAATGAGTGA	1	-
chr1	90187092	90187103	TCTATGAGTCA	1	-
chr1	92944085	92944096	AAGATGAGTAA	1	+
chr1	93770392	93770403	ATAATGACTGA	1	+
chr1	94127833	94127844	AGAATGAGTCA	1	-
chr1	95261620	95261631	GGGCTGACTCA	1	+
chr1	9840830	9840841	GAAATGAGTCA	1	-
chr1	9965282	9965293	GTGATGAATCA	1	-
chr10	101471083	101471094	TAACTGAGTCA	1	-
chr10	10299086	10299097	AAGATGACTAA	1	-
chr10	105869868	105869879	AAGATGAGTCA	1	+
chr10	106374219	106374230	TTTCTGACTCA	1	+
chr10	110822361	110822372	CAAATGACTCA	1	+
chr10	111674953	111674964	AACATGAGTCA	1	+
chr10	112066053	112066064	TATCTGACTCA	1	-
chr10	11274355	11274366	CATCTGACTCA	1	-
chr10	120782775	120782786	GATATGAGTGA	1	+
chr10	120981382	120981393	GTAATGAGTCA	1	+
chr10	121415462	121415473	TTTCTGACTCA	1	-
chr10	121441810	121441821	GCTCTGACTCA	1	+
chr10	121497527	121497538	AGCATGAGTCA	1	-
chr10	122022508	122022519	TAGATGAGTCA	1	-
chr10	12223546	12223557	ACAATGAGTCA	1	+
chr10	122268133	122268144	GGGATGACTCA	1	+
chr10	122792271	122792282	TAGTTGAGTCA	1	+
chr10	124804030	124804041	TAATTGACTCA	1	-
chr10	124945903	124945914	ACGATGAGTCA	1	-
chr10	124963477	124963488	AGAATGAGTAA	1	+
chr10	124981674	124981685	AGTATGACTAA	1	+
chr10	125060787	125060798	AGTATGACTCA	1	-
chr10	125254152	125254163	AGACTGACTCA	1	-
chr10	125734022	125734033	AACATGACTCA	1	+
chr10	12677374	12677385	GCACTGACTCA	1	-
chr10	127662001	127662012	ACAATGACTCA	1	-
chr10	127662044	127662055	GAGATGACTCA	1	+
chr10	130005039	130005050	AATATGACTCA	1	-
chr10	13248626	13248637	TAGATGACTAA	1	+
chr10	15033527	15033538	GCGCTGACTCA	1	-
chr10	16812891	16812902	AGAATGAGTCA	1	+
chr10	17186888	17186899	AGGTTGACTCA	1	+
chr10	22658595	22658606	AGGATGACTAA	1	+
chr10	23143993	23144004	GTTATGACTGA	1	+
chr10	23701266	23701277	AAGATGAGTCA	1	-
chr10	23701284	23701295	CAAATGACTCA	1	-
chr10	24995556	24995567	AAGCTGAGTCA	1	-
chr10	27070173	27070184	GCAATGACTAA	1	+
chr10	2801568	2801579	TATATGAGTGA	1	-
chr10	28467507	28467518	GGTCTGACTCA	1	-
chr10	29760562	29760573	GTGATGAGTCA	1	-
chr10	29760698	29760709	GGTTTGAGTCA	1	+
chr10	29935605	29935616	AGTATGAATCA	1	+
chr10	30447640	30447651	AAGATGACTCA	1	-
chr10	30782624	30782635	CATATGACTCA	1	+
chr10	31102924	31102935	AAGATGACTCA	1	+
chr10	32034683	32034694	AATATGAATCA	1	-
chr10	3220373	3220384	GGTATGACTGA	1	+
chr10	33269582	33269593	ACAATGAGTCA	1	+
chr10	33388869	33388880	GGAATGAGTGA	1	+
chr10	33423171	33423182	GCGATGACTCA	1	+
chr10	34338914	34338925	AGGCTGACTCA	1	-
chr10	35041986	35041997	GAGATGACTGA	1	-
chr10	35666168	35666179	GTGCTGAGTCA	1	-
chr10	35698385	35698396	ACAATGACTCA	1	-
chr10	43305549	43305560	AAAATGAATCA	1	-
chr10	43656210	43656221	AAGTTGAGTCA	1	-
chr10	45262647	45262658	ATACTGACTCA	1	+
chr10	45899764	45899775	GCAATGACTAA	1	+
chr10	45912904	45912915	TTGCTGAGTCA	1	+
chr10	4818704	4818715	GATCTGAGTAA	1	+
chr10	50430513	50430524	GTAATGAGTGA	1	-
chr10	50654239	50654250	AAGATGACTCA	1	+
chr10	52035649	52035660	GTGATGACTGA	1	+
chr10	52271469	52271480	TAGATGAGTCA	1	+
chr10	52273701	52273712	GTTATGAATCA	1	+
chr10	5943963	5943974	AAGATGAGTAA	1	+
chr10	6014725	6014736	GGACTGAGTAA	1	-
chr10	6045008	6045019	AGTTTGAGTCA	1	+
chr10	60766428	60766439	TTTATGAGTCA	1	-
chr10	60767282	60767293	ATTATGAGTCA	1	+
chr10	60941633	60941644	AGAATGACTGA	1	+
chr10	65695519	65695530	AGTTTGACTCA	1	-
chr10	69372979	69372990	ATAATGAGTGA	1	-
chr10	69932198	69932209	TGAATGAGTAA	1	-
chr10	70861669	70861680	AGCATGAGTCA	1	-
chr10	73598153	73598164	GGGATGAGTGA	1	+
chr10	73933922	73933933	CTGATGAGTCA	1	-
chr10	7439199	7439210	GGTCTGAGTCA	1	-
chr10	7466402	7466413	GATCTGACTCA	1	-
chr10	75139214	75139225	GAAATGAGTCT	1	+
chr10	76898025	76898036	GCACTGAGTCA	1	+
chr10	77307158	77307169	TTTCTGACTCA	1	+
chr10	77533386	77533397	GAAATGAGTGA	1	-
chr10	78797210	78797221	TGTTTGACTCA	1	-
chr10	85305521	85305532	AAGATGACTGA	1	+
chr10	85836389	85836400	GAGCTGACTAA	1	-
chr10	86104427	86104438	ATTTTGAGTCA	1	+
chr10	86134915	86134926	GAACTGAATCA	1	-
chr10	88960873	88960884	AAAATGACTGA	1	-
chr10	89521778	89521789	GGCATGAGTCA	1	+
chr10	90792039	90792050	AGGATGACTAA	1	-
chr10	91070047	91070058	AGCATGACTCA	1	-
chr10	92753310	92753321	AAAATGAATCA	1	-
chr10	93686567	93686578	AATATGACTGA	1	-
chr10	94404425	94404436	TTGCTGACTCA	1	+
chr10	95170592	95170603	TGAATGACTGA	1	-
chr10	97833709	97833720	GTTATGACTGA	1	+
chr10	97833733	97833744	TCTATGAGTCA	1	-
chr10	99897579	99897590	TTTATGACTCA	1	+
chr11	102321105	102321116	GTAATGACTAA	1	+
chr11	10316834	10316845	TAAATGAGTAA	1	+
chr11	104817779	104817790	TAAATGAGTAA	1	+
chr11	10512310	10512321	AGCATGACTCA	1	-
chr11	107640134	107640145	GCTCTGAGTCA	1	-
chr11	107800815	107800826	ATAATGAGTGA	1	+
chr11	108534326	108534337	TGAATGAGTAA	1	-
chr11	108766771	108766782	GTTCTGAGTCA	1	-
chr11	110800095	110800106	TGAATGAGTCA	1	-
chr11	111102626	111102637	ATTTTGACTCA	1	+
chr11	111340111	111340122	GGTCTGAGTCA	1	-
chr11	113152015	113152026	GAAATGACTCA	1	+
chr11	113748491	113748502	GGTTTGACTCA	1	+
chr11	117722031	117722042	GTTCTGAGTCA	1	+
chr11	117815959	117815970	AAGATGACTGA	1	+
chr11	120302979	120302990	AGACTGAGTCA	1	-
chr11	121411520	121411531	GAAATGAATCA	1	-
chr11	121505741	121505752	GAGATGAGTCA	1	-
chr11	123979059	123979070	GAGATGACTAA	1	-
chr11	13133273	13133284	AAGATGAGTAA	1	-
chr11	13330385	13330396	AATCTGACTCA	1	-
chr11	14356718	14356729	AAGATGACTGA	1	-
chr11	15792563	15792574	CATATGACTCA	1	-
chr11	15924953	15924964	GGAATGAGTCA	1	-
chr11	16534450	16534461	GGAATGACTCT	1	+
chr11	18493771	18493782	AGGATGACTAA	1	+
chr11	20215010	20215021	GTGCTGACTCA	1	-
chr11	20219596	20219607	CATATGAGTCA	1	-
chr11	20396408	20396419	AAGATGAATCA	1	-
chr11	21533530	21533541	GATCTGACTCA	1	-
chr11	27235084	27235095	GGCATGACTCA	1	-
chr11	27905413	27905424	GAACTGAGTAA	1	+
chr11	29303907	29303918	AAAATGAGTCA	1	+
chr11	3391007	3391018	AAGATGAGTAA	1	+
chr11	34673866	34673877	CTGATGAGTCA	1	-
chr11	35204014	35204025	TATATGAGTGA	1	+
chr11	35709761	35709772	TGATTGAGTCA	1	+
chr11	35804023	35804034	GAGATGAGTGA	1	+
chr11	36091445	36091456	GGAATGAGTAA	1	+
chr11	36453497	36453508	AGACTGAGTCA	1	-
chr11	36453608	36453619	GATTTGAGTCA	1	+
chr11	46544045	46544056	AGGATGAGTAA	1	+
chr11	47026273	47026284	TGACTGACTCA	1	-
chr11	47684969	47684980	CAGATGACTCA	1	+
chr11	47886658	47886669	AAGCTGACTCA	1	+
chr11	57200366	57200377	TTTCTGAGTCA	1	-
chr11	60715353	60715364	ATTCTGACTCA	1	+
chr11	6378615	6378626	AGGATGAGTCA	1	+
chr11	64784432	64784443	AAGATGACTGA	1	+
chr11	66935742	66935753	TGAATGAATCA	1	+
chr11	67494978	67494989	GCACTGACTCA	1	-
chr11	71167989	71168000	AGGCTGACTCA	1	+
chr11	75114318	75114329	TTGCTGAGTCA	1	-
chr11	75488645	75488656	TGGATGAGTCA	1	-
chr11	77011165	77011176	AGAATGAGTCA	1	-
chr11	77011193	77011204	AGGATGAGTCA	1	-
chr11	78253298	78253309	AGAATGAATCA	1	+
chr11	82683595	82683606	GTGATGAGTAA	1	+
chr11	82756182	82756193	GTGATGAGTCA	1	-
chr11	82756224	82756235	TAAATGAGTAA	1	-
chr11	82766292	82766303	TGAATGAATCA	1	+
chr11	83004243	83004254	AAGCTGAGTCA	1	+
chr11	85873497	85873508	TGGATGAGTCA	1	+
chr11	88000219	88000230	GTGTTGACTCA	1	-
chr11	88060966	88060977	AGGTTGACTCA	1	-
chr11	88135658	88135669	AGTCTGACTCA	1	+
chr11	9383368	9383379	CAGATGAGTCA	1	+
chr11	9418403	9418414	ATTATGAGTAA	1	+
chr11	95922767	95922778	TGAATGAGTAA	1	-
chr11	95980234	95980245	AGAATGAATCA	1	-
chr11	96205430	96205441	TAAATGAGTGA	1	+
chr12	102852033	102852044	GAATTGAGTCA	1	-
chr12	105131023	105131034	GGAATGACTGA	1	+
chr12	10583461	10583472	AAGCTGACTCA	1	+
chr12	106337533	106337544	AATTTGAGTCA	1	-
chr12	106380709	106380720	GAGATGAGTAA	1	+
chr12	10693436	10693447	AAGATGAGTGA	1	-
chr12	107750575	107750586	TGTATGAGTCA	1	+
chr12	107909431	107909442	AGGATGACTCA	1	+
chr12	109500724	109500735	AATTTGACTCA	1	+
chr12	110474699	110474710	GTACTGAGTCA	1	+
chr12	117427382	117427393	GTGATGACTAA	1	+
chr12	11925077	11925088	GAGATGAATCA	1	-
chr12	11958211	11958222	TATCTGACTCA	1	-
chr12	12028509	12028520	AACATGACTCA	1	-
chr12	120605529	120605540	TTTATGAGTCA	1	+
chr12	120912636	120912647	GGAATGAGTCA	1	+
chr12	12200295	12200306	AATTTGAGTCA	1	+
chr12	123627893	123627904	AGTCTGACTCA	1	-
chr12	123653301	123653312	AATTTGACTCA	1	-
chr12	125552492	125552503	TCAATGACTCA	1	-
chr12	12665365	12665376	ATGATGAGTAA	1	-
chr12	12843341	12843352	ATTATGACTCA	1	+
chr12	133400855	133400866	TCAATGACTCA	1	+
chr12	1464952	1464963	AAGCTGAGTCA	1	+
chr12	14772886	14772897	AGAATGACTGA	1	+
chr12	1825595	1825606	ATAATGACTAA	1	-
chr12	19603493	19603504	GGCATGAGTCA	1	-
chr12	24932048	24932059	AAACTGACTCA	1	-
chr12	26471665	26471676	TGGCTGAGTCA	1	+
chr12	26587375	26587386	TGAATGAGTAA	1	+
chr12	27276645	27276656	AATATGACTGA	1	-
chr12	27352760	27352771	GGTTTGACTCA	1	+
chr12	27767944	27767955	TGAATGAATCA	1	+
chr12	27780259	27780270	GGTATGAGTAA	1	+
chr12	29470863	29470874	GAGATGAGTGA	1	+
chr12	31404777	31404788	TAAATGAATCA	1	+
chr12	33072304	33072315	TAAATGACTGA	1	+
chr12	3857877	3857888	AGGATGACTGA	1	+
chr12	4287817	4287828	AATATGACTCA	1	+
chr12	43732920	43732931	ATTATGAGTCA	1	-
chr12	4390441	4390452	TGACTGAGTCA	1	+
chr12	44822839	44822850	AAGTTGACTCA	1	+
chr12	45586331	45586342	TAGATGAGTCA	1	+
chr12	47479710	47479721	GGTCTGAGTCA	1	-
chr12	48547060	48547071	GGGTTGAGTCA	1	+
chr12	50526451	50526462	TAGATGACTAA	1	+
chr12	53775939	53775950	GAATTGAGTCA	1	+
chr12	54261300	54261311	TATCTGAGTCA	1	-
chr12	54730430	54730441	GGAATGACTCT	1	+
chr12	5534529	5534540	AGAATGAGTCA	1	-
chr12	56309402	56309413	AAGATGAGTAA	1	+
chr12	57055485	57055496	GGCATGAGTCA	1	+
chr12	57911170	57911181	GCAATGACTCA	1	+
chr12	65131460	65131471	TTGATGAGTCA	1	-
chr12	65148020	65148031	GAAATGACTGA	1	-
chr12	68653214	68653225	GAGATGAGTAA	1	-
chr12	6893650	6893661	GGCATGAGTCA	1	-
chr12	69446970	69446981	ATACTGAGTCA	1	-
chr12	70210045	70210056	AAACTGACTCA	1	+
chr12	91403309	91403320	AAGATGAATCA	1	-
chr12	92472143	92472154	TTGCTGAGTCA	1	-
chr12	92533508	92533519	GGAATGAGTCA	1	+
chr12	92604124	92604135	GATATGAATCA	1	-
chr12	92910177	92910188	GTACTGAGTCA	1	-
chr12	93067720	93067731	ATACTGAGTCA	1	-
chr12	93305988	93305999	ATTATGAGTAA	1	-
chr12	94503173	94503184	TGGATGACTCA	1	-
chr12	94566028	94566039	CTGATGAGTCA	1	-
chr12	94817856	94817867	TGTCTGAGTCA	1	+
chr12	95233342	95233353	GTAATGAGTGA	1	-
chr12	95479527	95479538	AAGATGAGTAA	1	-
chr12	96570960	96570971	TCAATGACTCA	1	-
chr12	96592881	96592892	AGGATGAGTCA	1	+
chr12	99040377	99040388	CAAATGACTCA	1	+
chr12	99119851	99119862	TAATTGAGTCA	1	+
chr13	100180738	100180749	AGGTTGACTCA	1	+
chr13	100263200	100263211	GCTCTGAGTCA	1	+
chr13	111034761	111034772	TATATGAATCA	1	+
chr13	111034780	111034791	TAAATGAGTAA	1	+
chr13	111832594	111832605	TAAATGACTAA	1	-
chr13	111832666	111832677	AGTCTGAGTCA	1	-
chr13	20420031	20420042	GGCATGACTCA	1	+
chr13	22141993	22142004	GGTCTGACTCA	1	+
chr13	22737171	22737182	ATGCTGACTCA	1	-
chr13	23948392	23948403	AAACTGACTCA	1	+
chr13	24133230	24133241	AACATGACTCA	1	-
chr13	24285646	24285657	ATTATGACTAA	1	-
chr13	27686362	27686373	TAAATGAATCA	1	+
chr13	28930299	28930310	GAACTGACTCA	1	-
chr13	29024427	29024438	GATCTGAGTAA	1	+
chr13	31552066	31552077	AAAATGAGTCA	1	+
chr13	33404108	33404119	TGGCTGACTCA	1	-
chr13	33559086	33559097	TAAATGAGTAA	1	-
chr13	33645038	33645049	CATATGAGTCA	1	+
chr13	35923982	35923993	TGTATGACTCA	1	-
chr13	38941548	38941559	TGAATGAGTAA	1	+
chr13	38941560	38941571	TAAATGAGTCA	1	+
chr13	39837299	39837310	GAAATGAGTAA	1	+
chr13	40263083	40263094	AAGATGAGTCA	1	+
chr13	40526488	40526499	GTATTGAGTCA	1	+
chr13	40929599	40929610	AGGATGAGTAA	1	-
chr13	41386330	41386341	GGGATGACTGA	1	-
chr13	42163140	42163151	GGTATGAGTCA	1	-
chr13	42463101	42463112	GAGCTGACTAA	1	+
chr13	43119305	43119316	GGCATGAGTCA	1	+
chr13	44272273	44272284	CTGATGACTCA	1	-
chr13	45062294	45062305	AAAATGAGTAA	1	+
chr13	47065078	47065089	GGTTTGAGTCA	1	-
chr13	47169805	47169816	GCTATGACTCA	1	+
chr13	50696455	50696466	TATATGACTGA	1	-
chr13	51467786	51467797	CATCTGAGTCA	1	-
chr13	78005799	78005810	GAGTTGACTCA	1	+
chr13	78022996	78023007	ATAATGAGTGA	1	+
chr13	78090581	78090592	CTAATGACTCA	1	-
chr13	78103147	78103158	TAACTGACTCA	1	+
chr13	84711605	84711616	GATCTGACTAA	1	-
chr13	91519090	91519101	AAGATGAATCA	1	-
chr13	96162379	96162390	GAGATGAGTCA	1	+
chr13	97769245	97769256	GCTATGAGTCA	1	+
chr13	98144617	98144628	TGAATGACTCA	1	+
chr13	99037252	99037263	AGGATGAATCA	1	-
chr14	100539468	100539479	GTGATGACTGA	1	+
chr14	102648768	102648779	AAGATGAGTAA	1	+
chr14	103520117	103520128	GAAATGACTCT	1	+
chr14	103848868	103848879	ATAATGAGTCA	1	-
chr14	103889480	103889491	AAGATGACTAA	1	+
chr14	106034975	106034986	AGGCTGAGTCA	1	-
chr14	106922615	106922626	GGAATGAATCA	1	+
chr14	106924939	106924950	GTGCTGACTCA	1	-
chr14	23083442	23083453	AAGTTGAGTCA	1	-
chr14	23324318	23324329	CTGATGAGTCA	1	+
chr14	23548073	23548084	AGGCTGACTCA	1	+
chr14	23777683	23777694	CATCTGAGTCA	1	+
chr14	25530917	25530928	AACATGACTCA	1	+
chr14	33175984	33175995	TAAATGAATCA	1	-
chr14	34492379	34492390	AGGATGAATCA	1	+
chr14	34526658	34526669	TAAATGACTGA	1	-
chr14	34668941	34668952	ACTATGACTCA	1	-
chr14	35312451	35312462	GAACTGAATCA	1	+
chr14	35860397	35860408	GCTATGACTCA	1	-
chr14	36287716	36287727	TGATTGACTCA	1	-
chr14	36875284	36875295	AGAATGAGTCA	1	+
chr14	39502777	39502788	GAGATGAATCA	1	+
chr14	39699829	39699840	AGAATGAATCA	1	-
chr14	39852539	39852550	AAGATGACTGA	1	-
chr14	45441117	45441128	ACTATGAGTCA	1	-
chr14	51306955	51306966	AGGATGACTAA	1	+
chr14	51647399	51647410	AGAATGAATCA	1	-
chr14	53822378	53822389	AGGATGACTCA	1	+
chr14	54006440	54006451	AGAATGACTGA	1	+
chr14	55594484	55594495	TAAATGACTAA	1	-
chr14	61247480	61247491	TATTTGACTCA	1	+
chr14	61750944	61750955	GAAATGACTGA	1	+
chr14	63938748	63938759	GGCATGAGTCA	1	-
chr14	64657979	64657990	TGATTGACTCA	1	-
chr14	64682802	64682813	GAGATGAGTCA	1	-
chr14	64699258	64699269	AACATGACTCA	1	+
chr14	65473351	65473362	GGGCTGAGTCA	1	+
chr14	65573677	65573688	TGAATGAGTCA	1	-
chr14	65743830	65743841	CAAATGACTCA	1	-
chr14	65820075	65820086	AGGCTGAGTCA	1	-
chr14	66153651	66153662	AGCATGAGTCA	1	-
chr14	68303157	68303168	TTAATGACTCA	1	-
chr14	68640302	68640313	AATATGAGTAA	1	+
chr14	70463111	70463122	GCTATGACTCA	1	-
chr14	70581973	70581984	AAGATGACTGA	1	-
chr14	71737047	71737058	AGTATGAGTGA	1	-
chr14	72349964	72349975	GAACTGAATCA	1	-
chr14	72910873	72910884	GTTATGAATCA	1	+
chr14	73268171	73268182	TGTATGACTCA	1	-
chr14	73350761	73350772	GAGATGACTGA	1	-
chr14	73758807	73758818	ACGATGACTCA	1	+
chr14	73868147	73868158	ATAATGACTAA	1	+
chr14	74335127	74335138	TGTATGAATCA	1	+
chr14	74955674	74955685	CTTATGAGTCA	1	+
chr14	74955852	74955863	GCACTGACTCA	1	+
chr14	75590917	75590928	AGGATGACTCA	1	-
chr14	75651330	75651341	ACAATGAGTCA	1	+
chr14	76327784	76327795	CTGATGACTCA	1	-
chr14	77209537	77209548	GGTATGAGTCA	1	-
chr14	89693964	89693975	GAGATGACTCA	1	-
chr14	89878749	89878760	GGACTGAGTCA	1	-
chr14	89912104	89912115	TGAATGAGTCA	1	-
chr14	90080777	90080788	AAGATGACTGA	1	-
chr14	90720350	90720361	TGTATGAGTCA	1	+
chr14	90854973	90854984	GTGATGACTCA	1	+
chr14	92675561	92675572	AGGTTGACTCA	1	+
chr14	93226560	93226571	AATCTGAGTCA	1	-
chr14	93245416	93245427	GAACTGAGTCA	1	-
chr14	93587009	93587020	AAGTTGAGTCA	1	+
chr14	94013159	94013170	GGAATGAGTAA	1	-
chr14	95650250	95650261	TTAATGAGTAA	1	+
chr14	96093749	96093760	GTGATGACTAA	1	-
chr14	96301906	96301917	GGACTGAGTCA	1	+
chr14	96301936	96301947	GAACTGAGTCA	1	+
chr14	97150429	97150440	GGAATGACTCA	1	-
chr14	97583089	97583100	GTGATGAATCA	1	-
chr14	98644097	98644108	AGACTGAGTCA	1	+
chr15	100233155	100233166	AGGATGACTGA	1	+
chr15	100278165	100278176	GGGCTGAGTCA	1	-
chr15	101262653	101262664	GTAATGAGTAA	1	-
chr15	101499135	101499146	TGTATGACTAA	1	+
chr15	102166439	102166450	GTGATGAGTAA	1	-
chr15	31225598	31225609	TAAATGACTCA	1	-
chr15	34014469	34014480	TGAATGAATCA	1	+
chr15	38997075	38997086	TGTTTGACTCA	1	+
chr15	39917120	39917131	GAGCTGACTCA	1	-
chr15	41991127	41991138	CAAATGACTCA	1	+
chr15	42899108	42899119	AGAATGAGTGA	1	-
chr15	43377811	43377822	GGCATGAGTCA	1	-
chr15	45686214	45686225	AAGATGACTAA	1	+
chr15	45905153	45905164	TATATGACTGA	1	+
chr15	49238405	49238416	ATGATGACTCA	1	+
chr15	55095724	55095735	CAAATGACTCA	1	+
chr15	57613174	57613185	ATAATGACTCA	1	+
chr15	58591777	58591788	AAACTGAGTCA	1	-
chr15	58758471	58758482	TCTATGAGTCA	1	-
chr15	59268039	59268050	AAGCTGAGTCA	1	+
chr15	60873068	60873079	GAAATGACTGA	1	-
chr15	62939835	62939846	ATGATGACTCA	1	-
chr15	63792987	63792998	TGAATGACTAA	1	-
chr15	63798790	63798801	AGACTGACTCA	1	-
chr15	64450040	64450051	AGGATGACTGA	1	+
chr15	65825195	65825206	GGTCTGACTCA	1	-
chr15	66207255	66207266	AGTATGAGTAA	1	-
chr15	66301764	66301775	AGGCTGACTCA	1	+
chr15	66301777	66301788	TCTATGACTCA	1	+
chr15	66582939	66582950	TAAATGAATCA	1	-
chr15	68143727	68143738	GAACTGACTCA	1	-
chr15	68238837	68238848	AGAATGACTCA	1	+
chr15	68349541	68349552	TGTATGACTCA	1	-
chr15	68792132	68792143	CTTATGACTCA	1	+
chr15	69735551	69735562	GAACTGAATCA	1	-
chr15	70960452	70960463	ATGATGAGTAA	1	-
chr15	71527176	71527187	GGAATGACTGA	1	+
chr15	74836053	74836064	AAGATGAGTGA	1	-
chr15	74922902	74922913	TGAATGACTGA	1	-
chr15	76234909	76234920	GAAATGAGTGA	1	+
chr15	80448079	80448090	TGGATGACTCA	1	-
chr15	81307268	81307279	GAACTGACTGA	1	+
chr15	86037827	86037838	TTGATGAGTCA	1	+
chr15	86162449	86162460	TAGATGAATCA	1	+
chr15	86183450	86183461	ATGATGAGTAA	1	+
chr15	88924715	88924726	AGGTTGAGTCA	1	+
chr15	88937026	88937037	TGAATGACTGA	1	+
chr15	89874002	89874013	AGGATGAATCA	1	+
chr15	91801785	91801796	GCACTGACTCA	1	-
chr15	92467289	92467300	TAAATGAGTGA	1	+
chr15	92556552	92556563	GGTTTGAGTCA	1	+
chr15	92821204	92821215	GTAATGACTAA	1	+
chr15	94717898	94717909	AAGATGACTAA	1	-
chr15	96956225	96956236	GGGATGAGTAA	1	+
chr16	10019750	10019761	AGTATGACTAA	1	+
chr16	10216700	10216711	ATTTTGACTCA	1	+
chr16	11770614	11770625	AAGCTGAGTCA	1	+
chr16	12072315	12072326	GTAATGACTAA	1	+
chr16	12434426	12434437	CAGATGACTCA	1	-
chr16	12435571	12435582	GCTATGACTCA	1	+
chr16	13088499	13088510	TAGTTGACTCA	1	+
chr16	14592018	14592029	AAGCTGAGTCA	1	-
chr16	17117497	17117508	GAGTTGAGTCA	1	+
chr16	17369410	17369421	AGAATGAATCA	1	-
chr16	20255217	20255228	TAGCTGACTCA	1	+
chr16	21272493	21272504	GCAATGAGTCA	1	-
chr16	21512715	21512726	TGAATGAGTAA	1	+
chr16	21525361	21525372	GAACTGACTGA	1	+
chr16	22618060	22618071	GAGATGACTAA	1	-
chr16	22618099	22618110	AAGCTGACTCA	1	+
chr16	23299732	23299743	TAAATGAGTAA	1	-
chr16	23783122	23783133	TAATTGACTCA	1	+
chr16	24084294	24084305	AAGATGACTGA	1	-
chr16	24150802	24150813	GGGATGACTCA	1	-
chr16	25022157	25022168	AAAATGAATCA	1	-
chr16	27297967	27297978	AGAATGAATCA	1	-
chr16	27415546	27415557	GGACTGAGTAA	1	-
chr16	27555287	27555298	TAGATGAATCA	1	-
chr16	29618629	29618640	GAACTGACTGA	1	+
chr16	30481586	30481597	ATAATGACTCA	1	-
chr16	30499677	30499688	GCTCTGACTCA	1	-
chr16	31358870	31358881	GTGATGACTCA	1	+
chr16	33460448	33460459	TTACTGACTCA	1	+
chr16	4576988	4576999	GTGATGAGTCA	1	+
chr16	48240706	48240717	TGGATGAGTCA	1	+
chr16	48351657	48351668	CTTATGACTCA	1	-
chr16	48394210	48394221	AGAATGACTAA	1	-
chr16	48394710	48394721	CAGATGAGTCA	1	-
chr16	48983771	48983782	CAGATGAGTCA	1	-
chr16	5021588	5021599	TAAATGAGTAA	1	-
chr16	50313352	50313363	GAAATGAATCA	1	+
chr16	56768596	56768607	GGTCTGACTCA	1	+
chr16	57018694	57018705	GGGATGAGTCA	1	-
chr16	57019654	57019665	TGTCTGACTCA	1	+
chr16	67589980	67589991	AAGATGACTCA	1	-
chr16	67737553	67737564	AAGATGAATCA	1	+
chr16	67813742	67813753	GTGCTGACTCA	1	+
chr16	72292218	72292229	AAGATGAGTGA	1	+
chr16	73291362	73291373	CAAATGAGTCA	1	-
chr16	75690084	75690095	ATGATGAGTAA	1	-
chr16	77258130	77258141	ACGATGACTCA	1	-
chr16	77341700	77341711	GAAATGAGTAA	1	-
chr16	78608613	78608624	GATCTGACTAA	1	+
chr16	79127751	79127762	GGGCTGAGTCA	1	-
chr16	87228137	87228148	GGAATGAATCA	1	-
chr16	8950067	8950078	GACATGAGTCA	1	+
chr16	89834232	89834243	GGCATGAGTCA	1	+
chr16	90061281	90061292	GGGATGACTCA	1	+
chr16	9045638	9045649	TGAATGAATCA	1	-
chr16	9483600	9483611	AAAATGAATCA	1	-
chr17	10718096	10718107	GGTCTGACTCA	1	-
chr17	12299238	12299249	GCACTGACTCA	1	-
chr17	14255000	14255011	ATTCTGACTCA	1	+
chr17	15904700	15904711	AGAATGAGTGA	1	-
chr17	15904723	15904734	ACAATGACTCA	1	-
chr17	15904756	15904767	AGAATGAGTCA	1	-
chr17	16831262	16831273	CGTATGACTCA	1	+
chr17	16921683	16921694	TTGCTGAGTCA	1	-
chr17	17509192	17509203	TTGCTGAGTCA	1	+
chr17	17997501	17997512	GTGATGACTGA	1	-
chr17	18276707	18276718	GGCATGACTCA	1	-
chr17	18648239	18648250	GAAATGACTGA	1	+
chr17	26872944	26872955	GAAATGAGTGA	1	-
chr17	27884665	27884676	ATAATGAGTCA	1	+
chr17	27992518	27992529	GAACTGACTAA	1	-
chr17	28440352	28440363	TAGCTGACTCA	1	-
chr17	28983078	28983089	AAACTGAGTCA	1	-
chr17	30399117	30399128	AAACTGAGTCA	1	-
chr17	31099705	31099716	GAGATGAGTGA	1	+
chr17	33510586	33510597	AAGATGACTCA	1	+
chr17	35449163	35449174	ATGATGACTCA	1	-
chr17	3547508	3547519	TGAATGAGTCA	1	-
chr17	35930876	35930887	TGGCTGACTCA	1	+
chr17	36173564	36173575	AGGATGACTCA	1	+
chr17	37090418	37090429	GGCATGAGTCA	1	+
chr17	37926364	37926375	ACGATGACTCA	1	+
chr17	40018088	40018099	AAGATGAGTAA	1	-
chr17	40517322	40517333	GCGATGACTCA	1	-
chr17	40539195	40539206	AAAATGACTAA	1	+
chr17	41058988	41058999	GATCTGAGTCA	1	+
chr17	41758583	41758594	GAACTGAGTCA	1	-
chr17	41801501	41801512	TGAATGACTCA	1	+
chr17	42607375	42607386	ATGCTGACTCA	1	-
chr17	43370893	43370904	TGGATGAGTCA	1	-
chr17	43396983	43396994	AGGATGACTCA	1	+
chr17	45352815	45352826	AGGCTGAGTCA	1	+
chr17	454202	454213	AGAATGAGTCA	1	+
chr17	46343363	46343374	AGAATGAGTAA	1	-
chr17	46410459	46410470	AGTATGAATCA	1	-
chr17	47133587	47133598	TGGATGACTCA	1	-
chr17	47289852	47289863	TAAATGAGTAA	1	+
chr17	48408916	48408927	TCAATGACTCA	1	+
chr17	48814855	48814866	GGGTTGAGTCA	1	+
chr17	53502478	53502489	TAAATGAATCA	1	+
chr17	53536581	53536592	AAGTTGACTCA	1	+
chr17	55372692	55372703	CTGATGACTCA	1	-
chr17	56570149	56570160	ATGATGACTCA	1	+
chr17	58517067	58517078	GTAATGACTGA	1	-
chr17	62197528	62197539	TGACTGAGTCA	1	+
chr17	62690520	62690531	AGAATGACTCA	1	-
chr17	62923914	62923925	ATGATGAGTCA	1	+
chr17	63174192	63174203	TTTCTGAGTCA	1	+
chr17	63175680	63175691	AGAATGAGTGA	1	-
chr17	63889119	63889130	TGAATGAATCA	1	+
chr17	64442746	64442757	GCAATGAGTCA	1	-
chr17	64663665	64663676	TAACTGAGTCA	1	-
chr17	65569544	65569555	AATATGACTGA	1	-
chr17	65959609	65959620	ATGATGAGTCA	1	+
chr17	66181112	66181123	GAACTGACTGA	1	+
chr17	66377268	66377279	TTTCTGACTCA	1	+
chr17	6757229	6757240	GAGCTGAGTCA	1	+
chr17	69081621	69081632	GAATTGAGTCA	1	+
chr17	6963849	6963860	TATATGAATCA	1	-
chr17	70328690	70328701	AGAATGAGTGA	1	+
chr17	70340925	70340936	AAATTGACTCA	1	+
chr17	70611414	70611425	GTAATGAGTAA	1	-
chr17	70674407	70674418	GAACTGAATCA	1	+
chr17	71191149	71191160	GAAATGAGTGA	1	+
chr17	7139148	7139159	GTGATGACTCA	1	-
chr17	72466163	72466174	TAAATGACTGA	1	-
chr17	73425109	73425120	AAGATGAATCA	1	+
chr17	73681880	73681891	GATCTGAGTCA	1	-
chr17	74428927	74428938	GTGATGAGTGA	1	-
chr17	74729975	74729986	TTAATGACTAA	1	-
chr17	76833763	76833774	TATCTGAGTCA	1	+
chr17	80225616	80225627	GGGATGAGTCA	1	-
chr17	80480991	80481002	GGAATGAGTCT	1	+
chr17	80481009	80481020	GAGATGAGTAA	1	+
chr17	8867094	8867105	ATAATGAATCA	1	+
chr18	12359755	12359766	TGAATGAGTCA	1	+
chr18	136549	136560	TAGCTGAGTCA	1	+
chr18	14130534	14130545	CATATGACTCA	1	+
chr18	20411651	20411662	GCTCTGAGTCA	1	+
chr18	20657986	20657997	AAATTGACTCA	1	+
chr18	20838092	20838103	TGGATGAGTCA	1	+
chr18	21566797	21566808	ACTATGAGTCA	1	-
chr18	22343964	22343975	TGTATGAGTCA	1	+
chr18	2516419	2516430	CTGATGAGTCA	1	-
chr18	33676022	33676033	AAGATGACTAA	1	-
chr18	33889471	33889482	GGAATGAGTAA	1	-
chr18	34072759	34072770	GGGATGAGTCA	1	+
chr18	34235680	34235691	TTAATGACTAA	1	-
chr18	34479380	34479391	GATCTGACTCA	1	+
chr18	35950147	35950158	ATGATGAGTAA	1	+
chr18	3653029	3653040	ATTCTGACTCA	1	+
chr18	3653044	3653055	GAGCTGAGTCA	1	-
chr18	39563131	39563142	TGAATGACTCA	1	+
chr18	39762194	39762205	TAAATGACTCA	1	+
chr18	4004601	4004612	CTGATGAGTCA	1	-
chr18	42654099	42654110	GAAATGACTAA	1	-
chr18	43043569	43043580	AAGATGACTGA	1	-
chr18	43756144	43756155	ATAATGAGTAA	1	-
chr18	43764954	43764965	AAACTGACTCA	1	-
chr18	46253752	46253763	AGGATGACTCA	1	-
chr18	46342192	46342203	GCTCTGAGTCA	1	+
chr18	46704369	46704380	AGGATGAGTCA	1	-
chr18	48554720	48554731	AGTATGAGTGA	1	+
chr18	48603751	48603762	TGAATGAATCA	1	-
chr18	52443690	52443701	TGAATGAATCA	1	+
chr18	52443731	52443742	AAAATGAGTGA	1	-
chr18	54315374	54315385	TGAATGACTGA	1	-
chr18	55876774	55876785	GTTATGAGTCA	1	-
chr18	56017171	56017182	AATATGACTGA	1	-
chr18	56206064	56206075	GGAATGAGTGA	1	+
chr18	56327803	56327814	CAGATGACTCA	1	-
chr18	56700626	56700637	AATATGAGTGA	1	+
chr18	56791211	56791222	TGAATGACTGA	1	-
chr18	60825511	60825522	TTAATGAGTAA	1	+
chr18	67566588	67566599	AAAATGACTCA	1	-
chr18	67649330	67649341	ATTATGAATCA	1	-
chr18	69848634	69848645	AATATGACTAA	1	+
chr18	71730527	71730538	AATATGACTCA	1	-
chr18	72735714	72735725	GGAATGACTAA	1	-
chr18	74452516	74452527	GCGATGACTCA	1	-
chr18	8486116	8486127	TAAATGACTCA	1	+
chr18	8615583	8615594	ATGATGACTCA	1	+
chr18	8994778	8994789	ACAATGACTCA	1	-
chr18	8994835	8994846	AAGATGACTAA	1	-
chr18	9619711	9619722	TGGATGAGTCA	1	+
chr19	10356181	10356192	CATCTGAGTCA	1	-
chr19	10370891	10370902	AGTCTGACTCA	1	-
chr19	11652223	11652234	GAAATGACTCT	1	+
chr19	1169819	1169830	CATATGACTCA	1	+
chr19	13051792	13051803	AGTCTGACTCA	1	+
chr19	14630957	14630968	TATATGAGTCA	1	+
chr19	15402723	15402734	AGGATGACTGA	1	-
chr19	16733979	16733990	AGAATGAGTCA	1	+
chr19	262339	262350	ATGATGACTAA	1	+
chr19	33152525	33152536	GGCATGAGTCA	1	+
chr19	33627431	33627442	AGCATGACTCA	1	-
chr19	34734649	34734660	TCTATGACTCA	1	-
chr19	35905567	35905578	GGATTGAGTCA	1	-
chr19	36488482	36488493	GAGATGACTAA	1	-
chr19	36542328	36542339	GATCTGACTCA	1	+
chr19	36731150	36731161	ATTATGACTAA	1	+
chr19	38535569	38535580	ATACTGACTCA	1	+
chr19	3981659	3981670	TGTCTGAGTCA	1	-
chr19	40098341	40098352	CAAATGACTCA	1	+
chr19	40946107	40946118	AAACTGAGTCA	1	-
chr19	44302985	44302996	GTCATGAGTCA	1	+
chr19	45254722	45254733	GTTCTGACTCA	1	-
chr19	47333361	47333372	TTACTGAGTCA	1	+
chr19	47783616	47783627	GATCTGAATCA	1	-
chr19	49832747	49832758	AGAATGACTCA	1	+
chr19	50435606	50435617	GTGCTGACTCA	1	-
chr19	50526238	50526249	TGGCTGACTCA	1	-
chr19	50924209	50924220	TGTATGACTCA	1	-
chr19	54707235	54707246	GATCTGAATCA	1	-
chr19	54843775	54843786	TCAATGACTCA	1	+
chr19	5716396	5716407	GAACTGAATCA	1	-
chr19	5716496	5716507	GTTTTGACTCA	1	+
chr19	6988435	6988446	GGAATGACTCA	1	+
chr19	7640511	7640522	ATGCTGACTCA	1	-
chr19	7720644	7720655	GAAATGAGTAA	1	+
chr19	8252675	8252686	CTGATGACTCA	1	-
chr19	8511097	8511108	ATACTGACTCA	1	+
chr19	9691615	9691626	GATCTGAGTAA	1	+
chr19	9782580	9782591	GAACTGAGTAA	1	+
chr2	100120621	100120632	GAAATGAGTCA	1	-
chr2	100120649	100120660	AGAATGAGTCA	1	-
chr2	100747810	100747821	TATATGAGTCA	1	+
chr2	102294233	102294244	GTTTTGAGTCA	1	+
chr2	102574708	102574719	GTGATGAATCA	1	-
chr2	1040929	1040940	GAAATGACTAA	1	-
chr2	105796287	105796298	GAGATGACTCA	1	+
chr2	106364696	106364707	GGGATGAGTAA	1	-
chr2	106484659	106484670	GACATGAGTCA	1	-
chr2	109147363	109147374	TGAATGAATCA	1	+
chr2	111413454	111413465	TGGATGACTCA	1	-
chr2	112645532	112645543	GGACTGAGTAA	1	+
chr2	112763840	112763851	ATAATGACTAA	1	+
chr2	113244867	113244878	GGGATGAATCA	1	-
chr2	113510384	113510395	GAGATGACTAA	1	+
chr2	113542075	113542086	AGACTGACTCA	1	-
chr2	113938196	113938207	TTAATGACTCA	1	-
chr2	118805242	118805253	TAGATGAGTCA	1	+
chr2	118819141	118819152	GTGATGACTAA	1	-
chr2	119751842	119751853	AGAATGAGTGA	1	+
chr2	120540047	120540058	AGGATGACTAA	1	-
chr2	122533378	122533389	AGAATGAGTCA	1	-
chr2	12266421	12266432	TAAATGAGTAA	1	+
chr2	123464526	123464537	AAACTGACTCA	1	+
chr2	123464558	123464569	AAACTGACTCA	1	+
chr2	123465371	123465382	GGAATGAGTAA	1	-
chr2	123495409	123495420	AATATGAGTCA	1	-
chr2	126122004	126122015	AAGTTGAGTCA	1	+
chr2	12748326	12748337	ACTATGACTCA	1	-
chr2	128266393	128266404	TGATTGAGTCA	1	-
chr2	133012526	133012537	AATTTGACTCA	1	-
chr2	135048072	135048083	GAAATGACTAA	1	-
chr2	135494683	135494694	GAGATGAGTGA	1	+
chr2	137041992	137042003	AGAATGAGTGA	1	-
chr2	139280893	139280904	GAGATGACTAA	1	-
chr2	148393365	148393376	AGACTGACTCA	1	-
chr2	149017384	149017395	AGCATGACTCA	1	-
chr2	153350114	153350125	GTAATGAGTGA	1	+
chr2	157165812	157165823	TAAATGACTCA	1	+
chr2	157765517	157765528	AGCATGACTCA	1	-
chr2	160082860	160082871	AAGCTGAGTCA	1	+
chr2	160106685	160106696	TGACTGACTCA	1	-
chr2	162028250	162028261	TAAATGACTCA	1	+
chr2	162056615	162056626	CATCTGACTCA	1	+
chr2	169574755	169574766	AATATGACTCA	1	+
chr2	172175283	172175294	TTTCTGAGTCA	1	-
chr2	172575458	172575469	AATATGACTGA	1	+
chr2	172738796	172738807	GGGCTGACTCA	1	+
chr2	174010361	174010372	GTGCTGACTCA	1	-
chr2	17824606	17824617	GAGATGAATCA	1	-
chr2	17824621	17824632	CAGATGACTCA	1	-
chr2	187440262	187440273	TAGATGAGTCA	1	-
chr2	187616664	187616675	AGCATGACTCA	1	-
chr2	190663621	190663632	ATTATGACTAA	1	-
chr2	192112618	192112629	AGGATGAATCA	1	+
chr2	195481388	195481399	AAGATGACTAA	1	-
chr2	197133938	197133949	GGCATGAGTCA	1	-
chr2	197153855	197153866	TGAATGACTAA	1	+
chr2	198024525	198024536	AGGTTGACTCA	1	+
chr2	198774289	198774300	GAGATGAATCA	1	+
chr2	200842971	200842982	CATCTGACTCA	1	+
chr2	20095412	20095423	TGTATGAGTAA	1	-
chr2	201270764	201270775	TGAATGAGTAA	1	-
chr2	201270776	201270787	GGGATGACTCA	1	-
chr2	201273277	201273288	CTGATGAGTCA	1	-
chr2	201319079	201319090	GACATGACTCA	1	+
chr2	201320386	201320397	TTGATGAGTCA	1	-
chr2	203098332	203098343	GAGATGACTCA	1	-
chr2	207780058	207780069	GAACTGACTCA	1	+
chr2	207988218	207988229	GCTATGAGTCA	1	+
chr2	208193955	208193966	AAGATGACTGA	1	+
chr2	209145863	209145874	TTGCTGACTCA	1	-
chr2	210245111	210245122	GTAATGAGTCA	1	+
chr2	21476737	21476748	AGGCTGACTCA	1	+
chr2	215595958	215595969	GGAATGACTCT	1	-
chr2	215704260	215704271	TATTTGACTCA	1	+
chr2	216769026	216769037	AGGATGACTCA	1	+
chr2	217060422	217060433	TATCTGACTCA	1	-
chr2	217253104	217253115	TAGATGAGTCA	1	-
chr2	220003693	220003704	GAAATGAGTCA	1	-
chr2	220190710	220190721	AGTATGACTGA	1	+
chr2	220246430	220246441	GGAATGACTCT	1	-
chr2	222202893	222202904	GGAATGACTAA	1	-
chr2	223174315	223174326	AGGATGACTCA	1	+
chr2	223558843	223558854	GTAATGACTGA	1	+
chr2	223906398	223906409	GTTATGAGTCA	1	+
chr2	225685647	225685658	AGAATGAATCA	1	+
chr2	227080911	227080922	GGAATGACTGA	1	+
chr2	228520373	228520384	AGTATGAATCA	1	-
chr2	228654617	228654628	AGTATGACTCA	1	-
chr2	228804421	228804432	GGTATGAGTGA	1	-
chr2	228967843	228967854	GTGATGAGTGA	1	+
chr2	229478170	229478181	ATACTGAGTCA	1	-
chr2	234472932	234472943	AGGATGAGTCA	1	+
chr2	235215644	235215655	GGTATGAGTCA	1	+
chr2	235804857	235804868	GAGTTGAGTCA	1	+
chr2	242033746	242033757	CATCTGACTCA	1	+
chr2	24211531	24211542	AAAATGAGTAA	1	-
chr2	242251651	242251662	AAGATGACTAA	1	+
chr2	26241173	26241184	GTGCTGACTCA	1	+
chr2	26309233	26309244	TTAATGACTAA	1	-
chr2	26567676	26567687	GGACTGACTCA	1	-
chr2	2876685	2876696	GTTCTGACTCA	1	+
chr2	29971108	29971119	TGTCTGAGTCA	1	+
chr2	30378950	30378961	GTGATGACTAA	1	-
chr2	31089879	31089890	GAACTGACTCA	1	-
chr2	31241216	31241227	TAACTGACTCA	1	+
chr2	32360626	32360637	GTAATGAGTCA	1	-
chr2	33723812	33723823	TCTATGAGTCA	1	+
chr2	3629342	3629353	GGAATGAGTCT	1	-
chr2	37153454	37153465	ATTATGAGTCA	1	-
chr2	37381022	37381033	GTGATGAATCA	1	+
chr2	37788980	37788991	GCTATGAGTCA	1	+
chr2	37872741	37872752	GCTCTGACTCA	1	+
chr2	38080878	38080889	AAAATGAGTAA	1	-
chr2	38104843	38104854	ACAATGAGTCA	1	-
chr2	38243709	38243720	ATTATGACTAA	1	-
chr2	38396429	38396440	AGGTTGAGTCA	1	+
chr2	38506545	38506556	GATATGAATCA	1	+
chr2	38750792	38750803	GCTCTGAGTCA	1	-
chr2	38770082	38770093	AAGCTGAGTCA	1	+
chr2	39493418	39493429	GAGATGACTGA	1	-
chr2	45908999	45909010	TGTCTGAGTCA	1	+
chr2	46085216	46085227	GGTTTGAGTCA	1	+
chr2	46697294	46697305	GTTATGAGTAA	1	+
chr2	46928503	46928514	TGTATGAGTCA	1	+
chr2	47177737	47177748	CAAATGACTCA	1	-
chr2	47562302	47562313	GAATTGACTCA	1	-
chr2	48984282	48984293	AGGATGACTCA	1	-
chr2	50973855	50973866	GGGATGACTCA	1	-
chr2	58109225	58109236	GGTCTGACTCA	1	+
chr2	58215453	58215464	GCAATGAGTCA	1	+
chr2	60619372	60619383	GAGATGAGTAA	1	-
chr2	61059986	61059997	AAGTTGACTCA	1	-
chr2	61344922	61344933	AAGATGACTGA	1	+
chr2	61847806	61847817	CAGATGAGTCA	1	-
chr2	62568152	62568163	GGAATGACTCT	1	-
chr2	64440294	64440305	CGAATGACTCA	1	+
chr2	667490	667501	TGGATGACTCA	1	-
chr2	674492	674503	GTGATGAATCA	1	+
chr2	70768605	70768616	AGATTGACTCA	1	-
chr2	74087008	74087019	TGAATGAATCA	1	-
chr2	74795984	74795995	GTGCTGAGTCA	1	-
chr2	75059203	75059214	CTGATGACTCA	1	-
chr2	75093378	75093389	GCTCTGACTCA	1	-
chr2	75698334	75698345	AGGATGACTAA	1	+
chr2	75824121	75824132	TGGATGACTCA	1	-
chr2	80688831	80688842	ATTATGAGTCA	1	+
chr2	8231229	8231240	AGGCTGACTCA	1	+
chr2	8314833	8314844	GAGATGAATCA	1	+
chr2	86709348	86709359	AGGCTGAGTCA	1	+
chr2	86713906	86713917	GAGCTGACTCA	1	-
chr2	89060930	89060941	CAAATGAGTCA	1	-
chr2	9211368	9211379	AGGATGACTCA	1	+
chr2	96367617	96367628	GGAATGAATCA	1	-
chr2	96841886	96841897	AGGATGAGTCA	1	-
chr2	97432808	97432819	TAGATGAGTCA	1	+
[truncated: 3,448 more rows]
