# Supplementary material for: Relationship between histone modifications and transcription factor binding is protein family specific
Source: Genome Res. 2018 Mar;28(3):321–33. doi: 10.1101/gr.220079.116 (PMC5848611; doi:10.1101/gr.220079.116)
Supplement: Supplemental Material [file supp_gr.220079.116_Supplemental_Material.zip › Supplemental_Material/BHLHE40/BHLHE40.00000000001]

0	1	0.0152151	0.00938329	0.00709077	0.0320466	0.0179229	0.0117997	0.0941639	0.00996909	0.0259682	0.0752821
0	1	0.0894627	0.0263512	0.0119262	0.0678865	0.057924	0.067232	0.124431	0.0345642	0.0173296	0.012846
0	1	0.0171509	0.00284529	0.0406626	0.0171102	0.0164479	0.0278628	0.00391696	0.0290884	0.027883	0.0147244
0	1	0.112559	0.104208	0.00650664	0.0520054	0.0939081	0.0478539	0.128772	0.0332669	0.0164381	0.0121814
0	1	0.137275	0.154549	0.0102306	0.0877367	0.140797	0.0497686	0.155728	0.0413763	0.0318695	0.0210501
0	1	0.0517872	0.0361394	0.00237712	0.0339968	0.0830366	0.0425669	0.28555	0.0186206	0.0590007	0.018368
0	1	0.127383	0.0334091	0.0094679	0.0912587	0.0448385	0.0951395	0.230285	0.0451662	0.0261608	0.00887236
0	1	0.0312791	0.0187667	0.0156014	0.0088795	0.0399021	0.0219377	0.0136191	0.00765794	0.0081463	0.0265183
0	1	0.00470844	0.00554679	0.00471364	0.0387992	0.0136709	0.00721919	0.0170568	0.0123834	0.00826333	0.0492317
0	1	0.0793636	0.154553	0.00596311	0.0297945	0.0857078	0.0290017	0.117388	0.0627286	0.0128645	0.00906742
0	1	0.0218594	0.0191835	0.00779669	0.0340281	0.0193522	0.00720019	0.0190313	0.0175505	0.0166268	0.0128927
0	1	0.0108727	0.00554679	0.00300186	0.0666477	0.0121186	0.00633038	0.0271675	0.0117539	0.0116701	0.00584685
0	1	0.0115731	0.00931528	0.00471364	0.0212394	0.0290327	0.00968339	0.218504	0.00879096	0.03978	0.0187162
0	1	0.00840834	0.00355662	0.010765	0.0300153	0.00814821	0.00818046	0.0599297	0.00804864	0.0172088	0.0504946
0	1	0.0178224	0.00469165	0.0202259	0.00730149	0.0224036	0.0106237	0.00856368	0.0126004	0.0150447	0.0104244
0	1	0.245656	0.55008	0.00795056	0.0106939	0.213863	0.0991812	0.0555988	0.141404	0.00917288	0.0145829
0	1	0.141561	0.114364	0.00408083	0.0122719	0.0499268	0.0664792	0.241956	0.0634936	0.0101271	0.00853514
0	1	0.00403701	0.00948902	0.00541959	0.0371401	0.0247064	0.0122819	0.0157404	0.0152964	0.0197611	0.00599109
0	1	0.00403701	0.00867197	0.00533846	0.0371401	0.0236403	0.0122819	0.0152514	0.0152117	0.0202802	0.00582743
0	1	0.0577105	0.0094197	0.00977789	0.0784945	0.0207972	0.0383008	0.146752	0.0174414	0.0205196	0.00990612
0	1	0.0238793	0.00980702	0.00767488	0.0420067	0.0242373	0.0125473	0.0356487	0.0118777	0.0197493	0.00814169
0	1	0.00941407	0.00682563	0.00537898	0.0155762	0.0174148	0.00618938	0.0106507	0.0145931	0.0120941	0.0092902
0	1	0.0245769	0.0295726	0.00896495	0.0435564	0.0324819	0.0198663	0.228988	0.017582	0.0274512	0.0199891
0	1	0.131804	0.0361106	0.00888375	0.0904291	0.0555156	0.0775485	0.309546	0.0391704	0.0703879	0.0203747
0	1	0.00470844	0.00270149	0.00592251	0.0354572	0.00842394	0.00949524	0.0340342	0.0118581	0.012599	0.0450221
0	1	0.0163857	0.00568631	0.00412952	0.0501174	0.0115455	0.0159513	0.0289205	0.0091817	0.0101271	0.0497418
0	1	0.0440912	0.0137874	0.0100926	0.0453039	0.0289158	0.016715	0.191038	0.00873999	0.0140874	0.0307152
0	1	0.00336277	0.00525918	0.0118613	0.00520675	0.00616299	0.00766054	0.00259923	0.00459085	0.00986156	0.00605617
0	1	0.00975119	0.00810447	0.00717198	0.00702111	0.0171097	0.00282468	0.00398947	0.00687649	0.0103218	0.0305518
0	1	0.0246647	0.0239099	0.00596311	0.0342314	0.0457792	0.0215881	0.142302	0.0156871	0.0242144	0.0543379
0	1	0.0121082	0.006538	0.0061416	0.0085551	0.0188397	0.00991759	0.00865593	0.00881052	0.0102924	0.015195
0	1	0.0221966	0.0157775	0.00697719	0.0293887	0.0226587	0.0213087	0.132202	0.0156871	0.0229915	0.010432
0	1	0.0221966	0.0157775	0.00709077	0.0296983	0.0226587	0.0214264	0.132914	0.0156871	0.0229915	0.010432
0	1	0.101255	0.0243135	0.00713137	0.0580029	0.054636	0.0586159	0.238779	0.0442316	0.0205434	0.00635541
0	1	0.0897953	0.0191981	0.00713137	0.0410155	0.046035	0.0655606	0.110933	0.0254954	0.0204935	0.0160127
0	1	0.0820549	0.0253046	0.00654725	0.0498938	0.0325069	0.0492973	0.139706	0.0258624	0.0143267	0.017711
0	1	0.237607	0.244839	0.00533838	0.0433783	0.0712799	0.161503	0.339334	0.112387	0.0215031	0.0156345
0	1	0.0142103	0.00270149	0.00475425	0.0661825	0.00759676	0.0130193	0.015924	0.0107055	0.0397954	0.00967876
0	1	0.128954	0.0278701	0.0089609	0.0493023	0.0579132	0.0675152	0.148493	0.0313545	0.031518	0.0112983
0	1	0.00369989	0.00739315	0.0113015	0.0432655	0.00945552	0.00896682	0.0131412	0.00726722	0.0220199	0.011342
0	1	0.0245507	0.0171717	0.00533838	0.0527395	0.0622654	0.0184725	0.152855	0.018383	0.0372921	0.0107682
0	1	0.0265118	0.0174878	0.00533838	0.054369	0.0603426	0.0189732	0.146275	0.0168396	0.0340904	0.0105466
0	1	0.108262	0.024817	0.0053048	0.059839	0.0283181	0.0781881	0.137049	0.0355092	0.0138219	0.0155694
0	1	0.0228679	0.0179192	0.00269713	0.00241916	0.0407751	0.013587	0.00327622	0.00845074	0.00860481	0.0103679
0	1	0.0976966	0.0667469	0.00767488	0.0131571	0.0908493	0.0693943	0.0151358	0.0275451	0.00247192	0.0140304
0	1	0.155054	0.0969537	0.00529778	0.0217185	0.0458955	0.161374	0.359319	0.102459	0.0345808	0.0115794
0	1	0.256183	0.487494	0.00475425	0.0542766	0.122942	0.17326	0.412909	0.230409	0.00443029	0.0262712
0	1	0.011434	0.00418342	0.00954908	0.00403057	0.0182258	0.0109082	0.0118596	0.0114869	0.0056619	0.017711
0	1	0.0080712	0.011941	0.00414574	0.00686992	0.020522	0.0114476	0.0035445	0.0107152	0.00640609	0.0203683
0	1	0.082308	0.117731	0.00650664	0.00460195	0.0935846	0.0444123	0.0216883	0.0538286	0.00964832	0.0205866
0	1	0.00706265	0.0177644	0.00408891	0.0312389	0.0169465	0.0108395	0.0999189	0.00306709	0.0183132	0.0232238
0	1	0.00437131	0.0164965	0.00771551	0.0533363	0.016497	0.0110651	0.0453218	0.00459085	0.0186863	0.0176546
0	1	0.0430502	0.0447562	0.00533838	0.0553278	0.0608484	0.0153523	0.0657782	0.013753	0.0143267	0.0256367
0	1	0.0564445	0.0255298	0.00058413	0.0539979	0.0359493	0.0487034	0.148056	0.030545	0.033075	0.0108786
0	1	0.180424	0.205935	0.00475425	0.0261	0.0516158	0.139124	0.467178	0.102598	0.0199886	0.0128346
0	1	0.0286455	0.0955172	0.0101738	0.0512535	0.109842	0.0343555	0.0438755	0.0279358	0.0108712	0.0503126
0	1	0.0164795	0.0227613	0.00648234	0.0110623	0.0324796	0.0149692	0.0182308	0.00841982	0.00494385	0.0408048
0	1	0.00269134	0.00355662	0.00654725	0.0174346	0.00514245	0.00945722	0.00592915	0.00382897	0.00717644	0.0316545
0	1	0.0337483	0.0159214	0.00596311	0.0665505	0.0138142	0.0242026	0.0621519	0.0165108	0.0206523	0.0172453
0	1	0.0213841	0.00608905	0.00596311	0.0270084	0.0234974	0.0153616	0.23986	0.00879096	0.0337332	0.0279559
0	1	0.0783212	0.118824	0.00775611	0.0222642	0.0903753	0.0475922	0.0556094	0.0340748	0.00544322	0.0761511
0	1	0.0100911	0.0189105	0.00358599	0.0134375	0.0298923	0.0159513	0.00406001	0.0234796	0.00815997	0.0562861
0	1	0.0124426	0.00138313	0.0135974	0.00581153	0.0199081	0.0120673	0.00176205	0.00841982	0.0131832	0.0186568
0	1	0.00706265	0.00483546	0.0062714	0.0257974	0.00224035	0.00402244	0.00669743	0.00572389	0.0145661	0.00592647
0	1	0.167934	0.143161	0.00678256	0.0443525	0.101963	0.0888683	0.364213	0.0641705	0.0222212	0.0121232
0	1	0.173911	0.142344	0.00717198	0.0464313	0.100521	0.0886666	0.367304	0.0651423	0.0235028	0.012357
0	1	0.0242108	0.0396673	0.00834024	0.0337037	0.0394096	0.0179624	0.00865593	0.0130303	0.0170641	0.00770587
0	1	0.0262583	0.0248809	0.00417012	0.0506705	0.0423004	0.0181009	0.0618197	0.0167436	0.0155235	0.0139615
0	1	0.0218566	0.021242	0.00361957	0.0138059	0.0500665	0.0199258	0.00918792	0.00994357	0.0139442	0.01028
0	1	0.0646919	0.02496	0.00650664	0.0311367	0.0481024	0.0344213	0.21672	0.0134139	0.027945	0.0190201
0	1	0.108625	0.140027	0.0215159	0.0298409	0.029116	0.16139	0.059117	0.238567	0.027165	0.119844
0	1	0.0126405	0.00867197	0.0271949	0.0189686	0.00969249	0.00481568	0.00904289	0.00887457	0.0281486	0.0125302
0	1	0.0571119	0.163816	0.00354538	0.0209684	0.113851	0.0313681	0.0899477	0.0336402	0.0096222	0.0140622
0	1	0.311238	0.886207	0.0100764	0.075378	0.0295082	0.458024	0.880795	0.685522	0.0267755	0.0326737
0	1	0.0988381	0.0154976	0.00529778	0.0131907	0.0390853	0.0530347	0.0920537	0.0310403	0.0180476	0.013648
0	1	0.00706265	0.0120848	0.00292065	0.0722446	0.00756155	0.00839736	0.0151708	0.011877	0.0147911	0.00983893
0	1	0.0112492	0.00682563	0.0133233	0.0112987	0.0174851	0.011894	0.0069618	0.0118581	0.0156997	0.0553795
0	1	0.128759	0.076714	0.00658785	0.0238509	0.0972612	0.0533957	0.0523692	0.0496339	0.00738963	0.0262737
0	1	0.169219	0.352962	0.0063856	0.0275433	0.181746	0.0823355	0.0620343	0.116411	0.00271127	0.0189068
0	1	0.00908255	0.00685966	0.00358599	0.0641482	0.00738281	0.00919179	0.0231028	0.005776	0.0261815	0.00586913
0	1	0.139217	0.127519	0.0095085	0.0328185	0.0968161	0.0585158	0.286734	0.063599	0.0413295	0.00957834
0	1	0.0255032	0.028649	0.00790308	0.0671182	0.047149	0.0163044	0.224619	0.0133411	0.0687814	0.023325
0	1	0.0246628	0.0282938	0.00900559	0.0662614	0.0460829	0.0163044	0.219814	0.0133623	0.0682623	0.0222846
0	1	0.0428931	0.135317	0.00954908	0.010045	0.0218672	0.0616317	0.0889657	0.0732692	0.00544868	0.015072
0	1	0.109078	0.101946	0.00954908	0.0278922	0.0950001	0.0526232	0.13474	0.0412981	0.0140874	0.01427
0	1	0.00975119	0.00967094	0.00479485	0.0494577	0.0178232	0.0092839	0.0171548	0.00765794	0.00859407	0.00333605
0	1	0.269809	0.578676	0.0112203	0.0268748	0.0498784	0.308387	0.269065	0.405624	0.0230681	0.0191716
0	1	0.0499653	0.0475138	0.00842146	0.0155322	0.0801873	0.029676	0.0435395	0.0274105	0.0161991	0.00417773
0	1	0.0596081	0.126081	0.00760192	0.00674073	0.0566392	0.0398712	0.0178872	0.0290689	0.00667158	0.0162961
0	1	0.214169	0.111813	0.00748045	0.0284529	0.102872	0.0974621	0.195039	0.0558391	0.0269518	0.0142418
0	1	0.1807	0.078925	0.0062145	0.0325963	0.0928452	0.113204	0.198736	0.0399458	0.0249325	0.0337327
0	1	0.00336277	0.0122286	0.00354538	0.0413736	0.0146141	0.0109768	0.00790643	0.00496201	0.0136294	0.0085812
0	1	0.138591	0.214184	0.00592251	0.025517	0.0453202	0.118766	0.379073	0.116168	0.0298621	0.0233715
0	1	0.010388	0.00718086	0.0179055	0.00984212	0.0250601	0.0102706	0.00979243	0.00881052	0.0170436	0.016671
0	1	0.0255621	0.0227519	0.00479485	0.0245438	0.0496604	0.0172563	0.0302355	0.00713045	0.0148316	0.0598448
0	1	0.22377	0.16621	0.010052	0.0198892	0.0739598	0.134016	0.340757	0.0780249	0.00986156	0.0128029
0	1	0.0220574	0.0233145	0.0123018	0.00819709	0.0352192	0.0158425	0.00425546	0.0101292	0.0116154	0.0465274
0	1	0.0908023	0.127876	0.00237712	0.019757	0.0518209	0.0660875	0.176711	0.052754	0.0274044	0.0107171
0	1	0.207167	0.0309019	0.0044378	0.104688	0.0401299	0.273946	0.532463	0.125368	0.105853	0.0177104
0	1	0.0501353	0.0116413	0.00596311	0.0409753	0.0259674	0.0325149	0.183319	0.0168201	0.0154963	0.0435233
0	1	0.149006	0.22797	0.00300186	0.0322137	0.0929198	0.0706194	0.177507	0.0871979	0.0131299	0.0220771
0	1	0.148152	0.0375333	0.00879457	0.0424541	0.0514031	0.0791816	0.302598	0.0505242	0.043485	0.00906144
0	1	0.20595	0.474899	0.0173731	0.0248873	0.276034	0.0844865	0.0733736	0.122072	0.00890412	0.0203313
0	1	0.162231	0.145726	0.00529778	0.0328625	0.0405666	0.116922	0.517923	0.0940777	0.0204049	0.0070454
0	1	0.00870735	0.00739315	0.0113421	0.00367276	0.0114569	0.0066013	0.00338301	0.00992401	0.0118548	0.0103983
0	1	0.00336277	0.00947333	0.00896495	0.0143666	0.0184331	0.0127244	0.00591169	0.00804864	0.0172773	0.0266758
0	1	0.00835136	0.0224671	0.00471364	0.0391731	0.0220756	0.00839796	0.0492531	0.010642	0.0298763	0.00754443
0	1	0.00818265	0.00486927	0.0113421	0.00671492	0.0241336	0.0105165	0.0063227	0.0153159	0.0150502	0.0282922
0	1	0.0706245	0.0169203	0.025986	0.00721634	0.0753047	0.0232899	0.00733818	0.0206686	0.0313007	0.017074
0	1	0.0292564	0.0327706	0.00717198	0.00774776	0.0815259	0.0130193	0.0114661	0.0194443	0.00693704	0.0180261
0	1	0.195763	0.108929	0.00774786	0.0240797	0.0499782	0.104485	0.344727	0.059223	0.0233581	0.0149502
0	1	0.0886272	0.0999056	0.00658785	0.0457803	0.0744421	0.0430639	0.0259677	0.0263697	0.0165331	0.0813994
0	1	0.00470844	0.00398033	0.00633622	0.0197044	0.00936803	0.0101634	0.00398947	0.00726722	0.0103664	0.00568532
0	1	0.0384871	0.00867197	0.00533838	0.030119	0.0212205	0.0170289	0.0983592	0.0240559	0.0180738	0.00760983
0	1	0.0262877	0.0230346	0.0609049	0.0596568	0.0480036	0.0545421	0.00926041	0.0410187	0.0711471	0.15711
0	1	0.00403701	0.00995082	0.00541959	0.0379919	0.0255735	0.0122819	0.0157404	0.0146614	0.0192967	0.00624827
0	1	0.0077369	0.0059705	0.00475425	0.00708387	0.0108457	0.0120673	0.00505802	0.0103539	0.00717644	0.0426573
0	1	0.0680798	0.0811128	0.00650664	0.0562899	0.0796334	0.0330987	0.0281379	0.0128626	0.0135344	0.0485984
0	1	0.0571726	0.296954	0.00475425	0.0110183	0.0731359	0.0384963	0.0132137	0.0718908	0.00321611	0.0315535
0	1	0.0800378	0.0515995	0.0412385	0.0127886	0.146402	0.0642341	0.0131774	0.0325071	0.0191612	0.0139746
0	1	0.0947245	0.0256989	0.00900559	0.0409171	0.0692303	0.0493774	0.186378	0.03407	0.0409103	0.0117493
0	1	0.0164767	0.0216042	0.00887569	0.072356	0.0470476	0.018454	0.0500659	0.0103343	0.0185264	0.0360996
0	1	0.0142066	0.0120484	0.0130538	0.0079063	0.0180266	0.0108173	0.00655244	0.00955287	0.00982653	0.0210086
0	1	0.00694966	0.00412414	0.027982	0.00883549	0.0103748	0.012635	0.00331247	0.00763836	0.0212659	0.0149255
0	1	0.249168	0.382916	0.0058819	0.0287432	0.0720562	0.161357	0.337819	0.213228	0.0105905	0.0137411
0	1	0.10335	0.0221794	0.00771551	0.123998	0.0444483	0.08244	0.24421	0.0560224	0.0714417	0.00904169
0	1	0.0020171	0.00341281	0.0239903	0.00334835	0.00896141	0.0104092	0.00203098	0.0118581	0.0100954	0.0118705
0	1	0.138662	0.142863	0.0107915	0.0161619	0.259315	0.0551417	0.0476007	0.0730026	0.00556401	0.0360197
0	1	0.155168	0.202738	0.0113827	0.00980872	0.230807	0.0685428	0.030163	0.0729799	0.00890412	0.0286143
0	1	0.205865	0.405164	0.00909469	0.00823069	0.0662461	0.164954	0.121222	0.184346	0.00443901	0.014363
0	1	0.113805	0.378043	0.00412952	0.0175227	0.173693	0.0646397	0.0383333	0.0613307	0.00792058	0.0622455
0	1	0.00336277	0.00326901	0.00713137	0.0079503	0.0146619	0.0107623	0.00267173	0.0107251	0.00938285	0.0307088
0	1	0.0555294	0.0502177	0.00725311	0.0482267	0.0817337	0.0365948	0.173826	0.0257679	0.0305955	0.0305821
0	1	0.265294	0.230583	0.00709077	0.0473765	0.0324388	0.300926	0.526797	0.222041	0.0347939	0.0186347
0	1	0.0780198	0.0331687	0.0080716	0.0816438	0.0351634	0.0534373	0.166402	0.0130123	0.030841	0.0544976
0	1	0.039155	0.0137874	0.00721256	0.0602004	0.0268365	0.0268011	0.0410311	0.0145345	0.0171865	0.0113757
0	1	0.0124426	0.00199017	0.00889183	0.00302395	0.0106915	0.00653028	0.00128148	0.00996317	0.0163145	0.00828231
0	1	0.0260113	0.0129399	0.0119668	0.00911585	0.019047	0.0130953	0.00587273	0.0137726	0.00372096	0.0350151
0	1	0.00537987	0.00525918	0.00583331	0.105595	0.0163538	0.0225017	0.0405313	0.00551282	0.0139793	0.113131
0	1	0.059187	0.0261675	0.0095085	0.0245959	0.0642466	0.0289105	0.0343823	0.013753	0.023975	0.0168354
0	1	0.00706265	0.00724932	0.00417012	0.0383508	0.0133828	0.0110081	0.0401516	0.0107251	0.0156019	0.0335637
0	1	0.201657	0.217811	0.00237712	0.00904551	0.0191467	0.137683	0.278455	0.166484	0.0100855	0.01036
0	1	0.00100855	0.00398033	0.0164046	0.00339238	0.00356384	0.0061888	0.00267173	0.00687649	0.0133432	0.00843647
0	1	0.183563	0.239024	0.00997235	0.0385409	0.143263	0.0937537	0.0974683	0.108448	0.0167986	0.00670576
0	1	0.0534727	0.0218694	0.00721256	0.0963388	0.0480683	0.0177559	0.109328	0.0282027	0.0336175	0.00926428
0	1	0.043616	0.0234583	0.011845	0.05647	0.0400235	0.04109	0.0808113	0.0427763	0.0157605	0.00434162
0	1	0.182341	0.0557828	0.00834024	0.107327	0.105858	0.128009	0.16256	0.104555	0.0463339	0.0174863
0	1	0.162821	0.0878775	0.00233652	0.0330844	0.0314237	0.127818	0.288822	0.0728381	0.0291059	0.0105919
0	1	0.0371025	0.0210444	0.00908672	0.0185202	0.0847365	0.0277771	0.0125004	0.0202975	0.0120941	0.0053382
0	1	0.0205137	0.0258798	0.00475425	0.0516523	0.0327988	0.0101321	0.0141734	0.0105009	0.013317	0.0091935
0	1	0.0124426	0.00199017	0.00851437	0.00492637	0.0122701	0.00974165	0.00323997	0.00777296	0.00977237	0.00520552
0	1	0.00537987	0.0323738	0.00741329	0.0525203	0.0262145	0.0120673	0.0468759	0.0124506	0.00934699	0.0174883
0	1	0.0319952	0.00270149	0.0106768	0.00976469	0.0118635	0.0142545	0.0179983	0.0103663	0.00585967	0.00825343
0	1	0.0272421	0.00935805	0.00434861	0.0150154	0.036713	0.0288228	0.0551488	0.0080291	0.0165593	0.0245605
0	1	0.052388	0.0439037	0.00707124	0.0431042	0.11342	0.0365893	0.143622	0.034006	0.0224453	0.0173942
0	1	0.0793692	0.0828911	0.00760187	0.0282165	0.0746972	0.0367695	0.247022	0.0340504	0.0367931	0.0134373
0	1	0.170073	0.107687	0.00658785	0.0236145	0.0596725	0.108876	0.230797	0.0855424	0.0182609	0.00918089
0	1	0.00706265	0.00341281	0.0148469	0.0119034	0.0169582	0.00895701	0.0089407	0.0110766	0.0113499	0.0166668
0	1	0.0468947	0.0182244	0.00553309	0.0408685	0.0471441	0.0208661	0.072355	0.0219428	0.0266156	0.00883571
0	1	0.0073998	0.00343258	0.0244446	0.00299556	0.0123738	0.00649403	0.00131774	0.00650534	0.0165538	0.0101507
0	1	0.00840834	0.0108652	0.00903914	0.0239051	0.0130355	0.00945722	0.00302573	0.00557685	0.0154788	0.0152436
0	1	0.208179	0.0240401	0.0142627	0.124227	0.0969846	0.177268	0.463797	0.0505824	0.14207	0.0408602
0	1	0.00706265	0.00682563	0.0147657	0.00274356	0.00397044	0.00755328	0.00388071	0.0091817	0.00419966	0.00511844
0	1	0.0296804	0.020613	0.00479485	0.0494919	0.0188519	0.0197077	0.160847	0.0122488	0.0103872	0.0522241
0	1	0.288524	0.362459	0.0118856	0.0100668	0.089708	0.119994	0.116531	0.131399	0.00518319	0.0142798
0	1	0.0824005	0.0702662	0.00933002	0.018701	0.0466271	0.0517798	0.0360021	0.0443522	0.00988767	0.0463361
0	1	0.216999	0.23633	0.00732608	0.0112876	0.0754042	0.102811	0.0591397	0.155243	0.00667158	0.00792862
0	1	0.0230834	0.00739315	0.00475425	0.0636664	0.0191972	0.0142153	0.0260741	0.00535273	0.0234637	0.00691506
0	1	0.0854094	0.0738257	0.00650664	0.0573623	0.0938958	0.0361609	0.345653	0.0259822	0.0395247	0.0256793
0	1	0.0763351	0.0642682	0.00888375	0.0263849	0.0766934	0.032117	0.28201	0.0210398	0.030284	0.0153019
0	1	0.0845781	0.0436552	0.010758	0.0109742	0.0994449	0.0342864	0.0243237	0.0224252	0.00518319	0.0373164
0	1	0.00468043	0.00682563	0.00650664	0.0116671	0.00804453	0.00494319	0.00530721	0.00459085	0.00768124	0.0147087
0	1	0.125732	0.0759297	0.00829963	0.0475074	0.0948475	0.0560278	0.374765	0.0424501	0.0396162	0.0164592
0	1	0.126331	0.0761102	0.00771551	0.0504107	0.0949663	0.0560756	0.382907	0.0443554	0.0410414	0.0154857
0	1	0.0081011	0.00696687	0.0142627	0.0116231	0.0108318	0.0112227	0.00587544	0.00959201	0.00693704	0.0986724
0	1	0.0077369	0.00611431	0.0141978	0.0114215	0.0097778	0.0112227	0.00587544	0.00959201	0.00693704	0.0949699
0	1	0.0077369	0.00611431	0.0137273	0.0110183	0.00972685	0.0109774	0.00587544	0.00958112	0.00619939	0.0921327
0	1	0.0766022	0.0250269	0.00116826	0.00480356	0.0433774	0.0329269	0.00913452	0.0221728	0.0081099	0.00799404
0	1	0.200806	0.347034	0.0179901	0.0345889	0.0452234	0.209772	0.351427	0.198501	0.0096222	0.0365836
0	1	0.156038	0.133991	0.00892437	0.0284969	0.0399036	0.168956	0.287271	0.219419	0.0298763	0.0125212
0	1	0.0053827	0.00739315	0.0111539	0.00884068	0.0180266	0.00825945	0.00530721	0.00728676	0.0138219	0.029359
0	1	0.116688	0.0786846	0.00650664	0.00883549	0.060051	0.0753494	0.00861967	0.0514223	0.00684891	0.00962355
0	1	0.262877	0.477235	0.00641736	0.0110183	0.0621348	0.306329	0.314221	0.348254	0.00667158	0.0205821
0	1	0.0547249	0.0126864	0.0201122	0.0166682	0.09276	0.0339796	0.00584181	0.0193663	0.018287	0.0545703
0	1	0.0181567	0.0181627	0.015431	0.0171102	0.047557	0.0140785	0.0752673	0.0126395	0.019536	0.0118896
0	1	0.0184145	0.00398033	0.0166804	0.00980872	0.0250028	0.00677784	0.00452145	0.00498158	0.0148316	0.0206288
0	1	0.0127274	0.0203331	0.00829963	0.00576751	0.00224035	0.0172563	0.00466646	0.0107251	0.00616673	0.00605617
0	1	0.133889	0.134082	0.00834024	0.117771	0.103753	0.0725185	0.361699	0.0377313	0.05574	0.0195799
0	1	0.108885	0.692534	0.00537898	0.0145555	0.215967	0.0590468	0.209005	0.166723	0.00792058	0.0130284
0	1	0.0150951	0.014205	0.0130945	0.0775298	0.0162965	0.00766054	0.0210476	0.00920129	0.0113761	0.00861674
0	1	0.150026	0.0737266	0.0131351	0.044	0.037192	0.107283	0.356673	0.103196	0.016779	0.0115865
0	1	0.12751	0.0389593	0.012551	0.0173906	0.0462615	0.108786	0.163986	0.054789	0.0153103	0.00666611
0	1	0.0171509	0.0209083	0.00425055	0.028914	0.0346737	0.0177797	0.0486717	0.0110766	0.0118754	0.081389
0	1	0.0373247	0.0374575	0.00983302	0.0159447	0.0465189	0.0256086	0.020389	0.0254786	0.0116297	0.013636
0	1	0.00840834	0.00412414	0.00533838	0.0108955	0.0102849	0.00945722	0.00195848	0.00343824	0.00964832	0.0575482
0	1	0.00762195	0.0175579	0.00537898	0.00642791	0.0162406	0.00816135	0.00527095	0.00382897	0.00940898	0.00808805
0	1	0.00571698	0.00383653	0.00483529	0.00334835	0.00473585	0.00815216	0.00391696	0.00191449	0.007395	0.00657904
0	1	0.00638842	0.00455884	0.00296125	0.0858416	0.0058042	0.00624823	0.00459396	0.0170383	0.0207328	0.00886092
0	1	0.170212	0.12798	0.00533838	0.0691491	0.0785944	0.112448	0.20935	0.0473085	0.0343153	0.0171192
0	1	0.0131167	0.01521	0.0148469	0.00859914	0.0287181	0.00910413	0.0076032	0.0114674	0.00988753	0.0156713
0	1	0.0169268	0.00094843	0.00761007	0.0614667	0.0200881	0.0125675	0.193292	0.0122292	0.0360198	0.013771
0	1	0.079002	0.034868	0.00901359	0.0294586	0.0333664	0.0606289	0.270159	0.0332527	0.0224344	0.00669978
0	1	0.0928893	0.180007	0.00896495	0.0088795	0.160036	0.0420979	0.0160647	0.037098	0.00467836	0.0309398
0	1	0.00571698	0.00497927	0.00510307	0.00306798	0.00529482	0.0071828	0.00131774	0	0.00674555	0.0107358
0	1	0.166133	0.0979572	0.0094679	0.0596933	0.0516878	0.142703	0.35512	0.0799003	0.0494385	0.0168675
0	1	0.0644568	0.0415729	0.00628763	0.0508579	0.110655	0.0215135	0.248717	0.0226792	0.0187657	0.045104
0	1	0.0117711	0.017344	0.00537898	0.0149715	0.0133385	0.0101242	0.00259923	0.00687649	0.00741577	0.0377527
0	1	0.011434	0.00753695	0.00412952	0.00306798	0.0221485	0.0118215	0.00398947	0.00994357	0.00741577	0.00783858
0	1	0.0332934	0.0215977	0.0148875	0.00362874	0.0422639	0.0166574	0.00384446	0.00650534	0.00914351	0.0136244
0	1	0.00235422	0.00341281	0.00296125	0.0315649	0.0029021	0.00636594	0.00861967	0.00895818	0.0123335	0.00774411
0	1	0.00975119	0.00600675	0.00475425	0.0319333	0.0296152	0.0098103	0.0844399	0.00608207	0.00768124	0.0213655
0	1	0.271006	0.211044	0.00834024	0.0963234	0.0331688	0.325697	0.653539	0.387315	0.106092	0.0260903
0	1	0.0163674	0.00554679	0.00175239	0.0311448	0.00646373	0.0070929	0.00959598	0.00843941	0.0143267	0.00997071
0	1	0.0208501	0.0149301	0.00354538	0.0125523	0.0216727	0.0100739	0.00263547	0.00726722	0.00890412	0.0285034
0	1	0.0139377	0.0135075	0.0116097	0.0079503	0.0524922	0.0118406	0.0131774	0.0143744	0.00467836	0.0180504
0	1	0.107156	0.0348317	0.00834024	0.0410784	0.0571304	0.0719563	0.323399	0.0358428	0.0615695	0.0156592
0	1	0.00874264	0.00582667	0.00477047	0.0119475	0.00514245	0.00423702	0.000854325	0.0103539	0.00866478	0.0084485
0	1	0.0437188	0.0319865	0.00958972	0.00730149	0.0641094	0.0150304	0.00407781	0.025279	0.0116154	0.00375988
0	1	0.215938	0.112204	0.00869721	0.0171542	0.0529076	0.211725	0.294326	0.189429	0.0200759	0.0115539
0	1	0.00302564	0.00483546	0.00723211	0.0511529	0.00455847	0.0073075	0.00865593	0.0152003	0.0105111	0.0137084
0	1	0.00433534	0.00483546	0.00662843	0.0261618	0.00631447	0.00649403	0.00323997	0.00304752	0.0145247	0.00509078
0	1	0.13159	0.0520629	0.00654725	0.0373799	0.0732369	0.0683182	0.30947	0.0442637	0.0529454	0.00939224
0	1	0.0258936	0.0163527	0.00296125	0.0481635	0.0156597	0.0159806	0.0297022	0.0156871	0.019536	0.0047006
0	1	0.0119553	0.0209006	0.0143439	0.0805673	0.0170337	0.0112227	0.0110739	0.00881052	0.0301418	0.0753697
0	1	0.105289	0.0285378	0.00558671	0.0177848	0.0451748	0.0803806	0.373321	0.0297982	0.0261815	0.0174943
0	1	0.0181624	0.00142265	0.00954095	0.00915988	0.0317238	0.0154909	0.00267173	0.00687649	0.00990967	0.0437995
0	1	0.0265679	0.110458	0.00237712	0.00576751	0.0795367	0.0229368	0.00605669	0.0218016	0.0101532	0.0124065
0	1	0.172127	0.0825089	0.0112351	0.088668	0.0604915	0.159196	0.240968	0.107201	0.0388925	0.0154819
0	1	0.00840552	0.00270149	0.0100926	0.0088613	0.0176199	0.0114372	0.00580294	0.00996317	0.0123335	0.0162654
0	1	0.157726	0.22941	0.00546567	0.0098527	0.105008	0.0768001	0.0203001	0.0504194	0.0140612	0.00877032
0	1	0.0349762	0.0838744	0.00866979	0.0308168	0.0539759	0.0206798	0.0124238	0.0301824	0.0121203	0.00417474
0	1	0.0914718	0.0787746	0.00892437	0.0066779	0.0391242	0.0404389	0.00845948	0.0241068	0.00693704	0.0101259
0	1	0.00322269	0.00355662	0.00467304	0.00702111	0.0132907	0.00945722	0.00398947	0.0049083	0.0130537	0.0111627
0	1	0.0184966	0.00995082	0.0148075	0.00823069	0.0379824	0.0152145	0.00587544	0.00574345	0.0101009	0.0182066
0	1	0.00672553	0.0059705	0.0106768	0.00915988	0.00972685	0.0102706	0.00334872	0.0091817	0.0153103	0.011132
0	1	0.00638842	0.0090957	0.00300186	0.0658982	0.0151223	0.00649403	0.00936786	0.00881052	0.0244059	0.00616119
0	1	0.0110996	0.0152177	0.00533838	0.0530551	0.0214132	0.0116057	0.0560154	0.0184025	0.0173034	0.00825642
0	1	0.256526	0.22026	0.0124292	0.0355696	0.0339546	0.210873	0.564677	0.232828	0.0142439	0.016786
0	1	0.234909	1.08954	0.00408891	0.0140862	0.195856	0.0984507	0.0883234	0.313422	0.00854246	0.0167412
0	1	0.202953	0.154151	0.00709077	0.0472468	0.0676813	0.125321	0.412003	0.0761247	0.0293976	0.0131074
0	1	0.00605411	0.00270149	0.048161	0.00678478	0.00972685	0.00695559	0.00452145	0.0201705	0.0291321	0.0111731
0	1	0.156445	0.153725	0.00801851	0.0277296	0.152828	0.075649	0.150377	0.0512819	0.0350595	0.0179603
0	1	0.14887	0.145852	0.00963031	0.028629	0.144679	0.0779943	0.115691	0.0505514	0.0387805	0.0141829
0	1	0.0110969	0.00355662	0.00890814	0.0079063	0.0102849	0.00423702	0.00701781	0.00535273	0.0144213	0.0113191
0	1	0.0134539	0.00270149	0.0182298	0.00915988	0.0256644	0.00836675	0.005768	0.00996317	0.0136152	0.00718599
0	1	0.319647	0.511303	0.0118856	0.0398396	0.0540796	0.391906	0.66071	0.516718	0.0321415	0.0175663
0	1	0.0627978	0.134007	0.00658785	0.0386559	0.149675	0.0515249	0.0402283	0.0318988	0.0200147	0.0146506
0	1	0.0262308	0.0122971	0.0217755	0.00904864	0.0449689	0.0163152	0.00858343	0.014669	0.0170499	0.0147341
0	1	0.00691104	0.018939	0.00713137	0.0882961	0.0218942	0.0105361	0.0125004	0.0172108	0.0170379	0.00932329
0	1	0.0380019	0.0163779	0.00726934	0.0397173	0.0297649	0.0207299	0.0743273	0.0219384	0.0212638	0.00731272
0	1	0.0243652	0.0090957	0.0231466	0.00418834	0.0278614	0.00898405	0.0059842	0.0091817	0.0204999	0.006477
0	1	0.00504556	0.00412414	0.0270327	0.00399717	0.00939438	0.00866216	0.00259923	0.0105475	0.0106319	0.0049096
0	1	0.172516	0.150429	0.0118856	0.0106939	0.117464	0.062767	0.0311662	0.0313545	0.018287	0.0193259
0	1	0.629714	0.0589447	0.0418877	0.0164614	0.134369	0.487704	0.175752	0.161498	0.0296096	0.0199413
0	1	0.0541414	0.0135075	0.0285297	0.0550806	0.136095	0.0238575	0.019085	0.0267001	0.059152	0.0255219
0	1	0.100116	0.0618019	0.00617787	0.00845545	0.101157	0.0466647	0.0124642	0.0428137	0.00887801	0.0125351
0	1	0.158532	0.223128	0.0130945	0.00613594	0.0179001	0.233551	0.139352	0.27727	0.0231964	0.00902485
0	1	0.00336277	0.000711325	0.0232683	0.00613594	0.00448071	0.00875105	0.00334872	0.00574345	0.0150224	0.0221059
0	1	0.00504556	0.00270149	0.020614	0.00799435	0.00778941	0.00536552	0.00320372	0.0107251	0.01572	0.00718899
0	1	0.0215251	0.0316666	0.0112609	0.00751352	0.0276755	0.0121426	0.00267173	0.0129911	0.0133901	0.0118529
0	1	0.157892	0.183871	0.0169155	0.0196615	0.0779581	0.105505	0.116282	0.093786	0.0111367	0.0164069
0	1	0.0272365	0.0416574	0.00662843	0.116772	0.0228102	0.0197959	0.0627533	0.0113176	0.0416022	0.0121717
0	1	0.180377	0.151307	0.00629578	0.0225341	0.113071	0.0870039	0.0688765	0.0677318	0.0111367	0.00699688
0	1	0.175242	0.128669	0.00658785	0.061988	0.177306	0.0734779	0.0560971	0.0552221	0.0215292	0.012424
0	1	0.117193	0.0479462	0.00884318	0.019249	0.0377041	0.0675718	0.0936104	0.0299013	0.0279993	0.010842
0	1	0.00369989	0.00525918	0.0247122	0.00895828	0.0110503	0.00790635	0.00263547	0.0118777	0.0115893	0.0106542
0	1	0.154809	0.0559341	0.00825903	0.051705	0.0411933	0.107393	0.343078	0.0485295	0.0328269	0.0090921
0	1	0.00683853	0.01981	0.00529778	0.0955885	0.00972593	0.011765	0.0119913	0.0114364	0.0393493	0.00920991
0	1	0.0832875	0.0932174	0.00417012	0.0529122	0.115094	0.0324263	0.0858034	0.0594509	0.0327943	0.0107418
0	1	0.00571698	0.00341281	0.00994938	0.0206389	0.00697621	0.00720019	0.00263547	0.0080291	0.0140612	0.00876731
0	1	0.0312763	0.00938329	0.0123885	0.0116231	0.05392	0.0184228	0.00398947	0.0110961	0.0187657	0.0216721
0	1	0.0656613	0.0565064	0.00292065	0.0150752	0.0912998	0.0183155	0.137576	0.0122684	0.0284401	0.0125025
0	1	0.0147968	0.0174878	0.0191547	0.0134375	0.0542311	0.0119288	0.00726068	0.0118581	0.018454	0.0105587
0	1	0.0985337	0.0969635	0.0119801	0.00890532	0.112179	0.0328121	0.00986492	0.0277454	0.0106058	0.0269543
0	1	0.0144597	0.00682563	0.030919	0.00520675	0.0246208	0.0129004	0.00259923	0.01837	0.0138219	0.0228698
0	1	0.0100883	0.0122989	0.0101332	0.0131571	0.0203938	0.00945722	0.00820868	0.0114869	0.006825	0.0211154
0	1	0.09937	0.236819	0.00533838	0.0254632	0.136861	0.0486285	0.0335181	0.0477447	0.00419966	0.0208116
0	1	0.221895	0.147349	0.00884318	0.0271552	0.0543945	0.258046	0.275655	0.229644	0.0187592	0.0165722
0	1	0.0977848	0.224114	0.00775611	0.0267377	0.182213	0.0489692	0.0185571	0.0565748	0.00717644	0.0434255
0	1	0.063787	0.0220609	0.00705025	0.0153399	0.117238	0.0375964	0.0117509	0.027112	0.0148316	0.0134751
0	1	0.0759989	0.0169203	0.00709077	0.0254991	0.0894358	0.0384026	0.0295585	0.0191253	0.0103664	0.0165101
0	1	0.025225	0.00398033	0.0385775	0.0122279	0.0316348	0.0134796	0.00267173	0.0155926	0.0145661	0.0116548
0	1	0.110155	0.0491866	0.00658785	0.079844	0.0935803	0.0772893	0.265428	0.0497878	0.0476966	0.00918375
0	1	0.0248879	0.0136513	0.00533838	0.00938873	0.0439631	0.0198856	0.00722944	0.0110961	0.0039603	0.0253635
0	1	0.0073998	0.00867197	0.00428413	0.0518792	0.00835155	0.0044828	0.0214575	0.00496201	0.0197493	0.00530155
0	1	0	0.00469165	0.0166399	0.0079503	0.010948	0.00956449	0.00263547	0.00912797	0.023975	0.00992849
0	1	0.0493596	0.0550211	0.0116828	0.0308969	0.0502562	0.031393	0.0495421	0.029108	0.0112466	0.0138364
0	1	0.113089	0.119665	0.0105362	0.0126646	0.165172	0.057678	0.0304232	0.0599739	0.0100594	0.0208461
0	1	0.137771	0.0331824	0.0095085	0.0657092	0.0419935	0.12724	0.442346	0.0503072	0.0459703	0.0180099
0	1	0.0369933	0.00753695	0.0196011	0.00883549	0.0414985	0.0132339	0.00199474	0.0110961	0.0113761	0.0118211
0	1	0.0147688	0.00469165	0.0100122	0.0100891	0.0196052	0.0103779	0.00256297	0.0114869	0.0186564	0.0124749
0	1	0.0168139	0.00895959	0.00654725	0.0390485	0.0184331	0.0128807	0.0203706	0.00841982	0.0101271	0.00874851
0	1	0.0104254	0.00398033	0.00771551	0.0079063	0.0177884	0.00685751	0.00263547	0.0157066	0.00727107	0.00510947
0	1	0.0366589	0.0737387	0.00892437	0.00976469	0.0803318	0.0154771	0.0111102	0.0256925	0.0159475	0.03945
0	1	0.00638842	0.00525918	0.00825903	0.00920393	0.00605933	0.00861255	0.00331247	0.00459085	0.0111106	0.0135759
0	1	0.00717479	1.9759e-05	0.0149768	0.00983708	0.00921656	0.0070929	0.00259923	0.00496201	0.0148053	0.0149267
0	1	0.0947235	0.0274563	0.00958972	0.0465941	0.0448549	0.0634504	0.250804	0.0542002	0.0456914	0.0070849
0	1	0.00353086	0.00796065	0.0146454	0.00706514	0.00448071	0.0123015	0.00519845	0.00944706	0.0234441	0.0356541
0	1	0.192555	0.0360261	0.00650664	0.0261476	0.0320267	0.109369	0.218324	0.049065	0.0200267	0.01214
0	1	0.0940226	0.0642232	0.00721256	0.0180834	0.130546	0.0450781	0.0402619	0.0441681	0.0157257	0.00601952
0	1	0.0962887	0.0248953	0.0120481	0.0218078	0.0855476	0.044256	0.0386377	0.0443848	0.0205848	0.0152107
0	1	0.0393746	0.0194786	0.0174421	0.0142322	0.0969899	0.0229443	0.00997366	0.0136668	0.0153364	0.0473887
0	1	0.444876	0.710341	0.0120884	0.0465138	0.0798014	0.364996	0.732564	0.562851	0.0120734	0.020329
0	1	0.0150218	0.00941885	0.00927344	0.030787	0.0519727	0.011596	0.0173099	0.0168201	0.0263038	0.0146257
0	1	0.110654	0.0426223	0.0147657	0.00928909	0.0435123	0.0921922	0.0512833	0.0538839	0.0159583	0.00812073
0	1	0.00874545	0.00668182	0.0239063	0.0069991	0.0209287	0.0154419	0.00205115	0.00879096	0.0111367	0.0100081
0	1	0.0077369	0.00668182	0.0242825	0.0071839	0.0215904	0.0145493	0.00267173	0.00879096	0.0120448	0.00968335
0	1	0.00437131	0.00199017	0.0209107	0.00766993	0.0186114	0.0141264	0.00463021	0.0091817	0.0154337	0.0153121
0	1	0.230199	0.109501	0.00475425	0.0202878	0.105267	0.0744812	0.0508914	0.0477188	0.0262609	0.00983472
0	1	0.00403419	0.0059705	0.01105	0.0641325	0.00748558	0.00412972	0.00591169	0.00955287	0.0363085	0.015099
0	1	0.211423	0.104666	0.00821841	0.0343565	0.0812786	0.110737	0.138068	0.0580091	0.025916	0.0159141
0	1	0.0144624	0.0303092	0.00896495	0.0690004	0.0206585	0.010761	0.032836	0.016449	0.0167312	0.00796361
0	1	0.107652	0.0999235	0.00576833	0.0177086	0.0620359	0.0770065	0.227809	0.0511582	0.0155495	0.0142729
0	1	0.0194771	0.00321522	0.0219189	0.00734552	0.0157861	0.0101321	0.00519845	0.00763836	0.017768	0.0175032
0	1	0.0480901	0.0154351	0.0194633	0.0123863	0.0682261	0.0176854	0.00523536	0.00994357	0.0131323	0.0125956
0	1	0.326572	0.125584	0.00900559	0.085973	0.088517	0.30015	0.599012	0.101607	0.0456358	0.0355812
0	1	0.0343075	0.0419373	0.00771551	0.0123053	0.095617	0.0185498	0.00854718	0.014554	0.0108451	0.0273667
0	1	0.00739697	0.00104722	0.0225218	0.00520675	0.0160413	0.00896559	0.00530721	0.0133818	0.0181373	0.0100111
0	1	0.00739697	0.000711325	0.0251058	0.00520675	0.0161941	0.00924024	0.00530721	0.0133818	0.0177822	0.010432
0	1	0.00941407	0.0110936	0.0313244	0.0104135	0.0123988	0.0299049	0.00497279	0.0080291	0.0133432	0.0171869
0	1	0.213654	0.310134	0.0125103	0.019337	0.0387419	0.272653	0.254967	0.333341	0.0252141	0.0139828
0	1	0.07591	0.0215824	0.00567912	0.0079063	0.11722	0.0287725	0.00655244	0.0207533	0.0167986	0.0262891
0	1	0.277126	0.258749	0.00851863	0.0563735	0.0724456	0.208977	0.297627	0.181134	0.0229654	0.012875
0	1	0.278564	0.259112	0.00832393	0.0554926	0.0731373	0.209742	0.29759	0.183026	0.0231019	0.0126352
0	1	0.0837193	0.0632694	0.00834024	0.0641493	0.0669159	0.031089	0.0712546	0.0368726	0.029663	0.010997
0	1	0.0689382	0.0369651	0.0136395	0.0188068	0.159107	0.0328617	0.116288	0.0354472	0.0419371	0.00833078
0	1	0.00454034	0.00255769	0.0457416	0.00274356	0.00514245	0.0023643	0.00395321	0.00535273	0.0231927	0.0157298
0	1	0.0181595	0.00852817	0.0095085	0.00625991	0.0260711	0.00952464	0.00550037	0.0149252	0.0108974	0.00417174
0	1	0.00571698	0.00993193	0.0159052	0.00455793	0.00870628	0.00875105	0.000676995	0.0095724	0.0148554	0.0139386
0	1	0.0171509	0.0302762	0.00560607	0.0333792	0.0640595	0.0170105	0.0282178	0.0149056	0.0225294	0.0217308
0	1	0.215726	0.189281	0.0130945	0.0758385	0.0267578	0.341217	0.548366	0.242024	0.0412985	0.0288269
0	1	0.0871033	0.0359668	0.00775611	0.0142786	0.14701	0.0312367	0.00933293	0.023677	0.0177822	0.0128834
0	1	0.037972	0.029285	0.00537898	0.00689193	0.0946492	0.0296981	0.0118152	0.0259822	0.00914351	0.0181841
0	1	0.0793664	0.246388	0.0365252	0.0178031	0.168791	0.0704237	0.0164899	0.034451	0.0346069	0.176507
0	1	0.0793664	0.246803	0.0365252	0.0178031	0.168552	0.0703845	0.0168992	0.03407	0.0346069	0.175274
0	1	0.126247	0.0550574	0.00717198	0.0399904	0.0801565	0.0696088	0.200367	0.0510041	0.0362584	0.0136521
0	1	0.211153	0.363892	0.0100034	0.00915988	0.131727	0.126988	0.0666542	0.143338	0.00715028	0.0212212
0	1	0.0741741	0.0366418	0.00896495	0.0330108	0.0632381	0.0417127	0.18892	0.0160386	0.0165593	0.0147057
0	1	0.0346793	0.0318427	0.0113421	0.00831876	0.084839	0.018454	0.00719318	0.0317257	0.0113761	0.00931675
0	1	0.0020171	0.00341281	0.0100926	0.00395314	0.0029021	0.0104092	0.00395321	0.00765794	0.0149914	0.00624528
0	1	0.0891232	0.100644	0.0137192	0.0134375	0.0584103	0.0329409	0.00587544	0.0198872	0.0140612	0.0218518
0	1	0.00470844	0.00525918	0.00120886	0.019293	0.00802086	0.00437552	0.00327622	0.00763836	0.00978432	0.0066721
0	1	0.00369989	0.000711325	0.0203664	0.00399717	0.00514245	0.00614094	0.00263547	0.00855442	0.0269966	0.0075883
0	1	0.00134567	0.00412414	0.0155675	0.0076259	0.00962316	0.0100549	0.00651619	0.0111695	0.0210529	0.0107171
0	1	0.0181624	0.00668182	0.0159215	0.00367276	0.0298423	0.0069544	0.00519845	0.0143168	0.0118929	0.014938
0	1	0.0934345	0.0131488	0.0119262	0.0535208	0.0342175	0.0565434	0.206605	0.020369	0.0278124	0.080759
0	1	0.00874264	0.478577	0.0973343	0.0113259	0.0132907	0.12467	0.00587544	0.0108015	0.0111171	0.00972336
0	1	0.06001	0.0876149	0.0113745	0.0161107	0.100913	0.0255585	0.0164899	0.0325267	0.00711438	0.0701097
0	1	0.304826	0.319928	0.0133704	0.067263	0.165534	0.196335	0.555242	0.227273	0.0502599	0.0170327
0	1	0.239827	0.252234	0.00354538	0.0548363	0.100571	0.197204	0.586308	0.226685	0.0507853	0.0128641
0	1	0.0790455	0.0284913	0.00233652	0.0297416	0.0423116	0.0385827	0.057332	0.0400647	0.0142655	0.00873068
0	1	0.220343	0.33011	0.00592251	0.0207495	0.119212	0.0915803	0.241117	0.0932623	0.0252722	0.0193757
0	1	0.164974	0.133049	0.0113015	0.017759	0.191945	0.0868659	0.0751473	0.0860069	0.0160544	0.0132422
0	1	0.0575098	0.0293465	0.013841	0.0484032	0.158914	0.0183155	0.0201768	0.0306318	0.0170379	0.0262236
0	1	0.0272421	0.0110936	0.0109932	0.00395314	0.0280563	0.0102706	0.00455771	0.0125808	0.00172773	0.00427677
0	1	0.00100855	0.00383653	0.0323551	0.00613594	0.00488732	0.00380769	0.00263547	0.00515248	0.0206835	0.00460156
0	1	0.00902372	0.0151419	0.00721256	0.0695972	0.0245166	0.0139983	0.230196	0.00959201	0.0485186	0.0215292
0	1	0.00638842	0.00398033	0.0198448	0.0018584	0.00610052	0.00545217	0.00320372	0.00879096	0.012457	0.00446887
0	1	0.0124397	0.00753695	0.0160963	0.00641633	0.0167031	0.0121746	0.00131774	0.00975799	0.0204935	0.0144703
0	1	0.155656	0.271551	0.00646602	0.0284212	0.0436925	0.11413	0.367086	0.116441	0.0106058	0.0171257
0	1	0.201066	0.364328	0.00817234	0.0101379	0.104146	0.0990154	0.113995	0.142733	0.00494385	0.00703796
0	1	0.0314702	0.0348317	0.00643948	0.0702389	0.0390342	0.0200631	0.0217205	0.0217994	0.0259747	0.00560437
0	1	0.232857	0.0812981	0.0103361	0.0577611	0.0605338	0.142617	0.358514	0.109946	0.037366	0.00757865
0	1	0.0311941	0.0437179	0.00475425	0.0425484	0.0463858	0.00788752	0.024369	0.0160973	0.0170641	0.00834648
0	1	0.229237	0.0663549	0.00771551	0.100979	0.0313172	0.387884	0.645569	0.21826	0.130302	0.0197886
0	1	0.0151339	0.0146434	0.0120074	0.00730149	0.0447594	0.0120579	0.00762165	0.0133282	0.012921	0.00541258
0	1	0.00773409	0.0126523	0.00748121	0.0263582	0.0135458	0.0103405	0.00744367	0.00498158	0.0239489	0.00447186
0	1	0.00840834	0.00454785	0.0262702	0.0134814	0.00567334	0.0113998	0.00466646	0.0114478	0.018979	0.00936651
0	1	0.0383361	0.0278701	0.00596311	0.0847972	0.034012	0.0183155	0.0746694	0.0179531	0.0282019	0.00887236
0	1	0.13946	0.0487454	0.00779669	0.053788	0.104141	0.0589027	0.363512	0.0358379	0.0640687	0.00825642
0	1	0.00100855	0.00739315	0.00233652	0.0349573	0.00622256	0.0124204	0.00320372	0.0130107	0.0075398	0.00917245
0	1	0.0228708	0.0106479	0.00175239	0.0631006	0.0220898	0.0132241	0.0398176	0.00689606	0.0247192	0.00199787
0	1	0.0279163	0.0213243	0.00985737	0.0312405	0.0371973	0.00776785	0.0119188	0.0114478	0.0111106	0.00884167
0	1	0.00235422	0.0157099	0.00954908	0.0259897	0.00473585	0.0070929	0.00267173	0.0160778	0.0170935	0.00832765
0	1	0.109367	0.0686865	0.00417012	0.0208901	0.0668069	0.0568782	0.255081	0.042034	0.0201889	0.0110696
0	1	0.00537987	0.0123724	0.00512362	0.0650094	0.0188397	0.0093187	0.0408499	0.00879096	0.0224606	0.010324
0	1	0.00706265	0.00964895	0.00963031	0.0595035	0.00488511	0.00673981	0.0123325	0.0123899	0.0314204	0.0045709
0	1	0.0134539	0.00284529	0.0229661	0.00678478	0.0132723	0.00554206	0.00658869	0.00841982	0.0155495	0.0100254
0	1	0.0326219	0.0183067	0.0101332	0.0146172	0.0550921	0.0154308	0.00843844	0.0114869	0.0129624	0.0460753
0	1	0.0376647	0.011941	0.0107173	0.0137618	0.0712289	0.0119288	0.00651619	0.0160386	0.0156801	0.0129448
0	1	0.0423759	0.0112637	0.00296125	0.00979829	0.0608294	0.0280185	0.00655244	0.00515089	0.00635278	0.0127253
0	1	0.00302564	0.00398033	0.0100926	0.00516272	0.00300398	0.0045901	0.00300655	0.00191449	0.00494385	0.00702028
0	1	0.0299278	0.0236021	0.00358599	0.011579	0.041036	0.0108696	0.0131465	0.0157066	0.00549875	0.0131361
0	1	0.011265	0.013647	0.00892437	0.0103695	0.0251542	0.00720019	0.0115056	0.014554	0.012599	0.0125866
0	1	0.0427159	0.0437914	0.00932993	0.0241753	0.0476847	0.0191602	0.0672772	0.025279	0.00940027	0.0115241
0	1	0.0302649	0.0167424	0.00709077	0.00669671	0.0559148	0.0196206	0.00666119	0.0112996	0.00958064	0.0329082
0	1	0.0131167	0.00852817	0.00771551	0.0137178	0.0287636	0.0113802	0.0103639	0.00920129	0.0170119	0.016089
0	1	0.0886841	0.0318982	0.0159339	0.00883549	0.0591984	0.0221701	0.0069974	0.025611	0.0116154	0.0183516
0	1	0.0346391	0.0115172	0.00942728	0.00548713	0.0242505	0.0234578	0.00325605	0.0091817	0.0163199	0.0124906
0	1	0.0178252	0.00625811	0.0189219	0.00641633	0.00514245	0.013587	0.00128148	0.00809313	0.0103402	0.00611597
0	1	0.0151339	0.00625811	0.0101332	0.00553115	0.0276974	0.0157054	0.00192223	0.00572389	0.0101271	0.0133075
0	1	0.0612126	0.00412414	0.0310182	0.00734552	0.0458836	0.0346822	0.00473634	0.0210398	0.0288666	0.0122886
0	1	0.0430481	0.0418297	0.00650664	0.0113711	0.088597	0.0147535	0.0138906	0.024973	0.00723843	0.0210807
0	1	0.260965	0.246174	0.0130538	0.0205906	0.0909723	0.166499	0.0669987	0.11341	0.01744	0.0128236
0	1	0.00706265	0.00412414	0.013638	0.00883549	0.00723135	0.00660191	0.00455771	0.00868247	0.015097	0.00655379
0	1	0.0242136	0.0115172	0.00834024	0.00492637	0.0454211	0.0119288	0.00323997	0.0111158	0.0193228	0.010732
0	1	0.0263708	0.0128173	0.00358599	0.0449519	0.0256859	0.0247588	0.0674604	0.014694	0.0269257	0.0100035
0	1	0.0131174	0.00781685	0.010255	0.0598796	0.0131392	0.0107034	0.0157098	0.00496201	0.0447078	0.00592647
0	1	0.059187	0.0142187	0.00530593	0.00181437	0.0623265	0.021652	0.00602584	0.00879096	0.0140721	0.00493458
0	1	0.132506	0.0808603	0.0094679	0.0190149	0.118876	0.0559747	0.0453042	0.0275451	0.00940898	0.0296632
0	1	0.00451233	0.00611431	0.00412952	0.0528413	0.00684974	0.00464667	0.00267173	0.00804864	0.00851137	0.00568508
0	1	0.0474728	0.0231707	0.00600372	0.0303553	0.0377354	0.0350041	0.109036	0.0226027	0.0155169	0.00945762
0	1	0.239349	0.355899	0.00537898	0.0119475	0.100486	0.116393	0.0514808	0.112652	0.00172773	0.0182159
0	1	0.173863	0.134776	0.00654725	0.0157863	0.0692241	0.0908555	0.0850083	0.0749372	0.00988767	0.015177
0	1	0.00100855	0.00543765	0.0184329	0.00240236	0.00870628	0.00589514	0.000640745	0.00879096	0.013848	0.00834537
0	1	0.00840834	0.0103998	0.0166804	0.00613594	0.0192309	0.0130193	0.00263547	0.00601263	0.0269476	0.0168316
0	1	0.0906296	0.103863	0.00709077	0.0283162	0.147621	0.0447556	0.0403541	0.0394259	0.0165331	0.0129163
0	1	0.0214123	0.00781685	0.00421073	0.0856138	0.0167236	0.0127631	0.0541695	0.0179385	0.0338627	0.00427378
0	1	0.0205504	0.0265912	0.00237712	0.019249	0.0604992	0.0140299	0.0165598	0.00928752	0.00988767	0.0138484
0	1	0.0602282	0.137429	0.00479485	0.00980872	0.155107	0.0338376	0.0265603	0.0351639	0.0123596	0.0246795
0	1	0.166445	0.0498683	0.0058819	0.03609	0.0367626	0.14928	0.242749	0.0864409	0.0261553	0.00664021
0	1	0.0184966	0.00772354	0.0241929	0.00686355	0.0156825	0.0191209	0.00719318	0.00994357	0.00863867	0.0201794
0	1	0.00134567	0	0.0165134	0.00836328	0.0052939	0.00815216	0.00195848	0.0160778	0.0168248	0.0115618
0	1	0.0279135	0.00881579	0.00942728	0.00734552	0.0353913	0.01598	0.00256297	0.0149447	0.0128383	0.0130549
0	1	0.075335	0.0418012	0.00412952	0.0125407	0.0821955	0.0343516	0.00658869	0.0260605	0.00839931	0.0174416
0	1	0.00840834	0.00810447	0.0112203	0.00823069	0.0134421	0.0113517	0.00263547	0.00920286	0.0122062	0.0106211
0	1	0.0403532	0.0386683	0.00537898	0.0136768	0.0562229	0.0332699	0.0140719	0.0199068	0.0108451	0.0144523
0	1	0.0168166	0.0174878	0.00636876	0.114872	0.030504	0.0244876	0.114146	0.0210006	0.0557128	0.011316
0	1	0.00653927	0.0109498	0.00329385	0.017251	0.0304665	0.00755328	0.010683	0.00630509	0.0209982	0.0116196
0	1	0.0205137	0.0145064	0.00598741	0.00709352	0.0507518	0.0189144	0.00730194	0.0145736	0.0177822	0.0131214
0	1	0.0523504	0.02933	0.00763432	0.00915988	0.0603302	0.0284783	0.00918792	0.0179727	0.00887801	0.00723493
0	1	0.183377	0.668729	0.0114233	0.0171542	0.326953	0.0699169	0.0420118	0.17176	0.0177822	0.0153605
0	1	0.0045977	0.0059705	0.0212887	0.0088795	0.0143867	0.0111246	0.00455771	0.0114869	0.0123335	0.0335192
0	1	0.00807051	0.00810447	0.0107986	0.0111021	0.0113054	0.0109082	0.00391696	0.00850935	0.0096222	0.0321278
0	1	0.216071	0.365364	0.0118856	0.0184078	0.0172365	0.248673	0.399837	0.289721	0.0165593	0.0142016
0	1	0.0107625	0.0120848	0.00440535	0.0270866	0.0267329	0.0131266	0.0124279	0.00222813	0.012599	0.0143563
0	1	0.0306077	0.0147863	0.00533838	0.0620333	0.0386118	0.0189144	0.0264155	0.0122292	0.0134074	0.0128094
0	1	0.0887861	0.22701	0.0144252	0.0334725	0.13506	0.0468395	0.0685884	0.0787673	0.00765512	0.0132512
0	1	0.00605411	0.00398033	0.0168751	0.00702111	0.0142075	0.0192674	0.00195848	0.00879096	0.0110767	0.0195431
0	1	0.00571698	0.00540298	0.0392834	0.00540834	0.0145637	0.0119288	0.00259923	0.0070176	0.0148316	0.0128184
0	1	0.00134567	0.002168	0.041182	0.00859914	0.0108989	0.00494319	0.00195848	0.0123319	0.0229392	0.0081327
0	1	0.0921433	0.0566144	0.0309675	0.060368	0.134739	0.0705099	0.0276172	0.0529854	0.0577115	0.0535095
0	1	0.0312706	0.0262959	0.00896495	0.0182601	0.0452696	0.0218775	0.0356607	0.0298699	0.027708	0.00786924
0	1	0.0471367	0.0218918	0.0664055	0.0639674	0.0596573	0.0557387	0.0103606	0.0436424	0.0661848	0.138643
0	1	0.00302564	0.00603527	0.00420752	0.00894226	0.00921656	0.00972085	0.0234325	0.00609505	0.0133432	0.0854726
0	1	0.0255593	0.0122286	0.00658785	0.0632124	0.0383001	0.0147535	0.0179137	0.00687649	0.0192705	0.00831881
0	1	0.00784692	0.0122286	0.0144252	0.00501673	0.0185846	0.00876945	0.00530721	0.00306709	0.0108712	0.0418567
0	1	0.115314	0.389178	0.0083941	0.0211585	0.137239	0.0396254	0.0292077	0.123474	0.00667158	0.0229869
0	1	0.0380047	0.0496258	0.00560614	0.0302738	0.0607499	0.0182862	0.0397417	0.0157066	0.0119327	0.0270319
0	1	0.0551555	0.0200455	0.0113015	0.0817925	0.0637005	0.0396254	0.157556	0.0236852	0.0540087	0.0165699
0	1	0.0218622	0.00579288	0.0280226	0.00799435	0.0217331	0.0153824	0.00439817	0.00689606	0.0199624	0.0123758
0	1	0.0786922	0.191146	0.00650664	0.0531001	0.147459	0.0407199	0.0348294	0.0383407	0.0192467	0.0392133
0	1	0.023094	0.0295726	0.0120074	0.0578798	0.0392404	0.0102518	0.0149084	0.0157066	0.027883	0.0107321
0	1	0.0179	0.0234583	0.00657154	0.00749277	0.0169582	0.00779907	0.00455771	0.0186836	0.0145737	0.00825642
0	1	0.00149519	0.00270149	0.0240474	0.00460195	0.00381898	0.00839796	0.000640745	0.00666542	0.0133432	0.00696623
0	1	0.0655973	0.0204517	0.0437378	0.00213877	0.0967019	0.0350893	0.00395321	0.019306	0.0210244	0.0324988
0	1	0.0080712	0.00270149	0.0264381	0.00427755	0.0226591	0.006974	0.0058392	0.00841982	0.0245332	0.00790395
0	1	0.00336277	0.00525918	0.00709077	0.00734552	0.00381898	0.00211851	0.00259923	0.00535273	0.013295	0.00666229
0	1	0.0471143	0.0221794	0.00846195	0.0141315	0.0753388	0.0235307	0.117781	0.0175071	0.035263	0.015698
0	1	0.0557113	0.0332653	0.00354538	0.0149715	0.0765499	0.0218775	0.00886687	0.0221924	0.00988767	0.0177497
0	1	0.0544511	0.165363	0.00537898	0.0134774	0.126329	0.0266822	0.0130324	0.0596816	0.00559663	0.0290838
0	1	0.00605411	0.00270149	0.0261889	0.00504834	0.0122223	0.0124198	0.00270798	0.0114869	0.0175428	0.00874563
0	1	0.0537627	0.0659489	0.0108392	0.0193811	0.100707	0.0273123	0.0269593	0.0214109	0.0106319	0.0351731
0	1	0.131052	0.144685	0.00783733	0.0156385	0.195283	0.0428017	0.0386691	0.0457354	0.0165047	0.0134002
0	1	0.00336277	0.00302313	0.0113827	0.0157669	0.0080459	0.00472861	0.00398947	0.0091817	0.0205706	0.00661566
0	1	0.00336277	0.00284529	0.0113827	0.0163131	0.00859206	0.00485611	0.00390048	0.00921209	0.0213562	0.00696024
0	1	0.0496522	0.175142	0.00866475	0.0219925	0.128682	0.0352406	0.0310549	0.0323405	0.0115893	0.142524
0	1	0.0305721	0.0816073	0.00417012	0.084516	0.0783521	0.0223788	0.0767422	0.0256518	0.032135	0.011084
0	1	0.0121054	0.0122286	0.00237712	0.0225235	0.0402323	0.0124878	0.0386356	0.0187851	0.0200028	0.00881589
0	1	0.0107597	0.00540298	0.0106768	0.00516272	0.0138009	0.00472861	0.00128148	0.00611462	0.0107265	0.0138274
0	1	0.0319152	0.023103	0.0102144	0.00702111	0.0553766	0.023287	0.00658869	0.0137204	0.00494385	0.0252905
0	1	0.0147968	0.00810447	0.0208506	0.00553115	0.0195615	0.0144697	0.00388071	0.00841982	0.0177822	0.0117449
0	1	0.0124426	0.00824828	0.0124779	0.0104322	0.0348509	0.0096718	0.00323997	0.0110961	0.0111106	0.0142602
0	1	0.159035	0.30671	0.00825903	0.0433099	0.106211	0.0947413	0.156759	0.0876956	0.00419966	0.0165218
0	1	0.389928	0.68515	0.00237712	0.0217046	0.0649329	0.27623	0.318704	0.439138	0.00741577	0.0171065
0	1	0.0300446	0.00981475	0.0154716	0.0156202	0.0620732	0.0231826	0.00591169	0.0130872	0.0197754	0.022295
0	1	0.0110969	0.00142265	0.00350478	0.00520675	0.0192972	0.012752	0.0105419	0.00969233	0.0111367	0.0355682
0	1	0.122751	0.0944084	0.00592251	0.0122279	0.122418	0.0530248	0.0172394	0.0420013	0.0103664	0.0402615
0	1	0.00100855	0.00483546	0.00533838	0.0780835	0.0136973	0.0159513	0.0190686	0.00382897	0.0150447	0.0130913
0	1	0.0655401	0.119117	0.00300186	0.0084375	0.172591	0.0357415	0.0458326	0.0445248	0.00717644	0.0136417
0	1	0.152455	0.312432	0.0114314	0.0103214	0.299893	0.0677387	0.0678011	0.116183	0.0126284	0.0117991
0	1	0.128501	0.228891	0.0071233	0.0138962	0.248259	0.0506452	0.0713919	0.0989116	0.0133693	0.0149412
0	1	0.00941689	0.0059705	0.0299374	0.00397136	0.00539759	0.0114684	0.00452145	0.00535273	0.0136372	0.0281008
0	1	0.0116777	0.00668182	0.0287285	0.00399717	0.00539759	0.0114684	0.0051622	0.00535273	0.0145661	0.029798
0	1	0.00773409	0.00326901	0.0130133	0.00339238	0.00605933	0.00875105	0.00206593	0.00191449	0.00494385	0.0203698
0	1	0.103857	0.09366	0.0129916	0.0168298	0.137665	0.0424893	0.0648066	0.02944	0.0190312	0.0111596
0	1	0.0080712	0.00660678	0.0131757	0.00471634	0.0131392	0.00910413	0.0071602	0.00804864	0.0239489	0.00833379
0	1	0.0168139	0.0341479	0.00775611	0.0526282	0.0409029	0.0214951	0.043252	0.0199068	0.0207089	0.00779293
0	1	0.020812	0.00995082	0.00600372	0.00306798	0.0466409	0.00649403	0.00459396	0.0137921	0.00813382	0.00696024
0	1	0.0146027	0.0113735	0.00600372	0.0103067	0.0436432	0.012635	0.00195848	0.00713263	0.00494385	0.018297
0	1	0.0080712	0.00625811	0.0094679	0.0110623	0.0147663	0.0112227	0.00452145	0.0118385	0.0156019	0.0078296
0	1	0.0316106	0.0105183	0.0209724	0.0113543	0.0382615	0.0135391	0.0137819	0.0211103	0.0203064	0.0118529
0	1	0.0978685	0.155254	0.0101738	0.0103695	0.157639	0.0497888	0.00993741	0.0455194	0.00792058	0.00721666
0	1	0.0938231	0.0807571	0.012697	0.0125523	0.149251	0.0406535	0.00398947	0.0351835	0.0118548	0.0119827
0	1	0.0312193	0.00739315	0.0214591	0.0076259	0.0581457	0.0165501	0.00365097	0.00881052	0.00813382	0.0186607
0	1	0.0595269	0.0423687	0.00412952	0.019293	0.0491364	0.0199736	0.00527095	0.0126395	0.00494385	0.00751377
0	1	0.145058	0.25219	0.00928947	0.0276476	0.0989472	0.0464101	0.199479	0.0840612	0.0121553	0.0114861
0	1	0.00874264	0.00610555	0.0122135	0.0110183	0.0303444	0.0160009	0.0164899	0.00742078	0.0205196	0.0114455
0	1	0.0151311	0.00739315	0.0267001	0.00641633	0.0250028	0.0073075	0.0059842	0.0129911	0.0172088	0.0101622
0	1	0.0239146	0.0126523	0.0150823	0.0101331	0.0238058	0.00377663	0.00131774	0.00726722	0.0153364	0.017795
0	1	0.178347	0.0566353	0.00658785	0.0847927	0.0806807	0.100064	0.311665	0.0748482	0.0673083	0.00950322
0	1	0.00437131	0.00284529	0.00880264	0.0085551	0.00366661	0.0073075	0.00455771	0.00779254	0.00813382	0.0209075
0	1	0.0136761	0.00255769	0.0189033	0.00706514	0.0160155	0.0148031	0.00587544	0.0171843	0.0180476	0.0095903
0	1	0.0020171	0.00341281	0.0243959	0.00334835	0.00936891	0.0107034	0.00203098	0.0118581	0.0107798	0.0114731
0	1	0.0302678	0.00682563	0.00829963	0.00613594	0.0284629	0.0172563	0.00199474	0.00668443	0.00698165	0.0127147
0	1	0.037738	0.00739315	0.0131351	0.0115286	0.0380655	0.0171178	0.00131774	0.0114674	0.0133083	0.0140382
0	1	0.0218622	0.00270149	0.0317951	0.00334835	0.0266343	0.0100751	0.00195848	0.00650534	0.030602	0.0101102
0	1	0.0346363	0.0214681	0.00537898	0.0421771	0.0638605	0.0185352	0.0328669	0.0164912	0.0353913	0.0124906
0	1	0.0211851	0.00668182	0.0117072	0.0110202	0.0193978	0.0129881	0.00681571	0.0160582	0.00765512	0.00876894
0	1	0.0161424	0.0163527	0.00654725	0.0132421	0.0383412	0.0148233	0.00455771	0.0080291	0.0058447	0.0294246
0	1	0.131499	0.426825	0.00654725	0.0300339	0.16882	0.0741674	0.113081	0.0771067	0.00852009	0.0717315
0	1	0.00235422	0.00874302	0.0278684	0.00632068	0.00987829	0.012635	0.00331247	0.00650534	0.0201093	0.011183
0	1	0.00221414	0.00867197	0.0208912	0.00584513	0.00697621	0.00176542	0.00276072	0.00955287	0.0145922	0.00864359
0	1	0.044922	0.0930299	0.00723689	0.095983	0.0731673	0.0232893	0.185744	0.0248492	0.0234376	0.0696459
0	1	0.207298	0.418772	0.00354538	0.0110183	0.13338	0.0998794	0.0733439	0.135598	0.0059361	0.0154067
0	1	0.0580863	0.0406584	0.00653091	0.0672256	0.0855938	0.0334042	0.257941	0.0219107	0.0526939	0.0183939
0	1	0.0484002	0.0191904	0.00834024	0.0224982	0.0693607	0.0312416	0.132929	0.0239587	0.0403792	0.0101319
0	1	0.0158053	0.0092395	0.0212137	0.00920393	0.0208763	0.00999665	0.00395321	0.0149056	0.0180346	0.0205055
0	1	0.0320239	0.0499056	0.00954908	0.00693712	0.069809	0.0175469	0.00644369	0.0107364	0.0112259	0.0250148
0	1	0.200557	0.163939	0.00479485	0.00507235	0.0582051	0.121911	0.0537875	0.143513	0.00345547	0.0162726
0	1	0.0127797	0.0133636	0.00958972	0.0119915	0.0398721	0.0169261	0.00719318	0.0172304	0.0192771	0.0516786
0	1	0.174459	0.0996602	0.00237712	0.0154702	0.119618	0.0965502	0.0637278	0.0489381	0.0161352	0.0116414
0	1	0.026622	0.0056906	0.0159745	0.0105595	0.0471093	0.0113986	0.00666119	0.0103343	0.0143267	0.0132537
0	1	0.0117711	0.00466013	0.0234953	0.0100891	0.00605933	0.00971229	0.0052347	0.0095724	0.00725184	0.0298669
0	1	0.00941407	0.00255769	0.0226924	0.00488234	0.0161928	0.00637575	0.00527095	0.00752336	0.0127557	0.0081833
0	1	0.123226	0.0183707	0.0101738	0.0151212	0.0577124	0.0479075	0.109828	0.0347536	0.0335907	0.00835248
0	1	0.00605411	0.00326901	0.0334337	0.00642978	0.0144443	0.00804487	0.00466646	0.00994357	0.0254373	0.0107291
0	1	0.00605411	0.00326901	0.0331579	0.00581153	0.0136171	0.00804487	0.00466646	0.00994357	0.0254373	0.0107291
0	1	0.00302564	0.000711325	0.0450521	0.00674073	0.0177982	0.00782737	0.00331247	0.0160973	0.0286534	0.00865259
0	1	0.0104254	0.00867197	0.00816184	0.0949955	0.00845116	0.0109768	0.0157766	0.0233548	0.0315779	0.00469162
0	1	0.0215251	0.0219072	0.0226842	0.00613594	0.0245962	0.0190529	0.0052347	0.0149056	0.0113772	0.00936455
0	1	0.0275785	0.0278996	0.00825903	0.0242715	0.0416485	0.0219659	0.0502026	0.018874	0.011846	0.0149573
0	1	0.0242136	0.0106621	0.00838082	0.0076259	0.0783596	0.0167647	0.00997366	0.0145149	0.00789447	0.0126633
0	1	0.0756702	0.107224	0.0144251	0.0149715	0.124238	0.0372801	0.0254199	0.042125	0.0103456	0.0246289
0	1	0.0363959	0.0159214	0.00829963	0.0076259	0.0719483	0.0239454	0.00847598	0.0128006	0.0096222	0.0218058
0	1	0.0100883	0.00341281	0.0148062	0.00980872	0.0110503	0.014615	0.00498487	0.0126786	0.00866478	0.0122955
0	1	0.00470844	0.00127885	0.0151632	0.00800071	0.00585603	0.00211851	0.00530721	0.0126347	0.0224866	0.00573138
0	1	0.0804023	0.124148	0.00717198	0.0269189	0.0927185	0.0512772	0.270709	0.0383071	0.0113761	0.0875519
0	1	0.0315746	0.0132198	0.00705832	0.0429855	0.0272431	0.0210329	0.231894	0.00996317	0.0222473	0.0809749
0	1	0.00907976	0.00483546	0.017508	0.00674073	0.00552493	0.00635672	0.0031822	0.00881052	0.0120941	0.00301725
0	1	0.0340759	0.00881579	0.00654725	0.022724	0.0637984	0.0159513	0.0111464	0.0169025	0.0345917	0.00977342
0	1	0.00874545	0.00753695	0.00600372	0.0194853	0.0212866	0.00899684	0.00523063	0.00914255	0.0115477	0.0108775
0	1	0.0020171	0.0034183	0.0196011	0.00730149	0.00738281	0.0123125	0.00810784	0.00763836	0.0227641	0.00647999
0	1	0.0603746	0.0182401	0.00713143	0.0916065	0.0528137	0.0273123	0.103645	0.0296197	0.0615308	0.00896537
0	1	0.276651	0.200396	0.0163236	0.0534896	0.0289254	0.308098	0.463944	0.271956	0.0440258	0.0132235
0	1	0.0168166	0.00724932	0.017435	0.00944029	0.0257681	0.0144316	0.00388071	0.00916216	0.0120941	0.0243062
0	1	0.0593969	0.0626153	0.00900559	0.0601166	0.0816297	0.02698	0.0221732	0.03545	0.0200225	0.0117495
0	1	0.0282507	0.0937358	0.0278195	0.0106939	0.0518451	0.0267896	0.00922417	0.013149	0.0160544	0.011225
0	1	0.0408594	0.0163527	0.00825903	0.0137618	0.0632145	0.0213565	0.0542264	0.0160778	0.0229654	0.0101913
0	1	0.0020171	0.00541725	0.0211101	0.0103254	0.00499099	0.0096718	0.00534345	0.00765794	0.0231449	0.0232721
0	1	0.0020171	0.00454785	0.0207693	0.0103254	0.00499099	0.009711	0.00534345	0.00725584	0.0234845	0.0230149
0	1	0.0359847	0.049618	0.00412952	0.0157042	0.0624749	0.0277727	0.0328723	0.0202779	0.0172773	0.0215423
0	1	0.0501138	0.0706785	0.00650664	0.0072899	0.0857843	0.0279873	0.00459396	0.0216829	0.00941549	0.0154753
0	1	0.0121082	0.00724932	0.0291826	0.0110218	0.0142844	0.0179624	0.0174325	0.017201	0.0178061	0.0156218
0	1	0.0413674	0.00326901	0.0214753	0.000929195	0.0146141	0.0144316	0.000640745	0.0091817	0.021477	0.00249437
0	1	0.00840834	0.00270149	0.0173295	0.00738956	0.0125253	0.0128807	0.00459396	0.00535273	0.0130777	0.0302046
0	1	0.0373276	0.0417276	0.0126898	0.00641633	0.0656979	0.0344286	0.00332962	0.0110961	0.0165331	0.0286731
0	1	0.0652373	0.00852817	0.0284849	0.0186441	0.0617536	0.0333148	0.00694328	0.0259031	0.0283855	0.0346166
0	1	0.00549271	0.00668182	0.00474722	0.0644246	0.0122223	0.00921139	0.0123554	0.00850606	0.0190224	0.00544023
0	1	0.198436	0.259993	0.0153336	0.0354213	0.145727	0.113233	0.259878	0.0901679	0.0196546	0.0112637
0	1	0.0974138	0.119217	0.00658785	0.014647	0.134423	0.0440384	0.00388071	0.0477839	0.0109908	0.0116836
0	1	0.0547363	0.0137951	0.0100114	0.00423352	0.0366111	0.0237699	0.00459396	0.0156871	0.0173034	0.0125461
0	1	0.0346391	0.0164889	0.0106361	0.00939977	0.0457799	0.010805	0.00459396	0.0245172	0.0133693	0.00935857
0	1	0.0110969	0.00604077	0.00354538	0.00669671	0.0292739	0.00518898	0.00530721	0.00404657	0.00667158	0.00394899
0	1	0.00896905	0.0153538	0.00600372	0.0349826	0.0282316	0.0121746	0.0311348	0.0107251	0.0153103	0.0262825
0	1	0.0245536	0.00554679	0.0160558	0.00427755	0.0228793	0.0146462	0.00327622	0.0091817	0.0200387	0.0137561
0	1	0.00470844	0.000711325	0.010555	0.00460195	0.0113054	0.00728906	0.00192223	0.00611462	0.00640609	0.00417474
0	1	0.0823351	0.160253	0.00654725	0.0128766	0.130431	0.0481426	0.0648679	0.0469933	0.00839931	0.0227985
0	1	0.0777984	0.111029	0.00687419	0.0358758	0.0443511	0.0431489	0.110748	0.0342799	0.0094775	0.0525607
0	1	0.0362384	0.0428002	0.00758196	0.0722527	0.0311099	0.0202873	0.130777	0.0191058	0.0328374	0.00705928
0	1	0.0080712	0.0120848	0.00658785	0.04481	0.00799674	0.00790635	0.00829604	0.00765794	0.0126667	0.00605318
0	1	0.0127768	0.00142265	0.0774799	0.00616175	0.0109768	0.0107525	0.00303039	0.00535273	0.0176683	0.0139542
0	1	0.0215251	0.0307077	0.00900559	0.0122719	0.0323855	0.00875105	0.00199474	0.0181778	0.00152995	0.0053382
0	1	0.0218594	0.00938329	0.00838082	0.0732211	0.0203174	0.0209568	0.0434491	0.0156871	0.0605644	0.0441376
0	1	0.234982	0.0456756	0.0137192	0.123508	0.0972978	0.213433	0.491375	0.131843	0.14144	0.0147333
0	1	0.113293	0.0341128	0.0129742	0.0504591	0.0636746	0.0623679	0.134154	0.0801461	0.0328531	0.00980409
0	1	0.0405801	0.046213	0.00302216	0.043652	0.0555556	0.0308224	0.185627	0.0137275	0.021465	0.0181791
0	1	0.00672835	0.00622737	0.00479485	0.0703161	0.0161959	0.0139712	0.0166348	0.0172304	0.0232308	0.00562935
0	1	0.00672835	0.00648423	0.00479485	0.0694934	0.016527	0.0140693	0.0166348	0.0172304	0.0232308	0.00562935
0	1	0.0137882	0.00810447	0.0257266	0.0120599	0.022611	0.00779907	0.00623139	0.014554	0.0212638	0.00732469
0	1	0.0367336	0.00483546	0.00658785	0.0542943	0.0235138	0.0175308	0.0389943	0.00914969	0.012599	0.0220972
0	1	0.0228299	0.0191904	0.0216377	0.0445959	0.0730683	0.0148652	0.00662495	0.0210593	0.0330924	0.00949812
0	1	0.0164823	0.00696773	0.00783733	0.0614544	0.0184331	0.0102547	0.0242281	0.0080291	0.0389012	0.00325539
0	1	0.0822573	0.0583216	0.00873694	0.0397533	0.106223	0.0563833	0.353246	0.0280985	0.0632876	0.0131922
0	1	0.0080712	0.00454785	0.0150968	0.00706514	0.0228898	0.00629391	0.00463021	0.0106404	0.0103664	0.0358823
0	1	0.0104254	0.00469165	0.0353265	0.00652233	0.0245962	0.00614094	0.00323997	0.00726722	0.0271912	0.0110449
0	1	0.020848	0.00724932	0.0103054	0.0063723	0.0345152	0.00991759	0.00331247	0.00459085	0.00815997	0.0100388
0	1	0.00639125	0.00341281	0.0189115	0.0063723	0.00697621	0.00603365	0.00131774	0.0086629	0.024197	0.0357752
0	1	0.0151339	0.0100946	0.0206316	0.00766993	0.0263254	0.0105165	0.00259923	0.00775397	0.00881275	0.0280938
0	1	0.124093	0.0590343	0.00596311	0.00274356	0.0718907	0.0620707	0.00655244	0.0225831	0.00715028	0.010321
0	1	0.0303238	0.0225999	0.00475425	0.00702111	0.0297982	0.0192595	0.0104694	0.019516	0.0056619	0.0173432
0	1	0.0060513	0.0055806	0.0189453	0.00961751	0.0119672	0.0108309	0.00195848	0.00648576	0.0096222	0.0322484
0	1	0.00537987	0.00867197	0.0173458	0.00766993	0.00992066	0.0111153	0.00402572	0.0123562	0.0161976	0.00981606
0	1	0.132898	0.210867	0.00896495	0.0244048	0.0979998	0.0918053	0.151612	0.114086	0.0228033	0.0145015
0	1	0.392682	0.430287	0.0129403	0.0373765	0.0897025	0.363111	0.509248	0.39021	0.0192967	0.0144363
0	1	0.0722495	0.074178	0.00301513	0.0651532	0.135022	0.0358176	0.0348253	0.0260213	0.0157539	0.0163493
0	1	0.106394	0.0421581	0.012551	0.0167783	0.18425	0.0640713	0.0258545	0.0269568	0.0207328	0.0128154
0	1	0.147296	0.0146425	0.030343	0.00644471	0.0637167	0.0874135	0.0112189	0.0412981	0.0143299	0.026525
0	1	0.0790283	0.061149	0.00596311	0.00915988	0.155819	0.0248782	0.00519845	0.0341997	0.0145922	0.0152102
0	1	0.00336277	0.00199017	0.00477047	0.0152518	0.0100298	0.00988694	0.00717409	0.00191449	0.00741577	0.0280248
0	1	0.0168166	0.00270149	0.0319897	0.00730149	0.0342193	0.0128807	0.00327622	0.00907262	0.0207121	0.0165346
0	1	0.0162186	0.00270149	0.0325896	0.00730149	0.0342193	0.0128807	0.00327622	0.00867536	0.0207328	0.0160444
0	1	0.0147995	0.0102384	0.0156988	0.00734552	0.0356455	0.0167647	0.00327622	0.0103148	0.00988767	0.0168856
0	1	0.0080712	0.00142265	0.0190576	0.00460195	0.00774163	0.0121746	0.00259923	0.00574345	0.0157889	0.0211214
0	1	0.0299595	0.00944257	0.0187695	0.00837552	0.0399971	0.0245361	0.00135399	0.0135186	0.00711256	0.0134976
0	1	0.00822072	0.00540298	0.0172646	0.00488234	0.015531	0.0044828	0.00258208	0.00382897	0.0217424	0.00198048
0	1	0.00504556	0.00398033	0.0190576	0.00427755	0.00818719	0.00282468	0.00263547	0.00191449	0.0251457	0.00781389
0	1	0.00504275	0.0125162	0.00654725	0.0668219	0.0128767	0.0115757	0.0587155	0.0193663	0.0187418	0.0181077
0	1	0.0073998	0.00483546	0.00348863	0.0229711	0.00763795	0.00532748	0.0125366	0.0117881	0.015097	0.0047006
0	1	0.116749	0.21287	0.00728556	0.0323321	0.101307	0.0358256	0.0318296	0.0698428	0.00910216	0.0141609
0	1	0.111856	0.196044	0.00896495	0.0303113	0.0894732	0.038367	0.031662	0.0504419	0.00765512	0.0144027
0	1	0.147263	0.140207	0.0113421	0.0266825	0.0744898	0.0967508	0.476808	0.067435	0.0262338	0.0165341
0	1	0.267648	0.234349	0.0130133	0.0403046	0.0906825	0.138876	0.300562	0.154202	0.00866478	0.0227891
0	1	0.00369989	0.00398033	0.0326308	0.00488234	0.00356384	0.00546419	0.00267173	0.00687649	0.0177822	0.0290848
0	1	0.0289221	0.045573	0.00766239	0.03543	0.054534	0.0209568	0.0316096	0.0279163	0.0165331	0.0113517
0	1	0.0080712	0.00175855	0.0112203	0.00827472	0.0139524	0.00790635	0.00516285	0.00535273	0.0154582	0.0149177
0	1	0.0236529	0.0256505	0.0111203	0.0132011	0.0380265	0.0241033	0.00778556	0.00881052	0.00815997	0.0703259
0	1	0.0943265	0.0522137	0.00471364	0.00920393	0.118835	0.0493308	0.0112189	0.0252594	0.00667158	0.0473782
0	1	0.0134539	0.0106621	0.015431	0.0146875	0.0226815	0.0124781	0.00254145	0.00534135	0.0102337	0.0248495
0	1	0.00941407	0.00852817	0.0166641	0.00702111	0.00697621	0.00790635	0.0059842	0.0130303	0.0180476	0.0274687
0	1	0.00941407	0.00852817	0.0164856	0.00702111	0.00697621	0.00780829	0.0059842	0.0130303	0.0180476	0.0271085
0	1	0.0147995	0.0142187	0.00533838	0.0196174	0.0349386	0.00850524	0.0231864	0.0110961	0.02136	0.0103271
0	1	0.159367	0.248377	0.0118044	0.0133346	0.0764238	0.0855564	0.060342	0.132946	0.00592739	0.0163831
0	1	0.150212	0.464897	0.00654725	0.0134921	0.133037	0.0863041	0.0430739	0.136722	0.0059361	0.0233397
0	1	0.00406409	0.00540298	0.0219622	0.0116671	0.00448071	0.0104962	0.00334872	0.0168005	0.0185416	0.0525039
0	1	0.209033	1.23826	0.00869721	0.051743	0.244113	0.0962693	0.235419	0.321015	0.00988767	0.0117523
0	1	0.0507241	0.112818	0.00585768	0.106589	0.0918738	0.0291136	0.0216731	0.0384503	0.0197754	0.0151725
0	1	0.0561585	0.107423	0.00417819	0.0606661	0.127318	0.0435498	0.0215841	0.0489561	0.0204935	0.0174229
0	1	0.0218594	0.00341281	0.0338288	0.00915988	0.027928	0.0105639	0.00760419	0.0121652	0.0309613	0.00843082
0	1	0.283871	0.0568079	0.0119262	0.045496	0.0483463	0.214372	0.497663	0.111162	0.0515559	0.00847916
0	1	0.00908255	0.0135075	0.00900559	0.0860459	0.00789308	0.0106237	0.0211121	0.0106859	0.0333656	0.0076375
0	1	0.0188309	0.00412414	0.0395365	0.00427755	0.00855483	0.013587	0.00388071	0.0176211	0.0209982	0.00939224
0	1	0.0999885	0.149775	0.00475425	0.0155762	0.138485	0.0412523	0.0144226	0.0547326	0.00949491	0.0317178
0	1	0.0282478	0.0263036	0.0113827	0.0414176	0.0814264	0.0187292	0.00733818	0.0194443	0.0159837	0.00657904
0	1	0.00470844	0.0149301	0.00408891	0.0930291	0.0102371	0.010506	0.0155739	0.0114869	0.0276492	0.0104096
0	1	0.0400189	0.0204692	0.00900559	0.00835795	0.0686479	0.0363092	0.00854718	0.021309	0.0254373	0.0214684
0	1	0.0168166	0.0160296	0.00575218	0.0224453	0.0398029	0.0149232	0.04024	0.0147151	0.0233875	0.0167919
0	1	0.177422	0.31994	0.00767488	0.0217562	0.0450829	0.0985797	0.124266	0.144347	0.0120941	0.0135271
0	1	0.129605	0.0767768	0.0231871	0.0283441	0.0804186	0.0717897	0.121821	0.0495568	0.0412001	0.0190449
0	1	0.0235422	0.0172002	0.0148469	0.0128327	0.0278152	0.016872	0.00990116	0.0141633	0.0133432	0.115445
0	1	0.00907976	0.00398033	0.00479485	0.0416621	0.0167031	0.00885833	0.0693241	0.00741649	0.0205053	0.00812671
0	1	0.0453988	0.0207568	0.00717198	0.0303993	0.0366397	0.0363901	0.0571503	0.0288019	0.0236068	0.0048243
0	1	0.00412106	0.00483546	0.00842146	0.0765743	0.0100079	0.0134987	0.00790643	0.00611462	0.0172773	0.00460156
0	1	0.00448486	0.00483546	0.00842146	0.0783362	0.00932022	0.0136654	0.00790643	0.00611462	0.0168432	0.00460156
0	1	0.0080712	0.00497927	0.0191388	0.00371678	0.00516083	0.00885833	0.00263547	0.00572389	0.0118548	0.0125644
0	1	0.00728835	0.00611431	0.00537898	0.0184518	0.0286703	0.00744599	0.00861967	0.014784	0.0123335	0.0212754
0	1	0.00630437	0.00412414	0.0200068	0.00306798	0.00672107	0.0069544	0.00459396	0.00304752	0.0111106	0.0127847
0	1	0.0524614	0.16423	0.0159748	0.00891949	0.0636535	0.0272811	0.00611584	0.044007	0.00271127	0.055854
0	1	0.0430474	0.0648281	0.00666126	0.0266732	0.044688	0.0154308	0.052318	0.021844	0.0192705	0.0280936
0	1	0.0229828	0.0197655	0.00713137	0.0258396	0.0614418	0.0207676	0.0987797	0.0149252	0.0138219	0.0265118
0	1	0.00672553	0.00284529	0.0254182	0.00825299	0.0144627	0.00885833	0.00534345	0.0122292	0.0258013	0.00696923
0	1	0.107647	0.0359098	0.00233652	0.0358424	0.0630082	0.0627774	0.21085	0.0229934	0.0342634	0.0205367
0	1	0.00941689	0.019478	0.00709077	0.0665222	0.0254204	0.0128495	0.0313665	0.0195356	0.0111106	0.00728101
0	1	0.132886	0.0721498	0.0114233	0.0473491	0.0697621	0.0959577	0.353151	0.0451271	0.0372921	0.0333789
0	1	0.0834846	0.0840059	0.00421073	0.0224713	0.0452634	0.0329929	0.0323752	0.0514712	0.0103664	0.00875149
0	1	0.00235422	0.00483546	0.00825903	0.00408638	0.0058042	0.00508169	0.00128148	0.00621067	0.00419966	0.00657007
0	1	0.00362513	0.00497927	0.00417012	0.00979049	0.00921656	0.00842559	0.00982867	0.00382897	0.0108212	0.00570865
0	1	0.00336277	0.00398033	0.0124697	0.00516272	0.0134421	0.00483589	0.00527095	0.0080291	0.0133432	0.0158446
0	1	0.0184135	0.0059705	0.0208506	0.0109731	0.0216381	0.0108303	0.0052347	0.0169129	0.0141852	0.00520851
0	1	0.022832	0.0248732	0.00892437	0.00455793	0.0439462	0.0112711	0.00594795	0.0152964	0.0074419	0.0222595
0	1	0.0144597	0.00936353	0.00600372	0.0330937	0.0249108	0.0136943	0.0230436	0.015096	0.0244537	0.0126113
0	1	0.00941689	0.00270149	0.0246798	0.00920393	0.00829969	0.00744599	0.00128148	0.00881052	0.0195099	0.0156218
0	1	0.0142084	0.00326901	0.0328978	0.00488234	0.0159376	0.00956449	0.00391696	0.0107055	0.0209982	0.00855353
0	1	0.00739697	0.0059705	0.0398109	0.00859914	0.0171097	0.00921139	0.00402572	0.0110961	0.021477	0.00624827
0	1	0.145974	0.150249	0.0119262	0.0665658	0.127443	0.0959372	0.130517	0.0443489	0.0370265	0.0166301
0	1	0.00336277	0.0018321	0.0273005	0.00478791	0.00656961	0.0044828	0	0.0080291	0.0238572	0.0069244
0	1	0.0100883	0.00867197	0.00775611	0.0079503	0.0133385	0.00603365	0.00192223	0.0053723	0.00321611	0.045137
0	1	0.0635099	0.0454939	0.00658785	0.101603	0.0595831	0.0386539	0.0913306	0.0511728	0.0507951	0.0110309
0	1	0.0385873	0.0384838	0.00421073	0.0855424	0.0483491	0.0241585	0.0535846	0.0336597	0.0407332	0.0090921
0	1	0.221867	0.133473	0.00237712	0.0453338	0.0655365	0.2352	0.483936	0.251414	0.0251566	0.0176002
0	1	0.00706265	0.00199017	0.0303185	0.00460195	0.0109467	0.00733871	0.00423799	0.0121012	0.0197754	0.00718599
0	1	0.136847	0.186345	0.00660399	0.0188383	0.0780764	0.0663377	0.192394	0.0584732	0.00790873	0.0231116
0	1	0.0471094	0.0414586	0.0197229	0.0112987	0.109083	0.0264438	0.00655244	0.0204445	0.0118548	0.0305252
0	1	0.0248823	0.00611431	0.0175404	0.016137	0.0226319	0.0212787	0.0131274	0.00726722	0.00693704	0.0141006
0	1	0.0102399	0.00789027	0.00537898	0.0439716	0.00407411	0.0044828	0.0112552	0.00687649	0.0117025	0.00844251
0	1	0.00302564	0.0108059	0.027349	0.00395314	0.0176936	0.0066013	0.00327622	0.0080291	0.0118548	0.0063503
0	1	0.00302564	0.0115172	0.0260672	0.00395314	0.0179229	0.00624823	0.00327622	0.00984213	0.0121442	0.0069252
0	1	0.00403701	0.00824828	0.0169351	0.0203334	0.0184331	0.00984953	0.00726569	0.0126395	0.0209722	0.0113025
0	1	0.13553	0.0991933	0.00767488	0.0198977	0.138705	0.0565286	0.00926041	0.0263729	0.0177822	0.0188048
0	1	0.0826889	0.069073	0.00658785	0.010045	0.0202669	0.0801414	0.0501103	0.0702319	0.0162676	0.0125558
0	1	0.00908255	0.00710552	0.0120074	0.0955164	0.00712016	0.00578785	0.00787018	0.0104369	0.0238971	0.00867027
0	1	0.068969	0.0294736	0.0100926	0.0161716	0.066252	0.0351534	0.0950639	0.0224425	0.0337267	0.0189489
0	1	0.0640809	0.0727493	0.0151634	0.0094843	0.0901628	0.0375069	0.0156932	0.0461228	0.00480724	0.0109459
0	1	0.00418512	0.006538	0.0147496	0.00460195	0.00646593	0.00355046	0.00195848	0.00361569	0.00768124	0.00572839
0	1	0.181472	0.0484095	0.0155122	0.0144402	0.0369854	0.123563	0.291442	0.0424068	0.0140874	0.00711762
0	1	0.0961888	0.0346419	0.00116826	0.0129114	0.0718525	0.0488772	0.0355567	0.0215591	0.0115893	0.0178708
0	1	0.161383	0.229486	0.00829963	0.0841401	0.0150207	0.291753	0.463252	0.260697	0.0465905	0.0303836
0	1	0.172627	0.583418	0.00860792	0.0137703	0.178803	0.0889607	0.0565903	0.161258	0.00815997	0.0182585
0	1	0.160992	0.303847	0.00475425	0.00980872	0.150266	0.071486	0.0286679	0.1118	0.00381063	0.0148194
0	1	0.167307	0.230748	0.00650664	0.029111	0.0956832	0.0836436	0.418733	0.0792166	0.0251902	0.0173903
0	1	0.133428	0.0245933	0.00771551	0.0531183	0.0510753	0.0792964	0.264468	0.0353332	0.0510518	0.0241449
0	1	0.0060513	0.270583	0.0581131	0.025517	0.0131888	0.0592405	0.00199474	0.0134014	0.0180215	0.00802766
0	1	0.0302649	0.0109489	0.00937869	0.0079503	0.0200595	0.0140161	0.00438574	0.0111158	0.0120788	0.0184626
0	1	0.046413	0.0980546	0.00592251	0.0270069	0.0590147	0.0279112	0.0177713	0.0432321	0.00715028	0.0100006
0	1	0.0211851	0.0123186	0.00529778	0.00641633	0.0371776	0.00999661	0.00527095	0.00905472	0.00908233	0.013018
0	1	0.0195052	0.0142187	0.00296125	0.00915988	0.00845116	0.0187759	0.00199474	0.0095724	0.012893	0.0286897
0	1	0.0117711	0.00199017	0.0166804	0.00460195	0.01054	0.0098109	0.00199474	0.0046869	0.0106058	0.0140695
0	1	0.0317562	0.0328493	0.0113015	0.00435853	0.0555768	0.0146462	0.00674887	0.019516	0.00568804	0.0342309
0	1	0.011434	0.00302249	0.0268057	0.0085551	0.0161164	0.00910413	0.00195848	0.00984101	0.0136064	0.0102737
0	1	0.0158081	0.00796065	0.0155528	0.00674073	0.0244442	0.0131266	0.00658869	0.0134861	0.0120941	0.0155198
0	1	0.0705546	0.11665	0.0159901	0.0707622	0.104138	0.0421865	0.342584	0.0451656	0.0424491	0.0645184
0	1	0.103691	0.111156	0.00717198	0.0730463	0.122996	0.0461091	0.0325069	0.0361868	0.0143267	0.00936301
0	1	0.0184966	0.00995082	0.00479485	0.0317866	0.0193728	0.00801117	0.00323997	0.0179727	0.00800654	0.0197135
0	1	0.020511	0.00881579	0.0174081	0.00758189	0.0338128	0.0209568	0.00922417	0.0107251	0.0211604	0.0145791
0	1	0.00235422	0.00668182	0.00896495	0.00827472	0.0159266	0.00539494	0.00568195	0.0133623	0.0212115	0.00636563
0	1	0.0572453	0.0272948	0.0171912	0.00915988	0.0619514	0.034092	0.00587544	0.030241	0.00768124	0.0202851
0	1	0.0573389	0.0277566	0.0178292	0.00915988	0.0618411	0.0338958	0.00587544	0.0310734	0.00768124	0.0206591
0	1	0.043456	0.0403007	0.0143846	0.0261786	0.0689498	0.0140479	0.0459004	0.0164299	0.0323221	0.00741567
0	1	0.0651379	0.136631	0.00838082	0.0264808	0.106007	0.0302149	0.0326707	0.0423417	0.00988767	0.0156741
0	1	0.0198423	0.00454785	0.028688	0.00427755	0.024955	0.0194059	0.00521726	0.0132224	0.0136198	0.0149636
0	1	0.0225308	0.0166326	0.0105955	0.00938459	0.0209904	0.00720019	0.00263547	0.0110766	0.0128383	0.0165812
0	1	0.0117711	0.0164965	0.00596311	0.0209373	0.0203147	0.0066013	0.0117146	0.0187737	0.0109938	0.0130411
0	1	0.0232051	0.0162089	0.00717198	0.0476533	0.0376472	0.0148423	0.00587479	0.00459085	0.00494385	0.0208861
0	1	0.0142548	0.00611431	0.0258805	0.0106498	0.0248227	0.0145389	0.00263547	0.0118581	0.0197023	0.0210906
0	1	0.0323159	0.0123022	0.0133216	0.00334835	0.0343818	0.0140283	0.00655244	0.0156942	0.0086267	0.00973255
0	1	0.0080712	0.0100946	0.0140347	0.0076259	0.0239822	0.00782789	0.00263547	0.00929082	0.0106058	0.0101349
0	1	0.040016	0.0591452	0.0123479	0.011579	0.0528776	0.0289999	0.0125729	0.0103343	0.0106058	0.0144415
0	1	0.012329	0.00774752	0.0312758	0.0122719	0.0389639	0.0161013	0.00907509	0.0122097	0.0191885	0.0384527
0	1	0.073316	0.0559421	0.0118856	0.0125134	0.148065	0.0395182	0.00719318	0.0260077	0.0113499	0.0305422
0	1	0.211046	0.27765	0.00763432	0.0506754	0.0221485	0.236625	0.457197	0.193765	0.0233128	0.0148265
0	1	0.174786	0.689267	0.00896495	0.0110183	0.169266	0.0868913	0.0309065	0.195163	0.00321611	0.0550368
0	1	0.071372	0.215579	0.00838082	0.0116231	0.154313	0.0302363	0.0116084	0.0286033	0.00988767	0.0679539
0	1	0.0208509	0.0270149	0.00900559	0.0141094	0.0788066	0.00933952	0.00591169	0.0202779	0.0293649	0.00997204
0	1	0.0208509	0.0270149	0.00900559	0.014647	0.0782423	0.00945722	0.00591169	0.0202779	0.0298833	0.00978539
0	1	0.0494358	0.00810447	0.0184329	0.0109742	0.0446079	0.0372155	0.00470271	0.0206686	0.0155495	0.00864958
0	1	0.00235422	0.0059705	0.00958972	0.0346956	0.00646593	0.0066013	0.0125004	0.0064109	0.0096222	0.0344079
0	1	0.232135	0.287832	0.0058819	0.0205026	0.0204184	0.252845	0.496368	0.18055	0.0102355	0.0179495
0	1	0.142927	0.290334	0.00721256	0.00574433	0.0547855	0.0722059	0.0104332	0.0643419	0.00329154	0.0222513
0	1	0.0295963	0.00901889	0.0231384	0.0085551	0.0355905	0.0196206	0.00466646	0.00689606	0.0135564	0.0144707
0	1	0.00470844	0	0.00421073	0.00609191	0.0029021	0.00977909	0.00199474	0.00463592	0.0101271	0.0035618
0	1	0.0282507	0.0118049	0.0237306	0.00274356	0.0152759	0.0169344	0.00267173	0.00228564	0.0137957	0.0189096
0	1	0.00470844	0.00469165	0.0173053	0.00548713	0.00333642	0.00176542	0.00272316	0.00574345	0.0143267	0.010525
0	1	0.0328432	0.0103822	0.00399971	0.019156	0.0490068	0.0190817	0.0184299	0.0186597	0.0267476	0.0156649
0	1	0.163327	0.0995118	0.00533838	0.056636	0.160434	0.0823837	0.425737	0.0642915	0.0615009	0.0116568
0	1	0.0562428	0.0924072	0.00900559	0.0077771	0.0824947	0.0333258	0.056022	0.0555303	0.0113761	0.0196596
0	1	0.0921059	0.0643231	0.0118856	0.0776725	0.128653	0.0599135	0.561493	0.0202584	0.0613229	0.118518
0	1	0.0279353	0.0270115	0.00179299	0.0282422	0.0200118	0.0187122	0.0469408	0.0154429	0.0170379	0.00719497
0	1	0.0164795	0.00213397	0.016137	0.00619271	0.0111886	0.0134906	0.00334872	0.0118385	0.00895418	0.00504254
0	1	0.00605411	0.0037092	0.016276	0.0076259	0.00539759	0.0069544	0.00651619	0.0153159	0.0109947	0.00145761
0	1	0.269675	0.122236	0.00771551	0.00702111	0.0926559	0.154449	0.0155348	0.0626223	0.012735	0.0140261
0	1	0.0929883	0.00995082	0.0150093	0.00488234	0.0534524	0.0541781	0.0111102	0.0332879	0.0139741	0.00761581
0	1	0.00403419	0.00213397	0.0249701	0.00920393	0.00947169	0.00815216	0.00156221	0.0154374	0.0255406	0.0088327
0	1	0.00986755	0.017344	0.00412952	0.109754	0.025071	0.00952524	0.0190166	0.0184253	0.0256427	0.00896537
0	1	0.0683535	0.0769116	0.012551	0.0180834	0.158513	0.0382588	0.00441466	0.0314381	0.0133432	0.0165133
0	1	0.0306077	0.0259907	0.00537898	0.0132529	0.0281041	0.0177167	0.0118234	0.0126395	0.00588605	0.0142769
0	1	0.0127825	0.00127885	0.00834024	0.00622695	0.0145105	0.00755328	0.00192223	0.0121446	0.0112172	0.0050224
0	1	0.00672553	0.00284529	0.0142221	0.00319703	0.00605933	0.00554206	0.00388071	0.00496201	0.0093478	0.00586406
0	1	0.281396	0.98391	0.00775611	0.00641633	0.185859	0.119266	0.0252224	0.369571	0.0103664	0.0142761
0	1	0.00975399	0.00412414	0.00592251	0.0108566	0.0102849	0.00945722	0.00128148	0.00343824	0.00606013	0.0580949
0	1	0.121327	0.101062	0.00654725	0.0350737	0.147331	0.0537675	0.206866	0.0332582	0.019339	0.013648
0	1	0.0149097	0.00582667	0.0119332	0.0190126	0.0296989	0.00755328	0.00722944	0.0122488	0.0208433	0.00845937
0	1	0.12511	0.0462536	0.00829963	0.0220806	0.071719	0.0670227	0.199536	0.0244976	0.0176297	0.0128561
0	1	0.0622182	0.0390997	0.00358599	0.0211337	0.108225	0.0303516	0.0724155	0.0145345	0.0261815	0.0180278
0	1	0.0110996	0.00668182	0.0113015	0.00492637	0.0179229	0.0109768	0.00131774	0.00650534	0.0162937	0.00741173
0	1	0.122411	0.158059	0.00292065	0.0181286	0.077623	0.0556745	0.18337	0.0581964	0.0180476	0.0105647
0	1	0.00504556	0.00426795	0.00885129	0.0165558	0.00977466	0.011488	0.00323997	0.0111158	0.0128645	0.0171941
0	1	0.149995	0.115943	0.0119262	0.0322137	0.128171	0.06757	0.235239	0.0401336	0.00792058	0.040243
0	1	0.0263456	0.0366781	0.00713137	0.087055	0.0577061	0.0190615	0.065078	0.0265265	0.0362812	0.0135423
0	1	0.0874527	0.155859	0.00709077	0.0104135	0.10393	0.0532602	0.0203344	0.0517268	0.0101271	0.0278574
0	1	0.0576931	0.0432688	0.00713137	0.0214758	0.132509	0.0353572	0.0251821	0.0274295	0.0178083	0.0154818
0	1	0.0712896	0.104855	0.00596311	0.0107379	0.0732478	0.023448	0.0237624	0.0516129	0.00616673	0.00626958
0	1	0.210415	0.329271	0.0115283	0.0732393	0.0143112	0.419941	0.630827	0.583463	0.0893585	0.0274421
0	1	0.0104254	0.00284529	0.00717198	0.0134375	0.0246457	0.015844	0.00730194	0.0087714	0.0212376	0.0101072
0	1	0.10592	0.126568	0.00473394	0.0501798	0.195964	0.0451271	0.411933	0.0577633	0.0368965	0.0173728
0	1	0.0178196	0.0137596	0.00942728	0.0079503	0.035133	0.0140589	0.00263684	0.00916924	0.0103958	0.00834717
0	1	0.0131167	0.01521	0.0166399	0.00859914	0.0287181	0.00910413	0.00808442	0.0112432	0.00935673	0.0159773
0	1	0.00437131	0.0092395	0.00237712	0.0389594	0.0360531	0.00839796	0.00466646	0.0103148	0.0223713	0.0058192
0	1	0.0307963	0.0358307	0.00709077	0.0477458	0.0995961	0.0144004	0.00993741	0.0149252	0.0247192	0.0165595
0	1	0.0586286	0.0236021	0.00829963	0.0643546	0.0376795	0.0331596	0.162529	0.0242865	0.0414917	0.00647102
0	1	0.230201	0.222077	0.00479485	0.0168738	0.169038	0.0979421	0.192869	0.0915126	0.00815997	0.0226792
0	1	0.00773409	0.00833058	0.00629891	0.0125523	0.0177736	0.00720019	0.00519845	0.0107375	0.00741577	0.00846533
0	1	0.00235422	0.00270149	0.00853488	0.00892355	0.00422557	0.00494319	0.00141312	0.00530175	0.00933279	0.0425679
0	1	0.0380019	0.0555565	0.0101738	0.0439787	0.0674821	0.0223379	0.0667438	0.0259057	0.0123628	0.0358993
0	1	0.0124453	0.00668182	0.0119262	0.00956528	0.0172611	0.00825945	0.00393441	0.00925226	0.0047045	0.0271484
0	1	0.0089492	0.00326901	0.0287446	0.00520675	0.0112281	0.00684711	0.0059842	0.00869551	0.0239489	0.0132473
0	1	0.00975119	0.00938503	0.00721256	0.0252158	0.0232217	0.0100249	0.0500411	0.0126591	0.0203813	0.0190283
0	1	0.021188	0.00668182	0.0187249	0.00795737	0.02671	0.0107623	0.00503827	0.013867	0.0184898	0.0114391
0	1	0.0780235	0.0526072	0.00646602	0.0125572	0.0860372	0.0313285	0.0111464	0.0202779	0.0140612	0.0198918
0	1	0.0174881	0.00682563	0.0164774	0.00488234	0.00845116	0.0116039	0.00527095	0.00421969	0.0110844	0.0160194
0	1	0	0.00199017	0.0123762	0.00859914	0.00565273	0.00411932	0.00256297	0.0103343	0.0131038	0.00450551
0	1	0.0208509	0.006538	0.0160233	0.00885114	0.0256644	0.00991759	0.00391696	0.00994357	0.012599	0.0157792
0	1	0.0645697	0.0961777	0.0169085	0.00613594	0.0696165	0.0321794	0.00666119	0.0529196	0.0160544	0.0204101
0	1	0.0196533	0.0120848	0.0101332	0.0131571	0.0290702	0.019867	0.00195848	0.0157066	0.0101532	0.0241052
0	1	0.0245536	0.0294365	0.0101332	0.00980872	0.0267329	0.0073075	0.00662495	0.0280906	0.00314237	0.0151176
0	1	0.193777	0.234926	0.00853495	0.0113427	0.22911	0.0851883	0.0787982	0.0967601	0.00542254	0.0463438
0	1	0.195833	0.231491	0.00892437	0.0122719	0.232831	0.0868081	0.0813312	0.0969417	0.00443901	0.0487088
0	1	0.196254	0.226909	0.00892437	0.0130279	0.234539	0.0886974	0.0811422	0.0969028	0.00443901	0.0480561
0	1	0.0893961	0.120696	0.00958972	0.0764328	0.119988	0.0441195	0.125964	0.0546408	0.015245	0.0171695
0	1	0.0268723	0.0146425	0.00533838	0.0119915	0.0450145	0.0171489	0.00267173	0.0168396	0.0116416	0.0134114
0	1	0.0390104	0.00469165	0.0292721	0.0119475	0.0294816	0.0350041	0.00519845	0.0179727	0.0219818	0.0148884
0	1	0.00336277	0.00199017	0.0120074	0.00362874	0.0114569	0.00317776	0.00128148	0.00849471	0.0146782	0.0144456
0	1	0.00773409	0.00724932	0.0121488	0.0223609	0.0102117	0.00991759	0.00466646	0.0111158	0.0163645	0.00377157
0	1	0.0275764	0.00625811	0.0136787	0.00848476	0.0384839	0.0231826	0.00593015	0.0187346	0.0187396	0.00779893
0	1	0.0135902	0.00199017	0.0100458	0.00553115	0.0196743	0.00616115	0.00195848	0.00773281	0.00643223	0.00928587
0	1	0.0138974	0.00668182	0.00892437	0.00994537	0.0164724	0.00483589	0.00801518	0.00687649	0.0155235	0.00752573
0	1	0.005858	0.00412414	0.01341	0.0076259	0.00789308	0.00910413	0.000640745	0.00382897	0.0107146	0.0129204
0	1	0.00235422	0.000711325	0.0292721	0.00646035	0.00748647	0.0154528	0.00128148	0.00689606	0.0130777	0.00676815
0	1	0.0494533	0.0415279	0.00354538	0.0698958	0.0608962	0.0241432	0.0389869	0.0390516	0.0123596	0.0125212
0	1	0.00235422	0.00412414	0.00896495	0.00976469	0.0101826	0.00825945	0.00455771	0.00650534	0.0190051	0.00625426
0	1	0.0127797	0.0105183	0.00423502	0.00613594	0.0139287	0.00850524	0.00327622	0.00533315	0.00724168	0.0121218
0	1	0.0127797	0.0105183	0.00417012	0.00629081	0.0134958	0.00860332	0.00327622	0.00533315	0.00644648	0.0115201
0	1	0.0764874	0.0540375	0.00838082	0.0114782	0.0838511	0.0394557	0.00658869	0.0286798	0.0135825	0.0145731
0	1	0.0128637	0.00629021	0.0066144	0.0076259	0.0179502	0.0102706	0.00455771	0.00907588	0.00832532	0.0102993
0	1	0.0516652	0.122031	0.0118856	0.0140422	0.18542	0.0271548	0.0534525	0.0344661	0.00890412	0.0129808
0	1	0.030602	0.00753695	0.0104943	0.0181715	0.0201154	0.0180807	0.0191253	0.0149056	0.0158151	0.00964073
0	1	0.0124426	0.0282938	0.00775611	0.0257974	0.0418572	0.0112809	0.00730602	0.0118385	0.00640609	0.00936156
0	1	0.0252222	0.0161047	0.0222062	0.00976469	0.0554031	0.0219849	0.00397101	0.0131588	0.017014	0.0169953
0	1	0.013114	0.00405223	0.0130133	0.00427755	0.0136973	0.0073075	0.00199474	0.0108634	0.0172556	0.0097115
0	1	0.0194572	0.0236702	0.0137598	0.00879145	0.0560934	0.0140839	0.00527095	0.0171489	0.00863867	0.0206603
0	1	0.159279	0.0403286	0.0168023	0.0152958	0.0630424	0.0867236	0.0815251	0.0610246	0.0172773	0.0121838
0	1	0.0177532	0.00209759	0.0137192	0.0125082	0.0360422	0.0107328	0.00986492	0.00765794	0.0177822	0.00728105
0	1	0.14626	0.167264	0.0058819	0.019293	0.0201948	0.137995	0.363793	0.10092	0.00667158	0.0143967
0	1	0.0186656	0.0145064	0.037685	0.00782688	0.0210227	0.00684711	0.00384446	0.00847079	0.0176668	0.00665329
0	1	0.0184995	0.0090957	0.020104	0.00688092	0.0203772	0.0122819	0.00455771	0.0121331	0.0192705	0.0153307
0	1	0.0818241	0.140326	0.00296125	0.012609	0.077078	0.031077	0.168723	0.0459085	0.0264054	0.0139891
0	1	0.181671	0.399868	0.00471364	0.0194798	0.135708	0.0895454	0.175397	0.140014	0.0158151	0.0118397
0	1	0.0349734	0.0100946	0.0124454	0.0119475	0.0575107	0.0147535	0.00719318	0.0233254	0.0175428	0.0128813
0	1	0.0415861	0.0250027	0.00471364	0.0128766	0.0499775	0.032381	0.0174268	0.0276145	0.012599	0.00784127
0	1	0.0723009	0.127029	0.0170943	0.0419121	0.167205	0.03738	0.158437	0.0486098	0.0382133	0.012809
0	1	0.163137	0.245353	0.00674195	0.0125082	0.154087	0.0813301	0.0439811	0.153602	0.00517995	0.0271863
0	1	0.00470844	0.00199017	0.0263508	0.0076259	0.00565273	0.00603365	0.00199474	0.0107055	0.0231307	0.00848814
0	1	0.0552197	0.00710552	0.0416458	0.00440152	0.0341416	0.0333925	0.0168875	0.0256973	0.0246746	0.00595114
0	1	0.0312735	0.00724932	0.0354701	0.0104135	0.0681276	0.027313	0.0052347	0.00650534	0.0217164	0.0460459
0	1	0.0470844	0.0300994	0.0214355	0.0079503	0.0845004	0.026125	0.00463021	0.0183683	0.0096222	0.041951
0	1	0.0164019	0.00753695	0.00958972	0.0088795	0.030638	0.00874124	0.00495126	0.0103148	0.0177027	0.00707127
0	1	0.0354635	0.00810447	0.00721256	0.0088795	0.0418128	0.013205	0.00591169	0.0198562	0.0118274	0.00366383
0	1	0.106989	0.0405619	0.0100926	0.0294495	0.0697047	0.0691924	0.13158	0.0202779	0.025916	0.0132837
0	1	0.0541386	0.0356869	0.0106768	0.0109858	0.0642976	0.0182082	0.00797892	0.0151564	0.00773708	0.00750478
0	1	0.063224	0.0596535	0.00963031	0.0473612	0.189168	0.0294333	0.0288258	0.02944	0.0100407	0.0255404
0	1	0.0124426	0.0059705	0.0465601	0.00583992	0.0176199	0.0103013	0.00395321	0.0120062	0.0288404	0.0155288
0	1	0.0260445	0.00668182	0.00864862	0.0388212	0.0589971	0.0177167	0.0089253	0.0110848	0.0211561	0.0146759
0	1	0.00235422	0.00867197	0.0326514	0.00730503	0.00778941	0.00971222	0.00131774	0.0103148	0.0241883	0.00553314
0	1	0.354121	0.359638	0.00672842	0.0863194	0.0896207	0.289403	0.336559	0.237718	0.0295277	0.0191006
0	1	0.0127797	0.00766426	0.019236	0.00869995	0.00789308	0.0100249	0.00666119	0.0114869	0.0159892	0.0147058
0	1	0.0336305	0.00867197	0.00834024	0.00823069	0.0531459	0.0232108	0.00263547	0.00765794	0.00694902	0.0235158
0	1	0.00975119	0.00525918	0.0149687	0.00492637	0.0102993	0.00483589	0.00270798	0.00726722	0.0160544	0.00385593
0	1	0.138856	0.0925593	0.0124292	0.0165494	0.0411543	0.104616	0.300288	0.0524018	0.00619289	0.0134475
0	1	0.0336305	0.0305833	0.00600372	0.0435228	0.0543831	0.0165501	0.0272507	0.0190488	0.0283463	0.0091036
0	1	0.0437188	0.0319865	0.00717198	0.00730149	0.0631349	0.0150304	0.00395321	0.025279	0.0125236	0.00375988
0	1	0.0982299	0.122293	0.0095085	0.0221205	0.152761	0.0667607	0.134544	0.0386804	0.0257169	0.0193605
0	1	0.011434	0	0.0224002	0.00613594	0.00697621	0.00790635	0.00131774	0.0118777	0.00741577	0.0128243
0	1	0.00403419	0.00383653	0.0185258	0.00529595	0.0194537	0.00721001	0.00384446	0.0103148	0.0229797	0.00953591
0	1	0.0270757	0.0186228	0.0143033	0.0114099	0.0431028	0.0162282	0.0198748	0.0202584	0.0224866	0.0158259
0	1	0.0789192	0.0422765	0.0140081	0.0146283	0.0379412	0.035828	0.0654993	0.0422282	0.0185264	0.0144658
0	1	0.0151339	0.00483546	0.0134759	0.00723783	0.0522775	0.0146462	0.00655244	0.0122488	0.0145661	0.0230379
0	1	0.00907976	0.00611431	0.0171022	0.0121838	0.0217418	0.014892	0.00323997	0.00881052	0.00715028	0.0164258
0	1	0.0625469	0.0318427	0.00179299	0.00553115	0.0455967	0.0284345	0.00616087	0.0194964	0.00223257	0.0317616
0	1	0.0174881	0.0059705	0.016137	0.00274356	0.0255608	0.00961294	0.00199474	0.0130303	0.0128383	0.0108311
0	1	0.105111	0.0381831	0.0191793	0.0104575	0.141107	0.0541624	0.0159216	0.0448633	0.017569	0.0168466
0	1	0.321646	0.486522	0.00533838	0.0369452	0.0727031	0.316615	0.389825	0.365333	0.0316007	0.0291215
0	1	0.0247805	0.0172002	0.00658785	0.0193497	0.0291723	0.0114684	0.0207628	0.00650534	0.0283077	0.0238823
0	1	0.198731	0.565052	0.0147172	0.0289453	0.214364	0.108918	0.0769104	0.133535	0.0204935	0.0178497
0	1	0.00470844	0.00187711	0.0202664	0.00153398	0.00921656	0.00744599	0.00263547	0.00955287	0.0170641	0.0120817
0	1	0.0284745	0.00341281	0.00596311	0.00925549	0.0158641	0.0127422	0.00323997	0.0158889	0.00568804	0.0483675
0	1	0.341558	0.430863	0.0150499	0.0530002	0.197409	0.213075	0.711723	0.271317	0.0484549	0.0115762
0	1	0.0176376	0.0242373	0.0107012	0.058505	0.0304695	0.0145389	0.274041	0.0091817	0.0551037	0.0236307
0	1	0.0188337	0.0123669	0.00471364	0.0454328	0.031526	0.0176982	0.122537	0.025279	0.0449733	0.00867726
0	1	0.0262336	0.0424138	0.0099709	0.0528564	0.0523973	0.0197683	0.0179567	0.0183634	0.0227315	0.00968636
0	1	0.0363191	0.0297164	0.0126181	0.00952835	0.0808367	0.0247023	0.0146415	0.0101932	0.0168533	0.0143307
0	1	0.0574896	0.0666817	0.0112351	0.00883549	0.0800764	0.03221	0.00918792	0.0157082	0.0126886	0.0702068
0	1	0.0295113	0.00412414	0.020664	0.0076259	0.0128841	0.0189934	0.00195848	0.00380941	0.00927516	0.0523309
0	1	0.00705985	0.00634592	0.0113421	0.00516272	0.00907393	0.00618018	0.00527095	0.00974497	0.0152841	0.0138611
0	1	0.133231	0.0177625	0.00746398	0.0327744	0.0358553	0.0502516	0.171311	0.0400961	0.0325317	0.010417
0	1	0.047527	0.0200455	0.0160153	0.0204322	0.0958392	0.0213442	0.00774559	0.0217512	0.0202802	0.0107123
0	1	0.28589	0.149197	0.0161713	0.0990603	0.219536	0.148159	0.743588	0.126507	0.128779	0.0159759
0	1	0.12238	0.0396596	0.0167211	0.0665043	0.0793536	0.065957	0.294131	0.0243635	0.0438141	0.0608356
0	1	0.0124426	0.0059705	0.00600372	0.0522129	0.0131392	0.00555187	0.0322087	0.00763836	0.0334569	0.00679583
0	1	0.0347492	0.0200455	0.0160151	0.00702111	0.0247954	0.0125277	0.00459396	0.0156871	0.0160544	0.0289526
0	1	0.0339648	0.0200455	0.0151876	0.00702111	0.0247954	0.0125277	0.00459396	0.0156871	0.0160544	0.0287305
0	1	0.0117113	0.00867197	0.0219946	0.00979633	0.013162	0.0053355	0.00406197	0.0141648	0.0150709	0.0119212
0	1	0.0080712	0.00796065	0.00654725	0.0171102	0.0180266	0.0141858	0.00527095	0.0183438	0.0197493	0.0343708
0	1	0.0205137	0.0158961	0.00541959	0.0172446	0.0380423	0.0130193	0.00347135	0.0107055	0.0201072	0.00582143
0	1	0.00919259	0.00502756	0.0203071	0.00488234	0.0227087	0.00850524	0.00334872	0.00955287	0.00792058	0.0101897
0	1	0.161426	0.13011	0.00658785	0.0702105	0.160924	0.0822413	0.218457	0.0592258	0.0243397	0.0332667
0	1	0.126685	0.0420811	0.00354538	0.0455839	0.0736847	0.0874568	0.406301	0.0229542	0.078387	0.0138581
0	1	0.00518376	0.00753695	0	0.027866	0.0121149	0.00691697	0.0118784	0.00837037	0.025198	0.0088991
0	1	0.341964	1.16623	0.0142221	0.0598254	0.0393157	0.514377	0.900664	0.910763	0.0268995	0.0254416
0	1	0.00672835	0.0153983	0.00916775	0.0249386	0.0135458	0.00956449	0.00470009	0.00382897	0.0196518	0.0102806
0	1	0.0020171	0.0044798	0.0109493	0.00362874	0.0132907	0.0163007	0.00459396	0.0080291	0.0111367	0.0439153
0	1	0.00840834	0.00142265	0.0184652	0.00460195	0.0180743	0.00769179	0.00259923	0.00611462	0.0107559	0.00841487
0	1	0.143314	0.0586674	0.00654725	0.0375606	0.0751721	0.0717277	0.322205	0.0517664	0.0536809	0.00985435
0	1	0.139596	0.0567827	0.00654725	0.0373283	0.0747267	0.0711882	0.319402	0.0494932	0.0532984	0.00965217
0	1	0.136439	0.0546851	0.00654725	0.0375606	0.0738922	0.0704428	0.315982	0.0471261	0.0531071	0.00945
0	1	0.0105382	0.00398033	0.015139	0.0140422	0.0074953	0.0143782	0.00459396	0.00979656	0.0180215	0.0482067
0	1	0.057507	0.134887	0.0108392	0.0536487	0.11999	0.018619	0.139977	0.0382115	0.0350595	0.0168694
0	1	0.0454044	0.00938329	0.018298	0.0119475	0.0143854	0.0256542	0.0058392	0.00498158	0.0205131	0.0259703
0	1	0.0339677	0.00810447	0.0135232	0.00611013	0.0459314	0.0251626	0.0058392	0.0141829	0.0133224	0.00865593
0	1	0.00571698	0.00426795	0.0227248	0.0110183	0.00807047	0.00938472	0.00751421	0.00689606	0.019536	0.0145172
0	1	0.0191709	0.00552297	0.0227514	0.00609191	0.0211838	0.0155003	0.00192223	0.0110766	0.015331	0.0125956
0	1	0.0295963	0.0550211	0.00600372	0.0625004	0.0278012	0.0189144	0.0416168	0.0268224	0.0252056	0.00732308
0	1	0.0285849	0.00270149	0.0203071	0.00153398	0.00896141	0.00875105	0.000676995	0.0118581	0.00934151	0.00239533
0	1	0.00672553	0.00142265	0.0212926	0.00483831	0.00774163	0.00554206	0	0.00389953	0.0246931	0.00604719
0	1	0.072927	0.0606143	0.0105875	0.0311038	0.070263	0.0388415	0.0709292	0.0506474	0.00855044	0.0116915
0	1	0.0785986	0.0612584	0.00946166	0.028755	0.0684584	0.0378102	0.0728656	0.0511608	0.00866478	0.0119499
0	1	0.0134511	0.0092395	0.017427	0.00395314	0.0322341	0.0152451	0.0059842	0.0127144	0.0170379	0.00689784
0	1	0.0507758	0.0164889	0.0187736	0.00976469	0.0900289	0.0250554	0.00469206	0.0114869	0.0204935	0.0107939
0	1	0.0121082	0.00753695	0.0119668	0.00766993	0.0106437	0.0137255	0.00398947	0.00726722	0.00734685	0.010352
0	1	0.00638842	0.00992557	0.00465351	0.0270417	0.00605933	0.00472861	0.00726569	0.0125174	0.0176313	0.0124906
0	1	0.0279135	0.0395311	0.00654725	0.0357756	0.0336613	0.0179936	0.124842	0.0249079	0.0192705	0.010429
0	1	0.0622126	0.0976749	0.00475425	0.0287332	0.118595	0.0230441	0.0436451	0.056946	0.0138219	0.00718599
0	1	0.129752	0.19807	0.00471364	0.0178031	0.240608	0.0543629	0.0236978	0.0481876	0.00863867	0.0150886
0	1	0.176529	0.272313	0.00603617	0.00876305	0.111305	0.0748673	0.0351548	0.0859021	0.00712636	0.0130134
0	1	0.0464073	0.0201893	0.0120074	0.0341019	0.0482195	0.0257927	0.0143501	0.0302607	0.0242884	0.00900916
0	1	0.182563	0.42004	0.0274543	0.0224514	0.0266217	0.333582	0.364606	0.307886	0.0392585	0.0151453
0	1	0.00481956	0.00270149	0.0125103	0.00334835	0.00275063	0.00402244	0.00233356	0.00345781	0.0153103	0.0119759
0	1	0.00773409	0.00326901	0.0321115	0.0079503	0.0123003	0.00720019	0.00534345	0.0130107	0.0241883	0.00644336
0	1	0.241074	1.09511	0.00467304	0.0140862	0.205334	0.0999415	0.0919375	0.315574	0.00914351	0.0177954
0	1	0.0384137	0.0423687	0.00354538	0.0239338	0.0905213	0.0242026	0.0158854	0.0244846	0.017472	0.0103053
0	1	0.129592	0.0718001	0.0110256	0.0106498	0.0739159	0.0524402	0.0124279	0.0570047	0.00887801	0.00980409
0	1	0.0215279	0.00483546	0.0112609	0.00581153	0.0221485	0.0201737	0.00199474	0.0138117	0.0115893	0.0249183
0	1	0.0121054	0.019478	0.0203719	0.00701351	0.0556002	0.010202	0.00861967	0.018715	0.0123596	0.0115551
0	1	0.334805	0.711367	0.0112609	0.0204174	0.0443031	0.427607	0.615106	0.665385	0.0165735	0.0168967
0	1	0.209916	0.085261	0.0314868	0.0179954	0.12022	0.112629	0.0184846	0.0961377	0.0412229	0.0400184
0	1	0.0533578	0.139047	0.00888382	0.0138059	0.0971726	0.0324124	0.0111464	0.029312	0.0160806	0.0583297
0	1	0.0581756	0.00976465	0.0460254	0.0164666	0.0347773	0.0319337	0.00986492	0.0312846	0.0387543	0.0182982
0	1	0.0743237	0.0135075	0.0440082	0.00641633	0.0563213	0.0413878	0.00263547	0.0202584	0.0254373	0.0222789
0	1	0.127056	0.0133636	0.0291774	0.0128766	0.0276497	0.0854541	0.0040765	0.0485262	0.0266069	0.0105044
0	1	0.00504556	0	0.0260672	0.00697709	0.00829969	0.00896559	0.00256297	0.00343824	0.0177822	0.0264357
0	1	0.00504556	0	0.0260672	0.00697709	0.00829969	0.00896559	0.00256297	0.00343824	0.0177822	0.027509
0	1	0.00291453	0.0059705	0.0138978	0.00646035	0.0170134	0.00779907	0.00195848	0.00994357	0.0204814	0.014492
0	1	0.284264	0.255871	0.0119262	0.0703837	0.207821	0.134459	0.455188	0.132558	0.0348202	0.0161081
0	1	0.0213551	0.0135075	0.00929451	0.0357186	0.0291778	0.0127735	0.00530721	0.0261422	0.0236834	0.00585808
0	1	0.0258105	0.017344	0.0130945	0.00641633	0.0428594	0.0191602	0.00199474	0.0118777	0.00938285	0.0123015
0	1	0.140376	0.0907157	0.0161628	0.0281173	0.1428	0.0708218	0.0110739	0.0619668	0.0177822	0.0153127
0	1	0.0211851	0.00426795	0.0550819	0.0085551	0.0162406	0.0105687	0.00482098	0.0084963	0.0175428	0.0159406
0	1	0.0134511	0.00270149	0.0437049	0.00920393	0.0297386	0.0128127	0.00591169	0.0145285	0.0195099	0.00985068
0	1	0.0121054	0.00739315	0.0252362	0.0094843	0.0406374	0.0176094	0.0040956	0.0114674	0.0308598	0.0120757
0	1	0.0238765	0.00398033	0.0304179	0.00730149	0.022555	0.0293346	0.00594795	0.0107055	0.0157889	0.0198829
0	1	0.113665	0.0297164	0.0331905	0.0127155	0.0487048	0.0708141	0.0966479	0.0551164	0.0230481	0.0127177
0	1	0.068601	0.0282938	0.0102605	0.0236145	0.086891	0.0410066	0.0185208	0.0145784	0.0153103	0.0120817
0	1	0.0147981	0.00997058	0.010052	0.0119579	0.0336767	0.0145389	0.0126441	0.00728676	0.00382756	0.0241782
0	1	0.11547	0.0528948	0.00713137	0.00468596	0.0847748	0.0436761	0.00726569	0.0198872	0.0155769	0.0119185
0	1	0.00941689	0.00412414	0.0131351	0.00533071	0.020522	0.0104388	0.00587544	0.0114658	0.0145661	0.00648598
0	1	0.00638842	0.00554679	0.0248989	0.00641633	0.0238307	0.0121746	0.00459396	0.0142273	0.027165	0.0111596
0	1	0.00269134	0.00514611	0.0210822	0.00553115	0.00448071	0.00307047	0.00256297	0.00551934	0.0246669	0.00405719
0	1	0.0424773	0.00284529	0.0606237	0.00520675	0.0228374	0.0278004	0.00758672	0.0133395	0.0250064	0.0160854
0	1	0.00437131	0.006538	0.00896495	0.022907	0.00763795	0.0049744	0.00843973	0.00612765	0.0170379	0.00748394
0	1	0.0630759	0.0259084	0.0101738	0.0210402	0.0364362	0.044354	0.0489862	0.0202584	0.0329615	0.00790095
0	1	0.106942	0.0736362	0.0160315	0.0318013	0.165883	0.0380064	0.029662	0.0314945	0.0239761	0.00552691
0	1	0.114399	0.0786155	0.0185546	0.0314224	0.187954	0.0405177	0.0337754	0.0398296	0.0281224	0.00584782
0	1	0.063224	0.0199017	0.00829963	0.00593299	0.0787152	0.0218464	0.00715693	0.0181192	0.0183132	0.0215708
0	1	0.00369989	0.00270149	0.0143033	0.00460195	0.00341237	0.0070929	0.00131774	0.00765794	0.0212115	0.0245595
0	1	0.00470844	0.00127885	0.0334288	0.00395314	0.00870628	0.00815216	0.00199474	0.0111158	0.0187918	0.00553629
0	1	0.00437131	0.0113397	0.00658785	0.102844	0.0211838	0.0105165	0.0162467	0.0173362	0.0322247	0.00730972
0	1	0.0644008	0.0423041	0.0142221	0.0128766	0.0523924	0.0352125	0.0229698	0.0384492	0.0212376	0.00961797
0	1	0.0154654	0.0092395	0.00708275	0.0373759	0.0310643	0.00815216	0.00199474	0.0152638	0.0230274	0.010429
0	1	0.188993	0.0502326	0.0102144	0.0232357	0.0678114	0.0941111	0.141789	0.0830762	0.0232134	0.00524217
0	1	0.0891176	0.125072	0.010052	0.0101331	0.0826942	0.0405081	0.00790643	0.0447559	0.0131309	0.00920013
0	1	0.104586	0.0769206	0.0119262	0.00609191	0.149112	0.0460122	0.0131072	0.053918	0.0153103	0.0249434
0	1	0.0631343	0.0777757	0.0121297	0.0079063	0.0857146	0.037211	0.0107259	0.0241264	0.00510923	0.0397506
0	1	0.0872787	0.0250602	0.0117478	0.0151632	0.162111	0.0418034	0.0124642	0.0250309	0.0173034	0.0187725
0	1	0.00672553	0.00355662	0.0101738	0.0124566	0.0150207	0.0120569	0.00655244	0.00843941	0.0138219	0.0167666
0	1	0.0884518	0.0622781	0.0139586	0.0176519	0.121282	0.0477089	0.0170944	0.02145	0.0154048	0.0271086
0	1	0.251295	0.258262	0.017224	0.0197135	0.0533701	0.26454	0.367505	0.316824	0.0123869	0.00878476
0	1	0.0080712	0.00469165	0.0279657	0.00552407	0.0111239	0.0064846	0.00256297	0.00726722	0.020228	0.0118792
0	1	0.0649095	0.107772	0.0100927	0.00983074	0.118695	0.0326006	0.0271942	0.0416888	0.0096222	0.0130164
0	1	0.0847761	0.0493304	0.00596311	0.0142098	0.140532	0.0297962	0.0100099	0.0168592	0.0199592	0.0275767
0	1	0.109785	0.130622	0.00804817	0.0104703	0.167542	0.0367384	0.0058392	0.0201884	0.0136858	0.0582506
0	1	0.0490374	0.01521	0.018631	0.00597953	0.0547659	0.0198663	0.00404286	0.0189756	0.0238988	0.0162031
0	1	0.0366589	0.00696944	0.0118856	0.0123751	0.0746467	0.0214172	0.00327622	0.00726722	0.0176794	0.034125
0	1	0.0245536	0.00781685	0.0226842	0.00422194	0.0374479	0.0150304	0.00331247	0.0141633	0.0229951	0.00790994
0	1	0.00773409	0.0104053	0.00417012	0.0551795	0.0127261	0.00649403	0.0161124	0.0124719	0.00973028	0.0109329
0	1	0.00302564	0.00326901	0.0160963	0.00559037	0.00356384	0.00861255	0.00128148	0.0118581	0.0140612	0.0118994
0	1	0.0184966	0.0124672	0.0069705	0.0420224	0.0224079	0.0155097	0.0449233	0.0192985	0.025316	0.00385593
0	1	0.0827264	0.0103822	0.0321927	0.0107379	0.114294	0.0453821	0.0111826	0.0239213	0.0268288	0.0162235
0	1	0.105001	0.10563	0.0121675	0.0485474	0.0893445	0.0589431	0.0883018	0.0357517	0.0294509	0.00451627
0	1	0.00728774	0.00810447	0.00721256	0.017759	0.0143406	0.00406106	0.00391696	0.00987954	0.024123	0.00738107
0	1	0.00880056	0.00995082	0.0875569	0.0186946	0.0164001	0.0202194	0.0058201	0.0223661	0.0978746	0.059069
0	1	0.0151713	0.0348241	0.00834024	0.12259	0.0657117	0.0118601	0.0327667	0.0164293	0.0500537	0.00914327
0	1	0.0891176	0.0154976	0.0287851	0.00516272	0.046522	0.0466111	0.00666119	0.0359845	0.0178115	0.00916647
0	1	0.00537987	0.00255769	0.016137	0.00460195	0.0125749	0.00790635	0.00259923	0.00919146	0.0229392	0.0101162
0	1	0.393267	0.766205	0.014068	0.0514041	0.0408925	0.51358	0.874775	0.647893	0.045923	0.0171238
0	1	0.0316134	0.00625811	0.0222705	0.00859914	0.01571	0.0184038	0.00455771	0.00955287	0.0140612	0.00783858
0	1	0.00874264	0.00952713	0.00237712	0.00849941	0.0229116	0.00910413	0.00858343	0.014554	0.0174618	0.0078296
0	1	0.00403419	0.00540298	0.0277548	0.00488234	0.00829969	0.00518898	0.00730194	0.0103148	0.0323221	0.0103636
0	1	0.0195052	0.052762	0.00406461	0.0657916	0.0501569	0.01394	0.0205518	0.0245855	0.0186914	0.0144057
0	1	0.0450588	0.0139312	0.0185464	0.0098527	0.0740377	0.0267251	0.00455771	0.00765794	0.0375053	0.0279406
0	1	0.00504556	0.00127885	0.0269356	0.0122719	0.0033962	0.00654307	0.00327622	0.00574345	0.0202879	0.0162267
0	1	0.00336277	0.00398033	0.0460136	0.00455793	0.0029021	0.00975371	0.00452145	0.0107055	0.0247344	0.00854754
0	1	0.0961916	0.0675296	0.00654725	0.0134814	0.0605933	0.0528281	0.19534	0.0462993	0.0328531	0.0107725
0	1	0.0412968	0.0284375	0.0110337	0.0079503	0.0868728	0.0344365	0.0161333	0.0218408	0.00693704	0.0162138
0	1	0.0342992	0.0166404	0.0099385	0.00427755	0.0623969	0.0148607	0.00395321	0.015355	0.00938285	0.030056
0	1	0.0228679	0.0380983	0.00721256	0.0362231	0.0457799	0.0143029	0.0211563	0.0149056	0.0180215	0.0181617
0	1	0.230148	0.0403102	0.0191794	0.0125523	0.110905	0.110286	0.0370417	0.121483	0.0138806	0.0108468
0	1	0.0161452	0.00796065	0.00475425	0.00339238	0.0346259	0.0112227	0.00323997	0.0141242	0.0143605	0.0054006
0	1	0.170439	0.197708	0.00771551	0.0539311	0.21661	0.067688	0.041376	0.0822054	0.0182075	0.0162827
0	1	0.0788539	0.0403358	0.00775611	0.00306798	0.0785866	0.0450306	0.00798165	0.0309638	0.00783794	0.00689484
0	1	0.152028	0.292824	0.00654725	0.0245484	0.120255	0.0775839	0.0796914	0.0890824	0.0177114	0.015314
0	1	0.023949	0.0201708	0.00717198	0.0701833	0.0322909	0.0244583	0.0656212	0.00790212	0.0192705	0.0135242
0	1	0.00336277	0.00127885	0.0139221	0.00799435	0.00763795	0.0102706	0.00137551	0.00267636	0.0170119	0.0192989
0	1	0.16342	0.195381	0.0107904	0.00613594	0.143186	0.0755661	0.0150989	0.081848	0.0107527	0.0133733
0	1	0.0438399	0.031026	0.00958972	0.010539	0.0768454	0.019845	0.00844643	0.0172304	0.00839931	0.0276112
0	1	0.0780235	0.0575941	0.00775611	0.0122279	0.120553	0.0480632	0.0117509	0.0263714	0.0135825	0.0311052
0	1	0.0401029	0.0120848	0.00954908	0.0354228	0.0517345	0.0267343	0.152854	0.0194964	0.0650035	0.0109796
0	1	0.0404952	0.0120848	0.00954908	0.0339466	0.0499195	0.0268166	0.15293	0.0199126	0.0647348	0.0107418
0	1	0.0426523	0.0120848	0.00954908	0.0354461	0.0509047	0.0276225	0.151607	0.021157	0.063168	0.0106841
0	1	0.0432696	0.0120848	0.00834024	0.0368597	0.0520393	0.0279112	0.151811	0.0202584	0.063208	0.0108409
0	1	0.0433817	0.0120848	0.00834024	0.0368597	0.052465	0.0282447	0.152883	0.0202584	0.063208	0.0109371
0	1	0.00941407	0.00540298	0.0214347	0.00818665	0.0140465	0.00921139	0.00388071	0.0118777	0.0195099	0.00660372
0	1	0.195551	0.486363	0.00709077	0.014765	0.120613	0.069835	0.0112611	0.0914371	0.00741577	0.012471
0	1	0.045257	0.0142187	0.0160963	0.00486554	0.0682121	0.0226322	0.0100824	0.0157131	0.00738963	0.0124876
0	1	0.13956	0.0311999	0.0453684	0.0085551	0.0464895	0.104468	0.0336204	0.0799069	0.0123335	0.0160456
0	1	0.0961523	0.20107	0.0141409	0.016181	0.150662	0.0462964	0.0213161	0.0589382	0.0059535	0.0160307
0	1	0.00470844	0.00355662	0.00829963	0.00976469	0.00448071	0.00649403	0.00783393	0.00613418	0.0190051	0.00633738
0	1	0.0467501	0.0199017	0.0101332	0.027584	0.0588632	0.0156056	0.0503028	0.00841982	0.0168988	0.0146878
0	1	0.0467501	0.0199017	0.0131351	0.0261461	0.0588632	0.0156742	0.0537144	0.00841982	0.0181147	0.0149014
0	1	0.0134539	0.00781685	0.010255	0.0600352	0.0131392	0.0104092	0.0164536	0.00496201	0.0440877	0.00592647
0	1	0.0134539	0.00781685	0.00904618	0.0591916	0.0124135	0.0104092	0.0164536	0.00496201	0.0439636	0.00618492
0	1	0.0134539	0.00807372	0.00904618	0.0572004	0.0115606	0.0104092	0.0164536	0.00496201	0.044191	0.00644336
0	1	0.142635	0.182112	0.00479485	0.0395681	0.138996	0.0552548	0.184439	0.0519644	0.04233	0.00769897
0	1	0.00706265	0.00867197	0.00658785	0.0538378	0.0185846	0.00885833	0.010915	0.0160386	0.0173034	0.00834648
0	1	0.00403701	0.00426795	0.025362	0.00562153	0.0102371	0.00779907	0.00395321	0.0086103	0.0232699	0.00883571
0	1	0.140247	0.291034	0.0138005	0.06344	0.188968	0.0683089	0.0257684	0.0661365	0.0207589	0.0308727
0	1	0.0428456	0.117297	0.00405654	0.0575571	0.0659108	0.0190434	0.0422039	0.0218553	0.0241437	0.018598
0	1	0.0767367	0.0522264	0.0100277	0.0308493	0.178837	0.028982	0.126988	0.0298307	0.068346	0.00511545
0	1	0.139327	0.0398528	0.0112609	0.0105658	0.105339	0.0628455	0.0111881	0.0445508	0.0203156	0.0189233
0	1	0.0628906	0.0640025	0.017224	0.0112987	0.0766846	0.0227487	0.00473766	0.0336011	0.00691093	0.0227479
0	1	0.0366869	0.0102384	0.0149538	0.0094843	0.0361308	0.0171975	0.00666119	0.00883013	0.0189104	0.0164505
0	1	0.0376675	0.0102384	0.0137192	0.0088795	0.0389507	0.0172563	0.00666119	0.00959201	0.0192094	0.0173838
0	1	0.0245507	0.00412414	0.00956229	0.00952835	0.020547	0.0131266	0.00199474	0.0103343	0.00715028	0.0173298
0	1	0.232681	0.213746	0.00717198	0.01784	0.0543149	0.112584	0.343968	0.0881905	0.00991384	0.0139377
0	1	0.0257372	0.00326901	0.0185546	0.0134814	0.018178	0.0158237	0.0189137	0.0160664	0.020118	0.0191158
0	1	0.00369989	0.00995082	0.0143033	0.00403077	0.00789308	0.00436511	0.00516351	0.0080291	0.0180215	0.0124772
0	1	0.0723037	0.0177677	0.00296125	0.010012	0.105456	0.0318264	0.0152084	0.0122488	0.0126251	0.00801703
0	1	0.0749922	0.0469868	0.0132405	0.0106939	0.112432	0.0333564	0.00790643	0.0180308	0.0197873	0.0598414
0	1	0.0107625	0.00532395	0.0206559	0.0088795	0.0147178	0.0166226	0.00395321	0.00405036	0.0227521	0.0181696
0	1	0.302783	0.151616	0.0394227	0.019293	0.093769	0.175787	0.108571	0.154619	0.022726	0.0329074
0	1	0.178826	0.6832	0.0125103	0.020871	0.214695	0.1079	0.0728922	0.247315	0.00715028	0.078897
0	1	0.0080712	0.0122286	0.0144252	0.00526951	0.0185846	0.00861255	0.00530721	0.00306709	0.0107346	0.0419489
0	1	0.13431	0.1679	0.010758	0.0251485	0.170676	0.0683365	0.0672772	0.0841342	0.00679561	0.00511545
0	1	0.0685982	0.484155	0.00717198	0.0368931	0.139585	0.0405578	0.0354942	0.0924411	0.00715028	0.0737985
0	1	0.0961567	0.0879987	0.0101738	0.0640657	0.134183	0.0414687	0.0681785	0.029007	0.0412785	0.0109399
0	1	0.228281	0.174304	0.00921615	0.0426313	0.0931311	0.13035	0.356446	0.110304	0.040482	0.013561
0	1	0.0272365	0.0193419	0.0100115	0.00553115	0.0451196	0.0196396	0.0177904	0.0102708	0.0191322	0.0468731
0	1	0.0517956	0.018836	0.0144494	0.0117059	0.0741318	0.012635	0.00537971	0.0202779	0.0116775	0.0112707
0	1	0.289558	0.415633	0.0087299	0.0342309	0.137487	0.133672	0.278187	0.139522	0.0520505	0.0166989
0	1	0.0209637	0.00852817	0.0141831	0.0102624	0.0190949	0.0101634	0.00726569	0.00613418	0.0215054	0.0120787
0	1	0.0256733	0.006538	0.0540332	0.00641633	0.0199155	0.0250865	0.00195848	0.0105264	0.0254373	0.00808708
0	1	0.0215223	0.032236	0.00662843	0.0152518	0.0499337	0.024126	0.00459396	0.00954636	0.0135053	0.0388904
0	1	0.22543	0.477529	0.00775611	0.0250037	0.189636	0.0901255	0.0896656	0.118403	0.00839931	0.0164732
0	1	0.0990199	0.0895303	0.00121693	0.0195733	0.122895	0.0490298	0.0481155	0.0417084	0.0155758	0.0164732
0	1	0.0269041	0.0159214	0.0296369	0.0138059	0.0359016	0.0176405	0.00391696	0.0191253	0.0286534	0.0147921
0	1	0.0587966	0.0627533	0.0140519	0.0163646	0.0722154	0.0279596	0.0787152	0.0152768	0.0162937	0.0478209
0	1	0.0416727	0.0392324	0.00682289	0.0485829	0.0839474	0.0288632	0.156594	0.0279163	0.0345362	0.0114748
0	1	0.0080712	0.00270149	0.01922	0.0104135	0.0053462	0.00829067	0.00263547	0.0172108	0.0244798	0.00145761
0	1	0.0164795	0.0392689	0.00755463	0.0745871	0.0478618	0.0181084	0.0201179	0.0179923	0.0282726	0.00951294
0	1	0.00269134	0.0092395	0.00658785	0.0666261	0.00880995	0.00991759	0.013	0.0187737	0.0217424	0.0127599
0	1	0.119051	0.0604713	0.0100926	0.0109343	0.0721282	0.0618249	0.0121965	0.0451075	0.0167986	0.0101289
0	1	0.0110969	0.0126633	0.00779669	0.0317824	0.0122223	0.00970301	0.0608698	0.0095724	0.0502539	0.00615521
0	1	0.0683237	0.038676	0.0119262	0.0125082	0.143023	0.0296565	0.0118959	0.0259822	0.0207589	0.0183012
0	1	0.00874264	0.00398033	0.0276119	0.00641633	0.00738281	0.0108696	0.00715693	0.0114674	0.021527	0.00985066
0	1	0.0882756	0.106501	0.00650664	0.0178546	0.0948055	0.0370932	0.0670919	0.0160386	0.0134291	0.0335005
0	1	0.0117683	0.00463787	0.0380826	0.0103695	0.0229138	0.0119202	0.00388071	0.00841982	0.0167756	0.0106281
0	1	0.00437131	0.00142265	0.0135162	0.0033114	0.00341237	0.00702214	0.00199474	0.00984752	0.0173546	0.00667415
0	1	0.0188337	0.0200258	0.00358599	0.0199418	0.0447594	0.0112717	0.0424852	0.0156871	0.0159113	0.00956264
0	1	0.0282478	0.0350415	0.00658785	0.0122719	0.0943337	0.0204358	0.0190675	0.0237161	0.0128057	0.00760983
0	1	0.0736106	0.121161	0.00838082	0.00674073	0.119464	0.0260943	0.0138544	0.0374409	0.0155495	0.0107323
0	1	0.0218594	0.00235132	0.00874589	0.0116231	0.052477	0.0141858	0.0113277	0.0216406	0.0227741	0.00906742
0	1	0.0440559	0.013076	0.00834024	0.0179392	0.0429797	0.0194059	0.0344062	0.0222868	0.0248077	0.00761581
0	1	0.0440559	0.013076	0.00834024	0.0171911	0.0432021	0.0194059	0.0344062	0.0218424	0.0244798	0.00761581
0	1	0.0827347	0.0457738	0.00947064	0.0450441	0.139753	0.0448783	0.278788	0.03729	0.0784203	0.00657605
0	1	0.140899	0.130984	0.00958972	0.0254178	0.15743	0.0606838	0.255974	0.0628099	0.0304815	0.0109359
0	1	0.0104254	0.00661163	0.0255886	0.0119475	0.0184698	0.0108689	0.00715693	0.0164685	0.0232308	0.013651
0	1	0.0127797	0.00554679	0.00767488	0.0204353	0.0255608	0.00815216	0.0236823	0.0140672	0.0185002	0.014267
0	1	0.00784692	0.00919997	0.0211751	0.0109742	0.00543656	0.0069544	0.00364998	0.0127464	0.0167312	0.0121351
0	1	0.0961773	0.00613407	0.0625031	0.0100891	0.0276497	0.055009	0.00591169	0.0242029	0.01811	0.0278739
0	1	0.268037	0.79637	0.010052	0.0134375	0.0227057	0.384807	0.385858	0.602196	0.0111106	0.0252638
0	1	0.337402	0.834195	0.0095085	0.0395517	0.0932863	0.228959	0.435578	0.316929	0.022726	0.0216391
0	1	0.304068	0.58729	0.00541256	0.0280717	0.040872	0.265836	0.360895	0.351413	0.0118548	0.00807003
0	1	0.00235422	0.00992557	0.0221568	0.00641633	0.0101334	0.00589514	0.00331247	0.0107251	0.0212638	0.00988947
0	1	0.0227558	0.0114064	0.00988488	0.0070663	0.0398721	0.00956449	0.00470271	0.0112248	0.0199393	0.0111773
0	1	0.0212055	0.00881579	0.0155528	0.0105021	0.0607139	0.0165813	0.00323997	0.0137726	0.013848	0.00888432
0	1	0.183686	0.0495862	0.0501409	0.0068931	0.0403064	0.132813	0.0298942	0.106496	0.0238592	0.015994
0	1	0.0186066	0.0099838	0.0118856	0.0088795	0.026609	0.00906429	0.00459396	0.0103343	0.00494385	0.00576205
0	1	0.1927	0.161251	0.010052	0.0701925	0.141018	0.0959536	0.112953	0.0617426	0.0102233	0.0214032
0	1	0.159485	0.0860104	0.0131679	0.0199858	0.170374	0.0625314	0.0424039	0.0367268	0.0345895	0.0116825
0	1	0.00672553	0.00496279	0.027122	0.00286503	0.021694	0.00632789	0.00121029	0.00994357	0.0202802	0.00406001
0	1	0.00235422	0.00682563	0.0150173	0.014647	0.00448071	0.0148124	0.00327622	0.0101488	0.019169	0.0113582
0	1	0.0073998	0.00811545	0.0101332	0.0122279	0.0243498	0.00569899	0.0163811	0.0149365	0.0115295	0.00788252
0	1	0.0133749	0.00621916	0.0297101	0.00653392	0.0114824	0.0177478	0.00776209	0.00729924	0.0307321	0.00479366
0	1	0.0232051	0.0111309	0.0299291	0.00920393	0.0240332	0.0138328	0.0045389	0.00840026	0.0207589	0.00630062
0	1	0.0403561	0.0470604	0.00533838	0.0119768	0.0491364	0.013587	0.00861967	0.0515434	0.00321611	0.0105193
0	1	0.0184966	0.00995082	0.0211833	0.00613594	0.043049	0.0111153	0.00463021	0.0168201	0.0234299	0.0164051
0	1	0.0501156	0.0254562	0.00650664	0.00859914	0.116228	0.0259354	0.00527095	0.014217	0.0160544	0.0170343
0	1	0.0121054	0.00127885	0.0149687	0.0140915	0.00763795	0.00779907	0.00395321	0.0141829	0.0164352	0.0069879
0	1	0.0109558	0.00938329	0.0165993	0.0106498	0.0135458	0.0302621	0.00689127	0.0332886	0.0181997	0.0145977
0	1	0.0171509	0.00127885	0.0368171	0.0104135	0.0160251	0.0145701	0.00263547	0.00881052	0.0129178	0.00990612
0	1	0.123555	0.0137874	0.0514371	0.00761431	0.0338128	0.0818787	0.00783654	0.0255524	0.0150709	0.0242338
0	1	0.0521243	0.0403785	0.00954908	0.0159887	0.109345	0.0266061	0.00259923	0.0152964	0.0177476	0.0236721
0	1	0.0179335	0.00426795	0.0294908	0.0093499	0.0232726	0.0115757	0.00594795	0.0094031	0.0252044	0.0144031
0	1	0.263216	0.0160652	0.0736922	0.00646035	0.0809161	0.142615	0.0112552	0.0494737	0.033545	0.0216234
0	1	0.00470844	0.00284529	0.0357786	0.0074243	0.00697621	0.00649403	0.00131774	0.00958488	0.0190309	0.0395104
0	1	0.00336277	0.00710552	0.0462562	0.00674073	0.0115606	0.0108696	0.0017449	0.00689606	0.0327235	0.010441
0	1	0.0470844	0.0501778	0.0113421	0.0102314	0.0926905	0.0226037	0.0145828	0.0240553	0.0145399	0.0182586
0	1	0.0789984	0.0426486	0.016593	0.0111215	0.108815	0.0338399	0.00571657	0.0298503	0.0212638	0.0145215
0	1	0.0859676	0.0434703	0.0172646	0.0114435	0.125311	0.0361602	0.00703365	0.0332626	0.0211789	0.0157574
0	1	0.0356448	0.0136436	0.00767488	0.00427755	0.0657917	0.0236234	0.00470271	0.0141437	0.015097	0.00709593
0	1	0.0144597	0.00341281	0.00296125	0.0346769	0.011712	0.00839796	0.00794268	0.0103148	0.0229915	0.00446887
0	1	0.0100883	0.002696	0.0421774	0.0080071	0.0219235	0.0136943	0.00715693	0.0137416	0.0194392	0.00774206
0	1	0.213542	0.0146425	0.0328986	0.00241916	0.0369222	0.103693	0.00662495	0.0554222	0.0143267	0.00916347
0	1	0.0996347	0.235104	0.00654725	0.016225	0.105339	0.0475006	0.0150996	0.0670183	0.0112107	0.0123598
0	1	0.246078	0.0942686	0.0112609	0.0444415	0.0584941	0.228312	0.611471	0.167884	0.0880269	0.0151829
0	1	0.00504275	0.00469165	0.0057684	0.00302395	0.00763795	0.0117921	0.00263547	0.00650534	0.0157889	0.00967064
0	1	0.0100883	0.00852817	0.0136591	0.0116671	0.0186883	0.00564935	0.00534345	0.0114869	0.0149795	0.031747
0	1	0.0194211	0.0172079	0.0145791	0.0079063	0.0355639	0.0189144	0.0111464	0.0103148	0.0108712	0.0397047
0	1	0.0225308	0.00483546	0.0245584	0.00274356	0.0122701	0.0189456	0.000676995	0.0091817	0.0108712	0.0034321
0	1	0.00698789	0.00469165	0.0388618	0.00520675	0.0173138	0.00682825	0.00391425	0.0141568	0.0277264	0.0113667
0	1	0.0158081	0.0181957	0.00618213	0.0590372	0.0160907	0.0195126	0.0779792	0.0144693	0.0518789	0.00893475
0	1	0.0137854	0.0282616	0.00179299	0.0459459	0.0558283	0.0119114	0.00993642	0.020285	0.0393213	0.00479665
0	1	0.0218594	0.00469165	0.0227815	0.00492637	0.0377291	0.0166574	0.00259923	0.0137921	0.0272339	0.00482256
0	1	0.0178331	0.0133636	0.0095085	0.00911585	0.0479444	0.0136884	0.0132123	0.0202584	0.0182466	0.00891592
0	1	0.16906	0.0662507	0.00829963	0.0238069	0.156108	0.0700271	0.0621822	0.0470839	0.0173034	0.0195241
0	1	0.0460731	0.0235603	0.0137598	0.00488587	0.0595798	0.0220921	0.00722944	0.016449	0.0125728	0.0116795
0	1	0.217091	0.277546	0.00439113	0.0302707	0.166226	0.0796214	0.105007	0.0882582	0.0128122	0.0237077
0	1	0.0935913	0.181972	0.00892437	0.0156254	0.125961	0.0450388	0.00491999	0.0374312	0.00715028	0.0334785
0	1	0.00235422	0.00351161	0.024891	0.00822309	0.0106437	0.00574803	0.00466646	0.0103539	0.0209896	0.010435
0	1	0.369846	1.06213	0.00767488	0.0309914	0.166938	0.145917	0.27469	0.455152	0.0104428	0.0118637
0	1	0.00302564	0.00199017	0.0212863	0.00460195	0.00422557	0.0053594	0.00128148	0.00363035	0.0147433	0.0134116
0	1	0.0508104	0.0375333	0.0106282	0.108257	0.060047	0.0278898	0.0288452	0.0237357	0.0439375	0.0483251
0	1	0.0269021	0.0463612	0.00721256	0.0290177	0.068463	0.0133411	0.016098	0.0217485	0.0188245	0.00874863
0	1	0.0306768	0.0162792	0.0232277	0.0058851	0.0514216	0.0196015	0.00427291	0.0141437	0.0157563	0.0232129
0	1	0.0309391	0.0167842	0.0246475	0.00789514	0.0519438	0.0228296	0.00466646	0.0133818	0.0173481	0.0264559
0	1	0.015471	0.00959475	0.0259141	0.00663395	0.0135458	0.0109768	0.00519845	0.00457128	0.0103925	0.025243
0	1	0.306739	0.31679	0.00892437	0.0197314	0.117703	0.135965	0.147981	0.11046	0.012958	0.0156562
0	1	0.00941689	0.00341281	0.00479485	0.0107379	0.0193566	0.00589514	0.00534345	0.0141829	0.00914351	0.00927151
0	1	0.0443902	0.089293	0.00296125	0.0695603	0.0489474	0.019148	0.021797	0.0277486	0.0124956	0.00520851
0	1	0.0073998	0.00668182	0.00924064	0.00326435	0.00275063	0.0116308	0.00195848	0.00459085	0.0114207	0.0228941
0	1	0.0137882	0.0056906	0.0227429	0.00706514	0.0276019	0.0105165	0.00331247	0.0080291	0.0137634	0.021896
0	1	0.0213561	0.0243507	0.0174579	0.0110183	0.0588199	0.0159403	0.00267173	0.0164293	0.0120941	0.0347499
0	1	0.00442735	0.00398033	0.00577492	0.00702111	0.00315723	0.00829067	0.00199474	0.00650534	0.00640609	0.0179031
0	1	0.385038	0.609109	0.0137598	0.084833	0.133064	0.251478	0.705269	0.269497	0.0291789	0.0187538
0	1	0.0174031	0.0109498	0.0131351	0.00976469	0.0283892	0.0209551	0.0178801	0.00853483	0.0153103	0.025706
0	1	0.00437131	0.006538	0.0132244	0.0131571	0.0100298	0.0132339	0.00444352	0.00804864	0.0190454	0.05271
0	1	0.0392375	0.0436303	0.00670135	0.00761549	0.089371	0.0209845	0.00658869	0.0185962	0.00568804	0.0107261
0	1	0.0907976	0.097257	0.00519816	0.0417942	0.0609191	0.0347479	0.082305	0.0229738	0.0123596	0.0129158
0	1	0.0877812	0.0255923	0.0111231	0.0136738	0.0586559	0.0379709	0.0165261	0.0210789	0.0118548	0.0259001
0	1	0.0020171	0.00483546	0.0172692	0.00548713	0.00947169	0.00650324	0.00128148	0.01	0.021964	0.00906742
0	1	0.0669239	0.122978	0.0101738	0.0112546	0.123595	0.027535	0.00928332	0.0253261	0.00508045	0.0834655
0	1	0.00100855	0.00199017	0.00646053	0.00548713	0.00066174	0.00271739	0.00195848	0.00498158	0.00691093	0.0378905
0	1	0.140832	0.0218918	0.0395185	0.00840023	0.057317	0.0667202	0.00915167	0.0338143	0.0149501	0.0210001
0	1	0.00336277	0.00398033	0.0124697	0.00516272	0.0136205	0.00483589	0.00527095	0.0080291	0.0140047	0.0158879
0	1	0.214039	0.113292	0.00593058	0.0179165	0.12881	0.114748	0.117636	0.0712097	0.0180476	0.0159982
0	1	0.221079	0.188978	0.0100661	0.124079	0.0655379	0.211973	0.386409	0.245587	0.0808249	0.018348
0	1	0.0144597	0.00696394	0.0183254	0.00766993	0.0396007	0.0125871	0.00391696	0.0111158	0.0253415	0.0108192
0	1	0.0264542	0.00739315	0.0762791	0.00957233	0.0130355	0.0262749	0.00787018	0.0110766	0.0301418	0.0110479
0	1	0.0262308	0.00895959	0.0132607	0.00641633	0.027778	0.0141362	0.00794268	0.0152964	0.0133432	0.0154688
0	1	0.00470844	0.0116304	0.00568745	0.0533156	0.0233551	0.00589514	0.031807	0.00726722	0.0144921	0.007674
0	1	0.345732	0.889331	0.00500571	0.0981618	0.144645	0.189413	0.306246	0.387952	0.0158111	0.00970505
0	1	0.0184938	0.00753695	0.00942728	0.00520675	0.0338128	0.0165501	0.00464901	0.00382897	0.0155495	0.0188222
0	1	0.00369989	0.00213397	0.0124292	0.00859914	0.00631447	0.0069544	0.00527095	0.00498158	0.0103925	0.00961198
0	1	0.00336277	0.006538	0.0143033	0.00367276	0.00738281	0.00317776	0.00195848	0.00247611	0.00619289	0.00427378
0	1	0.0299278	0	0.0180978	0.00060479	0.0136973	0.02392	0.00131774	0.00840026	0.0205338	0.00240132
0	1	0.00672553	0.00525918	0.0351134	0.00488234	0.00605933	0.00518898	0.00135399	0.00650534	0.0241883	0.0116548
0	1	0.198601	0.23682	0.00924889	0.0650295	0.132007	0.0959189	0.0710609	0.0845515	0.0162937	0.0134377
0	1	0.0813863	0.156558	0.00646602	0.0296624	0.0728156	0.0383204	0.0224741	0.0443457	0.00839931	0.0226602
0	1	0.0215251	0.0702319	0.00751403	0.0801924	0.0821632	0.0178552	0.0143139	0.0309833	0.0208563	0.0132036
0	1	0.0538399	0.0120705	0.0321973	0.00915988	0.0473372	0.0273515	0.00534345	0.0211781	0.0103664	0.0218398
0	1	0.142705	0.196449	0.00650664	0.0110183	0.0964066	0.0428971	0.0303112	0.0575891	0.00592739	0.0232797
0	1	0.124799	0.170644	0.00658785	0.021701	0.121399	0.0511435	0.0116276	0.0458498	0.00890412	0.0102586
0	1	0.0862139	0.0786523	0.00662843	0.0079503	0.0752155	0.03257	0.00936918	0.0477106	0.0128645	0.015074
0	1	0.0813119	0.0497944	0.0251262	0.0156643	0.128511	0.0389947	0.00752623	0.022671	0.0367873	0.0421406
0	1	0.00336277	0.0118049	0.00533838	0.0055752	0.00590786	0.00603365	0.00398947	0.00613418	0.0108712	0.0103896
0	1	0.00336277	0.0118049	0.00533838	0.0055752	0.00590786	0.00603365	0.00398947	0.00613418	0.0108712	0.0104343
0	1	0.00336277	0.0118049	0.00533838	0.0055752	0.00570412	0.00603365	0.00398947	0.00613418	0.0108712	0.0102473
0	1	0.00336277	0.0118049	0.00533838	0.00558631	0.00407411	0.0063475	0.00398947	0.00613418	0.0101882	0.0102122
0	1	0.00773409	0.0049767	0.0149609	0.00669671	0.0226771	0.0187489	0.00135399	0.0107251	0.0165528	0.0152256
0	1	0.0667217	0.0662135	0.00533838	0.011579	0.144682	0.046933	0.00915167	0.0258846	0.00518319	0.0179278
0	1	0.0460702	0.0261282	0.0109594	0.017423	0.0609043	0.0217703	0.00865593	0.0201759	0.0106319	0.0211521
0	1	0.275227	0.141187	0.00995473	0.0251057	0.181618	0.122632	0.0656348	0.104561	0.00987161	0.00865044
0	1	0.122493	0.00611431	0.0593876	0.00520675	0.0250028	0.0763104	0.00331247	0.0412785	0.0167931	0.0247548
0	1	0.0565013	0.0931216	0.00662843	0.022405	0.114677	0.0313725	0.0198748	0.0614918	0.0118809	0.0203945
0	1	0.00975399	0.00469165	0.022086	0.00874691	0.0414015	0.0121746	0.00331247	0.00744034	0.0116154	0.0119887
0	1	0.0440531	0.0395158	0.00596311	0.0244557	0.0577471	0.0220921	0.0118959	0.0275451	0.0220649	0.00982994
0	1	0.118558	0.0911394	0.00896495	0.0112987	0.161045	0.0505642	0.0105782	0.0317648	0.00691093	0.0270364
0	1	0.0832934	0.103407	0.0133161	0.020827	0.162958	0.0421282	0.0292242	0.0656329	0.0107298	0.0126016
0	1	0.0486233	0.00525918	0.0272597	0.00432157	0.0246723	0.0203362	0.00459396	0.0134535	0.0128383	0.0127193
0	1	0.101349	0.0975	0.00767488	0.00706372	0.0944297	0.0495038	0.0111826	0.0370117	0.0108451	0.0481994
0	1	0.197635	0.233227	0.0102549	0.0156202	0.0218455	0.34362	0.383707	0.389176	0.0250239	0.0128832
0	1	0.200637	0.125879	0.00789391	0.0263141	0.0627557	0.193224	0.428019	0.11099	0.0254873	0.0089599
0	1	0.072971	0.0231872	0.0155122	0.013661	0.0690044	0.031089	0.0137456	0.0144953	0.0217698	0.0115648
0	1	0.00706265	0.00625811	0.0281444	0.00766993	0.0158502	0.011929	0.00195848	0.00804864	0.0167725	0.00835846
0	1	0.0020171	0.00142265	0.0138005	0.00520675	0.00473585	0.00317776	0.000640745	0.0080291	0.0148316	0.0204774
0	1	0.00134567	0.00525918	0.00881033	0.00849949	0.00315723	0.00603365	0.00128148	0.00496201	0.00896531	0.018285
0	1	0.0195024	0.00691342	0.034156	0.00274356	0.0345781	0.00899684	0.00452145	0.0091817	0.0197493	0.00729102
0	1	0.00907976	0.0144607	0.00479485	0.061122	0.0179229	0.00427684	0.0185571	0.0157066	0.0254296	0.00455648
0	1	0.0269031	0.0156337	0.00179299	0.00274356	0.0432844	0.00804487	0.00519438	0.0219172	0.0105446	0.00385593
0	1	0.0535783	0.0363176	0.0173417	0.0115472	0.0859026	0.0247023	0.00452145	0.0206882	0.0143474	0.00900831
0	1	0.175997	0.0774958	0.00954908	0.0172342	0.0614271	0.0906569	0.204855	0.0508314	0.0286534	0.0162691
0	1	0.0196452	0.00810447	0.0195605	0.0144107	0.0291798	0.0142931	0.00320372	0.0103148	0.00717644	0.07324
0	1	0.108737	0.0227996	0.00778041	0.014669	0.0274218	0.106647	0.0408575	0.0640032	0.0111106	0.0193769
0	1	0.0117683	0.0179192	0.0109039	0.00399717	0.0200595	0.0113611	0.00955199	0.0160582	0.0103925	0.005497
0	1	0.127027	0.0673226	0.0107255	0.0158824	0.0770434	0.0528137	0.057753	0.0357148	0.0311143	0.0143442
0	1	0.0505993	0.0357134	0.00412952	0.0121838	0.0852851	0.0291857	0.00990116	0.020649	0.0126251	0.0140838
0	1	0.0121054	0.0265835	0.00537898	0.0509566	0.0380361	0.00970301	0.0144226	0.0210202	0.0155495	0.00991211
0	1	0.00571698	0.00475643	0.0559691	0.00827472	0.00203705	0.00483589	0.00527095	0.0168396	0.022936	0.00366084
0	1	0.00571698	0.00483546	0.0550014	0.00827472	0.00249549	0.00483589	0.00527095	0.0168396	0.0225639	0.00366084
0	1	0.15167	0.0911165	0.00350478	0.0168298	0.0260777	0.154476	0.192367	0.106957	0.0231019	0.00909971
0	1	0.333653	0.305454	0.00881866	0.0488332	0.113483	0.239679	0.630373	0.238608	0.0635615	0.018931
0	1	0.0615383	0.0694083	0.00600372	0.0165054	0.137613	0.0255934	0.0236697	0.0328978	0.0181782	0.0241218
0	1	0.0541561	0.0135075	0.0178097	0.00920393	0.0566045	0.021652	0.00918792	0.0130107	0.019546	0.00970803
0	1	0.0477559	0.38679	0.00475425	0.0555047	0.127862	0.0257019	0.0486551	0.0651005	0.00988767	0.0176774
0	1	0.157626	0.0355622	0.0523709	0.0151099	0.197748	0.0826306	0.0276315	0.0449984	0.0338366	0.0118776
0	1	0.178294	0.385145	0.00834024	0.032282	0.118474	0.0711302	0.180472	0.122019	0.0108179	0.0301901
0	1	0.0536978	0.0231279	0.00594689	0.0137178	0.0966753	0.0229825	0.0103606	0.0198872	0.00592739	0.0338646
0	1	0.0564396	0.0398869	0.0191388	0.0152958	0.0958603	0.0205725	0.0512171	0.0319357	0.0288666	0.0297048
0	1	0.0188337	0.0178577	0.0107173	0.00674073	0.0532583	0.0102706	0.00849507	0.0158412	0.0172773	0.00635329
0	1	0.0620781	0.110342	0.0132163	0.0673539	0.0980699	0.0417298	0.0614481	0.0474519	0.0229915	0.0197011
0	1	0.00100855	0.00199017	0.0163804	0.00674073	0.00488732	0.00412972	0.00527095	0.0103343	0.0140612	0.00699389
0	1	0.00235422	0.00142265	0.0158042	0.00455793	0.00565273	0.00331627	0.00327622	0.00652488	0.0118286	0.0059175
0	1	0.0141253	0.00642496	0.0228708	0.00641633	0.0164479	0.00564935	0.00192223	0.00841982	0.0177822	0.0196562
0	1	0.047668	0.102578	0.00854296	0.064995	0.0601985	0.0236053	0.0263185	0.0260018	0.0196983	0.014032
0	1	0.0329619	0.00824828	0.0135974	0.0103254	0.0321304	0.0145389	0.0186296	0.0107251	0.0103402	0.00990612
0	1	0.139285	0.177718	0.0121047	0.0438479	0.175218	0.0704059	0.356538	0.0805092	0.0254492	0.00869495
0	1	0.210422	0.559869	0.00354538	0.0145436	0.0218464	0.159991	0.203162	0.289587	0.0039603	0.0124192
0	1	0.0339677	0.0220357	0.0406041	0.00213877	0.0305488	0.0160585	0.00327622	0.0221924	0.0108362	0.00863763
0	1	0.325414	0.37641	0.0106361	0.0674693	0.140545	0.14465	0.118692	0.175175	0.0125	0.0147244
0	1	0.0454432	0.0213243	0.00888375	0.0140422	0.0396647	0.0221326	0.0123916	0.0172108	0.00458918	0.00919115
0	1	0.107951	0.095247	0.00592251	0.0155322	0.144876	0.0491899	0.0130847	0.0279163	0.00914351	0.0275001
0	1	0.0171509	0.0117544	0.0159745	0.00488234	0.0385662	0.0155981	0.00527095	0.0152964	0.00798951	0.0162266
0	1	0.0697262	0.0504342	0.00721256	0.0315933	0.104087	0.0259592	0.0164174	0.0318146	0.00965605	0.00868025
0	1	0.00975399	0.0143549	0.0284864	0.00702111	0.0326407	0.00437552	0.00131774	0.00726722	0.0159814	0.00806132
0	1	0.0141225	0.000711325	0.0277223	0.00427755	0.0136973	0.00910413	0.00455771	0.0130303	0.0133432	0.00845448
0	1	0.00369989	0.0268788	0.00661207	0.0238949	0.00972685	0.0118215	0.00530721	0.00574345	0.0108712	0.0102873
0	1	0.0232051	0.00753695	0.0219376	0.0094843	0.0402073	0.0116052	0.00594795	0.0121641	0.0148316	0.00709294
0	1	0.0544757	0.0160652	0.0180399	0.00646035	0.0702497	0.0306633	0.00624921	0.0241068	0.0158151	0.0206887
0	1	0.0262336	0.00824828	0.0208505	0.0094843	0.100445	0.0162939	0.00459396	0.0215591	0.0323001	0.0152052
0	1	0.0810818	0.0140749	0.0206085	0.0143666	0.0606447	0.0237313	0.00591169	0.0153273	0.00869754	0.0291376
0	1	0.0147995	0.00270149	0.0118856	0.0113867	0.0136021	0.0109873	0.00327622	0.0122488	0.0117247	0.010522
0	1	0.0447833	0.0592132	0.00842146	0.105746	0.119993	0.0252226	0.0381251	0.0305791	0.0593217	0.0116618
0	1	0.0453932	0.0322681	0.0109329	0.116266	0.041933	0.024886	0.160723	0.0366829	0.107082	0.00566899
0	1	0.00336277	0.0103822	0.00225539	0.0352029	0.00942672	0.0084562	0.00393577	0.00343824	0.012599	0.0219938
0	1	0.22362	0.143341	0.00954908	0.04802	0.189711	0.0818709	0.0549321	0.0670784	0.0407863	0.00976811
0	1	0.0181595	0.0196218	0.0167371	0.00706514	0.0220359	0.0259	0.00594795	0.0129526	0.0224366	0.00803365
0	1	0.191563	0.0327406	0.0325495	0.00516272	0.0347541	0.130576	0.0106144	0.127781	0.0153233	0.00845149
0	1	0.275074	0.253184	0.00888375	0.0250844	0.0632005	0.163759	0.143356	0.202976	0.0122735	0.00993323
0	1	0.0298475	0.00995082	0.0663314	0.00213877	0.0443337	0.0189634	0.00587544	0.0149447	0.0374963	0.0303355
0	1	0.0928174	0.0928021	0.0196824	0.0167965	0.0426889	0.0504826	0.094951	0.0962192	0.0158151	0.015488
0	1	0.0342478	0.0356792	0.00404838	0.0574574	0.0796729	0.0257296	0.245801	0.0169617	0.0645093	0.0115648
0	1	0.00787414	0.0112297	0.00300186	0.0450863	0.0101334	0.00568057	0.00664239	0.00382897	0.031569	0.00585902
0	1	0.0376647	0.0415213	0.0162182	0.0181274	0.0698148	0.0244368	0.018048	0.0126199	0.0139989	0.0797209
0	1	0.00369989	0.0160652	0.0114233	0.109037	0.0151083	0.0117903	0.0192862	0.013066	0.0416621	0.0120974
0	1	0.0164823	0.00867197	0.00596311	0.0110183	0.0272909	0.00850524	0.00666119	0.00916216	0.0232308	0.00790994
0	1	0.00235422	0.00768075	0.0221	0.00697709	0.0123501	0.00720019	0.00391696	0.0114674	0.0290668	0.00752221
0	1	0.105118	0.0462104	0.0156095	0.0178849	0.155625	0.0424814	0.0341081	0.031335	0.0140874	0.0319466
0	1	0.152319	0.0277186	0.0302779	0.0195218	0.070826	0.101299	0.0715756	0.0462797	0.0286534	0.0181699
0	1	0.0405414	0.0144987	0.00120886	0.0434451	0.0326434	0.0146049	0.0540673	0.014408	0.0273897	0.00250036
0	1	0.00975399	0.00326901	0.0199174	0.00241916	0.0118157	0.00861255	0.00256297	0.00942426	0.0214292	0.0254984
0	1	0.07885	0.0871752	0.00647427	0.0593612	0.126204	0.036555	0.0685283	0.0359644	0.0236977	0.0146968
0	1	0.0515261	0.0169203	0.0256472	0.00609191	0.0418663	0.0196329	0.0062153	0.00925875	0.0162071	0.00454757
0	1	0.00470844	0.000711325	0.0216698	0.00722157	0.0198691	0.00934993	0.00463021	0.016449	0.00619289	0.0152925
0	1	0.00907976	0.00127885	0.034651	0.00613594	0.00697621	0.00846601	0.00327622	0.0125776	0.0188364	0.00813868
0	1	0.00941689	0.00412414	0.0191388	0.00488234	0.018178	0.00282468	0.00331247	0.0103148	0.0106319	0.00925953
0	1	0.0141253	0.0163679	0.00713137	0.00641633	0.0308069	0.0121746	0.00395321	0.00726722	0.00914351	0.0161723
0	1	0.0286259	0.0240935	0.0447031	0.0584879	0.0435601	0.0564865	0.0116784	0.0571268	0.0691693	0.153829
0	1	0.0088174	0.00557803	0.00175239	0.00399717	0.00748647	0.00532748	0.00345486	0.00804864	0.0135237	0.00353413
0	1	0.00706265	0.0117742	0.00838082	0.0465168	0.00524612	0.010655	0.00654837	0.00763836	0.025916	0.0040872
0	1	0.0891176	0.0344223	0.00417012	0.0104135	0.0472048	0.0425886	0.00530721	0.0310029	0.00345547	0.0196885
0	1	0.0134511	0.0056906	0.00592251	0.00994891	0.0199622	0.0106237	0.00459396	0.00763836	0.0222057	0.00460156
0	1	0.0260538	0.010851	0.00896495	0.00581153	0.0512811	0.00885833	0.0125729	0.0188854	0.0171598	0.0143503
0	1	0.0182343	0.00355662	0.0373233	0.0079503	0.0146609	0.0272159	0.00669743	0.0141112	0.0133432	0.0349848
0	1	0.0104254	0.0092395	0.00830779	0.00853194	0.0131392	0.00720019	0.00651619	0.0114348	0.0147499	0.0190454
0	1	0.166384	0.156614	0.00120886	0.0215812	0.10674	0.0774447	0.100046	0.0573563	0.0140736	0.00741472
0	1	0.146296	0.232142	0.00650664	0.0222265	0.112296	0.0846051	0.102757	0.0913492	0.0167986	0.0151146
0	1	0.00941689	0.00213397	0.0207773	0.00980872	0.00705352	0.00480907	0.00157965	0.0134014	0.0135945	0.00353413
0	1	0.0403561	0.0458353	0.00362659	0.00770334	0.0717478	0.015844	0.00463021	0.0286781	0.018299	0.00543724
0	1	0.0511158	0.0308372	0.00600372	0.0215755	0.0735051	0.0244853	0.185809	0.0232439	0.0466184	0.00938624
0	1	0.0528014	0.0443501	0.0138005	0.0107379	0.051032	0.0269905	0.0185208	0.0333081	0.0128438	0.00679583
0	1	0.00941689	0.0159214	0.0101332	0.0223378	0.0393389	0.00720019	0.00651619	0.0168201	0.0195099	0.00606974
0	1	0.0319506	0.0156217	0.00789405	0.0248358	0.0393848	0.0195341	0.0177269	0.0087714	0.0317418	0.0061277
0	1	0.179135	0.237307	0.00831586	0.0462706	0.141649	0.0848801	0.0747263	0.0983386	0.0135695	0.0129174
0	1	0.0191709	0.00867197	0.00412952	0.0203401	0.0207213	0.0190217	0.00397338	0.0123985	0.0180476	0.00603623
0	1	0.0110969	0.00739315	0.0159667	0.00851109	0.0515841	0.0157366	0.0111826	0.022212	0.013282	0.00815738
0	1	0.0593378	0.0962962	0.00900559	0.0585278	0.113102	0.0480546	0.204194	0.040927	0.0520648	0.0244744
0	1	0.250134	0.442225	0.0106768	0.0523276	0.157404	0.103357	0.385354	0.188086	0.0314204	0.0145865
0	1	0.1305	0.099588	0.00592251	0.100593	0.10343	0.0755504	0.388485	0.0294596	0.0418742	0.1297
0	1	0.0527957	0.0336967	0.00717198	0.0481113	0.076453	0.0256738	0.245522	0.0206686	0.0574927	0.0186999
0	1	0.00470844	0.00355662	0.00616459	0.0257429	0.00999528	0.00839796	0.00854718	0.00459085	0.0265509	0.00245677
0	1	0.326307	0.109934	0.013175	0.0241869	0.146846	0.198028	0.590501	0.106569	0.103079	0.0133382
0	1	0.134182	0.143804	0.00834024	0.0066527	0.139706	0.0720311	0.01307	0.0592707	0.0135825	0.0115568
0	1	0.0721234	0.0469166	0.00568728	0.0275786	0.0801035	0.0309817	0.117064	0.0204374	0.0284935	0.0256323
0	1	0.0285822	0.0150003	0.0122894	0.00693712	0.0690521	0.012635	0.00530721	0.0194508	0.0134966	0.00369039
0	1	0.125827	0.0506842	0.0197635	0.0116231	0.0978185	0.0458443	0.0138182	0.0473931	0.0195099	0.0114508
0	1	0.113604	0.0414598	0.00915976	0.0183638	0.0392882	0.0833241	0.100861	0.0579992	0.0103925	0.00436983
0	1	0.0353105	0.0265835	0.0120481	0.04424	0.0757133	0.0188071	0.0116804	0.014554	0.0185764	0.0154237
0	1	0.00302564	0.00284529	0.00563852	0.00572753	0.00697621	0.00624823	0.00395321	0.00535273	0.00839931	0.00774122
0	1	0.169426	0.0479835	0.00761815	0.113211	0.0687415	0.115936	0.295397	0.0618754	0.0286534	0.0164519
0	1	0.194254	0.131273	0.0233901	0.0352625	0.0632216	0.191698	0.296895	0.166141	0.0222407	0.0153523
0	1	0.296716	0.192686	0.0107986	0.0674673	0.0780136	0.247933	0.536674	0.27344	0.0857685	0.0110751
0	1	0.00638842	0.00127885	0.0384966	0.00488234	0.0103886	0.00875105	0.00466646	0.00786248	0.0250109	0.00892876
0	1	0.0588554	0.0281499	0.00417012	0.0181738	0.0792816	0.0269592	0.0105782	0.0225831	0.012599	0.00929618
0	1	0.0151339	0.00525918	0.0250207	0.00455793	0.0318275	0.00847695	0.00651619	0.00519481	0.0185264	0.0129494
0	1	0.0066148	0.00142265	0.014693	0.00241916	0.00778941	0.00342356	0.00391696	0.0095724	0.0167573	0.00741173
0	1	0.245271	0.413052	0.00614967	0.0149421	0.0605107	0.189945	0.151768	0.245511	0.00768451	0.00951892
0	1	0.0501101	0.0146425	0.017216	0.0134814	0.0340031	0.0308744	0.00318083	0.0153159	0.0157889	0.0679414
0	1	0.0228708	0.022747	0.00658785	0.0230446	0.0495971	0.0119361	0.00452145	0.0110766	0.00890412	0.00499174
0	1	0.232862	0.661048	0.0123831	0.00609191	0.0671758	0.135871	0.140144	0.263196	0.00568804	0.0110329
0	1	0.0951687	0.0304201	0.0300509	0.00734552	0.0713547	0.0599834	0.0164899	0.0404342	0.0185264	0.00733037
0	1	0.212483	0.146156	0.0103927	0.0394752	0.0696489	0.190647	0.411091	0.170736	0.0271912	0.023282
0	1	0.0137882	0.031419	0.00479485	0.0376568	0.0439462	0.018454	0.00594795	0.0183438	0.0185264	0.00770887
0	1	0.0308116	0.0551245	0.00596311	0.0237619	0.0928847	0.0214926	0.0530432	0.0292381	0.0168901	0.00590292
0	1	0.00470844	0.0101259	0.0267473	0.00274356	0.00936803	0.00543477	0.00327622	0.00496201	0.0207328	0.00965984
0	1	0.0220555	0.00417243	0.0379532	0.00980872	0.0169897	0.011105	0.00701651	0.0122292	0.0217164	0.00366084
0	1	0.410881	0.920353	0.010758	0.0514279	0.129275	0.218205	0.524216	0.379548	0.0255438	0.00948736
0	1	0.00235422	0.0142956	0.00896495	0.0714472	0.0175162	0.0145077	0.0466995	0.0194964	0.0300083	0.00814048
0	1	0.0397933	0.0281477	0.010758	0.0094843	0.0974626	0.0162422	0.0141002	0.0122292	0.0145661	0.0120817
0	1	0.0403539	0.0282861	0.010758	0.0094843	0.0988741	0.0169608	0.0142221	0.0124854	0.0145661	0.0120817
0	1	0.0285028	0.0157775	0.00300186	0.0287981	0.0631057	0.0119288	0.00680227	0.0195356	0.0147169	0.00977342
0	1	0.0625469	0.108068	0.0101332	0.00942914	0.0978274	0.0313348	0.00651619	0.0376363	0.00792058	0.01093
0	1	0.011434	0.00611431	0.0143033	0.0105056	0.0372728	0.00885833	0.00463021	0.0164293	0.0219818	0.00858463
0	1	0.0765996	0.110049	0.00709077	0.0649346	0.067749	0.0441862	0.0286033	0.0282337	0.0225541	0.0118642
0	1	0.0665839	0.0153538	0.00709077	0.0167412	0.06686	0.0329617	0.0197299	0.023677	0.00765512	0.00886636
0	1	0.256196	0.426372	0.00713137	0.0269073	0.0771243	0.152466	0.323103	0.196075	0.0256505	0.01281
0	1	0.21186	0.105527	0.00483546	0.00859914	0.0504148	0.178946	0.155935	0.213967	0.0210244	0.00550863
0	1	0.208191	0.270209	0.00779669	0.00859914	0.0778211	0.145794	0.062378	0.196182	0.0162937	0.0157193
0	1	0.0158081	0.0491614	0.00904618	0.0233302	0.0297386	0.0211818	0.00722944	0.0212645	0.0205196	0.00885953
0	1	0.0142103	0.0190575	0.0239904	0.00427755	0.0403823	0.0218458	0.00879309	0.0160778	0.0131038	0.133418
0	1	0.061287	0.0113735	0.00781701	0.0311979	0.0538247	0.0293335	0.0363698	0.0324876	0.0252722	0.00417773
0	1	0.0557411	0.103039	0.00116826	0.064937	0.113978	0.0247219	0.0800919	0.0349491	0.0163232	0.00845189
0	1	0.252101	0.195621	0.00888375	0.0642856	0.0929955	0.19308	0.439149	0.175646	0.0413902	0.0169817
0	1	0.198362	0.149359	0.00529778	0.0790817	0.101938	0.14318	0.308871	0.0955671	0.0553223	0.0184971
0	1	0.24194	0.219641	0.00834024	0.0675513	0.0636241	0.207869	0.28191	0.140953	0.0130777	0.0197913
0	1	0.0156289	0.00282005	0.00900559	0.0377115	0.0139524	0.00342356	0.0116804	0.0118581	0.0255408	0.00573438
0	1	0.00541936	0.00199017	0.0328417	0.0104135	0.00954947	0.00676924	0.00587544	0.00533315	0.0145922	0.0184253
0	1	0.0080712	0.00522515	0.012551	0.00879145	0.0110981	0.00921139	0.00662495	0.00843941	0.0258898	0.00728803
0	1	0.0161452	0.00270149	0.0538708	0.00213877	0.00644182	0.00578785	0.00530721	0.00689606	0.028414	0.00728203
0	1	0.0117711	0.0112297	0.0101738	0.0104575	0.0231117	0.0126662	0.0104694	0.0176016	0.0172773	0.00558604
0	1	0.00790219	0.0105183	0	0.0804329	0.0162965	0.00804487	0.0175748	0.0080291	0.0264731	0.0117079
0	1	0.013114	0.00469165	0.0191388	0.00427755	0.0203728	0.0094358	0.00259923	0.0164685	0.0167247	0.00761881
0	1	0.155543	0.108503	0.00467304	0.0305028	0.104007	0.068716	0.293874	0.042861	0.0451833	0.0107906
0	1	0.202045	0.451058	0.0113015	0.0425978	0.246802	0.097212	0.187283	0.139635	0.0237596	0.0139355
0	1	0.0198395	0.0193232	0.0112609	0.00710919	0.042973	0.0145775	0.00131774	0.0141313	0.0171265	0.0343487
0	1	0.0363219	0.0232079	0.0294071	0.00919685	0.0736334	0.0191602	0.00449721	0.0259822	0.0271388	0.0169684
0	1	0.139669	0.0286044	0.00537898	0.0541912	0.0555067	0.0958168	0.361518	0.0382087	0.05489	0.0172962
0	1	0.0136278	0.0104144	0.018721	0.0104135	0.0233528	0.0115757	0.00632814	0.0191644	0.0238662	0.00965473
0	1	0.115682	0.368037	0.00407276	0.0163946	0.12936	0.0410256	0.0198345	0.108431	0.00470595	0.0127682
0	1	0.055487	0.0127657	0.0375062	0.00060479	0.0151656	0.0329894	0.000676995	0.00709408	0.00928781	0.00618094
0	1	0.0252231	0.0153521	0.0125996	0.0179559	0.0422639	0.011683	0.0059842	0.017582	0.0173034	0.0103359
0	1	0.00336277	0.0177897	0.00292065	0.0487225	0.018178	0.0109388	0.0118596	0.00841982	0.0190051	0.00949723
0	1	0.0107625	0.00675459	0.0256129	0.0165494	0.0201727	0.00875105	0.00398947	0.00879096	0.0231242	0.0184059
0	1	0.0289221	0.0191904	0.00658785	0.016225	0.0659432	0.0189144	0.00990116	0.00890658	0.0308034	0.0117774
0	1	0.209732	0.0845129	0.00650664	0.0606484	0.0885401	0.141845	0.35875	0.0884309	0.0580129	0.0107448
0	1	0.00369989	0.00213397	0.0151307	0.00460195	0.00554905	0.0120361	0.00331247	0.00840026	0.0148053	0.00857222
0	1	0.0874404	0.0164965	0.0229354	0.00516272	0.087864	0.0253773	0.00587544	0.0248492	0.0173034	0.0169525
0	1	0.0837059	0.0428825	0.0143358	0.0079503	0.0658197	0.0486984	0.0076889	0.0314132	0.00590671	0.0157545
0	1	0.00571698	0.00867197	0.00709077	0.0113091	0.00987829	0.0121746	0.0069796	0.0107251	0.0204935	0.00719198
0	1	0.0541471	0.0556611	0.00775611	0.0643816	0.0618426	0.0173875	0.015966	0.0297249	0.00866478	0.0137274
0	1	0.0965174	0.0784871	0.00880257	0.00952835	0.0444278	0.0564974	0.0138182	0.0577274	0.00148838	0.0326406
0	1	0.0399638	0.017344	0.0101738	0.0190126	0.0726473	0.0147338	0.0101323	0.0149056	0.0140612	0.0758419
0	1	0.339577	0.555549	0.00958972	0.0426272	0.189047	0.153954	0.353564	0.295531	0.00839931	0.0200176
0	1	0.0060513	0.000711325	0.0280631	0.0154146	0.0148494	0.00875105	0.00466646	0.00648576	0.014888	0.0162624
0	1	0.0073998	0.0092395	0.00717198	0.0580444	0.0170729	0.0106237	0.0136369	0.0187737	0.0140612	0.00647102
0	1	0.0464073	0.00970646	0.0110743	0.0138059	0.089491	0.0256542	0.00915167	0.00879096	0.0233151	0.0141172
0	1	0.0165536	0.00814657	0.00412952	0.0111631	0.0102092	0.0117757	0.00594795	0.0126199	0.018163	0.00531653
0	1	0.00638842	0.00398033	0.00858232	0.0171542	0.00656961	0.0049744	0.00655244	0.00691882	0.0127499	0.00343509
0	1	0.0178633	0.000711325	0.0217299	0.00609191	0.0062755	0.00744599	0.00178923	0.00626817	0.015685	0.0226969
0	1	0.0221966	0.00739315	0.0112609	0.0076259	0.0221006	0.0120361	0.00192223	0.00648576	0.0148053	0.0128026
0	1	0.0107625	0.00412414	0.0158642	0.00399717	0.00672107	0.0100561	0.00331247	0.0133168	0.0296369	0.020069
0	1	0.0054359	0.0083921	0.0177284	0.00395314	0.00407411	0.00564935	0.00128148	0.00726722	0.0100112	0.00833514
0	1	0.00537987	0.00525918	0.00596311	0.0663901	0.00738281	0.00839796	0.0110218	0.0159741	0.0202802	0.00417773
0	1	0.285488	0.237623	0.021743	0.0480008	0.07124	0.269387	0.528263	0.261003	0.0492038	0.0122397
0	1	0.00235422	0.00611431	0.00179299	0.0445179	0.00814821	0.01196	0.00128148	0.00498158	0.0279887	0.00665341
0	1	0.0312735	0.00867197	0.0324686	0.00823069	0.0601662	0.018454	0.00459396	0.0160386	0.0228834	0.0110915
0	1	0.0599714	0.122365	0.00721256	0.0297282	0.11226	0.0335918	0.197603	0.0405362	0.0454888	0.0114185
0	1	0.00437131	0.00469165	0.00838082	0.00520675	0.00183376	0.00307047	0.00263547	0.0053723	0.00680818	0.0310853
0	1	0.103282	0.115277	0.00658785	0.0106939	0.110573	0.0530724	0.0353272	0.0810138	0.015112	0.0117356
0	1	0.187328	0.283814	0.00600372	0.0368156	0.129786	0.109728	0.294806	0.136103	0.0106319	0.0124906
0	1	0.0127768	0.010436	0.00658785	0.0106939	0.0382478	0.0085341	0.00837656	0.0183211	0.0202802	0.00553031
0	1	0.00336277	0	0.0131026	0.00492637	0.00723135	0.00779907	0.00327622	0.00940471	0.016099	0.00672553
0	1	0.123505	0.203543	0.00713137	0.00883549	0.116704	0.0713128	0.0450214	0.17287	0.00741577	0.0210235
0	1	0.00504556	0.00525918	0.00596311	0.00455793	0.0127804	0.0119491	0.00658869	0.00304752	0.0129411	0.0165782
0	1	0.0238001	0.0234813	0.00957843	0.0098527	0.0761756	0.0195335	0.0105419	0.0169666	0.0192586	0.0171216
0	1	0.277423	0.40295	0.0107173	0.0381356	0.0797574	0.185982	0.311094	0.251491	0.0140612	0.014777
0	1	0.0110996	0.0117972	0.00408266	0.0837336	0.00748647	0.0098103	0.0169895	0.0145345	0.0232819	0.0102899
0	1	0.167927	0.26652	0.00639965	0.0361655	0.0725628	0.0963716	0.205255	0.1085	0.0137868	0.0153964
0	1	0.170451	0.152633	0.00237712	0.0626625	0.0725054	0.0908299	0.241203	0.106665	0.0217424	0.0348132
0	1	0.00907976	0.0059705	0.0332797	0.00944029	0.0299937	0.0134796	0.00470271	0.0104108	0.0175167	0.0126446
0	1	0.00904168	0.00398033	0.0172115	0.00492637	0.0175023	0.00718058	0.00655244	0.0106859	0.0173866	0.0109459
0	1	0.298598	0.957024	0.00471364	0.0574108	0.0599085	0.298122	0.772493	0.796547	0.0186503	0.0147928
0	1	0.187312	0.936123	0.00829963	0.0137178	0.198856	0.0966282	0.086067	0.199018	0.00544868	0.0160037
0	1	0.00336277	0.0100946	0.0102144	0.0530534	0.00867134	0.00934515	0.0224022	0.00421969	0.0125528	0.00705928
0	1	0.00336277	0.00881579	0.0102144	0.0521322	0.00814821	0.0102706	0.0205156	0.00421969	0.0137999	0.00743337
0	1	0.00437131	0.00199017	0.0173458	0.00759751	0.00972685	0.00578785	0.00268822	0.00457128	0.0255466	0.00664742
0	1	0.102907	0.0226087	0.0380746	0.00536161	0.100695	0.046031	0.0104694	0.0210707	0.0435366	0.0166353
0	1	0.00672553	0.0127961	0.00592251	0.0700203	0.0095222	0.00825945	0.0143863	0.00964892	0.0175428	0.0410954
0	1	0.00644538	0.0127961	0.00471364	0.0708128	0.0101334	0.00896559	0.0146684	0.0107055	0.0162492	0.0387831
0	1	0.110982	0.0472042	0.0133459	0.0151666	0.175966	0.0586303	0.00766332	0.0248508	0.0249683	0.0199941
0	1	0.12142	0.0120848	0.0373905	0.00516272	0.0201632	0.0621331	0.00331247	0.0422602	0.0235855	0.00707508
0	1	0.0136761	0.0159214	0.0149687	0.0663376	0.0243988	0.00616977	0.135689	0.0126004	0.042669	0.0189515
0	1	0.0492961	0.0187667	0.0162182	0.0168895	0.0995136	0.0145389	0.00534345	0.0225636	0.0217686	0.0087763
0	1	0.0276362	0.0177754	0.115717	0.032212	0.0435344	0.0424405	0.0210113	0.0469016	0.108519	0.0383761
0	1	0.199688	0.211469	0.00660113	0.0241014	0.0656912	0.158875	0.0835007	0.196341	0.0180421	0.0154816
0	1	0.00639125	0.00454785	0.0160558	0.00613594	0.00337561	0.0118215	0.0052347	0.00994357	0.0277025	0.0161477
0	1	0.0020171	0.00326901	0.00888375	0.00915988	0.0134421	0.00529686	0.00722944	0.0191253	0.0175167	0.0118557
0	1	0.435277	1.03824	0.00829963	0.0231202	0.174007	0.294141	0.444889	0.584691	0.00464248	0.0153013
0	1	0.0762605	0.0137874	0.0214347	0.00756754	0.0586625	0.027332	0.00726569	0.0160973	0.00914351	0.017364
0	1	0.280363	0.190094	0.00471364	0.0513527	0.155667	0.161172	0.468667	0.131024	0.0528882	0.0215887
0	1	0.0984816	0.10224	0.00713137	0.00581153	0.181169	0.0294418	0.0186632	0.0551195	0.0101271	0.00817555
0	1	0.00235422	0.00127885	0.0431045	0.00766993	0.0052939	0.00412972	0.00658869	0.0107055	0.0167986	0.0113466
0	1	0.0864234	0.00753695	0.0274314	0.00359398	0.0986729	0.0390266	0.00463021	0.0114869	0.026272	0.0155549
0	1	0.107243	0.179701	0.00779669	0.0235926	0.18815	0.0454157	0.0356877	0.0801945	0.0104197	0.0145168
0	1	0.0277202	0.00535798	0.0373311	0.0119475	0.024316	0.0121746	0.0052347	0.0135609	0.0323068	0.0071667
0	1	0.0127797	0.0366858	0.0159745	0.00581153	0.0148693	0.00744599	0.00263547	0.0206686	0.0113467	0.00664444
0	1	0.00638842	0.0073906	0.00717198	0.00274356	0.0197088	0.0070929	0.00726569	0.00920129	0.0232308	0.00323701
0	1	0.0975229	0.0302839	0.0107173	0.0122279	0.0355027	0.0707144	0.00726569	0.0485849	0.012599	0.00881531
0	1	0.213484	0.0648203	0.0375716	0.00548713	0.059739	0.174046	0.00796149	0.105394	0.0190312	0.0461822
0	1	0.0252474	0.017344	0.0113339	0.00977089	0.036195	0.0128258	0.00797892	0.0156871	0.0157628	0.018642
0	1	0.0782748	0.0725385	0.0111797	0.0153839	0.102044	0.0436074	0.0325499	0.0344412	0.0165331	0.0224732
0	1	0.232876	0.590237	0.0100926	0.0109742	0.123738	0.166362	0.119543	0.2982	0.00717644	0.0245612
0	1	0.00742781	0.00469165	0.0117153	0.00581153	0.0029021	0.00804487	0.00323997	0.0091817	0.0185264	0.00923895
0	1	0.347821	0.329307	0.00592251	0.0453957	0.0687434	0.366625	0.734093	0.436236	0.0714464	0.0122248
0	1	0.0080712	0.00412414	0.0732611	0.00602993	0.0101334	0.00589514	0.00395321	0.00588182	0.0267956	0.00832479
0	1	0.0151311	0.00696944	0.0119668	0.0163728	0.0284629	0.0144316	0.00199474	0.0126476	0.0204673	0.00780492
0	1	0.00840834	0.00525918	0.026385	0.00241916	0.00855483	0.00917159	0.00384446	0.0107251	0.0259706	0.0383317
0	1	0.0610954	0.0580902	0.00987789	0.0804644	0.0674211	0.0166574	0.0250692	0.0183438	0.0409595	0.012576
0	1	0.252827	0.24416	0.00592251	0.0316013	0.152423	0.095353	0.292419	0.0823515	0.0264208	0.0106721
0	1	0.296072	0.192402	0.0144493	0.0135255	0.160994	0.138422	0.102987	0.137325	0.0312453	0.0105797
0	1	0.00209186	0.00582667	0.0258079	0.00153398	0.00723135	0.00247159	0.00131774	0.00611462	0.0232047	0.00593246
0	1	0.00328801	0.00582667	0.0257071	0.00202118	0.00723135	0.00352288	0.00131774	0.00611462	0.0232047	0.00593246
0	1	0.0107597	0.00341281	0.0327769	0.010045	0.012297	0.0049732	0.00395321	0.0156235	0.0286272	0.00676815
0	1	0.0683774	0.00483546	0.0216373	0.00766993	0.052748	0.0334741	0.00655244	0.0168396	0.00815997	0.0341568
0	1	0.0882952	0.0241315	0.0138005	0.0329658	0.0356465	0.063699	0.268547	0.0392257	0.0867085	0.00576205
0	1	0.00403419	0.00213397	0.0101332	0.00213877	0.00249549	0.00431667	0.00135399	0.00874703	0.0192313	0.00427313
0	1	0.00672553	0.00199017	0.0202827	0.00746344	0.0189435	0.00276583	0.00466918	0.00728676	0.0186236	0.00653642
0	1	0.106606	0.0406289	0.0107173	0.00674073	0.132671	0.0429625	0.00997366	0.0298307	0.0125728	0.0164059
0	1	0.0328712	0.0248809	0.00354538	0.017759	0.0809639	0.020711	0.00986492	0.0233254	0.00765512	0.0114688
0	1	0.0413674	0.0292927	0.0155528	0.0105643	0.112615	0.0311166	0.0157041	0.0191253	0.0173034	0.0687508
0	1	0.00336277	0.00291548	0.0294748	0.00976469	0.0152369	0.0124994	0.00259923	0.00804864	0.0246669	0.0221235
0	1	0.123093	0.0426071	0.00417012	0.00952835	0.0760259	0.0542975	0.0219929	0.0704257	0.00619289	0.00896239
0	1	0.350874	0.26218	0.0131351	0.029269	0.0708332	0.261393	0.399746	0.258769	0.0280997	0.0102756
0	1	0.336966	0.237343	0.0107713	0.0810125	0.193688	0.213468	0.308902	0.154721	0.0393018	0.0108746
0	1	0.209536	0.201342	0.0138005	0.0221205	0.204344	0.0827678	0.0387827	0.0731558	0.0143528	0.0177597
0	1	0.00706265	0.00746419	0.0608807	0.00274356	0.00341237	0.00342356	0.00131774	0.00304752	0.0113764	0.00563832
0	1	0.412693	0.774147	0.0139951	0.0764008	0.210898	0.211927	0.614305	0.303082	0.0251033	0.012951
0	1	0.00672553	0.00582667	0.0163642	0.00367276	0.00066174	0.00756429	0.00391696	0.00689606	0.0253227	0.00696923
0	1	0.00336277	0.00326901	0.038943	0.00468075	0.00605933	0.00744599	0.00591169	0.0110961	0.0288927	0.00822575
0	1	0.164524	0.245369	0.0113421	0.0101331	0.164631	0.0538555	0.010149	0.0517821	0.0160806	0.0288897
0	1	0.0255565	0.0122286	0.0167617	0.0079503	0.0633947	0.00956449	0.00395321	0.0095724	0.0143267	0.00771486
0	1	0.00941407	0.0240259	0.00773658	0.081017	0.0211656	0.0110841	0.0208182	0.0265971	0.0180476	0.0133965
0	1	0.206443	0.0473343	0.00959517	0.0271993	0.0813565	0.128337	0.24064	0.0773053	0.0259421	0.0140469
0	1	0.21738	0.235017	0.0101332	0.0131055	0.0338775	0.261191	0.276124	0.257203	0.0303811	0.013654
0	1	0.0121082	0.00341281	0.0381476	0.0122499	0.0102098	0.00723021	0.00323997	0.013753	0.0284556	0.0122768
0	1	0.0974639	0.351303	0.00533838	0.0317445	0.0802007	0.0482778	0.0548762	0.0944836	0.0153103	0.0169873
0	1	0.0849415	0.0335529	0.0102388	0.010498	0.137942	0.0291851	0.0184484	0.0267311	0.0325614	0.0126569
0	1	0.0198395	0.0113735	0.0131757	0.00766638	0.0435741	0.0100849	0.00666119	0.0116904	0.0307358	0.0172983
0	1	0.0364289	0.0342642	0.00423502	0.00646035	0.0828058	0.0183254	0.00783393	0.020649	0.013452	0.0135197
0	1	0.00504556	0.00525918	0.0173458	0.00501493	0.00747031	0.0160897	0	0.00421969	0.017639	0.0226774
0	1	0.253503	0.0456377	0.0105955	0.0085551	0.0608716	0.214084	0.080472	0.119635	0.0147847	0.0111993
0	1	0.0545934	0.0452009	0.00779669	0.0221061	0.155746	0.01934	0.0210315	0.024248	0.0143267	0.0146119
0	1	0.270581	0.109311	0.0112365	0.031482	0.0824182	0.192169	0.251757	0.186109	0.0133432	0.0112677
0	1	0.0501855	0.0174878	0.0124536	0.0107379	0.042519	0.0107617	0.0194477	0.0349979	0.0192444	0.0090768
0	1	0.0151311	0.00589696	0.0359328	0.00553115	0.0237705	0.0133724	0.00416008	0.0141974	0.0219961	0.0093076
0	1	0.170862	0.457879	0.00687992	0.0174786	0.0206573	0.434987	0.411498	0.528154	0.0121203	0.0146284
0	1	0.0941632	0.0226015	0.00888375	0.0226853	0.0447102	0.0584804	0.0152584	0.0734732	0.0133432	0.011741
0	1	0.0299666	0.0287329	0.0206476	0.00604737	0.0298901	0.0261458	0.0059842	0.0192637	0.0170784	0.00897736
0	1	0.0712924	0.00611431	0.0757076	0.00669671	0.0265814	0.044942	0.00384446	0.017582	0.0341205	0.0205413
0	1	0.174085	0.386001	0.00412952	0.0141262	0.020739	0.300928	0.517393	0.412099	0.0278494	0.011635
0	1	0.0469125	0.0119772	0.0143033	0.0101771	0.0372707	0.022617	0.00922417	0.0267425	0.00986156	0.0115618
0	1	0.0892682	0.0234583	0.0125915	0.0148272	0.132322	0.0482276	0.0261537	0.0200217	0.0372517	0.0111043
0	1	0.0638954	0.0667556	0.00592251	0.0759229	0.12282	0.0391273	0.178111	0.0164164	0.0324224	0.0689538
0	1	0.00134567	0.0129695	0.00533838	0.0497587	0.00870628	0.0107623	0.00861967	0.0182478	0.0323117	0.0107385
0	1	0.409664	0.221657	0.0173458	0.0496407	0.116053	0.257464	0.48299	0.207462	0.0611931	0.014418
0	1	0.193117	0.469141	0.0088506	0.0208475	0.276861	0.0722814	0.0716784	0.172528	0.00518319	0.0204546
0	1	0.351977	0.870697	0.00654725	0.0500366	0.239046	0.178822	0.344124	0.24778	0.0199886	0.0213287
0	1	0.00840834	0.00813914	0.0142909	0.0107379	0.00572824	0.0112539	0.00858343	0.00496201	0.0288042	0.0100358
0	1	0.00706265	0.00199017	0.0387399	0.00756314	0.0113054	0.00804487	0.00537971	0.00853702	0.0247376	0.00811927
0	1	0.0521243	0.0207568	0.0178244	0.0103254	0.0515898	0.0243393	0.0152809	0.0178002	0.0197493	0.0164209
0	1	0.0276595	0.0265835	0.0177621	0.0165494	0.100892	0.0189144	0.00982867	0.0293055	0.0123608	0.0250406
0	1	0.156454	0.255499	0.0123222	0.00920393	0.189445	0.062178	0.0186659	0.081829	0.0111106	0.0187751
0	1	0.0020171	0.00412414	0.0244835	0.00241916	0.00896141	0.00815216	0.00263547	0.0118777	0.0273782	0.00510654
0	1	0.0168166	0.0199093	0.0143846	0.00641633	0.0347773	0.0163626	0.00327622	0.0248492	0.0128122	0.0498267
0	1	0.020511	0.00810447	0.0215159	0.00460195	0.0412228	0.0172563	0.00794268	0.0176016	0.0205624	0.0099915
0	1	0.00874264	0.0106621	0.0232683	0.00711032	0.0153795	0.00483589	0.00455635	0.0129911	0.0257942	0.0123056
0	1	0.00437131	0.00398033	0.0191794	0.00520675	0.00249549	0.00105926	0.00199474	0.00649556	0.0103664	0.00248497
0	1	0.0470844	0.0104863	0.0125103	0.016225	0.0987765	0.0243491	0.060419	0.0150461	0.057111	0.0188577
0	1	0.00470844	0.00199017	0.00475425	0.00492637	0.00341237	0.00804487	0.00256297	0.00343824	0.00592739	0.0164478
0	1	0.00470844	0.00142265	0.0107986	0.00427755	0.00132348	0.00271739	0.00263547	0.00574345	0.0101271	0.0017824
0	1	0.0207118	0.00852817	0.0155934	0.0116231	0.0190949	0.0101634	0.00726569	0.00613418	0.0218606	0.0112246
0	1	0.108291	0.153994	0.00713137	0.0449246	0.116427	0.0653189	0.0353126	0.0267636	0.0168248	0.026148
0	1	0.0218594	0.00785308	0.0257589	0.00980872	0.0322841	0.0154903	0.00331116	0.0107055	0.0145922	0.0184923
0	1	0.0178224	0.0142187	0.0278119	0.0129288	0.0255843	0.0153236	0.00587544	0.00726722	0.0239489	0.0134162
0	1	0.0904574	0.0218918	0.0131351	0.0114215	0.066363	0.0284601	0.0117872	0.0336793	0.0111106	0.0134122
0	1	0.0110969	0.00525918	0.0347454	0.00306798	0.0153268	0.00970242	0.0052347	0.0191448	0.0185383	0.00832179
0	1	0.00134567	0.002168	0.0257266	0.00613594	0.00656961	0.00976604	0.00534345	0.0122873	0.0312998	0.00893773
0	1	0.0628868	0.00197041	0.0516426	0.00399717	0.0227954	0.0392753	0.00605408	0.00773281	0.01731	0.0149731
0	1	0.169799	0.364519	0.0120074	0.00800953	0.184643	0.0830456	0.0428084	0.118393	0.00866478	0.0126202
0	1	0.00874264	0.00781685	0.0209318	0.0142995	0.00789308	0.00402244	0.00783393	0.00689606	0.00999687	0.00903379
0	1	0.017291	0.00781685	0.0239742	0.00827472	0.0329995	0.0103589	0.00591169	0.0141437	0.0306466	0.0189648
0	1	0.182292	0.216608	0.0110986	0.0191827	0.0239614	0.305435	0.43575	0.378087	0.0249586	0.00553629
0	1	0.0177498	0.00867197	0.0143846	0.0399717	0.0146138	0.0129501	0.00861967	0.0122097	0.0144972	0.0170107
0	1	0.0316162	0.024601	0.00600372	0.0178598	0.0726164	0.0165501	0.00982867	0.0225831	0.0228261	0.0092685
0	1	0.00235422	0.00412414	0.0225028	0.0079503	0.00473585	0.00423702	0.00259923	0.00496201	0.0210244	0.00398563
0	1	0.00235422	0.00412414	0.022247	0.00791671	0.00473585	0.00423702	0.00259923	0.00496201	0.0213965	0.00398563
0	1	0.0073998	0.00383653	0.0108392	0.0113867	0.0129878	0.00564935	0.00263547	0.00496201	0.0168248	0.00806489
0	1	0.0118271	0.00554679	0.00767488	0.0205026	0.0255608	0.00821101	0.0233647	0.0143233	0.0180357	0.0138227
0	1	0.00470844	0.00398033	0.0251425	0.00339238	0.0108989	0.00317776	0.00135399	0.0118385	0.0259508	0.011252
0	1	0.00470844	0.00398033	0.0260661	0.00339238	0.0108989	0.00353084	0.00135399	0.0124468	0.0247518	0.010581
0	1	0.00470844	0.00398033	0.0283998	0.00339238	0.0108989	0.00353084	0.00135399	0.0129911	0.0245696	0.0109272
0	1	0.00470844	0.00398033	0.0286068	0.00339238	0.0108989	0.00353084	0.00135399	0.0129911	0.025198	0.0109272
0	1	0.0221937	0.0083921	0.0247367	0.00213877	0.02808	0.0208846	0.00651619	0.0160582	0.0146391	0.00796527
0	1	0.358267	0.00995082	0.121284	0.00550534	0.111353	0.184646	0.0118596	0.0463366	0.0327029	0.0262704
0	1	0.143931	0.00469165	0.0624705	0.00734552	0.0417058	0.0821379	0.0059842	0.0168396	0.0214508	0.0165416
0	1	0.0797035	0.0443424	0.00717198	0.0181905	0.0755663	0.0295381	0.00925848	0.0187933	0.0145387	0.0123975
0	1	0.186819	0.221777	0.00421073	0.00488234	0.0365464	0.126752	0.0469066	0.212977	0.00231526	0.010411
0	1	0.0104254	0.00753695	0.00521108	0.0257534	0.0190949	0.00801484	0.00677947	0.0126395	0.0106319	0.0242486
0	1	0.176654	0.182188	0.00358599	0.0869899	0.226199	0.0755111	0.0863885	0.0862394	0.0528678	0.0157962
0	1	0.0171157	0.00582667	0.0479275	0.00548713	0.0285092	0.0110081	0.00135399	0.00765794	0.0370265	0.0110449
0	1	0.0181624	0.00582667	0.047202	0.00455793	0.028546	0.0113611	0.00135399	0.00765794	0.0346366	0.0102032
0	1	0.00571698	0.00798592	0.0405083	0.00706514	0.00132348	0.00417817	0.00466646	0.0114674	0.0296369	0.0127757
0	1	0.0336277	0.0278624	0.0130281	0.00520675	0.0739399	0.0132241	0.00922417	0.0249907	0.0207056	0.00446887
0	1	0.00874357	0.00341281	0.0342	0.0094843	0.00554905	0.00848785	0.00647994	0.0143	0.0232308	0.0129219
0	1	0.00302564	0.00199017	0.0272258	0.00382409	0.00407411	0.00543477	0.00323997	0.00424246	0.0313242	0.00854454
0	1	0.201871	0.105921	0.0106768	0.0184607	0.0920382	0.0974666	0.224967	0.0581182	0.0232134	0.0162519
0	1	0.0260452	0.0102384	0.00717198	0.0593714	0.0594277	0.0156761	0.0234393	0.0131453	0.0259008	0.00663935
0	1	0.0709608	0.0666898	0.00829963	0.00851109	0.104065	0.0451987	0.0052347	0.0282874	0.00940898	0.00896838
0	1	0.0118813	0.0136436	0.0340263	0.00613594	0.0223558	0.0209949	0.00463021	0.0220388	0.025587	0.0187296
0	1	0.030602	0.0178777	0.019951	0.0130215	0.0588624	0.0177957	0.00918792	0.0095333	0.0201801	0.0137968
0	1	0.0205137	0.00796065	0.0251832	0.00586194	0.0252579	0.0229877	0.00494861	0.0158042	0.0202411	0.0073187
0	1	0.0698711	0.021332	0.0143033	0.00482718	0.0877886	0.0338063	0.00470271	0.0141437	0.0192967	0.0140198
0	1	0.0393503	0.00412414	0.0129727	0.00678478	0.0232726	0.0228296	0.00491501	0.0215526	0.0160544	0.00822546
0	1	0.18996	0.142732	0.0224811	0.00613594	0.0483791	0.15601	0.0213049	0.159594	0.0140612	0.0124311
0	1	0.163619	0.645961	0.0134515	0.01948	0.0124774	0.390694	0.650017	0.674344	0.0229654	0.0202331
0	1	0.0497672	0.00341281	0.0558748	0.00478676	0.0292284	0.0385476	0.00459396	0.00687649	0.0212973	0.0211087
0	1	0.00605411	0.00540298	0.0169421	0.00530999	0.0223026	0.0101634	0.00429579	0.0149252	0.0158175	0.00812371
0	1	0.0725026	0.055735	0.00892437	0.0229217	0.0714459	0.0283404	0.0117872	0.020649	0.012647	0.0167367
0	1	0.0186059	0.152675	0.0220188	0.00915988	0.05632	0.0134484	0.00708444	0.0462601	0.0248672	0.0201213
0	1	0.00975399	0.00995082	0.021013	0.00766993	0.0152535	0.0125277	0.00259923	0.0105395	0.0288927	0.0210646
0	1	0.173761	0.142104	0.0096709	0.0419332	0.142378	0.0676372	0.195084	0.0544564	0.0486605	0.00477512
0	1	0.0526843	0.0169899	0.0149687	0.00952835	0.0723373	0.0250642	0.00997366	0.0208314	0.0217164	0.0164328
0	1	0.0110969	0.00383653	0.0208912	0.00609191	0.0348605	0.0171489	0.00391696	0.0137921	0.0305344	0.0166399
0	1	0.0077369	0.0127961	0.00654725	0.0413712	0.020699	0.00744599	0.118257	0.0133818	0.0429201	0.00989715
0	1	0.330444	0.484317	0.0112078	0.0451344	0.0460107	0.359884	0.425787	0.426343	0.0275784	0.0198212
0	1	0.0184966	0.0299963	0.00662843	0.0596003	0.046338	0.0130665	0.0325979	0.00687649	0.0232308	0.0204078
0	1	0.132588	0.0274386	0.00834024	0.0402349	0.0646608	0.0783632	0.408497	0.0589337	0.0882472	0.00936424
0	1	0.111314	0.0338405	0.00658785	0.0093163	0.0248991	0.0743451	0.00594795	0.0699371	0.00940898	0.00994211
0	1	0.0245881	0.00668182	0.00838082	0.00613594	0.0529415	0.0159824	0.00993741	0.00765794	0.0132866	0.0154167
0	1	0.0134511	0.00995082	0.0143439	0.00944029	0.0328453	0.0110081	0.00259923	0.0179792	0.01393	0.00628193
0	1	0.00639125	0.0059705	0.0110702	0.072271	0.00763795	0.00684711	0.00861967	0.0137921	0.0217424	0.00744539
0	1	0.290797	0.894149	0.0113218	0.0507587	0.1651	0.116082	0.212031	0.260468	0.0266863	0.0224134
0	1	0.414334	0.425052	0.0094679	0.0776117	0.142706	0.320983	0.287353	0.306655	0.0562938	0.00864061
0	1	0.0386732	0.0455303	0.00058413	0.048634	0.0510739	0.0202194	0.0300259	0.0132336	0.0153103	0.00986647
0	1	0.0922215	0.175408	0.00829963	0.0346885	0.133339	0.0430675	0.0210113	0.041259	0.0103664	0.054019
0	1	0.0652476	0.0568839	0.00362659	0.00773191	0.096003	0.0313362	0.0107232	0.0276721	0.00691093	0.0140097
0	1	0.0719666	0.101651	0.00892437	0.00648352	0.0983263	0.0384473	0.00662363	0.0472206	0.0197754	0.0313692
0	1	0.00941689	0.0059705	0.0381837	0.00536315	0.0232981	0.0116732	0.00259923	0.0160778	0.0150709	0.00822475
0	1	0.0124426	0.00626688	0.0405573	0.00520675	0.0391093	0.0121746	0.00466646	0.0210398	0.0297878	0.013722
0	1	0.116697	0.00881579	0.0453278	0.00274356	0.0340678	0.064913	0.00722944	0.0243021	0.0252162	0.0148702
0	1	0.105818	0.0797121	0.00705016	0.00903709	0.106142	0.037306	0.00922417	0.0236087	0.0132962	0.0308511
0	1	0.0073998	0.00255769	0.0178487	0.00947317	0.00539759	0.00247159	0.00259923	0.0131068	0.0254634	0.0228016
0	1	0.0507843	0.043382	0.00662843	0.0583566	0.0967128	0.034662	0.016416	0.0168592	0.0132136	0.0130867
0	1	0.186166	0.0166326	0.0357706	0.00548713	0.0415578	0.168862	0.0462455	0.0725859	0.0271388	0.0157029
0	1	0.185283	0.28984	0.00951659	0.00999646	0.143725	0.0630775	0.00726569	0.0676906	0.00691093	0.0153851
0	1	0.0911403	0.0213633	0.00938675	0.0110623	0.0958249	0.0387427	0.0217998	0.0181263	0.0177822	0.022804
0	1	0.00874545	0.0090957	0.00717198	0.00609191	0.0176199	0.00649403	0.00203098	0.0115575	0.0110209	0.00864659
0	1	0.080755	0.063176	0.0019471	0.00734552	0.0506426	0.0373194	0.00587544	0.0229542	0.0162937	0.0146878
0	1	0.200012	0.350513	0.0129404	0.00520675	0.0362185	0.292391	0.251715	0.364943	0.0148141	0.0181633
0	1	0.0693051	0.0142187	0.0133772	0.00823069	0.0759663	0.033346	0.00922417	0.0161726	0.0118548	0.052893
0	1	0.137168	0.0222222	0.0112609	0.0143666	0.0544358	0.0917142	0.0464109	0.0862146	0.0355381	0.0169564
0	1	0.314745	0.376174	0.00471364	0.0200195	0.144976	0.113961	0.103779	0.11493	0.0218252	0.0142875
0	1	0.0198423	0.00611431	0.0198042	0.00883549	0.0483071	0.00766054	0.00482534	0.0142381	0.0229392	0.0156054
0	1	0.0572022	0.0502073	0.0347646	0.0207893	0.097039	0.0193349	0.027068	0.0360006	0.0270676	0.0226608
0	1	0.00437131	0.0117972	0.00658785	0.0412681	0.0191986	0.0105165	0.00263547	0.00763836	0.0264709	0.00677407
0	1	0.222303	0.136921	0.0101332	0.0104135	0.0722299	0.103146	0.0118234	0.0887499	0.00518319	0.0275273
0	1	0.100209	0.0132275	0.0279555	0.00378514	0.0350844	0.0482691	0.00327622	0.0278967	0.0148053	0.0102154
0	1	0.0154682	0.006538	0.0351134	0.00613594	0.0140767	0.00744599	0.00730194	0.0103539	0.020254	0.00969853
0	1	0.00403701	0.00326901	0.013638	0.00427755	0.00631447	0.00755328	0.00662495	0.00920129	0.0209722	0.0279445
0	1	0.00403701	0.00326901	0.013638	0.00427755	0.00631447	0.00755328	0.00662495	0.00996317	0.0209722	0.0296426
0	1	0.167259	0.393672	0.00759446	0.0113867	0.157497	0.0491899	0.0236132	0.0810415	0.00765512	0.0133689
0	1	0.0692752	0.175437	0.00537898	0.0217121	0.107394	0.0449154	0.00861967	0.0894337	0.00667158	0.00689784
0	1	0.274601	0.228935	0.0103418	0.0496043	0.0573675	0.187885	0.258486	0.146834	0.012599	0.00804826
0	1	0.00638842	0.00398033	0.00541959	0.0274669	0.0143591	0.0133528	0.00587544	0.0103148	0.01964	0.00281318
0	1	0.0423759	0.00852817	0.0197284	0.0136547	0.0644993	0.0194059	0.0105782	0.0114674	0.0293976	0.0146288
0	1	0.206483	0.0600376	0.0338639	0.0100323	0.0269902	0.178225	0.107376	0.134788	0.018853	0.014619
0	1	0.0286971	0.0059705	0.0336045	0.00976469	0.0241895	0.0189144	0.00395321	0.0118777	0.0170346	0.0194658
0	1	0.0144597	0.00469165	0.0111716	0.00460195	0.0132907	0.0161971	0.00128148	0.0118581	0.0113238	0.0120223
0	1	0.163036	0.0873507	0.00775611	0.0393976	0.103725	0.0602109	0.0665985	0.0436798	0.0360431	0.0158656
0	1	0.0114368	0.00668182	0.0137192	0.0104135	0.00499099	0.00920159	0.010558	0.00343824	0.0204521	0.00531653
0	1	0.00269134	0.00199017	0.0158693	0.00306798	0.00504193	0.0107623	0.00395321	0.00459085	0.0120798	0.0222404
0	1	0.382277	0.137899	0.0125103	0.0205906	0.0754426	0.376596	0.37491	0.185903	0.0567486	0.012985
0	1	0.253716	0.327843	0.00997081	0.0103254	0.0909714	0.137586	0.06444	0.14746	0.0033902	0.0108052
0	1	0.18194	0.0527433	0.0344127	0.00706514	0.0416433	0.110032	0.0253191	0.0924171	0.0160675	0.0126515
0	1	0.0619886	0.0497564	0.0120398	0.0126297	0.126287	0.0280391	0.0140356	0.0256502	0.0153103	0.0136937
0	1	0.298571	0.178491	0.0129875	0.0079503	0.260129	0.0929092	0.026747	0.10173	0.0121203	0.0106568
0	1	0.227008	0.3516	0.0130133	0.00842604	0.0222874	0.307466	0.432696	0.43527	0.025385	0.0149196
0	1	0.0323138	0.00483546	0.0124697	0.00427755	0.0186883	0.0202194	0.0052347	0.0145736	0.00911737	0.022968
0	1	0.0080712	0.00341281	0.0260186	0.0105919	0.0215396	0.00875105	0.00128148	0.00650534	0.0217053	0.0178267
0	1	0.0245875	0.00541725	0.0415794	0.00724993	0.0493915	0.0211714	0.00779768	0.0149252	0.023902	0.0123015
0	1	0.0205137	0.00540298	0.0342824	0.0099888	0.0273666	0.00850524	0.00327622	0.00955287	0.022043	0.00777887
0	1	0.0371068	0.0271904	0.0125915	0.00425174	0.0390408	0.00962455	0.00640336	0.0226725	0.0145661	0.00628446
0	1	0.0173005	0.00682563	0.0290982	0.00981631	0.0212423	0.0145285	0.00571592	0.0160582	0.0372463	0.0157994
0	1	0.259927	0.0976581	0.0393787	0.00367276	0.12357	0.135465	0.0171669	0.142745	0.0148053	0.011942
0	1	0.00879864	0.00507805	0.0613752	0.00427755	0.00906511	0.0113611	0.0052347	0.00306709	0.0244276	0.0376737
0	1	0.00646458	0.00796065	0.0409366	0.00689715	0.0215426	0.0134018	0.00259923	0.0141437	0.0306336	0.00677114
0	1	0.00605411	0.0120848	0.00358599	0.0418123	0.0142465	0.00790635	0.00391696	0.013753	0.0284467	0.0055333
0	1	0.323637	0.00796065	0.0428209	0.00646035	0.0999012	0.15322	0.0118234	0.0462993	0.0228626	0.0175558
0	1	0.0383418	0.0198929	0.0107986	0.00570031	0.0658424	0.0203463	0.00463021	0.0168396	0.0177822	0.00790297
0	1	0.0774565	0.134636	0.00709077	0.0445009	0.0847314	0.0476391	0.00910155	0.0278967	0.00987573	0.013651
0	1	0.227783	0.0958517	0.023309	0.0187322	0.0462357	0.204404	0.150071	0.0863486	0.0309121	0.0114001
0	1	0.127263	0.0163129	0.0721515	0.00730149	0.0368434	0.0806271	0.0251048	0.0424708	0.025916	0.0138972
0	1	0.119666	0.0258798	0.0129889	0.00766993	0.121292	0.0526723	0.0111826	0.0298503	0.0283879	0.0158849
0	1	0.0828356	0.104287	0.00453516	0.00823069	0.107798	0.0517032	0.0124279	0.0244584	0.00568804	0.0142966
0	1	0.0926707	0.0865443	0.0107986	0.0109302	0.06432	0.0375928	0.0120021	0.0314132	0.0198145	0.00800738
0	1	0.0298549	0.00199017	0.0119262	0.0122719	0.0582125	0.0154909	0.00591169	0.00420012	0.0295627	0.00998638
0	1	0.185523	0.150496	0.0143033	0.0107379	0.0684988	0.135503	0.0487086	0.171032	0.00739509	0.0121732
0	1	0.0188337	0.00810362	0.0130414	0.00734552	0.0288217	0.00875105	0.00733818	0.00840026	0.0159749	0.0167895
0	1	0.174807	0.142123	0.00860792	0.0143448	0.040608	0.183555	0.240179	0.163603	0.0162937	0.0107716
0	1	0.00874545	0.00582667	0.00658785	0.0242634	0.0234241	0.00774022	0.0396771	0.0103343	0.0249586	0.00895268
0	1	0.0390132	0.0177754	0.0208912	0.0107831	0.077335	0.0261413	0.00263547	0.024478	0.0226607	0.0100474
0	1	0.00235422	0.00270149	0.0457494	0.00669671	0.00341237	0.00850524	0.00195848	0.00763836	0.0233752	0.00522048
0	1	0.106605	0.0570112	0.0113827	0.0088795	0.126477	0.0372766	0.00591169	0.0496451	0.0141223	0.00864061
0	1	0.175011	0.0108059	0.110397	0.00879145	0.087183	0.0803956	0.00922417	0.0346295	0.0212115	0.0161394
0	1	0.0319844	0.020613	0.0129971	0.0110623	0.0499496	0.0219145	0.00730194	0.0145345	0.0157135	0.025834
0	1	0.217113	0.18067	0.015969	0.023733	0.036903	0.228361	0.463832	0.266134	0.0224928	0.0119112
0	1	0.024885	0.00881579	0.0215566	0.0100891	0.0636988	0.016943	0.00926041	0.013836	0.0225906	0.0120801
0	1	0.0437188	0.0186228	0.00709077	0.0130122	0.0570295	0.0245637	0.0077291	0.0218212	0.0113554	0.0203455
0	1	0.100546	0.0484907	0.0113421	0.00334835	0.0675483	0.0398524	0.00712069	0.0248947	0.00979921	0.0346811
0	1	0.0151339	0.00554679	0.0470397	0.00602993	0.0356465	0.0108009	0.00188191	0.00804864	0.0258801	0.00855353
0	1	0.17021	0.434812	0.00721256	0.0105027	0.184982	0.069763	0.0221718	0.125206	0.0134251	0.0123915
0	1	0.138409	0.219459	0.0149687	0.0198093	0.217408	0.0558715	0.0288197	0.115924	0.0157889	0.0183835
0	1	0.0221993	0.0230269	0.00781286	0.00674073	0.0343296	0.0141172	0.00334872	0.0244976	0.0106319	0.00645269
0	1	0.0020171	0.00284529	0.0174188	0.00641633	0.0109762	0.00638673	0.00323997	0.00804864	0.0239227	0.00764891
0	1	0.169072	0.203617	0.00436483	0.0180394	0.13449	0.0881815	0.174612	0.0833439	0.0267071	0.0133143
0	1	0.0625175	0.165539	0.00537898	0.00915988	0.123219	0.0297347	0.0362908	0.0305373	0.00693704	0.0324328
0	1	0.13958	0.052402	0.00775611	0.0461864	0.0517767	0.0880897	0.228352	0.105942	0.0326137	0.00709474
0	1	0.0621921	0.0393873	0.00838082	0.016181	0.078564	0.037073	0.00861967	0.0172304	0.0175428	0.0163061
0	1	0.0311571	0.0132198	0.014882	0.0079503	0.066835	0.0109768	0.0112844	0.0218212	0.0130777	0.00766726
0	1	0.23888	0.109169	0.0148875	0.00488755	0.0673993	0.121549	0.0230423	0.137972	0.0111367	0.0109272
0	1	0.0295963	0.0146425	0.0130945	0.0107379	0.0819813	0.0181035	0.00263547	0.0104689	0.015963	0.0112797
0	1	0.162312	0.00796065	0.079635	0.00553115	0.0482384	0.0789602	0.00459396	0.016552	0.0358298	0.0178121
0	1	0.134356	0.034261	0.0124292	0.00766993	0.137795	0.0493659	0.0104694	0.0133818	0.0123596	0.0289809
0	1	0.0272421	0.0113735	0.0167616	0.00609191	0.059222	0.0140785	0.00651619	0.0183438	0.0244537	0.0350515
0	1	0.019168	0.0122271	0.00650664	0.0119034	0.0269321	0.00698325	0.0106487	0.0114869	0.0106319	0.013669
0	1	0.175397	0.0795974	0.00958972	0.0106939	0.0374802	0.151159	0.0785173	0.113867	0.00989965	0.00869726
0	1	0.0159743	0.00724932	0.01793	0.0085551	0.0263262	0.0116214	0.00918792	0.0125808	0.0144198	0.0114598
0	1	0.00908255	0.00469165	0.0207233	0.00823069	0.0113054	0.00755328	0.00519845	0.0103343	0.0097669	0.0287379
0	1	0.00874264	0	0.0183599	0.00173558	0.0192397	0.00543477	0.00135399	0.0149447	0.0180215	0.003799
0	1	0.321562	0.200155	0.0124212	0.0305213	0.0847308	0.20531	0.481468	0.17099	0.0409129	0.01366
0	1	0.0333476	0.00881579	0.0195678	0.00483715	0.0586456	0.0175505	0.00587544	0.0179727	0.0163351	0.0153536
0	1	0.125563	0.362698	0.00533838	0.0328185	0.215468	0.0416164	0.180805	0.0968969	0.00537796	0.0101657
0	1	0.117591	0.197024	0.00801851	0.0810703	0.183481	0.0808828	0.337863	0.0739565	0.0387508	0.0106271
0	1	0.0178252	0.00454785	0.00541959	0.00674073	0.0222521	0.0139118	0.00195848	0.00543579	0.0115893	0.0263858
0	1	0.00554796	0.00142265	0.0393737	0.00246319	0.00539759	0.00684711	0.00199474	0.00496201	0.0227741	0.00386192
0	1	0.179456	0.180869	0.0155114	0.0225973	0.105465	0.0921924	0.156542	0.103307	0.0147793	0.0139689
0	1	0.00705985	0.0577052	0.026335	0.00706514	0.0151722	0.0138015	0.000676995	0.0176862	0.0212115	0.00919115
0	1	0.117915	0.0325617	0.0132483	0.0113867	0.0874276	0.0637497	0.0110416	0.0358704	0.0255739	0.0188553
0	1	0.0178252	0.00810447	0.0208506	0.010045	0.0270188	0.0102706	0.00749706	0.0157066	0.0267124	0.00668293
0	1	0.13562	0.034688	0.0235117	0.0128766	0.0762285	0.0974354	0.00863812	0.0443658	0.0116154	0.0133046
0	1	0.104583	0.000711325	0.0829882	0.00734552	0.0303449	0.0455224	0.00733818	0.0183243	0.0254219	0.020589
0	1	0.00571698	0.00525918	0.0222641	0.00590074	0.0176817	0.00861255	0.00519845	0.0122488	0.0287807	0.0105557
0	1	0.161031	0.070219	0.010758	0.00976469	0.232716	0.0774417	0.0178801	0.0696247	0.0137479	0.0244474
0	1	0.0232051	0.0059705	0.0463821	0.00674073	0.0227624	0.0198976	0.00534345	0.0116351	0.0217164	0.00714223
0	1	0.128879	0.199659	0.00892437	0.00799435	0.1038	0.0553309	0.0127025	0.0818343	0.0128383	0.0115485
0	1	0.140882	0.18913	0.00292065	0.0100891	0.0577861	0.0895516	0.0178398	0.08832	0.0111106	0.0118865
0	1	0.0127797	0.00413841	0.0416849	0.00740828	0.0212816	0.0128619	0.00655244	0.0141242	0.0269583	0.0112766
0	1	0.167469	0.216152	0.0118856	0.0241313	0.0199081	0.289544	0.373796	0.305111	0.0266602	0.0114568
0	1	0.149913	0.173595	0.00854302	0.0226413	0.0671402	0.106793	0.092878	0.14392	0.0104959	0.0071165
0	1	0.245412	0.191613	0.00717198	0.0462559	0.128626	0.0996178	0.17252	0.0836706	0.0297936	0.0111993
0	1	0.113326	0.0781267	0.0102144	0.017087	0.207315	0.0447102	0.0210113	0.0512612	0.00863867	0.0118806
0	1	0.0161424	0.00341281	0.0265641	0.00512931	0.00646593	0.0113299	0.00263547	0.00881052	0.0159272	0.0603893
0	1	0.0603447	0.0276669	0.0353304	0.0101331	0.138153	0.0245098	0.00706291	0.0373384	0.0341644	0.0199164
0	1	0.210852	0.0510028	0.0185141	0.0682438	0.0581114	0.167432	0.343463	0.0659925	0.0624015	0.0147111
0	1	0.352877	1.21124	0.00537898	0.0125963	0.231912	0.175817	0.164088	0.493966	0.0119701	0.0137857
0	1	0.306145	0.331585	0.0142548	0.0744505	0.0736414	0.426439	0.749994	0.460819	0.0922372	0.0207342
0	1	0.306698	0.330505	0.0138005	0.0735327	0.0719538	0.430121	0.744274	0.459931	0.0904415	0.0207109
0	1	0.044733	0.178732	0.00874942	0.0668757	0.0755707	0.0166574	0.0209495	0.0263925	0.0180215	0.0282559
0	1	0.00874264	0.0109498	0.00537898	0.0132011	0.0118635	0.0070929	0.00624987	0.013084	0.0239489	0.0105191
0	1	0.00773409	0.00454785	0.0128196	0.00734552	0.0148693	0.011683	0.00195848	0.00856746	0.0118548	0.0184963
0	1	0.0468409	0.0522801	0.00842128	0.0175227	0.0975109	0.020385	0.017719	0.0309964	0.0209722	0.0132061
0	1	0.00975399	0.00213397	0.0446706	0.00526583	0.0186883	0.00744599	0.00391696	0.00373453	0.0249325	0.0146175
0	1	0.00437131	0.014716	0.00658785	0.0767691	0.015531	0.00779907	0.0136909	0.0145345	0.0437777	0.0177974
0	1	0.0285849	0.006538	0.0247395	0.00334835	0.0144627	0.015169	0.00872581	0.0080291	0.0175428	0.00773842
0	1	0.00504556	0.00341281	0.013484	0.00334835	0.0081223	0.00638673	0.000640745	0.00572389	0.0115773	0.00352473
0	1	0.149318	0.084159	0.0106768	0.0282165	0.0613559	0.0895379	0.361163	0.0814778	0.0258099	0.0130441
0	1	0.0353077	0.0436399	0.00672573	0.073592	0.089626	0.0235762	0.0395322	0.0141307	0.0296293	0.0127042
0	1	0.0343318	0.0167764	0.00767488	0.0284522	0.0697111	0.01394	0.00986492	0.0166296	0.0298231	0.00900009
0	1	0.00874264	0.00142265	0.0165734	0.00516272	0.00539759	0.00720019	0.00382731	0.0107251	0.0118286	0.020308
0	1	0.126512	0.0826825	0.00654725	0.00944137	0.0733539	0.107792	0.0205156	0.0950824	0.0100857	0.00990314
0	1	0.00975399	0.00326901	0.0208912	0.00361714	0.0127326	0.00962334	0.00256297	0.0095724	0.0229095	0.0251221
0	1	0.3046	0.780955	0.00717198	0.0118855	0.134983	0.319434	0.467983	0.498146	0.0165059	0.0238192
0	1	0.324655	0.966259	0.00717198	0.0181571	0.0915791	0.427434	0.629765	0.65088	0.0170641	0.0227375
0	1	0.0080712	0.00525918	0.00892437	0.0116503	0.00987829	0.00566036	0.0045926	0.0118777	0.0232047	0.00614923
0	1	0.00100855	0.00454785	0.00421073	0.0120396	0.00198522	0.00515218	0.00395321	0.00650534	0.025198	0.00340665
0	1	0.0077369	0.00579288	0.00838082	0.0095851	0.00870188	0.00578785	0.00787018	0.0157066	0.0133432	0.013768
0	1	0.0344508	0.0240335	0.0058819	0.0154082	0.058131	0.0187875	0.0491963	0.0133818	0.0195099	0.0194777
0	1	0.0507814	0.0250247	0.0126322	0.00831876	0.131839	0.0294919	0.0059842	0.0290689	0.0122099	0.00583342
0	1	0.0575098	0.0975237	0.00896495	0.020875	0.0775605	0.0273436	0.0184846	0.038918	0.0170641	0.00770287
0	1	0.00638842	0.00494304	0.00842146	0.00399717	0.00473585	0.00532748	0.00267173	0.00879096	0.029752	0.00758217
0	1	0.0107625	0.00270149	0.0203476	0.00418898	0.0105137	0.0105165	0.00323997	0.0156241	0.0185887	0.0100795
0	1	0.103412	0.144898	0.00654725	0.0269588	0.218053	0.0420247	0.0362478	0.0459101	0.0103925	0.0253268
0	1	0.00840834	0.00412414	0.0183516	0.00730149	0.0225072	0.0133411	0.00651619	0.0139842	0.023838	0.011637
0	1	0.00302564	0.00270149	0.00713137	0.00702111	0.00264696	0.00342356	0.00449857	0.00726722	0.0135825	0.0352634
0	1	0.00484851	0.00810447	0.00472067	0.0133934	0.0115066	0.00640413	0.00797892	0.0168396	0.0284075	0.00531354
0	1	0.0258964	0.0403785	0.00421073	0.0697303	0.0536406	0.0187667	0.0119843	0.0137726	0.0220768	0.0372631
0	1	0.00840834	0.00540298	0.0122886	0.0117018	0.0058042	0.0109768	0.00730194	0.0131583	0.0153103	0.0217414
0	1	0.088704	0.088295	0.00746414	0.0371621	0.12256	0.0422545	0.0283858	0.0325267	0.0332715	0.00841186
0	1	0.0020171	0.00398033	0.0184329	0.0079503	0.00697621	0.00636711	0.00263547	0.00574345	0.0157889	0.0195046
0	1	0.00583053	0.00270149	0.0244933	0.0112987	0.00880995	0.0111153	0.00459396	0.0122488	0.0170379	0.0245775
0	1	0.225654	0.0562567	0.011918	0.019293	0.0426368	0.190988	0.0729788	0.126243	0.0355381	0.0136981
0	1	0.00470844	0.00802917	0.00721256	0.0391133	0.0101636	0.00603365	0.00847468	0.00496201	0.0223681	0.0123938
0	1	0.303941	0.0760779	0.0135974	0.135154	0.0935466	0.288427	0.401123	0.246358	0.108082	0.0170188
0	1	0.00504556	0.00622737	0.0186359	0.00892355	0.0139708	0.00733871	0.00472695	0.00465488	0.0281747	0.00592647
0	1	0.055827	0.0294793	0.00654725	0.0138847	0.0781547	0.0238679	0.00128148	0.0151059	0.0126523	0.024135
0	1	0.121299	0.194262	0.00218892	0.0119034	0.0592869	0.0600791	0.0141896	0.0677298	0.0108712	0.00884344
0	1	0.0232051	0.0143373	0.00434861	0.0125523	0.0413286	0.0146462	0.0112914	0.0297331	0.0128732	0.0092902
0	1	0.0638954	0.020703	0.0101738	0.00885749	0.0905393	0.025491	0.00986492	0.0405362	0.0214498	0.00926251
0	1	0.00302564	0.006538	0.00475425	0.014691	0.00590786	0.0023643	0.00730194	0.0107147	0.0298763	0.00647401
0	1	0.0705108	0.0124409	0.0149687	0.00738956	0.0987028	0.0381059	0.0111464	0.0219357	0.0240012	0.0108042
0	1	0.00672553	0.00326901	0.0447436	0.00734552	0.0154027	0.00472861	0.00347135	0.00996317	0.0169637	0.017714
0	1	0.0575098	0.0158867	0.0227654	0.0106129	0.0828558	0.0230753	0.00672169	0.0252399	0.0153103	0.0138334
0	1	0.00672553	0.00127885	0.0412592	0.00427755	0.00432925	0.00668038	0.00263547	0.00459085	0.0130777	0.0113239
0	1	0.0465782	0.0366781	0.0150686	0.00867655	0.0569817	0.0151378	0.00840219	0.0386608	0.0113761	0.0081357
0	1	0.0255873	0.0235944	0.0167617	0.010589	0.0478152	0.0127839	0.00787018	0.0137726	0.016061	0.0131768
0	1	0.0494358	0.0209006	0.00479485	0.00980872	0.095075	0.0217703	0.00794268	0.0302948	0.0108712	0.00769989
0	1	0.284893	0.0701497	0.0556882	0.00427755	0.0608764	0.182474	0.0357048	0.122155	0.0169443	0.00718599
0	1	0.065327	0.0575743	0.00237712	0.0682589	0.0845202	0.0249214	0.0970883	0.0312177	0.0299133	0.00916647
0	1	0.0282478	0.0523086	0.00116826	0.0567575	0.0459402	0.0132273	0.0462543	0.0239396	0.0336234	0.00590319
0	1	0.105874	0.0684297	0.0228709	0.0139247	0.174897	0.0428412	0.0316311	0.0384085	0.027883	0.0182353
0	1	0.0477559	0.0502164	0.0402629	0.00552304	0.0296349	0.0246993	0.00327622	0.0105459	0.0143267	0.0107623
0	1	0.00575507	0.0103745	0.026465	0.00274356	0.00936803	0.00485475	0.00327622	0.00496201	0.0207328	0.0102177
0	1	0.219266	0.418859	0.00292065	0.00488234	0.11901	0.0821068	0.0190528	0.113586	0.0130777	0.00834948
0	1	0.0073998	0.00398033	0.0219783	0.00399717	0.0106437	0.00875105	0.00402572	0.00804864	0.0296227	0.00664742
0	1	0.250026	0.330699	0.012551	0.0227593	0.0841133	0.16387	0.352748	0.169562	0.0143267	0.0147731
0	1	0.219132	0.326151	0.00779669	0.0205906	0.349384	0.0806067	0.0552402	0.0848205	0.00863867	0.0180869
0	1	0.0557903	0.0523196	0.0101738	0.0157822	0.0881842	0.0199736	0.00530721	0.0313936	0.0135825	0.00511545
0	1	0.0359876	0.04563	0.00620656	0.0754674	0.0649262	0.0189144	0.0144521	0.0228072	0.0271324	0.00841186
0	1	0.0773436	0.0382369	0.010758	0.0172423	0.0982433	0.035603	0.0137819	0.0523747	0.0178511	0.00735192
0	1	0.011434	0.00611431	0.0143033	0.0100926	0.0372728	0.00885833	0.00486159	0.0164293	0.0216511	0.00858463
0	1	0.15039	0.0240181	0.0450045	0.00213877	0.0476034	0.124405	0.0183726	0.0672216	0.0111444	0.0123682
0	1	0.00336277	0.00536746	0.0331751	0.00706514	0.00565273	0.00366935	0.00747627	0.00620905	0.0238249	0.00803318
0	1	0.0450645	0.0122286	0.00834024	0.00851109	0.0494813	0.0114372	0.00331247	0.0198872	0.0128383	0.00801226
0	1	0.0889713	0.0490582	0.0138395	0.00989909	0.0948605	0.0352787	0.0104332	0.0257944	0.0300646	0.0290344
0	1	0.0433639	0.0117346	0.0152038	0.0088795	0.0477394	0.0157271	0.00395321	0.0294596	0.0113761	0.0109459
0	1	0.106266	0.0449517	0.0155528	0.0277408	0.099128	0.0356233	0.0747949	0.0413926	0.0380743	0.0105012
0	1	0.246251	0.464691	0.0095085	0.0157882	0.202826	0.108601	0.0418479	0.175223	0.0179954	0.00880902
0	1	0.0497785	0.0148423	0.0127051	0.0213878	0.0236234	0.0345143	0.0258871	0.0168592	0.0113761	0.0119767
0	1	0.0806719	0.0460537	0.0329973	0.0128766	0.0985768	0.0353706	0.0057667	0.0368424	0.0237096	0.01448
0	1	0.0060929	0.0146425	0.0185141	0.00427755	0.0267568	0.0211402	0.0102881	0.0110961	0.0155964	0.135465
0	1	0.125177	0.0436584	0.0160963	0.0288833	0.0820852	0.0656315	0.0583937	0.0426802	0.020785	0.0123234
0	1	0.00605411	0.00270149	0.0056143	0.00730149	0.00855483	0.00755328	0.00323997	0.013434	0.0180215	0.00799702
0	1	0.00605411	0.0029386	0.00519243	0.00726789	0.00886732	0.00755328	0.00323997	0.0108444	0.0180215	0.00799702
0	1	0.0388152	0.0254485	0.00937584	0.0343084	0.0737812	0.0174617	0.0191978	0.0252008	0.0549611	0.0105191
0	1	0.224304	0.268213	0.00514393	0.0214282	0.117829	0.115712	0.158061	0.0986431	0.0204935	0.012791
0	1	0.178348	0.400439	0.0116381	0.0292077	0.313348	0.0689266	0.128316	0.149149	0.0134585	0.00888312
0	1	0.325119	0.318566	0.0167617	0.0729324	0.158616	0.200006	0.240841	0.182219	0.0506875	0.0130194
0	1	0.316327	0.333708	0.0167617	0.0735213	0.167455	0.204399	0.22594	0.191687	0.0519234	0.0137593
0	1	0.0201795	0.00213397	0.0508286	0.00423352	0.0355685	0.014618	0.00402572	0.00765794	0.0364597	0.011342
0	1	0.113244	0.0796024	0.0137598	0.0119915	0.0759014	0.0436243	0.0329586	0.0516129	0.0152156	0.00981307
0	1	0.0117683	0.00270149	0.0443948	0.00241916	0.016117	0.0070929	0.00391696	0.0104885	0.0311253	0.0101132
0	1	0.0304934	0.0124372	0.0125103	0.00637636	0.0432013	0.0182971	0.00349045	0.0118385	0.0240804	0.0126916
0	1	0.278398	0.0992069	0.0109932	0.0875132	0.106177	0.286327	0.649055	0.241533	0.0685944	0.0151049
0	1	0.0127768	0.00852817	0.00058413	0.0759308	0.0142676	0.00614094	0.0139994	0.00650534	0.0288449	0.0127431
0	1	0.0393555	0.0086072	0.00530593	0.00488234	0.0420905	0.0141951	0.00676902	0.0165531	0.0145963	0.00989041
0	1	0.172598	0.278851	0.00412952	0.0211802	0.0601367	0.148087	0.16462	0.224756	0.00988767	0.00803066
0	1	0.0675953	0.300669	0.00862215	0.0094843	0.132626	0.0385662	0.0282471	0.0850496	0.00522359	0.0368064
0	1	0.0218594	0.00398033	0.0531241	0.0094843	0.0328959	0.0194059	0.00384446	0.0141437	0.0333579	0.0201042
0	1	0.228322	1.1058	0.0125103	0.0110183	0.0864732	0.123785	0.0754699	0.307169	0.00952561	0.0156539
0	1	0.0322849	0.0059705	0.0189521	0.00976469	0.0560876	0.0292734	0.00730194	0.00726722	0.0128383	0.031643
0	1	0.00437131	0.00938329	0.01728	0.0094843	0.00514245	0.0115757	0.00530721	0.00572389	0.0148522	0.00968037
0	1	0.270284	0.116061	0.0137192	0.0317567	0.0713136	0.254114	0.425845	0.160185	0.0326137	0.0228283
0	1	0.135491	0.231224	0.0105955	0.00918829	0.0470055	0.153699	0.0782303	0.203336	0.00911737	0.00881663
0	1	0.122071	0.176762	0.0102144	0.013599	0.185862	0.045981	0.0257865	0.0413177	0.00938285	0.0114004
0	1	0.116893	0.0811687	0.00838082	0.0143226	0.143553	0.0513084	0.0112189	0.0555525	0.0103925	0.0161882
0	1	0.0302706	0.00341281	0.00661215	0.0110623	0.0281041	0.0167959	0.00263547	0.010808	0.0122099	0.0114628
0	1	0.0139737	0.0113735	0.0342293	0.0138059	0.0202118	0.0254684	0.0119322	0.020667	0.0306586	0.0721482
0	1	0.0385677	0.0237382	0.00829963	0.00967954	0.0523973	0.0263616	0.0112189	0.0106859	0.0158151	0.0309451
0	1	0.0638178	0.00625811	0.0156661	0.0110183	0.0898748	0.0260073	0.00669743	0.0168396	0.0177822	0.0137618
0	1	0.0073998	0.00582667	0.00650664	0.0343525	0.00829969	0.0120673	0.0482885	0.00572389	0.0409869	0.0181882
0	1	0.0073998	0.00582667	0.00650664	0.0345877	0.00829969	0.0120673	0.04722	0.00572389	0.0406561	0.0184193
0	1	0.0073998	0.00582667	0.00650664	0.0353104	0.00829969	0.0120673	0.046595	0.00572389	0.0418929	0.0189421
0	1	0.256378	0.158888	0.0186521	0.0199042	0.0715157	0.208312	0.398923	0.215321	0.0195099	0.0156285
0	1	0.139232	0.247232	0.0155122	0.07178	0.261258	0.0556545	0.201124	0.0674023	0.0182947	0.011856
0	1	0.138896	0.243795	0.0155122	0.0706443	0.260908	0.0556839	0.19617	0.0671272	0.01712	0.011224
0	1	0.00369989	0.00142265	0.00954908	0.00246319	0.00157862	0.00568057	0.00143057	0.00798677	0.00940898	0.0120469
0	1	0.218585	0.0855708	0.00776289	0.0364473	0.0903347	0.138568	0.290543	0.0824688	0.0511761	0.00889089
0	1	0.00235422	0.00398033	0.0075857	0.00641633	0.00712766	0.0136972	0.00320372	0.00152376	0.0108712	0.0638818
0	1	0.195819	0.267493	0.0130945	0.0149715	0.0561446	0.210265	0.281901	0.250431	0.0147989	0.013037
0	1	0.0171509	0.00400009	0.00354538	0.0349861	0.0142075	0.0065823	0.015074	0.0139772	0.020029	0.0100593
0	1	0.186343	0.58479	0.0161776	0.0153399	0.303958	0.0617615	0.057842	0.184588	0.0155235	0.0151086
0	1	0.0578413	0.0329778	0.00358599	0.0428008	0.0684386	0.0306286	0.25659	0.0145345	0.0611105	0.00262108
0	1	0.192986	0.156594	0.0131757	0.00241916	0.0882249	0.089009	0.0238643	0.175486	0.00765512	0.00990543
0	1	0.00571698	0.00127885	0.00864868	0.00590712	0.00356384	0.00864376	0.00331247	0.00498158	0.0101532	0.0609148
0	1	0.0667876	0.0477586	0.00421073	0.0388303	0.0891305	0.0373996	0.324296	0.0256502	0.0764635	0.0110756
0	1	0.05347	0.0567236	0.00839704	0.0264944	0.086266	0.0177478	0.0438252	0.03407	0.0205836	0.0101775
0	1	0.322088	0.210644	0.0167211	0.0438504	0.0800542	0.341976	0.571814	0.416536	0.0560839	0.014378
0	1	0.00571698	0.00454785	0.00654725	0.0178482	0.0122223	0.00305026	0.00432796	0.0107251	0.0103925	0.00592048
0	1	0.00302564	0.00255769	0.0202938	0.00998584	0.00646593	0.00268796	0.00195848	0.0114869	0.014456	0.0106238
0	1	0.0533128	0.0690901	0.00479485	0.0211514	0.110815	0.0373083	0.236887	0.0346816	0.0594088	0.0142632
0	1	0.0262279	0.00398033	0.026392	0.00883549	0.0583081	0.0132825	0.00195848	0.0130107	0.0190432	0.0256983
0	1	0.00639125	0.00213397	0.0386322	0.00274356	0.00697621	0.00366935	0.00378532	0.00841982	0.0160544	0.00703271
0	1	0.193423	0.0863064	0.00896495	0.0306936	0.0365634	0.251825	0.383887	0.163075	0.0401092	0.0142401
0	1	0.24204	0.415145	0.00821841	0.0181816	0.0725757	0.249876	0.256733	0.302346	0.0201995	0.0145737
0	1	0.0080712	0.00668182	0.0190494	0.00460195	0.018803	0.00790635	0.00263547	0.00958488	0.0203958	0.00826375
0	1	0.00369989	0.012901	0.00779669	0.0509472	0.00590786	0.00684711	0.0138709	0.00881052	0.0352015	0.00835846
0	1	0.00462439	0.00829992	0.00402409	0.0435806	0.00565273	0.0172251	0.0112914	0.0105573	0.0212638	0.00301865
0	1	0.00437131	0.0187667	0.00592251	0.0186083	0.0173648	0.00779907	0.00861967	0.0122488	0.0209276	0.00333605
0	1	0.048643	0.134475	0.00408891	0.0491067	0.0727665	0.0205725	0.0453351	0.0434632	0.020671	0.00968335
0	1	0.195919	0.152289	0.0152771	0.00989726	0.0421124	0.115899	0.0275835	0.186213	0.00765512	0.00582143
0	1	0.293687	0.334874	0.012551	0.0439689	0.17697	0.156628	0.312327	0.193122	0.0443954	0.0100191
0	1	0.0250161	0.0734458	0.00475425	0.0544087	0.0818668	0.0193792	0.0117707	0.0233829	0.0273543	0.0120727
0	1	0.0299335	0.034688	0.00779669	0.0373819	0.0577094	0.00755328	0.165577	0.0240873	0.0351117	0.00702455
0	1	0.00369989	0.00270149	0.0107986	0.00525078	0.0143591	0.00518898	0.00270798	0.00446278	0.0269257	0.00819212
0	1	0.0743237	0.0338405	0.0165993	0.0171102	0.0587118	0.0371987	0.0217246	0.0373797	0.0216804	0.00886936
0	1	0.025225	0.00383653	0.0236986	0.00334835	0.026685	0.0153835	0.00463021	0.0109492	0.0162937	0.0215028
0	1	0.0749189	0.016955	0.00491651	0.0443349	0.0483057	0.0513397	0.122816	0.0220979	0.0246099	0.0161576
0	1	0.00369989	0.00810447	0.00417012	0.0424951	0.0145105	0.00638673	0.0131412	0.0149447	0.0155495	0.00963037
0	1	0.0380019	0.0217558	0.00713137	0.00483831	0.0336984	0.0144004	0.00388071	0.0114674	0.0114046	0.00676815
0	1	0.0718608	0.0491757	0.0101933	0.0128766	0.0789617	0.0230326	0.0153171	0.0289874	0.00853855	0.00753956
0	1	0.00975119	0.0103745	0.00783733	0.0582306	0.0123738	0.0123131	0.0211292	0.014458	0.0239762	0.0227225
0	1	0.00504275	0.0092395	0.00241773	0.0461318	0.00448071	0.0117142	0.031275	0.0110961	0.0328269	0.0106271
0	1	0.143083	0.396652	0.00596311	0.00738956	0.0587118	0.147074	0.112911	0.201932	0.00792058	0.0349579
0	1	0.127568	0.373698	0.00713137	0.00678478	0.0580877	0.120869	0.0848715	0.166316	0.00693704	0.0289541
0	1	0.0961748	0.0490055	0.00744766	0.0115727	0.124257	0.0513904	0.0132499	0.0458889	0.00619289	0.00886636
0	1	0.0306077	0.00682563	0.00705025	0.0135255	0.0129319	0.0187759	0.00135399	0.0103148	0.00829595	0.0560727
0	1	0.0101173	0.00657752	0.00783733	0.0428666	0.0157861	0.0104092	0.0241505	0.0115771	0.0225464	0.00629231
0	1	0.00375405	0.00383653	0.0156501	0.00615911	0.00448071	0.00141234	0.00131774	0.0101992	0.0219818	0.00324299
0	1	0.0732423	0.0530212	0.00476128	0.0284529	0.0463196	0.0585553	0.0941001	0.0577466	0.00653498	0.0114239
0	1	0.167932	0.212475	0.0115026	0.00334835	0.188701	0.123359	0.0898615	0.0716519	0.012599	0.051246
0	1	0.121045	0.14616	0.00654725	0.0128379	0.0972107	0.0487382	0.0965868	0.0699371	0.0126197	0.0101289
0	1	0.0020171	0.00270149	0.00529778	0.00980872	0.00779031	0.0066013	0.00290114	0.00767753	0.0111106	0.0277125
0	1	0.00571698	0.00717029	0.00721256	0.0528043	0.0142075	0.00970301	0.0126092	0.0147586	0.0330032	0.00311329
0	1	0.0107625	0.00700153	0.0363628	0.00433316	0.0164479	0.0124204	0.00267173	0.0103539	0.021477	0.00592647
0	1	0.0692613	0.0163451	0.0268299	0.0165934	0.041786	0.0315033	0.0698011	0.0179727	0.0324255	0.0125689
0	1	0.0282534	0.00540298	0.0203476	0.0085551	0.0519958	0.0130383	0.00203098	0.0167875	0.0235593	0.0128927
0	1	0.00672553	0.00326901	0.0376935	0.00823069	0.00924892	0.00614094	0.00452145	0.00574345	0.0311264	0.00550563
0	1	0.0379837	0.0131812	0.00529778	0.00581153	0.0273762	0.0138628	0.0151291	0.0100315	0.0106319	0.00488971
0	1	0.223299	0.38515	0.010797	0.0370014	0.17979	0.0865885	0.165279	0.114669	0.0204695	0.0188277
0	1	0.0679747	0.072014	0.00866484	0.00367276	0.105561	0.0317952	0.00975747	0.0522543	0.0133432	0.0105497
0	1	0.00840834	0.00341281	0.0307241	0.0076259	0.0121348	0.00589514	0.00263547	0.0214305	0.038157	0.00906144
0	1	0.0171509	0.00199017	0.0309495	0.00703225	0.00998196	0.00896559	0.00398947	0.00421969	0.0257332	0.0115525
0	1	0.0158081	0.0153791	0.00533838	0.0380894	0.0195015	0.00896559	0.00578579	0.0168396	0.0177702	0.00740573
0	1	0.0158081	0.0149641	0.00533838	0.0368848	0.0195015	0.00896559	0.00541203	0.0168396	0.0180346	0.00731223
0	1	0.163129	0.0572604	0.00775611	0.0251045	0.038142	0.114594	0.0818462	0.114124	0.0204194	0.00333904
0	1	0.0161424	0.00497927	0.0402228	0.00060479	0.0158706	0.00649403	0.00388071	0.00535273	0.0281224	0.00877614
0	1	0.253072	0.326377	0.010052	0.00607319	0.0310621	0.327467	0.0111464	0.374511	0.013848	0.010426
0	1	0.0965145	0.0830425	0.00350478	0.0419187	0.153183	0.0429105	0.0209764	0.0386022	0.0256908	0.00843265
0	1	0.201445	0.0258765	0.00713137	0.00718911	0.0450419	0.178822	0.036006	0.122447	0.0130211	0.01042
0	1	0.165328	0.0116611	0.0229924	0.00734552	0.0651188	0.0873058	0.00997366	0.0428023	0.0177114	0.0190595
0	1	0.0158053	0.00270149	0.00533838	0.0100891	0.0157861	0.00975145	0.00918792	0.00840026	0.0170641	0.00530755
0	1	0.0275736	0.00810447	0.0320467	0.00669671	0.0436117	0.022691	0.00195848	0.0122618	0.0185264	0.00685297
0	1	0.116365	0.117697	0.00358599	0.0603015	0.174999	0.0419898	0.0415351	0.0434732	0.0335972	0.0141085
0	1	0.280403	0.0693015	0.00838082	0.00859914	0.0327716	0.184902	0.0224015	0.209095	0.00735375	0.00928719
0	1	0.153826	0.0835014	0.0148469	0.0119034	0.150568	0.0662604	0.00944846	0.0214419	0.0125728	0.0130164
0	1	0.00571698	0.00469165	0.0288161	0.00213877	0.039314	0.00945722	0.00455771	0.00881052	0.0404103	0.00915375
0	1	0.0951745	0.0184791	0.0137598	0.00274356	0.0697143	0.0518762	0.00658869	0.0344412	0.0167725	0.0109735
0	1	0.116589	0.12185	0.0112609	0.00367276	0.0320799	0.151848	0.0883993	0.118709	0.00741577	0.0234043
0	1	0.0791103	0.01436	0.00908663	0.0110183	0.134097	0.0258746	0.0059842	0.014554	0.0186487	0.0131084
0	1	0.0252194	0.00270149	0.0698886	0.000929195	0.0149171	0.0173954	0.0058392	0.00916216	0.0148316	0.00925906
0	1	0.028952	0.0106639	0.00596311	0.0780589	0.0328959	0.0152356	0.10002	0.015674	0.061982	0.00930515
0	1	0.068376	0.0260215	0.0130945	0.0110623	0.0961885	0.0308888	0.00537971	0.014409	0.0146248	0.0345361
0	1	0.0699495	0.0878626	0.00600372	0.0140862	0.141509	0.0348969	0.0118959	0.0263729	0.0123335	0.0146721
0	1	0.0726437	0.0196218	0.0215402	0.00734552	0.100103	0.034805	0.0113277	0.0214109	0.0339872	0.0131616
0	1	0.384929	0.0943356	0.0703749	0.00399717	0.0608565	0.266712	0.0443073	0.24689	0.0163003	0.0176222
0	1	0.222499	0.208227	0.00709077	0.00488234	0.106049	0.0926233	0.0111464	0.07879	0.00817516	0.0206149
0	1	0.219698	0.298895	0.0102871	0.00823069	0.123664	0.0823234	0.0107021	0.0718908	0.00938285	0.0197111
0	1	0.029109	0.0113735	0.0254102	0.00271775	0.0565059	0.0165501	0.00534345	0.0149447	0.0207589	0.011564
0	1	0.154699	0.104399	0.0194146	0.0160074	0.131796	0.0699244	0.0411485	0.0581519	0.0172512	0.00894657
0	1	0.0984862	0.0346631	0.00896495	0.00613594	0.039314	0.0800943	0.027745	0.0528255	0.00568804	0.00457196
0	1	0.167139	0.00824828	0.0283877	0.0110183	0.0257129	0.121377	0.00398947	0.0514208	0.0195099	0.0152589
0	1	0.19651	0.129271	0.0144252	0.0395308	0.206929	0.0937628	0.16989	0.0623372	0.0330835	0.0297131
0	1	0.0928216	0.0665987	0.00834024	0.00811278	0.0946266	0.0306206	0.00779768	0.0248296	0.00667158	0.0146751
0	1	0.09686	0.00469165	0.0190333	0.0109742	0.0960996	0.0300984	0.00658869	0.0103148	0.0248778	0.0231581
0	1	0.0500502	0.00199017	0.0673392	0.00120958	0.01054	0.0176405	0.00199474	0.00648576	0.0217644	0.0195551
0	1	0.0484795	0.0092472	0.0624707	0.00669671	0.0260232	0.0250865	0.00591169	0.0179727	0.0217164	0.0105064
0	1	0.078355	0.0506093	0.0134352	0.00445713	0.10328	0.0445998	0.00861967	0.0194964	0.00940898	0.0214708
0	1	0.0242136	0.0491276	0.0137598	0.00913789	0.0624756	0.0203267	0.00594795	0.0271544	0.00940898	0.0400966
0	1	0.0958486	0.0334091	0.0137192	0.00427755	0.0531149	0.0474557	0.00395321	0.0248688	0.0130777	0.00679882
0	1	0.0958486	0.0334091	0.0137192	0.00427755	0.0531149	0.0474557	0.00395321	0.0248688	0.0130777	0.00679882
0	1	0.0787005	0.090428	0.0145061	0.0382545	0.104433	0.0400546	0.0146559	0.0141437	0.0106462	0.0716152
0	1	0.0147968	0.0126523	0.0130421	0.0753976	0.0388838	0.0127735	0.0225465	0.0141829	0.0659171	0.00906442
0	1	0.0412553	0.030004	0.0159098	0.00923111	0.113326	0.0317051	0.0157041	0.0191253	0.0163821	0.0682737
0	1	0.188311	0.213041	0.00600372	0.013113	0.446032	0.0895527	0.0717389	0.0808701	0.012906	0.0161357
0	1	0.185912	0.217741	0.00541959	0.0112987	0.443784	0.0895944	0.0715219	0.081874	0.0139989	0.0155599
0	1	0.0556006	0.0609915	0.0102144	0.0283464	0.133967	0.0381059	0.036043	0.0412981	0.0196546	0.0131799
0	1	0.212001	0.232013	0.0155934	0.0243611	0.225552	0.0912574	0.0382863	0.0866309	0.0188738	0.0157373
0	1	0.0100883	0.00724932	0.0305871	0.00492637	0.0175162	0.00649403	0.00459396	0.0141437	0.0335972	0.00497976
0	1	0.00672553	0.00582667	0.0146727	0.00367276	0.00066174	0.00769179	0.00455771	0.00651186	0.0256919	0.00696923
0	1	0.0326164	0.0138601	0.0327769	0.00334835	0.0307837	0.0160303	0.00429204	0.0091817	0.021477	0.00520281
0	1	0.284017	0.530277	0.0131351	0.0376778	0.178566	0.107672	0.0813052	0.165072	0.0212115	0.0166593
0	1	0.057706	0.0184791	0.011289	0.0113427	0.0809993	0.0240273	0.0110268	0.0253501	0.019672	0.0106271
0	1	0.0394875	0.0213243	0.0286067	0.00702111	0.053673	0.0178552	0.00756826	0.0256502	0.0242209	0.0140682
0	1	0.0124453	0.0056906	0.0203328	0.0103695	0.0220229	0.00790635	0.0059842	0.012486	0.0251717	0.00990422
0	1	0.0293394	0.0126523	0.0320494	0.0125523	0.0718001	0.0181009	0.0123714	0.0316508	0.00914351	0.00721367
0	1	0.0369905	0.00995082	0.0134709	0.0116178	0.0638961	0.0195057	0.0126817	0.0176259	0.0167582	0.00971103
0	1	0.11544	0.0106621	0.0191044	0.0236429	0.062358	0.0656714	0.0892087	0.0233254	0.0282382	0.0157305
0	1	0.141786	0.029324	0.00941927	0.0808398	0.085725	0.0531512	0.117367	0.0492609	0.0492276	0.00895941
0	1	0.0467473	0.0178075	0.0113827	0.00983452	0.0412691	0.0105165	0.0190891	0.0347602	0.0209722	0.0105789
0	1	0.0107597	0.00469165	0.0119536	0.00609191	0.014973	0.00839796	0.00131774	0.00613418	0.0172454	0.00530755
0	1	0.058701	0.0480516	0.00596311	0.0379048	0.100034	0.0302357	0.203405	0.0225831	0.0637139	0.0396241
0	1	0.0080712	0.000711325	0.0311462	0.00702111	0.01935	0.00921139	0.00463021	0.0107055	0.0247375	0.00698118
0	1	0.0160845	0.00270149	0.0589334	0.00334835	0.0100316	0.0187738	0.00466646	0.00840026	0.0339987	0.00946741
0	1	0.0914775	0.102672	0.00991848	0.0522743	0.103604	0.0408024	0.155979	0.0255785	0.0468294	0.0212119
0	1	0.0649032	0.00711653	0.0486705	0.00470166	0.0511921	0.0320115	0.00519845	0.0170122	0.0239576	0.0131843
0	1	0.0659125	0.00668182	0.0473073	0.00488234	0.0523404	0.0326343	0.00519845	0.0179727	0.024563	0.0140204
0	1	0.0564956	0.00341281	0.0943331	0.0063723	0.0377214	0.0252251	0.00313383	0.0130742	0.0316193	0.00657605
0	1	0.0134511	0.00852817	0.00417012	0.00553115	0.0222953	0.00508169	0.00591169	0.0118777	0.00691093	0.00613334
0	1	0.228326	0.776444	0.00958972	0.0211074	0.234716	0.0906588	0.124913	0.281247	0.00890412	0.0185667
0	1	0.0443902	0.0265118	0.0103846	0.0148788	0.0404507	0.0282643	0.00651619	0.0234671	0.0130777	0.0133953
0	1	0.0417017	0.0286889	0.010758	0.00873988	0.0975228	0.0256542	0.0119684	0.0129911	0.013636	0.0404913
0	1	0.0669295	0.0122286	0.0174756	0.00581153	0.1063	0.0291797	0.0130686	0.0268157	0.0189712	0.0109286
0	1	0.0107625	0.00454785	0.0124456	0.0183709	0.0190375	0.00201121	0.00651619	0.00650534	0.0335972	0.00989902
0	1	0.0114312	0.0154976	0.00721256	0.00488234	0.03402	0.00603365	0.0126092	0.00453874	0.0148348	0.0114828
0	1	0.0127797	0.00582667	0.0236983	0.00913761	0.0395682	0.0138328	0.0117509	0.00746746	0.0264696	0.0113514
0	1	0.125553	0.0449565	0.01019	0.00818665	0.0376795	0.10275	0.0184715	0.0822196	0.0096222	0.01163
0	1	0.122748	0.0975995	0.0101332	0.010123	0.127385	0.0442325	0.0137241	0.0569102	0.0118416	0.0119737
0	1	0.0284749	0.00326901	0.042707	0.00613594	0.0282637	0.0200049	0.00512595	0.0171912	0.0189738	0.00638394
0	1	0.00100855	0.00454785	0.025066	0.00548713	0.00631447	0.0100561	0.00655244	0.0141829	0.0237444	0.00794359
0	1	0.0221966	0.0080317	0.0280366	0.00947273	0.03557	0.00720019	0.00468164	0.0168201	0.0333862	0.0202097
0	1	0.262417	0.603268	0.00358599	0.0154018	0.220909	0.116816	0.0847415	0.201537	0.00887801	0.0090916
0	1	0.00336277	0.00778477	0.00546826	0.0375706	0.00697621	0.00875105	0.0119725	0.00496201	0.0235267	0.00927671
0	1	0.0823977	0.0982297	0.00771551	0.00576751	0.115136	0.0301872	0.0212651	0.0501086	0.0118548	0.0170701
0	1	0.0100883	0.00213397	0.0273166	0.00577157	0.0154273	0.00839796	0.00537971	0.0113615	0.0257028	0.0135759
0	1	0.084749	0.0136513	0.00592251	0.00641633	0.0457303	0.0299224	0.0153534	0.0241068	0.0096222	0.00731272
0	1	0.040542	0.0470527	0.0113421	0.008754	0.0761369	0.0194048	0.0100099	0.0298503	0.0173329	0.00929618
0	1	0.0686552	0.0747724	0.0119262	0.0242634	0.12446	0.0324609	0.0816939	0.0241846	0.0237836	0.0172219
0	1	0.312846	0.106738	0.0100845	0.0264161	0.0899745	0.204183	0.392051	0.0970585	0.0456391	0.0191279
0	1	0.00915452	0.00326901	0.0504656	0.00945593	0.00921656	0.00282468	0.00199474	0.00728676	0.0259772	0.0138304
0	1	0.118051	0.058223	0.0130945	0.0106053	0.135901	0.0509865	0.00737377	0.0446972	0.00988767	0.0170243
0	1	0.150987	0.0442063	0.019017	0.0127886	0.0960322	0.0933654	0.0205156	0.0376091	0.00914024	0.0894991
0	1	0.026792	0.00472569	0.0436761	0.00681837	0.0413617	0.039392	0.0179164	0.0130107	0.0416867	0.0137374
0	1	0.0245536	0.0092395	0.0316735	0.00662313	0.0307591	0.0123305	0.00323997	0.0126199	0.0249325	0.0187729
0	1	0.302015	0.650275	0.0169888	0.060074	0.0353436	0.518493	0.751804	0.693561	0.0362552	0.0205055
0	1	0.249196	0.801221	0.00771551	0.00334835	0.0779177	0.14828	0.0588312	0.419708	0.00148838	0.00670277
0	1	0.0221966	0.011492	0.0222056	0.00548713	0.07462	0.0212114	0.00860905	0.00920129	0.0246454	0.0310653
0	1	0.0020171	0.00454785	0.00721256	0.0229217	0.00198522	0.00565976	0.00854718	0.00498158	0.0150982	0.00404504
0	1	0.060204	0.0170641	0.0118856	0.00581153	0.02816	0.0235357	0.00669743	0.0278967	0.00981697	0.0145127
0	1	0.0393884	0.00825155	0.0184735	0.0109742	0.0715958	0.0239477	0.00527095	0.0219509	0.0158652	0.0183212
0	1	0.0104642	0.00668182	0.0462912	0.00520675	0.00816441	0.00885833	0.00792229	0.0170669	0.0308892	0.0074313
0	1	0.00672553	0.00770929	0.0115044	0.00884591	0.0136973	0.00946639	0.00455771	0.0130008	0.0301157	0.00800588
0	1	0	0.00383653	0.0179705	0.00405993	0.00994301	0.00437552	0.00395321	0.00420012	0.0265536	0.00417474
0	1	0.117931	0.0496146	0.00662843	0.0220806	0.0908701	0.0471787	0.0568803	0.0589387	0.0190312	0.0105958
0	1	0.0917436	0.028285	0.00823478	0.00734552	0.0936947	0.0312275	0.0295802	0.034471	0.00988767	0.0054036
0	1	0.427565	0.374594	0.0131919	0.0548811	0.115374	0.276176	0.583038	0.298936	0.0318695	0.0147378
0	1	0.151975	0.0701294	0.00779669	0.0588373	0.0784933	0.0941921	0.123183	0.0969436	0.0310576	0.0108162
0	1	0.18651	0.417767	0.00834024	0.0121735	0.0493625	0.204691	0.132887	0.264042	0.00520935	0.0153392
0	1	0.0164767	0.0120848	0.0150336	0.0101331	0.024164	0.0103142	0.0128576	0.0191676	0.0224866	0.00654539
0	1	0.253041	0.169459	0.00731793	0.0210402	0.112157	0.121316	0.214849	0.150197	0.0427627	0.00731571
0	1	0.0700144	0.0373894	0.0233159	0.00954109	0.0264777	0.0456094	0.0237484	0.0523552	0.0271585	0.0158169
0	1	0.0198395	0.00398033	0.0555625	0.0060479	0.0332311	0.0123823	0.00195848	0.0113713	0.0232819	0.0143988
0	1	0.0100883	0.0221871	0.0337181	0.00274356	0.00819916	0.0118215	0.00247529	0.0107055	0.0199886	0.00823175
0	1	0.0144624	0.00995082	0.0136543	0.00581153	0.023656	0.00843719	0.00986492	0.0130107	0.0230122	0.00894072
0	1	0.060255	0.0454961	0.025733	0.021817	0.146807	0.0264252	0.023444	0.0493467	0.0247543	0.015584
0	1	0.0158081	0.00920546	0.0179705	0.00553115	0.0174685	0.0128422	0.00263547	0.0118385	0.0192172	0.0143648
0	1	0.0158081	0.0106621	0.0181252	0.00553115	0.0193022	0.0131266	0.00263547	0.0129911	0.0190312	0.0152436
0	1	0.0509524	0.0425718	0.00662843	0.0593666	0.0966687	0.0341907	0.0160587	0.0168592	0.0125728	0.0134044
0	1	0.299167	0.726014	0.00834024	0.0312845	0.346376	0.114974	0.114898	0.182888	0.0184709	0.0228186
0	1	0.201749	0.263241	0.00775611	0.0097855	0.022624	0.263101	0.270751	0.314592	0.0123596	0.0119271
0	1	0.0507843	0.0231707	0.00296125	0.00711554	0.0500054	0.0301683	0.0178076	0.017582	0.0111106	0.00229928
0	1	0.0312763	0.0240259	0.012551	0.00578953	0.10366	0.0201216	0.00709916	0.030241	0.0234702	0.0102339
0	1	0.11636	0.152519	0.00838082	0.0432331	0.116991	0.0488357	0.04602	0.0548655	0.0224866	0.00689185
0	1	0.0593261	0.0972905	0.010758	0.0480703	0.139944	0.0391034	0.0611638	0.035102	0.0272173	0.0173735
0	1	0.198336	0.260572	0.00654725	0.0390096	0.175579	0.092254	0.279475	0.153483	0.0281334	0.00775169
0	1	0.216135	0.96455	0.0112203	0.0119034	0.204801	0.0679959	0.0272836	0.276798	0.0039603	0.0202095
0	1	0.0173462	0.00540298	0.0245787	0.00766993	0.0234241	0.00984032	0.00658869	0.00994357	0.0162898	0.00696734
0	1	0.0064258	0.00326901	0.0243226	0.00213877	0.0177982	0.00898584	0.00327622	0.00726722	0.0167986	0.0159249
0	1	0.00369989	0.00341281	0.0124697	0.0018584	0.00407411	0.0070929	0.00496871	0.00763836	0.0162814	0.0294395
0	1	0.131337	0.0440713	0.0381026	0.00204666	0.0310275	0.145765	0.0806661	0.0768289	0.0107834	0.00948525
0	1	0.0174881	0.00881579	0.00949218	0.0135255	0.0184604	0.0101634	0.00861967	0.016786	0.0213754	0.010321
0	1	0.147628	0.172379	0.0137598	0.0244306	0.031365	0.282496	0.386311	0.303351	0.0219818	0.0158594
0	1	0.241389	0.15138	0.011845	0.0088795	0.0897185	0.131331	0.0247108	0.0685777	0.0110867	0.0140719
0	1	0.203051	0.187128	0.00954908	0.0170684	0.148097	0.0903693	0.0131412	0.0716352	0.0135825	0.0166994
0	1	0.0141225	0.00540298	0.037809	0.00417675	0.024824	0.00673981	0.00406197	0.00770239	0.0194991	0.00609975
0	1	0.0164795	0.00611431	0.0345698	0.0134814	0.0370178	0.0166574	0.00263547	0.0233515	0.0223768	0.0117449
0	1	0.0125934	0	0.0206624	0.0101331	0.0231449	0.00554206	0.00591169	0.00638379	0.0254373	0.00771486
0	1	0.00882669	0.0054337	0.0614367	0.00427755	0.00906511	0.0113611	0.0052347	0.00306709	0.0244276	0.0381791
0	1	0.113731	0.0282861	0.0202664	0.0094843	0.1284	0.0412119	0.012845	0.0317588	0.012599	0.0149465
0	1	0.0201766	0.0145368	0.016137	0.00702111	0.0356575	0.0112227	0.0157404	0.0145149	0.0187918	0.00863509
0	1	0.29182	0.505576	0.0131351	0.00911585	0.0981528	0.23318	0.130005	0.323348	0.00544868	0.0104824
0	1	0.203771	0.282605	0.00838082	0.0162997	0.0226855	0.301951	0.370534	0.364344	0.0175028	0.0163751
0	1	0.0386219	0.019478	0.0107986	0.00576751	0.0656402	0.0201109	0.00463021	0.0168396	0.0173481	0.00761581
0	1	0.225186	0.365084	0.010758	0.0113427	0.131078	0.109514	0.0203796	0.118623	0.00738963	0.0151483
0	1	0.14729	0.142192	0.012551	0.0610974	0.184511	0.0767716	0.056175	0.0814111	0.0314585	0.0127506
0	1	0.219929	0.162247	0.00479485	0.00915988	0.0998121	0.0953625	0.0171669	0.10946	0.00841127	0.00657007
0	1	0.164197	0.214745	0.0104284	0.037517	0.092194	0.0802163	0.087775	0.0914361	0.0138219	0.0222643
0	1	0.186142	0.5229	0.00875394	0.0169179	0.0140193	0.329185	0.507854	0.54035	0.0133562	0.0214106
0	1	0.223986	0.853422	0.00586576	0.0079503	0.202369	0.107465	0.0633622	0.251825	0.00691093	0.0100298
0	1	0.0131167	0.041113	0.0735448	0.00488234	0.0137502	0.0189905	0.00594795	0.00574345	0.0212519	0.0445776
0	1	0.179133	0.240816	0.00954908	0.0196174	0.0244924	0.28654	0.524205	0.322303	0.0579987	0.0151188
0	1	0.042534	0.0309357	0.00600372	0.0196562	0.0518487	0.0190413	0.0279259	0.0236163	0.0305855	0.0137571
0	1	0.0138984	0.00469165	0.0101332	0.00520675	0.0113028	0.00578785	0.0044852	0.0080291	0.0148554	0.0147015
0	1	0.0423703	0.0139389	0.00779669	0.011579	0.060297	0.0194348	0.00402572	0.0187405	0.0148053	0.0122572
0	1	0.149098	0.37491	0.00896495	0.00334835	0.169873	0.0828497	0.0127811	0.148518	0.00667158	0.009475
0	1	0.197605	0.0783009	0.0169083	0.00787287	0.110324	0.080722	0.0137819	0.0707559	0.0130777	0.0216585
0	1	0.157801	0.00454785	0.0338233	0.00339238	0.0551296	0.0758274	0.00915167	0.039364	0.0261292	0.0126916
0	1	0.046413	0.0602439	0.00533838	0.0128327	0.0665489	0.0147847	0.0126092	0.0179727	0.00789447	0.00647102
0	1	0.352379	0.269731	0.0160963	0.035002	0.112065	0.224464	0.508078	0.158718	0.0511843	0.0165809
0	1	0.0232051	0.0121195	0.0148875	0.0149274	0.0820083	0.0238669	0.0151721	0.0160078	0.0436973	0.00728504
0	1	0.00302564	0.00540298	0.0155122	0.00492637	0.0106915	0.00673981	0.00327622	0.00491102	0.0229654	0.0074891
0	1	0.0884434	0.0481954	0.0113421	0.0110183	0.124058	0.052066	0.0129692	0.0363165	0.0124531	0.019143
0	1	0.074611	0.0240259	0.00300186	0.0355949	0.0371998	0.0407397	0.125901	0.0278257	0.0268383	0.00469761
0	1	0.165432	1.17925	0.00417012	0.0212657	0.288404	0.0541562	0.0614915	0.417432	0.00518319	0.0139392
0	1	0.187936	0.398281	0.00882988	0.0134012	0.0417558	0.239652	0.223695	0.412336	0.00321611	0.015183
0	1	0.021188	0.0143677	0.0358192	0.000929195	0.00987829	0.0182676	0.00195848	0.00461042	0.0101532	0.030515
0	1	0.275051	0.111654	0.0119668	0.0141146	0.0838594	0.18313	0.0507669	0.193012	0.0106058	0.00740874
0	1	0.127957	0.0772749	0.0512503	0.019293	0.0306826	0.0917015	0.120639	0.123115	0.0363097	0.0230743
0	1	0.0474158	0.00824828	0.0279414	0.00892355	0.0384739	0.0201882	0.00587544	0.0147574	0.0369048	0.00942287
0	1	0.275552	0.606401	0.00705016	0.0226009	0.115307	0.112225	0.0601698	0.256199	0.00938285	0.017319
0	1	0.112651	0.148136	0.00896495	0.0391467	0.110128	0.0507973	0.17406	0.0466117	0.0419966	0.0273545
0	1	0.182274	0.541752	0.00807862	0.00738956	0.217194	0.0687216	0.0136301	0.122644	0.00914351	0.0230716
0	1	0.295609	0.897787	0.0058819	0.0116671	0.117332	0.147054	0.0700584	0.400896	0.00715028	0.0112954
0	1	0.0214952	0.0059705	0.0206882	0.0109742	0.0299669	0.0127919	0.00327622	0.0107055	0.0145129	0.00802168
0	1	0.0295956	0.00625811	0.026546	0.00669671	0.0228572	0.0103779	0.00263547	0.00726722	0.0135825	0.0366149
0	1	0.0884518	0.0871513	0.00479485	0.0247801	0.115791	0.0361707	0.0196936	0.0444239	0.0217424	0.0105467
0	1	0.247392	0.392047	0.00888375	0.0372063	0.127714	0.123388	0.0565032	0.173828	0.0175604	0.0126976
0	1	0.0587681	0.0205614	0.023081	0.0405324	0.105283	0.0378288	0.0362196	0.0201004	0.0447651	0.0233019
0	1	0.280556	0.456186	0.00592251	0.00520675	0.124874	0.138391	0.00847468	0.136416	0.0181516	0.0091545
0	1	0.0144624	0.00525918	0.0178893	0.0128766	0.0253616	0.0120361	0.00455771	0.0114869	0.0234702	0.0128218
0	1	0.0200306	0.00682563	0.0496197	0.00851109	0.0276063	0.0190529	0.00192223	0.0168396	0.0276819	0.0083278
0	1	0.109682	0.0162089	0.0169239	0.0104135	0.0615058	0.0421865	0.00993741	0.028307	0.0133366	0.00825304
0	1	0.025225	0.00528443	0.0101332	0.00702111	0.0526047	0.0153835	0.0112914	0.0118777	0.00863867	0.0104718
0	1	0.00571698	0.0123724	0.0138005	0.084262	0.0144627	0.0132339	0.0159216	0.0103539	0.0330935	0.0101259
0	1	0.0228679	0.00739315	0.0256048	0.00548713	0.0322819	0.0181101	0.00338769	0.00881052	0.0182751	0.0048927
[truncated: 6,171 more rows]
