# Supplementary material for: Relationship between histone modifications and transcription factor binding is protein family specific
Source: Genome Res. 2018 Mar;28(3):321–33. doi: 10.1101/gr.220079.116 (PMC5848611; doi:10.1101/gr.220079.116)
Supplement: Supplemental Material [file supp_gr.220079.116_Supplemental_Material.zip › Supplemental_Material/BHLHE40/BHLHE40.txt]

gatttgctaggtcacatgctaattttatgtt	0
tgggattacaggcacatgccaccatgcccag	0
TACTGATTTTCTCACCTGCAGGCAACTCAGG	0
tgggaccacaggcacgtgctactatgccaag	0
TGGTCAATAACTCACATGCCATTTGGGAAGA	0
cagatgtggtgacacatgcctgtaatcccac	0
ctctgacttactcacgtgcttttctcccacc	0
GAGTCAAGATGTCACATGATGTGGTTACAGA	0
aaagacaaatatcacatgctcttactcacat	0
caagtgtggtggcacatgcctgtaaaaccag	0
cagccatagtggcacatgcctgtggtcttca	0
CATCAGAAAGGTCACATGACCACTCCAGGTG	0
ctggagtgcagtcacatgatcttgactcatt	0
gtgtcgtggtgacatgtgcctgtagtcccag	0
attcaggtctgtcacctgacctaagctgggc	0
TGGACTTTCCCTCACATGCCTCTTGATTGAC	0
GAACTTTGTTCACATGTGCACACAGACACAA	0
atacacactacacacatgcacaccacacata	0
acacacactacacacatgcaccatacacacc	0
TGACTTTGCTCTCATGTGCATTAGCTTATGT	0
gccttgggaagtcacatgacctctagtggta	0
AGGCCTTAAACACACATGAAGTTCAGGACTG	0
ctcgctatcagtcacatgatgaggtcaaagc	0
aaacagcatgcacacgtgctgggaagcagca	0
catgcttggtgtcatgtgcaggaactctgct	0
gataaattctgacacatgctacaacactgag	0
TGTTCATAAGCTCACCTGCTCTTAAGAGGCT	0
cacacacatacacacGTGCGCAGAAAGATAC	0
tattgtgaaccacacatgcaagggatctagg	0
GAATCATACAGTCACGTGATTTCCCACAATT	0
ccgagtctaggtcacatgctgcctcctcagc	0
ATTTTCTGCACACACATGCACACACACGTGC	0
CACATGCACACACACGTGCGCACACGTGAGA	0
tgggattacaggcacatgccaccatgcccag	0
gcctcccaggctcacatgattctcctgcctc	0
TGAGCATGCAGACACATGCAGCTCGAATGAG	0
GAGACACAAATTCACGTGCACTGTCTGGAGG	0
tgcggtggctcacacctgcaatcccagcatt	0
tagagacacctacacgtgacctgggcctctg	0
ccccgactaacgcacatgcccactagggcgt	0
cactctgtgacacacctgctccacctccacc	0
acaaccaggtctcacatgaagcaatagagaa	0
GGAATGTCCACTCATGTGAACCAGCGAATCC	0
ccaactgccaggcacatgcatgaggtcgtcc	0
aaaaaaaaaagacacatgcaaccgtatgttc	0
caggcgtggtggcacatgcctatagtcccag	0
atttgtccaggacatgtgcctcttccctcct	0
CAAGAATATagtcatgtgctgcataacaata	0
accgcatgactacacgtgcccatccaggttc	0
aaaactggaaatcacgtgcagaagaatgaag	0
GGAAGCTGCAGTCACATGCAATTCACCTCTG	0
ggggagcagtggcacatgcctgtagttccag	0
GCCTGGAGCTCTCACCTGCCTCTGCTCCCTC	0
ATTACAGCCCCTCACATGATCTCTCCTCTCT	0
tgggcctgcaggcacatgccaccacgcccag	0
GCTGTCTTCAGTCACATGACTCTGCCCCTCC	0
gtaccataaagacacatgcatgtgaaagttc	0
ctagtcttatttcacatgctctgcagccaca	0
caggctttgtggcacatgcctttagtcctag	0
GTTAGTACAGCTCACATGCAATTAAACAGTC	0
tgggactactggcacatgccaccacccctgg	0
CATGGACTCacacacctgcagtggaattggt	0
tggtctttctctcacctgccaccatgtaaga	0
ccgtgcccagccCACATGcactctttgtagt	0
GGAGCACAGGGTCACATGCCACAAAACATGA	0
GAACCCAGGCCACATGTGCATTCTGGGAAGT	0
ccatgaagtgcacacgtgatatcaaatagtt	0
ccttgcccttctcacatgatgacatcactcc	0
TTCTCCCAGCCACACCTGCCCAGAGGGAGAA	0
aatttctacaggcacatgccacagttggcta	0
GTCCACTGCCCGCACCTGCACTTCAGGCCCT	0
ggtctttactgacacctgcaggcagagttag	0
tcagactacaggcacatgccaccacgcccgg	0
cctggagtgtggcatgtgctcaataaataat	0
CTTTCCATCCCACACGTGCTTGCTCATCATG	0
tgggactacatacacgtgccaccacacctgg	0
accagcaagtgtcacctgctggtctgtaggg	0
ATAACACACACCCACGTGCCATGCAGCCTTT	0
TACACACACTCACACATGCACACACACCACT	0
tgggtgtgatggcacatgcctgtattcccac	0
AGTCTGCAAACTCACATGCACACATCTAGTC	0
agCGTGCATGGCCACGTGCACGAGCCAGTGA	0
AGCAAGCGCACACACATGCaaaaatggggtc	0
ataaaatgctatcacgtgctacaaggaaatc	0
acctagatccctcacatgctcagatcatagt	0
tggcaggaaagtcacatgatgagcttttatt	0
acccacaccacacacatgccacaaacaaaaa	0
ACAGCTGCATCACACATGAAGATGCAGTTGC	0
aagttgttttctcatgtgctgttcataagcc	0
CTCAGTGtgggtcacatgcctacttctgaat	0
gatcatgtcacacacctgctgaaaatcctcc	0
ATTCTTGTGTCTCACCTGCATAAGTTCCTGT	0
tgccactacaggcacatgccacaacacgagg	0
acaaccagatctcatgtgaactgagcgagag	0
AACAACAGTGCTCACATGACCAGAAGGTCAA	0
TGATAGGATGGTCACATGATTTTTAAGCTGT	0
aactgaccaacacacatgacccaaaagtccc	0
tcctgacctcCACACATGCATTCtttttttg	0
gACTCAGTCACACACGTGACTTTATGCCATT	0
aaaaaaTGCAGTCACCTGCCCATCTAACCAT	0
TGGCAAGAGAATCACGTGAACAAGCTGCCAC	0
TCCTCTGCCCGTCATGTGCTTCAGACTGGTT	0
TTGGAGGGGACACACATGCTGTGTGACACGC	0
cgggcatgatggcacatgcctatagtcccag	0
ccgtgataacctcacctgcacgcacacatgg	0
GTTAAAGCCAGTCACCTGAACTCCCACAACT	0
GATTTGTCTGTACACGTGCTCATCTTCTCCC	0
acaaacggatctcatgtgaactgttagagtg	0
caggcgtggtggcacatgcctgtagtcccag	0
TGAAGGAGGTGTCACGTGAACCAGGCTACAG	0
taaacaatgtgacacatgcttttaacagcag	0
CGCATGAACCCTCACATGCTCTGCAGTGCAG	0
GAAGTGCGCAGGcacatgcacacacacacac	0
tgggaccacaggcacatgctgccatacctgg	0
aggcaattctgacacatgctacaccatggat	0
acacaccaaacccacatgcacacattcacac	0
gacataattgctcatgtgctttatgaatagg	0
tgggactacaggcacatgccaccatgcctgg	0
cctgcaaagccacacctgcaaagtcttgggg	0
GGGAGAAGCACTCACATGCTGTCTGTCTGAG	0
CTGGGTGTTTCTCACATGCCAAGCACTGAGG	0
TAGCCACAGACTCACCTGACCAGTTTCTTCA	0
GATCACTTAGGACACATGCAAAAGTTCTAGG	0
gtatgtacacgtcacatgcacataccacaca	0
TATGTTATTTGTCATgtgcaacgtaaagcag	0
agggcacggtggcacatgcctgtagtcgcag	0
GCCTCTGAAGCACACGTGCCATCCTAGATTG	0
TCACAAAACTAACACATGCTCATCTCACTAC	0
ccctaCTCTAGTCATGTGCCCAGGGCCATTA	0
tccttcttgaatcacatgctctctttgccta	0
TCTGGTGGCAGACATGTGCTGGACTCTCATG	0
Tacatatacacacacatgcatacacacatcc	0
acagtgactggtcatgtgaactaagttggag	0
cagacatggtggcacctgcctgtggtcccag	0
GTGCAAGGAAGACACATGCCCAGATTATTTT	0
TCATATCCCCCTCACATGCAGGTGAGGCTCA	0
acttaccaaggtcacatgactgttatgagaa	0
ctaaatcactgtcacgtgctcgtgctagctt	0
CTACATTTACGTCACATGAATAAGCTGTGTA	0
ccagaggactgtcacatgCTACTCAGAGGCC	0
gaatcacagactcacatgcttactgagcctg	0
tgggattgcagacatgtgccgccatgcctgg	0
TTTGGGATGCCTCACATGATTTTATGCCTGT	0
gctttattggaacacgtgatccacacttgtg	0
AGCAGCTGCACTCATGTGCAAGCTTGGCTGC	0
GTGTAATGTTGGCACGTGCACTGGACCTGAT	0
tgccatgaatcacacctgcaatcccagcact	0
tggacgtggtggcacatgcctacagtcccag	0
TTCTGCAATCCTCACATGAAGGGAGTTGGGA	0
TATGCATAATCTCATGTGCAAGACACTGGTC	0
acaaccagatctcatgtgaactcactcatca	0
GATTGTACATATCACATGCATGCCTGCTTCT	0
ATGACCATCAGTCATGTGCTGGATATTGCTG	0
tcatccattgctcacctgaaccctatgatgc	0
tgggactacaggcacatgccaccacacctgg	0
ACAGAAAAATGTCATGTGCTTTTTGACTAAC	0
tgggtatggtggcacatgcctgtaatctcag	0
atagcatggtggcacatgcctgtagtcctag	0
caggtgtgatgacatgtgcctgtggtcccag	0
GATGTTTCCTGTCACCTGCAGAGTTTTAACA	0
ttcagtttaggtcatgtgctcctttctgaac	0
cactcactgccacacctgccttttttgtatt	0
CACTAGTTAACACATGTGCATGCACACACAC	0
CTGGTCTAGGGGCACCTGCTCAAGCTGCACC	0
TTAATGACATCACACATGCAATACAGACAGT	0
CTGTCACCATGTCACATGATTCAAATGTAAA	0
CAGAAACTTACTCACATGCAGTATGTACAGG	0
tgggcgtggtggcacatgcctgtagtcctag	0
ATTTTCAGCCATCACATGCATCCTGGATAGC	0
cgggcaaggtggcacatgcctgtagtcctag	0
tactacttccgacacatgcattttggttcaa	0
TCATAGTCATGTCATGTGCCCCATCCTGGCT	0
catgcatggtgacatgtgcccataataccag	0
aggctgttctcacacctgcccgccttggcct	0
gtcatccttagtcacctgctctgtaaccatc	0
gtcatccttagtcacctgctgtgttcttagt	0
gtcatccttagtcacctgctgtgttcttagt	0
acgaggctgaggcacgtgaattgtctgattg	0
tgtctacattctcatgtgcctcaaacctcag	0
GCAGCAACAGCGCATGTGCTCTAAAAAACAA	0
aagtaggtgtgtcacatgatgagagaggaag	0
GCAGTTCACTGTCACCTGCTTCTCGGCACAG	0
GCCATTTTCCCACACATGCTCCAGAGCTCTG	0
agctagctccctcacatgcacagttcacaat	0
CTGTGGGTCTGTCACATGCATGCATCTGGTC	0
ctagaggaaagtcacatgcctattaaacgcc	0
gcctcatttcctcacctgctcttggttgaaa	0
TCATAAAGTTCACACCTGCATATGTGTTGAT	0
CATACCCACGCTCACCTGCTcacacacacac	0
acaggtcctgcccacgtgcaaggggataggg	0
aactcctggcctcatgtgctgggtacaggca	0
atgactacatgacacatgcagaatagacatg	0
ttcgctctctctcacctgctgccatgtaaga	0
ttatctgaagcccacgtgacctccggactac	0
AGGGCAGGAAGTCACATGACCACACCTAACG	0
TGTCATACAAATCACATGCAGATGACAGACA	0
GAATCTcacacacacatgcacacacacacgc	0
CCTAAATTCTCACACGTGCTTGATTTTCTGA	0
aagaaacaaagacacctgcactcatacgttt	0
GATTTCACCTCTCACCTGAACTCTTCATGAA	0
GTGGTCGTAGCTCATGTGCTTAGTGATCACT	0
atcacatggtggcacatgcctgtggtcctag	0
CCAAAGACTTGTCACATGATGTGAGACCTCT	0
CTTTCTTTGAGTCACATGATGACAATCAAGT	0
cccatagggccccacgtgatctgacactcac	0
AGTCagttctcacacatgctgcaacatggag	0
aattcccctgcacacatgctctctctcttgc	0
GTAGTATACTGACATGTGCAGGCAAAATGAA	0
CTGTGGGCAACTCACCTGAACCTTTAGGGGT	0
aagcagaggaggcatgtgcagaggtcacatg	0
cccccttatgctcacgtgacacctttcaaaa	0
AAATCCCACTGTCACATGCATTACTCCATTT	0
ttgatacacagacacatgaacatgcatatat	0
ttagagctttgtcacatgaccacaTGTCCTA	0
CAACAAAtcagccacgtgacccacattaaca	0
caaacgcggtggcacatgcatgtagtttcag	0
gtgagaagtagtcacatgaccataTGACATG	0
CAGCAGGACAGGCACCTGCAGGCAGCCCCCC	0
CATCATCCTCCACACCTGCCCCCAAATCCTG	0
ccccaggtggctcatgtgcatgttataatgt	0
atgggcttctgtcacctgcacgcaagaattc	0
catgcgcacacacatgtgcacacatacacac	0
TCCGAAGGCCCTCACCTGCAGCGCCAGCTGG	0
ttcaggtcctaacacgtgccctggtgctcca	0
ccagtgtgatggcacatgctcctagtcccag	0
ccagaactaagtcacatgaccacacatagct	0
gacagcctgacacatgtgcctggcagttggt	0
caggtctagtggcacatgcctgtagtcccag	0
TCAAATCTCTCCCACGTGCTTAGAAACATGC	0
GTGGTTAGTTCTCACATGCTGTTCTGCTTCA	0
ACAGACAGTTGTCACCTGCAGTGCTGAAAGC	0
AGTGGTTTCTGTCACATGATTTGATATAGAG	0
GGAAACAATTCTCACATGCCATTGACTGTGC	0
ggtacatgttgtcacatgacttatgggtgtg	0
TCAAACTCACCACACATGCTGGTTGAACCAG	0
GCGCTGCCTGCTCACGTGCTCTAAGAAGAGA	0
ACTCACAGTCCTCACATGACTCACCAGGTCG	0
agggtgtggtggcacatgctcgtaatcctag	0
tccatcccctgacacatgcacagtaagggga	0
GATAAGTAAACTCACATGAACTGTGAATTGT	0
CATGCATATGCGCATGTGCAtacgctttatc	0
tactggtgttgtcatgtgcatgattgagact	0
GTAAATGAATGACACCTGCTTTCCTGTAACT	0
ggcaaaactagtcacatgaccccacctagct	0
CTTTCGTGGTTTCACATGCTCTGCTCTATCA	0
CACACACAGGCACACATGCACAGTAGTGATG	0
GTTTCGTATGCTCATGTGCATCCATTCTCTC	0
GTGGAAATTCCTCACCTGCCATAAGCTAGAC	0
GAAAGTGGGTGGCACATGACCTCAGTGTGAA	0
AAGGTTGGCTCCCACGTGCAGGGCATCCCAA	0
ATGGCTTTGTCACACCTGCCTCTGTTCCAAT	0
TGAGAAAACAATCACGTGCTGGTCACATACC	0
ATTTCTAGTGCTCACGTGAACTGTGGAGGGC	0
CTAGACCGAAATCACGTGAAGCCAGAGGCCA	0
CCAGCATGGTGGCACCTGCCTCAACCTGCCT	0
TTCGAAAACACACACATGCATTAAACCCCAG	0
AGGTCCCAGACTCACCTGCCGCCCGGCCTGG	0
cctttagggccccacgtgccacggtaggaca	0
GAGGGCAGTGGGCACATGCAGGGCTGGTGTT	0
ctcagccctgctcacctgctgcctggaagta	0
caaagagcctgacacatgcctggAGGGGCCC	0
GCACCCCAAGGTCACATGACTGAAACACACC	0
CAGACTGCTTCTCACATGCTTCAGGAATGCC	0
gactcctggggtcacatgatccacccacctc	0
ccttggggaagtcacatgcctcctctggctt	0
CAGACAGGTGGCCACATGCACAATAATATGG	0
gaatagttttctcacatgcagatcagtactc	0
GAAGCCGAAAGTCACATGACTGTAAGCTGAC	0
atcttcccttctcacctgcatgcttaagcag	0
tcacgactgggtcacatgctcattcttaaaa	0
TGACATAcaggacacctgcttcttagtcctg	0
TGCCCCTGGGGGCACATGATCTCAGACACAC	0
ctttagtgaaggcatgtgcagtggtcctagg	0
TACTGACAGGGACACCTGCCCATCAGCAATG	0
CCCCGGCACCCTCACCTGCTGCTGCCTGTGT	0
ggttcctcttcacatgtgcccacttcccctt	0
CATGAAACTGAACACATGCCCCCTTAGTTCC	0
TACACAAAGTCACACCTGCTGCAGGTTGCAC	0
cgtggtggcacgcacctgcagtcccagctac	0
CTTGTTCTTGCTCACATGATGACTTTAATAA	0
tctctatttactcacctgctatttattcctt	0
ACACAGCAAGCTCACCTGACCAAGGGAAGAG	0
CTACAAGCCCGACACCTGCAGCTTTGGGGTC	0
gttagatatggtcacgtgattgttttgtcag	0
TTTAACAACACTCACGTGACTGACTCAGGCA	0
tgctgtgcctcacatgtgctgggcacacttc	0
ATCTCAAGTACACACGTGAATTTTAGGCAGT	0
TTTCTTGGTTCTCACATGCTGGCTTGGCCCT	0
TTCAGTACCTCACACATGAATTTCTGCCTGT	0
TTGCATCATTATCACATGCTCTATTACAACT	0
CAGTTTCACAGTCACATGCTCAAATGTTTTT	0
TCTCCCAGTTCTCATGTGCAAACAAGATAAT	0
TTATGCTGCCCTCACGTGACAGACGTTGTGA	0
gctataaacattcacgtgcaagtttttgtgt	0
TTAACACAGAATCACGTGCTAATGCATTTTC	0
gttcagaaatgacacgtgaccagcaggcaca	0
AGTGGCAGACCTCACCTGCTGGCTGAGGCAG	0
aactgcagttatcacatgctcagaaaacaca	0
GCACATTTTTCACACCTGCAGATAAAACGGT	0
ccctggtctcctcacatgcaaagcagggggt	0
ggtaggcgtggtcacatgactgagttctggc	0
ATGGTTTATTGGCACATGCAACAGGATTACC	0
GTTCTCCTTCCTCACCTGCCTCCAGAAAATA	0
GGAAGCATGGCACACCTGCTGTAGGTCATGG	0
acaaaacactgtcacatgcattacaccatct	0
CAAGGGGCGTGGCACATGCCATCAGGTCTGA	0
CTCACATGAGGTCACATGCTGACCTTTCTAC	0
TTGAGGCTTGGTCACATGCTGGGGATCTCAC	0
gcctcactgtcacacatgcatgcccccttgc	0
CTGCTCCCTAAGCACGtgcaatgtaagctct	0
AACAATACTAGACACCTGCCTAGACAGGAAA	0
GAGGAGGCAGGTCATGTGCTGTCAGCAGGAG	0
CAGACAAAGTGACATgtgcctgcctatagtc	0
tcagaatccagtcacatgctctgcctacttt	0
TGCAATGCCTCACACATGCCTCATATCTCCC	0
TGCAGCAAGAGTCACCTGCCGAGTCAGGGCC	0
aggggattttgacacatgcacaacctggatt	0
GGGAGGGGCTCTCACCTGCTTTCCATCTCTG	0
CACAGTTGTCATCACATGCATTTTGTATTCC	0
agaatggttggacacgtgcaacactgtgggc	0
ACAAAAAACAAACACGTGCTCTGGAAGAGGC	0
tgactaatgccacacatgcaccaagagagga	0
cacatgccctcacacatgctcacacttACCC	0
cacttgccctcacacatgccctcacacatgc	0
GACTATGGGTGTCACCTGCCCTGTGTGGCCC	0
GGGTGTGTGGGTCACATGCCCCTGCCTCAGG	0
CCTCTTCCCTGGCACCTGCACTCCCGCGTCC	0
CCATCTTGTGCTCACCTGCTGGGGCTCTGGG	0
AAAGCATTCTGGCACATGCACATGGACACGT	0
CCAGTATCTGCTCACCTGCCCTTGTCCCCTG	0
TATGTGAATGCACACATGCAGAAATGCAGAG	0
CCTGCCAGAGGTCATGTGCTTCCCTGCCCTG	0
TTCTCACCAACCCACGTGCCAGGATCCAGCC	0
gtcacccctggtcacctgctccattctgagt	0
tattcccctggtcacctgctccattctgagt	0
caaacgggcacacacatgcacagacacaaac	0
gactgcataggtcacatgcccatgaagccag	0
CTGAAATGACATCACGTGAACTTAAGTGGGT	0
CATGCATGAGCACACATGCATGCAGACACAC	0
GTGGACAACACACACATGCCCCCTGGTGGGA	0
acgaatgtgtctcacgtgcgttatgtgtggt	0
tgtgtCTATGCACACGTGCGCGTGCACCTGC	0
CTCTGTCTCAGACACCTGCTGACATATGACC	0
CAGCCCACAGGGCACCTGCAGGGGGCACCAA	0
ATGCTCTTAGCACACATGCTGTGTAACTGGG	0
TGCAGGCTGGGACACCTGCAGGGGAGGCTCC	0
CTACTGGGAAGACACATGCACAGTGAATGTG	0
CTAGAATTGAGGCACATGAACGTGTGTTGTG	0
TCAGTGCTGGGACACCTGCAGCCACTGGGGA	0
gccctctgccgtcacctgcatgagttacttc	0
ATACAAGCCCCACACATGCTCACAAACAAAT	0
TCCTAATTGCCACACATGCAACATCCCCACA	0
TAACCACAGACACACATGCACACACAAAGAC	0
CGGCATTCCAGTCACCTGAACGCCCGCAACC	0
TCCCATTCCACTCACATGATCCTTAGAAAGA	0
ATGCTCACAGGTCACCTGCCTAAGCCCATCC	0
gaccatgtgacacatgtgctcccactgtgcc	0
TGTGTATCTTCACACGTGAAAGGGAAGTGGC	0
CACAAGGGCACTCACATGCCCCACCCCGAGG	0
AGTCAACAATCGCACCTGCTTCTGAGAACAG	0
GCTGTAATAAGGCACCTGCAGCCCAGTTCCT	0
TTGCTCTGCTCACACATGCCCCTGTCCCTAT	0
ttggatttggcacacatgcctgcgaattgca	0
AATCAAGTGTGGCACATGACCAAAGAACAGA	0
TTCGCTTTGCCACACATGCTGCTGCCCTTTC	0
tcttccacatcgcacatgcctccaggacagg	0
GCTCCCTGATGGCACCTGCTGGAGGAAAGGG	0
AGAGGAGGCTGACACCTGCTGGAATCTGACA	0
ggtcttgctcatcacatgcatcaccagcacc	0
tgctaggctgggcacctgccctctgacctca	0
AGGCTTTCTGGACACCTGCCCAAGGTCTTCA	0
TGGCTCAGCTGACACCTGCTGAGACTGCCCC	0
gctgttggatttcacatgccctttgtaccac	0
CTGAGTCTTGCACACCTGCTCTTAAGGGCAG	0
GAGTCACTGTCTCACATGCCCTCATTCCTCA	0
ttgagcttgtgacacctgCTGGTCATCAGCT	0
TTCTGTGACCCTCATGTGCTCTCTGGGGACT	0
TGGGTGTTCCCACATGTGCCTCACTTGCACT	0
CGTGGACTTCACCACGTGCACAGTGGCTGCA	0
gagagagGTGGACACCTGCATAGGAGTGAGA	0
CTATGGAGGGGTCACGTGCCTCAGCCCACAC	0
CCAAGATGCAGGCACCTGCATGTCAAAATCT	0
ggctagcttggtcatgtgctcatagctctga	0
TTCTACCTATCTCACATGCCACTGGCAGCTA	0
CGTGGTATACCTCACCTGCTCTCTGTGGGAC	0
caacttacagctcacatgctactcagagata	0
TTGGTACATTCTCACATGCAGCACGAACAGG	0
CTTTTCAGATCTCACATGCTCTCAGCAGTAT	0
CTGGTGTTCTGTCACATGCTCGCAGATATTG	0
TTGTGTTCCGGGCACATGCTTTAAGAAATCT	0
CTATGATTGAGTCACATGCTTTCAACCTAGC	0
CACACACAGGATCACATGCTCCTCCCGGGGA	0
ccccttcctcgccacgtgacctgtgcataca	0
TCAAAATGGAGGCACATGCAGTCTCAGAGAC	0
CTGCCTGAATCACACGTGAACTCAGTGTGCC	0
AGCTGCTGTGGGCACCTGCAGCTGACAGTGT	0
CTCCCGGTGTCTCACCTGCAGTACCACTGCC	0
cacacagatgcacacatgcaaaggttcatgc	0
ACTGAGCACAGTCAcctgcagtgctgtggag	0
CTATGAGAACCACACATGCTGCATCACTATC	0
ctcactcagccccacgtgctcctcatcccta	0
tacacacacgcacacaTGCCCCCTACATGTA	0
gcctgctcatctcacctgctctgtggaaaaa	0
caggagtggtgacacatgcctgtagtcccag	0
attaactcctcacacctgcccaatgtggtaa	0
CACATGAGCGCACATGTGCACTCACACCACA	0
GGTGCTGAAGGGCACATGCTCAGGAAGGACT	0
GATATCTTATGACACATGAACACCCGTTACC	0
aactaggaaacacacatgcacatatacacat	0
TAAATCCCTGGGCACCTGCCCCAATTTGTGA	0
TATGTCAGAACACACATGAATTTTGGTAAGC	0
agagagacatgacatgtgcctgtatgcgtgg	0
GCCAATGAGCGGCACCTGCCCATTGGACAAC	0
TGGCTGCTAGAACACGTGCTGAATAGGCACT	0
CCATGTCTGAGTCACGTGCAGTCCATTTTAA	0
ACTTCTGCTTCTCACATGCTTTCATGTTCAT	0
ccacagccctgtcacatgctttgcgaagggg	0
AAAAGTCAAGAACACATGCCCCAAAGGGGCT	0
GGGGGCCCTTGACACATGCCAACCCCTCCAT	0
ttgggtttctgtcacatgcacttaaaagagt	0
TATCTAGAATGGCACATGCAAATGTGATGAA	0
AGGCAATGGTGTCACATGACTGTTAACTGAG	0
tccagaggaggtcacctgctgagtactcctg	0
GCCCCCGCCTGTCATGTGAACAGAAGACAGG	0
GTCACGCCAGGACACATGCCAGCACCATCAG	0
CCAGGCCTGGGTCACATGCTGCAAAAACAAG	0
CAGCACTGCTGTCACCTGCCTCTCAGACAAT	0
TCACCCTGGCAACACATGCtccctcagacta	0
ttctagttgagtcacatgctcatgtctcaac	0
TCACAGGCTTGGCACATGCTCGTTTTGTTCT	0
ATTCTGAGCCCACACATGCACCCAGGCCTGA	0
GCCTGTGGTAGACACCTGCACGCATAGGATT	0
ATCGTCCTTTCTCACCTGCCTTTATTCTGTT	0
ggacaggaggcacacatgccacacccagctC	0
aagcctttgtctcacctgcattcttgaaaaa	0
TCAACCCAGGCACACGTGACCCACAGACTTC	0
GTGAGTCAGAGGCACCTGCTCTCATTCTGTG	0
CTCAAAACCTCACACATGCTGTCATCAAATG	0
ACTGAGAGCTGTCACCTGCCAGGATCAGTGG	0
GTGAGTTAAGCACACGTGAATAGTCCTAAAA	0
AGTGGGAAGTCCCACGTGCCAACAGTCAGAG	0
AGCCAATTTCCTCATGTGCAATCACCCTGCT	0
ccactgacatgtcatgtgcagccttgtttgc	0
GCACAAGGGCCACACCTGCAAACAGGACTGA	0
GTTCGTTTGCCTCATGTGCAGCTTTGGTCCA	0
CAGTGAGGCTGACATGTGCAGCAATCACTGC	0
ggcaaagccagtcacctgcccagggcagagg	0
agagggagtagacacatgaacacaggAGAGA	0
AGTCCTGACAATCACATGCAGGGGCCTTTTT	0
atgtgcaaatgtcacctgaccctccttcagt	0
caggcatggcggcacatgcctgtggtcccag	0
gtacacacctttcacgtgcaaagcagccaat	0
TGAATCTGGCGTCACATGCTCCCTCAATCCC	0
GGCCACAGACCTCACCTGCCTGATGGCctgg	0
CCCTCCTGTGCACACATGCCTTGTCTCTTGC	0
CACCCTCATGCACACATGCTCCCTCCTGTGC	0
ctggaactctgtcacatgactccacctagct	0
ctatatacacatcacatgcacatatacatac	0
TGATGCTGGTGACACCTGCTGGCGTGACCCC	0
tgactattcgcccacgtgctccctttctcct	0
ggttctcagagacacctgctccttggatcat	0
CACAGTTGGTGACACCTGCAGGCTGAAGCAG	0
ctagatccctcacatgtgcacttcacaatag	0
CAGCCTGATTGTCACCTGCACATTTAGAGAC	0
CCGGGGAGCAGTCACATGCTGTAGCTTTCAT	0
CATCAGTTCCCTCACATGAAGCATGTTATTG	0
GTGGTCTAGAGTCACATGACCAAATCAACAC	0
GTGGTGGACATTCACATGCCCAAGCTGCCAC	0
GCTCTCCACTGACACCTGCAGGATATTGAGA	0
CTATGAGAGTGACACATGCTGCCATCTACTC	0
TGTGGGTGGGCACACATGCTGTGTGGGGCGT	0
CCGGCGGGAGCCCACATGCACTTCCAGTTCC	0
TCGTGTTTCACACACATGCCAATACTTCCCA	0
GGTTCAGGAGGTCACATGATGCACCCAGGCA	0
cctgaactaagtcacatgaccacagccagct	0
cggatgtggtggcacatgcctgtggtcctag	0
AACCAATACTCACACCTGCCTGTGGCAGGGC	0
GCGGGAGAAACACACCTGCCTGGATATAGTC	0
ATTCAGCGGGGTCACATGCTGAGCCACAGGC	0
gaagggtgctggcatgtgcagagatctcatg	0
ttgaagtggggacacctgctggctaaaacaa	0
CCTGACCAGTCTCATGTGCCTGCTGTGAGAG	0
AATGGCTGCTTTCACATGCCCCAGAGCTTGT	0
aagttagaacggcacctgcctctacactgac	0
CAGCCTCTTCCCCACGTGAACCACACAGCGG	0
caagcatagtggcacatgcctatagttctat	0
AACTCAAAATGTCACATGCAAATTACATGGC	0
aggcaagtctgacacgtgctaccacatagat	0
TCAGTTGGTGCTCACCTGCTTGCTGGGGTTG	0
ggtgaagcaagtcacgtgattacaggatagg	0
AACTGAGCATGACACATGACCGAAAAACATT	0
gttgggtgaggtcacatgattagatccagcc	0
ggcagtagcacgcacatgctttatttggCTG	0
aaaagaaagaaaCACGTGAACTCTTCCCACA	0
AAATACTCCTCCCACGTGCTTTGAAGCATTC	0
atcagatccacgcatgtgcagactgaaagtg	0
AGACAATAACGGCACCTGCTGTTTGGACAGT	0
GAGACTAGACATCACATGCAGATGAGGTAAG	0
cagagagtgagtcatgtgcctacctagtagg	0
GTCAACTTAAGTCACATGCCCACGCCTCTAC	0
TCATTTTCCTGACACATGCAAAATGTGGTTT	0
TGGGGATATTGGCACATGCTCGTTATTGCTT	0
ACCTGTTGCCCACACCTGCTGTCCAGCACGC	0
tccctgttctgccacgtgcaaggtgcatgac	0
CAGataacagctcatgtgcctgtagtcctgt	0
GAGCGATCTGGACACATGCCTGGGCCTGAGG	0
gagtcatagagacacatgcaataggcagaga	0
ATACCTCTACCACACATGACCCACTTTTACC	0
TGCTTCTGACCACACATGCCAATTCTCATTG	0
AGTAATTTCTCACACCTGCACAGGAAGTTGA	0
ctgagccaaagtcatgtgcttgcttcactct	0
ACCTCAAGTAGACACCTGCTGCATAAAGTCA	0
TTATGGTATacacacatgcacacacacacac	0
aagaaattctgacacatgctacaacatgggt	0
TTGCTGCAGTGACACATGCCTCTATTGCAGT	0
GAGGCAGTGTAACACATGCCCACACCCAGGA	0
CCATCCCTACCGCACATGCCTGCACACCCGC	0
CACACACTCACACACCTGCACTACCCGCAGG	0
cttgcccaatgtcacatgccgataagggcag	0
TCAGGCATCACGCACATGCAGAAACGTCTCA	0
TGATTGAAACCACATGTGCTGGAGGTTTCAA	0
TCACCACACAGACACATGCTTTTTTACAAGT	0
GGCCCTCCCACACATGTGCCTCCCCCTTCCC	0
TCAGATGTCTCCCACGTGATCACACCCCGGT	0
CACTGGACTTGGCACATGCCCTCTGCATCAG	0
tttgaaatatgacacatgcatcctgttctta	0
GGGGACTCCACTCACGTGCCTTTTTCAGGAG	0
agggaatctagacacctgcctcacctcacag	0
gaaggggagtggcatgtgcagagatcacatg	0
TTTCTATACCCTCACCTGCATTTCACAGAAG	0
TCTCCCCTAACACACATGCATGAGTGCACGC	0
GCACTTTGTTCACACCTGCTCGTTCATCTTT	0
CAGAAAGTCTGTCACCTGCCCCTGCCAGGAC	0
TGGATACACAGTCACATGACCCAGAAGATCC	0
CGCCGGAGGACACACGTGCCCTACGCGGGGT	0
gctatagagagtcacatgcatgtTTTCTGGT	0
CCACAGCCCCCACACCTGCCTCTGCAGCTTC	0
GGCAGCCTGTGCCACGTGCTCGTGGTTGAAG	0
AGACACATCAGTCATGTGCTTGCAGATCCCA	0
CATAGAGCAGGGCATGTGCACAAAACACCTT	0
GAATGCTTAGCACACATGCAATCCACAGTGC	0
CTGTCCCACACTCACCTGCCCCAACAGCCTG	0
taaatctttgcacacatgcctgagcagcact	0
GGTGTCAGCTGTCACCTGCCTATCACCTGCT	0
CTGCGCTGCGCTCACCTGCCCCGGCCCAAGC	0
ggcaattcttctcacatgccattggccatct	0
CTGGGCTTTTCCCACGTGCATCTTAAAGATC	0
CCCTGTGGTACACACCTGCACGCATAGGATT	0
tcccatgtgtctcacctgcactctgggggct	0
GGAACCAAAGGGCACATGCTCTGTGAGAAAG	0
AACATCTTTCGGCACCTGCACCAAATTGAAA	0
ctggctctaacacacatgatctttccactat	0
GCGCACAACACACATGTGCTGGCTGCAGAGT	0
gaaagggtaagtcacctgcccaagatcaaac	0
actttcagagctcacatgaaccaagcagtca	0
AATTTGCTCACTCACCTGCACATGCTTttca	0
cttgtgttccctcacctgcaaatggagatag	0
CTAAAATGAAGGCACATGCCTCTAACCACCC	0
gcagccagctctcatgtgaactaagagagca	0
GTCATCCCAGCTCACGTGCTCCCTGATGAAG	0
cgggcattgtggcacatgcctgtaatcccag	0
GTCTGCGTGCGTCACCTGCTGAGGCGCGGAT	0
tgtccagttcctcatgtgcattaccacctta	0
cgtgcacaccctcacatgcacgcacacCCTG	0
ACTTCTTCCTGTCACCTGCCCCCTTTCTCAT	0
TGAGACAAAAGTCACCTGCCTGAGGCCTACA	0
AATGttttcactcacatgaatgttgaaaatc	0
acatgcaggacgcacatgcacacaTGCGGGT	0
catgcacacacacacatgcaggacgcacatg	0
CCCATGTACACACACATGCACACTGCATTTC	0
aactggaaccctcacatgctgctggtgggaa	0
CACAGCCCGAGGCACCTGCTCCTACTTCTGC	0
CCAGCCTCTGCCCACGTGCAGGGGAATCCTG	0
gagcagaggtgtcacatgatgtggtttctaa	0
CCCTCGGGAACACACGTGCAAGATGCCCCAC	0
ATCATCCTGAGGCACCTGCACCTGCTCTAGC	0
caaaactcacctcacctgcaaagacacatat	0
tgaacacctcctcatgtgcttggtactgtgt	0
TGAACTGCAACTCACATGATGACTGGGACCT	0
TTCTGATTCTCTCACCTGACCACAGCACTGA	0
ctctcacttactcacatgcttgctccttgct	0
gccttgaaatgtcatgtgcttttcagaccaa	0
CTTCAGGATACTCACCTGCCACCAAGAGGAC	0
ggggaattggctcacatgactttggaggctg	0
ACAGCAGGCAGTCACCTGACCAGGACTGGCA	0
TAGAGGAAATGTCACATGCATCTATTTAGGC	0
CTTCCCCAGTCACACCTGCTCTTTGGAAGGT	0
GATGCTCCAGGTCACCTGCCCAGGACGGGCC	0
ACTGGCAGGTGCCACGTGCCCAGCCACAGCC	0
tttaaaggaggtcacatgacttagttaaagt	0
CTGGATGCTACTCACATGCCCCTGGAATTGC	0
CTTAATGCACCACACCTGCATCCTTGTGTAT	0
cacacctcaggacacctgctgctagctcttc	0
tctaatttgagtcacatgcctatctctcagc	0
accacttacagccacgtgaacttgaactact	0
GGCTTTACACATCACATGCACTGACCACTGG	0
GACCTCTGGCGCCACGTGCTGGTTGACAGAT	0
TAGTTTATTTGGCACGTGAAAAGGGTCACAG	0
CATTACTAGGGTCATGTGCTGTGACCCAGCA	0
tagacgttgtggcacatgcctgtagtcccag	0
GAGTTGTACACTCACCTGCCTGTGATGAAAC	0
aggaagtactgacacatgctccaacatggat	0
tagcatttacctcacatgaaggcagggtctg	0
ccaggtctaagtcatgtgctcatccttggag	0
aaaaaagtaacacacatgcaaatgccccaag	0
gccacaccaagtcacatgcccacacctaagt	0
CTATGACTCAGTCACATGCTCATCCCCGAGT	0
TGGAGacacacacacatgcacgcacacacac	0
GCCTCACACCCACATGTGCACCCAAAGCCAT	0
ccagatgtcagtcacatgaccacacccacct	0
atgggatgtaggcatgtgctcaatggcagtt	0
GGCGAAAGCGGTCACATGCAGCCACTCCAAC	0
GCAAAGAGAAGACACGTGAATTGGAAAAGGA	0
ACCATGCACATTCACATGCCCAGAACTTCTT	0
ctccgtggctggcatgtgcagagcggatccc	0
CTCGTACAGCCACATGTGCCGCGGGGAAAGT	0
ACGTCTAGAAGTCACATGAACTCTGCTCAGC	0
CTGAATCTTTCACACATGCCAAGTGAACATT	0
tcccatgaagcgcacaTGATCATGATTAGAC	0
GGCAAAGCTACGCATGTGCAGAACTGCAAAA	0
ACCCTCCTTTCACACATGCAAGTGCCAAGGA	0
ggctagtgaattcacatgctcctgacttaga	0
Ctcattcatgcacacatgcacttgatgttta	0
AAGGAAGTCAGTCACCTGCACCCTTCTCGTG	0
GTGCTGGAGACACACGTGATCGTTGGACTCC	0
acaaaagcaagtcacatgattgagcccagaa	0
gtaaggcatagtcacatgacccaagctgggc	0
tgagattacaaacacgtgccaccttgcccgt	0
AAAGGCACACCACACATGACCAGGACGACAG	0
GTTTGACAGTGGCACCTGCTGGTGATGTGTG	0
gagctgggatcacatgtgcatccttggacca	0
accatctcctgtcacctgcacacccactcaa	0
CATGGAACCACGCACGTGCACGTTGCATCCA	0
CGTGGAACCACACACATGCACGTTGCATCCA	0
caaagagaacagcacgtgcaaaggccctgtg	0
GCATGGGTGACTCACATGCAGCATCTCCACT	0
AGATGTTTGGCTCACATGCATAAAATGAGGT	0
ctactgcccccacacctgcacagcctcccTA	0
tgcttcccacggcacctgctctctttctgca	0
tgggcaaggtggcacatgcctgtagtcccag	0
TGAGTTGAGCGCCACGTGCAACGTGGCTGGC	0
CCACAGTGAACACACATGCAAATGTCCAATG	0
aacatgcagccacatgtgcacaatatttctg	0
tagctctccagtcacctgcccagcttctgag	0
AAACTACAGGGACACATGCCTTTGAGCAGGT	0
ACCAGCAGGTGGCACATGCCTACCTGCTAGG	0
taccccagccctcacatgctctacccagccc	0
TACATGCATGCACACATGCACACACACAAAT	0
AGTTTTTAAAGTCATGTGCATCAATGTTTCT	0
cccagctgaacacacctgcatgagtgaacca	0
CCCTCCAGGGGTCACATGCTGTAATGCATCA	0
CCTGTCAGTGGGCACATGCTGTGACTGGCTG	0
CTCACATCCTCTCACCTGCTTGGGCCACGTT	0
gagcctgagaggcaCCTGCAGCCTGCGGAGA	0
GAGCCAGGGAGACACCTGCTCCCTAGCATCC	0
CTCACCCCACCTCACCTGCTTTGTACCTATC	0
gttgaccacagtcacctgcctgaggtggtgt	0
AGCAGAGGCTCTCACCTGCCCTAAAAGCTGT	0
AGCCTGGAGTCACACCTGCCTTCCCGTCACA	0
CAATTGAGAAGTCATGTGCTTCATGTGTTCA	0
CCCAGAGAGGGTCATGTGCTCAGGCTATTGT	0
TTAAGCTGGTCTCACATGAACTTTCTTAGAA	0
AATGGTGCCACGCATGTGCAGAACTTCCCAG	0
ggaggtatttcacatgtgctcgcagcaaCCA	0
tttacggcctcgcacctgctgttgcctctgc	0
TGCACTTTCTCTCATGTGCAGAGCAACTACA	0
CCTCTGTAGTCTCACATGATGAGCCCGGAAC	0
TCCTCAGCAACGCACCTGCAGAGTtgcacaa	0
CAGCTTAAATGACACCTGCTCACCCTGAGCA	0
taaaatgcaggtcacatgcaaggtttgctaa	0
CCCATCTGGTGACACCTGCTGAAGAAGGGGC	0
GAGTCACAATGGCACATGCTGATGAATATGT	0
CTGGAGCACACACATGTGCACACACATACAC	0
ccccacaccccacacatgccgcctctactgt	0
GACTTCAGCCATCACATGCAGTAACCACCCA	0
GTTTCTATCCATCACCTGCACAGtgacaaag	0
AAGACTATGGGTCACCTGCCCCGGGGAAATT	0
AGCCCttaagcacacatgccacagagtcaaa	0
CTATTGTCAGCACACCTGCCCCCAACCTAGC	0
GCTTGATCAGGTCACATGATGTGCTTAATAT	0
CCACAGAATGCTCACATGCTGCCCAACAGAG	0
agggctgtagctcatgtgcttacttctttct	0
GTGAGGTGATGTCACCTGCTGAAGGGAAAAG	0
GGTCCCTAAACACACATGCTGGGCTCCCTGG	0
AGTGTTCTGGCTCACATGAAGCCATGGAGTC	0
GCCAAATATGGTCACATGAATCCAACCACAA	0
GGTATTTATTAACACATGCCCTTACTGTCTG	0
TTCCACAGCTGTCACCTGCTTTGCAAAGATG	0
agacagagatgacacatgcaaggccttggcc	0
CAGAGTCCATGTCACGTGAAGACCCATGTTC	0
GATATCATGTCACACATGCAGGGCAAAGAAT	0
cccagccacagacacctgctttccaactctc	0
TGCCTGCCCCATCACATGCAGAGGAGAGTGT	0
TCTCCGGTAGGCCACGTGCATGGCCACTAGG	0
AGGCCCAAGACACACATGCAGCTCTAACAGG	0
CGTTAAAGTTCACATGTGCTTAAGAGCTTAG	0
TGAACTTTAACGCACGTGCATTCCCTACTCA	0
aagaccttgagtcacatgctcaaggttacac	0
tttcaacctcctcatgtgcaggagtggaaac	0
TCACCACTGTCACACATGAATCAGATCCTCC	0
CTGACATGCAAACACGTGAAGTTCTGATGAA	0
CTCTACGGATGACACATGCTTTGGTTGTAAT	0
CACGTGCACACACACATGCACACATGAGTTG	0
actctcagagctcacctgcacaaaccaacca	0
CCTCTGGTGTCCCACGTGCAGCACACCTTTT	0
gggccaattgcacacctgcctctgagcagct	0
GTTGTCCTGAAACACATGCCCTGAAGCATAA	0
tttcagttccctcatgtgcaaatgaggagac	0
CAGTGATTCTCACACCTGCAAGACAAAGGGT	0
cttcctcagagtcacaTGCTTTGGACTGAAA	0
CTTCCTCCTACTCACCTGCCCTTGAGCGCAG	0
tttcattctggtcacctgcatgctcttcact	0
AGACTAGGGCATCACATGCACTAGAAAAGAA	0
AAATAAATATCACATGTGCTGCACAGTGTGC	0
ACAGACACTACTCATGTGCATTGTTGTGGAT	0
ttagcatcttctcatgtgcttatttgccatc	0
CCTGGGAGATGTCATGTGCTTGCAGGGTGAT	0
CACTGGTGCAGACACCTGCCTCCTGCTGTAA	0
gctctctgtgctcacatgaactctttttttg	0
GGGCACTCAAAACACGTGCTCCGGTGATGTG	0
AGCCCTTCTCCACACCTGCCCCACACGCAAG	0
cagttgtcttcacacatgctctgttgaccaa	0
TGTTTAGGACCTCATGTGCTGTGTTTAGATA	0
aggaaaagaacacacatgctggcctcccagt	0
ctacaagcaagtcacctgcctgcccagactc	0
gagggccgtacacacatgcttggatggttgg	0
CTCAGCAGGGGTCACATGCTATCCCTGGGGC	0
AACCTCTCCCGGCACCTGCTCCTGGGACCTG	0
CTGTGCTTCTGTCACATGAATAAATCCAGGG	0
tggagcccaggtcacatgcccattctcagct	0
GAAAGGAGAAGCCACGTGCTCTATTTGTCCA	0
TGAACACACCCACACATGCATACACTGGGCT	0
TAACCTCTGGGTCACATGCTTTTCAGCTGAT	0
gtttcattttctcacctgccaaatggggtta	0
AAGAAAAGGAGTCACATGCATAATTGTTCTC	0
CTGTGTAGGAGACATGTGCACACAGGAAGAC	0
atactctggtggcacctgctgttatatttgt	0
CTTGCTTGCAGACACCTGCAGATTTCCCGTG	0
AGGGCAGGAAGTCACATGACTGTACCTAGCA	0
aaccactgcactcacctgccggttcttatgg	0
AGCTGCTCTCCACACCTGCCCTGGCCATCTC	0
TTGCCTTTGTCACACATGACCTAACAAGGAA	0
accaccatttctcacctgcactttgcttcta	0
ctgatattacgtcacatgcaacagcagtatt	0
AATGAACTTGCTCACATGAACACTATTATTA	0
CACTTCCAAACACACATGATCCTCTGAACTG	0
cacatttcctgtcatgtgccttctctgcgga	0
ATCAGTCACACTCACATGAAGATAGGCAGTT	0
agttctgttagtcacatgatgaagaagaggg	0
CCTTCATTGGCTCACCTGCTTCCTGAGAAGC	0
gctgagtgagctcacatgcttgcttaggtct	0
TAGGACCCTGGTCACCTGCCCAAATTGTACC	0
CACAGCGATGGTCACATGCCCACTCGGTCAC	0
AATCAGCCCTCACATGTGCATGTTCAGCTGG	0
gtggtagattgacatgtgctgcttgttggca	0
AGGAGGCACAGTCACATGACCTTCATGAGGC	0
ATGTCAATAGGTCATGTGCATGGGAATTGTT	0
caggcatggtggcacatgcatgtagtcctag	0
tgagactacaggcacatgccaccatgcccgg	0
gctgtctgaggacacatgaccgagcctagcc	0
GGCCACcctgggcacatgcttttccttctgc	0
ttttactctcctcacatgctgattgatagtt	0
CTCACATCCTCTCACATGCTCGGTTATCCCC	0
gcagggcccagacacctgcattttaacagat	0
AGCCCCAATGCTCACCTGCTCTGAGAAGCCA	0
gccagaacgagtcacatgatcacccatttac	0
gttccgcaaacacacgtgctctttctggcct	0
tcagtgacatatcacatgcagatcacaagat	0
ctagaactcagtcacatgaccacacccaact	0
agggaagacccacacatgctagccttaaaga	0
CAGCTCCAGTGACATGTGCTGGCATGACAAG	0
CGACTAGGTAGACACGTGCTGAGGGCCCAAA	0
ACCAAGAGAGGTCACCTGAACAACCCGATAA	0
TGCAAGAAAGGACACATGCATTGCTCTTTGC	0
attctagtaccacacctgcccctcatgtagt	0
atcctagtaccacacctgcccctggtgcagt	0
GTAgggttaggccacgtgcccacccctgggc	0
atccccaggggacatgtgcacctgataattt	0
TGCAGGCCTGCACACCTGCAGCACAGCCCCT	0
AACATCATCTGGCACATGACCAGCCATGGTG	0
GAAGACATGTGGCACGTGCAGGCAACATGGG	0
ACTGAGAGTTGTCATGTGCAGTCTGTTTGTG	0
GCCTTTTAGTGACACCTGCTGGGACAGACCT	0
ctgttaggcccacacctgcccccttctggga	0
GGGTTACAGAGACACCTGCCCGGAGGGAGCC	0
gtGGGGGAATGCCACATGCACAATTCACCTC	0
GTTTGGCATGCACACGTGCACACGCTGGCTA	0
ctgcaaaggcctcacgtgatctgttctcagg	0
tggagctgacctcacctgcctctgttctacg	0
gggacttaatatcacatgcatagaagggtgc	0
aaaaaatccccccacatgcacccttctatgc	0
TAATCCACCTcacacatgctcacacgcacac	0
CCAGCCTTTTCACACATGCATTCTAGCTTTC	0
cacaACCCCCCACACATGCCACATGACACCT	0
CCCTGTGGGCCGCATGTGCAGGAATACTTGC	0
cagtccataggtcacatgctgagcaaggACT	0
GGAATAACCTGTCATGTGCCttaaagcctca	0
tttgaggtggctcacCTGCTAGTGAGTTAAT	0
ACAGGCAGGTCTCACCTGcaccaggcctggg	0
ACAGCATAACCACACCTGCACAGCACTAACA	0
TTTAAATTACCTCATGTGAACTGCTCAAGCG	0
ATGGGCAGCAAACACGTGAATCCCAAAATAT	0
GTTGAACATTAACACATGCACTTCCATTTGG	0
CTTCGTGCCACTCACATGAAGGCATGATTCA	0
agtttattttctcacatgcttagatcagtag	0
catgtgtggtgtcacatgcctgtagccccag	0
AGCAGTGTTTCTCACCTGCATGGTGATGACA	0
CTGCATTTTCAACACGTGCTCTGGGAGATTG	0
GCAGTCTGTGGTCACCTGCAGGCAGAGACAG	0
GAGCTCTAAGAACACGTGCTCCTCCTCATGC	0
ctagagctgcatcacatgcccagattaaacc	0
gaggcgtggtggcacatgcatgtagttccag	0
ACGGATATGCGTCACATGCCTTCCTGACCAC	0
GGCAGCCCGAGGCATGTGCTCATGTCTCATT	0
AGTGTGTCCACACACGTGACCTCCAGGGTGA	0
ggtgaagcaagtcacgtgatcacagaacagg	0
TTGTTTTTTACACACGTGCATGCTAGTTCCT	0
GTTATATGTACACATGTGCAGCGGGCCCAGG	0
TGAAACAGAGCTCACATGATTCACACCCTTG	0
CAATGGAAGACTCACATGATCTGTTTCAGCC	0
GACTGGAAGTGTCACCTGCTCCCATGCTACT	0
CTGGGAGAATCGCACATGCCCCAGGGGTTTT	0
GGGAGTTGAACCCACGTGCAGAGTACAAGTG	0
ACCCTGTCATGCCACGTGACCTAGTCCTGTT	0
GTCCAATGCTGTCACGTGCTCAGAAAATAAT	0
GTCCTCACCTGTCACCTGCACATCACCCTCT	0
tttactcctagacacatgcatgccattaacc	0
GTGCACTCATCACACCTGCTGACTAATACTC	0
ctggcccaaggacacatgccctagtgacaca	0
AACCACTGAAGTCATGTGCTCTGCAGAACTT	0
ggctgaggtggacacatgaccaaggctgatc	0
CTGACACACACTCACATGCTCATGTGAGTCG	0
GTCTCCATCTAGCACGTGCTCGCTCCAGCCC	0
AATTTTCCTCCTCACCTGCTATCTTTCTAGT	0
TGACCACACAGACACATGCACACACACACAC	0
AGGCAGCTAAGTCACATGACCGGAGACAAAC	0
gtacagtgtaatcacgtgaatccctaaaggc	0
ATACCGTGTTGTCACATGCCACCACTAGGGG	0
cacacagacacacacatgcacacacaagcaa	0
ccaggctccccacacatgaacatcacctggg	0
tctacaggaccccacgtgcccgggcccctgc	0
tgacggttctcacacatgctgaaagacgcca	0
GCATTAATGGGTCACCTGCCAAGAAGCCCTT	0
gtcagaattagtcacatgactccattgtaac	0
GAGACCAGCAAACACATGCACGGTAACTCAG	0
gtcatgatgggtcacatgcctacacatggac	0
CGTGGTGAGGCTCACCTGCTTCCTTATAACC	0
AAGTCACTCAGTCACATGCAAACTGCAGCCC	0
TCTCTAACATCACATGTGCTTGTATAATCAG	0
ccagaataatgtcacatgaccattcttagct	0
cataggcacggacacgtgacacaggctgggc	0
TTCATTGAGTGTCACATGACCACACTCTGGC	0
tgaatgaatgCACACATGCTAGGGATACAGA	0
TGCGTCCCCACACATGTGCACCCACCACCAT	0
TGTGGCTCAGGTCATGTGCTTCTGTGAACTC	0
ccagaatgcagtcacatgaccttacctagct	0
cagagcccttcacacatgcctcccctgagcc	0
gtcagcttcagtcacatgaataaaaacaaac	0
actcaccagcatcacatgcatgttctggctc	0
CCACTGCCTCCACACCTGCCCCCTCTGCATG	0
gactcattagatcacatgctcacccctaaac	0
CCTGGAAGGTGACACATGCTGCTCGAAAGTG	0
ggctgatccagacacctgccttatatctcct	0
GAGAGAATAGGGCACATGCAGGGAACAGGAA	0
TAGGGcaggggtcacatgcttcttatgaagt	0
CCCATACGAACTCATGTGCTGAGCGACAAGA	0
AGAGGCCCTGCTCACCTGCTCCCCACCGTGG	0
ctaggcctgggtcacgtgcttccaccccttg	0
ccaccgcttagtcacatgatgacacctagct	0
ctagcaaaatcacacatgcatattcactttg	0
catgcacgcacgcacatgcacacgtacacac	0
catgcacgcacgcacatgcacgcacgcacat	0
tacacacacaggcacatgcacgcacgcacat	0
CACTCAGCAAGGCACATGCTAATTTAATCCA	0
CATTATCAGGTTCACATGCTCCAAGCAGAAG	0
ACCTGCCCCGAACACGTGCATGCTCCTTTCA	0
GCTGGGATGACTCACCTGCTCTGTGGCCGCC	0
CTTTGGGCTGCGCACCTGCTGATGTCCCCTG	0
cctcagtgatgacacatgaagcatttagcat	0
ttggggcagtgacacatgcttaggtttacca	0
CTGCGCTGCGCTCACCTGCCCCGGCCCAGGC	0
TCCTGACCTGCACACATGCACAGGAGTACTC	0
actcatcccagtcacctgctttgacctgagt	0
gtcacccctggtcacctgctctgatgtaagt	0
GATTGGCCTGGACACCTGCTTAAAGCTGGAG	0
CAGTCTCAGAGACACATGCAGAGGGCAGAAA	0
GACCAAGAGAGACACGTGATGCCAATTGGCA	0
CACTGGGGGTGACACATGCCTTTGGGAGGGC	0
TCCTCCTTTAGCCACATGCACCTCCCTGTTC	0
tcccaaagcacacacgtgatcacaaaacccc	0
cccagctcctggcacgtgAATTTTACTAATT	0
ggaagcacttcgcacatgctaactcattgaa	0
CCTCGAGTTCCTCATGTGCAGCTCCTCCTAG	0
GGACCCTAAGCACACCTGCTCCTAGAGAGTT	0
TCTGCCTCCTGGCACCTGCCCTGTGGTGCTC	0
ATCTGAACACCTCACATGACTGCACCTTAGG	0
gctaagggcccacatgtgcattagaagaaca	0
GTTCCCCAGCCTCACATGACTGTACATTATC	0
AATCCTTCTGCTCACCTGCTGACCTTTAAAC	0
tcatgtggtggtcatgtgcttaggggaatct	0
TTTTATCTTGGGCACATGCAGGAATGTAGGC	0
CTCCCACGGCCTCACCTGATCTGCCCAGGAC	0
CGTTGAGTTTGTCACATGCCAGGTGAGGTGC	0
cctgacgtgggtcatgtgctcatctctgagc	0
GGTCCCTCATAGCACATGCACTCTGTGGCCA	0
GCCTTGCCCCCTCACCTGCCTCAGAAGCCGG	0
ACACTGTGGCCGCATGTGCATATTGCAGCCT	0
tgcaaattgggtcacatgcccatgccccaac	0
ccaagagaatgacacatgctgattggcctag	0
ATGGAGCCAGCTCACCTGCACCACCTACTGG	0
AAGCACAATACACACATGCTTTAAAGGGAAA	0
gaggttaagtaacacgtgcagggtcaggccg	0
CTCTCCTTTACACACGTGACTAAGATATGGC	0
GCAGGGCCCACTCACCTGCAACTTTCAGTGT	0
ATATGAACGAGACacatgcctcatgtcatcc	0
CCTGGGCCAGGACACGTGCTCCACAGGAAGT	0
CCCTGGGCACAACACATGCCCTGCTCTCCAC	0
CCTCGGCAACCTCACCTGATCCGAATGCCGT	0
AGACTCGCCTGTCACCTGCTGGAGAAATCAC	0
ggcacgcacacccacgtgcatgcccacggac	0
aACAACTCATCACACATGCTAAGAGTTGCAG	0
gctcaccgcagtcacctgccaaataaatggc	0
CCAGGCGAGAGGCATGTGCTCACCCTGTTGG	0
TGGAGTTTCAGACACCTGCTTTATTGCCCAG	0
cccagtggttctcacctgcaaccaaggttga	0
TATCGCCTAGCTCACGTGACTGCAGAAGACA	0
CCCGCAGTATGTCACCTGCAGTTGCAGCACA	0
TCCATAGCTCGGCACATGCTGTTTTTCCACC	0
TAGTCTTACAGTCACATGATGCTCTCATCTA	0
cacccaagatcacacctgcctcttaatggca	0
CTGTGAGATGCACACATGCACTACCCAGTTT	0
gctagaactagtcacatgacccccacatgac	0
GGTACCCCTCCACACCTGCAAAGCTACCGGT	0
GTGGCAGCCTCTCACCTGCAGTGGGATCTGT	0
GAAGGACTTGCTCACCTGCTCCTCCCCTCTG	0
AGCCACAAAGCACAcgtgcttagggagctgc	0
TTTAATTGCACACATGTGCATCTGCCTCTGG	0
tgatcatctgcgcacatgaagttccctgaaa	0
CCTACGAACACACACCTGCTCCGCCATTCTC	0
gatcacaggtctcatgtgcaaatcaggggga	0
tgcatgtgttggcacatgcctgcctgtagtc	0
ttcaagagtagacacatgacccaggcagagc	0
accacttctcatcacctgcactgctgccacc	0
GTGCACCTTGGCCACGTGCATCCACATGCGC	0
tgcaggcttactcacatgaacctctctggag	0
atctcattgggtcacatgcctgttgctgaaa	0
tTTCATTTGAGACACATGCCCCCCAGGTCTG	0
TACAATGAAACGcacctgctgcctgctgacc	0
TACAGTCCTCCTCACATGCTCAGCCTCAGCA	0
TACTAGGCAGGGCACATGCAATGGTGCATCT	0
AAAGTGCAACCCCACGTGATCTGCCAGTGCC	0
TCCTGCAATTCACACATGCCACCACAAGATG	0
CTGCAGAGTTAACACGTGCATTTTGCAGATA	0
CTACACGGCCCTCACCTGCCCCCACCCTCTG	0
TTGCAGCTCCTTCACATGCCCCGGAGCTTCC	0
CTGGGCAGCAGGCACATGCTGGGCTGGGTCT	0
GCCACCAGAGGGCACATGCAACCTGAGCCAG	0
GCTCCACGCTGTCACATGCTCACCTGGGGGT	0
TGGGTGTAAACACATGTGCCCTGGTGTTGAC	0
GTTTTCTGTGGCCACGTGCCTGAGCAGAACT	0
CCTCGCCCTGCGCACCTGCCCAGGATTCCCG	0
CATCAGACATGGCACCTGCTGTCAGCATCCT	0
GTGTCACAGCGACACCTGCTGGCTGGCGCTA	0
agctcacacacacacatgcacgcacCCATTG	0
GAAACATCCACGCACATGCAAGACATattca	0
TCCATATTCACTCACATGCTGAACTGGTACG	0
GTTTGTCTCACACACCTGCTCACACCAAGGG	0
aggagcccaggtcacatgcctaccagtagct	0
CAGGCTGCCTCTCACCTGCATCACTCCTTCC	0
caggcatggtggcacatgcctgttagtccca	0
AGTGTTATTTGTCACATGCAAATGAGCTTGG	0
TGTGGGGAGAGTCATGTGCCCTCTTAAATGC	0
CTGGCCATACCACACATGAATCATGGGAGTC	0
CTGATGCTTGCTCACCTGCAAGTTGCGGTCT	0
gcttctaagtgacacatgaagccgggtgtgg	0
CACCACATTACACATGTGCTTCCATACAGTG	0
tgtagatcaccacacatgccacatgtgttat	0
CCCTTCTTACCACACATGCCTAATTTTAAAT	0
atgtagcaggcacacgtgctgattgtatgaa	0
gctgacctttgtcacatgaccacatccagct	0
CTGGGCAAGCCACACCTGCTCCTCACATTCC	0
ATGAGTCAGAGGCACCTGCAGGGGGGCAGGA	0
aaatccctcacacacgtgatgtaaaaattgt	0
tgcgcacacacccacatgcacacacacgcac	0
tacacgcacacccacatgcacacatgcgcac	0
tgcccacacacgcacatgcacacaggcacac	0
acaatacaggcacacatgcaatgcacacaca	0
cacgcacacacacacatgcacaatacaggca	0
CGGGTGCCCCGGCACCTGCCGTAAACCAAGC	0
tgattcatttgacacatgaagaatctgaggt	0
TAGACATCATGTCACATGATCCTGTGAAAGT	0
CGGAGAGCGCGACACGTGCGGCCCAGAGCAC	0
ctcacacactgacacatgcacccattcatac	0
TCCTCTCAGGAACACATGCACTGGAGTTCCA	0
TTACTTCTGCAACACATGCACTAAAACTGGA	0
TCATATACTCCACACCTGCCGAAATATTGAA	0
tgcacaggtagacacatgcaGACGCAAATGC	0
cgcacaggtacacacatgcagacaggtgcac	0
caggtacacacgcatgtgcatgcatacaggt	0
GAACCGGAAGGACACATGCCCAAGGCTGATA	0
gtagtctggtgacacctgcaggcccttttta	0
TTCTTCCCTCCTCACCTGCCATCTCCATCTC	0
GTACCTAGGTCACACATGCCACAAAAGGTTT	0
TAGGAACTGAGTCATGTGCCCCATGACTACA	0
CAGCCTGTAGCTCACGTGCCTTTTATGCCCC	0
ttgtggtactgacacatgaacaaaccagaga	0
ttgtgactttctcatgtgaacagtgaagaca	0
GTAAATGTCTCGCATGTGCATTGTCTGTTTT	0
GCCTAGAAATGTCACATGAAGTTTCACTTAC	0
attatgtgatctcacatgccagctcccgttc	0
TGGGAATGAACTCATGTGCAATGATGAATAA	0
CTTGACACTTATCACATGCTCTGGTGGTGAC	0
TGGGGCATTCAGCACGTGCAGCAGAGCTGCT	0
tcccccaactcacacctgcagctgtgctcag	0
gccaggcagggtcacatgctcatctctgaag	0
ctttcctcatcacacatgcttgcatctgatt	0
GGCAGCTCCAGCCACGTGCAGTCTGGGCGGC	0
CTCCCAAGGCCTCACCTGCCCATTCTTGAGT	0
GTGAGTCAGAGGCACCTGCTCTCATTCTGTG	0
TCTCTCTGGGGACACCTGCCCATCAGACGCC	0
gactggggcccacatgtgcactaggagaagg	0
ttggctctgaagcacatgcacctgccccagg	0
aggtgagtggatcacctgcacccaggagttc	0
GGCTAATGGTGTCACGTGATGCCAGGACACC	0
TGATTTGCTACTCATGTGAACAGGGAGGAAA	0
cctttgtcatctcacctgacctgtacccagc	0
ggttgacagtggcacctgcacatttctgttt	0
TTGTTTCCAAGACACGTGAAAGCAATCAAGC	0
cgccatgtgacacacctgctccaccttcact	0
ACCAGCTGGGGGCACCTGCTCAGAGGAGACA	0
tgcatctgcagtcacatgaccccttcccatc	0
GCAGCTATTGGACACCTGCTCGCCACATGTT	0
TCTCTTGTGTGTCACATGCTTCTTAATGGAG	0
ATTCTGTGGCCACACCTGCAGGCTTTACTAA	0
CTGCTGAGTGGGCATGTGCAGATGTGCAGAG	0
TTTAGTGCCTCTCACATGCACTGCACTGTGC	0
GGCACACAGCCTCACCTGACCAGATTTGTTC	0
gctttctctgcacacctgcagcacagaggag	0
GTTTGTTCCACTCATGTGCTCAGGATGCCCG	0
CAGAGTCTTAGTCATGTGCTGGCAGCTGGTG	0
CTGGGCCAGGGACACATGCAATTTCCGAGAC	0
GTAATGTGTGCTCATGTGCATTTATCTTAGA	0
GAACATTATGGGCATGTGCAGAAATGTCTCT	0
gaagtacagtgacacctgccggatgctccgc	0
tatgttgtttgtcacatgactgttttgggtt	0
GTGCGGCGATGGCACCTGCTGGGTGGGGATG	0
GATGGATGTGGGCACCTGCCTTCCCTTCCCC	0
CTGCAGGCACCACACCTGCTGGATGACTGCC	0
GTTGGGTTTGCTCACCTGCCCACCAACACCC	0
AACTGGGGAGGACATGTGCCTGGGTGTTGGT	0
CTCCACTCCTCACACCTGCAGAGAAACTAAG	0
GAATCTGTAAGGCACCTGCCTTTGAAATAGA	0
TTCATTGTCTCTCACCTGCCAGATGATTCAG	0
gcagcttaggcacacctgcagtcctgtaagt	0
aggcaacactgacacctgctcaatgtggatg	0
CAGGGATCGGGTCACGTGCTTGGGAGCAGAT	0
ctacttacttgtcacatgaaccttacaagtg	0
GTTGCTGAATGACATGTGCTCTTCCTGAATC	0
cccaaagtcacacacctgcttttccattagg	0
ATGTACAGCTGACACCTGCATTCACCTCCAC	0
GCCCTCCTGTGACATGTGCCCTCTCCAGCAG	0
ttgtctctgagtcacctgcccttCTTGAGTC	0
GGGGTCTGGGGGCACCTGCTGGCTGGGAGGA	0
AGTAGAGAATCTCACATGCAGAAATACCCTA	0
ACCACCCGCCCACACATGCACACAGAGGATC	0
CCCCAGCCATCACACCTGCAGACTGTCTGTT	0
CCGCAGCCTTGTCACCTGCACAGCCCTCCTC	0
TGTGTAACAAGTCACCTGCAggtggcgctcg	0
CCACATTATAGGCATGTGCTCTCGGCGCTGT	0
GTTGAGTCTCCACACATGAAGGGACTCCTTG	0
CACAGCTTCCCTCACCTGAACTGTGGAGACT	0
TGGTTAGGCTGTCACCTGCCCTCAGCAGTGC	0
AACAAGAGTGCACACCTGCCCTTGGCCAAGA	0
cttcagctctgtcatgtgcaaactgcgtgaa	0
GCTGTCACTTCTCACCTGCCAGGTGAGATAG	0
AATGCCCCCTCACACGTGCGCAGGAAGATCA	0
ACTGCAATCCGACACCTGCTGTAGCCGGCAC	0
TTGCCAGAGAGACACGTGACCGGCAGCGGGG	0
ACCCACTTCCCACACCTGCCCCAGCACCTTA	0
ACACAAAATTCACACGTGATTGTCCAGTGGT	0
CCTGTCCTCGGTCACATGCTGCCGCCGCCTC	0
tgagaggagtgacacatgccactttgcagca	0
aacacaacctcccacgtgcacgtgaacacac	0
gggtcagggaagcacatgcacagtgcttttg	0
ccaaccctgagtcacatgcccactcttggag	0
gtggcaaaaccacacatgcccacCCTTCTGG	0
CACTGTCTTAGTCACCTGCCCATGCACAGAG	0
CTCCTGGGCCTTCACATGCCCAGTTTTCTTC	0
CTAACCCGGCTTCACGTGCAACTGCCAGCGA	0
GCCGCCCGCTGGCACCTGCAGCCTCCTgggc	0
ATGACCTGAAGACATGTGCCTTCTTCTCTTC	0
GGCTTTGTTCCTCATGTGCTTTTGGATACTA	0
tgtggtatgggtcacatgactgaactccagc	0
agttccctttggcatgtgcacaggcagggca	0
gtcagggactgtcatgtgccccaaccacagc	0
CTGCGCCGCGCTCACCTGCCCTGGCCTAGGC	0
GGCGTTCCTAGACACCTGCCTGCCCTTCTCC	0
GAGCCCCCAGCTCACCTGAACTGCAGCAAAA	0
CCCTGTTCTTATCACCTGCACTCAGAGGCAG	0
tgcctcaccgggcatgtgcagcccaccccag	0
AGAAGTGGGACCCACGTGCCACTCCCTGTTC	0
agcagaACATCTCACCTGCTCCTGCCTGATT	0
CCTAAAGAGTGACACATGCAACTCCTGATAG	0
CTTCCTCCTCCACACCTGCAGCTGGGCAGAG	0
cataacatctggcacatgcacacacgcacac	0
CCATGAGGAAGACACATGAAGGCTGTGACCC	0
CATGTGTCCCATCACATGCCCTCTCAGCTCA	0
CAGGGTGGGGGTCACGTGATTTCCAGCCCAG	0
TGTTGCCCCCGGCACCTGCCTGAACGGAGCT	0
ccaggcccaggtcacctgcctgggaaccagg	0
accaagtgaagtcacgtgcacagccacaagc	0
CCTGTACAAGGACACGTGCAGATGTGGGCTC	0
ttagaacttagtcacatgattcgaccttgcc	0
GACACATTttcacatgtgctctactttaatc	0
ctccagctgggtcacatgactatccctaacc	0
CGACTCCATACCCACGTGCCCCGCATTCCCC	0
cctgaatcgagtcacatgcccacgcctgaac	0
cagctgacgcatcacgtgcagggtctgcaaa	0
CAAGGGTATGGTCACATGCTATGGCCCTGAA	0
CCTAGTGGATCACACGTGCAGCCTCCACCAA	0
TTgtgcctttcccacgtgatcttatttaagc	0
GTAGCCAGCTGTCACCTGCCGTCCCCGTCAC	0
gaccaggtgagtcatgtgcccatccctgagc	0
ccgcaggctgctcacctgcatctctctgtgg	0
ccttcaactgatcacatgctcctgttctata	0
TGAAATGATAGACACCTGCTCCATACGTCAC	0
CTAACACCCACACATGTGCATGGCTGCACCC	0
gccaatcccaggcatgtgcagatgcaacacc	0
TCCCCTCTGCCACACATGCACAGGATCCCAA	0
AAGGCGCGCTCTCACCTGCAATATTGTCCGA	0
CATGCATGTACACACATGCCTGTGTTTGTGT	0
tgggctttctgtcacatgcaaccaaacttaa	0
CACAGCCCGGGGCACGTGCTTGCCAGCGCCC	0
CTTTAGCCAGCACACATGCTGGGGATTCCCC	0
GAGCTCCAGAGACACCTGCTGCAGGCCACTC	0
TGCTGGTGGAATCACATGCTCATTCCTTCCT	0
CCACCCTCTGCGCACCTGCACCTCGGCTTTG	0
GATTATCATCCTCACCTGCAGTGCACGATGA	0
agcgtatcctgccacgtgccttcttctcttt	0
GATGGttttgctcacgtgcccctgaaaataa	0
GGTTGATACTTTCACGTGCTGTCACAAATAT	0
CTGCGCTGCGCTCACCTGCCCCGGACCAAGC	0
TCTGAGCCTCCTCACATGCAGCTCCCCTCAA	0
TACATTGTGCAACACGTGCAGTGTGAATTCC	0
tcacatactggtcacatgacgtgggatgtgt	0
TCTCTGAGAAGTCACGTGCACCCCTCACCGC	0
CTCTCAGCTCCTCACATGCATGGGTGATTCA	0
TGTCCTAGCTGACACATGCTGTTAATTATTA	0
TCAGGGAGCAGACACCTGCCCTGCCATCAAG	0
ttgctgtggtgacatgtgcctgaaatcccag	0
GGTTGGTTTGGACACCTGCAGTGTTTTCTTT	0
caccggctccctcacctgccccccccggctc	0
ccccggctccctcacctgcccccccggcttc	0
ccccggcttcctcacctgcccccccggattc	0
ccccggctccctcacctgcccccccccggct	0
gaaaacagtcctcatgtgctgagtcagcctc	0
CCTAACACCCcacacatgccacacacaaatg	0
GTGTGATGGGGTCATGTGCTTCCTTCTCTGT	0
GAGCTCCGATCACACCTGCTCTTTGTtctct	0
TACTCAAAGAGGCACGTGAATCTTTCGCATG	0
CCTCTGAGGTCACACCTGCTTAGGTGCATGG	0
gtgtacctttcacacatgcaaactaaccaat	0
AATGGCAACTGACATGTGCTCTGAAGGTGGA	0
CTCAACGTGGCTCACATGCTGAGTTTATCAT	0
AGCTGAGATCCCCACGTGACCTTGAGCCTTA	0
AGTCCCTAGTGACACCTGCTGGGCAGACCTC	0
TCCAGGGGTTCTCACCTGCTCAAGGGTTTGC	0
GTAATGACACATCACATGCACTGATCTATTT	0
CAATTAAAAACACACCTGCTTTCGACTGTTG	0
GTCCCGGTTGGGCACCTGCCTATTGTGTTCC	0
CGCATGTACACTCATGTGCACACACAGCAAG	0
GGGACTCTCCCCCACGTGCTCATGGAGACAC	0
acatgacgaacacatgtgctgtggaccgaat	0
TCGTGGCCCAGACATGTGCCTTAGTAACCAC	0
CTGTGCCCCTGGCACCTGCACAGAGGTGCAC	0
TGGAGGTGGAGACACGTGCACCACATGGACC	0
TCTCCCCAGCCTCATGTGCACCTGCTCTGGG	0
CCCTTGGTAGTTCACATGCCCAGATCCAGCT	0
CATCTGAGGAGTCATGTGCATTCAGAAGGTG	0
ATATATTAAACACACATGAACACAGTGTTTT	0
AACCCACAGTGACACCTGCTGGCCAATTTGC	0
TAGGTGAAACTTCACGTGCTTAGACCTGTAG	0
cactctgtgcctcacatgcctcatctgaaaa	0
TAGACCCTGAGTCACGTGATTTCTTGCTGGA	0
CACACCAGCACACACATGCACATCCACCAGG	0
ACATCCACCAGGCACATGATCACGGAGGCAC	0
GTCTATAGCAGTCACATGACTTGGTTAAAGG	0
GTCAAGAGTTCTCATGTGCAGAAAGAAGCAA	0
AGCCAGGAAGGTCACATGATCAGACAGCCGG	0
GGGCGGCGAGGACACCTGCTGGTAGGAAAAG	0
AGATTTTGTTGTCATGTGCATTGTCACCATA	0
ATCTGTCCTCCACACCTGCATCAGGTGAACT	0
GTCACCCACCCCCACGTGCAGGCCTGACCCC	0
TTAGATAGAGGACACGTGCTTCCTCTTTCTG	0
TAGGATCTCTCACACATGCACAAAGCACAAA	0
ACCAGTTTCAGACACCTGCCTTCCCCATCTT	0
gatggccttgctcacgtgctgagtggttgat	0
aatcaagactgacaCCTGCAGTTGGAGAAGT	0
gattacaaagctcatgtgctctccCGAGAGC	0
ATTTCTCTCTGTCACCTGCCCCTCTCTCTCT	0
gtcaatctgggtcacatgcccacccttgttg	0
TCGCTTCTGCAACACATGCACTAAAACTGGA	0
agcacctccacacacgtgcacacctccaagc	0
AACAGGAGGTGACACATGAAGttttttttgt	0
CTGAGTGAAGTTCACATGCACACATCTCCAG	0
CCGAGACAGTCACACATGCCAGCCCCAGGTA	0
tttgcatagggtcacatgactCTTAATCTTC	0
TCTGTGATGAGTCACATGCAAATCTTCTAAG	0
gtcttgtgaaaacacatgctctggttcagta	0
GCGGCGATGGCACATGTGCCCTGTGGGACGT	0
CTTTGCTCATGGCACCTGCACCTTCCACCTT	0
CTCCTGCAGAGCCACGTGCCAGCGCCTAGGG	0
ACGCTGAGGTCCCACGTGCCTGAAGGTCTGG	0
CCATGTATGGGGCACCTGCACTGCTAGGCAC	0
CTATGACATGGTCACATGCAGACACACGTGG	0
ACCTGCAGGCCTCATGTGCAAAGATGCTTGA	0
ATCAGGCCAGGGCACATGCAGGAGTGCAGAG	0
CTGATAACCTGGCACCTGCTCCTAGTTGAGG	0
CTTCCACGGTCACATGTGCATCGCCTTTGAG	0
CTGGGAGAGAGGCACGTGCTGGGTCTAATGA	0
TACTCAACCTGGCACATGCAAATGGTATACC	0
CTGCCGTGCTCTCACCTGCAGCTGAGGGACA	0
AGCGGATGTGGGCACATGCTAATATTAGATG	0
GCCGGAAGCGCGCACATGCTCTGGACTCGTG	0
AAATGCAGTTGACACATGATCCCTGAACTTC	0
GGGTGTTTGCCACACATGAATAATGCACTCT	0
CCCAGGGCCACACACATGCATATGctctctc	0
CATGACATCACACACCTGCTGACGGGACATC	0
CTGAAACCCGCACACATGCTTCACAAAGGGT	0
gcccagctttgtcatgtgctcatcacagagc	0
ACTGAGTATAAACACGTGCAAGGCACAGTAC	0
TCCACTCTCAGTCACCTGCTGCGAGTTCCTG	0
CTTCCTGTGGAACACGTGCTTGGCAATGTAT	0
AACAAGACCTGCCACGTGCCAAGAAGGCAGC	0
GAGGTGGTTAGACACATGCTTAGAAGAAGAT	0
GGTAACGGCGCACACGTGCCGACTCAGCTCC	0
ccatgtttgagtcatgtgcccatcctggata	0
GGCTTCCAGGCTCACCTGCAGATCTCACTGG	0
GGACCCAAGGGTCACATGCAAGGGCTGTGAA	0
GCCACCACCAGGCACATGCACTTGGGTGAGC	0
TCCCGTCCCACTCACCTGCCTCCTGGACGTC	0
TGCTTTAGAACACATGTGCTGGAGGAACTCC	0
GGCAGTCATGAACACATGCACAAACCACTTC	0
aactcacaaccacatgtgctcctggtaacaa	0
GCATCCCACCCACACCTGCCCCATCACAGCT	0
GTCTCCAGTTCACATGTGCAGATGGCCTCAC	0
ACCTTGTGATGTCACATGATTTCAATAACAT	0
CGCAGctggggtcacatgcccagagctggac	0
gccagcttgggtcatgtgcttgttcctgatc	0
ccaggcccaagtcacatgacggcctctgtag	0
gcaggcctgggtcacatgctcacccctgaac	0
GCAACACAGACACACATGCATGCACACCCAC	0
CTCCATTTGCCTCATGTGCTTTTCTGCTTAC	0
AGCCCTGCCAGTCACATGCAGCCTCATGCCA	0
TGGCACCAGACACACCTGCTTTCACCTCCTT	0
TAGCTTTAATGACACATGCTCTAATTTACAT	0
ACGACCTTTACACACATGCTAAACATTTATA	0
GACTTGGACAGTCACCTGCTCAAGGTAACAG	0
TTCCCACTTCCTCACCTGCCCTTTGCATTCC	0
GCAGGCTGATCACACCTGAACACCGGGGAAC	0
CTCACAGCTGCACACCTGCACCGCTCACAAA	0
tcttccaaatctcatgtgaacgtgcttaact	0
AAACCCACTGGGCACCTGCTGCCAACCCCAC	0
TTCTCCACCTTTCACATGCACCAAGAACGGT	0
AATGTCACAGGGCACCTGCCTCCAACCAAGC	0
tgaaagtgaagacacatgcttcaccaaagca	0
CACACCCTTCAGCACGTGCACGTAGCCCCCA	0
CGGTTCCCAGCACACATGCACTTGTGTGGGC	0
AAGTCAAAAGCACACCTGAACACAGCTAATT	0
GCAGGTCCTGGTCACGTGATGAGGCTGCGGT	0
TGTCAGGGCAGCCACGTGCAAGAGCAGCTGG	0
TCTATTAGGAGGCACGTGCAGCATGCGGCGG	0
AGTAAGTGAAGTCACCTGCAAGGTCACCAGC	0
GCCATCCCCTGGCACATGCCCCACCCGTGGC	0
ttgaaggccgcacacatgcccagggctctgt	0
ATCTTTATTTCACACATGCCATTTTGTTCCA	0
cctcagcctcctcacctgcaaaacaaggagg	0
CAGGGCCAGTCACACATGCCTGGCATGGCTC	0
CCACAGATCACGCACCTGCTGTGTGCACAGC	0
AAGAGCCAGAGACACCTGCATCTGGGTGACA	0
ctgaaaacctcccacgtgaccctctgctttt	0
gttacccaaggtcacgtgattcctcaatttc	0
GCAGGGCACGCTCACATGCCATCTTCCCACA	0
ctgggtgcagctcatgtgcagagctgggagg	0
CATCTGTATTCACATGTGCTGAGCATGGAGA	0
tttagaagggctcacctgaacaatgtccctt	0
CAATCCATCCGGCACCTGCCTCCTGAGCTTT	0
ttgctgggactacacgtgcccaccaccacat	0
ACTTTTTTCTGTCACATGCCAAGGGAGGGCA	0
AGGCCAGAGCCACATGTGCAGAAGTGGCCAG	0
CATATGTGTTGGCACCTGCTGCCTGTGGCCA	0
CACCTCATTTGCCACGTGCCCGCCCATTGGG	0
TCCTGTGTCCCACACGTGATCAAGTAGGTTC	0
TTGCTGTAGCCTCATGTGCAGGGTTTGGCAA	0
GGTCAGAGCTCCCACGTGCTTGAGTCTGCAC	0
CCAGAACCTAGTCACGTGCAGACTCAAGCAC	0
TTGCGGCCGACGCACATGACCACCTGTGACC	0
TGTGCTCGCACGCATGTGCATACATACTCTT	0
tgctgctaaagtcacctgctgctagtgacta	0
AAACCATGGCCTCATGTGAACTTCCTGAGGA	0
CCTCACTTAGGACACATGCAATATAAACACA	0
tgggactacaggcacatgccaccacacccag	0
CTGGGGCTCTGACACATGAAGCAGTCTGTGG	0
ATTCTCAATTGACATGTGCACCCCTACTCTG	0
tacttgtacacacatgtgcatggcagcatta	0
ggatcaccttgtcacatgaccacctgtcaca	0
TCAGCTGGCAGACACGTGCACATGCTTTCCT	0
AGAGAGTCATGACACCTGCTTTGCTTCTAAA	0
aaaaaagaaaGTCACATGCTTGCTCCACAAA	0
TTCTTTCTTGCTCACATGCCAGTCGTGACAT	0
GCAACCCTCTCACACCTGCAAAACATAAATA	0
TGGGGAGGATGGCACCTGCTGGTCCAAGGAG	0
GTTTGTCTAACTCACATGCAACCTCAGTACC	0
GCAGACTAGGGTCACATGCTGCCTCCTGACC	0
CGCTGGGCGGGACACCTGCAGGCGCTGCACA	0
CCCTGCCTCACACACCTGCAGGGGACAGGGT	0
CAGCGGCTCACTCACCTGCTATAGGCGGGGA	0
GCGACCCTGTGTCATGTGCACACATGGCTGT	0
TGGACTTGTCCACACGTGATTAAACACAGCT	0
AGTCACCTTGGCCACGTGCCTCTGTGGAGCC	0
ccaagactcagtcacatgaccaccccaacta	0
GATCAGCTGGGACACATGCTGGAAGGGTGTA	0
tatggtgagggtcacatgctaggtcaaatta	0
CACCCAGCAGCACACGTGATCTGTGTCATAA	0
CAACGGCTGTGACATGTGCTGTTTGACCAAA	0
TGCGGCGCCCGGCACATGCTTCGCGCTAGCC	0
attattcACCCTCACCTGCTATGGTGTTTTC	0
CCAAAGGCTACACACCTGCTTGTCTGACAAG	0
tgcaatctaggtcacctgcttagggtgttgt	0
CCTCCAAGGCCTCACATGAATGAACAGGTTC	0
CCTAGGTTCAGTCATGTGAACACTCTTTCAA	0
CAGCAGAGGGCGCACATGCCCCAACAAGAGC	0
TTTGATATTTCACATGTGCTTAGGTGTTCGT	0
GGAAGAGAAGGTCACATGCTAGACTGCCCAA	0
caagggaagagccacgtgcacagaggccagg	0
ccccagtgtgctcatgtgcaaaatgaggaaa	0
ggcaggcctggtcacgtgcccgcattttggc	0
CAAATTTGGTCTCACGTGATTGGATCAGAGG	0
CCAGCCTCTTCTCACCTGCTCGCTCTAACGT	0
cacacacacacacacaTGCCTCCAAACTGGC	0
AATCTTCAGTCGCACGTGCAGCGAGTCCACT	0
GTTTCACACCCTCATGTGCTTCTGAAATAAA	0
TCACATGCTCATCACATGCTCACAGTCCACT	0
cccagcctgtcacatgtgcctagggatggct	0
CGTGCAGTCCGTCACATGATGGTGCAAACTA	0
gttagagctagtcacatgacctcatccaaca	0
CCCCTCCACCTTCACGTGCTgaaaaccacct	0
TGTGTGTGTTCACACATGCACACACAAACTC	0
AGATGACAATGACACCTGCTGGCCATTCTTG	0
TTTCTGACCTCTCACCTGCAAAATGAATGAA	0
tccagcttgggtcacatgcccttccctgagc	0
CTCCTTGTGTGACACATGctaagccttggtt	0
TCTGGGCTCCTTCACATGCTCTACAACTTGG	0
cccccagtgggtcacatgcttcccttcctct	0
CCCAGGGGACAACACATGCACCCTCGGCACA	0
GCCAGGGGCTCACATGTGCCCTCCTTTGTGA	0
TCCACAGAATGTCACGTGCCCAGCCCTGTTC	0
CATCCTGGGTTTCACATGCCCTCATCGCTCA	0
gctgccctgagccacgtgctgttactaggcc	0
cgacgcccctgacacctgcctaccagatggt	0
ttcaggggtggtcacatgactcaagctgggc	0
caggcgtggtggcacctgcctttacccagct	0
AGATGCATGCATCACATGCACTGTGGACACG	0
tctttgaggagtcatgtgaactgatacctta	0
GTGGCTCTCTGGCACCTGCCTGCAGCATCCA	0
AAGGGACCCAGACACGTGCTCTGTCTGCAGT	0
TGACTGCTGTGTCACATGCTTGTCATGGGCC	0
GGGCAGTTTCCACACCTGCCCTGGTAGACTT	0
CCAGCTTTAAAACACGTGCATTTTCTTTTCT	0
TGAGGGCGCACTCACCTGCATGTACTCACGA	0
cacacgtacaagcacatgcacagtgcactcg	0
CCCTAGTGCTCGCACATGCCCGTGTGTAGAT	0
AGGAAACCAGCTCACCTGCAATGCTGAAACA	0
ccatgctggggtcacatgctcaaatctccgg	0
gacaggcatggtcacatgaccaccaggaacc	0
tctctttctaaacACGTGCTTTGATCCTATT	0
ACACTGTGGCCGCATGTGCATATTGCAGCCT	0
gcctgcttgggtcatgtgctcatcctggaag	0
ctccctcagtggcacctgcagctgttggtta	0
ACCAGCAGGGGGCACCTGCAGATGGTTTTCA	0
GTGCTGTGCTGGCACCTGCTGGTCACCTGTG	0
tctaggaatggtcacatgaccaagctcttgc	0
GGGAGCATGGCACACATGCCAGACACTTGCC	0
TCCTGGCCCCTTCACATGCTCACAGCAGGGG	0
CCACAGCAGTGACACATGCTAGCTAGACAAC	0
ttacCCCTCCCCCACGTGCCCCTCTCTGTGT	0
GAGGCCTCCTGGCACCTGCCTCGGTTTATTT	0
AAGGATGAGAGACACATGCATGTGCTTAGAA	0
CTCCACTCCGGTCACCTGCTTTCCATTTTAT	0
TCAGAGGAGTGGCACCTGCAGAACTGAACTT	0
ttgaaggactatcacgtgatcaaaggcttgg	0
TCCCCAATGGCCCACATGCACGCACACacgg	0
TGGTTGTGTGCGCACCTGCCTTTAGGGAGTC	0
GAGGTTGAAAGGCACATGCAGTGTTCACCGC	0
GCTCTTCCTTGTCATGTGCTCACCTCGCTGC	0
TCATATCGCTGTCACCTGCTGGCAGAATATG	0
ATCCTCTGTTCTCACGTGCTTTGCTGGAGTC	0
TTTCCAGCTTGTCATGTGCTCCTTATGACAG	0
CCCCTCCGGCCACACCTGCCTCCTCCAGCAC	0
AGGCGTTCTGCTCACCTGATCCGAGGGACTT	0
CATCCCTCTCCTCACCTGCATGTAACCAACA	0
ACTAATGCCCCACACCTGCCCCACCCCTCCC	0
cacatgcacacacatgTGCATGCACACAGTG	0
AGTCTCATCCAACACATGCCCTCTTCAGCCC	0
ttcctgccaccacacctgcaaatctccctgc	0
GAATGGAGCAGTCACATGCCTGCCCCTAAGG	0
TCTGCGGGAACGCACGTGCCGCTGGGAGTGG	0
CTCGCACACCGGCATGTGCACCTCCCCTGCC	0
GTTCTCTGCTGACACCTGCTGGACCATCTCT	0
CGCTCCCACCCTCACCTGCTTATTCTTTCAA	0
ACACCCACCACACACATGCCACTCCCAGGCA	0
ACCCACCCACATCACATGCATCTCCCGGCCC	0
CCTCCCCTGACACACATGCAGGCCTGCTGTT	0
TAGTACAAACCTCACCTGATCATGTTTCCAT	0
CCTTGGCCAACACATGTGCCTCCAAGGAGCG	0
ctgggcttgggtcatgtgctctcacttaaac	0
agtaggaggtgccacgtgcacaggaacaatg	0
TCCTCTCCAAGACACCTGCAGGTGCTACCAG	0
ggcatgaggtcacacatgcaagcttttagcc	0
AAGAGGGAAAGCCACGTGCCTGTATGAGCGT	0
GCGGGGGATGGGCACCTGCATGAATGTGGTA	0
gacggccccgggcacctgcatatgatgtgtg	0
TCCCCTCAACCTCACCTGCCCACCCTGATTT	0
CCCACCAGGACACACCTGCCCAAGGACACAC	0
cccctggcttctcacctgcattgctgcatta	0
tacagctgctgacacctgcagctctgttcct	0
CTCACATCCAGGCACCTGCTCCAACAGGGGG	0
TAGCTACAGTGACACCTGCTGTCAGGCTTGA	0
CCCATACATGCACACATGCATACTCACTCGT	0
tcattcattTCTCACATGACCACAACAAGAG	0
GGGGATCGCTTTCACATGCTCCTGTGTGTCC	0
CATATGGAAAGGCACCTGCACTTTTCAAACT	0
CATCCCCGTACACACATGCTCTGCTCAACAC	0
TTCCAGGGCCCTCACCTGCAGATCTGCAGAT	0
TGCCCTTAGGGACACCTGCTGATATGAGAGT	0
TCCAGGAGCAGGCACATGCCCTAGGCTGGCC	0
TCTTCGCTGTGTCACATGACCGCGGGCGCGA	0
ATGGGGAGGGCTCACCTGCCAAAAACCAGCC	0
AAATGGAAGTCACACCTGCCCCCCGGAGGCA	0
GACGCACACACACACATGCATTCAGGAACAC	0
atgcctttgagacaccTGCAGACTGTTGGAT	0
CCCCTCGATTCACACGTGATTATTCAGCAAA	0
GACGCGCCCGCTCACCTGCTTTTTTTTTTCC	0
cgtgcatctgctcacctgctcaccatctgtc	0
TCAGGGTGCAAACACATGCCCACAAAACACA	0
GAGCCACTAACACACGTGCTTCTCTGCTGCA	0
ACTTGAATATCTCACATGATCACCTGAAGTT	0
CCCACGCAGGCTCATGTGCAGGAAAGAGTAC	0
GAGCTCATGCCTCATGTGCTCATCTTGGGCC	0
GGCAACAGGCCACACCTGCAGTTTCCCCTTC	0
ACACCACAAACACACGTGCGTGCACACAAAC	0
CAGCCTTGCCCACACATGATCCAGATGGTTG	0
CTATTTTGAGGTCACCTGCAAAGGGAGTTCA	0
GCAGCTGGAAGTCACCTGCCGGGCAGGAGCT	0
GCTCCAGGGGGTCACCTGCTCCATGCAAGAT	0
acggaagtggctcacatgccctctgtgaact	0
cacacacgcccacacatgcacaGCCTCAGCC	0
CTCTGGAGAGCTCACATGAACTGACTTCTTT	0
CTGCAGCGTTCACACCTGCCTGATGGGGGCC	0
CTTCAGTAAGGTCACGTGCCCATCCACAGAT	0
ccacctggctgtcacgtgaagaggagactcc	0
GAAGGCCCTCCTCACCTGCTGTGGGCAAAAG	0
AGGAGTGACTCGCACCTGCCCCTCTGGGACT	0
TCCCAGCCACATCACATGCCCCTGAGGACAG	0
GCCATAATGTGGCACCTGCTGTGTGTTATCC	0
CCCCTGTCCCCTCACCTGCCCTGAAGGGACA	0
acacaggcaccacatgtgcaggccgaccaga	0
GATACACCCAGACACATGCAAGCCTGAAAAC	0
TCTCAGAGTGAACACATGCACCCGAACAGTT	0
cctcatggttctcacgtgctagtagaggagg	0
aggctgacatgacacatgctcttactcatgc	0
CCTGCCCCCAGGCACATGCTTACAAGTCTCG	0
TGGCATTTCGCACACCTGCTTTGGTCCCCCA	0
GACCAGGCCCCTCACGTGCTGCACGACCAGC	0
ACATTACGCAGACACATGCTGCCCTGTGTGT	0
GGGTGATTCTGACACATGCTTGAGAGCCATA	0
TTGGTTAAAGGTCACATGCAGCTATAGTGCA	0
CAGAGTTCGAGGCACCTGCCCATTTCCTTCC	0
agctgatgtggtcacatgcctaagttttgac	0
GTGGTTTCTGCCCACATGCACCTCCAAAGAG	0
aggagcccctgtcatgtgcttgctccatgtg	0
Ggccaccggccacacgtgcctgctgagcatg	0
cacaggcacacacatgtgcacacacagatgt	0
tttgcttaggcacacctgcagtccctgtaag	0
CACATGGCCACACACATGCTCGAGCTATGCT	0
TGTAGCACCTGGCACATGCTCTGTCACTGTA	0
AACACCCAGTGACACGTGACTAAGCATGCCC	0
CCCACACTCAGTCACATGCACAGCTTAAAGC	0
CCTCTGAAGAGGCACATGCCAACAACATTGG	0
cccgtgatgacacacgtgaactgagttgcca	0
CTTCGGTTTCCCCACGTGCAAAGGTGTGGAG	0
TACTGCAGACCTCACCTGCAGGGTCTCACTC	0
gccttgagagcacacctgaacaaaggggcag	0
accatgacatgtcatgtgctctccataccaa	0
AGCAAATGCAAACACATGCCCCCAAGCAAAG	0
CCTGTCCCTGCTCACCTGCCACCAGCAGGGC	0
TCCTCTCAGCCACATGTGCTGGGAGTTGAGG	0
GCTTTCTTGAGGCACATGCACACGgttatag	0
CACCCCTCAGGCCACGTGCTCTCTCTTGCAG	0
GCTCTGTAGTGTCACCTGCCGGCAGGGGGCA	0
ACGCACCTCCCACACCTGCACCTCAACAGCA	0
AAAGCATCATCTCATGTGCTTCGTTAAACTC	0
ATGTTTCATTTTCACGTGCTAGTCTCTAAAC	0
gctgtctcgggacacatgcactctgtgggct	0
GGTAATCGCAGGCACATGCTGGGAGCCAGGC	0
gaacatctccgtcacctgccaaattccccca	0
GACCACGGGTCACACCTGCATCCAACAAAAA	0
TATGCAACTGGACACATGATCCATTTGAGGT	0
TGGACAAAGGGGCACCTGCAGCTTGCAAACC	0
GCCACCGCCCGTCACCTGCCCGGCGCTCCTC	0
AAGCGTCCCTGTCACATGCCTTGCCCCTCTT	0
CCTCAGTGCACACACCTGCACCCCTGCCCCT	0
tggagcgagagtcacatgaacagatctctgt	0
TTCAGAAGGCTTCACATGCTCTGTAGGGTGG	0
ctcaaaCACACACACATGCAGAAACTAACCA	0
TCCGAGGGAGCACACGTGCGTCCTCTGGGTG	0
CTTCTCTCTGGTCATGTGCTCTCCCACCACG	0
CCAGAAAGAGCACACATGCATGAAAACATTT	0
cagggtttctgtcacctgcagccatgagcca	0
GCCCAACAGTGACACCTGCTGGAGAACTAGA	0
CTCAAGGGTTTACACGTGCATTTTTACTATT	0
CCACCACCACCCCACGTGCAGGTTACAACCT	0
GGCAGACTCTCTCACATGAATCTACCAAGGA	0
CTTAGAAGTGGACACGTGAACTCTTACACAG	0
CATTAAGATGCTCACATGCAGGTGGGTGCCC	0
AGCTGAGGCCCACACATGCTCAGTTTAGAGA	0
ACCCTGGAGACACACATGCTCTGACACAGAC	0
ctgccataaggacacatgcacacatacgtcc	0
TGGGGACCCCCACACATGCAGGGTGGGGGGG	0
CGCATGGCTGCACACATGCTGTCCTGTTACT	0
acagtgagttgtcacgtgctctgttggtata	0
ctctcatctccacacatgaagagaaaaaacc	0
aggagaaaagcacacatgctgtatgagtttt	0
GCCAGCCTATCACACATGCAATCTCACCTCA	0
GCCAGCCTATCACACATGCAATCTCACCTCA	0
GCCGCAGAGACCCACGTGCCTGGGAGCCCGG	0
gcagaaccatgtcacatgaccttttctggct	0
CTATGGCCATGTCACATGATCACCATGGTTG	0
ATCAGAATAAGCCACATGCACCTTCTGAAAC	0
TCACCATTTGTTCACGTGCTTTGAGTCAAGG	0
TTGCTATATACACATGTGCACACACACATAT	0
accaccccaccacacctgcctggctccatgc	0
ctgccGTCGGCACACGTGCAGGTCTGCAGGG	0
TGATGGTCCTGTCACCTGCTGGGCGAGTTTT	0
CCGCCGCGCAGTCACCTGACCCGCCAGGCCC	0
TATCACCTCCCACACATGCTGTGCTCAGGCT	0
CTTGCAGTTAGACACATGCAACAAAAACCAC	0
GCCCACCCAAGCCACGTGCCTTCTTGGTGTC	0
AGCCCTGGGAGACACATGCCACCCCTGTCCC	0
GAGGCACAATCACACATGCACACAGGTGCAG	0
AGCGGCTTCAGTCACATGCTTTTCAGGTGAA	0
ACCTAACCAGGGCACCTGCTCACCCCTTCAG	0
GGGCCCCGCTGGCACCTGCCGCCCTCCGCTC	0
GGTCTGTGGCGACACCTGCTGGCCGTCCGTG	0
gtgacaaccagtcacatgacctcatccagat	0
gcagggaagacacacctgctcctaaccactt	0
cgggcgtggtgacacatgcctgtaatcccag	0
AAGAGGCCGGCGCACCTGCTGGCGGGTGCTT	0
aagtcctgggctcacgtgatcctctcgtctt	0
ttggctgggggtcatgtgcttgggtataaga	0
gcaatgtggggtcacctgcctaacatcacag	0
GCGACCAGCGGTCACATGCCTGAAAAGAACT	0
ggccagagtagtcacatgaccccacccaggc	0
GGCCACGCCAGGCACCTGCTGGCCTCAGAGA	0
AGGCTCTGGTCACACGTGCATCTTGAGATCT	0
GGCTCCTGCTGACACATGCCTGTGTGCTCAA	0
acttgctcgggccacgtgaccagccctgcac	0
TGCTGCCGCCCTCACCTGACCTTCTCACTGT	0
ATAGCAGAGTGACACATGCTTCTGAAAACTG	0
GGAGTCTGCTGGCACCTGCTCCCCTGCACAC	0
CCTGAGGTCTGGCATGTGCAGGCGCCTGGCC	0
GGAGATCTCAGACACCTGCCTTTGAAGCTGT	0
CAGAAGCCTGATCACATGCCCACAACGGAGC	0
AGCTTTGAGAGTCACATGACCTCTGCCTGTG	0
gaggaaggagcgcacctgctgtggtcgggga	0
tcatacggctcacatgtgccttgtcagctgg	0
AACCCCACCTGACACGTGCCCGAGGGCAAGG	0
GGCCTAACCCGTCACCTGCCACCTCCGGGCA	0
GCTAGAACCTCACACATGCTGGTTTTGCTGC	0
TGCGCGTGGGCACACCTGCTCCGTGAAGCGT	0
ACCCGCTCTGCGCACGTGATGCCCCGGCCAG	0
TGAGAGGCCAGGCACCTGCTCAGTCCCTAGC	0
CAGAAGGTGGGGCATGTGCACAAGGCAGCAG	0
ctcctgcaatggcacctgccgcagctcaggt	0
cacacacatacacacatgaatacacacacac	0
ATTCCTTTACCTCACATGACCCCAGCAACTG	0
ACTTTTCCGGGGCACCTGCTGGGCATCATGC	0
CGGAGCCCCGCTCACGTGCTCCCGCCCGGCG	0
AATCCTGAGACACATGTGCAGGAGAGGGCAG	0
tcagctgaatcacatgtgctgagagtatggg	0
TGCCTTCGTGCGCATGTGCAGTAGCTGGATT	0
TACGAAACTGCTCACCTGCTGAATGCACCCG	0
TGTTTTTCCTGTCACCTGCCCCATTTGAGGC	0
agtcaccaccatcacgtgcaatctcaaagcc	0
gaggctttccctcacctgcctcttccctctc	0
CGCCGTGTGTGCCACATGCACCAGGACCGAG	0
GCATGGACAGGCCACATGCACATGGTATCAG	0
CTCATCCCCTCTCACCTGCATTTCTGGTACC	0
CACAGCTTCTGTCATGTGCCCAGCACTCAGC	0
agacgtacaccacacatgcacaaatacaccc	0
AACTTCCCGTCACACATGCTCTGGAGGAAGA	0
GGATCCTAGAGCCACGTGCTCCTGTACATAT	0
TGTCTCCGGGGGCACGTGCAATACAGCGCCC	0
aggctgtggtcacacatgctgtagtaactag	0
TCTGCTGTCCCACACCTGCCTCCCTATGCCT	0
tccccagggccacacctgcaagtagcacaga	0
CACCAAGAAAGTCACATGATTTTCTTATAGT	0
GGGACTTTTACACACATGCACCTGTTTCCAG	0
ACTTCCTCATTTCACATGCACTGTCATGCTC	0
ctaaaagtaggtcacatgcccgttcctaacc	0
GTGCCTCCCAGGCACATGATCTTCTCAGAAA	0
ctaggattgggtcacatgccccaggctaagc	0
GAGAGCTGATGTCACGTGCTGCTAGGTGAGT	0
ggtagtctttcacacctgctgtgaggttttt	0
CTGATGAGGTCACACATGCTAATGAGCAGTG	0
GTGGAGCAGCCGCACATGCTAGACTCCGCTT	0
TGGCTTAGCAGACACATGCAGATTTAGGACT	0
AAACATCGAAGGCACCTGCATTGCGCCCCCA	0
TGAGAATGCACACACCTGCTTTGCAAATTGA	0
GGGCTGTGTCTTCACATGCCCTGTGGAGTGT	0
gaggaactgaatcacatgcagcttTTCTAAG	0
GCCTTGAGTTCACACATGCTTCCGGGACTTG	0
GGAATAGGGAGACACATGCCAGTAGGGAGAA	0
tccagcccaggtcacatgcccacttctgacc	0
AAACCAGCCCCACACCTGCCCCTGCCCAGAA	0
GGGGAAGAGCGGCACCTGCAGAGCTTTGGAG	0
TCCCTGGTTTGGCACCTGCTGAAGGCCCTGC	0
GGCACCTTAAGTCACATGCTAGGAAATGCCT	0
CCCAGCCGCAAACACGTGCTTCTTTGGCTCC	0
GCCTCATTCTCTCATGTGCTTCTAAACCCAC	0
CTCCTAGACACTCACATGCATCCCCAGGGGA	0
aacactgccactcatgtgcacagaagttctc	0
CACCGGCGCACACACATGCACCCACCTCAAC	0
AGGCTTCTGAGTCACCTGCTTTGTGAACAAC	0
GGACATGGATCACACCTGCTGGGATGGAAAC	0
TTGTGTTGGCTACACGTGCACTAATGAGGCA	0
GCCCCAGAGGGACACATGCACAGAGGCGCAC	0
cccacttacactcatgtgcaccacccagtgg	0
CCGGGCTGGAGTCACATGCTTTCACTCTTAA	0
TCACTGCGGAGACACCTGCCCTCCTGCCTGC	0
ttagggccttcacacgtgctgttccctcctg	0
CCCACCTGCCCACACATGCCTGGTGGTAGGC	0
GGTCCTCAGTGTCACATGCCAGCCAAGCTCA	0
GGGTAGTCAACTCACATGAAGTGAAATTGGC	0
TTATCTCCAAGTCACATGCTATCTTGAGTGG	0
TGTAGCTCTTGACACATGCTGGCTGGGAGCC	0
ATGAAGGGCCAACACATGCCCCCAGTTAGCA	0
gctaagctcagtcacatgACTGCTCAAATGC	0
cacacacacacacacatgcacgcaTTGCGTA	0
TTCTCCAGGCCTCACCTGCCTCTCTGGTCCC	0
CCAGTCCTAGCTCACCTGCTCTTCACAAGCC	0
AGCCCCAGCCCTCACCTGCAATCTACTCCCT	0
AGATCAGGACCACACATGCACATCCTTGACT	0
TCCGTGTCCACACACATGCATAGTCTCATGC	0
CTGGTGAGCAGTCACCTGCAGGCTTCCTGGG	0
gtcttcgtgagtcacgtgatttccccccctT	0
CCAAGAAGGAGACACATGATCACCATGTCCA	0
TTCCTAAGCACCCACGTGCCCTGGGCTGCCC	0
gccaggctgagtcacatgaccacctctgagc	0
CAGTACCTGGGTCACCTGCAGCAGTACGTGG	0
CAGCTGGCGAGGCACCTGCAGCTGGGAAGGC	0
TGTGACCAAGGTCATGTGCTTAGAAGTCAAG	0
GTTAAAAAACCACATGTGCAGATCAGCAGTG	0
gctcaTAATTCTCACGTGATGAAGCCTCTct	0
GCCTGGAGGTGTCACCTGACCTAAGCTAAGC	0
GTTAGGAGCCCACACATGCAAAGAATCTGCA	0
tcctgtttgggtcacatgcccagctttcaac	0
GTCACCAAAGGTCACCTGCAAGTAAGACATT	0
TGCTCTGTGGGACACCTGCCTGGAGGCCCAG	0
actcCCTGTGGTCACATGCCTGGTAGGCCTT	0
GGGAGCCAGCCACATGTGCCGGCCATCACTG	0
ctttgattgggtcacatgcccactcctgaac	0
TTAGcgcgcacacacgtgcacgcacacgcac	0
ACTCACCAGAGACACCTGCTCCCCCAATAAC	0
ACACACGACACACACATGCCTACCCACACAG	0
gtgtaggatggacacgtgactcacagtgagc	0
CGGCAGGTTGGCCACGTGACCCCATCTGGGA	0
ACCCCTCCCTCTCACCTGCTCTGCCTCCACC	0
GACAGAGTTGCTCACCTGCATAGCACCTTCC	0
GCCTCGTGAAGTCACATGACCCCACCACCCA	0
GTGGCGCTGTGGCACGTGATCTGAGCCTCCT	0
TTGCCCAAGAAGCACATGCACCGTGAAATAC	0
ccagaattcagtcacatgatcacaaccaact	0
acgaggcacacacaTGTGCATGTCAGCATGT	0
TGCTAGCAGGGACACATGCCTGAGGTCCTCC	0
gctatcagatctcacgtgaactcactatcgc	0
TAGCAAGACTTACACGTGCCTTTTTTGTTAG	0
GAGGTGGAGTGGCACCTGCTGGCCCACCCCA	0
GGTTGTTAAACCCACATGCACCAAAGGGCAA	0
GACTCCTCGGCACACCTGCTTCCTGCTAAGA	0
gcctagcatggtcatgtgcacctggtcagaa	0
GATATGCAGCCACACATGAAGTTAGGCAACT	0
CGGTATATATGACACATGCCTCCTGCCCCCT	0
AGGGCAAGCCCACACCTGCTTGTTTGCAGTT	0
CCCCAATCCTGGCATGTGCAGTGCTCCGGGT	0
CTCACTAGGTCtcacctgcatttcaatagcc	0
TTTTACCACTCACACGTGACTCGTGGGGTGG	0
ttctcggctcctcacatgcccctccctcttc	0
TGCCCTGATTGACACCTGCATAGGGGTGGGG	0
tacaaatgcacacatgtgcactgcccacatg	0
TATTCATCTACTCACATGAACTCATACCACA	0
CTTGCTCCCCGGCACCTGCTCCTCTCCTCTC	0
GGAAGATCCGGTCACCTGCTCCGGAGCCTGC	0
TCTCTGAAGCATCACGTGCTCCATGCTGGGC	0
GCCCTGCCTGGCCACGTGCTTGCTCTTGCCT	0
cgtacactcgcacacatgcacacacacacac	0
GCCGCGGGAGGTCACGTGATGCCGGGGCTGT	0
TCATGAACTGGACATGTGCACACAGAGGCAC	0
acaagactgtctcatgtgaacataggccagc	0
GCAAGGGCTCCCCACGTGCCATGCACTGGAT	0
GATGTCGCTATACACGTGAACTGCCACATTG	0
TGGCCACTATGACATGTGCTCATGAGTTGGA	0
taatcccactctcacatgaccctgtttcatt	0
TCAGTTCAGCCGCACATGCCCTCATCCGCAA	0
GGCCTGTGGTTTCACATGCCCAACCCAGCTC	0
tgctgctaaagtcacctgctgctaaagtcac	0
GGACGCCCAGCGCACCTGCAGCGCGCCCTGC	0
CAGGTCTAGAGCCACGTGCAGGTAGTCAGCG	0
ccttgacaaggtcacatgaacagaaagtcag	0
ttggcctttggtcacatgaccatggctagct	0
GGTGGACAGAGTCACATGATCCAGGCCCAGC	0
GCTGAGAAGACACATGTGCCCGAAGGTTTCT	0
GAGAAAACAGGTCACCTGCTGCTGCTTTGCA	0
AAATATGGATGACACATGCTTGCATTGTTTT	0
caaGACTCCTGTCACCTGCTGCGTTAGTGAC	0
gacatcacctgtcacatgaccacatgtcaca	0
TTTCATCAGGCGCATGTGCAGGTATAGTTTC	0
cacacgcacactcacatgcacacacacacag	0
cactcagacacacacatgcatacacgcacat	0
CCCTGTCCCTCACACGTGATTCCTACTTAAT	0
cttttacagccacacctgcttcgctcctgtc	0
TGGGGATCTGCTCACCTGATCCCCACTCAGC	0
GTAGCACATGGGCACCTGCTGGCTTCTAGCC	0
TGGGGGCCATCACACCTGCCCTGTGCAGCGG	0
GTGCACcacccacacatgcactcactcatat	0
acagaaaattcacacctgctCTAAGAGATAA	0
GCCTTCCAATCACACCTGCCCTTCTCAGCGT	0
TGAAGCACAGGGCACGTGCAGGTGCTGGGCT	0
cagctgccgcgtcacgtgcttgcgtgatttc	0
ATCTCCGTCAGACACATGCTTTCTTCACGGG	0
ggtgaagcaagtcacgtgatcataggacagg	0
ccacaggcagcacacatgcccaacactgaac	0
ggaagattacctcatgtgaacagaaagaact	0
gcagtgttgagtcacatgccttaaaggtcaa	0
tcccttctcacacacatgcatatccacaccc	0
tgggctgcttGTCACATGATGTACTTCCGTG	0
caccaggtggcgcacatgcaggactgctctg	0
CCTCCCTGCCCTCACCTGCTGCGGGGGAGAT	0
CGGGGTCTCTGGCACCTGCCCCGCAGCTCCC	0
acaactgagcctcacatgctgactaataacc	0
TCTTTTGTTTGACACATGACCTCATCTAATA	0
tcctgggagtcacacatgaacttctgcttac	0
AAGGCCTCTTTTCACGTGCACCGGCATCCAC	0
tttcaaaaggctcacgtgattaggtcagggc	0
GCTTGAGAATGACACATGCAGAAAGCTTGAG	0
cacataggcacgcacATGCATGTGCAGTCAT	0
cacgcgcgtacacacatgcacataggcacgc	0
ACTGGTcacgttcacgtgcacacatgcgcgc	0
gtagagttaacacacgtgcacattacggaaa	0
GCGCTCATCTCCCACGTGCTGAGTCATGGCT	0
TCTGCAGATGCACACCTGCCCTGGGGGGAGC	0
AAAACCAGGGCACACGTGATGGGCATGCCCC	0
GAACTGCCAGGGCACATGCACACAGGGCTTT	0
agcctcaggggtcacatgccatcatttctgc	0
ggggtgtggtgacatgtgcctgtcccagcta	0
CCAAGGCCCCATCACCTGCACCTGCTTCAGC	0
TTTGCACACACACACATGCACACATACAAAC	0
CTGCTTGGAGGACACCTGCCTGTTACCTGGC	0
GCCGTTTGGGCACACCTGCATCCGTCCTACC	0
acagactagggtcacgtgctcatccttgagc	0
ATCCTGGGTGCTCACATGCATGCTACCTAAT	0
CCCTGGAACACACACCTGCCTCTCAGATTAG	0
TCCCCTACAACACACATGCCTTCCTGTCGCA	0
tgcccacagtgtcacctgctcattggtgccc	0
CCGCTCCCCTCTCACCTGCACCTTAGGGTAG	0
TTCATTGTGACACACATGCATGCCAACTACA	0
tccagcttgggtcacatgcccatcccttctc	0
AGGGCTCTGCCACACCTGCTCCACGGGTGCC	0
aaaattaggtggcacatgcctgtagtcacag	0
tactcatcatgtcacatgcaaaaaacatctt	0
cacacacacacacacatgctcattcagaatc	0
CAAGTACTGTCCCACGTGCCttttttttttt	0
TGTGGCCCACCTCACCTGCATCTTCTGTGAG	0
CCTGCAGTTTGGCACCTGCAGCCCCAAAAGC	0
catacatacacacatgtgcatatgatctcag	0
GATGGGGCAGGACACGTGCTGGGGGACTGGG	0
GATGACATCACCCACATGCACAGGAACGATA	0
CATGCAGCAAGACATGTGCATTGTAAGTGTT	0
CTCTGTGCCTGCCACATGCACCTACCCCACA	0
cgggacctgactcatgtgctcagaggcgtcc	0
gccacaccaggtcacatgctgaccagtcact	0
TTTGCGCCCTATCACGTGCTCTTGCTGTCCC	0
ctgagaagcggacacatgatccaagaagggc	0
gaaacccagcgacacctgctggccagtgtgt	0
CCCGGTTCGCGTCACATGCCAGCCCCTGGCC	0
AATCTCTCTCCTCACCTGCTCACTCACACTT	0
ccagccccgagtcatgtgcccacccctggga	0
CCCACCAGGGGCCACATGCACCTGGAGAACA	0
GTCCCCCTGTGTCACCTGCTGAGAGACCTCG	0
GCCCTTCACAGACACCTGCTGGTCCCTCCCA	0
GTCTCTGCCTCTCACATGATCACACTCCTGT	0
TGTAGCAGTTGCCACGTGCTGCCACTAGGTG	0
GCAGGacagacacacatgctcttgcacgcgc	0
actgctaacgatcacctgcactcatggcggg	0
CGCACCTTGTGGCACATGCACACACAACCAC	0
GACCTCCCCACACACATGAACACACCCGTGC	0
GTCACTCCCTCACACCTGCACACAAGTGCTG	0
AAACATGGTGATCACATGCATGTCTTTGCCT	0
CTCCTGACCTGGCACGTGCACAAGACTGcat	0
TCATTGCAAACTCACCTGCACCATCTAGAGG	0
AGAGCTGCCTGTCACCTGCATCCAAAGCCAC	0
actagcctcccacacctgcccttgcccccat	0
GGGAGGAATTCACACCTGCATGGCTGAGGCT	0
ggtgaagcaagtcacgtgatcacaggacagc	0
AGCCAGGAAACACACATGCAAAATATATACG	0
tatttgttaagtcacatgccattatatttga	0
CATCACGCCAGGCACCTGCCCTGCCTGGCCA	0
TGGATCTGCCCTCACGTGCGTGGGTCCTCCT	0
agtccacggtcacacgtgctgcaccaaatct	0
caccaaatctgtcacctgctgtcttccaagt	0
CTGCCCTCAAGTCACGTGCTGATTTTAGCTC	0
GCCAGCCTGGCTCACATGATGGCGTGAGGGG	0
TTAAAAGAGTGACACATGCTTGTAATTCTGC	0
AACTGCCTTTCTCACCTGCTCACCCTTGCCT	0
GTGCCAGAGGGTCACATGACTCGCGTTCAGC	0
AGTACTAGCACTCACCTGCAAAGTCTTGCTG	0
ATGAGAGGGCGACACCTGCTGGTGAAAAGCC	0
ACCCCAAAACCTCACCTGAACAGCTGAACAG	0
CTATTTGGGTGACACATGAAGAAGACAAGTG	0
CCAGGAGGGCCGCACCTGCCTCGCTCGCTGG	0
TAATGATGCACACACATGACCTTTTGAGAAA	0
AGTCCTCTGCCCCACGTGCCTTCCTCGGAGG	0
TTAAGAGTGTCTCACCTGCTGAACGCTGTGA	0
CTCTGTATCTCTCACATGACTCACTGCCCCT	0
aaaaaaaGGGCTCACATgaccgagtgtggtg	0
AGGCTTCCCGCTCACATgcccccgcgacgcg	0
CTGAACACATGACACATGCCTGCCCTGTCCC	0
cttaacaaggcccacgtgcaagagacagtat	0
GTTGCTCACGCTCACATGCTGTGGCCCATGA	0
TTGTGTCATCCACACATGCAAAAAACAGCTC	0
CTGGGACTTTCGCACCTGCCTGGGAGGGAGA	0
tgggattacaggcacatgccaccacacctga	0
TTTGAACACTGACACATGCAGATATTTTCTC	0
GGGTTTCTCACTCACCTGCAAATTGGTGCCC	0
CCACCCGGATCACACCTGCTTTCTCCTCACT	0
TCCCCACTCCCGCACCTGCCTGTCCTCCTTC	0
GGGTGATATCGGCACCTGCTGCATAGGGTGG	0
AGTGGGTGTACGCATGTGCCCACCCACACTT	0
AGGGACTGTGGTCACCTGCAGGGCCAGAGAC	0
CACGCTATCAGACACATGCTGGCTTATCATT	0
GAGCGGCCTTCGCACCTGCCTGTCTCACCTC	0
GCCGGGTGTGCGCACCTGCCCGCCGGGCAGC	0
CACCCTGCAGGGCATGTGCCCCAAGCACCAG	0
ctctcACACACACACATGCACACATACACTG	0
GCCTTCCCTGCACACGTGCCTGCTGCTTCCT	0
CTGTGTATGTGGCATGTGCAGGCAGCAGCAG	0
CTAAAGTGAACACACCTGCTCTAGAGAGCCC	0
CTGCTGGGGACACACGTGCCTCTCCTGCCCA	0
ccaggcctgggtcatgtgctcatctcttgag	0
tacatgcctacacacatgcatacacacatac	0
catgcctacacacacgtgcacacacatacat	0
GAGCCCTGGTGACACATGCTCCCTCCCGGAC	0
ACACCTGGCTGACACCTGCTGACAGTAACTG	0
TCTGTGCCTTCGCACATGCAGCTCCCCTGCC	0
TGTCCAGGAACACACCTGCCCACCCAGATAC	0
CTGCGGTCAGGACACCTGCCGTGCCCTCCCA	0
TTCCCCTGCTGGCACCTGCTCTCACTGGCAT	0
TCCCCATTTAGACACATGCCTGTATTTACCA	0
TACACATGCACACACATGCACACATCCACAG	0
CAGGACAGAGCACACATGCAGAAGCCAGAAA	0
tttcacccagggcacatgctagcaccgtgcc	0
caagccctctcacacatgcaagcctgcttcc	0
AGTCATCTCTcacacatgcacacatacacac	0
GTATCTCCCTCTCACATGCCTGTCAGTAGGA	0
TGTGCTCATGCTCACATGCACATGCATCTGC	0
tgagggcagggccacgtgcctctgaaagccc	0
ctgaactcTTAACACATGCCCTACAGCAAGT	0
GGTCCTGGTACTCACATGCACTTGTAAGACA	0
GAGGCACAGAGGCACCTGCTCCAGGTGTGCC	0
atgaggaaatgacacctgccttctagaagtt	0
cgcgcacacacacacatgcacgcGGAACCTG	0
cacaggcgcgcacacatgcacatgggcctgc	0
ACCAGCGGGAAGCACGTGCAGGTCCTGGCCA	0
tacatgtgtacacacatgcatacacaggtac	0
GATCCTTGCTCACACCTGCCCAGCCACCTGA	0
AAGCCACCTTGACACATGCATATACACAATA	0
CCACTTCCACCCCACGTGCTCCTGGTGTCTG	0
TCACCTTCCTGTCACCTGCCCTTCTCATTCG	0
GCTTCCTCACGACACCTGCCTGCTTTCTTGT	0
CCCAAAACAGGGCACCTGCACAGCCTCCCCG	0
CTTCCTTATAAACACGTGAAGCCACCCTCCA	0
AGCTTTAAAAGGCACGTGCAGTGGCTCCTCA	0
GCATTCCCCACTCACCTGAACTTGACTTTCC	0
acattctgctgacacctgctggtatgatcaa	0
TGAAATCTGGGTCACGTGCACCAGGCCATCT	0
TCACTCTGAACTCACATGCTACTGTGCCTCC	0
TACTCAGAGGCACACGTGACCCTCGGTGTGG	0
actcattgtggtcacatgatttaagttctgg	0
ACAACAGGATGACACATGCCTGGGACTTTCC	0
CTTCGCTGTGGTCACCTGCACAGCCAGACCA	0
GGGGCCCTAGGTCACCTGCTGGCCGTCCATC	0
GAGGTAGAATGACACGTGAAGGCTAGCGGTT	0
ttccagatctgacacatgctgatcctCCCTG	0
ACAAGGAGTTGTCACGTGCTCTGGGTGAACT	0
CAGGCCCAGCCACACCTGCCGAGTCAGGATT	0
TCCTGCTGCACACATGTGCCTGCAAGTGCTC	0
gtgaaactaacccacgtgccaccccctggcg	0
ATCCTCAGCACACACATGCTGGGGACAGGAG	0
ACGTAAGAACCACACATGCTTAGTGTCATGT	0
CATCATCACAAGCACGTGCACTTTATTGAAT	0
cgcccacaCTATCACATGCCCTGAATAATGG	0
CTCATGCCTGCACACCTGCCTCAGGGATGCC	0
GAGCCCAGAGCACACGTGCACACCACAGGCG	0
ggacacatgactcacgtgaccttatcaatca	0
CCCCAGCGCCGGCACCTGCTGCCGCTGCCCT	0
CTGATAGGTTCACACATGAAGGGAAGGTTCT	0
TCTCTCACTTCTCACCTGCTTGCACTTGGGA	0
TGACTCTCCTCTCACCTGCAGGTGGCACCAC	0
ACTCTGGGACGTCACGTGATGCCCAGGCCAG	0
GGCAGATCGCCACACCTGCCCCATGGGCCTC	0
CAGCCTCCCTCACACCTGCCCCTTCTTCCTG	0
TCTCTCCCATGTCACCTGACCCCTACTCCAG	0
GGTTAAATTCCACACATGAACTGTGGTTGAA	0
aaaagccttcggcacctgcagggcctgctcc	0
GGCTTTGGTGCCCACATGCACAGCCACGAGA	0
gccagctccagtcacatgactctcccgccag	0
CCCTGGGATGCACACCTGCTGCACCCAACAC	0
GGAGGCCAGAGGCACCTGCCCCATAGCCACC	0
GGATGGGCAACTCACGTGCCCTTTCACAGTG	0
ccaagcctgtctcacctgccagaccatgaac	0
AAACTGCCCAATCACGTGCAACCAGGCAGGC	0
TTTGTACACACTCACCTGCCCCTGCCTGTCC	0
TGCCCAAATCCACACCTGCATAAGAATTTGA	0
catacacacccacacatgcactcacactcat	0
GCCCTTTCCGGTCACATGACCTGACACTCGC	0
AACCGGCAATGTCACATGCTCGTCACTCATT	0
GATGAGGGGTGACATGTGCTCTGCCTCTAAA	0
ATCCTGAGAGAACACGTGCTCTGGGTCACGG	0
CTGTGGCCCCGACACCTGCACACCTGCCAGA	0
AGAACAGCAGGGCACATGCTGCTGCCTTCCA	0
TTGTTCCTCCCACACATGCCAATAAAGATGA	0
tgatgggagtctcacatgattattcctgaag	0
gcctgagccaatcacgtgctctgggacagcc	0
GCTAGCTTGGATCACGTGCTCATCACTGAGC	0
CCGCGACCTCCGCACCTGCCTCCCGCCCGGC	0
ACACTGTGTGGTCACATGCAGAACTGCAGAC	0
aaatgagatggtcacctgaactagatagttg	0
TTTTTACCTCGTCACATGCTGAGCACCGTGG	0
GCTCTGCCTGCCCACGTGCCCATCTGCTGGG	0
CTCTTGCCTGGACACCTGCTCACTTTCTCAG	0
AAAGTGTGGGCTCATGTGCTGGGGGCCACCT	0
CTCTCCTACCCACACGTGCTGGGATCAGGAG	0
CCCTCCCGCGCCCACGTGACCCGCTCTGCGC	0
CCAGCCTGTCCTCACATGCAGAGAGTTCCGG	0
TGGAACCCCGGCCACGTGACCTCTCAGCACC	0
ACACAATACCCACACATGCATATACCCTTCT	0
GTCTAAAAAGGTCACATGATTTTATTACAAA	0
TCCTGCAGGTCTcacatgcacacgcacacac	0
AGAACTCACACCCACGTGCTGACCTATAATG	0
GCCAGGCGTGATCACATGCCCAACACTCCCC	0
GCAAGCAGACCACACCTGCTGTTTCCACACT	0
TTTTTTGGATCACATGTGCCCTGGACTAGAA	0
CGGGCTCCCTGGCACCTGCCGGTAAAGCAGC	0
TCTCTCCAAACTCACGTGCTAGATCAGGCTA	0
GACAGGAAGAAGCACATGCACGTCCACACCT	0
TCCTGTAGCAAACACGTGCAGTTTTGTTGTT	0
TGCAGAACTGGGCACCTGCTGCAGCTTTCAG	0
ATCCGAATGACTCACCTGCAAAGTCATTAAG	0
CAGCTGAGAAGGCACCTGCACTCCCTCTCCA	0
GCTGAACTAACTCACCTGCAGGGCTGGGTCT	0
GGGTGTTGCACACACATGAACCTGTCTGTCA	0
GGCAGGGCCTCTCACCTGCTCGGACTGCAAA	0
AAGGCTTGTGGGCACCTGCCCCCGAGCTGAC	0
CCTGCTTTGGGGCATGTGCTCTAAGAAGGTT	0
cctatacatgcacacatgcctctattcagtt	0
CGCGGCATGGGTCACCTGCACAGGAGGTTTT	0
TCCTGTCCCGCACACCTGCCTCATTGGAAAG	0
AGACGTTGCAGCCACGTGCTGGCCTTCCCGG	0
GAAGCATTGACTCACCTGACCACTTCCTCTA	0
agatgaaaagctcacgtgcaggccgggcgcg	0
GGTGCTGTGACTCACCTGCTCTTAGCCGCAG	0
GGCTGCACTGCACACCTGCACAACCTGCCTT	0
GGCCTCGGCGCTCACGTGACTCCGAGGGGCT	0
CCCTGATATGTACACGTGCACACCACACACT	0
ATGACTCAGTGTCACCTGCCTTCCTCTGCTG	0
GTTAGCTGTTCTCACCTGCACACATTTATGA	0
ccaagcctgagtcacatgcccactgtctgga	0
AGGAAACAGTCACACCTGCCTCACAGATGAT	0
TGCACTCTAAGACACCTGCTGAGTTTTAGGT	0
tccatcttgactcacatgctctcttctaaac	0
TATGCAGATGATCACATGCAGATGTCTCTGA	0
TCTCTAATGGGACACATGACCACACAGTTCA	0
ggattgagataacacgtgccaagtgcttgga	0
gcagtgtatggtcacatgactgaatccacat	0
ATTACCTGAAGCCACGTGCCGGATAGCATCA	0
GGCTAACAGTGACACCTGCAGTTTAACCTGC	0
CTCCCAAGCTCTCACATGCCTCCTGGGAAGA	0
cagttgtcttcacacatgctctgctgaccaa	0
CCAACCCACACACACCTGCCTCAGTCCCGGA	0
GGAGCTCTGGCACACGTGCAACTAAGGGGAA	0
[truncated: 6,171 more rows]
