# Supplementary material for: Relationship between histone modifications and transcription factor binding is protein family specific
Source: Genome Res. 2018 Mar;28(3):321–33. doi: 10.1101/gr.220079.116 (PMC5848611; doi:10.1101/gr.220079.116)
Supplement: Supplemental Material [file supp_gr.220079.116_Supplemental_Material.zip › Supplemental_Material/BHLHE40/BHLHE40_pwm.txt]

MEME version 4

ALPHABET= ACGT

strands: + -

Background letter frequencies (from
A 0.25 C 0.25 G 0.25 T 0.25 

MOTIF BHLHE40
letter-probability matrix: alength= 4 w= 11 nsites= 20
0.102885345482156 0.434573525689699 0.399329283725639 0.0632118451025057
0.308086560364465 0.0331561629967097 0.199063528220704 0.459693748418122
0 1 0 0
1 0 0 0
0 0.917046317388003 0 0.082953682611997
0.181915970640344 0.0700455580865604 0.748038471273095 0
0 0 0 1
0 0 1 0
0.244178688939509 0.7541761579347 0.00164515312579094 0
0.419450771956467 0.269235636547709 0.0218299164768413 0.289483675018983
0.128321943811693 0.39819033156163 0.232915717539863 0.240572007086813
