# Supplementary material for: Relationship between histone modifications and transcription factor binding is protein family specific
Source: Genome Res. 2018 Mar;28(3):321–33. doi: 10.1101/gr.220079.116 (PMC5848611; doi:10.1101/gr.220079.116)
Supplement: Supplemental Material [file supp_gr.220079.116_Supplemental_Material.zip › Supplemental_Material/BHLHE40/BS.bed]

chr10	11209726	11209737	AGCACGTGCTC	1	-
chr10	70809165	70809176	GGCACGTGCCT	1	+
chr10	96253450	96253461	GGCACGTGCCT	1	-
chr11	102419474	102419485	CACACATGCAT	1	+
chr11	111272901	111272912	GGCACGTGCAG	1	-
chr11	71542013	71542024	GGCACGTGCAG	1	+
chr12	11923191	11923202	CTCACGTGCCT	1	+
chr14	59598769	59598780	GGCACATGCTG	1	+
chr15	59311263	59311274	GGCACGTGCCT	1	-
chr15	97683686	97683697	CTCACATGCCT	1	-
chr17	31198194	31198205	CTCACATGCAT	1	-
chr17	76724785	76724796	CTCACGTGCTT	1	-
chr18	4256937	4256948	CACACGTGCTC	1	-
chr18	43542663	43542674	GTCATGTGCTG	1	-
chr18	67696130	67696141	CACACCTGCAT	1	-
chr19	2617036	2617047	GTCACGTGCTG	1	-
chr1	117171315	117171326	AACACGTGCTT	1	-
chr1	160622079	160622090	AACACGTGCTG	1	+
chr1	196930192	196930203	GCCACGTGCAT	1	-
chr1	200076232	200076243	CACACGTGCCC	1	-
chr1	27768924	27768935	GGCACGTGCCT	1	+
chr1	82068684	82068695	ATCACGTGCTA	1	-
chr1	94876914	94876925	TTCACGTGCTT	1	-
chr2	109269116	109269127	CACACATGCAT	1	+
chr2	113258847	113258858	ATCACGTGCAC	1	-
chr2	174937003	174937014	CTCACGTGACC	1	-
chr2	18005096	18005107	GGCACGTGCAG	1	-
chr2	37858301	37858312	CACACATGCAC	1	+
chr3	125235550	125235561	GGCACATGCCT	1	+
chr3	129894171	129894182	GGCACGTGCAT	1	+
chr3	17067426	17067437	GACACGTGCGC	1	-
chr3	183247736	183247747	AGCACGTGCAA	1	-
chr3	78922928	78922939	GTCACGTGAAA	1	-
chr3	87854928	87854939	TACACGTGCAG	1	-
chr4	117322625	117322636	GTCACGTGCAA	1	-
chr4	154398536	154398547	GGCACGTGCAA	1	-
chr4	18077681	18077692	CTCACGTGAAC	1	-
chr4	22741780	22741791	GGCACGTGATC	1	-
chr4	33514276	33514287	GTCACATGACC	1	-
chr4	42649178	42649189	CACACGTGACT	1	+
chr4	54882908	54882919	CTCACCTGCTC	1	-
chr4	86701885	86701896	GGCACATGCAC	1	-
chr4	88053387	88053398	GTCACGTGCAG	1	+
chr5	100192262	100192273	CGCACGTGCAG	1	+
chr5	110431899	110431910	CTCACGTGACA	1	-
chr5	176600615	176600626	GGCACGTGCCT	1	-
chr5	39238965	39238976	CACACGTGAAA	1	+
chr5	41835945	41835956	AGCACGTGCAT	1	+
chr5	89814652	89814663	GTCACCTGCTG	1	-
chr6	161445742	161445753	GGCACGTGCTG	1	+
chr6	50246612	50246623	CTCACGTGCCT	1	-
chr6	53352089	53352100	TTCACGTGCTT	1	+
chr7	28544830	28544841	CACACATGCAC	1	+
chr7	33376629	33376640	CTCATGTGCTT	1	-
chr8	104418783	104418794	CTCACCTGCCT	1	-
chr8	11151357	11151368	TACACGTGAAC	1	-
chr8	128191016	128191027	CTCACGTGATG	1	-
chr8	89288542	89288553	AACACGTGCAC	1	-
chr9	114798243	114798254	CTCACGTGATC	1	-
chr9	117155284	117155295	GGCACGTGCAC	1	-
chr9	132783723	132783734	CCCACGTGCCA	1	+
chr9	875750	875761	GACACGTGCAT	1	+
chr10	112038490	112038501	CACACGTGCAA	1	+
chr10	114286199	114286210	CACACATGCAC	1	+
chr10	114290805	114290816	GTCACGTGACC	1	-
chr10	116252658	116252669	CTCACGTGCTG	1	-
chr10	18657848	18657859	GTCACGTGCAG	1	-
chr10	34939335	34939346	GTCACGTGCAG	1	-
chr10	5887189	5887200	CTCACGTGACT	1	-
chr10	73979360	73979371	GGCACGTGCCT	1	+
chr10	76437763	76437774	GGCACATGCCA	1	-
chr11	26654639	26654650	AACACATGCAC	1	-
chr11	32595013	32595024	CTCACGTGCCT	1	-
chr12	10437992	10438003	CTCATGTGAAC	1	+
chr12	108959978	108959989	GCCACGTGCCA	1	+
chr12	110806298	110806309	GGCACATGCCT	1	+
chr12	15112262	15112273	CTCACGTGATC	1	-
chr12	33759855	33759866	CACACCTGCCT	1	+
chr12	39284486	39284497	ATCACGTGCTG	1	+
chr12	4225608	4225619	CTCACATGCCA	1	-
chr12	66444688	66444699	AACACGTGCAC	1	+
chr12	67010906	67010917	CACACGTGCAG	1	-
chr12	69941177	69941188	CTCACCTGCAG	1	-
chr12	96828194	96828205	CTCACGTGACA	1	+
chr13	100004179	100004190	CACACGTGCTT	1	+
chr13	100006292	100006303	CACACGTGCAG	1	+
chr13	109285313	109285324	GGCACGTGAAG	1	-
chr13	32484541	32484552	CACACGTGACT	1	-
chr13	33778332	33778343	GACACATGCTG	1	-
chr13	41543650	41543661	ATCACGTGCAG	1	+
chr13	42853385	42853396	CGCACGTGCAC	1	+
chr13	70617976	70617987	GTCATGTGCTG	1	-
chr13	75915278	75915289	CACACGTGCAC	1	-
chr13	77888258	77888269	ATCACGTGCTA	1	-
chr13	81051282	81051293	CACACGTGCAC	1	-
chr14	22957164	22957175	CTCACGTGATT	1	-
chr14	65071659	65071670	CACACATGCAT	1	-
chr14	98700814	98700825	TGCACGTGCAG	1	-
chr15	39985397	39985408	AACACATGCAC	1	+
chr15	54810648	54810659	GACACATGCCC	1	+
chr15	63822652	63822663	GGCACGTGCCT	1	-
chr15	68573620	68573631	TTCACGTGCTA	1	+
chr15	75384258	75384269	CTCATGTGCTT	1	-
chr15	80260314	80260325	TGCACGTGCAC	1	-
chr15	94807017	94807028	GACACGTGCAA	1	-
chr16	23869062	23869073	CGCACGTGCGC	1	-
chr16	69379938	69379949	CGCACGTGAAA	1	+
chr16	85931199	85931210	GACACGTGCTG	1	+
chr17	57904322	57904333	CACACGTGCAT	1	+
chr17	8758980	8758991	TACACGTGCCA	1	+
chr17	8762922	8762933	ATCACGTGATC	1	+
chr18	36327197	36327208	CTCACGTGCTC	1	-
chr18	46695769	46695780	TGCACGTGCAG	1	-
chr18	56317379	56317390	GTCACATGATC	1	-
chr18	57590500	57590511	GACATGTGCCT	1	+
chr18	8607986	8607997	GGCACGTGCCT	1	+
chr19	10521563	10521574	TTCACGTGCAT	1	+
chr19	39356328	39356339	GGCACGTGCCG	1	-
chr19	7411650	7411661	GACACATGCAC	1	-
chr1	111760015	111760026	GTCACATGACC	1	-
chr1	145502516	145502527	AACACGTGCTG	1	-
chr1	160522408	160522419	ATCACGTGCTT	1	+
chr1	168133112	168133123	GGCACGTGCCG	1	-
chr1	168489637	168489648	GGCACCTGCAG	1	-
chr1	171685006	171685017	GGCACGTGCCT	1	+
chr1	174175840	174175851	ATCACGTGCAC	1	+
chr1	194799731	194799742	GTCACCTGCAA	1	-
chr1	198888936	198888947	GTCACATGAAT	1	-
chr1	205260846	205260857	GGCACGTGCCT	1	+
chr1	206290180	206290191	GACACGTGCCT	1	+
chr1	222110545	222110556	CACATGTGCAC	1	+
chr1	235108321	235108332	GCCACGTGCTG	1	+
chr1	235151576	235151587	GTCACATGCAC	1	-
chr1	52219884	52219895	GGCACATGCCA	1	-
chr20	17937140	17937151	GGCACGTGCAT	1	+
chr20	47654651	47654662	GGCACGTGCCT	1	-
chr20	48304305	48304316	CACATGTGCAT	1	-
chr22	31889541	31889552	CTCACGTGATC	1	+
chr22	31943137	31943148	GGCACGTGCAC	1	+
chr22	39838431	39838442	GGCACGTGCCT	1	+
chr22	42933297	42933308	GACACGTGCAG	1	+
chr2	14446547	14446558	GCCACGTGCAC	1	+
chr2	146668211	146668222	CTCACGTGATG	1	+
chr2	154148414	154148425	TGCACGTGCAG	1	+
chr2	186120472	186120483	AACACGTGCTA	1	-
chr2	191566536	191566547	GTCATGTGCCC	1	+
chr2	199596962	199596973	CTCACGTGAAT	1	+
chr2	201727387	201727398	GACACGTGAAA	1	+
chr2	209159965	209159976	CTCACGTGCTA	1	+
chr2	209344285	209344296	CTCACGTGCTT	1	+
chr2	228605532	228605543	GGCACGTGCCT	1	+
chr2	26469801	26469812	CCCACGTGCAC	1	-
chr2	54906015	54906026	ATCACGTGCCT	1	+
chr2	64432736	64432747	CACACGTGCAC	1	-
chr2	66976243	66976254	CCCACGTGCAA	1	+
chr2	85191007	85191018	CCCACGTGCCT	1	-
chr2	98528002	98528013	CTCATGTGCAC	1	+
chr3	113253474	113253485	CTCACGTGCAA	1	-
chr3	152016588	152016599	GACACGTGAAT	1	-
chr3	152189677	152189688	GGCACGTGCCT	1	-
chr3	165157667	165157678	TTCACATGCCC	1	-
chr3	171532117	171532128	GTCACATGCTA	1	-
chr3	189426414	189426425	AGCACGTGCAA	1	+
chr3	189814208	189814219	AACACGTGCTT	1	+
chr3	31662242	31662253	ATCACGTGCAC	1	+
chr3	45906967	45906978	CACACATGCAC	1	+
chr3	4887874	4887885	CTCACATGAAT	1	+
chr3	49062914	49062925	CACACATGCAC	1	-
chr3	66126753	66126764	TACACGTGCTC	1	-
chr3	98274567	98274578	GGCACATGCCT	1	+
chr4	102005901	102005912	GGCACATGAAC	1	-
chr4	122107050	122107061	ATCACATGCAG	1	+
chr4	134999448	134999459	TACACGTGCTT	1	-
chr4	147196711	147196722	CTCACATGACT	1	-
chr4	154402829	154402840	GTCACCTGCCA	1	+
chr4	175849460	175849471	GACACCTGCAC	1	-
chr4	3047310	3047321	AACACGTGACC	1	-
chr4	31293132	31293143	GGCACATGCCT	1	-
chr4	40464468	40464479	CCCACATGCAC	1	+
chr4	54927455	54927466	CTCACGTGACG	1	-
chr4	84141175	84141186	GTCACCTGCAT	1	+
chr4	84180460	84180471	GGCACGTGCCT	1	+
chr4	89196728	89196739	GTCACATGCCT	1	+
chr4	89978375	89978386	GTCACGTGACT	1	-
chr5	158466149	158466160	AGCACGTGCAG	1	-
chr5	171431863	171431874	CCCACGTGCAC	1	+
chr5	55285238	55285249	TGCACGTGCAC	1	+
chr6	106614172	106614183	GGCACATGCCG	1	-
chr6	111049847	111049858	GTCACATGCAG	1	-
chr6	112087865	112087876	CTCACGTGATG	1	+
chr6	11261110	11261121	CACACGTGCTC	1	-
chr6	113973355	113973366	CTCACATGATC	1	-
chr6	137037496	137037507	GGCACGTGCAG	1	+
chr6	137549275	137549286	GTCACATGCAA	1	-
chr6	137710669	137710680	TGCACGTGCAC	1	-
chr6	139499692	139499703	CTCACGTGCAA	1	-
chr6	143132310	143132321	GGCACGTGCAT	1	+
chr6	143828947	143828958	GGCACGTGCCT	1	-
chr6	158314480	158314491	GTCACGTGCCA	1	-
chr6	15897365	15897376	CTCACGTGACC	1	-
chr6	20204513	20204524	ATCACGTGCCC	1	-
chr6	230636	230647	GTCACCTGCCT	1	+
chr6	27783995	27784006	GGCACGTGCCT	1	+
chr6	36527389	36527400	GGCACATGCTG	1	+
chr6	99932541	99932552	GGCACGTGCCT	1	+
chr7	130711281	130711292	AACACGTGAAC	1	+
chr7	130741965	130741976	AGCACATGCAC	1	+
chr7	137379245	137379256	CTCACGTGCAG	1	-
chr7	145699836	145699847	GACACGTGCAG	1	-
chr7	28191674	28191685	CTCACATGATG	1	+
chr7	36981162	36981173	CTCACATGACC	1	-
chr7	50369547	50369558	CACACGTGCCT	1	+
chr7	89868009	89868020	CTCACCTGCTG	1	-
chr7	90387057	90387068	GGCACGTGCCT	1	-
chr8	11394065	11394076	GGCACGTGCCT	1	-
chr8	128576856	128576867	GGCACATGCAC	1	-
chr8	18613404	18613415	ATCACGTGCTC	1	-
chr8	22313544	22313555	CTCACCTGCCT	1	-
chr8	39369195	39369206	GTCACGTGAAT	1	+
chr8	6590787	6590798	GACATGTGCTC	1	+
chr8	8612057	8612068	GGCACGTGCTG	1	+
chr8	90516129	90516140	GACACGTGCAC	1	-
chr9	107527613	107527624	GTCACATGCTA	1	+
chr9	35636323	35636334	ACCACGTGCAC	1	+
chr9	3608096	3608107	TACACGTGCAT	1	+
chrX	118756653	118756664	GCCACGTGCAG	1	+
chrX	19776789	19776800	ATCACGTGCTA	1	+
chrX	19867672	19867683	GGCACGTGCCT	1	+
chrX	24037778	24037789	CACACGTGCAC	1	+
chr10	101469799	101469810	CACACATGCAT	1	+
chr10	105523749	105523760	CTCACGTGAAC	1	-
chr10	1096688	1096699	CTCACGTGCAC	1	+
chr10	109774821	109774832	CTCACATGCAC	1	+
chr10	111829639	111829650	GTCATGTGCTT	1	-
chr10	112033359	112033370	GTCACGTGCAG	1	+
chr10	11217949	11217960	CACACATGCAT	1	+
chr10	12095699	12095710	GGCACGTGCAA	1	+
chr10	12401270	12401281	CCCACGTGCCA	1	-
chr10	127379860	127379871	CTCATGTGCCT	1	-
chr10	14050622	14050633	GTCACATGCTC	1	+
chr10	14058212	14058223	TTCACGTGCTA	1	+
chr10	14424029	14424040	TTCACGTGCTG	1	-
chr10	17552699	17552710	GGCACGTGCCT	1	-
chr10	17599661	17599672	CTCACGTGCCT	1	+
chr10	24671191	24671202	AGCACGTGCAA	1	+
chr10	24684046	24684057	TTCACATGCCC	1	-
chr10	27088419	27088430	TGCACGTGCTC	1	-
chr10	27147069	27147080	CACACGTGAAC	1	+
chr10	2992516	2992527	CACACGTGCCG	1	-
chr10	3089416	3089427	TGCACGTGCAC	1	+
chr10	33269589	33269600	GTCACGTGCTC	1	+
chr10	34388279	34388290	AGCACGTGCAC	1	-
chr10	3871177	3871188	GTCACGTGAAG	1	+
chr10	4060439	4060450	CACACATGAAG	1	+
chr10	60766437	60766448	GACACGTGATT	1	-
chr10	6094817	6094828	CGCACCTGCCC	1	-
chr10	64996327	64996338	GTCACCTGCTT	1	+
chr10	6507926	6507937	CACACCTGCTT	1	+
chr10	69932365	69932376	ATCACGTGATG	1	+
chr10	70302993	70303004	CTCACGTGATG	1	+
chr10	70849912	70849923	CACATGTGCAG	1	-
chr10	77302078	77302089	CTCACGTGCTT	1	-
chr10	77585140	77585151	ATCACGTGCCT	1	-
chr10	85484634	85484645	GTCACGTGCCC	1	+
chr10	88558627	88558638	CTCACATGCAA	1	-
chr10	89829916	89829927	CACACATGCAA	1	-
chr10	98508045	98508056	CACACGTGACA	1	+
chr10	98970457	98970468	CACACGTGCCT	1	-
chr11	107434608	107434619	TTCACGTGCAA	1	-
chr11	109957919	109957930	CACACGTGCAA	1	+
chr11	118095770	118095781	AACACGTGCCT	1	+
chr11	119131094	119131105	GGCACGTGCCT	1	-
chr11	120370049	120370060	GCCACGTGCAT	1	-
chr11	120501111	120501122	TGCACGTGCTC	1	+
chr11	121293722	121293733	GGCACGTGCTT	1	-
chr11	122940164	122940175	GGCACGTGATG	1	+
chr11	128414802	128414813	AGCACGTGCTG	1	-
chr11	131759390	131759401	GTCACATGCAA	1	-
chr11	131794135	131794146	GTCACATGCCA	1	-
chr11	133418714	133418725	CGCACGTGCAT	1	-
chr11	13343135	13343146	GCCACGTGCCG	1	+
chr11	22454024	22454035	CGCACGTGCCG	1	+
chr11	27718678	27718689	CGCACGTGCAC	1	+
chr11	31905833	31905844	GCCACGTGCAG	1	+
chr11	34022751	34022762	CTCACATGATC	1	-
chr11	37472458	37472469	AACACGTGAAC	1	-
chr11	3900875	3900886	GTCACCTGCTT	1	-
chr11	44578589	44578600	CACATGTGCCC	1	+
chr11	5521945	5521956	GACATGTGCAC	1	-
chr11	65903461	65903472	CCCACGTGCCT	1	+
chr11	67354400	67354411	GGCACGTGCTG	1	-
chr11	68272347	68272358	GGCACGTGCCT	1	-
chr11	74811347	74811358	CACATGTGCTC	1	+
chr11	78757081	78757092	TACACGTGCAT	1	+
chr11	83649472	83649483	AGCACGTGCAG	1	+
chr11	88218081	88218092	CACACGTGCAC	1	-
chr11	95921961	95921972	CACATGTGCTT	1	-
chr11	9665530	9665541	TTCACGTGAAC	1	-
chr12	107368525	107368536	GTCACGTGAAA	1	-
chr12	111085748	111085759	CCCACGTGCAC	1	-
chr12	117125906	117125917	AGCACGTGCAA	1	+
chr12	123926180	123926191	GTCATGTGCTT	1	+
chr12	12538102	12538113	GTCACGTGCTC	1	-
chr12	125389450	125389461	CCCACGTGCTT	1	+
chr12	125406813	125406824	CTCACGTGCGG	1	-
chr12	125903519	125903530	GCCACGTGCAG	1	+
chr12	127421103	127421114	CTCACGTGCTG	1	-
chr12	131311047	131311058	GCCACGTGCAC	1	+
chr12	131358533	131358544	GGCACGTGCCT	1	-
chr12	16084851	16084862	GACACGTGAAA	1	-
chr12	17037277	17037288	CTCACCTGACC	1	+
chr12	20047959	20047970	GTCACATGCTG	1	+
chr12	25446727	25446738	GTCACATGCTC	1	-
chr12	28046498	28046509	GGCACGTGCCT	1	-
chr12	46781199	46781210	ATCACGTGCAC	1	-
chr12	46863934	46863945	CTCACATGACC	1	-
chr12	5177948	5177959	GTCACGTGCAA	1	+
chr12	53973599	53973610	GTCATGTGCAT	1	-
chr12	64062379	64062390	CTCACGTGCTC	1	+
chr12	68385054	68385065	GGCACATGCTA	1	+
chr12	68436328	68436339	ATCACGTGCAC	1	+
chr12	69555770	69555781	GTCACGTGAAG	1	-
chr12	91403350	91403361	CTCACCTGCTT	1	+
chr12	92797653	92797664	TTCACATGCTC	1	+
chr12	93389488	93389499	CACACGTGCAC	1	+
chr12	93503793	93503804	CTCACGTGCTA	1	-
chr12	93594528	93594539	CTCACGTGCCT	1	-
chr12	97686538	97686549	CTCACCTGCTG	1	-
chr13	100768355	100768366	ATCACGTGCTG	1	-
chr13	100827857	100827868	GACATGTGCTG	1	-
chr13	109248187	109248198	GACACGTGCAC	1	-
chr13	111111582	111111593	GACACGTGCTT	1	-
chr13	24791973	24791984	GGCACGTGCAG	1	-
chr13	27752238	27752249	CTCACCTGCCC	1	+
chr13	28856720	28856731	CACACGTGCAC	1	+
chr13	29211084	29211095	GTCACCTGCCC	1	-
chr13	30767857	30767868	GCCACGTGCTG	1	-
chr13	30948134	30948145	GTCATGTGCTT	1	+
chr13	33757064	33757075	CTCACGTGCAG	1	+
chr13	40026088	40026099	TGCACGTGCAT	1	-
chr13	40690262	40690273	CTCACGTGCTT	1	-
chr13	41046693	41046704	CTCACGTGCTC	1	-
chr13	42951995	42952006	CACACCTGCTC	1	-
chr13	46742716	46742727	CTCACGTGCTG	1	-
chr13	46947249	46947260	GGCACGTGCCT	1	-
chr13	51491242	51491253	GTCACATGCAG	1	+
chr13	63099984	63099995	ATCACATGCAC	1	-
chr13	77900158	77900169	GGCACGTGCAA	1	+
chr13	79968067	79968078	AGCACGTGCAC	1	-
chr13	80354478	80354489	CACACGTGCAC	1	-
chr13	84837613	84837624	GTCACATGCCC	1	+
chr13	93886529	93886540	TTCACGTGCAA	1	+
chr14	103113162	103113173	CACACGTGCGC	1	+
chr14	22694523	22694534	CACACATGCAC	1	-
chr14	25381033	25381044	TGCACGTGCAC	1	+
chr14	31553800	31553811	TTCACGTGCTA	1	+
chr14	31731485	31731496	GTCACGTGCCT	1	+
chr14	36402027	36402038	GACACGTGCAA	1	-
chr14	50522775	50522786	TGCACGTGCAG	1	-
chr14	51223239	51223250	ATCACGTGCAG	1	-
chr14	52076762	52076773	ATCACGTGCCT	1	+
chr14	53593654	53593665	CTCACGTGATT	1	-
chr14	53987508	53987519	GACACCTGCTG	1	-
chr14	54168110	54168121	CACACGTGAAC	1	-
chr14	61808174	61808185	GACATGTGCAT	1	-
chr14	64407360	64407371	TTCACGTGCTG	1	+
chr14	68750413	68750424	AACACGTGCTA	1	+
chr14	71950148	71950159	CTCACATGAAT	1	-
chr14	71965930	71965941	GGCACGTGCCT	1	+
chr14	72521822	72521833	GGCACATGCAT	1	-
chr14	76813316	76813327	GGCACGTGCTT	1	+
chr14	89737416	89737427	GTCACGTGCAC	1	+
chr14	89802962	89802973	CTCACATGCTG	1	+
chr14	92823228	92823239	GGCACGTGCAG	1	+
chr14	93527867	93527878	CTCATGTGCCC	1	-
chr14	94435477	94435488	CACACATGAAC	1	-
chr14	99884749	99884760	CTCACGTGATG	1	+
chr15	23032386	23032397	GTCACATGCAG	1	+
chr15	34611024	34611035	CTCACGTGACC	1	+
chr15	41780238	41780249	CACACGTGCGC	1	+
chr15	48104994	48105005	CACACCTGCCT	1	+
chr15	49764072	49764083	GACACATGCAG	1	+
chr15	50108317	50108328	CACACGTGCTG	1	-
chr15	58712966	58712977	GGCACATGCTG	1	+
chr15	66682054	66682065	GGCACGTGCAA	1	+
chr15	77003899	77003910	CTCATGTGCTG	1	+
chr15	81344656	81344667	CTCACGTGCTC	1	-
chr15	86246713	86246724	CTCACATGCCT	1	+
chr15	86253828	86253839	GTCATGTGCCT	1	-
chr15	92614420	92614431	GTCACGTGCCC	1	-
chr15	94815611	94815622	CGCACGTGCTT	1	-
chr15	96804959	96804970	CTCACATGCTC	1	-
chr15	98503719	98503730	TGCACGTGCAC	1	-
chr16	10187632	10187643	GTCACGTGATC	1	-
chr16	10319680	10319691	GACACGTGCCA	1	-
chr16	10902239	10902250	AACACGTGAAG	1	-
chr16	10979215	10979226	GGCACATGCAC	1	+
chr16	11771335	11771346	CTCACGTGCAC	1	+
chr16	12128203	12128214	GGCACGTGCAT	1	-
chr16	13399091	13399102	GTCACGTGAAG	1	+
chr16	1767602	1767613	TACACGTGCTC	1	-
chr16	18798824	18798835	GACACCTGCCC	1	+
chr16	19505239	19505250	GGCACGTGCCC	1	-
chr16	23867986	23867997	GGCACATGCCA	1	+
chr16	27416937	27416948	CTCACATGCCC	1	+
chr16	27419633	27419644	AGCACATGCAC	1	+
chr16	29607050	29607061	CGCACGTGAAA	1	-
chr16	30470671	30470682	GGCACATGCCA	1	+
chr16	3860346	3860357	TTCACGTGCAC	1	-
chr16	46808839	46808850	GTCATGTGCTT	1	-
chr16	4799923	4799934	CTCACGTGATG	1	-
chr16	51441254	51441265	AGCACATGCAC	1	-
chr16	70199167	70199178	GGCACGTGATC	1	+
chr16	71810033	71810044	CTCACGTGATT	1	-
chr16	72643978	72643989	GTCACGTGATT	1	+
chr16	74363459	74363470	GGCACGTGATC	1	-
chr16	76611050	76611061	GTCACCTGCTC	1	-
chr16	77983560	77983571	GGCACGTGCAG	1	-
chr16	78995550	78995561	TTCACGTGCAA	1	+
chr16	84982909	84982920	GACACGTGCAC	1	-
chr16	85837358	85837369	ATCACGTGCAC	1	-
chr16	88663162	88663173	CACACGTGATT	1	+
chr16	89425161	89425172	CCCACGTGCAA	1	+
chr17	1119970	1119981	GCCACGTGCCA	1	+
chr17	18823314	18823325	CTCACGTGCCC	1	+
chr17	20170950	20170961	CTCACGTGCCC	1	-
chr17	2392898	2392909	GGCACGTGCCT	1	+
chr17	31994352	31994363	CACATGTGCAC	1	-
chr17	34329736	34329747	GGCACATGCCT	1	-
chr17	38228312	38228323	GGCACGTGCAG	1	+
chr17	42237032	42237043	GACACGTGACT	1	-
chr17	45298172	45298183	CACACATGCTT	1	+
chr17	46022737	46022748	GTCACGTGCCC	1	-
chr17	49195793	49195804	CACACGTGCCA	1	-
chr17	5276695	5276706	GACACATGCAG	1	-
chr17	56587650	56587661	CACACGTGCTC	1	+
chr17	64197003	64197014	CTCACATGCAT	1	+
chr17	65427736	65427747	CTCATGTGCCT	1	+
chr17	66462360	66462371	CGCACGTGCGG	1	+
chr17	70460044	70460055	CACACGTGCCC	1	-
chr17	73319750	73319761	GCCACGTGCTC	1	-
chr17	74423972	74423983	AACACGTGAAG	1	-
chr17	76713169	76713180	GCCACGTGCTG	1	+
chr17	76721648	76721659	CTCACCTGCTG	1	-
chr17	78126932	78126943	CACACGTGCAG	1	+
chr17	8095602	8095613	GTCACGTGCCT	1	-
chr18	11033688	11033699	GTCATGTGAAC	1	+
chr18	12996285	12996296	ATCACGTGCAA	1	-
chr18	13579054	13579065	GGCACGTGCCT	1	+
chr18	18679571	18679582	AACACGTGCCT	1	+
chr18	21315078	21315089	GTCACATGCAG	1	-
chr18	21631696	21631707	CACACGTGCTT	1	-
chr18	23807944	23807955	AACACGTGCCA	1	+
chr18	29237839	29237850	GTCATGTGCAC	1	-
chr18	34073393	34073404	GTCACGTGCCG	1	+
chr18	3495906	3495917	CACACGTGCTG	1	+
chr18	39591292	39591303	GTCACCTGCAT	1	+
chr18	43417848	43417859	GTCACGTGCAG	1	-
chr18	56638455	56638466	GTCACGTGCCT	1	-
chr18	57572213	57572224	GTCATGTGCAA	1	+
chr18	57617938	57617949	CACACGTGACA	1	+
chr18	60807415	60807426	GTCATGTGCAG	1	-
chr18	67616857	67616868	CTCACGTGCTC	1	+
chr18	73925193	73925204	GACACGTGCAG	1	-
chr18	74626557	74626568	CCCACGTGCCA	1	+
chr19	10349981	10349992	GGCACGTGCCT	1	+
chr19	14414461	14414472	GGCACATGCCT	1	-
chr19	35911401	35911412	GTCACATGCCT	1	-
chr19	45964400	45964411	TGCACGTGCAC	1	+
chr19	49342096	49342107	CGCACGTGCCT	1	+
chr19	54013306	54013317	CCCACGTGCCA	1	-
chr19	54707068	54707079	GACACCTGCAC	1	-
chr19	54885735	54885746	CTCACGTGAAA	1	+
chr19	7208513	7208524	CACACGTGCAC	1	+
chr19	7410404	7410415	CTCACGTGATC	1	+
chr1	101713738	101713749	CACACGTGCAA	1	+
chr1	107601437	107601448	CTCACATGATC	1	-
chr1	11039676	11039687	GACACGTGCAA	1	+
chr1	117081398	117081409	GTCATGTGCTG	1	-
chr1	117087759	117087770	CACACGTGATT	1	+
chr1	120186695	120186706	CACACGTGACA	1	-
chr1	12213509	12213520	ATCACGTGCTG	1	+
chr1	14366537	14366548	CACACGTGCAC	1	-
chr1	145159518	145159529	AACACGTGCTT	1	-
chr1	157352238	157352249	GTCATGTGCTG	1	+
chr1	160316915	160316926	GCCACGTGCCA	1	+
chr1	16157518	16157529	GGCACATGCCT	1	-
chr1	161688537	161688548	AGCACGTGCTG	1	-
chr1	168490314	168490325	ATCACGTGCAC	1	-
chr1	174755987	174755998	CTCACGTGAAG	1	-
chr1	175307791	175307802	GACACGTGCGG	1	-
chr1	1760054	1760065	GTCACATGCAA	1	+
chr1	181616629	181616640	GACACGTGCAC	1	+
chr1	182580668	182580679	CACACGTGCAG	1	+
chr1	183885351	183885362	CTCACGTGCTT	1	+
chr1	184813051	184813062	GTCACGTGCCT	1	+
chr1	187020862	187020873	CTCATGTGCTC	1	+
chr1	197151277	197151288	TACACGTGCCA	1	+
chr1	200855320	200855331	CTCACGTGACT	1	-
chr1	206918236	206918247	AGCACGTGCTG	1	-
chr1	207585118	207585129	GGCACGTGCCT	1	+
chr1	209939620	209939631	CTCACGTGCAC	1	-
chr1	211760719	211760730	TTCACGTGCTG	1	+
chr1	221917472	221917483	GGCACGTGCTC	1	-
chr1	222135200	222135211	GTCATGTGCCC	1	+
chr1	226198559	226198570	CTCACGTGCAG	1	+
chr1	233743161	233743172	GTCACATGCAA	1	+
chr1	235107882	235107893	GTCACATGAAT	1	+
chr1	235115614	235115625	GCCACGTGCTC	1	-
chr1	238027771	238027782	GACACGTGCGC	1	-
chr1	24139162	24139173	GTCACATGCCT	1	-
chr1	241696376	241696387	GTCACGTGCTC	1	-
chr1	246984702	246984713	CACACGTGCAT	1	+
chr1	25799266	25799277	GTCACCTGCTT	1	+
chr1	26030995	26031006	AGCACGTGCTG	1	-
chr1	26906260	26906271	CACACGTGCCA	1	+
chr1	33093511	33093522	GGCACATGCCT	1	+
chr1	36201556	36201567	GTCACATGCAT	1	-
chr1	42266418	42266429	GGCACCTGCCT	1	-
chr1	56703547	56703558	CTCATGTGCTT	1	-
chr1	56992626	56992637	CACACCTGCTT	1	-
chr1	66902245	66902256	CTCATGTGCCT	1	-
chr1	67804524	67804535	GTCATGTGCCT	1	+
chr1	79083451	79083462	AACACGTGCTT	1	-
chr1	8277531	8277542	CGCACGTGCAC	1	-
chr1	83945816	83945827	CACATGTGCAC	1	+
chr1	85425262	85425273	CTCACGTGCGT	1	+
chr1	85435630	85435641	GTCACATGCCC	1	-
chr1	91385101	91385112	GTCACCTGCCT	1	+
chr1	9139400	9139411	TGCACGTGCAC	1	-
chr1	93422783	93422794	GACACCTGCAT	1	-
chr1	93644174	93644185	AACACGTGCCA	1	-
chr1	9960648	9960659	CACACGTGACC	1	+
chr20	14833943	14833954	GTCACCTGCCC	1	-
chr20	15456300	15456311	CACACGTGCCA	1	+
chr20	20692172	20692183	GTCACCTGCTG	1	-
chr20	23606082	23606093	GACACATGCAC	1	+
chr20	34720854	34720865	TACACGTGCTT	1	+
chr20	35099077	35099088	ATCACGTGCAG	1	+
chr20	36325940	36325951	GTCACATGCCT	1	-
chr20	45834436	45834447	CCCACGTGCTC	1	+
chr20	45975014	45975025	GGCACGTGCTC	1	+
chr20	46122408	46122419	GGCATGTGCAG	1	+
chr20	46136258	46136269	GTCACCTGCAA	1	-
chr20	4707794	4707805	AGCACGTGCAG	1	+
chr20	47477241	47477252	GGCACGTGCCA	1	-
chr20	48449583	48449594	GGCACGTGCCT	1	-
chr20	49105121	49105132	GACACGTGCTA	1	-
chr20	5037779	5037790	ATCACGTGCAG	1	+
chr20	53263626	53263637	GACACGTGCCA	1	+
chr20	56346163	56346174	GGCACGTGCCC	1	-
chr20	62642469	62642480	CTCACCTGACC	1	-
chr21	16108700	16108711	GCCACGTGCCT	1	-
chr21	26835167	26835178	GGCACGTGCAC	1	+
chr21	30638237	30638248	GGCATGTGCAG	1	-
chr21	31012594	31012605	AACACGTGCAC	1	+
chr21	37885843	37885854	CTCACATGCCA	1	+
chr21	38835499	38835510	CACACGTGCCA	1	-
chr21	43832837	43832848	GGCACGTGCTC	1	-
chr21	43837807	43837818	CACACGTGCTC	1	-
chr21	45643291	45643302	CTCACATGCTC	1	-
chr22	22146182	22146193	CACACATGCAC	1	+
chr22	23274270	23274281	GGCACCTGCTG	1	-
chr22	29275936	29275947	CCCACATGCAC	1	-
chr22	36413858	36413869	CACACGTGCAC	1	+
chr22	40346564	40346575	CACACGTGCAT	1	-
chr22	42327928	42327939	AACACGTGCTC	1	+
chr22	43330564	43330575	CACACGTGCAG	1	+
chr22	43333620	43333631	CTCACATGCCT	1	-
chr22	50416302	50416313	GGCACGTGCCT	1	-
chr2	102399079	102399090	ATCACGTGCCT	1	-
chr2	102423436	102423447	CACACGTGCCC	1	-
chr2	102674168	102674179	GTCACATGCTA	1	+
chr2	109210935	109210946	CTCACCTGCAA	1	+
chr2	109248200	109248211	CACACGTGCCC	1	+
chr2	111616084	111616095	GTCACCTGCAG	1	+
chr2	111751663	111751674	AGCACGTGCAG	1	+
chr2	113463871	113463882	AACACGTGCAA	1	-
chr2	118818010	118818021	CTCACCTGCTC	1	-
chr2	11897443	11897454	AACACGTGATC	1	-
chr2	122729994	122730005	GACACATGCCC	1	-
chr2	122735130	122735141	GGCACGTGCTG	1	-
chr2	128508086	128508097	GGCACGTGCCT	1	+
chr2	134927573	134927584	GTCACCTGCCA	1	+
chr2	136445660	136445671	GGCACATGCTG	1	+
chr2	136763633	136763644	GGCACCTGCTC	1	+
chr2	137011432	137011443	GGCACGTGAAC	1	+
chr2	145024959	145024970	GTCACATGACC	1	-
chr2	149416065	149416076	GACACGTGCAG	1	-
chr2	150024131	150024142	CTCACGTGCAT	1	+
chr2	152683422	152683433	GTCACGTGATA	1	-
chr2	153782521	153782532	CTCACGTGCCT	1	+
chr2	157394692	157394703	GTCACATGCTG	1	-
chr2	158295800	158295811	GACACGTGCCA	1	+
chr2	158604290	158604301	CACACGTGAAT	1	+
chr2	160735850	160735861	CTCACATGATT	1	+
chr2	171017192	171017203	CTCATGTGCAA	1	-
chr2	175457564	175457575	CTCACGTGATC	1	+
chr2	182177570	182177581	CACACCTGCTC	1	+
chr2	191427947	191427958	CGCACCTGCCC	1	+
chr2	197809564	197809575	CTCACGTGCAG	1	-
chr2	198158669	198158680	GACACGTGATT	1	+
chr2	208195734	208195745	CACACATGCAC	1	+
chr2	213880747	213880758	CTCATGTGAAC	1	+
chr2	214012531	214012542	GTCACCTGCTT	1	+
chr2	216745845	216745856	GTCACCTGCTG	1	-
chr2	223389417	223389428	CTCACGTGCAT	1	+
chr2	227836751	227836762	CCCACGTGCAT	1	+
chr2	231794194	231794205	CCCACGTGCCC	1	+
chr2	232967300	232967311	CACACGTGCAT	1	+
chr2	233933799	233933810	CCCACGTGCTG	1	-
chr2	233945162	233945173	GTCACGTGCAC	1	-
chr2	238609404	238609415	CTCATGTGCAG	1	-
chr2	242927514	242927525	CTCACGTGCCC	1	+
chr2	24565162	24565173	CTCACGTGATT	1	+
chr2	25744795	25744806	AACACGTGAAG	1	+
chr2	37782709	37782720	AACACGTGCAA	1	+
chr2	38488302	38488313	CACACGTGCAC	1	+
chr2	42183026	42183037	CACACGTGCAC	1	+
chr2	45451607	45451618	GTCACGTGCCT	1	-
chr2	54801801	54801812	CCCACGTGCCT	1	-
chr2	61691640	61691651	CTCACATGAAT	1	+
chr2	62536981	62536992	CACACGTGAAA	1	-
chr2	63753238	63753249	TGCACGTGCAT	1	-
chr2	64407240	64407251	CACACGTGCGC	1	+
chr2	64957881	64957892	CTCACGTGCAG	1	-
chr2	68606667	68606678	GACACATGATC	1	-
chr2	68654654	68654665	GCCACGTGACC	1	-
chr2	69809512	69809523	CACACGTGCAC	1	-
chr2	7331301	7331312	CTCACGTGCCT	1	+
chr2	80757715	80757726	GACACCTGCTT	1	-
chr2	86079387	86079398	ATCACGTGATC	1	-
chr2	86295435	86295446	GTCACCTGCCT	1	+
chr2	9073007	9073018	GACATGTGCAC	1	-
chr2	9618239	9618250	GACACGTGACG	1	+
chr2	98583465	98583476	CACACCTGCCC	1	+
chr2	99086502	99086513	CGCACGTGACC	1	+
chr2	99087648	99087659	CACACATGCAT	1	-
chr2	99857239	99857250	CTCACATGCAT	1	-
chr3	100353879	100353890	CACACGTGCGC	1	+
chr3	100789271	100789282	GACACGTGCAC	1	+
chr3	113142684	113142695	GCCACGTGCAG	1	+
chr3	114175756	114175767	CCCACGTGCCT	1	-
chr3	122417249	122417260	CACACATGCAA	1	+
chr3	123199503	123199514	CACACGTGCTA	1	+
chr3	137049312	137049323	CTCACCTGCCC	1	-
chr3	140444451	140444462	CTCACATGACT	1	+
chr3	141099977	141099988	ATCACATGCTC	1	-
chr3	146269058	146269069	CTCACGTGCCC	1	-
chr3	14729099	14729110	TGCACGTGCAT	1	+
chr3	15201505	15201516	AGCACGTGCTT	1	+
chr3	152094579	152094590	CACACGTGCAT	1	+
chr3	15358160	15358171	CACACATGAAT	1	-
chr3	16414569	16414580	CTCACGTGAGC	1	+
chr3	17221478	17221489	CCCACGTGCAA	1	+
chr3	182234867	182234878	ATCACGTGAAT	1	-
chr3	183234172	183234183	GACACATGAAC	1	+
chr3	183251770	183251781	GTCACCTGCTC	1	-
chr3	189343545	189343556	CTCACGTGAGC	1	+
chr3	195964325	195964336	CTCACGTGACA	1	-
chr3	22164243	22164254	GTCACATGCTA	1	+
chr3	30395712	30395723	GACATGTGCAT	1	+
chr3	46134416	46134427	CGCACATGCAT	1	+
chr3	4880374	4880385	CTCACATGCCA	1	+
chr3	5432062	5432073	CACACGTGCAG	1	-
chr3	62212443	62212454	GTCATGTGCTG	1	-
chr3	66500064	66500075	GTCACCTGCCA	1	+
chr3	72296468	72296479	CACACGTGATG	1	-
chr3	97952346	97952357	GACACATGAAG	1	-
chr3	98489349	98489360	GCCACGTGCCC	1	+
chr4	103485698	103485709	CTCATGTGCTG	1	-
chr4	110345833	110345844	GACACGTGACT	1	+
chr4	113134389	113134400	CTCACGTGCAT	1	+
chr4	114677213	114677224	CGCACATGCTA	1	+
chr4	155086626	155086637	CACACGTGAAG	1	-
chr4	155254349	155254360	CGCACGTGCGG	1	-
chr4	164471564	164471575	GTCACGTGACC	1	+
chr4	165622924	165622935	ATCACGTGAAG	1	+
chr4	170407440	170407451	GACACGTGAAG	1	-
chr4	171341706	171341717	AACACATGCTC	1	+
chr4	185577833	185577844	ATCACGTGCTA	1	-
chr4	36185004	36185015	CACACGTGCAT	1	+
chr4	36334532	36334543	CACACATGCCT	1	+
chr4	38784568	38784579	CGCACCTGCAG	1	-
chr4	40198544	40198555	CGCACGTGCAC	1	+
chr4	40201943	40201954	GACACATGATC	1	-
chr4	40948858	40948869	CGCACGTGATG	1	-
chr4	41190796	41190807	GGCACGTGCCT	1	+
chr4	42352784	42352795	CACACGTGCAC	1	-
chr4	48198874	48198885	GTCACATGAAG	1	-
chr4	48229947	48229958	GCCACGTGCTC	1	+
chr4	51694	51705	CGCACCTGCAC	1	+
chr4	54438977	54438988	TGCACGTGCAC	1	-
chr4	79513308	79513319	GTCACATGATG	1	-
chr4	79700715	79700726	GACATGTGCAC	1	-
chr4	84271602	84271613	GTCACGTGAAT	1	+
chr5	10733355	10733366	CTCACGTGCCC	1	-
chr5	110616359	110616370	GACACGTGCAG	1	+
chr5	118368557	118368568	GTCATGTGCAC	1	+
chr5	122485966	122485977	CTCACATGCAT	1	+
chr5	131758529	131758540	GTCACATGCAG	1	-
chr5	132603585	132603596	CTCACGTGCCT	1	-
chr5	135409583	135409594	GGCACCTGCCG	1	+
chr5	137619122	137619133	GGCACGTGCAT	1	+
chr5	14174646	14174657	GTCACGTGATG	1	+
chr5	14209523	14209534	GACACGTGACA	1	-
chr5	142399743	142399754	CTCACGTGATC	1	+
chr5	14261506	14261517	CTCACGTGACT	1	-
chr5	142775323	142775334	GTCACCTGCAG	1	+
chr5	142962685	142962696	GACACGTGCTC	1	+
chr5	142972432	142972443	CTCACGTGACA	1	+
chr5	150972833	150972844	GTCACGTGCAG	1	+
chr5	156348060	156348071	GCCACGTGCCT	1	+
chr5	158368143	158368154	CCCACGTGCCA	1	-
chr5	160909212	160909223	AACACATGCAC	1	-
chr5	164169247	164169258	GTCACGTGAAC	1	+
chr5	166476210	166476221	CACATGTGCTT	1	+
chr5	180233757	180233768	ATCACGTGATC	1	-
chr5	18698442	18698453	CTCACGTGACC	1	-
chr5	27473588	27473599	CTCACGTGCAT	1	-
chr5	37738407	37738418	CTCATGTGCTG	1	+
chr5	40486709	40486720	GTCACGTGAAG	1	-
chr5	55367100	55367111	GTCACGTGCAA	1	-
chr5	6136238	6136249	GACACCTGCTG	1	+
chr5	6718630	6718641	CACACGTGCCA	1	-
chr5	72792877	72792888	GTCACGTGATG	1	-
chr5	77663644	77663655	AACACGTGCCT	1	-
chr5	80583910	80583921	GACACGTGCAA	1	+
chr6	105335431	105335442	GGCACGTGCAT	1	-
chr6	106328322	106328333	GACACGTGAAG	1	-
chr6	106359013	106359024	TGCACGTGCAC	1	-
chr6	112089215	112089226	ATCACGTGCTG	1	+
chr6	119675073	119675084	AGCACGTGCAT	1	+
chr6	12048204	12048215	GGCACGTGCCT	1	+
chr6	137094378	137094389	GCCACGTGCCT	1	+
chr6	138916108	138916119	GTCATGTGCTG	1	-
chr6	14089587	14089598	GCCACGTGCAC	1	+
chr6	14091677	14091688	CACACATGCAG	1	+
chr6	142568309	142568320	CTCACGTGCTC	1	+
chr6	14659360	14659371	GGCACGTGAAG	1	-
chr6	14735230	14735241	GTCACATGAAG	1	+
chr6	149360275	149360286	CACACGTGCAT	1	+
chr6	149368214	149368225	GTCACATGAAG	1	+
chr6	151086494	151086505	GGCACGTGCCT	1	+
chr6	15255962	15255973	AACACATGCTC	1	-
chr6	157130364	157130375	CTCACGTGCTA	1	-
chr6	157254409	157254420	CACACGTGCAC	1	-
chr6	158182667	158182678	TTCACGTGCAC	1	-
chr6	159235221	159235232	CACACATGAAT	1	+
chr6	161459706	161459717	CACACCTGAAC	1	-
chr6	16433766	16433777	GTCACGTGCAG	1	+
chr6	167365904	167365915	GGCACGTGCAC	1	+
chr6	18330854	18330865	TTCACGTGCTT	1	-
chr6	195994	196005	AACACGTGCAA	1	-
chr6	22063496	22063507	CACACGTGATT	1	+
chr6	227490	227501	GGCACATGCCT	1	+
chr6	24522874	24522885	GTCATGTGCTC	1	-
chr6	2855405	2855416	CTCACGTGAAA	1	-
chr6	3125105	3125116	CACACGTGCAA	1	-
chr6	313309	313320	GTCATGTGCAC	1	-
chr6	331947	331958	CACACATGCTC	1	-
chr6	37818890	37818901	GGCACATGCCA	1	+
chr6	39576993	39577004	GTCACCTGACC	1	+
chr6	41256359	41256370	GACACGTGACT	1	-
chr6	46143410	46143421	CACATGTGCAG	1	-
chr6	4781726	4781737	CACACATGCAT	1	-
chr6	51166926	51166937	CACACGTGAAA	1	-
chr6	52281562	52281573	GACACATGCAC	1	+
chr6	53676138	53676149	GTCACCTGCCT	1	-
chr6	628930	628941	CTCACGTGAAG	1	+
chr6	70591861	70591872	CTCATGTGCAG	1	+
chr6	7618722	7618733	CTCACGTGCTT	1	-
chr6	9521639	9521650	CTCACGTGATT	1	+
chr7	102920815	102920826	CCCACGTGCTC	1	+
chr7	104965885	104965896	GGCACGTGAAC	1	-
chr7	111495406	111495417	CTCACGTGCCT	1	-
chr7	111724652	111724663	GTCACATGATG	1	+
chr7	114674306	114674317	CACATGTGCCT	1	-
chr7	115790870	115790881	CTCACATGCCT	1	-
chr7	117204309	117204320	ATCACGTGCTG	1	-
chr7	120035666	120035677	TACACGTGCCA	1	-
chr7	120042654	120042665	GTCACATGCTT	1	+
chr7	121025986	121025997	GTCACATGAAG	1	+
chr7	122184746	122184757	CACATGTGCAT	1	-
chr7	12624868	12624879	ATCACGTGCAT	1	-
chr7	137439328	137439339	GGCACCTGCCT	1	+
chr7	137672864	137672875	CTCACATGCCC	1	+
chr7	139570410	139570421	CACACGTGAAC	1	-
chr7	140826570	140826581	CGCACGTGATT	1	-
chr7	142508948	142508959	GACACGTGCAT	1	-
chr7	150358603	150358614	CTCATGTGCAT	1	-
chr7	150361253	150361264	GGCACATGAAC	1	+
chr7	22186894	22186905	CACACATGCAC	1	+
chr7	24760033	24760044	CACACATGCTG	1	+
chr7	35770145	35770156	ATCACATGCAT	1	+
chr7	39351925	39351936	GACACCTGCAT	1	-
chr7	43665163	43665174	CTCACATGCAT	1	+
chr7	46330957	46330968	CTCACCTGCAC	1	+
chr7	50357095	50357106	GTCACATGCTT	1	+
chr7	51770590	51770601	GTCACATGCAG	1	+
chr7	55372486	55372497	TTCACGTGCTT	1	+
chr7	55579532	55579543	AACACGTGCCC	1	-
chr7	55604367	55604378	GCCACGTGCCA	1	-
chr7	69493076	69493087	CACACGTGCAT	1	+
chr7	73157383	73157394	GCCACGTGACC	1	-
chr7	7960382	7960393	CACACCTGCAT	1	-
chr7	83877695	83877706	AGCACATGCAC	1	-
chr7	93669705	93669716	AGCACGTGCTC	1	+
chr8	101506932	101506943	CACACCTGCAG	1	-
chr8	102776966	102776977	GTCACATGCAA	1	-
chr8	102778213	102778224	CTCACGTGCAC	1	+
chr8	103125101	103125112	GGCACGTGCAG	1	-
chr8	107072838	107072849	CTCACGTGACT	1	-
chr8	11365787	11365798	GACACATGCAC	1	+
chr8	119577777	119577788	GTCACATGCAC	1	+
chr8	120660841	120660852	ATCACGTGCTT	1	+
chr8	125663546	125663557	CACACGTGACT	1	-
chr8	126187860	126187871	CTCACATGATT	1	+
chr8	126618588	126618599	TGCACGTGCTC	1	+
chr8	128148917	128148928	GGCACGTGCTG	1	-
chr8	128222123	128222134	GTCATGTGCAG	1	-
chr8	128222932	128222943	CACACATGCCG	1	+
chr8	128300661	128300672	GTCACATGCCA	1	+
chr8	128795833	128795844	GTCACGTGCCA	1	-
chr8	131271928	131271939	CTCACATGACT	1	+
chr8	131340600	131340611	GTCACCTGCAC	1	-
chr8	144103566	144103577	CTCACGTGCAC	1	-
chr8	19487395	19487406	CTCACGTGCTT	1	-
chr8	29991524	29991535	GTCACCTGCCC	1	+
chr8	37218971	37218982	GACATGTGCCT	1	-
chr8	38652057	38652068	CACACGTGCAG	1	-
chr8	54931259	54931270	GTCATGTGCAC	1	+
chr8	56036257	56036268	GACACGTGCCT	1	+
chr8	56907110	56907121	CACACGTGATG	1	-
chr8	65813019	65813030	CCCACGTGCAT	1	+
chr8	6594290	6594301	CTCACGTGCAT	1	-
chr8	67248642	67248653	GGCACGTGCAT	1	+
chr8	72739549	72739560	CACATGTGCAG	1	+
chr8	74057798	74057809	AGCACGTGCAC	1	+
chr8	76061403	76061414	GACACGTGACC	1	-
chr8	80563469	80563480	CTCACGTGACC	1	+
chr8	81276600	81276611	CACACCTGCAA	1	-
chr8	81895444	81895455	TTCACGTGCTC	1	+
chr8	86102464	86102475	CACACGTGCAG	1	-
chr9	1018359	1018370	GTCACGTGCCC	1	-
chr9	102345233	102345244	CTCACGTGCAG	1	-
chr9	102355308	102355319	GACACGTGACA	1	-
chr9	107686233	107686244	CTCACGTGATC	1	-
chr9	110184629	110184640	ATCACGTGCTC	1	-
chr9	112919391	112919402	GTCACATGCTC	1	+
chr9	114727982	114727993	GTCACATGAAG	1	-
chr9	1158011	1158022	CTCACGTGCAC	1	-
chr9	119704890	119704901	CACACATGCAC	1	-
chr9	122138362	122138373	GGCACGTGCTA	1	-
chr9	126089161	126089172	GTCACGTGACC	1	-
chr9	1270212	1270223	CACACATGCTG	1	-
chr9	19184394	19184405	GTCACATGAAC	1	+
chr9	21119194	21119205	GGCACGTGCCT	1	-
chr9	21396430	21396441	CTCACCTGCTC	1	+
chr9	31542520	31542531	TTCACGTGCAA	1	+
chr9	3528667	3528678	CTCACCTGCCA	1	+
chr9	35840097	35840108	AGCACGTGCAG	1	-
chr9	5594165	5594176	GTCACGTGATA	1	-
chr9	6355885	6355896	TTCACGTGCTC	1	-
chr9	6673602	6673613	GTCACCTGCAT	1	-
chr9	74825566	74825577	CACACGTGATT	1	+
chr9	82288757	82288768	CTCACATGCAG	1	-
chr9	87359413	87359424	CACACGTGACG	1	-
chr9	87374391	87374402	CTCACATGAAT	1	-
chr9	91537262	91537273	CTCACGTGCTG	1	-
chr9	92315154	92315165	GACACGTGAAC	1	-
chr9	93954181	93954192	CGCACGTGCTG	1	-
chrX	109987083	109987094	CACACGTGACT	1	-
chrX	11381360	11381371	CCCACGTGCAT	1	+
chrX	119436498	119436509	GTCACCTGCCC	1	+
chrX	120704498	120704509	GACACGTGCTG	1	+
chrX	134625171	134625182	TTCACGTGCTT	1	+
chrX	15221203	15221214	CACACATGACC	1	+
chrX	1623406	1623417	CCCACGTGCTG	1	+
chrX	19791635	19791646	CACACGTGCAT	1	+
chrX	19825603	19825614	CACACGTGAAT	1	-
chrX	19982627	19982638	GTCACCTGCCT	1	+
chrX	24187382	24187393	ATCACGTGCAT	1	-
chrX	2459818	2459829	GTCACGTGAAC	1	+
chrX	27204942	27204953	GACACGTGAAA	1	+
chrX	44455665	44455676	GTCATGTGCAA	1	-
chrX	47493362	47493373	CACACATGCAC	1	+
chrX	56596003	56596014	CTCACGTGATC	1	-
chrX	56818979	56818990	GACACATGCAC	1	+
chrX	57259644	57259655	GTCACGTGATA	1	+
chrX	7363031	7363042	TTCACGTGCAT	1	+
chrX	9612398	9612409	GGCACGTGCAT	1	+
chr10	101934710	101934721	CTCACATGCCA	1	+
chr10	102745296	102745307	GTCACATGCCT	1	-
chr10	104271880	104271891	AACACGTGACC	1	-
chr10	1082548	1082559	GTCACGTGCTG	1	-
chr10	111641087	111641098	GTCATGTGCAT	1	-
chr10	112632423	112632434	AACACGTGCCC	1	+
chr10	119252220	119252231	CACACATGCAC	1	-
chr10	1496794	1496805	GTCACCTGCAT	1	+
chr10	21367863	21367874	CGCACGTGCTT	1	-
chr10	22972608	22972619	AACACGTGCTC	1	-
chr10	24608517	24608528	GCCACGTGCAC	1	+
chr10	2834247	2834258	TTCACGTGCTA	1	-
chr10	3917476	3917487	CACACCTGCTT	1	+
chr10	64468477	64468488	CTCACGTGCCC	1	+
chr10	72348192	72348203	CACATGTGCCT	1	-
chr10	74035316	74035327	GGCACGTGCTC	1	+
chr10	75818668	75818679	CGCACGTGCAC	1	-
chr10	76772308	76772319	GGCACGTGCTA	1	+
chr10	79165598	79165609	CCCACGTGCCT	1	-
chr10	79427471	79427482	CTCATGTGCCT	1	+
chr10	82224974	82224985	GGCACGTGCCT	1	-
chr10	85932778	85932789	GACACGTGACC	1	-
chr10	96996203	96996214	CTCACGTGCAT	1	+
chr10	97597913	97597924	CACATGTGCTT	1	-
chr10	98345667	98345678	TTCACATGCAC	1	+
chr11	102459916	102459927	CTCACATGCTA	1	+
chr11	10679419	10679430	GTCACATGCCT	1	-
chr11	111284843	111284854	CACACGTGCTC	1	-
chr11	111921789	111921800	CTCACATGCAT	1	-
chr11	115796169	115796180	CTCATGTGCTT	1	-
chr11	118575988	118575999	GACACGTGAAT	1	-
chr11	126175814	126175825	GTCACATGAAC	1	-
chr11	12739543	12739554	TTCACGTGCTG	1	-
chr11	130636241	130636252	CTCATGTGCAC	1	+
chr11	133865124	133865135	GTCACGTGCTG	1	+
chr11	19850175	19850186	GGCACGTGCCC	1	-
chr11	19850727	19850738	GCCACGTGCAC	1	-
chr11	22679101	22679112	CTCACATGCAC	1	+
chr11	35099732	35099743	CTCACCTGCAG	1	+
chr11	35929659	35929670	TACACGTGCCT	1	-
chr11	57173927	57173938	CTCATGTGCTC	1	+
chr11	61849704	61849715	CCCACGTGACC	1	-
chr11	65867873	65867884	GGCACGTGCAG	1	-
chr11	75527715	75527726	AGCACGTGCAT	1	-
chr11	95745554	95745565	AACACGTGCAG	1	-
chr11	9767450	9767461	GTCACCTGCCT	1	-
chr12	103673341	103673352	CACACATGCTA	1	+
chr12	106479139	106479150	CTCATGTGAAC	1	-
chr12	108920422	108920433	GTCACATGCAG	1	-
chr12	109024896	109024907	AGCACGTGCTG	1	-
chr12	110449174	110449185	CGCATGTGCAC	1	+
chr12	111028779	111028790	ATCACGTGATC	1	+
chr12	116561383	116561394	CACACGTGCAC	1	+
chr12	117174203	117174214	GTCACATGATT	1	+
chr12	120613081	120613092	CACACGTGACT	1	-
chr12	121714938	121714949	GCCACGTGCCT	1	-
chr12	125406127	125406138	CTCATGTGCAT	1	+
chr12	2261433	2261444	GTCATGTGCCC	1	-
chr12	27360937	27360948	GGCACGTGAAC	1	-
chr12	27487133	27487144	CACACGTGCCA	1	-
chr12	32812386	32812397	CTCACATGATT	1	-
chr12	54591524	54591535	GTCACCTGCTG	1	+
chr12	58299215	58299226	ATCACGTGCAC	1	-
chr12	68684257	68684268	GTCACCTGCTT	1	+
chr12	69548531	69548542	GTCACATGCAG	1	-
chr12	69928459	69928470	ATCACATGCTC	1	+
chr12	77015541	77015552	GTCACCTGCCT	1	-
chr12	77443808	77443819	TGCACGTGCAC	1	+
chr12	783942	783953	GGCACATGCAT	1	+
chr12	88693678	88693689	AACACATGCAC	1	+
chr12	92271029	92271040	GTCACATGCTG	1	-
chr12	92541455	92541466	GTCATGTGCTT	1	+
chr12	92566712	92566723	GTCACATGCAA	1	+
chr12	92945774	92945785	ATCACATGCAT	1	-
chr13	103683997	103684008	CTCACATGCCA	1	-
chr13	107026301	107026312	CTCACCTGCTG	1	+
chr13	111817789	111817800	AACACGTGCAG	1	+
chr13	33762633	33762644	CCCACATGCAC	1	+
chr13	40633073	40633084	GCCACGTGCCT	1	-
chr13	43072269	43072280	CACACATGAAG	1	+
chr13	47152204	47152215	CACATGTGCCT	1	-
chr13	49789439	49789450	GGCACGTGCCG	1	-
chr14	102172692	102172703	GGCACGTGCCC	1	+
chr14	102310685	102310696	CACACGTGCAC	1	+
chr14	106996095	106996106	GACACGTGACC	1	+
chr14	50459996	50460007	GGCACGTGAAC	1	+
chr14	51296870	51296881	GGCACATGCCA	1	+
chr14	56662606	56662617	GTCACATGCTG	1	-
chr14	60385944	60385955	GACATGTGCTG	1	-
chr14	65065284	65065295	CTCACGTGCAT	1	+
chr14	68795440	68795451	CTCACATGCTC	1	-
chr14	77411858	77411869	CTCACATGCTG	1	-
chr14	88473017	88473028	GGCACATGCTG	1	+
chr14	93644839	93644850	CACACGTGATG	1	-
chr15	38546935	38546946	ATCACGTGATC	1	-
chr15	40845705	40845716	CTCACGTGACA	1	+
chr15	45997991	45998002	GCCACGTGACC	1	-
chr15	52392804	52392815	AACACGTGCAA	1	+
chr15	55513763	55513774	CCCACGTGATC	1	-
chr15	59809059	59809070	CTCACGTGCTT	1	+
chr15	67478220	67478231	CACACGTGCCA	1	-
chr15	68325101	68325112	GTCACATGCCA	1	-
chr15	75075992	75076003	AGCACGTGCTC	1	-
chr15	78326420	78326431	AGCACGTGCAA	1	-
chr15	81594193	81594204	GACACATGCCA	1	-
chr15	91208028	91208039	GGCACGTGCCT	1	+
chr15	93208689	93208700	CACACGTGATA	1	+
chr15	99329303	99329314	ATCACGTGCAC	1	+
chr16	10962546	10962557	CACATGTGCCT	1	+
chr16	11009698	11009709	GGCACCTGCAG	1	+
chr16	11206884	11206895	TGCACGTGCAC	1	-
chr16	11392856	11392867	CACACATGCTG	1	-
chr16	11402769	11402780	CACACCTGCAG	1	-
chr16	11589378	11589389	GACACGTGCCA	1	+
chr16	11706436	11706447	CTCACGTGCAC	1	+
chr16	1769712	1769723	GGCACGTGCCT	1	+
chr16	25025494	25025505	CCCACGTGCTT	1	+
chr16	28193058	28193069	CTCACGTGAGC	1	+
chr16	53125939	53125950	GTCACATGCCC	1	-
chr16	81757001	81757012	TACACGTGCAG	1	-
chr16	84640562	84640573	AGCACGTGCTG	1	-
chr16	84707342	84707353	GTCACGTGCAC	1	+
chr16	87929589	87929600	CCCACGTGCAC	1	-
chr16	8912992	8913003	CACACATGCTT	1	-
chr17	16884858	16884869	CACACATGCAT	1	-
chr17	2126525	2126536	GACACGTGCTG	1	-
chr17	34217985	34217996	CTCACCTGCCT	1	+
chr17	34417410	34417421	GTCACCTGCTC	1	-
chr17	37926272	37926283	TTCACGTGCAT	1	+
chr17	38264644	38264655	GCCACGTGCCC	1	-
chr17	43380110	43380121	CGCACATGCAC	1	+
chr17	43430617	43430628	CACACGTGACC	1	+
chr17	56460122	56460133	TACACGTGCTC	1	+
chr17	62005351	62005362	TGCACGTGCAG	1	+
chr17	62098224	62098235	ATCACGTGAAC	1	-
chr17	64466242	64466253	GTCACATGAAG	1	+
chr17	65571686	65571697	GGCACCTGCAC	1	-
chr17	66057717	66057728	CACACGTGCCA	1	-
chr17	70513182	70513193	ATCACGTGCCT	1	+
chr17	76130249	76130260	CACACATGCAC	1	-
chr17	76384556	76384567	GGCACATGCCT	1	+
chr17	76684152	76684163	GTCACCTGAAC	1	-
chr17	8843537	8843548	CCCACGTGCCC	1	-
chr17	8888813	8888824	GGCATGTGCTC	1	+
chr17	9967364	9967375	CACACGTGCCA	1	+
chr18	13567188	13567199	AGCACATGCAC	1	-
chr18	13613834	13613845	CACACCTGCCC	1	+
chr18	21199791	21199802	GCCACGTGCCG	1	-
chr18	23395228	23395239	GTCACGTGACT	1	+
chr18	32557037	32557048	CTCACCTGCTC	1	-
chr18	4455477	4455488	CGCACGTGCCT	1	-
chr18	60827557	60827568	CCCACGTGCCT	1	-
chr18	60978965	60978976	GACACCTGCCC	1	-
chr18	74240969	74240980	CGCACCTGCCT	1	+
chr18	74773378	74773389	CACACGTGCAC	1	+
chr18	74840464	74840475	CGCACGTGCAT	1	+
chr18	77705995	77706006	CTCACGTGCAG	1	-
chr19	13392508	13392519	GGCACATGCCG	1	+
chr19	14693808	14693819	CACACGTGCTC	1	-
chr19	16698115	16698126	GGCACCTGCAT	1	+
chr19	18134850	18134861	CACACATGCCT	1	-
chr19	18395863	18395874	CTCACCTGCCT	1	-
chr19	2391559	2391570	CACACATGCAT	1	-
chr19	35705085	35705096	GTCACGTGCAG	1	+
chr19	45959266	45959277	GCCACGTGCCC	1	-
chr19	47885358	47885369	CACACGTGCTG	1	-
chr19	49369704	49369715	GGCACGTGCCT	1	-
chr19	58341613	58341624	GTCACGTGCAC	1	-
chr19	6661879	6661890	CTCACATGCCA	1	-
chr1	100541645	100541656	CTCACGTGATT	1	+
chr1	101757455	101757466	CCCACGTGCCC	1	+
chr1	108320173	108320184	CACATGTGCAG	1	+
chr1	116653619	116653630	CTCATGTGCTC	1	-
chr1	12123370	12123381	AACACGTGCAG	1	-
chr1	12203900	12203911	GCCACGTGCTC	1	+
chr1	14040205	14040216	GACACGTGAAA	1	+
chr1	152941012	152941023	CTCATGTGCAT	1	-
chr1	153716504	153716515	CGCACATGCAC	1	-
chr1	153934696	153934707	GTCACGTGCAA	1	+
chr1	154699073	154699084	AACACGTGCAC	1	+
chr1	157219211	157219222	GTCACATGCAC	1	+
chr1	158173659	158173670	CTCACCTGCAG	1	-
chr1	160402213	160402224	CACACCTGCAT	1	-
chr1	16176400	16176411	AGCACGTGCAT	1	+
chr1	165812176	165812187	CACACGTGCAC	1	-
chr1	169396622	169396633	GGCACCTGCCT	1	+
chr1	172350189	172350200	CACACATGCAC	1	+
chr1	172612837	172612848	GTCACGTGATT	1	+
chr1	180935610	180935621	CACACGTGCCT	1	+
chr1	182798623	182798634	CTCACCTGACC	1	-
chr1	198904151	198904162	TTCACGTGCTC	1	-
chr1	202252855	202252866	CACACGTGCCA	1	+
chr1	202516072	202516083	ATCACATGCAG	1	+
chr1	206942812	206942823	CACACGTGCAG	1	-
chr1	206966668	206966679	CTCACGTGCTG	1	-
chr1	207098225	207098236	CACACGTGATG	1	-
chr1	207627624	207627635	CACACGTGCTA	1	-
chr1	219967944	219967955	CACACGTGCAG	1	+
chr1	221841083	221841094	GTCATGTGCTT	1	+
chr1	223418076	223418087	GGCACCTGCCT	1	-
chr1	225632727	225632738	CTCACGTGCCT	1	-
chr1	226189896	226189907	CACACGTGCCT	1	-
chr1	228996968	228996979	CTCACGTGCCT	1	+
chr1	233113978	233113989	GACACGTGCAT	1	+
chr1	236653202	236653213	GTCACGTGCCT	1	-
chr1	24237637	24237648	CCCACGTGACC	1	-
chr1	248129994	248130005	CTCACATGACC	1	-
chr1	25070157	25070168	AACACGTGCTC	1	-
chr1	27743034	27743045	CACATGTGCAC	1	-
chr1	31971817	31971828	GTCACATGCAC	1	+
chr1	44249664	44249675	GTCACATGCAT	1	+
chr1	55526476	55526487	GGCATGTGCTC	1	-
chr1	56942867	56942878	GTCACGTGAAA	1	+
chr1	59118366	59118377	TACACGTGCAG	1	+
chr1	6084495	6084506	GTCACCTGCCT	1	+
chr1	6883268	6883279	CTCACGTGATC	1	+
chr1	6921621	6921632	TACACGTGCCT	1	-
chr1	8229986	8229997	GTCACGTGATC	1	-
chr1	89357355	89357366	GTCACGTGCTT	1	+
chr1	92220006	92220017	CACACGTGATG	1	-
chr20	16414858	16414869	AACACATGCCC	1	+
chr20	23624852	23624863	CTCACATGCAC	1	-
chr20	35548269	35548280	AACACGTGCAG	1	+
chr20	39660076	39660087	GTCACGTGAAT	1	+
chr20	39676668	39676679	CTCACCTGCTA	1	-
chr20	45779565	45779576	GTCACGTGCCA	1	+
chr20	45888017	45888028	CACACGTGCTT	1	-
chr20	46453540	46453551	GTCACCTGCAT	1	-
chr20	49434955	49434966	GCCACGTGCAA	1	+
chr20	52634640	52634651	GTCACATGCTA	1	+
chr20	52680676	52680687	CTCACATGCAG	1	-
chr20	56687123	56687134	GGCACGTGCCT	1	-
chr20	57439666	57439677	GACACGTGCCA	1	-
chr21	16374416	16374427	GGCACGTGCTG	1	-
chr21	26328192	26328203	GGCACATGCAC	1	-
chr21	33028820	33028831	GGCACGTGCAG	1	-
chr21	34589309	34589320	CTCACGTGAGC	1	+
chr21	35324251	35324262	GTCACATGCAG	1	+
chr21	36418218	36418229	CTCACATGCCT	1	-
chr21	40234108	40234119	GACACGTGCGC	1	+
chr21	43953050	43953061	GTCACGTGACC	1	+
chr21	45379365	45379376	CACACGTGCCA	1	-
chr22	18325238	18325249	GGCACGTGCCC	1	+
chr22	22523098	22523109	ATCACGTGATC	1	-
chr22	24142667	24142678	CTCACATGCTC	1	-
chr22	29215343	29215354	CTCACGTGATC	1	+
chr22	30711184	30711195	CTCACGTGCTC	1	-
chr22	34202252	34202263	CTCACATGAAG	1	-
chr22	35730207	35730218	CACACGTGCCA	1	+
chr22	42335128	42335139	GCCACGTGCCC	1	-
chr22	45497940	45497951	GACACGTGCCT	1	-
chr22	47173383	47173394	AACACGTGCCT	1	-
chr22	50972995	50973006	GTCACGTGATC	1	-
chr2	111632724	111632735	CCCACGTGCCT	1	+
chr2	118761036	118761047	ATCACGTGCCC	1	-
chr2	118955104	118955115	CTCACGTGACC	1	+
chr2	12172810	12172821	CTCATGTGCTT	1	+
chr2	128617462	128617473	TTCACGTGCTC	1	+
chr2	146170032	146170043	CACATGTGCTC	1	+
chr2	150990397	150990408	GTCACCTGAAC	1	+
chr2	172104950	172104961	GTCATGTGCCT	1	-
chr2	174862277	174862288	CTCACGTGAAA	1	+
chr2	182322902	182322913	GACACGTGCAC	1	-
chr2	201449612	201449623	GACACGTGAAA	1	+
chr2	225775170	225775181	GACACATGCCA	1	-
chr2	232186923	232186934	GGCACGTGCTC	1	+
chr2	233077173	233077184	GACATGTGCCT	1	-
chr2	235200554	235200565	GGCACGTGCTC	1	-
chr2	237445467	237445478	CACACCTGCAG	1	-
chr2	238110646	238110657	GGCACGTGCAT	1	-
chr2	238724564	238724575	GTCACATGACT	1	+
chr2	26468930	26468941	CTCACATGATG	1	-
chr2	36757610	36757621	GTCACATGCTG	1	-
chr2	43376837	43376848	CACACGTGCAC	1	-
chr2	43629324	43629335	GTCACATGCAG	1	-
chr2	46709800	46709811	AACACGTGCAG	1	+
chr2	60578111	60578122	GGCACGTGCTT	1	-
chr2	61066447	61066458	CACACGTGCTT	1	+
chr2	62533026	62533037	GGCACCTGCAG	1	+
chr2	62541104	62541115	CACACATGCCC	1	+
chr2	6485897	6485908	CTCACATGACT	1	-
chr2	70844950	70844961	CCCACGTGCAA	1	+
chr2	7489121	7489132	CACACGTGCCT	1	-
chr2	85767304	85767315	GGCACGTGAAG	1	+
chr2	8582280	8582291	CCCACGTGCAT	1	+
chr2	86088446	86088457	CTCACATGACT	1	-
chr2	86113790	86113801	CACACGTGCAG	1	-
chr2	86307643	86307654	ATCACATGCAC	1	+
chr3	107845377	107845388	GGCACGTGCAC	1	+
chr3	118501782	118501793	GTCACATGAAG	1	-
chr3	121821524	121821535	CTCACCTGCCC	1	+
chr3	124369814	124369825	CACATGTGCAC	1	-
chr3	125153466	125153477	CTCACGTGCAA	1	+
chr3	127494408	127494419	CTCACATGCCC	1	+
chr3	134526364	134526375	CACACGTGCAC	1	-
chr3	134675337	134675348	GGCACGTGCCC	1	-
chr3	135913414	135913425	CACATGTGCCC	1	+
chr3	140224367	140224378	AGCACGTGCTG	1	-
chr3	156696641	156696652	GACACGTGATC	1	+
chr3	169658441	169658452	GTCACGTGACC	1	-
chr3	169774522	169774533	ATCACGTGAAG	1	+
chr3	171176923	171176934	TTCACGTGAAG	1	+
chr3	178686914	178686925	GTCACCTGCCA	1	+
chr3	183271352	183271363	ATCACGTGCTT	1	-
chr3	186733842	186733853	CCCACGTGCCA	1	-
chr3	18691258	18691269	TTCACGTGAAC	1	-
chr3	2577155	2577166	CTCACATGATG	1	-
chr3	319703	319714	CTCACATGCAC	1	-
chr3	33131091	33131102	GTCACGTGCCA	1	+
chr3	33479829	33479840	GGCACGTGAAG	1	-
chr3	38038444	38038455	CACACATGCCT	1	+
chr3	42114558	42114569	TGCACGTGCAG	1	+
chr3	43935959	43935970	CGCACGTGCAC	1	+
chr3	5065211	5065222	GTCACCTGCCA	1	+
chr3	5179016	5179027	CTCACGTGAAA	1	-
chr3	58506937	58506948	CACACGTGATG	1	-
chr3	61655533	61655544	GACACGTGCTG	1	+
chr3	71060937	71060948	GTCATGTGCAA	1	+
chr3	71613080	71613091	CACACGTGCCA	1	-
chr3	81866346	81866357	CCCACGTGCTT	1	-
chr4	10732513	10732524	CTCACATGCAC	1	+
chr4	109039846	109039857	CTCATGTGAAC	1	+
chr4	114604597	114604608	GTCATGTGCTC	1	-
chr4	139327489	139327500	GTCATGTGCTG	1	+
chr4	14167401	14167412	CTCACATGCTT	1	-
chr4	141805806	141805817	GACACGTGCTC	1	+
chr4	143326645	143326656	GTCACGTGCTG	1	+
chr4	144325772	144325783	CACACGTGCAT	1	-
chr4	148700330	148700341	CTCACGTGCAG	1	-
chr4	154443206	154443217	TACACGTGCTG	1	+
chr4	186254593	186254604	GGCACCTGCTC	1	-
chr4	23336035	23336046	GTCACATGACC	1	+
chr4	25877003	25877014	GGCACCTGCTC	1	+
chr4	26180591	26180602	CTCACGTGCGG	1	+
chr4	3079635	3079646	TTCACGTGCTT	1	+
chr4	36243616	36243627	CTCACGTGATC	1	-
chr4	4346821	4346832	CACACCTGCTT	1	-
chr4	54569171	54569182	CACATGTGCAG	1	+
chr4	87948366	87948377	GACACATGCAT	1	-
chr4	89204206	89204217	CGCACGTGCTG	1	+
chr4	89204405	89204416	GGCACATGCCA	1	+
chr4	90430963	90430974	GTCACATGATC	1	-
chr5	110590459	110590470	GGCACCTGCCT	1	+
chr5	116006990	116007001	GTCACATGCTG	1	-
chr5	118058314	118058325	CGCACGTGCAC	1	+
chr5	118605166	118605177	GACATGTGCAG	1	-
chr5	119793693	119793704	CTCACGTGACC	1	-
chr5	122303540	122303551	CTCACGTGAAT	1	+
chr5	124083182	124083193	CTCACGTGATG	1	-
chr5	131761390	131761401	ACCACGTGCAC	1	-
chr5	131763177	131763188	GTCACATGATT	1	-
chr5	131991880	131991891	CGCACGTGCCG	1	-
chr5	133033549	133033560	GGCACGTGCCC	1	-
chr5	139664396	139664407	GCCACGTGCCT	1	+
chr5	14154645	14154656	GACACGTGCCT	1	-
chr5	142596677	142596688	CACACGTGCAC	1	-
chr5	156349372	156349383	AACACGTGACC	1	+
chr5	171540782	171540793	GGCACATGCCT	1	+
chr5	180611273	180611284	CACACGTGACC	1	-
chr5	34534712	34534723	GGCACGTGCAC	1	+
chr5	34959678	34959689	CACATGTGCAT	1	-
chr5	35518358	35518369	CACATGTGCTG	1	-
chr5	38879373	38879384	CTCATGTGCTT	1	-
chr5	49949911	49949922	CTCACGTGCTG	1	+
chr5	50007192	50007203	GTCACATGACT	1	-
chr5	79514611	79514622	CCCACGTGCAG	1	+
chr5	80508376	80508387	CTCACCTGCTT	1	-
chr5	82393585	82393596	CTCACGTGAAA	1	+
chr5	88568176	88568187	CACACGTGCAT	1	+
chr5	88639567	88639578	CACACGTGCCA	1	+
chr6	108885622	108885633	CGCATGTGCAT	1	+
chr6	108914052	108914063	ACCACGTGCAC	1	-
chr6	108918951	108918962	CTCACATGCTG	1	-
chr6	116332964	116332975	CTCACCTGCAT	1	+
chr6	117869273	117869284	GGCACGTGCTG	1	+
chr6	133072735	133072746	ATCACATGCCC	1	-
chr6	138261594	138261605	CACACATGCTT	1	+
chr6	140593177	140593188	GTCACCTGCCC	1	+
chr6	149082309	149082320	CGCACGTGCTT	1	-
chr6	154925326	154925337	CTCACATGCTC	1	+
chr6	161556899	161556910	CGCACGTGCTT	1	+
chr6	164127042	164127053	GACACGTGCAA	1	-
chr6	16513131	16513142	GACACATGATC	1	-
chr6	1797412	1797423	CGCACGTGCAG	1	-
chr6	18211827	18211838	ACCACGTGCAC	1	-
chr6	25036171	25036182	TGCACGTGCAG	1	-
chr6	26196355	26196366	ATCACGTGATC	1	+
chr6	27729325	27729336	CACACGTGACA	1	-
chr6	293678	293689	CGCACGTGAAA	1	-
chr6	31804154	31804165	GGCACGTGCTA	1	+
chr6	32911807	32911818	CACATGTGCAT	1	-
chr6	32937451	32937462	GACACGTGCTC	1	-
chr6	33897495	33897506	CTCACATGATT	1	+
chr6	39357063	39357074	TTCACGTGAAC	1	+
chr6	39781256	39781267	CTCACGTGCTT	1	-
chr6	405304	405315	CTCACGTGCTC	1	+
chr6	42757832	42757843	ATCACGTGCAC	1	-
chr6	47408592	47408603	AACACGTGACC	1	-
chr6	53226403	53226414	CTCACGTGACC	1	-
chr6	6643897	6643908	CACACATGCAC	1	+
chr6	6812168	6812179	TTCACGTGCAC	1	+
chr6	90545092	90545103	GGCACATGCTT	1	-
chr7	100800254	100800265	CTCACGTGCAA	1	+
chr7	103047431	103047442	CACACGTGCAA	1	+
chr7	104909508	104909519	GTCATGTGCAT	1	-
chr7	128595082	128595093	GACACATGCAC	1	-
chr7	129950099	129950110	CACACGTGCAT	1	-
chr7	134832206	134832217	CTCACATGACC	1	-
chr7	137666689	137666700	CTCACCTGCCA	1	+
chr7	149318168	149318179	ATCACGTGCTT	1	+
chr7	155092795	155092806	ATCACGTGCCC	1	+
chr7	2221344	2221355	GACACGTGCAC	1	+
chr7	22528749	22528760	GTCACGTGCAG	1	-
chr7	24758929	24758940	GTCACCTGCTC	1	-
chr7	28521372	28521383	GACACATGCAT	1	-
chr7	28613500	28613511	AACACGTGCAA	1	+
chr7	37805619	37805630	ATCACATGCTC	1	-
chr7	41849865	41849876	CACACGTGCAG	1	+
chr7	46247770	46247781	CTCACCTGCCT	1	-
chr7	50418195	50418206	GTCACCTGCAG	1	-
chr7	5269753	5269764	GTCACGTGACC	1	-
chr7	55584998	55585009	CTCACATGACT	1	+
chr7	5623411	5623422	CTCACGTGCAC	1	+
chr7	5739882	5739893	CACACGTGCAC	1	+
chr7	5740752	5740763	GCCACGTGCTG	1	-
chr7	65520419	65520430	AGCACGTGCTC	1	+
chr7	73265944	73265955	CACACGTGCGT	1	-
chr7	73689823	73689834	GGCACATGCAG	1	+
chr7	86099208	86099219	CACACGTGACT	1	+
chr8	101327268	101327279	GGCACATGCCT	1	+
chr8	103547085	103547096	CACACCTGAAC	1	+
chr8	126343037	126343048	GCCACGTGCTT	1	-
chr8	128315131	128315142	GACACATGCCT	1	-
chr8	128671519	128671530	CACACATGCAC	1	+
chr8	129076604	129076615	CACACATGCAA	1	+
chr8	132959528	132959539	AGCACGTGCAG	1	-
chr8	134388017	134388028	GCCACGTGCAC	1	+
chr8	134693883	134693894	ATCACCTGCAC	1	-
chr8	136537530	136537541	GTCACGTGATT	1	+
chr8	137195133	137195144	GTCACGTGAAA	1	+
chr8	22922605	22922616	GTCACCTGCTC	1	+
chr8	29267393	29267404	ATCACGTGCCT	1	+
chr8	37013056	37013067	CACATGTGCAT	1	-
chr8	37646218	37646229	GTCACGTGCAG	1	-
chr8	38385706	38385717	CTCACGTGCTT	1	+
chr8	56023733	56023744	GGCACATGACC	1	-
chr8	56832491	56832502	GTCACGTGACC	1	+
chr8	81421769	81421780	CGCACGTGATT	1	+
chr8	96128230	96128241	GACACGTGCCA	1	-
chr8	96952919	96952930	AACACGTGCAC	1	-
chr9	112181157	112181168	CACACCTGCTG	1	-
chr9	132694804	132694815	CACACGTGAAC	1	+
chr9	140016524	140016535	GACACGTGACT	1	+
chr9	16459208	16459219	AACACGTGCAA	1	+
chr9	21122020	21122031	GGCACATGCTC	1	+
chr9	2623484	2623495	GTCACGTGCTC	1	+
chr9	36946900	36946911	GCCACGTGCAG	1	+
chr9	7118271	7118282	TACACGTGAAC	1	+
chr9	90094852	90094863	GCCACGTGACC	1	+
chr9	90175562	90175573	GACACATGCCT	1	-
chr9	93537200	93537211	CACACCTGCTC	1	-
chr9	93577834	93577845	GTCACGTGCTG	1	+
chrX	102840429	102840440	ATCACGTGAAT	1	-
chrX	102883844	102883855	CTCACGTGACC	1	+
chrX	109100516	109100527	CACACGTGCAC	1	+
chrX	11782795	11782806	TTCACGTGCAG	1	-
chrX	129464875	129464886	GGCACGTGCTG	1	-
chrX	12995612	12995623	TGCACGTGCTC	1	+
chrX	131614908	131614919	CACACGTGCAG	1	-
chrX	139223889	139223900	CTCACATGCCT	1	+
chrX	19766276	19766287	TGCACGTGCAC	1	-
chrX	56792327	56792338	AACACGTGCCC	1	-
chrX	82890004	82890015	CTCACGTGACC	1	-
chr10	101754278	101754289	GTCACATGACT	1	-
chr10	102099162	102099173	CTCATGTGCTG	1	+
chr10	105264267	105264278	GGCACATGCTG	1	+
chr10	106088827	106088838	CACACATGCAC	1	+
chr10	11653787	11653798	CGCACGTGCCG	1	-
chr10	15296873	15296884	GGCACCTGCAG	1	+
chr10	26720027	26720038	GACACGTGACT	1	+
chr10	26863953	26863964	CTCACGTGACA	1	+
chr10	31995593	31995604	CACACGTGCAG	1	+
chr10	35070071	35070082	CACATGTGCAG	1	+
chr10	44069825	44069836	CACACGTGCCG	1	+
chr10	52177324	52177335	GGCACGTGCAT	1	+
chr10	64398001	64398012	GCCACGTGCTT	1	+
chr10	72165877	72165888	GGCACGTGCCT	1	-
chr10	73255124	73255135	CTCACCTGCTT	1	+
chr10	81963045	81963056	ATCACGTGAAC	1	+
chr10	97191993	97192004	GTCACATGCTG	1	-
chr11	109898187	109898198	GTCACATGCTA	1	+
chr11	111321222	111321233	CACACATGCAA	1	+
chr11	117347936	117347947	CACACGTGCAC	1	+
chr11	120530947	120530958	CTCACGTGCCC	1	+
chr11	121409018	121409029	CTCACGTGCCC	1	+
chr11	122567374	122567385	CACACGTGCAA	1	-
chr11	128159186	128159197	GTCATGTGCAA	1	+
chr11	128341278	128341289	CACACCTGCAA	1	+
chr11	15962155	15962166	GGCACGTGCTT	1	+
chr11	18637763	18637774	GTCATGTGAAC	1	+
chr11	19333473	19333484	GTCACGTGATC	1	-
chr11	2410674	2410685	GGCACGTGCCC	1	-
chr11	3073164	3073175	GTCACGTGCCT	1	+
chr11	331158	331169	CGCACCTGCTC	1	-
chr11	35411833	35411844	GGCACGTGCAC	1	+
chr11	57246881	57246892	ATCACGTGCAC	1	+
chr11	59328585	59328596	CGCACGTGCTG	1	+
chr11	60223071	60223082	CACACCTGCTT	1	+
chr11	61809789	61809800	GTCACGTGCCC	1	-
chr11	63334907	63334918	CTCATGTGCAC	1	+
chr11	70367756	70367767	CTCACGTGCAC	1	-
chr11	76340804	76340815	CACACGTGCAC	1	-
chr11	76382069	76382080	CGCACGTGCAG	1	+
chr11	8958875	8958886	CTCACATGCTC	1	+
chr12	102799869	102799880	CACACGTGCAC	1	+
chr12	103273153	103273164	CACACATGCTC	1	-
chr12	104977360	104977371	GACACCTGCTT	1	+
chr12	105089432	105089443	GGCACATGCTG	1	-
chr12	111020263	111020274	GACACCTGCAG	1	-
chr12	111115176	111115187	CACACGTGACT	1	+
chr12	111344431	111344442	CACACGTGCAC	1	+
chr12	12133320	12133331	CTCACCTGCAG	1	-
chr12	122728698	122728709	CACACGTGCTG	1	+
chr12	123350421	123350432	GGCACGTGAAG	1	+
chr12	130965987	130965998	CTCACGTGCTG	1	+
chr12	13251172	13251183	GTCACGTGCTT	1	+
chr12	2159232	2159243	GTCACGTGCAG	1	-
chr12	25204666	25204677	AACACGTGCCA	1	-
chr12	31004593	31004604	GACACGTGACT	1	+
chr12	31756502	31756513	GGCACATGCCA	1	-
chr12	42693972	42693983	CACACATGCAC	1	-
chr12	46767684	46767695	CTCACGTGCGG	1	-
chr12	50058801	50058812	GACACGTGATG	1	-
chr12	56732593	56732604	GTCACCTGCTG	1	+
chr12	671098	671109	CCCACGTGCAG	1	+
chr12	92756779	92756790	GACACCTGCAC	1	-
chr13	100009585	100009596	GACACGTGACT	1	+
chr13	100033289	100033300	GACATGTGCCG	1	-
chr13	109568179	109568190	GTCACATGCTC	1	-
chr13	111607611	111607622	CACACATGCTC	1	+
chr13	114480569	114480580	AGCACGTGCAT	1	-
chr13	25192776	25192787	AGCACGTGCAT	1	-
chr13	28404289	28404300	CGCACCTGCCG	1	-
chr13	28843065	28843076	GACACATGCAT	1	+
chr13	31182233	31182244	ATCACGTGCTC	1	+
chr13	33684856	33684867	GTCACGTGCTC	1	-
chr13	49684378	49684389	GTCACGTGATG	1	+
chr13	77901258	77901269	CGCACATGCTC	1	+
chr14	102343102	102343113	CTCACGTGCGT	1	+
chr14	105533852	105533863	GTCACGTGCCA	1	+
chr14	24560022	24560033	CTCACGTGCAG	1	-
chr14	35886287	35886298	GTCACATGACT	1	-
chr14	62163200	62163211	TGCACGTGCAG	1	+
chr14	64215664	64215675	CACACGTGACT	1	-
chr14	68348149	68348160	CACATGTGCAG	1	+
chr14	68943437	68943448	CACACATGCCA	1	+
chr14	68974318	68974329	GTCACGTGCCC	1	-
chr14	70134875	70134886	TTCACGTGCTC	1	-
chr14	73182204	73182215	CTCACCTGCTG	1	-
chr14	75307536	75307547	CACACGTGACT	1	+
chr14	89770434	89770445	GTCACATGCAA	1	+
chr14	91544898	91544909	GGCACATGCTG	1	-
chr14	91877260	91877271	AGCACGTGCAA	1	+
chr14	93082034	93082045	CACACCTGCCC	1	+
chr14	93532646	93532657	CACACATGCAC	1	-
chr14	96129908	96129919	CACACCTGCAA	1	+
chr14	98665067	98665078	CTCACATGAAG	1	-
chr15	39915998	39916009	GTCATGTGCCC	1	+
chr15	40701711	40701722	GTCACCTGCCT	1	+
chr15	45076621	45076632	CTCACGTGACC	1	-
chr15	55401618	55401629	ATCACGTGCTG	1	-
chr15	56900408	56900419	CACACATGCAT	1	-
chr15	64944086	64944097	AACACGTGAAT	1	-
chr15	67373536	67373547	CACACATGCCT	1	-
chr15	69961459	69961470	GTCACCTGCCA	1	+
chr15	74280552	74280563	GTCACCTGCTG	1	-
chr15	74693344	74693355	CGCACCTGCCC	1	-
chr15	75082676	75082687	GGCACGTGCTG	1	-
chr15	75388052	75388063	CTCATGTGCTC	1	+
chr15	75400937	75400948	CTCACCTGCCA	1	+
chr15	78177305	78177316	CGCATGTGCAC	1	-
chr15	78296921	78296932	TACACGTGCAT	1	-
chr15	83475003	83475014	GTCACATGCCG	1	+
chr15	89020013	89020024	GTCACGTGAAT	1	+
chr15	89192794	89192805	GACACATGACC	1	+
chr15	91699581	91699592	AACACGTGCAC	1	+
chr15	96875612	96875623	CGCACGTGAAC	1	-
chr16	11391654	11391665	CTCACGTGCCC	1	-
chr16	11776912	11776923	CTCACATGACT	1	-
chr16	12707686	12707697	GTCACCTGCTG	1	+
chr16	17570704	17570715	GTCACCTGCCT	1	-
chr16	20915933	20915944	CTCACATGCCA	1	-
chr16	2093944	2093955	TACACGTGCAT	1	-
chr16	21513934	21513945	CACACGTGAAT	1	-
chr16	21552586	21552597	CCCACGTGCAC	1	-
chr16	27413497	27413508	CGCATGTGCAG	1	-
chr16	29638603	29638614	CCCACGTGCAC	1	-
chr16	57038539	57038550	CACACATGCAC	1	-
chr16	58277488	58277499	GTCACCTGCTG	1	+
chr16	67200879	67200890	GTCACATGCTG	1	-
chr16	67282819	67282830	CCCACGTGCCT	1	+
chr16	72624569	72624580	GTCACCTGCAC	1	+
chr16	74464305	74464316	CTCACGTGATT	1	+
chr16	77987712	77987723	TACACGTGCTC	1	-
chr16	85944186	85944197	GTCACCTGCCG	1	-
chr16	86018869	86018880	GCCACGTGCTG	1	-
chr16	928564	928575	CACACGTGCAC	1	+
chr17	12763079	12763090	CTCATGTGCTT	1	-
chr17	2148170	2148181	GGCACATGCCC	1	+
chr17	2394502	2394513	CTCACGTGAAA	1	+
chr17	26654485	26654496	GTCACCTGACC	1	+
chr17	28050754	28050765	CTCACCTGCCA	1	-
chr17	33571720	33571731	CTCACGTGATC	1	-
chr17	34417326	34417337	CTCACGTGATG	1	+
chr17	35207343	35207354	CTCACGTGCAA	1	-
chr17	36134847	36134858	CTCACATGCTT	1	+
chr17	38024076	38024087	CTCACGTGAAG	1	-
chr17	38754997	38755008	ATCACGTGCCT	1	-
chr17	46918807	46918818	CTCACATGAAC	1	-
chr17	4807091	4807102	CACACGTGCAC	1	+
chr17	65647494	65647505	GGCACGTGCTT	1	+
chr17	70416295	70416306	GTCACATGCTC	1	+
chr17	72684999	72685010	CACACATGATC	1	-
chr17	73098634	73098645	CTCACGTGCAC	1	-
chr17	73660491	73660502	CACACGTGCAC	1	-
chr17	74178488	74178499	TGCACGTGCAC	1	-
chr17	75141397	75141408	GACACGTGACC	1	-
chr17	76702605	76702616	GTCACCTGCTG	1	+
chr17	792445	792456	GGCACGTGCAG	1	-
chr17	8798449	8798460	CTCACGTGCAT	1	+
chr18	19265799	19265810	GGCACGTGCCT	1	-
chr18	35158986	35158997	AACACGTGCAC	1	-
chr18	44471920	44471931	CACACATGCAT	1	+
chr18	55248690	55248701	GTCATGTGCAT	1	-
chr18	68086275	68086286	CCCACGTGCCT	1	-
chr19	16363754	16363765	CACACCTGCAC	1	+
chr19	2491450	2491461	CACACGTGCAT	1	+
chr19	2668312	2668323	GGCACATGAAC	1	-
chr19	34664528	34664539	CACACGTGCAG	1	+
chr19	35821557	35821568	CTCACCTGCCA	1	-
chr19	3851466	3851477	CACACGTGCAT	1	+
chr19	38550703	38550714	CGCACGTGACC	1	+
chr19	48081256	48081267	CGCACATGATC	1	-
chr19	48118622	48118633	GACACGTGCAG	1	-
chr19	49284177	49284188	GACACGTGACT	1	-
chr19	49482205	49482216	CCCACGTGCCT	1	+
chr19	55063358	55063369	GTCACGTGCCC	1	-
chr19	5975056	5975067	AACACGTGACC	1	+
chr1	101360539	101360550	GTCACGTGAAT	1	-
chr1	107538802	107538813	CTCACCTGACC	1	+
chr1	110780587	110780598	CTCACGTGCTA	1	-
chr1	111671054	111671065	ATCACATGCAG	1	+
chr1	111742807	111742818	GTCACATGCCC	1	-
chr1	116831030	116831041	CTCACATGCAG	1	+
chr1	116920968	116920979	ATCACGTGCAG	1	-
chr1	11990042	11990053	AGCACGTGCAG	1	+
chr1	145397700	145397711	CGCACGTGCAG	1	+
chr1	145611101	145611112	CTCACGTGACC	1	+
chr1	155053610	155053621	CGCACGTGACC	1	-
chr1	156035150	156035161	CACACATGCCT	1	+
chr1	156251203	156251214	CACACGTGCCA	1	+
chr1	160765914	160765925	GACACGTGCGG	1	+
chr1	161066081	161066092	GACACATGCTT	1	-
chr1	181149318	181149329	AACACGTGCAG	1	+
chr1	201278813	201278824	CGCACGTGCAC	1	+
chr1	202535187	202535198	CTCACATGACT	1	-
chr1	202585640	202585651	CACACGTGCAC	1	+
chr1	203290332	203290343	GACACCTGCCT	1	+
chr1	20452744	20452755	GTCACATGCAA	1	+
chr1	211499958	211499969	CTCACGTGCGT	1	-
chr1	211868610	211868621	CACATGTGCAC	1	-
chr1	212113419	212113430	AACACGTGCTT	1	-
chr1	234635010	234635021	CGCACGTGCAT	1	-
chr1	235263620	235263631	CACACCTGCAG	1	+
chr1	25284212	25284223	ATCACGTGCAC	1	-
chr1	26101571	26101582	GGCACCTGCAC	1	-
chr1	27433272	27433283	GGCACATGCTC	1	+
chr1	3584179	3584190	GGCACGTGCCT	1	+
chr1	36770306	36770317	CTCACGTGCCC	1	+
chr1	40652308	40652319	CACACATGCAA	1	-
chr1	53164019	53164030	CTCACGTGACC	1	-
chr1	55437065	55437076	GGCACGTGCAC	1	+
chr1	6359752	6359763	CACACGTGCCC	1	-
chr1	65348802	65348813	GTCACGTGCAA	1	+
chr1	66868065	66868076	CTCACATGACT	1	+
chr1	76540308	76540319	GTCACGTGCCG	1	-
chr1	8487903	8487914	CACACGTGAAA	1	+
chr1	93002766	93002777	GTCACATGATT	1	-
chr1	93499565	93499576	AACACGTGCAA	1	+
chr1	966658	966669	CACACATGCTG	1	-
chr20	10492410	10492421	GTCACGTGAAG	1	-
chr20	16295720	16295731	CTCACATGCTC	1	+
chr20	19055821	19055832	ATCACGTGCTG	1	+
chr20	19639025	19639036	CGCACGTGCAT	1	+
chr20	20315331	20315342	GTCACATGCTA	1	-
chr20	21510709	21510720	AACACGTGCTC	1	-
chr20	24129204	24129215	CACACGTGCAC	1	+
chr20	44575210	44575221	GTCACGTGCCT	1	-
chr20	50057325	50057336	AGCACGTGCAA	1	+
chr20	52323399	52323410	CTCATGTGAAC	1	-
chr20	61870069	61870080	GTCACGTGCCC	1	-
chr20	62267322	62267333	AACACGTGAAC	1	+
chr21	34755676	34755687	GCCACGTGACC	1	+
chr21	43288710	43288721	TTCACGTGCTT	1	+
chr21	43541472	43541483	CACACGTGCAC	1	-
chr21	43954569	43954580	GTCACGTGCTC	1	+
chr22	18593327	18593338	GACACGTGCGC	1	+
chr22	22121499	22121510	CACACCTGCAG	1	-
chr22	27011363	27011374	CGCACATGCTT	1	-
chr22	29816461	29816472	GGCACGTGCCG	1	+
chr22	35726348	35726359	CGCACGTGCCG	1	+
chr22	37309565	37309576	GTCACGTGCAC	1	+
chr22	38194067	38194078	GACACGTGCTT	1	+
chr22	42854300	42854311	CTCACATGACT	1	-
chr22	42929524	42929535	CTCACGTGACC	1	+
chr22	43061238	43061249	CTCACCTGCTT	1	-
chr22	45060239	45060250	CTCACGTGACT	1	+
chr22	45346798	45346809	GACACGTGCTG	1	+
chr22	48314444	48314455	CACACGTGAAA	1	+
chr22	50541629	50541640	GTCACGTGCCC	1	-
chr2	10054927	10054938	CACACGTGCAG	1	+
chr2	102368468	102368479	GTCACCTGCTC	1	-
chr2	102699526	102699537	GTCACGTGCCA	1	-
chr2	10540857	10540868	GACACGTGCCT	1	+
chr2	105904392	105904403	GTCACGTGAAG	1	-
chr2	131594368	131594379	CTCACGTGCCT	1	+
chr2	137084813	137084824	GGCACCTGCCC	1	+
chr2	158220251	158220262	GTCACGTGATG	1	-
chr2	170998615	170998626	CTCACCTGCTT	1	+
chr2	191543585	191543596	CACATGTGCAT	1	-
chr2	191746762	191746773	TACACGTGCCT	1	-
chr2	197076152	197076163	GTCATGTGCTC	1	+
chr2	202098160	202098171	GTCATGTGCTC	1	+
chr2	202098766	202098777	CTCACGTGCCC	1	-
chr2	208631721	208631732	GACACCTGCTT	1	+
chr2	233928977	233928988	GCCACGTGCCT	1	-
chr2	237459501	237459512	GTCATGTGCAT	1	+
chr2	242068941	242068952	CTCACGTGCTT	1	+
chr2	31254172	31254183	GTCACCTGCTT	1	-
chr2	3246640	3246651	GTCACGTGCTT	1	-
chr2	38735651	38735662	GACACATGCAA	1	+
chr2	38760383	38760394	CTCACCTGACC	1	-
chr2	46061708	46061719	CACACGTGATC	1	-
chr2	46709252	46709263	AGCACGTGCTC	1	-
chr2	60776725	60776736	AACACGTGCAG	1	+
chr2	61935332	61935343	CTCACATGCTC	1	+
chr2	62003194	62003205	CTCATGTGCTT	1	+
chr2	65550268	65550279	GGCACGTGCCT	1	-
chr2	68615069	68615080	GACACATGCTG	1	+
chr2	70316881	70316892	GACACGTGCGT	1	-
chr2	73400329	73400340	CACATGTGCAG	1	+
chr2	74135271	74135282	GTCACCTGACC	1	-
chr2	85166954	85166965	GCCACGTGCTT	1	-
chr2	8618470	8618481	CACACGTGCCC	1	+
chr2	96822356	96822367	GTCATGTGCCC	1	+
chr2	97439866	97439877	CTCACATGACG	1	-
chr3	105555660	105555671	CACACATGCCT	1	+
chr3	121952754	121952765	CTCACATGAAT	1	-
chr3	124269426	124269437	AACACGTGCTT	1	-
chr3	12689347	12689358	CACACATGAAG	1	+
chr3	128952642	128952653	GTCACCTGCCC	1	-
chr3	128995456	128995467	GACACCTGCCC	1	+
chr3	129029296	129029307	CTCATGTGCTC	1	+
chr3	13015542	13015553	CTCACCTGCTG	1	+
chr3	148037644	148037655	TTCACGTGCAA	1	-
chr3	149327565	149327576	CTCACATGCTA	1	+
chr3	159730028	159730039	CACACGTGCTT	1	+
chr3	173113414	173113425	CACACGTGACT	1	+
chr3	182762498	182762509	CTCACCTGCTG	1	+
chr3	184135860	184135871	CACACGTGCCT	1	+
chr3	186490772	186490783	CCCACGTGCTT	1	+
chr3	196367609	196367620	GACACGTGCCA	1	+
chr3	196369060	196369071	CTCACGTGCAA	1	+
chr3	197461560	197461571	CTCACATGAAG	1	+
chr3	23872502	23872513	CCCACGTGATC	1	+
chr3	33043498	33043509	AACACGTGCAT	1	-
chr3	44036732	44036743	CCCACGTGCCC	1	-
chr3	46543519	46543530	CTCACGTGAGC	1	-
chr3	50661743	50661754	CACACATGCAC	1	-
chr3	52738687	52738698	GCCACGTGCAA	1	+
chr3	72226906	72226917	CTCACCTGCCT	1	+
chr4	106629109	106629120	GGCACGTGCAT	1	-
chr4	124319590	124319601	GGCACGTGCAC	1	+
chr4	3049692	3049703	GACACGTGACT	1	+
chr4	38131050	38131061	CTCACATGCAG	1	+
chr4	38732479	38732490	AACACGTGCTG	1	-
chr4	42657374	42657385	CTCACATGCCA	1	+
chr4	7060317	7060328	CACACGTGACA	1	+
chr4	786819	786830	CACACATGCAC	1	-
chr4	84138405	84138416	CTCACGTGCAT	1	+
chr4	87995126	87995137	CGCACGTGCAC	1	-
chr5	124238373	124238384	CACACATGCAC	1	+
chr5	125785443	125785454	CACACGTGAAA	1	-
chr5	131995838	131995849	CTCATGTGCTG	1	+
chr5	139391125	139391136	CTCACCTGCTC	1	+
chr5	141392614	141392625	GCCACGTGACC	1	-
chr5	143206744	143206755	TTCACATGCAC	1	-
chr5	14666260	14666271	CTCACGTGCTG	1	+
chr5	146784158	146784169	CTCACCTGCAC	1	+
chr5	1499174	1499185	CACACGTGCAT	1	+
chr5	1499502	1499513	GTCACCTGCAG	1	+
chr5	150226754	150226765	CACACGTGCAG	1	-
chr5	160974850	160974861	CACACGTGCAG	1	+
chr5	173008876	173008887	CACACGTGCTG	1	-
chr5	32573068	32573079	CTCACGTGCAA	1	+
chr5	32585608	32585619	GTCACGTGATG	1	-
chr5	40578915	40578926	GTCACATGCTA	1	+
chr5	464337	464348	CCCACATGCAC	1	+
chr5	52304784	52304795	GACACATGCTC	1	-
chr5	56795193	56795204	CACACGTGAAA	1	+
chr5	5752328	5752339	GGCATGTGCAC	1	+
chr5	67940964	67940975	CTCACCTGCTA	1	+
chr5	76652618	76652629	CACACATGCAA	1	-
chr5	76886150	76886161	GTCATGTGAAC	1	-
chr5	77793570	77793581	CACATGTGCAG	1	+
chr5	78525520	78525531	GGCACATGCAC	1	+
chr6	106589972	106589983	GTCACCTGACC	1	-
chr6	111197703	111197714	GACACGTGCTA	1	+
chr6	11164331	11164342	CACACCTGCCT	1	+
chr6	13272898	13272909	CGCACGTGCCT	1	+
chr6	13455309	13455320	CACACGTGCAG	1	-
chr6	135643742	135643753	AACACGTGCAC	1	+
chr6	139613201	139613212	CACACGTGCAC	1	+
chr6	149102401	149102412	AACACGTGAAT	1	+
chr6	150381364	150381375	GGCACGTGCCC	1	-
chr6	157041463	157041474	CACACGTGCAC	1	+
chr6	160403088	160403099	CTCACGTGCTT	1	+
chr6	24360105	24360116	ATCACGTGAAG	1	+
chr6	24949695	24949706	TTCACGTGCAG	1	-
chr6	31164872	31164883	CACACGTGACC	1	+
chr6	36326569	36326580	GTCACATGATC	1	-
chr6	40555739	40555750	CTCACGTGCCT	1	+
chr6	43766798	43766809	GTCACGTGCCA	1	-
chr6	46188514	46188525	TACACGTGCAC	1	+
chr6	47429109	47429120	CACATGTGCTC	1	+
chr6	53583894	53583905	GGCACCTGCTG	1	+
chr6	6392954	6392965	GCCACGTGACC	1	-
chr6	64062920	64062931	GACACGTGACC	1	+
chr6	64395544	64395555	GTCACGTGAAG	1	+
chr6	7963717	7963728	CACACCTGCAA	1	+
chr6	88435323	88435334	GTCACATGCTT	1	-
chr6	88635536	88635547	CCCACGTGCCA	1	+
chr6	88851413	88851424	GTCATGTGCAG	1	-
chr7	106408695	106408706	CTCACGTGAAA	1	-
chr7	1136493	1136504	CTCACCTGCAG	1	+
chr7	114571914	114571925	GTCACCTGCTC	1	-
chr7	116223889	116223900	GACACATGCTG	1	-
chr7	128649643	128649654	GGCACGTGCCT	1	-
chr7	134452439	134452450	AGCACGTGCAG	1	+
chr7	134936641	134936652	GGCACATGCTA	1	-
chr7	148199695	148199706	AGCACGTGCAA	1	-
chr7	148610510	148610521	CTCATGTGCAA	1	+
chr7	150148348	150148359	CACACATGCAC	1	-
chr7	151453343	151453354	CACACGTGACT	1	+
chr7	22912236	22912247	CTCACGTGATC	1	-
chr7	23312883	23312894	GACACCTGCTC	1	-
chr7	32930248	32930259	AACACGTGACC	1	+
chr7	65274520	65274531	GTCACATGCTC	1	+
chr7	66351420	66351431	GTCATGTGCTC	1	+
chr7	66352021	66352032	CTCACGTGAAC	1	+
chr7	68895549	68895560	GGCACGTGCAA	1	-
chr7	73002276	73002287	TACACGTGCTC	1	-
chr7	98528719	98528730	CTCATGTGCTG	1	+
chr7	99815318	99815329	GACACGTGACT	1	-
chr7	99942628	99942639	GACACGTGACT	1	-
chr8	101476097	101476108	CCCACGTGCCC	1	+
chr8	105635355	105635366	CACATGTGCAC	1	-
chr8	11395520	11395531	CACACATGCAC	1	+
chr8	11396489	11396500	GTCACATGAAG	1	+
chr8	123801083	123801094	CACACGTGCAC	1	-
chr8	125721993	125722004	AACACGTGATC	1	+
chr8	135612533	135612544	GCCACGTGCAC	1	+
chr8	135695682	135695693	CACACGTGCTT	1	-
chr8	142168350	142168361	GACACGTGCTT	1	+
chr8	22301345	22301356	CACACGTGACA	1	-
chr8	22483930	22483941	AACACGTGCCT	1	-
chr8	26428904	26428915	ACCACGTGCAC	1	+
chr8	27221382	27221393	CCCACGTGCTG	1	+
chr8	29086877	29086888	GTCACATGATC	1	-
chr8	32785751	32785762	GTCACGTGCAG	1	-
chr8	41571746	41571757	GCCACGTGCAG	1	+
chr8	42163641	42163652	GACACGTGCCT	1	+
chr8	42912606	42912617	CTCACGTGACT	1	+
chr8	43136150	43136161	GCCACGTGCCG	1	+
chr8	6286252	6286263	GACACGTGCGC	1	+
chr9	102422464	102422475	CACATGTGCAC	1	-
chr9	108168003	108168014	GTCACATGCCT	1	+
chr9	113018008	113018019	GGCACGTGCAG	1	-
chr9	117247252	117247263	CACACATGCTT	1	+
chr9	117373511	117373522	ACCACGTGCAC	1	-
chr9	124041219	124041230	TGCACGTGCAC	1	-
chr9	127635140	127635151	CCCACGTGCAG	1	-
chr9	128209334	128209345	GTCACGTGAAA	1	+
chr9	128394920	128394931	GGCATGTGCAG	1	-
chr9	131998376	131998387	CTCACGTGCCC	1	-
chr9	134128109	134128120	GTCACATGACC	1	+
chr9	135347826	135347837	CACACCTGCCT	1	-
chr9	140319422	140319433	CTCACGTGATC	1	-
chr9	1930569	1930580	ATCACGTGATC	1	+
chr9	2087709	2087720	GACACGTGCCC	1	-
chr9	27353422	27353433	CACACGTGCAT	1	-
chr9	33164276	33164287	GACACCTGCCC	1	+
chr9	34098503	34098514	CTCACGTGATG	1	-
chr9	34123751	34123762	CGCACGTGCAT	1	-
chr9	37390914	37390925	CTCACCTGACC	1	+
chr9	90151279	90151290	GTCACATGCTC	1	-
chr9	94521066	94521077	CACACATGCAT	1	-
chrX	100878113	100878124	CTCACGTGACC	1	+
chrX	11811120	11811131	CGCACCTGCAG	1	+
chrX	118616794	118616805	CGCACCTGCCT	1	+
chrX	128913870	128913881	GCCACGTGACC	1	-
chrX	131353579	131353590	CACACGTGCTG	1	+
chrX	13687624	13687635	CGCACATGAAG	1	-
chrX	13708166	13708177	GTCACGTGCCG	1	-
chrX	19352302	19352313	GACACGTGACA	1	+
chrX	38663090	38663101	GGCACGTGCAT	1	+
chrX	56839852	56839863	GCCACGTGCCC	1	+
chrX	62780948	62780959	CTCACGTGACT	1	+
chrX	7002171	7002182	CTCATGTGCTT	1	+
chrX	70471634	70471645	TGCACGTGCAC	1	-
chrX	9867832	9867843	GTCACGTGCCG	1	+
chr10	104404723	104404734	CCCACGTGCAG	1	+
chr10	119423538	119423549	CACACGTGCTC	1	+
chr10	121073451	121073462	GGCACCTGCCC	1	+
chr10	125150506	125150517	GTCACCTGCAG	1	-
chr10	126223170	126223181	CTCACGTGATC	1	-
chr10	134754365	134754376	CACACGTGCAT	1	+
chr10	31026096	31026107	AACACGTGCAC	1	+
chr10	3824427	3824438	ATCACGTGCCT	1	-
chr10	50970381	50970392	GTCACGTGACC	1	-
chr10	76498787	76498798	CTCACATGATT	1	-
chr10	87930440	87930451	CACACGTGCGC	1	+
chr10	91093822	91093833	CACATGTGCAG	1	-
chr11	125366312	125366323	CCCACGTGCTC	1	-
chr11	129149644	129149655	CGCACGTGCGC	1	-
chr11	18790086	18790097	CACACCTGCTT	1	+
chr11	18791427	18791438	CCCACGTGCCT	1	-
chr11	330603	330614	AGCACGTGCAG	1	+
chr11	34265958	34265969	GTCACATGCTA	1	-
chr11	57416775	57416786	GACACCTGCTC	1	+
chr11	60156812	60156823	GTCACGTGCTG	1	+
chr11	65256176	65256187	GTCATGTGCAG	1	+
chr11	67355393	67355404	CTCACGTGATC	1	+
chr11	67407689	67407700	GGCACGTGAAC	1	+
chr11	78128145	78128156	GGCATGTGCAG	1	-
chr11	9635997	9636008	TTCACGTGCAT	1	-
chr12	111214407	111214418	GTCACCTGCCG	1	+
chr12	123380702	123380713	GACACGTGACG	1	+
chr12	4227509	4227520	CTCACGTGCAT	1	-
chr12	47601947	47601958	GACACGTGCCT	1	+
chr12	50898764	50898775	CTCACGTGACC	1	+
chr12	57081081	57081092	GACACGTGCGG	1	+
chr12	57869848	57869859	CTCACGTGCAG	1	+
chr12	58230457	58230468	AACACGTGCAC	1	+
chr12	6340210	6340221	GTCACCTGCCG	1	+
chr12	7074496	7074507	AACACGTGAAG	1	+
chr13	114890676	114890687	GTCATGTGCAT	1	-
chr13	24040385	24040396	CTCACGTGCAG	1	-
chr13	24613867	24613878	GTCACATGCAG	1	-
chr13	30969749	30969760	GACACGTGACT	1	+
chr13	41091862	41091873	GACACATGCAG	1	+
chr13	43149314	43149325	CCCACGTGCCT	1	+
chr13	46421781	46421792	CACACGTGCAC	1	-
chr13	50019369	50019380	AACACGTGAAG	1	+
chr13	50699899	50699910	GTCACGTGCCC	1	+
chr13	51484254	51484265	AACACGTGCTG	1	-
chr13	76209874	76209885	GGCACGTGCTG	1	-
chr13	77903438	77903449	CACACATGCTC	1	+
chr13	79233200	79233211	GGCACGTGATG	1	+
chr13	99130635	99130646	GTCACCTGACC	1	-
chr14	102780646	102780657	CCCACGTGCAG	1	-
chr14	103397721	103397732	GACACGTGCTG	1	+
chr14	21851359	21851370	AACACGTGCCC	1	+
chr14	23025464	23025475	GCCACGTGCCG	1	+
chr14	23026124	23026135	GTCACCTGCCC	1	-
chr14	23357372	23357383	GTCACCTGCAA	1	+
chr14	24748606	24748617	GCCACGTGCCT	1	+
chr14	60797992	60798003	CGCACGTGCAT	1	-
chr14	61905401	61905412	CTCACATGACC	1	+
chr14	74238700	74238711	CTCACGTGCTC	1	+
chr14	76006065	76006076	CACACGTGCAT	1	+
chr14	76015714	76015725	TTCACGTGCAC	1	+
chr14	93195391	93195402	CACACGTGCTC	1	+
chr14	93502843	93502854	GGCACGTGCTC	1	-
chr14	95969795	95969806	GTCACCTGCCC	1	+
chr15	102216111	102216122	GGCACGTGCAG	1	+
chr15	26020737	26020748	CACACGTGCAC	1	+
chr15	31523231	31523242	TGCACGTGCTC	1	-
chr15	40836370	40836381	GTCACATGCTC	1	-
chr15	45684560	45684571	CGCACGTGCAT	1	-
chr15	51385874	51385885	CTCACGTGCCC	1	-
chr15	57025897	57025908	CGCACATGCCG	1	-
chr15	59691808	59691819	CACATGTGCTG	1	-
chr15	63796222	63796233	CGCACCTGCCG	1	+
chr15	75090939	75090950	GTCACCTGCCT	1	+
chr15	90418426	90418437	CGCATGTGCTC	1	-
chr16	10869368	10869379	GACACCTGCCC	1	-
chr16	11058287	11058298	GGCACGTGCAG	1	-
chr16	11277534	11277545	GGCACGTGCTG	1	-
chr16	14728097	14728108	AGCACGTGCAG	1	-
chr16	15737453	15737464	GTCACGTGATG	1	+
chr16	19126143	19126154	CTCACGTGCGC	1	-
chr16	2345276	2345287	AACACGTGCTG	1	-
chr16	23521593	23521604	CTCACGTGCGG	1	+
chr16	23521830	23521841	GACACGTGACG	1	+
chr16	29657318	29657329	GTCACCTGCAC	1	-
chr16	57933817	57933828	CACACGTGCTC	1	+
chr16	67198579	67198590	GCCACGTGCAA	1	-
chr16	67522717	67522728	GGCACGTGCCT	1	+
chr16	75414264	75414275	CTCATGTGCTC	1	-
chr16	87811702	87811713	CCCACGTGCAC	1	+
chr17	17082795	17082806	CACACATGCAC	1	+
chr17	1845489	1845500	GGCACGTGCTC	1	+
chr17	27438983	27438994	CACACATGCAC	1	+
chr17	36641785	36641796	GTCACCTGCAC	1	-
chr17	38257297	38257308	ATCACGTGAAG	1	-
chr17	40928041	40928052	GACACGTGAAG	1	+
chr17	4268572	4268583	CCCACGTGCTG	1	-
chr17	47817225	47817236	ATCACATGCAG	1	+
chr17	47824661	47824672	GTCACATGACT	1	+
chr17	5185528	5185539	GTCACGTGCCG	1	+
chr17	53514884	53514895	GTCACCTGCTG	1	-
chr17	56693470	56693481	GTCACATGCAG	1	+
chr17	56769987	56769998	CTCACCTGCTA	1	-
chr17	74237188	74237199	CTCACGTGCGT	1	+
chr17	74263872	74263883	GGCACGTGCCT	1	-
chr17	75316958	75316969	CACACGTGCAC	1	-
chr17	75470049	75470060	CACACGTGCAG	1	-
chr17	78734531	78734542	GTCACCTGCAG	1	-
chr17	8026782	8026793	CGCACGTGCGC	1	+
chr18	10520259	10520270	GGCACGTGCAG	1	+
chr18	20808382	20808393	CACACATGCAC	1	-
chr18	20822258	20822269	CACACCTGCCC	1	-
chr18	21589800	21589811	CTCACCTGCCT	1	-
chr18	23806620	23806631	CACACGTGCGC	1	-
chr18	32621287	32621298	GCCACGTGACC	1	+
chr18	42262200	42262211	CACACATGCTT	1	-
chr18	49181898	49181909	GTCACCTGCTT	1	+
chr18	51796676	51796687	GGCACGTGCCT	1	-
chr18	55802734	55802745	GTCACCTGACC	1	+
chr18	56448953	56448964	TTCACGTGCAA	1	-
chr18	60985341	60985352	GGCACCTGCAC	1	-
chr18	6249388	6249399	CACACGTGATT	1	+
chr18	71931721	71931732	CACACGTGCCT	1	-
chr19	10538896	10538907	CGCACATGCTA	1	+
chr19	10705188	10705199	GACACGTGCCA	1	+
chr19	13096458	13096469	GTCACCTGCAC	1	-
chr19	14492071	14492082	CACACGTGCAC	1	-
chr19	16556351	16556362	CACACCTGCAC	1	+
chr19	16706167	16706178	AGCACGTGCAC	1	-
chr19	2512265	2512276	CACATGTGCTT	1	-
chr19	35836816	35836827	CACACATGCCC	1	+
chr19	39989277	39989288	GTCATGTGCAC	1	+
chr19	55768921	55768932	AGCACGTGCAG	1	-
chr19	7872599	7872610	GTCACCTGCCC	1	+
chr19	940786	940797	CTCACGTGCAG	1	-
chr19	952006	952017	GGCACGTGCCG	1	+
chr1	109370880	109370891	TTCACGTGCTC	1	-
chr1	11028692	11028703	CACACCTGCTT	1	+
chr1	110786465	110786476	TTCACGTGCTT	1	-
chr1	112143549	112143560	CTCACATGCAT	1	-
chr1	151832721	151832732	CACACGTGCTG	1	+
chr1	154976411	154976422	GACACGTGCCT	1	+
chr1	171221100	171221111	TTCACGTGCAA	1	-
chr1	172787582	172787593	GTCACGTGCAC	1	-
chr1	17933543	17933554	TTCACGTGCAG	1	-
chr1	181068736	181068747	CACACGTGCAC	1	+
chr1	183040573	183040584	CACACATGAAC	1	-
chr1	18649115	18649126	GGCACGTGCTC	1	-
chr1	192578510	192578521	GGCATGTGCCC	1	+
chr1	19414337	19414348	CTCACGTGCTG	1	-
chr1	205641347	205641358	CCCACGTGCCT	1	+
chr1	206736616	206736627	CACACATGCCT	1	+
chr1	214613067	214613078	GACACCTGCTG	1	+
chr1	226814413	226814424	AACACGTGCTG	1	-
chr1	230240509	230240520	CTCATGTGCCT	1	+
chr1	27951877	27951888	CTCACCTGACC	1	+
chr1	28559553	28559564	CTCACGTGATT	1	+
chr1	29203791	29203802	TACACGTGCAC	1	+
chr1	31232827	31232838	GTCACGTGAAT	1	+
chr1	31846615	31846626	CACACGTGCTT	1	+
chr1	32714059	32714070	GTCACCTGCAC	1	+
chr1	37116299	37116310	GGCACGTGATG	1	-
chr1	46154271	46154282	GGCACGTGCTT	1	-
chr1	53169089	53169100	CCCACGTGACC	1	+
chr20	25269444	25269455	GGCATGTGCAG	1	-
chr20	35905607	35905618	CTCACGTGATG	1	-
chr20	37521074	37521085	CACACGTGCCT	1	+
chr20	49415945	49415956	GTCACATGCAG	1	+
chr20	49454148	49454159	CTCACCTGCAG	1	+
chr20	49465657	49465668	CTCACGTGCCC	1	+
chr20	50171242	50171253	CACACGTGCAC	1	+
chr20	52195698	52195709	CTCACGTGCAT	1	+
chr20	61182415	61182426	CTCACGTGACA	1	+
chr20	62131021	62131032	CTCACGTGCCT	1	+
chr20	8001257	8001268	CTCATGTGCCC	1	-
chr21	19220818	19220829	GTCATGTGAAC	1	-
chr21	37907986	37907997	GTCACCTGCTC	1	-
chr21	37915136	37915147	CGCACCTGCCC	1	+
chr21	42738967	42738978	CTCACGTGATG	1	-
chr21	44695676	44695687	CTCACCTGCTG	1	-
chr21	45668363	45668374	GTCACATGCTC	1	-
chr22	23285075	23285086	CTCACATGCAC	1	+
chr22	26249196	26249207	GGCACATGCAG	1	-
chr22	26690673	26690684	TGCACGTGCAT	1	-
chr22	26727157	26727168	CTCACCTGCAG	1	-
chr22	29198355	29198366	AGCACGTGCTC	1	-
chr22	39494170	39494181	CTCACGTGAGC	1	+
[truncated: 2,194 more rows]
