# Supplementary material for: Relationship between histone modifications and transcription factor binding is protein family specific
Source: Genome Res. 2018 Mar;28(3):321–33. doi: 10.1101/gr.220079.116 (PMC5848611; doi:10.1101/gr.220079.116)
Supplement: Supplemental Material [file supp_gr.220079.116_Supplemental_Material.zip › Supplemental_Material/BHLHE40/non-BS.bed]

chr1	115035564	115035575	GTCACATGCTA	1	+
chr1	145509611	145509622	GGCACATGCCA	1	+
chr1	148536693	148536704	CTCACCTGCAG	1	-
chr1	150542851	150542862	GGCACGTGCTA	1	+
chr1	160598918	160598929	CTCACATGCCA	1	+
chr1	171476263	171476274	GACACATGCCT	1	+
chr1	183600012	183600023	CTCACGTGCTT	1	-
chr1	192497275	192497286	GTCACATGATG	1	+
chr1	207513550	207513561	ATCACATGCTC	1	-
chr1	27769381	27769392	GGCACATGCCT	1	+
chr1	28840237	28840248	GGCACATGCCT	1	-
chr1	38452119	38452130	GTCACATGACC	1	-
chr1	40645986	40645997	GTCACATGATC	1	+
chr1	53010593	53010604	GACATGTGCCT	1	+
chr1	89113077	89113088	GTCACCTGACC	1	-
chr10	112625997	112626008	CTCACATGCCT	1	-
chr10	11572996	11573007	CACATGTGCAC	1	-
chr10	129858418	129858429	CACACATGCAC	1	+
chr10	129858453	129858464	CACACATGCAC	1	+
chr10	129917890	129917901	CTCATGTGCAT	1	-
chr10	13147413	13147424	GTCACATGACC	1	-
chr10	22209045	22209056	CACACATGAAG	1	+
chr10	22912804	22912815	GTCACATGATG	1	+
chr10	30731139	30731150	CACACGTGCTG	1	-
chr10	31775765	31775776	GTCATGTGCAG	1	+
chr10	38388369	38388380	GACACATGCTA	1	-
chr10	52163435	52163446	CTCACCTGCTC	1	+
chr10	54355257	54355268	CACACGTGCGC	1	-
chr10	60816082	60816093	CACACATGCAA	1	+
chr10	64980401	64980412	GTCACGTGATT	1	+
chr10	69527200	69527211	GTCACATGCTG	1	-
chr10	76879372	76879383	CACACATGCAC	1	+
chr10	76879384	76879395	CACACGTGCGC	1	+
chr10	76972978	76972989	GGCACATGCCA	1	+
chr10	97451005	97451016	CTCACATGATT	1	+
chr11	102221385	102221396	GACACATGCAG	1	+
chr11	111245074	111245085	TTCACGTGCAC	1	-
chr11	18427782	18427793	CACACCTGCAA	1	-
chr11	19141929	19141940	TACACGTGACC	1	+
chr11	4137424	4137435	CGCACATGCCC	1	-
chr11	58360403	58360414	CACACCTGCTC	1	-
chr11	58360471	58360482	CTCACATGAAG	1	+
chr11	58878454	58878465	CTCATGTGAAC	1	-
chr11	67648182	67648193	GGCACATGCAT	1	+
chr11	82998766	82998777	GACACATGCAA	1	-
chr11	85775989	85776000	GGCACATGCCT	1	+
chr12	102328121	102328132	GACATGTGCCT	1	-
chr12	103676094	103676105	GTCATGTGCTG	1	+
chr12	10559580	10559591	TACACGTGCCC	1	+
chr12	111045142	111045153	ATCACGTGCAG	1	+
chr12	121317010	121317021	GTCACATGCAA	1	+
chr12	12642988	12642999	GGCACATGCCT	1	-
chr12	26920228	26920239	CTCACCTGCCT	1	+
chr12	49347075	49347086	CTCACATGATC	1	-
chr12	62657907	62657918	GGCACATGCCA	1	+
chr12	65268636	65268647	GTCACATGACT	1	+
chr12	76904988	76904999	GACACATGCAT	1	-
chr12	90130927	90130938	TTCACATGCTC	1	-
chr12	96258552	96258563	GGCACATGCCT	1	+
chr12	96785551	96785562	CTCACATGCAA	1	+
chr13	100082048	100082059	GGCACATGCCA	1	-
chr13	42958583	42958594	CACACCTGCAG	1	+
chr1	101031252	101031263	CTCACCTGCCA	1	+
chr1	10213272	10213283	CCCACATGCAC	1	-
chr1	111688269	111688280	GTCACATGCCA	1	-
chr1	111688300	111688311	CACATGTGCAT	1	-
chr1	113148750	113148761	CACACGTGATA	1	+
chr1	11339401	11339412	CTCACATGATG	1	-
chr1	113579388	113579399	CACACCTGCCC	1	+
chr1	114477443	114477454	GGCACATGCCA	1	-
chr1	142890808	142890819	CGCACCTGCAC	1	+
chr1	147553657	147553668	GACACCTGCAG	1	+
chr1	153813465	153813476	GGCACATGCCA	1	-
chr1	160679590	160679601	GGCATGTGCTC	1	-
chr1	162534623	162534634	CACACGTGCTT	1	+
chr1	171557253	171557264	TACACGTGCCA	1	+
chr1	172697363	172697374	GTCACCTGCTG	1	+
chr1	173375103	173375114	CCCACGTGCCA	1	-
chr1	173386875	173386886	CACACATGCAC	1	+
chr1	173958311	173958322	GGCACATGCCT	1	-
chr1	1773045	1773056	CTCACATGCAC	1	+
chr1	1807966	1807977	GCCACGTGCAC	1	+
chr1	1807996	1808007	CACACATGCAA	1	+
chr1	192527189	192527200	ATCACGTGCTA	1	-
chr1	193040252	193040263	CTCACATGCTC	1	+
chr1	205080875	205080886	GTCACATGATG	1	-
chr1	206287851	206287862	CACACATGCCA	1	+
chr1	206954942	206954953	CACACATGAAG	1	+
chr1	207605604	207605615	CTCATGTGCTG	1	-
chr1	212204029	212204040	GTCACATGCCT	1	+
chr1	212205719	212205730	CACACCTGCTG	1	+
chr1	213447600	213447611	CTCACCTGCAT	1	-
chr1	22105603	22105614	GGCACATGCCA	1	-
chr1	224930355	224930366	CTCATGTGAAC	1	+
chr1	233799490	233799501	CTCACATGACC	1	-
chr1	246732729	246732740	GTCACATGATT	1	+
chr1	247530847	247530858	CACACATGACC	1	+
chr1	27807578	27807589	CACACATGCAT	1	-
chr1	35655855	35655866	CACACGTGACT	1	+
chr1	35738294	35738305	GTCACCTGCCC	1	-
chr1	38393073	38393084	ATCACGTGAAC	1	+
chr1	41447936	41447947	GTCATGTGCTT	1	+
chr1	44300426	44300437	CACACATGCTG	1	-
chr1	67400232	67400243	GGCACATGCCT	1	-
chr1	83094734	83094745	CTCACCTGCAC	1	-
chr1	97923226	97923237	GTCACCTGAAC	1	-
chr10	101677872	101677883	TACACGTGCTC	1	+
chr10	106105935	106105946	CTCATGTGAAC	1	+
chr10	112032946	112032957	GGCACATGCCT	1	-
chr10	112179215	112179226	GTCACGTGAAC	1	+
chr10	112684052	112684063	GACACATGCTT	1	+
chr10	114290892	114290903	CTCACATGCTC	1	+
chr10	121580869	121580880	GGCACATGCAC	1	-
chr10	121659963	121659974	GGCACATGCTG	1	+
chr10	127605230	127605241	GACACATGCTA	1	+
chr10	129858384	129858395	CCCACATGCAC	1	+
chr10	33378454	33378465	CTCATGTGCTT	1	+
chr10	38315404	38315415	GGCACATGCCA	1	+
chr10	49488214	49488225	CACACCTGCAA	1	-
chr10	6096427	6096438	CTCACATGCTG	1	+
chr10	61659851	61659862	CTCACATGCCA	1	+
chr10	63771517	63771528	CTCACCTGACC	1	-
chr10	64453087	64453098	GACACATGCAA	1	-
chr10	6449636	6449647	GTCACATGCAC	1	-
chr10	73978189	73978200	GTCATGTGCAA	1	-
chr10	79798538	79798549	GGCACATGCCT	1	-
chr10	86413407	86413418	CACACGTGCCA	1	+
chr10	89852712	89852723	AACACATGCTC	1	-
chr10	89878629	89878640	GTCATGTGCCC	1	-
chr10	92754305	92754316	ATCACATGCTC	1	+
chr10	92765549	92765560	GACATGTGCTG	1	-
chr10	92851629	92851640	CACACATGCAT	1	+
chr10	98439667	98439678	GTCATGTGAAC	1	-
chr11	102191129	102191140	GGCACCTGCCT	1	-
chr11	102316926	102316937	GACACATGCCC	1	-
chr11	111899658	111899669	CTCACATGCAG	1	+
chr11	19559534	19559545	GTCACATGACT	1	+
chr11	20382492	20382503	GTCACGTGCTC	1	+
chr11	3393193	3393204	GTCACATGAAT	1	+
chr11	34932593	34932604	GTCACATGCTA	1	+
chr11	35790716	35790727	CTCACATGCTT	1	-
chr11	58340582	58340593	GACATGTGCCG	1	-
chr11	59679949	59679960	CTCACATGATT	1	-
chr11	61123647	61123658	AACACGTGATC	1	+
chr11	62364818	62364829	CTCATGTGCAA	1	+
chr11	62430789	62430800	GGCACGTGCAC	1	+
chr11	62619809	62619820	CACACCTGCAA	1	+
chr11	66889938	66889949	GGCACATGCCT	1	-
chr11	78140805	78140816	CTCACATGAAG	1	+
chr11	82691420	82691431	CTCATGTGCAA	1	+
chr11	91028883	91028894	CTCATGTGAAC	1	-
chr11	95910553	95910564	ATCACATGCAT	1	-
chr12	100970683	100970694	GTCATGTGCTG	1	+
chr12	104232156	104232167	CTCACCTGAAC	1	+
chr12	104881181	104881192	GGCACATGCCA	1	+
chr12	111000197	111000208	GTCATGTGCTT	1	+
chr12	112565431	112565442	GGCACATGCCT	1	-
chr12	12221477	12221488	GGCACATGCCT	1	-
chr12	122330648	122330659	GACATGTGCCT	1	+
chr12	124055106	124055117	GTCACCTGCAG	1	+
chr12	124190653	124190664	GTCATGTGCTC	1	+
chr12	125395956	125395967	CACACCTGCCT	1	+
chr12	25671671	25671682	CACATGTGCAT	1	+
chr12	46131622	46131633	GGCACCTGCTC	1	+
chr12	46780564	46780575	CACACATGCAA	1	+
chr12	60030840	60030851	GTCACATGATT	1	+
chr12	6743044	6743055	CTCACATGCAG	1	-
chr12	69988492	69988503	GGCACATGCCT	1	+
chr12	899021	899032	ATCACATGCAT	1	+
chr12	922265	922276	GGCACATGCCT	1	+
chr12	92443312	92443323	GACACATGCAT	1	-
chr12	93355928	93355939	GTCATGTGCCC	1	+
chr12	93784522	93784533	GACATGTGCCC	1	-
chr12	93784599	93784610	CACACCTGCCC	1	+
chr12	9507108	9507119	GTCACCTGCTC	1	-
chr12	9507137	9507148	GTCACCTGCTG	1	-
chr12	9507166	9507177	GTCACCTGCTG	1	-
chr12	96889197	96889208	GGCACGTGAAT	1	-
chr12	9824195	9824206	CTCATGTGCCT	1	-
chr13	103500052	103500063	CGCATGTGCTC	1	-
chr13	24756600	24756611	GTCACATGATG	1	+
chr13	28029861	28029872	GTCACCTGCTT	1	+
chr13	33778937	33778948	CACACATGCTC	1	+
chr13	41008030	41008041	CTCACATGCAC	1	-
chr13	41210018	41210029	GTCACATGCAT	1	-
chr13	43190002	43190013	GTCACATGCCT	1	-
chr13	81981105	81981116	CTCACCTGCTC	1	+
chr13	99948042	99948053	CACACCTGCAT	1	+
chr14	106039982	106039993	CTCACCTGCTC	1	+
chr14	20782363	20782374	CCCACGTGCAA	1	-
chr14	21850010	21850021	CTCATGTGCTG	1	+
chr14	39738608	39738619	GACACATGCAG	1	-
chr14	45459131	45459142	CTCACCTGCTG	1	-
chr14	50458347	50458358	CCCACGTGACC	1	-
chr14	51886696	51886707	GTCACATGACC	1	-
chr14	53628506	53628517	ATCACATGCAG	1	+
chr14	56307704	56307715	CACACATGCAC	1	+
chr14	68117617	68117628	CACACGTGCTT	1	-
chr14	69860052	69860063	GACACCTGCAC	1	+
chr14	71695617	71695628	CTCACCTGAAC	1	-
chr14	73534782	73534793	CTCATGTGCTT	1	-
chr14	74356017	74356028	GGCACATGCCT	1	-
chr14	75961413	75961424	GTCACATGATG	1	+
chr14	84350294	84350305	GTCACATGATG	1	+
chr15	23031567	23031578	CCCACGTGATC	1	-
chr15	23078853	23078864	CACACATGCTG	1	-
chr15	23188154	23188165	CACACATGCTC	1	+
chr15	35336113	35336124	GACATGTGCAG	1	-
chr15	38953085	38953096	CTCACCTGAAC	1	+
chr15	43116202	43116213	GGCATGTGCAG	1	+
chr15	44761411	44761422	CTCACGTGACA	1	-
chr15	45006412	45006423	GTCACATGCAT	1	+
chr15	49321819	49321830	GACACATGAAC	1	+
chr15	55096403	55096414	GTCACATGACC	1	+
chr15	63761623	63761634	GCCACGTGACC	1	+
chr15	79171443	79171454	GGCACATGCAT	1	+
chr15	79670918	79670929	GTCACATGACC	1	+
chr15	85797024	85797035	GGCACCTGCAG	1	+
chr16	11039896	11039907	CACACCTGCCC	1	-
chr16	14040949	14040960	CTCATGTGCAT	1	+
chr16	28991846	28991857	GTCACCTGCAC	1	-
chr16	29679280	29679291	CACATGTGCAC	1	-
chr16	29934505	29934516	CTCACCTGCAG	1	+
chr16	47538817	47538828	AACACGTGCCC	1	-
chr16	48416163	48416174	GGCACATGCTC	1	+
chr16	48529379	48529390	GTCACATGACC	1	-
chr16	5206604	5206615	CACATGTGCCT	1	-
chr16	56969941	56969952	GGCACATGCCT	1	-
chr16	73304234	73304245	CCCACGTGCTT	1	+
chr1	101713611	101713622	CTCACATGCTG	1	+
chr1	10343635	10343646	GTCACCTGCAG	1	+
chr1	104104790	104104801	GTCACATGATT	1	+
chr1	106336427	106336438	CTCACATGCCA	1	+
chr1	108617814	108617825	GTCACATGACT	1	+
chr1	110066527	110066538	CACACATGCTG	1	-
chr1	110171851	110171862	CTCACGTGCTC	1	-
chr1	110913656	110913667	CTCACATGACT	1	-
chr1	111685143	111685154	GGCACATGCTC	1	+
chr1	111757227	111757238	GACACATGCAC	1	-
chr1	112172053	112172064	CTCACATGAAC	1	+
chr1	112545292	112545303	CGCATGTGCAT	1	+
chr1	114326382	114326393	GTCATGTGCAT	1	-
chr1	114326823	114326834	GACACCTGCTT	1	-
chr1	115067764	115067775	GTCACATGACC	1	+
chr1	116797729	116797740	TTCACATGCTC	1	+
chr1	116918075	116918086	CACACATGCAC	1	+
chr1	117059449	117059460	CTCATGTGCAT	1	+
chr1	117396653	117396664	CTCACCTGCCA	1	+
chr1	117626233	117626244	GGCACATGACC	1	-
chr1	11999338	11999349	CCCACGTGCAG	1	+
chr1	120381230	120381241	CACACCTGCCT	1	+
chr1	13946710	13946721	ATCACGTGCTG	1	+
chr1	144000533	144000544	CTCACGTGAAC	1	+
chr1	144930519	144930530	ATCACGTGAAG	1	+
chr1	145281538	145281549	GGCACCTGCCT	1	+
chr1	145436736	145436747	CACACATGCAT	1	-
chr1	146374318	146374329	CTCACCTGCCG	1	-
chr1	15036923	15036934	CCCACGTGCCA	1	-
chr1	152708299	152708310	GGCACATGCAG	1	-
chr1	153095542	153095553	CTCACCTGCTG	1	+
chr1	153314575	153314586	GACACATGCCT	1	-
chr1	154143502	154143513	GTCACATGACT	1	+
chr1	155194662	155194673	CTCACATGCTT	1	+
chr1	156128900	156128911	GTCACATGATC	1	-
chr1	157010769	157010780	GTCACATGCCT	1	-
chr1	159977543	159977554	GCCACATGCAC	1	+
chr1	160310575	160310586	CTCACATGCAG	1	+
chr1	160322534	160322545	GTCACATGACT	1	+
chr1	160646162	160646173	CTCACCTGCAT	1	-
chr1	161652333	161652344	GTCACATGCTC	1	+
chr1	162414851	162414862	GACACCTGCTT	1	-
chr1	165820428	165820439	GGCACATGATC	1	-
chr1	166914055	166914066	GGCATGTGCAG	1	-
chr1	168438281	168438292	GACACCTGCCC	1	+
chr1	168696182	168696193	CTCACCTGCTG	1	+
chr1	169618122	169618133	CACATGTGCCC	1	-
chr1	169667092	169667103	AACACATGCCC	1	-
chr1	171751848	171751859	CACACCTGCTG	1	-
chr1	173301863	173301874	CGCACCTGCAG	1	+
chr1	173329958	173329969	CTCACATGATG	1	-
chr1	174787634	174787645	CTCACCTGCTA	1	-
chr1	175739965	175739976	CTCACCTGACC	1	-
chr1	17761802	17761813	GACACCTGCAG	1	+
chr1	178387919	178387930	GTCACGTGATT	1	+
chr1	180963633	180963644	CTCACGTGACT	1	-
chr1	181304133	181304144	CACATGTGCTG	1	+
chr1	181480155	181480166	CACACGTGAAT	1	-
chr1	182578556	182578567	CTCACATGCTG	1	+
chr1	182811799	182811810	CACACATGAAT	1	-
chr1	184329330	184329341	ATCACATGCTC	1	+
chr1	185250484	185250495	GTCACATGCTC	1	-
chr1	186373803	186373814	CTCATGTGCAA	1	+
chr1	186451985	186451996	CTCACGTGACA	1	-
chr1	18669390	18669401	TTCACGTGCAA	1	+
chr1	191729373	191729384	ATCACGTGCTA	1	-
chr1	19318293	19318304	GACACGTGACC	1	+
chr1	19580924	19580935	CTCACCTGCTG	1	-
chr1	199432873	199432884	ATCACATGCTC	1	+
chr1	200711352	200711363	CACACCTGCAG	1	-
chr1	201480000	201480011	CTCACATGCAA	1	-
chr1	203240327	203240338	GTCACATGACT	1	-
chr1	20403400	20403411	GGCACATGCAA	1	-
chr1	206732847	206732858	CTCACCTGCCT	1	+
chr1	206971421	206971432	CACACCTGCTG	1	+
chr1	207671526	207671537	GTCACATGCAT	1	-
chr1	211079413	211079424	GGCACATGCCA	1	+
chr1	211079491	211079502	GTCACATGCTG	1	-
chr1	212656324	212656335	GTCACATGCTG	1	-
chr1	212927308	212927319	CACACATGCAT	1	-
chr1	21571747	21571758	AGCACGTGCAA	1	+
chr1	219350896	219350907	GACACCTGCCT	1	-
chr1	22033119	22033130	GTCATGTGCTG	1	-
chr1	220396533	220396544	GACATGTGCCT	1	-
chr1	220621766	220621777	GTCACATGCTC	1	-
chr1	221612862	221612873	CACACATGCCT	1	-
chr1	221912582	221912593	GTCACCTGCCG	1	-
chr1	222085049	222085060	GACACATGCAC	1	+
chr1	223422102	223422113	CTCACCTGCTT	1	+
chr1	223422159	223422170	ATCACATGCAT	1	-
chr1	224247718	224247729	GACACGTGCAA	1	+
chr1	224372151	224372162	AACACGTGCTC	1	-
chr1	224938240	224938251	CACACATGCAC	1	-
chr1	226920852	226920863	CACACATGCTC	1	-
chr1	226920864	226920875	CACACATGCCC	1	-
chr1	228678368	228678379	GTCACCTGCCC	1	+
chr1	230262876	230262887	GTCACATGCCC	1	-
chr1	231299780	231299791	GGCACCTGCAC	1	-
chr1	23340370	23340381	CTCACCTGCTG	1	+
chr1	233578409	233578420	GGCACATGCAC	1	-
chr1	233778166	233778177	CTCACCTGCCC	1	-
chr1	234741008	234741019	CACACATGCAG	1	-
chr1	234987509	234987520	GTCATGTGCTT	1	-
chr1	235188264	235188275	CCCACGTGCCA	1	-
chr1	236260663	236260674	GTCACCTGCTC	1	-
chr1	236260692	236260703	GTCACCTGCTC	1	-
chr1	236313456	236313467	CACACATGCAC	1	-
chr1	236446702	236446713	GTCACATGCCC	1	+
chr1	236963702	236963713	ATCACGTGAAC	1	-
chr1	23875536	23875547	CACACATGCAT	1	-
chr1	241110408	241110419	CACACATGCCC	1	+
chr1	242388967	242388978	CTCACGTGCGT	1	-
chr1	243601852	243601863	CACACGTGCGC	1	+
chr1	244914929	244914940	GACACCTGCTG	1	+
chr1	245440779	245440790	GGCACCTGCAG	1	-
chr1	245763054	245763065	CACACATGCTG	1	+
chr1	247371520	247371531	GACACCTGCAG	1	+
chr1	247650657	247650668	GACACATGCAC	1	+
chr1	248602833	248602844	GGCACATGAAC	1	-
chr1	25285283	25285294	GACACCTGCAG	1	-
chr1	25286866	25286877	GTCACCTGCAT	1	-
chr1	26760855	26760866	CACACATGCTC	1	+
chr1	27762528	27762539	CACACATGCAA	1	-
chr1	28500582	28500593	CACACATGCAC	1	+
chr1	28523684	28523695	GTCACCTGAAC	1	-
chr1	28680952	28680963	CTCACATGATC	1	+
chr1	30701794	30701805	GTCACCTGCCT	1	+
chr1	31514530	31514541	CACATGTGCTC	1	+
chr1	31695174	31695185	CACACGTGAAA	1	+
chr1	31989549	31989560	CTCACATGCCC	1	+
chr1	32394532	32394543	CGCACCTGCTT	1	+
chr1	32408209	32408220	GGCACCTGCAG	1	-
chr1	32542112	32542123	CACACATGCCC	1	-
chr1	32647832	32647843	CACACATGCCT	1	+
chr1	33314191	33314202	GGCACATGACC	1	-
chr1	35656502	35656513	CACACATGCTG	1	-
chr1	36270200	36270211	CGCACATGCCT	1	-
chr1	36562795	36562806	GGCACCTGCTG	1	-
chr1	38826678	38826689	GACACCTGCTG	1	-
chr1	41451741	41451752	ATCACATGCAT	1	-
chr1	43415024	43415035	GGCACCTGCCC	1	-
chr1	45333118	45333129	GACACCTGCCC	1	-
chr1	45978455	45978466	GACACCTGCTG	1	-
chr1	46440764	46440775	TTCACATGCCC	1	-
chr1	51814467	51814478	CACACCTGCTC	1	+
chr1	52203131	52203142	CTCACATGCCC	1	+
chr1	52234833	52234844	GACACCTGCTG	1	+
chr1	52825581	52825592	CTCATGTGCTC	1	-
chr1	55006356	55006367	CACATGTGCCT	1	+
chr1	59221353	59221364	ACCACGTGCAC	1	+
chr1	59482293	59482304	GACACCTGCAT	1	-
chr1	60216466	60216477	GTCACGTGCCT	1	+
chr1	62127458	62127469	GGCACCTGCAT	1	-
chr1	63087794	63087805	GTCATGTGCTC	1	-
chr1	65925154	65925165	CTCACATGCCA	1	+
chr1	66825988	66825999	CTCACCTGCTC	1	-
chr1	67640598	67640609	CTCACATGCTA	1	+
chr1	67813925	67813936	CTCACATGCAG	1	-
chr1	68214429	68214440	CTCACATGCTC	1	-
chr1	78506572	78506583	GTCACATGCTC	1	+
chr1	78799332	78799343	GGCACATGCTT	1	+
chr1	79297626	79297637	GTCACATGCTT	1	-
chr1	85224882	85224893	ATCACATGCTC	1	+
chr1	85615637	85615648	GCCACGTGACC	1	-
chr1	8585937	8585948	GGCACATGCAG	1	+
chr1	86981464	86981475	CACACGTGAAC	1	-
chr1	87264861	87264872	GGCACCTGCAG	1	-
chr1	87803466	87803477	CTCACCTGCAG	1	-
chr1	885719	885730	CACACATGCAA	1	+
chr1	89765501	89765512	GTCACCTGCAG	1	-
chr1	90165243	90165254	CACACATGCTG	1	-
chr1	9116639	9116650	CCCACGTGCTC	1	+
chr1	9120437	9120448	CACACATGCCC	1	+
chr1	93443639	93443650	CTCACCTGCTC	1	-
chr1	93445790	93445801	GACACATGCCT	1	-
chr1	94383050	94383061	CACACCTGCCC	1	-
chr1	9514776	9514787	CACATGTGCAC	1	+
chr10	103656627	103656638	GGCACATGCTC	1	+
chr10	103870749	103870760	GACACATGAAC	1	-
chr10	104300021	104300032	CACACATGCAC	1	+
chr10	105228958	105228969	GGCACCTGCCC	1	-
chr10	106016511	106016522	CACACATGAAT	1	-
chr10	106147153	106147164	GACATGTGCCT	1	-
chr10	106374168	106374179	GGCACCTGCCC	1	-
chr10	108750981	108750992	AACACGTGCTG	1	-
chr10	109203701	109203712	GTCACGTGCAG	1	+
chr10	109313425	109313436	CTCACATGCTT	1	+
chr10	112078296	112078307	GTCACATGCTT	1	+
chr10	112266956	112266967	AACACATGCCC	1	-
chr10	112370241	112370252	GACACATGCCA	1	+
chr10	112477963	112477974	GTCACATGCAC	1	+
chr10	112525988	112525999	GGCACATGCAA	1	+
chr10	112619812	112619823	GTCACATGACT	1	+
chr10	114653817	114653828	GTCACCTGCTG	1	+
chr10	115061534	115061545	GTCATGTGAAC	1	+
chr10	115615998	115616009	GACACATGCCA	1	-
chr10	116218856	116218867	GTCACATGCTG	1	+
chr10	120092609	120092620	GTCACCTGCCT	1	-
chr10	12119949	12119960	AACACATGCTC	1	-
chr10	122792278	122792289	GTCACATGCTC	1	+
chr10	123286313	123286324	GGCACATGCTC	1	+
chr10	125394106	125394117	CACACATGCAC	1	-
chr10	126677579	126677590	GACACCTGCAC	1	-
chr10	12676232	12676243	CTCACCTGCCT	1	+
chr10	127615820	127615831	CACACATGCCA	1	+
chr10	131281765	131281776	CTCACCTGCAT	1	+
chr10	131969653	131969664	CACACGTGACC	1	-
chr10	133468124	133468135	GGCACCTGCTC	1	-
chr10	13789055	13789066	CACACATGCTG	1	+
chr10	13949726	13949737	GTCACCTGCCA	1	+
chr10	14641488	14641499	CACACGTGAAT	1	-
chr10	18738655	18738666	CCCACGTGCCA	1	-
chr10	26833980	26833991	CTCATGTGCAA	1	+
chr10	27825563	27825574	GTCATGTGCAG	1	-
chr10	29766500	29766511	CACACCTGCAA	1	-
chr10	29874883	29874894	CTCATGTGCAG	1	+
chr10	2992239	2992250	GACATGTGCAG	1	+
chr10	3106623	3106634	GTCACCTGCCC	1	+
chr10	33421750	33421761	GACACATGAAC	1	-
chr10	35640114	35640125	ATCACATGCAG	1	-
chr10	3911478	3911489	GTCACCTGACC	1	-
chr10	3943683	3943694	GGCACATGCCT	1	+
chr10	44230990	44231001	TTCACGTGCAA	1	-
chr10	44754951	44754962	GTCACATGCTC	1	-
chr10	45444893	45444904	CTCACCTGCCT	1	+
chr10	47587681	47587692	CACACATGCCT	1	-
chr10	47587701	47587712	CACACATGCTC	1	-
chr10	49492272	49492283	GTCACATGACT	1	-
chr10	49957363	49957374	ATCACATGCAC	1	+
chr10	52314825	52314836	GACACCTGCTG	1	-
chr10	5429457	5429468	CCCACGTGCTC	1	+
chr10	58383986	58383997	GACACCTGCTC	1	+
chr10	61385987	61385998	GACACCTGCAG	1	-
chr10	62166250	62166261	CACATGTGCAC	1	+
chr10	63701525	63701536	GTCACCTGCAC	1	+
chr10	63809178	63809189	GTCACATGCTG	1	+
chr10	64430934	64430945	CTCACATGAAG	1	-
chr10	64456736	64456747	GTCACATGACC	1	+
chr10	64532551	64532562	TTCACATGCCC	1	+
chr10	64926739	64926750	GACACCTGCAG	1	-
chr10	70808014	70808025	GACACATGCTG	1	-
chr10	70816681	70816692	CACACATGCTG	1	+
chr10	70817247	70817258	CCCACATGCAC	1	+
chr10	71554007	71554018	CACACATGCCA	1	-
chr10	71554090	71554101	GTCACATGATG	1	+
chr10	71754229	71754240	GTCACATGACC	1	+
chr10	72250118	72250129	GGCACATGCCT	1	-
chr10	72359667	72359678	CACACCTGCCT	1	-
chr10	7299401	7299412	CACACCTGCCT	1	+
chr10	73628198	73628209	GTCACATGCTG	1	+
chr10	74664731	74664742	GGCATGTGCAG	1	+
chr10	75023804	75023815	GACACCTGCTG	1	-
chr10	75636785	75636796	CTCATGTGCCT	1	+
chr10	75718487	75718498	TTCACATGCCC	1	+
chr10	75719857	75719868	GGCACCTGCCT	1	+
chr10	75751806	75751817	CCCACGTGAAC	1	-
chr10	75844808	75844819	GGCACATGCCT	1	-
chr10	76613948	76613959	GTCACATGCAA	1	-
chr10	79385420	79385431	GACACGTGCTA	1	-
chr10	79523585	79523596	CTCACCTGCTT	1	-
chr10	79532821	79532832	GTCACGTGATT	1	+
chr10	81110003	81110014	GACACATGACC	1	-
chr10	82444170	82444181	GTCACATGATT	1	+
chr10	82684261	82684272	CGCACATGCTT	1	-
chr10	86413442	86413453	AACACGTGAAC	1	-
chr10	8658350	8658361	CCCACGTGCTT	1	-
chr10	87307888	87307899	CGCATGTGCAG	1	-
chr10	88048106	88048117	GGCACCTGCTG	1	+
chr10	88638964	88638975	ATCACATGCAG	1	+
chr10	90430286	90430297	GTCATGTGCCT	1	+
chr10	91439878	91439889	GTCACATGCCC	1	+
chr10	92758667	92758678	GACACATGCAA	1	+
chr10	93070133	93070144	GGCACATGCTC	1	-
chr10	94856800	94856811	CACACCTGCTG	1	+
chr10	97575066	97575077	GCCACGTGCAA	1	+
chr10	98050545	98050556	CTCATGTGCCT	1	+
chr10	98450365	98450376	GACACATGCCT	1	-
chr10	99900185	99900196	GACACATGCAA	1	+
chr11	102804570	102804581	CACACATGACC	1	+
chr11	106914571	106914582	CACACATGCCA	1	-
chr11	110199044	110199055	CACACCTGCAC	1	+
chr11	115823577	115823588	GTCATGTGCTT	1	+
chr11	116801520	116801531	GACACCTGCTG	1	+
chr11	117916037	117916048	CACACATGCAC	1	+
chr11	117990877	117990888	GACACATGCTA	1	-
chr11	117997346	117997357	GACACATGCCT	1	-
chr11	118792757	118792768	AACACATGCCC	1	+
chr11	119356123	119356134	CGCACATGCCT	1	+
chr11	119356159	119356170	CACACCTGCAC	1	+
chr11	119994160	119994171	GTCACATGCCG	1	+
chr11	121498113	121498124	CGCACATGCAG	1	+
chr11	123008520	123008531	CACATGTGCTG	1	+
chr11	123242353	123242364	GACACATGCTT	1	+
chr11	124540815	124540826	CACATGTGCCT	1	-
chr11	128498126	128498137	CCCACGTGATC	1	+
chr11	131769982	131769993	GGCACATGCCC	1	-
chr11	131898682	131898693	GACACATGCAT	1	-
chr11	134903578	134903589	CTCACGTGCCT	1	+
chr11	14357753	14357764	GACACCTGCCT	1	+
chr11	14371982	14371993	GGCATGTGCAG	1	-
chr11	15180865	15180876	CTCACCTGCAT	1	+
chr11	17899646	17899657	CACACATGCAT	1	+
chr11	18292552	18292563	CACACCTGCTC	1	+
chr11	19821192	19821203	GTCACCTGCCC	1	+
chr11	204612	204623	GTCACATGACC	1	+
chr11	316334	316345	CACACGTGCCC	1	+
chr11	31935782	31935793	GTCACATGCAT	1	+
chr11	33087288	33087299	CACACCTGCCT	1	-
chr11	33673884	33673895	GCCACGTGCTC	1	-
chr11	34355492	34355503	GTCATGTGCTT	1	-
chr11	34758074	34758085	GGCATGTGCAC	1	+
chr11	34758141	34758152	CACACATGCAA	1	-
chr11	35822602	35822613	CTCACCTGCCC	1	-
chr11	35934710	35934721	CACACATGCCT	1	+
chr11	35970840	35970851	GTCACCTGCCT	1	-
chr11	3602590	3602601	CTCACCTGCCC	1	+
chr11	36355673	36355684	CTCACATGCCA	1	+
chr11	41329253	41329264	CCCACGTGCAT	1	+
chr11	43545307	43545318	CACACCTGCAC	1	+
chr11	47442048	47442059	CTCACCTGCAC	1	-
chr11	47530796	47530807	GGCACATGCTC	1	+
chr11	47879507	47879518	GGCACCTGCAC	1	-
chr11	47929869	47929880	CACACATGATC	1	-
chr11	47950097	47950108	CACATGTGCTG	1	+
chr11	47954254	47954265	GTCACCTGCCC	1	-
chr11	48106218	48106229	CTCACATGAAC	1	-
chr11	57028920	57028931	CTCACCTGCAC	1	+
chr11	59886056	59886067	CTCACCTGCAA	1	+
chr11	60221891	60221902	GGCACATGCCT	1	+
chr11	60925367	60925378	CTCATGTGAAC	1	-
chr11	61901164	61901175	CTCACGTGCTC	1	-
chr11	62565470	62565481	GGCACATGCCT	1	+
chr11	6280572	6280583	GTCACCTGCTG	1	-
chr11	64860078	64860089	CTCATGTGCAT	1	-
chr11	65620509	65620520	CTCACATGCAC	1	-
chr11	65623368	65623379	GTCACCTGCCC	1	-
chr11	65771770	65771781	GTCACCTGCCT	1	-
chr11	65856565	65856576	CTCACATGAAT	1	+
chr11	66109152	66109163	CGCACATGCAC	1	-
chr11	66109165	66109176	CACACATGCAG	1	-
chr11	66674126	66674137	CACACATGCAC	1	+
chr11	67060738	67060749	CTCACATGCTG	1	-
chr11	67761471	67761482	GGCACCTGCTC	1	-
chr11	67813487	67813498	CCCACGTGCAG	1	-
chr11	68238040	68238051	GTCACATGATG	1	+
chr11	68899219	68899230	CACACGTGCAA	1	-
chr11	71293310	71293321	GGCACCTGCAC	1	-
chr11	78347299	78347310	CTCACCTGCAA	1	+
chr11	78787856	78787867	CTCATGTGCTT	1	+
chr11	80184736	80184747	CTCACATGATG	1	-
chr11	84820397	84820408	CTCACCTGACC	1	+
chr11	86930570	86930581	CTCACATGCTT	1	-
chr11	88620130	88620141	GTCATGTGCTT	1	-
chr11	9142711	9142722	CTCACCTGCCA	1	+
chr11	93265716	93265727	CTCACATGACT	1	-
chr11	96073625	96073636	GTCACCTGACC	1	+
chr11	9760828	9760839	GTCACATGCAT	1	-
chr11	9778514	9778525	CACACCTGCTC	1	+
chr12	103311122	103311133	GTCACCTGCCC	1	+
chr12	103672341	103672352	GCCACGTGCCC	1	-
chr12	103742870	103742881	GTCACATGACT	1	+
chr12	104089807	104089818	CTCACATGCCC	1	+
chr12	104089852	104089863	CACACCTGCAT	1	-
chr12	104808595	104808606	GACACCTGCTG	1	+
chr12	106337526	106337537	GTCACATGCCT	1	-
chr12	107763722	107763733	GCCACGTGAAC	1	+
chr12	108015974	108015985	ATCACATGCAC	1	+
chr12	108267190	108267201	GCCACGTGCTG	1	+
chr12	109053395	109053406	GGCACGTGAAA	1	-
chr12	110299655	110299666	GTCATGTGCTG	1	+
chr12	110894643	110894654	GGCACATGCCT	1	-
chr12	110895410	110895421	CTCACCTGCCT	1	-
chr12	111014363	111014374	GACACATGCTC	1	+
chr12	111104732	111104743	CTCACATGAAG	1	+
chr12	111431341	111431352	GTCATGTGCTC	1	-
chr12	112464002	112464013	CACACATGCAA	1	-
chr12	113154458	113154469	GTCACATGCCC	1	+
chr12	115779380	115779391	GTCACATGCTC	1	+
chr12	115923475	115923486	CACACATGCAC	1	-
chr12	115948628	115948639	CACATGTGCAC	1	+
chr12	11649277	11649288	GTCACATGACC	1	-
chr12	11649311	11649322	GGCATGTGCTC	1	+
chr12	116504631	116504642	GTCACATGCAG	1	+
chr12	11708925	11708936	GACACGTGAAT	1	+
chr12	11731865	11731876	TTCACATGCCC	1	+
chr12	118292457	118292468	GGCATGTGCAG	1	+
chr12	11911878	11911889	CACATGTGCCG	1	-
chr12	120118815	120118826	GTCACATGAAC	1	+
chr12	12048050	12048061	CACACATGCCA	1	+
chr12	120700435	120700446	CGCACATGATC	1	+
chr12	120974416	120974427	CGCATGTGCAG	1	-
chr12	121015053	121015064	CACACATGCAA	1	-
chr12	121037104	121037115	TTCACATGCTC	1	+
chr12	121108649	121108660	CACACATGCAC	1	+
chr12	121661390	121661401	GTCACCTGCAC	1	-
chr12	121769165	121769176	CACACGTGATC	1	+
chr12	12200335	12200346	GTCACATGATT	1	+
chr12	122156982	122156993	GTCACATGACC	1	-
chr12	122897066	122897077	AACACGTGCCA	1	-
chr12	123378155	123378166	CACACATGACC	1	+
chr12	125249101	125249112	GGCACCTGCTG	1	+
chr12	125335602	125335613	CACATGTGCAT	1	-
chr12	125552509	125552520	GTCACCTGCAC	1	-
chr12	125569988	125569999	CGCACGTGCAC	1	+
chr12	125570028	125570039	CACACATGCAC	1	+
chr12	129172104	129172115	AGCACGTGCAA	1	+
chr12	131104040	131104051	CTCACATGCAG	1	-
chr12	13200117	13200128	CTCACATGCAT	1	+
chr12	14431721	14431732	CACACCTGCAC	1	+
chr12	16082264	16082275	GGCACCTGCTC	1	-
chr12	25075239	25075250	GGCACATGCCT	1	-
chr12	2511473	2511484	GCCACGTGCAA	1	+
chr12	26978824	26978835	CACACATGCAA	1	+
chr12	27059798	27059809	CACATGTGCAC	1	+
chr12	27406484	27406495	GTCACCTGCCC	1	-
chr12	32455379	32455390	GACACATGCCT	1	+
chr12	39315070	39315081	GGCACATGCCT	1	+
chr12	44331937	44331948	CTCACATGCTC	1	-
chr12	46696883	46696894	CACACATGCAC	1	-
chr12	47479609	47479620	GTCATGTGCAT	1	+
chr12	49570746	49570757	CACACCTGCAT	1	-
chr12	50232984	50232995	GTCACATGCTG	1	+
chr12	52146533	52146544	GGCACATGCTG	1	+
chr12	52842201	52842212	CTCACCTGCTT	1	+
chr12	5313780	5313791	GGCACCTGCAG	1	-
chr12	53593090	53593101	GACACCTGCTC	1	+
chr12	5534636	5534647	CTCACCTGCTT	1	+
chr12	56046915	56046926	GTCACCTGCCT	1	-
chr12	56555923	56555934	CTCACCTGCCC	1	-
chr12	56556324	56556335	CACACCTGCCT	1	+
chr12	58144622	58144633	GTCATGTGCTT	1	-
chr12	6187678	6187689	GTCATGTGCTC	1	+
chr12	65603572	65603583	CTCACATGAAC	1	+
chr12	66152225	66152236	CGCATGTGCAG	1	+
chr12	68728064	68728075	CACATGTGCTC	1	+
chr12	69154832	69154843	CGCACCTGCTG	1	-
chr12	70079722	70079733	CTCATGTGCAG	1	+
chr12	70079795	70079806	CTCACATGATG	1	-
chr12	70294643	70294654	CGCACCTGCAG	1	-
chr12	70300519	70300530	GACACCTGCTC	1	-
chr12	70863336	70863347	GTCACATGCAA	1	+
chr12	7361190	7361201	GACACCTGCTG	1	+
chr12	76945476	76945487	GGCACATGCTG	1	+
chr12	772747	772758	CACATGTGCAC	1	-
chr12	7869066	7869077	CACACATGCCG	1	+
chr12	80080963	80080974	ATCACATGCAG	1	+
chr12	92474234	92474245	ATCACCTGCAC	1	-
chr12	92536491	92536502	GTCACCTGCCC	1	+
chr12	92855940	92855951	CACACATGCCA	1	+
chr12	93639502	93639513	CACACCTGCCC	1	+
chr12	93809761	93809772	GTCACATGATG	1	-
chr12	94547604	94547615	CTCACATGCTG	1	+
chr12	9566854	9566865	CTCATGTGCTT	1	-
chr12	97109799	97109810	GTCACCTGCTG	1	-
chr12	99006984	99006995	CACACATGCTG	1	+
chr12	99675230	99675241	CTCACATGAAG	1	+
chr13	101528234	101528245	GTCACATGAAT	1	+
chr13	101914902	101914913	AACACATGCCC	1	+
chr13	103618180	103618191	GTCACCTGCTT	1	+
chr13	111664439	111664450	GACACATGCAA	1	-
chr13	111696067	111696078	GTCACGTGAAG	1	+
chr13	111819908	111819919	CACACATGCAG	1	-
chr13	115029197	115029208	GACACCTGCTT	1	+
chr13	19970780	19970791	ATCACATGCAG	1	-
chr13	20763433	20763444	GCCACGTGCAT	1	+
chr13	21580447	21580458	CACACATGCAG	1	+
chr13	24044447	24044458	CACATGTGCTT	1	-
chr13	24044466	24044477	CGCACGTGCAT	1	+
chr13	24228913	24228924	GTCACATGCTC	1	-
chr13	24418478	24418489	CTCATGTGCAG	1	-
chr13	25777549	25777560	CACACATGAAT	1	+
chr13	26116082	26116093	AACACGTGAAG	1	+
chr13	28144362	28144373	GACACATGCTT	1	+
chr13	28856742	28856753	CACACATGCAC	1	+
chr13	30665647	30665658	CTCACCTGCAC	1	+
chr13	32484207	32484218	CCCACGTGCAG	1	-
chr13	35416864	35416875	CACACCTGCCT	1	-
chr13	39988604	39988615	AACACATGCCC	1	-
chr13	40636586	40636597	CTCATGTGCAA	1	-
chr13	40782853	40782864	CACACCTGCAA	1	+
chr13	41555682	41555693	GTCACATGCTT	1	+
chr13	42955118	42955129	CTCACCTGCCC	1	+
chr13	43070199	43070210	GTCACCTGCAT	1	+
chr13	45872210	45872221	ATCACATGCAC	1	+
chr13	45872264	45872275	CACATGTGCTG	1	-
chr13	46013401	46013412	CTCATGTGCAT	1	+
chr13	48604265	48604276	CTCATGTGCTT	1	+
chr13	49553311	49553322	GTCATGTGCTT	1	+
chr13	62783804	62783815	GACACCTGCCT	1	-
chr13	77448800	77448811	CTCACATGAAC	1	+
chr13	81553380	81553391	AACACGTGCTC	1	+
chr13	88330751	88330762	CACACCTGCCC	1	-
chr13	93225935	93225946	CACACATGCTC	1	-
chr13	97907987	97907998	CTCATGTGCTG	1	+
chr13	99218674	99218685	CACACATGCTG	1	+
chr14	103227704	103227715	GTCACCTGCCT	1	-
chr14	103260333	103260344	CACACATGCTT	1	+
chr14	106319604	106319615	GTCACATGCTA	1	+
chr14	106610193	106610204	GGCACCTGCTC	1	+
chr14	21029314	21029325	GTCACATGAAT	1	+
chr14	21148310	21148321	GTCACATGCCC	1	+
chr14	21769100	21769111	GCCACGTGCTC	1	+
chr14	23441601	23441612	CACACATGCAT	1	+
chr14	23548050	23548061	GTCACATGCTT	1	+
chr14	25164011	25164022	CTCACCTGCCA	1	-
chr14	32129569	32129580	GTCACATGCAT	1	-
chr14	34939706	34939717	GACATGTGCAC	1	+
chr14	34968178	34968189	GGCACCTGCTG	1	+
chr14	50439166	50439177	GACACCTGCAG	1	-
chr14	51886603	51886614	GTCACATGACT	1	-
chr14	52338735	52338746	CTCACCTGCCG	1	-
chr14	53822461	53822472	CACACCTGCCC	1	-
chr14	55741627	55741638	CACACATGACC	1	-
chr14	55794140	55794151	CTCACCTGCAC	1	-
chr14	56711017	56711028	GTCACATGCAA	1	-
chr14	63951174	63951185	CTCACATGAAC	1	+
chr14	64746557	64746568	CACACATGATC	1	+
chr14	65457172	65457183	GTCATGTGCCT	1	+
chr14	65548331	65548342	CTCACATGAAG	1	-
chr14	65635567	65635578	GTCACATGATG	1	-
chr14	65801013	65801024	CTCACCTGCTT	1	-
chr14	65818698	65818709	CTCACATGCTT	1	-
chr14	69258147	69258158	GTCACCTGCCC	1	+
chr14	69938844	69938855	GTCACATGCCC	1	+
chr14	70097887	70097898	CACATGTGCAT	1	+
chr14	70213163	70213174	GACATGTGCTG	1	+
chr14	71695538	71695549	GTCACATGACC	1	-
chr14	73695375	73695386	GTCATGTGCAT	1	+
chr14	73758896	73758907	GGCACATGCAT	1	-
chr14	75353171	75353182	GGCACATGCCA	1	+
chr14	75986859	75986870	GACACATGACC	1	+
chr14	76031354	76031365	GGCACATGCTT	1	-
chr14	77358947	77358958	CTCACATGCTG	1	-
chr14	89725259	89725270	CTCACATGCTC	1	+
chr14	90720395	90720406	GACACCTGCAT	1	-
chr14	92977538	92977549	CTCACCTGCTC	1	-
chr14	93489585	93489596	GTCACATGATC	1	-
chr14	93616732	93616743	CACACGTGCTC	1	-
chr14	94000287	94000298	ATCACATGCAG	1	-
chr14	94149787	94149798	GTCACATGACC	1	+
chr14	95274860	95274871	CACACATGCTA	1	-
chr14	97604327	97604338	GACATGTGCTG	1	+
chr14	97882991	97883002	GACACGTGCTG	1	-
chr14	98169582	98169593	GTCACCTGAAC	1	-
chr14	98644042	98644053	GACACATGCAT	1	+
chr15	100049251	100049262	CACACCTGCCC	1	+
chr15	100049322	100049333	CACACCTGCCC	1	+
chr15	100049358	100049369	GCCACGTGCCC	1	-
chr15	101467301	101467312	GACATGTGCAC	1	-
chr15	20455019	20455030	CACACCTGCAG	1	+
chr15	20851480	20851491	GGCACATGACC	1	-
chr15	29983150	29983161	GGCACGTGCAG	1	+
chr15	31128587	31128598	GTCATGTGCAG	1	+
chr15	31186859	31186870	GACACCTGCTG	1	-
chr15	31326633	31326644	CACACCTGCCC	1	+
chr15	31597341	31597352	GACACCTGCCC	1	+
chr15	32223352	32223363	GCCACATGCAC	1	-
chr15	32404298	32404309	CACACGTGCAC	1	+
chr15	32927307	32927318	CTCACGTGATC	1	+
chr15	35380688	35380699	CTCACCTGCCT	1	+
chr15	38313641	38313652	ATCACATGCAT	1	+
chr15	38313658	38313669	CCCACATGCAC	1	-
chr15	38351166	38351177	CACACATGCTC	1	+
chr15	39527365	39527376	CACACATGCAT	1	+
chr15	40342878	40342889	CACACATGCCA	1	-
chr15	43528664	43528675	CGCATGTGCAG	1	+
chr15	45682404	45682415	GTCACATGCTG	1	+
chr15	48150112	48150123	GTCATGTGCCT	1	+
chr15	49238478	49238489	CTCACCTGCTA	1	-
chr15	51371352	51371363	CTCACCTGCAC	1	+
chr15	51913030	51913041	CACACCTGCAC	1	+
chr15	52474423	52474434	CTCATGTGAAC	1	-
chr15	56533354	56533365	AACACGTGAAT	1	-
chr15	57714725	57714736	AACACATGCAC	1	-
chr15	58524719	58524730	CTCACATGAAG	1	-
chr15	59016906	59016917	CTCACATGCTT	1	-
chr15	60861493	60861504	GTCACATGCCT	1	+
chr15	61381105	61381116	CTCACCTGCAT	1	-
chr15	65905710	65905721	AACACGTGCTC	1	-
chr15	67399837	67399848	GTCACCTGCAG	1	+
chr15	68238367	68238378	AACACGTGCTC	1	-
chr15	68792157	68792168	ATCACATGCCC	1	+
chr15	69455052	69455063	GGCACATGCAT	1	-
chr15	70012006	70012017	GTCACATGCCT	1	-
chr15	71799436	71799447	GGCATGTGCTC	1	-
chr15	76026923	76026934	CACACGTGACC	1	-
chr15	76027671	76027682	GTCACGTGATC	1	-
chr15	76139174	76139185	CACACGTGCAT	1	+
chr15	77453362	77453373	CACATGTGCAG	1	-
chr15	78466276	78466287	CTCACATGATT	1	-
chr15	79461445	79461456	CTCACATGATC	1	-
chr15	80127002	80127013	GTCACCTGCTC	1	-
chr15	80888777	80888788	CGCACATGCCC	1	+
chr15	81593241	81593252	CCCACGTGCAG	1	-
chr15	82102114	82102125	GCCACGTGACC	1	+
chr15	82135735	82135746	GTCACGTGCTC	1	+
chr15	83774468	83774479	GTCACCTGCAC	1	-
chr15	83873135	83873146	GACACATGCAT	1	-
chr15	85617002	85617013	CACACCTGCTG	1	-
chr15	85796909	85796920	GACACATGCCC	1	-
chr15	90956156	90956167	GTCATGTGCTC	1	+
chr15	91798175	91798186	GACACATGACC	1	-
chr15	92483877	92483888	CTCACATGCTC	1	+
chr15	99499672	99499683	AGCACGTGCTC	1	-
chr15	99561401	99561412	CTCACCTGCTA	1	-
chr16	10052279	10052290	GACACATGCAC	1	+
chr16	10103699	10103710	GTCACATGACC	1	+
chr16	10476636	10476647	ATCACGTGAAT	1	-
chr16	10615708	10615719	GTCACATGCCA	1	+
chr16	10961220	10961231	CACACATGCAC	1	-
chr16	10974078	10974089	CACACATGAAC	1	+
chr16	11344326	11344337	CCCACGTGCCC	1	+
chr16	12633243	12633254	CACACATGCTG	1	-
chr16	12962196	12962207	GTCACCTGCCA	1	-
chr16	13958686	13958697	GTCACATGACT	1	-
chr16	14401382	14401393	AACACATGCAC	1	-
chr16	14415557	14415568	GTCACATGCCT	1	-
chr16	14734553	14734564	CTCACCTGCTT	1	+
chr16	15108207	15108218	GTCACATGCAA	1	-
chr16	18778725	18778736	CACATGTGCTT	1	-
chr16	19137813	19137824	GTCACATGACC	1	+
chr16	19165404	19165415	GACACGTGACA	1	+
chr16	19389385	19389396	GTCACATGACC	1	-
chr16	19727576	19727587	CACACATGCTA	1	+
chr16	21367761	21367772	CACATGTGCAC	1	-
chr16	21524036	21524047	GTCATGTGCTT	1	+
chr16	22222356	22222367	GTCACATGACC	1	+
chr16	22315867	22315878	CACACATGCCT	1	-
chr16	22618086	22618097	GTCACATGAAT	1	-
chr16	22618115	22618126	ATCACATGCAT	1	+
chr16	23027800	23027811	CACACCTGCCC	1	-
chr16	23364870	23364881	ATCACATGCTC	1	+
chr16	23396345	23396356	GACACATGCTG	1	-
chr16	23783065	23783076	GACACCTGCCT	1	+
chr16	23859410	23859421	GGCACATGCAG	1	+
chr16	25017911	25017922	GTCACATGCTT	1	+
chr16	25280669	25280680	CTCATGTGCTG	1	-
chr16	27415471	27415482	CTCACCTGCTC	1	+
chr16	27652796	27652807	GTCACGTGCTT	1	+
chr16	28249425	28249436	GTCACATGATG	1	-
chr16	29032228	29032239	CACACATGCAT	1	-
chr16	29679228	29679239	CGCACATGCAC	1	-
chr16	29679242	29679253	CGCACATGCAC	1	-
chr16	29679256	29679267	GGCACATGCAC	1	-
chr16	32609543	32609554	GGCACATGCTA	1	-
chr16	3860908	3860919	TTCACATGCTC	1	+
chr16	4115274	4115285	AACACGTGCAT	1	+
chr16	4227185	4227196	CTCACCTGCTC	1	-
chr16	5021659	5021670	CGCACCTGCTG	1	+
chr16	50534105	50534116	GACACATGAAG	1	-
chr16	50812471	50812482	GACACATGCTT	1	+
chr16	5289652	5289663	CTCACCTGCCC	1	-
chr16	56075925	56075936	CACACATGCAC	1	-
chr16	57018706	57018717	GTCACCTGCTT	1	+
chr16	57018735	57018746	GTCACCTGCTC	1	+
chr16	58097352	58097363	GACACCTGCTT	1	-
chr16	58460168	58460179	GACACATGCAG	1	+
chr16	65943398	65943409	GACACGTGATG	1	-
chr16	66964301	66964312	GACACATGCCT	1	+
chr16	67089760	67089771	GCCACATGCAC	1	-
chr16	67586616	67586627	CACACGTGATC	1	-
chr16	68502834	68502845	GGCACGTGAAT	1	+
chr16	68792279	68792290	CGCACATGCTA	1	-
chr1	100929427	100929438	CTCATGTGCAG	1	+
chr1	101703702	101703713	CACACCTGCTC	1	+
chr1	10828829	10828840	GGCACCTGCCC	1	-
chr1	111144725	111144736	CTCACATGACT	1	-
chr1	111757172	111757183	CACATGTGCAT	1	-
chr1	116223180	116223191	CTCACATGACT	1	+
chr1	116654425	116654436	CTCACCTGCTG	1	-
chr1	117225548	117225559	GTCATGTGCTT	1	+
chr1	117305507	117305518	GGCACATGCAG	1	-
chr1	12124046	12124057	CTCACCTGATC	1	-
chr1	144534927	144534938	GTCACATGCCA	1	+
chr1	14842969	14842980	GTCATGTGCTC	1	-
chr1	149204461	149204472	AGCACATGCAC	1	-
chr1	149326548	149326559	CTCACCTGCCT	1	+
chr1	149764179	149764190	CGCATGTGCAT	1	+
chr1	15223767	15223778	GTCACATGCCC	1	+
chr1	15223810	15223821	GACACATGCTG	1	+
chr1	153261310	153261321	CTCACCTGCAC	1	+
chr1	156463929	156463940	CACACATGCTT	1	+
chr1	156521008	156521019	AACACGTGCAG	1	+
chr1	15679163	15679174	CACACGTGACT	1	+
chr1	157494063	157494074	CTCACCTGCAA	1	+
chr1	160050368	160050379	GACACATGCCT	1	-
chr1	162005264	162005275	GACACGTGCTC	1	-
chr1	16484736	16484747	AACACATGCCC	1	-
chr1	168356612	168356623	CTCACCTGATC	1	+
chr1	169078320	169078331	GTCACCTGCTG	1	+
chr1	169085289	169085300	CCCACGTGCAT	1	+
chr1	172104333	172104344	CACACATGCTA	1	+
chr1	172694167	172694178	GTCACCTGCCA	1	+
chr1	17560430	17560441	GGCATGTGCTC	1	+
chr1	176660898	176660909	GACACCTGCTT	1	-
chr1	17700501	17700512	CTCACCTGCAA	1	-
chr1	178064644	178064655	CTCACGTGACT	1	+
chr1	179074739	179074750	GTCACCTGCAG	1	-
chr1	180127380	180127391	GGCACATGCTG	1	-
chr1	181483278	181483289	GTCACATGATG	1	+
chr1	181483558	181483569	CACACCTGCCT	1	+
chr1	185495977	185495988	CACACATGCAC	1	-
chr1	18779247	18779258	GTCACATGACC	1	+
chr1	18923987	18923998	CACACCTGCAA	1	-
chr1	19566785	19566796	CTCACCTGCAG	1	+
chr1	200863969	200863980	CTCACCTGCTC	1	+
chr1	20096428	20096439	CACACGTGCTT	1	+
chr1	201474478	201474489	CACATGTGCAT	1	-
chr1	203398484	203398495	CGCACATGAAG	1	-
chr1	20404900	20404911	CACACCTGCTC	1	-
chr1	206990543	206990554	CTCATGTGCAA	1	-
chr1	207002333	207002344	GGCACATGCCT	1	-
chr1	20993495	20993506	GACACATGACC	1	+
chr1	212337564	212337575	ATCACCTGCAC	1	+
chr1	213125085	213125096	GCCACGTGCAT	1	-
chr1	215249868	215249879	CTCACATGAAC	1	+
chr1	22375235	22375246	GTCACATGCCT	1	+
chr1	224933815	224933826	GACACATGCCC	1	+
chr1	224971147	224971158	CGCACCTGCTG	1	-
chr1	228947014	228947025	CTCACATGCTC	1	-
chr1	229272752	229272763	GGCACATGCAA	1	+
chr1	230885016	230885027	CCCACGTGATC	1	-
chr1	237032360	237032371	CACACATGCCA	1	-
chr1	237288377	237288388	AACACGTGCAT	1	+
chr1	24120740	24120751	CTCACCTGCCC	1	+
chr1	24863121	24863132	TTCACATGCCC	1	-
chr1	249113109	249113120	GGCACATGCTG	1	-
chr1	25830483	25830494	GGCACATGCAA	1	+
chr1	2584413	2584424	GTCACATGCTC	1	-
chr1	27098366	27098377	CACATGTGCCC	1	+
chr1	28261599	28261610	GCCACGTGCCT	1	-
chr1	29683317	29683328	CGCACCTGCCC	1	-
chr1	31229197	31229208	GGCACCTGCTG	1	-
chr1	31635697	31635708	GACACCTGCTG	1	-
chr1	33638991	33639002	CACACATGCAC	1	-
chr1	34106938	34106949	CGCACATGCAA	1	-
chr1	35920219	35920230	CTCACATGCTG	1	-
chr1	37349858	37349869	CACACCTGCTC	1	-
chr1	37624923	37624934	GTCACATGCCT	1	+
chr1	38109090	38109101	CTCACCTGCAT	1	+
chr1	39576050	39576061	GGCACATGCCT	1	-
chr1	40829633	40829644	GTCACATGCAA	1	-
chr1	41343533	41343544	GTCATGTGCCC	1	+
chr1	44266095	44266106	CACACATGAAT	1	-
chr1	45250571	45250582	CTCACCTGCAA	1	+
chr1	46238889	46238900	GACACATGAAG	1	+
chr1	46508104	46508115	CACATGTGCTT	1	-
chr1	46625346	46625357	CACACATGCCA	1	+
chr1	51733896	51733907	CACACATGCCT	1	-
chr1	54864791	54864802	CACACGTGCTG	1	-
chr1	5526385	5526396	GTCACATGACC	1	+
chr1	59038550	59038561	CACACCTGCTC	1	+
chr1	59538098	59538109	GGCACCTGCAG	1	-
chr1	59898232	59898243	CACACGTGATG	1	+
chr1	6093266	6093277	CCCACATGCAC	1	-
chr1	6093290	6093301	CCCACATGCAC	1	-
chr1	6093328	6093339	CGCACATGCAC	1	-
chr1	6093375	6093386	CACACATGCAA	1	-
chr1	6093394	6093405	CACACATGCAC	1	-
chr1	64383783	64383794	GGCACCTGCCG	1	+
chr1	66840669	66840680	GACACATGAAG	1	+
chr1	67224061	67224072	GTCACATGATC	1	-
chr1	67773573	67773584	GACACGTGCGG	1	+
chr1	67808295	67808306	GACACATGCAC	1	-
chr1	85575299	85575310	AACACATGCAC	1	-
chr1	8683828	8683839	AACACATGCAC	1	+
chr1	8683941	8683952	CACACCTGCCG	1	+
chr1	885751	885762	GACACATGCAG	1	+
chr1	885801	885812	CACACATGCAG	1	+
chr1	885833	885844	CGCATGTGCAT	1	+
chr1	9225625	9225636	GACACATGCCC	1	+
chr1	9633978	9633989	GACACCTGCAG	1	+
chr10	102551536	102551547	CTCACCTGCCA	1	+
chr10	103431417	103431428	CACACATGCCA	1	+
chr10	104563158	104563169	GTCATGTGCCC	1	-
chr10	106081820	106081831	CTCACGTGCCT	1	-
chr10	106111258	106111269	GACACATGAAC	1	+
chr10	10631689	10631700	CTCATGTGAAC	1	-
chr10	10952717	10952728	CGCATGTGCAT	1	+
chr10	10952797	10952808	GTCACATGAAG	1	-
chr10	109654453	109654464	CTCACATGCCA	1	-
chr10	116584385	116584396	CTCATGTGCAA	1	+
chr10	11786547	11786558	ATCACATGCTC	1	+
chr10	117880331	117880342	AGCACGTGCAG	1	-
chr10	120847216	120847227	CACACCTGCAG	1	+
chr10	122367939	122367950	GTCACATGCTC	1	-
chr10	123186016	123186027	CACACATGCTT	1	-
chr10	124910357	124910368	GCCACGTGCAG	1	-
chr10	125149905	125149916	CTCACCTGCCC	1	-
chr10	133468085	133468096	GGCACCTGCTC	1	-
chr10	135206010	135206021	GACACCTGCCC	1	+
chr10	13800569	13800580	CACATGTGCAC	1	+
chr10	14984203	14984214	AGCACATGCAC	1	-
chr10	14993154	14993165	ATCACCTGCAC	1	+
chr10	1590986	1590997	GTCACGTGATG	1	+
chr10	22753186	22753197	CTCATGTGAAC	1	-
chr10	22972469	22972480	CTCACCTGACC	1	-
chr10	32059392	32059403	GGCACCTGCAC	1	-
chr10	35105396	35105407	GACACGTGAAA	1	+
chr10	44802318	44802329	CACACCTGCTC	1	-
chr10	45461303	45461314	GGCACCTGCTC	1	-
chr10	45965824	45965835	GTCACATGACC	1	+
chr10	47135290	47135301	GACACCTGCTC	1	-
chr10	49821235	49821246	GTCACATGCTT	1	+
chr10	49913983	49913994	CACACCTGCAG	1	-
chr10	50958289	50958300	GGCATGTGCAG	1	-
chr10	6156434	6156445	CTCACATGCAC	1	+
chr10	61569327	61569338	CTCACCTGACC	1	+
chr10	61998378	61998389	CACACCTGCAG	1	-
chr10	6253625	6253636	CTCATGTGCTC	1	+
chr10	64378870	64378881	GTCATGTGCTG	1	+
chr10	6487801	6487812	GACACATGCAA	1	+
chr10	65115526	65115537	CTCATGTGCAT	1	+
chr10	68685721	68685732	GGCATGTGCAG	1	-
chr10	71456065	71456076	GACACCTGCCG	1	-
chr10	72104102	72104113	GTCACATGACT	1	-
chr10	74076936	74076947	GGCACCTGCTG	1	+
chr10	75410941	75410952	GGCACCTGCCT	1	+
chr10	79170108	79170119	CACACCTGCTG	1	+
chr10	79682685	79682696	CTCACCTGCCC	1	+
chr10	79682706	79682717	GACATGTGCCT	1	-
chr10	81015217	81015228	CACACCTGCAG	1	-
chr10	82225819	82225830	GGCACCTGCCT	1	+
chr10	86027388	86027399	CTCACCTGCCA	1	+
chr10	86189924	86189935	CACACCTGCAG	1	+
chr10	91323899	91323910	GACACCTGCTC	1	+
chr10	93392864	93392875	GTCACGTGCTT	1	-
chr10	97517035	97517046	GTCACATGAAC	1	+
chr10	97518596	97518607	GACATGTGCTC	1	-
chr10	98459511	98459522	CACACCTGCTT	1	-
chr10	98898102	98898113	GACACCTGCAT	1	+
chr11	117286629	117286640	GACATGTGCCC	1	+
chr11	117790551	117790562	GTCACCTGCCC	1	+
chr11	120195929	120195940	GGCACCTGCTG	1	-
chr11	121120056	121120067	CTCACATGCAG	1	-
chr11	121365652	121365663	CACACATGCAC	1	+
chr11	123351313	123351324	CACACCTGCAG	1	-
chr11	125229110	125229121	GTCACCTGCAC	1	-
chr11	127713864	127713875	GTCACCTGCAG	1	+
chr11	128502506	128502517	GGCATGTGCTC	1	-
chr11	128826589	128826600	CACACATGAAG	1	+
chr11	130676724	130676735	CTCACCTGAAC	1	+
chr11	16927569	16927580	GTCACCTGCCC	1	-
chr11	17413248	17413259	CACACCTGCCC	1	-
chr11	19349000	19349011	GTCATGTGCAA	1	+
chr11	23135410	23135421	CTCACCTGCCA	1	+
chr11	2356901	2356912	CACACGTGCGC	1	-
chr11	26353696	26353707	GACACCTGCTG	1	-
chr11	33037374	33037385	GACACGTGACC	1	+
chr11	33644677	33644688	CACACCTGCCC	1	+
chr11	35426264	35426275	CACACGTGATT	1	-
chr11	36399204	36399215	GTCACATGCTG	1	+
chr11	43567361	43567372	GACACATGCCA	1	+
chr11	44348305	44348316	CCCACGTGCAC	1	-
chr11	46271286	46271297	AGCACATGCAC	1	-
chr11	47939641	47939652	GTCACATGCCC	1	+
chr11	47939799	47939810	CACACATGCCC	1	+
chr11	47995878	47995889	GTCACCTGCCC	1	-
chr11	531801	531812	TTCACATGCCC	1	-
chr11	57045379	57045390	TTCACGTGCAA	1	+
chr11	63381714	63381725	GGCACCTGCAG	1	-
chr11	66568783	66568794	GACATGTGCCT	1	+
chr11	68229941	68229952	CTCATGTGCTT	1	+
chr11	68742310	68742321	GTCACATGACT	1	+
chr11	68940356	68940367	GGCATGTGCAC	1	+
chr11	69002439	69002450	GTCATGTGCCC	1	-
chr11	71350360	71350371	CTCACCTGCCC	1	-
chr11	71892948	71892959	GACACCTGCCT	1	+
chr11	72425435	72425446	CTCACCTGAAC	1	+
chr11	73684648	73684659	ATCACCTGCAC	1	-
chr11	75306205	75306216	GGCATGTGCAG	1	-
chr11	82575447	82575458	CCCACGTGCCA	1	+
chr11	94826858	94826869	CTCACCTGCTC	1	-
chr11	95413500	95413511	GACACATGCAA	1	+
chr11	95948866	95948877	CACACCTGCAG	1	+
chr12	103122336	103122347	GGCACATGCAC	1	-
chr12	104145111	104145122	GACACATGAAG	1	+
chr12	109085013	109085024	ATCACATGCCC	1	+
chr12	111403578	111403589	GTCACGTGATT	1	+
chr12	113436957	113436968	GGCACCTGCCT	1	-
chr12	113697557	113697568	GTCACCTGCCT	1	+
chr12	116896471	116896482	GTCACGTGCAC	1	-
chr12	116897101	116897112	GACACGTGCAG	1	-
chr12	119667805	119667816	GTCACATGATT	1	-
chr12	121271802	121271813	CACATGTGCTC	1	+
chr12	123965515	123965526	GTCACATGACT	1	-
chr12	124227693	124227704	CCCACGTGCCC	1	+
chr12	125068576	125068587	GTCACATGCCC	1	+
chr12	125121025	125121036	ATCACGTGCAG	1	+
chr12	125955958	125955969	GTCACATGCTA	1	-
chr12	126257790	126257801	CACACGTGCAG	1	+
chr12	129304582	129304593	CCCACGTGATC	1	-
chr12	131545870	131545881	GTCACCTGCCG	1	+
chr12	131592954	131592965	GTCATGTGCCC	1	+
chr12	133044749	133044760	CTCACCTGCAT	1	-
chr12	21662777	21662788	ATCACATGCTC	1	-
chr12	26999524	26999535	GACACCTGCTC	1	+
chr12	3196254	3196265	CACATGTGCAT	1	-
chr12	31985819	31985830	GGCATGTGCAG	1	-
chr12	34498050	34498061	CACACATGCAC	1	-
chr12	40501461	40501472	CTCACCTGCAA	1	-
chr12	46696904	46696915	CACACATGCCT	1	+
chr12	48101832	48101843	GTCACATGCAA	1	-
chr12	49523320	49523331	GGCACGTGCTT	1	+
chr12	52562257	52562268	CACACATGCTG	1	-
chr12	6310694	6310705	GACACCTGCTG	1	+
chr12	63187959	63187970	ATCACATGCTC	1	+
chr12	65091912	65091923	CGCACCTGCAC	1	+
chr12	7067230	7067241	CTCACCTGCAG	1	-
chr12	7153407	7153418	GCCACGTGCCT	1	-
chr12	77404987	77404998	CTCACGTGCCC	1	+
chr12	7869201	7869212	TTCACGTGCTG	1	+
chr12	8543308	8543319	CTCACCTGCCC	1	+
chr12	9013112	9013123	CTCACATGCAG	1	-
chr12	94566960	94566971	AACACGTGCAG	1	-
chr12	94652583	94652594	GTCACATGACG	1	-
chr12	94676702	94676713	GTCACGTGCAC	1	-
chr12	96584737	96584748	CTCACATGCAT	1	-
chr12	9916815	9916826	GACACATGCTG	1	+
chr13	101262437	101262448	GACACCTGCCC	1	+
chr13	107026910	107026921	GACATGTGCCT	1	-
chr13	109812856	109812867	GACACCTGCAG	1	-
chr13	112170265	112170276	CTCACCTGCCC	1	+
chr13	112170287	112170298	CTCACCTGCCC	1	+
chr13	112170308	112170319	CTCACCTGCCC	1	+
chr13	112170372	112170383	CTCACCTGCCC	1	+
chr13	114592603	114592614	CTCATGTGCTG	1	-
chr13	22701649	22701660	CACACATGCCA	1	+
chr13	24828636	24828647	GTCATGTGCTT	1	+
chr13	30948815	30948826	CACACCTGCTC	1	+
chr13	36871603	36871614	GGCACGTGAAT	1	+
chr13	42908764	42908775	CACACCTGCTT	1	+
chr13	46312070	46312081	CACACATGCAA	1	-
chr13	46908276	46908287	GACATGTGCTC	1	+
chr13	52136202	52136213	CTCACATGCTG	1	-
chr13	52369241	52369252	CCCACGTGACC	1	+
chr13	74861232	74861243	GACACCTGCTG	1	+
chr13	96132107	96132118	CTCACCTGCTC	1	+
chr13	96330475	96330486	ATCACATGCAC	1	+
chr13	99226679	99226690	CACACCTGCTT	1	-
chr13	99506312	99506323	GGCACCTGCCT	1	-
chr14	100223854	100223865	CTCATGTGCAC	1	+
chr14	101585251	101585262	CCCACGTGCTC	1	-
chr14	101710180	101710191	CACATGTGCTG	1	-
chr14	102102592	102102603	GACATGTGCCT	1	-
chr14	104165427	104165438	GGCACCTGCAC	1	+
chr14	106394685	106394696	GACACGTGCAC	1	-
chr14	107283862	107283873	CTCATGTGCAC	1	+
chr14	21917954	21917965	TTCACATGCCC	1	+
chr14	34557005	34557016	GTCATGTGCAT	1	+
chr14	45368025	45368036	CACACATGAAC	1	-
chr14	54006391	54006402	GACACCTGCTG	1	-
chr14	55815710	55815721	TTCACGTGCTT	1	+
chr14	56667091	56667102	CTCACATGCCT	1	-
chr14	62004347	62004358	GTCACGTGATT	1	-
chr14	65291442	65291453	CACACATGCAC	1	+
chr14	65291461	65291472	GGCACATGATC	1	+
chr14	65567816	65567827	GTCACATGACT	1	+
chr14	74223235	74223246	CTCATGTGCAG	1	+
chr14	75807894	75807905	GTCACATGATC	1	+
chr14	76445779	76445790	GACACCTGCTG	1	+
chr14	76670116	76670127	GTCATGTGCAT	1	+
chr14	77590183	77590194	CACACCTGCAT	1	+
chr14	89818469	89818480	CCCACGTGCAG	1	+
chr14	90185877	90185888	GACACGTGCTT	1	-
chr14	93006864	93006875	CACACATGCAC	1	-
chr14	93101524	93101535	GACACCTGCCT	1	+
chr14	93126806	93126817	CTCACGTGCTG	1	+
chr14	95215280	95215291	GACACCTGCAG	1	+
chr14	95381000	95381011	CTCATGTGCTC	1	+
chr15	100924090	100924101	GTCACCTGCCC	1	+
chr15	101110668	101110679	GTCACATGCCC	1	-
chr15	22571348	22571359	AACACATGCAC	1	-
chr15	31649051	31649062	CACACGTGCAC	1	-
chr15	34626294	34626305	GACACATGAAG	1	-
chr15	34901852	34901863	TTCACATGCAC	1	-
chr15	40845954	40845965	CACACATGCCA	1	+
chr15	41926598	41926609	GTCACATGACT	1	+
chr15	44241044	44241055	GTCACATGCAA	1	+
chr15	48154823	48154834	AACACATGCTC	1	+
chr15	52427919	52427930	CACATGTGCCC	1	-
chr15	52585012	52585023	GGCACCTGCAC	1	-
chr15	53489713	53489724	GCCACGTGCCA	1	-
chr15	65243249	65243260	CCCACGTGCCT	1	-
chr15	69702773	69702784	GGCACCTGCAC	1	+
chr15	70752436	70752447	GTCACATGCAG	1	+
chr15	70759458	70759469	CTCATGTGCAA	1	+
chr15	70818866	70818877	GGCACATGCAG	1	+
chr15	71117596	71117607	GGCACCTGCTC	1	-
chr15	74918182	74918193	CACATGTGCAT	1	+
chr15	75504771	75504782	GGCACGTGCTG	1	-
chr15	75777551	75777562	GGCACATGCAA	1	+
chr15	78327026	78327037	CTCACCTGCAG	1	+
chr15	82332423	82332434	GGCACATGCTA	1	-
chr15	85114342	85114353	CGCACATGCTC	1	-
chr15	89634109	89634120	GACACATGATC	1	-
chr15	92399124	92399135	CACACATGAAT	1	-
chr15	99560583	99560594	CACACATGCAT	1	+
chr16	11666340	11666351	CACACCTGCTG	1	+
chr16	1373584	1373595	CACACATGCTT	1	-
chr16	14429398	14429409	GTCATGTGCTC	1	-
chr16	15116266	15116277	AACACGTGCAA	1	-
chr16	15644867	15644878	GTCACCTGCTG	1	-
chr16	15871904	15871915	AACACGTGCTT	1	-
chr16	17461114	17461125	GCCACGTGCCA	1	+
chr16	17561752	17561763	GACACATGCTT	1	-
chr16	1825638	1825649	CACACGTGCCG	1	-
chr16	23239054	23239065	GTCATGTGCCC	1	+
chr16	24022015	24022026	CTCACCTGCAG	1	-
chr16	3056050	3056061	GTCACATGCAA	1	+
chr16	30626790	30626801	GGCACATGCAC	1	-
chr16	31159710	31159721	CTCACCTGCCT	1	+
chr16	31240941	31240952	CACATGTGCTG	1	-
chr16	31707199	31707210	AACACATGCAC	1	+
chr16	33925002	33925013	CACATGTGCTC	1	+
chr16	3541126	3541137	CACACCTGCCC	1	+
chr16	4511209	4511220	CACATGTGCAG	1	+
chr16	47813855	47813866	GTCACATGATT	1	-
chr16	4795373	4795384	GTCACATGCCC	1	-
chr16	48200150	48200161	GTCATGTGCTT	1	-
chr16	49958196	49958207	GTCACATGACG	1	+
chr16	50416553	50416564	GTCACATGCTC	1	-
chr16	53105934	53105945	CACACATGCAT	1	+
chr16	53145459	53145470	CTCATGTGCTT	1	+
chr16	56333344	56333355	GTCACATGCAG	1	-
chr16	57169112	57169123	CACACCTGCTT	1	+
chr16	58155887	58155898	GACACATGCTC	1	+
chr16	69430655	69430666	CACACATGCTA	1	-
chr16	70781984	70781995	GTCACCTGCTC	1	+
chr16	73011071	73011082	CTCACCTGCCC	1	+
chr16	75654285	75654296	CACACCTGAAC	1	-
chr16	83848033	83848044	CACACCTGCAC	1	+
chr16	84587674	84587685	CTCATGTGAAC	1	+
chr16	84610704	84610715	GGCACCTGCTG	1	+
chr16	84636566	84636577	TTCACATGCAC	1	+
chr16	84644455	84644466	GGCACCTGCCT	1	+
chr16	89416436	89416447	GACACATGCTT	1	+
chr16	89764684	89764695	AGCACGTGCAC	1	+
chr16	9052184	9052195	CACACATGCAC	1	-
chr16	9167001	9167012	CACACCTGAAC	1	+
chr17	1106823	1106834	GTCACGTGATG	1	+
chr17	1667781	1667792	GCCACGTGCAA	1	+
chr17	1808766	1808777	GGCACGTGCAG	1	-
chr17	18265290	18265301	GTCACCTGCAA	1	+
chr17	18836548	18836559	GGCACATGCCC	1	-
chr17	21994260	21994271	CACACATGCCC	1	+
chr17	2237490	2237501	CACACATGCCA	1	+
chr17	25785890	25785901	CTCACCTGCAA	1	+
chr17	27073307	27073318	CACACATGCCT	1	-
chr17	28891675	28891686	CGCACCTGCTG	1	+
chr17	29236239	29236250	GACACCTGCAT	1	-
chr17	31930963	31930974	CCCACGTGACC	1	-
chr17	32001897	32001908	GTCACGTGATT	1	-
chr17	33867796	33867807	CTCACATGCCA	1	+
chr17	34336241	34336252	CTCATGTGCAG	1	-
chr17	3548676	3548687	CACATGTGCTG	1	+
chr17	38021421	38021432	CTCACCTGAAC	1	-
chr17	38776377	38776388	GGCACCTGCCT	1	-
chr17	40167740	40167751	TACACGTGCCC	1	-
chr17	40351153	40351164	GTCACATGCCA	1	-
chr17	42174748	42174759	CACATGTGCAG	1	+
chr17	42334151	42334162	GGCACCTGCTG	1	-
chr17	42854741	42854752	GCCACGTGCCC	1	-
chr17	43390336	43390347	CACACGTGATC	1	-
chr17	44121838	44121849	CTCATGTGCAG	1	+
chr17	4464234	4464245	CCCACGTGCTT	1	+
chr17	4464249	4464260	GTCACGTGCAG	1	-
chr17	4625122	4625133	CGCACATGACC	1	+
chr17	46555813	46555824	CGCATGTGCAT	1	-
chr17	48896600	48896611	GTCACCTGCTG	1	-
chr17	60689354	60689365	CTCATGTGAAC	1	-
chr17	62958027	62958038	GACACATGCAA	1	-
chr17	63020235	63020246	GGCACATGCCA	1	-
chr17	6542567	6542578	GACACATGAAG	1	-
chr17	70027444	70027455	GACATGTGCAC	1	+
chr17	70686645	70686656	CACATGTGCAT	1	+
chr17	72510296	72510307	GTCACATGACC	1	-
chr17	72866310	72866321	GACACGTGCAC	1	-
chr17	73319641	73319652	GACACCTGCTT	1	+
chr17	74557075	74557086	GTCACATGCTT	1	+
chr17	74558254	74558265	CTCACATGCCA	1	-
chr17	75139642	75139653	CACACCTGCAA	1	-
chr17	75308221	75308232	GGCACCTGCTG	1	-
chr17	76607286	76607297	CTCACATGCAA	1	+
chr17	78197845	78197856	GTCACATGCTG	1	+
chr17	78452737	78452748	GACACCTGCAG	1	+
chr17	79793816	79793827	CACACCTGCAG	1	+
chr17	79871644	79871655	CTCACCTGCTA	1	+
chr17	80339665	80339676	GTCATGTGCAC	1	+
chr17	80488948	80488959	CACACGTGATT	1	+
chr17	8844575	8844586	GCCACGTGCCT	1	-
chr17	9103008	9103019	GTCACATGACC	1	+
chr18	12179255	12179266	GACACATGCTG	1	+
chr18	12373679	12373690	GTCACATGCTA	1	+
chr18	21332485	21332496	CACACGTGATC	1	-
chr18	3179909	3179920	GACATGTGCTG	1	+
chr18	32073853	32073864	GGCACATGCTT	1	-
chr18	42554451	42554462	CTCACCTGCTA	1	+
chr18	43460034	43460045	CACACCTGCTT	1	+
chr18	43895253	43895264	GTCACCTGCTT	1	+
chr18	46226825	46226836	CTCACATGAAT	1	-
chr18	46472313	46472324	GTCATGTGAAC	1	+
chr18	53082700	53082711	CGCACATGCCC	1	+
chr18	53157058	53157069	CACATGTGCTT	1	-
chr18	55643168	55643179	GTCACATGCTA	1	-
chr18	56424565	56424576	GCCACGTGCAC	1	+
chr18	60225655	60225666	CTCATGTGCAA	1	-
chr18	60742553	60742564	GTCACGTGCCC	1	+
chr18	60780080	60780091	CTCACGTGATT	1	+
chr18	60822884	60822895	CTCACCTGCTC	1	-
chr18	74478099	74478110	CACACATGCCT	1	+
chr18	74587594	74587605	CGCACGTGCAG	1	+
chr18	9861374	9861385	CTCATGTGCTT	1	-
chr19	11309915	11309926	ATCACATGCTC	1	-
chr19	11355984	11355995	CACATGTGCCT	1	+
chr19	13507521	13507532	GTCACATGATG	1	+
chr19	14380027	14380038	GTCACATGACC	1	-
chr19	1516445	1516456	TTCACGTGCTG	1	+
chr19	15312636	15312647	CACACATGCAC	1	+
chr19	17163460	17163471	GACACCTGCTG	1	+
chr19	17188440	17188451	CTCACCTGCAA	1	+
chr19	18171516	18171527	GTCACATGCCC	1	-
chr19	18338439	18338450	GACACATGCTA	1	-
chr19	19562492	19562503	TTCACATGCTC	1	+
chr19	22802228	22802239	GTCACATGCTT	1	+
chr19	2625039	2625050	AACACATGCAC	1	-
chr19	30159836	30159847	CACATGTGCCC	1	-
chr19	30184633	30184644	GTCACGTGCCC	1	+
chr19	34168260	34168271	TTCACATGCCC	1	-
chr19	34661707	34661718	GCCACGTGCTG	1	+
chr19	35153998	35154009	GACACCTGCCT	1	+
chr19	35578466	35578477	GTCACATGACT	1	-
chr19	35822617	35822628	GGCACCTGCCT	1	+
chr19	36636648	36636659	ATCACATGCAC	1	-
chr19	38404831	38404842	GTCATGTGAAC	1	+
chr19	38424354	38424365	GGCACCTGCCT	1	+
chr1	109841419	109841430	GACACGTGCTC	1	-
chr1	110444528	110444539	GTCACATGCTT	1	-
chr1	111742592	111742603	CACACCTGCCC	1	+
chr1	111759487	111759498	AACACGTGCAT	1	+
chr1	1158257	1158268	CTCACCTGCAT	1	+
chr1	1158357	1158368	AGCACATGCAC	1	+
chr1	11771375	11771386	CGCACATGCCC	1	+
chr1	118174980	118174991	CTCACCTGCAA	1	+
chr1	12009305	12009316	GTCACATGCTC	1	+
chr1	12009373	12009384	GTCACATGACC	1	+
chr1	120660199	120660210	AACACGTGCTT	1	+
chr1	120926019	120926030	CGCATGTGCAT	1	-
chr1	12156276	12156287	GTCATGTGCTC	1	+
chr1	12270841	12270852	GGCACCTGCAG	1	+
chr1	145059140	145059151	GGCACCTGCAG	1	-
chr1	151128652	151128663	GGCACCTGCTG	1	+
chr1	15288481	15288492	GTCACATGACC	1	-
chr1	153482369	153482380	CACACATGCCA	1	-
chr1	154913969	154913980	TTCACATGCTC	1	-
chr1	15575682	15575693	GACACATGCTA	1	+
chr1	156466230	156466241	CCCACGTGCCC	1	-
chr1	156633193	156633204	GGCACCTGCCT	1	+
chr1	157172798	157172809	GACACATGCAT	1	+
chr1	157622796	157622807	GTCACCTGCTT	1	-
chr1	159881578	159881589	GGCACCTGCAG	1	+
chr1	160015625	160015636	ATCACGTGATC	1	+
chr1	160082420	160082431	CCCACATGCAC	1	+
chr1	16118674	16118685	CGCACCTGCCT	1	-
chr1	161391788	161391799	GGCACATGCAG	1	+
chr1	161409763	161409774	GTCATGTGCTC	1	-
chr1	166102681	166102692	GTCACCTGCTG	1	-
chr1	166938800	166938811	CTCACGTGCTT	1	+
chr1	181002481	181002492	GTCATGTGCTC	1	+
chr1	19614119	19614130	CACACCTGCCT	1	+
chr1	19810678	19810689	CTCACCTGATC	1	+
chr1	202182766	202182777	CTCACCTGCAT	1	-
chr1	204554293	204554304	CACACCTGCCC	1	-
chr1	20492154	20492165	CACATGTGCAT	1	-
chr1	206764449	206764460	AACACATGCCC	1	-
chr1	211509270	211509281	CACACCTGCAA	1	-
chr1	21661889	21661900	GTCACATGCCT	1	-
chr1	21945800	21945811	CGCACGTGCCG	1	+
chr1	21945832	21945843	GGCATGTGCAC	1	-
chr1	221047728	221047739	GACACCTGCTG	1	-
chr1	224037329	224037340	CTCACCTGCTT	1	+
chr1	228331857	228331868	CACACATGCCA	1	-
chr1	228528620	228528631	ATCACATGCAT	1	-
chr1	23086391	23086402	CACACATGCAG	1	-
chr1	236096092	236096103	CTCACCTGATC	1	-
chr1	236467011	236467022	CACATGTGCCT	1	+
chr1	25314762	25314773	GTCATGTGCTC	1	+
chr1	25851274	25851285	GCCACGTGCAC	1	+
chr1	27004233	27004244	GACACCTGCAG	1	-
chr1	27154942	27154953	CACACATGCAA	1	+
chr1	27950530	27950541	GCCACGTGCCT	1	-
chr1	28474058	28474069	GGCACCTGCAT	1	-
chr1	31158341	31158352	GGCACCTGCAT	1	+
chr1	31221316	31221327	CTCACCTGCCC	1	+
chr1	3300515	3300526	CACACCTGCCC	1	+
chr1	34479784	34479795	CTCACCTGCAT	1	+
chr1	34997879	34997890	GACACCTGCAG	1	-
chr1	35055923	35055934	GGCACCTGCTC	1	+
chr1	35916840	35916851	GACACCTGCTG	1	-
chr1	36021306	36021317	CACACATGCAT	1	-
chr1	36850285	36850296	CTCACATGACC	1	-
chr1	37250801	37250812	TTCACATGCTC	1	-
chr1	38367073	38367084	GGCACCTGCAC	1	+
chr1	38519486	38519497	CACACATGCTC	1	-
chr1	38572573	38572584	CTCACCTGCAG	1	+
chr1	39021442	39021453	GACACCTGCTG	1	-
chr1	3999652	3999663	GGCACATGCCC	1	-
chr1	40562919	40562930	GTCACATGACC	1	+
chr1	42166581	42166592	CTCACCTGCCA	1	+
chr1	45794045	45794056	CACACCTGCCC	1	-
chr1	46645786	46645797	CACACATGCAT	1	+
chr1	47700777	47700788	GACACCTGCAG	1	+
chr1	51435844	51435855	CACACGTGATT	1	-
chr1	52834128	52834139	CTCACCTGCTT	1	-
chr1	53638737	53638748	CTCACCTGCTC	1	+
chr1	61518670	61518681	AACACATGCCC	1	+
chr1	71545964	71545975	CACACGTGCTT	1	+
chr1	794498	794509	CTCACATGATC	1	-
chr1	966735	966746	CTCATGTGCAG	1	-
chr1	9764421	9764432	CTCATGTGCTC	1	+
chr10	104356413	104356424	CACACCTGCAG	1	-
chr10	104408547	104408558	CACACGTGCGT	1	-
chr10	112170454	112170465	CACACATGATC	1	-
chr10	11288378	11288389	GTCACCTGCAA	1	-
chr10	11379883	11379894	GTCACCTGCCG	1	+
chr10	120303861	120303872	GTCACCTGCTC	1	+
chr10	121423528	121423539	CTCACATGCCC	1	-
chr10	125205089	125205100	CACACATGCAC	1	-
chr10	125313947	125313958	CTCACATGAAC	1	+
chr10	125626177	125626188	CACACCTGCCT	1	-
chr10	125686556	125686567	GTCACGTGCCC	1	-
chr10	126055541	126055552	GTCACGTGAAG	1	-
chr10	126258602	126258613	CTCACCTGCTG	1	-
chr10	134275323	134275334	CGCACCTGCCC	1	-
chr10	134375420	134375431	ATCACATGCCC	1	-
chr10	134983592	134983603	GGCACCTGCTG	1	+
chr10	135016241	135016252	CTCACCTGCCC	1	-
chr10	32059442	32059453	CACATGTGCAG	1	+
chr10	35498296	35498307	GACACATGCAA	1	+
chr10	458235	458246	AACACATGCAC	1	+
chr10	49684158	49684169	CTCACGTGCTA	1	-
chr10	52396930	52396941	GACACATGCTC	1	-
chr10	567387	567398	GGCACATGCTT	1	+
chr10	659694	659705	CACACCTGCTT	1	+
chr10	70321349	70321360	CTCACGTGCTG	1	-
chr10	70803711	70803722	GACACATGCTG	1	-
chr10	71264822	71264833	GACACATGCTT	1	+
chr10	71716544	71716555	GTCACATGCAG	1	-
chr10	71992019	71992030	GGCACCTGCCC	1	+
chr10	73083354	73083365	GTCACATGCCT	1	-
chr10	73093171	73093182	CCCACATGCAC	1	+
chr10	73205804	73205815	GTCATGTGCTT	1	+
chr10	73205838	73205849	CACACGTGCCT	1	-
chr10	837753	837764	CACATGTGCAC	1	-
chr10	86189887	86189898	CACACCTGCAG	1	+
chr10	88423900	88423911	CACACATGCTC	1	-
chr10	88423951	88423962	GGCACATGCTC	1	+
chr10	88423981	88423992	GACACGTGACT	1	+
chr10	88424022	88424033	GTCACATGCAC	1	-
chr10	90570232	90570243	GGCACATGCCA	1	-
chr10	90967378	90967389	CACACGTGAAC	1	-
chr10	93647631	93647642	CCCACGTGCAA	1	-
chr10	93807968	93807979	CTCACCTGCAG	1	-
chr10	94351201	94351212	CACACCTGAAC	1	-
chr10	96892932	96892943	GTCATGTGCTC	1	+
chr10	97006511	97006522	AACACATGCCC	1	+
chr10	98948324	98948335	CTCACCTGCCA	1	+
chr10	98948419	98948430	CACATGTGCTG	1	+
chr10	99793126	99793137	GGCACATGCAC	1	+
chr11	10921686	10921697	GCCACGTGCTC	1	+
chr11	11049807	11049818	GTCACCTGCCG	1	+
chr11	113274703	113274714	CACACCTGCAC	1	-
chr11	116963953	116963964	CTCATGTGCTT	1	+
chr11	118466003	118466014	TTCACGTGCTA	1	+
chr11	118586329	118586340	GACACATGCAC	1	+
chr11	119238169	119238180	GGCACATGCTG	1	-
chr11	120450573	120450584	GTCACCTGCCA	1	+
chr11	12065909	12065920	CACACCTGCAT	1	-
chr11	121634378	121634389	GACACATGATC	1	+
chr11	122451350	122451361	GGCACCTGCAG	1	-
chr11	122753674	122753685	GTCACCTGCCC	1	-
chr11	128391305	128391316	GTCACATGCCT	1	-
chr11	131781604	131781615	CACACCTGCAC	1	-
chr11	132149286	132149297	GTCACATGAAC	1	-
chr11	14291642	14291653	TTCACATGCTC	1	+
chr11	1961208	1961219	CACACATGCAG	1	+
chr11	2208133	2208144	CACACGTGCGT	1	-
chr11	2403685	2403696	GTCATGTGCTC	1	+
chr11	258423	258434	CACACATGCAT	1	+
chr11	45193267	45193278	GTCACCTGCAG	1	-
chr11	46559563	46559574	GACACCTGCTG	1	+
chr11	47238057	47238068	TACACGTGCAT	1	+
chr11	500719	500730	CCCACGTGCAG	1	+
chr11	579312	579323	CTCACATGAAT	1	-
chr11	59305235	59305246	GACACGTGAAC	1	+
chr11	60882748	60882759	CTCACATGCAG	1	+
chr11	60888457	60888468	CACACATGCTC	1	-
chr11	63669490	63669501	CACACATGCTC	1	-
chr11	64633516	64633527	GACACATGCAC	1	+
chr11	64899835	64899846	CACACATGCAG	1	+
chr11	65175387	65175398	CACACATGCTG	1	-
chr11	67356698	67356709	GTCACGTGCTC	1	-
chr11	67426418	67426429	CACACATGAAG	1	-
chr11	70300869	70300880	CACACATGCTG	1	+
chr11	71853586	71853597	CACACATGCAA	1	-
chr11	71892389	71892400	CACACATGCAA	1	-
chr11	72929376	72929387	CCCACGTGCCT	1	-
chr11	75400986	75400997	GTCACATGACC	1	-
chr11	75959472	75959483	GTCACATGATC	1	+
chr11	77590511	77590522	GCCACATGCAC	1	-
chr11	8190074	8190085	TTCACGTGCTT	1	-
chr11	83324351	83324362	CACATGTGCAC	1	+
chr11	85894350	85894361	CACACCTGCCT	1	-
chr11	919373	919384	CACACGTGCAG	1	+
chr11	94336429	94336440	GTCACCTGCTG	1	+
chr11	9685619	9685630	GTCACCTGACC	1	-
chr12	104806022	104806033	CACACATGCTG	1	-
chr12	104849577	104849588	GACACATGCAA	1	-
chr12	104964208	104964219	GCCACGTGCCT	1	+
chr12	113490446	113490457	GACACATGCCA	1	-
chr12	113528598	113528609	CACACATGCAC	1	-
chr12	113737580	113737591	GTCACATGCTT	1	+
chr12	115792522	115792533	GGCACCTGCTC	1	+
chr12	115889644	115889655	GGCACCTGCCG	1	-
chr12	116355168	116355179	GACACCTGCTG	1	+
chr12	117815743	117815754	GTCACATGACC	1	-
chr12	117815816	117815827	CACACCTGCTC	1	-
chr12	121116605	121116616	GACACATGCCT	1	+
chr12	121665221	121665232	CGCACCTGCTG	1	+
chr12	121971795	121971806	CTCACGTGATC	1	-
chr12	122204560	122204571	GTCATGTGCTT	1	+
chr12	122470551	122470562	GTCACCTGCCT	1	-
chr12	12418514	12418525	GTCACATGCCT	1	+
chr12	125765226	125765237	GTCACATGACC	1	+
chr12	127359116	127359127	GGCACCTGCTG	1	-
chr12	131363069	131363080	CACACGTGCAT	1	+
chr12	131494864	131494875	GACACATGCCT	1	-
chr12	131648968	131648979	GCCACGTGACC	1	+
chr12	1702028	1702039	CTCACCTGACC	1	+
chr12	25151097	25151108	GACACATGCTT	1	-
chr12	29303038	29303049	GGCACCTGCTC	1	-
chr12	48147283	48147294	GGCATGTGCAG	1	+
chr12	48277108	48277119	GACACCTGCCT	1	-
chr12	50899900	50899911	ATCACATGCCC	1	-
chr12	52279795	52279806	GTCACATGACC	1	+
chr12	52484283	52484294	CGCACCTGCTG	1	+
chr12	52615959	52615970	CACATGTGCCT	1	+
chr12	53231256	53231267	GACACGTGCCC	1	+
chr12	53298952	53298963	GTCACCTGCCA	1	+
chr12	53438814	53438825	CACACATGCTG	1	-
chr12	54144905	54144916	CACACCTGCTC	1	-
chr12	54332433	54332444	CGCACGTGATG	1	-
chr12	56099723	56099734	GGCACCTGCTC	1	-
chr12	56988060	56988071	GGCATGTGCAC	1	-
chr12	62829319	62829330	GGCACCTGCCG	1	-
chr12	6376204	6376215	CACACATGAAT	1	+
chr12	65108732	65108743	CTCACATGACC	1	-
chr12	65220139	65220150	GGCACCTGCTG	1	-
chr12	66217956	66217967	CTCACGTGCTC	1	-
chr12	96441848	96441859	CACATGTGCAG	1	-
chr12	96801814	96801825	CACATGTGCTG	1	+
chr13	100378145	100378156	CGCATGTGCAG	1	-
chr13	100512275	100512286	CTCACCTGCTG	1	+
chr13	103245019	103245030	GTCACCTGCCC	1	-
chr13	111607781	111607792	ATCACGTGCAA	1	-
chr13	113240940	113240951	CTCACCTGCCT	1	+
chr13	114843630	114843641	GCCACATGCAC	1	+
chr13	24567721	24567732	GCCACATGCAC	1	-
chr13	27336143	27336154	CTCACCTGCAT	1	+
chr13	28631740	28631751	GTCATGTGCCC	1	+
chr13	29105737	29105748	CACACATGCAC	1	-
chr13	29148880	29148891	CACACATGCTC	1	+
chr13	30167939	30167950	GCCACGTGCTC	1	-
chr13	30498481	30498492	GGCACGTGCAA	1	+
chr13	42552338	42552349	CACACATGCTG	1	-
chr13	44848488	44848499	CACACCTGCCT	1	+
chr13	44997549	44997560	CACACCTGCAA	1	+
chr13	49153710	49153721	GTCACATGATT	1	-
chr13	52368263	52368274	CACACATGCAC	1	-
chr13	98786372	98786383	TTCACATGCAC	1	+
chr14	101073417	101073428	GTCACATGCCC	1	+
chr14	102304976	102304987	GGCACATGATC	1	+
chr14	103223696	103223707	GTCACATGCCC	1	+
chr14	104179882	104179893	GTCACGTGCTG	1	+
chr14	104230248	104230259	CACACCTGCTG	1	+
chr14	23352313	23352324	CACACATGCTA	1	-
chr14	24439230	24439241	CGCACATGCTA	1	-
chr14	34329283	34329294	GACACATGCAG	1	-
chr14	51560718	51560729	GGCACCTGCAT	1	+
chr14	62496341	62496352	CACACCTGCTT	1	+
chr14	65140574	65140585	TTCACATGCCC	1	-
chr14	69019594	69019605	ATCACATGCAG	1	+
chr14	71274962	71274973	CACACATGCTT	1	+
chr14	71630724	71630735	GACACATGCCA	1	-
chr14	77360815	77360826	GTCACATGCCC	1	-
chr14	91018674	91018685	CACACCTGCCC	1	-
chr14	91866314	91866325	GGCACCTGCAG	1	-
chr14	95501423	95501434	GGCACCTGCTG	1	-
chr14	95961076	95961087	GTCACATGCTA	1	+
chr14	95973713	95973724	AACACGTGCTT	1	+
chr15	25962772	25962783	CTCATGTGCTT	1	-
chr15	29130400	29130411	CTCACATGCAT	1	-
chr15	31615947	31615958	CTCATGTGCAC	1	-
chr15	32160148	32160159	CACACATGCAC	1	+
chr15	33494254	33494265	GTCACCTGCTT	1	+
chr15	34030045	34030056	CACACCTGCTG	1	+
chr15	34808144	34808155	TACACGTGCAC	1	+
chr15	37402596	37402607	GACACATGCAC	1	+
chr15	38682307	38682318	CTCATGTGCAC	1	+
chr15	40374048	40374059	GTCACATGCTT	1	-
chr15	43810863	43810874	GACACCTGCCC	1	+
chr15	44081577	44081588	CACACGTGCTG	1	+
chr15	59271725	59271736	CACACATGCCT	1	-
chr15	61224989	61225000	GTCACATGCCA	1	-
chr15	64454201	64454212	CTCACATGAAG	1	-
chr15	64751768	64751779	GTCACATGCTA	1	+
chr15	64799794	64799805	GACACATGCTG	1	-
chr15	65221166	65221177	AACACATGCCC	1	-
chr15	70202261	70202272	GTCACATGACT	1	+
chr15	70490635	70490646	CACACATGCAC	1	+
chr15	74290319	74290330	CTCACCTGCCT	1	+
chr15	74693587	74693598	CTCACCTGCTC	1	+
chr15	74723455	74723466	CTCACCTGCAA	1	+
chr15	74723506	74723517	CACACATGCAC	1	+
chr15	76516102	76516113	CACACATGCAT	1	+
chr15	77400181	77400192	GTCACCTGCAG	1	-
chr15	78645650	78645661	GTCACGTGATT	1	+
chr15	79280095	79280106	GACACATGATC	1	+
chr15	79464431	79464442	CCCACGTGCCC	1	-
chr15	90631207	90631218	GTCACATGACC	1	-
chr15	91576477	91576488	GTCACCTGCAG	1	-
chr16	1331013	1331024	GGCACCTGCAG	1	+
chr16	16046233	16046244	GTCATGTGCTT	1	+
chr16	16127428	16127439	CACATGTGCAG	1	+
chr16	17248994	17249005	CTCACGTGATG	1	-
chr16	19349854	19349865	GTCACCTGACC	1	+
chr16	22207610	22207621	CACACATGCAA	1	-
chr16	23238988	23238999	GTCACATGCCC	1	+
chr16	27413349	27413360	GTCACCTGCAA	1	-
chr16	27413716	27413727	GACACCTGCCT	1	+
chr16	27702084	27702095	GTCACATGCCT	1	-
chr16	27786369	27786380	CACATGTGCCG	1	-
chr16	28228787	28228798	GTCACATGCCC	1	+
chr16	29703345	29703356	CACACGTGCAC	1	-
chr16	46782903	46782914	GACACCTGCTC	1	+
chr16	4798121	4798132	CACACATGCCT	1	+
chr16	4944988	4944999	GACACGTGACT	1	+
chr16	50670054	50670065	GCCACGTGACC	1	-
chr16	50770918	50770929	CTCACCTGCTC	1	+
chr16	53580952	53580963	CTCACCTGCAT	1	-
chr16	71476948	71476959	GTCACATGACC	1	-
chr16	74464136	74464147	GGCACGTGATC	1	-
chr16	74971924	74971935	AGCACATGCAC	1	+
chr16	78830341	78830352	GTCACATGATC	1	+
chr16	84689	84700	CACATGTGCAT	1	+
chr16	86953664	86953675	GACACATGCCT	1	-
chr16	87024229	87024240	CTCACGTGAAC	1	+
chr16	87427239	87427250	TACACGTGCCT	1	+
chr16	89211779	89211790	GGCACCTGCTG	1	+
chr16	89629254	89629265	CCCACATGCAC	1	-
chr16	89665943	89665954	CACACCTGCTT	1	-
chr17	10196159	10196170	GTCATGTGCAC	1	-
chr17	12769775	12769786	CACACATGAAG	1	-
chr17	16267277	16267288	GACACATGCCT	1	-
chr17	1673667	1673678	CACACCTGCTT	1	-
chr17	17473529	17473540	GGCATGTGCAG	1	-
chr17	17579482	17579493	CTCACCTGCAT	1	-
chr17	1915119	1915130	CACACGTGACT	1	-
chr17	20870368	20870379	CTCACATGCCC	1	-
chr17	26553039	26553050	GACACCTGCAT	1	+
chr17	27193146	27193157	CACATGTGCAC	1	+
chr17	27543413	27543424	CTCACATGAAC	1	+
chr17	36815131	36815142	GGCACCTGCTC	1	-
chr17	36906171	36906182	GTCACCTGCTC	1	+
chr17	37037909	37037920	ATCACGTGCTC	1	+
chr17	37065077	37065088	GCCACGTGCTT	1	+
chr17	38697519	38697530	CACACATGCAC	1	-
chr17	42015551	42015562	GTCACGTGATG	1	-
chr17	42334096	42334107	GACATGTGCAC	1	+
chr17	4278944	4278955	CTCATGTGAAC	1	+
chr17	44855441	44855452	CCCACGTGCCA	1	-
chr17	46188343	46188354	TACACGTGAAC	1	+
chr17	46517125	46517136	GACATGTGCTC	1	+
chr17	4703992	4704003	CTCACATGACC	1	+
chr17	47481931	47481942	CGCACATGCCC	1	+
chr17	4837564	4837575	TTCACATGCCC	1	-
chr17	48896616	48896627	GTCACCTGCTG	1	-
chr17	52977997	52978008	CGCACCTGCAG	1	-
chr17	56357258	56357269	GCCACGTGCAG	1	+
chr17	56654512	56654523	GTCACATGAAC	1	+
chr17	63226349	63226360	GTCACATGACC	1	+
chr17	63591550	63591561	GTCACATGATC	1	+
chr17	65527691	65527702	CACATGTGCCC	1	-
chr17	66235292	66235303	GTCACCTGCTG	1	+
chr17	70122082	70122093	GACACATGCTT	1	-
chr17	72271247	72271258	GTCACCTGCTG	1	-
chr17	72510674	72510685	GTCACATGACC	1	-
chr17	73045518	73045529	CGCATGTGCAG	1	+
chr17	74301074	74301085	CTCACATGCAC	1	+
chr17	74301124	74301135	CACACATGCAT	1	+
chr17	74563971	74563982	CACACGTGATT	1	-
chr17	75184363	75184374	CACACCTGCTT	1	+
chr17	75435693	75435704	CTCACCTGATC	1	-
chr17	76168313	76168324	GGCACCTGCTG	1	-
chr17	76168423	76168434	CACACCTGCCC	1	+
chr17	76229093	76229104	CACACATGCAC	1	-
chr17	76627110	76627121	CACACCTGCTC	1	+
chr17	77233919	77233930	CACACCTGCCC	1	-
chr17	792510	792521	GGCACGTGCAG	1	-
chr17	79816644	79816655	GTCACGTGCTT	1	-
chr17	79870936	79870947	GACACATGCTT	1	-
chr17	79997087	79997098	GTCACGTGATC	1	-
chr17	8149753	8149764	CACACATGCCC	1	+
chr17	8880110	8880121	CTCATGTGAAC	1	-
chr17	8920746	8920757	GTCACATGCCT	1	-
chr18	10951449	10951460	CACACATGCAT	1	+
chr18	13359466	13359477	GTCACATGATG	1	+
chr18	19536178	19536189	CGCACATGCAG	1	-
chr18	20717911	20717922	CTCACCTGCTG	1	-
chr18	21594070	21594081	GGCACCTGCCC	1	-
chr18	34218414	34218425	CTCACATGCTG	1	-
chr18	43246726	43246737	GACACATGACC	1	-
chr18	43904728	43904739	CACACATGAAC	1	+
chr18	44553171	44553182	TTCACGTGCAC	1	+
chr18	48633762	48633773	CTCACGTGATT	1	+
chr18	61498513	61498524	GACACATGCAG	1	+
chr18	74113918	74113929	CGCACATGCAT	1	-
chr18	74113936	74113947	CACACATGCAC	1	-
chr18	74113990	74114001	TTCACGTGCAC	1	-
chr18	74536249	74536260	CACACGTGCAC	1	+
chr18	74811699	74811710	CCCACGTGCTG	1	-
chr18	74811730	74811741	CACACCTGCCC	1	+
chr18	77317501	77317512	CACACGTGATG	1	+
chr18	77442052	77442063	GGCACATGCAC	1	-
chr19	10185019	10185030	GTCACATGCCA	1	+
chr19	10984133	10984144	GACATGTGCCT	1	+
chr19	12783826	12783837	ATCACCTGCAC	1	+
chr19	12895966	12895977	CACACATGCAC	1	+
chr19	1415253	1415264	GACACCTGCCT	1	+
chr19	14358938	14358949	CACACCTGCAT	1	-
chr19	15277717	15277728	GTCACGTGCTC	1	-
chr19	16726982	16726993	CTCACATGCAT	1	-
chr19	18427050	18427061	CACACCTGCCT	1	+
chr19	18683633	18683644	CACACATGCCT	1	-
chr19	19226971	19226982	GTCACCTGCTC	1	+
chr19	19378424	19378435	CTCACCTGCAC	1	+
chr19	19530037	19530048	CACACATGCAT	1	-
chr19	30332773	30332784	GTCACATGCCC	1	+
chr19	34114587	34114598	CACACCTGCTC	1	-
chr19	34920956	34920967	GGCACATGCCT	1	-
chr19	35821316	35821327	GTCACATGCAA	1	-
chr19	36311006	36311017	CACACATGCTC	1	+
chr19	38625371	38625382	CCCACGTGCCT	1	-
chr19	39221751	39221762	CTCACCTGCAT	1	-
chr19	39378316	39378327	GGCACCTGCAG	1	-
chr19	41840851	41840862	CACATGTGCAT	1	-
chr19	4338519	4338530	GACACGTGCTG	1	-
chr19	4375925	4375936	CCCACATGCAC	1	+
chr19	4430954	4430965	GACATGTGCAT	1	+
chr19	45629497	45629508	GCCACATGCAC	1	-
chr19	4567757	4567768	CTCATGTGCTC	1	-
chr19	46005088	46005099	GTCACATGCTG	1	+
chr19	46094395	46094406	ATCACGTGCTC	1	-
chr19	47854995	47855006	GACACATGATC	1	-
chr19	48655909	48655920	GACACCTGCTG	1	+
chr19	49285804	49285815	GTCACATGCCA	1	-
chr19	49371459	49371470	CTCACCTGCTC	1	+
chr19	50385117	50385128	GTCATGTGCCC	1	+
chr19	5039045	5039056	GCCACATGCAC	1	-
chr19	50848123	50848134	GTCACCTGCTG	1	-
chr19	50848377	50848388	GACACCTGCTG	1	-
chr19	51379542	51379553	CTCACATGATC	1	+
chr19	57615525	57615536	GCCACGTGCTG	1	+
chr19	5788208	5788219	CACACATGCTC	1	+
chr19	6019082	6019093	ATCACCTGCAC	1	-
chr19	6480146	6480157	GGCACATGCAC	1	-
chr19	6671301	6671312	CACACATGAAC	1	-
chr19	7192658	7192669	CACACCTGCAC	1	+
chr19	8751764	8751775	ATCACATGCAT	1	+
chr19	9957792	9957803	GGCACGTGCAC	1	+
chr2	109605717	109605728	CTCACCTGCAC	1	+
chr2	109751358	109751369	GTCACCTGCAT	1	-
chr2	110468978	110468989	CACACCTGCCC	1	+
chr2	11263914	11263925	CACACCTGCAT	1	-
chr1	1001171	1001182	GTCACGTGATC	1	+
chr1	10570649	10570660	CACACATGCAA	1	-
chr1	110178380	110178391	GTCACATGCCA	1	+
chr1	113346951	113346962	GGCACCTGCCC	1	-
chr1	11822356	11822367	CTCACGTGCGT	1	-
chr1	12074357	12074368	CACACGTGCTG	1	+
chr1	12074378	12074389	GTCACCTGCTG	1	+
chr1	1245268	1245279	GTCACGTGCTG	1	+
chr1	12655309	12655320	CTCACATGATG	1	+
chr1	145396807	145396818	GACACATGCTT	1	-
chr1	147083113	147083124	CTCACCTGCTC	1	+
chr1	156265473	156265484	GTCACATGACT	1	+
chr1	161397610	161397621	CTCACCTGCAA	1	+
chr1	16335686	16335697	GACACCTGCTG	1	-
chr1	16488777	16488788	CTCACCTGAAC	1	-
chr1	16575830	16575841	GACACATGAAG	1	+
chr1	167424088	167424099	CGCACCTGCCT	1	+
chr1	178629749	178629760	CACACATGACC	1	+
chr1	17962561	17962572	CCCACGTGCCT	1	+
chr1	186587639	186587650	CTCACCTGCTG	1	-
chr1	198906601	198906612	CTCACATGACT	1	-
chr1	20385636	20385647	CTCACATGACC	1	+
chr1	204042730	204042741	CTCACATGCCC	1	-
chr1	207985543	207985554	GACACATGCCT	1	+
chr1	209307375	209307386	CCCACGTGCAA	1	+
chr1	212332971	212332982	CTCACATGCTG	1	-
chr1	212392441	212392452	CACACATGCAA	1	+
chr1	212780694	212780705	CGCACCTGCCT	1	-
chr1	221220331	221220342	GGCACATGCCA	1	+
chr1	221243142	221243153	GACACATGCAG	1	-
chr1	223363205	223363216	CTCACCTGCAA	1	-
chr1	223903357	223903368	CACACCTGCTT	1	-
chr1	226071771	226071782	CGCACCTGCCT	1	+
chr1	226411929	226411940	GGCACCTGCTG	1	+
chr1	226900656	226900667	CGCATGTGCCC	1	+
chr1	228666737	228666748	GTCACCTGCAG	1	-
chr1	228930803	228930814	GACACATGCTG	1	-
chr1	231298213	231298224	CGCACCTGCCT	1	+
chr1	23543795	23543806	CGCACCTGCCC	1	-
chr1	243277605	243277616	GGCATGTGCCC	1	+
chr1	244402818	244402829	CACACATGCAC	1	-
chr1	245473986	245473997	CACACGTGCCT	1	-
chr1	245474016	245474027	GGCATGTGCAG	1	+
chr1	246936156	246936167	CACACCTGCTC	1	+
chr1	25229727	25229738	CACACGTGCCT	1	+
chr1	25314826	25314837	GTCATGTGCTC	1	+
chr1	25346622	25346633	CACACATGCAT	1	+
chr1	25346710	25346721	CACACGTGCAC	1	+
chr1	26611430	26611441	GACACATGCTC	1	+
chr1	28474793	28474804	GACACCTGCTG	1	+
chr1	31274910	31274921	CGCACATGCAG	1	+
chr1	3300563	3300574	CACACCTGCCC	1	+
chr1	3530592	3530603	GACACCTGCCG	1	+
chr1	35972715	35972726	GGCACCTGCTC	1	+
chr1	38516080	38516091	GACACATGCCT	1	-
chr1	38656813	38656824	CACACATGCAC	1	-
chr1	39301041	39301052	CACACATGCAG	1	+
chr1	39978389	39978400	GGCACATGCTA	1	-
chr1	41315605	41315616	CACACATGCAA	1	-
chr1	42125865	42125876	CACACATGCAC	1	-
chr1	44443290	44443301	CTCACATGCCT	1	+
chr1	46645878	46645889	CTCACATGCAC	1	-
chr1	6201903	6201914	GCCACGTGCCT	1	-
chr1	65640411	65640422	AACACATGCCC	1	-
chr1	9432364	9432375	CTCACATGCAC	1	-
chr10	100027122	100027133	GGCACCTGCTC	1	+
chr10	101697693	101697704	GACACCTGCCT	1	+
chr10	103326198	103326209	CACACATGCAC	1	-
chr10	103326241	103326252	CACACATGCAC	1	-
chr10	103534540	103534551	AGCACGTGCAG	1	-
chr10	105241902	105241913	CACACATGCAT	1	-
chr10	112603521	112603532	CACACCTGCCC	1	+
chr10	121561971	121561982	GACACATGCAT	1	+
chr10	125282710	125282721	CCCACGTGCTC	1	+
chr10	13393793	13393804	GTCACCTGCCC	1	+
chr10	134166334	134166345	GACACCTGCCT	1	+
chr10	134425977	134425988	GGCACCTGCAC	1	-
chr10	1401765	1401776	AACACGTGAAG	1	-
chr10	22603993	22604004	GGCACGTGCAG	1	-
chr10	30876709	30876720	CTCACCTGAAC	1	-
chr10	43788849	43788860	GACACCTGCTG	1	-
chr10	71661517	71661528	GTCACGTGCAC	1	+
chr10	71717196	71717207	CTCACATGCTA	1	+
chr10	72114592	72114603	CACACGTGACC	1	+
chr10	72288725	72288736	GTCACATGATT	1	-
chr10	81091674	81091685	GACACATGCCT	1	-
chr10	81247498	81247509	GTCACCTGCAC	1	-
chr10	99167324	99167335	GTCACCTGCTG	1	+
chr10	99173004	99173015	GACACGTGAAG	1	+
chr11	11590569	11590580	GACACATGCTG	1	+
chr11	116966428	116966439	GTCACGTGCTC	1	-
chr11	119884061	119884072	CACACCTGCCG	1	-
chr11	122597885	122597896	CACATGTGCCT	1	+
chr11	1332594	1332605	CCCACGTGCCA	1	+
chr11	133823295	133823306	CACACATGCTG	1	-
chr11	2774257	2774268	CACACATGCTT	1	+
chr11	315256	315267	AGCACGTGCAC	1	-
chr11	355342	355353	ATCACATGCCC	1	+
chr11	44893332	44893343	CACACCTGCCT	1	+
chr11	490842	490853	CACACGTGCAC	1	-
chr11	60385913	60385924	CTCACGTGACC	1	-
chr11	60737981	60737992	GGCACCTGCTG	1	-
chr11	61521517	61521528	CACACATGAAG	1	-
chr11	6374781	6374792	CTCACCTGCTT	1	+
chr11	63856003	63856014	CTCACCTGCAG	1	+
chr11	63949188	63949199	GTCACGTGATG	1	+
chr11	66849156	66849167	CACACCTGCCC	1	-
chr11	67038625	67038636	CACACCTGCCC	1	+
chr11	67201374	67201385	GTCACCTGACC	1	+
chr11	68040721	68040732	CACACATGAAC	1	-
chr11	68078407	68078418	GGCACCTGCAG	1	-
chr11	68819996	68820007	CCCACATGCAC	1	-
chr11	69197253	69197264	GTCACATGACT	1	+
chr11	69264455	69264466	CACACCTGCTG	1	-
chr11	708467	708478	GGCACCTGCCC	1	+
chr11	72949054	72949065	CTCACGTGCCC	1	-
chr11	76376257	76376268	CTCACCTGCCA	1	-
chr11	76909771	76909782	ATCACGTGCAA	1	-
chr11	76909901	76909912	CTCACCTGCCC	1	-
chr11	77590480	77590491	CACACCTGCAT	1	-
chr12	105064345	105064356	CACACATGCAC	1	+
chr12	110434212	110434223	GTCACATGACC	1	-
chr12	122062727	122062738	GTCACATGCTC	1	+
chr12	123547457	123547468	GACATGTGCTC	1	+
chr12	124491008	124491019	AACACGTGCTC	1	-
chr12	124966837	124966848	GACACCTGCAC	1	-
chr12	125036372	125036383	GGCACATGCTG	1	-
chr12	12736038	12736049	CACACATGCCA	1	-
chr12	131856526	131856537	CTCACATGATT	1	+
chr12	132126922	132126933	ATCACGTGCTC	1	-
chr12	133000000	133000011	ATCACGTGCTC	1	+
chr12	1639340	1639351	CGCACCTGCCT	1	-
chr12	1762155	1762166	GTCACATGCAG	1	-
chr12	27864581	27864592	GTCACCTGAAC	1	-
chr12	42862430	42862441	GTCACATGCTG	1	+
chr12	47601307	47601318	CCCACGTGCCC	1	-
chr12	49937627	49937638	GACACCTGCTC	1	-
chr12	52374335	52374346	CTCATGTGCTG	1	-
chr12	53346146	53346157	CACACGTGCTG	1	+
chr12	54332451	54332462	CCCACGTGACC	1	-
chr12	54445310	54445321	CTCACATGCAG	1	+
chr12	54805503	54805514	GCCACGTGACC	1	-
chr12	56324765	56324776	CACACATGCAT	1	+
chr12	56752852	56752863	GTCACATGATT	1	+
chr12	6376170	6376181	CTCACATGCAC	1	+
chr12	68767709	68767720	CCCACGTGCTG	1	+
chr12	7032414	7032425	ATCACATGCCC	1	-
chr12	8112461	8112472	CACACCTGCTG	1	-
chr12	95016392	95016403	CACATGTGCCC	1	-
chr12	95266844	95266855	GGCACCTGCCG	1	+
chr13	100077754	100077765	CTCACGTGCTA	1	+
chr13	100637268	100637279	AGCACATGCAC	1	+
chr13	107219162	107219173	AACACGTGCAG	1	-
chr13	113421046	113421057	GGCACCTGCTG	1	-
chr13	114065323	114065334	CTCACCTGCAA	1	-
chr13	21016723	21016734	GGCACCTGCAC	1	+
chr13	22635569	22635580	CTCACCTGCAG	1	+
chr13	40963737	40963748	CACACATGAAC	1	-
chr13	45885425	45885436	CTCACCTGCTC	1	+
chr13	45941710	45941721	GGCACCTGCCC	1	+
chr13	99224399	99224410	GGCATGTGCTC	1	-
chr14	100900543	100900554	CACACATGCCT	1	+
chr14	101317629	101317640	GTCACCTGCAC	1	+
chr14	102198194	102198205	CACACCTGCCT	1	+
chr14	104179118	104179129	GCCACGTGCTG	1	-
chr14	23024712	23024723	CTCACCTGACC	1	-
chr14	23235285	23235296	CTCACGTGCAG	1	-
chr14	38065207	38065218	CTCACCTGCTC	1	-
chr14	50999816	50999827	CACACCTGCAC	1	+
chr14	54420187	54420198	CTCACGTGACT	1	-
chr14	55272472	55272483	TACACGTGCAC	1	+
chr14	61969602	61969613	GTCACCTGCCT	1	-
chr14	63991671	63991682	CTCACCTGCAC	1	+
chr14	65647347	65647358	GTCACATGCCC	1	-
chr14	65769770	65769781	CACACCTGCCT	1	-
chr14	68171300	68171311	GACACCTGCTG	1	-
chr14	71635944	71635955	CTCACATGCTC	1	-
chr14	73689849	73689860	ATCACATGCAG	1	-
chr14	89630867	89630878	GACACATGACC	1	-
chr14	93195253	93195264	AACACGTGCCA	1	+
chr14	96129456	96129467	GTCACATGACT	1	-
chr14	96240755	96240766	GCCACGTGCCG	1	+
chr14	97050689	97050700	GACACCTGCAG	1	-
chr15	100027283	100027294	CTCACATGCCT	1	-
chr15	100296130	100296141	CACACATGCTC	1	+
chr15	101555601	101555612	CACACCTGCCT	1	-
chr15	102036708	102036719	CACACGTGCAA	1	-
[truncated: 1,977 more rows]
