# Supplementary material for: Relationship between histone modifications and transcription factor binding is protein family specific
Source: Genome Res. 2018 Mar;28(3):321–33. doi: 10.1101/gr.220079.116 (PMC5848611; doi:10.1101/gr.220079.116)
Supplement: Supplemental Material [file supp_gr.220079.116_Supplemental_Material.zip › Supplemental_Material/CEBPB/BS.bed]

chr11	114482053	114482064	TATTGCCTCAT	1	+
chr11	114482221	114482232	TATTGCCTCAT	1	+
chr11	65271891	65271902	CGTTTCACAAT	1	-
chr13	75999659	75999670	CATTGCATCAT	1	+
chr21	26948880	26948891	AATTGCAAAAT	1	+
chr3	190965813	190965824	GGTTTCACCAT	1	+
chr4	80085329	80085340	TGTTTCATCAC	1	-
chr9	128396740	128396751	TATTGCTAAAT	1	-
chr10	92752424	92752435	GATTTCAAAAT	1	+
chr11	17320301	17320312	GATTGCATCAC	1	-
chr12	95384254	95384265	GATTGCACCAC	1	-
chr13	76023911	76023922	TGTTTCACCAT	1	+
chr14	103077600	103077611	GGTTTCACCAT	1	+
chr14	23031080	23031091	GATTGCACCAC	1	-
chr14	53628729	53628740	TGTTGCATAAT	1	-
chr14	68730656	68730667	AATTTCACCAT	1	+
chr15	29604904	29604915	GATTGCTTCAT	1	+
chr16	30480933	30480944	GATTGCACAAT	1	-
chr17	57926255	57926266	GATTGCGCCAC	1	-
chr1	105530289	105530300	GATTTCCCAAT	1	+
chr1	28442019	28442030	TGTTGCACAAC	1	+
chr1	84618581	84618592	TCTTGCACCAT	1	-
chr20	13759642	13759653	GATTGCACCAC	1	+
chr20	15967742	15967753	GGTTGCTCCAC	1	-
chr22	40350589	40350600	CATTTCACCAT	1	+
chr3	104241071	104241082	AGTTTCACAAT	1	-
chr3	143550279	143550290	CATTTCACAAT	1	+
chr3	98274308	98274319	TATTGCTCCAT	1	+
chr3	98282618	98282629	TGTTGCATAAT	1	+
chr4	105790016	105790027	TGTTTCATCAT	1	+
chr4	38982948	38982959	TCTTTCACAAT	1	+
chr4	39616345	39616356	TGTTGCTTAAT	1	-
chr5	118733406	118733417	TGTTGCATCAT	1	-
chr5	126048929	126048940	GGTTGCATCAT	1	-
chr5	142642134	142642145	GATTTCATCAT	1	+
chr5	171416204	171416215	GGTTGCAAAAT	1	-
chr5	49741056	49741067	GGTTTCACCAT	1	-
chr6	132009370	132009381	GATTGCTCCAC	1	+
chr6	37120678	37120689	GGTTTCATCAT	1	-
chr6	56712851	56712862	TATTTCAAAAT	1	-
chr7	114194945	114194956	GATTGCCTAAT	1	+
chr7	35749108	35749119	AATTTCACAAT	1	+
chr7	84018783	84018794	AATTGCGTAAC	1	+
chr8	128218569	128218580	AATTGCTCAAT	1	-
chr9	130795348	130795359	GGTTTCACCAT	1	+
chr9	1872021	1872032	GATTGCATCAC	1	+
chr10	103728610	103728621	TATTTCATAAC	1	+
chr10	112011385	112011396	GGTTTCACAAT	1	-
chr10	26776308	26776319	TATTACATAAT	1	-
chr10	30707765	30707776	TATTGCATCAC	1	-
chr10	58079333	58079344	TGTTGCATAAC	1	+
chr10	65463028	65463039	GATTGCATCAT	1	+
chr10	70459379	70459390	TATTTCATCAT	1	-
chr10	92958709	92958720	GATTGCCTCAT	1	+
chr10	96351718	96351729	TCTTTCACAAT	1	+
chr10	98455477	98455488	GATTGCCTCAC	1	+
chr11	116857754	116857765	GATTGCACAAC	1	+
chr11	121199767	121199778	TATTTCATCAT	1	+
chr11	17252531	17252542	CATTGCACAAC	1	+
chr11	65193847	65193858	AATTTCACAAC	1	-
chr11	95969124	95969135	CATTGCATCAC	1	+
chr12	108967399	108967410	TATTGCAACAT	1	-
chr12	110752372	110752383	TATTTCACAAC	1	-
chr12	11731601	11731612	AATTTCATCAC	1	-
chr12	24967587	24967598	TGTTGCTTCAT	1	-
chr12	24975433	24975444	AATTGCATCAT	1	-
chr12	46824412	46824423	TATTGCATCAT	1	+
chr12	56017949	56017960	GGTTTCATCAT	1	-
chr12	65014906	65014917	GGTTTCACCAT	1	+
chr12	93531775	93531786	TCTTGCATAAC	1	+
chr13	29215986	29215997	GATTGCACCAC	1	-
chr13	50798780	50798791	AATTTCACAAC	1	-
chr14	100723038	100723049	TCTTGCATAAT	1	+
chr14	51254004	51254015	AATTGCACAAC	1	+
chr14	59712859	59712870	TGTTTCACAAC	1	-
chr14	68752623	68752634	GATTGCCTCAC	1	+
chr14	72410134	72410145	TATTTCTCAAC	1	-
chr14	73869585	73869596	TATTACATAAT	1	-
chr14	88461602	88461613	CGTTTCACAAT	1	-
chr15	63504542	63504553	GATTGCACCAG	1	+
chr16	23864712	23864723	CATTTCACAAC	1	+
chr17	1266453	1266464	AATTGCAACAC	1	+
chr17	5130701	5130712	GGTTTCACCAT	1	+
chr17	57650194	57650205	CATTGCATCAT	1	+
chr18	51736638	51736649	CATTTCATCAC	1	+
chr19	40196435	40196446	GATTGCACCAC	1	+
chr19	54885607	54885618	TGTTGCATCAT	1	-
chr1	101406995	101407006	AATTTCACAAT	1	+
chr1	160676887	160676898	TATTGCAAAAT	1	-
chr1	174787536	174787547	TATTGCACAAT	1	-
chr1	193507223	193507234	GATTTCATCAC	1	-
chr1	198651095	198651106	TATTGCACCAT	1	+
chr1	202457336	202457347	AATTTCACCAC	1	+
chr1	207581427	207581438	GATTGCTCAAT	1	-
chr1	234737556	234737567	GATTGCGTAAT	1	-
chr1	61365099	61365110	TATTTCATAAT	1	+
chr1	65361342	65361353	CATTTCACAAT	1	+
chr1	76451560	76451571	AATTGCAAAAT	1	-
chr1	79934783	79934794	TCTTGCATCAT	1	+
chr20	33002979	33002990	TGTTTCATAAT	1	-
chr20	48292349	48292360	CGTTTCACAAT	1	+
chr20	52556562	52556573	GATTGCCTAAC	1	-
chr20	5627537	5627548	AGTTGCATAAT	1	-
chr21	26794020	26794031	AATTGCATCAT	1	+
chr21	30606043	30606054	TGTTTCATCAT	1	+
chr2	109248483	109248494	GATTGCACCAC	1	-
chr2	128071225	128071236	CATTGCTTAAT	1	+
chr2	141555239	141555250	GATTACATAAT	1	-
chr2	157252726	157252737	TATTTCTCAAC	1	-
chr2	173914010	173914021	AGTTGCATCAT	1	+
chr2	178029513	178029524	TATTGCGTCAT	1	+
chr2	197107472	197107483	GATTGCACCAC	1	-
chr2	197242496	197242507	AATTGCAACAT	1	+
chr2	198158464	198158475	TATTGCCTCAT	1	-
chr2	208195746	208195757	GATTGCATCAG	1	-
chr2	42345584	42345595	TCTTGCATAAC	1	+
chr2	48060997	48061008	GGTTTCACCAT	1	+
chr2	48478348	48478359	GGTTGCACAAC	1	+
chr2	61193999	61194010	CATTGCTTCAT	1	-
chr2	62536960	62536971	GATTTCAAAAT	1	+
chr2	9692913	9692924	AATTGCATAAT	1	-
chr3	124754306	124754317	GATTTCTCAAC	1	+
chr3	133188397	133188408	GATTGCAAAAT	1	-
chr3	15810616	15810627	TATTGCACCAG	1	+
chr3	16592489	16592500	TATTGCATCAG	1	+
chr3	16638240	16638251	AATTGCTTAAC	1	-
chr3	171004805	171004816	GCTTTCACAAT	1	+
chr3	171860134	171860145	GATTGCATAAC	1	-
chr3	189285872	189285883	TATTTCTCAAT	1	-
chr3	189559496	189559507	GGTTGCATCAT	1	-
chr3	189807631	189807642	AATTGCACCAC	1	-
chr3	196356693	196356704	GGTTTCACCAT	1	+
chr3	32470661	32470672	AATTTCACAAC	1	+
chr3	5017951	5017962	CATTGCACAAC	1	+
chr3	5239462	5239473	TATTGCATCAT	1	+
chr4	10624579	10624590	GGTTTCACCAC	1	+
chr4	140868202	140868213	CATTGCACAAC	1	+
chr4	146531155	146531166	AATTTCACCAC	1	-
chr4	186265188	186265199	GGTTTCACCAT	1	-
chr4	38787681	38787692	CATTGCAACAT	1	-
chr4	39626259	39626270	GGTTTCACCAT	1	-
chr4	40623859	40623870	GATTGCGACAT	1	+
chr5	107970674	107970685	GATTTCTCAAT	1	+
chr5	116102126	116102137	AATTGCTTAAC	1	+
chr5	118658923	118658934	GATTGCATCAT	1	+
chr5	14155310	14155321	TATTTCACCAC	1	+
chr5	142566440	142566451	AATTGCATCAT	1	-
chr5	153594169	153594180	TATTGCACAAC	1	+
chr5	171388236	171388247	AGTTGCATCAC	1	-
chr5	88027824	88027835	CATTGCAAAAC	1	+
chr5	88639652	88639663	TGTTGCAAAAT	1	-
chr5	94344056	94344067	GATTTCTCAAT	1	-
chr6	106008616	106008627	AGTTTCACAAT	1	+
chr6	111127358	111127369	GGTTTCATCAT	1	-
chr6	111809116	111809127	GATTACATCAC	1	-
chr6	112279876	112279887	TATTTCATCAC	1	+
chr6	119784656	119784667	CATTTCACCAT	1	-
chr6	126231824	126231835	GCTTTCACAAT	1	+
chr6	144904874	144904885	AATTGCATAAT	1	+
chr6	149376903	149376914	CATTGCACCAC	1	+
chr6	157864637	157864648	GGTTTCACCAC	1	-
chr6	159488559	159488570	CATTTCATCAC	1	-
chr6	16471693	16471704	TATTACATCAT	1	-
chr6	16691158	16691169	TATTTCGTAAT	1	-
chr6	323110	323121	TATTGCTTCAC	1	-
chr6	43538929	43538940	GGTTGCATCAC	1	+
chr6	56679444	56679455	AATTGCACCAC	1	+
chr6	9528053	9528064	GATTGCATCAT	1	-
chr7	114785840	114785851	AATTGCTCAAC	1	-
chr7	123903693	123903704	GGTTGCATCAT	1	+
chr7	129791513	129791524	CATTGCGTCAT	1	+
chr7	18901253	18901264	TATTGCCCAAT	1	-
chr7	43005167	43005178	AATTGCTTCAT	1	+
chr7	50306733	50306744	CATTGCTCAAC	1	+
chr7	7759133	7759144	GATTGCATCAT	1	-
chr8	10646457	10646468	TATTACATAAT	1	-
chr8	24151509	24151520	TGTTGCGCAAC	1	-
chr8	67398151	67398162	GATTACACAAC	1	+
chr8	72836460	72836471	TATTGCATCAT	1	-
chr8	77897764	77897775	CATTTCACAAT	1	+
chr8	82066419	82066430	GATTGCCTAAC	1	+
chr8	8483952	8483963	TATTTCAAAAT	1	+
chr8	95232884	95232895	TCTTGCACAAT	1	+
chr8	98640447	98640458	TATTGCTTAAC	1	+
chr9	112827900	112827911	GGTTGCACAAT	1	-
chr9	2055440	2055451	GATTGCCTCAC	1	+
chr9	21810031	21810042	GCTTGCATCAT	1	+
chr9	33836433	33836444	GATTGCACAAT	1	-
chr9	37290940	37290951	AATTTCATCAT	1	-
chr9	4982966	4982977	GATTTCTCAAT	1	+
chr9	71266541	71266552	CATTTCATCAC	1	+
chrX	1623560	1623571	GATTTCACCAT	1	-
chr10	108696021	108696032	AGTTGCATAAT	1	+
chr10	12374733	12374744	GGTTGCGTAAC	1	-
chr10	13788814	13788825	GATTTCAAAAC	1	+
chr10	16627303	16627314	GATTGCACAAT	1	+
chr10	17711752	17711763	GATTGCGCCAC	1	-
chr10	26661982	26661993	TGTTGCATCAT	1	+
chr10	35420944	35420955	GGTTTCACCAT	1	-
chr10	65430478	65430489	TATTGCTCCAC	1	-
chr10	70805593	70805604	CGTTGCACCAC	1	-
chr10	97517712	97517723	GGTTGCACCAC	1	+
chr10	97553658	97553669	GATTTCACAAT	1	-
chr10	98508153	98508164	TGTTGCCCCAT	1	+
chr11	121446048	121446059	GATTGCATAAT	1	-
chr11	34655806	34655817	TGTTGCAACAT	1	+
chr11	35149482	35149493	TATTGCTCAAT	1	+
chr11	58941813	58941824	CATTGCGCAAC	1	+
chr11	64823741	64823752	TGTTGCACAAT	1	-
chr11	65903183	65903194	GATTGCACCAC	1	-
chr11	65905393	65905404	GGTTTCACCAT	1	+
chr11	85998179	85998190	GATTTCACAAC	1	+
chr12	111052956	111052967	GATTACACCAT	1	-
chr12	111881425	111881436	TATTGCCCCAT	1	-
chr12	113652914	113652925	TATTTCATCAT	1	-
chr12	116561283	116561294	GATTTCAACAT	1	+
chr12	12760038	12760049	TGTTGCAAAAT	1	+
chr12	24991735	24991746	GATTGCCCAAC	1	+
chr12	31902400	31902411	GGTTTCACAAT	1	+
chr12	31964139	31964150	TATTACATCAT	1	-
chr12	68875280	68875291	CATTTCATCAT	1	+
chr12	8771890	8771901	GGTTGCAACAT	1	+
chr12	94699639	94699650	TGTTGCAACAT	1	+
chr12	9803467	9803478	CATTGCACCAT	1	-
chr13	111565780	111565791	GGTTGCACAAC	1	+
chr13	31236733	31236744	GATTGCGCCAC	1	+
chr13	41556816	41556827	AATTTCACAAC	1	+
chr13	46269478	46269489	AGTTGCACAAC	1	+
chr13	49554128	49554139	TCTTGCATCAT	1	+
chr13	77990051	77990062	GATTGCCTCAT	1	-
chr14	103031751	103031762	GATTGCACCAC	1	+
chr14	22782994	22783005	TATTTCAAAAT	1	+
chr14	81397316	81397327	TATTTCATCAT	1	-
chr14	93030164	93030175	TATTGCCCAAT	1	-
chr15	55569322	55569333	CATTGCTCCAT	1	-
chr15	57079370	57079381	AATTTCACAAT	1	+
chr15	61209102	61209113	TATTTCTCAAC	1	+
chr15	63790174	63790185	AATTGCAACAC	1	-
chr15	91659642	91659653	TATTACACAAT	1	-
chr15	94850144	94850155	GGTTGCAAAAT	1	+
chr16	10985996	10986007	GGTTTCACCAT	1	-
chr16	11392763	11392774	TGTTTCACCAT	1	+
chr16	24986912	24986923	TCTTGCACAAC	1	-
chr16	69598240	69598251	CATTGCCCAAC	1	-
chr16	78996381	78996392	GATTGCTTCAC	1	+
chr16	9022393	9022404	GATTGCGCAAT	1	+
chr17	28703778	28703789	TATTTCACCAC	1	+
chr17	34417595	34417606	AGTTGCACAAC	1	+
chr17	36129043	36129054	AATTGCAAAAT	1	-
chr17	73310113	73310124	GCTTGCATAAT	1	+
chr18	33157367	33157378	GGTTTCACAAT	1	-
chr18	57571957	57571968	GATTTCACCAT	1	+
chr19	35815133	35815144	GGTTGCATAAT	1	-
chr19	7179257	7179268	GGTTTCATAAT	1	-
chr1	101757389	101757400	GATTGCATCAG	1	-
chr1	147994265	147994276	GATTGCATAAT	1	+
chr1	160678071	160678082	CATTTCATAAT	1	-
chr1	183658950	183658961	TATTGCATAAT	1	-
chr1	184836395	184836406	TATTGCAAAAC	1	+
chr1	204485452	204485463	CATTGCTCCAT	1	+
chr1	221881580	221881591	TATTGCAACAT	1	-
chr1	226548244	226548255	CATTGCTTAAT	1	-
chr1	233811744	233811755	ACTTGCACCAT	1	+
chr1	241695284	241695295	GGTTTCATAAT	1	-
chr1	65453468	65453479	TCTTGCATCAT	1	-
chr1	66840277	66840288	TATTTCACAAT	1	+
chr20	35672597	35672608	TGTTTCACCAT	1	+
chr20	37648395	37648406	TATTTCAAAAT	1	-
chr20	52534604	52534615	GATTGCTCCAC	1	-
chr20	8380725	8380736	TCTTGCATAAT	1	+
chr22	31978631	31978642	GATTGCACAAT	1	-
chr22	40306468	40306479	GATTGCGCCAC	1	-
chr2	106413855	106413866	CATTGCACAAT	1	-
chr2	135040754	135040765	AGTTGCACCAC	1	-
chr2	148055510	148055521	CATTTCACAAT	1	-
chr2	201988563	201988574	GGTTGCACAAT	1	-
chr2	202117544	202117555	AATTGCCTAAT	1	+
chr2	29332874	29332885	GATTGCGCCAC	1	+
chr2	30850225	30850236	GATTTCCCAAT	1	+
chr2	44844117	44844128	AATTTCATCAT	1	-
chr2	65258981	65258992	TATTGCTCAAC	1	-
chr2	68668966	68668977	GATTGCAAAAC	1	-
chr2	8443702	8443713	GCTTGCACAAC	1	+
chr3	108012063	108012074	TATTGCTTCAT	1	-
chr3	130569002	130569013	TGTTGCATAAT	1	+
chr3	148037445	148037456	AATTTCACAAT	1	+
chr3	149320637	149320648	GGTTTCACCAT	1	+
chr3	16631728	16631739	TGTTGCTTCAT	1	-
chr3	169564716	169564727	TCTTGCATAAC	1	+
chr3	169774749	169774760	CATTTCATAAC	1	+
chr3	170967015	170967026	TATTTCATAAT	1	+
chr3	189305027	189305038	TATTGCAAAAC	1	-
chr3	194886870	194886881	CATTTCACCAC	1	+
chr3	40226543	40226554	CATTGCTCAAT	1	+
chr3	56787467	56787478	AATTTCACAAC	1	-
chr3	69133660	69133671	TGTTTCACCAT	1	-
chr3	70432793	70432804	TATTACACAAC	1	-
chr3	82343054	82343065	CATTGCACAAT	1	-
chr3	99225062	99225073	GATTTCACAAT	1	-
chr4	105887953	105887964	AGTTGCACAAC	1	+
chr4	144325896	144325907	TGTTGCAAAAC	1	+
chr4	147194803	147194814	TATTTCATAAT	1	-
chr4	148701631	148701642	CATTTCATCAC	1	-
chr4	185249835	185249846	AGTTGCATAAT	1	+
chr4	38859658	38859669	GATTGCATCAC	1	+
chr4	40631637	40631648	AATTGCTTAAC	1	+
chr4	77686942	77686953	GATTGCACCAG	1	+
chr5	118644617	118644628	TGTTGCTCCAT	1	+
chr5	122037902	122037913	CCTTGCATAAT	1	-
chr5	130693852	130693863	GATTGCAAAAC	1	+
chr5	137094830	137094841	TATTTCATCAC	1	+
chr5	139419439	139419450	CATTGCAAAAT	1	-
chr5	142437411	142437422	TATTGCATCAG	1	+
chr5	153895326	153895337	GGTTTCACAAT	1	+
chr5	156646721	156646732	TATTTCACCAT	1	+
chr5	158247340	158247351	TATTTCAAAAT	1	-
chr5	158837089	158837100	GGTTGCACAAT	1	+
chr5	64486278	64486289	GATTTCATCAC	1	+
chr5	67742303	67742314	TATTTCACAAT	1	-
chr5	74957037	74957048	GGTTTCACCAT	1	-
chr5	7878876	7878887	CATTGCATAAT	1	+
chr5	78857188	78857199	TATTGCATCAG	1	+
chr5	88604487	88604498	CATTGCTCAAT	1	-
chr5	95219411	95219422	GATTGCTTAAT	1	-
chr6	116708836	116708847	TATTTCACCAT	1	+
chr6	130947356	130947367	AATTTCACCAC	1	+
chr6	135410124	135410135	TATTGCATCAC	1	+
chr6	137084872	137084883	AATTTCACCAT	1	-
chr6	137355041	137355052	CATTGCAACAC	1	+
chr6	138225834	138225845	TATTGCATCAC	1	+
chr6	1461370	1461381	GGTTTCACCAT	1	+
chr6	147643838	147643849	GATTGCACAAC	1	-
chr6	14875943	14875954	TATTTCTCCAT	1	-
chr6	158221759	158221770	AGTTTCACAAT	1	-
chr6	161162418	161162429	TGTTTCATCAC	1	+
chr6	20901154	20901165	TATTGCATAAT	1	+
chr6	24937232	24937243	AATTGCACCAT	1	+
chr6	341370	341381	TATTGCTCAAC	1	-
chr6	36583029	36583040	GATTGCATCAC	1	+
chr6	45892035	45892046	GGTTGCCCCAT	1	-
chr6	4778531	4778542	GATTACATAAT	1	+
chr6	64229333	64229344	GATTTCATAAT	1	+
chr6	88441700	88441711	CATTGCGTAAT	1	+
chr7	114563678	114563689	TATTTCAAAAC	1	-
chr7	130705675	130705686	GGTTTCACCAT	1	-
chr7	141258362	141258373	TGTTTCACAAT	1	-
chr7	23033388	23033399	GATTGCTCCAT	1	-
chr7	28194793	28194804	TGTTTCATCAT	1	-
chr7	28521446	28521457	TATTTCTCCAT	1	-
chr7	30264137	30264148	TATTGCTCAAC	1	-
chr7	50514623	50514634	GCTTGCATCAT	1	+
chr7	55584832	55584843	GGTTTCACCAT	1	+
chr7	5740050	5740061	AATTTCACAAT	1	-
chr8	103546852	103546863	GATTGCACCAC	1	+
chr8	103899496	103899507	AATTGCAACAT	1	-
chr8	135564118	135564129	TATTTCATCAT	1	+
chr8	26430071	26430082	GATTGCGTCAC	1	-
chr8	42712472	42712483	TGTTTCATAAT	1	+
chr8	43015672	43015683	TATTTCAAAAC	1	-
chr8	6606081	6606092	GATTGCGCCAC	1	-
chr8	71073057	71073068	TGTTGCACAAT	1	+
chr8	71133390	71133401	TATTACACAAT	1	-
chr8	72751820	72751831	GCTTGCATAAT	1	+
chr8	77511921	77511932	ACTTGCACCAT	1	-
chr8	8210077	8210088	TATTTCTCCAT	1	+
chr8	96240541	96240552	GATTGCACCAC	1	+
chr9	100866779	100866790	TATTGCATAAT	1	-
chr9	107954242	107954253	GCTTTCACAAT	1	+
chr9	113388966	113388977	GGTTTCACAAC	1	+
chr9	113571004	113571015	AGTTGCATAAT	1	-
chr9	123834656	123834667	TATTGCGTAAC	1	-
chr9	1470411	1470422	TCTTGCATAAC	1	+
chr9	31542709	31542720	CATTTCACAAT	1	-
chr9	3730629	3730640	GATTTCAAAAT	1	+
chr9	5627317	5627328	AGTTGCATCAT	1	-
chr9	6894199	6894210	AATTGCATAAT	1	+
chr9	79087007	79087018	GGTTTCATCAT	1	-
chr9	79370674	79370685	GATTGCGTCAC	1	-
chrX	11843030	11843041	CATTGCATCAC	1	-
chrX	123012159	123012170	AGTTGCACAAC	1	-
chrX	13777768	13777779	GATTTCGCAAT	1	+
chrX	22078662	22078673	TATTGCTCCAC	1	-
chr10	106109497	106109508	TCTTGCATCAT	1	-
chr10	125608855	125608866	GATTTCATCAC	1	-
chr10	64539542	64539553	TATTTCACAAC	1	-
chr10	93902017	93902028	TATTACACAAT	1	+
chr10	94457858	94457869	TATTGCATAAC	1	+
chr11	117869044	117869055	AGTTGCATAAT	1	-
chr11	35034167	35034178	TATTTCAAAAT	1	-
chr11	61740375	61740386	GATTGCATCAT	1	-
chr11	68041041	68041052	GGTTTCACCAT	1	-
chr11	83324468	83324479	CATTTCATCAC	1	+
chr12	110442386	110442397	GATTGCACCAT	1	+
chr12	121581759	121581770	GGTTGCACAAC	1	-
chr12	12735930	12735941	GGTTTCACAAT	1	-
chr12	131400871	131400882	GATTGCGACAT	1	+
chr12	66894813	66894824	GGTTTCACAAC	1	-
chr12	99525162	99525173	TATTGCTCAAT	1	-
chr13	108922016	108922027	GATTGCTCAAT	1	-
chr13	111617887	111617898	CATTTCATAAC	1	+
chr13	29003869	29003880	CATTGCTCAAC	1	+
chr13	31294737	31294748	GATTTCATAAC	1	-
chr13	45242235	45242246	GCTTGCATAAC	1	+
chr14	59642264	59642275	CATTTCACCAC	1	-
chr14	93842548	93842559	TGTTGCATAAC	1	-
chr14	95731972	95731983	AATTGCCCAAC	1	+
chr15	100052376	100052387	TGTTGCTTCAT	1	+
chr15	101739768	101739779	GGTTGCGCAAC	1	+
chr15	51178006	51178017	GATTGCGCCAC	1	+
chr15	74693199	74693210	AATTTCACAAC	1	-
chr15	76867895	76867906	AATTTCACCAC	1	+
chr15	93347336	93347347	TATTGCACAAG	1	-
chr16	11669652	11669663	TGTTGCTTCAT	1	+
chr16	66556038	66556049	CATTGCACCAC	1	+
chr17	3707656	3707667	GGTTTCACCAT	1	-
chr17	66345389	66345400	GATTGCACCAC	1	+
chr17	70026797	70026808	GGTTGCCCCAT	1	+
chr17	73294051	73294062	GGTTTCACCAT	1	-
chr17	74178701	74178712	AATTGCCTAAT	1	-
chr17	76155719	76155730	TGTTGCTCAAC	1	+
chr19	7273085	7273096	AGTTGCACAAC	1	+
chr1	107993934	107993945	AATTTCACCAC	1	+
chr1	150584357	150584368	GATTACACCAC	1	-
chr1	167607210	167607221	TATTGCACAAT	1	+
chr1	182585472	182585483	CATTGCATCAC	1	+
chr1	183287754	183287765	CATTGCACAAC	1	+
chr1	204476287	204476298	GATTGCATCAT	1	+
chr1	35971874	35971885	AATTGCAAAAC	1	-
chr1	40525336	40525347	TATTGCACAAG	1	-
chr20	20447362	20447373	TGTTGCATCAC	1	+
chr20	23096687	23096698	AATTGCACAAT	1	-
chr20	30921251	30921262	GGTTTCACCAT	1	-
chr20	52269095	52269106	CATTGCTCCAC	1	+
chr21	30715232	30715243	TGTTGCTCAAC	1	+
chr22	17784984	17784995	TATTTCATCAT	1	+
chr2	169346589	169346600	AGTTGCATCAC	1	-
chr2	192058774	192058785	TGTTGCATCAT	1	+
chr2	219671271	219671282	TATTGCATAAT	1	+
chr2	38713079	38713090	TATTGCTCAAC	1	+
chr2	39356118	39356129	GATTGCACAAT	1	-
chr2	65142266	65142277	GATTGCATCAG	1	-
chr3	131433918	131433929	GGTTTCATCAT	1	-
chr3	142779908	142779919	TGTTGCAAAAT	1	+
chr3	171753841	171753852	TGTTTCACCAT	1	+
chr3	188027415	188027426	GATTGCTCAAT	1	-
chr3	191760119	191760130	GGTTTCATAAT	1	-
chr3	4793270	4793281	GATTGCACAAC	1	-
chr3	59367195	59367206	TATTGCTCAAC	1	-
chr3	73549030	73549041	CATTTCATCAT	1	-
chr4	113233921	113233932	TGTTGCATAAT	1	-
chr4	128620274	128620285	GATTGCGCCAC	1	+
chr4	170214922	170214933	TATTTCAAAAT	1	-
chr4	17877340	17877351	TGTTTCACAAC	1	+
chr4	186086927	186086938	TGTTTCACAAC	1	-
chr4	26077936	26077947	CATTTCACCAC	1	-
chr5	126012015	126012026	AATTGCATCAT	1	-
chr5	142814934	142814945	AATTGCAACAC	1	-
chr5	158885538	158885549	TCTTTCACAAT	1	-
chr5	77015122	77015133	AATTGCTTCAT	1	-
chr5	82602470	82602481	TATTGCTTAAT	1	-
chr6	11429455	11429466	CATTGCTTCAT	1	+
chr6	11732380	11732391	GATTGCAAAAT	1	-
chr6	193805	193816	GATTACACAAC	1	+
chr6	2111392	2111403	TGTTGCTTAAT	1	-
chr6	21264360	21264371	AGTTGCATCAT	1	+
chr6	24858636	24858647	TATTTCACAAT	1	-
chr6	27863291	27863302	GATTTCATCAT	1	+
chr6	30483969	30483980	GATTGCATAAC	1	+
chr6	45678264	45678275	TATTTCACAAT	1	-
chr6	51928453	51928464	CATTGCACAAT	1	+
chr6	88889831	88889842	TATTTCTCAAT	1	-
chr7	105987338	105987349	AATTTCACAAT	1	-
chr7	116273847	116273858	TATTTCTCAAC	1	+
chr7	28579204	28579215	AATTGCAAAAC	1	-
chr7	44673338	44673349	GGTTGCATAAT	1	+
chr7	88258312	88258323	TATTTCAAAAC	1	-
chr8	11341524	11341535	CATTGCTCCAT	1	-
chr8	116439878	116439889	TATTACACCAT	1	+
chr8	119001830	119001841	GATTGCTCAAC	1	-
chr8	126285591	126285602	TGTTGCATCAC	1	+
chr8	132828813	132828824	TGTTGCATAAC	1	-
chr8	136935408	136935419	CATTGCATCAT	1	-
chr8	56843224	56843235	AATTGCTCAAC	1	+
chr8	59053518	59053529	AATTGCTCCAC	1	+
chr9	6973932	6973943	GGTTTCACAAT	1	-
chrX	12908478	12908489	TATTTCACAAC	1	+
chr10	112288979	112288990	GATTGCATCAC	1	-
chr10	115785261	115785272	TATTGCATCAT	1	-
chr10	14644311	14644322	TATTGCATCAT	1	+
chr10	14702162	14702173	GATTACACCAC	1	-
chr10	76737646	76737657	TGTTTCACAAT	1	+
chr10	98086045	98086056	TATTGCAACAT	1	-
chr11	120528975	120528986	TATTTCTCCAT	1	+
chr11	128342010	128342021	TGTTTCACCAT	1	+
chr11	33915412	33915423	TGTTGCTTCAT	1	-
chr11	35412754	35412765	CATTGCATCAC	1	-
chr11	57560058	57560069	GATTGCACCAC	1	-
chr11	65275088	65275099	CATTGCTTCAT	1	-
chr11	96001152	96001163	GATTTCATCAT	1	+
chr12	110436728	110436739	GATTTCTCAAC	1	-
chr12	14767690	14767701	TATTGCATAAG	1	-
chr12	26427846	26427857	CATTGCTTCAT	1	+
chr12	54610753	54610764	GGTTGCTCCAT	1	+
chr12	93454361	93454372	TGTTTCATAAT	1	+
chr13	47557509	47557520	GCTTGCATCAC	1	-
chr14	52791672	52791683	GGTTTCACCAT	1	-
chr14	64912323	64912334	TATTTCAAAAC	1	+
chr14	71284499	71284510	TGTTTCATAAC	1	+
chr14	71354099	71354110	GATTTCAAAAT	1	+
chr14	93196471	93196482	TATTTCACAAC	1	+
chr15	91204888	91204899	GATTGCACCAC	1	-
chr16	12707922	12707933	TATTGCTCCAC	1	+
chr16	30483961	30483972	GGTTTCACAAC	1	+
chr16	66557996	66558007	TGTTGCTTCAT	1	-
chr17	2157684	2157695	GATTGCACCAG	1	-
chr17	27220819	27220830	AGTTTCACAAT	1	-
chr17	53514413	53514424	GCTTGCACCAC	1	+
chr17	72525086	72525097	GGTTTCACCAT	1	-
chr18	12839633	12839644	TATTTCTCAAC	1	+
chr19	2055364	2055375	GGTTTCACCAT	1	+
chr1	112143571	112143582	GGTTGCAAAAT	1	-
chr1	147806489	147806500	GATTGCTTCAT	1	-
chr1	185606178	185606189	AGTTTCACAAT	1	-
chr1	186587832	186587843	GATTGCACAAG	1	+
chr1	230241795	230241806	TATTGCACAAG	1	-
chr1	25293337	25293348	AATTGCGTCAT	1	-
chr20	30305519	30305530	TATTGCCTAAT	1	-
chr20	42381358	42381369	TCTTGCATCAC	1	-
chr20	5655261	5655272	TATTGCCCCAT	1	-
chr21	40203604	40203615	AGTTGCACAAT	1	-
chr2	179395434	179395445	GATTGCAAAAC	1	-
chr2	224760691	224760702	GGTTTCACCAT	1	-
chr2	47979704	47979715	CATTTCACAAC	1	+
chr2	61100448	61100459	GATTTCAAAAC	1	-
chr2	7913720	7913731	CATTGCCCAAC	1	-
chr3	113962189	113962200	CATTTCATAAC	1	-
chr3	42234041	42234052	TGTTTCATCAT	1	-
chr4	100870347	100870358	TCTTGCATCAC	1	+
chr4	26828510	26828521	GGTTTCATAAC	1	-
chr5	42993370	42993381	GATTTCTCAAC	1	+
chr5	83140513	83140524	CATTGCTCAAC	1	+
chr6	159460464	159460475	CATTTCACAAT	1	-
chr6	17885199	17885210	CATTTCACCAC	1	+
chr6	27858328	27858339	GATTTCAAAAC	1	-
chr6	34607134	34607145	TATTTCACAAC	1	+
chr6	36635013	36635024	TGTTGCATCAT	1	-
chr6	36694212	36694223	GGTTTCATCAT	1	+
chr7	137580533	137580544	TGTTTCATCAT	1	-
chr7	28549324	28549335	GGTTGCTTAAT	1	-
chr8	142096937	142096948	TATTTCAAAAC	1	+
chr8	61816914	61816925	TATTGCACAAG	1	-
chr8	70925748	70925759	GGTTTCACCAT	1	+
chr8	95078189	95078200	TGTTGCACAAT	1	-
chr9	115621295	115621306	GATTGCACAAC	1	-
chrX	106709457	106709468	TCTTGCACAAC	1	-
chrX	108514164	108514175	AGTTTCACAAT	1	-
chr10	120880070	120880081	TATTTCACCAC	1	-
chr10	72115400	72115411	TCTTGCACAAT	1	-
chr10	89851380	89851391	CATTTCATAAT	1	-
chr11	110244323	110244334	AATTTCACAAC	1	+
chr11	35167830	35167841	AATTGCAAAAC	1	+
chr11	43890799	43890810	TGTTGCAACAT	1	-
chr11	59318772	59318783	CATTGCGCCAC	1	-
chr12	105065572	105065583	TCTTGCATAAT	1	+
chr12	123431295	123431306	GATTTCACAAC	1	-
chr12	46662580	46662591	GATTGCATCAG	1	+
chr12	6277404	6277415	GATTGCACCAT	1	-
chr12	96094645	96094656	GATTGCACCAC	1	-
chr14	74226906	74226917	GATTGCACAAC	1	+
chr14	90147653	90147664	TATTGCATAAT	1	+
chr15	38361375	38361386	GATTACATAAT	1	+
chr15	53072620	53072631	AGTTGCATCAT	1	+
chr15	65175719	65175730	CGTTTCACAAT	1	-
chr15	74451163	74451174	AATTTCATCAC	1	-
chr16	11198988	11198999	CATTGCATAAT	1	-
chr16	11405556	11405567	GATTGCACCAT	1	+
chr16	17395884	17395895	GGTTTCACCAT	1	-
chr16	57373920	57373931	GCTTGCATCAC	1	+
chr17	1335061	1335072	GGTTTCACCAT	1	+
chr17	33390763	33390774	GATTGCAACAC	1	+
chr17	56756922	56756933	AATTGCATAAT	1	-
chr17	67411048	67411059	TGTTGCAAAAC	1	+
chr19	54712195	54712206	GGTTGCACAAT	1	-
chr1	117047106	117047117	TATTTCACCAT	1	+
chr1	212856772	212856783	TATTGCACCAG	1	-
chr1	23857884	23857895	GATTGCAACAC	1	+
chr1	9714675	9714686	AATTGCTTCAT	1	-
chr22	39380961	39380972	AATTGCACAAT	1	+
chr2	114450647	114450658	GATTTCATAAC	1	-
chr2	223288713	223288724	CGTTGCATCAC	1	+
chr2	8549399	8549410	CATTTCACCAT	1	+
chr3	119357855	119357866	GATTGCATCAC	1	-
chr3	127473988	127473999	CATTGCTCAAC	1	+
chr3	129001699	129001710	CATTGCTCAAT	1	-
chr3	56528952	56528963	TATTGCACAAC	1	+
chr3	58200573	58200584	TGTTTCACAAC	1	+
chr4	38525975	38525986	TATTGCCCCAC	1	-
chr4	5760531	5760542	GGTTTCACAAC	1	-
chr4	6182633	6182644	CATTGCATCAT	1	+
chr5	142609556	142609567	GATTTCCCAAT	1	+
chr5	95206023	95206034	TATTTCAAAAC	1	-
chr6	101328449	101328460	TATTTCAAAAT	1	+
chr6	106611930	106611941	GATTGCACAAG	1	+
chr6	164177147	164177158	TATTTCACCAC	1	-
chr7	101625081	101625092	GGTTTCACCAT	1	+
chr7	99994524	99994535	TGTTTCACAAC	1	+
chr8	42046851	42046862	GGTTTCACCAT	1	-
chr8	56885807	56885818	GATTTCATCAC	1	+
chrX	7179761	7179772	TATTGCATAAT	1	-
chr10	6018067	6018078	GATTACACAAT	1	-
chr10	81009665	81009676	GGTTTCATAAT	1	-
chr11	121461035	121461046	TATTTCAAAAT	1	-
chr11	68049938	68049949	TCTTTCACAAT	1	+
chr12	10874829	10874840	GATTGCAACAT	1	+
chr12	109058668	109058679	CATTTCATAAT	1	-
chr12	116010496	116010507	GGTTGCGTAAT	1	-
chr15	40408150	40408161	GATTGCATCAC	1	+
chr15	44116735	44116746	GGTTGCTTCAT	1	+
chr15	55489137	55489148	GGTTGCATCAC	1	-
chr15	70755474	70755485	AATTGCAACAC	1	+
chr16	10906655	10906666	TGTTTCACAAC	1	+
chr16	68791182	68791193	GGTTTCACCAT	1	+
chr16	71879834	71879845	GATTGCGTCAC	1	-
chr16	81465207	81465218	GGTTTCACAAT	1	-
chr16	81513023	81513034	TGTTGCACAAC	1	+
chr17	40474795	40474806	AATTGCAAAAT	1	+
chr17	4299833	4299844	GGTTTCACCAT	1	-
chr19	39889099	39889110	AATTGCACAAC	1	-
chr19	7717257	7717268	CATTGCATCAC	1	-
chr1	183605170	183605181	GATTGCGTCAC	1	+
chr1	209941762	209941773	TATTGCACAAT	1	-
chr1	210547447	210547458	AGTTGCACCAT	1	+
chr1	249168421	249168432	TATTGCTAAAT	1	+
chr1	28573027	28573038	GGTTGCGCAAT	1	-
chr1	55264484	55264495	TGTTGCATAAT	1	+
chr1	9129584	9129595	TGTTGCTCCAT	1	+
chr22	41464917	41464928	GGTTTCACCAT	1	+
chr2	121045202	121045213	TATTTCTCCAT	1	-
chr2	183988861	183988872	GGTTTCATAAT	1	-
chr2	62266685	62266696	TCTTGCATCAT	1	+
chr2	63816001	63816012	GATTGCGCCAC	1	+
chr3	185255435	185255446	AGTTGCACAAC	1	-
chr3	194850315	194850326	CATTTCATCAT	1	+
chr3	45883687	45883698	TATTGCGTAAC	1	+
chr4	13530395	13530406	AATTGCATCAT	1	+
chr4	169240173	169240184	TATTTCAAAAT	1	+
chr5	169758347	169758358	GATTTCTCAAT	1	+
chr5	71490766	71490777	TGTTTCACCAC	1	-
chr5	78531137	78531148	TGTTTCATCAT	1	+
chr6	119671860	119671871	TGTTGCTCCAC	1	+
chr6	14911048	14911059	TGTTGCGCCAT	1	-
chr6	26569027	26569038	GATTGCCCAAC	1	+
chr6	52363050	52363061	TATTGCACAAC	1	+
chr7	2276825	2276836	GGTTTCACCAT	1	+
chr7	75224042	75224053	GATTGCACCAC	1	+
chr8	103209498	103209509	TGTTTCATAAC	1	+
chr8	22932307	22932318	TATTGCATCAC	1	+
chr8	54857574	54857585	AATTGCACCAT	1	-
chr8	81397808	81397819	CATTTCATCAC	1	+
chrX	112094483	112094494	GATTGCAACAC	1	-
chr10	112174330	112174341	CATTTCACAAC	1	-
chr11	33279770	33279781	GGTTGCGCAAC	1	+
chr11	60677815	60677826	TCTTGCACCAT	1	+
chr11	60828915	60828926	AATTGCGCCAT	1	+
chr16	30197146	30197157	TCTTGCATCAT	1	-
chr17	33914045	33914056	TATTTCATCAT	1	+
chr19	40865013	40865024	GATTGCGCCAT	1	-
chr1	203297503	203297514	AATTGCCTAAT	1	+
chr1	224370338	224370349	GATTGCTCAAC	1	-
chr20	3400878	3400889	TATTTCATAAC	1	+
chr21	35917539	35917550	CATTGCACAAC	1	+
chr22	35773343	35773354	GATTGCAACAT	1	-
chr2	11970647	11970658	TGTTGCAAAAT	1	-
chr2	37617449	37617460	TATTTCATAAC	1	-
chr5	176433996	176434007	AATTTCATCAC	1	-
chr7	157094841	157094852	GATTGCGCCAC	1	+
chr7	24795684	24795695	TATTTCATCAT	1	+
chr7	30634458	30634469	GATTTCATCAT	1	+
chr7	90033149	90033160	GGTTGCGTAAT	1	+
chr8	131021340	131021351	CATTGCATAAC	1	-
chr13	22689224	22689235	GATTTCATCAC	1	-
chr13	31248157	31248168	GATTGCGCCAC	1	+
chr15	65596996	65597007	AATTTCATAAC	1	-
chr15	65597442	65597453	GGTTTCACCAC	1	-
chr16	85981949	85981960	TGTTGCAACAT	1	+
chr19	17887226	17887237	AATTTCATAAT	1	-
chr19	6670140	6670151	AATTGCTCAAC	1	+
chr1	150132793	150132804	GCTTGCATCAC	1	-
chr1	1711994	1712005	AATTGCACAAC	1	-
chr1	33447172	33447183	AATTTCATAAT	1	-
chr1	42217104	42217115	CATTTCACCAT	1	+
chr2	101925509	101925520	CCTTGCACAAT	1	-
chr2	43521098	43521109	AGTTGCATCAC	1	+
chr2	9796414	9796425	GATTGCACCAT	1	+
chr3	53204347	53204358	AATTGCTCAAC	1	+
chr5	133984193	133984204	GATTGCCCCAC	1	+
chr5	180633984	180633995	GATTTCAAAAT	1	-
chr6	26216989	26217000	CATTGCCCAAT	1	-
chr6	30684191	30684202	GGTTTCACCAC	1	+
chr6	41691360	41691371	AGTTGCACAAT	1	+
chr6	6685476	6685487	TGTTTCATAAT	1	-
chr9	92041500	92041511	CATTTCATCAT	1	+
chrX	9645376	9645387	GGTTTCATAAT	1	+
chr10	126753635	126753646	CATTTCATCAT	1	-
chr11	269631	269642	AGTTGCATAAT	1	+
chr12	125198544	125198555	TATTGCTTAAT	1	+
chr12	25539254	25539265	GATTGCACAAC	1	+
chr12	28344039	28344050	TATTGCAACAT	1	-
chr16	57723960	57723971	CATTGCATCAT	1	+
chr17	55038480	55038491	GGTTTCACCAC	1	-
chr17	56407454	56407465	GATTACACAAT	1	+
chr17	7477012	7477023	GATTGCACAAC	1	-
chr19	2710693	2710704	TCTTGCATAAC	1	-
chr1	200857764	200857775	AATTTCACAAT	1	-
chr22	50978266	50978277	AGTTGCATAAC	1	+
chr22	50980914	50980925	GGTTGCAAAAC	1	+
chr3	45730546	45730557	CATTGCGCCAC	1	+
chr4	40435747	40435758	GATTTCAACAT	1	+
chr6	41700804	41700815	AATTGCATCAT	1	-
chr6	86353924	86353935	TATTGCACAAC	1	-
chr7	30485580	30485591	TATTGCTTAAT	1	+
chr16	14448846	14448857	CATTTCACCAT	1	+
chr17	55980853	55980864	AATTGCACAAC	1	+
chr19	35838744	35838755	TCTTGCACAAC	1	+
chr1	59011742	59011753	TGTTGCTCCAC	1	+
chr22	42317003	42317014	GGTTTCATCAC	1	-
chr2	129381762	129381773	GATTGCATCAT	1	+
chr3	72213116	72213127	GGTTGCATCAT	1	-
chr6	43692773	43692784	TGTTTCACAAT	1	+
chr11	111317279	111317290	TGTTGCAAAAC	1	+
chr17	19411499	19411510	CATTGCGCCAC	1	-
chr19	41832650	41832661	GATTTCACCAT	1	-
chr6	26597080	26597091	TATTGCCCAAT	1	+
chr14	23398915	23398926	CATTGCGCCAC	1	-
chr17	25659556	25659567	CATTGCAAAAC	1	-
chr2	110271684	110271695	TGTTGCTCCAT	1	+
chr2	20252117	20252128	TGTTTCATAAT	1	-
chr3	45957500	45957511	GGTTTCACCAT	1	+
chr4	693160	693171	GGTTTCACCAT	1	+
chr6	12011445	12011456	AGTTTCACAAT	1	+
chr15	89181965	89181976	GATTGCAACAT	1	-
chr17	16892264	16892275	CATTGCATCAC	1	-
chr17	8286667	8286678	GATTGCAAAAC	1	+
chr1	27648787	27648798	TATTGCTTCAT	1	-
chr21	45616256	45616267	GATTGCATCAG	1	+
chr2	43037681	43037692	GATTGCGCCAC	1	-
chr4	1213293	1213304	CATTTCACCAT	1	-
chr17	42201357	42201368	GATTGCACCAT	1	-
chr19	49468360	49468371	CATTTCACAAC	1	+
chr1	153763717	153763728	AGTTGCACAAC	1	-
chr1	202896385	202896396	CATTGCGTCAT	1	-
chr20	62482449	62482460	AGTTGCACCAC	1	-
chr5	137878893	137878904	GATTGCAACAC	1	-
chr1	16276376	16276387	TGTTGCGTCAC	1	-
chr7	99006509	99006520	GATTGCGTCAT	1	-
chr5	151151140	151151151	GGTTGCGCCAC	1	-
chr19	10764829	10764840	GCTTGCACCAC	1	+
chr19	2476293	2476304	AATTGCAAAAT	1	-
chr19	6460074	6460085	GGTTTCATAAT	1	+
chr17	78865957	78865968	AATTTCATCAC	1	+
chr17	41277669	41277680	TATTGCATCAC	1	+
chr19	39902883	39902894	GATTGCGCCAC	1	+
chr16	30825684	30825695	TGTTGCGTAAT	1	-
chr6	31939798	31939809	GATTGCATCAT	1	-
