# Supplementary material for: Relationship between histone modifications and transcription factor binding is protein family specific
Source: Genome Res. 2018 Mar;28(3):321–33. doi: 10.1101/gr.220079.116 (PMC5848611; doi:10.1101/gr.220079.116)
Supplement: Supplemental Material [file supp_gr.220079.116_Supplemental_Material.zip › Supplemental_Material/CEBPB/CEBPB.00000000001]

0	1	0.090894	0.0265895	0.016062	0.0129911	0.0704716	0.0392412	0.0234886	0.0209567	0.00863867	0.050429
0	1	0.0339356	0.0079574	0.00233652	0.050943	0.0385732	0.0240838	0.0894626	0.0184838	0.0200147	0.00860395
0	1	0.121979	0.085025	0.229417	0.220546	0.19976	0.421746	0.0464353	0.157613	0.309907	1.24929
0	1	0.00605411	0.00399131	0.00713137	0.0165106	0.00715449	0.0114938	0.00149572	0.0122488	0.0145661	0.0240985
0	1	0.0215223	0.0130837	0.0238119	0.0218257	0.0181887	0.0280774	0.00719318	0.0183634	0.0224736	0.0612451
0	1	0.00504556	0.00938329	0.0181812	0.0165494	0.0116084	0.018402	0.00587544	0.0217925	0.0118863	0.0415663
0	1	0.00504556	0.00938329	0.018311	0.0165494	0.0116084	0.0182844	0.00587544	0.0224838	0.0118635	0.0422436
0	1	0.0430474	0.0318807	0.00354538	0.0431506	0.0563755	0.0254206	0.120318	0.020649	0.0309393	0.00678696
0	1	0.148674	0.143221	0.00963031	0.0276399	0.140559	0.0787796	0.119881	0.0479076	0.0389578	0.0132431
0	1	0.110614	0.110882	0.00621145	0.0556986	0.0975161	0.0651975	0.402706	0.043574	0.0217562	0.0138005
0	1	0.0653122	0.0448319	0.109751	0.140436	0.077046	0.218845	0.0271112	0.0819788	0.144222	0.633282
0	1	0.0919285	0.0604723	0.152137	0.190183	0.114792	0.293841	0.0345384	0.112276	0.19612	0.857808
0	1	0.121783	0.0796499	0.198963	0.249267	0.175117	0.383841	0.0499238	0.160282	0.27183	1.15239
0	1	0.24137	0.153579	0.0113338	0.0867178	0.0867795	0.152901	0.395868	0.111071	0.0487201	0.0247039
0	1	0.0359847	0.0231784	0.00300186	0.0932535	0.0585875	0.0280675	0.046651	0.0317452	0.0431058	0.00799596
0	1	0.021188	0.0154976	0.00658785	0.0969654	0.0273946	0.0241505	0.061147	0.0172304	0.0254373	0.00976293
0	1	0.0080712	0.00326901	0.0171834	0.00700431	0.00621077	0.0106237	0.00195848	0.00498158	0.0111106	0.0120985
0	1	0.0141253	0.00611431	0.0168913	0.00572233	0.0169258	0.014892	0.00527095	0.00574345	0.0121203	0.0119505
0	1	0.0171509	0.0356364	0.00777234	0.00985388	0.0465931	0.0164116	0.00530721	0.0223465	0.00834925	0.0124658
0	1	0.0285822	0.056387	0.00959775	0.0093499	0.0543957	0.0170105	0.00711524	0.0293813	0.0118548	0.0191926
0	1	0.0504415	0.0609631	0.00658785	0.0482655	0.08837	0.0359261	0.16263	0.0164293	0.0338627	0.0699672
0	1	0.0756424	0.0121188	0.00533838	0.0263582	0.0210455	0.0330523	0.219035	0.018383	0.0256133	0.0162879
0	1	0.0242407	0.00469165	0.0101332	0.00528553	0.0253858	0.0121303	0.000676995	0.00765794	0.0117247	0.010327
0	1	0.0770206	0.087326	0.00350478	0.00976469	0.0581272	0.0408232	0.00591169	0.0191058	0.00691093	0.0164395
0	1	0.0799276	0.0143626	0.00771551	0.039192	0.0244482	0.051671	0.0992899	0.0239897	0.0147027	0.017523
0	1	0.00975399	0.00114602	0.0166642	0.00463035	0.0168545	0.00543477	0.00195848	0.00994357	0.00946482	0.00567274
0	1	0.007325	0.00270149	0.00662843	0.0613265	0.00521931	0.00508169	0.0203384	0.0115065	0.0129504	0.006477
0	1	0.095095	0.146562	0.0137598	0.076129	0.161971	0.0420606	0.330778	0.0546116	0.0271791	0.0135916
0	1	0.179913	0.0637863	0.00771551	0.0252113	0.0439329	0.146406	0.292494	0.099789	0.0239489	0.0154701
0	1	0	0.00739315	0.0058819	0.0534026	0.00458438	0.00564935	0.00660454	0.00535273	0.0111106	0.00711762
0	1	0.0235394	0.0257361	0.0136919	0.00634276	0.0380474	0.0152248	0.00918792	0.0106859	0.0113499	0.0106211
0	1	0.157432	0.111646	0.00767488	0.036964	0.0401535	0.187934	0.430747	0.165487	0.0212778	0.0115438
0	1	0.158619	0.0357685	0.00709077	0.0609719	0.0343466	0.126037	0.321618	0.0816074	0.0373443	0.0190936
0	1	0.00571698	0.00668182	0.00646602	0.00626146	0.00870628	0.00925709	0.00391696	0.0103539	0.0135825	0.0125741
0	1	0.00369989	0.0059705	0.00794432	0.0171542	0.0109467	0.00814272	0.00370207	0.0114674	0.0172773	0.00135856
0	1	0.0523838	0.0633566	0.00417012	0.0116231	0.0787	0.0205522	0.00911738	0.0298503	0.00568804	0.0157449
0	1	0.317655	0.579647	0.0143015	0.140095	0.0703151	0.33221	0.430618	0.659921	0.0440661	0.0323042
0	1	0.135238	0.0193056	0.00292065	0.0985049	0.0533414	0.184022	0.386392	0.0638925	0.0871297	0.0164907
0	1	0.0393447	0.0165251	0.00838082	0.0748409	0.0367699	0.0180789	0.0727565	0.0241068	0.023728	0.0076345
0	1	0.153081	0.137943	0.00592251	0.0205466	0.0415507	0.0959556	0.24914	0.0800962	0.0165854	0.00986349
0	1	0.00560493	0.00341281	0.00721256	0.0265681	0.00896141	0.00581614	0.00384446	0.00662094	0.00988767	0.00638627
0	1	0.00235422	0.0147863	0.00175239	0.0614117	0.0058042	0.00631689	0.0158491	0.00881052	0.0163199	0.0120728
0	1	0.00840834	0.00540298	0.0129727	0.00703225	0.0126289	0.0121057	0.00527095	0.0103343	0.0123303	0.0120037
0	1	0.0282507	0.00995255	0.0243554	0.00743589	0.0331987	0.0114291	0.00263547	0.00611462	0.0217164	0.0114231
0	1	0.0443959	0.0233738	0.00400222	0.0677753	0.0304959	0.0321164	0.074165	0.0190488	0.0141232	0.0078326
0	1	0.111699	0.0319063	0.0130538	0.0584303	0.0390008	0.0760591	0.110989	0.0500158	0.0354628	0.0190917
0	1	0.0653792	0.0547335	0.00900559	0.0177408	0.095936	0.0289382	0.0318568	0.0197504	0.0138219	0.0113517
0	1	0.0914718	0.0787746	0.00892437	0.00563601	0.0390507	0.0404389	0.00827176	0.0241068	0.00693704	0.0101259
0	1	0.0357217	0.0135075	0.0075937	0.00597432	0.0337796	0.0300298	0.00459396	0.0133818	0.00443901	0.012744
0	1	0.0158025	0.0059705	0.0099302	0.0088795	0.0333024	0.0216317	0.00320372	0.00726722	0.00765512	0.011243
0	1	0.00905269	0.000711325	0.0112203	0.0165276	0.0171593	0.00624823	0.00267173	0.0102399	0.0132659	0.0114147
0	1	0.0737006	0.0381008	0.00717198	0.0108001	0.109707	0.0363092	0.00787018	0.0152752	0.00715028	0.0209858
0	1	0.0020171	0.00270149	0.0249313	0.0107379	0.00315723	0.00779907	0.00658869	0.00650534	0.0192705	0.0189652
0	1	0.0208509	0.00739315	0.0161207	0.00734552	0.0144884	0.00684711	0.00790643	0.0141633	0.00789447	0.00864359
0	1	0.00975119	0.00724932	0.0130458	0.0098527	0.0150207	0.0122819	0.0052347	0.0103343	0.0160806	0.0168626
0	1	0.14924	0.288123	0.00654725	0.0174786	0.197049	0.0543857	0.0559132	0.0686039	0.0047045	0.0250743
0	1	0.0479053	0.0633645	0.0198525	0.0413793	0.0650489	0.0455557	0.136866	0.0218597	0.023975	0.0615328
0	1	0.0949192	0.0255923	0.00296125	0.0626929	0.0579001	0.0462072	0.349961	0.030241	0.0516188	0.0194687
0	1	0.166767	0.128874	0.014725	0.0179513	0.0267329	0.240948	0.218487	0.197412	0.00964832	0.0106458
0	1	0.169853	0.103806	0.0121535	0.014813	0.0244373	0.223157	0.363097	0.143267	0.0223928	0.0145977
0	1	0.0395426	0.00739315	0.0406439	0.0079503	0.021694	0.0270383	0.00327622	0.0129417	0.0182808	0.010438
0	1	0.00605411	0.00447766	0.0189521	0.00697709	0.00473585	0.0112122	0.00195848	0.0137921	0.0170379	0.00674497
0	1	0.0346363	0.00952713	0.0107173	0.00581864	0.0195015	0.0122819	0.000640745	0.0103539	0.00616673	0.0156098
0	1	0.0255593	0.0123724	0.0284613	0.0362415	0.0758042	0.0141546	0.0119322	0.022627	0.0324641	0.0253982
0	1	0.0833977	0.0234308	0.0119262	0.0109302	0.0356457	0.0524272	0.00647994	0.031315	0.014825	0.0132728
0	1	0.190834	0.0966936	0.0173856	0.012674	0.0528016	0.229056	0.183067	0.147378	0.0153484	0.0111993
0	1	0.164693	0.207609	0.0318273	0.00915988	0.0449505	0.118205	0.0132862	0.0972237	0.0174466	0.0101349
0	1	0.196984	0.535265	0.00775611	0.021017	0.016039	0.399963	0.517134	0.545856	0.0125728	0.0151393
0	1	0.0124453	0.0108059	0.014928	0.0100335	0.0381295	0.011683	0.0058392	0.0149252	0.0115631	0.00792862
0	1	0.0128156	0.00540298	0.0305356	0.00585557	0.0191662	0.0146751	0.0113157	0.0184747	0.0110366	0.0113727
0	1	0.0662427	0.0326238	0.00537898	0.0251045	0.0287202	0.0510326	0.27466	0.0206882	0.0325875	0.0179615
0	1	0.0730908	0.0469803	0.0094679	0.021546	0.0794025	0.0357582	0.080953	0.0304543	0.0148316	0.00614623
0	1	0.103912	0.112367	0.0120074	0.0273314	0.0860545	0.0514248	0.160512	0.0509293	0.0348996	0.0115528
0	1	0.0393475	0.0190542	0.00596311	0.0402526	0.0431525	0.0255371	0.222669	0.0164098	0.0281486	0.0188775
0	1	0.19619	0.0529336	0.00834024	0.0751683	0.0616862	0.172129	0.409919	0.133341	0.0526242	0.0112562
0	1	0.167994	0.124947	0.00658785	0.0604559	0.176762	0.0720813	0.0547511	0.0554613	0.0219427	0.0117951
0	1	0.0547028	0.125644	0.00766689	0.0971308	0.143393	0.0292162	0.0362478	0.040274	0.0150709	0.0261887
0	1	0.0238377	0.0288612	0.00650664	0.0902041	0.0453954	0.0205507	0.092747	0.0164685	0.0108386	0.0241744
0	1	0.260684	0.332832	0.0142627	0.0512562	0.0888054	0.218245	0.470417	0.165843	0.0214508	0.0243958
0	1	0.0884095	0.022859	0.00834024	0.0122771	0.118439	0.0385736	0.0284741	0.0291459	0.0140612	0.0111484
0	1	0.00571698	0.00412414	0.0276981	0.0143447	0.0112018	0.0110259	0.00372249	0.00938194	0.0248802	0.0109454
0	1	0.250726	0.0854114	0.0104823	0.0626084	0.125654	0.187566	0.426531	0.0576841	0.0669445	0.0177387
0	1	0.074658	0.0389559	0.0106361	0.0088795	0.0905236	0.0326086	0.00719318	0.0229347	0.0118548	0.0109901
0	1	0.107611	0.146323	0.00746717	0.00853283	0.136736	0.052359	0.020799	0.0313741	0.00863867	0.0270637
0	1	0.100523	0.22928	0.00775611	0.0256794	0.182903	0.0516695	0.0185571	0.0574735	0.00792058	0.042863
0	1	0.185369	0.146438	0.010117	0.0487191	0.114223	0.073861	0.125088	0.0551536	0.0385149	0.013759
0	1	0.144232	0.12503	0.00881884	0.0324313	0.0973401	0.0615871	0.285181	0.0620318	0.039232	0.010516
0	1	0.00773409	0.00142265	0.0148875	0.00463035	0.00972685	0.00355106	0.00259923	0.00611462	0.0158216	0.00816037
0	1	0.0766008	0.0612572	0.0113827	0.0524223	0.094514	0.0439906	0.0398316	0.0158238	0.0153103	0.0236381
0	1	0.155017	0.0906904	0.00654725	0.0400724	0.138404	0.0872157	0.223539	0.0328208	0.0417671	0.020773
0	1	0.0134511	0.0113735	0.0178893	0.0172567	0.0278357	0.0098103	0.0218549	0.013753	0.029366	0.00631607
0	1	0.0191709	0.00383653	0.028688	0.0076259	0.0275742	0.00896559	0.00722944	0.010261	0.0253046	0.0202174
0	1	0.0732396	0.0479232	0.00838082	0.0154912	0.104625	0.0316567	0.0107594	0.0290493	0.00693923	0.0104388
0	1	0.0141244	0.00469165	0.00717198	0.0085551	0.0187361	0.00605207	0.00192223	0.00611462	0.00443901	0.0114291
0	1	0.140888	0.392539	0.00421073	0.00902548	0.0970295	0.0738126	0.0310858	0.0936084	0.0108974	0.0181416
0	1	0.0314714	0.0092395	0.0104901	0.00609191	0.0314602	0.016883	0.00858343	0.0141633	0.012599	0.00928373
0	1	0.00283048	0.0115172	0.00529778	0.0878548	0.00921656	0.0124204	0.0361472	0.00650534	0.0283335	0.0114604
0	1	0.0272421	0.0142187	0.00713137	0.0119023	0.0250983	0.0189144	0.00469904	0.0118581	0.00874795	0.0519521
0	1	0.0020171	0.00629635	0.016137	0.00455793	0.00545053	0.00675721	0.00267173	0.00689606	0.0156019	0.00826241
0	1	0.0594738	0.051741	0.00838082	0.0183638	0.134059	0.0198162	0.00982867	0.0192024	0.015703	0.0203297
0	1	0.22521	0.315451	0.00596311	0.0525842	0.10182	0.144624	0.282952	0.181698	0.0187657	0.0150685
0	1	0.0606447	0.0457728	0.00900559	0.0115611	0.143028	0.0251147	0.00726569	0.0179531	0.00518319	0.0288018
0	1	0.0144624	0.0293849	0.00896495	0.0702083	0.0216131	0.0111239	0.0330412	0.0169292	0.0160364	0.00821629
0	1	0.115124	0.109053	0.00567097	0.0171542	0.058197	0.0785515	0.228845	0.0576168	0.0155495	0.0140531
0	1	0.067514	0.0438561	0.00425125	0.0412624	0.0682129	0.0337684	0.179095	0.0279554	0.0323482	0.0143741
0	1	0.231465	0.0783092	0.0106361	0.0382552	0.0530161	0.194917	0.419512	0.0984901	0.0192444	0.0302677
0	1	0.0335557	0.0298525	0.0194226	0.00702111	0.0554031	0.0155981	0.00323997	0.0163345	0.0101009	0.0179406
0	1	0.0533822	0.0274463	0.0138005	0.0140706	0.0976797	0.0164116	0.0118234	0.0190862	0.0148053	0.0198095
0	1	0.00428727	0.00611431	0.00654725	0.0384832	0.00896141	0.00694855	0.0197661	0.0080291	0.0233135	0.00702164
0	1	0.138549	0.115235	0.00721256	0.0359313	0.139666	0.0661318	0.0224378	0.0302215	0.0155495	0.0143997
0	1	0.0477614	0.0696789	0.00834024	0.0769873	0.0772082	0.0226027	0.0376099	0.0264039	0.0266602	0.0140369
0	1	0.0215251	0.0167764	0.00533838	0.0190567	0.0456711	0.0164116	0.0641847	0.0172108	0.0118548	0.00979013
0	1	0.0020171	0.00199017	0.0183516	0.00730149	0.011712	0.00733871	0.00459396	0.00898307	0.0241197	0.00318111
0	1	0.160811	0.0914192	0.00888375	0.0700026	0.152375	0.0729402	0.289417	0.0584698	0.0635667	0.0124428
0	1	0.0228679	0.00739315	0.0108716	0.0085551	0.0446034	0.0104668	0.00527095	0.00650534	0.0197231	0.0168417
0	1	0.206178	0.197703	0.0137841	0.0770515	0.0300783	0.322873	0.519311	0.228866	0.0379683	0.0265742
0	1	0.015471	0.0213243	0.00650664	0.00884591	0.0240859	0.0115757	0.00463021	0.0137726	0.0103664	0.00907041
0	1	0.102237	0.0670839	0.00877833	0.00686355	0.110143	0.0427934	0.0198385	0.0388611	0.00988767	0.0152286
0	1	0.00672553	0.00938329	0.00775611	0.0192887	0.00845116	0.0069544	0.0104318	0.00613418	0.020228	0.0078296
0	1	0.0427074	0.026735	0.00296125	0.0117152	0.045645	0.0298152	0.00398947	0.0172108	0.0105905	0.0244306
0	1	0.12791	0.222552	0.0107659	0.00939625	0.0969052	0.0528298	0.0201355	0.0716743	0.00938285	0.0365188
0	1	0.0228708	0.0247371	0.00358599	0.0383105	0.0285814	0.012635	0.0480886	0.0107055	0.0160283	0.0314551
0	1	0.0258964	0.0103822	0.0107173	0.00395314	0.0273946	0.00921139	0.00455771	0.0117484	0.00172773	0.00427677
0	1	0.118383	0.0655493	0.00709077	0.0151116	0.0542789	0.0423405	0.0684858	0.0413745	0.0148316	0.0128688
0	1	0.0504471	0.0565557	0.00596311	0.0085551	0.0499957	0.0160095	0.00733818	0.0278208	0.0123335	0.00858337
0	1	0.0951127	0.412023	0.0101738	0.0209214	0.206796	0.0350353	0.087009	0.126777	0.00765512	0.00699389
0	1	0.133625	0.107328	0.00725164	0.0342018	0.110839	0.0784196	0.293403	0.0511207	0.0416603	0.0132203
0	1	0.138066	0.417034	0.00662843	0.0484869	0.0998663	0.0533952	0.0744008	0.111527	0.00467836	0.00841596
0	1	0.168166	0.0535907	0.0123885	0.0119034	0.0671104	0.0996084	0.170308	0.0588605	0.0289005	0.00699389
0	1	0.00874545	0.00724932	0.018311	0.00702111	0.0191986	0.00790635	0.00519845	0.0101047	0.0187657	0.00944412
0	1	0.104752	0.101177	0.0174333	0.00674073	0.0211448	0.117129	0.0464298	0.154433	0.0111367	0.00381824
0	1	0.0854557	0.0843645	0.00475425	0.0341879	0.0735128	0.0420095	0.0261117	0.0306318	0.0222212	0.0092902
0	1	0.117259	0.0893523	0.00829957	0.0079063	0.0877367	0.0591952	0.0212545	0.0563275	0.0168737	0.00854775
0	1	0.180902	0.153122	0.00650664	0.0424951	0.188261	0.0804199	0.52554	0.0604283	0.0452953	0.0200773
0	1	0.074318	0.0591452	0.00533838	0.0238949	0.0545818	0.04495	0.0983394	0.0301824	0.0172642	0.0166573
0	1	0.0575126	0.0193342	0.00261218	0.0127046	0.0338128	0.0438937	0.00723079	0.016449	0.0039603	0.0189229
0	1	0.00773409	0.00810447	0.0415473	0.00674073	0.0148452	0.0134796	0.000676995	0.0122488	0.0138219	0.0188311
0	1	0.0080712	0.00341281	0.0227246	0.00717752	0.0113814	0.01394	0.00395321	0.00881052	0.0192172	0.0202689
0	1	0.139362	0.135568	0.010052	0.00771398	0.0899887	0.0485026	0.00338769	0.0613448	0.00991384	0.0063503
0	1	0.0252222	0.0180969	0.00596311	0.0104575	0.0421602	0.0120673	0.00327622	0.0160582	0.00715028	0.00919115
0	1	0.0329591	0.0251378	0.0107986	0.02421	0.0646197	0.0263444	0.0229348	0.0126199	0.021477	0.0109092
0	1	0.00874264	0.00525918	0.011845	0.0085551	0.00896141	0.0069544	0.00203098	0.0141437	0.0208344	0.00833638
0	1	0.0904632	0.117019	0.00592251	0.0119034	0.076253	0.0476495	0.0229698	0.0479825	0.00789447	0.00773056
0	1	0.0141225	0.00284529	0.00541959	0.0265945	0.0129824	0.00832931	0.0351477	0.00804864	0.018287	0.00908639
0	1	0.0124426	0.0100946	0.010758	0.0101238	0.0241895	0.0117338	0.00398947	0.014554	0.00640609	0.0103894
0	1	0.00672553	0.00297812	0.00639965	0.0248241	0.00590786	0.00437552	0.00459396	0.00728676	0.0157889	0.0101072
0	1	0.203394	0.0996273	0.00652287	0.0247037	0.0496631	0.130708	0.284641	0.0562993	0.0207678	0.0103031
0	1	0.0232051	0.0152006	0.0329308	0.0140461	0.0437388	0.0208183	0.0119684	0.0152535	0.0158151	0.0307117
0	1	0.00907976	0.00781685	0.00736643	0.0159447	0.0347765	0.00668038	0.00580294	0.00498158	0.0111106	0.0105611
0	1	0.0275184	0.0132224	0.00842146	0.0256769	0.026848	0.0119294	0.075243	0.0159111	0.0264121	0.00972694
0	1	0.00941689	0.00724932	0.0106768	0.00738956	0.00829969	0.0085635	0.00334872	0.00879096	0.0191824	0.0037539
0	1	0.00336277	0.00238092	0.017224	0.0079063	0.00880995	0.00885833	0.00527095	0.0107055	0.0087714	0.0186331
0	1	0.11232	0.100064	0.00892437	0.00883549	0.0377897	0.0552506	0.0308607	0.0652732	0.00446515	0.00737367
0	1	0.0281656	0.0123724	0.00713814	0.014249	0.0562641	0.0172655	0.0139673	0.0179727	0.0167725	0.0103453
0	1	0.159857	0.290758	0.00709077	0.00760796	0.140191	0.0647502	0.0118234	0.0895602	0.0136087	0.0230216
0	1	0.0386761	0.0302729	0.00842146	0.00906018	0.0686305	0.0194337	0.00204813	0.0184888	0.0185264	0.011129
0	1	0.0315312	0.0227502	0.00120886	0.0252863	0.0585375	0.0244876	0.0790011	0.015495	0.0202879	0.00703304
0	1	0.0246936	0.0272948	0.00537898	0.0137618	0.0429694	0.0118215	0.00794404	0.0152768	0.00890412	0.00951399
0	1	0.040016	0.0135075	0.00716383	0.00992713	0.0754281	0.012635	0.00958011	0.0114869	0.0113761	0.00333605
0	1	0.0528014	0.0395235	0.00358599	0.0609615	0.0642806	0.0211714	0.0188933	0.029108	0.0266863	0.00792862
0	1	0.0312763	0.0852314	0.00412952	0.0486038	0.0784843	0.0108827	0.0281886	0.0241068	0.0081861	0.0125025
0	1	0.0356476	0.00881579	0.00752888	0.00641633	0.0614389	0.00869099	0.00527095	0.0157066	0.00897812	0.0132722
0	1	0.0491015	0.00881579	0.0232423	0.0119034	0.0970449	0.0257523	0.0158666	0.0115065	0.0315159	0.0168232
0	1	0.0503323	0.114842	0.00533838	0.0947488	0.10304	0.031744	0.417897	0.0313741	0.0486681	0.0528584
0	1	0.0164795	0.00739315	0.00720435	0.0119915	0.0356942	0.00875105	0.00256297	0.0107251	0.00914351	0.0477855
0	1	0.0359847	0.00540298	0.0177676	0.00767346	0.0121186	0.0273123	0.00135399	0.0160778	0.00938285	0.0141971
0	1	0.0306049	0.0176854	0.0108796	0.00609191	0.0365338	0.0138328	0.00327622	0.0164293	0.0122515	0.0081327
0	1	0.0107625	0.00398033	0.0284201	0.0076259	0.0218933	0.0133724	0.00331247	0.00843941	0.0185483	0.00686719
0	1	0.0223066	0.0139312	0.0283224	0.0112315	0.0537945	0.0179826	0.0104731	0.0187346	0.0209917	0.0129613
0	1	0.139645	0.032554	0.0402081	0.0123681	0.0616612	0.0812521	0.064131	0.0364962	0.0153791	0.0244127
0	1	0.0854177	0.108416	0.00831994	0.0155698	0.0555972	0.0288025	0.0145314	0.0299432	0.00816647	0.0471568
0	1	0.00369989	0.00341281	0.00533838	0.0498512	0.00514245	0.00685751	0.0105419	0.00461042	0.0108712	0.00406336
0	1	0.206705	0.144879	0.0118044	0.0416357	0.0503857	0.213995	0.255907	0.174973	0.0227521	0.016618
0	1	0.0411777	0.0311382	0.0552643	0.0738142	0.053791	0.0774159	0.0435711	0.0627873	0.0616418	0.14479
0	1	0.0565013	0.0183429	0.0107173	0.0245229	0.0513687	0.0271052	0.0284207	0.0151466	0.0283879	0.00657007
0	1	0.05347	0.00682563	0.0193822	0.00734552	0.0632383	0.0273392	0.00463021	0.0153159	0.0205196	0.0469843
0	1	0.0210004	0.054616	0.00717198	0.0545822	0.049135	0.0144004	0.0665146	0.0242605	0.0204705	0.00549482
0	1	0.0349734	0.0198753	0.0135568	0.00674073	0.0590625	0.0148607	0.00259923	0.0210398	0.0111106	0.0164672
0	1	0.0605355	0.0813302	0.00892437	0.0383018	0.0806852	0.0310578	0.205852	0.0287172	0.0239369	0.0173051
0	1	0.0589281	0.0440038	0.00829963	0.0106939	0.0729643	0.0228982	0.00756628	0.0218016	0.00813382	0.0120139
0	1	0.0562837	0.0407057	0.00829963	0.0106939	0.0693898	0.0228099	0.00715693	0.0198872	0.00777213	0.0120063
0	1	0.0127768	0.00341281	0.00471364	0.00702111	0.0109467	0.0066013	0.0131774	0.00994357	0.0135825	0.00789198
0	1	0.0777287	0.0172002	0.00654725	0.0142781	0.0550733	0.0312317	0.0653892	0.0244976	0.0193118	0.00689484
0	1	0.189215	0.136887	0.00640928	0.0407244	0.116182	0.0855335	0.150588	0.0507207	0.0279005	0.0218984
0	1	0.00941407	0.00650592	0.00658785	0.00213877	0.0134421	0.010655	0.00131774	0.0129993	0.00966031	0.00822704
0	1	0.0104805	0.0122286	0.00363466	0.00646035	0.02796	0.0101634	0.030752	0.013421	0.00518319	0.0132359
0	1	0.0332934	0.0436552	0.00592251	0.00302395	0.0412739	0.0136511	0.00494861	0.0172108	0.00796845	0.0226413
0	1	0.028099	0.0157797	0.00600372	0.0264462	0.0242619	0.0113488	0.0358789	0.0134014	0.0233987	0.00708097
0	1	0.00437131	0.00398033	0.00596311	0.010381	0.00990556	0.00878967	0.00195848	0.00613418	0.0123596	0.00492035
0	1	0.0316134	0.0260159	0.00533838	0.011535	0.0377618	0.0121924	0.00199474	0.0114674	0.00691093	0.0178844
0	1	0.111185	0.209804	0.00592251	0.00488234	0.1029	0.0491899	0.0242419	0.0580135	0.00872029	0.0122602
0	1	0.0337765	0.0153538	0.0062308	0.110396	0.0369214	0.0220149	0.097591	0.0181647	0.0638153	0.0133689
0	1	0.141099	0.13948	0.00529778	0.0415645	0.0392801	0.190145	0.331983	0.253297	0.020118	0.00859033
0	1	0.0133119	0.00398033	0.0366867	0.0079503	0.0628418	0.0118411	0.00475349	0.0149056	0.0241752	0.0135188
0	1	0.0143108	0.0088843	0.00718813	0.0529999	0.0213353	0.00864735	0.0341498	0.017582	0.023807	0.00563234
0	1	0.0153215	0.00980702	0.0184329	0.0113427	0.0209081	0.0141858	0.00259923	0.0095724	0.0155495	0.0335053
0	1	0.00907976	0.0154976	0.0160558	0.0079063	0.0176655	0.0128612	0.00378532	0.00840026	0.00949868	0.0129654
0	1	0.0894332	0.0220357	0.0322351	0.00734031	0.116255	0.0446875	0.00982867	0.0233059	0.0399511	0.0101378
0	1	0.0798389	0.0448301	0.00967888	0.0117152	0.0733974	0.0357118	0.00774119	0.0227882	0.0123073	0.00788599
0	1	0.0316694	0.0149301	0.0249801	0.0154702	0.0665625	0.0243491	0.00662495	0.0210414	0.0182609	0.0149879
0	1	0.0521215	0.0260237	0.0105955	0.00510074	0.0406043	0.0228296	0.0126817	0.016609	0.00592739	0.0227998
0	1	0.0649153	0.0274386	0.0445977	0.0331556	0.105871	0.0363853	0.0601204	0.028484	0.0715072	0.032295
0	1	0.0164795	0.00753695	0.0225218	0.00520675	0.0226587	0.0104264	0.00527095	0.00382897	0.0123335	0.014116
0	1	0.179581	0.167194	0.00537898	0.0198426	0.0392103	0.171203	0.196869	0.227133	0.0135825	0.00867127
0	1	0.00941689	0.00867197	0.00775611	0.0321221	0.0151244	0.00733871	0.0162306	0.00767753	0.0231046	0.0159593
0	1	0.0376675	0.0410976	0.00783733	0.00734552	0.099062	0.0248095	0.00719318	0.0133818	0.0101947	0.0276064
0	1	0.0203185	0.0135075	0.00842146	0.0359234	0.0275733	0.0127735	0.00530721	0.0275792	0.0236834	0.00585808
0	1	0.0110996	0.00525918	0.0114702	0.00925779	0.00814821	0.00519938	0.00322282	0.0118777	0.0137957	0.00553928
0	1	0.0235366	0.00412414	0.0106361	0.00423352	0.049718	0.0178116	0.00263547	0.0149252	0.0207589	0.00739007
0	1	0.019168	0.00724932	0.00902985	0.0129207	0.0157861	0.0108521	0.00323997	0.0118581	0.0143005	0.0209576
0	1	0.185211	0.289133	0.0101731	0.0229049	0.0297539	0.248594	0.234429	0.271693	0.0193443	0.0140412
0	1	0.183968	0.281229	0.0094679	0.0229217	0.0305981	0.244623	0.233204	0.262393	0.0196721	0.0140412
0	1	0.0780179	0.023882	0.0124697	0.00706514	0.096257	0.0328544	0.00936918	0.0160386	0.01572	0.00878075
0	1	0.0268228	0.149649	0.00537898	0.0642513	0.097048	0.0276568	0.0446553	0.0615775	0.0314767	0.0143211
0	1	0.00672553	0.00810447	0.0150093	0.00613594	0.0100231	0.00246238	0.00452145	0.00815716	0.0118548	0.0050194
0	1	0.0267469	0.0436498	0.00589006	0.0094402	0.0414395	0.0167115	0.0064208	0.016449	0.00774652	0.020483
0	1	0.0467473	0.0264309	0.010701	0.00652871	0.0872548	0.023366	0.00861967	0.0152964	0.00869742	0.0138556
0	1	0.00874545	0.0063942	0.0186194	0.00706514	0.015531	0.00614094	0.00384446	0.00879096	0.0113349	0.004804
0	1	0.0956453	0.0800164	0.00529778	0.00674073	0.0912682	0.0520337	0.00395321	0.0295784	0.00494385	0.0228919
0	1	0.345305	0.697648	0.00821841	0.00332634	0.152207	0.163777	0.0233478	0.189866	0.00693704	0.0174991
0	1	0.00773409	0.00867197	0.00951892	0.0749527	0.0138745	0.0189774	0.0186337	0.0160386	0.027048	0.00886636
0	1	0.0596641	0.0403785	0.0147657	0.00849949	0.0690102	0.0366286	0.00591169	0.0168201	0.0123857	0.00751377
0	1	0.0117711	0.0130563	0.0203071	0.0301265	0.0216927	0.0136752	0.01869	0.0183438	0.0197372	0.0320954
0	1	0.00706265	0.0143964	0.0018579	0.0586022	0.00723135	0.00938856	0.0110322	0.0130747	0.0257092	0.00469462
0	1	0.0860863	0.0157852	0.00934618	0.00641633	0.0677495	0.0374641	0.00680227	0.0100917	0.00789447	0.0275599
0	1	0.0188337	0.0187667	0.00932192	0.00576751	0.0377072	0.0116511	0.00463021	0.0122602	0.00986156	0.0128273
0	1	0.0201766	0.00824828	0.0257031	0.00643833	0.0256321	0.0151378	0.00398947	0.016449	0.027165	0.0116579
0	1	0.0845791	0.0486784	0.00592251	0.0156202	0.150644	0.0329472	0.013259	0.0175505	0.0185002	0.0270238
0	1	0.294737	0.255514	0.00717198	0.0184078	0.0387076	0.359526	0.636567	0.390904	0.0385294	0.0118148
0	1	0.0295935	0.0216119	0.0113746	0.00734552	0.0611647	0.0179826	0.00593146	0.0139077	0.00924625	0.0251128
0	1	0.0142924	0.00810447	0.04076	0.0138227	0.0264498	0.0110952	0.00347069	0.00509008	0.0241883	0.0188805
0	1	0.121962	0.181916	0.00541959	0.0260338	0.0571095	0.0682753	0.11856	0.0650142	0.0123335	0.0160546
0	1	0.0870307	0.0617809	0.0106502	0.0108451	0.109981	0.0371894	0.0137304	0.0400592	0.0192991	0.0124965
0	1	0.0312763	0.0140749	0.186507	0.0220363	0.0782892	0.023366	0.0131774	0.042843	0.104968	0.0580262
0	1	0.0209872	0.00826775	0.03453	0.0088795	0.0200647	0.0140982	0.0117361	0.0107055	0.0277232	0.0127847
0	1	0.0265622	0.00270149	0.0297343	0.00520675	0.0350325	0.0170105	0.00851092	0.0183407	0.0274044	0.0114396
0	1	0.289965	0.505707	0.0113827	0.0122279	0.0772203	0.159817	0.0219475	0.154611	0.0039603	0.00920042
0	1	0.0686122	0.0459946	0.00668244	0.00702111	0.0520863	0.0415686	0.00455771	0.0218016	0.00717644	0.00722292
0	1	0.122389	0.154037	0.00175239	0.00423874	0.0368364	0.0655456	0.0719012	0.0870356	0.00372096	0.0139422
0	1	0.0248879	0.0348241	0.00412952	0.0599808	0.0365634	0.0206037	0.0283132	0.016449	0.0222473	0.00563533
0	1	0.176829	0.0591672	0.00884318	0.0106029	0.0835741	0.103054	0.121928	0.0407836	0.0243558	0.0137715
0	1	0.223718	0.0835379	0.011845	0.0137618	0.0498892	0.179539	0.11489	0.113872	0.0207915	0.0120931
0	1	0.261661	0.281832	0.0178487	0.0833936	0.0347406	0.492515	0.73584	0.456161	0.0929818	0.0232023
0	1	0.0292592	0.033273	0.00592251	0.0739203	0.0545818	0.0216557	0.0160304	0.0187346	0.0145661	0.012137
0	1	0.0110969	0.00511535	0.0151396	0.00705992	0.0177214	0.00825945	0.00527095	0.0221924	0.0156173	0.00868025
0	1	0.00100855	0.00469165	0.0191388	0.0076259	0.00807137	0.00518898	0.00726569	0.00337476	0.0286272	0.00811402
0	1	0.154706	0.108253	0.0114233	0.016137	0.132207	0.0575787	0.0247892	0.0547304	0.0121203	0.0110675
0	1	0.143628	0.100037	0.010749	0.0155322	0.124026	0.0464187	0.0226217	0.0475528	0.0136087	0.0105052
0	1	0.0763323	0.0326978	0.00592251	0.00976469	0.119233	0.0355154	0.00871507	0.0160778	0.0175428	0.0198105
0	1	0.030942	0.0267196	0.0768286	0.0582202	0.0396169	0.0609092	0.0117509	0.0475605	0.0793352	0.168852
0	1	0.00672553	0.00363017	0.0184329	0.0106823	0.0240859	0.0124192	0.00587544	0.00879096	0.0352561	0.0137531
0	1	0.0245507	0.0126523	0.00888375	0.00944029	0.0429734	0.0168934	0.00455771	0.0141437	0.0125728	0.0146661
0	1	0.0225308	0.0143626	0.00471364	0.0152518	0.0429624	0.00910413	0.00719318	0.0134226	0.020254	0.00896879
0	1	0.129303	0.0397177	0.0166155	0.00647193	0.115665	0.0491893	0.0111826	0.0290689	0.006553	0.020558
0	1	0.191431	0.325964	0.00654725	0.0132011	0.051173	0.194491	0.0748945	0.200788	0.00419966	0.0142625
0	1	0.128664	0.112471	0.0118856	0.00520675	0.0549382	0.0900378	0.0245216	0.103631	0.00883018	0.0171551
0	1	0.100214	0.111208	0.00537898	0.018301	0.0613843	0.0531051	0.0541888	0.0551814	0.00443901	0.0210014
0	1	0.0452806	0.0739121	0.00475425	0.0657945	0.0450366	0.0246178	0.129257	0.0198139	0.0385346	0.0161498
0	1	0.0916672	0.0435038	0.00459338	0.0505169	0.0598829	0.0361695	0.0830743	0.0324876	0.0259784	0.00890545
0	1	0.217798	0.30233	0.00233652	0.0470633	0.135501	0.100405	0.317024	0.0863807	0.0486811	0.0190779
0	1	0.145105	0.327418	0.0100926	0.0150595	0.0165604	0.307751	0.464624	0.263549	0.0237096	0.0144957
0	1	0.245196	0.352648	0.00672139	0.0830253	0.289455	0.118839	0.272828	0.103099	0.0582109	0.0197165
0	1	0.0783308	0.153398	0.00963031	0.0988487	0.203841	0.0403787	0.123151	0.0560952	0.0310425	0.0219512
0	1	0.0585212	0.0663945	0.00958972	0.0120841	0.0966134	0.0193748	0.00519845	0.0321946	0.0143528	0.0322688
0	1	0.00403701	0.0172002	0.00662843	0.0492941	0.0180266	0.011596	0.032926	0.0176211	0.0437308	0.0069879
0	1	0.224548	0.0774723	0.0058819	0.020871	0.0757339	0.119723	0.168706	0.058111	0.0200974	0.00926588
0	1	0.0420389	0.0191981	0.012267	0.0137535	0.0627637	0.0144004	0.00852937	0.0139289	0.0128709	0.0219767
0	1	0.100372	0.0838022	0.00412952	0.0462559	0.0640975	0.0413026	0.0759285	0.025343	0.00914351	0.0193587
0	1	0.168484	0.111278	0.0113421	0.014691	0.185246	0.0758274	0.00918792	0.0389928	0.0118548	0.0183299
0	1	0.364321	0.906858	0.00775611	0.00460195	0.154252	0.192479	0.0635779	0.311947	0.0138076	0.00896537
0	1	0.183841	0.173279	0.00533838	0.00980872	0.0998245	0.0992121	0.0144589	0.0558782	0.0118374	0.0218769
0	1	0.063996	0.056542	0.015431	0.00827472	0.0899362	0.045369	0.00712069	0.0294341	0.0116154	0.0620562
0	1	0.207909	0.0860332	0.00767488	0.0485424	0.074175	0.142541	0.373351	0.133862	0.0534871	0.00689484
0	1	0.00504556	0.00426795	0.0122833	0.00646035	0.00381898	0.00945722	0.00363216	0.0141437	0.0108712	0.0167606
0	1	0.0542839	0.0456114	0.0113015	0.060651	0.101515	0.0310191	0.0537646	0.0164685	0.0372641	0.0230001
0	1	0.0461608	0.0228908	0.0118856	0.0119475	0.0779428	0.0233493	0.0105419	0.0115509	0.0106319	0.0306307
0	1	0.171005	0.07114	0.00717198	0.00539791	0.156764	0.0726754	0.00843844	0.0317844	0.0194838	0.0113955
0	1	0.0279079	0.0198812	0.00573587	0.0104135	0.0579085	0.0244268	0.00459396	0.0226629	0.0155495	0.0117877
0	1	0.044204	0.0273025	0.00834024	0.00520675	0.0406564	0.0205038	0.0113277	0.019765	0.00518319	0.00417474
0	1	0.0373332	0.0221794	0.0141964	0.00581153	0.0632618	0.0107623	0.013305	0.0159177	0.0147977	0.0102388
0	1	0.10673	0.113577	0.00717198	0.0376643	0.0932699	0.0532349	0.0611301	0.0260018	0.018287	0.0189646
0	1	0.0629975	0.0194856	0.00437229	0.0137618	0.0594765	0.0283716	0.0260915	0.0109964	0.0150097	0.0251725
0	1	0.0810492	0.0544612	0.00740001	0.0088795	0.0330987	0.0410066	0.00835205	0.0333081	0.00789447	0.00517943
0	1	0.312923	0.901058	0.0109302	0.0159006	0.032115	0.439796	0.465017	0.699587	0.0133432	0.0280948
0	1	0.0232079	0.0248142	0.00596311	0.0183638	0.0621447	0.0140473	0.00594795	0.0194769	0.0157889	0.00672849
0	1	0.0737206	0.130806	0.00538524	0.00669671	0.0678665	0.0538689	0.0164536	0.0804913	0.00964832	0.0221993
0	1	0.00437131	0.00398033	0.0294828	0.00516272	0.00524612	0.00649403	0.00259923	0.00724766	0.0170641	0.0111993
0	1	0.0601927	0.00967094	0.0291746	0.00498558	0.0801861	0.0282331	0.00527095	0.0170057	0.0138219	0.00691395
0	1	0.00571698	0.00525918	0.0278195	0.00432157	0.0152185	0.00850524	0.00259923	0.0210202	0.0253356	0.00417474
0	1	0.13766	0.171604	0.00958972	0.00702111	0.165287	0.0543338	0.0116784	0.0550511	0.00821577	0.0348316
0	1	0.0636156	0.0339283	0.0205588	0.0202246	0.107981	0.0387513	0.0252586	0.0308102	0.0167986	0.0240689
0	1	0.0699523	0.0666898	0.00829963	0.00851109	0.108303	0.0451987	0.0052347	0.0275255	0.0111367	0.00948826
0	1	0.0699523	0.0666898	0.00829963	0.00851109	0.108303	0.0451987	0.0052347	0.0275255	0.0111367	0.00948826
0	1	0.00537987	0.0059705	0.0501578	0.00488234	0.0103886	0.00572961	0.00192223	0.00701326	0.0160402	0.00695428
0	1	0.100607	0.174576	0.00838082	0.0520047	0.111483	0.0416355	0.0912185	0.0325592	0.00940898	0.0190056
0	1	0.0885022	0.0779558	0.00646602	0.00585557	0.0808658	0.0276756	0.0052347	0.0262785	0.0224866	0.0166834
0	1	0.0174881	0.00781685	0.0139207	0.0371592	0.0161306	0.0038447	0.0475662	0.0176407	0.0237903	0.00657904
0	1	0.0272421	0.0201893	0.0114474	0.00702111	0.0504599	0.0196633	0.00391696	0.0141633	0.00667158	0.0235066
0	1	0.0989815	0.102456	0.0101738	0.0465402	0.168693	0.046176	0.0447487	0.0394032	0.0447484	0.014725
0	1	0.00975399	0.00199017	0.0374436	0.00952835	0.0106437	0.0093101	0.00256297	0.00955287	0.0286621	0.0126934
0	1	0.0948373	0.152895	0.010758	0.00823069	0.139572	0.0431955	0.00990116	0.0403669	0.0128057	0.0157548
0	1	0.145587	0.0383105	0.0150093	0.0122279	0.170506	0.0598743	0.00594795	0.0351835	0.0233842	0.00873965
0	1	0.056676	0.119003	0.00471364	0.074153	0.0717052	0.0247195	0.0520555	0.0254836	0.0118548	0.00854454
0	1	0.00926805	0.0083921	0.00898093	0.00494432	0.0150207	0.0110081	0.00463021	0.0241193	0.0143451	0.0102616
0	1	0.010685	0.00326901	0.0279414	0.00674073	0.0119672	0.0109774	0.00854718	0.0143016	0.0217164	0.0088139
0	1	0.0732031	0.0133636	0.0212886	0.0079503	0.100391	0.0286046	0.0052347	0.0191253	0.0260538	0.0160994
0	1	0.170075	0.22555	0.0116099	0.0235318	0.0391691	0.209118	0.18516	0.190173	0.011202	0.0164181
0	1	0.0343019	0.0125085	0.0151063	0.00576751	0.0318092	0.0198663	0.00128148	0.0185935	0.0187244	0.016906
0	1	0.0261581	0.0371096	0.00529778	0.0607605	0.0353118	0.0164832	0.00982867	0.0102399	0.0152037	0.00751078
0	1	0.0766722	0.117494	0.00453247	0.0129617	0.0741001	0.0485524	0.00794268	0.0320968	0.00321611	0.0495616
0	1	0.0680706	0.151531	0.00412952	0.0063723	0.0701476	0.0418512	0.0270693	0.035203	0.00443901	0.0445704
0	1	0.00907976	0.00681463	0.0119262	0.00246319	0.00738281	0.00295277	0.00263547	0.0114674	0.0143267	0.00553928
0	1	0.12512	0.899935	0.00884318	0.0282632	0.0101084	0.292968	0.537481	0.762778	0.0338579	0.0264347
0	1	0.0298195	0.00852817	0.0223211	0.00460195	0.0313172	0.0186687	0.00331247	0.0091817	0.0218078	0.0265613
0	1	0.0810548	0.107269	0.00648234	0.0094843	0.175016	0.026586	0.0157675	0.0505644	0.0123596	0.0132562
0	1	0.00907976	0.00341281	0.0154716	0.00427755	0.0139524	0.0098103	0.00466646	0.019516	0.0259837	0.00436384
0	1	0.00605411	0.00483546	0.0208506	0.0085551	0.00898912	0.0070825	0.00334872	0.013651	0.0160544	0.0129234
0	1	0.155745	0.206842	0.0112203	0.00553115	0.132173	0.0673583	0.0119322	0.0575777	0.00988767	0.020942
0	1	0.0366561	0.0425048	0.0165587	0.0110623	0.0507743	0.0449322	0.00140607	0.0143998	0.0131038	0.0497322
0	1	0.12328	0.0384113	0.0142627	0.0159447	0.0559134	0.0754097	0.103167	0.0784172	0.018287	0.00951593
0	1	0.153099	0.0302839	0.00994427	0.0100891	0.131445	0.0705397	0.00331247	0.0156871	0.0286534	0.0127714
0	1	0.275137	0.368392	0.00394834	0.0543247	0.123171	0.155967	0.146689	0.127908	0.0154729	0.017057
0	1	0.162434	0.930892	0.0131593	0.0147685	0.00793342	0.34682	0.544601	0.716091	0.0123422	0.0128962
0	1	0.21587	0.44435	0.00531695	0.00925199	0.0505734	0.0921085	0.12209	0.144446	0.010974	0.0142142
0	1	0.146721	0.0348284	0.00858362	0.0446349	0.0579904	0.106397	0.167304	0.0509372	0.0372089	0.0132362
0	1	0.150324	0.14196	0.0066144	0.0313245	0.0388037	0.218174	0.405424	0.212973	0.0636868	0.0116459
0	1	0.0858016	0.00810447	0.00954908	0.0205724	0.0925392	0.0376442	0.030365	0.0190357	0.018287	0.0234719
0	1	0.179748	0.254651	0.00888375	0.0121838	0.0594772	0.138462	0.111171	0.183667	0.00887801	0.0214529
0	1	0.0839246	0.156782	0.00412952	0.051141	0.101455	0.0397021	0.0255797	0.0369379	0.015443	0.0194339
0	1	0.0874289	0.165639	0.00834024	0.024441	0.108252	0.0401619	0.0106493	0.037098	0.00938285	0.0264521
0	1	0.0151339	0.0353646	0.00533838	0.0368156	0.0529344	0.0194059	0.0336026	0.0183438	0.0185733	0.00935258
0	1	0.233044	0.21722	0.0095085	0.0239556	0.0484273	0.194549	0.376246	0.175509	0.023975	0.0155575
0	1	0.280418	1.04218	0.00915317	0.0201781	0.0950612	0.158451	0.462418	0.397247	0.0148053	0.0171632
0	1	0.351716	0.65973	0.00775611	0.00609191	0.0802348	0.294797	0.191414	0.463075	0.0136087	0.0100982
0	1	0.109796	0.028813	0.0125103	0.0079503	0.0742692	0.0499186	0.0105782	0.0156871	0.00926705	0.0128727
0	1	0.0862144	0.0196192	0.0148062	0.00702111	0.07747	0.0448537	0.00949017	0.0122488	0.00789447	0.00725328
0	1	0.0390075	0.053437	0.00483546	0.0311445	0.0664556	0.0218268	0.0178801	0.0127866	0.00715028	0.00980707
0	1	0.042036	0.0218491	0.00479485	0.0149147	0.0330657	0.0190633	0.00566383	0.0191448	0.00823658	0.00882575
0	1	0.00773409	0.00711325	0.0184329	0.0100891	0.0193255	0.00755328	0.00712069	0.0126591	0.0209982	0.00624827
0	1	0.208039	0.364077	0.00608415	0.0105102	0.130151	0.088333	0.0542008	0.134659	0.00741577	0.0143997
0	1	0.0936579	0.00270149	0.0736259	0.0094003	0.0398242	0.0409368	0.00719318	0.0237161	0.0187657	0.017365
0	1	0.183461	0.252949	0.0120589	0.0318621	0.13641	0.101566	0.171757	0.080489	0.0119615	0.0147657
0	1	0.0212422	0.0214681	0.00892437	0.00553752	0.0408367	0.0117142	0.00256297	0.00763836	0.00686087	0.00689784
0	1	0.167558	0.325493	0.00596311	0.0177411	0.120052	0.0956314	0.243436	0.080291	0.0187657	0.013056
0	1	0.00975399	0.00682563	0.032452	0.00758189	0.00987829	0.00776905	0.00459396	0.00879096	0.0213559	0.0107263
0	1	0.028439	0.0216787	0.0300993	0.00641633	0.0322341	0.0130953	0.00555339	0.0103343	0.017756	0.019138
0	1	0	0.0059705	0.0094679	0.00576751	0.0169573	0.00624823	0.00291892	0.00796561	0.0180476	0.0161864
0	1	0.00470844	0.0196218	0.00354538	0.0647859	0.0143318	0.0101634	0.0320479	0.0118581	0.0209982	0.0121004
0	1	0.0168166	0.0106621	0.00834024	0.00734552	0.0180743	0.0106237	0.00790643	0.0210789	0.0180542	0.0129174
0	1	0.059354	0.0251564	0.00705016	0.0263582	0.0629556	0.0317945	0.0560032	0.018383	0.013317	0.0169337
0	1	0.0124426	0.00127885	0.0135568	0.00213877	0.0107951	0.0131266	0.00195848	0.00420012	0.00863867	0.0111686
0	1	0.134321	0.0994305	0.0086973	0.014691	0.127387	0.0590239	0.0152447	0.0333591	0.0096222	0.0213687
0	1	0.198713	0.239818	0.00924889	0.0647017	0.132554	0.0964513	0.0710609	0.0850599	0.0162937	0.0133372
0	1	0.194138	0.369881	0.00705016	0.00980872	0.072362	0.0911486	0.0206745	0.0881589	0.00667158	0.0211061
0	1	0.0928295	0.084306	0.00662843	0.0079503	0.0786512	0.0348586	0.0101859	0.0514972	0.0128645	0.015028
0	1	0.226679	0.271544	0.00713137	0.0606286	0.180304	0.0988523	0.388521	0.0860148	0.040827	0.0210969
0	1	0.199531	0.0990665	0.00892437	0.0222912	0.0887755	0.0991354	0.127279	0.0783125	0.00765512	0.0119142
0	1	0.0310132	0.0668739	0.00662843	0.0207552	0.0736402	0.0141148	0.0151638	0.0279374	0.00813382	0.00860328
0	1	0.0245479	0.0260159	0.00779669	0.0608407	0.051765	0.0167647	0.0185208	0.0118581	0.0234702	0.0115065
0	1	0.0652439	0.12248	0.0095085	0.0166559	0.109508	0.0284789	0.00722944	0.0313545	0.00839931	0.0131267
0	1	0.0413646	0.021242	0.00775611	0.0079503	0.082886	0.0134484	0.00719318	0.0122292	0.0146753	0.0129174
0	1	0.0255565	0.00867197	0.0108146	0.00427755	0.0406677	0.0188746	0.00395321	0.0126199	0.0111106	0.00382171
0	1	0.105176	0.1167	0.00296125	0.0579231	0.0653694	0.0549398	0.268194	0.044852	0.0375314	0.0180452
0	1	0.195423	0.137731	0.00848627	0.0201341	0.0452696	0.220537	0.193679	0.163701	0.0264402	0.0136714
0	1	0.127038	0.203651	0.00464874	0.0119538	0.0979538	0.071957	0.0443798	0.0738687	0.00653498	0.00960898
0	1	0.116025	0.066243	0.0109526	0.00581153	0.0636009	0.047563	0.00327622	0.0118581	0.0120941	0.0191843
0	1	0.141158	0.135856	0.00681493	0.0358865	0.135544	0.059569	0.0864815	0.0518858	0.0381433	0.0258658
0	1	0.273834	0.362455	0.0100926	0.0728154	0.0497628	0.320277	0.686984	0.425061	0.044203	0.0172471
0	1	0.278214	0.333038	0.0125915	0.0363284	0.0892052	0.219486	0.527618	0.214013	0.0538732	0.0102853
0	1	0.0077369	0.00540298	0.0162829	0.00455793	0.00873447	0.00815216	0.00464765	0.0155329	0.0166772	0.00854454
0	1	0.0239548	0.00611431	0.0208912	0.00976469	0.0356465	0.015844	0.00594795	0.0110766	0.00964832	0.00667808
0	1	0.174916	0.194099	0.00600372	0.023983	0.0625544	0.115536	0.116398	0.102054	0.00765512	0.00977342
0	1	0.274327	0.334437	0.00958972	0.0176003	0.125207	0.196487	0.232565	0.255927	0.00815997	0.0164999
0	1	0.189712	0.120193	0.0123885	0.0104135	0.0408022	0.136593	0.0261419	0.0941222	0.00643223	0.0244792
0	1	0.15361	0.382376	0.0106605	0.0786921	0.0146397	0.366505	0.60037	0.404176	0.0488813	0.0269161
0	1	0.0467725	0.135459	0.0100926	0.0803899	0.0907589	0.0244253	0.0323147	0.0313545	0.0133432	0.0133352
0	1	0.479066	0.56455	0.00888375	0.0449686	0.138899	0.27189	0.525203	0.265151	0.0417644	0.0155295
0	1	0.462032	0.575712	0.0092083	0.0377008	0.107851	0.254309	0.423844	0.259153	0.0450697	0.0251582
0	1	0.155052	0.17456	0.0131351	0.0330989	0.1194	0.0688457	0.284137	0.0487394	0.0321447	0.0177372
0	1	0.176301	0.360063	0.00717198	0.0386037	0.198267	0.0694392	0.104992	0.116733	0.015618	0.0154307
0	1	0.00795837	0.00270149	0.0191711	0.00548713	0.0146141	0.00921139	0.00594795	0.00993112	0.0157889	0.00747665
0	1	0.326882	0.328027	0.00954908	0.0509241	0.0994243	0.234377	0.634972	0.264633	0.0634929	0.0180239
0	1	0.122008	0.216253	0.00834024	0.020827	0.0207544	0.226627	0.26913	0.317514	0.018818	0.00987846
0	1	0.0502781	0.00724932	0.0318275	0.0119475	0.0675696	0.0312275	0.00915167	0.0183407	0.0355381	0.0238524
0	1	0.00571698	0.0179115	0.00896495	0.0338767	0.0359493	0.00483589	0.0124642	0.00841982	0.0233842	0.0163525
0	1	0.00907976	0.00316144	0.0181509	0.00427755	0.0167509	0.0098103	0.00331247	0.00498158	0.0113141	0.0119946
0	1	0.00638842	0.00326901	0.0370846	0.00859914	0.00896363	0.011998	0.00080093	0.00746906	0.0199647	0.0091655
0	1	0.255255	0.13447	0.0250663	0.00550914	0.117613	0.190668	0.0342124	0.0971712	0.018979	0.0101072
0	1	0.0807177	0.0349756	0.00708269	0.014691	0.102689	0.0360321	0.00919202	0.0179923	0.0195242	0.0174343
0	1	0.0309391	0.00469165	0.0642232	0.00734552	0.0304437	0.0214671	0.00519845	0.00994357	0.0355435	0.0132791
0	1	0.024476	0.0179993	0.0143846	0.00641633	0.0576273	0.0168934	0.00922417	0.0141633	0.013848	0.00911795
0	1	0.00706265	0.00398033	0.0197229	0.0108723	0.00778941	0.0108696	0.00427427	0.0103148	0.0182609	0.00911735
0	1	0.193834	0.215983	0.0135162	0.020871	0.0318753	0.275994	0.329182	0.198464	0.0207328	0.0160949
0	1	0.213467	0.188877	0.00296125	0.0159006	0.108681	0.11529	0.0776779	0.063682	0.0178083	0.0182912
0	1	0.00672553	0.00341281	0.0259861	0.00766993	0.00723135	0.00625766	0.00666054	0.0137726	0.0120941	0.0083278
0	1	0.268649	0.166231	0.00592251	0.0447659	0.0872498	0.179538	0.216221	0.1589	0.0298763	0.00614923
0	1	0.0127768	0.00142265	0.0220188	0.0116231	0.0320549	0.00965279	0.00135399	0.0106616	0.0210471	0.0159431
0	1	0.0183575	0.00724932	0.0105389	0.00581153	0.0303872	0.00689615	0.00323997	0.00796561	0.0110109	0.00679608
0	1	0.0378488	0.00213397	0.0404518	0.00535794	0.0242127	0.0255157	0.0059842	0.0218016	0.0181391	0.0164048
0	1	0.201889	0.302955	0.00938667	0.00915988	0.0997297	0.0794888	0.00986492	0.0758314	0.00481496	0.014826
0	1	0.146789	0.152246	0.00942728	0.0477847	0.0190949	0.328456	0.606637	0.267857	0.0651489	0.0194845
0	1	0.0195052	0.00668182	0.00900559	0.00367276	0.014973	0.0130972	0.00128148	0.00343824	0.0124575	0.0220435
0	1	0.176078	0.224113	0.0084613	0.0128766	0.195211	0.0802889	0.052473	0.0697889	0.0158774	0.012902
0	1	0.021188	0.00270149	0.016137	0.006597	0.0152229	0.00991759	0.00388071	0.0110766	0.0273913	0.0114113
0	1	0.152158	0.346278	0.0100926	0.00674073	0.017212	0.340502	0.338241	0.348094	0.0148053	0.0136367
0	1	0.0322877	0.0154976	0.00834024	0.0091651	0.0795926	0.0252424	0.00459396	0.0229732	0.0140874	0.010432
0	1	0.0282507	0.0448408	0.000762615	0.0652207	0.059454	0.0190321	0.0324853	0.0194318	0.0335471	0.00912001
0	1	0.147138	0.217087	0.00997906	0.0174871	0.172332	0.0581665	0.00587544	0.0615559	0.00896617	0.0543327
0	1	0.266084	0.182784	0.0095085	0.0106939	0.0449866	0.26084	0.0743482	0.154953	0.00802722	0.0135886
0	1	0.142136	0.340925	0.0107173	0.0094843	0.0877726	0.0703948	0.0118596	0.0962082	0.00542254	0.0342285
0	1	0.234127	0.208322	0.00175239	0.018369	0.12212	0.092257	0.107399	0.061908	0.0216718	0.0141739
0	1	0.0041472	0.00412414	0.0256696	0.0104923	0.0155332	0.00956449	0.00722944	0.0179727	0.0337713	0.0141769
0	1	0.059102	0.0661475	0.00592251	0.0571139	0.104546	0.0321789	0.149458	0.0168396	0.0304106	0.0421205
0	1	0.0220061	0.00625811	0.0806948	0.00641633	0.0328072	0.0319515	0.00331247	0.00656883	0.0249051	0.0916262
0	1	0.0844176	0.074499	0.00624702	0.0176557	0.103492	0.0453447	0.00658869	0.0218478	0.0047578	0.0393666
0	1	0.116065	0.513226	0.00658785	0.0184518	0.21723	0.0411052	0.0219824	0.128302	0.00890412	0.0119708
0	1	0.00336277	0.00540298	0.0256053	0.00455793	0.00880995	0.00476783	0.00131774	0.0080291	0.0325875	0.0136303
0	1	0.183405	0.216734	0.0131351	0.0245438	0.217117	0.073734	0.0163743	0.0762873	0.0266152	0.0104424
0	1	0.00638842	0.00127885	0.00779669	0.0122719	0.00275063	0.00589514	0.00591169	0.00650534	0.00741577	0.0411307
0	1	0.0201795	0.00867197	0.023893	0.00609191	0.0177713	0.0125277	0.00614307	0.0159177	0.0230004	0.0069909
0	1	0.00934209	0.00497927	0.0348619	0.0103695	0.0179229	0.0102279	0.00391696	0.0172108	0.0295335	0.0118746
0	1	0.174011	0.195031	0.00358599	0.0357028	0.124991	0.0906934	0.334749	0.0744781	0.0238184	0.0320396
0	1	0.0188309	0.00412414	0.0365251	0.014647	0.0201154	0.0167647	0.00843844	0.0178555	0.0293976	0.0128453
0	1	0.00582983	0.00412414	0.0287526	0.00737944	0.0105378	0.00710271	0.00323997	0.00420012	0.0203749	0.0125679
0	1	0.168324	0.55661	0.0089649	0.00751152	0.0132907	0.355178	0.219594	0.425639	0.00890412	0.0153685
0	1	0.0291443	0.0120848	0.0158933	0.0128766	0.0539384	0.0326987	0.00745646	0.0137726	0.0153299	0.0262699
0	1	0.0393456	0.00881579	0.0179705	0.00897395	0.0311657	0.0153835	0.00527095	0.0275239	0.0244537	0.00512144
0	1	0.0124397	0.0147863	0.0101332	0.0285089	0.0180266	0.0101634	0.00594795	0.0176211	0.0254373	0.00670482
0	1	0.0127797	0.0109498	0.0124616	0.0131571	0.0240073	0.013587	0.0152447	0.0114869	0.0131038	0.0402295
0	1	0.148777	0.041958	0.00654725	0.0047052	0.0421602	0.109036	0.0543418	0.0809601	0.0116154	0.0150156
0	1	0.123765	0.0541736	0.0107417	0.00734552	0.10486	0.0356479	0.00733818	0.0198872	0.0119913	0.0462412
0	1	0.229472	0.259161	0.0185546	0.0122719	0.0404996	0.323483	0.11802	0.265701	0.00881567	0.015368
0	1	0.1311	0.114271	0.00392665	0.0415849	0.0918224	0.0775316	0.19347	0.0255719	0.020254	0.0197973
0	1	0.0699551	0.021332	0.014206	0.00513691	0.0877886	0.0338063	0.00470271	0.0141437	0.0192967	0.0141113
0	1	0.0490987	0.018699	0.00823473	0.0226413	0.0622197	0.0313348	0.0188742	0.0137726	0.0312007	0.00616119
0	1	0.0712952	0.0659023	0.00733909	0.010045	0.0853475	0.0289392	0.00667769	0.0227149	0.0124869	0.00757018
0	1	0.0326191	0.0199093	0.0101738	0.016675	0.0812903	0.0196206	0.00993741	0.0221728	0.0186368	0.0270898
0	1	0.104931	0.054796	0.00654725	0.0106498	0.137124	0.0380434	0.147378	0.0337254	0.0357478	0.0114152
0	1	0.0020171	0.00781685	0.0630144	0.00460195	0.0107195	0.00307047	0.00402572	0.00382897	0.0273098	0.013726
0	1	0.219076	0.321551	0.00890808	0.0382515	0.124452	0.118549	0.243118	0.132959	0.022942	0.0114224
0	1	0.148877	0.0214681	0.00475425	0.0286265	0.0987255	0.101509	0.190241	0.0356491	0.0528416	0.0104785
0	1	0.0402432	0.0386793	0.00801563	0.0085551	0.0736015	0.0321324	0.00797892	0.016449	0.00592739	0.0402173
0	1	0.120324	0.0740763	0.00354538	0.0320681	0.119461	0.0680388	0.46437	0.0309296	0.0595625	0.0107478
0	1	0.137607	0.0690883	0.00783733	0.0588082	0.132291	0.0668594	0.349379	0.0263338	0.0675349	0.0236396
0	1	0.0645174	0.0352215	0.0168753	0.00787642	0.134966	0.0346511	0.00783393	0.0310225	0.0135434	0.0165287
0	1	0.0235422	0.0331972	0.00838082	0.0494508	0.0649645	0.0209568	0.00986492	0.0205742	0.0106962	0.00669865
0	1	0.0893199	0.0568674	0.00479485	0.0655884	0.144863	0.0455702	0.0817363	0.0399111	0.0296369	0.0159958
0	1	0.195213	0.241705	0.00549256	0.014444	0.212899	0.0883187	0.042	0.0769559	0.00667158	0.0125197
0	1	0.0174909	0.00625811	0.0135919	0.0079503	0.0437947	0.0114684	0.00263547	0.017582	0.018287	0.00610216
0	1	0.101976	0.325205	0.00838082	0.0101331	0.11136	0.0489773	0.0144589	0.0858489	0.00964832	0.0167708
0	1	0.0295935	0.0378209	0.00475425	0.0300679	0.0492298	0.022485	0.0243982	0.0252986	0.017569	0.0154187
0	1	0.176149	0.768157	0.0100926	0.00581153	0.0124251	0.300461	0.363093	0.808519	0.00863867	0.0142729
0	1	0.0326248	0.0206778	0.00958972	0.0123159	0.038339	0.0193328	0.00157965	0.0108552	0.00757243	0.0265103
0	1	0.00470844	0.00469165	0.0148875	0.0163905	0.0164222	0.00543477	0.00538515	0.0118581	0.0170641	0.00541557
0	1	0.228857	0.428292	0.00592251	0.00613594	0.102371	0.118602	0.049131	0.138858	0.0105231	0.0100993
0	1	0.262062	0.524593	0.00888375	0.00706514	0.0599092	0.122021	0.054449	0.257278	0.00867252	0.00817822
0	1	0.00840552	0.0109421	0.0190496	0.0106939	0.0128841	0.0044828	0.0100462	0.0149056	0.0074282	0.00540659
0	1	0.0689382	0.0240259	0.0142627	0.00548713	0.0863615	0.0275269	0.00870801	0.0210919	0.0182489	0.0181565
0	1	0.0244396	0.0164801	0.0201042	0.0134814	0.0775523	0.0176094	0.0123916	0.0168592	0.0172295	0.0112228
0	1	0.100803	0.0285736	0.0249153	0.00827472	0.148323	0.044354	0.00730194	0.0310962	0.0254373	0.00624528
0	1	0.0706265	0.0793235	0.00713137	0.0398012	0.114731	0.0363092	0.0108629	0.0369438	0.0234702	0.0115895
0	1	0.0514528	0.0141133	0.0368658	0.00976469	0.0846985	0.0334845	0.00722944	0.0381659	0.0232308	0.0113608
0	1	0.00908255	0.00142265	0.0387708	0.0109007	0.012246	0.00624823	0.00760283	0.00726722	0.029201	0.00749385
0	1	0.00336277	0.00540298	0.0182298	0.00455793	0.00855347	0.00727903	0.00388071	0.00459085	0.0162132	0.00743831
0	1	0.0184995	0.008728	0.0123885	0.00460195	0.0245725	0.0133221	0.0100099	0.0162275	0.0116219	0.0106499
0	1	0.0154682	0.00724932	0.0149687	0.0139982	0.0312135	0.0101634	0.0103244	0.0132988	0.0203694	0.0266232
0	1	0.0100883	0.00366968	0.0197553	0.00702111	0.0221467	0.0165501	0.00256297	0.0114869	0.0135564	0.0050194
0	1	0.0333803	0.0184867	0.0123156	0.00747356	0.0530557	0.0208183	0.00259923	0.0276417	0.0123335	0.0289151
0	1	0.192334	0.525168	0.008562	0.0201781	0.27976	0.081093	0.0171669	0.181271	0.00741577	0.0296132
0	1	0.0696375	0.0203079	0.0242904	0.0079063	0.100076	0.0312557	0.00519845	0.0238952	0.0247192	0.0162981
0	1	0.0152738	0.00425696	0.0169238	0.00771398	0.0286284	0.0103988	0.00964739	0.00781746	0.0130951	0.0140868
0	1	0.0134539	0.00398033	0.00296125	0.0137618	0.0176104	0.0105781	0.0114312	0.0179727	0.0261553	0.00492035
0	1	0.16277	0.12608	0.0118044	0.0102918	0.0459579	0.102617	0.0240189	0.1004	0.0116154	0.018264
0	1	0.238317	0.45428	0.00954908	0.017715	0.153306	0.0901653	0.0777048	0.15603	0.00568804	0.0112954
0	1	0.0568355	0.114477	0.0192278	0.0076259	0.0510574	0.054965	0.0120409	0.071168	0.012599	0.0151904
0	1	0.243771	0.0317066	0.024761	0.00576751	0.0829385	0.156907	0.00463021	0.0634844	0.020254	0.0159935
0	1	0.179878	0.321323	0.00646602	0.010045	0.151209	0.0870904	0.0198385	0.139467	0.00966261	0.0146284
0	1	0.0201766	0.0090957	0.0222672	0.00306798	0.0224036	0.0105165	0.00530721	0.00959201	0.0233817	0.00812671
0	1	0.0107625	0.00682563	0.0160151	0.00859914	0.0109214	0.011713	0.00312714	0.00954148	0.0238966	0.00627595
0	1	0.0807742	0.0210444	0.00590628	0.00721634	0.123548	0.0442468	0.0118234	0.0183438	0.0191001	0.0452559
0	1	0.115742	0.291978	0.00408891	0.00932769	0.0842832	0.0579092	0.136693	0.0572976	0.0101271	0.0179188
0	1	0.00369989	0.00398033	0.0366549	0.00734552	0.00748647	0.00473841	0.00514571	0.013836	0.0215031	0.0131355
0	1	0.214983	0.345524	0.0107986	0.0241753	0.217266	0.106519	0.0901472	0.147807	0.0108921	0.0101516
0	1	0.0137882	0.00717029	0.030299	0.00674073	0.0348332	0.010655	0.00466646	0.00988985	0.0235539	0.0126371
0	1	0.00100855	0.00270149	0.0167616	0.00399717	0.0117165	0.00726885	0.00323997	0.00996317	0.022726	0.00229629
0	1	0.114008	0.063557	0.00412952	0.00730149	0.0827007	0.0366016	0.0105419	0.0231251	0.0116416	0.0122507
0	1	0.124431	0.0355431	0.0113421	0.0098863	0.151158	0.0403696	0.0111826	0.0214619	0.0279571	0.0120258
0	1	0.278441	0.576141	0.00795073	0.00697709	0.260221	0.0938842	0.048547	0.217201	0.00643223	0.015721
0	1	0.0201766	0.0105183	0.0262959	0.00455793	0.0419354	0.0131266	0.00459396	0.0130926	0.0179443	0.0112697
0	1	0.284858	0.36802	0.00997081	0.0211074	0.100152	0.160729	0.459337	0.156286	0.0170379	0.0189753
0	1	0.34558	0.925048	0.00693656	0.0247361	0.130385	0.174773	0.136209	0.319722	0.0257028	0.0146224
0	1	0.137287	0.120085	0.00834024	0.0262753	0.0993986	0.0738315	0.21262	0.0779267	0.0263114	0.00906742
0	1	0.178238	0.0697997	0.0108392	0.0126426	0.0753671	0.132325	0.061003	0.111685	0.0212376	0.0128154
0	1	0.00470844	0.00479737	0.0669527	0.00399717	0.00656961	0.00885833	0.00391696	0.00971077	0.0387282	0.0153067
0	1	0.0172998	0.00412414	0.033535	0.00460195	0.0204184	0.00801364	0.00459396	0.0114869	0.0306053	0.0079346
0	1	0.106916	0.150365	0.0101332	0.00395314	0.147635	0.0677519	0.00982867	0.0623575	0.0116154	0.00995977
0	1	0.00605411	0.00257744	0.0122669	0.00823069	0.00932022	0.00779907	0.00715693	0.00955287	0.0290516	0.013607
0	1	0.00874264	0.0154976	0.00479485	0.0941468	0.0171097	0.00850524	0.0145676	0.0172108	0.0285103	0.00815438
0	1	0.239155	0.359329	0.00592251	0.00731309	0.185646	0.121044	0.0176626	0.113956	0.0103664	0.0213906
0	1	0.126752	0.0385626	0.0193661	0.00396994	0.092676	0.0592633	0.0104332	0.0524138	0.0135825	0.0121934
0	1	0.228469	0.205873	0.00689606	0.00488234	0.107502	0.0943764	0.0111464	0.0756578	0.00742347	0.0202271
0	1	0.144255	0.0961661	0.0190576	0.0169862	0.129105	0.0676863	0.0393509	0.0545975	0.0146174	0.00854454
0	1	0.268061	0.338495	0.0112609	0.0175621	0.0269122	0.37317	0.458531	0.33987	0.0199886	0.0124311
0	1	0.300737	0.1647	0.00954908	0.0602865	0.0905162	0.354289	0.843025	0.324777	0.120366	0.0216139
0	1	0.225714	0.10524	0.00713137	0.0225341	0.116475	0.106755	0.0470094	0.0356349	0.029761	0.0244701
0	1	0.0319477	0.00867197	0.0155122	0.0103695	0.0436035	0.0203273	0.00587544	0.00901239	0.0187918	0.0134811
0	1	0.122351	0.238261	0.0119668	0.0107379	0.148463	0.0527428	0.0172441	0.0840185	0.0145661	0.0143273
0	1	0.307973	0.774394	0.00567105	0.0131424	0.0991005	0.264167	0.229357	0.457499	0.0128383	0.00637496
0	1	0.00571698	0.00540298	0.0155122	0.00814032	0.0058042	0.00673981	0.00797892	0.0130107	0.025298	0.00832179
0	1	0.25775	0.344346	0.0125915	0.0297065	0.143591	0.139587	0.116447	0.143025	0.0239489	0.0122054
0	1	0.248743	0.367943	0.00417012	0.015045	0.259013	0.108212	0.0779667	0.193708	0.00643223	0.0142085
0	1	0.0274927	0.0125492	0.00940854	0.00306798	0.0537494	0.00842331	0.00534345	0.023345	0.0161898	0.0100022
0	1	0.0264585	0.0105183	0.0140081	0.0085551	0.0333024	0.0101634	0.00519845	0.0110766	0.0111106	0.0245908
0	1	0.282054	0.399276	0.0124698	0.0286776	0.0304528	0.413548	0.442001	0.425037	0.0373957	0.0161933
0	1	0.0086885	0.00213397	0.0156826	0.0107713	0.0113054	0.00508169	0.00790643	0.00459085	0.0190312	0.0393606
0	1	0.198298	0.520956	0.00654725	0.00368434	0.113656	0.0934731	0.0309862	0.120256	0.00986811	0.0145872
0	1	0.211531	0.0508607	0.0120074	0.0141303	0.0526283	0.169067	0.0724757	0.140285	0.0197754	0.00821011
0	1	0.0299306	0.0179192	0.00350478	0.0216681	0.0710922	0.0169032	0.00847468	0.0149056	0.01639	0.0114904
0	1	0.146534	0.218038	0.00533838	0.0103214	0.029607	0.258931	0.206445	0.3308	0.00592739	0.0124281
0	1	0.0689437	0.0346957	0.015431	0.0197298	0.0975653	0.036278	0.0377121	0.0133818	0.0187657	0.0212958
0	1	0.133783	0.0569539	0.00892437	0.00722909	0.036356	0.119579	0.0186337	0.100547	0.0096222	0.0103952
0	1	0.0845212	0.00696944	0.0627902	0.00427755	0.0307573	0.0388855	0.00455771	0.0110766	0.0230177	0.0166693
0	1	0.238691	0.194038	0.00592251	0.023939	0.1218	0.110042	0.203165	0.066557	0.0142305	0.0202084
0	1	0.0729751	0.0581386	0.0095085	0.0242604	0.10638	0.0311962	0.00790643	0.0451075	0.023801	0.00437282
0	1	0.199356	0.906784	0.00358599	0.0085551	0.09903	0.149688	0.0754918	0.436226	0.00741577	0.00795442
0	1	0.0289249	0.0159214	0.0223677	0.0110183	0.0453174	0.0101321	0.00455771	0.0191253	0.0236769	0.0237939
0	1	0.119272	0.083868	0.0119262	0.0080175	0.0697415	0.144183	0.0211925	0.11229	0.0183109	0.0113408
0	1	0.268954	0.56848	0.0110602	0.017715	0.0423675	0.380548	0.565052	0.484885	0.0163628	0.0150432
0	1	0.0077369	0.00401586	0.0202259	0.00952835	0.0112246	0.00614094	0.00263547	0.00726722	0.0286795	0.00780791
0	1	0.00434236	0.00490223	0.0256736	0.00181437	0.0138009	0.00638673	0.00192223	0.00382897	0.0288316	0.00499773
0	1	0.215569	0.342241	0.00954908	0.021061	0.017006	0.36363	0.516087	0.410557	0.0264143	0.0232036
0	1	0.00336277	0.0059705	0.0162829	0.0079503	0.00921791	0.00910413	0.00388071	0.00687649	0.0175428	0.00875463
0	1	0.032282	0.00668182	0.0258739	0.00548713	0.0428219	0.0172563	0.011689	0.0267311	0.0138219	0.0124065
0	1	0.248275	0.22201	0.0113421	0.0218019	0.0434359	0.192336	0.123611	0.180395	0.0157889	0.0152136
0	1	0.0541414	0.00867197	0.0113339	0.010823	0.0576957	0.0237815	0.00811058	0.0244796	0.0110247	0.010315
0	1	0.258361	0.378418	0.0101332	0.0225674	0.163728	0.123711	0.117907	0.121547	0.018841	0.0313759
0	1	0.310252	1.05976	0.0136787	0.0412814	0.165467	0.135012	0.230368	0.328689	0.030886	0.0157642
0	1	0.00639125	0.00341281	0.00705016	0.00738956	0.0147289	0.00849604	0.00391696	0.0107251	0.0153364	0.0069909
0	1	0.226973	0.324234	0.00963031	0.0194378	0.190909	0.131152	0.0795293	0.145986	0.00813928	0.0214619
0	1	0.222709	0.261642	0.013296	0.0101923	0.0334088	0.238509	0.253314	0.307249	0.0139045	0.0112789
0	1	0.0908536	0.507102	0.0128593	0.0198977	0.00473585	0.254761	0.45661	0.580154	0.0323951	0.0153037
0	1	0.00437131	0.00604953	0.0204125	0.014229	0.00962316	0.00724864	0.00427427	0.00761561	0.0297349	0.00844549
0	1	0.3001	0.267107	0.011845	0.0378932	0.0740833	0.368588	0.351869	0.284981	0.0217424	0.0156592
0	1	0.0538015	0.0059705	0.0140031	0.0054431	0.0225808	0.0337095	0.00327622	0.0277909	0.0126196	0.00541529
0	1	0.0916476	0.0597325	0.00974279	0.014647	0.122359	0.0444418	0.00854718	0.0216611	0.0161872	0.0215272
0	1	0.114451	0.0833543	0.0130945	0.0111695	0.132328	0.0488553	0.00936918	0.026036	0.0262118	0.0330196
0	1	0.0198395	0.0127961	0.0129674	0.00589366	0.0416293	0.0214172	0.00203098	0.0122097	0.0187292	0.015608
0	1	0.0144597	0.00270149	0.0218888	0.00823069	0.0131392	0.0192357	0.00331247	0.00765794	0.014244	0.00844549
0	1	0.0235422	0.0059705	0.00721256	0.0144107	0.0308689	0.0080835	0.00243262	0.00611462	0.036009	0.00649922
0	1	0.0113761	0.00412414	0.0213903	0.0159447	0.0148693	0.00875105	0.00965397	0.0237552	0.0328792	0.00605318
0	1	0.244234	1.48639	0.0204289	0.040164	0.374869	0.102745	0.143684	0.421845	0.00887801	0.104846
0	1	0.042036	0.0287174	0.00829963	0.00905908	0.0714922	0.0273436	0.00715693	0.0317257	0.0162937	0.00550863
0	1	0.224639	0.681383	0.00892437	0.0211514	0.347913	0.107158	0.0615995	0.210639	0.00792058	0.0193225
0	1	0.121738	0.0780346	0.0127617	0.00581153	0.0596663	0.0755774	0.0165261	0.0596811	0.00691093	0.0147778
0	1	0.088109	0.145879	0.00750839	0.0441079	0.142632	0.0332375	0.0216738	0.0492669	0.0175636	0.0187201
0	1	0.298686	1.07638	0.00541135	0.0116079	0.0328968	0.222731	0.235509	0.776643	0.00691093	0.0110483
0	1	0.199543	0.544278	0.00654725	0.0199817	0.204419	0.0827936	0.0194843	0.123355	0.0108092	0.0172005
0	1	0.0131167	0.00525918	0.0244772	0.0085551	0.0204447	0.0118215	0.00391696	0.0210202	0.0244537	0.0132986
0	1	0.0911317	0.0465708	0.0256616	0.0125082	0.0970541	0.0515536	0.0183829	0.0416888	0.0111106	0.0107314
0	1	0.0207099	0.00142265	0.0509388	0.00799435	0.0300732	0.0172698	0.0119322	0.0111624	0.0282487	0.00511687
0	1	0.159666	0.284551	0.0125103	0.0107379	0.0991845	0.0646387	0.0139994	0.137524	0.0105079	0.0268945
0	1	0.0882711	0.548868	0.0141355	0.0305192	0.00656961	0.343524	0.611166	0.585859	0.048642	0.0208157
0	1	0.172319	0.0960108	0.0112008	0.00827472	0.119955	0.0529666	0.0184829	0.0600143	0.0125039	0.00890758
0	1	0.200243	0.205113	0.0101738	0.0106939	0.160801	0.0747693	0.0291219	0.0960888	0.0140341	0.0197142
0	1	0.203688	0.473225	0.00775611	0.0105867	0.167475	0.0960741	0.0104167	0.100083	0.0116154	0.0150096
0	1	0.195358	0.373799	0.00958972	0.0195114	0.19321	0.0822657	0.0209975	0.125148	0.0118548	0.0106958
0	1	0.152161	0.268009	0.00829963	0.0079503	0.154938	0.0682398	0.0112552	0.0463822	0.0177822	0.0249594
0	1	0.147035	0.084339	0.00793026	0.0079063	0.110597	0.0657186	0.0157766	0.04206	0.00789447	0.0198123
0	1	0.00470844	0.00867197	0.017224	0.00823069	0.0142075	0.00649403	0.0105782	0.0163149	0.0268844	0.00815438
0	1	0.140318	0.574407	0.00767488	0.0185667	0.011712	0.305527	0.257137	0.524671	0.0132762	0.0139037
0	1	0.0872368	0.171168	0.0131757	0.0108335	0.0158825	0.286	0.231451	0.27594	0.0118548	0.0152429
0	1	0.153402	0.611317	0.00834024	0.0107379	0.0245193	0.298206	0.202906	0.495885	0.0215031	0.0123228
0	1	0.220877	0.136587	0.00421073	0.0120042	0.127032	0.122479	0.173237	0.0321804	0.0457175	0.00803066
0	1	0.156748	0.0577225	0.00733285	0.0125523	0.0883945	0.0532804	0.00602045	0.0371811	0.0182489	0.0136799
0	1	0.0295907	0.00469165	0.0285255	0.0125523	0.043676	0.0200631	0.0058392	0.0203409	0.0397676	0.0127545
0	1	0.0403561	0.0109897	0.0327444	0.00581153	0.0848127	0.0178552	0.00505802	0.0194964	0.0266863	0.0272862
0	1	0.0592407	0.0519263	0.0058819	0.0329004	0.122768	0.0364066	0.139072	0.0214875	0.0636117	0.00644036
0	1	0.00672553	0.00213397	0.0318029	0.00952835	0.0149109	0.00697461	0.00708444	0.0142691	0.0251717	0.0128094
0	1	0.368218	0.312454	0.0144981	0.017507	0.173942	0.156179	0.156524	0.101415	0.0403727	0.0137561
0	1	0.134298	0.0115172	0.0402597	0.00377356	0.0428499	0.0982899	0.00662495	0.053021	0.018287	0.00992378
0	1	0.142038	0.15482	0.00592251	0.0106939	0.21598	0.0525519	0.00854718	0.053918	0.012525	0.0316362
0	1	0.00773409	0.00284529	0.0196824	0.00678478	0.0112018	0.0083195	0.00323997	0.00879096	0.0306205	0.00582444
0	1	0.0383418	0.00611431	0.022806	0.0111063	0.0694335	0.0227817	0.00501039	0.0124257	0.0363945	0.00802168
0	1	0.195246	0.260084	0.0094679	0.00395314	0.0376317	0.284996	0.261468	0.367678	0.0186591	0.0362321
0	1	0.19879	0.203541	0.0117234	0.014735	0.0314589	0.242936	0.324882	0.271463	0.0251717	0.0144347
0	1	0.0373276	0.00469165	0.0202259	0.00823069	0.023141	0.0182082	0.00327622	0.0191448	0.0202421	0.00834648
0	1	0.127337	0.0444567	0.0107173	0.0118594	0.121609	0.0522432	0.00395321	0.024478	0.0160544	0.00906763
0	1	0.0856821	0.149193	0.0102144	0.00633129	0.0116084	0.18569	0.11746	0.17294	0.0106319	0.0279278
0	1	0.16633	0.175722	0.00727976	0.0132011	0.0944539	0.0872958	0.0454589	0.0650142	0.0133432	0.0219997
0	1	0.183781	0.256464	0.00596311	0.0599879	0.121889	0.253388	0.205122	0.24025	0.0154724	0.023698
0	1	0.146802	0.261491	0.00717198	0.0104135	0.0190397	0.222712	0.330243	0.323605	0.0216184	0.0159487
0	1	0.186914	0.266489	0.0084295	0.0171102	0.153973	0.0735345	0.0112182	0.0650213	0.00196708	0.0218106
0	1	0.0158081	0.0061033	0.0223203	0.00773713	0.0147178	0.0113299	0.00463021	0.0161511	0.042954	0.0127589
0	1	0.00336277	0.00127885	0.00900559	0.00246319	0.00590786	0.00331627	0.000711935	0.00382897	0.0139923	0.00768421
0	1	0.114674	0.173319	0.00834024	0.0079063	0.221329	0.0359249	0.0125004	0.0600131	0.0128122	0.0144627
0	1	0.082223	0.0833071	0.00541959	0.0340468	0.0982354	0.034298	0.127719	0.0164098	0.0262261	0.0266233
0	1	0.119388	0.130455	0.0119668	0.01378	0.11011	0.0718061	0.00391425	0.0309833	0.0120941	0.0225281
0	1	0.0620127	0.0136513	0.0193253	0.00548713	0.0598992	0.044221	0.00837382	0.0138941	0.018287	0.0131086
0	1	0.34565	0.198563	0.011553	0.0181106	0.100974	0.298457	0.310152	0.29228	0.0477204	0.0127253
0	1	0.0606088	0.0391075	0.0107173	0.00395314	0.048551	0.0562353	0.00787018	0.0192816	0.00737443	0.0224404
0	1	0.235488	0.281676	0.00918596	0.019293	0.201324	0.0778183	0.0417301	0.0866987	0.0153103	0.0140991
0	1	0.00933191	0.0092395	0.0184735	0.00702111	0.0333502	0.012635	0.00391696	0.00763836	0.0207328	0.00566124
0	1	0.0541162	0.0645481	0.0124292	0.0090979	0.0542928	0.0303057	0.00466646	0.0244786	0.00914351	0.0217234
0	1	0.110977	0.0668259	0.00858232	0.0245215	0.112538	0.0428583	0.0189803	0.0719295	0.00859055	0.0132177
0	1	0.0116195	0.00483546	0.0344317	0.0109742	0.0120613	0.00600245	0.0117872	0.0122097	0.0232308	0.00970207
0	1	0.143315	0.0972289	0.00896495	0.00395314	0.084024	0.0733246	0.00658869	0.0401063	0.0096222	0.0102422
0	1	0.0873649	0.132094	0.00654725	0.00399717	0.0831723	0.0308432	0.0116041	0.0390125	0.0065976	0.00977643
0	1	0.144721	0.261022	0.00896495	0.0085551	0.0276703	0.242694	0.324824	0.283243	0.0358298	0.0100952
0	1	0.367851	0.695696	0.0101332	0.0312069	0.159403	0.176418	0.331056	0.342423	0.0212376	0.00872654
0	1	0.231179	0.198955	0.010052	0.0209793	0.0230175	0.380283	0.412531	0.268691	0.0279658	0.0158988
0	1	0.356484	0.928192	0.00412952	0.0132011	0.0944454	0.250607	0.264244	0.622441	0.00863867	0.00919414
0	1	0.259015	0.65237	0.0113827	0.0753361	0.15357	0.129717	0.132309	0.249122	0.00789447	0.0139728
0	1	0.149417	0.127528	0.0100926	0.0110183	0.10812	0.0528696	0.0450245	0.0495063	0.0159113	0.0136668
0	1	0.157443	0.487486	0.0173864	0.00794271	0.0183207	0.333992	0.363225	0.412517	0.0121357	0.0106061
0	1	0.203367	0.415999	0.00896495	0.0220858	0.202085	0.0923832	0.0926415	0.127845	0.0308598	0.0175623
0	1	0.160016	0.0332653	0.0145873	0.00399717	0.0422455	0.128319	0.0387827	0.114307	0.00419966	0.0107142
0	1	0.155154	0.059393	0.0100926	0.0131571	0.171779	0.0519876	0.0258591	0.0488777	0.0248295	0.0147794
0	1	0.293027	0.188573	0.00838082	0.0553966	0.117899	0.192095	0.369274	0.153316	0.0407398	0.00702156
0	1	0.0750231	0.122236	0.00954908	0.0103799	0.159813	0.0458645	0.0110739	0.0383223	0.00369482	0.0174793
0	1	0.0805486	0.0602092	0.0169631	0.00734552	0.126578	0.0391333	0.0108227	0.038231	0.0136644	0.0151708
0	1	0.0115842	0.0059705	0.0233496	0.00492637	0.0272909	0.01196	0.00388071	0.0095333	0.021629	0.00316874
0	1	0.250763	0.0666821	0.0149766	0.00613594	0.0248512	0.247163	0.00726569	0.140514	0.0153103	0.013156
0	1	0.070621	0.0440713	0.00834024	0.00859914	0.0780377	0.0393036	0.0164536	0.0384329	0.0047045	0.00481938
0	1	0.271496	0.499878	0.0095085	0.0138059	0.18255	0.118072	0.0400134	0.201753	0.00643223	0.0189627
0	1	0.311832	0.496379	0.00827083	0.00623578	0.0545925	0.320257	0.256638	0.408669	0.014116	0.0120181
0	1	0.0927334	0.0125195	0.0468193	0.0107107	0.205331	0.0422648	0.0174154	0.0334427	0.0412524	0.0182676
0	1	0.183614	0.149645	0.0104577	0.00833747	0.171372	0.0673561	0.0156744	0.0691947	0.00988767	0.0101289
0	1	0.0120811	0.00465764	0.019285	0.00246319	0.00567865	0.00494319	0.00323997	0.0095724	0.0155495	0.00563234
0	1	0.375923	0.260914	0.00658785	0.0110623	0.0593285	0.265379	0.314028	0.289692	0.0283879	0.0109122
0	1	0.219597	0.221498	0.00713137	0.0337917	0.143659	0.110204	0.0171306	0.0560327	0.0246931	0.0195091
0	1	0.216769	0.231739	0.00874589	0.0134334	0.212083	0.0961411	0.0648391	0.092618	0.0188412	0.0152421
0	1	0.0858023	0.0167887	0.0234224	0.00718306	0.054051	0.0710723	0.0238643	0.0288658	0.0313473	0.0224679
0	1	0.0442837	0.00810447	0.0113421	0.0021904	0.0323655	0.0311202	0.00929666	0.022544	0.012513	0.00633197
0	1	0.27584	0.5275	0.00716338	0.00367276	0.184001	0.110583	0.0281758	0.171926	0.0199853	0.012242
0	1	0.273543	0.127687	0.00793728	0.0257665	0.0766905	0.187775	0.137453	0.119245	0.0165593	0.00825642
0	1	0.0301192	0.0151593	0.0202097	0.0183197	0.0625785	0.0215406	0.00965263	0.0143847	0.0161272	0.0169947
0	1	0.144189	0.393541	0.00838082	0.0134005	0.0125393	0.26234	0.247951	0.484061	0.0126251	0.00735529
0	1	0.0359876	0.0125085	0.00641744	0.0106939	0.0745261	0.0205725	0.00847468	0.0153159	0.0186903	0.00844549
0	1	0.343352	0.540096	0.0118856	0.0230729	0.0794872	0.304378	0.311153	0.388468	0.0123596	0.0157889
0	1	0.011434	0.0109421	0.0249801	0.0104428	0.0163443	0.015413	0.00267173	0.0191253	0.0231546	0.00815438
0	1	0.19503	0.54313	0.00412952	0.00980872	0.0373096	0.199231	0.0757269	0.484118	0.0101271	0.0111588
0	1	0.104704	0.154851	0.0047808	0.0479294	0.0821315	0.0424303	0.0124642	0.0620254	0.00839931	0.0140611
0	1	0.0736466	0.0385928	0.0185546	0.0106939	0.0668049	0.0405174	0.00398947	0.0366877	0.0145661	0.0147304
0	1	0.071669	0.182779	0.0410515	0.00851109	0.0871393	0.0540897	0.00982867	0.0504993	0.0256505	0.0118866
0	1	0.146801	0.033273	0.00654725	0.0674991	0.0691575	0.0730886	0.18939	0.060423	0.0538852	0.00957533
0	1	0.101897	0.0997038	0.00831367	0.0766807	0.183489	0.0484838	0.0954814	0.0398899	0.0291583	0.00896838
0	1	0.180014	0.214827	0.00767488	0.0216681	0.0424453	0.301638	0.221145	0.338166	0.0184872	0.0170093
0	1	0.182328	0.270844	0.0114637	0.0092155	0.0379373	0.27834	0.162578	0.247982	0.00592739	0.0201201
0	1	0.0195052	0.00739315	0.0147414	0.00674073	0.0298423	0.010731	0.00591169	0.0199068	0.0218491	0.00827727
0	1	0.026367	0.0424665	0.00721256	0.0472732	0.0519852	0.0101634	0.111592	0.027361	0.0373057	0.00900663
0	1	0.192185	0.424943	0.00471364	0.00702111	0.0215944	0.253788	0.356066	0.291921	0.0308598	0.0142357
0	1	0.182244	0.320499	0.0102549	0.0102293	0.0524451	0.255207	0.191996	0.387542	0.0115677	0.0166546
0	1	0.240468	0.314603	0.00896495	0.021269	0.0566273	0.314872	0.486021	0.334074	0.0372007	0.0102843
0	1	0.0265679	0.0242808	0.00713143	0.019169	0.0605749	0.0215245	0.0224015	0.0340309	0.0274305	0.013941
0	1	0.171405	0.0150662	0.0385544	0.0131571	0.0415632	0.0922676	0.0114487	0.0542572	0.0210244	0.0214613
0	1	0.157378	0.339473	0.00540554	0.0165452	0.0702617	0.193157	0.0810341	0.31352	0.0151242	0.0143156
0	1	0.0719638	0.017344	0.0189278	0.00641633	0.120763	0.0327471	0.00685436	0.0191058	0.0183958	0.0107773
0	1	0.0080712	0.00341281	0.00896495	0.00553115	0.0113054	0.00698563	0.00327622	0.0080291	0.0103925	0.00752417
0	1	0.21062	0.154347	0.0155934	0.0153399	0.177723	0.103691	0.0180707	0.116647	0.0133432	0.0260828
0	1	0.116641	0.284043	0.00179299	0.00687512	0.0484783	0.0628916	0.0149961	0.0845595	0.0039603	0.0134522
0	1	0.00302564	0.00366147	0.00541959	0.0251926	0.00224035	0.00462131	0.00331247	0.00689606	0.0220225	0.00405102
0	1	0.123494	0.233634	0.00834024	0.020827	0.0227646	0.231737	0.276097	0.329618	0.020005	0.00987846
0	1	0.213423	0.231212	0.00592251	0.00734552	0.0406573	0.296228	0.163919	0.349446	0.0160974	0.0213452
0	1	0.21547	0.18019	0.0113015	0.0534972	0.0628418	0.304483	0.456603	0.368407	0.0232308	0.0146097
0	1	0.139966	0.24512	0.00860792	0.0153735	0.025156	0.288276	0.299985	0.399183	0.014244	0.0120103
0	1	0.154698	0.0383884	0.00834024	0.00730671	0.117239	0.0499814	0.00591169	0.0294205	0.0179595	0.0152196
0	1	0.22076	0.560605	0.0100926	0.00662835	0.041527	0.233279	0.0225789	0.464557	0.00988767	0.0151176
0	1	0.20081	0.00895959	0.0845139	0.0033114	0.0564789	0.118456	0.00690907	0.0458595	0.0192172	0.0111446
0	1	0.0396874	0.00341281	0.0292961	0.00302395	0.0224036	0.0302949	0.00666119	0.0137726	0.0111106	0.0131025
0	1	0.00874264	0.00355662	0.0397677	0.010045	0.0189435	0.0028443	0.00530721	0.00994357	0.0212376	0.0106211
0	1	0.0124426	0.0113735	0.00483546	0.063113	0.0198625	0.0169344	0.0322665	0.0149252	0.0465496	0.00750778
0	1	0.196806	0.170257	0.0167211	0.00766993	0.0552516	0.109485	0.0189964	0.162032	0.00992031	0.00991512
0	1	0.0168166	0.00525918	0.0241015	0.00634243	0.0241891	0.0140785	0.00580294	0.016449	0.0268495	0.011249
0	1	0.277972	0.20444	0.00883509	0.00817148	0.0679476	0.270022	0.161286	0.215116	0.0168842	0.00740874
0	1	0.266815	0.218736	0.0148875	0.00871706	0.0369678	0.33693	0.131864	0.355029	0.0123335	0.0156939
0	1	0.222675	0.18549	0.0109649	0.00974788	0.0257122	0.261508	0.174856	0.236343	0.0111106	0.0172248
0	1	0.0171538	0.0223155	0.084028	0.0260778	0.0290291	0.0225526	0.00856734	0.0275451	0.0491991	0.126493
0	1	0.146284	0.181424	0.00596311	0.0162579	0.138479	0.0571275	0.0165261	0.100979	0.00715028	0.0117815
0	1	0.32221	0.102887	0.0112203	0.00766993	0.0429911	0.326024	0.0662324	0.157245	0.0101271	0.00961198
0	1	0.136038	0.060023	0.012551	0.0117302	0.0232726	0.14209	0.0172004	0.129227	0.00771748	0.00740874
0	1	0.315448	0.658301	0.00592251	0.0326272	0.129142	0.141415	0.140657	0.250504	0.0167986	0.0119172
0	1	0.13402	0.0466367	0.0209724	0.00674073	0.172272	0.0539376	0.0164899	0.0381577	0.0285588	0.0109765
0	1	0.271556	0.410156	0.0101738	0.0138059	0.213458	0.0961853	0.166358	0.134044	0.0208112	0.00605019
0	1	0.263609	0.0488618	0.00479485	0.0260685	0.085046	0.190041	0.164238	0.129602	0.0144062	0.011225
0	1	0.0105936	0.0193342	0.00647427	0.0814788	0.0294648	0.0126564	0.0193059	0.0168201	0.0223305	0.0101349
0	1	0.189519	0.0764892	0.0112609	0.00693255	0.0386147	0.199356	0.120536	0.157515	0.018793	0.0120847
0	1	0.112489	0.0508969	0.0104893	0.00898553	0.184895	0.0411142	0.0138564	0.0341725	0.0432608	0.00922306
0	1	0.186761	0.1545	0.00838082	0.0222694	0.134773	0.0763289	0.129108	0.0868225	0.0388673	0.00854454
0	1	0.207489	0.0209006	0.0101332	0.00641633	0.0274755	0.167423	0.023006	0.0971892	0.0116154	0.0140502
0	1	0.149981	0.439175	0.00650664	0.0154395	0.192355	0.0686583	0.0378452	0.232092	0.00247192	0.0107141
0	1	0.0914485	0.123246	0.00827533	0.0104135	0.108194	0.057183	0.0117535	0.0554262	0.0114533	0.0154274
0	1	0.165121	0.235165	0.00296125	0.0352816	0.10332	0.0643589	0.0404267	0.10512	0.0130777	0.0107231
0	1	0.165747	0.235165	0.00296125	0.0352816	0.10332	0.0643589	0.0404267	0.10512	0.0130777	0.0110986
0	1	0.125937	0.101498	0.00596311	0.00737912	0.0248512	0.247059	0.0616177	0.174354	0.0039603	0.0843095
0	1	0.0967797	0.0247371	0.0173053	0.00520675	0.0293319	0.0532436	0.0146039	0.091856	0.0166205	0.0112182
0	1	0.251501	0.163201	0.00358599	0.0140862	0.0372501	0.333113	0.10358	0.287831	0.0133027	0.015284
0	1	0.121063	0.00469165	0.0513721	0.00553115	0.0778107	0.0525374	0.0182308	0.0192018	0.0283194	0.0139542
0	1	0.245457	0.836355	0.0109797	0.0154974	0.251858	0.112554	0.0648659	0.366843	0.00667158	0.0149969
0	1	0.219143	0.0514644	0.0389592	0.00516272	0.0406299	0.173379	0.0628418	0.124317	0.0152689	0.011624
0	1	0.0183285	0.0090957	0.0431654	0.00367276	0.0627852	0.0165327	0.00719318	0.0201911	0.0389598	0.0143069
0	1	0.116578	0.0658011	0.0113015	0.0079503	0.0469997	0.0742232	0.0139269	0.0809031	0.0207589	0.00732169
0	1	0.224301	0.190557	0.00533838	0.0454588	0.061184	0.167496	0.114333	0.183379	0.0370527	0.01033
0	1	0.120904	0.507831	0.00358599	0.0094843	0.0927583	0.0486211	0.0224303	0.144074	0.00643223	0.006477
0	1	0.0974103	0.190617	0.00896495	0.00540834	0.0346259	0.168492	0.0903875	0.192111	0.0101271	0.0159743
0	1	0.250051	0.178143	0.0100793	0.0123159	0.214592	0.099003	0.0458361	0.0642198	0.0422253	0.0126856
0	1	0.259833	0.218631	0.00686881	0.00886271	0.0533669	0.339882	0.138618	0.350897	0.00959491	0.0134894
0	1	0.201184	0.377603	0.00537898	0.0859269	0.168357	0.0989681	0.0590637	0.165007	0.024952	0.0186091
0	1	0.247965	0.4902	0.00996273	0.00388594	0.0244976	0.398923	0.326694	0.517729	0.00887801	0.0135971
0	1	0.0605355	0.0391665	0.0891061	0.0861998	0.0724649	0.0950012	0.0117146	0.0833581	0.108551	0.506952
0	1	0.189467	0.111768	0.00592251	0.0201781	0.0225134	0.250255	0.233366	0.212736	0.0286795	0.0161066
0	1	0.125246	0.156407	0.0094679	0.0375803	0.0790644	0.048314	0.156226	0.0615369	0.0375075	0.0112959
0	1	0.226363	0.4178	0.00713137	0.0102559	0.180949	0.0938191	0.121977	0.134313	0.0371528	0.00563487
0	1	0.249271	0.405272	0.0121938	0.0227868	0.0390059	0.297989	0.103112	0.434747	0.00964832	0.0161178
0	1	0.235202	0.329361	0.0103279	0.0378457	0.0695342	0.236378	0.366898	0.428128	0.0300149	0.0156285
0	1	0.180162	0.280813	0.0125103	0.0104135	0.00739678	0.289315	0.339923	0.360738	0.0128971	0.0159316
0	1	0.0538099	0.0816798	0.00300186	0.00823069	0.0181736	0.0379673	0.0492771	0.110989	0.0122563	0.00365486
0	1	0.214357	0.246793	0.00942728	0.00701069	0.0349296	0.228154	0.193027	0.196171	0.0180215	0.013669
0	1	0.155523	0.0129712	0.0417418	0.00674073	0.0651858	0.0692775	0.0171521	0.051582	0.0245898	0.0121519
0	1	0.0955117	0.170401	0.00842146	0.0280728	0.0865867	0.0739695	0.0190528	0.106076	0.0113761	0.00686912
0	1	0.0847406	0.0603329	0.0111539	0.00959077	0.124028	0.0371833	0.00383766	0.0292864	0.0128906	0.00929319
0	1	0.265576	0.0571397	0.0245178	0.00492637	0.0504048	0.15008	0.0158128	0.146386	0.007023	0.00913581
0	1	0.00571698	0.0151024	0.00654725	0.0593527	0.0201632	0.0082018	0.00790643	0.0160653	0.0250483	0.0124816
0	1	0.2986	0.0530231	0.00954908	0.00320237	0.0895252	0.183862	0.0359659	0.0978338	0.00863867	0.0132699
0	1	0.102874	0.143843	0.00771551	0.0091987	0.0272686	0.110389	0.0399552	0.149863	0.0105654	0.0081327
0	1	0.181806	0.370339	0.0101738	0.00920393	0.0647474	0.295144	0.279265	0.472838	0.0104822	0.0221045
0	1	0.169125	0.177449	0.0112203	0.00730149	0.0265884	0.28511	0.18793	0.285942	0.0106058	0.0110666
0	1	0.203497	0.26378	0.0121152	0.0194494	0.165958	0.074875	0.102322	0.075393	0.0291345	0.0201909
0	1	0.203947	0.0775819	0.0118856	0.0183667	0.0378934	0.171573	0.0621499	0.185968	0.0163199	0.00946191
0	1	0.0520459	0.0511845	0.00989192	0.00548713	0.0747531	0.0191608	0.00790643	0.0333081	0.0120941	0.00709294
0	1	0.231633	0.168183	0.0120074	0.0255491	0.0839375	0.107748	0.148535	0.137235	0.0136087	0.011132
0	1	0.31083	0.551407	0.00533838	0.0104535	0.05712	0.273884	0.10301	0.51132	0.0118809	0.01042
0	1	0.147816	0.433271	0.00896495	0.00460195	0.029382	0.15848	0.0312415	0.253253	0.00515927	0.00977941
0	1	0.13489	0.299041	0.00763432	0.00888474	0.0448648	0.0811622	0.00997912	0.181897	0.00890412	0.00816561
0	1	0.243826	0.386041	0.00475425	0.0088795	0.0452072	0.256224	0.179889	0.306043	0.00853386	0.00932873
0	1	0.313462	0.606727	0.0121696	0.0165494	0.114292	0.197667	0.07378	0.323522	0.0101271	0.0181909
0	1	0.224526	0.248442	0.0221407	0.00409276	0.0283308	0.237112	0.07144	0.222071	0.0159216	0.0122895
0	1	0.359839	0.554345	0.00767488	0.00609191	0.108207	0.239968	0.0913093	0.287867	0.00544868	0.00989417
0	1	0.0181624	0.00540298	0.010758	0.023329	0.027085	0.00508169	0.0158128	0.0123888	0.0264808	0.00501641
0	1	0.14411	0.309948	0.00658785	0.00742372	0.0263892	0.276163	0.221857	0.33627	0.00790754	0.00864359
0	1	0.187936	0.134364	0.00880257	0.0140862	0.0205654	0.225803	0.22493	0.216452	0.0276959	0.011124
0	1	0.419631	0.755969	0.0102074	0.0100891	0.243088	0.202826	0.0741293	0.317359	0.00789447	0.00605318
0	1	0.151722	0.214052	0.00537898	0.0109742	0.114282	0.232121	0.151279	0.239624	0.0107073	0.0149157
0	1	0.152889	0.0254172	0.0220188	0.00455793	0.0646812	0.0527519	0.00726569	0.0714609	0.0271912	0.00990612
0	1	0.203981	0.235298	0.00300186	0.0254289	0.110763	0.117744	0.0711913	0.122771	0.0100531	0.00673625
0	1	0.200095	0.243468	0.0113827	0.00669671	0.0435892	0.174339	0.0973752	0.296164	0.00616673	0.00861586
0	1	0.186077	0.417942	0.0118045	0.00730149	0.00854267	0.301231	0.303903	0.482013	0.0114854	0.0110951
0	1	0.149865	0.373888	0.0114718	0.0368503	0.00959818	0.35345	0.471542	0.457831	0.045564	0.0244156
0	1	0.0899049	0.386371	0.00658785	0.00106939	0.0487462	0.0494955	0.00594795	0.16653	0.00741577	0.00834948
0	1	0.173852	0.366217	0.0124963	0.00372438	0.0315723	0.226901	0.0888537	0.292633	0.00568804	0.00708395
0	1	0.079032	0.0141881	0.0117234	0.00542791	0.0409936	0.017863	0.00534345	0.0332055	0.0133432	0.011141
0	1	0.0782757	0.0146425	0.0155122	0.00460195	0.0412992	0.0188861	0.00666119	0.0325071	0.0127524	0.011141
0	1	0.156962	0.682071	0.0094679	0.00920393	0.0283405	0.294204	0.298961	0.645685	0.0214944	0.00860255
0	1	0.215002	0.205778	0.00187343	0.0184078	0.205259	0.0691675	0.191773	0.0971556	0.0143474	0.00716841
0	1	0.191524	0.14385	0.00596311	0.011579	0.0278152	0.231378	0.13702	0.208366	0.0180476	0.00404504
0	1	0.132001	0.22764	0.0114638	0.00617999	0.014598	0.306828	0.103068	0.261022	0.0191911	0.0122335
0	1	0.073059	0.106093	0.00596311	0.00929428	0.0167509	0.0961025	0.0555184	0.12617	0.00863867	0.010324
0	1	0.355412	0.634091	0.00717198	0.0063723	0.0699054	0.244526	0.0999471	0.45928	0.0153364	0.00728504
0	1	0.167177	0.22373	0.0100114	0.010523	0.0237891	0.211921	0.147022	0.248667	0.0304904	0.0106517
0	1	0.167617	0.121352	0.00954908	0.0181433	0.0581059	0.121268	0.0390001	0.127	0.0143267	0.00488372
0	1	0.267298	0.0841534	0.0107986	0.0110623	0.0662005	0.270719	0.14641	0.186284	0.0205677	0.0144295
0	1	0.192333	0.443039	0.0417736	0.0085551	0.0728759	0.190675	0.116777	0.20581	0.00310683	0.0152495
0	1	0.159595	0.180517	0.00918398	0.00641633	0.0529991	0.112697	0.0576226	0.206754	0.00603667	0.00573138
0	1	0.211575	0.230275	0.0107986	0.00274356	0.0467446	0.275656	0.224698	0.265687	0.0162937	0.0113775
0	1	0.167774	0.281988	0.00954908	0.00553115	0.0337435	0.173595	0.0327299	0.293636	0.0129439	0.00734992
1	1	0.00235422	0.00127885	0.022603	0.00641633	0.00662009	0.00953568	0.0103606	0.00847351	0.0585289	0.0301853
1	1	0.00235422	0.00199017	0.0220188	0.00734552	0.00631447	0.00945722	0.00715693	0.00879096	0.0587167	0.0274614
1	1	0.282152	0.0789743	0.0110817	0.138926	0.0407282	0.301089	0.541081	0.286744	0.0840136	0.0275476
1	1	0.0258936	0.0172755	0.00529778	0.0151258	0.0375479	0.0106323	0.0436209	0.00687649	0.0106058	0.0560124
1	1	0.0390104	0.0874487	0.00354538	0.0704547	0.0610371	0.0302241	0.0594227	0.0377948	0.0272327	0.0156451
1	1	0.0201766	0.0116568	0.0095085	0.00581153	0.0344494	0.0169127	0.00602045	0.0103148	0.00768898	0.0194733
1	1	0.0302649	0.0213243	0.0109202	0.00796711	0.051152	0.015421	0.0051622	0.0180118	0.013317	0.00707877
1	1	0.241872	0.575276	0.00358599	0.0228777	0.197308	0.116589	0.273406	0.126322	0.0165593	0.0154028
1	1	0.0907413	0.152133	0.00408891	0.00581153	0.0527282	0.0508455	0.00990116	0.0524138	0.00542254	0.0132422
1	1	0.0227198	0.0297395	0.00533838	0.0206033	0.042781	0.0162956	0.00871372	0.0160778	0.0121826	0.00239533
1	1	0.0270193	0.0735176	0.00775611	0.0493753	0.0607528	0.0194059	0.053318	0.0344412	0.0181836	0.0144853
1	1	0.0397227	0.0122286	0.0143359	0.0185306	0.0499759	0.0256144	0.0560811	0.00382897	0.0129333	0.0416707
1	1	0.114175	0.0875065	0.00417012	0.0250975	0.122066	0.0538112	0.101567	0.0300549	0.0344416	0.0231647
1	1	0.146752	0.512077	0.00834024	0.0356411	0.206535	0.0760575	0.0760056	0.166045	0.0118548	0.01069
1	1	0.00874264	0.0186228	0.00537898	0.0084711	0.0169023	0.00825945	0.00678447	0.00382897	0.00815997	0.00812218
1	1	0.0571726	0.0926996	0.00600372	0.0166954	0.104149	0.0232691	0.0384052	0.0374495	0.00625814	0.0271918
1	1	0.0260093	0.0809558	0.00537898	0.0143226	0.0417146	0.0184528	0.0166151	0.0248688	0.00863867	0.0300533
1	1	0.0554637	0.138275	0.00533838	0.0140579	0.0903224	0.029147	0.0143501	0.0377784	0.00494385	0.0215273
1	1	0.126974	0.174135	0.010758	0.0117111	0.129905	0.0600492	0.0281194	0.0580547	0.0111106	0.0147369
1	1	0.0928202	0.0359745	0.00829963	0.00827472	0.0536399	0.0390266	0.00356034	0.0160794	0.0106058	0.0106458
1	1	0.0516362	0.063187	0.00417012	0.0111069	0.0790677	0.020081	0.00922417	0.0298503	0.00556401	0.0155518
1	1	0.0414468	0.0116611	0.00358599	0.00581153	0.0634808	0.023594	0.00979243	0.0110961	0.0199179	0.0122727
1	1	0.0899338	0.0507497	0.00838082	0.0284316	0.0605933	0.0670343	0.0636961	0.0310778	0.0167986	0.0202841
1	1	0.141247	0.0865994	0.00763432	0.00972064	0.0459101	0.10027	0.0266811	0.0504993	0.00738963	0.0172202
1	1	0.029925	0.0196775	0.013711	0.0482874	0.0804943	0.0146462	0.0348674	0.00378664	0.032593	0.0352203
1	1	0.259641	0.546392	0.00799135	0.0193773	0.0845314	0.14927	0.0500204	0.183002	0.00813382	0.0159098
1	1	0.171523	0.199863	0.00237712	0.0113102	0.0610283	0.0791128	0.0381002	0.0564733	0.00297676	0.0182964
1	1	0.245812	1.16378	0.00771551	0.0149163	0.0318569	0.227654	0.297942	0.470326	0.00419966	0.015278
1	1	0.223643	0.846877	0.00644173	0.00585557	0.0572567	0.112114	0.168786	0.268227	0.00839931	0.00624059
1	1	0.0816112	0.156488	0.00608477	0.00590712	0.0941974	0.0452289	0.0343857	0.0271544	0.00542254	0.0311609
1	1	0.0706633	0.115589	0.00475425	0.0642027	0.0817181	0.0394269	0.0157766	0.0168201	0.00792058	0.0253277
1	1	0.138223	0.184903	0.00471364	0.0102475	0.0733068	0.0580078	0.103608	0.0657182	0.00522359	0.0109062
1	1	0.12331	0.231295	0.00592251	0.0222497	0.113354	0.0590088	0.0945662	0.0686066	0.020228	0.0173578
1	1	0.0430446	0.0678326	0.0124292	0.0094843	0.0527003	0.0327159	0.0105057	0.00992401	0.00667158	0.0585535
1	1	0.026988	0.0669697	0.00354538	0.0165494	0.0468401	0.0200423	0.0159216	0.020763	0.00172773	0.0582317
1	1	0.0711596	0.0761145	0.00775611	0.0319328	0.0750719	0.0367702	0.143584	0.020662	0.0194838	0.0243881
1	1	0.0642325	0.033959	0.0056466	0.00903437	0.0679653	0.0266737	0.00737852	0.0191448	0.0162937	0.012668
1	1	0.0215223	0.00724932	0.0141816	0.00953992	0.0368708	0.0115757	0.00463021	0.00896849	0.0236834	0.0165842
1	1	0.0440502	0.073084	0.00468934	0.00799435	0.0934135	0.0309266	0.00594795	0.0302654	0.00890412	0.00523629
1	1	0.109643	0.0493096	0.00537898	0.0251045	0.0645265	0.0623521	0.169558	0.0294596	0.0106874	0.0130808
1	1	0.0608698	0.0763465	0.00533838	0.00608033	0.0406803	0.0254084	0.00156757	0.0263035	0.00887801	0.0127068
1	1	0.0615383	0.0385179	0.00941912	0.00575071	0.046525	0.0247189	0.0162393	0.0260409	0.00866804	0.00761511
1	1	0.0158053	0.0147863	0.0130945	0.0076259	0.0356911	0.0123113	0.00217206	0.00959201	0.00592739	0.0115577
1	1	0.137717	0.600988	0.0119262	0.0098826	0.162226	0.0578815	0.049394	0.145364	0.00271127	0.0343091
1	1	0.05515	0.0517521	0.00596311	0.0079503	0.0887533	0.0197279	0.00794268	0.0225831	0.00643223	0.00695726
1	1	0.109602	0.10246	0.00954908	0.0140422	0.138612	0.0435579	0.0435272	0.0611982	0.00839931	0.0313423
1	1	0.199308	0.889219	0.0058819	0.04934	0.199222	0.0807459	0.0505422	0.175203	0.00419966	0.0232973
1	1	0.0554899	0.00876198	0.0182705	0.00637751	0.0992214	0.0234733	0.0132137	0.0101438	0.025445	0.0219363
1	1	0.129528	0.195361	0.00958972	0.0429064	0.0918913	0.0618194	0.191014	0.0656866	0.0175024	0.0107674
1	1	0.148048	0.185578	0.00412952	0.00442353	0.0640652	0.0630831	0.0296823	0.0811968	0.00568804	0.00912181
1	1	0.0403532	0.0184867	0.00592251	0.00548713	0.0501628	0.0205725	0.00459396	0.00765794	0.00568804	0.00970803
1	1	0.0480929	0.0486191	0.00958972	0.0107015	0.0688721	0.022103	0.00662495	0.0129911	0.00938285	0.0200133
1	1	0.0091919	0.00810447	0.0100277	0.00213877	0.0143591	0.00578785	0.000640745	0.0091817	0.00715028	0.00721367
1	1	0.173532	0.236051	0.0118856	0.0292326	0.162027	0.0697144	0.191413	0.0607946	0.0165854	0.0214441
1	1	0.0906882	0.170108	0.00237712	0.0394371	0.0648895	0.0291851	0.0124642	0.0392143	0.01093	0.0111141
1	1	0.278068	0.22865	0.00821841	0.0251045	0.100111	0.17392	0.322146	0.106747	0.0241073	0.0144799
1	1	0.198028	0.109126	0.0119262	0.0131753	0.133152	0.0882736	0.114564	0.0236966	0.0190051	0.0122955
1	1	0.0922387	0.0497619	0.0178893	0.0103695	0.168691	0.0320409	0.0157581	0.0382506	0.0170379	0.0271896
1	1	0.104926	0.0164965	0.0103847	0.00492637	0.0773715	0.0462267	0.00580294	0.0198676	0.016692	0.021951
1	1	0.348701	0.537369	0.0142754	0.0539041	0.050665	0.340763	0.727788	0.344854	0.0721996	0.0306681
1	1	0.114014	0.104495	0.00592251	0.0227241	0.0762758	0.0417133	0.097144	0.0515787	0.00911737	0.0165068
1	1	0.132839	0.182098	0.00905417	0.00581153	0.133432	0.043833	0.0164536	0.0724487	0.0129202	0.00915152
1	1	0.0635668	0.124685	0.00475425	0.0409353	0.0504143	0.0244579	0.144443	0.0446729	0.015974	0.0135363
1	1	0.143224	0.447615	0.00596311	0.0140969	0.150626	0.0811613	0.0400112	0.12383	0.00680724	0.033492
1	1	0.178471	0.204304	0.00942728	0.0195282	0.107605	0.0936316	0.0237384	0.075329	0.00831662	0.0163459
1	1	0.153853	0.252314	0.00650664	0.032155	0.135993	0.078365	0.0171669	0.0549444	0.0085358	0.0281459
1	1	0.0285878	0.0466722	0.010052	0.0141121	0.031365	0.0253011	0.0201945	0.0146727	0.00304772	0.00657259
1	1	0.0313472	0.021601	0.0119262	0.0100891	0.0483232	0.0191036	0.00195848	0.0225831	0.0186362	0.0156029
1	1	0.198196	0.318929	0.00421073	0.013409	0.0521033	0.1209	0.271639	0.14811	0.00839931	0.00873366
1	1	0.125551	0.163944	0.00888375	0.0167559	0.163349	0.0816931	0.0460152	0.0632419	0.00494385	0.0168563
1	1	0.127464	0.123826	0.00475425	0.0139901	0.115075	0.0543724	0.0245508	0.0493272	0.013861	0.018204
1	1	0.0289193	0.0234506	0.0277384	0.0109742	0.0623528	0.0184228	0.0111102	0.0129911	0.0207089	0.046838
1	1	0.167341	0.0889911	0.00350478	0.0398375	0.131188	0.0726743	0.43696	0.0216466	0.0614673	0.0358161
1	1	0.171044	0.263918	0.00829963	0.0769839	0.161144	0.0904021	0.197785	0.0846691	0.00914351	0.0165692
1	1	0.115645	0.18083	0.0118856	0.0103953	0.0930497	0.0517088	0.0449851	0.0348123	0.0081545	0.0107378
1	1	0.185138	0.813716	0.0114835	0.0144036	0.219118	0.0552414	0.0561042	0.247453	0.0112553	0.0193514
1	1	0.123099	0.235465	0.00892437	0.00823069	0.0926246	0.0680791	0.0368262	0.0755142	0.0165179	0.0144838
1	1	0.129217	0.107333	0.00475425	0.0305952	0.154623	0.0683612	0.0553489	0.0376254	0.0237477	0.0263122
1	1	0.134601	0.212771	0.0106361	0.00826429	0.128238	0.0665055	0.0185018	0.0583753	0.00679561	0.0469472
1	1	0.209184	0.396105	0.00233652	0.0221101	0.119469	0.0931509	0.230152	0.11009	0.0116222	0.00994667
1	1	0.199881	0.344778	0.0125103	0.0498521	0.156489	0.0842265	0.289671	0.0762927	0.0173034	0.0817501
1	1	0.123851	0.0736351	0.00471364	0.0689109	0.118335	0.0656045	0.296804	0.0317257	0.0733864	0.0126142
1	1	0.248345	0.934102	0.00650664	0.0260338	0.113179	0.133724	0.131174	0.358793	0.00616673	0.0196785
1	1	0.0252222	0.0351194	0.00896495	0.0503852	0.0452137	0.0223379	0.0246138	0.0149056	0.00765512	0.0187263
1	1	0.224604	0.475233	0.0058413	0.0163353	0.0618573	0.12958	0.210256	0.157662	0.0159304	0.0102189
1	1	0.221743	0.460256	0.0121683	0.0144107	0.255501	0.133062	0.0681904	0.15405	0.0130777	0.0348596
1	1	0.0316638	0.00426795	0.0307902	0.00921504	0.0487298	0.0237331	0.00338367	0.0118777	0.0116154	0.0569547
1	1	0.019508	0.0193671	0.00661215	0.0550631	0.050715	0.0210329	0.021343	0.0179923	0.0187537	0.0166505
1	1	0.349699	0.590558	0.010052	0.0667752	0.0414341	0.276877	0.695796	0.327249	0.0202813	0.024505
1	1	0.0806784	0.0162089	0.00709077	0.0293253	0.0936214	0.0384179	0.03084	0.0191253	0.0096222	0.016713
1	1	0.0830383	0.0553054	0.00829963	0.00641633	0.0841909	0.0344501	0.00694466	0.00800955	0.0162676	0.0200707
1	1	0.161037	0.226924	0.00120071	0.0122279	0.0782034	0.0891745	0.0607036	0.0625104	0.00940366	0.0127509
1	1	0.109076	0.0173407	0.0113015	0.0171437	0.107264	0.039232	0.0118684	0.0168396	0.0348234	0.0159683
1	1	0.0319477	0.0298525	0.00717198	0.0113427	0.0657836	0.0169719	0.00965531	0.0175169	0.0121203	0.017831
1	1	0.151726	0.0845366	0.00479485	0.0429405	0.0935856	0.0911277	0.187508	0.0580738	0.0166971	0.0172538
1	1	0.0282507	0.00668182	0.0171994	0.00525194	0.035487	0.0096718	0.00131774	0.0095724	0.0170379	0.0108162
1	1	0.138005	0.13406	0.00870533	0.0134375	0.157778	0.0598841	0.113946	0.0451857	0.0339367	0.0160771
1	1	0.0351172	0.0398988	0.00783733	0.0094843	0.0467784	0.0200399	0.00395321	0.0179923	0.0155758	0.027293
1	1	0.0949107	0.0749979	0.00502288	0.00919752	0.09749	0.048198	0.0132123	0.0362221	0.0107293	0.0265311
1	1	0.0776864	0.225366	0.00241773	0.0417677	0.119323	0.0525062	0.0215795	0.0427568	0.0126251	0.0253832
1	1	0.266663	0.373754	0.0100926	0.0232462	0.171404	0.117638	0.256441	0.120497	0.0181956	0.00881485
1	1	0.174345	0.197189	0.00871344	0.0270764	0.177833	0.0658357	0.0688695	0.10715	0.00616673	0.020648
1	1	0.143279	0.566315	0.0058819	0.00334835	0.0756409	0.0551959	0.0291004	0.217528	0.00619289	0.0134343
1	1	0.279161	0.769284	0.00802535	0.017671	0.0711577	0.165408	0.248721	0.383958	0.00911737	0.0158845
1	1	0.148326	0.358933	0.010255	0.0125523	0.177169	0.0811107	0.0310654	0.0884043	0.00989844	0.0186261
1	1	0.0887818	0.0331723	0.0101332	0.0224237	0.147763	0.051476	0.0835397	0.0224707	0.0477666	0.0166881
1	1	0.0702923	0.0545238	0.00596311	0.0719399	0.117278	0.033891	0.017042	0.0148943	0.0288927	0.0142698
1	1	0.0284458	0.0176273	0.0135786	0.00617999	0.0272473	0.00956449	0.00633886	0.00382897	0.00290905	0.0349378
1	1	0.0763379	0.0526072	0.00954908	0.007263	0.0790796	0.0374671	0.00986492	0.0233254	0.0110747	0.0167102
1	1	0.0141253	0.00454785	0.0155445	0.00773676	0.0267806	0.00969199	0.00327622	0.0107446	0.0190699	0.00366448
1	1	0.212545	0.273131	0.00829963	0.0063723	0.044927	0.115498	0.0450989	0.196937	0.00321611	0.0144027
1	1	0.0700346	0.121388	0.00775611	0.0267382	0.113946	0.0244178	0.0189897	0.0274621	0.0114533	0.0193894
1	1	0.0692809	0.521533	0.00658785	0.0252811	0.0852677	0.0403881	0.0656866	0.081919	0.00247192	0.061043
1	1	0.328939	0.619451	0.00592251	0.0288549	0.0784534	0.150086	0.422883	0.236055	0.0173154	0.0226827
1	1	0.175833	0.290423	0.00475425	0.0139466	0.117353	0.0779562	0.0578708	0.0996293	0.00494385	0.0177864
1	1	0.125278	0.0582977	0.0101332	0.0186222	0.126333	0.0456365	0.0177351	0.0269004	0.00717644	0.0166259
1	1	0.0352738	0.0449264	0.00658785	0.0548094	0.0511962	0.0270353	0.0189038	0.00955287	0.011575	0.0444261
1	1	0.0376647	0.0207187	0.00954908	0.00883549	0.0638792	0.0187759	0.00918792	0.0118581	0.00815997	0.0105296
1	1	0.162071	0.208614	0.0117232	0.0165946	0.0951363	0.0760713	0.0283226	0.0588551	0.00887801	0.0189953
1	1	0.154923	0.923576	0.00654725	0.0153399	0.226201	0.0682152	0.0746228	0.3275	0.00172773	0.00825942
1	1	0.209546	0.184045	0.0112609	0.0153586	0.057413	0.142682	0.270487	0.0619146	0.0205208	0.00881154
1	1	0.0141253	0.00952713	0.00752895	0.0244117	0.033626	0.0200512	0.0517041	0.00535273	0.00938285	0.0962892
1	1	0.0799295	0.0429615	0.00954908	0.0375919	0.109785	0.043442	0.0480632	0.0244714	0.00592739	0.0168861
1	1	0.0941316	0.126732	0.00606862	0.0248106	0.0951054	0.0388898	0.0934005	0.024478	0.0109324	0.0285714
1	1	0.0600583	0.0482032	0.0118997	0.00859914	0.0586965	0.0201882	0.0455657	0.0453773	0.0173513	0.018727
1	1	0.056418	0.0184435	0.00823171	0.00690352	0.0657284	0.0313035	0.0106329	0.0130107	0.0096222	0.00614923
1	1	0.119315	0.313928	0.00350478	0.0303113	0.131001	0.0619809	0.216157	0.0645411	0.00345547	0.0201464
1	1	0.19598	0.350267	0.00650664	0.0171208	0.127628	0.0887939	0.119487	0.110289	0.0128383	0.0141924
1	1	0.19924	0.25088	0.00648234	0.00766993	0.147171	0.0667226	0.0141767	0.0710838	0.0039603	0.0212638
1	1	0.0171538	0.0172079	0.0142627	0.0199418	0.0369141	0.0139995	0.0052347	0.0161169	0.012599	0.0209499
1	1	0.0373332	0.0362918	0.0105222	0.0167858	0.0343708	0.0232611	0.0494479	0.0176211	0.0199886	0.0146433
1	1	0.089452	0.0651574	0.00718005	0.0150154	0.0906453	0.0317952	0.018975	0.0283054	0.00667158	0.0137526
1	1	0.107841	0.0227668	0.0221082	0.00462512	0.121842	0.0366328	0.00726569	0.0210398	0.0312907	0.0167775
1	1	0.104175	0.148139	0.0112934	0.0183638	0.111343	0.0533692	0.0237048	0.0734503	0.00691093	0.016467
1	1	0.194659	0.366275	0.00350478	0.0591506	0.159469	0.110795	0.286643	0.110937	0.0234822	0.0147988
1	1	0.0117683	0.019478	0.00358599	0.0195733	0.0304481	0.0093187	0.0224348	0.0134399	0.00863867	0.0177766
1	1	0.0686001	0.0294453	0.0118044	0.0150701	0.0606272	0.0344813	0.00532873	0.0217821	0.00809792	0.0124857
1	1	0.00971659	0.00483546	0.0148875	0.00965711	0.0109467	0.00518898	0.00192223	0.0156674	0.00710217	0.0112894
1	1	0.126756	0.914282	0.00775611	0.0570636	0.214214	0.0477672	0.0699489	0.171455	0.00765512	0.0188805
1	1	0.0741361	0.246949	0.00836459	0.0134814	0.121012	0.0425066	0.0363284	0.0788455	0.00643223	0.0872586
1	1	0.139619	0.163295	0.00479485	0.0166674	0.0648667	0.0932535	0.11542	0.0709806	0.0170379	0.0133221
1	1	0.265949	0.686063	0.0143846	0.0318452	0.124252	0.141568	0.35331	0.177231	0.0210244	0.0162901
1	1	0.0523504	0.0382446	0.00654725	0.00702111	0.0778706	0.0261839	0.00587544	0.0195356	0.00640609	0.0263076
1	1	0.134297	0.0723764	0.010758	0.0149456	0.0785408	0.0737559	0.0413806	0.0624162	0.00789447	0.0171446
1	1	0.158764	0.305731	0.00954908	0.0261444	0.129723	0.0789597	0.242039	0.0979949	0.00749519	0.0106487
1	1	0.308734	0.4559	0.00771551	0.0165494	0.152472	0.158475	0.411912	0.1883	0.0278178	0.0155295
1	1	0.0729779	0.138284	0.00829963	0.0323597	0.144525	0.040716	0.0434933	0.045401	0.0120528	0.0305406
1	1	0.0706265	0.0574844	0.0108229	0.0323785	0.0563119	0.0372207	0.0610856	0.0363165	0.0123031	0.0172962
1	1	0.0783579	0.0918747	0.00417012	0.0279028	0.0892376	0.0306765	0.155396	0.0325267	0.0328928	0.0097012
1	1	0.158666	0.677994	0.00525715	0.0583778	0.12364	0.100764	0.165019	0.190563	0.00789447	0.013312
1	1	0.130887	0.449275	0.00646602	0.00915988	0.125752	0.0453591	0.0216439	0.0926243	0.00467836	0.0308332
1	1	0.0477614	0.0727626	0.00892437	0.0199272	0.0636325	0.0323462	0.0343246	0.0191253	0.0170041	0.0471462
1	1	0.0924804	0.0319942	0.00892437	0.0096355	0.0827265	0.0358066	0.0086641	0.00994357	0.0170119	0.0295146
1	1	0.0692897	0.068848	0.00237712	0.0132451	0.0683723	0.0327395	0.138144	0.0243185	0.0184932	0.0220436
1	1	0.115019	0.0688358	0.00537898	0.0378144	0.103466	0.0602973	0.161692	0.0282874	0.0150447	0.0384374
1	1	0.0279135	0.00828209	0.022603	0.00818665	0.0465606	0.0210139	0.00336652	0.0187346	0.0148664	0.00867726
1	1	0.128489	0.221291	0.00771551	0.016181	0.171117	0.0692322	0.0160197	0.0699371	0.0101271	0.0338712
1	1	0.0867662	0.0987167	0.0080255	0.0356226	0.109527	0.0270042	0.032726	0.0331518	0.0172773	0.0245057
1	1	0.149659	0.0147863	0.0173053	0.0174786	0.0984832	0.0736146	0.0188845	0.0126737	0.0414394	0.0125727
1	1	0.176989	0.242875	0.00596311	0.0129207	0.118848	0.0750893	0.0138906	0.0795991	0.00619289	0.0122271
1	1	0.0319506	0.0180553	0.00875394	0.00883549	0.049875	0.0198663	0.00463021	0.00650534	0.0207589	0.0863382
1	1	0.035979	0.0126523	0.0341839	0.00873934	0.0431316	0.0218775	0.0059842	0.0107251	0.0157889	0.0219939
1	1	0.186036	0.705127	0.00829963	0.0348798	0.176561	0.0944765	0.15314	0.203925	0.00890412	0.0128054
1	1	0.223029	0.103427	0.0189196	0.0263212	0.142062	0.0653257	0.0395424	0.0309378	0.0328269	0.0166563
1	1	0.320304	0.444098	0.0243959	0.0851536	0.308135	0.130732	0.371004	0.215782	0.0333318	0.0263823
1	1	0.0221937	0.029285	0.0095085	0.0551795	0.0403045	0.0161153	0.0408861	0.0149447	0.0214508	0.00582143
1	1	0.139766	0.0920979	0.00351883	0.0193497	0.0875813	0.0794078	0.182585	0.0558083	0.0170119	0.0127907
1	1	0.0137882	0.011997	0.00592251	0.00738956	0.018178	0.00769179	0.00391696	0.0149252	0.00741577	0.0170454
1	1	0.0221937	0.00711325	0.00602325	0.0088795	0.0363281	0.0115255	0.0111102	0.00443133	0.00369482	0.020023
1	1	0.0295963	0.0412414	0.00417012	0.00976469	0.0278402	0.0213087	0.00398947	0.0149056	0.00789447	0.0241364
1	1	0.046903	0.0383807	0.0170577	0.0171982	0.109258	0.0456611	0.0126454	0.0216291	0.0143822	0.0805619
1	1	0.0195052	0.0130837	0.00412952	0.00516272	0.0185846	0.00869159	0.00455771	0.00971077	0.00765512	0.0148642
1	1	0.0258964	0.00554679	0.0124374	0.00758189	0.0218933	0.0154909	0.00463021	0.00535273	0.0234702	0.0115657
1	1	0.283985	0.226481	0.0113827	0.00984985	0.291434	0.106282	0.024845	0.0810529	0.0170641	0.0184657
1	1	0.077948	0.0641091	0.00233652	0.0107443	0.0838219	0.031596	0.0298841	0.0286228	0.00731303	0.0247777
1	1	0.0331072	0.0255845	0.00479485	0.0335189	0.0490128	0.0194059	0.0349758	0.0176211	0.0254373	0.00877032
1	1	0.0427131	0.00341281	0.0080644	0.00613594	0.0441454	0.0231716	0.00466646	0.0145866	0.00715028	0.010611
1	1	0.161942	0.187685	0.00775611	0.00738956	0.171957	0.0571241	0.0125004	0.0730748	0.0135825	0.0169841
1	1	0.061874	0.0992967	0.00896495	0.0201781	0.0713466	0.0264787	0.0346251	0.0294792	0.0121203	0.0209241
1	1	0.146676	0.297528	0.00488397	0.0510968	0.114043	0.0804368	0.141968	0.0631355	0.0132208	0.0255348
1	1	0.122004	0.139504	0.00759446	0.0058851	0.112148	0.0623593	0.0238772	0.0443652	0.00717644	0.0218324
1	1	0.21411	0.386536	0.00892437	0.0184078	0.130359	0.102766	0.0588371	0.101389	0.00911737	0.018064
1	1	0.0584044	0.0301773	0.0171	0.00702111	0.117973	0.0275355	0.00886277	0.0279554	0.0118548	0.0265311
1	1	0.111646	0.211599	0.00417012	0.0158566	0.200404	0.0483453	0.050074	0.068872	0.0111106	0.0149849
1	1	0.117338	0.0550211	0.00723689	0.0594174	0.13715	0.0434408	0.215195	0.0168201	0.0549726	0.0462677
1	1	0.10345	0.204639	0.00471364	0.0617829	0.0971764	0.0496503	0.155501	0.0418793	0.0117882	0.0132638
1	1	0.0211851	0.0149158	0.00965063	0.0562873	0.0270379	0.0134202	0.025983	0.0156674	0.0347589	0.00914914
1	1	0.0463812	0.0694122	0.00887569	0.0245694	0.0732201	0.0295694	0.208382	0.0261554	0.0293235	0.0113509
1	1	0.176772	0.260138	0.00533838	0.0135695	0.0586214	0.105769	0.21998	0.106139	0.00667158	0.0124252
1	1	0.274086	0.218144	0.00323709	0.0118594	0.115716	0.129014	0.0867288	0.102426	0.0101401	0.0181565
1	1	0.0367961	0.0251685	0.00915162	0.0144107	0.0688219	0.0258002	0.0122707	0.0107055	0.00549328	0.0148082
1	1	0.0810492	0.227765	0.0101332	0.0288653	0.149402	0.0187759	0.0686674	0.0412785	0.00717644	0.0236128
1	1	0.136423	0.209558	0.0101738	0.0112987	0.116092	0.0638862	0.00979243	0.0225636	0.00962875	0.0315355
1	1	0.105619	0.0690951	0.00829963	0.0134375	0.13107	0.045235	0.0150042	0.0340309	0.0145922	0.014242
1	1	0.107951	0.365093	0.00775611	0.0199858	0.133476	0.0395862	0.0293757	0.124294	0.00667158	0.0177241
1	1	0.148082	0.199363	0.00829963	0.0113645	0.133514	0.0689594	0.0139148	0.0536496	0.0199886	0.0186241
1	1	0.12821	0.126045	0.00475425	0.0118062	0.0600583	0.057604	0.117818	0.0677688	0.00894874	0.0146975
1	1	0.215091	0.464875	0.00354538	0.0134206	0.138992	0.118031	0.0433211	0.0983224	0.00518319	0.0289277
1	1	0.242978	0.486934	0.00763432	0.013113	0.0439083	0.153429	0.181912	0.20351	0.00616673	0.0123871
1	1	0.0480563	0.0187667	0.0196628	0.0112987	0.0574949	0.0155981	0.00974031	0.0210398	0.00813382	0.00825044
1	1	0.227235	0.697256	0.00639262	0.0113427	0.196354	0.0860681	0.0415067	0.208844	0.00643223	0.0080187
1	1	0.306552	0.816685	0.0094679	0.0253161	0.0559493	0.320248	0.359691	0.439198	0.0162937	0.024551
1	1	0.139607	0.488413	0.00713137	0.0464206	0.196937	0.0601674	0.422589	0.121999	0.0212376	0.0228143
1	1	0.142726	0.122581	0.00590923	0.0134748	0.141049	0.0498962	0.0353858	0.0592316	0.0226607	0.00782163
1	1	0.143906	0.604145	0.00834024	0.081147	0.256233	0.0755729	0.0485126	0.135239	0.0114788	0.025729
1	1	0.0552988	0.0152714	0.02597	0.00730149	0.0948877	0.0280185	0.00466782	0.00961097	0.0251717	0.0178295
1	1	0.181906	0.267894	0.0130945	0.0101112	0.189618	0.0800015	0.0258056	0.0873841	0.00667158	0.0119336
1	1	0.228671	0.194989	0.0148469	0.0303548	0.0757529	0.197798	0.208599	0.205794	0.0347701	0.0114508
1	1	0.0548184	0.0324178	0.00934763	0.00668557	0.0754626	0.0218775	0.00530721	0.0148866	0.0141212	0.00435538
1	1	0.146734	0.268938	0.00541959	0.0373028	0.169271	0.0680205	0.119291	0.0675045	0.015097	0.0121628
1	1	0.222307	0.367405	0.00175239	0.0211514	0.129585	0.104552	0.0841904	0.100414	0.0158151	0.0121994
1	1	0.0931546	0.112606	0.00709077	0.0165494	0.0999551	0.0311962	0.0226961	0.0325462	0.0204935	0.0134699
1	1	0.267625	0.137473	0.0119262	0.0137618	0.0732325	0.166542	0.0557887	0.121482	0.00592739	0.0154884
1	1	0.171608	0.28901	0.00475425	0.043422	0.215276	0.0763365	0.131495	0.0853773	0.036545	0.0150029
1	1	0.0872311	0.0402875	0.0119262	0.0152518	0.123415	0.0357103	0.0176263	0.032219	0.0170641	0.0107112
1	1	0.112994	0.0207228	0.02369	0.0103695	0.0340215	0.0486726	0.0506335	0.0271935	0.0204673	0.0109646
1	1	0.135428	0.237841	0.00605231	0.0085551	0.0881082	0.0438545	0.0218682	0.0551455	0.00592739	0.0115281
1	1	0.204286	0.390803	0.00422323	0.0284666	0.156436	0.109153	0.0463573	0.117892	0.00643223	0.0277071
1	1	0.14002	0.403551	0.00175239	0.00362874	0.0772649	0.0759382	0.0237503	0.124798	0.00887801	0.0234289
1	1	0.103583	0.260599	0.00233652	0.00766993	0.0651522	0.0437239	0.0052347	0.0875387	0.00369482	0.0107478
1	1	0.175549	0.372725	0.00408891	0.018388	0.173511	0.0865449	0.0209105	0.100724	0.00400188	0.0615363
1	1	0.0295907	0.0298679	0.00685553	0.00922708	0.0607448	0.015231	0.0105378	0.0139548	0.0133487	0.0332519
1	1	0.0842681	0.0925115	0.00475425	0.0709777	0.130945	0.0465358	0.0326586	0.0260213	0.00887801	0.0140783
1	1	0.300183	0.494798	0.00974367	0.0171982	0.0727669	0.177651	0.175657	0.226907	0.00743969	0.0261855
1	1	0.220053	0.29842	0.0058819	0.0211369	0.0383971	0.293127	0.56663	0.412071	0.043485	0.0186028
1	1	0.0699262	0.028649	0.00848157	0.0140422	0.105692	0.0361713	0.0107964	0.0156871	0.0177745	0.0235826
1	1	0.206378	0.48388	0.00646602	0.0289531	0.0375202	0.170842	0.389453	0.202174	0.0113499	0.0136847
1	1	0.187073	0.24742	0.00767488	0.0213466	0.0834506	0.0920853	0.199294	0.0814306	0.0152841	0.0150612
1	1	0.295558	0.239048	0.00233652	0.0248665	0.0327703	0.245323	0.440648	0.12143	0.0174808	0.0144846
1	1	0.0588554	0.0683924	0.00834024	0.016225	0.116836	0.0257177	0.00263547	0.0357615	0.0133432	0.0235614
1	1	0.0712952	0.0165252	0.00775611	0.0124376	0.0888342	0.0214466	0.00199474	0.0141437	0.0139427	0.00864359
1	1	0.0174881	0.00270149	0.0135974	0.010045	0.031034	0.00991211	0.0112552	0.0149252	0.0143748	0.00977044
1	1	0.171065	0.114076	0.00959032	0.0138059	0.14705	0.0903352	0.0222565	0.0407819	0.0226061	0.0167091
1	1	0.111559	0.0439429	0.0149687	0.0166157	0.177565	0.0316266	0.0214855	0.0371371	0.0232286	0.0174423
1	1	0.138383	0.133799	0.00467304	0.0110183	0.118711	0.0648953	0.0806854	0.0566139	0.0150709	0.0104069
1	1	0.0437217	0.01266	0.0107173	0.00427755	0.0369141	0.0198064	0.00617933	0.0168592	0.00844859	0.0281831
1	1	0.0578441	0.044215	0.0159753	0.014735	0.076989	0.0303575	0.0183033	0.0313545	0.0175102	0.0142106
1	1	0.186359	0.195947	0.00838082	0.0138059	0.207272	0.0699137	0.0249348	0.0596223	0.0176871	0.0350653
1	1	0.0416989	0.0968712	0.0112609	0.010045	0.0593735	0.0287621	0.00783393	0.023345	0.00643223	0.0540985
1	1	0.0413646	0.0349327	0.0140842	0.0085551	0.0965088	0.0229056	0.00965067	0.0170317	0.0179856	0.0280946
1	1	0.144894	0.160665	0.0070978	0.0461331	0.13532	0.0649418	0.159998	0.0562233	0.0342737	0.0282589
1	1	0.144137	0.44929	0.00479485	0.00669671	0.174732	0.0411089	0.0207319	0.113825	0.0113761	0.0102566
1	1	0.131213	0.143381	0.00987864	0.0904604	0.175723	0.0577656	0.2409	0.0439018	0.0617719	0.0124422
1	1	0.256297	0.60926	0.00354538	0.00883549	0.0563068	0.183869	0.117709	0.332942	0.00223257	0.00940916
1	1	0.212911	0.240508	0.00884318	0.0135624	0.136668	0.0829473	0.0102209	0.0462716	0.00884212	0.0242183
1	1	0.0763719	0.081329	0.00292065	0.0800446	0.108066	0.0392914	0.249762	0.0225831	0.0710128	0.0177589
1	1	0.195361	0.0845146	0.0143033	0.0112987	0.144342	0.0803101	0.0146039	0.0443848	0.0111367	0.0170552
1	1	0.308053	0.514372	0.0094679	0.014691	0.105645	0.154825	0.0512065	0.231771	0.0113499	0.0141402
1	1	0.124148	0.0946147	0.0121209	0.011601	0.174437	0.055497	0.00907919	0.0344118	0.0107766	0.0511372
1	1	0.0770066	0.180049	0.00713137	0.023939	0.223555	0.0352325	0.0334062	0.0719103	0.0148316	0.0105904
1	1	0.0860891	0.04308	0.0137192	0.0107379	0.137284	0.0435382	0.0153534	0.0172108	0.0212376	0.0904642
1	1	0.191249	0.279487	0.00529778	0.0342569	0.0716678	0.134807	0.235629	0.142744	0.0199821	0.0194202
1	1	0.139565	0.0704594	0.00300186	0.00673551	0.0653574	0.0401336	0.0130646	0.037194	0.0113761	0.0109745
1	1	0.0968564	0.275624	0.00900559	0.0341845	0.179481	0.0452956	0.114665	0.0590656	0.0241088	0.0341238
1	1	0.131405	0.265516	0.0106361	0.0112987	0.216623	0.0632145	0.0405358	0.0850952	0.0106106	0.0205091
1	1	0.206522	0.17344	0.00596311	0.00581153	0.0427465	0.11774	0.0204431	0.131416	0.00867678	0.0145006
1	1	0.428024	0.915649	0.00778848	0.0636201	0.0321054	0.372247	0.872063	0.563406	0.0219557	0.0266168
1	1	0.0460731	0.033228	0.0126322	0.0159006	0.0779412	0.0215245	0.0302355	0.0204255	0.00568804	0.0144111
1	1	0.191155	0.305388	0.00715567	0.0207266	0.16084	0.0556021	0.0195499	0.062613	0.00986156	0.02327
1	1	0.173773	0.856028	0.00775611	0.0129269	0.0437116	0.196206	0.128969	0.465448	0.00782921	0.0123909
1	1	0.140906	0.227301	0.0130945	0.0567571	0.0927768	0.0688227	0.231726	0.0630971	0.0173385	0.0196111
1	1	0.0188337	0.0530309	0.00533838	0.0799373	0.046564	0.0170105	0.0170944	0.0187737	0.0164265	0.015163
1	1	0.0578357	0.0668259	0.00775611	0.0228216	0.0785587	0.0349664	0.0143239	0.0240677	0.00691093	0.0628913
1	1	0.18248	0.316767	0.00412952	0.00395314	0.0400418	0.179617	0.0174127	0.147981	0.00432044	0.0111567
1	1	0.0279107	0.00881579	0.0219782	0.00851109	0.0773442	0.0191602	0.00959727	0.0210398	0.0232014	0.0136061
1	1	0.214591	0.637657	0.00829963	0.0195214	0.14107	0.0708512	0.0208752	0.128031	0.00592739	0.0154245
1	1	0.141018	0.269846	0.00533838	0.0191604	0.086959	0.0539756	0.0159051	0.0569265	0.0145922	0.0185102
1	1	0.0824993	0.22473	0.00654725	0.0470896	0.104161	0.0384383	0.0284583	0.0347927	0.00342283	0.0400077
1	1	0.17561	0.395787	0.00888375	0.0182018	0.164204	0.084024	0.039556	0.152853	0.00839931	0.021886
1	1	0.0672609	0.101393	0.00296125	0.00706514	0.0610641	0.0347584	0.00610678	0.0246685	0.00653559	0.0146634
1	1	0.0530545	0.0474918	0.00837426	0.0256572	0.0533597	0.0283127	0.01159	0.0175733	0.00743656	0.00906506
1	1	0.184491	0.146216	0.00955717	0.0373663	0.099394	0.0999819	0.344638	0.0369622	0.0118435	0.039222
1	1	0.276785	0.587704	0.0107173	0.0180394	0.137201	0.127244	0.208537	0.188678	0.0122571	0.0158137
1	1	0.304177	0.648666	0.00727732	0.02875	0.173242	0.105767	0.119681	0.24694	0.0279169	0.00899193
1	1	0.0860919	0.168804	0.00915959	0.0103695	0.117861	0.0486885	0.00979243	0.0300851	0.00813382	0.0436551
1	1	0.338862	0.602923	0.0104496	0.0405569	0.0906879	0.196742	0.374949	0.234998	0.0167725	0.018711
1	1	0.0819944	0.0816045	0.0113015	0.0198022	0.0940134	0.0303828	0.0446957	0.0202779	0.0140523	0.0267576
1	1	0.149944	0.119026	0.0105159	0.0079503	0.132128	0.0526011	0.00865593	0.0447167	0.00148838	0.00618588
1	1	0.0944442	0.414312	0.00485152	0.00460195	0.0604691	0.0612169	0.025037	0.0891407	0.00538992	0.0193854
1	1	0.148647	0.133692	0.00642545	0.0177422	0.087025	0.0574188	0.0258712	0.0432126	0.00643223	0.00624227
1	1	0.324043	0.180094	0.00834024	0.0162691	0.201746	0.158691	0.074387	0.118807	0.018287	0.0146099
1	1	0.109557	0.301632	0.00529778	0.0102656	0.112225	0.0379937	0.0609858	0.0665576	0.00603014	0.00999616
1	1	0.162877	0.255757	0.0100926	0.00893821	0.267336	0.0712819	0.0108038	0.0677112	0.0229273	0.0298891
1	1	0.181052	0.141689	0.00829963	0.0128327	0.148201	0.0920479	0.0105419	0.0448448	0.00914351	0.0222642
1	1	0.197443	0.286232	0.00677528	0.0149598	0.111644	0.143915	0.074276	0.184117	0.012599	0.00958626
1	1	0.106603	0.244565	0.00713137	0.00669671	0.0880834	0.0509242	0.0130324	0.0531757	0.00592739	0.0344063
1	1	0.136537	0.133281	0.00287674	0.00818029	0.12617	0.0541614	0.0591061	0.0510332	0.0106058	0.0125446
1	1	0.101928	0.032138	0.0121533	0.00386914	0.106085	0.0369559	0.0100073	0.0202584	0.0145399	0.0117786
1	1	0.136235	0.0806923	0.01952	0.0125523	0.104098	0.0579097	0.0144952	0.0458184	0.0125728	0.0147898
1	1	0.285366	0.707688	0.0114311	0.0301769	0.148323	0.151972	0.153952	0.246136	0.0133432	0.0221504
1	1	0.251216	0.586823	0.00705016	0.0237547	0.187954	0.122738	0.233301	0.128361	0.0108712	0.0179668
1	1	0.135904	0.0907886	0.00529778	0.00908978	0.0851857	0.0502804	0.00705276	0.0351639	0.0047045	0.017612
1	1	0.0322877	0.0261598	0.00654725	0.0171507	0.0506015	0.0124204	0.022924	0.02145	0.0131038	0.00806485
1	1	0.139271	0.067824	0.0151632	0.00888594	0.0948777	0.0479824	0.00918792	0.0156674	0.025718	0.00962488
1	1	0.222548	0.253995	0.00790371	0.0528337	0.187115	0.0824094	0.0560162	0.06491	0.00911737	0.0203603
1	1	0.225803	0.421027	0.00896495	0.00730149	0.0834542	0.213535	0.161102	0.239531	0.0108712	0.0143759
1	1	0.107392	0.0916333	0.00765868	0.0122279	0.06902	0.0492661	0.0051622	0.0289799	0.00443901	0.016427
1	1	0.0689064	0.0308482	0.00296125	0.00488234	0.036507	0.0231232	0.0058392	0.00572389	0.0056619	0.0165754
1	1	0.0675953	0.0683979	0.00175239	0.00944029	0.0490923	0.0226027	0.00543049	0.033141	0.00598857	0.0117509
1	1	0.205151	0.403158	0.00642545	0.0104135	0.0871274	0.0961408	0.0689375	0.137251	0.00646486	0.0215504
1	1	0.150903	0.0466367	0.00750457	0.0173572	0.111768	0.055504	0.0240561	0.0336402	0.00710217	0.00999719
1	1	0.165962	0.351449	0.0058819	0.0187803	0.118818	0.0665271	0.0269035	0.1153	0.00619289	0.0174461
1	1	0.307312	0.493283	0.00523287	0.011243	0.130692	0.144372	0.149312	0.165386	0.0207328	0.0228486
1	1	0.21561	0.953566	0.0094679	0.0178818	0.214114	0.083754	0.0707314	0.21872	0.00568804	0.0262831
1	1	0.18194	0.377699	0.00998563	0.0108335	0.115821	0.0702222	0.0348511	0.110382	0.00457561	0.00925655
1	1	0.198027	0.667414	0.0119668	0.0153978	0.0126289	0.338746	0.375752	0.6357	0.00887801	0.0157246
1	1	0.0816161	0.162955	0.0167535	0.0132714	0.107764	0.0524462	0.0107904	0.0372673	0.00888348	0.0670521
1	1	0.220184	0.266026	0.0101738	0.0181274	0.134784	0.0831615	0.142892	0.0873579	0.0241883	0.0162774
1	1	0.127391	0.208415	0.0113178	0.0135654	0.147839	0.0397327	0.0163086	0.065309	0.0108451	0.011918
1	1	0.0940857	0.113267	0.00767488	0.0471212	0.0947728	0.0456475	0.226282	0.0434949	0.0308076	0.016083
1	1	0.109809	0.0901386	0.0136787	0.0088795	0.0973494	0.0526593	0.0132499	0.0272732	0.0217424	0.019832
1	1	0.260251	0.288123	0.00884318	0.00915988	0.0798665	0.162644	0.225248	0.118208	0.0128383	0.0133883
1	1	0.267248	0.672386	0.0058819	0.032406	0.134634	0.150003	0.201412	0.235468	0.00863867	0.0246355
1	1	0.051574	0.04122	0.00475425	0.00460195	0.101262	0.0282308	0.00463021	0.0229331	0.0101271	0.00501027
1	1	0.0911375	0.111179	0.00721256	0.00613594	0.129441	0.0437632	0.00979243	0.037098	0.0168248	0.0114628
1	1	0.348515	0.327457	0.015431	0.0199806	0.117367	0.163725	0.0635003	0.129292	0.0106058	0.0156195
1	1	0.0601983	0.0159916	0.0303978	0.0106939	0.0704767	0.0187937	0.0059842	0.0153159	0.030899	0.0301173
1	1	0.0360977	0.0308592	0.00497334	0.0146804	0.057181	0.0218469	0.00815428	0.0130362	0.00592739	0.01936
1	1	0.0645401	0.298545	0.00795895	0.0106498	0.120525	0.0405595	0.0159216	0.0681204	0.0140731	0.0203376
1	1	0.0925256	0.0832204	0.00813737	0.0210865	0.0694194	0.0435082	0.00794268	0.0305059	0.012599	0.01816
1	1	0.0980819	0.0620958	0.0067095	0.0765602	0.128699	0.0493567	0.0370054	0.0329175	0.0633495	0.00984071
1	1	0.0482582	0.109635	0.00421064	0.0110623	0.0786324	0.0391443	0.00933293	0.0316833	0.0101271	0.0408387
1	1	0.0744908	0.433402	0.00533838	0.0149715	0.097425	0.0439698	0.017093	0.0860932	0.00518319	0.0323894
1	1	0.0872742	0.0372534	0.00417012	0.0215946	0.0752314	0.0364368	0.0145314	0.0263925	0.0206961	0.0178411
1	1	0.194536	0.342074	0.0095085	0.0237699	0.1418	0.0740393	0.247698	0.0830406	0.00860481	0.0184903
1	1	0.0487615	0.0382523	0.00354538	0.011579	0.0402294	0.0145071	0.00334872	0.00883013	0.00863867	0.0174557
1	1	0.167038	0.0876761	0.0129468	0.0112987	0.156889	0.0643254	0.0190166	0.0394156	0.0118548	0.0294226
1	1	0.281224	0.841013	0.00892437	0.0274281	0.147251	0.131457	0.368748	0.258385	0.0174817	0.0182768
1	1	0.013114	0.00412414	0.0266919	0.00674073	0.0327921	0.022927	0.00395321	0.0053723	0.012599	0.0405342
1	1	0.242663	0.592795	0.0100926	0.0188898	0.108403	0.115421	0.0977023	0.261105	0.0047045	0.0127886
1	1	0.0484852	0.0301452	0.00709077	0.00667444	0.0421212	0.0249278	0.00534345	0.0188881	0.00271127	0.0235531
1	1	0.158058	0.141467	0.00650664	0.0280105	0.0559569	0.110075	0.0277785	0.0663899	0.00762899	0.0144645
1	1	0.111683	0.218867	0.00834024	0.0110803	0.16863	0.0446655	0.0131384	0.0397678	0.0141355	0.028099
1	1	0.116727	0.0228875	0.0149523	0.00771398	0.090192	0.0392486	0.00466646	0.0149056	0.0187514	0.0229849
1	1	0.156456	0.176067	0.012551	0.00920393	0.133602	0.0615479	0.0137456	0.0466117	0.0122723	0.0366284
1	1	0.065241	0.053414	0.00354538	0.0156643	0.0652269	0.0254084	0.00726569	0.0242605	0.0130777	0.0130471
1	1	0.272775	0.392298	0.0148196	0.0184026	0.154009	0.14493	0.0619708	0.124315	0.0106058	0.0203975
1	1	0.544496	0.771845	0.0185874	0.101288	0.447504	0.220255	0.328004	0.309192	0.0481633	0.041083
1	1	0.00739697	0.0129399	0.00500961	0.0345443	0.0237244	0.00684711	0.0163807	0.0149056	0.0190312	0.00641937
1	1	0.0657823	0.0137643	0.0331759	0.00619271	0.0856795	0.030322	0.00131774	0.0237475	0.0179692	0.0112647
1	1	0.248326	0.250611	0.0106768	0.022299	0.0480122	0.26661	0.394298	0.138757	0.0363615	0.0586002
1	1	0.107271	0.142122	0.00726569	0.00613594	0.111325	0.0674784	0.0111464	0.0490148	0.00643223	0.0190843
1	1	0.187175	0.2814	0.00654725	0.010952	0.126557	0.0675551	0.0270089	0.064342	0.00592739	0.0154177
1	1	0.19882	0.385967	0.00709077	0.0202222	0.0218088	0.301016	0.418775	0.426844	0.00887801	0.0117515
1	1	0.219614	0.282041	0.00713137	0.0138174	0.1303	0.104294	0.0701414	0.0840728	0.025198	0.0172127
1	1	0.106304	0.16746	0.0062308	0.0383496	0.092565	0.0579605	0.0317675	0.0261695	0.00643223	0.0528538
1	1	0.191054	0.247886	0.011845	0.0196286	0.100455	0.0943076	0.149582	0.0419248	0.0131038	0.0506963
1	1	0.0792253	0.0243135	0.012931	0.00823069	0.118375	0.0383578	0.00470271	0.0156674	0.0281289	0.0175182
1	1	0.126001	0.221074	0.0138814	0.0112546	0.157015	0.0616457	0.00990116	0.0616347	0.0117247	0.0191681
1	1	0.0719745	0.0317286	0.00925694	0.0113427	0.123115	0.031824	0.00662495	0.0286781	0.0180215	0.0640012
1	1	0.0689382	0.0329854	0.00824278	0.0719328	0.0780059	0.0411451	0.0558572	0.0233254	0.0288199	0.011234
1	1	0.13631	0.23504	0.00654725	0.0560412	0.161334	0.0834655	0.138753	0.0769722	0.0178768	0.0140808
1	1	0.229445	0.581736	0.00650664	0.0334673	0.249216	0.109951	0.0723006	0.223046	0.0308598	0.00841935
1	1	0.155768	0.564585	0.0101332	0.0138499	0.193816	0.073109	0.0262594	0.114292	0.00616673	0.0173466
1	1	0.146224	0.385158	0.00762879	0.00520675	0.0741892	0.106875	0.108131	0.125964	0.00468382	0.0069879
1	1	0.15178	0.299776	0.00713137	0.0862228	0.13868	0.0822236	0.358093	0.0866352	0.0199054	0.0268529
1	1	0.195971	0.277378	0.0101332	0.00920393	0.185652	0.0899394	0.0196237	0.0989785	0.0106319	0.0109705
1	1	0.108283	0.142875	0.00646602	0.0260338	0.067631	0.0533669	0.0125366	0.039696	0.00592739	0.0446182
1	1	0.0994358	0.15571	0.00350478	0.0426243	0.13402	0.0377215	0.0258228	0.0345145	0.00717644	0.0210886
1	1	0.150206	0.684351	0.00771551	0.0972949	0.182544	0.0626695	0.154546	0.131501	0.00863867	0.0294926
1	1	0.120427	0.11319	0.00300186	0.0275562	0.0894338	0.0458695	0.0228089	0.0279358	0.00959368	0.0182553
1	1	0.193012	0.277396	0.00825903	0.00715371	0.0870938	0.0747455	0.0611406	0.0782127	0.0113499	0.0141055
1	1	0.281003	0.81468	0.00705016	0.0234077	0.0799683	0.141157	0.169719	0.269552	0.0104483	0.0123441
1	1	0.0995055	0.107524	0.00838082	0.00823069	0.0651724	0.0471787	0.00915167	0.0210398	0.00789447	0.0135367
1	1	0.0889187	0.146734	0.00658785	0.0570075	0.132369	0.0468833	0.181516	0.0336152	0.014888	0.0726702
1	1	0.153688	0.178505	0.0101738	0.0107379	0.238873	0.0660493	0.0165261	0.0505237	0.0123335	0.0255207
1	1	0.175528	0.399646	0.00529778	0.0419783	0.205402	0.0741866	0.14593	0.124275	0.0118548	0.0114441
1	1	0.0739902	0.0149355	0.0202134	0.00488234	0.0923902	0.0341907	0.00591169	0.021405	0.0177822	0.00741472
1	1	0.070621	0.0368219	0.00533838	0.00702111	0.0704526	0.0338168	0.00779496	0.0160778	0.0123857	0.0247283
1	1	0.20453	0.335489	0.00537898	0.013621	0.105435	0.0901776	0.0111464	0.0921763	0.00419966	0.0358943
1	1	0.182017	0.377302	0.00471364	0.0125082	0.103083	0.116262	0.0565869	0.153126	0.00691964	0.0256426
1	1	0.0562734	0.0511845	0.00266919	0.00557164	0.0742366	0.0239373	0.00972449	0.0196434	0.00765512	0.0408403
1	1	0.0652101	0.0334245	0.0111391	0.00987856	0.0656019	0.0319844	0.00263547	0.0279744	0.00839931	0.0126539
1	1	0.151151	0.149558	0.00354538	0.0152035	0.113711	0.0531877	0.00541595	0.0541042	0.0126284	0.0161708
1	1	0.237121	0.820723	0.00989739	0.0116671	0.0557255	0.170414	0.135604	0.382746	0.0125696	0.0197222
1	1	0.119806	0.144667	0.00592251	0.0586269	0.128429	0.0463319	0.0279184	0.0401454	0.0237096	0.0256253
1	1	0.102714	0.143057	0.0150093	0.0140643	0.101887	0.0609624	0.0348347	0.0567924	0.0254842	0.0396317
1	1	0.16143	0.0383884	0.0160151	0.00883549	0.0699116	0.0836265	0.00602045	0.0382506	0.0113761	0.00855699
1	1	0.0548157	0.0184867	0.0121533	0.0074475	0.0946053	0.0323941	0.00726569	0.0183634	0.012525	0.0238156
1	1	0.121405	0.126445	0.00533838	0.0110623	0.0594603	0.0672297	0.0628889	0.047022	0.0143267	0.0131641
1	1	0.147893	0.288177	0.0109974	0.049545	0.139181	0.0527015	0.0280595	0.0680053	0.0145661	0.0276082
1	1	0.091847	0.143081	0.0155852	0.011826	0.0977989	0.045962	0.00594795	0.0463129	0.00321611	0.0158104
1	1	0.152048	0.075218	0.00888375	0.00717231	0.1533	0.0709337	0.0158808	0.0441802	0.014973	0.0193058
1	1	0.0464073	0.0396596	0.0118856	0.00492637	0.0553972	0.0243854	0.00263547	0.0118777	0.0108974	0.0340974
1	1	0.0864291	0.101554	0.0095085	0.0125082	0.128308	0.0287039	0.0195123	0.0400396	0.0131038	0.0212302
1	1	0.154023	0.149408	0.0130375	0.0139982	0.0840954	0.0855226	0.00726569	0.0355938	0.0113761	0.0128243
1	1	0.0291433	0.0109498	0.0314868	0.00399717	0.0486538	0.0211402	0.00847468	0.00267636	0.0201668	0.0187353
1	1	0.197186	0.25978	0.00666828	0.0651298	0.29618	0.0837081	0.0308345	0.0696327	0.0288514	0.0333992
1	1	0.12323	0.153829	0.0160558	0.0125082	0.0973622	0.0465499	0.0142117	0.0616393	0.0106319	0.0175101
1	1	0.140049	0.432512	0.0105957	0.0134814	0.165506	0.0692202	0.0491703	0.132539	0.00600136	0.00881596
1	1	0.184448	0.318628	0.00703064	0.0188805	0.0692042	0.159534	0.108837	0.148319	0.00520935	0.0295804
1	1	0.192679	0.29499	0.00825903	0.00891241	0.146904	0.0628841	0.00760451	0.0696051	0.00740706	0.015993
1	1	0.197457	0.141252	0.00475425	0.0123171	0.0761051	0.072081	0.0672566	0.0542139	0.0373399	0.00978668
1	1	0.112041	0.102906	0.00866275	0.00766993	0.103121	0.0409022	0.0125729	0.0362253	0.00543561	0.0179338
1	1	0.222749	1.00346	0.0112203	0.0123066	0.213313	0.0710681	0.028872	0.283011	0.00515927	0.0187052
1	1	0.0252222	0.00540298	0.0345292	0.00460195	0.0229138	0.0164116	0.00530721	0.0118385	0.0222004	0.023066
1	1	0.0437217	0.0356902	0.0119997	0.0085551	0.0519848	0.0232697	0.00327622	0.0118385	0.00827575	0.00731272
1	1	0.1816	0.120712	0.0113015	0.00548713	0.111411	0.0726944	0.0125729	0.043465	0.00964832	0.0204692
1	1	0.295724	0.389429	0.00592251	0.00674073	0.0850216	0.182083	0.0262403	0.188466	0.0140874	0.0162726
1	1	0.050026	0.0887586	0.00817798	0.0109123	0.0657534	0.0364643	0.00869218	0.0150912	0.0106058	0.0688715
1	1	0.258836	0.525675	0.00805755	0.00367276	0.0619859	0.187894	0.0314444	0.163113	0.0039603	0.0117696
1	1	0.1172	0.0238645	0.0157798	0.00553115	0.170224	0.0642573	0.00674887	0.0191058	0.0180694	0.0147398
1	1	0.101784	0.0223178	0.0154627	0.0137618	0.0826693	0.0391314	0.00594795	0.0245415	0.0115893	0.0132135
1	1	0.0881968	0.0658732	0.00650664	0.00859914	0.0609176	0.0433421	0.00395825	0.0145345	0.012599	0.0125552
1	1	0.0326248	0.149564	0.00717198	0.00915988	0.0864602	0.0263782	0.0106144	0.0229347	0.00815997	0.0484968
1	1	0.215897	0.294444	0.00713137	0.0181065	0.150475	0.0927304	0.027158	0.101353	0.012599	0.0159678
1	1	0.341416	0.702612	0.010758	0.00553115	0.10111	0.143672	0.0326183	0.210601	0.00946554	0.0184714
1	1	0.239066	0.48005	0.00954908	0.023939	0.18691	0.111488	0.173151	0.167424	0.0143235	0.0151229
1	1	0.132845	0.21745	0.00650664	0.0117654	0.0979972	0.0403881	0.0175187	0.1416	0.00419966	0.0095694
1	1	0.385501	1.37974	0.00696423	0.0153874	0.242663	0.175925	0.174274	0.56015	0.00741577	0.0119393
1	1	0.0702866	0.0534985	0.00717198	0.016477	0.117841	0.0421731	0.0104351	0.0103343	0.00711027	0.0596335
1	1	0.0798688	0.120037	0.0126806	0.0116008	0.120991	0.0304007	0.0315731	0.0438291	0.00964832	0.0156758
1	1	0.111144	0.0736822	0.00838082	0.0407076	0.114665	0.0544401	0.233425	0.0334601	0.0491784	0.0222109
1	1	0.154099	0.0681662	0.0130945	0.0135434	0.241365	0.0510615	0.0117509	0.0420404	0.0252808	0.0179562
1	1	0.106605	0.170494	0.00421073	0.0236809	0.113841	0.0693776	0.00869218	0.0707381	0.00781905	0.0174883
1	1	0.0467416	0.0277263	0.00541959	0.014735	0.08763	0.0225837	0.013035	0.0233254	0.0155288	0.0124885
1	1	0.308416	0.388528	0.00658785	0.00613594	0.0698589	0.209293	0.0537547	0.267401	0.0133671	0.0110835
1	1	0.184287	0.617556	0.00296125	0.0141303	0.0813014	0.0715106	0.0336567	0.242182	0.00940898	0.00770287
1	1	0.0282507	0.035901	0.00783733	0.00751152	0.0464854	0.0137837	0.0194464	0.0172108	0.00271127	0.00760383
1	1	0.158375	0.452118	0.0107986	0.00520675	0.137893	0.0734319	0.022727	0.1377	0.0113761	0.0144521
1	1	0.111506	0.150724	0.00471364	0.0184235	0.0771359	0.0491397	0.0564088	0.0543283	0.00667158	0.00932226
1	1	0.259893	0.518763	0.0052247	0.00384076	0.0946278	0.0883047	0.0163086	0.117839	0.0035882	0.0152492
1	1	0.1765	0.312847	0.00417012	0.0293059	0.142678	0.0787507	0.0600972	0.0890288	0.0167986	0.0098286
1	1	0.160517	0.21631	0.0100926	0.0770979	0.127055	0.0706027	0.209367	0.0671285	0.042596	0.0167092
1	1	0.264139	0.359371	0.00592251	0.0137618	0.169705	0.133669	0.0235184	0.215236	0.00768124	0.0107815
1	1	0.0608725	0.0517586	0.0154832	0.0088795	0.0974229	0.0187373	0.00787018	0.0405362	0.00768124	0.0100858
1	1	0.227868	0.320241	0.00686274	0.00520675	0.0248741	0.237223	0.0085687	0.229474	0.00391896	0.0193256
1	1	0.219716	0.416644	0.0118856	0.048959	0.168492	0.0969779	0.100391	0.140154	0.022874	0.0135404
1	1	0.225917	0.318501	0.00561422	0.0734248	0.154928	0.0886365	0.161058	0.070367	0.0255384	0.0168376
1	1	0.139712	0.273509	0.0107986	0.020827	0.183845	0.062398	0.0185249	0.0727611	0.0144307	0.0138884
1	1	0.0573641	0.0356869	0.0112609	0.0127477	0.0985654	0.0216317	0.00395321	0.0304581	0.0121997	0.00881594
1	1	0.193528	0.331547	0.00237712	0.0468075	0.215888	0.0818105	0.0176043	0.112965	0.0206261	0.01986
1	1	0.219232	0.807838	0.00888375	0.00609191	0.114213	0.10038	0.0455163	0.196153	0.00196708	0.010315
1	1	0.114713	0.160647	0.010052	0.0722233	0.0673284	0.0556598	0.0916852	0.0677325	0.0250389	0.010621
1	1	0.149621	0.224887	0.0108392	0.00861071	0.176376	0.0596303	0.0177351	0.063842	0.00667158	0.0238064
1	1	0.244636	0.658686	0.00884318	0.0125082	0.0595869	0.151064	0.141591	0.236341	0.0214015	0.027223
1	1	0.108729	0.0514852	0.0153499	0.00833394	0.120155	0.0425457	0.00783393	0.0107055	0.0128383	0.0613478
1	1	0.0790292	0.0665537	0.00537898	0.00674073	0.0411514	0.0296766	0.00787018	0.0417084	0.010015	0.0180977
1	1	0.0454557	0.00824828	0.0121816	0.0103463	0.0841864	0.01394	0.0051017	0.0103148	0.0224866	0.0119145
1	1	0.163284	0.0891587	0.00616598	0.00669671	0.123492	0.0752557	0.0196211	0.0332298	0.0100411	0.0126239
1	1	0.26995	0.545749	0.00646602	0.0233445	0.118039	0.104999	0.119412	0.193395	0.0200147	0.0119677
1	1	0.106237	0.118499	0.00767488	0.00914875	0.143267	0.0482314	0.00922417	0.0337526	0.010974	0.0106517
1	1	0.0761898	0.0970114	0.00529778	0.0266825	0.0721569	0.0275269	0.0484184	0.0187346	0.00890412	0.019925
1	1	0.0822111	0.0768136	0.00475425	0.0106939	0.119022	0.050221	0.0211721	0.022544	0.0143267	0.032194
1	1	0.0638982	0.00981475	0.0125812	0.0105739	0.0797312	0.0308744	0.0102565	0.0080291	0.0313918	0.0481763
1	1	0.0834006	0.130745	0.00654725	0.0085551	0.0754414	0.0400546	0.00651619	0.0191058	0.00717644	0.0330199
1	1	0.229583	0.614634	0.00888375	0.040164	0.123195	0.125904	0.14811	0.33518	0.0148316	0.0236662
1	1	0.064904	0.0372567	0.00821841	0.013987	0.0977111	0.0416366	0.00644369	0.0340504	0.0113499	0.0174229
1	1	0.057167	0.031606	0.00596311	0.0106939	0.0990007	0.038738	0.00666119	0.0171912	0.0130777	0.0266612
1	1	0.221758	0.383995	0.00471364	0.0129025	0.0931593	0.108432	0.0561774	0.128097	0.00691093	0.0135441
1	1	0.0563546	0.0126523	0.0124114	0.00723467	0.046788	0.0275269	0.00527095	0.0080291	0.0103664	0.0107418
1	1	0.212804	0.237103	0.00592251	0.00951363	0.137185	0.0845283	0.0231965	0.08076	0.0128383	0.0324706
1	1	0.132839	0.0617644	0.00872211	0.0128766	0.0864299	0.0552537	0.0148323	0.0186581	0.0148316	0.0246954
1	1	0.0953678	0.0174307	0.00116826	0.0490731	0.119622	0.0339137	0.0499517	0.0173519	0.0604968	0.0146712
1	1	0.133746	0.118865	0.00341107	0.00963664	0.140755	0.0517088	0.0123942	0.0339967	0.013317	0.0646062
1	1	0.0161424	0.0197655	0.00537898	0.00738956	0.0425722	0.0128311	0.0392124	0.0196994	0.0121203	0.00952032
1	1	0.224788	0.37791	0.00962208	0.0153399	0.0900573	0.123613	0.0518525	0.164386	0.0143005	0.0177149
1	1	0.180084	0.108176	0.0120074	0.0110623	0.173568	0.0804853	0.0304892	0.0573774	0.0101271	0.0304352
1	1	0.140014	0.249659	0.010758	0.0209345	0.0884002	0.0674208	0.146423	0.0481941	0.0237073	0.0218446
1	1	0.0990796	0.126824	0.00896495	0.0157002	0.0808571	0.0504732	0.0184927	0.0424703	0.00715028	0.02084
1	1	0.152119	0.166721	0.00779669	0.0094843	0.175152	0.0448088	0.0276504	0.0839523	0.00938253	0.0164882
1	1	0.158766	0.547102	0.00888375	0.016265	0.230883	0.0648968	0.0265599	0.137929	0.00542254	0.0262646
1	1	0.0860947	0.42237	0.00829963	0.0111063	0.172109	0.038535	0.0277813	0.099846	0.00297676	0.0701123
1	1	0.14911	0.0973822	0.00775611	0.0181802	0.0841412	0.0518283	0.0521481	0.0397547	0.0242001	0.0160494
1	1	0.125881	0.129562	0.012551	0.00766993	0.113929	0.0608105	0.00997366	0.0554288	0.00970297	0.0381387
1	1	0.0679268	0.0676591	0.00771551	0.081402	0.162897	0.0360738	0.0124279	0.0247005	0.0216902	0.0145002
1	1	0.237627	0.554497	0.0106768	0.0125523	0.0394404	0.305845	0.196383	0.445246	0.0155758	0.015338
1	1	0.15099	0.285336	0.0112203	0.00783593	0.0473651	0.114371	0.0202104	0.174413	0.0096222	0.0136323
1	1	0.108904	0.116877	0.028185	0.00674073	0.115777	0.0550666	0.00719318	0.0444303	0.0222212	0.0347353
1	1	0.0961588	0.0216196	0.0168669	0.0112987	0.0579464	0.0344813	0.00926041	0.0126004	0.0062487	0.0383773
1	1	0.117741	0.0960066	0.0095085	0.00674073	0.0658461	0.0575192	0.0102222	0.0615472	0.00321611	0.0141392
1	1	0.152193	0.328431	0.0113421	0.0152958	0.129677	0.0598598	0.0191615	0.0964859	0.00619289	0.0267665
1	1	0.0796951	0.0315704	0.00906217	0.00306798	0.0686563	0.0334959	0.0051622	0.023217	0.00643223	0.0197973
1	1	0.0346391	0.116707	0.00896495	0.00859914	0.0906578	0.0232588	0.0112189	0.0157815	0.00741577	0.033815
1	1	0.15941	0.353975	0.0114233	0.0220754	0.186406	0.0668011	0.0611751	0.101702	0.0309577	0.016795
1	1	0.0941622	0.112904	0.00175239	0.0079503	0.0628698	0.0452748	0.00726569	0.0205335	0.00837318	0.0390484
1	1	0.20682	0.803659	0.0047461	0.0167418	0.191949	0.091595	0.0447715	0.285687	0.0047045	0.0507365
1	1	0.0433845	0.0161804	0.00880257	0.00520675	0.0569322	0.0190217	0.00463021	0.00572389	0.0142419	0.0177313
1	1	0.0554928	0.026095	0.00898117	0.00653392	0.071803	0.0258124	0.0234547	0.0183634	0.0213323	0.00855679
1	1	0.0682639	0.0592275	0.00892437	0.019633	0.108313	0.0325314	0.0138182	0.018383	0.0143617	0.0171591
1	1	0.15387	0.124846	0.00775611	0.0085551	0.0936845	0.0658533	0.00990116	0.0340113	0.0111106	0.0389267
1	1	0.0232023	0.0544536	0.00592251	0.00516272	0.0377832	0.0138218	0.00323997	0.0110961	0.0082546	0.0417993
1	1	0.198379	0.468777	0.00654725	0.0290354	0.128679	0.0705263	0.375783	0.107236	0.0248639	0.0108399
1	1	0.129107	0.43865	0.00798327	0.0151072	0.151314	0.0500488	0.0223653	0.085468	0.00940898	0.0395222
1	1	0.0836788	0.0471652	0.0119262	0.0179954	0.100682	0.0447279	0.0370417	0.0179825	0.0239489	0.0152052
1	1	0.174209	0.397489	0.0107244	0.0631259	0.195028	0.074607	0.057144	0.0619471	0.0200147	0.0692975
1	1	0.124572	0.106066	0.010263	0.0116671	0.152779	0.0540859	0.0147385	0.0464603	0.0106058	0.0140076
1	1	0.217616	0.468835	0.0120074	0.00553115	0.162994	0.100334	0.0177351	0.156343	0.0096222	0.0207073
1	1	0.244812	0.14175	0.0100114	0.0311524	0.0738562	0.213122	0.286766	0.163569	0.0317574	0.0111755
1	1	0.181908	0.182603	0.00775611	0.00980872	0.153414	0.0697999	0.0106144	0.0608141	0.0154599	0.040148
1	1	0.202923	0.281763	0.00767488	0.0278388	0.132885	0.095906	0.0381109	0.0680754	0.00765512	0.0244117
1	1	0.105263	0.0747287	0.00888375	0.0109742	0.149477	0.0381507	0.0165986	0.0428415	0.0120941	0.0218566
1	1	0.117262	0.145162	0.00829963	0.0134762	0.126634	0.0419898	0.0117872	0.0381095	0.0196405	0.0108107
1	1	0.313396	0.687535	0.00740711	0.0543963	0.205716	0.123222	0.0907944	0.220462	0.0242702	0.0192615
1	1	0.361695	0.4817	0.00818606	0.00730149	0.185013	0.202272	0.0570181	0.254853	0.0100944	0.0191725
1	1	0.238934	0.0852402	0.00880257	0.00970385	0.135538	0.10805	0.0203699	0.0447543	0.0138806	0.0161038
1	1	0.192464	0.236864	0.00471364	0.0446779	0.115946	0.0887468	0.15783	0.0785866	0.0234963	0.0190786
1	1	0.0949022	0.102227	0.00475425	0.0142523	0.068973	0.0489659	0.0725951	0.0556403	0.0346229	0.00743812
1	1	0.173166	0.199081	0.0119668	0.0159006	0.111718	0.0865952	0.109247	0.0522168	0.0166245	0.0217605
1	1	0.233617	0.352353	0.00350478	0.0101951	0.061869	0.250295	0.170513	0.332159	0.0128383	0.00931928
1	1	0.182408	0.307295	0.00771551	0.0119034	0.135268	0.0598339	0.0125182	0.0694358	0.00518319	0.0333381
1	1	0.0873508	0.151	0.012551	0.00915988	0.180355	0.0394109	0.00922417	0.0664988	0.0148316	0.0173237
1	1	0.398763	0.0439223	0.0325578	0.0107263	0.203571	0.190702	0.0168646	0.0908655	0.0192705	0.0101438
1	1	0.20212	0.211581	0.0100926	0.0112987	0.146696	0.0936937	0.0255865	0.0814436	0.0120941	0.018205
1	1	0.279832	0.36191	0.0095085	0.00702111	0.161162	0.0959099	0.0157766	0.0950726	0.0160544	0.0281065
1	1	0.0725512	0.0185153	0.0113421	0.00581153	0.108474	0.0375873	0.00836048	0.015267	0.0167986	0.0534032
1	1	0.108297	0.852009	0.00954908	0.0537487	0.159519	0.0387306	0.0310575	0.237347	0.0101096	0.0136976
1	1	0.0393447	0.0123352	0.00525725	0.0116514	0.0435873	0.0318264	0.0146039	0.0183438	0.0154884	0.00911735
1	1	0.334457	0.620841	0.0109789	0.00463555	0.133124	0.161555	0.0165624	0.203871	0.0204814	0.0106582
1	1	0.088772	0.0281576	0.00763437	0.0304305	0.0986298	0.0382919	0.0232423	0.0202779	0.0275875	0.02149
1	1	0.267039	0.907923	0.011845	0.0212753	0.137936	0.142217	0.0881235	0.337782	0.0123596	0.0194763
1	1	0.065383	0.0496748	0.018222	0.00880074	0.0803271	0.0297153	0.00589017	0.0257587	0.0127968	0.026341
1	1	0.320017	0.531038	0.011772	0.00641633	0.0898224	0.211556	0.1532	0.302806	0.0124624	0.0160272
1	1	0.223114	0.227293	0.00777223	0.00998308	0.217174	0.0763611	0.0132862	0.0927645	0.0163199	0.020398
1	1	0.151051	0.52312	0.00479485	0.0436455	0.175075	0.0582444	0.137119	0.127762	0.0111106	0.0229255
1	1	0.181378	0.361147	0.00475425	0.0125523	0.148966	0.0687128	0.0484866	0.135049	0.0150382	0.010661
1	1	0.257278	0.451172	0.00825903	0.00920393	0.116961	0.119904	0.0348657	0.137296	0.0101064	0.0159473
1	1	0.0343019	0.0147863	0.0131675	0.00302395	0.0514437	0.0162651	0.00541595	0.0114674	0.0197579	0.0104712
1	1	0.283721	0.729363	0.0100114	0.0109813	0.0872587	0.120655	0.0671589	0.181786	0.012599	0.0116795
1	1	0.191102	0.373501	0.0130538	0.00460195	0.166341	0.0872511	0.0635365	0.145448	0.00568804	0.00928719
1	1	0.251788	1.22646	0.00486775	0.0159174	0.22776	0.119793	0.0929272	0.263773	0.00792058	0.0242191
1	1	0.303351	0.096824	0.037531	0.0085551	0.0518393	0.195894	0.0151358	0.176914	0.0116154	0.0249337
1	1	0.0410246	0.036542	0.00884318	0.0125523	0.0788992	0.0344365	0.00726569	0.0134014	0.00815997	0.0327059
1	1	0.0941659	0.0190838	0.0125347	0.00427755	0.0696224	0.0522292	0.00658869	0.0336793	0.0167725	0.0105527
1	1	0.348651	0.210645	0.00896495	0.0251597	0.238237	0.12221	0.146739	0.0673313	0.0407617	0.012939
1	1	0.148754	0.281762	0.0107986	0.00915988	0.250113	0.0566671	0.0594582	0.0941764	0.0143681	0.0212225
1	1	0.239133	0.182822	0.00779669	0.0317937	0.104277	0.151502	0.18222	0.0998071	0.0270345	0.0141923
1	1	0.276407	0.882983	0.0158205	0.0100891	0.235122	0.10473	0.0225103	0.222562	0.00715028	0.0287824
1	1	0.095951	0.0549816	0.0128462	0.0116231	0.122756	0.0442161	0.014534	0.0271766	0.00964832	0.0132046
1	1	0.0686038	0.0362544	0.0143846	0.0076259	0.0789228	0.0302443	0.00334872	0.028639	0.0158151	0.0161417
1	1	0.28417	0.282626	0.0108471	0.0210572	0.0968565	0.141295	0.122918	0.121864	0.0311174	0.0198322
1	1	0.17518	0.222114	0.00922457	0.0171102	0.149064	0.0716848	0.0262823	0.081129	0.0204673	0.0226284
1	1	0.136759	0.23889	0.00767488	0.00851629	0.139607	0.0556337	0.00986492	0.0971305	0.00717644	0.0158513
1	1	0.113147	0.08307	0.00834024	0.00503354	0.113391	0.0388216	0.0105769	0.0310225	0.0140874	0.013558
1	1	0.162878	0.114033	0.00953285	0.00286637	0.128795	0.06115	0.00651075	0.0451466	0.0145922	0.0198273
1	1	0.0514472	0.00398033	0.0136787	0.00883549	0.0677763	0.0314727	0.0047192	0.010979	0.0171555	0.0350963
1	1	0.185057	0.275526	0.010052	0.0391027	0.166512	0.104815	0.0853064	0.0718364	0.0179954	0.0138431
1	1	0.183131	0.328683	0.0112609	0.0372003	0.040175	0.323108	0.370385	0.329897	0.0304981	0.0149356
1	1	0.0844092	0.0443589	0.0131078	0.0054431	0.0895391	0.0355406	0.00530721	0.0198872	0.00592739	0.0200875
1	1	0.293561	0.594561	0.00888375	0.00680703	0.0322091	0.321697	0.0437285	0.500576	0.00866478	0.0117786
1	1	0.196801	0.208758	0.00537898	0.0088795	0.0918133	0.110695	0.0158491	0.0941863	0.00223257	0.0201994
1	1	0.221458	0.263661	0.00770405	0.0293989	0.0990498	0.107503	0.0171165	0.07068	0.0140874	0.00773355
1	1	0.220998	0.0599202	0.0124697	0.00576751	0.11874	0.0940616	0.0113639	0.029229	0.0190312	0.0118092
1	1	0.25874	0.338066	0.0121207	0.0136206	0.0686423	0.181521	0.0388314	0.224598	0.015097	0.0083481
1	1	0.196876	0.52263	0.00533838	0.0389104	0.129258	0.0978074	0.116858	0.109	0.00914351	0.016241
1	1	0.216875	0.421421	0.0101332	0.0132011	0.172809	0.0606676	0.0708402	0.15945	0.00619289	0.00617196
1	1	0.0552239	0.0915158	0.00900559	0.00617999	0.134074	0.0254188	0.0151358	0.0348313	0.0207589	0.00787866
1	1	0.0985344	0.274676	0.00838082	0.0559337	0.124606	0.0449797	0.0217087	0.0618884	0.0200147	0.0248148
1	1	0.104934	0.171753	0.0154554	0.0113867	0.113024	0.0575112	0.0134292	0.0810534	0.0160544	0.0110737
1	1	0.109489	0.20018	0.00995483	0.0135073	0.217417	0.0518619	0.0420389	0.0845303	0.0120199	0.0179061
1	1	0.244196	0.547869	0.00717198	0.00976469	0.0943424	0.0917475	0.00666119	0.181261	0.00419966	0.0095843
1	1	0.0736485	0.049056	0.004788	0.00399717	0.0847332	0.0523105	0.00192223	0.0316751	0.00887801	0.0087763
1	1	0.0411065	0.0283805	0.00567105	0.0079063	0.0767237	0.0245447	0.00432763	0.0168005	0.00616673	0.0312202
1	1	0.120165	0.0498629	0.00654725	0.00799435	0.0960189	0.0600907	0.00979243	0.0267636	0.0288381	0.0129234
1	1	0.0470844	0.00739315	0.0183922	0.00391176	0.0537208	0.0207981	0.00327622	0.0119091	0.0223778	0.0106151
1	1	0.0815683	0.0786751	0.011266	0.0101331	0.0909859	0.0326086	0.00993741	0.00963586	0.0153103	0.0439045
1	1	0.1408	0.143066	0.00475425	0.0354664	0.103667	0.0460168	0.0159578	0.055432	0.00914351	0.00850491
1	1	0.283098	0.759706	0.00654725	0.00723951	0.162621	0.130877	0.0483838	0.219353	0.00518319	0.00984071
1	1	0.192684	0.384971	0.00771551	0.0135255	0.227307	0.0752025	0.0361848	0.118387	0.0103664	0.0214986
1	1	0.131489	0.216409	0.00292065	0.00427755	0.104611	0.06053	0.0197661	0.082518	0.0160544	0.0108379
1	1	0.228278	0.117765	0.00896495	0.0452048	0.152095	0.0985803	0.171942	0.0613334	0.0423957	0.0266163
1	1	0.0756665	0.0113735	0.0330847	0.00976469	0.092875	0.0359561	0.00979243	0.0087714	0.0365217	0.0161429
1	1	0.207709	0.174793	0.0119262	0.00455793	0.0362295	0.207564	0.0111102	0.16732	0.0235019	0.016837
1	1	0.280952	0.786427	0.00500961	0.0270533	0.25876	0.118045	0.125299	0.193541	0.0152764	0.0258049
1	1	0.0709496	0.0629741	0.010758	0.0110183	0.162789	0.0264989	0.0164536	0.0365596	0.0135944	0.0146187
1	1	0.223085	1.00632	0.0117071	0.00924389	0.0192249	0.478523	0.55882	1.08714	0.00765512	0.0168875
1	1	0.129067	0.071553	0.0196417	0.00488234	0.121719	0.0492211	0.0103804	0.0415309	0.0188038	0.0149855
1	1	0.0527957	0.00895959	0.0329714	0.00427755	0.0733296	0.0307359	0.00591039	0.00949915	0.018758	0.0383517
1	1	0.213288	0.582849	0.0029144	0.0165494	0.0418426	0.221346	0.404153	0.420521	0.0175493	0.0122024
1	1	0.189746	0.200085	0.00533838	0.0150154	0.0974268	0.0654285	0.00787018	0.0535469	0.0103664	0.0162302
1	1	0.095506	0.019983	0.0183193	0.00766993	0.0888696	0.0434616	0.00705143	0.031335	0.0160544	0.0122955
1	1	0.10594	0.01521	0.0284849	0.0100081	0.0868306	0.083237	0.0104332	0.0290884	0.0279092	0.0231543
1	1	0.197867	0.373283	0.00709077	0.0114055	0.241503	0.0788357	0.0207298	0.135256	0.00813382	0.0106151
1	1	0.2079	0.266979	0.00838082	0.0198685	0.19942	0.0824414	0.0115024	0.0741113	0.00443901	0.0236128
1	1	0.203126	0.341515	0.00705016	0.0360301	0.245132	0.0889777	0.0467101	0.103354	0.0167986	0.0138482
1	1	0.160637	0.387147	0.00675497	0.00827472	0.151767	0.0848009	0.0207278	0.109104	0.00521705	0.0118296
1	1	0.135201	0.130159	0.00718005	0.0113427	0.17797	0.0613833	0.0177239	0.0419168	0.0160283	0.0192149
1	1	0.127146	0.13899	0.00615131	0.0074411	0.0999441	0.0378595	0.00679691	0.0500879	0.0143267	0.00676215
1	1	0.0605326	0.097256	0.00705832	0.0267266	0.0446783	0.0206792	0.118074	0.0371175	0.0200771	0.00352788
1	1	0.174236	0.456283	0.00358599	0.0162019	0.101009	0.108819	0.0765175	0.15674	0.00815997	0.00829763
1	1	0.0874376	0.0415213	0.00844566	0.00618049	0.0705753	0.0318926	0.00783393	0.0413745	0.0096222	0.00960898
1	1	0.225036	0.0911497	0.00650664	0.0085551	0.0454509	0.279297	0.0429802	0.109257	0.0111367	0.0153556
1	1	0.163631	0.15141	0.00658785	0.0595419	0.177134	0.0728869	0.0845316	0.0452035	0.0804553	0.012587
1	1	0.151341	0.279797	0.0102144	0.0374204	0.25337	0.0475681	0.0275637	0.0764816	0.0202367	0.0198242
1	1	0.304297	0.410139	0.00658785	0.013011	0.253991	0.113145	0.0336929	0.163102	0.0107973	0.0188895
1	1	0.21693	0.261475	0.0156502	0.0084711	0.085679	0.216768	0.136007	0.330462	0.0111345	0.0128472
1	1	0.349544	0.777047	0.0101332	0.0171542	0.0762199	0.25292	0.2917	0.399586	0.0192705	0.0100625
1	1	0.14469	0.187634	0.0101375	0.0279836	0.147476	0.0743963	0.0405414	0.0629436	0.0128222	0.0446883
1	1	0.125746	0.189343	0.00475425	0.00915988	0.0940205	0.047237	0.0105782	0.0585284	0.00720905	0.00964546
1	1	0.181262	0.23626	0.00933002	0.00919235	0.0706597	0.22682	0.129311	0.190163	0.013317	0.0138521
1	1	0.155809	0.411897	0.0081536	0.00799435	0.170621	0.0636215	0.0150532	0.135791	0.0188451	0.0101477
1	1	0.239859	0.719809	0.0124697	0.0189686	0.176938	0.0819872	0.0277399	0.241925	0.00666834	0.0199348
1	1	0.397614	0.96356	0.00888375	0.0304793	0.180913	0.209319	0.20983	0.491932	0.00863867	0.0164248
1	1	0.170541	0.0641244	0.0106687	0.0245281	0.145396	0.0744611	0.0396871	0.0332494	0.0419966	0.00685476
1	1	0.00134567	0.00682563	0.010758	0.0119034	0.00448071	0.00815216	0.00580294	0.00228564	0.0254112	0.0108685
1	1	0.205832	0.298037	0.0118528	0.00827065	0.19708	0.0894938	0.027111	0.135465	0.0190312	0.0186397
1	1	0.156501	0.0701125	0.0188953	0.00581153	0.0968776	0.0646808	0.00869218	0.0515299	0.0199375	0.0134389
1	1	0.0343048	0.0952668	0.0101738	0.0336248	0.0599633	0.028157	0.00993741	0.0240873	0.0224606	0.0248292
1	1	0.197925	0.722405	0.012665	0.0242634	0.289114	0.0741202	0.0515005	0.19092	0.00890412	0.0263251
1	1	0.239313	0.859109	0.00767488	0.0110183	0.253777	0.108784	0.0912641	0.279344	0.0096222	0.0163771
1	1	0.219159	0.3521	0.00354538	0.0124642	0.11939	0.0627254	0.0177713	0.107584	0.00789447	0.0163993
1	1	0.150446	0.320762	0.00592251	0.0163859	0.0169582	0.306663	0.331405	0.320156	0.00967226	0.0124357
1	1	0.331265	1.02881	0.00933435	0.0126994	0.249621	0.128561	0.025035	0.377651	0.0111106	0.0153753
1	1	0.0924775	0.0601518	0.00792637	0.0136454	0.103957	0.0276648	0.00703665	0.0181583	0.0111106	0.0416725
1	1	0.0951717	0.213129	0.0148344	0.0210998	0.105772	0.0364165	0.0394758	0.0433862	0.0103164	0.0421083
1	1	0.124437	0.0986685	0.0144252	0.00706514	0.136421	0.0504189	0.02436	0.0393738	0.0219557	0.00708995
1	1	0.0463522	0.0388198	0.00417012	0.00771511	0.0746649	0.0184719	0.00781613	0.020649	0.0104472	0.00203294
1	1	0.0957382	0.369964	0.00358599	0.0863254	0.190545	0.058875	0.107718	0.0799654	0.0279592	0.0225193
1	1	0.145981	0.0634132	0.0125103	0.0241161	0.124576	0.0502781	0.0190166	0.0378794	0.0171323	0.0181163
1	1	0.248358	0.41282	0.00592251	0.0122719	0.0536407	0.209964	0.16159	0.285612	0.0111106	0.00997832
1	1	0.453408	0.532427	0.00836055	0.0395025	0.225802	0.209376	0.47046	0.24219	0.0372039	0.0107519
1	1	0.233472	0.724551	0.00421073	0.0803464	0.288812	0.112537	0.0467041	0.23974	0.019204	0.0141253
1	1	0.188904	0.328082	0.00838082	0.00492637	0.129257	0.0908436	0.035242	0.102855	0.00667158	0.0263953
1	1	0.205562	0.275261	0.0135974	0.0109778	0.0355046	0.41233	0.45689	0.328862	0.024819	0.0159707
1	1	0.231652	0.622249	0.00296125	0.031102	0.138244	0.0889949	0.127445	0.176863	0.0135564	0.0111331
1	1	0.139529	0.0895425	0.00896495	0.0155686	0.181853	0.0740736	0.0125366	0.05431	0.00988767	0.0175003
1	1	0.121065	0.127523	0.00900559	0.0122719	0.145313	0.0413909	0.0151358	0.0634775	0.00813928	0.0111284
1	1	0.170995	0.351851	0.0113421	0.0153839	0.0562713	0.201274	0.27755	0.302937	0.0117454	0.0120972
1	1	0.197138	0.407764	0.00942728	0.0076259	0.0258255	0.365584	0.363297	0.560979	0.0142994	0.018315
1	1	0.183607	0.131548	0.0113827	0.0113427	0.232301	0.0590314	0.00918382	0.0539816	0.0296262	0.0204323
1	1	0.197476	0.275942	0.0113827	0.0144726	0.141913	0.0744598	0.0190891	0.0721713	0.00568804	0.0144651
1	1	0.167853	0.460621	0.00237712	0.00362874	0.0909591	0.0803862	0.00991265	0.1437	0.0175428	0.00970945
1	1	0.183611	0.482494	0.0128107	0.0117679	0.0403716	0.286122	0.292656	0.372907	0.0126284	0.00739246
1	1	0.10728	0.0675625	0.00592251	0.0079503	0.134996	0.0293236	0.0171306	0.0297922	0.028414	0.0114628
1	1	0.27136	0.527521	0.00354538	0.0310768	0.258104	0.12815	0.151375	0.16917	0.0121203	0.0106577
1	1	0.0454044	0.065827	0.00834024	0.118956	0.110066	0.0273896	0.0528388	0.0310225	0.0316301	0.0147592
1	1	0.235751	0.512438	0.00601171	0.00284436	0.0807168	0.128484	0.0326897	0.222509	0.0125717	0.00834948
1	1	0.201895	0.560272	0.0113827	0.0415856	0.219115	0.0791532	0.0849398	0.160153	0.0158151	0.0215363
1	1	0.0681546	0.0174878	0.0110366	0.00697709	0.0368931	0.041069	0.00666119	0.0209339	0.00823393	0.0106543
1	1	0.184369	0.385076	0.0151553	0.00581153	0.0359848	0.370663	0.242895	0.430772	0.0108712	0.0162239
1	1	0.334429	0.375529	0.0100926	0.0414456	0.120592	0.188727	0.0858969	0.171857	0.020254	0.0156194
1	1	0.0335213	0.0261675	0.0225366	0.00641633	0.036659	0.0194059	0.0111464	0.0222238	0.0212638	0.0204648
1	1	0.182453	0.20313	0.00896495	0.00553115	0.0391875	0.19954	0.0106625	0.20511	0.0178083	0.0129343
1	1	0.155707	0.317506	0.00408891	0.0088795	0.015634	0.161645	0.0601928	0.215317	0.00247192	0.0105191
1	1	0.146664	0.060187	0.00771551	0.0131571	0.159717	0.0478572	0.0252667	0.0454395	0.0261857	0.0136817
1	1	0.301652	0.53442	0.0125103	0.0139982	0.09419	0.233949	0.105027	0.286872	0.00667158	0.0173291
1	1	0.0961748	0.104114	0.0157799	0.00560994	0.0796659	0.0426647	0.0135162	0.0562233	0.0150709	0.0142363
1	1	0.232895	0.471239	0.00471364	0.0263253	0.107305	0.0731254	0.0361811	0.124957	0.00717644	0.0129716
1	1	0.186466	0.225135	0.010052	0.0162754	0.0294327	0.32246	0.0841405	0.247477	0.0111607	0.0278208
1	1	0.103243	0.255949	0.00650664	0.0160298	0.132528	0.0471953	0.0658062	0.0559806	0.00789447	0.0143908
1	1	0.145049	0.382657	0.00647427	0.0122447	0.0158898	0.436918	0.300088	0.472541	0.018287	0.0167982
1	1	0.0819099	0.213004	0.0101738	0.00952835	0.0794316	0.054057	0.0130054	0.0614978	0.00494385	0.016646
1	1	0.347582	1.16759	0.005493	0.0143678	0.181417	0.146041	0.103568	0.395805	0.00863867	0.026027
1	1	0.228664	0.0518804	0.0365403	0.013113	0.0532664	0.199879	0.0170218	0.103387	0.0128383	0.0467651
1	1	0.186903	0.0154976	0.0590226	0.00498204	0.0969018	0.0891778	0.0105782	0.0231811	0.030886	0.0351572
1	1	0.177602	0.160951	0.00954088	0.0110183	0.0615229	0.162914	0.021954	0.203952	0.00691093	0.0225768
1	1	0.251947	0.329451	0.0105177	0.00908633	0.207815	0.106932	0.0359959	0.125066	0.00494385	0.0149567
1	1	0.100845	0.0189105	0.0451221	0.0088795	0.118356	0.0561589	0.00986492	0.0243381	0.0511933	0.0672367
1	1	0.147122	0.180226	0.00592251	0.00827472	0.0244447	0.154862	0.0469526	0.182661	0.00914351	0.0112617
1	1	0.172737	0.335473	0.00767488	0.00702111	0.0232616	0.216127	0.108228	0.267923	0.00799722	0.00857821
1	1	0.121662	0.341422	0.00529778	0.01368	0.135583	0.0637772	0.0169815	0.0652021	0.0207328	0.0709261
1	1	0.163397	0.045787	0.0112609	0.00460195	0.0273852	0.146971	0.00827824	0.0967399	0.0118548	0.0109705
1	1	0.289562	0.589506	0.00475425	0.0141714	0.149063	0.128314	0.0229196	0.183012	0.0143267	0.0132473
1	1	0.154824	0.6606	0.00851437	0.0738352	0.161021	0.0606279	0.11179	0.144934	0.00738963	0.0354478
1	1	0.0306049	0.0222201	0.00896495	0.00980872	0.0591732	0.00815216	0.00395321	0.020419	0.00890412	0.00676815
1	1	0.247348	0.353983	0.0184399	0.0135255	0.172166	0.131016	0.0754839	0.238109	0.0144229	0.0209364
1	1	0.149851	0.0875488	0.0214222	0.0132011	0.146287	0.0580205	0.0376099	0.0584069	0.0243351	0.0158752
1	1	0.189246	0.329289	0.00296125	0.00997805	0.0804572	0.110959	0.0135129	0.0913985	0.00247192	0.0217912
1	1	0.210064	0.0818021	0.013638	0.00460195	0.0334812	0.166177	0.0253526	0.127105	0.00741577	0.0126233
1	1	0.156195	0.0924529	0.0107741	0.00915988	0.0817337	0.0675875	0.0117872	0.0329135	0.0140874	0.00880725
1	1	0.250542	0.737772	0.0101332	0.015517	0.354191	0.0827406	0.0345402	0.190019	0.0109936	0.0237156
1	1	0.13749	0.579968	0.00958972	0.0085551	0.00829526	0.41099	0.278239	0.592191	0.0192554	0.014267
1	1	0.182206	0.399474	0.0114093	0.0139339	0.214116	0.0834205	0.0174158	0.0691165	0.0106058	0.0747686
1	1	0.21067	0.205298	0.00354538	0.0116671	0.140039	0.0737645	0.0282408	0.0932821	0.0134696	0.0149225
1	1	0.499916	1.5779	0.00658785	0.0811948	0.100475	0.335411	0.70345	1.15243	0.0164577	0.0118781
1	1	0.163242	0.287957	0.00693666	0.00585557	0.0352111	0.307233	0.120987	0.381618	0.00848199	0.0158513
1	1	0.0732681	0.0751043	0.0150499	0.0247978	0.11628	0.0326202	0.0389096	0.0307749	0.0117688	0.00799102
1	1	0.155273	0.296297	0.011845	0.0079503	0.0956097	0.0869561	0.0389975	0.193498	0.00792058	0.00932083
1	1	0.138462	0.309072	0.00896495	0.00447393	0.0500199	0.161783	0.0388916	0.224568	0.0197493	0.00641489
1	1	0.0833977	0.11148	0.00834024	0.00488234	0.114872	0.0380746	0.00886755	0.0248492	0.00765512	0.0217344
1	1	0.356865	0.642435	0.00775611	0.0177773	0.177694	0.143197	0.0639968	0.237666	0.00914351	0.0245494
1	1	0.123787	0.273121	0.00580224	0.0129207	0.196808	0.0467183	0.0111826	0.118171	0.00667158	0.0167525
1	1	0.218934	0.172466	0.00233652	0.00738956	0.136788	0.0822507	0.0190932	0.0681709	0.0334209	0.0171941
1	1	0.15778	0.136836	0.0107659	0.0085551	0.197899	0.083765	0.0211563	0.0546799	0.0279704	0.0725325
1	1	0.0833977	0.27901	0.00417012	0.00734552	0.015531	0.191584	0.204041	0.299306	0.00886605	0.00882972
1	1	0.154556	0.188681	0.00829963	0.00712191	0.146823	0.0394869	0.0170944	0.0993456	0.00815997	0.0118806
1	1	0.362722	0.544961	0.0113421	0.0190495	0.112197	0.246061	0.212743	0.286843	0.0155839	0.0193884
1	1	0.207019	0.61955	0.023309	0.00859914	0.0189049	0.440488	0.362449	0.644365	0.0113499	0.0177084
1	1	0.239814	0.253054	0.0175239	0.0105021	0.0273946	0.249775	0.0753425	0.208894	0.00691093	0.0174744
1	1	0.136202	0.0730686	0.00771551	0.0242194	0.142404	0.0562067	0.0411036	0.0280871	0.0431363	0.0552612
1	1	0.149656	0.530779	0.00650664	0.0159447	0.130166	0.0657452	0.0069111	0.0987328	0.0110692	0.0209401
1	1	0.159749	0.0285813	0.0171834	0.00488234	0.0301971	0.113082	0.0118959	0.0638029	0.0209155	0.0181874
1	1	0.223481	0.267829	0.00600372	0.00392733	0.0619888	0.123523	0.0144952	0.203701	0.0175428	0.00877331
1	1	0.141067	0.228255	0.00691376	0.00274356	0.0502123	0.0832631	0.00783393	0.143224	0.0200855	0.00670576
1	1	0.328238	0.490911	0.0107173	0.00455793	0.213257	0.146351	0.0477965	0.207462	0.00914351	0.0129892
1	1	0.143605	0.179015	0.00775611	0.037114	0.172917	0.0733876	0.0205274	0.048155	0.0397663	0.00896838
1	1	0.223843	0.422063	0.0161776	0.00641633	0.107203	0.284071	0.292648	0.294164	0.0217544	0.0288131
1	1	0.322866	1.28096	0.012551	0.0430587	0.189215	0.169569	0.170813	0.434724	0.00443901	0.0175996
1	1	0.279165	0.589369	0.00654725	0.00952835	0.237046	0.123486	0.0315196	0.180254	0.0172892	0.00854454
1	1	0.236941	0.525874	0.0114233	0.0112987	0.141688	0.0871703	0.0473754	0.127567	0.00568804	0.0123177
1	1	0.258663	0.401848	0.00296125	0.0174417	0.225467	0.11139	0.0496687	0.111582	0.025198	0.0207769
1	1	0.223802	0.100371	0.0132324	0.00576751	0.0592703	0.15966	0.0809202	0.14949	0.0113499	0.0154652
1	1	0.146627	0.297804	0.0113827	0.0264705	0.186295	0.0526337	0.0440308	0.0500304	0.0172904	0.0330898
1	1	0.218073	0.186433	0.0107845	0.0085551	0.125977	0.0801447	0.0192341	0.0837683	0.0170379	0.0134923
1	1	0.332317	0.350228	0.00358599	0.0630887	0.200462	0.176366	0.398619	0.149037	0.0499769	0.0132439
1	1	0.194535	0.842024	0.0131757	0.00613594	0.0214389	0.33316	0.206609	0.761332	0.0166714	0.0131472
1	1	0.276803	0.0585777	0.0259539	0.00260337	0.0763052	0.206035	0.0156679	0.128791	0.0263835	0.00884266
1	1	0.262508	0.49138	0.0119262	0.0110142	0.0520555	0.244751	0.0635915	0.314669	0.0130777	0.0107785
1	1	0.261765	0.47906	0.0119262	0.022612	0.0627859	0.198647	0.15299	0.414407	0.0128645	0.0154154
1	1	0.454534	0.922105	0.00838082	0.0478739	0.11691	0.259064	0.659578	0.481325	0.00620808	0.0147244
1	1	0.182925	0.326048	0.0118864	0.0133838	0.1469	0.102466	0.0219674	0.0653871	0.0103925	0.0217627
1	1	0.343275	0.854754	0.0119668	0.0287205	0.300274	0.163329	0.340873	0.317415	0.0189318	0.0184999
1	1	0.0649095	0.163205	0.00824652	0.00799839	0.0848078	0.0424802	0.00848911	0.0248492	0.0110844	0.0837894
1	1	0.11568	0.0264474	0.02081	0.00362874	0.147967	0.0622867	0.00715693	0.0130107	0.0266863	0.0411585
1	1	0.245065	0.487719	0.00592251	0.00581153	0.0758323	0.103009	0.0323213	0.183258	0.0101271	0.0131311
1	1	0.219866	0.185782	0.0113421	0.00674073	0.141224	0.0800559	0.0121807	0.0904724	0.0120941	0.00925953
1	1	0.362165	0.484367	0.00674195	0.00669671	0.0395848	0.270937	0.0721264	0.400042	0.013848	0.0183298
1	1	0.3194	0.361651	0.0124697	0.0110403	0.0485806	0.356365	0.153596	0.395883	0.018287	0.0194708
1	1	0.0892847	0.0667264	0.00904618	0.00827472	0.145452	0.0429608	0.00850957	0.0554418	0.0153103	0.0110813
1	1	0.0574703	0.111063	0.00771551	0.00304075	0.0148621	0.0962166	0.0482835	0.135342	0.00938285	0.00997438
1	1	0.202508	0.417493	0.00475425	0.05544	0.0599999	0.229544	0.337325	0.393469	0.0469962	0.0269239
1	1	0.145474	0.477787	0.00845382	0.0738223	0.0232302	0.354352	0.723761	0.696991	0.0627597	0.0134769
1	1	0.132795	0.0666475	0.0102144	0.00492637	0.137423	0.0453523	0.0177351	0.0386217	0.00737537	0.0159437
1	1	0.215145	0.143166	0.00954908	0.00641633	0.21765	0.0836298	0.0352285	0.0833776	0.0143267	0.00780791
1	1	0.135452	1.0881	0.0024501	0.00900996	0.0983346	0.0566925	0.0373272	0.42157	0.00443901	0.00941942
1	1	0.174387	0.736899	0.00292065	0.0079503	0.0938428	0.0900916	0.0741553	0.288801	0.00443901	0.0090199
1	1	0.194301	0.264068	0.00754517	0.00702111	0.0207772	0.299685	0.129884	0.342148	0.0116154	0.0114075
1	1	0.128176	0.202126	0.00947492	0.057999	0.126547	0.0676642	0.0542943	0.0747906	0.0259421	0.0177611
1	1	0.40022	0.853997	0.00550871	0.0185561	0.0284151	0.415003	0.575491	0.652247	0.012599	0.0125362
1	1	0.129949	0.470502	0.00471364	0.00274356	0.0234241	0.152865	0.0544497	0.310482	0.0108712	0.00417474
1	1	0.0410303	0.0295726	0.00533838	0.0397615	0.0744502	0.0275582	0.0137094	0.0172108	0.0160838	0.0167426
1	1	0.107279	0.435846	0.0131998	0.00142797	0.0383324	0.0457554	0.0128618	0.103584	0.00866478	0.00668108
1	1	0.269549	0.376534	0.0137192	0.00827472	0.263999	0.0980146	0.0194638	0.120467	0.0244537	0.00995196
1	1	0.131442	0.678511	0.00475425	0.0373765	0.28275	0.0618365	0.0230594	0.162921	0.0290513	0.0228866
1	1	0.167971	0.221732	0.00884318	0.00734552	0.0284791	0.233657	0.103905	0.276372	0.0150709	0.00933772
1	1	0.250917	0.527109	0.00412952	0.0221444	0.145393	0.0985502	0.0472653	0.19207	0.0158151	0.0119707
1	1	0.0617612	0.0183429	0.00997939	0.00638273	0.121077	0.0312864	0.00854718	0.0310029	0.0363205	0.00935258
1	1	0.213135	0.361353	0.0110735	0.0154431	0.251305	0.0562028	0.0118959	0.118919	0.0129123	0.0164463
1	1	0.202651	0.112638	0.00895127	0.00613594	0.247497	0.0607809	0.0380038	0.0713231	0.0133432	0.0117935
1	1	0.0242165	0.00575736	0.0121018	0.00547033	0.0376126	0.0174525	0.0106507	0.020649	0.0209743	0.0109765
1	1	0.16445	0.0174878	0.0100114	0.00678478	0.0307591	0.175146	0.00527095	0.0455178	0.0146183	0.0116825
1	1	0.254078	0.405531	0.00537898	0.0294994	0.1561	0.147545	0.11715	0.203243	0.0198315	0.0112211
1	1	0.239909	0.253152	0.00825903	0.0112799	0.0302746	0.337654	0.255121	0.340527	0.0153103	0.0190434
1	1	0.284554	0.228529	0.00713137	0.00915988	0.0351916	0.308921	0.143298	0.420764	0.00972556	0.00875973
1	1	0.202404	0.120725	0.00417012	0.00641633	0.079511	0.0918822	0.0161339	0.0993341	0.0164352	0.0110209
1	1	0.156998	0.249984	0.00896495	0.00706514	0.212701	0.0613544	0.0104694	0.0821349	0.0176494	0.0137775
1	1	0.201472	0.319379	0.0100926	0.00783792	0.0352649	0.206782	0.0641243	0.270115	0.00467836	0.0127732
1	1	0.142956	0.221644	0.0134353	0.0106939	0.161374	0.0798979	0.020027	0.110894	0.0173509	0.0169931
1	1	0.132782	0.151365	0.0107986	0.0101331	0.0764457	0.0464726	0.0153171	0.0596909	0.00247192	0.0308065
1	1	0.205971	0.922832	0.0240224	0.0098527	0.0157861	0.201383	0.202917	0.446027	0.00148838	0.00854754
1	1	0.335704	1.00039	0.00533838	0.0174994	0.131918	0.26531	0.167905	0.599932	0.0145518	0.0087763
1	1	0.419384	0.898954	0.013713	0.0116399	0.158241	0.212461	0.0864255	0.345073	0.0123596	0.011586
1	1	0.145892	0.303575	0.0094679	0.0132667	0.0120709	0.306179	0.31833	0.397657	0.013848	0.0117816
1	1	0.193845	0.233795	0.0119262	0.00702111	0.0225567	0.302157	0.336186	0.428729	0.0160806	0.0107755
1	1	0.0961803	0.240242	0.0102144	0.00339238	0.166175	0.0501651	0.0213618	0.107287	0.00494385	0.0212085
1	1	0.214407	0.605237	0.00717198	0.00181437	0.0416418	0.195852	0.0354702	0.526512	0.00494385	0.00935258
1	1	0.184652	0.29936	0.00713137	0.0292343	0.116037	0.0718517	0.0284945	0.0846319	0.0243471	0.0196145
1	1	0.14844	0.14437	0.0158136	0.00553115	0.0347819	0.203099	0.0423869	0.212444	0.00746907	0.0119797
1	1	0.26995	0.469207	0.00709077	0.0162598	0.0804386	0.288025	0.258405	0.327242	0.0281076	0.0141829
1	1	0.215014	0.469863	0.00588198	0.0115603	0.285183	0.079127	0.0169251	0.148424	0.00446515	0.0310151
1	1	0.155521	0.245653	0.00475425	0.00534751	0.0217168	0.246426	0.0862851	0.290529	0.0047045	0.00750478
1	1	0.114671	0.0983813	0.00581708	0.00522142	0.162676	0.0475325	0.00976008	0.0258357	0.0150447	0.0155148
1	1	0.109581	0.901684	0.0107093	0.00692553	0.00618849	0.411635	0.56238	1.00272	0.0233135	0.010318
1	1	0.245062	0.302103	0.00596311	0.0419783	0.259038	0.0991423	0.129463	0.167592	0.0388066	0.0146048
1	1	0.127282	0.723326	0.011626	0.00820231	0.0134874	0.446236	0.558648	0.82127	0.0191839	0.0109459
1	1	0.165251	0.636348	0.00650664	0.00674073	0.0180266	0.243153	0.169483	0.567496	0.0128383	0.00796721
1	1	0.107925	0.700948	0.00892437	0.00241916	0.0128841	0.290874	0.315875	0.830493	0.0215303	0.00934547
1	1	0.184034	0.297165	0.00784357	0.0195198	0.0226477	0.343547	0.404173	0.355533	0.0664798	0.0114171
1	1	0.194246	0.25276	0.00717198	0.00432157	0.0234241	0.293855	0.100133	0.238452	0.012634	0.00615521
1	1	0.211038	0.325995	0.0122264	0.0623594	0.229264	0.0892277	0.0260647	0.142672	0.0131038	0.0208325
1	1	0.211768	0.2659	0.0135894	0.0086223	0.0405582	0.317786	0.236567	0.340379	0.00646811	0.021023
1	1	0.169461	0.47815	0.00233652	0.00981983	0.0930058	0.171258	0.11316	0.383476	0.0170641	0.0104512
1	1	0.187382	0.108892	0.00950859	0.00399196	0.0566229	0.111861	0.0196573	0.138682	0.00667158	0.00852287
1	1	0.308959	0.593829	0.00896495	0.00890154	0.051966	0.399369	0.198315	0.549934	0.0224866	0.0124158
