# Supplementary material for: Relationship between histone modifications and transcription factor binding is protein family specific
Source: Genome Res. 2018 Mar;28(3):321–33. doi: 10.1101/gr.220079.116 (PMC5848611; doi:10.1101/gr.220079.116)
Supplement: Supplemental Material [file supp_gr.220079.116_Supplemental_Material.zip › Supplemental_Material/CEBPB/CEBPB.txt]

GCAAGAGAGCAGTTGCATAATCCCCAAGAGA	0
agtaagccgagattgcaccattgcactccag	0
gctaacATTTAATTTCACAattcccttccat	0
caggagctgagattgcaccactgcactccag	0
AGTTTCTCCCTGTTTCACCACTATGCAGCCT	0
ttctttgtttcatttcatcatttcatttcat	0
ttcatcatttcatttcatcacttcatctcga	0
gtagagatggggtttcaccatgttggccagg	0
ctcaaccacaaattgcctaatgacatttctc	0
CAACAAATGTGGTTGCTCCATAATGGAGAGA	0
gctcacATTTAATTTCACCATCcattccttt	0
gctcacATTTCATTTCAccattccgttccat	0
gctcacATTTTATTTCACAattccactccat	0
agtgagccgagattgccccactgcactctag	0
ctattggacagatttcatcacatggctccag	0
CTATCCAGAAGGTTTCATAACTACTTGACTG	0
gttacgtaataattgctcaacaattagtttt	0
ACTGCAGTGAAATTTCATCACCAATGGTGAT	0
ttatcccctagattgctcaatcaatcacgac	0
cagggcagggagtttcacaatgttcttctat	0
acaagactcctgtttcaccaccactgaaact	0
ctgcagagtatgtttcatcattgacatccaa	0
atgacaactatatttcgtaataatgtattgt	0
TCCACTTTCTAATTTCACCACAAGGTGAGGG	0
GCGGTAGGCTGATTACACAATAAGACTGCAA	0
tggtgatgatgattgcacaataatgtgactg	0
gtagagacggggtttcaccatgttggccagg	0
tgtattagctcatttcatcatcacagcaaat	0
aacttgtcaaggtttcacaactagtaagtgg	0
GCATTATTTTGATTGCTCCATTCAGAATATT	0
cagaacgggaggtttcacaacgtccttccat	0
atagaggcggggtttcaccatcttggccagg	0
gcagagtgggggtttcaccatgctggccagg	0
CTTCTTGACCTCTTGCATAATCTTTTTGTTT	0
ATCTTACTGCCATTGCTTAATTAGCCAGATA	0
aatcaccactaatttcaccacctcaaaaaga	0
ttgcagccaagattgcgccactgcactacag	0
gtggagacggggtttcatcatgttggccaga	0
ATGATAAAGGTGTTTCATCATGTCGTACTGT	0
gtagagatggggtttcaccatattgctcagg	0
CCTTTCTCTTCATTTCATAACCAATACTTTA	0
tattggggatagttgcataataatgtaaatg	0
TAGCACGTGGTATTGCTTAATCATATCAATA	0
TTTTTAAAAATATttcatcacatagttattg	0
TCAGACTTGATGTTTCACAATTGAGATGGGG	0
TGGTATGAATAATTGCATCATTTCTTATTGT	0
gtagagatggggtttcaccatgttggccagg	0
TTTGATATAGAGTTTCACAATCTATTTTCAG	0
GACTGTCCTTAGTTGCACAACTCAAACACAC	0
acacttagcaggtttcacaatgattgcttct	0
gtagagacggggtttcaccatgttggccaca	0
TGCAACTTGTGGTTTCACAATTCTCAGTTGT	0
CGGAATTTAAGATTGCATCAGTAAGTTTAAC	0
GTGTGACTGGCGTTTCACAATCCAAGTCAGA	0
TGACATCTCTGATTGCATCATCAGCAAAACC	0
GCTTTACTCACATTGCTCAACCCACACTTGG	0
ctcattggctaatttcatcatctcgtttctg	0
gactactatttctttcacaatccacttgttg	0
gtagggacggggtttcaccatgttggtcagg	0
CGTTGCAAATAATTGCTCAATAAGTATTTAT	0
AAGTTCAGTTGATTTCATCATCAGCCAGAAA	0
AATTGGATGAAATTGCACAATGAGCCAGGGC	0
gcttgcttttgctttcacaattaggtctacc	0
TTGGCTGTTGTCTTGCATCACTAGAAACTTC	0
agagtgacagggtttcaccatgttggccacc	0
gtagagacggggtttcaccatgttggtcagg	0
ttttcgtagcggtttcaccattctgctcagg	0
gtagagacggggtttcatcattgtggcctgg	0
tatattgactcatttcatcaccacaaaaatc	0
gtataactgacatttcacaatcaatagcttc	0
ctagagatggggtttcaccatattgatcagg	0
GTTTGTATTTTATTTCACAATCGAATCCAGC	0
ATAGCAATGGTCTTGCACCATCTCCAACCTG	0
AGAAATGTACCATTGCTCCATCTCCTTTTAA	0
tagtagacagggtttcaccatgttgaccaag	0
gtagagatggggtttcaccatgtttaccagg	0
tttgagttgctgtttcatcactgtctgtatg	0
CTGGAGGGCTTATTACACAACCCAGCTCCAT	0
CACACTCAGGTATTGCGTCATCATTCTTTAT	0
gtagagacggggtttcaccatgttggtcaga	0
CCAGATTCGTGATTGCCCAACTTCACAGGCC	0
GTGGGGGGCATATTTCACCACTGTATTTTTC	0
GCTTAATAAGTGTTTCACAATGAATCAGGCA	0
ATGGCTGTTGAGTTGCACAACTGGTCATAAA	0
gtagagatgggatttcaccatattggtcagg	0
gtagagacggggtttcaccacgttggccagg	0
TAAGCAGCATAATTGCAAAACGAAACTACTT	0
CTAAGTGTTGTATTTCACCACAAGGGGCTCT	0
GTAAGTTAAAGATTGCAAAATAACCATTAAT	0
CCACAAACCTGGTTTCACCACTCATCTCTCC	0
TCCAGAACCACATTTCACCACCTATTCTTCC	0
actttggtagaattgcttcatctaccacact	0
cagaccaggaagtttcacaatgtcttttcta	0
ggacttctcaggtttcataactgtcagaaat	0
TACGAAACATGATTTCAACATGTTAAGGTGG	0
GGGTTGTAAAAGTTGCACAACAAAACCTCAG	0
CAGCTTGGCGGATTTCATCATTGCTGTAAAT	0
aactgtttcatcttgcataactgaaacttga	0
CCAATAGAAGAATTGCAAAATATCATCAAAA	0
agtgagctgagattgcgccactgcactccag	0
ccgcaaatcacatttcATCACTGATTGTTGT	0
acaagggagtgcttgcatcacccctccccca	0
GGAGACAGTTGATTGCTTCATTCTCTTTCAG	0
agtgagctgtgattgcaccattgcactgcac	0
gccctagttgcattgcaaaatcaccagcagc	0
gtactcagtgcatttcacaacatacataatc	0
ATCACTCATATGTTGCATCATTAACTGCTAG	0
GGGTCCCTGGTATTGCACCAGCTGGCAGCCC	0
TCTTTACTGGAATTGCAAAACAAGCAGTTAC	0
ATGAAACCAAGATTGCTCCATAACGGATGTA	0
tagtaaagacggtttcaccatgttggccagg	0
TGAGATGAAGTGTTTCATAACTGCCATACTT	0
atataccatagatttcataataacctctgta	0
tctgctcctcagttgcatcatctgtgaaatg	0
TTCCCGTACCCATTTCATCACCATTTAAACA	0
TCTGTATTAAGATTGCAAAACATACAGATAG	0
tgctctggtatatttcaaaatggttctttcc	0
TTGCCAAACTGATTGCAAAACACACACCCCT	0
ACCAAGTAACCATTTCATCACTCAGTAATAT	0
TTAGATTACATATTTCACAATGTATTATTTG	0
GACAAATAGAGCTTGCATCATGGTGATGGCT	0
gtgtgctcaccattgctccatgtgtaagagc	0
AAATAGCTGTCATTGCAAAATTTACAGACAA	0
gatggcatgagatttcatcatgatactcaga	0
cagggtaggcagtttcacaatgttcttctat	0
CTAAGCCTGTGATTGCATCAGGACTGACGCA	0
GGTCAGGGTTTGTTGCTCCACTGAAGAACTT	0
agtgagctgtgattgcaccaccgcactctag	0
agtgagccgtgattgcaccactgctgcactc	0
TATACAGTGTTATTACATCATGCGTGCACTT	0
gtagggacggggtttcaccatattggccagg	0
TCTCTCTGTGTATTTCATCACCTTGAAATAC	0
TTATACAGAGTATTTCATaattttggtcact	0
GTGGACCTGATATTTCAAAACTTGATACTAT	0
TGGAAACTGACATTGCATAATGGGACTGTAT	0
gacagtgtaagatttcatcatggtactcaga	0
ttttagatcatattgcgtaacttcctgtcgt	0
CAGCAGAGGGGGTTGCTTCATCAGACTAAAG	0
gcggggatggggtttcaccatgttggccagg	0
TAGCTATGCAGGTTTCACCACAAACAGAAGT	0
AAGTTGGGTGTGTTTCACCATGACCTCAAAC	0
AAACCTGCCCCATTGCGCCACCTTGTGCCCA	0
TTACCAAACAGGTTTCACCATTCATATTTTT	0
ctggttttcctcttgcatcactggctgctgc	0
gactgtgggagatttcatcacgctactcagg	0
gtagacacaggatttcaccatgttgcccagg	0
GGATAAGGTACATTTCATAATTGTTAAGTTC	0
atcccaatcggattgccccacagcttgacat	0
GTTTAGCACAAGTTTCACAATCTTTTAGCAA	0
agagaaccatgattgcaccactgcaccactt	0
AATATGTGAGCATTGCATAACACAAAGTTTC	0
aagatggcagtattgcacaacagtctttatt	0
AAGAATTAGGAATTTCACAACTTGGATAATA	0
gctttccaaaaattgcttcattaacataaac	0
gtagagatgatgtttcaccacattgtccagg	0
AGTTCAGGGGTGTTGCTTCATCGCCCGACTG	0
ATACCTGACTCATTTCATCACATTCTAGGAG	0
ctgtgcacttcatttcaccacctgtagaaag	0
agttctgactcatttcatcaccctgatagga	0
TACAACTTCTGATTTCAAAATGACCACTTTC	0
CAAATCCTACCATTGCATAATCAAGTGTGTG	0
aatagagagttattgcctaataagtacagag	0
AGTATacacaggtttcacaattccatattta	0
GGGCAAATGTGGTTTCACCATGAGCTCTGTT	0
TTTAGGGCCCCCTTGCACAATCACCCTTCCC	0
AAGGTAAGAAAATTTCATAACTTTACTAAAA	0
TGTCGCTTTGACTTGCACCATGCTTTACATT	0
GAGCTGGAGACATTGCATAACACCAGTGACA	0
gccacactccacttgcaccatgacagtttac	0
AAGTAAAGCAGATTTCAAAATTCCTAGGTTG	0
gctgggtttgtattgcatcatatcaggaggt	0
CAGGTGGTTCAATTTCACAATTTTGTATTTG	0
GGCAGAAGAGTATTTCACCACAGCTCGGCTC	0
AATAGGCTCACGTTGCATCACTGGGGGTTGA	0
CAGGCTGAGAGATTGCAACACAATAGTGCTT	0
aagaacagagaatttcacaatgcttcctcat	0
gtagagaaggggtttcaccatgttggtcaga	0
ccttgccaatgatttctcaatatctgtcact	0
GCTAAAAAATGATTTCACAATAGCATTAGTT	0
AAGAACACAAAATTGCAAAATGAATAACCTT	0
AAGAACACAAAATTGCAAAATGAATAACCTT	0
TTACGTTTCGAGTTGCACCACAAGGGGGTGC	0
GCACAATACAGATTGCACAACAAACTCCAAT	0
CTGTGCAAAGGATTTCATCATTCCTGTTGCA	0
TAGGTGGCAGCATTGCCCAACAGCCAGGAGT	0
aacagcagggcattgcttcatcctagcattg	0
agctagttagtgttgcaaaatctgaacccaa	0
TGGCTGTCCCTGTTTCATCATGCATTCCATC	0
TAGGTGGCAGCATTGCCCAATGGCCAGGAGT	0
ctcttgcccaaatttcacaactgccctatgt	0
GTTTCAGTGTTATTGCACCATGTTATTAGAT	0
ggagatacgggatttcaccatgttggcgagg	0
TTTAAATCAATATTTCTCAATCTTTTTTCAT	0
CATTCTGTTCTATTTCACCATTGCTTGCAAG	0
AAAGAACACAAATTGCTCAATGCATATCTGG	0
acctcctagatatttctcaatcttgctgggt	0
aatttttgaccatttcacaatacggggaaac	0
ggctgtggtgtgttgctcaacctctctgagc	0
tttgtgctgtggttgccccatactctggttc	0
AATGGTAGGTAATTGCCTAATTAGGTCACAA	0
CATCATTATGCATTGCATCATGAAATCAATC	0
ctccagctcctgttgcataattgttgaccct	0
AAGTCATTGTTGTTGCTTCATAGTCTCAACC	0
GGGATTCACTTCTTGCATCACTCTCCAAGAC	0
gtataacaaaaaTTTCATCACATTACTGTAG	0
tctggaggttggttgcacaatgatgtaaatg	0
tctgtgcctctgtttcatcacctagaagctt	0
aacccaccactattgcttcatagctctatgg	0
tgcccagtattgtttcacaacattgtggtaa	0
ATCTTCCATCCATTGCAACATGGGAACAGCC	0
TTTTGTAAACTATTTCATAACTGCAGTAGAA	0
TTTACAAAACGATTGCCCAACTGCAGCTTGT	0
GTTACAGcaggatttctcaaccactcacatt	0
CCTCCTTCAGCATTTCATAACTATGGCATGG	0
AGCCTCCACCAATTTCATCACCACACACCAC	0
gatttttaaagatttctcaactaccatcttc	0
TTTCAATACATATTTCAAAACAAGCCTCAGA	0
ggtccaaggaggttgcaaaacttctttgttc	0
taccaactcttatttcaccatttgcttttgt	0
CATTCTTTGCAGTTGCACCACCCAGCTAGGA	0
TGCAGCCCTTTATTTCAAAACATAATCAAAA	0
tttataagcatgtttcacaatttaaTTCAGC	0
ATCTAGTGCCAATTGCACAACCCGCCTTATA	0
caggttacctgattgcttcatgatggtagct	0
ttgtggtgatggttgcacaactctataaata	0
acaagcccagggttgcttcatcttaaagatg	0
GGATACCTGGGATTGCACCAGGGAAGCCCCA	0
ggcaggctcagatttctcaatgtccctccta	0
GTGGCCTTTCTGTTGCTTCATGAAGCAAAGG	0
tgggagttaggatttcaacatgtgaactttg	0
TATAGCACCCTGTTGCACAACTACCCATGAA	0
gaggcaggagaattgcttaacccgggaggca	0
ATGCACAGGCAGTTGCATAACCAAAAACTAG	0
TGTAATAGGCGCTTGCATAATAGACGTGGGG	0
GGAACAAAGGGATTTCAAAATCCCAGGACAT	0
CGATGAATAATGTTGCTTCATCCCGAGACTC	0
gtacagacagggtttcaccatcttggccagg	0
CTTTAAGGGGGATTACACAACTGCTTTTCCC	0
cgagtgactccattgcttcatttacggatct	0
CTCTCCGTGAGATTGCAACACTTCCTCAAAC	0
TAGGCTATGAGATTGCAACACAGGTATCTGG	0
tgtgtacccatgttgcacaatttgctgtgtg	0
AGGTCCCCTGCATTTCATCACTGTCATTACC	0
ACCTTTCAATCATTGCTTAATCTCACTTTCA	0
CAGGGGACTACATTGCCCAACTCCACGGACC	0
AAAGGGGTGGTATTTCATCACTTGGCTGTCG	0
catcattgcctcttgcatcacttattctctg	0
acctcacttctatttctcaactgaaagaaag	0
tctggggatctgttgcacaacagtgtgaata	0
ctgttgaagggatTTCATCACAGTTAAATCT	0
caaagataaaaatttcatcacgaagttaaga	0
gcaatacttgtattgctcaatatgtactcag	0
TAGGTGTCACTATTGCAAAACTAACAGAAGC	0
TCCTCTAACTGCTTTCACAATCAAAGGGCAC	0
AGGGTTTAAAGATTTCTCAACCAGAAGCTTC	0
GGTTTGTCATGATTTCTCAACCAGGAACTTT	0
ATTTTACTCTGCTTTCACAATATGATCATAT	0
TTTGTGATCTTGTTGCTTCATCAGCTGATGA	0
AAGGCAGGAAGATTGCTTCATCCAGATGGGG	0
TGAGTGTCCCGATTGCCTCATACCTCCAGTG	0
TCTTTGGGTAGGTTGCAAAACAGTGCTTCCT	0
GGTTTCCGTTTGTTTCACAACCTCGGCCTCT	0
AGCCACACATGATTGCTCCATGAGCCAGCAC	0
gtagagacggggtttcaccatgttgcccagg	0
AGCAACAGTTGGTTGCAAAATATAATGCAAC	0
tggtggtgatggttgcacaatgtgaatgcac	0
GCTTTGGTTTGATTACATCACCAGATCCTTC	0
TACCAGTTTCTATTGCTCCACCCCCTCCCCC	0
GGCAGGTCTACATTTCACCATTTCTTCAACA	0
TGACAGACCCCATTGCAAAACACTCACCCGG	0
ATCAGAGTTGTGTTTCACCATAAACACTAAT	0
TAcagtcattcattgcttaatgttggggaca	0
gggggtggggggtttcaccatgttggccagg	0
gagccattttcattgctcaataaaattctct	0
atttggtgatggttgcacaactccgaataca	0
ACATATTACTCATTGCATAATTATTGCAgga	0
ttgtggtgactgtttcacaacgtacatcaaa	0
CAGGTTGCCATATTTCAAAACTGCCACAAGA	0
TTATTTGATTAGTTTCACAATGAATATATAC	0
TAATAGGTGAAATTGCTCAATGCAGAGGCGC	0
aggcactcagtatttcaccatgaagtataac	0
agggtgacggggtttcaccatgttggctagg	0
ttgccatttctgttgcataatctgtgacctc	0
AGCCTTTGCTAATTTCACAACAGGAAAGCAT	0
AGCTCTGTCAGATTGCATCATTTGAGAACCA	0
gcgctctttggattgcatcactcaggctggc	0
tggaagagttgatttcaacataacctcttcc	0
CTCAGCATTATATTTCAAAACATCCTGCATG	0
tcatgggagtggttgcaaaattgacttagaa	0
TCCATACTAAAATTGCTCCACATACACATTC	0
AGTATAGCATGGTTGCATCATGAAGCTACCA	0
ACTGCAGTGTGGTTTCACAACCTTTTACACA	0
TGATTTTcagggttgccccatcttttggctt	0
CCCTCCCTTGAATTGCTCCACACAGATTAAA	0
tcaaataaactgtttcataatccattcttga	0
TCAAGAGCGGGATTTCAAAATCAAGAGTACT	0
ctgtagagcctgtttcataacagtatacACA	0
tttgcctttcgctttcacaatggtatctttt	0
cTTCCTTATGTGTTTCATAACCTACCCACTG	0
ACTAACACAATGTTTCATAACCAAAGCAGTC	0
TATGACTTTGGGTTTCACCACTGTCAGGTGT	0
ACagagatactgttgcataatcccatcgttt	0
GGTACAATTTTGTTGCATCACAGTATCAACT	0
TCGGCCTTCTTATTACATCATGAATTTTGAT	0
AACTAATTATCATTTCATCACATTCCTAATG	0
cagacagcgtcattgcaaaacaagatctctt	0
AGAATTATAATGTTGCTCCACATCGTCCAAA	0
gagaagactctgtttcaccacctcttgtgga	0
atacgcttccTATTGCCTCATATGGTTGTCC	0
GCAGGCACACTATTTCACCACTAGGGAGATT	0
AATAGAAAGAGGTTTCATAATAGTTATGCAA	0
GGCGTCACCTGATTGCATCACCCAATAAACA	0
ACGCAGGGAGAATTGCGTCATTTAAAGCCTA	0
GCAAATGACCCATTGCACAATCAGCCTGCGT	0
ctgtcacctccatttcataatgcagaaaagg	0
ATTTACAACAGGTTtcacaactaccccataa	0
CAGAAGGTTGTATTGCCTAATCAAAATGTTT	0
TAATATTGCTTATTGCAAAacacacacacac	0
TAGGAATGCAAATTGCACCACCGTCGCACCA	0
TCCACTATGTCATTGCTCAATGAAAGTTGGT	0
aaccacatcttgttgcaaaacctgtgctctA	0
gtagagacagggtttcaccatggtgctcaga	0
TCTACTTTGGGATTGCTCAACTTTCATATGG	0
CCTCATTGCTTCTTGCACAATTGGTCAAGAG	0
tatggctaaacatttcacaatgcacaagata	0
ataaattaggggtttcaccatgttgctcagg	0
attcagcctgcattgcaccactggcttggtg	0
tggtaactctggttgcatcatgatcatcaga	0
GTATGGCATGCATTTCACAATGAGGACCCGG	0
tttctgaagcagttgcatcattttaaattcc	0
gggtgtttcccattgcaccacagcaggaggc	0
gtagagatgaggtttcatcatgttggccagg	0
TGCATTTAAATATTGCTCAACAGTGGACACC	0
CGACCTAGCGGATTGCATCAGCAGGAAGACA	0
tctaatgacacatttcaccacttccaaaaag	0
CTGAAACAGAGATTTCATCATTTGAAACAAA	0
TTGACACCCTTGTTTCACCACAAGAAAGCAC	0
GAGGAGTTAATATTGCTTAACACTCTAATTT	0
ccaaagcttctgtttcatcacctgtcaaatg	0
gtagagacagggtttcaccatgttggccaga	0
CCTAACTTTGTATTGCCTCATGGATGACAGT	0
TGTGCAGTTCAGTTTCACAATTACAGCAGGA	0
tactaggacaagttgcatcatcatatatagt	0
gcacaggacctattacatcataagctctcaa	0
atgctctgtctatttcaaaatggttctttgt	0
TTTCCCTAGAGCTTGCATCACAGACTTCTCT	0
catcgaaaagaattgcaaaactgcaattact	0
CCCTATTCTCAATTGCACCATGTAGGACATT	0
gcggtgtgtttgttgcacaatcccagagggt	0
TCGGTTGTGCTATTTCATAACCTTTTCAGGC	0
acacctagagaattgcttcatgggagaacag	0
cgtttcaagctattgcaccagccgtacctgc	0
ACACTGCACGTGTTGCACAATGTATGCATTT	0
AACCTATTACAATTGCAAAACCTAGATAAAC	0
agtaagctatgattgcatcattgcactccag	0
CTCACCCAAGAGTTGCATCACTTGTATCTCC	0
ATGACTAAGTGATTGCCTCATTGTTTGTTTT	0
ACTGTAATGTGATTTCAAAATCTTGTTCATC	0
GCATATATTAAGTTTCACAATGAGACTAAAG	0
TTTGGGCGTCCATTGCAACATCAGGGAGAGG	0
GTGCTAGCAGTATTGCATCAGCATCCATATA	0
gaaaactcaatatttcacaatgcttctgtta	0
TGGATCGTTTTATTTCAAAATCTTTCTTCCT	0
gtagagacggggtttcaccacattggccagg	0
TCATGAAAAAGATTTCACAACTCACTGATTG	0
AGAGTTGCTTGATTACACAACAGGAAAAAGA	0
tgagctacaagatttcaccataaattcttgg	0
GAAATTCAGCTATTGCATAATACTTGATAGG	0
CAGAGTTCATGGTTTCACCACAGCTGAATTA	0
ctataattaaaatttcacaataagtaactgc	0
AGGTCAGTATAATTGCAACATTCTATAGAAG	0
TCAATTTCTGTATTGCCCCATTCACTCCTCA	0
GGACCCAGATGGTTGCTTAATACTCCTTTCC	0
CGTCTCTCCACATTGCATCACTGTTCTCGAA	0
AACTGAAAATTATTGCTTAATCAAACTGCCG	0
tctcagtgtctgtttcatcactccttctggg	0
CACGCTGACCGATTGCACCATCGGGGCAGGT	0
GTTTGGCATCCATTGCATCATGGCGAAGGCA	0
caagagagttggtttcataacagggagtgga	0
GAGGAAATCTGATTGCACCATGTCTGAACTG	0
AGGAAGAGTGAATTGCAAAACTATCAAGACC	0
AACCTCCTCAGATTGCATCACTGGTTTCAAA	0
agtgaactatgattgcgccactgcactccag	0
TTTAGTCATGTATTACACCATTTTTTTCTGT	0
cacagcaGAGAGTTTCACAATGAAtagttgt	0
acagttctgttatttctccattgatctgagc	0
AATGTGACATGATTGCTCCACATGAGACAAG	0
TGCGCGGGGCTGTTGCGCCATCCGCTCCGGC	0
aagtggtgatggttgcacaacaatacttaat	0
AACTTAAACATATTTCAAAATGTGCAGGCTG	0
CTCATTCATTTATTGCACAAGACTTTTCTGA	0
TAGGTGGCAGTGTTGCTTCATTCACAGGAGA	0
ACAACGGCCAGCTTGCACCACTACAGAAATA	0
TCTCATTTCCTGTTTCATCACAGCCTGCCAC	0
TGAGGGGAGCTATTTCATCACTCAGGTGCCT	0
AAATCTCCAGGATTGCAACATGAGTCCAGAG	0
AGCATGTGATGGTTTCACAACATCTGAAACC	0
TGTGAAGGTCAATTTCATCATTTTATGAAAA	0
TGGCTTCCTTTATTTCAAAACAGTATTTGGA	0
gaagagatggggtttcaccatgttggccagg	0
ACCATCACCGCATTTCATAATTGGGGAGAAA	0
CAGCCCGCTTGATTGCATCAGCTCATGTCTC	0
gaaaaatgcatattacacaaccttgcagact	0
gtcccctcagtgttgctccactggccctgct	0
gtagagatggggtttcaccatgttggtcagg	0
ccatgaggatggtttcatcacccccatgttt	0
agctggcttagatttcatcataacacaccct	0
cagggcagggagtttcacaatgttcttctat	0
CAATTTAGCCTATTGCGTCATTTAAGcactg	0
ACTGCTTTCAAATTGCAAAACTGATTATGAA	0
AGGTTCTTTGTGTTTCATAATGACACACTGC	0
TTATTCTCAACATTGCatcacttcttggcct	0
CACTTCCTCCAATTGCAAAACCACATCCTAC	0
TACTTGGCTCTGTTGCTCCATCTCTCCCTTT	0
ATACGGCTTGAGTTTCACAATATACCTGATT	0
tgctgacagaaattgcaaaatcacATTCTAA	0
ACAGCTCCCCTGTTGCTTCATATTGAGGAAT	0
CTGGGCTCTGCATTGCAAAACACAGCTGCCC	0
GTCGCTTGGTGATTGCATCAGCGAGGACAGA	0
CAAGTTCTACTGTTGCTCCATAGGTGGCAGT	0
CCAGGTGCTTTGTTGCATAACCAATCTCAGC	0
agtgagccatgattgcaccatgcactccagc	0
gtcagaagagtattgcctaatacaATAATTC	0
ACTGTTACCTTATTGCCTCATGGGGGCCACC	0
GGCTTGAATGGATTGCATCAGGTCCTGGCAG	0
GTTAAAAGAGTATTTCACCATGGGCGCAGTG	0
TTGGGGTCGGTATTTCTCCATCTTCATACAG	0
CACACACGATTGTTTCACCACCAGGGGGCAA	0
CCTCCTCAATCATTGCGCCACCTGCCTGCCA	0
CAAAATAAAAAATTGCAAAATCCGAGGTTTT	0
ccactgataacatttcacaatctcttttgca	0
TGGAGAGGACGGTTGCAACATGGGGCGTGTT	0
TGTGTAGAGGGCTTGCATCACTCAGAATGAA	0
TCATGTGTCCAGTTGCATAATTACTTATtag	0
TGTTAACAGACATTGCTTAATTTTCACCACT	0
GTGAATTTTGGATTGCACCAGAACAGACTAG	0
GGAGGAGGGTGCTTGCACCACCTGTTAACAT	0
CATAAGTAATCATTGCaccatttattgagta	0
GATAGGTTGTGGTTTCACCACCACTGCGAGC	0
agctctgtagtattgcaccataggaatcttc	0
TCCATGCCCCAATTGCCTAATCTGCACCACT	0
TAATGACTCATATTTCACAACCACTACCAAC	0
TCTAGCCTGGGATTACACCACTGCACTCCag	0
ggagagtaggcattgcttcatttaactgggg	0
CCCCAGCTTTAGTTGCATCATTGCACTCTCA	0
TTGATGAGATCATTGCACCATGTCAGACTTT	0
agtgagccacgattgcgccactgcactccag	0
TGAGGTAAAGGGTTGCTTAATGAGAACCCAG	0
gtagagacggggtttcaccatgttggccagg	0
actgtatctctatttcacaactgaggaaact	0
ATTTCCTGTATATTGCCTCATTTCTAGTTAA	0
GAAAAAAACCTGTTGCATAATCTCATTTGCC	0
GGTGCCCCAGGATTACACAATCCTATTTTGG	0
AAATGTGCTGGGTTGCACAATGGAGAGGGAC	0
gtagagacggggtttcaccatgttggccagg	0
gtaaagacggggtttcaccatgttggccagg	0
GCGCAGTATTTATTGCTAAATTGTTGTCCAG	0
ATACTTCCTGTCTTGCACAATAAAGCCCAAA	0
CTGCTTTGGGCATTTCATAACCTACCACGCA	0
CTCTTCCGAGCCTTGCACAATGCTGGGAGAC	0
TCTCTGTTgcggtttcacaatcgtgattctc	0
GATGTATAGCGGTTTCATAACTTCCTCAGTA	0
tagcatagtagattgcacCAGACATATCTTC	0
CAATGCCAGTAATTGCACCATTAATGACAGT	0
TACACTTTACTATTGCTAAATTGTTAATTGC	0
TACTGCAGCACATTGCAAAACACACATACAC	0
GGCACTGTTCTATTGCAAAACCTCACTTCTT	0
GTATTTCTAGTATTTCACAATATTCACAAGT	0
ATGGATCTGATCTTTCACAATCAACAGACTT	0
GGTGATTAGTCATTTCACAATGAGGGGATGG	0
CCATGAAAGCCATTGCTCAATTTAAGACTTT	0
CAGAGGGCGCTCTTGCATCATAGCTATACCA	0
AAAGGACTTGCATTGCAACATCCCCAGTATT	0
GCTTCTGTAATCTTGCACCATCGTAAAGTGT	0
AAGCTCACAGTATTACACAACCTTGTCCTTG	0
GAAACCCGGCAATTGCCCAACCCAACCTCTC	0
GTGATTTCTGTATTTCTCAATCCAGCCCAAG	0
GGCCCAAGTCAATTGCTCCACCTGGCACTGG	0
ACCATGACAATGTTTCACAATAGTCAAGAAT	0
AACAGTACAGAATTGCTTCATCCTCTACAAC	0
TGAAACTTTTGGTTTCACaattactcaggat	0
GAGACTTAGCTGTTGCATAATTTCTGGCTTT	0
TGTCTAGAAAGATTTCGCAATGCTTCTTCTG	0
ACTTAGAAAACATTGCACAacagtacagttc	0
CAGCCATTCAGATTGCTCCACCCCTGGAGGA	0
aggttcctgacattgctccacgctgccacgt	0
CTGCCTTTCCTATTGCACAATCAGACCCACA	0
GTTCAAGTCTTGTTTCACCATTGTCAGCAGA	0
caTACccctaggttgcacaatgagtcagtga	0
AATTTATTCAAATTTCATAATTTAATCTGCA	0
TTCCATTCAGAATTTCACCACCCCCACTTGG	0
GTGGGGACCTGATTGCCTCATTCTCACCCTT	0
ATATGGCTGTGATTGCCTCACTTCCTGTGTC	0
AAGTTGCTGGAATTGCACAATTTTACAGTAA	0
CCCCACCTGAGATTTCTCAACTCATACCCTA	0
atcttaggcaagttgcataaccggactgaac	0
TAGATTGTGGAATTGCAACATCACATATCAC	0
tgctcatggatatttcataacccgcctCATA	0
AAGACTGCTGGGTTTCATAACTCACATGTCT	0
TGGGTGGCACTGTTGCACAATGCTAGTGGGT	0
gtaaagacggggtttcaccatgttggtcagg	0
TCGGAGAGAGGATTTCACAACACTGGCAAGA	0
TCCGTTATCTTATTTCACAATATGCCTGTCA	0
GGGCTGTACCTCTTGCACAATATGGAGAGGA	0
acaagaagtgcatttcataatgataaaaggg	0
TTGGATGGAGGATTACATAATACAGAGAAAA	0
AATGTATGAAGATTTCACCATTTCTAAACCA	0
GAAACATTGCCATTGCAACACTCAGAGAGGA	0
aggaacaagaaattgcacaacagagctctgt	0
ACAGTGCATCCATTGCCCAACAACTTGCTCC	0
CCTGGAGTAGGATTTCAACATCTCAAGCTGG	0
ACATGGCAGGGATTGCCCCACTCCTCCCGTG	0
AGCACTCAAGTGTTTCATCACTTCCTGCTTC	0
GGATTTGCCAGGTTGCACCACAATAGTTCTC	0
acagtccagtggtttcaccaccactctgcgc	0
GCCATACTATTGTTTCATAACAAAGTGTATC	0
GAGACGTGTGGCTTGCACCACCTCCTGTCTG	0
AAGTTCTGGGTATTTCACAACAAACATGGTG	0
CACTTCTAACGATTGCATAACTGTCTACTCA	0
TTTCTTCTTGTATTGCATCATTGAATGGCTG	0
AAGTGTACCTCATTTCACAACAGGATGCAAA	0
ACTTGTAATATGTTTCATAATGAGGTTGCTA	0
ctgtgttcaggatttcatcaccacccaccag	0
GACACCTCAGTATTTCAAAACCCCCATCAAA	0
ggATCCTTGTTATTTCAAAACAGGCTGAGGT	0
gcacagtaaatgttgcaaaatgaaCATGTGA	0
ACCTGAGCCAGATTTCATCACATAAAGGCCA	0
TTGACCGTGTTATTGCCTCATGAGACTCCCA	0
CTAGGAGAGAGATTGCAAAATCTGGGCTCTC	0
GCTGGTTGCTGGTTGCGTAATCACTGACTGA	0
tgtgttaactcatttcataatctaataacct	0
GGGTAAATGCGGTTGCTCCACCTCCTCTAAC	0
CGGACATTGCCATTGCGCCACCTGCTGGAAG	0
ttccctgggcaatttcataatgccacttaag	0
AAGATGGCAATGTTGCATCATTCCTTGCAAG	0
AAAATTTCCGTATTTCATAACACCAGCTGAG	0
GTCACAGACTTATTTCATCACTTAGCATCAT	0
ttcatacagctattgcaaaatatcagaaaat	0
AAGAAATTGGTATTTCAAAACCAAAACCAAA	0
tcagagatgatattgctcaaccccttttatg	0
ACTTCAAATTGATTACATCACGGGCCACTTC	0
GATGCTTTCGTGTTGCATCATAGAGCAGCAC	0
GGACAGTACCTCTTGCACAACATACTGATTC	0
TCAGAAAGGAGATTACACAATGGTGTCCTGC	0
catttgggtcaatttcatcacagggaggttt	0
TCTGTGTAAACATTTCACAACTCATGGCAAG	0
ACTTAGTGTGAATTGCAACATAAATAATCAA	0
GCCGTTAGGATGTTGCATAACTTGAGAAACA	0
TTGCAGAATTCATTGCACCACTCCACTCGGC	0
GGAATTCTTTGATTGCAAAATAGCTACTCTC	0
AAAGGAATCAGATTTCAAAATGAATATGTAT	0
TGGAAACTCCTATTTCTCAACAAAATCCACC	0
GCCAGGATGCCATTGCACAACCAGCCACCTC	0
aatgtgatcgtgtttcatcatcaccactgtt	0
TTGAAGTCCTGATTGCATCACCCTGGCCTGC	0
CGCAGCACCGGGTTTCATAACAGACTCGGCG	0
AATCATCATAAATTGCTCAATGACTCTAGAA	0
TTTTTGATGTTATTGCATCatttagacattc	0
GCTAATATCATATTGCATCATCTGATCCTAG	0
CAACAATTTCAGTTGCACCATTCAAGGAAGT	0
CCTAGCCATGAGTTGCATAACGCTGGCCTGC	0
CCCCTGCGCTCCTTGCACAATACAGCGGCGA	0
CAAGCCTCCCAGTTGCACCATGCAGCCTGTG	0
AAGGAGAGGATGTTGCTTAATGTCACCTGCC	0
AAGGTTTGCATGTTGCTCAACTCAAAGCAGA	0
AACCATTCCTAGTTGCACCACTGAGGCCTTT	0
GTGACGCTTTTGTTTCATAATTTTCTTGAAT	0
GTAGGTGGCCTATTGCCCCACCTCCCCAGTT	0
GCCTTATCGCCATTGCTCCATCTGGGACTGA	0
TCATACTGAGAATTTCACAATGCAGAACTGA	0
GGCGCACTCTTGTTGCATCATCAGCGTGCAC	0
agtgagtcgagattgcgccactgcactccag	0
agtgactcgttattgcacaagtaaaagcctt	0
gtagagattgggtttcaccatgttggccaag	0
caaggtagcctgtttcatcaccaaagggctg	0
GAAAATGACACATTTCATAACCCGAGTTCTG	0
CCACAGACTAGATTGCACAACACAGCCAATG	0
TTTGCTTACCCATTGCTTAATTCTATTTTGC	0
TGAGTTTTCAGATTTCATCATTGGAAATGAT	0
GAGGAAAAGCTGTTGCTCAACCCGGAGGAAT	0
TCCTGGGCAGGCTTGCATAATCACAGCCCTT	0
cAGGTCCAATAGTtgcacaactccagaaggt	0
TATAGTTTCATATTTCACCACTGAAGCAGAA	0
ACTTTTGCGTGGTTGCTCCACCCCCTCAGCC	0
ATTTCCAAGTGGTTGCAAAACTAAACATTCA	0
AAACGTGCCAGGTTGCAAAATTCCCCTGCTG	0
CTGCAGCTTGGGTTTCACAATGAGTCACAGG	0
TGGGGGTCTGTGTTGCGTCACTGCCATTGTG	0
GCCCAGGGGATGTTGCAAAACAGCCACAGGA	0
TCGCCATATCTATTTCACCACGCCGCCGCAT	0
TCACAGAACAGATTTCACCATGTTCCCCGGG	0
TCTCCAAGACTGTTTCATAATCTTTAAAAAA	0
ACCAGGTGGCGCTTGCATCATGCATTAGACT	0
CTGGGGGAGAGCTTGCACCACAGTGTCCAGC	0
taaggatgttgattgcaacactgtaatattc	0
ATGACTAACTGATTGCGCCACAGGAGCTGAG	0
GAGGGCAGGCTATTGCTTAACAACTCAACAC	0
TCAGGGCGGTTATTGCTAAATCTTTTTATTA	0
GATCCCTGACCATTGCCCAACCACTGTGAGT	0
agtgagctgagattgcgtcactgcacgctag	0
AGCACTTTCATGTTGCTCCATGAACTGAGCC	0
GCTCTGCTGCTATTTCATCATCTGCAAAGGT	0
GAGGGGAGTTGGTTTCATCATGCTCTTTCCT	0
CTTCCTGCCTGGTTTCATCATCTTCCTCTCT	0
AGCTGCTGAAAATTGCAACATCAGTAATCCC	0
CGATGGAGTTAATTGCTTCATGACAGTTCTT	0
GAAGGAGAAAGGTTTCACAACGAGGAAAGGC	0
TTGTCAACTTTATTTCAAAACCGGCGAGGAT	0
CAAGACAGGAAATTGCATCATCTTTTTTTTT	0
GTTGCAGACCTATTGCATCAGACAAATCAAA	0
GGCACACTGCGGTTGCACCACAAGCTTCCTG	0
CTACAACCCTTATTGCCCCACCTACTTTCCA	0
GTGATGGACAGGTTTCACCACTCTAGTTGGT	0
CCTCGGTGTCTGTTGCTCCATGCCCCAACCT	0
TGTGCTGGTGTGTTGCAAAACATTGCTGCAA	0
AGCCTTCGCCAATTGCTCCACCTATGGGCCA	0
CAATAATGATGGTTGCATCACTTttagagtc	0
CCATCGTTGGTGTTGCTCCACTGACCTCCAG	0
TCACAAGATTGATTGCATCAGTTCCCGGGTC	0
ATGCACTTTATGTTGCTTCATTTCCTGAAAG	0
TCAGCCAGCTCATTGCTCCATTTGCTGGGCT	0
cgcgctaaccgattgcgccacagagacTTCG	0
CAGGTGGCGCTGTTGCTCAACGCAGAAGCCA	0
GCAACTCAAGTGTTGCATAACCAAGGGAACC	0
ACTGGACGTTTGTTGCAACATCGGAGAATGC	0
TGGACCATCTCATTTCATCATGTAGGTGTGA	0
AAGAGAGGAAGATTGCGTCACAGAGTCATTC	0
CAAAAGCCtgtatttcaccacaaccatgtgc	0
TGTGGCCCAGGATTGCATAACAGTCACTGTG	0
GCATGCTTCTTGTTTCATAACCAGTAGGGGG	0
GAGGCTCGGAGCTTGCATCATCCTCCTGACC	0
CCACTGACCTGATTGCAAAACCTCCGCTCAG	0
CAGTCTGCCATGTTGCACAATTCCAGGAAAC	0
agtgagccaagattgcatcactgcactcgag	0
ctgtgtaactcatttcaccatctgagcctca	0
CCAGGGCCtgggtttcatcatgagtgctaac	0
AAGCAGCCGGTATTTCATCACCTACAACTGT	0
GCCCCAGCCCCATTTCATCATCTGCTCTCCT	0
ATTACCCTCCAATTTCATCATCTGTAAAATA	0
TACCTAATAATGTTTCACCACTAAACTTCCT	0
gtagagatggggtttcaccatgttgggtggg	0
CATTTTGTTCAATTTCATAACCAAACTTGAC	0
CCTTAGCAACTCTTGCATAACTCAGTTCCTT	0
CAGCGGCTGTGGTTGCTTCATGACTGAGCGG	0
AATTTGACCATGTTTCACAATGTGCAAAGTT	0
TATTTTTAACTGTTTCACAATGGATGTGGTT	0
CCTCCTGCACGGTTTCATAACAAAAACAAAA	0
AACAGGGAGGGATTGCCTCACCAGCTTGCTT	0
CTGGGGCTTTAGTTGCACAACGCTGCCCTCT	0
TTTTTCCCTTGGTTGCTTCATGACTTTGTTG	0
TTCCGTTCCTCATTTCATCATCCCCTGGCAG	0
ACAGCCGAGTCATTGCTTCATCTGGTTGGCC	0
GCCCTGATGTGGTTTCATAACCTGCCTCAAA	0
aggccaccatcattgctcaacttctgcaaag	0
CATTGTCATGAATTGCGTCATCGTGCTCAAC	0
agtgagccaagattgcgccattgtactccag	0
aaagttggcttattgctcaaccttccacttg	0
TCGGGGCCAAGCTTGCACCACCCTGGCCCCA	0
tttagcaccttattgcaaaacacttgtagcc	0
gtagagatgtggtttcaccatgttggccagg	0
CTTTCCAGGAGGTTGCAAAACACTTGAATTT	0
gtagagacggggtttcaccatgttttgccag	0
ATCACGCGAGAGTTGCATCACGGCGGCTGTG	0
GAAGCGGAAGCATTGCAACACGCCCATGTTT	0
AGGGAGTTGAAATTGCCCAAcatcgcttcgc	0
CACCAGAAATGGTTTCATAATCACAAGAATA	0
ctcgtggcactgttgcaaaactagttaaact	0
CCGGCCTCCCTATTTCACCATGCAGCTCATT	0
aagttaagcaaattgcccaacgttatacagc	0
ggtgggaagagattgcatcatgggggcagat	0
AGGTTAAGGGAGTTGCACCATTTGATCCTTG	0
AAAAGACCCCTATTTCACCACCAGGACTGCT	0
CGCACATGGTGCTTGCATCATGCACATTCAC	0
GTAGCCCCTAAATTGCTTAACAGAGGTGCCA	0
CTCCCAGGCTGGTTGCTCCACTGGCTGCTTG	0
CCGGCTCCGCGATTGCGTCACTTCCGGGCCT	0
gtagagacggggtttcaccatgctggccagg	0
ACTGTTGCAAGATTTCAAAATGAAACAGGAA	0
GAGTCGGAGGTGTTGCGCCATGCCCGGGGTG	0
GATTTTGGAgaatttcataatcaaatgttta	0
CTGCGTCATTTGTTTCACAATGTAGGGGCGG	0
tccaggtcatcatttcacaacagcatccccc	0
agtgagccatgattgcaccactgcactccag	0
CACTCACCCTTATTGCACAACTCTACACACA	0
CTTAACCCCTGATTGCACCACAGCCTGTTGG	0
CACCTAGTGTCATTGCAAAATCGAAGTGGTG	0
CAGATAACTTGATTGCTCCATTTCTCCCCAA	0
ACTGACATTGGCTTTCACAATGTCTACCCCT	0
CTCCACCAGCGATTGCCCCACTTGACGCCGC	0
ACCCCCGGCCCATTGCAAAACGCCAACAGCC	0
CTTACCTCAAAATTGCATAATAAGGgtctgc	0
cgtgagctatgattacaccactgcacttcag	0
agagtcagggtgttgctccattgagcaggct	0
GTCGCACAGGAATTGCGTCATGGAGAGGCAA	0
CACAAACAGGGATTTCAAAACCAAAACTAAA	0
CCAAAGAAAAGCTTGCACCACGACGACGTCA	0
TAACAGCAGGCATTGCATCACACTGTTGTAC	0
TGCAAGCCGTTGTTTCACAACCACCCAGCAT	0
CAGACCGTTTTATTGCTTAACTCAGTGGGTT	0
gctctatctgcattgcttcatttcatccact	0
AAAAAATGGTGCTTTCACAATACCCAGATTT	0
CTAAGTTGGGGATTGCCTAACAATAGACTGA	0
agtgagccaagattacaccactgccctgagg	0
AGTCTTACTTGATTTCACAACTAATTTTACC	0
gcctgtgctgtgttgctccattgcacagatg	0
CTCCCAGGCTGGTTGCTCCACTGGCTGCTTG	0
CTGAAATCTGTGTTTCACCACTGCCCTGCTT	0
CGACAACTTCTGTTGCGTCACTTCCGCGCGA	0
ttagagacgaggtttcaccatgttgccaagg	0
GATGCTTCTCAATTTCACAATCTCTTCCTCC	0
GAGGCCGGCTGATTGCATCACTCGCTCATTC	0
GAGGAAAGAATCTTTCACAATCAGACAGAAA	0
CAAGAACATTTATTTCACCATTCTTTAGGTG	0
CCCCCTGCTGCATTGCACCATGGGTATCAAA	0
CTAGGTATCATGTTTCACAACGCCACGTCTC	0
ttgcaaaggcggtttcaCCACCAGCACCTCC	0
GGTGGGGATGTATTTCTCAACCCAGCGCAAT	0
TCATAGTCTCGATTTCAAAATCCATTGCCTC	0
GCTTGGCTTTAATTGCAACATTTTTGCCTCC	0
GGACTGTTACTATTGCTCCACCTCCTCCTCT	0
AAGACTATCTGATTTCAAAACCGACGCGACC	0
CTAACACCAGAATTTCATAATGGTCTTGATA	0
TAGACGCTGACATTGCACAACCAGGTGTGCC	0
agtgagctgtgattacatcactgcactccag	0
AGGCCTCCGGGATTTCCCAATTCCTCGCCCT	0
CTCGATGACGAATTTCATCATAAAATATTGA	0
gtagagacggggtttcaccatgctggccagg	0
CCAAATTTCAGATTTCTCAATATGGTCATGC	0
TCGACCCTGTCATTGCAAAACCAAAAGTAGT	0
GGGCAGCTGGGGTTGCATCATTTCCCCAAGT	0
cacagagatgcattgcgccacggccctgctc	0
gtacgggcggggtttcaccatgttggccagg	0
gtagagggggggtttcaccatgttggccagg	0
cctggccgcctgttgccccatggccgcccgg	0
CCTTTAAAGGGATTGCATCAGGCAAGTGACT	0
ttttgtcgtttatttcaccattccctcattg	0
gtagaaacggggtttcaccatcttggccagt	0
ATATAAATGTTATTGCAACATCACATATGCT	0
GGTTGCTTGGTGTTTCATCACCCGAATTGCC	0
ACTAACCACAAATTGCACCACTTTTCGGGCC	0
TACGTGGCCTCATTTCATCACTCATACCAGC	0
gtagagatggggtttcaccacgttgcccagg	0
CTGAGTCACGTCTTGCACCATGAGGGGAAAA	0
AGGATTCTTGTGTTTCACAATCATGTGATTA	0
CTGCAAACAGTATTTCATCATTTTGTCTGTA	0
ACTCACTCGGTGTTGCATCATGCACCACGCC	0
CGGCGGGGAGGATTGCACAACCTCAGGCGGG	0
tagatttttggatttcccaattattaaaatt	0
GGCCCCGGAGGGTTGCTCCACTCCAGCCCCG	0
GAGGCCATGGGGTTGCTCCACCTTCCTCCCG	0
GAGGCCATGGGGTTGCTCCACCTTCCTCCCG	0
TCCCCGTTCCCATTTCATCATTCGCTGCCCG	0
cggggactgctattgccccatttaccgatga	0
TCCAGCGGCGGATTGCCCCACCACACCGCTG	0
CCACCCTTCTTATTGCCCCACCCTTTGCCAC	0
AGGACAAGAAAGTTGCACAATAACTgggcct	0
AGTTGGCCGCCATTGCCCAACTGACACAGCA	0
AACGGCTCCATATTGCAAAACCAAAAAAAAA	0
aggcgggggatgttgctcaacacccagtggt	0
AAACAGATGTGATTTCAAAACCGTTAGCCTG	0
TGTTTTCTAACATTTCACAATTAAATAAGGA	0
CTGTCAAAAGGATTTCACCATGCAACTTTTT	0
AACCGCGTTGGGTTGCATCATGTGCCCCTGG	0
TAGATAGCAAGATTGCACCAGCGTCCGACCT	0
GGATAATAAGTATTGCCTCATGGGTAACCAC	1
GGATAATAAGTATTGCCTCATGAGTAACCAC	1
ATACTCCAGTCGTTTCACAATGCATTCTAAT	1
ctatcatgtccattgcatcattattcacaat	1
GGTTTTAAAAAATTGCAAAATGTTAAGAGAT	1
gtagagatggggtttcaccatgttggccagg	1
GTGGGCAGACTGTTTCATCACAGGATGAAAC	1
GAATTGCTGTTATTGCTAAATTTATTACACG	1
gctaatatttgatttcaaaatgtcacgttta	1
agtgagccaagattgcatcactgtactccag	1
aaggaggtatgattgcaccactgtactccag	1
tagtagagactgtttcaccatgttggcgagg	1
gtagagatagggtttcaccatgttggccagg	1
gagactgcatgattgcaccactgcgcttcag	1
GGAAGTCTTTTGTTGCATAATATGTTTGCTG	1
tttatatataaatttCACCATTTTGGTGCTT	1
catgtgttctgattgcttcataggctggccg	1
ctgtggtaatgattgcacaattttgtgaatc	1
ctgtggctgtgattgcgccactgtacttcag	1
CTTGGGCAAGGATTTCCCAATGAGAACAGGT	1
tagtggtgattgttgcacaactttgtcaatg	1
aagctaggcctcttgcaccatacagccaagc	1
agtgagctgtgattgcaccactgcactccag	1
AATCACTTCTGGTTGCTCCACAATCACGGCA	1
gtagagatggcatttcaccatgatggacagg	1
cagagcagagagtttcacaatgttcttccat	1
AAAGATGACTCATTTCACAATTTTTTTCTAC	1
AGAATTGCTCTATTGCTCCATATTTTGTTTT	1
GGAAGTGGTTTGTTGCATAATAGGGAGTTTC	1
ATGAAACATATGTTTCATCATTTTATTCTTT	1
TTAGTAATTCTCTTTCACAATAAAACTCCAT	1
TTATAAACCATGTTGCTTAATATATACCTGG	1
AAGGTTTTCCTGTTGCATCATTTTGGAAACA	1
tttctaaagtggttgcatcattgtacagtcc	1
aggacagtgggatttcatcatgctactcaga	1
ttacaataggggttgcaaaattgtagatttt	1
gtagagacggggtttcaccatattggccagg	1
catgcgtgctgattgctccacaaactggctg	1
gtagagacagggtttcatcatgatggccagg	1
atatattgtatatttcaaaatagctagaagg	1
ATGATTTTGTGATTGCCTAATGTCAGGATTC	1
TCAAGTCATTAATTTCACAATTACTATTACA	1
TCAAGTATGTAATTGCGTAACTCAACAGTAT	1
CTTTACAAGAAATTGCTCAATACTTCCTCTC	1
gtagagacagggtttcaccatgctggccagg	1
CTGAATGGTAGATTGCATCACCTCCATTGTA	1
CTGTAGACAATATTTCATAACTACATTATAG	1
AGTATacacaggtttcacaattccatatttc	1
AATTCAGTCATATTACATAATTGACCTCCCT	1
TCACTTACTTTATTGCATCACAAGCTATGTG	1
taaataagttTGTTGCATAACTGAAGACCAT	1
GTTGGGAATTGATTGCATCATCCTCACACCA	1
GGTTGTCAACTATTTCATCATCACAAACAAG	1
CACCCTCTGTGATTGCCTCATCTGAGTTCTT	1
ATAATTGTTTTCTTTCACAATGACTTTGAGA	1
AAACTCTATAGATTGCCTCACTTTTATGCTC	1
cctggagattgattgcacaactatacaagtg	1
TGGCCTAGCCTATTTCATCATGAAAACCGAG	1
acattcatgtcattgcacaaccatcaccacc	1
TTACAGTTTCAATTTCACAACAGCATACCCG	1
CCAAGAAATGCATTGCATCACTTGTGCCAGA	1
tgactcgttttattgcaacatttactttatt	1
aaggccacaGTATTTCACAACCATACCATGA	1
CATTTTACTCAATTTCATCACTTTAATCAGA	1
ATATTAGTTTTGTTGCTTCATAAAATTTACC	1
AAAAGCATAGAATTGCATCATGTTTTACATT	1
CACAGCTCAGTATTGCATCATCAAGCATTTG	1
ctcattaggtggtttcatcattgtgtgaaca	1
gtagagatggggtttcaccatgttggccagg	1
AATTTTTTCCTCTTGCATAactattatttcc	1
aatgagctatgattgcaccactgcattccag	1
TCCTCAGCTTAATTTCACAACCTACCCCCTT	1
aagtgaaagttcttgcataatgggtatagag	1
CAATTGTATTAATTGCACAACCTTTTCTACC	1
tctcaaggtatgtttcacaacaatgtgaata	1
ATTCATATAAGATTGCCTCACATACTTGACT	1
CTGAAACACTTATTTCTCAACAGACTCACTC	1
GGTGCTTTATTATTACATAATACACATTTAA	1
ACCACTGACCCGTTTCACAATGACGTACTAC	1
TTAAGGGAGGGATTGCACCAGCACATTTTTC	1
aaagcacactcatttcacaacaacttcagct	1
TAGAAGTCTGAATTGCAACACTCCACTCTTG	1
CTACTCAGggggtttcaccatgttggccagg	1
TACCCAATGCCATTGCATCATCTTGCCACTT	1
CACATAGGAACATTTCATCACttaaaaataa	1
agtgagctgtgattgcaccactgcatatcag	1
TCCCTGGTCTTGTTGCATCATTGTGTGACTG	1
CAGCTTCCCTAATTTCACAATTGTGGCCATT	1
TCTTGGTAGCTATTGCAAAATTACTTCCTAA	1
tttcgttaaatattgcacaatagctactttc	1
aatgggacaagatttcatcacactacaaaga	1
TATGGCAACCTATTGCACCATTTGGTAGCGC	1
aacagcatgaaatttcaccacgctattcaga	1
CTTCTGCAATGATTGCTCAATAGAATTGATT	1
TCAGAAGTTAGATTGCGTAATCTAAAGAGCC	1
aataaaatgttatttcataatttaaaattaa	1
GCACAGTCTTCATTTCACAATAAGCTTCTCC	1
CCTGATTTCAAATTGCAAAATCTACTTCCAC	1
CTATGGACTTTCTTGCATCATCTCTGTTTTA	1
AGCTGCAAAATGTTTCATAATGCAGTTCCTA	1
GCCAACTGTCCGTTTCACAATTAGATCACTG	1
CTTTTTCCCTGATTGCCTAACCGGGAAACTG	1
tctggagtgcagttgcataatcacggttcgc	1
TCCACTTTTCAATTGCATCATGATGAGTAGG	1
ACTTGTATGGTGTTTCATCATTACCTCTCAG	1
agtgagccaagattgcaccactgcactccag	1
TAcagtaatacattgcttaatgatggagatg	1
TACTGAAATAGATTACATAATTAATTTATGC	1
GAAAAACAAGTATTTCTCAACCTCATGCATT	1
TTGGGAGTTAAGTTGCATCATAGCACCAGAT	1
TGCAGTGATATATTGCGTCATCTCTTACTAA	1
agtgagccaagattgcaccactgcactccag	1
ATGCAATAACAATTGCAACATCTGAAAGCAC	1
GCCATAAGGATATTGCCTCATCGTTCCCCTG	1
TTCTAGACGTGATTGCATCAGTGTGCATGTG	1
TTTAGGGAAGTCTTGCATAACTTAACAAAGT	1
gtaaagatggggtttcaccatgttggccagg	1
ggtggtggatggttgcacaacaatgtgaatg	1
ATTATGGCCTCATTGCTTCATCATTTTGCTA	1
AACAAAACGTGATTTCAAAATAACTCAAGTC	1
AACTGTTATGAATTGCATAATTTAGGAAAGT	1
aattacagctgatttctcaacagtgacaatg	1
GACTTTCTGGGATTGCAAAATCCTCCAGAAA	1
GAGAAACATCTATTGCACCAGATAAACCACA	1
ACACAAGGGCTATTGCATCAGGTCGCACACC	1
TTCAGGTAAGAATTGCTTAACGTTCCTATTC	1
AAAAGATGCTGCTTTCACAATGTTGTTCTCA	1
GTTAAACTGCGATTGCATAACTTTTAAACAT	1
CACACATTACTATTTCTCAATATATATTTTA	1
CTCTACTGAAGGTTGCATCATTCCTAACAGA	1
CAAAAACCCCAATTGCACCACGGTGGTAGCC	1
gtagaaacagggtttcaccatgttggtcagg	1
taaaaagaataatttCACAACTTCCTCTCAT	1
ctcagtgccacattgcacaactccagagggt	1
CTTGCAGCATTATTGCATCATCTTCTAAAAA	1
tcttcagaggggtttcaccaccatgacctca	1
AGAATCTCCACATTGCACAACCTTTCCAATT	1
TGTAGCGCACAATTTCACCACATGATGGTGC	1
tagagatgggggtttcaccatgttggcctgg	1
gttctctgttcattgcaacATATATGAAGGC	1
gtagagatggggtttcaccatgttggccagg	1
GTGCTGAAACGATTGCGACATCCCCACATTT	1
ATTATTGCTAGATTTCTCAATTCACAAAAAC	1
aatttgaagaaattgcttaacctccttatgg	1
atgtccatctgattgcatcatcctttgctta	1
cagttgtaagtatttcaccacttctgctttg	1
ATGAAGACAGAATTGCATCATCATGCAACCA	1
TTTAAAAAATTATTGCACAACTCAGTATATT	1
AGATATTGGCAGTTGCATCACACACCAGCTT	1
GTAAGACGTACATTGCAAAACCATAGGATGA	1
CATTCTCACATGTTGCAAAATGCAGCTGGTG	1
cccacaaattgatttctcaattggtaagggg	1
TTGAATTACAAGTTTCACAATATGAGGCTTA	1
gtagaaacggggtttcatcatgttggccggg	1
aaacacaagtgattacatcacatccttcctt	1
TTATTCTTTGTATTTCATCACCTCTGTGTAC	1
ttaggcaagtcatttcaccatactgagctcc	1
ttgaattgttgctttcacaatgcaatcctac	1
TGTTAAAGTGAATTGCATAATTACATTTTGT	1
ATGGTCAGTGCATTGCACCACAATTTCATGC	1
CACATAGATTGGTTTCACCACCAGTGATGGC	1
AGCTCTGCATCATTTCATCACCATCCCCAGG	1
CTGCCTTATCTATTACATCATTCACATATCT	1
GCTTAGTCATTATTTCGTAATCCTCTCCTAA	1
AGCTAGGTGCTATTGCTTCACTCTCAGAGTT	1
CTTAAGTGAGGGTTGCATCACCTAAAAGGCT	1
AGAAAAGCCTAATTGCACCACGCCACAGAAC	1
cagaacccatgattgcatcatctctataata	1
aatattgaagaattgctcaacctaatactag	1
ccccaggccaggttgcatcatcttgctcggc	1
GCACAAGccgcattgcgtcatatcacacaaa	1
AATTCTGAGATATTGCCCAATGTGTCTCTGA	1
gaggacatgaaaTTGCTTCATGTGGGGTAag	1
CCTTCTTTTACATTGCTCAACTGGAACTGGG	1
AGTATAATCAGATTGCATCATCACCATCACC	1
TCAGTTCTGGTATTACATAATATTCCTGTTA	1
TTACTAAAGGTGTTGCGCAACCTCGAAGCTG	1
AGCCACTGAAGATTACACAACAGAGGCTTCT	1
aggtttgatgtattgcatcatactgaatcag	1
ttgtggcagtcatttcacaatggatacatat	1
TGATCTAGAAGATTGCCTAACTTCTTTTCTT	1
GATAATGTTTTATTTCAAAATACTCTGAGAT	1
aaaaccacaatcttgcacaatggccactgca	1
ACTTCATCTTTATTGCTTAACCTAAAGAAAT	1
tggtggggacggttgcacaataatgtgaatg	1
CTAGTCCGCAGATTGCCTCACTAACCCAAAG	1
TGTTTTGAGCGCTTGCATCATCCAAGCTTCT	1
ctgtggtgatgattgcacaattctgactaaa	1
ccttctaggcaatttcatcattcttctgttt	1
GGAGACAGAAGATTTCTCAATTCTATAGGCT	1
CAATAGTCATCATTTCATCACCTAAAAATAG	1
gtagagatgggatttcaccatgttggccagg	1
ATGGGCACTCAGTTGCATAATCTTCTAAGGC	1
aagggcggcaggttgcgtaactcctctcagt	1
AACCCAGTAGGATTTCAAAACATTATCCAGG	1
TTAAAATCCTGATTGCACAATGACAAATACA	1
ggtgagctgagattgcgccactgcactacag	1
ggagtgaaactgttgcatcatatgctaacta	1
gtagagacggggtttcaccatgtttggtcag	1
aatcagcaaatattgctccacatagtctctg	1
GTGTTACATACGTTGCACCACAGATTGGAAG	1
agtgagctgaggttgcaccactgcactccag	1
GATCCTATTTGATTTCACAATTCTCTGTTCA	1
AATTTGGAGCTGTTGCCCCATGGTCTGAAAG	1
ACACCATGCTGATTGCATAATGTCTCCTTCG	1
GTCAGTAAGCTGTTGCAACATCCTTAGGGCA	1
TTTAAAATAATATTGCTCAATTCAAAAGTAA	1
GAGAGAATGTCATTGCGCAACTTGGGTAAAG	1
atggtggtgatgttgcacaatatggatgtac	1
actgagttgagattgcaccactgcactctag	1
gtagagacggggtttcaccatgttggccagg	1
tcactaaattgatttcacaacctgcccatgg	1
gagtagctaggattacaccatgcccggctat	1
CTTACAGAACTATTGCCCCATTTTGTCACAT	1
cagtggAAAGTATTTCATCATAACCAGCAAC	1
GTCAACTACTGATTTCAACATTAGCACAATT	1
AGGGGAGGCATGTTGCAAAATGCCTTTAGAA	1
AATCACTCCAGATTGCCCAACATGAGGAAAA	1
atcagtctcaggtttcacaatagcgcttgtg	1
CATTACCAATTATTACATCATAATTCTGAGT	1
TTTTCCCCTCCATTTCATCATGAGCTTCCCG	1
agtcacatatggttgcaacatctgcttctca	1
AAACTAACAGTGTTGCAACATTGTTGAAAGG	1
CCACAGACCACATTGCACCATTTCCTGCTGA	1
CAGGTACTACGGTTGCACAACTTCAGAGACA	1
agtgagccgagattgcgccactgcactccag	1
CCCAATGAGTAATTTCACAACGTATATATTT	1
tctagagatgagttgcacaacaatgcgaata	1
CTGTGAAATTTCTTGCATCATCTTGTCTATA	1
ACCCTGTGTGGATTGCCTCATGCTTATGAGC	1
agtgagccgagattgcaccacttcactccag	1
ttttttgtattatttcaaaataataaataCT	1
tatcctctgttatttcatcattcatctagtt	1
taaagggacatattgcccaatatctttattt	1
gaatttagctcattgctccatccacccctgc	1
ggagatctgaaatttcacaatgaatctgctt	1
GCAACTAGAATATTTCTCAACCAACATCCTT	1
gcaaacaggcaattgcaacacagtgtgataa	1
TCTCAAAAATTATTACACAATTGCCAGCTGC	1
ACGACCTCCAGGTTGCAAAATTAAACAAGTG	1
gtaaagatggggtttcaccatgttggtcagg	1
ACACACCAATTGTTTCACCATTATTTTCCCC	1
GTTTTTCCACTCTTGCACAACAGTGAGGATT	1
TGAAACCTCACATTGCCCAACAGGCCAAGGC	1
AAGAAAGTGAGATTGCTTCACATTGCATTTA	1
TGAAGAAGAGGATTGCGCAATTTGTACTGCA	1
ATTCCCATATTATTTCACCACCCTCATGCTT	1
TGTCATGCTAAGTTGCACAACTCAGGGTCCC	1
CTGTTTCTTCAATTGCAAAATGAGAGAGCAT	1
TCATGCAAGGGCTTGCATAATACAAGGATCA	1
AAAGCTGAGAGGTTTCACAATGACTCAGTAG	1
tagagacggggatttcaccatgttggccagg	1
ttgtggtgatggttgcataattcagtgaata	1
aaactgtttgggtttcataatttactagaag	1
TCAGACTCTGGATTGCATCAGACccaggaga	1
tgggaaactcgattgcataatttgtggtagt	1
CTAAAGTTCACATTTCATAATGAGCTCACTT	1
gaatgttttttATTGCATAATCAACCCATCC	1
CGAATAGCCTTATTGCAAAACTTTGTGGTTT	1
CTAGTCCTCCCATTGCTCCATCTATGGTTTC	1
TTCCTGTCCTTATTGCAACATAACCGTCTCT	1
CAGCAAATAGCATTGCTTAATGGGAATGCCC	1
CATCCACAGCACTTGCACCATTCCCTTAGCA	1
AAGATGACATGGTTTCATAATTCATCTGTGG	1
TATCTTTAGGTCTTGCATCATTGTTTACAGT	1
TAGGCCCACTTATTTCACAATTAGTTCTGAC	1
GCTGTTTAGGTGTTTCACCATGTCCCTTGAG	1
atgtatcgtatatttcaaaattgctaagaga	1
ATAAATTCAAGATTGCTCCACAAATCACCAA	1
GGAATGGAAATCTTGCATAATGTCAGAAGTT	1
tagtgatgatgattgcacaatgtggatgtac	1
agtgagccgagattgcgccactgcactccag	1
TCTGCCCTTGCATTGCACAATATGGAACCGC	1
acttcaccacagttgcaccactgtggaactc	1
GAAACACACCCATTTCACAATGAGTAATAGA	1
AAGCAGAAGAGGTTGCACAATTCTGGGTAAA	1
GGAAAGAAATAATTGCCTAATTCATTTTGTA	1
agtgagctgagattgcgccactgcattccag	1
cttaagtttcgatttcccaataacgaaactt	1
AGCCCCTAATAATTTCATCATAGTCTCTTTG	1
gtaagacaaatattgctcaacaaagttggtg	1
CCTGTTGGCTGATTGCAAAACCTCAAAAGTC	1
CGGCCCTCAGGCTTGCACAACAACAACCCCC	1
GTTTTCCTGGTATTGCTTCATATTCAGGTCT	1
TTACTGGGCATGTTGCATAATGCATCACAGT	1
ctaagaccacaatttcacaatcactagtttc	1
gtagagacggggtttcaccatgttggccagg	1
TTTGTTCTCTTGTTGCTTCATTCTACATAGA	1
actgaataattcttgcataacacatgatttt	1
ACAGTGAAGTCATTTCATAACTGGCAATACC	1
TGTCTGCTATTATTTCATAATTCTGGGTCCC	1
ccacatcaaatattgcaaaactgaaaaggga	1
agtccccacacatttcaccaccaagaaaccc	1
TTCCTACAGGCATTGCTCAATCTCAGTTGGG	1
TTTCTTGAGTAATTTCACAACCCTAAAGTGG	1
ATGTTTTCTCTGTTTCACCATGAGTCACTAT	1
ctgccagcaatattacacaacagtttttggg	1
ACTGCCATGACATTGCACAATGCAAATTATT	1
GCAAATCCTCGATTTCACAATTCTCGGGCTC	1
aaggaaactaagttgcacaacaccacccagc	1
agcgagacactgttgcaaaactgaaaacaaa	1
CCCATAATACTATTTCATAATGCTACTTCTT	1
CTGAGCACAGCATTTCATCACCTCTATAAAC	1
GCTAGGAGGAAGTTGCATAATATCAGTGTTT	1
CTCATTAGGAGATTGCATCACAACACCAATG	1
AGTGGGTCAGAATTGCTTAACCTTGGAGACT	1
TTTCCAAAGTGATTGCACCAGCCTTCAACTC	1
GCGTGCTCCTTGTTGCTCCATTTGACTCATG	1
ttcctattagccttgcataataaagattatt	1
ataatctgatgattgcaaaacttctccttgg	1
atatcctctgtatttcatcactttgtctagt	1
CAGATTTGCCCATTGCAAAATAGGGAAACTG	1
TCTCTCCCACTATTGCATCAGGTATGCTGGA	1
aCCTGCCAggggtttcacaatgttggccagg	1
TTCTGCAGACTATTTCACCATCCCCTTTGAA	1
TGAAAAGTCCTATTTCAAAATGCTCTGTTTA	1
tctggagattggttgcacaataatgtgaatg	1
TTGCAACAGTGATTTCATCACCAAGATTAGG	1
TTATTTTAATTATTTCACAATTACTGTGGTA	1
gtagagacagggtttcaccatgttggtcagg	1
TTGAGTATCACATTGCATAATAGCTAATTTC	1
TCAGAAAGTCTATTGCATCAGTCACAGAACA	1
TTGACAGTTACATTGCTCAATTCTGTACTCT	1
GCTCTGATATGATTGCTTAATTCTCAAGTTG	1
ctgggtaggttatttcaccattctaaatctc	1
TAATTTTGAGAATTTCACCACTATATAGTCA	1
TACTCTGAACTATTGCATCACTCCCATGATT	1
ttggagattaaatttcaccatgacacttgga	1
ttcaCTGTTTCATTGCAACACCTCCAGAAAC	1
ACATTGAAACTATTGCATCACCTTGCTGCAG	1
gtagagacagggtttcaccatgttggccaag	1
AAACATTTTTGATTGCACAACTCTTTGCCTA	1
ACAGTGGTGATATTTCTCCATGTCTCAGCCT	1
CACAGTATGCAGTTTCACAATGTATTTCTTA	1
CCGGACCGAATGTTTCATCACTGGCTGGGGA	1
ATCCTTTAGTTATTGCATAATTTGTAATAGT	1
GCAACCTTGAAATTGCACCATTTTCTCCCAG	1
CTGGTCCTTCTATTGCTCAACTGCAGTTAGA	1
agtgagccgtgattgcatcactgcgctccag	1
CAACCTTTAAGGTTGCCCCATTTCACATCTG	1
TTATGAGTATGATTACATAATCAGTTCCATC	1
tagctttttggatttcataatttcaggtaag	1
TCTTCTGAATCATTGCGTAATAGGTTTCTGA	1
CTTGTTTATTTATTTCAAAACAAACCAGTTA	1
CTGATAGACTGGTTTCACCATTACAGTATTC	1
aattatagcatgtttcacaatagtcaagagg	1
tctgaatattgattgctccatatctttttca	1
TGAAACCTTCTGTTTCATCATATGTTCCAGA	1
tttgcatgtctatttctccatgtgtgccttt	1
gtgaattttttattgctcaaccaagaggaag	1
TTTTTTGCCAGCTTGCATCATCTTCTGTACA	1
gtagagacggggtttcaccatgttgcccagg	1
GCATGTTAGAAATTTCACAATAAAAATCCCT	1
agtgagccatgattgcaccactgcacttcag	1
ACATAGGCACAATTGCAACATGATGTGTTAG	1
CTTCAGGACTTATTTCATCATCAGGAATGCA	1
agtgagccgagattgcgtcactgcactccag	1
CAAGAATGGTTGTTTCATAATCACTTCCTAT	1
aatctaaaactatttcaaaactaaaagtATC	1
agtgagccaagattgcgccactgcactccag	1
tgccatcaactgttgcacaatgttAGTCTGA	1
TTAGACTACATATTACACAATTTCATATGTC	1
ATGCACAGAAGCTTGCATAATTTACATGGAC	1
tagacccctaacttgcaccataatacaactc	1
GTAAGTCCTCTATTTCTCCATGACTCACAGt	1
agtaagccaagattgcaccactgcactccag	1
TTTCTGACCATATTGCATAATCAGCCTCATC	1
aaagttcAATGCTTTCACAATCAAACAGGAG	1
tatgcattttggtttcacaacctcactgagt	1
AATGCTGGCCAGTTGCATAATTACAGGTCTG	1
AACTTAGATTTATTGCGTAACCTCATTGCTG	1
TTAATTAAAATCTTGCATAACTTATATCAAT	1
CATACAGAATCATTTCACAATAATGTTTTCT	1
ATGAGATAAAGATTTCAAAATGTGTCATATC	1
AGAATAACAAAGTTGCATCATACTTTCATCT	1
GTATTTAGAAAATTGCataatatattaaaag	1
gcagggacgaggtttcatcatgttggccagg	1
agtgagccgagattgcgtcactgcactccag	1
CCACTCTGTCCATTGCATCACCCTCAGGCTC	1
ttgtggtgatagttgcacaactctgcatata	1
atatgctgtggatttcgcaatagccctggga	1
TTTTGCAGGCTATTGCTCCACTTCTCAGAAA	1
gtattctacttcttgcatcatcccacagtgg	1
TAGAAATAATGATTTCATCACTGCCTATAGT	1
ATCTAGTCACTATTTCACAACTGAAAATTCC	1
TGCTGAGTAATATTACACAATAATACGTATC	1
TTTAGAGAACTATTGCATAACATTTCTTTTT	1
atcagaaataagttgcataatgacttgtata	1
AGCCCTAGGCTATTTCAAAATGTCAGCAGGT	1
CTGTGAGTATGATTGCATCATCCAGAAATGT	1
agtagagacgggtttcaccatatcggtcagg	1
CTAATCAGTTCATTTCATCACTGGAAatcaa	1
ggtgagctaagattgcaccattgcactccag	1
ttgtgatgatggttgcacaacttgggaaatt	1
GTCATACCAGGGTTTCACAATTACAGAAAAG	1
TGCAATTGGCGATTGCGACATTCATGGAATA	1
GTGTGACACAGGTTTCACAACCGTGATAGAA	1
CTTCAGCATATATTGCTCAATCAGTTTTGTG	1
CCTCCGATTGGATTGCTCAATCTGTCTTCCT	1
caccttgactcatttcataaccgtttttccc	1
GCTTCCTAGTCATTGCTCAACACATCCCATT	1
GTGTTAAATGGATTTCATAACTAACACAGGA	1
ATTTGGGCATGCTTGCATAACCCTTTTGTGG	1
GTGCATCTCTCATTTCACCACAGAAAACTTC	1
ggttatctattgttgcataacaaactagcct	1
GAGTATTTGCAATTGCCCAACCATATCAATT	1
TCAACCCAGCTGTTGCTTCATGTTGACATGG	1
tctggagactggttgcgcaacttacatactt	1
agtgagccgagattgcgccacagcactctag	1
agtttaccaaaatttcacaacaaaaagatgC	1
AGACAGGACTAATTTCACCACACAGGATGTA	1
GTCAGTCCAATATTGCACAAGCATTTCTGGG	1
TAGCTTCTGGTGTTGCTTCATTCTGACCCAC	1
aaatgctctccattgcaccacccgcccACCC	1
gtaaagacagggtttcaccatgttgcccagg	1
agtgagttgagattgcaccactccagcctag	1
TCCCTTCACAGGTTGCCCCATAGTGACCCTG	1
gtagagacggggtttcaccatgttggcaagg	1
GACTACTGGGAATTGCCTAATAATTTACACA	1
gcatccatagtgttgctcaaccaccaccgct	1
ctgtggtcacagttgcacaactgtaaatgtc	1
TATGATTAACAATTTCACCACATGTCACACT	1
agtaagcaaagattacaccaccgcactccag	1
TTGTGGCTGCTATTGCACAATCCAGCACCCA	1
catttctttgcatTGCATCACCACCTCCAGA	1
AGGACAGAATCATTGCACAACCCTGCTCTCC	1
ACCCTTGAGTGATTGCATCATCCACACTGTG	1
TTTTCTGCCAAATTGCAAAACAGTTGATTGA	1
GAGCAGGAAATATTGCACAAGCAGGAAGTTC	1
tgtggctggctgttgcatcactctcatctct	1
cttctttgtaaattgcacaatattacctTCA	1
gtacagatggggtttcaccatgttggccagg	1
GTATTAGACACATTGCTCCACGGATGCAGCA	1
TATGACCATCTGTTGCTCAACAATACTGTTT	1
GGGTGAAGGGTATTTCATCATGAGTAGATGA	1
acagacccagagttgcatcacaaaggctttg	1
gtctatcgcaTGTTGCATCATTCTTCTGTTC	1
cctgGGTTGTTATTGCATAATATTGTGGTTT	1
aataaggggttattgctcaacgcgtgcagag	1
tcttgtgattgattgcacaataatgtggata	1
actacagATGGATTGCATCAGTGGCCTGCTa	1
GTTGCACCTGGGTTTCATCATTGCTTTTCTT	1
actttttttgtgttgcaaaattgaaactctg	1
gtagagattgtgtttcaccatgctggccagg	1
CTATGAAGGAGATTGCTCAATTTTTGTCTGT	1
TTGTACACCTGGTTTCATAATTTGTCTATCT	1
TGCTATTAAGGATTGCACAACTTCTGGGCAA	1
CCTGGACTTGTATTGCTCAACCCCTCAGCAA	1
tatgttgactcatttcatcatcacaataatg	1
GAAACCTGTCTGTTGCATAATAACTAAGGCT	1
agtgagctgagattgcgccactgcactccag	1
ttttctggcgtatttcaaaatggttcctttt	1
TCGCTTAATCTGTTTCACAACTTGGGGACCT	1
tcggtggtgatgtttcacaacagtgtgggtg	1
ttaggcgagtcatttcaccaccttcagctgc	1
acattttagcaattgcatcatcacagtaatt	1
CTGCTGGGGAAATTGCAACACGCTTCTTTAA	1
TTCATGTTCTTCTTTCACAATTATTTGACAG	1
AAATTTTGAAAATTGCTTCATTTACTTTAAA	1
CAATGCTATGTATTGCTTAATTTGAAAAGCC	1
TGGTTAGCCACATTGCTTCATTATTGACCTT	1
TTATTTTTCAGATTGCAAAATTGAAGAGCTC	1
GGGGTGGAAGGATTACACAACTGTGCTGGTA	1
TAAGTAATAGTGTTGCTTAATTGTTTAACTT	1
CGTAAAGGCCAGTTGCATCATGTCTAAAAGT	1
ACAAACAGACTATTTCACAATACTCTCAGAC	1
GCAGTCCCCTGATTTCATCATGTTCTTTAAC	1
CTCCGCCCCAGATTGCATAACAACTGAGGGG	1
ccatgactcatatttcacaatttgcctggca	1
gtgtcctatgcattgcacaatgtctagcagc	1
GCTAACTGAGTATTTCTCAATTGAACTAGTT	1
tgttttcttgaatttcacaattacttgcaaa	1
GCCGCAAGATTATTTCTCAACTCTGGAAATA	1
AAAAACACTTAATTGCAAAACTATTACTTCT	1
CCCCAAATAGGGTTGCATAATTATTGAGGAC	1
AAGAAATATTTATTTCAAAACATTTCTCAAC	1
TGATGACAGGCATTGCTCCATGGAGTGGTTT	1
TTACCAAAAATATTACACCATATCCTGGCCT	1
GTTTGCAAAGGATTGCTCAACAGGGCTTTCC	1
TTTTTATATTTGTTGCATCACAAAGATTTAT	1
TCAGCATTCATGTTGCATAACAGTGCTACCT	1
actgctgcatcattgcatcattccacacctg	1
CTCTGTGTGAAATTGCTCAACTAAGAGTTAT	1
TCTTACACATAATTGCTCCACCAATAGGTAC	1
CTGTCTCACAGGTTTCACAATGCTGGCCACA	1
TGGAGCCAACTATTTCACAACTTCTGTAAGC	1
agtgagtcaagattgcatcactatactccag	1
TCAAAGAAATTATTGCATCATTTCCTTGTGT	1
CTTCAAAATGTATTGCATCATCCTAATGATC	1
GGACCTCAAAGATTACACCACTTGGTCATAC	1
AACAATATTTTGTTTCACAATCAGTTGTAGT	1
TTCTAAAAATTATTGCAACATGGCCATTTTT	1
atatataatgtatttctccatcgtgctgctg	1
AAGTACTTTTTGTTTCACCATAACGTGATAA	1
CTGCTAAGACTGTTGCTTCATGGTTTCCCCT	1
tcaactctgccattgcatcacaaaagcagcc	1
agtgagccaagattgcaccactgcactccta	1
CCTGCCGGGCCATTGCTTCATCTATCAGAAC	1
TTTGAAATGTGATTTCATCATGACTCTGGAA	1
TCTACTTcatgatttctcaacctcggcacat	1
AAGTGGCATATATTGCATAAGAAGTAAGGGA	1
CTCTCCCCTGCATTGCTTCATCCGGAACTTC	1
ACAGCCCTCCGGTTGCTCCATAGGCTTAGGG	1
tctggaaatctgtttcataatgatgtgaata	1
TTTTGACCAAGCTTGCATCACAGGGACCACA	1
gtagagatggggtttcaccatgttggacagg	1
CCAAATGAAGTATTTCAAAACTGGCTAGAAA	1
TAGTGGTGGCTGTTTCATAACGGACTTGGCA	1
TACCAACAATGATTTCAAAATAAAAATGGAC	1
CTGTGGTCTGTATTTCACAACTAATCTTTCC	1
agtgagccaagattgcaccactgcactccag	1
atgccctcagtattgctccactcacgagttg	1
GAACCCCTGCGGTTTCACAACTCCTGCAGGC	1
ATTTCACATTTGTTGCTTCATATTTGGGTTG	1
agtgagctgggattgcaccagtgtactccag	1
taggacagggagtttcacaatgttcttctat	1
TGGCAGCTAAGCTTGCACCACACCTTTTATT	1
gcagacacagggtttcaccatgttgcccagg	1
CAGGAAATCTTATTTCTCAACCTCTACTAGC	1
gtagagacggggtttcaccatcttggccagg	1
GTGTAaacagggttgcaaaattactcactcc	1
GCTTTTTCAAGATTGCTTCATGGTCTCCAGT	1
acaattcaccagtttcacaatgcacctcttc	1
TTACACACAGGATTGCACAAGGAAAGTCTCA	1
AATATGCAACTATTGCACAAGACCTGCTTCT	1
ACGGAGCCCAAATTGCGTCATGGAGGCTCAG	1
GTAGATCTCTTATTGCCTAATGTGGCTTCTT	1
ACAGCGACGTTCTTGCATCACTCGGCTCAAC	1
acagtgcatgtattgccccatttaattctca	1
GTTACAAAAGAGTTGCACAATAAGGGGTTTC	1
CTTCTAAAGAGATTGCAAAACTGACCTGTGT	1
ggagagatagggtttcaccatgttggccagg	1
attccgtcatcatttcacaacacagaccaaa	1
ttgagcccaggatttcaaaaccagcctgggc	1
AAACCAAAAACATTGCCCAACTTGAAGTGTC	1
GAGATGGTGACATTTCATAACAACATTTGAA	1
ACATGAGGTGTGTTTCATCATTATTTTGCTG	1
CTGGGAGTTTTCTTGCATCACTTTCCTCCTT	1
GGTTCTTTCCGGTTTCATAACAGTTATTATT	1
GCCAAAATGTGATTTCTCAACCCAAGCAAGT	1
TGTGGTGCGGCATTGCTCAACACAGCACATT	1
TCTGAATGAGCATTTCACAATATTACTTGTG	1
AATGTGTTCACATTTCACCACACCATGTTAT	1
AATCGCGCAGGATTTCAAAACCGACCTTCGT	1
TGACTTAGCTTATTTCACAACTAGGACCCTG	1
TTTGTTGCATTGTTGCATCATCATGCGGCCT	1
gtagagatggggtttcatcatattggccagg	1
GGTGAGTGGCTGTTTCATCATTGACCAAATG	1
TTCTTACTTTGGTTGCttaattattttaatt	1
GCTGTGTGGTTATTTCAAAACATTGAAATAA	1
AATGTGGTTTTATTGCACAAGCTTAAAAGCC	1
gtatagacggggtttcaccatgttagccagg	1
tctagagatctgttgcacaatgacatgaaca	1
tccagatatcgattgcacaacaatgtaaatg	1
GTCCCAAGAGTCTTGCACAACCTCCCCACAA	1
GAAGACAAAGAGTTTCACAATTTCATGAACT	1
CCAAAGGTGGTATTTCACCACATGCTATTTA	1
CTTGTAAAACTCTTGCACAATATACAAGTCC	1
CAACCTGTGTCATTTCATAATTCTAAGCTTT	1
TGTAGCAAACAATTTCACAACCTTCCCTTTC	1
AGTAAAGGTTAATTGCAAAACTCCGGGGTTG	1
tgcttgcagttgttgcaacatcacatcgcag	1
atgcgctatccattgcgccacagagccAGAC	1
CCAGCCCTCTTCTTGCATAATGTGAGAAGAG	1
GGTGTGGGCAGATTTCACAACCCATGGCCCC	1
TTTCCGGGCCGATTGCATCAGAATCTCCCCT	1
agtgagccaagattgcaccattgcactccag	1
aatgagccaagattgcaccactgcactccaa	1
TGCTACAAAGGATTGCACAACTCGAGGCTGG	1
GTGAAAGACTTATTGCATAATGGTGGTAAAC	1
ATAAGAACCAGATTACATAATGTCTCCATCA	1
TGATTTTTCCAGTTGCATCATTTGAAGTAAA	1
AGTTGTTTGGCGTTTCACAATTATCAAGATC	1
TATATTCTGCAATTTCATCACAATCTTCATA	1
TTGCATAGTACATTGCATAATTTCCTCTCTG	1
agtgaactgagattgcaccattgcactccat	1
gtagagatggggtttcaccatgttggccaga	1
ggggccacaggcttgcatcaccatgcctggc	1
tgtaatgatgggtttcaccatgttgaccaga	1
TGGTAAGCAAGATTGCAACACAGCAGGGAGT	1
tgggaaacttaattgcataatttgtggtagt	1
CTTGCATCTTTGTTGCAAAACTAGCTACAGA	1
AGCCTGAGGGGGTTGCACAATTTCAGGTTTC	1
CAGTGACATTTATTTCACCATGATTAGCAGC	1
TCTCGCCCTGTATTGCACCAGCCAGCCTTGA	1
TCGAGGCGGCGATTGCAACACTAGCTTCGCT	1
GCCAAAGGGGAATTGCTTCATCCGTTGCACA	1
gttggagtgcaattgcacaatcttggctcac	1
GAAAAAAACTGATTTCATAACTATAATAAAA	1
TCTAGGGAGACGTTGCATCACGCAGTTTGGA	1
AGACTCCTTGCATTTCACCATGACACTAAAT	1
ACTGTCACATGATTGCATCACTGCCACAGGG	1
ATGCCCCATGCATTGCTCAACCCCAGAGAGA	1
ATACTAAGACCATTGCTCAATATTAGTCATC	1
TTGCTTTAGTTATTGCACAACTGTTTTTAAA	1
TCCATCGTCATGTTTCACAACCAGCTTAGAG	1
GCCACTGATCTATTGCCCCACCTAGAAAAGG	1
caagaagcgaggtttcacaacagccgtcaac	1
TTGGCCAACTCATTGCATCATTTTGGAATCT	1
CTTTCCAATAGATTTCCCAATCACTTCAACT	1
GAGAAGGGGTTATTTCAAAACTAAAAGTAAA	1
CACATTTATTTATTTCAAAATGACATTATAG	1
CATAAGAACAGATTGCACAAGCGGTATGTGT	1
ttgttatgtgtatttcaccacaattTTTTAA	1
gaagaaacggggtttcaccatgttggccagg	1
gtcctggagatgtttcacaacagtgtgaata	1
gtagagatagggtttcaccatgttggccagg	1
TGTGAGAGCTGATTTCATCACTTCCTGTCTC	1
ATGATTTATCTATTGCATAATCCGTGATGTT	1
GGGGCAGCTGGATTACACAATATGAAAGTGA	1
gacagatgtgggtttcataattactgtctga	1
CAACCACACTTATTTCAAAATGAGAAAGAGG	1
ACCCCCCATCTCTTTCACAATTTTGTCTTCC	1
TCCCGGAGACGATTGCAACATCTCTTTGCTG	1
ACTGAAGTCCCATTTCATAATTGTTTTTCTG	1
AAGCAGTGTgggttgcgtaatacggcagagc	1
TGGCAGAAGCGATTGCATCACCCGCAGGAAG	1
CTGAATGGGCGGTTGCTTCATGAGAGCGCTT	1
CCGGTGACGGGGTTGCATCACTTCCTCTCAA	1
TTTGCAGTGAAATTGCAACACAGCCTCTGCT	1
gaaaacactctgtttcacaacgtgactatac	1
gtagagacagggtttcaccatgttggccagg	1
GGCGCGGAGAGATTGCGTCACGGCCGGGGTG	1
ctgcctgagtggtttcacaatagcagtggtt	1
acgttcacattgttgcacaaccatcaccccc	1
ATACAATTTAAATTGCAAAATTCTCAACAAA	1
gtagagatggggtttcaccatgttggccagg	1
CCTTGCCACAAATTGCACAACGCCCCTCACT	1
AGTGTGAAGACATTGCATCACCTGGGTATAA	1
TTGGTCGTCCGATTGCGTCACGTGATTCTCG	1
CTCGTTTTTGTATTGCACAATATTGAAAGCT	1
TTAAGCCTAAAGTTGCACCATAATGTTTTCC	1
TAGTATAGCATATTGCTAAATGACGCATCAT	1
caaaaACCGAGGTTGCGCAATGATACATATA	1
tctcatcatttgttgcataatcccaataaac	1
GCTCTGATCCTGTTGCTCCATGCTTGCTCTG	1
gtagagatggggtttcaccatgttggccagg	1
GAAATACCTGTATTTCTCCATATCCTCTGCA	1
TTTTACTCACGGTTTCATAATTAGCGTGAGT	1
AGTAAGCTGCTCTTGCATCATACCACCATGG	1
ATGCTTTGGAGATTGCGCCACAACCAGGGCA	1
ctggggagtcagttgcacaaccaggaacaaa	1
ggccaaataacatttcatcatattttgcttt	1
CGACAGGAAGTATTGCGTAACCGGTTGACTG	1
GAGGAAGGTGAATTGCATCATCTCGtattag	1
caataatgcatatttcaaaatagctagaaga	1
ACCGGAAGTAGATTTCTCAATAGGCAGGGCT	1
CAGTTTTGTTTGTTTCACCACAGGAGTGGGC	1
TTTAAGAATGTGTTTCATCATAGTTTAGTAA	1
GTAATTCTCCTGTTGCTCCACAAATAAGGGG	1
tgttctgcactgttgcgccatgcaacagctg	1
AAGCATCCACGATTGCCCAACCTTCCGCAGA	1
CTGGGAGAGTTATTGCACAACCCGGAAGAGT	1
tagagacgggggtttcaccatattgcccagg	1
agtgagccaagattgcaccactgcactccag	1
TTTTGTCGGTTGTTTCATAACTGCTTGGGAT	1
ACCACCTACCTATTGCATCACCAGTGGGGGA	1
tttacaaggcaattgcaccatttcacatggt	1
tttaaatttccatttcatcacagcaataaga	1
acagcttgtagattgcaacactacagtcaag	1
TTGTAGCATGCATTTCACAACCCCTTCTGCG	1
CCCCTGCCAAGGTTGCGCAACGGCTCTTCCC	1
TGCCCGTAAGTCTTGCACCATCTGGCCCATG	1
ACCAGACACCAATTGCGCCATCCTGTTTGGG	1
GGAGAGCACCTCTTGCATCATCCCTGCCTGC	1
AGGAACAGGATATTTCATCATCTCTATGTTT	1
agtgagccaagattgcgccattgtactccag	1
cctggcacataattgcctaataaatggtgat	1
GTTAAGAGATGATTGCTCAACCTTGCATCTA	1
TTGGCAAGGCTATTTCATAACTACCTGTGGT	1
GAGATCACAGCATTGCACAACGGGCAGTGTT	1
ggcctcgGTGGATTGCAACATTAAATCAGGG	1
TACATTTCTTTGTTGCAAAATGAATGTAACT	1
CATTTCTCTTTATTTCATAACCATATTTCTC	1
ggacattttaaatttcatcacacggaattgt	1
agtcagccaagattgcgccacttcactccag	1
GACAAATTAATATTTCATCATTTCTTTCTAA	1
TTTACGCGGCGATTTCATCATGCTCCGAGCC	1
AGCTGATGCTGGTTGCGTAATGATGACCTGC	1
gtcttttgcacattgcataacctctcttggc	1
CTTTGACTCTGATTTCATCACCTTGCCATCT	1
cgcgctaaccgattgcgccacagagacCCAG	1
tatGCTTGTTAATTTCATAACTCGTTTCTCG	1
gtacaaCGTgggtttcaccacgttggcccag	1
GCAGCCACGCTGTTGCAACATGAGCGGCTGA	1
GCTCTCACTTAATTTCAtaatgacctcattt	1
AGGAAACCGAAATTGCTCAACACTCCTGGGC	1
ATCCTACCCAGCTTGCATCACACACCAGTTT	1
TGCCCTGAGAAATTGCACAACCTGTCAGCTG	1
CATTTTTCTAAATTTCATAATAGTACAGCAG	1
TCAGCCCACGCATTTCACCATGAGTAGGTGC	1
CTGCCATGTGCCTTGCACAATAAACTCTCCA	1
tctgaactggagttgcatcacactgttgact	1
agtgggccgagattgcaccattgcactccag	1
gctttggttgaattgctcaacctctctttcg	1
CTGAATCTCAGATTGCCCCACGATCCTGGCT	1
AAACATGCTGGATTTCAAAATTTGAAAGGAA	1
GTCACTAACACATTGCCCAATCAGAGCTGGA	1
gtagagacggggtttcaccacggtctcgagc	1
CTGGAGAGGAAGTTGCACAATCCCCTGGGAG	1
aaattatgattgtttcataatcttcaaaaaa	1
GGATGTTCGCCATTTCATCATCTGGGGCTGT	1
TATACGTTTTGGTTTCATAATGACTGTATTG	1
TAGTGGCAAACATTTCATCATCAAGTGAGAG	1
tgttttgtttagttgcataataattgccatc	1
gaatgacagttattgcttaatggggacagag	1
TGCATAGGCCGATTGCACAACCGGGCGGCGA	1
ATGCCACTTTTATTGCAACATGTGGCCCAAG	1
GGGGCGTGGACATTGCATCATTTGAGCCACA	1
GTAGTAGCCAGGTTTCACCACTAGGTGGCAC	1
TGTAGTAATTGATTACACAATATATGACATG	1
CAAAGGGGGAGATTGCACAACACTTAGAAGC	1
tatgtttacatcttgcataactgcagtataa	1
ATCCTGGTCCAATTTCACAATCCTCAGGCTC	1
caaatgaggaagttgcataactgtaaccaag	1
tttaacGCATGGTTGCAAAACGTGCTGTTAG	1
acgcgttatccattgcgccactggcccCGAC	1
CTGTATTTCAGATTTCAACATTACCGATTCA	1
TTATGACTGTAATTGCATCATTAGCCAGAGT	1
TGAAACGGAGTATTGCACAACCCTTCACCAC	1
accggggagttattgcttaatgggcacggtt	1
CCACAAGTAACATTTCACCATTCAGTGAGTA	1
GCAGGCTCAGAATTGCACAACCAAAGCACAG	1
GCTACCCAATTCTTGCACAACCCATAGCTGC	1
ACAATAAAACTGTTGCTCCACACACAGGCGA	1
CCCACTCCCTGGTTTCATCACTACTCAGATT	1
TCTGTGGTCTGATTGCATCATTCATCACTGT	1
TACACACCCTGGTTGCATCATATAGACACAA	1
gacttactggtgtttcacaatgagccagtgg	1
gttttggaaTTGTTGCAAAACATTACACAGA	1
gacgcgctaccattgcgccacgaggtcACAC	1
gtagagatgggatttcaccatgttggccagg	1
GACCCGACTGTATTGCCCAATCATTTCCTTT	1
acgcgttatccattgcgccactggcccTGAG	1
CAGTTGCCCACATTGCAAAACATCCCCTGGC	1
GCCTGGTTTATGTTGCTCCATCAAGTGCTCT	1
CATTTCAATGTGTTTCATAATTTCTCCCTAC	1
TTGGGCTACTGGTTTCACCATCTGTTTGCTC	1
gtacagatggggtttcaccatgttggccagg	1
ATGAGTTTTAAGTTTCACAATGACTTTCCCC	1
TCGTGGAGTGGATTGCAACATCTTTGTTTCC	1
TACAAGAGCACATTGCATCACATTCATCCCT	1
AACTGCGAGGGATTGCAAAACTCCCCTCCTC	1
GGAGCCTTGATATTGCTTCATGTCCGTCTCG	1
CTGCTGTTGAGATTGCATCAGCACAACAGCC	1
cgcgctaaccgattgcgccactggagcTCTG	1
aagtttctgacatttcaccattaagtaggac	1
GGCAAGCGACGATTGCACCATCCACGTTTTG	1
CCCAAGCCCCCATTTCACAACACGCTGGCGC	1
atattttcagagttgcacaaccattaccaca	1
GCTCCAGCTGCATTGCGTCATCACGTCGCGC	1
GGAGGGGGGCAGTTGCACCACAGAGGGGGAA	1
CATGTGAGCGGATTGCAACACATGCAGCTGC	1
CCCCGTTATTTGTTGCGTCACTTCCCCCCGC	1
CCCGCGCGGAGATTGCGTCATCTTAGGTGTC	1
ATGCAGGAGCGGTTGCGCCACAAGGTGGGGC	1
AAACACTCCCGCTTGCACCACGTGCAACTCA	1
CCCAGGGAGAAATTGCAAAATCCGAGCCAGA	1
TCGGGGATTGGGTTTCATAATCCCCTTCCAC	1
TGCGATGAGTAATTTCATCACACTGCTCTTG	1
AGTTGCGGCTTATTGCATCACAGTAATTGCT	1
cgcgctaaccgattgcgccactggagcTCCG	1
CTAAGACCCGTGTTGCGTAATCTCCCCGGCC	1
GTCGCTGAATGATTGCATCATCGAAAGCAGA	1
