# Supplementary material for: Relationship between histone modifications and transcription factor binding is protein family specific
Source: Genome Res. 2018 Mar;28(3):321–33. doi: 10.1101/gr.220079.116 (PMC5848611; doi:10.1101/gr.220079.116)
Supplement: Supplemental Material [file supp_gr.220079.116_Supplemental_Material.zip › Supplemental_Material/CEBPB/CEBPB_pwm.txt]

MEME version 4

ALPHABET= ACGT

strands: + -

Background letter frequencies (from
A 0.25 C 0.25 G 0.25 T 0.25 

MOTIF CEBPB
letter-probability matrix: alength= 4 w= 11 nsites= 20
0.130721450539731 0.100769895672101 0.337879671135948 0.43062898265222
0.755804370112771 0.0589784308601524 0.185217199027077 0
0 0 0 1
0 0 0 1
0.0457917060325246 0 0.759151305606368 0.195056988361107
0 1 0 0
0.750949806018453 0.0550585964982813 0.100659336241381 0.0933322612418839
0.0869801194041852 0.522182242145255 0 0.39083763845056
0.604569119745914 0.395430880254086 0 0
1 0 0 0
0 0.362212796751563 0.0205339015418015 0.617253301706636
