# Supplementary material for: Relationship between histone modifications and transcription factor binding is protein family specific
Source: Genome Res. 2018 Mar;28(3):321–33. doi: 10.1101/gr.220079.116 (PMC5848611; doi:10.1101/gr.220079.116)
Supplement: Supplemental Material [file supp_gr.220079.116_Supplemental_Material.zip › Supplemental_Material/CEBPB/non-BS.bed]

chr1	108419923	108419934	AGTTGCATAAT	1	-
chr1	110947838	110947849	GATTGCACCAT	1	-
chr1	142539107	142539118	AATTTCACAAT	1	-
chr1	142843463	142843474	GATTGCACCAC	1	+
chr1	143474923	143474934	TGTTTCACCAC	1	+
chr1	148848384	148848395	CATTTCATCAT	1	+
chr1	148848397	148848408	CATTTCATCAC	1	+
chr1	151410043	151410054	GGTTTCACCAT	1	-
chr1	114326904	114326915	AATTGCCTAAT	1	-
chr1	116925066	116925077	GGTTGCTCCAT	1	+
chr1	142535525	142535536	AATTTCACCAT	1	-
chr1	142535862	142535873	CATTTCACCAT	1	-
chr1	142536457	142536468	TATTTCACAAT	1	-
chr1	150546341	150546352	GATTGCCCCAC	1	+
chr1	160647724	160647735	GATTTCATCAC	1	+
chr1	162770257	162770268	GGTTTCATAAC	1	-
chr1	168515444	168515455	AATTGCTCAAC	1	+
chr1	168527054	168527065	AATTTCATCAC	1	-
chr1	171575775	171575786	GATTGCTCAAT	1	+
chr1	171584780	171584791	AGTTTCACAAT	1	-
chr1	174178978	174178989	TGTTTCACCAC	1	-
chr1	176170942	176170953	TGTTTCATCAT	1	+
chr1	196122250	196122261	TATTTCGTAAT	1	-
chr1	199369709	199369720	AATTTCACCAC	1	-
chr1	200374553	200374564	GATTACACAAT	1	+
chr1	202012675	202012686	GATTGCACAAT	1	+
chr1	205083003	205083014	GGTTTCACCAT	1	+
chr1	206751731	206751742	CATTTCATCAT	1	-
chr1	220218178	220218189	GGTTTCACAAC	1	+
chr1	220363324	220363335	GATTGCTCCAT	1	+
chr1	220891581	220891592	GGTTTCACAAC	1	-
chr1	225967038	225967049	GGTTTCACCAT	1	+
chr1	235289638	235289649	GGTTTCACCAT	1	+
chr1	240637564	240637575	TCTTGCATAAT	1	+
chr1	246168541	246168552	CATTGCTTAAT	1	+
chr1	28441999	28442010	AATTTCACCAC	1	-
chr1	28835541	28835552	GATTGCGCCAC	1	-
chr1	35655365	35655376	GGTTTCATCAT	1	-
chr1	38161947	38161958	TGTTTCATCAT	1	+
chr1	39683366	39683377	GGTTTCACCAT	1	-
chr1	46479602	46479613	CATTTCATAAC	1	+
chr1	51928407	51928418	AGTTGCATAAT	1	+
chr1	57606425	57606436	TATTGCTTAAT	1	-
chr1	57633951	57633962	TATTTCATCAC	1	+
chr1	59161089	59161100	TGTTTCACAAT	1	-
chr1	68154007	68154018	AATTGCATCAT	1	+
chr1	100851538	100851549	GGTTTCACCAT	1	-
chr1	104104809	104104820	AGTTTCACAAT	1	+
chr1	105307971	105307982	AGTTGCACAAC	1	-
chr1	107270008	107270019	GGTTTCACAAT	1	-
chr1	108725270	108725281	GGTTTCACCAT	1	-
chr1	111184540	111184551	GGTTTCACAAT	1	+
chr1	111289409	111289420	GATTGCATCAG	1	-
chr1	111942673	111942684	CGTTTCACAAT	1	+
chr1	111958276	111958287	GATTGCATCAT	1	+
chr1	112140265	112140276	CATTGCTCAAC	1	-
chr1	112232237	112232248	AATTTCATCAT	1	+
chr1	113171446	113171457	TCTTTCACAAT	1	+
chr1	114300685	114300696	GGTTTCACCAT	1	-
chr1	114353199	114353210	AATTGCTCAAT	1	-
chr1	116520509	116520520	GATTTCATCAT	1	+
chr1	116790572	116790583	AATTGCACAAT	1	-
chr1	14330203	14330214	GCTTTCACAAT	1	-
chr1	144870768	144870779	TCTTGCATCAC	1	+
chr1	145383741	145383752	GGTTTCACCAT	1	+
chr1	146642351	146642362	GGTTTCACCAT	1	+
chr1	149513527	149513538	GGTTTCACCAT	1	-
chr1	150338257	150338268	GGTTTCATCAT	1	+
chr1	150751132	150751143	CATTTCATCAC	1	+
chr1	1512632	1512643	CATTTCACAAT	1	-
chr1	151427399	151427410	GGTTTCACCAT	1	-
chr1	151592999	151593010	TATTTCACAAT	1	+
chr1	153838977	153838988	TCTTGCACCAT	1	+
chr1	155477892	155477903	CATTGCTCCAT	1	+
chr1	155902535	155902546	GGTTTCACCAT	1	-
chr1	156128940	156128951	GGTTTCACCAT	1	-
chr1	160459429	160459440	TGTTTCATCAC	1	-
chr1	160588705	160588716	TATTACACAAC	1	-
chr1	160611431	160611442	TATTGCGTCAT	1	-
chr1	16157435	16157446	GGTTTCACCAT	1	+
chr1	162122233	162122244	GATTGCCCAAC	1	-
chr1	168198284	168198295	TATTTCACCAC	1	-
chr1	169563793	169563804	TGTTTCACAAT	1	-
chr1	169878174	169878185	AGTTGCACAAC	1	-
chr1	173301808	173301819	GATTTCACCAT	1	-
chr1	1760686	1760697	GGTTTCACCAC	1	+
chr1	1773147	1773158	AATTGCAAAAC	1	-
chr1	17804014	17804025	TATTTCACCAC	1	+
chr1	179965328	179965339	GATTGCAAAAT	1	-
chr1	180983830	180983841	GGTTTCACCAC	1	+
chr1	181612867	181612878	CATTTCACCAC	1	-
chr1	182453843	182453854	AATTGCTTCAT	1	-
chr1	182601716	182601727	AGTTTCACAAT	1	-
chr1	186467005	186467016	GGTTTCATAAC	1	-
chr1	192515371	192515382	GATTTCAACAT	1	+
chr1	192775161	192775172	AGTTGCACAAC	1	-
chr1	19525330	19525341	GATTTCATCAT	1	+
chr1	199071562	199071573	TCTTGCATAAC	1	+
chr1	211798492	211798503	AATTGCAAAAT	1	+
chr1	213117705	213117716	GATTGCGCCAC	1	+
chr1	213126797	213126808	CATTTCATCAC	1	+
chr1	219262360	219262371	GCTTGCATCAC	1	+
chr1	22033092	22033103	GATTGCTTCAT	1	-
chr1	220396445	220396456	GATTGCACCAT	1	-
chr1	220398179	220398190	CATTGCAAAAT	1	+
chr1	220443653	220443664	CATTTCACAAC	1	+
chr1	221330892	221330903	TGTTGCATCAT	1	-
chr1	222113130	222113141	TATTGCACCAG	1	+
chr1	224340748	224340759	AATTGCAAAAC	1	+
chr1	224567948	224567959	GATTGCTCCAT	1	-
chr1	226347981	226347992	GGTTTCACCAT	1	+
chr1	226490536	226490547	TGTTTCATAAC	1	-
chr1	22672576	22672587	GATTTCATAAT	1	+
chr1	226912291	226912302	AGTTGCATCAT	1	-
chr1	234438349	234438360	CATTTCATCAC	1	-
chr1	234740838	234740849	GATTGCAAAAC	1	+
chr1	236541540	236541551	TATTTCAAAAT	1	+
chr1	24281867	24281878	GATTGCAAAAC	1	-
chr1	243488759	243488770	CATTTCATCAC	1	-
chr1	247123341	247123352	TATTTCACAAT	1	+
chr1	248599476	248599487	GCTTGCATCAT	1	-
chr1	25133903	25133914	CATTGCTCCAT	1	-
chr1	28680845	28680856	CATTGCAAAAT	1	+
chr1	28744103	28744114	GATTTCATCAT	1	+
chr1	28913670	28913681	AGTTTCACAAT	1	+
chr1	32420441	32420452	GATTGCATCAG	1	-
chr1	32576981	32576992	TGTTGCTCCAC	1	-
chr1	33093595	33093606	GATTGCACCAC	1	+
chr1	33426564	33426575	GATTGCACCAC	1	+
chr1	34065490	34065501	TATTACATCAT	1	-
chr1	36108251	36108262	GGTTTCACCAT	1	-
chr1	37973662	37973673	TATTTCATCAC	1	-
chr1	40619152	40619163	TATTTCATAAT	1	+
chr1	40857656	40857667	TATTTCAAAAC	1	-
chr1	41688469	41688480	CATTGCATAAT	1	+
chr1	42995641	42995652	GATTTCATCAT	1	-
chr1	43601721	43601732	TATTGCGTAAC	1	+
chr1	43609218	43609229	GGTTGCTTCAT	1	+
chr1	45178961	45178972	GGTTTCACCAT	1	+
chr1	45499184	45499195	GGTTTCACCAC	1	-
chr1	47061031	47061042	TGTTTCACCAT	1	+
chr1	48668012	48668023	CATTGCGCCAC	1	+
chr1	53326366	53326377	GGTTTCACCAT	1	-
chr1	53490913	53490924	TCTTGCATCAC	1	+
chr1	54453809	54453820	GATTTCATCAC	1	+
chr1	54647440	54647451	GATTTCACCAT	1	-
chr1	55676691	55676702	CATTTCATAAT	1	+
chr1	59036593	59036604	GATTGCCCCAC	1	-
chr1	60043689	60043700	AGTTTCACAAT	1	-
chr1	6446869	6446880	GATTGCACCAC	1	+
chr1	68001325	68001336	CATTGCATAAC	1	+
chr1	70203442	70203453	TATTGCACAAC	1	-
chr1	86848713	86848724	AATTTCACAAC	1	+
chr1	90092624	90092635	AATTGCTTCAT	1	+
chr1	9141112	9141123	TGTTTCACCAC	1	-
chr1	95179409	95179420	TGTTGCTTCAT	1	+
chr1	9840835	9840846	CATTTCATCAC	1	+
chr1	9940922	9940933	CATTTCACCAC	1	+
chr10	101389551	101389562	CATTTCATCAC	1	-
chr10	101998384	101998395	GATTTCAAAAT	1	+
chr10	103764291	103764302	CATTGCATAAT	1	+
chr10	103971568	103971579	TATTGCCTAAT	1	-
chr10	112009486	112009497	GGTTTCACAAT	1	-
chr10	11243551	11243562	GGTTTCACCAT	1	+
chr10	115747735	115747746	CCTTGCACAAT	1	+
chr10	11861945	11861956	AATTTCATAAC	1	-
chr10	120943731	120943742	ACTTGCACCAT	1	-
chr10	121441776	121441787	CATTGCATAAC	1	-
chr10	121447666	121447677	ACTTGCACCAT	1	-
chr10	121487403	121487414	GATTTCAAAAT	1	+
chr10	123514392	123514403	TATTGCATCAT	1	-
chr10	126516259	126516270	AATTTCACAAT	1	-
chr10	127409817	127409828	TATTTCACCAC	1	-
chr10	127578658	127578669	CGTTGCATCAC	1	+
chr10	129849314	129849325	GATTGCAACAC	1	-
chr10	14498652	14498663	AATTTCACAAT	1	-
chr10	14981251	14981262	GGTTTCACCAT	1	-
chr10	17518295	17518306	GATTTCTCAAT	1	+
chr10	22946848	22946859	GATTTCACAAT	1	-
chr10	23361092	23361103	AATTGCAAAAT	1	+
chr10	23361154	23361165	AATTGCAAAAT	1	+
chr10	24649643	24649654	AGTTGCACCAC	1	-
chr10	24995463	24995474	GATTGCACAAC	1	+
chr10	26757770	26757781	GATTTCATCAT	1	+
chr10	27649675	27649686	CATTGCCCAAC	1	-
chr10	30703162	30703173	CATTGCTTCAT	1	-
chr10	33796010	33796021	TGTTGCAAAAT	1	+
chr10	35620429	35620440	TGTTTCATCAT	1	+
chr10	37178107	37178118	CATTGCCCAAT	1	+
chr10	3782880	3782891	AATTTCACAAC	1	-
chr10	3916168	3916179	TATTGCACCAT	1	+
chr10	43884610	43884621	GATTTCACCAT	1	+
chr1	110949111	110949122	TATTTCTCAAT	1	+
chr1	111045292	111045303	TATTTCACCAT	1	-
chr1	112312289	112312300	AATTGCTCAAT	1	+
chr1	117223489	117223500	TATTTCTCAAT	1	-
chr1	117477642	117477653	CATTTCACAAT	1	-
chr1	118176195	118176206	TGTTGCTCAAC	1	-
chr1	119809145	119809156	GGTTGCCCCAT	1	-
chr1	119916191	119916202	AATTGCCTAAT	1	+
chr1	14013957	14013968	CATTGCATCAT	1	+
chr1	144011052	144011063	TGTTGCATAAT	1	+
chr1	153250442	153250453	TGTTGCTTCAT	1	+
chr1	154246372	154246383	TCTTGCATCAC	1	-
chr1	155561752	155561763	AATTTCATCAC	1	+
chr1	15558397	15558408	GGTTGCACAAT	1	+
chr1	156520977	156520988	TGTTTCATCAC	1	-
chr1	15761435	15761446	TATTGCTTCAT	1	-
chr1	15782192	15782203	TGTTTCACAAC	1	-
chr1	15812285	15812296	CATTGCAACAT	1	-
chr1	15945354	15945365	TATTTCATAAC	1	-
chr1	15945376	15945387	GATTGCCCAAC	1	+
chr1	160132311	160132322	GATTTCTCAAC	1	+
chr1	160577797	160577808	CATTTCATAAC	1	+
chr1	16511622	16511633	AATTTCATCAC	1	+
chr1	168978638	168978649	GATTTCTCAAC	1	-
chr1	178654062	178654073	TATTTCAAAAC	1	+
chr1	179789471	179789482	GGTTGCAAAAC	1	+
chr1	191143711	191143722	TATTTCACCAT	1	+
chr1	198590767	198590778	AGTTGCACCAC	1	+
chr1	203840246	203840257	TATTTCAAAAC	1	-
chr1	205202778	205202789	TGTTTCACAAT	1	-
chr1	206983008	206983019	AATTGCACAAC	1	-
chr1	210023425	210023436	GATTGCTTCAT	1	+
chr1	219755797	219755808	GGTTGCACAAC	1	-
chr1	220517243	220517254	GGTTGCTTCAT	1	-
chr1	223406413	223406424	GATTGCACCAG	1	+
chr1	224934271	224934282	GATTTCTCAAT	1	-
chr1	225614479	225614490	TGTTGCTTCAT	1	-
chr1	225664401	225664412	GATTTCAACAT	1	-
chr1	228887619	228887630	TGTTGCACAAC	1	-
chr1	23359487	23359498	AATTGCTTAAC	1	-
chr1	234622829	234622840	AGTTGCATAAC	1	+
chr1	234914132	234914143	GCTTGCATAAT	1	-
chr1	236560827	236560838	GATTTCAAAAT	1	+
chr1	244964748	244964759	TGTTGCTTCAT	1	-
chr1	246116913	246116924	GGTTTCACCAT	1	+
chr1	248130420	248130431	GATTACACAAC	1	+
chr1	248728912	248728923	CATTGCTTCAT	1	-
chr1	249111411	249111422	GATTGCAACAC	1	+
chr1	25762149	25762160	GATTGCAACAC	1	-
chr1	27997514	27997525	TGTTGCACAAT	1	-
chr1	28907082	28907093	CATTTCATCAC	1	+
chr1	32624978	32624989	CATTGCTTAAT	1	+
chr1	33684397	33684408	CATTGCCCAAC	1	-
chr1	37413653	37413664	TATTTCATCAC	1	+
chr1	46600679	46600690	TCTTGCATCAC	1	-
chr1	46600795	46600806	TATTTCTCAAC	1	-
chr1	52568154	52568165	TGTTGCACAAC	1	-
chr1	5732165	5732176	GATTTCATCAC	1	-
chr1	58628876	58628887	AATTTCATCAC	1	+
chr1	59695033	59695044	TATTGCTCAAT	1	-
chr1	60165085	60165096	TATTGCAAAAC	1	-
chr1	88054289	88054300	GCTTTCACAAT	1	-
chr1	89531090	89531101	GATTTCTCAAC	1	+
chr1	89591879	89591890	GATTTCTCAAC	1	+
chr1	90018531	90018542	GCTTTCACAAT	1	+
chr10	1039045	1039056	TGTTGCTTCAT	1	+
chr10	104212609	104212620	GATTGCTTCAT	1	+
chr10	11239482	11239493	GATTGCCTCAT	1	+
chr10	112680498	112680509	GGTTGCAAAAC	1	-
chr10	11269096	11269107	TGTTTCACAAC	1	-
chr10	11298109	11298120	GATTGCTCCAT	1	-
chr10	125119021	125119032	GGTTTCACCAT	1	-
chr10	126360305	126360316	GGTTGCAAAAT	1	-
chr10	127510117	127510128	GGTTGCACAAT	1	+
chr10	24752877	24752888	GATTACATCAC	1	-
chr10	27044655	27044666	TATTGCTCCAC	1	-
chr10	30831428	30831439	CATTTCACCAT	1	+
chr10	30994182	30994193	CATTGCAAAAC	1	+
chr10	34826728	34826739	TGTTTCACCAT	1	-
chr10	3664804	3664815	CATTGCTTAAT	1	-
chr10	43899560	43899571	GGTTTCACCAT	1	-
chr10	43967044	43967055	CATTGCTCAAT	1	-
chr10	61589587	61589598	GGTTGCACAAC	1	+
chr10	63642542	63642553	CATTGCATAAT	1	+
chr10	64613241	64613252	TGTTTCACAAC	1	-
chr10	70062153	70062164	TATTTCAAAAC	1	-
chr10	75352448	75352459	AGTTTCACAAT	1	-
chr10	79172485	79172496	AATTGCTCAAT	1	-
chr10	898468	898479	TATTTCACCAT	1	-
chr10	93993101	93993112	GGTTTCACCAT	1	-
chr10	95187431	95187442	TGTTGCATAAT	1	+
chr10	97516449	97516460	AATTTCACAAC	1	-
chr10	98978026	98978037	GATTGCATCAT	1	-
chr10	99320957	99320968	GATTGCATCAC	1	+
chr11	103472065	103472076	GATTTCAACAT	1	-
chr11	113059228	113059239	TATTTCAAAAC	1	+
chr11	113309058	113309069	GGTTGCAAAAT	1	+
chr11	115744602	115744613	AATTGCTCCAC	1	-
chr11	118111552	118111563	GGTTGCATCAT	1	+
chr11	118586115	118586126	GGTTTCACAAC	1	-
chr11	118586150	118586161	GGTTGCCCCAT	1	+
chr11	119367365	119367376	AATTGCTCCAC	1	-
chr11	121410062	121410073	TGTTTCATAAT	1	+
chr11	123942176	123942187	GATTTCAAAAT	1	-
chr11	124625891	124625902	TGTTTCATAAC	1	+
chr11	124800928	124800939	GCTTTCACAAT	1	-
chr11	126181694	126181705	TGTTTCATAAC	1	-
chr11	126485896	126485907	TGTTTCATAAC	1	-
chr11	128711368	128711379	GGTTTCACCAC	1	-
chr11	130051662	130051673	TGTTGCATAAT	1	-
chr11	18332535	18332546	TGTTGCATCAC	1	+
chr11	32198010	32198021	TATTACATCAT	1	+
chr11	34514600	34514611	CATTTCATCAC	1	-
chr11	34636440	34636451	CATTGCAAAAC	1	-
chr11	43703755	43703766	TGTTGCTCCAC	1	-
chr11	4514498	4514509	TGTTTCACCAC	1	-
chr11	47339178	47339189	TATTGCCTCAT	1	+
chr11	59961281	59961292	TATTTCACCAC	1	-
chr11	60134702	60134713	GGTTTCATAAT	1	+
chr11	64334229	64334240	GATTGCATCAC	1	-
chr11	65267019	65267030	AATTGCGTCAT	1	+
chr11	70952536	70952547	CATTGCACAAT	1	+
chr11	75477679	75477690	CATTTCATAAT	1	+
chr11	8249101	8249112	GGTTTCACAAC	1	-
chr11	94356389	94356400	TATTGCCTAAT	1	-
chr11	95290117	95290128	TATTGCAAAAC	1	-
chr12	104034002	104034013	AATTGCACCAC	1	+
chr12	106639828	106639839	CATTGCTCAAT	1	-
chr12	108177732	108177743	TGTTGCAAAAC	1	+
chr12	110449984	110449995	GGTTTCACCAT	1	-
chr12	11803749	11803760	GATTGCTCAAC	1	-
chr12	118744954	118744965	TCTTGCACAAT	1	-
chr12	120877605	120877616	CATTTCACAAT	1	-
chr12	120906051	120906062	GGTTTCACCAT	1	-
chr12	121474671	121474682	CATTGCACCAC	1	+
chr12	12187211	12187222	GGTTGCATCAT	1	-
chr12	124145118	124145129	CATTTCACAAT	1	-
chr12	124166370	124166381	AGTTGCATCAT	1	+
chr12	124492883	124492894	CATTGCACCAC	1	+
chr12	125481061	125481072	GGTTTCATCAT	1	+
chr12	129301820	129301831	TATTGCTCAAC	1	+
chr12	25102073	25102084	GATTGCATCAG	1	+
chr12	25339495	25339506	CATTTCACCAC	1	+
chr12	25486830	25486841	GATTTCATCAT	1	-
chr12	27125107	27125118	TGTTTCACCAC	1	-
chr12	27806655	27806666	TATTGCTTAAC	1	+
chr12	3086784	3086795	TGTTTCATCAC	1	-
chr12	32425573	32425584	GGTTTCACCAT	1	-
chr12	45268911	45268922	TATTGCCTCAT	1	-
chr12	45628023	45628034	AGTTTCACAAT	1	-
chr12	48934027	48934038	AGTTGCATCAT	1	-
chr12	50911747	50911758	TATTACATCAT	1	-
chr12	52901057	52901068	TATTTCAAAAT	1	+
chr12	54192536	54192547	GCTTGCATCAC	1	+
chr12	58272992	58273003	AATTGCAAAAC	1	+
chr12	65086051	65086062	AATTGCACCAT	1	-
chr12	66501433	66501444	TGTTGCACAAT	1	-
chr12	76864132	76864143	TATTTCATAAC	1	-
chr12	7741483	7741494	AATTGCTTCAT	1	-
chr12	90251862	90251873	TATTGCACCAG	1	-
chr12	94566967	94566978	TGTTGCACAAT	1	+
chr12	96965376	96965387	AATTGCAAAAC	1	-
chr13	107026825	107026836	GATTGCATCAT	1	-
chr13	111817737	111817748	AGTTGCATCAC	1	+
chr13	114147832	114147843	GATTGCCTCAT	1	+
chr13	24446003	24446014	GATTTCAAAAT	1	-
chr13	25033490	25033501	AGTTTCACAAT	1	+
chr13	25200441	25200452	CATTGCAACAT	1	+
chr13	30481970	30481981	TATTGCATCAG	1	-
chr13	36992245	36992256	TATTTCACAAT	1	-
chr13	41535418	41535429	TATTTCAAAAT	1	+
chr13	53023294	53023305	GGTTTCACCAC	1	-
chr13	76221728	76221739	GATTTCACAAC	1	+
chr13	77320150	77320161	GATTACACAAC	1	+
chr13	99880267	99880278	GATTTCACCAT	1	-
chr14	103246197	103246208	TATTGCATAAT	1	-
chr14	103251401	103251412	GGTTTCACCAC	1	+
chr14	103651804	103651815	AATTTCACAAT	1	+
chr14	22080639	22080650	AATTGCAACAT	1	+
chr14	23280405	23280416	TATTGCCCCAT	1	-
chr14	23284735	23284746	GGTTGCTTAAT	1	-
chr14	34488027	34488038	CATTGCATCAC	1	-
chr14	50361475	50361486	TATTGCTTAAT	1	+
chr14	51203911	51203922	TGTTTCATCAC	1	+
chr14	51289288	51289299	GATTGCACCAT	1	-
chr14	51289966	51289977	CATTGCATCAT	1	-
chr14	61797437	61797448	GGTTTCATAAC	1	-
chr14	61943684	61943695	GATTGCACCAT	1	-
chr14	70312207	70312218	AATTGCAAAAC	1	-
chr14	74223578	74223589	GATTGCATCAC	1	-
chr1	109643813	109643824	GATTGCGCCAC	1	-
chr1	113312987	113312998	TATTACACCAT	1	+
chr1	11357156	11357167	AGTTTCACAAT	1	-
chr1	13857107	13857118	TATTTCTCCAT	1	+
chr1	153439765	153439776	GATTGCTCCAC	1	+
chr1	154377745	154377756	TGTTGCGCCAT	1	+
chr1	154412135	154412146	GGTTGCACAAC	1	-
chr1	156595908	156595919	TATTTCAAAAT	1	+
chr1	16007376	16007387	TATTGCACAAG	1	-
chr1	176529145	176529156	TGTTGCTTCAT	1	+
chr1	180990649	180990660	GCTTGCACCAC	1	+
chr1	183040110	183040121	TGTTTCATCAC	1	+
chr1	205366339	205366350	TATTTCATCAC	1	+
chr1	206646072	206646083	GATTGCAACAT	1	-
chr1	223656216	223656227	GGTTTCACAAC	1	-
chr1	230442178	230442189	AATTTCATCAT	1	+
chr1	234250562	234250573	TATTTCAAAAC	1	+
chr1	236448568	236448579	GGTTTCACCAT	1	+
chr1	245025728	245025739	CATTTCATAAT	1	+
chr1	4404312	4404323	GATTGCATCAG	1	+
chr1	45142961	45142972	TATTACACAAC	1	-
chr1	47983731	47983742	TGTTGCTCCAC	1	+
chr1	54303061	54303072	GGTTTCACCAT	1	-
chr1	54929774	54929785	GGTTTCATCAC	1	+
chr1	55327263	55327274	GATTTCATCAT	1	+
chr1	67680644	67680655	AGTTTCACAAT	1	-
chr1	70877957	70877968	TATTGCGTCAT	1	+
chr1	8156898	8156909	AATTGCAAAAC	1	-
chr1	8689669	8689680	TGTTTCATAAT	1	-
chr1	94279755	94279766	CATTGCATCAC	1	+
chr1	9764947	9764958	AATTGCAAAAC	1	-
chr10	100995457	100995468	TGTTGCTCCAT	1	-
chr10	108679676	108679687	AGTTTCACAAT	1	+
chr10	112172645	112172656	AATTGCAAAAT	1	+
chr10	125374626	125374637	TGTTGCTTCAT	1	+
chr10	129863118	129863129	CATTGCAAAAC	1	+
chr10	134516688	134516699	GATTGCATCAG	1	+
chr10	17649673	17649684	TGTTGCTCCAT	1	+
chr10	21790855	21790866	TGTTGCATAAC	1	+
chr10	22993532	22993543	GATTGCACCAT	1	+
chr10	46983503	46983514	TATTGCCTAAT	1	+
chr10	48419357	48419368	TATTGCCTCAT	1	-
chr10	63661400	63661411	GATTGCATCAG	1	-
chr10	71022148	71022159	TATTTCACCAT	1	+
chr10	71173178	71173189	TATTTCTCCAT	1	-
chr10	72639971	72639982	TGTTTCACCAC	1	-
chr10	79403937	79403948	CATTGCGCCAC	1	+
chr10	93171127	93171138	AATTGCAAAAT	1	-
chr10	94884514	94884525	CATTTCACAAT	1	-
chr11	107436042	107436053	GGTTGCAACAT	1	-
chr11	118319146	118319157	GCTTGCATCAC	1	+
chr11	121634366	121634377	AGTTGCATAAT	1	-
chr11	129843148	129843159	CATTGCTTAAT	1	-
chr11	33033276	33033287	GATTGCACCAG	1	+
chr11	36019619	36019630	GCTTGCACCAC	1	+
chr11	3926813	3926824	CATTGCACCAT	1	+
chr11	44332874	44332885	GGTTTCACCAC	1	+
chr11	44596397	44596408	TATTGCACCAT	1	+
chr11	47294520	47294531	AATTGCCTAAT	1	-
chr11	59972664	59972675	TATTTCACAAC	1	+
chr11	68236829	68236840	GATTACACCAC	1	-
chr11	68239595	68239606	CATTGCTTCAT	1	+
chr11	72904898	72904909	AGTTGCATCAT	1	-
chr11	75512520	75512531	CATTGCACCAT	1	+
chr12	109215888	109215899	GATTGCGCCAC	1	-
chr12	112211722	112211733	GGTTGCTTAAT	1	+
chr12	113539036	113539047	GGTTTCACCAT	1	-
chr12	121122437	121122448	TATTTCACAAC	1	+
chr12	12594898	12594909	TATTGCCTCAT	1	+
chr12	12714129	12714140	TGTTGCATAAT	1	-
chr12	129122851	129122862	GATTACACAAT	1	-
chr12	131618189	131618200	GGTTGCACAAT	1	-
chr12	25104345	25104356	GGTTTCACCAT	1	-
chr12	32292688	32292699	GGTTTCACCAT	1	+
chr12	45228360	45228371	TATTGCTAAAT	1	-
chr12	47670798	47670809	TCTTGCACAAT	1	-
chr12	51912708	51912719	CATTTCATAAC	1	+
chr12	52316657	52316668	CCTTGCACAAT	1	-
chr12	54116635	54116646	GGTTTCACAAT	1	-
chr12	54589753	54589764	GGTTTCATAAC	1	-
chr12	6313881	6313892	GATTGCACCAG	1	+
chr12	9192201	9192212	AATTGCACCAT	1	+
chr12	99392707	99392718	TATTGCTAAAT	1	+
chr13	111596882	111596893	CATTGCAAAAC	1	-
chr13	20713756	20713767	TATTGCAAAAC	1	+
chr13	20961992	20962003	TATTTCACAAT	1	+
chr13	34318245	34318256	TCTTTCACAAT	1	+
chr13	44811726	44811737	CATTTCACAAT	1	+
chr13	45222652	45222663	CATTGCTCAAT	1	-
chr13	50550986	50550997	TCTTGCATCAT	1	+
chr13	78052694	78052705	CATTGCAACAT	1	+
chr13	99975049	99975060	TCTTGCACCAT	1	-
chr14	107151118	107151129	TATTACACAAC	1	+
chr14	21093012	21093023	AATTGCCCAAC	1	+
chr14	50427341	50427352	TATTTCTCAAT	1	-
chr14	52205660	52205671	AATTGCTCCAC	1	+
chr14	52766640	52766651	TGTTTCACAAT	1	+
chr14	52791966	52791977	AATTGCTTCAT	1	+
chr14	63944993	63945004	GGTTTCACAAT	1	+
chr14	76981177	76981188	TGTTGCATAAT	1	+
chr14	93540636	93540647	GATTTCGCAAT	1	+
chr14	96661158	96661169	CATTGCACAAC	1	-
chr15	29268098	29268109	GATTGCTCCAC	1	+
chr15	31489846	31489857	CATTGCTCCAC	1	-
chr1	109705125	109705136	TATTGCACAAT	1	-
chr1	12108035	12108046	TGTTTCACCAT	1	+
chr1	13820640	13820651	GGTTGCACAAT	1	+
chr1	14030172	14030183	AATTTCATAAT	1	-
chr1	150540794	150540805	AATTTCACCAC	1	-
chr1	154944048	154944059	GATTGCCTCAT	1	-
chr1	155211096	155211107	GATTGCCTCAC	1	-
chr1	157962066	157962077	AATTGCACAAT	1	-
chr1	160097772	160097783	GATTTCTCAAC	1	-
chr1	178577796	178577807	AGTTGCATAAC	1	-
chr1	18311161	18311172	AATTGCAACAT	1	-
chr1	19567980	19567991	TATTTCATAAC	1	+
chr1	200597644	200597655	GGTTTCATAAC	1	+
chr1	203594946	203594957	TGTTGCACAAT	1	+
chr1	221220380	221220391	GGTTTCACCAT	1	+
chr1	223903256	223903267	GATTTCACAAC	1	+
chr1	226594471	226594482	TATTTCACAAT	1	-
chr1	228272300	228272311	TCTTGCACAAT	1	+
chr1	230349125	230349136	CATTTCATAAT	1	-
chr1	23704959	23704970	GATTACATAAT	1	+
chr1	23900475	23900486	GATTTCACCAT	1	+
chr1	27952734	27952745	CATTGCAACAC	1	+
chr1	30266100	30266111	AATTGCACAAC	1	-
chr1	39680541	39680552	CATTGCCCAAC	1	-
chr1	42204882	42204893	GATTTCAACAT	1	+
chr1	43202033	43202044	GATTGCCCCAC	1	-
chr1	43740246	43740257	TGTTTCATCAC	1	+
chr1	52498150	52498161	GGTTGCACCAC	1	+
chr1	55257675	55257686	GGTTTCACCAC	1	+
chr1	66748644	66748655	TGTTTCATAAC	1	+
chr1	9969359	9969370	GCTTGCACCAC	1	-
chr10	111897069	111897080	TATTTCACAAC	1	-
chr10	123686397	123686408	GATTGCATAAC	1	+
chr10	13929029	13929040	TATTGCATCAT	1	+
chr10	22604074	22604085	CATTTCACAAC	1	-
chr10	35933057	35933068	TGTTTCATAAT	1	-
chr10	6014019	6014030	GATTTCATCAC	1	+
chr10	73516857	73516868	TATTTCAAAAC	1	+
chr10	74056458	74056469	TATTTCAAAAC	1	-
chr10	79956855	79956866	TGTTGCAAAAT	1	+
chr11	102324516	102324527	GATTTCATCAC	1	+
chr11	121324170	121324181	TATTGCCTCAT	1	+
chr11	131563884	131563895	GATTGCAAAAT	1	+
chr11	2000264	2000275	GGTTGCGTAAT	1	+
chr11	3012018	3012029	CATTTCATAAT	1	-
chr11	3131500	3131511	GGTTGCTCCAC	1	-
chr11	32073868	32073879	CATTGCGCCAC	1	-
chr11	33062465	33062476	AATTTCATAAT	1	+
chr11	36724360	36724371	TGTTGCATCAT	1	+
chr11	48041890	48041901	TATTTCATAAC	1	-
chr11	64633162	64633173	TATTTCATCAC	1	-
chr11	65537372	65537383	TATTGCAAAAT	1	-
chr11	75521172	75521183	TATTTCAAAAC	1	-
chr11	88071635	88071646	TATTGCTCAAC	1	+
chr12	123010741	123010752	GATTACATCAC	1	+
chr12	52387116	52387127	TGTTGCATCAT	1	+
chr12	6604342	6604353	TCTTGCACAAC	1	-
chr12	9043358	9043369	GATTACACAAT	1	+
chr12	94241304	94241315	AATTTCATCAC	1	-
chr13	109813761	109813772	CATTTCACAAC	1	-
chr13	22213165	22213176	AATTGCAACAT	1	+
chr13	53542450	53542461	TGTTGCATAAC	1	+
chr14	100613625	100613636	CATTGCACCAC	1	+
chr14	100906631	100906642	GATTGCAAAAT	1	+
chr14	106048963	106048974	GATTTCAAAAT	1	+
chr14	35825659	35825670	TATTTCTCAAC	1	+
chr14	50506703	50506714	CATTGCACAAC	1	+
chr14	60432245	60432256	TGTTTCATCAT	1	-
chr14	62019826	62019837	GATTGCATCAC	1	-
chr14	69261316	69261327	GGTTTCATAAC	1	-
chr1	145454735	145454746	AATTGCTCAAT	1	+
chr1	160078842	160078853	TATTGCATCAT	1	-
chr1	17768069	17768080	TATTGCATCAT	1	+
chr1	19973044	19973055	AGTTGCACCAT	1	+
chr1	234859218	234859229	AGTTGCATAAC	1	+
chr1	245026468	245026479	CCTTGCACAAT	1	+
chr1	245970413	245970424	AGTTGCACCAT	1	-
chr1	249099050	249099061	TGTTGCTTAAT	1	-
chr1	34996347	34996358	TGTTGCTCAAC	1	+
chr1	38141712	38141723	AGTTGCACCAC	1	+
chr1	38639782	38639793	TGTTTCATAAT	1	+
chr1	85328641	85328652	TATTGCCCCAC	1	-
chr1	91630967	91630978	CATTGCTCCAT	1	-
chr1	93645261	93645272	AATTTCACAAT	1	-
chr10	116697958	116697969	TGTTGCATCAT	1	+
chr10	27444989	27445000	GATTGCGCCAC	1	-
chr10	35630032	35630043	TATTGCACAAG	1	+
chr10	88403112	88403123	GGTTTCACCAT	1	+
chr10	94840846	94840857	TGTTTCATCAC	1	-
chr11	119937563	119937574	CATTTCATAAC	1	-
chr11	63639758	63639769	GATTGCACAAC	1	+
chr12	117650508	117650519	CATTGCTTAAT	1	+
chr12	123372929	123372940	GATTTCATCAT	1	-
chr12	58259198	58259209	TGTTGCTCAAC	1	-
chr12	67877146	67877157	GCTTGCATAAT	1	-
chr13	100552833	100552844	AGTTGCACAAC	1	-
chr13	101195173	101195184	TATTTCACCAC	1	+
chr13	25875745	25875756	GGTTGCTCCAC	1	+
chr13	50365666	50365677	GGTTGCAAAAC	1	-
chr14	52246940	52246951	GGTTGCAAAAT	1	+
chr14	57527417	57527428	GGTTTCACAAT	1	+
chr15	25201423	25201434	TGTTGCGTCAC	1	+
chr15	42327756	42327767	TGTTGCAAAAC	1	+
chr15	44092806	44092817	TATTTCACCAC	1	-
chr15	64125311	64125322	GATTTCACCAT	1	+
chr15	74451688	74451699	TGTTTCATAAT	1	+
chr15	79476892	79476903	GCTTGCATCAT	1	-
chr16	1265572	1265583	GCTTGCACCAC	1	-
chr16	23346032	23346043	GATTGCAACAC	1	-
chr16	27338385	27338396	GATTGCGCCAC	1	+
chr16	49400175	49400186	TATTGCTTAAC	1	-
chr16	57842185	57842196	TATTGCTAAAT	1	-
chr17	21189819	21189830	CATTGCCCAAC	1	+
chr17	36781310	36781321	GATTGCGTCAC	1	-
chr17	57449830	57449841	TGTTGCTCCAT	1	-
chr17	61594663	61594674	TATTTCATCAT	1	-
chr17	63653228	63653239	GGTTTCATCAT	1	+
chr17	66342829	66342840	GGTTTCATCAT	1	-
chr18	13813165	13813176	AATTGCAACAT	1	+
chr18	21757710	21757721	AATTGCTTCAT	1	-
chr18	3037573	3037584	GGTTTCACAAC	1	-
chr18	43754985	43754996	TATTTCAAAAC	1	+
chr18	46461239	46461250	AATTGCATCAT	1	-
chr1	109757617	109757628	TATTGCATCAG	1	-
chr1	111746606	111746617	GGTTGCACCAC	1	+
chr1	150131864	150131875	TATTGCCCCAC	1	+
chr1	152880936	152880947	GGTTTCACCAC	1	-
chr1	183441837	183441848	TGTTGCTCCAT	1	-
chr1	230260064	230260075	TGTTGCAAAAC	1	+
chr1	53387442	53387453	AATTGCTCCAC	1	+
chr1	55264635	55264646	GGTTGCATCAC	1	-
chr1	6088780	6088791	TGTTGCTCCAC	1	+
chr10	125979781	125979792	GATTGCATCAG	1	-
chr10	126029790	126029801	TGTTGCTTCAT	1	+
chr10	135059467	135059478	CATTGCTCCAT	1	+
chr10	22518494	22518505	GATTGCGCCAC	1	+
chr10	31015907	31015918	TGTTGCTCAAC	1	+
chr10	31996139	31996150	TGTTGCATAAC	1	+
chr10	89621514	89621525	TGTTGCAACAT	1	+
chr11	118757618	118757629	CATTTCATCAT	1	+
chr11	18289303	18289314	GATTGCGTCAC	1	-
chr11	47370611	47370622	TATTTCACCAC	1	-
chr11	47398321	47398332	GATTGCATAAC	1	+
chr11	58292244	58292255	TGTTTCATAAC	1	-
chr11	65255210	65255221	GCTTGCATCAT	1	+
chr11	70245599	70245610	GATTGCAAAAC	1	-
chr12	111264694	111264705	TGTTGCACAAT	1	-
chr12	111841548	111841559	GATTGCATCAC	1	-
chr12	113378191	113378202	CATTTCACCAT	1	+
chr12	113831142	113831153	GGTTTCATCAT	1	+
chr12	122984782	122984793	TATTTCATCAC	1	+
chr12	50170841	50170852	CATTTCATCAT	1	+
chr12	51717422	51717433	AATTTCATCAT	1	+
chr12	54997217	54997228	TGTTTCACCAC	1	-
chr12	57083176	57083187	GGTTTCACCAT	1	-
chr12	57674562	57674573	AATTTCATAAC	1	-
chr14	24101864	24101875	TCTTGCATAAC	1	-
chr14	77330238	77330249	GGTTGCTTCAT	1	-
chr14	90866675	90866686	TGTTTCACAAT	1	+
chr14	91800254	91800265	TGTTTCACAAT	1	+
chr15	42840209	42840220	GGTTTCATAAC	1	+
chr15	56657331	56657342	GATTGCCTCAC	1	+
chr16	83859893	83859904	AGTTGCACAAC	1	-
chr16	88833099	88833110	GGTTGCTTCAT	1	-
chr16	89555695	89555706	CATTTCATCAT	1	-
chr17	29158507	29158518	CATTGCTTCAT	1	-
chr17	38082833	38082844	GGTTTCATAAC	1	+
chr17	42281260	42281271	CATTGCTCAAC	1	-
chr17	4802823	4802834	AATTGCGTCAT	1	-
chr17	62916206	62916217	GATTGCGCCAT	1	+
chr17	7959706	7959717	TATTGCTCAAC	1	+
chr19	13708678	13708689	GCTTGCACCAC	1	+
chr19	16113030	16113041	TATTGCAAAAC	1	-
chr19	2598337	2598348	GGTTTCACCAT	1	-
chr1	10694745	10694756	GGTTGCAAAAC	1	+
chr1	109643632	109643643	GGTTTCACCAT	1	+
chr1	110577205	110577216	AGTTGCATCAC	1	+
chr1	1333734	1333745	CATTGCAACAC	1	+
chr1	151371884	151371895	AATTGCCCAAC	1	-
chr1	159209527	159209538	GGTTTCATAAT	1	+
chr1	161370099	161370110	TGTTGCAAAAC	1	-
chr1	208417705	208417716	TATTTCACCAT	1	+
chr1	33897540	33897551	AATTGCCCAAC	1	+
chr1	3536082	3536093	GATTGCATCAT	1	+
chr1	36030441	36030452	AGTTGCACCAT	1	-
chr1	6663998	6664009	TATTTCACCAC	1	+
chr10	102631978	102631989	GCTTGCATCAT	1	+
chr10	45455513	45455524	AATTGCTTAAC	1	-
chr10	46222375	46222386	GGTTGCTCCAC	1	+
chr11	102962933	102962944	GATTGCGTCAC	1	-
chr11	45848133	45848144	GGTTTCACCAT	1	-
chr11	67148940	67148951	GATTTCAAAAT	1	+
chr11	82905703	82905714	TGTTGCGCCAT	1	+
chr12	105630524	105630535	AATTTCATAAT	1	+
chr1	160983744	160983755	TGTTTCACAAT	1	-
chr1	16747302	16747313	CATTTCACAAC	1	-
chr1	3594313	3594324	GATTGCACCAC	1	-
chr1	44446490	44446501	TATTGCACAAC	1	-
chr1	44784525	44784536	GATTGCACCAC	1	+
chr1	53193054	53193065	CATTGCAAAAT	1	+
chr10	126303114	126303125	GATTGCTCCAT	1	+
chr10	81947832	81947843	GCTTTCACAAT	1	+
chr10	99393217	99393228	GATTGCCCCAC	1	+
chr11	47416491	47416502	CATTGCAAAAC	1	+
chr11	8855389	8855400	AATTGCATAAT	1	+
chr12	133396875	133396886	GATTACACCAC	1	+
chr12	133396904	133396915	TGTTGCTCCAT	1	-
chr12	133758059	133758070	AATTGCGTCAT	1	-
chr12	7245183	7245194	GATTTCAAAAC	1	-
chr13	49822676	49822687	GCTTGCACCAC	1	+
chr14	24801563	24801574	CATTGCATCAC	1	+
chr14	50527947	50527958	TGTTTCACAAC	1	+
chr14	69445003	69445014	TATTGCTTAAC	1	-
chr16	3081806	3081817	CATTGCTTCAT	1	+
chr17	15902001	15902012	GCTTTCACAAT	1	+
chr17	7124608	7124619	GATTGCCTAAC	1	+
chr17	76150579	76150590	GATTACACCAC	1	+
chr1	226596017	226596028	GATTTCACAAC	1	+
chr10	134385275	134385286	TGTTGCTCCAT	1	+
chr10	51827375	51827386	GGTTGCTCCAC	1	+
chr11	65836537	65836548	TGTTTCACCAC	1	+
chr12	8234786	8234797	TGTTGCGTCAC	1	-
chr13	28033963	28033974	GGTTTCACCAT	1	-
chr14	103060317	103060328	AATTTCACAAT	1	-
chr16	87887345	87887356	GATTGCATCAC	1	+
chr17	1100889	1100900	TCTTTCACAAT	1	-
chr17	41363676	41363687	TATTTCACCAT	1	-
chr17	42275790	42275801	CATTGCACCAT	1	-
chr18	57025913	57025924	TGTTTCACAAC	1	-
chr19	2162909	2162920	GGTTTCACCAC	1	-
chr19	41902607	41902618	TATTTCTCAAC	1	+
chr2	128174316	128174327	GATTTCAAAAT	1	+
chr2	3466155	3466166	AATTGCAACAT	1	-
chr2	43286564	43286575	TATTGCTCCAC	1	-
chr22	41417983	41417994	GATTTCAAAAC	1	-
chr1	27611172	27611183	AATTTCATAAT	1	+
chr1	55267062	55267073	CATTGCACAAC	1	+
chr11	47235678	47235689	GATTACATCAC	1	+
chr12	110939755	110939766	GATTTCCCAAT	1	+
chr14	58667390	58667401	AATTTCATCAT	1	+
chr17	1087320	1087331	GGTTTCACCAT	1	-
chr17	39991924	39991935	GATTTCTCAAT	1	-
chr17	40190673	40190684	CATTGCAAAAC	1	+
chr11	503238	503249	GGTTGCATCAT	1	-
chr11	64036790	64036801	CATTGCGCCAC	1	-
chr11	65479048	65479059	GGTTTCACCAT	1	-
chr12	122027952	122027963	GGTTTCACCAT	1	-
chr1	1709840	1709851	TGTTGCCCCAT	1	+
chr1	36852238	36852249	GATTGCATCAG	1	+
chr11	235862	235873	TATTTCACCAT	1	-
chr11	65657085	65657096	GGTTTCACCAT	1	+
chr11	73062330	73062341	TATTGCAACAT	1	+
chr12	64798816	64798827	TGTTTCATCAC	1	+
chr14	34930671	34930682	AATTGCACCAC	1	+
chr1	26868986	26868997	CATTTCATCAC	1	-
chr10	73611400	73611411	GGTTTCACCAC	1	-
chr10	80734450	80734461	TCTTGCACCAT	1	+
chr12	124942201	124942212	TGTTTCACAAT	1	+
chr12	131355657	131355668	TATTTCATCAT	1	+
chr13	30169284	30169295	TGTTGCATCAT	1	+
chr13	45914761	45914772	GATTGCACAAC	1	+
chr1	45196109	45196120	GATTTCCCAAT	1	-
chr12	112037877	112037888	GGTTGCTCCAC	1	-
chr12	132166842	132166853	GGTTGCTCCAC	1	-
chr12	132166913	132166924	GGTTGCTCCAC	1	-
chr16	58663784	58663795	CATTTCATCAT	1	+
chr16	89033879	89033890	TATTGCCCCAT	1	+
chr10	99401197	99401208	GATTGCCCCAC	1	-
chr19	28284304	28284315	TATTGCCCCAC	1	-
chr1	151583997	151584008	AGTTGCACAAT	1	+
chr1	2478816	2478827	CATTGCCCAAC	1	-
chr17	77812426	77812437	TATTGCAAAAC	1	-
chr19	14229631	14229642	TGTTGCTCAAC	1	-
chr3	49893508	49893519	GATTTCAAAAC	1	-
chr21	45719253	45719264	CATTTCACAAT	1	+
chr9	130564616	130564627	GATTTCACCAT	1	+
chr17	40829208	40829219	GGTTGCATCAT	1	+
chr19	8579137	8579148	GATTGCACCAG	1	-
