# Supplementary material for: Relationship between histone modifications and transcription factor binding is protein family specific
Source: Genome Res. 2018 Mar;28(3):321–33. doi: 10.1101/gr.220079.116 (PMC5848611; doi:10.1101/gr.220079.116)
Supplement: Supplemental Material [file supp_gr.220079.116_Supplemental_Material.zip › Supplemental_Material/CTCF/BS.bed]

chr10	38679816	38679835	CTGCCTGAAGGTGGGAGTC	1	+
chr10	70409931	70409950	CACCCACTAGATGCCAGTA	1	+
chr12	101345691	101345710	TACCCACTAGATGCCAGTA	1	+
chr12	45083557	45083576	TACCCACTAGATGCCAGTA	1	-
chr14	104447153	104447172	GGGCCACCAGAGGGCTCCT	1	-
chr14	48008569	48008588	TTGTCAGTAGAGGGCACTA	1	-
chr15	84915207	84915226	AATCCACCAGGTGTCACCA	1	-
chr15	85794300	85794319	AATCCACCAGGTGTCACCA	1	-
chr16	13491157	13491176	AAACCCCTAGGGGGAGCAT	1	+
chr16	15184937	15184956	CACCCACTAGATGCCAGTA	1	+
chr16	30649460	30649479	TACCCACTAGATGTCAGTA	1	-
chr16	72272771	72272790	TACCCACTAGATGTCAGTA	1	-
chr17	4265703	4265722	CACCCACTAGATGCCAGTA	1	-
chr17	45439727	45439746	GGGCCACCAGAGGGCTCCT	1	+
chr18	2230892	2230911	GGGCCACCAGAGGGCTCCT	1	-
chr19	35678308	35678327	TGGGCAACAGAGGGAGACT	1	+
chr11	13310746	13310765	CTGGCTGCAGGGAGCAGCA	1	+
chr11	29293770	29293789	TACCCACTAGATGTCAGTA	1	+
chr11	46468190	46468209	TACCCACTAGATGCCAGTA	1	+
chr11	62895745	62895764	GGGCCACCAGAGGGCTCCT	1	+
chr11	6732955	6732974	GGGCCACCAGAGGGCTCCT	1	+
chr11	97482043	97482062	AAACCCCTAGGGGGAGCAT	1	+
chr12	64216994	64217013	TAACCTGAAGGAGGTGCTG	1	-
chr12	72676686	72676705	CTACCACTAGATGCCAGTA	1	-
chr13	29253147	29253166	TACCCACTAGATGCCAGTA	1	-
chr13	42852172	42852191	TACCCACTAGATGCCAGTA	1	-
chr13	62040607	62040626	TACCCACTAGATGTCAGTA	1	-
chr10	111984195	111984214	TACCCACTAGATGCCAGTA	1	-
chr10	120784854	120784873	CAGCCAGGAGAGGGCTCCT	1	+
chr10	13124707	13124726	GGGCCACTAGAGGGCTCCT	1	-
chr10	135118388	135118407	GGGCCACCAGAGGGCTCCT	1	+
chr10	135311073	135311092	GGGCCACCAGAGGGCTCCT	1	-
chr10	135460776	135460795	TAGCCACTAGGTGGCGATC	1	+
chr10	15056063	15056082	ACCCCACAAGGTGGCAGTT	1	-
chr10	23614240	23614259	TGGGCAACAGAGGGAGACT	1	+
chr10	29776939	29776958	TGGCCACCAGGAGGCAGCC	1	+
chr10	42924171	42924190	TACCCACTAGATGTCAGTA	1	-
chr10	49540754	49540773	CTTCCAGCAGAGGTAGCCA	1	-
chr10	73716016	73716035	GGGCCACTAGAGGGCTCCT	1	+
chr11	10434995	10435014	CTGACAGGAGGTGGAGCTC	1	+
chr11	112455572	112455591	CAGCCAGCAGAGGGGGTGA	1	-
chr11	11870951	11870970	TACCCACTAGATGTCAGTA	1	-
chr11	13797870	13797889	TACCCACTAGATGCCAGTA	1	+
chr11	15934997	15935016	TACCCACTAGATGTCAGTA	1	+
chr11	19034918	19034937	CTGCCAGGAGGTGGCGCTT	1	+
chr11	22152416	22152435	GATCCAGTAGATGGCACTT	1	-
chr11	3602528	3602547	CGGCCAGCAGAGGGCGCCA	1	-
chr11	40152140	40152159	TACCCACTAGATGCCAGTA	1	+
chr11	57234331	57234350	TACCCACTAGATGCCAGCA	1	-
chr11	62148391	62148410	TGTCCACTAGGTGGTGCTG	1	+
chr11	65473877	65473896	GGGCCACCAGAGGGCTCCT	1	+
chr11	66862560	66862579	AGCCCGCCAGGGGGCGGGG	1	+
chr11	67340315	67340334	GGGCCACTAGAGGGCTCCT	1	+
chr11	67559894	67559913	TGGCCACTGGGAGGCGCTG	1	-
chr11	94202472	94202491	TACCCACTAGATGCCAGTA	1	-
chr12	104372595	104372614	TACCCACTAGATGCCAGTA	1	-
chr12	117028506	117028525	TACCCACTAGATGCCAGTA	1	+
chr12	117197645	117197664	CTGCCAGGAGGTGGCGCTT	1	+
chr12	120773408	120773427	GGGCCACCAGAGGGCTCCT	1	+
chr12	132486253	132486272	GGGCCACCAGAGGGCTCCT	1	-
chr12	132536485	132536504	GGGCCACCAGAGGGCTCCT	1	-
chr12	133386158	133386177	GGGCCACCAGAGGGCTCCT	1	-
chr12	16539156	16539175	TTGCCACTAGATGTCCCTG	1	+
chr12	24441122	24441141	TACCCACTAGATGCCAGTA	1	-
chr12	40501510	40501529	TCACCACCAGGGGGCGCAG	1	-
chr12	42433142	42433161	CAGCCTCTGGGTGGAGGCA	1	+
chr12	56890647	56890666	GGGCCACCAGAGGGCTCCT	1	+
chr12	8384450	8384469	TGGCCACTGGGAGGCGCTG	1	-
chr12	8543246	8543265	CGGCCAGCAGAGGGCGCCA	1	-
chr12	8549398	8549417	CGGCCAGCAGAGGGCGCCA	1	-
chr12	8690575	8690594	GGGCCACCAGAGGGCTCCT	1	+
chr12	96357105	96357124	TACCCACTAGATGCCAGTA	1	-
chr13	25129384	25129403	GGGCCACCAGAGGGCTCCT	1	-
chr13	45451247	45451266	CTGCCACACGGTGTCGCTG	1	-
chr13	50395700	50395719	AAACCAGCAGATGGTGACA	1	+
chr14	106995692	106995711	GGGCCACTAGAGGGCTCCT	1	+
chr14	24797298	24797317	GGGCCACCAGAGGGCTCCT	1	+
chr14	34378109	34378128	TTGTCAGTAGAGGGTGCTG	1	-
chr14	47747628	47747647	GGACCTCTAGGGGGCAGTG	1	-
chr11	4514656	4514675	GGGCCACTAGAGGGCTCCT	1	-
chr14	107020220	107020239	GGGACACCAGGGGGCGCTC	1	-
chr15	66254750	66254769	TACCCACTAGATGCCAGTA	1	-
chr15	75566902	75566921	AATCCACCAGGTGTCACTA	1	-
chr16	22210416	22210435	TGGCCACAAGAAGGAAGCA	1	+
chr16	2710975	2710994	GGGCCACCAGAGGGCTCCT	1	-
chr16	28627398	28627417	GGGCCACCAGAGGGCTCCT	1	-
chr16	3216118	3216137	GGGCCACCAGAGGGCTCCT	1	-
chr16	33459026	33459045	GCACCACTAGAGGGCAGGC	1	-
chr16	3577403	3577422	GGGCCACCAGAGGGCTCCT	1	+
chr16	46588438	46588457	GGGCCACCAGAGGGCTCCT	1	+
chr16	89859696	89859715	GGGCCACCAGAGGGCTCCT	1	-
chr17	20224288	20224307	TGGCCTGCAGGTGGCGCTG	1	-
chr17	27243535	27243554	TGGCCACTTGGTGGCAGCC	1	-
chr17	41411741	41411760	GGGCCACTAGAGGGCTCCT	1	-
chr17	79643078	79643097	GGGCCACCAGAGGGCTCCT	1	+
chr18	23476343	23476362	TGACCCCTAGTGGGCACCA	1	+
chr19	14999817	14999836	GGGCCACTAGAGGGCTCCT	1	-
chr1	146861840	146861859	GATCCAGTAGATGGCACTT	1	-
chr1	149297829	149297848	ATTGCGCCAGGTGACGCTG	1	-
chr1	157140694	157140713	GAGCCACGAGGGGGCGCCC	1	+
chr1	157460555	157460574	GAGCCACGAGGGGGCGCCC	1	-
chr1	29668611	29668630	TACCCACTAGATGTCAGTA	1	-
chr1	32756317	32756336	TACCCACTAGATGCCAGTA	1	-
chr1	32914087	32914106	GGGCCACTAGAGGGCTCCT	1	+
chr1	3537894	3537913	GGGCCACCAGAGGGCTCCT	1	-
chr1	42231960	42231979	TACCCACTAGATGCCAGTA	1	-
chr1	45958974	45958993	CTGTCACCAGGTGGCAGCA	1	-
chr1	53651563	53651582	GGGCCACTAGAGGGCTCCT	1	-
chr1	53910417	53910436	GGGCCACTAGAGGGCTCCT	1	+
chr1	55803966	55803985	TTGTCAGTAGAGGGCACTA	1	-
chr20	24910958	24910977	ACCCCACAAGGTGGCAGTT	1	+
chr20	42287453	42287472	AACCCAGGAGGTGGAGGTT	1	+
chr20	47172833	47172852	TACCCACTAGATGCCAGTA	1	-
chr20	61505182	61505201	GGGCCACCAGAGGGCTCCT	1	+
chr22	19935447	19935466	GGGCCACTAGAGGGCTCCT	1	-
chr22	35850863	35850882	CACCCACTAGATGCCAGTA	1	+
chr22	42948212	42948231	GGGCCACCAGAGGGCTCCT	1	-
chr10	134957552	134957571	GGGCCACCAGAGGGCTCCT	1	+
chr10	135127492	135127511	GGGCCACCAGAGGGCTCCT	1	+
chr10	81368710	81368729	TGACCACCAGGGGGTGCCG	1	-
chr11	107787840	107787859	AAACCTCTAGGGGGAGCAT	1	-
chr11	1616861	1616880	TCACCACTAGAGGGAGGAA	1	+
chr11	9770208	9770227	TTGTCAGTAGAGGGTGCTG	1	-
chr12	117037623	117037642	CAGGCAGCAGGTGGCGCCA	1	-
chr12	31004195	31004214	GGGCCACTAGAGGGCTCCT	1	+
chr12	51735355	51735374	CCACCAGCAGATGCTGCTG	1	-
chr14	102789575	102789594	TACCCACTAGATGCCAGTA	1	-
chr14	107120262	107120281	AGGACACCAGGGGGCGCTC	1	-
chr14	107148341	107148360	AGGACACCAGGGGGCGCTC	1	-
chr15	82573794	82573813	TGGCCTCTAGATGGCCCTC	1	+
chr16	85598240	85598259	CCACCCCTAGAGGGTGCTG	1	-
chr17	60562513	60562532	GTCCCACTAGATGGCACCA	1	-
chr17	60630644	60630663	TTTCCACCAGATGGCGCAT	1	+
chr18	13159674	13159693	CAGACACCAGAGGGAGTAA	1	-
chr18	54719605	54719624	TACCCACTAGATGCCAGTA	1	+
chr19	16162558	16162577	AGGCCTCTAAAGGGCACCT	1	+
chr19	46692871	46692890	GGGCCACTAGAGGGCTCCT	1	-
chr19	49578286	49578305	GGGCCACCAGAGGGCTCCT	1	+
chr1	157141909	157141928	CAGCCACTAAGTGGCGACA	1	+
chr1	183250457	183250476	CACCCACTAGATGCCAGTA	1	-
chr1	209775581	209775600	TACCCACTAGATGCCAGCA	1	+
chr1	210580737	210580756	GCACCACCAGGGGGCAGCA	1	+
chr1	9170986	9171005	CGTCCACCAGGGGGCAGGA	1	+
chr20	23216240	23216259	CTGCCACACGGTGTCGCTG	1	-
chr10	103603395	103603414	AGGCCGCCAGGGGGCGCCG	1	-
chr10	129833942	129833961	GGAGCTGCAGGGGGCAGTG	1	+
chr10	135251425	135251444	GGGCCACTAGAGGGCTCCT	1	+
chr10	14228459	14228478	AAGCCAGCAGAGGGAGACA	1	+
chr10	99519353	99519372	TAGCCACCAGAGGGCAGCA	1	+
chr11	33829956	33829975	TGACCACCAGGGGGCAGCA	1	+
chr12	131937336	131937355	AAGCAGGAAGGGGGCAGTG	1	-
chr12	34276227	34276246	TTGTCACTAGGTGGCGCAA	1	+
chr15	98972122	98972141	TACCCACTAGATGTCAGTA	1	+
chr16	19896248	19896267	GGGCCGGCCGGGGGCGGGG	1	-
chr17	61996747	61996766	TGACCACTAGAGAGAACCA	1	+
chr18	78015873	78015892	GGGCCACCAGAGGGCTCCT	1	-
chr19	17552143	17552162	TACCCACTAGATGTCAGTA	1	+
chr19	49711718	49711737	GGGCCACCAGAGGGCTCCT	1	-
chr1	11380397	11380416	CTGCCACTAGAGGGAGCTC	1	+
chr21	45899688	45899707	GGGCCACCAGAGGGCTCCT	1	-
chr22	43430043	43430062	GGCCCAGTAGGGGGCGTGT	1	-
chr11	70329283	70329302	CAGCCAGCAGGAGGCAGAG	1	-
chr12	117463519	117463538	TTGCCACCAGGTGGTGCCA	1	+
chr19	6504965	6504984	CACCCACTAGATGCCAGTA	1	-
chr1	167772748	167772767	TGGCCAGCAGGTGGCAGCA	1	-
chr20	44616088	44616107	CTGCCAGCAGGGGGCACCC	1	+
chr20	62130537	62130556	CGCGCGGGAGGGGGCGGGG	1	+
chr22	41922893	41922912	CAGCCACCAGGGGGTGCCA	1	-
chr2	112494061	112494080	TGGCCAGTAGGTGGCACAA	1	-
chr2	119884326	119884345	TGGCCAGCAGGGGGCGTGG	1	-
chr2	71204677	71204696	GGGCCACCAGAGGGCTCCT	1	-
chr3	169531670	169531689	AAACCTCTAGGGGGAGCAT	1	+
chr4	1728145	1728164	TGGCCAGCAGGGGGCGTGG	1	-
chr7	23719742	23719761	CGGGCGGGAGGGGGCGCGG	1	+
chr12	7341248	7341267	CAGGCAGCAGGTGGCGCCA	1	-
chr16	4409232	4409251	TGGCCACCAGGGGGCAGGG	1	+
chr16	49474484	49474503	TACCCACTAGATGCCAGTA	1	+
chr17	21415094	21415113	GTGCAGCCAGGTGGCGCCC	1	-
chr17	41671070	41671089	TGGGCAACAGAGGGAGACT	1	+
chr18	77929276	77929295	CAGCCAGCAGGGGGCGCCA	1	+
chr19	42924332	42924351	CGGCCAGCAGGGGGCAGCT	1	+
chr19	53073406	53073425	GAACCGGCAGAGGGCGGGG	1	-
chr22	36697515	36697534	TGGCCAGCAGGTGGCAGCA	1	+
chr22	45665048	45665067	GCGCCGCCAGGGGGCGCCC	1	+
chr14	100413389	100413408	CTGCCACCAGGTGGCGCAC	1	-
chr14	103759309	103759328	TGCCCACCAGAGGGCACCA	1	-
chr14	106025119	106025138	CGGCCACCAGGGGGTCCCG	1	+
chr14	24505553	24505572	CGGGCGGCGGGAGGCGCCA	1	+
chr14	74036577	74036596	CTGCCGCCAGGTGACTCAC	1	+
chr16	2977223	2977242	TGTCCACTAGGTGGTGCTG	1	-
chr19	3224565	3224584	CGGCCGCCAGGGGCCGCTG	1	+
chr19	51208867	51208886	CTACCACTAGATGCCAGTA	1	+
chr1	1441022	1441041	GGGCCACCAGAGGGCTCCT	1	-
chr2	182756414	182756433	CGGCCGGAAGGGGGCGTGG	1	+
chr15	22461737	22461756	AGGACACCAGGGGGCGCTC	1	-
chr15	74674889	74674908	TGGCCAGCAGGGGGCGGTA	1	+
chr15	78203162	78203181	AATCCACCAGGTGTCACCA	1	+
chr17	37401167	37401186	TGGCCACCAGGGGGCAGGG	1	-
chr17	72653735	72653754	TGTCCACAAGGAGGAGGCA	1	+
chr19	49649264	49649283	CGGCCGGCAGGGGGCACTC	1	-
chr19	53104431	53104450	GAACCGGCAGAGGGCGGGG	1	-
chr19	6863757	6863776	AGGCCACCAGAGGGCACTA	1	-
chr21	9909656	9909675	AGGCCAGCAGAGGGAGCAC	1	-
chr22	23278109	23278128	AGGCAGCCAGGGGGCAGCA	1	-
chr16	89707775	89707794	GGGCCACTAGAGGGCTCCT	1	-
chr1	37980394	37980413	GCGCCGCCAGGGGGCGCCC	1	+
chr22	46402386	46402405	CAGCCACCAGGGGGCAGCA	1	+
chr6	2998658	2998677	CTGCCACAAGGTGGTGATG	1	+
chr9	115873889	115873908	AGCCCGCGAGGGGGCGAGC	1	-
chr11	129940204	129940223	GGGGCTGCTGGGGGCGGCC	1	+
chr11	64456033	64456052	GAAGCACCAGGGGGCGCTC	1	+
chr14	103985065	103985084	TGGCCAGCAGGTGGCAGCA	1	+
chr21	47563584	47563603	GGGCCACTAGAGGGCTCCT	1	+
chr22	42915793	42915812	TTGCCACCCGGGAGCGCGG	1	+
chr16	23689877	23689896	CTTCCTGGAGGAGGCGCAA	1	+
chr19	12511646	12511665	CTGCCCAGAGAGGGCGCCG	1	+
chr1	173837840	173837859	CCGGCTCCAGGCGGCGGCG	1	-
chr8	29208354	29208373	GGGCCCGGAGGGGGCGGGG	1	-
chr16	30545772	30545791	CGGCCACCTGGGCGCGCTC	1	-
chr2	232259568	232259587	CCTCCAGCAGGGAGAGCCA	1	-
chr3	49132100	49132119	CTGCCCCCAGAGGGCTTCC	1	+
chr19	18392801	18392820	CGGCCGGGCGGGGGCGGGG	1	+
chr3	183968217	183968236	CCACCCCTAGAGGGTGCTG	1	-
chr1	40282651	40282670	TGTCCACCAGGGGGCAGAG	1	+
chr2	8822217	8822236	AGCTCAGCAGGCGGCAGCG	1	+
chr3	52566967	52566986	TGGGCTCCAGGGGGCGGGG	1	+
chr14	88237653	88237672	TGGCCGCTAGGTGATGCCC	1	+
chr19	11593624	11593643	CGGCCCGCAGGAGGCGGCG	1	+
chr20	62273541	62273560	CAGCCGCCAGGCGGAGGAG	1	-
