# Supplementary material for: Relationship between histone modifications and transcription factor binding is protein family specific
Source: Genome Res. 2018 Mar;28(3):321–33. doi: 10.1101/gr.220079.116 (PMC5848611; doi:10.1101/gr.220079.116)
Supplement: Supplemental Material [file supp_gr.220079.116_Supplemental_Material.zip › Supplemental_Material/CTCF/CTCF.00000000001]

0	1	0.0321569	0.00796452	0.0163153	0.0309181	0.0229739	0.0158895	0.0149492	0.0220849	0.0171905	0.0155587
0	1	0.00298669	0.00895252	0.00438461	0.00634301	0.0180262	0.00684929	0.00134862	0.0057207	0.00934567	0.0150334
0	1	0.0341309	0.00976817	0.00477585	0.0852873	0.0283014	0.0214172	0.0906427	0.0146617	0.0387801	0.00384363
0	1	0.0137336	0.0145845	0.00772537	0.00578851	0.0273043	0.0141296	0.00915153	0.0141071	0.00738639	0.015728
0	1	0.0261826	0.0107631	0.00951124	0.0507002	0.0227207	0.0289259	0.0732141	0.0163643	0.0268089	0.0115318
0	1	0.00770342	0.00665535	0.00174544	0.00573831	0.0141513	0.0092818	0.0323146	0.00790163	0.0135027	0.00612486
0	1	0.0357243	0.0172752	0.00535767	0.0246926	0.0307258	0.0238723	0.140038	0.0157092	0.0274746	0.0119381
0	1	0.00468978	0.00354252	0.00531723	0.00871163	0.00760769	0.00646829	0.00823099	0.0124294	0.00945185	0.0173114
0	1	0.393544	0.232594	0.621671	0.455757	0.389214	0.613803	0.109637	0.478032	0.572384	2.87372
0	1	0.0100483	0.0113284	0.00531723	0.00671402	0.0216557	0.00977141	0.00262503	0.00649906	0.00762479	0.0691454
0	1	0.0110557	0.00538157	0.00685576	0.00880045	0.00753248	0.0112695	0.00521396	0.00533152	0.011305	0.00541868
0	1	0.00904377	0.00212552	0.0113376	0.00430445	0.00815914	0.0106885	0.00258893	0.0038138	0.00394461	0.0136507
0	1	0.0302231	0.0186923	0.00776579	0.0540158	0.0297308	0.0188871	0.021601	0.0110327	0.00736033	0.0231522
0	1	0.186086	0.191383	0.00411315	0.0265183	0.10001	0.090291	0.28877	0.0993672	0.015488	0.0127198
0	1	0.058878	0.0124666	0.00589904	0.0560923	0.0189455	0.0222293	0.153478	0.0110522	0.0213973	0.0197414
0	1	0.0150739	0.014871	0.0089699	0.0409566	0.0211474	0.00763023	0.0421211	0.00457266	0.011849	0.0703227
0	1	0.0211599	0.0524184	0.00411315	0.0139866	0.0278602	0.0110011	0.00461186	0.0121808	0.00074124	0.0527839
0	1	0.0103841	0.00920292	0.00947472	0.036971	0.00976592	0.011285	0.0163162	0.0082924	0.0151952	0.0104557
0	1	0.00474559	0.00452984	0.0130426	0.00120479	0.00497122	0.00509027	0.00195072	0.00418348	0.0120722	0.00331985
0	1	0.0308215	0.00552396	0.00477585	0.107726	0.0348432	0.0276937	0.0821121	0.00723842	0.0512701	0.0447182
0	1	0.0815122	0.025212	0.00768494	0.0673564	0.0450703	0.0551915	0.239704	0.0235649	0.0295456	0.0265601
0	1	0.085748	0.0151497	0.00411315	0.0725342	0.0369744	0.055815	0.237517	0.0258987	0.0585362	0.0151743
0	1	0.0657155	0.030575	0.00710312	0.059844	0.09204	0.0294907	0.130777	0.021978	0.0313416	0.0404658
0	1	0.0254552	0.00807236	0.00174544	0.0195397	0.0305816	0.0140228	0.0525006	0.00799728	0.0106235	0.00621754
0	1	0.00134034	0.00212552	0.0106345	0.00763954	0.00994242	0.00647865	0.00266115	0.0057402	0.0135287	0.0109795
0	1	0.0341681	0.0224513	0.00826675	0.00675788	0.0356004	0.0193377	0.0078029	0.0125894	0.00712195	0.00877645
0	1	0.0023449	0.00339929	0.00943038	0.0368649	0.00380385	0.00516841	0.0117043	0.00457266	0.00863049	0.0368545
0	1	0.0184233	0.00609008	0.0197497	0.013428	0.0257145	0.0116764	0.00453965	0.00908154	0.0162292	0.0169086
0	1	0.0422024	0.011117	0.0214307	0.0365821	0.0669008	0.0183498	0.0123064	0.012591	0.044756	0.0125635
0	1	0.0063659	0.0097379	0.0432488	0.0126595	0.017307	0.0131333	0.00649037	0.0108084	0.022081	0.0128848
0	1	0.153331	0.0698018	0.0167195	0.0085212	0.0988197	0.105001	0.0271413	0.0910446	0.00934567	0.019613
0	1	0.10451	0.134527	0.00415359	0.0400487	0.118703	0.0555805	0.0367499	0.0498711	0.0236417	0.0294687
0	1	0.0755827	0.0126022	0.00593948	0.0903854	0.0401654	0.0360721	0.104718	0.0217347	0.0273697	0.012381
0	1	0.0110529	0.00725998	0.00794351	0.00699329	0.0135581	0.0127027	0.00329935	0.0152358	0.0138874	0.00668013
0	1	0.0115859	0.0201923	0.0082263	0.0165958	0.0185197	0.0153226	0.0157863	0.0099042	0.00979527	0.00883121
0	1	0.00301366	0.00339929	0.0224729	0.00791881	0.00644032	0.00435818	0.00329935	0.0109101	0.0208087	0.00657362
0	1	0.182526	0.0972638	0.0082263	0.0510945	0.0571071	0.222096	0.487555	0.205921	0.0269065	0.00664566
0	1	0.0351705	0.0566421	0.00174544	0.0110185	0.0639586	0.0193291	0.00978972	0.0213456	0.00442142	0.0134679
0	1	0.0100483	0.0041078	0.0136244	0.00834753	0.0043121	0.00364541	0.00198683	0.0122425	0.0145965	0.00767832
0	1	0.0501096	0.0293113	0.01127	0.0198628	0.0689818	0.0226024	0.010464	0.0152552	0.00516266	0.0111244
0	1	0.00100456	0.00920292	0.00120407	0.0317629	0.00497122	0.00235493	0.0144016	0	0.0135547	0.0124314
0	1	0.00368523	0.000708505	0.00907482	0.00333509	0.00586835	0.00847154	0.00509117	0.00838646	0.00584213	0.00312851
0	1	0.0113887	0.00878087	0.0101467	0.00898971	0.0116656	0.0133194	0.00232534	0.00647956	0.0164644	0.0086399
0	1	0.0113887	0.00269079	0.0112972	0.0106515	0.0103221	0.00847154	0.00195072	0.0128845	0.0103253	0.00873554
0	1	0.18002	0.396965	0.00495355	0.019885	0.137115	0.089712	0.174306	0.13741	0.0157524	0.0113503
0	1	0.0144051	0.0137404	0.0152081	0.0140813	0.0171422	0.0130746	0.00326324	0.0122197	0.011305	0.00968334
0	1	0.09655	0.0936046	0.00415359	0.0109746	0.032813	0.204231	0.139296	0.179218	0.00836603	0.0106125
0	1	0.040862	0.0515273	0.00473541	0.0113929	0.103641	0.0290595	0.00712859	0.0175123	0.0101129	0.030242
0	1	0.00770342	0.00651211	0.00806477	0.00578851	0.0066446	0.00776817	0.00258893	0.0102934	0.016732	0.00919659
0	1	0.012396	0.00736385	0.00752469	0.0158901	0.026071	0.0139159	0.0344143	0.0159751	0.021909	0.00593352
0	1	0.128964	0.0205313	0.0153294	0.0129724	0.0470119	0.0819507	0.00854941	0.0636475	0.0145083	0.0106717
0	1	0.00641985	0.00776295	0.00415359	0.00759569	0.0255392	0.00602561	0.00333546	0.0125505	0.0172952	0.00637488
0	1	0.0614378	0.033628	0.00469496	0.0506461	0.0647869	0.0472221	0.277008	0.0297661	0.0723997	0.0181579
0	1	0.0221086	0.055225	0.00718398	0.0154706	0.0507126	0.0147261	0.00489486	0.0198014	0.00714799	0.0490544
0	1	0.00502557	0.00141701	0.0153699	0.00305581	0.00760769	0.00519227	0.00131252	0.00151772	0.0129283	0.001871
0	1	0.00603012	0.00212552	0.0216811	0.00759569	0.0185109	0.00341917	0.00191461	0.00272304	0.0226099	0.00312851
0	1	0.00837501	0.00283402	0.00772537	0.00916745	0.00512208	0.00987828	0.00333546	0.0099042	0.0142699	0.00815667
0	1	0.0023449	0.00339929	0.020768	0.00644629	0.00628945	0.00481673	0.00255281	0.00721894	0.015488	0.0175236
0	1	0.0133977	0.00750709	0.00830719	0.00888817	0.02296	0.0082267	0.00393755	0.0103128	0.00908123	0.0123307
0	1	0.00468978	0.00141701	0.0340633	0.00940284	0.00918005	0.0104748	0.00322713	0.013718	0.0243308	0.0135068
0	1	0.0463513	0.0224994	0.00888901	0.0106953	0.0883416	0.0274783	0.011232	0.0186987	0.0197231	0.045483
0	1	0.0281359	0.0114716	0.0136648	0.00731641	0.0292157	0.0110713	0.00195072	0.0179842	0.021427	0.0075201
0	1	0.0187563	0.0222939	0.00460612	0.0308888	0.0375053	0.0157812	0.0152702	0.0196414	0.0147728	0.0124076
0	1	0.00268067	0.00382133	0.00795155	0.00518611	0.00497122	0.0089301	0.00329935	0.0158876	0.0150112	0.00511297
0	1	0.231762	0.153242	0.0112163	0.0283788	0.0358209	0.244557	0.623	0.210729	0.0549779	0.0119862
0	1	0.00200911	0.000708505	0.00718398	0.0404031	0.00456622	0.00587179	0.00322713	0.0129981	0.0145083	0.0239857
0	1	0.0331912	0.0635292	0.00955171	0.0622772	0.0583864	0.0226322	0.0834324	0.0263269	0.0177117	0.0169227
0	1	0.0496873	0.286212	0.00714356	0.0477658	0.187089	0.0339395	0.115998	0.0684348	0.0107458	0.0178148
0	1	0.130383	0.0740202	0.0362591	0.0219554	0.0582581	0.0925456	0.0157141	0.0669684	0.0325018	0.0272929
0	1	0.0100483	0.00467307	0.0231797	0.00486299	0.0207424	0.0124781	0.00517785	0.00801679	0.0135287	0.0307881
0	1	0.00937956	0.00863762	0.0306428	0.0191727	0.0152154	0.020795	0.00198683	0.0213651	0.0178347	0.0645283
0	1	0.00368523	0.000708505	0.00644042	0.00490684	0.00588446	0.00599937	0.00453965	0.00723842	0.00664514	0.0153037
0	1	0.012396	0.00609008	0.00644042	0.0155145	0.0165336	0.0085784	0.013089	0.00379431	0.0100869	0.0255474
0	1	0.00737045	0.00523834	0.0113376	0.00884432	0.0233313	0.0122643	0.00585216	0.00875616	0.0216303	0.00238584
0	1	0.00904377	0.00977498	0.00174544	0.0329772	0.0228231	0.00562695	0.125785	0.0129201	0.03649	0.0096271
0	1	0.00770342	0.00467307	0.013083	0.0192165	0.00760769	0.00776817	0.00397366	0.00533152	0.0105898	0.00821473
0	1	0.00535855	0.00325605	0.0258588	0.00205818	0.0119198	0.00411336	0.000319102	0.0105787	0.0184529	0.0100642
0	1	0.00429819	0.00722061	0.0232165	0.0110185	0.013643	0.00541324	0.00585216	0.0129397	0.0228483	0.0208946
0	1	0.0107199	0.00679858	0.00473541	0.0435251	0.0226722	0.0203842	0.00776679	0.00762759	0.0237186	0.0226958
0	1	0.149389	0.0175617	0.0552817	0.0141182	0.0507958	0.113295	0.00716468	0.0590359	0.0424196	0.0353837
0	1	0.00424238	0.00339929	0.0177375	0.00252036	0.0114901	0.00692683	0.00255281	0.0125699	0.0141721	0.00665414
0	1	0.0472279	0.003187	0.0299324	0.00398133	0.013643	0.0225253	0.00266115	0.0106436	0.015514	0.00467899
0	1	0.196868	0.151538	0.00411315	0.0347008	0.108918	0.105758	0.28229	0.105132	0.0152756	0.0155984
0	1	0.0110557	0.00852976	0.0195801	0.00421675	0.0145562	0.00870697	0.00397366	0.00764711	0.0174733	0.00614312
0	1	0.00737045	0.00552481	0.00772537	0.01644	0.00826681	0.00753128	0.00382922	0.00723842	0.0157524	0.0140486
0	1	0.00770342	0.00538157	0.0153699	0.00667017	0.02299	0.0187039	0.00134862	0.0106826	0.0169997	0.0151653
0	1	0.00100456	0.00878087	0.00535767	0.0308812	0.00933094	0.00211012	0.0152702	0.0125149	0.0220768	0.0115346
0	1	0.0531223	0.111805	0.0164526	0.00798574	0.0477267	0.0543174	0.014187	0.0678311	0.0118078	0.0143456
0	1	0.0371824	0.0288825	0.0107153	0.0119001	0.0331228	0.0272352	0.0112106	0.0216957	0.00640674	0.00625702
0	1	0.194824	0.0781318	0.0082263	0.0203376	0.0510733	0.185478	0.135919	0.116224	0.0111695	0.0101844
0	1	0.102944	0.301997	0.00353134	0.00934111	0.0663798	0.0595009	0.0132118	0.0753014	0.00492425	0.0244085
0	1	0.122844	0.107553	0.00656174	0.00870009	0.226076	0.0393271	0.0165355	0.044965	0.0152756	0.0352996
0	1	0.00837501	0.0199945	0.00477585	0.0494879	0.0174468	0.00541324	0.0319075	0.0152747	0.0253365	0.0115041
0	1	0.00603012	0.00538157	0.00947082	0.0170424	0.0127298	0.0070648	0.00393755	0.00720759	0.0343679	0.00484658
0	1	0.0405319	0.0577191	0.00710312	0.0228309	0.0894826	0.0204911	0.0973875	0.0456731	0.0329699	0.00638349
0	1	0.004354	0.00212552	0.0208084	0.00703714	0.0186208	0.0108363	0.00445166	0.0099042	0.0272958	0.00810345
0	1	0.0100483	0.00141701	0.0134712	0.00617337	0.0120707	0.00717166	0.00326324	0.00494235	0.00842459	0.00912716
0	1	0.163797	0.377552	0.0121201	0.047175	0.0864016	0.124788	0.264646	0.219123	0.0167049	0.0209411
0	1	0	0.00198228	0.011879	0.00694892	0.00943416	0.0127229	0.00191461	0.0102999	0.0186599	0.0339892
0	1	0.0023449	0.00452984	0.0156125	0.00120479	0.00628945	0.0106213	0.00198683	0.00413974	0.00640674	0.0414058
0	1	0.00837501	0.00396456	0.0106345	0.00699329	0.010019	0.00646829	0.00322713	0.00953451	0.0121698	0.00941484
0	1	0.00536135	0.00325605	0.00772537	0.0042606	0.00273974	0.0110713	0.00266115	0.00609039	0.00884282	0.0321835
0	1	0.0107199	0.00141701	0.0232975	0.00916745	0.0133413	0.00847154	0.00588827	0.00647956	0.0238541	0.0179587
0	1	0.0163603	0.0132823	0.0279519	0.0218824	0.020949	0.0314372	0.00581605	0.018889	0.0207027	0.181574
0	1	0.0318211	0.00736385	0.0175275	0.00616817	0.027691	0.0127229	0.0090793	0.0149	0.0162552	0.0129918
0	1	0.0221058	0.0262727	0.00415359	0.023573	0.041362	0.0131815	0.0109939	0.0125699	0.014296	0.0253611
0	1	0.0351733	0.0158583	0.00531723	0.00727258	0.0231804	0.040982	0.00517785	0.0255485	0.00939007	0.0392176
0	1	0.113073	0.0542069	0.0135275	0.0116208	0.0507682	0.0538997	0.0090793	0.047687	0.0156317	0.0171144
0	1	0.0341074	0.0114519	0.000581815	0.0295888	0.0417896	0.0221426	0.123592	0.0140877	0.0236156	0.00715798
0	1	0.0100512	0.00378679	0.0274937	0.00486299	0.00918005	0.0148778	0.00544008	0.0152552	0.0148142	0.0144226
0	1	0.00837501	0.000708505	0.0166548	0.0115332	0.00961947	0.0119884	0.00532228	0.00951501	0.0120462	0.00921987
0	1	0.017083	0.00933193	0.0123234	0.00546538	0.0219758	0.0121264	0.00849364	0.0125699	0.01282	0.0092189
0	1	0.00904377	0.00198228	0.0139962	0.00606778	0.020949	0.0108265	0.00667091	0.0109696	0.0145604	0.00696916
0	1	0.00908311	0.0131675	0.0118385	0.0183255	0.0226722	0.0131815	0.0269973	0.0128062	0.0197799	0.112662
0	1	0.00837219	0.00141701	0.023648	0.00387054	0.00872299	0.00990936	0.00783899	0.00899938	0.0240445	0.014675
0	1	0.0145506	0.00396456	0.0225539	0.00916745	0.0107524	0.00998572	0.00800023	0.0117673	0.0275603	0.01187
0	1	0.00937956	0.00948938	0.0171153	0.00606778	0.0245747	0.011519	0.00195072	0.0171426	0.0206246	0.00996251
0	1	0.0368495	0.00875571	0.0413016	0.00514226	0.0301173	0.0246022	0.00517785	0.0106826	0.0241184	0.00584588
0	1	0.0226089	0.00452984	0.0346828	0.0104276	0.0257684	0.0131815	0.00670506	0.0220283	0.022986	0.00841503
0	1	0.0346115	0.0244958	0.0100526	0.00367494	0.0527456	0.0157812	0.00854941	0.023233	0.016732	0.0290895
0	1	0.0214398	0.00934613	0.0290752	0.0112759	0.0537621	0.026118	0.00585216	0.0144963	0.0213149	0.0162907
0	1	0.0104967	0.00167286	0.00635969	0.0105638	0.00879994	0.00938982	0.00255281	0.00988467	0.0145344	0.0104093
0	1	0.0200995	0.0118795	0.0200245	0.00703714	0.0417329	0.0135334	0.00783899	0.00952632	0.0206766	0.0133688
0	1	0.107192	0.0737687	0.00419404	0.0284201	0.0810511	0.0467396	0.104764	0.0521867	0.0324584	0.00754953
0	1	0.00301366	0	0.0132371	0.00185103	0.00656805	0.00440222	0.00255281	0.00647956	0.00922264	0.00459065
0	1	0.214711	0.123422	0.00888901	0.0170863	0.044582	0.268805	0.407874	0.165195	0.0437895	0.0065648
0	1	0.0267956	0.00339929	0.0630956	0.00453987	0.0123724	0.0153617	0.00262503	0.00570121	0.0208361	0.0272929
0	1	0.0123932	0.00552481	0.0165739	0.00606778	0.0119198	0.00646829	0.00720079	0.0057207	0.0194066	0.0119017
0	1	0.00971252	0.00679311	0.0370752	0.0042606	0.0155728	0.00917493	0.00649037	0.0110522	0.0286525	0.0146077
0	1	0.00100456	0	0.0115557	0.00458372	0.00679769	0.00435818	0.00134862	0.00912583	0.0177117	0.00322418
0	1	0.021437	0.00905966	0.0113375	0.0124587	0.0355851	0.0189774	0.00500122	0.0159946	0.0140846	0.00687051
0	1	0.0817297	0.0144489	0.0181416	0.00940284	0.0423461	0.0579115	0.00911541	0.0244102	0.0219977	0.00642379
0	1	0.171809	0.17015	0.00951124	0.0234333	0.0255921	0.233793	0.388358	0.263514	0.0294372	0.0106371
0	1	0.0546375	0.0132787	0.0169989	0.0100376	0.112572	0.0268834	0.00716468	0.0129397	0.0209151	0.0112658
0	1	0.0147381	0.00934613	0.0272488	0.00926265	0.00579511	0.0234425	0.011596	0.00647956	0.0152703	0.0111955
0	1	0.0927683	0.432994	0.00755814	0.0106989	0.00568416	0.330137	0.461927	0.495576	0.0186653	0.0127801
0	1	0.132095	0.352143	0.00773321	0.0103722	0.148106	0.0745067	0.0395194	0.0801258	0.00394461	0.0176921
0	1	0.0361751	0.0325759	0.00772537	0.00935902	0.0465593	0.0127229	0.00390144	0.0133288	0.0108021	0.0100642
0	1	0.0599626	0.0724745	0.00411315	0.0514418	0.027618	0.0444116	0.0532725	0.0365423	0.0162206	0.00976885
0	1	0.174903	0.119789	0.0165335	0.00305581	0.0198368	0.160921	0.0396023	0.150664	0.00886888	0.0126533
0	1	0.030145	0.032425	0.0114507	0.00727258	0.0340837	0.0198945	0.0105362	0.0176664	0.0123923	0.0106717
0	1	0.00857034	0.00269079	0.0166548	0.0112977	0.00519532	0.00565687	0.00461186	0.00801679	0.0378334	0.0119441
0	1	0.0067382	0.00396456	0.00597993	0.0195835	0.0137463	0.00941973	0.00716468	0.00992369	0.0186968	0.0105671
0	1	0.00100456	0.00269079	0.0250281	0.00606778	0.00273974	0.00506155	0.00464798	0.0122197	0.0229915	0.00821779
0	1	0.0278029	0.0131675	0.0244722	0.0118332	0.0538884	0.0220357	0.0087568	0.0171621	0.0305324	0.0106095
0	1	0.0275591	0.0288705	0.0155316	0.00944672	0.0794998	0.0110609	0.00652648	0.0108863	0.0147467	0.0108059
0	1	0.108192	0.00141701	0.0832555	0.00486299	0.0315981	0.0415028	0.00333546	0.0125894	0.0253376	0.0209235
0	1	0.134003	0.146107	0.00830719	0.00675788	0.0639939	0.106248	0.0222045	0.0834364	0.0061423	0.0481787
0	1	0.306546	0.485726	0.0135113	0.00822731	0.106555	0.121171	0.0200383	0.209512	0.00444745	0.0121846
0	1	0.00368523	0.00792912	0.0211235	0.0106953	0.0117689	0.0111782	0.00262503	0.00305493	0.0140055	0.0744986
0	1	0.0609616	0.0386583	0.00892133	0.00673075	0.0894283	0.0274869	0.00397366	0.0143688	0.0118338	0.0201455
0	1	0.0723502	0.017132	0.0220529	0.00791881	0.0522454	0.0394018	0.00948964	0.019069	0.0216042	0.0121651
0	1	0.0532609	0.0141625	0.0159042	0.00458372	0.0275401	0.0275558	0.00652648	0.0197889	0.0209411	0.00574218
0	1	0.00200911	0.00212552	0.00789261	0.0106953	0.0114115	0.00801299	0.000674315	0.00799728	0.00912031	0.0265447
0	1	0.0867582	0.158465	0.015184	0.0732364	0.135161	0.0500089	0.0437543	0.0348024	0.015488	0.0390952
0	1	0.00402102	0.00538157	0.0126224	0.00539178	0.0106491	0.00576492	0.00464798	0.0106826	0.0172089	0.00923179
0	1	0.0760019	0.48075	0.00898311	0.0695393	0.00669445	0.318515	0.500731	0.711928	0.0881975	0.035669
0	1	0.0385172	0.0104767	0.0135436	0.00490684	0.0392058	0.0211261	0.0078751	0.0159946	0.00931318	0.00706185
0	1	0.0133977	0.0050951	0.0116445	0.00968213	0.00877504	0.0107196	0.00322713	0.0121808	0.0129301	0.0088111
0	1	0.00703468	0.00552481	0.0261801	0.00546538	0.0161286	0.00536774	0.00659869	0.0082065	0.0259364	0.00667022
0	1	0.149797	0.302376	0.014368	0.0531049	0.0406273	0.110596	0.0162801	0.164724	0.0152496	0.0244287
0	1	0.00279167	0.00609008	0.00892942	0.0409773	0.00405797	0.00576492	0.00791121	0.00873664	0.0485418	0.00571761
0	1	0.004354	0.000708505	0.0232975	0.00574466	0.0192418	0.00681998	0.00322713	0.0144963	0.0192965	0.0175139
0	1	0.0173078	0.0308319	0.00419404	0.0015279	0.018177	0.00671311	0.00397366	0.0109944	0.00537385	0.00303238
0	1	0.180157	0.168855	0.0089699	0.00643475	0.0398173	0.108727	0.0644511	0.166633	0.00836603	0.00602621
0	1	0.0911151	0.0731113	0.00774145	0.0250195	0.0679147	0.0414716	0.0515118	0.0430413	0.00934567	0.0147295
0	1	0.00569434	0.0050951	0.0171558	0.00574466	0.00983917	0.00787505	0.00393755	0.00933347	0.0295272	0.015347
0	1	0.180843	0.274276	0.00531723	0.0106293	0.156843	0.0573276	0.0209574	0.0862904	0.00714799	0.014486
0	1	0.0147409	0.0106199	0.0130426	0.0119001	0.025007	0.00646829	0.007273	0.0183102	0.0195475	0.0081191
0	1	0.0840832	0.0264756	0.0128811	0.0663689	0.0731133	0.0405235	0.0744291	0.0401616	0.0418574	0.00403199
0	1	0.00669888	0.00484473	0.0226913	0.00699329	0.013238	0.00943011	0.00258893	0.0110522	0.0320817	0.0187476
0	1	0.0267983	0.0053874	0.0291156	0.00796267	0.0171927	0.0175396	0.00525006	0.00978906	0.0219207	0.0118425
0	1	0.0257938	0.00523834	0.0291156	0.00856506	0.0171927	0.018478	0.00502865	0.0110327	0.0204661	0.0118425
0	1	0.0123932	0.00467307	0.021972	0.013724	0.0142509	0.0135917	0.00730911	0.0106436	0.0364681	0.0209247
0	1	0.0524814	0.137138	0.0023677	0.0119001	0.0612665	0.0227978	0.0178882	0.0481275	0.00812764	0.00808558
0	1	0.0840774	0.0340082	0.06233	0.00060239	0.024038	0.0550056	0.00262503	0.0114414	0.0226099	0.00920424
0	1	0.244173	0.254875	0.0143275	0.00583236	0.0740548	0.128999	0.0828889	0.246308	0.0107545	0.0106493
0	1	0.120902	0.0352598	0.0106749	0.00518611	0.0266342	0.0878472	0.00911676	0.0605147	0.00771582	0.00497494
0	1	0.0060273	0.00609008	0.00694963	0.0107432	0.00745681	0.00495468	0.00464798	0.00533152	0.0142699	0.00790317
0	1	0.034499	0.00552481	0.0373092	0.00180718	0.0179778	0.0174861	0.00258893	0.00838646	0.0154468	0.0179131
0	1	0.106604	0.0372681	0.0237385	0.00824193	0.120349	0.0693658	0.0268879	0.0734616	0.0216563	0.0069632
0	1	0.0117245	0.0109184	0.0183835	0.00667017	0.0439949	0.0132687	0.00517785	0.0190885	0.0279427	0.0338781
0	1	0.0578651	0.00863762	0.0316046	0.00600739	0.0270319	0.0306141	0.00525006	0.0152552	0.0189558	0.012801
0	1	0.24896	0.183895	0.0250024	0.0266978	0.0478974	0.293292	0.247768	0.327542	0.0382197	0.0221226
0	1	0.0438786	0.0143757	0.00951124	0.00583236	0.0368234	0.0207359	0.00453965	0.015606	0.0246895	0.00468197
0	1	0.228388	0.246968	0.01925	0.0124587	0.15953	0.0906699	0.0262694	0.0893895	0.0179501	0.0152955
0	1	0.0198176	0.00594685	0.0154427	0.00763954	0.0343379	0.0161329	0.00592438	0.0305655	0.0228744	0.0112945
0	1	0.33937	0.275802	0.0112163	0.0185384	0.100649	0.181072	0.246197	0.231536	0.013127	0.0102801
0	1	0.174185	0.284212	0.00947082	0.00875662	0.0472345	0.220648	0.2115	0.34773	0.0156115	0.0158253
0	1	0.356565	0.925183	0.00763204	0.00671402	0.0334983	0.457541	0.289094	0.668663	0.0298164	0.013738
0	1	0.230837	0.277921	0.0106345	0.00533672	0.0413853	0.227858	0.0749604	0.303596	0.0108282	0.0201543
0	1	0.190865	0.2417	0.00877465	0.0072907	0.0457263	0.177831	0.045814	0.233364	0.0059039	0.0211943
0	1	0.0144879	0.00339929	0.00966528	0.00458372	0.0129634	0.00612637	0.00322713	0.0110717	0.025072	0.00812506
0	1	0.175097	0.43315	0.00469496	0.00486299	0.0161286	0.30484	0.153434	0.474308	0.014155	0.0102771
0	1	0.0123932	0.00792912	0.0142063	0.00703714	0.0275057	0.0090864	0.00588827	0.0106436	0.0243374	0.0166112
0	1	0.076374	0.0242094	0.0148689	0.00208997	0.025666	0.0273904	0.00656259	0.0258987	0.0190002	0.00580136
0	1	0.127812	0.238328	0.00412127	0.00484107	0.0296142	0.168305	0.0674989	0.264829	0.00546827	0.0135922
0	1	0.110205	0.0307413	0.0522513	0.00333509	0.0281993	0.0629761	0.00262503	0.0129201	0.0214191	0.00995983
0	1	0.159784	0.146692	0.00648086	0.00643475	0.019493	0.182442	0.0449915	0.25708	0.0110665	0.0169576
0	1	0.180015	0.389886	0.00531723	0.0276496	0.0769323	0.0973999	0.085722	0.195163	0.012549	0.0050888
0	1	0.136082	0.0208255	0.0665599	0.00713645	0.0315282	0.109131	0.00326324	0.0308411	0.0197913	0.0206599
0	1	0.243049	0.0807372	0.00653747	0.00430445	0.0254995	0.193612	0.0117766	0.103245	0.00688354	0.0122527
0	1	0.0447714	0.0223704	0.00951124	0.010093	0.00929428	0.0395985	0.0163523	0.0501971	0.0124932	0.0427951
0	1	0.0244535	0.0196796	0.0125012	0.00796267	0.0337851	0.0185947	0.00131252	0.0144573	0.0166854	0.00271477
0	1	0.017083	0.00736385	0.0248485	0.00856506	0.00745681	0.0162086	0.00457575	0.0110327	0.0115694	0.00654067
0	1	0.254279	0.117047	0.0107558	0.026218	0.11242	0.137433	0.467248	0.124852	0.0897912	0.0068041
0	1	0.27949	0.0465798	0.0118385	0.00546538	0.0648483	0.291378	0.0274906	0.125061	0.00978105	0.0124036
0	1	0.0656541	0.012459	0.0195947	0.00060239	0.025007	0.0370377	0.00738136	0.0258792	0.0137931	0.00496898
0	1	0.256377	0.121371	0.00714356	0.0270246	0.059853	0.287587	0.361092	0.281701	0.0331736	0.00738237
0	1	0.0974807	0.0237873	0.0185216	0.0100491	0.127559	0.0483538	0.007273	0.0452789	0.0152147	0.00467601
0	1	0.0430163	0.0494138	0.00722445	0.0811076	0.102739	0.0304314	0.0966499	0.0286684	0.055054	0.00776801
0	1	0.0659843	0.00425103	0.0650273	0.00301196	0.0215524	0.0241171	0.00457575	0.00266576	0.0226944	0.0191436
0	1	0.227703	0.372958	0.00830719	0.0151052	0.0302864	0.280346	0.201364	0.327201	0.0138191	0.0126067
0	1	0.00541529	0.00127377	0.0197792	0.0042606	0.00983894	0.0123608	0.00333285	0.00774433	0.0219971	0.0145834
0	1	0.310503	0.25024	0.0227156	0.0132306	0.0747521	0.250436	0.115363	0.279939	0.0136728	0.010221
0	1	0.243922	0.448061	0.00526062	0.00791881	0.0281356	0.265173	0.0988304	0.534983	0.00394461	0.00965134
0	1	0.239286	0.399153	0.00353134	0.00953443	0.0464648	0.195485	0.127892	0.329218	0.0150372	0.00943856
0	1	0.184715	0.196205	0.00535767	0.00615549	0.0545911	0.164931	0.0278103	0.231327	0.00712195	0.00335337
0	1	0.220527	0.174701	0.00353134	0.00982832	0.0265263	0.248345	0.08253	0.266817	0.0150903	0.0207578
0	1	0.199358	0.277165	0.0124608	0.00245342	0.0341394	0.236504	0.152603	0.351555	0.00962745	0.00986603
0	1	0.231676	0.0851723	0.014586	0.00560501	0.0358862	0.236393	0.100298	0.187771	0.0134748	0.0116363
0	1	0.161709	0.0244882	0.0213295	0.0103722	0.0532578	0.13068	0.0206267	0.0338765	0.0210679	0.0124479
0	1	0.0200967	0.00714987	0.0321864	0.0125539	0.0268335	0.0123336	0.00659869	0.0102934	0.0359002	0.011802
0	1	0.112973	0.162261	0.00834761	0.0185524	0.124519	0.0449048	0.0156418	0.0631319	0.019671	0.00725915
0	1	0.226329	0.195632	0.00531723	0.0248158	0.0439189	0.276619	0.38756	0.320672	0.0307831	0.0121846
0	1	0.0877506	0.0771233	0.00473541	0.0232596	0.0287552	0.184637	0.0931715	0.211963	0.0253365	0.0061338
0	1	0.272665	0.266241	0.0213821	0.0085212	0.0448362	0.359444	0.273713	0.407409	0.0142818	0.0163998
0	1	0.179705	0.156681	0.00732126	0.00562317	0.0265237	0.177843	0.0342673	0.191055	0.00465982	0.00592756
0	1	0.307427	0.177671	0.0166953	0.00421675	0.0650047	0.238581	0.0770878	0.238267	0.0108282	0.00673237
0	1	0.0662498	0.193072	0.0088081	0	0.000811775	0.139242	0.132795	0.219533	0.00499471	0.00554818
1	1	0.0358644	0.0144489	0.00535767	0.0276812	0.0470235	0.0199291	0.0115314	0.010763	0.0119638	0.0161449
1	1	0.004354	0.00425103	0.0069818	0.0128695	0.00811592	0.00752335	0.00450354	0.00624984	0.00863049	0.00531789
1	1	0.00770625	0.0048163	0.0264648	0.00333509	0.00247169	0.00386854	0.00207612	0.0114609	0.0143723	0.005613
1	1	0.00468978	0.00269079	0.00798595	0.00675903	0.00157237	0.00562695	0.00195072	0.00840597	0.00908123	0.0050922
1	1	0.00636309	0.00467307	0.0121222	0.00606778	0.00786181	0.00680103	0.00131252	0.00647956	0.015579	0.0038838
1	1	0.00603012	0.00523834	0.0126264	0.009667	0.0121739	0.00882323	0.00581605	0.00535101	0.011305	0.00912716
1	1	0.0190949	0.00141701	0.00353134	0.00120479	0.00826681	0.00836467	0.00326324	0.00418348	0.00516266	0.00394772
1	1	0.00200911	0.00254755	0.00469496	0.00365821	0.00654358	0.00200324	0.00198683	0.00342462	0.00913449	0.00196965
1	1	0.00731184	0.00339929	0.0166953	0.00666613	0.0120662	0.00741648	0.00195072	0.00457266	0.0135287	0.017347
1	1	0.0390762	0.0222348	0.011879	0.0589589	0.0367954	0.0389672	0.0544875	0.0170085	0.0218948	0.0101598
1	1	0.00870797	0.0041078	0.00772537	0.00306735	0.00694857	0.0070648	0.00198683	0.0120219	0.00503589	0.00693565
1	1	0.00200911	0.00171222	0.00294952	0.0104233	0.00480864	0.00704526	0.00134862	0.00457266	0.00762479	0.00992304
1	1	0.0732278	0.0363002	0.00511032	0.0727372	0.0566167	0.0682465	0.281625	0.0299055	0.0452177	0.0210953
1	1	0.00268067	0.00198228	0.00415359	0.0140691	0	0.00446504	0.00453965	0.0119267	0.0135287	0.0104685
1	1	0.00100456	0.00609008	0.0112972	0.00273269	0.00405797	0.00741648	0.00198683	0.0057402	0.00836603	0.00462879
1	1	0	0.00528317	0.00955171	0.00393748	0.00709944	0.00741648	0.00134862	0.0114414	0.0113659	0.00736458
1	1	0.0456493	0.0334003	0.00597993	0.0238054	0.0512671	0.0258146	0.0802568	0.0167534	0.0316792	0.0142254
1	1	0.0113887	0.00339929	0.0112567	0.00521439	0.00537621	0.00326286	0.00131252	0.00914532	0.00712195	0.00818867
1	1	0.0194279	0.0263349	0.00710312	0.0255636	0.0319665	0.0129677	0.0367144	0.0213066	0.0258133	0.012371
1	1	0.00100456	0.00382133	0.00654775	0.00120479	0.00223148	0.00435818	0.000638205	0.00718763	0.00970595	0.00596418
1	1	0.00669888	0.0058036	0.00370107	0.0283108	0.00446296	0.00411336	0.0119214	0.00876432	0.018273	0.0121394
1	1	0.00837219	0.00538157	0.0136083	0.00611163	0.00588446	0.00506155	0.000674315	0.00723842	0.0127874	0.0072681
1	1	0.0191314	0.00697549	0.0225539	0.0149121	0.0171451	0.0151847	0.0119571	0.00875616	0.0132642	0.0146097
1	1	0.00134034	0	0.0172568	0.00518611	0.00380385	0.0123712	0.00464732	0.00840597	0.0122434	0.00383767
1	1	0.00368523	0.0107631	0.00116363	0.0657797	0.00907679	0.00587179	0.00837279	0.0117787	0.0125371	0.00751753
1	1	0.126792	0.0907015	0.0142871	0.0509709	0.038683	0.116702	0.356467	0.0527617	0.0174212	0.0407011
1	1	0.00268067	0.000708505	0.00469496	0.00404307	0.00547945	0.00595053	0.000638205	0.0114414	0.00293894	0.00702167
1	1	0.0323527	0.007822	0.0277902	0.00665908	0.0182092	0.0180162	0.00839822	0.0133483	0.0177117	0.0157075
1	1	0.00837501	0.00609008	0.030942	0.00669184	0.0125789	0.00836467	0.00453965	0.00762759	0.0336765	0.00824433
1	1	0.00774137	0.0082156	0.00888901	0.00366974	0.00316303	0.0083935	0.00326324	0.0038138	0.00860443	0.036824
1	1	0.0328238	0.047019	0.00357178	0.0339215	0.0355528	0.0228929	0.0848598	0.013444	0.0355999	0.00823263
1	1	0.00134034	0.00339929	0.00376097	0.010093	0.0107524	0.00741589	0.00198683	0.00673468	0.00738639	0.0313666
1	1	0.161243	0.0889774	0.0343123	0.0260439	0.0697834	0.119897	0.0242822	0.105196	0.0369124	0.0320265
1	1	0.0123932	0.00141701	0.0107153	0.00333509	0.0130872	0.00741648	0.00461186	0.00801679	0.011331	0.0059365
1	1	0.0107199	0.00680732	0.0210588	0.00449487	0.00720269	0.0119579	0.00286854	0.00875616	0.0108379	0.00978012
1	1	0.0268244	0.00848565	0.0165005	0.00900646	0.0432638	0.0221816	0.00656259	0.0217542	0.0206182	0.0280483
1	1	0.00100456	0.000708505	0.00589904	0.00365821	0.0057812	0.00558908	0.00134862	0.00762759	0.00412786	0.00487331
1	1	0.0164142	0.0100546	0.00834761	0.0282408	0.0178657	0.0173937	0.0385327	0.0156248	0.0175438	0.0683075
1	1	0.0100483	0.00325605	0.0130022	0.00731641	0.0111713	0.00811985	0.00521396	0.0106631	0.0115694	0.0333854
1	1	0.0193712	0.00354252	0.0378428	0.00759569	0.0382895	0.0176776	0.00479782	0.0141267	0.0253625	0.00967947
1	1	0.0398147	0.00950903	0.0184407	0.0149121	0.0702718	0.0146468	0.00890267	0.017921	0.0245473	0.0206491
1	1	0.104076	0.0747943	0.00840416	0.0226341	0.0833272	0.0627711	0.290189	0.0432841	0.0264657	0.0187706
1	1	0.00100456	0.00722061	0.0320652	0.00727258	0.00707673	0.00787505	0.00322713	0.00723842	0.0162292	0.0114144
1	1	0.00502557	0.00325605	0.0119194	0.0029933	0.0100167	0.0104748	0.00443393	0.00570121	0.0162292	0.00813928
1	1	0.004354	0.00467307	0.0201861	0.00637417	0.00943416	0.0136711	0.00393755	0.00266576	0.0140055	0.0129403
1	1	0.004354	0.00325605	0.0131949	0.00880045	0.00694857	0.00695793	0.00258893	0.00877565	0.0167581	0.0139078
1	1	0.0412035	0.00325605	0.0213902	0.000925515	0.0145562	0.0139153	0.000638205	0.00914532	0.0219273	0.00290366
1	1	0.00502557	0.00141701	0.00834761	0.00770204	0.00522534	0.00528505	0.000638205	0.00686873	0.0103253	0.0113994
1	1	0.004354	0.0048163	0.00710317	0.00694829	0.00471709	0.0055201	0.00525006	0.00494235	0.0128286	0.00346463
1	1	0.0149643	0.00212552	0.0249216	0.0060239	0.0185432	0.0147835	0.00773068	0.00951501	0.019697	0.00943603
1	1	0.0301478	0.0164235	0.00966476	0.00796267	0.0143021	0.0143244	0.00198683	0.0323588	0.00611848	0.00487033
1	1	0.00803923	0.00283402	0.00830121	0.00518611	0.0150645	0.00497363	0.00588827	0.00646009	0.0174993	0.00373604
1	1	0.0264653	0.00425103	0.0228526	0.00912361	0.0562887	0.0233356	0.0085133	0.0160453	0.0199875	0.0263818
1	1	0.0130592	0.00382133	0.0107558	0.00753317	0.0299781	0.00569653	0.00521396	0.0110717	0.0219818	0.00617694
1	1	0.0868726	0.213944	0.0100122	0.0484538	0.108284	0.0443609	0.0538454	0.0335459	0.0150112	0.0269479
1	1	0.00937956	0.00998138	0.00535767	0.0668159	0.0188683	0.00211012	0.0381219	0.0143083	0.0292811	0.00645432
1	1	0.00268067	0.00665535	0.0183599	0.00421675	0.00826681	0.00681021	0.000674315	0.00783192	0.0110665	0.00796236
1	1	0.0351677	0.0164226	0.0107558	0.0194344	0.0171451	0.0291636	0.0246693	0.0179204	0.012743	0.00994092
1	1	0.00603012	0.00354252	0.00465452	0.00532574	0.00720269	0.00841292	0.00195072	0.00535101	0.00814183	0.0262541
1	1	0.00669888	0.00666118	0.00357178	0.0525163	0.00720269	0.00627351	0.0142598	0.00533152	0.0174993	0.00716348
1	1	0	0.00495954	0.00477585	0.0623533	0.00563034	0.00672167	0.00820957	0.00801679	0.0167604	0.00746539
1	1	0.00301366	0.0417942	0.0100122	0.0433464	0.0045318	0.0077371	0.0124167	0.00207554	0.0157524	0.00558842
1	1	0.00569434	0.00198228	0.0113376	0.00811306	0.00837006	0.00411336	0.00390144	0.00999391	0.0123314	0.0100612
1	1	0.00703468	0.00336306	0.00912332	0.00365821	0.00251008	0.00420128	0.00386534	0.0121559	0.0196179	0.00812804
1	1	0.141354	0.0218051	0.0392491	0.0085212	0.0565909	0.0669052	0.00822901	0.0342853	0.0161057	0.0195075
1	1	0.0120603	0.00594685	0.0240891	0.00667017	0.014554	0.0089301	0.00131252	0.00953451	0.0133447	0.0100023
1	1	0.012729	0.00594685	0.0121679	0.00657086	0.0125789	0.00811985	0.00329935	0.00610987	0.0157524	0.00805344
1	1	0.0331586	0.0259129	0.00593948	0.0165499	0.0362434	0.0223874	0.0380991	0.0300822	0.0216303	0.00238882
1	1	0.0298092	0	0.0175579	0.00060239	0.013643	0.0238252	0.00131252	0.00836697	0.022274	0.0023918
1	1	0.0257938	0.00198228	0.0242588	0.00120479	0.00512208	0.0159191	0.000638205	0.0114219	0.0216634	0.00310096
1	1	0.00904377	0.000708505	0.0181982	0.00736028	0.0116656	0.00686942	0.00498415	0.00418348	0.0127874	0.0140094
1	1	0.00636309	0.00325605	0.0201921	0.00583236	0.00669445	0.0120195	0.000638205	0.00481587	0.0138555	0.00583785
1	1	0.00603012	0.00198228	0.00648086	0.00398133	0.00537621	0.00777735	0.00457575	0.00762759	0.0123106	0.0134827
1	1	0.004354	0.000708505	0.0181013	0.00453987	0.0057812	0.00941973	0.00262503	0.00647956	0.0184529	0.0357648
1	1	0.0144023	0.0117505	0.033919	0.00497493	0.00735356	0.00941973	0.00656259	0.0118111	0.0154798	0.0160112
1	1	0.0921196	0.0593406	0.0065213	0.00631242	0.0664588	0.0267145	0.0078029	0.0388384	0.0110665	0.00674859
1	1	0.00468978	0.000708505	0.0202671	0.00486299	0.0159777	0.00621485	0.0017196	0.00951501	0.0182145	0.00354157
1	1	0.00468978	0.00325605	0.0236664	0.00940284	0.00877504	0.00847154	0.00131252	0.00430838	0.0152496	0.0324216
1	1	0.00334945	0.000708505	0.0103336	0.0021303	0.00471709	0.00481673	0.00386534	0.0102934	0.0120462	0.00863004
1	1	0.0338302	0.0118575	0.0170588	0.00574466	0.0323605	0.0206542	0.00127641	0.0219374	0.0179501	0.0137717
1	1	0.00737045	0.00552481	0.0397962	0.00916745	0.0141513	0.0111782	0.00585216	0.00951501	0.0162032	0.00999606
1	1	0.00200911	0.00212552	0.0213902	0.00824193	0.00861026	0.00281349	0.00326324	0.00610987	0.0294716	0.0073578
1	1	0.0169974	0.00283402	0.0285338	0.00791881	0.0297284	0.0148048	0.00961438	0.0254777	0.0296402	0.0106825
1	1	0.0566159	0.0495234	0.00643496	0.00667017	0.0942848	0.0239791	0.0117043	0.0251594	0.015514	0.00548446
1	1	0.0107199	0.00881281	0.00834761	0.0151475	0.0109172	0.0120313	0.0186589	0.0129397	0.0178827	0.0116845
1	1	0.0108566	0.00129893	0.021972	0.00518611	0.027286	0.0114132	0.00198683	0.0110522	0.0228483	0.00852743
1	1	0.0542682	0.0229357	0.0284529	0.00574466	0.0309507	0.0281523	0.00555274	0.0234422	0.015584	0.00540594
1	1	0.127956	0.0882384	0.0177375	0.011577	0.0866418	0.0656357	0.00938327	0.0509624	0.0228483	0.0269958
1	1	0.00502557	0.0049486	0.00714356	0.0281353	0.0149407	0.00506155	0.00712859	0.00914532	0.0166703	0.006837
1	1	0.0194279	0.00339929	0.011879	0.00611163	0.0127298	0.0173442	0.00329935	0.0148855	0.0147467	0.00402901
1	1	0.00737045	0.00538157	0.000581815	0.0472335	0.00628945	0.00787505	0.0105881	0.00769084	0.0100869	0.00487629
1	1	0.0726774	0.0113284	0.0101335	0.00398133	0.0339329	0.0244975	0.00525006	0.0160336	0.00968378	0.00744255
1	1	0.00904377	0.00708832	0.0107153	0.114111	0.0189694	0.0161329	0.0221322	0.0154367	0.0378856	0.0172753
1	1	0.0765135	0.0373769	0.00660217	0.010093	0.0732895	0.0301367	0.00790991	0.0479837	0.0105898	0.0112255
1	1	0.0140694	0.00609008	0.00901031	0.0286183	0.0133413	0.00646829	0.0137995	0.00914532	0.0248958	0.00786666
1	1	0.0387451	0.00739839	0.0128404	0.00593911	0.0385299	0.0198945	0.00453965	0.0182512	0.0157524	0.0075235
1	1	0.0294734	0.00807236	0.00826675	0.00759569	0.0233789	0.0195032	0.00329935	0.0110522	0.00737771	0.0143605
1	1	0.00298576	0.00609008	0.0125012	0.00518611	0.0152154	0.0121264	0.00258893	0.0129397	0.0201706	0.00766641
1	1	0.193167	0.0261884	0.0447924	0.0176448	0.0552995	0.111678	0.0153793	0.0614768	0.0516995	0.0379899
1	1	0.00904377	0.0134178	0.0215596	0.00938419	0.0263728	0.00803193	0.0084411	0.0205672	0.0182156	0.0114801
1	1	0.0163315	0.00722061	0.0348772	0.00550924	0.0253087	0.0200008	0.00461186	0.0152358	0.0273219	0.00813766
1	1	0.0125429	0.00396456	0.0257942	0.00791881	0.0235854	0.00671311	0.00390144	0.0105355	0.0245952	0.0126442
1	1	0.0994295	0.163011	0.00951124	0.0121794	0.0610834	0.042115	0.0428708	0.103946	0.00640674	0.00874387
1	1	0.0160785	0.00679858	0.0169942	0.0119001	0.0234345	0.0143745	0.00266115	0.0159946	0.0182406	0.0275632
1	1	0.013062	0.0048163	0.0163397	0.00518611	0.0121739	0.00681998	0.00592438	0.00686873	0.0162292	0.00861531
1	1	0.03879	0.0172752	0.0134817	0.0186696	0.0943355	0.0185688	0.0169544	0.0136985	0.0189298	0.0199879
1	1	0.0065603	0.0126022	0.00593948	0.0203513	0.0380201	0.00814916	0.0131613	0.017474	0.011305	0.00882822
1	1	0.0247801	0.00679858	0.020186	0.00546538	0.0146595	0.0144905	0.00452392	0.00760812	0.0140055	0.0209924
1	1	0.00401821	0.0058036	0.013083	0.00763954	0.00603533	0.00654644	0	0.00842485	0.00893934	0.00740976
1	1	0.0140694	0.00452984	0.0159921	0.0103284	0.0165476	0.0112667	0.0072369	0.0121808	0.0160169	0.015905
1	1	0.0067017	0.00283402	0.0107153	0.00365821	0.0194242	0.0124102	0.00461186	0.00602875	0.0127874	0.0059354
1	1	0.12806	0.121761	0.00892942	0.00731641	0.044987	0.147707	0.0342599	0.122201	0.00246213	0.0128795
1	1	0.00502275	0.00736385	0.0317815	0.00546538	0.00628945	0.0117747	0.00127641	0.00494235	0.0256475	0.00950824
1	1	0.0110529	0.00534534	0.0178589	0.00546538	0.0198849	0.00741648	0.00262503	0.00935611	0.0214179	0.00664566
1	1	0.0492427	0.0311261	0.00710317	0.0304012	0.0291081	0.0289448	0.0381169	0.01903	0.0218948	0.007484
1	1	0.00468978	0.00736385	0.00892942	0.0116647	0.00453996	0.00411336	0	0.0106631	0.0139019	0.00415521
1	1	0.0834087	0.0955019	0.00955171	0.00514226	0.0867551	0.0514885	0.0106701	0.0560993	0.00934567	0.00487033
1	1	0.0118727	0.00563196	0.0137572	0.00458372	0.0116656	0.00882323	0.00794731	0.00531205	0.0160429	0.00706483
1	1	0.017416	0.0139979	0.00357178	0.0284625	0.0258879	0.00987828	0.00915153	0.0144768	0.0174733	0.00519085
1	1	0.0117245	0.00269079	0.0422391	0.00522593	0.0080471	0.00910271	0.00592438	0.00494235	0.0249772	0.0122557
1	1	0.0224444	0.00584844	0.0131235	0.00277655	0.0259472	0.018381	0.00457575	0.010042	0.0152756	0.0082064
1	1	0.00703468	0.00254755	0.0251487	0.00819809	0.0222672	0.0101231	0.00258893	0.00992369	0.0242951	0.00579837
1	1	0.0491013	0.0298774	0.0118323	0.0634047	0.114539	0.0282592	0.0550003	0.0346354	0.0411782	0.0117274
1	1	0.0274643	0.0366913	0.0458517	0.00856506	0.0301583	0.0180763	0.00262503	0.0160336	0.0198888	0.0179054
1	1	0.0867553	0.0382363	0.00554349	0.00546538	0.0363628	0.0647762	0.00397366	0.0449288	0.00780109	0.00570569
1	1	0.0458626	0.0152755	0.00834761	0.00811961	0.0639465	0.0220926	0.0124406	0.0232525	0.0235452	0.0107894
1	1	0.0234489	0.021698	0.00714356	0.0454252	0.0187651	0.0134262	0.0278229	0.0230725	0.0183413	0.00648079
1	1	0.0173816	0.00594685	0.0189821	0.00931817	0.0300258	0.0111489	0.00915153	0.0099042	0.0132642	0.0150725
1	1	0.0279129	0.0130242	0.0107558	0.00795227	0.0524167	0.0127229	0.0104279	0.0156248	0.0175556	0.0160007
1	1	0.0147381	0.0213831	0.016493	0.00991522	0.0213959	0.0113069	0.0084411	0.0248027	0.0061423	0.00953741
1	1	0.0997371	0.0416279	0.013584	0.0265768	0.0954564	0.0571358	0.189146	0.0236222	0.0783938	0.00697513
1	1	0.0485739	0.0141625	0.00451451	0.0438249	0.0394965	0.0214223	0.121398	0.0114024	0.0305991	0.00773465
1	1	0.0552728	0.0645712	0.00729706	0.0481747	0.0419667	0.0282592	0.0438463	0.0388774	0.0160012	0.0138188
1	1	0.0197637	0.00623331	0.0193618	0.00974793	0.010395	0.0142365	0.00656259	0.0106826	0.0126227	0.0309625
1	1	0.0395245	0.0232298	0.0185599	0.0115332	0.0738187	0.0170707	0.00528618	0.017882	0.0195648	0.0248016
1	1	0.00736764	0.00523834	0.0164764	0.00825911	0.0163066	0.0127229	0.00528618	0.00494235	0.0142439	0.026004
1	1	0.00837501	0.0089241	0.0423526	0.00560963	0.012428	0.0085784	0.00262503	0.00753354	0.0301507	0.00901417
1	1	0.00770342	0.00141701	0.0154507	0.00305581	0.00270531	0.00340999	0.00386534	0.00570121	0.01678	0.00487629
1	1	0.0221086	0.0192575	0.0159355	0.0100526	0.0490083	0.0158391	0.0104279	0.0262879	0.0309293	0.0088436
1	1	0.0100483	0.00609008	0.0188818	0.0109746	0.0327383	0.0104437	0.00393755	0.0131494	0.0252454	0.00760724
1	1	0.0107199	0.00609008	0.0211235	0.0113814	0.0107524	0.01023	0.00322713	0.00610987	0.0122846	0.0120249
1	1	0.00603012	0.00254755	0.0202266	0.0109308	0.0123248	0.00646829	0.00532228	0.0099042	0.0312665	0.00583785
1	1	0.0415392	0.0271867	0.00901031	0.0265768	0.0884574	0.0245671	0.0136419	0.0217153	0.0162629	0.00593054
1	1	0.00334945	0.0058036	0.0218911	0.00847733	0.00811592	0.00541324	0.00649037	0.0106826	0.0145083	0.0370589
1	1	0.128159	0.0535369	0.00710312	0.0171739	0.0660714	0.087262	0.0332233	0.0514862	0.0312577	0.0125151
1	1	0.004354	0.00665535	0.0237315	0.0063909	0.00745681	0.00316517	0.00134862	0.0175513	0.0236432	0.00538815
1	1	0.0111655	0.00679858	0.0121598	0.0085212	0.0139198	0.00967927	0.00521396	0.00951501	0.0174733	0.0138955
1	1	0.0506275	0.0233145	0.0267397	0.0122671	0.0633317	0.0267633	0.00659869	0.0119511	0.0211339	0.0455331
1	1	0.00368523	0.00807236	0.00253493	0.0563139	0.00669445	0.00493515	0.00858552	0.00799728	0.0243362	0.00396686
1	1	0.0137364	0.00398971	0.0323884	0.00949056	0.0138972	0.0065269	0.0066348	0.0152358	0.0310783	0.0106993
1	1	0.0120603	0.00495954	0.0170264	0.00274378	0.0122215	0.0127229	0.0050614	0.0129786	0.0181885	0.0144247
1	1	0.00100456	0.0110496	0.00710312	0.00731641	0.00537621	0.0081974	0.0024471	0.0122197	0.0173864	0.00870501
1	1	0.0602928	0.00212552	0.047435	0.00245342	0.0206926	0.0257101	0.00716468	0.0099042	0.0186097	0.0227918
1	1	0.119919	0.0792093	0.0797018	0.00430445	0.0441406	0.088221	0.00321005	0.0182712	0.0183294	0.00755211
1	1	0.0395245	0.0114716	0.0191034	0.00301196	0.0499106	0.0113161	0.0151481	0.0125894	0.0186914	0.00809152
1	1	0.0133977	0.058806	0.0281294	0.0100052	0.0123248	0.0451848	0.0124147	0.0194582	0.0604694	0.0286538
1	1	0.00669888	0.00269079	0.0148284	0.00472394	0.00405797	0.00752335	0.00329935	0.00305493	0.0157784	0.0263361
1	1	0.0498576	0.0209611	0.0101335	0.00514226	0.0407305	0.0270179	0.00457575	0.0171426	0.0142699	0.0102615
1	1	0.00954606	0.00269079	0.0206871	0.00696502	0.017058	0.0101477	0.00854941	0.0152552	0.023828	0.00563835
1	1	0.0063659	0.00382133	0.0102871	0.00458372	0.0106015	0.00515924	0.00603271	0.00610987	0.0108282	0.00684593
1	1	0.0200995	0.0304493	0.0153699	0.0115049	0.0237345	0.0239826	0.0177009	0.0198279	0.0188845	0.0234667
1	1	0.0144023	0.00991142	0.0280738	0.00305581	0.0399152	0.00839397	0.00528618	0.0129397	0.0169965	0.00789721
1	1	0.00603012	0.0111852	0.010622	0.0576859	0.0165336	0.0109536	0.0053584	0.0220725	0.0480114	0.00519383
1	1	0.017083	0.0119724	0.00382225	0.00976984	0.0226422	0.00977141	0.00525006	0.0197889	0.0110665	0.0071605
1	1	0.0468922	0.0231287	0.00772537	0.0112977	0.050848	0.0334587	0.0085879	0.0114414	0.00860443	0.0224704
1	1	0.0100512	0.00269079	0.0178589	0.00546538	0.013643	0.00646829	0.00791121	0.00686873	0.0199355	0.00725663
1	1	0.0207683	0.0444926	0.0458031	0.00180718	0.0110065	0.0240079	0.00262503	0.00229607	0.0147467	0.00852039
1	1	0.00603012	0.0137361	0.00776579	0.0802339	0.0151905	0.00506155	0.0196878	0.0148271	0.0488497	0.0113237
1	1	0.004354	0.00339674	0.0310549	0.0110364	0.0157236	0.0111782	0.00457575	0.0163838	0.0346561	0.0127616
1	1	0.00454085	0.00198228	0.0221122	0.00453987	0.00892593	0.00681998	0.00266115	0.00851453	0.0256727	0.00589458
1	1	0.137135	0.0361108	0.0100526	0.00731641	0.0732947	0.0843746	0.0133399	0.0515678	0.0105898	0.0109527
1	1	0.346559	0.16126	0.0124218	0.0021303	0.0864552	0.190533	0.0296964	0.143432	0.00934567	0.0205208
1	1	0.059957	0.0276872	0.00589904	0.0920117	0.0597017	0.0253562	0.142029	0.0256631	0.0436279	0.00755089
1	1	0.176498	0.0836855	0.0182063	0.0111985	0.0395222	0.139712	0.059692	0.136493	0.00733653	0.0256278
1	1	0.246862	0.0806853	0.00706267	0.00667017	0.0631486	0.166689	0.0352935	0.11598	0.00984853	0.010002
1	1	0.0023449	0.00945003	0.00636106	0.0447294	0.00563253	0.0024618	0.00794731	0.00496184	0.018894	0.00677484
1	1	0.0600559	0.0235009	0.0251802	0.00824193	0.0835198	0.022454	0.00716468	0.0268587	0.0132848	0.0126503
1	1	0.0696723	0.00198228	0.0754168	0.00518611	0.0255628	0.0462188	0.00453965	0.0193755	0.0234666	0.0215721
1	1	0.0666587	0.0157563	0.0127113	0.00421675	0.0415163	0.0257003	0.00588827	0.0231373	0.0059039	0.00894178
1	1	0.0224415	0.00973975	0.0305942	0.00546538	0.0161295	0.0157812	0.00390144	0.0152162	0.019697	0.00699246
1	1	0.0333469	0.0207453	0.00535767	0.0198628	0.0560968	0.0147261	0.0316449	0.0140877	0.0340999	0.00728968
1	1	0.121369	0.161407	0.013083	0.0122232	0.0244511	0.180302	0.0628155	0.176641	0.0152376	0.0419121
1	1	0.0110529	0.017132	0.00419404	0.0997587	0.0159777	0.00931288	0.0327965	0.0099042	0.0386062	0.0123573
1	1	0.169496	0.110655	0.0538206	0.00365821	0.0601272	0.0976687	0.0085829	0.0475945	0.0150177	0.00824686
1	1	0.0649854	0.0117505	0.0435241	0.00880045	0.0578581	0.0204606	0.00326324	0.0140877	0.0290427	0.0111925
1	1	0.0247892	0.00915478	0.0284529	0.00393748	0.0302799	0.0105817	0.00989802	0.0190998	0.0190002	0.00913015
1	1	0.26951	0.308245	0.0150097	0.007879	0.0802101	0.13955	0.0947901	0.266097	0.00786318	0.00809451
1	1	0.263076	0.126021	0.0161539	0.00843753	0.0685619	0.175946	0.0376216	0.182985	0.0174212	0.00831339
1	1	0.257921	0.20829	0.0138523	0.00414347	0.0481895	0.175229	0.0640206	0.248555	0.0059039	0.0123849
1	1	0.0485739	0.00934613	0.00710312	0.01505	0.0296969	0.0221426	0.0144928	0.0190171	0.0248336	0.0116512
1	1	0.0281359	0.07274	0.0321508	0.00421675	0.0145562	0.0193738	0.00262503	0.00836697	0.0118078	0.00513365
1	1	0.00402102	0.00141701	0.0259236	0.00274423	0.00958282	0.00871577	0.00326324	0.0110327	0.0250981	0.00922675
1	1	0.0746728	0.0725551	0.00729754	0.00458372	0.0624125	0.0348654	0.0072369	0.0453179	0.00664514	0.00541868
1	1	0.170897	0.142044	0.0188121	0.00574466	0.0214316	0.224343	0.0490421	0.205376	0.00503961	0.0139903
1	1	0.0556058	0.102091	0.00648163	0.00351505	0.0387415	0.036888	0.00571834	0.0312108	0.0161553	0.0124289
1	1	0.10152	0.250883	0.00754491	0.0156587	0.210028	0.0496587	0.100749	0.108157	0.0110665	0.0068326
1	1	0.0525921	0.0346937	0.0153215	0.00453987	0.0284534	0.0354619	0.00628162	0.047614	0.0217066	0.0115041
1	1	0.0284688	0.0137404	0.017358	0.00767987	0.0661149	0.0308901	0.00847721	0.0263269	0.0292811	0.00683998
1	1	0.0227767	0.0063689	0.0321111	0.0106515	0.0312407	0.0220357	0.00453965	0.0198473	0.0228069	0.0114083
1	1	0.0599654	0.00807236	0.0233783	0.00703714	0.029319	0.0256417	0.00659869	0.0194387	0.0211535	0.0106562
1	1	0.201305	0.0690278	0.00947082	0.00420565	0.0242424	0.166816	0.0267227	0.175551	0.00738639	0.0100642
1	1	0.0839631	0.0685948	0.00784591	0.00628807	0.0268056	0.058339	0.0112828	0.101299	0.00344177	0.00465185
1	1	0.0134743	0.0104767	0.029237	0.0244466	0.0128838	0.0283213	0.00649037	0.0148855	0.0302218	0.200683
1	1	0.182776	1.29771	0.00892942	0.0259306	0.283725	0.0832004	0.150676	0.376323	0.00661909	0.0154511
1	1	0.0371796	0.00665535	0.0215116	0.0103722	0.026881	0.0151364	0.00461186	0.0168491	0.0234033	0.00383469
1	1	0.230652	0.13821	0.00710312	0.0112977	0.0573675	0.227764	0.107295	0.188524	0.0221332	0.0171171
1	1	0.0194307	0.00467307	0.00834063	0.00514226	0.0273366	0.00681998	0.00468408	0.0194387	0.0288936	0.00631918
1	1	0.178369	0.0112694	0.0347875	0.00731641	0.0654396	0.0717476	0.0112106	0.0296931	0.0324928	0.010286
1	1	0.0237461	0.0058036	0.026667	0.00828578	0.0157236	0.0177844	0.00847721	0.0153124	0.0263161	0.0103877
1	1	0.179214	0.0499233	0.0220043	0.00060239	0.0163682	0.187563	0.0235996	0.0943735	0.014958	0.0080841
1	1	0.0860838	0.00980271	0.0274511	0.00671402	0.0404764	0.0513053	0.00720079	0.0207596	0.0269986	0.0115406
1	1	0.0211858	0.0089241	0.0101739	0.0109308	0.0565547	0.0110713	0.0111383	0.0171426	0.0359262	0.00738237
1	1	0.090446	0.0800305	0.0104727	0.00273269	0.0126822	0.0705411	0.00195072	0.0487621	0.0145648	0.0118239
1	1	0.20362	0.200901	0.00948706	0.0172551	0.0496463	0.267497	0.335954	0.317359	0.0235094	0.0108369
1	1	0.172943	0.194871	0.0106749	0.0216261	0.0388857	0.232219	0.23883	0.268112	0.0324465	0.0181281
1	1	0.276988	0.195266	0.0107153	0.0103284	0.0373361	0.311617	0.105827	0.266707	0.0188067	0.0139811
1	1	0.196233	0.387153	0.00706267	0.0100036	0.0256689	0.245871	0.185221	0.281165	0.00714799	0.0118915
1	1	0.329235	0.137208	0.0555158	0.00367494	0.0340139	0.297752	0.152666	0.263782	0.0287446	0.0157363
1	1	0.266755	0.562879	0.0149016	0.00940284	0.0412637	0.280291	0.215182	0.698371	0.00925462	0.00781431
1	1	0.371839	0.738838	0.0190225	0.0119662	0.120276	0.227747	0.144252	0.508821	0.0056655	0.0133514
1	1	0.149049	0.324053	0.00116363	0.0113199	0.0394816	0.179801	0.0324825	0.28313	0.0150112	0.00634673
1	1	0.20535	0.562404	0.00822008	0.00458372	0.0744361	0.175011	0.100863	0.401734	0.00863049	0.00609346
1	1	0.173035	0.116579	0.00473541	0.00791881	0.0331279	0.221332	0.0506127	0.218336	0.00961014	0.00783757
1	1	0.148056	0.167515	0.017358	0.00518611	0.148438	0.0644703	0.0164332	0.0864914	0.0146103	0.0115751
1	1	0.221258	0.285544	0.0523479	0.00716122	0.0404111	0.319178	0.146873	0.216911	0.0238541	0.0193449
1	1	0.248972	0.181396	0.00830719	0.0107392	0.0413905	0.271832	0.26184	0.320148	0.0243211	0.00798989
1	1	0.0649826	0.03342	0.111347	0.0900751	0.0690331	0.113664	0.0209635	0.0895658	0.135418	0.746762
1	1	0.159191	0.0216618	0.034334	0.0140125	0.0865011	0.0650171	0.00982682	0.0434339	0.0230304	0.0202214
1	1	0.200326	0.128704	0.00982551	0.00761383	0.0391061	0.113451	0.021819	0.138675	0.011331	0.00882369
