# Supplementary material for: Relationship between histone modifications and transcription factor binding is protein family specific
Source: Genome Res. 2018 Mar;28(3):321–33. doi: 10.1101/gr.220079.116 (PMC5848611; doi:10.1101/gr.220079.116)
Supplement: Supplemental Material [file supp_gr.220079.116_Supplemental_Material.zip › Supplemental_Material/CTCF/CTCF.txt]

CGGCACACAAGGACCTCTAGGGGGCAGTGTTGTCTCACA	0
caccgctgatctgacagaaggtggagctcaggtggtaat	0
gaatcgcttgaacccaggaggtggaggttatagtgagcc	0
aaccaattggaggcctctaaagggcacctggggtgttgc	0
Ggaattttgccaaccacatgagggagcttgcaagtcagt	0
TTACGTTATGTTGCCACTAGGTGGCACTATGTCATTGGC	0
gaatcacttaaacccaggaggtggaggttgtactgagcc	0
cagtattagttggccacaagaaggaagcactgatgcatg	0
TCAATAACAGTGGCCGCTAGGTGATGCCCGAAGACAACC	0
gcagtcaccttcttcacaaggtggcaggagagagaagag	0
tgcccggaccgggccaccagagggctccttggtctagcg	0
taagtgcttgaacccaggaggtggaggttgcagtgagct	0
ctacccaatcctgcctgaaggtgggagtcttcagttatg	0
gaatcgcttgaacccaggaggtggaggttgcagtgagcc	0
CAAATTACCTTCATCACCAGGTGGAGCCTTTGCAGGCAT	0
aacacgtctttcttcacaaggtggcaggagagaaaaatg	0
gcaagcaccttcttcacaaggtggcaggagggagtgagt	0
tgcctggccagggccaccagagggctccttggtctagcg	0
GCAGAGCTGCTGTCCTCCTGGGGGCAGTAGTGAGAAGAG	0
ggaaggcatctcttcacaaggtggcaggagagagaatga	0
TGCCATGAAGTAACCTGAAGGAGGTGCTGGCTGGTAGGG	0
tgttccatcctgggcaacagagggagactcccatctcag	0
ctggccactctacccactagatgccagtaacacacgtgt	0
gaatcacttgaacccaggaggtggaggttgtagtggcca	0
ccctcttctcaaacccctagggggagcatgcagacaggc	0
tgcttacttcaacccaggaggtggaggttgccctgagct	0
gcagacaccttcttcacaaggtggcaggagagagcgtgt	0
AGTACAGGTGTTACCAGCAGAGGGCACACTCCTCTCCCC	0
GACTAGAACAAATGCTCTAGAGGGCAGCACAGAGTCCTA	0
AGACTTCATGTTCCCAGAAGAGGGCAGCAAAACTCCAAA	0
ccagattctccttcctggaggaggcgcaagaaatgccat	0
gaatcgcttgaacccaggaggtggaggttgcaagtgagc	0
caccaccaatctgacaggaggtggagctcaggtggtaat	0
tgcctcattttcagcactagatggcaccttaagcccaga	0
TGTAGAGCATTGACCACTAGGGGGCAGACGTAACCAAGC	0
acttacttaatgccaagcaggtggtgctggcctttggcc	0
gcatccagcctgggcaacagagggagaccctgtctcaaa	0
aggccatgcagggccacatggggaagccccagggtgggt	0
tggagcaaaatagccaccagagggcagcagaaagtatgg	0
gaatcgtttgaacccaggaggtggaggttgcagtgaacc	0
tgcccagacagggccaccagagggctcctgggtctagcg	0
TGATTTATCTTTGCCACTAGATGTCCCTGTATTGATGCG	0
ACGCCCAGTTCGGCCTCTAGGTGGTGCACAAGTCTTTTT	0
CGCCCATCCCTGAACACTAGAGGGCAGTATCTCAACAGG	0
tgcctcagcctcgccagtagctggggctacaggcatgtg	0
TTAAGGCCTCTGGCCTCTAGATGGCCCTCTATCTTTTGG	0
GGAGTCCTCCAGGCCTCTAGAAGGCAGAGATGGTCTCGT	0
ctcaccccttctgccacgtgaggacacagcgagaaggca	0
cgcctgcacagggccactagagggctccttggtctagcg	0
TGTATCTGAACCAGCAGCAGGGGGACCTGtgaactgcag	0
AAAGACTCCTTGGCCTGCAGGTGGCGCTGTAGCTCCAGC	0
ctccagtgtcccacctgtaggtggccttccctgaccttt	0
GGAAATGTCGCCACCAGCAGATGCTGCTGGATGTTTGCT	0
tagtggatagtttacattaggggtcactctcagttgaac	0
cagtatggaaaccccacaaggtggcagttgtgcattgca	0
GAATGAACAGTTGCCACTAGGTGGCGCCAGGCTGAAGCC	0
ataccaagttttgtcagtagagggcactagagaaacact	0
agttggcctcctgccaggaggtggcgctttccagaaagc	0
aactggtctctacccactagatgccagtagcatccctta	0
GTTGTCTGTGAAGCCAGCAGGGGGAGCAGAAGGAAATGG	0
cgagcagtgagggcaactagaggtcactttctttgccat	0
TACCTAGGATCAGCCACCAGGGGGTGCCACGACCCTGGC	0
TACTTTTAGAAGGCCAGCAGAGGGAGCACTACTCAATGT	0
TGGTTAAGTTCAGCCAGGAGAGGGCTCCTGTGAGACCTG	0
ATTAATGCTGCTGGCTGCAGGGAGCAGCACTTAGGCGAT	0
tactgcttggaagccagcagagggagacagatttgagct	0
tctactccatcccccactagggggacaggtgagggcctt	0
tgcctagcctctaccactagatgccagtagcatcccttc	0
taaattacaatagccactaggtggcgatcgagtattgct	0
AGCCACCAAGCTGCCACTAGAGGATAGCAATGCTGAACT	0
aaattacttgaacccaggaggtggaggttgcagtgagcc	0
tataccaattcaaccacaaggtgtctcctagcctcgctc	0
ccctggcctttacccactagatgtcagtagcagccccca	0
TTTCAGCTTCTGGCCACTGGGAGGCGCTGCTCGAAAGGC	0
AAGTGGACAACTGTCACCAGGTGGCAGCAAACCACAGCT	0
ACCTAACATATGCCCACTGGGGGGTGCTAAAGAACTATG	0
cccgccgctcaaacctctagggggagcatgcagacaggc	0
tttgggctgcgatccagtagatggcacttgagagcaatg	0
ttgctaagggtttccagaagggggcagtgtaattggcaa	0
TTTCAGCACCATTGCGCCAGGTGACGCTGCTGAGAACAG	0
tgagaatccacagccagcaggaggcagagctgagcccga	0
TGGGCGCGAGCGGCCAGCAGAGGGCGCCAGAGAGCAACG	0
AACCAACTTCCTGCCCCCAGAGGGCTTCCTTCCCAGAGA	0
aaaaacaacaaaaccagcagatggtgacaaaatgattgc	0
GACCTCTCTTCAGCCACAAGAGGGCTTCAGTCGCTGAGT	0
tgtgctgagtcagcctctgggtggggccacaggaccagc	0
GAGTGGACAATTGCCACCAGGTGGTGCCAAATTGCAGCC	0
GGGGACGCTCAGGACACCAGGGGGCGCTCAGAACACCAG	0
AAGCCGGCTCTGGCCACCAGGGGGCAGGGCCGTGAACTC	0
agatggcctccacccactagatgccagtagtagtaccct	0
gaatcacttgaacccaggaggtggaggttgcaatgagct	0
gctgcagctgtacccaggagggggcagggctcctgcctg	0
ATATCATTTGCCCCCAGCAGAGGGAAGCATGGGGGATTT	0
GTTCTCCCGCCAGGCAGCAGGTGGCGCCATTAGCGCGGT	0
cagaacagggcagcctctgggtggaggcatcgtgggcgg	0
GTGCTAACACTGACCACTAGAGAGAACCAACCCCACACA	0
TTTATCTGTGCTGCCACCAGGTGGCGCACTTGGTAGGTC	0
cactccagcctgggcaacagagggagaccccactcttaa	0
ctcccaccaacagccacatgagggagccagagtaggagt	0
AGGCTGCACGCTGCCACCAGAGGGCAGCTTCGGCATCCA	0
taactgctttctgccgacagagggcactgttttgggaaa	0
aacgaggatgtgtccaccagggggcagagatgttggggt	0
GTGCCAGGCGCTGCCAGCAGGGGGCACCCGAGGCCTCCC	0
AGTTCTCAATGGCCCAGTAGGGGGCGTGTGTTAAACGGG	0
ATACCTGCAGTGGCCACTTGGTGGCAGCCGTCCACGAAT	0
gagcctggtagctccactaggtggctagaccttgaagag	0
tgtgctacattgtccactaggtggtgctgtaggattaag	0
ATGTTTTCAGGCACCACTAGAGGGCAGGCTAACGCTAAC	0
GGCTGAACCAGTCCCACTAGATGGCACCATCACAGGGAA	0
TGGGGAAGAGCGGCCACAAGAGGGCGCGTTCCAAAGACT	0
atgctaaacattgtcagtagagggtgctggagagacact	0
CATTTCCGTTTGTCCTGTAGGTGCCACTGTAACCCTGGG	0
cccgctgctcaaacctctagggggagcatgctgacaggc	0
cttcacccttctgccacgtgaggacacagatagaaggcc	0
AAACCACACACTGCCACTAGAGGGAGCTCATCCTTTAGC	0
tagcacataattgtcactaggtggcgcaaaagcctcaag	0
TAAATCACAATAGCCACTAAGTGGCAGTCAAGTATTGCC	0
CTCTTGCCCTCGGCCGCCAGGGGCCGCTGCGTCTCGGCT	0
TGGAAATGCAGAGCCACGAGGGGGCGCCCTGGACCCTGG	0
ATCTATACAGTGGCCACCAGGAGGCAGCCGAGTCTCCTC	0
TTGCACCCACTCACCACTAGAGGGAGGAAAACCTTCCCC	0
TATTGACAGTGCACCACCAGGGGGCAGCATAAAGCAGAG	0
AAGCAGGACTTGAGCAACAGGGGGCAGCAAAGCACAACC	0
CTTTGCCCTGCAGCCAGCAGGGAGCTCTGAGGTGTGAAT	0
CACCCTTCCCTCCCCACCAGGGGGCCTGCTCAGCGTCCA	0
tcctggcctctacccactagatgccagcagtatccccat	0
ggagggggcggggcccggagggggcggggcTCACAAGCC	0
TTTAGACCTTCTCCCACTAGAGGGCGCGCTAAGCCAACC	0
ATACCATCGATGGCCAGTAGGTGGCACAAGTTGTCCATC	0
gcattaatgtattccactagagggcaccacactcatgat	0
GGGTGTGGGAAGGCAGCCAGGGGGCAGCATCAGGCCTGG	0
CGGGAGGAGGGAgccggccgggggcggggccgcgACGTC	0
CCCACTACCACCACCAGCAGGTGGAGGGAAAGGATACTG	0
gttgtcccctctgccacatgaggacacagtgagaagttg	0
AAGCGCAGCTAGCTCAGCAGGCGGCAGCGGTGGCCTGAG	0
TCGCGGCCAGCCGGCTCCAGGCGGCGGCGAAGTCGGGCG	0
ccctggcctctacccactagatgccagtagcaattctct	0
AAAGACCCTGTGACCCCTAGTGGGCACCATTAGGTATGC	0
TTGCTCTCTGTTTCCACCAGATGGCGCATTTGTTCCTTA	0
GTCGCCGTGGGAGCCGGAGGATGGCGGCGGTAACAGCGG	0
tcccctcgtgcctccagcagggggaggggaaaagagaca	0
TTCCCCAGTCTGACCAGAAGATGGCAGCAAAGGAAAGCG	0
GTACTGAAGACAGACACCAGAGGGAGTAAGAGATCATGA	0
aagcctcctgcttccagcagaggtagccatagttcatgt	0
ATTCTGAGCACAGCCACTAAGTGGCGACATTGCCCGACT	0
gacagagacatgtccacaaggaggaggcataggaagggt	0
gccAATGGGCTGGGCTCCAgggggcggggctggcgggcg	0
tacctcctttttggcactagatggtgccctaagaccagg	0
ccattcacttaattcagcaggtggagctgaggggctagt	0
tttgcatctgctgccacacggtgtcgctgttgaagatgg	0
aaatcgcttgaacccaggaggtggaggttgcagtgagcc	0
GTCCCAATGAAATCCACCAGGTGTCACTAGGCAGCATAA	0
GTCCCTGTGAAATCCACCAGGTGTCACCAGGCAGCATAC	0
AACCTTAACAGTGCAGCCAGGTGGCGCCCAACAGCCGGC	0
gaatctcttgaacccaggaggtggaggttgcagggagcc	0
ATCCTCAAAGTGACCACCAGGGGGCAGCAGCACCCAGAC	0
CCGAGTCCTTAggccgccagggggcgccggcgcgcgccc	0
TGGTGAAACTCAGCCAGCAGAGGGGGTGAGTCTCAGCTG	0
TATAGACGAGCCGCCACGAGGTGGCAGTAACTGCGCACT	0
TTCCCTGCTCTGACCACCAGGGGGTGCCGTGCAAGCAGC	0
CGTTAAACGACATCCTCACGATGGCAGTAGTGCTCCAAA	0
TGTGGCCAACTGCCCACCAGAGGGCACCAGGAGGCTGGT	0
TCAGAGGGTGTGGCCAGCAGGGGGCGTGGCCATTCTGGG	0
AGGGTGCTCAGAAGCACCAGGGGGCGCTCAGGACACCAA	0
GGGCGACTGGCGGGCGGCGGGAGGCGCCAACCGCCACAG	0
GTGCCATTGCAGGCCACCAGAGGGCACTACACATACGTC	0
CCCCTCGTCCTCACCACCAGGGGGCGCAGGGGAGCCCCA	0
caccacggatctgacagaaggtggagctcaggcggtaat	0
ATTCCTGGCCTGGCCAGCAGGTGGCAGCAGCACCTCAGC	0
ATCACCAAATCTGCCACCAGGGGGCAACCCAGAGCACTC	0
AATGCAGTGTTGGCCAGGAGAGGGCAGCACCGAATCACA	0
ATTCCGGGAGAGCCCGCGAGGGGGCGAGCGACCACCGCT	0
CGCTTCCCAACGGCCAGCAGAGGGCGCGCGCCTGGCGCT	0
tagcacataattgtcactaggtggcgcaaaagcctcaag	0
TTTCACAGACTGTCCACCAGAGGGCAGGCGGGGACCAGC	0
gggtgcggcgcggccgggcgggggcggggcgggcggggg	0
TGGCACAAGACGGCCACCAGGGGGTCCCGAGCCGGTCTC	0
CACGCTCTTCCTGCCGCCAGGTGACTCACCTCCGCTAAT	0
TGGGCCGGGCCAGCCTGCAGGGGGCAGAGAACAGCCAAG	0
ACGCACGCAGGAGCCGCATGGAGGCGCTGGACGCTCCCA	0
ACCCCACTCTGGAGCTGCAGGGGGCAGTGGCCCTGGCCA	0
AATGCAGTGTTGGCCAGGAGAGGGCAGCACCGAATCACA	0
tagctcctcgctgccacaaggtggtgatgttgCATCACA	0
TCATTCGGGTTGGGCAGTAGGTGGCAGCAGCGAGCCCCG	0
AAGCTGGCTCTGGCCACTAGAGGGCAGGACCATGAACTC	0
gacttactgccagtcagcaggtggcagggcagaggtttg	0
TACAGGTAAATGACCACTGGGTGGCAGCACAATCCAGGG	0
GGTTCGGCTGCGGCCAGCAGGGGGCAGCTGAGCTCACCC	0
CGGGCGACAGGGGCCGGCCGGGGGCGGGGACTCTGCAGC	0
CCAccccggcgcgccgccagggggcgcccgccgcgccgc	0
TTGCGGTTTAGAACCGGCAGAGGGCGGGGCCGGGGCGGG	0
CTGCTGTGTTTAAGCAGCAGGTGGTGACCTCACTCCTCC	0
CTGACAGATGGCACCAGCAGGGGGCGCAGCGCTCCGCCG	0
GTCCGCGCCTCGGCCGGAAGGGGGCGTGGCTTcgggccc	0
AGGGACTTCAGAACCACCAGGGGGCGCTGAGAACCACCA	0
GTCCCTGTGAAATCCACCAGGTGTCACCAGGCAGCATAC	0
GAAGAGGGCCTGGCCAGCAGGGGGCGGTAGCGCAGGCAG	0
TCCTggggcggggccggccgggggcggggcgcgTCGGTG	0
CTGCTGTGTTTAAGCAGCAGGTGGTGACCTCACTCCTCC	0
cactccagcctgggcaacagagggagaccctgtcacaca	0
gcgccgaggccgggcgggagggggcgcgggATGCTGGGC	0
tggggcagggcgggcggaagggggcaggatccgggggtg	0
ATAACAACTTCAGCCGCCAGGCGGAGGAGAAGCTCAACT	0
tgcccagacagggccactagagggctccttggtctagcg	0
CTGCTCGGAGCAGCCACCAGGGGGCAGCAGACACTGCAA	0
ATCCAGGAAGCTTCCTGGAGGAGGCGGTGAGCACGGCCC	0
TCCCTggccgcggccgccagggggcgctgcgcccgcggg	0
TGCGCGCGAGCGGCCAGCAGAGGGCGCGAGAGCCAGGAG	0
CCCCAGTCAGCCTCCAGCAGGGAGAGCCACGCCAAGGAC	0
TCTGCCGTGCCCACCCCTAGAGGGTGCTGAATCCTGGCC	0
GTGCCACGTACAGCCAGCAGGGGGCGCCAGGAGCAAGGC	0
GTGTGCGCAGCGGCCGGCAGGGGGCACTCGCGTCACGGG	0
accgggcggcgagccggccgggggcggggTGTAGGTGAT	0
TTTTTCTCAACAGGCTCTAGGTGTCGCTAGGAGAAAGGA	0
CCGGCGCCACCAGGCAGAGGAGGGCGGGCCCCGAGGGCG	0
AGGAGACCTACGGCCACCTGGGCGCGCTCGGTGAGAGCC	0
GCAGGGGTGGAAGCAGGAAGGGGGCAGTGCTGGGGCCTC	0
CTGCGCGCGGCGGCCACCAGAGGGCGCCCGGCTGCTGTC	0
GGGCTCGGAGCTGCCCAGAGAGGGCGCCGGGGCCGCAGT	0
CTAggggcggcgcgcgggagggggcggggcctgcgcggc	0
CTGGGCCAAGCGGCCCGCAGGAGGCGGCGGCGGCCGTTC	0
AGGCCAGCCCGGGACACCAGGGGGCGCTCCGGGCGGTTG	0
GGGTCCCTGGCGTCCACCAGGGGGCAGGACGTGGTCATT	0
cgcccggacagggccaccagagggctccttggtctagca	0
CGCCACCATCTTGCCACCCGGGAGCGCGGGGGTCGCCGG	0
CGCAGTCCTCCGGCCGCCAGGGGCCGCTGTgggcggggc	0
TTCCGGGAGGCGCGCGGGAGGGGGCGGGGCCTGCGCGTC	0
CAGGTGGATTTGGGGAGCAGGTGGCGCGGATGTCTCCGC	0
GGCAGCGGTCGGGGCTGCTGGGGGCGGCCGCAGGGGCTG	0
gggcggggccagcccgccagggggcggggcctggagccg	0
ctacccaatcctgcctgaaggtgggagtcttcagttatg	1
ctctatcttccacccactagatgccagtagtaatgcaca	1
ctctagcctctacccactagatgccagtagcacctcctt	1
ccctgatctctacccactagatgccagtagtacacctgt	1
tgcccggacagggccaccagagggctccttggtctagca	1
aaattaagctttgtcagtagagggcactaaagcaacatt	1
GTCCCCGTGAAATCCACCAGGTGTCACCAGGCAGCATAC	1
GTCCTCGTGAAATCCACCAGGTGTCACCAGGCAGCATAC	1
cctgctgctgaaacccctagggggagcatgcagacaggt	1
ctctgtcattcacccactagatgccagtagcaccctttc	1
ccctagcctctacccactagatgtcagtagcacctacgt	1
ccctggcccctacccactagatgtcagtaacgcccaccc	1
tcgtggccttcacccactagatgccagtagcatactccc	1
tgcctggacagggccaccagagggctccttggtctaccg	1
tgtctggacagggccaccagagggctccttggtctagcg	1
cattccagcctgggcaacagagggagactctgtctcaaa	1
aagtTGCTTTCTGGCTGCAGGGAGCAGCAGTGCAGTTTT	1
tcccatcctctacccactagatgtcagtagcaccaccat	1
ccctggcctctacccactagatgccagtagcaccccact	1
tgcctggacagggccaccagagggctccttggtctagca	1
tgcccagacagggccaccagagggctccttggtctagtg	1
cttgctgctcaaacccctagggggagcatgcagatgggc	1
TGCCATGAAGTAACCTGAAGGAGGTGCTGGCTGGTAGGG	1
tccctggcctctaccactagatgccagtatcatctctcc	1
tcctggcttctacccactagatgccagtagcagcccaac	1
ccttggcctctacccactagatgccagtagcactcagtt	1
ccttggcctctacccactagatgtcagtagcactggctt	1
ccctggcctctacccactagatgccagtagcacaccacc	1
TGGACAAAGTCAGCCAGGAGAGGGCTCCTCGTGCCCAAA	1
cgcccggatagggccactagagggctccttggtctagcg	1
tgcccggacagggccaccagagggctccttggtctagcg	1
tgcccagacagggccaccagagggctccttggtctagcg	1
taaattacaatagccactaggtggcgatcgagtattgct	1
cagtatggaaaccccacaaggtggcagttatgcattgca	1
cattccaccctgggcaacagagggagactctgtctcata	1
ATCTATACAGTGGCCACCAGGAGGCAGCCGAGTCTCCTC	1
tgatggcctttacccactagatgtcagtagtaacccatg	1
aagcctcttgcttccagcagaggtagccatagttcatgt	1
cgcccagacagggccactagagggctccttggtctagcg	1
caccactgatctgacaggaggtggagctctggtgctaat	1
tgtccaaagacagccagcagagggggtgaggggccagaa	1
acctggcttctacccactagatgtcagtagcacacaccc	1
cactagcctctacccactagatgccagtagcaccccacc	1
ccctggcctctacccactagatgtcagtagcacaccccc	1
ggttggtatcctgccaggaggtggcgctttccagagaac	1
tttgagctatgatccagtagatggcacttaagcataatg	1
TGCGCGCGAGCGGCCAGCAGAGGGCGCCAGAGAGCCAGG	1
ttactgcctctacccactagatgccagtagcaacctcag	1
ctctgtcttctacccactagatgccagcagcaccctgcc	1
tgcactaccttgtccactaggtggtgctgtaggataaag	1
tgcccggacagggccaccagagggctccttggtctagcg	1
AGGTATTAAAAGCCCGCCAGGGGGCGGGGGTGGGGTGGG	1
gcccgcacaagggccactagagggctccttggtctagca	1
TTTCACCTTCTGGCCACTGGGAGGCGCTGCTCGAAAGGG	1
ccctggtttgtacccactagatgccagtagtaccccttc	1
ccctgatctctacccactagatgccagtagtaacctgcc	1
ccctggcttctacccactagatgccagtagcaccctgct	1
ggttggcctcctgccaggaggtggcgctttccagagagc	1
tgcccggacagggccaccagagggctccttggtctagcg	1
tgcccggacagggccaccagagggctcctgggtctagcg	1
tgcccggacagggccaccagagggctcctgggtctagcg	1
tgcccagacagggccaccagagggctccttggtctagcg	1
TGATTTCCCATTGCCACTAGATGTCCCTGTGTGACTTTT	1
ccctggcccctacccactagatgccagtagcatcctcca	1
GGGAATTGGCTCACCACCAGGGGGCGCAGTTTTACTATA	1
cgcactcagtcagcctctgggtggaggcacaaggccaat	1
tgcccggacagggccaccagagggctccttcgtctagcg	1
TTTCAGCTTCTGGCCACTGGGAGGCGCTGCTCGAAAGGG	1
TGCGCGCGAGCGGCCAGCAGAGGGCGCCAGAGGACCACG	1
TGCGCGTGAGCGGCCAGCAGAGGGCGCCAGAGGACCACG	1
tgcccggacagggccaccagagggctccttggtctagcg	1
ccctggcctctacccactagatgccagtagcatccccta	1
tgcccagacagggccaccagagggctccttggtctagcg	1
gctggcgtagctgccacacggtgtcgctgttggagacga	1
agcctggccaaaaccagcagatggtgacaaaagcaatcc	1
cgcccggacagggccactagagggctcctcagtctagtg	1
tgcctggacagggccaccagagggctccttggtctagcg	1
atgttaaactttgtcagtagagggtgctggagggatgtc	1
AAAACACAGAGGACCTCTAGGGGGCAGTGTTTCCCAGAG	1
cgcccggacagggccactagagggctccttggtctagcg	1
GGAGGCCCTCGGGACACCAGGGGGCGCTCAGGACACACA	1
ccctggcctctacccactagatgccagtagcacccttct	1
GTCCCAATGAAATCCACCAGGTGTCACTAGGCAGCATAA	1
TTGCCCTCTGTGGCCACAAGAAGGAAGCAGCGTCCTCTT	1
tgcccggacagggccaccagagggctccttggtctagcg	1
tgcctggacagggccaccagagggctccttggtctagcg	1
tgcccagacagggccaccagagggctccttggtctagcg	1
ACGTTTTCAGGCACCACTAGAGGGCAGGCTAACGCTAAC	1
tgcccagacagggccaccagagggctccttggtctagtg	1
tgcctggacagggccaccagagggctccttggtctagct	1
tgcccggacagggccaccagagggctccttggtctagcg	1
AAAGACTCCTTGGCCTGCAGGTGGCGCTGCAGCTCCAGC	1
TTCTCAAGTATGGCCACTTGGTGGCAGCCACATTTTAAA	1
tgcccggacagggccactagagggctccttggtctagcg	1
tgcccagacagggccaccagagggctccttggtctagcg	1
GTAGGTAGCATGACCCCTAGTGGGCACCAGTGGTAAATA	1
cgcccagatagggccactagagggctccttggcctagcg	1
ttcatgtcatgatccagtagatggcacttaagagtaaga	1
CTTCAGCACCATTGCGCCAGGTGACGCTGCTGAGAACAG	1
GGTAAACGCAGAGCCACGAGGGGGCGCCCTGGACTCTGG	1
GGAAAATGCAGAGCCACGAGGGGGCGCCCTGGACTCTGG	1
cgctggcctctacccactagatgtcagtagcaaaaccac	1
ccttagcctctacccactagatgccagtagcaccttccc	1
tgcctggacagggccactagagggctccttggtctagtg	1
tgcccggacagggccaccagagggctccttggtctagcg	1
ccctggcctttacccactagatgccagtagtaacctcta	1
GTTATTTGAGCTGTCACCAGGTGGCAGCACATGATTTGT	1
tgcccagacagggccactagagggctccttggtctagcg	1
cacccggacagggccactagagggctccttggtctagtg	1
atattaagctttgtcagtagagggcactacaggcaaact	1
cagcatggaaaccccacaaggtggcagttatgcattgca	1
caatcacttgaacccaggaggtggaggttgcagtgagcc	1
ggcctctctctacccactagatgccagtagaaacatccc	1
cgcccggacagggccaccagagggctccttggtctagcg	1
tgcccggacagggccactagagggctccttggtctagtg	1
ccctggtctccacccactagatgccagtagcatccttca	1
tgcccagacagggccaccagagggctccttggtctagcg	1
tgcccggacagggccaccagagggctccttggtctagcg	1
tgcccggacagggccaccagagggctccttggtctagcg	1
GGCCTACCACTGACCACCAGGGGGTGCCGAGCACCCACC	1
tcggctgctcaaacctctagggggagcatgtagaggatg	1
TTGCACCCACTCACCACTAGAGGGAGGAAAACCTTCCCC	1
gcataaagctttgtcagtagagggtgctgaagggacacg	1
CTGCCCACGACAGGCAGCAGGTGGCGCCATGGCCCCGGT	1
cacccggacagggccactagagggctccttggtctagtg	1
TACCAATGTCCCACCAGCAGATGCTGCTGTTAAACATAG	1
tctctgcctctacccactagatgccagtagtgatcccga	1
GAGTGTGCTCAGGACACCAGGGGGCGCTCAGAACCACCA	1
GGTGGTACTCAGGACACCAGGGGGCGCTCATGACCAGCA	1
TTAAGGCCTCTGGCCTCTAGATGGCCCTCTATCTTTTGG	1
CTTCAGAGCCCCACCCCTAGAGGGTGCTGCTGAGCAACG	1
GGCTGAACCAGTCCCACTAGATGGCACCATCACAGGGAA	1
TTGCTCTCTGTTTCCACCAGATGGCGCATTTGTTCCTTA	1
ATACTTCGTACAGACACCAGAGGGAGTAAGAGATTACAA	1
ccccaacctctacccactagatgccagtagcacccccag	1
agccaattagaggcctctaaagggcacctgaggtgttgc	1
tgccccgacagggccactagagggctccttagtctagcg	1
tgcctggacagggccaccagagggctccttggtctagcg	1
ATTCTGAGCACAGCCACTAAGTGGCGACATTGCCCGACT	1
tcctagcctccacccactagatgccagtagcatgccacc	1
tttccgcctctacccactagatgccagcagcaccttccc	1
GAATGACGCTGCACCACCAGGGGGCAGCAGTGCCCCATT	1
CACCACAGGCCGTCCACCAGGGGGCAGGAGAGGGCCATG	1
ttccttcttcctgccacacggtgtcgctgttggagacgg	1
ACAGCACAGTAGGCCGCCAGGGGGCGCCGTGTGAGCGCC	1
CTACCCTCTTGGAGCTGCAGGGGGCAGTGTGGGTCAGTC	1
cgcccggacagggccactagagggctccttggtctagca	1
tactcccttgaagccagcagagggagacagatctgagct	1
GGGCAGGCAGTAGCCACCAGAGGGCAGCAGCGAACTAGG	1
GTGAGCAATCTGACCACCAGGGGGCAGCATGAGTCCATC	1
ATTCCGTCCAAAGCAGGAAGGGGGCAGTGGCGCTGAGAG	1
tagcacacaattgtcactaggtggcgcaaaagcctcaag	1
ttcctgcctctacccactagatgtcagtaccacctctca	1
cccgggggcggggccggccgggggcgggggcgggggcgg	1
GTTCCAACACTGACCACTAGAGAGAACCAACCCCACACT	1
tgcccggacagggccaccagagggctccttggtctagcg	1
tagcagcttttacccactagatgtcagtagcatcccacc	1
ttcctggacagggccaccagagggctccttggtctagcg	1
CGGGGCCTGTCTGCCACTAGAGGGAGCTCCCAGTGCGGC	1
tgcccggacagggccaccagagggctccttggtctagcg	1
AGTTCTCAGTGGCCCAGTAGGGGGCGTGTGTTAAACGGG	1
tccacatacacagccagcaggaggcagagctgggacaca	1
ATGCACTGAATTGCCACCAGGTGGTGCCAAACGGCAACT	1
ctctggcctccacccactagatgccagtagtgcacacat	1
AACCTGCTCTTGGCCAGCAGGTGGCAGCACTGGCTCCTT	1
CTCCCGTTTGCTGCCAGCAGGGGGCACCCGCTGCCTCCA	1
AATGCGGAACCgcgcgggagggggcggggcgcggacgcg	1
CTGCCCCACCCAGCCACCAGGGGGTGCCAGAGTCCTTTC	1
ATACCATCGATGGCCAGTAGGTGGCACAAGTTGTCCATC	1
GTGTCGGCCCTGGCCAGCAGGGGGCGTGGCCTGCGACCT	1
tgtccggacagggccaccagagggctccttgatctagcg	1
tccgctgctcaaacctctagggggagcatgcagacgggc	1
GGCCCCAGGATGGCCAGCAGGGGGCGTGGTAAACAAAGG	1
AATCAGGAGGCGGGCGGGAGGGGGCGCGGTACCGGGAGG	1
CGGAGGCAGGCAGGCAGCAGGTGGCGCCATGGGCCGGGC	1
CTTGCCCACATGGCCACCAGGGGGCAGGGCAGCCTTGTG	1
taacagcctctacccactagatgccagtagcaaccccca	1
AACCTTAACAGTGCAGCCAGGTGGCGCCCGACAGCCGGC	1
cactccagcctgggcaacagagggagactctgtctcaaa	1
AATTCACGGGCAGCCAGCAGGGGGCGCCACAGCAGCGCA	1
cggggtcacacggccagcagggggcagctccagggcaga	1
TTGCCCTTTAGAACCGGCAGAGGGCGGGGCCGGGGCGGG	1
TGCCTACCGATGGCCAGCAGGTGGCAGCACCAGGCAGGT	1
CGCCCGCGTTGCGCCGCCAGGGGGCGCCCGACACCAACG	1
CTCTGCTCTTCTGCCACCAGGTGGCGCACCTGCAGTTGG	1
GGGCATGCAATGCCCACCAGAGGGCACCAAAGGCCAGAT	1
TGGCACAAGACGGCCACCAGGGGGTCCCGAGCCGGTCTC	1
tggcgggcggcgggcggcgggAGGCGCCAACCGCCACAG	1
CACGCTCTTCCTGCCGCCAGGTGACTCACCTCCGCTAAT	1
tgtgctaccttgtccactaggtggtgctgttggattaag	1
ccgcgcggcgcggccgccaggggccgcTGCGGAGCCGCC	1
tccccggtctctaccactagatgccagtagcactcccct	1
cgcccggacagggccaccagagggctccttggtctagca	1
cgcgcggccccggccGGAAGGGGGCGTGGGCCGCCGCCG	1
GGAGGTGCTCAGGACACCAGGGGGCGCTCAGAACTGCCA	1
CCTCTCTGGGTGGCCAGCAGGGGGCGGTACTGCCCCAGG	1
GTCCCCATGCAATCCACCAGGTGTCACCAGGCAGCATAC	1
ATATCACATCTGGCCACCAGGGGGCAGGGCCACTCCATT	1
TGGAGACAAATGTCCACAAGGAGGAGGCAGCGAGCTGCA	1
ACCCCCAAGGCGGCCGGCAGGGGGCACTCACGGGCTTGG	1
TTGCCCTTTAGAACCGGCAGAGGGCGGGGCCGGGGCGGG	1
AAATCACCGAAGGCCACCAGAGGGCACTACATAGCTTCA	1
TTTCCACCCAAGGCCAGCAGAGGGAGCACGACCACCGCC	1
GGGTGTGGGGAGGCAGCCAGGGGGCAGCATCAGGCCCAG	1
cgcccggacagggccactagagggctccttggtctagcg	1
GGCGGTCCCTGCGCCGCCAGGGGGCGCCCCCCCGCTCTG	1
TGTGTCACTGCAGCCACCAGGGGGCAGCAGAGGGGAGCT	1
tagctcctcgctgccacaaggtggtgatgttgCATCACA	1
ATTCCGGGAGAGCCCGCGAGGGGGCGAGCGACCACCGCT	1
GAAAGGCGTCGGGGCTGCTGGGGGCGGCCGTCCGCCTCG	1
AACAAGCCCTGAAGCACCAGGGGGCGCTCTCCCCTATCT	1
GAGGAGGCCCTGGCCAGCAGGTGGCAGCACAGGCTGCGT	1
ggcctgggcagggccactagagggctccttggtctagcg	1
CGCCACCATCTTGCCACCCGGGAGCGCGGGGGCCGCCGG	1
TAAGTAAAAGCTTCCTGGAGGAGGCGCAAGTGAACCGCA	1
GGGCGCGGAGCTGCCCAGAGAGGGCGCCGGGGCCGCAGT	1
CGCCCAGGGACCGGCTCCAGGCGGCGGCGGGCGGGGAGC	1
gtgggaggaggggcccggagggggcggggagtcagcgcg	1
GGGAGACCTACGGCCACCTGGGCGCGCTCGGTGAGAGCC	1
CTTCCAGAATCCTCCAGCAGGGAGAGCCATCGCTGGTCC	1
Gcagcctacactgcccccagagggcttccagcctgctgt	1
cgtggggccccggccgggcgggggcgggggcgggggcgg	1
AATCTCCCCTCCACCCCTAGAGGGTGCTGTTCTCACTCT	1
AGGCTGTTTGTGTCCACCAGGGGGCAGAGAGAGGCCGGG	1
AAGCGCAGCTAGCTCAGCAGGCGGCAGCGGCGGCCTGAG	1
AGCCCTAGTCTGGGCTCCAGGGGGCGGGGGTGACTTGGC	1
AGAGTAACAGTGGCCGCTAGGTGATGCCCGACGTCTGCC	1
CTCTCTCTAGCGGCCCGCAGGAGGCGGCGGCCTCAGCAT	1
ATAACAACTTCAGCCGCCAGGCGGAGGAGAAGCTCAACT	1
