# Supplementary material for: Relationship between histone modifications and transcription factor binding is protein family specific
Source: Genome Res. 2018 Mar;28(3):321–33. doi: 10.1101/gr.220079.116 (PMC5848611; doi:10.1101/gr.220079.116)
Supplement: Supplemental Material [file supp_gr.220079.116_Supplemental_Material.zip › Supplemental_Material/CTCF/CTCF_pwm.txt]

MEME version 4

ALPHABET= ACGT

strands: + -

Background letter frequencies (from
A 0.25 C 0.25 G 0.25 T 0.25 

MOTIF CTCF
letter-probability matrix: alength= 4 w= 19 nsites= 20
0.0952902519167579 0.318729463307777 0.0832420591456736 0.502738225629792
0.182913472070099 0.15881708652793 0.453450164293538 0.205043859649123
0.308114035087719 0.0537870472008782 0.492864983534577 0.147091108671789
0.0615384615384615 0.879120879120879 0.0231023102310231 0.0396039603960396
0.00881057268722467 0.994493392070485 0 0.00219058050383352
0.814895947426068 0.0142387732749179 0.0711938663745893 0.099671412924425
0.0438116100766703 0.578313253012048 0.366228070175439 0.0120614035087719
0.117453347969265 0.475301866081229 0.0526893523600439 0.356043956043956
0.935164835164835 0.0121012101210121 0.0352035203520352 0.0198237885462555
0.00550660792951542 0 0.989047097480832 0.00328587075575027
0.36473165388828 0.00328587075575027 0.619934282584885 0.00985761226725082
0.0591456736035049 0.0131578947368421 0.552631578947368 0.374313940724479
0.013172338090011 0 0.978021978021978 0.00879120879120879
0.0616061606160616 0.0088008800880088 0.85352422907489 0.0781938325991189
0.114537444933921 0.802847754654984 0.00547645125958379 0.0733844468784228
0.407447973713034 0.0142387732749179 0.555312157721796 0.0186199342825849
0.0899122807017544 0.528508771929825 0.336992316136114 0.0406147091108672
0.128430296377607 0.353846153846154 0.0802197802197802 0.435643564356436
0.442244224422442 0.199339207048458 0.29295154185022 0.0649779735682819
