# Supplementary material for: Relationship between histone modifications and transcription factor binding is protein family specific
Source: Genome Res. 2018 Mar;28(3):321–33. doi: 10.1101/gr.220079.116 (PMC5848611; doi:10.1101/gr.220079.116)
Supplement: Supplemental Material [file supp_gr.220079.116_Supplemental_Material.zip › Supplemental_Material/CTCF/non-BS.bed]

chr10	89196032	89196051	GGACCTCTAGGGGGCAGTG	1	-
chr12	31921189	31921208	CTGACAGAAGGTGGAGCTC	1	-
chr12	57034752	57034771	AACCCAGGAGGTGGAGGTT	1	+
chr12	798912	798931	AGGCCTCTAAAGGGCACCT	1	+
chr14	78178589	78178608	CAACCACATGAGGGAGCTT	1	-
chr15	83034600	83034619	TTGCCACTAGGTGGCACTA	1	+
chr16	18931332	18931351	AACCCAGGAGGTGGAGGTT	1	+
chr18	72462499	72462518	TGGCCACAAGAAGGAAGCA	1	-
chr2	133026251	133026270	TGGCCGCTAGGTGATGCCC	1	+
chr3	189237456	189237475	TCTTCACAAGGTGGCAGGA	1	+
chr3	195380667	195380686	GGGCCACCAGAGGGCTCCT	1	+
chr3	33487909	33487928	AACCCAGGAGGTGGAGGTT	1	+
chr4	120384067	120384086	CTGCCTGAAGGTGGGAGTC	1	-
chr6	15331970	15331989	AACCCAGGAGGTGGAGGTT	1	+
chr7	107389471	107389490	TCATCACCAGGTGGAGCCT	1	-
chr9	20452379	20452398	TCTTCACAAGGTGGCAGGA	1	-
chr2	13646854	13646873	TCTTCACAAGGTGGCAGGA	1	-
chr2	153611681	153611700	GGGCCACCAGAGGGCTCCT	1	+
chr2	89412113	89412132	TGTCCTCCTGGGGGCAGTA	1	-
chr21	42807491	42807510	TCTTCACAAGGTGGCAGGA	1	+
chr4	39975403	39975422	TAACCTGAAGGAGGTGCTG	1	-
chr5	170822157	170822176	TGGGCAACAGAGGGAGACT	1	+
chr6	11223282	11223301	TACCCACTAGATGCCAGTA	1	-
chr7	66150219	66150238	AACCCAGGAGGTGGAGGTT	1	-
chr7	68676960	68676979	AAACCCCTAGGGGGAGCAT	1	-
chr8	90883156	90883175	AACCCAGGAGGTGGAGGTT	1	-
chrX	106340771	106340790	TCTTCACAAGGTGGCAGGA	1	-
chr1	120113075	120113094	TTACCAGCAGAGGGCACAC	1	+
chr1	144094864	144094883	AATGCTCTAGAGGGCAGCA	1	+
chr1	145126945	145126964	TTCCCAGAAGAGGGCAGCA	1	+
chr1	207597431	207597450	CTTCCTGGAGGAGGCGCAA	1	+
chr1	33085558	33085577	AACCCAGGAGGTGGAGGTT	1	-
chr1	43635494	43635513	CTGACAGGAGGTGGAGCTC	1	-
chr1	76374481	76374500	TCAGCACTAGATGGCACCT	1	+
chr1	79142226	79142245	TGACCACTAGGGGGCAGAC	1	-
chr10	13097111	13097130	TGCCAAGCAGGTGGTGCTG	1	+
chr10	76972195	76972214	TGGGCAACAGAGGGAGACC	1	-
chr10	82349830	82349849	GGGCCACATGGGGAAGCCC	1	+
chr11	130793371	130793390	TAGCCACCAGAGGGCAGCA	1	+
chr12	110806883	110806902	AACCCAGGAGGTGGAGGTT	1	-
chr12	133387227	133387246	GGGCCACCAGAGGGCTCCT	1	+
chr12	19910434	19910453	TTGCCACTAGATGTCCCTG	1	+
chr13	91519711	91519730	CGGCCTCTAGGTGGTGCAC	1	-
chr14	25179790	25179809	TGAACACTAGAGGGCAGTA	1	+
chr15	60861505	60861524	TCGCCAGTAGCTGGGGCTA	1	-
chr15	84723453	84723472	TGGCCTCTAGATGGCCCTC	1	-
chr16	16326289	16326308	AGGCCTCTAGAAGGCAGAG	1	+
chr16	19144471	19144490	CTGCCACGTGAGGACACAG	1	+
chr16	31870862	31870881	GGGCCACTAGAGGGCTCCT	1	+
chr16	84174894	84174913	CCAGCAGCAGGGGGACCTG	1	-
chr17	18529082	18529101	TGGCCTGCAGGTGGCGCTG	1	+
chr17	20999211	20999230	CCACCTGTAGGTGGCCTTC	1	-
chr18	77742884	77742903	CCACCAGCAGATGCTGCTG	1	-
chr19	16286925	16286944	TTTACATTAGGGGTCACTC	1	-
chr2	159704972	159704991	ACCCCACAAGGTGGCAGTT	1	+
chr2	165871724	165871743	TTGCCACTAGGTGGCGCCA	1	+
chr2	172992161	172992180	TTGTCAGTAGAGGGCACTA	1	-
chr2	217611184	217611203	CTGCCAGGAGGTGGCGCTT	1	-
chr2	60559747	60559766	TACCCACTAGATGCCAGTA	1	-
chr2	95622722	95622741	AAGCCAGCAGGGGGAGCAG	1	-
chr20	47527146	47527165	GGGCAACTAGAGGTCACTT	1	+
chr22	22990627	22990646	CAGCCACCAGGGGGTGCCA	1	+
chr3	101522201	101522220	AGGCCAGCAGAGGGAGCAC	1	+
chr3	132522848	132522867	CAGCCAGGAGAGGGCTCCT	1	+
chr3	9441710	9441729	CTGGCTGCAGGGAGCAGCA	1	+
chr4	140626392	140626411	AAGCCAGCAGAGGGAGACA	1	-
chr4	146809739	146809758	CCCCCACTAGGGGGACAGG	1	+
chr4	186226325	186226344	CTACCACTAGATGCCAGTA	1	-
chr4	190968939	190968958	TAGCCACTAGGTGGCGATC	1	+
chr4	54374908	54374927	CTGCCACTAGAGGATAGCA	1	-
chr5	172626121	172626140	AACCCAGGAGGTGGAGGTT	1	-
chr6	57690048	57690067	CAACCACAAGGTGTCTCCT	1	-
chr7	72100430	72100449	TACCCACTAGATGTCAGTA	1	-
chr8	12040310	12040329	TGGCCACTGGGAGGCGCTG	1	-
chr9	33852406	33852425	CTGTCACCAGGTGGCAGCA	1	-
chr9	86452177	86452196	TGCCCACTGGGGGGTGCTA	1	+
chr9	90449414	90449433	AAACCTCTAGGGGGAGCAT	1	+
chrX	134246311	134246330	GATCCAGTAGATGGCACTT	1	+
chrX	53402082	53402101	TTTCCAGAAGGGGGCAGTG	1	+
chr1	149683378	149683397	ATTGCGCCAGGTGACGCTG	1	-
chr11	17586384	17586403	CAGCCAGCAGGAGGCAGAG	1	+
chr11	67723324	67723343	CGGCCAGCAGAGGGCGCCA	1	-
chr12	122067856	122067875	CTGCCCCCAGAGGGCTTCC	1	+
chr12	30993865	30993884	AAACCAGCAGATGGTGACA	1	-
chr12	45567272	45567291	CAGCCACAAGAGGGCTTCA	1	+
chr13	114592581	114592600	CAGCCTCTGGGTGGGGCCA	1	-
chr13	73414163	73414182	TTGCCACCAGGTGGTGCCA	1	+
chr14	107150694	107150713	AGGACACCAGGGGGCGCTC	1	-
chr15	100337572	100337591	TGGCCACCAGGGGGCAGGG	1	-
chr15	31282421	31282440	CACCCACTAGATGCCAGTA	1	-
chr15	75387451	75387470	AACCCAGGAGGTGGAGGTT	1	+
chr16	11402865	11402884	TACCCAGGAGGGGGCAGGG	1	+
chr16	88020311	88020330	CCCCCAGCAGAGGGAAGCA	1	-
chr17	10534550	10534569	CAGGCAGCAGGTGGCGCCA	1	+
chr17	17617347	17617366	CAGCCTCTGGGTGGAGGCA	1	-
chr17	61951585	61951604	TGACCACTAGAGAGAACCA	1	+
chr17	62384412	62384431	CTGCCACCAGGTGGCGCAC	1	+
chr19	14697259	14697278	TGGGCAACAGAGGGAGACC	1	-
chr19	3302930	3302949	CAGCCACATGAGGGAGCCA	1	-
chr19	57171960	57171979	CTGCCACCAGAGGGCAGCT	1	+
chr2	78900298	78900317	CTGCCGACAGAGGGCACTG	1	+
chr20	59619766	59619785	TGTCCACCAGGGGGCAGAG	1	+
chr20	62427663	62427682	CTGCCAGCAGGGGGCACCC	1	-
chr21	11109169	11109188	GGCCCAGTAGGGGGCGTGT	1	-
chr21	30848939	30848958	TGGCCACTTGGTGGCAGCC	1	+
chr21	42783841	42783860	GCTCCACTAGGTGGCTAGA	1	+
chr4	236207	236226	TGTCCACTAGGTGGTGCTG	1	-
chr5	61519380	61519399	GCACCACTAGAGGGCAGGC	1	+
chr7	128177722	128177741	GTCCCACTAGATGGCACCA	1	-
chr7	41736208	41736227	CGGCCACAAGAGGGCGCGT	1	-
chr7	49041296	49041315	TTGTCAGTAGAGGGTGCTG	1	+
chr7	95319799	95319818	TGTCCTGTAGGTGCCACTG	1	-
chr8	111072764	111072783	AAACCTCTAGGGGGAGCAT	1	-
chr8	143451442	143451461	CTGCCACGTGAGGACACAG	1	+
chr9	108644167	108644186	CTGCCACTAGAGGGAGCTC	1	-
chrX	119284427	119284446	TTGTCACTAGGTGGCGCAA	1	-
chrX	134766431	134766450	TAGCCACTAAGTGGCAGTC	1	+
chr1	113261468	113261487	CGGCCGCCAGGGGCCGCTG	1	+
chr1	157163593	157163612	GAGCCACGAGGGGGCGCCC	1	+
chr10	30985576	30985595	TGGCCACCAGGAGGCAGCC	1	-
chr11	71291296	71291315	TCACCACTAGAGGGAGGAA	1	+
chr12	45564425	45564444	GCACCACCAGGGGGCAGCA	1	+
chr15	51573739	51573758	TGAGCAACAGGGGGCAGCA	1	+
chr17	43484438	43484457	CAGCCAGCAGGGAGCTCTG	1	-
chr19	4589792	4589811	TCCCCACCAGGGGGCCTGC	1	+
chr19	8069385	8069404	TACCCACTAGATGCCAGCA	1	-
chr2	30144512	30144531	GGGCCCGGAGGGGGCGGGG	1	+
chr2	87445079	87445098	CTCCCACTAGAGGGCGCGC	1	-
chr2	87456416	87456435	TGGCCAGTAGGTGGCACAA	1	+
chr2	90190834	90190853	ATTCCACTAGAGGGCACCA	1	+
chr22	23939948	23939967	AGGCAGCCAGGGGGCAGCA	1	+
chr22	38732219	38732238	GAGCCGGCCGGGGGCGGGG	1	+
chr3	160282138	160282157	CCACCAGCAGGTGGAGGGA	1	+
chr3	183154400	183154419	CTGCCACATGAGGACACAG	1	+
chr3	62110341	62110360	AGCTCAGCAGGCGGCAGCG	1	-
chr4	186131354	186131373	CCGGCTCCAGGCGGCGGCG	1	-
chr4	84096549	84096568	TACCCACTAGATGCCAGTA	1	-
chr5	137417892	137417911	TGACCCCTAGTGGGCACCA	1	-
chr7	128249165	128249184	TTTCCACCAGATGGCGCAT	1	+
chr7	32767752	32767771	GAGCCGGAGGATGGCGGCG	1	+
chr7	5847361	5847380	CCTCCAGCAGGGGGAGGGG	1	-
chr8	131762069	131762088	TGACCAGAAGATGGCAGCA	1	+
chr8	56972857	56972876	CAGACACCAGAGGGAGTAA	1	+
chr9	138184188	138184207	CTTCCAGCAGAGGTAGCCA	1	+
chr1	157166863	157166882	CAGCCACTAAGTGGCGACA	1	+
chr1	30183746	30183765	TGTCCACAAGGAGGAGGCA	1	-
chr1	94703194	94703213	TGGGCTCCAGGGGGCGGGG	1	-
chr10	26624179	26624198	TTGGCACTAGATGGTGCCC	1	+
chr11	121108197	121108216	AATTCAGCAGGTGGAGCTG	1	-
chr12	132678809	132678828	CTGCCACACGGTGTCGCTG	1	-
chr12	6408998	6409017	AACCCAGGAGGTGGAGGTT	1	+
chr15	72963052	72963071	AATCCACCAGGTGTCACTA	1	-
chr15	74358542	74358561	AATCCACCAGGTGTCACCA	1	+
chr17	21953902	21953921	GTGCAGCCAGGTGGCGCCC	1	+
chr19	16944613	16944632	AACCCAGGAGGTGGAGGTT	1	-
chr21	35816003	35816022	TGACCACCAGGGGGCAGCA	1	+
chr7	5569367	5569386	AGGCCGCCAGGGGGCGCCG	1	+
chr7	55790732	55790751	CAGCCAGCAGAGGGGGTGA	1	-
chr8	7281965	7281984	CCGCCACGAGGTGGCAGTA	1	-
chr9	101761318	101761337	TGACCACCAGGGGGTGCCG	1	-
chrX	130926575	130926594	CATCCTCACGATGGCAGTA	1	-
chr1	17732831	17732850	TGCCCACCAGAGGGCACCA	1	-
chr10	133977160	133977179	TGGCCAGCAGGGGGCGTGG	1	-
chr14	106466289	106466308	GAAGCACCAGGGGGCGCTC	1	-
chr14	24457999	24458018	CGGGCGGCGGGAGGCGCCA	1	+
chr15	74782322	74782341	AGGCCACCAGAGGGCACTA	1	-
chr16	86374492	86374511	TCACCACCAGGGGGCGCAG	1	+
chr17	45356093	45356112	CTGACAGAAGGTGGAGCTC	1	-
chr17	71251991	71252010	TGGCCAGCAGGTGGCAGCA	1	+
chr22	38039468	38039487	CTGCCACCAGGGGGCAACC	1	+
chr4	78288199	78288218	TGGCCAGGAGAGGGCAGCA	1	+
chr9	115875224	115875243	AGCCCGCGAGGGGGCGAGC	1	+
chr9	115875290	115875309	CGGCCAGCAGAGGGCGCGC	1	+
chrX	119219720	119219739	TTGTCACTAGGTGGCGCAA	1	+
chr1	156195385	156195404	TGTCCACCAGAGGGCAGGC	1	-
chr14	105331530	105331549	CGGCCGGGCGGGGGCGGGG	1	+
chr14	106145533	106145552	CGGCCACCAGGGGGTCCCG	1	+
chr14	74004572	74004591	CTGCCGCCAGGTGACTCAC	1	+
chr16	87726629	87726648	CAGCCTGCAGGGGGCAGAG	1	-
chr19	51831117	51831136	GAGCCGCATGGAGGCGCTG	1	-
chr3	48598571	48598590	GGAGCTGCAGGGGGCAGTG	1	-
chr4	78275102	78275121	TGGCCAGGAGAGGGCAGCA	1	+
chr6	3056431	3056450	CTGCCACAAGGTGGTGATG	1	-
chr8	126444441	126444460	TGGGCAGTAGGTGGCAGCA	1	-
chr10	30648772	30648791	TGGCCACTAGAGGGCAGGA	1	+
chr11	18268591	18268610	CAGTCAGCAGGTGGCAGGG	1	-
chr11	57113286	57113305	TGACCACTGGGTGGCAGCA	1	+
chr11	65183992	65184011	CGGCCAGCAGGGGGCAGCT	1	+
chr12	69633269	69633288	GGGCCGGCCGGGGGCGGGG	1	-
chr17	44270898	44270917	GCGCCGCCAGGGGGCGCCC	1	+
chr19	53193853	53193872	GAACCGGCAGAGGGCGGGG	1	+
chr19	53194204	53194223	TAAGCAGCAGGTGGTGACC	1	-
chr2	233311108	233311127	GCACCAGCAGGGGGCGCAG	1	+
chr7	123389242	123389261	CGGCCGGAAGGGGGCGTGG	1	-
chr14	106873542	106873561	GAACCACCAGGGGGCGCTG	1	-
chr15	75591471	75591490	AATCCACCAGGTGTCACCA	1	-
chr16	89307369	89307388	TGGCCAGCAGGGGGCGGTA	1	+
chr17	64961748	64961767	GGGCCGGCCGGGGGCGGGG	1	+
chr19	53446312	53446331	TAAGCAGCAGGTGGTGACC	1	-
chr19	946818	946837	TGGGCAACAGAGGGAGACC	1	-
chr2	169103670	169103689	CGGGCGGGAGGGGGCGCGG	1	-
chr22	21822357	21822376	CGGGCGGAAGGGGGCAGGA	1	+
chr22	25575412	25575431	CAGCCGCCAGGCGGAGGAG	1	-
chr9	140420333	140420352	GGGCCACTAGAGGGCTCCT	1	-
chr12	111751745	111751764	CAGCCACCAGGGGGCAGCA	1	-
chr19	1017610	1017629	CTTCCTGGAGGAGGCGGTG	1	-
chr3	183735323	183735342	CGGCCGCCAGGGGGCGCTG	1	-
chr8	7922941	7922960	CGGCCAGCAGAGGGCGCGA	1	+
chr9	139293678	139293697	CCTCCAGCAGGGAGAGCCA	1	-
chr10	135071453	135071472	CCACCCCTAGAGGGTGCTG	1	-
chr16	87883748	87883767	CAGCCAGCAGGGGGCGCCA	1	+
chr14	104603987	104604006	CGGCCGGCAGGGGGCACTC	1	+
chr17	38297072	38297091	GAGCCGGCCGGGGGCGGGG	1	+
chr7	153751927	153751946	CAGGCTCTAGGTGTCGCTA	1	+
chr10	105212150	105212169	CAGGCAGAGGAGGGCGGGC	1	+
chr16	30582755	30582774	CGGCCACCTGGGCGCGCTC	1	-
chr19	18414346	18414365	AAGCAGGAAGGGGGCAGTG	1	-
chr1	226309331	226309350	CGGCCACCAGAGGGCGCCC	1	-
chr19	12551490	12551509	CTGCCCAGAGAGGGCGCCG	1	+
chr12	110718875	110718894	CGCGCGGGAGGGGGCGGGG	1	+
chr12	125549951	125549970	CGGCCCGCAGGAGGCGGCG	1	+
chr12	51818952	51818971	GGGACACCAGGGGGCGCTC	1	+
chr15	65693256	65693275	CGTCCACCAGGGGGCAGGA	1	-
chr1	1185742	1185761	GGGCCACCAGAGGGCTCCT	1	-
chr22	42978008	42978027	TTGCCACCCGGGAGCGCGG	1	+
chr9	139334339	139334358	CGGCCGCCAGGGGCCGCTG	1	-
chr17	35306237	35306256	CGCGCGGGAGGGGGCGGGG	1	-
chr10	32048749	32048768	TGGGGAGCAGGTGGCGCGG	1	+
chr17	1531262	1531281	GGGGCTGCTGGGGGCGGCC	1	-
chr19	4065896	4065915	AGCCCGCCAGGGGGCGGGG	1	-
