# Supplementary material for: Relationship between histone modifications and transcription factor binding is protein family specific
Source: Genome Res. 2018 Mar;28(3):321–33. doi: 10.1101/gr.220079.116 (PMC5848611; doi:10.1101/gr.220079.116)
Supplement: Supplemental Material [file supp_gr.220079.116_Supplemental_Material.zip › Supplemental_Material/E2F4/BS.bed]

chr4	179534086	179534097	CGGCGGGAGGC	1	-
chr6	165033901	165033912	TGGCGGGAGAT	1	-
chr4	175850674	175850685	AGGCGGGAAGC	1	-
chr9	69065572	69065583	GGGCGGGGAGG	1	-
chr9	94860505	94860516	TGGCGGGAACA	1	-
chr10	23114830	23114841	TGGCGGGAAGT	1	-
chr12	124066820	124066831	AAGCGGGAAAC	1	+
chr13	99956286	99956297	TGGCGGGAAGC	1	-
chr15	44119195	44119206	TGGCGGGAAGG	1	+
chr15	96047177	96047188	TGGCGGGAAGA	1	-
chr1	158982511	158982522	AGGCGGGAAGG	1	+
chr2	177800489	177800500	TGGCGGGAAAC	1	+
chr2	230845574	230845585	TGGCGGGAAAC	1	-
chr2	38846813	38846824	TGGCGGGGAAT	1	+
chr3	160119656	160119667	CGGCGGGGGAA	1	-
chr4	124593270	124593281	TGGCGGGAAAG	1	+
chr5	100240265	100240276	CGGCGGGAGGG	1	-
chr5	158378551	158378562	TGGCGGGAAGA	1	-
chr5	158385506	158385517	GGGCGGGAAGG	1	-
chr5	43315575	43315586	TGGCGGGAAAA	1	+
chr6	100932442	100932453	TGGCGGGAACC	1	-
chr7	69493033	69493044	GAGCGGGAAAG	1	-
chr8	127079345	127079356	AGGCGGGAGTT	1	+
chr8	56433590	56433601	TGGCGCGAGCC	1	+
chr9	111848641	111848652	AGGCGGGAGTT	1	-
chr10	22904799	22904810	GGGCGGGGAAT	1	-
chr11	58347511	58347522	AGGCGGGGGGG	1	-
chr12	118745010	118745021	AGGCGGGAAGG	1	-
chr13	37574932	37574943	GGGCGGGAAGA	1	+
chr14	64971985	64971996	AGGCGGGAGAA	1	+
chr14	73061473	73061484	TGGCGGGAACA	1	+
chr14	89770650	89770661	GGGCGGGAAGG	1	+
chr16	10869187	10869198	TGGCGGGAAAG	1	-
chr17	27760677	27760688	GGGCGGGAAGT	1	-
chr17	38465368	38465379	GGGCGGGGAGA	1	+
chr19	7183115	7183126	GGGCGGGAAGG	1	-
chr1	67894980	67894991	GAGCGGGAATT	1	-
chr2	158348875	158348886	TGGCGGGAAAC	1	-
chr2	46095147	46095158	TGGCGGGAATG	1	-
chr3	135913481	135913492	CCGCGGGAGCT	1	-
chr3	142165054	142165065	GGGCGGGAAGG	1	-
chr3	151987058	151987069	AGGCGGGAGGG	1	+
chr4	113207107	113207118	GGGCGGGAGCG	1	-
chr4	25989894	25989905	GCGCGGGAGCC	1	+
chr5	159848941	159848952	CGGCGGGGAAG	1	+
chr6	27106981	27106992	TGGCGGGAAGT	1	-
chr6	32383461	32383472	TGGCGGGAAGG	1	+
chr6	73332970	73332981	GCGCGGGAGCG	1	-
chr7	43769012	43769023	CCGCGGGAGAC	1	+
chr7	54842061	54842072	AGGCGGGAAAC	1	+
chr7	5739708	5739719	GGGCGGGGAAT	1	-
chr8	101158124	101158135	GGGCGGGAGCG	1	-
chr8	28645513	28645524	TGGCGGGAAAT	1	-
chrX	129473775	129473786	AGGCGCGAAAT	1	-
chrX	64943708	64943719	TGGCGGGAAGG	1	-
chrX	80375859	80375870	TGGCGGGAAGT	1	-
chr10	31609765	31609776	CGGCGGGAGCG	1	+
chr10	53459710	53459721	TGGCGGGAAAC	1	+
chr10	5734812	5734823	TGGCGGGAGGG	1	+
chr10	64398071	64398082	TGGCGGGAAAG	1	-
chr11	109963408	109963419	GCGCGGGAACC	1	+
chr11	58912268	58912279	GGGCGGGAAAC	1	-
chr12	67664186	67664197	TGGCGGGAAAA	1	-
chr13	39612491	39612502	GGGCGGGAAAG	1	+
chr15	41954311	41954322	TGGCGGCAAGA	1	-
chr16	24516287	24516298	TGGCGGGAGAT	1	+
chr16	4635681	4635692	AGGCGGGAATT	1	+
chr17	13972473	13972484	AGGCGGGAGGA	1	-
chr17	38703768	38703779	AGGCGGCAAGG	1	-
chr17	8079702	8079713	GGGCGGGAAGG	1	-
chr19	23299760	23299771	GGGCGGGGGGC	1	+
chr1	205399808	205399819	GGGCGCGGAGG	1	-
chr1	25283719	25283730	TGGCGCGAGCC	1	-
chr1	67395937	67395948	CGGCGGGAACG	1	-
chr1	93544842	93544853	CCGCGGGAAAC	1	+
chr1	9555497	9555508	GCGCGGGAAAG	1	+
chr2	127984482	127984493	GAGCGGGAACC	1	+
chr2	203130379	203130390	TGGCGGGAACA	1	+
chr2	216866714	216866725	TGGCGGGAAAC	1	+
chr2	231068242	231068253	TGGCGGGAAGT	1	+
chr2	54785387	54785398	GCGCGGGGGAG	1	-
chr2	7571297	7571308	GCGCGGGAGGG	1	-
chr3	155589751	155589762	CAGCGGGAAAC	1	+
chr3	56950160	56950171	AGGCGGGAATC	1	+
chr3	8543571	8543582	AGGCGCGAGGG	1	-
chr4	106630096	106630107	GGGCGGGAAGG	1	+
chr4	122722534	122722545	CCGCGGGAAAA	1	-
chr4	24585254	24585265	TGGCGGGAGAG	1	-
chr4	84031728	84031739	TGGCGGGGGCG	1	-
chr5	102898318	102898329	GCGCGGGAACC	1	+
chr5	14676236	14676247	AGGCGGGAAGT	1	-
chr5	180611219	180611230	TGGCGGGGGCG	1	-
chr5	37379273	37379284	AGGCGGGAAAG	1	-
chr5	41925412	41925423	TGGCGGGAAGC	1	+
chr5	93954357	93954368	CGGCGGGAAAT	1	+
chr6	100062613	100062624	CGGCGGGGAGC	1	+
chr6	137113564	137113575	GAGCGGGAAGG	1	+
chr6	28367386	28367397	GGGCGGGAGAT	1	-
chr6	36648425	36648436	CCGCGGGAAAG	1	-
chr7	26008060	26008071	TGGCGGGAACC	1	-
chr7	48124623	48124634	TGGCGGGAAGA	1	+
chr8	54934958	54934969	TGGCGGGAACA	1	-
chr8	67976637	67976648	GAGCGGGAACA	1	-
chr9	103361036	103361047	AGGCGGGGGAG	1	+
chr9	123837136	123837147	AGGCGGGAAAC	1	+
chr9	129160964	129160975	TGGCGGGGAAT	1	+
chr9	37592618	37592629	GGGCGGGAACA	1	-
chrX	11129374	11129385	ACGCGGGAGGC	1	-
chrX	118816785	118816796	AGGCGGGAAAT	1	-
chrX	122866977	122866988	GGGCGGGAAAT	1	-
chrX	133594236	133594247	GCGCGGGAAAG	1	-
chrX	77154872	77154883	TCGCGGGAAAA	1	+
chr10	115614123	115614134	TGGCGGGAACA	1	+
chr10	14996335	14996346	TCGCGGGAAGG	1	+
chr11	58874290	58874301	GAGCGGGAAAG	1	+
chr11	67407667	67407678	TGGCGGGAAGC	1	+
chr11	74303632	74303643	CGGCGGGAAAC	1	-
chr11	77348732	77348743	CGGCGGGAAAC	1	+
chr11	85394038	85394049	GGGCGCGAGAG	1	-
chr11	95976481	95976492	AGGCGGGGGAG	1	+
chr12	108954954	108954965	CCGCGGGAAGA	1	-
chr12	108956198	108956209	GAGCGGGAAGG	1	-
chr12	109746993	109747004	GAGCGCGAGGG	1	-
chr12	62653989	62654000	GGGCGGGGACC	1	+
chr12	97300846	97300857	GGGCGGGAACT	1	-
chr12	98910309	98910320	AAGCGGGAAAA	1	-
chr13	45682984	45682995	AGGCGGGAAGC	1	-
chr13	51484132	51484143	TGGCGGGAGAA	1	-
chr14	21777160	21777171	GGGCGGGAATC	1	+
chr14	35761468	35761479	GGGCGGGAGGC	1	-
chr14	50154818	50154829	GGGCGAGAGGG	1	-
chr14	53196860	53196871	GGGCGGGAAGG	1	+
chr14	57735516	57735527	GGGCGGGAGAG	1	+
chr14	81407981	81407992	CCGCGGGAGCC	1	-
chr15	48624349	48624360	TGGCGGGAAAT	1	+
chr15	60771395	60771406	TGGCGGGAGGA	1	-
chr15	75628589	75628600	GAGCGGGAGAG	1	-
chr16	19535283	19535294	TGGCGGGGAGG	1	+
chr16	58270428	58270439	GGGCGGGAAGG	1	-
chr16	85932615	85932626	GGGCGGGAAAG	1	+
chr17	56770006	56770017	GCGCGGGAAGA	1	+
chr17	58114595	58114606	GCGCGGCAAAG	1	-
chr17	73685808	73685819	TGGCGGGGAAG	1	+
chr18	23806506	23806517	TGGCGGGGGAG	1	+
chr18	51795728	51795739	CGGCGGGAAAA	1	+
chr19	53039610	53039621	GGGCGGGAATC	1	-
chr19	53971465	53971476	GGGCGCGAGGG	1	-
chr1	117113059	117113070	GGGCGGGGACG	1	+
chr1	150540770	150540781	GGGCGGGAAGA	1	+
chr1	16173955	16173966	GCGCGGGAACC	1	+
chr1	184943169	184943180	CGGCGGGAGCG	1	+
chr1	78445276	78445287	TAGCGGGAACC	1	+
chr20	36661828	36661839	AGGCGGGAGAG	1	-
chr20	49548483	49548494	CGGCGGGAAGG	1	+
chr22	41842777	41842788	GCGCGGGAAGG	1	-
chr22	42342992	42343003	CGGCGGGGGAA	1	+
chr2	162165096	162165107	GGGCGGGAGCC	1	-
chr2	174219322	174219333	TGGCGCGAAAA	1	-
chr2	191399491	191399502	ACGCGGGAAAG	1	+
chr2	216973900	216973911	CGGCGGGAATC	1	+
chr2	231822255	231822266	CCGCGGGAGAA	1	-
chr2	231917779	231917790	CCGCGGGGAGA	1	+
chr2	242295531	242295542	GGGCGGGAGCA	1	-
chr2	24583418	24583429	GGGCGGGGAGG	1	+
chr2	26466807	26466818	CAGCGGGAAGT	1	-
chr2	65659949	65659960	AGGCGGGAGCG	1	+
chr2	86422230	86422241	TAGCGGGAGGC	1	-
chr3	182880582	182880593	GGGCGGGGAGG	1	+
chr3	49066943	49066954	CGGCGGGGGCG	1	+
chr3	72897539	72897550	TGGCGGGAACG	1	-
chr3	99536394	99536405	CAGCGGGAGAA	1	-
chr4	104119637	104119648	GCGCGGGGGAC	1	+
chr4	146860057	146860068	GAGCGCGAGAG	1	-
chr4	39368037	39368048	AGGCGGGAGGT	1	+
chr4	79696966	79696977	GCGCGGGAGCC	1	+
chr5	111496496	111496507	GAGCGCGAGGG	1	-
chr5	126903233	126903244	TGGCGGGAAGG	1	+
chr5	64064394	64064405	TGGCGGGAAGC	1	-
chr6	106958679	106958690	GCGCGCGAGCG	1	-
chr6	167370545	167370556	TGGCGGGAGGC	1	-
chr6	26045673	26045684	CGGCGGCAAAG	1	+
chr6	26204684	26204695	CGGCGGGAACT	1	+
chr6	26234201	26234212	CCGCGGGAATT	1	+
chr6	27861003	27861014	GGGCGCGAAAA	1	+
chr6	2988719	2988730	TGGCGGGGAAG	1	+
chr6	74231003	74231014	GGGCGGGAACG	1	+
chr6	88412101	88412112	AGGCGGGAAGG	1	+
chr7	96338895	96338906	CGGCGGGAAGT	1	-
chr8	120868197	120868208	CCGCGGGAAGG	1	+
chr8	81083784	81083795	TCGCGGGAGTC	1	-
chr9	128510224	128510235	GGGCGGGAGGT	1	-
chr10	121355381	121355392	GGGCGGGGGCA	1	+
chr10	58121061	58121072	CGGCGCGAAGT	1	-
chr10	96305488	96305499	GGGCGGGAGGG	1	+
chr11	32915787	32915798	TCGCGGGAAAT	1	+
chr11	33183230	33183241	AGGCGGGAAGC	1	+
chr11	47869869	47869880	CGGCGGGAAGA	1	-
chr11	62623527	62623538	CGGCGCGAAAA	1	+
chr12	102513992	102514003	CCGCGGGAGGG	1	+
chr12	105724323	105724334	GGGCGGGAGTT	1	-
chr12	125477628	125477639	TGGCGGGGAAC	1	-
chr12	132258128	132258139	AGGCGGGAGAA	1	-
chr12	4647924	4647935	GGGCGGGAGCA	1	+
chr12	46663749	46663760	AAGCGGGAAAA	1	-
chr12	72233461	72233472	GGGCGGGAAAA	1	-
chr13	25497121	25497132	CGGCGGGGGAT	1	+
chr13	25875792	25875803	TGGCGGGAACT	1	-
chr13	32889617	32889628	TGGCGCGAGCT	1	+
chr13	34392267	34392278	CCGCGCGAGCG	1	-
chr13	49875567	49875578	GGGCGGGGGCG	1	+
chr13	95248597	95248608	GGGCGGAAAGG	1	-
chr14	100952963	100952974	AGGCGGGAGTC	1	-
chr14	50065681	50065692	TGGCGGGAAGG	1	+
chr14	64970605	64970616	GGGCGGGAGGG	1	-
chr14	66974734	66974745	GAGCGGGAAGG	1	-
chr15	44117056	44117067	TGGCGGGAAAT	1	+
chr15	50979115	50979126	CGGCGCGAACC	1	-
chr15	66084917	66084928	TGGCGCGAACT	1	-
chr15	71184865	71184876	CCGCGCGAAAT	1	-
chr15	75230491	75230502	GGGCGGGAGGA	1	+
chr16	19897718	19897729	TGGCGGGAACA	1	-
chr16	75657289	75657300	GCGCGGGAATC	1	-
chr17	43463031	43463042	AGGCGGGAACA	1	-
chr17	4469061	4469072	AAGCGGGAAAC	1	+
chr17	73663453	73663464	TGGCGGGGAAG	1	+
chr18	2655903	2655914	AGGCGCGAGGA	1	-
chr18	3594190	3594201	GGGCGAGAGAG	1	-
chr18	57567121	57567132	GGGCGGGGACA	1	+
chr19	12912375	12912386	GGGCGGGAAGT	1	+
chr19	19516281	19516292	CGGCGGGGAGG	1	+
chr19	58400642	58400653	AGGCGGGAGCC	1	-
chr1	100598487	100598498	AGGCGGGGAGG	1	+
chr1	109102599	109102610	GGGCGGGGACT	1	-
chr1	193028557	193028568	GCGCGGGAGGA	1	+
chr1	23857787	23857798	CCGCGGGAGAT	1	-
chr1	40723676	40723687	GGGCGGGGACC	1	-
chr1	44679002	44679013	TCGCGGGAGAA	1	+
chr1	9714731	9714742	GGGCGGGAACT	1	-
chr20	32319987	32319998	GGGCGGGAGGG	1	+
chr20	35725318	35725329	TGGCGGGAGAG	1	+
chr20	56964209	56964220	CGGCGGGAAGC	1	-
chr22	39270264	39270275	AGGCGGGAAGT	1	+
chr2	163175331	163175342	CCGCGGGAAAC	1	+
chr2	169312834	169312845	GGGCGGGAGCA	1	+
chr2	179343249	179343260	ACGCGGGAGGG	1	-
chr2	39175012	39175023	TGGCGGGAACC	1	+
chr2	39351417	39351428	GCGCGGGGGAT	1	-
chr2	58468550	58468561	TGGCGGGAAGA	1	+
chr2	70056856	70056867	GGGCGGGGAAG	1	+
chr2	85766117	85766128	CCGCGGGAGGT	1	-
chr3	14220332	14220343	AGGCGGGAAAG	1	+
chr3	85008038	85008049	GGGCGGGGGAG	1	+
chr3	98241748	98241759	GCGCGGGGAGA	1	-
chr4	144480583	144480594	GCGCGGGAGGA	1	-
chr4	178230851	178230862	GGGCGGGGGGC	1	-
chr4	185570864	185570875	GGGCGGGGGAG	1	-
chr4	7805984	7805995	AGGCGGGAGCT	1	+
chr4	83932048	83932059	CGGCGGGAGGC	1	-
chr4	84205775	84205786	AGGCGGGGGGC	1	+
chr4	95129167	95129178	GGGCGCGAGGC	1	+
chr5	126112507	126112518	CGGCGGGAGGG	1	+
chr5	126114179	126114190	AGGCGGGAGAG	1	+
chr5	126365391	126365402	AGGCGGGAGCT	1	-
chr5	159827066	159827077	GGGCGGGAAGC	1	-
chr5	180238003	180238014	GAGCGGGAGGC	1	-
chr5	77072250	77072261	TGGCGGGAGCA	1	-
chr6	119215976	119215987	CAGCGGGAGCG	1	-
chr6	131384450	131384461	TCGCGGGAGGG	1	-
chr6	150067694	150067705	CCGCGGGAAGA	1	-
chr6	18264871	18264882	CCGCGGGAAGC	1	+
chr6	27100770	27100781	GGGCGCGAAAA	1	-
chr6	27113893	27113904	TGGCGCGAAAA	1	-
chr6	27706308	27706319	AGGCGGGAAGC	1	-
chr6	27782595	27782606	GGGCGCGAAAA	1	+
chr6	27833043	27833054	GGGCGCGAAAA	1	-
chr6	28831975	28831986	GCGCGGGAACC	1	-
chr6	30689149	30689160	GGGCGGGAGGA	1	+
chr6	31802347	31802358	GCGCGGGAAGA	1	+
chr6	32936219	32936230	GGGCGGGAGCC	1	-
chr6	8064793	8064804	TGGCGGCAAGA	1	-
chr7	142960613	142960624	GCGCGGCAGGG	1	-
chr7	23719743	23719754	GGGCGGGAGGG	1	+
chr7	30518478	30518489	GGGCGGGGGCG	1	+
chr7	5596272	5596283	GGGCGGGGGAG	1	-
chr7	86781688	86781699	GAGCGGGAGGG	1	+
chr7	89874546	89874557	GGGCGGCAGCG	1	+
chr8	101169979	101169990	AGGCGGGAGGA	1	-
chr8	27695474	27695485	GCGCGGGGAGC	1	+
chr8	56686034	56686045	CGGCGCGAGCG	1	+
chr8	67525356	67525367	CGGCGGGAGAA	1	-
chr8	99953648	99953659	GGGCGGGGACC	1	-
chr9	132648130	132648141	TGGCGGGAGCA	1	-
chr9	15510964	15510975	GCGCGGGAGCA	1	-
chr9	26892786	26892797	GGGCGGCAGGC	1	+
chr9	3526624	3526635	AGGCGGGAGCG	1	-
chr9	77567915	77567926	AGGCGGGAAGG	1	+
chrX	52950703	52950714	TCGCGGGAAAC	1	-
chrX	73071005	73071016	GAGCGGGAGAA	1	-
chr10	101491898	101491909	CAGCGGGAGCC	1	+
chr10	106098452	106098463	GCGCGGGGAGG	1	+
chr10	18949021	18949032	GGGCGGGAAAA	1	-
chr10	27444365	27444376	CCGCGGGAAGC	1	+
chr10	6130888	6130899	CCGCGGGAGGA	1	-
chr10	64028552	64028563	CGGCGGGAGCT	1	-
chr10	69523858	69523869	TGGCGGGAAAC	1	+
chr10	70091094	70091105	CGGCGGGAGAG	1	+
chr10	92631985	92631996	GCGCGGGAAAC	1	+
chr10	93683465	93683476	CGGCGCGAGCG	1	-
chr10	95256281	95256292	CGGCGGGGACG	1	-
chr10	95462442	95462453	CAGCGGGAGAA	1	+
chr10	96122890	96122901	GGGCGGGAGGG	1	+
chr11	122933205	122933216	CCGCGGGAGGG	1	+
chr11	125495717	125495728	GGGCGGGAGCG	1	+
chr11	27384772	27384783	CGGCGGGGACG	1	+
chr11	47574716	47574727	CGGCGGGGAGG	1	+
chr11	58346377	58346388	GCGCGGGGAAG	1	+
chr11	58874655	58874666	AGGCGGGAAAA	1	+
chr11	59317999	59318010	AGGCGGGAAAC	1	+
chr11	85956299	85956310	CGGCGGGAACA	1	+
chr11	89956319	89956330	CGGCGGGAGGC	1	+
chr11	93394764	93394775	CCGCGGGAATA	1	-
chr12	104697461	104697472	CCGCGGGAAGA	1	-
chr12	113376260	113376271	GGGCGGGAAAA	1	+
chr12	120972281	120972292	CGGCGGGAGAG	1	+
chr12	123011785	123011796	TGGCGGGAGAA	1	-
chr12	124086413	124086424	TGGCGGGAGGG	1	-
chr12	133707505	133707516	CCGCGCGAGGG	1	-
chr12	46123762	46123773	GGGCGGGAGAG	1	-
chr12	46765283	46765294	GCGCGCGAGGG	1	+
chr12	51664013	51664024	GGGCGGGGGCG	1	-
chr12	860513	860524	GAGCGGGAAGC	1	-
chr12	98909217	98909228	GGGCGGGAGCC	1	-
chr13	27746325	27746336	CGGCGGGGAGG	1	+
chr13	41706971	41706982	GGGCGCGAAAG	1	-
chr13	41768718	41768729	GGGCGCGAAAG	1	-
chr13	60738065	60738076	TGGCGGGAGTT	1	-
chr13	92000983	92000994	GCGCGGGAGGG	1	+
chr14	23426371	23426382	AGGCGGGAACG	1	+
chr14	55493786	55493797	GCGCGGGAAGC	1	-
chr14	77423079	77423090	CGGCGGGAACG	1	-
chr15	44069651	44069662	GGGCGGGAAAA	1	-
chr15	44955919	44955930	GAGCGGGAGCC	1	-
chr15	51369977	51369988	AGGCGCGAAAT	1	-
chr15	57998622	57998633	TGGCGGGGGGA	1	-
chr15	74833268	74833279	GGGCGGGAGAT	1	-
chr15	89010653	89010664	CCGCGGGAGCG	1	+
chr15	89164370	89164381	TGGCGGGAAAT	1	-
chr15	90437499	90437510	CGGCGGGAGCT	1	+
chr15	91473466	91473477	GCGCGGGAAAC	1	-
chr16	11038201	11038212	GGGCGGGAATT	1	-
chr16	18801687	18801698	AAGCGGGAGAG	1	+
chr16	30905642	30905653	ACGCGCGAGGC	1	+
chr16	56764056	56764067	CGGCGCGAGAA	1	+
chr16	74641170	74641181	GGGCGGGAGAG	1	+
chr17	29158993	29159004	CGGCGCGAAAA	1	+
chr17	35767310	35767321	GAGCGGGAAAT	1	-
chr17	48474837	48474848	AGGCGCGAGGC	1	-
chr17	65373346	65373357	CGGCGGGGAGG	1	-
chr18	12991207	12991218	GGGCGGGAAGA	1	-
chr18	33552655	33552666	CCGCGGGAACC	1	-
chr18	47901340	47901351	GGGCGGGAAGG	1	-
chr19	13266959	13266970	CCGCGGGAAGC	1	+
chr19	39888450	39888461	CAGCGGGAGCC	1	+
chr19	39893303	39893314	CGGCGCGAGCA	1	+
chr19	40030846	40030857	GGGCGCGAGAG	1	+
chr1	100731852	100731863	GGGCGGGAGCC	1	+
chr1	212740453	212740464	GGGCGGGAAGA	1	-
chr1	245027963	245027974	GGGCGGGGAGG	1	-
chr1	25071523	25071534	CGGCGGGAGGC	1	+
chr1	28157374	28157385	CAGCGGGAGGC	1	-
chr1	93646268	93646279	CCGCGGGAGCC	1	-
chr20	20693363	20693374	CCGCGGGAGGT	1	+
chr20	278096	278107	CGGCGGGGGAG	1	+
chr20	35918080	35918091	GCGCGGGAGGT	1	+
chr20	37063999	37064010	CGGCGCGAAAC	1	-
chr20	42295713	42295724	TGGCGGGAGAT	1	+
chr20	58508731	58508742	AGGCGGGAAGC	1	+
chr22	23484304	23484315	AAGCGGGAACA	1	+
chr22	31892507	31892518	GCGCGCGAAGC	1	+
chr2	112641784	112641795	TCGCGGGAGGT	1	+
chr2	135677217	135677228	GGGCGGCAGGA	1	-
chr2	17934652	17934663	CCGCGGGAAAC	1	-
chr2	191885079	191885090	CGGCGGGAGGG	1	+
chr2	201754029	201754040	TAGCGGGAGAG	1	-
chr2	241790672	241790683	GCGCGGGAGGC	1	+
chr2	45838356	45838367	GGGCGGGAAGG	1	-
chr2	58274304	58274315	TGGCGGGAAGT	1	+
chr2	65662948	65662959	CCGCGGGAAGG	1	-
chr2	70520597	70520608	GCGCGGGAGCC	1	+
chr2	73340207	73340218	GAGCGGGAAGG	1	+
chr2	74682179	74682190	GGGCGGAAAAG	1	+
chr3	10028587	10028598	TGGCGGGAAAG	1	+
chr3	10068116	10068127	TGGCGGGAAAG	1	+
chr3	121264812	121264823	TGGCGGGAAGA	1	-
chr3	130745438	130745449	GAGCGGGAATC	1	+
chr3	140660361	140660372	GGGCGGGAAAA	1	-
chr3	160939188	160939199	AGGCGCGAAGT	1	+
chr3	167452340	167452351	GGGCGGGAGGG	1	-
chr3	17784171	17784182	CGGCGGGAGGC	1	-
chr3	3221528	3221539	AGGCGGGAGGG	1	+
chr3	41240880	41240891	GGGCGCGAGGG	1	-
chr3	48488088	48488099	GGGCGCGGAGG	1	-
chr3	5229438	5229449	CGGCGGGGAGG	1	+
chr3	61237266	61237277	GGGCGGGAAAC	1	+
chr3	88198772	88198783	GGGCGGGGAGG	1	+
chr4	108910995	108911006	GGGCGGGGACC	1	-
chr4	122745206	122745217	GGGCGGGAGAA	1	+
chr4	130014586	130014597	CCGCGGGAGCT	1	+
chr4	146020042	146020053	TGGCGGCAAGA	1	-
chr4	147443635	147443646	GCGCGGGAAAG	1	+
chr4	154265689	154265700	CGGCGGGGGAA	1	-
chr4	156680009	156680020	GGGCGGGAAGG	1	+
chr4	24586262	24586273	AGGCGGGAACT	1	+
chr4	54243910	54243921	GGGCGCGAACC	1	-
chr4	68411249	68411260	TGGCGGGGGAG	1	-
chr4	73935614	73935625	CAGCGGGAAAC	1	-
chr4	82393005	82393016	GCGCGGGAAGA	1	+
chr5	102455969	102455980	GGGCGGGGAAG	1	+
chr5	130970826	130970837	CGGCGCGAAGT	1	-
chr5	135416445	135416456	GGGCGGGAGGA	1	-
chr5	138629203	138629214	AGGCGGGAAAT	1	-
chr5	150504205	150504216	AGGCGGGAGCC	1	-
chr5	169010742	169010753	TCGCGGGAACT	1	+
chr6	111805255	111805266	GGGCGGGAGAA	1	-
chr6	127664732	127664743	GAGCGCGAAGC	1	-
chr6	138187865	138187876	AGGCGGGAGCC	1	-
chr6	149969887	149969898	GGGCGGGAGCG	1	+
chr6	24667056	24667067	GGGCGGGAGGG	1	-
chr6	26021923	26021934	GGGCGGGAAGG	1	+
chr6	27114834	27114845	GGGCGCGAAAA	1	-
chr6	32939805	32939816	CCGCGGGAGCT	1	-
chr6	91297098	91297109	CAGCGGGAAAG	1	+
chr7	123197753	123197764	CCGCGGGAAGT	1	+
chr7	141251086	141251097	GGGCGGGAACC	1	-
chr8	110346878	110346889	AGGCGGGAGAG	1	-
chr8	117886957	117886968	CGGCGGGAGCT	1	-
chr8	38326160	38326171	GGGCGCGAGGG	1	+
chr8	41908492	41908503	GAGCGCGAAGA	1	-
chr8	42948994	42949005	AGGCGGGAGGA	1	+
chr8	56987191	56987202	TGGCGGGAAAG	1	+
chr8	86019377	86019388	AGGCGGGAAAG	1	+
chr8	8860455	8860466	CCGCGGGAACG	1	+
chr8	95961891	95961902	CGGCGGGAGCG	1	+
chr9	20622578	20622589	GCGCGGGGAGG	1	+
chr9	20623116	20623127	GGGCGGGGAGT	1	-
chrX	150565625	150565636	CGGCGCGAACG	1	+
chrX	20159433	20159444	TGGCGGGAACC	1	-
chrX	52963839	52963850	CCGCGGGAGAC	1	+
chr10	112064528	112064539	CGGCGGGAAGG	1	+
chr10	112327071	112327082	GCGCGCGAGGT	1	+
chr10	121632251	121632262	GCGCGGGAGGC	1	-
chr10	27149896	27149907	AGGCGGGAGGG	1	-
chr10	43892864	43892875	CGGCGGGAAGA	1	+
chr10	75006637	75006648	CGGCGCGAGAA	1	+
chr10	91461450	91461461	CCGCGGGAATG	1	+
chr10	93558021	93558032	CGGCGGGAGAA	1	-
chr11	108093830	108093841	CCGCGGGAGGA	1	+
chr11	118560899	118560910	CGGCGGGAAGC	1	+
chr11	14542076	14542087	TGGCGGGAAAA	1	+
chr11	31832807	31832818	GAGCGGGAAAT	1	+
chr11	57424997	57425008	GCGCGGGGGCG	1	+
chr11	75110520	75110531	GGGCGCGAGCG	1	-
chr11	82612764	82612775	ACGCGGGAGAT	1	+
chr11	85376203	85376214	GCGCGCGAAAC	1	-
chr11	9406139	9406150	AGGCGGGAGAT	1	-
chr11	96123143	96123154	CGGCGGGAGGG	1	+
chr12	104850628	104850639	GGGCGGGGGGA	1	+
chr12	110905959	110905970	CAGCGGGAAGG	1	-
chr12	29534101	29534112	ACGCGGGAGCC	1	-
chr12	31812220	31812231	GAGCGGGAACA	1	+
chr12	46122858	46122869	TGGCGGGGAGG	1	+
chr12	69080775	69080786	GAGCGGGAAGG	1	+
chr12	94853838	94853849	AGGCGGGAGCG	1	+
chr12	9800667	9800678	GGGCGGGAGGC	1	-
chr12	98987309	98987320	GGGCGGGAATA	1	+
chr13	28712289	28712300	TAGCGGGAGCG	1	-
chr13	41345222	41345233	TGGCGGGAAAG	1	+
chr13	91999999	92000010	GGGCGCGAAGT	1	-
chr14	59655183	59655194	GGGCGGGAATA	1	+
chr14	93260516	93260527	GGGCGGAAAAG	1	+
chr15	32907485	32907496	GGGCGGGGGAA	1	-
chr15	41047628	41047639	AGGCGGGAAGG	1	+
chr15	42840974	42840985	GGGCGGGAACG	1	+
chr15	42867462	42867473	GGGCGGGAGGA	1	-
chr15	44038374	44038385	GGGCGGGAAAT	1	-
chr15	49913348	49913359	GCGCGGGGACC	1	-
chr15	66649056	66649067	GGGCGAGAAGG	1	+
chr15	83736084	83736095	CCGCGGGAGGT	1	+
chr16	15744058	15744069	GGGCGGGGGCG	1	+
chr16	20817885	20817896	GGGCGGGGAGC	1	-
chr16	24550843	24550854	GCGCGCGAGGC	1	-
chr16	28833951	28833962	CCGCGGGAGTG	1	-
chr16	56642476	56642487	GCGCGGCAAGC	1	-
chr16	85004273	85004284	CCGCGGGAAGT	1	-
chr17	1733274	1733285	GGGCGGGAGCG	1	+
chr17	30677057	30677068	AGGCGCGAAGA	1	-
chr17	53499530	53499541	GCGCGGGAACG	1	+
chr17	71308376	71308387	GGGCGGGAGTG	1	-
chr17	7198197	7198208	CCGCGGGAAAT	1	+
chr17	80455259	80455270	GGGCGGGAGAC	1	+
chr18	11149714	11149725	GCGCGGGAGCC	1	-
chr18	45275617	45275628	GGGCGCGAAGC	1	-
chr18	67872822	67872833	GCGCGGGGGGT	1	+
chr19	12163781	12163792	GAGCGGGAATG	1	+
chr19	19779629	19779640	CGGCGGGAAAT	1	-
chr19	39926708	39926719	CGGCGGGAAGG	1	+
chr19	50393530	50393541	TGGCGCGAGGA	1	-
chr19	52408253	52408264	GGGCGCGAGTC	1	+
chr19	53073856	53073867	GCGCGGGGAGG	1	-
chr19	53194247	53194258	AGGCGGGAGCC	1	+
chr19	5341101	5341112	CGGCGGGAAGG	1	+
chr19	53869280	53869291	GGGCGGGAGGA	1	-
chr19	58459183	58459194	CGGCGGGAGAG	1	+
chr1	156721590	156721601	CCGCGGGAGGG	1	-
chr1	172413175	172413186	AAGCGGGAAAA	1	-
chr1	183605025	183605036	GCGCGCGAGGG	1	+
chr1	203259697	203259708	GCGCGGGAGGG	1	-
chr1	244998369	244998380	GCGCGGGGGAC	1	+
chr1	27481446	27481457	TGGCGGGAAGG	1	+
chr1	38020009	38020020	TGGCGGGAGTT	1	+
chr1	41849259	41849270	GCGCGGGAAAT	1	-
chr1	46050439	46050450	AGGCGGGAAAA	1	+
chr1	53308280	53308291	AGGCGGGAGGA	1	+
chr1	87794004	87794015	GGGCGGGAGAG	1	-
chr1	91966599	91966610	GGGCGGGAAAA	1	-
chr20	17949741	17949752	AGGCGCGAACA	1	-
chr21	37757685	37757696	GCGCGGGAAGC	1	+
chr21	44344183	44344194	AGGCGGGAAAG	1	+
chr21	45662206	45662217	CGGCGGGAAGA	1	+
chr22	32149925	32149936	GGGCGGGAAGG	1	+
chr2	10262825	10262836	GCGCGGGAGAT	1	+
chr2	131129728	131129739	CGGCGGGAAGG	1	+
chr2	153575128	153575139	TGGCGCGAAAC	1	-
chr2	170441060	170441071	AAGCGGGAAGG	1	+
chr2	211341403	211341414	ACGCGGGAGGC	1	-
chr2	239067476	239067487	GGGCGGGGGAG	1	-
chr2	26568553	26568564	CAGCGGGAGAA	1	+
chr2	68479599	68479610	CGGCGCGAGCG	1	-
chr2	70313698	70313709	CCGCGGGAGCC	1	+
chr2	71295705	71295716	GCGCGGGAGGT	1	+
chr2	75185736	75185747	GCGCGGGAAAG	1	+
chr2	99771274	99771285	GGGCGGGAACC	1	-
chr3	101293072	101293083	AGGCGGGAGAC	1	+
chr3	140660635	140660646	GGGCGGGGGAT	1	-
chr3	156392179	156392190	TCGCGGGAGCA	1	+
chr3	183354511	183354522	GGGCGGGAAGA	1	-
chr3	186649161	186649172	GGGCGAGAGAG	1	+
chr3	197237137	197237148	GCGCGGGAGTC	1	+
chr3	47020709	47020720	TGGCGGGAAGT	1	-
chr4	113558037	113558048	TCGCGGGAGAA	1	-
chr4	120987957	120987968	TGGCGGGGAAG	1	-
chr4	128802073	128802084	CGGCGGGAGAT	1	+
chr4	154354350	154354361	CAGCGGGAGGC	1	+
chr4	159644603	159644614	GCGCGGGGGAG	1	-
chr4	169931508	169931519	CGGCGGGGAGC	1	-
chr4	17812498	17812509	GAGCGGGAAGC	1	-
chr4	25235409	25235420	GGGCGGGAAGG	1	-
chr4	71859275	71859286	ACGCGGGAACC	1	+
chr4	83934098	83934109	GGGCGGGGAGG	1	-
chr5	177540503	177540514	GCGCGGCAAGC	1	-
chr5	40756176	40756187	GCGCGGGAAAA	1	+
chr5	59996050	59996061	GCGCGGGGAGG	1	+
chr5	76326175	76326186	AAGCGGGAAGA	1	-
chr6	135504325	135504336	GGGCGGGAGCC	1	+
chr6	137144000	137144011	GAGCGCGAGGA	1	-
chr6	33244892	33244903	GGGCGGCAGAC	1	+
chr6	34725137	34725148	TGGCGGGAAGG	1	-
chr6	49431113	49431124	GGGCGCGAATT	1	+
chr6	56911474	56911485	GGGCGGGAAGG	1	+
chr6	73972951	73972962	GCGCGGGAAGC	1	+
chr6	89855687	89855698	GCGCGGGAAAC	1	-
chr7	111202571	111202582	CGGCGGCAAGC	1	+
chr7	131012541	131012552	GGGCGGGGAGC	1	+
chr7	2281808	2281819	GCGCGGGGAAC	1	-
chr7	30544447	30544458	TGGCGGGAAGC	1	+
chr7	42951484	42951495	AGGCGGGGAGG	1	-
chr7	5258490	5258501	AGGCGGGAGAA	1	-
chr8	101162805	101162816	GGGCGGGGAGT	1	+
chr8	118532863	118532874	GGGCGGGAAAG	1	-
chr8	128748410	128748421	TGGCGGGAAAA	1	+
chr8	64081094	64081105	CGGCGGGAGGG	1	+
chr8	67837765	67837776	GCGCGGGAAAG	1	+
chr9	114659069	114659080	GGGCGCGAGCC	1	+
chr9	115480366	115480377	GGGCGGGAAGG	1	-
chr9	115983806	115983817	GGGCGGGAGGG	1	+
chr9	123476946	123476957	AGGCGGGAGAA	1	+
chr9	127631476	127631487	GGGCGGGAAGC	1	-
chr9	130890022	130890033	GCGCGCGAAAC	1	+
chr9	2015113	2015124	GCGCGGGGGGA	1	-
chr9	36572835	36572846	GGGCGGGGACG	1	-
chr9	37027728	37027739	GGGCGGGGGCG	1	+
chr9	80851048	80851059	GGGCGGGAGGC	1	+
chr9	95088146	95088157	AGGCGGGAGAG	1	-
chrX	24711912	24711923	CCGCGGGAAGG	1	+
chrX	47863661	47863672	GGGCGGGGAGG	1	+
chr10	102321840	102321851	GCGCGGGAAAT	1	-
chr10	75007019	75007030	GGGCGCGAAAA	1	-
chr10	7860466	7860477	CAGCGGGAGGC	1	+
chr11	111472767	111472778	TGGCGGGAAGG	1	+
chr11	113644645	113644656	GGGCGGGAAGC	1	-
chr11	13485285	13485296	TGGCGGGAACC	1	+
chr11	17099427	17099438	GAGCGGGAATT	1	+
chr11	71639468	71639479	TGGCGGGAGAA	1	-
chr11	74660350	74660361	GGGCGGGAGAA	1	+
chr11	85339592	85339603	GGGCGGGAAGT	1	-
chr11	9595083	9595094	TGGCGGGAACC	1	-
chr12	118454520	118454531	GCGCGCGAACT	1	+
chr12	12510204	12510215	CGGCGGGAGAA	1	-
chr12	133757905	133757916	GCGCGGGAGCT	1	+
chr12	22697399	22697410	GGGCGGCAGAG	1	-
chr12	31479282	31479293	GCGCGGGAAAC	1	+
chr12	6888030	6888041	GCGCGCGAGCA	1	-
chr12	69201659	69201670	GGGCGGGAAGT	1	+
chr12	77459273	77459284	TGGCGGGGACC	1	+
chr13	115000296	115000307	GCGCGGGAAAA	1	-
chr13	115079758	115079769	GCGCGGGAAGC	1	+
chr13	21750673	21750684	TGGCGGGAGGC	1	-
chr13	50656294	50656305	TGGCGGGAGGA	1	-
chr14	20811731	20811742	AGGCGGGAACA	1	-
chr14	31028259	31028270	GGGCGGGAGCA	1	+
chr14	93673587	93673598	AGGCGGGAAAA	1	-
chr14	97263736	97263747	CGGCGGGAAGT	1	+
chr15	49170474	49170485	CAGCGGGAGCC	1	+
chr15	56757440	56757451	AAGCGGGAAGT	1	+
chr15	64126247	64126258	GCGCGGGAGGT	1	+
chr15	65133983	65133994	GGGCGGGAAAT	1	-
chr15	68570117	68570128	GGGCGGGGAGG	1	-
chr15	79165910	79165921	GGGCGGGAGAA	1	+
chr15	99791501	99791512	GCGCGGGAAAA	1	-
chr16	58163614	58163625	GCGCGGGAGAA	1	+
chr16	74330590	74330601	AGGCGGGAATC	1	-
chr17	21002666	21002677	TGGCGCGAAAA	1	-
chr17	33446828	33446839	GCGCGGGAATC	1	-
chr17	33775948	33775959	TGGCGGGAGGC	1	+
chr17	36858778	36858789	GAGCGGGAGCG	1	+
chr17	40333450	40333461	GCGCGGGAAAA	1	-
chr17	4850949	4850960	TGGCGGGAAGG	1	+
chr17	56429662	56429673	TGGCGGGAGAA	1	-
chr17	57642831	57642842	TGGCGGGAAAT	1	+
chr17	57696729	57696740	GGGCGGGAGGC	1	+
chr17	58677122	58677133	TGGCGGGAAAC	1	-
chr17	74267253	74267264	CAGCGGGAGGG	1	-
chr18	658415	658426	CGGCGGGAAGA	1	+
chr19	10812137	10812148	TGGCGGGAGCA	1	+
chr19	11200144	11200155	TCGCGGGAAGC	1	+
chr19	11877964	11877975	CAGCGGGAGGC	1	+
chr19	14529078	14529089	GGGCGGGGAAA	1	-
chr19	44439740	44439751	TGGCGGGAAGC	1	-
chr19	53104872	53104883	GGGCGGGAGGA	1	-
chr19	53193405	53193416	GGGCGGGAGGA	1	+
chr1	119683086	119683097	AAGCGGGAGGA	1	+
chr1	150185922	150185933	GCGCGGGGGCG	1	-
chr1	178062667	178062678	AGGCGGGGAGG	1	-
chr1	201476358	201476369	TGGCGCGAAGC	1	+
chr1	226496770	226496781	AGGCGGGAAAA	1	+
chr1	236135149	236135160	GCGCGGGGAGC	1	-
chr1	37940238	37940249	CGGCGGGGAGG	1	+
chr1	45205459	45205470	GGGCGGGGACA	1	+
chr1	70876841	70876852	GAGCGGGAGAC	1	+
chr1	91487888	91487899	GGGCGGGAACC	1	-
chr1	9489189	9489200	GCGCGGGAGGC	1	+
chr20	25388195	25388206	GGGCGGGGACC	1	+
chr20	2633222	2633233	GGGCGGGGGCG	1	+
chr20	35807508	35807519	GCGCGGGGGAG	1	+
chr21	19191992	19192003	GGGCGGGGGCC	1	+
chr21	30446045	30446056	TGGCGGCAGGG	1	-
chr21	34144500	34144511	TGGCGGGAGGC	1	-
chr22	38903138	38903149	AGGCGGGAGGA	1	+
chr2	128848813	128848824	CCGCGGGAAAG	1	+
chr2	178128459	178128470	CCGCGGGAAAG	1	-
chr2	190649437	190649448	GGGCGGGAAGC	1	+
chr2	203736503	203736514	AGGCGGGAGAT	1	+
chr2	20550699	20550710	GCGCGGGAGCA	1	-
chr2	232527070	232527081	ACGCGGGAACG	1	+
chr2	24163225	24163236	CGGCGGGAACG	1	-
chr2	29093315	29093326	GCGCGGGAGCA	1	+
chr2	38830234	38830245	GGGCGGGAAAG	1	+
chr2	47143020	47143031	CAGCGGGAGGG	1	-
chr2	48541479	48541490	AAGCGGGAAAA	1	-
chr2	55277735	55277746	GCGCGGGAGGG	1	+
chr2	70369862	70369873	GCGCGGGAATG	1	-
chr2	71503633	71503644	GCGCGGGAAGC	1	-
chr2	9614128	9614139	CGGCGGGAAAA	1	+
chr2	96874538	96874549	GCGCGGGAGCT	1	-
chr2	9695854	9695865	GCGCGGGAGGG	1	-
chr3	119396157	119396168	TGGCGCGAAAG	1	-
chr3	121553903	121553914	ACGCGGGAAGG	1	+
chr3	122920725	122920736	GGGCGCGAGCC	1	+
chr3	123304094	123304105	AGGCGGGAATT	1	-
chr3	133380783	133380794	TGGCGCGAAAG	1	-
chr3	134205048	134205059	CGGCGGGAAGG	1	+
chr3	141206437	141206448	CCGCGCGAAGG	1	-
chr3	155571504	155571515	TGGCGGGAAGC	1	-
chr3	156806763	156806774	GGGCGGGAACA	1	+
chr3	160117475	160117486	GAGCGGGGAGG	1	+
chr3	186524240	186524251	TGGCGGGAACT	1	-
chr3	197686921	197686932	TGGCGCGAAGC	1	-
chr3	32726716	32726727	TGGCGGGAGGC	1	+
chr3	47823346	47823357	GCGCGGGAACG	1	-
chr3	9005134	9005145	GCGCGGGGAAT	1	-
chr4	103790025	103790036	GCGCGGGAACT	1	-
chr4	114683238	114683249	GAGCGGGAAGA	1	+
chr4	166248601	166248612	AGGCGGGGAAG	1	-
chr4	175205136	175205147	CGGCGCGAGAA	1	+
chr4	39640666	39640677	GGGCGGGAGCC	1	+
chr4	4543848	4543859	CGGCGGGAGGA	1	+
chr4	69215861	69215872	GGGCGGGGAGG	1	+
chr4	83822215	83822226	GGGCGGGAAGA	1	-
chr5	112312250	112312261	CGGCGGGAAGT	1	+
chr5	126366442	126366453	CGGCGGGGAAG	1	+
chr5	130500906	130500917	GCGCGGGAGAG	1	-
chr5	137090565	137090576	GGGCGGGAGAA	1	-
chr5	140998639	140998650	GGGCGGGAGCG	1	-
chr5	149737731	149737742	TGGCGGGAGAC	1	-
chr5	157170645	157170656	CCGCGGGAGGG	1	-
chr5	81147831	81147842	CGGCGGGAGGC	1	-
chr5	82373215	82373226	GGGCGAGAAGG	1	-
chr6	24775498	24775509	TCGCGGGAGCC	1	+
chr6	27775899	27775910	GGGCGCGAAAA	1	-
chr6	30688049	30688060	AGGCGGGAGAA	1	-
chr6	32806621	32806632	GCGCGCGAGAC	1	+
chr6	34855934	34855945	AAGCGGGAAAA	1	+
chr6	35995360	35995371	GGGCGCGAAGG	1	-
chr6	41473120	41473131	CGGCGGGAACT	1	+
chr6	43445390	43445401	GGGCGGGGAAG	1	+
chr6	5724252	5724263	CGGCGGGAAAG	1	+
chr6	88299838	88299849	GCGCGGGAAAT	1	+
chr6	97731058	97731069	TGGCGGGAATT	1	-
chr7	129845277	129845288	AAGCGGGAGGC	1	+
chr7	137686954	137686965	CCGCGGGAAGT	1	+
chr7	148892542	148892553	GGGCGGGGAGC	1	+
chr7	25164941	25164952	GCGCGGGAGCG	1	-
chr7	42971213	42971224	AAGCGGGAGGT	1	+
chr7	73668725	73668736	TGGCGGGAAGA	1	-
chr7	89975970	89975981	CGGCGGCAGGG	1	+
chr8	38644768	38644779	GAGCGGGAGCA	1	+
chr8	41348055	41348066	GGGCGGGGAAG	1	+
chr8	61429720	61429731	CAGCGGGAGGA	1	+
chr9	116172632	116172643	ACGCGGGAAGT	1	-
chr9	21802646	21802657	GCGCGGGAGTG	1	-
chr9	2844237	2844248	AGGCGCGAGGA	1	+
chr9	37120136	37120147	GCGCGGGAGCC	1	-
chr9	72873793	72873804	GCGCGGGAGGG	1	+
chr9	91933830	91933841	GCGCGGGAAGC	1	-
chrX	14891166	14891177	TGGCGGGAGGT	1	-
chrX	71458859	71458870	GGGCGGGAGTG	1	-
chr10	127408154	127408165	GGGCGGGAATT	1	-
chr10	15130682	15130693	ACGCGGGAGGG	1	-
chr10	5855849	5855860	CCGCGGGAGGA	1	-
chr10	69644327	69644338	TGGCGGGAGCG	1	+
chr10	76995935	76995946	AGGCGGGAAAA	1	-
chr10	88159684	88159695	TGGCGGGGACA	1	+
chr11	134093867	134093878	GCGCGGGAGCG	1	-
chr11	3876359	3876370	AGGCGCGAGGG	1	+
chr11	4116052	4116063	GCGCGGGAAGG	1	+
chr11	57508849	57508860	GAGCGGGAAGG	1	-
chr11	60809784	60809795	AGGCGGGAAGG	1	+
chr11	68039388	68039399	GCGCGGGGACG	1	+
chr11	71791512	71791523	GAGCGGGAGCG	1	-
chr11	72525451	72525462	GGGCGGGAGGA	1	+
chr11	73694562	73694573	GGGCGGGAGCA	1	+
chr11	77705932	77705943	TGGCGGGAGGA	1	+
chr11	94226989	94227000	CCGCGGGAGAG	1	+
chr12	1059085	1059096	TGGCGGGAAGT	1	-
chr12	112451017	112451028	GGGCGGGAAAA	1	-
chr12	113659044	113659055	AGGCGGGGAAC	1	+
chr12	121837550	121837561	GCGCGGGAAGG	1	-
chr12	30848816	30848827	AGGCGGGAGAA	1	+
chr12	56521815	56521826	TGGCGGGAAAA	1	-
chr12	57480463	57480474	GGGCGGGAAGA	1	+
chr12	7053824	7053835	ACGCGGGAAGG	1	+
chr12	70759766	70759777	CGGCGGGAATC	1	-
chr12	76478416	76478427	CAGCGGGAGGA	1	+
chr12	98897727	98897738	GGGCGGGGGCA	1	+
chr13	41885407	41885418	GCGCGGGAACC	1	+
chr13	49107064	49107075	GGGCGGGGAGG	1	+
chr13	52158058	52158069	CGGCGGGAGGC	1	-
chr14	39644410	39644421	AGGCGCGAAAG	1	-
chr14	45553554	45553565	GGGCGGGAGAG	1	-
chr14	57046466	57046477	GCGCGGGGAGG	1	-
chr14	90863229	90863240	CGGCGGGAGGC	1	+
chr15	101835423	101835434	TGGCGGGAGGC	1	-
chr15	49103460	49103471	TGGCGGGAAGC	1	+
chr15	52311348	52311359	GGGCGGGAGAA	1	+
chr16	11891146	11891157	CGGCGGGAGGC	1	+
chr16	81040798	81040809	CGGCGGGAACT	1	+
chr16	89927258	89927269	CGGCGGGAAGG	1	-
chr17	17942674	17942685	GGGCGGGAGCA	1	-
chr17	27181916	27181927	GGGCGGGAGGA	1	-
chr17	27949981	27949992	CGGCGGGAAAG	1	+
chr17	33416342	33416353	GGGCGGGAGCG	1	-
chr17	43394603	43394614	GAGCGGGAAGA	1	-
chr17	5342494	5342505	GCGCGGGAAGC	1	-
chr17	59940885	59940896	GGGCGGGAGGC	1	-
chr17	61926264	61926275	AGGCGGGAACG	1	+
chr17	7589376	7589387	CAGCGGGAGAA	1	+
chr17	8113931	8113942	GGGCGGGAGAT	1	-
chr18	12308935	12308946	GGGCGGGAAAT	1	+
chr18	23670876	23670887	CCGCGGGAGAA	1	+
chr18	32924492	32924503	GGGCGGGGGAG	1	+
chr18	56338405	56338416	CGGCGGGGAAG	1	-
chr18	77748808	77748819	GGGCGGGAGCG	1	-
chr19	13262752	13262763	TGGCGGGAAGG	1	+
chr19	37095799	37095810	GGGCGGGGGGT	1	-
chr19	39138213	39138224	GCGCGGGAGGG	1	+
chr19	52772818	52772829	GCGCGCGAACG	1	-
chr19	53445474	53445485	GGGCGGGAATC	1	+
chr1	113498906	113498917	TGGCGGGGAGG	1	-
chr1	115124586	115124597	TGGCGGGGAGA	1	+
chr1	154155756	154155767	AGGCGGGAAGG	1	+
chr1	155904149	155904160	CCGCGGGGAGC	1	-
chr1	156542344	156542355	CGGCGGGAGAT	1	-
chr1	225616067	225616078	GGGCGGGAGCG	1	-
chr1	24285536	24285547	ACGCGCGAAGG	1	+
chr1	38397323	38397334	CGGCGGGAAGC	1	-
chr1	51434341	51434352	GAGCGGGAAGG	1	-
chr1	52870105	52870116	TGGCGCGAAGT	1	-
chr20	34359764	34359775	GCGCGGGAAAC	1	-
chr20	35724416	35724427	GCGCGCGAAAA	1	+
chr20	47895091	47895102	GGGCGGGAAAG	1	+
chr20	5931462	5931473	GCGCGGGGACG	1	+
chr21	34914541	34914552	GGGCGGGAGGG	1	-
chr22	29663943	29663954	CGGCGGGAGGG	1	-
chr22	38577934	38577945	CGGCGGGAGGC	1	+
chr22	42095500	42095511	GCGCGGGAAAG	1	+
chr2	178129610	178129621	GGGCGGGAAGG	1	+
chr2	201828408	201828419	GGGCGGGAGAT	1	-
chr2	231192271	231192282	TGGCGGGGACA	1	+
chr2	68384666	68384677	AAGCGGGAGGG	1	-
chr2	68694732	68694743	CCGCGGGGAGC	1	+
chr2	84686712	84686723	CGGCGGGAAGG	1	+
chr3	113465103	113465114	GCGCGCGAGGG	1	-
chr3	114009839	114009850	GGGCGAGAAGG	1	-
chr3	122512640	122512651	GGGCGGGAGTC	1	-
chr3	134204483	134204494	AAGCGGGAAAG	1	+
chr3	13462689	13462700	TAGCGGGAGGT	1	+
chr3	136471393	136471404	GGGCGGGAAAC	1	+
chr3	141868345	141868356	GCGCGGGGGAA	1	-
chr3	193310764	193310775	GGGCGGGAACG	1	-
chr3	19988507	19988518	AGGCGGGGAGG	1	+
chr3	40351220	40351231	GGGCGCGAGAG	1	-
chr3	48343132	48343143	CGGCGGGAGGG	1	+
chr3	48595670	48595681	AGGCGGGAAAC	1	-
chr3	5020543	5020554	GGGCGGGGGAG	1	+
chr3	52719509	52719520	GAGCGGGAAAG	1	+
chr3	53925882	53925893	GGGCGGGGAGC	1	-
chr3	56717510	56717521	CGGCGGGGGAA	1	-
chr3	57261632	57261643	TCGCGGGAGAG	1	+
chr4	103266588	103266599	GGGCGGGAGAC	1	-
chr4	103748622	103748633	GCGCGGGGAGG	1	-
chr4	13485948	13485959	GGGCGGGGAGG	1	-
chr4	140374972	140374983	GGGCGGGAACC	1	+
chr4	40058559	40058570	CGGCGGGAAAG	1	+
chr5	108084702	108084713	CGGCGCGAAAC	1	-
chr5	137673905	137673916	TGGCGCGAACC	1	-
chr5	141704730	141704741	GGGCGGGAAAA	1	+
chr5	14664571	14664582	GAGCGGGAAAC	1	-
chr5	149829598	149829609	GGGCGGGAGTC	1	-
chr5	31531782	31531793	TGGCGGGAGAT	1	-
chr5	36152044	36152055	CCGCGGGAGCG	1	-
chr5	43120989	43121000	GGGCGCGAGCA	1	-
chr5	61601770	61601781	ACGCGGGAAGC	1	-
chr5	72144686	72144697	GGGCGGGAGCG	1	+
chr6	111135932	111135943	CGGCGGGGGGA	1	-
chr6	17706235	17706246	GGGCGGGAAAA	1	-
chr6	25993159	25993170	CCGCGGGAGTG	1	+
chr7	134896416	134896427	GGGCGGGGAGC	1	-
chr7	23514141	23514152	TGGCGCGAAAA	1	+
chr7	25019889	25019900	GGGCGGGAGGG	1	+
chr7	25991000	25991011	GGGCGGGGGCG	1	+
chr7	36429384	36429395	GGGCGGGGAGA	1	+
chr7	38217701	38217712	ACGCGGGAAGG	1	-
chr7	42971817	42971828	GGGCGGGGAAA	1	-
chr7	87505660	87505671	AGGCGCGAGAA	1	+
chr8	74884462	74884473	GCGCGGGAGAT	1	+
chr9	100746594	100746605	TGGCGGGAACC	1	-
chr9	103115284	103115295	AGGCGGGAGCG	1	+
chr9	110045356	110045367	GGGCGGCAAGG	1	-
chr9	134955325	134955336	CCGCGCGAACT	1	-
chr9	19049387	19049398	TGGCGGGGACG	1	+
chr9	32573124	32573135	GAGCGGGAGCG	1	-
chr9	34049560	34049571	GCGCGGGAAAA	1	+
chr9	91926166	91926177	GAGCGCGAAGA	1	-
chr9	99329341	99329352	AAGCGGGAGGT	1	-
chrX	53123064	53123075	AGGCGGGAAGC	1	-
chr10	121356698	121356709	CGGCGCGAGGA	1	-
chr10	43048378	43048389	CGGCGCGAGGG	1	-
chr10	97803173	97803184	AGGCGGGAGCC	1	+
chr11	208751	208762	GCGCGGGGGAG	1	-
chr11	2554164	2554175	CGGCGGGAAGG	1	+
chr11	31531248	31531259	AGGCGGGAGTT	1	+
chr12	100660822	100660833	GCGCGCGAGCT	1	-
chr12	133656996	133657007	GGGCGGGGAAA	1	+
chr12	42632088	42632099	GGGCGGGGAAG	1	+
chr12	50419306	50419317	GCGCGGGAGGA	1	-
chr12	6644276	6644287	GGGCGGGAGTA	1	-
chr12	98897316	98897327	ACGCGGGAGAC	1	+
chr13	103046824	103046835	GCGCGGGAGAG	1	-
chr13	31040254	31040265	AGGCGGGAGAG	1	+
chr13	34117055	34117066	GGGCGGGAGAA	1	-
chr13	77566071	77566082	GCGCGGGGAGG	1	+
chr13	98086090	98086101	GGGCGGGAACT	1	+
chr14	103851463	103851474	CAGCGGGAGGG	1	+
chr14	67708100	67708111	GGGCGGGGGCG	1	+
chr14	71787119	71787130	GGGCGGGAGGC	1	+
chr14	77564449	77564460	GGGCGGGGAAA	1	+
chr14	94547660	94547671	CGGCGGGAGAG	1	+
chr15	34502431	34502442	TGGCGCGAGAA	1	+
chr15	37392614	37392625	CGGCGGGAGAA	1	+
chr15	40987364	40987375	TGGCGGGAATT	1	+
chr15	44719750	44719761	TGGCGGGAGGG	1	+
chr15	65579139	65579150	GGGCGGGAAGC	1	+
chr15	74753728	74753739	GCGCGGGAATC	1	-
chr16	30064349	30064360	AGGCGGGAAGA	1	+
chr16	67281579	67281590	GGGCGGGAAAA	1	+
chr16	68027326	68027337	CGGCGGGAGGG	1	-
chr16	70323360	70323371	TGGCGGGGGAC	1	-
chr17	27054051	27054062	AGGCGGGAGGG	1	-
chr17	40169580	40169591	GGGCGGGAGGC	1	-
chr17	42219249	42219260	CGGCGGGAAAG	1	+
chr17	45726859	45726870	GCGCGGGAAGG	1	-
chr17	45728080	45728091	CAGCGGGAGGG	1	+
chr17	47269503	47269514	AAGCGGGAAGG	1	-
chr17	49231068	49231079	TCGCGGGAGTG	1	+
chr17	56085012	56085023	TGGCGGGAAAG	1	+
chr17	61819354	61819365	CGGCGGGAAAG	1	-
chr17	80407409	80407420	GAGCGGGAAAC	1	-
chr18	12883990	12884001	AGGCGGGAGGG	1	+
chr18	48556491	48556502	GAGCGGGAGGC	1	+
chr18	57026499	57026510	GGGCGGGAGAG	1	+
chr19	13030077	13030088	AGGCGGGAAAA	1	-
chr19	13075961	13075972	GGGCGGGAACT	1	+
chr19	16653389	16653400	GCGCGGGAGGG	1	+
chr19	17666759	17666770	CCGCGGGAGCG	1	+
chr19	18700382	18700393	TCGCGGGAGGT	1	+
chr19	47292093	47292104	TGGCGGGAAAC	1	-
chr19	53141290	53141301	GGGCGGGAGGA	1	+
chr19	58111345	58111356	AGGCGCGAGGA	1	+
chr19	59031273	59031284	TGGCGGGAGCT	1	-
chr19	8070639	8070650	GCGCGGGAGAG	1	+
chr1	10490495	10490506	CGGCGGGAAAA	1	+
chr1	109506050	109506061	CGGCGGCAAGC	1	-
chr1	109969132	109969143	AGGCGGGAACT	1	-
chr1	114355141	114355152	CGGCGGGGGCG	1	-
chr1	115053925	115053936	AGGCGGGAACT	1	+
chr1	151882161	151882172	CAGCGGGAGGT	1	-
chr1	160254979	160254990	GGGCGGGAGCG	1	-
chr1	170501491	170501502	TGGCGGGGAAA	1	+
chr1	225965951	225965962	GGGCGGGAAGA	1	-
chr1	229644118	229644129	CCGCGGGAGCC	1	-
chr1	23345944	23345955	CGGCGGGAGCG	1	+
chr1	24306641	24306652	AGGCGGGGAGG	1	-
chr1	26799462	26799473	GGGCGGGAAGG	1	+
chr1	26947942	26947953	AGGCGGGAATG	1	-
chr1	27191734	27191745	CGGCGGGAAAC	1	-
chr1	67896232	67896243	GCGCGCGAAGA	1	-
chr20	31350061	31350072	GGGCGGGGACG	1	-
chr20	42286181	42286192	TCGCGGGAGTC	1	-
chr21	32931449	32931460	CCGCGGGAGCC	1	+
chr21	34697466	34697477	GGGCGGGAGGT	1	+
chr22	21271735	21271746	ACGCGGGAGAA	1	-
chr22	35653789	35653800	AGGCGGGAAAG	1	+
chr22	42196669	42196680	AAGCGGGAGCA	1	-
chr2	113299758	113299769	GGGCGGGGAGC	1	+
chr2	152266368	152266379	TGGCGGGAGAA	1	-
chr2	157199293	157199304	GGGCGGGAGGG	1	+
chr2	172290700	172290711	CGGCGGGGAGC	1	-
chr2	198364616	198364627	GGGCGGGAGTA	1	-
chr2	203103363	203103374	AGGCGGGAAAT	1	+
chr2	223521245	223521256	CGGCGGGAGAG	1	+
chr2	234160123	234160134	GGGCGGGAAGG	1	-
chr2	25016343	25016354	TGGCGGGAATT	1	+
chr2	65283483	65283494	GGGCGGGAAGA	1	+
chr2	85829998	85830009	GGGCGCGGAGG	1	+
chr2	98280790	98280801	ACGCGGGAAAG	1	-
chr3	148804504	148804515	GCGCGGGAAAG	1	+
chr4	103265902	103265913	GGGCGGGAGCG	1	+
chr4	109571395	109571406	GAGCGGGAGAT	1	-
chr4	129733729	129733740	GCGCGGGAGGA	1	-
chr4	18023660	18023671	CGGCGGGAGCG	1	-
chr4	4291796	4291807	CCGCGGGGAGC	1	+
chr4	57302257	57302268	CGGCGGGAAGC	1	+
chr4	89205757	89205768	CAGCGGGAACA	1	-
chr5	102594368	102594379	AGGCGGGAAGG	1	+
chr5	134181581	134181592	CGGCGGGAGAT	1	+
chr5	134734859	134734870	GGGCGGGAAGC	1	-
chr5	37371576	37371587	ACGCGGGAAGT	1	-
chr5	54469053	54469064	GCGCGGGAATC	1	+
chr5	56469836	56469847	AGGCGGGGAAG	1	-
chr5	89705337	89705348	ACGCGGGAAAG	1	-
chr5	96143727	96143738	AGGCGGGAGCT	1	+
chr5	98109182	98109193	GGGCGGGGGAG	1	+
chr6	153323971	153323982	TGGCGGGAACT	1	+
chr6	160148884	160148895	AGGCGGGAAGG	1	-
chr6	26596225	26596236	GCGCGGGGAAA	1	+
chr6	32822013	32822024	GGGCGGGAGCA	1	+
chr6	34205997	34206008	GCGCGGGAAAG	1	-
chr6	36391151	36391162	GGGCGGGAGCG	1	-
chr6	43543848	43543859	GGGCGGGAGGC	1	+
chr6	52149554	52149565	TGGCGGGAAGA	1	-
chr6	693336	693347	TGGCGGGAAGC	1	+
chr6	71123092	71123103	AGGCGGGAGGA	1	+
chr7	100025861	100025872	TGGCGGGAAAC	1	-
chr7	102715251	102715262	GCGCGGGGAGG	1	-
chr7	128116725	128116736	GGGCGGGAAAA	1	-
chr7	23221580	23221591	AGGCGCGAGAA	1	+
chr7	26240466	26240477	TGGCGGGAAGG	1	+
chr7	32931607	32931618	AGGCGGGAGGG	1	-
chr7	44925050	44925061	CGGCGGGAGCG	1	-
chr7	45039261	45039272	CGGCGGGAGGG	1	-
chr7	55323341	55323352	GCGCGCGAGGG	1	-
chr7	56119330	56119341	AGGCGCGAAGG	1	+
chr7	7222248	7222259	GGGCGGGAGCG	1	+
chr8	135844684	135844695	GGGCGGGGACA	1	-
chr8	144631827	144631838	TGGCGGGAAGC	1	+
chr8	30891367	30891378	GCGCGGGAATA	1	+
chr8	41386575	41386586	CGGCGGGAGGC	1	-
chr8	6565693	6565704	ACGCGGGAAGG	1	-
chr9	106856572	106856583	CGGCGCGAGCA	1	-
chr9	123342340	123342351	GGGCGGGGACC	1	-
chr9	128508547	128508558	GAGCGGGAAAG	1	+
chr9	15552994	15553005	AGGCGGGAGGA	1	+
chr9	19102966	19102977	TGGCGGGAGAT	1	-
chr9	33290377	33290388	GGGCGGGAGGA	1	-
chr9	35665231	35665242	GGGCGGGAGCC	1	+
chr9	96792866	96792877	CGGCGCGAGCC	1	-
chrX	100353067	100353078	TGGCGGGAGGC	1	-
chrX	69509957	69509968	CGGCGGGAGGC	1	+
chr10	104678062	104678073	TCGCGGGAGGG	1	-
chr10	105881821	105881832	ACGCGCGAGGC	1	-
chr10	131909149	131909160	CCGCGGGAAGC	1	+
chr10	135207769	135207780	TGGCGGGAGAA	1	+
chr10	62538106	62538117	GAGCGCGAAAG	1	-
chr10	81107056	81107067	AGGCGGGAGTG	1	+
chr11	124823898	124823909	GGGCGGGGACG	1	-
chr11	19799551	19799562	AGGCGGGAGGA	1	-
chr11	47235971	47235982	AGGCGGGAGAC	1	+
chr11	63439036	63439047	GGGCGGGAAAG	1	+
chr11	66445381	66445392	TCGCGGGAGCC	1	+
chr11	68671336	68671347	CGGCGGGGAAC	1	+
chr11	72853791	72853802	GGGCGGGAGAG	1	+
chr11	8285395	8285406	CAGCGGGAGAC	1	-
chr12	107168083	107168094	GGGCGGGGAAG	1	+
chr12	21654539	21654550	TGGCGGGAAGA	1	-
chr12	49524597	49524608	GGGCGGGAAAC	1	-
chr12	54020079	54020090	AGGCGGGAGGC	1	-
chr12	54069872	54069883	CAGCGGGAAGA	1	+
chr12	57472516	57472527	TGGCGGGAGGA	1	-
chr12	68726157	68726168	AGGCGGGAAGC	1	-
chr12	69753889	69753900	AGGCGCGAAAG	1	-
chr12	95611573	95611584	AGGCGGGAGTA	1	-
chr13	25861467	25861478	AAGCGGGAACT	1	+
chr13	50367219	50367230	GGGCGGGGAAG	1	+
chr14	24610766	24610777	GCGCGGGAAGG	1	-
chr14	24664552	24664563	GCGCGGGAAGG	1	+
chr14	31676958	31676969	AGGCGGGGAAG	1	+
chr14	64320296	64320307	GGGCGGGAAAG	1	+
chr15	41576111	41576122	GCGCGCGAGCA	1	+
chr15	62352927	62352938	CGGCGGGAAAG	1	-
chr15	68521742	68521753	GGGCGGGAACC	1	-
chr15	75316009	75316020	GCGCGGGAGGG	1	+
chr15	91260577	91260588	CGGCGGGAAGT	1	+
chr16	31192217	31192228	AGGCGGGAAAA	1	-
chr16	4526296	4526307	GGGCGGGAAGC	1	-
chr16	66586477	66586488	GAGCGGGAAGC	1	+
chr16	67867810	67867821	CGGCGGGAAGG	1	-
chr17	18218415	18218426	CGGCGGGAAGG	1	-
chr17	20059329	20059340	GCGCGGGAGAG	1	+
chr17	34901265	34901276	GGGCGGGAGAG	1	+
chr17	38444104	38444115	TGGCGGGAGGT	1	+
chr17	40540966	40540977	ACGCGGGAATC	1	+
chr17	40729707	40729718	TGGCGGGAAAG	1	-
chr17	48943751	48943762	GGGCGGGGAGG	1	-
chr17	57184305	57184316	ACGCGGGAACT	1	-
chr17	63053012	63053023	GGGCGGGAGGC	1	-
chr18	12702825	12702836	CCGCGGGGAGG	1	-
chr19	10679954	10679965	AGGCGGGAAAG	1	+
chr19	12511938	12511949	CCGCGGGAACC	1	-
chr19	12917350	12917361	CGGCGGGAGCG	1	+
chr19	13076384	13076395	GCGCGGGAAAG	1	+
chr19	16222152	16222163	GCGCGGGAAAG	1	-
chr19	17186231	17186242	AGGCGGGAAAA	1	-
chr19	18527811	18527822	GGGCGGGAGCG	1	-
chr19	1876231	1876242	GGGCGCGAGAA	1	-
chr19	19729540	19729551	AGGCGCGAGCG	1	-
chr19	36103714	36103725	GCGCGGGAACT	1	+
chr19	3971090	3971101	CGGCGGCAGGG	1	-
chr19	4400668	4400679	CCGCGGGAGAG	1	+
chr19	59025332	59025343	TGGCGGGAACC	1	+
chr1	109419716	109419727	GGGCGGGAGCA	1	+
chr1	114447971	114447982	GCGCGGGAGCG	1	-
chr1	155214697	155214708	TGGCGGGAAAA	1	-
chr1	155247000	155247011	TGGCGGGAAAA	1	-
chr1	167189414	167189425	AAGCGGGAGGC	1	+
chr1	176176412	176176423	GCGCGCGAGCG	1	+
chr1	202779873	202779884	GGGCGGGGGAG	1	-
chr1	212208979	212208990	CCGCGGGAACC	1	-
chr1	21672175	21672186	GCGCGGGGAAC	1	+
chr1	229478375	229478386	GGGCGGGGAGG	1	+
chr1	27560876	27560887	GGGCGGGAAAG	1	-
chr1	28845109	28845120	AGGCGGGAGAT	1	+
chr1	32666334	32666345	GGGCGGGGGCG	1	+
chr1	40997354	40997365	CCGCGGGAAGT	1	+
chr1	46049134	46049145	CAGCGGGAGGC	1	-
chr1	46598755	46598766	GAGCGGGAGAC	1	+
chr20	44718357	44718368	AGGCGGGAAGG	1	-
chr21	33104764	33104775	CGGCGGGGGCG	1	+
chr21	40685593	40685604	CCGCGGGAGAC	1	+
chr21	40720601	40720612	CGGCGGGAAGC	1	-
chr22	31795439	31795450	CCGCGGGAGCG	1	-
chr22	39917054	39917065	CGGCGGCAGGG	1	+
chr2	128284406	128284417	GGGCGGGAACC	1	-
chr2	152266643	152266654	GGGCGGGAGAA	1	-
chr2	153574546	153574557	TAGCGGGAGGG	1	+
chr2	166810702	166810713	GCGCGGGAAAA	1	+
chr2	169746951	169746962	TGGCGGGAAGT	1	-
chr2	172778913	172778924	GGGCGGGGAAA	1	+
chr2	178077373	178077384	GGGCGCGAAGA	1	-
chr2	219575547	219575558	GGGCGGGAGGC	1	-
chr2	232572875	232572886	GGGCGGGAGAG	1	+
chr2	241500251	241500262	TGGCGGGAGAC	1	-
chr2	27603560	27603571	CGGCGGGAGCG	1	-
chr2	27994517	27994528	AGGCGGGGGGC	1	+
chr2	37194185	37194196	TGGCGGGAGAA	1	-
chr2	47168899	47168910	GCGCGCGAAAC	1	+
chr2	73612823	73612834	CGGCGGGAACG	1	-
chr2	85555178	85555189	CAGCGGGAGAC	1	-
chr3	13461788	13461799	GGGCGGGAGCG	1	-
chr3	196045195	196045206	GGGCGGGAACT	1	+
chr3	38388492	38388503	ACGCGGGAAAA	1	+
chr3	43327676	43327687	GGGCGGGAACC	1	+
chr3	93699309	93699320	TGGCGGGAGCC	1	+
chr4	15683240	15683251	TCGCGGGAGTT	1	-
chr4	170679006	170679017	TGGCGGGAAGC	1	-
chr4	177241735	177241746	GCGCGGGAGGC	1	-
chr4	184425807	184425818	AGGCGGGAGAA	1	+
chr4	2965013	2965024	GGGCGCGAAGG	1	-
chr4	39979714	39979725	TGGCGGGAAGC	1	+
chr5	61699837	61699848	CCGCGGGAGCC	1	+
chr5	68485393	68485404	TGGCGGGAAAA	1	+
chr6	36842840	36842851	AGGCGGGAACA	1	+
chr7	148581753	148581764	TGGCGGGAACC	1	+
chr7	151217213	151217224	GGGCGGGAGAG	1	+
chr7	156742447	156742458	GCGCGGGAGAG	1	+
chr7	2272524	2272535	CGGCGGCAAGC	1	-
chr7	7680071	7680082	TGGCGGGAAAC	1	+
chr7	99517061	99517072	GCGCGGGAGAG	1	+
chr8	124409071	124409082	TGGCGGGAAGC	1	-
chr8	63951337	63951348	CGGCGGGAGGC	1	-
chr9	140210761	140210772	GCGCGCGAAGG	1	-
chr9	88356999	88357010	CGGCGGGAAGA	1	-
chrX	15873043	15873054	GCGCGGGAAGC	1	+
chr10	104221162	104221173	TGGCGGGAGCC	1	-
chr11	113185070	113185081	GCGCGGGGAGA	1	-
chr11	13690008	13690019	GGGCGGGAGCG	1	-
chr11	47236407	47236418	GGGCGGGAACT	1	-
chr11	47664163	47664174	GGGCGGGGACT	1	-
chr11	62369456	62369467	GGGCGGGAGAG	1	+
chr11	65479373	65479384	CGGCGGGAGGT	1	-
chr12	104324142	104324153	CCGCGGGAAGT	1	+
chr12	120315092	120315103	CGGCGGGAGGC	1	-
chr12	12878563	12878574	CCGCGGGAGAT	1	-
chr12	133287445	133287456	GCGCGGGAGCA	1	+
chr12	48591901	48591912	CAGCGGGAGAT	1	-
chr12	53718757	53718768	GGGCGGGAACC	1	+
chr12	56498151	56498162	CGGCGGGAAGG	1	-
chr12	6643213	6643224	AGGCGGGAAAG	1	-
chr12	7047170	7047181	GAGCGGGAACG	1	+
chr13	48575501	48575512	TGGCGCGAGGC	1	-
chr13	48611868	48611879	GCGCGGGAGGA	1	-
chr14	36295253	36295264	TGGCGGGAAAT	1	+
chr14	53019419	53019430	GGGCGGGAGAA	1	+
chr14	53019539	53019550	CGGCGCGAGCC	1	+
chr15	22833405	22833416	GCGCGGGAGCG	1	+
chr16	2653473	2653484	TGGCGGGGAAT	1	+
chr16	67876043	67876054	GGGCGAGAGAG	1	-
chr16	78133347	78133358	CGGCGGGGAGG	1	+
chr17	37558932	37558943	TGGCGGGAGAA	1	+
chr17	4167194	4167205	GCGCGGGAAGA	1	-
chr17	60501169	60501180	GGGCGGGAAAA	1	-
chr17	61851038	61851049	GGGCGGGAGAG	1	-
chr17	70117971	70117982	CGGCGGGGGCG	1	+
chr17	73781260	73781271	GGGCGGGAAAC	1	+
chr17	7487083	7487094	CCGCGGGAAAA	1	+
chr17	8191789	8191800	TGGCGGGAGCA	1	+
chr18	48724332	48724343	GGGCGGGAAAA	1	+
chr18	71815621	71815632	GCGCGGGAAGG	1	+
chr19	12845392	12845403	TGGCGGGAGCC	1	-
chr19	14016888	14016899	GCGCGGGAAAG	1	-
chr19	18530828	18530839	GGGCGCGAGAT	1	+
chr19	45943281	45943292	GCGCGGGGGGA	1	+
chr19	49999515	49999526	GGGCGGGAAGT	1	-
chr19	57901420	57901431	GGGCGGGAGCG	1	-
chr1	154934079	154934090	CGGCGGGGGAT	1	+
chr1	179051077	179051088	AGGCGGGAACC	1	-
chr1	182808826	182808837	CAGCGGGAAAC	1	-
chr1	202927548	202927559	GGGCGGGAGGT	1	-
chr1	26185935	26185946	TGGCGCGAGAT	1	-
chr1	26947060	26947071	CCGCGGGAGGG	1	-
chr1	29063214	29063225	GGGCGGGGAGG	1	+
chr1	32479134	32479145	GGGCGGGAGAC	1	-
chr1	36930076	36930087	CAGCGGGAACC	1	-
chr1	47779808	47779819	TCGCGGGAACT	1	+
chr1	52195276	52195287	CGGCGGGAGGG	1	-
chr20	2451408	2451419	CGGCGGGAAAT	1	-
chr20	30795405	30795416	CGGCGGGGAGA	1	-
chr20	61569383	61569394	GAGCGCGAGAG	1	-
chr21	34960986	34960997	GCGCGGGAAGT	1	-
chr22	36903220	36903231	GCGCGGGAGAG	1	+
chr22	42229085	42229096	GGGCGGGGGAA	1	+
chr22	42466952	42466963	GGGCGGGAGCC	1	-
chr22	44208323	44208334	GAGCGGGAACC	1	+
chr2	118944087	118944098	GGGCGGGAAAC	1	-
chr2	159313415	159313426	GGGCGGGAGGG	1	+
chr2	176033151	176033162	GGGCGGGAAGC	1	+
chr2	215674029	215674040	GCGCGGGAACG	1	+
chr2	219260954	219260965	GGGCGGGGAGC	1	+
chr2	219575951	219575962	AGGCGCGAAGT	1	-
chr2	225450394	225450405	GGGCGGGAGGA	1	+
chr2	234763186	234763197	GCGCGCGAGGC	1	-
chr2	43037555	43037566	CGGCGCGAAGT	1	+
chr2	69664163	69664174	GGGCGGGAGAG	1	+
chr2	7005891	7005902	CGGCGGGAAAC	1	+
chr3	10289952	10289963	CAGCGGGAAGT	1	-
chr3	15140728	15140739	GGGCGCGAAAA	1	+
chr3	16306653	16306664	GGGCGGCAGCG	1	+
chr3	31573727	31573738	GGGCGGGAACT	1	-
chr3	53289073	53289084	GGGCGGGAGGA	1	-
chr4	124281	124292	AGGCGGGAGAC	1	+
chr4	159593017	159593028	GGGCGCGAGTG	1	-
chr4	37688145	37688156	GGGCGGGGAGT	1	-
chr4	53728314	53728325	GCGCGGGGAGA	1	-
chr5	140019010	140019021	GGGCGGGAACA	1	-
chr5	175965111	175965122	AGGCGGGGAAC	1	+
chr5	179246141	179246152	CGGCGGGAGGA	1	+
chr5	612594	612605	TGGCGGGGGGG	1	+
chr5	61708505	61708516	CGGCGGGAAGG	1	-
chr5	79950066	79950077	GCGCGGGAGGC	1	-
chr6	10404516	10404527	TCGCGGGAAAG	1	+
chr6	126277792	126277803	GCGCGGGAGCG	1	-
chr6	160210688	160210699	CGGCGGGAAGG	1	+
chr6	166796592	166796603	GGGCGGGAAGG	1	-
chr6	21593957	21593968	AGGCGCGAGGC	1	+
chr6	30525007	30525018	TGGCGGGAGCC	1	+
chr6	30539199	30539210	CGGCGGGGAAC	1	-
chr6	90539485	90539496	AGGCGGGAACT	1	+
chr7	10980102	10980113	CCGCGGGAGAG	1	-
chr7	134001789	134001800	AAGCGGGAACG	1	-
chr7	148823477	148823488	GGGCGGGAGGA	1	+
chr7	158497433	158497444	GCGCGGGAAAC	1	-
chr7	21985789	21985800	GCGCGGGAGAA	1	+
chr7	7680497	7680508	TCGCGGGAAGA	1	-
chr8	48872698	48872709	GCGCGGGAGCG	1	-
chr9	131266915	131266926	GGGCGGGAACG	1	+
chr9	4792861	4792872	GGGCGGGGAGG	1	+
chr9	86595697	86595708	GGGCGGGAAGA	1	+
chr9	99180664	99180675	ACGCGGGAAAA	1	-
chrX	153238295	153238306	TGGCGCGAAAA	1	-
chr10	105110852	105110863	CGGCGGGAGAG	1	+
chr10	12110697	12110708	TGGCGGGAGAC	1	+
chr10	99052584	99052595	GGGCGGGGAAG	1	+
chr11	125462550	125462561	CGGCGGGAGCA	1	+
chr11	125757382	125757393	CGGCGGGAGCA	1	-
chr11	17297826	17297837	TGGCGGGAATC	1	-
chr11	57103306	57103317	ACGCGGGAAAA	1	-
chr11	62341619	62341630	GGGCGGGGAAG	1	+
chr11	6255899	6255910	GCGCGGGGGCG	1	-
chr11	65625790	65625801	CGGCGGGAAGA	1	-
chr11	68934261	68934272	TGGCGGCAGGG	1	+
chr11	77850779	77850790	GGGCGGGAGGT	1	-
chr11	82867772	82867783	AGGCGGGAGGA	1	+
chr11	95523095	95523106	GCGCGCGAAAT	1	+
chr12	14956405	14956416	GGGCGCGAGGT	1	-
chr12	2999906	2999917	GGGCGGGAGGC	1	-
chr12	53661957	53661968	CCGCGGGAGCG	1	+
chr13	114145473	114145484	AGGCGGGAGAC	1	+
chr13	96705637	96705648	CAGCGGGAAGA	1	-
chr14	103800346	103800357	AGGCGGGGGGA	1	+
chr14	54863539	54863550	GCGCGGGAGGC	1	-
chr14	64854805	64854816	CGGCGGGAAAC	1	-
chr14	65453534	65453545	AGGCGGGAGGA	1	+
chr15	42264651	42264662	GGGCGCGAACG	1	-
chr15	56285929	56285940	CGGCGGGAAAA	1	+
chr15	75746295	75746306	GGGCGGGAGGG	1	+
chr15	90118692	90118703	GCGCGGGAGCC	1	+
chr16	1429762	1429773	GCGCGGGGGGC	1	-
chr16	20912243	20912254	GCGCGGGAGAC	1	+
chr16	25123125	25123136	CGGCGCGAGCC	1	-
chr16	28835395	28835406	GGGCGGGGGGA	1	+
chr16	2961816	2961827	GGGCGGGGACG	1	-
chr16	31119688	31119699	GGGCGGCAGCG	1	-
chr16	70285906	70285917	CGGCGGGAGGC	1	+
chr16	74701082	74701093	TGGCGGGAGAA	1	+
chr16	75551331	75551342	GGGCGGGAACA	1	-
chr16	791178	791189	GCGCGGGAGGT	1	-
chr17	29058474	29058485	TCGCGGGAAAA	1	-
chr17	30771267	30771278	GGGCGGGGACC	1	+
chr17	3866880	3866891	AGGCGGGAGAC	1	-
chr17	42201398	42201409	CCGCGGGAGGG	1	-
chr17	48450620	48450631	TGGCGGGAGAA	1	+
chr17	4852042	4852053	TGGCGGGAGAG	1	+
chr17	66016135	66016146	GGGCGGGAGCG	1	-
chr17	685495	685506	CGGCGGGAATC	1	-
chr17	74733524	74733535	GCGCGGCAGGG	1	-
chr18	51884227	51884238	GGGCGCGAGCG	1	-
chr19	12551763	12551774	CAGCGGGAGCT	1	-
chr19	36705449	36705460	AGGCGGGAGCT	1	-
chr19	37862147	37862158	GGGCGGGAGCG	1	+
chr19	44079801	44079812	GAGCGGGAAGA	1	+
chr19	48707297	48707308	TGGCGGGAGAG	1	+
chr19	48836281	48836292	GGGCGGGGAAG	1	+
chr1	10092904	10092915	AGGCGGGGAGA	1	+
chr1	151226988	151226999	CAGCGGGAAAC	1	+
chr1	211432425	211432436	GGGCGGGAGAT	1	-
chr1	228291173	228291184	GCGCGGGAACG	1	+
chr1	236958428	236958439	CCGCGGGAAAC	1	+
chr1	25756777	25756788	TCGCGGGAAGC	1	+
chr1	28241073	28241084	TCGCGGGAAGG	1	-
chr1	42928675	42928686	TGGCGGGAAGT	1	+
chr1	45805613	45805624	CGGCGGGAACG	1	-
chr1	90460569	90460580	GGGCGGGAAGC	1	-
chr20	30697578	30697589	GAGCGGGAGCT	1	+
chr20	5099987	5099998	TGGCGGGAAAA	1	-
chr20	5100785	5100796	AGGCGGGGAGA	1	-
chr21	45627655	45627666	GGGCGGGGGGT	1	+
chr22	19466575	19466586	GGGCGGGGGCT	1	-
chr22	31743484	31743495	GGGCGGGAAGT	1	+
chr22	35796127	35796138	TCGCGGGAAAA	1	-
chr22	38966251	38966262	GGGCGGGGAGG	1	+
chr22	38966714	38966725	GGGCGGGGGGA	1	-
chr22	39548688	39548699	GGGCGGGAGCG	1	+
chr2	135675766	135675777	TGGCGGGGAAA	1	-
chr2	136288120	136288131	TGGCGGGAGTT	1	-
chr2	219433047	219433058	TGGCGGGAACT	1	+
chr2	219524271	219524282	GGGCGGGAAAA	1	-
chr2	220083840	220083851	GGGCGGGAAAT	1	+
chr2	44223020	44223031	GAGCGGGAGGC	1	+
chr2	48010285	48010296	TGGCGGGAAAT	1	-
chr2	73964382	73964393	GAGCGGGAGGG	1	-
chr2	97001609	97001620	CGGCGGGAAGG	1	+
chr3	128902890	128902901	CGGCGGGAAAA	1	-
chr3	13036440	13036451	GGGCGGGAGCG	1	+
chr3	134514356	134514367	GAGCGCGAAAG	1	+
chr3	186545305	186545316	CGGCGGGAGCT	1	-
chr3	38537876	38537887	AGGCGGGAAGC	1	-
chr4	2420563	2420574	TGGCGGGGAGG	1	+
chr5	122759147	122759158	GGGCGGGAGGC	1	-
chr5	148725190	148725201	AGGCGGGGAGT	1	+
chr5	36242454	36242465	TGGCGGGAAGG	1	+
chr6	159290526	159290537	TGGCGGGAACA	1	-
chr6	2765681	2765692	ACGCGGGAGCT	1	+
chr6	30294113	30294124	CCGCGGGGAGA	1	+
chr6	31707585	31707596	GGGCGGGAAGT	1	+
chr6	32164378	32164389	GCGCGGGAGGG	1	+
chr6	32862620	32862631	CGGCGGGAGGC	1	-
chr6	33267067	33267078	CCGCGGGAAGC	1	+
chr6	37137599	37137610	TGGCGGGAAGG	1	-
chr6	38670937	38670948	GGGCGGGAGAC	1	+
chr6	57181821	57181832	GGGCGGCAAGC	1	-
chr6	57182434	57182445	TGGCGGGAGAG	1	-
chr6	80816260	80816271	GGGCGGGGAAG	1	-
chr6	86353031	86353042	GCGCGGGAGAG	1	-
chr7	100289512	100289523	GCGCGGGAAAG	1	+
chr7	108166770	108166781	AGGCGGGAAGC	1	+
chr7	130081079	130081090	GGGCGGGAAGA	1	+
chr7	152373196	152373207	TGGCGGGAAAG	1	-
chr7	65670313	65670324	CCGCGGGAGAC	1	+
chr8	141522448	141522459	GGGCGGGAGGG	1	-
chr8	37962889	37962900	GCGCGGGAGGC	1	+
chr8	38854345	38854356	CGGCGCGAGAA	1	-
chr8	41435744	41435755	GGGCGGGAGGG	1	+
chr9	100395882	100395893	AGGCGGGAGAA	1	+
chr9	123638648	123638659	CAGCGGGAGAG	1	-
chr9	140317721	140317732	GGGCGGGGGCC	1	+
chr9	34637790	34637801	TGGCGGGGGAG	1	-
chr9	35079941	35079952	GGGCGGGAGCG	1	+
chr9	35732043	35732054	GGGCGGGGGCC	1	-
chr9	36190762	36190773	GGGCGGGAGGT	1	-
chr9	37485892	37485903	GGGCGGGGACA	1	+
chr9	79792314	79792325	CGGCGCGAAAA	1	+
chr9	86595273	86595284	TGGCGGGAGGC	1	-
chr9	88556006	88556017	GAGCGCGAAGT	1	+
chr9	98079930	98079941	CCGCGGGAAAA	1	-
chrX	118987089	118987100	GGGCGGGAAGT	1	-
chrX	15693486	15693497	TGGCGCGAAAA	1	+
chrX	41193099	41193110	AAGCGGGAGAC	1	+
chrX	48380088	48380099	GCGCGGGGGCG	1	+
chr10	103578248	103578259	AGGCGGGGGAG	1	-
chr10	14920906	14920917	AGGCGCGAGGA	1	+
chr10	43904860	43904871	CGGCGGGAAAG	1	+
chr11	19262811	19262822	GCGCGGGAGCT	1	+
chr11	62414251	62414262	GGGCGGGAACG	1	+
chr11	71823815	71823826	GGGCGGGAGCG	1	-
chr11	73881893	73881904	TGGCGGGAGGA	1	-
chr11	75863347	75863358	TGGCGGGAACG	1	-
chr12	116714775	116714786	CGGCGGGAGGA	1	+
chr12	117257303	117257314	GCGCGGGGACA	1	+
chr12	122277747	122277758	TGGCGGGAAAG	1	+
chr12	123717629	123717640	CAGCGGGAGCG	1	-
chr12	132434534	132434545	GGGCGGGAGGA	1	-
chr12	133264008	133264019	GGGCGGGGGAG	1	-
chr12	14518662	14518673	GCGCGCGAAAA	1	+
chr12	31227041	31227052	GAGCGGGAAAA	1	+
chr12	56842995	56843006	TGGCGGGAAAA	1	+
chr12	67663100	67663111	GGGCGGGGGCG	1	-
chr12	90103148	90103159	CCGCGGGGAGC	1	+
chr14	105560325	105560336	GGGCGGGGAAG	1	+
chr15	64673676	64673687	GCGCGGGAAAG	1	-
chr15	69706645	69706656	AGGCGGGAGCT	1	+
chr15	75744155	75744166	GGGCGGGAAAA	1	-
chr15	89877968	89877979	CCGCGCGAAGG	1	-
chr16	15149898	15149909	GGGCGGGGGCG	1	-
chr16	19729491	19729502	AGGCGGGGAAA	1	-
chr16	2570246	2570257	GGGCGGGGGCG	1	+
chr16	28565546	28565557	GGGCGGGAGGG	1	+
chr16	30662794	30662805	GGGCGCGAAAG	1	-
chr16	4322901	4322912	GGGCGGGAGGG	1	+
chr16	58664192	58664203	GCGCGGGAACT	1	+
chr16	68002660	68002671	TGGCGGGAAGA	1	+
chr16	68344988	68344999	CCGCGGGAAAC	1	-
chr16	69166439	69166450	CGGCGGGAGGT	1	-
chr16	75466939	75466950	GCGCGGGAACC	1	-
chr16	85722582	85722593	TGGCGGGAAAA	1	-
chr16	88870171	88870182	TGGCGGGAACC	1	+
chr17	16557119	16557130	GGGCGGGAACG	1	+
chr17	17380220	17380231	CGGCGGGAAAA	1	-
chr17	37026367	37026378	TGGCGGGAGGC	1	-
chr17	45727140	45727151	GGGCGCGAGAC	1	+
chr17	46048295	46048306	GGGCGGGAGAA	1	-
chr17	73285558	73285569	TGGCGGGGAGC	1	-
chr17	7737477	7737488	GAGCGCGAGGA	1	+
chr17	8286475	8286486	AAGCGGGAGCG	1	-
chr18	33647564	33647575	CAGCGGGAGGG	1	-
chr18	77284150	77284161	TGGCGGGAAGG	1	+
chr19	10216931	10216942	GAGCGGGGAGG	1	-
chr19	10305622	10305633	CCGCGCGAAAA	1	-
chr19	45595984	45595995	AGGCGGGAAGA	1	-
chr19	49403378	49403389	AGGCGGGAAAT	1	+
chr19	5622828	5622839	GGGCGGGAGGA	1	-
chr19	9879310	9879321	TAGCGGGAGGC	1	-
chr1	112298453	112298464	TCGCGGGAAAA	1	+
chr1	118148446	118148457	CGGCGGGAAGG	1	-
chr1	1446543	1446554	TGGCGGGAAAA	1	+
chr1	155278590	155278601	CCGCGGGAGGG	1	-
chr1	16563605	16563616	CGGCGGGAGTG	1	-
chr1	172501920	172501931	GCGCGCGAGGG	1	+
chr1	19578163	19578174	GCGCGGGAGAA	1	+
chr1	201798224	201798235	GGGCGGGAGCG	1	-
chr1	244815996	244816007	GGGCGGCAAGG	1	+
chr1	247095310	247095321	CGGCGGGAGAT	1	+
chr1	33116849	33116860	GGGCGGGGAGG	1	-
chr1	35658896	35658907	AGGCGGGAGGC	1	+
chr1	45196196	45196207	AAGCGGGAAGC	1	+
chr20	25604596	25604607	TGGCGCGAACC	1	+
chr20	61273694	61273705	AGGCGGGAACG	1	-
chr21	30365279	30365290	AGGCGGGAGCG	1	-
chr22	19467419	19467430	TGGCGGGAGTC	1	+
chr22	29137860	29137871	CGGCGGCAGGG	1	-
chr22	42486861	42486872	GGGCGGGAGGA	1	+
chr2	203499678	203499689	GGGCGGGGGCA	1	+
chr2	219433327	219433338	CGGCGGGAAAA	1	-
chr2	47630130	47630141	GCGCGGGAAGC	1	+
chr2	96811125	96811136	ACGCGGGAAAG	1	-
chr2	96931767	96931778	GGGCGGGGAGC	1	-
chr3	128598372	128598383	GGGCGGGAAGG	1	-
chr3	160167764	160167775	TGGCGGGAGTC	1	+
chr3	48481406	48481417	GCGCGGGAAGA	1	-
chr4	100871435	100871446	AGGCGGGAGAC	1	-
chr4	129733258	129733269	GGGCGGGAGGA	1	+
chr5	81047116	81047127	AGGCGGGAGGG	1	-
chr6	108582285	108582296	GCGCGGGGAGG	1	-
chr6	143268235	143268246	CGGCGCGAAGA	1	+
chr6	30685322	30685333	GCGCGGGAAGT	1	-
chr6	35227495	35227506	TCGCGCGAGGC	1	+
chr6	35420130	35420141	GCGCGGGAACG	1	+
chr6	44191311	44191322	CGGCGGGAGAG	1	+
chr7	112090519	112090530	GCGCGGGAGCT	1	-
chr7	132767063	132767074	GCGCGGGGAGA	1	-
chr7	139045261	139045272	TGGCGGGAACT	1	+
chr7	150777987	150777998	CCGCGGGAAGT	1	+
chr7	55433582	55433593	TGGCGGGAGGA	1	-
chr7	6120991	6121002	CCGCGGGGAGG	1	+
chr8	38034356	38034367	GGGCGGGAAGC	1	+
chr8	48873480	48873491	CGGCGGGAACT	1	+
chr9	36766057	36766068	GGGCGGGAGGA	1	+
chr9	77643280	77643291	TGGCGGGGGCG	1	-
chr10	103911809	103911820	GCGCGGGAAAC	1	+
chr10	105992444	105992455	GAGCGGGAGGA	1	+
chr10	124913634	124913645	AGGCGGGAGAG	1	+
chr10	14880294	14880305	TGGCGGGAACG	1	+
chr10	71168447	71168458	TCGCGCGAAGG	1	+
chr10	99496775	99496786	GCGCGGGAAAG	1	+
chr11	118955543	118955554	GGGCGGGAATT	1	-
chr11	124609830	124609841	GCGCGGGAGAC	1	+
chr11	47448050	47448061	GGGCGGGAACG	1	-
chr11	59435968	59435979	GGGCGGGAAAC	1	+
chr11	62649148	62649159	CCGCGGGGAAG	1	-
chr11	65686727	65686738	GGGCGGGAGCG	1	+
chr11	76092132	76092143	GGGCGGGAGGT	1	-
chr12	56551832	56551843	GGGCGGGAAAA	1	+
chr12	56618126	56618137	ACGCGGGAGTG	1	-
chr13	111368111	111368122	CAGCGGGAGAC	1	-
chr13	114894374	114894385	GGGCGGGAAAG	1	-
chr14	24641271	24641282	CCGCGGGAAGC	1	-
chr16	19566791	19566802	CGGCGGGAGTT	1	+
chr16	22386111	22386122	AGGCGGGGAAA	1	+
chr16	28891364	28891375	TGGCGGGAAAG	1	+
chr16	3019275	3019286	CGGCGGGAACT	1	+
chr16	30662168	30662179	GGGCGGGAGTG	1	+
chr17	41561113	41561124	GGGCGGGAGCG	1	+
chr17	47866404	47866415	GGGCGGGAATA	1	-
chr17	73008736	73008747	CCGCGGGGAGG	1	+
chr17	73937124	73937135	CCGCGGGAGGC	1	-
chr17	75136660	75136671	GAGCGGGAAAA	1	-
chr17	79368974	79368985	GGGCGGGAGAG	1	-
chr19	12405680	12405691	AGGCGCGAGGC	1	-
chr19	17416424	17416435	CCGCGGGAGAT	1	+
chr19	17448218	17448229	GAGCGGGAGGC	1	-
chr19	19496298	19496309	GGGCGGGAACC	1	-
chr19	35739592	35739603	CGGCGGGGAGG	1	-
chr19	41111200	41111211	AGGCGGGAAAT	1	-
chr19	47634359	47634370	GAGCGGGAAGG	1	+
chr1	10458892	10458903	GGGCGGGGAGC	1	+
chr1	153606456	153606467	GGGCGGGAAAG	1	-
chr1	154955568	154955579	GGGCGGGAAAG	1	-
chr1	184724260	184724271	TCGCGGGAGAG	1	-
chr1	23670688	23670699	CGGCGCGAGAC	1	+
chr1	28052199	28052210	GGGCGGGAACG	1	+
chr1	36348653	36348664	CGGCGGGAGGG	1	-
chr1	45140205	45140216	AGGCGGGAGGT	1	-
chr1	55353045	55353056	CGGCGGGGAGA	1	-
chr1	8938795	8938806	AGGCGGGAAGT	1	-
chr1	968563	968574	GCGCGGGAGTC	1	+
chr20	32581833	32581844	CGGCGGGAAGA	1	-
chr20	35402195	35402206	TGGCGGGAGTT	1	-
chr20	3777024	3777035	AGGCGCGAGGG	1	-
chr20	47805045	47805056	CAGCGGGAGGA	1	+
chr20	5107318	5107329	GGGCGGGAAAA	1	-
chr20	54967158	54967169	CGGCGGGGACA	1	-
chr20	57226195	57226206	GCGCGGGAGCT	1	-
chr20	58515517	58515528	GCGCGGGGACG	1	-
chr21	38739127	38739138	GGGCGGGAAGC	1	-
chr22	19842321	19842332	AGGCGGGAGCC	1	-
chr22	24181426	24181437	GCGCGGGAGAA	1	+
chr22	36784045	36784056	GGGCGGGAAGG	1	-
chr22	42978054	42978065	CGGCGCGAGCG	1	+
chr2	171785475	171785486	GAGCGGGAACG	1	+
chr2	207024285	207024296	AGGCGGGAAGG	1	+
chr2	208634887	208634898	GGGCGGGAAGC	1	+
chr2	232329331	232329342	GGGCGGGGAGT	1	+
chr2	233415594	233415605	TGGCGGGGAGG	1	+
chr2	238875640	238875651	GGGCGGGGACT	1	-
chr2	61765341	61765352	CAGCGGGAGCT	1	-
chr2	61766019	61766030	TGGCGGGAGCC	1	-
chr2	65357394	65357405	TGGCGGGAAGC	1	-
chr3	184016817	184016828	GCGCGGGGGAG	1	+
chr3	48647157	48647168	TGGCGGGAACC	1	+
chr3	49142276	49142287	TGGCGGGAGGG	1	+
chr3	50388253	50388264	GGGCGGGGGAC	1	+
chr4	2470678	2470689	GGGCGGGGGCG	1	+
chr4	926315	926326	GGGCGGGAATC	1	-
chr5	176739439	176739450	GGGCGGGAAAA	1	+
chr5	179125736	179125747	GGGCGGGAGGT	1	-
chr6	31865787	31865798	AGGCGGGAAAA	1	-
chr6	33679476	33679487	AGGCGGGAACA	1	-
chr6	41888967	41888978	GGGCGGGAATC	1	-
chr6	44355615	44355626	CGGCGGGAAAA	1	-
chr7	134144029	134144040	GGGCGGAAAGA	1	-
chr7	139044502	139044513	GGGCGGGAGGA	1	+
chr7	25902307	25902318	CGGCGGGAGGT	1	-
chr7	27702809	27702820	AGGCGGGAGCG	1	-
chr7	72936576	72936587	TGGCGGGAGAT	1	+
chr8	71314311	71314322	GGGCGGGGGAG	1	-
chr9	134000798	134000809	AGGCGGGAGCG	1	+
chrX	153237829	153237840	GGGCGCGAAAA	1	-
chr11	61595345	61595356	ACGCGGGAGGG	1	+
chr11	64510623	64510634	TCGCGGGAAGG	1	+
chr11	67159439	67159450	GCGCGGGAAGG	1	+
chr11	69490158	69490169	ACGCGGGAGGG	1	+
chr11	76156003	76156014	AGGCGGGAAAA	1	+
chr12	122124975	122124986	GCGCGGGAGAT	1	-
chr12	52463740	52463751	GCGCGGGGGGC	1	+
chr12	9600924	9600935	CAGCGGGAGGA	1	-
chr14	20923617	20923628	AGGCGGGGAAA	1	+
chr14	21924175	21924186	GAGCGGGAAGC	1	+
chr14	64805665	64805676	GGGCGGGGACG	1	-
chr14	91527181	91527192	TGGCGGGGAGG	1	+
chr14	91976849	91976860	AGGCGGGAGGG	1	-
chr15	40074827	40074838	CGGCGGGAAGG	1	-
chr15	41785979	41785990	GGGCGGGGGGC	1	+
chr16	19079010	19079021	AGGCGGGGAGC	1	-
chr16	3200384	3200395	CGGCGGGAGGC	1	+
chr16	3285129	3285140	CGGCGCGAACG	1	-
chr16	734321	734332	GGGCGGCAGGC	1	-
chr16	8962357	8962368	CGGCGGGGGAG	1	-
chr17	57232928	57232939	AGGCGGGAGAG	1	-
chr17	73179217	73179228	CGGCGGGAAGA	1	+
chr17	73201803	73201814	GAGCGGGAAGC	1	+
chr17	76183136	76183147	GCGCGGGAACC	1	-
chr19	17392673	17392684	CCGCGGGAAGT	1	+
chr19	17622618	17622629	GGGCGGGAGCC	1	+
chr19	40336368	40336379	AGGCGGGAAAG	1	+
chr19	41305192	41305203	GAGCGGGAGGA	1	+
chr19	42806715	42806726	GAGCGGGAAGC	1	-
chr19	46431161	46431172	CCGCGGGAAGC	1	+
chr19	51869651	51869662	GCGCGGGGGGC	1	-
chr19	55852792	55852803	TGGCGGGAAGC	1	+
chr19	5978329	5978340	CGGCGGGAAAA	1	-
chr1	16161575	16161586	GGGCGGGGAGA	1	-
chr1	212458607	212458618	GGGCGGGAAAG	1	-
chr1	228674563	228674574	GGGCGGGAAAT	1	-
chr1	41445535	41445546	GCGCGGGAGAA	1	-
chr1	54411376	54411387	TGGCGCGAAGA	1	-
chr20	37554976	37554987	AGGCGGGGAGG	1	+
chr20	814237	814248	GGGCGGGGGAA	1	+
chr2	132250598	132250609	GGGCGGGAAAA	1	-
chr2	239112496	239112507	AGGCGGGAAAC	1	-
chr2	264954	264965	GCGCGGGAAGA	1	+
chr2	73460377	73460388	GGGCGGGAGGC	1	-
chr3	120136380	120136391	AGGCGGGGAAG	1	+
chr3	15106813	15106824	GCGCGGGAAGT	1	-
chr3	179280583	179280594	GGGCGGGAAAG	1	-
chr3	196439214	196439225	GCGCGGGAACC	1	+
chr3	42623582	42623593	AGGCGCGAACG	1	+
chr3	50374570	50374581	GGGCGGGAGGG	1	-
chr3	51534101	51534112	GGGCGGGAAGA	1	+
chr3	9975213	9975224	GCGCGGGAGTC	1	-
chr4	10118605	10118616	CGGCGGGGGAG	1	-
chr4	129209443	129209454	GGGCGGGGGGA	1	-
chr4	1714539	1714550	TGGCGGGAACC	1	+
chr4	174255795	174255806	CGGCGGGAAGA	1	+
chr4	185654550	185654561	TGGCGGGAAGG	1	-
chr5	170814525	170814536	TGGCGGGAGGC	1	+
chr5	81267829	81267840	GCGCGGGAAGG	1	+
chr6	107349283	107349294	GCGCGGGAAGT	1	-
chr6	20402054	20402065	CGGCGGGAAAT	1	+
chr6	32163699	32163710	GCGCGGGAAGG	1	+
chr7	127983808	127983819	GGGCGGGAGGC	1	+
chr7	142985270	142985281	GGGCGGGGAAA	1	-
chr7	44836256	44836267	GGGCGGGAGGC	1	+
chr7	44888037	44888048	GGGCGGGAAAG	1	-
chr8	11659944	11659955	GAGCGCGAACG	1	-
chr8	141468363	141468374	CGGCGGGGACA	1	-
chr8	141522084	141522095	CGGCGGGAGGA	1	-
chr9	131644367	131644378	GGGCGCGAACG	1	-
chr9	139434335	139434346	AGGCGGGAAGT	1	-
chr9	95527765	95527776	GGGCGGGAGGA	1	+
chrX	153237131	153237142	AGGCGGGAAGT	1	-
chrX	153707406	153707417	TGGCGGGAACT	1	-
chrX	48555015	48555026	GGGCGGCAGGG	1	+
chr10	102673087	102673098	TGGCGGGAACT	1	-
chr11	236834	236845	GCGCGGGAAGT	1	+
chr11	65769809	65769820	TCGCGGGAAGC	1	-
chr11	65770194	65770205	CCGCGGGAAGG	1	+
chr12	123849804	123849815	GGGCGGGGAAA	1	-
chr12	7126246	7126257	AGGCGGGAACG	1	+
chr13	111365328	111365339	GCGCGGGAGAC	1	-
chr13	114238890	114238901	TGGCGGGAGGA	1	+
chr13	98628408	98628419	GCGCGGGAGAT	1	-
chr14	20922987	20922998	TCGCGGGAGTT	1	-
chr14	75726011	75726022	GCGCGGGAGAC	1	-
chr14	77787334	77787345	TGGCGGGAGAG	1	+
chr16	11439284	11439295	TGGCGGGAAAG	1	+
chr16	2479572	2479583	CCGCGGGAGGG	1	+
chr16	58426367	58426378	GCGCGGGAAAC	1	+
chr16	89766587	89766598	GGGCGGGGGAA	1	-
chr16	89883218	89883229	CGGCGGCAAAG	1	-
chr17	73775359	73775370	AGGCGGGAGGC	1	-
chr17	79849669	79849680	GCGCGGGAAGG	1	-
chr19	46850100	46850111	GCGCGGGGAAA	1	-
chr19	50316497	50316508	AGGCGGGAAGT	1	-
chr1	154531321	154531332	GGGCGGGAAAG	1	-
chr1	156711116	156711127	GCGCGGGAATG	1	-
chr1	36615106	36615117	CCGCGGGAGGC	1	-
chr1	45265483	45265494	AGGCGCGAGAC	1	+
chr21	48055241	48055252	GGGCGGGGGGC	1	-
chr22	41601211	41601222	TGGCGGGAGCA	1	+
chr2	43454181	43454192	GCGCGGGAATT	1	+
chr3	196295393	196295404	GAGCGGGAAGC	1	-
chr4	1723196	1723207	CCGCGCGAAGG	1	+
chr6	41702148	41702159	GCGCGGGGAGG	1	+
chr7	100136508	100136519	GCGCGCGAGAC	1	-
chr7	2394416	2394427	GGGCGGGGGGC	1	-
chr8	135724852	135724863	AGGCGGGAGCG	1	-
chr8	143808449	143808460	AGGCGCGAGGG	1	-
chr9	101867323	101867334	CGGCGGGAGCC	1	+
chr9	96929218	96929229	GGGCGGGAAGG	1	+
chr11	125932852	125932863	CAGCGGGAGGA	1	+
chr11	842875	842886	CGGCGGGAGCG	1	+
chr13	101327379	101327390	GGGCGGGAAGG	1	+
chr14	105487575	105487586	GCGCGGGAAGA	1	-
chr14	105947321	105947332	GCGCGGGGGAG	1	-
chr16	2058947	2058958	TGGCGGGAAGG	1	-
chr16	2479257	2479268	AGGCGGGGAGG	1	+
chr16	29827402	29827413	GCGCGGGAGGC	1	-
chr16	30103960	30103971	TGGCGGGAAGC	1	+
chr16	30597108	30597119	CAGCGGGAAGG	1	+
chr16	50775730	50775741	AGGCGGGAAGC	1	-
chr16	67880672	67880683	GCGCGGGAGGT	1	-
chr16	75498691	75498702	GGGCGGGAACA	1	-
chr17	40307153	40307164	GCGCGCGAGGG	1	+
chr17	40761718	40761729	GGGCGGGAGCG	1	+
chr17	4843478	4843489	TCGCGGGAAAA	1	+
chr17	8042109	8042120	ACGCGGGAGAT	1	+
chr17	8042221	8042232	GCGCGGGGAGA	1	+
chr19	13049060	13049071	CCGCGGGAGCG	1	-
chr19	36193308	36193319	GGGCGGGAGCT	1	-
chr19	47776982	47776993	AGGCGGGAGAT	1	-
chr19	49956799	49956810	CGGCGGGAATC	1	-
chr19	6199567	6199578	GGGCGGGAGGG	1	-
chr1	26232064	26232075	GCGCGGGGAGG	1	-
chr1	33502704	33502715	GGGCGGGAAAA	1	+
chr1	36235575	36235586	GGGCGGGAAAG	1	-
chr1	53792242	53792253	GGGCGGGGACG	1	-
chr20	23331454	23331465	GCGCGGGAAGC	1	+
chr20	33872632	33872643	TGGCGGGGAGC	1	-
chr21	47878636	47878647	AGGCGGGAGAG	1	-
chr2	27309508	27309519	TGGCGGGAACG	1	-
chr4	6675696	6675707	AGGCGGGAGCC	1	+
chr5	6713501	6713512	GGGCGGGGGAG	1	-
chr6	30615112	30615123	GGGCGGGGAGA	1	+
chr6	31632906	31632917	GCGCGGGAAAC	1	-
chr6	37786901	37786912	AAGCGGGAGGG	1	-
chr7	2559366	2559377	GGGCGGGGAGG	1	+
chr8	145669820	145669831	GCGCGGGAAGT	1	-
chr8	41686367	41686378	TCGCGGGAAGA	1	-
chr9	130830433	130830444	GGGCGCGGAGG	1	+
chr9	137030029	137030040	AGGCGGGAAGA	1	+
chr9	140485166	140485177	TCGCGGGAAGC	1	+
chrX	44732379	44732390	GGGCGGGGAGG	1	+
chr11	3819021	3819032	TGGCGGGAGCG	1	+
chr11	62494944	62494955	GGGCGGGAGGA	1	-
chr11	63706305	63706316	AGGCGGGAGCG	1	-
chr11	64692122	64692133	CCGCGGGGAGG	1	+
chr11	67396838	67396849	CGGCGGGAATT	1	-
chr12	123868621	123868632	AGGCGGGAGGC	1	+
chr16	90039324	90039335	GGGCGGGAAGC	1	-
chr17	16342147	16342158	GCGCGGGGAGT	1	-
chr17	19266139	19266150	GGGCGGGAGCG	1	+
chr17	35306125	35306136	GCGCGGGAAGG	1	-
chr18	76829347	76829358	GGGCGGGGAAA	1	+
chr19	46282811	46282822	CGGCGGGAAAA	1	+
chr19	47777661	47777672	GCGCGGGAGGA	1	+
chr19	6110806	6110817	TGGCGGGAGGC	1	+
chr1	16971225	16971236	GCGCGCGAGCG	1	-
chr20	30467960	30467971	TGGCGGGAAGT	1	+
chr20	33543563	33543574	CGGCGCGAGGG	1	-
chr2	242089843	242089854	AGGCGGGAGCC	1	+
chr5	179050888	179050899	TCGCGGGAAGG	1	-
chr7	1544073	1544084	CGGCGGGAAGC	1	+
chr7	99070369	99070380	GGGCGGGGAGG	1	+
chr8	124428876	124428887	GCGCGGGAAGC	1	-
chr9	140100173	140100184	CGGCGGGAACT	1	+
chrX	153607192	153607203	GCGCGGGAGTC	1	-
chr11	3013103	3013114	TAGCGGGAGAT	1	+
chr11	3013646	3013657	CGGCGCGAAGC	1	-
chr11	64808626	64808637	TGGCGGGAAGG	1	+
chr12	56211536	56211547	AGGCGGGAGCT	1	-
chr14	24616511	24616522	AGGCGGGGAAG	1	+
chr14	35515652	35515663	GGGCGGGGAGA	1	+
chr16	2510160	2510171	CGGCGCGAGCA	1	-
chr16	3314341	3314352	CGGCGGGAATT	1	-
chr16	4784439	4784450	GGGCGGGGACG	1	-
chr16	56390516	56390527	TGGCGGGAGTG	1	-
chr17	17184537	17184548	GCGCGGGAAAA	1	+
chr17	30263835	30263846	TCGCGGGAAAA	1	-
chr17	5389784	5389795	GGGCGGGAAAG	1	-
chr19	12792216	12792227	GGGCGGGAGTT	1	-
chr19	2783405	2783416	AGGCGGGAACC	1	+
chr19	42724649	42724660	GGGCGGGAGCG	1	+
chr19	489109	489120	GCGCGGGAGCT	1	+
chr19	49164431	49164442	AGGCGGGAAAT	1	-
chr19	51182773	51182784	GCGCGGGAGCG	1	-
chr19	56111587	56111598	GGGCGGGAAGG	1	+
chr19	5803988	5803999	CGGCGGGAGCG	1	+
chr1	155164601	155164612	AGGCGGGGAGC	1	+
chr1	227128048	227128059	GGGCGCGGAGG	1	+
chr20	2082710	2082721	GCGCGGGAGGT	1	-
chr22	50964155	50964166	GGGCGGGAGCG	1	-
chr2	3699314	3699325	AGGCGGGAAAC	1	+
chr2	9771272	9771283	GAGCGGGAGGG	1	+
chr3	37035096	37035107	CGGCGGGGGAA	1	+
chr3	9438800	9438811	CGGCGGGAGGA	1	+
chr5	159546477	159546488	TCGCGGGAGGG	1	-
chr5	177632264	177632275	GCGCGCGAGCG	1	-
chr5	892986	892997	CCGCGCGAGGC	1	-
chr6	41040317	41040328	CGGCGGGAAAC	1	-
chr7	100303564	100303575	GGGCGGGAACC	1	-
chr7	156803494	156803505	GCGCGGGGGCG	1	-
chr8	141474990	141475001	GGGCGGGGACC	1	+
chr8	145743213	145743224	GCGCGGGAGAT	1	-
chr12	54673988	54673999	TGGCGGGAGTT	1	-
chr14	100659305	100659316	GCGCGGGAGCC	1	-
chr14	105282489	105282500	GCGCGGGAGTC	1	+
chr14	21572185	21572196	GCGCGCGAGAA	1	+
chr16	29937834	29937845	AGGCGGGAAAC	1	-
chr16	31086009	31086020	CGGCGGGAAGG	1	+
chr16	31128992	31129003	TCGCGGGAAGG	1	-
chr17	36908872	36908883	AGGCGGGAAAA	1	-
chr17	43225709	43225720	GCGCGCGAGGG	1	+
chr17	7760493	7760504	GAGCGCGAGGA	1	-
chr19	36486038	36486049	TGGCGGGAGGC	1	+
chr19	4909406	4909417	TGGCGGGAAGC	1	-
chr19	50887622	50887633	TGGCGGGAAAC	1	+
chr1	153643508	153643519	AGGCGGGAGCC	1	-
chr1	26232810	26232821	CGGCGGGAGGG	1	-
chr1	26827531	26827542	CCGCGGGAACC	1	-
chr1	44412434	44412445	TGGCGCGAGGA	1	+
chr1	54665707	54665718	AGGCGGGGAGC	1	+
chr20	2083251	2083262	AAGCGGGAAAG	1	-
chr20	49347205	49347216	GCGCGGGAAGG	1	-
chr21	47744321	47744332	CGGCGGGAAAA	1	-
chr22	46692245	46692256	TGGCGGGAGCC	1	-
chr2	130939205	130939216	GGGCGGGAAAA	1	+
chr2	242823447	242823458	GGGCGGGAAAA	1	+
chr6	33168455	33168466	GGGCGGGAACT	1	-
chr6	42897173	42897184	GGGCGGGAGGC	1	+
chr7	21466757	21466768	CCGCGGGGAGC	1	+
chrX	153193733	153193744	GCGCGCGAGCC	1	+
chr11	65729059	65729070	CGGCGCGAATG	1	+
chr11	68227751	68227762	GGGCGGGGGCG	1	-
chr12	110151582	110151593	GGGCGGGGGAC	1	+
chr12	123459730	123459741	CCGCGGGAGGC	1	-
chr12	54752915	54752926	CGGCGGGAAGG	1	+
chr12	6798304	6798315	GCGCGGGAGGG	1	+
chr14	24583917	24583928	AGGCGGGAGAA	1	-
chr16	29817093	29817104	GCGCGGGAGAC	1	-
chr16	30709741	30709752	AGGCGGGAGGG	1	+
chr16	4666175	4666186	AAGCGGGAGAA	1	-
chr16	699390	699401	AGGCGGGAAGC	1	+
chr17	7155610	7155621	GGGCGGGAAGA	1	-
chr19	1653488	1653499	AGGCGGGAAGA	1	+
chr19	18434031	18434042	CGGCGGGAACA	1	-
chr19	2900849	2900860	GGGCGGGGGCT	1	+
chr19	39339976	39339987	GGGCGGGAACA	1	+
chr19	48673705	48673716	GGGCGGGAAAA	1	+
chr19	50169232	50169243	GCGCGGGAAAG	1	+
chr1	11322724	11322735	GGGCGGGGACT	1	+
chr1	2517965	2517976	AGGCGGGAGGG	1	+
chr22	21356034	21356045	AGGCGCGAAGC	1	+
chr22	39101637	39101648	TGGCGGGAAGG	1	+
chr3	49893949	49893960	GCGCGGGGGCG	1	-
chr5	68462842	68462853	TCGCGCGAAGG	1	-
chr7	100472672	100472683	GGGCGGGGAGA	1	-
chr7	100473098	100473109	TGGCGGGAGGG	1	+
chr7	149535330	149535341	AGGCGGGGAGG	1	+
chr7	99698213	99698224	GGGCGGGAGCC	1	+
chr12	120638839	120638850	CGGCGGGAAGC	1	-
chr12	56110283	56110294	CGGCGGGAAGG	1	+
chr14	74551632	74551643	CGGCGGGAAAA	1	-
chr17	3749667	3749678	TGGCGGGAGAA	1	+
chr17	4613700	4613711	GGGCGGGAGGA	1	+
chr17	46970016	46970027	AGGCGGGAATT	1	+
chr17	6347683	6347694	GGGCGGGGACG	1	+
chr19	14629394	14629405	GAGCGGGAGGG	1	-
chr19	2096327	2096338	CCGCGGGAACG	1	+
chr19	3435253	3435264	TGGCGGGAACT	1	+
chr19	49588479	49588490	AAGCGGGAGGT	1	+
chr19	984859	984870	GAGCGCGAAAT	1	+
chr1	2323227	2323238	TGGCGCGAGGG	1	-
chr1	29508485	29508496	GAGCGGGAAGC	1	-
chr20	61427711	61427722	CGGCGGGAAGG	1	+
chr22	41347743	41347754	CGGCGGGAGCC	1	+
chr2	73298929	73298940	GAGCGGGAGGC	1	+
chr4	1283543	1283554	AGGCGCGAACC	1	-
chr4	1873094	1873105	GGGCGGGAGGC	1	+
chr6	31588199	31588210	GGGCGGGAATG	1	-
chr6	31926674	31926685	GGGCGGCAACC	1	+
chr6	43142075	43142086	GGGCGGGAGGC	1	-
chr7	21466952	21466963	GGGCGGGAGAG	1	+
chrX	152736091	152736102	GGGCGGGAAGA	1	-
chr12	110011462	110011473	GGGCGGGAAAA	1	+
chr12	53773712	53773723	GGGCGGGAGCT	1	-
chr16	29984783	29984794	AGGCGGGAAAA	1	-
chr17	41277419	41277430	GCGCGGGAATT	1	-
chr17	72772677	72772688	CGGCGGGAGAC	1	+
chr17	7518433	7518444	GGGCGGGGAAA	1	-
chr19	13001633	13001644	TGGCGCGAGCA	1	-
chr19	1905192	1905203	CGGCGGGAGGG	1	-
chr19	48867592	48867603	AGGCGGGAAAA	1	+
chr19	4909994	4910005	GCGCGCGAAAT	1	-
chr19	49140761	49140772	GGGCGGGGACC	1	-
chr19	59071026	59071037	GGGCGGGAGGA	1	+
chr1	1447391	1447402	GGGCGGGAGCG	1	-
chr1	20988165	20988176	GGGCGGGAGGC	1	-
chr1	46713381	46713392	CGGCGGGAGGT	1	+
chr4	1872465	1872476	AGGCGGGAAGA	1	+
chr5	175816124	175816135	GAGCGGGAGCA	1	+
chr7	75623977	75623988	CGGCGCGAGCC	1	-
chrX	1511335	1511346	GGGCGGGAGGG	1	+
chr11	67085202	67085213	GCGCGCGAACG	1	-
chr16	77224703	77224714	TGGCGGGGGGA	1	+
chr17	19281636	19281647	CGGCGGGAGCC	1	-
chr19	3500665	3500676	GGGCGAGAAAA	1	-
chr19	39390387	39390398	GCGCGCGAGGA	1	+
chr19	39903296	39903307	GGGCGGGAGAG	1	-
chr19	42784582	42784593	GCGCGGGAACC	1	-
chr19	50529319	50529330	GAGCGGGAGAT	1	-
chr19	56110945	56110956	GGGCGGGAGAA	1	-
chr1	228327764	228327775	CAGCGGGAGAA	1	+
chr2	219135220	219135231	CGGCGGGGAGC	1	+
chr3	51422650	51422661	TGGCGGGGGGC	1	-
chr6	31126206	31126217	AGGCGGGAGAT	1	+
chr11	64781718	64781729	GAGCGGGAGCT	1	+
chr11	66035928	66035939	GGGCGCGGAGG	1	+
chr15	74907766	74907777	GAGCGCGAGAG	1	-
chr16	2318819	2318830	CGGCGGGGGAA	1	+
chr16	89768079	89768090	GCGCGGGGAGG	1	-
chr17	2615112	2615123	GGGCGCGAGGG	1	-
chr17	40829247	40829258	GGGCGGGGAAA	1	+
chr17	43212834	43212845	GGGCGGCAGCG	1	-
chr17	7387617	7387628	GGGCGGGAAAG	1	+
chr19	10676551	10676562	GCGCGGGAGCC	1	-
chr19	3506088	3506099	TCGCGGGAGAC	1	+
chr19	45004260	45004271	ACGCGGGAAGC	1	-
chr1	151253803	151253814	GCGCGGGAAAA	1	+
chr1	155197526	155197537	TGGCGGGAAAG	1	-
chr20	61847721	61847732	TGGCGGGAAGG	1	+
chr22	41682045	41682056	GGGCGGGGACG	1	+
chr2	44395441	44395452	AGGCGGGGAAG	1	-
chr5	176853542	176853553	GGGCGGGGGAA	1	+
chr8	144691897	144691908	GCGCGGGAACC	1	+
chr9	135906452	135906463	AGGCGGGAGCG	1	+
chrX	53449613	53449624	GCGCGGGAAAC	1	+
chr16	1728269	1728280	GGGCGGGAACG	1	+
chr16	28962192	28962203	AGGCGGGAAGG	1	+
chr17	1531844	1531855	TGGCGCGAGCC	1	+
chr17	80674474	80674485	TGGCGGGAAGG	1	-
chr19	10444284	10444295	GGGCGGGAAGG	1	-
chr19	1407462	1407473	CGGCGCGAAAT	1	+
chr19	2042037	2042048	GGGCGGGGGAG	1	+
chr20	60697467	60697478	CGGCGCGAGGC	1	+
chr6	33378144	33378155	GGGCGCGAGGA	1	-
chr8	144679560	144679571	ACGCGGGAAGA	1	+
chrX	49125661	49125672	AGGCGGGAGCG	1	-
chr11	576402	576413	GAGCGGGAAAG	1	-
chr11	63953620	63953631	GGGCGGGAGCC	1	+
chr14	100150292	100150303	CGGCGCGAAGT	1	-
chr16	104223	104234	GGGCGCGAAGC	1	+
chr16	1662003	1662014	GGGCGCGAACC	1	-
chr16	838643	838654	GCGCGGGAGGT	1	+
chr19	10491491	10491502	AGGCGGGAGGG	1	+
chr19	40324106	40324117	GGGCGGGGAGA	1	+
chr19	41256643	41256654	AGGCGGGAACC	1	+
chr15	91498572	91498583	GGGCGGGAGGC	1	+
chr16	2318056	2318067	CGGCGGGAAGA	1	-
chr19	59085191	59085202	CGGCGGGAGGA	1	+
chr2	27274316	27274327	AGGCGGGAAAG	1	-
chr16	103680	103691	TGGCGGGAAGG	1	-
chr16	3030454	3030465	TGGCGCGAGCA	1	-
chr19	4007638	4007649	CGGCGGGAGGA	1	+
chr19	49224026	49224037	GCGCGCGAACC	1	-
chr19	54694091	54694102	CCGCGGGAAGT	1	-
chr22	20105059	20105070	GGGCGGGAGGC	1	+
chr8	145027066	145027077	AGGCGGGAAGG	1	+
chr8	145159820	145159831	CCGCGCGAGGC	1	-
chr12	49717001	49717012	CCGCGGGAGCG	1	+
chr19	19174863	19174874	GCGCGGGGGGC	1	+
chr19	4402675	4402686	GGGCGGGAGGG	1	+
chr1	1407014	1407025	CGGCGGGAACC	1	-
chr1	3817538	3817549	GGGCGGGAAGT	1	+
chr2	220363628	220363639	GGGCGGCAGAG	1	+
chr6	32146445	32146456	GGGCGGGAGGT	1	+
chr7	99699198	99699209	CCGCGGGAAAC	1	-
chrX	347588	347599	GCGCGGGGACC	1	+
chr16	3053979	3053990	GGGCGGGAAGA	1	+
chr19	1103899	1103910	CGGCGCGAGCG	1	+
chr19	14247367	14247378	AGGCGGGAGTG	1	-
chr19	2740217	2740228	CGGCGGGAAAC	1	+
chr19	39341006	39341017	GCGCGGGAAGG	1	-
chr19	41770065	41770076	GGGCGGGAAAA	1	-
chr19	50145344	50145355	CGGCGGGAAGG	1	-
chr16	2273677	2273688	GGGCGGGAAGC	1	+
chr17	77770978	77770989	GGGCGGGAGGA	1	-
chr17	79196847	79196858	GAGCGGGAGCG	1	-
chr19	2236733	2236744	AGGCGCGAAGG	1	-
chr19	7587621	7587632	GGGCGGGAGCG	1	-
chr7	99699019	99699030	TGGCGCGAAAC	1	+
chr11	67275989	67276000	AGGCGCGAGGG	1	-
chr16	2205637	2205648	GGGCGGGAATG	1	-
chr16	31153785	31153796	CGGCGGGGGCG	1	-
chr17	78428430	78428441	TGGCGCGAGGC	1	-
chr19	36545781	36545792	CCGCGGGAAAG	1	-
chr12	6960452	6960463	TGGCGGGAAGT	1	-
chr19	46220538	46220549	CGGCGGGAGAA	1	+
chr22	50946662	50946673	GGGCGGGAACA	1	+
chr14	104181781	104181792	CGGCGGGAAGA	1	-
chr16	2264918	2264929	CCGCGGGAGGC	1	-
chr17	42263799	42263810	AGGCGGGAAAG	1	-
chr19	2427765	2427776	CCGCGGGAAGA	1	+
chr2	240323431	240323442	CGGCGGGAACG	1	+
chr14	105219129	105219140	GCGCGGGAAGA	1	-
chr19	11616759	11616770	GGGCGGGAGCG	1	-
chr7	150725522	150725533	GGGCGGGAGCC	1	+
chr11	64072684	64072695	GCGCGCGAGAG	1	-
chr19	6737939	6737950	CAGCGGGAGCA	1	+
chr3	48673006	48673017	GGGCGGGGAGA	1	+
chr9	131486654	131486665	GCGCGGGGGAG	1	-
chr17	45973902	45973913	GGGCGGGAGGG	1	+
chr19	38827013	38827024	GCGCGGGAAGA	1	+
[truncated: 22 more rows]
