# Supplementary material for: Relationship between histone modifications and transcription factor binding is protein family specific
Source: Genome Res. 2018 Mar;28(3):321–33. doi: 10.1101/gr.220079.116 (PMC5848611; doi:10.1101/gr.220079.116)
Supplement: Supplemental Material [file supp_gr.220079.116_Supplemental_Material.zip › Supplemental_Material/E2F4/E2F4.00000000001]

0	1	0.30103	0.835726	0.0114395	0.0122898	0.0220096	0.450692	0.189731	0.668652	0.0204673	0.0209623
0	1	0.085752	0.0707536	0.00775611	0.00562153	0.0295333	0.0649578	0.0136045	0.0835372	0.00863867	0.00249437
0	1	0.0195052	0.0416574	0.00412952	0.00641633	0.0151244	0.0265046	0.0350216	0.0359438	0.00815997	0.0105505
0	1	0.233219	0.809261	0.0122517	0.0079063	0.0127326	0.430921	0.15809	0.691217	0.0160283	0.017578
0	1	0.208387	0.0537058	0.0295267	0.00520675	0.0454241	0.153957	0.0567715	0.127632	0.00938285	0.0120542
0	1	0.00975399	0.00739315	0.00842146	0.0616423	0.00458438	0.00910413	0.00591169	0.0127925	0.0113761	0.00753557
0	1	0.0171509	0.0200438	0.00237712	0.0323944	0.0472549	0.00956449	0.00459396	0.0241068	0.018287	0.00905384
0	1	0.0255537	0.0509433	0.00842146	0.0321697	0.0552972	0.0263664	0.088179	0.0244373	0.0306466	0.0103058
0	1	0.263264	0.514204	0.0111474	0.076427	0.0459854	0.30345	0.616346	0.492811	0.0254112	0.0153765
0	1	0.150328	0.0306888	0.00579271	0.0357867	0.0614318	0.0898638	0.0967879	0.0507777	0.0170379	0.0181565
0	1	0.0184966	0.00611431	0.0189631	0.0134814	0.0273449	0.0113488	0.00455771	0.0080291	0.0162937	0.0165384
0	1	0.0363354	0.0150739	0.0195202	0.0214464	0.026988	0.0197279	0.032871	0.0199083	0.0231362	0.0139235
0	1	0.0353077	0.0143033	0.0189576	0.0222938	0.026988	0.0193944	0.0323014	0.0198872	0.0232101	0.0139235
0	1	0.0870976	0.0183429	0.0278926	0.00972064	0.152849	0.0313232	0.0115574	0.028307	0.0336091	0.0139281
0	1	0.221482	0.260475	0.00920005	0.00265145	0.00896233	0.3405	0.0493789	0.371121	0.0194838	0.0073792
0	1	0.0161386	0.0488476	0.0106361	0.00920393	0.0620844	0.0148124	0.00936918	0.0160582	0.00691093	0.00906442
0	1	0.066921	0.0237382	0.033742	0.0101331	0.157088	0.0404199	0.0120326	0.0370398	0.0325875	0.0143728
0	1	0.134247	0.21723	0.0137192	0.00367276	0.0391361	0.186917	0.0756111	0.243422	0.0111391	0.01124
0	1	0.0994976	0.00938329	0.0378515	0.00674073	0.0298254	0.0566629	0.00388071	0.0198437	0.0128883	0.022295
0	1	0.0268994	0.0172002	0.0323548	0.0149147	0.00936803	0.0238888	0.0173361	0.0271419	0.0249663	0.00855054
0	1	0.156373	0.328996	0.0346578	0.0122719	0.0400162	0.101892	0.0475346	0.243512	0.0128645	0.0367987
0	1	0.177387	0.110469	0.00592251	0.0207389	0.0136973	0.18707	0.452548	0.160069	0.0274044	0.0090951
0	1	0.0772998	0.0500418	0.020737	0.0149381	0.0849902	0.031395	0.0314496	0.016449	0.0151982	0.0218389
0	1	0.0228679	0.00781685	0.013638	0.00738956	0.0235501	0.0128807	0.00263547	0.0103148	0.0155972	0.00563234
0	1	0.0699495	0.0487552	0.00760852	0.0280213	0.0800904	0.029019	0.0741368	0.031335	0.0335711	0.00851988
0	1	0.0294273	0.0290226	0.00717198	0.0343461	0.0689628	0.0102706	0.00790643	0.0299464	0.0231775	0.0073762
0	1	0.0151367	0.00753695	0.0295803	0.0090139	0.0160141	0.0107623	0.00463021	0.0118777	0.0130777	0.0168596
0	1	0.0160332	0.00753695	0.029775	0.00847631	0.0182039	0.0105857	0.00395321	0.0118777	0.0138219	0.0182787
0	1	0.222749	0.482816	0.0094679	0.0385692	0.0578713	0.146635	0.249012	0.270936	0.00927622	0.00811313
0	1	0.0147995	0.0120848	0.0120481	0.0233342	0.00539759	0.00617096	0.00678316	0.00732091	0.0120941	0.0117396
0	1	0.0455071	0.00959188	0.024842	0.0104135	0.0433944	0.0341116	0.0151305	0.016449	0.0185667	0.0202955
0	1	0.0945292	0.102218	0.0131351	0.017759	0.0772847	0.0445784	0.0151721	0.053739	0.00691093	0.00637496
0	1	0.109915	0.00426795	0.0767252	0.00460195	0.0365258	0.0564427	0.00609839	0.0218016	0.0262792	0.0125916
0	1	0.160413	0.0560408	0.0232684	0.00674073	0.05232	0.112156	0.0125128	0.0677475	0.0105492	0.0100592
0	1	0.215655	0.0911996	0.00834024	0.0669728	0.071801	0.161955	0.475956	0.09634	0.0809433	0.0146284
0	1	0.264648	0.171429	0.00412952	0.0476639	0.160198	0.138653	0.451094	0.120831	0.0490783	0.0225324
0	1	0.0638982	0.051396	0.0213939	0.0125963	0.0371993	0.0253011	0.0112552	0.0160582	0.0276176	0.0118806
0	1	0.0238765	0.00398033	0.027982	0.0084607	0.0248217	0.028694	0.00664511	0.0104173	0.0165331	0.0199531
0	1	0.365385	0.534967	0.0640547	0.0125815	0.0965657	0.231611	0.0271043	0.41513	0.0375599	0.0483362
0	1	0.191727	0.0853447	0.011845	0.00791337	0.0342122	0.203033	0.272923	0.108193	0.0146141	0.0176733
0	1	0.140675	0.0774881	0.0107173	0.00482312	0.0320267	0.185602	0.208716	0.101292	0.00723108	0.0174716
0	1	0.00369989	0.00525918	0.0364034	0.00427755	0.00541818	0.00649403	0.00455771	0.00572389	0.0238092	0.0068642
0	1	0.00672553	0.00881579	0.00358599	0.0669457	0.0103886	0.0132339	0.00530721	0.0111158	0.0293219	0.00207054
0	1	0.305362	0.358983	0.0143439	0.103815	0.0413154	0.418156	0.615571	0.486574	0.0938798	0.0252999
0	1	0.161122	0.0373894	0.0118184	0.00674073	0.167761	0.0784395	0.0112189	0.0363557	0.0219818	0.0168723
0	1	0.18687	0.879738	0.0101332	0.0190126	0.0460578	0.216346	0.151866	0.473881	0.00752505	0.0140827
0	1	0.113666	0.0120848	0.0793216	0.00505265	0.0501569	0.0830108	0.00933293	0.0354292	0.0303811	0.0422986
0	1	0.0686356	0.0362544	0.012705	0.0136738	0.116631	0.031412	0.0286907	0.0263729	0.0128645	0.0157196
0	1	0.0242124	0.0181991	0.0138005	0.0171057	0.0727658	0.0182572	0.0101312	0.0107055	0.0261608	0.0114018
0	1	0.39058	0.613023	0.013638	0.019337	0.207428	0.205437	0.180121	0.315881	0.0197754	0.0138581
0	1	0.322803	0.0991605	0.0157311	0.0161921	0.0588714	0.235568	0.102509	0.175442	0.0125936	0.0108805
0	1	0.225116	0.0352225	0.032655	0.00574433	0.0757647	0.144127	0.0137114	0.0866564	0.0219403	0.0141799
0	1	0.217159	0.0366046	0.033447	0.00581153	0.0780618	0.139181	0.0139498	0.083407	0.0215031	0.0141799
0	1	0.045396	0.0092395	0.0296937	0.00581153	0.0069968	0.043326	0.0170581	0.0252203	0.0217424	0.0111163
0	1	0.0799059	0.0181914	0.0583286	0.00581153	0.0285989	0.0434471	0.00971447	0.0302215	0.0202802	0.0226056
0	1	0.147407	0.23264	0.0130945	0.0525262	0.094642	0.0667128	0.239942	0.0617996	0.0175961	0.0186704
0	1	0.223301	0.413687	0.00829963	0.0159394	0.0288217	0.389769	0.386445	0.508948	0.013848	0.0243652
0	1	0.39872	0.784034	0.00743982	0.0165494	0.115261	0.192856	0.186318	0.451255	0.0148577	0.0129084
0	1	0.0187235	0.0146425	0.0135388	0.00454635	0.0503643	0.0120673	0.00323997	0.0236966	0.0130483	0.00635582
0	1	0.0107597	0.0144987	0.0144252	0.00674073	0.0259197	0.00744599	0.00523536	0.0157066	0.0168073	0.00446887
0	1	0.111708	0.0174151	0.0406868	0.0227473	0.0778228	0.0387439	0.0245413	0.0260593	0.0432194	0.0105418
0	1	0.15376	0.240358	0.0107986	0.0159447	0.161201	0.0447072	0.0192011	0.104377	0.00643223	0.0108042
0	1	0.170876	0.211926	0.0136787	0.00260917	0.0217308	0.227304	0.0104332	0.26573	0.0121203	0.0113361
0	1	0.278438	0.0858387	0.0315679	0.00720179	0.0506426	0.171533	0.014534	0.151417	0.0101271	0.0246969
0	1	0.275577	0.095831	0.0521589	0.00702111	0.0416361	0.186697	0.0126092	0.175823	0.0172019	0.0287068
0	1	0.177299	0.17201	0.00537898	0.00680271	0.0367516	0.103838	0.0180648	0.12633	0.00621741	0.0175304
0	1	0.169994	0.0183429	0.0551933	0.0132451	0.0537814	0.126892	0.00719318	0.0632495	0.045295	0.0359381
0	1	0.0985344	0.0442853	0.00767488	0.00662951	0.0531068	0.058267	0.0217608	0.061378	0.00247192	0.0171971
0	1	0.0211471	0.0162166	0.0571728	0.00641633	0.0235756	0.0237815	0.0059842	0.0123562	0.0174982	0.0140031
0	1	0.0073998	0.0113735	0.0154716	0.00823069	0.0316224	0.0166494	0.0052347	0.00650534	0.0191726	0.00499052
0	1	0.150873	0.142583	0.00533838	0.0307786	0.103114	0.0971631	0.217023	0.0972396	0.0371299	0.00905233
0	1	0.110885	0.00852817	0.0938905	0.00181437	0.0839192	0.0474413	0.00794268	0.0264316	0.0350856	0.013663
0	1	0.0109008	0.0105183	0.00179299	0.025597	0.0250094	0.00924264	0.00851092	0.0123259	0.022726	0.00676215
0	1	0.193851	0.369156	0.00838082	0.0211074	0.119702	0.103535	0.199033	0.158149	0.0170379	0.00707826
0	1	0.126748	0.215726	0.00713137	0.0101331	0.118015	0.0608056	0.110341	0.0693635	0.00592739	0.00750344
0	1	0.237088	0.0289184	0.084449	0.00613594	0.118444	0.152088	0.0105057	0.0451857	0.0246572	0.0381072
0	1	0.316873	0.454783	0.00775611	0.0113427	0.0453609	0.35497	0.135039	0.468931	0.0116154	0.00884167
0	1	0.0635611	0.0423443	0.00412952	0.052638	0.077148	0.0229645	0.085798	0.0179923	0.0135825	0.0079376
0	1	0.215503	0.349316	0.0133296	0.0103695	0.0509455	0.191485	0.113966	0.152747	0.0123596	0.0221272
0	1	0.360699	1.07133	0.0154716	0.0143368	0.0570548	0.316395	0.399209	0.756102	0.00717644	0.0136961
0	1	0.15348	0.245919	0.00471364	0.0105314	0.0948531	0.0551901	0.0357602	0.106184	0.0106319	0.0142053
0	1	0.0544991	0.0105183	0.170075	0.0205906	0.0346994	0.0617935	0.0132137	0.0237416	0.073636	0.207316
0	1	0.172251	0.16431	0.00799742	0.00697709	0.0489371	0.223055	0.053095	0.17472	0.00935673	0.0160397
0	1	0.00941689	0.00127885	0.0285661	0.00826429	0.00745414	0.0121556	0.00990116	0.0152964	0.0178529	0.0189374
0	1	0.233873	0.355804	0.00659587	0.00581153	0.0162252	0.344069	0.397667	0.363602	0.0182131	0.0152869
0	1	0.0339677	0.0137138	0.0230896	0.00520675	0.0186883	0.0163483	0.00591169	0.0130107	0.0168129	0.0125528
0	1	0.0223898	0.00796065	0.0293938	0.00669671	0.0435081	0.0171156	0.00658869	0.00997559	0.0165331	0.00780521
0	1	0.101717	0.698846	0.00629571	0.0400772	0.00756221	0.444333	0.594175	0.719508	0.0569962	0.0190726
0	1	0.00638842	0.00142265	0.00358599	0.00766993	0.00590786	0.00673981	0.00327622	0.00574345	0.0106579	0.00562428
0	1	0.00403701	0.00454785	0.0113378	0.00738956	0.0130355	0.00282468	0.00463021	0.0191448	0.0153103	0.00583042
0	1	0.011434	0.00270149	0.0472131	0.013116	0.00539759	0.0115665	0.00587544	0.00879096	0.0184675	0.0109033
0	1	0.0102013	0.00142265	0.0441384	0.0138499	0.00512186	0.0111784	0.0052347	0.00879096	0.0177854	0.0110649
0	1	0.0161424	0.00199017	0.0540491	0.00702111	0.00868349	0.0130193	0.00128148	0.00301498	0.031566	0.00697508
0	1	0.00773409	0.00469165	0.0256615	0.00766993	0.00723135	0.00554206	0.00658869	0.0137726	0.0128176	0.00935517
0	1	0.281589	0.187738	0.00717198	0.00339238	0.0173074	0.34791	0.0518352	0.266358	0.0269506	0.00825148
0	1	0.247159	0.261697	0.00697751	0.00622805	0.0177236	0.374016	0.0443451	0.387823	0.0247099	0.00772327
0	1	0.0379729	0.0427552	0.00475425	0.0702794	0.0613641	0.0225261	0.0341887	0.0245172	0.0198255	0.00562635
0	1	0.074177	0.0307131	0.016137	0.017759	0.138876	0.0428032	0.00655244	0.0420063	0.0178823	0.00991512
0	1	0.169749	0.0238897	0.0123495	0.00520675	0.0801117	0.0605822	0.0165624	0.0624029	0.00674013	0.00812671
0	1	0.0397982	0.00454785	0.0311244	0.00702111	0.0893024	0.029317	0.00327622	0.00840026	0.0342257	0.0358772
0	1	0.155143	0.170035	0.00292065	0.00488234	0.0180266	0.206677	0.0629369	0.153334	0.00837318	0.0123885
0	1	0.00874264	0.00867197	0.0220999	0.00859914	0.0136539	0.00875105	0.00647994	0.0105882	0.0241883	0.00894964
0	1	0.0258992	0.0108059	0.0244772	0.010045	0.0540796	0.0186992	0.00327622	0.00996317	0.0181782	0.0168906
0	1	0.0356476	0.0140749	0.010052	0.00920393	0.0733539	0.0153523	0.00722944	0.0179923	0.00765512	0.0221582
0	1	0.0356476	0.0140749	0.010052	0.00920393	0.0735561	0.0153523	0.00722944	0.0179923	0.00765512	0.0221582
0	1	0.183678	0.0318657	0.0695113	0.00280832	0.041658	0.10073	0.00398947	0.0300049	0.0165625	0.0114563
0	1	0.0721516	0.017344	0.00892437	0.0121945	0.121706	0.023643	0.00851092	0.0179923	0.0173528	0.0180759
0	1	0.0309364	0.00809896	0.0200637	0.00334835	0.0235344	0.0273534	0.0089585	0.0135642	0.00297676	0.0601243
0	1	0.0238728	0.00696944	0.0649045	0.00153398	0.0134421	0.0100561	0.00192223	0.00953389	0.00938285	0.0181323
0	1	0.0725329	0.0409318	0.0095085	0.0112987	0.0893283	0.030894	0.00720723	0.0240808	0.0140874	0.00854454
0	1	0.0872181	0.0490308	0.0101738	0.00702111	0.114122	0.0389624	0.011767	0.0298699	0.0118548	0.0156687
0	1	0.172811	0.193888	0.0299455	0.00520675	0.0421589	0.220761	0.175214	0.227924	0.0135825	0.0110389
0	1	0.056385	0.0105183	0.0114639	0.014183	0.0306555	0.0265597	0.0114002	0.0091735	0.0177614	0.0154174
0	1	0.251043	0.366699	0.0142565	0.00525078	0.0263821	0.382648	0.0990688	0.320284	0.00815997	0.0164737
0	1	0.330585	0.671007	0.0105955	0.00944029	0.104871	0.147979	0.0625378	0.292049	0.00866478	0.0109339
0	1	0.0908023	0.0384543	0.0176453	0.00859914	0.191103	0.0397109	0.0196156	0.0334291	0.0148283	0.0121708
0	1	0.122063	0.00469165	0.0984527	0.00430594	0.0460042	0.0816323	0.0245584	0.0299577	0.0319381	0.0188558
0	1	0.22893	0.42053	0.00412952	0.0155727	0.203394	0.0754037	0.048314	0.205232	0.0143267	0.00913998
0	1	0.216524	0.416774	0.0143846	0.00932349	0.0545112	0.293228	0.373877	0.353062	0.0165331	0.026252
0	1	0.216711	0.419874	0.0143846	0.0101782	0.0540149	0.29556	0.377174	0.356945	0.0165331	0.0266219
0	1	0.164104	0.0142187	0.0711581	0.00618113	0.0391089	0.081244	0.0100099	0.0302019	0.019169	0.0151294
0	1	0.0864179	0.00867197	0.0749675	0.00367276	0.0184331	0.0318858	0.00527095	0.0298307	0.0200147	0.0162405
0	1	0.317158	0.666388	0.00829963	0.00911585	0.326817	0.109145	0.0614514	0.228797	0.00815997	0.0138268
0	1	0.162428	0.0528058	0.00775611	0.0260338	0.038142	0.103981	0.0792853	0.103484	0.0211223	0.00333904
0	1	0.194844	0.317928	0.0101332	0.00638839	0.0277302	0.360071	0.0452545	0.381968	0.0183991	0.0119728
0	1	0.259014	0.332557	0.0112203	0.00553115	0.0285916	0.337259	0.0117872	0.385702	0.0144408	0.0109429
0	1	0.40571	0.149419	0.0365409	0.0076259	0.0926608	0.234285	0.0508427	0.116003	0.0124831	0.0117816
0	1	0.0975229	0.00469165	0.0478691	0.00427755	0.0457799	0.0401171	0.0110376	0.0410105	0.0271912	0.0129204
0	1	0.230892	0.0358055	0.0703075	0.00805749	0.0335879	0.150908	0.0095842	0.0661473	0.0221445	0.0247546
0	1	0.00706265	0.00284529	0.0256455	0.00609191	0.01054	0.0139701	0.00259923	0.0114869	0.0303811	0.0231769
0	1	0.121965	0.152954	0.0084944	0.0363389	0.0257681	0.147782	0.246563	0.194596	0.0283618	0.00948826
0	1	0.274263	0.441547	0.0112609	0.00952835	0.0692127	0.299165	0.363997	0.388308	0.0150709	0.0101622
0	1	0.135525	0.0338328	0.00541959	0.0509617	0.0609338	0.0602604	0.0387448	0.0313545	0.0518902	0.007131
0	1	0.136029	0.0338328	0.00541959	0.0494564	0.060399	0.0613206	0.0390513	0.031164	0.0518842	0.00653454
0	1	0.500105	0.974457	0.0125103	0.0389985	0.202743	0.280044	0.540903	0.464989	0.0285383	0.0117082
0	1	0.0585155	0.00810447	0.0647259	0.00395314	0.0304003	0.0390266	0.0059842	0.0326547	0.0236341	0.0172972
0	1	0.0396789	0.00412414	0.0979942	0.00334835	0.0202669	0.0257615	0.00331247	0.0130107	0.0389937	0.0102062
0	1	0.1901	0.0541583	0.0262295	0.00460195	0.0451133	0.137997	0.0244688	0.103851	0.0164472	0.0102894
0	1	0.00907976	0.00127885	0.0183922	0.00548713	0.0147656	0.00477645	0.00145947	0.0126395	0.0237096	0.00679583
0	1	0.201777	0.0343466	0.0536654	0.00734552	0.0274437	0.142432	0.0151855	0.0865691	0.016014	0.0165866
0	1	0.00571698	0.00469165	0.0286411	0.00213877	0.039314	0.00945722	0.00519845	0.00881052	0.0389425	0.00915375
0	1	0.261409	0.334794	0.0159285	0.0116619	0.0368971	0.275232	0.0869023	0.291055	0.0128383	0.0154088
0	1	0.205334	0.235179	0.0185546	0.00944029	0.0743383	0.191465	0.0365631	0.221899	0.0172327	0.0170845
0	1	0.16579	0.299932	0.0119262	0.0216681	0.0134421	0.347818	0.442958	0.356529	0.0301157	0.0189022
0	1	0.165752	0.300429	0.0119262	0.0216681	0.0134421	0.34648	0.440398	0.35576	0.0301157	0.0189022
0	1	0.0262308	0.00773454	0.0309721	0.00334835	0.0123738	0.0261232	0.0155268	0.0143424	0.0264208	0.00879907
0	1	0.12003	0.0741351	0.00838082	0.00576751	0.0911118	0.0645366	0.0258953	0.0726331	0.0232308	0.00742071
0	1	0.0252194	0.00270149	0.070287	0.000929195	0.0149171	0.0174934	0.0058392	0.00916216	0.0148316	0.00935258
0	1	0.0399075	0.00273552	0.0365252	0.00274356	0.0409882	0.0220921	0.00861967	0.0152134	0.0224866	0.0118679
0	1	0.0736522	0.0193333	0.0476968	0.0092491	0.119577	0.0259779	0.00790643	0.0197602	0.0185798	0.0179028
0	1	0.00605411	0.00355662	0.0232926	0.00883549	0.0146141	0.00921139	0.00391696	0.00763836	0.0217164	0.0111806
0	1	0.0888839	0.00625811	0.0481331	0.00492637	0.0190949	0.0286486	0.00395321	0.00799655	0.0264743	0.015309
0	1	0.322832	0.0626254	0.0735274	0.00674073	0.0636809	0.204311	0.0324115	0.172164	0.0193733	0.0187605
0	1	0.203438	0.313783	0.0124697	0.00581153	0.0135458	0.308833	0.187484	0.339882	0.013317	0.0101467
0	1	0.0292564	0.0164263	0.0113827	0.019293	0.0509719	0.0211649	0.0372138	0.0153159	0.0236563	0.00676815
0	1	0.195431	0.335106	0.00591123	0.00920393	0.0276497	0.209213	0.175589	0.275722	0.0133432	0.0211766
0	1	0.0366505	0.00483546	0.0684703	0.0079503	0.023994	0.0269807	0.00947137	0.0095724	0.0370527	0.004057
0	1	0.12408	0.135691	0.00685546	0.00730149	0.0452846	0.199955	0.0866891	0.150969	0.00883018	0.0106121
0	1	0.140015	0.135387	0.00555739	0.00669671	0.0414522	0.207325	0.101637	0.158396	0.0113761	0.00966269
0	1	0.105932	0.00883004	0.034724	0.00340397	0.0238307	0.0687454	0.00794203	0.0247304	0.0184741	0.0204167
0	1	0.0862876	0.0110859	0.0966188	0.00455387	0.0445601	0.0472892	0.00463021	0.0261038	0.0323743	0.0387813
0	1	0.178902	0.242526	0.00888375	0.00976469	0.0775109	0.0757193	0.0105419	0.0611657	0.0120941	0.0171519
0	1	0.0767914	0.0092472	0.060269	0.00220076	0.0167302	0.0337477	0.00530721	0.00645163	0.0176794	0.00603448
0	1	0.0784905	0.0092472	0.0608169	0.00241916	0.0181641	0.0314465	0.00445222	0.00689606	0.0185264	0.00551462
0	1	0.0748194	0.0092472	0.0627305	0.00133863	0.0182008	0.0346424	0.00398947	0.00689606	0.0153103	0.00723346
0	1	0.0733067	0.0092472	0.062991	0.00274356	0.0178316	0.0344365	0.00398947	0.00689606	0.0147365	0.0076207
0	1	0.0141253	0.00199017	0.0226842	0.00734552	0.011712	0.0100561	0.0051622	0.0122488	0.0320828	0.00666611
0	1	0.133681	0.760985	0.00658785	0.0113477	0.121843	0.0527724	0.0174819	0.153245	0.00518319	0.0147138
0	1	0.201516	0.245354	0.0239337	0.00427755	0.0772503	0.192957	0.107185	0.212641	0.0138219	0.0220943
0	1	0.249144	0.0658828	0.00775611	0.0199922	0.0623268	0.245553	0.25575	0.180819	0.0432369	0.0121405
0	1	0.194095	0.398641	0.00888375	0.0107726	0.0201167	0.358462	0.429312	0.43075	0.0177822	0.0133352
0	1	0.111737	0.0659447	0.00904618	0.04012	0.0712429	0.0519674	0.055489	0.0635566	0.0228965	0.00395198
0	1	0.0676637	0.00284529	0.0257997	0.0152958	0.0377354	0.0393348	0.00851092	0.0298307	0.0274305	0.0139501
0	1	0.0672526	0.00284529	0.02511	0.0150774	0.0377354	0.0383197	0.00851092	0.0298307	0.0277406	0.0142012
0	1	0.024885	0.00355662	0.0402031	0	0.0224036	0.0120673	0.00463021	0.00763836	0.0184794	0.00625817
0	1	0.094221	0.118826	0.00834024	0.00883549	0.0949245	0.0336026	0.0118596	0.0481941	0.0116416	0.00883571
0	1	0.177583	0.205351	0.00892437	0.0739043	0.170795	0.0912104	0.314653	0.102755	0.0551978	0.0079346
0	1	0.345913	0.417918	0.0130945	0.0960712	0.050718	0.427201	0.666338	0.530708	0.0712581	0.0221888
0	1	0.210562	0.21921	0.00709077	0.00585557	0.14862	0.0695955	0.0380477	0.0837775	0.00727655	0.00793504
0	1	0.10694	0.0318504	0.0232019	0.00442295	0.0308069	0.0591699	0.0131412	0.0462209	0.013848	0.00954768
0	1	0.111229	0.104064	0.00954908	0.00883549	0.135453	0.0466423	0.0329435	0.0501981	0.00693704	0.00687018
0	1	0.0564079	0.00657975	0.0684583	0.00574433	0.0210573	0.0299775	0.0052347	0.0122292	0.0351646	0.00981307
0	1	0.0756665	0.0139389	0.0703162	0.00427755	0.0195015	0.0523228	0.00327622	0.013753	0.0276699	0.0134036
0	1	0.0526874	0.00540298	0.0765427	0.00766993	0.0360151	0.0154909	0.00270798	0.0127274	0.0177822	0.0140775
0	1	0.0551471	0.00383653	0.0567308	0.00306798	0.0149958	0.0327783	0.00455771	0.015349	0.0263947	0.012951
0	1	0.0454044	0.00764522	0.0309838	0.00448403	0.0179229	0.0273123	0.00591169	0.0202584	0.0111367	0.00981178
0	1	0.437065	1.01773	0.0144252	0.0725024	0.0812274	0.40017	0.764174	0.682947	0.0344597	0.0214197
0	1	0.019168	0.00540298	0.0334421	0.00334835	0.0227624	0.0133724	0.00587544	0.0195745	0.0276253	0.00793143
0	1	0.0252194	0.013076	0.0142141	0.00920393	0.0465887	0.0121746	0.00655244	0.0184025	0.0205612	0.0168567
0	1	0.00571698	0.0123724	0.00417012	0.018727	0.0198603	0.00600245	0.00745374	0.0137726	0.0208005	0.00511246
0	1	0.311557	0.198916	0.00467304	0.0103695	0.0696343	0.218589	0.208487	0.263919	0.00875073	0.0100081
0	1	0.00336277	0.0012986	0.0060443	0.0292477	0.00400279	0.00307047	0.0059842	0.00689606	0.0197493	0.00365785
0	1	0.13552	0.134341	0.0137192	0.00613594	0.0248512	0.10945	0.0306696	0.174187	0.00675234	0.0114628
0	1	0.133176	0.00632659	0.0748351	0.00591754	0.034323	0.0817151	0.00391696	0.0401651	0.018683	0.0416723
0	1	0.12742	0.00554679	0.0754331	0.00678478	0.0448329	0.0625013	0.00537971	0.0367464	0.0275821	0.0151436
0	1	0.243782	0.461077	0.0112609	0.0111474	0.0491577	0.287695	0.100545	0.439634	0.00882471	0.0123855
0	1	0.21473	0.431831	0.00888375	0.0146291	0.0548539	0.218464	0.0636641	0.366328	0.0101271	0.0124816
0	1	0.164824	0.376762	0.00838082	0.0486403	0.0375798	0.252563	0.243731	0.394789	0.0158151	0.0164479
0	1	0.284735	0.0959506	0.00994579	0.0199418	0.104117	0.173312	0.0904166	0.0973425	0.0301418	0.00581845
0	1	0.369243	0.292434	0.0275603	0.0100891	0.0498254	0.441248	0.25419	0.387721	0.026447	0.022261
0	1	0.165684	0.0271928	0.0554204	0.00455793	0.0529259	0.0743622	0.0114153	0.0439745	0.0212376	0.00659689
0	1	0.199033	0.426938	0.014928	0.0140422	0.0101334	0.348434	0.544068	0.510829	0.0299025	0.0145977
0	1	0.0780183	0.0929477	0.00713137	0.0411824	0.165353	0.0303436	0.087151	0.0462993	0.0346102	0.0139908
0	1	0.231284	0.167548	0.00761815	0.00727922	0.0668368	0.17306	0.0596381	0.189833	0.00881567	0.0118746
0	1	0.204821	0.147352	0.0100926	0.0399945	0.128395	0.103241	0.353762	0.11005	0.0547142	0.00949125
0	1	0.474751	0.957522	0.0107642	0.0302389	0.153197	0.278666	0.455456	0.465375	0.0263128	0.010321
0	1	0.0161424	0.00753695	0.0620736	0.00609191	0.0108295	0.01394	0.00402572	0.0101173	0.0402477	0.014591
0	1	0.170145	1.8709	0.248249	0.0524682	0.0717773	0.345947	0.56317	0.136108	0.0504413	0.0132392
0	1	0.0104254	0.0091034	0.0178487	0.00213877	0.00539759	0.00779907	0.00195848	0.00687649	0.0167986	0.00452336
0	1	0.0396789	0.00412414	0.0988091	0.00222901	0.0202669	0.0257615	0.00331247	0.0130107	0.0390682	0.0102062
0	1	0.160595	0.682735	0.00900559	0.013409	0.0247778	0.502616	0.723272	0.861131	0.0228341	0.0204802
0	1	0.158025	0.332251	0.00771551	0.00674073	0.0314656	0.219353	0.246928	0.354545	0.0187918	0.00449952
0	1	0.157774	0.334485	0.00771551	0.00674073	0.0309052	0.222507	0.249433	0.35777	0.0187918	0.00449952
0	1	0.152057	0.354915	0.00872289	0.00665673	0.027028	0.244427	0.266589	0.387906	0.0170368	0.00484412
0	1	0.0225308	0.00199017	0.0274923	0.00488234	0.0456762	0.0120771	0.00256297	0.0145736	0.0212376	0.0172837
0	1	0.00840834	0.0059705	0.0225137	0.00274356	0.0106437	0.00483589	0.00270798	0.00726722	0.0296108	0.00824743
0	1	0.0155464	0.00614833	0.0199377	0.00520675	0.0190703	0.0106237	0.0040409	0.00984101	0.0249741	0.0079346
0	1	0.184324	0.0189417	0.0287697	0.00399717	0.0488011	0.0924669	0.00783393	0.0383042	0.0180476	0.0128056
0	1	0.191415	0.0181246	0.0292314	0.00428277	0.0495731	0.0983929	0.00783393	0.0395578	0.0180476	0.0128056
0	1	0.263269	0.061174	0.0830406	0.00293879	0.0520813	0.168299	0.00856759	0.0415959	0.0227567	0.0143352
0	1	0.265305	0.061174	0.0824464	0.00278759	0.0526305	0.168321	0.00889669	0.0427659	0.0230123	0.0142007
0	1	0.185071	0.282979	0.00954908	0.00792804	0.00646593	0.326033	0.362058	0.350522	0.0185264	0.0124465
0	1	0.175115	0.204393	0.0304562	0.00727197	0.0278825	0.18087	0.0514802	0.134667	0.012599	0.0101333
0	1	0.168478	0.102785	0.00653909	0.00766993	0.0270407	0.149554	0.0528546	0.164526	0.00872332	0.0102746
0	1	0.202184	0.120086	0.00709077	0.00613594	0.0274982	0.183548	0.0898967	0.184085	0.00644527	0.0120103
0	1	0.00470844	0.00326901	0.0222351	0.00488234	0.00428627	0.00970301	0.00128148	0.00920129	0.0192302	0.00375689
0	1	0.178596	0.0898092	0.026182	0.00649376	0.0476137	0.152171	0.0931797	0.0865114	0.0130777	0.0155138
0	1	0.16567	0.163684	0.0314074	0.0131571	0.0447102	0.179648	0.11895	0.144715	0.0208409	0.0147741
0	1	0.206237	0.00810447	0.072036	0.00325277	0.0329979	0.0971201	0.00537971	0.0424507	0.020064	0.0135952
0	1	0.0960653	0.114096	0.00358599	0.0373185	0.144291	0.0502043	0.192154	0.0593187	0.0370527	0.00718299
0	1	0.234422	0.227082	0.0192361	0.00676391	0.118899	0.166387	0.0211201	0.180212	0.01884	0.00982852
0	1	0.130137	0.0120848	0.0467313	0.0031454	0.0565273	0.054308	0.00978161	0.0405558	0.0200419	0.0155838
0	1	0.132005	0.0120848	0.0476938	0.00399717	0.0564509	0.0550402	0.0106144	0.0405558	0.020228	0.0159159
0	1	0.362977	0.604491	0.0102062	0.00963155	0.204496	0.159315	0.0937639	0.24727	0.0103925	0.010578
0	1	0.204577	0.0453501	0.0303591	0.0054431	0.11793	0.109805	0.00979243	0.0646219	0.0161904	0.0135637
0	1	0.0403561	0.00255769	0.0372067	0.00240757	0.0409882	0.0220921	0.00861967	0.0160138	0.0223213	0.0118679
0	1	0.171838	0.150319	0.0794509	0.00827472	0.10658	0.139076	0.00733818	0.0363242	0.0364582	0.0134779
0	1	0.066244	0.0113197	0.0558667	0.00306798	0.0402786	0.0326613	0.0052347	0.0223127	0.0276437	0.0116814
0	1	0.0228679	0.00270149	0.0263514	0.00106939	0.00621077	0.00603365	0.00192223	0.00771545	0.0205871	0.00862491
0	1	0.220349	0.149284	0.0057684	0.00730149	0.0513399	0.246175	0.12622	0.183066	0.0128383	0.0103596
0	1	0.184963	0.225	0.00867288	0.00334835	0.0331547	0.218951	0.136721	0.288739	0.0121203	0.0104596
0	1	0.219591	0.115717	0.0113687	0.00702111	0.0526047	0.189868	0.0144226	0.219403	0.0104385	0.00833958
0	1	0.219591	0.115717	0.0113015	0.00702111	0.0526047	0.189662	0.0144226	0.21898	0.00992901	0.00819496
0	1	0.205837	0.144235	0.00954908	0.00641633	0.0577183	0.258576	0.0742722	0.164038	0.0108974	0.0163337
0	1	0.10526	0.0405509	0.0113827	0.0085551	0.0980514	0.0481618	0.00737443	0.0397547	0.0165951	0.00966838
0	1	0.0773521	0.00995855	0.0767555	0.00306798	0.0254866	0.0502418	0.00323997	0.0143667	0.0372555	0.0102949
0	1	0.0773521	0.00995855	0.0735015	0.00306798	0.0250028	0.0505262	0.00323997	0.0145149	0.039035	0.0107323
0	1	0.104922	0.00839535	0.0342372	0.00324865	0.0238307	0.0682256	0.00854718	0.0244976	0.0184741	0.0197402
0	1	0.0544757	0.00739315	0.0154067	0.00427755	0.0186127	0.0294621	0.00463021	0.0221924	0.0255129	0.0132175
0	1	0.0777617	0.0092472	0.062299	0.00166317	0.018017	0.0347896	0.00398947	0.00689606	0.0153103	0.00677943
0	1	0.19873	0.4634	0.0120966	0.0113427	0.0194023	0.279766	0.155444	0.414172	0.0191972	0.00938624
0	1	0.164447	0.00967094	0.0268137	0.00827472	0.0250505	0.121857	0.00521756	0.0546603	0.0244537	0.0145484
0	1	0.020511	0.00746677	0.0524928	0.00455793	0.0168155	0.0186687	0.00391696	0.00611462	0.0322597	0.00883571
0	1	0.020511	0.00817724	0.059111	0.00213877	0.015149	0.0185613	0.00323997	0.00459085	0.0308838	0.00960722
0	1	0.193001	0.0632227	0.0370994	0.00427755	0.0656515	0.157536	0.0395144	0.0861988	0.026964	0.00901197
0	1	0.254572	0.247095	0.00592251	0.00859914	0.0723795	0.14571	0.0556617	0.188506	0.0185264	0.0119236
0	1	0.167475	0.297275	0.0113421	0.00581153	0.136367	0.0745476	0.00986492	0.0979504	0.0135825	0.0125085
0	1	0.159043	0.316206	0.0119668	0.00734552	0.0649784	0.195106	0.0658409	0.331773	0.0103664	0.00870601
0	1	0.149519	0.0615775	0.00834024	0.0493461	0.0955303	0.0931735	0.295436	0.0538513	0.0554306	0.027608
0	1	0.22484	0.0569324	0.0341481	0.0110183	0.0443621	0.172639	0.045687	0.164941	0.0108712	0.0129234
0	1	0.064241	0.00995082	0.00838082	0.0123664	0.0282878	0.0253324	0.00625117	0.0210088	0.0153103	0.00498276
0	1	0.00100855	0.00213397	0.0143846	0.00334835	0.00655122	0.00578785	0.00402572	0.00804864	0.00914351	0.0139048
0	1	0.0554899	0.00270149	0.048163	0.00367276	0.0147884	0.014892	0.00331247	0.00955287	0.0205697	0.0115378
0	1	0.207576	0.140886	0.00750087	0.0293815	0.0347759	0.235696	0.25285	0.272983	0.0325462	0.00798459
0	1	0.154318	0.0257361	0.0465332	0.00706514	0.0381003	0.153664	0.0303361	0.091804	0.0148316	0.0132722
0	1	0.159692	0.0268426	0.0482809	0.00766993	0.0395985	0.157379	0.0292077	0.0918143	0.0161547	0.0135844
0	1	0.161643	0.0267324	0.0486694	0.00763633	0.0389736	0.157477	0.0297417	0.0950127	0.0165593	0.0145808
0	1	0.00369989	0	0.00479485	0.00153398	0.00157862	0.00247159	0.00199474	0.0011526	0.0102506	0.00687018
0	1	0.117697	0.0209023	0.0742134	0.00213877	0.037528	0.0870653	0.00655244	0.0153191	0.017756	0.0135206
0	1	0.117304	0.0210444	0.0744217	0.00213877	0.037528	0.086148	0.00655244	0.0152768	0.0176741	0.0135206
0	1	0.0335455	0.00611431	0.0600927	0.00339998	0.0171097	0.0195733	0.00327622	0.00804864	0.0249075	0.00892865
0	1	0.186916	0.312091	0.00800763	0.0092323	0.0282637	0.293451	0.451954	0.383625	0.0209982	0.00708995
0	1	0.190727	0.294478	0.00721256	0.0107379	0.0298423	0.288785	0.471044	0.368368	0.021081	0.00708995
0	1	0.304365	0.500987	0.00775611	0.0160515	0.063615	0.245223	0.206064	0.270919	0.0182609	0.0150039
0	1	0.0911934	0.0581848	0.0623684	0.00399717	0.0478674	0.0582894	0.00356165	0.0332902	0.0217164	0.00759713
0	1	0.255095	0.413364	0.010758	0.0079063	0.306173	0.0904108	0.054668	0.185814	0.0155235	0.014979
0	1	0.174679	0.101084	0.0279962	0.01041	0.0847115	0.108939	0.0386838	0.127525	0.0153922	0.0301064
0	1	0.0345636	0.0059705	0.0387805	0.00577272	0.026988	0.0125277	0.00199474	0.0160582	0.0103925	0.0137927
0	1	0.078835	0.0896025	0.00467304	0.0174645	0.0860738	0.0321483	0.0151358	0.0615955	0.00616673	0.013584
0	1	0.244227	0.223179	0.0119668	0.00745154	0.0673428	0.220317	0.0854504	0.256411	0.00866478	0.0110449
0	1	0.224473	0.012144	0.0845193	0.00492637	0.0367148	0.121875	0.00594795	0.0446462	0.0319372	0.0165477
0	1	0.00706265	0.00199017	0.011269	0.00520675	0.00631447	0.00377663	0.00128148	0.00304752	0.0126678	0.007397
0	1	0.154996	0.0272015	0.00896495	0.0205026	0.0483791	0.0805425	0.0407042	0.0465672	0.0273203	0.00644934
0	1	0.183936	0.218998	0.0113015	0.0076259	0.0111267	0.268238	0.112356	0.284971	0.00640609	0.0106848
0	1	0.181965	0.218811	0.0113015	0.0076259	0.01239	0.262574	0.10653	0.281293	0.00640609	0.0108037
0	1	0.187836	0.0106534	0.0658231	0.00457261	0.0404412	0.123821	0.00422019	0.0312959	0.0123869	0.0318484
0	1	0.250768	0.275343	0.00969047	0.014735	0.0311099	0.311851	0.135699	0.342873	0.00938285	0.0121123
0	1	0.149553	0.316884	0.00548441	0.0122754	0.0176309	0.277918	0.141948	0.344873	0.00890412	0.0123728
0	1	0.0886958	0.00540298	0.0799455	0.00494863	0.0219492	0.0422962	0.00331247	0.011928	0.0274305	0.00961463
0	1	0.0897237	0.00540298	0.0801705	0.00334835	0.0219492	0.0432954	0.00331247	0.0130237	0.0265835	0.00937054
0	1	0.143684	0.35157	0.00705016	0.0104575	0.0259241	0.255372	0.176003	0.326481	0.00667158	0.0213574
0	1	0.143967	0.386548	0.00727732	0.0101331	0.0186515	0.293867	0.231236	0.367383	0.00741577	0.0176799
0	1	0.142054	0.872376	0.011845	0.00762242	0.0141546	0.324276	0.280357	0.829922	0.0131727	0.0122925
0	1	0.140906	0.0588499	0.00954908	0.00702111	0.016948	0.0878184	0.0119322	0.0882159	0.00833729	0.0108409
0	1	0.263514	0.137143	0.0177067	0.0169144	0.0329554	0.296774	0.144283	0.113667	0.0249871	0.0139542
0	1	0.016811	0.00483546	0.072957	0.00520675	0.00987829	0.0119288	0.00263547	0.00765794	0.0269453	0.0612722
0	1	0.179376	0.561519	0.0106768	0.00553115	0.0130123	0.283766	0.22166	0.47544	0.00592739	0.0177753
0	1	0.132617	0.00355662	0.0837792	0.00367276	0.0339905	0.0784709	0.00662495	0.030241	0.0255816	0.0207539
0	1	0.169784	0.162662	0.010758	0.014691	0.0497438	0.278155	0.210731	0.206388	0.00828397	0.00995317
0	1	0.27522	0.298961	0.0149687	0.013325	0.0368335	0.380077	0.239644	0.310779	0.0140612	0.0132349
0	1	0.0719927	0.0091034	0.0452683	0.00492637	0.0306253	0.0465349	0.00519845	0.0269021	0.0146041	0.00822575
0	1	0.0723009	0.0091034	0.0514858	0.00613594	0.0330473	0.0473056	0.00455771	0.0286781	0.0154462	0.00738408
0	1	0.0733094	0.0100661	0.0561995	0.00613594	0.033709	0.0465349	0.00470815	0.0279163	0.0172802	0.00733732
0	1	0.0745804	0.00753695	0.0617052	0.00592946	0.0320018	0.046527	0.00425579	0.0290689	0.0199744	0.00773313
0	1	0.187482	0.36876	0.00896495	0.0119034	0.0244447	0.299528	0.205328	0.343131	0.0130777	0.014264
0	1	0.173517	0.162907	0.0130945	0.00738956	0.0485471	0.191753	0.129644	0.195168	0.0113018	0.0128123
0	1	0.120388	0.0628895	0.0118856	0.00482673	0.0383412	0.0786907	0.0260878	0.0883593	0.00643223	0.0107112
0	1	0.257653	0.00326901	0.0806383	0.00460195	0.0548634	0.147681	0.00766132	0.0330194	0.0300145	0.0235971
0	1	0.235057	1.23501	0.00884318	0.00480844	0.0221006	0.478286	0.501915	1.10374	0.0141113	0.0134283
0	1	0.274529	0.271197	0.00791021	0.0116671	0.0454756	0.313315	0.114473	0.399784	0.0131539	0.0187604
0	1	0.0595241	0.0575063	0.00687166	0.0122279	0.0826426	0.0320098	0.00915167	0.0202584	0.00518319	0.00939523
0	1	0.0144624	0.00270149	0.0298641	0.00641633	0.0143591	0.00873082	0.00327622	0.00881709	0.0113499	0.00947984
0	1	0.210906	0.440449	0.00601623	0.0140862	0.0243065	0.324196	0.135675	0.449347	0.018225	0.0130248
0	1	0.278012	0.0483316	0.0155138	0.00574646	0.041335	0.256893	0.0469188	0.144659	0.012599	0.0149939
0	1	0.267427	0.0461976	0.0291016	0.00266613	0.0415173	0.250403	0.03396	0.146477	0.0113086	0.0179031
0	1	0.503486	0.135329	0.0251832	0.0174679	0.100528	0.605722	0.0551664	0.273981	0.0262296	0.0232701
0	1	0.249383	0.546604	0.0123319	0.00738956	0.0322091	0.282992	0.157934	0.437449	0.0259779	0.0176891
0	1	0.144425	0.667064	0.00775611	0.0121491	0.00621305	0.31268	0.355116	0.76401	0.0137798	0.0135403
0	1	0.264975	0.602597	0.00884318	0.05583	0.0415275	0.291215	0.540531	0.550817	0.0220819	0.0182129
0	1	0.203053	0.0213243	0.0340668	0.0084331	0.0770936	0.0874636	0.0167894	0.0457424	0.0152752	0.0256437
0	1	0.271604	0.00781685	0.11721	0.00609191	0.0722713	0.123055	0.0163449	0.0365515	0.0216979	0.0207775
0	1	0.24584	0.0571243	0.0467583	0.0061987	0.0500514	0.178465	0.0662076	0.133836	0.0186011	0.0131125
0	1	0.188778	0.0826488	0.0255968	0.0110183	0.0714974	0.138849	0.0952873	0.111363	0.0172773	0.0156797
0	1	0.296331	0.51787	0.0117792	0.0205541	0.0391228	0.386126	0.455478	0.417168	0.0178594	0.0225117
0	1	0.138887	0.13661	0.0119849	0.0149715	0.0308856	0.262167	0.156714	0.218622	0.0180738	0.0141373
0	1	0.197823	0.145402	0.0100926	0.041742	0.131154	0.101898	0.345309	0.109791	0.0562086	0.00949573
0	1	0.190794	0.413845	0.00779669	0.0262625	0.0371478	0.202994	0.0887327	0.405631	0.0136087	0.0154988
0	1	0.0161424	0.00753695	0.0600922	0.0103695	0.0138605	0.0141656	0.00402572	0.0107251	0.0379546	0.0154079
0	1	0.0168428	0.00753695	0.0596635	0.0107222	0.0142833	0.0145874	0.00402572	0.0107251	0.0374792	0.0149578
0	1	0.171512	0.0126523	0.0112203	0.0186766	0.0689793	0.0924764	0.0189441	0.0592316	0.00887801	0.0133265
0	1	0.151097	0.0660217	0.029499	0.00488234	0.0211838	0.178262	0.023861	0.150234	0.0140612	0.00838882
0	1	0.144381	0.0155053	0.0463134	0.00674073	0.0660705	0.0624274	0.00493213	0.0388269	0.0190018	0.0126282
0	1	0.162343	0.659561	0.00886759	0.0128766	0.0275144	0.476892	0.65384	0.820891	0.0209982	0.0205835
0	1	0.184273	0.00881579	0.0541382	0.00488234	0.0274978	0.1143	0.00658869	0.0377946	0.0168248	0.0145124
0	1	0.182927	0.00881579	0.054836	0.00488234	0.02816	0.116578	0.00658869	0.0381789	0.0168248	0.0140262
0	1	0.242645	0.0674238	0.0138482	0.00306798	0.0338009	0.141693	0.020297	0.200583	0.0190858	0.00968037
0	1	0.212277	0.00753695	0.0384369	0.00669671	0.0418094	0.139514	0.00465173	0.035535	0.0144062	0.0393862
0	1	0.235015	0.728101	0.00808875	0.0103695	0.0195306	0.343452	0.136414	0.648227	0.00642352	0.0111523
0	1	0.236673	0.947855	0.0105714	0.00976469	0.0116731	0.423879	0.141344	0.822079	0.0111106	0.0177912
0	1	0.282046	0.590089	0.00888375	0.00380182	0.0327862	0.311898	0.0675059	0.412639	0.00935673	0.00980409
0	1	0.158593	0.484349	0.0174675	0.00740847	0.0180266	0.334352	0.368986	0.409062	0.0125728	0.0106061
0	1	0.182522	0.250705	0.0149687	0.00683632	0.0391	0.314208	0.168249	0.241054	0.00919816	0.013858
0	1	0.285768	0.0801939	0.0113015	0.00692031	0.0402426	0.285601	0.145923	0.124412	0.0321312	0.00802466
0	1	0.00874264	0.0667208	0.0494019	0.00222734	0.00539759	0.0124964	0.00131774	0.00535273	0.0121442	0.00706228
0	1	0.00874264	0.0667208	0.0498384	0.00274356	0.00539759	0.0124964	0.00131774	0.00535273	0.0118548	0.00706228
0	1	0.273489	0.538156	0.0136868	0.0170702	0.0269789	0.388638	0.403763	0.538156	0.0260481	0.0171019
0	1	0.049093	0.0092395	0.03727	0.00766993	0.0200118	0.0192987	0.0067845	0.0194769	0.0180041	0.0109062
0	1	0.209848	0.124855	0.0057035	0.00836328	0.0924985	0.179178	0.0990716	0.210199	0.0191704	0.00842984
0	1	0.178351	0.13857	0.0103613	0.010045	0.216432	0.0842847	0.0240067	0.0718326	0.0235833	0.00719198
0	1	0.0559436	0.0482361	0.00986461	0.00674073	0.107398	0.0151176	0.0108076	0.0253473	0.0218458	0.0095873
0	1	0.146184	0.337407	0.0125915	0.0122279	0.0225072	0.308509	0.232799	0.380333	0.017298	0.0150246
0	1	0.155367	0.00881579	0.0464554	0.00766993	0.0328481	0.0915854	0.00519845	0.0424327	0.0226322	0.0121747
0	1	0.264261	0.165573	0.00440544	0.00548713	0.0760188	0.241281	0.112888	0.196923	0.0120941	0.0109456
0	1	0.10526	0.0408275	0.0113827	0.0085551	0.0983088	0.0481618	0.00737443	0.0397547	0.0165331	0.00966838
0	1	0.195187	0.264367	0.00354538	0.00395314	0.037825	0.19736	0.129328	0.27004	0.00693704	0.00549964
0	1	0.34783	0.0687468	0.0249141	0.00334835	0.0430744	0.242683	0.035816	0.166238	0.0117182	0.00864359
0	1	0.341993	0.0692801	0.0237653	0.00334835	0.0421042	0.243351	0.0331398	0.164428	0.0118548	0.00803571
0	1	0.336436	0.0678688	0.023966	0.00381295	0.0389618	0.237633	0.029681	0.16445	0.0118548	0.00709392
0	1	0.0427131	0.0106621	0.0232277	0.00274356	0.0372251	0.0280498	0.00463021	0.0237357	0.0221734	0.00562935
0	1	0.255649	0.184665	0.0110867	0.00351789	0.0374587	0.337485	0.111065	0.282943	0.00691093	0.0079465
0	1	0.256779	0.183054	0.0117583	0.00367276	0.0377912	0.335955	0.113136	0.282226	0.00662152	0.00788804
0	1	0.178492	0.0384301	0.0517777	0.0122447	0.0340233	0.144624	0.0383232	0.0626114	0.0187918	0.0144502
0	1	0.181598	0.247395	0.0113015	0.0113427	0.0392581	0.278836	0.0984946	0.254645	0.0125728	0.015081
0	1	0.0218566	0.00881579	0.0489706	0.00421035	0.0182817	0.0266374	0.00730194	0.0169873	0.0202802	0.00880817
0	1	0.180575	1.25338	0.0135974	0.00976469	0.0183853	0.357841	0.366734	0.943626	0.0177822	0.0145017
0	1	0.178698	0.932298	0.0100926	0.00730149	0.0278431	0.264493	0.238729	0.677021	0.0130124	0.0140808
0	1	0.0127797	0.00995855	0.00632008	0.00674073	0.00947169	0.00885833	0.00263547	0.00585906	0.0137957	0.0118294
0	1	0.13553	0.0162089	0.0215971	0.017213	0.0421124	0.0742126	0.00918792	0.0355547	0.019381	0.00764049
0	1	0.254752	0.134726	0.0379915	0.00613594	0.0481165	0.231287	0.0327979	0.223304	0.0135499	0.0187271
0	1	0.044704	0.0204692	0.0185546	0.0116231	0.03226	0.0190529	0.00929666	0.0328246	0.0223745	0.00657904
0	1	0.0664225	0.00824828	0.0395919	0.00488234	0.0604978	0.0272247	0.00805144	0.0241644	0.0164091	0.0110418
0	1	0.0346363	0.000711325	0.0466179	0.00367276	0.0285188	0.0223489	0.00594795	0.0194964	0.030145	0.00583042
0	1	0.0708954	0.0359822	0.0439018	0.00460195	0.0289224	0.046398	0.00334872	0.0179531	0.0183169	0.00615222
0	1	0.0830196	0.0379724	0.0390788	0.00399717	0.0310503	0.0503399	0.00398947	0.0173513	0.015839	0.00427231
0	1	0.22969	0.337962	0.00771551	0.0076259	0.060857	0.28541	0.161569	0.329335	0.0197231	0.015131
0	1	0.208361	0.244974	0.00406461	0.00823069	0.0204447	0.270251	0.0917532	0.275736	0.0142734	0.0109369
0	1	0.223482	0.0356869	0.0566048	0.00274356	0.0322069	0.148715	0.0253779	0.0974529	0.0154343	0.0209638
0	1	0.294293	0.42615	0.0119262	0.0523193	0.0560701	0.425273	0.347601	0.540932	0.0443836	0.0184021
0	1	0.192987	0.264343	0.00963031	0.0184078	0.347371	0.0706703	0.0264831	0.120746	0.0116154	0.0142141
0	1	0.115034	0.118794	0.0208358	0.00218396	0.0240263	0.140582	0.0451585	0.119994	0.0108712	0.00969235
0	1	0.158533	0.182193	0.00884318	0.00548713	0.0550497	0.2067	0.193962	0.208851	0.00782464	0.00873965
0	1	0.205379	0.221861	0.0131679	0.00702111	0.0510796	0.252198	0.258692	0.255409	0.00782921	0.00873965
0	1	0.070281	0.116319	0.00838082	0.0417392	0.0960126	0.0302755	0.0226217	0.0516442	0.0221766	0.00899605
0	1	0.211732	0.612019	0.00834024	0.00612725	0.0322385	0.359819	0.353534	0.588708	0.0157118	0.0149642
0	1	0.134638	0.496918	0.00958972	0.0165494	0.196692	0.0643002	0.0381637	0.164919	0.00914351	0.00492035
0	1	0.218598	0.314203	0.00721256	0.00525078	0.0241417	0.277774	0.273664	0.374849	0.0267777	0.0123008
0	1	0.237625	0.345372	0.00721256	0.00525078	0.0265092	0.299716	0.295252	0.405412	0.0271912	0.0124996
0	1	0.113926	0.448549	0.00829963	0.0218751	0.0134539	0.239644	0.280732	0.567921	0.0107592	0.018207
0	1	0.246601	0.347704	0.0131757	0.0329706	0.0145081	0.475741	0.572724	0.534914	0.0388012	0.0214479
0	1	0.229077	0.331384	0.0120004	0.0248105	0.0162965	0.415203	0.472898	0.507611	0.0320697	0.0171013
0	1	0.029925	0.0540605	0.0293286	0.00060479	0.00315723	0.0250242	0.00128148	0.00632624	0.00890412	0.00457987
0	1	0.0548783	0.0660603	0.0131757	0.00730149	0.0993817	0.0375381	0.0170944	0.0321164	0.0234702	0.0105033
0	1	0.296233	0.658469	0.0101738	0.00120958	0.0723797	0.194311	0.125607	0.376493	0.00839931	0.0180805
0	1	0.259567	0.559476	0.0107986	0.00395314	0.0754921	0.174434	0.139455	0.361767	0.00691093	0.0138304
0	1	0.105919	0.441315	0.0143439	0.0517559	0.0117884	0.384549	0.635792	0.660646	0.072703	0.0245456
0	1	0.101892	0.00412414	0.0473488	0.0101331	0.0389065	0.0547944	0.00719318	0.023677	0.0218752	0.0178628
0	1	0.208637	0.380444	0.0113827	0.0196962	0.207361	0.0816612	0.0210595	0.12403	0.0140492	0.0128248
0	1	0.189399	0.00781685	0.0547465	0.00433316	0.0564552	0.094469	0.00767802	0.0408976	0.0362473	0.0165536
0	1	0.1894	0.00781685	0.054156	0.00409797	0.0559405	0.0939616	0.00741478	0.0408341	0.0358649	0.0163669
0	1	0.0864291	0.00477069	0.0467639	0.00181437	0.0228889	0.0319649	0.00762362	0.0183438	0.0192705	0.0146811
0	1	0.377634	0.222912	0.0059711	0.0151394	0.0620464	0.26805	0.271765	0.30927	0.00792386	0.0128273
0	1	0.185939	0.325135	0.0128349	0.0107379	0.0211103	0.269043	0.470494	0.487707	0.0237357	0.00859906
0	1	0.0590187	0.00412414	0.0838079	0.00213877	0.0405664	0.0361718	0.00398947	0.0144823	0.0274305	0.0241169
0	1	0.0454707	0.0226108	0.012048	0.0112987	0.091809	0.0263604	0.0104332	0.0249573	0.0226025	0.00967043
0	1	0.00336277	0.00525918	0.00717198	0.00334835	0.00764041	0.00377663	0.00395321	0.00611462	0.0215064	0.00255282
0	1	0.22185	0.353094	0.00600372	0.013153	0.0227094	0.348869	0.151855	0.432945	0.00938285	0.0132913
0	1	0.173351	0.342274	0.00596311	0.0132451	0.0075374	0.311084	0.134223	0.394688	0.00878012	0.0108398
0	1	0.175971	0.188325	0.00835638	0.0193318	0.0196964	0.271754	0.277114	0.231911	0.00979303	0.0115468
0	1	0.200439	0.503228	0.0200229	0.0148307	0.0456166	0.370617	0.170811	0.348672	0.00938285	0.0144264
0	1	0.13956	0.189377	0.00825903	0.00734552	0.0164295	0.301986	0.252242	0.217517	0.0187657	0.0128804
0	1	0.0954974	0.00398033	0.0505717	0.00334835	0.0469519	0.0632236	0.00334872	0.0179727	0.0206762	0.018948
0	1	0.0486839	0.00622259	0.0762701	0.00153398	0.0233344	0.0339524	0.00473897	0.00923542	0.0234043	0.00894371
0	1	0.19867	0.474555	0.00854302	0.0140422	0.0174714	0.377425	0.416338	0.431894	0.0282513	0.0205165
0	1	0.254065	0.185552	0.0117315	0.00734552	0.0731627	0.274435	0.0713096	0.220497	0.00938285	0.0253393
0	1	0.256236	0.215657	0.0100926	0.0094843	0.0472836	0.336762	0.11944	0.235853	0.00914351	0.0140532
0	1	0.148728	0.368945	0.00529778	0.0121833	0.0142636	0.289207	0.170237	0.415809	0.0128383	0.0109543
0	1	0.172082	0.549983	0.0105963	0.00641633	0.0193928	0.234109	0.157382	0.476485	0.00871263	0.0158672
0	1	0.1636	0.667442	0.00537898	0.00572651	0.013885	0.377003	0.456772	0.667898	0.0145922	0.0123291
0	1	0.297167	0.502304	0.0107986	0.0233342	0.0418945	0.360349	0.352461	0.505768	0.0222212	0.00869412
0	1	0.156141	0.0688161	0.0164614	0.00674073	0.0339002	0.145881	0.0799226	0.16316	0.0105238	0.00962352
0	1	0.166784	0.14028	0.0101332	0.0156643	0.0179229	0.209917	0.231463	0.183874	0.0256885	0.00721367
0	1	0.176999	0.210866	0.0112122	0.0123898	0.0200953	0.253644	0.0459251	0.231994	0.00815997	0.0137837
0	1	0.168693	0.205731	0.0121499	0.0125963	0.0206542	0.248669	0.0430545	0.222699	0.00815997	0.013004
0	1	0.14252	0.310685	0.0100926	0.00435633	0.019911	0.321956	0.227307	0.456458	0.0106319	0.00877032
0	1	0.134981	0.270462	0.00829963	0.0118999	0.0275306	0.284083	0.21089	0.398572	0.0155338	0.00887236
0	1	0.210537	0.30859	0.0148062	0.013069	0.0495261	0.295241	0.262732	0.381181	0.0173633	0.0185101
0	1	0.208454	0.438567	0.0111961	0.00994948	0.017875	0.348494	0.185385	0.412392	0.0263923	0.0113884
0	1	0.287498	0.185334	0.0107173	0.0165939	0.0618051	0.293918	0.209515	0.334952	0.0167725	0.0155214
0	1	0.185828	0.110889	0.0143033	0.0116231	0.0222382	0.285762	0.0894928	0.229451	0.00667158	0.0150331
0	1	0.201611	0.486897	0.0111635	0.00598513	0.0236532	0.340366	0.309508	0.514949	0.0226999	0.00987102
0	1	0.197706	0.481132	0.011196	0.0054431	0.0225877	0.338116	0.32312	0.511106	0.0230277	0.00948525
0	1	0.165647	0.43802	0.0110642	0.00744876	0.0171887	0.318122	0.357252	0.478326	0.0274044	0.00905905
0	1	0.196811	0.459113	0.00775611	0.0103695	0.0173393	0.508205	0.467382	0.649878	0.0238184	0.0174495
0	1	0.186604	0.0241773	0.038983	0.00274356	0.0134421	0.135704	0.00922417	0.0371175	0.00951561	0.0118926
0	1	0.208414	0.13224	0.0268865	0.00676911	0.0478184	0.155952	0.0419256	0.194476	0.0118548	0.00948826
0	1	0.28864	0.404555	0.00688304	0.0263141	0.271408	0.105902	0.09002	0.147231	0.0237357	0.0128331
0	1	0.199784	0.135821	0.011918	0.00697162	0.0252338	0.250404	0.131393	0.235652	0.0183022	0.00563234
0	1	0.118823	0.131681	0.00775611	0.011579	0.0184331	0.1582	0.0522924	0.174993	0.00839931	0.00585808
0	1	0.110359	0.124254	0.00775611	0.0109742	0.0190949	0.152281	0.0451174	0.160431	0.00884007	0.00595712
0	1	0.0680023	0.0439583	0.0530922	0.00274356	0.0185846	0.0566632	0.00131774	0.0179531	0.0145661	0.0156256
0	1	0.00907976	0.0091034	0.0510215	0.00274356	0.00985507	0.00684711	0	0.00304752	0.0128383	0.0164269
0	1	0.218257	0.0523825	0.0205748	0.00585557	0.0335575	0.171002	0.0184846	0.16247	0.00442705	0.0118765
0	1	0.218257	0.053729	0.0209318	0.00585557	0.0335575	0.171002	0.0184846	0.162405	0.00419966	0.0117479
0	1	0.00907976	0.00312778	0.0127131	0.00452098	0.00677383	0.00472861	0.000676995	0.00191449	0.0153103	0.0531178
0	1	0.00302564	0	0.0203883	0.000929195	0.00631447	0.00568057	0	0.00496201	0.0139546	0.0107713
0	1	0.0109596	0.00199017	0.021743	0.00334835	0.0276453	0.00937527	0.00263547	0.016449	0.00792058	0.0154148
0	1	0.0792816	0.00412414	0.0621485	0.0098527	0.0500054	0.0495742	0.00783393	0.0202975	0.0248093	0.0173197
0	1	0.307972	0.191634	0.0165993	0.00980872	0.0311956	0.219226	0.0785612	0.238271	0.0113499	0.0130272
0	1	0.0689439	0.0431679	0.00597926	0.00581153	0.0322308	0.0342944	0.0218319	0.032424	0.0116154	0.00436983
0	1	0.134642	0.153181	0.0114233	0.013113	0.0464784	0.24329	0.159738	0.177886	0.00765512	0.0103265
0	1	0.00302564	0.00398033	0.00541959	0.0107379	0.00524612	0.0103019	0.00391696	0.00613418	0.0192705	0.00573737
0	1	0.116017	0.247212	0.00658785	0.0088795	0.022611	0.209261	0.211877	0.350838	0.0133693	0.00614623
0	1	0.0309391	0.0120303	0.0346783	0.00609191	0.0450145	0.0136464	0.00594795	0.019516	0.0259837	0.0141208
0	1	0.246408	0.182259	0.0109251	0.006597	0.0462289	0.259228	0.203129	0.243895	0.0143267	0.009647
0	1	0.251143	0.00398033	0.0705515	0.00674073	0.052623	0.144473	0.00662363	0.0376254	0.0319903	0.0185969
0	1	0.267918	0.266328	0.00787733	0.013485	0.045162	0.309739	0.117263	0.395597	0.0114055	0.0195409
0	1	0.254183	0.335245	0.0147333	0.0288841	0.033551	0.325867	0.334214	0.450465	0.0252394	0.0133558
0	1	0.140738	0.534487	0.00658785	0.00669033	0.0202581	0.28563	0.297843	0.644328	0.013848	0.0102636
0	1	0.160911	0.687872	0.00834024	0.0197489	0.00860775	0.303606	0.411838	0.7329	0.0158412	0.0143277
0	1	0.240766	0.177564	0.0113882	0.0122111	0.0337987	0.303271	0.186278	0.239771	0.00813382	0.0211737
0	1	0.21632	0.0186228	0.0948558	0.00553115	0.0733038	0.126474	0.0167505	0.068402	0.0223577	0.0143533
0	1	0.269704	0.0667109	0.00768271	0.0156643	0.0582427	0.182657	0.0260884	0.134912	0.0158284	0.00799102
0	1	0.226865	0.023814	0.0208506	0.00920393	0.0847027	0.113028	0.035317	0.055813	0.0336712	0.0106301
0	1	0.203041	0.174821	0.00358599	0.029257	0.183063	0.0753628	0.0735689	0.0785066	0.0145922	0.0112617
0	1	0.26591	0.0485879	0.0642464	0.00581153	0.0562979	0.179438	0.0542865	0.131426	0.0168052	0.0175616
0	1	0.252265	0.0568674	0.0480944	0.00553115	0.0530666	0.17878	0.0596702	0.134402	0.0160544	0.0141492
0	1	0.0127825	0.0101995	0.0177011	0.00766993	0.0309775	0.0173065	0.00658869	0.013066	0.027708	0.0068642
0	1	0.0437188	0.00867197	0.0256213	0.00713904	0.0543348	0.0224765	0.00678513	0.0176016	0.0138764	0.0114672
0	1	0.258004	0.751283	0.0115631	0.0102669	0.0144531	0.356188	0.450386	0.656914	0.0137597	0.0130381
0	1	0.152565	0.013076	0.0715367	0.00859914	0.0603571	0.082267	0.0100573	0.0373943	0.0417572	0.0105046
0	1	0.314327	0.664046	0.00412952	0.0302673	0.133366	0.141751	0.142364	0.25318	0.0140874	0.0113974
0	1	0.180368	0.227127	0.00752071	0.0111422	0.0304231	0.276707	0.225969	0.242406	0.0212638	0.0134313
0	1	0.066159	0.00739315	0.0486466	0.00306798	0.0351362	0.0403628	0.00135399	0.0202975	0.0290697	0.0148478
0	1	0.14379	0.235422	0.00709077	0.00274356	0.0204961	0.212264	0.076434	0.215314	0.0160544	0.00666013
0	1	0.197124	0.302223	0.00713137	0.00920393	0.0482754	0.215703	0.12589	0.258443	0.00813382	0.0116855
0	1	0.304194	0.076783	0.0129566	0.00246319	0.0350325	0.193761	0.0222928	0.230326	0.0128645	0.00864359
0	1	0.746699	0.0358656	0.229876	0.0206125	0.133782	0.451893	0.0394354	0.196595	0.0886031	0.0516979
0	1	0.256679	0.620194	0.0103277	0.0150114	0.124316	0.129642	0.0313363	0.209904	0.0165331	0.014504
0	1	0.235978	0.110017	0.0293127	0.00669671	0.0455509	0.200939	0.0907383	0.17164	0.0284491	0.0123189
0	1	0.219146	0.193068	0.016356	0.00640473	0.025056	0.280941	0.0999167	0.232399	0.0142201	0.00805534
0	1	0.00773409	0.065442	0.0481429	0.00334835	0.00389493	0.0121434	0.00195848	0.00574345	0.0157889	0.00604089
0	1	0.197306	0.250615	0.0101332	0.0090197	0.0479371	0.22139	0.148616	0.286046	0.0140354	0.013107
0	1	0.0364628	0.0258065	0.00896495	0.0348345	0.0965178	0.0188071	0.00892224	0.0218408	0.032815	0.00312011
0	1	0.232486	0.0796739	0.0268543	0.00460195	0.11509	0.110498	0.0166348	0.067671	0.0141081	0.00775944
0	1	0.198754	0.00498255	0.0621388	0.00520675	0.0377832	0.117018	0.0059842	0.0298112	0.0155758	0.0186835
0	1	0.156549	0.0248732	0.02811	0.0316059	0.0544862	0.155523	0.0379118	0.0881929	0.013384	0.0364796
0	1	0.199607	0.0116611	0.0682958	0.00581153	0.0551002	0.116788	0.00848533	0.0332494	0.0244951	0.0168694
0	1	0.0401592	0.00582667	0.0411982	0.00427755	0.0329204	0.0236742	0.00615616	0.023345	0.0306029	0.00853858
0	1	0.266249	0.17599	0.00479485	0.00515114	0.0940877	0.242124	0.105943	0.199147	0.0118548	0.0129939
0	1	0.200876	0.00895959	0.0819498	0.00367276	0.0590147	0.118658	0.00722944	0.0440607	0.0190858	0.0109926
0	1	0.230613	0.414397	0.0124292	0.00492637	0.0454579	0.252973	0.127283	0.340193	0.0047045	0.00972528
0	1	0.394056	0.112575	0.0644098	0.00306798	0.0599742	0.280678	0.0448954	0.264931	0.0153103	0.0156562
0	1	0.254947	0.133909	0.040176	0.00613594	0.0457037	0.231635	0.0342923	0.222425	0.0143267	0.0192495
0	1	0.218905	0.193234	0.00706647	0.0079503	0.0272024	0.370134	0.232702	0.326334	0.0185525	0.00895793
0	1	0.202792	0.447454	0.0119668	0.0106939	0.0211833	0.281264	0.133642	0.401317	0.0210015	0.00938624
0	1	0.0997851	0.0103877	0.0927453	0.00399717	0.0422293	0.0505752	0.00475546	0.00966847	0.0185536	0.0210045
0	1	0.144786	0.0210444	0.0203883	0.00646035	0.0327921	0.0867709	0.0083158	0.0581182	0.00568804	0.0273597
0	1	0.142582	0.0210444	0.0187088	0.00646035	0.0330978	0.0860694	0.00854718	0.058816	0.00568804	0.0272058
0	1	0.17636	0.107089	0.0290933	0.0094843	0.0492246	0.139359	0.0336181	0.109789	0.0170119	0.0168903
0	1	0.0673275	0.0353104	0.048378	0.00460195	0.0275916	0.0441781	0.00267173	0.0145149	0.0209982	0.00771186
0	1	0.0818718	0.0379724	0.0398248	0.00399717	0.0299107	0.0503987	0.00398947	0.0174029	0.0155495	0.00437282
0	1	0.0586608	0.0198018	0.0489107	0.00139959	0.0113532	0.0334545	0.00251023	0.00496201	0.015837	0.0159298
0	1	0.0591842	0.020197	0.0478211	0.00153398	0.0113532	0.0332387	0.00259923	0.00496201	0.0160283	0.0149498
0	1	0.0591842	0.020197	0.0479475	0.00153398	0.0113165	0.0332387	0.00259923	0.00496201	0.0160283	0.0146995
0	1	0.0578384	0.0198773	0.0464632	0.00367276	0.0106915	0.0340035	0.00259923	0.00445409	0.0158009	0.0139201
0	1	0.169988	0.0174955	0.0417274	0.00414837	0.0174589	0.0974302	0.00666119	0.0516493	0.0167725	0.0102122
0	1	0.14971	0.24548	0.0175404	0.00614354	0.0167639	0.234496	0.0901489	0.247367	0.00903423	0.0127073
0	1	0.252985	0.0189105	0.0337017	0.00460195	0.056845	0.139466	0.0105057	0.0640401	0.0256166	0.0152945
0	1	0.229089	0.0221081	0.0469583	0.00060479	0.0521768	0.125567	0.00463021	0.0191058	0.0140742	0.0132639
0	1	0.22695	0.0221871	0.0470881	0.00060479	0.0517724	0.12523	0.00463021	0.0187883	0.0138186	0.0130067
0	1	0.213483	0.551176	0.00880257	0.0224114	0.0300416	0.361353	0.250096	0.63382	0.0112107	0.0130904
0	1	0.148645	0.143918	0.0242012	0.00241916	0.018339	0.187387	0.038428	0.138678	0.00938285	0.00518683
0	1	0.154129	0.137027	0.0237713	0.00241916	0.0222004	0.185589	0.0384031	0.143055	0.00950688	0.00493975
0	1	0.175645	0.136505	0.0265297	0.00302395	0.0340432	0.178193	0.0384226	0.141108	0.0101271	0.00770587
0	1	0.178739	0.136169	0.0267992	0.00302395	0.0362755	0.173821	0.0344291	0.139295	0.00938285	0.00812371
0	1	0.186669	0.12968	0.0292637	0.00243596	0.0441189	0.168395	0.0274971	0.138018	0.0116154	0.0114538
0	1	0.214772	0.668823	0.00892437	0.0105167	0.0197834	0.315528	0.211635	0.497302	0.00510777	0.0154701
0	1	0.231551	0.0964065	0.0345292	0.00560994	0.0639579	0.147521	0.0431327	0.169488	0.018771	0.0164591
0	1	0.241542	0.00341281	0.084789	0.00395314	0.077001	0.13724	0.00965097	0.0369276	0.034076	0.0216842
0	1	0.215057	0.00270149	0.0870612	0.00395314	0.0749743	0.127032	0.00883324	0.0309926	0.0356383	0.0230683
0	1	0.11872	0.0100374	0.0113827	0.00302395	0.0285188	0.0696312	0.0145314	0.0507793	0.0177822	0.00498875
0	1	0.0322791	0.0497542	0.00592251	0.0399666	0.0700793	0.0253011	0.028105	0.028237	0.0579947	0.0103305
0	1	0.0313259	0.035375	0.00707462	0.0505406	0.0620103	0.0172418	0.0230674	0.0221924	0.0598969	0.00843825
0	1	0.225948	0.299005	0.0113015	0.00883549	0.0565751	0.205163	0.0587058	0.361114	0.029663	0.00902581
0	1	0.250208	0.297743	0.0095085	0.0131571	0.238297	0.100914	0.028567	0.118037	0.0113499	0.0125926
0	1	0.154359	0.353063	0.00771551	0.0168583	0.0336994	0.188998	0.210006	0.376881	0.0101009	0.0125956
0	1	0.251961	0.53775	0.00918398	0.0076259	0.0317209	0.437539	0.179047	0.699786	0.00738963	0.013759
0	1	0.143599	0.00881579	0.013638	0.0063723	0.0360531	0.0589554	0.00997366	0.048842	0.0096222	0.0112094
0	1	0.401689	1.12429	0.0113421	0.0134222	0.280789	0.213802	0.284422	0.498632	0.0105576	0.0164138
0	1	0.0430502	0.0059705	0.0126181	0.00924791	0.0341156	0.0227034	0.00644369	0.0202779	0.0125728	0.0133426
0	1	0.093615	0.0106621	0.0544677	0.00525078	0.0239612	0.0589289	0.00712069	0.0355547	0.0195099	0.0115521
0	1	0.0985282	0.011941	0.0595986	0.00486361	0.0274083	0.058533	0.0058392	0.0412981	0.0182502	0.0117513
0	1	0.00975119	0.0105183	0.00639965	0.0430883	0.0153795	0.00578785	0.0122009	0.00840026	0.0311253	0.00574336
0	1	0.0503005	0.00142265	0.0785781	0.00697709	0.0313172	0.0342219	0.00594795	0.0115889	0.0212153	0.0124871
0	1	0.0497963	0.00142265	0.0770199	0.00669317	0.0313172	0.0342219	0.00594795	0.0112047	0.0215431	0.0121261
0	1	0.232691	0.335559	0.0095085	0.0151059	0.0273443	0.28481	0.163222	0.398949	0.00727431	0.0149661
0	1	0.1344	0.312759	0.0110013	0.0109963	0.0136973	0.285422	0.105548	0.316475	0.0103925	0.0327537
0	1	0.180248	0.504775	0.00954908	0.00548713	0.0248693	0.287952	0.278263	0.488731	0.00652074	0.00614923
0	1	0.00100855	0.000711325	0.0382776	0.00306798	0.00448071	0.00483589	0.00327622	0.00955287	0.0414982	0.00792775
0	1	0.0988686	0.0187919	0.0217689	0.0102223	0.0733733	0.055766	0.0315539	0.024351	0.0475723	0.0171738
0	1	0.0948316	0.00611431	0.0611887	0.00730149	0.01935	0.0413147	0.00525215	0.0191448	0.0208315	0.0183174
0	1	0.123756	0.0217558	0.0536158	0.00306798	0.0488857	0.0864376	0.00539851	0.047022	0.0155627	0.00699688
0	1	0.123756	0.0217558	0.0538104	0.00306798	0.0491276	0.0864376	0.00477793	0.047022	0.0158905	0.00688135
0	1	0.120632	0.0727293	0.0100926	0.021472	0.174931	0.0412635	0.0434016	0.0524876	0.0153038	0.01426
0	1	0.144939	0.00796065	0.037531	0.00609191	0.0522458	0.0713759	0.0105782	0.044217	0.0132311	0.0101132
0	1	0.00907976	0.00554679	0.0514939	0.00306798	0.00422557	0.0108696	0.00128148	0.00228564	0.0195099	0.00720487
0	1	0.249576	0.483381	0.0113421	0.0226981	0.0286651	0.395222	0.425866	0.503367	0.0328269	0.020041
0	1	0.214327	0.32296	0.0130133	0.0194389	0.0401063	0.380903	0.369825	0.31889	0.0308098	0.0130747
0	1	0.208748	0.222326	0.0254914	0.0076259	0.0138282	0.208875	0.0827512	0.298818	0.0131636	0.0132504
0	1	0.160407	0.0332653	0.0146035	0.00416517	0.040778	0.129204	0.0390694	0.11555	0.00471874	0.0103112
0	1	0.204893	0.0270545	0.0272882	0.00414991	0.0354605	0.176078	0.0283858	0.138531	0.010599	0.0157059
0	1	0.246966	0.249715	0.0159585	0.00609191	0.0635498	0.261378	0.0899675	0.243211	0.00619289	0.0145818
0	1	0.269318	0.174718	0.0119199	0.00915988	0.0896997	0.159734	0.0118596	0.159782	0.0110417	0.0127343
0	1	0.190671	0.0647348	0.00519078	0.00706514	0.0393631	0.189537	0.0367193	0.154448	0.00860541	0.00546979
0	1	0.192941	0.0656832	0.00596311	0.00607319	0.0405597	0.191	0.0369691	0.154448	0.00938285	0.00652748
0	1	0.18186	0.0617358	0.00479485	0.00544864	0.0266234	0.174163	0.0414852	0.145899	0.0103664	0.0101259
0	1	0.0427074	0.0412568	0.0576632	0.00113568	0.0165604	0.0383653	0.00323997	0.0152964	0.0216539	0.0109076
0	1	0.156357	0.0190466	0.0500008	0.00488234	0.0564854	0.118579	0.0166	0.0664793	0.0228704	0.0281747
0	1	0.226945	0.123103	0.00896495	0.00669671	0.0344906	0.321325	0.0572443	0.251089	0.0120941	0.016413
0	1	0.181275	0.112522	0.00767488	0.00459675	0.0329297	0.225193	0.0868964	0.176898	0.00518319	0.00899605
0	1	0.0201766	0.00270149	0.052581	0.00460195	0.0264777	0.0115175	0.00259923	0.00823096	0.0510878	0.0160269
0	1	0.214266	0.0164889	0.0415839	0.00553115	0.0388181	0.143687	0.00730194	0.0860344	0.0127576	0.0154492
0	1	0.296939	0.210841	0.0124129	0.00863787	0.0681813	0.329923	0.0948355	0.247839	0.00971725	0.0167426
0	1	0.300133	0.215697	0.0112609	0.00915988	0.0672853	0.333867	0.0987419	0.249125	0.0101271	0.0167633
0	1	0.286644	0.00753695	0.0615873	0.0025887	0.0412976	0.13017	0.00459396	0.0610187	0.0206795	0.0188129
0	1	0.0151339	0.00469165	0.0181328	0.00274356	0.0126289	0.0105005	0.00455771	0.0104824	0.019214	0.0044017
0	1	0.237991	0.426704	0.0117883	0.00738956	0.0370477	0.327248	0.0921396	0.505553	0.00887801	0.0223181
0	1	0.246266	0.43537	0.00992273	0.00753082	0.0370736	0.338855	0.100218	0.518841	0.00986156	0.0220095
0	1	0.281004	0.0637885	0.0386478	0.00432157	0.0353964	0.188416	0.0286191	0.115685	0.0121116	0.0176552
0	1	0.158022	0.0240335	0.0389227	0.00797233	0.0482936	0.134644	0.0236672	0.0595832	0.0303877	0.0113182
0	1	0.137273	0.617042	0.00650664	0.0143666	0.0119143	0.314656	0.219411	0.563461	0.015413	0.0133382
0	1	0.0433845	0.117081	0.0987879	0.00446756	0.0122223	0.0582005	0.00398947	0.0156479	0.0343676	0.0081327
0	1	0.23802	0.390584	0.010052	0.0198578	0.020559	0.48475	0.320727	0.471718	0.0148403	0.0196735
0	1	0.0757441	0.00810447	0.0665698	0.00455793	0.0245206	0.035686	0.00530721	0.0168737	0.0335711	0.0106013
0	1	0.0779674	0.00810447	0.0674327	0.00455793	0.024355	0.0365862	0.00530721	0.0171912	0.0324783	0.0109459
0	1	0.295601	0.139599	0.0131351	0.023794	0.0615408	0.293424	0.136226	0.235546	0.0244266	0.0149759
0	1	0.277453	0.254491	0.0114139	0.0110571	0.0429799	0.211932	0.329497	0.33014	0.0261553	0.0102706
0	1	0.05649	0.00611431	0.074952	0.00516272	0.0367551	0.0406086	0.00779768	0.0206366	0.045686	0.0162824
0	1	0.227202	0.357125	0.00981069	0.0100891	0.0867135	0.209016	0.128097	0.382577	0.0305378	0.00824536
0	1	0.196491	0.11787	0.0215159	0.0068154	0.028135	0.240539	0.0579614	0.229124	0.00667158	0.0152351
0	1	0.145278	0.0497619	0.0271219	0.00641633	0.0316687	0.124235	0.00993741	0.154461	0.00928012	0.0114816
0	1	0.145616	0.0530166	0.0249395	0.00459675	0.0272821	0.126138	0.00861967	0.153725	0.00988767	0.0117291
0	1	0.172499	0.407936	0.00829963	0.0085551	0.0277011	0.442848	0.383729	0.579007	0.0202802	0.0139714
0	1	0.247726	0.183391	0.0189029	0.00799435	0.0350237	0.357976	0.173833	0.302524	0.0133432	0.020032
0	1	0.159082	0.0141824	0.0448004	0.00395314	0.0166545	0.114549	0.00446232	0.0367268	0.0101271	0.0153887
0	1	0.203852	0.0234583	0.0153513	0.00274356	0.0499735	0.129366	0.034355	0.104337	0.0145922	0.0120076
0	1	0.0961662	0.0112374	0.0495721	0.000929195	0.0223558	0.0506959	0.00263547	0.0210202	0.0187918	0.0157612
0	1	0.106123	0.0493304	0.00709077	0.00873934	0.0310001	0.143194	0.028422	0.101757	0.0166959	0.00644036
0	1	0.189739	0.150282	0.00724495	0.017759	0.170306	0.0775976	0.0659601	0.0842909	0.0444749	0.012929
0	1	0.183144	0.0870964	0.024129	0.00395314	0.0345106	0.174578	0.0235541	0.171665	0.00369482	0.0162377
0	1	0.208618	0.0908597	0.0260064	0.00395314	0.0357447	0.184092	0.0267739	0.184414	0.00421162	0.015099
0	1	0.198491	0.29017	0.00938675	0.00646035	0.024227	0.290275	0.185168	0.39069	0.0149733	0.00925719
0	1	0.199218	0.2866	0.00888375	0.00646035	0.0273467	0.281264	0.165747	0.381346	0.00824193	0.00845416
0	1	0.0520559	0.006538	0.0209857	0.00553115	0.0489849	0.0228607	0.00861967	0.0215841	0.0215064	0.00583042
0	1	0.0511214	0.006538	0.0206397	0.00583354	0.0497235	0.0217058	0.0093954	0.0210398	0.0229654	0.00583042
0	1	0.105817	0.242307	0.00537898	0.00727832	0.0207772	0.186453	0.182448	0.322614	0.0111367	0.00529651
0	1	0.248855	0.0153538	0.0726437	0.00581153	0.0459341	0.141427	0.00929666	0.0766998	0.0215031	0.0146893
0	1	0.240366	0.249697	0.014725	0.0112546	0.0431175	0.368765	0.191283	0.316894	0.0153103	0.0133749
0	1	0.24107	0.45457	0.00838082	0.00976469	0.0389362	0.29721	0.0807524	0.361596	0.00981372	0.0182223
0	1	0.153012	0.0346759	0.0350727	0.00241916	0.0207816	0.147055	0.0199111	0.0763382	0.00695132	0.0278273
0	1	0.194709	0.066962	0.0113503	0.0125523	0.0350237	0.244092	0.1299	0.239376	0.0281573	0.00826241
0	1	0.200179	0.147564	0.00997081	0.00625032	0.037791	0.19546	0.0900622	0.142364	0.00986156	0.0131401
0	1	0.204981	0.150187	0.00898102	0.00674073	0.0388283	0.204595	0.0938534	0.147552	0.00986156	0.0131401
0	1	0.409915	1.37062	0.277389	0.0226413	0.114375	0.495511	0.0283489	0.288491	0.0244537	0.0328467
0	1	0.161216	0.356693	0.00237712	0.00782112	0.0313283	0.230117	0.234774	0.435118	0.0135825	0.00838311
0	1	0.223321	0.28569	0.00954908	0.0102217	0.0385617	0.261868	0.212202	0.310457	0.00741577	0.0117816
0	1	0.147608	0.254054	0.00713137	0.00641633	0.0217676	0.24789	0.19563	0.331439	0.0113761	0.0126142
0	1	0.184061	0.217655	0.00596311	0.0109406	0.0499018	0.248955	0.122074	0.217286	0.0130767	0.0103329
0	1	0.325561	0.486213	0.0173864	0.0130057	0.0366145	0.397923	0.375954	0.546055	0.017569	0.0195623
0	1	0.320853	0.479884	0.0169645	0.014735	0.0372755	0.389858	0.367177	0.532693	0.0172145	0.0187322
0	1	0.291932	0.522233	0.0120074	0.0198537	0.0359252	0.390296	0.433369	0.418141	0.017756	0.021813
0	1	0.257106	0.0573208	0.0317303	0.0062547	0.0678622	0.176719	0.102842	0.189215	0.0207796	0.0161723
0	1	0.149987	0.0120541	0.0618462	0.00859914	0.0524551	0.0790986	0.00982867	0.0345432	0.0390818	0.00833828
0	1	0.230643	0.240918	0.0101332	0.0106863	0.0471682	0.304745	0.159482	0.421711	0.0197493	0.00863763
0	1	0.227241	0.239502	0.0104577	0.0101701	0.0479662	0.303092	0.15689	0.419755	0.0197493	0.00882467
0	1	0.216375	0.396053	0.0133541	0.00629351	0.0377942	0.315254	0.199889	0.34738	0.0100444	0.0128408
0	1	0.0646917	0.00824828	0.0305215	0.00738956	0.102329	0.0219769	0.0065531	0.016449	0.0377707	0.00909836
0	1	0.0665232	0.00739315	0.0484372	0.00306798	0.0351362	0.0404707	0.00135399	0.0200224	0.0288785	0.0145765
0	1	0.0793579	0.017344	0.0166804	0.00674073	0.0346259	0.0603989	0.00395321	0.0210202	0.0103925	0.0076812
0	1	0.216934	0.191344	0.00896495	0.0054431	0.0457682	0.238281	0.0874388	0.236974	0.0108712	0.0151176
0	1	0.225758	0.0113735	0.0406548	0.00771511	0.0516319	0.121258	0.00615345	0.0608166	0.0222484	0.00811899
0	1	0.223545	0.0113735	0.0399289	0.00674073	0.0510064	0.121258	0.00666119	0.0599348	0.0220026	0.00790994
0	1	0.154801	0.010919	0.0599395	0.00399717	0.0347296	0.103888	0.0106493	0.0346582	0.0172031	0.0187667
0	1	0.294162	0.151539	0.0243554	0.00758189	0.0771166	0.193927	0.0633602	0.179069	0.0104198	0.0114433
0	1	0.216891	0.131296	0.0272355	0.0076259	0.0613111	0.147785	0.0428381	0.143917	0.00988767	0.0128424
0	1	0.113041	0.128337	0.00705016	0.00879145	0.0946643	0.0429417	0.0052347	0.0588996	0.0160315	0.00845356
0	1	0.0158081	0.00973347	0.0352433	0.00641633	0.0387023	0.00673864	0.00452145	0.0145736	0.0286534	0.0123464
0	1	0.133463	0.104503	0.0255318	0.00590011	0.0225028	0.167473	0.0977907	0.151322	0.0113761	0.0187814
0	1	0.0077369	0.00326901	0.028688	0.00427755	0.0155064	0.00921139	0.00331247	0.0153793	0.0259421	0.0069909
0	1	0.164338	0.287396	0.00954908	0.034429	0.235113	0.0631642	0.037789	0.0775609	0.020216	0.012428
0	1	0.343753	0.333574	0.00958972	0.0101615	0.130591	0.256974	0.140004	0.265707	0.0135825	0.0102279
0	1	0.138594	0.274755	0.0100195	0.00574878	0.00906511	0.255089	0.159649	0.272139	0.0137814	0.00899117
0	1	0.22212	0.144787	0.0119262	0.00702111	0.081325	0.243554	0.224881	0.213437	0.0106319	0.0117786
0	1	0.278566	0.1248	0.0232277	0.00374633	0.0984062	0.167699	0.0449285	0.126872	0.0172784	0.011231
0	1	0.234971	0.00880153	0.0721108	0.00427755	0.0590921	0.117464	0.00733818	0.041228	0.0148108	0.0121796
0	1	0.190889	0.351814	0.0118856	0.00642791	0.0250785	0.330861	0.172624	0.488271	0.0116154	0.0112825
0	1	0.139134	0.278015	0.0116178	0.00585557	0.00682473	0.280787	0.330111	0.270527	0.0289624	0.00817759
0	1	0.161283	0.297911	0.0111797	0.00531353	0.00797083	0.283596	0.320418	0.301115	0.0202101	0.0100022
0	1	0.166556	0.285635	0.0208506	0.00646035	0.0356697	0.196248	0.0710695	0.331315	0.00988767	0.00949566
0	1	0.167537	0.295224	0.0208506	0.00646035	0.0347274	0.202123	0.0734279	0.344539	0.00988767	0.00946059
0	1	0.0835576	0.588628	0.0201853	0.00766993	0.00646593	0.264104	0.26174	0.634734	0.028934	0.0163435
0	1	0.1494	0.0570762	0.0113827	0.008588	0.0696554	0.106197	0.0171471	0.074051	0.0143272	0.0167621
0	1	0.146794	0.0553781	0.0113827	0.00892355	0.0589596	0.105502	0.0183584	0.073395	0.011856	0.0129138
0	1	0.138553	0.00199017	0.0448655	0.00278759	0.0276497	0.0582492	0.000676995	0.0244584	0.0228442	0.0194927
0	1	0.156627	0.238559	0.00861592	0.00539097	0.00607551	0.340579	0.253236	0.33307	0.0164711	0.0107484
0	1	0.184729	0.0174955	0.0525835	0.00488234	0.0214389	0.113768	0.0126092	0.0562428	0.0189778	0.0106301
0	1	0.201965	0.0168632	0.0491491	0.00427755	0.0237528	0.115704	0.011141	0.0573955	0.0187189	0.0104215
0	1	0.141176	0.0689039	0.00942728	0.00824891	0.0304517	0.195619	0.13842	0.160992	0.0265949	0.0108858
0	1	0.299182	0.41676	0.00482766	0.00483831	0.0463218	0.33101	0.0802534	0.318213	0.0178083	0.00943094
0	1	0.246324	0.250402	0.00775611	0.0279669	0.211917	0.11541	0.235715	0.118521	0.0268889	0.0125408
0	1	0.260495	0.420029	0.0113015	0.0288653	0.0376816	0.387556	0.289619	0.546592	0.0367873	0.0147778
0	1	0.206764	0.359115	0.0113827	0.0112975	0.022197	0.37438	0.332769	0.534362	0.0260746	0.00812971
0	1	0.217695	0.169581	0.0133946	0.0150154	0.0351965	0.344419	0.339182	0.335251	0.0186306	0.00938326
0	1	0.217273	0.69322	0.0101332	0.00840911	0.0205772	0.296803	0.190162	0.497822	0.00324343	0.0154671
0	1	0.201583	0.788185	0.0092083	0.00548713	0.0127326	0.249486	0.0557115	0.655731	0.00271127	0.00545905
0	1	0.141154	0.525838	0.0109932	0.0343525	0.00947169	0.336755	0.461511	0.557473	0.0432456	0.01751
0	1	0.22196	0.29961	0.0108985	0.00713871	0.0487064	0.208042	0.0621397	0.365703	0.0279288	0.00958132
0	1	0.188045	0.0725088	0.0173053	0.012615	0.0335532	0.252796	0.184118	0.183965	0.0246607	0.00784845
0	1	0.173744	0.281965	0.00475425	0.00542083	0.0464417	0.261141	0.080292	0.319026	0.00568804	0.016897
0	1	0.0388413	0.0166404	0.0143846	0.00577272	0.0561126	0.0184228	0.0124642	0.0255719	0.0198639	0.00728203
0	1	0.0945003	0.0722289	0.0360223	0.00848238	0.108678	0.0493186	0.0206346	0.0657044	0.0230188	0.0112647
0	1	0.0716675	0.0461658	0.0610829	0.00609191	0.035495	0.0489109	0.00662495	0.0191253	0.0199886	0.0104884
0	1	0.071219	0.0464029	0.0604622	0.00609191	0.0352942	0.0487295	0.00662495	0.0191253	0.0199886	0.0104884
0	1	0.0707704	0.0466795	0.0596027	0.00609191	0.0347679	0.0487295	0.00662495	0.0191253	0.0199886	0.0104884
0	1	0.110525	0.346133	0.00292065	0.00616175	0.0559611	0.17487	0.275979	0.24239	0.00800329	0.0122144
0	1	0.119043	0.0204637	0.0137192	0.00278759	0.0286703	0.0956726	0.00527095	0.0542109	0.00544868	0.00595114
0	1	0.100549	0.136821	0.0253206	0.00641633	0.0274209	0.102219	0.0531957	0.115912	0.00940898	0.0101012
0	1	0.209448	0.0825958	0.00529778	0.0076259	0.0554241	0.173145	0.0595463	0.148344	0.0153103	0.0151178
0	1	0.179539	0.171157	0.0131757	0.0098527	0.0188537	0.241067	0.271531	0.275718	0.0155758	0.00802766
0	1	0.156386	0.408297	0.00582315	0.00576751	0.0181302	0.289674	0.399489	0.424671	0.0177002	0.00718899
0	1	0.167551	0.0702319	0.0194471	0.00920393	0.0295617	0.181017	0.0616971	0.177565	0.0101445	0.00729402
0	1	0.154685	0.0083921	0.0370544	0.00521834	0.0408978	0.104531	0.00922281	0.0221532	0.0158151	0.0101084
0	1	0.155217	0.0083921	0.0380547	0.00493274	0.0416249	0.104698	0.00926041	0.0221532	0.0160631	0.0101806
0	1	0.351584	0.00892236	0.0660067	0.00674073	0.0661276	0.169154	0.023828	0.080538	0.0177169	0.019849
0	1	0.0796979	0.0110859	0.021227	0.00738956	0.0919581	0.0394869	0.00395256	0.0156871	0.0194838	0.0292791
0	1	0.125074	0.0217558	0.0535773	0.00252594	0.0502241	0.0851424	0.00406197	0.0485457	0.015567	0.00666366
0	1	0.210259	0.0162013	0.0395654	0.00581153	0.0312699	0.154136	0.0145314	0.0515933	0.0104045	0.0132301
0	1	0.125252	0.293809	0.00942728	0.0321257	0.0173096	0.366136	0.546279	0.441276	0.0454597	0.011598
0	1	0.105286	0.00497927	0.0612706	0.00334835	0.0295767	0.0580138	0.00708444	0.0239846	0.0153422	0.00929669
0	1	0.106594	0.00497927	0.0616756	0.00334835	0.0294835	0.0575234	0.00708444	0.0230047	0.0156036	0.0090278
0	1	0.223199	0.0833342	0.00592251	0.00752918	0.041355	0.26371	0.124817	0.155667	0.00967226	0.0127529
0	1	0.043376	0.00540298	0.0914019	0.00274356	0.025816	0.0255469	0.00259923	0.00879096	0.0274952	0.00774143
0	1	0.210361	0.406903	0.0112203	0.0119034	0.0211037	0.444739	0.31328	0.405732	0.022726	0.0148479
0	1	0.174874	0.124668	0.00896495	0.0140591	0.0352913	0.314122	0.32757	0.278985	0.0246723	0.0142106
0	1	0.189634	0.0656041	0.00592953	0.00679635	0.0392103	0.190676	0.0366098	0.154448	0.0090521	0.00578542
0	1	0.185045	0.0621266	0.00479485	0.00455793	0.0293477	0.180432	0.0409586	0.146915	0.00945683	0.00981001
0	1	0.228948	0.209849	0.0112042	0.00738956	0.0221006	0.221656	0.0897591	0.249714	0.00940898	0.00981906
0	1	0.129834	0.66345	0.0120074	0.0106939	0.00707989	0.317786	0.284533	0.668745	0.0138926	0.0145947
0	1	0.1306	0.652089	0.012149	0.0106939	0.00707989	0.316117	0.296598	0.666179	0.0139133	0.0139181
0	1	0.0511185	0.0334322	0.0576677	0.00553115	0.0359104	0.030137	0.00341425	0.0106859	0.0273087	0.00962135
0	1	0.235849	0.671098	0.017648	0.00544831	0.0252401	0.31016	0.128174	0.540789	0.0106145	0.0173251
0	1	0.206027	0.141738	0.00766682	0.0076259	0.0378861	0.251767	0.0686566	0.215727	0.00815124	0.0104902
0	1	0.148527	0.383281	0.0125439	0.012567	0.027189	0.312987	0.236816	0.361102	0.0153103	0.0144937
0	1	0.312201	0.0704495	0.0404798	0.00432157	0.0383636	0.203137	0.0361965	0.123777	0.011202	0.0191514
0	1	0.276745	0.0624741	0.0375716	0.00432157	0.0352649	0.186217	0.026383	0.114276	0.0130831	0.0172962
0	1	0.108842	0.0564965	0.0529877	0.00302395	0.0195176	0.0977938	0.0317529	0.0942679	0.0165396	0.0178699
0	1	0.212788	0.0584814	0.00821841	0.0112395	0.053925	0.120797	0.0361284	0.081442	0.0286272	0.00844251
0	1	0.270082	0.263034	0.0137517	0.00952835	0.0502768	0.191184	0.318559	0.309361	0.0237422	0.00925655
0	1	0.231677	0.0216518	0.0309846	0.00379557	0.0705239	0.11509	0.0145676	0.0361115	0.0333249	0.0162534
0	1	0.224041	0.0234659	0.0344645	0.00153398	0.0175196	0.155972	0.00527095	0.0423775	0.00518319	0.0112689
0	1	0.326328	1.16352	0.010052	0.0106939	0.0763035	0.183725	0.0518024	0.458782	0.00321611	0.0113548
0	1	0.207795	0.0234583	0.0167617	0.00274356	0.0532703	0.132657	0.0359495	0.104359	0.0145922	0.0112712
0	1	0.157938	0.607892	0.0117057	0.0217845	0.0160435	0.414114	0.47965	0.697042	0.0516188	0.0201448
0	1	0.142589	0.57299	0.0114163	0.0155651	0.0180266	0.345651	0.383797	0.634126	0.032641	0.0178213
0	1	0.140907	0.466881	0.0101332	0.0079503	0.0184372	0.347497	0.15437	0.643237	0.00372096	0.0113608
0	1	0.126335	0.429853	0.00896495	0.00581153	0.0175376	0.294111	0.12732	0.558516	0.00301811	0.00845149
0	1	0.125783	0.422026	0.00896495	0.00581153	0.017317	0.28488	0.124487	0.548199	0.00359692	0.00845149
0	1	0.0127797	0.00315595	0.0211507	0.00484539	0.0113054	0.00825945	0.0051622	0.0113393	0.0101271	0.0118776
0	1	0.16416	0.105787	0.0630546	0.00427755	0.017064	0.175266	0.0421142	0.198686	0.0130037	0.0263592
0	1	0.0791854	0.455968	0.0183516	0.0173686	0.0082519	0.266123	0.365219	0.440748	0.012599	0.0136144
0	1	0.0655987	0.817306	0.0181084	0.00520675	0.00407411	0.286904	0.184073	0.610421	0.0148316	0.00678787
0	1	0.123924	0.473647	0.00650664	0.00520675	0.0267997	0.207193	0.133735	0.467783	0.00643223	0.00844162
0	1	0.100551	0.00341281	0.0113827	0.00310138	0.0225072	0.0450359	0.00587544	0.0205221	0.019204	0.00612756
0	1	0.146672	0.439599	0.00596311	0.0164461	0.00880995	0.274116	0.370587	0.561508	0.0340789	0.0107538
0	1	0.295342	0.201663	0.00888375	0.00455793	0.0528098	0.311447	0.212578	0.242108	0.0190224	0.00840484
0	1	0.308559	0.448947	0.00834024	0.0187322	0.0592786	0.226203	0.106359	0.362048	0.00717644	0.00460455
0	1	0.31167	0.603277	0.00771551	0.0171542	0.147323	0.169531	0.0865688	0.357494	0.00633066	0.0130595
0	1	0.136644	0.610467	0.0107908	0.00553115	0.00985552	0.313688	0.425077	0.588178	0.0241883	0.0106487
0	1	0.243883	0.338357	0.0148875	0.0127371	0.0468005	0.354258	0.290437	0.429206	0.0207589	0.0113548
0	1	0.144198	0.300776	0.0144252	0.00674073	0.0283896	0.268161	0.131523	0.330655	0.0111106	0.0123127
0	1	0.275296	0.527954	0.10606	0.00488234	0.0538524	0.293565	0.0412486	0.0741557	0.0190312	0.00962852
0	1	0.228705	0.385405	0.00942728	0.00883549	0.0271445	0.313051	0.298921	0.416195	0.0143267	0.0165828
0	1	0.225174	0.374275	0.00993028	0.0073855	0.0269997	0.309204	0.291758	0.410303	0.0135825	0.015554
0	1	0.101087	0.287855	0.0113015	0.00553115	0.0142075	0.183611	0.0396409	0.280498	0.00518319	0.00873965
0	1	0.250794	0.47792	0.0124229	0.0123738	0.0457069	0.448221	0.397369	0.533443	0.0229719	0.0191807
0	1	0.140363	0.30238	0.0140763	0.0116524	0.0157027	0.278915	0.392309	0.434655	0.0421358	0.00909415
0	1	0.258415	0.0779862	0.0191388	0.00367276	0.0942492	0.194609	0.0738654	0.19397	0.0140874	0.00898893
0	1	0.325768	0.357216	0.0108782	0.0188258	0.219768	0.13576	0.102717	0.158596	0.0130331	0.0116141
0	1	0.256572	0.503924	0.00533838	0.00738956	0.271958	0.0944397	0.0122525	0.125195	0.0103925	0.0134848
0	1	0.233275	0.447022	0.0137192	0.0144547	0.0289444	0.45814	0.527457	0.738198	0.0235237	0.0169584
0	1	0.308948	0.124465	0.0132569	0.0384452	0.0509001	0.171738	0.0701531	0.173851	0.033852	0.00879578
0	1	0.0988661	0.1592	0.0119668	0.014735	0.145735	0.0300339	0.0583713	0.0577665	0.0148053	0.0272915
0	1	0.237758	0.0310238	0.0309554	0.00436612	0.0466379	0.226429	0.0371142	0.151397	0.013317	0.0118619
0	1	0.32474	0.0970869	0.0306831	0.00367276	0.06614	0.179356	0.0264273	0.267136	0.0135825	0.016066
0	1	0.162702	0.22984	0.0118044	0.00486007	0.0229453	0.218684	0.118628	0.331461	0.0108712	0.00699389
0	1	0.161133	0.231861	0.011415	0.00411154	0.0192654	0.219553	0.118557	0.339417	0.0108712	0.00699389
0	1	0.226287	0.0169203	0.075881	0.00492637	0.0600495	0.122716	0.00904488	0.0473736	0.0323638	0.0248639
0	1	0.047413	0.0991341	0.00825903	0.00274356	0.0115606	0.0628227	0.0386603	0.0882823	0.00575006	0.0017824
0	1	0.269653	0.676378	0.00881884	0.0094251	0.0332547	0.380795	0.0950283	0.471089	0.00789447	0.0265778
0	1	0.208725	0.033138	0.0375947	0.00924791	0.0558097	0.172538	0.0292803	0.118424	0.0116154	0.0279162
0	1	0.191142	0.0326045	0.0345616	0.0102055	0.0471034	0.166321	0.0270102	0.116615	0.0140535	0.029818
0	1	0.152392	0.310172	0.0107713	0.0085551	0.0358032	0.238667	0.117512	0.44013	0.00964832	0.0116485
0	1	0.146956	0.302349	0.0113085	0.0085551	0.0381466	0.234772	0.110194	0.427891	0.0103925	0.0127886
0	1	0.146956	0.298901	0.0113421	0.0085551	0.0408082	0.23221	0.107491	0.421805	0.0103925	0.0128454
0	1	0.147236	0.28817	0.0113421	0.0085551	0.0436452	0.228647	0.104421	0.406436	0.01093	0.0126882
0	1	0.14676	0.278648	0.0113421	0.00778566	0.0450947	0.224082	0.100384	0.395615	0.0125217	0.0129917
0	1	0.297613	0.201371	0.00761815	0.0108283	0.0412484	0.359381	0.15045	0.331278	0.0122301	0.0144592
0	1	0.286234	0.184078	0.0152233	0.00915988	0.0586576	0.223499	0.08277	0.269375	0.0133432	0.0119647
0	1	0.189657	0.00938329	0.0452792	0.00641633	0.036667	0.123976	0.00591169	0.0549239	0.0263947	0.018992
0	1	0.11636	0.0603768	0.0120074	0.00496112	0.0628045	0.0500658	0.0228847	0.0848621	0.0198458	0.0114845
0	1	0.208796	0.448912	0.0143033	0.00990952	0.0147174	0.394759	0.289952	0.558423	0.0195164	0.0120271
0	1	0.154687	0.00668182	0.0618897	0.00245796	0.0822892	0.0601531	0.00929666	0.0415157	0.0335711	0.0123079
0	1	0.166654	0.0092395	0.0613981	0.00153398	0.101279	0.0575142	0.00858343	0.0359454	0.0318433	0.0129888
0	1	0.20988	0.604966	0.0128055	0.017759	0.02587	0.417736	0.434394	0.612337	0.0409037	0.0156562
0	1	0.181315	0.0797973	0.0184735	0.00307911	0.0242901	0.200804	0.030641	0.141849	0.0131539	0.039878
0	1	0.184161	0.0444599	0.0436322	0.00684307	0.0349829	0.172797	0.0414721	0.0964228	0.0198651	0.0206133
0	1	0.19653	0.0682409	0.0113827	0.0125523	0.0357169	0.243986	0.129285	0.242338	0.0279543	0.00826241
0	1	0.214132	0.0204769	0.0732768	0.0079063	0.054523	0.132343	0.00971584	0.0673195	0.036563	0.0141739
0	1	0.163675	0.227067	0.00622473	0.0125523	0.031365	0.224633	0.0577235	0.201197	0.00443901	0.0226938
0	1	0.175092	0.0348317	0.0155122	0.0110077	0.0380427	0.158653	0.00527095	0.102855	0.00949491	0.0129456
0	1	0.219137	0.111725	0.0184735	0.00395314	0.0285508	0.196937	0.048074	0.156941	0.0121203	0.00832917
0	1	0.274973	0.1796	0.00829963	0.0156046	0.0492064	0.249339	0.116427	0.220436	0.00914351	0.0109151
0	1	0.29827	0.096383	0.0120801	0.0092659	0.0518156	0.217886	0.0274723	0.199614	0.0103925	0.009979
0	1	0.307891	0.0965214	0.011845	0.0095515	0.0528598	0.220725	0.0273877	0.199699	0.00960023	0.00996252
0	1	0.274922	0.330289	0.0086323	0.017861	0.056068	0.271078	0.441207	0.483609	0.0368122	0.0112617
0	1	0.0790208	0.055763	0.0605398	0.00221756	0.0204184	0.0485686	0.00722944	0.0197428	0.0219818	0.0121303
0	1	0.339683	0.478005	0.0161776	0.0130315	0.0384104	0.404054	0.401108	0.545165	0.0192967	0.0187635
0	1	0.31052	0.471619	0.0173864	0.0138059	0.0372488	0.379858	0.358486	0.520853	0.017681	0.0187665
0	1	0.28593	0.399517	0.0071719	0.00904751	0.0222298	0.322196	0.129097	0.39778	0.00595677	0.00839918
0	1	0.281784	0.395363	0.00650664	0.0094843	0.0216947	0.320012	0.121927	0.398645	0.00568804	0.00857821
0	1	0.449669	0.745264	0.00975189	0.0351633	0.163364	0.29236	0.362645	0.326369	0.0410142	0.0119112
0	1	0.245766	0.125029	0.00179299	0.0588189	0.0941464	0.177172	0.0958655	0.1437	0.0191874	0.0177976
0	1	0.078355	0.0501856	0.0149687	0.00476796	0.0713648	0.0323825	0.00790643	0.0346414	0.0187918	0.00187844
0	1	0.15443	0.354857	0.00884318	0.00333722	0.0265814	0.27528	0.187966	0.430097	0.0108712	0.0151009
0	1	0.154888	0.360631	0.00884318	0.00367276	0.0265814	0.280587	0.190728	0.436666	0.0108712	0.0154448
0	1	0.28408	0.188132	0.0108384	0.00803545	0.0359427	0.271692	0.163395	0.265951	0.0143528	0.0126644
0	1	0.153672	0.220434	0.00650664	0.00213877	0.0222543	0.202613	0.128496	0.252784	0.00491771	0.0146911
0	1	0.240043	0.0476356	0.0375681	0.00516272	0.0336107	0.207902	0.0497187	0.108106	0.0224606	0.0193787
0	1	0.16573	0.0612638	0.00596311	0.0311773	0.0431785	0.0797361	0.0189749	0.0749843	0.0165004	0.0103112
0	1	0.161266	0.271117	0.0123885	0.0106235	0.0136211	0.308297	0.267416	0.254215	0.0143267	0.0141432
0	1	0.43629	0.717345	0.00529778	0.0109615	0.14315	0.224369	0.205176	0.468671	0.0145922	0.0115151
0	1	0.211784	0.352594	0.018814	0.0079503	0.0397763	0.270971	0.159855	0.361021	0.00919816	0.0137648
0	1	0.243881	0.233557	0.0100926	0.00878394	0.0538045	0.210446	0.0631893	0.324541	0.00559184	0.00674224
0	1	0.238397	0.148439	0.0175871	0.00796177	0.0574052	0.224199	0.167805	0.229245	0.0103925	0.0160247
0	1	0.35978	0.312386	0.0149687	0.00641633	0.0343476	0.352256	0.108805	0.368213	0.00906965	0.0132788
0	1	0.0336305	0.00419348	0.013638	0.0076259	0.0257681	0.0189456	0.00546674	0.0137726	0.0346112	0.00764049
0	1	0.0359847	0.00824402	0.020534	0.0076259	0.0286703	0.0192987	0.00642916	0.0168396	0.0420215	0.00961498
0	1	0.136183	0.187468	0.0112609	0.00609191	0.0703929	0.143012	0.113203	0.170597	0.00765512	0.00929779
0	1	0.272047	0.119225	0.0234948	0.00625624	0.0858107	0.171698	0.0454373	0.131715	0.0205914	0.0125946
0	1	0.252839	0.533685	0.00600372	0.00274356	0.033709	0.271649	0.150919	0.396162	0.0169495	0.0121858
0	1	0.167005	0.38172	0.0200555	0.00799435	0.0281823	0.222293	0.087551	0.433743	0.012723	0.0100161
0	1	0.148896	0.056579	0.0113827	0.00802016	0.067461	0.106197	0.0175921	0.073522	0.013329	0.0149882
0	1	0.223164	0.0786308	0.0100926	0.00613594	0.037839	0.229824	0.0441986	0.148458	0.012599	0.010792
0	1	0.144138	0.0691608	0.00963823	0.00553115	0.0290769	0.198696	0.135267	0.162496	0.0269257	0.0108192
0	1	0.216801	0.0954313	0.022806	0.0098527	0.0854424	0.125717	0.020799	0.16445	0.00849943	0.0141462
0	1	0.179166	0.28155	0.00657969	0.00678478	0.0190147	0.277	0.124842	0.294397	0.00988767	0.0117588
0	1	0.217994	0.136207	0.0459049	0.00734552	0.0380942	0.274767	0.103487	0.219191	0.0144131	0.014332
0	1	0.151473	0.147863	0.0130945	0.00809629	0.0120374	0.254474	0.147962	0.216355	0.00629948	0.0112092
0	1	0.116694	0.111896	0.00896495	0.00669671	0.0352868	0.174138	0.0606899	0.172292	0.00964832	0.0178161
0	1	0.12707	0.259267	0.0118856	0.0083031	0.0141732	0.275508	0.230992	0.349485	0.0266243	0.0166593
0	1	0.249197	0.885981	0.0107986	0.0132011	0.125325	0.268728	0.388856	0.679068	0.0219579	0.0140324
0	1	0.212164	0.0155591	0.0601181	0.00382396	0.0752272	0.116742	0.00527095	0.0437226	0.0338627	0.0103083
0	1	0.235729	0.0166404	0.0599611	0.00367276	0.0569839	0.134407	0.00527095	0.0471945	0.0254736	0.0105593
0	1	0.25556	0.0166404	0.0542881	0.00306798	0.0530713	0.150022	0.00468426	0.0578903	0.0226203	0.0100621
0	1	0.104424	0.0181991	0.017224	0.00492637	0.0522463	0.0386931	0.00847468	0.0332103	0.0259834	0.0103625
0	1	0.137901	0.0194078	0.0448311	0.00581153	0.0395626	0.112272	0.00722944	0.0604234	0.0178235	0.0119767
0	1	0.235123	0.011941	0.0300186	0.00492637	0.0966512	0.101754	0.0259315	0.0573367	0.0200147	0.0111439
0	1	0.0860314	0.00355662	0.0353082	0.00302395	0.0447159	0.041452	0.00259923	0.0126004	0.0396997	0.0110359
0	1	0.0638422	0.00586393	0.0850575	0.00399717	0.0376558	0.0495864	0.0105782	0.0183211	0.0323178	0.0106301
0	1	0.177289	0.284378	0.00882702	0.00581153	0.0396713	0.215649	0.328214	0.242843	0.00792058	0.0206203
0	1	0.178148	0.288634	0.00910285	0.00581153	0.0393254	0.219269	0.332959	0.245767	0.00792058	0.0201994
0	1	0.0467388	0.0139312	0.00654725	0.0094843	0.0693554	0.0163355	0.00790643	0.0150781	0.0265782	0.00262407
0	1	0.00941689	0.00262246	0.024826	0.00399717	0.0161004	0.00662163	0.00452145	0.0156871	0.0291059	0.00471753
0	1	0.158502	0.443653	0.00668513	0.0121727	0.024938	0.333713	0.41964	0.402463	0.0101271	0.0210559
0	1	0.150656	0.031419	0.0184735	0.00892355	0.128817	0.0693645	0.0105419	0.0357972	0.0217686	0.00754221
0	1	0.150506	0.031577	0.0184735	0.00892355	0.128647	0.0693645	0.0105419	0.0357972	0.0218365	0.00768249
0	1	0.15017	0.0321658	0.0184735	0.00892355	0.127746	0.0701982	0.0105419	0.0360094	0.0215118	0.00770587
0	1	0.234948	0.393325	0.00815905	0.00427755	0.0353619	0.25519	0.165602	0.440157	0.00863867	0.0124314
0	1	0.23578	0.366629	0.00775611	0.00482036	0.0384246	0.248853	0.167685	0.429038	0.00685774	0.011086
0	1	0.234808	0.364544	0.00775611	0.00461876	0.0389264	0.249446	0.168623	0.426526	0.00698468	0.0105691
0	1	0.23751	0.355456	0.00775611	0.00492637	0.0433194	0.241614	0.169851	0.411905	0.00565418	0.00989427
0	1	0.187939	0.0714743	0.00941124	0.00427755	0.0462251	0.133232	0.029109	0.107589	0.0147608	0.00395796
0	1	0.181366	0.0667085	0.0095085	0.00883549	0.0371449	0.198767	0.0402421	0.132978	0.00844065	0.00761282
0	1	0.124243	0.292767	0.00942728	0.0321257	0.0169236	0.364081	0.540141	0.439281	0.0451865	0.0115162
0	1	0.180269	0.00494853	0.0567511	0.00488234	0.0232771	0.147591	0.00790643	0.04528	0.0167508	0.0163066
0	1	0.171455	0.0794628	0.00296125	0.0122719	0.0628274	0.213299	0.0745673	0.146867	0.0109597	0.0114503
0	1	0.145259	0.389154	0.0101332	0.0123382	0.00932022	0.285882	0.43262	0.490796	0.0254854	0.0133089
0	1	0.147288	0.392362	0.0125103	0.0116986	0.00932022	0.291661	0.45583	0.50175	0.0278075	0.0133096
0	1	0.120967	0.00270149	0.0471463	0.00381295	0.0394159	0.0577496	0.00594795	0.0217707	0.0288927	0.0100567
0	1	0.118714	0.00469165	0.0386588	0.00306798	0.0399757	0.0578961	0.0059842	0.025611	0.0331185	0.0104013
0	1	0.150208	0.00412414	0.0799321	0.00520675	0.0312663	0.0848387	0.0051622	0.017582	0.0208615	0.0383645
0	1	0.150114	0.0203331	0.026806	0.00488234	0.0554328	0.083268	0.0094028	0.0580905	0.0169962	0.00899726
0	1	0.151991	0.0203331	0.0252481	0.00538633	0.0545965	0.0858875	0.00926041	0.0602046	0.0175167	0.00886729
0	1	0.152999	0.0236067	0.0256798	0.00430594	0.0580133	0.0909771	0.00993741	0.0622792	0.0192444	0.00948227
0	1	0.152999	0.0241714	0.0264857	0.00450753	0.0585308	0.0908888	0.00993741	0.0622792	0.0192444	0.00948227
0	1	0.233328	0.203446	0.00250693	0.00982746	0.0360965	0.220121	0.0242136	0.247414	0.00643223	0.0128665
0	1	0.173411	0.330126	0.00713137	0.00548713	0.0256518	0.330824	0.259879	0.458541	0.00934151	0.0168029
0	1	0.0499598	0.0328592	0.0572134	0.00553115	0.0336869	0.0293549	0.00259923	0.0104954	0.0267261	0.00992461
0	1	0.250924	0.0187743	0.0486784	0.00459153	0.0401068	0.19171	0.0222203	0.0823335	0.025916	0.0168723
0	1	0.145624	0.565827	0.0139949	0.0272433	0.00972593	0.416547	0.661357	0.665792	0.0424414	0.0185055
0	1	0.260032	0.07904	0.0342939	0.00734552	0.0240859	0.209088	0.0189441	0.113669	0.0120941	0.0127739
0	1	0.0659125	0.140071	0.085489	0.00367276	0.0433322	0.0650181	0.00263547	0.0160837	0.0325602	0.00949723
0	1	0.107267	0.186452	0.00611722	0.00613594	0.00917517	0.195238	0.072251	0.233468	0.00520387	0.00696753
0	1	0.14909	0.0586741	0.0207288	0.00654121	0.0184331	0.108993	0.0160358	0.109468	0.0108919	0.0121034
0	1	0.122944	0.0310721	0.0391213	0.00516272	0.0800454	0.0701568	0.0166118	0.0748831	0.0110899	0.00926706
0	1	0.234856	0.0930352	0.0148062	0.00797258	0.0300055	0.260941	0.0671573	0.271374	0.0162937	0.0136288
0	1	0.188427	0.193138	0.0139383	0.00581153	0.0624065	0.264516	0.202018	0.178255	0.0128645	0.00967896
0	1	0.237659	0.584165	0.00834024	0.00706514	0.023631	0.316984	0.216596	0.590523	0.00644094	0.012849
0	1	0.275589	0.0735154	0.00821841	0.0165494	0.0626223	0.16367	0.0399035	0.083117	0.0324236	0.00980409
0	1	0.24112	0.028992	0.0292721	0.00399717	0.0719172	0.123256	0.0139269	0.043434	0.0327527	0.0160553
0	1	0.191018	0.224257	0.00713137	0.00576751	0.0139015	0.333576	0.186519	0.296811	0.0123335	0.0126771
0	1	0.108288	0.0149978	0.0202899	0.00864313	0.0161928	0.0720058	0.00662495	0.0190521	0.0151807	0.00809987
0	1	0.191642	0.42635	0.022984	0.013397	0.0263716	0.303975	0.131047	0.3293	0.00812186	0.0116795
0	1	0.189413	0.176544	0.016932	0.00581153	0.061747	0.160998	0.0781186	0.211104	0.00824312	0.00596011
0	1	0.23925	0.215349	0.0166734	0.00908934	0.0466157	0.224121	0.112064	0.267464	0.0113499	0.00461325
0	1	0.233074	0.217215	0.0174325	0.00827472	0.0341947	0.251136	0.120112	0.269684	0.0148053	0.00389057
0	1	0.226274	0.079152	0.055461	0.00674073	0.0526792	0.1414	0.0842084	0.0881053	0.022726	0.0466689
0	1	0.224303	0.0830638	0.0537654	0.00656006	0.0503136	0.142882	0.0878411	0.0918425	0.0212376	0.0461602
0	1	0.181675	0.0123724	0.0267893	0.00513955	0.0313363	0.109623	0.0150996	0.0381918	0.0177789	0.0191879
0	1	0.12813	0.061559	0.00721256	0.0116231	0.0319034	0.136257	0.0278175	0.0642132	0.0101532	0.00921387
0	1	0.194928	0.134676	0.014928	0.00859914	0.0366402	0.244064	0.195908	0.293667	0.0279527	0.010423
0	1	0.140268	0.134923	0.00892437	0.00467552	0.0376308	0.0931909	0.0132137	0.114322	0.0118001	0.00933598
0	1	0.0628727	0.0125085	0.0397706	0.000929195	0.0217418	0.0595855	0.0131767	0.0366681	0.0186297	0.00937054
0	1	0.0950841	0.00270149	0.0115368	0.00213877	0.0174957	0.0582948	0.0059842	0.0187541	0.00544868	0.00459258
0	1	0.207255	0.186416	0.0135974	0.00220597	0.0244785	0.21726	0.0967223	0.263707	0.00765512	0.00804761
0	1	0.171987	0.213397	0.0100926	0.00170353	0.0151244	0.227441	0.0534986	0.24187	0.0065976	0.0048243
0	1	0.120031	0.127419	0.0208912	0.00334835	0.0113282	0.165728	0.104197	0.221846	0.0103664	0.012862
0	1	0.179148	0.245056	0.0103523	0.0111643	0.0251064	0.228094	0.0828968	0.400892	0.0096222	0.0118716
0	1	0.193445	0.204989	0.00834024	0.00759886	0.0353293	0.262714	0.108884	0.250261	0.0118999	0.0149052
0	1	0.20006	0.206551	0.00866475	0.00823069	0.0364597	0.268181	0.114178	0.253086	0.0128383	0.0148321
0	1	0.207805	0.206346	0.00892437	0.00866947	0.0383456	0.273027	0.119276	0.256564	0.0128383	0.0149792
0	1	0.24923	0.212721	0.00713137	0.0205058	0.0526083	0.288882	0.157043	0.267309	0.0145247	0.0219449
0	1	0.19852	0.449121	0.00825903	0.0292089	0.0215904	0.223779	0.422837	0.446165	0.0342609	0.00954121
0	1	0.196446	0.450638	0.00825903	0.0292089	0.0215904	0.223444	0.41965	0.446203	0.0339302	0.00970484
0	1	0.14707	0.00668182	0.0254901	0.00455793	0.0282078	0.0789602	0.00463021	0.0435641	0.0175167	0.00926251
0	1	0.205549	0.180825	0.0130538	0.00476995	0.053199	0.205096	0.117144	0.199889	0.00959604	0.0245897
0	1	0.123756	0.00412414	0.0473641	0.00528553	0.0287181	0.0744469	0.00527095	0.0182863	0.0242144	0.0235198
0	1	0.19012	0.732368	0.00929757	0.00613073	0.0288335	0.300824	0.330831	0.638528	0.0104698	0.0114251
0	1	0.351969	0.189326	0.0253041	0.00246319	0.05808	0.202532	0.0338379	0.235011	0.0146041	0.0128655
0	1	0.0295963	0.00810447	0.0160233	0.00754442	0.0699695	0.0191602	0.00655244	0.0151211	0.0165255	0.00971958
0	1	0.332756	0.148621	0.0138614	0.0294295	0.0455529	0.215232	0.0732244	0.200918	0.0268798	0.00999318
0	1	0.198675	0.284561	0.00829963	0.020783	0.0234241	0.331653	0.563767	0.432566	0.0358779	0.0174789
0	1	0.0982776	0.157137	0.0113827	0.0148191	0.143865	0.0294308	0.0572883	0.0558521	0.0143409	0.0261224
0	1	0.0975633	0.00824828	0.0728543	0.00619516	0.05564	0.0564213	0.00473897	0.0210186	0.0330663	0.0168529
0	1	0.17454	0.140603	0.00900559	0.0256238	0.126604	0.0788772	0.147757	0.0791335	0.0426885	0.00730972
0	1	0.292942	0.185417	0.016356	0.00915988	0.0613776	0.227608	0.0855871	0.27726	0.0140874	0.0121513
0	1	0.0771505	0.0174955	0.0190576	0.00181437	0.0499054	0.0257028	0.00434542	0.0183438	0.0176287	0.00703544
0	1	0.220521	0.284101	0.0107377	0.0112094	0.0459309	0.245828	0.114321	0.296503	0.00836668	0.0121872
0	1	0.209307	0.280926	0.00959775	0.011579	0.0485802	0.240365	0.104565	0.291815	0.0068783	0.011856
0	1	0.176898	0.161035	0.0155528	0.00883549	0.0231944	0.291362	0.196307	0.213336	0.0321644	0.00750778
0	1	0.0705835	0.0113537	0.0190982	0.00120958	0.0252579	0.0365231	0.00662495	0.0321164	0.0103925	0.0050224
0	1	0.06935	0.0107017	0.0187413	0.00120958	0.023559	0.0362331	0.00660715	0.0321164	0.0103925	0.0050224
0	1	0.0675383	0.0106621	0.0137738	0.00213877	0.0183062	0.0362251	0.00466646	0.0312427	0.00842544	0.0050224
0	1	0.089452	0.0136436	0.0139544	0.00241916	0.0357198	0.0484389	0.0161931	0.0246316	0.0222889	0.00895601
0	1	0.257605	0.0845075	0.0184735	0.00395314	0.0622478	0.233405	0.0358139	0.178125	0.0149	0.00868875
0	1	0.178706	0.280084	0.0106768	0.018095	0.0175097	0.250779	0.275316	0.348977	0.0170511	0.0102339
0	1	0.178546	0.274031	0.0106768	0.0182119	0.0182611	0.256124	0.285289	0.345632	0.0169727	0.0102339
0	1	0.194386	0.0929089	0.0282971	0.00520675	0.0315723	0.185878	0.0288513	0.140741	0.00923345	0.0100957
0	1	0.186961	0.693654	0.00412952	0.0149274	0.0277376	0.249014	0.0990942	0.582516	0.00765512	0.00903969
0	1	0.309864	0.758668	0.0138005	0.0113867	0.0377096	0.331483	0.264595	0.560933	0.0202389	0.0140433
0	1	0.313104	0.180782	0.00987355	0.010253	0.0571287	0.280732	0.108187	0.281801	0.0155495	0.0123812
0	1	0.218273	0.492099	0.00866475	0.0146678	0.150606	0.111033	0.0616032	0.158314	0.0121203	0.0157235
0	1	0.238551	0.459784	0.0124697	0.0141378	0.0273902	0.42172	0.452622	0.509963	0.0141788	0.0142165
0	1	0.14313	0.549438	0.0095085	0.00840378	0.0140561	0.278942	0.134403	0.557663	0.00988767	0.0196923
0	1	0.285143	0.27506	0.0123479	0.0112987	0.0317995	0.365405	0.244698	0.384182	0.0207589	0.0137013
0	1	0.173433	0.0739775	0.0863034	0.00228476	0.0323378	0.093347	0.00391696	0.0163507	0.0223305	0.0212412
0	1	0.130472	0.00938329	0.0508075	0.00395314	0.0141083	0.0954253	0.0150495	0.0389928	0.0131658	0.00916675
0	1	0.221544	0.226284	0.010263	0.0116503	0.0557118	0.192453	0.0738309	0.305138	0.00815997	0.00873317
0	1	0.250821	0.241243	0.0095085	0.0100445	0.0574674	0.216102	0.0706983	0.335758	0.00619289	0.00726276
0	1	0.248177	0.24061	0.0095085	0.00965739	0.0563213	0.213647	0.069787	0.331974	0.00619289	0.00699389
0	1	0.0952745	0.3196	0.0107986	0.00766993	0.0280563	0.166986	0.190485	0.274197	0.0135999	0.0122958
0	1	0.103839	0.0170817	0.0172728	0.00367276	0.0302967	0.0415507	0.00502178	0.0455178	0.0160806	0.0110573
0	1	0.239101	0.0135742	0.0217349	0.00395314	0.0521421	0.139373	0.0107186	0.0688527	0.0259682	0.014052
0	1	0.219722	0.00739315	0.064397	0.00553115	0.0444404	0.142516	0.00982867	0.0405068	0.0330924	0.0188334
0	1	0.123796	0.0500418	0.00779669	0.011685	0.0306555	0.0644213	0.0258591	0.0408878	0.0193445	0.00796138
0	1	0.193929	0.11795	0.00542766	0.00488234	0.0560985	0.201889	0.0588633	0.18293	0.0112433	0.00873667
0	1	0.196821	0.107038	0.00475425	0.00758189	0.0484652	0.22961	0.0868441	0.184355	0.0170379	0.0112549
0	1	0.243801	0.141567	0.0187573	0.00665152	0.0575336	0.177649	0.0367892	0.208481	0.00730695	0.0269609
0	1	0.043291	0.10769	0.0804655	0.00246319	0.0171097	0.0575844	0.00612789	0.0141633	0.0250239	0.00379996
0	1	0.184933	0.445151	0.00358599	0.00648352	0.0254655	0.290314	0.236571	0.472519	0.0106319	0.0138902
0	1	0.14812	0.47841	0.0171023	0.00615274	0.015219	0.244756	0.124372	0.534828	0.0159386	0.0115343
0	1	0.143431	0.495971	0.0171834	0.00706514	0.0130105	0.250842	0.136309	0.546937	0.017224	0.0122832
0	1	0.0490282	0.0366349	0.00533838	0.0480303	0.0707349	0.0272806	0.0502942	0.0328261	0.0381729	0.00931934
0	1	0.0785489	0.00668182	0.00779669	0.00213877	0.0136606	0.0345369	0.00451738	0.0103343	0.0086267	0.0149595
0	1	0.232422	0.0776259	0.0146048	0.00520675	0.0427286	0.197024	0.0113277	0.107085	0.00799722	0.00979131
0	1	0.202466	0.204728	0.00175239	0.00704339	0.0311895	0.275797	0.111058	0.236886	0.0131038	0.0112587
0	1	0.168946	0.190381	0.00175239	0.00697709	0.0575008	0.238498	0.0655725	0.217865	0.0140874	0.0146848
0	1	0.165785	0.0951552	0.011845	0.00859914	0.0459632	0.230801	0.0749125	0.160582	0.0103664	0.0147869
0	1	0.153988	0.14929	0.0136787	0.00669671	0.0126216	0.260761	0.139092	0.215401	0.00673867	0.0113395
0	1	0.111876	0.110116	0.00896495	0.00669671	0.0366111	0.160655	0.0572176	0.164855	0.00964832	0.0176572
0	1	0.207528	0.86846	0.0138977	0.00726789	0.0476615	0.281367	0.417585	0.739363	0.0155758	0.0141373
0	1	0.204931	0.858753	0.0137192	0.00624312	0.0476615	0.272001	0.396277	0.725278	0.0155758	0.0137164
0	1	0.15007	1.44646	0.223925	0.00427755	0.0256167	0.424106	0.139194	0.19839	0.0180476	0.00740874
0	1	0.191681	0.364128	0.0137192	0.0153621	0.0186883	0.339363	0.554671	0.50283	0.0324483	0.0119388
0	1	0.138986	0.0478659	0.0106768	0.00213877	0.0274686	0.164264	0.048353	0.117055	0.0170641	0.0125933
0	1	0.202564	0.290924	0.00705016	0.0530482	0.0319572	0.299237	0.328278	0.370208	0.0432085	0.0147742
0	1	0.400044	0.32458	0.0167211	0.0303397	0.088986	0.338971	0.445567	0.41112	0.0240012	0.0107448
0	1	0.188689	0.416924	0.0100926	0.0079503	0.0207526	0.326282	0.20923	0.424815	0.0153103	0.0155612
0	1	0.193184	0.0930489	0.0106768	0.00427755	0.0561126	0.207997	0.115108	0.165494	0.012599	0.0107141
0	1	0.23409	0.246623	0.00537898	0.0133934	0.0705181	0.225902	0.224136	0.260013	0.0278026	0.0128243
0	1	0.178764	0.453896	0.0058819	0.0104911	0.0501503	0.105327	0.033656	0.2086	0.00643223	0.00762809
0	1	0.184447	0.133395	0.01793	0.00915988	0.0646704	0.180462	0.0743391	0.247081	0.0136087	0.0208227
0	1	0.204029	0.0448224	0.0229518	0.0147655	0.066713	0.148593	0.0565001	0.0720695	0.0335674	0.00990612
0	1	0.126891	0.462199	0.00845426	0.00640473	0.00840337	0.418419	0.650144	0.625272	0.0346912	0.0134313
0	1	0.191131	0.181183	0.0131624	0.0098527	0.0177713	0.250082	0.27261	0.28123	0.0148316	0.00838869
0	1	0.0376169	0.00213397	0.0160721	0.003681	0.0326622	0.0126662	0.00530721	0.00191449	0.0431672	0.00872394
0	1	0.170571	0.0338328	0.0317303	0.0079503	0.0305636	0.0874642	0.0315532	0.0758922	0.00863867	0.0100852
0	1	0.166414	0.0338328	0.0317303	0.00907209	0.030729	0.0812378	0.0315532	0.0752839	0.00861134	0.0104944
0	1	0.285868	0.463539	0.00864039	0.0151227	0.0285161	0.375983	0.406467	0.580107	0.0242144	0.0179434
0	1	0.297218	0.472298	0.00888375	0.0121004	0.0254094	0.380089	0.428955	0.598657	0.025198	0.0169147
0	1	0.296985	0.473145	0.00888375	0.0122279	0.0250785	0.379935	0.430519	0.603257	0.025198	0.0170619
0	1	0.298431	0.492575	0.00888375	0.0115884	0.0240859	0.396495	0.45965	0.620672	0.0242884	0.0155678
0	1	0.235295	0.344723	0.00775611	0.00492637	0.0437916	0.238797	0.167826	0.406772	0.00523326	0.00926251
0	1	0.241538	0.0645977	0.0220188	0.00727568	0.0629265	0.178703	0.0526403	0.127504	0.0150709	0.00855353
0	1	0.153457	0.289697	0.0094679	0.0079503	0.0136973	0.286934	0.352191	0.266097	0.026447	0.0129174
0	1	0.183138	0.00522515	0.0568809	0.00488234	0.0237552	0.148263	0.00803807	0.0455763	0.0159446	0.0164703
0	1	0.224942	0.00606052	0.053336	0.00260917	0.0307591	0.167978	0.00726569	0.0512855	0.012599	0.0168843
0	1	0.0464073	0	0.0526134	0.00499994	0.0202669	0.0212989	0.00591169	0.00914315	0.0343414	0.00903678
0	1	0.149647	0.00412414	0.0799445	0.00520675	0.0313172	0.0865452	0.0051622	0.017582	0.0205196	0.0388401
0	1	0.23317	0.2806	0.0101738	0.00398037	0.0196861	0.312365	0.14013	0.358922	0.0122919	0.00634731
0	1	0.21463	0.00668182	0.0880307	0.00241916	0.0418779	0.113995	0.00929666	0.0267245	0.0268016	0.0168343
0	1	0.281069	0.192576	0.014928	0.02548	0.0433885	0.347229	0.496316	0.260992	0.0387805	0.0126998
0	1	0.245807	0.218521	0.00864947	0.00646035	0.0262095	0.229899	0.0874657	0.251795	0.00940898	0.00939823
0	1	0.0393447	0.00540298	0.0899928	0.00274356	0.0300416	0.0184742	0.00915167	0.0145345	0.0396335	0.010982
0	1	0.0336248	0.0489375	0.0420721	0.00306798	0.0073314	0.0247257	0.00131774	0.00076188	0.00453911	0.016931
0	1	0.173531	0.385136	0.010052	0.00581153	0.0235204	0.267014	0.114543	0.415641	0.00667158	0.0111393
0	1	0.28178	0.0916205	0.0324199	0.00427755	0.0256395	0.255304	0.0325325	0.135125	0.0133639	0.0109013
0	1	0.218923	0.0648281	0.0195605	0.00361078	0.0445062	0.187204	0.0190891	0.11397	0.0135564	0.0131002
0	1	0.208684	0.0662145	0.00812923	0.00334835	0.0321885	0.253666	0.114935	0.178721	0.0160544	0.0128807
0	1	0.160112	0.0622627	0.0164125	0.00302395	0.0275	0.202387	0.0669805	0.156834	0.0134835	0.0155662
0	1	0.240331	0.0931142	0.0148062	0.00823069	0.0318362	0.269118	0.0705782	0.274139	0.0162937	0.0135843
0	1	0.163681	0.0981424	0.0116373	0.00345514	0.0325269	0.201049	0.00882017	0.123429	0.01503	0.00530456
0	1	0.135456	0.192268	0.00237712	0.0079503	0.017875	0.229894	0.0621077	0.160862	0.0109213	0.0122024
0	1	0.151785	0.201303	0.00300186	0.00827472	0.0181302	0.246322	0.0699126	0.175058	0.0106319	0.0137531
0	1	0.167147	0.909106	0.00654725	0.0125523	0.0132575	0.301307	0.403987	0.653192	0.0175167	0.0134433
0	1	0.083988	0.0909519	0.0108392	0.00427755	0.099508	0.032518	0.0112189	0.0996146	0.0103131	0.00726324
0	1	0.104551	0.0813425	0.0114639	0.0297206	0.181912	0.0395199	0.0192294	0.0417426	0.0361238	0.00447186
0	1	0.0951687	0.00341281	0.0136787	0.00327446	0.0200118	0.0586023	0.00669881	0.0183634	0.00559338	0.00459557
0	1	0.17538	0.082194	0.012064	0.0094843	0.0327443	0.205178	0.0783155	0.155229	0.0111367	0.0120847
0	1	0.182278	0.268388	0.0138375	0.00120958	0.00945132	0.237905	0.140158	0.365032	0.0105905	0.00617894
0	1	0.173516	0.273697	0.0148875	0.00120958	0.00903829	0.251308	0.153708	0.378675	0.0103719	0.00650918
0	1	0.300827	0.0499529	0.0657647	0.00367276	0.0420378	0.219703	0.0176626	0.0913872	0.0125728	0.0133135
0	1	0.197262	0.274303	0.0117964	0.00641633	0.0351532	0.184948	0.0731258	0.223778	0.00321611	0.00744176
0	1	0.1964	0.277281	0.0113421	0.00641633	0.0316113	0.190724	0.0756338	0.224697	0.00321611	0.00668434
0	1	0.127282	0.16852	0.0109444	0.0106792	0.0208294	0.1629	0.130182	0.132382	0.0178028	0.00511844
0	1	0.126731	0.157288	0.010555	0.0112987	0.0209452	0.156473	0.13149	0.128579	0.0200156	0.00546914
0	1	0.112765	0.123172	0.0229849	0.00674073	0.0153332	0.159078	0.0278828	0.173441	0.00791515	0.0082164
0	1	0.14219	0.0662837	0.0155934	0.00488234	0.0221006	0.151354	0.00861772	0.0976267	0.00866478	0.00686719
0	1	0.126418	0.250201	0.00771551	0.0094843	0.0296695	0.208581	0.144232	0.27228	0.0124039	0.0129114
0	1	0.238527	0.00611431	0.0597539	0.00548713	0.0408885	0.149604	0.006402	0.0252611	0.0263676	0.0146766
0	1	0.162813	0.00142265	0.0785259	0.00915988	0.0504872	0.0780745	0.00726569	0.0290884	0.03122	0.0210639
0	1	0.402312	0.617871	0.00921643	0.00753733	0.0697907	0.25823	0.111664	0.447072	0.00592739	0.00953524
0	1	0.240198	0.186886	0.00896495	0.0128327	0.0358894	0.263557	0.307044	0.26847	0.0170858	0.0103209
0	1	0.120271	0.405093	0.00884318	0.0079503	0.0296595	0.228623	0.245323	0.327754	0.00988767	0.0160523
0	1	0.11193	0.393849	0.00884318	0.00702111	0.0300416	0.207531	0.213791	0.309036	0.00907026	0.0164262
0	1	0.163655	0.282355	0.00604355	0.00836314	0.0347296	0.251439	0.246198	0.340987	0.00765512	0.017276
0	1	0.154676	0.280438	0.00654725	0.00859914	0.0356465	0.244202	0.235266	0.334205	0.00765512	0.0161751
0	1	0.159492	0.124669	0.00541256	0.0167301	0.0395006	0.170002	0.0420589	0.217474	0.0134607	0.00795249
0	1	0.264428	0.267009	0.00654725	0.0133993	0.0611183	0.265747	0.20869	0.285404	0.00966261	0.0114502
0	1	0.169495	0.0901156	0.0095085	0.0094843	0.0186883	0.222454	0.0517675	0.202122	0.00667158	0.00657605
0	1	0.107661	0.0748469	0.0141409	0.0108219	0.0437674	0.130598	0.0664751	0.058828	0.0243155	0.00239234
0	1	0.189702	0.13468	0.0138005	0.00260395	0.0370736	0.197854	0.0586811	0.180975	0.0149485	0.00857925
0	1	0.229279	0.261758	0.0090623	0.00520675	0.0335575	0.163384	0.0528185	0.244806	0.00705563	0.0164799
0	1	0.170554	0.260277	0.0058819	0.00302395	0.0203176	0.278642	0.172001	0.440664	0.00643223	0.00780492
0	1	0.216057	0.266524	0.0106768	0.0137618	0.033931	0.273323	0.243306	0.317984	0.0204935	0.0163817
0	1	0.216497	0.264954	0.0112609	0.0159394	0.0330617	0.279653	0.273071	0.313117	0.019583	0.0170357
0	1	0.199172	0.0493514	0.0254831	0.00427755	0.0391639	0.134861	0.0164724	0.0907455	0.011128	0.00790696
0	1	0.252618	0.339277	0.00582879	0.0171154	0.039352	0.299322	0.225191	0.39001	0.0199886	0.0113548
0	1	0.250777	0.340517	0.00535868	0.0165189	0.0387711	0.301261	0.222697	0.390161	0.0199886	0.0113548
0	1	0.387555	0.170049	0.0125752	0.00859914	0.0438528	0.311474	0.0468408	0.174352	0.00863867	0.0105696
0	1	0.2596	0.0347227	0.0590065	0.00553115	0.0535947	0.170679	0.102128	0.0906183	0.0373182	0.0134895
0	1	0.215652	0.0250247	0.0151227	0.00827472	0.0659181	0.117312	0.0124642	0.0684916	0.0267929	0.00805769
0	1	0.287852	0.220842	0.0185546	0.00576634	0.0427404	0.298428	0.153469	0.212499	0.0203891	0.0137284
0	1	0.239509	0.135042	0.0195688	0.00581153	0.0549344	0.246829	0.0594808	0.145325	0.028809	0.0149127
0	1	0.216228	0.0059705	0.0595687	0.00674073	0.0447866	0.0787455	0.00504393	0.0469863	0.0170379	0.0169
0	1	0.209641	0.0503788	0.0231809	0.00060479	0.0131848	0.197754	0.0230423	0.0967838	0.01438	0.00821977
0	1	0.043772	0.0423918	0.0512568	0.00433432	0.0221006	0.0521231	0.00131774	0.00955287	0.0249205	0.0218399
0	1	0.0278007	0.00316244	0.0260564	0.00120958	0.0172125	0.00804487	0.00787018	0.0107055	0.0293715	0.00851757
0	1	0.146573	0.349058	0.018814	0.00460195	0.0215726	0.216608	0.092011	0.355206	0.00667158	0.00980971
0	1	0.140774	0.402264	0.0182298	0.00306798	0.0116959	0.244966	0.121136	0.427293	0.00765512	0.00996031
0	1	0.29044	0.261151	0.011845	0.0115118	0.0810541	0.276736	0.140879	0.281066	0.0111106	0.035287
0	1	0.156342	0.0415059	0.0145631	0.00809629	0.0380157	0.216058	0.0470033	0.121312	0.0186333	0.00821378
0	1	0.11993	0.184567	0.00934618	0.00362874	0.00723135	0.170438	0.0882445	0.139966	0.00592739	0.00990828
0	1	0.123115	0.183367	0.00897298	0.00362874	0.00723135	0.170996	0.0878119	0.140871	0.00592739	0.0102122
0	1	0.126925	0.184188	0.00884318	0.00362874	0.00723135	0.171076	0.0847523	0.140151	0.00592739	0.0100252
0	1	0.247231	0.0290051	0.0502877	0.00382762	0.0403823	0.136052	0.00666119	0.0726873	0.0229654	0.00803365
0	1	0.244234	0.0277263	0.054045	0.00460195	0.0422528	0.13361	0.00666119	0.0726331	0.0222212	0.00832247
0	1	0.190024	0.248628	0.00795386	0.0270522	0.0418412	0.375458	0.322833	0.385122	0.0195099	0.0142833
0	1	0.233608	0.505226	0.00650664	0.00641633	0.0430447	0.280809	0.0452847	0.310636	0.00946598	0.0618651
0	1	0.196175	0.0186228	0.0214919	0.00359887	0.0361297	0.119379	0.0118234	0.10512	0.0205403	0.0109626
0	1	0.275008	0.0813246	0.0190982	0.00424395	0.0562518	0.233256	0.0356416	0.176716	0.0162937	0.00732469
0	1	0.195313	0.010885	0.0812122	0.0064151	0.100145	0.107115	0.0105782	0.0480237	0.0358298	0.0197133
0	1	0.111567	0.150986	0.0101332	0.00734552	0.0136973	0.165138	0.0853567	0.207184	0.00321611	0.00769989
0	1	0.200844	0.204726	0.0193403	0.00274356	0.0222081	0.243293	0.173977	0.33177	0.0138219	0.00818079
0	1	0.0756637	0.153926	0.039259	0.00734552	0.0911167	0.0532885	0.00779768	0.0188757	0.0226922	0.0138516
0	1	0.216465	0.0879004	0.0084624	0.0264021	0.0483195	0.185411	0.058769	0.186178	0.0135825	0.00746816
0	1	0.248712	0.109529	0.00641995	0.0309601	0.109228	0.122854	0.0998235	0.111606	0.0509366	0.00449653
0	1	0.139352	0.286524	0.00997081	0.00766993	0.0185609	0.210981	0.20539	0.39019	0.0143267	0.00873366
0	1	0.156	0.239898	0.00931365	0.00859914	0.0225279	0.218666	0.255358	0.324935	0.0176494	0.00760085
0	1	0.237972	0.0473411	0.0106768	0.00859914	0.0494172	0.186343	0.0556781	0.142689	0.0166216	0.0100783
0	1	0.175688	0.0479078	0.0194146	0.00581153	0.044863	0.116625	0.011327	0.0817363	0.0130777	0.00820933
0	1	0.137824	0.528353	0.00654725	0.0133744	0.01446	0.277787	0.304268	0.488521	0.0353076	0.0171317
0	1	0.137842	0.529676	0.00597639	0.0132011	0.012784	0.278443	0.308699	0.49097	0.035721	0.0173772
0	1	0.137545	0.379166	0.0148062	0.00120958	0.00943493	0.222081	0.0620609	0.381455	0.00297676	0.0100603
0	1	0.205956	0.685785	0.00834024	0.00678478	0.0157576	0.332074	0.269067	0.569682	0.0148022	0.012968
0	1	0.205583	0.685213	0.00834024	0.00678478	0.0170235	0.32445	0.256722	0.565103	0.0138622	0.0131054
0	1	0.14202	0.123159	0.00838082	0.00284436	0.0453108	0.23061	0.0664971	0.179621	0.0185264	0.0183474
0	1	0.180949	0.2624	0.00829963	0.0186441	0.0111249	0.31221	0.396999	0.336199	0.0590457	0.0140006
0	1	0.303359	0.199579	0.0113421	0.0094843	0.0429967	0.28289	0.133128	0.301254	0.0161824	0.0121777
0	1	0.129802	0.590127	0.00779669	0.00334835	0.0159417	0.276671	0.372862	0.601352	0.0140462	0.00875007
0	1	0.143147	0.574709	0.00968977	0.00404236	0.0191697	0.271119	0.344356	0.572408	0.0075398	0.00941688
0	1	0.144408	0.0446475	0.032509	0.00576751	0.023429	0.1291	0.0197299	0.0931993	0.00768124	0.0108267
0	1	0.12705	0.0403785	0.0310111	0.00576751	0.0213399	0.123206	0.020335	0.0859824	0.00866478	0.0108281
0	1	0.136536	0.00942281	0.0486217	0.00395314	0.0129319	0.0995194	0.0152419	0.0397547	0.0108712	0.00997749
0	1	0.201435	0.0551495	0.0257266	0.00492637	0.0493121	0.0995954	0.0151305	0.127396	0.0150709	0.0149586
0	1	0.126319	0.346585	0.00880257	0.00213877	0.00371844	0.227114	0.110234	0.295823	0.00914351	0.0106007
0	1	0.267454	0.0761819	0.0286514	0.00334835	0.0560473	0.267332	0.0716423	0.171523	0.0180215	0.0165521
0	1	0.183281	0.0311455	0.0339404	0.00677768	0.084099	0.0925886	0.0111102	0.0388855	0.0286819	0.0269108
0	1	0.192382	0.128758	0.0239742	0.00488234	0.0315312	0.274805	0.134883	0.314033	0.0104872	0.0130941
0	1	0.248137	0.0860213	0.0147258	0.00520675	0.0462902	0.225836	0.0183785	0.137259	0.00961566	0.013338
0	1	0.203182	0.320817	0.0094679	0.0122339	0.0335345	0.379438	0.317352	0.576771	0.0190312	0.0161424
0	1	0.121287	0.00967094	0.0509906	0.00241916	0.0293566	0.0791487	0.00402376	0.0178571	0.0147844	0.00959517
0	1	0.248055	0.275809	0.00767488	0.0076259	0.0320563	0.305378	0.115655	0.492205	0.00715028	0.0129114
0	1	0.19048	0.433919	0.0131351	0.0125321	0.0173469	0.363506	0.540414	0.557739	0.0292736	0.01091
0	1	0.143177	0.529586	0.00654725	0.00520675	0.00432925	0.320721	0.154223	0.477749	0.0125369	0.0083435
0	1	0.169326	0.340131	0.00775611	0.0100891	0.0297386	0.296662	0.135546	0.299111	0.0116154	0.00835738
0	1	0.22281	0.300818	0.00884187	0.0100891	0.0349479	0.240155	0.13785	0.38173	0.0244181	0.0100392
0	1	0.206213	0.11779	0.00644982	0.00617999	0.0282585	0.202904	0.0727988	0.22173	0.0126251	0.00469692
0	1	0.253304	0.145331	0.00529778	0.0065044	0.0400508	0.238959	0.102286	0.261862	0.0205196	0.0029182
0	1	0.302029	0.582894	0.00838082	0.0076259	0.211176	0.143898	0.0507782	0.224096	0.00789447	0.00515351
0	1	0.32332	1.11852	0.00888375	0.0152518	0.0615603	0.362362	0.166568	0.755003	0.0115893	0.0122979
0	1	0.150806	0.0930166	0.00842146	0.00306798	0.0507701	0.156277	0.0517121	0.105593	0.00823393	0.00647401
0	1	0.170673	0.0631662	0.0165993	0.00581153	0.0689002	0.105051	0.0683467	0.0988366	0.0400556	0.00708995
0	1	0.184167	0.463391	0.00821841	0.00905261	0.0348876	0.267524	0.247288	0.365318	0.0133432	0.0224897
0	1	0.070281	0.0132275	0.0666679	0.00274356	0.0334503	0.0458816	0.00694328	0.0256306	0.0326822	0.00899902
0	1	0.0711215	0.0132275	0.0687259	0.00274356	0.0346002	0.0467796	0.00666119	0.0256306	0.0335711	0.00927883
0	1	0.046413	0.0366935	0.0173295	0.0118776	0.0705576	0.0253773	0.0129114	0.0152768	0.0328269	0.00897071
0	1	0.111469	0.178272	0.0241118	0.00399717	0.0263262	0.122016	0.0585207	0.153306	0.00544868	0.00854754
0	1	0.214066	0.210626	0.0161776	0.00460195	0.0179349	0.24169	0.204116	0.284911	0.0100199	0.00932093
0	1	0.180571	0.0203408	0.0491105	0.00516272	0.0313483	0.101417	0.0126817	0.0315325	0.0224333	0.0100081
0	1	0.17548	0.0201037	0.0479892	0.00516272	0.0319057	0.0962626	0.0133224	0.0309833	0.0229915	0.00949125
0	1	0.185378	0.148136	0.0166804	0.0132011	0.0593383	0.290475	0.196819	0.273708	0.0131235	0.0217471
0	1	0.134036	0.0102384	0.0220188	0.00547554	0.041252	0.0929431	0.00851092	0.0512417	0.0185002	0.00859414
0	1	0.134896	0.0119717	0.0166399	0.00520675	0.0428251	0.0946339	0.00922288	0.0513589	0.0180292	0.00771186
0	1	0.240006	0.0774804	0.016137	0.00395314	0.0527666	0.175922	0.0424805	0.144846	0.012599	0.00761282
0	1	0.142715	0.298969	0.0094679	0.00674073	0.0147151	0.296928	0.330052	0.29152	0.026447	0.0122536
0	1	0.238513	0.303802	0.0120137	0.0113796	0.0303981	0.395219	0.403367	0.417613	0.0220222	0.0166623
0	1	0.355577	0.205562	0.00596311	0.0103254	0.0706211	0.309667	0.102461	0.266086	0.017891	0.00906144
0	1	0.168394	0.0710862	0.0103748	0.0076259	0.0209309	0.199404	0.0804523	0.154093	0.0136238	0.0110826
0	1	0.189478	0.185743	0.0101332	0.00339238	0.0274934	0.253554	0.105218	0.24827	0.00813382	0.00662037
0	1	0.152683	0.163741	0.00520042	0.00486554	0.0313936	0.171749	0.188509	0.161407	0.0113761	0.00679882
0	1	0.154077	0.114546	0.00839699	0.0101771	0.0444123	0.253051	0.169553	0.238429	0.0112379	0.0186734
0	1	0.313179	0.203485	0.0180598	0.00460195	0.0458397	0.255312	0.0728305	0.255594	0.00765512	0.0103112
0	1	0.172376	0.165281	0.0116828	0.0076259	0.0167332	0.274272	0.0357179	0.318892	0.0118548	0.0162812
0	1	0.113655	0.183079	0.00596311	0.0106939	0.0358852	0.202101	0.259503	0.27284	0.0157605	0.0211094
0	1	0.10777	0.180657	0.00596311	0.0100555	0.0348323	0.197461	0.249018	0.269077	0.0144801	0.0213698
0	1	0.178986	0.408562	0.011845	0.00465236	0.0227725	0.282295	0.129015	0.438836	0.00765512	0.0111627
0	1	0.0669182	0.00554679	0.0725309	0.00334835	0.0329848	0.0391854	0.00398947	0.0141633	0.0292283	0.00806989
0	1	0.445333	0.0724441	0.0288136	0.00613594	0.0662409	0.261385	0.0701685	0.164083	0.025021	0.0171513
0	1	0.430937	0.0826715	0.0268419	0.00674073	0.0665329	0.278726	0.0682437	0.1714	0.0281486	0.0157217
0	1	0.466544	0.118415	0.023309	0.00819729	0.0565832	0.294249	0.055345	0.22019	0.0211756	0.0154425
0	1	0.142617	0.160886	0.00967888	0.00474214	0.0248991	0.210974	0.094675	0.229991	0.0113587	0.0152425
0	1	0.194849	0.370011	0.00971952	0.00827472	0.020997	0.274016	0.0649751	0.379382	0.00579464	0.0133322
0	1	0.116691	0.0284298	0.0185789	0.00213877	0.02816	0.110295	0.0126817	0.0435641	0.0121203	0.0169624
0	1	0.116944	0.0284298	0.0178487	0.00213877	0.02816	0.110295	0.0126817	0.0435641	0.0121203	0.0169624
0	1	0.121511	0.579093	0.0194387	0.00827472	0.0131647	0.31526	0.192684	0.432271	0.0123335	0.0116074
0	1	0.16504	0.0190466	0.0373838	0.00246319	0.0444808	0.100247	0.00662495	0.0528853	0.0288165	0.0181638
0	1	0.209587	0.174847	0.00829963	0.00626146	0.0396652	0.277132	0.121828	0.284496	0.00743969	0.0128307
0	1	0.168878	0.162195	0.00563852	0.0076259	0.0352097	0.246629	0.0972507	0.255102	0.00863867	0.0107201
0	1	0.210531	0.199973	0.00658785	0.00537995	0.0181681	0.277112	0.146636	0.272671	0.0197427	0.00936808
0	1	0.034386	0.00398033	0.0295923	0.00959108	0.0210323	0.0220175	0.00256297	0.00689606	0.0268022	0.0158171
0	1	0.236623	0.107138	0.00977599	0.0112546	0.0504775	0.217365	0.170697	0.156956	0.00916964	0.0113533
0	1	0.341553	0.669135	0.00983086	0.0129764	0.10611	0.190332	0.0352511	0.308311	0.0112879	0.00839763
0	1	0.139304	0.063216	0.0145189	0.00488234	0.0221006	0.142487	0.00915167	0.0961242	0.00854079	0.00733976
0	1	0.118537	0.218297	0.0122994	0.00669671	0.0119342	0.221075	0.172418	0.356322	0.00616673	0.0101241
0	1	0.194579	0.227319	0.00888375	0.0318338	0.02984	0.238456	0.37702	0.326044	0.0152896	0.0113697
0	1	0.280855	0.134501	0.0101332	0.00713948	0.061635	0.316777	0.115402	0.263649	0.0111367	0.012032
0	1	0.282267	0.135398	0.0101332	0.00644993	0.061049	0.317682	0.114146	0.264606	0.0107646	0.0120512
0	1	0.192349	0.0669543	0.01599	0.00136445	0.0345249	0.163799	0.0277755	0.169913	0.0106829	0.0269567
0	1	0.171175	0.00469165	0.0737103	0.00851109	0.0556023	0.079311	0.00331247	0.0317452	0.0248558	0.0233399
0	1	0.201452	0.201639	0.00240957	0.00660112	0.0118892	0.274439	0.229592	0.295704	0.0110844	0.0078296
0	1	0.235239	0.191414	0.00654725	0.011579	0.0292306	0.270372	0.300473	0.282459	0.0164863	0.00938028
0	1	0.192888	0.246553	0.0113421	0.0109742	0.0371609	0.26419	0.283444	0.386881	0.0175134	0.0138303
0	1	0.193054	0.294158	0.00650664	0.00693712	0.0162125	0.296366	0.173299	0.399651	0.0201786	0.0116729
0	1	0.17158	0.124669	0.00537898	0.0168738	0.0428249	0.175472	0.044466	0.217774	0.0131299	0.00903379
0	1	0.220532	0.316493	0.0067744	0.00758189	0.263177	0.0767596	0.0132137	0.0949984	0.0123596	0.0165931
0	1	0.20024	0.24147	0.00838082	0.0317971	0.198595	0.0997022	0.0603715	0.0893898	0.0220765	0.0110449
0	1	0.201291	0.103481	0.0197635	0.00306798	0.0364001	0.227508	0.0325001	0.129006	0.0140612	0.00962068
0	1	0.159981	0.453883	0.00501568	0.0098826	0.0211838	0.373169	0.395357	0.512046	0.0192444	0.0141241
0	1	0.173211	0.00952161	0.0774419	0.00302395	0.034882	0.085687	0.00691679	0.0330697	0.0252044	0.0129448
0	1	0.220107	0.27248	0.0177676	0.00938811	0.0585858	0.154945	0.1489	0.165707	0.014648	0.00697112
0	1	0.280096	0.277251	0.00858857	0.00548713	0.0354687	0.226743	0.0813569	0.339626	0.00626685	0.0101973
0	1	0.280975	0.283349	0.00892437	0.00531913	0.0359199	0.228994	0.0822785	0.341549	0.00643223	0.0101973
0	1	0.0477474	0.26533	0.00763432	0.00060479	0.000916875	0.166637	0.134845	0.322546	0.00710569	0.00239832
0	1	0.0474112	0.257653	0.00763432	0.00060479	0.000916875	0.161944	0.130061	0.313674	0.00669225	0.00239832
0	1	0.28729	0.206653	0.00924064	0.00601802	0.0399574	0.306418	0.15176	0.331558	0.0116154	0.0128906
0	1	0.258166	0.333217	0.00596311	0.0172666	0.0390575	0.299994	0.236829	0.383661	0.020402	0.0113736
0	1	0.133608	0.130776	0.010758	0.00395314	0.0331164	0.156141	0.0695325	0.14072	0.00468382	0.0126059
0	1	0.121138	0.125835	0.0113421	0.00432917	0.0296542	0.142715	0.0652297	0.135294	0.00664426	0.0128257
0	1	0.257991	0.0349312	0.0567675	0.00527304	0.0528341	0.172849	0.100718	0.0921833	0.0367696	0.0135363
0	1	0.224323	0.14501	0.012551	0.0143666	0.0353249	0.399697	0.173004	0.319713	0.0175416	0.0121969
0	1	0.151626	0.542853	0.00529778	0.00581153	0.0299451	0.222722	0.153444	0.402983	0.0155377	0.0132392
0	1	0.0272393	0.00199017	0.0261405	0.00060479	0.0176199	0.00839796	0.00770999	0.0107055	0.030437	0.00822874
0	1	0.263098	0.235067	0.010758	0.00674073	0.0294978	0.320925	0.142	0.368598	0.0149588	0.0140442
0	1	0.173838	0.1814	0.00358599	0.00976469	0.020623	0.224045	0.355719	0.277463	0.0387216	0.00944021
0	1	0.144303	0.393637	0.0185219	0.00362236	0.0139524	0.238044	0.117499	0.4098	0.00784637	0.0101659
0	1	0.0958333	0.626462	0.0123887	0.00851109	0.00870628	0.326823	0.444831	0.754773	0.0153103	0.0163498
0	1	0.175369	0.326808	0.00529778	0.0152518	0.0247899	0.340682	0.178679	0.486986	0.0140874	0.01314
0	1	0.253286	0.0441033	0.0256779	0.00112558	0.0167031	0.163783	0.0214951	0.108647	0.00717644	0.00906442
0	1	0.0946606	0.0091034	0.0298386	0.00674073	0.0216426	0.0463272	0.00505671	0.0103148	0.0414072	0.0125308
0	1	0.398033	0.606426	0.00537898	0.00697709	0.0378136	0.362518	0.375488	0.648695	0.0242144	0.011234
0	1	0.265142	0.240432	0.00658785	0.00520675	0.123018	0.139311	0.0185571	0.178125	0.00637106	0.0083435
0	1	0.213659	0.174103	0.0100114	0.00153398	0.0290291	0.212927	0.0294624	0.214567	0.0175428	0.00733153
0	1	0.263672	0.230103	0.00888375	0.00334835	0.0232043	0.35465	0.0519908	0.322591	0.0143267	0.0120163
0	1	0.0944975	0.0127961	0.0155934	0.00120958	0.0670115	0.0548568	0.00463021	0.0363361	0.00914351	0.00553928
0	1	0.149506	0.11899	0.0102792	0.020553	0.0561948	0.175035	0.0744464	0.180344	0.023195	0.00994025
0	1	0.213694	0.0247536	0.0328174	0.00856977	0.0436328	0.110027	0.0105782	0.0839311	0.0214092	0.0149969
0	1	0.263621	0.398278	0.0125103	0.00992108	0.0293039	0.476171	0.299337	0.508023	0.0101532	0.0229087
0	1	0.169659	0.0445181	0.0200041	0.0018584	0.0337363	0.122171	0.021635	0.0728197	0.0161523	0.00831881
0	1	0.139394	0.0245933	0.0787996	0.00548713	0.0869776	0.0879123	0.0259746	0.0780868	0.0306737	0.0124065
0	1	0.248279	0.0793192	0.00838082	0.00609191	0.045321	0.319586	0.0426692	0.175472	0.0143267	0.0108035
0	1	0.23746	0.214309	0.0185546	0.00455793	0.02557	0.268396	0.23005	0.383436	0.0180215	0.0100753
0	1	0.246613	0.414436	0.00788097	0.0190567	0.0260299	0.351441	0.244319	0.466929	0.0206382	0.0111886
0	1	0.221778	0.427501	0.00900559	0.017361	0.015623	0.335589	0.212954	0.506556	0.0139045	0.00963276
0	1	0.21352	0.418384	0.00900559	0.0157234	0.0165972	0.323338	0.207579	0.497329	0.0131388	0.00924802
0	1	0.149654	0.341537	0.0117638	0.00213877	0.0103381	0.276559	0.233586	0.309402	0.00918487	0.0120332
0	1	0.114	0.0715022	0.00838082	0.0128766	0.0502128	0.0645287	0.023006	0.111255	0.00592739	0.00751078
0	1	0.141518	0.595645	0.0112609	0.0107379	0.0121186	0.445129	0.654679	0.57713	0.0453612	0.0130351
0	1	0.0931503	0.748679	0.0126713	0.00414315	0.00315723	0.454978	0.575702	0.705033	0.0227741	0.0134778
0	1	0.172606	0.00454785	0.0840132	0.00625991	0.0468491	0.0797114	0.0117872	0.0272445	0.0368993	0.0141465
0	1	0.425984	0.644085	0.0179705	0.0293705	0.0699967	0.301051	0.554909	0.419783	0.0359593	0.00961498
0	1	0.241167	0.286811	0.00889183	0.0130563	0.0461302	0.207668	0.0794096	0.216653	0.0136087	0.0157957
0	1	0.214984	0.0214681	0.0203883	0.00516272	0.0468387	0.12526	0.00655244	0.0531334	0.0129684	0.00959328
0	1	0.139462	0.578138	0.00491651	0.00488234	0.00514245	0.3733	0.181798	0.563304	0.0150709	0.0106575
0	1	0.196192	0.373258	0.00765868	0.00812352	0.024911	0.229207	0.155223	0.26576	0.00717644	0.0115764
0	1	0.274848	0.0739775	0.0825412	0.00274356	0.0459879	0.143147	0.00327622	0.0267636	0.0193383	0.0165853
0	1	0.276837	0.0739775	0.0806978	0.00274356	0.0483364	0.144442	0.00327622	0.0267636	0.0204259	0.0168453
0	1	0.312285	0.074689	0.0751041	0.00367276	0.0502427	0.15255	0.00530721	0.0286781	0.0230212	0.0150914
0	1	0.119885	0.130412	0.00900559	0.00516272	0.0705175	0.201962	0.0507148	0.174366	0.0150709	0.0196778
0	1	0.119831	0.285259	0.00654725	0.0094843	0.0164465	0.318041	0.275363	0.371652	0.0224776	0.014267
0	1	0.162393	0.0361106	0.023893	0.00213877	0.0832138	0.134214	0.0184484	0.0630117	0.0261815	0.00864359
0	1	0.178075	0.567729	0.00797787	0.00807846	0.0163031	0.321289	0.468247	0.588091	0.0281986	0.0113013
0	1	0.167424	0.60474	0.00797517	0.00736753	0.0174886	0.321296	0.445466	0.625608	0.025901	0.0107557
0	1	0.131587	0.596048	0.00779669	0.00334835	0.0164001	0.279595	0.375891	0.602101	0.0141097	0.00838311
0	1	0.156041	0.0113735	0.0670933	0.00460195	0.026988	0.0993581	0.0144952	0.0393217	0.019346	0.0136413
0	1	0.20646	0.53887	0.00643366	0.0122719	0.0287688	0.231495	0.129527	0.461487	0.00271127	0.0102571
0	1	0.189301	0.16212	0.0276493	0.00702111	0.028932	0.263215	0.119949	0.19869	0.0174828	0.0115498
0	1	0.224155	0.176966	0.0237713	0.00962393	0.0317238	0.289921	0.161295	0.216297	0.0222212	0.0121034
0	1	0.217199	0.185928	0.00533838	0.012354	0.0652706	0.217185	0.0937742	0.311512	0.0111314	0.0573173
0	1	0.159805	0.421306	0.0095085	0.00596909	0.0244924	0.255277	0.12397	0.390712	0.00950688	0.0130164
0	1	0.160047	0.417522	0.0095085	0.00650669	0.0263003	0.254848	0.119206	0.385669	0.00938285	0.0129734
0	1	0.112409	0.306022	0.00997081	0.0037453	0.00458438	0.225265	0.122557	0.265999	0.00839931	0.00895968
0	1	0.142437	0.170133	0.00475425	0.00553115	0.0439484	0.136384	0.0878705	0.175146	0.00321611	0.0102279
0	1	0.289705	0.835718	0.0136949	0.0094843	0.0408868	0.315864	0.0692027	0.639799	0.0108712	0.0105337
0	1	0.288512	0.90848	0.0120399	0.00555343	0.0367818	0.30795	0.087062	0.678583	0.0116154	0.0129174
0	1	0.148255	0.145784	0.00537898	0.00607674	0.0591098	0.134244	0.0283051	0.174739	0.00997362	0.00573779
0	1	0.143004	0.0805757	0.0319656	0.00516272	0.0281188	0.255278	0.112878	0.185686	0.0213703	0.0190972
0	1	0.24506	0.088418	0.0301239	0.00706514	0.0291752	0.296439	0.0547183	0.197924	0.00789447	0.0157995
0	1	0.274281	0.0988048	0.0233819	0.00915988	0.0317192	0.324491	0.0795462	0.207378	0.00725303	0.0146751
0	1	0.128652	1.43517	0.222424	0.00427755	0.0232822	0.4136	0.133466	0.190238	0.0170641	0.00652031
0	1	0.25097	0.529725	0.00713389	0.0112834	0.0316525	0.3077	0.0839292	0.500937	0.00667158	0.0111627
0	1	0.130899	0.353924	0.00658785	0.00246319	0.0201936	0.268838	0.0928206	0.337964	0.015037	0.00864659
0	1	0.242547	0.892719	0.00475425	0.00766993	0.0362055	0.206305	0.0442471	0.505857	0.00172773	0.0127103
0	1	0.388879	0.189193	0.00475425	0.0116671	0.130579	0.256501	0.0816828	0.235019	0.0148053	0.00834648
0	1	0.201757	0.482785	0.00880257	0.00850356	0.0332757	0.290432	0.273476	0.379864	0.0150709	0.02242
0	1	0.266933	0.0731779	0.0214347	0.0163577	0.0751119	0.179721	0.0562532	0.0961164	0.0318934	0.0104885
0	1	0.126507	0.0534261	0.017224	0.0076259	0.0256299	0.084988	0.00858343	0.0993579	0.00640609	0.00916283
0	1	0.152396	0.460126	0.0095085	0.00738434	0.023169	0.276335	0.34095	0.544161	0.0177822	0.0130897
0	1	0.153275	0.465869	0.0095085	0.00746833	0.0232609	0.28525	0.354035	0.556322	0.0177822	0.0134343
0	1	0.21932	0.194742	0.0196337	0.00316877	0.0250105	0.206666	0.172768	0.258539	0.00904011	0.00955965
0	1	0.217805	0.199878	0.0195039	0.00367276	0.0225713	0.219132	0.183893	0.27346	0.00839931	0.00894072
0	1	0.213499	0.209511	0.0155934	0.00460195	0.0186342	0.244729	0.2098	0.291342	0.0115254	0.00903379
0	1	0.210594	0.206854	0.0156606	0.00460195	0.0186883	0.244431	0.216285	0.293785	0.0124077	0.00840203
0	1	0.225983	0.291081	0.010904	0.00613594	0.238322	0.0799605	0.0138195	0.115377	0.0128709	0.0106151
0	1	0.189267	0.0574503	0.0365252	0.00553115	0.0344009	0.106903	0.0325677	0.079535	0.00863867	0.00958982
0	1	0.206794	0.013076	0.0375716	0.00213877	0.0391412	0.115306	0.00662495	0.0416888	0.018522	0.0118529
0	1	0.152557	0.337458	0.0067338	0.0073235	0.0101746	0.335382	0.289085	0.383591	0.0220079	0.0135276
0	1	0.157846	0.314415	0.00709077	0.00823069	0.011243	0.325041	0.274911	0.384536	0.0207654	0.0141936
0	1	0.171216	0.0879274	0.0101738	0.0248717	0.0720061	0.15356	0.133709	0.141607	0.018492	0.00910135
0	1	0.165165	0.45419	0.00939778	0.00816235	0.0283166	0.186817	0.0729951	0.38905	0.00466315	0.00863462
0	1	0.184063	0.648086	0.00752809	0.00495996	0.0150735	0.303924	0.137564	0.526558	0.00419966	0.0100328
0	1	0.0201795	0.00540298	0.0327607	0.00367276	0.0151244	0.0113611	0.00463021	0.020317	0.0299713	0.013265
0	1	0.0181624	0.00469165	0.047202	0.00367276	0.0107951	0.0107825	0.00463021	0.0164881	0.028414	0.0153179
0	1	0.0181624	0.00469165	0.0455875	0.00367276	0.00947169	0.0103019	0.00463021	0.0157262	0.025248	0.0158378
0	1	0.189085	0.192569	0.0101332	0.00339238	0.0241694	0.259283	0.109023	0.256045	0.00736882	0.00666311
0	1	0.36122	0.310674	0.00958972	0.0178031	0.0489244	0.37502	0.319178	0.357532	0.0207589	0.00718299
0	1	0.125285	0.085412	0.0190008	0.00669671	0.0249261	0.18932	0.0554907	0.142494	0.00866478	0.0151707
0	1	0.19873	0.109595	0.0112609	0.00886385	0.0314211	0.262122	0.114452	0.221087	0.0126251	0.0152212
0	1	0.132836	0.0390997	0.00417012	0.00153398	0.0297388	0.133537	0.0305104	0.105939	0.0137267	0.00479366
0	1	0.134901	0.0390997	0.00417012	0.00153398	0.0297992	0.135514	0.0310937	0.104775	0.0141232	0.00479366
0	1	0.388364	0.166434	0.0154716	0.00488234	0.0329253	0.263543	0.0382802	0.270058	0.0185264	0.013129
0	1	0.143118	0.323569	0.0415622	0.00213877	0.0378295	0.167681	0.0438291	0.106363	0.0230926	0.00283053
0	1	0.17774	0.186937	0.0113015	0.00488234	0.022622	0.263556	0.146806	0.270989	0.014394	0.0175944
0	1	0.121408	0.00724932	0.0759761	0.00601912	0.0877379	0.0428344	0.00519845	0.0132917	0.0375608	0.0173553
0	1	0.210566	0.109898	0.00921652	0.0104135	0.037317	0.256314	0.0987647	0.222706	0.0186885	0.0119096
0	1	0.250318	0.133361	0.00592251	0.00395314	0.0407631	0.31813	0.043414	0.199121	0.00894874	0.012327
0	1	0.234534	0.438592	0.0131757	0.00427755	0.0181789	0.300612	0.0500801	0.42394	0.00518319	0.0155721
0	1	0.261395	0.0163451	0.0189358	0.00669671	0.0856554	0.132875	0.00651619	0.0514305	0.0212942	0.0159653
0	1	0.169385	0.0164889	0.0368578	0.00246319	0.0482754	0.100065	0.00749575	0.052785	0.0345285	0.0156637
0	1	0.101013	0.0557554	0.0392267	0.00274356	0.0192463	0.0872682	0.0118234	0.0507922	0.0113499	0.0066334
0	1	0.102229	0.100803	0.0102144	0.00548713	0.118786	0.0407094	0.0122163	0.115396	0.0128383	0.00855054
0	1	0.232179	0.10102	0.0247185	0.00153398	0.0324892	0.170031	0.0205706	0.0824348	0.0167986	0.0084722
0	1	0.315229	0.0509266	0.0596718	0.00367276	0.0408922	0.231847	0.0183396	0.100157	0.0125728	0.0127967
0	1	0.238812	0.342884	0.00713137	0.0106939	0.0296863	0.293768	0.0473997	0.342972	0.0162612	0.0109339
0	1	0.0914129	0.6475	0.02081	0.00340397	0.00672107	0.263827	0.178903	0.517597	0.00715028	0.00769989
0	1	0.0850333	0.644749	0.0213942	0.002655	0.00672107	0.251658	0.167959	0.513399	0.00715028	0.00718299
0	1	0.218249	0.0639055	0.0305746	0.00302395	0.0479683	0.146211	0.0127858	0.106633	0.010167	0.017786
0	1	0.306314	0.35372	0.0094679	0.00576751	0.0606492	0.253906	0.0373568	0.280608	0.00986156	0.0166445
0	1	0.23932	0.315303	0.00646602	0.00669671	0.0506121	0.199516	0.0203392	0.237269	0.00938285	0.0114231
0	1	0.234938	0.111617	0.0198042	0.00427755	0.0554137	0.263862	0.0451413	0.154217	0.0165161	0.0112923
0	1	0.220584	0.318247	0.00833399	0.0091819	0.0307312	0.230238	0.102165	0.332437	0.00365978	0.00789797
0	1	0.17739	0.29576	0.0153498	0.00460195	0.0344399	0.157373	0.163648	0.182951	0.00873487	0.00408168
0	1	0.168039	0.299909	0.0153498	0.00403579	0.033758	0.157793	0.168046	0.186057	0.00854362	0.00408168
0	1	0.218333	0.471575	0.0108392	0.0138303	0.0655597	0.225463	0.352425	0.499565	0.0222029	0.0119797
0	1	0.232021	0.490448	0.0108392	0.0134111	0.0637165	0.236035	0.371179	0.526174	0.0234405	0.0122237
0	1	0.161307	0.191072	0.00713137	0.00766993	0.0179007	0.255008	0.139149	0.255641	0.00297676	0.00762314
0	1	0.244152	0.0855849	0.0306055	0.00278759	0.033865	0.187896	0.0137737	0.168234	0.0177822	0.0126328
0	1	0.290235	0.210993	0.0105552	0.0122719	0.0356286	0.323805	0.185151	0.336943	0.0135825	0.0101349
0	1	0.286205	0.215531	0.0106361	0.0179103	0.020522	0.417108	0.378143	0.288029	0.0263087	0.0132455
0	1	0.12379	0.0059705	0.0550393	0.00460195	0.0321694	0.0542579	0.00933293	0.0336825	0.0207589	0.009919
0	1	0.147836	0.176218	0.00559808	0.00767752	0.0285398	0.199029	0.160072	0.29766	0.0220252	0.011893
0	1	0.159423	0.431473	0.00927319	0.0127203	0.0176199	0.259318	0.229751	0.489519	0.0348824	0.0132739
0	1	0.187572	0.453116	0.010018	0.0199049	0.0212874	0.329881	0.354947	0.534315	0.0427669	0.0164213
0	1	0.16062	0.475183	0.012551	0.0268779	0.025057	0.29568	0.428449	0.499929	0.0436982	0.015078
0	1	0.085005	0.0896597	0.00709077	0	0.00183376	0.107269	0.0185584	0.129561	0.00295063	0.00244209
0	1	0.0739809	0.0875705	0.00709077	0	0.00269969	0.104233	0.0171413	0.123747	0.00295063	0.00239533
0	1	0.137884	0.204109	0.0102144	0.00576751	0.0598575	0.126662	0.0172394	0.194368	0.00691093	0.0100298
0	1	0.136876	0.205954	0.00924064	0.00576751	0.0616396	0.126309	0.0178801	0.192269	0.00564764	0.00970505
0	1	0.136176	0.205994	0.0102144	0.00576751	0.0628895	0.126309	0.0178801	0.192269	0.00616673	0.00953275
0	1	0.136534	0.309172	0.0058819	0.013683	0.00999081	0.264484	0.344225	0.34407	0.0111367	0.0189411
0	1	0.122176	0.118269	0.00842146	0.0122551	0.193704	0.042374	0.0153857	0.104181	0.00986156	0.00761881
0	1	0.226459	0.239436	0.00834024	0.0129172	0.0414323	0.316817	0.429692	0.324035	0.020254	0.0153413
0	1	0.243611	0.167402	0.00475425	0.0138816	0.0470064	0.232525	0.051827	0.158323	0.0217164	0.00679153
0	1	0.199151	0.00525918	0.0753436	0.00284436	0.0543141	0.0844701	0.00790643	0.0294309	0.0239489	0.0132481
0	1	0.199918	0.00525918	0.0776052	0.00334835	0.054645	0.0857805	0.00790643	0.0298503	0.0245484	0.0132248
0	1	0.21941	0.0178489	0.015727	0.0079503	0.0350784	0.138179	0.0160607	0.0485066	0.00765512	0.0130049
0	1	0.22848	0.0156414	0.0182454	0.00827472	0.0320603	0.141738	0.0199757	0.050115	0.0130777	0.0128423
0	1	0.251537	0.470965	0.0107173	0.00894579	0.103731	0.21028	0.149594	0.365544	0.0131299	0.0116018
0	1	0.226803	0.116832	0.00786499	0.00952835	0.0806137	0.179011	0.0634955	0.16381	0.00741577	0.0074759
0	1	0.206882	0.0508969	0.0246627	0.00766993	0.0426785	0.189702	0.0302348	0.108149	0.0141835	0.0121871
0	1	0.195089	0.389744	0.00709077	0.0101	0.0257909	0.24964	0.187511	0.283523	0.00717644	0.0119404
0	1	0.134234	0.204805	0.0238524	0.00548713	0.044863	0.17429	0.0974673	0.313663	0.0100855	0.00865259
0	1	0.227002	0.136043	0.0140613	0.00274356	0.0469099	0.192706	0.0264055	0.19028	0.0155495	0.0114339
0	1	0.29499	0.15598	0.0143033	0.00334835	0.0594566	0.255213	0.0470183	0.229233	0.0170379	0.0123015
0	1	0.282433	0.155801	0.0137192	0.00306443	0.0515886	0.248886	0.0471123	0.227429	0.0157443	0.0103609
0	1	0.193854	0.0565721	0.02511	0.00520675	0.0229851	0.215529	0.0413683	0.212273	0.0162118	0.0220719
0	1	0.227621	0.0595214	0.0202259	0.00520675	0.0257586	0.250049	0.0712002	0.226795	0.0123335	0.0187072
0	1	0.23182	0.08191	0.00709077	0.00334835	0.0239364	0.267808	0.104821	0.114055	0.0221915	0.00708695
0	1	0.204292	0.540968	0.00654725	0.0122719	0.0292284	0.233121	0.129933	0.465548	0.00271127	0.00982269
0	1	0.250505	0.191625	0.0171022	0.00915988	0.0657821	0.209232	0.0600753	0.211542	0.0108712	0.0192745
0	1	0.225424	0.0171552	0.0707136	0.00669671	0.042195	0.15926	0.015245	0.0748992	0.0229392	0.0179271
0	1	0.14984	0.11309	0.00533838	0.0107883	0.0274982	0.26961	0.158189	0.213236	0.0190728	0.0123753
0	1	0.161084	0.429449	0.0095085	0.00576751	0.0239835	0.261815	0.136585	0.403965	0.0108705	0.0129734
0	1	0.161532	0.411998	0.0095085	0.00697709	0.0285666	0.252055	0.109907	0.373778	0.0097107	0.012597
0	1	0.178008	0.240876	0.0062065	0.00460195	0.0294379	0.242495	0.198215	0.260655	0.00494385	0.0115925
0	1	0.295443	0.260659	0.00879457	0.00743996	0.108356	0.288168	0.1272	0.231085	0.0196673	0.0125166
0	1	0.143879	0.512479	0.011407	0.0177581	0.0134944	0.366254	0.671369	0.730949	0.0376365	0.0158469
0	1	0.239493	0.0851203	0.0307253	0.00706514	0.0286703	0.29171	0.0531434	0.197797	0.00789447	0.0161297
0	1	0.21583	0.388297	0.00763432	0.0134814	0.017846	0.35982	0.207508	0.353472	0.0131934	0.0152167
0	1	0.159458	0.554795	0.00775611	0.0078582	0.00682473	0.374082	0.138819	0.515263	0.0165299	0.00683846
0	1	0.275052	1.03283	0.00596311	0.00432157	0.032073	0.237416	0.0456535	0.608325	0.00172773	0.0128064
0	1	0.127484	0.0391751	0.0112609	0.00334835	0.0218455	0.175253	0.0375357	0.0950971	0.0138219	0.00760383
0	1	0.12528	0.0369875	0.0112609	0.00334835	0.0218455	0.173434	0.0364681	0.0945665	0.0138219	0.00760383
0	1	0.157205	0.385823	0.00838082	0.00702111	0.0305744	0.21204	0.178239	0.461917	0.00897812	0.0115017
0	1	0.169728	0.0558762	0.013638	0.00609191	0.0335821	0.11082	0.00858343	0.120417	0.00786184	0.00977342
0	1	0.211269	0.972169	0.00592251	0.00920393	0.0209287	0.337211	0.360541	0.833941	0.0151813	0.0172736
0	1	0.224072	0.0205741	0.025978	0.00246319	0.0422954	0.134231	0.0158491	0.0408878	0.0179318	0.01478
0	1	0.267338	0.0282861	0.0511291	0.00153398	0.0375035	0.233902	0.0281533	0.122564	0.0164755	0.0127556
0	1	0.159254	0.0117972	0.0249395	0.00630916	0.0449757	0.103265	0.0119322	0.0358866	0.0201301	0.00531653
0	1	0.125746	0.0655471	0.0236846	0.00616954	0.0326926	0.10747	0.0231565	0.0656783	0.00911737	0.0165708
0	1	0.141769	0.0162166	0.0197796	0.00339238	0.0237122	0.0865476	0.00472016	0.0287742	0.0138361	0.00917245
0	1	0.136706	0.0162166	0.0203819	0.00369477	0.0240622	0.0827551	0.00473897	0.0291264	0.0139513	0.00917245
0	1	0.117088	0.0272948	0.0287446	0.00654029	0.0443807	0.0643902	0.0105057	0.0632338	0.013848	0.00799999
0	1	0.131192	0.0390997	0.00405654	0.0008629	0.0301263	0.13304	0.0306209	0.105262	0.0136771	0.00479366
0	1	0.193822	0.031419	0.0168023	0.0101331	0.0598838	0.0852415	0.0179526	0.0632082	0.012599	0.00802657
0	1	0.105796	0.163063	0.00717198	0.00427755	0.068392	0.140894	0.111034	0.179974	0.015097	0.0106181
0	1	0.173219	0.153935	0.00713137	0.0132011	0.0203645	0.221005	0.22028	0.201243	0.0229369	0.00679284
0	1	0.365497	0.0342642	0.0215971	0.0178471	0.126525	0.165182	0.0382367	0.091688	0.0340498	0.0112737
0	1	0.124653	0.350912	0.00897122	0.00302395	0.0126562	0.210846	0.113233	0.373826	0.00508045	0.0119707
0	1	0.179582	0.39844	0.0080644	0.00590377	0.0115887	0.379006	0.208651	0.417408	0.00914351	0.0130015
0	1	0.205521	0.330721	0.0137598	0.00339238	0.0545445	0.205439	0.0504272	0.321057	0.00632016	0.0105647
0	1	0.142541	0.170171	0.0144252	0.00213877	0.0230175	0.22226	0.12688	0.298276	0.0183132	0.0314973
0	1	0.183949	0.0211805	0.0325822	0.00576634	0.0564213	0.130746	0.00936918	0.0536868	0.0204935	0.0289934
0	1	0.128525	0.297513	0.00767488	0.00753553	0.0180545	0.193805	0.257666	0.32717	0.00689574	0.00997738
0	1	0.111389	0.058457	0.0363628	0.00674073	0.0416022	0.0794211	0.0143501	0.0499962	0.0276295	0.00748612
0	1	0.318424	0.0510254	0.0569716	0.00274356	0.0406098	0.24078	0.0179302	0.103141	0.0125728	0.0120128
0	1	0.134371	0.274971	0.00713137	0.0120583	0.0123738	0.249483	0.250519	0.418718	0.00462214	0.0113391
0	1	0.172401	0.103918	0.010758	0.00395314	0.0352299	0.239151	0.090902	0.194256	0.0117482	0.0154115
0	1	0.173989	0.103653	0.010758	0.00431449	0.0343741	0.241067	0.0920468	0.194574	0.0120996	0.014748
0	1	0.172272	0.106319	0.00775611	0.00613594	0.0314632	0.250525	0.100591	0.197269	0.0136087	0.0130085
0	1	0.257941	0.350044	0.00888375	0.00571183	0.0475231	0.33894	0.237491	0.370395	0.0182609	0.0105078
0	1	0.269337	0.319693	0.00878639	0.00785996	0.0324302	0.365227	0.304177	0.36371	0.0219557	0.0117386
0	1	0.212354	0.315825	0.00758575	0.00805355	0.0288977	0.227716	0.100959	0.331551	0.00256332	0.00789797
0	1	0.294926	0.034688	0.0220337	0.00920393	0.0543655	0.207184	0.013403	0.125252	0.0239282	0.0138215
0	1	0.295025	0.036958	0.0145376	0.00516272	0.0520695	0.226273	0.0354385	0.122683	0.0180476	0.0166119
0	1	0.300462	0.0402271	0.0115854	0.00548713	0.0457504	0.236001	0.0340338	0.124521	0.019386	0.0160913
0	1	0.288755	0.275147	0.00596311	0.00799435	0.0710165	0.266617	0.144248	0.305181	0.0145922	0.0119881
0	1	0.147328	0.223676	0.00654725	0.00646035	0.0482195	0.132414	0.077545	0.210399	0.00914351	0.00543724
0	1	0.136783	0.320016	0.00713137	0.0083367	0.012029	0.290695	0.285223	0.308988	0.00866478	0.00701221
0	1	0.247428	0.188837	0.00834024	0.00593299	0.0490408	0.241853	0.0912167	0.272894	0.0106058	0.00708695
0	1	0.250293	0.182214	0.012551	0.00427755	0.0285706	0.222484	0.0617115	0.305168	0.0103599	0.00563234
0	1	0.252628	0.179867	0.012551	0.00427755	0.0299034	0.215755	0.0579474	0.29752	0.0101715	0.00563234
0	1	0.408166	0.0926553	0.0250941	0.00492637	0.0596631	0.278515	0.0527888	0.102719	0.032149	0.00974816
0	1	0.167678	0.119266	0.00654725	0.0132345	0.0370482	0.139466	0.0317707	0.10831	0.00601879	0.00811089
0	1	0.175702	0.0241697	0.00954908	0.00651191	0.0223808	0.0995003	0.00747119	0.0504602	0.0131397	0.00917245
0	1	0.275254	0.236129	0.0103347	0.0199158	0.0616193	0.285123	0.342402	0.336943	0.0144094	0.0132362
0	1	0.314478	0.616748	0.00475425	0.00641633	0.0391372	0.251105	0.249757	0.413371	0.00965159	0.00625126
0	1	0.322194	0.109177	0.0239742	0.00488234	0.0616888	0.217757	0.0577507	0.237258	0.0140874	0.00643512
0	1	0.252416	0.21228	0.0071476	0.072965	0.0526792	0.180421	0.214749	0.121403	0.0462822	0.014279
0	1	0.205367	0.254478	0.0113421	0.0241999	0.0356026	0.245397	0.156881	0.30378	0.0187657	0.00889725
0	1	0.192307	0.294067	0.00846205	0.0132067	0.0188101	0.34221	0.230647	0.400069	0.017174	0.01518
0	1	0.249789	0.467707	0.0101738	0.0184518	0.0589809	0.256123	0.130401	0.308501	0.031357	0.011135
0	1	0.215724	0.136384	0.0160963	0.0143822	0.0593051	0.302909	0.200049	0.303134	0.0281747	0.0180179
0	1	0.204116	0.0347227	0.0167617	0.00730149	0.0527307	0.173424	0.0157404	0.0787477	0.0174514	0.00550264
0	1	0.200249	0.0339766	0.0167617	0.00730149	0.052681	0.170901	0.0157404	0.0789169	0.0177822	0.00574814
0	1	0.232119	0.299111	0.00646602	0.00279873	0.0477302	0.221363	0.0896649	0.260491	0.0128819	0.00681192
0	1	0.188905	0.0968584	0.00654725	0.00548713	0.0221038	0.277444	0.0986975	0.189724	0.0212638	0.00549067
0	1	0.216906	0.0422172	0.0273088	0.0076259	0.0575312	0.137935	0.0169586	0.157773	0.0130777	0.00926552
0	1	0.309998	0.327141	0.0094679	0.0137618	0.0550698	0.391421	0.336932	0.397665	0.0118286	0.0177724
0	1	0.16892	0.309428	0.0264076	0.00702111	0.0236613	0.224274	0.124136	0.273396	0.00518319	0.010432
0	1	0.265543	0.0226032	0.03156	0.0125264	0.0479612	0.188433	0.0130686	0.113501	0.0219337	0.0133496
0	1	0.117077	0.0702058	0.042209	0.00470166	0.0197843	0.102538	0.0209013	0.0757576	0.0104692	0.0154591
0	1	0.148649	0.0833949	0.0461587	0.00153398	0.0331671	0.11327	0.0120943	0.062926	0.0139753	0.0120276
0	1	0.217402	0.271985	0.00532216	0.00520675	0.0372828	0.176406	0.166169	0.215824	0.0123935	0.00977044
0	1	0.191389	0.230838	0.00533838	0.00760363	0.0212963	0.172201	0.172613	0.206184	0.0111106	0.010101
0	1	0.181569	0.22945	0.00494896	0.00827472	0.0192176	0.177158	0.172261	0.202898	0.0113771	0.0102789
0	1	0.176182	0.201457	0.00468709	0.00935479	0.0168709	0.170449	0.174432	0.200584	0.0131927	0.0105912
0	1	0.229257	0.16887	0.0311462	0.00728877	0.039568	0.255308	0.0697677	0.222301	0.0188245	0.0102832
0	1	0.198779	0.159786	0.0280633	0.00827472	0.0437947	0.226401	0.0550505	0.204831	0.0181506	0.00990912
0	1	0.148573	0.288801	0.00896495	0.00827472	0.0151244	0.261491	0.391358	0.294014	0.0303692	0.0146532
0	1	0.146825	0.295365	0.00896495	0.00827472	0.0151244	0.262064	0.386557	0.299123	0.0301418	0.0146814
0	1	0.200017	0.033689	0.0116422	0.00821551	0.0553457	0.134841	0.0537066	0.0939854	0.00815997	0.0139511
0	1	0.118035	0.144379	0.00740702	0.0116155	0.0239698	0.158923	0.0864802	0.242604	0.0121203	0.00760983
0	1	0.105758	0.219476	0.00650664	0.00278759	0.0197566	0.174824	0.158148	0.316895	0.0081861	0.00779383
0	1	0.164709	0.370597	0.00408266	0.0137178	0.0258005	0.288187	0.373644	0.42338	0.0323833	0.00983772
0	1	0.256435	0.0411913	0.0256861	0.00548713	0.0491364	0.203519	0.0189803	0.116732	0.0241324	0.0122798
0	1	0.155267	0.191935	0.00825903	0.00831469	0.0341936	0.230618	0.112252	0.250121	0.010806	0.0136204
0	1	0.166238	0.0284298	0.0252214	0.00955789	0.0429807	0.139333	0.0170581	0.0317061	0.0191678	0.00983231
0	1	0.158974	0.34677	0.00880269	0.0188595	0.0144627	0.321735	0.539597	0.404784	0.0331195	0.0177581
0	1	0.212971	0.00895959	0.0922711	0.00247999	0.0924202	0.106209	0.00633952	0.0296315	0.0351975	0.0131696
0	1	0.209842	0.00895959	0.0888309	0.00246319	0.0917226	0.106248	0.00594795	0.0290623	0.0358987	0.0125283
0	1	0.354669	0.592759	0.00775611	0.0212973	0.0328959	0.368709	0.344826	0.464985	0.0141562	0.0100328
0	1	0.188128	0.69618	0.0131351	0.0138847	0.0138009	0.386827	0.501313	0.678519	0.0300663	0.019317
0	1	0.184074	0.699639	0.0123627	0.0176298	0.0130502	0.382651	0.516265	0.706205	0.0335559	0.0202835
0	1	0.0683489	0.440004	0.00579271	0.00395314	0.00539759	0.24181	0.197776	0.433481	0.0155495	0.00816336
0	1	0.132968	0.42985	0.00479485	0.00278051	0.00607551	0.244156	0.0832963	0.428849	0.0118548	0.0112677
0	1	0.156201	0.121181	0.0160151	0.00225637	0.0479208	0.184997	0.059072	0.1097	0.0147353	0.0109003
0	1	0.165036	0.574185	0.0148875	0.0110687	0.0136736	0.407324	0.476422	0.610563	0.033646	0.0109399
0	1	0.112152	0.0257361	0.0399986	0.00751352	0.166735	0.0519182	0.00861967	0.0531366	0.0418726	0.0121291
0	1	0.209943	0.44264	0.00990443	0.0291816	0.0342712	0.361233	0.428795	0.543017	0.0569098	0.0182339
0	1	0.149867	0.487167	0.0113421	0.0237093	0.0213329	0.29577	0.412497	0.50562	0.0426327	0.014766
0	1	0.287207	0.297064	0.00529778	0.0076259	0.0501319	0.237109	0.189848	0.369169	0.012599	0.00427078
0	1	0.180952	0.458295	0.00775611	0.00834854	0.0196311	0.422147	0.406734	0.696052	0.0129399	0.0141769
0	1	0.289827	0.440704	0.00798414	0.0171542	0.0480663	0.301359	0.264869	0.467719	0.0148723	0.0134679
0	1	0.243267	0.084701	0.0131351	0.00392476	0.0459541	0.191974	0.0470153	0.139613	0.0143528	0.0144603
0	1	0.259187	0.242062	0.00942728	0.0122672	0.0234377	0.357419	0.462426	0.3758	0.0215488	0.0125518
0	1	0.216108	0.225883	0.00600372	0.0287773	0.124586	0.0941442	0.0316258	0.11048	0.0153103	0.00898326
0	1	0.202076	0.0431631	0.0125103	0.010583	0.0603941	0.137172	0.0172838	0.0684579	0.0230342	0.00902734
0	1	0.25852	0.182301	0.00564059	0.0113427	0.0418764	0.25225	0.0567923	0.170948	0.0215251	0.00715092
0	1	0.0281937	0	0.0956532	0.00516272	0.0214389	0.0133724	0.00681571	0.017582	0.0648967	0.0220964
0	1	0.135131	0.225934	0.0215839	0.00548713	0.0382835	0.184277	0.102731	0.333108	0.0105166	0.00865259
0	1	0.13485	0.222139	0.0229729	0.00548713	0.0405521	0.182269	0.100777	0.330056	0.0103925	0.00865259
0	1	0.126858	0.133875	0.019812	0.00539154	0.0182936	0.190037	0.0541656	0.207264	0.0106058	0.0129204
0	1	0.192154	0.157309	0.0120875	0.00674073	0.02293	0.238845	0.0965538	0.254509	0.0114931	0.0160123
0	1	0.198898	0.158606	0.0105955	0.00674073	0.0237021	0.246302	0.101851	0.259957	0.0120941	0.01497
0	1	0.224188	0.392058	0.00792644	0.0063723	0.0281509	0.388216	0.188213	0.404129	0.0101271	0.0169901
0	1	0.159946	0.0493938	0.0236983	0.00520675	0.0190949	0.17913	0.0283977	0.195462	0.0169899	0.0229408
0	1	0.166467	0.0531124	0.023309	0.00460195	0.0190949	0.184546	0.0312613	0.20167	0.0177822	0.0238032
0	1	0.259246	0.0870396	0.00829963	0.00306798	0.028395	0.272379	0.0887891	0.115097	0.0170207	0.00727905
0	1	0.203777	0.0653592	0.0167211	0.000929195	0.05077	0.217081	0.0398597	0.101783	0.0230183	0.00436983
0	1	0.193409	0.0628015	0.0168996	0.00153398	0.0567804	0.203733	0.0351792	0.0960677	0.0230877	0.00439854
0	1	0.20761	0.456052	0.00834024	0.00766993	0.0229148	0.452904	0.54593	0.656642	0.0204989	0.0183169
0	1	0.138393	0.39551	0.0100114	0.0100393	0.00597628	0.235625	0.249497	0.38096	0.0173034	0.0110329
0	1	0.397327	0.0155657	0.041958	0.00492637	0.085833	0.209637	0.0107011	0.0765581	0.0221646	0.019204
0	1	0.188802	0.203059	0.00537898	0.00617999	0.0529517	0.168467	0.027798	0.235699	0.00715028	0.00343683
0	1	0.177451	0.505596	0.0130945	0.0079503	0.0169104	0.31565	0.558784	0.654642	0.0183001	0.0101973
0	1	0.189363	0.345413	0.00798915	0.00856555	0.0366232	0.235571	0.125215	0.295286	0.0192967	0.00437581
0	1	0.240546	0.205214	0.0246798	0.0088795	0.028096	0.332906	0.364075	0.223532	0.0279133	0.0136293
0	1	0.231003	0.150109	0.016137	0.00858349	0.0187875	0.306181	0.202987	0.287431	0.0458084	0.0106928
0	1	0.273185	0.534663	0.0138005	0.0227357	0.158355	0.137813	0.0691896	0.260597	0.010015	0.0154275
0	1	0.271701	0.542771	0.0057684	0.0211375	0.0542807	0.320551	0.150292	0.418932	0.0227783	0.00874563
0	1	0.238309	0.258872	0.0121879	0.00692553	0.0335715	0.186362	0.0422268	0.228202	0.00717644	0.0129003
0	1	0.148489	0.12135	0.00713137	0.00367276	0.0191346	0.253737	0.107954	0.180024	0.0206261	0.0127826
0	1	0.175565	0.188673	0.00713137	0.00644973	0.0353913	0.235966	0.0582954	0.245053	0.0129268	0.0114403
0	1	0.17085	0.0765891	0.0174917	0.00213877	0.0393348	0.186071	0.0640008	0.123682	0.0204695	0.00582444
0	1	0.175538	0.0554854	0.0131999	0.00660814	0.035945	0.11493	0.00858343	0.123484	0.00763434	0.00945779
0	1	0.1781	0.0703672	0.00179299	0.00552407	0.0628074	0.116901	0.0407518	0.147113	0.00911737	0.0172481
0	1	0.231126	0.0216042	0.0241476	0.00246319	0.043133	0.13973	0.0166144	0.039968	0.018287	0.0146631
0	1	0.279855	0.0282861	0.0569458	0.00367276	0.0366163	0.247786	0.027119	0.123878	0.0199886	0.0160867
0	1	0.234544	0.534954	0.00713137	0.0100723	0.0325966	0.359843	0.282965	0.642914	0.0192029	0.0128443
0	1	0.142086	0.0162166	0.019017	0.00339238	0.0244504	0.0868359	0.00441928	0.0298307	0.0156975	0.00892696
0	1	0.243983	0.846043	0.0130538	0.0105415	0.0321161	0.286482	0.349561	0.681798	0.00912608	0.0102279
0	1	0.174864	0.170588	0.00834024	0.0107379	0.0309584	0.222486	0.216363	0.210585	0.0197754	0.00883665
0	1	0.178991	0.162573	0.0071476	0.0132011	0.0250707	0.222461	0.219866	0.20629	0.0212638	0.00777754
0	1	0.14076	0.0357022	0.0183296	0.0130098	0.0466033	0.0538736	0.0206578	0.0319053	0.0233556	0.00860189
0	1	0.224108	0.103154	0.0133704	0.00972473	0.0454902	0.231718	0.0632353	0.177816	0.0166687	0.0082885
0	1	0.257632	0.34834	0.00654725	0.0155909	0.0613508	0.352777	0.278077	0.440592	0.0192444	0.0130441
0	1	0.181213	0.412931	0.0101089	0.00575477	0.024766	0.210533	0.0414373	0.448816	0.00667158	0.0101278
0	1	0.206342	0.0260159	0.0318117	0.00613594	0.0523635	0.128843	0.00463021	0.0667833	0.0174013	0.00676815
0	1	0.227267	0.028588	0.0259297	0.00827472	0.0516878	0.136534	0.00594795	0.0773217	0.0177582	0.011231
0	1	0.233788	0.399541	0.0132163	0.00548713	0.0464578	0.313974	0.356363	0.561647	0.010015	0.0114964
0	1	0.240965	0.223553	0.0107986	0.00427755	0.0616152	0.271043	0.119743	0.267834	0.0106319	0.00929867
0	1	0.144445	0.0310699	0.0255806	0.00274356	0.0288217	0.111771	0.0118603	0.0320127	0.0180476	0.00667509
0	1	0.151461	0.0351271	0.0275277	0.00334835	0.0294329	0.117131	0.0120464	0.0328278	0.0177257	0.00667509
0	1	0.187929	0.175574	0.0143033	0.00548713	0.0233667	0.257644	0.167117	0.329157	0.0190312	0.0207581
0	1	0.184677	0.175435	0.0143033	0.00548713	0.0230175	0.256544	0.165929	0.327884	0.0187853	0.0220656
0	1	0.117765	0.0579588	0.0341398	0.00457615	0.0367675	0.0917698	0.0120363	0.0497362	0.0204935	0.00790994
0	1	0.368231	0.0542943	0.0251921	0.00249156	0.0369733	0.271632	0.0169856	0.109116	0.00914351	0.0125174
0	1	0.18673	0.598316	0.0057521	0.0159447	0.018764	0.396633	0.483653	0.624476	0.0219818	0.00845149
0	1	0.138877	0.261852	0.00771551	0.0143886	0.00921656	0.28505	0.306111	0.297931	0.0177082	0.0112647
0	1	0.156592	0.151708	0.0226355	0.00274356	0.01935	0.177124	0.022694	0.170713	0.00820132	0.00419659
0	1	0.213134	0.213848	0.00667454	0.00488234	0.0254366	0.276702	0.221085	0.270401	0.0244887	0.0153344
0	1	0.151844	0.286733	0.00713137	0.00525714	0.0334598	0.201621	0.166931	0.280403	0.00717644	0.006477
0	1	0.210045	0.334724	0.00892437	0.0217304	0.248014	0.0670763	0.017998	0.0990679	0.0210127	0.0120133
0	1	0.271462	0.217122	0.0113015	0.00939508	0.0604859	0.255236	0.059833	0.317061	0.00964832	0.0155979
0	1	0.208615	0.0135075	0.0290125	0.00827472	0.106991	0.101339	0.0084894	0.0397465	0.0394724	0.0125055
0	1	0.188992	0.265494	0.00711515	0.0120689	0.0688078	0.142059	0.0315519	0.160336	0.00693704	0.013564
0	1	0.229347	0.182992	0.00494088	0.0085551	0.0375647	0.245292	0.186713	0.172636	0.0249586	0.0127507
0	1	0.145094	0.247901	0.0114233	0.023275	0.0421602	0.259647	0.280656	0.355423	0.0284315	0.00811775
0	1	0.137723	0.243674	0.0114233	0.0243075	0.0421602	0.251838	0.266872	0.351621	0.0279354	0.00743973
0	1	0.163102	0.533048	0.0113015	0.0223122	0.012176	0.407584	0.477047	0.601752	0.0464356	0.00939744
0	1	0.19035	0.0679083	0.0354867	0.00373474	0.0233517	0.204901	0.0173277	0.125077	0.0159154	0.0080327
0	1	0.218774	0.075804	0.016137	0.00487075	0.0313172	0.164517	0.0536923	0.11873	0.0155495	0.0102597
0	1	0.215027	0.0715857	0.0162182	0.00561972	0.0313172	0.153903	0.0464458	0.109201	0.0162937	0.00991211
0	1	0.275914	0.128777	0.00838082	0.0091987	0.0658771	0.21006	0.0838724	0.202162	0.0158151	0.00625426
0	1	0.200331	0.286664	0.0250793	0.0245722	0.039303	0.258752	0.149789	0.270587	0.0313647	0.010516
0	1	0.308095	0.51593	0.00767488	0.0356311	0.0546076	0.340608	0.144004	0.443637	0.023402	0.0118386
0	1	0.30931	0.516001	0.00767488	0.0350157	0.0516036	0.333944	0.134804	0.437357	0.0252773	0.0138977
0	1	0.220557	0.463487	0.0101738	0.0157724	0.0591738	0.235465	0.247686	0.429026	0.0158412	0.0100952
0	1	0.230756	0.277535	0.00709077	0.016225	0.0694485	0.252027	0.125294	0.208641	0.0111367	0.00877583
0	1	0.287806	0.255115	0.010758	0.00706514	0.0711414	0.191478	0.0565143	0.182881	0.0286272	0.0103003
0	1	0.41816	0.525943	0.00787012	0.0098527	0.271421	0.168691	0.0170872	0.169713	0.020945	0.0311513
0	1	0.258635	0.0323682	0.0346916	0.00520675	0.0993914	0.161662	0.0344304	0.0582755	0.021572	0.0109397
0	1	0.19987	0.276353	0.0125103	0.00246319	0.0342751	0.235453	0.150397	0.350089	0.00937634	0.00988192
0	1	0.207609	0.0816791	0.0136317	0.00766993	0.0366009	0.187019	0.0563604	0.165282	0.0140059	0.00708695
0	1	0.113864	0.0698151	0.0417166	0.00488234	0.019606	0.100723	0.0194735	0.0738394	0.00992276	0.0153339
0	1	0.200732	0.47021	0.00721256	0.00734552	0.0179481	0.292104	0.247218	0.469058	0.0146694	0.0147958
0	1	0.155468	0.364529	0.00511122	0.00750309	0.0175922	0.299727	0.306433	0.408613	0.0188212	0.0193264
0	1	0.224425	0.0840192	0.0154716	0.00599112	0.0315312	0.234135	0.0946972	0.18461	0.012305	0.0116825
0	1	0.22335	0.0867172	0.00912975	0.00334835	0.0394048	0.240499	0.109974	0.189311	0.0148022	0.0106625
0	1	0.191313	0.442535	0.0140519	0.0093499	0.0259455	0.228078	0.242034	0.483532	0.0096222	0.0108309
0	1	0.079032	0.0139312	0.0118045	0.00553115	0.0409681	0.0172643	0.00534345	0.033269	0.0133432	0.011141
0	1	0.079032	0.0146425	0.0139004	0.00465358	0.0412992	0.0186687	0.00607453	0.0325706	0.0127968	0.011141
0	1	0.0786399	0.0146425	0.0155122	0.00460195	0.0412992	0.0186687	0.00666119	0.0325071	0.0124837	0.011141
0	1	0.130645	0.148808	0.00686976	0.0113959	0.0218282	0.166851	0.10071	0.253366	0.0136293	0.00725913
0	1	0.257572	0.142029	0.00888375	0.00981494	0.0498396	0.289506	0.142071	0.276611	0.0162937	0.0115676
0	1	0.156959	0.66106	0.00775611	0.00334835	0.0343675	0.129084	0.0102732	0.378293	0.0129202	0.0069849
0	1	0.138381	0.0959398	0.0095085	0	0.00631005	0.152383	0.0326982	0.176361	0.00605092	0.00553928
0	1	0.162541	0.0184791	0.0687664	0.00553115	0.0667063	0.125177	0.0248422	0.0579418	0.0261553	0.0150637
0	1	0.0878154	0.205007	0.0193169	0.00581153	0.0450395	0.0897168	0.116557	0.0991134	0.00369482	0.014769
0	1	0.247555	0.0853049	0.0131351	0.00427755	0.0472454	0.190615	0.0469965	0.140862	0.014609	0.0147058
0	1	0.266861	0.0274386	0.00757762	0.00460195	0.109105	0.164347	0.0195961	0.0781063	0.0207328	0.006877
0	1	0.258493	0.192827	0.00713137	0.0104073	0.0348687	0.266256	0.0574202	0.196232	0.0180215	0.00718599
0	1	0.127954	0.134529	0.0385535	0.00646035	0.0354626	0.191773	0.132501	0.200789	0.015279	0.0103329
0	1	0.163482	0.259537	0.0107173	0.00915988	0.0340337	0.217227	0.060605	0.206684	0.0123596	0.0140279
0	1	0.242905	0.269798	0.00767567	0.00613594	0.0501067	0.195456	0.0330008	0.301177	0.00695227	0.0033667
0	1	0.242532	0.270647	0.00809484	0.00632073	0.0488196	0.19501	0.0327318	0.301476	0.00695227	0.0033667
0	1	0.217843	0.270688	0.00738292	0.00395314	0.0399877	0.186205	0.0291715	0.292045	0.00765512	0.00294587
0	1	0.223175	0.232368	0.0212247	0.00859391	0.0235278	0.362195	0.374595	0.271616	0.0287486	0.0151135
0	1	0.21444	0.233368	0.0209225	0.00787153	0.0234543	0.36355	0.37213	0.278565	0.0289635	0.0149849
0	1	0.294084	0.686212	0.00537898	0.0104135	0.155474	0.1689	0.0674539	0.35289	0.0108974	0.0101385
0	1	0.154726	0.434329	0.0137598	0.0170494	0.0123171	0.241538	0.318917	0.386485	0.024111	0.00864958
0	1	0.133899	0.411763	0.00717198	0.0149785	0.0206735	0.288664	0.186669	0.437589	0.0248205	0.0133292
0	1	0.147885	0.0745845	0.0142869	0.00213877	0.0212495	0.199572	0.0518413	0.122541	0.0119913	0.0051526
0	1	0.14824	0.0741752	0.0153092	0.00213877	0.0184882	0.203771	0.0484849	0.122618	0.00917374	0.00477028
0	1	0.188326	0.0738804	0.00475425	0.00274356	0.0467745	0.12687	0.0443588	0.155893	0.00531594	0.00909909
0	1	0.39959	0.162059	0.00775611	0.00613594	0.060968	0.276518	0.205732	0.267372	0.0234702	0.00906442
0	1	0.264363	0.992503	0.00829963	0.00302395	0.0210323	0.359112	0.20141	0.80951	0.0190051	0.0130523
0	1	0.152568	0.0357022	0.0213942	0.0116195	0.0505613	0.0545504	0.0211872	0.0330828	0.0244276	0.00897436
0	1	0.145616	0.0357022	0.0197544	0.013113	0.048282	0.0542561	0.0208863	0.0328587	0.0245577	0.00855798
0	1	0.201095	0.104639	0.00600372	0.0141303	0.0861232	0.14302	0.0237556	0.171639	0.0136579	0.011377
0	1	0.211012	0.0260515	0.030805	0.00635433	0.0524013	0.130552	0.00521756	0.0688786	0.0173393	0.00676815
0	1	0.192972	0.673022	0.00682308	0.0104903	0.0137164	0.411493	0.481778	0.578053	0.0382664	0.0146047
0	1	0.225482	0.355654	0.00709077	0.0260631	0.0569086	0.330632	0.466987	0.440351	0.0194152	0.0224929
0	1	0.173592	0.19852	0.00767488	0.00213877	0.0518371	0.190403	0.0682696	0.183163	0.0106319	0.00803365
0	1	0.212139	0.237677	0.00998563	0.0110026	0.0259586	0.32111	0.337348	0.280976	0.0212638	0.0118836
0	1	0.161409	0.199615	0.010758	0.00423352	0.024801	0.24561	0.167575	0.231834	0.0135793	0.0104099
0	1	0.17199	0.172872	0.0143846	0.00274356	0.0217698	0.249597	0.154996	0.321091	0.0187918	0.0280163
0	1	0.218737	0.124821	0.0125103	0.00712081	0.0541833	0.215136	0.0628784	0.217662	0.00979629	0.0123321
0	1	0.236815	0.127212	0.014928	0.0076259	0.0556605	0.229436	0.0718362	0.220942	0.0111106	0.0124281
0	1	0.184103	0.00696944	0.0476666	0.00060479	0.0339797	0.0969602	0.00840609	0.0351248	0.018518	0.015648
0	1	0.153114	0.303657	0.00775611	0.0152518	0.0276497	0.264026	0.152863	0.329144	0.0364054	0.00977342
0	1	0.308736	0.793097	0.00957349	0.00823069	0.0696273	0.240368	0.0256421	0.429746	0.0155495	0.00605318
0	1	0.161872	0.0847375	0.0106361	0.00520675	0.033645	0.198924	0.0612711	0.149276	0.0113761	0.0103298
0	1	0.163245	0.0847375	0.0106361	0.00520675	0.0334566	0.199935	0.0604105	0.149178	0.0113761	0.010633
0	1	0.165179	0.0847375	0.0106361	0.00520675	0.0325906	0.200765	0.0594749	0.148634	0.0113761	0.010633
0	1	0.140188	0.0805038	0.0122749	0.00610234	0.0359208	0.168361	0.0438789	0.13983	0.0153364	0.0107716
0	1	0.201769	0.0959793	0.011415	0.00402556	0.0323855	0.192617	0.0156203	0.141769	0.00914351	0.0127223
0	1	0.156734	0.58607	0.00296125	0.0131571	0.00972685	0.257655	0.340603	0.585731	0.0336234	0.0131244
0	1	0.182488	0.422236	0.00483546	0.00713904	0.0108989	0.326083	0.104144	0.374182	0.0120941	0.00515438
0	1	0.192779	0.175504	0.00462644	0.0132011	0.0387754	0.269045	0.159586	0.280486	0.0212376	0.0138351
0	1	0.123047	0.21645	0.00475425	0.00399717	0.0308959	0.121445	0.0542081	0.148795	0.00640609	0.0104675
0	1	0.159454	0.138092	0.00771551	0.00587352	0.0373765	0.19762	0.0674157	0.139586	0.0150447	0.0135569
0	1	0.0546148	0.0439429	0.0339871	0.00525078	0.0295871	0.0448456	0.00715422	0.0240482	0.0192705	0.0125986
0	1	0.174705	0.0112297	0.0332134	0.00488234	0.0469756	0.105618	0.00790643	0.049529	0.0347939	0.0181741
0	1	0.147123	0.181196	0.00623896	0.00576751	0.0201405	0.214772	0.114765	0.211801	0.0103664	0.012984
0	1	0.176184	0.1516	0.00954908	0.00774736	0.0144873	0.286409	0.175125	0.254096	0.0249325	0.011138
0	1	0.137879	0.0371018	0.0202664	0.00427755	0.0370695	0.0612123	0.00651619	0.0439353	0.0123335	0.00993437
0	1	0.141049	0.0089613	0.0413521	0.00427755	0.0303773	0.0737141	0.00534345	0.0129911	0.0296424	0.0106776
0	1	0.205917	0.250955	0.00537898	0.0088795	0.043144	0.226883	0.118427	0.194371	0.0160806	0.0127253
0	1	0.249957	0.289328	0.0094679	0.00751152	0.0413309	0.262694	0.122008	0.26984	0.0123596	0.0143967
0	1	0.21059	0.196862	0.00771551	0.0174235	0.0227987	0.287847	0.330709	0.25829	0.0265709	0.0170281
0	1	0.15418	0.0140827	0.0463435	0.000929195	0.0553535	0.0728866	0.00726569	0.0400441	0.0207458	0.0130737
0	1	0.307297	0.240196	0.0101332	0.0158902	0.0415565	0.266423	0.38557	0.357851	0.0382702	0.00875245
0	1	0.290636	0.0519475	0.0113258	0.00213877	0.0529915	0.182936	0.0566048	0.15367	0.0140961	0.00782577
0	1	0.238096	0.0174878	0.0734874	0.00213877	0.0941714	0.120565	0.0198238	0.0483661	0.0358499	0.0154088
0	1	0.246234	0.0195482	0.0834124	0.00213877	0.114042	0.145698	0.0221034	0.0521126	0.03045	0.0147988
0	1	0.302279	0.414287	0.00812115	0.0107327	0.0588469	0.349058	0.143671	0.379727	0.010658	0.0142501
0	1	0.297467	0.419467	0.00829963	0.0090197	0.0579108	0.346463	0.136674	0.374273	0.0103273	0.0139845
0	1	0.188681	0.213954	0.00417012	0.00646035	0.0262049	0.246939	0.148818	0.286652	0.0116723	0.00375689
0	1	0.23649	0.202142	0.00479485	0.00920393	0.0720878	0.243918	0.102256	0.199265	0.0298412	0.00938326
0	1	0.184902	0.158763	0.00775611	0.00625032	0.0137468	0.308632	0.13501	0.246593	0.00915112	0.016741
0	1	0.238807	0.198082	0.0114639	0.0076259	0.0225072	0.300151	0.265946	0.308196	0.0185889	0.0115895
0	1	0.217986	0.056436	0.0145142	0.0085551	0.0582277	0.264215	0.0761288	0.151438	0.016195	0.011334
0	1	0.202561	0.222006	0.00717198	0.00241916	0.0179876	0.279659	0.133522	0.31435	0.0170107	0.0151542
0	1	0.203635	0.216608	0.00717198	0.00241916	0.0186861	0.274958	0.129219	0.309096	0.0170379	0.0151542
0	1	0.1949	0.223349	0.00644989	0.00646035	0.0424182	0.294927	0.0756736	0.324911	0.0175428	0.0100022
0	1	0.203411	0.226289	0.00617336	0.00576345	0.0415727	0.300468	0.0786286	0.336755	0.0180073	0.0100256
0	1	0.261448	0.255539	0.00471364	0.00633921	0.0389096	0.366561	0.117897	0.399715	0.0190464	0.0111627
0	1	0.254057	0.251478	0.00541951	0.00494954	0.03318	0.365063	0.131537	0.373756	0.0204935	0.00896239
0	1	0.14275	0.0920461	0.00479485	0.00648352	0.026685	0.147215	0.053284	0.132052	0.0124391	0.00543724
0	1	0.146732	0.464863	0.0110743	0.0152437	0.0226587	0.474766	0.468195	0.635139	0.0163199	0.0157052
0	1	0.15914	0.206114	0.00741329	0.00492637	0.0124818	0.255941	0.25123	0.290608	0.0134525	0.0122886
0	1	0.1066	0.00867197	0.0239742	0.00581153	0.053606	0.0590718	0.0138906	0.0426813	0.0332284	0.0114964
0	1	0.1066	0.00867197	0.0239742	0.00581153	0.0527558	0.0591699	0.0138906	0.0428415	0.0331251	0.0115315
0	1	0.265636	0.283736	0.0137598	0.0107054	0.0336892	0.346687	0.200412	0.395157	0.0113526	0.0114669
0	1	0.317408	0.360441	0.00993036	0.00692141	0.0485766	0.379325	0.127816	0.449476	0.0229392	0.0165377
0	1	0.179435	0.303593	0.00713137	0.0106939	0.016145	0.269333	0.110376	0.327559	0.0120941	0.0108072
0	1	0.369035	0.34147	0.0209318	0.0244852	0.186028	0.189431	0.106174	0.237953	0.0247845	0.0142789
0	1	0.17551	0.134107	0.0107986	0.00613594	0.0261521	0.163296	0.0366	0.202541	0.00890412	0.00724422
0	1	0.284417	0.382988	0.00954908	0.0119023	0.045768	0.363822	0.23781	0.415034	0.0368134	0.0137922
0	1	0.282998	0.383032	0.00954908	0.0122383	0.0440813	0.363522	0.239731	0.414412	0.0369167	0.013663
0	1	0.246728	0.463279	0.0126322	0.00669671	0.0755216	0.125867	0.0283357	0.321703	0.00546294	0.0111276
0	1	0.122311	0.218627	0.0112609	0.0277748	0.0191967	0.249497	0.442007	0.311866	0.0389801	0.0106166
0	1	0.256684	0.096956	0.0116107	0.00706514	0.0447328	0.218893	0.0243389	0.117833	0.0168901	0.020026
0	1	0.15816	0.0721707	0.0144252	0.00419355	0.033151	0.194829	0.0318763	0.160766	0.00634954	0.0129114
0	1	0.0705677	0.0267273	0.0102808	0.0081568	0.0208095	0.0831281	0.0712304	0.0439549	0.00667158	0.0234547
0	1	0.131084	0.594969	0.0113421	0.0154138	0.0114384	0.276576	0.333723	0.55443	0.0320828	0.0143413
0	1	0.144525	0.0125085	0.0476596	0.00460195	0.0266291	0.077932	0.00459396	0.0523356	0.0276437	0.0106341
0	1	0.212578	0.0833469	0.0113015	0.00153398	0.0286184	0.186032	0.0657373	0.178237	0.0160556	0.00845448
0	1	0.15556	0.0997901	0.0100926	0	0.00906511	0.168406	0.0403897	0.189011	0.00654268	0.00613241
0	1	0.177569	0.104854	0.00860264	0.00548713	0.0307841	0.214241	0.0495373	0.143979	0.0152057	0.0116825
0	1	0.0602455	0.317875	0.0205258	0.00395314	0.00987608	0.162137	0.209483	0.219122	0.0180215	0.00918815
0	1	0.0726986	0.325599	0.0196191	0.00395314	0.0164561	0.167675	0.220049	0.224709	0.0178561	0.00970505
0	1	0.30831	0.0241553	0.0214753	0.00553115	0.0645156	0.168673	0.0218401	0.086054	0.0192445	0.013651
0	1	0.119725	0.721935	0.00916785	0.00827472	0.00906511	0.455666	0.609193	0.76132	0.0359799	0.0133382
0	1	0.126618	0.132067	0.0388618	0.00646035	0.0356465	0.190355	0.130092	0.199904	0.0156954	0.0104615
0	1	0.175486	0.269133	0.00358599	0.0303797	0.0279929	0.256191	0.37406	0.304466	0.0354342	0.0110389
0	1	0.246721	0.125072	0.010758	0.00823069	0.0560119	0.15781	0.0359899	0.173646	0.0103577	0.00772193
0	1	0.118056	0.4559	0.00713137	0.0177634	0.0129341	0.265654	0.407721	0.409007	0.0345633	0.0159919
0	1	0.0504471	0.0345596	0.0172646	0.00060479	0.018178	0.0382131	0.00730259	0.0229542	0.0179954	0.00376747
0	1	0.210973	0.0119072	0.0727423	0.00827472	0.0362207	0.118114	0.000640745	0.0282679	0.0232324	0.0110887
0	1	0.225668	0.135563	0.00767488	0.0105203	0.0469417	0.299378	0.242449	0.235607	0.017569	0.0119085
0	1	0.210503	0.132502	0.00767488	0.0120816	0.0451549	0.287304	0.249205	0.233746	0.0197724	0.0122517
0	1	0.255871	0.185	0.00896495	0.0140381	0.0385636	0.267817	0.0866433	0.338165	0.00815679	0.00686119
0	1	0.192279	0.0895575	0.0137598	0.00684153	0.0390945	0.23788	0.0655926	0.2428	0.0118197	0.0091701
0	1	0.0911433	0.0170564	0.0203476	0.0079063	0.0384449	0.0451226	0.00906332	0.0362579	0.0333448	0.0115282
0	1	0.0439452	0.0307449	0.00300186	0.0241753	0.0772738	0.0104852	0.0168076	0.0202975	0.0160806	0.00886936
0	1	0.124129	0.0877035	0.0137192	0.0063723	0.0315093	0.216115	0.0829436	0.196371	0.0234941	0.00992123
0	1	0.199557	0.56223	0.00954908	0.0110183	0.0202669	0.419086	0.418941	0.608213	0.0449276	0.0117181
0	1	0.208471	0.126794	0.0111312	0.00622598	0.0182817	0.313995	0.134703	0.211166	0.0187385	0.01132
0	1	0.11822	0.0999077	0.0144412	0.00949878	0.0126289	0.264312	0.184372	0.208028	0.0192705	0.0242631
0	1	0.108914	0.0926708	0.0135974	0.00809629	0.0126289	0.241946	0.160692	0.1827	0.0186711	0.02478
0	1	0.131312	0.112829	0.00592251	0.00446234	0.0156825	0.143666	0.121868	0.157744	0.0153103	0.00501641
0	1	0.183191	0.0498194	0.02369	0.00306798	0.0992978	0.0653957	0.0286884	0.0417962	0.0321449	0.0086413
0	1	0.179519	0.048549	0.02369	0.00306798	0.0952371	0.0646255	0.0275885	0.0417631	0.0316937	0.00887236
0	1	0.235442	0.192689	0.0119668	0.00674073	0.0322018	0.268526	0.0489344	0.251701	0.0135825	0.00757578
0	1	0.293054	0.297291	0.00834024	0.0171102	0.0734038	0.329574	0.316867	0.245325	0.0251837	0.00976853
0	1	0.266076	0.179255	0.0165191	0.00892355	0.062855	0.197655	0.0389787	0.168209	0.0120733	0.0172576
0	1	0.294529	0.131176	0.0184329	0.00694232	0.0338149	0.23546	0.0423915	0.141027	0.012599	0.00940903
0	1	0.289439	0.12848	0.0160151	0.0101331	0.0368171	0.233867	0.0495946	0.141168	0.0111106	0.00997749
0	1	0.183553	0.0207568	0.0151795	0.00399717	0.0630403	0.112593	0.0140934	0.0637834	0.0103664	0.0339783
0	1	0.157155	0.579977	0.00296125	0.0131571	0.00989229	0.256611	0.334851	0.582115	0.0336234	0.0131244
0	1	0.236042	0.0672496	0.00717198	0.00766993	0.0391809	0.233549	0.0542713	0.180757	0.0114746	0.00716718
0	1	0.203338	0.0345249	0.0346916	0.00672915	0.091211	0.123855	0.0104332	0.0546799	0.0224606	0.00863173
0	1	0.0965893	0.280587	0.00713137	0.00674073	0.00743557	0.216963	0.169583	0.28654	0.00974624	0.00754694
0	1	0.201981	0.160512	0.00771551	0.0049778	0.0422453	0.241029	0.0932071	0.170582	0.0147728	0.0149849
0	1	0.0894489	0.0231784	0.0477049	0.00213877	0.0325133	0.0506011	0.00463021	0.0353755	0.0312548	0.0126016
0	1	0.229514	0.0462053	0.0329798	0.00274356	0.0342211	0.210128	0.0182173	0.133346	0.0215031	0.00936156
0	1	0.177068	0.0112297	0.0327444	0.00488234	0.0466572	0.106496	0.00810221	0.0489576	0.0354554	0.0179239
0	1	0.186922	0.0112297	0.0368556	0.00488234	0.0560399	0.109786	0.0101114	0.0493272	0.034991	0.0165714
0	1	0.0888962	0.665188	0.00838082	0.0076259	0.00753427	0.305524	0.339959	0.714591	0.00934901	0.0142695
0	1	0.214616	0.0544536	0.0247583	0.00275515	0.0714989	0.111379	0.00651619	0.0817724	0.0165255	0.0144533
0	1	0.176783	0.00525918	0.0905263	0.00548713	0.0569339	0.0860845	0.00655244	0.0260018	0.0452899	0.019252
0	1	0.131793	0.00199017	0.0324686	0.00911585	0.0354391	0.0772176	0.00861967	0.0118385	0.0368395	0.0108281
0	1	0.17369	0.295948	0.0167772	0.0156202	0.00982691	0.45279	0.504363	0.405898	0.0224746	0.0187707
0	1	0.20634	0.335383	0.0095085	0.00829269	0.0273853	0.260187	0.215778	0.393968	0.0150883	0.0120969
0	1	0.13315	0.190273	0.0128938	0.00685531	0.0254071	0.284296	0.256999	0.305556	0.0191878	0.0113287
0	1	0.273703	0.219262	0.0113827	0.00492637	0.0344397	0.315365	0.230884	0.287475	0.0114294	0.0146051
0	1	0.289213	0.238872	0.00767488	0.0116231	0.0606809	0.258176	0.12767	0.233015	0.0181455	0.00825044
0	1	0.183082	0.0949801	0.0173458	0.00581153	0.0277534	0.18791	0.0500703	0.17771	0.0160806	0.00644036
0	1	0.178541	0.0940011	0.0173458	0.00581153	0.027735	0.185717	0.0486041	0.175279	0.0160806	0.00644036
0	1	0.252879	0.308026	0.0158933	0.0184078	0.0387919	0.247194	0.23229	0.309186	0.0204194	0.00479066
0	1	0.262082	0.197837	0.0136543	0.00994891	0.0282822	0.339765	0.212838	0.307279	0.0118548	0.010516
0	1	0.292714	0.395448	0.00546645	0.0364628	0.0717277	0.246858	0.391792	0.347264	0.0168248	0.0100444
0	1	0.25504	0.245949	0.0121948	0.0109742	0.0981363	0.161214	0.049081	0.204766	0.0115815	0.0156686
0	1	0.254031	0.249107	0.0131026	0.0110918	0.0963743	0.157514	0.0486508	0.2069	0.0126743	0.0163178
0	1	0.0872762	0.286952	0.0067154	0.00520675	0.0388431	0.248828	0.293874	0.34114	0.0130777	0.012979
0	1	0.165231	0.474374	0.010052	0.00878739	0.0164492	0.470557	0.320089	0.608392	0.0262973	0.0180149
0	1	0.188547	0.287809	0.00601994	0.00274356	0.0112468	0.327329	0.176058	0.369984	0.0210672	0.0152533
0	1	0.120087	0.0779119	0.00892437	0.0079503	0.151321	0.0543432	0.00843844	0.05888	0.0245488	0.00829303
0	1	0.19714	0.0707909	0.0143439	0.00883549	0.0329738	0.21832	0.0498861	0.177841	0.0122856	0.0130035
0	1	0.139454	0.0787593	0.00693666	0.00910314	0.0344972	0.132694	0.141361	0.137076	0.0222538	0.00427976
0	1	0.130933	0.379242	0.0118044	0.00306798	0.013267	0.30431	0.225736	0.37478	0.00974296	0.00864359
0	1	0.141468	0.387316	0.0118044	0.00399717	0.0152281	0.307033	0.215742	0.372523	0.00914351	0.00901767
0	1	0.210904	0.0403533	0.0167211	0.00220597	0.0380489	0.192301	0.0147423	0.0416111	0.0225928	0.00448102
0	1	0.183253	0.412073	0.0104414	0.0103695	0.0149975	0.314443	0.44018	0.449165	0.0215031	0.0126262
0	1	0.228842	0.0605602	0.0095085	0.032412	0.0677725	0.153982	0.0483693	0.147102	0.0239489	0.0161454
0	1	0.0659097	0.0715176	0.00179299	0.00548713	0.0297386	0.0313348	0.00666119	0.0688041	0.00619289	0.00757678
0	1	0.269217	0.0490428	0.0138005	0.0119075	0.0698503	0.142943	0.0316125	0.112017	0.0274983	0.00906742
0	1	0.210053	0.0756974	0.012551	0.00427755	0.0280559	0.205839	0.105067	0.172086	0.0165331	0.0077746
0	1	0.215435	0.270469	0.00444596	0.0110183	0.0292729	0.327926	0.296202	0.359002	0.00988767	0.00765247
0	1	0.136949	0.0112297	0.0430754	0.00741272	0.0269556	0.0766823	0.00459396	0.0515737	0.0345133	0.0108926
0	1	0.136715	0.0112297	0.0436972	0.00710209	0.0268637	0.0773435	0.00459396	0.0515102	0.032598	0.0114441
0	1	0.186232	0.104487	0.0113015	0	0.0165288	0.184368	0.0524945	0.201703	0.00967031	0.006477
0	1	0.181929	0.113175	0.0095085	0.00367276	0.0276497	0.183097	0.0219421	0.14436	0.00863867	0.0102249
0	1	0.0673835	0.323659	0.0205258	0.00395314	0.0122432	0.165349	0.217267	0.223524	0.0180215	0.00918815
0	1	0.182322	0.300374	0.0129322	0.00334835	0.0143591	0.215945	0.0717267	0.151393	0.0121203	0.00990314
0	1	0.303929	0.0251236	0.0179381	0.00460195	0.0692011	0.169832	0.0202416	0.0842681	0.0207915	0.0160533
0	1	0.230864	0.0223353	0.0215971	0.00460195	0.0251581	0.154102	0.00851092	0.0778734	0.0213497	0.00638095
0	1	0.0980025	1.41207	0.219097	0.00274356	0.0149479	0.386089	0.110861	0.158834	0.0128645	0.00520851
0	1	0.203338	0.180503	0.00838082	0.00702111	0.0339328	0.229052	0.101258	0.3019	0.0142732	0.00867249
0	1	0.139639	0.0616588	0.0113827	0.00120958	0.025513	0.0904642	0.0236125	0.0767931	0.0131038	0.00583042
0	1	0.221883	1.01719	0.0504382	0.00384076	0.0340635	0.356929	0.136109	0.775427	0.00911737	0.0143651
0	1	0.201607	0.218005	0.0101332	0.0293873	0.0312922	0.313107	0.382285	0.344001	0.0365817	0.00900204
0	1	0.207184	0.219927	0.0101332	0.0282281	0.0303944	0.318017	0.379637	0.349735	0.0352246	0.00876824
0	1	0.136865	0.195434	0.00300186	0.0110411	0.0368171	0.253441	0.191555	0.280949	0.0148316	0.00929319
0	1	0.136865	0.194166	0.00300186	0.0110235	0.0363744	0.247353	0.182598	0.276031	0.0130461	0.00929319
0	1	0.275251	0.340877	0.00776939	0.00920393	0.0289254	0.29638	0.291567	0.377912	0.0141135	0.0125183
0	1	0.247651	0.0839966	0.0122425	0.00468075	0.0297589	0.149088	0.0114863	0.152838	0.00968096	0.0103993
0	1	0.139308	0.160829	0.00942728	0.00306798	0.0319789	0.15598	0.0302156	0.135558	0.00218251	0.00507075
0	1	0.1455	0.29789	0.0169397	0.00439515	0.0320562	0.166856	0.0380438	0.277836	0.00863867	0.0118026
0	1	0.15249	0.04044	0.0295478	0.00376834	0.0983368	0.129051	0.0088339	0.0910787	0.0167986	0.00615521
0	1	0.283504	0.25923	0.00658785	0.00492637	0.0385459	0.303455	0.161159	0.296716	0.00911088	0.00750098
0	1	0.194617	0.231515	0.00793026	0.00241916	0.0493442	0.229602	0.096176	0.201013	0.00851063	0.00765958
0	1	0.204144	0.217963	0.010758	0.00705316	0.0198607	0.337993	0.296763	0.35775	0.022726	0.00779893
0	1	0.161942	0.120427	0.00650664	0.0132451	0.00896141	0.357675	0.314781	0.235845	0.0101271	0.0142446
0	1	0.17092	0.315708	0.0100682	0.00488234	0.01538	0.248412	0.0831129	0.350479	0.00839931	0.00718299
0	1	0.188559	0.0638656	0.0175243	0.00153398	0.0307219	0.130482	0.040661	0.119146	0.0150622	0.00805752
0	1	0.171939	0.322506	0.00775611	0.00889418	0.0267266	0.288869	0.188305	0.360126	0.0391756	0.00729186
0	1	0.235279	0.522439	0.00478157	0.00648616	0.0156592	0.34479	0.0575173	0.454808	0.00890412	0.00967047
0	1	0.198833	0.0327055	0.0113616	0.00385234	0.0791455	0.0863368	0.00854718	0.0840356	0.0195425	0.0102215
0	1	0.0980932	0.278658	0.00713137	0.00674073	0.00892248	0.214637	0.162896	0.283842	0.00866825	0.00710212
0	1	0.304895	0.262485	0.0149687	0.0150218	0.0471141	0.432325	0.254989	0.387421	0.0153999	0.0120043
0	1	0.252608	0.299273	0.0101332	0.00516272	0.0689967	0.17906	0.025037	0.277596	0.00815997	0.0128371
0	1	0.205656	0.357256	0.0124697	0.0129566	0.0224702	0.384185	0.229415	0.352383	0.0290875	0.0169342
0	1	0.25391	0.381875	0.0245584	0.00334835	0.0195524	0.401228	0.190112	0.414698	0.0216217	0.0133193
0	1	0.0941277	0.686121	0.00775611	0.00827472	0.00700213	0.242504	0.197039	0.61415	0.0189785	0.0124629
0	1	0.128754	0.173808	0.00650664	0.00585557	0.0218517	0.20167	0.233629	0.250678	0.0156791	0.00887834
0	1	0.171905	0.453171	0.00954908	0.0184078	0.0437183	0.196451	0.148776	0.395374	0.0177614	0.011986
0	1	0.311688	0.449825	0.00996531	0.0119915	0.0399664	0.319777	0.129483	0.415272	0.00987573	0.0134543
0	1	0.420969	0.37424	0.00717198	0.022109	0.101381	0.257506	0.19508	0.317688	0.0257378	0.00634179
0	1	0.135851	0.158975	0.00709892	0.00520675	0.0250321	0.179059	0.0448571	0.169484	0.00544868	0.00371984
0	1	0.273921	0.356935	0.00658785	0.0427129	0.243542	0.100618	0.124826	0.187192	0.0457382	0.0110254
0	1	0.0968544	0.0378286	0.0125431	0.00178076	0.041044	0.0555502	0.0106507	0.0453328	0.0096222	0.00395198
0	1	0.289103	0.598846	0.00683116	0.00937829	0.0458564	0.337635	0.123878	0.430928	0.0158412	0.0100081
0	1	0.161418	0.0956347	0.037175	0.00246319	0.0304944	0.119548	0.0366956	0.148464	0.00940898	0.00925354
0	1	0.19802	0.0410207	0.020437	0.00599112	0.0706628	0.127443	0.0104694	0.0494292	0.0145661	0.00707711
0	1	0.225762	0.0418239	0.0237994	0.00548713	0.0737326	0.150349	0.0111102	0.058848	0.0184516	0.00840775
0	1	0.0545383	0.0361621	0.00237712	0.0219621	0.100889	0.0135753	0.0201728	0.0196913	0.0153364	0.00760683
0	1	0.181283	0.560423	0.00758575	0.0160626	0.0115606	0.36026	0.653917	0.680249	0.0316492	0.0145035
0	1	0.126099	0.188336	0.00825903	0.00306798	0.0183572	0.127482	0.0296954	0.1047	0.0089074	0.0156676
0	1	0.247671	0.254709	0.0118856	0.00455793	0.031302	0.273666	0.155811	0.305571	0.00616673	0.0102448
0	1	0.24399	0.246418	0.0121776	0.00523391	0.0337075	0.262412	0.135026	0.291283	0.00616673	0.0102334
0	1	0.228317	0.235434	0.0124697	0.00427755	0.0373288	0.249874	0.122468	0.278739	0.00542254	0.0106241
0	1	0.148604	0.224292	0.00615105	0.00319194	0.024341	0.217447	0.0561741	0.26606	0.00639184	0.00760302
0	1	0.212652	0.679279	0.00533838	0.00641633	0.0309709	0.363395	0.228701	0.603067	0.0215035	0.00990612
0	1	0.208141	0.680813	0.00533838	0.00641633	0.0291504	0.367947	0.250677	0.611605	0.0251244	0.0100932
0	1	0.247379	0.0554135	0.030059	0.00399717	0.0512811	0.20269	0.0113385	0.105544	0.0123596	0.0059294
0	1	0.155304	0.0520989	0.0184411	0.00427755	0.0323378	0.158305	0.0124642	0.0920349	0.0224606	0.00666611
0	1	0.0604757	0.00616809	0.0352757	0.00377993	0.047283	0.0389647	0.00986492	0.014886	0.0412262	0.0101973
0	1	0.130043	0.17198	0.0141816	0.0104135	0.0265841	0.208902	0.155243	0.191505	0.0311634	0.00851043
0	1	0.131753	0.167083	0.0141816	0.0104135	0.0272718	0.208525	0.156318	0.188648	0.03246	0.0088852
0	1	0.170681	0.30032	0.0166802	0.00520675	0.0373288	0.177463	0.0448394	0.28338	0.00939919	0.0108835
0	1	0.148181	0.0511769	0.0254124	0.00302395	0.0430637	0.24109	0.0426387	0.187924	0.0170379	0.00709593
0	1	0.153835	0.0503598	0.0263999	0.00302395	0.0482174	0.231463	0.0403138	0.175223	0.0154343	0.00599454
0	1	0.188858	0.0643116	0.017719	0.00153398	0.0302975	0.130951	0.0415275	0.120401	0.0149175	0.00771293
0	1	0.130707	0.126788	0.00974354	0.00460195	0.0195015	0.145473	0.0359524	0.151153	0.00610556	0.00667846
0	1	0.163528	0.290976	0.00909226	0.00609191	0.00951286	0.309679	0.370018	0.437175	0.0155758	0.00647401
0	1	0.121316	0.112639	0.00529778	0.00455793	0.0186883	0.190952	0.0710976	0.162458	0.00815997	0.00531054
0	1	0.196221	0.287926	0.00475425	0.00734552	0.0570858	0.206712	0.0873495	0.223452	0.00769613	0.00837536
0	1	0.304374	0.274366	0.0113421	0.0082695	0.0505462	0.428617	0.247244	0.375016	0.0106812	0.0105958
0	1	0.243464	0.303756	0.00954908	0.00516272	0.0606474	0.176033	0.0257718	0.270255	0.00988767	0.0118469
0	1	0.197211	0.178604	0.00596311	0.00181437	0.0345002	0.20585	0.0648374	0.22849	0.0102697	0.0133031
0	1	0.223827	0.141616	0.0232713	0.00344278	0.0307073	0.316713	0.0665713	0.227075	0.0113499	0.0111618
0	1	0.14119	0.40878	0.00296125	0.00306798	0.0203616	0.193936	0.105756	0.391626	0.00732436	0.00863763
0	1	0.138771	0.428469	0.00296125	0.00306798	0.0174493	0.204347	0.113333	0.424171	0.00722984	0.0086807
0	1	0.138388	0.445071	0.00296125	0.00306798	0.0158685	0.21298	0.124524	0.442351	0.00494385	0.0101021
0	1	0.16282	0.316295	0.012551	0.0124756	0.0263262	0.232916	0.249539	0.343502	0.0161429	0.00722265
0	1	0.277342	0.641255	0.00533838	0.0244504	0.0466254	0.309898	0.269243	0.563743	0.0211462	0.0130878
0	1	0.17473	0.116811	0.00717198	0.00306798	0.0249454	0.215622	0.0485388	0.218985	0.0139427	0.00838661
0	1	0.176215	0.185789	0.00713137	0.00613594	0.0452696	0.235406	0.127578	0.309862	0.0236834	0.00961498
0	1	0.18081	0.139292	0.00533838	0.00589296	0.0231594	0.22764	0.151911	0.208171	0.0128383	0.0152473
0	1	0.241164	0.354154	0.0101332	0.0143666	0.0493157	0.263263	0.256024	0.400556	0.012599	0.00985194
0	1	0.13716	0.332058	0.00479485	0.0196586	0.0144376	0.259751	0.305168	0.375016	0.025581	0.0129174
0	1	0.0982832	0.0378286	0.01439	0.00261451	0.0415404	0.0557464	0.0106507	0.0455569	0.00691093	0.00399505
0	1	0.0848891	0.0371172	0.0118856	0.00060479	0.0307744	0.0519317	0.0106507	0.0405542	0.0140612	0.00343509
0	1	0.249342	0.240773	0.0157656	0.00520675	0.0365472	0.281034	0.119723	0.340265	0.0123596	0.00972301
0	1	0.213478	0.202244	0.00757424	0.00643312	0.0173398	0.238758	0.101447	0.341456	0.00518319	0.00874563
0	1	0.200837	0.201822	0.00654725	0.00641633	0.0212613	0.238165	0.0995119	0.340507	0.00443901	0.00746637
0	1	0.250119	0.255223	0.0118531	0.00455793	0.0300119	0.274877	0.159862	0.307347	0.00653883	0.0103656
0	1	0.248466	0.254191	0.0118856	0.00455793	0.0313556	0.272865	0.153167	0.303053	0.00616673	0.0100077
0	1	0.180668	0.350974	0.00596311	0.00923869	0.0270912	0.240224	0.176798	0.365082	0.0123335	0.0123915
0	1	0.294331	0.0977388	0.0119031	0.00482673	0.0478969	0.206437	0.0154582	0.18949	0.0070763	0.010689
0	1	0.295284	0.0979749	0.012551	0.00395314	0.0465828	0.205633	0.0163421	0.191831	0.00765512	0.0101162
0	1	0.209155	0.0454939	0.011845	0.0103075	0.0490837	0.189945	0.137478	0.151869	0.0127023	0.00877191
0	1	0.209931	0.0454939	0.011845	0.0106939	0.0496467	0.190992	0.133265	0.152632	0.0130744	0.00883571
0	1	0.212415	0.0455137	0.011845	0.010952	0.0499778	0.192121	0.131555	0.152632	0.0131571	0.00883571
0	1	0.188265	0.0448545	0.0106768	0.0105021	0.0440197	0.180648	0.106255	0.13964	0.0128483	0.0126025
0	1	0.228876	0.403967	0.0124767	0.00395314	0.0353437	0.182872	0.0828926	0.451588	0.00446515	0.0121994
0	1	0.213882	0.401281	0.00658785	0.00395314	0.034825	0.173857	0.0765173	0.454803	0.0038156	0.0122955
0	1	0.244538	0.109521	0.0107516	0.017865	0.041153	0.261198	0.0758294	0.267881	0.0126077	0.0180632
0	1	0.292609	0.233434	0.0118262	0.00730149	0.0330821	0.34012	0.0925316	0.261278	0.0115773	0.00993485
0	1	0.314625	0.312681	0.0129336	0.00213877	0.0342751	0.24208	0.0465808	0.291473	0.0151103	0.00657306
0	1	0.165002	0.0287174	0.0120481	0.00414315	0.037749	0.11601	0.0166711	0.0458303	0.0103925	0.00696584
0	1	0.199249	0.177889	0.0171498	0.00356597	0.0449754	0.265587	0.102352	0.184366	0.0160544	0.00437282
0	1	0.283776	0.519725	0.0140168	0.0123124	0.0291686	0.333998	0.458398	0.459839	0.0239369	0.0137567
0	1	0.277309	0.456175	0.0150499	0.00835237	0.0453705	0.32041	0.382755	0.443503	0.0217294	0.0126202
0	1	0.0748059	0.374691	0.00842146	0.00241916	0.00651822	0.233242	0.154714	0.453292	0.0114022	0.00531653
0	1	0.213503	0.110118	0.0107774	0.00674073	0.042073	0.207007	0.0671991	0.151199	0.0138741	0.00822936
0	1	0.146674	0.120702	0.00781292	0.00581153	0.0341686	0.124033	0.0738001	0.124851	0.0145922	0.00426462
0	1	0.147897	0.118807	0.00779669	0.00581153	0.0346764	0.122679	0.0733547	0.124597	0.0145922	0.00410096
0	1	0.249879	0.0755945	0.00839795	0.0127339	0.0551575	0.201261	0.0642184	0.162151	0.012599	0.0130057
0	1	0.224	0.0765627	0.0113421	0.00966791	0.0455961	0.181854	0.0539536	0.155112	0.0129297	0.0142835
0	1	0.208651	0.218406	0.0122773	0.00942868	0.0396743	0.210993	0.0773919	0.253408	0.020228	0.00980707
0	1	0.210956	0.221685	0.0148875	0.0106886	0.0454122	0.214279	0.078269	0.25808	0.0212942	0.0108409
0	1	0.166835	0.19441	0.00490835	0.0060479	0.038574	0.121466	0.0388579	0.15767	0.00535365	0.00839796
0	1	0.320103	0.243186	0.00543912	0.00482036	0.0394048	0.311721	0.147034	0.340835	0.0110767	0.0119767
0	1	0.222154	0.301827	0.00529778	0.0079503	0.0477879	0.176365	0.0284972	0.311399	0.00863867	0.0111595
0	1	0.158113	1.49316	0.217337	0.00460195	0.0118197	0.42835	0.0356354	0.186892	0.00494385	0.00760138
0	1	0.261695	0.263745	0.00875022	0.00371794	0.0258003	0.360913	0.123895	0.459396	0.019598	0.00928719
0	1	0.0821636	0.00199017	0.0623059	0.00548713	0.0505104	0.041362	0.00591169	0.0263925	0.0330239	0.0147703
0	1	0.167335	0.0126523	0.0328905	0.00312474	0.0428653	0.105736	0.00557484	0.033269	0.024162	0.0187538
0	1	0.169204	0.0126523	0.0338927	0.00302395	0.0437505	0.105648	0.00552144	0.033269	0.0239663	0.0188164
0	1	0.193163	0.423249	0.00533838	0.0103695	0.0210905	0.327854	0.266269	0.454272	0.0156203	0.0124792
0	1	0.257738	0.0617314	0.010758	0.00517971	0.0401896	0.280543	0.0583068	0.140927	0.0230975	0.0128876
0	1	0.139373	0.165104	0.00467304	0.00553115	0.024341	0.158785	0.125857	0.121382	0.0119991	0.0112686
0	1	0.244533	0.150481	0.012551	0.00339238	0.0813174	0.170892	0.0583988	0.165011	0.00988767	0.0422011
0	1	0.237943	0.072185	0.00479485	0.00548713	0.0406893	0.173759	0.0466192	0.169861	0.0106262	0.0069783
0	1	0.159651	0.430208	0.00717198	0.00581153	0.0129988	0.401875	0.323118	0.586705	0.0179395	0.0110076
0	1	0.23049	0.0940609	0.0122345	0.00432157	0.0502444	0.180423	0.0409894	0.174293	0.0124867	0.00738408
0	1	0.174663	0.361195	0.00896495	0.0116671	0.0182221	0.275131	0.188915	0.408224	0.012263	0.00607637
0	1	0.245414	0.317658	0.0089974	0.00399717	0.0556408	0.230937	0.0410281	0.298538	0.00815997	0.0076375
0	1	0.246423	0.327546	0.00834024	0.00290197	0.0488513	0.242823	0.0478328	0.309387	0.00815997	0.00755458
0	1	0.16578	0.269149	0.00543573	0.00181437	0.0297386	0.163789	0.0748334	0.276157	0.00494385	0.00552331
0	1	0.269616	0.153672	0.0171349	0.00306798	0.0407366	0.170176	0.0319622	0.147732	0.0151743	0.00899904
0	1	0.275903	0.15584	0.017534	0.00259758	0.0407525	0.173041	0.0329797	0.151402	0.0150709	0.00899904
0	1	0.151163	0.192159	0.00417012	0.0079503	0.0129627	0.251748	0.256398	0.291312	0.0125728	0.00670072
0	1	0.144664	0.137062	0.00775611	0.00339238	0.022172	0.1593	0.0710054	0.153408	0.00938285	0.00536393
0	1	0.161984	0.0305792	0.0341817	0.00488234	0.0378913	0.139611	0.0151194	0.0680856	0.0237988	0.00935857
0	1	0.20249	0.543451	0.00775611	0.0046389	0.0188024	0.212081	0.0598651	0.411532	0.00592739	0.00925953
0	1	0.191377	0.50511	0.00721256	0.0166492	0.0537935	0.211497	0.131887	0.402631	0.013907	0.00864359
0	1	0.276325	0.1193	0.011845	0.00674073	0.0528757	0.233237	0.0819463	0.164353	0.0168633	0.0100982
0	1	0.287012	0.128251	0.0114214	0.00613594	0.0467637	0.294964	0.047636	0.238577	0.00942093	0.0162878
0	1	0.241471	0.0763454	0.0101738	0.0102391	0.0457799	0.192713	0.0596003	0.158571	0.012599	0.0132058
0	1	0.166387	0.196092	0.00471364	0.0057623	0.0383703	0.120867	0.0375791	0.158484	0.00494385	0.00799441
0	1	0.125996	0.189302	0.00838082	0.00483831	0.0386856	0.0969701	0.0215191	0.147377	0.00596873	0.00541857
0	1	0.12608	1.48685	0.216399	0.00399717	0.00832761	0.421055	0.0338516	0.180561	0.00494385	0.00536443
0	1	0.22561	0.365473	0.00958972	0.00925754	0.0287577	0.250854	0.17506	0.282242	0.0135825	0.0148028
0	1	0.146492	0.0843138	0.00537898	0.0169851	0.0345299	0.201997	0.126504	0.210866	0.0183403	0.0168723
0	1	0.272139	0.336477	0.0113199	0.0123391	0.051942	0.34538	0.234807	0.374066	0.0291321	0.0121209
0	1	0.230611	0.267537	0.0135162	0.0198608	0.057185	0.243166	0.243735	0.318408	0.0237096	0.00660372
0	1	0.259297	0.257272	0.0150417	0.017671	0.0385579	0.320441	0.275406	0.385414	0.030886	0.0107852
0	1	0.260259	0.255613	0.0155447	0.0176717	0.0371314	0.324222	0.274033	0.386661	0.030262	0.0110933
0	1	0.18031	0.288764	0.00417012	0.0138059	0.0221536	0.376583	0.466861	0.43128	0.0177887	0.0143108
0	1	0.284988	0.407288	0.00707124	0.00717231	0.0553347	0.201646	0.0449394	0.443168	0.00768124	0.0140652
0	1	0.181386	0.0211805	0.0468795	0.00213877	0.0393691	0.142877	0.00886623	0.0454982	0.0118548	0.0136054
0	1	0.184171	0.447473	0.00709077	0.00339238	0.0315723	0.19808	0.0251888	0.398627	0.00693704	0.00582143
0	1	0.194804	0.296262	0.00775611	0.0139866	0.0279057	0.23191	0.139983	0.251596	0.0266732	0.0107141
0	1	0.229467	0.631721	0.0155528	0.0111979	0.0157906	0.300809	0.142597	0.509387	0.0149082	0.0125182
0	1	0.392008	1.12014	0.0119262	0.00488234	0.0524543	0.330793	0.0689717	0.736996	0.0113761	0.0116894
0	1	0.260472	0.447607	0.0131351	0.00674073	0.0322303	0.311585	0.144454	0.47069	0.0150709	0.011191
0	1	0.111862	0.373351	0.00596311	0.00311605	0.0160659	0.196427	0.149124	0.371271	0.00765512	0.00437581
0	1	0.249807	0.169583	0.00779669	0.00274356	0.0594172	0.15627	0.0281923	0.123122	0.0120941	0.0101973
0	1	0.269437	0.0853623	0.00994579	0.0076595	0.0377167	0.304611	0.0629814	0.169747	0.0191651	0.0132362
0	1	0.172839	0.180045	0.00838082	0.00702821	0.0245461	0.21375	0.105533	0.194744	0.0140808	0.00469257
0	1	0.197698	0.0541736	0.0113421	0.0109742	0.0388976	0.202849	0.133727	0.116832	0.0284618	0.00812971
0	1	0.198671	0.0549234	0.0113421	0.0111926	0.0399301	0.202967	0.135193	0.116641	0.0293715	0.00812971
0	1	0.210906	0.606223	0.0125915	0.0063723	0.0157844	0.410445	0.39595	0.633323	0.00741577	0.0180575
0	1	0.106833	0.0288612	0.0113827	0.00181437	0.0147245	0.110205	0.0291715	0.0508118	0.00792833	0.0047694
0	1	0.104554	0.0281499	0.0138734	0.00181437	0.0145039	0.106482	0.0246665	0.0454591	0.0092095	0.00469761
0	1	0.222345	0.529467	0.00779669	0.0151815	0.054295	0.233857	0.148473	0.43155	0.011252	0.00831375
0	1	0.287797	0.128958	0.0111784	0.00613594	0.0473519	0.294856	0.0484553	0.238874	0.00913152	0.0159605
0	1	0.0551948	0.305861	0.0101738	0.00492637	0.00763795	0.193242	0.262375	0.353398	0.0177792	0.00822367
0	1	0.169952	0.166895	0.00600372	0.0117815	0.0189067	0.304721	0.287915	0.334994	0.0204935	0.011231
0	1	0.206653	0.161322	0.00654725	0.0179038	0.0332033	0.284217	0.318851	0.324898	0.0249325	0.0109295
0	1	0.206634	0.159221	0.00659592	0.0183742	0.0337904	0.280582	0.320582	0.323509	0.0249325	0.0107141
0	1	0.308584	0.643743	0.0439722	0.00516272	0.0464568	0.256415	0.0855831	0.396535	0.0148316	0.00634731
0	1	0.162048	0.088291	0.0140763	0.00455793	0.0173756	0.180232	0.057817	0.165781	0.0101858	0.0063388
0	1	0.136204	0.17816	0.0058819	0.00274356	0.0211747	0.166577	0.114924	0.136374	0.0102043	0.0115588
0	1	0.225009	0.0621189	0.0303057	0.00376133	0.0280217	0.191211	0.0645377	0.106111	0.0205196	0.00832619
0	1	0.116357	0.213819	0.012551	0.0106939	0.023169	0.176987	0.187361	0.285941	0.00420837	0.058568
0	1	0.247234	0.502721	0.0119668	0.0104135	0.0304003	0.328978	0.389638	0.528185	0.0203538	0.0154334
0	1	0.161801	0.411404	0.00784536	0.00427755	0.0239167	0.294045	0.0897543	0.425183	0.00989421	0.0101268
0	1	0.188522	0.0598069	0.0111742	0.00999989	0.0310898	0.189996	0.119168	0.114167	0.0225226	0.00828446
0	1	0.228258	0.281299	0.00713137	0.0138059	0.0393609	0.238776	0.0808267	0.271247	0.0103664	0.0165692
0	1	0.24679	0.584473	0.0095085	0.0109302	0.0228087	0.378109	0.463268	0.621483	0.0117928	0.0161287
0	1	0.208325	0.590189	0.0125915	0.00727949	0.0156653	0.402216	0.380178	0.605094	0.00735375	0.0175406
0	1	0.1794	0.481881	0.0107173	0.00980489	0.0220316	0.370375	0.349093	0.478618	0.0392526	0.0121687
0	1	0.267348	0.177083	0.0125103	0.00872831	0.0303032	0.322355	0.117829	0.302006	0.0166888	0.0148977
0	1	0.266929	0.177261	0.0119262	0.00884591	0.0298626	0.320454	0.117725	0.302735	0.0153494	0.0146802
0	1	0.305875	0.039317	0.0253306	0.00241916	0.0285711	0.210695	0.00845179	0.0750081	0.0185264	0.0110665
0	1	0.120406	0.350829	0.0139867	0.00885369	0.00499099	0.155808	0.0569286	0.296824	0.0096222	0.00544323
0	1	0.171876	0.418171	0.00408891	0.00613594	0.00941876	0.226019	0.135513	0.32496	0.0163541	0.00676215
0	1	0.206564	0.272759	0.00233652	0.00944029	0.030378	0.334269	0.276617	0.497947	0.0110279	0.0100982
0	1	0.177411	0.403097	0.00747447	0.00287262	0.0311842	0.185311	0.0977523	0.33873	0.0153666	0.00815813
0	1	0.255227	0.322345	0.00596311	0.0125963	0.0343456	0.253478	0.0564166	0.275031	0.018287	0.00846729
0	1	0.186443	0.167969	0.00600372	0.0138059	0.0236126	0.298097	0.29881	0.33806	0.0209917	0.011231
0	1	0.14527	0.0210367	0.0107173	0.0156643	0.0693554	0.0532436	0.0264273	0.0286472	0.0420186	0.00615222
0	1	0.14527	0.0210367	0.0107173	0.0156643	0.070094	0.0532436	0.0264273	0.0290493	0.0427984	0.00615222
0	1	0.200866	0.245918	0.0117638	0.00419355	0.0530837	0.216202	0.0884759	0.267535	0.0150208	0.00994574
0	1	0.0638599	0.100957	0.00354538	0.00334835	0.00353926	0.118629	0.0884026	0.125863	0.00542254	0.0014606
0	1	0.163486	0.0857177	0.0257673	0.00241916	0.0730157	0.145749	0.00982867	0.174546	0.0204673	0.0135988
0	1	0.153015	0.0807849	0.0264053	0.00240236	0.059871	0.140151	0.00871778	0.168203	0.0229392	0.0154477
0	1	0.10862	0.263482	0.0113827	0.00520675	0.0139489	0.198092	0.212381	0.300227	0.0211205	0.00792263
0	1	0.22781	0.763305	0.00717198	0.0151278	0.0162965	0.250151	0.275167	0.561258	0.00467836	0.0179171
0	1	0.15472	0.292461	0.00596311	0.0098527	0.0139524	0.32956	0.361015	0.427181	0.0177822	0.0129119
0	1	0.120971	0.0612403	0.00829963	0.00460195	0.0142353	0.14895	0.105764	0.130466	0.0281311	0.00614623
0	1	0.151124	0.0418688	0.0376521	0.00658432	0.0340364	0.179653	0.0235621	0.156011	0.0261914	0.0118836
0	1	0.110217	0.010526	0.0168023	0.0076259	0.0489371	0.0504379	0.00655244	0.0444043	0.0135825	0.00566882
0	1	0.18879	0.68043	0.00541959	0.0102956	0.0527645	0.245434	0.2058	0.53416	0.0158151	0.0178906
0	1	0.136927	0.645871	0.00363466	0.0115096	0.0234372	0.274232	0.376794	0.621314	0.0420693	0.0142066
0	1	0.126377	0.355117	0.0141003	0.00807936	0.00613841	0.159583	0.057693	0.29953	0.0096222	0.0057591
0	1	0.287844	0.398315	0.00771551	0.0252001	0.0683702	0.280946	0.0977457	0.425889	0.0266808	0.0114994
0	1	0.119423	0.335907	0.0126181	0.00526235	0.0251174	0.222212	0.054525	0.354891	0.00839931	0.00731223
0	1	0.190236	0.339411	0.00479485	0.00859914	0.0165542	0.329654	0.243009	0.342533	0.0173361	0.00869629
0	1	0.292312	0.263351	0.00721256	0.00598513	0.039102	0.259053	0.127191	0.322373	0.0143561	0.00984613
0	1	0.292547	0.259474	0.00721256	0.0063723	0.038167	0.258808	0.123976	0.318925	0.015121	0.0097884
0	1	0.222418	0.310347	0.00834024	0.00488234	0.0564714	0.162627	0.0167035	0.193372	0.0165528	0.00395516
0	1	0.306561	0.277776	0.00892437	0.0113427	0.0596278	0.325824	0.231652	0.331557	0.00643223	0.0185011
0	1	0.293643	0.259558	0.00656347	0.00515159	0.0316102	0.293515	0.198869	0.340886	0.0108712	0.0111144
0	1	0.151254	0.113442	0.0156473	0.00213877	0.0229108	0.0830462	0.0129625	0.236764	0.00667158	0.013591
0	1	0.222285	0.126659	0.0155919	0.00306798	0.0464417	0.239277	0.0439818	0.249879	0.0138219	0.0091545
0	1	0.277633	0.655505	0.00838082	0.0118701	0.03944	0.297116	0.227214	0.562559	0.00815997	0.00932861
0	1	0.136379	0.194547	0.0113421	0.0103695	0.0125025	0.32658	0.347282	0.234114	0.0136098	0.0150156
0	1	0.13168	0.0221388	0.0143439	0.00399717	0.0393088	0.064035	0.00684654	0.0233059	0.00792058	0.00946059
0	1	0.0955726	0.348834	0.00296125	0.00367276	0.0173898	0.230161	0.15529	0.328248	0.00890412	0.00949425
0	1	0.116688	0.153233	0.0148875	0.00483831	0.0236145	0.184818	0.0397453	0.155524	0.00914351	0.01228
0	1	0.240485	0.151684	0.0113421	0.00674073	0.0711131	0.215216	0.0256525	0.15072	0.0101271	0.0101349
0	1	0.204593	0.0547368	0.0111797	0.00576751	0.0297922	0.204805	0.0266402	0.124589	0.015068	0.0107261
0	1	0.207452	0.0567467	0.0105955	0.00576751	0.0310865	0.208135	0.0279217	0.127364	0.0149675	0.0118775
0	1	0.169067	0.0318504	0.0202664	0.000929195	0.0385919	0.102205	0.00662495	0.0446972	0.0186542	0.00738472
0	1	0.236866	0.357797	0.0104495	0.0108839	0.0382721	0.255325	0.0809237	0.368081	0.0116393	0.0131874
0	1	0.289352	0.372398	0.0128399	0.0172718	0.0467998	0.274189	0.117727	0.390942	0.0170119	0.0130281
0	1	0.294052	0.379163	0.0119598	0.00980872	0.0509299	0.177932	0.0179567	0.287492	0.00986156	0.00769691
0	1	0.219323	0.262219	0.0123479	0.00427755	0.058039	0.229776	0.104385	0.284601	0.0146074	0.0105699
0	1	0.144999	0.0906537	0.0113827	0.00487712	0.0126553	0.175819	0.0591532	0.168343	0.00922616	0.00572839
0	1	0.0558373	0.0951074	0.00399971	0.00395314	0.00315723	0.115961	0.0808193	0.11881	0.0048111	0.000693173
0	1	0.26601	0.674956	0.00954908	0.00827472	0.0236704	0.339116	0.0895031	0.477294	0.0127651	0.00980409
0	1	0.377097	0.256783	0.00721256	0.00641633	0.0615149	0.255944	0.0470112	0.21581	0.0124754	0.00743558
0	1	0.0710335	0.282821	0.0617883	0.00274356	0.0128841	0.145818	0.0182888	0.116898	0.00777915	0.00835846
0	1	0.283512	0.163892	0.0218896	0.00399717	0.0542038	0.226481	0.0637168	0.186999	0.0135825	0.00815163
0	1	0.360806	0.098517	0.0136787	0.00120958	0.132238	0.190017	0.0217608	0.160422	0.00592739	0.0119617
0	1	0.247389	0.431059	0.00898117	0.00907483	0.0228709	0.292988	0.156445	0.329163	0.0143605	0.0123203
0	1	0.12642	0.0500341	0.00658785	0.0178262	0.0345885	0.0957115	0.0120706	0.0590336	0.0227311	0.00427677
0	1	0.239974	0.105141	0.00816609	0.00455793	0.0550656	0.153093	0.0308287	0.190453	0.00871813	0.0130892
0	1	0.228249	0.0917092	0.00896495	0.00273835	0.0343762	0.215791	0.0611485	0.159174	0.0108712	0.00708995
0	1	0.168882	0.70092	0.0168023	0.00525078	0.011278	0.320553	0.139315	0.662659	0.00914351	0.00831282
0	1	0.303389	0.551964	0.0164614	0.0183962	0.0443342	0.381201	0.295613	0.451465	0.0184248	0.00741322
0	1	0.302244	0.540811	0.0148875	0.0129995	0.0331834	0.359536	0.345061	0.486915	0.0177258	0.00595712
0	1	0.279197	0.18143	0.0138573	0.00306798	0.0490215	0.17401	0.0137819	0.129082	0.0179824	0.00592048
0	1	0.179073	0.15456	0.00412952	0.0104135	0.0151244	0.217981	0.0664801	0.14202	0.0204935	0.00520851
0	1	0.156739	0.0640548	0.0118856	0.00334835	0.0436567	0.13861	0.0306585	0.0902535	0.0039603	0.00713289
0	1	0.303003	0.177218	0.0188951	0.00367276	0.0644181	0.236229	0.080916	0.204145	0.0108386	0.00783763
0	1	0.183603	0.0841188	0.00219048	0.00306798	0.0444522	0.15135	0.0585607	0.143111	0.0174395	0.00469162
0	1	0.248241	0.174373	0.0112609	0.00669033	0.0602418	0.314856	0.175639	0.291534	0.0134672	0.0164775
0	1	0.204715	0.662297	0.00842146	0.0232462	0.0459941	0.232731	0.226677	0.476403	0.0111106	0.00737809
0	1	0.300662	0.55174	0.0160882	0.0178428	0.0449667	0.382404	0.291392	0.449784	0.0177441	0.00734778
0	1	0.302615	0.552605	0.0162018	0.0190682	0.0442152	0.380516	0.296907	0.456151	0.0191078	0.00770038
0	1	0.225947	0.1621	0.00623896	0.00520675	0.0339452	0.226718	0.054136	0.244993	0.00664544	0.00770887
0	1	0.252205	0.163473	0.0214024	0.00321975	0.0540752	0.146783	0.0171669	0.242266	0.00297676	0.007806
0	1	0.204149	0.0351194	0.0136787	0.00395314	0.0519238	0.136938	0.0126619	0.0815712	0.0143267	0.00799999
0	1	0.296872	0.0371096	0.0348721	0.00334835	0.0288776	0.187521	0.00391696	0.0680302	0.0138131	0.0175656
0	1	0.111383	0.226013	0.0095085	0.0202118	0.0328959	0.193358	0.185896	0.329177	0.0109572	0.0306803
0	1	0.135557	0.575157	0.00713137	0.0085809	0.00566669	0.406381	0.229135	0.586323	0.00970166	0.0102131
0	1	0.329077	0.213442	0.00533838	0.00334835	0.0503661	0.246689	0.051238	0.253007	0.0252426	0.0055333
0	1	0.103912	0.0132275	0.030841	0.00581153	0.0532936	0.0375946	0.00851092	0.0253359	0.0238648	0.0113301
0	1	0.0859482	0.37174	0.00767488	0.00367276	0.00604095	0.19153	0.143584	0.408014	0.00813382	0.009446
0	1	0.0974903	0.38743	0.00656676	0.00306798	0.00527025	0.195916	0.117769	0.40699	0.00813382	0.0087016
0	1	0.0980781	0.387611	0.00646602	0.00306798	0.00491368	0.195335	0.115887	0.404772	0.00813382	0.00869357
0	1	0.1623	0.021748	0.0358474	0.0138499	0.0879428	0.0657075	0.0102787	0.0440511	0.0228495	0.021625
0	1	0.222234	0.325639	0.00175239	0.0458283	0.0465982	0.196679	0.140601	0.32062	0.021019	0.018372
0	1	0.131564	0.382018	0.00981598	0.00246319	0.0132907	0.247781	0.20211	0.288258	0.0207328	0.00854454
0	1	0.288984	0.16923	0.00888375	0.00548713	0.0378036	0.325704	0.205174	0.241946	0.0284435	0.00760383
0	1	0.149771	0.537694	0.00533838	0.00306798	0.0144627	0.204881	0.0352418	0.329877	0.00789447	0.0109062
0	1	0.212017	0.130516	0.0171851	0.00297586	0.0153795	0.192432	0.0309823	0.250993	0.0195099	0.015405
0	1	0.170959	0.237047	0.0265458	0.00060479	0.0348332	0.178384	0.0608822	0.231237	0.0103457	0.00916243
0	1	0.182188	0.296463	0.00600372	0.00399717	0.0264777	0.272906	0.143377	0.372707	0.0128057	0.00977044
0	1	0.184028	0.0405788	0.0158613	0.00864313	0.0779712	0.107929	0.00918792	0.0600049	0.0145922	0.0532659
0	1	0.241921	0.372419	0.00838082	0.0101742	0.0506641	0.240545	0.123059	0.399961	0.00839931	0.00858419
0	1	0.161299	0.222859	0.00537898	0.011579	0.0255928	0.245766	0.246211	0.364464	0.0173034	0.0117635
0	1	0.164777	0.340822	0.0386338	0.0119475	0.0395466	0.306513	0.179067	0.329221	0.0258662	0.00859203
0	1	0.344626	0.191902	0.0168429	0.00181437	0.0408426	0.279591	0.0549417	0.2754	0.00933476	0.00614923
0	1	0.267651	0.250702	0.0106281	0.00717231	0.0223044	0.332384	0.463971	0.387419	0.0268514	0.00998982
0	1	0.177955	0.0597449	0.0130538	0.00488234	0.0559391	0.1232	0.0112914	0.067671	0.0139923	0.00531054
0	1	0.162015	0.12788	0.0171834	0.0123159	0.0390845	0.188307	0.154093	0.178234	0.0219492	0.00790395
0	1	0.0625217	0.379903	0.00892437	0.00520675	0.0213353	0.108841	0.0515005	0.325836	0.00616673	0.00708395
0	1	0.318405	0.319649	0.00775611	0.03256	0.0617176	0.260136	0.137261	0.223566	0.0411312	0.0130075
0	1	0.275649	0.339135	0.00896495	0.00460195	0.0344116	0.357316	0.167728	0.490807	0.0153396	0.0118653
0	1	0.175938	0.171315	0.00725302	0.00859914	0.0286843	0.197197	0.161683	0.289797	0.0118548	0.00891358
0	1	0.247628	0.209197	0.00630591	0.00613594	0.0763809	0.262036	0.0747874	0.326604	0.0107766	0.00873965
0	1	0.194265	0.251647	0.0112609	0.0162784	0.0302467	0.26103	0.303474	0.389023	0.0145754	0.0286407
0	1	0.168112	0.349552	0.0386744	0.0107379	0.0292142	0.31586	0.192796	0.364424	0.0242144	0.00834799
0	1	0.149726	0.129392	0.0245695	0.00306798	0.0578456	0.127138	0.0320973	0.0870826	0.0106112	0.0115796
0	1	0.0799166	0.170687	0.0241929	0.00060479	0.00674654	0.108515	0.0111998	0.0828843	0.0017212	0.00396095
0	1	0.327622	0.625379	0.00663471	0.0156643	0.192901	0.144933	0.0777348	0.268066	0.0282202	0.00971402
0	1	0.179406	0.475766	0.00292065	0.00657119	0.0214345	0.287293	0.251384	0.47606	0.0180761	0.00942586
0	1	0.146984	0.0940153	0.0135162	0.00120958	0.00976252	0.150904	0.0165624	0.0833059	0.00741577	0.00340665
0	1	0.151715	0.191403	0.013638	0.00367276	0.0194168	0.17951	0.0768751	0.202129	0.0111106	0.00681052
0	1	0.254965	0.117732	0.00300186	0.0115622	0.040833	0.185563	0.024997	0.0959514	0.0165593	0.00541557
0	1	0.200242	0.195203	0.00654725	0.00367276	0.013973	0.242993	0.270184	0.366221	0.0169379	0.00825642
0	1	0.183089	0.151738	0.0177229	0.00153398	0.0264748	0.174961	0.0753749	0.131806	0.00738314	0.00909712
0	1	0.165338	0.10364	0.0118044	0.00501673	0.0309062	0.241083	0.0893466	0.167465	0.0145834	0.00988143
0	1	0.132792	0.767878	0.00600372	0.01817	0.00924474	0.263159	0.444444	0.731143	0.0331548	0.014821
0	1	0.201086	0.387281	0.00892437	0.00488234	0.0755524	0.182735	0.0608145	0.249118	0.0113761	0.00935368
0	1	0.132597	0.0481954	0.0496674	0.00060479	0.0405868	0.102566	0.00884837	0.0762123	0.0111106	0.0146294
0	1	0.181405	0.122696	0.0113015	0.0055752	0.0759519	0.182821	0.163468	0.18866	0.0338366	0.00912589
0	1	0.160739	0.184858	0.0144414	0.00641633	0.026685	0.140125	0.0336444	0.183251	0.0165331	0.0164342
0	1	0.220761	0.541107	0.00771551	0.00704692	0.0364119	0.364459	0.167201	0.477793	0.0111106	0.0198489
0	1	0.149697	0.325125	0.00578194	0.00399717	0.0203396	0.270674	0.0759022	0.362369	0.0190823	0.0052145
0	1	0.325661	0.179785	0.0113827	0.00511817	0.0561419	0.266101	0.0508367	0.264242	0.00990836	0.00605916
0	1	0.368205	0.298065	0.0156746	0.0147183	0.124567	0.213132	0.095484	0.160915	0.0246931	0.0102993
0	1	0.119568	0.24703	0.00596311	0.00520675	0.025244	0.156838	0.0716634	0.281821	0.00890412	0.00676215
0	1	0.368698	0.542838	0.00842146	0.0487963	0.145018	0.223346	0.252957	0.274328	0.0362378	0.00837836
0	1	0.274884	0.557421	0.0107173	0.00831876	0.0522791	0.299778	0.111973	0.402311	0.00953904	0.0159426
0	1	0.199843	0.724673	0.00958972	0.00482036	0.0166262	0.3054	0.173	0.640388	0.00936218	0.0123698
0	1	0.28104	0.242945	0.00533838	0.0104575	0.0596477	0.291824	0.104642	0.378451	0.00906081	0.010525
0	1	0.144222	0.0673122	0.00541959	0.0128766	0.0408925	0.169022	0.0590603	0.168247	0.0333579	0.00563832
0	1	0.142352	0.127242	0.00779669	0.00505033	0.0164479	0.195314	0.156358	0.30619	0.0103925	0.0122444
0	1	0.259626	0.308086	0.0168835	0.00455793	0.0596695	0.22304	0.135788	0.348363	0.0155758	0.0120762
0	1	0.129895	0.0763674	0.0300264	0.00213877	0.0192488	0.140959	0.0106849	0.108307	0.0142092	0.0101042
0	1	0.162449	0.225592	0.00175239	0.00334835	0.021694	0.177787	0.0964485	0.240345	0.00964832	0.00915751
0	1	0.191044	0.142265	0.00592251	0.00520675	0.0204073	0.220797	0.0520167	0.224068	0.0128883	0.0119629
0	1	0.190959	0.144977	0.00592251	0.00520675	0.0238771	0.228583	0.0540406	0.225538	0.0150709	0.0104961
0	1	0.293366	0.356687	0.00592251	0.00734706	0.0331776	0.365026	0.209778	0.447564	0.0177822	0.0140467
0	1	0.165046	0.113793	0.0102873	0.00382762	0.034568	0.106019	0.0158491	0.115645	0.0136087	0.00583042
0	1	0.172398	0.115266	0.0101737	0.00439546	0.0362755	0.10881	0.0158491	0.118256	0.0136087	0.00583042
0	1	0.176449	0.0157775	0.0180518	0.00395314	0.0831365	0.0761355	0.00753266	0.0149056	0.0274219	0.00486287
0	1	0.190408	0.14127	0.00592251	0.00520675	0.0199886	0.220187	0.0511731	0.223623	0.012599	0.0122084
0	1	0.252925	0.419016	0.0113421	0.00581153	0.0309323	0.271869	0.0681464	0.357363	0.00938285	0.0109279
0	1	0.209101	0.144609	0.00417012	0.00578953	0.0326509	0.167645	0.0367422	0.148508	0.00986378	0.00436983
0	1	0.20196	0.129667	0.0245584	0.00339238	0.0546369	0.184216	0.0243106	0.10094	0.0291321	0.0135993
0	1	0.20163	0.357047	0.00614429	0.00859914	0.0514826	0.254362	0.100428	0.196846	0.0108451	0.0090976
0	1	0.257756	0.458233	0.010355	0.00512274	0.0286412	0.296783	0.077968	0.375759	0.00705238	0.00859176
0	1	0.112167	0.108214	0.158352	0.0656607	0.0822845	0.16019	0.160386	0.0976108	0.137657	0.878907
0	1	0.132836	0.123462	0.0140597	0.00334835	0.0779156	0.0970693	0.00459396	0.0561842	0.00831338	0.00408467
0	1	0.191169	0.266255	0.00650664	0.00431803	0.0168959	0.237063	0.0582014	0.327685	0.0138219	0.00966901
0	1	0.206773	0.197988	0.010494	0.00728277	0.040486	0.238677	0.131326	0.356893	0.0132812	0.0108072
0	1	0.146318	0.104312	0.00541959	0.00812042	0.0305826	0.209305	0.0662235	0.230282	0.027342	0.00603279
0	1	0.133155	0.139218	0.0226797	0.00423352	0.0277762	0.174292	0.0412437	0.175109	0.0148316	0.0162691
0	1	0.119665	0.104808	0.0226108	0.00120958	0.0514672	0.107661	0.00267173	0.0534937	0.00741577	0.00548383
0	1	0.138728	0.12899	0.00838082	0.00734552	0.0114157	0.287803	0.097464	0.303726	0.0223513	0.00418072
0	1	0.162434	0.214147	0.00892437	0.00455793	0.0139037	0.267843	0.121218	0.248702	0.0103751	0.00609132
0	1	0.225372	0.0356078	0.0212137	0.00170198	0.0368134	0.148279	0.00922281	0.0705606	0.00975495	0.00729102
0	1	0.2003	0.657806	0.0107173	0.00367276	0.0177202	0.275141	0.165317	0.573584	0.00874748	0.0135603
0	1	0.142638	0.300095	0.00275839	0.00581153	0.0341113	0.146381	0.0463763	0.236298	0.00667158	0.00323402
0	1	0.252889	0.044215	0.0154717	0.00131559	0.0456807	0.166209	0.0089216	0.0909444	0.00494385	0.00625426
0	1	0.141239	0.101453	0.00713137	0.00447915	0.0211838	0.155027	0.03736	0.148344	0.00544868	0.00718599
0	1	0.249546	0.0416574	0.00954908	0.0018584	0.0485306	0.157732	0.00979372	0.092368	0.00616673	0.00677114
0	1	0.167962	0.137118	0.0102144	0	0.0498009	0.0850541	0.0117872	0.0971748	0.00691093	0.00606216
[truncated: 2,043 more rows]
