# Supplementary material for: Relationship between histone modifications and transcription factor binding is protein family specific
Source: Genome Res. 2018 Mar;28(3):321–33. doi: 10.1101/gr.220079.116 (PMC5848611; doi:10.1101/gr.220079.116)
Supplement: Supplemental Material [file supp_gr.220079.116_Supplemental_Material.zip › Supplemental_Material/E2F4/E2F4.txt]

GCCATGGCAACGGCGGGAATTTCCCGGTCGG	0
CTGTCGGAGCCGGCGGGAGAAGTGACTTATG	0
actcccgctggggcggcagagcgagactccg	0
GCTGCAACGAACGCGGGAGCCAAAAGCGGGA	0
GAAAGGGACAGGGCGGGGGGCGGAACAATGA	0
CTGTCGGCCCCGGCGGGGACGCGGCGCACGC	0
ATGTTCCACAAGGCGGGAGTGTTTCACTTTC	0
TGTCTCTTGCTGGCGGGGAGAAGGTTGGACA	0
GCCTGACCAGCAGCGGGAGAAGGGGCATCAG	0
tgtacatcaaaggcgggaatgaggaacttga	0
AGCTCAGGGGAGGCGGCAAGGTCCTCCCAGT	0
AAGGACAGGGGAGCGGGAGGACTTGTAGGAA	0
GTCTGCACTGTGGCGGGAACAGGCACTTCCC	0
TTCCCTGAAAGGGCGGGGGAGTTTCAGCTGC	0
TTCCAATAAGAAGCGGGAAGGGCGTGTCTTG	0
gggggcgggggggcgggggcggggtgccagg	0
TTCCCTGAAAGGGCGGGGGAGTTTCAGCTGC	0
CAGGTTAAAGAGGCGGGAGACACACCCCCTC	0
GAGGCTGAGACAGCGGGAGCAGAAGGGACAC	0
ggctgggagcgggcgggagccggggcgccgc	0
CCCGCCGCATCCGCGGGGAGCGGGCCTAAGG	0
TCGGGTGGGGGGGCGGGAGGTGAGTCAGAAA	0
TCCTGTCTGAAGGCGGGGGAGAGACCAAATA	0
ccgagatctggggcggcagagggacgtggga	0
CTGGGGGCCGAGGCGGGGAAGAGAGACCGCA	0
TTGCTGCGTGAAGCGGGAAGTCATCCAGCTG	0
tgcagctgatgggcggggactagactactgt	0
gagaggtaagaggcgggagaggttaatatgg	0
TGGGGTTGCGGGGCGGGGGAAGCCCCAGCTT	0
gtcagagcctaggcgggaaaccacctctttc	0
TTTTTGATGGGGGCGGGAGTTGTTTTTGTTT	0
GTCAGCCAGTAGGCGGGGAGTTCTGCCCCCT	0
CGGGCCGGTGGGGCGGGAAGCCCGGCTTCTG	0
CCAGCCCGGGAGGCGGGGAGGGGCGGGGCAG	0
CCCTCCTCTGGAGCGGGAAACTGCACTCTCT	0
TCATCAGGGTGAGCGGGGAGGGCAACAGAGA	0
ACCGATTGAGACGCGGGAGACATTCTgaaac	0
CCAGTGAAGCCCGCGGGAGGCGCGGCCGCGT	0
ACAGACGCAGGGGCGGGAGGGAAAAAGGGAG	0
tgggaggctgaggcgggaggatcccttgagc	0
TTTGTCATATGGGCGGGGACCCTGGACGACA	0
CAATGATCCTGGGCGGGGACCACATGACTGT	0
GGTGAGAAGTGGGCGGGAGTAGGAAGTCTCC	0
GCGGCGCCCAGGGCGGGGGCGGAAGGGCCTA	0
gggcgagggcgggcggggagcggggcgggcT	0
TGCGGGTAGCGGGCGGGAGGAGCTTGAGAGG	0
GGTGAAGAAGGCGCGGGAGAGCTCGGGGCGC	0
TGTGTCTTTGTGGCGGGAGAGTATGTGTGTC	0
GTCCAATGGTGAGCGGGAAGACTCTCTACAA	0
ACTAGACCCTGGGCGGGGAGCTAAGGTTCCC	0
AGAATCCTGGGGGCGGGGAGCCCGGCAGGAG	0
GCCTGGAGGCCAGCGGGAAAGCGAGCGGAGA	0
GCCAACTGAGAGGCGGGGAGGAAGACGGAGG	0
gagcggggccgagcgggagcggagtcgggcg	0
CGTGTTGTAGGGGCGGGGAAGAGGGAGGAGA	0
TGACAAACCACAGCGGGAAACTCCAGACCAT	0
ACTTTACGACTAGCGGGAGGGGGCCGGGCTA	0
CCTTATTCTAAAGCGGGAAGGGCACTGAGAG	0
TAGTCAGCGGTGGCGGGAGGCCACTGTTAGC	0
TGGTCGGTAACGGCGGGGAAGAGCACCGTGC	0
CGCTGCCAGGTGGCGGGGAGCCAGGCCGGCA	0
atctgcagcggggcggggggcgtttgatctt	0
TAAGCAGCCCAGGCGGGAAGCTTTAGAGCGA	0
gggcacctgggcgcggggagagccgttcccc	0
GCAGAAGGTGGGGCGGAAAAGCAGAGCCGGA	0
GGGCTGGGGGGGGCGGGGAGGTGCGCGGGGC	0
AACAGAGGGCGCGCGGGGACAAAGCAATAGA	0
GGAGGCCGCGGGGCGGCAGGAGGCACTGGGA	0
AGATGGGGGGTGGCGGGGAAAGAGGGGAGCC	0
AAGAGGGCAATCGCGGGAAGACCACAGGATC	0
TCCTCCCCAGGGGCGGGGAGCTAAGGGGAGA	0
GGGGGAGGGGGCGCGGGAGCCTGTGGCTCGG	0
ACCTGCTTAGGGGCGGGAGGATCCAGCCCAG	0
GTCCTGAAGGGGGCGGGAGGGAGGCCAGTGA	0
CCCTGTCACATGGCGGGAAGTCAGCCTGGGC	0
GTGAGCTGAGCGGCGGGGGAGAAGAGTGCGC	0
CAAGGAGCCCTCGCGGGAAGCAGGAAGGAGC	0
TGGTAAAGGTAGGCGGGAGGTTTTGGTATGT	0
ATGCAGCCTGTGGCGGGGGAGGGGGAGAGTT	0
CAGGACTCAAGAGCGGGAGCCACGACTCCAT	0
tgtgtgtgtgtgGCGGGGGGGGGTGGTGAGG	0
TGCCAGGAGGAGGCGGGAGCGCGGAGGCGCC	0
GGGGAGCCACCGGCGGGAAGACGGGGAGGGA	0
CCAGGGCAAATGGCGGGAAGGTCACAGTGTT	0
GGGTCCCCGGTGGCGGCAAGAGAGGCGGGGC	0
GAGAGAAGGCAGGCGGGAAAATGGCGATGGG	0
gagacctctgtggcggggggagttaagggac	0
AAAGCCCCGGGGGCGGCAGAGAGGAAGAGGA	0
CCCTGACCCCAGGCGGGAGGACAGATGCGCG	0
CTTGGCCATCAGGCGGGAGGAGTGGTTAGAC	0
AAGTCGGCAGCCGCGGGAGAACACACAGAGC	0
GTCAGACCCGGGGCGGGAGGATGGGGGGTCA	0
GAAGGGAGGGGCGCGGGGGCGCGCACGCAGG	0
GCCTTTGCTTCCGCGGGAAAACAGATGTCCC	0
ACCGGGGCTGGGGCGGGAAGGAGAGGGCGCG	0
TTCCAATAAGAAGCGGGAAGGGCGTGCCTTG	0
GGGCTGGGGGTGGCGGGAGGAGGGGGCCTTC	0
AGCTCTTGGTGGGCGGGGAGCACGAACCACT	0
CCCGTCCCGACCGCGGGAAGCCGGCGGGGCC	0
ATCATTTCAGTCGCGCGAGGCCAGACAGCAG	0
GACTCCTGATCCGCGGGAAAATTCCACTTGT	0
tgccagtagatggcgcgagcagcagttgaat	0
caggaagcgcaggcggggagtgcaagggact	0
gctgtatgcagggcgagagaggaggaagcgg	0
agagaggaggaagcgggaggctgctgcggag	0
GCTGCTGCAGCCGCGGGAGGAGAGTCGGGAT	0
agtcagcatctggcggggagctatgattatt	0
AGCCAGAACAGGGCGGCAGGGCCGCCCACGA	0
GCGAACACTGGCGCGGGAGGACCTGGAACAC	0
CTTATTTGCCTGGCGGGGAGACCTGCTGACA	0
TGGTCATAGAAGGCGGGGAGTCCCTAGCCTG	0
CCAGAGTCCAGAGCGGGAAACACAGGGCTCC	0
AGGCCCTGCCCCGCGGGGAGGAGCCACAGCG	0
GGCGTGTGGAGCGCGGGGAGGAGAGCCCCAC	0
TTGAATACTGGGGCGGGGAATGGGGGTAAGA	0
tggtgagaagaggcggggagtggcccagtgg	0
GTTGAGAGGAAGGCGGGAACAATCTGCGGTG	0
TGGGTGGAGGGGGCGGGGAGCCGGGTTGTGT	0
gcgggagcggcggcggcaggggcctcgggag	0
gcggcgacagcagcgggagcggcggcggcag	0
GGAGCTGGAGGGGCGGGGACTCGGGAGGGGC	0
TTGTTcggcccggcggggagcggccgcgggg	0
GCTCTGGGGGTGGCGGGAGAGGGTTGATGGG	0
AGGCAAGGTGAGGCGGGAGGCAGGCAGCCGG	0
TTCCAATAAGAAGCGGGAAGGGCGTGCCTTG	0
gattacgtaatggcgcgagccaccacgtcgg	0
GAGAGAAGCTTGGCggggggggggggggggg	0
AGGCCACGATGAGCGGGAAGAGCCAGGAGAT	0
GCGGAAGATGGGGCGGGAAAGTTGACGGAGA	0
ACCTACAGAAGGGCGGGAACCACGAAGGACC	0
tgggaggccaaggcgggaggaatgcttgagc	0
GGGGGCAGGGGGGCGGGGAGCCTGGGTCCGG	0
GCGGGGCACAGAGCGGGAGGGGAGGGGCACT	0
GTGCCCCGCCGGGCGGGGACCGTGGGAGCCG	0
AGGGAGAAGAGGGCGGGAAGGCTAGGGTGGG	0
CGGGGCGCTGCGGCGGGAGACCCTGAAAAGA	0
GGGGCATCCGAGGCGGGGAGGCGGGTCCGCC	0
GCAGCGAGAggcgcgggggaggccgccccgc	0
TGACTTTCGTGAGCGGGAGGAAAAAAAAATG	0
AGAGCGGACCTggcgggggcgcgcgccaagc	0
GTGCCCCAAGCGGCGGGGAGGGAGTGCAGTT	0
CCCCTCTCCGGGGCGGGAAGGGAACGGCATG	0
AGCTAGGCGAGGGCGGGAAGACAGCCCCCGG	0
GGGGAGAAGGGGGCGGGAGGAGGGAGGGAGC	0
TTCTTGCCAAGCGCGGGGAGAAGGGGGCGGG	0
ggtgcagggagggcgagagaggaggagaagC	0
cgggggcggcgggcgggggAAGGTTGCAACC	0
gggggcATGTGAGCGGGAAGCCTAGGCTGCC	0
GTGGCTGCCAGGGCGGCAGGAAGTCCTTCTT	0
ATAAGGTGCGAGGCGGGAACAGCAAAGTGAC	0
CCATTCAGCTGGGCGGGAGTGGGTAGAAGAA	0
ccgcggcggggggcggggacCCCTCGGGGGG	0
CAGCGGCGTCGCGCGGGAAGTGCAGGGCGGG	0
CCGGCCGCCGCCGCGGGGAAGCTGCCGCAGT	0
CAGCTGGAACCGGCGGGGGGAGGGTTATGGA	0
ACGCAGGCACGCGCGGGAGCACGCCCGGGAG	0
GGCAGGGAGGGGGCGGCAGAGATCACCTCGG	0
AGATTCACGGGGGCGGGGAAAGGTGGGGCTC	0
GGAGCGGAAGGGGCGGGGAGGGAGCGGCGGG	0
GCGGAGGAGCGGGCGGGGACCAAAGGTTGGT	0
CTCACAATTGGGGCGGGAGGCTACGGAGTCA	0
TTTTCACCCACAGCGGGAGGCACTGGTTCAA	0
CGGGTTAGACTGGCGGGGGGAGGAGGCGGAG	0
GGGAGCGCGCGGGCGGGGGAGCTGGAGCCGA	0
gggtgcgcgggcgcgcgagcacgcgcctctg	0
agactggcgagggcggggacggggaaagggg	0
CCTGGGCAGAGGGCGGGAGCGTTCAGTGAGA	0
GAAAAGGCAGGGGCGGGGGAACACCCGAGGT	0
CCGGCGCCCAAGGCGGGAGGTTCGGCTTCGC	0
gtggaggcggaggcgggaggatcgcttgtgt	0
GCTGGGAGTGTGGCGGGAGATGGGACGGGCA	0
CTCCACCACCGGGCGGGGAATGTGTGTCTGG	0
ACGAGGGCGCCGGCGGGAGGCAGGGACACGC	0
AGCGGGGTGGCGGCGGGGACGCTGCTGCGGG	0
ACTGTGGTCAGGGCGGGGGCCGTGTAGTAAC	0
CAGTCAGGCATGGCGGGAGCTGGGCAGGAAG	0
CCTGTGGGTGGGGCGGGGACCTTATACACAT	0
TGAAGACACGGGGCGGGGGGATGCAGGGGGA	0
GGAGAGGGAGGGGCGGGGAGGGAGAGAAGAG	0
GCGGGGGGTGGGGCGGGGGAGCGGTGTGGAG	0
CTCTCGGCCGCAGCGGGAGATGCAGGCGCAG	0
Agggggcccggggcggggggccggcgccggg	0
CCCGGGCTCCGGGCGGGAAGTGGGCGAGCGC	0
cctggaggcggggcgggggaccacagagtcg	0
CCAGTTATAGTggcgggggcgcgccgggcct	0
GCGGAGAGCGAAGCGGGAAAGGAGGTAAGGG	0
ATCTGGCCACCAGCGGGAGCTCAGTGCCTGC	0
GGTGAGTGCCCAGCGGGAGCAGAACGGGAAT	0
CCTTCCCTGGGGGCGGGAGGGGAATGAATGA	0
GCGGCAGGCGGGGCGGGGGCGTGTGCAGGCA	0
TTCTCCTGCTTGGCGCGAGCACAGGCACCGC	0
AAATGACAGGGGGCGGGGACTCCTCAGGAAC	0
CGGGCCTGGGAGGCGGGAGGAAGTCTTACTG	0
GGGAAACTGTGAGCGGGAGGGGCTTTATACC	0
GCCGTGGCGTTCGCGGGAAAGGCATGGCAGC	0
GACCAAGGCTGGGCGGGAAGGCCCCGGGCCA	0
AGCTGCTGAGGGGCGGGAGAGGAAGGGAGTC	0
CACGTGGCCGGGGCGGGGACTCAGGCGCCTG	0
CAGCACAAGGGGGCGGGGGCAAGGCTTCCAG	0
TGAGGGCTGCGGGCGGCAGCGGCAAGCGAGG	0
GGCCACCGCCGGGCGGAAAGGGTTACAAGCC	0
tctccagtctgggcgagagagtgagaccctg	0
GGGAGAATATGGGCGGGGAAACAGGAAGAGC	0
GCGTTGATGCTGGCGGGGGCGCGATCCAGGC	0
gagaggctgtgggcgggagaggagaacagtg	0
CTGTGGGAGGGGGCGGGGACAGAGAGGGGGC	0
GGGGCAGGAGGGGCGGGGAGGGAGCGTTCGC	0
GGGACACGTGGGGCGGGGGATTTagtcaggt	0
TGGGCGGCGGGCGCGGGGGGAGGGGTGCTCT	0
CAATTGGCCGCCGCGGGAGGGGGATTGGCGG	0
CTTCCGGAAACCGCGGGAGAGGGTCGCTGAC	0
CCGGGGCCGAGCGCGCGAGCGTTCCTTCCCC	0
GAGGGACTACAGGCGGGGAAGGAACGCTCGC	0
CCGCCTTGGCAGGCGGGAGGACGCGCGCGCG	0
gcagagtgaggcgcgggggcgtgaaaccaca	0
AGATCATCCTTGGCGGGAGGGCCGTGTGGCG	0
AGCCACCAGAGGGCGGCAGAGCCCAGGGCTG	0
AAAGGGGGCTTGGCGGGGGCGGAGCTTAATG	0
GCTTAATGATGGGCGGGAACAGGCGGAAACT	0
TCCGAGAGGGGCGCGGGGAGAAAGGGAGCGC	0
AGCGCCGTGGGGGCGGGGACCCTTCCCGGCC	0
TTAGGCTTGGGGGCGGGGGGTCTGGTGTGGG	0
ggggggcggggggcgggAGACGCTCTGTCCC	0
GCCCGGGAAGGGGCGGGGAGGTGGGCGGAGC	0
GGGGAGGGGAGGGCGGGAAAGTTACCGTCAG	0
CAGGCAGCAGTGGCGGGGGACTAGAAGGCAG	0
gccgccgagagggcgggagtgcgagcgggcg	0
TGGAGGTTTCGGGCGGGGGAGGGGTCGGGTC	0
GGCAGGGAGCGAGCGGGAGCTTGCGAGGAGC	0
CTTTCAGGCCCGGCGCGAAGCTGCCGCCTGT	0
GGGAAGGGGCGCGCGGGGACGCGCCCAGCGG	0
GCCTCGCGGTGGGCGGGGAGAGCCGAGCCCT	0
ACGCTCCGCGGCGCGGGGACCGCGCGCTCCA	0
TGACCAAAGGAGGCGGGGAGAGGTTGTGAAG	0
AGGTGGGACTTGGCGCGAGGCCAAACCATTA	0
AGCCACTGCTCAGCGGGAGGGGCGAGAGCGG	0
gggggggtggtggcgggggcggggggggAAG	0
GCTGTGGGCAGGGCGGGAGGGCCGGGGGCGG	0
GCAGCTGGCGGAGCGCGAGGGCGAGATCGAG	0
GTCTCACCGGGCGCGGGGGACGGGGCTAGAG	0
GGCGCTTGGCGGGCGGGGGCCGGGGGAGAGC	0
TCCCGAGTCCGGGCGCGGAGGGCGCGCGGGC	0
CGCGCGGGCACGGCGGCAGGGGCGTGCTCGG	0
GCCAAACGGAGGGCGGGAGAGAGGAAGCGGC	0
AAGTCATAgcgggcgggggacggggggcggg	0
GGTGACCCGGGCGCGGGAAGGCGGCTCCGGC	0
GCTggggcgggggcgggggcggggCGGCCGC	0
AGCCCGGACGGGGCGGGGGATTGGGGGGGCC	0
TTACTCCCTTCAGCGGGAGGAGACACCAAGA	0
gtgagtgggggggcggggacggggcgagggg	0
GCGTCCCCGAGCGCGGGAGTCCCCGCCAGGC	0
cagggctcgggggcggcaggagcgccccgcc	0
TAGCGGACCAGAGCGGGAAGGACAGCCATCC	0
GGCTGGGGGGCGGCGGGGGAGGGGAATGCTG	0
CAGTTGGTAGAGGCGGGAGAGGGCTGCAGCG	0
ATGTGCGAGTGCGCGCGAGGGCCCGAGTGCG	0
agctatgcgtgggcggggaggtgggggaaga	0
gtgtgtgtgggggcgggaacgatgcaaaaga	0
GCAGGCACAGTGGCGGGAGCCGCCGCTAGTT	0
CGTGTTGCACGCGCGGGAGAGGGGTCGGCCG	0
AAGCCCAGGTAGGCGGGAGTGGCCCGTGGCT	0
CAGGCGGGTCCCGCGGGAGCGCCGCGTGGGG	0
TCACGGCAGCCAGCGGGAAAGTGGCCAGGAA	0
CGCCCGTGAGGGGCGAGAGGGAGGTGTTTGA	0
gccgggagcgcggcgggaggcgcccgggagg	0
gcccggggAAAGGCGGGAAGGCGCGCGGAGC	0
CTGGAGGCGGCGGCGGGAAGGCGGCGGGGAC	0
AGTCGCTGAGGAGCGGGAGCTGGTGGGCAGG	0
CGGGAAGGGGAGGCGGGGGGATcccgcccgc	0
gcgggggcgggggcgggggcggagcgcgcgg	0
CGGAGTGGGCGGGCGGCAGGAGGGGCGCGTC	0
TGCTGCGGGCCGGCggggaggggaaaggagg	0
TTTGGGGTGAGGGCGGGAGCTGGGGAGTGGG	0
CTGAGCAGACTGGCGGGAGGATGGGGGGTGG	0
TTGTGGCCGCGGGCGGCAGGGGAAGGGACGC	0
TGGTGTCTCAGCGCGGGAGGCACAGATGGCG	0
CGCTGCTCTTAGGCGGGAACCAGCGGAGGAG	0
CCCCCGAGGTGGGCGGGGGCTGGTGCCGATG	0
tgggaggccgaggcgggaggatcatgaggtc	0
cgcggccacggggcggggaggggcggAGAAA	0
GGATCGGGGAGGGCGGGGGCTTCGGGCCTGG	0
GGGCTGGCTGCGGCGGGAGGGCGGGGTCACA	0
GCAGACGGCCACGCGGGAGGCCATCGCGCTG	0
GCGTCAATCCCGGCGGGAACCCCGGCTGCGG	0
CGGCTGCGGCCGGCGGGAGCCGAGGGGAAGA	0
CTTAAAGATCCAGCGGGAGGCGGGGCCACGT	0
CTGGCAGGTCCGGCGGGAGGGGAAAGGGGAG	0
GCAAACTAGGGGGCGGGGAGAAAAGATTGGC	0
GCAGGTTCTGAGGCGGGAGCCAGGGAGAGAG	0
CCAGCAAGAGAGGCGGGGAAATTCCCCCGGT	0
AAGAGAGCCAGGGCGGGGGAGGGGGACGGCG	0
ggatggggcggggcgggaagaggcggttggg	0
TTCTCGGTGTCCGCGGGGAAGGGCGTGACAA	0
CCCCCTATCCCCGCGGGAGGGGCTGCCAGCC	0
AAATTGTCAGCGGCGGCAAGCGCAGGAAAGT	0
CTGCCGCGGGGCGCGGCAGGGGCGCGGGCTG	0
GTCCTGCGCGGCGCGGCAGGGCACACGGCCG	0
TCCCCGCgctgggcgggagggggccggggcc	0
AGGTGCTGGCAGGCGGGAAGTGGGGACCCGG	0
CTCCAAGCCGGCGCGGGAGAGCTCTAGCTGA	0
TCAGCGTGAGGGGCGGGGGATGTGATGGGGA	0
ctgcgccgcggAGCGGGAGCGCGGAGCCTTC	0
gccgcgggcggcgcggggacggccccgccgc	0
GAGTTTGGGGAGGCGGGGGAGGCTGCACAGA	0
GGCTGGGAGGGGGCGGGGAGAACGGCCACGT	0
TCCGCAGAGGGCGCGGGGAAGGCAGGGTGGG	0
AAACTGTGTTGGGCGGGAGGCATCAGAGGGA	0
GCGCGGTGGCGCGCGGGAGCCCCGAGGGGCG	0
GCCCGGCTACGGGCGCGAGGCAGGCCGGGAA	0
CTGCGCCCCGGGGCGGGAAAGGTGGCCCTCG	0
ACAGGTCAGTGGGCGGGGACATGGGATTTTA	0
GCTCCATCGGGGGCGGGGGCGCAAATCCAGA	0
GAGCCGGCAGCGGCGCGAGGCCGGAGCCCGG	0
ATGTGGCGAGGGGCGGGGAGGAGGAGGCTGA	0
TTCCTGGGAGGAGCGGGAGAATGTTCCCAGC	0
GTGAGGCTGCTGGCGGGAAGCGGGGGCGGCG	0
GGCGCGTGTGGGGCGGGAGTGGGGGCGGGTA	0
cgggccgccggggcgggggcgcggccgggcc	0
CCTCCCGTGAGGGCGGGAGGAAGGGCCACTC	0
CAACCAATGAGGGCGCGAGATCTGTGTAAGC	0
ATGAGAGAGGGCGCGCGAGGGAGGAAAGAGG	0
GGTGCCCGGGAGGCGGGAGCGTcccgcgccg	0
GGAGTGGGGTGGGCGGGGACGAGGTGGGCGG	0
CTTGGTTTGGGGGCGGGGGAGTGTCCTAAGG	0
CATCCGGGCCGCGCGGGGAAGGGGAGACGTG	0
agggaaggcagagcgggaggagcctaggagg	0
GAGCTCCGGCAGGCGGGGAGGCCGGGCCAGT	0
CCCGACCAgggggcgggggcggccccgggga	0
ggcggggcaggggcggggggAAGAAAGGGGG	0
CCTGGCCGAGGAGCGGGAGATAGTCTGATCC	0
CGGCCCCGCCCCGCgggagcgagggaaggag	0
gggcaggcgggggcggggggcTCCGAACAGA	0
CGGAGCTCACGGGCGGGGAGGCCTCACCTGC	0
Agcgcgggcagcgcgggggcggacccggcgg	0
ccTCTGAGCCCGGCGGGAGGAGCCGGCCTGG	0
AAGGGGGAGGGGGCGGGGGGTGGGAAGGCCC	0
ggcagccgcggggcgggggcggggcgTCGCG	0
TCCAGCCAGGAGGCGGGAGCGATCCACAGCA	0
GCGCCAGGGCCGGCGGGAAGTGAGGTTCTCG	0
ACCCGCCTGCGAGCGGGAACCACCTCCGTAG	0
AAGTCCGGGGTGGCGGGGGAGTTGCTGCGTC	0
CCTTCTTGGCCAGCGGGAAGTCCCCAAGGAC	0
CGTCCCAGGGCGGCGGGGGAGGGGCGGCCAC	0
AGCGCGGCGCGGGCGCGAGGGGGCGGACGGA	0
CGGCACAGGCGGGCGGGAGCTGAGCGAGCGC	0
CAGCGGGGAAAGGCGGGAGAGCGTTAACTTC	0
CAGGAGGGACGCGCGGGGAGACGGGGCTCGG	0
CGAACAAAgggggcgggggccgatccggccc	0
AGAGATGAGTTGGCGGGAAAGTAGCTCTTCA	0
GAGCCCTGTGAGGCGGGGAAGAGTGGGTTTC	0
GAGGAGGTGTTGGCGGGGAAGACGCTGACGA	0
CAGGGGAAGAAAGCGGGAGGTCTCGAAGCTG	0
TCCGCTGCTGGGGCGGGAGCCCGGCCCCAGG	0
gggggacggggggcggggggcggAAACTGAA	0
CGGGGAGGGGCGGCGGGAGGAAGCGGCGGGA	0
GGGGCGGGGCCGGCGCGAGGCCGTGGGTGCG	0
GTAGCGGGGAGAGCGGGAAGCCTGAGGGGGC	0
CGGGACTGGCGCGCGGGGACACTGGGCCGAC	0
GCCACACCCTGCGCGGGGACAAAGCTCTCCG	0
cggcggcggcggGCGGGAGCCGGGGGCGCCG	0
CGGGGGCGCCGAGCGGGAGGCTTGGACGGCG	0
TGCAAGTCAGGGGCGCGAGCGCTCTCGCCTC	0
CCTGGAATGGAGGCGGGAGGGAGCTGTGATG	0
gggcggggcggggcggggGCGCTGAAGCCAc	0
TTCCAAGGTCCGGCGCGAGGAGCCCGCGAGG	0
CGGGTTAGGGGCGCGGGAGGCGCAGAGGCTG	0
gggaggggtggggcggggggcggggccagga	0
CTGAAGTTCCGCGCGGGAGGAGAAGGGCGTC	0
AGACGGGGAGCGGCGGGAGCCGGCCGCCTTT	0
CCCTCTGGCGGCGCGGGGAGGTCCTCCTCGG	0
GAGGTGGCCGTGGCGGGAGTGCCACAGCCCA	0
CCAGGCCGTCCGGCGCGAGGGGAAATCCCCA	0
GACCACTGCTGCGCGGGGGGAGCCCGGGGTC	0
TGAgccgcgggcgcggggggagcctcgccag	0
CCACAGCACCGCGCGCGAAGCTGGGCCCCCC	0
CAGGGCAACAGCGCGGGGAGTGACCGGCTGG	0
CAGAGGCGCGGGGCGGGAGCCGGGGTGCCGC	0
CCTGCGTTCTGGGCGGGGGAGGAAAGAAGAC	0
GGCCCAGGTGGGGCGGGGGCTAACGGGTGAC	0
CCGGGGGCGTGGGCGGGGGCTGGGTCACCGG	0
gggggcgctgcggcgggaggccgcggcgggc	0
CAgcgcggcggggcgggggcggcgggcggcg	0
CCCGGGAGAGGGGCGGGAGCAGAGTTGGTGA	0
CTGCCGCCCAGGGCGGGGAATCGCGTAATGG	0
CTGGCTTAGCGGGCGGAAAAGGGGTCCCAGG	0
CCCGCAGCACGCGCGGGAGGGAGGCGGGGTC	0
CCTTGGTGTGGGGCGGGGGCAGAGACCCGGA	0
CAGCAAGGTCCCGCGGGAAGGATCCACTACC	0
GCAGTGAGAggggcgggagcccgcgggggcc	0
ACCGGGAATGCGGCGGGGAGAAAGGGCGCTG	0
GGGAGAGAGCGAGCGGGGAGGAAAAAGTTGC	0
CACAGGATGTGGGCGGGAACCTGGCAAGAGT	0
GAGAGGCCAGGGGCGGGGGATTCATGCAAAC	0
AGCGGAGGCCTGGCGGGGACGGGGAGCCGCT	0
ggccgTCGGTCGGCGGGGGATTGGCCGCCGC	0
TGAGGTggcggggcgggggccgcgggggAGG	0
ATGAACCCCAGGGCGGGGGACAGGAGGCCAG	0
cccgcccggcgggcggggAGCCCAGCTCACA	0
cccgcccgccgggcggggggAGGTCACACTG	0
GGCTGGCCTGGAGCGGGGAGGGGCCCTTCCT	0
GCCCCTGGCTTCGCGGGAGGTGGACGGCTGG	0
AATGACGGACAGGCGGGAAGGGCCAAGGAGG	0
CCCGAAGAGGGGGCGGGAAAATCTTCCCAGG	0
GTGTGTGTGTGGGCGGGGGGTGGGGGGGCGG	0
TGTGTGTTGGGGGCGGCAGGGGAGGCACGCA	0
CGCTGGTGGTGGGCGGGGACGGCCGGTTCTA	0
GCCTCGGGAGGGGCGGGGGACGGGGAGAGGG	0
GGGGCTGGAGAGGCGCGAGGCTGCGAGCCCC	0
AGCGGGTGACTggcggggggggggggggggg	0
TCTTCCCTGGAAGCGGGAGGTGCAGGTGAGC	0
GGGGCCCCGCGGGCGGGAGGGGAGCCCGGTG	0
CACGCAccccccgcgggagcccgcgccgccc	0
GAGAGAGCACGCGCGCGAGAGAGGTAAACAC	0
TGCTTTCCAGAAGCGGGAGGGAAATGGGCTT	0
CCTCGGGGCGGGGCGGGAAAGGGGTTCCGCT	0
CCCTCAGTAGGGGCGCGAGTCAGCCCGGTCC	0
AGGCGCGCGGAGGCGGGAGGGGGCGCCGCGG	0
CCACCCACGCCGGCGGGAGCCGCCCGTTCGC	0
CGTACTCCCCCAGCGGGAGCTGGTCCTCCAG	0
GACTACCCGCGCGCGGGAGGGACAGGGCGCC	0
CTTCTATTCTCGGCGGGAGGTGACAAGGGGA	0
Agggccggcggcgcgggggcggagcgggcgc	0
GCCGTGCCTGGCGCGGGAGCCGCAGGACCGA	0
GTGCGGAAGGTGGCGGGGGAGGGGACGGTCG	0
GTAGCTGCCACGGCGGGGACGGggcttggtc	0
gagggaaggagggcgggaaggaCGCGCCACC	0
TCCCCCGACGCGGCGGGAACAGGATGCGGGA	0
AGTTCCTGGCCCGCGGGAAGGCCCCGTTCTT	0
TTCCCTAGGAAGGCGGGGAGTACCAAAATCA	0
CCGCTCCTTGAGGCGGGAGTGTTGCGGCGCC	0
GACCAGGGCTGGGCGGGGACTGTGGGGGAGG	0
gggcggccgcgggcgggAAGGGCTGTGTGGT	0
CAGGGGGCCTGAGCGGGAGAGTCCTGGCGAG	0
cgggcggcggcggcgggggcgccTCCTCCTG	0
CCGCAGCGCGGGGCGGGGGGAGAGGGGTTGG	0
GAGTTTCTGTGGGCGGGAGGGTGGCCAGCAG	0
CGGGGGAAGCCCGCGGGGAGGCCACCGCTGG	0
AGCCGCCGATGGGCGGGGAGTGAGGGACTcg	0
GGGGCCTCGCAGGCGCGAGCGCGGCGAGCGG	0
GGCGCGCCCCGGGCGGCAGGGACCCGGTGCG	0
agggcggcggcggcgggAGGAGGAGCGGGCT	0
AGACGGGCGGCGGCGCGAAGCTGCTCCATGG	0
CATGGCTGCGGCGCGGGGAACCCCCACCCCT	0
GCCCTCGGCCAAGCGGGAACGGGTGCCCGGT	0
CCTGCCAGGGCAGCGGGAAAGGGCTGGGAGG	0
CATTGCGTCCCAGCGGGAGCCCCTCTGCCCT	0
CAGAGCACGCCCGCGGGAGGCGGCGGGGGGC	0
CTCGGGCCAGGGGCGGGGAGAGAACCAGAGG	0
CCACTGATGCCAGCGGGAAGGCCAGGCAGGG	0
ACCTTAGTCTGGGCGGGAGGGCGAGAGCGAG	0
AATGGAAGGCTGGCGGGGAGGCTGTCATCCA	0
ATCAAAGTGTAAGCGGGAGGAGGGGCGCAGG	0
ACCTAGTGACGGGCGGGGGCACCAGAGGGCC	0
GGTTCGTCCGCGGCGGGAACGCCGGGCCAGT	0
CAGGAGTAAGGGGCGGGGAGTCCGCAGGTGC	0
CGTGGGCGAGGCGCGGGAGGGGAGGTCTGCG	0
CTTCCCCAGAGGGCGCGAGACCGGCCCTCTG	0
GGGCGCCAAGGGGCGGGGAGCGGGCGTGCGT	0
TgcggccggggggcggggggccgccccAGGT	0
TAGGTACTGAGCGCGCGAGGTGAGGAGTTGT	0
GCACACGCGCCGGCGGGAATCCCTGTTCCAC	0
CTCAGAGGCGGAGCGCGAGAGTAACAGGGCT	0
GTCGGGGAGCGGGCGGGGGCGGAACCCTGGG	0
TAGCCACAGCCAGCGGGAGGCAGCCGATCAC	0
GAGGGAGGGACCGCGGGAGGCGGAGGGCGGT	0
GGTCGACCCCAGGCGGGAAGCGCTCGGCGGA	0
AAAGGACAGCTGGCGGGAGGGCAGGCCCTGG	0
GGGAAGGGAGTGGCGGGGGACGGGATGGGGG	0
TCCTGAGCTTGGGCGGGGGAGGAGACTCGGG	0
CGGAGAGGCTGGGCGGGGGCGGCACGGTCCC	0
GAAGATGGGGTGGCGGGGGAGCTGAGCAGGT	0
CTGCGGGAGGCAGCGGGAGGAGGTTCACGCG	0
ggcgggcactgcgcgggaggcggcggcgcga	0
CACAGTCTCCAGGCGGGAAGAGGACTTCCTT	0
aggtggggcggcgcgggaaagaggatttaaa	0
AAGTGGGGGCGGGCGGCAGCGTGTGAGCAGC	0
TGCAAGTCAGGGGCGCGAGCGCGCTCGCCTC	0
ATTTGCCCCTGGGCGGGAGTTGGGTATGAAG	0
CCCAACCCCTCGGCGGCAGGGTATGGCCACC	0
TCAGTCTCTCCGGCGCGAGCCGCCGCCACCG	0
GGAGAGCGGCCGGCGCGAGCCCCGGGCCCCG	0
CGTTGGGCGGAGGCGGGGGAGCAAGGGCAGG	0
CTGTTCAGGTTGGCGGGGAGGAGTGGGAAGA	0
CGGAGGCGAGGCGCGGGGAGGGCCGGACCTT	0
AGTGAGAGTCGCGCGGGGGACGATCCGATCT	0
AGGCGCTTGGGGGCGGGAGGCGTGGCCTCGG	0
CTCCGCCCGGGAGCGGGAAGGCGAGGCTAGG	0
AGGGACGGAGCAGCGGGAGACTGACCGAGGA	0
GCAGCTCCAGGGGCGGGAGGGGGAGCGGTCT	0
cggacgcggccggcggggAGGGGGTTAACGC	0
CCACAGAGCGGGGCGGGAGCGGAAGCGACTC	0
CAAGCCAGGGTGGCGGGAAAGGCGGGGCCCC	0
ggaggggcggccgcgggAACGGGAGCTGCGC	0
GCCCGCTTCCGGGCGGGGGGCAAGGAGCCCC	0
GAGCCGCGTCTCGCGGGAAGACTTCGAGTGG	0
GGACGCCGGAGGGCGGGAGTCTCCGCGAGCC	0
TGGTGGCAGCCAGCGGGAGGTGGCGTCCCTG	0
TCCGCTCCCCCCGCGGGGAGGCAGCTTCGCG	0
GGGAGGAAAGGGGCGGGAGAAGAACGGACCC	0
ACGGAGGGGAGGGCGGGGGAAGGGGCTTCCC	0
gccgggacgcgcgcggggggcggtggcctgg	0
CGACCTTCCCGGGCGCGAGCCGCCAGAGGCG	0
GGGAGGTGAGGGGCGGCAGGGCCCGCCTCTG	0
ATTGGCCGGCGGGCGGGAGGTGAGGGGCGGC	0
ggcgggcccggcgcggggaacgcccccaccc	0
ggggggcgtggcgcgggaggggaagtgggcg	0
gagggccgaggggcgggGGCTGCCTGCGCTC	0
AGCCCAGGCGGAGCGGGAGGAGCTGGCAGCG	0
GCCACGTAGTTGGCGGGGAAGATGCCGAGGC	0
gctggcggccgggcggcAGGGAGCCACGTAG	0
ATCCCTGCTGGGGCGGCAGCGtgggctcaga	0
gagagggcggcggcggggagaggaggaggcg	0
AACACCGCTcgggcgggggccgggtcacgcc	0
TCTCGGCGACTGGCGGGAGCGGCTTCcccgc	0
TGGTTTgggggcgcggggaagcctgaggacg	0
GAGATGGGCCCGGCGCGAGGGCTCGCACCTG	0
CAGCCTGCAGGGGCGGGAGAGCGGAAGGAGA	0
ACCTGGGCCCGGGCGGGGACGCCGCGGCAGG	0
CGAGAACAAAGGGCGGGGGGAGGACCCGGCA	0
AAGAACTTGGGGGCGGGGGAGGCTGGGGCAC	0
CGGTGAGTGGGGGCGGGAACCCTTGGGTAGC	0
TCTCTTGGCAGGGCGGGGGAGGGGGGATAGG	0
CCGAGGCTCCGGGCGGGAATGGGACCTGCGC	0
AGTGGGAAAAAGGCGGGGAAACCAGCTTGGC	0
CAGCTGGTGGGGGCGGGGGGACTTCCTTTCT	0
ggactactacaggcgGGAGACCACACTGCGG	0
TGAGGAACAAGAGCGGGAGGAGGGAGTCAGG	0
cacttgagcccggcgggaaaacaggtgtccc	0
TGGGACGTGGGCGCGGGGAGACAGGTGGTGG	0
GGTGGGAAGTGGGCGGGGAGAAAAGGCGGAG	0
GCAGGGGGCACCGCGGGAGATCTGTTCGGAA	0
gggcgcaggccggcggggagggaaggagcgg	0
AGTGGGTAGCTGGCGGGAGAGGGTGGCTGCG	0
GCGGGAGGGGAGGCGGGGAGTGAGAGGAGCC	0
AATGGCCTGGGGGCGGGAGGGGAGGCGGGGA	0
GGAAATGAGCCGGCGGCAGGGGCGGGTTTTC	0
CGAGGCGTTGCGGCGGGGGCGGTGCCAGGTG	0
ACCAAGTTCGAGGCGGGGGGGTCCACCCCAG	0
CAGCATTGGCGAGCGGGAGCCAGATAGGAGC	0
GACAGCTCCGGGGCGCGAGGCTCTGGGACTC	0
CTGGGAGGCCCCGCGGGGAAGCCAGGAGTCC	0
GCGGggggtgtggcgggggcggccgccgtgg	0
TCCCTAAGTTGCGCGGggggtgtggcggggg	0
GGGGGTTGGGGGGCGGGGGAAGGTAGGTGTG	0
cgcgccgcgcgggcggggACCCACCGGTTTT	0
TTGGAACCGCGAGCGGGGAGGACAGAGGTGG	0
CTCAGGTGGCGGGCGCGAACGAGAACCCTGG	0
CTGGACTCAAGGGCGGGAAGTGGTAACCTCA	0
AGGGAAGGGAGCGCGCGAGAGACACTCGTTA	0
TGCGAGCTCTCAGCGGGAGCCGAGACGGTGC	0
GCGTCCTGTGGGGCGGGGAGCGTTCTCTAGC	0
GGAGAAGGGCGGGCGGGAGCGGGCTCTGCGC	0
GCCGCGGGGGAGGCGGGAACTGGTGCTACGG	0
gagcccggggccgcgggaggcgggcTCCAAG	0
gccccgccccgggcggggAGAGTCGGGGCGA	0
ctgcgcggcggggcggggACCACCGTGGGGT	0
cggggcaggtgggcggggaggagccgcggcg	0
GGCAGAGTGCTAGCGGGAGCGCGAGCCAGCA	0
AGAGGGCGGACCGCGCGAAGGGGGAGTGTCT	0
GGGACGAGCAGCGCGGGGACGTGGGGGAGGA	0
CTCCCTCTGGCGGCGGGAGGCAGGCTCCAGC	0
GTGTGTGTGTGGGCGGGGGGATGTTCGGAGG	0
GGCGGAGGCAGGGCGCGGAGGCGGCTACCAC	0
GGGCGCTCGGCGGCGCGAACCGCTGACTAAG	0
CCTGCAGCCGCCGCGGGAGACGCTgccccgc	0
GCAAGTCGGGGGGCGGGGGGAGGTCGGGCAG	0
CTGGCCAAGGCGGCGGGAAGAAACCCCACCC	0
ACCAGAGCGGCGGCGGGAAGTGTTGCGCAGG	0
GCACACACGCGGGCGGGGACGGGCAGGACGC	0
ggctccggggcggcggggagggcggcgcTCG	0
CTCCGCGCAGGCGCGCGAGGCGAGGCGAGGC	0
acaggccaggtggcgggggcgcccagccgca	0
CACTGCGGCTGCGCGGGGACGCACACGGCGT	0
CTCCTCGCTGGGGCGCGAGTGACCGGTCGCC	0
ACCCTGAGATCCGCGGGGAGAGCACAGGGTC	0
TAGGGATGTGAGGCGGGAATGCGGAGGGTTT	0
caagaggcggcggcggggagagccgagaagg	0
CCCCGTGGCCGCGCGGGGAGGGCCCCCTTCG	0
GTCCCTGGCCGGGCGCGAGCAGAggggcggc	0
CCAGAGGGTAGGGCGGGAGAAGGGGAGGGGG	0
GAAACGCAAAGCGCGGCAGGGACGGCTCCCT	0
AGAACCGTGGGGGCGCGAGCGCGCAGCTTCC	0
GGCTCTCACCAGGCGGGAGTCGTGGGACCCT	0
ACAGCTGAGGGGGCGGGGGCTCCCTGGAGGA	0
GGACTGCGAGAGGCGCGAGGCGGTCTCCGCG	0
GTgcggggcgcggcggggagcggcgagccgg	0
AGCCGCCGGGCAGCGGGAGCGCTGCTCTGAC	0
TGATggggcggggcgggagggaggcgggtcc	0
AGGGGAAGTGTGGCGGGGACAGTGGGGAGGA	0
CAGGAAGGACGGGCGGCAGGCACGGGGAGCA	0
GAAGGGGGAGGGGCGGGAGGAGGTGGGGGAG	0
CTTCGCACAATGGCGGGAAATAGCCGCCGCC	0
tggggaggggcggcgggagcgcgcggcgcag	0
TCCCACCAGGGGGCGGCAGGGACTTGCGGCC	0
CCACGAAGCAAAGCGGGAGAAACCAGGCTGG	0
ATCCTCCAAGGCGCGGGAGGGGGCGGAGAGC	0
GCCCAGTAGGGCGCGGGAACCCGATGGAATG	0
GTTGAGACGGCGGCGGGAGGCTACCGGTGCC	0
GAACTGGAGGTGGCGGCAAGAGGTCAGAAAG	0
GATGACTGGGGAGCGGGAGCTGGAGAATACT	0
TCCAAAACCGGGGCGGGGACGGCTGTGCGAC	0
ACCAGTGATGGGGCGGGAGCTGGAGGGCTCC	0
AGTCAAGTGGGGGCGGGGACGAGCTAGGTCC	0
ACAGATGCCGGGGCGGGAGGGAAAAAAGGGA	0
ACAAAAACGAGAGCGGGAACCGGGAGGGCGC	0
AGGCAGGAGGGGGCGGGGAATCCTTCCGCCC	0
AAGAAGAAGAGGGCGGGGAATAGAGAGGAGC	0
AGCGCGAACCGGGCGGGGAGGAGGGCCAGGC	0
CTATGGGAGGGGGCGGGAATTCCCGACTCTA	0
AGCACCGAGTGGGCGGGGACAGACCGGGAGT	0
GGCGGTGGCGGGGCGGGGGGCGTTCTCGAAG	0
TTGGGGGTGGGGGCGGGAGTGGTGAGGAGGG	0
CCACCTAGATAGGCGGGAGGATGGGTGCCGG	0
TCAGCAGAGAGGGCGGGGGAGGAGGAGGCGC	0
GGCTGGGAACCGGCGGGAGGGCGCCTCCTCC	0
TTGCTAGTGAGGGCGGGAGGGAGTGACTCAC	0
AGGTGCTCTCTGGCGGGAGGGCTGGGGTCCA	0
cgggaggcggcggcgcgaggcgagccgggcg	0
ATGGAAACCGGGGCGGGGAGGCGGCGGCCCG	0
GCATCGGGCGGGGCGGGGAAGGCCGAGGGCA	0
TGCGGCGAAGGCGCGCGAAGGTAGGTggccg	0
gcgcgcgcgtgcgcgggggcgggacggacgc	0
TGGTGCCCCGAGGCGGGAGGGGGACGAGGCG	0
GGGCCCGGAAAGGCGGGAGCTGGGAGGAAGC	0
GAGACACGACGCGCGGGGGCGGCCCCAGCCC	0
ttgcatatcacggcggcagggggtgctggtt	0
CTGAGGGTGGAAGCGGGAGCAGGTGCTCCAG	0
TTCAATATGGCGGCGGGAGCCCCTGGTCCTT	0
AACTAGGGGCTGGCGGGGAGACAGTGCCATG	0
CAGCTGTTTCTGGCGGGAGTCTAGCTCCGGC	0
CCGAGAGCAAGCGCGGGGACCCAGCTGATGC	0
CAGGCATCCGTGGCGGGGAGGCTGTCAGGCT	0
AGGGGTTCTCTGGCGGGAGGGGACAGGAGTA	0
gcggcctggagggcgggggcgggaggcgggc	0
GTGGGTGGGCGCGCGGGGAGGGGCGCGCGAG	0
CTGGTTCGCCCGGCGGGGAACCAATAAAGTT	0
TCTTCCGCGGGGGCGGGGAGGCTCCGCCGGT	0
ggggccggggaggcggggagggggtcagggt	0
CCGAGCGCGCAGGCGGGAAGGAGGCCGTCGG	0
GCCGCTGCGGCAGCGGGAGGGGCGGACCGAC	0
CCCAGTTTTCGAGCGGGAAAGGGGTGGAAAT	0
ggcgggaccggggcgggagagccaggtgggg	0
CACTAGGTTggggcgggaggcggggcggggc	0
AGTGAGCCGCGGGCGGGAAGGGCGGGGCATC	0
CGTAGGTTAGAGGCGGGGAGGCCTGAGAGCC	0
CCTGGCCTGGGGGCGGGGGCGGCCTTGTCAC	0
ggcggggcccgggcggcAGCGCTGCCCGCCA	0
ccgggcggctgggcgggggccgggggtgcgc	0
CGGGGCTTACACGCGCGAGGCGGAGCCAAGG	0
TTCCCAAGCTTGGCGGGAACAGAAAGGGGGA	0
CAGTTCCCGCAGGCGGGAGTAGCAGTGGTTC	0
AGCGTGCCCGGGGCGGGAGGGCGCTGGCCGC	0
CGTGGGGAGAAGGCGGGGGGGCGGGGGGGGT	0
CAGGGGGCTGGCGCGGGAAGCGGGGCTGTCT	0
aaggaggacggggcgggaggaggggaagagg	0
TTGCGAAGCGGCGCGGGAGGAGGGGTGCTGG	0
CTGGGGCCCCCAGCGGGAGCAGGAAGGAAAG	0
CCGCGGAAGGGGGCGGGGAGGAGGAGTGGTC	0
CTGAACAAAATGGCGGGAAGCGTGCGTCCTT	0
CCCCTCTCCAGGGCGGGAGACACGCTGAGTT	0
CTGGGTCTGGAGGCGGGAAATCCCAGGCCTG	0
gcgccgggccgggcgcgaggagccgcgggag	0
gcgcgaggagccgcgggagaaggggcggggg	0
gcgggagaaggggcgggggcgACGCGCGCCG	0
tgaggggcggcggcgggAGCTGGTTCCGGCT	0
GCCGGGGGCGGGGCGCGAgccagcgaatttg	0
GGGGAGGGTGAGGCGGGAGGAGGAGTCACAC	0
CCAGAAGGAACCGCGCGAGCGCCGGGGGCGG	0
AGAAGGATCTGGGCGGGGGCCTTGACCCATG	0
AGGGACGTGGGGGCGGGGAAGCTGAGATGGC	0
TCGAAgcgggcggcgggagcggggagcgcgc	0
ggcggggcctgggcgcggaggccgcgcccgc	0
ACCAATgggggcgcgggggcggggcctgggc	0
CCCTGGGAGGCGGCGGGGGCGGAGGCTGCGC	0
GGGAGGGTGGGGGCGGGGAGAGCATCGGAGT	0
GGCAGCCACGCGGCGGGAGAGGAGGGGGCCT	0
CCTGGCGCACCCGCGGGAGCGGAGCCGTGGC	0
GCAACCGGAGGGGCGGGGGATCTGGGGGCCA	0
GCCGCGGGGTGAGCGGGGAGGAGCCGCCAGG	0
CGGCGAGGGGCGGCGGGGAGCGAGCCAGCCA	0
AGGGGATCTTCGGCGGGAGGACCCGGGCTGG	0
gggcagggcggggcgggagcgaggcgTGATT	0
CGGAAGGGGAGGGCGGGGGGAGACCGTGCGC	0
caaggctgcagggcgggaatgagctaggcgt	0
gtggcgcagggggcgggggagggagcccggg	0
CCGGGAGGCGGGGCGGGGGCGCCGTCCTCCT	0
GGCAGAGGGGCCGCGGGAGCTCAAGCGGGGC	0
CCGCTCCCAAGAGCGGGAACCCCGACCGCCG	0
GGTCACTCCCCCGCGGGGAGGGCGAGCCGAC	0
CTCcgggcccgggcggggagcaggggaggcg	0
gggcaggaaggggcggggagagtcgggaagg	0
cggcgccggcgcgcgggggcggggTGGGAAC	0
CTCCGGTCGGGGGCGGGAACAGGATCGGCCC	0
AAAGTGGCCGGGGCGCGAGAGCCGCCGACTG	0
AGCAATCAGCGCGCGGGGGGAAGGGCGCTCC	0
CTCGGCGCAGAGGCGGGAGGAGGCGGCCCTC	0
cgcgtgggcggcgcgggagggccggcccggc	0
cggagagagcgagcggggagggagggaggca	0
gcggggctcaccgcggggaggggcggcgcgg	0
gcgcccaggagggcgggggccgagcgggcgc	0
CTGAATGACTTGGCGGGGAAGAAGCGATGAC	0
gggcgtgccggggcggggaggggcgtgccgg	0
cgcccggcccgcgcggggAGAGGAGACCGAT	0
AGCAGGGCCGCCGCGGGGAGGTCACGTGGCT	0
CGGAGAGACAGAGCGGGAAGGGAAACAGGAT	0
CTGGGGCCCGCGGCGGGAGGGGTGGAGAGCG	0
GCGAAGCCTGGCGCGGGGACCCGTGGGCGGG	0
CTTTTTTAAAGAGCGGGGAGGGGAATCTCGT	0
gcgctcgcgggcgcggggagggcggcgcgcg	0
gcgggcgggcgggcgggAACGCAGTGTGGCG	0
GCGGCAGGGGCGGCGGGAGCCGCTAGGCGGA	0
cggaaggtaggggcgggggcaaggCTGGAAA	0
GTGGACTAGGGCGCGGGAGCGCGTCGCCTCC	0
GCTGGCGGCTGCGCGCGAAGGGCAACGGGCG	0
GGCCTAGGGGCGGCGGGGAAGATTTGGGGCC	0
CCATGAGAATGGGCGGGGGCAGCTCCGGGAA	0
AACCCactctaggcggggagtgtagccatcc	0
TGTGAGGGGCAGGCGGGGAAATGGAGATGCG	0
ATTGGCGCAGGCGCGGGAGAGCGTACCCCGG	0
gcgccgggggccgcgggAGCCAGCAGGTGGC	0
TGTAGGCTGCGCGCGGGGAGAGCGGCTGCAC	0
GCCCTGCAGCCGGCGCGAGGCCCAGGGGAGC	0
GCCTGGGCCTGGGCGGGGACGGGGTAGCCCG	0
CACTTACGGAGGGCGGGGGGCGGAGGGGGGG	0
GAACTACTGAGGGCGGCAGAGGGTGGTGTCT	0
GGCTGATTCTGGGCGGGGACGGGACAACTTG	0
GAAAAGTTTGGGGCGGGGGAGACTGCCCGGG	0
CTGTTCCCGTGGGCGGGGgcttggtctgtgt	0
GGAGGGACAGGGGCGGGGGCGAGACAGTGAG	0
GGGAAGTATAGGGCGGCAAGCGGAGGAGGCG	0
AGGTCCTGTGGCGCGGGAAGGTGCTGCAACC	0
GTGCCATGCTAGGCGGGGGGCACGTGTTGGA	0
CTGGACGAGGAGGCGGGAGGCGCCAAGGCGG	0
GGGGCAGGGCCCGCGGGAAGCTTTGTTGAGT	0
gagcggcgcggggcgggggctgggccggccc	0
gagcccgcgccggcgggggcggggcggggca	0
CGCGTCCCGGGGGCGGGGAGCTTggccggcg	0
ctcaggtgtggggcgggagttcgggacaggg	0
TTCGGCTGCCCCGCGGGGAGCGCGGAGGCAC	0
AGCCAGGCTTCCGCGGGGAGACAGGCCTAGC	0
TCCCGGCAACGCGCGGGGGGCGGGGCTTTGC	0
GAGCGCTGGCCCGCGGGAGACGAGAGGCGCC	0
CTCGGCGCCTCCGCGGGAAAAggcggggctg	0
cggcagggggaggcgggggggcgccgggcag	0
gctcagtccgcggcgcgaggacggccggccg	0
GGGAggggcggggcgggggcggcccccagcg	0
GGGGACGGGACCGCGGGAACCCGGAAACGCC	0
CCGCCAGGGGGCGCGCGAGGCAGGGCGGAGC	0
cgcgtgcgcgcggcgggggcggggcgcACGT	0
GGTGGCGGTTGGGCGGGGAGAAGCCTGTCAC	0
GCCGGTCACGTggcggggagggggcgccggc	0
GAGCCGCCAGCAGCGGGAGCCTTCCGGAGGG	0
TCGCCGGCAGGGGCGGGGAAACCAGGCTGGC	0
TGCGGGGCTCGGGCGCGGAGGCTGCTGGGAT	0
CCCCGGCCCGAGGCGGGAGCCGGCCACCCGG	0
GGGGGTCGGGGGGCGGGGGGAAGCTGGCGGA	0
CGAGAGCTGGGGGCGGGAGGGTTGTGGGAGC	0
GCGAGCGAGCGCGCGCGAGGGCGAGCGCTGC	0
ATTTTTCTTGGGGCGGGGAGAGGgggacgga	0
GCCGCTGAGTGGGCGGGGGAGTGGTCCCTGA	0
TGGCGCGGTGCGGCGggggagggccgaaggg	0
ACTCAAAGAGGGGCGGGGAGAAAAGAATAAA	0
CCCGCGCGGCCCGCGCGAGCGCGCCTGCGCG	0
GAACCGAGGCCCGCGGGGAAGGGGGTGGGGT	0
GAGGGAAAGGGGGCGGGGGAGATAGGAGCCC	0
gccgccggccgggcgggaggcgggggcgggc	0
CCGCCAAGCGTCGCGGGAAGCAGATGAAGAA	0
CAGAGATCGGGAGCGGGAGCGGGCGGAGCAG	0
GGTTTCACCCAGGCGGGGAGTCAACAGCCCG	0
GAGTCACGTGGCGCGCGAAGACAAACCTGGC	0
CACAGGGAAGGGGCGGGAGGAGGGATGACAG	0
TGCGGGGGCGGCGCGGGAGGCGGTGCCCTTG	0
GGTCAGCAGACGGCGGGAGGAAGGAAAAGGA	0
TTCGCACAGGCAGCGGGAGGAGGGGCGGCGC	0
GGAGGAGGGGCGGCGCGAACCATGGCCGGGG	0
CGGCACCTTAGCGCGGGGAGGCGGCCCCTCC	0
GTGACTCGAGGGGCGGGAGGAAGAGAGCAGA	0
ggcggcggcggggcgggggcggAGGGAGGGA	0
GAGGGCGGGCTCGCGGGAGTTTTGCAAACCC	0
AGGGAGGCGGGGGCGGGGGCCGTTCTGGGAG	0
TGACGGGAATGGGCGGGGGACACTCCAGCTG	0
GCAGCGGCGACGGCGGCAGGGGAAGGAGGAG	0
AGGGAgcgcggcgcgggggcgcggggccTTC	0
GCAGGGCGCGGGGCGGGGAGGGCCGGGACTG	0
CGGCAGCAGCGGGCGAGAGAGGGGAAGCCAT	0
ACAAGGGTGAAGGCGGGAAGGGGGGTCGGGA	0
GGGAAGTTCTGGGCGGGGGAGGGAACCAAGT	0
TAAAggggaggggcggggggcggggcctggg	0
TTCCCCATTCGGGCGCGAGAGCCATGGAGGC	0
TCGACGCCAGAGGCGGCAAGGGACGCGCCCT	0
TCTcgggccgcggcggggaggggagggaggg	0
gagagggcaggggcgggaggaaggaggcggg	0
GCCCGGAGGGGAGCGCGAGGGGCCTGCACGC	0
TCAccgcggcgggcggggggaggccccggcc	0
GGCTTgcgggcggcgggggagggggccggcg	0
AAGTGAGAAGCGGCGGGGACACGAAAAGAGA	0
gccggtcggcgcgcgggggcggcgggCGCGG	0
GGACAGCGTGGGGCGGGAGGGGACGGAGGAA	0
cgggcggaaggggcgggaagagggcgggccc	0
TGAGTAGTCCTGGCGGGGAAGAAGTTGGACT	0
AGGGCCCTGGAGGCGGCAAGGGCCTGGCCTT	0
TGGCACTCGGGGGCGAGAGAGGTCACCCAGC	0
GGCCGAGCGCGGGCGGGAGCGCAGCCCGCTC	0
gcggcggcggcggcggggacggcggtggagg	0
GGTGCCTGCTCAGCGGGAGACTCGGGCTCCA	0
TCCAAAGTTCTGGCGGGAGAGAAGGGAGGGG	0
GCCTAGCGCTGCGCGGGGGGAGCTGTTGCCA	0
TGACTGGCCCCGGCGGGAGGGAGCCCAGGGT	0
CCGGGGTTGCCCGCGGGAGAAGGGGTGGCGG	0
CCTGCAGTGTGGGCGGGGGCCGGGGGGCCGA	0
CGCCGCCACCGCGCGGGGAGCCGCAGCGGTT	0
GGTTGGCTGTGGGCGGGGAGAGCTTCCTCTT	0
AACCCATGAGGGGCGGGAGGAGTTGAGCGCA	0
AGGTGCCCCTGGGCGGGGGACCGGGAGTCCT	0
GTAGCCGGCCGGGCGGGGGAGGCCGCGGGGA	0
GCGGGGGAGGCCGCGGGGAGGTAATCGGAGC	0
CAGGCCCCGAGAGCGGGAGGGGCCGGGGCGG	0
CCTGAgggcgcggcgggggcgcggggcggcT	0
gtggcggctgaggcggggggcggggcggggg	0
gcggggggcggggcgggggcTCCCCCGGCCC	0
CGTTGGGCTcgcgcggggggcggggcggcgc	0
gagccggggcgggcgcggagggaggggcggc	0
GCCAAGGAAGGGGCGGGGAGTAGGCGGGGCG	0
CCTCGGGGCCAGGCGGGGAGCGCAACCGGAG	0
CCCGCGGAATGAGCGGGAGATCTGCATGTAC	0
GCTGGCGCGTgcgcgggaggcggcgcgcggc	0
CGGCTGTGGGCCGCGCGAACTGACACTCGGC	0
TGGCTCGGGGGCGCGGGGGGCGAGGCCAGGA	0
TTGGGAGGACGCGCGGGGAAGCCGCGCACGA	0
CAGGCCAAGGAGGCGCGAAGAGCGGCGGCCG	0
GAAAGGCTCAGGGCGCGAGGGACGTGGCGGG	0
GACGCCTTGCGGGCGGGGAGCCTGGCGCCGG	0
CGCGCCGGAGGGGCGGGGAAGGGCAGAGCCG	0
CCCCCGCGCGGGGCGGGGAAGGGGCTCTTAC	0
TCCCCGCCCCGCGCGGGGGAAGGGCCCCGTT	0
GGGCTGGGCAAGGCGGGAGGAGCGCGGACCC	0
CTCCGCCCAGGAGCGGGAGGGAGAAGGGCAA	0
ggagccggcagggcggggagtggagggagcg	0
GGTGGGTACAGGGCGGGAGGACCTTGAAGGG	0
CTCCGAGGGTCCGCGGGAGACTTTGCCGCCT	0
CATAACTCTGCCGCGGGAAGGCGTGGGGGAG	0
CCGGCCGCTAGCGCGGGGGCGCTGGGCCCCG	0
GCCTCCGACTGCGCGCGAGCAGCTGCAGGAG	0
CACTGGGTGTTGGCGGGAGCAGTAAAGCGCC	0
CGCTGGGCCCGGGCGGGAAAGCCCGCGAGCG	0
TACTTTGGCCCGGCGGGAGCGCGCTCGGCAG	0
TCCCGGGCGAGCGCGGGGGACTCGGTACGCC	0
ggccggctcggggcggggagcgggcgggcgA	0
ATTGTTgccggggcgggggcgcccccgTGTG	0
GCAGGCGCAGAGGCGCGAACAAAGAGGGGAG	0
agccgggctcgcgcgggAGAGCAGGGAAGAG	0
GGTGTGCGGCGAGCGGGAAGGAGACGGGTGG	0
AGCGGGGAATGGGCGGGGACCTCGGGGCGGA	0
ACAGGCCACAGCGCGGGAAggcgccccgccc	0
GGCGCGCTGGAGGCGGGGAGCGGCCGGGGCG	0
GGCTGGCAGGCGGCGGCAAAGGAGCCGGCGC	0
CAGCCCCAGGGGGCGGGGGAGCGGCAGCTGC	0
GCAGGCCTGGCGGCGGGAAGCGGGTCCCTGC	0
GCCGACGGGCGGGCGGCAGGGAGAGGCTGAG	0
GCAgggggcggggcggcagggggcggggccg	0
ggcagcatggcggcgggggcggctgaggcag	0
TCGGCATCCCGCGCGGGAATATGACCATGTA	0
CCTGGAGGCGGGGCGGGGGACCGCGTAGTTG	0
TTGGTCGCGGGCGCGGGGGCGAGGCTGGGCG	0
CTccggccccgggcgggaggcggccgcgagc	0
gggTGGCCTGTGGCGGGAAGGGAGAGAGCCC	0
CGCTggggccgggcgggggcgcgggcggggc	0
GACTCGCCTGGAGCGGGAGGCGGGGATGCAC	0
TCTAAGGGAGCGGCGCGAGGGCTTGTGGGAA	0
TCTAAGGGAGCGGCGCGAGGACTTGTGGGAG	0
TCGGCCCCCGTCGCGGGAGCCGCTTCGGGCC	0
AGCGCCCGCGGGGCGGGGAGGGACCCTGCAG	0
GCGCGGGCTCGGGCGGGAGCTTCCGGGCGGG	0
GGGAGCTTCCGGGCGGGGGGCGGAGCGAGCG	0
CCGGAGCTGTGAGCGGGAGGAAGAGGGAAGG	0
ACTTCCGGCGGCGCGGGAGGCGCCCAGCGAG	0
CACGCCCCGAAGGCGGGAGCGGCTTGGGGGC	0
CTCTCGCGAGAGGCGGGGAAGGAAAAAAAGT	0
GGGCCGGGGCGGGCGGGAGCCACGGCGCCAC	0
GGAGTGCTGAGGGCGGGGAGGTAAACGGGTT	0
GGAGGTGTCTGGGCGGGAGGCGGGGCCTCGG	0
ATCTGTCTGAGGGCGGGGAAGGGAAGGACAC	0
AGCTGGAGGAGGGCGGCAGGATGTGGCAGGT	0
cggagtgcgggggcgggggGAATCTCCCAGC	0
CAGGTGGCAGGGGCGGGGAGGAGACACAGGT	0
TTTcccgccgcggcgcgagcgacgggccgcg	0
GGGGAGCCCAGGGCGGGGAGGGCGCGGCCGG	0
GCAGCCGCCGGCGCGGGAGCTGAGGTAGGAG	0
GCGCGACCCGGGGCGGGGACCGTGCTAGCTG	0
ATGGTTGGTGGGGCGGGGGGTGGGTTGAGCA	0
CACAGCGGACGGGCGGGGGATTCCGCGGGCG	0
GGAAACGTCAGCGCGGGGGCGGCCGGGCTGA	0
AGCCGGGGCCAGGCGGGGAGGATCCGGGCTG	0
TCTCTGCCTTCAGCGGGAGGAATTTCCCCAG	0
CGGCGGGGCTGGGCGGGGAGAAAAAGAACAG	0
CGGGACCGCAGGGCGGGAGCGGGGCCGGGGC	0
CGGGTCGGCAGGGCGGGAGGGCAGCGATCGC	0
GGGGGCGGGGCGGCGGGAGGTGCGGCTGCCT	0
gcgggggcagcggcgggagggggacggggag	0
GGTGTCCGTGAGGCGGGAAAGGTGGAAGGGG	0
GGAGGGGCGGTGGCGGGGGGCGGGCCCAGGC	0
GGGGGTGGGGGGGCGAGAGAGAAGGCGGTTA	0
GTACGGCAAGGGGCGGGAACTGGAACTTGGC	0
TGTACCTGTGGGGCGGGAGCGGTGCTCTCTG	0
GCCACGCCGGAGGCGGGGAGGCCAGGAGGGA	0
ggaggccccgccgcggggAGGTTTGGGCCCC	0
ACACGGAGGCAGGCGGGGAACGGAAAGAGAC	0
GGGAGACAGGAGGCGGGGGAGTCCTAGAGGC	0
gggccgggccgggcgggAGGAGCCGCTCGCC	0
ggccgggacgcggcggggaggggaggggccg	0
GCACGACGCAGGGCGCGAGGATTCTGGAAGA	0
CCTGCAGCCCAGGCGGGAGGCAGACGCTGAG	0
ACGGAGCTAAGCGCGGGGGCGGGTCCTCAGC	0
GGCGACACGGGAGCGGGAAGCGCTGTTCCAG	0
GCGGGGCTGCTGGCGGGGGAGAGCGTGTCCG	0
GCCTCCCCGAGGGCGGGGACCCGAGAACTCC	0
TAGTGGGGAGTGGCGGGGGACGGAGGGAGGG	0
GGGGACGGCGCCGCGGGAGTGGGGCAAGTGC	0
TCTGCTTGGGGGGCGGGAGCCGGAGACAGAA	0
CCCTGCCTGGGGGCGGGGAGGCCGGTGAGCG	0
agcgggcggcgcgcgggggaggggcgagcgc	0
gcgaacgggcgcgcggggggaagggcggggg	0
GGGACACCCGGGGCGGGGAGCCTTTCCAGAG	0
gggttgggagcagcgggagggagagggcggg	0
CTCCAGCTGCAGGCGGGAGGCGGTGGCGCCG	0
cgcccgcggcgcgcgcgaggcgggcccggac	0
CCCGGAGGCGGCGCGCGAGGTGGCTGCAGGG	0
CCCCGCCTCTGGGCGGGGGCCCAAGCGATTT	0
gggcggtgtagggcggggggcgcggggccga	0
cgaggacaggccgcggggaggggcggggcca	0
GGGGAAGTGGAGGCGGGAGTGAAGTCTCGCG	0
CCTGGTGTTCTCGCGGGAAAGAACCGTTGCG	0
AAGAAGCAGCCAGCGGGAGGAGAGTGGTTGC	0
GGACGTTGGGGGGCGGGGAGGGCGCTTTTTC	0
CGACGGGGCGGGGCGAGAGAGGACAGGCCCC	0
CAGCCGTCGAGGGCGGGAGAGGGAGGCGCGC	0
TGCAGGGTAAGGGCGGGGGCTGGGCCTGGCC	0
GAGTCTGACCGGGCGGGGAAGCTTTTAGGCT	0
CCCCGGGGGAGGGCGGGGACACAAAAGCCCG	0
GTTCGCGGCCCGGCGGGGAGCGCCGGAGTTC	0
ACCGAGGGAGTGGCGGGGAAGAGCGGCTGCG	0
CCGATCAGCGGGGCGGGGAGGGGGAGGCCCG	0
CAGGCGTCGGTGGCGGGAAGGCCTGCGAAGT	0
GTCGGGAAAGGGGCGGGGAGCTCAGCACTAT	0
GGGAGCGCGCGGGCGGGGAGGAGCTTGCTGG	0
GGGGGCCCAGGCGCGGGGAGCACTGTGGATg	0
cctgagacCCCGGCGGGGGAGCCTaataatg	0
agcacttgccacgcgcgaggcatgttctcag	0
CTCCGTAGGAGCGCGGGGGCGGCTCCTGCTC	0
AGGGAAGCGGCGGCGGGGGGAGGGGCAGCGC	0
TCTCTGGCGAAGGCGGGAAGCGCTGCCCCTC	0
GATTGGTCGGTGGCGGGGAGGCCGCGGACCT	0
GAGGGAGGGCGCGCGGGAACCCGGCCCGGCC	0
ACGGCACACCCGGCGGGAGCTGCTGAATGGG	0
CTGGGAGGGGGGGCGGGAGACACTCTACCAC	0
CCCGCTCATTCCGCGGGAAGGACCAGTAGAC	0
ACGCGAAGACAGGCGGGAGCGAGCGCGGGCC	0
GGGCGAAGCGGAGCGCGAGAGAGGTTGCGCT	0
GCGAAAAGAGGGGCGGGGAGAGGAAAGGCTC	0
CGGGAGGCCGGAGCGGGGAGGGGTCCAGAAC	0
AGGCCAATCGCGGCGCGAGGGCGGGGCATCC	0
CCCAGCCCAGAAGCGGGAGGGAAGAACCTCA	0
GAGCGCTGGACGGCGGGAGAGAGGCTCGGAG	0
GCACCTGGGAGCGCGGGAGGCCATCACGCAG	0
ACTCGGGCAGTGGCGGGGAGACCGCGGTACC	0
GAAGTGGCAGGAGCGGGAGGCGGGGACCCAC	0
TCTTCGGCAGCCGCGGGAGACGCCTGGGGTG	0
AGTGCAGAGGAGGCGGGGAAATCGCTCTCGC	0
GAGCCCAGGTGCGCGCGAGGCCCTGCCACCC	0
GGAGCGCAGCGCGCGGCAGGGCTCCCCCTGG	0
ggcggcgcggcggcgcgagccagggggcggt	0
AGGAGTCTCGAGGCGCGAGGACTGCTGGTCC	0
GCCACATGGAGGGCGGGGAGGAGCATTTCAC	0
gccgctgccccggcgggggcggccccggtgc	0
TCGAGACTGGAGGCGGGGAGCCCGCGGTGGA	0
GCAGGGAGCCCAGCGGGAGAGCCCAGCCCTG	0
AACTTCCTCAGCGCGGGAGGAGCCTGTTCTG	0
ACGAGCGAAGGGGCGGGAGCGGGGGATCTCG	0
ACGGCCAGGTCAGCGGGAGCCCGGTTCAGGG	0
gccgccggctccgcgcgAAGGGCTCCGGGCT	0
ccggcgacgggcgcggggggcgggggggACG	0
GGGAAAGGTGGGGCGGGAAACCGAGCAGAGA	0
GCCTGGGAGGTGGCGGGGGAGGTGGACGCCC	0
gcgcacgcgggggcggggACGTTAGGGCCGC	0
cgtgccgcggccgcGGGAGGGACGCGGAGGG	0
CCGCGGCGGGGCGCGGGGGGTGTGGGCCGCG	0
GCTgggggggcggcggggggagggggcgggc	0
gcgaggccgggggcgcggAGGCCTGAGCAGT	0
GCTTTCCGGGTGGCGGGGGGGATTTGGCAGC	0
GCCGGCAGCGCGGCGCGAGCGGGGCTGGAGC	0
GAAGGAAGGATGGCGGGAGCTGGATCCGACA	0
ggggattcccgagcgggaggatcgcttgagc	0
cggcgggggtgcgcgggggaggccagggcgC	0
CGGATggagcgggcggggaagaacgggaggc	0
cacgcgagggaggcgggggaggggCTGGCCG	0
GTTGGCGCATGCGCGCGAGGTGCGCAGGCTC	0
GAACGCGCCGGCGCGGGAGGGGCGGCCTGGC	0
CCCACCCCCggggcgggggcgggggcggggC	0
TGCCTGCAGTCCGCGGGGAGGGCGGATGGGT	0
CAGGGTAGGGGGGCGGGAGAGAGCGATTCTT	0
ggggcgggcggggcgggggctgcagtggccg	0
GGGCAGGAGGCGGCGGGAGGCAGTGACAGGT	0
GCGGGGTGGAGGGCGGGGGACTCGGCCAGGC	0
cgcgcggcgcgggcgggggccTTCCCAGTGC	0
GTGCCTACCTCGGCGGGGAGAGCGGCCGGCT	0
TGCAATGACGGGGCGGGGGCAAGGGGGAACT	0
cgggaggagcgcgcgggggaggagacagccg	0
GATGTAAGCGGGGCGGCAGAGGCAAGGCGGG	0
GGCAGAGGCAAGGCGGGGGGCCTCAAGCGAT	0
GAGGAAGAAGGGGCGGGGGCGCTTTTGCCCG	0
GGGCGGTGTGGGGCGGGAGGGGGCCCGAGCG	0
CGGTGGGGAGGGGCGCGAGAGGGACGGGAAT	0
GCCGGAGCGTGCGCGGGAGCCGAGCCGCTGA	0
GGCAGAGGTCGCGCGGGAGCCCAGGGCGCCC	0
CCCACTCAAAGGGCGGGGGGCGGGGCCTGGC	0
AAGCAGGGACGGGCGGGGGAGGGCGCGCCAG	0
ACTCAGCCGCGCGCGGGAGCCTCGCCGCGGG	0
TGGAGGAGCGCAGCGGGAGGGGTCAGAGCTG	0
GGGCGGAGGGGGGCGGGAGGTGCATCCTGGG	0
cagggagagggggcgggggaggaagaggggg	0
CTCTCCCTGGTAGCGGGAGGCTGAgcgggcg	0
GCTCGGGGCCGAGCGGGAGGCAGCCGTGGCC	0
ctcTcgggagcggcgggggcgcgcacggcgg	0
cccgAgagccgggcgagagggactggggctg	0
gagcgggccgcggcggggagggagggggccg	0
TGGGGAGAGGGGGCGGGGGCCCATGTGACCG	0
gacgggcccggcgcgggAGGGAGCGAAGCAG	0
GGGCGGGCCTGAGCGGGAAGAACGGTTTCCC	0
TCAGTGGGCGGGGCGGCAGAGCCAGACTGAC	0
GTGGGGCGGGCGGCGGGAGGGGGGTGGCAGT	0
GGAGGAAGGTGCGCGGGAGGGGCTTGTAGGC	0
ACGTGCAGGGGGGCGGGAGGCAAGTCCCATC	0
CCAGCCCCTGCGGCGGGGAGACCCCGCCTAT	0
GGGAGGAGAGGCGCGGGGAGCCAGGCCTCGG	0
AAGCAAAAACAGGCggggggggggggggcgg	0
CGGGAATGGTTGGCGGGAGGTGGCTGGGAGG	0
CTTCCTGTGGTGGCGGGAGCGCAGGGTGTGA	0
ccggcccccggcgcgggAAgcggcggcgggg	0
GACGCCAGCCTGGCGGGGGGACCCGGGGATG	0
TTAGCGGGCCGGGCGGGGGATCGGGGGTTAG	0
GCGCAGCGCTCGGCGCGAGGCTCCACCTTCT	0
CTTCGCAGGAAAGCGGGAGGAGGCAGCCGAG	0
AGGCAGCCGAGGGCGGGGGGAAATTGAATCC	0
CGTGCGCAGAGCGCGGGAAGGGGGTGGAGCT	0
tctggggcccgcgcgggagcgagctcggcgc	0
GGAAggggccgggcggggaggaggcggcggg	0
TGACCCGCTGCCGCGGGGAGCCACTGCGGCA	0
GGCAGAAACTGGGCGGGAGCTGAAAGCAGGC	0
GCCACCGCCCCCGCGGGAACCGCAGGCCCCG	0
ggccgggccggggcggggAAGGAAGGTggcg	0
TTGCGGGCCGGGGCGGAAAGGTCTCCTGGCT	0
GCGCTGACGGCGGCGGGGGGAGCGCGCCATG	0
GCGGCGGAGAGGGCGGGGAGCGGCGCGGGTG	0
GCAGAGGGGGCCGCGGGAGGCGGAAACGTCC	0
TTCCCTCCCGGGGCGGCAGAGCCACAGCTCA	0
Aggggagggagggcgggagagcggcgagggg	0
GCCCGCGCGGGCGCGGGGAGTGCAGCCTCAG	0
GGCGCAGGCGGCGCGGGGAGGCGTCCCAGAG	0
GGGAGCACCCGGGCGGGGGCTGAGGGAAGGA	0
GACTGGGGCTGAGCGGGAGGAGGAGCGAGGG	0
CAGAGCGGAGCCGCGCGAAATAGTACCCCTT	0
gagggaagggtggcgggggggtggtagggca	0
CACGGCGGAggggcgggggcggggccgcgcc	0
AGGTCACTGGTGGCGGCAGGGCAGGGAGAAT	0
CGTAAGTGTCGGGCGGGGAGTGGGGGTAAGA	0
CTGGTTAGAGCAGCGGGAGCGAGGGCCCGCC	0
CAATGAACGGCGGCGGGAGGTGAAATCCGGT	0
TTGGCTACCTGCGCGGGGGCGGAGCCGGAGA	0
TGAGTGAgcggggcgggggacgggcgcccgc	0
CTCTGGTGGCGGGCGGGGGGAGGACAGCCAC	0
GGCAGGAGCGGGGCGGGGACGCCGTCGGCGG	0
GTGTGTGAGAGCGCGCGAGGGAGTGTGAGTG	0
TGCTggccggaggcgggagctggggctgtcc	0
TGGGGATGCAGGGCGGGGAGATGACGTCACC	0
AGGGGCAGAGCAGCGGGAGAGGGGTGTCTCA	0
TCACGCTGGGTGGCGGGGGAGGGGCGGGCCG	0
aggaggacgggggcggggggtgggggggatg	0
CGCCTGAGCCGCGCGGGGAGGGCACCGGCGC	0
ggttatatgggcgcggggaggggaggcgccg	0
GAAGGTGTGCCCGCGCGAGGCGTGAAGCCAG	0
CTGGGACGGCGGGCGGCAGCGGTTCTACAGT	0
CGGCGGAAAAGCGCGCGAGCAAGATGGCCAC	0
TAGGCACGCGGGGCGGGGAGGGGCGGCGAGG	0
AAGCTTGGGCCGGCGGGAGGCGAAGGGGAgg	0
TGCCAggccgcggcgggggcgcggcgcgcgg	0
GACACAGGATGGGCGGGAACGCAAGCACCCT	0
AGGCTAATTGGAGCGGGAGCGGCGGCGATTA	0
GGCTGGCCAAAGGCGGGGAAGGGCGTGGTGG	0
ACCCGCCCGGGCGCGCGAGCCCGCGCCTGGA	0
ggcgaggaggcggcggcagggggagcgtggg	0
CTTGGGGAGAGAGCGGGAAGAAGGAAGGGGG	0
GGAACCCAAGGCGCGGGGACCTGCGCTGCCG	0
GGGGCGGGATGGGCGGGGAGACGTCTGCACC	0
CCCTGCCCCTGGGCGGGGACAGGCGGCGGCC	0
CGTCCGCGCCCGGCGGGAGTGCGCCTGCGCT	0
GCCCTAGGCCGCGCGGGGGCGCAAAGCGCAG	0
GCAAGTGCCGTGGCGGGGGCGGAGAGCGGCC	0
TTggcgccgccggcgggggcggggATGGCGC	0
TGGCGAGGGAGGGCGGGGACACGCGGATCGG	0
AACTGTGGGGCGGCGGGAGGACAGCAGCAGA	0
AATCTGAGCGCAGCGGGAGGGCGTGGCTGCG	0
CGGCGCCCGGCAGCGGGAGGCGAGCGGCAGG	0
GGTAAACTAGGGGCGGGAGTCGTCCCCTCCT	0
GCAGAGGCAGGGGCGGGAGGGGGCGGGCCCC	0
CACGGGGGAGGGGCGGGAGCAGCGCCGGGGC	0
GGCGCCCAGTGGGCGGGAGACGGCGTAGAGG	0
CTACTTTCATGGGCGGGAAGTAGGTGTGGCC	0
tcctcctcTCGGGCGGGAGCGGGTAGCCAGG	0
GCGGGCGCAATGGCGGGGACCCGGGGCTTGA	0
GGAGGGCGGCGGGCGGGGACCTAGAGCTCCG	0
GCGTCTGCGGCCGCGGGAGGCCCAGCGGGGC	0
GGAGACCGAAGGGCGAGAAGGACCTGGGGGG	0
gggcgggggtgggcggggAGAAGCTTGGCTT	0
GGAGTCACGTGGGCGGGAGGCCCAGCCAGGA	0
TTGCCCGGTGGGGCGGGGGAGGAAGGGACAT	0
CCAGCGCCCCCCGCGGGAGACCCGGGTGGCA	0
AGCACCCGCGGGGCGGGGAGGGACCCTGCGG	0
GCGAGCGAGGTGGCGGGAAGCACCCGCGGGG	0
GGTCCCTAGGGCGCGGGGACCTCAAGCCGTC	0
GGCGGACGCCGCGCGGGAGCCCAGAACCGGA	0
GGCCGGGGCGGAGCGGGAAACTTTCCCAGAG	0
ggggccccgggggcgcgaggctgggctcggg	0
TGGGTTGAGGGCGCGGGAGAAGTGGGCGGCC	0
CGGGGGAGCAGGGCGGGGAGCGGGGTTAGGC	0
CCTCAAGCCGGCGCGGGGAGTGGCTCTGGGG	0
GTGGGAGAGGAAGCGGGAGGACCAGCTGACA	0
CCCTGTGCAAAAGCGGGAAGTGGCAGTTGTC	0
CCCAGATCCGAGGCGGGAGGCGGCCCGGGGG	0
TGAGTGTGAGGGGCGGGAAATCTGTGGACTG	0
GGAGCAGGAGCAGCGGGAGGAGGAGGAGCTG	0
CGAAGTCGGGGAGCGGGAGCGTACGTGCGCG	0
GGTGTGGGAGGAGCGGGAGGGGGCGAGGCCG	0
CTCACCTTCCAGGCGGGGAGGAAGGGCTGCA	0
GCGCGGGTCCGCGCGGGGGCGGGACTTCCGC	0
CGCGAGTTCAGGGCGCGAGGCGCGGGTCCGC	0
cctgggcgcggggcgggAGGCGGTGACCAGC	0
AAGTCTACCAAGGCGGGAAAAGAGTAATCAA	0
CAAGCGCGGCCGGCGGGGGCGTGGTCTTCGC	0
GCAGCGTGACCAGCGGGAGGGAGTAAGTCGA	0
GTTTGGAGTATGGCGGGGGGGCTTCGTCTCT	0
GACTACAATGAGGCGGGAGTGGGTGGGCCCT	0
TCCGGGAccggggcggggggccggcccgcAG	0
CTGTGGCCGAGGGCGGGGAGGCGCCTGCTGG	0
CAACAAGTCCGGGCGGGGAAGGCGGTGCTTC	0
CTGGATGGTGGGGCGGGGGCGCACACTTTGC	0
CCCGGCGAGCAGGCGGGAGAAGGGCGCGCTG	0
TCTCCACGTTCAGCGGGAGCTTCGTGCCCAG	0
GGCGCTCCGATGGCGGGAGCTGGGCGCCAAA	0
ACAGGCAGGGACGCGGGAGCTGATGCGGCTG	0
cctgggcggggcgcgcgagaccccggccggg	0
tcagggagaggcgcggcaggggacagggctg	0
ggggcgggcggcgcgggggaggggccctagg	0
CAGCCTGGGCGGGCGCGGAGGGAACAGGAGA	0
ggctgagggagggcggggaggaaggtctggg	0
CGCAGCCAGTGGGCGGGAGGCTGGGCTGGTG	0
TCCCCAGCTGGAGCGGGAACCAGACCTACCT	0
CAGCTGCGGAGCGCGGGGAGGGGGAGAGGGC	0
GACCTAGAAGTAGCGGGAGCGATCTGTGGGC	0
ggggcgcggggcgcgggggcggggcctggcg	0
TGGGGGGCGCCGGCGGGGACACAGCTCTCCC	0
CCTGCTCCTCCAGCGGGAGCGGCTTGAGAGG	0
gaggcggcgctggcggggggcgctgcgggcg	0
GCGCTGCGAGGGGCGGGGGCTGAAGAGGCCC	0
GCTCACCGAGGGGCGGCAGCGCGCGGCCCGG	0
GCGGAGGGGCGCGCGCGAGCCGAAGGCGCAC	0
ggggtggcaggggcggggggagggaggggag	0
TGGACACTGTGGGCGGCAGGGGGCGCTGTGT	0
GCCTCCTGACAAGCGGGAGGGATCCGCCGTG	0
GTGGCCGTGGGGGCggggaaggggggggagg	0
AggcggggccgggcgggggccgcTGGCTCCG	0
GAGTTACAATAGGCGGGAAACGGGGAGGGGC	0
CGGCCGGCCGGGGCGGGAGGGAGCGGGGCTG	0
CGGGACGCTGAGGCGGGAGGGGCAGGGCTGT	0
GAGAAAGGGTTGGCGGGGAGGGTATCCAGGA	0
ACAAGGCGTCGGGCGGGGGAGCCAGCGCTCA	0
TTTATACCCAGGGCGCGAGCCCGCCACGGCT	0
gcggaggcggaggcggggagggggggggggT	0
gggaaggagcgggcgggggagggAAGAGGAA	0
GACGTCCAGAGGGCGGGGAGGGGCGGGGCTA	0
CAGACCCAAAGGGCGGGAGTCGAGCCCAAAA	0
GCTCCTCAGTGGGCGGGGGAACCAGCGGGCT	0
CTTGCGCCAAGGGCGGGGGCTGGGAGCGGGG	0
GCACCCTCCTGGGCGGGGAGGGACCGGGTCC	0
cggcggcccggcgcggggggAGGGGGGTGCT	0
cgggcgcgcggcgcgggggAGCGGCTCCGAC	0
GCCCAGAGCTGGGCGGGGGCGTGGAAAACGC	0
ggggcccgcgcggcgggggcgggcccgcggc	0
GCGCTCGGCGGCGCGGCAGGGCTGCGGGAAG	0
CTAACGCGAGGCGCGCGAGCGGCTGGATGAC	0
gaggcggggccggcgggggcgcgcgcggggc	0
CGCACCCCACGCGCGggaggcggggccggcg	0
AGCGGATTgggggcggggagcgggggggggc	0
GACAGCTCGGCGGCGGGGGAGGGGCCGGAGG	0
TTGGAGCGCCGCGCGGGAACCGGAAGTCATG	0
gaggctcggagggcggggacttgcccaaagc	0
CTCTCTTCACAGGCGGGAAACCGAGGCACAA	0
TTGCAGGAGCCCGCGCGAGGCTGCAGTACCG	0
CAGCAGTGAGGCGCGCGAGCCGGGAAGTGAA	0
CGGGGCTGGGTGGCGGGGACGCTGCCTCTGC	0
gggagggggccggcgggggagggggcCCTCC	0
CCAACAGACAAAGCGGGAGGCAGGAATTGGT	0
GAGCTGCGGGGGGCGGGAACAGGCACGGAGA	0
CTCAGAAAAGGGGCGGGAAGCGCGCGCCCAG	0
GCAATGGAAGGGGCGGGGAAGAGAGGAGAGG	0
CTTTGGACCGGGGCGGGGAGGACGCGTGCGC	0
CGAGGCTCCTCCGCGGGAGAgcccgcgcccc	0
GGGTGTGCGGGCGCGCGAGCCGAGCCCTTTG	0
TGATGCGCATGCGCGGGAGGCAGTGGGCTCC	0
AGCTCTGGCCTGGCGGGAGCGGAGGGAAAGC	0
CGGGTCTGGCCCGCGGGAGGGGCCCTGGCGC	0
CGCCAAAAGGCGGCGGGAAGGAGGCGGGGCA	0
gcgggtgcgcgggcggggaggcagggcgggc	0
CCCTTCgcgggcgcgcgagcctccgggcggg	0
CAGCTGTGCGGGGCGGGGGATGGGGCCAGAC	0
CCAGGTGGGGGCGCGGGGAGGAGCAGCTGAG	0
GAGCGTCCGAGGGCGGGGAAGCCCCGCCTCT	0
ccggccgccctggcggggggcACTTACCTCA	0
CGGCGAGGGCGGGCGGGGGATGCGGGTCGGG	0
GGACCTGGGAGCGCGGGAGGAAATGGGTCAG	0
GTGTCCAGAAAGGCGGGAGCTTCCGGAACCG	0
TCTTACACCCCGGCGGGAGCGCCCAGACAAG	0
CTATGGCGGCCGGCGGGGAAGGAGGCGCCGG	0
GGGGTGAGAGGGGCGGGAAGCACTTCACAGG	0
AAGGTGCAAGGGGCGGGGGATATACCATGCC	0
gcggaggcggcagcgggagggagcgcgcgcg	0
TCTGAGTGGAAGGCGCGAAGGCCCCTGCCTT	0
ATGAAAACATGAGCGGGAACCTCACCCAACA	0
cgccggaagtgggcgggggcgtcgtgggtgg	0
GCGGACGCGAgggcgggggccgcgcaggtcc	0
CTCGCAGAAGGGGCGGGGGCCGCTTCCGAGG	0
GCTGCAGCTGGCGCGGGAGGTGGGGCGGCCC	0
GCCTTTGCCCGGGCGGGGAGCGGGGGCTGGG	0
CTGGGAGGGGCCGCGGGAGGGTTTCTCCCCG	0
GGGATTCTGCAGGCGGGGGAGGGCATTTCCC	0
GGCCAAGTGACAGCGGGAGCTTAATCGAGGA	0
TTCAACCCGGCGGCGCGAGCGCAGGTACCGG	0
CTCGGGCGCTGGGCGGGGAGAGCCGCGCGCA	0
AGGAAGTCGGGGGCGGGGGAAATGCTGTTCT	0
CTCGCGGCGAAGGCGGGGAGCTTGGGACGCG	0
GGCCGACCCCAGGCGGGAGGATCCGGGCCAC	0
TGTAGGGTGGGGGCGGGAAGGGAGACCGGCC	0
CCTGAAAACAGGGCGGGAGCCTTTCCAACCC	0
GAAGATGCAATCGCGGGAGCCCTCAGGGTGG	0
CCAGCGCAGGCCGCGGGAGCTGCCGAGCCTT	0
CCCAGAGGCGCAGCGGGAGGGGGTGCTCTCG	0
GAGGACGGTGGGGCGCGAGGGAAGCCATCGC	0
CTGGGGACGGTGGCGGGGGCGCCCGGGCGAG	0
cccggcgccgcggcgggAGACACGCCCCCGA	0
GTCAAGAGATGGGCGGGGACTGCTCGGGGTC	0
CGACGAGAGGGGGCGGGGAGCCCGTGAGGCT	0
GGGCCGTTTGGGGCGGGGAGTGTGCCCGCCA	0
TTAATTGCCTGGGCGGGGGAAGGAAAGGGGC	0
TCCAGCCTCCGGGCGGGGGCGGCGACGAGGC	0
CAGGCCGAGCCAGCGGGAGCCGCAGCGCAGC	0
CAGGCGCGGGCCGCGGGGAGGCGCAGCGGCA	0
GCAGCCAGCGCAGCGGGAGGAGCCCCCTCGG	0
GCGCCTGCAGCCGCGGGAGCCGGAATCCTGC	0
TGGGGCGCCCAGGCGGGAAGCGGGTTCCCCG	0
GAACATGCCGGGGCGGGAGGTTGTGGGGTCT	0
AAGGCGGCCGCGGCGCGAGCAGGTCTATGGT	0
GAGGGGGAAGAGGCGGGGAGAAAGGGCACTC	0
CACTTTCAAAGCGCGCGAGAGTAGCACAGAG	0
GGACGCCGGTGGGCGGGGGGAGGAGGCGGCC	0
CAGCTCCCGGCGGCGGGGACGGCGCGGAATA	0
GATgcggggcgcgcgggggcgcgggcgTGCA	0
GAGCGCCCGGCGGCGGGAGGGATTTAGTCCT	0
CGGGGCGGCCGCGCGCGAACCCACAAGCGGG	0
GGGTTTACGTAGGCGCGAAGCACCGCCCTGC	0
TGCCCGCCCGGCGCGCGAGAGGGGCGGGGCA	0
CGAGCTGGGGGCGCGCGAGGCCGAAGTGAAA	0
TGGGTGTGGTAGGCGGGAGGGAGCAGGGTGC	0
GGTTGGCTGGCCGCGCGAAAAGATGGCGACC	0
AGGTCGCAAGAAGCGGGAGGAGGGCTGGGCT	0
CACCCAGCGCGGGCGGGGAGCTCGCGCCTTT	0
AGCCACAGGGTGGCGCGAGAAGCCCGCGCGC	0
TCATCATAATGGGCGGGGGGTTACTTCCACG	0
AACTGGTAGTGGGCGGGGAGCCGCGGCAGCG	0
aggcaggagggggcgggggaccgaggggctg	0
ATCAAAGATGGGGCGGGAGTGTGCCTAGGGT	0
CCCTTCCACTAGGCGGGGAGAACCGGGGGCG	0
AGGCGGCGGCGGGCGGGGAGCTGCCAGGAGG	0
aggccgggcggggcggggGCGCCGGCAACGG	0
GAGAGCCACTGGGCGGCAGGCAAGGGGCGGG	0
cccggcgggggcgcgggggcgTCGGGGTACT	0
TCCGTTCGCTCGGCGCGAGCGCCGCCACCCG	0
TGAGTGGGGCGGGCGGGGAGGCGAAGGACGC	0
TCGCCTCCGGGGGCGGGGGCCCCAGCCTCTC	0
CACGGCCTGCTCGCGGGAGAAGGTCTTGTAG	0
AGAAGGAGAGGGGCGGGAAGGCTCCTCGCGT	0
aggcggggcctggcgggggggggggggggtg	0
AGTGACGAGCCGGCGGGAGAAGAGCAAGGTA	0
tgcagatatctagcgggagatggaaggaaca	0
taggggggcggggcggcagagctcggcggct	0
GCGAgggggcgcgcggggacgggcggacgcc	0
CTGGTGGGCGGGGCGGCAAGGCCTTGTCACG	0
ATGTAGTTCTGGGCGGGGGCGCCCCTCACAC	0
TCCGGGCGACGGGCGGGGGCAGGGACAGGCA	0
AGAAGGCGGGGCGCGGGGAGGGTGGGGAGAC	0
TTCCCTTCTGCGGCGGGAGACGCCCGGCGGT	0
GAGCTGCGGGGGGCGGGAACAGGCACGGAGA	0
GAGTTGAAGTGGGCGGGAAAACCCGGAGCGG	0
ggagcggccggggcggggACTACAAGTCCCG	0
gccgctccgcgcgcggggagggcggggccgc	0
gcggcgcgcgcggcgcgAGCGCTGACTCTCA	0
cgggggacgagggcggggAGCGGCCGGGCCC	0
TGCCCTCTTGCCGCGGGAGTGTGCGGACCAA	0
CCCCCGCAGCGGGCGGGGGAGGGGCGGGGCC	0
CTCGGGATCGGCGCGGGAGCGCGAGCTGCAG	0
AAGTCTGCAGGGGCGGGGGCGGCGAGATCAC	0
GGGAGGTTGCGCGCGGGAAGCGAGCGCGCGT	0
gggcggccgggggcggggggcggagcagggc	0
GCCTCTGAgcgggcgggggcggggcgggccg	0
CGggaggcggcggcgcgaggagctgtggcgc	0
gggggtcggggcgcggggggcggcctcggga	0
CCCCGCCTGCCCGCGGGAGGCGGGGGCAGGA	0
ACGCGGATGTGGGCGGGGAGGTTGCGCAGTT	0
CCTCAGGGCAGCGCGGGAGGTCATCCGGACG	0
TTGGCAGGAGGAGCGGGAGACTGGCTGAGTC	0
TATTAAAAGGGGGCGGGGACCCCAGGACGCG	0
TTTCGGGGGTCGGCGGGGAGACCCGAGGGTG	0
TTTCCTCGGAGGGCGCGAAGGGCTCTGCGGG	0
GCTCCCGGGCCCGCGCGAGCGCACAGCGACG	0
cggcgggggagggcgggaggcccgcggcggt	0
TGTGCGGGGCCGGCGGGGAGGTAGGTCCGGG	0
GAGTTTCGGGGCGCGCGAGCGCGGCCGCCAC	0
GTACGGTGGGGGGCGGGGAAGAGGGGGGCGT	0
CTGCGGAGGCTGGCGGGGAGGGCCTGGGACC	0
CTgggagtgggggcgggagcgcgcggtgggc	0
agcgcgcggtgggcgggggcggcgcgggaac	0
CCTGCCTCCGCGGCGGGAGAAGAAAATGGAG	0
GAGACCGGGAGCGCGCGAGCTGTCGCCGCGC	0
GCGGCGGCGCGGGCGGGGGCTCACCTTTTTG	0
ACGCTGGTGTCCGCGGGAGGATGGGGACGCC	0
AGGCCAGCGGAGGCGGGGGGCGGGGATGGAC	0
CCAGCTGGCGCCGCGCGAAGGGGCTGCCCAG	0
TCCGCTGCAGGGGCGGGGGCTGCGCCAGGCG	0
CGCTGGAGGAGGGCGGGAGGGCTAGCAGCGA	0
TGCTCCTTGTGGGCGGGAGGTTGGCGCTTCT	0
gggcggagggccgcggggaggggaacgagcg	0
CCCGGGTTGGGGGCGGGGAAGGGGCTGGACA	0
AACCCGCTCCCGGCGCGAGCCGATAccgcgg	0
CCGATAccgcgggcggggagggccgctcccc	0
AAAGCCTGGGTGGCGGGAAGGTGGCAGCGCC	0
GCAGAGGCCGGGGCGGGGAGATGTACCGGCC	0
AAGAGGGGTGGGGCGGGGGCGAGCCCGGGTT	0
CTGGCCGCTCCGGCGGGAGCCATGGCAACGA	0
tgcaggagaggcgcggggaggaagccttagg	0
GGAAAGCCCCGCGCGGCAGGGGAGGCCAGGC	0
AGTGATGGGTGGGCGGGGACAAGCCGTGAGT	0
CCCCTGGCGGCAGCGGGAGGCCGGACCCAAA	0
GGGGTCAGGTAGGCGGGGGAGCTGGCCGGTC	0
TGAGGGCGAGGGGCGGGAGTCAACTGAAATC	0
ATCTAGAAGGGAGCGGGAGGCCCCCTGGGCG	0
ggggcggagggggcgggggctgcgccaggcg	0
gccccggcgggcgcggggggcgtgtttgcgt	0
AATCAGTGGCGAGCGCGAGGGCGGGCTGTGA	0
TCGAGCGCGTCGGCGCGAGCGTCAGCAccgc	0
gaaggggACGCCGCGGGAGACTGGGAAGTGG	0
CGGTCGGTCAGGGCGGGAGAGAAAGGTGTGG	0
acagccccgcgggcgggaggagggcgccccc	0
ggggcgggcccggcgcgAGCAGGCTGGGAAG	0
GGCGCCGGCCgcgcggggggagcgaggggcg	0
GCGTTTGCGGGCGCGGGGGGCGGGTTTGGAG	0
GGCTGCGAGCGGGCGGGAGGGCTGCGGAGGA	0
gggcccggccgcgcggggggcgggcggcgcg	0
ccgggccgggcGGCGGGAGGGCGACGCGGGC	0
AATATGGCTgcggcgggaggcgccgtcgcgg	0
ATGAGGAGCTGCGCGGGGGAAGCGGGGCGCC	0
CTCACGCCCTCCGCGGGGAGGGCCGAAGCGG	0
AGCAAGCCGAGGGCGGGAGGGCACGGCGGGC	0
CAAGTGTCTGGGGCGGGGAGGGCGTACCCCA	0
TCTGGAGGGCGGGCGGGGGCTCGGGGCGTCT	0
TCTgcggggtgggcgggggccgaacccaagg	0
GCGGGTGTCGCCGCGGGAAGTTCAGCGCCGG	0
aaggagggcggcgcggggaggaaacccctgg	0
CCGCAGAAAGGGGCGGGAGGGGTACTGACCC	0
CGGACCGTGAAGGCGGGAGGGCGTGGCCAGC	0
CCCTGGGCTACCGCGGGGAGGGGGAGGAGCC	0
TACGTCTCCAAGGCGCGAGGCTGTAGCGGAC	0
GCCCCCAGCTgggcgggagggggcgcgcggg	0
CTGACTccgcgggcggggggcggggctccgc	0
GCACGTCCCAGGGCGGGGAGGGACTTCCGCC	0
TGGCTGAGCCTGGCGGGAGGCGGGGTCCGAG	0
GCAGAGAGCGAAGCGGGAGGCTGCGGGCTCA	0
GCCGGGCTCTGGGCGGGGACGGCCGGGCGCC	0
GCGCTGGAGGGGGCGGGGGCAGCGGCAAGCC	0
CCGGGGAGGCGCGCGGGAGACATGGCCGAGC	0
CGTTGCCCCAGAGCGGGAGCACATTGCCCTG	0
GGGTGGCCCAGGGCGGGAGGCAGCAATGTGG	0
GAGCGGGCTCGCGCGGGAGCGTCGTTAGGTC	0
CCCGGGGTGGAGGCGGGGAGTCACGTTCCTC	0
CACTAGGCAGGCGCGGGGGAGGGCGTGGAGG	0
GTGGGAACCCAAGCGGGAGAGCCGCGGGATT	0
ATAGAAAAGGGGGCGGGGAAAAGATGTTTGG	0
aggggagaaggagcggggaggagggAGCAGC	0
ggaggggccggggcgggggccgcgcccggAC	0
GGGGAGGGAGCGGCGGGAACAAGACATTCCC	0
GCAGGCACCGGGGCGGGGGGCTGCGGTTCCA	0
CTGGTAGAAGGGGCGGGGAGGATGGGTGACA	0
AGCTGCGACGGGGCGGGAAGCCGCGCTGTCA	0
ATGTGCGGCCGCGCGGCAAGCGAgcgcgcgg	0
gcgcgcggcggggcgggaggcgcggggcgcg	0
GCCGCCTACTgggcgggggcggggccgcgcc	0
AGTggcgcgggggcgggggagggcgcgcgac	0
ccggcgcggcgggcgggAAAATGCGGACCGG	0
GAGAGCGGAGTCGCGGGAAACGCGAGGCTGA	0
GACGTGCACGGCGCGGGGAGGCCCGCGGCGC	0
GCTGCGGGGAGGGCGGGAAGGAGCGAGCGAG	0
ggggctgccctggcgggggcggcggcggcgg	0
GCTGCGGAGAAAGCGGGAGAACCCGGAGGTG	0
AATCGGCACCCGGCGGGGAGGCAGGACCAGA	0
GACCCCGGCGGCGCGGGGGACTCTGGGACGG	0
GGCCGCTCCCGGGCGGGAGCCCTGGGACCCG	0
CCGCCTGGAAGGGCGGGAGGGGCTCGCCCGG	0
CGCGCGCAGCAGGCGGGAGCGCGGAGCGTCG	0
TACGCCAAACGGGCGGGAGTGAGCCACAGGC	0
AGGGGGACCGGGGCGGGGGCGGAGAGGCGCA	0
TGGCGGGCGCCCGCGGGGAAGGTATCCCAGT	0
CGTCCGGCTCGCGCGGGAGGGCCGGGGGCCG	0
CCAGGGCTGAGGGCGGGGAGGGGCCTGTGCA	0
GGAGTGGGACGAGCGGGAGACCACAGGAGAT	0
cgggccggctgagcgggaggcggagcggggt	0
CCCGGCCCCCCAGCGGGAGGATGAAGCGGCG	0
TGGGGAGTGAGGGCGCGGAGGCGCCTGCACC	0
cggggagggggggcggggagggggGGTTCTC	0
CGGGAGAGGCGGGCGGGGAGTCGCCGCTAGA	0
CGCTGTAGGTGGGCGGGGGCTCGCGGAGGGG	0
CCGCCCACGGGGGCGGGGAGGCAGCCGCGGC	0
cggcggggccgggcgggggcgcgccgTGCCC	0
CCCGGGTCCGGCGCGGGGAAGGCAGCCTGGC	0
agcagcggagcggcgggagctgagcgaagcg	0
TCTCGGATCGCGGCGCGAGGCAGGAGGGGCG	0
GCTGGGGACGCCGCGGGGAGGACGGGCGGCG	0
CAGGAGAAGGGGGCGGGGGAGGGGGGGCCGC	0
gggcggggcccggcggggaggagcggggctg	0
AGAGTCAGGGAGGCGGGAGGTGGTCTGCGGC	0
GAGCTCCAGATGGCGGGGGGCCAACCTGGGG	0
CAAGAGCCGAAGGCGGGGGAGGAAGATGTCG	0
CCTTCAAGGTGGGCGGGGAAAGAGGGATGGG	0
CCAGCAGAGGGCGCGCGAGGACCGGCGAAGA	0
ATCAAGTCCCACGCGCGAGGCCGGGGTAGGG	0
GGCTGAGCCGGAGCGGGAGCCGCGGCTGGGG	0
gaggtggccggggcgggggaacgcagggggc	0
cgaggccggggggcggggaggagtgggCCCG	0
cctgcgccgggcgcggggggAGGGCACCGGA	0
gcccggcgcagggcggggacagcggcccgtc	0
gcCTGGGACGCGGCGGGAGCATGGAGCCGCG	0
CCTCCGAGCGGCGCGGGGGACCTCTTCCCCG	0
CATGGCGAGGCCGCGGGAAGAGGGGAATCTG	0
AAGGTCCGGGAGGCGGGGGGCGGACGGGGCA	0
CGGGTGCGCGGGGCGGGAGTCGGGCGGGCTT	0
GGGAGAGCGAAGGCGGGGAGAGAGGAACCAC	0
CCCCTTCAGAgcgcgcgagcccggggcgggc	0
TCTCACCCAGGGGCGGGAGTGTGGAGCCACC	0
CGACGCCGATTGGCGGGAGCAGGGACAAGGC	0
GGTGACAGGTGGGCGGGAGAAGAAAAGGCCC	0
AGCCGTGTGGCCGCGGGGAGGATGTCCTGAG	0
tgccgaggaggggcggggacggggatggggg	0
GCGCGCGATGGGGCGGGAGGTTTGGGGTCAA	0
AGGCCGGAAGGGGCGGGAACTAGGATACGTG	0
GCGGCGGCCCGGGCGGggacgaggaggagga	0
CTGGGGGGAAAGGCGGGAGGCAACGAGCCCA	0
ACCGGCAAGATGGCGCGAGGCTCGGGCTTGT	0
CCTGGCCGCAGGGCGGGGGAGGGGCGGCGCC	0
AGGCCGCGCAGGGCGGGGAGCCGGGAGGCGG	0
CGTCCGGAGGTGGCGGGAGGGCAGCTCCGGG	0
GGGGTGTGCGCGGCGCGAGCGGAAGCGGAAG	0
CTATGGGAGGAGGCGGGGAGCGGGCTGGAGA	0
ggctgccggagggcgggaggcaggagcgggc	0
AAGTGAGAGCGGGCGGGAGGCGGCGGCCCGC	0
GGAAGGGGCGGGGCGCGAAGCCGCAGTTGCT	0
GCCAGGGCTGCGGCGGGAGAGGAAGCCGGGC	0
CTGGGAGGGGGCGCGGGAAGGGGAGGGGAAA	0
TAggggcggcgcgcgggagggggcggggcct	0
TGGGAGGGGCTGGCGCGAGGGGAGGCCTACG	0
agcgaggggcgggcgggggaggggtccggag	0
TGGCTGTCAGGCGCGGGAAAGGGCGTGGCTT	0
TCTTCCTGAGGGGCGGGGGGTTTGTGGGGTT	0
GGAGGGTTACAGGCGGGAGGGCGGGGCCTGG	0
AGCCACTTGATGGCGGGGAGGCCTTCTGACT	0
GCTTAGGGTGGGGCGGGAGGCGCGGTGGACC	0
GCCCAGACTGGGGCGGGAGGAAGGTGGAGCA	0
CCAGGGGACGGGGCGGGGAAGAGGTGGGGCC	0
GCCCAGACTGGGGCGGGAGGAAGGTGGAGCA	0
GCCGCTCTGACCGCGCGAGGGCGCCGGAGGT	0
AGGCTGTGAGGGGCGGGAGCGCTGCTGGAAC	0
attctcctaggagcgggaaccctattgtgaa	0
CGGGGGCGCACGGCGGGGGCGGGGCGAGGAT	0
CCACGCCCTCCGGCGCGAGCGGAGGGCCACG	0
TCCCTCCGCGGGGCGAGAGGGTCGGTGGGGG	0
gggggccggggggcgggagggggttttgggg	0
GGGCTGTGTGGGGCGGGAGTACCAGAAAGGG	0
AGGCAAGAAGGGGCGGGAAGAAGAGGGAGCA	0
ACTTGGGCCCTggcggggaccgcgcgccccg	0
CGGAGGGCTGGGGCGCGAAAGAGCGCCAGGT	0
GCGCGGAGGTGGGCGGGGGGTGCATCGCCGG	0
CGGAACAAAGGGGCGCGGAGGTGGGCGGGGG	0
CGCCTGGAAGGCGCGCGAGCCGGCGGCCCCG	0
tgggggtggggcgcgggaggcggggctgggg	0
caccgcccgccggcgggagccaaggcgcgcc	0
CCAGGGCTGAGGGCGGGGAGGGGCCTGTGCA	0
CTGCCGCGAGAAGCGGGAAAGCAGAAgcggc	0
CGTCAGTGCCGGGCGGGGAGTAGGGCCGGGA	0
TgggggggcgccgcgggagcggggggccgTG	0
AGTGTGTGCGCGGCGGGAGGGCGAGGGGGGC	0
AGAACACGACAGGCGGGGAGGAGGAAGTTGC	0
CTGGGGTTTGGGGCGGCAAGCCCCAGCCGCT	0
CCCTTCGCTTGGGCGGGGGAGTGACGCCTGC	0
ccggtgcctggggcggggaggggcggggcct	0
GGGGCCAGTggggcgggggcaggggcggggc	0
GGATCGAGGTCAGCGGGAAGGCGGATCTGAG	0
AACACCGAGTGGGCGGGAACCAGCACCTCCC	0
GCGGCGGCACCGGCGCGAGCCCTTTGTCAGC	0
TCCGGGCTTGGGGCGGGGACCGGGCTGAGAT	0
CCCTAAGCCTTGGCGGGGAAGGGCGAGGCAG	0
CTGGCGGTGGGGGCGGGGGCCGCCTTGGCCA	0
GAGCCAAAAGGGGCGGGAGCTGTGAGTCACT	0
CCGCGGCTCTGCGCGGGAGCGCAGAGAGGCC	0
CGACCCGGTCGGGCGGGAACAccccgcccct	0
CATATCCGgggcgcgggggcggggccgaggg	0
cttctggaaggggcgggggcggggcggagct	0
CGGGCGCACAGCGCGGGGGGCAACTGCATCA	0
ACGCTCTTGGGCGCGGGGAGCCGTGGGTTTC	0
GGCCCGGGGTGGGCGGGGAGGCTGGGGCCCG	0
AGAGTGCAGTGCGCGGGGAGGCGAGGCCCGG	0
GGCGCGCGGCTCGCGGGAGAGTGCAGTGCGC	0
CCAAGCAGTACGGCGGGAGGCACTAGAGGGA	0
GGGTAATTTGCAGCGGGAGATGTTGTGAGGC	0
TCCGGCCCCCTGGCGGGGAGCTGGCGACTGC	0
GAGTCGCGTCGCGCGGGAAGCCGGGCCGGCT	0
CGGATCCCGAGCGCGCGAGGGCGGAAGTGGT	0
GCCCCGGGGAGGGCGGGGGCAGCCGTGGCCT	0
AAAGTGGGCGTGGCGGGAAGACGTGACAGCA	0
TCGGGAAACAGCGCGGGGGACGAGCGTGCCC	0
GCTGGGGCAGGAGCGGGAGCGCGGCGCAGAG	0
cgccccAGCCTGGCGGGAGAAGGAGGAGGAG	0
GGCTGGGTGGGGGCGGGGAGGGCGTCTCCGT	0
GGAGCGGGGGTGGCGGGGAGGGGAGGGAGGG	0
GTCAGGGCGGAGGCGGGAGCGCGGCCGGACC	0
GCGCCCGTGGGCGCGGGAGGGCGCGCCAGGC	0
GGGAGGGGGTGCGCGGGGGGAGGAGGTCAGG	0
TCCAGACCCTGGGCGGGGGAAAGGGGAAGGG	0
GCGGAAGGGGGGGCGGGGAGTTCCTTGGCAG	0
GCAAGGACAGGGGCGAGAGGGCTCGGGGCCC	0
ggcccgggcggggcggggacggggcggggcC	0
GCGGAGTCGCGGGCGGGGGAGCGGCCCCGCG	0
GGAGGGAGGGAAGCGGGAGGGGCGCAGAGCC	0
GGAGGGGACGGGGCGGGAGCGGCGAGGGAAG	0
CTCCCCCTCCCGGCGGGAGGAAGCGGTGCTC	0
CGGAGAAAGGGGGCGGGGGACACGGACGCGG	0
CGGGCCAAGAGCGCGGCAGGGGACCGGGACG	0
ACCGGGCTCGCGGCGGGAGGCGCAGGCCGCG	0
TCGGAAAGCGGCGCGGGAGGGCGAGGCCCGC	0
ACAGTCTAATCCGCGGGGAGAGAGAATTGCG	0
AAGGGAAGCGGGGCGGGGAGGCGGGCTGGAA	0
GGCGGGCTGGAAGCGGGAGGGGCGGGACTTC	0
GGGAGGGTGCGGGCGGGAGCCTGCCTCGCGA	0
TGGGAGCGCAGGGCGGGGACCTCGCACGGGA	0
TCCCTGGGGAGGGCGGGGACCCGCCTCCAGC	0
CTTGGGCGGGCGGCGGGGAGCGCGGCTCAGC	0
GCTTTGCTGGGGGCGGGGGGCGGTGGAAGGC	0
GGGTAGGGCGAGGCGGGGAGGGCCTCGACCC	0
GGAGGCCGGGAGGCGGCAAGGGTGGGGGTcg	0
CGGGGAGGAGCAGCGGGAAGAGCGGAGCGAG	0
CGCGGGTGGGAGGCGGGGAGGAGCAGCGGGA	0
CCGGGGCGCTGCGCGGGAGGCTGGCCGGCTG	0
TGGTTTGCGCACGCGGGAACTGGGATCTCAA	0
GAGGCCGACGGGGCGGGGGAGACGAGGGAGC	0
CACCCGGCTGGGGCGGGGGGTGGGGAGGTGA	0
GCGGGGTCCGGGGCGGGGAGGGGTTTGCACG	0
CGCGTAGTGGCGGCGGGGGATACGGGACCCG	0
TACGGGACCCGGGCGGGAATTCCTTCCTGCG	0
TCGCCTACAGCGGCGGGGGAGGGGAGCGCAG	0
CGCCTGACCCCCGCGGGGAGCCGCGCTCACC	0
CGCGCAAGGAGGGCGGGGAAGAGGGCGTCCG	0
TGAGCGCATCCCGCGGGAAGCTGCCTGGCCT	0
TCCTAAAGCCTCGCGGGAAAAAGACCTGAAT	0
GCTCCGCTCACCGCGGGAAGTCGAGTCCTCA	0
GGCAAGCAGACCGCGGGAAGCTGCGCGCGAA	0
AGGTCCCCGGGGGCGCGAACGGCTCAGGACC	0
CGAGGGGCGCAGGCGGGAGGGCGGCGGGGCT	0
gaggcgcagggggcggggacgaggggtagaa	0
CACGCACGCTCGGCGCGAGGCGTCTCGGAGG	0
gggcgccggggggcgggggcggccggccagc	0
TCCCTTGGTGGGGCGGGAGAGTCACTTGCAC	0
GTGGCCGTGCGGGCGGGGAGGGAGGGGGAGG	0
gcgggcccgggggcgggggcggggcgcgcgg	0
ggagccgaggcggcgggAACCTCAAAGCCCC	0
CGGCGGGGAAAGGCGGGGGAGCCCGGATcac	0
CTTGGAGCCAGCGCGGGGAGGCGGGCGGACT	0
CTGATGGGGTTAGCGGGAGGGGAGGCTCAGT	0
CCCGCAGAgcgggcggggggcggtgccgctg	0
CCATTGTGGGGAGCGGGAGATCCTGGGTCAG	0
GAGGGAGCCTGGGCGGGAGGTGCAAGTCCCC	0
ACTACGGGGAGGGCGGGAGGACAAAAGGCCT	0
GAAATGCAAAAAGCGGGAAAGAGGAGAAGGA	0
CGGAGGTAGGGGGCGGGGACATCAACAGGTG	0
CTTCAGACCTGGGCGGGGAGCGGGGGGGCGT	0
CAATGGAGAGGGGCGGGGGCACCGGGGACCC	0
AAGACCTAAAGGGCGGGGAAGGGGAGGAGCC	0
ACCGGGGAGGGGGCGGGGGACTGGGCGCAGC	0
gaggAGCAAAgggcggggagggcgagtccgg	0
CAGAACTGTTTGGCGGGAGATCATGTCAGCC	0
GCGAAGGTCACGGCGCGAGGAggcgcgcgtc	0
GGTGCGACCCGGGCGGGAGGCGGCAGGGCTC	0
CGCTGCAGCAGCGCGGGAAGGGGCTCCCCCG	0
GTGACTCTCGGAGCGGGAGGCGGAGgctgag	0
GCTGAAGTGGGGGCGGGGACAGACTGCTGCA	0
aaagggcaggaagcgggagggagctgaaagg	0
gggcggggaggggcggggaaggggcCGGGCC	0
CGGAGCGAGggggcggggaggcgctgggagg	0
CGGAGGCCTAGCGCGGGGAATCCGGAAGGGG	0
AGTCAGGAAAGCGCGGGGAAGGCACGGACGG	0
ACCGGCGCCGCGGCGGGAGCAGGCTGGGCTC	0
CAGGGAGAGGGGGCGGGAGAGCTCCGCCCCG	0
cggggatggagagcgggagggggagGAACCC	0
CTAAGTTCGGCGGCGGGAACTGTCCTTTCAG	0
GCGGGCGCTGCGGCGGGAAGCGGCGCAGCGA	0
cgccgcgtgggggcggggAGAGGCGCAGGCA	0
CCGGCAGGGTGGGCGGGGAGAAGTGGAGGGA	0
AAGCCCTGGAGGGCGAGAGAGGGATGGAAGT	0
AGAGAAGAAAAAGCGGGAGGAAGGACAAGAG	0
gggggagggagggcgggggaggggagggACG	0
AGGAACGTGTGGGCGGGAGCGCGAGTGCGAG	0
CTGGGCCAGGGCGCGGGGAGCTCTCCGAGGT	0
GGGTACTAACACGCGGGAGGCTCACCCAGTC	0
CTAGTCTCAGCGGCGGGAAGGAGGTCCCGTG	0
CGGGACTAAGAGGCGGGGAAAGGAAGCGAAA	0
GCGGGCGGATCGGCGGGGAGGGGGCGGGGCG	0
GCCCTCGGCGGCGCGGGGAAGCCCCAAGGCC	0
gcggggcgcggcgcgggggcggccgagtccg	0
ggccgagtccgggcggggaggggcggggcgt	0
CCAGAGGCTCAGGCGCGAGGGGCCGGTGACC	0
GGGAGAGGTAGGGCGGGGGAACTTTCTCTCC	0
TGCAGCCTGGGGGCGGGGAGGAAGTGTCTGC	0
GGGCGGTCCCGGGCGGGAAGCGCACGCGCAA	0
AACCACTAGGGGGCGGGAGGCAGAGCGGCCC	0
CGGCCGTGACGCGCGGGGGCGGGTCTGCGCA	0
CCCAGGAGAGGCGCGCGAAGCCAGAGACAGG	0
GGCGATGGGGGGGCGGGGGAAGTTGTGGTGC	0
GTCCTCTAGGGGGCGGCAGAGAGAGCACAGG	0
CGCACCGGGGAGGCGGGGAGAGGCGGCGCGT	0
CAACTGTGAGTGGcgggggcggcgtggggcc	0
cgcgggcgccgagcggggaggcgcgggttgg	0
GACGACGAAGGGGCGGGGAGGCCCGCCGAGA	0
AGGGTCGGCGAAGCGGGAGGGGAGGAAGCGA	0
TGGTGGGGCGGGGCGGGAAGGAGGGAGGCGG	0
AGCGCGCTCGCAGCGGGAGGTCGCGAAGCCT	0
GCCGAGTTTGGGGCGGGGACTGTCCCCAATG	0
GCGTCAGACGGGGCGGGGGAGGGGCCGCCGG	0
GGGCCTGGCAGCGCGGGGGAAACGGAGGGCC	0
cggggcctgccggcgggggcggagcccgcgc	0
CCGTCTGCAGGGGCGGGGACCGACCCCCAGG	0
tggcgcccgcgggcgggggAAGCGCAAGGCG	0
ctgggcggtcgggcgggggcgcccgggggcc	0
GGCGGAGCTCGGGCGAGAGAGGGAGGGACTC	0
CGGGGCCGTGGGGCGCGAGTgcgcgcgcgcg	0
TGACGGTGCCCCGCGGGGAGGGAAGGGCGCC	0
ATTGGGGGCTTGGCGGGGAGGGCAGGGTACA	0
TCGGGCCCGGGGGCGGGAGCAGGGCGTCCAG	0
ggaggcccgggcgcggggacggggccgctgc	0
GGGAGACCGAGGGCGCGGAGGGCGGGCTCCC	0
GGCGACTACTTCGCGGGAGGTGCGTCCTGTT	0
ggcgcgcagggggcgggGGGCTGCTGCCTCC	0
GAGGCGCAGAGAGCGGGAGGGGCTTGTCCAG	0
AGGGGCGGCACCGCGGGAGGGGTTTCCGGTG	0
CCGGCGTGGACCGCGGGAAGGCGGGGCTGGG	0
GGCTGGGGCTCGGCGGGAGGCCACCCCCACA	0
cgaggcccgcgcgcgggagccggcagctcgc	0
GCGATGGAGCGAGCGGGAGCCCGCACGCTGG	0
CAAAGTGGAGCCGCGCGAAAATGGCCCTTGG	0
CCGAAGGGAAGGGCGGGGGCGGAGGCTCGGA	0
GCAGGTCCCGGGGCGGGAGCCGGTGTGGGTA	0
GAGCCGGCGCCGGCGCGAGGGAGCGCGAGCG	0
GGTTAGGGCCGGGCGCGAGCGCGGGGCTGCA	0
GGAGGCTCCGGGGCGGGGACTGTTGCTTGGC	0
GGAGGAGGCGGCGCGGGAGCCGAGGGGGCGC	0
CCCGGGAAGGGGGCGGGGGCGCCGTGCAGCC	0
CGCAgccgcggcgcggggggcggggcggggg	0
CCAGGGACTGCAGCGGGAGACGACAGGCGGG	0
GTCCCCGACCCCGCGGGAGGCACGGCCTCGG	0
CCCCGATTGGGGGCGGGGAGCTGGGAGGAGG	0
GGCTGGCTCTCGGCGGGAGCGCGGGTTCctc	0
GCGCTGAGGGCCGCGGGAGCCGCCGGGTTAG	0
AGCGTCGGCGCCGCGGGGAGGCGGCTCTGTC	0
TTGGGACGAGACGCGGGAGCCTTCCTGTGAA	0
ggcgggggcggggcgcggaggcgggaccggg	0
AGCTACAGTCTGGCGCGAGGAACCGTTAAGA	0
ACCAGGGCCCGCGCGGGGAGGAGACCGGAGG	0
TCAGACTTCTGGGCGGGGAGGCTTTCTGGAC	0
GCAGGATAGCTGGCGGGGGGGAGAGGGGGCG	0
CGTCCTGAGGAGGCGGGAGGGGAAGGGGGGT	0
gcaggccctggggcgggggcgggtcctgggg	0
GGTGGTGTTGGGGCGGGAGGGAGAGCTGTTT	0
CGGCGGGGTGGGGCGGGGGCTTCCGGCCCGG	0
ACTGAAGGCAGGGCGGGGGAGTGTGAGGCCT	0
GGGTTGTGGGGGGCGGGGGCGGCACGTGCCG	0
gcggggaagtgggcgggaaaggATGGCTCAG	0
CTCTGGGGCGGGGCGGGGAGCGGCGCGGGGC	0
GGGCGGAGCAGGGCGGGAAGCTTAGTCCCTG	0
ACGCTTTTTTGGGCGGGAGACTCCAGTTTGA	0
GCCTATAAAACGGCGGGAACTGAGTTACACG	0
gccgggacgggggcgcgaggccggggcggga	0
GCGGAGGCGGCCGCGGGAGCCGTCCCAGACT	0
GCCTTCCGGAGGGCGCGAGGCGGGGCTCGCC	0
GGTCGGAAGGGGGCGGGGACTCGCTGGAAAG	0
TGGACGGAAGGGGCGGGGGCGTTGCTGACGC	0
CAGGCCACCCAGGCGGGGGGAGGGGACGGCC	0
GGGGTGGACGGCGCGGGGGGAGGGGCGCCTG	0
GCGCTGAGCCGGGCGGGGGCAGTGGCGGCCG	0
CCACCCCACACCGCGGGAAGCAGACCGGAGA	0
gggccggagggggcggggggctcgcggggcg	0
ggggctcgcggggcggggaccgggcccAGCG	0
CCGCAGGGGAAGGCGCGAGGCCAAGGCCAGC	0
ggcggggtggcggcgggaggggcggggatgg	0
ggcccgggaggggcgggggagaggagcggag	0
gcggggggcggggcgggggcgcggcgTTCTT	0
GGGGCGGGGGGGGCGGGGGGACTCGGACGAC	0
GCGGCGCTCGAGGCGGGGAGGGAAGTTGCGG	0
GCTACTGTTCGCGCGCGAGGGGCCGTGCCTA	0
CCCGGCCGGCTAGCGGGAGGCAGGTTGGCCC	0
gcgcatttttaagcgggaaacctgaggcatg	0
GTGGATGGGCGCGCGGGGAGCCTGGGGCTCT	0
gcggggctcggggcggggAAGGAAACGTGAT	0
AATGGCGAGGCGGCGGGAGCCGGTTTACCTG	0
TCGGGCTGCCCGGCGCGAACGCCTGCCCGGA	0
GGGTCGCGAGGGGCGGGAGAAGCGGAGAGCG	0
CGAGAGCCGGGAGCGGGAGGGACTTAGCCAG	0
GATTGGGGTGGGGCGGGGGAGTTTGGGTAAA	0
GCCATGTCCCTGGCGGGAGCCGAGAAGAATG	0
gcgggcccgggggcgggggcgtctgggccgg	0
CCCCAGGGGGAGGCGGGAGGAGGGAAGTGGA	0
GGCAGGAGGGGCGCGGGGAGGATGGGGCGGC	0
ACAGGGACCCGGGCGGGGAAGACCGTGAGGG	0
cccgggcccgcggcgggggaggggcggccgA	0
GCGGAAGAGGCGGCGGGGGCGGGGGGGAAAC	0
CCAGCGGTGGAAGCGGGAACTGCAGCTCGGC	0
GCAGCTCAAAGGGCGCGAGGGCGGGACCGCC	0
GGCCTGGCCGCCGCGGGAGCCCGCCGGACGC	0
CTCGGCCGGGGGGCGGGGGAGCGAACCACTG	0
AGGGCggccggggcgcgaggccgggacgggg	0
cgcgaggccggggcgggagcgcgggcggcgg	0
GCACTGGTCTTAGCGGGAGGGAAGCCTCACG	0
cggggccgTGGGGCGGGGACCTCGGCGCCCC	0
gggccgggccgggcgggagagtggggcttgc	0
GTAAGGGGAGGGGCGGGGGGCCAGGAGACCA	0
TGCTGACGGGGGGCGGGGGCGGCCCTGGGAA	0
CCCCCGTCAGCAGCGGGAGAGGCTGTCGCCA	0
GCGCGCATGTCGGCGGGAGAGCGAGCGTTTG	0
TCCCCAGTTGGGGCGGGGGAGGCAGGAGCGG	0
GTTCTTCCGCTCGCGGGAGACTGGGCCGCTG	0
GACAGGGAAGAGGCGGGGAGAGGGGAGATTG	0
ACCCACCTGCGGGCGGGGAGGCACCCCAACT	0
AGCTGAAGGGGGGCGGGGAGCGCGCGGGCAG	0
TAGCAGGGCAGGGCGGGGGGACCCAGAGTGG	0
cgcACCTGAAGCGCGGGGAGTCCTTGACGCA	0
GTCACCCCAGCGGCGGGAGGGCGGTGGGTGA	0
GTGAAGGGTCGCGCGGGAAAGCCCAGGAGCA	0
GTTATAAACTGCGCGGGGGGAGGGGAGCGGA	0
GGCAGTAACCTGGCGGGGGACGAACCGGGCG	0
CGCCTGGCAGGGGCGGGGGCCGGTGGGCGGG	0
GGGGGCCGGTGGGCGGGAGTGTCGGGGTAAG	0
CGTCGGGCCCGAGCGGGGAGGAGCTGCGGGG	0
GCCTTCACCTGGGCGGGGAGACTCTTGCGCA	0
TCCTGCAAGCTGGCGGGAGCTCCGAGAGCCG	0
GCATCTTTTGCCGCGGGAACCCTTCCCTGGG	0
AAGCACGTGGGAGCGGGAAAAccggccgcgc	0
CCGAGGGCCACCGCGGGAGGCGCAGTCAGCT	0
CAGGGCTGCTCGGCGGGGACGCCGAGGGCTG	0
CGATTGGAACGCGCGGGAGGGCAGCTACGGC	0
GGAGGCGCGGAGGCGGGAGCGCGACCTTCCA	0
CAgcccgccccggcgggggcgccggccAATG	0
ggcgggcccgacgcgggagggggcggggCGT	0
ACCTCGGGATgggcgggggacggggaggggg	0
ggggcgggccgcgcggggggcgcccgcTGAT	0
GAGGAGGAGACGGCGGCAAAGAGGGAGCATA	0
TGACGGTAGGGGGCGGGGGAAAGGGGAGGAG	0
CGGAGCGGCGCGGCGGGGAGGCCGAGGGCAG	0
CACAgcgcccgggcggggggcggggTGGTGG	0
cctggggcgctggcgggagGCCCCTCCCAAC	0
GACCACAGGCTAGCGGGAGGGAATACACGGA	0
GGCGGACCTTGGGCGGGGGGTGGGACTTCCT	0
GGCGGCGACAGAGCGGGAGGGAGGGGCCGCA	0
cagggcggggcggcgggggcggggcgCCTGC	0
GGCCTGCCCAGGGCGAGAGGGCGCAGGGAAG	0
CGCAGAGGGCGGGCGGGGAGGGGGAGGGAAG	0
GGCGTGGCCTGGGCGGGGAGTAGGGCGCGAC	0
GCTCCCAACAGCGCGCGAAGCTGGAGGCCCA	0
agcaGGTGTCCGGCGGGAGGGCGGGCAAATA	0
agcgcgggcggggcgggggcggggcgcgggc	0
GCTGCAGCCATGGCGGGAGGTGGGGGACTAT	0
TGGCGCAGCGCGGCGGGGACGCGGGGACCGC	0
GGAGGGAAAGCAGCGGGAGGGGCGGAGGGAG	0
CCGGCCTcgggggcgggggctcgggggcggg	0
AGCTAGGAGAGGGCGGGGACAACTGGGTCTT	0
gccgggagccgggcgggggcgcggccggTTT	0
TCTTTACAAAAGGCGGGGAACTCAAGCTCCT	0
GGCTGGGGGCGGGCGGGGAGCGCCGGTCCAG	0
CAGGCCATGCCCGCGGGAGAAGGGGGGCTCC	0
GGGGATTGGAGGGCGGGAGCTGTGCTGACTT	0
CGGCGGCGCTGCGCGGGGAACCGGCGTGGGG	0
GGGGCATGGATGGCGGGAATCCATCCAGGAA	0
GCCACAGCgctggcggggagaccagctgacg	0
ggcgtggaggcggcggggagcgggcggagga	0
TGCCGGGTGGCCGCGGGAGCCGGGCCGGAGC	0
GCGTCAGAGAGGGCGGGGAGCCCGCGCGGGA	0
AATAGGCGGGCGGCGGGGGCGGTTCCGGAGG	0
CGCACTCCGGGGGCGGGAGGGTGCTGCCACC	0
GTAAAGGGACAGGCGGGAACTGAAGAGCGGA	0
TCCACTGCGCAGGCGCGAGCGGCCACCCGCA	0
CCGGGAGTCCGGGCGGGGGCGGTGCTGTGGA	0
GGGCCGGCTCCAGCGGGAGGGGGACGGGGCG	0
ggcggcgggctggcgggagggagggagggcg	0
TCCGCCCTCTAAGCGGGAAACAGCTCAAAGG	0
GGCCGGACACCGGCGGGGACGAGGCGGGGCG	0
CAGTGCGCAAGCGCGGGAGCCGGCCCGGCAC	0
gcggtgcggggcgcgggggcggcgcctcggg	0
ggcggcggcggcgcgggggacgcgcggtgcg	0
GAACTGGGGTTCGCGGGAGCACGAGCTGCAG	0
cgccggggcggggcgcgAAGCGCCCTGGGAA	0
CAAGCAGCCGGCGCGCGAGGAATCCGGGGGA	0
CTCACTGCCCGGGCGGGAGCGGCGCCCAAGT	0
gggggctcgggggcgggggctcaggggcggg	0
CTCGGGCCCGCGGCGCGAGAACAAAggccgg	0
GGGCTGCGTGGCGCGGGAACGGCCGGGCAGC	0
AGGGTCGGGGGAGCGGGAGAGGGGCCGGGCG	0
GAGAGGGGCCGGGCGGGGGCTGCAGCCCTCG	0
CGGTTTGAGGCAGCGGGAGGTGGGGATGCGC	0
GGACTCGAGGCCgcgcgagcgggggaggtgc	0
GGAGGAGACTGGGCGGGAGGGGGGAACAGAC	0
TGGAAGAAGAGGGCGGGGACCGGCGCCGGGA	0
AGAGGAGTAGGGGCGGGGACTGTCCAATCAG	0
AACCTGTAATGGGCGGGGGGAAAGGTGTGGG	0
TTCCCAATGGACGCGGGAGGGCGGGGTCAGG	0
gtcccgctgcgcgcgcgagcgccggctcggg	0
GTGAAGATCTTGGCGGGGAAGAGAGGTAGAG	0
TTCCTTGGGCAGGCGGGGAAGGGGGGGTCCA	0
TGCGGAGAGAAGGCGGGAGCGCCGGAAACGA	0
GCTGCCGTTAAGGCGGGAACCGGCGCGATCT	0
GGAAGGAAcggggcggggaggagtgaggcgg	0
CAGACGGCAGCGGCGGGGACGCACCCAGGAA	0
CTCAGTCAAgaggcggggaggagaggaggaa	0
CGCGCGTGGCCAGCGGGAGGGGCAGGCGCGA	0
ctcggcggccgcgcggggggAAGCTCGCAAG	0
TAACCGCCTCAGGCGGGAAACGCGCCGTCCG	0
GCGGGGTCGGGGGCGGGGGAGCTGGCTGCGC	0
AAGGGCGCGTTGGCGGGAGGCTGGGAGAGAG	0
gctgagggccgggcggggagggccgtcgggg	0
CCGGCCTAAGGGGCGGGGAGACCGTTGAAGG	0
TGGGTGGAGTCGGCGGGAGGTGGAGGAAAAG	0
ggacgcgacggagcggggaggggaggggcgg	0
GTAAGCAGGCCGGCGGGGAGGGGCTGGGGGC	0
cTGTGGGCCAgcgcgggggcgcggggcgggc	0
GCACTGCCCCTGGCGGGGAGCCGCGTCCTCG	0
AGGTAGTAGGGGGCGGGAGAGAGGGGCCAAT	0
GGCTGGAGCAGGGCGGCAGGGCGCGGCAGCC	0
CAGTTCGTCGTGGCGGGGAGCCGGAGCCTGA	0
TCAGCTCCCAGCGCGGGAGGGCGCCCCCCAC	0
ccgaggacaggggcggggacggagCAGGAGG	0
CTCGCGGGGCTGGCGGGGGGGCGTTCAGTGA	0
TCTGCATCGACAGCGGGAGACGAGACGCGCT	0
GCGGCGGCCCCGGCGCGAGGCCAAAGCGCGC	0
AGAGGGACTCTGGCGGGAGGAGGGACGGGGG	0
GGAGCCTGGGCCGCGGGAGGCGGAGGCGGGG	0
AGCAGCGTCGGGGCGGGAATTCGAACCCTGG	0
TGATTGGTCGGCGCGCGAGCAGCCGGGCTCG	0
GCGCGCCTAGGGGCGGCAGACCCGGGCGCGC	0
CGGGGGATCGGGGCGGGGAGAGGCCGTGCGC	0
cggtcgccaggcgcggggagggccgggcTTC	0
CCTCCTGCAGGGGCGGGGGAAAAGGGGTCCC	0
CTGAGAGGCCGGGCGGGGACCTGTGTGAGAA	0
GGCATGGCCTGGGCGGGGAGCACTGGGCCCT	0
GGTCTCCGAGGGGCGGGGGCCGGGCCTCGGC	0
CGCGTGACCCAAGCGGGAGGGAGGGCGGCTC	0
AAGGGCGCAGGGGCGGGGGAAGCGTGGGGGC	0
CGTGGGAAGCGCGCGGGGGGTTCTGAGCGTG	0
GCTGTGACATAAGCGGGAGGAGGCGGGCTGA	0
Agggggcggccggcggggggagcacgctgag	0
CTAAAACCCAGGGCGCGAGGTGTCCCTTCCG	0
GCCCGGCGAGGGGCGGGAGCGATTGTGAACG	0
gggtcggcggacgcgggaaggggcggagcca	0
TCGGTGCTCGCGGCGGGAAGGGAAGCAGGTG	0
GTTCACAATGCGGCGGGGGCGGCCGGACAGA	0
TCCGGTGCTGGGGCGGGGGCCAGGACTGCAG	0
ggagaagctggggcgggagagtctcttgact	0
gagctggacggggcggggaggggcggggcCA	0
AGGGGGCGTGGCGCGGGAGGCGGGCGCGGTG	0
TGGGGAAAGGGCGCGGGGAGGACGCGGAGGT	0
CAATGAAAAAGGGCGCGAGGCGTGACGCACG	0
ACTGGACGGCGGGCGGCAGCGTGTCCCGCGG	0
CGCTCAGGGCTGGCGGGAGGGGACCCGGCGC	0
gggggggggggcgcggggAACAGGCAACCTG	0
GTTGGAACGTGGGCGGGGGAGTTGGACACGT	0
GCGCCGGGCAGGGCGGGGACTCTGGGTCACC	0
ggcggggcgcgggcgggggccgttgccggga	0
GTTGGAGGCCGGGCGGGGAAGGGTGGGGACA	0
CAGCCAATGGGCGCGGGGAGGGGGCGGAACG	0
TCTGGGGCGTGCGCGCGAACCCTGGCGACCG	0
cggggcaggagcgcgggggcggggCGACCCG	0
AGTGGGAGGGAGGCGGGGGGGCTCCCCCGAA	0
GGGGGTGTGGCCGCGGGGAGGGAGATGGGCG	0
GCCAGCACCTAGGCGGGGAGGCGCGTCCGCT	0
gggcctgaattagcgggagcgcccgggaggg	0
TAGGACCCGGAGGCGCGAAGGTGACGGAGCG	0
GCCCGGGGGCGGGCGGGAGCAGCCTGCACGC	0
GGCAACGCAAAGGCGGGGAGCCTATGGGCCT	0
GATGAGGGTCgggcggggagggaggcggagg	0
tcccgGGTCGCGGCGCGAGGCCCCGGAAGCC	0
CTCCggcgcggggcgggggccggggcaggag	0
GTGCGGGATCGGGCGGGGAGAAGTGGGAGCC	0
GCCCTAGGCTGGGCGGGGACAGGCCCAGTCC	0
GAGGGAGCGCCGGCGGGGAGAACGGAGAGGA	0
TTGTCCACCTGCGCGGGAGCGCACGAGACAC	0
AGGCCGGAGGAGGCGGGGAGAAGAGCTAGAC	0
ACCCAGCGGGGGGCGGGGAGGTGGGACCGGT	0
TCGCCGGAACCCGCGGGAGGGCAGCCGGGCT	0
CGTGTGAGGGGGGCGGGGAGGGGGCGGGGCA	0
TGAggcggccaggcgggggggcggcccgacc	0
cgcctctcccGGGCGGGGGGTGCGGCGCGAG	0
GCGGGGGGTGCGGCGCGAGCCCGGAGCGCGC	0
CTAGAGAGAGGGGCGGGGAGCGAGGCGCGGC	0
CCAGCCAATGGGGCGCGGAGGCGGAGCTTGA	0
TGGGGGAAGAAGGCGGGAGGTGGGGTGGGGA	0
CAGCCCCGCGCCGCGGGAGCTGTAGGCGCGC	0
TCCATGCTGGGGGCGGGGAAAAGGGGAGCCC	0
GGCAGCCGCTAGGCGGGAGGGACAATCCCCC	0
GCCCCGCGCGCGGCGGGAGCACCTGGGGAGA	0
GGACGGGGCGTGGCGGGGAGAATGCCCCGGG	0
ggccgagcccccgcgcgagggggaggggcgc	0
GGGAGGAGCCGGGCGGGGACCGCGGCGGCCA	0
cgggaggctgaggcgggaggattgcttgagc	0
CCGACGGTGGGGGCGGGGAGGGGCTGCAGCA	0
gcggcggggcgggcggggggcTGGCTGCTGA	0
GTGACCTTCAGCGCGGGGGCGACCCGGTGAA	0
AGCTTCTGCGGGGCGGGGGCAGAGAGGCCGA	0
CCGAGAAGCGGCGCGGGAGACCCGGAGAGGG	0
ACGAGATTTACGGCGGGGGAGTCCTGGAGCA	0
CGGAGGTCGCGGGCGAGAGAGGGGAAGTGAC	0
TAGCGCCTGGGGGCGGGAGCGGGCGAGCCGA	0
GGCGGTGTCGGGGCGCGAAGGTGCCCGTGGT	0
CAGCATCCCTGGGCGGAAAGAGGGATGGGGG	0
GAGGAGGCCGGGGCGGGAGTGGGGGCTGTCA	0
CGCCCTTCCGCggcgggggcgggccgggggc	0
Agagcgaggcgggcgggggcgcggtcgcggc	0
ggccgagTCCGGGCGGGGAGCGCGCGTTCCT	0
CCCGTGGAGGTGGCGGGAGGACCGTAGGCCC	0
CAGAGGCTCCAGGCGGGGAGTTCCCGGGTAG	0
TCGGGACGGAGGGCGGGGGCGTGAACGGGTC	0
TCCGGGAGCAACGCGGGAGGCGGAGCCAGTA	0
GGAGTGGGGTACGCGGGAGGGGCGGGGCCCG	0
ATGGAGCTCggggcggggacgggggcggggg	0
cggcggcgggcggcgggggcgcggcggggcc	0
ggccggggtggggcggggaggggaggggcgg	0
CCGCATGGCAGCGCGGGGACCCCTCCCCCCA	0
TGATGGAGAAGGGCGGGAACAAATTGCCCAG	0
CGGGGGAGGGGGGCGGGGGCCGGGGGAGAAG	0
GAGCGAGCGGCAGCGGGAGCAGCGGGGACAG	0
GCCTGGCAGGGGGCGGGAAGCCTGGCTGGGG	0
CGCAGATGAGCCGCGGGAAAGGAGACGAGGG	0
AACGCCGTGAGGGCGGGGAAGTCGTgacgga	0
CCGCTGGGGAAGGCGGGGAGGGGACCTTTGG	0
CTCAGAGCCCTGGCGGGAGTCTTACAAGCCC	0
GCCCTCAAGGGGGCGAGAGAGGGATCCAAAC	0
TGTGCCTCATAGGCGGGAGGGTTAAATTCAG	0
GGCCACGAGAGGGCGGGGGAGGAGTGAAGAG	0
TGGAGGGGCCGGGCGCGAGGCCGCGGAGACA	0
CGCCGCTGGGAGGCGGGGAAAGAGGAAGGAT	0
CAGGAGACGGTGGCGGGAGGAGGATGCAGGC	0
ATTGACGGACAGGCGGGGAGCCGGGCCTGGA	0
GGGCAGGGCGAGGCGGGAGCGCGGCCTTGGC	0
TCTCGGCAGGGGGCGGGGGAGGCGGCCGCGC	0
AGCGGCGGGCCGGCGGGAGAGGAGGCCGGAA	0
GGAGCGAGCGTGGCGGGGGACCCGAGGCACG	0
GCTCGAGTGTGGGCGGGGACTGAGGGAAGAA	0
GAAGCTTCCGACGCGCGAGGCCTCGGGAGGA	0
gcgggccaaggcgcgggggactcaggcggag	0
cgggggcgcggggcggggggtggcgggccaa	0
AGCTACGAGTGGGCGGGGAATGTGGGCGGGC	0
AGGGGTTGGGCGGCGGGGAAGGGAGCGAGCG	0
gggcgggcccgcgcgggggATTCGGGGCTCC	0
GCTGCGAGGACGGCGGGAGAGGGAAACTCAG	0
GGCAGGAGGCCGGCGCGAGCGCGGGCGCGGG	0
TATCTGTCAGGAGCGGGAGAGAATTAGGAAC	0
CCGAGGCGGGCGGCGCGAAGCTTCCGCGCCT	0
CACCCGGGGGCGGCGGGGAAGGCGGCGAGGG	0
CCGCCGCAGAGAGCGGGAGGGGGCGTGAGAG	0
GCTGCTGGGCCAGCGGGAGCGGGAACCGGAC	0
taccacgttaaggcgggaagctgaggcatgg	0
AGCGCGTGTGCAGCGGGAGCCGCCCTCCCCG	0
gggggcggggcggcgggggcggggcggttcc	0
ACCGgggggacggcgggggagtagaggatgg	0
GGTCCAATGTGCGCGCGAGCTTTGTCTCCAA	0
GCGTGCTGTGGCGCGGGGAGACCGCCGTGCC	0
GAGGGCTATGCGGCGGGGGAGACGGGGCAGG	0
TGGAGGGGCCGGGCGCGAGGCCGCGGAGACA	0
GTGTGTTTCGGGGCGGGGACTCGGCCTATCC	0
GGAATGGTAGGGGCGGGAACGGGGCGAGGCT	0
CCAAGCCCCTGCGCGGGAAGATGCCGATTGG	0
CAGCCAGGAGGGGCGCGAAGATCTAACAGAA	0
GGGCAGGAAGGGGCGGGAAGGGAAATTCAAA	0
[truncated: 2,043 more rows]
