# Supplementary material for: Relationship between histone modifications and transcription factor binding is protein family specific
Source: Genome Res. 2018 Mar;28(3):321–33. doi: 10.1101/gr.220079.116 (PMC5848611; doi:10.1101/gr.220079.116)
Supplement: Supplemental Material [file supp_gr.220079.116_Supplemental_Material.zip › Supplemental_Material/E2F4/E2F4_pwm.txt]

MEME version 4

ALPHABET= ACGT

strands: + -

Background letter frequencies (from
A 0.25 C 0.25 G 0.25 T 0.25 

MOTIF E2F4
letter-probability matrix: alength= 4 w= 11 nsites= 20
0.144834930777423 0.197018104366347 0.451544195953142 0.206602768903088
0.0825346112886049 0.271565495207668 0.645899893503727 0
0 0.00585729499467519 0.994142705005325 0
0 1 0 0
0 0 1 0
0.0143769968051118 0.116080937167199 0.869542066027689 0
0.00798722044728434 0.0218317358892439 0.970181043663472 0
0.960063897763578 0 0.0399361022364217 0
0.667199148029819 0 0.332800851970181 0
0.37912673056443 0.185835995740149 0.383386581469649 0.0516506922257721
0.267838125665602 0.20926517571885 0.32800851970181 0.194888178913738
