# Supplementary material for: Relationship between histone modifications and transcription factor binding is protein family specific
Source: Genome Res. 2018 Mar;28(3):321–33. doi: 10.1101/gr.220079.116 (PMC5848611; doi:10.1101/gr.220079.116)
Supplement: Supplemental Material [file supp_gr.220079.116_Supplemental_Material.zip › Supplemental_Material/E2F4/non-BS.bed]

chr1	143743521	143743532	CGGCGGGAATT	1	+
chr1	144491934	144491945	CGGCGGGAGAA	1	+
chr1	111583149	111583160	GGGCGGCAGAG	1	+
chr1	143744050	143744061	ACGCGGGAGCC	1	-
chr1	146008760	146008771	GGGCGGGGGGC	1	+
chr1	100678810	100678821	CGGCGGGGACG	1	-
chr1	10437645	10437656	AGGCGGGAGTG	1	+
chr1	10567707	10567718	TGGCGGGGAGA	1	+
chr1	111740341	111740352	CAGCGGGAGAA	1	+
chr1	113219321	113219332	AGGCGGGAATG	1	+
chr1	120113047	120113058	AGGCGGCAAGG	1	+
chr1	120258343	120258354	GAGCGGGAGGA	1	+
chr1	120258378	120258389	TGGCGGGAACA	1	-
chr1	120674651	120674662	GGGCGGGGGAG	1	-
chr1	120838705	120838716	AAGCGGGAAGG	1	+
chr1	12219971	12219982	GGGCGGGGGCG	1	+
chr1	145144717	145144728	GGGCGGGGGAG	1	+
chr1	146373629	146373640	AGGCGGGAGAC	1	-
chr1	147737268	147737279	CAGCGGGAGCA	1	+
chr1	148193190	148193201	GGGCGGGAGCC	1	-
chr1	149784833	149784844	CCGCGGGGAGC	1	-
chr1	151172901	151172912	GGGCGGGAGGT	1	+
chr1	153312352	153312363	AGGCGGGGGAG	1	-
chr1	154338723	154338734	GGGCGGCAGAG	1	-
chr1	154982847	154982858	AGGCGGGGAAG	1	-
chr1	10438673	10438684	AAGCGGGAAGT	1	-
chr1	114671963	114671974	GGGCGGGGACT	1	-
chr1	114672023	114672034	AGGCGGGAGAG	1	-
chr1	12127262	12127273	GGGCGGGGGAA	1	+
chr1	145666953	145666964	AGGCGGGAAAC	1	-
chr1	14927949	14927960	GGGCGGGAGTT	1	+
chr1	150245077	150245088	AGGCGGGGAGT	1	+
chr1	151966849	151966860	GGGCGGGAAGC	1	-
chr1	152009547	152009558	AGGCGGGGAGG	1	-
chr1	154152790	154152801	GAGCGGGAAAC	1	-
chr1	156466062	156466073	GAGCGGGGAGG	1	+
chr1	159177846	159177857	ACGCGGGAGAC	1	+
chr1	168356533	168356544	CCGCGGGAGGC	1	+
chr1	16841127	16841138	GGGCGGGAGGG	1	-
chr1	179846583	179846594	AGGCGGGAGGA	1	+
chr1	179846947	179846958	GGGCGGGGACC	1	-
chr1	19381897	19381908	GGGCGGGGACC	1	-
chr1	19586774	19586785	GGGCGGGAGTA	1	-
chr1	203276573	203276584	GGGCGGGGGCG	1	-
chr1	203619781	203619792	GGGCGGGGAGC	1	+
chr1	204485727	204485738	GGGCGGGAGGA	1	+
chr1	205290538	205290549	GCGCGGGAGAG	1	-
chr1	206310485	206310496	TGGCGGGAGAG	1	-
chr1	206638027	206638038	GAGCGGGAAGA	1	-
chr1	206943909	206943920	GGGCGGGGAGC	1	-
chr1	207628112	207628123	GGGCGGGGAGC	1	-
chr1	212874467	212874478	CAGCGGGAAAG	1	+
chr1	212874525	212874536	AGGCGGGGAGG	1	+
chr1	21754576	21754587	GAGCGGGAGCG	1	+
chr1	220921541	220921552	GGGCGGGGAAG	1	+
chr1	221881673	221881684	CAGCGGGAAAC	1	+
chr1	101491404	101491415	TAGCGGGAGGG	1	+
chr1	101774613	101774624	AAGCGGGAAGG	1	-
chr1	1081798	1081809	TGGCGGGAGGC	1	+
chr1	110350329	110350340	CGGCGGGGAAG	1	+
chr1	120174299	120174310	TGGCGGGGAGC	1	+
chr1	12218613	12218624	GGGCGGGGGGC	1	-
chr1	145396079	145396090	AGGCGGGAAGC	1	-
chr1	147806217	147806228	GCGCGGGGAGA	1	+
chr1	147807162	147807173	GGGCGGAAAAG	1	-
chr1	147994060	147994071	GGGCGGGGAGG	1	+
chr1	149683484	149683495	GCGCGGGGACA	1	+
chr1	151445996	151446007	GGGCGGCAGGA	1	+
chr1	151689615	151689626	TGGCGGGGAAA	1	+
chr1	152842493	152842504	TCGCGGGAAGA	1	+
chr1	154943271	154943282	GGGCGGGGAGC	1	+
chr1	155053484	155053495	GCGCGGGAGCC	1	-
chr1	1554164	1554175	GGGCGGGAGGA	1	-
chr1	156093350	156093361	GGGCGGGAGGG	1	-
chr1	156095153	156095164	TGGCGGGAAGT	1	+
chr1	158150817	158150828	CGGCGGGGGAG	1	+
chr1	161696417	161696428	TCGCGGGAAGC	1	+
chr1	16246014	16246025	AGGCGGGAGGT	1	+
chr1	167298640	167298651	TGGCGGGGGAG	1	+
chr1	167599318	167599329	GAGCGGGAGCC	1	-
chr1	169885369	169885380	TGGCGGGGGGG	1	+
chr1	17198731	17198742	AGGCGGGAGCG	1	-
chr1	175162238	175162249	CGGCGGGAAGA	1	-
chr1	175403618	175403629	TGGCGGGAAGG	1	-
chr1	179924358	179924369	TGGCGGCAAGA	1	+
chr1	180502857	180502868	AGGCGGGAAAA	1	-
chr1	180890587	180890598	TGGCGGGGGGA	1	+
chr1	181058895	181058906	GGGCGGCAGAG	1	+
chr1	2023273	2023284	AGGCGGGAGGA	1	+
chr1	202821620	202821631	AGGCGGGAGGA	1	+
chr1	203045067	203045078	CCGCGGGAGAA	1	-
chr1	203045161	203045172	GGGCGGGAGGA	1	-
chr1	204797728	204797739	GCGCGGGGGCG	1	+
chr1	205366277	205366288	CCGCGGGAAAA	1	+
chr1	206137593	206137604	GGGCGGGAAGG	1	-
chr1	206138177	206138188	AAGCGGGAAGG	1	+
chr1	206654660	206654671	TGGCGGGAGGA	1	-
chr1	208046526	208046537	GGGCGGGGAGC	1	+
chr1	211688956	211688967	CCGCGGGAAGC	1	+
chr1	213796284	213796295	TCGCGCGAGGC	1	+
chr1	220263235	220263246	CCGCGGGAAAA	1	+
chr1	223705269	223705280	TGGCGCGAGCA	1	+
chr1	224896197	224896208	AGGCGGGGAGT	1	-
chr1	225665803	225665814	GGGCGAGAGAG	1	+
chr1	225665818	225665829	AAGCGGGAGGC	1	+
chr1	225840809	225840820	CCGCGGGAGGA	1	+
chr1	226633962	226633973	TGGCGGGGAGC	1	-
chr1	227746769	227746780	GGGCGGCAGGG	1	-
chr1	228871019	228871030	GCGCGGGAGGA	1	-
chr1	235263579	235263590	TGGCGGGGAGA	1	-
chr1	236109771	236109782	AGGCGGGGAGT	1	-
chr1	236227582	236227593	GAGCGGGAAAC	1	-
chr1	1002868	1002879	CCGCGGGGAGG	1	-
chr1	101360645	101360656	GCGCGGGGAGG	1	-
chr1	101775637	101775648	GGGCGGGGAAT	1	+
chr1	110437647	110437658	AGGCGGGGAGT	1	-
chr1	110754915	110754926	AGGCGGGAACA	1	-
chr1	112135708	112135719	GGGCGGGGAGC	1	+
chr1	112162427	112162438	CGGCGGCAGGG	1	-
chr1	112162439	112162450	CAGCGGGAGCG	1	-
chr1	117210368	117210379	GGGCGGGGACT	1	-
chr1	117453024	117453035	CGGCGGGGAGC	1	+
chr1	12107772	12107783	TGGCGGGAGAG	1	-
chr1	1245319	1245330	AGGCGGGAGGC	1	+
chr1	143913411	143913422	AAGCGGGAAGG	1	-
chr1	145396712	145396723	TGGCGCGAGCC	1	+
chr1	145472444	145472455	TGGCGGGGGGG	1	-
chr1	145562711	145562722	GAGCGGGAAGA	1	+
chr1	147735469	147735480	GGGCGGGAAAG	1	+
chr1	153377323	153377334	GGGCGGGAACC	1	+
chr1	153607867	153607878	AGGCGGGAGGA	1	-
chr1	154976551	154976562	GGGCGGGGAGC	1	+
chr1	155290699	155290710	GAGCGGGAGGG	1	-
chr1	155290721	155290732	GGGCGGGGACC	1	+
chr1	156460542	156460553	GGGCGGGAAGG	1	-
chr1	159158448	159158459	CGGCGGGAGAC	1	+
chr1	159915417	159915428	AGGCGGGGAGG	1	-
chr1	166944966	166944977	GCGCGGGGGAG	1	+
chr1	176866696	176866707	GAGCGGGAGGA	1	+
chr1	178694318	178694329	TGGCGGGGGCG	1	-
chr1	17962610	17962621	CGGCGGGGAGG	1	-
chr1	184942874	184942885	GGGCGGGAAGG	1	+
chr1	184943697	184943708	GGGCGGGAAGA	1	-
chr1	185285458	185285469	GGGCGGGAGGA	1	-
chr1	185285472	185285483	GCGCGGGGAGA	1	-
chr1	201620563	201620574	GGGCGAGAGAG	1	+
chr1	202134858	202134869	GGGCGGGGGAA	1	-
chr1	204042738	204042749	GAGCGGGAAGC	1	+
chr1	204733090	204733101	GGGCGGCAGGA	1	+
chr1	205207468	205207479	AGGCGGGAACA	1	-
chr1	20901994	20902005	GGGCGGGAGTG	1	+
chr1	21044335	21044346	GGGCGGGGACC	1	+
chr1	212780329	212780340	GCGCGGGAAGT	1	-
chr1	215741051	215741062	CCGCGGGGAAG	1	-
chr1	21649780	21649791	CGGCGGGGGGA	1	+
chr1	219347145	219347156	GCGCGGGAGCA	1	-
chr1	21996505	21996516	GGGCGGCAGAG	1	+
chr1	220267308	220267319	GGGCGGGGAAA	1	-
chr1	220267432	220267443	GGGCGGGGAGG	1	-
chr1	220863683	220863694	GGGCGGGGACC	1	+
chr1	221054821	221054832	GGGCGGGAGGC	1	+
chr1	221242540	221242551	CAGCGGGAGGC	1	-
chr1	223537441	223537452	TGGCGGGGGGA	1	-
chr1	223537539	223537550	GGGCGGGGGAG	1	-
chr1	223537743	223537754	GCGCGCGAGCA	1	+
chr1	223537804	223537815	GGGCGGGGACG	1	+
chr1	231942526	231942537	GGGCGGGAGCG	1	-
chr1	235147054	235147065	GGGCGGGGGAA	1	-
chr1	236228606	236228617	AGGCGGGAGGT	1	-
chr1	236307481	236307492	AGGCGGGAGGA	1	+
chr1	236444667	236444678	TGGCGGGAGAT	1	-
chr1	24125291	24125302	GGGCGGGGAAT	1	-
chr1	243646568	243646579	CGGCGGGAGGC	1	-
chr1	243646600	243646611	CGGCGGGGACG	1	-
chr1	24439151	24439162	GGGCGGGGGCC	1	-
chr1	245103783	245103794	TGGCGGGAGCT	1	+
chr1	25250147	25250158	GGGCGGGGACC	1	-
chr1	25254232	25254243	GGGCGGGGGGA	1	+
chr1	26642082	26642093	GGGCGGGGAGG	1	-
chr1	28918664	28918675	GGGCGGGGGAG	1	+
chr1	32713968	32713979	CAGCGGGAGAT	1	+
chr1	33336229	33336240	GGGCGGGGGGC	1	-
chr1	33366962	33366973	GGGCGGGAAGT	1	-
chr1	33390541	33390552	GGGCGGGGGAC	1	-
chr1	36038870	36038881	TGGCGGGGGCG	1	-
chr1	36549736	36549747	AAGCGGGAAAG	1	+
chr1	37944136	37944147	CAGCGGGAGCT	1	+
chr1	41418286	41418297	CAGCGGGAGCA	1	+
chr1	43796051	43796062	GGGCGGGAGGG	1	-
chr1	44703913	44703924	GGGCGGGGGCG	1	+
chr1	45792536	45792547	TGGCGCGAGCA	1	+
chr1	10692107	10692118	GGGCGGGGACT	1	-
chr1	110230304	110230315	AGGCGGGAGGA	1	+
chr1	110282949	110282960	GAGCGGGAGGG	1	+
chr1	113044593	113044604	TCGCGGGAAAG	1	-
chr1	114302208	114302219	GGGCGGGAAGG	1	-
chr1	114302595	114302606	GGGCGGGAGAG	1	-
chr1	115259428	115259439	GGGCGGGGACT	1	-
chr1	11863690	11863701	GGGCGGGGGCA	1	+
chr1	144594121	144594132	GGGCGGCAGCG	1	-
chr1	14925842	14925853	GGGCGGAAAGG	1	-
chr1	151172064	151172075	GGGCGAGAGAG	1	+
chr1	154782659	154782670	GGGCGGGGAAA	1	+
chr1	155830376	155830387	TGGCGGGGGCG	1	+
chr1	155940852	155940863	GGGCGGGAGAG	1	-
chr1	156460064	156460075	GGGCGGGGACA	1	-
chr1	156611659	156611670	GGGCGGGGAGG	1	-
chr1	156716346	156716357	GGGCGGGGGAT	1	-
chr1	156880244	156880255	GCGCGGGGGGA	1	-
chr1	159915472	159915483	CCGCGGGAGGG	1	-
chr1	160313041	160313052	CCGCGGGAGAG	1	-
chr1	16174030	16174041	GCGCGCGAGCG	1	+
chr1	16174044	16174055	AGGCGGGGAAG	1	-
chr1	16174129	16174140	AGGCGGGAGGA	1	+
chr1	16449630	16449641	GCGCGGGGGCG	1	-
chr1	164756804	164756815	TGGCGGGAGGG	1	-
chr1	16514413	16514424	GGGCGGCAGAG	1	-
chr1	16542761	16542772	TGGCGGGGGCG	1	+
chr1	16542784	16542795	GGGCGGGAACA	1	+
chr1	168105827	168105838	GCGCGGGGAGA	1	+
chr1	168105853	168105864	GGGCGGGGACC	1	+
chr1	176175634	176175645	GGGCGGGGGGT	1	-
chr1	179198842	179198853	GGGCGGGAGAC	1	-
chr1	179262807	179262818	GGGCGGGGAGG	1	+
chr1	179263238	179263249	GGGCGGGAAAG	1	+
chr1	17989440	17989451	TGGCGGGGGAC	1	-
chr1	181451966	181451977	GGGCGGGAGTG	1	-
chr1	181454744	181454755	GGGCGGGGGAG	1	+
chr1	184356172	184356183	GAGCGGGAGCT	1	-
chr1	19719732	19719743	CGGCGCGAAGC	1	-
chr1	197744642	197744653	GCGCGGGGACG	1	+
chr1	19991304	19991315	GGGCGGGGAGA	1	-
chr1	19991342	19991353	GCGCGGGGACC	1	+
chr1	203294440	203294451	AGGCGGGGAGA	1	-
chr1	203595864	203595875	TGGCGCGAGGC	1	-
chr1	204733065	204733076	CAGCGGGAGGG	1	-
chr1	205198689	205198700	TGGCGGGGGCG	1	+
chr1	205473658	205473669	GGGCGGGAGGG	1	+
chr1	20669861	20669872	GAGCGCGAGGG	1	+
chr1	206809319	206809330	GCGCGGGGGAC	1	+
chr1	208042422	208042433	GGGCGGGGGCC	1	-
chr1	210502228	210502239	GGGCGCGGAGG	1	+
chr1	210502250	210502261	CGGCGGCAGGG	1	+
chr1	211849140	211849151	GGGCGGGAGAG	1	+
chr1	211872325	211872336	GGGCGGGGGAC	1	-
chr1	21978360	21978371	GCGCGGGAAGG	1	-
chr1	21978399	21978410	GGGCGGGGGCG	1	-
chr1	220863649	220863660	GGGCGGGGGAT	1	-
chr1	223254838	223254849	CAGCGGGAGGA	1	-
chr1	223537715	223537726	GGGCGGGGACG	1	+
chr1	224371377	224371388	GCGCGGGAGTC	1	+
chr1	226411467	226411478	GGGCGGCAGGA	1	-
chr1	228604048	228604059	GAGCGGGAAGG	1	-
chr1	228604409	228604420	CGGCGGGGGAG	1	+
chr1	234350772	234350783	AGGCGGGAGAG	1	+
chr1	234735745	234735756	GCGCGCGAGGG	1	-
chr1	24516274	24516285	GGGCGGGGAGG	1	-
chr1	24968431	24968442	GGGCGGGAACG	1	+
chr1	25258887	25258898	TGGCGGGAGCC	1	+
chr1	26202197	26202208	GCGCGGGAGAG	1	+
chr1	27675991	27676002	AGGCGGGAGTG	1	+
chr1	2929258	2929269	CCGCGGGAGCG	1	-
chr1	29586448	29586459	CAGCGGGAAAG	1	-
chr1	32800853	32800864	GGGCGAGAGGG	1	-
chr1	33005332	33005343	CGGCGGGAGGC	1	+
chr1	33005420	33005431	AGGCGGGAAGG	1	+
chr1	33005454	33005465	CGGCGGGAAGG	1	+
chr1	3393778	3393789	GAGCGGGAGCT	1	+
chr1	35395276	35395287	AGGCGGGGGGA	1	+
chr1	35395303	35395314	GGGCGGGGGCG	1	-
chr1	36590827	36590838	GGGCGGCAGGA	1	+
chr1	36622617	36622628	CGGCGGGGAGG	1	+
chr1	36622732	36622743	GGGCGGGAGCT	1	+
chr1	39681470	39681481	TGGCGGGAGGA	1	+
chr1	41249140	41249151	GGGCGGCAGGG	1	-
chr1	42192685	42192696	GCGCGGGAGGC	1	+
chr1	42385599	42385610	AGGCGGGAACC	1	-
chr1	43736680	43736691	GGGCGGGGGCT	1	-
chr1	44330929	44330940	AGGCGGGAGGA	1	-
chr1	47082562	47082573	GGGCGGGGAGG	1	+
chr1	57044380	57044391	GGGCGGGGGCT	1	+
chr1	6188003	6188014	CGGCGGGAGGG	1	+
chr1	6269497	6269508	ACGCGGGAGGC	1	+
chr1	63154157	63154168	CGGCGGGAACC	1	+
chr1	63154192	63154203	CGGCGGGAGCC	1	+
chr1	63788192	63788203	CAGCGGGAGGC	1	-
chr1	64058952	64058963	CGGCGGGAGGG	1	-
chr1	64059996	64060007	GGGCGGGGAGA	1	-
chr1	64935716	64935727	AGGCGGGAGCC	1	+
chr1	64935757	64935768	AGGCGGGGAAA	1	-
chr1	76190099	76190110	GGGCGGGGGAG	1	-
chr1	76190345	76190356	GGGCGGGAAGA	1	-
chr1	78445140	78445151	CCGCGGGGAAG	1	+
chr1	85086843	85086854	CCGCGGGAGGG	1	+
chr1	87797437	87797448	CGGCGGCAAGC	1	+
chr1	91184415	91184426	GCGCGGCAGGG	1	-
chr1	93426871	93426882	GCGCGGCAGGG	1	+
chr1	93913621	93913632	GGGCGGGAGGG	1	-
chr1	10535300	10535311	AGGCGGGAAGT	1	-
chr1	107600108	107600119	GCGCGGGAGAG	1	-
chr1	10926988	10926999	GGGCGGGGGAT	1	-
chr1	10927248	10927259	GAGCGGGAGCG	1	-
chr1	10927368	10927379	GCGCGGGGACG	1	+
chr1	10927557	10927568	AGGCGGGGGAG	1	+
chr1	109633588	109633599	GGGCGGGGAGA	1	-
chr1	110453172	110453183	GCGCGGGGAAG	1	+
chr1	112933558	112933569	GGGCGGGAGGC	1	+
chr1	113051426	113051437	GCGCGGGAGCC	1	+
chr1	113162426	113162437	GGGCGCGAGGC	1	-
chr1	113217743	113217754	GGGCGGGAAAG	1	-
chr1	116272555	116272566	GGGCGGGGACA	1	+
chr1	117215389	117215400	GGGCGGGGGCG	1	-
chr1	117909360	117909371	CGGCGCGAGGC	1	+
chr1	120190444	120190455	GGGCGGGGAGG	1	-
chr1	120190930	120190941	GAGCGGGAGAA	1	+
chr1	144932502	144932513	TGGCGGGAAGC	1	-
chr1	149857475	149857486	GGGCGGGAGTG	1	+
chr1	150122578	150122589	GGGCGGGGGCG	1	-
chr1	150124185	150124196	GGGCGGGAGGA	1	-
chr1	150254863	150254874	GGGCGCGAGAT	1	+
chr1	153651217	153651228	GCGCGCGAGGG	1	-
chr1	15480650	15480661	AGGCGGGAGCG	1	-
chr1	15481387	15481398	GGGCGGGGACG	1	+
chr1	154948244	154948255	GGGCGGGGGAG	1	+
chr1	155112984	155112995	GCGCGGGGAAG	1	-
chr1	155940800	155940811	GAGCGGGAGGA	1	-
chr1	156182761	156182772	AGGCGGGGAGG	1	+
chr1	156611826	156611837	GGGCGGGGGCG	1	+
chr1	156611858	156611869	GGGCGGGGGGA	1	+
chr1	156783835	156783846	GAGCGGGAGAT	1	-
chr1	157015662	157015673	CCGCGGGAGCG	1	-
chr1	160040090	160040101	GGGCGGGGGGC	1	+
chr1	160313277	160313288	GGGCGGGGAGG	1	-
chr1	162039410	162039421	GCGCGGGGGCG	1	+
chr1	162039450	162039461	CGGCGGGAGGA	1	+
chr1	167425241	167425252	GGGCGGGGGGT	1	-
chr1	171810560	171810571	GGGCGGGGGCG	1	+
chr1	179851381	179851392	AGGCGGGAGCG	1	+
chr1	179851796	179851807	CGGCGGGAAGT	1	+
chr1	183440687	183440698	GAGCGGGAACC	1	-
chr1	183441869	183441880	TGGCGGGGGAG	1	+
chr1	183605540	183605551	CAGCGGGAAGT	1	+
chr1	19282136	19282147	CGGCGGGGGAG	1	+
chr1	1950757	1950768	GGGCGCGAGGG	1	-
chr1	1950783	1950794	GGGCGGGAGCT	1	-
chr1	19536966	19536977	AGGCGGGAGAG	1	+
chr1	1976413	1976424	GCGCGGGGAGA	1	-
chr1	200992847	200992858	GGGCGGGGGCC	1	+
chr1	200994771	200994782	TGGCGGGAAAG	1	-
chr1	201376322	201376333	AGGCGGGGAAG	1	+
chr1	202976841	202976852	TGGCGGGGAAG	1	+
chr1	205649752	205649763	AAGCGGGAGGT	1	+
chr1	206809103	206809114	GGGCGGGAGCC	1	-
chr1	211872311	211872322	GGGCGGGGGGC	1	-
chr1	212004117	212004128	CGGCGGGAGGA	1	+
chr1	212873211	212873222	CGGCGCGAGGC	1	-
chr1	212873237	212873248	GAGCGGGAAGC	1	-
chr1	212873275	212873286	GCGCGGGGACA	1	-
chr1	2144275	2144286	GCGCGGGGACA	1	-
chr1	214454795	214454806	GGGCGGGAGCC	1	+
chr1	214454815	214454826	GAGCGGGAGGC	1	+
chr1	21767216	21767227	GGGCGCGAGCG	1	-
chr1	217804167	217804178	AGGCGGGAGGG	1	-
chr1	21949118	21949129	GGGCGGGGGCG	1	+
chr1	22109276	22109287	CGGCGCGAGGA	1	+
chr1	22109741	22109752	GCGCGGGAGGC	1	-
chr1	22145362	22145373	GGGCGGGGGGC	1	-
chr1	223936962	223936973	GCGCGGGAGGA	1	+
chr1	224033801	224033812	CGGCGGGAGCC	1	+
chr1	226099217	226099228	GCGCGGGGAGG	1	+
chr1	228198133	228198144	TGGCGGGAGTG	1	-
chr1	228225584	228225595	CGGCGCGAGGG	1	-
chr1	23037079	23037090	GCGCGGGGGGA	1	+
chr1	23037249	23037260	GCGCGGGGGGA	1	-
chr1	231664093	231664104	GCGCGCGAAGC	1	+
chr1	236029657	236029668	GCGCGGGGAGT	1	+
chr1	236558654	236558665	GGGCGGGAGCC	1	-
chr1	23884908	23884919	GGGCGGGGGAG	1	+
chr1	23939845	23939856	GGGCGGGGGCT	1	-
chr1	244013171	244013182	GGGCGGGGGCT	1	-
chr1	27153115	27153126	CGGCGGGAGGC	1	+
chr1	27153417	27153428	GGGCGGGGGCG	1	-
chr1	27730092	27730103	GGGCGGGAGCA	1	-
chr1	27816662	27816673	GGGCGGGGAAT	1	-
chr1	27989275	27989286	GGGCGGAAAAG	1	-
chr1	28199131	28199142	GCGCGGGAGGG	1	-
chr1	28199218	28199229	GGGCGGGGGCA	1	+
chr1	28832360	28832371	CCGCGGGAAGG	1	+
chr1	28908161	28908172	GGGCGGGAGCC	1	-
chr1	28908370	28908381	CGGCGGGGAGA	1	+
chr1	2986257	2986268	GAGCGGGGAGG	1	-
chr1	32165131	32165142	GGGCGGGAACC	1	-
chr1	32410143	32410154	GGGCGGGGGAT	1	-
chr1	32410592	32410603	TGGCGGGGACG	1	+
chr1	35657656	35657667	CGGCGGGGGAT	1	-
chr1	36173468	36173479	GGGCGGGGGCC	1	+
chr1	38142028	38142039	GGGCGGGGGAC	1	-
chr1	40137849	40137860	GGGCGGGGAGC	1	-
chr1	40137863	40137874	GGGCGGGGGGA	1	+
chr1	44031595	44031606	GAGCGGGGAGG	1	+
chr1	45792925	45792936	TCGCGGGAGGT	1	+
chr1	46767964	46767975	AGGCGGGAAGG	1	-
chr1	47696590	47696601	GGGCGGGAAAA	1	+
chr1	51806856	51806867	GGGCGGGGGGT	1	-
chr1	6161492	6161503	GGGCGGCAGGG	1	-
chr1	64059335	64059346	GGGCGGGGACG	1	+
chr1	64059717	64059728	GGGCGGGGGAC	1	-
chr1	65614726	65614737	AGGCGCGAGGC	1	-
chr1	75198277	75198288	TGGCGGGGGGG	1	+
chr1	78225036	78225047	AAGCGGGAGGT	1	-
chr1	8378066	8378077	GGGCGGGAGGG	1	-
chr1	859235	859246	CCGCGGGAGCC	1	+
chr1	87379278	87379289	GCGCGCGAGAG	1	+
chr1	89989984	89989995	AAGCGGGAGGG	1	-
chr1	89990933	89990944	GGGCGGGAAAG	1	+
chr1	92764253	92764264	GGGCGCGAGTC	1	+
chr1	93427313	93427324	AGGCGGGAGGG	1	+
chr1	93811366	93811377	CGGCGGGAGCC	1	-
chr1	949760	949771	CAGCGGGAGCT	1	-
chr1	95699883	95699894	GCGCGGGAGGG	1	+
chr1	9600588	9600599	CGGCGGGAGGT	1	-
chr1	98386600	98386611	GCGCGGGGGCG	1	+
chr1	98386665	98386676	GCGCGGGAGCC	1	-
chr10	101492176	101492187	TGGCGGGGGAG	1	+
chr10	101492569	101492580	CGGCGGGGACG	1	+
chr10	106014611	106014622	GGGCGGGAAGG	1	+
chr10	106097770	106097781	CGGCGGGAACA	1	+
chr10	111682839	111682850	CCGCGGGAAGG	1	-
chr10	111768375	111768386	AGGCGGGGAGT	1	+
chr10	112327643	112327654	AGGCGGGAGTG	1	+
chr10	112327706	112327717	GGGCGGGGACT	1	+
chr10	112327937	112327948	GGGCGGGAAGG	1	+
chr10	114206668	114206679	GAGCGGGAGAG	1	-
chr10	116853592	116853603	CGGCGGGGGCG	1	+
chr10	118609283	118609294	GGGCGGGGGGA	1	-
chr10	126412116	126412127	GGGCGGGAGGG	1	+
chr10	126431976	126431987	CCGCGGGGAGG	1	-
chr10	126432963	126432974	GGGCGGGGAGT	1	+
chr10	126433044	126433055	AGGCGCGAGCG	1	-
chr10	126847787	126847798	GGGCGGCAGGG	1	-
chr10	131770158	131770169	CGGCGGGAGGA	1	-
chr10	13342023	13342034	CGGCGCGAAGC	1	+
chr10	13342049	13342060	GCGCGGGGAAC	1	+
chr10	134597897	134597908	AAGCGGGAACG	1	+
chr10	134603011	134603022	CAGCGGGAAAG	1	+
chr10	134717896	134717907	CAGCGGGAGCC	1	-
chr10	13482610	13482621	CCGCGGGAGGC	1	+
chr10	16478934	16478945	GGGCGGGGAGA	1	+
chr1	1000803	1000814	CAGCGGGAAGG	1	+
chr1	10534948	10534959	GGGCGGGAGGG	1	+
chr1	10697572	10697583	TGGCGGGGAGG	1	-
chr1	109642974	109642985	AAGCGGGAGGA	1	-
chr1	10970165	10970176	GGGCGGGGGCA	1	+
chr1	110453802	110453813	CGGCGGGAACG	1	-
chr1	113050888	113050899	GGGCGGGGAGT	1	+
chr1	113217817	113217828	GCGCGGGAGGG	1	-
chr1	149899497	149899508	GGGCGCGAGAC	1	-
chr1	150122211	150122222	GGGCGGGGAGC	1	+
chr1	150122974	150122985	GGGCGGGGGGC	1	-
chr1	150266309	150266320	GCGCGCGAGGT	1	+
chr1	151811151	151811162	CGGCGGGAATC	1	-
chr1	153748261	153748272	GAGCGCGAGAG	1	+
chr1	154301172	154301183	GGGCGGGGGCG	1	+
chr1	154763913	154763924	CAGCGGGAGGC	1	-
chr1	15480203	15480214	CCGCGGGAGGC	1	-
chr1	15480574	15480585	AGGCGGGAAGC	1	-
chr1	155017507	155017518	TGGCGGGAGGG	1	+
chr1	155140025	155140036	TGGCGGGGGAC	1	-
chr1	155948381	155948392	GGGCGGGGGAG	1	-
chr1	156675946	156675957	GGGCGGGGGCG	1	+
chr1	160983623	160983634	TGGCGGGGGAG	1	-
chr1	161720049	161720060	CAGCGGGAGGA	1	-
chr1	16400132	16400143	GCGCGGGAGGC	1	-
chr1	165668004	165668015	AGGCGGGAAGA	1	+
chr1	16679501	16679512	GCGCGGGAAAG	1	+
chr1	167424896	167424907	GGGCGGCAGCG	1	-
chr1	16939453	16939464	GGGCGCGAGCG	1	+
chr1	181031477	181031488	GGGCGGGAGTT	1	+
chr1	182360117	182360128	CGGCGGCAGGG	1	-
chr1	182992702	182992713	CGGCGCGAGCC	1	+
chr1	1951013	1951024	CGGCGCGAGCC	1	+
chr1	200379291	200379302	AGGCGGGGGAG	1	+
chr1	200940679	200940690	TGGCGGGGAGG	1	+
chr1	201449995	201450006	GCGCGGGGAGG	1	+
chr1	202830756	202830767	GCGCGGGGGAC	1	-
chr1	202995525	202995536	GGGCGGGAGGC	1	+
chr1	205197032	205197043	GAGCGGGAAGG	1	-
chr1	205498228	205498239	CAGCGGGAGAC	1	-
chr1	206808851	206808862	GGGCGGGAGGG	1	-
chr1	208417752	208417763	CGGCGGGGAGG	1	-
chr1	211556079	211556090	GGGCGGGAGCG	1	-
chr1	212780890	212780901	TGGCGGGAAAG	1	-
chr1	224033746	224033757	CCGCGGGAACG	1	+
chr1	224302343	224302354	GGGCGGGGGGC	1	-
chr1	224371053	224371064	TCGCGGGAAGA	1	+
chr1	226736450	226736461	GGGCGGGAGTC	1	+
chr1	227730424	227730435	CAGCGGGAGGT	1	+
chr1	227730473	227730484	CCGCGGGGAGG	1	-
chr1	228651444	228651455	GGGCGGGAGAA	1	+
chr1	23036926	23036937	GGGCGGGGGAA	1	-
chr1	23037222	23037233	GCGCGGGGGGC	1	+
chr1	230562087	230562098	GGGCGCGAGCC	1	+
chr1	230562110	230562121	GGGCGGCAGGG	1	-
chr1	230562124	230562135	GGGCGGGAGGT	1	-
chr1	230562189	230562200	GCGCGGGGAAC	1	+
chr1	231176049	231176060	GCGCGGGAGGG	1	-
chr1	231558135	231558146	GGGCGGGGGCT	1	+
chr1	231762586	231762597	GAGCGGGAGGA	1	+
chr1	233464046	233464057	TGGCGGGGAAG	1	-
chr1	233464068	233464079	GGGCGGCAGGG	1	-
chr1	234509721	234509732	GGGCGGCAGCG	1	-
chr1	244013648	244013659	CGGCGGGGAGA	1	+
chr1	244013727	244013738	GGGCGGGGGCC	1	+
chr1	244013966	244013977	TGGCGGGAGCG	1	+
chr1	244014044	244014055	GCGCGGGGAAG	1	-
chr1	244014332	244014343	CGGCGCGAGGG	1	+
chr1	244998760	244998771	GGGCGGGAGAG	1	-
chr1	24513754	24513765	GGGCGGGGACG	1	-
chr1	245317727	245317738	GGGCGGGGGGA	1	+
chr1	245317837	245317848	GGGCGGGGGAG	1	+
chr1	2519239	2519250	GGGCGGGAACC	1	+
chr1	25227809	25227820	GGGCGGGGGAG	1	-
chr1	25228521	25228532	GGGCGGGAATG	1	-
chr1	26798455	26798466	AGGCGGGGAAA	1	-
chr1	28195959	28195970	GGGCGGGGGGA	1	+
chr1	28656140	28656151	AGGCGGGAGAC	1	-
chr1	28969460	28969471	GAGCGGGAGGA	1	-
chr1	31867734	31867745	CGGCGGGAAAA	1	+
chr1	32716858	32716869	GCGCGGGGAGA	1	+
chr1	33182445	33182456	GGGCGGGGAGA	1	+
chr1	33207141	33207152	CCGCGGGAGAT	1	-
chr1	33207362	33207373	CGGCGGGGAGG	1	-
chr1	33238756	33238767	TGGCGGGAGAG	1	+
chr1	33359097	33359108	AGGCGGGGAGT	1	-
chr1	33359109	33359120	GGGCGGGAGGG	1	-
chr1	35450950	35450961	CGGCGGCAGGG	1	-
chr1	35497336	35497347	CGGCGGGGGCG	1	-
chr1	36621695	36621706	AGGCGGGGGGG	1	-
chr1	37041864	37041875	GAGCGGGAGCC	1	+
chr1	38261245	38261256	GGGCGCGAGGC	1	+
chr1	40105599	40105610	CCGCGGGGAAG	1	+
chr1	41832201	41832212	TGGCGGGGGCG	1	-
chr1	41832213	41832224	GCGCGGGGGGT	1	-
chr1	42105952	42105963	GGGCGGGGGAA	1	+
chr1	46668990	46669001	GGGCGGGGACC	1	+
chr1	4716466	4716477	GAGCGGGGAGG	1	+
chr1	52499063	52499074	GGGCGCGAACG	1	-
chr1	52522452	52522463	GGGCGGGAAGT	1	-
chr1	53019124	53019135	GCGCGCGAGAG	1	+
chr1	53387394	53387405	CAGCGGGAGCC	1	-
chr1	53392881	53392892	GGGCGGGGAGC	1	-
chr1	54355580	54355591	GGGCGGGAGCG	1	-
chr1	59281103	59281114	AGGCGGGAACT	1	+
chr1	62208028	62208039	CCGCGGGAGGC	1	-
chr1	62208087	62208098	GGGCGGGGAGA	1	+
chr1	62208515	62208526	GGGCGGGGACC	1	-
chr1	6557504	6557515	GGGCGGGGAGG	1	+
chr1	8086330	8086341	TAGCGGGAGCG	1	-
chr1	84543727	84543738	CCGCGCGAAGG	1	+
chr1	85155695	85155706	GCGCGGGGACG	1	-
chr1	856584	856595	CGGCGGGAGGC	1	+
chr1	86042281	86042292	GGGCGGGGGGA	1	-
chr1	89990309	89990320	GGGCGCGGAGG	1	-
chr1	89990366	89990377	CGGCGCGAACC	1	-
chr1	91317244	91317255	CCGCGGGAGAC	1	+
chr1	919638	919649	GGGCGGGGGGA	1	+
chr1	91966303	91966314	CGGCGGGAAGA	1	+
chr1	91966396	91966407	CGGCGGGAAGT	1	+
chr1	92351756	92351767	GGGCGGGGACG	1	+
chr1	9353669	9353680	CGGCGGGGAGG	1	-
chr1	93645456	93645467	GCGCGCGAGGC	1	-
chr10	100028118	100028129	TGGCGGGGGCG	1	+
chr10	101945820	101945831	GCGCGGGGACG	1	+
chr10	103051490	103051501	GGGCGCGAGTG	1	-
chr10	103051521	103051532	CCGCGGGGAGA	1	+
chr10	103542961	103542972	AGGCGGGAATG	1	-
chr10	103874528	103874539	CGGCGGGGAGA	1	-
chr10	104169135	104169146	GCGCGGGGAGG	1	-
chr10	104953095	104953106	GGGCGCGAGCA	1	-
chr10	111767924	111767935	GGGCGGGAGAA	1	-
chr10	112431908	112431919	GCGCGGCAGGG	1	-
chr10	112432331	112432342	GGGCGCGAGCG	1	-
chr10	114207213	114207224	AGGCGGGAGTC	1	-
chr10	115933999	115934010	GGGCGGGGGCT	1	+
chr10	116852397	116852408	AGGCGCGAGGC	1	-
chr10	11784275	11784286	CGGCGGGGAGC	1	+
chr10	118502088	118502099	CAGCGGGAGCG	1	+
chr10	120863459	120863470	GGGCGGGAGGG	1	+
chr10	121129746	121129757	TGGCGGGGACA	1	-
chr10	121410567	121410578	GGGCGGCAGGC	1	+
chr10	121410790	121410801	GGGCGGGAGGA	1	+
chr10	121632354	121632365	TGGCGGGAAAT	1	+
chr10	121632419	121632430	CGGCGGGAGCG	1	+
chr10	126228894	126228905	GGGCGGCAGGG	1	+
chr10	126228931	126228942	AAGCGGGAGAA	1	-
chr1	109642762	109642773	GCGCGGGAGGG	1	+
chr1	110627432	110627443	GCGCGGGAACC	1	-
chr1	112938975	112938986	CGGCGGGAGGC	1	-
chr1	119682937	119682948	TGGCGGCAAGA	1	+
chr1	120254533	120254544	GAGCGGGAGCT	1	+
chr1	12291034	12291045	GGGCGGGGACG	1	-
chr1	145476981	145476992	GGGCGGGAGCT	1	-
chr1	145477022	145477033	GGGCGGGGACG	1	-
chr1	149224584	149224595	GGGCGGGAGGG	1	-
chr1	150121735	150121746	GAGCGGGAACC	1	-
chr1	151032818	151032829	GGGCGGGGAAT	1	+
chr1	151162389	151162400	GGGCGGGGAAT	1	-
chr1	153631059	153631070	GGGCGGGGAGG	1	-
chr1	153936022	153936033	GGGCGGGAATT	1	-
chr1	153936103	153936114	GGGCGGGGACA	1	+
chr1	154948170	154948181	GGGCGGGGGGC	1	-
chr1	156084391	156084402	GGGCGGGAGTG	1	-
chr1	156676258	156676269	AGGCGGGAGGA	1	+
chr1	157108229	157108240	GGGCGGGGGAG	1	+
chr1	157108249	157108260	CGGCGGGAGGG	1	-
chr1	15943996	15944007	GGGCGGGAGGG	1	+
chr1	159906169	159906180	TGGCGGGAGGG	1	-
chr1	16400119	16400130	CGGCGCGAGGC	1	-
chr1	16494484	16494495	GGGCGGGGAGG	1	+
chr1	166808511	166808522	GGGCGGGGAAG	1	+
chr1	17240622	17240633	GCGCGCGAAGG	1	+
chr1	17240656	17240667	GCGCGGGGGCG	1	+
chr1	178063607	178063618	AGGCGGGAGGG	1	-
chr1	181074364	181074375	AGGCGGGAGCT	1	-
chr1	181074850	181074861	GCGCGGGGGCG	1	-
chr1	181906570	181906581	CGGCGGCAGGG	1	-
chr1	202205698	202205709	AAGCGGGAGCA	1	+
chr1	202776717	202776728	CGGCGGGAGCC	1	-
chr1	204131769	204131780	TGGCGGGGAGA	1	+
chr1	204435416	204435427	TGGCGGGAGTC	1	+
chr1	206643368	206643379	GCGCGGGGACC	1	-
chr1	211433629	211433640	TGGCGGGGAGG	1	+
chr1	213123774	213123785	TGGCGGGAGGG	1	-
chr1	21616824	21616835	GGGCGGGGGCG	1	-
chr1	221053133	221053144	GCGCGGGGAGG	1	-
chr1	224518120	224518131	CGGCGGGGAAC	1	-
chr1	224622029	224622040	GGGCGGGGAGG	1	+
chr1	224622183	224622194	AGGCGGGGAGG	1	+
chr1	226249745	226249756	AGGCGGGAAGG	1	+
chr1	226249771	226249782	CAGCGGGAGGG	1	-
chr1	226250888	226250899	GAGCGGGAAAG	1	+
chr1	227916198	227916209	GGGCGGGAGAG	1	-
chr1	227916292	227916303	GGGCGGGAGGC	1	-
chr1	228463736	228463747	GGGCGGGAAGG	1	+
chr1	231114621	231114632	AGGCGGGGAGG	1	-
chr1	231175343	231175354	GGGCGGGGGCG	1	-
chr1	231175723	231175734	GGGCGGCAGCG	1	-
chr1	23494382	23494393	GGGCGGGGGCC	1	+
chr1	236030333	236030344	ACGCGCGAGGC	1	-
chr1	23851705	23851716	TGGCGGGAACA	1	-
chr1	23885765	23885776	AGGCGGGAGTA	1	+
chr1	24070397	24070408	GGGCGGGAGGG	1	+
chr1	24104834	24104845	AGGCGGGGGGG	1	-
chr1	244998670	244998681	GCGCGGGAAGC	1	+
chr1	245134065	245134076	GGGCGGGAGGA	1	-
chr1	25255651	25255662	GCGCGGGAGGA	1	+
chr1	26798594	26798605	CAGCGGGAGCA	1	+
chr1	28586841	28586852	GGGCGGGGAGG	1	-
chr1	28696109	28696120	TGGCGGGAAGC	1	-
chr1	31255376	31255387	GGGCGGGAGAC	1	-
chr1	32170904	32170915	AGGCGGGAAAT	1	-
chr1	32230004	32230015	GGGCGCGAGGA	1	+
chr1	32230016	32230027	CCGCGGGAGAA	1	+
chr1	32230028	32230039	GGGCGGGGGCG	1	+
chr1	32403973	32403984	CGGCGGGAGCT	1	-
chr1	32966556	32966567	GGGCGCGAGCC	1	+
chr1	33721179	33721190	AGGCGGGAGGA	1	+
chr1	33938153	33938164	CCGCGCGAGCG	1	-
chr1	3569720	3569731	GGGCGGGGGCC	1	+
chr1	36622356	36622367	GGGCGGGGAAG	1	-
chr1	38471039	38471050	CGGCGGGAGCG	1	+
chr1	39957208	39957219	GGGCGCGGAGG	1	-
chr1	39957225	39957236	GCGCGGGGGCG	1	-
chr1	40782439	40782450	CGGCGGGGGCG	1	+
chr1	4087728	4087739	GGGCGGGGAGA	1	+
chr1	41832276	41832287	CGGCGGGAGAG	1	+
chr1	42846481	42846492	CCGCGGGAGCG	1	+
chr1	43423523	43423534	GGGCGGGGGAT	1	-
chr1	43996961	43996972	GAGCGGGGAGG	1	-
chr1	43997012	43997023	CGGCGGGGAGC	1	-
chr1	46269805	46269816	CGGCGGGAGGA	1	+
chr1	46955396	46955407	GGGCGGGAGCG	1	+
chr1	52522105	52522116	GGGCGGGGGGA	1	-
chr1	53703506	53703517	GGGCGGGAATG	1	-
chr1	62208050	62208061	GGGCGGGGGAG	1	-
chr1	62208468	62208479	GGGCGGGGGCG	1	+
chr1	6266533	6266544	CCGCGGGAGCT	1	+
chr1	62902894	62902905	GAGCGGGAACC	1	-
chr1	62902927	62902938	CCGCGGGGAGG	1	+
chr1	6500515	6500526	GGGCGGGGAGC	1	+
chr1	85040174	85040185	GGGCGGGGAGA	1	+
chr1	85156237	85156248	GCGCGGGGGCG	1	-
chr1	85742398	85742409	GGGCGGGAACA	1	-
chr1	92351628	92351639	GGGCGCGAGAG	1	+
chr1	92351790	92351801	GCGCGGGGGGA	1	+
chr1	95392766	95392777	AGGCGGGAGGA	1	-
chr10	103599687	103599698	GCGCGGGAGGG	1	+
chr10	103874723	103874734	GAGCGGGGAGG	1	-
chr10	104179411	104179422	CCGCGGGGAGG	1	+
chr10	116853082	116853093	GGGCGGGGGCC	1	-
chr10	11726990	11727001	TGGCGGGGAAG	1	-
chr10	11784331	11784342	GGGCGGGGAGG	1	+
chr10	120840033	120840044	GCGCGGGGAGA	1	-
chr10	120840343	120840354	CCGCGGGGAGG	1	-
chr10	123687723	123687734	GAGCGGGAAGG	1	+
chr10	123688023	123688034	CGGCGGGAGGG	1	+
chr10	123688051	123688062	GCGCGGGGACC	1	+
chr10	13413986	13413997	GAGCGGGGAGG	1	-
chr10	22610818	22610829	GCGCGGGGAGG	1	-
chr10	28822700	28822711	GGGCGGGAACG	1	+
chr10	31608463	31608474	CGGCGGGAGCC	1	-
chr10	35415636	35415647	GGGCGGGGGCA	1	-
chr10	43697818	43697829	GCGCGGGAGCG	1	-
chr10	43902695	43902706	GCGCGCGAAGG	1	-
chr10	45454995	45455006	CGGCGGGGAAG	1	-
chr10	45914446	45914457	GGGCGGGGGCA	1	+
chr10	45915983	45915994	AGGCGGGGAGT	1	-
chr10	5854959	5854970	AGGCGGGGAAA	1	-
chr10	60145099	60145110	GCGCGGGAGAG	1	-
chr10	6020082	6020093	CCGCGGGAGCC	1	-
chr10	6243082	6243093	GCGCGGGGAGA	1	-
chr10	65281365	65281376	CGGCGCGAGGC	1	+
chr10	65281431	65281442	GGGCGGGGACG	1	+
chr10	69609309	69609320	GGGCGGGGGGC	1	-
chr10	70940338	70940349	GGGCGGCAGAG	1	+
chr10	71930007	71930018	GGGCGGGGACG	1	-
chr10	72238303	72238314	GGGCGGGGGAG	1	-
chr10	72254439	72254450	GGGCGGGGGCT	1	+
chr10	73132672	73132683	GGGCGGGGGCG	1	+
chr10	75012425	75012436	GGGCGGCAAGC	1	-
chr10	76993964	76993975	GCGCGGGAAGG	1	-
chr10	79633846	79633857	AGGCGGGGGGC	1	-
chr10	79686128	79686139	AGGCGGGAGGC	1	-
chr10	88731037	88731048	CCGCGGGAAGC	1	+
chr10	92922693	92922704	GGGCGGGGGCT	1	-
chr10	92922734	92922745	CGGCGGGGGCG	1	-
chr10	94449522	94449533	GGGCGGGGAGC	1	+
chr10	978665	978676	GGGCGGGAGTT	1	-
chr10	97890230	97890241	CCGCGGGGAGC	1	-
chr11	10562551	10562562	CCGCGGGGAGA	1	-
chr11	10562790	10562801	GCGCGGGGGGC	1	-
chr11	110167290	110167301	CCGCGGGAGAC	1	+
chr11	110167354	110167365	CCGCGGGAAAA	1	+
chr11	110167382	110167393	AGGCGGGGGGG	1	-
chr11	110167411	110167422	CGGCGCGAGGA	1	-
chr11	110167453	110167464	GGGCGGGGGCG	1	-
chr1	100435539	100435550	CCGCGGGAACC	1	+
chr1	10490434	10490445	GCGCGCGAGGC	1	+
chr1	110052398	110052409	CGGCGGGGGCG	1	+
chr1	110075024	110075035	GGGCGGGGAGA	1	+
chr1	113499000	113499011	TGGCGGGGAGG	1	-
chr1	1141621	1141632	CAGCGGGAGCC	1	-
chr1	1142128	1142139	GGGCGGGGAAA	1	+
chr1	115300202	115300213	GGGCGCGGAGG	1	-
chr1	116184850	116184861	AGGCGGGAGCC	1	-
chr1	120255314	120255325	GGGCGGGGGGA	1	+
chr1	12290965	12290976	GGGCGGGAGGG	1	+
chr1	12678047	12678058	GCGCGCGAGGG	1	-
chr1	146644880	146644891	GGGCGGGGAGA	1	-
chr1	146697029	146697040	GGGCGGGGGAG	1	-
chr1	147071870	147071881	CGGCGGGGGAG	1	+
chr1	150981519	150981530	GGGCGGGGAGA	1	-
chr1	151020170	151020181	CCGCGCGAGCG	1	+
chr1	151020205	151020216	CCGCGGGGAAG	1	-
chr1	151255880	151255891	GGGCGGGGGAG	1	+
chr1	15250735	15250746	GGGCGGGAGGC	1	+
chr1	153935865	153935876	TCGCGGGAAGC	1	+
chr1	153936153	153936164	GAGCGGGAGCG	1	+
chr1	153939805	153939816	AGGCGGGGAGT	1	-
chr1	153939845	153939856	GCGCGCGAAGA	1	+
chr1	156459027	156459038	GGGCGGGAGGA	1	-
chr1	161008793	161008804	GCGCGGGAGGC	1	-
chr1	16405593	16405604	CGGCGGGAGGA	1	-
chr1	165797044	165797055	CAGCGGGAGGA	1	+
chr1	165797059	165797070	CGGCGCGAACC	1	+
chr1	166809200	166809211	GCGCGGGGAGG	1	+
chr1	166845672	166845683	GGGCGGGAGGA	1	-
chr1	169075847	169075858	GGGCGGGGGCG	1	-
chr1	180923518	180923529	TCGCGGGAGTT	1	+
chr1	180991228	180991239	GGGCGGGGGCC	1	-
chr1	19277268	19277279	GGGCGGGGGAC	1	+
chr1	200708246	200708257	CGGCGGCAGGG	1	+
chr1	20126526	20126537	GCGCGGGGGCG	1	+
chr1	201438448	201438459	GGGCGGGGAGG	1	+
chr1	204463810	204463821	GGGCGAGAGAG	1	+
chr1	205030588	205030599	AGGCGGGAAGG	1	-
chr1	205031187	205031198	GGGCGGGGGAG	1	-
chr1	206858200	206858211	GGGCGGGGGGC	1	-
chr1	21616693	21616704	GGGCGCGAGAG	1	-
chr1	221916415	221916426	AGGCGGCAAGG	1	+
chr1	226249963	226249974	CGGCGGGGAGG	1	-
chr1	227916223	227916234	GGGCGGGAGGA	1	-
chr1	229477817	229477828	GAGCGCGAGGG	1	-
chr1	23494442	23494453	GGGCGGGGGGA	1	+
chr1	23504198	23504209	CGGCGGGGGAG	1	+
chr1	235667235	235667246	CGGCGGGGACA	1	+
chr1	236305751	236305762	GCGCGGGGGCG	1	+
chr1	241802964	241802975	GGGCGGGAGGG	1	+
chr1	241803705	241803716	GGGCGGGAAGA	1	-
chr1	247094408	247094419	TGGCGGGGAAG	1	-
chr1	25291598	25291609	AGGCGGCAAGG	1	+
chr1	25942806	25942817	GGGCGAGAGAG	1	+
chr1	25943122	25943133	GGGCGGGAGCG	1	-
chr1	25943304	25943315	CGGCGGGGACG	1	+
chr1	27371428	27371439	CAGCGGGAGAC	1	-
chr1	27693555	27693566	TGGCGGGAGAG	1	-
chr1	27854667	27854678	GCGCGGGGGGA	1	-
chr1	31655286	31655297	CGGCGGGAGGG	1	-
chr1	32228381	32228392	CCGCGGGAGAA	1	+
chr1	35734572	35734583	GGGCGGGGGCC	1	+
chr1	35734610	35734621	GCGCGGGGAGC	1	+
chr1	3692219	3692230	GGGCGGGGAGA	1	+
chr1	37169444	37169455	GGGCGGGAGGA	1	+
chr1	40839696	40839707	GGGCGGGGGAC	1	+
chr1	41268073	41268084	GGGCGGGGGAG	1	+
chr1	41268085	41268096	CCGCGGGGAGG	1	+
chr1	41268123	41268134	GAGCGGGAGGG	1	-
chr1	41707739	41707750	CGGCGGGGGCG	1	+
chr1	41707890	41707901	AGGCGGGGGGC	1	+
chr1	41707902	41707913	GGGCGGGGGCT	1	+
chr1	41707974	41707985	GCGCGGGGGGC	1	+
chr1	42128377	42128388	GGGCGCGGAGG	1	-
chr1	42501766	42501777	GGGCGGGGAGT	1	-
chr1	43423544	43423555	AGGCGGGGAGC	1	-
chr1	45671696	45671707	GAGCGGGAGAT	1	-
chr1	46269199	46269210	GCGCGGGAGGC	1	+
chr1	46768478	46768489	CCGCGCGAACT	1	-
chr1	46768560	46768571	GCGCGGGGGGC	1	-
chr1	50798812	50798823	GCGCGGGGAAG	1	+
chr1	50799465	50799476	AGGCGCGAAGA	1	-
chr1	50889899	50889910	GGGCGCGAGGG	1	-
chr1	55007811	55007822	GGGCGGGGAGC	1	+
chr1	55007894	55007905	GGGCGGGGAAG	1	+
chr1	55008120	55008131	GGGCGGGGAAG	1	-
chr1	55008132	55008143	GCGCGGGGGAA	1	+
chr1	59762198	59762209	AGGCGGGAGGA	1	-
chr1	62190840	62190851	GAGCGGGAGGG	1	+
chr1	6500550	6500561	GGGCGGGGAGT	1	+
chr1	65720701	65720712	GGGCGGGAGGA	1	-
chr1	67895568	67895579	CCGCGGGAGAC	1	-
chr1	85667430	85667441	CCGCGGGAAGG	1	+
chr1	875739	875750	GCGCGGGGGCG	1	+
chr1	87794638	87794649	GCGCGCGAGCA	1	-
chr1	92952637	92952648	TGGCGGGAGCA	1	+
chr1	937364	937375	GGGCGGGAAAG	1	+
chr1	94883839	94883850	CGGCGGGAGCG	1	-
chr10	102106365	102106376	GCGCGGGGGAC	1	-
chr10	103454104	103454115	GGGCGGGGAGC	1	+
chr10	103600604	103600615	GGGCGGGGGCG	1	-
chr10	104179488	104179499	AGGCGCGAACA	1	+
chr10	105727421	105727432	GCGCGGGAGAG	1	+
chr10	111987198	111987209	GAGCGGGAAGG	1	+
chr10	112678359	112678370	GGGCGGGGACC	1	-
chr10	12391120	12391131	GCGCGGGAAGG	1	+
chr10	12391411	12391422	AGGCGGGGAGC	1	+
chr10	12391570	12391581	CGGCGGCAAAG	1	+
chr10	124894730	124894741	GGGCGGGGGAG	1	+
chr10	124894818	124894829	CGGCGGGAAGC	1	+
chr10	126107124	126107135	GGGCGGCAGGG	1	-
chr10	126150632	126150643	GGGCGGCAGGG	1	+
chr10	131934688	131934699	CGGCGGGGGCG	1	+
chr10	13344337	13344348	GCGCGGGAATA	1	+
chr10	134209604	134209615	GGGCGGGGGAC	1	-
chr10	15130872	15130883	GCGCGGGGGCG	1	+
chr10	180861	180872	GGGCGGGAGGC	1	+
chr10	25012393	25012404	TGGCGGGAAGG	1	+
chr10	3109681	3109692	GGGCGGGGGCG	1	+
chr10	38147008	38147019	GAGCGGGAGGC	1	+
chr10	38383200	38383211	CGGCGCGAGGG	1	+
chr10	38383246	38383257	CGGCGCGAGGA	1	+
chr10	38383293	38383304	TCGCGGGAGCC	1	+
chr10	38383779	38383790	GGGCGGGGAGG	1	+
chr10	43892241	43892252	GGGCGGGAGCT	1	+
chr10	43892255	43892266	GGGCGGGGGGC	1	+
chr10	44185174	44185185	GAGCGGGAGGA	1	+
chr10	45496380	45496391	GCGCGGGAGGC	1	+
chr10	48355004	48355015	AGGCGGGAGCG	1	+
chr10	5855550	5855561	AGGCGGGGAAG	1	-
chr10	64577861	64577872	GGGCGGGAGCC	1	+
chr10	72442963	72442974	GGGCGGGGAGG	1	-
chr10	76994141	76994152	GGGCGGGAGGC	1	+
chr10	7830844	7830855	GGGCGGGGAAG	1	+
chr10	79633728	79633739	GGGCGGCAGGA	1	-
chr10	8090926	8090937	GGGCGGGGGGA	1	+
chr10	81947393	81947404	GGGCGGGGAGG	1	+
chr1	10490484	10490495	CGGCGCGAGCG	1	-
chr1	1072434	1072445	GGGCGGGGAGG	1	+
chr1	109505789	109505800	GCGCGGGAGCT	1	+
chr1	109505853	109505864	GGGCGGGGACC	1	-
chr1	113616602	113616613	GGGCGGGGGGT	1	+
chr1	1136866	1136877	GGGCGGGGGAT	1	-
chr1	1136899	1136910	GCGCGGGGGCG	1	-
chr1	1137065	1137076	AGGCGGGGAGG	1	+
chr1	116694859	116694870	CAGCGGGAGGA	1	-
chr1	11796959	11796970	GGGCGGGGAGA	1	-
chr1	14076149	14076160	GGGCGGGAGCG	1	-
chr1	14076190	14076201	GGGCGGGAGGG	1	-
chr1	147071576	147071587	CGGCGGGAGGT	1	+
chr1	151043555	151043566	CGGCGGGAGGG	1	+
chr1	154909046	154909057	AGGCGGGAAAG	1	-
chr1	155178968	155178979	TGGCGGGGGGC	1	+
chr1	156475170	156475181	GGGCGAGAGAG	1	-
chr1	156698566	156698577	GGGCGGGAACT	1	+
chr1	170500941	170500952	GGGCGGGAGCG	1	-
chr1	173446868	173446879	AGGCGGGGAGG	1	-
chr1	180198473	180198484	CCGCGGGGAGG	1	+
chr1	19971450	19971461	AGGCGGGGAAC	1	-
chr1	20125865	20125876	AGGCGGGGGAG	1	+
chr1	20126398	20126409	GGGCGGGAGGA	1	-
chr1	20126428	20126439	CGGCGGGGAGG	1	-
chr1	203764705	203764716	GGGCGCGAGGA	1	-
chr1	20478565	20478576	AGGCGGGAGGC	1	+
chr1	20960471	20960482	GCGCGGGGGCG	1	+
chr1	21058173	21058184	GAGCGGGAAGC	1	+
chr1	2121091	2121102	TGGCGGGGGAG	1	+
chr1	212606173	212606184	GGGCGGGGACC	1	-
chr1	212606832	212606843	TGGCGGGGGAC	1	+
chr1	212731862	212731873	CCGCGGGAGTG	1	-
chr1	22468820	22468831	GGGCGGGAGCC	1	-
chr1	225615951	225615962	GGGCGGGGAGG	1	+
chr1	226250238	226250249	GCGCGGGGGAG	1	+
chr1	226250275	226250286	GCGCGGGGGGA	1	+
chr1	227950353	227950364	GGGCGGGGAGC	1	+
chr1	228400805	228400816	CAGCGGGAGGG	1	-
chr1	229478796	229478807	AGGCGGGAGGC	1	+
chr1	234614085	234614096	GCGCGCGAGGC	1	-
chr1	234614658	234614669	GCGCGCGAGGT	1	-
chr1	235530607	235530618	GGGCGGGGGCC	1	-
chr1	241803055	241803066	GGGCGGGGGGC	1	+
chr1	241803748	241803759	CCGCGGGGAGG	1	-
chr1	24306872	24306883	AGGCGGGAGTG	1	-
chr1	24306927	24306938	TCGCGGGAAAG	1	-
chr1	244212857	244212868	CAGCGGGAGGA	1	-
chr1	24970336	24970347	GGGCGGGGAGG	1	-
chr1	25870043	25870054	GGGCGAGAGAG	1	-
chr1	26799635	26799646	GGGCGGGAGAG	1	-
chr1	26872288	26872299	GGGCGGGGGCT	1	-
chr1	28415232	28415243	GGGCGGGGAAG	1	+
chr1	28585966	28585977	GGGCGGGGACA	1	-
chr1	28844777	28844788	CGGCGGGGAGC	1	+
chr1	28974837	28974848	TGGCGGGGAAG	1	-
chr1	29213527	29213538	GGGCGGGGAGG	1	-
chr1	29241767	29241778	TGGCGGGAAGG	1	-
chr1	32480232	32480243	GGGCGGGGAGC	1	-
chr1	3569611	3569622	GGGCGGGGAGG	1	-
chr1	3634804	3634815	GCGCGGGGAGC	1	-
chr1	40255390	40255401	CGGCGGGGGAG	1	+
chr1	40255434	40255445	ACGCGCGAGGC	1	+
chr1	41157497	41157508	GCGCGGGGGCG	1	+
chr1	41157586	41157597	CGGCGGGGGGA	1	+
chr1	41157605	41157616	AGGCGGGAAGC	1	-
chr1	41157815	41157826	TGGCGGGGAGG	1	+
chr1	41708012	41708023	GCGCGGGAACC	1	+
chr1	42127374	42127385	CGGCGGGAGCT	1	-
chr1	42800094	42800105	GGGCGGGAGAC	1	+
chr1	45671710	45671721	CCGCGGGAAGG	1	+
chr1	45672277	45672288	AGGCGGGAGCG	1	+
chr1	48176277	48176288	GAGCGCGAGAG	1	+
chr1	50889921	50889932	GGGCGGGGAGA	1	-
chr1	53793379	53793390	GAGCGGGGAGG	1	-
chr1	54204977	54204988	CGGCGCGAGGG	1	+
chr1	55351970	55351981	AAGCGGGAGGG	1	-
chr1	6266309	6266320	CGGCGGGAGAG	1	+
chr1	6483655	6483666	GCGCGGGAGGC	1	+
chr1	7764777	7764788	TGGCGGGGAGA	1	+
chr1	78149091	78149102	GAGCGGGAGGC	1	-
chr1	85667141	85667152	CCGCGGGAGAC	1	-
chr1	93250795	93250806	AGGCGGGGAAA	1	+
chr1	94374478	94374489	GCGCGCGAGGC	1	+
chr1	94375210	94375221	GCGCGGCAGGG	1	+
chr1	94883891	94883902	CGGCGCGAGCC	1	+
chr10	104677412	104677423	AGGCGCGAGGA	1	+
chr10	105127680	105127691	GGGCGGGGAGG	1	-
chr10	105127969	105127980	CGGCGGGGGCG	1	+
chr10	12084456	12084467	AGGCGGGGAGC	1	-
chr10	134234734	134234745	CAGCGGGAGAG	1	-
chr10	135091860	135091871	GCGCGGGAGGA	1	-
chr10	15130395	15130406	GGGCGGGAGCG	1	+
chr10	15209833	15209844	CAGCGGGAGCC	1	+
chr10	181281	181292	CCGCGCGAAGG	1	-
chr10	181381	181392	GCGCGGGGGGC	1	-
chr10	21785847	21785858	GGGCGGGAAAC	1	+
chr10	21822857	21822868	TGGCGGGGGAG	1	-
chr10	21822935	21822946	GGGCGGGGACG	1	-
chr10	21823835	21823846	CCGCGGGAGGG	1	+
chr10	21823867	21823878	GCGCGGGGGGT	1	+
chr10	22609977	22609988	CGGCGGGGGGA	1	+
chr10	23727783	23727794	GGGCGCGGAGG	1	-
chr10	35379546	35379557	TGGCGGGGGGG	1	-
chr10	35931217	35931228	CGGCGCGAGCG	1	-
chr10	45359590	45359601	TGGCGGGAGCT	1	-
chr10	45915094	45915105	GAGCGGGAGGA	1	+
chr10	5932510	5932521	GCGCGGGGGAG	1	+
chr10	69834972	69834983	GGGCGGGGAAG	1	+
chr10	69835079	69835090	AGGCGGGGGAG	1	+
chr10	70231717	70231728	GCGCGCGAGGT	1	-
chr10	70231772	70231783	GCGCGGGAGGG	1	-
chr10	72647684	72647695	GGGCGGGGGCG	1	-
chr10	74032838	74032849	CCGCGGGGAGG	1	+
chr10	75384967	75384978	GGGCGGGAGAG	1	-
chr10	75633495	75633506	GGGCGGGGGCT	1	+
chr10	76995701	76995712	CGGCGGGAGGC	1	+
chr10	82295806	82295817	GGGCGGGGGAC	1	-
chr10	88516276	88516287	GGGCGGGGGCC	1	+
chr10	92980772	92980783	CGGCGGGGAGA	1	+
chr10	92980952	92980963	GGGCGGGGGCA	1	-
chr10	99473361	99473372	GCGCGGGGGAG	1	+
chr11	116643357	116643368	GGGCGGCAGAG	1	+
chr11	116643371	116643382	AGGCGGGGGGC	1	+
chr11	118306261	118306272	GGGCGGGGGCG	1	+
chr11	119598679	119598690	GGGCGGGAGGG	1	+
chr11	121526392	121526403	GGGCGCGAGAG	1	-
chr11	124632138	124632149	GCGCGGGAGCC	1	+
chr11	124632771	124632782	GCGCGGGAGCC	1	+
chr11	124746664	124746675	GGGCGGGGGGC	1	+
chr11	129940118	129940129	GGGCGGGGGAG	1	-
chr11	134201888	134201899	GCGCGGGAGCC	1	-
chr11	1715442	1715453	CAGCGGGAGGG	1	-
chr11	32914343	32914354	GGGCGGGAGGT	1	+
chr11	32914581	32914592	GGGCGGGGGAG	1	-
chr11	35684347	35684358	TAGCGGGAGGC	1	+
chr11	44117378	44117389	GAGCGGGAGGC	1	+
chr11	46143113	46143124	CGGCGGGGGCG	1	-
chr11	46143136	46143147	GGGCGAGAGGG	1	+
chr11	46143210	46143221	CGGCGGGGAGG	1	+
chr11	46403193	46403204	GGGCGGGGGCC	1	+
chr11	46403271	46403282	GCGCGGGAGGG	1	+
chr11	47600273	47600284	GAGCGGGAAGA	1	-
chr1	111506703	111506714	GGGCGGCAGAG	1	-
chr1	117664174	117664185	CGGCGGGAGGG	1	-
chr1	11796630	11796641	GCGCGGGAGGG	1	+
chr1	12679216	12679227	GGGCGGGAGGC	1	-
chr1	150849221	150849232	CGGCGGGGAGA	1	+
chr1	150947177	150947188	GCGCGGGGAGC	1	-
chr1	1532861	1532872	AGGCGGGGGGG	1	-
chr1	155295040	155295051	TGGCGGGAGGT	1	+
chr1	156628993	156629004	TGGCGGGAGCG	1	-
chr1	16010986	16010997	GCGCGGGAAGC	1	+
chr1	16011480	16011491	TGGCGGGGGGA	1	-
chr1	161275641	161275652	GGGCGGGGGAT	1	-
chr1	16533532	16533543	CGGCGCGAGGC	1	-
chr1	16694245	16694256	AAGCGGGAGGA	1	+
chr1	16694265	16694276	GGGCGGGGGGA	1	+
chr1	167189934	167189945	GCGCGGGAAGG	1	+
chr1	169862797	169862808	GCGCGGGAGCG	1	-
chr1	169862854	169862865	GGGCGGGGAGG	1	-
chr1	180601526	180601537	CCGCGGGGAGC	1	+
chr1	182809181	182809192	GGGCGGGAGCT	1	+
chr1	19638766	19638777	CCGCGGGAACC	1	-
chr1	19812079	19812090	GGGCGGGGAAG	1	-
chr1	19812286	19812297	GGGCGGAAAGG	1	+
chr1	1982051	1982062	CGGCGGGGGGA	1	+
chr1	1982154	1982165	GGGCGGGGAGC	1	+
chr1	19971347	19971358	CCGCGGGAGGC	1	-
chr1	208136901	208136912	GGGCGGCAGAG	1	+
chr1	211433146	211433157	GGGCGGGAGAG	1	-
chr1	21672115	21672126	GCGCGGGGAGT	1	-
chr1	223316547	223316558	GCGCGGGGAGG	1	-
chr1	228297512	228297523	GGGCGGGGGCT	1	+
chr1	229478547	229478558	GAGCGGGAGGA	1	+
chr1	231377236	231377247	CCGCGCGAAAT	1	+
chr1	23811179	23811190	TGGCGGGGGGG	1	-
chr1	24151978	24151989	GGGCGGGGGCG	1	-
chr1	24970231	24970242	TGGCGGCAGGG	1	+
chr1	25664956	25664967	GGGCGGGGAGT	1	+
chr1	26438835	26438846	CAGCGGGAGCG	1	+
chr1	26798919	26798930	CGGCGGGAGGT	1	+
chr1	26856197	26856208	GCGCGGGGGCG	1	-
chr1	26856485	26856496	GGGCGGGGGAC	1	+
chr1	26868490	26868501	GGGCGGGGGGA	1	-
chr1	27114410	27114421	GGGCGGGGACG	1	+
chr1	27561197	27561208	GCGCGCGAGGG	1	+
chr1	27928829	27928840	AGGCGGGAGCT	1	-
chr1	28099543	28099554	GGGCGGGGAGA	1	-
chr1	32226115	32226126	CAGCGGGAGAG	1	+
chr1	32226185	32226196	TGGCGGGGGAG	1	+
chr1	33341828	33341839	GGGCGGGGGGT	1	+
chr1	33721668	33721679	GCGCGGGGAGG	1	-
chr1	3569037	3569048	GCGCGGGGAGG	1	-
chr1	38513245	38513256	CCGCGCGAGGC	1	-
chr1	38513321	38513332	GGGCGGCAGCG	1	+
chr1	40204559	40204570	GCGCGCGAGCA	1	+
chr1	41131225	41131236	GGGCGGGGAGG	1	+
chr1	41131366	41131377	CGGCGGGAGGC	1	+
chr1	42127767	42127778	CGGCGGGGGCG	1	+
chr1	42800207	42800218	GGGCGGGAACG	1	+
chr1	43855265	43855276	GAGCGGGAGCG	1	-
chr1	45477014	45477025	AGGCGGGGAAG	1	-
chr1	53192091	53192102	GCGCGCGAGCC	1	-
chr1	53793861	53793872	CGGCGGCAGGG	1	-
chr1	54412509	54412520	GAGCGGGAAGA	1	+
chr1	55181471	55181482	GCGCGGGGACC	1	+
chr1	6662992	6663003	GGGCGGGGAGA	1	+
chr1	67519841	67519852	GGGCGGGGACA	1	-
chr1	6761990	6762001	CGGCGGGAGTG	1	+
chr1	6762014	6762025	GCGCGGGGGCG	1	-
chr1	78149008	78149019	TGGCGGGGGCG	1	-
chr1	877357	877368	CGGCGGGGGCG	1	+
chr1	92949552	92949563	GGGCGGGGACA	1	+
chr1	92949706	92949717	CGGCGGGAGGA	1	+
chr1	92950245	92950256	CAGCGGGAGGG	1	+
chr1	97187235	97187246	CAGCGGGAGGC	1	-
chr10	105882121	105882132	GGGCGGGAGTC	1	-
chr10	111985691	111985702	GGGCGGGAGGG	1	+
chr10	111985717	111985728	GGGCGGGAGCA	1	-
chr10	112679099	112679110	GGGCGGGAGAC	1	+
chr10	118977064	118977075	GGGCGGGAAGT	1	+
chr10	119806249	119806260	GGGCGGGAGCG	1	+
chr10	119806531	119806542	TGGCGGGGACC	1	+
chr10	121302294	121302305	GGGCGGGGACC	1	-
chr10	130010368	130010379	CCGCGGGAGGC	1	+
chr10	13204106	13204117	GGGCGAGAAGG	1	+
chr10	135203675	135203686	GGGCGGGGAGA	1	-
chr10	23727745	23727756	GGGCGGGAGGC	1	+
chr10	3110162	3110173	GGGCGGGGGAG	1	+
chr10	3111342	3111353	CCGCGGGAGAC	1	+
chr10	43047796	43047807	GGGCGGGGAGG	1	-
chr10	43047814	43047825	TGGCGGGAAGC	1	-
chr10	44144458	44144469	GCGCGGGGACC	1	+
chr10	45360468	45360479	GCGCGGGAGCC	1	+
chr10	5931963	5931974	GAGCGGGAAAC	1	-
chr10	5932427	5932438	GGGCGCGAGGC	1	+
chr10	6206114	6206125	GCGCGGGAGAA	1	+
chr10	70884143	70884154	GGGCGGGGAGC	1	+
chr10	72647778	72647789	GCGCGGGGAGT	1	+
chr10	73454538	73454549	AAGCGGGAGGA	1	+
chr10	75625662	75625673	AAGCGGGAAGT	1	-
chr10	75757554	75757565	AGGCGGGAGGC	1	+
chr10	75910490	75910501	GGGCGGGAAAT	1	-
chr10	77161268	77161279	CAGCGGGAGGA	1	+
chr10	81002119	81002130	GAGCGGGAGCG	1	+
chr10	88160362	88160373	GAGCGGGAGGG	1	-
chr10	88160393	88160404	AGGCGGGGAGG	1	+
chr10	977671	977682	GCGCGGGGGCG	1	-
chr10	977690	977701	GGGCGCGAGGC	1	-
chr11	111637113	111637124	GGGCGGGAGGC	1	-
chr11	116643278	116643289	AGGCGGGAAAA	1	+
chr11	118901621	118901632	CGGCGGGGGCG	1	+
chr11	118901705	118901716	CAGCGGGAGGG	1	-
chr11	119598741	119598752	TGGCGGGGGGG	1	-
chr11	126081588	126081599	AGGCGGGAGTG	1	+
chr11	129871852	129871863	GGGCGGGGGGC	1	-
chr11	1715349	1715360	GGGCGGGGAGG	1	-
chr11	17229556	17229567	GGGCGGGGAAG	1	-
chr11	2399320	2399331	GGGCGGGGGCG	1	+
chr11	32914515	32914526	AGGCGGGAGAA	1	-
chr11	34074337	34074348	CAGCGGGAGCT	1	+
chr11	34937546	34937557	TGGCGGGAGCT	1	-
chr11	45826014	45826025	ACGCGGGAGCT	1	+
chr11	45907150	45907161	GCGCGCGAGAC	1	+
chr11	47399204	47399215	GCGCGGCAGGG	1	-
chr11	47421844	47421855	GCGCGGGGGAG	1	-
chr1	100817180	100817191	GGGCGCGGAGG	1	-
chr1	100817973	100817984	GGGCGGGGAGG	1	+
chr1	1015193	1015204	GGGCGGGAGGC	1	+
chr1	110036784	110036795	GAGCGGGAACC	1	-
chr1	111889185	111889196	GCGCGGGGAGG	1	-
chr1	114447598	114447609	TAGCGGGAGCG	1	-
chr1	11714895	11714906	GCGCGGGGGCG	1	+
chr1	1369844	1369855	CGGCGGGGACA	1	+
chr1	147141960	147141971	CAGCGGGAGCG	1	+
chr1	150946930	150946941	TGGCGGGGGGC	1	-
chr1	154933922	154933933	GGGCGGGGGCT	1	-
chr1	154934426	154934437	GGGCGGCAGCG	1	+
chr1	154934493	154934504	GCGCGCGAGCC	1	+
chr1	154975095	154975106	GGGCGGGGGGA	1	+
chr1	155220616	155220627	GGGCGGCAGGG	1	+
chr1	155532047	155532058	AAGCGGGAGGG	1	-
chr1	155532634	155532645	GGGCGGGGAAG	1	-
chr1	156830586	156830597	GGGCGGGGGCC	1	+
chr1	159893158	159893169	AGGCGGGAAAC	1	+
chr1	16302067	16302078	GGGCGGGAGGG	1	-
chr1	16544051	16544062	AGGCGGGAGGG	1	-
chr1	167905813	167905824	TGGCGGGGAGG	1	+
chr1	173837902	173837913	GGGCGGGGGAG	1	-
chr1	180199051	180199062	GGGCGCGAGCC	1	+
chr1	180199090	180199101	AGGCGGGGAGG	1	+
chr1	180199370	180199381	GGGCGGGGGAG	1	+
chr1	180601137	180601148	GGGCGGGGAGG	1	+
chr1	186343960	186343971	GGGCGGGAGTC	1	+
chr1	19283860	19283871	GGGCGGGGGAA	1	-
chr1	19811709	19811720	GGGCGGGGGCT	1	+
chr1	19811776	19811787	GGGCGGGGAGG	1	+
chr1	19812050	19812061	GCGCGGGGGGA	1	-
chr1	19970774	19970785	GCGCGGGGGAG	1	-
chr1	200639212	200639223	GGGCGGGGGCG	1	-
chr1	201951713	201951724	CGGCGGGGGCG	1	+
chr1	201952178	201952189	GCGCGGCAGGG	1	-
chr1	209957958	209957969	GCGCGCGAGCG	1	-
chr1	21113833	21113844	CGGCGGGGGCG	1	-
chr1	21113849	21113860	GCGCGGGAGGC	1	-
chr1	211433275	211433286	GGGCGGGGAGC	1	-
chr1	211753008	211753019	CGGCGGGGGAG	1	+
chr1	22352003	22352014	GCGCGGGAACC	1	-
chr1	22352480	22352491	GGGCGGGGACT	1	-
chr1	226309096	226309107	AGGCGGGAAAC	1	+
chr1	230778076	230778087	CCGCGCGAGGC	1	+
chr1	236687219	236687230	GCGCGCGAGCC	1	+
chr1	236687545	236687556	TGGCGGGGACG	1	+
chr1	244212763	244212774	CGGCGGGGGAG	1	+
chr1	249132326	249132337	AAGCGGGAGGC	1	+
chr1	25594060	25594071	GGGCGGGAACA	1	+
chr1	26947733	26947744	GGGCGGGAAGC	1	-
chr1	27669637	27669648	GGGCGGGGAAG	1	+
chr1	28099648	28099659	GGGCGGGGAGG	1	+
chr1	29241420	29241431	CCGCGGGAGAG	1	-
chr1	31627645	31627656	GCGCGCGAGCC	1	-
chr1	32479274	32479285	GCGCGGGAGGC	1	-
chr1	32479305	32479316	TGGCGGGAGCG	1	+
chr1	3568768	3568779	CCGCGGGAGGG	1	+
chr1	3568855	3568866	CGGCGGGAAGG	1	+
chr1	3569085	3569096	GGGCGGGGAGG	1	-
chr1	3569111	3569122	GCGCGCGAGCC	1	-
chr1	39975286	39975297	GGGCGGGGGAT	1	-
chr1	40254914	40254925	GCGCGGGGAGG	1	-
chr1	41328079	41328090	GGGCGGGGAAG	1	-
chr1	42800712	42800723	TGGCGGGGGGC	1	+
chr1	42800917	42800928	GGGCGGGGGAT	1	-
chr1	44444738	44444749	GCGCGGGAGGA	1	-
chr1	45769268	45769279	AGGCGGGAGCT	1	+
chr1	46598242	46598253	CGGCGGGAGCG	1	-
chr1	4712836	4712847	CGGCGGGGAAG	1	-
chr1	4713484	4713495	GGGCGGGAAGC	1	-
chr1	4713594	4713605	GGGCGGGGGAT	1	-
chr1	53793830	53793841	CAGCGGGAGGG	1	-
chr1	6086980	6086991	AGGCGCGAAGG	1	+
chr1	7830851	7830862	GAGCGGGAACC	1	+
chr1	7831268	7831279	GGGCGGGGGCG	1	-
chr1	896228	896239	GGGCGGGGGCC	1	-
chr1	896258	896269	GGGCGGGGGCC	1	+
chr1	92951180	92951191	GCGCGGGAGGT	1	+
chr1	956077	956088	GGGCGGGGAGC	1	+
chr1	97187509	97187520	CCGCGGGAGGG	1	-
chr10	102490983	102490994	AGGCGGGGGAG	1	-
chr10	103114215	103114226	CAGCGGGAGCT	1	+
chr10	104678185	104678196	CGGCGCGAGCG	1	-
chr10	105881678	105881689	GGGCGGGGAGA	1	+
chr10	118934482	118934493	GGGCGGGGGAA	1	-
chr10	118976346	118976357	AGGCGGGGAGC	1	-
chr10	134210228	134210239	AGGCGGGAGGA	1	+
chr10	134235090	134235101	GGGCGGGAAGG	1	-
chr10	135191939	135191950	GGGCGGGAGCC	1	+
chr10	21785726	21785737	TCGCGGGAGCC	1	-
chr10	22605118	22605129	CCGCGGGAGCT	1	-
chr10	28821654	28821665	CAGCGGGAGGG	1	-
chr10	28821722	28821733	GGGCGCGAGGG	1	-
chr10	31073904	31073915	TGGCGGGGGCG	1	-
chr10	31320884	31320895	CGGCGGGAGAC	1	+
chr10	31321350	31321361	GGGCGGGGACT	1	-
chr10	75757823	75757834	GGGCGGGGAGC	1	+
chr10	76585015	76585026	GGGCGGGGAGT	1	-
chr10	81002527	81002538	GGGCGGGGGAA	1	+
chr10	81002556	81002567	GGGCGGGGGCG	1	-
chr10	81107322	81107333	CAGCGGGAGCC	1	-
chr10	81107372	81107383	CCGCGGGGAGG	1	-
chr10	99052098	99052109	CAGCGGGAGGA	1	+
chr10	99079028	99079039	CCGCGGGAGCC	1	-
chr11	111636694	111636705	AGGCGGGAAGC	1	+
chr1	109757058	109757069	GGGCGGGAGGT	1	+
chr1	109792117	109792128	CGGCGCGAGCA	1	+
chr1	110527319	110527330	AGGCGGGGAGA	1	-
chr1	11072393	11072404	GCGCGCGAGAG	1	-
chr1	11072681	11072692	GGGCGGGGGGA	1	+
chr1	110882512	110882523	CGGCGGGGACG	1	+
chr1	1285141	1285152	GCGCGGGGGCG	1	+
chr1	1285183	1285194	CGGCGGGAGGG	1	+
chr1	153756047	153756058	GCGCGCGAACC	1	+
chr1	153756240	153756251	AGGCGCGAAGC	1	-
chr1	153756297	153756308	GCGCGCGAGAG	1	+
chr1	153894916	153894927	GCGCGCGAGGC	1	+
chr1	155157484	155157495	AGGCGGGAGGG	1	+
chr1	155242959	155242970	CCGCGCGAAAA	1	-
chr1	155292936	155292947	AAGCGGGAGGA	1	+
chr1	156830014	156830025	GGGCGGGGAGC	1	+
chr1	156830045	156830056	TGGCGCGAGAA	1	-
chr1	159750579	159750590	GGGCGGGGGGT	1	-
chr1	159750958	159750969	GGGCGGGGAGC	1	-
chr1	160175048	160175059	GGGCGGGGGAC	1	-
chr1	161196079	161196090	GGGCGGGAGTG	1	+
chr1	16825779	16825790	AGGCGGGGAGA	1	+
chr1	173837830	173837841	GGGCGGGGAGC	1	-
chr1	17766308	17766319	GGGCGGGGGCG	1	-
chr1	178511375	178511386	GGGCGGCAGGC	1	+
chr1	178511873	178511884	GCGCGGGGGCG	1	-
chr1	178512037	178512048	CGGCGCGAGCG	1	-
chr1	185014792	185014803	GGGCGGGGAGG	1	+
chr1	185015136	185015147	GGGCGGGGGCC	1	+
chr1	19282515	19282526	TCGCGGGAGAA	1	+
chr1	200639185	200639196	GGGCGGGAAGG	1	+
chr1	202936475	202936486	TGGCGGGGGGG	1	+
chr1	205782829	205782840	CGGCGGGAGAA	1	-
chr1	20833875	20833886	TAGCGGGAGAT	1	-
chr1	21113796	21113807	GGGCGGCAGAG	1	-
chr1	21113877	21113888	GCGCGGGGACG	1	+
chr1	211752590	211752601	GGGCGGCAAGG	1	-
chr1	212588310	212588321	GGGCGGGGGCG	1	+
chr1	228270746	228270757	GGGCGGGGGCA	1	-
chr1	236687186	236687197	GCGCGGGGAGG	1	+
chr1	236959123	236959134	CGGCGGGAGAC	1	+
chr1	25664389	25664400	GGGCGGGAACA	1	+
chr1	26947439	26947450	GGGCGGGAAAA	1	+
chr1	27930731	27930742	GGGCGGGGACT	1	-
chr1	27930754	27930765	GCGCGGGGAGG	1	+
chr1	29063342	29063353	CGGCGCGAGCG	1	-
chr1	31627900	31627911	GGGCGGGGAGC	1	+
chr1	33116542	33116553	CCGCGGGAGTG	1	+
chr1	33647729	33647740	GGGCGGGGGAG	1	+
chr1	40367659	40367670	GCGCGGGAGCG	1	+
chr1	41284159	41284170	GGGCGGGGGCG	1	-
chr1	60280217	60280228	GCGCGGGAAGC	1	-
chr1	6321160	6321171	GGGCGGGGGGC	1	+
chr1	6321224	6321235	GGGCGGGGGCG	1	-
chr1	840170	840181	CGGCGCGAGGA	1	-
chr1	896200	896211	GCGCGGGGGGC	1	+
chr1	901844	901855	CCGCGGGAGGC	1	+
chr1	9599384	9599395	GGGCGGGGAGG	1	-
chr1	9600248	9600259	GCGCGGGAGGT	1	+
chr10	103539512	103539523	GAGCGGGAGAC	1	-
chr10	104402612	104402623	GGGCGGGGACC	1	+
chr10	104473871	104473882	CGGCGGGGAGA	1	-
chr10	120966458	120966469	GGGCGCGAAGG	1	-
chr10	123734785	123734796	CCGCGCGAGCG	1	+
chr10	124134654	124134665	GGGCGGGAGGC	1	+
chr10	13389275	13389286	CGGCGGGGAGG	1	-
chr10	134211000	134211011	GCGCGCGAGCG	1	+
chr10	21785657	21785668	GGGCGGGGAAG	1	-
chr10	3110654	3110665	TGGCGGGGAGG	1	-
chr10	49514981	49514992	GGGCGGGAGCG	1	+
chr10	49514998	49515009	GGGCGGGGGCG	1	+
chr10	49515162	49515173	CGGCGGGAGAA	1	+
chr10	71078546	71078557	GCGCGCGAGCT	1	+
chr10	71078769	71078780	GGGCGGGGGCT	1	-
chr10	76585047	76585058	CCGCGGGAGGA	1	-
chr10	99447085	99447096	AGGCGGGGGGC	1	-
chr11	118401524	118401535	CCGCGCGAAGG	1	-
chr11	118401871	118401882	GGGCGGGGGCT	1	-
chr11	118977955	118977966	GGGCGGGAGGG	1	-
chr11	119076560	119076571	GGGCGGGAGGT	1	-
chr11	119077373	119077384	CCGCGGGGAGG	1	+
chr11	126225539	126225550	GGGCGGGGAAG	1	-
chr11	19263183	19263194	CGGCGCGAGCC	1	+
chr11	19263202	19263213	GGGCGGGGAGG	1	+
chr11	34379931	34379942	TGGCGGGAAGG	1	-
chr11	448303	448314	GGGCGGGGAGA	1	-
chr11	46402354	46402365	GGGCGGGGGCG	1	+
chr11	57102939	57102950	CGGCGGGAGCC	1	+
chr11	60719285	60719296	GCGCGGGGAGG	1	-
chr11	61062005	61062016	GCGCGGCAGGG	1	+
chr11	613716	613727	GGGCGGGGACA	1	+
chr11	62554151	62554162	CAGCGGGAGGC	1	-
chr11	62555024	62555035	AGGCGGGGGAG	1	+
chr11	65479959	65479970	GGGCGGGAGTC	1	+
chr11	66112266	66112277	GAGCGGGAGGC	1	-
chr11	66234519	66234530	GGGCGGGGGCT	1	+
chr11	66234551	66234562	GCGCGGGGGGC	1	+
chr11	67888895	67888906	GAGCGCGAGGG	1	-
chr11	70116762	70116773	CGGCGCGAGCG	1	-
chr11	75294889	75294900	CCGCGGGAGAC	1	+
chr11	77850476	77850487	GGGCGGGAGAG	1	-
chr12	104531451	104531462	GGGCGGGAGGA	1	+
chr12	111806941	111806952	CGGCGCGAGCA	1	-
chr12	116715563	116715574	GCGCGGGGGGA	1	+
chr12	123319902	123319913	GCGCGGGGGGC	1	+
chr12	123873502	123873513	GGGCGGGAGGG	1	+
chr12	123873750	123873761	GCGCGGGGGGC	1	+
chr12	123873791	123873802	CGGCGGGAGGG	1	+
chr12	123873875	123873886	CGGCGGGAGGC	1	+
chr12	12419923	12419934	GCGCGGGGGAA	1	-
chr12	12420206	12420217	CCGCGGGGAGG	1	-
chr12	125050990	125051001	GGGCGGGAGGG	1	-
chr12	125051028	125051039	GGGCGGGGAGG	1	+
chr12	131323547	131323558	GGGCGGGGGCT	1	-
chr12	132434327	132434338	GGGCGGGGGCC	1	-
chr12	133264527	133264538	CCGCGGGAAGT	1	-
chr12	133337844	133337855	GCGCGGGGAGG	1	-
chr12	49208220	49208231	GGGCGGGAGGG	1	+
chr12	50478964	50478975	AGGCGGGAGGG	1	+
chr12	51818511	51818522	CCGCGGGGAGG	1	-
chr12	53400685	53400696	AGGCGCGAGGC	1	+
chr12	57610468	57610479	GGGCGGGAGGG	1	+
chr12	57610521	57610532	GGGCGGGGGGC	1	-
chr12	6642700	6642711	GGGCGGGGAGG	1	+
chr12	6643603	6643614	TGGCGGGAGGC	1	+
chr12	6643670	6643681	AAGCGGGAGGC	1	-
chr12	90102660	90102671	GGGCGGGGACG	1	-
chr12	90103414	90103425	GGGCGGGGGCA	1	-
chr12	94541859	94541870	GCGCGGGAGAC	1	-
chr1	109235349	109235360	GAGCGGGAGCA	1	-
chr1	11000143	11000154	GGGCGGGAGGC	1	-
chr1	11072943	11072954	GCGCGGGAGCG	1	+
chr1	110882467	110882478	AGGCGGGGAGT	1	+
chr1	11994693	11994704	GCGCGGGGGAG	1	+
chr1	1509960	1509971	AAGCGGGAGAG	1	-
chr1	151300183	151300194	GGGCGGGGAAA	1	+
chr1	154297933	154297944	GAGCGGGGAGG	1	-
chr1	154530774	154530785	GGGCGGGGGCC	1	-
chr1	154989919	154989930	CGGCGGGAACA	1	-
chr1	155058725	155058736	GGGCGGGGGGC	1	-
chr1	155293024	155293035	GGGCGGGGAGG	1	-
chr1	17027533	17027544	GGGCGGGAAGC	1	-
chr1	17766223	17766234	GCGCGGCAAGC	1	+
chr1	17766246	17766257	GGGCGGGAGGC	1	+
chr1	178994926	178994937	GGGCGGGGGCG	1	+
chr1	178995246	178995257	GGGCGGGGGAG	1	+
chr1	178995285	178995296	GGGCGGGAAAA	1	+
chr1	180472013	180472024	TCGCGGGAAAC	1	+
chr1	185014521	185014532	GCGCGGGGAGG	1	-
chr1	185014576	185014587	GGGCGGGAAGG	1	-
chr1	19282738	19282749	TGGCGGGGGCG	1	-
chr1	19283337	19283348	AAGCGGGAGAA	1	-
chr1	19283413	19283424	CGGCGGGGAGG	1	-
chr1	19578265	19578276	GCGCGGGGGAC	1	-
chr1	206859063	206859074	GGGCGGGAGCC	1	+
chr1	21058770	21058781	GGGCGGGAGGG	1	+
chr1	226309361	226309372	AGGCGGGAGCG	1	+
chr1	228270162	228270173	GGGCGGGAGTG	1	+
chr1	228675631	228675642	GGGCGGGGGCG	1	-
chr1	229761284	229761295	CCGCGGGGAAG	1	-
chr1	230203830	230203841	GCGCGGGAGGG	1	-
chr1	2481842	2481853	GGGCGGGGAGG	1	+
chr1	249119837	249119848	GAGCGGGAGAC	1	-
chr1	249200765	249200776	GAGCGGGAGGC	1	+
chr1	25757579	25757590	CAGCGGGAGGA	1	+
chr1	26437523	26437534	GGGCGCGGAGG	1	-
chr1	27929659	27929670	GGGCGGGGAGG	1	-
chr1	31628124	31628135	GGGCGGGGAGT	1	+
chr1	32816810	32816821	GGGCGGGGGCT	1	-
chr1	33647682	33647693	GGGCGGGGAGG	1	-
chr1	40367390	40367401	GGGCGGGGGCG	1	+
chr1	45805765	45805776	GCGCGGGGAAG	1	-
chr1	6321124	6321135	CGGCGGGAGCT	1	-
chr1	8939222	8939233	CGGCGCGAGGC	1	-
chr1	9600046	9600057	CCGCGGGGAGG	1	-
chr1	9600147	9600158	GGGCGGGGGAG	1	-
chr1	976368	976379	CGGCGGGGAGG	1	+
chr1	9969950	9969961	AGGCGGGAGGT	1	+
chr10	100206152	100206163	TGGCGGGGGGC	1	+
chr10	101381102	101381113	AGGCGGGGGAG	1	+
chr10	103329640	103329651	GGGCGGGGAAA	1	+
chr10	103330122	103330133	GCGCGCGAGGA	1	-
chr10	1033878	1033889	ACGCGCGAGGC	1	+
chr10	103880549	103880560	GAGCGGGAGCC	1	+
chr10	120789132	120789143	GGGCGGGGGAA	1	+
chr10	120789176	120789187	GGGCGGGGAGG	1	+
chr10	123734316	123734327	GCGCGGGGGGA	1	-
chr10	123734335	123734346	GGGCGGGGACA	1	+
chr10	134210720	134210731	CGGCGGGAGCA	1	+
chr10	21785137	21785148	GCGCGGGGGAC	1	-
chr10	76970898	76970909	CCGCGGGAAGA	1	-
chr10	98593015	98593026	AGGCGGGGGGC	1	-
chr10	99094828	99094839	GGGCGGGAGTC	1	-
chr11	117014911	117014922	AGGCGGGGAGA	1	+
chr11	119076909	119076920	GCGCGCGAGCC	1	-
chr11	119544668	119544679	GGGCGGGAGTG	1	-
chr11	17298169	17298180	TGGCGGGAGCA	1	-
chr11	45793729	45793740	GGGCGGGAGAA	1	-
chr11	47291080	47291091	CCGCGGGGAGG	1	+
chr11	47291954	47291965	GGGCGGGGACG	1	+
chr11	62414100	62414111	GGGCGGGAGGT	1	-
chr11	62414138	62414149	GGGCGGGAACT	1	-
chr11	62494405	62494416	GGGCGGGGACG	1	-
chr11	63536373	63536384	AGGCGGGAGGC	1	+
chr11	64014997	64015008	TGGCGCGAGGC	1	+
chr11	64015048	64015059	GGGCGGGGGAG	1	-
chr11	64126567	64126578	GGGCGGGGAGC	1	+
chr11	65487948	65487959	TGGCGGGAGGG	1	-
chr11	6633462	6633473	CGGCGCGAGCG	1	-
chr11	6633542	6633553	AGGCGGGGAGC	1	-
chr11	67169296	67169307	GGGCGGGAGGC	1	-
chr11	67771039	67771050	GGGCGGGAGGC	1	+
chr11	68606806	68606817	GGGCGCGAAGC	1	-
chr11	69065014	69065025	CGGCGGGAGAG	1	-
chr11	75236129	75236140	GCGCGGGAAGG	1	-
chr12	110718876	110718887	GCGCGGGAGGG	1	+
chr12	113796280	113796291	TGGCGCGAGGG	1	-
chr12	116715583	116715594	GGGCGGGGGAG	1	+
chr12	121124806	121124817	GCGCGGGAAAG	1	-
chr12	123717361	123717372	GGGCGGGGGGT	1	-
chr12	125549880	125549891	AGGCGGGAGGG	1	+
chr12	125550377	125550388	TGGCGGGGAGG	1	+
chr12	131356428	131356439	GGGCGGGAGGC	1	-
chr12	132166829	132166840	GGGCGGGAGGA	1	+
chr12	132166872	132166883	GGGCGGGGAAG	1	+
chr12	132166900	132166911	GGGCGGGAGGA	1	+
chr12	132434391	132434402	CCGCGCGAGGG	1	-
chr12	53645941	53645952	GGGCGGGAGCG	1	+
chr1	11968659	11968670	GAGCGGGAACC	1	+
chr1	1284841	1284852	CGGCGGGGGCG	1	+
chr1	1370963	1370974	CGGCGCGAGCG	1	-
chr1	151431946	151431957	GGGCGAGAGGG	1	-
chr1	154297964	154297975	GGGCGGGAGGG	1	-
chr1	155035352	155035363	GGGCGGGAGTA	1	+
chr1	155293111	155293122	GGGCGGGAAGA	1	-
chr1	15736332	15736343	TGGCGGGGACC	1	-
chr1	212458212	212458223	GGGCGCGAAAG	1	-
chr1	226309727	226309738	GGGCGGGGGGT	1	-
chr1	226309739	226309750	GGGCGCGGAGG	1	-
chr1	226309990	226310001	GCGCGCGAGCC	1	-
chr1	229761486	229761497	GCGCGGGAGGC	1	-
chr1	229761515	229761526	CGGCGGGAGCC	1	+
chr1	2508316	2508327	GGGCGGGGAGG	1	-
chr1	25256454	25256465	AAGCGGGAAAG	1	+
chr1	25574300	25574311	GGGCGGGGAGT	1	+
chr1	27930113	27930124	CCGCGGGAGCG	1	-
chr1	27930171	27930182	CGGCGGGAGGG	1	-
chr1	32817508	32817519	AGGCGGGGAGG	1	+
chr1	40421358	40421369	GGGCGGCAAGC	1	-
chr1	46152863	46152874	GGGCGGGGGAG	1	-
chr1	976285	976296	GGGCGGGGAGG	1	+
chr1	976346	976357	GGGCGGGGGCA	1	+
chr10	102802737	102802748	CAGCGGGAAGG	1	-
chr10	103329682	103329693	GGGCGGGAACC	1	-
chr10	103577969	103577980	CGGCGCGAGCC	1	+
chr10	103912303	103912314	GGGCGGGGACC	1	+
chr10	105453104	105453115	TGGCGGGGAAG	1	+
chr10	120513955	120513966	GGGCGGGGGCC	1	+
chr10	120514628	120514639	GGGCGGGAGCT	1	+
chr10	123734543	123734554	GCGCGGGAGCG	1	-
chr10	131265307	131265318	GGGCGGGAACA	1	+
chr10	131265461	131265472	GCGCGGGGGCG	1	-
chr10	134121520	134121531	GGGCGGGGGCG	1	+
chr10	135122455	135122466	GCGCGGGGGGC	1	-
chr10	135203103	135203114	GCGCGGGGAGC	1	-
chr10	15210285	15210296	GGGCGGGGAGG	1	-
chr10	15210309	15210320	GCGCGGGGAGG	1	-
chr10	15210326	15210337	TCGCGGGAGAG	1	-
chr10	15210677	15210688	CGGCGGGAGGC	1	-
chr10	25013632	25013643	CAGCGGGAGAT	1	-
chr10	43903677	43903688	TGGCGGGGAGC	1	-
chr10	52383752	52383763	GCGCGGGAAGC	1	-
chr10	75545289	75545300	GCGCGCGAGGG	1	+
chr10	98591713	98591724	GGGCGGGGGCA	1	+
chr11	107798960	107798971	TGGCGGGAAGA	1	-
chr11	120381918	120381929	GCGCGGGGGAC	1	-
chr11	124609696	124609707	GAGCGGGAGCG	1	+
chr11	130184314	130184325	TGGCGGGAGAA	1	-
chr11	13300045	13300056	GGGCGGGGAGG	1	+
chr11	1404611	1404622	TGGCGGGGAGG	1	+
chr11	46413660	46413671	AGGCGGGAGCG	1	-
chr11	47291512	47291523	GCGCGGGAGGG	1	-
chr11	62539099	62539110	GCGCGGGGGGA	1	-
chr11	63581501	63581512	GGGCGGGGGAA	1	-
chr11	63685037	63685048	GGGCGGGGAGT	1	-
chr11	63754298	63754309	GGGCGAGAGGG	1	-
chr11	64018953	64018964	GGGCGGGGACG	1	-
chr11	64510448	64510459	GGGCGGGGGAG	1	+
chr11	64510766	64510777	AAGCGGGAGGG	1	-
chr11	65656047	65656058	GGGCGGGAGCG	1	+
chr11	65656100	65656111	CGGCGGGAGGA	1	-
chr11	65687152	65687163	GGGCGGGGGAC	1	-
chr11	67272616	67272627	GCGCGGCAGGG	1	-
chr11	73309338	73309349	CGGCGGGAGGC	1	-
chr11	747375	747386	GCGCGGGAGGG	1	-
chr11	76092344	76092355	CCGCGGGGAGA	1	+
chr11	77532071	77532082	GGGCGGGGAGG	1	+
chr11	77532090	77532101	AAGCGGGAGGG	1	+
chr12	104457872	104457883	GGGCGGGAGCC	1	-
chr12	104457899	104457910	GGGCGGGGACC	1	-
chr12	104458261	104458272	GGGCGGGGACC	1	-
chr12	104458620	104458631	CGGCGGGGAGC	1	+
chr12	109535345	109535356	GGGCGGGGGGC	1	-
chr12	112280219	112280230	AGGCGGGGAGG	1	-
chr12	121341609	121341620	AGGCGGCAAGG	1	-
chr12	123450946	123450957	CAGCGGGAAGA	1	-
chr12	123450959	123450970	AGGCGGGGAGG	1	-
chr12	123465198	123465209	GCGCGGGAGGC	1	-
chr12	31226705	31226716	ACGCGGGAACT	1	-
chr12	4430258	4430269	GGGCGGGGGAG	1	-
chr12	48206982	48206993	GGGCGGGGGGT	1	-
chr12	51611397	51611408	GGGCGGGGAGG	1	-
chr12	52464041	52464052	CGGCGGGGGAT	1	+
chr12	52464061	52464072	GGGCGGGAATT	1	+
chr12	53764757	53764768	CGGCGGGGGAG	1	+
chr12	53846508	53846519	CCGCGGGGAGC	1	-
chr12	54121368	54121379	GGGCGGGGAAG	1	+
chr1	10270081	10270092	CCGCGGGAAGC	1	-
chr1	1050733	1050744	TCGCGGGAAAA	1	+
chr1	110882219	110882230	CCGCGGGAAGT	1	-
chr1	11539244	11539255	CCGCGGGAAGC	1	-
chr1	1284178	1284189	GGGCGCGAACG	1	+
chr1	1284727	1284738	AGGCGGGAGGG	1	-
chr1	145576351	145576362	GGGCGGGGACG	1	+
chr1	151431227	151431238	CGGCGCGAGGC	1	-
chr1	151431316	151431327	GGGCGGGGGCG	1	+
chr1	155247781	155247792	GGGCGGGAGAG	1	+
chr1	155658502	155658513	GGGCGGGGAGG	1	-
chr1	15736313	15736324	GGGCGGGGGCG	1	+
chr1	17764220	17764231	CGGCGGGAACC	1	+
chr1	1840748	1840759	AGGCGGGGGAG	1	-
chr1	205718705	205718716	GCGCGGGGAGG	1	-
chr1	2247314	2247325	TAGCGGGAGGG	1	-
chr1	232765924	232765935	GGGCGGGGGGC	1	-
chr1	24118093	24118104	GAGCGGGAGAT	1	+
chr1	24118183	24118194	GGGCGGGAGGT	1	+
chr1	24127357	24127368	GGGCGGGAGGA	1	+
chr1	246888158	246888169	AAGCGGGAAAG	1	-
chr1	27684133	27684144	GGGCGGGGACA	1	+
chr1	27883935	27883946	GGGCGGGGAGC	1	-
chr1	36348714	36348725	GGGCGGGGGCA	1	-
chr1	36690283	36690294	GGGCGGGGAAG	1	-
chr1	39325051	39325062	GGGCGGGGGAC	1	+
chr1	43638319	43638330	GGGCGGGGAGG	1	+
chr1	43638412	43638423	TGGCGGGAGAT	1	+
chr1	9648822	9648833	CGGCGCGAGGA	1	+
chr1	975517	975528	GGGCGGGAGGC	1	+
chr1	975560	975571	GCGCGGGAAGG	1	+
chr1	9970294	9970305	GAGCGGGAGGC	1	-
chr10	105451902	105451913	GGGCGGGGACA	1	-
chr10	121485438	121485449	AAGCGGGAGGG	1	+
chr10	135192539	135192550	GGGCGGGGAAG	1	-
chr10	135192729	135192740	GGGCGGGGAGG	1	-
chr10	31892545	31892556	GCGCGGGGAAT	1	-
chr10	43903721	43903732	GCGCGGGGAAG	1	-
chr10	72142462	72142473	CGGCGGGAGCA	1	+
chr10	81204700	81204711	GGGCGGGAGAG	1	+
chr10	98592419	98592430	GAGCGGGAGGG	1	-
chr11	107799230	107799241	CGGCGGGAACT	1	-
chr11	119227210	119227221	CGGCGGGAAGC	1	+
chr11	120081933	120081944	GGGCGGGGAGA	1	-
chr11	124609748	124609759	GGGCGGGGAGA	1	-
chr11	124610066	124610077	GGGCGAGAGAG	1	+
chr11	34073929	34073940	AAGCGGGAGGA	1	-
chr11	44748450	44748461	GGGCGGGGGAG	1	+
chr11	46411371	46411382	GGGCGGGAGCG	1	+
chr11	46414280	46414291	GCGCGGGGAGC	1	-
chr11	57480283	57480294	ACGCGGGAGGC	1	-
chr11	59436607	59436618	CGGCGGGAAGG	1	+
chr11	61891334	61891345	AGGCGGGGAAA	1	-
chr11	64014336	64014347	CGGCGGGGAGG	1	-
chr11	64570811	64570822	GCGCGGGGAAG	1	+
chr11	65548468	65548479	GCGCGGGGGCG	1	+
chr11	65548488	65548499	GGGCGGGGAGG	1	+
chr11	67057177	67057188	AGGCGCGAGGG	1	-
chr11	68080987	68080998	GGGCGGGGGAA	1	+
chr11	72433431	72433442	GGGCGGGGAGG	1	-
chr11	72504804	72504815	GGGCGGGAAGC	1	-
chr11	72504862	72504873	GGGCGGGAGGC	1	-
chr11	73087394	73087405	GCGCGGGGGCG	1	+
chr11	76155782	76155793	GCGCGCGAAGC	1	+
chr11	77531794	77531805	GGGCGGGGGAA	1	+
chr11	8350496	8350507	GGGCGGCAGAG	1	+
chr11	86748863	86748874	AGGCGGGGAGA	1	-
chr11	926093	926104	TGGCGGGGGCG	1	+
chr12	112036937	112036948	GAGCGGGGAGG	1	+
chr12	112037010	112037021	GGGCGGGGAGG	1	+
chr12	120427339	120427350	AAGCGGGAGGG	1	-
chr12	120554639	120554650	GGGCGGGAAGG	1	-
chr12	121163648	121163659	CAGCGGGAGGT	1	+
chr12	122125159	122125170	GGGCGGGGACT	1	+
chr12	132380779	132380790	GGGCGGGGGAG	1	+
chr1	10271182	10271193	GCGCGGGGGAA	1	-
chr1	11120126	11120137	CGGCGGGGGCG	1	+
chr1	11538878	11538889	GGGCGGGGACC	1	+
chr1	11538917	11538928	GGGCGGGGGAA	1	-
chr1	1284578	1284589	GGGCGGGGGCG	1	-
chr1	145575151	145575162	GGGCGAGAGAG	1	-
chr1	151431276	151431287	GGGCGCGAGTG	1	+
chr1	154974254	154974265	CCGCGGGGAGG	1	-
chr1	155247671	155247682	TGGCGGGGAGG	1	+
chr1	227976213	227976224	GGGCGGGAGCA	1	+
chr1	244212508	244212519	GCGCGGGGACG	1	+
chr1	247494670	247494681	GGGCGCGGAGG	1	-
chr1	2518725	2518736	TCGCGGGAGGT	1	+
chr1	28995455	28995466	GGGCGGGGGGC	1	+
chr1	38273368	38273379	GAGCGGGAGGG	1	-
chr1	38273415	38273426	CCGCGGGAGGG	1	-
chr1	38274220	38274231	CCGCGGGAAGG	1	+
chr1	38274244	38274255	CGGCGGGAGGC	1	+
chr1	41445704	41445715	GCGCGGGAGCC	1	-
chr1	44496498	44496509	GAGCGGGAGCC	1	+
chr1	54872788	54872799	CCGCGCGAAAA	1	+
chr1	9294669	9294680	GGGCGGGGGCG	1	+
chr1	9884641	9884652	GGGCGGGAGCC	1	-
chr10	103880220	103880231	CGGCGCGAGGG	1	-
chr10	105452853	105452864	GGGCGCGAGCG	1	+
chr10	124767920	124767931	GGGCGGGGACT	1	-
chr10	133795236	133795247	GCGCGGGAGCC	1	-
chr10	13390305	13390316	GGGCGGGGGCG	1	+
chr10	134350928	134350939	GCGCGGGGGGC	1	+
chr10	135121988	135121999	CAGCGGGAGAC	1	+
chr10	52384616	52384627	CCGCGGGAGGC	1	-
chr10	80733811	80733822	GGGCGGGGAGC	1	-
chr10	98592397	98592408	CGGCGGGAGCG	1	+
chr11	118868803	118868814	CCGCGGGAGCC	1	+
chr11	119192100	119192111	CCGCGGGGAGG	1	+
chr11	18655552	18655563	ACGCGGGAGCC	1	-
chr11	236464	236475	GGGCGCGGAGG	1	-
chr1	110881854	110881865	TGGCGCGAGGA	1	+
chr1	1259826	1259837	GCGCGGGGAGG	1	+
chr1	154946271	154946282	GGGCGGGGAGG	1	+
chr1	155108649	155108660	TGGCGGGGGGG	1	+
chr1	156630032	156630043	AGGCGGGAGGG	1	+
chr1	15850772	15850783	GGGCGGGGGCG	1	-
chr1	16275832	16275843	GGGCGGGAGGG	1	-
chr1	2246359	2246370	GGGCGGGGGCT	1	+
chr1	249120216	249120227	GGGCGGGGGAG	1	-
chr1	26233005	26233016	GGGCGGGGGCG	1	-
chr1	27692118	27692129	GGGCGGGAAAG	1	-
chr1	27692418	27692429	GGGCGGGGAGC	1	-
chr1	27883757	27883768	GGGCGGGAAGC	1	-
chr1	29507627	29507638	GGGCGGGAGAC	1	-
chr1	31190996	31191007	CGGCGGGAACT	1	-
chr1	33815404	33815415	GGGCGCGAGGC	1	+
chr1	33815514	33815525	CCGCGGGAGCC	1	-
chr1	33815630	33815641	GGGCGCGAGGC	1	-
chr1	36235645	36235656	GGGCGGGGACT	1	-
chr1	36689768	36689779	GGGCGGGGGCG	1	-
chr1	36689816	36689827	AGGCGGGGGGA	1	+
chr1	54954140	54954151	GCGCGGGGGGA	1	-
chr1	54955200	54955211	GGGCGGGGGCA	1	+
chr1	6306898	6306909	CCGCGGGAAGC	1	-
chr1	6845887	6845898	GGGCGGGGGGC	1	+
chr1	6845903	6845914	GGGCGGGGACC	1	+
chr1	9294906	9294917	AGGCGCGAGGC	1	-
chr1	9884078	9884089	CGGCGGGAGGG	1	+
chr1	9884153	9884164	GGGCGGGGGAG	1	+
chr10	134350940	134350951	GGGCGGGGGCG	1	+
chr10	32048426	32048437	GGGCGGGGGGA	1	-
chr10	88281313	88281324	AGGCGGGGAGG	1	-
chr10	99400323	99400334	GCGCGCGAGGG	1	+
chr11	118796791	118796802	TAGCGGGAGGC	1	+
chr11	118868452	118868463	AAGCGGGAAAC	1	-
chr11	119191831	119191842	GCGCGGGGAGC	1	+
chr11	130184887	130184898	GGGCGGGGAAG	1	+
chr11	13299070	13299081	CGGCGGGAGCC	1	-
chr11	34073161	34073172	CGGCGCGAACG	1	-
chr11	34073209	34073220	GGGCGGGAGAA	1	-
chr11	34073253	34073264	GAGCGGGAGGG	1	-
chr11	62598783	62598794	GGGCGGGGGAG	1	-
chr11	62648595	62648606	TGGCGGGAGCC	1	+
chr1	11740580	11740591	GGGCGGGGGCG	1	-
chr1	12040462	12040473	AGGCGGGAGGA	1	-
chr1	151585017	151585028	GCGCGGGGAGG	1	-
chr1	154245479	154245490	GGGCGGGGAAG	1	+
chr1	17764455	17764466	CGGCGGGGGAG	1	-
chr1	2246267	2246278	CGGCGGGGGCG	1	-
chr1	2246755	2246766	AAGCGGGAACT	1	+
chr1	2344464	2344475	GGGCGCGAGGG	1	-
chr1	247495134	247495145	CCGCGGGAGCC	1	+
chr1	247495251	247495262	GGGCGGGGGAG	1	-
chr1	33815385	33815396	GGGCGCGAGGC	1	+
chr1	33815417	33815428	GGGCGGGAGCG	1	+
chr1	43834116	43834127	TAGCGGGAGGG	1	+
chr1	44496019	44496030	GGGCGGGGACC	1	-
chr1	44496086	44496097	GGGCGGGAGAG	1	-
chr1	44820619	44820630	GGGCGGGGGGC	1	+
chr1	44820657	44820668	GGGCGGGGGCG	1	-
chr1	44820676	44820687	CAGCGGGAGAG	1	+
chr1	44821058	44821069	CGGCGGGAGAG	1	-
chr1	46216050	46216061	GGGCGGGGGAG	1	+
chr1	46216490	46216501	TCGCGGGAGAC	1	+
chr1	47070070	47070081	AGGCGGGGAGA	1	+
chr10	104181528	104181539	GGGCGGGGAGG	1	-
chr10	64576936	64576947	GGGCGGGGAGC	1	-
chr1	1004388	1004399	GGGCGGGGGGA	1	-
chr1	1243153	1243164	GCGCGGGGAGT	1	+
chr1	159894441	159894452	CGGCGGGAGGG	1	-
chr1	159894839	159894850	GCGCGGGAAAG	1	+
chr1	17765066	17765077	GCGCGGGGGGA	1	+
chr1	180124576	180124587	TGGCGGGGGAC	1	-
chr1	1823198	1823209	GGGCGGGGGCC	1	+
chr1	1823212	1823223	GGGCGGGAGTG	1	+
chr1	201123411	201123422	GAGCGGGGAGG	1	-
chr1	201123697	201123708	GGGCGGGGAGA	1	+
chr1	202857727	202857738	TGGCGGGAGCT	1	+
chr1	202857877	202857888	CCGCGGGAACC	1	-
chr1	2126082	2126093	GAGCGGGAAAA	1	+
chr1	226070175	226070186	CCGCGGGAGGC	1	-
chr1	227127165	227127176	CGGCGGGGACG	1	+
chr1	244211623	244211634	GCGCGGGAGGG	1	+
chr1	26146546	26146557	AGGCGGGAGCG	1	+
chr1	31297460	31297471	CGGCGGGGGCG	1	-
chr1	41827060	41827071	ACGCGGGAGGG	1	-
chr1	41827089	41827100	GGGCGGGGGAC	1	-
chr1	43833723	43833734	GCGCGGGGGGC	1	+
chr1	45956576	45956587	CGGCGGCAAAG	1	+
chr10	76586706	76586717	GGGCGGGGGAA	1	+
chr11	1331411	1331422	CGGCGGGGAGG	1	-
chr11	1785284	1785295	GGGCGGGGGGC	1	+
chr11	3013252	3013263	TGGCGGGAGGC	1	-
chr11	47430474	47430485	TAGCGGGAGGG	1	-
chr11	62599188	62599199	GGGCGGGGGGT	1	-
chr11	66623691	66623702	GAGCGGGAGGG	1	+
chr11	66623890	66623901	CGGCGGGGGCG	1	+
chr11	66886022	66886033	GGGCGAGAGGG	1	-
chr11	73018776	73018787	GGGCGGGGAGG	1	+
chr11	73018814	73018825	GGGCGGGGAGT	1	+
chr12	132414278	132414289	GCGCGCGAAGC	1	-
chr12	132568607	132568618	CGGCGGGAGGG	1	+
chr12	133136514	133136525	GGGCGGGGGCG	1	-
chr13	20532212	20532223	TGGCGGGAGGT	1	+
chr1	153918983	153918994	CGGCGGGGACG	1	-
chr1	160068422	160068433	CAGCGGGAGGG	1	-
chr1	180123908	180123919	GGGCGGGGGCT	1	+
chr1	201123605	201123616	GGGCGGGGACA	1	-
chr1	2126100	2126111	GGGCGGGGGCG	1	-
chr1	2126637	2126648	AGGCGGGGAAC	1	+
chr1	244211753	244211764	GGGCGGGGAGC	1	+
chr1	3816380	3816391	CCGCGGGAGAA	1	-
chr1	44435579	44435590	GGGCGGGAGCT	1	+
chr1	44440552	44440563	GCGCGGGGAAC	1	+
chr1	46713920	46713931	TGGCGGGAATC	1	-
chr1	52831421	52831432	TGGCGGGGAGA	1	+
chr1	52831452	52831463	CGGCGGGGAGC	1	+
chr10	103893089	103893100	CCGCGGGAGCC	1	+
chr10	88471363	88471374	GGGCGGGGAGC	1	+
chr11	133826926	133826937	CGGCGGGGGCG	1	-
chr11	57434557	57434568	GGGCGGGAGGG	1	+
chr11	64009536	64009547	AGGCGGGAACT	1	+
chr11	64085555	64085566	AGGCGCGAGCG	1	-
chr11	65626733	65626744	GGGCGGGGGCG	1	-
chr11	66025111	66025122	CAGCGGGAGGG	1	-
chr11	66886455	66886466	TGGCGGGAGGG	1	+
chr11	67396902	67396913	AAGCGGGAAAC	1	+
chr11	77899837	77899848	CGGCGGGGACG	1	-
chr12	132568812	132568823	GCGCGGGAGCC	1	-
chr12	133067326	133067337	GCGCGGGGGCG	1	-
chr12	133067349	133067360	GCGCGGGGGAC	1	-
chr12	6798555	6798566	TCGCGGGAGCA	1	-
chr1	1051646	1051657	GGGCGCGAAGC	1	+
chr1	1051734	1051745	GCGCGCGAGGA	1	-
chr1	153918892	153918903	GGGCGGGAGCG	1	-
chr1	180123922	180123933	GGGCGGGGGCT	1	+
chr1	1821872	1821883	CGGCGCGAGAA	1	-
chr1	2323417	2323428	GCGCGGGAACG	1	+
chr1	2323646	2323657	GAGCGGGAGAG	1	+
chr1	2323662	2323673	GGGCGGGGGCT	1	+
chr1	2478553	2478564	CAGCGGGAGGT	1	+
chr1	6673561	6673572	CCGCGCGAGCG	1	-
chr10	76586583	76586594	GGGCGGGAGGG	1	+
chr11	119599537	119599548	GGGCGGGGACC	1	-
chr11	3400452	3400463	GGGCGGGGACT	1	-
chr11	67807240	67807251	GGGCGGGGGGA	1	-
chr12	123459192	123459203	ACGCGGGAGGG	1	-
chr12	133067183	133067194	GCGCGCGAGCG	1	-
chr12	56109760	56109771	TGGCGGGGAAG	1	-
chr12	6798181	6798192	AGGCGGGGAAG	1	-
chr12	6798631	6798642	AGGCGGGAGCG	1	+
chr14	23563994	23564005	AGGCGGGAACC	1	+
chr14	74960240	74960251	GGGCGGGGAGG	1	-
chr14	74960291	74960302	CGGCGGGGACG	1	-
chr15	82338466	82338477	AGGCGGGGAGG	1	-
chr16	29817227	29817238	CAGCGGGAGGG	1	-
chr16	85588623	85588634	GCGCGGGGGGA	1	+
chr16	89724507	89724518	AGGCGGGAAAC	1	-
chr16	89939971	89939982	GGGCGGGGGAG	1	-
chr17	2296178	2296189	TGGCGGGAGGC	1	+
chr1	2323498	2323509	GGGCGGGGAGG	1	+
chr1	27895005	27895016	GGGCGGGGAGA	1	-
chr1	27895042	27895053	CGGCGGGAGGT	1	-
chr1	46712995	46713006	GAGCGGGGAGG	1	-
chr1	6674488	6674499	CGGCGGGGAGG	1	-
chr10	80063153	80063164	GCGCGGGGGCG	1	+
chr10	80063307	80063318	TGGCGGGGAGC	1	-
chr11	68228096	68228107	GGGCGGGAGAG	1	+
chr12	122240921	122240932	GGGCGGCAGGG	1	-
chr14	96000788	96000799	TGGCGGGGAGC	1	-
chr15	40734008	40734019	GCGCGGGAGGG	1	-
chr16	2033990	2034001	GGGCGGGGACG	1	-
chr16	2073043	2073054	TGGCGGGGGGG	1	+
chr16	2802346	2802357	CAGCGGGAGAC	1	+
chr16	2802897	2802908	CGGCGCGAGGC	1	+
chr16	29817197	29817208	TGGCGGGAGGA	1	-
chr16	30006630	30006641	CCGCGGGAGGC	1	-
chr16	77224202	77224213	GGGCGGGAATT	1	+
chr16	88729600	88729611	GCGCGCGAGCA	1	-
chr17	2240687	2240698	GGGCGGCAGAC	1	-
chr17	2240714	2240725	GGGCGGGGAGA	1	-
chr17	2305412	2305423	GCGCGGGGAGG	1	-
chr17	46019209	46019220	GGGCGGGGGAA	1	+
chr17	4901661	4901672	GGGCGGGGACC	1	+
chr1	1092584	1092595	GGGCGGGGAGC	1	+
chr1	11741324	11741335	GGGCGGGGGCC	1	+
chr1	153918529	153918540	AAGCGGGAGGG	1	+
chr1	156307650	156307661	GGGCGGGGGAA	1	+
chr1	2136983	2136994	GCGCGGGGGGT	1	+
chr1	228327589	228327600	AAGCGGGAGGA	1	+
chr1	230202620	230202631	CGGCGGGGGGA	1	+
chr1	32254194	32254205	GGGCGCGAGGT	1	+
chr1	3541397	3541408	GGGCGGGAGCG	1	+
chr1	3541480	3541491	ACGCGGGAAGG	1	+
chr1	3688677	3688688	CGGCGGGAAGG	1	-
chr1	45097579	45097590	CGGCGGGGGCG	1	-
chr1	45097938	45097949	GGGCGGGGGCC	1	+
chr1	45285413	45285424	GGGCGGGAGAG	1	-
chr1	46713080	46713091	GGGCGGGGAGG	1	-
chr1	6673709	6673720	GCGCGGGAGGC	1	-
chr1	6674386	6674397	GCGCGGGGAGG	1	-
chr10	104154196	104154207	GGGCGCGAGGC	1	+
chr11	536977	536988	GGGCGGCAGCG	1	+
chr1	10754865	10754876	TGGCGGGAGGG	1	+
chr1	110026427	110026438	GCGCGGGGAAC	1	+
chr1	155163757	155163768	GGGCGGGGGAG	1	+
chr1	3816688	3816699	GGGCGGGGACT	1	-
chr10	135075518	135075529	GGGCGGGGGCC	1	+
chr11	2923906	2923917	GGGCGGGGAAG	1	+
chr11	560866	560877	GCGCGGGGAGG	1	+
chr11	57435304	57435315	GCGCGCGAACC	1	-
chr11	65343450	65343461	GCGCGGGGGCG	1	-
chr11	65343890	65343901	AGGCGGGGGGG	1	+
chr11	67397950	67397961	CCGCGGGGAGG	1	+
chr11	798271	798282	AGGCGGGGAGG	1	+
chr12	133066482	133066493	TAGCGGGAGCG	1	+
chr1	110026864	110026875	AGGCGCGAAGG	1	-
chr1	6051636	6051647	GGGCGGGAGCA	1	+
chr11	118992070	118992081	AGGCGGGGAGC	1	-
chr11	615787	615798	GGGCGGGGAGG	1	-
chr11	65343420	65343431	CGGCGCGAGGC	1	+
chr11	65343470	65343481	GGGCGGGGGCC	1	-
chr11	66313163	66313174	GGGCGGGGAGA	1	-
chr12	54412163	54412174	GGGCGGGGACA	1	+
chr14	102976267	102976278	CGGCGGGGAGA	1	+
chr15	82339060	82339071	GCGCGGGAGCG	1	+
chr16	29985014	29985025	AGGCGGGGAGA	1	-
chr16	31085079	31085090	GGGCGGGGAGG	1	+
chr16	771076	771087	CCGCGGGAGGG	1	+
chr16	89238105	89238116	GGGCGGGGAGG	1	-
chr17	42277015	42277026	AGGCGGGGGGG	1	-
chr17	42277172	42277183	GGGCGGGGGGT	1	+
chr17	42277184	42277195	CGGCGCGAGCC	1	+
chr19	11593603	11593614	GGGCGGGGAGC	1	-
chr19	1275459	1275470	GGGCGCGGAGG	1	-
chr19	1941855	1941866	AGGCGGGAGGT	1	-
chr19	3557231	3557242	CCGCGGGAGCT	1	+
chr1	151253847	151253858	GGGCGGGGAAA	1	+
chr1	47903446	47903457	AGGCGGGAGGG	1	+
chr11	575852	575863	CGGCGGGAGCA	1	-
chr11	66248204	66248215	TGGCGGGGAGA	1	+
chr11	66725582	66725593	CCGCGCGAGGG	1	+
chr15	91445874	91445885	GGGCGGGGACC	1	+
chr16	72126974	72126985	AGGCGGGAGGA	1	-
chr16	838075	838086	GGGCGGGGAGG	1	+
chr17	1532236	1532247	GGGCGGGGGGC	1	-
chr17	2614709	2614720	GCGCGGGGGCG	1	+
chr17	3796778	3796789	GGGCGGGGGCA	1	+
chr11	534984	534995	GCGCGGGAGAC	1	+
chr11	64546482	64546493	CGGCGGGGGAG	1	+
chr11	65341876	65341887	GGGCGAGAGAG	1	-
chr11	66247762	66247773	GGGCGGGAGCG	1	+
chr11	777807	777818	GGGCGCGAAGG	1	+
chr16	127599	127610	GGGCGGAAAGA	1	+
chr16	29985368	29985379	GGGCGGGAGTG	1	+
chr16	838433	838444	CGGCGGGGGCG	1	-
chr16	88519485	88519496	GGGCGGGGGCG	1	+
chr1	2159289	2159300	GGGCGGGGAGC	1	+
chr1	2232340	2232351	TGGCGGGAGGA	1	-
chr11	65381848	65381859	AGGCGGGGAGT	1	+
chr14	102227801	102227812	GGGCGGGGGCG	1	+
chr11	535714	535725	ACGCGGGAGGC	1	+
chr11	65307678	65307689	ACGCGGGAGGG	1	-
chr11	777211	777222	GGGCGGGGACG	1	-
chr16	88519975	88519986	CGGCGGGGGCG	1	-
chr16	88923117	88923128	GGGCGGGGAGG	1	-
chr17	7211629	7211640	GCGCGGGGACC	1	+
chr17	7233515	7233526	GGGCGGGAACA	1	+
chr17	77771533	77771544	GGGCGGGGGCC	1	-
chr1	2457992	2458003	CAGCGGGAGCA	1	-
chr1	2574921	2574932	GGGCGGGAAGC	1	-
chr1	32110870	32110881	CCGCGGGAAAG	1	+
chr16	639971	639982	GGGCGGGGAAG	1	+
chr17	18164155	18164166	AGGCGGGGAGG	1	+
chr19	1133384	1133395	TGGCGGGAGTC	1	-
chr19	14248290	14248301	GGGCGAGAGAG	1	-
chr19	1648741	1648752	AGGCGGGAGGG	1	+
chr19	46088087	46088098	GGGCGGGGGAG	1	-
chr1	1623994	1624005	GGGCGCGAGGC	1	+
chr12	49716846	49716857	AGGCGGGGAAA	1	-
chr16	1831943	1831954	TGGCGGGAGGA	1	-
chr16	2273478	2273489	AGGCGGGGAGC	1	-
chr16	88522202	88522213	AGGCGGGAGCG	1	+
chr17	7308168	7308179	GGGCGGGGGAG	1	+
chr19	1479264	1479275	CGGCGGGAGAG	1	-
chr11	117198757	117198768	TGGCGGGGGAC	1	+
chr11	117198812	117198823	GGGCGGGGACT	1	+
chr11	65337730	65337741	ACGCGCGAGGC	1	-
chr12	132379490	132379501	GCGCGGGGGAC	1	-
chr12	132379512	132379523	GGGCGGGGGGT	1	-
chr16	1393039	1393050	GGGCGGGGAAT	1	+
chr11	117198736	117198747	CGGCGGGGAAG	1	+
chr11	64052893	64052904	GCGCGGGGGAT	1	+
chr14	105956654	105956665	CGGCGGGAGAG	1	-
chr16	67218350	67218361	CGGCGCGAGCG	1	+
chr17	27279160	27279171	GAGCGGGAGAG	1	-
chr11	64052673	64052684	CGGCGCGAAGC	1	-
chr1	156186438	156186449	CGGCGGGGAAG	1	+
chr19	18058709	18058720	GAGCGGGAGGG	1	+
chr1	1551104	1551115	CAGCGGGAGCG	1	-
chr11	67797729	67797740	AGGCGGGAAGC	1	-
chr16	1832286	1832297	CAGCGGGAGCC	1	+
chr17	79319890	79319901	CGGCGGGGGCG	1	-
chr19	18059224	18059235	CGGCGGGGGAG	1	+
chr16	1832745	1832756	GCGCGCGAGCT	1	-
chr16	2264648	2264659	GCGCGGGGAGA	1	-
chr19	1491069	1491080	CGGCGGGGGAG	1	+
chr1	1677269	1677280	GGGCGCGAGGC	1	+
chr1	228353208	228353219	GGGCGGGGACT	1	-
chr19	1490762	1490773	GGGCGGGAACG	1	-
chr19	38893675	38893686	GCGCGGGAAGA	1	+
chr19	1490491	1490502	GGGCGCGAAGA	1	+
chr20	62169787	62169798	GGGCGGGAAGG	1	+
[truncated: 21 more rows]
