# Supplementary material for: Relationship between histone modifications and transcription factor binding is protein family specific
Source: Genome Res. 2018 Mar;28(3):321–33. doi: 10.1101/gr.220079.116 (PMC5848611; doi:10.1101/gr.220079.116)
Supplement: Supplemental Material [file supp_gr.220079.116_Supplemental_Material.zip › Supplemental_Material/EBF1/BS.bed]

chr10	101026180	101026191	TCCCCCTGAGA	1	+
chr10	104615856	104615867	CTCCCCAGAGA	1	-
chr10	104895095	104895106	GTCTCATGAGA	1	+
chr10	107684760	107684771	GTCCCCAGGGA	1	+
chr10	109816401	109816412	GTCTCATGAGA	1	-
chr10	110359250	110359261	CTCCCAAGGGA	1	-
chr10	113205671	113205682	ACCCCAAGGGA	1	-
chr10	120461369	120461380	GTCCCCAGGGA	1	-
chr10	135471845	135471856	ATCCCCTGGGC	1	-
chr10	26686959	26686970	GTCCCAAGGGA	1	-
chr10	32503108	32503119	GTCTCATGAGA	1	-
chr10	36354114	36354125	ATCCCCTGGGA	1	+
chr10	46257350	46257361	GTCCCATGGGT	1	-
chr10	54276941	54276952	TTCCCCAGGGA	1	+
chr10	56410536	56410547	GTCTCATGAGA	1	-
chr10	59597571	59597582	TCCCCCAGGGA	1	+
chr10	60024706	60024717	TGCCCCTGGGA	1	+
chr10	60080178	60080189	CTCCCAAGAGA	1	+
chr10	60869507	60869518	ATCCCTAGGGA	1	+
chr10	6347905	6347916	CTCCCCAGAGT	1	+
chr10	74310309	74310320	TCCCCAAGAGC	1	-
chr10	75928761	75928772	AGCTCAAGGGA	1	-
chr10	7956296	7956307	CCCCCAAGGGG	1	-
chr10	81504848	81504859	TGCCCCTGGGA	1	+
chr10	90985598	90985609	ATCTCAAGAGA	1	-
chr10	91433210	91433221	CTCCCCTGAGT	1	+
chr10	93879283	93879294	GTCCCCAGGGC	1	-
chr10	94358331	94358342	ATCCCAAGGGA	1	-
chr11	100199940	100199951	TTCCCAAGGGG	1	-
chr11	102409970	102409981	TCCCCCTGGGA	1	+
chr11	102419591	102419602	GCCTCAAGGGA	1	+
chr11	103099686	103099697	TCCCCCTGGGA	1	-
chr11	104756162	104756173	GTCCCCAGAGA	1	-
chr11	104909226	104909237	GTCTCATGAGA	1	+
chr11	107722561	107722572	TTCCCCAGGGA	1	+
chr11	110202576	110202587	CTCCCCTGAGA	1	-
chr11	111272862	111272873	GTCTCATGAGA	1	+
chr11	133277592	133277603	TTCTCTAGGGA	1	-
chr11	18123085	18123096	GTCTCCTGAGG	1	+
chr11	20266425	20266436	TTCCCCAGAGA	1	-
chr11	33407050	33407061	CCCCCTAGGGA	1	+
chr11	3912199	3912210	GTCCCATGGGA	1	+
chr11	5836961	5836972	TTCTCCTGGGG	1	-
chr11	60232353	60232364	GTCCCTAGGGG	1	-
chr11	64044162	64044173	TCCCCCAGGGA	1	-
chr11	65270767	65270778	TCCCCTAGGGA	1	-
chr11	74316667	74316678	GCCCCATGGGA	1	+
chr11	78212458	78212469	TTCCCCTGAGA	1	+
chr11	82643770	82643781	CTCCCCAGAGA	1	+
chr11	87006493	87006504	TCCCCTAGGGA	1	+
chr11	88416345	88416356	ATCCCCTGAGA	1	-
chr11	90226667	90226678	CTCTCCAGGGA	1	-
chr11	90933244	90933255	TTCCCCAGAGA	1	+
chr11	95137756	95137767	TCCCCCTGGGA	1	-
chr11	95953570	95953581	CCCTCCTGGGA	1	+
chr11	96035570	96035581	TTCCCAAGGGA	1	+
chr12	100471396	100471407	GTCCCCTGGGG	1	+
chr12	102054638	102054649	GTCTCAAGGGA	1	-
chr12	103142727	103142738	GTCTCATGAGA	1	+
chr12	10525394	10525405	ATCCCCTGGGT	1	+
chr12	106091994	106092005	TCCCCCTGGGA	1	-
chr12	111870515	111870526	GTCTCCAGGGA	1	+
chr12	11729157	11729168	GTCCCATGGGG	1	-
chr12	123161725	123161736	TTCCCCTGGGG	1	+
chr12	1349049	1349060	GTCCCTAGGGG	1	+
chr12	25090332	25090343	TTCCCAAGGGA	1	-
chr12	25091491	25091502	TCCCCCAGGGA	1	-
chr12	25108446	25108457	GTCTCATGAGA	1	+
chr12	32383749	32383760	TCCCCAAGGGA	1	+
chr12	39981294	39981305	TCCCCCAGGGA	1	-
chr12	46183013	46183024	CTCCCAAGGGA	1	-
chr12	46461047	46461058	CTCCCAAGAGG	1	+
chr12	46756629	46756640	GTCCCCAGGGT	1	+
chr12	50010806	50010817	TTCCCCTGGGA	1	+
chr12	50130896	50130907	TTCCCCTGGGA	1	-
chr12	56364846	56364857	ATCTCCAGGGA	1	-
chr12	56760567	56760578	GTCTCCAGGGA	1	+
chr12	65268654	65268665	TTCCCCAGGGA	1	-
chr12	67752987	67752998	GCCCCAAGAGA	1	-
chr12	68937340	68937351	TTCCCCTGGGA	1	-
chr12	8663273	8663284	GTCCCTAGGGA	1	+
chr12	86643773	86643784	CTCTCCAGGGG	1	-
chr12	92422863	92422874	TTCCCCTGGGA	1	-
chr12	92561040	92561051	GTCCCCTGGGA	1	-
chr12	92833353	92833364	ACCTCTAGGGA	1	+
chr12	92927475	92927486	GTCCCCAGGGA	1	+
chr12	93926411	93926422	GCCCCATGGGA	1	-
chr12	98656150	98656161	GCCTCCAGGGA	1	-
chr13	102394255	102394266	GTCCCTAGGGG	1	+
chr13	103882228	103882239	CTCCCATGGGA	1	+
chr13	22189901	22189912	TTCCCCTGGGA	1	+
chr13	24426616	24426627	ATCTCAAGGGA	1	-
chr13	27766722	27766733	GTCCCATGAGA	1	+
chr13	32518412	32518423	GTCTCATGGGC	1	+
chr13	33234616	33234627	CTCCCCTGGGA	1	-
chr13	33777015	33777026	GCCCCCAGAGG	1	-
chr13	34402789	34402800	GTCTCCTGGGA	1	+
chr13	39454705	39454716	CTCCCCTGGGA	1	+
chr13	48646660	48646671	AGCCCCAGGGA	1	+
chr13	49156070	49156081	CTCCCCTGGGG	1	+
chr13	49301482	49301493	GCCCCAAGGGG	1	-
chr13	54280820	54280831	GTCCCAAGGGT	1	+
chr13	63449462	63449473	TTCCCCTGGGA	1	-
chr13	67234525	67234536	GTCTCCTGAGA	1	+
chr13	68311206	68311217	GTCCCCTGGGA	1	+
chr13	75368511	75368522	TCCCCCTGGGA	1	-
chr13	84829637	84829648	TTCCCCTGGGA	1	-
chr13	88174598	88174609	ATCTCCTGAGA	1	-
chr13	89304072	89304083	GTCTCATGAGA	1	-
chr13	89681458	89681469	GTCTCATGAGA	1	-
chr13	95905488	95905499	GCCCCATGGGA	1	-
chr13	96125931	96125942	GTCCCCAGAGC	1	+
chr13	99913476	99913487	GTCCCCAGGGA	1	+
chr14	102327267	102327278	CTCCCCTGGGA	1	-
chr14	106316158	106316169	TTCCCCAGGGA	1	+
chr14	21762355	21762366	GTCTCCAGGGA	1	+
chr14	22994438	22994449	ATCTCCAGGGA	1	-
chr14	23007795	23007806	TTCCCCTGGGT	1	+
chr14	39515236	39515247	ATCTCCTGAGA	1	-
chr14	42769143	42769154	GTCTCCTGGGA	1	+
chr14	53645005	53645016	TTCCCCTGGGA	1	+
chr14	54031875	54031886	ATCTCCTGGGA	1	+
chr14	55504877	55504888	ATCTCAAGAGA	1	+
chr14	55795628	55795639	GCCCCATGGGA	1	-
chr14	60562661	60562672	TTCTCTAGGGA	1	+
chr14	60689489	60689500	CCCTCCAGGGA	1	-
chr14	72419625	72419636	GTCCCCTGGGA	1	+
chr14	82006736	82006747	CTCACCTGGGA	1	+
chr15	101139205	101139216	GTCTCTAGGGA	1	-
chr15	29003128	29003139	GTCTCATGGGA	1	+
chr15	37299730	37299741	GTCCCCAGAGA	1	-
chr15	38815445	38815456	GTCCCATGAGA	1	+
chr15	48312627	48312638	TTCTCATGAGA	1	+
chr15	49098510	49098521	CTCCCCAGGGA	1	-
chr15	53315156	53315167	GTCTCAAGAGA	1	+
chr15	54808100	54808111	CTCTCATGGGA	1	-
chr15	55565832	55565843	GTCCCAAGAGA	1	+
chr15	60870802	60870813	GTCTCCAGGGA	1	-
chr15	65465102	65465113	ACCTCCTGGGA	1	-
chr15	68148328	68148339	TTCTCATGAGA	1	+
chr15	68243660	68243671	GTCTCATGGGA	1	+
chr15	86074586	86074597	CTCCCCAGAGA	1	-
chr15	90399393	90399404	CTCCCAAGGGA	1	+
chr16	20859087	20859098	TTCCCCAGAGC	1	-
chr16	23488692	23488703	GTCTCATGAGA	1	+
chr16	28495487	28495498	GTCCCCAGGGA	1	+
chr16	29412954	29412965	CTCTCCTGGGC	1	+
chr16	34796194	34796205	TCCCCAAGGGA	1	+
chr16	3851071	3851082	GTCCCCAGAGT	1	-
chr16	47488029	47488040	ATCCCCAGGGA	1	+
chr16	49426862	49426873	GTCTCATGAGA	1	+
chr16	68136543	68136554	GTCTCCTGAGA	1	-
chr16	72608809	72608820	GTCCCATGGGA	1	+
chr16	72650092	72650103	TTCCCATGGGT	1	-
chr16	80451774	80451785	GCCTCCTGGGA	1	-
chr16	9974442	9974453	CTCCCCTGGGA	1	-
chr16	9998631	9998642	ATCCCCAGAGG	1	-
chr17	10325685	10325696	GGCCCAAGGGA	1	-
chr17	12832183	12832194	CTCCCATGGGA	1	+
chr17	2151732	2151743	GCCCCAAGAGG	1	+
chr17	29442147	29442158	GTCCCCTGGGA	1	-
chr17	29830583	29830594	ATCCCCAGGGG	1	-
chr17	31198231	31198242	CCCCCCAGGGA	1	+
chr17	48494481	48494492	TTCCCCTGGGA	1	+
chr17	53534151	53534162	GTCCCAAGAGA	1	-
chr17	57849751	57849762	TTCCCAAGGGA	1	-
chr17	60102535	60102546	GCCCCCAGGGG	1	-
chr17	63171131	63171142	ATCCCCAGGGA	1	-
chr17	65592909	65592920	GCCTCTAGGGA	1	-
chr17	6663327	6663338	TTCCCTAGGGA	1	+
chr17	8831196	8831207	TTCCCCTGAGA	1	+
chr18	10933834	10933845	GTCTCAAGAGA	1	+
chr18	14376673	14376684	TTCCCATGGGT	1	+
chr18	23115650	23115661	GCCACCTGGGA	1	+
chr18	26938931	26938942	TTCCCCTGGGA	1	+
chr18	2787255	2787266	CTCCCAAGGGA	1	+
chr18	2967502	2967513	TCCCCCAGGGG	1	+
chr18	31283020	31283031	GTCCCAAGGGA	1	+
chr18	31897983	31897994	TGCCCCAGGGA	1	+
chr18	31932964	31932975	TTCCCAAGGGA	1	+
chr18	37712489	37712500	GTCTCATGAGA	1	+
chr18	37713529	37713540	GCCCCATGAGG	1	+
chr18	4165244	4165255	GTCTCTAGGGA	1	+
chr18	47886517	47886528	CTCCCCAGAGC	1	-
chr18	52982339	52982350	TCCTCCAGGGA	1	-
chr18	54688350	54688361	CTCCCCTGGGA	1	-
chr18	55553349	55553360	TTCCCCAGGGA	1	-
chr18	56320635	56320646	GTCTCATGAGA	1	-
chr18	65434397	65434408	GTCTCATGGGA	1	-
chr18	69996934	69996945	CTCCCCTGAGA	1	-
chr19	12106180	12106191	CTCCCAAGGGA	1	+
chr19	16289805	16289816	ACCTCCTGGGC	1	-
chr19	3174400	3174411	GTCCCATGAGA	1	-
chr19	39476838	39476849	TCCCCCAGGGA	1	-
chr19	4226112	4226123	ACCCCCAGGGG	1	-
chr1	100259598	100259609	TGCCCCTGGGA	1	-
chr1	108419913	108419924	TCCCCAAGAGA	1	-
chr1	109080739	109080750	CTCCCCAGAGG	1	+
chr1	117373084	117373095	TTCCCAAGGGA	1	-
chr1	118476631	118476642	TTCCCAAGAGG	1	+
chr1	119752768	119752779	CTCCCCAGGGG	1	+
chr1	143137303	143137314	CCCCCATGGGA	1	-
chr1	143138268	143138279	CTCCCCTGAGA	1	-
chr1	151317076	151317087	GTCCCTAGGGA	1	+
chr1	153704782	153704793	GTCTCCAGGGA	1	+
chr1	154684015	154684026	GTCCCCAGGGA	1	+
chr1	157753758	157753769	ATCCCCTGGGA	1	+
chr1	160604638	160604649	TTCTCCTGGGT	1	+
chr1	160748846	160748857	CTCCCCTGGGA	1	+
chr1	169670554	169670565	GTCTCCAGGGA	1	+
chr1	170040780	170040791	TTCCCAAGAGA	1	+
chr1	171475437	171475448	TCCTCATGGGA	1	-
chr1	172801666	172801677	CTCCCCTGGGG	1	-
chr1	173188095	173188106	TTCCCAAGGGA	1	-
chr1	173373373	173373384	ATCTCCTGGGA	1	+
chr1	174912186	174912197	GCCTCCAGGGA	1	-
chr1	177530721	177530732	CTCCCCAGGGG	1	-
chr1	183427852	183427863	TTCCCCAGAGG	1	+
chr1	184870870	184870881	CTCCCCAGGGA	1	+
chr1	186165918	186165929	GCCTCAAGAGA	1	-
chr1	187250505	187250516	CTCCCCAGGGA	1	+
chr1	188005710	188005721	GTCCCATGAGA	1	+
chr1	191527695	191527706	GCCTCATGGGA	1	+
chr1	191559880	191559891	CTCCCCTGGGG	1	+
chr1	203282644	203282655	CTCCCTAGGGA	1	+
chr1	203292166	203292177	TCCCCCAGGGA	1	-
chr1	206283531	206283542	GTCTCATGGGG	1	-
chr1	211863521	211863532	TTCCCCTGGGA	1	-
chr1	21293583	21293594	TTCCCCAGAGA	1	-
chr1	219392920	219392931	TGCCCCTGGGC	1	-
chr1	244642758	244642769	CTCCCCAGGGA	1	-
chr1	25146870	25146881	TTCCCCTGAGG	1	+
chr1	27803235	27803246	TCCCCAAGGGA	1	+
chr1	27810071	27810082	GCCTCCTGGGT	1	-
chr1	32376858	32376869	TTCCCCTGAGC	1	-
chr1	36675122	36675133	TCCCCCAGAGG	1	-
chr1	38007326	38007337	TCCCCCTGGGA	1	-
chr1	41155537	41155548	TTCCCCTGGGA	1	+
chr1	60151529	60151540	TCCCCTAGGGG	1	+
chr1	75165248	75165259	TTCCCCAGGGA	1	+
chr1	75193360	75193371	GTCTCATGAGA	1	-
chr1	79048762	79048773	TTCCCCAGGGA	1	-
chr1	89075322	89075333	TTCCCAAGGGG	1	-
chr20	11060810	11060821	GTCCCCAGGGA	1	-
chr20	16052777	16052788	ATCCCCTGGGA	1	+
chr20	20037136	20037147	TTCCCCTGGGT	1	-
chr20	25882677	25882688	CTCTCCAGGGA	1	-
chr20	32210153	32210164	ATCCCAAGGGA	1	-
chr20	49108355	49108366	GCCCCCAGGGG	1	-
chr20	5022199	5022210	ATCCCCAGGGG	1	-
chr21	10598528	10598539	GTCCCCAGGGA	1	+
chr21	15931798	15931809	CTCCCAAGGGA	1	-
chr21	25747755	25747766	CTCCCAAGAGA	1	+
chr21	30425687	30425698	TCCCCAAGGGA	1	-
chr21	37473534	37473545	GTCACAAGGGA	1	+
chr21	43427790	43427801	CCCCCAAGGGA	1	+
chr22	21206608	21206619	CTCCCCAGGGG	1	-
chr22	22941900	22941911	CTCCCCAGGGG	1	+
chr22	22951782	22951793	GGCCCCTGGGA	1	-
chr22	22996299	22996310	ATCCCCTGAGA	1	-
chr22	25030890	25030901	ATCCCCTGAGA	1	-
chr22	26016484	26016495	TTCCCAAGAGG	1	+
chr22	35238546	35238557	GTCTCCAGGGA	1	+
chr22	35684306	35684317	AGCCCCTGAGA	1	+
chr22	40968802	40968813	GTCTCATGAGA	1	-
chr2	100118407	100118418	TTCCCCTGGGA	1	-
chr2	109143514	109143525	TTCCCCTGGGA	1	-
chr2	113108419	113108430	TTCCCCTGGGA	1	+
chr2	122312694	122312705	CTCTCCAGGGA	1	-
chr2	124138105	124138116	GTCCCTAGGGA	1	+
chr2	12419355	12419366	TTCTCATGGGA	1	+
chr2	132337217	132337228	GTCCCATGGGA	1	+
chr2	132339987	132339998	CTCCCCAGAGA	1	-
chr2	135050610	135050621	GCCTCCAGGGA	1	+
chr2	142037793	142037804	GTCCCAAGAGA	1	+
chr2	146955572	146955583	GTCTCATGGGA	1	+
chr2	147675141	147675152	GTCTCCAGGGA	1	+
chr2	161951240	161951251	ACCTCAAGGGA	1	+
chr2	163602963	163602974	GTCCCTAGAGG	1	+
chr2	166385884	166385895	GTCTCATGAGA	1	+
chr2	169341389	169341400	GTCCCCAGGGA	1	-
chr2	169588243	169588254	TCCCCAAGGGT	1	-
chr2	169861930	169861941	TCCTCCTGGGA	1	-
chr2	170901745	170901756	GTCTCATGAGA	1	-
chr2	171193284	171193295	GGCCCCAGGGG	1	+
chr2	17153206	17153217	TTCCCCTGAGA	1	+
chr2	175354990	175355001	CTCCCTAGGGG	1	-
chr2	177803560	177803571	GTCCCCTGGGT	1	+
chr2	183364644	183364655	ATCCCCTGGGA	1	-
chr2	189974999	189975010	TTCCCCAGGGG	1	+
chr2	191666989	191667000	GTCCCAAGAGA	1	-
chr2	191834626	191834637	CTCCCAAGGGA	1	-
chr2	196178905	196178916	ACCCCAAGAGA	1	+
chr2	196225107	196225118	CTCCCCAGAGA	1	-
chr2	196977351	196977362	TTCCCCAGGGA	1	+
chr2	197254574	197254585	GTCCCCAGGGC	1	-
chr2	201987296	201987307	ATCCCCAAGGA	1	+
chr2	202119160	202119171	TCCTCCAGAGC	1	-
chr2	203144818	203144829	TTCCCCTGGGA	1	+
chr2	208018465	208018476	GCCCCAAGGGA	1	-
chr2	213783274	213783285	GTCCCCAGAGC	1	+
chr2	214099472	214099483	TTCCCAAGGGA	1	+
chr2	215573205	215573216	TTCCCCTGGGA	1	+
chr2	228229548	228229559	ATCCCCAGGGA	1	-
chr2	231505322	231505333	TCCCCCAGGGA	1	+
chr2	237448561	237448572	ATCTCATGAGA	1	+
chr2	24575736	24575747	TCCCCCTGGGA	1	-
chr2	27679228	27679239	GCCCCTAGGGA	1	+
chr2	37854996	37855007	ATCCCAAGGGA	1	-
chr2	37861107	37861118	TTCTCATGAGA	1	+
chr2	61794334	61794345	CTCCCTAGGGA	1	+
chr2	62370995	62371006	GTCCCCAGTGA	1	-
chr2	62374088	62374099	CTCCCATGGGT	1	-
chr2	65889546	65889557	CTCCCAAGGGA	1	-
chr2	68602862	68602873	TTCCCAAGAGA	1	-
chr2	75303418	75303429	TTCTCCTGGGA	1	-
chr2	75616546	75616557	ATCCCAAGGGA	1	-
chr2	77207376	77207387	TCCCCCAGGGA	1	-
chr2	97711792	97711803	TCCCCTAGGGA	1	+
chr2	98530343	98530354	TTCCCCAGGGA	1	+
chr2	98531349	98531360	TCCCCAAGAGA	1	+
chr2	98545153	98545164	TTCCCATGGGA	1	+
chr3	101667956	101667967	GTCTCATGAGA	1	+
chr3	101881937	101881948	GTCCCCTGAGG	1	+
chr3	102889688	102889699	CTCCCCAGGGG	1	-
chr3	105547713	105547724	GTCCCAAGAGA	1	-
chr3	111844243	111844254	CTCCCCAGGGA	1	-
chr3	112070831	112070842	TTCCCAAGAGA	1	+
chr3	115360404	115360415	GTCTCTAGGGA	1	-
chr3	11680735	11680746	GTCCCCAGGGA	1	-
chr3	117025349	117025360	GGCTCCAGGGC	1	-
chr3	119267256	119267267	GTCCCCTGAGA	1	+
chr3	119379638	119379649	GTCCCAAGGGA	1	+
chr3	122583489	122583500	GCCCCCAGGGA	1	+
chr3	1277676	1277687	TCCCCCTGGGA	1	+
chr3	133174956	133174967	GTCCCCAGGGT	1	+
chr3	133305449	133305460	GCCTCCTGGGG	1	+
chr3	133993284	133993295	TTCTCCTGGGA	1	+
chr3	141146624	141146635	GTCCCCAGGGA	1	-
chr3	141270336	141270347	ACCTCCAGGGA	1	-
chr3	143397822	143397833	ATCCCCAGGGA	1	+
chr3	144020873	144020884	ATCCCCAGAGA	1	-
chr3	14740302	14740313	GGCCCTAGGGA	1	+
chr3	150219236	150219247	CCCTCCTGGGA	1	+
chr3	152234271	152234282	TTCCCCTGAGG	1	+
chr3	154307167	154307178	CTCCCCAGAGA	1	-
chr3	157410445	157410456	CCCCCTAGGGA	1	-
chr3	157786435	157786446	GTCTCCTGAGA	1	-
chr3	159562726	159562737	CTCCCAAGGGA	1	-
chr3	163199713	163199724	GCCTCATGAGA	1	+
chr3	164441381	164441392	TCCCCCTGGGA	1	-
chr3	165220718	165220729	ACCCCAAGGGA	1	+
chr3	167447594	167447605	TTCCCAAGGGA	1	+
chr3	167541691	167541702	TTCCCCTGAGA	1	-
chr3	16946683	16946694	GGCCCCAGGGT	1	+
chr3	171046609	171046620	TCCTCAAGGGG	1	-
chr3	171076218	171076229	CTCTCAAGAGA	1	-
chr3	172773275	172773286	TTCCCTAGAGA	1	-
chr3	174987931	174987942	CCCCCATGGGA	1	+
chr3	183239157	183239168	TTCCCCAGAGG	1	+
chr3	183604753	183604764	TCCCCCAGGGA	1	-
chr3	186727880	186727891	TTCCCAAGAGG	1	-
chr3	190595922	190595933	GTCCCCAGGGC	1	+
chr3	196444344	196444355	CTCCCCTGAGG	1	+
chr3	23280260	23280271	TCCCCATGGGA	1	-
chr3	25698635	25698646	CTCCCCTGAGA	1	+
chr3	28987280	28987291	TTCTCATGGGA	1	-
chr3	29330366	29330377	TCCCCAAGGGC	1	+
chr3	29678689	29678700	GTCCCCAGGGA	1	-
chr3	4261973	4261984	GTCTCCTGGGA	1	+
chr3	42853561	42853572	GTCCCCTGGGA	1	+
chr3	47498678	47498689	CTCCCCAGAGG	1	-
chr3	49343235	49343246	ATCCCCAGAGG	1	+
chr3	4935318	4935329	TTCCCCTGAGT	1	-
chr3	53160756	53160767	GTCTCATGGGA	1	-
chr3	5744851	5744862	TTCCCCTGGGA	1	+
chr3	62755256	62755267	GTCCCCAGAGG	1	-
chr3	6303986	6303997	TTCCCCAGGGG	1	-
chr3	67682181	67682192	GTCTCATGGGA	1	-
chr3	76916031	76916042	GTCCCCTGGGA	1	+
chr3	79869396	79869407	GTCTCCTGGGA	1	-
chr3	81831934	81831945	TTCTCATGAGA	1	-
chr3	84774284	84774295	GTCCCCAGAGG	1	+
chr3	99409962	99409973	ATCCCCTGGGT	1	+
chr4	103325868	103325879	GTCTCCAGGGA	1	-
chr4	103427859	103427870	GCCCCCTGGGA	1	+
chr4	103468020	103468031	TTCTCAAGAGA	1	-
chr4	104007918	104007929	TCCCCCTGGGA	1	-
chr4	11004773	11004784	GTCCCCAGGGT	1	-
chr4	111744612	111744623	GCCCCCTGGGA	1	-
chr4	11469834	11469845	GCCTCCAGGGG	1	+
chr4	126901380	126901391	CTCCCAAGGGG	1	-
chr4	132579916	132579927	CTCCCATGGGC	1	+
chr4	137953651	137953662	TTCCCAAGGGA	1	+
chr4	139253691	139253702	ATCTCCTGAGA	1	+
chr4	142501945	142501956	TCCCCCTGGGA	1	+
chr4	14635424	14635435	ATCCCCAGGGA	1	-
chr4	146735646	146735657	GTCCCCAGGGA	1	+
chr4	14843666	14843677	CTCCCCTGGGA	1	+
chr4	148732519	148732530	CTCCCTAGGGA	1	+
chr4	153620552	153620563	CTCCCCTGGGG	1	+
chr4	154430944	154430955	CTCCCCAGGGA	1	-
chr4	165705347	165705358	CTCCCCAGGGA	1	+
chr4	22746456	22746467	CTCCCCAGAGA	1	-
chr4	2496820	2496831	GCCTCAAGGGA	1	-
chr4	30602028	30602039	GTCTCCAGGGG	1	-
chr4	34668097	34668108	ATCTCCTGAGA	1	-
chr4	34898744	34898755	GTCTCATGAGA	1	+
chr4	34921844	34921855	CTCCCCTGAGA	1	+
chr4	36135514	36135525	CTCTCCAGGGA	1	+
chr4	36227034	36227045	TGCCCATGGGA	1	-
chr4	36589689	36589700	GTCTCATGAGA	1	+
chr4	40508285	40508296	TCCTCAAGGGA	1	+
chr4	42463450	42463461	GTCTCAAGAGA	1	+
chr4	42687056	42687067	TCCCCCAGGGA	1	+
chr4	48753021	48753032	GTCCCAAGGGG	1	-
chr4	48940609	48940620	GTCCCCAGGGA	1	+
chr4	59600338	59600349	CTCCCCAGGGC	1	+
chr4	67451701	67451712	GTCCCCAGGGA	1	+
chr4	71315120	71315131	GTCTCATGAGA	1	-
chr4	73958756	73958767	TTCCCCTGGGT	1	-
chr4	83193450	83193461	GTCCCCAGGGA	1	-
chr4	83319567	83319578	GTCCCCAGAGA	1	+
chr4	83380108	83380119	GTCTCCTGGGA	1	+
chr4	86702104	86702115	GCCTCTTGGGA	1	-
chr4	86704819	86704830	ATCCCCAGGGA	1	+
chr4	87933912	87933923	TGCCCCAGGGA	1	+
chr4	89802023	89802034	TCCCCAAGGGA	1	-
chr4	90019448	90019459	GCCACCAGGGA	1	+
chr4	90167346	90167357	GTCTCTAGAGA	1	+
chr4	90951588	90951599	GTCCCCTGGGA	1	-
chr4	91325393	91325404	TCCCCCTGGGA	1	+
chr5	100192826	100192837	TTCCCCAGGGA	1	-
chr5	100234366	100234377	GTCCCATGGGA	1	+
chr5	101233897	101233908	TTCCCCAGAGG	1	-
chr5	103043083	103043094	ATCCCCTGGGA	1	-
chr5	106740891	106740902	ATCTCAAGGGA	1	-
chr5	108101571	108101582	ATCCCCAGGGT	1	-
chr5	110849961	110849972	CCCCCATGGGA	1	+
chr5	111572720	111572731	CTCCCCTGGGA	1	-
chr5	114668970	114668981	GCCTCATGGGA	1	-
chr5	116274338	116274349	GTCCCCAGAGA	1	+
chr5	122087124	122087135	CTCCCCAGGGG	1	+
chr5	123462772	123462783	GTCTCAAGGGA	1	+
chr5	124248510	124248521	TTCCCTAGAGG	1	-
chr5	130083456	130083467	TTCCCCTGGGT	1	-
chr5	137863417	137863428	TTCTCAAGGGG	1	+
chr5	138918580	138918591	ATCTCAAGGGA	1	+
chr5	145496218	145496229	GTCCCTAGGGA	1	+
chr5	148115300	148115311	GCCCCCAGGGG	1	-
chr5	157830013	157830024	GTCTCATGAGA	1	+
chr5	159864263	159864274	ATCTCCAGGGA	1	-
chr5	173714547	173714558	GCCCCAAGAGA	1	+
chr5	17906059	17906070	TTCCCAAGGGG	1	+
chr5	22971511	22971522	GTCCCCAGGGA	1	-
chr5	23027851	23027862	ATCTCAAGGGA	1	-
chr5	23296284	23296295	TCCCCCTGGGA	1	-
chr5	25536773	25536784	GTCTCCTGAGA	1	+
chr5	30162581	30162592	ATCTCCTGAGA	1	+
chr5	32425315	32425326	CTCCCCAGAGA	1	-
chr5	34215574	34215585	GCCTCCAGGGA	1	+
chr5	35295247	35295258	CTCTCAAGGGA	1	+
chr5	36279616	36279627	TTCCCCAGAGG	1	-
chr5	36718312	36718323	TCCTCCTGGGA	1	-
chr5	40497819	40497830	GTCTCTAGGGA	1	-
chr5	44771277	44771288	TTCCCATGGGT	1	-
chr5	54238327	54238338	TTCCCCAGGGA	1	-
chr5	59804486	59804497	TTCCCCTGGGA	1	-
chr5	67996020	67996031	TTCTCAAGGGA	1	+
chr5	72978205	72978216	ATCCCCAGAGG	1	-
chr5	82448983	82448994	CTCTCAAGGGA	1	-
chr5	84003055	84003066	GTCCCTAGGGA	1	+
chr5	84574214	84574225	TTCCCCTGAGG	1	+
chr5	86391763	86391774	GTCCCCAGAGA	1	-
chr5	87195790	87195801	GCCCCTAGAGA	1	+
chr5	88220663	88220674	TTCTCCTGGGA	1	+
chr5	91780718	91780729	GTCCCAAGGGA	1	-
chr5	92403995	92404006	CCCCCAAGGGG	1	+
chr5	93130881	93130892	TCCCCCTGGGA	1	-
chr6	109438791	109438802	TTCCCCTGAGA	1	+
chr6	112128950	112128961	TTCCCCAGGGG	1	+
chr6	114753775	114753786	CTCCCCTGGGA	1	-
chr6	11551360	11551371	TGCCCCTGGGA	1	-
chr6	115631833	115631844	GTCCCCAGGGA	1	-
chr6	116562527	116562538	GTCCCATGGGA	1	+
chr6	118988835	118988846	TTCACAAGGGA	1	+
chr6	119630225	119630236	ATCCCATGGGA	1	+
chr6	119653029	119653040	ATCCCCTGGGG	1	-
chr6	123928091	123928102	GTCCCCTGGGA	1	+
chr6	130584692	130584703	TTCCCCTGGGA	1	-
chr6	132783324	132783335	TGCCCCAGGGT	1	-
chr6	134719720	134719731	TTCTCATGAGA	1	+
chr6	137440043	137440054	GTCCCCTGGGA	1	-
chr6	138013595	138013606	CTCCCCAGGGA	1	-
chr6	138369585	138369596	GTCTCATGAGA	1	-
chr6	143166858	143166869	GTCCCCAGAGG	1	+
chr6	144195861	144195872	TTCCCCTGGGT	1	+
chr6	144566006	144566017	GTCCCATGGGG	1	+
chr6	144850157	144850168	TCCCCCTGGGA	1	-
chr6	144959560	144959571	GTCCCAAGAGG	1	-
chr6	146082965	146082976	GTCCCCTGGGG	1	+
chr6	148667	148678	GCCCCCAGGGG	1	-
chr6	149384262	149384273	CTCCCCAGGGA	1	+
chr6	14954269	14954280	ATCCCCAGGGA	1	-
chr6	152083158	152083169	CTCCCCAGAGG	1	-
chr6	15329256	15329267	GCCCCAAGGGA	1	-
chr6	15355960	15355971	GTCTCCAGAGG	1	+
chr6	16582758	16582769	GTCCCATGGGG	1	-
chr6	22401974	22401985	GTCCCCAGAGG	1	+
chr6	22888402	22888413	GTCTCAAGGGA	1	-
chr6	25047432	25047443	GTCTCATGAGA	1	-
chr6	26077569	26077580	TTCCCCTGGGA	1	-
chr6	26565939	26565950	CCCTCAAGGGA	1	+
chr6	37923144	37923155	ATCTCAAGGGA	1	+
chr6	38278087	38278098	GCCTCCTGAGC	1	+
chr6	46166196	46166207	ATCTCCTGAGA	1	+
chr6	4900350	4900361	TTCCCCAGAGA	1	+
chr6	50321006	50321017	TTCCCCTGGGA	1	-
chr6	55938272	55938283	TTCCCCTGAGG	1	+
chr6	64292726	64292737	TTCCCTAGGGC	1	+
chr6	64597077	64597088	TTCTCCAGGGA	1	+
chr6	70489432	70489443	TTCCCCAGAGA	1	+
chr6	78271789	78271800	CTCTCATGGGA	1	+
chr6	8029900	8029911	GTCCCCTGGGA	1	+
chr6	80904703	80904714	GTCCCAAGGGA	1	-
chr6	81198054	81198065	TCCCCAAGGGG	1	+
chr6	82245429	82245440	GTCTCATGAGA	1	-
chr6	82295605	82295616	GTCTCATGAGA	1	+
chr6	88502511	88502522	GTCCCCAGGGG	1	-
chr6	89435487	89435498	TTCCCCTGAGA	1	-
chr6	89617052	89617063	TTCTCATGAGA	1	+
chr6	96980434	96980445	TTCTCATGGGA	1	+
chr6	98011661	98011672	TCCCCCTGGGA	1	-
chr6	98075173	98075184	CTCCCCTGGGA	1	+
chr7	102826674	102826685	GTCTCATGGGA	1	+
chr7	107832647	107832658	TTCCCCTGGGG	1	-
chr7	108155656	108155667	CTCCCAAGGGA	1	-
chr7	108661614	108661625	GTCTCATGAGA	1	-
chr7	116887116	116887127	TCCCCTAGGGA	1	+
chr7	117190891	117190902	TTCCCAAGGGA	1	-
chr7	117883833	117883844	ATCCCCTGGGG	1	-
chr7	118006663	118006674	AGCCCCAGGGA	1	-
chr7	121011615	121011626	TTCCCCTGAGG	1	+
chr7	126522190	126522201	GCCCCAAGGGA	1	+
chr7	133074703	133074714	GTCTCATGAGA	1	+
chr7	134335722	134335733	GTCTCAAGGGA	1	-
chr7	134835218	134835229	TTCCCCAGGGC	1	+
chr7	136413930	136413941	TCCTCCTGGGA	1	+
chr7	137467121	137467132	TCCCCCTGGGA	1	+
chr7	138422022	138422033	TTCTCATGGGA	1	+
chr7	139434263	139434274	CCCCCATGGGA	1	+
chr7	18386991	18387002	CTCCCCAGGGA	1	-
chr7	20354517	20354528	ATCCCAAGGGA	1	-
chr7	24832274	24832285	TTCCCCTGGGA	1	+
chr7	25131571	25131582	TTCCCCAGGGG	1	+
chr7	31872726	31872737	GTCTCATGAGA	1	+
chr7	35767467	35767478	GCCTCAAGGGA	1	+
chr7	35959418	35959429	ACCTCCTGGGG	1	-
chr7	39742906	39742917	TTCCCCAGAGA	1	-
chr7	41373306	41373317	GTCCCCTGAGA	1	-
chr7	46729316	46729327	ATCCCCAGAGA	1	-
chr7	48702037	48702048	GTCTCATGAGA	1	+
chr7	50491757	50491768	GTCCCCAGAGG	1	+
chr7	54460883	54460894	TTCCCCAGGGA	1	-
chr7	64129648	64129659	CTCCCAAGGGA	1	+
chr7	6416645	6416656	CTCCCAAGAGA	1	+
chr7	64593596	64593607	GCCCCAAGGGA	1	-
chr7	66756410	66756421	TTCCCCAGGGA	1	-
chr7	69201786	69201797	TTCCCTAGGGA	1	+
chr7	69497826	69497837	GTCCCCAGGGA	1	+
chr7	72625454	72625465	GTCCCTAGGGT	1	+
chr7	72676726	72676737	GTCCCCAGGGG	1	-
chr7	74039779	74039790	TTCCCCTGGGA	1	-
chr7	74180862	74180873	ACCCCCAGGGG	1	-
chr7	75389375	75389386	GTCCCAAGGGA	1	-
chr7	7838364	7838375	GTCCCCAGAGA	1	+
chr7	79158011	79158022	GTCTCTAGGGA	1	-
chr7	8004100	8004111	TTCTCAAGAGA	1	-
chr7	81246426	81246437	TTCACCAGGGA	1	-
chr7	81267592	81267603	TTCCCTAGGGA	1	+
chr7	82042764	82042775	CTCCCCAGGGA	1	-
chr7	83166719	83166730	CTCCCAAGGGA	1	-
chr7	86840424	86840435	GTCCCCAGGGA	1	-
chr7	90343043	90343054	GTCCCCTGGGA	1	-
chr7	92264296	92264307	CCCTCCTGGGA	1	-
chr8	102851607	102851618	GGCTCAAGGGA	1	+
chr8	111818725	111818736	GTCTCCAGGGA	1	+
chr8	11398444	11398455	TTCCCAAGGGA	1	-
chr8	120037684	120037695	TTCCCCTGGGC	1	+
chr8	121755153	121755164	GTCCCCAGAGA	1	-
chr8	12400816	12400827	CTCCCCAGGGA	1	+
chr8	125466570	125466581	TCCCCTAGGGA	1	+
chr8	125472377	125472388	ATCTCCAGGGT	1	-
chr8	128220715	128220726	GTCCCCAGGGT	1	+
chr8	129381431	129381442	GTCCCAAGAGA	1	+
chr8	137313704	137313715	GTCTCCAGGGA	1	+
chr8	137389574	137389585	ATCTCCTGAGA	1	+
chr8	2675532	2675543	GTCTCCTGAGA	1	-
chr8	29919566	29919577	CCCTCCAGGGA	1	+
chr8	36807865	36807876	GTCCCCAGGGG	1	-
chr8	56840389	56840400	GTCCCAAGGGG	1	+
chr8	63106770	63106781	GTCCCCAGTGA	1	-
chr8	77442361	77442372	CTCCCCAGAGC	1	-
chr8	81055671	81055682	GTCCCAAAGGA	1	-
chr8	87727147	87727158	TCCCCCTGGGA	1	+
chr8	89288612	89288623	TCCTCAAGGGA	1	-
chr8	90256244	90256255	GTCCCATGGGA	1	+
chr9	107521421	107521432	TCCTCATGGGA	1	-
chr9	107535158	107535169	TCCTCATGGGA	1	-
chr9	11144692	11144703	ATCTCAAGGGA	1	+
chr9	114682379	114682390	GTCTCCAGAGA	1	-
chr9	114768494	114768505	CTCCCCAGGGA	1	+
chr9	114770013	114770024	ATCCCCTGAGA	1	+
chr9	15507880	15507891	GTCCCTAGAGA	1	-
chr9	1920473	1920484	CTCTCCAGGGA	1	-
chr9	20803757	20803768	GTCCCAAGGGG	1	-
chr9	30599591	30599602	GTCTCATGAGA	1	-
chr9	3475842	3475853	TTCCCCAGGGG	1	-
chr9	35448140	35448151	CTCCCTAGGGA	1	-
chr9	44245170	44245181	CTCCCCAGAGA	1	+
chr9	5516882	5516893	GGCCCCTGAGA	1	+
chr9	71412245	71412256	TTCCCCAGGGA	1	+
chr9	75985183	75985194	TGCCCCAGGGG	1	+
chr9	83025354	83025365	TTCCCCTGGGT	1	+
chr9	89270245	89270256	GTCCCAAGGGA	1	+
chr9	90954450	90954461	CTCCCAAGGGG	1	-
chr9	96932030	96932041	ATCCCCTGAGG	1	+
chr9	97031753	97031764	GTCCCCTGGGA	1	+
chrX	108094609	108094620	TCCCCCAGGGA	1	-
chrX	10833784	10833795	GTCCCCTGGGG	1	+
chrX	121065624	121065635	TTCTCATGAGA	1	-
chrX	122353939	122353950	GCCTCATGGGA	1	+
chrX	122842418	122842429	GTCCCATGAGA	1	+
chrX	123073409	123073420	TTCCCCAGAGA	1	-
chrX	12358128	12358139	CTCTCCTGAGA	1	+
chrX	123963912	123963923	CTCCCCTGGGA	1	-
chrX	130960965	130960976	TTCCCCAGGGA	1	+
chrX	22969157	22969168	CTCTCCAGAGG	1	+
chrX	29860094	29860105	CTCCCCTGGGA	1	-
chrX	44860989	44861000	TTCCCCTGAGA	1	+
chrX	71718835	71718846	TTCCCCTGGGA	1	+
chrX	77929412	77929423	CTCCCCTGGGT	1	-
chrX	86320515	86320526	ATCTCAAGGGA	1	+
chr10	100379452	100379463	GGCCCAAGGGA	1	-
chr10	102667739	102667750	CTCCCCAGGGG	1	+
chr10	104027764	104027775	TTCCCCAGGGA	1	+
chr10	104200779	104200790	GTCTCAAGGGG	1	+
chr10	104461195	104461206	TCCTCCAGAGA	1	-
chr10	106659754	106659765	ATCCCCAGGGA	1	-
chr10	1084631	1084642	GTCCCCAGGGA	1	+
chr10	1085135	1085146	GTCCCCAGGGA	1	+
chr10	108575348	108575359	GTCTCCAGGGA	1	+
chr10	108623527	108623538	GTCCCAAGAGA	1	+
chr10	109313482	109313493	ACCCCCAGGGA	1	+
chr10	110240086	110240097	GTCTCTAGGGA	1	+
chr10	110392096	110392107	CTCTCCTGGGA	1	-
chr10	110654821	110654832	GTCCCTAGGGA	1	+
chr10	110965920	110965931	GCCCCCTGAGA	1	-
chr10	111773915	111773926	CTCCCCAGGGA	1	+
chr10	11185350	11185361	GTCCCTAGGGC	1	-
chr10	112034073	112034084	TTCCCCTGGGC	1	+
chr10	112038551	112038562	ACCCCAAGGGA	1	-
chr10	11273423	11273434	CTCCCCTGGGT	1	-
chr10	115686562	115686573	CTCCCCAGAGA	1	-
chr10	11601750	11601761	TTCCCCAGGGA	1	-
chr10	120977100	120977111	CCCCCAAGGGA	1	+
chr10	121920766	121920777	GCCCCCTGAGA	1	-
chr10	125703026	125703037	TCCTCCAGGGA	1	+
chr10	125869171	125869182	GTCCCCAGGGA	1	+
chr10	12894959	12894970	CTCCCCAGGGG	1	+
chr10	135210484	135210495	TTCCCCAGGGG	1	+
chr10	135310938	135310949	TTCCCCAGGGG	1	-
chr10	13783578	13783589	GGCCCCAGGGA	1	-
chr10	13793630	13793641	TTCCCCAGAGT	1	+
chr10	13962681	13962692	TTCCCATGGGA	1	-
chr10	14650944	14650955	GTCTCAAGGGA	1	+
chr10	14695288	14695299	TTCTCCAAGGA	1	-
chr10	20193308	20193319	GTCACCAGGGA	1	+
chr10	22936405	22936416	CTCTCCTGGGA	1	+
chr10	22983055	22983066	ATCCCCAGGGG	1	-
chr10	23221726	23221737	CTCCCAAGGGG	1	-
chr10	24391868	24391879	GTCTCATGAGA	1	+
chr10	25211437	25211448	GTCTCATGAGA	1	+
chr10	28601684	28601695	CTCCCAAGGGA	1	+
chr10	32241720	32241731	GTCCCAAGGGA	1	+
chr10	32640042	32640053	GGCCCCAGGGA	1	-
chr10	34726977	34726988	CTCTCCAGAGG	1	-
chr10	36189500	36189511	GTCCCCAGGGA	1	+
chr10	36347141	36347152	GTCTCATGAGA	1	-
chr10	4263678	4263689	GTCTCATGAGA	1	-
chr10	4705501	4705512	GTCTCCAGGGA	1	+
chr10	53503028	53503039	GTCCCCTGGGG	1	+
chr10	58239963	58239974	ACCCCAAGGGG	1	+
chr10	60772745	60772756	TTCCCCTGGGA	1	+
chr10	64454249	64454260	CTCCCCTGAGA	1	+
chr10	67330101	67330112	GTCCCCAGAGA	1	+
chr10	69807405	69807416	GTCCCATGGGA	1	+
chr10	71779325	71779336	TCCCCCTGGGA	1	+
chr10	73923030	73923041	TGCCCAAGAGA	1	+
chr10	74814591	74814602	GTCACCAGGGA	1	-
chr10	74891848	74891859	GTCCCATAGGA	1	+
chr10	76557493	76557504	CCCTCCTGGGA	1	+
chr10	82726501	82726512	ACCTCCTGGGA	1	-
chr10	85924411	85924422	CTCCCCAGGGA	1	-
chr10	8658102	8658113	TCCCCAAGAGG	1	-
chr10	89829383	89829394	GTCTCCAGAGG	1	-
chr10	89954498	89954509	CTCCCAAGGGG	1	+
chr10	90944603	90944614	TTCCCCTGGGG	1	+
chr10	91015119	91015130	GTCTCATGAGA	1	-
chr10	91439907	91439918	CTCCCCAGGGG	1	+
chr10	93225216	93225227	TTCTCTAGGGA	1	-
chr10	94495878	94495889	CTCCCCAGAGG	1	-
chr10	98120715	98120726	GTCCCCTGGGG	1	-
chr10	98439686	98439697	GTCCCCAGGGG	1	+
chr10	99500650	99500661	GTCTCCTGGGA	1	+
chr11	100737419	100737430	CTCTCATGGGA	1	-
chr11	102216877	102216888	TTCCCCAGAGA	1	+
chr11	102292291	102292302	ATCTCTAGGGA	1	-
chr11	102418061	102418072	GCCTCAAGGGA	1	-
chr11	102444836	102444847	TCCTCAAGGGA	1	+
chr11	102451063	102451074	TCCACCTGGGA	1	-
chr11	103966757	103966768	TTCCCAAGGGA	1	+
chr11	108107864	108107875	TTCCCCTGAGA	1	+
chr11	109738588	109738599	GTCCCCTGAGA	1	+
chr11	109939936	109939947	TTCCCAAGGGT	1	+
chr11	110234221	110234232	TTCCCAAGGGG	1	-
chr11	110818035	110818046	GTCCCCTGGGG	1	-
chr11	115792941	115792952	CTCCCCAGGGA	1	+
chr11	116893228	116893239	GCCCCATGGGT	1	-
chr11	118081942	118081953	TTCCCCAGGGC	1	-
chr11	118116621	118116632	GCCCCCAGAGA	1	+
chr11	120336861	120336872	CTCTCAAGGGA	1	-
chr11	122767361	122767372	CTCCCCAGGGC	1	-
chr11	123344394	123344405	TTCCCATGGGA	1	+
chr11	12687899	12687910	CTCCCAAGGGA	1	+
chr11	129138402	129138413	GCCCCCAGGGA	1	-
chr11	13161942	13161953	ATCCCCTGGGA	1	+
chr11	15529189	15529200	TTCCCTAGGGA	1	-
chr11	16389029	16389040	GCCCCAAGGGA	1	-
chr11	19515180	19515191	GTCCCCTGGGA	1	+
chr11	27231293	27231304	CTCCCCAGAGA	1	-
chr11	27455375	27455386	GGCCCATGGGA	1	-
chr11	31975455	31975466	CTCCCCAGAGA	1	-
chr11	32211199	32211210	CTCCCCAGGGG	1	+
chr11	32635628	32635639	TCCCCCAGGGC	1	+
chr11	33753495	33753506	GTCCCCAGTGA	1	-
chr11	34627187	34627198	CTCCCTAGGGA	1	-
chr11	34932579	34932590	CTCCCCAGAGG	1	+
chr11	35071540	35071551	ATCTCCTGAGA	1	-
chr11	35287302	35287313	GTCCCCAGGGA	1	-
chr11	36082699	36082710	TTCCCCTGAGA	1	+
chr11	36627587	36627598	GTCCCCAGGGA	1	-
chr11	3895145	3895156	GCCCCCAGGGA	1	-
chr11	42543750	42543761	GTCCCCAGGGA	1	-
chr11	44228750	44228761	GTCCCCTGGGA	1	-
chr11	46499957	46499968	GCCCCAAGGGG	1	+
chr11	49844697	49844708	CTCCCCAGGGA	1	+
chr11	55634989	55635000	CTCCCCAGGGA	1	-
chr11	56473705	56473716	GTCTCATGGGG	1	-
chr11	58876690	58876701	ATCTCAAGGGA	1	+
chr11	61070315	61070326	CTCCCCAGGGA	1	-
chr11	65259203	65259214	ATCTCCTGGGA	1	-
chr11	67117448	67117459	ACCCCAAGGGG	1	+
chr11	77435810	77435821	TTCTCATGGGA	1	-
chr11	82688068	82688079	CTCCCAAGAGA	1	-
chr11	82777678	82777689	GCCTCCTGGGT	1	+
chr11	83000666	83000677	TTCTCAAGGGG	1	+
chr11	87166356	87166367	TTCCCATGGGA	1	+
chr11	87433869	87433880	CCCCCCAGGGA	1	+
chr11	95549419	95549430	TTCTCATGAGA	1	-
chr11	95910492	95910503	GTCCCCTGGGA	1	+
chr11	96032750	96032761	TTCCCCTGGGA	1	+
chr12	102222189	102222200	CTCCCATGGGA	1	-
chr12	102461510	102461521	TTCCCAAGAGG	1	+
chr12	105007309	105007320	TTCTCATGGGA	1	+
chr12	10515760	10515771	TCCCCATGGGA	1	+
chr12	1055574	1055585	TTCCCCTGGGA	1	-
chr12	10622507	10622518	GTCCCCTGGGA	1	+
chr12	108959893	108959904	GCCCCAAGGGA	1	+
chr12	109254216	109254227	TTCTCCAGGGG	1	-
chr12	110551816	110551827	GTCTCTAGGGA	1	+
chr12	111060525	111060536	GTCCCCAGGGG	1	+
chr12	115438102	115438113	GTCCCCTGGGG	1	-
chr12	116856529	116856540	GCCTCCAGGGA	1	+
chr12	11728691	11728702	GTCCCCAGGGA	1	+
chr12	11730809	11730820	CCCCCAAGGGC	1	+
chr12	11810576	11810587	ACCCCCAGGGA	1	-
chr12	11926885	11926896	GTCTCCTGGGT	1	+
chr12	122963424	122963435	GTCCCCTGGGA	1	-
chr12	123209346	123209357	GTCTCAAGGGA	1	+
chr12	12761579	12761590	TTCCCCAGGGG	1	+
chr12	129300501	129300512	GTCTCCTGAGA	1	+
chr12	13759396	13759407	CTCCCAAGGGA	1	+
chr12	14711822	14711833	TCCCCAAGAGA	1	+
chr12	16266322	16266333	CTCCCTAGGGA	1	+
chr12	1683386	1683397	ATCCCCAGAGA	1	-
chr12	19568693	19568704	GCCTCTAGGGA	1	-
chr12	20341023	20341034	TTCCCAAGGGA	1	+
chr12	2119038	2119049	TTCCCCAGGGT	1	-
chr12	24365673	24365684	GTCTCCTGGGA	1	-
chr12	24949190	24949201	TTCCCCTGAGG	1	-
chr12	25157583	25157594	CTCCCCTGAGA	1	+
chr12	25415550	25415561	TTCCCATGGGA	1	+
chr12	25422888	25422899	TCCCCCAGAGA	1	+
chr12	29783384	29783395	CTCTCATGGGG	1	+
chr12	31962052	31962063	ATCCCCAGGGA	1	-
chr12	40914053	40914064	CTCTCCAGAGA	1	-
chr12	41095915	41095926	GTCTCTAGGGA	1	-
chr12	4261177	4261188	ATCCCCAGAGG	1	+
chr12	46785583	46785594	ATCTCCTGGGG	1	-
chr12	49765585	49765596	GTCCCCTGGGG	1	-
chr12	49843520	49843531	GTCTCAAGAGA	1	-
chr12	50143944	50143955	ACCCCCTGGGA	1	+
chr12	53651617	53651628	TTCTCCAGGGA	1	-
chr12	54012371	54012382	GTCCCTAGAGA	1	+
chr12	62687004	62687015	GCCCCAAGGGA	1	-
chr12	63172076	63172087	GGCCCAAGGGA	1	-
chr12	63700430	63700441	GTCTCATGGGA	1	+
chr12	65345832	65345843	ATCCCAAGGGA	1	-
chr12	6539494	6539505	GCCCCCAGGGC	1	+
chr12	66306177	66306188	GTCCCCTGGGA	1	+
chr12	67056216	67056227	CCCTCAAGGGA	1	-
chr12	6742879	6742890	TTCTCCTGGGC	1	+
chr12	68406701	68406712	TCCCCAAGGGA	1	-
chr12	76418896	76418907	CTCCCAAGAGA	1	+
chr12	76945105	76945116	GTCCCCAGGGA	1	+
chr12	77831954	77831965	TTCCCCTGGGA	1	+
chr12	78061271	78061282	GTCCCCAGGGA	1	-
chr12	787639	787650	GTCTCCTGAGG	1	+
chr12	792195	792206	GTCCCAAGAGA	1	+
chr12	79264490	79264501	GCCTCCAGGGA	1	+
chr12	82204067	82204078	GTCTCATGGGA	1	+
chr12	8662239	8662250	GTCCCTAGGGA	1	+
chr12	89523419	89523430	CTCTCAAGGGA	1	+
chr12	90459256	90459267	GTCCCAAGGGA	1	-
chr12	92832985	92832996	TTCCCATGGGT	1	+
chr12	92857020	92857031	CTCCCAAGGGC	1	+
chr12	93046400	93046411	GTCCCCAGAGA	1	+
chr12	93557255	93557266	TTCCCCTGGGA	1	+
chr12	93639590	93639601	TCCTCCTGGGG	1	+
chr12	93784466	93784477	ACCTCCTGGGC	1	+
chr12	9488709	9488720	GTCCCCTGGGA	1	-
chr12	94987779	94987790	CTCCCCAGGGA	1	-
chr12	98345700	98345711	GTCCCAAGGGA	1	+
chr12	9860180	9860191	TCCCCTAGAGA	1	+
chr12	99410651	99410662	TGCCCCAGGGA	1	+
chr12	99849474	99849485	TCCCCCTGGGA	1	+
chr13	101455616	101455627	TTCCCAAGGGC	1	+
chr13	107075949	107075960	CCCCCCAGGGA	1	-
chr13	111711151	111711162	TCCCCCTGGGA	1	-
chr13	115077542	115077553	ATCCCAAGAGA	1	-
chr13	21026148	21026159	ATCCCAAGAGA	1	+
chr13	21622192	21622203	ATCCCCTGGGG	1	+
chr13	21625000	21625011	CTCCCCAGGGA	1	-
chr13	25608520	25608531	TCCTCCTGGGG	1	+
chr13	30866539	30866550	GCCCCATGGGA	1	-
chr13	32381654	32381665	TTCTCCAGGGA	1	-
chr13	32457087	32457098	TCCCCATGAGA	1	+
chr13	32484529	32484540	CTCCCAAGAGA	1	+
chr13	36625409	36625420	GTCTCCAGGGA	1	-
chr13	37129924	37129935	GCCCCCTGAGA	1	+
chr13	41145642	41145653	CTCCCCAGGGA	1	+
chr13	41210000	41210011	GTCCCCAGGGA	1	-
chr13	42494387	42494398	GGCCCCAGGGA	1	-
chr13	42975810	42975821	TCCACCTGGGA	1	-
chr13	43098731	43098742	CTCTCCTGGGA	1	-
chr13	43473547	43473558	GTCCCCAGAGT	1	-
chr13	43604824	43604835	TCCTCAAGGGA	1	+
chr13	43631913	43631924	GTCCCATGGGG	1	+
chr13	46616138	46616149	GTCCCCTGGGA	1	-
chr13	47172433	47172444	TGCCCCAGGGC	1	-
chr13	47241079	47241090	GTCCCCAGAGA	1	+
chr13	49312321	49312332	TTCCCCAGAGG	1	-
chr13	49759528	49759539	CTCTCCTGGGA	1	+
chr13	50573423	50573434	GTCCCCTGGGC	1	+
chr13	50996604	50996615	TTCTCAAGGGA	1	+
chr13	51173394	51173405	GTCCCCTGGGA	1	+
chr13	52183397	52183408	CCCTCCTGGGA	1	-
chr13	53213860	53213871	TTCCCAAGGGA	1	-
chr13	53300544	53300555	ATCCCCTGGGT	1	+
chr13	58950672	58950683	GTCCCCTGGGC	1	+
chr13	59686692	59686703	CTCTCCAGAGA	1	-
chr13	70880831	70880842	GTCTCATGAGA	1	+
chr13	77934318	77934329	GTCCCCTGGGT	1	-
chr13	77960330	77960341	GTCCCATGGGA	1	-
chr13	79968222	79968233	ATCCCCTGAGA	1	+
chr13	96041146	96041157	GTCTCCAGGGG	1	-
chr13	98088226	98088237	ATCCCCTGGGT	1	-
chr14	103939389	103939400	ATCTCAAGGGA	1	+
chr14	104090448	104090459	GTCCCCTGGGA	1	-
chr14	106471195	106471206	CCCCCCTGGGG	1	+
chr14	22947774	22947785	TTCCCCTGGGA	1	+
chr14	22984817	22984828	TGCCCCAGGGA	1	-
chr14	22988906	22988917	TTCCCCAGAGA	1	-
chr14	22990591	22990602	TCCTCCTGAGA	1	-
chr14	25565761	25565772	GTCCCTAGGGA	1	+
chr14	25932823	25932834	GCCCCCAGGGA	1	+
chr14	31869648	31869659	CTCCCCAGGGC	1	-
chr14	32552196	32552207	GTCTCAAGGGA	1	-
chr14	33980372	33980383	CTCCCAAGGGA	1	+
chr14	35757042	35757053	TTCCCCTGGGT	1	-
chr14	39944234	39944245	TCCCCCTGAGA	1	+
chr14	45459193	45459204	GCCTCATGAGA	1	+
chr14	46813657	46813668	TTCCCAAGGGG	1	+
chr14	50088853	50088864	GTCCCCAGGGA	1	-
chr14	54397219	54397230	TTCCCCAGGGA	1	-
chr14	58125966	58125977	ATCCCAAGGGA	1	+
chr14	59201910	59201921	ATCTCCAGGGG	1	+
chr14	59386204	59386215	CTCTCCTGGGA	1	+
chr14	61580451	61580462	TCCCCAAGGGA	1	-
chr14	61780497	61780508	GTCTCATGGGA	1	-
chr14	61836007	61836018	ATCCCCTGGGA	1	-
chr14	61846715	61846726	GTCCCTAGGGA	1	+
chr14	61848505	61848516	TTCCCCTGGGA	1	-
chr14	62157745	62157756	GTCCCCAGAGA	1	+
chr14	65833767	65833778	TTCTCCAGAGC	1	+
chr14	65863221	65863232	GTCTCATGAGA	1	-
chr14	65901189	65901200	TTCCCCAGAGG	1	+
chr14	65996388	65996399	GCCTCCTGGGA	1	-
chr14	68849028	68849039	CTCCCCAGGGT	1	-
chr14	70821136	70821147	ACCTCAAGGGA	1	+
chr14	72030757	72030768	GTCTCAAGGGA	1	+
chr14	72267754	72267765	TTCCCCTGGGG	1	-
chr14	72663627	72663638	TTCCCCAGAGA	1	+
chr14	72782727	72782738	TTCCCCAGGGA	1	-
chr14	73365401	73365412	GTCCCATGGGG	1	+
chr14	73490269	73490280	GTCCCATGGGA	1	-
chr14	80276692	80276703	ATCTCAAGGGA	1	+
chr14	82495539	82495550	TTCTCATGAGA	1	+
chr14	82519346	82519357	TTCCCAAGGGT	1	+
chr14	83845783	83845794	CCCCCATGGGA	1	-
chr14	88490365	88490376	GCCTCAAGGGA	1	-
chr14	88596377	88596388	GTCCCCAGGGA	1	-
chr14	89730792	89730803	CTCCCATGGGG	1	+
chr14	96953292	96953303	TTCCCCTGAGA	1	+
chr14	97362161	97362172	GTCCCATGAGA	1	-
chr14	97819560	97819571	GTCCCCTGGGA	1	+
chr15	101077697	101077708	GTCCCCTGAGG	1	-
chr15	101776518	101776529	TTCCCCTGGGT	1	-
chr15	23188094	23188105	CTCTCATGGGA	1	-
chr15	34191042	34191053	TCCCCCTGGGA	1	-
chr15	35336082	35336093	GTCTCCAGGGA	1	+
chr15	35967345	35967356	GCCTCCAGGGG	1	-
chr15	38310096	38310107	CTCTCATGAGA	1	+
chr15	38965433	38965444	GCCCCCTGGGA	1	-
chr15	40474592	40474603	TTCTCCAGGGA	1	-
chr15	41715551	41715562	GTCCCATGGGA	1	+
chr15	42876522	42876533	CTCCCCAGGGA	1	+
chr15	44602167	44602178	GCCTCCTGGGT	1	+
chr15	45010697	45010708	TCCCCCAGGGA	1	-
chr15	48935168	48935179	TTCCCAAGGGA	1	+
chr15	49157995	49158006	ATCCCCAGGGG	1	+
chr15	52225959	52225970	GTCTCTAGGGA	1	-
chr15	54375941	54375952	CTCCCCAGGGA	1	+
chr15	54874888	54874899	GTCCCCTGGGT	1	+
chr15	58654975	58654986	GCCTCCTGGGT	1	-
chr15	58666689	58666700	TTCCCCTGGGC	1	-
chr15	60772595	60772606	ACCCCAAGAGA	1	-
chr15	60820738	60820749	GTCCCAAGGGA	1	+
chr15	60855879	60855890	TGCCCCAGAGA	1	+
chr15	63506275	63506286	TTCCCCTGAGA	1	-
chr15	63824008	63824019	CTCCCAAGGGG	1	+
chr15	63874011	63874022	GTCTCCTGGGA	1	+
chr15	65145376	65145387	GCCCCCAGGGA	1	-
chr15	66113854	66113865	CCCTCTAGGGA	1	-
chr15	66721669	66721680	TTCTCATGAGA	1	-
chr15	73182305	73182316	ATCCCCTGGGA	1	+
chr15	74790043	74790054	GCCCCTAGGGA	1	+
chr15	74822496	74822507	GTCCCAAGAGA	1	-
chr15	75330217	75330228	CTCTCCTGGGG	1	+
chr15	75626069	75626080	GTCACCTGGGA	1	+
chr15	79060066	79060077	TTCTCCAGAGC	1	+
chr15	80966796	80966807	ACCTCCAGGGA	1	+
chr15	81568891	81568902	CTCCCCTGGGG	1	-
chr15	85796588	85796599	GCCACCAGGGG	1	+
chr15	86115140	86115151	GTCCCCAGGGA	1	+
chr15	90664496	90664507	GTCCCCAGGGA	1	-
chr15	96386594	96386605	CTCCCCAGAGA	1	+
chr15	98542126	98542137	TTCCCAAGGGA	1	-
chr16	10871407	10871418	TTCCCCTGGGA	1	-
chr16	18030107	18030118	GTCCCCTGGGG	1	-
chr16	18939138	18939149	TGCCCCAGGGA	1	+
chr16	19368042	19368053	GTCCCAAGAGA	1	+
chr16	1972715	1972726	GTCTCTAGGGA	1	+
chr16	21946801	21946812	ATCCCCTGGGT	1	+
chr16	23027907	23027918	GTCCCCAGGGG	1	+
chr16	24016993	24017004	GGCCCCAGAGA	1	+
chr16	25031835	25031846	CTCCCCAGAGA	1	+
chr16	27285281	27285292	CCCCCATGGGG	1	+
chr16	28371973	28371984	GGCCCAAGAGA	1	-
chr16	29705852	29705863	CCCCCCTGGGA	1	+
chr16	48434000	48434011	GTCTCATGGGA	1	+
chr16	50843226	50843237	CCCTCCAGGGA	1	-
chr16	53104890	53104901	ATCCCAAGGGA	1	-
chr16	56975249	56975260	GTCCCCTGGGG	1	-
chr16	64446966	64446977	GTCTCCAGAGC	1	-
chr16	68095571	68095582	GTCCCCAGGGC	1	-
chr16	68302230	68302241	CTCCCCAGGGA	1	-
chr16	69867415	69867426	GTCCCCAGGGA	1	-
chr16	72594682	72594693	GTCTCTAGGGA	1	-
chr16	73780454	73780465	GTCCCAAGGGG	1	-
chr16	74491631	74491642	GTCCCCAGGGA	1	+
chr16	75454957	75454968	TTCTCCAGGGA	1	-
chr16	80740504	80740515	TTCCCCTGGGG	1	-
chr16	81874527	81874538	TCCCCAAGGGA	1	-
chr16	84623925	84623936	CTCCCCAGGGA	1	-
chr16	8994107	8994118	TTCCCCTGAGA	1	-
chr16	9920614	9920625	TCCTCAAGAGA	1	-
chr17	13472070	13472081	GTCTCCTGGGA	1	+
chr17	16872324	16872335	ATCCCAAGGGG	1	-
chr17	16877676	16877687	CCCCCCAGGGA	1	-
chr17	18467338	18467349	GTCCCCAGAGA	1	+
chr17	2139457	2139468	CTCCCAAGGGA	1	-
chr17	214803	214814	GCCCCCAGGGG	1	-
chr17	26373086	26373097	GTCCCCAAGGA	1	-
chr17	27469551	27469562	GTCCCCAGGGG	1	-
chr17	37922896	37922907	GTCCCCTGAGA	1	-
chr17	38059906	38059917	GTCCCCTGGGG	1	+
chr17	38090452	38090463	TTCCCCAGGGA	1	-
chr17	38092955	38092966	CTCCCAAGGGA	1	-
chr17	38758035	38758046	GTCACCAGGGA	1	+
chr17	41448791	41448802	GTCCCCAGGGG	1	-
chr17	41577427	41577438	GTCCCATGGGA	1	-
chr17	44813649	44813660	GCCTCCAGGGA	1	+
chr17	57486882	57486893	TCCCCCTGGGA	1	+
chr17	59310420	59310431	GTCCCAAGAGA	1	-
chr17	61991685	61991696	TTCCCCAGGGG	1	-
chr17	62356288	62356299	CTCCCAAGGGA	1	+
chr17	62632306	62632317	ATCCCCTGAGA	1	-
chr17	63049795	63049806	CTCCCCAGGGA	1	+
chr17	65575482	65575493	TTCCCCAGAGT	1	+
chr17	65811189	65811200	TTCCCCAGGGT	1	+
chr17	67550401	67550412	GTCTCAAGAGA	1	-
chr17	69420532	69420543	CTCCCCAGGGG	1	+
chr17	70458144	70458155	GCCCCAAGGGA	1	+
chr17	73673811	73673822	ATCCCATGGGA	1	+
chr17	76386188	76386199	GCCCCAAGGGG	1	-
chr17	76731001	76731012	CTCCCCTGGGA	1	+
chr17	76756155	76756166	TCCTCCAGGGA	1	+
chr17	78373626	78373637	ATCCCCAGGGA	1	+
chr17	8762614	8762625	GCCCCCTGGGG	1	+
chr18	10316952	10316963	TTCCCATGGGG	1	+
chr18	12319067	12319078	CCCCCTAGGGA	1	-
chr18	18971569	18971580	GCCCCAAGAGA	1	-
chr18	23770633	23770644	GCCTCCTGGGC	1	-
chr18	29210740	29210751	TTCCCCTGGGT	1	-
chr18	36184437	36184448	ATCCCAAGAGG	1	-
chr18	39795561	39795572	GTCTCCAGGGA	1	+
chr18	3984274	3984285	CTCACAAGGGA	1	-
chr18	41241695	41241706	GTCCCAAGAGA	1	+
chr18	4353250	4353261	ATCCCCTGGGA	1	-
chr18	47616336	47616347	ATCCCCTGAGA	1	+
chr18	51730480	51730491	CTCCCAAGGGA	1	+
chr18	51736012	51736023	ATCCCCTGGGG	1	-
chr18	57503421	57503432	GTCCCTAGAGA	1	+
chr18	57590680	57590691	CTCTCATGGGA	1	-
chr18	57590915	57590926	GCCTCAAGGGA	1	+
chr18	59509714	59509725	GTCTCCAGGGA	1	-
chr18	60153772	60153783	GCCCCAAGGGA	1	-
chr18	60482836	60482847	TTCCCCAGAGG	1	+
chr18	60844689	60844700	GTCCCCTGGGA	1	-
chr18	60976966	60976977	ATCCCCTGAGG	1	-
chr18	61220251	61220262	CTCCCAAGGGA	1	-
chr18	66853622	66853633	TCCCCCAGGGA	1	+
chr18	67613166	67613177	GTCTCATGAGA	1	-
chr18	67705214	67705225	GTCCCATGGGA	1	-
chr18	67860496	67860507	TTCCCCAGAGA	1	+
chr18	72391861	72391872	TTCCCAAGGGA	1	-
chr18	72626808	72626819	ATCCCCAGGGA	1	+
chr18	8052272	8052283	ATCCCCAGAGA	1	-
chr18	8607346	8607357	ATCCCCTGGGA	1	-
chr18	8608009	8608020	GCCTCCTGAGC	1	-
chr19	10273511	10273522	TCCCCATGGGA	1	+
chr19	11940176	11940187	ACCCCCAGGGA	1	-
chr19	13090995	13091006	GTCCCAAGGGA	1	-
chr19	14688317	14688328	GTCCCCTGGGA	1	-
chr19	14783166	14783177	GTCCCCTGGGG	1	+
chr19	15420972	15420983	GTCCCCTGGGA	1	+
chr19	17192670	17192681	GTCCCATGGGA	1	+
chr19	18487752	18487763	TTCCCAAGAGA	1	-
chr19	2612356	2612367	GCCCCCTGGGG	1	+
chr19	2613660	2613671	GCCCCCAGGGG	1	+
chr19	2828345	2828356	TTCCCAAGGGG	1	-
chr19	28563517	28563528	TTCCCCAGAGC	1	+
chr19	34684559	34684570	GCCCCATGGGA	1	-
chr19	35868729	35868740	CTCCCATGGGA	1	+
chr19	35911345	35911356	TGCCCAAGGGA	1	+
chr19	36554809	36554820	CTCCCCAGGGA	1	+
chr19	38466859	38466870	CTCCCCTGGGG	1	-
chr19	41161763	41161774	CTCCCCTGGGG	1	-
chr19	43246325	43246336	ATCCCCTGGGA	1	+
chr19	46552807	46552818	TTCCCCTGGGA	1	+
chr19	47781080	47781091	ATCCCCAGAGG	1	-
chr19	49394969	49394980	GTCCCCTGGGC	1	-
chr19	50594150	50594161	GTCCCCAGGGA	1	+
chr19	52119417	52119428	TTCCCCTGGGG	1	-
chr19	57813508	57813519	CTCCCCAGGGA	1	+
chr19	6594163	6594174	GTCCCAAGGGC	1	+
chr19	7290031	7290042	GTCCCCAGGGC	1	-
chr19	7775581	7775592	CCCTCCTGGGG	1	-
chr19	7779792	7779803	GTCCCCAGAGT	1	-
chr1	100458764	100458775	TTCCCTAGAGA	1	-
chr1	105307905	105307916	TTCCCCTGAGA	1	+
chr1	105489731	105489742	GTCTCCTGGGC	1	+
chr1	10549596	10549607	TTCCCCTGAGA	1	+
chr1	109429107	109429118	GTCCCTAGGGA	1	+
chr1	109908684	109908695	GTCTCTAGGGG	1	+
chr1	110923434	110923445	TTCTCCAGGGA	1	+
chr1	111171560	111171571	TTCCCCTGGGA	1	+
chr1	111187907	111187918	ATCACCTGGGA	1	+
chr1	111605366	111605377	TTCCCTAGGGA	1	+
chr1	113015021	113015032	GTCCCATGAGA	1	-
chr1	115688054	115688065	TTCCCCAGAGG	1	+
chr1	116771787	116771798	GTCCCCAGGGA	1	-
chr1	117048852	117048863	GGCCCAAGAGA	1	+
chr1	118378803	118378814	CTCTCTAGGGA	1	-
chr1	12126260	12126271	TTCCCCAAGGA	1	-
chr1	148241795	148241806	CTCCCAAGAGA	1	-
chr1	150110332	150110343	GTCCCTAGGGA	1	+
chr1	150300675	150300686	TTCCCCTGGGA	1	+
chr1	150537323	150537334	ATCCCCAGGGT	1	-
chr1	153885989	153886000	TCCTCCTGGGA	1	+
chr1	153899713	153899724	CTCCCCTGGGA	1	+
chr1	159000846	159000857	TTCCCAAGGGA	1	+
chr1	160523808	160523819	GTCCCCTGGGA	1	-
chr1	160655373	160655384	GCCTCTAGGGA	1	-
chr1	160675702	160675713	CCCTCAAGGGA	1	-
chr1	160715016	160715027	TGCCCCAGGGT	1	-
chr1	160746366	160746377	ACCTCCAGGGG	1	+
chr1	160747578	160747589	TGCCCCAGGGC	1	+
chr1	160834147	160834158	CTCCCAAGGGG	1	+
chr1	16209385	16209396	CCCCCCTGGGG	1	+
chr1	17003396	17003407	GCCTCCAGAGA	1	-
chr1	170242895	170242906	ATCCCAAGGGA	1	-
chr1	170713584	170713595	GTCCCATGAGA	1	-
chr1	170758392	170758403	TCCCCAAGGGA	1	+
chr1	172086536	172086547	TCCCCCTGGGT	1	-
chr1	173236787	173236798	GTCTCCTGGGA	1	+
chr1	173389850	173389861	TTCCCTAGGGC	1	-
chr1	173398696	173398707	TCCTCAAGAGA	1	+
chr1	178582650	178582661	CTCCCAAGGGA	1	+
chr1	181804707	181804718	GTCCCCAGGGA	1	+
chr1	182377211	182377222	GTCCCAAGGGG	1	+
chr1	183449740	183449751	ATCCCCAGGGA	1	-
chr1	183838531	183838542	GTCCCCAGAGG	1	-
chr1	185376003	185376014	ATCCCCTGGGA	1	+
chr1	186152419	186152430	GCCTCCTGGGA	1	-
chr1	186241820	186241831	TCCCCCAGAGG	1	-
chr1	197931268	197931279	GCCCCCAGAGA	1	-
chr1	198571221	198571232	CTCCCAAGAGG	1	+
chr1	198899565	198899576	CTCTCCAGGGA	1	-
chr1	199126854	199126865	ACCCCAAGGGA	1	-
chr1	200068243	200068254	TTCCCCAGGGA	1	-
chr1	202596367	202596378	GTCCCCTGGGA	1	-
chr1	205321628	205321639	CTCCCTAGGGA	1	+
chr1	206291828	206291839	ACCCCCAGGGG	1	-
chr1	206743076	206743087	GTCCCCTGGGA	1	+
chr1	206769323	206769334	CTCCCTAGGGA	1	-
chr1	206963896	206963907	TTCCCCAGAGC	1	+
chr1	209907960	209907971	GTCCCCAGAGA	1	+
chr1	210386740	210386751	ATCCCCTGGGC	1	+
chr1	210612975	210612986	GCCCCAAGGGG	1	-
chr1	210614646	210614657	GCCTCATGGGA	1	+
chr1	213430279	213430290	GTCCCCTGGGA	1	-
chr1	215927630	215927641	TTCCCCTGGGT	1	+
chr1	216590026	216590037	TCCCCAAGGGA	1	+
chr1	219326268	219326279	ACCTCTAGGGA	1	+
chr1	219578635	219578646	TCCCCAAGGGA	1	-
chr1	221953805	221953816	CTCCCCAGGGA	1	-
chr1	222055667	222055678	CCCTCTAGGGA	1	-
chr1	224218121	224218132	CCCCCAAGGGA	1	+
chr1	231111718	231111729	GTCTCAAGGGA	1	+
chr1	232362513	232362524	GTCTCTAGGGA	1	+
chr1	233619944	233619955	GTCCCATGGGA	1	-
chr1	235160944	235160955	GTCCCCTGAGG	1	-
chr1	235186758	235186769	GCCCCTAGGGA	1	-
chr1	236326919	236326930	ATCTCCTGAGA	1	-
chr1	236666742	236666753	CTCCCCTGGGA	1	+
chr1	238169725	238169736	CTCTCCTGGGA	1	-
chr1	243964866	243964877	GCCTCTAGGGA	1	-
chr1	247528452	247528463	GTCTCATGGGA	1	+
chr1	248816483	248816494	ATCCCCAGGGT	1	-
chr1	27823397	27823408	GCCCCCTGGGA	1	-
chr1	27955418	27955429	GTCCCCAGAGA	1	-
chr1	28459031	28459042	TCCTCCTGAGA	1	-
chr1	28496692	28496703	TTCCCAAGGGC	1	+
chr1	33930311	33930322	ATCCCCTGGGT	1	+
chr1	35513378	35513389	GCCTCCTGAGA	1	-
chr1	40445599	40445610	ATCCCCTGAGC	1	+
chr1	46409102	46409113	TTCCCAAGGGG	1	+
chr1	46704736	46704747	GTCTCATGGGA	1	-
chr1	47845460	47845471	ATCTCCAGGGA	1	-
chr1	4917629	4917640	TTCTCATGAGA	1	+
chr1	51966968	51966979	GCCTCCTGGGT	1	-
chr1	52100584	52100595	GTCTCATGAGA	1	-
chr1	55414890	55414901	GTCTCATGAGA	1	-
chr1	57606475	57606486	TCCTCAAGGGA	1	+
chr1	58392920	58392931	CTCCCCAGGGA	1	-
chr1	60026665	60026676	TTCCCCTGAGG	1	+
chr1	61905865	61905876	GCCCCATGGGA	1	-
chr1	65357072	65357083	GTCTCCTGGGT	1	-
chr1	65695812	65695823	TTCCCCAGGGA	1	+
chr1	66594539	66594550	GTCTCATGAGA	1	-
chr1	66744593	66744604	TTCCCCTGGGA	1	-
chr1	75200325	75200336	ATCCCCTGAGG	1	+
chr1	78440574	78440585	TCCCCCAGGGA	1	-
chr1	83229037	83229048	GCCTCTAGGGA	1	-
chr1	85110336	85110347	GTCCCAAGGGC	1	+
chr1	8599927	8599938	GCCCCAAGAGA	1	+
chr1	8736766	8736777	GTCCCCAGGGA	1	+
chr1	8788093	8788104	CTCCCCAGAGG	1	+
chr1	87926293	87926304	TTCCCCAGAGA	1	-
chr1	90056445	90056456	CTCCCAAGAGA	1	+
chr1	9050194	9050205	CTCCCCAGGGA	1	-
chr1	90975880	90975891	GTCTCATGAGA	1	+
chr1	92295481	92295492	GTCCCCAGGGA	1	+
chr1	92975363	92975374	GTCCCAAGGGA	1	+
chr1	93205413	93205424	CCCCCCTGGGT	1	+
chr1	93473487	93473498	GCCCCCAGGGC	1	+
chr1	93881908	93881919	GTCCCAAGAGA	1	-
chr1	95479660	95479671	CTCCCCAGAGA	1	+
chr1	96208273	96208284	CTCCCAAGAGA	1	+
chr20	10055286	10055297	GTCCCCTGGGA	1	+
chr20	10340570	10340581	TTCCCTAGAGA	1	+
chr20	13911069	13911080	TCCCCCTGGGG	1	-
chr20	1475365	1475376	GTCCCATGAGA	1	+
chr20	14813233	14813244	GTCTCAAGGGA	1	+
chr20	15870451	15870462	GTCCCCTGAGG	1	-
chr20	16050664	16050675	GTCCCCTGGGA	1	-
chr20	17942371	17942382	GCCTCTAGGGA	1	+
chr20	18924342	18924353	TCCCCCTGGGA	1	-
chr20	19965531	19965542	CTCTCCAGGGA	1	-
chr20	21250601	21250612	CTCCCAAGGGG	1	-
chr20	294694	294705	GTCTCTAGGGA	1	-
chr20	30225578	30225589	GCCCCCAGGGA	1	+
chr20	30478486	30478497	TCCCCCAGGGA	1	+
chr20	32190030	32190041	ATCCCCAGGGA	1	+
chr20	37440945	37440956	ATCCCAAGGGC	1	-
chr20	3889490	3889501	TTCCCCAGGGG	1	-
chr20	40098000	40098011	TCCCCCAGAGA	1	+
chr20	40256698	40256709	TTCCCATGAGA	1	-
chr20	42375573	42375584	TTCCCATGGGA	1	+
chr20	42411055	42411066	ACCTCCTGGGA	1	+
chr20	42496966	42496977	GTCTCATGAGA	1	+
chr20	43840888	43840899	TTCCCAAGAGA	1	+
chr20	44371847	44371858	GTCCCCAGGGA	1	-
chr20	47907972	47907983	TTCCCCAGAGG	1	-
chr20	48301277	48301288	TTCCCCAGAGA	1	+
chr20	49114838	49114849	TCCCCCAGAGA	1	-
chr20	49352774	49352785	GTCCCATGGGA	1	+
chr20	55023575	55023586	GTCCCATGGGA	1	+
chr20	5587225	5587236	CCCTCCAGGGG	1	+
chr20	565117	565128	ACCCCCAGGGT	1	+
chr20	62361	62372	CTCTCTAGGGA	1	-
chr20	7156708	7156719	GTCTCATGGGA	1	-
chr20	8340834	8340845	CTCCCCAGAGA	1	-
chr21	10963953	10963964	GTCCCCAGGGC	1	-
chr21	16095417	16095428	TCCCCATGGGG	1	-
chr21	26839431	26839442	TTCTCATGAGA	1	+
chr21	30548978	30548989	GTCCCCTGGGA	1	-
chr21	34138196	34138207	ATCCCCTGGGA	1	+
chr21	34469058	34469069	GTCCCCAGGGA	1	+
chr21	34787382	34787393	GGCCCCAGGGT	1	-
chr21	35489247	35489258	CTCCCCTGGGG	1	+
chr21	39593811	39593822	TTCTCCTGGGG	1	+
chr21	42834175	42834186	GTCTCTAGGGA	1	-
chr21	44501782	44501793	GTCCCATGGGT	1	-
chr22	22072903	22072914	TTCCCCTGGGA	1	-
chr22	22956650	22956661	CTCCCATGGGA	1	+
chr22	23114156	23114167	GTCCCAAGGGA	1	-
chr22	25687181	25687192	GTCTCAAGGGA	1	+
chr22	31932162	31932173	GCCCCTAGGGA	1	-
chr22	32048945	32048956	GCCTCCTGGGT	1	-
chr22	33674375	33674386	GTCTCTAGGGA	1	-
chr22	33759435	33759446	GTCTCATGAGA	1	-
chr22	33870799	33870810	GTCCCCAGAGA	1	+
chr22	36813525	36813536	GCCCCATGGGG	1	-
chr22	36914699	36914710	TTCCCAAGGGA	1	-
chr22	36923452	36923463	TTCCCAAGAGG	1	-
chr22	39477340	39477351	CTCCCCTGGGA	1	-
chr22	40711595	40711606	TTCCCAAGAGA	1	+
chr22	42591223	42591234	GTCCCCAGAGA	1	+
chr22	42830840	42830851	GTCCCCAGGGA	1	-
chr22	43331823	43331834	AGCCCCTGGGA	1	-
chr22	45627422	45627433	CTCCCCAGGGA	1	+
chr2	100039130	100039141	TTCCCAAGGGT	1	+
chr2	103290986	103290997	GTCCCCTGGGA	1	-
chr2	106397725	106397736	TTCCCAAGGGA	1	+
chr2	106599971	106599982	TTCCCCTGGGA	1	+
chr2	109001377	109001388	ATCTCCTGGGA	1	-
chr2	109816397	109816408	GTCCCCAGGGA	1	+
chr2	118354959	118354970	GTCCCCAGGGA	1	-
chr2	121039477	121039488	TTCCCCAGGGA	1	+
chr2	122445309	122445320	TTCCCCTGAGG	1	+
chr2	122705456	122705467	GTCCCCAGAGG	1	-
chr2	123260355	123260366	TCCTCCAGGGA	1	-
chr2	126157580	126157591	TTCCCAAGGGA	1	-
chr2	127374294	127374305	CTCTCCAGGGA	1	-
chr2	128557730	128557741	TTCCCAAGGGA	1	+
chr2	136012864	136012875	GCCCCCAGGGA	1	+
chr2	136807890	136807901	ACCCCAAGGGA	1	-
chr2	13683650	13683661	TCCTCCAGGGA	1	+
chr2	137061791	137061802	ATCCCCAGGGG	1	-
chr2	142271826	142271837	TCCCCAAGGGA	1	+
chr2	142794856	142794867	GCCTCTAGGGA	1	+
chr2	143631994	143632005	GGCCCCAGGGA	1	+
chr2	14434225	14434236	CCCCCCAGGGG	1	+
chr2	146500783	146500794	CTCTCATGGGA	1	-
chr2	146715638	146715649	TCCCCCTGGGA	1	-
chr2	148419416	148419427	CTCTCATGGGA	1	+
chr2	160617019	160617030	ATCCCCAGGGA	1	+
chr2	160746605	160746616	ATCCCAAGAGA	1	+
chr2	160769227	160769238	GTCCCATGGGC	1	+
chr2	161373129	161373140	GTCCCATGGGG	1	-
chr2	161925368	161925379	ACCTCAAGGGA	1	-
chr2	163604684	163604695	TCCCCAAGGGC	1	-
chr2	169418863	169418874	GTCCCCTGGGC	1	-
chr2	170516024	170516035	TTCTCATGAGA	1	-
chr2	170944079	170944090	CTCCCCTGAGC	1	-
chr2	172919783	172919794	CTCCCCTGAGG	1	+
chr2	17439087	17439098	CTCCCCAGGGA	1	+
chr2	179591760	179591771	CTCCCCTGGGT	1	-
chr2	182133209	182133220	TCCACCAGGGA	1	+
chr2	182275939	182275950	CTCCCCAGGGG	1	+
chr2	182885227	182885238	GCCTCTAGGGA	1	-
chr2	184132405	184132416	CCCTCATGGGA	1	+
chr2	185289974	185289985	TTCCCCAGGGT	1	+
chr2	187636518	187636529	GTCCCCAGGGA	1	+
chr2	187637508	187637519	TTCCCCTGGGG	1	-
chr2	191576229	191576240	TTCCCAAGGGA	1	+
chr2	191584049	191584060	TGCCCCAGAGG	1	+
chr2	198817495	198817506	GTCTCATGAGA	1	+
chr2	199754259	199754270	GTCCCAAGGGA	1	+
chr2	199974595	199974606	TTCCCCTGAGA	1	-
chr2	207019066	207019077	CTCCCCAGGGA	1	+
chr2	207170382	207170393	GCCCCAAGAGA	1	+
chr2	207977330	207977341	TTCCCCTGGGA	1	-
chr2	208387805	208387816	CTCCCAAGAGA	1	-
chr2	20955358	20955369	GTCCCCTGGGA	1	+
chr2	213164968	213164979	GTCCCCTGAGA	1	+
chr2	213591253	213591264	ACCCCCAGGGG	1	+
chr2	214097846	214097857	CTCCCCAGGGG	1	+
chr2	219163007	219163018	TCCCCAAGGGA	1	-
chr2	224334247	224334258	CTCTCCTGGGA	1	-
chr2	224772299	224772310	GTCCCTAGGGA	1	+
chr2	224804369	224804380	ATCTCCTGAGA	1	+
chr2	226635238	226635249	GTCTCATGGGA	1	+
chr2	228875890	228875901	TTCTCAAGGGG	1	+
chr2	229740103	229740114	GTCCCCAGAGA	1	+
chr2	231530342	231530353	GCCTCCAGGGT	1	-
chr2	231531616	231531627	CTCCCCTGAGG	1	+
chr2	231817449	231817460	GTCCCCAGGGA	1	+
chr2	232033722	232033733	CTCCCCAGAGA	1	+
chr2	233949554	233949565	GCCCCAAGGGG	1	+
chr2	240847949	240847960	GTCCCATGGGG	1	+
chr2	24283993	24284004	GCCCCCAGGGA	1	-
chr2	24553271	24553282	TGCCCAAGAGA	1	+
chr2	30728841	30728852	TCCCCCAGGGA	1	+
chr2	37772975	37772986	GTCTCAAGAGA	1	-
chr2	38100510	38100521	GTCCCCTGGGA	1	+
chr2	38592813	38592824	CTCCCAAGGGA	1	-
chr2	42099902	42099913	CTCCCCTGAGA	1	+
chr2	42451080	42451091	TTCCCAAGGGT	1	-
chr2	43633073	43633084	GTCTCAAGGGG	1	-
chr2	44942860	44942871	ATCTCCAGGGA	1	-
chr2	46065339	46065350	GTCCCCAGAGT	1	-
chr2	46187817	46187828	GTCCCCTGGGG	1	+
chr2	48043090	48043101	GCCTCATGGGA	1	+
chr2	54803026	54803037	TTCTCCTGAGA	1	+
chr2	54906075	54906086	CTCCCCTGGGA	1	-
chr2	55265671	55265682	GTCCCTAGGGA	1	+
chr2	60642013	60642024	TTCCCCTGGGA	1	+
chr2	62369382	62369393	CTCCCCAGGGA	1	-
chr2	62376972	62376983	TCCCCCAGGGA	1	+
chr2	62570605	62570616	GCCCCTAGAGA	1	+
chr2	62575182	62575193	CTCCCCAGAGG	1	+
chr2	62591705	62591716	CTCCCCTGGGG	1	+
chr2	62625818	62625829	GTCCCCAGAGA	1	-
chr2	62633930	62633941	ATCACCAGGGA	1	-
chr2	63995685	63995696	GTCCCCAGAGA	1	-
chr2	64432599	64432610	GTCCCCAGGGG	1	-
chr2	64518559	64518570	CTCCCAAGGGA	1	+
chr2	65014057	65014068	GTCTCAAGGGA	1	+
chr2	65020978	65020989	TTCTCATGGGA	1	+
chr2	68590247	68590258	GTCTCCAGGGA	1	-
chr2	68621245	68621256	ATCCCCTGGGA	1	+
chr2	69621243	69621254	ATCCCCTGGGA	1	+
chr2	69709751	69709762	TTCCCCAGGGA	1	+
chr2	69835566	69835577	CTCCCATGAGA	1	+
chr2	69900980	69900991	TCCCCCTGGGA	1	+
chr2	70363400	70363411	TTCCCCAGGGA	1	+
chr2	72433048	72433059	GTCCCCAGGGG	1	+
chr2	73116557	73116568	TTCCCCAGGGA	1	-
chr2	74256497	74256508	TTCCCAAGGGA	1	-
chr2	76018375	76018386	TCCCCTAGGGA	1	-
chr2	76089839	76089850	CTCCCCTGAGA	1	-
chr2	76121761	76121772	GCCCCCAGGGA	1	+
chr2	86082348	86082359	GTCTCATGAGA	1	+
chr2	86134033	86134044	CTCCCCAGAGA	1	+
chr2	96838659	96838670	CTCCCCAGGGA	1	-
chr2	96895627	96895638	GCCTCATGGGA	1	-
chr2	9689742	9689753	ACCTCCTGGGC	1	+
chr2	99050181	99050192	TTCCCAAGGGG	1	-
chr2	99090079	99090090	ACCTCCTGAGA	1	-
chr2	99706149	99706160	TCCTCCTGGGA	1	+
chr3	100319371	100319382	CTCCCCAGAGT	1	+
chr3	100360818	100360829	TGCCCCAGAGA	1	-
chr3	10238592	10238603	GTCCCCAGGGC	1	+
chr3	105546067	105546078	ATCCCCAGAGT	1	+
chr3	111838809	111838820	ATCCCCAGAGG	1	+
chr3	111841894	111841905	TGCCCAAGGGG	1	-
chr3	111950661	111950672	ATCACCTGGGA	1	+
chr3	113073411	113073422	TCCCCCTGGGA	1	+
chr3	113392660	113392671	CTCCCTAGGGA	1	-
chr3	113507585	113507596	GGCTCCAGGGA	1	-
chr3	114155184	114155195	GCCTCTAGGGA	1	-
chr3	116581924	116581935	GCCCCCAGGGA	1	-
chr3	118307012	118307023	CTCTCATGGGA	1	-
chr3	118359566	118359577	TTCCCCAGAGA	1	-
chr3	119261319	119261330	TTCCCCTGGGA	1	-
chr3	120042786	120042797	ATCTCCTGAGA	1	+
chr3	120341394	120341405	TCCCCATGGGG	1	-
chr3	122336240	122336251	CTCTCCTGGGA	1	-
chr3	124379669	124379680	GTCTCCAGGGT	1	+
chr3	124835754	124835765	CTCCCAAGGGC	1	-
chr3	124853785	124853796	GTCCCCAGGGA	1	-
chr3	125244221	125244232	CTCCCCTGGGA	1	-
chr3	128512493	128512504	CTCCCCAGGGA	1	-
chr3	131407452	131407463	ATCCCCTGAGG	1	-
chr3	132574161	132574172	TCCCCCTGGGA	1	-
chr3	133958706	133958717	TTCCCCAGAGA	1	-
chr3	135854129	135854140	GTCCCAAGGGG	1	+
chr3	137225792	137225803	GTCCCCAGAGC	1	-
chr3	139405882	139405893	CCCCCCAGGGA	1	+
chr3	141929975	141929986	GTCCCCAGGGG	1	+
chr3	143146627	143146638	GTCTCCTGGGG	1	+
chr3	143488726	143488737	CTCCCTAGGGA	1	-
chr3	144156988	144156999	TCCCCCTGGGA	1	-
chr3	146936897	146936908	CTCCCCAGGGA	1	+
chr3	149293620	149293631	ATCCCCTGGGA	1	+
chr3	149683234	149683245	ATCCCCAGGGA	1	-
chr3	150451202	150451213	CTCCCCAGGGA	1	-
chr3	152237502	152237513	CCCTCAAGGGC	1	+
chr3	156316429	156316440	GTCCCCTGAGG	1	+
chr3	16422112	16422123	ATCCCCTGGGA	1	+
chr3	16459716	16459727	GTCTCATGGGA	1	+
chr3	16472906	16472917	CTCCCCTGAGA	1	+
chr3	165287016	165287027	GTCTCTAGGGA	1	+
chr3	16759034	16759045	CTCCCCAGGGA	1	-
chr3	167979879	167979890	GTCTCCTGGGA	1	-
chr3	168173791	168173802	TCCCCTAGGGG	1	-
chr3	168533908	168533919	TTCCCCAGAGA	1	+
chr3	16949046	16949057	TTCCCCAGAGC	1	+
chr3	171013445	171013456	CTCTCCAGGGA	1	+
chr3	171520756	171520767	CTCCCAAGGGA	1	+
chr3	171864243	171864254	TTCCCCTGGGC	1	-
chr3	172932412	172932423	GTCCCCAGGGA	1	+
chr3	179578748	179578759	CCCCCCAGGGG	1	-
chr3	179685703	179685714	CCCTCCTGGGG	1	+
chr3	182932179	182932190	GTCCCCTGGGA	1	-
chr3	185138777	185138788	GCCCCAAGAGG	1	-
chr3	186681964	186681975	TTCCCAAGGGA	1	+
chr3	186729747	186729758	TGCTCCAGAGA	1	-
chr3	188157148	188157159	CTCTCAAGAGA	1	+
chr3	192231953	192231964	ATCTCCAGGGG	1	+
chr3	194130524	194130535	TTCCCCAGGGG	1	-
chr3	195130671	195130682	ATCTCAAGGGA	1	+
chr3	195827171	195827182	TCCCCATGGGA	1	-
chr3	195916617	195916628	CTCCCCTGGGA	1	+
chr3	20215478	20215489	CTCCCAAGGGG	1	-
chr3	22131061	22131072	CTCTCCTGGGA	1	-
chr3	22158738	22158749	TCCCCTAGGGA	1	-
chr3	23636925	23636936	TTCCCCAGAGA	1	+
chr3	24044415	24044426	GTCCCAAGGGA	1	-
chr3	28838808	28838819	TTCCCCTGGGA	1	+
chr3	29555756	29555767	TTCCCCAGAGA	1	-
chr3	32002491	32002502	TCCCCAAGGGA	1	+
chr3	32478541	32478552	GTCCCCTGAGG	1	-
chr3	37814473	37814484	ACCCCAAGGGG	1	-
chr3	40468660	40468671	TTCCCATGGGA	1	+
chr3	45515503	45515514	GTCCCAAGGGA	1	-
chr3	45951195	45951206	GTCCCCTGGGG	1	+
chr3	47567539	47567550	TTCCCCTGGGG	1	-
chr3	49351565	49351576	CCCTCATGGGA	1	+
chr3	5183668	5183679	GTCCCTAGGGG	1	-
chr3	57098793	57098804	GTCTCCAGGGA	1	+
chr3	57568670	57568681	GCCCCCAGGGG	1	+
chr3	59408189	59408200	ACCCCAAGAGA	1	-
chr3	60490720	60490731	GTCCCCTGGGA	1	-
chr3	64381386	64381397	GCCCCTAGGGA	1	+
chr3	67437279	67437290	GTCTCCAGGGA	1	-
chr3	96135866	96135877	CTCCCCAGGGA	1	-
chr3	98115554	98115565	CTCCCATGGGA	1	+
chr3	98202040	98202051	TGCCCCTGGGA	1	-
chr3	98274622	98274633	GCCTCCTGGGT	1	-
chr3	98285216	98285227	TTCCCAAGGGG	1	-
chr4	101860017	101860028	GTCCCCAGGGA	1	-
chr4	103664689	103664700	GCCTCATGGGG	1	-
chr4	10729559	10729570	TCCCCTAGAGA	1	-
chr4	10755866	10755877	ATCCCCAGGGC	1	-
chr4	111132386	111132397	GTCCCCAGGGG	1	-
chr4	113203804	113203815	ACCTCCAGGGG	1	+
chr4	114539511	114539522	TTCTCCAGGGG	1	-
chr4	114595796	114595807	TTCCCATGGGA	1	-
chr4	116436052	116436063	CCCCCCAGAGA	1	+
chr4	117048138	117048149	GTCTCATGAGA	1	+
chr4	12120672	12120683	GCCCCCTGAGA	1	-
chr4	124578968	124578979	TTCTCATGAGA	1	-
chr4	12928492	12928503	TTCCCTAGGGC	1	-
chr4	140874853	140874864	GTCCCCAGGGC	1	+
chr4	144452796	144452807	TTCCCCAGGGG	1	-
chr4	146112875	146112886	GCCTCCTGAGA	1	+
chr4	148975576	148975587	CTCCCCTGAGA	1	+
chr4	151397483	151397494	GTCCCATGGGA	1	+
chr4	153516195	153516206	TTCCCCAAGGA	1	-
chr4	153635266	153635277	GTCTCCTGGGA	1	+
chr4	153706063	153706074	TTCCCCAGGGA	1	-
chr4	156788591	156788602	GTCTCAAGAGA	1	-
chr4	162208960	162208971	TTCCCCTGAGG	1	-
chr4	163503355	163503366	ATCCCCAGGGA	1	-
chr4	172564576	172564587	CTCCCCTGAGC	1	+
chr4	177522414	177522425	TCCCCCAGGGA	1	-
chr4	18211337	18211348	TTCTCAAGGGG	1	+
chr4	182580565	182580576	ACCCCAAGAGA	1	-
chr4	184218965	184218976	GTCCCAAGGGA	1	-
chr4	186138706	186138717	ATCCCCTGGGA	1	-
chr4	186178428	186178439	GCCCCAAGGGA	1	-
chr4	186314034	186314045	TTCTCAAGGGA	1	+
chr4	21292224	21292235	GTCCCATGAGA	1	-
chr4	22887337	22887348	GTCCCAAGGGA	1	+
chr4	26067226	26067237	TTCCCCAGGGA	1	+
chr4	26196639	26196650	TTCCCAAGAGA	1	-
chr4	27024267	27024278	TCCTCTAGGGA	1	-
chr4	30621543	30621554	TCCCCCAGAGG	1	+
chr4	31022893	31022904	GCCCCTAGGGA	1	+
chr4	33188819	33188830	TTCCCCAGAGG	1	+
chr4	36305383	36305394	ATCCCAAGGGC	1	+
chr4	38147083	38147094	GTCCCTAGGGC	1	-
chr4	39038457	39038468	CTCCCCTGGGC	1	+
chr4	40201782	40201793	CCCCCCTGGGG	1	-
chr4	40314401	40314412	GTCTCCAGGGA	1	-
chr4	40939283	40939294	TCCCCAAGGGA	1	+
chr4	42634856	42634867	ACCCCCAGGGA	1	-
chr4	47213022	47213033	GCCTCTAGGGA	1	-
chr4	48005917	48005928	TTCCCCAGGGG	1	+
chr4	53575257	53575268	GCCTCAAGGGA	1	+
chr4	53845342	53845353	TTCCCAAGGGA	1	+
chr4	54567725	54567736	TCCCCCTGGGT	1	+
chr4	55667440	55667451	GTCTCAAGGGA	1	+
chr4	58576500	58576511	CTCCCAAGAGA	1	-
chr4	61907454	61907465	CTCTCATGGGA	1	+
chr4	63297515	63297526	GTCCCCAGAGA	1	-
chr4	65171507	65171518	TCCCCCTGGGG	1	-
chr4	65873677	65873688	TCCTCAAGAGA	1	+
chr4	6793676	6793687	GTCTCATGAGA	1	+
chr4	74147048	74147059	GTCCCCTGGGA	1	-
chr4	74386710	74386721	GTCCCCAGGGA	1	+
chr4	74469765	74469776	TTCCCCTGAGG	1	-
chr4	77017832	77017843	TTCCCCTGAGA	1	-
chr4	77914072	77914083	CTCCCCAGGGA	1	-
chr4	81048622	81048633	CTCCCAAGAGA	1	-
chr4	87959216	87959227	GCCCCCAGGGG	1	-
chr4	88443271	88443282	CTCCCCAGAGA	1	-
chr4	94255476	94255487	CTCCCTAGAGA	1	+
chr4	94801248	94801259	CTCCCCAGGGC	1	-
chr4	9978105	9978116	ATCCCCAGAGA	1	+
chr5	103254740	103254751	GCCCCCTGGGG	1	-
chr5	10584059	10584070	GCCTCCTGGGG	1	-
chr5	10602428	10602439	GTCCCCTGGGA	1	-
chr5	10609056	10609067	TGCCCCAGGGC	1	+
chr5	106364700	106364711	GCCTCCAGGGA	1	+
chr5	106888892	106888903	TTCCCCAGGGG	1	+
chr5	106914132	106914143	GTCCCAAGAGG	1	+
chr5	108389833	108389844	TTCCCAAGAGA	1	-
chr5	109012759	109012770	CTCCCCTGAGG	1	-
chr5	111922531	111922542	ATCCCCTGGGA	1	+
chr5	115208331	115208342	TCCTCCTGGGG	1	+
chr5	115974908	115974919	TCCCCCTGGGG	1	-
chr5	116031339	116031350	TCCCCAAGGGG	1	-
chr5	116432855	116432866	CTCCCCAGGGG	1	-
chr5	116443723	116443734	TGCCCCTGGGA	1	-
chr5	121748036	121748047	CTCTCTAGGGA	1	+
chr5	12277706	12277717	AGCCCCTGAGA	1	+
chr5	122933869	122933880	TCCCCTAGGGG	1	-
chr5	123755450	123755461	CTCCCCAGAGA	1	+
chr5	123968114	123968125	TTCCCTAGGGA	1	+
chr5	126105556	126105567	GCCCCCAGGGA	1	-
chr5	126542111	126542122	GTCCCATGGGG	1	+
chr5	126921191	126921202	ACCCCAAGAGA	1	+
chr5	128781259	128781270	TTCCCAAGGGG	1	+
chr5	131009869	131009880	CCCTCTAGGGA	1	-
chr5	131868018	131868029	ACCCCAAGGGA	1	-
chr5	135481040	135481051	TCCTCTAGGGA	1	+
chr5	135695401	135695412	TTCCCAAGAGG	1	+
chr5	137932305	137932316	GTCCCCAGGGA	1	-
chr5	14177251	14177262	CCCTCCTGGGG	1	-
chr5	14267000	14267011	CTCCCCTGGGA	1	+
chr5	14661037	14661048	GTCCCCTAGGA	1	+
chr5	149005009	149005020	GGCCCCAGGGA	1	+
chr5	150161800	150161811	TTCACCAGGGA	1	-
chr5	156307103	156307114	CCCCCATGGGA	1	-
chr5	157817726	157817737	GTCTCCAGGGA	1	-
chr5	158632586	158632597	TTCCCAAGAGG	1	-
chr5	159859401	159859412	ATCCCCAGGGA	1	-
chr5	159889436	159889447	ATCTCAAGGGA	1	-
chr5	159931212	159931223	GTCCCCTGGGA	1	-
chr5	160729737	160729748	ATCCCCTGGGA	1	+
chr5	163342099	163342110	GCCCCTAGGGC	1	-
chr5	163371914	163371925	TTCTCCTGAGA	1	-
chr5	163406162	163406173	CTCCCAAGGGG	1	-
chr5	169367031	169367042	TTCCCCAGGGA	1	+
chr5	172079899	172079910	TTCCCCTGGGA	1	+
chr5	173246738	173246749	CTCCCCAGGGC	1	-
chr5	173350429	173350440	GTCCCTAGAGA	1	+
chr5	178322828	178322839	GGCCCCAGAGG	1	-
chr5	179102307	179102318	TTCCCCAGAGG	1	+
chr5	214328	214339	GGCCCCAGGGA	1	+
chr5	23035916	23035927	GTCTCCTGAGA	1	+
chr5	23412781	23412792	GTCCCAAAGGA	1	+
chr5	34970889	34970900	TCCTCCTGGGG	1	-
chr5	35221255	35221266	GTCTCCAGGGA	1	-
chr5	40487151	40487162	ATCTCCAGGGA	1	+
chr5	43243563	43243574	TCCTCCTGGGG	1	+
chr5	43561656	43561667	ATCTCAAGGGA	1	+
chr5	43581690	43581701	CTCCCCTGAGA	1	+
chr5	55746868	55746879	TTCCCCTGAGA	1	-
chr5	56612612	56612623	CTCCCCAGAGG	1	+
chr5	5674966	5674977	GTCTCATGAGA	1	-
chr5	58090935	58090946	GTCTCCTGAGA	1	+
chr5	58464552	58464563	GTCCCTAGGGA	1	+
chr5	59900786	59900797	ATCCCCAGGGA	1	+
chr5	59981439	59981450	GCCTCCTGGGA	1	+
chr5	61625088	61625099	TTCCCCAGAGA	1	+
chr5	64363223	64363234	GGCCCCTGGGC	1	-
chr5	67715517	67715528	TTCCCAAGAGA	1	-
chr5	72824341	72824352	TTCCCTAGAGA	1	-
chr5	73085771	73085782	TTCCCCTGGGG	1	-
chr5	75571375	75571386	GTCCCCAGGGG	1	+
chr5	76033235	76033246	ATCTCCTGAGA	1	-
chr5	80477604	80477615	CTCCCCAGAGC	1	+
chr5	82822303	82822314	GTCCCAAGGGA	1	-
chr5	82834816	82834827	TTCCCCTGGGA	1	+
chr5	86529124	86529135	CTCCCAAGGGA	1	+
chr5	86604000	86604011	TCCTCCTGAGA	1	+
chr5	88138788	88138799	CTCCCCAGAGA	1	+
chr5	88244691	88244702	TTCCCCTGGGG	1	+
chr5	93733453	93733464	GTCCCCTGGGA	1	+
chr5	95265440	95265451	TTCCCCAGAGA	1	+
chr5	95266447	95266458	GTCCCCAGGGA	1	-
chr5	96042427	96042438	TTCCCCTGAGA	1	+
chr5	96294868	96294879	GTCCCTAGGGA	1	+
chr5	97133764	97133775	TCCCCCAGAGA	1	-
chr6	106588638	106588649	TTCCCCAGGGA	1	+
chr6	106596370	106596381	GTCCCAAGGGA	1	+
chr6	106695427	106695438	CGCTCCTGGGG	1	+
chr6	107310072	107310083	GTCCCATGGGA	1	-
chr6	110779099	110779110	TTCCCCAGGGG	1	+
chr6	110956481	110956492	GTCCCCTGGGG	1	+
chr6	11140922	11140933	TTCCCCAGGGT	1	+
chr6	111767379	111767390	CTCTCATGGGA	1	-
chr6	113951308	113951319	GTCCCCTGGGA	1	-
chr6	114289145	114289156	GTCCCAAGGGA	1	-
chr6	114299509	114299520	ATCCCCTGGGA	1	+
chr6	11830936	11830947	GTCCCCAGAGC	1	+
chr6	12242416	12242427	GTCTCTAGGGA	1	+
chr6	12602253	12602264	ATCCCCTGAGA	1	-
chr6	128813064	128813075	TTCCCCTGGGA	1	+
chr6	130850873	130850884	GTCCCCAGGGA	1	+
chr6	132849086	132849097	CTCCCATGGGA	1	+
chr6	134661903	134661914	GTCTCATGAGA	1	+
chr6	136243541	136243552	TTCCCAAGGGG	1	+
chr6	138023320	138023331	GTCCCAAGGGA	1	+
chr6	138080807	138080818	TTCCCCAAGGA	1	+
chr6	138141835	138141846	TTCCCATGGGA	1	-
chr6	138173773	138173784	TCCCCAAGGGA	1	-
chr6	138284034	138284045	GCCCCTAGGGA	1	-
chr6	141789283	141789294	TTCCCCAGGGG	1	+
chr6	143164199	143164210	TTCCCAAGAGA	1	+
chr6	144715524	144715535	GTCTCATGAGA	1	-
chr6	144888604	144888615	GCCCCAAGAGA	1	+
chr6	145285738	145285749	CTCCCCAGAGA	1	+
chr6	149811132	149811143	GCCCCCAGGGA	1	+
chr6	152745034	152745045	CTCCCCAGAGA	1	+
chr6	154552195	154552206	ACCCCCAGGGC	1	+
chr6	155581942	155581953	GCCCCCAGGGA	1	+
chr6	15624669	15624680	TTCCCAAGGGG	1	+
chr6	156497438	156497449	TTCTCAAGGGA	1	+
chr6	157240027	157240038	CCCCCAAGGGA	1	-
chr6	157277608	157277619	GCCTCTAGGGA	1	+
chr6	16470915	16470926	CTCCCCTGGGA	1	+
chr6	166697399	166697410	ATCCCCTGGGG	1	-
chr6	16695329	16695340	TCCCCAAGAGC	1	-
chr6	167365942	167365953	GGCCCCAGGGC	1	+
chr6	17703493	17703504	CTCTCCTGGGA	1	-
chr6	22214778	22214789	GTCCCAAGGGA	1	+
chr6	22303260	22303271	GTCTCCTGGGA	1	-
chr6	28650656	28650667	TTCCCCAGGGA	1	-
chr6	31387806	31387817	CTCCCCAGGGA	1	-
chr6	35074023	35074034	CTCCCCTGGGG	1	-
chr6	36518612	36518623	ATCTCCTGGGA	1	+
chr6	37117663	37117674	GTCCCCTGAGA	1	+
chr6	37364790	37364801	CTCCCCTGGGA	1	+
chr6	37954122	37954133	CTCTCATGGGA	1	+
chr6	37995763	37995774	TTCCCCAGGGC	1	+
chr6	39656480	39656491	TTCCCCAGAGC	1	+
chr6	41046977	41046988	TTCCCCAGGGC	1	-
chr6	41323539	41323550	GTCCCCTGGGG	1	+
chr6	43433860	43433871	GTCCCAAGAGA	1	-
chr6	51325021	51325032	TTCTCTAGGGA	1	-
chr6	51773203	51773214	TGCCCCAGGGG	1	-
chr6	52360966	52360977	GCCACCAGGGA	1	+
chr6	52839852	52839863	TCCCCTAGGGA	1	+
chr6	53066279	53066290	CTCCCCTGAGG	1	+
chr6	5423677	5423688	TTCCCCTGGGA	1	-
chr6	56258562	56258573	GTCCCCAGAGG	1	+
chr6	56606907	56606918	CTCTCCAGGGA	1	+
chr6	56630842	56630853	GCCTCATGGGA	1	+
chr6	6314978	6314989	GTCCCAAGGGA	1	+
chr6	6398183	6398194	GTCCCAAGAGA	1	-
chr6	64247152	64247163	GTCCCCTGGGA	1	+
chr6	68476112	68476123	ATCTCAAGGGA	1	+
chr6	71450652	71450663	GTCTCATGAGA	1	-
chr6	72675334	72675345	TTCCCCTGAGG	1	+
chr6	73934113	73934124	CTCCCCAAGGA	1	-
chr6	81252079	81252090	TTCCCAAGGGA	1	+
chr6	82358395	82358406	GTCTCCAGGGA	1	+
chr6	84412001	84412012	GCCCCTAGGGA	1	+
chr6	86996063	86996074	ATCCCCAGGGG	1	-
chr6	88088853	88088864	TTCCCATGGGA	1	-
chr6	88591434	88591445	CTCCCCTGGGT	1	-
chr6	8948346	8948357	TTCCCCTGAGG	1	+
chr6	92147071	92147082	CCCTCTAGGGA	1	+
chr6	9456402	9456413	GTCTCCAGGGA	1	-
chr6	97333478	97333489	ATCCCAAGGGA	1	+
chr6	97411888	97411899	CTCCCCTGGGG	1	+
chr6	99041760	99041771	GCCCCAAGGGA	1	+
chr7	102286057	102286068	GTCCCCAGAGA	1	+
chr7	102795999	102796010	TTCCCCTGGGA	1	-
chr7	104581920	104581931	TTCCCCTGAGG	1	-
chr7	104994349	104994360	CTCCCCAGGGA	1	+
chr7	105414579	105414590	GTCCCTAGGGT	1	-
chr7	105896780	105896791	TTCCCATGAGG	1	-
chr7	107784369	107784380	TTCCCCTGAGA	1	+
chr7	116241745	116241756	ACCTCAAGAGA	1	-
chr7	117424611	117424622	TCCTCTAGGGA	1	-
chr7	121012589	121012600	AGCCCCAGAGA	1	+
chr7	124996185	124996196	TTCTCATGAGA	1	+
chr7	127463499	127463510	TTCCCATGGGA	1	+
chr7	129011472	129011483	TTCCCCTGAGA	1	+
chr7	129572758	129572769	CCCCCTAGGGA	1	-
chr7	129730716	129730727	ACCACCAGGGA	1	-
chr7	130949986	130949997	GTCCCCTGGGA	1	-
chr7	137677562	137677573	GCCTCATGGGA	1	-
chr7	139861073	139861084	CTCTCCAAGGA	1	-
chr7	140856218	140856229	TTCCCAAGGGA	1	-
chr7	140895708	140895719	GTCTCATGAGA	1	-
chr7	142510194	142510205	CTCCCCAGGGG	1	-
chr7	142746733	142746744	GTCCCCAGAGG	1	+
chr7	144779778	144779789	CTCCCAAGAGA	1	+
chr7	150526725	150526736	ATCCCAAGGGC	1	+
chr7	156696584	156696595	GTCTCCAGAGA	1	+
chr7	158607559	158607570	ACCCCAAGAGA	1	-
chr7	16623206	16623217	TTCCCCAGGGG	1	-
chr7	20277718	20277729	ATCCCCAGGGA	1	+
chr7	22342742	22342753	GTCCCAAGGGA	1	+
chr7	28205005	28205016	GCCCCTAGGGA	1	-
chr7	28482978	28482989	CTCCCAAGGGA	1	+
chr7	28527273	28527284	TTCCCAAGGGA	1	-
chr7	28643507	28643518	TCCTCAAGGGA	1	+
chr7	30041800	30041811	TTCCCATGAGG	1	-
chr7	31844103	31844114	ATCCCCTGGGA	1	-
chr7	33409741	33409752	TTCCCCAGGGA	1	-
chr7	35766059	35766070	GTCACCTGGGA	1	-
chr7	37734754	37734765	GTCTCCAGGGA	1	+
chr7	38882565	38882576	CTCCCAAGGGA	1	+
chr7	40832877	40832888	GTCTCTAGGGA	1	-
chr7	44032666	44032677	GTCCCCAGAGA	1	+
chr7	55725451	55725462	TTCCCCTGAGA	1	-
chr7	6289796	6289807	TCCCCAAGGGA	1	-
chr7	6319211	6319222	ATCCCCAGGGC	1	-
chr7	64750996	64751007	TCCCCCTGAGA	1	-
chr7	69158832	69158843	TTCCCAAGGGA	1	-
chr7	6928660	6928671	GTCCCCTGGGA	1	-
chr7	69432811	69432822	TTCCCCTGGGA	1	-
chr7	69535209	69535220	ATCCCCAGAGT	1	-
chr7	72329651	72329662	TTCCCCAGGGA	1	+
chr7	75512866	75512877	TTCCCCTGAGC	1	+
chr7	78364155	78364166	CTCTCCTGGGA	1	-
chr7	78469027	78469038	TCCCCATGGGA	1	-
chr7	82230098	82230109	TCCTCCTGGGA	1	+
chr7	88044704	88044715	CTCCCCTGGGA	1	-
chr7	90394362	90394373	TTCCCCAGGGG	1	-
chr7	92215990	92216001	GTCTCAAGGGG	1	+
chr7	94858858	94858869	TCCCCCTGGGA	1	+
chr7	95083982	95083993	GTCTCAAGGGA	1	-
chr7	99175887	99175898	GCCCCTAGGGA	1	+
chr8	101472251	101472262	CTCCCCTGAGA	1	+
chr8	102848710	102848721	GTCCCCAGGGA	1	-
chr8	103436411	103436422	GTCCCATGGGA	1	-
chr8	103563738	103563749	GTCTCCAGAGA	1	-
chr8	103671001	103671012	GCCCCATGGGA	1	+
chr8	110532197	110532208	TTCCCAAGAGG	1	+
chr8	11054248	11054259	CTCCCCAGGGA	1	+
chr8	112730250	112730261	GTCCCAAGGGA	1	+
chr8	11318016	11318027	GTCCCCAGGGA	1	-
chr8	115183260	115183271	TTCCCCAGGGA	1	-
chr8	125227475	125227486	CTCCCCAGGGA	1	-
chr8	126237832	126237843	CTCTCCAGGGA	1	+
chr8	126290648	126290659	GCCCCAAGGGC	1	+
chr8	12730443	12730454	TCCCCTAGGGA	1	+
chr8	12744981	12744992	GTCCCAAGGGA	1	-
chr8	128192531	128192542	GCCTCCTGGGT	1	+
chr8	128199824	128199835	GGCCCAAGAGA	1	-
chr8	128591254	128591265	TTCCCAAGAGA	1	-
chr8	131378765	131378776	TTCCCCTGGGT	1	+
chr8	134909447	134909458	ATCCCAAGGGA	1	-
chr8	135718217	135718228	TCCTCTAGGGA	1	+
chr8	137507138	137507149	GTCTCATGAGA	1	-
chr8	139402572	139402583	CTCTCCTGGGA	1	-
chr8	2570208	2570219	CTCCCCAGGGA	1	+
chr8	28225722	28225733	CTCCCCAGGGA	1	-
chr8	29378415	29378426	GTCCCCAAGGA	1	+
chr8	31053046	31053057	GTCCCAAGGGA	1	-
chr8	31795311	31795322	TCCCCCTGGGA	1	+
chr8	34666487	34666498	GCCTCTAGGGA	1	-
chr8	385980	385991	CCCCCAAGGGA	1	-
chr8	38692047	38692058	TTCCCAAGAGA	1	+
chr8	42030733	42030744	ATCCCCAGGGG	1	+
chr8	42348297	42348308	GTCCCTAGGGA	1	+
chr8	48677655	48677666	GTCTCCAGGGA	1	+
chr8	49955292	49955303	GCCCCCTGGGA	1	-
chr8	56876113	56876124	CTCCCAAGGGG	1	+
chr8	61950847	61950858	GTCCCCAGGGA	1	+
chr8	62149064	62149075	TCCCCCTGGGA	1	+
chr8	63127918	63127929	TTCCCAAGGGA	1	+
chr8	63649405	63649416	GTCCCCAGGGA	1	-
chr8	63818666	63818677	GGCCCAAGAGG	1	+
chr8	65639721	65639732	TTCCCCTGGGA	1	+
chr8	67042674	67042685	GCCCCCAGGGG	1	-
chr8	67398753	67398764	GTCCCCAGAGA	1	-
chr8	72773214	72773225	GTCCCCAGAGG	1	-
chr8	76282841	76282852	GCCCCCAGGGA	1	+
chr8	768223	768234	TCCCCCTGGGA	1	-
chr8	78030313	78030324	CTCCCCTGGGA	1	+
chr8	79518805	79518816	GTCCCCAGGGA	1	-
chr8	80960349	80960360	TGCCCCAGAGG	1	+
chr8	81012374	81012385	TTCCCCAGAGG	1	-
chr8	81079690	81079701	GTCCCTAGGGG	1	-
chr8	81918735	81918746	GTCCCCAGGGG	1	+
chr8	82011350	82011361	CCCCCATGGGA	1	-
chr8	82019144	82019155	GTCTCATGGGA	1	+
chr8	82068730	82068741	GTCCCTAGGGA	1	-
chr8	82199077	82199088	TTCCCCAAGGA	1	+
chr8	9047373	9047384	CTCCCCAGAGA	1	-
chr8	90994136	90994147	GTCCCATGAGA	1	+
chr8	96043235	96043246	TCCCCAAGGGG	1	+
chr8	96090431	96090442	GTCCCCTGAGG	1	+
chr8	96100315	96100326	CCCCCATGAGG	1	+
chr8	96103665	96103676	GTCTCTAGGGA	1	-
chr8	96745575	96745586	GTCCCCAGAGA	1	-
chr8	96812841	96812852	TCCCCAAGGGA	1	+
chr9	102001808	102001819	TCCCCCAGAGG	1	+
chr9	102363858	102363869	GCCCCAAGAGA	1	-
chr9	10269020	10269031	ATCCCCTGGGA	1	+
chr9	102828974	102828985	GTCCCCAGGGA	1	-
chr9	103171018	103171029	GTCCCCAGAGG	1	+
chr9	106097914	106097925	GTCTCTAGGGA	1	-
chr9	108713336	108713347	GTCCCCAGGGT	1	+
chr9	109096602	109096613	GCCCCAAGAGA	1	+
chr9	109797909	109797920	CTCCCCTGAGC	1	-
chr9	114604833	114604844	CTCCCCAGGGA	1	-
chr9	118157914	118157925	CTCCCCAGGGT	1	+
chr9	120290647	120290658	TCCTCATGAGA	1	-
chr9	123882805	123882816	ATCCCCAGGGA	1	+
chr9	126100416	126100427	GCCCCAAGAGA	1	-
chr9	126658270	126658281	CTCACAAGGGA	1	+
chr9	129599044	129599055	TCCCCATGGGA	1	+
chr9	130785399	130785410	GCCTCCTGGGC	1	-
chr9	131456826	131456837	GCCCCCAGGGG	1	+
chr9	132724255	132724266	GTCCCCAGAGA	1	+
chr9	132785471	132785482	GCCTCCAGGGA	1	+
chr9	134250272	134250283	GTCCCCTGGGA	1	-
chr9	134600222	134600233	CTCCCAAGAGA	1	+
chr9	134602735	134602746	GTCCCCAGGGA	1	-
chr9	139800920	139800931	GTCTCATGGGA	1	-
chr9	15593080	15593091	GTCCCAAGGGT	1	-
chr9	16601472	16601483	ATCCCCTGGGA	1	+
chr9	18877995	18878006	TCCCCCTGGGA	1	-
chr9	20495270	20495281	ATCCCCTGGGA	1	+
chr9	2085137	2085148	CTCCCCTGGGA	1	-
chr9	20994678	20994689	GTCTCTAGGGA	1	-
chr9	2602009	2602020	ACCCCAAGAGA	1	-
chr9	27785458	27785469	CTCACCTGGGA	1	-
chr9	34203820	34203831	TTCCCCTGGGG	1	+
chr9	3479833	3479844	ATCTCAAGAGA	1	-
chr9	36416255	36416266	TCCCCCAGGGA	1	-
chr9	37398786	37398797	TCCCCCAGAGC	1	+
chr9	37798908	37798919	ACCTCAAGGGA	1	+
chr9	5386370	5386381	ATCCCCTGGGA	1	-
chr9	5624758	5624769	ATCCCCTGAGA	1	-
chr9	6690085	6690096	CTCCCCTGGGA	1	+
chr9	7089986	7089997	TTCCCCAGGGA	1	-
chr9	74769477	74769488	ATCCCCTGGGA	1	+
chr9	77224740	77224751	GTCCCCAGGGG	1	+
chr9	82220833	82220844	TCCCCCAGGGA	1	-
chr9	8599102	8599113	GTCTCATGAGA	1	+
chr9	87393553	87393564	CCCTCCAGAGA	1	-
chr9	88559769	88559780	ATCCCCTGGGA	1	+
chr9	92452685	92452696	CCCCCTAGGGG	1	+
chr9	93538208	93538219	GGCTCCTGAGA	1	-
chr9	95298370	95298381	TCCCCAAGGGA	1	-
chr9	99424886	99424897	GTCCCCAGGGG	1	-
chrX	102114396	102114407	TCCTCCTGGGA	1	-
chrX	105842785	105842796	TCCCCCAGGGA	1	+
chrX	108511835	108511846	ATCCCCTGAGG	1	+
chrX	109265986	109265997	GCCCCCAGGGA	1	+
chrX	109584773	109584784	GTCCCCTGAGA	1	+
chrX	111822181	111822192	ACCCCCTGGGA	1	+
chrX	115127350	115127361	CTCCCAAGGGA	1	-
chrX	11599124	11599135	GTCCCCAGGGA	1	+
chrX	116825788	116825799	TTCTCCAGGGC	1	-
chrX	117203139	117203150	CTCCCAAGGGG	1	-
chrX	119425245	119425256	GTCCCCAGAGG	1	-
chrX	123124677	123124688	GTCCCCAGGGA	1	-
chrX	123467776	123467787	GTCCCCAGGGG	1	+
chrX	13025847	13025858	GTCACCTGGGA	1	+
chrX	13083151	13083162	TCCTCAAGGGA	1	-
chrX	132518696	132518707	TTCCCAAGGGT	1	+
chrX	13321567	13321578	GTCTCATGAGA	1	-
chrX	134542770	134542781	TTCTCCTGGGA	1	+
chrX	135845188	135845199	GTCCCCAGAGA	1	+
chrX	14689058	14689069	CTCTCCTGGGG	1	-
chrX	148102916	148102927	CCCTCAAGGGA	1	-
chrX	148243405	148243416	GCCCCCTGGGC	1	-
chrX	148290023	148290034	GTCTCAAGGGG	1	-
chrX	148334967	148334978	GTCTCATGAGA	1	-
chrX	148958785	148958796	ATCCCCAGGGG	1	+
chrX	149085120	149085131	TTCCCCAGAGA	1	+
chrX	1552915	1552926	GTCCCATGGGA	1	+
chrX	18950257	18950268	ACCCCTAGGGA	1	-
chrX	19655058	19655069	GTCCCAAGGGA	1	-
chrX	19794480	19794491	TTCTCCAGGGA	1	-
chrX	19889817	19889828	GGCTCCTGGGG	1	+
chrX	2066753	2066764	TTCCCCTGGGA	1	-
chrX	24543775	24543786	GTCTCTAGGGG	1	+
chrX	38777104	38777115	TTCCCAAGGGA	1	+
chrX	40723048	40723059	TCCCCAAGGGC	1	-
chrX	42654127	42654138	GTCCCCAGAGA	1	-
chrX	47604856	47604867	TCCCCATGGGA	1	+
chrX	47709442	47709453	GTCCCCAGAGA	1	-
chrX	48112854	48112865	TCCTCCAGAGG	1	-
chrX	48801590	48801601	CTCCCCAGGGC	1	+
chrX	7007111	7007122	TTCCCCAGAGG	1	+
chrX	71196694	71196705	TTCCCTAGGGA	1	-
chrX	72867237	72867248	CCCCCCAGGGA	1	-
chrX	72868026	72868037	ACCCCAAGGGA	1	+
chrX	72978328	72978339	GTCCCCTGGGC	1	-
chrX	77712598	77712609	GCCCCTAGGGA	1	+
chrX	77851582	77851593	GTCTCCAGGGA	1	-
chrX	7856616	7856627	CTCCCAAGGGA	1	+
chrX	96522748	96522759	TTCCCCAGGGA	1	-
chrX	99628854	99628865	CTCCCAAGAGA	1	-
chr10	100180751	100180762	CTCCCCTGGGA	1	+
chr10	10050022	10050033	TTCACCAGAGA	1	+
chr10	101039544	101039555	GTCACCAGGGG	1	+
chr10	101798394	101798405	CTCCCTAGGGC	1	-
chr10	1020257	1020268	CTCCCCAGGGA	1	-
chr10	102297422	102297433	TTCCCCAGAGG	1	-
chr10	103202177	103202188	GTCTCCAGGGA	1	+
chr10	103384653	103384664	TCCCCTAGGGA	1	-
chr10	103442449	103442460	CTCCCCTGAGG	1	+
chr10	103640122	103640133	TTCCCCAGGGA	1	-
chr10	103961199	103961210	GTCCCCAGAGG	1	-
chr10	104385677	104385688	TTCCCCTGGGA	1	-
chr10	105229043	105229054	CTCCCCTGGGA	1	+
chr10	105547366	105547377	CTCCCCAGGGA	1	-
chr10	105580311	105580322	CTCCCCAGGGA	1	-
chr10	105593725	105593736	TTCCCCAGGGA	1	-
chr10	106057789	106057800	GTCCCCAGGGG	1	+
chr10	106107564	106107575	CTCTCAAGGGA	1	+
chr10	106595377	106595388	ATCCCCTGGGG	1	+
chr10	10718260	10718271	TCCCCATGGGA	1	-
chr10	108369256	108369267	GTCCCAAGGGA	1	-
chr10	108690670	108690681	CTCCCCTGAGA	1	-
chr10	108691818	108691829	ATCCCCAGGGT	1	-
chr10	11079220	11079231	CTCTCCTGAGA	1	+
chr10	11148796	11148807	GTCCCCAAGGA	1	-
chr10	111748014	111748025	GTCTCAAGGGA	1	+
chr10	111756328	111756339	TTCCCCTGGGG	1	+
chr10	11238014	11238025	TTCTCAAGGGA	1	-
chr10	11249586	11249597	TTCCCCTGGGA	1	-
chr10	112549530	112549541	GTCCCCAGAGA	1	+
chr10	112583324	112583335	TTCCCAAGAGG	1	-
chr10	112605520	112605531	GTCCCCAGGGG	1	+
chr10	112606003	112606014	GCCCCCAGGGA	1	+
chr10	112610360	112610371	GTCTCAAGAGA	1	-
chr10	112611049	112611060	AGCCCCTGGGA	1	+
chr10	112617680	112617691	GTCCCCTGGGA	1	-
chr10	112620761	112620772	CCCTCCAGGGA	1	-
chr10	112630875	112630886	GTCCCCTGAGG	1	-
[truncated: 14,395 more rows]
