# Supplementary material for: Relationship between histone modifications and transcription factor binding is protein family specific
Source: Genome Res. 2018 Mar;28(3):321–33. doi: 10.1101/gr.220079.116 (PMC5848611; doi:10.1101/gr.220079.116)
Supplement: Supplemental Material [file supp_gr.220079.116_Supplemental_Material.zip › Supplemental_Material/EBF1/EBF1.00000000001]

0	1	0.00571698	0.00341281	0.0103035	0.00488234	0.0101334	0.00861255	0.00199474	0.00421969	0.00839931	0.0192542
0	1	0.0159535	0.022747	0.0212723	0.0419928	0.0350256	0.0241875	0.0858713	0.00726722	0.0220079	0.0529872
0	1	0.0645697	0.0665383	0.00592251	0.0383676	0.0449109	0.0341197	0.0644601	0.0294596	0.0096222	0.0139077
0	1	0.121411	0.021332	0.00592251	0.0363591	0.037831	0.0653245	0.131599	0.0317648	0.00768124	0.00876433
0	1	0.0121082	0.0142187	0.033885	0.0238949	0.0218521	0.0195917	0.00982867	0.0344607	0.0274946	0.0354802
0	1	0.0086885	0.0105288	0.0328994	0.0299869	0.0144627	0.0297055	0.00722944	0.0196983	0.0303875	0.0720362
0	1	0.0289595	0.0181928	0.0616759	0.0622921	0.0348972	0.0796488	0.00918792	0.0451466	0.0857683	0.207346
0	1	0.0110969	0.0132198	0.021094	0.0278898	0.017875	0.0220409	0.00638319	0.023524	0.0382756	0.1228
0	1	0.00609149	0.00668182	0.0203476	0.0248833	0.0164479	0.0211402	0.00391696	0.0137726	0.0379384	0.0812685
0	1	0.0124426	0.0109498	0.010052	0.0704885	0.0212324	0.0138682	0.0129961	0.0221924	0.0255893	0.0145812
0	1	0.00437131	0.000711325	0.00533838	0.00213877	0.00356384	0.00211851	0.000640745	0	0.00741577	0.0135966
0	1	0.081241	0.0913545	0.00241773	0.00492637	0.0255099	0.0587464	0.0111464	0.0765082	0.00683369	0.00239832
0	1	0.0199925	0.0100156	0.00991144	0.071011	0.0135134	0.0124976	0.026535	0.0109903	0.0172153	0.00843727
0	1	0.0590566	0.141397	0.00575218	0.0224014	0.0649825	0.0324431	0.0448031	0.0455949	0.00839931	0.00625126
0	1	0.0137882	0.0092395	0.00771551	0.0957559	0.0119672	0.0155177	0.0736846	0.00994357	0.0262076	0.00544094
0	1	0.00571698	0.0103737	0.00600372	0.0776966	0.0118635	0.011683	0.0240455	0.0091817	0.0149588	0.0553723
0	1	0.00481956	0.0132579	0.00412952	0.0735044	0.00947169	0.00991759	0.0151721	0.0091817	0.0217164	0.0191859
0	1	0.041366	0.0186643	0.00296125	0.0474872	0.0264747	0.025222	0.0422566	0.0213914	0.00986156	0.0132372
0	1	0.00437131	0.00454785	0.00794256	0.0134375	0.0262225	0.00748404	0.0104694	0.00996317	0.0111106	0.0403341
0	1	0.0644123	0.063557	0.0152373	0.00859914	0.146288	0.0408024	0.0173086	0.038441	0.0118809	0.0127253
0	1	0.066837	0.184867	0.0131757	0.00952124	0.0533178	0.0369271	0.0762396	0.0518945	0.00494385	0.0238266
0	1	0.161807	0.196457	0.00709077	0.0171102	0.125399	0.07436	0.202504	0.0570231	0.0261869	0.0230126
0	1	0.0117711	0.00952713	0.00592251	0.0532842	0.00962316	0.0134699	0.0304436	0.015337	0.0340421	0.00647401
0	1	0.0255565	0.0106621	0.0125103	0.0079503	0.0504655	0.0119288	0.00666119	0.00804864	0.0113761	0.0173222
0	1	0.0115095	0.00682563	0.0178244	0.00976469	0.0230674	0.0102706	0.00979243	0.00938194	0.0160534	0.0171874
0	1	0.00975399	0.0059705	0.00475425	0.014647	0.0302967	0.0118215	0.0410944	0.0153159	0.0269257	0.00464901
0	1	0.00888461	0.00364993	0.00438913	0.0275856	0.00829969	0.00989794	0.0151358	0.00903356	0.0148316	0.00574036
0	1	0.123624	0.0428752	0.00417012	0.0410904	0.028949	0.0893889	0.330381	0.0524464	0.0128383	0.0135455
0	1	0.0137882	0.00412414	0.00771551	0.057879	0.0128331	0.0108879	0.0377177	0.0121609	0.0142851	0.00456948
0	1	0.0511158	0.00967094	0.00596311	0.0407688	0.0259674	0.0328838	0.185886	0.0168201	0.0145661	0.0439574
0	1	0.00336277	0.00867197	0.00844572	0.0563674	0.00534686	0.00263832	0.011182	0.00765794	0.0106657	0.0167666
0	1	0.0423731	0.0151068	0.00779669	0.00367276	0.0626263	0.024595	0.0237556	0.0110961	0.0111106	0.00740573
0	1	0.0847462	0.0502956	0.00779669	0.0863853	0.0433585	0.0412524	0.148191	0.0269872	0.0287057	0.010841
0	1	0.104867	0.219288	0.00688929	0.0261967	0.050715	0.0720299	0.145053	0.0818018	0.00988767	0.00779595
0	1	0.114851	0.249987	0.00650664	0.0159705	0.0543885	0.0856146	0.177805	0.0885514	0.0115984	0.0141013
0	1	0.159135	0.163569	0.0100926	0.0171542	0.0486128	0.0759744	0.213018	0.0995399	0.0106058	0.00657306
0	1	0.0449515	0.00739315	0.00237712	0.0649103	0.0292055	0.0406301	0.151044	0.0110766	0.0343414	0.00967393
0	1	0.0369933	0.0646843	0.0108392	0.0914614	0.0835976	0.0243503	0.105936	0.0309833	0.0466488	0.0159436
0	1	0.0203988	0.0126523	0.00296125	0.0611712	0.0218455	0.0141858	0.0587426	0.00959201	0.0128645	0.0167733
0	1	0.126558	0.043769	0.0133896	0.0153566	0.0312135	0.107398	0.269759	0.0613199	0.0133432	0.0211272
0	1	0.00437131	0.00462318	0.00775611	0.0502459	0.00723135	0.0102517	0.0100099	0.00611462	0.0137153	0.0130321
0	1	0.0276044	0.0312752	0.00479485	0.00980872	0.0892631	0.013587	0.016561	0.0176656	0.00741577	0.00696623
0	1	0.0226098	0.0131565	0.00533838	0.00581153	0.01199	0.00902504	0.00651619	0.00343824	0.0068848	0.0141267
0	1	0.389665	0.477364	0.00884318	0.0847823	0.0454614	0.360629	0.847884	0.385471	0.0293583	0.0179564
0	1	0.253324	0.578191	0.00914476	0.0109578	0.214144	0.105271	0.0576647	0.14758	0.00964832	0.0145704
0	1	0.0197555	0.0195284	0.00505447	0.0327802	0.0289731	0.00531466	0.0779273	0.0097325	0.0224223	0.0105507
0	1	0.0118078	0.00469165	0.0115936	0.0216416	0.0163258	0.00857269	0.0283922	0.0110961	0.0127083	0.00676815
0	1	0.0161424	0.0129399	0.0100926	0.070473	0.0201978	0.0173119	0.0546081	0.0217252	0.0303844	0.012245
0	1	0.0338808	0.0170564	0.00533838	0.080896	0.024085	0.0179139	0.0507338	0.0156674	0.0240457	0.00760983
0	1	0.00773409	0.00611431	0.0121004	0.0103695	0.0110503	0.00670919	0.0171306	0.00572389	0.0133432	0.0143888
0	1	0.0127797	0.0053345	0.0101332	0.00415995	0.00514245	0.00779907	0.00591169	0.00726722	0.0131038	0.00888985
0	1	0.130149	0.0353993	0.00828341	0.0832858	0.0494376	0.0848026	0.282934	0.0398672	0.0587429	0.0165842
0	1	0.0053446	0.0214232	0.00570776	0.00730503	0.0127804	0.00954429	0.00311976	0.00752336	0.00815997	0.0346662
0	1	0.012781	0.006538	0.00650664	0.00734552	0.0143591	0.0108696	0.00263482	0.00306709	0.0128144	0.0235802
0	1	0.0147968	0.00469165	0.0142627	0.00646035	0.0177713	0.0114684	0.00192223	0.00650534	0.00839931	0.0088282
0	1	0.0147968	0.00469165	0.0154716	0.00646035	0.0177713	0.0114684	0.00192223	0.00650534	0.00839931	0.00977941
0	1	0.0049701	0.00881579	0.00237712	0.00702111	0.0274563	0.00912296	0.00425514	0.00687649	0.00494385	0.0103112
0	1	0.0634538	0.0841242	0.00600372	0.00708194	0.137288	0.0260483	0.0316753	0.0390125	0.00546065	0.00854553
0	1	0.0954564	0.047882	0.00771551	0.0509781	0.0438397	0.0714206	0.239331	0.0359258	0.0222839	0.00872561
0	1	0.0872223	0.0548722	0.00600372	0.0256783	0.0201122	0.086921	0.14332	0.0639333	0.0108974	0.00601429
0	1	0.0886338	0.310846	0.00237712	0.0149715	0.181056	0.0415992	0.06541	0.0873467	0.00741577	0.0278974
0	1	0.148728	0.0840261	0.00709077	0.0621272	0.062483	0.0785267	0.458246	0.0405167	0.0461691	0.0191716
0	1	0.00537987	0.00813742	0.00175239	0.0285107	0.0106915	0.00860197	0.00716259	0.00670718	0.00830426	0.00436683
0	1	0.108684	0.0132198	0.00709077	0.141227	0.0488782	0.0715435	0.161489	0.0355861	0.0348463	0.018075
0	1	0.00605411	0.00383653	0.0122145	0.0112987	0.00799674	0.0115757	0.0154009	0.00574345	0.0719294	0.0339626
0	1	0.00639125	0.00199017	0.0190982	0.00734552	0.00565273	0.00779907	0.00658869	0.00765794	0.0623073	0.0246059
0	1	0.00269134	0.00127885	0.0284526	0.0100839	0.00488732	0.0154909	0.0040053	0.00263782	0.044092	0.0646941
0	1	0.00403701	0.0059705	0.0141817	0.00581153	0.00695119	0.011766	0.0131412	0.00421969	0.036808	0.0694516
0	1	0.0536157	0.0263036	0.0101332	0.064353	0.0733986	0.0418005	0.0418987	0.0183307	0.0254634	0.0187597
0	1	0.0551565	0.0263036	0.0104019	0.0668015	0.0748259	0.0413655	0.0427131	0.018715	0.0253187	0.0187597
0	1	0.0184995	0.0184867	0.00537898	0.0272433	0.0367349	0.0121746	0.0361716	0.0141829	0.0137191	0.0163405
0	1	0.0275782	0.00398033	0.031438	0.00915988	0.0165993	0.0182082	0.00299144	0.0103343	0.0158151	0.0124996
0	1	0.0486156	0.0601353	0.0147258	0.0190531	0.113114	0.029559	0.023683	0.0249339	0.0185589	0.0276489
0	1	0.0177412	0.0119487	0.00296125	0.0318772	0.0191427	0.0198663	0.0559858	0.0151558	0.0237096	0.00779595
0	1	0.0471413	0.0127961	0.00475425	0.0366164	0.0248991	0.0177455	0.171241	0.0134014	0.02127	0.0170951
0	1	0.0181624	0.0159214	0.013054	0.0940944	0.017567	0.022181	0.0545593	0.00728676	0.0192673	0.0648654
0	1	0.0744385	0.0204769	0.00517612	0.0382094	0.0422756	0.059767	0.194775	0.0160582	0.0411468	0.0116534
0	1	0.0184966	0.00668182	0.0198901	0.0076259	0.0196831	0.0191602	0.000640745	0.0053723	0.012599	0.00769989
0	1	0.00605411	0.0123724	0.00475425	0.0290576	0.0189435	0.00815216	0.0345408	0.0112053	0.0144698	0.0154234
0	1	0.262731	0.49181	0.00475425	0.0558827	0.12181	0.182369	0.419814	0.230822	0.00467836	0.0260583
0	1	0.00852778	0.0135759	0.00533838	0.0147762	0.0267145	0.00420818	0.0207253	0.0053723	0.00570871	0.0345723
0	1	0.166197	0.438039	0.00603653	0.102323	0.158147	0.0817649	0.216583	0.180781	0.00839931	0.0158939
0	1	0.0588526	0.0267273	0.00358599	0.0619455	0.0362014	0.0489462	0.23849	0.0271419	0.0504421	0.00804874
0	1	0.0453581	0.00724932	0.00692044	0.0415586	0.0266248	0.0401342	0.124687	0.0160386	0.0129917	0.030132
0	1	0.0142906	0.0334574	0.00717198	0.0545184	0.0285119	0.0151378	0.077721	0.028403	0.00866478	0.00730782
0	1	0.186997	0.131934	0.00771551	0.0649604	0.0547159	0.204006	0.259743	0.123334	0.0211288	0.0156375
0	1	0.0439035	0.0412259	0.0144252	0.10415	0.0685747	0.0320894	0.052456	0.0256306	0.0212343	0.0103873
0	1	0.0120687	0.0142187	0.00479485	0.022405	0.0161008	0.00640576	0.0858343	0.0122488	0.0106319	0.019942
0	1	0.0398363	0.0304277	0.00717198	0.09949	0.0383711	0.0289012	0.146491	0.0191888	0.0405331	0.0189424
0	1	0.00362513	0.0100946	0.00597934	0.0366937	0.00514245	0.0128807	0.0164174	0.00574345	0.0121616	0.0200414
0	1	0.00269134	0.00341281	0.0124941	0.00827472	0.00432925	0.00649403	0.00263547	0.0130303	0.00781178	0.00721367
0	1	0.0430502	0.0444401	0.00533838	0.0553278	0.0608484	0.0153523	0.0657782	0.013753	0.0143267	0.0256367
0	1	0.0127797	0.00469165	0.00948818	0.00763111	0.00987829	0.00779907	0.00602045	0.00806058	0.00887801	0.00774782
0	1	0.0158088	0.0160652	0.0076182	0.0107601	0.0286703	0.0119386	0.00278592	0.00933146	0.0104339	0.0102445
0	1	0.127157	0.0264474	0.014928	0.060071	0.0433464	0.0984969	0.465263	0.0485556	0.0690808	0.0110816
0	1	0.12796	0.0583208	0.00713137	0.0424544	0.0616208	0.05988	0.311875	0.0443652	0.056119	0.0123441
0	1	0.136804	0.0362314	0.00350478	0.0492881	0.0388276	0.109576	0.368933	0.0630287	0.0609842	0.0189309
0	1	0.0363162	0.0153538	0.00175239	0.0165054	0.0342193	0.0347896	0.0750268	0.0183047	0.0111106	0.00718899
0	1	0.0818569	0.101328	0.00528163	0.0687699	0.0601425	0.0407822	0.0828375	0.0340309	0.0158151	0.0109546
0	1	0.0366561	0.0470529	0.00892437	0.0737012	0.054871	0.0155965	0.08006	0.0255275	0.0128383	0.00613482
0	1	0.0381409	0.0503649	0.00959596	0.0750077	0.059033	0.0163833	0.0816642	0.0254206	0.0128383	0.00688298
0	1	0.0440615	0.116488	0.00709077	0.0138059	0.0518485	0.046798	0.0320286	0.0425094	0.00619289	0.0365293
0	1	0.00655934	0.00469165	0.00412952	0.0119475	0.0151722	0.00755328	0.0111826	0.00881052	0.0123335	0.00953324
0	1	0.0272442	0.0193342	0.00656347	0.0643241	0.0292284	0.0207872	0.069124	0.0145345	0.0404132	0.00614127
0	1	0.00605411	0.00540298	0.0097709	0.0388224	0.0100253	0.0071828	0.00847468	0.00635719	0.0266602	0.0116825
0	1	0.0262336	0.0465917	0.00771551	0.0199418	0.0588743	0.0169032	0.0200939	0.0122276	0.00717644	0.044215
0	1	0.00224122	0.00525918	0.0119457	0.0196574	0.00315723	0.0124964	0.00851092	0.00987364	0.00098354	0.06277
0	1	0.0587948	0.0160816	0.00596311	0.0274837	0.0393339	0.0365238	0.105298	0.0218076	0.0293715	0.00856198
0	1	0.0995822	0.0304201	0.00747211	0.0519107	0.049854	0.0561161	0.288818	0.0416888	0.0377969	0.0149849
0	1	0.0476625	0.0136567	0.0146595	0.0684341	0.0308517	0.0174708	0.0908992	0.0206377	0.0281587	0.00948965
0	1	0.0127797	0.0156414	0.00709077	0.0132345	0.0255117	0.0201006	0.0720347	0.0126199	0.0104002	0.017708
0	1	0.0646798	0.0417708	0.00537898	0.0474215	0.072873	0.0319641	0.273088	0.0248688	0.0318934	0.0279689
0	1	0.00672553	0.0139389	0.00870963	0.079993	0.0169325	0.00647379	0.0488434	0.00920129	0.0116154	0.0472465
0	1	0.106611	0.0144987	0.00471364	0.0321919	0.0397152	0.06376	0.110018	0.0393707	0.0234789	0.0112647
0	1	0.0581812	0.0118049	0.00421871	0.0416019	0.0213418	0.0431649	0.161221	0.0294205	0.0219818	0.00674827
0	1	0.0501044	0.0108059	0.00767488	0.0283081	0.0266291	0.0198069	0.0458064	0.025279	0.0170379	0.00511545
0	1	0.00344681	0.0059705	0.00236897	0.0220415	0.00738281	0.00684711	0.00797892	0.00611462	0.0131299	0.00543895
0	1	0.0145359	0.0189192	0	0.00399717	0.00249549	0.00955801	0.0104694	0.0210202	0.00098354	0.00103677
0	1	0.0147968	0.0195318	0	0.00306798	0.00249549	0.0100561	0.00911543	0.0210202	0.00104556	0.000747944
0	1	0.171317	0.114359	0.011845	0.0646069	0.019828	0.242105	0.392103	0.185914	0.0654259	0.00911801
0	1	0.0286231	0.0254485	0.00640937	0.0453636	0.048338	0.019129	0.12839	0.0106859	0.0244525	0.011231
0	1	0.0178252	0.0140749	0.0209155	0.00846652	0.0229138	0.01244	0.00263547	0.0118385	0.016567	0.00920857
0	1	0.0185536	0.0130837	0.00900559	0.0507892	0.0205676	0.0149208	0.106212	0.0241068	0.0175428	0.00694764
0	1	0.00437131	0.00284529	0.00237712	0.0263582	0.0131782	0.00815216	0.0279281	0.00306709	0.00730369	0.0326865
0	1	0.00780863	0.0236324	0.00717198	0.0152958	0.0211315	0.00653325	0.00259923	0.0109237	0.0123596	0.00426779
0	1	0.0705724	0.0989201	0.0122102	0.0136839	0.145527	0.0220143	0.0126817	0.036664	0.0111367	0.0229864
0	1	0.109856	0.0410592	0.0137598	0.0331104	0.05492	0.0630987	0.232978	0.0264853	0.0195099	0.00989715
0	1	0.0100883	0.0120848	0.00900559	0.0210842	0.020501	0.0142839	0.0797459	0.0107055	0.0249325	0.0106241
0	1	0.134351	0.100999	0.00654725	0.0308477	0.0679794	0.0724295	0.247885	0.0485344	0.0092501	0.0131551
0	1	0.0891147	0.0130837	0.0139707	0.00488234	0.0842965	0.0345126	0.00580294	0.0229542	0.0179856	0.0144613
0	1	0.116527	0.0275019	0.00529778	0.0330108	0.0251262	0.114485	0.277658	0.0666281	0.0190312	0.0402842
0	1	0.0890856	0.0428999	0.00233652	0.0522523	0.0545701	0.0694878	0.378567	0.0488095	0.019834	0.0124281
0	1	0.106158	0.0396984	0.00596311	0.110794	0.0851993	0.0567119	0.184976	0.046462	0.0610759	0.0127053
0	1	0.078243	0.0304704	0.00892437	0.0269418	0.0267594	0.0793162	0.158211	0.0396963	0.00914351	0.0177981
0	1	0.0514606	0.0196218	0.00713944	0.0586716	0.011846	0.0314182	0.0691154	0.0126199	0.00815997	0.065821
0	1	0.0996311	0.103988	0.0058819	0.00742951	0.169173	0.0416747	0.0135897	0.0297955	0.00959604	0.0297933
0	1	0.00537987	0.00525918	0.0176863	0.00181437	0.00381898	0.00898738	0.00135399	0.00800361	0.00568804	0.00833667
0	1	0.168536	0.0868883	0.00831586	0.0318725	0.143072	0.0699139	0.199719	0.0214858	0.020254	0.0161598
0	1	0.0215251	0.0114778	0.00412952	0.0609574	0.026374	0.018353	0.0603149	0.0141633	0.0113499	0.0101973
0	1	0.0548163	0.0431534	0.00408891	0.0441425	0.0298344	0.0406553	0.310812	0.0371175	0.0180476	0.0165351
0	1	0.124261	0.0469967	0.00775611	0.101357	0.0694055	0.0834751	0.376482	0.0416118	0.0750688	0.0133164
0	1	0.0738965	0.0438735	0.00838082	0.0302422	0.067219	0.0347879	0.132228	0.0284128	0.0162498	0.0137133
0	1	0.111991	0.106334	0.00658785	0.0149715	0.118795	0.0472099	0.0634689	0.0413372	0.0108974	0.0268211
0	1	0.421527	0.304811	0.0213212	0.0665228	0.102188	0.343131	0.486664	0.281592	0.0211723	0.0179255
0	1	0.101573	0.120282	0.00600372	0.0386741	0.0984298	0.050416	0.0599732	0.035916	0.0106058	0.0138847
0	1	0.0317996	0.01521	0.00537898	0.0407103	0.0366115	0.0295694	0.138003	0.0157066	0.02562	0.01711
0	1	0.0548157	0.0167764	0.0132163	0.0689825	0.0372207	0.0303799	0.224368	0.0121462	0.022068	0.0260508
0	1	0.0904997	0.0786198	0.00716495	0.0591453	0.14179	0.0422005	0.174397	0.0320968	0.0420466	0.0298137
0	1	0.052354	0.0368504	0.00516805	0.0671272	0.057331	0.0285326	0.244875	0.0199068	0.0370527	0.0125321
0	1	0.00235422	0.0178473	0.0158121	0.0304072	0.00241864	0.0315423	0.0109006	0.00553612	0.0239685	0.00333306
0	1	0.0773535	0.0427848	0.0090298	0.0525239	0.056567	0.0588261	0.174553	0.0315971	0.0404397	0.0143066
0	1	0.0642325	0.0329854	0.0138005	0.036756	0.0568478	0.0394507	0.171878	0.0214305	0.0271912	0.0121747
0	1	0.1994	0.128104	0.300622	0.218261	0.17623	0.311968	0.051789	0.223994	0.306839	1.33758
0	1	0.00605411	0.0056906	0.0144252	0.0281777	0.024341	0.0096718	0.106976	0.0137726	0.0235496	0.0212511
0	1	0.0353105	0.0163385	0.00417012	0.0632242	0.0282078	0.0136943	0.0605798	0.0180118	0.018287	0.0130077
0	1	0.0285905	0.00952713	0.00485499	0.048868	0.0311294	0.0106053	0.120691	0.0103343	0.0238782	0.0189803
0	1	0.0413473	0.0260159	0.00787782	0.040452	0.0398235	0.0222993	0.194561	0.00919477	0.0164711	0.0262042
0	1	0.00706265	0.0092395	0.00717198	0.00432157	0.00539759	0.00247159	0.00398947	0.00459085	0.0101271	0.018126
0	1	0.104251	0.0755824	0.013638	0.0203366	0.0523546	0.0510835	0.206458	0.0481746	0.0301679	0.0222537
0	1	0.0662496	0.0113735	0.0185141	0.0085551	0.0738642	0.0368008	0.0228973	0.0298503	0.0314499	0.0136889
0	1	0.0168166	0.00724932	0.0263108	0.0186002	0.0184331	0.0252809	0.00790643	0.0168396	0.0315889	0.109953
0	1	0	0.00326901	0.0119262	0.00851109	0.00799674	0.0128807	0.0151721	0.0149643	0.0115893	0.033842
0	1	0.186755	0.14577	0.00763432	0.0464239	0.0754404	0.104622	0.320321	0.0887868	0.0185264	0.0144368
0	1	0.0124426	0.0147863	0.00846205	0.0437487	0.0390029	0.0124689	0.0158491	0.0137921	0.018818	0.00840476
0	1	0.014686	0.0061198	0.00412952	0.0254289	0.0133848	0.0243804	0.0652824	0.00738938	0.0165593	0.00655736
0	1	0.0961682	0.0322818	0.00775611	0.0802223	0.0404926	0.0890904	0.317858	0.0362954	0.0682636	0.0109608
0	1	0.0154682	0.0250247	0.00354538	0.0570338	0.0151381	0.016718	0.0259746	0.0161667	0.029613	0.00272311
0	1	0.0201475	0.0163527	0.00713137	0.0175566	0.0188688	0.0120661	0.0915612	0.00496201	0.0135825	0.00262407
0	1	0.0151339	0.00967094	0.00417012	0.0303767	0.0209046	0.0109971	0.0398592	0.00804864	0.0300817	0.00365785
0	1	0.0501129	0.0201893	0.00783733	0.047645	0.030993	0.0437958	0.185172	0.0271544	0.0222473	0.00385593
0	1	0.0404672	0.0727515	0.00686369	0.0529533	0.0693997	0.0293236	0.266102	0.0171853	0.0116416	0.0182651
0	1	0.0020171	0.0126523	0.00292065	0.0208994	0.0298423	0.00867198	0.0131068	0.00949758	0.00815997	0.0310054
0	1	0.0177145	0.00980702	0.00838082	0.0461691	0.0217977	0.0184736	0.108385	0.0150082	0.038615	0.00592048
0	1	0.0564984	0.0241697	0.00358599	0.0509019	0.0355546	0.0370451	0.131943	0.0287368	0.0319968	0.0107478
0	1	0.126353	0.0272322	0.0107173	0.139467	0.110652	0.0698304	0.1857	0.0666431	0.093014	0.0112617
0	1	0.297801	0.543995	0.00603609	0.0631071	0.162778	0.135802	0.392393	0.256734	0.0113467	0.0145483
0	1	0.258304	0.370264	0.00825903	0.0565503	0.126895	0.138335	0.407895	0.195751	0.0131934	0.0166224
0	1	0.0155569	0.00995082	0.00954908	0.0411924	0.032537	0.00574803	0.0210476	0.0111158	0.0161426	0.011667
0	1	0.0164767	0.0122286	0.0118856	0.0106498	0.0175162	0.0126448	0.00591169	0.00765794	0.0122388	0.0146298
0	1	0.0112104	0.00668182	0.00596311	0.00435498	0.00778723	0.00720019	0.00463021	0.0110734	0.00964832	0.015479
0	1	0.052764	0.0136436	0.0125753	0.0470687	0.0311425	0.0281258	0.175097	0.0267441	0.0437123	0.0166051
0	1	0.0501101	0.100853	0.00834024	0.0339841	0.0548435	0.0282643	0.121494	0.0313936	0.00820455	0.0593044
0	1	0.0474842	0.0261285	0.00467304	0.0680364	0.0514608	0.0396365	0.0868606	0.0237048	0.0297545	0.0165319
0	1	0.0445579	0.0520844	0.00717198	0.00702111	0.0499452	0.0341056	0.0145449	0.0240407	0.00839931	0.0431049
0	1	0.0174881	0.0191904	0.0335234	0.0137682	0.0186378	0.0347896	0.00872978	0.018383	0.0444424	0.209855
0	1	0.0726437	0.0222142	0.00175239	0.0189539	0.0193223	0.0590596	0.0886689	0.0152964	0.0137153	0.0220374
0	1	0.00437131	0.00463238	0.0113421	0.00395314	0.00896141	0.005208	0.00203098	0.00498158	0.00906406	0.0171874
0	1	0.0137882	0.00877076	0.00771551	0.0152958	0.0266291	0.013685	0.0105208	0.0122488	0.0118548	0.037801
0	1	0.0274653	0.00753695	0.0122101	0.0103359	0.0309106	0.0108696	0.00263547	0.01423	0.0153103	0.0172734
0	1	0.0252222	0.00899084	0.0129647	0.105094	0.0256644	0.0265553	0.0665942	0.0111158	0.0160838	0.118727
0	1	0.00975399	0.006538	0.00116826	0.0314921	0.00829969	0.0066013	0.0293086	0.0103343	0.0140612	0.00417773
0	1	0.0100883	0.00127885	0.0187741	0.00673365	0.0114569	0.00928127	0.00946931	0.00518072	0.0135759	0.0127193
0	1	0.00706265	0.00867197	0.0111391	0.00581153	0.00748647	0.00850524	0.00527095	0.00859887	0.0143005	0.010315
0	1	0.00706265	0.0074074	0.0102996	0.00581153	0.00748647	0.00850524	0.00591034	0.00994357	0.0132424	0.0105605
0	1	0.0392364	0.0668006	0.00709077	0.0384803	0.0474541	0.0141481	0.0251943	0.0225011	0.00778519	0.0113091
0	1	0.0201795	0.0209006	0.00709077	0.0134375	0.0163443	0.0044828	0.00587544	0.00955287	0.00247192	0.00343509
0	1	0.0181624	0.00894535	0.00775611	0.0408837	0.0118635	0.018454	0.031662	0.0137921	0.0133432	0.0115618
0	1	0.190596	0.264951	0.00175239	0.0388224	0.0355428	0.205917	0.481258	0.222384	0.027386	0.0195091
0	1	0.172518	0.107026	0.345067	0.271524	0.222226	0.413331	0.0611896	0.257205	0.337082	1.86023
0	1	0.0203269	0.0207577	0.0507474	0.0208565	0.0177236	0.0425176	0.0144952	0.0207087	0.0665275	0.273019
0	1	0.0195418	0.0206866	0.0511168	0.0212093	0.0177236	0.0435866	0.0144952	0.0207125	0.0661177	0.273831
0	1	0.00571698	0.00270149	0.0224489	0.00759751	0.0100298	0.00589514	0.00333399	0.0108401	0.0125793	0.00821977
0	1	0.072863	0.0106621	0.00834024	0.0443183	0.0259769	0.0502805	0.297339	0.0269374	0.0308076	0.00929618
0	1	0.00470844	0.00810447	0.00958972	0.0437222	0.00605933	0.0096718	0.0718141	0.0053723	0.0147053	0.0290706
0	1	0.0671779	0.0705923	0.00702594	0.102846	0.119127	0.0388673	0.0999734	0.0387032	0.0268995	0.0255882
0	1	0.0797118	0.0346957	0.00529778	0.0286892	0.0719386	0.0501515	0.436037	0.0316748	0.0459568	0.0379267
0	1	0.00537987	0.0203254	0.00596311	0.0503386	0.0251064	0.0098103	0.0630653	0.0111158	0.0128383	0.0187844
0	1	0.00706265	0.0146425	0.0136787	0.0746416	0.0107951	0.0216665	0.0869707	0.00841982	0.0170641	0.114715
0	1	0.0812756	0.0423397	0.0125915	0.0567742	0.0445708	0.0839741	0.408645	0.034089	0.0425536	0.0324296
0	1	0.0204425	0.0216207	0.00767488	0.0753293	0.0294143	0.0111246	0.119397	0.018383	0.0653628	0.00747714
0	1	0.00773409	0.00881579	0.00713137	0.0677841	0.0156825	0.0128807	0.0319145	0.0103343	0.0158151	0.012149
0	1	0.00975119	0.00682563	0.00296125	0.00702111	0.00947169	0.00614094	0.00719318	0.00843941	0.0039603	0.0194321
0	1	0.00672553	0.00591671	0.0106768	0.0104135	0.0100643	0.0205725	0.00534345	0.0080291	0.00691093	0.00873039
0	1	0.166326	0.143911	0.00408891	0.0198977	0.0318268	0.117368	0.281823	0.0956478	0.0211113	0.00595413
0	1	0.125184	0.024915	0.0095085	0.0975852	0.0447909	0.0775983	0.126545	0.0358906	0.0225686	0.0218107
0	1	0.0299306	0.0147632	0.00417012	0.0372974	0.0257664	0.0214933	0.11076	0.0152426	0.0135825	0.0150959
0	1	0.0944656	0.0287564	0.0065515	0.027689	0.0528039	0.0514041	0.307041	0.0257777	0.0428385	0.0104626
0	1	0.0144984	0.0147863	0.00541959	0.0847053	0.0123738	0.00564935	0.108013	0.0111076	0.0500271	0.00641616
0	1	0.0457007	0.0217558	0.00735853	0.0379372	0.0340151	0.0198352	0.328512	0.0104108	0.0442422	0.0413481
0	1	0.0540919	0.0250247	0.00658785	0.11605	0.0504606	0.0320226	0.204008	0.0183634	0.035585	0.0318069
0	1	0.107614	0.233702	0.0148062	0.0197402	0.108304	0.06166	0.0816614	0.0762973	0.00321611	0.0438491
0	1	0.00773409	0.00483546	0.00300186	0.017759	0.00224035	0.00317776	0.00199474	0.00726722	0.0108712	0.00497976
0	1	0.102234	0.0782207	0.00934763	0.0801407	0.103306	0.0566866	0.334186	0.0255915	0.0339323	0.0508388
0	1	0.162012	0.121365	0.00629188	0.0269189	0.0788936	0.101557	0.34472	0.0579246	0.0230844	0.013888
0	1	0.00773409	0.00441503	0.00958972	0.0353257	0.028757	0.0105257	0.0468183	0.0103539	0.0294949	0.00657306
0	1	0.0851469	0.0172417	0.00771551	0.111644	0.021997	0.0552848	0.116985	0.0286781	0.0374144	0.0159271
0	1	0.0787317	0.0160652	0.00300186	0.047642	0.0216761	0.0556659	0.266481	0.0453517	0.0466749	0.0124531
0	1	0.156439	0.0381732	0.00824289	0.0381978	0.0368146	0.137567	0.426608	0.0681117	0.039753	0.012943
0	1	0.0809905	0.0302872	0.0112285	0.0150413	0.038201	0.0675518	0.266975	0.0343147	0.0361271	0.00727258
0	1	0.0624016	0.0207568	0.0122425	0.119385	0.0434508	0.0564093	0.0980463	0.0306902	0.0435469	0.0153434
0	1	0.0268471	0.00682563	0.00954908	0.00646035	0.0274214	0.0121746	0.00256297	0.00343824	0.0139753	0.0122443
0	1	0.0259532	0.0288789	0.0368658	0.0662833	0.0316944	0.0537794	0.0122788	0.0439599	0.086676	0.214786
0	1	0.0252222	0.0280138	0.0135974	0.0233342	0.0514245	0.0155669	0.0116652	0.0141633	0.0128645	0.0128441
0	1	0.055588	0.0255923	0.0177269	0.0432514	0.0316715	0.0624016	0.170663	0.013753	0.0247192	0.0125302
0	1	0.0617438	0.0140749	0.00358599	0.0425939	0.0420433	0.0431726	0.349263	0.0229738	0.0389455	0.0251626
0	1	0.0232032	0.0240818	0.00471364	0.0330329	0.0406071	0.0193275	0.0642106	0.0106729	0.00458371	0.0162266
0	1	0.073867	0.0411129	0.0141168	0.0337276	0.0911084	0.0354761	0.267598	0.0232484	0.0384888	0.0336806
0	1	0.00672553	0.00861821	0.00116826	0.00581153	0.0130355	0.0113611	0.00263547	0.00726722	0.00494385	0.0107538
0	1	0.174621	0.282938	0.00717198	0.0855163	0.104237	0.107945	0.449461	0.138051	0.0297752	0.019126
0	1	0.0939909	0.0530985	0.0113015	0.0366568	0.0759493	0.0462654	0.24373	0.0264544	0.0414329	0.0225068
0	1	0.0140851	0.0338328	0.00631921	0.0483947	0.0403522	0.0167785	0.0161931	0.0168592	0.018015	0.0107231
0	1	0.00843728	0.00668182	0.00354538	0.0187932	0.0160413	0.00412972	0.076065	0.00804864	0.0160544	0.0387301
0	1	0.0134539	0.0207568	0.0058819	0.0523479	0.0320114	0.011428	0.0307479	0.00611462	0.0180215	0.00697559
0	1	0.189308	0.0409033	0.00705016	0.0400759	0.0570625	0.086256	0.32924	0.0682996	0.0358809	0.0161826
0	1	0.107208	0.0425466	0.0042188	0.0493229	0.0489688	0.050259	0.162115	0.0229347	0.0159478	0.0122024
0	1	0.0195439	0.0169399	0.00867288	0.00060479	0.057678	0.016718	0.0111464	0.0152964	0.00494385	0.00272012
0	1	0.0402785	0.0357132	0.0102144	0.0079839	0.0617734	0.020711	0.00868893	0.0172304	0.016096	0.00563832
0	1	0.0737897	0.0322818	0.00892437	0.023158	0.0546372	0.0380532	0.20805	0.0160778	0.0179395	0.0495807
0	1	0.011434	0.00554679	0.0072532	0.0578181	0.00855483	0.0137255	0.0935996	0.0122488	0.0220177	0.00889076
0	1	0.00437131	0.00284529	0.00417012	0.00516272	0.00987829	0.00899684	0.00331247	0.00496201	0.00937414	0.0131185
0	1	0.0157782	0.0123724	0.0190576	0.00264032	0.0345278	0.00572717	0.00369266	0.0141829	0.0197754	0.00803365
0	1	0.0184416	0.00540298	0.0113421	0.0063723	0.0337869	0.0127723	0.00986492	0.0099745	0.00911737	0.0159032
0	1	0.0124426	0.0328921	0.00233652	0.0466836	0.0408485	0.0134985	0.0124211	0.00879096	0.0160011	0.0116885
0	1	0.00941689	0.00326901	0.0094679	0.00766993	0.0108341	0.0129501	0.00263547	0.00799816	0.0150447	0.00488971
0	1	0.00369989	0.0147863	0.00292065	0.108407	0.0144855	0.0073075	0.0197862	0.0177708	0.0197493	0.0205722
0	1	0.019168	0.0130474	0.00888375	0.0361178	0.0216823	0.0185711	0.0560576	0.0122488	0.0116807	0.104124
0	1	0.011434	0.0180553	0.00701735	0.0128766	0.0406294	0.0098103	0.00527095	0.00994357	0.00494385	0.0224434
0	1	0.0202923	0.0166326	0.00605683	0.0457047	0.0302967	0.0205737	0.0387849	0.0221728	0.0262618	0.00441769
0	1	0.193686	0.0968301	0.00884593	0.0775964	0.0392581	0.199887	0.404768	0.0886574	0.0323833	0.0229831
0	1	0.183259	0.017928	0.0124697	0.107749	0.0577026	0.191975	0.506774	0.0534746	0.0580814	0.0197581
0	1	0.0168139	0.0127961	0.00825903	0.0106939	0.0238785	0.0139712	0.0047726	0.0149447	0.00938285	0.0112284
0	1	0.0133404	0.00796065	0.0125174	0.013069	0.0334625	0.00817059	0.00797892	0.0133818	0.0158151	0.0268906
0	1	0.0498579	0.0638193	0.00767488	0.0451408	0.115172	0.0309858	0.273535	0.0164293	0.0183251	0.0372609
0	1	0.0468601	0.0515474	0.00600372	0.039912	0.0752905	0.0216006	0.29472	0.0232847	0.028934	0.017165
0	1	0.0221966	0.00724932	0.00568823	0.0241864	0.0171898	0.00938794	0.0696713	0.00822936	0.0191878	0.0290342
0	1	0.0916862	0.0398649	0.00896495	0.0448831	0.0458063	0.0407884	0.212974	0.0240482	0.0180215	0.0124783
0	1	0.205315	0.350517	0.00654725	0.0412609	0.0201663	0.35288	0.645809	0.362197	0.047804	0.0222167
0	1	0.00504556	0.00696944	0.00541959	0.0729541	0.0129319	0.0100941	0.0743677	0.0091817	0.0205108	0.0509257
0	1	0.00639125	0.00142265	0.0432912	0.0085551	0.0116179	0.020385	0.00527095	0.0114478	0.0124336	0.055792
0	1	0.0333775	0.0372172	0.00354538	0.016763	0.0606982	0.0171675	0.0961506	0.01853	0.0208545	0.0264177
0	1	0.00100855	0.00724932	0.00292065	0.0489697	0.00972685	0.0101634	0.0247339	0.00267636	0.0106319	0.0841643
0	1	0.00874264	0.00540298	0.00984114	0.00181437	0.0154273	0.00769179	0.00131774	0.0153355	0.00568804	0.00790994
0	1	0.0602709	0.0701883	0.00475425	0.00674073	0.0666291	0.0316879	0.0294039	0.0512612	0.0116154	0.0116591
0	1	0.059187	0.0699512	0.00475425	0.00674073	0.0662875	0.0316879	0.0296672	0.0513253	0.0116154	0.0118391
0	1	0.0345102	0.0200531	0.0119262	0.0972099	0.0417882	0.0224049	0.0267859	0.0115617	0.0438018	0.0105759
0	1	0.0124426	0.0181651	0.0129403	0.00398674	0.00804453	0.0101634	0.00459396	0.0124914	0.00865946	0.0091545
0	1	0.0410303	0.0203331	0.00146032	0.0621377	0.0277894	0.0240543	0.0609332	0.0259443	0.0183962	0.0150066
0	1	0.0212459	0.0247578	0.0165993	0.0376568	0.0816821	0.019395	0.0123936	0.013549	0.0128383	0.0167256
0	1	0.0951233	0.028604	0.00600372	0.0840009	0.0738171	0.0714672	0.109043	0.0481909	0.0325875	0.00719497
0	1	0.0761727	0.0297087	0.00464067	0.0906152	0.0775287	0.0478341	0.0968273	0.0383987	0.0335972	0.00875463
0	1	0.0417017	0.0366781	0.0131757	0.00796621	0.0835302	0.0249971	0.0110818	0.0194769	0.00568804	0.0207426
0	1	0.030511	0.0112297	0.00533838	0.0550322	0.0165442	0.01758	0.155617	0.0126395	0.0361583	0.0191709
0	1	0.030462	0.0550532	0.0154989	0.0116489	0.0126539	0.0569025	0.0241788	0.0588409	0.0163199	0.0282555
0	1	0.0297371	0.0177677	0.0522596	0.044175	0.0402029	0.0670305	0.0110739	0.0442122	0.0718167	0.159653
0	1	0.0197295	0.0307099	0.00767488	0.0450904	0.0195015	0.0229933	0.0247503	0.0131702	0.0116154	0.0890839
0	1	0.00860254	0.0132198	0.00846829	0.0412856	0.0180266	0.0128807	0.067588	0.0119286	0.0342305	0.00780191
0	1	0.0402642	0.0192336	0.00592251	0.0241753	0.0220381	0.0208258	0.0456086	0.0164685	0.00494385	0.0553608
0	1	0.0181624	0.0136513	0.0058819	0.0076259	0.0164957	0.0134796	0.00655244	0.0103148	0.00518319	0.0300465
0	1	0.00369989	0.00341281	0.00825903	0.00395314	0.00514245	0.00412972	0.00131774	0.0111158	0.0106058	0.00822798
0	1	0.0786922	0.0278624	0.000713935	0.0602065	0.0424685	0.0533295	0.218483	0.0233108	0.0394367	0.0621666
0	1	0.0178224	0.011941	0.00650664	0.00701757	0.0173648	0.0125277	0.00256297	0.00767753	0.0108451	0.0167655
0	1	0.00874264	0.0169203	0.00354538	0.0238833	0.0121186	0.00839796	0.0682348	0.0080291	0.0213249	0.0198193
0	1	0.0161424	0.0470681	0.00179299	0.00577272	0.0216522	0.0128807	0.00519845	0.0103012	0.0039603	0.0385271
0	1	0.202854	0.433134	0.00818596	0.0397492	0.0350325	0.246995	0.567966	0.278295	0.0264208	0.021546
0	1	0.0292284	0.0427891	0.00417012	0.0415056	0.0640557	0.0232899	0.302823	0.025743	0.0281127	0.0256219
0	1	0.292076	0.314173	0.00993845	0.0440285	0.0645968	0.249621	0.608391	0.219346	0.0274568	0.018516
0	1	0.0020171	0.0160652	0.00600372	0.0422396	0.00488732	0.00437552	0.0138182	0.00380941	0.027883	0.00615222
0	1	0.0247855	0.00255769	0.006396	0.0653496	0.0139524	0.0255157	0.0800988	0.0061662	0.0165593	0.113087
0	1	0.093411	0.165557	0.00618577	0.0365353	0.173836	0.0402637	0.220548	0.0458286	0.0105949	0.0537252
0	1	0.0431257	0.0230972	0.0500528	0.0522009	0.048685	0.0652604	0.0125004	0.0432853	0.0802464	0.250095
0	1	0.0738077	0.0762093	0.00486783	0.00488234	0.0590975	0.038084	0.00391696	0.0294644	0.00295063	0.00728504
0	1	0.0309391	0.0127961	0.00634438	0.0107379	0.0471526	0.0204449	0.00327622	0.0110766	0.0108712	0.00990912
0	1	0.00773409	0.00341281	0.00529778	0.052031	0.00448071	0.00983051	0.0234728	0.0107446	0.0177822	0.00605617
0	1	0.0080712	0.00142265	0.0117883	0.00580632	0.00763795	0.00790635	0.005725	0.00881052	0.00887801	0.0110194
0	1	0.0781428	0.00884874	0.0107173	0.0921753	0.0399868	0.0460963	0.164083	0.0213784	0.046982	0.0144957
0	1	0.0151311	0.0106621	0.0114555	0.00710968	0.0315165	0.0114782	0.00519845	0.0144129	0.00789447	0.0129114
0	1	0.0073998	0.00852817	0.00709077	0.00879853	0.015531	0.0057186	0.00259923	0.0107055	0.0103664	0.011955
0	1	0.015471	0.00398033	0.0250746	0.0102698	0.013187	0.015559	0.00131774	0.0080291	0.00606278	0.0123379
0	1	0.0501091	0.0110936	0.00816988	0.0230729	0.00753297	0.0271266	0.0803027	0.00724766	0.0182609	0.0154334
0	1	0.0366534	0.0278286	0.00541959	0.0127759	0.0413984	0.0240918	0.0117059	0.00994357	0.00715028	0.0263969
0	1	0.106942	0.0639918	0.00713137	0.0233342	0.0350303	0.0815432	0.284183	0.0409073	0.0185318	0.0155354
0	1	0.0564956	0.0146425	0.00386183	0.041036	0.0246056	0.0331407	0.212188	0.0160386	0.0251708	0.026898
0	1	0.182919	0.039777	0.0130133	0.0322253	0.0540237	0.131331	0.49001	0.0709602	0.0652351	0.0176436
0	1	0.00504556	0.00824828	0.0106768	0.014603	0.018626	0.00518898	0.00722944	0.00689606	0.0173034	0.0279227
0	1	0.15351	0.181991	0.0113421	0.0110143	0.0815503	0.100849	0.0991104	0.107599	0.0131038	0.0111566
0	1	0.00302564	0.00270149	0.0143033	0.00492637	0.00789308	0.00638673	0.000676995	0.00650534	0.00568804	0.00874563
0	1	0.040093	0.00901338	0.00895795	0.0746963	0.029143	0.0350041	0.0943543	0.0226693	0.0265662	0.0155759
0	1	0.0363471	0.00881579	0.0113015	0.0737397	0.0303195	0.0345432	0.0876058	0.020649	0.0273467	0.0147648
0	1	0.0434386	0.069186	0.00233652	0.017715	0.0549884	0.0309418	0.0222819	0.0279348	0.00765512	0.0139243
0	1	0.0443241	0.0849333	0.0113421	0.011579	0.0982329	0.0175372	0.0400413	0.0298307	0.00789447	0.0210761
0	1	0.0279107	0.00867197	0.00894468	0.0788902	0.0409882	0.0171178	0.0990566	0.00879096	0.0380363	0.0384398
0	1	0.0289221	0.0758141	0.00175239	0.0286645	0.0561038	0.026635	0.113747	0.0334578	0.0148761	0.0553745
0	1	0.0174881	0.00753695	0.00713137	0.00827472	0.0122223	0.00757289	0.00395321	0.00611462	0.0143005	0.017877
0	1	0.00773409	0.00199017	0.00892437	0.0495162	0.00605933	0.0129881	0.00459396	0.00841982	0.0212638	0.00418918
0	1	0.0149097	0.0136513	0.00608485	0.0869538	0.0119417	0.016637	0.0596421	0.018925	0.0327225	0.00853858
0	1	0.0141253	0.0136513	0.00600372	0.0865289	0.0115088	0.0171837	0.0586313	0.0192214	0.0330119	0.00853858
0	1	0.00722981	0.00199017	0.00623096	0.0105039	0.00754384	0.00680847	0.00195848	0.00799223	0.0056619	0.0127283
0	1	0.128878	0.0347099	0.00842146	0.0875813	0.0423073	0.0860946	0.296098	0.0530536	0.0346069	0.0336567
0	1	0.00470844	0.011941	0.0149687	0.0642073	0.0183853	0.0068913	0.00534345	0.0137726	0.0373182	0.00770887
0	1	0.00235422	0.00938329	0.0163027	0.0431915	0.00998196	0.0108696	0.00259923	0.0157294	0.0427942	0.0154738
0	1	0.0127028	0.00938329	0.0094679	0.0376674	0.00855483	0.0110743	0.0217246	0.0110961	0.0163877	0.0199991
0	1	0.00437131	0.00412414	0.0113015	0.0128327	0.0148965	0.0161971	0.00534345	0.00420012	0.0116154	0.00625426
0	1	0.00437131	0.00412414	0.0113015	0.0128327	0.0151468	0.0152545	0.00534345	0.00417896	0.0116154	0.00625426
0	1	0.00470844	0.00625811	0.00471364	0.00734552	0.0112018	0.00567937	0.00594795	0.00689606	0.00476685	0.0382134
0	1	0.0163936	0.00806895	0.014928	0.00427755	0.0154273	0.0101981	0.0104694	0.00994357	0.00590007	0.033303
0	1	0.0154654	0.0530583	0.00493619	0.019337	0.0612551	0.0162357	0.0154166	0.0163855	0.00223257	0.0749227
0	1	0.118035	0.0779158	0.00412952	0.00640519	0.0239576	0.133927	0.240715	0.0553539	0.00419312	0.00815438
0	1	0.0726468	0.0102527	0.00966259	0.018858	0.043688	0.0438607	0.0898951	0.0173053	0.0266607	0.0142752
0	1	0.00369989	0.00540298	0.00350478	0.0361598	0.00639241	0.00869142	0.00452145	0.0095724	0.00419966	0.045359
0	1	0.00792028	0.0131178	0.00721256	0.0498338	0.0343676	0.00993659	0.0108267	0.0119672	0.0135564	0.0115851
0	1	0.00269134	0.00454785	0.00300186	0.00454113	0.00381898	0.00578785	0.00391696	0.00498158	0.00667158	0.0146998
0	1	0.0187217	0.0087439	0.00296125	0.0190914	0.0271394	0.00896559	0.00911543	0.00650534	0.00815997	0.00667509
0	1	0.0373298	0.047621	0.00871584	0.0473419	0.0682983	0.0354345	0.266182	0.0188631	0.0320566	0.0373387
0	1	0.218558	0.282428	0.0094679	0.054686	0.06543	0.187707	0.44248	0.189321	0.0343893	0.0166451
0	1	0.0143496	0.0183122	0.0135521	0.00520675	0.0460829	0.0124204	0.00961638	0.0258081	0.0167232	0.0277374
0	1	0.0144895	0.00983226	0.0123557	0.00796825	0.0147674	0.0118399	0.00440318	0.00804864	0.00938285	0.0429521
0	1	0.1515	0.0728107	0.0106362	0.124416	0.0472262	0.117463	0.341402	0.0865808	0.0298763	0.0183338
0	1	0.0168139	0.0172079	0.00958972	0.0307828	0.029021	0.0100935	0.0144575	0.0123063	0.0113499	0.0197054
0	1	0.0389902	0.0773684	0.00592251	0.00460195	0.091662	0.0123652	0.0125729	0.0267322	0.00863867	0.00614923
0	1	0.00369989	0.00554679	0.00267726	0.0221165	0.0126272	0.0098103	0.0203706	0.00611462	0.0148053	0.0355458
0	1	0.0832372	0.0294288	0.00759385	0.0386086	0.0313172	0.0658988	0.20285	0.0251801	0.0279354	0.010819
0	1	0.0138284	0.00802543	0.0114233	0.0134375	0.0290629	0.0106237	0.00986016	0.0121641	0.0120941	0.0174793
0	1	0.205246	0.146107	0.00529778	0.0641713	0.0787916	0.189764	0.311962	0.121227	0.0328715	0.020182
0	1	0.0378366	0.0552843	0.00654725	0.0106939	0.0423298	0.0319619	0.0105258	0.0256502	0.00321611	0.0251368
0	1	0.00571698	0.00881579	0.00479485	0.00581153	0.00672107	0.0130904	0.00243838	0.0149056	0.0059535	0.0119727
0	1	0.0435641	0.0342642	0.00775611	0.0630252	0.0418919	0.0168655	0.0296031	0.0206295	0.0285413	0.0106543
0	1	0.0928989	0.0359668	0.00650664	0.0125523	0.0671566	0.0444795	0.0131022	0.0249837	0.00369482	0.00536345
0	1	0.00269134	0.000711325	0.00545196	0.00463035	0.00381898	0.00724002	0.0052347	0.00382897	0.00616673	0.0268995
0	1	0.0235869	0.0103262	0.00533838	0.00706514	0.0694128	0.0167849	0.00594795	0.00650534	0.0126251	0.00592348
0	1	0.00672553	0.00611431	0.00475425	0.0490133	0.0130355	0.00624823	0.0185208	0.0141633	0.0290798	0.00487549
0	1	0.152394	0.0160652	0.00829963	0.153833	0.0693252	0.125672	0.332564	0.0396566	0.119043	0.017799
0	1	0.039016	0.0249655	0.00709892	0.0218336	0.0264431	0.0319561	0.202346	0.0267636	0.0238772	0.0112766
0	1	0.0221966	0.0122286	0.00717198	0.00581153	0.0442491	0.00885833	0.00726569	0.00916216	0.0103925	0.00907342
0	1	0.00504556	0.0117972	0.00300186	0.0173906	0.0249219	0.0070721	0.00527095	0.00841982	0.00956756	0.0104415
0	1	0.0425177	0.0255973	0.00358599	0.0543006	0.029722	0.0229253	0.253856	0.00994357	0.0437745	0.0321803
0	1	0.0128646	0.0142187	0.00533838	0.0877511	0.0201632	0.0130175	0.0489891	0.0113078	0.0305463	0.0111776
0	1	0.0400189	0.0142726	0.00471364	0.0919466	0.01935	0.0303451	0.182682	0.0141437	0.0359898	0.0191686
0	1	0.0970941	0.0628456	0.00650664	0.0341808	0.0532678	0.0660204	0.362224	0.0508966	0.0279864	0.010827
0	1	0.0381699	0.0103175	0.00717198	0.0506924	0.0304481	0.0265105	0.0541589	0.0164685	0.00765512	0.0171755
0	1	0.0353133	0.0624142	0.00721256	0.0530407	0.044968	0.0203267	0.0196211	0.0171912	0.0101271	0.0156603
0	1	0.070557	0.0135075	0.00533838	0.063643	0.0326889	0.0486425	0.175862	0.0372543	0.0140874	0.00625697
0	1	0.0110969	0.0147863	0.00834024	0.0155322	0.0185323	0.0171489	0.0112189	0.0108944	0.00843859	0.0161864
0	1	0.154494	0.055301	0.00654725	0.0485175	0.0542265	0.0997776	0.382241	0.0505205	0.0375587	0.0119916
0	1	0.0053827	0.00520539	0.00471364	0.00915988	0.0137341	0.0101634	0.00263547	0.0107251	0.0128645	0.00857522
0	1	0.0589812	0.0140048	0.00888375	0.0196174	0.030959	0.0312465	0.236849	0.0179727	0.0145595	0.0163555
0	1	0.0618811	0.0201893	0.0094679	0.0450904	0.0387	0.0487744	0.412739	0.0151059	0.0422696	0.0874341
0	1	0	0.00469165	0.0275032	0.016181	0.0107951	0.00614094	0.00388071	0.00914255	0.0130777	0.0129114
0	1	0.0942443	0.141356	0.00709077	0.0094507	0.0213867	0.126633	0.255694	0.0951549	0.00765512	0.0148091
0	1	0.0937962	0.142599	0.00704209	0.00766993	0.0221418	0.125298	0.250355	0.0990387	0.00724168	0.0148288
0	1	0.0197482	0.0308117	0.00349671	0.0389068	0.0306773	0.00589514	0.122767	0.013421	0.0172295	0.00543661
0	1	0.0241025	0.00810447	0.00179299	0.0169758	0.0297842	0.0101634	0.13052	0.0103457	0.00765512	0.0123246
0	1	0.134506	0.0361951	0.00696096	0.094523	0.0725718	0.124436	0.342074	0.0460105	0.0760737	0.0152748
0	1	0.0124426	0.00682563	0.00533838	0.019293	0.0215631	0.0044828	0.0638559	0.00765794	0.0165331	0.0116825
0	1	0.0960483	0.050696	0.00784982	0.0233342	0.0442969	0.0708314	0.0990561	0.0399219	0.0120514	0.0325979
0	1	0.0073998	0.00710552	0.00658785	0.0190126	0.00880995	0.0124204	0.00528976	0.0156674	0.0142928	0.00333904
0	1	0.0395362	0.0540369	0.00886346	0.0599439	0.047048	0.0196237	0.126022	0.0091817	0.0215162	0.0513279
0	1	0.206826	0.290256	0.0133703	0.0104135	0.178021	0.0917208	0.0749416	0.13553	0.00964832	0.0139602
0	1	0.0157658	0.0143626	0.00767488	0.0920534	0.014345	0.0300366	0.0271016	0.0202975	0.0226999	0.00826592
0	1	0.0743208	0.0197579	0.00412952	0.0568038	0.0344002	0.0385446	0.190983	0.0172304	0.0281486	0.0434572
0	1	0.0154682	0.0154976	0.00709077	0.0182787	0.0486451	0.00934993	0.0604848	0.0141829	0.0181581	0.0153859
0	1	0.0682985	0.0800534	0.00885947	0.0150595	0.127636	0.0450661	0.0772822	0.0317257	0.00549026	0.0404662
0	1	0.0020171	0.00454785	0.0155934	0.00248635	0.00646593	0.00377663	0.00557287	0.00952084	0.0138219	0.00544622
0	1	0.17163	0.348681	0.00296125	0.0132011	0.24403	0.0532263	0.0204418	0.127816	0.00630334	0.00985663
0	1	0.0931488	0.355703	0.0101332	0.00339238	0.00977734	0.274837	0.227726	0.422803	0.0125728	0.0124816
0	1	0.015471	0.00897388	0.00958972	0.0615066	0.0218455	0.0133615	0.0405158	0.0095724	0.0200147	0.0141497
0	1	0.0980611	0.0240339	0.0102144	0.0455474	0.0545818	0.0646988	0.321048	0.0160386	0.0423871	0.026521
0	1	0.00470844	0.00213397	0.00417012	0.0660287	0.0091129	0.00483589	0.0191247	0.00994357	0.0199886	0.00459557
0	1	0.0279163	0.0418352	0.00300186	0.0255013	0.043478	0.0136764	0.0107625	0.0129911	0.0166746	0.00281617
0	1	0.0191709	0.0204352	0.00713137	0.0195733	0.0209287	0.0127735	0.0448931	0.00459085	0.0106319	0.0157391
0	1	0.00571698	0.00326901	0.00354538	0.00609191	0.00499099	0.00910413	0.00263547	0.0164685	0.0113761	0.010623
0	1	0.00840834	0.0106621	0.0197229	0.0159742	0.0334758	0.0119092	0.00388071	0.0134014	0.00940898	0.0371523
0	1	0.0571664	0.0147863	0.00179299	0.0505734	0.0317506	0.0313348	0.232409	0.0179727	0.0493173	0.00959328
0	1	0.00605411	0.00383653	0.0107173	0.00920393	0.0199889	0.00910354	0.000640745	0.00840026	0.00667158	0.00539762
0	1	0.0702923	0.0100946	0.00412952	0.0290137	0.0361443	0.0373274	0.119896	0.0179531	0.0392069	0.00807277
0	1	0.0642381	0.00899256	0.00354538	0.0284088	0.0341417	0.0363504	0.111951	0.0164293	0.0350072	0.00815738
0	1	0.115227	0.118616	0.00672573	0.0596431	0.116858	0.038801	0.375314	0.0382999	0.0204935	0.0161662
0	1	0.201791	0.0856711	0.00884318	0.0352577	0.0780801	0.153	0.41669	0.0706601	0.0219557	0.0164197
0	1	0.00605411	0.00270149	0.0164694	0.00306798	0.0058042	0.00483589	0.00295653	0.00728676	0.0177822	0.00370649
0	1	0.111749	0.0435038	0.0052248	0.0613893	0.0656129	0.0840614	0.263427	0.0444043	0.0301157	0.0114538
0	1	0.140599	0.0348317	0.00865659	0.0496014	0.0584566	0.119724	0.400983	0.0573058	0.0341434	0.0142303
0	1	0.0252222	0.00670707	0.0302373	0.0122279	0.0146141	0.015844	0.00733818	0.00650534	0.0212115	0.0121807
0	1	0.0080712	0.0125102	0.00296125	0.0271023	0.0182817	0.00755328	0.0309244	0.00955287	0.0101271	0.0118958
0	1	0.0080712	0.00412414	0.00779669	0.0459756	0.0058042	0.00649403	0.00758674	0.00916216	0.0131038	0.00515922
0	1	0.00840834	0.0059705	0.00717198	0.0125963	0.00697621	0.00874063	0.00728585	0.00650534	0.0108974	0.00512144
0	1	0.0265679	0.0120848	0.00600372	0.0514266	0.0270721	0.0147379	0.0448238	0.0133824	0.012599	0.00907091
0	1	0.0201766	0.04563	0.00896495	0.120168	0.0249279	0.0130243	0.0448518	0.0200663	0.0246669	0.0100022
0	1	0.0336305	0.023882	0.00658785	0.0100891	0.0871269	0.0141858	0.00730194	0.0210202	0.0104872	0.023244
0	1	0.00369989	0.00810447	0.00654725	0.0441611	0.0163443	0.00945722	0.0397134	0.0114674	0.0205196	0.0114748
0	1	0.204086	0.429009	0.00266103	0.0646084	0.0747378	0.132047	0.479644	0.237678	0.0383368	0.0104834
0	1	0.00235422	0.00692442	0.00120886	0.00689715	0.00275063	0.000389336	0	0.00191449	0.0106319	0
0	1	0.00235422	0.0075172	0.00120886	0.00706514	0.00275063	0.00171226	0	0.0030573	0.0110735	0
0	1	0.00235422	0.00753695	0.00154961	0.00783792	0.00275063	0.00201121	0	0.00343824	0.0113083	0
0	1	0.00448525	0.000711325	0.00592251	0.00883549	0.00697621	0.0066013	0.00199474	0.0095724	0.0160283	0.0226217
0	1	0.160944	0.109593	0.0073017	0.0361952	0.0451527	0.151853	0.445603	0.109277	0.0187396	0.0132657
0	1	0.00907976	0.0102384	0.00600372	0.0267266	0.0329436	0.0197859	0.0401903	0.0107251	0.013317	0.0188341
0	1	0.0141281	0.0257673	0.00417012	0.056619	0.0305996	0.0105026	0.0282702	0.0137726	0.0164173	0.0276123
0	1	0.1215	0.194749	0.00296125	0.020725	0.0572368	0.0815337	0.10159	0.0834526	0.00616673	0.0100184
0	1	0.346251	0.340199	0.0160558	0.0297416	0.0674824	0.454765	0.340437	0.395572	0.0181271	0.0203197
0	1	0.0218594	0.0104162	0.00475425	0.0538036	0.0158829	0.0152064	0.0538261	0.0122488	0.0155257	0.0195574
0	1	0.00431622	0.00696944	0.00658785	0.0436554	0.00748869	0.0069544	0.0134292	0.00489692	0.00407562	0.0683285
0	1	0.00571698	0.00540298	0.00539226	0.00628192	0.0117165	0.0121746	0.00252869	0.00820874	0.00986156	0.0123043
0	1	0.00235422	0.00270149	0.00646602	0.0079503	0.00066174	0.0044828	0.00655244	0.00191449	0.0108712	0.0128326
0	1	0.0752937	0.0204692	0.00750457	0.0627214	0.0416648	0.0493779	0.164635	0.0176016	0.0162937	0.0145835
0	1	0.0181595	0.0137413	0.00600372	0.0604679	0.0240859	0.0131744	0.033204	0.00804864	0.0247192	0.00971103
0	1	0.0201795	0.0316363	0.0100521	0.0116671	0.0335575	0.0175222	0.00854718	0.0141437	0.00741577	0.0673728
0	1	0.0334615	0.0281414	0.00175239	0.0527285	0.0342583	0.0167107	0.0737155	0.0126199	0.0189284	0.0277339
0	1	0.0277605	0.0142162	0.0142627	0.00646035	0.0394927	0.0151481	0.0111464	0.00920129	0.0096222	0.0299661
0	1	0.00269134	0.00398033	0.0282009	0.00766993	0.00697621	0.0044828	0.00466646	0.00535273	0.0160544	0.00333306
0	1	0.00269134	0.00398033	0.0296125	0.00766993	0.00697621	0.0044828	0.00466646	0.00535273	0.0160544	0.00333306
0	1	0.0617475	0.0158928	0.00775611	0.0323913	0.036347	0.0476294	0.15233	0.0134014	0.0253892	0.0275438
0	1	0.17637	0.575469	0.116404	0.00734552	0.0460677	0.196493	0.0172552	0.130767	0.0304758	0.00753647
0	1	0.00706265	0.0140842	0.0081212	0.0423237	0.0112547	0.00578785	0.0374293	0.00916216	0.0242144	0.0103329
0	1	0.0275708	0.0111813	0.00717198	0.0425943	0.0184809	0.0203579	0.049397	0.0137726	0.0141135	0.0102646
0	1	0.00305554	0.006538	0.0155122	0.00674073	0.00224035	0.00475542	0.00327622	0.00382897	0.0189637	0.00781389
0	1	0.132907	0.0669627	0.0131757	0.0642464	0.0386527	0.102799	0.251559	0.105471	0.039432	0.0167245
0	1	0.0281385	0.0174818	0.00471364	0.0920863	0.0330911	0.0161971	0.0428981	0.0189576	0.0209982	0.00724188
0	1	0.0124426	0.00977848	0.0117235	0.00516272	0.0186883	0.0118215	0.00327622	0.00650534	0.0081861	0.0188226
0	1	0.0561641	0.137065	0.00767488	0.0318013	0.0517275	0.0321654	0.0980446	0.0229542	0.0106058	0.0211534
0	1	0.0820024	0.0559227	0.00878639	0.0258576	0.0412089	0.0764102	0.156982	0.069072	0.0276699	0.00677114
0	1	0.0174881	0.0100946	0.00842146	0.104572	0.0186883	0.0106047	0.0608464	0.0200282	0.0279299	0.00891042
0	1	0.0446163	0.0774853	0.0166804	0.0227294	0.100434	0.0224139	0.0537457	0.057016	0.0140612	0.0153751
0	1	0.0815311	0.0336342	0.00650664	0.0060479	0.0653456	0.0263023	0.00869218	0.0336402	0.00765512	0.00896537
0	1	0.00605411	0.00852817	0.00554939	0.0603271	0.0119672	0.00980969	0.0170916	0.0149252	0.0149212	0.0104028
0	1	0.00754719	0.00469165	0.0119668	0.0076259	0.0135458	0.00790635	0.00470271	0.0107446	0.0236213	0.00855054
0	1	0.013114	0.00960064	0.0177676	0.00427755	0.0203706	0.0107623	0.00918792	0.014554	0.0162937	0.0192282
0	1	0.008074	0.00492876	0.00358599	0.0634426	0.00738281	0.00755328	0.0241807	0.00535273	0.0245985	0.00573138
0	1	0.090167	0.187542	0.0094679	0.0241384	0.0559294	0.0791365	0.203209	0.0585284	0.0115893	0.0701212
0	1	0.00504556	0.00341281	0.0196011	0.0124179	0.00947169	0.00720019	0.00591169	0.0118711	0.0153103	0.00802766
0	1	0.0720907	0.0291489	0.00365089	0.0786071	0.0538245	0.0460055	0.268117	0.0307853	0.0628447	0.0129114
0	1	0.0675981	0.0580024	0.00958972	0.012862	0.076842	0.0229681	0.00722944	0.0344021	0.0103925	0.0173081
0	1	0.0161424	0.00611431	0.00800287	0.00926313	0.0259674	0.00870314	0.00331247	0.00994357	0.00992031	0.0218304
0	1	0.0383389	0.0221794	0.0102144	0.0566456	0.0706922	0.0300609	0.034225	0.015572	0.0323743	0.0382232
0	1	0.064896	0.0288925	0.0108392	0.0547864	0.0578758	0.0374505	0.0735945	0.0218755	0.0378596	0.00614347
0	1	0.16255	0.0389637	0.0119997	0.0451531	0.0529709	0.135581	0.401232	0.0692464	0.0525055	0.0157912
0	1	0.218244	0.111201	0.00771551	0.0284529	0.102783	0.0982927	0.200292	0.0547955	0.0269518	0.0131853
0	1	0.243405	0.294144	0.0126158	0.0183589	0.0277748	0.312724	0.457138	0.279478	0.021479	0.0187011
0	1	0.00941407	0.00270149	0.00725302	0.0101331	0.00249549	0.00554206	0.00263547	0.00955287	0.013848	0.00742071
0	1	0.203933	0.155608	0.00819413	0.0315649	0.0681452	0.175743	0.320935	0.105054	0.0286272	0.00802466
0	1	0.207023	0.371759	0.00448649	0.010045	0.0944545	0.0986416	0.0387475	0.161196	0.00619289	0.0170948
0	1	0.00975399	0.00426795	0.0139913	0.00915988	0.00397044	0.00603365	0.000640745	0.00613418	0.0155495	0.00437581
0	1	0.0171509	0.0160296	0.0194955	0.0131571	0.0463858	0.0191602	0.00988335	0.0122488	0.0143267	0.0182616
0	1	0.025225	0.00682563	0.00767488	0.00585557	0.0285666	0.0110081	0.00395321	0.0130107	0.0116154	0.0115678
0	1	0.0748522	0.0290051	0.00233652	0.0310481	0.0429734	0.0374769	0.0566747	0.0411282	0.0156323	0.00873068
0	1	0.0184966	0.0092395	0.00421073	0.0341161	0.0139664	0.00589575	0.0270318	0.0118777	0.00938285	0.00800599
0	1	0.328664	0.489587	0.00780997	0.0693769	0.122325	0.190452	0.546247	0.32399	0.0324004	0.00926744
0	1	0.0259749	0.0122286	0.00417012	0.0414176	0.0141039	0.00680788	0.138138	0.00955287	0.0480605	0.00677114
0	1	0.00672553	0.00412414	0.00751541	0.00367276	0.0132583	0.0113611	0.00448716	0.0100902	0.00997037	0.00739819
0	1	0.00470844	0.00355662	0.014928	0.007633	0.00851386	0.00342356	0.00199474	0.0103343	0.0150709	0.00699688
0	1	0.115012	0.0247371	0.00958972	0.0754273	0.0500165	0.077092	0.222481	0.0493343	0.0306116	0.0165345
0	1	0.287795	1.23347	0.00709077	0.0319408	0.11956	0.116719	0.432067	0.473415	0.0101817	0.0112923
0	1	0.1622	0.18493	0.0167211	0.0153735	0.184144	0.074065	0.0440193	0.0653664	0.0143748	0.0290164
0	1	0.14533	0.125283	0.00847533	0.0126026	0.145612	0.0615706	0.064088	0.0667627	0.0157889	0.0113485
0	1	0.00739697	0.00150168	0.0213129	0.00488234	0.00964999	0.00566036	0.00537971	0.0053723	0.0143005	0.00735475
0	1	0.170836	0.0706004	0.0119262	0.0471871	0.0691987	0.106137	0.236112	0.0529999	0.0263947	0.0124371
0	1	0.0109848	0.0128949	0.00892437	0.00547953	0.0258527	0.014892	0.00665857	0.0119856	0.0155495	0.01366
0	1	0.16393	0.0702414	0.00833321	0.0461279	0.0729994	0.136956	0.348732	0.0809433	0.0313908	0.0111072
0	1	0.162235	0.11165	0.00508302	0.0195733	0.0317694	0.18019	0.32092	0.145702	0.0240012	0.0135699
0	1	0.00941689	0.00272125	0.00417012	0.00520675	0.025202	0.0104374	0.00128148	0.00574345	0.010291	0.0112099
0	1	0.00686561	0.0069837	0.00779669	0.025265	0.0338383	0.00217736	0.0269955	0.0107055	0.0140286	0.0119164
0	1	0.0417027	0.0577302	0.00412952	0.0424771	0.0519594	0.0252699	0.0336567	0.0137921	0.00667158	0.0416416
0	1	0.00470844	0.00726908	0.00417012	0.0088795	0.00778941	0.00790635	0.00779768	0.00765794	0.00914351	0.0127143
0	1	0.00907976	0.00142265	0.00650664	0.0112987	0.0141039	0.0063555	0.00463021	0.0091817	0.00419966	0.00812073
0	1	0.118678	0.102003	0.00639306	0.00786109	0.106445	0.0414001	0.0177904	0.0300869	0.00713832	0.0128243
0	1	0.0688532	0.0378874	0.0113421	0.0382411	0.0501569	0.0448248	0.0926279	0.0444855	0.0145661	0.00591276
0	1	0.135762	0.0612609	0.00705832	0.0441172	0.051476	0.0709722	0.242374	0.0432157	0.019147	0.0141739
0	1	0.010912	0.0349679	0.00717198	0.0627578	0.0163919	0.00896559	0.0176021	0.00770239	0.0246669	0.0148941
0	1	0.0131167	0.0382369	0.00717198	0.0622157	0.0174685	0.0093187	0.0190528	0.0103148	0.0194838	0.016129
0	1	0.0147136	0.0395158	0.00717198	0.0604182	0.0181302	0.00915194	0.023095	0.0105709	0.0152841	0.0160269
0	1	0.218861	0.0940279	0.0058819	0.0418001	0.0617899	0.17192	0.331425	0.0660804	0.0453528	0.0092685
0	1	0.0228652	0.0329854	0.00600372	0.0604596	0.0413756	0.011683	0.0501744	0.0273872	0.0319968	0.00687018
0	1	0.00672553	0.00594197	0.00350478	0.0334072	0.0160891	0.0045901	0.0105782	0.00461042	0.0150121	0.0179458
0	1	0.0942407	0.0453885	0.010052	0.0186441	0.0593301	0.0639122	0.112711	0.0291779	0.0193952	0.00972777
0	1	0.162537	0.0787892	0.0106768	0.0469812	0.0941648	0.0989777	0.308385	0.0620475	0.0432227	0.0104881
0	1	0.00672553	0.00753695	0.0112609	0.00367276	0.0146532	0.0044828	0.00199474	0.0110766	0.00568804	0.00857821
0	1	0.00403419	0.00801992	0.010052	0.0112546	0.011179	0.00614094	0.00256297	0.00879096	0.007633	0.0118188
0	1	0.05179	0.0431156	0.00412952	0.0094843	0.0229712	0.0353572	0.00719318	0.0451271	0.00499849	0.00454811
0	1	0.00134567	0.0056906	0.0160151	0.0104135	0.0128841	0.0070929	0.00512595	0.00726722	0.0161546	0.0146182
0	1	0.130299	0.132169	0.00417012	0.0476367	0.144413	0.0554063	0.233564	0.0264902	0.0313701	0.027104
0	1	0.0073998	0.00611431	0.0119262	0.00314187	0.0136973	0.00529746	0.00534345	0.0157506	0.0182139	0.0066721
0	1	0.0685333	0.00824828	0.00541951	0.0325561	0.0403801	0.0287261	0.0624313	0.0190748	0.0255531	0.0116885
0	1	0.130157	0.0278338	0.00296125	0.0257332	0.0370178	0.076612	0.265966	0.0416075	0.0163199	0.0288956
0	1	0.0975229	0.18746	0.00537898	0.0553654	0.153324	0.0539577	0.074972	0.0432321	0.014973	0.026513
0	1	0.179051	0.117727	0.0137192	0.0134878	0.0569048	0.145035	0.275061	0.0639511	0.0316389	0.00731571
0	1	0.0188309	0.00270149	0.00600372	0.00716072	0.0114569	0.00742578	0.00331247	0.0091817	0.00667158	0.00836226
0	1	0.0238765	0.041939	0.00596311	0.0180614	0.0833385	0.0212787	0.0210838	0.0275451	0.00813928	0.0252858
0	1	0.074586	0.0983357	0.00592251	0.0487098	0.088371	0.0297571	0.34437	0.0260018	0.041083	0.0196945
0	1	0.168771	0.0996723	0.00825903	0.0564974	0.0232546	0.190408	0.409689	0.12855	0.0287027	0.020023
0	1	0.0077369	0.0059705	0.00475425	0.0076259	0.0117156	0.0120673	0.00530721	0.0103539	0.00717644	0.0435534
0	1	0.0077369	0.0059705	0.00475425	0.0076259	0.0120451	0.0120673	0.00530721	0.0104179	0.00680432	0.0432841
0	1	0.17117	0.0698301	0.0159342	0.12266	0.0629151	0.16589	0.451811	0.098789	0.0842325	0.0292332
0	1	0.174028	0.0710818	0.0155934	0.124426	0.063573	0.164915	0.453987	0.0994896	0.0854477	0.0292916
0	1	0.086544	0.0382446	0.0107986	0.0537694	0.0562537	0.0827073	0.334	0.0351639	0.0326137	0.0278333
0	1	0.0975797	0.010866	0.0166642	0.0196544	0.0840615	0.0550527	0.0337655	0.0206686	0.0204519	0.0213412
0	1	0.125598	0.033975	0.027982	0.0094843	0.0810412	0.0690078	0.0229336	0.0585089	0.0140612	0.0166651
0	1	0.115621	0.275281	0.0051782	0.0253282	0.195217	0.0507126	0.0892566	0.0907832	0.0128144	0.0141889
0	1	0.0380033	0.0166326	0.00533838	0.0213437	0.0480681	0.0180698	0.104659	0.0263925	0.0430347	0.0089785
0	1	0.115757	0.177362	0.00654725	0.0122279	0.142866	0.06063	0.0348294	0.0727095	0.00568804	0.0269339
0	1	0.161807	0.0297468	0.00709077	0.0130846	0.0497277	0.124923	0.260843	0.0636241	0.0138219	0.0115489
0	1	0.0231471	0.0214703	0.0222545	0.0134814	0.0601588	0.015762	0.0217246	0.0172108	0.00887801	0.0371304
0	1	0.00980911	0.0123757	0.00354538	0.0500123	0.00921656	0.0138262	0.0465599	0.00800955	0.0298501	0.0142225
0	1	0.0755176	0.0800645	0.0103279	0.00646035	0.0867909	0.0266837	0.00591169	0.0281665	0.00414501	0.00614623
0	1	0.0761997	0.0798234	0.0101332	0.00646035	0.0862762	0.0265749	0.00600572	0.0294792	0.00419966	0.00607609
0	1	0.0969766	0.468025	0.00533838	0.0801986	0.162015	0.0458448	0.3033	0.0961767	0.00369482	0.0683082
0	1	0.216811	0.105781	0.00947598	0.0844606	0.108699	0.115957	0.537328	0.0764181	0.0755905	0.0181625
0	1	0.0949413	0.0257361	0.0109284	0.0529518	0.0406808	0.0429105	0.216318	0.0328587	0.0394713	0.00739305
0	1	0.275166	0.243215	0.00767488	0.0516477	0.0317766	0.310569	0.543007	0.229926	0.0357775	0.0193909
0	1	0.0622182	0.064951	0.00763432	0.00823069	0.0600507	0.0214951	0.00653398	0.026412	0.00911737	0.0149969
0	1	0.255814	0.0795639	0.00767488	0.0337477	0.0710728	0.190528	0.345592	0.111799	0.0256505	0.0122955
0	1	0.0349762	0.0248809	0.00412952	0.021701	0.0528039	0.0190898	0.0594537	0.0172108	0.017684	0.0184369
0	1	0.102048	0.0474632	0.00607713	0.0266171	0.0436192	0.0820548	0.367002	0.0441731	0.0401215	0.0188683
0	1	0.366916	0.607156	0.0113015	0.0513743	0.0486261	0.365715	0.731186	0.488865	0.020228	0.0281075
0	1	0.103738	0.424045	0.00421073	0.0094843	0.186232	0.0502804	0.0297478	0.12007	0.0107679	0.0141128
0	1	0.0674851	0.262629	0.00654725	0.0906534	0.213357	0.0358485	0.0496508	0.0500434	0.0148053	0.021768
0	1	0.0415148	0.0313739	0.00600372	0.024566	0.051371	0.0231716	0.0795317	0.0160582	0.0327408	0.0130471
0	1	0.0020171	0.00398033	0.00779657	0.00105838	0.00590786	0.00342356	0.00131774	0.00306709	0.0205196	0.00812073
0	1	0.0020171	0.00419768	0.00821841	0.00120958	0.00590786	0.00342356	0.00131774	0.00306709	0.0215031	0.00813517
0	1	0.00269134	0.00255769	0.0231141	0.00520675	0.0101334	0.0120673	0.00199474	0.0095724	0.0207589	0.00667509
0	1	0.00504556	0.00881579	0.00179299	0.0248241	0.00965198	0.00850524	0.00505475	0.0114869	0.00619289	0.00644036
0	1	0.00134567	0.00270149	0.00567912	0.00417675	0.00565273	0.00684711	0.00203098	0.0115065	0.00467836	0.00459557
0	1	0.024885	0.0209259	0.00296125	0.0868103	0.0268513	0.0229303	0.0673328	0.0156674	0.0190051	0.0248025
0	1	0.270868	0.181782	0.0058819	0.0525674	0.0371215	0.288972	0.577293	0.198397	0.0229392	0.0216853
0	1	0.0747235	0.034408	0.00619019	0.0743591	0.0384148	0.0400544	0.119481	0.036208	0.0229654	0.00427677
0	1	0.0144624	0.0254562	0.00350478	0.04588	0.0189435	0.00814175	0.0466555	0.0229542	0.0103664	0.0110359
0	1	0.0154682	0.00700346	0.00658785	0.00427755	0.0296511	0.0128323	0.00397101	0.0138149	0.00616673	0.0083353
0	1	0.119223	0.169034	0.00560607	0.0275184	0.0699011	0.0602476	0.196678	0.0530955	0.00794453	0.0191463
0	1	0.023009	0.0248056	0.00475425	0.0804566	0.0548642	0.0227701	0.0423345	0.0187541	0.0159749	0.0367928
0	1	0.0326173	0.0237459	0.00596311	0.0284529	0.0554987	0.0169523	0.0691803	0.016449	0.022726	0.0107072
0	1	0.105768	0.0335442	0.0095085	0.0144547	0.0686877	0.0626383	0.149123	0.0280953	0.0380569	0.0139542
0	1	0.0663186	0.0671885	0.00963655	0.031539	0.0998793	0.0289883	0.130367	0.0347927	0.0204935	0.0170916
0	1	0.0158025	0.0386724	0.00900559	0.0248902	0.0494393	0.0123113	0.0161715	0.0155655	0.0169172	0.0783511
0	1	0.0214924	0.006538	0.00663652	0.0575673	0.015531	0.0253011	0.0422942	0.0172646	0.0197558	0.0125776
0	1	0.0957966	0.0580256	0.00772132	0.039954	0.0909929	0.0503386	0.199409	0.0227519	0.0204065	0.0287343
0	1	0	0.00554679	0.0184329	0.00181437	0.0134421	0.0103013	0.00220295	0.0149317	0.0166714	0.00783701
0	1	0.0464316	0.0154976	0.0137192	0.0107379	0.0600496	0.0282643	0.011283	0.0175624	0.0116154	0.00555153
0	1	0.0879988	0.0148115	0.00481108	0.0250321	0.0418716	0.043011	0.0727739	0.0380872	0.036198	0.0106588
0	1	0.0988335	0.0156809	0.00537898	0.0257867	0.0413977	0.0443044	0.080239	0.0422325	0.0370788	0.0106301
0	1	0.180299	0.10976	0.00658785	0.0214758	0.0582278	0.120258	0.239259	0.0981921	0.0196992	0.00915751
0	1	0.203598	0.0951167	0.0132288	0.0876593	0.0504657	0.24691	0.36817	0.186098	0.0650783	0.012498
0	1	0.158139	0.154961	0.00412952	0.00952835	0.0437433	0.0808005	0.11814	0.0923597	0.00691093	0.00815438
0	1	0.0215195	0.00213397	0.00417012	0.0366477	0.0268108	0.0256414	0.0509579	0.0145133	0.030157	0.0101012
0	1	0.0369933	0.0151617	0.00358599	0.0763494	0.0283578	0.0221233	0.0515772	0.019848	0.0242203	0.0159922
0	1	0.0312763	0.0261345	0.00926503	0.0152958	0.0447067	0.0226388	0.0414838	0.0149447	0.0211495	0.0128183
0	1	0.162994	0.0606056	0.00675002	0.0230978	0.0708864	0.0724035	0.169243	0.0594525	0.0108243	0.0114004
0	1	0.180222	0.27576	0.00592251	0.033579	0.0248512	0.288747	0.425037	0.246558	0.025198	0.0222307
0	1	0.0797091	0.0354015	0.00829963	0.0213948	0.0412992	0.0349655	0.115249	0.0361511	0.00988767	0.00783559
0	1	0.314338	0.645878	0.00713137	0.0605102	0.110488	0.146811	0.682162	0.21656	0.0211875	0.0315576
0	1	0.0471944	0.0361644	0.0146685	0.00581153	0.0198603	0.0351665	0.0119188	0.0266367	0.00792058	0.0160847
0	1	0.0622154	0.0117346	0.00596311	0.0600192	0.0281945	0.0434332	0.265347	0.0115617	0.0268375	0.061163
0	1	0.00470844	0.00171903	0.0122183	0.00427755	0.00855483	0.00329546	0.00455771	0.0091817	0.0143267	0.0146499
0	1	0.202216	0.12424	0.0106849	0.0222582	0.0553239	0.22959	0.336757	0.246963	0.0245512	0.0121717
0	1	0.204505	0.116342	0.0105159	0.0238561	0.0559817	0.225237	0.334782	0.234565	0.0249063	0.0120708
0	1	0.00907976	0.00419518	0.0334987	0.00915988	0.0085803	0.00789715	0.00331247	0.013753	0.0154669	0.0143785
0	1	0.25032	0.210531	0.0100114	0.0393032	0.0458293	0.275965	0.504123	0.179882	0.0345514	0.00961198
0	1	0.0188309	0.00987807	0.00967075	0.0119475	0.0165832	0.0098103	0.00749706	0.0130303	0.00809879	0.0157063
0	1	0.0218622	0.0262926	0.00525715	0.0546785	0.0146164	0.00755328	0.0262288	0.019516	0.0158629	0.0119737
0	1	0.111657	0.0526862	0.0119668	0.0331093	0.0666733	0.0916692	0.325678	0.0438528	0.0363839	0.0134789
0	1	0.00605411	0.00753695	0.00842146	0.00516272	0.0107951	0.00402244	0.00263547	0.00611462	0.0113499	0.00563234
0	1	0.0223185	0.0135075	0.00596311	0.0673193	0.0329716	0.0141546	0.0742997	0.0168527	0.0460906	0.0198746
0	1	0.0426243	0.0102439	0.00412952	0.0606074	0.0322247	0.0155075	0.0650874	0.0152578	0.0163493	0.00731637
0	1	0.163915	0.0626081	0.0112609	0.046223	0.0849494	0.109846	0.264559	0.0545267	0.0221472	0.0121288
0	1	0.00605411	0.0108059	0.00834024	0.0241313	0.0160891	0.00353084	0.00391696	0.0114424	0.00592739	0.00718299
0	1	0.164364	0.0305331	0.00896495	0.056765	0.0886047	0.0729903	0.146671	0.0639376	0.0321362	0.00689185
0	1	0.0679324	0.0282938	0.0100926	0.0158566	0.0656453	0.0335623	0.0981902	0.0187867	0.032259	0.021558
0	1	0.0754754	0.0628456	0.00888375	0.0263141	0.0753149	0.032117	0.27913	0.0198872	0.0300337	0.0156465
0	1	0.00437131	0.00199017	0.00761815	0.00427755	0.00947169	0.00366816	0.00332962	0.0107055	0.00988767	0.0116029
0	1	0.00437131	0.00206921	0.00729363	0.00444555	0.00947169	0.00425663	0.00304484	0.0107055	0.00988767	0.0114441
0	1	0.00585706	0.00341281	0.0356648	0.00582834	0.00738281	0.00637575	0.00199474	0.0122684	0.0223594	0.0101434
0	1	0.0178252	0.0083921	0.00551253	0.0173506	0.023727	0.0133411	0.0210523	0.00961636	0.0133432	0.013768
0	1	0.011434	0.00995082	0.00241773	0.0188689	0.0228102	0.00512955	0.00979307	0.00726722	0.0200564	0.0123757
0	1	0.0110969	0.00199017	0.014928	0.00516272	0.0142649	0.00885833	0.00256297	0.00672835	0.020254	0.0186331
0	1	0.0053808	0.00398033	0.00771551	0.00274356	0.00432925	0.00614094	0.00398947	0.00574345	0.0148053	0.00928346
0	1	0.0757776	0.0236021	0.00296125	0.0253446	0.0504694	0.0396147	0.162983	0.0229542	0.0358823	0.0120163
0	1	0.107435	0.0558122	0.00771551	0.0248241	0.0449506	0.0848205	0.181939	0.0765012	0.0234343	0.00751377
0	1	0.133599	0.190692	0.010547	0.0170355	0.0725348	0.0637251	0.230355	0.0984462	0.00377678	0.017162
0	1	0.0332877	0.0120848	0.0165587	0.00455793	0.0330552	0.013587	0.00783393	0.0168788	0.0101271	0.0113293
0	1	0.0877802	0.0862447	0.00565475	0.0554975	0.0597513	0.0454035	0.0856235	0.046081	0.0215031	0.00870556
0	1	0.137578	0.0527432	0.0116248	0.0310046	0.0583162	0.0961876	0.239191	0.0495909	0.0204935	0.00996501
0	1	0.243331	0.437345	0.0142221	0.0442487	0.0853826	0.171385	0.453245	0.173903	0.0136983	0.0322308
0	1	0.34622	0.187315	0.00771551	0.0942731	0.138259	0.182335	0.665597	0.149039	0.101461	0.0190467
0	1	0.0380019	0.00525918	0.0274845	0.00766993	0.0262225	0.0157643	0.00331247	0.00498158	0.0192705	0.0146007
0	1	0.0541442	0.091627	0.00237712	0.0134375	0.0812374	0.0272002	0.0252724	0.0179727	0.0101271	0.0360369
0	1	0.0376675	0.0453579	0.0124292	0.0407572	0.0293666	0.0352225	0.10187	0.0218408	0.00810434	0.0574354
0	1	0.00403419	0.00878027	0.00767488	0.0220512	0.0126907	0.0114684	0.0627551	0.00420012	0.00568804	0.0466208
0	1	0.00437131	0.00127885	0.00650664	0.00823069	0.00656961	0.00875105	0.00267173	0.00459085	0.0096222	0.00592947
0	1	0.00504556	0.00483546	0.00825903	0.00460195	0.0136973	0.00815216	0.00195848	0.00535273	0.00988767	0.00728803
0	1	0.0215503	0.0192986	0.0113827	0.0306485	0.0354391	0.0084458	0.0427042	0.018383	0.0192717	0.0161218
0	1	0.268593	0.640514	0.0143033	0.0687153	0.0354648	0.369684	0.675579	0.601408	0.0360169	0.0313562
0	1	0.0497903	0.0276848	0.00475425	0.0897817	0.0488575	0.0326319	0.0726111	0.0326195	0.0388273	0.0113133
0	1	0.102842	0.103167	0.00896495	0.014439	0.0272566	0.103862	0.102352	0.085699	0.00982567	0.0095864
0	1	0.207066	0.341634	0.0095085	0.0440282	0.17572	0.109232	0.181365	0.141336	0.00667158	0.0190755
0	1	0.145031	0.511279	0.00834024	0.0356797	0.20707	0.0758711	0.0761093	0.165963	0.0118548	0.0105497
0	1	0.00235422	0.00560933	0.00354538	0.0115443	0.00687252	0.00779907	0.00395321	0.00841982	0.0108921	0.0171715
0	1	0.0614499	0.0449341	0.0125915	0.0118888	0.0781317	0.0328495	0.00623272	0.017461	0.0050062	0.0105052
0	1	0.0161452	0.00682563	0.010758	0.0085551	0.0248991	0.0127735	0.00391696	0.0137824	0.0131038	0.0108558
0	1	0.0634761	0.0145064	0.00399164	0.0395308	0.0254025	0.0412524	0.100082	0.0160778	0.0111106	0.010144
0	1	0.00470844	0.00824828	0.0113421	0.0210633	0.0126745	0.00766054	0.00434412	0.0112242	0.00938285	0.0146242
0	1	0.0282507	0.0240259	0.00775611	0.0145787	0.0554024	0.0219358	0.0173334	0.0169043	0.00765512	0.0603364
0	1	0.200501	0.252303	0.00460007	0.0132127	0.107473	0.089312	0.113943	0.0578203	0.0125728	0.0186428
0	1	0.0928522	0.0973358	0.00834024	0.0297233	0.0607588	0.0376093	0.12529	0.0394227	0.00870939	0.0528289
0	1	0.0418427	0.0436476	0.00771551	0.0244734	0.0524451	0.0161971	0.0871702	0.0213149	0.0237215	0.00622347
0	1	0.0521243	0.0780937	0.00829963	0.017171	0.130775	0.0201404	0.0291957	0.0447689	0.00815997	0.0274107
0	1	0.0561647	0.0794926	0.00958972	0.0159447	0.0825686	0.0313158	0.0423195	0.0299756	0.00499318	0.011243
0	1	0.0192232	0.00910666	0.00596311	0.0783376	0.0248785	0.0128807	0.04305	0.0157066	0.0232308	0.0095325
0	1	0.0591481	0.0137105	0.00799742	0.0323357	0.037671	0.0261146	0.108713	0.0180367	0.0259421	0.0216353
0	1	0.111689	0.0136478	0.00596311	0.0464806	0.0430639	0.0495522	0.279887	0.0290689	0.0442814	0.0146097
0	1	0.015471	0.0192683	0.00596311	0.0300896	0.0185706	0.00923045	0.0118234	0.00895105	0.0111019	0.0054006
0	1	0.0945483	0.036216	0.00959769	0.0292413	0.0338601	0.0668796	0.281149	0.0366568	0.0229712	0.00669978
0	1	0.234865	0.280294	0.00838082	0.0146859	0.106811	0.133737	0.125159	0.145585	0.00693704	0.0125419
0	1	0.195024	0.219818	0.00717198	0.0164434	0.0968488	0.117759	0.120949	0.11087	0.0062636	0.0114628
0	1	0.0835111	0.0632197	0.00717198	0.0704963	0.080908	0.0535694	0.205018	0.0276672	0.0246931	0.0345071
0	1	0.00504556	0.00255769	0.012275	0.00857329	0.0138009	0.00213812	0.00199474	0.00879096	0.0168609	0.00935354
0	1	0.0768819	0.0380865	0.00954908	0.0392272	0.045125	0.0422281	0.0542287	0.030298	0.0307417	0.011957
0	1	0.0346073	0.0150696	0.018393	0.00561515	0.0571957	0.0170803	0.00263547	0.0168201	0.011202	0.0127038
0	1	0.0782196	0.117793	0.0114233	0.0125082	0.175949	0.0281325	0.0172209	0.0348058	0.00667158	0.0235564
0	1	0.079032	0.128551	0.0114233	0.0137841	0.183005	0.0303575	0.0178439	0.0363285	0.00667158	0.0239539
0	1	0.00605411	0.00412414	0.00771551	0.0018584	0.00845116	0.00611411	0.00263547	0.00574345	0.00796873	0.0126016
0	1	0.0163307	0.0304925	0.00892437	0.0106939	0.0322907	0.0137255	0.0155859	0.0164685	0.0126896	0.0205888
0	1	0.0168166	0.0305715	0.00892437	0.0112987	0.0307834	0.0137255	0.0142681	0.0164685	0.0131038	0.0205025
0	1	0.170361	0.134369	0.00650664	0.0642518	0.0753806	0.0849929	0.343813	0.047678	0.0135825	0.0164732
0	1	0.0108186	0.00611431	0.0153904	0.00695077	0.00206252	0.00271739	0.00605669	0.0104711	0.0195838	0.00531354
0	1	0.176521	0.139084	0.00942728	0.0397277	0.0542037	0.185449	0.267189	0.167351	0.025916	0.0118298
0	1	0.040952	0.0289332	0.00596311	0.0211074	0.0673284	0.0170993	0.0720619	0.0190211	0.0233375	0.0155414
0	1	0.00975399	0.0203254	0	0.00674073	0.0138487	0.00491496	0.0030492	0.00380781	0.0108712	0.0124891
0	1	0.0181305	0.034869	0.00237712	0.00785064	0.0154273	0.01394	0.00131774	0.0138751	0.00247192	0.0195238
0	1	0.0154682	0.00739315	0.00834024	0.0542062	0.0208503	0.0245361	0.113864	0.00804864	0.00544868	0.10196
0	1	0.237627	0.173342	0.0121144	0.0391049	0.0792515	0.149166	0.385718	0.0791477	0.052012	0.0147165
0	1	0.0554344	0.0402403	0.00233652	0.0367717	0.109836	0.0385662	0.170413	0.0133753	0.028568	0.0302083
0	1	0.0573565	0.0491812	0.00358599	0.0600761	0.047026	0.0370662	0.123064	0.0184057	0.0261553	0.00831881
0	1	0.158303	0.123237	0.00705016	0.0281117	0.053457	0.12293	0.366082	0.0869239	0.0148316	0.018315
0	1	0.0769802	0.0611068	0.00838082	0.0881013	0.0654847	0.0486211	0.0699039	0.0402546	0.0473287	0.0115865
0	1	0.0208509	0.0136513	0.00418339	0.0220366	0.0459787	0.00885833	0.0058392	0.00840026	0.0082546	0.00919831
0	1	0.221324	0.0604071	0.00816175	0.0344462	0.0519871	0.164921	0.390539	0.0800473	0.0389512	0.0114538
0	1	0.321234	0.813096	0.00471364	0.0159459	0.24041	0.136736	0.0788586	0.271256	0.00494385	0.0108626
0	1	0.0585127	0.114886	0.00834024	0.00952835	0.0596764	0.0295694	0.0052347	0.0366681	0.00960796	0.0131125
0	1	0.0252166	0.0289228	0.00854173	0.0294818	0.0339641	0.0202194	0.0417256	0.00865047	0.0129607	0.0659412
0	1	0.00235422	0.00341281	0.0095085	0.0079063	0.00682473	0.00788555	0.000676995	0.00421969	0.0110844	0.00488971
0	1	0.0312735	0.052909	0.00713137	0.00669671	0.060697	0.0121746	0.00796693	0.0175624	0.0165593	0.0162594
0	1	0.0117711	0.00657083	0.00358599	0.0943614	0.0178471	0.0247629	0.0600583	0.0133623	0.0407475	0.00765295
0	1	0.0117711	0.00756592	0.00358599	0.0945462	0.018178	0.0249395	0.061413	0.0133623	0.0414305	0.00780492
0	1	0.0496974	0.0393856	0.00479485	0.0632173	0.0718813	0.0266944	0.0529824	0.0291395	0.0300058	0.0110756
0	1	0.0174881	0.0136513	0.00654725	0.0122719	0.0160382	0.0108696	0.00263547	0.0112866	0.00907277	0.00879057
0	1	0.169015	0.324647	0.0058819	0.00911585	0.105133	0.0649446	0.0714564	0.0895281	0.00531594	0.00811814
0	1	0.157355	0.0745615	0.00901183	0.123619	0.161965	0.0721844	0.525492	0.0540554	0.0976313	0.0158483
0	1	0.0934099	0.0468386	0.00775611	0.0989338	0.109842	0.0518011	0.405884	0.0401885	0.0926754	0.01206
0	1	0.242984	0.094643	0.00997906	0.0282201	0.0540841	0.231553	0.401495	0.1404	0.054212	0.0175753
0	1	0.0888108	0.0566612	0.0145955	0.0569422	0.0970553	0.0343955	0.339534	0.0348123	0.0706642	0.0124341
0	1	0.116254	0.0250247	0.0116342	0.0332537	0.0375552	0.0563185	0.292988	0.0335669	0.0627859	0.012284
0	1	0.108905	0.0670136	0.0132022	0.0368165	0.06108	0.0477482	0.187807	0.0358266	0.0152243	0.0100241
0	1	0.0121054	0.0204264	0.014928	0.0842309	0.0164479	0.0112227	0.0110739	0.00881052	0.0301418	0.0750087
0	1	0.012152	0.0209006	0.0143764	0.0814244	0.0164989	0.0112227	0.0110739	0.00881052	0.0301418	0.0750667
0	1	0.129204	0.120467	0.00584945	0.0369692	0.113133	0.0566349	0.255173	0.0199962	0.0222212	0.0391627
0	1	0.0995115	0.0246374	0.00650664	0.0391908	0.0387339	0.076728	0.16419	0.0209058	0.0185002	0.023981
0	1	0.0201766	0.00696944	0.00834024	0.0106939	0.0532105	0.0157054	0.00131774	0.00726722	0.0106058	0.00834648
0	1	0.0460731	0.0180553	0.014928	0.00465004	0.045138	0.0182082	0.0058392	0.013994	0.0133432	0.0101319
0	1	0.00403419	0.00398033	0.016137	0.00249156	0.00407411	0.00366935	0.00327622	0.0080291	0.0101271	0.00469761
0	1	0.20309	0.254877	0.00756133	0.0913659	0.137607	0.0762125	0.152342	0.102123	0.0199886	0.0124937
0	1	0.213489	0.767805	0.00412952	0.0358678	0.179855	0.104159	0.435767	0.232353	0.0145922	0.0190666
0	1	0.149605	0.0703655	0.0043243	0.0722962	0.159799	0.0552537	0.478345	0.0388171	0.0866652	0.01468
0	1	0.015471	0.00412414	0.0090623	0.0116671	0.0141803	0.0155596	0.00331247	0.00996909	0.00717644	0.00639867
0	1	0.094612	0.0247397	0.0140823	0.0476367	0.0540151	0.0826563	0.209911	0.0244862	0.0442831	0.0196078
0	1	0.016141	0.00977299	0.00699706	0.0314058	0.0128377	0.0121746	0.0394791	0.00879096	0.022726	0.0223539
0	1	0.00571698	0.00710552	0.0395814	0.0073571	0.00930407	0.0150304	0.00534345	0.0107055	0.0386531	0.011861
0	1	0.0346363	0.0549145	0.00537898	0.0184258	0.0769677	0.0127441	0.0127408	0.0259822	0.0107474	0.0112801
0	1	0.0179102	0.0126523	0.00904618	0.0545211	0.0175413	0.0145389	0.115748	0.0114087	0.044339	0.00790994
0	1	0.0181595	0.0472163	0.012551	0.0214317	0.0677691	0.016213	0.0240165	0.0279358	0.0173948	0.0114688
0	1	0.101532	0.102782	0.00903215	0.040164	0.0744531	0.0471787	0.10715	0.0299697	0.0229654	0.010528
0	1	0.139564	0.0675881	0.00600372	0.0168374	0.062002	0.0871243	0.251693	0.0678018	0.0227794	0.00648537
0	1	0.265663	0.495371	0.00942728	0.0250836	0.0241001	0.263524	0.461958	0.29191	0.0178561	0.012936
0	1	0.0295963	0.0366841	0.00825903	0.0209174	0.0813705	0.0263604	0.0157766	0.0286977	0.00643223	0.0128273
0	1	0.0142635	0.00768075	0.00658785	0.0346328	0.0241616	0.00744599	0.00655244	0.00920129	0.0175167	0.00806132
0	1	0.0300409	0.00753695	0.0107173	0.0885015	0.0338033	0.0230645	0.0500625	0.0147574	0.0390366	0.0202993
0	1	0.0815572	0.0640514	0.00596311	0.0420647	0.082501	0.0417797	0.226339	0.0406144	0.0326518	0.0140517
0	1	0.127128	0.0598244	0.00854302	0.0517807	0.0751103	0.0848434	0.540401	0.0546148	0.0893637	0.0193867
0	1	0.0080712	0.00980702	0.0106768	0.113958	0.00936803	0.0155295	0.0256777	0.0164565	0.0292768	0.00980707
0	1	0.0678204	0.0188797	0.0234846	0.0156202	0.109225	0.0277644	0.0197661	0.016449	0.0131038	0.0291521
0	1	0.0275764	0.0150662	0.00756868	0.0384377	0.022548	0.0204946	0.224166	0.00998434	0.0407998	0.0066824
0	1	0.0645793	0.0465237	0.00875022	0.0151122	0.0950197	0.0300555	0.0665851	0.0234459	0.0175167	0.0117383
0	1	0.0519064	0.0311314	0.0190898	0.0286429	0.0301461	0.0179913	0.0744342	0.0120795	0.0163199	0.014489
0	1	0.0905979	0.058619	0.0171427	0.00831876	0.00742398	0.0839345	0.151765	0.0534606	0.00467836	0.0111022
0	1	0.122531	0.116097	0.00885129	0.0254405	0.0832144	0.0539899	0.0165242	0.0301091	0.00741577	0.0275217
0	1	0.102653	0.178053	0.0101738	0.0125302	0.129172	0.0384486	0.0128412	0.0496735	0.00945831	0.00850792
0	1	0.0757836	0.0378033	0.00537898	0.0369447	0.0653005	0.0445998	0.191842	0.0232619	0.0392788	0.0170053
0	1	0.0131167	0.0166084	0.00350478	0.0202222	0.0180266	0.0044828	0.0489476	0.00746584	0.0148053	0.00741772
0	1	0.0154245	0.0163561	0.0085593	0.0255594	0.0524601	0.0178552	0.0648281	0.0110961	0.0309186	0.00959122
0	1	0.129595	0.0801852	0.0124292	0.0178587	0.105474	0.0568247	0.0932059	0.04206	0.0326841	0.0281735
0	1	0.250953	0.244253	0.0124697	0.0254289	0.0739877	0.166855	0.145529	0.187914	0.0132897	0.00716354
0	1	0.131828	0.0715176	0.0107986	0.0552235	0.0373765	0.0952783	0.301581	0.136143	0.0274044	0.0165536
0	1	0.173156	0.0836754	0.00475425	0.0302673	0.0534566	0.156064	0.358653	0.118861	0.0548085	0.00939775
0	1	0.014991	0.00637665	0.00727976	0.00367276	0.0202669	0.0110806	0.00416279	0.0139647	0.00479914	0.00333306
0	1	0.345583	0.430075	0.00574134	0.0698664	0.0474608	0.320026	0.661991	0.388649	0.00945357	0.0339201
0	1	0.139541	0.0471625	0.00888375	0.024782	0.0619713	0.0721973	0.238597	0.0363898	0.032758	0.0148632
0	1	0.0480957	0.0358344	0.00471364	0.0142826	0.0538005	0.0255163	0.100398	0.016514	0.0178041	0.0209046
0	1	0.00571698	0.0092395	0.011845	0.0079063	0.00599977	0.00744599	0.00384577	0.0091817	0.00988767	0.013064
0	1	0.00560682	0.00540298	0.0164774	0.00730149	0.0068865	0.00744599	0.00459396	0.00610216	0.0101564	0.00916049
0	1	0.00639125	0.006538	0.0183922	0.00334835	0.00879601	0.00755328	0.00192223	0.00572389	0.0112003	0.00881705
0	1	0.00893782	0.00469165	0.0113015	0.00827472	0.0152759	0.0113305	0.00395321	0.00804864	0.0217164	0.0160029
0	1	0.0071381	0.0103762	0.0107173	0.00593434	0.0108408	0.0120281	0.00331247	0.00650534	0.0062168	0.0189511
0	1	0.0792753	0.174769	0.00417012	0.0100891	0.131184	0.0281944	0.0226685	0.0512275	0.00404299	0.00842828
0	1	0.00658735	0.00838866	0.00976811	0.00553115	0.0190949	0.00956449	0.00395321	0.0080291	0.00792058	0.0120163
0	1	0.0178252	0.0214914	0.00287205	0.0544782	0.0250071	0.00840716	0.0278175	0.0103148	0.0322177	0.0132592
0	1	0.00672553	0.00739315	0.00475425	0.00874144	0.00878496	0.00342356	0.00417988	0.00804864	0.0133432	0.00252093
0	1	0.0077369	0.00199017	0.0231628	0.00334835	0.00682473	0.0070929	0.00199474	0.00650534	0.012599	0.00621419
0	1	0.0144624	0.00779384	0.00592251	0.0397243	0.0231212	0.00875105	0.0269593	0.00840026	0.0135825	0.00785926
0	1	0.165843	0.0934687	0.0103848	0.0473867	0.106837	0.0904162	0.199204	0.0646854	0.0422523	0.0148444
0	1	0.103123	0.0916255	0.00292065	0.0638044	0.0804727	0.0708208	0.131219	0.0513377	0.035284	0.0129071
0	1	0.0137882	0.0209006	0.00378877	0.0265646	0.0287916	0.00896559	0.033016	0.0141633	0.00891611	0.0191619
0	1	0.0514557	0.0134381	0.00358599	0.0797494	0.0452285	0.057242	0.0527972	0.0147336	0.026365	0.0249301
0	1	0.0431487	0.0314545	0.00421073	0.0196174	0.0346259	0.0260373	0.206948	0.0290493	0.0747146	0.00427078
0	1	0.045202	0.0141683	0.00237712	0.072152	0.0462184	0.0370074	0.0689726	0.04206	0.0396867	0.00771186
0	1	0.0226728	0.0341204	0.00475425	0.0402144	0.0400022	0.0114684	0.0528801	0.0114869	0.0244132	0.00980862
0	1	0.127116	0.181272	0.00958972	0.00367276	0.100393	0.0622986	0.0105057	0.053918	0.0101271	0.0210404
0	1	0.0300987	0.0355431	0.00775611	0.0079503	0.0697386	0.0142931	0.00527095	0.0141633	0.00715028	0.00989342
0	1	0.168204	0.060541	0.00713137	0.0165494	0.0392071	0.127353	0.228077	0.139208	0.0177822	0.00496044
0	1	0.0498943	0.0189105	0.00354538	0.0192258	0.0229896	0.0257083	0.0953839	0.0317664	0.0170379	0.00582743
0	1	0.1237	0.0586477	0.00175239	0.0775028	0.138913	0.0631039	0.175949	0.0802764	0.0779226	0.0111529
0	1	0.114051	0.293588	0.00446219	0.0338737	0.144938	0.0550317	0.064918	0.0855466	0.00988767	0.0134853
0	1	0.14451	0.140896	0.00292065	0.0451181	0.110497	0.070082	0.267553	0.0785198	0.0249641	0.0160342
0	1	0.00672553	0.00881579	0.00471364	0.0451344	0.0240859	0.0107623	0.0258228	0.0153159	0.0225193	0.00625724
0	1	0.0195052	0.018659	0.00421073	0.019293	0.0350821	0.0161572	0.0378581	0.0142908	0.0184431	0.008549
0	1	0.0390682	0.0158138	0.00713137	0.0118736	0.0754494	0.0213185	0.00911543	0.0179923	0.0197786	0.00760871
0	1	0.0100883	0.00810447	0.0253128	0.00454635	0.0405338	0.0144584	0.00398947	0.00535273	0.0226987	0.0118781
0	1	0.00235422	0.0103745	0.0132163	0.0783341	0.0108694	0.0155981	0.0217199	0.00611462	0.0171246	0.111625
0	1	0.134184	0.0309952	0.0131757	0.0430602	0.0473826	0.0908272	0.102944	0.0429602	0.0196045	0.0548363
0	1	0.00907976	0.00398033	0.00721256	0.054285	0.0164641	0.0157685	0.0365593	0.00765794	0.0103925	0.152348
0	1	0.0440588	0.00842674	0.00997105	0.0341784	0.0356407	0.0350145	0.080184	0.0130303	0.013317	0.0916394
0	1	0.0174881	0.00525918	0.00479485	0.00944029	0.026988	0.00790635	0.0052347	0.0153355	0.0111367	0.0141645
0	1	0.00571698	0.00426795	0.0052005	0.0453338	0.00682473	0.00518898	0.00997366	0.0110961	0.0164058	0.00404504
0	1	0.0677152	0.212075	0.00471364	0.0210633	0.145874	0.0273908	0.0357384	0.0324876	0.0138219	0.0342496
0	1	0.104591	0.0686052	0.00650664	0.04291	0.0747751	0.0641553	0.197277	0.0282353	0.0265895	0.0177013
0	1	0	0.00326901	0.00479485	0.00545018	0.00476222	0.0113611	0.00192223	0.00459085	0.00741577	0.0158629
0	1	0.0300157	0.0256137	0.00963031	0.0281284	0.0498188	0.0133411	0.217939	0.00975253	0.0321089	0.0333171
0	1	0.0124397	0.00213397	0.0184329	0.0094843	0.017006	0.0109768	0.00323997	0.0091817	0.0108451	0.0307387
0	1	0.10799	0.121604	0.0094679	0.00846299	0.131302	0.0551482	0.00933293	0.018383	0.0209722	0.0191292
0	1	0.0201795	0.00611431	0.00237712	0.0467376	0.00972685	0.0124884	0.0624391	0.0122743	0.0191592	0.00708395
0	1	0.109144	0.0371096	0.00834024	0.0137775	0.0374773	0.0419193	0.026068	0.0473736	0.00557271	0.0134978
0	1	0.0365359	0.00326901	0.0199088	0.0256744	0.0107951	0.0332657	0.0410712	0.0091817	0.0237858	0.0144461
0	1	0.204455	0.207461	0.0101332	0.0159006	0.0287622	0.309519	0.175657	0.312566	0.0197493	0.0175346
0	1	0.125185	0.0825273	0.00417012	0.0618762	0.0688177	0.0610877	0.151856	0.0326146	0.0175428	0.0228978
0	1	0.0372211	0.041318	0.00883509	0.0541531	0.0371215	0.0266801	0.212606	0.0250934	0.0378658	0.0175259
0	1	0.00504485	0.00810447	0.00525715	0.0101331	0.00712105	0.0056817	0.00410094	0.00535273	0.00518319	0.0189915
0	1	0.00605411	0.00810447	0.00646602	0.0109615	0.00723135	0.0070929	0.00470271	0.00678046	0.00518319	0.0173315
0	1	0.00571698	0.00270149	0.0205586	0.00734552	0.0100298	0.00605207	0.00323997	0.0110961	0.0127159	0.00605318
0	1	0.00403419	0.0112549	0.00939492	0.0311524	0.0147656	0.013213	0.0341887	0.00687649	0.0096222	0.100441
0	1	0.00571698	0.00525918	0.0165587	0.00976469	0.00738281	0.00856409	0.00555573	0.00994357	0.00568804	0.0355657
0	1	0.00874264	0.00398033	0.00475425	0.0330548	0.00896141	0.017787	0.0939721	0.00652488	0.0190051	0.0569926
0	1	0.00269134	0.0028398	0.0284849	0.00669671	0.00432925	0.00614094	0.00259923	0.00879096	0.0148053	0.011135
0	1	0.00403701	0.00398033	0.0101738	0.00674073	0.00356384	0.0085439	0.00323997	0.00459085	0.0112549	0.0228822
0	1	0.159083	0.423934	0.0058819	0.00674073	0.070857	0.0611558	0.030985	0.112999	0.00372096	0.00957235
0	1	0.19113	0.5883	0.0094679	0.0152518	0.118334	0.0875969	0.111037	0.181331	0.00619289	0.0588325
0	1	0.158853	0.323669	0.00829963	0.016225	0.107978	0.0689968	0.0777414	0.0983478	0.00297676	0.0197258
0	1	0.0401319	0.0453579	0.0143357	0.0407568	0.0774594	0.0260257	0.0127146	0.0218212	0.0166658	0.0277154
0	1	0.0073998	0.0128807	0.00900559	0.0687569	0.00829969	0.0148142	0.0144952	0.0149056	0.0177082	0.00928719
0	1	0.108745	0.21496	0.00417012	0.0206949	0.118081	0.0566959	0.265077	0.0653642	0.0116154	0.0255262
0	1	0.156422	0.0716094	0.010052	0.0255182	0.0280362	0.106519	0.301501	0.0815885	0.059408	0.013938
0	1	0.0077369	0.0132198	0.0115233	0.0219485	0.00927391	0.00423702	0.00797892	0.0153355	0.00890412	0.0052145
0	1	0.113295	0.0271049	0.00834024	0.122805	0.0571332	0.0646208	0.138991	0.0421685	0.0572981	0.0165203
0	1	0.0105749	0.0169203	0.0339115	0.0085551	0.0414506	0.0132241	0.00203098	0.0137726	0.0169364	0.0240095
0	1	0.00470844	0.00398033	0.0165344	0.0107379	0.00865848	0.00893083	0.00388071	0.0118777	0.0111106	0.0119142
0	1	0.211894	0.135314	0.00116826	0.0526353	0.10225	0.118637	0.400191	0.0872567	0.0234179	0.010862
0	1	0.10933	0.293074	0.00767488	0.0307465	0.1629	0.0637173	0.100194	0.10342	0.0135279	0.0164238
0	1	0.0462962	0.0100929	0.00607713	0.0463542	0.0212316	0.0272319	0.057787	0.00824231	0.0123857	0.0127814
0	1	0.00773409	0.0105903	0.0135568	0.00622805	0.0274108	0.00892699	0.00395321	0.00996317	0.0174685	0.0361705
0	1	0.00100855	0.00270149	0.00354538	0.049586	0.0049954	0.00804487	0.0105782	0.00955287	0.0160806	0.0232895
0	1	0.121339	0.233213	0.00421073	0.00920393	0.0683882	0.048411	0.0998911	0.0855722	0.0103664	0.0106121
0	1	0.0141253	0.00341281	0.00354538	0.00690828	0.0164457	0.00636535	0.00195848	0.00820819	0.00619289	0.0247189
0	1	0.104926	0.0756418	0.00417012	0.0282165	0.0627712	0.0601783	0.460056	0.0241068	0.0257595	0.0238054
0	1	0.158935	0.120808	0.00888375	0.0081519	0.0293526	0.157267	0.337187	0.121093	0.013057	0.0121479
0	1	0.0215223	0.00739315	0.00533838	0.0153328	0.0326723	0.0157054	0.0120383	0.0107251	0.0116154	0.0112691
0	1	0.113669	0.23368	0.00412952	0.00876218	0.0630513	0.0461643	0.0144952	0.0618327	0.00715028	0.0210469
0	1	0.250035	0.120185	0.00533838	0.0436919	0.0703396	0.163754	0.330506	0.10051	0.0282174	0.0142354
0	1	0.205524	0.16158	0.00471364	0.0121838	0.0424682	0.147205	0.237982	0.085056	0.00635798	0.00721966
0	1	0.261765	0.268506	0.0094679	0.00883549	0.0467946	0.216835	0.260483	0.153123	0.00667158	0.00815738
0	1	0.0144624	0.00355662	0.0132163	0.0122719	0.0202669	0.00423702	0.00562758	0.010763	0.0147934	0.0137274
0	1	0.0588526	0.0373894	0.00717198	0.0290576	0.090116	0.0281466	0.0200642	0.0225831	0.0106058	0.0293711
0	1	0.0810483	0.057525	0.00779669	0.0418503	0.0674107	0.0553124	0.268394	0.0200815	0.0390492	0.0119746
0	1	0.0543604	0.0422249	0.00541959	0.0229658	0.035999	0.029109	0.0808652	0.0168201	0.0113499	0.00761282
0	1	0.00907976	0.00668182	0.0146923	0.00837037	0.0152631	0.00706288	0.00578841	0.0145149	0.0110127	0.0101349
0	1	0.0393475	0.0737196	0.0058819	0.0757876	0.0316126	0.0252919	0.0811496	0.0279358	0.030156	0.00820837
0	1	0.00510159	0.00199017	0.00646602	0.00585557	0.00224035	0.00420759	0.000640745	0.00535273	0.0082992	0.00633535
0	1	0.317658	0.867907	0.0119668	0.0506656	0.0928708	0.275942	0.418297	0.534594	0.0128024	0.0173395
0	1	0.046413	0.042439	0.0253425	0.0139982	0.0647233	0.024948	0.0138329	0.0285136	0.0200967	0.0256934
0	1	0.0163709	0.00867197	0.0147657	0.00613594	0.0167259	0.0147825	0.0199111	0.0107251	0.0207589	0.0366156
0	1	0.0131167	0.0169203	0.00300186	0.0221686	0.0294099	0.0149324	0.0190984	0.00994357	0.0162937	0.00479066
0	1	0.00470844	0.00454785	0.0130945	0.00120958	0.00499099	0.00509089	0.00195848	0.00420012	0.0121203	0.00333306
0	1	0.0191709	0.00682563	0.0167211	0.00766993	0.0477092	0.0159513	0.00655244	0.00726722	0.0239489	0.0437087
0	1	0.0383361	0.0501266	0.0137436	0.011579	0.0267592	0.0238882	0.0137456	0.0318428	0.0143299	0.00896838
0	1	0.00605411	0.0108059	0.00958972	0.0201265	0.0135318	0.00782589	0.0125366	0.00879096	0.0113499	0.00375689
0	1	0.0132282	0.0140749	0.0072532	0.0453267	0.0162539	0.00518898	0.0290077	0.00343824	0.0148053	0.00512443
0	1	0.257113	0.0866057	0.0071719	0.0375687	0.0543812	0.183855	0.53521	0.142062	0.0624222	0.0161202
0	1	0.015499	0.0221794	0.00417012	0.0233697	0.0545039	0.0174708	0.0178076	0.0286977	0.0174828	0.00879164
0	1	0	0.00199017	0.015431	0.00274356	0.00514245	0.00788734	0.00267173	0.00955287	0.0128645	0.00494016
0	1	0.0228708	0.0059705	0.0133776	0.00505902	0.0487621	0.0125277	0.00413991	0.0110961	0.0120941	0.0120187
0	1	0.0984323	0.096111	0.00596311	0.0310777	0.0748939	0.04233	0.163486	0.0491227	0.0116154	0.00896239
0	1	0.0547458	0.0290155	0.00576866	0.0211074	0.0461821	0.0129079	0.0364662	0.0191253	0.00693704	0.0131606
0	1	0.0198423	0.0135075	0.00834024	0.00980872	0.0291276	0.0149613	0.00787018	0.0118385	0.00717644	0.00833677
0	1	0.00470844	0.00696944	0.00658785	0.0602489	0.00748647	0.00921139	0.0178076	0.00765794	0.0327878	0.00780492
0	1	0.242472	0.300665	0.00354538	0.0233373	0.0440945	0.129371	0.242619	0.135771	0.0155758	0.00986727
0	1	0.0861183	0.0364546	0.0141971	0.0395946	0.0783332	0.0498581	0.0573354	0.0367647	0.0365478	0.00576205
0	1	0.0795504	0.189786	0.00717198	0.00669671	0.156743	0.0326456	0.079369	0.0465905	0.0047045	0.0339108
0	1	0.228692	0.201433	0.00533838	0.045679	0.0515429	0.239241	0.635303	0.25179	0.0360398	0.0201382
0	1	0.22772	0.189788	0.00533838	0.0460659	0.0567015	0.23011	0.633488	0.226154	0.0365752	0.0200221
0	1	0.196046	0.131244	0.0075937	0.0360047	0.0505913	0.120317	0.316207	0.0744554	0.0193941	0.0117763
0	1	0.00369989	0.00326901	0.00779669	0.00766993	0.00514245	0.00614094	0.00203098	0.00726722	0.00839931	0.00395198
0	1	0.0184938	0.0181936	0.00650664	0.00362874	0.036708	0.00888654	0.00128148	0.016322	0.0115893	0.00344108
0	1	0.0154682	0.00213397	0.0262216	0.00241916	0.0190258	0.0104092	0.00192223	0.0122488	0.0190312	0.0145238
0	1	0.0403542	0.0866368	0.00834024	0.0143226	0.0775537	0.0158138	0.0226739	0.0334557	0.00725839	0.0255452
0	1	0.0020171	0.00454785	0.0286067	0.00342578	0.00646593	0.00508169	0.00192223	0.0118581	0.0165331	0.00405102
0	1	0.157332	0.116041	0.0095085	0.011579	0.0384449	0.160396	0.195331	0.145044	0.0160544	0.0106487
0	1	0.0070267	0.00199017	0.00654725	0.0094843	0.00855483	0.00483589	0.00779768	0.00498158	0.00494385	0.0184983
0	1	0.0161424	0.0197421	0.0128105	0.0076259	0.0289254	0.0129881	0.00519845	0.0141633	0.0118548	0.0213006
0	1	0.0438626	0.0146425	0.0107986	0.0411372	0.0403264	0.0304422	0.200891	0.00629531	0.0323874	0.0325334
0	1	0.177509	0.150215	0.0150093	0.0610998	0.153937	0.0678171	0.297065	0.0610615	0.0212802	0.0151697
0	1	0.00504275	0.00781685	0.00537898	0.0406359	0.00855483	0.00761782	0.00794268	0.00457128	0.0186042	0.00780403
0	1	0.0020171	0.00326901	0.0171834	0.00609191	0.00514245	0.0126662	0.0119322	0.00652488	0.0163758	0.0368335
0	1	0.0285905	0.0324102	0.0785973	0.0673632	0.0542869	0.089027	0.0157041	0.0490148	0.0830618	0.283219
0	1	0.00706265	0.00213397	0.00241773	0.00274356	0.0194541	0.00402244	0.00479039	0.00459085	0.00813382	0.00155964
0	1	0.0311627	0.0209654	0	0.000929195	0.0528447	0.0158563	0.00760015	0.014554	0.00369482	0.00212628
0	1	0.0188337	0.0127935	0.00723689	0	0.0525765	0.0162374	0.0118234	0.0141437	0.00494385	0.00272012
0	1	0.0656912	0.127593	0.00421073	0.00246319	0.0236543	0.0536547	0.0583391	0.0995224	0.00148838	0.00407521
0	1	0.0915055	0.0288986	0.00525794	0.0403746	0.0568391	0.0400264	0.159585	0.0397939	0.0229392	0.0140735
0	1	0.0694441	0.0863759	0.00904618	0.00889631	0.037267	0.02446	0.0110739	0.0775837	0.00693704	0.00951481
0	1	0.171902	0.072095	0.00650664	0.0283677	0.0476019	0.145375	0.242507	0.0819814	0.017891	0.0109309
0	1	0.133672	0.313296	0.00445204	0.0125963	0.130462	0.0531755	0.0159361	0.10668	0.0108712	0.00488671
0	1	0.0800984	0.0267273	0.00653909	0.0494635	0.087892	0.0343176	0.218682	0.0229625	0.0478705	0.014369
0	1	0.0217454	0.0324178	0.00592251	0.0202222	0.0584199	0.0182082	0.0709294	0.0237357	0.0133432	0.0269608
0	1	0.00739697	0.0179115	0.00417012	0.0408093	0.0287945	0.0089258	0.0784169	0.0214109	0.0301809	0.00229928
0	1	0.0134529	0.00355662	0.0342713	0.00488234	0.0109743	0.00850524	0.00334872	0.00994357	0.0251152	0.00565237
0	1	0.237605	0.463134	0.00354538	0.0494054	0.0157861	0.387898	0.616704	0.446696	0.00958836	0.0291499
0	1	0.0171509	0.0110936	0.00938667	0.00859914	0.0391589	0.0131652	0.0117146	0.013753	0.0103664	0.00971558
0	1	0.017291	0.00968048	0.00829963	0.054945	0.0124679	0.0276967	0.14697	0.00459085	0.0249848	0.124338
0	1	0.211273	0.144149	0.0101332	0.0239179	0.0484953	0.22028	0.326951	0.240499	0.0254373	0.0120958
0	1	0.0569589	0.0528394	0.00471364	0.0135782	0.0375236	0.0148607	0.031838	0.0357718	0.0112519	0.0148043
0	1	0.0379131	0.0221717	0.00654725	0.0263582	0.0408108	0.0262531	0.0894367	0.0156871	0.0283727	0.0100755
0	1	0.0369463	0.033215	0.0118856	0.0137618	0.0798091	0.0221526	0.0153857	0.0152964	0.0116154	0.0258155
0	1	0.0272421	0.0105151	0.0138005	0.0999321	0.0404764	0.0168946	0.0413456	0.0128202	0.0266863	0.013774
0	1	0.0172368	0.00611431	0.00896495	0.081944	0.024009	0.00684711	0.0421096	0.0153061	0.0303811	0.00740608
0	1	0.0625622	0.0257975	0.00179299	0.0288213	0.0298121	0.0496993	0.22246	0.0233059	0.0299025	0.00917245
0	1	0.154811	0.0490582	0.00175239	0.0257093	0.0321348	0.137907	0.330819	0.0741759	0.0363085	0.0107916
0	1	0.0100883	0.0200455	0.00596311	0.0554147	0.0185087	0.0100561	0.127957	0.00767753	0.0301157	0.0275485
0	1	0.0107597	0.0186228	0.00175239	0.0551847	0.0114018	0.00744599	0.0989787	0.005763	0.0162937	0.0316778
0	1	0.0654351	0.021635	0.0082934	0.04117	0.038461	0.0291372	0.132263	0.0306952	0.0309273	0.00666911
0	1	0.074658	0.0544536	0.00300186	0.027597	0.021197	0.0397327	0.0221383	0.051652	0.00345547	0.00829465
0	1	0.00470844	0.00881579	0.00688798	0.00859204	0.0163443	0.0125277	0.00726569	0.00650534	0.0126251	0.0149969
0	1	0.0600142	0.224514	0.00771551	0.0239749	0.161989	0.0325878	0.0611331	0.0444043	0.00245114	0.0185742
0	1	0.0435355	0.0282169	0.00767488	0.0201446	0.0804609	0.0313094	0.00662495	0.0091817	0.0103664	0.0529093
0	1	0.019168	0.0255923	0.00264481	0.0202958	0.0425668	0.0234849	0.0209751	0.0122292	0.0121203	0.0348375
0	1	0.0062754	0.0127961	0.0107986	0.0209115	0.0140614	0.00956329	0.0157404	0.00652488	0.0116154	0.00718599
0	1	0.00302564	0.00142265	0.0148062	0.00823069	0.00432925	0.00876945	0.00256297	0.00567018	0.00741577	0.00563533
0	1	0.0257526	0.0116611	0.00175239	0.0110183	0.0491364	0.0142931	0.00651619	0.0206686	0.00667158	0.015373
0	1	0.0595241	0.109709	0.00771551	0.0471293	0.109225	0.0350802	0.180505	0.0233595	0.0172773	0.0550167
0	1	0.0134511	0.00469165	0.0272284	0.00674073	0.0238848	0.0137317	0.00381082	0.00689606	0.0214508	0.0129199
0	1	0.0953713	0.0487674	0.0208912	0.0104575	0.142754	0.0529013	0.063399	0.0333634	0.0175713	0.0140837
0	1	0.00739697	0.00469165	0.0095085	0.0856064	0.0151083	0.00790635	0.0893752	0.0149252	0.0415983	0.0114639
0	1	0.0272393	0.0261598	0.00842146	0.025218	0.0310061	0.0289407	0.0332176	0.0137726	0.0103664	0.0554043
0	1	0.00504556	0.0307077	0.00296125	0.106349	0.0176677	0.00624823	0.0119684	0.0143326	0.0242177	0.0248913
0	1	0.16022	0.220666	0.00225608	0.0241753	0.0491632	0.192944	0.381815	0.285057	0.0274153	0.01194
0	1	0.0309391	0.0174878	0.0107822	0.0122279	0.0271644	0.0241033	0.00459396	0.00420012	0.0161077	0.0723658
0	1	0.025225	0.00995082	0.00925702	0.00944029	0.0458277	0.00921139	0.0082624	0.00879096	0.0165299	0.0106392
0	1	0.119687	0.0699512	0.00525715	0.0168298	0.0632694	0.0691628	0.26755	0.0335246	0.0288927	0.0130134
0	1	0.0195052	0.00497927	0.010758	0.00609191	0.0148693	0.0115757	0.00388071	0.00736979	0.00815997	0.0113592
0	1	0.203917	0.075865	0.00412952	0.104214	0.0532936	0.199809	0.332782	0.123129	0.0639522	0.0152077
0	1	0.00605411	0.00454785	0.00794432	0.00533593	0.0122495	0.0066013	0.00519845	0.00807143	0.0113499	0.00875161
0	1	0.00605411	0.00454785	0.00717198	0.00548713	0.0125253	0.00686015	0.00519845	0.00900262	0.0113499	0.00859964
0	1	0.055046	0.024219	0.00954908	0.0107819	0.0290262	0.0274686	0.00721164	0.0328963	0.010658	0.00899904
0	1	0.182273	0.29093	0.00408891	0.070948	0.150979	0.103629	0.340661	0.0729342	0.0265705	0.0087639
0	1	0.10498	0.0669895	0.0108392	0.0460636	0.103876	0.0345039	0.00722944	0.0290493	0.0249325	0.0121593
0	1	0.0909328	0.126207	0.028489	0.0178031	0.188876	0.0409483	0.0229941	0.0752146	0.0452477	0.0450032
0	1	0.00975399	0.00852817	0.00408891	0.00615467	0.00855483	0.00733871	0.00319964	0.0141829	0.00544868	0.00928279
0	1	0.0548128	0.0907003	0.00417012	0.0131559	0.0767501	0.020002	0.02501	0.0485457	0.0096222	0.038171
0	1	0.0275764	0.0348866	0.00541959	0.0094843	0.0625263	0.0174708	0.00647994	0.0172304	0.00642352	0.0201851
0	1	0.0495479	0.0329964	0.00632008	0.0171982	0.0582243	0.0263604	0.0292589	0.00879096	0.0138219	0.00990016
0	1	0.0158081	0.00469165	0.0118856	0.00609191	0.020825	0.0106237	0.00398947	0.00648576	0.0148642	0.0158295
0	1	0.0147995	0.00469165	0.0124697	0.00609191	0.020825	0.0121292	0.00331247	0.00763836	0.0160544	0.0153687
0	1	0.0403561	0.0160991	0.0192766	0.0137618	0.0523863	0.0225837	0.00553287	0.018925	0.0144152	0.0177227
0	1	0.0114368	0.00824828	0.00793104	0.0198098	0.0127804	0.0101256	0.105093	0.00843941	0.0178083	0.0209264
0	1	0.0699467	0.024601	0.00773173	0.0339232	0.0403421	0.0245245	0.274237	0.0241068	0.0301157	0.00926741
0	1	0.0274607	0.0253497	0.00467304	0.0799379	0.031365	0.0148325	0.0440556	0.0160778	0.0173034	0.0114137
0	1	0.0629796	0.259969	0.00233652	0.0383058	0.134289	0.0426964	0.25385	0.0669271	0.018274	0.0353492
0	1	0.0144597	0.00142265	0.0273979	0.00548713	0.0100945	0.00850524	0.00530721	0.00841982	0.0103925	0.0174464
0	1	0.00470844	0.00341281	0.0112468	0.00674073	0.0119672	0.0149993	0.00267173	0.0101618	0.00074419	0.00679882
0	1	0.0073998	0.00469165	0.00296125	0.0150154	0.00616299	0.00624823	0.00459396	0.0103539	0.00667158	0.00770287
0	1	0.0107625	0.013115	0.00354538	0.0187697	0.0200118	0.00966199	0.00715693	0.0143945	0.0155758	0.00677413
0	1	0.00941689	0.00412414	0.0112609	0.00535048	0.00987829	0.00589514	0.00388071	0.0110961	0.0134328	0.017093
0	1	0.166398	0.0302038	0.00735316	0.044536	0.0617207	0.100261	0.274172	0.0400598	0.0509085	0.0187604
0	1	0.256246	0.335245	0.010355	0.062152	0.095409	0.218173	0.550469	0.142678	0.00568804	0.041925
0	1	0.00336277	0.00486842	0.00475425	0.00990841	0.00066174	0.00214793	0.00388071	0.00535273	0.0096222	0.0106061
0	1	0.0164795	0.0126523	0.012551	0.00806791	0.0390419	0.0125654	0.00395321	0.0125027	0.0101978	0.0716408
0	1	0.0972025	0.0167435	0.0094679	0.0169138	0.0433043	0.0658761	0.208732	0.0232424	0.0303092	0.00721966
0	1	0.00537987	0.00398033	0.0109644	0.00669671	0.00763795	0.0093187	0.00135399	0.0115065	0.00690769	0.00891543
0	1	0.0995429	0.0597128	0.00954908	0.0156643	0.0987321	0.0412218	0.00662495	0.033606	0.00345547	0.0223447
0	1	0.251032	0.384532	0.00610099	0.0504226	0.116866	0.160582	0.235844	0.154917	0.0113761	0.114463
0	1	0.391618	0.600853	0.0190982	0.0768655	0.075627	0.279901	0.655315	0.361263	0.0356177	0.0174207
0	1	0.0324362	0.0440695	0.010052	0.0088795	0.0255358	0.0280687	0.0220012	0.0237373	0.0113499	0.011141
0	1	0.0482439	0.110504	0.00175239	0.0129114	0.0997538	0.0257909	0.0281155	0.0234268	0.00419966	0.0196704
0	1	0.251695	0.384135	0.0120397	0.032287	0.187903	0.0899611	0.175024	0.144358	0.0231013	0.0157489
0	1	0.0939959	0.063277	0.00751272	0.0770417	0.0670593	0.0497656	0.0742877	0.0375977	0.0217424	0.0265114
0	1	0.0477559	0.0183265	0.00596311	0.066544	0.0444836	0.0274	0.180788	0.0165873	0.033668	0.015556
0	1	0.00235422	0.00127885	0.00350478	0.00609191	0.00448071	0.00483589	0.00272316	0.00574345	0.0135825	0.00956232
0	1	0.22644	0.105494	0.00719628	0.0286869	0.0451542	0.156212	0.288116	0.0560377	0.0167725	0.0148858
0	1	0.0208537	0.0352555	0.0101738	0.0343084	0.0440453	0.0213479	0.0144239	0.0137726	0.0155495	0.0127877
0	1	0.144734	0.139101	0.00592251	0.0334735	0.0828876	0.0949628	0.406047	0.0616638	0.0313076	0.00948525
0	1	0.0316734	0.0354948	0.00625205	0.0322844	0.0941733	0.0212359	0.245857	0.0114478	0.0277934	0.030915
0	1	0.0443874	0.0537422	0.00537898	0.0100891	0.0884424	0.0179312	0.00858343	0.0187346	0.00938285	0.0234117
0	1	0.0178252	0.0169203	0.00744687	0.00720591	0.0247998	0.0114973	0.00331247	0.00650534	0.00616673	0.0251289
0	1	0.0117711	0.000711325	0.0154878	0.00870997	0.0204184	0.00367797	0.00131774	0.014554	0.0162937	0.0156624
0	1	0.00336277	0.00540298	0.0166804	0.0066527	0.00855483	0.00866069	0.0052347	0.0107251	0.00667158	0.0057254
0	1	0.00837937	0.0334732	0.00719928	0.0421297	0.0414646	0.0154909	0.0261924	0.0226011	0.0372148	0.00515972
0	1	0.0272421	0.0363982	0.00989896	0.0179994	0.0557082	0.0153021	0.00719318	0.031335	0.0148577	0.0107836
0	1	0.248775	0.161832	0.00880257	0.0232204	0.0559636	0.19484	0.410575	0.120192	0.0245633	0.017441
0	1	0.0880505	0.0159369	0.00900559	0.0677481	0.0400131	0.0426354	0.117733	0.024478	0.0316214	0.00719497
0	1	0.152074	0.225526	0.00860792	0.0291487	0.159164	0.0586314	0.128989	0.119729	0.0111106	0.020846
0	1	0.0523161	0.0584617	0.00373194	0.0159006	0.0690923	0.0221129	0.0131049	0.0201004	0.00805985	0.0339511
0	1	0.0322026	0.0297274	0.00541959	0.0121838	0.0847593	0.0164116	0.0196105	0.0168201	0.0101271	0.0142123
0	1	0.260586	0.492644	0.00709077	0.0106939	0.134911	0.141759	0.156649	0.175874	0.0047045	0.0229901
0	1	0.00134567	0.0069892	0.0292502	0.0102067	0.00830059	0.0145008	0.00384446	0.00728676	0.0196252	0.00989342
0	1	0.00675449	0.0253046	0.00417012	0.0641157	0.0111995	0.0123003	0.0310937	0.00976288	0.0178083	0.106458
0	1	0.100833	0.0126523	0.00713137	0.0948315	0.027546	0.0788538	0.310352	0.0325267	0.05433	0.0152107
0	1	0.0893159	0.114061	0.00292065	0.0718363	0.101043	0.0410378	0.122713	0.0371925	0.0254373	0.0106458
0	1	0.00269134	0.00796065	0.00447841	0.0496175	0.00356384	0.00796519	0.0151346	0.004879	0.0142821	0.0114261
0	1	0.0104254	0.00540298	0.0187561	0.00734552	0.0141752	0.011135	0.00327622	0.00461042	0.0156181	0.0130103
0	1	0.0855645	0.0296319	0.00179299	0.0280174	0.0477019	0.0444666	0.117743	0.0241264	0.0114112	0.033926
0	1	0.0258964	0.0192654	0.011845	0.00334835	0.0330196	0.0181794	0.00915167	0.0118385	0.0169287	0.0265094
0	1	0.0724681	0.0182338	0.00794432	0.0548299	0.0582015	0.0387163	0.305094	0.00726722	0.0621888	0.033653
0	1	0.0161452	0.0128308	0.00650664	0.0131571	0.022862	0.0119288	0.00662495	0.00952031	0.00467836	0.0269028
0	1	0.211587	0.0748079	0.00998714	0.0206064	0.067749	0.196456	0.298351	0.0813057	0.0350792	0.0139788
0	1	0.0141253	0.0136456	0.0073594	0.0183638	0.0386459	0.0125577	0.00594795	0.0160582	0.0116154	0.00521749
0	1	0.0171509	0.0132198	0.00533838	0.0134814	0.0217418	0.00518898	0.00858212	0.00357936	0.0124701	0.00915751
0	1	0.0843018	0.164415	0.00596311	0.0249186	0.0947474	0.0620107	0.0400344	0.0526445	0.00691093	0.0707986
0	1	0.00822003	0.00611431	0.00650664	0.0833282	0.0126289	0.0116444	0.0149394	0.0109426	0.0158151	0.00839259
0	1	0.165916	0.265927	0.00983302	0.0161022	0.0275277	0.182595	0.18242	0.206423	0.00604819	0.00664331
0	1	0.138993	0.0378268	0.0101332	0.0204742	0.032923	0.067875	0.155331	0.0453387	0.0267929	0.0101853
0	1	0.0020171	0.00668182	0.0101332	0.0076259	0.00814821	0.00431607	0.00530721	0.00843941	0.0163461	0.00759787
0	1	0.0403962	0.0110936	0.00529778	0.0251045	0.0240859	0.0293236	0.11468	0.0141829	0.0141374	0.030378
0	1	0.310686	0.460786	0.00713944	0.0437487	0.062623	0.273763	0.349147	0.36756	0.0219818	0.0219637
0	1	0.00907976	0.00724932	0.00767488	0.00274356	0.00723135	0.00614094	0.00331247	0.00304752	0.00518319	0.00676815
0	1	0.00235422	0.0166326	0.00717198	0.048675	0.0326407	0.0101321	0.0118234	0.0114462	0.0233512	0.00760983
0	1	0.0349481	0.00810447	0.0193981	0.00669671	0.012015	0.0225726	0.0406654	0.0208461	0.0135825	0.034696
0	1	0.0807149	0.0426486	0.00116826	0.0101331	0.0623315	0.0340209	0.0119322	0.0225636	0.00321611	0.0157029
0	1	0.285371	0.39946	0.0083941	0.0106939	0.120899	0.115277	0.120814	0.196525	0.0140874	0.0143156
0	1	0.0302649	0.083644	0.0101332	0.0144107	0.0647248	0.024671	0.00982867	0.030965	0.00568804	0.0217464
0	1	0.0285298	0.0136808	0.00480292	0.072761	0.0241224	0.0199332	0.0506786	0.0172108	0.0217424	0.0302844
0	1	0.0380047	0.0130837	0.00233652	0.0310229	0.0335914	0.025575	0.173551	0.00763836	0.0352988	0.0172356
0	1	0.0622098	0.0181991	0.00860792	0.0306473	0.0461842	0.0291138	0.134227	0.0178002	0.0215031	0.0103083
0	1	0.162061	0.148959	0.00650664	0.0336306	0.13094	0.059371	0.323138	0.052078	0.0242233	0.0158513
0	1	0.168059	0.247372	0.00896495	0.030351	0.118219	0.105412	0.289451	0.0968534	0.0158303	0.013017
0	1	0.0214744	0.0343041	0.00354538	0.016225	0.0478607	0.0180703	0.00818715	0.0145149	0.00518319	0.0303339
0	1	0.106237	0.0797252	0.0119668	0.0255005	0.1138	0.035356	0.275062	0.0348253	0.0318695	0.0205549
0	1	0.132937	0.0380739	0.0146706	0.0413736	0.0783214	0.0870402	0.195919	0.0443512	0.0388131	0.0153802
0	1	0.0073998	0.00341281	0.00942728	0.00823069	0.00514245	0.00815216	0.00327622	0.00152376	0.0173806	0.0178038
0	1	0.119722	0.148524	0.00779669	0.0464936	0.0852296	0.0684678	0.112067	0.0363296	0.0123335	0.0255777
0	1	0.00336277	0.0254638	0.00863223	0.00399717	0.00590786	0.0105165	0.00193696	0.0095724	0.0113499	0.0123601
0	1	0.0494358	0.0379041	0.00471364	0.0401423	0.0426188	0.0388973	0.283296	0.0152622	0.0281224	0.019169
0	1	0.0712868	0.0611431	0.00471364	0.0211514	0.0571442	0.028645	0.0117509	0.0194964	0.012599	0.0175753
0	1	0.0215223	0.0241697	0.00233652	0.0083431	0.0441042	0.0164428	0.00658869	0.0149479	0.0123596	0.00823532
0	1	0.0622211	0.0267273	0.00237712	0.00378514	0.0688996	0.0259484	0.00459396	0.0160582	0.0158151	0.0224085
0	1	0.0943331	0.247065	0.0101332	0.0085551	0.158358	0.0565372	0.0172032	0.0586478	0.012599	0.0329098
0	1	0.310784	0.10112	0.0131757	0.114789	0.0710936	0.30187	0.470496	0.210981	0.0868915	0.0228073
0	1	0.136248	0.268334	0.0101738	0.0184078	0.229844	0.0535001	0.0535182	0.0749187	0.0118548	0.0141071
0	1	0.259606	0.0826034	0.0174351	0.147028	0.0844042	0.234703	0.355695	0.0726766	0.104341	0.0255451
0	1	0.101068	0.0458812	0.00838082	0.0367572	0.0231112	0.110091	0.253839	0.0616645	0.0298436	0.00718899
0	1	0	0.00398033	0.0119262	0.010045	0.0110503	0.00649403	0.00666119	0.00191449	0.00789447	0.00828121
0	1	0.0135641	0.0135075	0.00533838	0.0133439	0.0233441	0.0118706	0.0800314	0.0141437	0.0217164	0.0126377
0	1	0.0470815	0.0190542	0.00838082	0.00980872	0.0782912	0.025439	0.0106125	0.0114869	0.00964832	0.0119419
0	1	0.0644779	0.0371599	0.00520858	0.014735	0.0816183	0.0381908	0.0125729	0.0224675	0.01401	0.0325685
0	1	0.0295907	0.0193419	0.00362659	0.0263141	0.0508665	0.0160592	0.05191	0.0095724	0.0117634	0.0187728
0	1	0.0218594	0.00412414	0.0130621	0.0104135	0.0511709	0.0188071	0.00530721	0.0145345	0.00696099	0.0105521
0	1	0.060867	0.0355508	0.0122425	0.00762039	0.074617	0.0337487	0.00530721	0.0142077	0.0108712	0.0787239
0	1	0.0267836	0.0173122	0.00892437	0.00669671	0.0771339	0.0284028	0.00915032	0.022837	0.00765512	0.0110389
0	1	0.026083	0.0163045	0.00881079	0.00669671	0.0747055	0.0284028	0.0086745	0.0229608	0.00765512	0.0110389
0	1	0.00285943	0.0102384	0.0286473	0.0076259	0.014745	0.0160898	0.00327622	0.00804864	0.0332959	0.0118235
0	1	0.0238765	0.0169203	0.0094679	0.00944029	0.0190949	0.016872	0.00459396	0.00996317	0.00419966	0.0130411
0	1	0.0020171	0.00668182	0.0112203	0.0381295	0.0109467	0.00712173	0.0058392	0.0145149	0.015897	0.0220868
0	1	0.0933507	0.121132	0.0148062	0.011473	0.0785118	0.0454703	0.130922	0.0437092	0.0134346	0.015706
0	1	0.0384818	0.0554377	0.00779669	0.0408858	0.0575466	0.0185302	0.0241787	0.0157044	0.0269257	0.0117283
0	1	0.0726409	0.0926981	0.00717198	0.0390436	0.0505282	0.0454256	0.182928	0.0387585	0.0296369	0.0227088
0	1	0.03858	0.0268601	0.00421073	0.0187218	0.0346364	0.0181771	0.00726704	0.0241068	0.00321611	0.0100698
0	1	0.0456195	0.0178084	0.00842146	0.015351	0.081647	0.014971	0.00658869	0.0183634	0.0113054	0.0173035
0	1	0.10709	0.188622	0.00622473	0.0711884	0.126335	0.0596764	0.0998863	0.0532326	0.00717644	0.0114538
0	1	0.00470844	0.0108059	0.00237712	0.0292089	0.0200118	0.0104092	0.0202553	0.0080291	0.0170379	0.0125628
0	1	0.0336016	0.0446311	0.00975223	0.0460943	0.0684368	0.0173636	0.0371129	0.0122292	0.0185264	0.0357249
0	1	0.0230527	0.047289	0.0107986	0.0960659	0.0510452	0.0176094	0.0963366	0.0184914	0.0215031	0.0713583
0	1	0.0212654	0.0155371	0.0156177	0.0094843	0.0340128	0.0165501	0.0117865	0.0118385	0.0113499	0.0186765
0	1	0.0110996	0.00270149	0.018749	0.00609191	0.0122701	0.0114684	0.00398947	0.0114674	0.0192705	0.0109241
0	1	0.0307701	0.0157275	0.00829963	0.0106498	0.0410409	0.0218181	0.00726569	0.0111824	0.0111106	0.0183472
0	1	0.167857	0.0881725	0.00892437	0.030551	0.0542721	0.183301	0.469793	0.0528691	0.0274044	0.0152353
0	1	0.0265707	0.046162	0.00479485	0.0419523	0.053362	0.0156989	0.0732062	0.0182804	0.0274305	0.0111651
0	1	0.00706265	0.0260862	0.00881884	0.0376381	0.0280995	0.0112711	0.0521851	0.0181523	0.0271716	0.011689
0	1	0.153795	0.052334	0.00578463	0.045725	0.0568439	0.099906	0.392805	0.0513253	0.0377294	0.0118476
0	1	0.00638842	0.00199017	0.00829963	0.00241916	0.00973346	0.00914274	0.000640745	0.00423267	0.0116154	0.011844
0	1	0.142796	0.204523	0.0058819	0.0464184	0.02771	0.217069	0.344282	0.163996	0.0355381	0.0143997
0	1	0.231029	0.292608	0.00932192	0.0211495	0.114134	0.105326	0.0768703	0.118549	0.0224953	0.0169011
0	1	0.0299278	0.0228834	0.00237712	0.0322948	0.0369118	0.0147933	0.0194444	0.0141633	0.00577966	0.0143748
0	1	0.0181624	0.0155767	0.00417012	0.0527637	0.0296349	0.014892	0.131127	0.0172304	0.0406379	0.0175755
0	1	0.0107597	0.00819227	0.0193496	0.00641633	0.0197522	0.0125277	0.00519845	0.00710061	0.0145661	0.0277298
0	1	0.0184966	0.0123724	0.0316086	0.00976469	0.0521681	0.0202731	0.00587544	0.024248	0.0146813	0.0118421
0	1	0.151714	0.0365241	0.00705016	0.0330873	0.0629133	0.0965111	0.446325	0.0452736	0.0495646	0.013454
0	1	0.139913	0.059643	0.00751263	0.0425796	0.0699444	0.0989264	0.37759	0.061449	0.0354565	0.0114568
0	1	0.00571698	0.0204769	0.00529778	0.0289905	0.0210068	0.00769059	0.0111826	0.0183438	0.0116002	0.0241447
0	1	0.0138424	0.0268711	0.0055133	0.0389416	0.03697	0.0106047	0.0217246	0.0164691	0.0142448	0.00992886
0	1	0.0107597	0.0112297	0.010117	0.0223645	0.0297209	0.0162057	0.0253053	0.013306	0.0177822	0.0336053
0	1	0.00470844	0.00255769	0.0206882	0.00766993	0.00697621	0.00490454	0.00334872	0.00611462	0.00792058	0.0125806
0	1	0.0134511	0.00611431	0.00954908	0.0136842	0.0252579	0.0100849	0.00131774	0.00841982	0.0116154	0.0299794
0	1	0.0141225	0.0250247	0.0196824	0.00427755	0.00840337	0.01343	0.00911543	0.00726722	0.0134863	0.0142542
0	1	0.0114368	0.00810447	0.019017	0.0221669	0.0210367	0.0126662	0.00662495	0.0111711	0.0313647	0.00900025
0	1	0.074318	0.0358307	0.00771551	0.0453708	0.0299379	0.0372403	0.20437	0.0355742	0.0316301	0.0133659
0	1	0.0804616	0.0246335	0.00479485	0.0330548	0.0348693	0.0608054	0.0687347	0.0389934	0.0173981	0.00788374
0	1	0.00134567	0.00213397	0.0106768	0.00766993	0.00998196	0.00643577	0.00267173	0.00560295	0.0135825	0.0110232
0	1	0.0126685	0.00867197	0.00713137	0.0207906	0.0171574	0.0107623	0.0193066	0.00456969	0.0201093	0.0109155
0	1	0.0279947	0.0431503	0.00767488	0.0182462	0.0820327	0.0256035	0.0711995	0.0244976	0.00988767	0.0220442
0	1	0.129217	0.0581289	0.00568884	0.0189686	0.0729884	0.0551633	0.0322069	0.0379998	0.0128645	0.0138798
0	1	0.0339648	0.0129399	0.00475425	0.00529711	0.0257122	0.0102706	0.00719318	0.00800955	0.00809105	0.00469761
0	1	0.0315537	0.0275769	0.00233652	0.00952835	0.0481754	0.0213075	0.0373044	0.0115617	0.00917288	0.0152094
0	1	0.0923302	0.300289	0.00654725	0.0149715	0.16721	0.0453164	0.067438	0.0545242	0.00679015	0.0290856
0	1	0.0110969	0.0257361	0.00412952	0.0537569	0.0449467	0.0116241	0.0886244	0.0110018	0.0189843	0.0317788
0	1	0.095955	0.0578154	0.00596311	0.0711832	0.0551393	0.0699074	0.226577	0.0825695	0.0289189	0.0150592
0	1	0.00644728	0.0140661	0.00479485	0.0452869	0.0161928	0.0109768	0.0215795	0.0146625	0.0165593	0.0084485
0	1	0.0457388	0.0526149	0.0125915	0.0575105	0.0748567	0.028157	0.0895521	0.0263925	0.0133432	0.057251
0	1	0.0128734	0.00611431	0.0102874	0.0100891	0.0107951	0.0082889	0.0109731	0.00572389	0.00820807	0.0306439
0	1	0.0877413	0.0781852	0.00537898	0.0562877	0.0719408	0.0457658	0.217814	0.0335425	0.0224866	0.019129
0	1	0.0131998	0.00867197	0.00412952	0.00920393	0.00951947	0.0084648	0.00395321	0.00879096	0.00691093	0.00938924
0	1	0.011434	0.00668182	0.00654725	0.00553115	0.0091129	0.0066013	0.00395321	0.00611462	0.00542254	0.00864359
0	1	0.00773409	0.0119046	0.00657969	0.00641633	0.0113532	0.00870201	0.00199474	0.00793305	0.00494385	0.0278367
0	1	0.0195052	0.00469165	0.0058819	0.0122719	0.0156825	0.0140179	0.0109691	0.0233645	0.00938285	0.00730972
0	1	0.0086333	0.0042427	0.0166657	0.00527304	0.00697621	0.00806079	0.00327622	0.00380941	0.00571536	0.00595413
0	1	0.0703614	0.10081	0.0131757	0.0158566	0.101199	0.0436479	0.0177351	0.0240677	0.00494385	0.019801
0	1	0.0561585	0.361213	0.00533838	0.0076259	0.0741778	0.0250667	0.00918792	0.0668707	0.00148838	0.0237246
0	1	0.0561585	0.373997	0.00533838	0.0076259	0.0784603	0.0255157	0.00918792	0.0706807	0.00148838	0.0237713
0	1	0.00235422	0.00554679	0.0128938	0.0152159	0.00605933	0.00720019	0.0117509	0.00498158	0.020254	0.00615521
0	1	0.00310181	0.00885533	0.00954908	0.0404563	0.0118591	0.00903163	0.0170245	0.0115705	0.0116154	0.050024
0	1	0.0218566	0.00739315	0.0107173	0.00455793	0.0523116	0.0115064	0.00203098	0.00763836	0.00863867	0.0112137
0	1	0.209008	0.71605	0.00713137	0.0493575	0.232721	0.102041	0.297052	0.229728	0.0143528	0.0100393
0	1	0.00639125	0.00326901	0.0161449	0.00390796	0.00432925	0.00472861	0.00267173	0.0091817	0.012776	0.00352815
0	1	0.023545	0.00554679	0.0177107	0.00548713	0.0210595	0.0210819	0.00971924	0.0114446	0.0150031	0.01316
0	1	0.0066141	0.00284529	0.0195809	0.00827472	0.0158413	0.0073075	0.00131774	0.00343824	0.0140874	0.00392603
0	1	0.00235422	0.0064019	0.00888375	0.00613594	0.0128841	0.00423702	0.0126454	0.0100977	0.00914351	0.0096654
0	1	0.180559	0.104139	0.00623088	0.0399762	0.110757	0.0836946	0.415735	0.071576	0.0552774	0.0141145
0	1	0.0181624	0.0395235	0.00592251	0.107991	0.0395117	0.0155981	0.0586607	0.0199068	0.0368615	0.0138136
0	1	0.00369989	0.00845971	0.00362659	0.0704538	0.0147333	0.00566956	0.0249282	0.00941887	0.0118548	0.00856288
0	1	0.207549	0.613719	0.00892437	0.0817148	0.110174	0.150832	0.44399	0.272718	0.0106058	0.0211113
0	1	0.141536	0.0323477	0.00771551	0.0175566	0.0578427	0.079535	0.15676	0.0452362	0.0157889	0.011565
0	1	0.00336277	0.00551041	0.0185953	0.00334835	0.0132388	0.00885833	0.00267173	0.00306709	0.00794128	0.0146364
0	1	0.178574	0.115021	0.00646602	0.0133747	0.0670863	0.0715285	0.227733	0.0495075	0.008816	0.0138768
0	1	0.100242	0.0412841	0.00648234	0.0652184	0.0763275	0.0665498	0.284918	0.0297884	0.0371473	0.0133322
0	1	0.170965	0.157554	0.00599043	0.0171258	0.101985	0.0566514	0.132828	0.044554	0.00887801	0.0294313
0	1	0.00235422	0.000711325	0.00237712	0	0.00748647	0.00282468	0.00131774	0.00152376	0.00741577	0.0114411
0	1	0.0765667	0.0460297	0.00767488	0.0337037	0.0881727	0.0402894	0.0648048	0.0292936	0.0113499	0.0236037
0	1	0.0480929	0.0334655	0.00175239	0.0226413	0.0927918	0.0241346	0.17966	0.0203316	0.0232047	0.0140382
0	1	0.00840834	0.00539749	0.0100926	0.00483831	0.0248235	0.00818927	0.00463021	0.00076188	0.0148316	0.0251016
0	1	0.179378	0.710626	0.00233652	0.0188163	0.119384	0.0802218	0.0405612	0.194844	0.00938285	0.0255393
0	1	0.11054	0.01532	0.00417012	0.0447659	0.0299072	0.0646221	0.177295	0.0289582	0.0216189	0.0103364
0	1	0.265059	0.206081	0.00479485	0.0358424	0.107643	0.130794	0.486387	0.106736	0.0319217	0.0172218
0	1	0.0349762	0.0418012	0.00354538	0.0327744	0.0664064	0.0268501	0.0377326	0.0080291	0.0115295	0.0460311
0	1	0.0180093	0.0181398	0.0144658	0.0502126	0.0192561	0.0118791	0.173725	0.0148927	0.04298	0.0162997
0	1	0.0175982	0.0165122	0.0144658	0.0498771	0.0192463	0.011683	0.170123	0.0138496	0.0439975	0.0157642
0	1	0.0423917	0.0537126	0.00825903	0.00585557	0.0657594	0.0327471	0.00389408	0.0173801	0.00544868	0.0215898
0	1	0.00302564	0.00326901	0.0130133	0.00153398	0.00539759	0.00744599	0.000640745	0.00689606	0.0109467	0.00748612
0	1	0.0201766	0.0472099	0.0101738	0.119611	0.0269049	0.0137144	0.0464823	0.0187541	0.0262913	0.0103487
0	1	0.0201766	0.0490428	0.00996291	0.118299	0.0280661	0.0135955	0.0468493	0.0187541	0.0267875	0.010321
0	1	0.445924	0.738584	0.0102142	0.0558584	0.132064	0.252157	0.675301	0.432194	0.0317687	0.0157419
0	1	0.442365	0.74137	0.00997081	0.057764	0.131497	0.256919	0.66891	0.434009	0.0311515	0.0150671
0	1	0.0235366	0.0142187	0.00834024	0.00488234	0.0360795	0.0111822	0.00466646	0.00687649	0.0105784	0.00977941
0	1	0.37554	0.692425	0.0118856	0.0654147	0.105005	0.318746	0.550458	0.524424	0.00919932	0.0207682
0	1	0.0117711	0.00753695	0.00713137	0.00996357	0.01054	0.00684711	0.00463021	0.0114869	0.00801029	0.0110299
0	1	0.0840165	0.0619517	0.00438487	0.0170844	0.0770958	0.04552	0.113991	0.0206935	0.0242278	0.0133412
0	1	0.0174853	0.0328746	0.0058819	0.00581153	0.0512944	0.0106728	0.0192401	0.0149252	0.00616673	0.00907041
0	1	0.0394054	0.00881579	0.00592251	0.0625713	0.0236403	0.0240166	0.0603664	0.021481	0.0414917	0.0075712
0	1	0.0837433	0.0939692	0.00179299	0.0396258	0.123486	0.0383204	0.0496508	0.0221728	0.0110247	0.0123015
0	1	0.00336418	0.00341281	0.0135163	0.00339238	0.00840337	0.00779907	0.00327622	0.0103148	0.013848	0.00449952
0	1	0.00941689	0.0132198	0.00537898	0.0297287	0.0137473	0.00342356	0.00982867	0.00841982	0.0215031	0.00573138
0	1	0.0959454	0.145193	0.00533838	0.0647933	0.0935436	0.053221	0.186441	0.0664251	0.0581902	0.0157711
0	1	0.137529	0.461411	0.00468006	0.0309948	0.0779015	0.0605516	0.230842	0.132795	0.0206863	0.00770887
0	1	0.308699	0.559157	0.0128348	0.0466892	0.119131	0.154458	0.594079	0.292729	0.0517892	0.0131862
0	1	0.211542	0.200712	0.01161	0.0117316	0.0301729	0.310119	0.186979	0.251963	0.0199886	0.0173059
0	1	0.205622	0.195409	0.011845	0.0116976	0.0295871	0.301884	0.176582	0.249466	0.0199886	0.0175416
0	1	0.00639125	0.0098815	0.00438106	0.0134375	0.00488732	0.00720019	0.00926041	0.0111158	0.00691093	0.0177379
0	1	0.0420008	0.0177019	0.00521734	0.0260569	0.0671629	0.0144488	0.115015	0.0164881	0.0321056	0.0188165
0	1	0.0145726	0.0100946	0.0100926	0.00734552	0.0355142	0.0145389	0.0112189	0.0128571	0.00914351	0.0115588
0	1	0.0296234	0.0210444	0.0095085	0.00674073	0.0387501	0.0217703	0.00787018	0.0132336	0.00518319	0.0261125
0	1	0.0107597	0.0100946	0.00529778	0.0250823	0.0187361	0.00812095	0.0177768	0.0114869	0.0100789	0.0233968
0	1	0.0363219	0.0290644	0.00888375	0.0268918	0.0667563	0.0237503	0.0964575	0.0152768	0.0316674	0.0138641
0	1	0.161196	0.0434892	0.00737433	0.092768	0.0647756	0.0947777	0.410026	0.0416187	0.0998151	0.00929383
0	1	0.177627	0.318889	0.0037401	0.0422218	0.100753	0.0812539	0.0988817	0.125829	0.00607209	0.015069
0	1	0.124703	0.0420829	0.009403	0.0477667	0.0453733	0.0867943	0.30323	0.0226471	0.0162937	0.0158692
0	1	0.0077369	0.00867197	0.00475425	0.00161142	0.0130355	0.00377663	0.000676995	0.00228564	0.0101271	0.0048134
0	1	0.00336277	0.00903313	0.00417012	0.0265209	0.00687252	0.00554206	0.0150996	0.00613418	0.00914351	0.0109512
0	1	0.0705578	0.0362621	0.018311	0.0132011	0.0353707	0.054519	0.186584	0.0359074	0.0227238	0.0131451
0	1	0.0312763	0.0242563	0.00767488	0.00697709	0.0264659	0.0164704	0.0253823	0.0137742	0.0107059	0.0222121
0	1	0.00706265	0.006538	0.0102822	0.00274356	0.0291246	0.0121746	0.00131774	0.00804864	0.0197754	0.00780191
0	1	0.122715	0.152133	0.0166399	0.0318684	0.0131943	0.214061	0.349782	0.286998	0.0375576	0.022709
0	1	0.0255565	0.0126523	0.00829963	0.0102551	0.027546	0.0151065	0.00452145	0.0153159	0.0155495	0.0166556
0	1	0.052429	0.0137874	0.0175484	0.0423028	0.0230146	0.0256397	0.062732	0.0124279	0.00859225	0.0101655
0	1	0.0509252	0.0162089	0.0137192	0.0242032	0.0412113	0.0257541	0.0991008	0.00881052	0.0118548	0.0289317
0	1	0.0677298	0.0189105	0.00834024	0.0229594	0.0257936	0.0439226	0.190419	0.0233254	0.0219818	0.0149137
0	1	0.163717	0.201897	0.0183113	0.019293	0.0341774	0.106783	0.215831	0.137212	0.0325614	0.0179951
0	1	0.158961	0.214517	0.0117638	0.0106939	0.030428	0.141377	0.136207	0.177512	0.0103664	0.0183283
0	1	0.0511158	0.360584	0.00541959	0.0112987	0.138784	0.0319083	0.0613213	0.0915614	0.00419966	0.0172128
0	1	0.0134539	0.00764352	0.0173053	0.066415	0.0235278	0.0128807	0.0323027	0.0110961	0.0224606	0.0132175
0	1	0.0942472	0.182965	0.00354538	0.0159006	0.0480681	0.0648371	0.0404	0.0846192	0.00927949	0.0215442
0	1	0.00134567	0.00430004	0.0152038	0.00766993	0.011712	0.00801364	0.0058392	0.0130303	0.0136087	0.0130194
0	1	0.00467176	0.00724932	0.0178082	0.00863275	0.0152759	0.0128011	0.00327622	0.00574345	0.00911737	0.0355419
0	1	0.224434	0.156062	0.009906	0.022013	0.0352281	0.277144	0.447821	0.297528	0.023116	0.0140095
0	1	0.0608754	0.13209	0.00490835	0.00213877	0.0146899	0.0792768	0.0911184	0.0826744	0.0039603	0.00884045
0	1	0.00672553	0.00270149	0.0213942	0.0106939	0.00829969	0.0096718	0.00395321	0.00535273	0.00940898	0.0208146
0	1	0.00336277	0.00739315	0.0130538	0.00520675	0.00646593	0.00760839	0.00195848	0.00535273	0.0108451	0.00835547
0	1	0.0100911	0.00326901	0.013638	0.00518474	0.00448071	0.00412029	0.00327622	0.0103539	0.00419966	0.0105497
0	1	0.0322849	0.029386	0.0071476	0.0138499	0.0340553	0.0203267	0.0716933	0.013753	0.0096222	0.0111754
0	1	0.0174881	0.0122286	0.0113015	0.00859914	0.0263262	0.0156178	0.00577598	0.0103343	0.00518319	0.0262417
0	1	0.138913	0.276147	0.00799949	0.00529532	0.13112	0.0694302	0.0166481	0.0701357	0.00568804	0.0170831
0	1	0.221397	0.323869	0.010052	0.0163322	0.205926	0.0852347	0.0396982	0.0916819	0.00568804	0.0534425
0	1	0.0174881	0.0203331	0.00709077	0.0106498	0.0213353	0.0184614	0.0052347	0.00994357	0.00514163	0.0536146
0	1	0.0306491	0.0153538	0.0243148	0.00641633	0.0460461	0.0244963	0.0251791	0.0172304	0.0143267	0.00977342
0	1	0.0080712	0.00611431	0.0261561	0.00702111	0.0130929	0.0122819	0.00918792	0.0132158	0.0229915	0.00793161
0	1	0.00773409	0.0123416	0.00431771	0.0415544	0.0152436	0.0130193	0.0111102	0.00498158	0.0106877	0.0102866
0	1	0.0235422	0.0140142	0.0114233	0.0481226	0.0274086	0.0138313	0.00907101	0.0179727	0.0247105	0.0037539
0	1	0.0161452	0.0092395	0.0067338	0.00857711	0.0289203	0.0120361	0.0144589	0.00994357	0.0153364	0.0175436
0	1	0.0201766	0.0167282	0.0111635	0.0110183	0.0198301	0.021926	0.00911543	0.00382897	0.00765512	0.0290451
0	1	0.254582	0.211487	0.011845	0.0360064	0.0348737	0.207659	0.570191	0.225955	0.0167986	0.0163885
0	1	0.287274	0.467998	0.00852845	0.0768102	0.0476655	0.27598	0.603131	0.430048	0.0290994	0.0156774
0	1	0.0080712	0.0145492	0.00596311	0.0222466	0.0287181	0.00692557	0.00783393	0.0199393	0.0255674	0.00741472
0	1	0.102899	0.0298939	0.00884318	0.0495938	0.042216	0.0392204	0.151582	0.0375983	0.0180476	0.00938028
0	1	0.0721925	0.0490582	0.00412952	0.0308437	0.0650051	0.0302351	0.117296	0.0309432	0.0170641	0.0315431
0	1	0.0181595	0.0127961	0.018422	0.0059664	0.0171601	0.00850524	0.00320372	0.0133818	0.0138099	0.00729737
0	1	0.00941407	0.00479737	0.0433788	0.0085551	0.0167509	0.0101634	0.00192223	0.0130107	0.0280624	0.0243707
0	1	0.268531	0.399622	0.00838082	0.0330989	0.0406374	0.375548	0.613109	0.559748	0.0282574	0.0165969
0	1	0.284645	0.417971	0.0101738	0.0330989	0.0433854	0.389587	0.624156	0.559386	0.0281747	0.0176307
0	1	0.308063	0.603835	0.0148469	0.0436885	0.0411464	0.365758	0.566291	0.461674	0.0350595	0.0203803
0	1	0.0158081	0.0147863	0.0130458	0.00730149	0.036156	0.00972203	0.00391696	0.0118581	0.0073546	0.0167594
0	1	0.00571698	0.00611431	0.0166431	0.00702111	0.00648211	0.00945722	0.00325605	0.00804864	0.013848	0.00482131
0	1	0.0184966	0.00611431	0.0186609	0.0134814	0.0278034	0.0110225	0.00455771	0.0080291	0.0162937	0.0163039
0	1	0.256364	0.223951	0.0102144	0.00260917	0.00998638	0.33575	0.0547211	0.316554	0.0202814	0.00832179
0	1	0.00840834	0.0100353	0.0102144	0.0732513	0.00932022	0.00921139	0.0112189	0.0114294	0.022596	0.00694685
0	1	0.0181624	0.0115172	0.010052	0.0094843	0.0356183	0.0171489	0.00797892	0.0122684	0.0103664	0.0227139
0	1	0.00437131	0.00412414	0.0173053	0.00553115	0.0133943	0.00769179	0.00655244	0.00841982	0.0157954	0.0151421
0	1	0.04989	0.0439747	0.00237712	0.0591802	0.054644	0.0360144	0.0151728	0.0271739	0.0124011	0.0172179
0	1	0.00941407	0.00796065	0.00783733	0.0340251	0.0121186	0.00603365	0.0134943	0.00881052	0.0155758	0.0100553
0	1	0.00941689	0.00938247	0.00958972	0.0603973	0.00868306	0.00593498	0.00327622	0.00763836	0.0146517	0.00281916
0	1	0.0147995	0.0113735	0.0120481	0.0233342	0.00539759	0.00673981	0.00715693	0.00763836	0.0120941	0.0121987
0	1	0.179094	0.10407	0.00537898	0.103383	0.0969852	0.0919845	0.291932	0.0886312	0.028414	0.0135777
0	1	0.120051	0.505539	0.012262	0.104192	0.0132907	0.55913	0.786265	0.705769	0.0993328	0.030006
0	1	0.0339677	0.0230346	0.00471364	0.020871	0.0328399	0.0282331	0.0486839	0.0126199	0.0103925	0.00679882
0	1	0.0134511	0.00753695	0.0137111	0.0134375	0.00987829	0.00433569	0.00395321	0.0126591	0.0120941	0.00876712
0	1	0.0080712	0.00398033	0.0320771	0.013113	0.00748647	0.00945722	0.00512791	0.0149252	0.0215031	0.0116263
0	1	0.00706265	0.00398033	0.0316086	0.013113	0.00748647	0.00945722	0.00391696	0.0138247	0.0215031	0.011977
0	1	0.00504556	0.00270149	0.020614	0.00799435	0.00778941	0.00519879	0.00315032	0.0107251	0.016801	0.00718899
0	1	0.0117683	0.0163527	0.0131757	0.0123159	0.0300923	0.00698502	0.00519845	0.0122292	0.0172773	0.0119927
0	1	0.0244372	0.0243057	0.00704217	0.0842811	0.0483531	0.0217703	0.0526087	0.0209773	0.0278646	0.00918707
0	1	0.0538155	0.0135075	0.00537898	0.114017	0.0525506	0.0221228	0.06561	0.0215347	0.0386116	0.00987933
0	1	0.164382	0.0348317	0.00351883	0.0991671	0.0581988	0.0993034	0.523926	0.0460105	0.123293	0.0106428
0	1	0.0073998	0.0100946	0.00675574	0.0125963	0.018842	0.00910413	0.00259923	0.00823422	0.0118548	0.00595114
0	1	0.0147968	0.0092395	0.014928	0.0178031	0.028507	0.00755328	0.0202154	0.0134014	0.0188361	0.00864958
0	1	0.0643464	0.0194329	0.00362659	0.0416244	0.0365875	0.0328095	0.0278119	0.0286582	0.0234702	0.0045709
0	1	0.0171538	0.00938329	0.00479485	0.0552393	0.0139524	0.0122819	0.0765311	0.0153355	0.0271912	0.00682834
0	1	0.0117711	0.0149301	0.00596311	0.00851109	0.0297204	0.00991759	0.0163811	0.0137921	0.0116154	0.0121609
0	1	0.0073998	0.00305715	0.0222136	0.00561264	0.00672107	0.00508169	0.00327622	0.0111158	0.0192575	0.0072405
0	1	0.0117683	0.00469165	0.0404964	0.014647	0.0190949	0.00692499	0.00231445	0.00995603	0.0335972	0.0157022
0	1	0.030602	0.0105183	0.0349023	0.00641633	0.0729186	0.0207196	0.00636974	0.0195356	0.0261086	0.0130045
0	1	0.0157693	0.00355662	0.0230085	0.00734552	0.0285798	0.0139008	0.00131774	0.0141633	0.0118525	0.00816037
0	1	0.0124426	0.0121533	0.0236413	0.0125523	0.0257122	0.00573822	0.00327622	0.0137726	0.0128383	0.0132477
0	1	0.0326219	0.0164542	0.00354538	0.0377176	0.0296077	0.0179996	0.173942	0.00993112	0.0210864	0.0290207
0	1	0.154519	0.0557401	0.00827523	0.0532653	0.0422499	0.106846	0.333119	0.0474029	0.0328269	0.00943668
0	1	0.165127	0.362136	0.00417012	0.0109742	0.146357	0.0513397	0.0170944	0.125476	0.00443901	0.0250295
0	1	0.392543	0.549363	0.0094679	0.0321552	0.0617947	0.243617	0.310516	0.261204	0.00691093	0.0157582
0	1	0.312104	0.89856	0.00829963	0.0198537	0.0405194	0.428864	0.728653	0.745503	0.0195099	0.0175564
0	1	0.281393	0.603778	0.0135568	0.0523635	0.0168567	0.390168	0.686322	0.508588	0.00819318	0.0192667
0	1	0.056738	0.10231	0.00658785	0.113956	0.103485	0.029771	0.062368	0.0330394	0.0346212	0.0302898
0	1	0.046427	0.0768974	0.0160963	0.0220186	0.103861	0.0232126	0.0519979	0.0563306	0.0116106	0.0163619
0	1	0.00907976	0.00796065	0.00771551	0.0107379	0.0268865	0.00966378	0.0105057	0.00881052	0.00963962	0.0107814
0	1	0.0682611	0.00554679	0.0453684	0.00706514	0.0338128	0.0355644	0.00587544	0.020317	0.0175167	0.0132294
0	1	0.0677849	0.00554679	0.0455027	0.00706514	0.0344561	0.0356624	0.00587544	0.020317	0.0164004	0.012984
0	1	0.0127797	0.0106621	0.012908	0.0131641	0.0288993	0.00714194	0.00840219	0.0157262	0.0145661	0.0077435
0	1	0.0369562	0.00440747	0.03946	0.0119034	0.0329366	0.0297595	0.00455771	0.00726722	0.0223158	0.0318435
0	1	0.175662	0.183829	0.00767488	0.00859914	0.149968	0.0672492	0.0121273	0.0508901	0.0153128	0.0140908
0	1	0.127374	0.115247	0.00709077	0.016225	0.132028	0.0515287	0.0354702	0.0447363	0.00518319	0.0161273
0	1	0.146964	0.19913	0.0125103	0.0106498	0.151191	0.0600024	0.0159578	0.0774226	0.00643223	0.0144229
0	1	0.0600086	0.0654681	0.00958972	0.0143058	0.0831951	0.0232899	0.0196936	0.0229738	0.00815997	0.0195642
0	1	0.00100855	0.00270149	0.0107173	0.00553115	0.00281019	0.00543477	0.00259923	0.0114869	0.00616673	0.00459557
0	1	0.00672553	0.00810447	0.0150093	0.00613594	0.0101334	0.0023643	0.00452145	0.0080291	0.0118548	0.00542375
0	1	0.00437131	0.00199017	0.0426504	0.00527395	0.0127525	0.00863335	0.00203098	0.00840026	0.0224866	0.0187687
0	1	0.0450645	0.0304277	0.0119668	0.00460195	0.0428789	0.0159513	0.0110053	0.0250798	0.0158151	0.00784157
0	1	0.0161396	0.00469165	0.0159083	0.00181437	0.0203706	0.0073075	0.00602045	0.0137726	0.0168171	0.00911807
0	1	0.0312763	0.024601	0.00592251	0.0141198	0.0446079	0.0123408	0.00739733	0.0134014	0.00518319	0.0265452
0	1	0.222305	0.255578	0.00851863	0.0929008	0.0265814	0.479407	0.657199	0.399574	0.0439614	0.0210723
0	1	0.109525	0.0683088	0.0100359	0.0303851	0.145448	0.055351	0.0233892	0.0364256	0.0210396	0.0141123
0	1	0.0053827	0.00398033	0.00529778	0.0103695	0.00814821	0.0102533	0.0028306	0.0114869	0.00643223	0.00957834
0	1	0.0124426	0.00696944	0.0299698	0.00498558	0.0247476	0.0108696	0.00525446	0.0117946	0.0123335	0.0240071
0	1	0.00269134	0.00326901	0.0245584	0.00399717	0.0164479	0.00684711	0.00398947	0.0103343	0.0370527	0.0144763
0	1	0.0127797	0.000711325	0.0233901	0.00613594	0.0234246	0.00282468	0.00331247	0.00267636	0.0192641	0.011138
0	1	0.0612126	0.0767612	0.00838082	0.0688532	0.120999	0.0280498	0.136205	0.0336597	0.0266863	0.0152196
0	1	0.00504556	0.00540298	0.0426632	0.00213877	0.0131392	0.0070929	0.00594795	0.00687649	0.0197493	0.00529016
0	1	0.0137882	0.00540298	0.0261267	0.0094843	0.0209765	0.0114684	0.00331247	0.00994357	0.0122475	0.00649633
0	1	0.0290332	0.0386311	0.00300186	0.0456071	0.0681432	0.0110835	0.267027	0.0213214	0.0652581	0.00741472
0	1	0.0329562	0.00938005	0.0135045	0.00741941	0.056917	0.0179668	0.00656959	0.0210202	0.0138219	0.0118866
0	1	0.0147968	0.00995082	0.0058819	0.0705388	0.0196052	0.0202194	0.0643338	0.0179727	0.0308598	0.00572239
0	1	0.00706265	0.00746419	0.0237306	0.00241916	0.00697621	0.00578785	0.00402572	0.0129911	0.0199624	0.00873965
0	1	0.011434	0.0092395	0.014725	0.0181969	0.0150462	0.0155069	0.0164536	0.00611462	0.0140612	0.0115533
0	1	0.00571698	0.00127885	0.0269356	0.00980872	0.00763795	0.0068477	0.00131774	0.00726722	0.0266928	0.00436776
0	1	0.0454016	0.0579939	0.0120074	0.0155919	0.14281	0.0217287	0.011274	0.0328978	0.0150883	0.0306412
0	1	0.00773409	0.00549077	0.0402026	0.0076259	0.0117282	0.0115083	0.00331247	0.00961097	0.0202791	0.0100111
0	1	0.0497672	0.00611431	0.0196417	0.00548713	0.0229065	0.0234456	0.00452145	0.0149056	0.0125728	0.0214275
0	1	0.00605411	0.0186821	0.00537898	0.0798316	0.024577	0.0187367	0.0264636	0.019222	0.0211168	0.00957486
0	1	0.0627786	0.0779385	0.0106282	0.0252001	0.120605	0.025609	0.0157766	0.0212871	0.00667158	0.0147928
0	1	0.0399808	0.0186228	0.0124697	0.00730149	0.0610529	0.0150091	0.00463021	0.00689606	0.010768	0.0179098
0	1	0.0104254	0.0092395	0.0095085	0.0079503	0.0188875	0.00932789	0.00391696	0.00574345	0.0113499	0.0103516
0	1	0.00100855	0.00696944	0.00954908	0.101107	0.0124774	0.00825945	0.00706154	0.00907588	0.0283281	0.00469162
0	1	0.0131167	0.0126523	0.00900559	0.0263171	0.042508	0.00994881	0.0125366	0.0122488	0.0265861	0.00977342
0	1	0.0138452	0.0128302	0.00900559	0.0264462	0.0430226	0.0100959	0.0115964	0.0122488	0.0265367	0.00977342
0	1	0.0120904	0.0059705	0.00417012	0.00823069	0.0163163	0.00801364	0.0059842	0.00574345	0.00172773	0.0224056
0	1	0.0107625	0.0460297	0.00553317	0.0321131	0.0484747	0.020081	0.0120047	0.0202584	0.00842544	0.0164639
0	1	0.14049	0.0131628	0.00874942	0.0691973	0.068542	0.0901549	0.229183	0.0345367	0.0362584	0.0258323
0	1	0.0995487	0.164828	0.00767488	0.0110183	0.0886434	0.0439593	0.00790643	0.0470024	0.00419966	0.0119083
0	1	0.0904931	0.0180553	0.00421073	0.0254363	0.0247086	0.0656448	0.109058	0.0441026	0.0369642	0.00837729
0	1	0.00193305	0.00412414	0.0131351	0.00520675	0.00896141	0.00388393	0.00131774	0.00498158	0.0160544	0.00375988
0	1	0.00672553	0.00213397	0.0279414	0.00669671	0.00132348	0.0110841	0.00726569	0.0091817	0.0246931	0.0170854
0	1	0.0390132	0.0193046	0.0278133	0.0113427	0.0707144	0.028825	0.00587544	0.0256973	0.026634	0.0116564
0	1	0.0272421	0.015112	0.0165993	0.0125523	0.0370736	0.0161474	0.00776339	0.0134241	0.0192967	0.0129925
0	1	0.00437131	0.00753695	0.0188385	0.00799435	0.00407411	0.00649403	0.00195848	0.0118581	0.0195534	0.00727607
0	1	0.165288	0.0494481	0.00986546	0.0521334	0.0161972	0.264078	0.465133	0.11975	0.0626184	0.0162691
0	1	0.0767974	0.0522044	0.0130945	0.046256	0.140923	0.0344792	0.0892166	0.0410642	0.0303397	0.0071819
0	1	0.00705985	0.00270149	0.0259375	0.00827472	0.0031054	0.0069706	0.00391696	0.00812511	0.0225367	0.00300827
0	1	0.00705985	0.00270149	0.0250613	0.00827472	0.00356384	0.00638673	0.00391696	0.00840026	0.0215031	0.00300827
0	1	0.00403419	0.000711325	0.0322333	0.00334835	0.0215904	0.0101634	0.00203098	0.0118581	0.0207066	0.00799404
0	1	0.12258	0.0638445	0.00709077	0.0377929	0.0812469	0.0670503	0.28855	0.0450684	0.0301712	0.0138521
0	1	0.198657	0.180536	0.0208506	0.00702111	0.0869335	0.110438	0.0903742	0.13419	0.0113761	0.0170797
0	1	0.079032	0.0398422	0.00858362	0.0196615	0.139473	0.0352187	0.00858343	0.0179727	0.0275578	0.0234255
0	1	0.0271524	0.00587719	0.0708514	0.00427755	0.0142567	0.0150888	0.00259923	0.0110961	0.0170641	0.0182122
0	1	0.0080712	0.00554679	0.022319	0.00395314	0.00514245	0.00896559	0.00391696	0.0080291	0.012599	0.0189806
0	1	0.112375	0.00426795	0.073821	0.00241916	0.0589066	0.0441394	0.00633886	0.0279358	0.0237096	0.0248757
0	1	0.194657	0.0411541	0.0125915	0.0575818	0.0973267	0.119405	0.157336	0.0621799	0.0341622	0.0134433
0	1	0.0373304	0.0166326	0.0160963	0.00883549	0.0445297	0.0222116	0.00195848	0.0207874	0.0157889	0.00960898
0	1	0.128702	0.0574086	0.0118044	0.0641029	0.0374361	0.108214	0.258636	0.0562037	0.0150709	0.0115906
0	1	0.0434405	0.0746351	0.00658785	0.012449	0.179934	0.0181009	0.0209454	0.0347927	0.00568804	0.0126809
0	1	0.135649	0.0730702	0.00810492	0.0286887	0.0734733	0.0738508	0.225523	0.0571219	0.0142474	0.0102369
0	1	0.190133	0.0707446	0.00529778	0.0137618	0.0974197	0.0772955	0.039872	0.0318537	0.0155495	0.008219
0	1	0.258629	0.290515	0.00892437	0.0483066	0.0862254	0.177012	0.338842	0.242786	0.0219557	0.0140044
0	1	0.0317848	0.0275174	0.0130538	0.0168298	0.058299	0.0150691	0.0394059	0.0126199	0.024515	0.00751078
0	1	0.00672553	0.00270149	0.0214753	0.00581153	0.00748647	0.00328565	0.00192223	0.0110961	0.0210581	0.00492335
0	1	0.0225337	0.00739315	0.0349882	0.0076259	0.0287181	0.0152451	0.00519845	0.0144601	0.0184248	0.0134018
0	1	0.084242	0.144529	0.00397533	0.037277	0.0718336	0.0452306	0.0347905	0.045241	0.0170379	0.0123649
0	1	0.110986	0.105945	0.00554116	0.0171542	0.0592095	0.0780582	0.226245	0.0569397	0.0155495	0.0137586
0	1	0.0218622	0.0110859	0.0171834	0.008341	0.0224359	0.0112227	0.00635666	0.00496201	0.00839931	0.0124035
0	1	0.0107625	0.00856971	0.00237712	0.00904904	0.0227952	0.00554206	0.00722944	0.0121907	0.0101271	0.00710533
0	1	0.00840834	0.00622737	0.0262296	0.00976469	0.0153356	0.00684711	0.00404352	0.0111158	0.0135825	0.00956863
0	1	0.0110969	0.00668182	0.0225462	0.0079503	0.0151516	0.00896559	0.00459396	0.00876982	0.0116154	0.0125956
0	1	0.00100855	0.0156414	0.0104739	0.0453332	0.0106687	0.00412972	0.00527095	0.00879096	0.0215596	0.00644336
0	1	0.00100855	0.0174523	0.0107173	0.0466643	0.0113054	0.00412972	0.0058583	0.00879096	0.021477	0.00696324
0	1	0.0110996	0.015145	0.00475425	0.0392725	0.0191967	0.0153621	0.0419903	0.0183542	0.0327515	0.00696595
0	1	0.123116	0.0542363	0.00829963	0.0745786	0.0964397	0.0666036	0.226106	0.0251552	0.0354474	0.0199232
0	1	0.282008	0.0926267	0.0153095	0.061673	0.0664587	0.19452	0.352225	0.100915	0.0565381	0.00676215
0	1	0.0211851	0.00860352	0.00475425	0.00706514	0.0225072	0.0139106	0.00263547	0.0207196	0.0155235	0.0106233
0	1	0.00840834	0.0106621	0.0107173	0.00827472	0.0140605	0.00509908	0.00395321	0.00503528	0.00813382	0.0374892
0	1	0.00706265	0.0125162	0.00896495	0.0510937	0.0180743	0.00412972	0.00395321	0.0111158	0.0148316	0.00614623
0	1	0.0780207	0.0326978	0.00896495	0.0470689	0.0342311	0.044053	0.135724	0.0357956	0.0538937	0.00751377
0	1	0.0116572	0.00902894	0.0418875	0.0106498	0.0215117	0.00891599	0.00259857	0.00881052	0.0179954	0.0168376
0	1	0.0141225	0.00824828	0.0283904	0.00427755	0.0177713	0.0098103	0.00327622	0.0191253	0.0207328	0.0137855
0	1	0.00574407	0.00483546	0.0112203	0.0137912	0.0039977	0.00794559	0.00395321	0.00687649	0.0140874	0.0151693
0	1	0.00235422	0.00696944	0.025565	0.00868769	0.0142075	0.0124204	0.00470271	0.00687649	0.0110279	0.018203
0	1	0.0255565	0.0201191	0.00537898	0.020208	0.0302349	0.0218003	0.0799495	0.0202258	0.0310523	0.010432
0	1	0.0151918	0.00684889	0.00458956	0.00748095	0.0167031	0.0103019	0.029486	0.0149252	0.0115663	0.00802667
0	1	0.019508	0.00710552	0.0239337	0.0085551	0.0313172	0.0216317	0.00726569	0.0118581	0.0207089	0.0341978
0	1	0.00403701	0.00710552	0.0253705	0.00738956	0.0094467	0.00543477	0.00402572	0.0103539	0.0167986	0.0113608
0	1	0.00134567	0.00284529	0.00721256	0.0108816	0.00972685	0.00508169	0.00195848	0.00611462	0.00938285	0.00726949
0	1	0.0971916	0.00867197	0.0119586	0.00613594	0.0189435	0.0526896	0.0104694	0.0332494	0.0125728	0.00845149
0	1	0.0969673	0.00867197	0.0124292	0.00613594	0.0185756	0.0526896	0.00991767	0.0332494	0.0125728	0.00858009
0	1	0.0201795	0.00398033	0.0394316	0.00530755	0.017875	0.0108696	0.00639792	0.012895	0.0260229	0.0117782
0	1	0.0136761	0.00611431	0.0311148	0.00516272	0.0268174	0.0146952	0.00591169	0.022212	0.0192967	0.0121611
0	1	0.0258964	0.0126523	0.175989	0.023571	0.0767861	0.0240722	0.0125004	0.0454249	0.118004	0.062428
0	1	0.0846102	0.149224	0.00300186	0.00999698	0.0784265	0.0370165	0.0124642	0.0466704	0.00443901	0.041592
0	1	0.0998828	0.299411	0.0119668	0.0109742	0.180974	0.0426959	0.0340075	0.0909966	0.0128383	0.00666911
0	1	0.00336277	0.00355662	0.00689606	0.00213877	0.00672107	0.00614094	0.00391696	0.00726722	0.00691093	0.0152316
0	1	0.00437131	0.00483546	0.0119262	0.00576751	0.00443023	0.00648359	0.0058392	0.00763836	0.00616673	0.0162365
0	1	0.0968544	0.112449	0.00779669	0.015863	0.112899	0.0477533	0.0178801	0.0455194	0.0118548	0.0254199
0	1	0.0505175	0.0381338	0.00717198	0.00706514	0.0686985	0.0313406	0.0146039	0.0238659	0.0123738	0.0169323
0	1	0.203249	0.0491224	0.0134506	0.109764	0.0827275	0.152785	0.384159	0.11754	0.0810447	0.0172308
0	1	0.00941689	0.00383653	0.00596311	0.0079503	0.0102371	0.00755328	0.00267173	0.00687649	0.0103402	0.0159773
0	1	0.0255593	0.00895959	0.00410296	0.00692141	0.0137774	0.0106237	0.00195848	0.0080291	0.00494385	0.0171456
0	1	0.0605411	0.0413775	0.00417012	0.0215755	0.0289731	0.0233972	0.0474739	0.0268609	0.0103664	0.00706974
0	1	0.00504556	0.00668182	0.0106604	0.00594072	0.00588195	0.00483589	0.00368858	0.00765794	0.0126251	0.00849052
0	1	0.0137882	0.00486948	0.0143033	0.00799435	0.0234241	0.0126662	0.00331247	0.00893751	0.0111106	0.0123183
0	1	0.0487644	0.0410558	0.0101738	0.0112987	0.0771155	0.0321403	0.0110053	0.0244976	0.00856143	0.0373509
0	1	0.0312735	0.0294322	0.00954908	0.00484894	0.0396367	0.0256646	0.00712265	0.0137921	0.00952433	0.0109176
0	1	0.00134567	0.00378824	0.0172307	0.00812989	0.00962316	0.00991759	0.00651619	0.0114869	0.0219818	0.0107602
0	1	0.0117711	0.00611431	0.0231059	0.00706514	0.0191427	0.0101634	0.00263547	0.00879096	0.0274044	0.0213532
0	1	0.00504275	0.00142265	0.025893	0.00306798	0.00980057	0.00790635	0.00463021	0.00916216	0.0274305	0.0128957
0	1	0.0174881	0.0197352	0.00892437	0.0263141	0.0450674	0.0129378	0.00770999	0.0250484	0.0140612	0.0504957
0	1	0.00470844	0.00270149	0.00693692	0.00432157	0.00656961	0.00349161	0.00329402	0.00343824	0.00911737	0.0165929
0	1	0.00840834	0.0112297	0.00417012	0.0168738	0.0258275	0.00885833	0.00722944	0.0156936	0.0178564	0.0129209
0	1	0.0665839	0.0153538	0.015977	0.00609191	0.0564692	0.018453	0.00530721	0.0198676	0.0116154	0.0166269
0	1	0.0741509	0.148438	0.00522436	0.0137178	0.110963	0.0431379	0.0102383	0.0301628	0.00643223	0.0717366
0	1	0.0645697	0.0948826	0.00631218	0.017003	0.100665	0.0321298	0.0178493	0.0332886	0.00768124	0.0672832
0	1	0.24031	0.828124	0.00593058	0.0170069	0.114203	0.156919	0.0754536	0.319379	0.00667158	0.0254987
0	1	0.00403701	0.00739315	0.0121215	0.0952009	0.0107951	0.00934993	0.00915167	0.0119737	0.0261553	0.00866763
0	1	0.298076	0.85319	0.0128349	0.0113311	0.29633	0.104395	0.122875	0.351531	0.00882148	0.0143219
0	1	0.196178	0.367438	0.0104964	0.0506139	0.168649	0.129465	0.250382	0.141844	0.0113761	0.0463599
0	1	0.0124426	0.00540298	0.022603	0.00730149	0.0109467	0.00603365	0.0052347	0.00572389	0.023257	0.0106573
0	1	0.0311072	0.128314	0.00954908	0.0130552	0.105723	0.017119	0.00658869	0.0278712	0.0108451	0.0140838
0	1	0.108543	0.0984845	0.0104089	0.0622886	0.0954126	0.0779421	0.246535	0.0775559	0.0301679	0.00864958
0	1	0.0544542	0.0284375	0.0114639	0.0458474	0.146239	0.0167948	0.0178076	0.0307912	0.0162937	0.021524
0	1	0.0948187	0.0184791	0.00744687	0.0199828	0.0470679	0.048161	0.108405	0.0337357	0.0121203	0.00769267
0	1	0.00336277	0.00383653	0.010758	0.0453864	0.0113054	0.0107623	0.00398947	0.0179923	0.017756	0.00773954
0	1	0.00369989	0.00668182	0.02743	0.00581153	0.00896141	0.0117927	0.0058392	0.0114674	0.0204673	0.00689185
0	1	0.00582998	0.00199017	0.0320794	0.00395314	0.00636962	0.00472861	0.000676995	0.00728676	0.0224606	0.00658203
0	1	0.00437131	0.00724932	0.0268543	0.00678478	0.00315723	0.00423702	0.00270798	0.00521597	0.0172773	0.0107231
0	1	0.0216362	0.011941	0.0166477	0.0149043	0.0360521	0.0137537	0.00797892	0.00917191	0.0207654	0.0412723
0	1	0.348882	0.942715	0.0149605	0.0417507	0.0327344	0.515224	0.859268	0.782915	0.034382	0.0164852
0	1	0.0486156	0.0399108	0.0156395	0.0132011	0.0693554	0.0350353	0.0210476	0.0326764	0.0192563	0.0104974
0	1	0.00537987	0.0107466	0.00417012	0.0801019	0.0121942	0.0128807	0.0115716	0.0179093	0.0207328	0.00583335
0	1	0.0285919	0.0343699	0.00586863	0.0682538	0.0388051	0.0185717	0.0198362	0.0209404	0.0254373	0.00618887
0	1	0.224141	0.0783608	0.0101738	0.0572522	0.0590404	0.13309	0.346259	0.106242	0.0351665	0.00742071
0	1	0.205776	0.134258	0.00834831	0.0758809	0.0945783	0.132698	0.195564	0.145057	0.0520844	0.0132408
0	1	0.156722	0.0522404	0.0123885	0.0117858	0.06292	0.0959577	0.165303	0.0580774	0.0286066	0.00688869
0	1	0.152097	0.0892273	0.00821841	0.0247801	0.0389552	0.130901	0.147134	0.0919717	0.0113499	0.0139382
0	1	0.00773409	0.0126523	0.00842146	0.0263582	0.0126289	0.0106361	0.00790643	0.00498158	0.0240035	0.00447186
0	1	0.0252222	0.00739315	0.012551	0.00519207	0.0322265	0.00885833	0.00894209	0.0321164	0.0158774	0.00553629
0	1	0.00638842	0.0143457	0.00171994	0.0545851	0.0106915	0.0121262	0.0349422	0.0133818	0.0172512	0.00440047
0	1	0.0258964	0.0288755	0.00358599	0.0524359	0.0481577	0.0228099	0.0460121	0.00920129	0.018287	0.010522
0	1	0.102906	0.0241751	0.00537898	0.11971	0.0546281	0.0684813	0.225521	0.0357565	0.0769468	0.014468
0	1	0.00571698	0.00554679	0.00722115	0.0490701	0.0124039	0.00428513	0.00664783	0.00891314	0.0263947	0.00688886
0	1	0.0465203	0.0208261	0.00842146	0.0359305	0.0540201	0.0297079	0.0396802	0.0279358	0.0209982	0.0112909
0	1	0.0467444	0.020613	0.00805206	0.0359305	0.0546098	0.0295709	0.0410624	0.0281686	0.0209982	0.0109519
0	1	0.179472	0.159267	0.00683116	0.0466787	0.192359	0.0814203	0.541662	0.0585089	0.0438276	0.0204095
0	1	0.105212	0.108582	0.00592251	0.0562735	0.0826359	0.0505012	0.309341	0.0364337	0.0153364	0.0155964
0	1	0.00302564	0.00255769	0.0202664	0.00734552	0.00774163	0.00614094	0.000676995	0.0053723	0.0234441	0.00594595
0	1	0.00672553	0.00511535	0.00958972	0.0132011	0.00432925	0.0126858	0.0169801	0.0129727	0.0170641	0.0308839
0	1	0.0484272	0.0319865	0.00479485	0.0166856	0.0803618	0.0200319	0.030985	0.017359	0.0132077	0.00793502
0	1	0.0131167	0.00668182	0.0095085	0.0123287	0.0249013	0.00779968	0.00747527	0.00840026	0.014518	0.0254872
0	1	0.166264	0.263355	0.0137192	0.0150154	0.264363	0.073329	0.0453351	0.0911166	0.0133432	0.0188878
0	1	0.0279107	0.0309952	0.00935237	0.0228144	0.0535693	0.0161971	0.0300904	0.0218212	0.0187657	0.0145127
0	1	0.141858	0.20697	0.0117883	0.0889304	0.231472	0.0776868	0.368725	0.0811018	0.0463132	0.0100111
0	1	0.0352806	0.0208018	0.00600372	0.059589	0.0402049	0.0268384	0.0567484	0.0216627	0.0300182	0.00830758
0	1	0.208953	0.560722	0.0204289	0.0293821	0.289561	0.0913063	0.0672543	0.13905	0.00866478	0.0190449
0	1	0.2693	0.146603	0.019017	0.119341	0.0806433	0.287482	0.5244	0.314134	0.0738128	0.0137071
0	1	0.255561	0.106154	0.0153709	0.124219	0.0857343	0.231167	0.430997	0.23703	0.0755031	0.0136156
0	1	0.0121082	0.0170564	0.00120886	0.0296683	0.00381898	0.00529625	0.00865593	0.0177578	0.0150382	0.0127133
0	1	0.138219	0.221242	0.00709077	0.0157863	0.126991	0.0771012	0.064346	0.104046	0.00717644	0.01439
0	1	0.0020171	0.00270149	0.00583331	0.0113427	0.0113054	0.0069544	0.00263547	0.00808121	0.0173034	0.00342364
0	1	0.0147968	0.0112297	0.0141816	0.00520675	0.0372618	0.0129547	0.00199474	0.0122488	0.0148316	0.00978539
0	1	0.00369989	0.00142265	0.0196551	0.00367276	0.00747252	0.00826065	0.00446871	0.00763836	0.0195719	0.00272311
0	1	0.0335537	0.0541321	0.00596311	0.0269189	0.054037	0.0261936	0.0144589	0.0153175	0.0144355	0.00769989
0	1	0.274883	0.312018	0.00606047	0.0228777	0.0311544	0.214763	0.534242	0.196966	0.0158151	0.012617
0	1	0.00885469	0.0113735	0.00537898	0.0104575	0.0140164	0.0115757	0.0442348	0.0183634	0.0192205	0.0101319
0	1	0.00706265	0.00922247	0.00963031	0.0598132	0.00471968	0.00673981	0.0121633	0.0126781	0.0313606	0.0045709
0	1	0.140672	0.0885237	0.00479485	0.0182254	0.115947	0.0625709	0.0915428	0.0398319	0.0165593	0.0142542
0	1	0.00437131	0.00270149	0.0582411	0.00693075	0.0114091	0.00625864	0.00199474	0.00840026	0.019441	0.00758509
0	1	0.0144624	0.019478	0.00654725	0.0607077	0.0244447	0.00945722	0.0127479	0.016449	0.0180748	0.00569444
0	1	0.167087	0.0427331	0.0127537	0.0795152	0.0433053	0.109686	0.276454	0.0372976	0.0338191	0.0197012
0	1	0.0971802	0.0546212	0.00438913	0.0221541	0.0652022	0.0472099	0.145217	0.0305926	0.0208862	0.00634541
0	1	0.0306049	0.00611431	0.0587954	0.00488234	0.0214389	0.0198964	0.00263547	0.0133818	0.0293715	0.00997452
0	1	0.0121082	0.00412414	0.0263108	0.0180834	0.0156347	0.0195132	0.00256297	0.00992401	0.0279092	0.0607571
0	1	0.0443959	0.0238875	0.00296125	0.0655101	0.0301139	0.0333374	0.0796056	0.0189544	0.0154403	0.0078326
0	1	0.015471	0.0187667	0.0155528	0.0115269	0.036703	0.0108696	0.00259923	0.0179727	0.0140874	0.0162961
0	1	0.015471	0.0187667	0.0155528	0.0110623	0.0366111	0.0108696	0.00259923	0.0179727	0.0140874	0.0162961
0	1	0.0137882	0.00540298	0.0125915	0.00583992	0.00957246	0.00744599	0.00267173	0.00881052	0.0138219	0.00699987
0	1	0.00907976	0.00781685	0.00709892	0.0164654	0.0342671	0.00655287	0.00594534	0.00534135	0.0111106	0.0117142
0	1	0.00605411	0.00668182	0.00175239	0.0313179	0.0114246	0.00720019	0.00542208	0.0133818	0.0179954	0.0107388
0	1	0.00470844	0.00739315	0.00662843	0.0177694	0.015838	0.00684711	0.0156167	0.0152323	0.0296928	0.00686119
0	1	0.0258936	0.0127961	0.00842146	0.0259289	0.027135	0.0119196	0.0746503	0.0160582	0.0274044	0.0101595
0	1	0.0121082	0.00412414	0.0262619	0.000823185	0.0126289	0.00867259	0.00331247	0.0160778	0.0285762	0.0100022
0	1	0.00907976	0.00483546	0.00483546	0.0413412	0.00763795	0.00790635	0.0142883	0.0091817	0.0170379	0.00304192
0	1	0.0107597	0	0.0174269	0.0100891	0.0198603	0.0114188	0.00128148	0.00611462	0.0180215	0.0121994
0	1	0.158226	0.346704	0.00704209	0.013113	0.121674	0.0585975	0.0117616	0.0814795	0.0111367	0.0156265
0	1	0.0080712	0.00284529	0.0205131	0.00520675	0.00514245	0.00578785	0.00131774	0.00728676	0.0144746	0.00637496
0	1	0.0121624	0.0108059	0.0135162	0.0100219	0.0144864	0.013639	0.0020149	0.0122292	0.00839931	0.00639584
0	1	0.0151339	0.00938329	0.0131757	0.00883549	0.0425749	0.020002	0.00327622	0.0107055	0.0176194	0.0214552
0	1	0.0184966	0.0349756	0.0151147	0.0063723	0.0319231	0.0246261	0.00263547	0.0153159	0.00557597	0.0476315
0	1	0.0357036	0.00611431	0.0094679	0.00488234	0.0393381	0.0289109	0.00463021	0.0221728	0.00972231	0.0146157
0	1	0.05056	0.0578663	0.00580016	0.0110739	0.0292284	0.0274785	0.00715693	0.0218212	0.0106319	0.0624998
0	1	0.279787	0.221125	0.0112609	0.0185345	0.122982	0.169036	0.104459	0.107843	0.0153364	0.0158024
0	1	0.0161424	0.0405146	0.00596311	0.0266258	0.0570773	0.0195132	0.0075676	0.00765794	0.00667158	0.0173247
0	1	0.169155	0.124507	0.00799135	0.0256213	0.122991	0.102604	0.269618	0.0630997	0.0239489	0.0187521
0	1	0.0766806	0.05719	0.00296125	0.0238457	0.0899035	0.0418825	0.13316	0.0367719	0.0326137	0.012242
0	1	0.199038	0.325292	0.00467304	0.0138238	0.0669968	0.108285	0.0866119	0.119267	0.00297676	0.0221625
0	1	0.166943	0.0657814	0.0185953	0.149607	0.0803497	0.142531	0.430764	0.0846834	0.132003	0.0110247
0	1	0.0800378	0.0510484	0.00658785	0.010045	0.0728961	0.0333148	0.00521182	0.0252008	0.00691093	0.0202478
0	1	0.036375	0.02387	0.00453949	0.00730149	0.0453336	0.0254102	0.00658869	0.00613418	0.0102506	0.042816
0	1	0.116923	0.0896968	0.00897903	0.0307718	0.0775133	0.0673411	0.139837	0.0690821	0.0254985	0.0112811
0	1	0.191695	0.139101	0.00600372	0.0310042	0.104946	0.113995	0.203261	0.102105	0.016494	0.0180268
0	1	0.0598612	0.0210444	0.00892437	0.00734552	0.052748	0.0255157	0.0101833	0.0160386	0.00789447	0.0145977
0	1	0.193454	0.0957473	0.0166804	0.055884	0.0852795	0.156024	0.348899	0.0822089	0.0473281	0.00771614
0	1	0.0131167	0.00668182	0.0134967	0.00930362	0.00687252	0.0108696	0.00592949	0.00267636	0.0188673	0.0111716
0	1	0.0078751	0.00525918	0.0113421	0.020241	0.0185618	0.0144316	0.00696311	0.0080291	0.0280931	0.00988732
0	1	0.0363624	0.0142187	0.0208425	0.0116903	0.108708	0.0184038	0.0105419	0.0187541	0.0215031	0.0277474
0	1	0.00639125	0.00142265	0.0399629	0.00553115	0.00756442	0.00578785	0.00327622	0.0095724	0.0206508	0.00710511
0	1	0.0598351	0.0122286	0.00300186	0.0664937	0.0340789	0.0406393	0.0752491	0.0202779	0.0380101	0.0127446
0	1	0.00336277	0.000711325	0.0179133	0.00362874	0.00432925	0.00823736	0.00195848	0.00765794	0.0157889	0.00333306
0	1	0.0201687	0.0201893	0.00233652	0.0609205	0.0375532	0.0118215	0.0243237	0.0152556	0.0182195	0.0105131
0	1	0.00907976	0.0120508	0.0153418	0.00854351	0.0224253	0.00973489	0.00591169	0.00902815	0.0133432	0.0116489
0	1	0.188308	0.0960088	0.00896495	0.0414911	0.0540127	0.203817	0.412485	0.098224	0.074088	0.0090921
0	1	0.0690586	0.122217	0.0124697	0.0350772	0.127329	0.0303301	0.0575586	0.039364	0.00619289	0.00929618
0	1	0.0156391	0.00454785	0.00421073	0.0907595	0.0151244	0.00908419	0.0332943	0.0156855	0.0348463	0.00563234
0	1	0.0100883	0.0118353	0.00802475	0.102538	0.0236792	0.0107434	0.111093	0.0191644	0.0374762	0.00615222
0	1	0.0275764	0.0230346	0.00709077	0.0324049	0.0359634	0.00938794	0.0426799	0.0157315	0.0354143	0.0108439
0	1	0.254465	0.28778	0.00525715	0.00952835	0.0441353	0.141879	0.211457	0.196879	0.00640609	0.0125747
0	1	0.22983	0.29864	0.00292065	0.00706514	0.0322341	0.159871	0.204298	0.218446	0.00443901	0.0105834
0	1	0.0984982	0.0345442	0.00904618	0.0613182	0.0391543	0.0583173	0.0787893	0.0469964	0.0229915	0.00456791
0	1	0.00470844	0.00199017	0.0147657	0.0079063	0.00935429	0.00719098	0.00259923	0.00920129	0.020254	0.01124
0	1	0.063224	0.0267833	0.00354538	0.0085551	0.0587118	0.0189144	0.00591169	0.0256502	0.0118548	0.025424
0	1	0.0605326	0.0324102	0.0273166	0.00743408	0.0274542	0.034298	0.00918792	0.0278088	0.0119636	0.0172625
0	1	0.00369989	0.00454785	0.0236089	0.00520675	0.0124784	0.00744599	0.00287859	0.0184411	0.0185002	0.0046357
0	1	0.288607	0.41887	0.00709077	0.0122168	0.0732793	0.148287	0.135332	0.148166	0.00717644	0.0132505
0	1	0.104506	0.148166	0.0132163	0.0196353	0.306112	0.0446759	0.0472341	0.070284	0.00715028	0.0145077
0	1	0.00874545	0.0136436	0.0101738	0.0731192	0.0264792	0.0141858	0.0559914	0.0086103	0.0567899	0.0109181
0	1	0.0141253	0.00929329	0.0144252	0.0866215	0.021958	0.0115757	0.0551905	0.0122065	0.0595775	0.0160667
0	1	0.0170128	0.0126523	0.0125915	0.105577	0.0223301	0.0176094	0.0574655	0.0145035	0.0613128	0.0156186
0	1	0.020328	0.0127589	0.0125915	0.110791	0.0214867	0.0179624	0.055138	0.0149056	0.061073	0.0152474
0	1	0.0195024	0.00398033	0.0165587	0.00427755	0.0427433	0.0145389	0.00755321	0.0118581	0.00839931	0.0140225
0	1	0.0336277	0.0288887	0.00775611	0.0148979	0.052376	0.0238312	0.0147007	0.0172499	0.0138219	0.0627237
0	1	0.0151311	0.0117972	0.0179705	0.00799435	0.0312436	0.00934815	0.00470271	0.022602	0.0180215	0.0108694
0	1	0.137498	0.31947	0.0124697	0.0231794	0.228213	0.0644938	0.0360477	0.0864056	0.00494385	0.0240067
0	1	0.0521299	0.0170564	0.00662843	0.0549871	0.0388515	0.0300298	0.101826	0.0126199	0.0232308	0.0237911
0	1	0.00336277	0.00270149	0.0214823	0.0100633	0.00565273	0.00744599	0.00195848	0.00459085	0.0197231	0.00898427
0	1	0.0195024	0.0157852	0.0157393	0.00422593	0.0415277	0.0115757	0.00526964	0.0114478	0.0248367	0.0116579
0	1	0.0073998	0.00142265	0.022806	0.0079503	0.00684976	0.00423761	0.00131774	0.00724766	0.0108712	0.00760983
0	1	0.00840552	0.00412414	0.0113827	0.00734552	0.0106437	0.0114684	0.00911543	0.00611462	0.0157889	0.0141709
0	1	0.00792168	0.00284529	0.0143004	0.00584513	0.0029021	0.00589514	0.00384446	0.00631324	0.0089693	0.00398264
0	1	0.00470844	0.00341281	0.0214347	0.0122939	0.00631447	0.0066013	0.00519845	0.00648576	0.0123335	0.0198882
0	1	0.0188309	0.00770929	0.0135082	0.00395314	0.0213353	0.0159138	0.00380952	0.00906667	0.0141374	0.00833379
0	1	0.0615355	0.0059705	0.0262702	0.00582621	0.0185846	0.0356342	0.00459396	0.0179531	0.00815997	0.0145866
0	1	0.0155097	0.0083921	0.00350478	0.0984037	0.0203904	0.0131352	0.0327609	0.0172499	0.0235703	0.00925354
0	1	0.0107625	0.00398033	0.0273979	0.00669671	0.0209765	0.0133724	0.00331247	0.00843941	0.0154272	0.00600538
0	1	0.0171509	0.0432568	0.00829963	0.0701866	0.0381486	0.0170373	0.0952251	0.0152964	0.0330924	0.0112894
0	1	0.0625469	0.00483546	0.0160557	0.00274356	0.0140053	0.0273938	0.000640745	0.0066334	0.0148316	0.0152843
0	1	0.0047839	0.00270149	0.0247286	0.00460195	0.0126267	0.00801364	0.00131774	0.00843941	0.0140874	0.00896932
0	1	0.0303798	0.00739315	0.0266935	0.00525078	0.0421578	0.0233303	0.00787018	0.0111158	0.0190573	0.0168898
0	1	0.00512773	0.000711325	0.0113015	0.00557164	0.00921656	0.00755328	0.00395321	0.00861191	0.0379578	0.013672
0	1	0.00980816	0.0124037	0.00954908	0.0100891	0.0144627	0.0066013	0.00293636	0.0198676	0.0141135	0.00768803
0	1	0.0161182	0.00696944	0.015727	0.0110183	0.0338128	0.0176094	0.00790643	0.0145351	0.0158151	0.020809
0	1	0.00706265	0.00220752	0.0309351	0.00638273	0.0058042	0.0073075	0.00195848	0.0070176	0.0263947	0.00817534
0	1	0.00849239	0.00895959	0.0180273	0.00662216	0.0340929	0.00887794	0.00797892	0.00496201	0.0165331	0.051535
0	1	0.00907976	0.00469165	0.010052	0.00660408	0.0151244	0.0122518	0.00559132	0.00343824	0.0141526	0.0345024
0	1	0.00706265	0.00284529	0.0141528	0.00455793	0.00743644	0.0105165	0.00527095	0.00572389	0.00997037	0.018432
0	1	0.0291851	0.0258926	0.05117	0.0445458	0.0322735	0.052505	0.0157629	0.0482333	0.0623104	0.126318
0	1	0.00840834	0.0106621	0.00896495	0.0364848	0.0252795	0.00897663	0.0112552	0.0210593	0.0254112	0.00753327
0	1	0.00269134	0	0.0197066	0.00622451	0.00789308	0.00267756	0.00350052	0.00956264	0.0167725	0.00806731
0	1	0.0221937	0.0406661	0.00775611	0.0626334	0.0446285	0.00921139	0.0157766	0.0191448	0.0162937	0.0541799
0	1	0.0898787	0.0651904	0.00566089	0.100195	0.0747937	0.0416809	0.170824	0.0246928	0.0178374	0.0115678
0	1	0.0882414	0.0682332	0.00596311	0.103228	0.0735519	0.0480866	0.180259	0.0255605	0.0165931	0.0110479
0	1	0.229751	0.285567	0.00829963	0.041486	0.07193	0.193165	0.403193	0.21541	0.0140906	0.0122678
0	1	0.0239335	0.039092	0.00654725	0.0264687	0.0592426	0.0166574	0.0152111	0.0183438	0.00890412	0.0239265
0	1	0.0114312	0.00525918	0.0231384	0.00980872	0.015834	0.0168253	0.00468164	0.010578	0.0133432	0.023423
0	1	0.0736494	0.0147863	0.020104	0.0137178	0.125034	0.0346597	0.0111464	0.021469	0.0200147	0.0146669
0	1	0.040696	0.0106621	0.0218564	0.00488234	0.0513258	0.0180698	0.00587544	0.00984917	0.0118548	0.0271074
0	1	0.0114312	0.0113735	0.0064465	0.0147814	0.0346281	0.0202299	0.0253826	0.023345	0.00815997	0.00505007
0	1	0.0195052	0.0092395	0.0144252	0.0132456	0.0259969	0.0108696	0.0144971	0.0095724	0.0155758	0.011249
0	1	0.0423703	0.019478	0.00713137	0.0184658	0.0537208	0.0225837	0.0219461	0.0140493	0.0268995	0.00804348
0	1	0.0423703	0.019715	0.00713137	0.0182474	0.0537208	0.0225837	0.0218333	0.0137742	0.0268995	0.00792862
0	1	0.154784	0.164185	0.0160558	0.00479377	0.147508	0.0652496	0.00737443	0.062537	0.0123335	0.0248856
0	1	0.0100883	0.0169567	0.0218402	0.00427755	0.00812248	0.0164907	0.00737443	0.026443	0.0131038	0.0079046
0	1	0.0100883	0.0156414	0.0228337	0.00427755	0.00735048	0.0165887	0.00737443	0.024884	0.0136413	0.00770587
0	1	0.0218622	0.00469165	0.0276981	0.00799435	0.0208276	0.0155981	0.00395321	0.00689606	0.0192795	0.0123758
0	1	0.0178252	0.00810447	0.00562732	0.00395314	0.0337604	0.0066025	0.00530721	0.00420012	0.0116154	0.0138878
0	1	0.0164795	0.0174878	0.00412952	0.0100723	0.0107951	0.0112809	0.00263547	0.00955287	0.0123335	0.0174516
0	1	0.0350531	0.0259369	0.00892437	0.00334835	0.0466107	0.0179624	0.0674863	0.0283265	0.0233294	0.00527186
0	1	0.00639125	0.0092395	0.00717823	0.00883549	0.0118635	0.00899684	0.00327622	0.00571251	0.0096222	0.00957738
0	1	0.0112753	0.0108042	0.0156059	0.0104135	0.0329024	0.0149999	0.00534345	0.0080291	0.0124974	0.0122114
0	1	0.0126301	0.0117634	0.0160761	0.0104135	0.0332517	0.0151372	0.00534345	0.0080291	0.0123335	0.0122114
0	1	0.0437188	0.0108059	0.013841	0.00609191	0.0329988	0.0155687	0.00858343	0.0153159	0.00741577	0.0300857
0	1	0.00728584	0.00540298	0.0112609	0.00766993	0.0224955	0.00554206	0.00327622	0.0087714	0.0113499	0.0169902
0	1	0.0575451	0.0431463	0.00829963	0.0106939	0.0706389	0.022957	0.00715693	0.021336	0.00788576	0.0118619
0	1	0.00537987	0.00724932	0.00915941	0.0128327	0.00712766	0.0073075	0.00327622	0.0141437	0.0156107	0.00989041
0	1	0.0793664	0.0148653	0.0227572	0.013113	0.0423622	0.0358943	0.0520238	0.0347758	0.00789447	0.0150096
0	1	0.00291453	0.00284529	0.00468709	0.0367352	0.0107951	0.00720019	0.00175162	0.00996317	0.0170379	0.0057254
0	1	0.00336277	0.00284529	0.00475425	0.0374063	0.0121186	0.00684711	0.00195848	0.00857127	0.0166658	0.00581154
0	1	0.00840834	0.00717687	0.0142221	0.00734552	0.0261748	0.0119288	0.00267173	0.00498158	0.0155495	0.017757
0	1	0.0628302	0.0255999	0.0100114	0.013113	0.0902724	0.0380255	0.0112552	0.0336793	0.00544868	0.016792
0	1	0.00975399	0.0092395	0.00717198	0.0079503	0.016649	0.00917278	0.00787018	0.0134014	0.0232047	0.0187979
0	1	0.18176	0.141412	0.00592251	0.0427045	0.115671	0.0828394	0.15023	0.0486045	0.0281486	0.0224882
0	1	0.180173	0.143306	0.00592251	0.0423328	0.114062	0.0816429	0.151039	0.0486045	0.0281486	0.0233819
0	1	0.162367	0.190341	0.00888375	0.0259567	0.0922914	0.0590279	0.198225	0.0802488	0.0150796	0.0137041
0	1	0.0195052	0.006538	0.0145223	0.0103631	0.0222521	0.0109768	0.00269461	0.00533315	0.0120941	0.00938924
0	1	0.0427131	0.0557324	0.00779669	0.00399717	0.0642976	0.0369669	0.00865593	0.0323053	0.0181129	0.0064401
0	1	0.00605411	0.00326901	0.0105432	0.00488234	0.00432925	0.00423702	0.00210087	0.0095724	0.0143528	0.00909809
0	1	0.00605411	0.000711325	0.0168428	0.00362874	0.00499099	0.00716097	0.00135399	0.00611462	0.0129699	0.00674226
0	1	0.00336277	0.00469165	0.0250937	0.00569393	0.00514245	0.00925985	0.00455771	0.00648576	0.0108712	0.00397964
0	1	0.00504556	0.00675202	0.0160558	0.0079503	0.00514245	0.00707269	0.00455771	0.0102382	0.0191465	0.00647401
0	1	0.00490361	0.00341281	0.0255237	0.00613594	0.00454983	0.00483589	0.00195848	0.00693839	0.015703	0.00675619
0	1	0.00437131	0.00341281	0.0263967	0.00613594	0.00499099	0.00483589	0.00195848	0.00689606	0.0160544	0.00659823
0	1	0.00444607	0.00341281	0.0268299	0.00613594	0.00499099	0.00494378	0.00195848	0.00804864	0.0154136	0.00623929
0	1	0.217583	0.325174	0.00417012	0.0076259	0.255412	0.0878963	0.0204793	0.121174	0.0118809	0.0231645
0	1	0.0107625	0.00554679	0.030943	0.00915988	0.0199561	0.0136856	0.00519845	0.00767753	0.011951	0.030426
0	1	0.0279495	0.00668182	0.00541959	0.0198098	0.02816	0.0220921	0.0255005	0.0150749	0.00789447	0.0203516
0	1	0.0080712	0.011941	0.0148469	0.0103695	0.0214389	0.0169344	0.00131774	0.0103148	0.00800786	0.0398544
0	1	0.00336277	0.00540298	0.0130945	0.00899188	0.0142562	0.00518898	0.00519845	0.00994357	0.0153364	0.0153654
0	1	0.00638842	0.00810447	0.00650664	0.00927749	0.0276497	0.00766054	0.00858343	0.00955287	0.012599	0.00729102
0	1	0.0060513	0.015929	0.0143033	0.00427755	0.00710046	0.00342356	0.00331247	0.0133818	0.0123596	0.019345
0	1	0.0073998	0.0137874	0.00771551	0.00734552	0.00932686	0.00815216	0.0058392	0.0107055	0.00698635	0.00815738
0	1	0.0168513	0.00810447	0.015642	0.0110582	0.0122701	0.0109768	0.0121545	0.0152768	0.0150644	0.00671267
0	1	0.109303	0.0374575	0.00658785	0.0285293	0.114941	0.0387808	0.043985	0.0267832	0.0456914	0.0299137
0	1	0.0410284	0.0288843	0.00772366	0.00766993	0.062661	0.0179211	0.00737443	0.0156674	0.0109833	0.00897004
0	1	0.0403561	0.0298525	0.0076912	0.0082636	0.0636773	0.0192674	0.00737443	0.0152018	0.00990836	0.00832179
0	1	0.069957	0.0814684	0.00595496	0.0569057	0.0803977	0.0338058	0.0264616	0.0141313	0.0133432	0.0510205
0	1	0.0569446	0.0332653	0.00391858	0.0149715	0.0788624	0.0218775	0.00851092	0.0226579	0.00988767	0.0176635
0	1	0.0161424	0.0108059	0.00729363	0.0630278	0.0256137	0.0185613	0.024892	0.00611462	0.00494385	0.0468756
0	1	0.00369989	0.00213397	0.0232691	0.00427755	0.00738281	0.0127735	0.00263547	0.0118777	0.0168432	0.00573438
0	1	0	0.00304474	0.0165181	0.00641633	0.00664754	0.00603185	0.00131774	0.0126395	0.00646811	0.00673993
0	1	0.201098	0.079901	0.00938675	0.0553631	0.0797035	0.128442	0.356143	0.118623	0.053341	0.00835547
0	1	0.00840834	0.0091034	0.0143439	0.00548713	0.0171097	0.00824042	0	0.0137726	0.0119641	0.0190905
0	1	0.0087996	0.00284529	0.0203602	0.00609191	0.0115978	0.0098103	0.00331247	0.00498158	0.0215031	0.0107381
0	1	0.00403701	0.00142265	0.0314056	0.00488234	0.00921656	0.00825945	0.00331247	0.00841982	0.0131038	0.0106458
0	1	0.0839725	0.0694726	0.0100926	0.016415	0.109865	0.03067	0.0185208	0.0168396	0.0118257	0.0159042
0	1	0.00706265	0.0090957	0.0401767	0.0125523	0.0132907	0.0133712	0.00455771	0.023524	0.0249706	0.0122215
0	1	0.0560329	0.186872	0.00834024	0.020783	0.129266	0.0389573	0.0301938	0.0317045	0.0115893	0.143928
0	1	0.0141253	0.00810447	0.0293252	0.00799435	0.0218455	0.00821161	0.00459396	0.0118777	0.0165593	0.00776231
0	1	0.246642	0.16011	0.00358599	0.0141639	0.159529	0.125471	0.021652	0.117969	0.0106319	0.014135
0	1	0.0302649	0.0361123	0.00533838	0.0199418	0.0686401	0.0247236	0.0663609	0.0221728	0.0295418	0.00479066
0	1	0.00134567	0.00199017	0.0119262	0.00730149	0.00224035	0.00377663	0.00131774	0.00613418	0.0185416	0.00511909
0	1	0.00336277	0.00142265	0.0266919	0.00334835	0.0110503	0.00518898	0.00398947	0.00920129	0.0172827	0.0113716
0	1	0.101643	0.0132198	0.0166804	0.019293	0.0874086	0.0562395	0.0337292	0.0206686	0.0199601	0.0223101
0	1	0.00134567	0.00525918	0.0058819	0.00553115	0.00499099	0.00684711	0.00195848	0.00343824	0.00715028	0.00927054
0	1	0.0402446	0.0108042	0.0190982	0.0173222	0.0804607	0.02365	0.00604334	0.0124925	0.0181373	0.017014
0	1	0.0356419	0.0127961	0.0221	0.00609191	0.0497305	0.0316401	0.00658869	0.0096104	0.0153103	0.0478263
0	1	0.143504	0.306091	0.00998718	0.020831	0.123969	0.0685757	0.136344	0.0847445	0.00680165	0.0320102
0	1	0.032282	0.0163467	0.00705016	0.0107379	0.0610272	0.0171876	0.00598828	0.0183634	0.00778786	0.0199053
0	1	0.0615603	0.0315057	0.0107986	0.00831876	0.142239	0.0282735	0.0136489	0.0218212	0.0126577	0.0402116
0	1	0.074658	0.0169134	0.0125103	0.00492637	0.0349069	0.0427271	0.00794268	0.0218408	0.0113761	0.0141908
0	1	0.0850806	0.0785331	0.00596311	0.0332912	0.0707746	0.0448145	0.224234	0.0241068	0.0111367	0.0815089
0	1	0.0141253	0.00739315	0.00471364	0.0192186	0.0235983	0.0115757	0.00979243	0.00774259	0.00643223	0.0149712
0	1	0.0180754	0.00938329	0.010044	0.00641633	0.0439329	0.0215245	0.00455771	0.0231463	0.00616673	0.00928719
0	1	0.00739697	0.0170641	0.00533838	0.0323991	0.0101886	0.00991759	0.0151721	0.0107251	0.0173034	0.011231
0	1	0.165994	0.151926	0.0146035	0.0122279	0.140471	0.0779729	0.0383957	0.115123	0.00643223	0.0124965
0	1	0.0967937	0.0913477	0.0120074	0.0168143	0.127714	0.0433629	0.0614062	0.0273139	0.0190312	0.0109586
0	1	0.0238456	0.0154899	0.0209318	0.0094843	0.0383669	0.00696481	0.0042541	0.0130107	0.0194838	0.00781389
0	1	0.0498822	0.0894016	0.00479485	0.0131571	0.151307	0.0235945	0.0160043	0.0459157	0.0120941	0.00965855
0	1	0.0137882	0.0217558	0.00237712	0.014709	0.0379346	0.0165501	0.00455771	0.0100168	0.00890412	0.00365645
0	1	0.00437131	0.00509233	0.0160558	0.00980872	0.00473585	0.00307047	0.00398947	0.00866402	0.012599	0.0119268
0	1	0.19196	0.389403	0.0135974	0.0228777	0.155269	0.0887645	0.0935074	0.0900029	0.00172773	0.0533089
0	1	0.221376	0.271861	0.00900559	0.0125523	0.157421	0.0851227	0.0307924	0.0918887	0.00592739	0.0145656
0	1	0.0107625	0.00199017	0.00834024	0.00911585	0.0107951	0.0125277	0.00861967	0.00724766	0.00518319	0.0245777
0	1	0.0316106	0.0105183	0.0199948	0.0112101	0.0383442	0.0137255	0.0136039	0.0206686	0.0203064	0.0118529
0	1	0.0181595	0.00199017	0.0421229	0.00609191	0.0351516	0.0129489	0.00530721	0.0150635	0.0165603	0.010687
0	1	0.0219341	0.0142187	0.00650664	0.0189686	0.0300893	0.0100561	0.0231202	0.0134014	0.00476976	0.0231239
0	1	0.00403701	0.0059705	0.014068	0.00766993	0.00605933	0.00543477	0.00259923	0.0103539	0.0182609	0.00592947
0	1	0.00403701	0.0058717	0.0136919	0.00766993	0.00605933	0.00543477	0.00259923	0.0103539	0.0182609	0.00592947
0	1	0.182936	0.0859417	0.00801563	0.0512081	0.0598838	0.204113	0.472282	0.185659	0.0269257	0.00632751
0	1	0.00837025	0.00862369	0.0362004	0.00306798	0.0320826	0.00945722	0.00455771	0.00920129	0.0102837	0.0138017
0	1	0.00773409	0.00668182	0.00412952	0.00641633	0.00763795	0.00268737	0.00259923	0.00878936	0.00887801	0.00581022
0	1	0.011377	0.00625811	0.0115037	0.0134978	0.0227115	0.00997413	0.00259923	0.0149252	0.0224866	0.00488372
0	1	0.00773409	0.0059705	0.0142221	0.0085551	0.0121186	0.00849485	0.00391696	0.00689606	0.0108712	0.0108528
0	1	0.0791795	0.0259753	0.00537898	0.0882414	0.0404583	0.0401475	0.0839949	0.0248883	0.0350191	0.0127343
0	1	0.0842131	0.02985	0.00838082	0.0995777	0.0519743	0.0454906	0.0676999	0.0297804	0.044734	0.0165513
0	1	0.122381	0.0878162	0.0103347	0.0325382	0.127143	0.0814728	0.273779	0.0646741	0.0389393	0.0132115
0	1	0.0319449	0.0400174	0.00179299	0.00890936	0.0588699	0.0198762	0.00918792	0.0185002	0.00762573	0.0217194
0	1	0.0077369	0.00611431	0.02541	0.0125187	0.00870188	0.00899684	0.00658869	0.0149447	0.0140428	0.024968
0	1	0.111657	0.0503216	0.0185141	0.0113427	0.215778	0.064327	0.0515798	0.030241	0.0258355	0.0174362
0	1	0.025167	0.00632745	0.0227246	0.00516272	0.0505124	0.016769	0.00459396	0.0147651	0.025385	0.0234881
0	1	0.0630644	0.0178101	0.0104821	0.0192415	0.0447895	0.0290835	0.0505698	0.0237357	0.0377969	0.0132571
0	1	0.00470844	0.00142265	0.0175208	0.00730149	0.00896141	0.00348181	0.00395321	0.00689606	0.00842323	0.00972124
0	1	0.00706265	0.00469165	0.0136787	0.00488234	0.00789308	0.00815216	0.00463021	0.00916216	0.0187657	0.00635629
0	1	0.00134567	0.00270149	0.0244152	0.00520675	0.00492408	0.00673981	0.00591169	0.00804864	0.0222473	0.00962992
0	1	0.0205978	0.00199017	0.0323656	0.00980872	0.0353569	0.0152451	0.00459396	0.00912797	0.0272351	0.0100947
0	1	0.0823208	0.0498947	0.00834024	0.0161758	0.109511	0.0424478	0.0868208	0.0298503	0.0246605	0.00991211
0	1	0.0131167	0.0162013	0.00417012	0.039461	0.0136973	0.00825945	0.0145452	0.00996317	0.020254	0.0135669
0	1	0.144827	0.152731	0.00954908	0.0157083	0.264333	0.0594017	0.0482243	0.0775826	0.0047045	0.0347925
0	1	0.00571698	0.00326901	0.0101738	0.0113879	0.0175641	0.0140785	0.00334872	0.00996317	0.00667158	0.0255482
0	1	0.00605411	0.00341281	0.0176863	0.0151846	0.00656961	0.0059632	0.00323997	0.0106859	0.018979	0.00440047
0	1	0.00638842	0.0115172	0.0153904	0.0240715	0.0142075	0.00984774	0.0059842	0.0156871	0.017569	0.0092
0	1	0.0181595	0.00412414	0.00471364	0.0112987	0.0209765	0.0115757	0.00990116	0.0100716	0.0118548	0.0150186
0	1	0.135677	0.0205073	0.00858726	0.0153732	0.0740858	0.0791923	0.0542245	0.037213	0.0161904	0.00661243
0	1	0.0192053	0.0017333	0.074638	0.0112987	0.0152232	0.0205729	0.00323997	0.0087714	0.0194838	0.0155048
0	1	0.0127797	0.0274463	0.00296125	0.0682148	0.0412763	0.011143	0.0902465	0.0126591	0.0197493	0.00679583
0	1	0.00941689	0.00572355	0.00799949	0.0112987	0.0182817	0.00923045	0.00801518	0.0145345	0.0207143	0.0183849
0	1	0.0196547	0.0152462	0.0215808	0.00879145	0.0503335	0.0168898	0.00662495	0.0124468	0.0118548	0.0102309
0	1	0.0127797	0.0092395	0.011845	0.014315	0.0193449	0.0084654	0.00869218	0.0179288	0.0166041	0.0151474
0	1	0.0100883	0.00355662	0.0420032	0.00734552	0.00605933	0.0108898	0.00195848	0.00883168	0.0300872	0.0160061
0	1	0.0201795	0.00732835	0.00958972	0.0119475	0.0326407	0.0144053	0.00854718	0.0145149	0.0175428	0.00803365
0	1	0.00437131	0.00611431	0.0261077	0.0085551	0.00407411	0.00508169	0.00259923	0.00879096	0.0250144	0.0126976
0	1	0.00100855	0.00142265	0.0157719	0.00823069	0.0132907	0.00614094	0.00395321	0.0103343	0.0200147	0.00677413
0	1	0.00773409	0.00355662	0.0155121	0.00915988	0.00646593	0.00350142	0.00722944	0.0130107	0.0295846	0.00888863
0	1	0.00470844	0.00938329	0.0126322	0.0431868	0.026988	0.00578785	0.033341	0.0162682	0.0402331	0.0101913
0	1	0.114041	0.0760561	0.013281	0.0198537	0.140206	0.0638796	0.0343649	0.0385144	0.0207589	0.0265497
0	1	0.00470844	0.00398033	0.032655	0.00905908	0.0102849	0.00508169	0.00331247	0.0107055	0.0185002	0.00990612
0	1	0.0396789	0.0172924	0.00842146	0.0098527	0.0401232	0.0192674	0.00918792	0.0163902	0.0150709	0.00738707
0	1	0.274676	0.235407	0.00732582	0.0379244	0.0545607	0.289513	0.510672	0.308841	0.0190051	0.018473
0	1	0.0310499	0.0157852	0.00654725	0.0104135	0.0580707	0.0102646	0.0129315	0.0291437	0.0101468	0.0164515
0	1	0.0231289	0.0359745	0.00179299	0.0533646	0.074104	0.0225837	0.0117872	0.0126004	0.0173034	0.0174414
0	1	0.0107625	0.00270149	0.0300831	0.00976469	0.0189912	0.00861255	0.00398947	0.00879096	0.0293976	0.0216225
0	1	0.00493256	0.00326901	0.0381558	0.00553115	0.0058042	0.00960368	0.00203098	0.00535273	0.0244331	0.00821977
0	1	0	0.00525918	0.0222459	0.00334835	0.00331005	0.00638673	0.0025851	0.00574345	0.0160479	0.00468592
0	1	0.00470844	0.00525918	0.0249395	0.00367276	0.00514245	0.00629873	0.00331247	0.00459085	0.0187657	0.00291015
0	1	0.00470844	0.00525918	0.0252753	0.00367276	0.00514245	0.00698962	0.00331247	0.00459085	0.0187657	0.00326085
0	1	0.00874545	0.00849414	0.021816	0.00818665	0.0145333	0.0114684	0.00580294	0.00535273	0.0203296	0.0144091
0	1	0.00541072	0.00509233	0.034448	0.00306798	0.0121186	0.0093187	0.00267173	0.014554	0.0194957	0.0153
0	1	0.0169931	0.00796065	0.00626334	0.00634912	0.0306518	0.0205218	0.00327622	0.0233645	0.0200147	0.0206043
0	1	0.0134511	0.0059705	0.0248748	0.00467939	0.0136811	0.00885833	0.00331247	0.0107251	0.0251717	0.0129612
0	1	0.0127797	0.011941	0.00832411	0.0608715	0.0132143	0.0130084	0.0180685	0.00689606	0.0219134	0.0052115
0	1	0.0930784	0.0433438	0.0186289	0.0101447	0.155122	0.032869	0.0131412	0.0338794	0.0140874	0.0212028
0	1	0.0617896	0.0278701	0.0311119	0.0188689	0.104536	0.04348	0.0134192	0.0309638	0.0264208	0.0513183
0	1	0.020848	0.0146502	0.0118126	0.00754801	0.0565418	0.0180385	0.00420305	0.0176016	0.0135564	0.0124164
0	1	0.0279714	0.0590661	0.0236818	0.0230538	0.0560434	0.0355798	0.0342438	0.0107251	0.0241673	0.00749642
0	1	0.127121	0.0208929	0.00980445	0.0155686	0.0585644	0.0464749	0.10502	0.0364027	0.0348202	0.00657007
0	1	0.129727	0.021051	0.00896495	0.016472	0.0574933	0.04753	0.105585	0.0362969	0.0348202	0.00657007
0	1	0.0355598	0.019972	0.00562029	0.0653152	0.0279285	0.0224765	0.0348089	0.0172108	0.0226814	0.00851988
0	1	0.00773409	0.00483546	0.0107986	0.0178365	0.00754161	0.0049744	0.00334872	0.00572389	0.013848	0.00489868
0	1	0.0578123	0.0137951	0.0104171	0.0171542	0.0416381	0.0486147	0.12512	0.0114869	0.0247192	0.0514594
0	1	0.0594657	0.01421	0.0105955	0.0171542	0.0421528	0.0498477	0.125754	0.0114869	0.0247192	0.0516401
0	1	0.032742	0.013705	0.0131351	0.00734552	0.0800251	0.0154597	0.00715693	0.0161624	0.0182609	0.015582
0	1	0.169892	0.35877	0.00471364	0.0291573	0.204598	0.0639212	0.0663462	0.133082	0.00830468	0.00944451
0	1	0.073267	0.198721	0.00417012	0.0348451	0.0728037	0.0299611	0.0388763	0.0577862	0.00518319	0.0158019
0	1	0.108998	0.4396	0.017527	0.0948476	0.190285	0.0532485	0.0582947	0.0970019	0.0131299	0.0467229
0	1	0.0014017	0.00668182	0.0235602	0.0085551	0.00356384	0.00673981	0.00195848	0.00847793	0.0136983	0.00919361
0	1	0.0134539	0.00823179	0.0220025	0.0103437	0.0452005	0.0161971	0.00455771	0.0129911	0.0282312	0.0148889
0	1	0.0547904	0.0267636	0.0231466	0.00872945	0.0584728	0.033346	0.00993741	0.0348319	0.0199233	0.00872325
0	1	0.128426	0.0428584	0.0270683	0.0112315	0.0320609	0.0925127	0.112982	0.0483878	0.0121703	0.0161207
0	1	0.00735154	0.000711325	0.025702	0.00306798	0.0207581	0.0105165	0.00530721	0.00687649	0.00887801	0.00906399
0	1	0.0121054	0.0092395	0.0597768	0.00823069	0.00583655	0.00850524	0.00199474	0.00447583	0.0320542	0.0155922
0	1	0.0638954	0.0212563	0.00767488	0.034086	0.0282012	0.0393404	0.0438286	0.0130107	0.00988767	0.0164268
0	1	0.0244667	0.0113735	0.0119668	0.129024	0.0244447	0.0194648	0.0390194	0.0240873	0.0464921	0.00637796
0	1	0.0437188	0.0717975	0.0137192	0.0650321	0.0911958	0.0210641	0.0316647	0.0180118	0.0157889	0.0135135
0	1	0.00369989	0.00127885	0.0264406	0.00362874	0.00998196	0.00666995	0.00195848	0.00881052	0.0167986	0.00436983
0	1	0.0338509	0.0656942	0.016137	0.0116231	0.0663216	0.0258601	0.00838163	0.0281345	0.0104665	0.021986
0	1	0.0127768	0.00625811	0.0658862	0.00581153	0.00947169	0.00554206	0.000640745	0.00574345	0.0166991	0.0100855
0	1	0.00235422	0.00163451	0.0326992	0.00581153	0.00524612	0.00804487	0.00267173	0.0107674	0.0166333	0.00812371
0	1	0.0394216	0.00768075	0.026627	0.00706514	0.0446034	0.0233534	0.00263547	0.00881052	0.0167974	0.0164597
0	1	0.00470844	0.006538	0.0279414	0.00823069	0.0131208	0.0101634	0.00535929	0.00459085	0.0246669	0.0195253
0	1	0.0117683	0.00888058	0.0166399	0.00516272	0.0195015	0.006955	0.00715693	0.0125369	0.0232308	0.00577073
0	1	0.00766073	0.00142265	0.0223921	0.00609191	0.0185846	0.0158775	0.00391696	0.00728676	0.00981346	0.0360524
0	1	0.0080712	0.00582667	0.0160558	0.00483831	0.0029021	0.00624823	0.00327622	0.0080291	0.0145399	0.0164174
0	1	0.00235422	0.00540298	0.0195606	0.00944029	0.00941436	0.00964356	0.00327622	0.00994357	0.0262438	0.0107478
0	1	0.00235422	0.00540298	0.0191063	0.00944029	0.00972685	0.00974165	0.00327622	0.00994357	0.0250144	0.0107478
0	1	0.00840834	0.00230631	0.0106768	0.00548713	0.00774603	0.00315814	0.00131774	0.0103539	0.0121279	0.00262407
0	1	0.0689138	0.0195515	0.00662843	0.0940728	0.0538267	0.0295522	0.111281	0.0298503	0.0609091	0.00896537
0	1	0.0501072	0.0351084	0.00867603	0.00855864	0.0652645	0.0275582	0.0115964	0.0179727	0.0141875	0.01086
0	1	0.0265707	0.0186228	0.00869705	0.0110183	0.0336531	0.0198253	0.0136731	0.0168201	0.00616673	0.0199924
0	1	0.00302564	0.00270149	0.0188988	0.00641633	0.0160413	0.00566821	0.00267173	0.0110961	0.0106058	0.013771
0	1	0.0137882	0.00668182	0.00646602	0.00367276	0.0145907	0.00751525	0.00463021	0.0053723	0.00542254	0.00658742
0	1	0.0213262	0.0268043	0.00417012	0.00615911	0.0316797	0.015844	0.00519845	0.00881052	0.00542254	0.0276947
0	1	0.00310111	0.00540298	0.012064	0.00362874	0.00631447	0.00554206	0.00259923	0.00689606	0.0116154	0.00825706
0	1	0.287357	0.205533	0.0167617	0.0559245	0.0282632	0.327514	0.483489	0.285213	0.0449058	0.0140322
0	1	0.00470844	0.00355662	0.0148875	0.00766993	0.00697621	0.0112717	0.00334872	0.00967986	0.0148053	0.00759787
0	1	0.00336277	0.011941	0.00601179	0.029465	0.0172611	0.00614094	0.0585714	0.00996317	0.0160806	0.0114814
0	1	0.0282507	0.0928122	0.0277524	0.0102067	0.0511467	0.0267896	0.00913014	0.0126199	0.0160544	0.0102781
0	1	0.0699551	0.0127961	0.0131757	0.0132011	0.0850644	0.0311392	0.010737	0.0321359	0.0150382	0.0201213
0	1	0.00537987	0.00398033	0.0177433	0.0100896	0.00565273	0.00810312	0.0051622	0.0080291	0.0173034	0.0126109
0	1	0.134669	0.085998	0.0143846	0.044534	0.249042	0.0577176	0.181884	0.0478425	0.0181956	0.0240067
0	1	0.0624366	0.0349003	0.010758	0.0182078	0.0992322	0.0251385	0.0111303	0.0295736	0.0153364	0.0435744
0	1	0.0339648	0.0120848	0.0144642	0.0110183	0.0484269	0.0226824	0.0163449	0.0152768	0.0192705	0.0144583
0	1	0.0208509	0.0144987	0.0279414	0.00702111	0.0360758	0.011222	0.00334872	0.0210006	0.0180476	0.0124351
0	1	0.0238765	0.00794088	0.0443214	0.0109123	0.0390397	0.0123892	0.00395321	0.00838128	0.0244484	0.0164395
0	1	0.00238223	0.00341281	0.0348132	0.0100891	0.0121186	0.00509149	0.00836589	0.0172108	0.0164785	0.0136085
0	1	0.0053808	0.00796065	0.00237712	0.0574422	0.0142075	0.010515	0.00135399	0.0101227	0.0163561	0.0115781
0	1	0	0.00612857	0.0212012	0.00363916	0.00987829	0.00680598	0.00192223	0.0125755	0.0261582	0.00372799
0	1	0.00470844	0.00270149	0.0295234	0.00895715	0.012297	0.00649403	0.00463021	0.0114869	0.0195689	0.0101756
0	1	0.00537987	0.0059705	0.016793	0.00759751	0.0136218	0.00377663	0.00487874	0.0130303	0.0165331	0.00657605
0	1	0.00571698	0.000711325	0.0255104	0.00859914	0.00409913	0.00679807	0.00204747	0.00879096	0.0123301	0.00902732
0	1	0.211485	0.0379822	0.00896495	0.0399276	0.0754193	0.125345	0.0978331	0.0659584	0.0271912	0.00582743
0	1	0.0635863	0.0480594	0.0130945	0.0126971	0.0456669	0.0313081	0.0394596	0.0224902	0.0108712	0.00961797
0	1	0.0649095	0.118998	0.00571478	0.0524666	0.0947037	0.0339057	0.0358499	0.0279504	0.0260781	0.0121994
0	1	0.0020171	0.00540298	0.00362659	0.0720755	0.00723135	0.0100849	0.00455771	0.00879096	0.0276959	0.00610293
0	1	0.00235422	0.00525918	0.00421073	0.0647906	0.00904673	0.0049744	0.00851092	0.0114869	0.0284793	0.00530249
0	1	0.00616554	0.00668182	0.00471364	0.064523	0.0122223	0.00921139	0.0123554	0.00840026	0.0188364	0.00544023
0	1	0.0346391	0.0167731	0.0106361	0.0106498	0.0454245	0.0119288	0.0052347	0.0245172	0.0133693	0.00935857
0	1	0.00893024	0.00479045	0.0130538	0.00585557	0.00631447	0.0069544	0.00199474	0.0139712	0.0128231	0.00563234
0	1	0.200747	0.371542	0.00771551	0.0691442	0.0436131	0.24193	0.349932	0.405183	0.0209982	0.0177763
0	1	0.130484	0.195238	0.00471364	0.0356814	0.0935772	0.0508181	0.22267	0.0525152	0.0187592	0.0200255
0	1	0.011434	0.00284529	0.0438113	0.00520675	0.00925556	0.0111159	0.00199474	0.0126004	0.0165539	0.00998155
0	1	0.0258936	0.00938329	0.00771551	0.0280612	0.0565398	0.0199736	0.0128432	0.0147965	0.0180215	0.0100022
0	1	0.13085	0.0978376	0.00763432	0.0152812	0.119728	0.0567838	0.01245	0.0554222	0.0130777	0.04659
0	1	0.0316134	0.0265835	0.0224505	0.0125418	0.0358688	0.0274508	0.0204431	0.0249713	0.0177937	0.0230793
0	1	0.0487644	0.0281499	0.00709077	0.0153399	0.0649196	0.0380837	0.0112374	0.0173265	0.00692289	0.0375215
0	1	0.134261	0.0492855	0.00533838	0.048083	0.0390449	0.112336	0.237494	0.0884086	0.0371354	0.00718599
0	1	0.00639125	0.00213397	0.0149687	0.00362874	0.0029021	0.00508169	0.000640745	0.00343824	0.00938285	0.00323701
0	1	0.233333	0.179758	0.00868226	0.0545474	0.0313354	0.375557	0.532066	0.30873	0.0736498	0.0199172
0	1	0.0104254	0.00554679	0.0142635	0.00581153	0.0126289	0.00527784	0.00263547	0.00996317	0.0242144	0.00427378
0	1	0.0221937	0.00355662	0.0196011	0.00883549	0.0130355	0.0140583	0.00858343	0.0206426	0.0170938	0.008897
0	1	0.00235422	0.000711325	0.0152686	0.00576751	0.00539759	0.00652345	0.00320372	0.00613418	0.00947906	0.00550758
0	1	0.0589239	0.0115172	0.0107418	0.00387957	0.0712804	0.0238276	0.00979243	0.0131307	0.00803917	0.00760983
0	1	0.0386761	0.019478	0.00116826	0.0950086	0.0508275	0.0322297	0.0521037	0.0294792	0.0262076	0.00637496
0	1	0.00470844	0.00326901	0.0291747	0.00306798	0.00741007	0.00638673	0.00203098	0.00994357	0.0306205	0.00531054
0	1	0.00235422	0.00284529	0.00650664	0.00274356	0.0029021	0.00885833	0.00259923	0.00228564	0.0179954	0.011141
0	1	0.0264177	0.0202848	0.0130618	0.0134814	0.071582	0.0133132	0.00670289	0.0214305	0.0136229	0.0115753
0	1	0.0280337	0.0128159	0.0134772	0.013011	0.073879	0.0130267	0.00713541	0.0208862	0.0140874	0.0116475
0	1	0.033031	0.0305945	0.00475425	0.0453861	0.047354	0.0214062	0.0998643	0.0187541	0.025916	0.0150294
0	1	0.0835679	0.0257284	0.00116826	0.0475535	0.0498746	0.0380078	0.109879	0.0286977	0.0394865	0.00691851
0	1	0.210263	0.0970318	0.00417012	0.0749918	0.101641	0.144783	0.26405	0.114062	0.0492419	0.0151028
0	1	0.0402453	0.0209006	0.00475425	0.0294443	0.0749497	0.0248517	0.0581948	0.0210202	0.0181717	0.0215915
0	1	0.00162582	0.0093799	0.00358599	0.0668718	0.0076931	0.00577864	0.0130686	0.0118711	0.0131038	0.00531653
0	1	0.391962	0.405304	0.0101738	0.0545666	0.101158	0.277848	0.630416	0.247463	0.0714038	0.0252988
0	1	0.251381	0.725715	0.0136381	0.0178031	0.12596	0.113647	0.157312	0.343917	0.00321611	0.00493848
0	1	0.131935	0.0152456	0.0095085	0.134134	0.0854286	0.0872966	0.284586	0.0367317	0.126605	0.0116246
0	1	0.00672835	0.00646783	0.00479485	0.0720018	0.016145	0.0139712	0.0184798	0.0172304	0.0232308	0.00562935
0	1	0.0060513	0.0122286	0.0112609	0.041742	0.00978198	0.0158917	0.00787018	0.0122097	0.0262132	0.00365785
0	1	0.0020171	0.0035549	0.00958972	0.0426447	0.00407411	0.00365992	0.00391696	0.0095724	0.0203774	0.00437282
0	1	0.0446974	0.0159214	0.00641093	0.085266	0.0366781	0.0301363	0.280405	0.0164798	0.0797772	0.0108315
0	1	0.0219434	0.0178039	0.00888375	0.127902	0.0189402	0.0134184	0.0700708	0.0183438	0.0526023	0.0112617
0	1	0.123841	0.0477648	0.00358599	0.0619126	0.0594602	0.0723295	0.175055	0.0764529	0.0305634	0.00988445
0	1	0.0487615	0.0335869	0.0060443	0.0489311	0.0340929	0.0264989	0.0454036	0.0247955	0.0297371	0.00635329
0	1	0.00941689	0.00710552	0.0377504	0.00520675	0.00605933	0.00885833	0.00138959	0.00845236	0.0181842	0.0135101
0	1	0.320244	0.201314	0.0113827	0.0705998	0.130566	0.239282	0.266608	0.190823	0.0430683	0.0392881
0	1	0.00470844	0.00270149	0.0241932	0.00548713	0.00814821	0.00409049	0.00259923	0.00382897	0.0182401	0.0215176
0	1	0.00470844	0.00270149	0.0226436	0.00511754	0.00752323	0.00377663	0.00259923	0.00382897	0.0156823	0.0213299
0	1	0.00537987	0.00852817	0.00486201	0.0434683	0.015531	0.00790635	0.00395321	0.00576243	0.0155495	0.00602551
0	1	0.052199	0.0171647	0.00658785	0.0511992	0.0327687	0.0318056	0.108245	0.0313545	0.0369874	0.00375988
0	1	0.0201766	0.00142265	0.00834024	0.00766993	0.0236544	0.0151378	0.00640745	0.00611462	0.012327	0.00911438
0	1	0.0310242	0.00823727	0.0135108	0.00727311	0.0493262	0.0156076	0.00263547	0.0110961	0.0162699	0.0122242
0	1	0.197065	0.150266	0.0113827	0.0341642	0.0844478	0.115118	0.301605	0.134466	0.0291996	0.0117006
0	1	0.0994069	0.0728111	0.0102144	0.076615	0.0632986	0.0487711	0.17882	0.0606186	0.0320828	0.00835846
0	1	0.00705985	0.0140749	0.00592251	0.0268748	0.0283666	0.00825945	0.0052347	0.014554	0.0157343	0.00721367
0	1	0.015471	0.00341281	0.0223187	0.00395314	0.0426704	0.0104178	0.00263547	0.0179923	0.0213142	0.00937611
0	1	0.00672553	0.00398033	0.00533838	0.0101331	0.00959769	0.0100249	0.00644369	0.0103343	0.0113499	0.00973504
0	1	0.0252194	0.00776857	0.0126314	0.00641633	0.0507619	0.00952524	0.00323997	0.0216551	0.0143005	0.00789797
0	1	0.0147398	0.00810447	0.0257673	0.0113427	0.0664122	0.0143243	0.0094888	0.0172108	0.0173034	0.006439
0	1	0.00941689	0.000711325	0.027225	0.00678478	0.0113054	0.00861255	0.00398947	0.0110961	0.0136087	0.00981906
0	1	0.0112485	0.00374323	0.0183922	0.0088795	0.0112018	0.0150304	0.00263547	0.0191253	0.0235698	0.0306321
0	1	0	0.000711325	0.00950843	0.00609191	0.00539759	0.00861255	0.00195848	0.00650534	0.0101271	0.00614323
0	1	0.0591143	0.0122286	0.0188951	0.0038165	0.0310089	0.033821	0.0058392	0.0235561	0.01415	0.00666611
0	1	0.00941689	0.00326901	0.00412952	0.00681817	0.00506694	0.00935914	0.00195848	0.00382897	0.00717644	0.0156313
0	1	0.0420331	0.0367166	0.00717198	0.0153399	0.0681232	0.0160585	0.0185564	0.0292805	0.0160697	0.0144314
0	1	0.0145166	0.00717029	0.0249641	0.00799435	0.020825	0.00815216	0.00270733	0.0137726	0.0286272	0.0155335
0	1	0.0106671	0.00526466	0.0213136	0.00553115	0.023208	0.00806329	0.00356099	0.0108335	0.0241698	0.0102122
0	1	0.152994	0.192649	0.00235274	0.0541066	0.108379	0.092109	0.148411	0.0577862	0.0137284	0.0151056
0	1	0.0746206	0.0720851	0.0096836	0.0116231	0.114157	0.0251938	0.0157766	0.0401847	0.00643223	0.0131794
0	1	0.00644447	0.00770929	0.0177677	0.00766993	0.0104922	0.0100953	0.00402572	0.0122292	0.0150709	0.0100646
0	1	0.134683	0.209507	0.00954908	0.0232409	0.098452	0.0928112	0.150414	0.118313	0.0234441	0.0141859
0	1	0.149312	0.0655108	0.0112609	0.0218114	0.122908	0.0649014	0.122793	0.0351216	0.0274044	0.00961797
0	1	0.00975399	0.00412414	0.010052	0.00581153	0.0133618	0.00984655	0.00226106	0.0138117	0.00443901	0.0101042
0	1	0.0970716	0.0222903	0.0095085	0.017715	0.0341619	0.0993049	0.0707482	0.037098	0.0215031	0.0147355
0	1	0.0721572	0.0252476	0.00927344	0.0212806	0.0271826	0.0815478	0.0641889	0.0352242	0.0153364	0.00832546
0	1	0.157162	0.188812	0.00354538	0.0255473	0.120439	0.0718314	0.149719	0.0662576	0.0125728	0.020666
0	1	0.391814	0.422057	0.013638	0.037299	0.0895575	0.357059	0.508319	0.385277	0.0192967	0.0148571
0	1	0.0699757	0.0453501	0.0125915	0.0106939	0.108858	0.028089	0.00801518	0.0305926	0.0101271	0.00946659
0	1	0.00941689	0.00995082	0.00903795	0.00702111	0.0127804	0.0123996	0.00402572	0.0126199	0.0134863	0.0156248
0	1	0.00672553	0.00341281	0.0196417	0.00641633	0.013187	0.00649403	0.00459396	0.0103539	0.0197493	0.0128711
0	1	0.0161424	0.0376771	0.00412952	0.0865534	0.0528598	0.0166501	0.037785	0.00971945	0.0345497	0.0150642
0	1	0.0020171	0.00724932	0.00116826	0.0410104	0.00341237	0.00921139	0.00740676	0.00191449	0.0200473	0.0106428
0	1	0.039016	0.0328763	0.00658785	0.0112987	0.0756391	0.0225526	0.0118596	0.0112541	0.0130438	0.0167891
0	1	0.0427635	0.00696944	0.025845	0.0079503	0.0613449	0.024318	0.00801518	0.0126075	0.0138219	0.0282489
0	1	0.00907976	0.00810447	0.00713137	0.0111033	0.00755046	0.00839796	0.00459396	0.0137726	0.012599	0.0146127
0	1	0.0307178	0.0142187	0.0273979	0.0128327	0.0409962	0.0115757	0.00203098	0.017646	0.0160011	0.0253177
0	1	0.0144857	0.0145064	0.00537898	0.029297	0.0107951	0.0168869	0.0131412	0.0221924	0.0207056	0.0118419
0	1	0.0119566	0.00469165	0.0291069	0.00963029	0.0192754	0.00614094	0.00372118	0.00382897	0.0177976	0.0290429
0	1	0.0106116	0.00540298	0.00829963	0.00730149	0.0198312	0.00600245	0.00388071	0.0095724	0.00544868	0.00886046
0	1	0.00537987	0.00270149	0.0195767	0.0122394	0.0119904	0.00896559	0.00463021	0.0104076	0.00767253	0.00845448
0	1	0.0117683	0.00454785	0.0183762	0.00455793	0.00855483	0.00767157	0.000676995	0.014554	0.0225519	0.0151792
0	1	0.00369989	0.00127885	0.0160963	0.0101331	0.00723135	0.00353084	0.00459396	0.0130107	0.0160544	0.0075021
0	1	0.00336277	0.00199017	0.0290774	0.00548713	0.00972685	0.00839796	0.00103231	0.00841982	0.018287	0.0109209
0	1	0.0163668	0.00483546	0.0196824	0.00870744	0.0324892	0.0127735	0.00415736	0.0107055	0.0117378	0.0104914
0	1	0.22391	0.258964	0.00757667	0.0314033	0.163421	0.100935	0.137016	0.107517	0.0256767	0.0185817
0	1	0.185704	0.435925	0.00979746	0.0197055	0.257047	0.0912952	0.0899722	0.139426	0.0132196	0.0214211
0	1	0.0860709	0.120935	0.012551	0.0274581	0.206499	0.0393119	0.026164	0.0374072	0.0242111	0.0250691
0	1	0.174512	0.0818637	0.00434852	0.0278943	0.106669	0.0721845	0.299766	0.0441324	0.04713	0.0195488
0	1	0.0874946	0.0963769	0.00471364	0.0340276	0.106425	0.0435536	0.117438	0.043161	0.0210038	0.0126173
0	1	0.0232051	0.00341281	0.032017	0.00730149	0.014212	0.0132333	0.00327622	0.00459085	0.0206247	0.0167456
0	1	0.0297335	0.0510407	0.00412952	0.087173	0.0811907	0.0299224	0.0190528	0.0187346	0.0101271	0.0499648
0	1	0.0390104	0.020153	0.00872156	0.0251045	0.11954	0.028157	0.0303252	0.0260018	0.0222212	0.0198668
0	1	0.27061	0.238338	0.0131918	0.0411413	0.0912707	0.143744	0.303327	0.157781	0.00866478	0.0234209
0	1	0.0925191	0.0200531	0.00475425	0.0364131	0.0374037	0.0385568	0.198152	0.0333081	0.0414352	0.00689484
0	1	0.0100911	0.00554679	0.0130538	0.0999432	0.00697621	0.0103779	0.0142594	0.00862499	0.0338366	0.00926552
0	1	0.026565	0.0177754	0.00896495	0.016225	0.0574251	0.0191602	0.0124642	0.0141633	0.0162676	0.0160531
0	1	0.0208509	0.0114437	0.00458392	0.0349677	0.0253463	0.00720019	0.0144952	0.0137726	0.0252383	0.00728203
0	1	0.0104254	0.00199017	0.0411577	0.0088795	0.0108989	0.00689675	0.00320437	0.00726722	0.0276437	0.0113757
0	1	0.0104254	0.00454785	0.017946	0.00395314	0.00488511	0.00554206	0.00259923	0.0062237	0.00765512	0.0114718
0	1	0.00672553	0.00677184	0.00842146	0.0072899	0.00554905	0.0074148	0.00323997	0.00535273	0.0155495	0.00686719
0	1	0.0134539	0.0106621	0.0157231	0.0149715	0.022461	0.01106	0.00195848	0.00498158	0.0106058	0.0251885
0	1	0.0232079	0.00341281	0.0276088	0.00466915	0.0213353	0.0134889	0.00466646	0.0103148	0.0133432	0.0377961
0	1	0.00672553	0.00469165	0.0166399	0.00859914	0.00841952	0.0115279	0.00263547	0.00881052	0.0138719	0.0108588
0	1	0.00235422	0.00753695	0.0101332	0.00585557	0.00590786	0.00885833	0.00327622	0.00648576	0.0115369	0.0153168
0	1	0.129452	0.0803978	0.0107173	0.085684	0.0910876	0.0731802	0.412494	0.0534835	0.0530006	0.0145106
0	1	0.0100911	0.00469165	0.0300347	0.00306798	0.0112018	0.00918751	0.00271342	0.00916216	0.0123596	0.0095963
0	1	0.00706265	0.0125162	0.0223512	0.00674073	0.0187361	0.0203071	0.00455771	0.00726722	0.0111367	0.00811775
0	1	0.00639125	0.00732125	0.00417012	0.0510096	0.0108971	0.00909315	0.00470271	0.013504	0.0196785	0.0107508
0	1	0.337417	0.144212	0.0160151	0.0358754	0.0637497	0.354779	0.712271	0.311943	0.0742413	0.0181565
0	1	0.10217	0.0363982	0.0141302	0.0914751	0.0324954	0.0649289	0.194111	0.0317582	0.0501805	0.0133352
0	1	0.0068077	0.00881579	0.00596311	0.0600067	0.00315723	0.00508169	0.00787018	0.0110766	0.0244276	0.00383858
0	1	0.0245479	0.0431053	0.00179299	0.0394376	0.0521267	0.0155981	0.0131412	0.0191769	0.00815997	0.0165737
0	1	0.0235394	0.0169203	0.00300186	0.022405	0.0319789	0.0149993	0.0230785	0.0114869	0.0163288	0.00583342
0	1	0.0121054	0.0115172	0.00296125	0.0122719	0.0132907	0.010655	0.0113277	0.0127388	0.0128383	0.00905247
0	1	0.0149682	0.0162089	0.00650664	0.0618025	0.0233459	0.013716	0.00990116	0.0114674	0.0209982	0.0151283
0	1	0.00100855	0.00525918	0.00237712	0.0363841	0.00987829	0.00839796	0.00519845	0.00724605	0.0235387	0.00981008
0	1	0.150053	0.204597	0.00650664	0.0125523	0.135735	0.0594582	0.0158854	0.0405753	0.00887801	0.0140838
0	1	0.011434	0.00412414	0.0103278	0.00944029	0.0188397	0.00790635	0.00199474	0.0149252	0.0150709	0.0054036
0	1	0.0283302	0.0154258	0.0287285	0.0325382	0.0607912	0.0116247	0.0487851	0.0103153	0.0291048	0.012159
0	1	0.0299278	0.017344	0.028761	0.0325718	0.0616951	0.0120073	0.0511255	0.00996317	0.0291594	0.012732
0	1	0.015471	0.0059705	0.0350516	0.00561972	0.0128841	0.00578785	0.00463021	0.0100521	0.0256221	0.00634131
0	1	0.015471	0.0059705	0.0387923	0.00549234	0.0122223	0.00578785	0.00498618	0.0110766	0.0251717	0.00593217
0	1	0.0471385	0.0285627	0.00358599	0.0366836	0.083076	0.0243216	0.0688797	0.0326195	0.0345962	0.0126479
0	1	0.0582373	0.0397046	0.00533838	0.0372536	0.0962647	0.0261458	0.0792322	0.0246002	0.0401738	0.0124715
0	1	0.0110969	0.00483546	0.00931388	0.00751506	0.0152759	0.0108696	0.00872383	0.00992401	0.00717644	0.0148167
0	1	0.00627635	0.0162989	0.00834024	0.0453267	0.0150207	0.0171397	0.0142654	0.0158465	0.0236172	0.00725328
0	1	0.0429631	0.0374169	0.00296125	0.00807312	0.0700628	0.0159519	0.0291352	0.020553	0.0138219	0.0092902
0	1	0.00235422	0.00284529	0.014928	0.00799435	0.00565273	0.00918319	0.00391696	0.0101113	0.0190051	0.0107231
0	1	0.0247405	0.0123647	0.00421073	0.00273243	0.0292842	0.0181009	0.00331247	0.00650534	0.00891185	0.0228395
0	1	0.00907976	0.00881579	0.0156606	0.0123159	0.0204698	0.0070929	0.00666119	0.0131263	0.0264883	0.00887236
0	1	0.0368353	0.00692442	0.00958972	0.0445296	0.0244156	0.0170717	0.0847789	0.0114234	0.0239257	0.00217023
0	1	0.0980564	0.0231209	0.00574402	0.0251926	0.0446743	0.0811759	0.220355	0.0530292	0.0224606	0.035259
0	1	0.046413	0.0228831	0.0126728	0.0748409	0.0404165	0.0333772	0.150372	0.0374691	0.0381771	0.0131274
0	1	0.131412	0.0423309	0.00533838	0.0769628	0.0877488	0.0943661	0.361403	0.0710724	0.0397032	0.0170715
0	1	0.00638842	0.00444577	0.00829963	0.0063723	0.00720632	0.0133724	0.00263547	0.00728676	0.0056848	0.0394417
0	1	0.0285849	0.0572994	0.0153904	0.0190972	0.0587037	0.0294793	0.0125366	0.0217734	0.00148838	0.103741
0	1	0.0324277	0.00739315	0.0135419	0.00685311	0.0400788	0.0160585	0.00666119	0.0101488	0.00784516	0.0199069
0	1	0.00975119	0.00582667	0.00412952	0.00766993	0.0205698	0.0118607	0.00422019	0.00996317	0.010974	0.00857888
0	1	0.0249979	0.0604925	0.00600372	0.0210633	0.036156	0.0207872	0.0447306	0.00763836	0.00940898	0.063186
0	1	0.00941689	0.00412414	0.0243635	0.00399717	0.014451	0.011683	0.00195848	0.0119091	0.0234702	0.0148011
0	1	0.00537987	0.00586393	0.0324926	0.00641633	0.00776574	0.00790635	0.0035254	0.0118777	0.0187983	0.0138551
0	1	0.149848	0.221437	0.00650664	0.0325791	0.118987	0.075611	0.0184469	0.0550453	0.00999107	0.022609
0	1	0.0184938	0.0059705	0.025986	0.0088795	0.0288813	0.0152291	0.00192223	0.0080291	0.0157889	0.00936103
0	1	0.0447657	0.014749	0.00650664	0.0133934	0.0407698	0.020571	0.0141915	0.019471	0.0121203	0.00898001
0	1	0.187536	0.230187	0.00529778	0.0106939	0.0180266	0.312577	0.395507	0.289923	0.0192444	0.0164209
0	1	0.194723	0.311662	0.00650664	0.0427561	0.0755636	0.0912246	0.159418	0.0944544	0.0170053	0.0120697
0	1	0.195209	0.301722	0.00709077	0.0403759	0.0737451	0.0876925	0.154709	0.0933212	0.0171811	0.0112884
0	1	0.164067	0.13352	0.00542758	0.0198133	0.146615	0.0903077	0.0551585	0.074522	0.0167986	0.0377985
0	1	0.00571698	0.00469165	0.0133703	0.0131571	0.00565273	0.0104858	0.00263547	0.00459085	0.0176081	0.0238761
0	1	0.00336277	0.00810447	0.0157606	0.00520675	0.00814821	0.00910413	0.00323997	0.00992401	0.0162676	0.00629663
0	1	0.0161424	0.00199017	0.0124292	0.0079503	0.0338605	0.015511	0.00391696	0.00687649	0.0135324	0.0166761
0	1	0.00437131	0.00611431	0.0118938	0.014735	0.011712	0.0107114	0.00527095	0.0131192	0.0229915	0.00991512
0	1	0.0205137	0	0.0213777	0.00274356	0.0185846	0.0131063	0.00334872	0.00841982	0.0116154	0.0123282
0	1	0.0107625	0.0268702	0.00471364	0.0578967	0.041133	0.0210641	0.0125085	0.0166947	0.0148316	0.0116651
0	1	0.0638954	0.0273145	0.0279008	0.00548713	0.0416022	0.0323941	0.00400661	0.0298307	0.0158151	0.0173429
0	1	0.147227	0.0757805	0.0143033	0.0110623	0.273713	0.0635247	0.0229147	0.0575663	0.0157385	0.0155504
0	1	0.00470844	0.00270149	0.0133621	0.00734552	0.00793206	0.00850524	0.00858343	0.0134014	0.011574	0.00961198
0	1	0.0178252	0.00341281	0.0266747	0.00823069	0.0255608	0.0141858	0.00459396	0.0117197	0.0194131	0.0171775
0	1	0.0417017	0.00903313	0.0218971	0.0131571	0.0761786	0.0209458	0.00452145	0.0210593	0.0274998	0.00802985
0	1	0.0104254	0.00398033	0.00958972	0.0630549	0.00814821	0.00668038	0.0103901	0.00726722	0.0170641	0.00657007
0	1	0.0326791	0.0236697	0.00954908	0.0526566	0.0508327	0.0140473	0.0245756	0.0260409	0.0294389	0.010423
0	1	0.165781	0.032565	0.00691237	0.0722055	0.0498878	0.104516	0.338859	0.0561386	0.0573483	0.0167336
0	1	0.00470844	0.00796065	0.00479485	0.0353885	0.0232726	0.00307047	0.00323997	0.00421969	0.0123335	0.0092435
0	1	0.0998223	0.0303242	0.00900559	0.0516348	0.0679725	0.0556529	0.14334	0.0584324	0.0262457	0.00595413
0	1	0.042374	0.0284298	0.00582523	0.0215877	0.032923	0.0264472	0.0556106	0.0266426	0.0254112	0.013014
0	1	0.0144597	0.00938329	0.00600372	0.0332617	0.0250028	0.0136746	0.0232317	0.0153076	0.0244537	0.0126113
0	1	0.00571698	0.00611431	0.0298069	0.00334835	0.0159376	0.00760839	0.0052347	0.00689606	0.0190312	0.0146415
0	1	0.0329534	0.0725092	0.00490028	0.0267404	0.105274	0.019395	0.114964	0.0260409	0.0502803	0.00769691
0	1	0.0393475	0.0373894	0.00421064	0.0512958	0.0349288	0.0228878	0.0142664	0.0187541	0.0225813	0.00939224
0	1	0.00537987	0.00326901	0.021711	0.00427755	0.0167994	0.013724	0.00131774	0.0172499	0.0256154	0.00855746
0	1	0.0295963	0.00412414	0.0256408	0.0109742	0.0296085	0.0131554	0.00199474	0.0110961	0.0266863	0.0141492
0	1	0.0365431	0.0183006	0.00731801	0.0235705	0.0635153	0.0197297	0.0321643	0.0229738	0.0217424	0.00611826
0	1	0.0134539	0.00852817	0.0233777	0.00874511	0.0113054	0.00839796	0.00398947	0.0121267	0.0162937	0.0088226
0	1	0.0117421	0.00687941	0.0210695	0.00359778	0.01935	0.0135777	0.00942698	0.0153355	0.0153103	0.00935482
0	1	0.0110969	0.0112297	0.00842146	0.0805296	0.0121922	0.0073075	0.0156316	0.0125352	0.0205674	0.00595413
0	1	0.0080712	0.00739315	0.0145454	0.00831876	0.0103881	0.00706607	0.00267173	0.0091817	0.0112329	0.00978419
0	1	0.0373276	0.00696944	0.00958963	0.0101331	0.0306555	0.0294915	0.0118234	0.0252399	0.00914351	0.00748312
0	1	0.0406931	0.00682563	0.020368	0.0570217	0.0352117	0.0154278	0.0131214	0.0291649	0.0408218	0.0126016
0	1	0.0393475	0.00682563	0.0213943	0.0527441	0.0358369	0.0169866	0.0130686	0.0281491	0.0402961	0.0133264
0	1	0.0245507	0.0102384	0.00829963	0.00181437	0.0274982	0.0115757	0.00997366	0.0160778	0.0187657	0.00825343
0	1	0.00280277	0.00127885	0.0115529	0.00962097	0.00697621	0.00494319	0.00259923	0.0066589	0.00988767	0.0107201
0	1	0.0200646	0.00415624	0.0131431	0.00799435	0.0211514	0.00945722	0.00195848	0.0064109	0.0106058	0.00711762
0	1	0.011094	0.00540298	0.0269109	0.0066023	0.0226587	0.00871985	0.0052347	0.00726722	0.00890412	0.017519
0	1	0.00470844	0.00383653	0.0101331	0.00704692	0.00606154	0.00917219	0.00398947	0.00881052	0.0096222	0.00812073
0	1	0.0104254	0.00753695	0.0719791	0.00488234	0.00514245	0.00829067	0.00259923	0.0053723	0.0165712	0.00965271
0	1	0.0174853	0.0108059	0.00358599	0.0076259	0.0204184	0.0098103	0.00790643	0.00843941	0.0116154	0.00459856
0	1	0.040016	0.0166326	0.00292065	0.0195502	0.0668298	0.0153806	0.0384458	0.0172108	0.0162937	0.0179844
0	1	0.105617	0.187642	0.0122994	0.0343965	0.0907447	0.0615514	0.0980939	0.0793794	0.0164733	0.0312464
0	1	0.340155	0.658141	0.00654725	0.040354	0.0626072	0.206224	0.219076	0.337638	0.00715028	0.00960898
0	1	0.135567	0.186381	0.00709077	0.0206761	0.0787565	0.0679895	0.195945	0.0557181	0.00837318	0.0231116
0	1	0.131381	0.136722	0.00794256	0.013113	0.13019	0.0625739	0.0112552	0.040497	0.020228	0.0162513
0	1	0.037999	0.026808	0.00654725	0.00993015	0.0656368	0.0142931	0.0117693	0.0156479	0.0118548	0.020466
0	1	0.0285878	0.0176316	0.00596311	0.00920393	0.0410918	0.0144592	0.00195848	0.0111158	0.0111106	0.0130441
0	1	0.0285878	0.00319546	0.0118046	0.105638	0.018229	0.016403	0.0722228	0.02145	0.041816	0.00854991
0	1	0.0794931	0.0242487	0.00537898	0.0448245	0.0422401	0.0510939	0.223691	0.0297662	0.0304258	0.0133524
0	1	0.0739837	0.0294288	0.010758	0.00612551	0.134382	0.033406	0.00890183	0.020649	0.0172512	0.0177135
0	1	0.0232051	0.0287965	0.00595609	0.0107379	0.0470203	0.014843	0.00986492	0.0115189	0.0121203	0.0157654
0	1	0.0221937	0.0140749	0.00775611	0.00548713	0.0464095	0.0207872	0.00689192	0.0200353	0.00789447	0.0140562
0	1	0.0269021	0.00852817	0.0150742	0.0104135	0.0608011	0.0131266	0.00592915	0.0221924	0.016816	0.00686119
0	1	0.0390047	0.0112966	0.00625512	0.0226853	0.0150207	0.0160193	0.118433	0.0107251	0.0217164	0.0208465
0	1	0.209633	0.259517	0.00650664	0.0144329	0.0397684	0.192472	0.172376	0.157702	0.00580335	0.0113527
0	1	0.030942	0.0309952	0.00726118	0.00641633	0.05219	0.0251031	0.00463021	0.0130107	0.00592739	0.0158614
0	1	0.0635583	0.0729672	0.0156177	0.0094843	0.0934516	0.0377914	0.0167074	0.0462601	0.00406305	0.0109459
0	1	0.0289249	0.00810447	0.0558425	0.0088795	0.0130355	0.0178552	0.00519845	0.0191644	0.0235225	0.0175807
0	1	0.0147968	0.0123274	0.0124697	0.00609191	0.0204779	0.0093187	0.00594795	0.0179531	0.00667158	0.0157018
0	1	0.026905	0.0187667	0.0114233	0.0157586	0.0319789	0.0160897	0.00398947	0.0176211	0.0116154	0.0239406
0	1	0.136862	0.0975962	0.00779669	0.00734552	0.0257122	0.112288	0.0587662	0.0895804	0.00842544	0.00272311
0	1	0.00907976	0.000711325	0.0157474	0.00525078	0.011712	0.00840777	0.00398947	0.00304752	0.01171	0.0136024
0	1	0.0862928	0.0572384	0.0113421	0.0128327	0.0669306	0.0756923	0.037587	0.050533	0.0102837	0.0267507
0	1	0.00639125	0.00142265	0.0231059	0.00609191	0.00539759	0.00755328	0.00224325	0.0091817	0.0133051	0.0125723
0	1	0.106368	0.109859	0.00880257	0.0334036	0.0897489	0.0652977	0.391667	0.0309948	0.0397379	0.0304885
0	1	0.00975119	0.0241045	0.0113421	0.0103695	0.0157376	0.0195132	0.0126343	0.0131718	0.00988767	0.0288333
0	1	0.33628	0.817476	0.00954908	0.00641633	0.138979	0.151839	0.122925	0.272189	0.00703496	0.0118615
0	1	0.0685982	0.020613	0.0119262	0.0106498	0.12369	0.0235045	0.00858343	0.0191448	0.0191171	0.0227334
0	1	0.0787866	0.10021	0.00523287	0.0242194	0.0801617	0.0421982	0.0382177	0.0424703	0.0133432	0.0203247
0	1	0.0412245	0.0203814	0.00352916	0.00730149	0.0713756	0.0130359	0.00519845	0.0122684	0.0096222	0.0166866
0	1	0.184964	0.423428	0.0202259	0.0282165	0.0440697	0.202661	0.328504	0.251106	0.0101009	0.0288541
0	1	0.0844092	0.031655	0.011845	0.0121469	0.0766824	0.0463762	0.00993741	0.0164614	0.0183244	0.0190371
0	1	0.117711	0.193548	0.0155528	0.0428002	0.154187	0.0550196	0.193445	0.0471571	0.0123303	0.0218491
0	1	0.0226415	0.0163527	0.0144658	0.0103075	0.0376522	0.0116247	0.00730194	0.0134014	0.0101271	0.0258071
0	1	0.00638842	0.00402006	0.0200634	0.00399717	0.0211971	0.0120136	0.00331247	0.0109149	0.0120941	0.0169741
0	1	0.00773409	0.000711325	0.0119262	0.0177924	0.022555	0.00896559	0.00722944	0.016449	0.0113761	0.0101319
0	1	0.0272159	0.0248809	0.00646602	0.00980872	0.0438902	0.0236932	0.00331051	0.0145149	0.0131038	0.0178879
0	1	0.00269134	0.00326901	0.00717198	0.00516272	0.00539759	0.00644499	0.00135399	0.00267636	0.0170379	0.00595413
0	1	0.0077369	0.00142265	0.0225624	0.0108398	0.00621077	0.00934993	0.00128148	0.00650534	0.0130777	0.0185636
0	1	0.024885	0.0274386	0.0127713	0.0119034	0.033709	0.0175995	0.00452145	0.0198676	0.0104752	0.038631
0	1	0.0171538	0.00796065	0.0155528	0.00674073	0.0251064	0.0131756	0.00594795	0.0148422	0.0111106	0.0158634
0	1	0.125474	0.102505	0.0121534	0.0356368	0.130193	0.0429729	0.249668	0.0489561	0.053056	0.0137258
0	1	0.00500677	0.00395508	0.0074884	0.00813099	0.00611117	0.00394337	0.00327622	0.00496201	0.0175428	0.0109209
0	1	0.00369989	0.00554679	0.00717198	0.0308393	0.00829969	0.00803571	0.00370273	0.00459085	0.0119103	0.00569382
0	1	0.0282478	0.0150739	0.00596311	0.0440656	0.0371715	0.0231336	0.123485	0.0202355	0.0342245	0.006477
0	1	0.00470844	0.00398033	0.00607713	0.00702111	0.0055504	0.0101438	0.00128148	0.00343824	0.0140874	0.0205265
0	1	0.0179007	0.0153538	0.0119137	0.0144365	0.044863	0.00934993	0.0260522	0.0191237	0.0116416	0.0127141
0	1	0.148307	0.1319	0.00775611	0.0227294	0.107444	0.0609826	0.0641822	0.0546995	0.0306466	0.0194867
0	1	0.0164767	0.0126523	0.00721256	0.00702111	0.0280085	0.00825945	0.00787018	0.0107055	0.00592739	0.0110329
0	1	0.0195108	0.0105183	0.00775611	0.0159006	0.0142075	0.0170399	0.00594795	0.0114674	0.0150762	0.0165229
0	1	0.0130822	0.00824828	0.00858857	0.0179954	0.0195292	0.00614094	0.00786953	0.00650534	0.00494385	0.0125212
0	1	0.00470844	0.00270149	0.0141168	0.00827472	0.00448071	0.00994881	0.00391696	0.0101867	0.0175167	0.0101042
0	1	0.00515629	0.00682563	0.0340333	0.00683689	0.00448071	0.00910413	0.00319964	0.00830422	0.0197231	0.0128987
0	1	0.0198423	0.00454785	0.028688	0.00427755	0.0253042	0.0194059	0.00519845	0.0136244	0.0141765	0.015174
0	1	0.0134511	0.00483546	0.0184735	0.00766993	0.0266291	0.0111153	0.00398947	0.0137921	0.02283	0.00842083
0	1	0.0168139	0.00199017	0.0141355	0.00520675	0.0102849	0.0105165	0.00655244	0.0138117	0.0226999	0.0107231
0	1	0.16001	0.195119	0.00521664	0.014735	0.0747415	0.0878467	0.176437	0.0647761	0.0203297	0.0120527
0	1	0.157694	0.1931	0.00471364	0.0153287	0.0723627	0.084199	0.171582	0.063414	0.0185525	0.0124048
0	1	0.0423731	0.0248809	0.0095085	0.00410955	0.0582567	0.0235449	0.00463021	0.0240238	0.0162492	0.0214453
0	1	0.0195024	0.0157435	0.00896495	0.0165454	0.0593176	0.0153285	0.00594795	0.0172108	0.0160544	0.0176135
0	1	0.0184938	0.017996	0.0113421	0.016181	0.0608962	0.0150397	0.00530721	0.016449	0.0138349	0.0174457
0	1	0.0113228	0.00326901	0.0118856	0.0104575	0.0197566	0.00815216	0.00519845	0.0129911	0.0162078	0.0205369
0	1	0.0184966	0.0126523	0.0222945	0.00944029	0.0270157	0.00766176	0.00233356	0.0123547	0.0096222	0.0101095
0	1	0.0080712	0.00341281	0.020796	0.00697709	0.00804453	0.00790635	0.00323997	0.0151813	0.0164624	0.0113608
0	1	0.227644	0.0699018	0.00646602	0.0241052	0.0272471	0.242275	0.388663	0.134255	0.0289167	0.00970647
0	1	0.0100883	0.00729435	0.00580224	0.0138059	0.0319231	0.0147847	0.00787018	0.0153355	0.0172773	0.0154658
0	1	0.0100883	0.00739315	0.00479485	0.0135736	0.0312614	0.0145788	0.00657124	0.013421	0.0171946	0.0154424
0	1	0.00639125	0.0135075	0.0067987	0.0148975	0.0152746	0.010015	0.00990116	0.0107251	0.0148316	0.00825343
0	1	0.00571698	0.00177745	0.0258809	0.00725745	0.0111008	0.00618018	0.00463021	0.0107251	0.0179595	0.00468863
0	1	0.0121913	0.00341281	0.0273005	0.00613594	0.0197566	0.0109768	0.00259923	0.00685695	0.0209656	0.0137837
0	1	0.0245479	0.0129399	0.0224015	0.00609191	0.0334061	0.0163044	0.0110937	0.0168396	0.0135136	0.011234
0	1	0.0117683	0.00827679	0.0311845	0.0122719	0.0381736	0.0157042	0.00945487	0.0122097	0.0185055	0.0393329
0	1	0.0224236	0.030419	0.00825903	0.0128598	0.0473027	0.023643	0.0125729	0.0142024	0.00592739	0.0271806
0	1	0.133473	0.0733975	0.00958972	0.0328723	0.152054	0.051771	0.0294325	0.0509422	0.0085353	0.0139786
0	1	0.0073998	0.0106621	0.00662843	0.0122551	0.018178	0.00477645	0.0052347	0.0114674	0.0158412	0.00437282
0	1	0.00874545	0.0139312	0.00963031	0.0273794	0.0277534	0.01635	0.0138222	0.00726722	0.0232308	0.0296163
0	1	0.0329591	0.0415136	0.00771551	0.0496483	0.00962316	0.0310774	0.033016	0.0520035	0.0198819	0.010528
0	1	0.142829	0.0184505	0.00366704	0.0258698	0.048521	0.0560959	0.156817	0.0305535	0.0219557	0.00773056
0	1	0.00888365	0.00326901	0.0208989	0.00710919	0.0168073	0.0130193	0.00432632	0.0149056	0.0194686	0.00793161
0	1	0.0273493	0.0139312	0.0150413	0.0109742	0.0236145	0.0195132	0.0170581	0.017582	0.0217079	0.00678283
0	1	0.124849	0.182597	0.00888375	0.0325161	0.15339	0.0570371	0.344105	0.0462503	0.0342892	0.0144057
0	1	0.0501129	0.0777757	0.00412952	0.0369265	0.0610756	0.0219659	0.0127463	0.0173378	0.00518319	0.0221799
0	1	0.0100911	0.00454785	0.0535056	0.00730149	0.0247476	0.00988877	0.00391696	0.0126199	0.0222332	0.0124828
0	1	0.0401692	0.00326901	0.0501793	0.0094843	0.0521822	0.0149208	0.00787018	0.016577	0.032772	0.0102548
0	1	0.0487644	0.0240708	0.00537898	0.00920393	0.0582838	0.0131266	0.00536634	0.0133916	0.0104045	0.0115498
0	1	0.00706265	0.0092395	0.00775611	0.0472627	0.0115047	0.00850524	0.00417616	0.0095724	0.0175428	0.00365785
0	1	0.0883051	0.0136513	0.0493679	0.00827472	0.0299379	0.0502804	0.0052347	0.0443652	0.0182162	0.0190164
0	1	0.00504556	0.00490651	0.00654725	0.00702111	0.00865761	0.00936895	0.0052347	0.0080291	0.0120941	0.0090603
0	1	0.00874545	0.00127885	0.0125103	0.00334835	0.0150141	0.00790635	0.00195848	0.00916216	0.00667158	0.00689185
0	1	0.0393475	0.0182474	0.00896495	0.0125523	0.0849999	0.0279995	0.0143863	0.0141405	0.0165331	0.0144393
0	1	0.129059	0.219757	0.00475425	0.0142189	0.0922381	0.0856887	0.0522184	0.0822494	0.00517124	0.0315367
0	1	0.00302564	0.00270149	0.0340205	0.0056279	0.00198522	0.00282468	0.00192223	0.00959201	0.0130744	0.011129
0	1	0.003848	0.00270149	0.0338637	0.0054431	0.00198522	0.00282468	0.00192223	0.00959201	0.0133432	0.0100952
0	1	0.0546177	0.0324321	0.0103766	0.0085551	0.0510658	0.0285285	0.0050829	0.0233254	0.0145661	0.00941214
0	1	0.00672553	0.00852817	0.01406	0.0058683	0.00987829	0.00827966	0	0.0110961	0.00419966	0.00949425
0	1	0.065581	0.0453579	0.00471364	0.00823069	0.0534995	0.0235045	0.00398947	0.0231339	0.0056619	0.0237105
0	1	0.0221966	0.00881579	0.00687983	0.0104575	0.0245402	0.014093	0.00131774	0.00306709	0.00839931	0.0218589
0	1	0.0299335	0.0073196	0.0196011	0.0171249	0.054148	0.0212296	0.00669482	0.0137921	0.012599	0.00875548
0	1	0.0735283	0.0709003	0.00417802	0.0467211	0.0963428	0.0282643	0.148011	0.0238181	0.0507718	0.022878
0	1	0.0420389	0.00952713	0.0255643	0.00374517	0.0370668	0.0254949	0.00794268	0.016449	0.0123335	0.0149081
0	1	0.253228	0.130916	0.00892437	0.0171542	0.0678009	0.142655	0.18893	0.0975019	0.0211636	0.0104596
0	1	0.05347	0.0199017	0.0241932	0.00734552	0.0338128	0.0229663	0.0119684	0.0206686	0.012401	0.00666911
0	1	0.150984	0.0856723	0.0115206	0.0431265	0.121495	0.0708102	0.356733	0.0351282	0.0637909	0.0302934
0	1	0.00470844	0.006538	0.02369	0.0119034	0.015531	0.0120361	0.00970473	0.00804864	0.0178352	0.0631133
0	1	0.259852	0.315305	0.00354538	0.0711293	0.0823228	0.151156	0.482207	0.17638	0.0381988	0.0166207
0	1	0.271656	0.625156	0.0143033	0.0686826	0.0386604	0.367282	0.667828	0.581402	0.0350334	0.0295814
0	1	0.0292592	0.0411096	0.0231466	0.00674073	0.0463107	0.0183155	0.0183758	0.0218016	0.0204673	0.0192507
0	1	0.189912	0.195698	0.00708451	0.0387306	0.113451	0.121651	0.178374	0.122911	0.0241023	0.0145017
0	1	0.0104254	0.00483546	0.0281038	0.00924791	0.00957405	0.0105165	0.00858343	0.0116019	0.0173034	0.0282945
0	1	0.0225337	0.00340732	0.0100926	0.00362874	0.0322341	0.00864376	0.00389408	0.0126395	0.0103871	0.00521749
0	1	0.09162	0.0656865	0.0118856	0.0779244	0.128853	0.0602666	0.561711	0.0216671	0.0621712	0.118601
0	1	0.0127797	0.00980702	0.00354538	0.024914	0.00590786	0.00518898	0.00662495	0.0134014	0.0298763	0.00793161
0	1	0.0141234	0.0116611	0.00417012	0.00394156	0.0293319	0.0136943	0.00402572	0.00572389	0.00891289	0.009081
0	1	0.126084	0.148348	0.00654725	0.0220186	0.0977006	0.0606191	0.321778	0.0576368	0.0389045	0.0144865
0	1	0.0447302	0.028801	0.00654725	0.0366796	0.0461997	0.0178798	0.099206	0.0237161	0.0247192	0.0127402
0	1	0.10936	0.427066	0.0131757	0.0279802	0.29652	0.0737044	0.117701	0.116751	0.011338	0.0289264
0	1	0.176863	0.508992	0.00654725	0.0233048	0.298519	0.0887978	0.126867	0.139166	0.00767579	0.0244282
0	1	0.0245507	0.0102384	0.0144306	0.00641633	0.01935	0.0192686	0.0149909	0.0160778	0.0151944	0.00604719
0	1	0.0245507	0.0102384	0.0149362	0.00663472	0.01935	0.0194059	0.0149909	0.0160778	0.0155495	0.00598874
0	1	0.0164795	0.00213397	0.016137	0.00610872	0.0112988	0.0135495	0.00334872	0.0118385	0.00907824	0.00488625
0	1	0.0164795	0.00213397	0.016859	0.00609191	0.0114091	0.0129294	0.00334872	0.0131083	0.00842544	0.00424258
0	1	0.0137882	0.00175855	0.0155934	0.00548713	0.0120613	0.00483589	0.00192223	0.00763836	0.0219698	0.0101468
0	1	0.0137882	0.006538	0.0262569	0.00888064	0.0512253	0.0130193	0.0106144	0.00916216	0.025594	0.00867127
0	1	0.00706265	0.00710552	0.0281038	0.00520675	0.0173648	0.00910413	0.00263547	0.0118972	0.0252535	0.00854454
0	1	0.0699876	0.006538	0.0238181	0.00766993	0.0616139	0.031089	0.00854718	0.0210593	0.0154534	0.0131923
0	1	0.0514528	0.023882	0.0130538	0.00399717	0.0612019	0.0224765	0.00794268	0.0285072	0.01559	0.00530456
0	1	0.0525743	0.023882	0.0136787	0.00433316	0.0627118	0.022908	0.00835641	0.028416	0.0170172	0.00478767
0	1	0.072045	0.0646843	0.00892437	0.0107663	0.115304	0.0355718	0.00530721	0.0314517	0.0039603	0.0322254
0	1	0.00437131	0.000711325	0.015343	0.0076259	0.0143591	0.0060913	0.00131774	0.0130107	0.0105166	0.00776479
0	1	0.0161424	0.00682563	0.0137678	0.00945593	0.00709313	0.0106342	0.00256297	0.00996317	0.0190051	0.00837845
0	1	0.00907976	0	0.0150011	0.0050038	0.00554905	0.0141858	0.0059842	0.00863803	0.0059535	0.0188149
0	1	0.106635	0.0668504	0.0155934	0.0141754	0.107513	0.04137	0.0296443	0.0455959	0.00914351	0.0104122
0	1	0.0815478	0.180362	0.00649119	0.0152518	0.101404	0.049879	0.0251821	0.0598829	0.00818193	0.0129441
[truncated: 30,790 more rows]
