# Supplementary material for: Relationship between histone modifications and transcription factor binding is protein family specific
Source: Genome Res. 2018 Mar;28(3):321–33. doi: 10.1101/gr.220079.116 (PMC5848611; doi:10.1101/gr.220079.116)
Supplement: Supplemental Material [file supp_gr.220079.116_Supplemental_Material.zip › Supplemental_Material/EBF1/EBF1.txt]

cttcctgtgcatcccaagagatgatattacc	0
tcccacctcagcctcctgagcagctggcact	0
tcctgcctcagccccctgagtaggtgggact	0
tgccagctccgcctcctgggttcacaccatt	0
cttgactgcaacctcctgggagactccgagt	0
ggcccgcgtctcccCAAGAGGTTGCTCAGCA	0
GGGGAAGCTCCTCACCAGGGATCCGGAGCTA	0
cactccgcttgtctcctgggtactccatccc	0
ccaagacaagttccccagagttaaagcacac	0
acatacgctagccaccaggggaacacaggat	0
cttggctccacccccCAGAGGCCACTTTTAA	0
tgtctgtgttttcccctggGTTGTTGTCGTT	0
CCATTCGGATCTCCCATGGGTAAGTCGGCTC	0
aaaaaaaaaaaTCCCCAAGGACTCACGTAGG	0
ATCCCCTATCATCTCCAGGGATGGTCAGCAG	0
gcccgctacagcctccagagggagcacagcc	0
AGGCTGGTGTACCTCCTGGGCTCTTCAATGT	0
AACCGTACTTATCTCCTGAGGCAGTTACAGG	0
acatcatcagttctcctgggtctccaggttg	0
GGAAAGAAAAATCTCCAGAGGTTTGCATGTT	0
GGAAGTCATGCTCCCAAGAGCTGTCTCTTGC	0
ttggctgtttggctccagaggcctagcttct	0
TAGGGTATCCTCCCCATGGGTCAAGCAACCT	0
cacaacttccgcctcctgggttcaagtgatt	0
agtgcactcatccccaagggaatggcgttaa	0
AGTAACTCAAGCCTCAAGAGAATAAAATTTG	0
tgcaacctccacctcctgggctcagccttgt	0
TCTAATACGTTTCTCAAGAGGTTAAAGTATG	0
tgcaacccctgcctcctgggttcaagcgatt	0
GCGTCCTTTACTCCCCAGAGTTCTCTCCTAT	0
tggagcctcagcctcctgggctcaggctgtc	0
ggtggcgcgtgcctctagggaggctgaggca	0
GAGCAGCTCGATCTCCTGGGACAGTTGAGGA	0
aaatccgaactccccaagagagcaattcctg	0
atgttttcacttctcctgggcacatatctgg	0
tacaacctctgcctccagggctcaagcgatt	0
tgcaacctctgcctccagggttcaagcaatt	0
ttcctgcccctgcccctgggaacaggcagaa	0
GTTGCTAATCTCCTCCTGGGAAACACTAAAA	0
TGCATCAAAATCCTCCTGGGACTACAGATGG	0
CCTGTTTTTATTCCCCTGAGATCTGTAAGTT	0
AGCCCAGGCCTGCCCCAGAGGAGTGTGGTTA	0
gacaaaaatcgtcaccagagatatacaggga	0
CTGAGCCAGAGTCCCCAGAGTTACTCAGCCT	0
CCCACTTTCAGGCCCCTGAGATGGATTCATC	0
ACACTGAGAAGTCTCCTGGGAGGAACAGGGA	0
tgcaacctcggcctccagggttcaagcgatt	0
caaactcttgggctcaagggatccttctgtg	0
CTTCTTGGGATTCTCCAGAGACACTTGAGGT	0
ACAGAAGTTTCCCTCCAGGGCTGGGGCCGAG	0
gaaagctgctttcccctgggccctgttttaa	0
TCAACCGCAGCCCCCCAGAGCCATCGACCAC	0
gttaaccactttctccagagggcagaccttg	0
CTGAAAGTCAGCCTCCTGAGAGACCAAGGCA	0
ccctgcctcagcctcctgggtagctgggatt	0
cacaacctctgcctcctgggttcaagcaatt	0
tgcaacctctgcctcctgggttcaagtggtt	0
ATGAGGCCATGCCTCCAGGGTGTCATCACAG	0
tccagcctcagcctcctgagccgctggaact	0
atcccttcaggtctccaaggaatgctaagtc	0
tcatcactgtatccccagagcttacaacgtg	0
TAAACGGGAGTTCCCCAGAGGGAGGCTATGA	0
tgaactcctgggctcaagggatctgcccacc	0
AGTCACATCCATCTCCTGGGAGTCAGAAAAT	0
AATGAGTATTGCCTCCTGGGTAACCACTGTT	0
AATAAGTGTTGCCTCTTGGGAAACCACTGTT	0
GTAACAGTGGTTCCCCTGAGGCAACACTTAT	0
AATAAGTATTGCCTCCAGGGTAACCACTGTT	0
GGTTCCCCAAGGCCCCAGGGCCAGAACTCCC	0
TGGCTTCCCTGTCCCCTGGGCTGGAAGCACC	0
gatgatctcaatctcctgggctcaagcaatc	0
agtatcggccgtctccagaggttcagtatgg	0
CCTATGCTAGTTCCCCTGAGGTGATCCTGGT	0
ggcctccctactcccctgagacacagcaata	0
tgcaacctctgtctcctgggtttaagtgatt	0
ctccagatggctccccaaggagaggtctttt	0
tgcaacctcttcctcctgggttcaagtgatt	0
TTTCACTTTCACCCCCAGAGCAGCCTCTGCT	0
aaccagtcccgcctcctgaggctatccagga	0
caggcatgacctctcctggggaTCTGAATCA	0
tgcaacctctgcctcctgggttcaaccaatt	0
ACCAGGGCCTTCCCCAAGGGCTTTGGGCTTG	0
agagaagcttttctccagggtgaagtgtggt	0
ATCTTGTTTTGTCTCCTGGGAATTTCACTGA	0
CAGAGGTCCCTTCCCCTGAGCTCTTCTGCCT	0
GACCAAAATTACCTCCTGGGGAAAGGACGTC	0
ACAAATCACCTTCCCAAGAGATTGCCGCTAG	0
AAAAGAAATGGTCTCCTGAGAGATGGGCTAT	0
cagcctcttgtcctccagggctcaagtgatc	0
AGCAGTAATCCCCCCAAGAGGGGCAGGTGAT	0
TTTTTCCCCCTTCTCAAGGGAGGCATTGTTC	0
TGCCTCTGCTCCCTCCAGAGGTTCAGAGCAG	0
AGTCTTGGCCCTCCCCAGAGTGTCTTTGATA	0
caaactcctgggctccagggatcctcccacc	0
AGTGGAACCTACCTCAAGGGGTCACTTAGGT	0
ACAGGTTTTCCTCTCCTGGGATGAAGGCATA	0
TTTTCCTTATCCCTCCAGGGATACTCAATTT	0
tgcaacctctgcctcctgggttgaagcaatt	0
CCATGACTCCCTCCCCAGGGCCTTTCATGGG	0
TCTACCACACATCCCCTGAGACTTCATTATA	0
TTATACTCCAGcctccagggtgtcaggcaat	0
ataaacacctgcctcaagggttgttgttagT	0
GATGGAGAAAGGCCCCAGAGAAAAAAgtgac	0
tgcatcctccacctccagggctcaaatgatc	0
tacagcctcaacctcctgggctcaagcaatc	0
TGATTCTCCAGTCCCCAGAGACCCACTGGAC	0
aacagcagatttctcaagagaaaccttacag	0
GGTTTCACAGCTcccctgggagcctgcagtg	0
catactcctgggctccagagatccccccgcc	0
tgcaacatctgcctcctgggttcaagcaatt	0
CCTACTGAATCTCCCAAGAGCCTTTCTCTCC	0
TGATGGTGAAGTCTCCTGGGAGTTAATGTTT	0
atgactgtaagtctcctgaggctttcccagc	0
ctctgcctcagcctcctgagcagctggtacc	0
tgaactcctgtcctcaagggatcctccccac	0
CTAGTTCACCTTCTCCTGGGATGGCAGTTAC	0
CACATGTCCCTTCCCAAGAGCAAGCATGCCC	0
TGGAGGCAGTGGCCCCAGGGCCACCCTGACC	0
CACGTGCCTCCCCTCCTGGGAGAAGGGGCCT	0
GCAAATAATGCTCCCCAGAGACAACTACTAA	0
ATCAGACTAGTTCTCCAGAGCCTGTCACCAT	0
CACTCCCACAACCCCCTGAGAATTATGGTTC	0
aacagttgtagcctccagagcattcacttat	0
tacatgcaggttccccagagccgaatggagg	0
ttctcctccagcctccagagggagcatggct	0
CTCTTGGGCTCCCCCCAGAGTGGTGTGCTCC	0
tactcagcctttccccagaggtagccactac	0
ACAGGATTCCTCCTCATGGGAGGTAGGTACA	0
CCAGGACACAGCCTCCTGGGcagtggtcctt	0
TTGCATTTGCCTCTCCAGGGTCCTGAGGGTT	0
ttggtgaaacttccccagagttgtgaggctt	0
ggacctctctctcccctgggatgctgactcg	0
TCCTAGAGTTGGCTCAAGGGGAGCTGTCCAG	0
tgcaagctccgcctcctgggttcacgccatt	0
accatgcctggcctcaagaggcttttattcc	0
cctctcagttctccccaaggaaggagtgact	0
ttcagttacctccccctgggtccctcccaca	0
tgcaacctctgcctcctgggttcaagtgatt	0
tgaactcctaggctcaagggattctcccatc	0
ggatcatttgagcccaaggggttgaggttgc	0
aaGTAGGCCTATCCCAAGGGACTACACCTTA	0
TGACTCACCCTTCCCCAGAGGAGAGAGCTTA	0
cttcaatgactccccatgggctttgctgaaa	0
AGCCTCCCTCTGCCCCTGGGAAAGAGAGCCA	0
AGACAGCACGACCCCAAGAGATCAAATCTTG	0
AGCAGGCATGATCCCCTGAGGTGTTTTTTTG	0
ttttttttttttcccctgagacggagtttca	0
ctcccctcgagcctccagaggcagcgtggcc	0
acagtacctaacctcaagagaatgttgtgaa	0
AGGCATGGACACCTCCAGGGAGAGCTCTGGG	0
tgcaacgtccgtctccagggctcaagtgatc	0
tcctgcctcagccccctgagtagctgtgatt	0
ACGGTCCCACTTCCCCAGAGGCAGCTTGGGC	0
tgcaacctccgcctccagggttcaagcgatt	0
tgcaagctccgcctcctgggttcaagcagtt	0
tctactaattttcccaagggcacatatctcg	0
tcctgcctcagcctcctgagcagctgggatt	0
GGTGCACGTGGCCTCCTGGGCCGTGACCACG	0
ctgcttcagattccccaaggatttcctacgc	0
cttctcccccttccccagagcactgccgcca	0
TCTCTGTGTATCCCCCAGAGCTACAAATGCC	0
GTGAAACGCTGGCCCCAGAGCACCCTATGTC	0
tgcagtctcgatctcctgggctcaagcagcc	0
tgttctcaggatctcctgagggctgagtcat	0
tgtgacctctgtctcctgggtttaaacaatt	0
tgcagcctccgcctcctgggcttaagtgatt	0
CCAGGagcaggtctccagggtggtccccatc	0
agcagccttgacctccagggctcaagtagat	0
AAGACCCAAGCCCTCCTGGGGAAGGGAGCAG	0
tgaagcctcaacctcctgggctcaggtgatt	0
ggtctccatttcccccagagttacatgaaga	0
CCCCTCCTACACCCCCAGGGCAAAGAAATGT	0
tgcaacctccgcctcctgggttcaagtgatt	0
agcaaagcaactctccagggcattttataag	0
GAGCAGCTCTTCCCCCAGAGAGAAACCAGCA	0
cctgagctccgcctcctggggcggggggcgg	0
gggccatgtgctccccagGGCTTCAGTGTCC	0
ctcagcctgggcctcaagaggccctgcagct	0
ttgagttgcttgctccagggaaagctagctt	0
attgaacaagtcctcctggggattccaatgc	0
tgttacctccacctcctgggctcaagccatt	0
gtaccatcggctctcctgggtctgcagcctg	0
accttcagcttcctcaaggggagagtaaact	0
tgcaacctcctcctcctgggttcaagcagtt	0
cagctcacccccctccagagggatggggagg	0
gatagatgtttcctcctgggcgattaaggaa	0
ttactactgtatccccagagcctagaatact	0
ctgagtgctggtcccctgggcccacttttct	0
atgattgtaagtctcctgaggactccccagc	0
TGTCACTATCTTCTCATGGGCTCACTGGTCA	0
tgtaaaccccgcctcctgggttcatgtgatt	0
tcccacttcaccctcctgggtagttgggacc	0
CTTGAGATGAGTCACCTGGGGCCTATAAATA	0
CTTGAGATGAGTCACCTGGGGCGTTACATTT	0
AACAAAGCTTGCCTCCAGAGAGATGAAAACT	0
CCTTACAATTCCCTCCAGAGATGGAAAAGAC	0
gatgttaagctccccaagggcaggATAACTT	0
TTCCAGTGGTGCCTCCTGGGAAGTTACACCT	0
CACCCACAAGGTCCCCAGTGAACTGTGAAGA	0
aaagagaaccctccccagggctcccacatgc	0
tcccacatgcttctccagggtcagtcacatt	0
aagtgaggagatcccaagggagatcagcaaa	0
CATCACTTTTGGCTCCAGGGCTTTTACACTT	0
catttggtctctctccagagcattgaaaaat	0
TGAGTGCTTTATCCCCAAGGAGGGGGATGAT	0
tggaaaccaggtctcaagggcactgtgcata	0
CATAGCATACCCCCCAAGGGGTTGGCCAGTC	0
aacctcagctatctcctgggaatctggaagg	0
ttccgcctcagcccccagagtagctgggact	0
AAGTTCCTAGTCCTCCAGGGAGAGGGCATGG	0
ATGCTTAGGAATCCCCTGGGTTCAGGCTGCT	0
tttgggaactttccccagggttctccctact	0
CAGGGATTGTATCTCCAGAGATGAAGAAAAG	0
tgcaacctctgcctcctgggttcaagtcgtt	0
aggagccatcctctctaggggtgtaaggtaa	0
aggtcagtgtggctccagaggagtcaacagt	0
tgcaggctccgccccctggggttcacgccat	0
gctgaacccagcctcctgggagaattacttg	0
tgacctcccaggctcaagggaacctcccaac	0
CCTGCCTTAAATCCCAAGAGGAAACAAAGCC	0
ctggggatatgtcccaagagttccagtggat	0
GGGAAGGTGTTTCCCCTGGGAAacttgctga	0
tgaatcactcctctccagggctgactaatga	0
GTTTTTAACATTCTCAAGGGGCCTATGAAAA	0
gacagggccagccaccaggggaaaggtggga	0
acaactcctgggctcaagggatccttttgtc	0
tgcaacccctgcctcctgggttcaagcgatt	0
tgcaaactccgtctcctgggttcaagcagtt	0
tgcaatctctgcctcctgggttcaagcgatt	0
TTTTGGGCACTTCCCATGGGAAGCTGTCCCT	0
tctatgtgacgtcacctggggtcactcttgg	0
cactcagtcgatcccaagggTCCTCGGAGAC	0
gtggctagtttcccccagagcatgtgacctg	0
tgcaagctccgcctcctgggctcaccccatt	0
tgaaacctctgcctcctgggctcaagccatc	0
taggaattctgcccctagggatgtaattgga	0
ATTGGGGAACCTCCCCTGAGGCTACCCCTTA	0
tgcagcctcaacctcctgggctcaggcgatc	0
gtgagcacttggctcaagggagccaacccat	0
CTGGTTCCTGTCCTCAAGGGGCTTTCTATCT	0
agcctctttgttcccctgggccagagcctcc	0
gctgtagttcccccccagggtgctgacttta	0
CAAGGCATGCTGCTCCTGAGAATTTCTGCCA	0
tcatgacacagcctcaagaggtcctggccac	0
GCTGGTTATGGCCTCCTGGGTATCCCCTTGG	0
CTTCATAGGCTCCTCCTGGGCAGCCCCAGCC	0
TGCTATGGAGACCCCCAGAGAGTCACTTGGG	0
cgatctcctgacctcaagggatccacctgcc	0
GACCCACCAGCTCTCCTGGGAGGTCTCTCTT	0
tgcaacctccgcctcctgggttcacgcgatt	0
AAGTCATTGCTTCTCAAGAGAAGGAGGCTTG	0
TCACCAAATTATCTCCAGGGGGCAGCAGAGA	0
TGACTCATACCTCCCAAGAGAAGGTTCTGGC	0
GTTCACTTTCATCTCAAGAGAAAAAACAGTC	0
GCATCTAATCATCTCCTGGGATGCAATTTGT	0
tgcagctttgacctcctgggctcaagcgatc	0
tgcagctttgatctcctgggctcaagcaatc	0
ACCCCTAGTGGTCCCCTGGGCAGGTCTTTTT	0
aaccttcccaggctcaagggatcctcccacc	0
AGTATCGAAAATCCCCAAGGAGAAGCCAGTG	0
AAGTTGCAGGTCCTCAAGGGAGAACTgagga	0
ggctccaagtctctcaagaggtcgggctagt	0
TGTTGAATGGTTCTCCTGGGAACTGAGAGGG	0
ctcattgtatctcccaagggaggtaatcctg	0
atgcatgcgtttcccatgggtcagtcataag	0
tgcaacttccgcctcctgggttcaagcgatt	0
ggaacggtgagcctcaagggtgtggaaattc	0
tagcgccttcacctcctgggctcaacaaatc	0
ATAGTAAAATATCCCAAGGGCACTGCAGATA	0
aaagcctgtgttctcaagggacatgttgacc	0
tgggggaaatgtctccagggcatgtcagaga	0
agaatgcttaacctcctgggagtgcagccta	0
GAGGGTGGAGCCCTCAAGAGACTGCCTTCTC	0
GTGGGAGGATACCTCCAGAGAGGCTGCTGCT	0
GGACCATCGCCTCTCCAGGGCTTCCAGGAAT	0
acactgcagtgtctccagagcctagaaggga	0
aatagcatctgcctcctgaggttgtgagact	0
GGACTTGCTTTTCCCCTGGGCTTTCTCTTTG	0
TCCAAAAAGTTCCTCCTGAGGCTGCTCACAA	0
CAAACTTAAGCTCCCCAGAGTACATCATGGC	0
ttccccAGATTTCCCCTGGGCTGCCTCCATC	0
ttttaggctggtctcctgagcttgaactccc	0
TTAACTATGCGTCCCCAAGGACCTACAGATC	0
AAAGCGCTGGGTCCCAAGAGTATAACAGGCA	0
tcttgctctgtcccccagagtggagtgcagt	0
tttgaagaggctcccctgagccctcttctca	0
tagtgaatgagtctcatgggatctgatggtt	0
tagtgaataagtctcaagagatctgatgatt	0
actaagagacgccccaaggggccctctttgt	0
ATCAAGAACTGCCCCAAGGGCCACGTAGGGT	0
agaatgcctaacctcctgggaatgcagccca	0
tggaaggtcttgccccaggggtttagggata	0
gtaaaaggggatccccagagaatcttgcacg	0
cctggtctccatctcctgggatcaagtgatc	0
cagagaaggctcctccagggaggtggggctg	0
ACAGAGACTGTTCCCAAGAGGGAAAGAAAAT	0
agccatagagctcccaagagatgtcctttgt	0
tgctaactccgcctcctgggttcaagcaatt	0
CATTCCCTTTCTCCCCAGAGAACCAACAGCC	0
GGGGAAGCTCCTCACCAGGGATCCGGAGCTG	0
ctcagtttctctctccagaggtgtatgacct	0
TTAGCTTGGACTCTCAAGAGAACTGAAACAT	0
tgcaagctccgcctcctgggttcatgccatt	0
TCTGTGGTATTTCCCCTGGGCTTATCACTAG	0
GCAACGTGCGACCCCCAGAGATAGACGTGGT	0
caagccaagtgtctcctgagcacccaaaata	0
ACATCTTTATGTCCCCAGAGAGCCACATGAG	0
GCAAGTTCATGTCTCAAGGGGAGGTTCTGTG	0
CACAACATAAATCTCAAGGGAAGGAACATTT	0
atgtgacgtcacccccagggacccagctata	0
AACTATAATGTCCCCCTGAGACTGACTAAAA	0
tgcagtcttgacctcctggggtcaagtgatc	0
tgctacctccgcctcctgggttcaagtgatt	0
ttactcattcctcccatgggttcatggtctc	0
ctgaccactcacccccagggcctcctcccat	0
CATCTTTATTGCCCCCTGGGTGAGTCATGAA	0
TCAATGGCACCTCCCCAAGGATGAGAGAGGG	0
AGGGAAAGCTTCCTCAAGGGGCTGGTTATCA	0
aggccatttctccccaaggggcttttattgg	0
tcaatgaactttcacaagggaagggactggg	0
aggtgatccgccctcctgggcctctcaaagt	0
tgcaacctctgcctcctgggttcacatgatt	0
gtggtgcccggtcacaagggaaaatgaaact	0
tagtttcaggatctcctgaggataacaaagg	0
CCAGGGAAGAGGCTCCAGGGAGAGACCCCTG	0
GCCCTTCAAAGTCCCCAGGGAAGAGGCTCCA	0
aaacaaccagatctcctgagacctctatcac	0
TAAACCTAGTCTCTCCAGGGAAAGTAAGGCA	0
cgcagcccctgcctcctgggttcaagcaatt	0
GCAGACACTCGCCCCCAGGGGTGGCTCCCCC	0
ttccgttttgttcccaagggtttcagtttgt	0
CCATGAGTCACCCTCCAGGGGTGTAGCACAC	0
GGCAGCCACAGCCTCCTGAGGAAGGCCCATG	0
cttgttccagttctcaagggaaatgtttcgt	0
gagtagacatttctccaaggaaggtatatga	0
CTCTTTGAAGTGCCCCTGGGAAAAATTGCAG	0
TAATGCTTATCCCCCCTGAGATAAACCCAAG	0
ATGAAGAAGTATCTCAAGGGAAATTGGAATT	0
aagtgaccacatcccctgggataattttgat	0
aattgcttgaaccccaagaggcagatgttgg	0
TGGCTTCCTTTCCTCCTGAGGTTAAGACCAT	0
tttcgcctcagccccctgaggagctggggca	0
AAGGAAAGCCCTCTCCAGGGACAGCTGAAAC	0
cagcctcccaggctcaagggatcctcccacc	0
GGCTGGCTCACTCCCAAGAGGAAGAAAGGCC	0
gatggattagttcccaagggagtgtgttgct	0
tgcagcctccaccccctgggctcaagcagtc	0
tcatggctcagcctccagaggatctgggact	0
CCTTATAATTCCCTCCAGAGATGCAAAAGAC	0
tgcatattcgatcccctgagcttattcattt	0
ttgcctcccgggcccaaggggtcctcctctc	0
ggaactcttactctcaagagactggattaag	0
tgcatcttccacctcctgggcttaagctatc	0
aggccagttctccccaaggggcttgtattgg	0
TCCTGCTACTGCCCCCAGAGGTAACCATGAC	0
caccagcatcacctcctgggagtcctggaaa	0
GCTGTTGCTTTCCACCTGGGATGGTAACTGG	0
cactattcactgctcctgagaggcaagttta	0
gaatagatatttctccagagaagacacacaa	0
tgcaagctccgccccctgggttcatgccatt	0
CCCCACTGTGCTCTCAAGAGAGGGCTCTTCT	0
tacaagagtagtcccaagagattataatgga	0
TCCAAAAGGgccctccagggccccagttgat	0
ATACAAGGTTAGCTCAAGGGAGAGTAGACCA	0
tcaagtgatcccctcctgggttcaagtgatc	0
ACCtgtgatagccaccagggaagcaaagata	0
tgtaatctctgcctcctgggctcaggcaatt	0
TATCATCAGTCTCTCAAGAGAGACTCTTACT	0
tgtggccttgacctcctgggatcaagcaatc	0
agaaaggaaATTCCCCAGGGAAGTACCTCGG	0
cttcagccttatccccagagattctgattca	0
CTGTTTACATTCCCCCTGAGCTGGCACTGCT	0
tgaactcctgggctcaagggatcctcctgag	0
ACCTTATTTAATCTCAAGAGACCACCTTAAA	0
taaactcctgggctcaagggatcctcctgtc	0
cttttcaggggtctcatgaggtcaaaacgat	0
gactagatctgcctctaGGGGACTTAAATGT	0
GATAAGGATCCCCTCAAGGGCTGTGCATGAG	0
TGCAATATACTCCCCCTGGGCTGGGTTTAGA	0
tcatgcctcagcctcctgaggagctgggacc	0
TTTCTCTGCCTTCTCCAGGGGACTTTAGAAG	0
tcccacctcagcctcctgggtagctggaact	0
agttccttaaggcccaagagggccaggtgac	0
tctttatagtctctcaagggactttcccaga	0
AGGTTGCTTTGTCTCCAAGGAAGTAACCAGG	0
ttgaagcctcccctcctgggctcaagtgatc	0
GTTCCTCATTCTCTCCAGAGGGCGTTATTAT	0
ATCTCCGGAGTTCCCCTGAGGAACTTAATTA	0
ctcaatctcaatctcctgggctcaagcaatc	0
AGGCACGGCCCTCCCCTGAGACACTCCCCCA	0
ggtcaaaccaatcccctgggccctatacaaa	0
tgcattacatacctccagggggcgccaccca	0
TGTCCCAGATCTCTCCTGGGAAGTGGCGCAG	0
GCTCTCAGCTCTCTCCAAGGATGCAACACCG	0
AACCTGGCTTCCCTCCTGGGAGCAACCCGCC	0
caacttcccaggctcaagggatgctctcacg	0
TTTGACTTGTGTCTCCAGAGATTGCCCTCAG	0
agaaaggaaaTTCCCCAGGGAAGTACCTCCG	0
gaaaagaggtctcaccagggaccaaccctgc	0
ACTTGATTAGGCCTCCAGGGGGCACTCTGAA	0
CAAGTAAAAAGTCACAAGGGAATTgcagatg	0
TGTCTTCCTTCCCTCCTGGGCGAGTCTCTTC	0
ACAAGTGTCTGGCCCCAGGGATTGCTGGAAT	0
GTTTGCTAACTTCACcagagattctcatgct	0
caacaatggcatcacctgggaacctattaga	0
acagggtctgtcctcaaggggtttacagtct	0
TGAGTGGGATACCCCAAGGGAAGTGGTTATA	0
ccacctcagcctcccaaggGAAAACTTTCTT	0
ctggaacttgacctcctgggctcaagtgatc	0
tctagcctcaacctcctgggctcaaaccatc	0
agtatccgccgtctccagaggttcagtatgg	0
ttgtgaaggtgtccccagggtatctgaatat	0
TCTCTGCAATGCCTCAAGGGAGTGAGCTCTC	0
AGACATATGGTCCTCAAGGGAATATGAGTTT	0
GCTtacagccttccccagagtaatcactttg	0
GATGCACCTGGGCCCCTGGGTTCATGCAAGA	0
gcctttctcttcctcctgggcacagagccag	0
GACACCAACTCTCTCCTGAGGATGGACACTT	0
tgcagcctcaatctcctgggcccaaatgagc	0
TGTGAGGAAGCTCCCCTGGGTGACTCTGTCT	0
TGTGAGGAAGCTCCCCTGGGTGACTGTCTGT	0
TGTGAGGAAGCTCCCCTGGGTGACTCTGTCC	0
ggcttagggtccctcatgagattgctgtcag	0
tgcaacctcctcctcctgggttcaagaaatt	0
AAACAGCACTTTCACCAGAGATTTGAGTTAC	0
aagactgaccttccccaaggagagggaatgg	0
GACTGCAGTGGTCTCAAGGGTAGAGGATTGA	0
GGAGGACTTTGGCTCCTGGGGAAGGGGAATC	0
CTTGTCAGGTATCTCCAGAGATTAGTTACTA	0
tctaggattagtcccaagagaaaacaggtgt	0
ctattggggagtcacctggggaatcactgag	0
tgaataaaaaccctccaggggatttttagga	0
tgcagccatgacctcctgggctgaagcagtc	0
AGGGCTGACGGCCACCTGGGATGCATCTCTC	0
ctctctttcttcctctagggatggggcttcc	0
ggcagcctccacctcctggggtcaagtgatt	0
CTACTTTCCTTCCCCCAGGGCTTCTAGCCTG	0
CTTGCTGCATTCCCCAAGGGCCATCTTGAGG	0
ATGCATGCTGCTCCCCAGGGAGTCACATCAC	0
tgcagcctctgcctcctgggcttgagtgatc	0
gctgggctccacctcctgggctcaagtggtc	0
ACATTTGCCCTTCTCCAGAGCCTAGTTTAAA	0
ATAGCATCTCCTCCCCAGAGAGTCCTCTGCA	0
ATCAGGACACAGCTCCAGGGGGACTGCCCCA	0
cccacctcagctcccctgagtagctaggaca	0
actgccagatatcccctgggtggcaaaatta	0
tcatacctcagccccctgagtagctggactc	0
CATGAAATAGGTCTCATGGGCAAGAGTTTCT	0
agcctggaactcctcctgggctcaagcgatc	0
ATCTCGGTGCTTCCCAAGAGACATGCAGGGT	0
CTTCAGATCAGCCCCCTGAGGCTGCAGGACT	0
ggtgacTCTGCCCCCTAGGGGTTTGTAATTG	0
CAAATTGCTGGGCTCCTGAGAGAGGATTTTG	0
tactgttttgTCCTCCAGAGGGCAGCAGACA	0
ccctatagcaaccccaagaggtaaatcccat	0
atccatcttggcctcctgggctcaggtgatg	0
ccacgtgattatctcaagagaagcagaaaag	0
CTATGCTGCCCCCTCCTGGGATCCCAAAGGA	0
cccttctcacttccccagaggctgggaggtg	0
agttttaacttccccatgggtttgtttacac	0
ggaatccaaatgcccctgagagagaagcaat	0
ctggaagcattccccctgagaaccagaacaa	0
GAAGTTCTCTAGCCCCAGGGACTGTACCCGA	0
AGCTGTTACACTCTCCAGAGATCCTCCTCCC	0
GTCAAATTCTTTCTCCTGAGAATCTCTGCTG	0
CTCTTTCTGTCTCTCCTGGGACCTTGTTTGA	0
cattctcatagtcccctgggcagccattacc	0
ttctgcttcagcctcctgggtagctgggatt	0
GACACCTTCACGCCCCAGGGTTGCCATGGCA	0
GACCAGCAGGGTCTCCAGAGCATGGACAGAC	0
AAAGGCACCAGCCCCCTGGGACAAACTAACC	0
agcaagctccgcctccagggttcacgccatt	0
ACTGCAGTGGTTCCCCAAGGAGATACTTCCC	0
tgaaagctccgcctcctgggttcacgccatt	0
gggtggagaggtccccaggggtgggaccTGC	0
AAATTTCCCTTCCCCCAGGGCAAAGCTTCTA	0
gaagagtagttccccaagggaaaaatcagtg	0
tgcaacctctgcctcctgggctcaagccacc	0
tgcagccttgacctcctgggccaaggaatcc	0
CCCAGTGGAAAGCCCCAGAGATGAGCCAGAT	0
ATGTTCACAGGGCCCCAGGGAAAAATGCAGC	0
CCAGCAGCCACCCCCCAGGGCTGCCCCCTTA	0
TGTGACATGGATCCCAAGGGAGAGAATGCTT	0
AAAATGTTTTGTCTCCTAGGAAGAAGTATTT	0
AAGCAGAGCAGGCCCAAGAGAATAACAAGTG	0
caaacccctgggctcaagggatcctcccacc	0
caaacttctgggctcaagggatccttccgcc	0
catgggaaactccccatgaggtcatatcagt	0
GTTCAGGTTCTTCCCCAGAGCCATGGTGGCT	0
gagtggggcgggccccagagagttttacacc	0
CCTCTCTTCCTCCTCCTGAGGTGCTCACAGG	0
CCAAAGTACAGCCTCAAGGGAAGTCTCTCCA	0
gaggccagctgtcccaaggggcttttattgg	0
TGAAGCGGCAATCTCCAGAGAAGTCAGAAGG	0
cgaactcctaggctcaagggatccgcctggc	0
GGTTGGGAGTTCCTCATGGGATGAGGTACTC	0
ACCTGGACGTGTCCCCAGGGAGCAGGTGGAG	0
ACCTGGACTTGTCCCCAGGGAGCAGGTGGAG	0
aagcaggcagatctcctgaggttaggagttc	0
CCTCAAACCAGCCTCCAGGGAGATACTAGAA	0
ggccgagagctgctccaggggtgtgggcagt	0
TATGAGGTCATTCCCCTGAGTCCACCCTTCC	0
TGGGTAAATTCCCTCAAGGGATATCTGGTCC	0
atctggccaatgccccagagaggactccccc	0
GCTCTGTAGAGCCCCAAGAGATCCATGGATT	0
tctgtgccctgcccccagaggtggagcctac	0
GTGGACACGGCTCACCTGGGACACTGTGGCA	0
CACTCTTCCACTCTCAAGGGCGTGAAACCTC	0
GCTTAGCTTTGGCTCCTGGGGCAGGAAACAA	0
aaacgtgggagtccccagagccttcccactc	0
GTAGTTCTGTGTCCCCAAGGACTATCAGGCC	0
TGACTTCCTTAGCCCCTGGGGTCTTAGGCTT	0
tgcagccttgacctcctgggctcaagcagtc	0
CTTAAGGGAACTCCCCTGAGATTTTCAATAT	0
tgcagcctgcacctcctgggcacaagtgatc	0
tggggagttccccaccagggagcagacctag	0
ACTTTGGACAGTCCCAAGAGTTACAACCTGA	0
ttgagttttaccctccagaggctaaattgtg	0
ctgtccaaacctccccagagattttgcacaa	0
GCCTTACAGATGCTCATGGGAAGGGTGTGAG	0
TGTAAGGCTTTTCTCCTGGGGAGAGAGCACA	0
aagagctaccttctccagggcctcctctctg	0
AGCTTCACTCTCCTCCTGGGCGAAAGCTGAG	0
GCCCCGGCTGGTCCCAAGGGTCAGGAAGATG	0
GTCATTTCTCTCCTCCAGGGATGACAGAGCT	0
TAGAAGCCGCTCCTCCAGGGGTTATCCTCTC	0
GTTGCTAGGACGCCCCTGGGAAGAAACAGCT	0
tgaaccctaacccccaagggaatggaattaa	0
TGGTGGGAGGTTCCCATGGGTGGTTTACAGT	0
GTTGAGAGAAGTCCCCTGAGGAAGAGTGACA	0
TTCTCAACAGTGCTCCAGGGAAGAGGAAGTA	0
ACAGAAACTGCTCCCCAGGGCCACACTGGGC	0
TCATGGTTTCTGCTCCAGGGCCTTTACCGAG	0
AAGAGGAGCAACCTCCTGAGAGAGGGTTTCC	0
CTAGTCCAGATTCTCAAGAGGCTTCAACTCC	0
tgcaagctctgcctcatgggctcaagtgaac	0
TTACTGCTCACTCCCCTGAGATCaggtgatg	0
gggacttgctccctccagaggttctagggga	0
GTTTTTCTAAGTCCCCAAGGAAAGCAACATC	0
tgcagccttgacctcctgggctcaagtgatc	0
TATCTGACTGGTCTCCAGGGTGTGAGCAGGA	0
ctctgcagaagtctcctgggaccagaacatg	0
AATGACCCCCCTCTCCAGAGCAGGGTTTCAG	0
AAGTTCCCCTACCTCCAGGGCATGTTTAGGG	0
ACTCTGTACTGCCTCAAGGGCCTTGGGTAAT	0
GGGCGATGGTGCCCCCTGAGGAGGCAGCACA	0
TGGTCCAGCAGTCCCCTGGGAGGCAGGTTTC	0
cacagaattgttcccaagggagtaggttgtt	0
TAGAATTGTAGTCCCCAAAGATGCCACACTA	0
agccagatggacctcctgggctgttctctga	0
cactacactccgccccagagGGGTAACTTTA	0
TACCACAGTGGCCTCAAGGGACACTGCTTCC	0
AAGAAGTCATTTCTCCAGAGAATTTTAAGCC	0
gcaacctgaaacctcctgggctcaagggatc	0
aggccataagatctccagggcaactacccta	0
CTCAGCAATGCCCTCAAGGGCTCCTTGCTCA	0
cctcccaacaacctcaagagaaagctctaat	0
CAGTAAAACCTTCTCCTGGGGTCACCTAGTG	0
TTTAAAGCCACCCTCCTGAGAGAAGAGCAGC	0
CAGAGGCTTCTCCTCCAGGGCTTGAGGCTGT	0
GTCTCAGGAAGTCACCTGGGATTGGCTGCCT	0
AGCCAAATTAATCCCAAGAGGTCTCACACCA	0
cctcctttccctccccagaggctgggggatg	0
ctggacctcagcctcaagagatcctcctgcc	0
aggagccatcctctccagggcctcctctcta	0
aagagccaccctctccagggcctcctctctt	0
tgtagcctcgacctcctgggctcaagcctcc	0
ttctgcctcagcctccagagcagctgggact	0
attcttaatagccccatgagataggcaggct	0
TCCTTGCCTGATCTCCTGGGgtagtagttag	0
GGCTCGGGGCCTCCCAAGGGCACAGGTTAGT	0
ATTCCCTGGATTCCCAAGAGCCTGTCCCCAG	0
TCCCTTATGAGTCACATGGGATGTGACAGAG	0
tcctgcctcagcctcctgagcagctgggatt	0
tgtggtcttgacctcctgggctcaagtgatc	0
gtgagtagaagtcacctgggaagttgcttga	0
CTGGGCACGCATCCCCAGGGCCATGACTCTG	0
cgaacccctaggctcaagggatcctcccacc	0
tgttccataggtctcctgggcatgaaccact	0
AGGCTGTCTTCCCTCCTGAGGCTGGACTGGG	0
GGGGCAGGTGGCCCCAAGAGGCAGCCCCAGT	0
CTGTACCCACCTCCCCTGGGTTTAATTGATG	0
CTGGGCCTCCCTCCCCAGAGTCACTCTGGGT	0
ccccttttccctccccagaggttgagaggtg	0
ACATGAACTTGCCCCTAGAGGTAGTTGTTAA	0
TATTGTTGCAAGCCCCTGGGAGTTAGGTTGT	0
CTACCACTCCACCTCCTGGGGACACTCATAA	0
tgcagcttcaacctcctgggctgaagtccac	0
ATTGCCAAACATCACCTGGGATCTGAGGTTC	0
TGGACTGGAAATCTCCTGAGAAATAAGCAAT	0
CACTGGAAATGCCTCCTGGGATAAGAATGGC	0
GGACTGCCCAGTCACCTGGGGCTGCCGGTGC	0
GCCTGTGAGGATCCCCAGGGCAATCCATGGG	0
tcaaatcctgggctcaagggatcctcccacc	0
GCAGCAGCAGCCCCCCAGAGAGAGAAACCAG	0
GCTGCTGCTGCTCCCCAGAGACTTGCCCTCC	0
TTTAAAATTTTTCTCCAGGGCATTATGAAAA	0
tgaagccctgacctcctgggctcaagtgatc	0
ggggtaatgactcacaagggagtctgagggg	0
GGTGAGACCAGTCCCAAGGGGAAGATTGACC	0
TTTGAGAAGGAGCTCCAGGGAGGATTGGAGC	0
tgggcactctgtctcaagagaaaaaacaaaa	0
tgcagactcaaccccctgggctcaaacaatc	0
AGCCAACACAGCCACCAGGGAGCCTCCCTCT	0
CCAACTCCAGCTCCCCAGAGTGAGGTAAACA	0
tgcagccttgacctcctgggctcaagtaatc	0
GAATCGGTTCTGCTCAAGGGAGAGGACTGGA	0
ACAGGACAGATTCTCctgggtgtgggagttc	0
ccgcctttggctctccaggggagagctattt	0
ggaatgacagcccccaagaggccacactttc	0
ccatttccccctctcctgggccttggtaatc	0
TTGCTCTTCCAGCCCCTGAGAGACAGGGTAT	0
TGCTTTTGTGTCCTCAAGGGACATGAAACTT	0
ctagttcctgccctcaaggggttaacatcta	0
ataggggcaggtccccagtgaaaccccacct	0
aattcagcagctcccaagggagatcacctca	0
gtacttcacaggctcatgggagacagggaag	0
AGGGAGGGGAACCCCCAGGGCTACCCACCCC	0
aaccactttttcctcctgggcttctgggcct	0
TGCAGTCATCATCTCCAGGGCCCTTACTCTG	0
tgcagtctctacctcctgggatcaagtgact	0
ctgtttaaataccccaagggctggcagtgct	0
GTGATTGTTTATCTCCTGAGGATGGAAGGTT	0
TTGTTTTCAGCTCCCCTGAGACCCATATAGG	0
tggctggaggctctcaagggctgcacccaag	0
tgatgcaagattctccagagctctccttttc	0
tattattcagggcccaagggctgtttagtta	0
tgtaccttctgcctcctgagctgaaacaatc	0
cctgatagagttctcctgagatctggttgtt	0
gttttcacagccctccagggggtttctgatg	0
ttcatccaggatctcaagggggcagtctctg	0
ATGGGGCTGGCCCTCCTGGGAGAGGTGTGTG	0
gggatattccagctcctgggaggctaagaca	0
tgacaaccagctctcaagggaactaatagag	0
taatatggtgacctcctgggatgagagagaa	0
CCAAAGTACAATCTCCTGAGAGACTATTTAA	0
tgcagcctcgatctcctgggctaaagcaatc	0
tgcaacctccgcctcctgggcttaagtgatt	0
ttgttgttcactctccagggagccagttgcc	0
GAATGGGAGTCTCCCCAGAGTGCCCTTGTGC	0
TGTCCCAGATGCCTCCAGGGGAGGCGGTTCT	0
GCCCTCCTCTGTCTCCAGGGGATGGGTCTTG	0
ctgagcgccggtcccctgggcccacttttct	0
tcaggacctggtctccagagtcacactcagt	0
gtagctggcttcctccagagcaagagagaca	0
catagccaaggcctcaagaggtgttatacgc	0
CTAGGGGAAAATCCCAAGGGGACAAGGGCTC	0
TGGGCTGGGAATCCCCAGAGGAGGTCAAATT	0
CCATTCATCTCCCTCCAGGGACATGGCTTCA	0
ACTATGCCCGCTCCCCTGAGGCAACTGCTTA	0
TACTGTGGCCCTCTCCTGGGTAGAAATTTAA	0
TTTCACCTCAGCCACAAGGGACTGGACCAGG	0
ttataaaagaggccccagagagcttccatcc	0
ACAGCAGTCAGCCCCAAGAGGAAGAGGTGCT	0
CAGATCATTGTTCCCCTGGGAGTTGACGAAA	0
TTGAAAACTACCCTCATGGGAGCAATGACAA	0
ccaccaccagacctcaagggagaggaaaagg	0
AGCAGTGGGGGCCTCCTGGGTTTCTGGAAAG	0
tgcaacctccacctcctgggctcaagccatc	0
AAAAGAACACTTCTCAAGAGGTAATCAATTT	0
caacatctaaatcccctgggcacagggaGTT	0
CAAAGGTCAGCCCCCAAGGGTCAAGTCAGCT	0
GGGGTGGGAGTTCCCCTGAGTCACCTCCTCT	0
TTGAAGCTGGTTCCCCAGAGGAGGGCAGCAT	0
TGTTAACCGAATCTCCTGGGAGCAGTCTCAG	0
cggcaggaatttctcctgggtatataatcag	0
agtagccttgacctcctgggctcaagtgatc	0
CCTGGAGACACTCCCCTGGGGTCAGGCCTCC	0
CTTGCCTCTGCTCACCAGGGAGGCCTGACCC	0
TGGTCTCCTCCTCCCCTGAGCTTTCAGTTCC	0
GGTCAGGGATTCCACCAGGGAGACTGGGGGC	0
taaacaccaagcctcaaggggtcctcctgtc	0
AGGGCTCCCTGTCACCAGGGATTCTTCCATC	0
AAGCTGGACTGGCCCCAGGGTCACCGTGGCC	0
cacaacctctgccccaagggttcaagtgatc	0
CAGCACCATAGTCTCCAGGGTCCCTGTGTCC	0
AGTGTATTCTTCCTCCTGGGTTAGGGCGTCC	0
tccggtgattctcccctgagcctcctgagta	0
ggcctctccagtcccctgagggtgcaccact	0
cccagggcggtgccccagaggtggagcacca	0
cactcacattccctcctgggcaggaatgtga	0
aaatgcaactggctccagaggcaaagaattt	0
tgcaaccccttcctcctgggttcaagtaatt	0
CCCACCTGCAGCCCCAAGAGGAACTCCCCTT	0
CCTCAGGTCCTTCCCcagggcccaggattag	0
GGTTAGAAGAGCCCCATGGGTGACAAGATCT	0
CTAGCCTGGGCCCACCAGGGAGAGCTGGGAA	0
tccttctggaggctccaggggagaatctgtg	0
gctagtaaccacctcctgggctgacctccgt	0
tgcaacccctgcctcctgggttcaagtgatt	0
TTAGTGAGCATGCTCCTGAGAGTCAGGCTTT	0
AAATGGAACTTTCTCAAGAGATAAAACCCAA	0
tcccgagccatcctcctgggcaCTACTGGTG	0
AGCCAGTGTTTGCTCAAGGGAAACGGAGCTG	0
gctggggtgggtccccagaggggaaaatgga	0
gctacccacagtccccagagtttctgattct	0
atgttgtccagcctcctgggctcagatgaac	0
tgcagcctctgcctcctgggctcaagcgatc	0
TAACTCAACATTCACCAGGGACATATCCCAA	0
tagcataatgtcctccagggctgtgtactaa	0
ataccttgacatctcctgggagcttcacaat	0
tgcaacctctgcctcctgggcagaggtgatt	0
TACCCCTTGCCTCCCAAGAGAATGAAAAATG	0
TTCTATCACCTCCCCCAGGGAGAAAAGCCTG	0
GCAGCATCTGCTCCCAAGAGATACTGTGGTT	0
tgcagcttccacctcctgggctctagcagtc	0
CAGCCTATCCTGCCCCTGAGAATGTATGTAG	0
TACCAGGTTTGTCTCCAGGGCAAGTCTTTGT	0
TTAAAATGTATTCCCCTGAGTCTTCAGACCT	0
tgcaactttgacctcctgggcttaagcaatc	0
tgaattcctgacctcaagggatccacctgtc	0
tgtaacctccgtctcctgggttcaagcgatt	0
CCAGGAGAACTCCTCCAGGGCCAATCATGGA	0
ccatgtgccagtccccagggatagagcatga	0
TCAACTCCTGCTCTCCTGAGGTCGTCAGTGA	0
tgcagcctcgacctcctgggctcagatgatc	0
tgcaacctccgcctcctgggttcaagtgact	0
TCTACTTAGCGCCACAAGGGAAAAAgtccaa	0
GTTGAAGAATGCCTCATGGGCTCCCCCTTGC	0
GGCTTGTTGTACCCCAAGGGAGTGATGAGCT	0
AGTTAAGATACTCCCCTGAGTCATTTGAAGC	0
gcagatcactggctcctggggctttgggcag	0
atggtgactcatcccaagagagagtcagtca	0
CAGGCTGCCTGTCACATGGGAACACAAATGA	0
gctggttttgggcccctgggctcaagccatc	0
caggcatccattctccagggagccttctctg	0
catcattgtgttcccctgagcctagcatgtt	0
tcagaaggcctcccccagagttaccacattc	0
cagcatggatgtcacctgggacatgggagct	0
gccactccctgccccctgggTTCCCACTGAC	0
CCGGAGGGGACCCCCCTGAGGTCTGGGACTA	0
ggctgagtggctcccctgggtcacacgccaa	0
tgcaacctctgcctcctgggttcaagtgatc	0
CTTTGAGAAGTCCTCCAGGGTGGACAGAGCA	0
TATTCAGCAAGGCCCCAGAGCTCAGAAACCA	0
ttccagtcaaagccccagggagggctctgat	0
CATGGCCTTCACCTCCAGGGCAAGAAGCCGG	0
ACAACCCAAGTGCCCCTGGGAGGGTCACTTC	0
GTCTCAGACTCCCCCCAGGGCTCGTGGTCAG	0
CTGACATCAGCTCTCCTGGGACCCTCCAAGA	0
TGTGAGTGAGAGCCCAAGGGGAGACTTCTAG	0
ttactcacagttcccaagaggaaggggcata	0
CCAGCCAATGGGCCCCTGGGACTGAGATCAG	0
tgcagcctcaacctcctgggctcaagcaatc	0
ACAGGGCAGTTCCTCCAGAGCTGTGTGACAC	0
tgcagcctcaacctcctgggcttaagcaatc	0
tgactctacaacctcatgggataggctctga	0
ccctgcagttccctcaagggcagcagtggcg	0
ttttgtgtgattctccagaggaaaaagggta	0
actcttctggggcccctgggaaggagatgaa	0
TGGGGCAGCTGCCTCCAGGGACAACTCTACA	0
GTAAACAGATGTCCCCAGGGACCTTGTATTG	0
TCTTTAGAGATTCTCCAGGGTCCTCGGATCA	0
CTCTTACCCTTTCCCCAGAGTCAGATGTGTC	0
agctccactggtccccagaggaggggactgg	0
TTGTGACATGGCCCCAAGGGCAGCTGGAGTA	0
tctggcctcagcctcctgggtagctgggact	0
TAGCTCGCAAGCCTCCAGAGAGCCCACATAt	0
ccactttgttttctccagagcagtacatacc	0
TTAGGAATAGATCCCCAGAGGTGGTCTCTTT	0
taacaacttgacctccagggagaaggggact	0
TTGTTTTGTTTTCCCCAGGGCAGATCATGGT	0
TTGCAGTCAAAGCCCCAGGGAAGTGAAACAA	0
cccctcttgggtctcctggggacacttagca	0
caagtctcctgtctcaagggccaagcacccc	0
GACTCTCAACATCTCCTGGGCTTCTCCTCTT	0
CAGCTGGACACGCCCCTGGGCGTGTTCTGTG	0
tgccaagtttttccccagagttgtccatact	0
CTAAAAGGTAGTCCCCAGAGGCTgctctcaa	0
TGCTGTTGCTGTCTCCTGGGTGAGCCCTTAC	0
GGGAAGAAACTGCTCATGGGAAACTGCCTTC	0
ctcatcatgattccccagagtttgccagcaa	0
agtgagtgagttctcctgagatctgatggtt	0
TCACCAGCCAGCCTCCAGAGCTTTGCAATTT	0
attcctgtcactctccagggggctttccagg	0
GTGGGGAGCTTCCTCCTGGGCCTCCTGGAGA	0
attcagccacctcccatgggttcctcccatg	0
CTGTGTGTTCGTCTCCAGAGTGACACAATGG	0
agcagatgttggctcaaggggttttccaaac	0
tagagtctaggcctcaagaggccttacacac	0
CTCAGCCATTTTCCCCAGAGCTACTGCATAT	0
GCTGCCAGCAGTCCCCTGGGACTGTTGTAAG	0
ATGCTAATGTATCTCCTGGGGCATATAACCA	0
tgcagccttggcctcctgggtcaagtgatcc	0
acagagcagagtctccagggatctgagttgt	0
CAGTGAAGTATTCTCCTGGGGTAGCGATGTT	0
aggaagtgagtcctccagggtcacacagtga	0
GCAGTATGACTTCCCCAGAGGAGCTACTGGA	0
TACCACTTTGTTCCCCTGAGGTGCCTGGTGA	0
GATGAGCCTTGTCACCTGGGGGATAGGATGC	0
ATAAGTTACTGTCTCATGGGATCCATACAGC	0
tgcagcttcaacctcctgggctccagctcct	0
aggagctaccccctccagggccacctctctg	0
AGGGAATCCCTCCTCCTGGGAGCCAAGAGGA	0
GCCTGGAATAGCCTCTAGGGGGCCTTGTACA	0
GCACTGTCTCCTCTCATGGGATACATTTGGA	0
aggcaggaggctctcctgagatcaggagttc	0
ccccttctgtccctcaagggaggtgaatcat	0
CCCCTTGTCTGGCTCCAGGGAAACTACAAAC	0
CATTCACACACCCTCCTGAGGGGGCAGGGAA	0
tgcagcctccacctccagggctcagtagctg	0
aaagaatgacttctcaaggggttgttgtaag	0
ttcccatcagctctcatgggctagaagtgag	0
ggggtgtggcctcacctgggaagcgcaaggg	0
CTTCCTTGTAATCTCAAGAGAGACATATTAC	0
taatagccagctctccaaggaaaggacaccc	0
tcgtccagatggccccagagccagagcttct	0
cactcttactctctcaagagggcacaatggt	0
ACTGTCACAGGCCTCCAGGGGGTGCCACCGG	0
atgggggctggtcaccagagagaccaaggca	0
GTCACAGCTTGTCTCCAGAGGATGAAGGACT	0
GCTGCTGTGGAGCTCCAGGGAAGTGATGACG	0
GTACCAAGTTTTCTCCTGGGACCTTGAGTAT	0
AGAGCTGCTGTCCTCCTGGGGGCAGTAGTGA	0
ACTTCCTTAAGTCTCAAGAGGGACAGTTGTG	0
CAGATGCTGCTTCCCCTGGGTGTACTCACTT	0
tcctgcctcagcctcctgggttgctctggga	0
CCCAGCTCTGCCCTCCAGAGGCATCTGCCAT	0
TCAAATCCTCTGCTCCAGAGAGGTgtcttgt	0
acctgtctcagtctccagagtagctgggcct	0
CTAGGTATTGGGCCCAAGAGGGCAGACAGGA	0
cgcccttaagccctcctgggcaatccccagc	0
TGGGCAACGTTCCCCCAGGGAGAAGGAGCAG	0
tgtagcctccacctcctgggctacccccacc	0
tgcagcctcaatcccctgggctcaagcaatc	0
ttttgccttggtctccagggtagcggggatt	0
tgcaaactctgcctcctgggttcacgccatt	0
cttactaggtccctcctgggagatggctagg	0
caacactatagtcacctggggcctctaagga	0
tgggatggcacccaccagggagagagaagta	0
CCCCTTCTGTGCCTCCAAGGAAGAATAATAC	0
gctggtctcaatcccctgggcgtaaacaatc	0
TTGGCCTCTACCCTCCTGAGAGCACATGGTG	0
TGAATATCGGCCCCCCAGAGTTGAAGAATGA	0
gagcctgtcggtcccctgagactgcctccct	0
tgcagccttgacctcctgggctcaagtgagc	0
tactgttggatgccccagggcgcagtccttg	0
TATTTCTCTCACCCCCAGGGCATTCAGCTGC	0
tgcagccttgatctcctgggcttaagtgatc	0
tacaccctctgcctcctgggttctagggatt	0
tgcaacctccgcctcctgggctcaagccatc	0
agggcagaggggccccagggacctgtgtgaa	0
CCTTCCCCATCCCCCAAGGGTTATCAAAGCT	0
cagtgagtaagtctcaagagatcagatagtt	0
AATTGGTACGGGCCCCTGGGAGCTGCAGGTT	0
AGGCTCAGGGGCCTCCTGGGTCCAGGTGTTG	0
GAAGGACTCAGCCCCAAAGGAAACAGAGAGA	0
CAGAGCACCCGTCACCTGGGAGGGTGCGGAC	0
CCAGAGCGCTGCCTCCTGAGACCCCAGCACT	0
aactcttttggcccctagggatacagcaagg	0
ctgcctcagcctcccaagggactgggactac	0
CAAGTCTCTATTCCCAAAGGAAAGGTGGTAG	0
CAGGTCGGGACTCCCCTGGGAGACAGACACA	0
TGATGTAACGACCTCAAGAGAGCTGGTTGCC	0
AGTTTGACTTTCCTCCAGAGCAGTGTTTTTT	0
AACAGAGAAGGTCACATGGGAGTCAGCAGAG	0
GAAGATGAAGGCCACCAGGGGGCCTAAGGTG	0
tgcaacctctgcctcctgggttcaagctatt	0
GAGAAATGAGTCCTCAAGGGCTAGCTGTACT	0
agaagccccaccctcctgggtggggctacag	0
ACGCTCAGAAGTCTCCAGAGACCAGCcatac	0
TCAAGACAGCTTCTCCAGGGTTCCTGTTCAG	0
TTACAACCCACTCCCCAGAGTGTCTATCTGA	0
AGGGCTCTCACCCCCCAGGGGTCACTCAATG	0
GTGTCTTCCAGTCCCCAGAGAGAGCAGTTCC	0
GGCCAGTACCACCTCCAGGGCAGCCTCATCA	0
ctcccacctagccccctgagtagctaggact	0
tgcaacctctgcctcctgggttcaagcaatt	0
tgtagcctcaacctcctgggctcaagtgatc	0
gcaatgccctgtctccaaggaaaaaaaaaat	0
aggtgggaggatcccctgagcctggggaggt	0
tgcaagctccgcctcctgggttcacgccatt	0
ACGGTGCTCCCTCTCCAGGGCAGGCCTGTAA	0
cacaacctccgcctcctgggttcaaccaatt	0
gttaggccttggctcaagggaatagtgtggc	0
tcatgtatatttctcaaggggagattgccaa	0
GATAAGAAGTTTCTCCTGGGAGAGGTAACTT	0
GCTCACCCCTGTCCCCTGAGAGAGCCATCTG	0
agtcccttctggccccagagcctgcacactt	0
gtcacactgtgtcccctagggcctcctcaga	0
ccttcactgcttcccctgggcagtaaggaag	0
AATTTGCTTTGCCTCCTGAGATGACTGTAGG	0
ctgagtctcctcccccagagcaagaccccac	0
ACATTTTTAGTGCCCCAGGGAAGACCTACTG	0
GAACATGCCAGTCTCCTGAGAATATCCATAG	0
acccacctcagcctcctgagaagctgggacc	0
ATCAGGTGAAATCCCCAGAGTTACTGAAAAC	0
TAGTTCCTcttcctcctgagaatgtggtccc	0
cgaactcctgacctcaagagatccacccacc	0
aatccacagactccccagaggacagttggta	0
ttgcctcctaagctcaagggattctcctgcc	0
CACTGAGCTCCTCCCCTGGGGTTCTCTAAGC	0
AGTGGGTGGAGTCTCCAGAGATTTGCCTTGG	0
GGTAGAGCTCCGCCCCTGGGCTTTTCTTCCA	0
gtgtgtgtgtgtCTCCAgagatggagtctca	0
TGCTTCGGTTCTCTCCTGAGGGTGGCTGGTA	0
TGCAGAGCACACCCCCAGGGAGCAGTGCTCA	0
gcactagggctcctcctgggggtgatctaag	0
cccttagcagatctcaagggctgtgctggga	0
CTCTCAGAATGTCCCCAGTGAGTCTCCACTT	0
gcccaggctggtctcctgagctcaaagcaat	0
TGGTATCTTTCTCCCCTGAGAAATGCTGAAG	0
GCTGATTTTACCCTCATGGGATTGAGAGTAG	0
GGAGGGGTGGAGCTCCAGGGATTGTAGCACA	0
ATTGGTGGTTCTCACCAGGGAGCTTGGAGAA	0
tgtagcttagatctcctggggtgtgatcctc	0
gtatattagagtcacctgggactttttcaat	0
AGGAAACTATCCCTCCAGAGGTATACTAAAG	0
TGCCTGTGTTGGCCCCAGAGCTGGAGGGCTG	0
GGTATTTCTATTCTCCAGAGAGTGAACAATA	0
AAGGGAGCAGCCCTCCAGGGGGCGTGCCTGT	0
ggcaatatcgcccccaaggggataaaacttc	0
tagtatactgccccctaggggtgatagtcac	0
tcttgatcttatctcaagggcaacaagcagc	0
CCAAACAAAGCCCACCAGGGACACCCCATGT	0
tcctggtcattcccccagggcaggagacggg	0
TCTACCTATGGCCTCCAGGGGCACTGAAAGT	0
gttactctacttcccctgggccagtttccta	0
tttcaagctcttccccagagacctccaaggg	0
GTAGAGAGATTTCTCCAGGGTGGACGCTGTG	0
cctgcctacggccccctgagtgttctttcag	0
ACCACATCATGTCTCAAGAGATCAGAGGCCC	0
AGAAGGTTGTGCCTCCAGGGTGGACTGATCC	0
TAATCTCTGTCCCTCCAGGGCTTGAGTCCAC	0
CCTTCCTTTGCTCTCATGGGCAGGGCTGACT	0
ccccatcagagcctcctgaggagcatcattt	0
GGATAGGCCTTTCTCAAGAGGTTCTACTTGA	0
cataaggaaagtctcctgggatcttcagtgc	0
gacttcaggaatccccagggttccattcacc	0
gtcccaggaaatcccctgggttccatacata	0
ctgctccccctcccccagagattctgaatgg	0
tttccaagggatCTCCAGGGGTAAAAGACAG	0
tgtagcatcattctcaagggccataggattt	0
tgcaacctccacctcctgggctcaagtgatc	0
AGAATGAGAACTCCCAAGGGACCAAGTCTAC	0
TGCCTTCAGCTCCTCCAGAGAGAATCTCATG	0
GTTGATTCTGGGCTCCTGGGGCCCAAGGAGT	0
CAAACAGAACTTCCCCTGAGAAGCCTCTTCT	0
tgaagaaagcctctccaaggatgggacttga	0
ACTTAGAACGTTCTCCAGGGCTCTGGTTACC	0
CCTGGCCTGCCTCACCAGGGACAGGATGGGG	0
AGTTCAGGAGGCCCCCTGAGCATGCTGGATA	0
cgccatgccattccccagggccacagtaact	0
attactctgcctctcAAGGGGTCCACATCAA	0
aggataagCACGCCCCAGGGCACTCTTCTCT	0
GTTTCTCAAGTTCTCCAAGGACAAGAAAAAG	0
gaccgggctggcctcaagagatcctctcatc	0
aggcaggtggatctcctgaggtcaggagttc	0
ttgcaactttacctccagggggcaatctggg	0
AAGCAGATGAGGCCCCAGAGGGACAGTGATG	0
tgggtaaagagtctcctggggagagggaaca	0
TTCCCCCTCATTCTCCAGAGAAGTTTCAAGT	0
ttgctgatagttcaccagagagctgtttaaa	0
atatcattcgctctcctgagactttaacttg	0
CCCGCTGTTTATCCCCAGAGGGTAAACTGTG	0
TTGTATTGTCTTCCCAagggacctctcttat	0
ctccaggcaggtctcctgggtgaccattttg	0
TAGCAACAGTGTCACAAGGGACATGCTTTAC	0
accaaggtttttcccctgagtagcaaattaa	0
tgcaacctccgcctcctgggttcaagcgatt	0
tgcagcctcgacctcctgggctcaagtgatc	0
ctgaacttaggtctcaagaggctttgcatgc	0
actcttatgtctctcctgagacccaggctcA	0
tgcagcctcgacctcctgggctccagcaatc	0
gctatttgctgcccccagaggtggagtctac	0
TACATTCATCATCCCAAGAGAAGAGCTGGAA	0
TAAGAAGACAGTCACATGGgaattcagcagt	0
TGACTGTCCAGTCTCCTGGGAGGAACTCTGC	0
agacaggaggatcccctgagcccagaagttt	0
ctgcctctcaggctcaagggattctcccgcc	0
GCTTTGTGCCTCCTCCTGGGCTGAGGATAGG	0
ttttaatcctgcctctaggggtctaggtaca	0
aacagtacttacctcaaggggttatggaaac	0
CCAGGCCAGAGTCCCAAGGGATAGTAAGATG	0
ACAGCAGACACGCCCCAGAGGCCAAAATAAA	0
TTTGTTTCTGGTCTCCTGGGCCAAAGGACTT	0
gggcagattcctcccaagggctctgcgtggt	0
GTTGACTGAGGGCCCCAGGGGTTGCCCTCTC	0
TGTTAGCACAGCCTCCTGGGTAGACAATAAG	0
TCAGAGCCCTTCCTCAAGAGAGCAGGAGGGC	0
tcccatcgaccgcccaaggggtgagaagtat	0
ctgcctcccaggctcaagggattctcctgct	0
AAGAGAAGGCTGCCCCAGGGTGCCTCAGTGC	0
GCAGTCTCTTCTCTCCTGGGTCCCATTTTTG	0
cctgaggtctctctcaagagagtggctataa	0
tctgcagcttgcctcctgagccagcaagacc	0
CCTGCTAAAGGTCTCCAGAGAGGCTCCTGCT	0
TCACCCAGGTCTCTCCAGAGAGCCTCAGGCC	0
GTCCCCCAGTACCTCCAGAGGTAACTGTGCT	0
ctctttaagctcccccagaggagtggagagg	0
accacacctcaccccaagggatgctgggaaa	0
cgcagcctcaacctcctgggctcaagcaatc	0
tgcagccccagcctcctgggctcaagtgatc	0
GAGGCAGGGCTTCTCCAGAGACCAGAGTGGG	0
GTCACAAGGACCCCCCTGGGCTTCCATACTG	0
CTGTTTGACTTTCTCCTGAGGTCTTTGGATA	0
tgatagtgagttctcaagagatccgatggtt	0
CAGGAGGGGAATCTCCTGGGCTTGAGAAGAA	0
CAGGAGATTCCCCTCCTGGGCTCAGGCCATT	0
GAGTACACCCTGCCCAAGGGAGATGGATTca	0
gcatgaatggctcccctgagcaagagacatc	0
TGCCACACTCCTCCCCAGGGCTGGACAAGTG	0
GCTCCAAAGTTTCCCAAGGGGTCAAGAGAAC	0
cctgcctgaaccccccagagtagcttgggac	0
agatacttctgtcacctgggaaattccaagc	0
cctatgctttctcccaagagcattatttttt	0
CCAGTCTCCTCTCACCAGGGGCCCCAGCTGG	0
tgcaacctcaacctcctgggctcaaacgatc	0
ttggaaaaactcctccagggggcagatatac	0
AGTCGCCTTGTCCCCCTGAGCTGGTCTGGGG	0
gaacagcattttcccctgggcgtttgtcaaa	0
aaaacagcttgtctccagggagtaagaccgg	0
atgcttacaaatcacctgggaatccagttaa	0
agcattgatagtcccctgagggcttgccgat	0
GAAATGAAGCTCCTCCAGAGCTTCGACTATA	0
GTAGAGAAAAGTCCCCTGAGTGACTACACAA	0
TAATCATTCTTCCTCATGGGAGGAGGAAGTG	0
tgaactcctgggctcaagggatcctccacct	0
tcccacctcagtcccctgagtagctgggacc	0
CTTCATGAAGTTCCCCAGGGAAGATTTCACG	0
tcccacttcagtctcctgggtagctgggatt	0
ccagaattgtgtcacatgggaggaaggtaaa	0
aggtgggaggatcccctgagcccaggaagtt	0
GAAAAGTTTTGTCTCAAGGGGTTCCCCCATC	0
CTCCTTGCCCTTCTCCTGGGCACTTTCTTTG	0
TGGTCCAAGTTTCCCAAGGGAAAAAATTTAA	0
CACTCTCATCTCCCCCAGAGAAGTGCCTGAA	0
gccttgtaatttcccctgggctaaactaaat	0
CACTACACAGGGCCCCAGGGACCACGGGGCC	0
ctcagcatgtgtcccctgaggataaggaggg	0
attagatgctggcccctgggtgacatgtcac	0
gttggtggaggtcacatgggaagcagtaaca	0
AGTCCTAGACCTCCCCAGAGAGTGTGAAGTT	0
GCAGGATCCCCCCTCCTGGGTGTGAGTGTCC	0
CCCTTCCACACTCTCCAGGGCCCAGTGAAGG	0
CCCTTTTCAGCCCTCAAGGGAACAAAGCCGA	0
tctgcatgctccccctaggggtttgagaaga	0
tagccccactgccaccagggaggagagctga	0
AGCTCATCAGGCCTCCTGAGAGACATAAGGT	0
TAGTGAGCCTCTCACAAGGGAAGAGGTCATT	0
AGTATCAACATTCTCCAGAGCCTAGTCTACT	0
GTTGAAGTAATCCTCCAGGGTACTCATTTTA	0
AATTATCTGCTCCTCCagggtctacacattg	0
ATTAGAAACTCCCTCCTGAGACTATGTTTGA	0
CTGAGTGTCTGTCCCCAGAGCCTCAGTTTGT	0
TGGTGTTCTTGTCTCCAGAGTTCAGATTAGG	0
GTCAGAGGGCCCCTCAAGGGCATCTTGGGCT	0
tgcagccttgacctcctgggctaaagtgatt	0
CTTTGCATTTCTCACCAGGGAGTCAGACTGA	0
CTTAATAATAGTCTCCAGAGATGACTACCAT	0
gctcagtggttccccatgaggtgtgttctct	0
ATGAGTCACTTCCTCAAGAGAGGTTTAGTGA	0
CTCAGCACTCTCCTCCAGGGTTTTCTTACGC	0
ttctcatagcatctcctgggggtccaagtga	0
AAGAAAGCCTGCCCCTAGGGGTTAAACATTA	0
cccctcaacaggccccagggtgtgatgttcc	0
tgaggggtggggcccaaggggagggagagca	0
AGGCCTGAGAATCCCCTGGGAAGGGCTAGAA	0
gtaaaattgtttctcctgagggcaggtcttg	0
ACCATGTCAGGCCCCAAAGGAGGACTTAAAG	0
GTGCAAACATTTCACCTGGGATCTTTTCACT	0
tgtactgtgtggctccagaggacagagcagc	0
GCTGAAAACAGCCTCCTGAGAATGCGGTTTG	0
tcctttctcagcctcctgagcagctgggact	0
ACCTACACTTATCTCCTGGGGCCCCCACCCT	0
TCAAGGCTACTTCTCTAGAGATTAATTTGAA	0
tctcacctcagcctcctgagaagctaggact	0
CTACGCTGTGGTCACCAGGGAGGAGCCCATT	0
ctgccctcccCTCACCAGGGGTCCTGGGCAG	0
GAGCAACTTCCTCCCATGGGTACACCAAAAT	0
ggttggctccatccccagagtcactgattca	0
GCTTGGGGGCTGCTCCAGGGGTCAAGTACAG	0
GATGACATGAGTCTCCAGGGCAACACTACTT	0
AGGCCAGATTCTCTCAAGGGAATGACTCAGC	0
gtctcctgcttgcccctgggaactcaatgtc	0
tagattagtcatccccagagtctagaatagg	0
acataccagagccaccaggggagcctgtgga	0
AACCACAAAGTCCCCCAGAGGTCAGTAACCA	0
cctctctcctctccccagagataggggtgag	0
TTGCTGCAATCTCACCAGGGAATCACTTCCT	0
ACAAGACTATTCCCCCAGAGAGGAAATAATG	0
ATTCAGATACTTCCCCTGAGATATTTCAGAT	0
tcagaatggggtctcatgggctctgattgct	0
gctccttatgacccccagggatggggtgggg	0
ctcagtttctctctccagaggtctattatct	0
tttgttggtgtccccctgagctggaacttgg	0
AGGGCAGGCAGCCTCCAGAGATCTCAACCTC	0
ACCACGGCAGCTCTCCAGGGCAGGCAGCCTC	0
GGACACAAAGTTCCCCAGGGAACAGTGCAGC	0
AAAGGCTGACTTCTCAAGGGCTGGAGGAGGG	0
CCTCACTCCTATCTCCTGGGGGTAGCAGAAA	0
gagggaatgaggccccagagggcatgtggat	0
agtatttttcttctccaggggacatttcaca	0
ggtgagagaagcctccagagaggaggaggca	0
TCTGACCAGAGTCCCCAAGGAGTCCTGTGTG	0
TTAACCCTATTGCCCCAGGGTACACAGCACT	0
ACTCCTCTGGCTCCCCAAGGACTCAGAAGAG	0
AGGATATAAGTTCTCAAGGGACCTCCAAACT	0
AGGGGAGTCAGCCTCCTGGGCTGCCACAGAA	0
ATTTCTCTGGGTCTCTAGAGATGGCATTTCC	0
ttccacctcagcctcctgggtagctgagact	0
ACGTAGACTGTCCTCCAGAGGAGGCAGAAGC	0
CAGCTGGACACGCCCCTGGGCGTGTTCTGTG	0
GCTGCGGAGAGTCCCTAGGGCGCACTAACCA	0
CTAAAAGCAGGTCACCTGGGAGGAagcatag	0
aagaatggatggctcaagggattagtgatgg	0
taggaggaagtgctcctgagaccacacaagt	0
cagttggaacttccccagggctttgtttaca	0
gaattgagggttctcaagagaaactgaatca	0
tcttaacaccctccccagagaggggactgcc	0
GCCTCCCTGAGCCTCAAGGGAGGTTGTCTGG	0
AGGGACCCAAGTCTCCTGGGCTGGCCGCGCT	0
ccacagcctcacctcctgggcttaagcagtc	0
ttctatgttttcccccagagttcaataggca	0
CTCAGCGCTTTCCTCATGGGATTCGCCAGCT	0
CCTCAATTCTCTCTCcagaggttctcaacgt	0
TCTCTATCCAGCCACAAGGGAAGTTGGGCTG	0
CATTGATTTGCTCTCAAGGGGACACACCCTT	0
taccctgtggtcccccAAGGACTCAGACGAC	0
ctacaggtattgccccagaggaagTGGTTTC	0
TTAGTTTTTTGCCCCCAGAGACCACACTGCG	0
ggcaacctccgcctcatgggctcaagtggtt	0
TAACCCTAAATTCCCAAAGGAATAGATCTGA	0
TGGGCACCCCACCCCCAGAGCCCTTCTCCTC	0
AAAGGTCCTAGGCCCCAGAGCCTGAAGGCAC	0
ggtcaaaccaatcccctgagccctgtgcaaa	0
TCATATTCCTTTCCCAAGGGCGTGTCTTAGA	0
CCAGTCTCTTCTCTCAAGAGGTGTGACGCAG	0
tggtgctgaagtcacctGGGAGTAAAGTTGT	0
acagctggatttccccagagtgagtgatcca	0
CTTGACAGCTGGCTCCAGGGATTCTACCACA	0
GGAAACCGATTGCCCCAGGGCTGCTGTTTTC	0
gaacaatttatgccccagggcattgttgaaa	0
CAGCAGAAAAGCCCCCAGGGATCTCTATTCT	0
gattaatacagtctccagggagtaagtgagt	0
tcctgcctcagccccctgagtagctaagatt	0
aaagcttactggctcaaggggcttaagcaca	0
tcctgggttctccccaagagaatctgattca	0
AATCTTCTGACTCCCAAGAGGAGTCTAACCT	0
AAAGGGGACTTTCCCCTGAGCTAAAATGCGT	0
GCCTTGCTGTCTCCCCTGGGCTTCAGATGTT	0
CCGCTAGAGGGCCTCCAGGGGAGGGTTAGCC	0
ACCCGGCACAGCCCCCAGAGCACAGATTCCA	0
TGGCTTCAGTTTCTCCTGAGGCAGAAAACAG	0
tcacctatcaacctctagggagggaaaggga	0
cttgttctgtatctcaagggaaatgcttcca	0
tacaaacccctcctcctgggttcaagcgatt	0
TGCTGCAGCCTCCCCAAGGGCTTCTCCCAAC	0
CCACAAAGTGCGCCCCAGAGGAAGAACTAAG	0
tcagagatctacctccagggactagatcaca	0
TCTGCCTAGTCCCTCCTGAGGACTCAAAATG	0
ccctcacaccctcccctgggcctggggaggg	0
ACCTCAAAGGCCCTCCAGGGACTCTTTCTGC	0
CCACTTCGTTGTCTCCAGGGTTTAGCACAGT	0
CTCCCTTAGAGTCCCCAAGGAGTGCAGCCTC	0
CTGAGAGAGCTTCTCCTGGGCCTTACAGGAT	0
ccaggagaaagcctcaagagaaaacagttga	0
ACCTTGCAGCCTCCCCTGAGCTGTGTGAAAG	0
ACCTTGCCGCCTCCCCTGAGCTGTGTGGAAG	0
CGGCGGAGGCTCCTCCAGGGACTGGGGCACC	0
ACTTAATTGGAGCCCCAGAGAAAATACAGGA	0
ATCCCACAGCCCCTCCTGGGCAGCTTCAGTT	0
CCCCTGAAACgccccaagaggcagccagtgg	0
CAGTTTCACTTCCTCCTGGGACTCCTCCTCC	0
TAGAGATGAGGCCTCCAGGGGGCAGCACCAA	0
AGTTGGCCTTCCCTCCAGGGATTGAATAACC	0
GATCCTGCCCATCCCCTGGGCTCACAGGAGA	0
GTGTCTCCTGCTCCCCAGAGCTCCTAATCAG	0
GAAAAAATAAGTCACCAGGGGAGGATAGCTG	0
ttgatttatactctccagagagtaaatctgt	0
ACAAGGCCATTGCTCCAGAGAGGGTCAAAGC	0
AAGTCTCAAAGTCTCCAGAGcagagctaccc	0
CAGTCATCTGTTCCCCAGAGCGTCAGGGGCT	0
GAGCCTAATGGCCCCTAGAGGGCAGTGGGCA	0
aacctcacgtccctcctgggatgataataga	0
TAGTAGAGTGCTCCCCTGGGTGGGAGACCCT	0
AGGTAGGCTTGCCCCCTGAGGTGGCATTGGC	0
GTACTGTCTTCTCCCCAGGGCTGTTCACTGG	0
AACCATGGTTGCCTCCAGGGGGAGCGCTAAA	0
ccacagccccaccccctgggacacagaagaa	0
CACCACCACCTGCCCCTGGGCCCACCTCAGG	0
agcaaccacctcctcctgagaaacaccttac	0
TCCCATACCTGTCTCCAGAGTATCTCCCTCA	0
ACGTGTGCTGCCCTCCAGGGGTGTGGGAGGG	0
TCCCCCATTCTTCCCCAGAGAAACAGGGCTG	0
AATCATGCTGACCCCCAGAGGGTATAGAGGA	0
aagcaaagttatctcaagagaaccaccctca	0
CAAATACCTTCCCCCAAGGGCATCCAGAGGG	0
AAATAACATCTTCTCCAGGGGAGGGAAGGCA	0
aggcagagcaatccccagagttcacactagt	0
CTCTTACCTCCCCTCCTGGGTCATGATGATC	0
gccacttCTCTCCTCCTGGGTCTCAGAACAC	0
TGGCTGATGGATCCCAAGGGGCTCCTCTCCT	0
CCCTCTGCCCTCCTCCAGAGGCAGCCTGTGT	0
CAGAACCAGGTGCTCCAGAGACCACCAGCTT	0
CTCAATCATTATCACCAGGGATTTCACCCTG	0
TGGGACATCTCTCCCAAGGGAAACACTGCCT	0
TAGGTCTTCCGCCCCAAGGGAGAGCAAGAAG	0
CCACTCGGTGTCCCCCTGAGCCGTATCCAGG	0
acaaaacgccttcccaagaggtaggcgttat	0
cctgacccttgtcccctgggtcctaatgcct	0
tgcttagtcttgctccagggcctcacttgct	0
TGAGAACGAGGCCTCCTGAGGACAAATCACA	0
tctacaaaaatgctcatgggagaacaagtta	0
aaatccttccctctcctgaggtcactaagat	0
TATCCATATTGCCACCAGGGGGCATAACATA	0
TCCTATTATCCCCTCCAGGGTGTGACAAGTG	0
ATACCATTGAAGCCCCAGGGAGTATCAGTGA	0
GCAGAGGAATGTCCCCAAAGAAAGCACAGTG	0
AAACCCTCAAACCTCCAGGGCTTCCTGCCTG	0
tgtatgttagatccccagagcttagtcatct	0
TTCTAGTTGTGTCCCCAAGGAAGGATGAGAA	0
CTCACCCTTGACCTCAAGAGAAACCACAAGA	0
ctgacagattgtctcaagagaaatgtctaca	0
tctgccagtcacctccagagagagaaagctc	0
GTGTGTGAGCCTCCCCAGAGCTTACCCAGCT	0
GCTTGAAGCAGGCCCCAGGGCTGGCCAGGAG	0
gctaggaatctgcccaagagaagtgaaagca	0
GGGAGTAGGGTGCCCCAGGGCCTGACACACA	0
TCAACATCATTTCTCAAGGGCGGATGAACTG	0
GAGCCAGCCAGCCCCAAGAGCCATCCGAGAC	0
TAGTAAGATGTGCCCCTGGGAAAGTCCCATG	0
gtaggcaagagccaccagggggccccagaac	0
CATGAGGGGTTGCCCCTGGGCTAGTACCTTT	0
AGGAAAACAGTTCTCAAGGGCTTTGGTATCC	0
CATTGGCCTGAGCCCCAGGGCCTCCTGTCCA	0
GACTGTGTGAACCTCAAGGGGAGAGAAGAAC	0
CCTGTTCCCTCCCTCCAGAGAAGGCCCTTGC	0
GAGGACCCAGCCCTCCAGAGGCAGACAAACA	0
TACCATTTAAGTCTCCAGGGGGATCTTTTAT	0
TCTCTTGACTGCCCCCAGAGAAGGCTGAAGA	0
gacaagaattggcccaagggcatgcagctag	0
ggcagtttatgtctccagagcaagtaatctg	0
TCATCCTGCAACCCCAAGAGGTAAGCTGTCA	0
ctgaagggaaatcccctgagaggagagcggg	0
gcgggcctgagcctccaggggtgactctcag	0
ACTCTGCTATTGCCCAAGGGAGAGAGCAACA	0
CCAGCTTTAGTCCCCCTGGGGTGGGGGGAGG	0
CAGATCATCCAGCTCCTGGGAAGGTGTCAAC	0
AGATGTTTTTTTCCCCTGAGTGAATCAGAGA	0
TTCCTGGCCCCTCCCCTGGGCCTTCCTGACC	0
GAGTCAGCCTCCCTCCAGAGATGCTGCTGGG	0
ggtgtcagcatcccccagaggtctctgccga	0
CCTTACCAAGTTCCCAAGAGCTAGAAAAGGA	0
AAAGGAGGGAATCTCCAGGGTTAACAATAGG	0
CCTTAAACCAGTCCCCAGAGAAGCCCGTTTC	0
AGCCAAGGGATGCCCCTGAGGACAATTAGCA	0
TGGCTGCTCTGGCTCCTGGGATGATTCCTGG	0
CCAGCTCCCATTCCCCAGGGAGCACCTGCCA	0
CCAGCTCCCATTCCCCAGGGAGCGACTCCCC	0
ATACCTAGTGCCCCCAAGGGGCACTGAGAGA	0
CCTTTCTGACTGCCCAAGGGGCTCAGAACCC	0
CATGGGTTTACCCTCAAGGGACTCTGTATCT	0
GATCTGAGTTTTCTCAAGAGATACCAGGGCT	0
GCTCAAACTGGGCCCCAGGGTTCTCGAGTTA	0
CACACTCAGTGTCTCAAGAGAGAAACTGAAG	0
TCTGAGACACGCCTCCTGGGCTCTCCGGCCC	0
CTATAAATAAACCCCAAGGGGTTAGAGCTAG	0
ATCTAGTCCTTTCTCCTGAGAGGACGTGAAA	0
TCAGCTTTAGTCCTCCTGGGCTTCTTCTCTA	0
ccattcctctgcctccagagaggctcttggc	0
TGTATGTTAGATCTCCAGGGGGAGTTTGAAG	0
TGGTTTCATTTTCACCAGGGATGCTGCTTTC	0
CCGTACCAGCGTCCCCAGGGTCCAGGGGAAA	0
GGGATGCAGGCTCTCTAGGGGTTTGTACTAT	0
TAAGTTGCCAGCCTCAAGAGAAACACCCTTT	0
ACCTAACTTCCTCTCCTGGGATGTGTCAGCA	0
ACAAAGTAGCTTCTCAAGGGGAAGTAGTTCG	0
tgcagcctctacctcctgggctcaagcaatc	0
cccctctcccttcccctgagatcagggctgg	0
GCCCCTGCAGGCCCCCTGAGTGATCTCCAGT	0
CTCCCCAGCCACCTCCTGGGCCCCTCCCTCC	0
acatggtctgtcccccagggaaacttgctaa	0
CCTCCCTGCTGCCTCCAGGGGGCACCAAGGC	0
TCCCTCTTCTCCCTCCTGGGGATTCTGGGGA	0
GTTCTCATCGCCCCCCTGAGGACGGGTGTAT	0
CTGCACACCAGCCTCAAGGGACAAGGTCAAC	0
AGGACCTGCAGCCCCCAGAGGCCCTGGTGGA	0
gataagaactgcctcctggggcttgtctgag	0
gttgagtgagtcctcatgagatctgatggtt	0
GGGGCAAAACCCCCCCAGAGGGCAGGTAACT	0
tagacttccagcctccagagctgtgagtctc	0
TCACTCTGGCTCCCCAAGAGAGACTAATTAA	0
AGCCCTTCTGACCTCCTGAGAGTTTCTGAAT	0
TGGAAATACTGCCCCTAGAGGACACAGGGCC	0
TGCTGCTGCGGTCTCCTGGGAAAGGCTCTCA	0
AAACCCCACTGCCTCCAGAGGCCCTGAGGAG	0
ACAACAGCCTGCCCCCAGAGGCTGCAATCTT	0
tccactcttctccccatgggttttggcaatg	0
AGGCTATGAGGCCTCCAGAGGGCAGGCCAAG	0
GATAGAGAACAGCTCCTGGGAGTTGGGAAAT	0
CTTCAGGGTCTTCTCCTGAGATATCCAACAT	0
GCGACTTTTTTCCTCTAGGGAGAAGGGATTT	0
GACTTAGAGCGCCTCCTGGGGGAGGAGTATA	0
CTCTTTCTCTCTCTCCAGAGCTACCCTGTGA	0
CACAGGGAACTGCCCCTGGGCATTTTCTCAC	0
gcaaatcactgtccccagagttgaagagaca	0
TGCTTTGTAGCTCTCCTGGGGGTGACTAATT	0
GCCATGGCCCTCCCCCAGAGGTGGGGTCAGC	0
TCATCTGATAGCCTCATGGGAGAGCACCTAA	0
catgcagagactctcctgggATCACACTGGC	0
GATCCACACTTCCTCCTGAGATCTGCACACC	0
gaggcacATTTCCCCAAGGGGGAGGAGAACA	0
TTGAAGGGAAGTCCCCAGGGCTGAATAGCTG	0
AAAGCTATGATTCTCAAGGGTTTGTGGCTTG	0
GAGGCAATCTACCCCCTGAGACCGGGCAGCC	0
atctgtaaattcctcaagggcagggcagtgt	0
gagtgcaatgaccccaaggggacagcaggcc	0
GGGCACGACTTTCCCCAGAGGTTGAATTTCC	0
TGGGGCCTTTCGCCCCTGGGAGTCTTCAGAC	0
ACCTTCAGGAAGCCCCAGGGCACTGAGGAAG	0
tcacttcctcttctcctgggcacacagctgg	0
AGCCAGGCCTGGCCCCTGGGTGACCTCACAG	0
cccatcttttttctccagagcttagatacac	0
CCCTGGTGCCCCCTCCTGGGGGATGACAGTT	0
GGAGGGGGGACTCACCAGGGAGGCATTTTGC	0
CCACCCGCTCTGCTCATGGGAGGAGCCCTGC	0
tctgagtgagttctcctgagatctagttgct	0
AGCTGGGGAGATCCCCAGAGTCTCATTAGCA	0
TATGCGTGTCATCCCCAGAGCAATTTGACAG	0
CTGTCTCCGGGTCTCCTGAGCCAGCAGCTAA	0
CACCCTCATCAGCCCCAGGGCTCGGGGAGCT	0
TCCCTCTGAACTCTCCAGAGACCTTTTTTGA	0
TAAGTCCCAGCCCCCCAGAGCAAACACAGAG	0
CTACCAGCTCACCTCCTGGGGGTGCTGATGA	0
CCACAACCCAGCCTCAAGGGTGGGGATGTCC	0
CTTCCACTGGGGCCCCAGGGAAGCGGGAGGG	0
tcctgcctcagcctcctgggactgcaggtat	0
TGTAGAAAGTAGCTCCTGGGAGCCAAGCCCT	0
tgtgtactccttcccctgaggggttgagccc	0
TTATTTTTCCCTCCCCAGGGTCGGGGGTCAA	0
TGGGTGTCTTTCCTCCAGGGGGACTGACATT	0
agctgGTGAGGTCACCAGAGAGGACCAGAGA	0
CCAAGCGACTTCctcctggggtgactcaggg	0
ACTGCCAGACCCCCCCAGAGCTTCACACAAG	0
GAAAGAGAAACCCTCAAGGGCACCCAGAGTT	0
CCACTCTCTTATCCCCAGGGACTGTCCCACT	0
TCCCCAGAAGGGCCCAAGAGATCAGCATGga	0
TTTACCTCAAACCTCAAGGGAGGAGTTAAGG	0
tgcagcctcaatctcctgggctcaggcgatc	0
tcaatcctggatccccagagactagcacagA	0
CTCCTCCAGCTCCCCCTGGGACCTCCAGCAT	0
CCTACTCCTTTCCTCCTGAGAATACAGGGAA	0
TTTCCTGACTCGCCCCTGAGGTGTGTTATTA	0
AGGGAGGGAAAGCCCCAGGGAACACTGAAAA	0
tgtagcttcgacctcctgggctcaagccatc	0
CTGTGTTTCTTCCCCATGGGTATGGGCTGTT	0
GGATGCCTTGCTCTCCAGAGGCACCCACATC	0
GCCCTTTAGGGTCCCAAGGGAGATGTGGGTG	0
TACTGTCTTCATCTCCTGGGGACATTCAGTT	0
TCCTTTTTTCCCCCCCAGGGGTGGGGTTGAT	0
CCTGCCCACTTCCCCAAGAGGCCCCTTTCTT	0
AGAGAGAGGCAGCTCCTGGGAGACTTGAGCC	0
TGAGAGTGCAGTCTCCAGAGTCTAACAGACC	0
TGACTGAGATCCCCCAAGAGGGCAGCAAAGG	0
GCTGGTCTTGGGCCCCAGAGGCTGGTCACCT	0
TGCCCCCTCCCCCTCCAGGGAGACTGCCAGG	0
CACCCGGTGGCTCTCCTGGGGTGAGGGGGAG	0
GCTGAGTAAGGGCTCCTGGGGGTTGGCTGGA	0
GTGACTACCAAGCCCCTGGGGTGAAGAGTGT	0
TCTCCTTAAGGCCTCATGGGGCTGAAGAACC	0
CACTATGCGCTGCCCCTGGGCCGCAAGAAGG	0
GGCTCCAACTACCTCCAGAGGGCTCACTTCC	0
tctgtaaatatgccccagaggaagtatctta	0
GTCAAGGGCTCCCCCCTGAGGAGGGTTGGTT	0
CCATGGAGCTATCTCCAGGGCAACCAGGCTT	0
caggtgtgtttgccccagggagtgtttggca	0
GGGGTGTGGCTTCCCATGGGCTCTCTTGAAC	0
caaccttgtgggctcaagggatcctcccatt	0
tccagcagaggtccccagtgatagctttgtt	0
GAAACAAACAGTCCCCAGAGAGCACATGAGG	0
cgtgtcagtctccccatgagattctcaagtc	0
cctgactggtctcccctgggagtgctttctt	0
ttgtttcttgtcctccagggggctaacccag	0
AAGCCTCACAGCCACCAGGGGAGAGATGGGT	0
AGGAACAGAGGTCACCAGGGAAGGCCATGTC	0
CTTTGGAAATGTCCCCAGGGTGTGGCACAAA	0
tccttggcacagcccctgagagaaggggctt	0
GGTATTGTTTTCCTCATGAGATTGTTTATTC	0
CGAGAACATTTTCTCAAGGGGAACCACCTTC	0
CAGGGCAAGAGCCTCCAGGGCGTGCGAGAAC	0
TTGCCTGTCTATCTCAAGGGGCGTCTCTTCC	0
GTTTCGAACAGGCCCCAGAGCCCAGACCACC	0
ACCACTAGGAGTCCCCAGAGGGACATATTCT	0
tgaaattctcacccccagggtgatggtatta	0
caaccttctgggctcaagggattctcccacc	0
AAGTGAGCCAGGCCCCAGGGCAGAGCTACAA	0
GCTCCATCCTCCCTCCTGAGGTTCTTCATAT	0
TGAGCTTTGCACCTCCTGGGCTCTGTCTGCC	0
TAATAATTTAGCCACAAGGGAGTGCTCTGTG	0
TGGAACAGCACCCTCCTGAGGACAAAGTGGA	0
ATTAATGGTTTGCTCCAGGGGAAGAGTCAAT	0
tttcaggccttcctcatggggtgggcctcgg	0
aaacaaccagatctcctgagaactcactcac	0
AAAAATTGCAACCACCAGGGAGCAAATGTAT	0
gacagggggagtcccctgggtaatcaccaaa	0
AAAGCACAACTTCCCCTGGGTAGAAGAAACT	0
ctgaaatgttacctcctgagaggccttctct	0
agacacgatcctctccagggcctatctaact	0
ATAAACATCAATCTCCAGAGGAGATTCTGTC	0
acagtgttgtgcctccaaggactttgctcat	0
CCAGcagcactgcccaagagaaatccaatgc	0
GACTTGAATTGGCCCAAGAGGCTGCTTTTCT	0
tctgcacagctcccccagggctaaagaaaaa	0
TCATGGCTCACTCTCCTGGGAGTAGCAAAGT	0
GCTGCCTCAGCCCTCCAGGGAAGGAAGCCTC	0
TACCTTCACATCCTCCAGGGGGCATGCATAA	0
gttggtctcaacctcctgggctcaagtgatc	0
GCTCTAGGAGCTCTCCAGGGTACTGGATTGC	0
TCCTTTCAGCACCTCCAGAGGGCAGCTCCAG	0
ctcccacgatggccccagagatcaccattct	0
TGGGCAGAGCCTCCCCTGAGAAAATAGAAGG	0
TCCTATCCACCCCTCCTGGGACTGCCTACCC	0
AGCTCTGTAGGTCCCCTGAGGCTGCCACTAG	0
TTCTACAGTTGCCTCCAAGGAAGTAGCAACT	0
ACCGAAGTGGCCCTCCTGAGGCCATTCCAAG	0
ACTCAAGAATGTCCCCAGAGTATCCTCTAAG	0
ATGCACAGGACTCCCCAAGGAAGGGAACATG	0
CTCACAGCTGTTCCCCAGGGAGGCATAATGT	0
CACTCCTCCTCCCACCTGGGAGTTTCTGAAA	0
tgatacctcaatctccagggcttttcctcat	0
caatacttacatctcaagagatgatgctatg	0
TAACCATGGGGGCTCATGGGATACCAGATGG	0
GAATGTGTTCATCCCCAGAGCCAGCCACACT	0
CATGGTTTCTGCCACCAGGGGGAGTTATTCT	0
accctgagatttccccagagctgcagtgggc	0
ACAGACAGGAGCCCCCAGAGTAAGCTTACAG	0
gagaaaactgatcccctgagaggggaagtga	0
GTGTGTTGTTTCCCCCAGAGTGAGCTCCACC	0
TTTTGAGGAAGTCACCTGGGGTGGGGGTGGG	0
CAGGTCCATCGCCTCCAGAGGCAGAATCTGC	0
GGACTGGGCAGTCCCAAGAGGGCAGGGGTCT	0
CTTGAAGACAACCTCCAGGGGCAGGGAGGAA	0
TGTTAGTTATTTCTCCAGGGGAAAAGGCAAT	0
TAGACTGGGTCTCTCCTGGGCATCTCATGCT	0
atgtgtggagatcccctgaggcttagaatga	0
AGCCATTGCAGTCTCCTGGGACTGACCCGAA	0
AGTGCCTTGAGTCTCCTGAGACGTGTGCGTG	0
TGAAGGCAATGGCTCCAGAGGTGCAGTGTCT	0
ACTCTTGTGCTCCCCCTGGGACCACATTTCT	0
AAGATTGACTCCCCCCAGAGCCAGAGGTGGC	0
CTCTCCTGCTCTCCCCAgagttaagaggccc	0
aaccttggagccctcctgagacttgtggcag	0
aagagtactgctctccagggcctaccccagt	0
cccttctcctgtctcctgggatcaccttcta	0
TTTCCTGTGCGCCTCCAGGGAACCCTTAATC	0
AAGCCCCGGCCCCTCCTGGGTGGGTGCTGAG	0
GGTGCTCAGCCTCCCCAAGGACAAGCTCCTC	0
CAACATCAAGGTCTCCAGGGTTCCTTCTTCA	0
GGAAGTAGGGCCCTCAAGAGACATAAAAAAA	0
TTTTCAGAGATTCTCCAGAGCTGCCGCGAGG	0
GGGATCCTTATCCCCCAGGGACGTGCTCTAC	0
TGGGAGATTTGTCCCCAGGGTCTGGCAAGTA	0
TGGCCAGTACCTCCCCTGGGCACCGTAGGCT	0
ggctgggtttggcccctgggactgttagttt	0
TCTCAGCTCCTGCTCCAGGGATAGTTTCTGG	0
CTAGGGCGACCTCTCCTGAGACCATGGGTGC	0
CTCTCCTTCAGTCTCCAGGGGCACTGTTTAG	0
AGCCAAGTGCATCCCAAGGGAGATGACAAAC	0
CTTCTTGTTCCCCTCCAGGGAACTGGAGTCA	0
TGGACAaaggctcccaagaggaagtagtact	0
GACCCCAGAGCTCCCCAGGGCCACATGCCTG	0
cgggtaagtccccacctgggactctctgggc	0
tgcaaactccgtctcctgggcgtaagtgata	0
GGTCACCCTGGGCCCCTGGGCTAGTGGTTTC	0
GGCAGGGCTCTTCCCCTGAGGGAGAATGAAT	0
GACATCTATATCCCCCTGAGGCCCTACCACG	0
CTCTCTGACTCCCTCCAGAGGATTCTGGCCC	0
TCCAGTGAAGGCCACCAGGGGGCGCCAGCAA	0
GGCCACTGTGTGCTCCTGAGAGGCTGGAGTG	0
gacagcatgtttctcaaggggctgctatatg	0
agcaaacaagctcccctgggcatcttttata	0
CCAACCAGGAAGCCCAAGGGGAAAAGGTGCG	0
CCCATCTGCTTCCTCCAGGGGTGCCCCAGGA	0
TGGTCTCCCAGCCTCCTGGGGCACCCCTGGA	0
tgcagcctcaacctcctgggctcaagcaatc	0
GTACATTTTCCTCTCCAGGGTTCGGCAGACT	0
CTCCCGGTCCTCCTCCAGAGATACATCGGAA	0
CATGCAGTGCAGCCCCTGGGATATGCTCCGG	0
tgcaggctcaacctcctggggctgcgtgatc	0
GTCCCTCCTTCCCTCCAGGGTCTAGGAAAGT	0
GCTTAGGGCTCCCTCCTGAGGTTACATTGGG	0
tgtgaactgtgccccctgagaagtgctggtg	0
CCAGGGTGGAGGCCCCAGAGCATATGGGGCT	0
CCTCCTGAGCTCCCCCAGGGTGGAGGCCCCA	0
tggttggagtttccccagggattcccctccc	0
gtaaaaccaagtccccagaggaaccatgaga	0
TAGTGCTAATCTCTCCAGGGCACCGGAAGGT	0
ACCTTAACTGGTCTCCAGAGGGCAGCAGAGA	0
GATTCCCGTGGTCTCAAGAGGCCAGACTAGA	0
tgcatcgcatgcctccagggggcgctcttca	0
cccagagcacagctccagggagcacgccatt	0
TTAACCATATGCCTCATGGGGTCAGTCCACC	0
acaATCGGGTAGCTCAAGGGACTGCTGAATT	0
tcacacccctgcctcctgagctttgcactgg	0
GCTTATGCACTGCTCCTGGGGTTACCTGGAT	0
TGGATTTGACCCCTCCTGAGGTGGCGGTGTC	0
TGGTTAAGTTGGCCCAAGAGGTTTCTTCACC	0
GTATTGGTTTTCCTCCTGGGGTTTCAGGTTT	0
aaaccatcagatctcctgagaactcactatc	0
tcatagttcagcctcctgagcagctaggact	0
AGGAAGTGGTCTCTCCAGGGAAGAGAGTCTT	0
CAAGAGAACCGTCCCCAGAGAAAAATGTCTT	0
ATTCTTTTCTGCCACCAGGGGGAGGTATAGT	0
GCCATCAATCATCCCCTGAGGGGAGACAGTC	0
CAGACCAACCGTCTCCAGAGAGCTAAGCCAT	0
GGAGCATCTGATCACCTGGGAGGTATGGTGA	0
GAGTGCAGGAAGCCCCAGGGAGCAGGGAGCG	0
GCACTGGGATTCCCCCAGAGCCCTTCATGCA	0
accctgaccactcccctgagttccatattca	0
ATCTGGCCTGGGCTCCAGGGGAAAACCAACC	0
gctctggggctccccctgagacctacagagt	0
AACCTTCCCAGGCCCCTGGGTCTCACCACAC	0
TCACTTAGATTTCACCTGGGAGGTCGGCTAA	0
tcttcacacagccaccagggggatatttctc	0
AATCAGTCTGATCCCCAGGGAGGCATGAACA	0
AGCAACCTGGGGCTCCTGGGGCCTGAATCAG	0
CCAGCTGGGAAGCCCCTGAGACGACCCGGGT	0
CAGCCTAAAGCCCTCCTGGGGCCACGCTGGT	0
cacaacctccgcctcctgggttcaagtgatt	0
cctactccccacccccagagggtgactgaag	0
ccctaattacctcccaagggctccacatctc	0
ccttctaagcttcccctgagagcactttctc	0
aaatctgcctttctcaagggtataacaaaga	0
tgcagcctcaacctcctgggctcaggcaatc	0
TCATTGATTGTTCTCCTGAGGCTGATTGTGG	0
GCCTGCTCGCTTCCCCAGGGCAGGCCTGACC	0
CTGTGTTCACCTCTCCTGGGCCGGGGGTTTT	0
TGGGGACAGTGGCTCCAGGGCTTCCTGTGGA	0
GCTTTGTAGGGTCCCCTGAGTTCTTGGTGTT	0
GTtttccccttcctcctgggcacacatccag	0
ccccaactgtgtcccctgagggtctcgttaa	0
CAGATGCTTCCCCTCCTGGGAGTATGTAGGA	0
tatctcaaagctcaccagggaaactggccca	0
TCTCTTCAGCATCTCCTGGGACTGAATCTAT	0
AGGATGAACACGCTCCTGGGACATAGCACAG	0
GGTGGACCCCGCCCCCAGGGCCCGGTTGGCT	0
tcccctgcccttcaccagagacaccccagta	0
TGCTCACATGGGCTCCAGGGGCCAGATGAGT	0
attgacttcagcctcatgagagatccaggta	0
GTTAGGCTGTTGCCCAAGAGAAAAGCCTCAA	0
TGTCCTGCATGGCCCCTGGGAACCTAGGCAG	0
TTTTCCTTCCTTCCCCTGGGTCTCACTTTTT	0
aggcgctccgccctcctgggcggggccacag	0
gagacctaaaagctccagggagagccagtcc	0
ggctactcaaccctccaggggaagaatgata	0
GACTTGGGGAACCCCCAGGGGTTCAAGAAAC	0
AAGTGAGCTTCTCTCCTGGGAGGGCGGCAGG	0
GGAAAACACGCTCTCCAGAGACGTCCTCTGA	0
tgaagcctcaacctcctgggctcaggtgatc	0
TCCACTTGGTGTCTCCAGGGGGGGTGGAGCA	0
GGAGGAGTTGATCCCCAGGGTCAAGTGAAGC	0
TTAATCAACAGGCCCCTGGGTGTCTTGCAAA	0
ccatctttccagctcctgggagctctgcagt	0
agcctagcgttcctCCTGAGAACTTCCATGT	0
ACAATTCAGACTCTCCAGGGATGTTTCTGAA	0
tcctgcctcagcctcctgggactacaggcac	0
CTGCCATGGAGTCCCCTAGGAGTATCCTGGG	0
GGGCCTCTTGCTCTCATGGGCACTTGCTTCA	0
CCCAGACACTGCCACCAGGGGGAGGAAGCTA	0
AGCACCAATCCCCTCCAGGGAGGAGCCGGGG	0
GGGATTGGTGCTCCCCTGGGctttgctgttg	0
tgcagcctggacctcctgggctcaagcgatc	0
TAAAGTCCCAGTCACCAGGGGAATTTgaaac	0
TAGTTCATCATCCCCAAGAGAAAAGAAGAGG	0
ACGGACTCAGTTCCCAAGAGCAGAGTAAGAG	0
CTGCCTTCCTACCTCCAGGGGTGCACCAATT	0
CCGATACCAGCCCCCCAGGGTATGCCTGCCT	0
TCTACTCAGTCCCTCCTGAGGCCTCATAATA	0
AGGGAGCCGGCCCTCAAGAGAGGCAGAGTCT	0
CTAGGGTGGTGCCTCCAGGGGCAGAGGAAAG	0
GCCACCTGGTGGCCCCTGAGGCTGTCGGCCC	0
GTGGAGGCGAGCCCCAAGAGCTCACACCCTC	0
TGTATGGGGACTCACCAGGGGCCAGCCCAGG	0
ccatcccccaacctccaggggggggaagggg	0
CTGGGAGACTGTCTCCAGGGGCTTATGTGGA	0
CTCACAGTACGGCCCCAGAGATGAGTCCAGG	0
ATGTCTGGCTCTCTCCAGAGGATGGCACCTC	0
AAATGACTCAGCCTCCTGAGCTACCTGGGCC	0
GTTTCATGACAGCCCCAGAGAGCAAAATTCA	0
ctcagctggcagccccagggaaatggcctca	0
TGCGAGCACCCTCTCCTGGGACTGCACCCCA	0
GCTTGAATGGCCCTCATGAGAGGATACTGAC	0
TGCTTCCTCTTCCCCCAGGGCTTTATGACAA	0
TCCAGTACCAGCCTCTAGGGGGCAGCCAGGA	0
ATACATTTCTGCCTCCAGAGGGCACTATTTC	0
ggcgacctcaacctcctgggcttactcgatc	0
CTGAAATCAGCTCTCCAGGGAGGCAATCATG	0
GTATTTATCAGTCTCCAAGGAAACTCAATAA	0
GAATGAGTCAGTCTCCTGGGTTTGAGCTCCA	0
GTGATGAGGTTTCTCCTGGGGGCAGGGAGTC	0
TACTGTGCTTGCCTCCAAGGATTCTTCTGTC	0
aggtcaccctgcccccagaggacctcctgtg	0
TCAACACATGGTCTCCAGAGGTGCTGCTGAG	0
CAGCCCTGCACCCTCCAGGGCACATGGAGAA	0
ttgggaacagggcccctgggagttccacagc	0
TAATCATGCAAGCCCAAGGGGCTCACCTTTC	0
gcttatctcgttctccagagctgtgtgcttc	0
ACACTTGGACCTCCCCTGAGGGAAGAAAACC	0
cactgctcaagcctctagggggagcatgcag	0
GACTGAAGAAGTCCCAAGAGCTTCTTGTTCT	0
ggtgattctgccctccaggggacatactagc	0
TGCCCATACTTTCCCAAAGGAACACAAATGG	0
CCATTCAGACTCCCCAAGGGATTTTACTGAC	0
ACCGTGGCCATTCCCCAGAGAGGCAAAGTGG	0
gcacattgggatcacctgggagctttgaaaa	0
TCACTCCTTTGTCACCAGGGGCCTTTAAAAC	0
TGCAGCACCTGCCCCTAGGGATTCAGCCCAG	0
CCATCCTTGAGCCCCCTGGGCTGAATCCCTA	0
TCATCCTTCCTGCTCCAGAGAGTACCCGCTG	0
AAGCCTCCAGGTCCCCTGGGAGTAGGCGGCT	0
ACTCCTGGGTGCCCCCAGGGCCAGGAGGTGG	0
TCTGCTCCCTTCCACCTGGGATCCCCCTCGG	0
CTAAAGCGTGGCCTCTAGGGAGCCCTACCTG	0
AAGAGGCAACAGCCCCAGGGAGTAGAAAGAA	0
AGTGCATTGCCTCCCCTGGGTGCTCTTCATC	0
agtcatagcaggccccagggTGACTCATGAG	0
AGAAGCCCCTCCCTCCTGGGGATGGTCTAGG	0
CCCTCCCCCAGCCTCCAGGGAAAGTCAGGCT	0
CCCCTCCCTCCCCTCCTGGGAGAACTCAGCC	0
TGAGCAGCCCCTCACCAGGGATTTCCTCCAG	0
CTCCCCAAGGTCCCCAAGAGATCAAGCTAGC	0
aaaagctttatcctcaagagatatttaaaat	0
ctgtgcttcagtctcctgaggaagtgacaaa	0
AGCTGCAGAGATCCCAAGGGCACACATGTAA	0
AAAATTCAGTCTCCCCAGAGCATTGATTCAA	0
gttccgtgatgccccctgagccgtaaaacca	0
CTGTGGGCAGAGCTCCAGGGACACGGGTGGA	0
TGTGGGCTTTCTCTCCTGGGGCCAGTCCTAG	0
CACAGTGGCTGCCCCTAGGGCCTACCACAGC	0
tgggatttcaccctcctgagaggcctgggtc	0
TGAGGAGCCCTTCTCCTGGGAACTTTTGGGG	0
ATCCAGATGATCCCCCAGAGGAAGAAGACAA	0
CAGCCCTAATATCTCCTGGGCATCTGCCCAG	0
TCCCTTTACAGTCCCCTGAGGAGAACTTTCT	0
GTGCCCTACACCCTCCAGAGAAGCATGGTGG	0
AGCTGGGGATTCCCCCTAGGAAAGCCATGAG	0
TCATTTTCTTTTCCCAAGAGAAAGTCAGAAT	0
TCATCTTGTATTCACCAGAGAAAGGGGGAAA	0
CGACGAGATCCTCTCCAAGGAGACCTGCGAT	0
aggcgccaaatcctccagggtgcttctctga	0
TGACTGGGGCTGCCCCAGGGAGTTTCCCATT	0
CCCTTCCCAGCCCTCCTGGGGGAGTGAGAGC	0
AACAAACAAAATCCCAAGAGGTGTGTATGCA	0
ctccctccgggcctctagggggagccaactc	0
ATGAGACAGTGCCTCCAGAGGACAAGGTGGG	0
GTTCTGTGGCTCCACCTGGGACATTGACCCA	0
AACCCAAATGTCCACCAGGGAGCACCAGTGA	0
CTTTGAACCTGCCCCCTGGGCAGTGCCCTGT	0
CAGCCCGTTCTCCCCAAGGGTCTCACTTCAT	0
tttaatgtttggccccagaggagattaaggt	0
TTTACTTTCATGCTCAAGGGACAACACTGCG	0
aaagtgcagcttctccagaggcatgtacctt	0
atgaggaaagtccccaagaggctaagtaact	0
CATATGTGCCTTCTCCTGAGGCCTCACTAGT	0
ctcgattgtcacctcctgagagaggactttt	0
GCGGGAGAAACCCTCCTGGGAGGGACGGGTA	0
gggtgtcactgtccccagggctgcagcctgt	0
GAGGGTGTCCTGCTCCAGGGCGGTATGCATG	0
GAAGGAATCCTCCCCCAGGGTGTCTTCTACC	0
CTCCTAGTGAGTCCCCTGGGCATCGTGTGGC	0
TGCCCCTCAAGGCTCAAGGGGGCGCTCTAAG	0
ATTTGCATGTGGCCCCTGAGAAAGAAGAGAT	0
TTTGCAAAATCTCCCCAGAGGAACTCTCCTT	0
GCTGGTGTGAACCCCAAGGGGCTTCCCCTGA	0
GAAACCGACCTTCCCCTGAGAAGCCTGTTCT	0
CAGGAGCCCAAGCCCAAGGGACCAGCTGTCC	0
CTTGTGTGAGTCCCCAAGAGACACTGGGTCC	0
gtctcacagtggctccagggatccctgaaac	0
GCACTCAGGAACCTCCTGGGAGAATTCTGCC	0
TGCCCAGACACCCTCCTGGGGAGAGAAGCCC	0
CTCATGCTTGCCCCCTAGGGGTAGCAGATGC	0
gtgtctggatgtcccatgggtcctttactga	0
TTCCATTTCCCTCTCCAGGGAACAGGTGTAC	0
TGTTTAAAATCTCCCCAGAGTGGGGTGGATT	0
GCAATATAAGACCCCCTGAGAAAAAACAGTA	0
CAGTTAGCTCAGCCCCTGGGAAAACGGGGAG	0
CCCTTGCCCCTCCCCCAGAGGGACTTGACTT	0
cagagaggcagcccccagagtgcaggtgaga	0
CTTCTGTTTCTCCCCCAGAGCCTGCACAATT	0
TCCAGTTTTCTGCTCCTGGGATCTTAGTAAG	0
ATGTTCCAACATCACCAGGGACACAAAGCTG	0
CTTTCCCACGCTCCCCAGAGCCCCACCAAGC	0
CAACAAAGTCAGCCCAAGGGGAGGCTGGGGT	0
GCAGAAAAGGATCTCCAGAGAATCAAGTGGG	0
GGCCATGCTGATCCCCAGGGCCACATTCACT	0
TGACACCTTCTTCACCAGGGGGCCTGGCAAG	0
GCAAACTTGGCCCCCAAGAGGCTAGGCCCAG	0
GACCCTATTGACCTCCAGAGAGCCTCACCCA	0
cctccctgaagcctcatgagaagctgagcag	0
tgcagcctccgcctcctgggttcaagtgatt	0
GAGGCGCTGTTTCCCCAGGGATCGGCTGGCG	0
AGCACTCAGCACCCCCTGGGCTGTCAAACCC	0
ggttggagaggccccatgggttgaattacgg	0
tgtagcctcgacctcctgggctcaagggatc	0
GTAATGCCCCTCCCCAAGGGCTCTGGACTCC	0
TGCAGCCACACCCTCCTGAGGAAACAGGTGC	0
agggaggaatgcctccaaggaatagagaggc	0
CCCGGAAGCATCCTCCAGGGGGAGACCTGTG	0
CTCCCTCCACCGCCCCAGGGAAGCACAGGTC	0
GTTGTCAAACCTCTCCAGAGAGCTCAGGGAA	0
CTCCTGCCCCACCCCCAGGGTGCTTCCCACC	0
GTTTCCAGCATGCCCCAGGGGTTCAAAAGCA	0
accaaggtcagtccccaaagacctccctgtg	0
CACTCCACCTCGCCCCAGGGGTTCCGCATCC	0
AACTGCCTCTGTCTCCTGGGTGGGACTGTTC	0
CAGGCCGGAAACCTCCAGAGAATGCCAGAAT	0
CAAAGGCTTGCCCTCCAGGGAGATGACGGCA	0
CCCACCACTCCTCCCCAGAGCTAGCCCTTAC	0
GCAGCCAACAGCCACCAGGGGCAGATGCTGG	0
GCTCCCTTCCGCCTCCAGGGGGCTCCACCTA	0
CCTGTATGGTGCCCCAAGGGAGACAGAGGGC	0
AGGCAGCCCCTCCCCCAGAGAGGACCAGTGC	0
gctggtctccacctcctgggctcaagtgatc	0
AGGACCTGGGCTCCCCAGAGCGTCACCAGCC	0
GGTTCTAGCACCCTCCTGAGGCAACACCAAA	0
GTGGTTTCTGATCTCCTGGGGTGGCGAGGGC	0
cactttgtgatcctccagagagtgggaggcc	0
tctcatgacagcctcctgggggagacaggga	0
tgaaaccatgacctcctgggctcaggtgatc	0
acccctgttagccccctgggagtggcctgtg	0
agcccttagtctccccagagttctttctaaa	0
CTTGGCGTGATTCTCAAGGGGGTTTGTGTTT	0
TTTAGACAGGCTCTCCTGGGAGGACCTCAGG	0
AAAGCCCTAGGCCCCAAGAGAAAGCAAGCCC	0
TCCTTTCTTAGCCTCAAGGGGAGCTCTGTCA	0
GGCAAGTGCAGCCACCAGGGGCCCGGGTGCA	0
AGTGTGCTTCCTCACCAGGGAGCTTGGTTTG	0
tcagtgtccaggccccagagctctgaaccta	0
TCCAACTAGCAGCCCAAGGGACCTTCTAAGT	0
CCCTGCCCTTGCCCCTAGAGGGCACTAAAGG	0
tatgagtcattgccccagggctaagtgtgtt	0
ATGCCACTGTGGCCCCTGAGACTGGAGATAA	0
GACTCTAACATCCTCCAGGGGGCACGGTTAC	0
TGGGCTCCCAGCCTCCAGAGGGTGCTCTAAC	0
taggtagctttgctcatgggatctggctgtt	0
CAAAAGTGAAATCTCCTGAGAGCAGTAAGTG	0
ACTCAGAGGGTTctcctgggtgccaggctct	0
TGAAAAGAATCCCTCAAGAGAGAAACATGTG	0
TCAATAATCCCTCCCCAGGGTTCAGGTTCAC	0
tcactggACGCTCACCAGGGGAGAGGGATGG	0
tgagtcagggtgctccagagagacagaacca	0
CCATGTGCCAGGCTCCTGGGATTGCAGGGAC	0
AAAATCACAACTCCCCAGGGTGTATCATTAA	0
TCACAGCCTTGGCTCCTGAGAAAGGTGAGGA	0
CCATAGCACAGTCTCAAGGGCACTAGAAATG	0
CACTCCCACTCGCCCCTGAGGTTCTTCCACT	0
CTGGAAGTTCTTCCCCAGAGGCACAGACACA	0
ttagtttgccaccccctgggaccttgtaggc	0
ggtagaacaagtcccctgggccctaggcaat	0
TCCTGACTAGTCCTCCAGAGGGGTAGCCGCA	0
CAATGGTCACGCCTCCTGAGCTTCTTGTATT	0
acatgcgtaagccaccagggggcgtccagcT	0
gaaatgatcattccccagagtttcacatggc	0
CTTTTCTTTCTGCTCCTGAGATGACTGTCTG	0
tctccatagagccaccagggggatcctttta	0
TAGAAAAGCTGCCTCCTGGGAGGGCACAGTG	0
GCTGGACAATGCCACCAGGGGGTGCTAAATC	0
CCTGCCACCTGCCCCCAGAGCTCTCAAAACT	0
CACCACTGTTGTCCCCTGGGAAGCAGAAAGA	0
GCGCTGGGTTTTCCCAAGAGGTGTTTGGATG	0
TGCCCACAAGGCCACCAGGGGTAGGCAAAAG	0
TGGAGCCAGCCTCTCCAGGGGTCACGCTGCT	0
tcatcaccaggtccccagagccctgcacagt	0
ACTCCAGCCCCTCCCCAGAGAGGAACAGAGC	0
TGAATAGCTGTCCTCCTGGGGTGAGGGCCAT	0
AAAAGGCCACCTCCCCAGAGAAGATCATCTC	0
aaaaactcagctctcctgggtctctctggtt	0
gtgattcagagtcaccagggaactcacaccc	0
cgcttacttgagccccagggacggaggttgg	0
GAACAGCTGCTGCTCCAGGGAGGAAGCGGCG	0
aggaaggggattcccctggggttttttcctc	0
taggtggtctggccccagggaccttatactt	0
cagggtctgtgtcccctgagtcttgtatgac	0
AACAAACGTGGCCACCAGGGAGAGCCCAGGA	0
GTGAACTACCGCCCCCTGGGCTAAATCTGGT	0
CCCATACAGTATCCCCTGAGCAGAGACTGAA	0
attctgctcctgccccagggcctttgcatct	0
attgccagatgtctcctggggacacaattac	0
ATGTTGACATTTCTCAAGGGTAATTCTTAGG	0
AAAGAGCATTGTCACCAGGGGGCAGCAGAGC	0
TTCTTGGCGTACCTCTAGGGAGAAATATGTA	0
CCTGCACTGAGTCTCCTGGGCACCAGAGGGA	0
GTTGAGTATCAGCCCCAGGGCACAAGCTGGG	0
AGCCGGACTGCCCCCCTGAGGGTCCAGCTGC	0
gtctgtactcttcccCTAGGAGAATTCACAG	0
TCCACTCTTTGGCCCCAGAGGGAGGCCAGGA	0
ATAAACTGACCTCTCAAGAGAAAATTAGTGA	0
GCGAAGCTGGCTCTCCAGGGCCGCCCGTGCA	0
CTGTCTAGTTTCCTCAAGGGCTCTTTCCTCC	0
TGAAAGGTGATTCCCCTAGGACTTGGACATC	0
TTCCAGCCTCTCCCCAAGGGTCCCCGCCCCA	0
CTCAGgtgcgctccccaaggacaggggtttt	0
gaagcagtgattctccaGGGTTGCTGGGTGA	0
ACACCTGACAGCCCCTAGAGGGCGCTCATTC	0
ACCACGCTGGGCCACCTGGGAAGCCTCCAGG	0
tgtgcagagatgccccagggtgctgagcaaa	0
TCTTAGAATTCTCTCCTGGGCTGTTGCTCCT	0
CTCGCAGAGGGCCCCAAAGGAAAGTGAAGCA	0
ctcccctagagcctccagagggaacagggta	0
cagacttctggcctccagagctgtgacagaa	0
GCTTCTGTTGTCCTCCTGGGATTAGAATCAG	0
TTTGAGAGGTGGCTCCTGGGGAGGGCCTGAA	0
TGTTCACAAGGCCTCCAGAGGGCACTCAAAC	0
GTCGGGGGATGGCTCCAGAGAACACATGTCA	0
ATGGTCCAGTGCCCCAAGGGGCAGGGCCCAA	0
TCTTACTCAGCTCCCCAGAGGGGACCACCCC	0
CTCCACCTTTTTCTCAAGAGGTAGAAGTGAG	0
AATAAGTCTCCTCTCCAGGGAGAAATGAGGG	0
GACCTGGGGAAGCCCCAGGGAACCCAGTGAT	0
GCCTCTGTGACGCCCCAGAGAGGAGAGCTGC	0
TTCACAGCTGTTCCCAAGGGTTATGGTGGCA	0
AGCACCCACTGCCTCCTGGGGCacactcacc	0
GCCGGCCACGCCCACCTGGGAATGGAGAAGA	0
GCACTCCTGCGTCTCTAGAGAGAAGAGACAG	0
CGCCCTGCCGGCCACCAGGGGCAGCGCAGGA	0
AATTGAGACATTCTCAAGAGGCCTTGGGACA	0
agatgggaggatcacctgggaggtcgaggct	0
ctttcaaacaccctcaagggggcactagtgc	0
cacaagatcttcctcaagagacgaagcaaca	0
CCCCTGTAGACCCCCCTGGGGTCTTGACGAA	0
tgcggaagaagtcccaaaggaggggatgctt	0
GAGGGAATTTTTCCCCTGAGCCATACTGGCA	0
CATGTGTGAAACCTCCAGGGCCACGTGGCCT	0
AGAAATTGTGGCCTccagggggcggaggttg	0
cggtatcaatgtcacctgggggagtctgaga	0
ACAGGCAGGCAGCTCAAGGGAAGACCTCCTG	0
TGCTCAAAACTTCCCCAGAGGGGAATCACGT	0
cattaacaatagccccaggggtggtgtgtgt	0
ATATGTGAATTTCCCCTAGGACCAACAGCAA	0
TAAAAGTGGGACCTCAAGAGATAGTCTGATG	0
TAGTAGACAGGTCTCAAGGGTGAATGAGAAA	0
AGGAGCTGCAGGCCCCAGAGGTGAGGACTCT	0
ccctgcttcagtctcctgggtagctgggact	0
acagaactgtgtcacctgggatctctctgtc	0
CAGGGCCCATTCCCCCAGGGTGTAGGGCAgt	0
TGGCTTCCATCCCTCCAGGGCCTGCATCCCA	0
GCTCTACTTGCCCTCCAGGGGGAGACACACT	0
tcatgggaaagcccccagagctttcttcacg	0
GGCGACCTCCTGCCCCAGGGCTCCGTGGGCC	0
CTCCTCTGCCACCTCCTGGGATGTGCAACAC	0
TTTTCTGAGCATCCCCAGGGTGAGGTAAAGC	0
CTACTCACCCAGCTCCAGGGGTGTGGGAGAA	0
AGGAAGATACATCCCCTGGGCAGTTACCACT	0
CCAATACTAAGGCCCCAGAGGGGCTCAGGCA	0
GAGGTAAATCAGCCCCTGGGAACTGCAACTG	0
GCTCTCAGTGCCCTCCAGGGGTCACATGCTG	0
GGTCCCACACCTCTCCAGGGAGCCCCTCAAA	0
GGGCTATCCAGCCACAAGGGAGAGCACAGAA	0
CACCTGATGCAGCCCAAGGGGAAGACAATTC	0
TGAAGGGTGGGGCCCAAGAGGTCTGTGCCCT	0
TTCTCCATCAACCTCCTGAGATATGTCCTGG	0
CTCTCACTCACTCCCCTGAGACCTTTGCCCC	0
GCATCCCCCTGGCCCCTGAGGAGGAGACACT	0
CCCTAGTGCATTCACAAGGGATATGTATGAT	0
GTTCCTTCTTTCCCCCAGGGTTCCTGCCTGG	0
GGTGAATCAGCTCCCCTGGGGTCTGGGACAA	0
ccCCAAGTGACTCTCATGGGCTGGAGACACA	0
GGGCACCTTTGCCTCCTGAGGCGCAGCGCAC	0
TGAGCAGCGCCGCCCCTGGGCTGGCTCTCAG	0
CATCACTCCATTCCCCAGAGCTGCCCCTTCC	0
AACTAATGATGTCACCAGAGAAAGCACACAG	0
CACACAAACAGCCTCAAGAGGTTAAGGAACC	0
TTACAGGATGCTCCCCTGAGGAACAGAACCC	0
TTGAGGTGCTGCCTCAAGAGATGTCCAACTG	0
CGCTCCCTGCTCCCCCAGAGCCGGGGCAACG	0
ACACCCTTTACCCCCCAGGGTCATCCTGATG	0
tactgaagttacctcctgagaggccttttct	0
GAAAGTAGTCAGCCCCAGAGAGTCCCAGTTC	0
gcccaagaggtccccaagaggtccaggctgc	0
AAAACAGGAAGTCCCATAGGAACCAGGAACT	0
accatttgtggtcaccagagatcttatggca	0
TCATGTCTTTGTCTCCAGAGCCCAGCCAGGC	0
TTGCTGTCCTTCCTCCTGGGGACAGAGCACC	0
GGATTCTGGTGTCCCCAGTGAGAGAGTACTC	0
TCTCTTCTTTATCTCCTGAGGGCTTCTGAGA	0
CTCATTCTGAGTCACCAGGGAGTCCCGTCTG	0
GTGGCTAATGGCCCCTAGAGGGCAGCAGAGG	0
TCAATTACTCATCTCCTGAGAACACGAAGAG	0
aatttttttttcccctagagatggggttttg	0
GTCACAGAAGTCCTCCTGGGGACACAAACCA	0
TTAGGTGACTGGCCCCAGAGGGATATTTCAG	0
TTTCCTTCTGCTCTCAAGAGAACACCCAGTT	0
GGTGCACACCTCCCCCAGAGGCTGCAGCCAA	0
ACAGCTCTGTACCTCCAGGGGGCACTGTCTG	0
TTTTTATCTGACCACCAGGGAGCAGACAAAT	0
ggcggggaattgccccagggtggggttgctc	0
TCCCCAAGTGGCCTCCAGAGCCACCTTTTCT	0
ttctctaaactcccccagggaaaggaagact	0
TAGAGCAGCAGCCCCAAAGGAACCTAAACAT	0
ttgttgctgtctccccagaggcctggggctc	0
tgcagcctcaacctcctgggcttaagggatc	0
TTGTTCTGGCCTCCCCAGAGTGTACCTTGCC	0
TAAACCTTTTCTCTCCAGAGCTGCAGAAGAG	0
AAATCTGCAAGGCCCCTGAGGCACGTGAGCC	0
CAAGGCCTGGGGCCCCAGGGTTTGTGGGAAG	0
TACTGCTCAAACCCCAAGAGGCTGttttttg	0
ggaaaggagaagcccctgggaacctgaaagt	0
CACACAGCTGGTCCCCAGAGTCACTGCCTTC	0
caaactcctggtctcaagggttcctcccacg	0
caaaaccaaagccccaagaggtgGTTGTCAG	0
aagacagcccttccccagagtagacaaagag	0
TTACTACACTGCCACCAGGGGGCAGCAGCTA	0
CCTAAAGGGAATCTCCAGAGGGACCTAGCAG	0
GCGCAGAGTCGCCACCAGGGGGCGCCCATCT	0
TTCCGCCCACTTCCCCAGAGAGAAATATATG	0
agggacttttccctcctgggccagctgtgct	0
CCAGCCATCTGGCCCCAGAGCCTCAGGGCCT	0
GCCCCACCTTCTCTCCAGGGCTGTCGTCTCC	0
AAGAAGTGAGCCCTCCTGGGGCACTGTCTGA	0
CATACCCGAGTCCCCCAGAGGGTCACAGGGT	0
ACAGGACCACTTCTCCAGGGATCACATAAAG	0
CCTTCCATGGCTCCCCAGAGCCCTCCAGATC	0
GTGaacacatgcctcaagggggaagtagaat	0
AGCTATGAGCTGCTCCAGGGCACCACCTCTG	0
GGGGCTTCCTTTCCCCAGGGAGGCCCTGACA	0
ggaggcttcttcctccagagattgctgatct	0
ACCAGCACAGTGCCCCTGAGGCTGTTGGTGG	0
TCCATGGCTGCTCTCCTGGGATGCGGTGGGC	0
AGGAAACCATTGCCCAAGGGGTGATTCACAT	0
ACATTCAAACTCCCCAAGAGGAGGATCTGAT	0
GAGTCACTCATTCCCCAAGGACCCTGTCTGC	0
aaatgccacctgctccagggagccttacctg	0
tcccacctcagtctcctgagcagcttgggac	0
gaaccacttgggcccaagaggttgaggctgc	0
AAAACTAGTCTGCCCCTGGGCAAGGTAGGGG	0
TCCCCACCCCTCCACCAGGGAATATGGGGCA	0
GCAGTGATAAACCTccagagaggtctgaact	0
GACCAGGCCCTTCCCCTGGGAGGGGATGATC	0
GATGTCATACATCCCCTGGGCTCCGTGGGGG	0
TGACTCATTTTTCTCCTGGGACCAGTGAGCA	0
TAATTTGATTCTCCCCTAGGAAAATGAGTAG	0
tcccattgcaatcacctgggagctagctcca	0
acacatatgagtcacctggggatcttagtca	0
ATATAATGTTACCTCCAGGGGGTGCCATTTC	0
aggtgcctcttcctcaagagaaattactgcc	0
GAATTGGCAGCCCCCCAGAGGCTGAACTTCA	0
TCTTCATCAAGGCCCAAGAGGAACCTTACAC	0
ggagactatttcctcatggggttgtggagag	0
tgcaacctcctcctcctgggttcaggtgatc	0
GTCATGCTGGTTCTCCAGGGCCCACAAGGTC	0
GTCATGTGGCATCCCCAGGGTGAGGCCAGAG	0
GCAGAGGGGGCTCTCCAGAGGCAGGCCCATC	0
TGGGCGAGCGGCCCCCTGAGGACAACCAGAG	0
TTCAGTCACCTCCTCCTGAGAAGTGAATGAG	0
CCATTCTAAACTCCCCAGGGCAAGTAGGAAA	0
CAGCGGCCTCTTCTCCTGAGACTCAGGCAGG	0
GGAGAGCTTCAGCTCCTGGGAAGGATCTGCA	0
aaatggcagttccccctgggctttgcgtgct	0
CACTGGGAGGTGCCCCAGAGACAGCAGGTGG	0
CTGCCGCAGCTGCTCCTGGGGCCACAGGGAT	0
tgagcgcccctccccaagaggtcacctcagg	0
TTTTACCCTCTTCCCAAGAGGTTTCTCAACC	0
TCGCCATCTAGTCCCCAGAGCCCGGGCTTTA	0
accactgacagcctcaagagggagtcaaagt	0
TAGCAACTCCTCCTCCAGGGGGCAGAGCTGA	0
CCCACCTCCAGTCACCAGGGGGTGCCACTCA	0
gatgttaccttcctccagggaggattttccc	0
TAGGTTTCACCTCTCCTGGGTCAATAGCTGC	0
CACCGCGGCCAGCTCCAGGGAGGGTCAAGGG	0
TGCCATGAGGTCCTCCTGGGTCACTTTCAGT	0
TATAGGCCCAATCTCAAGAGAAAGGGCTGGG	0
tgcagcattaatctcctgggctcccatgatc	0
TTCTCTAagcatcacctgggaacttggtaga	0
TTCCTTCCCTTTCCCCAGAGGGACACCCTGG	0
CTGTGGGCCTGTCTCCTAGGACTGCTCCCAA	0
AGTCATTCTCTGCTCCAGGGGAGTTTACACT	0
TGTTCTGCCATGCCCCAGGGATCTGTGCTTG	0
CTAGAAAACAGCCTCCTGGGTGTGCTTCCGG	0
tgcaacttccgtctcctgggttcaagcaatt	0
gttaggctctgccaccaggggacactagagg	0
ATTATCCATGCCCTCCAGGGAAAGGCCTCTG	0
agaacaggaatgctcctgggatacttagaac	0
GATCAAAAACATCTCAAGAGAAAAAGTAAAA	0
GAAGTGATGAGGCCCCAGGGTGATGACTGAG	0
tggacttccagcctccagagctgtcagacaa	0
GGACTGCAGGGGCCCCTGGGCGTGGGAGGTG	0
gagagggaggatcccctgagcctggccttcc	0
TGAGAGAAGACTCACCAGGGACAAAAATTTG	0
GTCACCTGAGACCCCAAGGGATAATGTCTCA	0
tctatgcctaacctcaagggaagggagtgca	0
TCCAGGCAGGGTCTCCTGAGGATGCAAGGGA	0
CCGCCCGGCTCCCCCCTGGGCTGGGGCCTGT	0
CCGCCCGGCTCCCCCCTGGGCTGGGGCCTGT	0
GCACGGGGCTGTCTCCAGGGCAGGTGCAGGT	0
CCCCCTGGTGGTCCCAAGGGACCCCTGCAGG	0
TCCCGGCACCTGCTCCTGGGACCTGTCCCGC	0
GGCGCGCGGGGCCACCAGGGGGCGCTCGTGA	0
AGGCACTCAGGTCACCAGGGGGTGCTCAGGA	0
CACAGGCTCCACCCCCAGAGCAGGTGCACCG	0
GGCGCACAGAGCCACCAGGGGGCGCTAGGGA	0
GGCGCGCGGGGCCCCCAGAGCATGAGGCCGG	0
ATTGTCAAATTTCCCCAGGGAACTTCTCCAG	0
GCACGGGGCTGTCTCCAGGGCAGGTGCAGGT	0
GAGCATTTCCCTCCCTAGGGCTCACTCTTCC	0
AGACTGAGGCTTCACCTGGGATCTGCCTCTT	0
TCTGCACTTGGCCTCCAGAGGGCGATGCTGC	0
TCTGCACTTGGCCTCCAGAGAGCGATGCTGC	0
AAGGGAATCCTCCTCCAGGGGATGATTCTGC	0
TCTCACCCTCACCTCCAGAGGTAAGGGTATG	0
[truncated: 30,790 more rows]
