# Supplementary material for: Relationship between histone modifications and transcription factor binding is protein family specific
Source: Genome Res. 2018 Mar;28(3):321–33. doi: 10.1101/gr.220079.116 (PMC5848611; doi:10.1101/gr.220079.116)
Supplement: Supplemental Material [file supp_gr.220079.116_Supplemental_Material.zip › Supplemental_Material/EBF1/EBF1_pwm.txt]

MEME version 4

ALPHABET= ACGT

strands: + -

Background letter frequencies (from
A 0.25 C 0.25 G 0.25 T 0.25 

MOTIF EBF1
letter-probability matrix: alength= 4 w= 11 nsites= 20
0.133303795598878 0.20962930143258 0.371614237188008 0.285452665780535
0 0.303263919657362 0.0780682321665928 0.618667848176045
0 1 0 0
0.0261704327278098 0.672751439964555 0 0.301078127307636
0 0.997814207650273 0 0.00218579234972678
0.271481317382957 0.659193619849358 0 0.0693250627676857
0.631103234381923 0 0 0.368896765618077
0.0320484418845075 0 0.967951558115492 0
0.248914488258751 0 0.747127455324177 0.00395805641707281
0 0 1 0
0.653492837099394 0.0853935903116231 0.213114754098361 0.0479988184906218
