# Supplementary material for: Relationship between histone modifications and transcription factor binding is protein family specific
Source: Genome Res. 2018 Mar;28(3):321–33. doi: 10.1101/gr.220079.116 (PMC5848611; doi:10.1101/gr.220079.116)
Supplement: Supplemental Material [file supp_gr.220079.116_Supplemental_Material.zip › Supplemental_Material/EBF1/non-BS.bed]

chr1	108606472	108606483	ATCCCAAGAGA	1	-
chr1	112230527	112230538	GCCTCCTGAGC	1	-
chr1	114296167	114296178	GCCCCCTGAGT	1	+
chr1	114298609	114298620	GCCTCCTGGGT	1	-
chr1	117164111	117164122	ACCTCCTGGGA	1	+
chr1	142795995	142796006	TCCCCAAGAGG	1	-
chr1	143283662	143283673	CTCACCAGGGA	1	+
chr1	143422610	143422621	GTCTCCTGGGT	1	-
chr1	143423649	143423660	TTCCCCAGAGT	1	+
chr1	144918147	144918158	GCCACCAGGGG	1	+
chr1	146703672	146703683	CCCCCCAGAGG	1	+
chr1	149606072	149606083	TTCCCCTGGGT	1	+
chr1	149895730	149895741	CTCCCATGGGT	1	-
chr1	153704913	153704924	ATCCCCAAGGA	1	-
chr1	154201735	154201746	ATCTCCAGGGA	1	-
chr1	160464579	160464590	GCCTCCAGAGG	1	+
chr1	165649827	165649838	ACCTCCTGGGC	1	-
chr1	169340822	169340833	ATCTCCTGAGG	1	-
chr1	181124725	181124736	TTCTCCTGGGT	1	+
chr1	182587260	182587271	ATCTCCAGAGG	1	-
chr1	192524232	192524243	CTCCCAAGAGC	1	+
chr1	198135527	198135538	GGCTCCAGAGG	1	+
chr1	204370112	204370123	TCCCCATGGGT	1	+
chr1	224397079	224397090	GCCTCCTGGGT	1	-
chr1	224930384	224930395	TCCCCAAGGGA	1	+
chr1	23437269	23437280	GCCTCAAGAGA	1	+
chr1	236691937	236691948	ACCTCCTGGGC	1	+
chr1	244612072	244612083	TTCTCAAGAGG	1	-
chr1	246722771	246722782	GCCTCCTGGGT	1	-
chr1	35738226	35738237	CTCCCCAGAGT	1	+
chr1	39501218	39501229	GCCTCCTGGGC	1	+
chr1	45933137	45933148	GCCTCTAGGGA	1	-
chr1	45983076	45983087	ATCTCCTGGGA	1	-
chr1	46791324	46791335	TCCCCAAGAGA	1	+
chr1	51970856	51970867	TTCTCCTGGGC	1	-
chr1	66808648	66808659	GCCTCCAGGGC	1	-
chr1	67888113	67888124	GCCTCCAGGGT	1	-
chr1	85413625	85413636	TGCCCCTGGGA	1	+
chr1	86166044	86166055	TCCTCCTGGGA	1	+
chr1	87382763	87382774	TCCTCCTGGGA	1	+
chr1	89427744	89427755	TTCCCCTGAGA	1	-
chr10	101803766	101803777	TGCCCCAGAGG	1	-
chr10	109753040	109753051	GTCACCAGAGA	1	-
chr10	11210841	11210852	GTCCCCAGAGT	1	-
chr10	112625930	112625941	GGCCCCTGAGA	1	+
chr10	121288511	121288522	GTCTCCTGGGA	1	+
chr10	121491633	121491644	GCCTCCAGGGT	1	+
chr10	12251329	12251340	GGCTCAAGGGA	1	+
chr10	127518463	127518474	TTCTCCAGAGA	1	+
chr10	14008614	14008625	CCCTCCAGGGC	1	+
chr10	18713437	18713448	TTCCCCTGGGC	1	+
chr10	30730587	30730598	CCCCCCAGAGC	1	-
chr10	31843642	31843653	TTCTCCAGAGG	1	-
chr10	34427357	34427368	GCCTCCTGAGA	1	+
chr10	34736621	34736632	GCCTCCTGGGT	1	-
chr10	34736653	34736664	GCCTCCTGGGT	1	-
chr10	64388718	64388729	GCCTCCTGGGT	1	-
chr10	70809468	70809479	GCCTCCAGGGT	1	-
chr10	71990341	71990352	GCCTCCTGAGC	1	+
chr10	85929385	85929396	GTCTCCAAGGA	1	+
chr10	90148588	90148599	ATCCCCAGAGC	1	+
chr10	98021768	98021779	TTCCCCAGAGG	1	-
chr10	99157494	99157505	GGCTCAAGGGA	1	-
chr11	10826106	10826117	ATCTCCTGGGA	1	+
chr11	114480280	114480291	GCCTCCTGGGT	1	+
chr11	114482519	114482530	GCCTCTTGGGA	1	+
chr11	114491521	114491532	TTCCCCTGAGG	1	-
chr11	114495453	114495464	GCCTCCAGGGT	1	+
chr11	117864141	117864152	GGCCCCAGGGC	1	+
chr11	117864173	117864184	GTCCCCTGGGC	1	+
chr11	17178150	17178161	ATCTCCTGGGC	1	+
chr11	3476349	3476360	GTCTCCAGAGG	1	-
chr11	35101268	35101279	TTCCCCTGAGG	1	-
chr11	36527375	36527386	CTCCCCTGAGA	1	-
chr11	43385692	43385703	GTCTCCTGGGT	1	+
chr11	58883054	58883065	CTCCCCAAGGA	1	+
chr11	66891233	66891244	TCCTCCTGGGT	1	+
chr11	80438617	80438628	ACCCCCAGAGC	1	-
chr11	95840775	95840786	GCCTCCTGAGG	1	-
chr12	102328046	102328057	CTCTCCTGGGG	1	-
chr12	105329741	105329752	GCCTCCTGGGT	1	-
chr12	108959004	108959015	TCCCCAAGGGC	1	-
chr12	111171820	111171831	TTCTCCAGGGT	1	-
chr12	11326771	11326782	GTCTCCTGGGA	1	-
chr12	11971914	11971925	TTCCCCTGAGC	1	+
chr12	120108344	120108355	ACCTCCTGGGG	1	-
chr12	120111919	120111930	TTCCCAAGAGA	1	+
chr12	121275991	121276002	GTCTCCTGAGA	1	+
chr12	123002765	123002776	TCCTCCAGGGC	1	-
chr12	133268215	133268226	CCCCCAAGAGG	1	+
chr12	24059392	24059403	TTCTCAAGGGA	1	+
chr12	26920244	26920255	CCCTCCAGAGG	1	+
chr12	29778635	29778646	CTCCCCAGAGT	1	-
chr12	31889520	31889531	GGCTCCAGGGA	1	-
chr12	50138316	50138327	ACCTCAAGGGG	1	-
chr12	50142377	50142388	CTCTCCTGGGA	1	+
chr12	53403955	53403966	CCCTCCAGGGA	1	-
chr12	54721166	54721177	GCCTCCTGGGT	1	+
chr12	56364703	56364714	CTCCCCAGGGC	1	-
chr12	6568292	6568303	ATCCCCTGAGA	1	+
chr12	6568318	6568329	GCCTCCAGGGT	1	+
chr12	66444480	66444491	GCCTCAAGGGT	1	-
chr12	68750264	68750275	GGCCCCAGAGA	1	+
chr12	69215721	69215732	ACCTCCAGGGC	1	+
chr12	69239629	69239640	ACCTCCTGGGC	1	+
chr12	92929918	92929929	GTCCCCAGAGA	1	+
chr12	94746924	94746935	TTCTCAAGAGA	1	+
chr13	108876756	108876767	CTCCCCTGGGA	1	+
chr13	115083011	115083022	GGCTCCAGAGA	1	-
chr13	27831027	27831038	GCCTCCTGGGT	1	+
chr13	41609140	41609151	CTCCCAAGAGC	1	+
chr13	42857826	42857837	GTCTCCTGGGA	1	+
chr13	42879977	42879988	GTCTCCTGAGG	1	-
chr13	43562755	43562766	GCCTCCTGAGC	1	-
chr13	48663646	48663657	TCCTCAAGGGA	1	-
chr13	80059402	80059413	TTCTCCTGGGA	1	+
chr14	102543335	102543346	TTCCCAAGAGC	1	+
chr14	106355974	106355985	GGCCCCAGGGC	1	-
chr14	106356037	106356048	CCCTCCTGGGA	1	-
chr14	21734878	21734889	CTCCCCAGAGA	1	+
chr14	23048299	23048310	TTCTCCAGAGC	1	+
chr14	25565109	25565120	ACCCCCTGAGA	1	-
chr14	54898497	54898508	GCCTCCAGAGC	1	-
chr14	67165516	67165527	TTCCCCAGAGC	1	-
chr14	74129270	74129281	GCCTCCAGAGG	1	-
chr14	75958005	75958016	CCCCCCAGAGT	1	+
chr14	88474675	88474686	TTCCCCAGAGG	1	+
chr14	92565202	92565213	TCCTCATGGGA	1	+
chr15	101139118	101139129	GCCTCCTGGGC	1	+
chr15	23389625	23389636	CTCTCCAGGGT	1	+
chr15	25681138	25681149	TTCCCCAGAGT	1	-
chr15	41630502	41630513	CTCCCCTGGGA	1	+
chr15	44087139	44087150	GGCTCAAGGGG	1	-
chr15	44584481	44584492	GCCTCCTGGGT	1	+
chr15	45170116	45170127	GCCTCAAGAGG	1	+
chr15	51176356	51176367	CTCCCCAAGGA	1	-
chr15	62574262	62574273	TCCCCCTGGGT	1	+
chr15	63827216	63827227	GCCTCCTGGGT	1	+
chr15	65471102	65471113	GGCTCAAGGGA	1	+
chr15	66077747	66077758	AGCCCAAGGGG	1	+
chr15	74841388	74841399	ATCCCAAGGGA	1	-
chr15	78363904	78363915	TTCCCCAGAGG	1	-
chr15	80266076	80266087	TCCCCATGGGC	1	+
chr15	81590716	81590727	TGCCCCTGGGA	1	+
chr15	86230771	86230782	ACCCCAAGAGA	1	-
chr15	90937031	90937042	ATCCCCTGAGG	1	+
chr15	93437108	93437119	TTCCCCTGAGA	1	+
chr16	10987022	10987033	GCCTCCAGAGG	1	+
chr16	12001271	12001282	ACCTCAAGAGA	1	+
chr16	12576825	12576836	ACCTCCAGGGA	1	-
chr16	15072332	15072343	GTCTCCAGGGC	1	+
chr16	29596574	29596585	GCCCCCTGAGT	1	-
chr16	33956957	33956968	TTCCCCAGAGG	1	+
chr16	68134397	68134408	GCCTCCAGGGT	1	-
chr16	69414480	69414491	GCCTCCTGGGT	1	-
chr16	69609813	69609824	TTCCCAAGGGC	1	+
chr16	69616056	69616067	GCCTCCTGAGC	1	-
chr16	87923586	87923597	GCCTCCTGGGC	1	+
chr17	16106546	16106557	TTCCCCAAGGA	1	+
chr17	18467524	18467535	TTCCCCAGAGC	1	+
chr17	21551870	21551881	TCCCCCAGAGC	1	-
chr17	22020825	22020836	GGCCCCAGAGC	1	+
chr17	28084984	28084995	ATCTCCTGGGC	1	-
chr17	28602031	28602042	ATCTCCTGAGG	1	+
chr17	29064031	29064042	GTCTCCTGGGT	1	+
chr17	30681415	30681426	GCCTCCTGGGC	1	+
chr17	41155720	41155731	GTCTCCAGGGT	1	-
chr17	49190256	49190267	ACCTCCAGGGC	1	-
chr17	54906868	54906879	CCCTCCTGGGG	1	-
chr17	61846530	61846541	ACCTCCTGGGC	1	-
chr17	63016457	63016468	TCCCCCAGAGT	1	+
chr17	65657721	65657732	ACCCCCAGGGC	1	+
chr17	7397940	7397951	GCCTCCTGGGT	1	+
chr17	74727509	74727520	CTCTCCAGGGC	1	+
chr17	7480111	7480122	TCCCCCAGAGA	1	-
chr17	8763594	8763605	GCCTCCTGGGG	1	+
chr17	8764094	8764105	CTCCCCAGGGC	1	+
chr18	19279606	19279617	GCCTCAAGAGG	1	+
chr18	4232799	4232810	TGCTCCAGGGA	1	-
chr18	4241211	4241222	TCCTCCTGGGG	1	+
chr18	61085728	61085739	ACCTCCTGGGC	1	+
chr18	67607106	67607117	CTCTCCTGGGT	1	+
chr19	16262281	16262292	TCCTCAAGGGG	1	-
chr19	19777521	19777532	TCCTCCTGGGT	1	+
chr19	24185428	24185439	CCCTCCAGAGG	1	+
chr19	33185842	33185853	TCCTCCTGGGC	1	-
chr19	39032765	39032776	ATCCCCAGAGC	1	+
chr19	40179097	40179108	GTCCCCTGGGC	1	-
chr19	49288749	49288760	GTCTCCTGAGG	1	-
chr19	58262016	58262027	TTCTCATGGGC	1	-
chr19	9942340	9942351	GCCTCCTGGGT	1	+
chr2	102362569	102362580	CCCTCCTGGGT	1	+
chr2	108986688	108986699	GTCACCTGGGG	1	+
chr2	108986734	108986745	GTCACCTGGGG	1	+
chr2	114217505	114217516	GCCTCCAGAGA	1	+
chr2	114378685	114378696	CCCTCCAGAGA	1	+
chr2	114508761	114508772	TCCCCAAGGGC	1	-
chr2	114650103	114650114	GCCTCCTGGGA	1	+
chr2	133023161	133023172	GTCCCCAGTGA	1	-
chr2	133038412	133038423	CTCCCCAGGGC	1	+
chr2	133038433	133038444	TTCTCCAGGGT	1	+
chr2	134119858	134119869	ATCCCAAGGGA	1	+
chr2	135680234	135680245	GGCTCCAGGGC	1	-
chr2	135823790	135823801	CTCTCCAGAGC	1	+
chr2	158272402	158272413	ATCCCCAAGGA	1	-
chr2	171998156	171998167	GTCTCAAGGGC	1	+
chr2	172242153	172242164	CCCCCAAGGGG	1	-
chr2	173443798	173443809	ATCTCCTGGGA	1	-
chr2	174824370	174824381	GCCCCCAGAGT	1	-
chr2	175450857	175450868	TCCTCCAGGGA	1	+
chr2	17946190	17946201	ATCCCCTGGGT	1	+
chr2	187056627	187056638	TTCCCCAGGGT	1	+
chr2	188214311	188214322	ATCTCCAGAGA	1	+
chr2	191750684	191750695	GCCTCCTGGGT	1	+
chr2	192547304	192547315	CTCTCTAGGGG	1	+
chr2	200787726	200787737	GGCTCCAGAGG	1	-
chr2	203136960	203136971	GCCCCCTGGGG	1	+
chr2	203145154	203145165	GCCTCCTGGGA	1	-
chr2	20536371	20536382	GGCTCAAGGGA	1	+
chr2	213872374	213872385	ATCCCAAGAGG	1	-
chr2	214094612	214094623	GTCCCAAGAGT	1	+
chr2	232315276	232315287	TTCCCCTGGGA	1	+
chr2	233932088	233932099	CTCTCCAGGGC	1	+
chr2	24577143	24577154	TTCTCAAGGGG	1	-
chr2	45960373	45960384	GCCACCAGGGG	1	-
chr2	55463230	55463241	GGCTCAAGGGA	1	-
chr2	61760234	61760245	GCCTCCTGGGT	1	-
chr2	61761738	61761749	GTCTCCTGGGT	1	-
chr2	65353368	65353379	GCCTCCTGGGT	1	-
chr2	85770860	85770871	TTCCCATGGGA	1	-
chr20	11210608	11210619	GTCACCTGGGG	1	-
chr20	29653367	29653378	ATCCCAAGGGT	1	-
chr20	30940079	30940090	TCCCCCAGAGC	1	+
chr20	36666984	36666995	GCCTCCTGGGC	1	+
chr20	47666484	47666495	GCCTCCTGGGC	1	-
chr20	4797967	4797978	GCCCCTAGGGA	1	-
chr20	48310391	48310402	CTCCCCTGAGG	1	-
chr20	52499732	52499743	ACCTCCTGGGC	1	+
chr20	5583067	5583078	GGCTCAAGGGA	1	+
chr20	56975383	56975394	TCCTCAAGGGG	1	-
chr20	5770754	5770765	TTCCCCTGGGC	1	+
chr21	17125546	17125557	CCCCCCAGGGT	1	+
chr21	30407172	30407183	TGCTCCTGAGA	1	-
chr21	34700039	34700050	GCCTCAAGAGG	1	+
chr21	35452136	35452147	GCCTCCTGGGT	1	+
chr22	23190777	23190788	TCCTCCTGGGC	1	-
chr22	25031121	25031132	ACCCCCAGAGA	1	-
chr22	41028668	41028679	ACCTCAAGGGA	1	+
chr22	42074692	42074703	CTCTCCTGGGA	1	-
chr3	101338551	101338562	GCCTCCTGGGT	1	-
chr3	101650891	101650902	TTCTCAAGAGA	1	+
chr3	112698290	112698301	ATCTCCAGGGG	1	-
chr3	11347172	11347183	CTCCCAAGAGA	1	+
chr3	114437277	114437288	ATCTCAAGAGA	1	+
chr3	119236991	119237002	ATCTCCTGGGA	1	+
chr3	122304114	122304125	ACCTCCTGGGC	1	-
chr3	124362414	124362425	ATCTCCTGGGC	1	+
chr3	14984792	14984803	GTCCCCTGGGC	1	-
chr3	156270958	156270969	GGCTCAAGGGA	1	-
chr3	156874770	156874781	ATCCCCAAGGA	1	-
chr3	156888812	156888823	TCCTCAAGGGA	1	-
chr3	169478443	169478454	CTCTCAAGAGG	1	+
chr3	171069640	171069651	TTCTCCTGGGA	1	-
chr3	171092935	171092946	CTCCCAAGGGA	1	-
chr3	174976700	174976711	TTCCCATGGGT	1	+
chr3	194203756	194203767	GCCTCCTGGGT	1	-
chr3	196227389	196227400	GCCTCAAGGGT	1	+
chr3	197013829	197013840	ACCTCCTGGGC	1	+
chr3	197116725	197116736	ATCCCAAGGGC	1	-
chr3	23295997	23296008	TTCTCAAGGGA	1	+
chr3	31647808	31647819	GTCTCCAGGGC	1	+
chr3	39067293	39067304	ACCTCCTGGGA	1	+
chr3	39371164	39371175	CCCTCAAGAGA	1	+
chr3	39371212	39371223	ACCTCCAGAGA	1	+
chr3	39454280	39454291	CTCTCCAGGGC	1	-
chr3	407104	407115	GTCTCCAGAGC	1	-
chr3	42637383	42637394	GCCTCCTGAGG	1	+
chr3	4889950	4889961	TTCCCCTGGGC	1	+
chr3	49061590	49061601	TCCTCCTGAGG	1	-
chr3	49061989	49062000	CTCCCCAGAGT	1	+
chr3	73022415	73022426	TTCCCCTGGGC	1	-
chr3	73053802	73053813	GTCTCCTGAGC	1	+
chr3	75688372	75688383	GTCCCCAAGGA	1	-
chr3	75736986	75736997	GTCCCAAGAGT	1	-
chr3	75829592	75829603	TCCCCCAGAGT	1	+
chr4	122608973	122608984	CTCCCCTGAGC	1	+
chr4	146543366	146543377	GTCTCATGGGA	1	+
chr4	162224875	162224886	GTCTCAAGAGA	1	+
chr4	162341231	162341242	GCCCCAAGGGG	1	-
chr4	170185909	170185920	GCCCCAAGGGC	1	-
chr4	177927224	177927235	ACCTCCTGGGA	1	+
chr4	25243988	25243999	TGCCCCAGGGG	1	-
chr4	31236378	31236389	ATCCCCAGAGA	1	-
chr4	40203787	40203798	ATCTCCTGGGA	1	+
chr4	40621716	40621727	TCCTCCAGGGA	1	-
chr4	40629130	40629141	TTCCCAAGAGG	1	+
chr4	42535609	42535620	CTCCCAAGAGA	1	-
chr4	464709	464720	GCCTCCTGGGT	1	-
chr4	48203864	48203875	CTCCCCAGAGA	1	+
chr4	49515364	49515375	CTCACCAGGGA	1	+
chr4	69523094	69523105	CTCTCCAGAGG	1	-
chr4	74441614	74441625	CTCTCAAGAGA	1	-
chr4	77977828	77977839	GCCTCCTGGGT	1	+
chr4	79171796	79171807	TTCCCCTGGGC	1	-
chr4	83346766	83346777	ACCCCCAGAGA	1	+
chr4	86701930	86701941	GTCTCCTGAGC	1	-
chr4	94680910	94680921	GTCCCCAGAGA	1	-
chr4	99499342	99499353	GTCTCAAGGGG	1	-
chr5	102460603	102460614	ATCTCAAGGGA	1	-
chr5	118750110	118750121	ACCCCCAGGGA	1	+
chr5	130603673	130603684	TCCCCCTGAGA	1	-
chr5	133989471	133989482	ACCTCCTGGGG	1	-
chr5	138632787	138632798	GCCTCCTGGGT	1	-
chr5	138930288	138930299	CTCCCATGGGT	1	-
chr5	142406185	142406196	ACCCCCAGGGC	1	-
chr5	14895588	14895599	GCCCCCTGGGT	1	+
chr5	149385340	149385351	CTCCCCAAGGA	1	-
chr5	149385416	149385427	TCCTCAAGGGG	1	-
chr5	157155254	157155265	TCCCCAAGGGG	1	+
chr5	158277406	158277417	TTCACAAGGGA	1	-
chr5	170828689	170828700	CCCTCCTGGGC	1	+
chr5	171396192	171396203	GCCTCCTGGGT	1	-
chr5	18653705	18653716	GTCACAAGGGA	1	-
chr5	21480318	21480329	ATCTCCTGAGG	1	-
chr5	224786	224797	GGCTCCAGGGA	1	-
chr5	224800	224811	GTCCCCAGGGA	1	-
chr5	23459477	23459488	ATCTCCTGAGA	1	+
chr5	33444954	33444965	CTCTCCAGGGA	1	-
chr5	34182210	34182221	GCCTCCTGGGT	1	+
chr5	34190686	34190697	GCCCCCAGGGG	1	+
chr5	43476397	43476408	TTCCCAAGGGT	1	+
chr5	56413589	56413600	CCCTCCAGGGG	1	-
chr5	56413615	56413626	GCCTCCTGAGG	1	-
chr5	73866232	73866243	TTCTCAAGGGA	1	+
chr5	76793277	76793288	TTCTCCAAGGA	1	+
chr5	88728994	88729005	TGCCCCTGGGA	1	-
chr5	94414863	94414874	CCCCCCTGAGA	1	-
chr5	96000465	96000476	ATCTCAAGGGA	1	-
chr6	101092564	101092575	ATCCCCTGGGA	1	+
chr6	107000381	107000392	ACCCCAAGAGG	1	+
chr6	115401340	115401351	TCCTCCTGAGG	1	-
chr6	133116031	133116042	GCCCCCTGAGG	1	-
chr6	137053725	137053736	CTCTCCAGGGA	1	+
chr6	137108036	137108047	GGCTCAAGGGA	1	+
chr6	137410641	137410652	CTCCCAAGAGG	1	+
chr6	137588073	137588084	TTCCCAAGGGA	1	-
chr6	138197668	138197679	ACCCCCTGGGC	1	+
chr6	149734010	149734021	GCCTCCAGAGG	1	-
chr6	151837	151848	CCCTCCAGAGA	1	+
chr6	154505173	154505184	ATCCCCTGAGC	1	+
chr6	155057054	155057065	GGCCCAAGGGG	1	+
chr6	159417999	159418010	CTCTCAAGAGA	1	+
chr6	167367288	167367299	ACCTCCTGGGC	1	-
chr6	22375323	22375334	TCCCCAAGGGG	1	-
chr6	26212364	26212375	GCCCCCAGAGG	1	+
chr6	26389671	26389682	ACCTCCTGGGA	1	-
chr6	28108152	28108163	TCCACCTGGGA	1	-
chr6	31397871	31397882	TGCTCCTGAGA	1	+
chr6	31878082	31878093	TTCTCCAGAGA	1	-
chr6	32090546	32090557	GCCCCCTGGGT	1	-
chr6	32945123	32945134	CTCTCAAGAGA	1	+
chr6	34354470	34354481	GTCCCAAGAGA	1	+
chr6	36621511	36621522	CCCTCCAGGGC	1	+
chr6	38535476	38535487	AGCTCAAGGGA	1	-
chr6	4028530	4028541	CCCTCCTGGGT	1	+
chr6	7301415	7301426	GCCACCAGGGA	1	-
chr6	86344803	86344814	GCCTCCTGGGC	1	-
chr6	88404160	88404171	CTCTCAAGAGA	1	+
chr6	96973882	96973893	ACCTCCTGGGA	1	-
chr7	102206402	102206413	TTCCCCAGGGA	1	-
chr7	10977384	10977395	ATCCCCAGAGA	1	-
chr7	120473843	120473854	TCCCCCTGAGC	1	+
chr7	128691496	128691507	GGCTCAAGGGA	1	+
chr7	14731409	14731420	ATCTCAAGAGA	1	-
chr7	148577113	148577124	GGCTCAAGGGA	1	-
chr7	151209914	151209925	GTCTCATGAGG	1	+
chr7	18516116	18516127	GCCTCTAGGGG	1	+
chr7	20254916	20254927	CCCTCAAGGGC	1	+
chr7	20254959	20254970	TCCCCCTGGGC	1	-
chr7	23488367	23488378	GCCTCCTGAGG	1	+
chr7	26202297	26202308	TTCTCCAGGGG	1	+
chr7	26234209	26234220	GCCTCCTGGGT	1	-
chr7	30377076	30377087	GGCCCAAGAGG	1	+
chr7	37866569	37866580	CTCTCAAGGGA	1	+
chr7	39622384	39622395	GTCTCCAAGGA	1	+
chr7	39672336	39672347	CCCTCCTGGGC	1	-
chr7	50323140	50323151	CTCTCCAGAGG	1	+
chr7	56169857	56169868	TTCCCCTGAGG	1	+
chr7	64845265	64845276	ATCTCCTGGGC	1	+
chr7	69120751	69120762	CTCCCCTGAGA	1	-
chr7	69148124	69148135	ATCCCCTGGGC	1	-
chr7	7004863	7004874	ACCTCCAGGGG	1	+
chr7	74180359	74180370	CTCTCCTGGGA	1	+
chr7	74306939	74306950	CTCTCCAAGGA	1	-
chr7	75511095	75511106	CCCTCCTGGGA	1	+
chr7	92216960	92216971	GGCTCAAGGGA	1	-
chr7	98935795	98935806	GTCTCCAGAGA	1	+
chr7	99922278	99922289	TTCCCCAGGGA	1	-
chr8	105542737	105542748	CTCACCAGGGA	1	+
chr8	114214687	114214698	GCCTCCAGGGG	1	+
chr8	128640476	128640487	GTCACAAGGGA	1	-
chr8	128815145	128815156	CCCTCCTGGGC	1	-
chr8	145088910	145088921	GGCCCCAGGGA	1	+
chr8	42755948	42755959	TTCACCAGAGA	1	+
chr8	42756075	42756086	ATCACCTGGGA	1	-
chr8	56833914	56833925	TCCTCAAGGGG	1	+
chr8	66748361	66748372	ACCCCAAGGGA	1	-
chr8	68360617	68360628	CTCCCAAGGGA	1	-
chr8	71516704	71516715	ACCTCCTGGGC	1	-
chr8	74882397	74882408	ACCTCCTGGGC	1	-
chr8	8056551	8056562	GTCTCCAGAGG	1	+
chr8	81922243	81922254	GTCCCCAGGGT	1	+
chr8	87572148	87572159	GCCTCAAGGGA	1	+
chr8	98619534	98619545	TCCTCAAGGGA	1	+
chr9	100828254	100828265	TTCCCCAGAGT	1	+
chr9	117124920	117124931	GGCCCCTGGGT	1	+
chr9	126091718	126091729	TCCTCCTGGGC	1	+
chr9	127446796	127446807	CTCTCCTGAGG	1	+
chr9	132796682	132796693	ATCTCCTGGGC	1	-
chr9	140462045	140462056	CTCCCCTGGGT	1	+
chr9	140462075	140462086	CTCCCCTGGGT	1	+
chr9	140462103	140462114	CTCCCCTGGGT	1	+
chr9	24044674	24044685	CCCTCATGAGA	1	+
chr9	37122854	37122865	TCCTCCTGGGT	1	-
chr9	5614437	5614448	TTCACCAGAGA	1	+
chr9	5791345	5791356	TTCCCCAAGGA	1	-
chr9	6684745	6684756	GTCTCAAGGGT	1	+
chr9	70489450	70489461	GGCTCCTGGGG	1	+
chr9	90121985	90121996	ATCTCCAGAGA	1	-
chr9	99532352	99532363	GTCCCAAGAGA	1	+
chrX	10894318	10894329	GTCACCTGGGG	1	+
chrX	116559821	116559832	CCCTCCAGGGG	1	+
chrX	20156507	20156518	ACCTCCTGGGC	1	-
chr1	110581032	110581043	GCCACCTGGGA	1	-
chr1	111604217	111604228	TCCTCTAGGGA	1	+
chr1	114484766	114484777	ACCTCCTGGGG	1	+
chr1	117546292	117546303	TCCCCCAGGGC	1	-
chr1	118220943	118220954	TCCCCAAGGGC	1	+
chr1	118221002	118221013	CTCCCCAGGGA	1	-
chr1	1344909	1344920	GCCTCCTGGGC	1	+
chr1	148604314	148604325	ACCTCCTGGGC	1	-
chr1	150402435	150402446	TTCTCCAGAGC	1	-
chr1	151294835	151294846	CTCCCCAGAGA	1	-
chr1	153415934	153415945	AGCTCCAGGGG	1	+
chr1	153608515	153608526	CTCCCCTGAGT	1	+
chr1	153639191	153639202	ATCCCCTGGGT	1	+
chr1	154056805	154056816	GCCCCCTGAGT	1	+
chr1	155437064	155437075	GTCTCATGGGC	1	-
chr1	156087679	156087690	TCCTCCTGGGC	1	+
chr1	156247949	156247960	TTCCCAAGAGA	1	+
chr1	160746194	160746205	GCCCCCTGAGG	1	-
chr1	162597689	162597700	CCCCCTAGGGG	1	+
chr1	166831613	166831624	GGCTCCTGAGA	1	+
chr1	169515827	169515838	TCCTCCAGAGG	1	-
chr1	173184946	173184957	ACCCCAAGAGG	1	-
chr1	173958419	173958430	GCCTCCTGGGC	1	+
chr1	174174182	174174193	ATCTCAAGAGA	1	-
chr1	182756002	182756013	CCCTCCTGGGA	1	+
chr1	182815166	182815177	TTCCCCAGAGG	1	+
chr1	186481324	186481335	TCCCCATGGGT	1	+
chr1	186890650	186890661	TGCCCCTGAGA	1	-
chr1	193186139	193186150	TCCCCCTGAGA	1	+
chr1	202126817	202126828	AGCCCCAGGGA	1	+
chr1	205716062	205716073	CTCTCCAGAGA	1	-
chr1	212203999	212204010	TTCTCCTGAGA	1	-
chr1	212210383	212210394	CTCTCCTGGGA	1	+
chr1	215068771	215068782	GTCCCCTGGGC	1	-
chr1	226185248	226185259	GCCTCCTGGGT	1	+
chr1	226188604	226188615	CGCCCCAGGGT	1	-
chr1	231776751	231776762	GTCTCCAGAGC	1	-
chr1	24330375	24330386	GCCCCCTGGGA	1	-
chr1	245164003	245164014	GCCTCCAGGGT	1	-
chr1	26760915	26760926	TTCCCCAAGGA	1	-
chr1	28882095	28882106	GCCTCCTGGGT	1	+
chr1	31225223	31225234	GTCCCCAGGGG	1	-
chr1	31524595	31524606	TCCCCCAGGGC	1	+
chr1	32534802	32534813	TCCCCAAGGGA	1	+
chr1	32869877	32869888	GCCTCCTGGGC	1	+
chr1	33120676	33120687	ACCTCCTGGGC	1	+
chr1	40850725	40850736	AGCCCCAGAGA	1	+
chr1	42265524	42265535	GGCCCCAGGGA	1	+
chr1	42271887	42271898	CCCCCCAGGGC	1	+
chr1	42814282	42814293	ATCCCAAGGGA	1	-
chr1	45984498	45984509	GTCTCCTAGGA	1	-
chr1	46624192	46624203	GGCCCAAGAGA	1	-
chr1	46772651	46772662	GGCTCAAGGGA	1	+
chr1	52197035	52197046	GGCTCAAGGGA	1	-
chr1	72900957	72900968	TCCCCATGAGG	1	-
chr1	8572879	8572890	TTCCCCAGAGC	1	-
chr1	8605389	8605400	GGCCCCAGAGA	1	+
chr1	93010353	93010364	TCCTCCTGAGG	1	+
chr1	98293522	98293533	GCCTCAAGGGA	1	+
chr10	101793658	101793669	GTCCCAAGGGG	1	-
chr10	104478338	104478349	ATCTCCAGAGA	1	-
chr10	104945180	104945191	GGCTCAAGGGA	1	-
chr10	1084491	1084502	TCCTCATGGGA	1	-
chr10	1084820	1084831	GTCCCCAGGGA	1	+
chr10	1084946	1084957	GTCCCCAGGGA	1	+
chr10	1091636	1091647	ATCTCCTGAGG	1	-
chr10	111654373	111654384	GCCTCCAGGGA	1	+
chr10	12182033	12182044	TGCTCCAGGGG	1	+
chr10	13144362	13144373	TTCCCCTGAGT	1	-
chr10	14992582	14992593	CCCTCAAGGGA	1	+
chr10	18698681	18698692	TGCCCCAGAGA	1	+
chr10	18701761	18701772	GCCCCAAGAGA	1	+
chr10	18916871	18916882	GCCCCCAGAGG	1	-
chr10	2122088	2122099	CTCACCTGGGA	1	+
chr10	22924763	22924774	CTCTCAAGGGC	1	-
chr10	23354957	23354968	GGCTCCTGGGG	1	+
chr10	25005396	25005407	GTCCCCAGAGC	1	-
chr10	26988886	26988897	GTCCCCAAGGA	1	-
chr10	27029708	27029719	AGCCCCTGGGG	1	-
chr10	27146698	27146709	ACCTCCTGGGC	1	-
chr10	27586970	27586981	CTCCCCTGAGA	1	-
chr10	30820962	30820973	ACCTCCTGGGC	1	-
chr10	32617579	32617590	CCCACCAGGGA	1	+
chr10	32633821	32633832	GTCCCAAGAGT	1	-
chr10	33378503	33378514	CCCTCCAGAGG	1	+
chr10	33378529	33378540	CTCCCCAGAGA	1	-
chr10	3822393	3822404	TGCTCATGGGA	1	-
chr10	3822416	3822427	TTCTCCTGGGG	1	+
chr10	49898708	49898719	TTCTCCAGGGC	1	-
chr10	5488425	5488436	TCCTCCTGGGC	1	+
chr10	6104121	6104132	GTCCCAAGGGT	1	-
chr10	72117312	72117323	TCCTCCAGGGA	1	-
chr10	73600086	73600097	TCCTCCAGGGG	1	-
chr10	7517669	7517680	CGCCCCTGGGA	1	-
chr10	7828458	7828469	CCCCCAAGGGA	1	+
chr10	79439847	79439858	TTCCCATGGGT	1	+
chr10	85916751	85916762	GTCCCCTGAGG	1	-
chr10	89787359	89787370	TGCTCCAGGGA	1	-
chr10	89787395	89787406	CTCCCCAGGGC	1	-
chr10	97594215	97594226	TGCTCCAGGGC	1	-
chr10	98023566	98023577	ACCTCCTGAGA	1	+
chr10	99254128	99254139	TTCTCAAGAGG	1	-
chr11	102191074	102191085	GCCTCATGGGC	1	+
chr11	102470084	102470095	CTCCCCTGAGA	1	+
chr11	108537325	108537336	CCCTCCAGAGG	1	+
chr11	108625863	108625874	GTCCCCAAGGA	1	-
chr11	110163115	110163126	ACCTCCTGGGC	1	-
chr11	111247769	111247780	GTCTCCAGGGT	1	+
chr11	115792898	115792909	GTCTCCTGGGA	1	-
chr11	121445100	121445111	CTCTCCAGAGC	1	-
chr11	13310837	13310848	ACCTCCAGGGC	1	+
chr11	13916901	13916912	GCCTCAAGGGC	1	+
chr11	13916962	13916973	GCCCCCTGAGG	1	-
chr11	14273228	14273239	GTCCCCTGGGA	1	-
chr11	14289995	14290006	TTCCCAAGGGA	1	+
chr11	31255101	31255112	GTCCCCAAAGA	1	+
chr11	32120312	32120323	ACCTCCTGGGC	1	+
chr11	60226678	60226689	CGCCCCAGAGG	1	-
chr11	6701643	6701654	GCCTCAAGGGA	1	-
chr11	71773169	71773180	TTCTCCAGAGA	1	+
chr11	72147952	72147963	ACCTCCTGGGC	1	+
chr11	72761155	72761166	ATCTCCAGGGC	1	+
chr11	75827311	75827322	CCCTCAAGGGC	1	-
chr11	82716195	82716206	ACCTCAAGAGA	1	+
chr11	9281906	9281917	TTCTCCTGGGG	1	+
chr11	96012932	96012943	CCCTCCTGAGA	1	+
chr12	102319405	102319416	TCCTCCAGGGC	1	-
chr12	108150648	108150659	GTCACCTGGGA	1	-
chr12	109109546	109109557	ATCCCAAGAGG	1	+
chr12	112045495	112045506	CTCCCCAGAGG	1	-
chr12	112445899	112445910	GCCTCAAGAGA	1	-
chr12	112448344	112448355	CTCTCCAGGGC	1	-
chr12	112448412	112448423	CTCTCCAGGGC	1	-
chr12	112565353	112565364	ACCTCCTGGGC	1	+
chr12	112845649	112845660	GCCTCCAGAGC	1	+
chr12	113662106	113662117	GCCCCATGAGA	1	-
chr12	117169879	117169890	ATCTCCTGGGG	1	-
chr12	118577341	118577352	CTCCCAAGGGC	1	+
chr12	1213133	1213144	TTCCCAAGAGC	1	+
chr12	122904535	122904546	GTCACATGGGA	1	+
chr12	123919615	123919626	GCCTCCTGAGC	1	-
chr12	12513411	12513422	ACCTCCTGGGC	1	+
chr12	129300333	129300344	GTCACCTGGGA	1	-
chr12	16502131	16502142	ATCCCCAGGGC	1	-
chr12	19599323	19599334	GGCTCAAGGGA	1	-
chr12	20373345	20373356	GTCTCCTGGGC	1	+
chr12	21655980	21655991	CCCTCCTGAGG	1	+
chr12	21656005	21656016	GCCCCAAGAGG	1	-
chr12	24286407	24286418	CTCCCCTGGGT	1	-
chr12	25209827	25209838	CTCCCCAGAGT	1	+
chr12	26421947	26421958	CTCCCCAGAGG	1	+
chr12	31434937	31434948	GCCCCTAGAGG	1	-
chr12	45613725	45613736	AGCCCCTGGGA	1	+
chr12	49281059	49281070	ACCTCCTGGGG	1	-
chr12	50513398	50513409	ACCTCCTGGGC	1	-
chr12	56579617	56579628	ATCACCTGGGA	1	+
chr12	56691727	56691738	ATCTCCTGAGA	1	-
chr12	60174680	60174691	GCCTCCTGGGA	1	+
chr12	7263371	7263382	GTCACCTGGGG	1	-
chr12	76945417	76945428	ATCCCCAGGGC	1	-
chr12	922312	922323	GGCTCAAGGGA	1	-
chr12	93046466	93046477	CCCCCCAGAGA	1	-
chr12	93046486	93046497	CTCCCCAGAGA	1	+
chr12	96176489	96176500	TTCTCCAGGGC	1	-
chr13	100758016	100758027	ACCTCCTGGGC	1	-
chr13	100784539	100784550	CTCACAAGGGA	1	-
chr13	107076052	107076063	GTCCCAAGGGG	1	+
chr13	110062107	110062118	AGCTCCAGGGA	1	+
chr13	20350589	20350600	GTCTCAAGAGA	1	+
chr13	20435207	20435218	ACCCCCTGGGC	1	+
chr13	24148899	24148910	GCCACCAGGGA	1	-
chr13	32484019	32484030	CTCCCCAGAGT	1	+
chr13	34402757	34402768	ACCTCCTGGGC	1	+
chr13	41632559	41632570	TGCTCAAGGGA	1	-
chr13	42849812	42849823	TTCTCCTGGGT	1	+
chr13	46745027	46745038	CTCTCCAGGGG	1	-
chr13	49428037	49428048	CCCCCAAGAGG	1	+
chr13	52288090	52288101	CTCTCCTGGGC	1	-
chr13	60732924	60732935	AGCCCCTGAGA	1	-
chr13	60981487	60981498	TCCTCAAGGGA	1	+
chr13	73101414	73101425	CCCTCAAGGGG	1	-
chr13	81857932	81857943	GTCCCCAGTGA	1	+
chr13	99921348	99921359	CTCCCAAGGGA	1	-
chr13	99956688	99956699	GGCTCATGGGA	1	-
chr14	20926352	20926363	ACCCCCAGGGC	1	+
chr14	21133825	21133836	TCCTCCTGGGC	1	+
chr14	22962705	22962716	ATCTCCAGGGC	1	+
chr14	23031102	23031113	ACCTCCTGGGA	1	+
chr14	24446517	24446528	ACCCCAAGGGC	1	+
chr14	31319884	31319895	ATCTCCTGAGG	1	-
chr14	35908672	35908683	CTCCCCTGAGA	1	-
chr14	45600352	45600363	CTCTCAAGGGC	1	-
chr14	56188304	56188315	TTCTCCAGAGC	1	+
chr14	60664795	60664806	GGCCCAAGGGC	1	-
chr14	64335113	64335124	GCCTCCTGAGC	1	-
chr14	65779826	65779837	TTCTCCTGAGA	1	+
chr14	68135444	68135455	CCCTCCAGGGG	1	-
chr14	68875583	68875594	ATCTCAAGGGG	1	-
chr14	69286001	69286012	CCCTCCTGGGA	1	-
chr14	70240989	70241000	AGCTCCTGGGA	1	-
chr14	70822616	70822627	CTCTCAAGGGA	1	-
chr14	73528712	73528723	ACCTCCTGGGA	1	-
chr14	73763302	73763313	ATCTCCTGAGA	1	-
chr14	74355963	74355974	ATCTCCTGGGC	1	+
chr14	75983427	75983438	GCCTCCTGGGC	1	+
chr14	75983725	75983736	CTCTCCAGGGA	1	+
chr14	75999917	75999928	CTCCCCAGAGT	1	+
chr14	77180419	77180430	GCCTCCAGGGG	1	+
chr14	93124350	93124361	GTCTCCAGGGG	1	-
chr14	94949429	94949440	GTCCCCTGGGC	1	+
chr15	31546582	31546593	GTCTCCAGAGT	1	-
chr15	31546648	31546659	TCCTCCAGAGC	1	-
chr15	35323278	35323289	GCCTCAAGAGG	1	-
chr15	38986135	38986146	ATCCCAAGGGG	1	-
chr15	38986193	38986204	ATCCCCAGAGG	1	-
chr15	40457263	40457274	CCCTCCAGGGA	1	-
chr15	41121549	41121560	CTCCCCTGAGG	1	+
chr15	48625834	48625845	CTCTCCTGGGT	1	-
chr15	52788651	52788662	GCCACAAGGGA	1	-
chr15	54599531	54599542	GGCCCCAGAGA	1	-
chr15	54809780	54809791	GCCCCAAGAGG	1	-
chr15	56527150	56527161	TTCCCCTGGGA	1	+
chr15	59978874	59978885	CCCTCATGGGA	1	-
chr15	64093128	64093139	ACCTCAAGGGA	1	+
chr15	65140870	65140881	GCCTCCTGGGT	1	+
chr15	66081113	66081124	ACCTCCTGGGC	1	-
chr15	66791295	66791306	TTCTCAAGAGG	1	+
chr15	68033886	68033897	ATCCCCTGGGC	1	-
chr15	68573509	68573520	CCCCCAAGGGT	1	-
chr15	80269953	80269964	TTCCCCTGAGT	1	-
chr15	80966282	80966293	TTCCCCAGAGG	1	-
chr15	93173765	93173776	ATCTCCTGGGA	1	-
chr15	98621339	98621350	TTCTCCTGGGT	1	+
chr16	10400521	10400532	ACCTCCTGGGC	1	-
chr16	11938487	11938498	CTCCCCTGGGG	1	+
chr16	11938505	11938516	CTCACCAGGGA	1	-
chr16	12121954	12121965	CTCCCCTGAGC	1	+
chr16	14503635	14503646	TCCACCAGGGA	1	+
chr16	15739264	15739275	GCCTCAAGGGG	1	-
chr16	21521229	21521240	GTCACCAGGGA	1	-
chr16	21521709	21521720	GGCCCCAGGGT	1	+
chr16	23519473	23519484	GCCCCAAGGGT	1	+
chr16	25002251	25002262	GTCTCCAGGGT	1	+
chr16	3925509	3925520	TCCTCCTGGGT	1	-
chr16	46843098	46843109	CTCCCCTGAGC	1	-
chr16	47538754	47538765	GTCCCCTGAGG	1	+
chr16	47538796	47538807	TGCCCCAGAGG	1	+
chr16	50311330	50311341	CCCTCCTGGGC	1	-
chr16	53246636	53246647	GGCTCCAGAGG	1	-
chr16	56751430	56751441	TCCTCCTGGGT	1	+
chr16	57386523	57386534	GCCCCAAGAGG	1	+
chr16	74811240	74811251	TTCCCCAGGGC	1	-
chr16	75603309	75603320	GCCCCATGGGT	1	-
chr16	81848865	81848876	CCCACCAGGGA	1	-
chr16	89549322	89549333	GGCTCCAGGGG	1	-
chr16	9147042	9147053	ACCTCCTGGGC	1	-
chr17	1128866	1128877	GCCTCCTGGGT	1	-
chr17	13966628	13966639	TGCTCCTGAGA	1	-
chr17	16724511	16724522	TTCTCAAGAGA	1	+
chr17	18753303	18753314	TCCTCCTGGGC	1	+
chr17	21111887	21111898	TGCTCAAGGGA	1	-
chr17	27473510	27473521	GTCCCCAGAGG	1	-
chr17	28081254	28081265	GTCCCCAGAGT	1	-
chr17	29148153	29148164	GCCTCCTGGGC	1	-
chr17	29638050	29638061	GCCTCCTGGGC	1	+
chr17	30880173	30880184	TTCACCAGGGA	1	-
chr17	31091148	31091159	TCCTCCAGGGC	1	-
chr17	37004862	37004873	ATCTCCTGGGA	1	+
chr17	4254414	4254425	GCCTCCTGGGC	1	-
chr17	44263930	44263941	CTCCCAAGAGA	1	-
chr17	45008631	45008642	TCCCCCAGGGA	1	-
chr17	46522847	46522858	CTCCCAAGAGA	1	+
chr17	48807400	48807411	ACCTCCTGGGC	1	+
chr17	56461379	56461390	TGCCCCTGAGA	1	+
chr17	56479476	56479487	GTCTCCAGGGC	1	+
chr17	56488936	56488947	TTCCCCTGAGT	1	-
chr17	59861363	59861374	ACCTCCTGGGC	1	-
chr17	60532919	60532930	ACCTCAAGGGA	1	-
chr17	60571529	60571540	GTCTCCTGGGT	1	+
chr17	65423209	65423220	TCCTCCAGGGC	1	-
chr17	65490113	65490124	GTCCCCAGGGA	1	+
chr17	65515669	65515680	CTCTCCTGAGG	1	-
chr17	66245532	66245543	ACCTCCTGGGC	1	+
chr17	72465884	72465895	GCCTCCTGGGT	1	-
chr17	7389634	7389645	GCCACAAGGGA	1	-
chr17	74500449	74500460	GCCTCATGGGC	1	-
chr17	8768298	8768309	ACCCCAAGGGA	1	-
chr18	10529856	10529867	CTCCCCTGAGT	1	+
chr18	32632213	32632224	GGCTCCTGGGG	1	-
chr18	32758458	32758469	ATCCCAAGAGA	1	+
chr18	3851328	3851339	GTCACATGGGA	1	-
chr18	3914963	3914974	GGCCCCTGGGC	1	+
chr18	4125349	4125360	TTCTCCAGGGA	1	-
chr18	4203711	4203722	TTCCCCTGAGC	1	-
chr18	51787202	51787213	TCCCCCAGAGT	1	-
chr18	8994723	8994734	GTCACCTGGGA	1	-
chr19	10199894	10199905	GCCCCCTGGGT	1	-
chr19	11251767	11251778	CCCCCCTGAGG	1	-
chr19	13732395	13732406	CTCCCCTGGGT	1	+
chr19	14150019	14150030	GCCTCCTGGGT	1	-
chr19	16259426	16259437	TCCTCCAGGGT	1	-
chr19	16260850	16260861	GGCCCCAGAGC	1	-
chr19	18204418	18204429	AGCCCCAGGGA	1	+
chr19	18288650	18288661	ACCTCCAGGGC	1	+
chr19	18627892	18627903	TGCCCCTGGGA	1	+
chr19	18685462	18685473	CCCCCCAGGGC	1	+
chr19	38519749	38519760	CTCTCCTGGGA	1	+
chr19	39355284	39355295	AGCCCAAGGGG	1	+
chr19	40661711	40661722	TTCCCAAGAGG	1	+
chr19	41905290	41905301	GGCCCCTGGGA	1	-
chr19	41906057	41906068	ACCTCCTGGGC	1	+
chr19	42372332	42372343	TCCTCCAGAGC	1	+
chr19	44261816	44261827	ACCTCCTGGGC	1	+
chr19	46016382	46016393	ACCTCATGGGA	1	-
chr19	4667085	4667096	CCCTCAAGGGC	1	+
chr19	47462231	47462242	TTCTCCAGAGG	1	+
chr19	51912437	51912448	GGCCCCTGGGA	1	-
chr19	55002787	55002798	GCCTCCAGGGA	1	-
chr19	58015685	58015696	GTCCCCAGGGA	1	+
chr19	58426236	58426247	TTCTCCAGGGT	1	+
chr19	58455237	58455248	TTCCCCAGAGT	1	-
chr19	58456715	58456726	GTCCCCAGAGG	1	+
chr19	59020900	59020911	GCCCCAAGGGC	1	-
chr19	6385975	6385986	GCCTCCTGGGT	1	-
chr19	6579704	6579715	GCCTCCAGAGA	1	-
chr19	6777459	6777470	TTCTCCAGAGC	1	-
chr19	8849053	8849064	ATCCCCAGAGG	1	-
chr2	100098579	100098590	ACCTCCAGGGA	1	+
chr2	102710455	102710466	TTCCCCAGGGC	1	-
chr2	103042363	103042374	AGCCCCAGGGA	1	-
chr2	10823895	10823906	GTCTCCTGGGG	1	-
chr2	109147821	109147832	GTCTCAAGGGC	1	-
chr2	111885140	111885151	ATCTCCTGGGC	1	-
chr2	114195209	114195220	CGCCCCTGGGC	1	-
chr2	122284635	122284646	TTCCCCAGAGT	1	-
chr2	122398851	122398862	GTCCCCAGAGG	1	+
chr2	127410739	127410750	GTCTCCTGGGT	1	-
chr2	127410821	127410832	TGCTCATGGGA	1	-
chr2	134119968	134119979	TTCCCCAGAGT	1	-
chr2	145070329	145070340	TTCTCCTGAGA	1	+
chr2	148313628	148313639	GCCTCCAGAGC	1	+
chr2	148764712	148764723	CTCTCCAGGGG	1	-
chr2	149612930	149612941	TCCTCCTGGGC	1	+
chr2	180166973	180166984	CTCCCATGGGT	1	-
chr2	182178663	182178674	GTCTCCAGAGT	1	-
chr2	191880203	191880214	GGCTCAAGGGG	1	-
chr2	191883423	191883434	GCCTCAAGAGG	1	+
chr2	197070240	197070251	TTCCCCAGAGC	1	-
chr2	197973695	197973706	GTCCCCTGGGA	1	+
chr2	198124517	198124528	ATCTCCTGGGG	1	+
chr2	203133798	203133809	GCCTCCTGGGT	1	+
chr2	208800425	208800436	GTCTCCAGGGA	1	-
chr2	217367616	217367627	TTCTCCTGGGG	1	-
chr2	218071200	218071211	TCCTCCAGGGT	1	+
chr2	221559006	221559017	TTCCCCAGAGG	1	+
chr2	225806224	225806235	TTCCCCTGAGG	1	-
chr2	231846976	231846987	GTCACCTGGGG	1	-
chr2	233412575	233412586	GTCTCATGGGA	1	+
chr2	238339677	238339688	ACCTCCTGGGC	1	-
chr2	24059636	24059647	CCCTCCAGGGC	1	-
chr2	24554397	24554408	TCCTCCTGGGA	1	-
chr2	46870837	46870848	GCCTCTAGGGG	1	-
chr2	48127414	48127425	CTCTCATGGGA	1	+
chr2	48544242	48544253	CTCTCCTGAGA	1	+
chr2	55283336	55283347	CCCTCAAGGGA	1	+
chr2	58120104	58120115	GGCTCCAGGGA	1	-
chr2	63817969	63817980	CCCTCCTGAGG	1	-
chr2	64975041	64975052	ACCTCCAGGGC	1	+
chr2	64975855	64975866	TTCTCAAGGGG	1	-
chr2	65062247	65062258	CTCTCATGGGC	1	+
chr2	68632207	68632218	CTCACCTGGGA	1	+
chr2	69608626	69608637	ATCTCAAGAGA	1	+
chr2	69983244	69983255	CTCTCCAAGGA	1	-
chr2	71451291	71451302	GGCCCCAGAGC	1	-
chr2	74396100	74396111	CTCTCAAGAGG	1	+
chr2	80209794	80209805	GCCTCCAGGGG	1	-
chr2	85171588	85171599	GTCACCAGAGA	1	+
chr2	8555328	8555339	GTCTCCAGAGG	1	-
chr2	86111006	86111017	AGCTCCAGGGA	1	+
chr2	89028980	89028991	TTCTCCTGGGA	1	+
chr2	89412119	89412130	TCCTCCTGGGG	1	-
chr20	19922025	19922036	GTCTCAAGAGG	1	+
chr20	22213762	22213773	TTCCCCTGGGT	1	+
chr20	31323568	31323579	GCCTCCTGGGT	1	+
chr20	3181235	3181246	CCCTCCAGAGG	1	+
chr20	32584038	32584049	TGCTCCAGAGA	1	-
chr20	33230131	33230142	GTCTCCAGAGT	1	+
chr20	33417214	33417225	GGCCCAAGAGG	1	+
chr20	34616575	34616586	CCCTCCTGGGC	1	-
chr20	35098255	35098266	TCCCCCAGGGA	1	-
chr20	35466910	35466921	ACCTCCTGGGC	1	-
chr20	39622996	39623007	ATCCCCTGGGC	1	-
chr20	42094913	42094924	GTCTCCAGGGT	1	-
chr20	43600397	43600408	GCCTCCTGGGT	1	+
chr20	44047076	44047087	CCCTCCTGGGA	1	-
chr20	46125768	46125779	GTCACCTGGGG	1	+
chr20	47664510	47664521	CCCACCAGGGA	1	-
chr20	47664570	47664581	GCCTCCAAGGA	1	-
chr20	47892114	47892125	ATCCCCTGGGC	1	+
chr20	48389115	48389126	CCCTCCTGAGA	1	+
chr20	48618541	48618552	CCCCCCAGAGT	1	-
chr20	49055586	49055597	GTCCCCTGAGA	1	+
chr20	52520763	52520774	ACCTCCTGGGC	1	+
chr20	533025	533036	TGCCCCAGGGC	1	-
chr21	15401263	15401274	ACCCCCAGGGC	1	-
chr21	32658948	32658959	ATCTCCTGGGC	1	-
chr21	32690015	32690026	GCCTCCTGGGT	1	-
chr21	33098898	33098909	GCCTCCTGGGC	1	-
chr21	34608544	34608555	GGCCCCAGGGA	1	-
chr21	40712800	40712811	CCCCCAAGGGT	1	+
chr21	47069147	47069158	GTCTCAAGAGA	1	-
chr21	9695657	9695668	GGCCCCTGGGA	1	-
chr22	23053341	23053352	GCCTCCTGGGT	1	-
chr22	23054734	23054745	GCCCCAAAGGA	1	-
chr22	23190668	23190679	GTCACCTGGGA	1	-
chr22	23198730	23198741	GCCTCCTGAGA	1	-
chr22	31611940	31611951	GCCCCTAGGGA	1	+
chr22	32148276	32148287	CTCCCAAGGGA	1	-
chr22	32806512	32806523	TTCCCAAAGGA	1	+
chr22	39468604	39468615	CTCCCCTGGGA	1	-
chr22	40317007	40317018	ACCTCAAGAGA	1	+
chr22	40974322	40974333	TCCTCCAGAGC	1	-
chr22	41835962	41835973	GTCACATGGGA	1	+
chr22	51080950	51080961	GCCACCAGGGG	1	-
chr3	112215660	112215671	GCCTCCTGGGT	1	+
chr3	115739465	115739476	TCCTCAAGGGC	1	+
chr3	120060696	120060707	CCCTCCTGGGT	1	+
chr3	120462872	120462883	GTCTCCAGAGA	1	+
chr3	121979273	121979284	TTCTCCAGGGT	1	+
chr3	122109231	122109242	CTCCCCAGAGT	1	-
chr3	12233790	12233801	CCCCCCAGGGG	1	-
chr3	122406172	122406183	GTCCCCAGAGA	1	-
chr3	127325073	127325084	ACCTCCAGGGC	1	-
chr3	128366423	128366434	GCCCCCTGAGT	1	-
chr3	128367323	128367334	GCCTCCTGGGT	1	-
chr3	128459664	128459675	ACCTCCTGGGC	1	-
chr3	128460668	128460679	GTCTCCAAGGA	1	-
chr3	128602027	128602038	ATCCCCTGAGC	1	-
chr3	130446150	130446161	GCCTCCTGGGT	1	+
chr3	133156612	133156623	CTCTCCAGGGC	1	-
chr3	141092892	141092903	GCCTCCTGGGT	1	-
chr3	143133894	143133905	GGCTCAAGGGA	1	-
chr3	143717272	143717283	TTCTCAAGGGG	1	-
chr3	149286895	149286906	TTCTCCTGGGA	1	+
chr3	159206372	159206383	GTCCCCTGAGA	1	-
chr3	159617194	159617205	GGCCCCAGAGC	1	-
chr3	171045335	171045346	GTCCCCTAGGG	1	-
chr3	183148637	183148648	TTCCCCTGGGC	1	+
chr3	183253184	183253195	GCCTCCTGAGA	1	-
chr3	185638169	185638180	TCCCCCAGAGC	1	-
chr3	189365110	189365121	TGCCCCAGGGA	1	-
chr3	195973626	195973637	GTCTCCTGAGA	1	-
chr3	196667835	196667846	GCCTCCTGAGA	1	-
chr3	197648740	197648751	ATCCCCAGAGT	1	-
chr3	23809218	23809229	TCCTCCTGAGA	1	-
chr3	33474781	33474792	ACCTCAAGAGA	1	+
chr3	3670840	3670851	CTCCCCAGAGG	1	+
chr3	39450786	39450797	AGCTCAAGGGA	1	+
chr3	44469315	44469326	CTCCCCTGGGG	1	-
chr3	44469342	44469353	GTCTCCAGAGA	1	+
chr3	49968532	49968543	CGCCCCTGGGC	1	+
chr3	5238137	5238148	GTCTCCAGAGA	1	-
chr3	58406864	58406875	CTCTCCTGAGG	1	+
chr3	75681065	75681076	ACCCCCAGGGA	1	-
chr3	97904208	97904219	TCCTCCTGGGG	1	+
chr4	105852352	105852363	ATCTCAAGGGC	1	-
chr4	106527058	106527069	GTCCCCAGTGA	1	+
chr4	111104929	111104940	GTCTCCTGAGC	1	-
chr4	114357115	114357126	CTCCCCTGAGA	1	+
chr4	114357228	114357239	CCCTCATGGGA	1	-
chr4	122107499	122107510	AGCTCCAGGGA	1	+
chr4	128990213	128990224	CTCACCAGGGA	1	-
chr4	140000168	140000179	ATCTCCTGGGG	1	+
chr4	146029539	146029550	GTCACCTGGGA	1	-
chr4	148698863	148698874	CCCTCCAGAGG	1	-
chr4	153059911	153059922	GGCCCCAGAGC	1	-
chr4	153496855	153496866	TTCTCCAGAGA	1	-
chr4	156275275	156275286	CCCTCCAGGGG	1	-
chr4	164029078	164029089	CCCCCAAGGGG	1	-
chr4	164602553	164602564	CCCCCTAGGGG	1	+
chr4	17618113	17618124	ATCTCAAGGGC	1	-
chr4	185271784	185271795	CCCACCAGGGA	1	+
chr4	22131160	22131171	TCCCCCAGGGC	1	-
chr4	26129901	26129912	GCCTCCAGGGG	1	+
chr4	26325665	26325676	TTCCCCTGGGC	1	+
chr4	27542835	27542846	TTCCCCAGAGA	1	+
chr4	36312562	36312573	TTCTCCAGGGT	1	-
chr4	38804830	38804841	GCCCCCTGAGT	1	+
chr4	40205884	40205895	GTCTCAAGAGA	1	-
chr4	40320429	40320440	GCCTCCAGGGT	1	-
chr4	40672704	40672715	CCCTCCAGGGC	1	-
chr4	48205523	48205534	CTCTCATGGGC	1	-
chr4	53583182	53583193	GCCTCCTGAGG	1	+
chr4	56273326	56273337	TTCTCAAGAGG	1	+
chr4	71979197	71979208	GTCTCCTGGGA	1	-
chr4	76437099	76437110	ATCCCCAGGGT	1	+
chr4	87839868	87839879	ATCCCCTGGGT	1	-
chr4	87934989	87935000	TCCCCCAGAGA	1	+
chr4	87962549	87962560	ATCTCCAGGGG	1	-
chr5	100123665	100123676	TTCTCAAGGGC	1	+
chr5	105521434	105521445	ACCTCCTGGGC	1	-
chr5	106364793	106364804	CTCCCAAGGGA	1	-
chr5	121695639	121695650	TCCTCCAGAGA	1	+
chr5	131817616	131817627	GGCTCCTGGGG	1	-
chr5	132023793	132023804	TTCCCCTGAGA	1	+
chr5	137365836	137365847	CTCTCCAAGGA	1	-
chr5	140025193	140025204	TTCTCCAGGGC	1	+
chr5	142433049	142433060	CTCACCAGGGA	1	+
chr5	142975967	142975978	GCCCCCTGAGC	1	+
chr5	151097137	151097148	TTCCCCAGGGC	1	+
chr5	159893739	159893750	CTCTCAAGGGG	1	-
chr5	168301876	168301887	CGCCCCAGGGC	1	-
chr5	169279343	169279354	TTCTCCAAGGA	1	-
chr5	170820909	170820920	GCCTCAAGAGA	1	-
chr5	171582278	171582289	ATCTCCTGAGG	1	+
chr5	43627285	43627296	ACCTCCAGGGG	1	+
chr5	49831407	49831418	GGCCCCAGAGG	1	-
chr5	54600066	54600077	GTCTCCTGGGG	1	-
chr5	55382316	55382327	TTCTCCAGAGA	1	+
chr5	56480346	56480357	TTCACCAGAGA	1	-
chr5	67701026	67701037	CTCTCCTGAGA	1	-
chr5	73933912	73933923	ATCCCCAGAGG	1	+
chr5	80538965	80538976	TTCCCAAGGGA	1	-
chr5	81407155	81407166	GTCTCCTGGGT	1	+
chr5	88649785	88649796	GTCACAAGGGA	1	+
chr5	96508073	96508084	TTCCCCTGAGT	1	-
chr6	10531207	10531218	GCCTCCTGGGT	1	-
chr6	108579799	108579810	ACCTCCTGGGC	1	+
chr6	108819356	108819367	GTCTCAAGAGG	1	-
chr6	11099383	11099394	CTCTCCTGAGA	1	+
chr6	11381127	11381138	ACCTCCTGGGC	1	+
chr6	119118018	119118029	GCCCCCAGAGG	1	-
chr6	126227647	126227658	ATCCCAAGAGA	1	+
chr6	132718070	132718081	GTCACATGGGA	1	-
chr6	135486658	135486669	GTCTCCTGGGA	1	-
chr6	138232388	138232399	ATCCCCTGAGC	1	-
chr6	139214651	139214662	GGCTCAAGGGA	1	+
chr6	144169696	144169707	TCCTCCTGGGC	1	+
chr6	150032099	150032110	GCCTCTAGGGG	1	-
chr6	151189370	151189381	ACCTCAAGGGG	1	+
chr6	15329482	15329493	GTCCCAAGGGA	1	-
chr6	15358289	15358300	CGCCCCAGAGG	1	-
chr6	155850273	155850284	GTCTCCTGGGC	1	+
chr6	157299071	157299082	CTCCCAAGGGC	1	+
chr6	159063484	159063495	GGCCCCAGGGG	1	-
chr6	160268640	160268651	GCCTCCTGGGT	1	-
chr6	161456480	161456491	TCCTCAAGAGA	1	+
chr6	16198339	16198350	CGCCCAAGGGG	1	-
chr6	17699978	17699989	GGCTCAAGGGA	1	-
chr6	21208326	21208337	TGCCCCAGGGT	1	+
chr6	26243438	26243449	CTCTCCTGGGT	1	-
chr6	27976054	27976065	CTCTCAAGAGA	1	+
chr6	2861790	2861801	GCCTCCTGAGC	1	+
chr6	29912222	29912233	GTCTCCAGAGA	1	-
chr6	31553420	31553431	CTCTCCAGAGA	1	+
chr6	32410962	32410973	ACCTCCAGAGG	1	+
chr6	32552639	32552650	TCCCCCAGAGG	1	-
chr6	34172647	34172658	ACCCCAAGGGA	1	-
chr6	37953376	37953387	ACCTCCTGGGC	1	-
chr6	38378169	38378180	GCCTCCTGGGC	1	-
chr6	38741254	38741265	TTCTCCAGAGA	1	-
chr6	4011127	4011138	CCCCCCTGGGC	1	+
chr6	478817	478828	TTCTCCTGAGG	1	-
chr6	52026589	52026600	TTCTCAAGAGA	1	+
chr6	52184201	52184212	ATCTCCTGGGC	1	-
chr6	52184214	52184225	CCCTCCTGGGC	1	+
chr6	52976131	52976142	TGCCCAAGGGA	1	+
chr6	68718618	68718629	CTCCCCTGAGC	1	-
chr6	70684245	70684256	CTCCCCAGGGC	1	-
chr6	73346678	73346689	TTCCCAAGGGG	1	-
chr6	74223836	74223847	CCCCCCAGAGT	1	+
chr6	75977975	75977986	GTCACCTGGGA	1	-
chr6	80919426	80919437	CTCCCAAGAGC	1	-
chr6	88537953	88537964	CTCACCAGGGG	1	-
chr7	100147401	100147412	ACCTCCTGGGC	1	+
chr7	101594262	101594273	TCCTCCAGGGG	1	-
chr7	101671756	101671767	TCCCCCTGAGC	1	+
chr7	102050812	102050823	TTCCCCTGGGC	1	-
chr7	104529695	104529706	GTCTCCAGGGA	1	+
chr7	106788006	106788017	ATCACCTGGGA	1	+
chr7	114678371	114678382	GTCCCCTGAGG	1	-
chr7	123386359	123386370	TCCTCCAGAGC	1	+
chr7	127514526	127514537	GTCCCCTGAGT	1	+
chr7	127518207	127518218	TCCTCATGGGA	1	-
chr7	128691619	128691630	GGCTCAAGGGA	1	+
chr7	129702977	129702988	GTCCCCTGAGT	1	+
chr7	130643772	130643783	TTCCCCAGGGA	1	-
chr7	130706881	130706892	GTCTCCTGGGT	1	-
chr7	131139460	131139471	GTCACATGGGA	1	-
chr7	135637618	135637629	ATCCCCTGAGC	1	+
chr7	135701867	135701878	GTCTCAAGGGG	1	+
chr7	142510939	142510950	TTCTCCTGGGC	1	-
chr7	148399668	148399679	TTCCCAAGGGA	1	-
chr7	148722462	148722473	TCCCCCAGAGA	1	+
chr7	20173668	20173679	TTCCCCTGGGC	1	+
chr7	24922740	24922751	GGCCCCAGGGA	1	+
chr7	2790044	2790055	GTCCCCTGAGG	1	-
chr7	28533244	28533255	GGCCCCTGGGT	1	+
chr7	30532922	30532933	GTCACATGGGA	1	-
chr7	34797885	34797896	CTCCCCAGAGA	1	+
chr7	48131335	48131346	CCCTCCTGGGT	1	-
chr7	66054128	66054139	CTCTCCAGGGC	1	+
chr7	6631383	6631394	CCCTCAAGGGA	1	+
chr7	68676965	68676976	CCCCCTAGGGG	1	+
chr7	69238839	69238850	GCCACCAGGGA	1	-
chr7	69373531	69373542	GCCTCCTGAGA	1	-
chr7	69470474	69470485	CTCACAAGGGA	1	-
chr7	77160466	77160477	TTCTCCAGAGC	1	+
chr7	7721251	7721262	TCCTCCAGGGT	1	+
chr7	8170233	8170244	TCCTCCAGGGT	1	-
chr7	92393188	92393199	CCCTCCTGAGA	1	+
chr7	99158262	99158273	GTCCCCAGAGC	1	+
chr8	101259649	101259660	GTCTCCAGAGT	1	+
chr8	101563134	101563145	CCCTCAAGGGC	1	-
chr8	102754085	102754096	ACCTCCTGGGC	1	-
chr8	11368506	11368517	CTCACCAGGGA	1	+
chr8	114557674	114557685	GTCTCCAGAGA	1	-
chr8	114558387	114558398	TCCCCATGAGG	1	+
chr8	114752713	114752724	TCCTCAAGAGA	1	+
chr8	117800831	117800842	TCCTCCAGGGT	1	+
chr8	121069307	121069318	ATCTCCTGGGG	1	+
chr8	126265604	126265615	GCCCCTAGGGG	1	-
chr8	128196443	128196454	GGCCCCAGGGT	1	-
chr8	128196484	128196495	GGCCCAAGGGG	1	+
chr8	130958774	130958785	ATCCCCTGGGA	1	+
chr8	145975901	145975912	TTCTCCTGAGG	1	+
chr8	26107557	26107568	GCCCCAAAGGA	1	+
chr8	27218269	27218280	TTCACCTGGGA	1	+
chr8	27583464	27583475	GGCTCCAGAGG	1	+
chr8	29177968	29177979	GCCTCCTGAGA	1	+
chr8	42448490	42448501	GCCTCCTGAGC	1	+
chr8	56760684	56760695	ATCTCCTGGGG	1	-
chr8	56801132	56801143	TTCTCTAGAGA	1	+
chr8	56860650	56860661	GCCTCCTGAGA	1	+
chr8	56879407	56879418	GTCACCAGGGA	1	+
chr8	6590881	6590892	CTCACCAGGGG	1	+
chr8	67978507	67978518	CTCCCATGGGT	1	-
chr8	70923542	70923553	ATCCCCAGAGT	1	+
chr8	71289164	71289175	TGCTCCAGGGG	1	-
chr8	71515382	71515393	GTCTCCAGGGC	1	+
chr8	72770594	72770605	CTCTCAAGGGA	1	-
chr8	7884029	7884040	TGCCCCTGGGA	1	+
chr8	80870414	80870425	ATCCCCAGAGT	1	-
chr8	81003996	81004007	GCCACCAGGGG	1	+
chr8	94951034	94951045	TCCCCCAGAGG	1	+
chr8	95453924	95453935	CTCCCCAGAGA	1	+
chr8	96040292	96040303	CTCACCAGGGA	1	+
chr8	96152836	96152847	TCCCCCAGAGA	1	-
chr8	99720525	99720536	TTCCCCTGAGA	1	+
chr9	112855168	112855179	GTCTCATGGGC	1	+
chr9	112855205	112855216	ACCCCCAGGGA	1	+
chr9	113072002	113072013	CTCTCCAGAGG	1	-
chr9	114377272	114377283	TCCCCCTGAGC	1	-
chr9	117124959	117124970	GCCTCCAGAGA	1	-
chr9	117124975	117124986	CTCTCCAGGGC	1	-
chr9	117146047	117146058	TTCCCCAGGGA	1	+
chr9	117146083	117146094	TTCTCAAGGGC	1	+
chr9	119878462	119878473	ATCTCCTGGGG	1	+
chr9	123687075	123687086	GGCCCCAGAGG	1	+
chr9	123748163	123748174	TTCTCCAGGGG	1	-
chr9	126656231	126656242	GCCTCCAGAGA	1	-
chr9	126897217	126897228	GTCCCCAAGGA	1	+
chr9	127997261	127997272	TGCCCCAGGGT	1	+
chr9	128290054	128290065	CTCCCCAAGGA	1	+
chr9	129652891	129652902	TTCTCAAGGGA	1	-
chr9	131907869	131907880	GCCTCCTGGGC	1	+
chr9	132726631	132726642	GTCTCTAGAGA	1	-
chr9	132769409	132769420	GCCTCCTGGGT	1	-
chr9	132792846	132792857	TCCTCCAGAGG	1	+
chr9	179194	179205	CGCCCCTGGGC	1	+
chr9	179237	179248	GTCCCTAGGGC	1	+
chr9	19108202	19108213	GTCACCTGGGA	1	-
chr9	20564861	20564872	GGCTCAAGGGA	1	-
chr9	27349255	27349266	TGCTCCTGAGA	1	+
chr9	31519151	31519162	TTCCCCAGGGC	1	+
chr9	3342293	3342304	TTCTCAAGAGA	1	+
chr9	34193878	34193889	CTCCCCAGAGA	1	-
chr9	35068993	35069004	GCCTCAAGGGA	1	-
chr9	37324309	37324320	GTCTCCTGGGC	1	+
chr9	88963588	88963599	ACCTCCTGGGC	1	-
chr9	92989139	92989150	TCCCCCAGAGT	1	-
chrX	100658818	100658829	TCCTCATGGGA	1	-
chrX	109557162	109557173	CTCTCCAGAGG	1	+
chrX	111919248	111919259	GCCACAAGGGA	1	-
chrX	118038313	118038324	CTCTCAAGGGG	1	+
chrX	118924300	118924311	TCCCCCAAGGA	1	+
chrX	119274760	119274771	TGCCCCAGAGG	1	+
chrX	119389975	119389986	GCCCCCAGAGA	1	-
chrX	122997221	122997232	GCCTCATGGGC	1	-
chrX	123099355	123099366	TTCCCAAAGGA	1	-
chrX	130962149	130962160	ACCCCCAGAGC	1	+
chrX	130964642	130964653	GGCCCCAGAGC	1	+
chrX	13102167	13102178	ATCCCCTGAGC	1	-
chrX	13766061	13766072	TTCCCAAGGGC	1	+
chrX	154563896	154563907	CTCTCAAGAGG	1	+
chrX	15944966	15944977	GTCACCTGGGA	1	+
chrX	16004272	16004283	TTCCCCAGAGT	1	+
chrX	20158716	20158727	GGCTCCAGGGA	1	-
chrX	37639240	37639251	TGCCCCAGGGC	1	+
chrX	40831312	40831323	TGCCCCAGGGC	1	-
chrX	41978452	41978463	GCCCCCAGGGA	1	+
chrX	54891890	54891901	GTCTCCAGGGA	1	-
chrX	77175105	77175116	GCCCCCTGAGT	1	+
chrX	78372738	78372749	GGCTCAAGGGG	1	+
chr1	100252516	100252527	TCCCCAAGAGA	1	+
chr1	101776853	101776864	CTCCCAAGAGG	1	-
chr1	105249685	105249696	TTCCCCTGAGC	1	-
chr1	108330049	108330060	CTCCCCTGGGC	1	-
chr1	109734123	109734134	GCCTCCAGGGG	1	+
chr1	110141506	110141517	GCCCCCAGAGC	1	-
chr1	110201429	110201440	TTCTCCTGAGG	1	-
chr1	111372713	111372724	ACCTCTAGGGA	1	-
chr1	111625661	111625672	ATCTCAAGGGA	1	+
chr1	111685197	111685208	TCCTCCTGGGT	1	-
chr1	111739913	111739924	TCCCCAAGGGC	1	+
chr1	112266248	112266259	CGCCCCAGAGG	1	+
chr1	112301105	112301116	ACCTCCAGGGA	1	-
chr1	114488888	114488899	CCCTCCTGAGG	1	-
chr1	115613770	115613781	CTCCCCTGGGC	1	-
chr1	115845288	115845299	CCCTCCAGGGA	1	+
chr1	116917369	116917380	GTCTCCAGGGT	1	+
chr1	116917468	116917479	GTCCCCAAGGA	1	-
chr1	117112010	117112021	TTCTCCTGGGC	1	-
chr1	119883629	119883640	GCCTCAAGAGA	1	+
chr1	120086932	120086943	CTCCCCTGAGC	1	-
chr1	120113038	120113049	CTCCCCTGAGC	1	-
chr1	120838303	120838314	TCCTCCAGGGA	1	-
chr1	12304393	12304404	AGCCCCAGAGA	1	+
chr1	14001062	14001073	CCCTCCTGGGC	1	+
chr1	14277334	14277345	GCCCCAAGAGG	1	-
chr1	145522629	145522640	TCCTCCTGGGA	1	-
chr1	145524840	145524851	GCCTCCAGGGG	1	+
chr1	145580085	145580096	CCCTCCAGGGA	1	+
chr1	145666868	145666879	ATCCCCTGGGC	1	-
chr1	150126252	150126263	CTCCCCAGAGC	1	+
chr1	150550429	150550440	GTCACCAGGGG	1	-
chr1	150838107	150838118	CTCTCCAGAGA	1	-
chr1	151556286	151556297	TGCTCCAGAGA	1	-
chr1	151771171	151771182	GTCTCCAGAGC	1	-
chr1	151771238	151771249	TTCCCCAGAGC	1	+
chr1	152708316	152708327	GCCCCTAGAGG	1	-
chr1	153246138	153246149	CCCTCCTGGGA	1	+
chr1	153946301	153946312	CTCCCCTGGGT	1	-
chr1	154527191	154527202	GCCCCCTGAGG	1	-
chr1	154576140	154576151	CTCCCCAGGGC	1	+
chr1	154968341	154968352	GCCTCCAGGGG	1	-
chr1	15514845	15514856	ACCCCCTGGGA	1	+
chr1	155296520	155296531	TGCCCCTGGGC	1	+
chr1	155812899	155812910	TCCTCCTGAGA	1	+
chr1	155908144	155908155	GTCTCCAGAGT	1	+
chr1	15691442	15691453	CCCTCCAGGGG	1	+
chr1	157347262	157347273	TTCCCCAGAGA	1	-
chr1	157743684	157743695	ACCCCCAGAGG	1	+
chr1	158216607	158216618	ATCTCAAGAGA	1	-
chr1	159061458	159061469	CCCCCAAGGGC	1	-
chr1	16015340	16015351	TTCTCCAGGGG	1	+
chr1	160310513	160310524	ATCCCCAGAGT	1	-
chr1	160430651	160430662	CCCTCCTGGGT	1	-
chr1	160490999	160491010	TCCTCCTGGGT	1	+
chr1	160616720	160616731	ATCCCAAGGGG	1	-
chr1	160710257	160710268	TCCTCCAGAGG	1	+
chr1	160721424	160721435	TGCTCCAGAGA	1	-
chr1	160746128	160746139	ATCACCAGGGA	1	-
chr1	160804951	160804962	CTCCCAAGGGA	1	-
chr1	160952000	160952011	GCCCCAAGGGA	1	+
chr1	160952039	160952050	TCCCCCTGAGC	1	+
chr1	161049898	161049909	TTCCCAAGAGG	1	+
chr1	161443422	161443433	GTCCCCTGGGT	1	+
chr1	161688857	161688868	TGCTCCAGGGC	1	-
chr1	161698692	161698703	GCCTCCTGAGG	1	-
chr1	161706146	161706157	TGCTCATGGGA	1	+
chr1	161732015	161732026	CTCTCCTGAGG	1	-
chr1	163329118	163329129	GCCACCAGGGG	1	+
chr1	16511581	16511592	CCCTCCAGGGT	1	-
chr1	166020167	166020178	AGCCCCAGGGA	1	-
chr1	166055567	166055578	GTCCCCAAAGA	1	+
chr1	167487901	167487912	ACCTCCAGGGC	1	-
chr1	169874182	169874193	ATCCCCAGAGC	1	-
chr1	173835919	173835930	GTCCCCAAGGA	1	-
chr1	174938032	174938043	ACCTCAAGAGA	1	-
chr1	175091872	175091883	GTCTCAAGAGA	1	-
chr1	175379865	175379876	ACCTCCAGAGA	1	-
chr1	175844810	175844821	CTCCCCAGAGC	1	-
chr1	17603290	17603301	GGCCCCAGGGC	1	-
chr1	1767152	1767163	TGCCCAAGAGA	1	-
chr1	17847066	17847077	TGCCCCAGGGC	1	-
chr1	17880665	17880676	TTCTCAAGGGC	1	-
chr1	1788736	1788747	GCCCCAAGAGC	1	-
chr1	178898314	178898325	TGCCCCTGGGA	1	-
chr1	179837044	179837055	GCCACCAGGGG	1	+
chr1	181374170	181374181	TGCCCCTGGGC	1	+
chr1	181610221	181610232	TTCTCAAGGGC	1	-
chr1	18223522	18223533	AGCCCCAGGGC	1	+
chr1	182614086	182614097	ACCTCAAGGGG	1	-
chr1	182654739	182654750	CCCTCCAGAGA	1	-
chr1	183155273	183155284	CCCTCCAGAGG	1	-
chr1	183517382	183517393	GTCTCCAGGGG	1	-
chr1	184795425	184795436	GCCCCCAGAGA	1	-
chr1	185408979	185408990	GGCCCAAGGGC	1	-
chr1	187714095	187714106	GTCTCCAGAGC	1	+
chr1	19440326	19440337	ACCCCAAGAGG	1	+
chr1	19663188	19663199	ATCCCCTGAGA	1	+
chr1	19663214	19663225	GCCTCCAGGGG	1	+
chr1	198976743	198976754	TGCCCAAGGGA	1	-
chr1	20035844	20035855	TCCCCCTGGGG	1	-
chr1	200376539	200376550	AGCTCCTGGGA	1	+
chr1	200594716	200594727	TTCCCCTGAGT	1	-
chr1	201435839	201435850	CTCCCCTGGGC	1	+
chr1	202060205	202060216	CCCTCCAGAGA	1	-
chr1	202648317	202648328	TCCCCCAGAGG	1	+
chr1	203395000	203395011	TTCCCAAGAGC	1	-
chr1	203632154	203632165	ATCTCCAGGGT	1	-
chr1	204317965	204317976	GTCCCCAGAGA	1	-
chr1	204376691	204376702	TGCCCCTGAGG	1	+
chr1	204448330	204448341	GGCTCCTGGGA	1	-
chr1	204898814	204898825	TTCCCCAGGGA	1	-
chr1	204898843	204898854	TTCCCCAGGGA	1	-
chr1	205506120	205506131	CCCCCAAGGGG	1	-
chr1	205595579	205595590	TGCCCAAGGGG	1	+
chr1	206305685	206305696	CCCTCAAGGGA	1	+
chr1	207243448	207243459	TTCTCAAGAGA	1	+
chr1	208133976	208133987	GGCCCCAGGGT	1	-
chr1	20927746	20927757	GTCTCAAGAGA	1	+
chr1	209848700	209848711	GCCTCCTGGGC	1	-
chr1	209931931	209931942	ACCCCAAGGGG	1	+
chr1	210837252	210837263	TTCTCCTGAGA	1	+
chr1	211748806	211748817	TCCTCCTGGGC	1	+
chr1	212106312	212106323	GCCTCCAGAGA	1	+
chr1	212786105	212786116	ATCTCCAGGGG	1	+
chr1	212926386	212926397	TTCACCAGGGA	1	-
chr1	213126067	213126078	GTCCCCAGGGT	1	-
chr1	21658730	21658741	CTCTCTAGGGG	1	-
chr1	218581618	218581629	GCCTCAAGAGA	1	-
chr1	219967581	219967592	CTCTCCTGGGA	1	+
chr1	220161969	220161980	TTCTCAAGGGG	1	-
chr1	220396475	220396486	ACCTCCTGGGC	1	+
chr1	220946509	220946520	TTCCCCTGAGA	1	-
chr1	222182544	222182555	GCCCCCTGAGT	1	+
chr1	22301311	22301322	ACCTCCTGGGC	1	+
chr1	223414501	223414512	TCCCCCAGGGA	1	-
chr1	226033670	226033681	GCCTCCAGGGG	1	-
chr1	226033737	226033748	CCCTCCTGGGG	1	-
chr1	226837651	226837662	CCCCCCTGAGG	1	-
chr1	226916263	226916274	GCCTCAAGGGA	1	-
chr1	226924138	226924149	GCCCCCAGAGG	1	-
chr1	227194184	227194195	GCCTCCTGGGG	1	+
chr1	227674466	227674477	TCCTCATGAGA	1	-
chr1	22835237	22835248	CCCCCCAGAGG	1	-
chr1	228590556	228590567	GCCTCCAGAGC	1	+
chr1	228888655	228888666	TCCCCAAGAGA	1	-
chr1	228973915	228973926	ACCTCCTGAGA	1	+
chr1	229985000	229985011	GCCCCTAGAGG	1	+
chr1	230108881	230108892	GTCTCCTGGGA	1	+
chr1	230210652	230210663	GCCTCCAGAGG	1	-
chr1	230358652	230358663	GCCCCCAGAGG	1	+
chr1	230768274	230768285	TCCCCATGGGT	1	-
chr1	230928941	230928952	GCCTCCAGAGG	1	-
chr1	231419380	231419391	AGCTCCTGGGA	1	+
chr1	231739827	231739838	TTCTCCTGAGA	1	-
chr1	231739858	231739869	TCCTCTAGGGA	1	-
chr1	234261214	234261225	GCCTCCTGGGG	1	-
chr1	234299510	234299521	CTCTCCAGAGC	1	+
chr1	234914527	234914538	TGCCCCTGGGC	1	-
chr1	235170722	235170733	GTCCCCAGAGT	1	+
chr1	235242884	235242895	CTCTCCTGGGG	1	+
chr1	237963319	237963330	TCCCCCAGAGG	1	+
chr1	238064847	238064858	GCCTCATGGGA	1	+
chr1	238225817	238225828	CTCTCCTGGGA	1	+
chr1	238227027	238227038	TCCTCCTGAGA	1	-
chr1	24021409	24021420	TCCCCAAGGGG	1	-
chr1	240662698	240662709	GTCCCCAGGGC	1	+
chr1	240739771	240739782	TTCTCAAGGGT	1	-
chr1	242020655	242020666	ACCCCCTGAGA	1	-
chr1	24341401	24341412	TCCTCAAGGGC	1	+
chr1	244074164	244074175	ACCCCAAGGGG	1	+
chr1	244517297	244517308	TTCCCCAGAGG	1	+
chr1	245116514	245116525	CGCCCCTGGGA	1	-
chr1	245440744	245440755	AGCCCCAGGGC	1	-
chr1	24575566	24575577	TTCTCCTGGGC	1	-
chr1	24581385	24581396	GGCCCCTGGGT	1	+
chr1	246063722	246063733	TTCTCCAGAGC	1	+
chr1	247282318	247282329	CCCTCCTGGGG	1	+
chr1	247506260	247506271	CTCACCAGGGA	1	-
chr1	247524535	247524546	TGCTCATGGGA	1	+
chr1	248591577	248591588	TTCTCCTGAGA	1	+
chr1	248602177	248602188	ATCCCCAGAGT	1	+
chr1	248806468	248806479	ATCCCCAGAGC	1	-
chr1	24996670	24996681	GTCTCCTGAGC	1	+
chr1	25355388	25355399	AGCCCCAGGGC	1	+
chr1	25362161	25362172	CTCTCCAGAGA	1	-
chr1	25512521	25512532	CCCCCCAGAGC	1	+
chr1	26910795	26910806	ACCTCCTGGGG	1	+
chr1	28203380	28203391	GCCTCAAGGGT	1	+
chr1	28523593	28523604	GGCCCCAGGGA	1	+
chr1	28967469	28967480	GCCTCCTGGGA	1	-
chr1	29524234	29524245	AGCTCCTGGGA	1	+
chr1	30349985	30349996	TTCCCCTGAGG	1	+
chr1	30758963	30758974	CTCCCCAGGGT	1	+
chr1	30810128	30810139	TCCTCCAGGGG	1	-
chr1	31187639	31187650	GTCACCAGAGA	1	+
chr1	31229648	31229659	TCCTCCTGGGG	1	-
chr1	31971867	31971878	CCCCCCAGAGC	1	+
chr1	32509941	32509952	CCCTCAAGGGC	1	-
chr1	32542156	32542167	ATCCCCAGGGA	1	+
chr1	32647866	32647877	GGCCCAAGAGA	1	-
chr1	32799361	32799372	ACCTCAAGGGA	1	-
chr1	33426534	33426545	ATCTCCTGGGC	1	-
chr1	35495575	35495586	ATCCCCAGAGA	1	+
chr1	36562733	36562744	TCCCCCTGGGA	1	-
chr1	36912154	36912165	TCCTCCTGAGA	1	+
chr1	38356286	38356297	CGCCCCTGAGG	1	-
chr1	39886255	39886266	AGCCCCAGGGA	1	-
chr1	40037465	40037476	ACCTCCTGGGC	1	-
chr1	40544437	40544448	TCCCCATGGGT	1	+
chr1	40776406	40776417	CTCTCCAGAGG	1	+
chr1	40776427	40776438	GTCCCAAGGGA	1	-
chr1	40857564	40857575	ATCTCCTGGGG	1	-
chr1	41178867	41178878	CCCCCCAGGGG	1	+
chr1	4143124	4143135	TCCCCAAGAGG	1	-
chr1	42011963	42011974	AGCTCCTGGGA	1	-
chr1	42103228	42103239	GTCTCCAGAGT	1	-
chr1	42250681	42250692	CCCCCAAGAGG	1	+
chr1	42269005	42269016	GGCCCCAGAGG	1	-
chr1	42363995	42364006	CCCTCCAGGGA	1	-
chr1	43400979	43400990	CTCTCCTGGGG	1	+
chr1	44170583	44170594	GGCTCCTGGGG	1	+
chr1	44300735	44300746	AGCCCCTGGGG	1	-
chr1	45243199	45243210	GCCTCATGGGG	1	+
chr1	45243429	45243440	TGCCCCTGGGC	1	+
chr1	46500682	46500693	ACCTCCAGAGG	1	-
chr1	46799410	46799421	TGCCCCAGAGG	1	-
chr1	47088326	47088337	CCCCCCTGAGG	1	-
chr1	47862639	47862650	ATCTCCAGGGC	1	-
chr1	49018345	49018356	TGCCCCAGGGA	1	-
chr1	51076399	51076410	TTCCCATGGGC	1	-
chr1	51981057	51981068	GGCTCAAGGGA	1	-
chr1	52093537	52093548	GTCCCCAGTGA	1	+
chr1	52825572	52825583	GTCCCCAGAGA	1	+
chr1	52997144	52997155	TCCCCATGAGA	1	+
chr1	53943361	53943372	CTCCCCTGGGA	1	-
chr1	54385057	54385068	TCCTCCAGGGG	1	-
chr1	55349115	55349126	GCCACCAGGGG	1	-
chr1	55670784	55670795	GTCACCAGGGA	1	+
chr1	56942908	56942919	GTCCCCAGGGT	1	+
chr1	5726068	5726079	AGCCCCTGAGA	1	-
chr1	59161144	59161155	TCCTCATGAGA	1	-
chr1	59388163	59388174	TTCTCAAGGGG	1	-
chr1	59388187	59388198	GCCTCCAGGGC	1	-
chr1	59605110	59605121	ATCTCAAGGGG	1	-
chr1	60043648	60043659	GGCCCCAGAGC	1	+
chr1	63907468	63907479	GTCCCCAGAGG	1	-
chr1	6402400	6402411	ACCCCCAGGGT	1	-
chr1	6446831	6446842	GGCTCAAGGGA	1	-
chr1	64539573	64539584	GGCCCCAGGGC	1	-
chr1	65900478	65900489	CCCTCCTGAGG	1	+
chr1	66680792	66680803	ACCTCCTGGGC	1	-
chr1	66840978	66840989	GCCACAAGGGA	1	+
chr1	66969722	66969733	CCCTCCTGAGG	1	+
chr1	70975923	70975934	TGCTCCAGGGG	1	+
chr1	8336606	8336617	TCCTCATGGGG	1	+
chr1	84156310	84156321	ATCTCCTGAGA	1	-
chr1	84899538	84899549	ACCACCAGGGA	1	+
chr1	85077571	85077582	GTCCCCTGGGT	1	+
chr1	8584873	8584884	TTCCCCTGGGT	1	+
chr1	86304040	86304051	ACCTCCTGAGA	1	-
chr1	8724331	8724342	CTCTCCAGGGC	1	+
chr1	8730384	8730395	ATCTCCAGAGG	1	+
chr1	87523181	87523192	GCCTCCAAGGA	1	+
chr1	8932392	8932403	TGCCCAAGAGA	1	+
chr1	89752816	89752827	GGCCCAAGAGG	1	+
chr1	89777744	89777755	TCCCCCAGGGC	1	-
chr1	9122112	9122123	CTCTCCTGGGA	1	+
chr1	9127392	9127403	CCCTCCAGGGA	1	-
chr1	91492488	91492499	TCCTCCAGGGG	1	-
chr1	9239432	9239443	ACCTCCTGGGC	1	-
chr1	93521972	93521983	CTCTCCAGGGT	1	-
chr1	94097369	94097380	ACCTCCAGAGG	1	+
chr1	94176801	94176812	GGCCCCAGAGA	1	-
chr1	94477617	94477628	CTCCCCTGAGA	1	+
chr10	100202850	100202861	CCCTCCTGGGA	1	+
chr10	100932100	100932111	GTCCCCTGAGG	1	-
chr10	101471018	101471029	GCCTCCAAGGA	1	-
chr10	102085137	102085148	CCCTCCTGAGG	1	+
chr10	103574555	103574566	GTCCCCAGAGT	1	+
chr10	103725645	103725656	CTCCCCAAGGA	1	-
chr10	103870193	103870204	TTCCCCAGGGA	1	-
chr10	103898766	103898777	CCCACCTGGGA	1	-
chr10	104082913	104082924	ATCTCCAGGGC	1	+
chr10	104471555	104471566	ATCTCAAGAGA	1	+
chr10	104472057	104472068	GGCTCATGGGA	1	+
chr10	105208772	105208783	ATCCCCAGAGC	1	+
chr10	106685188	106685199	GCCACCAGGGG	1	-
chr10	108626283	108626294	TTCCCCAGAGC	1	+
chr10	109673829	109673840	GCCCCCAGAGT	1	+
chr10	111605833	111605844	ATCCCCTGAGA	1	-
chr10	111836729	111836740	TCCCCCAGAGT	1	+
chr10	112118779	112118790	GTCACCTGGGG	1	-
chr10	112269472	112269483	GCCTCCAGAGG	1	+
chr10	112270434	112270445	GTCCCAAGAGG	1	-
chr10	112271081	112271092	ACCTCCAGGGG	1	-
chr10	112271173	112271184	TTCTCCAGGGG	1	+
chr10	112412716	112412727	CTCTCCTGGGC	1	+
chr10	112514701	112514712	ATCCCCTGAGG	1	+
chr10	112546398	112546409	GTCTCCTGGGA	1	-
chr10	112617568	112617579	GTCTCCTGAGA	1	-
chr10	114140135	114140146	GGCTCCAGAGG	1	+
chr10	115340245	115340256	TCCCCCTGGGA	1	-
chr10	115752552	115752563	CCCCCCAGAGC	1	-
chr10	116008161	116008172	CTCCCCAGAGT	1	-
chr10	117177322	117177333	CCCTCCTGAGA	1	+
chr10	117708071	117708082	CTCTCCAGGGC	1	-
chr10	11820971	11820982	GTCTCCTGGGA	1	+
chr10	11841087	11841098	GCCTCCAGGGA	1	+
chr10	119989	120000	CCCTCCTGGGT	1	+
chr10	121335248	121335259	CTCCCCAAGGA	1	-
chr10	121441853	121441864	GTCTCCAGGGT	1	+
chr10	12256939	12256950	CCCTCAAGAGA	1	-
chr10	122623	122634	TTCTCCAGAGC	1	-
chr10	123312494	123312505	TCCCCCAGGGA	1	-
chr10	124086204	124086215	GTCCCCAGGGT	1	+
chr10	124671625	124671636	CTCCCCTGGGC	1	+
chr10	125106411	125106422	GGCCCCTGGGA	1	+
chr10	125199414	125199425	TGCTCCAGGGA	1	+
chr10	125502306	125502317	CTCTCCTGAGA	1	-
chr10	125968067	125968078	GTCTCCAGGGG	1	-
chr10	126950614	126950625	ATCCCAAGGGA	1	-
chr10	127210887	127210898	CCCTCCAGGGA	1	+
chr10	127587026	127587037	CTCCCAAGAGG	1	+
chr10	129857160	129857171	CTCCCCAGGGC	1	-
chr10	130332000	130332011	CCCACCTGGGA	1	+
chr10	13225770	13225781	GTCTCCTGGGC	1	+
chr10	13742479	13742490	GGCCCCTGGGC	1	-
chr10	13742571	13742582	TTCCCCTGAGG	1	+
chr10	13746489	13746500	TCCCCCTGAGG	1	+
chr10	13826223	13826234	CCCTCCAGAGG	1	-
chr10	14074611	14074622	GCCACCAGGGG	1	+
chr10	14695462	14695473	TGCTCCTGAGA	1	-
chr10	14740560	14740571	TTCTCAAGGGG	1	-
chr10	15063075	15063086	CTCCCCTGGGC	1	-
chr10	1517518	1517529	AGCCCAAGGGG	1	-
chr10	16807802	16807813	TCCTCCAGGGG	1	+
chr10	16807815	16807826	GCCTCCTGGGG	1	-
chr10	17553760	17553771	ACCTCCTGGGC	1	+
chr10	18690844	18690855	CTCTCCAGGGT	1	+
chr10	18690897	18690908	TCCTCCAGAGA	1	-
chr10	18738709	18738720	AGCCCCTGGGA	1	-
chr10	18746105	18746116	ACCTCCTGGGG	1	+
chr10	20236791	20236802	CCCTCCAGGGT	1	+
chr10	22278697	22278708	CCCTCCTGAGG	1	-
chr10	22710288	22710299	GCCCCCTGAGA	1	+
chr10	22752129	22752140	GGCCCCAGAGC	1	-
chr10	22752143	22752154	TCCCCCAGGGT	1	-
chr10	23114951	23114962	TTCCCCAGGGA	1	+
chr10	23143939	23143950	GTCCCCAGAGG	1	-
chr10	23361118	23361129	CTCTCCAGGGC	1	-
chr10	23603891	23603902	GTCTCCAGAGG	1	+
chr10	23731521	23731532	GTCTCAAGAGG	1	-
chr10	24906871	24906882	GCCTCCAGGGG	1	+
chr10	24906917	24906928	AGCTCCAGGGA	1	-
chr10	25169542	25169553	GCCTCATGGGG	1	-
chr10	25219031	25219042	AGCTCAAGGGA	1	+
chr10	25233929	25233940	GCCTCCTGAGC	1	+
chr10	26757843	26757854	TGCTCCTGGGG	1	+
chr10	26757869	26757880	CCCTCCTGAGG	1	+
chr10	26771147	26771158	GGCCCAAGAGG	1	+
chr10	27574139	27574150	TCCTCCTGGGG	1	-
chr10	28691846	28691857	ATCTCCTGAGA	1	+
chr10	29000861	29000872	GCCTCCTGAGC	1	+
chr10	29109097	29109108	CTCTCCAGGGA	1	+
chr10	29802101	29802112	GTCCCCAGAGA	1	+
chr10	29879789	29879800	GCCACCAGGGG	1	-
chr10	29977192	29977203	ATCCCCTGAGG	1	-
chr10	29977218	29977229	GTCTCCAGAGA	1	-
chr10	29977275	29977286	ATCACCTGGGA	1	-
chr10	30782992	30783003	AGCCCCAGGGA	1	+
chr10	30971424	30971435	TCCCCCAGAGC	1	-
chr10	31317954	31317965	CTCCCCTGAGT	1	+
chr10	32019820	32019831	GGCTCCAGGGG	1	-
chr10	32499764	32499775	TCCCCCTGAGA	1	-
chr10	32542450	32542461	GGCCCCTGGGT	1	-
chr10	3451301	3451312	TTCACCTGGGA	1	-
chr10	34973610	34973621	GCCACCAGGGG	1	+
chr10	35079235	35079246	ATCCCCAGGGA	1	+
chr10	35787774	35787785	GGCTCCTGGGG	1	-
chr10	3792351	3792362	AGCCCCTGAGA	1	+
chr10	3792401	3792412	CCCTCCTGGGG	1	-
chr10	38315348	38315359	GCCTCCTGGGT	1	+
chr10	3911454	3911465	ACCCCCAGAGG	1	+
chr10	43119663	43119674	CTCCCAAGGGC	1	+
chr10	43422516	43422527	TTCCCCTGAGA	1	+
chr10	43454841	43454852	TTCTCAAGGGT	1	-
chr10	43899360	43899371	ACCTCCTGGGC	1	-
chr10	44627791	44627802	TTCTCCTGAGG	1	-
chr10	45407766	45407777	TTCCCCAGGGC	1	+
chr10	45586527	45586538	CTCTCCTGGGC	1	+
chr10	45849838	45849849	GGCTCCAGGGC	1	+
chr10	47107334	47107345	GTCCCCTGAGT	1	+
chr10	49492217	49492228	TCCTCCTGGGC	1	+
chr10	49802948	49802959	GTCCCCTGAGG	1	+
chr10	50398305	50398316	CCCTCCTGGGA	1	-
chr10	52373170	52373181	CTCACCAGGGA	1	+
chr10	53764222	53764233	ATCTCCTGGGA	1	+
chr10	5380430	5380441	CGCTCCTGGGA	1	-
chr10	5488500	5488511	GCCCCCAGGGC	1	+
chr10	58583748	58583759	TTCACCAGAGA	1	+
chr10	6079259	6079270	GGCTCCAGGGG	1	-
chr10	63045520	63045531	GCCTCATGAGA	1	-
chr10	63721145	63721156	TGCCCAAGAGA	1	-
chr10	64386863	64386874	GGCCCCTGGGA	1	+
chr10	64449724	64449735	TTCCCCTGGGT	1	+
chr10	64684382	64684393	CCCTCCTGGGC	1	-
chr10	65275225	65275236	AGCTCCAGGGA	1	-
chr10	67603101	67603112	CCCTCCAGGGG	1	+
chr10	69563461	69563472	ACCCCCAGGGG	1	+
chr10	70108482	70108493	CTCTCCTGGGA	1	-
chr10	70821548	70821559	CTCTCCAGAGA	1	-
chr10	72250063	72250074	ACCTCCTGGGC	1	+
chr10	73444193	73444204	GTCTCCAGGGG	1	-
chr10	74004931	74004942	ATCCCCAGGGT	1	-
chr10	74130021	74130032	GGCCCCTGGGT	1	-
chr10	745144	745155	AGCTCCTGGGA	1	+
chr10	7512266	7512277	TCCTCCTGAGA	1	-
chr10	7522047	7522058	CTCTCCAGGGA	1	-
chr10	75345659	75345670	GCCTCCTGGGA	1	-
chr10	75636730	75636741	GTCCCCTAGGA	1	+
chr10	75739685	75739696	CTCTCATGGGC	1	-
chr10	76179793	76179804	GCCACCAGGGG	1	+
chr10	7631841	7631852	CCCTCCAGGGA	1	-
chr10	7631860	7631871	CTCCCCTGGGC	1	+
chr10	76972255	76972266	ACCTCCTGGGC	1	+
chr10	77300369	77300380	GTCACCAGGGG	1	+
chr10	78071763	78071774	TCCCCAAGAGA	1	+
chr10	78797302	78797313	TTCCCAAGAGC	1	+
chr10	79110527	79110538	ACCTCCAGGGG	1	+
chr10	81111911	81111922	CCCCCCAGGGT	1	-
chr10	81112474	81112485	CCCTCCTGAGG	1	-
chr10	82220918	82220929	CCCTCAAGAGA	1	-
chr10	82895707	82895718	GCCTCCAGGGG	1	-
chr10	85768742	85768753	GGCCCCTGAGG	1	+
chr10	85937594	85937605	GCCCCAAGAGC	1	+
chr10	86051209	86051220	CTCACCAGGGG	1	+
chr10	86101823	86101834	ACCTCCAGGGG	1	-
chr10	87393389	87393400	GTCTCCAGGGG	1	+
chr10	87406478	87406489	GGCCCCAGAGA	1	+
chr10	87736211	87736222	CTCTCCAGAGG	1	+
chr10	87806975	87806986	GCCTCCTGAGC	1	+
chr10	88535224	88535235	AGCCCCAGAGA	1	+
chr10	89071461	89071472	AGCCCCAGGGA	1	-
chr10	89852609	89852620	CTCTCCTGGGA	1	-
chr10	92851055	92851066	CCCTCATGAGA	1	+
chr10	9344264	9344275	TCCCCCAGGGC	1	-
chr10	94674408	94674419	GCCTCTAGGGG	1	+
chr10	94725157	94725168	GCCTCCAGAGG	1	+
chr10	95655833	95655844	ACCTCCTGGGC	1	+
chr10	95752356	95752367	CTCTCCAGGGA	1	+
chr10	97026651	97026662	GTCTCCAAGGA	1	+
chr10	97087992	97088003	GTCTCCTGGGT	1	+
chr10	97187175	97187186	TTCTCCTGGGG	1	+
chr10	98100262	98100273	GCCTCCAAGGA	1	-
chr10	98853868	98853879	GCCCCCAGAGG	1	+
chr10	99310727	99310738	GTCTCCAGAGG	1	-
chr10	99839588	99839599	CCCTCCAGGGC	1	-
chr11	10098494	10098505	GGCCCCTGGGA	1	+
chr11	101307404	101307415	AGCCCAAGGGG	1	-
chr11	102261532	102261543	TTCTCCAGAGC	1	+
chr11	102423280	102423291	CTCCCCTGAGG	1	-
chr11	102535276	102535287	GCCTCTAGGGG	1	-
chr11	107641852	107641863	GTCCCAAGAGC	1	+
chr11	108091856	108091867	CCCTCCAGGGG	1	+
chr11	111262421	111262432	TTCCCAAAGGA	1	-
chr11	111586262	111586273	TCCCCAAGGGA	1	-
chr11	112605159	112605170	TTCCCCAGAGA	1	-
chr11	113906844	113906855	ATCACCTGGGA	1	-
chr11	113946796	113946807	GTCACCAGGGG	1	-
chr11	114976099	114976110	GCCCCTAGGGA	1	+
chr11	114976114	114976125	GCCCCCTGGGC	1	-
chr11	115079822	115079833	TGCTCCAGAGA	1	-
chr11	115452288	115452299	GTCCCCTGGGA	1	+
chr11	115858859	115858870	GCCCCCAGGGC	1	+
chr11	116041646	116041657	TCCACCTGGGA	1	-
chr11	117098625	117098636	GCCTCTAGGGA	1	-
chr11	117877003	117877014	AGCCCCAGGGA	1	+
chr11	118095669	118095680	CTCCCCTGGGT	1	-
chr11	118716298	118716309	GGCCCCAGGGT	1	+
chr11	118788820	118788831	CCCTCCTGGGG	1	+
chr11	118792826	118792837	GCCTCCAGGGA	1	+
chr11	118792853	118792864	CCCTCCTGGGA	1	-
chr11	118981578	118981589	CTCACCAGGGA	1	-
chr11	119043217	119043228	TCCCCAAGAGA	1	-
chr11	120212978	120212989	TCCTCAAGAGA	1	-
chr11	120213006	120213017	GTCTCCTGAGG	1	-
chr11	121265666	121265677	ATCCCAAGGGC	1	+
chr11	121316747	121316758	CTCCCCAGAGC	1	+
chr11	121440577	121440588	GCCCCCTGAGC	1	-
chr11	121447451	121447462	AGCTCCAGGGA	1	-
chr11	121753911	121753922	CTCTCCTGGGG	1	+
chr11	122627319	122627330	GCCCCTAGGGC	1	-
chr11	122750883	122750894	CCCTCCTGAGA	1	+
chr11	123230656	123230667	TTCTCCTGGGA	1	+
chr11	123978962	123978973	TCCCCCAGAGG	1	-
chr11	124712828	124712839	ATCTCCTGGGC	1	-
chr11	125359176	125359187	GTCCCCTGAGG	1	-
chr11	126134940	126134951	CCCTCCAGAGA	1	-
chr11	126163810	126163821	TCCCCCTAGGA	1	+
chr11	126864855	126864866	TTCCCAAGAGA	1	-
chr11	128182094	128182105	TTCACCAGAGA	1	+
chr11	129246020	129246031	CTCTCCAAGGA	1	+
chr11	129277773	129277784	TCCTCCAGGGT	1	-
chr11	131514287	131514298	TGCCCCAGGGA	1	+
chr11	132187780	132187791	CCCTCCTGGGG	1	-
chr11	13232028	13232039	ATCCCAAGAGG	1	+
chr11	133273939	133273950	GCCTCTAGGGG	1	-
chr11	13856182	13856193	GCCTCCAGAGG	1	-
chr11	15792517	15792528	TCCACCTGGGA	1	-
chr11	15792545	15792556	TCCACCAGGGA	1	+
chr11	15925033	15925044	GCCCCCTGGGC	1	-
chr11	204687	204698	TCCCCAAGGGT	1	+
chr11	22678972	22678983	GGCCCCAGAGG	1	+
chr11	22724711	22724722	TGCTCAAGGGA	1	-
chr11	2616230	2616241	TTCTCCAGAGG	1	-
chr11	26765356	26765367	TCCCCAAGAGG	1	-
chr11	26936634	26936645	TTCTCCTGAGG	1	-
chr11	30688584	30688595	ACCTCCTGAGA	1	-
chr11	316279	316290	CCCTCCTGGGA	1	+
chr11	32253618	32253629	GTCCCCAGGGC	1	-
chr11	33351455	33351466	TGCTCCAGGGC	1	-
chr11	33673857	33673868	TCCCCCAGGGT	1	-
chr11	33921960	33921971	GTCCCCTGGGC	1	+
chr11	34009719	34009730	GGCTCAAGGGG	1	-
chr11	35185406	35185417	GGCCCCTGAGA	1	+
chr11	35326033	35326044	CTCCCCAGAGG	1	+
chr11	35990779	35990790	ACCCCAAGGGG	1	+
chr11	36091524	36091535	TTCCCCTGAGA	1	+
chr11	36335825	36335836	AGCCCAAGGGA	1	-
chr11	36491479	36491490	TCCCCAAGAGA	1	+
chr11	4164549	4164560	GGCTCCAGGGA	1	+
chr11	4212566	4212577	ACCTCCTGGGA	1	-
chr11	44758093	44758104	CCCTCCTGGGG	1	-
chr11	44808053	44808064	CCCCCTAGGGG	1	-
chr11	44850208	44850219	GTCCCATGGGT	1	+
chr11	45829362	45829373	CTCTCCAGGGA	1	+
chr11	46308485	46308496	CTCCCCAGAGT	1	-
chr11	46527142	46527153	ACCCCCTGAGA	1	+
chr11	46686121	46686132	AGCCCCTGGGA	1	+
chr11	47185944	47185955	TCCCCCAGAGG	1	-
chr11	47442039	47442050	GCCCCCAGAGT	1	+
chr11	47950048	47950059	TCCCCCAGAGC	1	+
chr11	56608800	56608811	TGCTCCTGGGA	1	-
chr11	57510341	57510352	ATCACCAGGGA	1	-
chr11	57555998	57556009	CTCCCCAGAGC	1	-
chr11	58694994	58695005	AGCCCAAGGGG	1	-
chr11	58819009	58819020	ATCTCCAGAGA	1	+
chr11	58992378	58992389	ATCCCCAGGGC	1	-
chr11	59055978	59055989	TTCACCAGGGG	1	+
chr11	60249955	60249966	CCCCCAAGAGG	1	+
chr11	60716352	60716363	ACCTCCAGAGA	1	-
chr11	61428619	61428630	GCCTCATGAGA	1	-
chr11	61733666	61733677	GCCTCCTGGGT	1	-
chr11	62092561	62092572	TTCCCCAGGGA	1	-
chr11	62107912	62107923	ACCCCCTGGGC	1	+
chr11	62146094	62146105	GCCCCATGGGT	1	+
chr11	62232223	62232234	ACCTCCTGGGC	1	-
chr11	62569557	62569568	TCCCCAAGGGC	1	-
chr11	62788320	62788331	CCCTCCTGAGG	1	-
chr11	62980411	62980422	GCCTCCAAGGA	1	+
chr11	63319584	63319595	TCCTCCAGGGG	1	+
chr11	63319607	63319618	CGCCCCAGGGA	1	-
chr11	63711776	63711787	CTCTCCAGAGA	1	+
chr11	63756254	63756265	ACCCCCAGGGT	1	-
chr11	64640979	64640990	TGCCCCAGGGG	1	+
chr11	64784476	64784487	GTCCCCAAAGA	1	-
chr11	64955469	64955480	CGCCCCAGGGG	1	-
chr11	65194626	65194637	GTCTCCTGGGT	1	+
chr11	65261517	65261528	ACCTCCAGAGA	1	-
chr11	65622819	65622830	CCCTCCAGGGA	1	+
chr11	66109120	66109131	CTCCCCAGAGC	1	-
chr11	66258980	66258991	GCCACCAGGGG	1	+
chr11	66263239	66263250	GCCTCCAGGGG	1	-
chr11	66392184	66392195	GCCCCAAGGGA	1	-
chr11	67016340	67016351	TCCCCCAGAGA	1	+
chr11	67058614	67058625	ACCTCCTGGGC	1	-
chr11	67163826	67163837	CTCCCCAGAGC	1	+
chr11	67344384	67344395	CCCTCCTGAGG	1	-
chr11	67352976	67352987	ATCTCCTGGGG	1	+
chr11	67465868	67465879	TCCTCCAGAGA	1	+
chr11	67465927	67465938	GCCTCCTGGGG	1	-
chr11	68543787	68543798	ACCTCCTGGGC	1	-
chr11	68668435	68668446	GCCCCCTGGGA	1	+
chr11	6878226	6878237	CTCCCCAGAGT	1	+
chr11	71132888	71132899	TTCTCAAGGGG	1	+
chr11	71749334	71749345	CTCTCCTGGGA	1	-
chr11	71810800	71810811	GCCCCAAGAGA	1	+
chr11	72044963	72044974	GCCTCAAGGGG	1	+
chr11	72246406	72246417	GCCACCAGGGG	1	+
chr11	72964135	72964146	CTCACCAGGGA	1	-
chr11	72985743	72985754	GGCCCCAGAGC	1	+
chr11	72993324	72993335	AGCCCAAGGGA	1	+
chr11	76131128	76131139	GCCCCTAGAGG	1	-
chr11	78804184	78804195	TGCCCCAGGGC	1	-
chr11	81355510	81355521	GGCCCCTGAGA	1	+
chr11	83435132	83435143	TCCTCCAGGGG	1	-
chr11	84425537	84425548	GCCTCCAGAGG	1	-
chr11	86005216	86005227	TGCTCATGGGA	1	+
chr11	8768963	8768974	ATCTCCTGAGA	1	+
chr11	8769932	8769943	TTCTCCTGGGT	1	-
chr11	88060889	88060900	CCCTCAAGAGA	1	-
chr11	88147780	88147791	CTCCCCAGGGT	1	-
chr11	9142645	9142656	CTCACCAGGGG	1	+
chr11	93265784	93265795	TGCTCCAGAGA	1	-
chr11	93270419	93270430	GGCTCCTGGGA	1	+
chr11	93283511	93283522	CTCCCCAGGGT	1	+
chr11	94279414	94279425	GGCTCCTGAGA	1	+
chr11	94280192	94280203	GTCTCAAGGGC	1	-
chr11	95987514	95987525	CGCCCCTGAGG	1	-
chr11	96073697	96073708	TTCCCCAGAGG	1	-
chr11	9648811	9648822	ACCCCCTGGGA	1	+
chr11	9658635	9658646	GTCCCCTGGGC	1	-
chr12	100798703	100798714	TCCTCCAGAGG	1	-
chr12	1014675	1014686	GCCTCCTGAGC	1	+
chr12	101717639	101717650	GCCACCAGGGG	1	-
chr12	102244189	102244200	TTCCCCAGAGT	1	-
chr12	10282732	10282743	TGCTCCTGAGA	1	+
chr12	103720152	103720163	GCCACCAGGGG	1	+
chr12	104110870	104110881	GCCTCCTGGGA	1	+
chr12	104503134	104503145	GCCACCAGGGG	1	-
chr12	106475628	106475639	GCCCCCAGAGC	1	-
chr12	106691724	106691735	GTCCCCTGGGA	1	-
chr12	107163022	107163033	TTCCCAAGAGG	1	+
chr12	107528535	107528546	GCCACCAGGGG	1	+
chr12	108272087	108272098	CTCTCCAGGGG	1	+
chr12	108506092	108506103	GTCCCCAGAGC	1	+
chr12	108635898	108635909	CTCCCCAGAGA	1	+
chr12	108710440	108710451	TCCTCCTGGGG	1	+
chr12	108965828	108965839	CTCCCCAGAGA	1	+
chr12	109034535	109034546	CTCTCCTGGGT	1	+
chr12	109118298	109118309	GTCACCAGGGA	1	+
chr12	109218143	109218154	AGCCCCAGGGA	1	+
chr12	109458784	109458795	TGCTCCAGGGA	1	-
chr12	110417008	110417019	TTCCCCTGGGG	1	-
chr12	111075964	111075975	GGCCCCAGGGA	1	+
chr12	111104754	111104765	GTCCCCTGAGT	1	+
chr12	112860414	112860425	GCCACCAGGGA	1	-
chr12	113443779	113443790	GCCCCCTGGGC	1	-
chr12	113761728	113761739	ATCCCCTGAGC	1	+
chr12	113767768	113767779	TGCCCCAGGGC	1	+
chr12	114187089	114187100	GTCTCCTGGGG	1	-
chr12	114828007	114828018	TTCTCAAGGGT	1	-
chr12	115063178	115063189	GTCACCAGGGG	1	+
chr12	115948597	115948608	ACCTCTAGGGA	1	+
chr12	117125845	117125856	GTCTCCTGGGC	1	-
chr12	117785544	117785555	AGCCCCAGGGC	1	-
chr12	117854320	117854331	CCCCCCTGAGG	1	+
chr12	11810867	11810878	TTCCCCTAGGA	1	-
chr12	118123400	118123411	GGCCCCAGAGG	1	-
chr12	120027123	120027134	CTCTCAAGAGA	1	+
chr12	120189927	120189938	CTCTCCAGGGC	1	+
chr12	121126780	121126791	TCCTCAAGGGC	1	-
chr12	121130994	121131005	TTCCCCTAGGA	1	+
chr12	121201250	121201261	TCCCCAAGGGT	1	-
chr12	121697151	121697162	CTCCCCAAGGA	1	+
chr12	122007084	122007095	TTCTCCAGGGT	1	-
chr12	122120141	122120152	GCCCCTAGAGG	1	-
chr12	122354800	122354811	GCCACCTGGGA	1	-
chr12	122840802	122840813	TGCCCCAGGGT	1	+
chr12	123210672	123210683	CTCTCCTGGGC	1	-
chr12	123284413	123284424	GCCCCAAAGGA	1	-
chr12	123363645	123363656	GCCTCCAGAGG	1	+
chr12	123363685	123363696	GCCTCCAGAGC	1	+
chr12	123627839	123627850	TCCTCCTGGGA	1	-
chr12	123627949	123627960	GGCTCCTGGGG	1	-
chr12	124468587	124468598	GCCTCCAGAGG	1	-
chr12	124469717	124469728	GGCTCCAGAGA	1	+
chr12	125350527	125350538	GCCCCAAGGGG	1	+
chr12	125514429	125514440	CTCCCCAGAGG	1	-
chr12	12582642	12582653	TTCTCAAGAGG	1	+
chr12	126010907	126010918	CTCTCCAGGGA	1	-
chr12	127762624	127762635	AGCCCCAGGGA	1	+
chr12	131598387	131598398	CGCCCCAGAGA	1	+
chr12	132631496	132631507	TTCCCAAGGGT	1	+
chr12	133262062	133262073	GCCTCCTGGGG	1	+
chr12	133401499	133401510	CCCACCTGGGA	1	+
chr12	133403549	133403560	GTCTCTAGAGA	1	+
chr12	133481529	133481540	GCCACCAGGGG	1	+
chr12	14409603	14409614	TTCTCAAGAGG	1	+
chr12	14730000	14730011	ATCACCTGGGA	1	-
chr12	15685501	15685512	CCCTCAAGGGG	1	+
chr12	16084805	16084816	TCCTCAAGAGA	1	-
chr12	1626448	1626459	CCCCCCTGGGG	1	-
chr12	2195185	2195196	GTCCCAAAGGA	1	-
chr12	24975297	24975308	TTCCCCTGAGC	1	+
chr12	2669291	2669302	ACCTCCAGGGC	1	-
chr12	26998181	26998192	GCCTCCAGGGG	1	-
chr12	27092563	27092574	GTCACCTGGGG	1	-
chr12	31451280	31451291	AGCTCAAGGGA	1	+
chr12	31451570	31451581	TTCCCCAGAGG	1	-
chr12	31876173	31876184	AGCCCCAGGGG	1	-
chr12	34399094	34399105	TTCCCCTAGGA	1	-
chr12	41016201	41016212	ACCTCAAGAGA	1	+
chr12	43405604	43405615	GTCTCAAGGGT	1	-
chr12	44394313	44394324	GGCCCCAGAGG	1	+
chr12	4508168	4508179	GTCTCCTGGGT	1	-
chr12	45748297	45748308	GTCACCTGGGA	1	-
chr12	47755274	47755285	TCCCCCAGGGT	1	+
chr12	48279028	48279039	CCCTCCAGGGC	1	+
chr12	48559077	48559088	CCCTCCAGGGG	1	-
chr12	4912195	4912206	GCCCCCAGAGC	1	-
chr12	49159890	49159901	TGCCCCAGGGC	1	-
chr12	49416730	49416741	ACCTCCTGGGA	1	+
chr12	49499546	49499557	ATCCCCAGGGT	1	+
chr12	49661493	49661504	AGCTCCAGGGG	1	-
chr12	49923342	49923353	ATCCCCTGGGC	1	+
chr12	49959748	49959759	GGCCCCAGAGG	1	+
chr12	50217170	50217181	AGCCCCTGGGA	1	+
chr12	50232974	50232985	CCCTCCAGGGG	1	+
chr12	5067890	5067901	CTCTCCAGGGA	1	+
chr12	51014589	51014600	GCCACAAGGGA	1	-
chr12	51685970	51685981	AGCCCAAGGGG	1	-
chr12	5183131	5183142	GGCCCAAGAGG	1	-
chr12	5223283	5223294	ACCTCCTGAGA	1	-
chr12	53610230	53610241	CTCCCCTGAGA	1	-
chr12	54261327	54261338	GGCCCCTGAGG	1	-
chr12	54809590	54809601	TTCACAAGGGA	1	+
chr12	56745045	56745056	TCCCCCAGGGT	1	+
chr12	56847942	56847953	CTCCCCTGGGG	1	-
chr12	57094657	57094668	CTCTCATGGGC	1	+
chr12	57628856	57628867	GCCTCCTGAGG	1	-
chr12	57628918	57628929	CGCCCCTGGGC	1	+
chr12	57846788	57846799	TTCCCCAGAGC	1	+
chr12	58533746	58533757	GTCACCAGAGA	1	+
chr12	58703844	58703855	GCCTCAAGAGG	1	+
chr12	58829576	58829587	CTCCCCTGAGG	1	-
chr12	59797216	59797227	GCCTCAAGAGA	1	-
chr12	6054694	6054705	TCCCCCAGAGC	1	+
chr12	64580737	64580748	CCCCCCAGGGT	1	-
chr12	65148131	65148142	ACCTCCTGAGA	1	-
chr12	65280905	65280916	AGCCCCAGAGA	1	+
chr12	6555875	6555886	TCCCCAAGAGG	1	+
chr12	65603609	65603620	GTCCCATAGGA	1	-
chr12	66460259	66460270	GTCACCAGAGA	1	+
chr12	66663677	66663688	GTCTCCAGAGC	1	+
chr12	66669738	66669749	TCCTCCTGGGG	1	+
chr12	6709912	6709923	GTCCCCAGTGA	1	-
chr12	6795062	6795073	ATCTCCTGAGG	1	-
chr12	68104485	68104496	GTCACCAGGGA	1	-
chr12	68434412	68434423	GCCCCTAGAGG	1	+
chr12	68653220	68653231	ATCTCCTGAGA	1	+
chr12	6893750	6893761	TCCCCTAGAGA	1	-
chr12	69870409	69870420	TCCTCCTGGGG	1	+
chr12	72081882	72081893	GGCCCCAGAGG	1	-
chr12	73067785	73067796	CTCTCAAGAGA	1	-
chr12	772701	772712	TCCCCCAGAGG	1	-
chr12	81104394	81104405	ACCTCCAGGGG	1	-
chr12	81157770	81157781	ACCACCAGGGA	1	-
chr12	83399497	83399508	TGCCCCAGGGT	1	+
chr12	8380531	8380542	GCCTCCAGAGC	1	-
chr12	8690724	8690735	TCCCCCAGGGA	1	-
chr12	8765646	8765657	GCCCCAAAGGA	1	-
chr12	90557892	90557903	CTCCCCAGAGG	1	+
chr12	910660	910671	ACCTCCTGGGC	1	+
chr12	92464241	92464252	CTCCCCAGAGT	1	-
chr12	92950182	92950193	CTCTCCAGAGC	1	+
chr12	93594520	93594531	GGCCCCTGAGG	1	+
chr12	95598370	95598381	GGCCCCAGGGT	1	-
chr12	96811663	96811674	ACCCCAAGAGG	1	-
chr12	9823618	9823629	AGCCCCTGGGA	1	-
chr12	98618686	98618697	GTCCCCAGAGT	1	+
chr12	9871808	9871819	GTCTCAAGGGT	1	-
chr12	98797337	98797348	GCCCCAAGAGG	1	+
chr12	99420277	99420288	TTCCCCAGAGT	1	+
chr13	101225479	101225490	GCCACCAGGGG	1	+
chr13	103831805	103831816	ATCTCCAGAGG	1	+
chr13	107857839	107857850	GCCACCAGGGG	1	+
chr13	111034746	111034757	TTCCCCAGAGA	1	+
chr13	111581671	111581682	CCCTCCTGGGC	1	+
chr13	111696150	111696161	GGCCCCAGAGC	1	-
chr13	111856601	111856612	CTCTCCAGGGC	1	-
chr13	113050643	113050654	CCCTCCTGGGG	1	-
chr13	113143731	113143742	TCCCCCAGAGG	1	+
chr13	113957670	113957681	TTCTCCAGGGA	1	-
chr13	19316463	19316474	CTCCCCAGAGC	1	+
chr13	21615094	21615105	GCCTCAAGGGG	1	-
chr13	22169707	22169718	TGCTCCAGGGC	1	+
chr13	22809825	22809836	TTCCCCAGGGA	1	+
chr13	23478243	23478254	TCCTCCAGAGA	1	+
chr13	24316229	24316240	TGCCCCTGAGG	1	-
chr13	24937592	24937603	CTCTCCTGGGA	1	-
chr13	25694449	25694460	TGCCCAAGGGG	1	-
chr13	25777568	25777579	TCCCCAAGAGG	1	-
chr13	27539086	27539097	TTCCCCAAGGA	1	+
chr13	27546384	27546395	TGCTCCAGGGA	1	-
chr13	27722154	27722165	GTCTCCTGAGC	1	-
chr13	27722185	27722196	GGCCCAAGAGG	1	+
chr13	28054271	28054282	TGCCCCTGGGC	1	+
chr13	28930185	28930196	TCCACCAGGGA	1	-
chr13	28930315	28930326	ACCTCCAGAGA	1	-
chr13	29137057	29137068	TTCCCCTGGGA	1	+
chr13	29156916	29156927	ATCCCCTGGGC	1	-
chr13	31552056	31552067	TTCTCCTGGGA	1	-
chr13	31734088	31734099	CTCCCCTAGGA	1	-
chr13	33644965	33644976	ATCACCTGGGA	1	-
chr13	33645045	33645056	GTCACCTGGGG	1	+
chr13	34505735	34505746	ACCTCCAGGGG	1	+
chr13	37432540	37432551	TCCTCAAGAGA	1	-
chr13	39447048	39447059	CCCCCCAGAGG	1	+
chr13	40026164	40026175	GGCCCAAGAGG	1	+
chr13	40636561	40636572	TCCTCATGGGG	1	-
chr13	41484564	41484575	TCCTCCTGGGT	1	-
chr13	42035916	42035927	TTCTCCAGGGC	1	-
chr13	45901916	45901927	ATCCCCAGGGT	1	+
chr13	45937247	45937258	CTCTCCAGAGG	1	+
chr13	45965329	45965340	GCCCCCTGAGG	1	-
chr13	46042992	46043003	TCCTCCTGAGA	1	+
chr13	46499446	46499457	CTCCCCAGGGC	1	+
chr13	47065103	47065114	TTCTCCTGAGA	1	-
chr13	47182000	47182011	AGCTCCTGGGA	1	+
chr13	50104806	50104817	TCCCCCTGGGC	1	-
chr13	50961349	50961360	TGCCCCAGAGA	1	-
chr13	51640103	51640114	TGCTCCTGGGG	1	+
chr13	52123370	52123381	TCCCCAAGAGG	1	-
chr13	52985962	52985973	TTCCCAAGAGG	1	-
chr13	53174059	53174070	GTCCCCAGAGC	1	+
chr13	66212904	66212915	GCCTCAAGAGG	1	-
chr13	73217731	73217742	TCCTCCAGGGG	1	+
chr13	74342045	74342056	GTCACCAGGGG	1	-
chr13	78005722	78005733	TCCTCCAGGGA	1	+
chr13	79163487	79163498	CTCTCCTGGGT	1	+
chr13	79163534	79163545	AGCTCCAGGGA	1	-
chr13	79683528	79683539	TCCTCCTGGGT	1	+
chr13	80350088	80350099	ATCTCAAGAGA	1	-
chr13	92556514	92556525	ATCTCCTGGGC	1	+
chr13	94446552	94446563	ATCACCTGGGA	1	+
chr13	96162417	96162428	TTCCCCAGAGG	1	+
chr13	96359848	96359859	GTCTCCTAGGA	1	+
chr13	97793985	97793996	TGCTCCAGGGG	1	-
chr13	97877960	97877971	TGCCCCAGGGA	1	-
chr13	98932475	98932486	GCCTCCTGGGT	1	+
chr13	99220339	99220350	GTCTCCTGGGT	1	+
chr13	99681277	99681288	GCCACCAGGGG	1	+
chr13	99953458	99953469	CCCTCCAGGGA	1	-
chr13	99956582	99956593	TGCTCCTGGGA	1	-
chr14	100479087	100479098	ATCTCAAGAGA	1	-
chr14	100539459	100539470	GGCCCCAGGGT	1	+
chr14	102204421	102204432	GCCTCCAGAGC	1	+
chr14	103018580	103018591	GGCCCCTGGGC	1	-
chr14	103260362	103260373	ATCCCCTGAGC	1	-
chr14	103812203	103812214	CTCACCAGGGA	1	-
chr14	103824760	103824771	ACCCCAAGGGA	1	-
chr14	103868023	103868034	ACCTCAAGGGA	1	+
chr14	104033149	104033160	GTCTCCTGAGG	1	+
chr14	106034894	106034905	CCCCCCTGGGC	1	-
chr14	106154413	106154424	CCCCCCTGGGC	1	-
chr14	106573122	106573133	GTCTCCAGGGC	1	-
chr14	106573168	106573179	GTCCCAAGGGA	1	+
chr14	106610199	106610210	TGCTCCTGGGA	1	+
chr14	106610240	106610251	GCCACCAGGGG	1	-
chr14	106627144	106627155	GTCACCAGGGG	1	-
chr14	106775146	106775157	ACCCCCAGAGC	1	-
chr14	107012865	107012876	GCCACCAGGGG	1	-
chr14	107095009	107095020	GCCCCCAGAGC	1	-
chr14	107183215	107183226	TTCCCCAGGGA	1	-
chr14	107183288	107183299	GTCTCCAGGGC	1	-
chr14	20961952	20961963	CTCCCTAGGGC	1	+
chr14	21455269	21455280	TTCACCTGGGA	1	+
chr14	22320435	22320446	GCCTCCAGAGG	1	+
chr14	22370958	22370969	GCCTCCAGAGA	1	+
chr14	22849900	22849911	TCCTCCAGGGG	1	+
chr14	22854332	22854343	ACCTCCAGAGG	1	+
[truncated: 14,395 more rows]
