# Supplementary material for: Relationship between histone modifications and transcription factor binding is protein family specific
Source: Genome Res. 2018 Mar;28(3):321–33. doi: 10.1101/gr.220079.116 (PMC5848611; doi:10.1101/gr.220079.116)
Supplement: Supplemental Material [file supp_gr.220079.116_Supplemental_Material.zip › Supplemental_Material/EGR1/BS.bed]

chr10	22942257	22942271	CCTTCTCCTCCACC	1	+
chr10	65025019	65025033	CTCCCACCCCCGCC	1	+
chr14	75958023	75958037	TCCCCTCCTCCGCT	1	+
chr17	18967048	18967062	CAGCATCCCCCGCC	1	+
chr1	117171201	117171215	CTGCCACCCACACT	1	-
chr1	143743483	143743497	AGGCCGCCCCCGGC	1	+
chr1	160605173	160605187	CACCCACCCACTCA	1	-
chr20	5569070	5569084	CTGCCTCCCACGGT	1	-
chr2	175486227	175486241	CCTCCACCCCCATC	1	+
chr2	219095729	219095743	GCCCCACCCACTCA	1	+
chr2	42479786	42479800	CCACCACCCACTCA	1	+
chr2	64356371	64356385	CCTCCACCCACACA	1	-
chr3	171046539	171046553	TCCCCACCCTCTCC	1	+
chr4	10736503	10736517	CACCCGCCCCCGCC	1	-
chr4	87825424	87825438	GCTCCGCCCGCGCG	1	+
chr6	41262456	41262470	TCCCCTCCCCCGCT	1	+
chr6	89435376	89435390	TCAACTCCCCCTCA	1	-
chr7	23490336	23490350	CCCCCACCCCCGCA	1	+
chr8	12432975	12432989	CATCCACCCACAGA	1	+
chr8	42030692	42030706	ATTCCTCCCACGCA	1	-
chr8	82004538	82004552	TGACCTCCCACGCT	1	-
chr9	12741103	12741117	TACCCACCCACTCA	1	-
chrX	106934478	106934492	TCCCCACCCACGCA	1	+
chr10	18916751	18916765	GCCCCTCCCCCAGC	1	-
chr10	64400451	64400465	TCCCCTCTCCCACA	1	-
chr11	116891828	116891842	CACACTCCCACACA	1	+
chr11	82777744	82777758	ACTACACCCCCGCC	1	+
chr12	133435484	133435498	GCTCCACCCACTCC	1	+
chr12	27329801	27329815	CATCCACCCACACA	1	+
chr12	50647847	50647861	TCCCCACCCACACA	1	+
chr12	67843876	67843890	CTCCCGCCCACTCC	1	-
chr12	68651263	68651277	ATCACACCCACGCA	1	-
chr13	33220115	33220129	CACACACCCACACA	1	-
chr13	42853391	42853405	TGCACACCCACACA	1	+
chr13	89572406	89572420	CCTTCACCCCCACC	1	-
chr14	103077487	103077501	CCTCCGCCCCCACA	1	+
chr14	106029205	106029219	CACACACCCCCTCA	1	-
chr14	106029829	106029843	CACACACCCACACA	1	-
chr14	106149640	106149654	CTCACACCCCCACA	1	-
chr14	106150237	106150251	CACACACCCCCACA	1	-
chr14	107228524	107228538	TTTCCACCCACTCA	1	+
chr14	23037681	23037695	TGACCTCCCACGCT	1	+
chr14	23271059	23271073	CACACACCCACGCA	1	+
chr14	75768672	75768686	TCCCCTCCCCCGCC	1	+
chr15	99864712	99864726	AAGCCACCCACTCC	1	-
chr16	25055605	25055619	CTGCCTCCCACTCT	1	-
chr17	59861301	59861315	GCAACACCCACACC	1	-
chr17	65642800	65642814	CACACACCCACACA	1	-
chr18	72735568	72735582	TGACCACCCACTCC	1	+
chr1	105489399	105489413	CCCCCACCCACACA	1	+
chr1	111755453	111755467	CCCCCGCCCCCCCC	1	+
chr1	112163890	112163904	TGTCCACCCCCACA	1	-
chr1	146009609	146009623	CTCCCGCCCCCTCC	1	-
chr1	160702042	160702056	CCCCCACCCCCAGA	1	+
chr1	184461429	184461443	GTTCCACCCACTCA	1	-
chr1	204482492	204482506	CTGTCGCCCACGCT	1	+
chr1	32423448	32423462	CTCACGCTCCCTCC	1	+
chr2	106647501	106647515	TCCCCTCCCACTCC	1	+
chr2	106759353	106759367	CACACACCCACACA	1	-
chr2	114361231	114361245	GCTCCGCCCTCGCG	1	+
chr2	126088942	126088956	CACACGCCCACACA	1	-
chr2	196428007	196428021	CCCCCGCCCCCGCA	1	+
chr3	31271154	31271168	CTGCCTCCCACGTT	1	-
chr3	75834502	75834516	TCCCAGCCCCCGCC	1	+
chr4	153478143	153478157	CTGTCGCCCACGCT	1	+
chr4	18052253	18052267	TAACCACCCACGCT	1	-
chr4	36312492	36312506	CTTCCTCTCCCTCC	1	-
chr5	125755039	125755053	GCACCTCCCCCTTT	1	-
chr5	138481301	138481315	CCCACACCCACACC	1	-
chr6	10534124	10534138	CCACCTCCCCTGCC	1	-
chr6	108961548	108961562	CCCACACCCACTCA	1	+
chr6	110000553	110000567	CTCCCACCCCCGCA	1	+
chr6	126128587	126128601	CTTCCTCCCCCTCA	1	-
chr6	137045130	137045144	CCTCCTCCCACAGG	1	+
chr6	138230101	138230115	TCTCAGCCCCCTCT	1	+
chr6	157016091	157016105	GTCCCACCCACTCA	1	+
chr6	26924740	26924754	GCGCCTCTCCCTCC	1	+
chr6	31535398	31535412	CTCCCTCCCCCTCT	1	+
chr6	74224259	74224273	CCGCAACCCCCACC	1	+
chr7	100907810	100907824	CAGCCACCCCCGCA	1	-
chr7	116655745	116655759	CTCCCACCCACACC	1	-
chr7	28524148	28524162	TACACACCCACTCA	1	+
chr7	43709046	43709060	CGGCCGCCCCCACA	1	+
chr7	4777103	4777117	CCCACACCCACGCA	1	-
chr8	82199186	82199200	ACTCCTCCCCCACA	1	+
chr8	8507158	8507172	CTCACACCCCCACA	1	+
chr9	107763011	107763025	GATCCACCCCCGTC	1	+
chr9	68726482	68726496	AACCCGCCTCCGTC	1	-
chr9	69065507	69065521	AACCCGCCTCCGTC	1	-
chrX	7029566	7029580	CCACCTCCCACACC	1	-
chr10	104561756	104561770	ACCCCTCCCCCACC	1	+
chr10	112071347	112071361	CCCCCTCCCCCACC	1	+
chr10	112152768	112152782	CCCCCACCCCCGCC	1	+
chr10	11314992	11315006	TTCCCACCCCCTCT	1	+
chr10	11620987	11621001	CCCCCTCCCACACT	1	+
chr10	11837621	11837635	CGCACACCCACACA	1	+
chr10	130017688	130017702	CACCCACCCACTCA	1	+
chr10	14625472	14625486	TCACCACCCACTCA	1	+
chr10	22999538	22999552	CACACACCCACACA	1	+
chr10	35421178	35421192	CTCCCTCCCCCGCC	1	-
chr10	50887722	50887736	CCTCCGCCGCCGCA	1	-
chr10	63810936	63810950	CCCCAGCCCACGGC	1	-
chr10	74055383	74055397	TCCCCACCCCCTCA	1	-
chr10	85937608	85937622	CACCCTCCCCCTCC	1	+
chr10	88606457	88606471	CCGCCGCCCACACA	1	+
chr10	98032626	98032640	CCTCCTCCTCCTCC	1	-
chr10	98426626	98426640	TCCCCACCCCCAGG	1	+
chr11	112484478	112484492	CTCCCACCCCCACA	1	+
chr11	118112371	118112385	GTCCTGCCCACACA	1	+
chr11	121298143	121298157	CCCGCACCCCCGCC	1	-
chr11	121335401	121335415	ATGCCACCCACACC	1	-
chr11	121343957	121343971	CCAACACCCACACA	1	-
chr11	17252613	17252627	CCACTTCCCCCTCC	1	+
chr11	22679081	22679095	GCACCACCCCCTCA	1	+
chr11	348511	348525	CAACCTCCGCCTCC	1	+
chr11	35402288	35402302	CAGACACCCACACA	1	-
chr11	36377904	36377918	AAACCACCCACTCA	1	-
chr11	45845589	45845603	CCTCCTCCCACACA	1	+
chr11	47530562	47530576	CGCCCACCTCCGCC	1	+
chr11	60225278	60225292	CCCCCACCTCCTCT	1	-
chr11	65192479	65192493	CCACCACCCACACT	1	-
chr11	65266438	65266452	CACCTTCCGCCGCC	1	-
chr11	65894329	65894343	TCACCTCCCACTCT	1	-
chr11	68584451	68584465	CACACACCCACGCA	1	-
chr11	93263522	93263536	CACCCACCCACACA	1	-
chr11	94817894	94817908	CTGCCACCCACACA	1	+
chr11	95921898	95921912	TCCCCTCCCACACA	1	-
chr12	102323206	102323220	CTCCCACCCCCACA	1	-
chr12	10696292	10696306	CCCACGCCCACACA	1	+
chr12	108733169	108733183	TAGCCGCCCCCGCC	1	-
chr12	11872908	11872922	CCCCCTCTCCCACC	1	+
chr12	11880313	11880327	GGCCCTCTCCCTCG	1	+
chr12	129296514	129296528	GCTCCTCCCACACA	1	+
chr12	1714197	1714211	CACACACCCCCACA	1	-
chr12	26881231	26881245	TTCCCGCCCCCACA	1	-
chr12	32834532	32834546	CCCCCGCCCCCGCC	1	+
chr12	40618695	40618709	CCTCCTCCCCCACT	1	-
chr12	41008953	41008967	CCCCCACCCCCAGC	1	+
chr12	46603909	46603923	GCCCTTCCCCCTCC	1	+
chr12	64712645	64712659	TACCTTCCCCCTCC	1	-
chr12	76538173	76538187	CACCCACCCACACA	1	-
chr12	86230392	86230406	CCCCCTCCCCCGCT	1	+
chr12	92552033	92552047	CCCCCACCGCCGCC	1	+
chr12	92864559	92864573	CCCCCGCCCCCACT	1	+
chr12	92945798	92945812	CATCCTCCCCCACT	1	-
chr12	93503854	93503868	CGGCCACCCCCACA	1	+
chr12	98075799	98075813	CTGCCACCCACTCT	1	+
chr12	9913540	9913554	TCTCCGCCCCCTTC	1	+
chr12	9916542	9916556	CCTCCTCCCACGCA	1	-
chr13	114172177	114172191	CCTCCACCCACACT	1	-
chr13	21102829	21102843	ACCCCACCCTCTCA	1	-
chr13	29833291	29833305	TCTCCGCCCCCACC	1	-
chr13	33942280	33942294	CCTCCACTTCCTCC	1	+
chr13	42994594	42994608	TTCCCTCCCACGCA	1	-
chr13	46742563	46742577	CCCCAGCCCCCAGG	1	-
chr13	46753882	46753896	TCCCCTCCCCCGCC	1	-
chr13	47149544	47149558	AGCCCTCCCACGCC	1	-
chr13	74732351	74732365	GTCCAGCCCACGCA	1	-
chr13	95677637	95677651	CTCCCACCCCCACA	1	+
chr13	99963539	99963553	CTCCCGCCCTCACA	1	-
chr14	103018569	103018583	CCACCTCCCACGCC	1	+
chr14	103884917	103884931	AGTCCTCCCCCGCC	1	+
chr14	22961195	22961209	CTCCCTCCCACGGG	1	+
chr14	23005993	23006007	TCCTCACCCCCGCT	1	-
chr14	23030753	23030767	CTCCTGCCCACACA	1	-
chr14	23265595	23265609	CCTCAGCCCCCACC	1	+
chr14	35870536	35870550	CTCCCTCCCACACA	1	+
chr14	53657862	53657876	CTCCCACCCACACT	1	-
chr14	55274239	55274253	CATCCACCCACTCC	1	-
chr14	55806693	55806707	TCCCCACCCCCTTC	1	+
chr14	65757786	65757800	CTCACGCCTCCACC	1	-
chr14	66852193	66852207	CCACCGCCCCCACA	1	+
chr14	68752392	68752406	CTCCCGCCCACTCC	1	-
chr14	69257578	69257592	ACCCCGCCCCCGCC	1	+
chr14	75690603	75690617	CCCCCACCCCCACA	1	+
chr14	75959990	75960004	TCCCCGCCTCCTCC	1	-
chr14	77425832	77425846	CAGCCACCCACTGC	1	-
chr14	77504703	77504717	CCACTTCCCCCGCC	1	+
chr14	89737399	89737413	CACACACCCACTCC	1	+
chr14	89910625	89910639	CCACCGCCCCCGCC	1	-
chr14	97853737	97853751	CGTCCGCCCTCTGC	1	+
chr14	97868220	97868234	CTGCCACCCCCACA	1	-
chr15	29517970	29517984	GCCTCACCCCCACC	1	+
chr15	39658305	39658319	CACCCGCCCCCTCC	1	-
chr15	42797504	42797518	CGCCCACCTCTGCC	1	+
chr15	59592682	59592696	TCCCCACCCACTGC	1	+
chr15	59644607	59644621	GTCCCACCCACACC	1	-
chr15	61022429	61022443	TTTCCTCCCACACG	1	+
chr15	63486275	63486289	GCCCTGCCCCCTTC	1	+
chr15	63793669	63793683	TCCCCGCCCCCGGA	1	+
chr15	64987898	64987912	CCTCCACCCCCACT	1	-
chr15	66683121	66683135	CCACCACCCCCTCC	1	+
chr15	80072292	80072306	CCCCCACCCCCAGC	1	+
chr15	90605328	90605342	GCCCCTCCCCCTCC	1	+
chr15	91100532	91100546	CTCTCTCCCCCACA	1	+
chr15	96517300	96517314	CTCCTGCCCACTCA	1	-
chr16	10982651	10982665	TTGCCACCCACGCC	1	+
chr16	12637462	12637476	GCACTGCCCACTCC	1	-
chr16	13310761	13310775	GATCCACCCACGCC	1	+
chr16	23859552	23859566	CACTCACCCCCACA	1	-
chr16	29766054	29766068	AATCCTCCCACACC	1	-
chr16	48180870	48180884	CACACACCCACGCA	1	+
chr16	48395130	48395144	CACACACCCACGCA	1	+
chr16	73321226	73321240	CCACCACCCACACA	1	-
chr16	79792032	79792046	CTGCCACCCACACA	1	-
chr16	79929784	79929798	CCCCCACCCCCGGC	1	-
chr16	80603724	80603738	CCTCCACCCCCTCT	1	-
chr16	82689191	82689205	CCCCCAACCCCACC	1	-
chr16	85916011	85916025	CCCCCACCCCCGGC	1	+
chr16	85947492	85947506	CCCCCGCCCCCGCC	1	+
chr16	85991642	85991656	CAGCCTCCCCCACC	1	+
chr17	1979080	1979094	GCTCAGCCCACGCT	1	-
chr17	25802474	25802488	CACCTGCCCACGCA	1	-
chr17	38463634	38463648	CCCCCACCTCCACC	1	+
chr17	43947597	43947611	CCCCTGCCTCCTCC	1	-
chr17	61536336	61536350	CTCCTGCCCCCACA	1	-
chr17	65712744	65712758	CTTCCTCCCCCACA	1	+
chr17	68523982	68523996	CTTCCACCCCCTCC	1	-
chr17	73343158	73343172	ACTCCTCCCCCTTC	1	+
chr17	78720070	78720084	CCACCGCCCCCACA	1	+
chr17	8761378	8761392	GCTCCTCCCACAGG	1	+
chr17	8776097	8776111	CACACACCCACTCA	1	+
chr18	10927084	10927098	AGCTCGCCCCCTCC	1	-
chr18	12990179	12990193	CACACACCCACACA	1	-
chr18	13590140	13590154	CCCACACCCACGCA	1	-
chr18	28644261	28644275	TCCCCACCCACACA	1	-
chr18	32754395	32754409	CCCCCTCCCCCTCC	1	+
chr18	47710105	47710119	CTCCCACCCCCGCC	1	-
chr18	55977842	55977856	GTTCCACCCACGCT	1	-
chr18	67615134	67615148	CCTCCGCCCACTTC	1	-
chr19	10353722	10353736	GCCCCTCCCCCATC	1	-
chr19	10369885	10369899	CCTCAACCCACGCC	1	+
chr19	11517055	11517069	GGCCCGCCCCCGCA	1	+
chr19	14474528	14474542	CCCCCGCCCCCACG	1	+
chr19	16266806	16266820	CCTCCACCCCCACC	1	-
chr19	21206043	21206057	CTTCCACCCACTCC	1	-
chr19	35823868	35823882	CTGCCTCCCACTCA	1	-
chr19	35922169	35922183	CCTCCACCCCCTCC	1	+
chr19	36393307	36393321	GACCCTCCCCCTGA	1	+
chr19	39042203	39042217	TCACCTCCCACTCC	1	+
chr19	41258513	41258527	ACCCCACCCACGCC	1	-
chr19	4233325	4233339	GCCCCGCCCCCGCC	1	-
chr19	50867901	50867915	ACCCCTCCCCCTCC	1	-
chr19	51394376	51394390	TGCACACCCACACA	1	+
chr19	51891390	51891404	CCCCCACCCACTCA	1	+
chr19	52102553	52102567	TCCCCTCCCACGCT	1	+
chr19	53282264	53282278	CCACCGCCCACTGC	1	+
chr19	7215428	7215442	CCACCACCCCCTCC	1	+
chr19	7398914	7398928	GGGTCACCCCCACC	1	+
chr19	7410563	7410577	CCCCCACCCACTCT	1	+
chr19	7775140	7775154	CCCTCTCCCCCTGA	1	-
chr19	944406	944420	GGACCGCCCCCACC	1	-
chr1	117087653	117087667	TCCCCACCCACTCA	1	-
chr1	117560494	117560508	GCTCCACCCACTCA	1	+
chr1	12150553	12150567	CACCCACCCACTCA	1	+
chr1	160538135	160538149	CCACCACCCCCACT	1	-
chr1	160643219	160643233	TCCCCACCCCCACC	1	-
chr1	16243592	16243606	CTGTCACCCACGCT	1	-
chr1	166241673	166241687	TTCACACCCACACC	1	-
chr1	167685637	167685651	CCTCCGCCCCCTCC	1	+
chr1	173384449	173384463	CTCCCACCCACTCA	1	-
chr1	178545215	178545229	CACACACCCACACA	1	+
chr1	182583970	182583984	CCTCCGCCCCCTCC	1	-
chr1	182592498	182592512	TCACCTCCCCCTCC	1	-
chr1	182599081	182599095	CCTCCACCCCCACT	1	+
chr1	201420242	201420256	CAGCCTCCCCCACC	1	+
chr1	207598091	207598105	CCCCCACCCCCAGG	1	+
chr1	212923656	212923670	CACCCACCTCCTCC	1	-
chr1	224567853	224567867	CACCCACCCACTCA	1	-
chr1	235126747	235126761	TTGCCACCTCCTCA	1	+
chr1	24322150	24322164	CCCCCGCCCCCGCG	1	-
chr1	245627795	245627809	CACACGCCCACACA	1	-
chr1	246772373	246772387	CTCCCTCCCACACC	1	-
chr1	2493487	2493501	CCCCTGCCCACGCA	1	+
chr1	25130935	25130949	CACCCACCCACACA	1	-
chr1	28382891	28382905	CTTCCTCCCACTCT	1	+
chr1	38022499	38022513	CTCCCGCCCCCGCG	1	-
chr1	40887124	40887138	CCCCCGCCCCCGCC	1	+
chr1	42272579	42272593	GCCCCACCCACACA	1	+
chr1	44302328	44302342	CCTCCACCCCCACC	1	-
chr1	52998031	52998045	CTGTCACCCACGCT	1	+
chr1	56798116	56798130	CCCACGCCCCCTGT	1	-
chr1	63079081	63079095	CTACCTCCCACACA	1	-
chr1	66837081	66837095	TCCCCACCCCCAGT	1	+
chr1	87915439	87915453	CAGCCTCCCACTCA	1	-
chr20	10533201	10533215	TCCCCTCCCCCGCA	1	-
chr20	218283	218297	CCCACTCCCCCTTC	1	-
chr20	30196492	30196506	GCGCCGCCCCCGCC	1	+
chr20	30652726	30652740	TGCACACCCACTCA	1	-
chr20	30840224	30840238	CCCCCACCCCCAGA	1	+
chr20	33061195	33061209	TCGCCACTCCCTCC	1	+
chr20	37436155	37436169	CTTCCTCCCCCAGC	1	+
chr20	43595076	43595090	GCCCCGCTCCCGCG	1	+
chr20	44728352	44728366	TCCCCGCCCCCGTG	1	+
chr20	47119550	47119564	CCCACACCCACACA	1	-
chr20	49427622	49427636	TCCCCACCCACAGC	1	-
chr20	50146457	50146471	GCCCCGCCCCCGCC	1	+
chr20	5743262	5743276	GTGCCTCCCCCACA	1	-
chr21	30638151	30638165	CCCCCGCCCCCATC	1	-
chr21	34752983	34752997	AGGCCTCCCACGCC	1	+
chr21	46230829	46230843	CCCACACCCACACA	1	+
chr21	46654219	46654233	CTTCCGCTTCCGCC	1	-
chr22	22146166	22146180	GGCACTCCCACGCA	1	-
chr22	23283620	23283634	CCTCCACCTCCGCA	1	+
chr22	26763839	26763853	GCCTCGCCCCCACC	1	+
chr22	31934975	31934989	CATCCTCCCCCTCT	1	+
chr22	35790113	35790127	TCCCCACCCACGCA	1	-
chr22	37623511	37623525	CCCCCTCCCACGCC	1	+
chr22	38014386	38014400	CTCCCTCCCACGCC	1	-
chr22	39333560	39333574	CACACACCCACACA	1	-
chr22	42324211	42324225	AGCCCGCCCACACC	1	+
chr22	42325113	42325127	CCCCCACCCCCACA	1	-
chr2	106441201	106441215	TACCCTCTCCCTCC	1	-
chr2	109246016	109246030	TAACCACCCACACC	1	-
chr2	114341632	114341646	CCGCCACCTCCGCC	1	-
chr2	12644850	12644864	CTTCCTCCTCCTCA	1	+
chr2	137067897	137067911	CAGCCACCCACACA	1	-
chr2	137981465	137981479	CTCCCACCCCCGCT	1	+
chr2	139190755	139190769	CACACACCCACTCA	1	+
chr2	191427987	191428001	CCTCCTCCCACACA	1	+
chr2	200511367	200511381	CCCCCACCCACACT	1	-
chr2	208491962	208491976	GGGCCGCCCCCGGG	1	+
chr2	21491890	21491904	CCTCCTCCCCCGCA	1	-
chr2	216869725	216869739	CCCACACCCCTGCC	1	-
chr2	219989249	219989263	CACACACCCACACC	1	+
chr2	231521799	231521813	CTCCTGCCCCCACC	1	-
chr2	231526466	231526480	CCCCAGCCCCCTTA	1	+
chr2	23571121	23571135	GTGCCGCCCCCACA	1	-
chr2	242330440	242330454	TCCCCACCCACTCA	1	-
chr2	24283859	24283873	CCTCCACCTCCACC	1	+
chr2	27718266	27718280	CCCACGCCCCCGCC	1	-
chr2	28497825	28497839	CAGCCACCCCCTGC	1	-
chr2	37812588	37812602	AGCCAGCCCACGCC	1	-
chr2	44432474	44432488	CCCACACCCACACC	1	-
chr2	50629613	50629627	TTCCCGCCCCCACA	1	-
chr2	54783830	54783844	CCCCCGCCCACACA	1	-
chr2	55843036	55843050	CCCCCGCCCCCGCA	1	+
chr2	61126899	61126913	GGAACTCCCCCACC	1	-
chr2	62541192	62541206	ACCACACCCACACA	1	+
chr2	62568310	62568324	TCCCTGCCCCCGCA	1	+
chr2	68612782	68612796	CTGCTGCCCCCTCA	1	+
chr2	75511644	75511658	CCCCCACCCACAGG	1	+
chr2	8661321	8661335	CTCCCTCCCCCACC	1	+
chr2	88499991	88500005	TCCCCGCCCCCGCG	1	-
chr3	112692671	112692685	CTCCCTCCCACACC	1	+
chr3	123295207	123295221	AACCCACCCACACA	1	-
chr3	130476774	130476788	CCCACACCCACACC	1	+
chr3	131450812	131450826	CCGCCACCCCCACA	1	-
chr3	137665343	137665357	GCCCCGCCCCCGCA	1	-
chr3	157823601	157823615	CCGCCGCCTCCGCC	1	+
chr3	16424451	16424465	CAGACTCCCACGCA	1	+
chr3	16969215	16969229	CCCCCGCCCCCACC	1	+
chr3	183297899	183297913	CTTCCTCCCCCGCA	1	+
chr3	187644588	187644602	CCTCCACCCACACA	1	+
chr3	192537278	192537292	CTCCCACCCCCGCT	1	+
chr3	192543625	192543639	GTCCCGCCCCCACA	1	+
chr3	194870281	194870295	CCCCCACTCCCTGT	1	-
chr3	196421394	196421408	CCCACACCCACACA	1	+
chr3	196422322	196422336	CCGCCACCCACACA	1	+
chr3	197605468	197605482	CTCCCACCCACGTC	1	+
chr3	45922815	45922829	TTTCCTCCCACACA	1	+
chr3	49514167	49514181	CTCCTGCCCACACC	1	-
chr3	5036630	5036644	CTGCCTCCCACTCA	1	-
chr3	53065311	53065325	CCCACACCCACACA	1	+
chr3	67067303	67067317	CTGACACCCACTCA	1	-
chr3	69129418	69129432	CGCCCACCGCCGCG	1	+
chr3	69134043	69134057	CGCCCGCCCACTCC	1	+
chr3	69376207	69376221	CCCCCACCCCCAAC	1	-
chr3	72296431	72296445	TCCCCACCCACGCT	1	+
chr3	72583033	72583047	CACACACCCACACA	1	-
chr4	122164745	122164759	TACCCGCCCCCACT	1	+
chr4	129446662	129446676	CCCCCGCCCCCGCA	1	-
chr4	148676928	148676942	CACACACCCACACC	1	-
chr4	152962683	152962697	CCACCGCCCCCACC	1	+
chr4	154495207	154495221	TCCCCACCCACTCT	1	-
chr4	15783590	15783604	CCTACACCCCCAGC	1	-
chr4	185251297	185251311	CCCCCGCGCCCGCT	1	+
chr4	26914584	26914598	ACAACACCCCCGCC	1	+
chr4	39816471	39816485	CAACCACCCACACA	1	-
chr4	87486070	87486084	GGGCCTCCCACACT	1	+
chr4	87886963	87886977	CTCACACCCACTCA	1	+
chr5	100239041	100239055	CCTCCGCCCCCTCA	1	-
chr5	118399580	118399594	ACCCCTCCCACTCA	1	-
chr5	124071063	124071077	TGCACGCCCCCGCC	1	+
chr5	131992233	131992247	CCACCGCTCCCGGC	1	+
chr5	133269547	133269561	CTCCCACCCCCGCT	1	+
chr5	140996002	140996016	TCGCCGCCTCCACC	1	-
chr5	148185405	148185419	CCCCCGCCCCCACA	1	-
chr5	14926205	14926219	CCACCACCCACACA	1	+
chr5	149787842	149787856	CCCCAGCCCACTCC	1	-
chr5	150455501	150455515	CACACACCCCTGCC	1	+
chr5	150575330	150575344	CACACACCCACACC	1	+
chr5	155783347	155783361	CAACCACCCACACA	1	-
chr5	157023664	157023678	GATCCACCCACTCA	1	-
chr5	157029745	157029759	CCCCCTCTTCCTCT	1	-
chr5	159861169	159861183	CCCACTCCCACTCC	1	-
chr5	18698675	18698689	GGCCCGCCCACAGC	1	-
chr5	33841325	33841339	CCTCCACCTCCTGC	1	+
chr5	6275012	6275026	TCCCCACCCCCACA	1	+
chr5	77663591	77663605	ACGCCTCCCACTCT	1	-
chr5	80161018	80161032	CCTCCACCCACACC	1	-
chr5	95767450	95767464	CCAACGCCCCCGCC	1	+
chr6	100952827	100952841	CCTCCGCCCCCACC	1	-
chr6	10355709	10355723	TCCCCACCCACACG	1	+
chr6	104467166	104467180	CTCCCACCCACGCC	1	-
chr6	107420295	107420309	CCTCCACCCACACA	1	-
chr6	119907874	119907888	CTCCCACCCACTCT	1	-
chr6	12061204	12061218	AGTCCTCCCCCACT	1	-
chr6	13426482	13426496	CACACGCCCCCAGG	1	+
chr6	137546204	137546218	CATCTTCCCCCTCC	1	+
chr6	138249117	138249131	CTGCCACCCACAGG	1	+
chr6	140807383	140807397	TCACTGCCCACGCA	1	-
chr6	150328216	150328230	TTTCCACCCCCTCA	1	-
chr6	150563110	150563124	CCCCCACCCACATT	1	+
chr6	15255913	15255927	TTTCTGCCCCCACA	1	-
chr6	15906309	15906323	CTCCCACTCCCTGC	1	+
chr6	16685660	16685674	CCCCCGCCCACAGA	1	+
chr6	190746	190760	CCCACGCCCACTCC	1	+
chr6	20901324	20901338	CTCTCACCCACACA	1	-
chr6	2127944	2127958	TGGCCGCCCCCTCG	1	+
chr6	225465	225479	CCACTGCCCCCGCA	1	-
chr6	26017930	26017944	CTCCCGCCCCCGCC	1	-
chr6	26241404	26241418	CAACCACCCCCTCC	1	+
chr6	27725208	27725222	CACCCGCCGCCACA	1	+
chr6	2842155	2842169	GCCCCGCCCGCGGC	1	-
chr6	30652642	30652656	CCCCCGCCTCCTCC	1	+
chr6	35992290	35992304	CTCCCGCCCCCGCC	1	-
chr6	42198226	42198240	GCACCACCCACTCA	1	-
chr6	42255671	42255685	TCCCCACCCACTCA	1	+
chr6	53053327	53053341	CCTCCACCCACACA	1	-
chr6	53064169	53064183	CCCTCTCCCCTGCA	1	-
chr6	74229901	74229915	TCTCCACCCACTCA	1	+
chr6	88106951	88106965	AAGCCTCCCACTCT	1	-
chr6	90062480	90062494	GCGCCGCCTCCTCC	1	+
chr6	90793828	90793842	TCCCCACCCCCTCC	1	-
chr7	101859903	101859917	CACACACCCCCACA	1	+
chr7	102920842	102920856	CCCCCGCCTCCGCG	1	+
chr7	117721167	117721181	TCCCCACCCACACA	1	-
chr7	128088118	128088132	CCCCCACCCACACC	1	+
chr7	137672900	137672914	CCTCCTCCCACACC	1	+
chr7	157012042	157012056	CACACACCCACACT	1	+
chr7	158387872	158387886	GCTCCACCTCCACC	1	-
chr7	35770044	35770058	CCCCTTCCCACGCC	1	+
chr7	38361194	38361208	AGCCCGCCCACGGG	1	+
chr7	47525620	47525634	CACTCACCCCCACA	1	-
chr7	50306551	50306565	GCCTCACCCCCTCT	1	-
chr7	6357737	6357751	GTACCGCCCCCTCT	1	-
chr7	72349914	72349928	GCGCCACCTCCGCA	1	+
chr7	75115575	75115589	GCGCCACCTCCGCA	1	-
chr7	76178636	76178650	GCGCCACCTCCGCA	1	+
chr7	77429690	77429704	CTGCCTCCCACACA	1	+
chr7	88244834	88244848	TCCCCACCCACACA	1	-
chr7	93690288	93690302	GTCCCTCCCACTCC	1	+
chr7	97680619	97680633	GCTCCGCCCCCGCC	1	+
chr7	99798007	99798021	CTCCCACCCCCACA	1	-
chr8	101505679	101505693	CACCCACCCACTGC	1	-
chr8	101527880	101527894	CCCCCTCCCCCGCA	1	-
chr8	11391091	11391105	CCTCCTCCTCCTCC	1	-
chr8	124263286	124263300	CTCCCTCCCCCGAC	1	-
chr8	127124059	127124073	TCTCCTCCCACTCA	1	+
chr8	128710511	128710525	TCCCCTCCCACTCC	1	+
chr8	134366104	134366118	CTGACGCCCACTCA	1	+
chr8	137308850	137308864	GCCTCTCCCACGCC	1	+
chr8	145628169	145628183	CACACACCCACTCA	1	+
chr8	22987321	22987335	TGTCCTCCCACACA	1	-
chr8	27219359	27219373	TCCACACCCACACA	1	+
chr8	38006328	38006342	CTCCCACCCCCTCA	1	+
chr8	38626354	38626368	CCCCCACCCACACA	1	-
chr8	42038018	42038032	CTGCCGCCCACTGC	1	-
chr8	48572174	48572188	TCCCCGCCCCCACC	1	+
chr8	56907131	56907145	CAGCCTCCCACACA	1	-
chr8	61681189	61681203	TCACCACCCCCACA	1	-
chr8	61835915	61835929	GCCCCGCCCCCCCC	1	-
chr8	63920649	63920663	GTCTCACCCACGCT	1	+
chr8	71527493	71527507	TTCCCTCCCACGCA	1	-
chr8	77585739	77585753	TCCCCGCCCCCGCT	1	-
chr8	80991287	80991301	CTCCCTCCCCCGCA	1	+
chr8	81059237	81059251	ACCCCACCCACAGA	1	-
chr8	81478276	81478290	CGCCCGCCCCCGCG	1	-
chr8	8407774	8407788	CATCCACCCCCTTC	1	-
chr8	95254548	95254562	CCACCGCCCCCACG	1	-
chr8	96085725	96085739	GCACCGCCCCCGCC	1	+
chr9	113800476	113800490	CTGCCGCCCCCGGG	1	+
chr9	114566425	114566439	CAACCTCCCACTCA	1	-
chr9	114749187	114749201	CCTCTGCCTCCTCT	1	-
chr9	114794383	114794397	CTTCCTCCTCCTTC	1	-
chr9	124218279	124218293	CCTCCGCCCCCATC	1	-
chr9	126973277	126973291	CCTCCACCCCCAGC	1	+
chr9	136227843	136227857	TCCCCACCCACACA	1	-
chr9	140598748	140598762	CTTCCTCCCACACA	1	-
chr9	140615813	140615827	CCCCCTCCCACGCC	1	+
chr9	20620008	20620022	CTCCCACCCCCGCG	1	-
chr9	33107426	33107440	CCCCCACCCCCACA	1	+
chr9	3467815	3467829	CCGCCTCCCACAGA	1	+
chr9	34986765	34986779	CACCCACCCCCACC	1	+
chr9	36383424	36383438	GATCCGCCCACTTC	1	+
chr9	4549234	4549248	CTGCCACCCCCGCC	1	+
chr9	5450485	5450499	ACCCCGCCTCCGGG	1	+
chr9	72877861	72877875	CGCCTACCCCCGCC	1	+
chr9	79322750	79322764	CCTCCACCCACGTT	1	+
chr9	90110022	90110036	CCTCCACCCACTCT	1	-
chrX	10023723	10023737	ATCCCACCCCCGCA	1	-
chrX	135666924	135666938	CCCCCACCCCCTCC	1	+
chrX	152041146	152041160	CACCCACCCACACA	1	-
chrX	154219478	154219492	TCCCCTCCCACGCT	1	+
chrX	1621225	1621239	CCCCCACCCCTGCC	1	-
chrX	37545017	37545031	CGGCCGCCCCCACC	1	+
chrX	47142602	47142616	CAACCGCCTCCGCA	1	-
chrX	7004562	7004576	GAGACGCCCACTCA	1	-
chrX	78400119	78400133	TCTCCGCCCCCGCC	1	-
chr10	106400325	106400339	CCCACGCCCCCGCG	1	+
chr10	11326459	11326473	CCTCATCCCCCACC	1	-
chr10	115719144	115719158	CCTCCGCCCCCAGC	1	+
chr10	16608389	16608403	TCCCCACCCCCGCC	1	-
chr10	16821621	16821635	CCCCCACCCCCTCA	1	-
chr10	16841830	16841844	TCCCCGCCCCCGGC	1	-
chr10	25210518	25210532	CCACAGCCCACGCC	1	-
chr10	27649632	27649646	CACCCTCCCACACA	1	+
chr10	44070087	44070101	ACCACGCCCACTTC	1	+
chr10	44504234	44504248	TACCCACCCACGCC	1	+
chr10	45469192	45469206	TTCCCGCTCCCGCG	1	-
chr10	6086744	6086758	CCCACTCCCCCTCC	1	+
chr10	79165573	79165587	GCCCCGCCCCCTTT	1	-
chr10	94352771	94352785	GCCCCGCCCCCGGA	1	-
chr10	97501741	97501755	TTAACGCCTCCGCC	1	-
chr10	97597740	97597754	CACACACCCACACA	1	+
chr11	110220623	110220637	CCCCAGCCCACACA	1	-
chr11	117817849	117817863	ACTCCACCCACTCC	1	+
chr11	119389656	119389670	CTCCCACCCACTCC	1	-
chr11	120195952	120195966	GCTCCTCCTCCGCC	1	+
chr11	121338797	121338811	TCCCCACCCACTCC	1	-
chr11	121365644	121365658	CACCCGCCCACACA	1	+
chr11	12217383	12217397	CCACCACCCCCTCC	1	-
chr11	122679409	122679423	CTGCCTCCCACACA	1	+
chr11	13370072	13370086	CTTCCTCCCACACC	1	-
chr11	17373226	17373240	CCCTCGCCTCCGCC	1	-
chr11	2966821	2966835	CACCCGCCTCCGCT	1	+
chr11	33037388	33037402	GCCCCGCCCCCGCT	1	-
chr11	48035358	48035372	CCTCCTCCCCTACC	1	+
chr11	58975802	58975816	TACCCACCCACACA	1	+
chr11	59943759	59943773	CTGCCTCCCACACA	1	-
chr11	61125476	61125490	TCCCCACCCACTCT	1	-
chr11	62544957	62544971	GTCCCACCTCCTCC	1	-
chr11	697141	697155	CAGCCTCCCACGTA	1	-
chr11	72868629	72868643	GAGCCACCCCCGCC	1	+
chr11	76339588	76339602	CACCCTCCCACGCA	1	-
chr11	78132065	78132079	TCCCCACCCCCAGT	1	-
chr11	96074676	96074690	CCACCGCCCCCACC	1	-
chr12	105089499	105089513	CCCCCGCCCCCATT	1	-
chr12	109085612	109085626	ACCCCACCCCCTCC	1	-
chr12	109458882	109458896	CCTCCGCCTCCTCT	1	-
chr12	110442586	110442600	CATACGCCCACACT	1	-
chr12	111872958	111872972	TTTCCACCCACACC	1	+
chr12	116633066	116633080	CCCCCACCCCCACC	1	-
chr12	116946776	116946790	CCCCCACCCACGCT	1	+
chr12	121695774	121695788	TTCCCACCCACTGC	1	-
chr12	121968629	121968643	GCCACGCCCACACC	1	+
chr12	124296857	124296871	CACCCACCCCCACA	1	-
chr12	125131265	125131279	ACCCTGCCCCCGCG	1	-
chr12	125263232	125263246	ACTCCACCCCCGCC	1	+
chr12	25173708	25173722	CCCCCACCCCCACA	1	+
chr12	4136699	4136713	CACACACCCCCACC	1	-
chr12	45912407	45912421	CCACCTCCCCCGCT	1	-
chr12	50426646	50426660	CCCCCTCCCACGCG	1	+
chr12	50581029	50581043	CTACCTCCCACACA	1	-
chr12	51783675	51783689	GTTCCACCCACTGT	1	+
chr12	75728424	75728438	CCCACGCCCCCGCA	1	-
chr12	94566820	94566834	TAGTCACCCCCGCA	1	+
chr12	9803377	9803391	CTGTCGCCCACGCT	1	-
chr13	113946521	113946535	TCCCCGCCCCCGCT	1	+
chr13	114821563	114821577	CCCCCGCCCCCGCA	1	+
chr13	31363709	31363723	CCCCCACCTACAGG	1	-
chr13	31371431	31371445	TCCCCTCCTCCAGC	1	-
chr13	43882068	43882082	CCTCCTCTCCCACA	1	-
chr13	46698713	46698727	CACCCACCCACACA	1	-
chr13	46757706	46757720	CCATCACCCCCTCA	1	-
chr13	51168638	51168652	CACCCGCCCCCGCC	1	-
chr14	100531586	100531600	CAGCCGCCCACGCT	1	+
chr14	102242369	102242383	ACTCCACCCCCGCC	1	+
chr14	104091888	104091902	GTCCCTCTCCCTCA	1	+
chr14	107280972	107280986	CGCCCGCCCCCTCC	1	+
chr14	23019386	23019400	AGGCCTCCCCCACC	1	+
chr14	23707043	23707057	GCCCCGCCCACGCC	1	+
chr14	31325028	31325042	TCCCCACCCACTCT	1	-
chr14	36004666	36004680	CCAACACCCCCTCC	1	-
chr14	50429516	50429530	CGGCCTCCCACGCC	1	-
chr14	52780901	52780915	CTGCCTCCCCTGCA	1	+
chr14	60671059	60671073	TGCCTGCCCACTCA	1	+
chr14	62544777	62544791	TTCCAACCCCCACC	1	+
chr14	70092207	70092221	CTGCCACCCACTCT	1	-
chr14	72570911	72570925	CTCTCTCCCCCTCT	1	+
chr14	72910767	72910781	CCTCCACCCCCACG	1	+
chr14	73243570	73243584	CCCCCACCCCCGCC	1	-
chr14	75714365	75714379	ACCACACCCCCGCC	1	-
chr14	75937072	75937086	ACCCCGCCCCCGCC	1	-
chr14	95722031	95722045	ACCCCTCCCACGCC	1	+
chr15	42873623	42873637	TCCCCACCCACACC	1	-
chr15	45027717	45027731	CCCCTGCCCCCAGG	1	+
chr15	45340973	45340987	CCTCCACCCCCGCT	1	-
chr15	63795451	63795465	CTACCTCCCACGCC	1	-
chr15	64231942	64231956	TTCACACCCACACA	1	-
chr15	65504629	65504643	CCCCCACTCCCGGC	1	+
chr15	65542229	65542243	CCAACACCCACTCA	1	-
chr15	68162317	68162331	GCCCCTCCCCCATT	1	-
chr15	73558078	73558092	GGCCCACCCACTCC	1	-
chr15	74671462	74671476	TCCCCTCCCCCATG	1	-
chr15	74691954	74691968	CCCCCACCCCCTCA	1	+
chr15	74692401	74692415	GTCCTTCCCCCACC	1	+
chr15	77290220	77290234	CCCCCACCCCAGCC	1	+
chr15	79285418	79285432	ACACCACCCACACA	1	-
chr15	84588425	84588439	CCCACACCCACACA	1	-
chr15	85114208	85114222	CCACCGCCCCCGCT	1	+
chr15	90686514	90686528	CCCCCGCCTCCTCC	1	-
chr16	10962579	10962593	CTCCCACCCCCTCT	1	+
chr16	10985745	10985759	CTGCAGCCCCCGCT	1	+
chr16	12895718	12895732	GCCACTCCCACGCC	1	+
chr16	18939034	18939048	CTGTCGCCCACGCT	1	-
chr16	21512987	21513001	CCTCCACCCCCGGG	1	-
chr16	29606442	29606456	CCTCCGCCGCCGCC	1	-
chr16	57400742	57400756	CCCCTGCCGCCACC	1	-
chr16	81842641	81842655	CACACACCCACACT	1	-
chr16	81865540	81865554	CCCCTGCCCCCGCT	1	-
chr16	9022466	9022480	CTCCCTCCCACGCA	1	+
chr17	10633320	10633334	TCCCCGCCCCCGGG	1	-
chr17	1106797	1106811	CCCCCGCCCCCGCA	1	-
chr17	16875479	16875493	GCCACACCCACTCC	1	+
chr17	16884348	16884362	CCACCTCTCCCGCT	1	+
chr17	2125834	2125848	CCCCCGCCCCCGCA	1	-
chr17	29043913	29043927	CCTCCTCCCACTCC	1	-
chr17	30846496	30846510	CCTCCGCCCCCGCC	1	-
chr17	34400021	34400035	TCCCTTCCGCCGCC	1	+
chr17	38264634	38264648	GCCCCACCCCCTCG	1	-
chr17	38465363	38465377	TCCCCGCCCTCTTC	1	-
chr17	38755509	38755523	CCCCTGCCCCCTCT	1	-
chr17	43380142	43380156	TTCCTGCCCACACA	1	-
chr17	4561818	4561832	TCCCCGCCCCCACA	1	+
chr17	46081287	46081301	CCCCCACCCCTTGG	1	+
chr17	4756588	4756602	CACACTCCCCCACC	1	-
chr17	55145769	55145783	CCCCCACCCCCGCA	1	+
chr17	55444612	55444626	AACACACCCACGCA	1	-
chr17	55525849	55525863	CCCTCACCCCCATC	1	+
chr17	62359474	62359488	ACCACGCCCCCGTC	1	+
chr17	65809587	65809601	GTCCCACCCACTCA	1	+
chr17	6921237	6921251	GTGCCTCCCCCACC	1	+
chr17	6945521	6945535	CCACCACCCACAGC	1	+
chr17	6947382	6947396	CCCCCTCCCCCGGG	1	-
chr17	73341782	73341796	CCCCCACCCCCACC	1	+
chr17	73400624	73400638	CCCCCACCCCCCCC	1	-
chr17	75451708	75451722	TGCACGCCCCCTCC	1	+
chr17	76130200	76130214	CTCCCTCCCACACA	1	-
chr17	78623681	78623695	GCCCTGCCCACGCA	1	+
chr17	8844991	8845005	CCGCCTGCCCCGCC	1	-
chr18	13616267	13616281	CACACACCCCCTCG	1	+
chr18	33046458	33046472	CCCCCACCCACACA	1	+
chr18	33157158	33157172	CCCCCACCCCCACA	1	+
chr18	36331951	36331965	CACACACCCACGCC	1	+
chr18	48678047	48678061	ACCCCACCCACATG	1	+
chr18	48678694	48678708	CACACGCCCACACA	1	-
chr18	51788374	51788388	CCCCCACCCCCGCG	1	-
chr18	55876544	55876558	CCCCCTCCCCCTCC	1	+
chr18	56219493	56219507	CCCCCGCCCCCTCC	1	-
chr18	5980293	5980307	ATCCCACCCACTCT	1	+
chr18	61695677	61695691	CCCCCACCCACACA	1	+
chr18	74208116	74208130	CCCCCGCCCCCGCG	1	-
chr18	77715485	77715499	AACCCGCCCCCATG	1	-
chr19	10222248	10222262	TTTCCACCCACGTT	1	-
chr19	10519688	10519702	ATCCCGCCCACTCC	1	-
chr19	11695007	11695021	GCCCCACCCACACC	1	-
chr19	1180540	1180554	TCCCTGCCCCCGCA	1	-
chr19	1336298	1336312	CTGTCGCCCACGCT	1	-
chr19	14486063	14486077	CACCCGCCCCCTGC	1	+
chr19	14724984	14724998	CACCCACCCACTCA	1	-
chr19	16568078	16568092	TCCCCACCCACAGC	1	+
chr19	16737734	16737748	CCCCCACCCCCGCA	1	+
chr19	17535969	17535983	GACCCGCCCCCTCC	1	-
chr19	18395741	18395755	AGGCCGCCCACTCA	1	-
chr19	19498079	19498093	TCCCCACCCCCACC	1	+
chr19	2545226	2545240	CCTCCACCCACTCC	1	-
chr19	39056014	39056028	CCGCCGCCCCCGCG	1	-
chr19	39466419	39466433	CTCCCGCCCCCGCC	1	-
chr19	39653462	39653476	CACCCACCCACGCA	1	-
chr19	41882611	41882625	TCCCCGCCCCCGCG	1	+
chr19	44174408	44174422	GCGCCTCCCCCTCC	1	+
chr19	46618967	46618981	CCTCCTCCCATACA	1	-
chr19	49371893	49371907	CAGCCGCCCACGCT	1	+
chr19	5627637	5627651	GCCCATCCCCCACA	1	+
chr19	58286639	58286653	CTCACGCCCACGCC	1	-
chr19	8261566	8261580	CACCCACCCCCTCA	1	+
chr1	11856690	11856704	AATCCACCCCCACT	1	-
chr1	118679154	118679168	CCCCCACACCCGCC	1	-
chr1	151689964	151689978	GCGCCGCCTCCGCG	1	-
chr1	154474734	154474748	CGCCCGCCGCCTCC	1	-
chr1	158255570	158255584	CCTCCACCCTCTGC	1	-
chr1	16176107	16176121	CCCCCGCCCCCGCC	1	-
chr1	16176686	16176700	CCTCCGCCCCCTCC	1	-
chr1	168312029	168312043	CCCACGCCCACGGC	1	+
chr1	181149279	181149293	TGCACACCCCCGCT	1	+
chr1	183774274	183774288	CCCCCGCCGCCGCC	1	-
chr1	198904941	198904955	CCCCCACCGCCGCC	1	-
chr1	206916146	206916160	CCTCAGCCCCCACC	1	-
chr1	207098202	207098216	CTCCTGCCCACTCC	1	-
chr1	207627564	207627578	GTCCCACCCTCACC	1	+
chr1	207628114	207628128	TCCCCGCCCCCAGG	1	+
chr1	212845257	212845271	TCACCTCCCCCTGC	1	-
chr1	213090229	213090243	CAGCCACCCACGGG	1	+
chr1	224924914	224924928	CTCCCACCCCCGCA	1	-
chr1	226189927	226189941	CCCCCTCCCACTCA	1	-
chr1	246860058	246860072	CACACGCCTACACA	1	-
chr1	27960848	27960862	TCCCCGCCCTCGGC	1	-
chr1	28498527	28498541	CCCCCACCCCCGCA	1	-
chr1	30145460	30145474	CTTCCACCCACGCA	1	+
chr1	31205185	31205199	CACCCACCCCCACA	1	-
chr1	40652380	40652394	TGCCCGCCCCCACT	1	+
chr1	41352455	41352469	CACACACCCACACA	1	-
chr1	45130596	45130610	CTACCGCCTCCACC	1	+
chr1	45249842	45249856	CCCCCACCCACTGC	1	-
chr1	66846174	66846188	GCTCCTCCCACTCA	1	-
chr1	85454480	85454494	CTCCTGCCCACTCC	1	+
chr1	87668709	87668723	TCCCCACTCACTCC	1	-
chr1	9182197	9182211	CCACCTCCCACATA	1	-
chr1	92220190	92220204	TTCTCACCCCCTCA	1	-
chr1	95286213	95286227	CCCCCGCCTCCGCC	1	-
chr20	17876430	17876444	CCGCCGCCCCCGCT	1	+
chr20	20662089	20662103	CCCACACCCCCGCC	1	-
chr20	30175706	30175720	CCCTCGCCCCCGCC	1	+
chr20	30922157	30922171	GCTCCACCCACACC	1	+
chr20	35091410	35091424	ACCCCACCCCCACC	1	-
chr20	35093568	35093582	CCCCCACCCCCGCA	1	+
chr20	37487951	37487965	CACCCTCCCCCACC	1	-
chr20	48285344	48285358	CTCCCACCCCCACT	1	+
chr20	49934698	49934712	GTCCCTCCCACGCA	1	+
chr20	52355971	52355985	CCTCCTCCCCCGCA	1	+
chr20	52532488	52532502	CAGCCTCCCCTTCC	1	-
chr20	5627489	5627503	CCCCCACCTCTGCG	1	-
chr20	62479678	62479692	TGGCCGCCCCCGCC	1	+
chr21	15588419	15588433	GCCCCGCCCCCTCA	1	+
chr21	18983963	18983977	CCTCCACCCACACT	1	+
chr21	34302091	34302105	CCGCCACCTCCTCT	1	-
chr21	35357704	35357718	ACACCACCCACACC	1	+
chr22	23286161	23286175	CCCCCACCCCCGCC	1	-
chr22	23378312	23378326	CACCCACCCCCAGC	1	-
chr22	26384065	26384079	CTCCCGCCCACTTC	1	+
chr22	34811014	34811028	CAGCCACCCACTTA	1	-
chr22	37641330	37641344	TCCCCACCCACACA	1	+
chr22	41160858	41160872	CCTCCACCCACTGC	1	+
chr22	42470665	42470679	TCCCCTCCCCCGCG	1	-
chr22	42516875	42516889	CCTACTCCCACACC	1	+
chr22	47172993	47173007	CACCCACCCACGTC	1	-
chr2	10055030	10055044	TCCCCACCCCCATG	1	+
chr2	113874111	113874125	CTCCCACCCCCATT	1	+
chr2	182322807	182322821	CCTCCTCCTCCGCC	1	-
chr2	191492669	191492683	GCTCCGCCCTCGCA	1	+
chr2	191543422	191543436	TTTCCTCCCCCTTC	1	-
chr2	192540759	192540773	TCCCTTCCCCCACA	1	-
chr2	196426959	196426973	TGGCCTCCCACACC	1	-
chr2	197041002	197041016	CGCCCGCCCACAGA	1	+
chr2	20351274	20351288	TCCCCTCCCCCAGC	1	-
chr2	204973200	204973214	ACCCCACCCCCTCC	1	+
chr2	214015176	214015190	CCCCCTCCTCCTCC	1	+
chr2	224760193	224760207	TCCCCACCCCCACA	1	+
chr2	228713456	228713470	CCCTCGCCCCCTCA	1	+
chr2	231812824	231812838	TGGCCGCCCCCACA	1	+
chr2	231815520	231815534	TATCTTCCCCCGCC	1	+
chr2	237040022	237040036	TCCCTGCCCCTGCC	1	-
chr2	240190949	240190963	CACACACCCACACA	1	+
chr2	241437925	241437939	GCTCCACCCCCACA	1	-
chr2	25427556	25427570	CACCCTCCCACGGG	1	-
chr2	2877071	2877085	CCCACTCCCACACA	1	-
chr2	30555987	30556001	CCCCCTCCTCCTCC	1	-
chr2	47104830	47104844	CCCACGCCCACACA	1	+
chr2	54798260	54798274	TGACCACCCCCACC	1	-
chr2	55276330	55276344	TCCCCTCCCCCTCC	1	-
chr2	64554922	64554936	CGCTCACCCCCACC	1	-
chr2	65624467	65624481	TCACCGCCCCCATC	1	+
chr2	70351240	70351254	ACCCCTCCCCCGCA	1	-
chr2	726341	726355	CCTCCACCCACGCC	1	-
chr2	88650727	88650741	ACCCTTCCCACGCC	1	-
chr2	95742843	95742857	CCCCTGCCCCCACC	1	-
chr2	9897799	9897813	GCCCAGCCCCCTCC	1	-
chr3	101546759	101546773	CCCCCGCCCCCGTC	1	+
chr3	121741158	121741172	GCTCCGCCCCCGCC	1	+
chr3	122400043	122400057	CCCCCGCCCCCGCC	1	-
chr3	124369720	124369734	GCCCCACCCACACC	1	+
chr3	127494372	127494386	CTGCCGCCCACAGA	1	+
chr3	186057450	186057464	CACCCACCCCCACA	1	-
chr3	195910627	195910641	ACTCCTCCTCCGCA	1	+
chr3	197439294	197439308	GCCCCTCCTCCTGA	1	+
chr3	41003168	41003182	CTTCCTCCCCCGCA	1	+
chr3	56834674	56834688	GTTCCACCCACTCG	1	-
chr3	57004585	57004599	TGTCCTCCCACTCC	1	+
chr3	93692741	93692755	CCTCCGCCCCCGGC	1	-
chr4	104419535	104419549	CCCCCTCCCCCACC	1	+
chr4	106068995	106069009	CTCCCGCCCCCTCC	1	-
chr4	113206431	113206445	CCCCCTCCCCCGCT	1	-
chr4	113206879	113206893	TGTCCACCCCCATC	1	-
chr4	115519532	115519546	GCCCCGCCCACTCT	1	-
chr4	129112698	129112712	TTGCCACCCCCACC	1	-
chr4	146404052	146404066	CCACCACCCCCACC	1	-
chr4	154407920	154407934	CACCCACCCACGCC	1	+
chr4	154419681	154419695	CACACACCCACACG	1	-
chr4	169799061	169799075	GCTCCGCCCCCGCC	1	+
chr4	57547576	57547590	CTCCTGCCCACGCT	1	-
chr4	79535237	79535251	ACCCCACCCCCAGC	1	+
chr4	89744475	89744489	CCTCCTCCCCCGCA	1	+
chr5	100239444	100239458	TCCCCACCCCCGCA	1	-
chr5	10634025	10634039	CCTCCTCCCCCGTT	1	+
chr5	118406808	118406822	CCGCCACCCCCACA	1	-
chr5	122335801	122335815	GCCACGCCCACTCT	1	+
chr5	127420673	127420687	TTCCCACCCACGCT	1	+
chr5	131800195	131800209	CCCACTCCCACTCC	1	-
chr5	133463409	133463423	GCCCCGCCGCCTCC	1	+
chr5	137577861	137577875	GCGCCTCCGCCGCA	1	+
chr5	139037514	139037528	CCACCACCCACTCT	1	+
chr5	139488892	139488906	CCACCGCCCCCGCC	1	+
chr5	142782111	142782125	TCTCCACCCCCGCC	1	-
chr5	149157046	149157060	CCCCCTCCCACTCC	1	-
chr5	150618037	150618051	TCTCCTCCCCCGGG	1	+
chr5	158885359	158885373	TCACCTCCCACAGC	1	+
chr5	173249517	173249531	CCCACACCCCCACA	1	-
chr5	177545547	177545561	TTCCCTCCTCCACC	1	+
chr5	32538372	32538386	TGCCTGCCCCCACT	1	-
chr5	33892316	33892330	CTCCCACCCCCGCG	1	+
chr5	345619	345633	CACACACCCCCTCC	1	-
chr5	37721788	37721802	CCTCCACCCCCATG	1	+
chr5	43010734	43010748	CCTCCTCTCCCTTC	1	+
chr5	608014	608028	CACCCACCCACACA	1	-
chr5	67103492	67103506	CTGCCACCCACACA	1	+
chr5	67583810	67583824	CCTCCTCCCACACA	1	-
chr5	75380393	75380407	CCCCCGCCCCCGCG	1	-
chr5	75842829	75842843	CCCCCACCTCCACT	1	-
chr5	88031005	88031019	CAGCCTCCTCCTCA	1	+
chr5	94081970	94081984	CTGCCTCCTACTCC	1	+
chr5	95309727	95309741	CACACACCCCCACT	1	+
chr6	11374750	11374764	TCCCCACCCACAGC	1	-
chr6	119216326	119216340	CCGCCTCCCCCGCT	1	-
chr6	129993220	129993234	TCACCACCCACACG	1	+
chr6	130524055	130524069	CCTCCTCCCCCGCA	1	+
chr6	13455928	13455942	CAGACACCCACACA	1	+
chr6	137416997	137417011	TATCCTCCCACACC	1	+
chr6	138149185	138149199	GCTCCACCCCCAGA	1	-
chr6	138226335	138226349	CCCCCGCCCAGTCC	1	-
chr6	14275935	14275949	CCTTCACCCCCACC	1	-
chr6	143728048	143728062	CCCCTGCCCACGCA	1	-
chr6	149593087	149593101	CAGACGCCCACACA	1	+
chr6	15422590	15422604	TTCCCTCCCACACT	1	-
chr6	16636616	16636630	CCCCAGCCCCCAGG	1	+
chr6	167373000	167373014	CCCCCACCCCCACA	1	+
chr6	229291	229305	CCCCCACCCACTGC	1	-
chr6	24719657	24719671	TGCCCGCCCCCGGT	1	-
chr6	27107207	27107221	TTCACGCCGCCGCG	1	-
chr6	30737053	30737067	CCCCCACCCACTCC	1	-
chr6	32997219	32997233	TCCCCACCCACTGC	1	+
chr6	3384013	3384027	CGCCCGCCCCCACC	1	-
chr6	341410	341424	CTCCCTCCTCCACA	1	-
chr6	36648352	36648366	GCACCTCCCACTCC	1	+
chr6	4902108	4902122	ACCCCACCCCCAGC	1	+
chr6	52169555	52169569	GTCCCTCCCACACA	1	+
chr6	72596331	72596345	GCCCCGCCCCCGCC	1	+
chr6	80657322	80657336	CCCCCGCCCCCGCG	1	-
chr6	89277110	89277124	ACCCCACCCCCGCC	1	+
chr7	100144786	100144800	CCCCCACCCCCACC	1	+
chr7	102004316	102004330	GCGCCACCTCCGCA	1	+
chr7	102090855	102090869	CCCCTGCCCACGCA	1	+
chr7	106358893	106358907	ACCCTTCCCCCACA	1	-
chr7	123464637	123464651	CCTTCACCCCCGCA	1	+
chr7	128577968	128577982	TTGCCGCCCCCGCC	1	-
chr7	128603059	128603073	CAGCCACCCACACA	1	-
chr7	128729877	128729891	CTTCTGCCCCCACT	1	+
chr7	148199014	148199028	TGGCCGCCCCCACA	1	-
chr7	20239169	20239183	CCTCCACCCACACC	1	+
chr7	38350969	38350983	CCTCCGCCGCCACC	1	+
chr7	39649443	39649457	GAGCCACCGCCGGC	1	+
chr7	43343671	43343685	CTGCAGCCCACGCA	1	-
chr7	43630650	43630664	CCCCCTCCCATTGC	1	+
chr7	44058917	44058931	GCACCGCCCCCACC	1	+
chr7	50132906	50132920	CTCCCACTTCCGCC	1	+
chr7	50343636	50343650	CCGCCACCCCCGCG	1	-
chr7	5719918	5719932	GCCCTGCCCCCAGC	1	+
chr7	6219378	6219392	CCCACACCCCCACC	1	+
chr7	69371372	69371386	TCTCCTCCCACTTC	1	-
chr7	71870467	71870481	CACTCACCCCCACA	1	+
chr7	76961409	76961423	GTCCCACCCACGCA	1	+
chr7	93520170	93520184	CCGCCGCCCCCGCG	1	+
chr7	94285235	94285249	CCCCCTCCCCCGCT	1	-
chr7	94285554	94285568	CCACCGCCCCCACC	1	+
chr8	101506528	101506542	CCCCCACCCCCGAG	1	-
chr8	101512621	101512635	GTGACACCCACGCT	1	-
chr8	102168266	102168280	CCCCCGCTCACTGC	1	-
chr8	103801532	103801546	CTGCCTCTCCCGCA	1	+
chr8	104383721	104383735	CTCCCGCCCCCGCG	1	-
chr8	10662961	10662975	CTGCCACCCACTCA	1	-
chr8	128929925	128929939	GCACCTCCCACACA	1	-
chr8	129008965	129008979	CCGCCGCCCCCTGC	1	+
chr8	129669708	129669722	TCCCCACCTCCACT	1	-
chr8	131297178	131297192	CAGCCACCCACTCA	1	-
chr8	131305833	131305847	CCCCCACCCCCACC	1	+
chr8	138947114	138947128	TTCCCACCCACTCA	1	-
chr8	23217042	23217056	TCCCCTCCCACGCA	1	-
chr8	27224383	27224397	CTCCCTCCCCCACA	1	-
chr8	29267189	29267203	CCCCCGCCCCCGCA	1	-
chr8	29952875	29952889	CCCGCGCCCCCGCG	1	+
chr8	42243053	42243067	TCCCCTCCCACTCC	1	-
chr8	49463200	49463214	GAAACTCCCCCACC	1	+
chr8	579385	579399	TGACCACCCACACA	1	+
chr8	59058367	59058381	GCCCCGCCCCTGCG	1	-
chr8	59720712	59720726	AATCCTCCCCCACA	1	-
chr8	61821588	61821602	TCTCCTCCTCCACC	1	+
chr8	61822560	61822574	CTCCCGCCCCCGCG	1	+
chr8	80677593	80677607	TCACCTCCGCCTCC	1	-
chr8	81401205	81401219	CCCCCGCCCCCGCC	1	+
chr8	81917103	81917117	CTCCCTCCCACGCA	1	+
chr8	82193675	82193689	CACCCGCCCACTGC	1	-
chr8	94944747	94944761	CTTCCTCCCACGCC	1	-
chr8	95231230	95231244	CTTCCACCCACACT	1	+
chr8	9577951	9577965	CTGCCGCCTCCTGC	1	+
chr8	97295855	97295869	CACACACCCACACA	1	+
chr9	100850337	100850351	GCCCCGCCCCCGGG	1	+
chr9	101944145	101944159	CAGCCTCCCCTGCA	1	-
chr9	102276126	102276140	CACCCACCCACAGA	1	+
chr9	108147794	108147808	CGGCCACCTCCTCA	1	-
chr9	112107730	112107744	TCCCTGCCCCCACC	1	+
chr9	112232144	112232158	CCACCTCCTACGCT	1	+
chr9	113388846	113388860	TGCCCACCCACTGG	1	+
chr9	115918406	115918420	TTTCCACCCCCACA	1	+
chr9	117481292	117481306	CTCACACCCACACA	1	-
chr9	123691395	123691409	GCGCCGCCTCCGCC	1	+
chr9	126110146	126110160	TCCACACCCCCACA	1	-
chr9	127005198	127005212	ACCCCTCCCACACA	1	+
chr9	130793367	130793381	CTCCCTCCCACACC	1	-
chr9	131317018	131317032	CCTCCTCCTCCGCA	1	-
chr9	132725500	132725514	TCTCCACCCACAGC	1	-
chr9	140344740	140344754	CTTCCTCCCCCTCT	1	+
chr9	1876181	1876195	CCCCCGCCCCCATC	1	+
chr9	5845019	5845033	CCCCCACCCCCGCC	1	+
chr9	6605390	6605404	CTCCCACCCCTGCC	1	+
chr9	92055216	92055230	CTCCCACCCACGCT	1	+
chr9	97920219	97920233	TTTCCACCCACTCA	1	+
chrX	117861655	117861669	CCCCCGCCCCCGCC	1	-
chrX	117862008	117862022	CCCCCGCCCCCGCA	1	-
chrX	118789313	118789327	CCTCCACCCCCAGG	1	+
chrX	131157699	131157713	AGGCCGCCCCCGCC	1	+
chrX	1776625	1776639	TCACCTCCTCCTCC	1	+
chrX	53742223	53742237	CTACCACCCACTCA	1	-
chrX	56827295	56827309	CCCCCTCCCCTATC	1	+
chrX	77319825	77319839	CCCCCACCCACACC	1	+
chrX	78514634	78514648	CCTCCTCCTCCACT	1	-
chrX	99942714	99942728	CTCCCTCCCACTCA	1	-
chr10	101908771	101908785	CCCCCGCCCCCGCC	1	+
chr10	102826308	102826322	GCCCCACCCCCGCC	1	-
chr10	103577073	103577087	CCCCCACCCCCGCA	1	-
chr10	111916809	111916823	ACCCAGCCCACGCC	1	-
chr10	11220945	11220959	TCCACACCCCCAGG	1	+
chr10	112261157	112261171	GCCCCGCCCCCACT	1	-
chr10	120599775	120599789	CCCCCGCCCCCGCC	1	-
chr10	121153730	121153744	CCCACACCCACACG	1	-
chr10	125205094	125205108	CACACGCCCACACA	1	-
chr10	125419048	125419062	TCTCCTCCCACTCA	1	-
chr10	129705300	129705314	CCCCCGCCCCCGCC	1	+
chr10	134177873	134177887	CACCCACCCACACT	1	+
chr10	134178334	134178348	TCCACGCCCACACC	1	+
chr10	13820042	13820056	CACCCGCCTCTGCC	1	+
chr10	22765136	22765150	TCCCCGCCCCCACC	1	+
chr10	31609757	31609771	CCGCCGCCCCCGGG	1	-
chr10	33246481	33246495	CCGCCGCCCCCGCC	1	+
chr10	33246929	33246943	CCCCCGCCCCCGCC	1	+
chr10	38691512	38691526	CGGCCGCCCACTCG	1	-
chr10	43605890	43605904	GGCCCGCCCCCATC	1	+
chr10	47639761	47639775	CATCCTCCCCCACA	1	+
chr10	64486069	64486083	CTGCCACCCCCGCT	1	-
chr10	74104824	74104838	CCCCCACCCACAGA	1	-
chr10	75668846	75668860	CTTCCGCCCCCTCC	1	-
chr10	81698648	81698662	CCTCCACTCCCTCA	1	-
chr10	89102184	89102198	CCGCCGCCTCCGCC	1	-
chr10	94351485	94351499	CCGCCGCCCCGGCC	1	-
chr11	117679717	117679731	CTCACGCCCACGCC	1	+
chr11	118187452	118187466	GGCACACCCCCACC	1	+
chr11	122567592	122567606	CCCCCACCCACGCT	1	-
chr11	122727598	122727612	CAACCACCCCCACC	1	+
chr11	123173781	123173795	TGGACACCCCCACA	1	-
chr11	123351081	123351095	CCTCCTCCCACACA	1	+
chr11	128606062	128606076	CCTCCACCCCCGCC	1	+
chr11	19794272	19794286	TCTCCACCCACACA	1	-
chr11	35411817	35411831	CGCACACCCACACA	1	+
chr11	36164130	36164144	TTCCCGCCCCCGCC	1	+
chr11	44589242	44589256	CCACCACCCCCACT	1	+
chr11	45549590	45549604	CCTCCACCCACACA	1	+
chr11	57194626	57194640	CCTCCGCCCCCTCC	1	+
chr11	59333461	59333475	GCGCCGCCTCCGCT	1	-
chr11	60530536	60530550	CCGCCACCCCCGCT	1	+
chr11	60934765	60934779	CTCCCTCTCCCTCC	1	-
chr11	65190307	65190321	CTTCCTCCCCCACA	1	-
chr11	66184637	66184651	AACCCACCCACTCC	1	-
chr11	68239430	68239444	CTGACACCCCCTCA	1	-
chr11	706085	706099	CCTCCTCCCCCGCG	1	+
chr11	77934486	77934500	CAGCCACCCCCTGT	1	-
chr11	95808828	95808842	AATCCACCCCCACC	1	-
chr11	9685599	9685613	GCCCCGCCCCCGCC	1	-
chr12	110887859	110887873	GCCGCGCCCCCGCC	1	+
chr12	111108045	111108059	CCCCCTCCCACAGA	1	-
chr12	112204671	112204685	GGCCCGCCCCCGCC	1	+
chr12	116799385	116799399	CTCCCACCCCCAGC	1	+
chr12	116896972	116896986	TCCCCTCCTCCTCC	1	-
chr12	118295720	118295734	CTCCCGCCCACTCC	1	+
chr12	120877682	120877696	CCCCCTCCCCCGCC	1	+
chr12	12164687	12164701	CTCCCTCCCCCGCC	1	-
chr12	121678555	121678569	CCCCCGCCCCCGGC	1	-
chr12	123419486	123419500	CCTCCTCCTCCGCC	1	+
chr12	12736043	12736057	GTTCCTCCCACACA	1	-
chr12	12956382	12956396	GACACACCCACACC	1	-
chr12	14922967	14922981	CGCCCGCCGCCAGG	1	+
chr12	1701966	1701980	CCACCGCCCCCACA	1	-
chr12	27397159	27397173	GCCCCGCCCCCGGG	1	-
chr12	4262965	4262979	CCCCAGCCCCCACC	1	-
chr12	46940881	46940895	CACACGCCCACACA	1	+
chr12	50099352	50099366	TCCCCTCCCACTCT	1	+
chr12	51640227	51640241	GATCCTCCCCCTCT	1	+
chr12	56520155	56520169	TCCCCGCCCACTGA	1	-
chr12	57620949	57620963	CAGCCGCCCCCTCC	1	+
chr12	6883418	6883432	CCCCCTCCCCCTCC	1	-
chr12	76034951	76034965	CCACCACCCCCACA	1	+
chr12	8123491	8123505	GCGCCTCCCACTCC	1	+
chr12	90274651	90274665	ACTCCACCCCCATG	1	-
chr12	94657392	94657406	CCACCTCCCCCACC	1	-
chr13	108868012	108868026	GTCCCGCCTCCGCA	1	-
chr13	25745356	25745370	CCGCCGCCCCCGCC	1	+
chr13	31314723	31314737	TCACCGCCCCCTCA	1	-
chr13	39612132	39612146	CTACAGCCCCCACC	1	+
chr13	41092723	41092737	CTGCCTCCCACTCA	1	-
chr13	42037647	42037661	TGCCCGCCCCCGCC	1	-
chr13	45243484	45243498	CACCCACCCACGCT	1	-
chr13	77901290	77901304	TCCCCACCCCCTCT	1	+
chr13	80025816	80025830	CCACCTCCCACACA	1	-
chr14	104910676	104910690	TACCCACCCACTCA	1	+
chr14	107062057	107062071	TGCCCGCCCCCTCT	1	+
chr14	29300588	29300602	CAGCCTCCCACAGC	1	+
chr14	39572208	39572222	AGCCCGCCCCCGCT	1	+
chr14	50159726	50159740	GCGCCGCCCCTGGC	1	+
chr14	52311241	52311255	TCTCCACCCACACA	1	-
chr14	52327260	52327274	CTCCCACTTCCTCC	1	-
chr14	58619062	58619076	TCCCCGCCTCCGCT	1	+
chr14	60671431	60671445	CCTCCACCCCCACA	1	+
chr14	69100456	69100470	CCCCCACCCACACA	1	+
chr14	71174088	71174102	TTCCCTCCCACACC	1	-
chr14	73180975	73180989	CTGCCGCCTCCACC	1	-
chr14	76026323	76026337	CCCTCGCCCCCTCT	1	-
chr14	77431270	77431284	CTCCCTCCGCCACC	1	-
chr14	93049500	93049514	CCACTTCCCCCTCA	1	-
chr15	22449515	22449529	CTGCCACCCACACC	1	+
chr15	31730029	31730043	GGCCCACCCACATG	1	-
chr15	40347030	40347044	CCCCTTCCCCCAGG	1	+
chr15	41136184	41136198	GCCCCGCCCACGCC	1	-
chr15	41136616	41136630	GGCCCGCCTCCTCC	1	+
chr15	42260358	42260372	TCTCAGCCCACTCC	1	+
chr15	45021305	45021319	CTGCCTCCCCCTCC	1	+
chr15	45926878	45926892	GCCCCGCCTCCGCT	1	+
chr15	50474331	50474345	GGCCCTCCCACGCG	1	-
chr15	50552652	50552666	CCTCCACCCACACA	1	-
chr15	59271730	59271744	CACCTGCCCACACA	1	-
chr15	60942647	60942661	TCCCCTCCCCCACT	1	-
chr15	61013175	61013189	TTCCTGCCCCCACA	1	+
chr15	63796628	63796642	GGTCCGCCCCCGCC	1	-
chr15	65116252	65116266	TCCCCGCCCACGAC	1	-
chr15	67402208	67402222	GCTCCTCCTCCACG	1	+
chr15	72519239	72519253	GCCCCGCCCCTGCA	1	-
chr15	72520981	72520995	CCCACTCCCCCACA	1	+
chr15	74495310	74495324	CCCCCACCCCCGCA	1	+
chr15	85660360	85660374	CGCCCACCTCCAGA	1	+
chr15	93447594	93447608	CGGCAGCCTCCGCC	1	+
chr15	99973772	99973786	CTCCCACCCCCAGA	1	+
chr16	11455965	11455979	CCCCCACCCCCATG	1	+
chr16	11766814	11766828	GAACCACCCCCACC	1	+
chr16	16092346	16092360	CATCCACCCCCACA	1	-
chr16	17170415	17170429	TCCCCACCCACACA	1	-
chr16	21289689	21289703	GCTCCGCCCCCGGA	1	-
chr16	21513407	21513421	GCGCCGCTCCCGCC	1	-
chr16	25026458	25026472	GTCCCGCCCCCGCG	1	+
chr16	27413478	27413492	CCTCCTCTTCCTCC	1	+
chr16	30485141	30485155	CTGCCACCCACTTC	1	-
chr16	46823966	46823980	GCTCCGCCTCCGCG	1	+
chr16	48157280	48157294	CCCCCACCTCCACC	1	+
chr16	50501918	50501932	CTCCCGCCCCCGCC	1	-
chr16	53095977	53095991	GCTCCACCCACGCT	1	+
chr16	53124950	53124964	TCCTCTCCCCCGCC	1	+
chr16	68074719	68074733	CCGCCACCCCCAGT	1	-
chr16	68775087	68775101	CCCCCACCCCCACA	1	+
chr16	68794840	68794854	GTCCCGCCCCCACC	1	-
chr16	69564660	69564674	CCCCCACCCCCGCA	1	-
chr16	70462098	70462112	TCCCCTCCCCCAGT	1	+
chr16	79910388	79910402	CACCCTCCCCCACA	1	+
chr16	84633607	84633621	TGGCCGCCCACGTC	1	+
chr16	84963999	84964013	CCCACACCCACACC	1	-
chr16	87814469	87814483	CCTCCACCCACGCC	1	+
chr16	87929304	87929318	TCCCCACCCCCGCC	1	+
chr16	88780634	88780648	CACACACCCACACC	1	-
chr16	89072278	89072292	CTTCCTCCCCCACT	1	+
chr16	9221555	9221569	TCCCCACCCACAGA	1	+
chr17	17018346	17018360	GCCCAGCCCACGCA	1	+
chr17	17041790	17041804	CTTCCACCCACGCA	1	+
chr17	17089557	17089571	CACCCACCCACAGA	1	-
chr17	25568555	25568569	TTCTCACCCCCACC	1	-
chr17	27276769	27276783	CTTCCTCCCCCGCC	1	+
chr17	28690983	28690997	TCACCACCCACACA	1	+
chr17	3466278	3466292	CTGACACCCACACA	1	+
chr17	36906078	36906092	TCCCCGCCCCCGTC	1	-
chr17	38024409	38024423	GCCCCGCCCCCGCG	1	+
chr17	38754954	38754968	CCCCAGCCCCCTCC	1	-
chr17	41446660	41446674	CCTCAGCCCCCGCA	1	-
chr17	42215815	42215829	CTCACACCCACACA	1	+
chr17	4278478	4278492	CCTCCACCTCCTTG	1	-
chr17	45820228	45820242	CCCCCTCCCACTCC	1	+
chr17	48241436	48241450	TCCCCGCCCCCTGC	1	-
chr17	55213459	55213473	GCCTCGCCCCCTCA	1	-
chr17	55609751	55609765	CTCCCACCCACACA	1	-
chr17	56409964	56409978	GCCCCGCCCCCGCC	1	+
chr17	56410754	56410768	TCCCCTCCCCCAGC	1	-
chr17	57287286	57287300	GTTCCGCCTCCTCT	1	-
chr17	60885710	60885724	TCCCCGCCCCCGCG	1	+
chr17	70416134	70416148	GGGCCTCCCACGGC	1	-
chr17	73805165	73805179	CCCCCGCCCCCGCC	1	-
chr17	74696897	74696911	CGCCCGCCCACTCT	1	-
chr17	75207379	75207393	CGTCCGCCCCCGCC	1	+
chr17	75318787	75318801	CCCCCACCTCCTGC	1	+
chr17	76349064	76349078	GCCACGCCCCCGCC	1	-
chr17	8057628	8057642	CTCCCGCCCCCTCG	1	-
chr17	8798201	8798215	CCCCAACCCCCGCC	1	-
chr18	21594085	21594099	ACCCCGCCCCCGCC	1	+
chr18	21594629	21594643	CCACCTCCCACGCC	1	+
chr18	29238329	29238343	GTCCCTCCCCTGGC	1	+
chr18	32073776	32073790	TCCCTGCCCCCGCC	1	-
chr18	3450963	3450977	CCCCCGCCCCCGCC	1	+
chr18	3526126	3526140	GTCCCTCCCACTCC	1	-
chr18	45207130	45207144	TCCCCACCCACTGC	1	+
chr18	54318606	54318620	CCGCCGCCGCCGCC	1	-
chr18	54318908	54318922	GCACCGCCCCCGGC	1	-
chr18	74843407	74843421	TCCACGCCCCCTCC	1	+
chr18	9708078	9708092	CGGCCTCCCCCAGC	1	-
chr19	14682984	14682998	GTCCCGCCTCCGCC	1	-
chr19	15662261	15662275	CCGCTGCCTCCGCG	1	+
chr19	17638022	17638036	GCCCCGCCCCTGCC	1	-
chr19	18285821	18285835	CTGCCTCCCACGCC	1	+
chr19	18519079	18519093	CCTCCGCTCCCTCC	1	+
chr19	1852044	1852058	CGCCCGCCCCTTCC	1	-
chr19	2054897	2054911	CCTCCACCCACTCC	1	+
chr19	2087940	2087954	CTCCTGCCCCCACG	1	-
chr19	2090476	2090490	CCTCCACCCACTCC	1	-
chr19	2607730	2607744	CCTCCGCCCCCCGC	1	+
chr19	2608206	2608220	CCTCCACCCACGCT	1	-
chr19	35821564	35821578	GCCCCTCCCACTCA	1	-
chr19	39127690	39127704	CCCCAGCCCCCACC	1	+
chr19	39139988	39140002	CACACACCCACTCA	1	-
chr19	39939200	39939214	CCCCCACCCCCGCC	1	+
chr19	40443288	40443302	CACACACCCACACA	1	-
chr19	44286613	44286627	CCGCCACCCACACA	1	+
chr19	45160710	45160724	CCCTCGCCCCCTCG	1	-
chr19	46184919	46184933	CCGCCGCCCCCGCC	1	+
chr19	4878919	4878933	TCCCTGCCCCCTCC	1	-
chr19	49148424	49148438	TCTCCACCCCCACA	1	+
chr19	50092266	50092280	CCCACACCCACTCA	1	-
chr19	52154681	52154695	TCTCCGCCCCCATC	1	+
chr19	54984411	54984425	CTCCCGCCCCCACA	1	-
chr19	6552086	6552100	TTCCTGCCCCCGCC	1	+
chr19	6591089	6591103	CTGCAGCCCCCTCC	1	+
chr19	720201	720215	GCCCCACCCCCGCG	1	+
chr19	7763742	7763756	CCTCCACCCCCGGC	1	-
chr19	8219115	8219129	GGACCGCCCCCGCC	1	+
chr19	949265	949279	GCACCTCCCCCTCC	1	-
chr1	101775413	101775427	TCCCTGCCCACACG	1	-
chr1	107684288	107684302	CTCACACCCACACA	1	+
chr1	111217642	111217656	CGCCCGCCTCCGCG	1	+
chr1	111764448	111764462	GCCCATCCCCCACC	1	+
chr1	116961275	116961289	GCGCCGCCTCCGCG	1	-
chr1	150584133	150584147	CCCCAGCCCACACT	1	-
chr1	150898874	150898888	TCCCCTCCCCCTCC	1	+
chr1	154981387	154981401	GGCCCTCCCCCACC	1	+
chr1	155053321	155053335	CCGCCGCCCCCGCC	1	+
chr1	156643621	156643635	TAGCCTCCTCCTCC	1	+
chr1	158150818	158150832	TCTTCTCCCCCGCC	1	-
chr1	161062600	161062614	TTCCCTCCCCCACT	1	-
chr1	161696859	161696873	CCCCCGCCCCCTGG	1	+
chr1	167606750	167606764	CCCCCACCTCCTGG	1	+
chr1	168435630	168435644	CCACCTCCCACTCT	1	+
chr1	174128484	174128498	GCGCCGCCGCCGCC	1	+
chr1	182411036	182411050	TACACACCCACTCA	1	-
chr1	200597573	200597587	CGCCCACCCCCTCC	1	+
chr1	205399932	205399946	GCCCCGCCCCCGCG	1	+
chr1	206646042	206646056	CCCCAGCCCCCGCT	1	-
chr1	206958005	206958019	CCGCCGCCCCCGGG	1	-
chr1	215740630	215740644	CCTCCTCCTCCTCC	1	+
chr1	220393503	220393517	TTGCCTCCCCCACC	1	+
chr1	230344599	230344613	CCTCCACCCCCACA	1	-
chr1	235147334	235147348	CACACACCCACGCC	1	+
chr1	235247047	235247061	CCCCCAGCCCCGCC	1	-
chr1	243669533	243669547	GCACCTCCCCCAGG	1	-
chr1	24529568	24529582	CCCCATCCCCCGCC	1	+
chr1	249157294	249157308	CTTCCTCCTCCTTC	1	-
chr1	25360697	25360711	TTCCCACCCCCTGC	1	+
chr1	28503906	28503920	CCTCCACCCCCACA	1	-
chr1	31367438	31367452	CACACACCCACACA	1	-
chr1	3590732	3590746	CCCCCACCCACGGG	1	+
chr1	42144211	42144225	TCTCCACCCACACA	1	+
chr1	43534073	43534087	CCGCCGCCCCCGCC	1	-
chr1	46009742	46009756	CCCCCACCCCCGAC	1	+
chr1	51700114	51700128	CCCTCGCCCACGCT	1	+
chr1	53164035	53164049	GCCCCGCCCCCTCC	1	-
chr1	53875889	53875903	TGCCCACCCACTCT	1	+
chr1	54847325	54847339	CACCCACCCACGCT	1	+
chr1	59820672	59820686	CCCCCTCCTACGCC	1	-
chr1	72748574	72748588	CCTCCTCCCCCGCC	1	-
chr1	8664583	8664597	CCTCTTCCCCCACA	1	-
chr1	93441291	93441305	GCCCCACCCTCAGC	1	+
chr1	93544659	93544673	CTTCCGCCGCCGGG	1	-
chr1	94503150	94503164	CCTCCGCCCCCAGG	1	-
chr1	95187030	95187044	CTTCCTCCCCCGTG	1	-
chr1	9711641	9711655	CCGCCGCCCACACT	1	-
chr1	9716207	9716221	CCTCCTCCCCCACC	1	-
chr20	18965027	18965041	CTCCCTCCCACTCT	1	+
chr20	19925979	19925993	CACCCACCTCCTGC	1	-
chr20	2371779	2371793	CCCCCACCCCCGCA	1	-
chr20	30628427	30628441	GCCCCACCCCCGTC	1	+
chr20	43244150	43244164	CCCCCACCCCCTCC	1	+
chr20	43540358	43540372	GCTCCACCTCCTGC	1	+
chr20	44035306	44035320	CCCACGCCCCCGCC	1	+
chr20	46130778	46130792	CCACCGCCTCCTCC	1	-
chr20	47085816	47085830	CCCACACCCACACA	1	-
chr20	47386122	47386136	TCTCCTCCCACACT	1	+
chr20	52276659	52276673	GCCCCGCCCACACC	1	-
chr20	52531977	52531991	CCCCCACCCCCGCG	1	+
chr20	816644	816658	CTCCCACCCCCTCA	1	+
chr21	34671866	34671880	ATACCTCCCACACC	1	+
chr21	34776821	34776835	CAGCCTCCGCCTCC	1	+
chr21	35267176	35267190	CCTCCACCCCCGCC	1	-
chr21	38446483	38446497	CCCTCGCCCCCGCG	1	+
chr21	44821955	44821969	ACCCCGCCCCCGCA	1	-
chr22	18593553	18593567	CAGCCGCCTCCGCC	1	-
chr22	29697469	29697483	CCACAGCCCCCACC	1	+
chr22	37640355	37640369	GCTCCGCCCCCTGC	1	-
chr22	37976160	37976174	CAGCCTCCCCCTCC	1	+
chr22	39154732	39154746	CCCCCGCCCCCGCC	1	-
chr22	40013474	40013488	GCCCCACCCCCACA	1	-
chr22	41801717	41801731	ACACCACCCCCACT	1	-
chr22	42322874	42322888	GCCCCGCCCCCGCC	1	+
chr22	43329654	43329668	GGTCCACCCACTCA	1	+
chr22	45680775	45680789	GCCCCGCCCCCGCC	1	-
chr22	50970817	50970831	CTCCTGCCCCCACC	1	-
chr2	102972820	102972834	CTGCCGCCCCCGCC	1	+
chr2	103235654	103235668	CCCCCGCCCCCGCA	1	-
chr2	105939717	105939731	CCCCCGCCCCCTCT	1	-
chr2	12256545	12256559	CCTCCACCCCCTCC	1	+
chr2	127416869	127416883	ACCCCACCCCCGTG	1	+
chr2	131594393	131594407	GCTCCGCCCCCGCA	1	-
chr2	136577727	136577741	CCACCGCCCCTGCA	1	+
chr2	137085309	137085323	GTGCCACCCACTCA	1	+
chr2	169409070	169409084	CACCCACCCCCACA	1	-
chr2	172380185	172380199	GCCCCTCCCCCGCG	1	-
chr2	174219259	174219273	TTTCCTCCGCCACC	1	+
chr2	178771015	178771029	CCCTCACCCACAGC	1	-
chr2	187558731	187558745	CCTCCGCCCCCTCC	1	+
chr2	20068586	20068600	TCTCCGCCCCCTCC	1	+
chr2	228473408	228473422	GCTCCACCCCCAGC	1	+
chr2	231467440	231467454	TCCCCGCCCCCACA	1	+
chr2	231523895	231523909	TCCCCACCCCCACC	1	+
chr2	231532936	231532950	GCCCAGCCCCCACC	1	+
chr2	231533929	231533943	ATTCCACCCACACT	1	-
chr2	233367897	233367911	CTCCCGCCCCCGCC	1	+
chr2	242838628	242838642	CCCCTTCCCCCGCC	1	-
chr2	242853475	242853489	CACACACCCACACA	1	+
chr2	25498284	25498298	CCTCCGCCCCCTCA	1	+
chr2	27958665	27958679	CAGCCGCCCCCGCC	1	-
chr2	37552415	37552429	TGCCTGCCCCCGGG	1	+
chr2	42328455	42328469	GCCCCGCCCCCGCC	1	+
chr2	46202172	46202186	CCTCCACCCACACG	1	-
chr2	55450564	55450578	CGCTCGCCCCCGCC	1	-
chr2	60781282	60781296	TCCCCGCCGCCGCC	1	+
chr2	71206026	71206040	CCTCCGCCCCCGCC	1	-
chr2	74782980	74782994	GTCCCTCCCCCGCA	1	+
chr2	85173454	85173468	TCTCCTCCCCTACC	1	+
chr2	96192677	96192691	CCGCCGCCCCCGCC	1	+
chr2	97778878	97778892	CGCCAGCCCCCGCC	1	+
chr2	99071214	99071228	CCCCCGCCCACATC	1	-
chr3	119319675	119319689	CTGCCACCCCCTTG	1	-
chr3	121724050	121724064	CCCCCACCCCCAGT	1	+
chr3	12229009	12229023	CCACCACCCACGGA	1	+
chr3	122399447	122399461	CCCACACCCCCTCC	1	-
chr3	125239171	125239185	CTCCCACCCCCGGT	1	-
chr3	13041137	13041151	GTCCCGCCCCCTGC	1	+
chr3	150478555	150478569	CCCCCACCCCTGCA	1	+
chr3	156393320	156393334	TCCCCGCCCCCGCC	1	-
chr3	156533870	156533884	GATCCACCCCCACC	1	+
chr3	169684558	169684572	CCACCGCCCCCTCC	1	+
chr3	178789606	178789620	CCTCCACCGCCTCC	1	-
chr3	186683093	186683107	CCCCCACACCCGCA	1	-
chr3	23001242	23001256	CTGCCTCCTACTCA	1	-
chr3	42067179	42067193	TCCCCGCCCCCGCC	1	-
chr3	45076590	45076604	CCCCCGCCCCCACA	1	-
chr3	46229599	46229613	CCCCCTCTCACTCC	1	+
chr3	4792297	4792311	CGCCCACCCACAGC	1	-
chr3	5028436	5028450	GCCCCTCCCCCGCA	1	-
chr3	50623508	50623522	TCTCCTCCCACAGC	1	-
chr3	5068359	5068373	CGGCCACCCCCGCC	1	+
chr3	51426993	51427007	CCCCCGCCCCCGCC	1	-
chr3	58621361	58621375	CGGCCGCCCCCGCC	1	+
chr3	65950200	65950214	CCCCCGCCCCCGCA	1	-
chr3	67705064	67705078	GCTCCTCCTCCGCC	1	-
chr4	104119742	104119756	TCTCTGCCCACTCC	1	-
chr4	115524798	115524812	TTCCCACCCCCTCT	1	+
chr4	124319511	124319525	CCCCCGCCCCCGCC	1	-
chr4	146402878	146402892	GCGCCGCCGCCGCT	1	-
chr4	149366740	149366754	CCCCCGCGCCCTCG	1	+
chr4	15780765	15780779	CCTCCTCCCCTACC	1	-
chr4	159131621	159131635	AGGCCGCCCCCAGC	1	+
chr4	185209786	185209800	CACCCACCCCCTTT	1	+
chr4	185268759	185268773	CTCCCTCCTCCTGC	1	+
chr4	25314308	25314322	CGGCAGCCCCCGCC	1	+
chr4	26994731	26994745	CACACGCCCACACA	1	-
chr4	3049452	3049466	GGCCCGCCCACAGC	1	+
chr4	40517547	40517561	TCCCCACCCACTCC	1	+
chr4	40631918	40631932	CGCCCGCCCCCTGC	1	+
chr4	5721369	5721383	TTCCCGCCCCCACA	1	+
chr4	6223658	6223672	GCCCCGCCCCCGCC	1	-
chr4	6597897	6597911	CGCCCACCCACACC	1	-
chr5	10607391	10607405	GCCCTGCCCCCTCT	1	-
chr5	106906838	106906852	CCTCTTCCCCCACT	1	-
chr5	107716349	107716363	CCCCCACCCCCGGC	1	-
chr5	111753737	111753751	CCCCCGCCCCCGCT	1	-
chr5	118651488	118651502	CCACCACCCACACA	1	+
chr5	126204996	126205010	CGCCCGCCCACACG	1	-
chr5	131411269	131411283	CTGCCACCCACGTG	1	-
chr5	131761463	131761477	CTTCCACCCACAGA	1	-
chr5	131975450	131975464	CCACCACCCACTCA	1	-
chr5	133461123	133461137	GCCCCACCCACTCA	1	+
chr5	133879520	133879534	CTCCCTCCCTCTCC	1	-
chr5	137071605	137071619	CCCCCTCCCCCGCA	1	+
chr5	137404658	137404672	GTTCTGCCCACGCT	1	+
chr5	139039192	139039206	CTGCCACCCCCGCA	1	-
chr5	150635600	150635614	CCCCCACCCCCATC	1	-
chr5	157079021	157079035	GCTCCGCCCCCGCT	1	-
chr5	158247410	158247424	TCCACTCCCACACA	1	+
chr5	16465976	16465990	GCCACGCCTCCGCC	1	+
chr5	171534081	171534095	CACCCGCCCCCTCC	1	-
chr5	17317813	17317827	CCCCCTCCTCCACC	1	-
chr5	173700450	173700464	CCCACACCTACACA	1	-
chr5	174220844	174220858	GCGCCTCCTCCGCG	1	+
chr5	177974621	177974635	CACCCACCCACACC	1	+
chr5	32586281	32586295	CCCACGCCCCCTCC	1	+
chr5	344378	344392	CCGCCGCCTCCGCC	1	-
chr5	49736545	49736559	CAACCACCCACACA	1	+
chr5	49737272	49737286	CCTCCGCCCTCTCG	1	+
chr5	60473673	60473687	CTTCCACCTACACA	1	-
chr5	73936689	73936703	CCTCCTCCCACTCC	1	-
chr5	74162378	74162392	GTGACGCCCCCGGG	1	-
chr5	77140633	77140647	CGGACGCCCCCGCC	1	+
chr5	87437547	87437561	CCCCCGCCCCCGCC	1	+
chr5	88179320	88179334	CCCCCGCCCCCACC	1	-
chr6	106533075	106533089	CATCCACCCACACA	1	-
chr6	106534141	106534155	GCCACGCCCCCACT	1	+
chr6	109196261	109196275	TCCCCACCCCCGCA	1	+
chr6	110012464	110012478	GCCCCGCCTCCAGG	1	-
chr6	13274343	13274357	CACCCACCCCCGCC	1	+
chr6	13455350	13455364	CACACACCCACACA	1	+
chr6	137540594	137540608	ACCCCGCCCACGCC	1	-
chr6	137635569	137635583	CTGCCGCCCCCGCC	1	+
chr6	149067973	149067987	CCTCCGCCCCCAGC	1	+
chr6	157041435	157041449	CACACGCCCACACA	1	+
chr6	16320549	16320563	CTCACACCCACGCC	1	+
chr6	193878	193892	GGGACTCCCACGCA	1	+
chr6	24360236	24360250	GCCCCGCCCCCGCG	1	-
chr6	28175121	28175135	GTCCCGCCCCCGCA	1	+
chr6	3054028	3054042	GCCCCGCCCACGCC	1	+
chr6	31528342	31528356	TCCCTGCCCCCACC	1	-
chr6	32160658	32160672	ACCCCACCTCCTCT	1	+
chr6	36091767	36091781	TCCCCACCCCCGTC	1	+
chr6	4019001	4019015	GCCCCGCCCCCTCC	1	+
chr6	4134685	4134699	ACCCCACCCCCGCT	1	-
chr6	41684214	41684228	CACCCACCCACTCA	1	+
chr6	42016631	42016645	GCCCCGCCCCCGCA	1	-
chr6	43672663	43672677	CCCACTCCCACACC	1	+
chr6	44011539	44011553	TCCCCACCCCCGCA	1	-
chr6	45678400	45678414	CACCCACCCCCACG	1	+
chr6	56708092	56708106	CCTGCGCCCCCGCT	1	-
chr6	73331775	73331789	TCCCCGCCCCCGGC	1	+
chr6	88412028	88412042	GGCCCGCCCCCGTG	1	-
chr6	91006535	91006549	CCGCCGCCGCCTCA	1	-
chr7	100733135	100733149	CCACCACCGCCGCT	1	+
chr7	102985263	102985277	CTCCCACCCCCGCC	1	+
chr7	126891718	126891732	CCTCCGCCCCCGCC	1	+
chr7	130794835	130794849	CCTCCTCCCCCTCC	1	-
chr7	134854082	134854096	CCTCCGCCTCCTTC	1	-
chr7	134936654	134936668	CATCCACCCACACA	1	-
chr7	141285999	141286013	TACACACCCACACA	1	+
chr7	150098524	150098538	CCCCCACTCCCACC	1	-
chr7	150148402	150148416	CATCCTCCCCCACA	1	-
chr7	150148787	150148801	CCCCCACCCCCTGC	1	-
chr7	158823642	158823656	TTCCCGCTCCCTCC	1	-
chr7	23507940	23507954	CACACACCCCCGCC	1	+
chr7	23508932	23508946	CAGCCGCCCCCGCC	1	+
chr7	26331463	26331477	CCGCCGCCTCCGCG	1	-
chr7	28450585	28450599	GCCCCGCCCCCGCC	1	+
chr7	35769693	35769707	CACCCACCCACACA	1	+
chr7	50344096	50344110	CGGCCGCCCCCGCC	1	-
chr7	55603158	55603172	TGGCCGCCCCCACA	1	+
chr7	5578445	5578459	CCCACACCCACACA	1	+
chr7	69269206	69269220	CCCACTCCCCCAGC	1	-
chr7	74074305	74074319	ACCCCGCCTCCGCA	1	-
chr7	752281	752295	TCCCCGCCCCCGCC	1	+
chr7	86846625	86846639	CAGACACCCACACA	1	+
chr7	87105034	87105048	CCCCCGCCCCCGCC	1	+
chr7	99808698	99808712	ATCCCGCCCACGCC	1	+
chr8	101515162	101515176	TCCCCACCCACACA	1	-
chr8	101914087	101914101	CAGCCACCCACTCT	1	+
chr8	103580500	103580514	AATCCACCCCCTTC	1	-
chr8	116440063	116440077	GCACTGCCCCCTCC	1	-
chr8	126525636	126525650	CCTCCTCCCACAGA	1	-
chr8	129026810	129026824	GCACCGCCCACGGC	1	-
chr8	22088796	22088810	TCCCCACCCACGCA	1	+
chr8	23268027	23268041	CTCCCGCCTCCTCC	1	+
chr8	29327073	29327087	CCACCACCCCCGTA	1	+
chr8	29743591	29743605	CCACCGCCTACTCA	1	+
chr8	30769848	30769862	CTCCCGCCCCCTCC	1	+
chr8	38722869	38722883	CCTCTGCCCCCGCC	1	-
chr8	54935053	54935067	GTCCCGCCCCCTCA	1	+
chr8	56852340	56852354	ATCCCTCCCACGCC	1	-
chr8	580916	580930	TGACCACCCACACA	1	+
chr8	66864294	66864308	CCACCACCCCCACA	1	+
chr8	91018106	91018120	CCAACACCCCCTCA	1	-
chr9	101946656	101946670	CTCACGCCTCCTCC	1	-
chr9	102422808	102422822	CAGCTTCCCCCTCC	1	+
chr9	114774826	114774840	CCACTTCCCCCACA	1	+
chr9	126964919	126964933	CTTCCACCCCCTCT	1	+
chr9	127001723	127001737	TCCCCGCCCACAGA	1	+
chr9	136574582	136574596	CCGCCTCCCCCTCA	1	+
chr9	139682358	139682372	CGGCCGCCCCCAGA	1	-
chr9	33164308	33164322	CCCCCACCCACACA	1	+
chr9	37035303	37035317	TCCCCTCCCCAGCC	1	+
chr9	5438938	5438952	TTCCTTCCCCCACC	1	-
chr9	78505493	78505507	CTCCCTCCTCCGCC	1	-
chr9	82188213	82188227	CCTCCTCCCCCGGC	1	+
chr9	90094752	90094766	CCCTCTCCCCCAGG	1	+
chr9	93593525	93593539	CTCCAGCCCCCTCA	1	-
chr9	98208618	98208632	CCCCCACCCCCACC	1	-
chrX	10066343	10066357	TCCCTTCCCCCTCC	1	+
chrX	102469968	102469982	CCCACGCCCCCTCC	1	-
chrX	103401727	103401741	CCCCCGCCCCCGCC	1	+
chrX	117957635	117957649	CCCCCGCCCCCTCA	1	+
chrX	120295398	120295412	CCTCCGCCTACAGC	1	+
chrX	12993328	12993342	CCTCCGTCCCCGCC	1	+
chrX	13105978	13105992	ACCCCTCCCACGCC	1	-
chrX	133507248	133507262	CAGCTGCCCCCTCT	1	+
chrX	133594487	133594501	TGGCCGCCCCCGCC	1	-
chrX	71238563	71238577	CCTCCTCCCCCGCC	1	+
chrX	75393506	75393520	CTCCCACCCACTCA	1	+
chrX	80457547	80457561	GCCCCGCCTCCGCC	1	-
chrX	83756894	83756908	ACCCCGCCCCCACC	1	+
chr10	101769919	101769933	GGCCCGCCCCCGCC	1	+
chr10	111967232	111967246	GGACCGCCCCTGCC	1	-
chr10	112295941	112295955	CCCCCACCCACACA	1	+
chr10	115440685	115440699	CCCTTTCCCCCTCC	1	+
chr10	116581423	116581437	CCCCCGCCCCCGCG	1	+
chr10	120969130	120969144	CCACCTCCCCCGCC	1	+
chr10	121154091	121154105	CACACACCCACACA	1	-
chr10	124907600	124907614	GCGCCGCCTCCGCG	1	+
chr10	14646349	14646363	CCGCCGCCCCCGGA	1	-
chr10	18940655	18940669	GCCACGCCCCCGGA	1	+
chr10	26727077	26727091	CCTCCACCCCCACC	1	+
chr10	32217382	32217396	CCCCCTCCCCCTCG	1	+
chr10	73458281	73458295	CACACACCCACGCC	1	+
chr10	7379486	7379500	GCACCTCCCCCTTC	1	+
chr10	73835411	73835425	CCCCCACTCCCTTC	1	+
chr10	75671037	75671051	CTGCCTCCCCCGCC	1	+
chr10	89623286	89623300	TGCCCGCCCCCTCC	1	-
chr10	90751130	90751144	TCCCCGCCCCCGCG	1	-
chr10	91152222	91152236	TCCCCACCCCCCCC	1	+
chr10	97050827	97050841	GAGCCGCCCCCGCC	1	-
chr11	100558117	100558131	TCGCCGCCCCCGCG	1	+
chr11	10329746	10329760	TGCCCGCCTCCAGC	1	-
chr11	10480739	10480753	CTCCCTCCCACTCC	1	+
chr11	117881811	117881825	CAGCCTCCCCCTCT	1	-
chr11	118479477	118479491	GACCCGCCCACACG	1	+
chr11	120040020	120040034	CCACCGCCCCCACG	1	-
chr11	123172606	123172620	CCGCCGCCCCTGCT	1	-
chr11	128799554	128799568	CCCCCTCCCCCACA	1	+
chr11	129149467	129149481	CCTCCGCCTCCTCC	1	+
chr11	131056657	131056671	CCCCCACCCTCAGG	1	-
chr11	133907472	133907486	CCTCCGCCCCCTCA	1	+
chr11	133920510	133920524	ATTCCTCCCCCGCC	1	-
chr11	1506925	1506939	CCCACTCCCCCGGC	1	+
chr11	19367875	19367889	ACACCACCCCCACC	1	-
chr11	33280067	33280081	CTCCCGCCGCCGCT	1	-
chr11	35148261	35148275	CCCCCACCCACAGA	1	-
chr11	35167608	35167622	TCCCCACCCCCACA	1	-
chr11	35413984	35413998	CCTCCGCCTACTCC	1	-
chr11	46141449	46141463	GCCCCTCCCCCGCC	1	-
chr11	62314346	62314360	GCCCCGCCCTCTCC	1	-
chr11	64038899	64038913	TCCCCGCCCCCACT	1	-
chr11	64620817	64620831	CCGCCACCGCCACC	1	+
chr11	67008627	67008641	TCCCCTCCCCCACT	1	-
chr11	68184767	68184781	GTCACACCCACACA	1	-
chr11	68923350	68923364	TCCCCACCCACGTT	1	+
chr11	69987624	69987638	CCCCCGCCCCCGCT	1	-
chr11	72447919	72447933	CCCCAACCCCCAGC	1	+
chr11	8704291	8704305	GCCCCGCCCCCGTG	1	+
chr11	88070953	88070967	ACCCCGCCCACGGG	1	-
chr11	9385943	9385957	TTCCTGCCCCCACC	1	-
chr11	95657170	95657184	CCGCTTCTCCCGCC	1	-
chr12	100536659	100536673	GCCCCGCCCCCGCC	1	-
chr12	102271348	102271362	GCCCCACCCACTCT	1	+
chr12	108956206	108956220	CTCCCGACCCCGCC	1	+
chr12	109251420	109251434	CCACCGCCCCCGCC	1	+
chr12	110437117	110437131	CACCCACCTCCAGC	1	-
chr12	111021144	111021158	GCACCGCCCCCTCC	1	+
chr12	111866821	111866835	CCTCCTCCTCCTCC	1	-
chr12	112847099	112847113	TCCCCGCTTCCTCT	1	+
chr12	113503254	113503268	TCCCCACCCCCAGC	1	-
chr12	120868418	120868432	CTGCCACCCACTGG	1	+
chr12	120884184	120884198	TCGCCGCCGCCACC	1	-
chr12	123259195	123259209	CCTCCGCCCCCGGA	1	-
chr12	22199223	22199237	CTTCCTCCCACGCC	1	-
chr12	30949166	30949180	CGCCCGCCCCCGCC	1	+
chr12	31270219	31270233	CTCCCACCCCCGGC	1	+
chr12	4378530	4378544	CCCCCTCCCCCGCC	1	+
chr12	50093107	50093121	GATCCTCCCCTGCC	1	-
chr12	51789398	51789412	GCACCTCCCCCTGA	1	-
chr12	53601097	53601111	CAGTCACCCCCACC	1	-
chr12	53886995	53887009	GCCCCGCCCCCACG	1	-
chr12	54380026	54380040	GCACCGCCCCCGCC	1	-
chr12	55378586	55378600	TCCCCGCCTCCTGG	1	+
chr12	57483820	57483834	GCCCCTCCCCCTGC	1	+
chr12	57943751	57943765	GCCCCGCCCCCGCT	1	+
chr12	75723942	75723956	CTCCCGCCCCCGCC	1	+
chr12	8088926	8088940	CCCCCGCCCCCGCC	1	+
chr12	92757643	92757657	TTCCCACCCACTTC	1	+
chr12	95044377	95044391	CCGCCTCCCCCACC	1	-
chr12	95267378	95267392	CCCCCGCCCCCGCA	1	+
chr13	22249364	22249378	TCCCCACCCCCACT	1	-
chr13	32420754	32420768	GCTCCTCCCACGCC	1	-
chr13	37573505	37573519	GCCCCGCCGCCAGA	1	+
chr13	42038296	42038310	GCTTCGCCCCCATC	1	-
chr13	43149331	43149345	CCTCCGCCCACATC	1	-
chr13	46786037	46786051	GTCCCGCCCCCGCG	1	+
chr13	76209927	76209941	TCCCCGCCCCCTGC	1	-
chr13	76211067	76211081	CCCTAACCCCCGCC	1	+
chr13	79979977	79979991	CCCCCGCCCCCTCC	1	+
chr13	80913304	80913318	ACGCCGCCCACTGC	1	+
chr14	102562055	102562069	CTTCAGCCCCCACA	1	+
chr14	102780626	102780640	CGCCCGCGCCCGCC	1	+
chr14	104367636	104367650	TTCCCTCCCACACA	1	+
chr14	106374629	106374643	GCACCGCCCACACT	1	-
chr14	23776037	23776051	CCCTCTCTCCCTCC	1	+
chr14	35761484	35761498	CCACCACCCCCTTA	1	+
chr14	35885641	35885655	TTCCCGCCCCCAGA	1	+
chr14	56584926	56584940	CCCCCTCCCCCGGC	1	-
chr14	62129467	62129481	GACCCACCCTCTCC	1	+
chr14	65346723	65346737	TCCCCGCCCCCGCC	1	-
chr14	66104611	66104625	CATCTGCCCACGCT	1	+
chr14	66975724	66975738	TCTCCACCCCCTTC	1	+
chr14	69261168	69261182	CACCCGCCCCCTGC	1	+
chr14	74229199	74229213	CCTCCTCCCCTGCA	1	-
chr14	75079347	75079361	CCGCCGCCCCCTCC	1	+
chr14	76006686	76006700	CCCACGCCCCCAGG	1	+
chr14	89831406	89831420	TTCCCGCCCCCACA	1	-
chr15	101817624	101817638	CCGCCGCCGCCGCC	1	+
chr15	101947867	101947881	GCCTCACCCACTCC	1	+
chr15	31296587	31296601	ACTCCACCCCCACC	1	+
chr15	31751433	31751447	CTCCCACCCCCTCA	1	+
chr15	38377461	38377475	CACCCACCCACACA	1	+
chr15	45003841	45003855	CTTCCTCTCCCGCT	1	+
chr15	45296168	45296182	CCCACACCCACACA	1	+
chr15	45480854	45480868	CCCCCACCCACGGG	1	+
chr15	52029930	52029944	CCGCCGCCCCCGCG	1	-
chr15	57025448	57025462	CCTCCTCCCCCGCC	1	+
chr15	59664155	59664169	GGACCGCCCCCGCC	1	+
chr15	60884883	60884897	GCCCCGCCCCCGCG	1	+
chr15	64388286	64388300	CGGCCGCCCCCTCG	1	-
chr15	66679069	66679083	ACCCCGCCCCCAGG	1	+
chr15	67359082	67359096	CTCCCGCCCCCGCG	1	+
chr15	68177132	68177146	CCGCCGCCCCCGCC	1	+
chr15	69961327	69961341	CCACCACCCTCACT	1	-
chr15	70772715	70772729	CCCCCACCCCCAGA	1	+
chr15	74690020	74690034	TGCCCTCCCCCATC	1	+
chr15	75628299	75628313	GGTCCGCTCCCGGC	1	+
chr15	78370055	78370069	CCCCTACCCCCTCC	1	+
chr15	79054120	79054134	CTGCCGCCGCCTCC	1	-
chr15	79965953	79965967	TGCCCTCCCCCTGC	1	-
chr15	91190834	91190848	ACCCCTCCCCCTCC	1	+
chr15	91643063	91643077	CTTCCACCCACTCC	1	-
chr15	93363750	93363764	CCTCCACCCCCGGC	1	+
chr16	10674587	10674601	GCCCCTCCCACTCG	1	-
chr16	11059671	11059685	CCACCACCCACAGA	1	+
chr16	16119221	16119235	TCCCCACCCACACA	1	+
chr16	21531558	21531572	CCCTCGCCCTCGCC	1	+
chr16	21531875	21531889	GCCCCGCCCCCTCG	1	+
chr16	21658812	21658826	CTTCCTCCCACAGG	1	-
chr16	23521704	23521718	CAGCCGCCGCCACC	1	+
chr16	29796469	29796483	CAACCACCCACGGA	1	+
chr16	377499	377513	CCCCCACCCACTCA	1	+
chr16	4726272	4726286	TCCCTGCCCCCGCA	1	-
chr16	47495263	47495277	CCGCCGCCCCCGCC	1	-
chr16	53133846	53133860	CCTCCTCCCCCGCC	1	-
chr16	53242276	53242290	CCTCCTCCCACTCA	1	-
chr16	57578352	57578366	TTTCCACCCCCTTT	1	-
chr16	68323657	68323671	GAGCCACCCCCACC	1	-
chr16	69599852	69599866	GCCCCGCCCCCGTG	1	-
chr16	71645015	71645029	TCCCCTCCCCCGAC	1	-
chr16	74486489	74486503	TGCCCACCCACGCC	1	+
chr16	74729975	74729989	GTGCCGCCTCCTCA	1	+
chr16	75600815	75600829	TCTCCGCCCCCTCA	1	+
chr16	81786084	81786098	GCTCCGCCCCCAGC	1	-
chr16	85721417	85721431	CCCCCACCCACTCA	1	-
chr16	85780657	85780671	CTCCTGCCTCCACC	1	-
chr16	87903149	87903163	CCGCCGGCCCCGCC	1	+
chr16	88857172	88857186	TCCCCGCCCCCGCC	1	+
chr16	89653562	89653576	GCCCCGCCCCCTCA	1	+
chr17	18761409	18761423	GTCCCGCCCTCGCC	1	+
chr17	19014465	19014479	GTCCCGCCCCCACG	1	-
chr17	25708265	25708279	GGCCCTCCCCCGCC	1	+
chr17	27224528	27224542	TCGCCGCCCCCTCA	1	+
chr17	28088377	28088391	GGCCCGCCTCCGCC	1	-
chr17	33905709	33905723	CTTCCGCTCCCGCC	1	+
chr17	37038345	37038359	CCTCCTCCCCCGCC	1	-
chr17	38689859	38689873	AGGCCTCCCCCACC	1	-
chr17	39940646	39940660	CCTCCTCCCCCGCA	1	+
chr17	40148510	40148524	CAGACACCCACACA	1	+
chr17	40573801	40573815	CCCCCGCCCCCGCA	1	+
chr17	41910577	41910591	CCGCCACCCCCGCC	1	-
chr17	4300656	4300670	CTCCCGCCCCCTGC	1	-
chr17	43221459	43221473	CCTCCGCCCCCACA	1	+
chr17	43299072	43299086	CGCCCGCCCCCTCC	1	+
chr17	46178695	46178709	GCCACTCCCCCAGG	1	-
chr17	47824585	47824599	CTCCCACCTCCTCT	1	+
chr17	48504953	48504967	TGGCTGCCCCCTCA	1	+
chr17	5185585	5185599	CCTCCGCCTCCTCA	1	-
chr17	5186005	5186019	CTCCCGCCCCCTCC	1	-
chr17	55518520	55518534	GAACCACCCACACC	1	+
chr17	56028406	56028420	TCCCCACCCCCGCC	1	+
chr17	56665208	56665222	CCCCCACCCCCGCT	1	+
chr17	57863993	57864007	CCCCCTCCCCTTCA	1	+
chr17	64298410	64298424	CCTCCTCCCCCGCA	1	+
chr17	65542832	65542846	GCCCCACCCCCGAC	1	-
chr17	7013133	7013147	CTCCCTCCCACACA	1	+
chr17	7253595	7253609	CCCCCACCCCCGCC	1	+
chr17	73073105	73073119	CCTCCTCCCCCGCC	1	-
chr17	73291965	73291979	GGACTTCCCCCGCC	1	+
chr17	74264510	74264524	CCTCCACCCCCACC	1	+
chr17	76143948	76143962	CCGCCTCCCCCTCT	1	+
chr17	80005332	80005346	CACACACCCACGCA	1	+
chr17	8092754	8092768	CCTCCACCCCCGCC	1	-
chr17	8797859	8797873	GCCCTTCCCCCTCT	1	+
chr18	20808668	20808682	CCCCCACCCCCGTG	1	+
chr18	22006660	22006674	GCCCCGCCCCCGCG	1	+
chr18	3262117	3262131	GCTCCGCCCCTTCA	1	+
chr18	33162218	33162232	CCCCCTCCCCCGCT	1	-
chr18	43684299	43684313	GCCCCGCCCACACG	1	-
chr18	45534702	45534716	CCCCCGCCCCCGGC	1	-
chr18	53257181	53257195	CACCCGCCTCCGCT	1	-
chr18	70342097	70342111	CAGCCACCCCCAGG	1	+
chr18	74844723	74844737	TCACCGCCGCCGCG	1	-
chr19	10531870	10531884	CCTCCGCCCCCGCC	1	-
chr19	10705028	10705042	CAACCACCCCCACC	1	+
chr19	11692670	11692684	AAACCACCCACTCA	1	+
chr19	1263382	1263396	TTCCTGCCCCCGCC	1	-
chr19	12880551	12880565	CCTCCACCCACGCT	1	-
chr19	12912671	12912685	CTCCCTCCCCCGCG	1	-
chr19	14460365	14460379	ACTCCACCCACTCT	1	-
chr19	14495049	14495063	CTCCCACCTCCACA	1	-
chr19	16152472	16152486	TCTCCACCCTCGCA	1	+
chr19	16441351	16441365	CCTCCTCCCACTTC	1	-
chr19	1661373	1661387	CCCCCACCCCCAGA	1	-
chr19	19283159	19283173	CCCCAGCCCCCTCC	1	+
chr19	2089877	2089891	CCTCCACCCACTCC	1	+
chr19	2627358	2627372	AACCCACCCCCTGC	1	+
chr19	33625894	33625908	CCCCCACCCCCACA	1	+
chr19	3371227	3371241	CCCCCACCCCCGGA	1	+
chr19	3440256	3440270	CCTCCACCCACTCC	1	+
chr19	35896299	35896313	GCACTGCCCACTCC	1	+
chr19	36233386	36233400	CCTCCACCCACACA	1	-
chr19	38916924	38916938	CCCCCTCCCCCACA	1	+
chr19	39048057	39048071	CTCACTCCCACACC	1	-
chr19	39189687	39189701	ACCCCACCCCCTCC	1	-
chr19	39894602	39894616	CCCACTCCCCCGCC	1	+
chr19	40404219	40404233	GCCTCTCCCACACA	1	-
chr19	47744575	47744589	GTGCCTCCCCCTCC	1	-
chr19	49015305	49015319	CCCCCACCCCCGCT	1	-
chr19	50083850	50083864	GCTCCGCCCACTTC	1	+
chr19	5129038	5129052	CCCCCACCCCTGCT	1	-
chr19	55667918	55667932	GCTCCGCCCCCTGA	1	+
chr19	8428847	8428861	CTCCCGCCCCCGCT	1	-
chr19	951706	951720	CAGCCGCCCCCTCC	1	-
chr1	10571067	10571081	CTCCCACCTCCTCG	1	+
chr1	109940559	109940573	CGCCCACCCCCGCC	1	+
chr1	112135703	112135717	TCCCCGCCCCCTCC	1	-
chr1	112162506	112162520	CCTCCACCTCCTCC	1	-
chr1	112163053	112163067	CCCCCGCCCCCGCG	1	-
chr1	113261537	113261551	GCGCCGCCGCCTCC	1	-
chr1	117113054	117113068	TCCCCGCCCGCGCG	1	-
chr1	1182152	1182166	GCCTCGCCCCCGCG	1	-
chr1	11864985	11864999	CCCCCGCCCCCGTT	1	-
chr1	12107254	12107268	CTCACACTCCCTCC	1	+
chr1	12107777	12107791	CCGCCACCCCCAGA	1	+
chr1	12127957	12127971	GTCCCCCCCCCGCC	1	-
chr1	145562924	145562938	CGGCCACCGCCTCC	1	-
chr1	149982741	149982755	AGGCCGCCCCCGGG	1	+
chr1	150039086	150039100	GCCCCGCCCCCGCC	1	-
chr1	150899100	150899114	GCCCCGCCCCCGTT	1	-
chr1	152432828	152432842	CCCTCACCCCCACA	1	-
chr1	154976364	154976378	CTCCCGCCCCCACC	1	-
chr1	156460225	156460239	TCCCCTCCCCCAGT	1	+
chr1	16488861	16488875	TCCCCACCCCCACC	1	-
chr1	167408610	167408624	CAGACGCCCCCGCG	1	-
chr1	175161976	175161990	GCTCCACCCCCGCG	1	+
chr1	178036220	178036234	TCCTCACCCCCACC	1	-
chr1	181097946	181097960	CTGCCGCCCACAGA	1	-
chr1	181100564	181100578	CTCTCACCCACTCA	1	-
chr1	183880623	183880637	CCCACTCCCCCACC	1	+
chr1	202131271	202131285	CACCTGCCCCCTCC	1	-
chr1	202134052	202134066	CAACCACCCCCACA	1	-
chr1	203256578	203256592	CCTCCACCCACTCC	1	-
chr1	204449807	204449821	CCACCACCCACACA	1	-
chr1	205561246	205561260	CCTCCACCTCTGCC	1	+
chr1	205641352	205641366	GTGCCTCCCCCACC	1	+
chr1	206730528	206730542	GCACCTCCCCCGCC	1	-
chr1	211868644	211868658	TCCCCGCCTACACT	1	-
chr1	212965116	212965130	GCCCCGCCCACAGT	1	-
chr1	213153009	213153023	TGCCCTCCCCCTCG	1	-
chr1	220267310	220267324	TCCCCGCCCCCGTG	1	+
chr1	220267930	220267944	GTCACACCCCCGCC	1	-
chr1	22379110	22379124	GTTCCTCCCACTTC	1	+
chr1	226537814	226537828	CCTCCACCCACGCT	1	+
chr1	22743296	22743310	GCCCCACCCCCTCC	1	-
chr1	235147056	235147070	CCCCCGCCCCTGCC	1	+
chr1	235147807	235147821	GTCCCACCCACACA	1	+
chr1	236445299	236445313	GCCCCGCCCCCGGC	1	+
chr1	24235508	24235522	TCCCCTCCCCCACC	1	-
chr1	245082236	245082250	CCGCAGCCCCCGCG	1	-
chr1	247375558	247375572	CATCTGCCCACACA	1	-
chr1	24968426	24968440	TTCCCGCCCCCACA	1	-
chr1	25251804	25251818	CCCCCACCCCCGCC	1	+
chr1	25293409	25293423	GCCCCGCCCCCACC	1	+
chr1	25358579	25358593	GTGACACCCCCTCC	1	+
chr1	26602945	26602959	TCCACACCCACACA	1	+
chr1	26909429	26909443	CCACCACCCCCGCC	1	+
chr1	28559465	28559479	CTGCCTCCGCCGCC	1	+
chr1	31238896	31238910	CAAACACCCCCACA	1	-
chr1	31380661	31380675	CCTCCACCTCCACC	1	+
chr1	32059788	32059802	ACACCTCCCCCTGC	1	+
chr1	44703857	44703871	CTCCCTCCCCCACC	1	+
chr1	45279618	45279632	ACCTCGCCCACACG	1	-
chr1	50884539	50884553	GCGCCGCCGCCGCG	1	+
chr1	57286922	57286936	GCTCCACCCACTCT	1	-
chr1	62903305	62903319	CCCACACCCCCGCG	1	-
chr1	65422811	65422825	CTCCCACCCACTCA	1	-
chr1	67396340	67396354	CCCCCTCCCCCTCG	1	-
chr1	70687131	70687145	TCCCCTCCCCCGCG	1	+
chr1	78245382	78245396	GGCCTGCCCACGCC	1	-
chr1	84464908	84464922	TCGCCGCCCCCGGC	1	-
chr1	84765156	84765170	CCCTCACCCCCACA	1	+
chr1	85248367	85248381	GCCCCGCCCCCAAC	1	-
chr1	85463061	85463075	GCCCCACCGCCGCC	1	-
chr1	85514221	85514235	CTCCCGCCCCCGCC	1	+
chr1	93545431	93545445	TCCCCACCCCCTCG	1	-
chr1	93646753	93646767	CCCCCACCCCCGCC	1	+
chr1	94169885	94169899	TCCCCACCCCCACC	1	-
chr1	98519442	98519456	CCCACGCCCCCGCG	1	-
chr1	986278	986292	GCCCCGCCCCTGCC	1	+
chr20	23123126	23123140	GGCCCACCCACTCT	1	-
chr20	23401118	23401132	CCCCCTCCCCGGCG	1	+
chr20	30310390	30310404	GCCCCACTCCCGCT	1	+
chr20	32319861	32319875	GCCCCGCCGCCGCT	1	-
chr20	33460665	33460679	CCCACTCCCCCGCC	1	-
chr20	34638981	34638995	TCCCCACCCCCACG	1	-
chr20	34681653	34681667	CCCACACCCACATC	1	-
chr20	37626462	37626476	CTGCCACTCCCACA	1	-
chr20	44636976	44636990	CTTCCGCCCCCAGA	1	+
chr20	46067888	46067902	ACCCCTCCTCCTTC	1	+
chr21	35445699	35445713	GCACCGCCCCCGCC	1	-
chr21	42733726	42733740	CCCCCACCCCCGCC	1	-
chr21	43860123	43860137	CACACACCCACACA	1	+
chr21	45668268	45668282	CACCCACCCACACG	1	-
chr21	46529030	46529044	CTGCTGCCTCCTCC	1	+
chr21	46890881	46890895	GCGCCACCCACGCC	1	-
chr22	19564559	19564573	ATCACTCCCACGCC	1	-
chr22	20861910	20861924	CCACCGCCGCCGCC	1	-
chr22	22380051	22380065	CCTCCACCCCCACC	1	-
chr22	23285065	23285079	CTCACACCCACTCA	1	+
chr22	24188893	24188907	CCCCCTCCCCTGCC	1	+
chr22	26975407	26975421	TCCACGCCCCCAGG	1	-
chr22	29601865	29601879	CCCCCGCCCCCGCC	1	+
chr22	40357527	40357541	AGTCCTCCCCCACT	1	-
chr22	41842887	41842901	GCCCCGCCCCTGCA	1	-
chr22	42322159	42322173	TCGCCGCCTCCAGC	1	+
chr22	50337178	50337192	GCCCCACCCACTCA	1	-
chr22	50415009	50415023	TTCCCACCCCCAGC	1	+
chr22	50706200	50706214	GCCCCGCCCCCGCA	1	+
chr2	109065458	109065472	CCCACACCTACTCC	1	+
chr2	111604716	111604730	CCATCACCCACACA	1	+
chr2	113570428	113570442	CCCCCACCCCCGCA	1	-
chr2	113578818	113578832	TCCCCGCCCCCGGT	1	+
chr2	113638949	113638963	CCACCACCCACAGC	1	+
chr2	114644158	114644172	CACCCACTCCCTGC	1	-
chr2	114648394	114648408	TCCCCACCCACACC	1	-
chr2	157190972	157190986	CTGCCGCCGCCGCC	1	+
chr2	157292662	157292676	CCCACACCCCCGCC	1	+
chr2	160654712	160654726	CACCCGCACCCGCC	1	-
chr2	164871973	164871987	CCCACTCCCCCACA	1	+
chr2	170590962	170590976	CCCCCTCCCCCGCG	1	-
chr2	178257955	178257969	ATCCCGCCCCCTTC	1	-
chr2	191399470	191399484	TCACCGCCCCCTCC	1	-
chr2	196966497	196966511	CTGCCTCCCACGCT	1	+
chr2	203240994	203241008	GCCCCGCCTCCGCC	1	-
chr2	20345896	20345910	CCTTCTCCTCCTCC	1	-
chr2	21068305	21068319	CTGCCACCTCCACT	1	-
chr2	224700868	224700882	GGCCCACCCACTCC	1	+
chr2	224822033	224822047	TCTCCGCCCCTGCC	1	+
chr2	231281017	231281031	TCGCCGCCCCCACC	1	-
chr2	231714977	231714991	CCACCGCCCCCGCC	1	-
chr2	231730892	231730906	GCGCCGCCCCCAGC	1	+
chr2	23675775	23675789	CCCCCGCCCACACA	1	+
chr2	238582423	238582437	TGCCCTCCCACAGC	1	-
chr2	240900956	240900970	GCCCCACCCCTGTG	1	-
chr2	3645332	3645346	TCCCCACCCACTCA	1	-
chr2	42255942	42255956	GCCCAGCCCCCATC	1	+
chr2	45879941	45879955	GACCCACCCACACA	1	-
chr2	46008766	46008780	CCTCCACCCGCGCC	1	+
chr2	48132677	48132691	CCTCCGCCGCCGCC	1	-
chr2	60777777	60777791	CCCTCACCCCCTCC	1	+
chr2	64836705	64836719	CCCCCGCCTCCACC	1	+
chr2	65658386	65658400	CGCACGCCCCCGCC	1	+
chr2	65659944	65659958	CTCCCGCCTCCTCC	1	-
chr2	69001980	69001994	CTGACTCCCACGCA	1	+
chr2	73121189	73121203	GGTCCACCCACACT	1	+
chr2	73402968	73402982	CGCCCGCCCCCGCC	1	-
chr2	74208775	74208789	GGCCCGCCCCCAGG	1	+
chr2	96808196	96808210	GCCCCGCCCACGCC	1	-
chr2	97505219	97505233	GCCCCGCCCCCGCG	1	-
chr2	98703018	98703032	GCTCCGCCCACGTC	1	+
chr2	99552693	99552707	CGTCCGCCCCCGCC	1	-
chr3	10236610	10236624	CACCCTCCCACACA	1	-
chr3	105974937	105974951	GCCCCTCCTCTTCC	1	+
chr3	112395722	112395736	ACACCACCCCCTCA	1	+
chr3	119187773	119187787	CCGCCGCCCACGTG	1	+
chr3	125238542	125238556	CCCCCTCCTCCAGC	1	+
chr3	128394295	128394309	CCTCCACCCACTTC	1	+
chr3	128997699	128997713	TCCTCACCCCCGCT	1	-
chr3	131080686	131080700	GCACCGCCCACGCT	1	+
chr3	133142893	133142907	CCCCCGCCCCCGCA	1	-
chr3	133167492	133167506	CCCCAGCCCCCTCC	1	-
chr3	13324817	13324831	CCCGCGCCCCCGCA	1	+
chr3	156534441	156534455	CGCCCGCCCCCGCC	1	+
chr3	156534820	156534834	GCCCCGCCCCCGCT	1	-
chr3	159943533	159943547	GCGCAGCCCCCGCC	1	-
chr3	178790121	178790135	CACCCACCCACACA	1	+
chr3	182897220	182897234	CCGTCGCCCCCGCA	1	+
chr3	184072286	184072300	CCCCCACCCACGCC	1	-
chr3	185972730	185972744	CTGCCTCCCACGCA	1	+
chr3	189838227	189838241	CTCCCGCCCCCGCC	1	-
chr3	193849237	193849251	CCCCCACCCCCGCC	1	-
chr3	193921942	193921956	GCGCCGCCCCCGCG	1	-
chr3	193973316	193973330	CACCCGCCCCCACC	1	-
chr3	195270224	195270238	GCCCCGCCCCCTCC	1	+
chr3	196366501	196366515	GCCCCACCCCCGCG	1	+
chr3	44240351	44240365	TCCCCGCCCCCGCT	1	+
chr3	49027285	49027299	TCCCCACCCCCGCT	1	+
chr3	49066944	49066958	GCTCCGCCCCCGCC	1	-
chr3	52121189	52121203	CTCCCGCCCCCACT	1	-
chr3	53879649	53879663	CCTCCACCCACGCC	1	-
chr3	57199448	57199462	GCCCCGCCCCCACC	1	+
chr3	98312494	98312508	TTCCCGCCCCCGCC	1	-
chr4	102711895	102711909	CCGCAGCCTCCGCG	1	+
chr4	105413391	105413405	CCCCCGCTCCCTCC	1	+
chr4	106067290	106067304	CCCCCGCCTCCACC	1	-
chr4	106067926	106067940	CGTCCGCCCCCTCG	1	+
chr4	111117574	111117588	CCACCGCCCCCTCC	1	+
chr4	113444348	113444362	CGGCCGCCCCCTCC	1	-
chr4	113739754	113739768	GCCCCTCTCCCTGC	1	-
chr4	13544058	13544072	CTGCCGCCCCCGCC	1	+
chr4	144106267	144106281	CTCCCGCCGACGCC	1	+
chr4	146641569	146641583	CCCCCACCTACACT	1	+
chr4	146860261	146860275	ATCCCACCCCCGCA	1	-
chr4	2143616	2143630	TTTCCACCCACGCT	1	+
chr4	25844240	25844254	CCTCCACCCCCACA	1	+
chr4	26859152	26859166	CGCCCGCCCACGCG	1	+
chr4	37604880	37604894	ACACCACCCCCTGG	1	+
chr4	77119234	77119248	CAGCCGCCCCCACT	1	+
chr4	77119770	77119784	CCTCCACCCCCACA	1	+
chr4	8174185	8174199	GCCCCGCCCACACA	1	+
chr5	110560039	110560053	CCACCGCCGCCGCC	1	-
chr5	112258055	112258069	CCTCCTCCCCCGCC	1	+
chr5	113696872	113696886	CCTCCGCCCCCGCC	1	+
chr5	114545198	114545212	CTTCCTCCCACAGA	1	+
chr5	122110696	122110710	TCCCCGCCCCCGGC	1	-
chr5	126112416	126112430	CCACCGCCCACACT	1	-
chr5	131837008	131837022	CCCCAGCCCACACC	1	+
chr5	1380617	1380631	CCCCCGCTCCCGCC	1	+
chr5	139040650	139040664	CCCCCACCTCCGCC	1	+
chr5	140887386	140887400	CCACCACCTCCACC	1	-
chr5	140888606	140888620	CCCCCGCCCCCAGA	1	+
chr5	142586441	142586455	CCCACACCCACGTG	1	-
chr5	142784835	142784849	CGGCAGCCCCCGCC	1	-
chr5	1497443	1497457	CACCCACCTCCACA	1	-
chr5	149789797	149789811	CTACCTCCCACACA	1	+
chr5	150992515	150992529	CACACACCCCCACA	1	-
chr5	150992902	150992916	AATCCACCCACACA	1	+
chr5	158635235	158635249	CCGCCGCCGCCGCG	1	+
chr5	159200422	159200436	CTGCTGCCGCCGCC	1	-
chr5	167713527	167713541	CCCCCACCCCCGTC	1	+
chr5	169206370	169206384	CCACCACCCCCTCC	1	-
chr5	170782624	170782638	TCACCGCCCCCACC	1	-
chr5	178957767	178957781	CGCCCTCCTCCGGC	1	+
chr5	36689440	36689454	CTGCAGCCCACGCT	1	+
chr5	36876048	36876062	GCTCCACCCACACC	1	+
chr5	38453880	38453894	ATCCCACCCACAGC	1	-
chr5	42991939	42991953	CCCACGCTCCCTCC	1	-
chr5	5494832	5494846	GCCCCGCCCCCGCA	1	+
chr5	64468445	64468459	CCCACACCCACACA	1	-
chr5	6714836	6714850	GCCCCGCCCCCGCC	1	-
chr5	92678318	92678332	GTGCCTCCTACGCA	1	-
chr5	92956303	92956317	CTGCTTCCCCCTCC	1	-
chr5	94956180	94956194	CCGCCGCCGCCGCA	1	-
chr5	95066968	95066982	CCTCCGCCCCCTCA	1	-
chr5	96271048	96271062	TCCCCGCCCTCTCT	1	+
chr5	96271596	96271610	GCCCCGCCCCCAGC	1	+
chr5	98104888	98104902	CCCACGCCCCCAGC	1	+
chr6	107990443	107990457	CAGCCACCCCCACC	1	+
chr6	11852727	11852741	CTCCCACCCCCTCA	1	+
chr6	135502338	135502352	CCGCCGCCTCCGCG	1	-
chr6	137539731	137539745	CCCCCACCCCCGCT	1	+
chr6	139140002	139140016	CCCCCACCCCCGGA	1	-
chr6	143771945	143771959	CAGCCGCCGCCGCT	1	-
chr6	157983181	157983195	CCTACGCCCCCAGG	1	-
chr6	161450273	161450287	ACACCACCCCCGCC	1	-
chr6	166721591	166721605	CGCCCGCCCCCGCC	1	-
chr6	167370094	167370108	GGCACGCCCCCGCC	1	+
chr6	167370971	167370985	GCCCCGCCCACGGG	1	+
chr6	26522282	26522296	CTCCCGCCGCCACC	1	-
chr6	26538648	26538662	GCCCTGCCCACGCC	1	+
chr6	31165514	31165528	GCCCCTCCCACGGG	1	-
chr6	31334983	31334997	ATTCCTCCCCCACC	1	-
chr6	31543164	31543178	TCCCCGCCCCCGCG	1	+
chr6	3228566	3228580	CCTCCGCCCCCGCC	1	+
chr6	32441364	32441378	CCTCCACCCACATT	1	+
chr6	32936174	32936188	CCCCCTCCCCCACT	1	-
chr6	32936719	32936733	CCCCCTCCCCCAGC	1	+
chr6	33476934	33476948	GCTCCTCCCACAGC	1	+
chr6	36326399	36326413	CCACCACCCCCACA	1	-
chr6	37521436	37521450	CCCTCACCCACACT	1	-
chr6	392398	392412	TCCCCGCCTCCGCT	1	+
chr6	41395483	41395497	CCTCCTCCTCCGCC	1	-
chr6	43478133	43478147	GCCCCGCCCCCTGC	1	+
chr6	43961698	43961712	CAGCCGCCCACACA	1	-
chr6	64346770	64346784	GCACCGCCCCCGCC	1	-
chr6	70577283	70577297	CCGCCGCCGCCGCC	1	+
chr6	74230998	74231012	TTCCCGCCCCCTCA	1	-
chr6	76311543	76311557	CTCCCGCCCCCGCC	1	-
chr6	79786819	79786833	CTCCCGCCGCCGCC	1	+
chr6	8064592	8064606	GTCCCTCCGCCACT	1	+
chr6	82463771	82463785	ACGCCGCCCCCTCC	1	+
chr6	83775649	83775663	GCCCCGCCCCGGCC	1	-
chr6	88411708	88411722	CGGCCGCCCCCGCC	1	+
chr6	88877180	88877194	CCTCCGCCCCCGGG	1	+
chr6	99963957	99963971	CCCACACCCCCGCC	1	+
chr7	101928351	101928365	CCTCCACCCCCACA	1	+
chr7	128578346	128578360	GCGCCTCCCACGCC	1	+
chr7	131604876	131604890	CCCCCACCCCCAGG	1	-
chr7	135395733	135395747	CCCCCGCCCCCACC	1	-
chr7	135662262	135662276	GTCCCGCCCACTTG	1	-
chr7	138788954	138788968	TACCCACCCCCACC	1	+
chr7	142495917	142495931	CCCCCGCCCCCGTG	1	+
chr7	143582520	143582534	CCGCCGCCCCCGGA	1	+
chr7	158766251	158766265	GCGCCACCCCCGCT	1	+
chr7	22925719	22925733	TCCCCACCCACATC	1	+
chr7	2338863	2338877	CGCACACCCACACA	1	+
chr7	2677356	2677370	GACCCTCCCACACC	1	-
chr7	28549427	28549441	TCCCCACCCACACA	1	-
chr7	35734659	35734673	GGGCCGCCCCCGGC	1	-
chr7	43803767	43803781	GCCCCGCCCCCGCA	1	+
chr7	45018647	45018661	CCACCGCCCCCGCC	1	+
chr7	49813194	49813208	CAGCCGCCTCCGCC	1	-
chr7	5569325	5569339	AGGTCGCCCCCGCC	1	+
chr7	5594940	5594954	GGGCCGCCCCCGCC	1	+
chr7	6414115	6414129	TCCCCTCCCCCGCG	1	-
chr7	73732576	73732590	CAGCCACCCCCACG	1	-
chr7	74020932	74020946	CCGCCGCCCCCGCT	1	+
chr7	75638588	75638602	ACCCCGCCCCCTCC	1	+
chr7	75831146	75831160	GCCCCGCGCCCGCA	1	-
chr7	92463317	92463331	TCCCCTCCCCCGCG	1	-
chr7	99818671	99818685	TCCCCACCCACGCT	1	+
chr8	105600625	105600639	CCCCCGCCCCCTCA	1	-
chr8	10708316	10708330	CCGCCGCCCCCGCC	1	-
chr8	11314327	11314341	GCCCCACCCACGTC	1	-
chr8	123795305	123795319	CCTCCGCCGCCGCC	1	-
chr8	129326220	129326234	CTCCCACCCCCGCT	1	+
chr8	134585021	134585035	CCACCGCCCCCGCT	1	-
chr8	134706564	134706578	CACCCTCCCCCAGG	1	-
chr8	135614325	135614339	GGCCCTCCTCCAGC	1	+
chr8	142096659	142096673	CCCCCACCTCCGTG	1	+
chr8	144614485	144614499	CTCCCTCCCCCGCC	1	-
chr8	145047737	145047751	GCCCCGCCCCCGCC	1	+
chr8	145911277	145911291	GCTCCGCCCCCGCG	1	+
chr8	21769396	21769410	CCCCCGCCCCCTCA	1	+
chr8	22577474	22577488	CTCACACCCCCACA	1	-
chr8	25242874	25242888	CCACCACCCCCACG	1	-
chr8	37654416	37654430	CCGCCGCCGCCGCC	1	-
[truncated: 7,040 more rows]
