# Supplementary material for: Relationship between histone modifications and transcription factor binding is protein family specific
Source: Genome Res. 2018 Mar;28(3):321–33. doi: 10.1101/gr.220079.116 (PMC5848611; doi:10.1101/gr.220079.116)
Supplement: Supplemental Material [file supp_gr.220079.116_Supplemental_Material.zip › Supplemental_Material/EGR1/EGR1.00000000001]

0	1	0.0399607	0.0178849	0.0035401	0.0953326	0.0192059	0.0403591	0.147504	0.0230469	0.0254255	0.00944573
0	1	0.12123	0.0213002	0.00591369	0.036305	0.0377746	0.0652272	0.131311	0.0317175	0.00766982	0.00875127
0	1	0.0288817	0.0221464	0.0466182	0.0468088	0.0280703	0.0571062	0.00944146	0.0378621	0.0486728	0.107349
0	1	0.266369	0.704393	0.00811719	0.0110019	0.022219	0.402342	0.174758	0.590112	0.0141934	0.0144752
0	1	0.0254065	0.0229943	0.00470662	0.0404776	0.0345626	0.0177214	0.175632	0.012211	0.028224	0.014503
0	1	0.00235071	0.000710265	0.00237359	0.0228876	0.00447404	0.00613179	0.0395259	0.00419387	0.0125802	0.0118838
0	1	0.0116379	0.032909	0.00259226	0.00120777	0.0115434	0.0418519	0.00323514	0.0549685	0.00750732	0.00799107
0	1	0.0174592	0.010706	0.00774456	0.0178103	0.0251168	0.0147332	0.00332531	0.00955818	0.0139784	0.0102144
0	1	0.0423101	0.0141976	0.00778508	0.00366729	0.0623042	0.0244898	0.0237201	0.00992875	0.0103029	0.00706498
0	1	0.0373531	0.0170387	0.00179033	0.0625663	0.0202367	0.0339053	0.15112	0.0248317	0.0322436	0.00646438
0	1	0.11934	0.031096	0.00953486	0.0784314	0.0580798	0.0749041	0.40062	0.0539142	0.0300295	0.0155305
0	1	0.0477714	0.0191694	0.00591369	0.0765457	0.0306091	0.0313756	0.102527	0.0180933	0.0334972	0.0142853
0	1	0.20145	0.0878745	0.0131155	0.0616189	0.0257775	0.266163	0.479526	0.177926	0.0723954	0.016983
0	1	0.016455	0.0167515	0.00595423	0.0635058	0.0381329	0.0164943	0.0268829	0.0118599	0.0132972	0.0816531
0	1	0.0378053	0.0641974	0.010823	0.0887057	0.0836704	0.0237461	0.105031	0.0309372	0.0455972	0.0159775
0	1	0.119884	0.0285311	0.00474717	0.0390809	0.0399	0.108738	0.159137	0.0690917	0.0308139	0.00940286
0	1	0.0596052	0.0812278	0.0131561	0.0107659	0.124095	0.0313867	0.0190979	0.0446454	0.00493649	0.0141855
0	1	0.0566501	0.0754593	0.0137393	0.0098896	0.121287	0.0310243	0.0164805	0.0413277	0.00493649	0.0125055
0	1	0.0161184	0.00865907	0.00589748	0.0748388	0.0168316	0.0204695	0.0487876	0.00686625	0.0167528	0.0749904
0	1	0.170315	0.0679437	0.00716129	0.0165248	0.0280145	0.139889	0.364791	0.0785037	0.0264076	0.0106883
0	1	0.00738875	0.0149079	0.00591369	0.0473836	0.0192177	0.012509	0.0616137	0.0156637	0.0229311	0.0193216
0	1	0.047831	0.0195925	0.0101181	0.0250232	0.0204379	0.0232142	0.190269	0.00964157	0.0172899	0.0227124
0	1	0.0245141	0.017008	0.00533042	0.0525938	0.0627109	0.0185135	0.153937	0.0183556	0.0372365	0.0110389
0	1	0.0342536	0.0293849	0.00836834	0.0283202	0.0557265	0.0193771	0.0338961	0.0110796	0.0135546	0.0150601
0	1	0.108408	0.140233	0.0215174	0.0301319	0.0295431	0.161247	0.059442	0.238212	0.026753	0.119866
0	1	0.232264	0.799605	0.0123849	0.00796162	0.0127137	0.426104	0.156687	0.691429	0.0160044	0.0172244
0	1	0.0238679	0.00865907	0.00891108	0.0840047	0.0204085	0.0179057	0.0704962	0.0118404	0.0178693	0.00895502
0	1	0.0500325	0.0398843	0.00358065	0.0435661	0.0452617	0.0295253	0.224425	0.0210475	0.0225683	0.0135131
0	1	0.14979	0.0289888	0.0823308	0.00793847	0.147867	0.0846836	0.0131216	0.0240303	0.0674937	0.0937023
0	1	0.132304	0.0283875	0.0769751	0.00873844	0.122155	0.0842986	0.0143663	0.0190968	0.0560427	0.091151
0	1	0.166733	0.585896	0.00804425	0.0179894	0.0956552	0.0721117	0.0260674	0.111518	0.00838679	0.0130967
0	1	0.0355376	0.0344995	0.00708021	0.0613722	0.0495225	0.0182968	0.0153469	0.0210475	0.011202	0.0181362
0	1	0.303951	0.665748	0.00968052	0.0167168	0.182264	0.143468	0.0752169	0.246474	0.00517548	0.011574
0	1	0.165579	0.167386	0.0189482	0.025391	0.023238	0.260011	0.303693	0.185029	0.0222692	0.0101685
0	1	0.0657167	0.0432471	0.00358065	0.0209184	0.0528053	0.0344898	0.0922592	0.0180304	0.00963398	0.01313
0	1	0.157969	0.17572	0.00952673	0.0333475	0.0314886	0.246871	0.50775	0.199935	0.040501	0.0115782
0	1	0.117054	0.0229751	0.010037	0.0857682	0.0585208	0.0958102	0.438908	0.0451167	0.0772064	0.0201693
0	1	0.00906625	0.00397441	0.00716129	0.00701066	0.0120779	0.00518125	0.00661507	0.0114698	0.0126063	0.0105806
0	1	0.00705213	0.00545961	0.0188916	0.0082624	0.0172354	0.0123909	0.00657888	0.00897784	0.00987295	0.0134389
0	1	0.0584284	0.00780523	0.0118679	0.0267307	0.0216617	0.0500983	0.101134	0.0249487	0.0281067	0.002941
0	1	0.0184691	0.00922576	0.00420445	0.0341168	0.0140373	0.00593592	0.0269915	0.0118599	0.00936887	0.00799405
0	1	0.0648383	0.0222022	0.00299738	0.0274387	0.0391864	0.0451204	0.138058	0.0221398	0.0251104	0.0050179
0	1	0.0839482	0.124641	0.00822246	0.00867134	0.0756206	0.0407892	0.00721867	0.0355603	0.00469749	0.00737419
0	1	0.0463382	0.0379082	0.0041639	0.0213963	0.0755617	0.0201893	0.00860685	0.0137521	0.0113591	0.0236082
0	1	0.0147775	0.00865907	0.0150434	0.0134174	0.0259082	0.0184265	0.0100312	0.00953862	0.0136741	0.0141809
0	1	0.0607819	0.0845893	0.00474717	0.0721721	0.107104	0.0412981	0.0288747	0.0244416	0.0153135	0.0373113
0	1	0.177781	0.147147	0.00299738	0.0295802	0.101334	0.118225	0.185189	0.104806	0.0138274	0.0193327
0	1	0.0120873	0.0126335	0.0112847	0.0104159	0.0405689	0.0106079	0.0151496	0.00953862	0.0170748	0.00871768
0	1	0.0687282	0.0168951	0.0271299	0.00777625	0.075616	0.0217384	0.00850021	0.0217887	0.0322324	0.0174597
0	1	0.0204011	0.0347799	0.00836834	0.039299	0.0705211	0.0135666	0.0145821	0.0162229	0.0146749	0.010492
0	1	0.0610323	0.152868	0.00599477	0.0209418	0.139717	0.0358554	0.0256166	0.039359	0.0135884	0.031385
0	1	0.00839579	0.00497185	0.00174978	0.00848162	0.0106756	0.0102554	0.00195557	0.0057349	0.00246824	0.0115446
0	1	0.00134366	0.0056821	0.0158617	0.010398	0.0128649	0.00708234	0.0051183	0.00637481	0.0157176	0.0153549
0	1	0.108761	0.0822988	0.00420445	0.0194916	0.131874	0.0446259	0.102811	0.0271335	0.0396799	0.0176674
0	1	0.0109684	0.00793456	0.0283451	0.00763767	0.00737182	0.0164275	0.00921042	0.00813418	0.0147972	0.00516274
0	1	0.0228338	0.0357232	0.011386	0.0100226	0.0835091	0.0184645	0.0125542	0.0226773	0.0212733	0.0268626
0	1	0.0339469	0.0141976	0.00828727	0.00975015	0.0515651	0.0205419	0.0052631	0.00992875	0.0128192	0.0271159
0	1	0.00769552	0.00482826	0.0167121	0.00580288	0.0139955	0.00884513	0.00515451	0.0179849	0.00836071	0.00884764
0	1	0.0221607	0.00880266	0.00945379	0.0247321	0.0337851	0.0112059	0.0231298	0.00649565	0.0229311	0.0173477
0	1	0.166123	0.0730011	0.010742	0.0183365	0.0326646	0.174857	0.441949	0.106889	0.0171009	0.00947603
0	1	0.0130972	0.0125403	0.0137393	0.0168111	0.040187	0.0135666	0.0496909	0.0112601	0.0153135	0.0281604
0	1	0.00235071	0.0061052	0.00549807	0.00346079	0.00913165	0.00944311	0.00368716	0.00345267	0.0101381	0.0205506
0	1	0.137792	0.470134	0.0119895	0.0119297	0.30918	0.0665976	0.0416863	0.0959211	0.0138013	0.0259448
0	1	0.272986	0.107125	0.0154891	0.116726	0.0354876	0.434565	0.618094	0.302669	0.0850845	0.0288695
0	1	0.0287698	0.0219995	0.00896766	0.00157682	0.0418728	0.0159275	0.00721595	0.0168341	0.0101381	0.021696
0	1	0.0566999	0.0811578	0.0113252	0.0483278	0.0776058	0.0349341	0.0815145	0.0164049	0.0145444	0.0481935
0	1	0.0566299	0.0161848	0.0041639	0.0699458	0.0430593	0.0288962	0.135704	0.0187262	0.0368737	0.0132089
0	1	0.0100733	0.00936933	0.014201	0.00793847	0.0117981	0.00482869	0.00255916	0.0076661	0.011333	0.00834833
0	1	0.162344	0.0941145	0.00283529	0.0334157	0.0302515	0.130189	0.289389	0.0787843	0.0297173	0.00942884
0	1	0.088986	0.0685371	0.00474717	0.0314143	0.100167	0.0343992	0.188425	0.0238531	0.0327921	0.0158984
0	1	0.23643	0.0980553	0.00557345	0.0395003	0.0584731	0.178706	0.299326	0.0954788	0.0404663	0.0137692
0	1	0.0802559	0.0221988	0.00828727	0.0360351	0.0516342	0.030546	0.172006	0.0241506	0.0378432	0.0108337
0	1	0	0.00553852	0.0184054	0.00181167	0.0134221	0.0103936	0.0020119	0.0152719	0.0169148	0.00754743
0	1	0.175032	0.106285	0.00657804	0.0227742	0.0589027	0.114431	0.234856	0.0918287	0.0190521	0.00914386
0	1	0.183681	0.244789	0.0107014	0.0236051	0.152017	0.0798602	0.108747	0.075828	0.0287997	0.0177399
0	1	0.133094	0.194447	0.00949433	0.045995	0.0660996	0.0819097	0.245376	0.116304	0.00814778	0.0211919
0	1	0.0570875	0.0752265	0.167164	0.0774437	0.0869493	0.0990143	0.0322546	0.0846091	0.195578	0.574865
0	1	0.0429236	0.015901	0.0194909	0.00737857	0.0287876	0.0183372	0.0055468	0.0206914	0.00541447	0.00904057
0	1	0.0020141	0.00127694	0.0136177	0.00366729	0.00696582	0.00824715	0.00327134	0.0102653	0.0157916	0.00688159
0	1	0.111106	0.0496801	0.0100776	0.00394726	0.0340752	0.0966737	0.0168879	0.0908217	0.0148475	0.00947413
0	1	0.115235	0.10504	0.00587315	0.00737857	0.0475152	0.061939	0.0105624	0.0471254	0.001568	0.0161781
0	1	0.187256	0.517011	0.0060595	0.0319077	0.159124	0.105828	0.211093	0.176801	0.00740472	0.0147183
0	1	0.16854	0.258252	0.00595423	0.0110574	0.105433	0.104599	0.0362501	0.0917391	0.00246824	0.0445611
0	1	0.0127606	0.0120668	0.00778508	0.0425955	0.0130162	0.0245271	0.039634	0.018336	0.0123151	0.077335
0	1	0.0257758	0.0735265	0.00790657	0.0503973	0.0610479	0.0193771	0.0542515	0.0343898	0.0177643	0.0145914
0	1	0.0347346	0.0107899	0.0121494	0.101327	0.0202918	0.0312386	0.0889115	0.0121086	0.0226922	0.00950774
0	1	0.00134366	0.000710265	0.00430972	0.00552291	0.00722058	0.00176279	0.00063979	0.00230177	0.0120761	0.00803719
0	1	0.154538	0.0934637	0.00778508	0.0616985	0.0415282	0.120353	0.306621	0.0884095	0.0338953	0.0107318
0	1	0.0043648	0.00340774	0.02777	0.00839885	0.02405	0.0133698	0.00593909	0.0110992	0.019985	0.0102869
0	1	0.013431	0.00894628	0.00595423	0.0144604	0.0113363	0.00708234	0.00387493	0.00955818	0.0039283	0.0093388
0	1	0.00772258	0.0139096	0.0138204	0.041356	0.0130162	0.00368287	0.0110936	0.0110796	0.0135623	0.00675508
0	1	0.0526368	0.0217233	0.0112441	0.0118857	0.0580264	0.0315171	0.00718381	0.0198576	0.0177296	0.018454
0	1	0.00671552	0.0174617	0.0029163	0.0556278	0.00848898	0.0131934	0.0160184	0.0160734	0.0305368	0.0146714
0	1	0.00503804	0.00624879	0.00337947	0.0756128	0.0231345	0.00789461	0.0588423	0.00649565	0.0257202	0.0127002
0	1	0.0695637	0.0424415	0.00767048	0.05351	0.0476551	0.0432117	0.0733653	0.0324587	0.0219491	0.00730777
0	1	0.0043648	0.00340774	0.0323877	0.00301944	0.00564431	0.00623892	0.00199176	0.00649565	0.0235171	0.00801871
0	1	0.0290794	0.00936933	0.0177897	0.0154061	0.0190187	0.0191115	0.00793085	0.0117321	0.0267075	0.0144697
0	1	0.0261917	0.0126335	0.0224398	0.00910227	0.0453057	0.0175578	0.00857064	0.0156702	0.0165085	0.0153219
0	1	0.0354928	0.0107899	0.00537097	0.00459511	0.0411627	0.0197394	0.00263155	0.015293	0.00666164	0.00756918
0	1	0.0278663	0.0230002	0.00537097	0.0101913	0.0577426	0.0226572	0.00451472	0.0212718	0.00690064	0.0168533
0	1	0.0379452	0.0167515	0.00615541	0.037011	0.0296553	0.019505	0.0737415	0.0225494	0.0212321	0.00730179
0	1	0.114647	0.00252097	0.0771083	0.0030634	0.016625	0.069518	0.00665127	0.028637	0.0160305	0.0259725
0	1	0.0160307	0.0487395	0.0106203	0.00919023	0.061992	0.0148294	0.00935522	0.0160343	0.00690064	0.00905095
0	1	0.0574213	0.0252746	0.014598	0.0269121	0.145602	0.0240277	0.014883	0.0217496	0.0485619	0.0592751
0	1	0.00940284	0.00993602	0.0119924	0.00334337	0.00655983	0.00838543	0.00135198	0.00801714	0.00886478	0.0134905
0	1	0.0302227	0.00979245	0.00991288	0.00878788	0.0559314	0.0147626	0.00761162	0.00916802	0.020728	0.0119327
0	1	0.021493	0.0310477	0.0111469	0.00733458	0.0275608	0.0111177	0.00266775	0.0123801	0.0126063	0.010899
0	1	0.0228338	0.00780523	0.0134556	0.00737857	0.0232099	0.0128615	0.00263155	0.0102994	0.0149812	0.00562395
0	1	0.0349539	0.0203028	0.0132289	0.0128291	0.0367736	0.0245583	0.00394732	0.0300616	0.0118371	0.00820752
0	1	0.0147747	0.00922576	0.0149059	0.0177765	0.0283911	0.00754202	0.0201991	0.0133814	0.0189032	0.0086367
0	1	0.0779912	0.0380744	0.00778508	0.0623508	0.0722058	0.0380049	0.0381186	0.0145128	0.0237004	0.0159978
0	1	0.178458	0.138214	0.0103061	0.0714369	0.212782	0.0892122	0.437349	0.086251	0.0344137	0.0173308
0	1	0.311196	0.203906	0.00645642	0.0389593	0.0865453	0.252587	0.560412	0.202244	0.0640813	0.0133304
0	1	0.00772258	0.00383082	0.0125728	0.0131207	0.00630507	0.00282047	0.00953165	0.0130108	0.0192157	0.00779329
0	1	0.00738875	0.00287503	0.0221968	0.00537233	0.00671106	0.00507411	0.00327134	0.0110992	0.0197597	0.00710068
0	1	0.0117507	0.00468467	0.0406372	0.0146252	0.0195764	0.00679716	0.00257758	0.0104207	0.0335472	0.0158218
0	1	0.178455	0.151349	0.0166961	0.0249458	0.107001	0.105652	0.114903	0.098527	0.00936887	0.0204007
0	1	0.250849	0.237565	0.00951054	0.0253031	0.102375	0.104611	0.314103	0.133559	0.032539	0.0114733
0	1	0.0376142	0.0102232	0.0198675	0.00487506	0.0489597	0.0172306	0.00394732	0.0132578	0.0123009	0.00862175
0	1	0.00738596	0.00142053	0.020139	0.00761454	0.0184056	0.00944311	0.00398352	0.0129913	0.0162695	0.0172789
0	1	0.0552478	0.0198721	0.0166096	0.00449445	0.104233	0.0421854	0.00857064	0.0186682	0.00666164	0.0222062
0	1	0.0541009	0.0215071	0.0167773	0.00761454	0.0951243	0.0174431	0.0113511	0.0203875	0.00321132	0.0162173
0	1	0.0506116	0.0529596	0.00550509	0.00547896	0.0620793	0.021834	0.00654268	0.0152167	0.00812169	0.014879
0	1	0.277546	0.332535	0.0458863	0.015291	0.0859388	0.155654	0.0176566	0.245176	0.0223982	0.0351823
0	1	0.181961	0.716932	0.00599477	0.00491903	0.109456	0.0646322	0.0214756	0.187102	0.00960786	0.0145117
0	1	0.0742064	0.0330799	0.00533042	0.0315114	0.0937171	0.0277118	0.0206004	0.0259245	0.0230822	0.0117017
0	1	0.128802	0.0953828	0.00587315	0.0338485	0.0955663	0.0485632	0.241475	0.0435822	0.0395457	0.00374532
0	1	0.0863003	0.0275413	0.0113252	0.00942619	0.16022	0.0216779	0.0131216	0.0324196	0.0119458	0.017032
0	1	0.0903372	0.119127	0.00703967	0.00487506	0.0863285	0.05918	0.0181218	0.0385642	0.00912985	0.0157754
0	1	0.0756387	0.0543801	0.00828727	0.00701066	0.0728533	0.0354369	0.00789466	0.0101628	0.0108289	0.0192437
0	1	0.0263325	0.0108326	0.00778508	0.0539577	0.020636	0.0154185	0.0701311	0.0163854	0.0308454	0.00281496
0	1	0.0574213	0.0259772	0.00891108	0.0100897	0.0515789	0.022443	0.011006	0.0425404	0.0167736	0.0336134
0	1	0.0765608	0.0106463	0.0262426	0.00477904	0.152688	0.0288405	0.00462331	0.0126012	0.0462858	0.00961158
0	1	0.00738875	0.0080924	0.0204695	0.0116058	0.0175701	0.0112059	0.0052631	0.00649565	0.0188869	0.0141281
0	1	0.0151943	0.0400854	0.00778508	0.0416385	0.0652877	0.0131101	0.0130492	0.0179655	0.0193776	0.00789815
0	1	0.0020141	0.004118	0.0407803	0.00608284	0.0104304	0.00507411	0.000375548	0.00838772	0.0217101	0.00804634
0	1	0.0864058	0.0542178	0.00778508	0.0801938	0.0843347	0.0407162	0.0531913	0.0251828	0.0295324	0.0126757
0	1	0.117086	0.00943942	0.0576708	0.00640677	0.0539995	0.0669723	0.0402552	0.0437746	0.0450831	0.00861878
0	1	0.122477	0.0448528	0.0182435	0.00919023	0.069832	0.0695694	0.0227557	0.0634842	0.0128192	0.0279824
0	1	0.0234483	0.00865907	0.028961	0.0100741	0.0427779	0.0113142	0.00266775	0.0186551	0.0125856	0.013176
0	1	0.113588	0.00426159	0.0750962	0.00241555	0.0613628	0.0462506	0.00590289	0.0283992	0.0226922	0.0264419
0	1	0.00705213	0.0136309	0.00237359	0.0689024	0.00981362	0.00933597	0.0104538	0.0168145	0.0290888	0.00688757
0	1	0.183079	0.178686	0.0113171	0.0652351	0.149693	0.0902759	0.195613	0.0828242	0.0192157	0.0101228
0	1	0.0146247	0.00213079	0.023598	0.00608284	0.00936364	0.0106085	0.00398352	0.0137716	0.019507	0.0134389
0	1	0.0117536	0.00823597	0.00893834	0.0310691	0.0365749	0.0121564	0.00394732	0.0174474	0.0140957	0.00543513
0	1	0.0194761	0.0212926	0.0103449	0.0203778	0.045259	0.0165523	0.0410431	0.0194674	0.0398785	0.0122921
0	1	0.0329043	0.0143412	0.00533042	0.016407	0.054915	0.0153595	0.0102405	0.0114698	0.0236742	0.0272209
0	1	0.00369437	0.00340774	0.018292	0.00602095	0.00866618	0.00482869	0.00465952	0.0061055	0.0149865	0.0195752
0	1	0.106207	0.146425	0.00591369	0.0170887	0.0483518	0.0506323	0.0883922	0.0418515	0.00764372	0.0131977
0	1	0.0285452	0.0228567	0.00824672	0.00705462	0.0297259	0.0183953	0.00263155	0.0118795	0.012905	0.0122772
0	1	0.127606	0.207697	0.00770401	0.0242955	0.181432	0.0605099	0.0695757	0.0377839	0.00576213	0.0662598
0	1	0.0230008	0.0235275	0.00420445	0.00979411	0.0612376	0.0144982	0.00912156	0.00955818	0.00942758	0.0323815
0	1	0.045637	0.0454338	0.00754962	0.0677562	0.0703587	0.0256161	0.0983394	0.0141421	0.0394136	0.0124793
0	1	0.0164521	0.0281474	0.00703967	0.0124456	0.0445414	0.0225502	0.00391113	0.0110796	0.00764372	0.0866196
0	1	0.0517101	0.00326414	0.0322259	0.0015317	0.0132709	0.039843	0.00127958	0.0123324	0.0125802	0.0222181
0	1	0.256734	0.251024	0.00828727	0.0302661	0.0327529	0.298801	0.398154	0.309159	0.0303098	0.0118689
0	1	0.141201	0.0230935	0.00832782	0.0449999	0.0321273	0.092885	0.152284	0.068519	0.026175	0.00895801
0	1	0.0231705	0.00701276	0.0132777	0.0634829	0.0228798	0.00816939	0.134372	0.00686625	0.0786957	0.00853781
0	1	0.00973949	0.0080924	0.0234313	0.00636281	0.0358418	0.0178371	0.00195557	0.00939072	0.0118033	0.0771775
0	1	0.0697591	0.0392199	0.0137232	0.0191638	0.161122	0.0335729	0.117128	0.0348499	0.0417721	0.00831836
0	1	0.0312269	0.0190259	0.00832782	0.0183365	0.0504971	0.0145172	0.00661507	0.0171657	0.0161012	0.00777722
0	1	0.014438	0.00840807	0.0254451	0.00427118	0.0265418	0.0195904	0.00266775	0.0153992	0.0118371	0.0201024
0	1	0.0154479	0.021334	0.00587315	0.0286574	0.0343424	0.0145172	0.0160539	0.0121915	0.0177557	0.0127715
0	1	0.135802	0.0718418	0.00828727	0.00669831	0.0243524	0.131012	0.0552612	0.0576414	0.0104536	0.0214219
0	1	0.00235071	0.00851549	0.0116412	0.00673069	0.0145924	0.00660125	0.00699063	0.00694321	0.010855	0.0368479
0	1	0.237094	0.234362	0.0118679	0.0954529	0.0176672	0.386941	0.619676	0.301863	0.051368	0.0290331
0	1	0.118018	0.654608	0.0143631	0.0129981	0.293963	0.0549821	0.026518	0.19228	0.015169	0.0198637
0	1	0.101592	0.222935	0.00766347	0.0180271	0.167406	0.0447476	0.0353542	0.0469519	0.0071657	0.0462943
0	1	0.119544	0.246791	0.00462569	0.0129015	0.216324	0.0383308	0.0248563	0.0972175	0.00960786	0.0131231
0	1	0.00638169	0.00525135	0.0296901	0.0030634	0.00833775	0.00664104	0.00259535	0.00955818	0.0173323	0.00989433
0	1	0.0127606	0.00340774	0.0503225	0.00459511	0.0152532	0.0102957	0.00334374	0.0109192	0.0219491	0.0101381
0	1	0.00335776	0.00213079	0.0224493	0.00060389	0.00868491	0.00472156	0.0046944	0.00647609	0.0175167	0.00604117
0	1	0.029886	0.0207259	0.00537097	0.00983805	0.0614663	0.0139964	0.00462331	0.0252023	0.00994683	0.0108157
0	1	0.0159747	0.0140541	0.0107014	0.00762567	0.0563364	0.0107353	0.00464108	0.0179655	0.00704356	0.0183422
0	1	0.127077	0.0428723	0.0116492	0.0135345	0.151819	0.0596094	0.0211242	0.0263435	0.0115981	0.028805
0	1	0.0114169	0.0204387	0.00595423	0.0718043	0.0425335	0.0133212	0.015755	0.0129522	0.020967	0.00891002
0	1	0.0282057	0.00142053	0.0212893	0.00539508	0.0352828	0.0165064	0.00394732	0.0164439	0.0071657	0.0123484
0	1	0.0607101	0.0126335	0.0128725	0.12523	0.0408698	0.0466182	0.156122	0.0181052	0.0733587	0.0138285
0	1	0.0530565	0.0785148	0.0107825	0.0561599	0.124385	0.0307213	0.0829682	0.0366141	0.0251169	0.0141528
0	1	0.105202	0.0285388	0.00824672	0.015553	0.0945509	0.0351093	0.147045	0.0125816	0.0527442	0.00830942
0	1	0.197653	0.161448	0.00953486	0.0407444	0.133163	0.090698	0.201998	0.0730222	0.0372365	0.0114703
0	1	0.146852	0.0285311	0.0113658	0.051622	0.0608563	0.0764195	0.159532	0.0466008	0.0274584	0.0136719
0	1	0.0278691	0.030949	0.00910599	0.0226568	0.0534895	0.0161728	0.0300456	0.0217887	0.0187377	0.0145331
0	1	0.161762	0.0353466	0.00762995	0.0592634	0.0845497	0.121869	0.38334	0.0426492	0.0543295	0.0134141
0	1	0.0261655	0.0125547	0.00683302	0.0780293	0.0310227	0.0187406	0.0505423	0.0216046	0.0228389	0.00604117
0	1	0.00335776	0.0106463	0.00295685	0.0281441	0.0212558	0.00979567	0.00803943	0.0110601	0.0207902	0.00427338
0	1	0.0270588	0.0182413	0.0124026	0.0137413	0.0348291	0.0179752	0.0164397	0.016613	0.00672681	0.00726523
0	1	0.0255763	0.0303824	0.00828727	0.0292336	0.0418181	0.0204036	0.0280534	0.0272082	0.0241522	0.0126015
0	1	0.0338051	0.0255541	0.0107825	0.0231056	0.0649089	0.026812	0.0234788	0.0126012	0.0211176	0.0115955
0	1	0.0408199	0.0342667	0.00770401	0.0258585	0.0799461	0.0214925	0.00593909	0.0256753	0.0170387	0.0140016
0	1	0.0305593	0.00738213	0.0751983	0.00455115	0.023901	0.0190246	0.00199176	0.012728	0.0256384	0.0109948
0	1	0.0453284	0.0188822	0.0129048	0.0122976	0.0343196	0.0228629	0.0329921	0.00951909	0.0162695	0.0218345
0	1	0.0390991	0.0170387	0.0155702	0.00854235	0.101914	0.0194429	0.00910185	0.0217903	0.0185459	0.022248
0	1	0.156511	0.382817	0.00528989	0.00600906	0.0300017	0.162519	0.0824129	0.280069	0.0071657	0.0143726
0	1	0.0913414	0.0931193	0.00824672	0.0182075	0.0855735	0.0195601	0.0124456	0.0305162	0.00881832	0.0274821
0	1	0.0235071	0.0147643	0.00762292	0.00757057	0.0442309	0.0165536	0.0165739	0.0194478	0.0103271	0.00691918
0	1	0.161928	0.289786	0.0112036	0.010118	0.136926	0.0808023	0.011842	0.112628	0.0120729	0.033573
0	1	0.060448	0.046962	0.00764327	0.0248311	0.07906	0.0253371	0.0509828	0.0252414	0.0155612	0.00775845
0	1	0.0376086	0.0238896	0.00460135	0.0240074	0.0692163	0.0176119	0.137316	0.0226395	0.0394396	0.0144432
0	1	0.0167888	0.023008	0.00599477	0.0346586	0.0430151	0.0133996	0.0432396	0.0125816	0.019985	0.0306731
0	1	0.00604509	0.00355132	0.0101587	0.00519899	0.0130162	0.00814002	0.00540528	0.012211	0.0195757	0.00893038
0	1	0.00940284	0.00780523	0.0182861	0.00337267	0.021012	0.00979567	0.0052993	0.0101336	0.0173874	0.00552506
0	1	0.0476818	0.0243782	0.00599477	0.0305678	0.0376792	0.0350793	0.10992	0.0233297	0.0160512	0.00944351
0	1	0.00551452	0.00142053	0.0375695	0.00552291	0.00788133	0.00613179	0.00327134	0.00955818	0.0226922	0.00689055
0	1	0.0181325	0.0169643	0.00533042	0.0267047	0.0307365	0.0158072	0.151265	0.00497416	0.0396427	0.0134332
0	1	0.0157846	0.0100441	0.00770401	0.048263	0.0204342	0.00731738	0.0414047	0.0148834	0.0237786	0.0049975
0	1	0.0144353	0.0151951	0.00842502	0.00547896	0.0276262	0.0141621	0.00387493	0.00955818	0.0120229	0.0261027
0	1	0.102461	0.0373798	0.00855551	0.0511646	0.0257937	0.0618455	0.345726	0.051918	0.0546382	0.00727372
0	1	0.0748806	0.0383693	0.0113252	0.0392886	0.0519911	0.0467467	0.0932001	0.0489399	0.0120761	0.00468762
0	1	0.0312325	0.0124899	0.00774456	0.0209292	0.0210743	0.017476	0.0137613	0.0141421	0.0101381	0.0222925
0	1	0.0389347	0.0468324	0.00716129	0.00696033	0.0779509	0.0198368	0.0132301	0.0518627	0.0106367	0.00860012
0	1	0.00973668	0.00460575	0.0117868	0.00645073	0.00777783	0.0128615	0.00579428	0.00612504	0.0118852	0.00548205
0	1	0.213714	0.139337	0.00489298	0.0382757	0.0497217	0.190945	0.29315	0.150521	0.0226922	0.0141834
0	1	0.105853	0.153197	0.0131966	0.0193082	0.308481	0.0446093	0.0478806	0.0710278	0.00713963	0.0144861
0	1	0.03231	0.0130643	0.0107825	0.0113258	0.0801267	0.0129687	0.0103545	0.016949	0.0145444	0.0123672
0	1	0.0906564	0.0657597	0.0136583	0.0155091	0.159517	0.0377241	0.00859349	0.0324581	0.0183456	0.0243342
0	1	0.0194733	0.00397441	0.016534	0.00477442	0.0441479	0.0147523	0.00711008	0.0136036	0.00838679	0.0140017
0	1	0.0286272	0.0167515	0.0107825	0.0683976	0.0962719	0.0241838	0.0496159	0.00686625	0.0241784	0.063552
0	1	0.00738875	0.00292874	0.0303139	0.0119163	0.00366205	0.0120493	0.00394732	0.00877787	0.0285846	0.0119009
0	1	0.00671552	0.00738213	0.00478771	0.030936	0.0143377	0.00683691	0.0421772	0.0156637	0.0249214	0.011851
0	1	0.00630495	0.00198721	0.0219658	0.00427118	0.0139938	0.0101482	0.00503913	0.00631682	0.0128192	0.028382
0	1	0.00394614	0.004118	0.0116411	0.00854235	0.0141882	0.00553381	0.00458712	0.012211	0.0173993	0.0135464
0	1	0.00472846	0.00653085	0.00412337	0.00765851	0.0173867	0.0059935	0.00481516	0.0145323	0.00987295	0.0098653
0	1	0.035988	0.0128954	0.0249429	0.0126215	0.0370661	0.0129797	0.023684	0.00608595	0.019734	0.0195219
0	1	0.00705213	0.00852097	0.0126295	0.00519899	0.0299534	0.00814002	0.00258728	0.00688579	0.0156319	0.0172032
0	1	0.0722017	0.0144771	0.0143226	0.0100301	0.0447962	0.0372056	0.00714626	0.0217692	0.00739602	0.0367182
0	1	0.0426467	0.0107899	0.0138204	0.00701066	0.0347256	0.0155749	0.00789466	0.015293	0.00740472	0.0309246
0	1	0.0171282	0.00326414	0.0041639	0.00455115	0.0228252	0.0132141	0.00149284	0.00877787	0.0177064	0.0363959
0	1	0.0866369	0.0605632	0.0041639	0.0233521	0.064963	0.0603035	0.291171	0.0209889	0.0229072	0.024692
0	1	0.210883	0.0305132	0.0184459	0.0135648	0.0467062	0.1275	0.0106164	0.0763872	0.0152874	0.0193685
0	1	0.0043648	0.00397441	0.00595423	0.010634	0.00996712	0.00849258	0.00142241	0.00612504	0.0123412	0.00491304
0	1	0.0571863	0.0332158	0.00399375	0.0149492	0.0791474	0.0220259	0.00849823	0.0227299	0.00987295	0.0176802
0	1	0.00906625	0.00269747	0.0286694	0.00947017	0.0136514	0.00905081	0.0053717	0.0107091	0.0287465	0.0338143
0	1	0.00906625	0.00340774	0.0147842	0.00914625	0.0105244	0.00751383	0.00131577	0.00901031	0.0145444	0.00803304
0	1	0.0141602	0.0080924	0.0291474	0.00798245	0.0218129	0.00803287	0.00425247	0.0118599	0.0165346	0.00711994
0	1	0.0527171	0.118689	0.0041639	0.089383	0.118548	0.0265665	0.102599	0.0340193	0.0320872	0.0170786
0	1	0.0275334	0.0764119	0.0041639	0.0868644	0.0716725	0.0198368	0.075816	0.0225299	0.031344	0.0110531
0	1	0.028933	0.00340774	0.0209166	0.00487506	0.0406723	0.0121564	0.00195557	0.00723684	0.0127141	0.00781493
0	1	0.101212	0.0132001	0.0166556	0.0192643	0.0872964	0.0561361	0.0336789	0.0206378	0.019985	0.0223448
0	1	0.104505	0.0132001	0.0166556	0.0192643	0.0884971	0.0562438	0.0336789	0.0206378	0.0192756	0.0210279
0	1	0.028879	0.0451719	0.0112684	0.00665318	0.0635147	0.0144955	0.00387493	0.0191164	0.00371541	0.0185116
0	1	0.122029	0.0628879	0.0240844	0.0109579	0.212273	0.0543107	0.0136027	0.0480378	0.0264076	0.0126817
0	1	0.0672456	0.0559289	0.00513627	0.0405191	0.0629339	0.0211399	0.0810073	0.0217887	0.0401828	0.0140382
0	1	0.395558	0.697005	0.00237359	0.0229275	0.0697936	0.277145	0.315651	0.436918	0.00740472	0.0176276
0	1	0.0967075	0.0424492	0.0125483	0.00701066	0.129131	0.0339813	0.0112538	0.0323108	0.0101119	0.0230169
0	1	0.0449973	0.0408426	0.0137879	0.00793847	0.0679227	0.020649	0.00857064	0.0206183	0.00642264	0.0262683
0	1	0.00402819	0.00454108	0.0308566	0.00999654	0.0142231	0.00718947	0.00458712	0.0114698	0.0201978	0.00898864
0	1	0.0288817	0.00752573	0.013075	0.00575892	0.0276085	0.0127821	0.00259535	0.0198576	0.0115687	0.0122921
0	1	0.0657882	0.0371321	0.00295685	0.0614466	0.0461463	0.0557137	0.220842	0.027839	0.0605099	0.00988293
0	1	0.0570156	0.0303857	0.00961597	0.0738413	0.0595604	0.0298952	0.179337	0.0384933	0.0571154	0.00957304
0	1	0.0362274	0.0179495	0.0171508	0.0154769	0.0405015	0.0286024	0.0181392	0.0178711	0.0173038	0.00915282
0	1	0.0134691	0.00880266	0.0139661	0.00515503	0.0144411	0.00909055	0.00910185	0.00877787	0.0197651	0.00905692
0	1	0.235365	0.0827289	0.0113658	0.0209082	0.0970217	0.131145	0.125094	0.144201	0.0181245	0.011143
0	1	0.0228338	0.00723855	0.0492235	0.00538698	0.0193072	0.0138577	0.0156498	0.017435	0.0249825	0.0110403
0	1	0.0307422	0.0843164	0.00420445	0.010678	0.0691487	0.0232284	0.00793085	0.0381741	0.00591856	0.051476
0	1	0.0510424	0.0184515	0.00537097	0.00512521	0.082324	0.0239915	0.00860685	0.0264118	0.00567957	0.0171479
0	1	0.0590988	0.00823597	0.00828026	0.00798245	0.0635044	0.0245791	0.00725487	0.0229005	0.0115395	0.00981542
0	1	0.00235071	0.00269747	0.0161129	0.00946382	0.00894809	0.00778746	0.00131577	0.0110796	0.0129959	0.00549147
0	1	0.013431	0.0113565	0.019245	0.0082624	0.0379339	0.0178769	0.00995879	0.0126012	0.0162825	0.00885775
0	1	0.00973949	0.00936933	0.00716129	0.0168609	0.0380961	0.0142718	0.0247008	0.0148834	0.0284662	0.00957602
0	1	0.0151113	0.00922576	0.0153638	0.0061268	0.0223225	0.0172306	0.0052631	0.0104327	0.0125114	0.0156719
0	1	0.0396311	0.0296012	0.00738803	0.00882234	0.0448843	0.0323274	0.00330754	0.0132536	0.00666164	0.0289525
0	1	0.0332818	0.0434105	0.0130992	0.0116497	0.0829295	0.0181321	0.00632876	0.0125816	0.0134558	0.0155806
0	1	0.0641975	0.0312363	0.00599477	0.0568813	0.0526778	0.0329821	0.154773	0.0194674	0.0338123	0.00989135
0	1	0.281844	1.13957	0.00882998	0.0124456	0.159611	0.114411	0.0426611	0.344062	0.00591856	0.0228734
0	1	0.103004	0.0807804	0.0186082	0.0226516	0.147588	0.0478521	0.0195919	0.0364797	0.0196522	0.0109512
0	1	0.268753	0.243694	0.00295685	0.0133734	0.110501	0.106784	0.224806	0.106764	0.0155668	0.0140776
0	1	0.0490227	0.0191694	0.0140388	0.010354	0.0387863	0.0341086	0.035227	0.0305276	0.0108812	0.00937671
0	1	0.16054	0.0815706	0.00742954	0.0274479	0.0637217	0.10654	0.0341378	0.119457	0.0119871	0.0155836
0	1	0.296998	0.833007	0.00770401	0.053613	0.269874	0.139466	0.419582	0.195165	0.0172516	0.0219431
0	1	0.0695087	0.0919888	0.00836834	0.082097	0.121325	0.0293111	0.146333	0.0454304	0.0435408	0.00789218
0	1	0.353578	0.23183	0.00876371	0.100964	0.0738197	0.25307	0.683434	0.161706	0.0572532	0.0238143
0	1	0.271165	0.285338	0.015327	0.0535352	0.0246123	0.46718	0.761115	0.304544	0.0375979	0.0216436
0	1	0.00805918	0.00340774	0.0112847	0.010354	0.0153567	0.0075812	0.0131577	0.00994833	0.0160457	0.0294384
0	1	0.199018	0.165812	0.00478771	0.00519899	0.0554858	0.122186	0.0548455	0.146523	0.0044324	0.0175157
0	1	0.041303	0.0430236	0.0111307	0.009787	0.0540976	0.0226095	0.00458712	0.0206562	0.0122299	0.0282011
0	1	0.00604509	0.0078918	0.0265305	0.00825719	0.00879682	0.00739513	0.00458712	0.0119391	0.0211799	0.00989595
0	1	0.0135782	0.0314708	0.00653749	0.0525719	0.0295629	0.0115301	0.018638	0.00992875	0.0182597	0.0111363
0	1	0.180803	0.0975516	0.00237359	0.0157299	0.117079	0.0976337	0.0626554	0.0496048	0.0160566	0.0113804
0	1	0.0966535	0.0268366	0.00412337	0.0562042	0.0595178	0.0704183	0.276706	0.040485	0.0479112	0.00947115
0	1	0.0208197	0.00468467	0.0169148	0.0176718	0.0318787	0.0166038	0.00601148	0.0111625	0.0204956	0.0255241
0	1	0.114588	0.0647287	0.0136583	0.00705462	0.102428	0.0427373	0.00885369	0.0536258	0.00995876	0.0111367
0	1	0.124563	0.0196912	0.0101587	0.0157868	0.057915	0.0470091	0.108229	0.0361085	0.0336225	0.00805096
0	1	0.126737	0.0208618	0.0101587	0.0154681	0.0586354	0.0462098	0.105554	0.0366021	0.034741	0.00681707
0	1	0.00604509	0.00326414	0.0331086	0.00590597	0.0140924	0.00803287	0.00465952	0.00992875	0.0253994	0.0107131
0	1	0.00595929	0.000710265	0.0268143	0.00983805	0.00696582	0.00637722	0.00308356	0.00458401	0.0278176	0.0104684
0	1	0.0306684	0.0118904	0.01331	0.00733458	0.0797352	0.0170726	0.00680861	0.0160538	0.0182337	0.0156172
0	1	0.0288761	0.0499892	0.0124999	0.0443314	0.0558242	0.0203742	0.0321446	0.0343183	0.0140663	0.00980481
0	1	0.0241775	0.0106463	0.00836834	0.00761454	0.077215	0.0167397	0.00995879	0.0144932	0.00788272	0.0126015
0	1	0.0366015	0.0394723	0.00599477	0.0128281	0.0669983	0.0168469	0.00725487	0.0350449	0.00591856	0.0237107
0	1	0.0614523	0.0291089	0.0123295	0.0146692	0.0476382	0.0231169	0.00647028	0.0171461	0.0111201	0.0150523
0	1	0.00973949	0.00198721	0.0411926	0.0102019	0.0106279	0.00944311	0.00255916	0.00953862	0.0295895	0.0127081
0	1	0.0244843	0.0190259	0.0029163	0.00491903	0.0180474	0.0129975	0.00800326	0.0160538	0.0100858	0.0176923
0	1	0.178647	0.100864	0.0136457	0.00882234	0.108123	0.0826424	0.0408621	0.165395	0.0049593	0.0129011
0	1	0.1782	0.101549	0.0137798	0.00882234	0.108019	0.0821229	0.0410753	0.166043	0.00528955	0.0129011
0	1	0.0621199	0.0548032	0.00757691	0.00664275	0.103723	0.0332327	0.0117454	0.0230907	0.0101119	0.015809
0	1	0.28338	0.477628	0.00978597	0.025892	0.118255	0.171916	0.336777	0.319788	0.0133998	0.0175055
0	1	0.0228338	0.00778769	0.0472128	0.00487506	0.0376233	0.0138127	0.00387493	0.00877787	0.0302284	0.0114516
0	1	0.0225396	0.0227131	0.019742	0.00947017	0.0403237	0.014947	0.00462331	0.0114698	0.0133233	0.025051
0	1	0.057758	0.0470023	0.00584741	0.0283359	0.104721	0.03437	0.142189	0.0133814	0.0321577	0.0475851
0	1	0.0393629	0.0261858	0.014679	0.0290144	0.0669897	0.0183476	0.0512311	0.0294157	0.0287633	0.00841836
0	1	0.04511	0.00596161	0.0155296	0.00601574	0.0391996	0.0199439	0.00593909	0.00912952	0.0160885	0.0244491
0	1	0.046341	0.00596161	0.0155296	0.00547896	0.039218	0.0199145	0.00687932	0.00877787	0.0137329	0.0251292
0	1	0.00738875	0.00340774	0.00824672	0.00645073	0.00315253	0.00496699	0.00329283	0.00419387	0.00656882	0.00791384
0	1	0.00335776	0.00539493	0.0117868	0.00362333	0.00630507	0.00553381	0.00259535	0.00764653	0.0114617	0.00846654
0	1	0.0204831	0.0116437	0.0127342	0.00908713	0.0376256	0.0107462	0.00778606	0.0229201	0.0133363	0.0113468
0	1	0.181574	0.127009	0.0103611	0.0445523	0.0799215	0.100347	0.213361	0.0764067	0.0233795	0.0157012
0	1	0.00402819	0.00513845	0.0161289	0.0113258	0.00920284	0.0103278	0.00391113	0.00727594	0.0178708	0.0270942
0	1	0.169848	0.105103	0.0128138	0.0775359	0.106518	0.107881	0.460979	0.0621237	0.066289	0.0123008
0	1	0.00402819	0.00596161	0.00470662	0.00394726	0.010956	0.00705236	0.00322972	0.00649565	0.00541447	0.00946518
0	1	0.0101022	0.0269669	0.00770401	0.00584684	0.0355683	0.00211535	0.00778606	0.0210475	0.0241522	0.0164452
0	1	0.0141043	0.0471262	0.0113658	0.0507083	0.00935408	0.026214	0.0436016	0.0518106	0.0153135	0.00862679
0	1	0.173879	0.0323926	0.00891108	0.0389031	0.0599116	0.0865469	0.325871	0.0477517	0.0584359	0.0147696
0	1	0.00235071	0.0058772	0.00420445	0.0668853	0.00905162	0.00496699	0.00917422	0.0107091	0.0279245	0.00468762
0	1	0.0911483	0.0902693	0.00703967	0.0348536	0.0834314	0.0451901	0.230444	0.0558664	0.0314354	0.00918044
0	1	0.0765627	0.0689059	0.00899218	0.0162928	0.142221	0.0344279	0.0165884	0.0280015	0.00920375	0.0367954
0	1	0.0104099	0.00553852	0.0137393	0.0059874	0.0131607	0.00542667	0.00263155	0.00994833	0.0240957	0.00426741
0	1	0.083145	0.02569	0.00116652	0.0474828	0.0497636	0.0378201	0.109245	0.0286549	0.0393864	0.00696657
0	1	0.00733187	0.00908218	0.0154899	0.00882234	0.00986361	0.00754202	0.00721867	0.00647609	0.0145444	0.00711597
0	1	0.0134691	0.00968772	0.00497407	0.0475147	0.0255323	0.0101403	0.0182761	0.0115235	0.0197459	0.00511381
0	1	0.126002	0.133009	0.00929184	0.0905055	0.238028	0.0582514	0.136454	0.0509139	0.0310736	0.0147645
0	1	0.313174	0.544118	0.0160804	0.0550391	0.0356521	0.363279	0.707994	0.386881	0.0729803	0.030986
0	1	0.368774	0.44557	0.00982649	0.0310466	0.10903	0.208664	0.414856	0.242943	0.0288236	0.0106449
0	1	0.0218268	0.00936933	0.00913954	0.0726465	0.0212616	0.0209256	0.0433844	0.0157742	0.0606307	0.0446476
0	1	0.21981	0.0358239	0.0132127	0.123448	0.0977055	0.193405	0.461281	0.119842	0.143033	0.0137584
0	1	0.164856	0.0741785	0.0102398	0.0341912	0.0497062	0.121836	0.110546	0.130083	0.0155265	0.00387782
0	1	0.141954	0.0928222	0.00953486	0.0532892	0.113096	0.0690161	0.250195	0.0639888	0.0468443	0.0127034
0	1	0.0261945	0.0164643	0.00657804	0.0421727	0.0394067	0.0120182	0.0252708	0.0259403	0.0175167	0.00624494
0	1	0.0060423	0.0122104	0.0124512	0.0425259	0.00849034	0.016954	0.00785846	0.0119802	0.0274342	0.0036524
0	1	0.0020141	0.00347868	0.00957544	0.0422899	0.00406805	0.00358207	0.00391113	0.00955818	0.0202512	0.0043663
0	1	0.0245114	0.0191694	0.00591369	0.0128135	0.0471286	0.0103233	0.00793085	0.0148834	0.0143315	0.0248293
0	1	0.0137677	0.00397441	0.00299738	0.0248311	0.00852373	0.00768031	0.00401973	0.0114502	0.023055	0.00593847
0	1	0.0481019	0.032117	0.0060353	0.0486556	0.0317477	0.0264301	0.0445861	0.0246107	0.0298579	0.00655888
0	1	0.0028533	0.00326414	0.00474717	0.0312108	0.00777783	0.00518125	0.00195557	0.0072564	0.0120761	0.00397371
0	1	0.0508438	0.0161459	0.00657804	0.0507821	0.0314981	0.031102	0.106531	0.0313078	0.0364989	0.00404267
0	1	0.0127606	0.0162136	0.00533042	0.0117346	0.0241509	0.00895225	0.00334374	0.0147561	0.00984688	0.00445623
0	1	0.0181296	0.0136309	0.0041639	0.0154524	0.0519034	0.0121564	0.0179259	0.0103189	0.0219491	0.00510783
0	1	0.209987	0.041967	0.0118679	0.145932	0.0735506	0.156184	0.496337	0.108449	0.106901	0.0214606
0	1	0.0382818	0.0132078	0.0148248	0.00547896	0.0461654	0.0199439	0.00383873	0.0148834	0.0126453	0.0138613
0	1	0.00850707	0.00482826	0.0172794	0.00733458	0.0126102	0.0124796	0.00131577	0.00458401	0.010905	0.0809567
0	1	0.00805918	0.00340774	0.0410073	0.00701066	0.0210377	0.013705	0.00127958	0.0175949	0.0237158	0.0114121
0	1	0.0965142	0.0936639	0.00591369	0.0109579	0.0789569	0.0453321	0.0165377	0.0394274	0.00305814	0.0246851
0	1	0.0373847	0.00652828	0.061559	0.00891025	0.0132709	0.026812	0.00387493	0.0148834	0.0239393	0.0138464
0	1	0.18421	0.35579	0.0101587	0.043112	0.139072	0.0697847	0.0454124	0.0519652	0.00615755	0.0180396
0	1	0.125404	0.0579237	0.00774456	0.00893248	0.101122	0.0498695	0.00721867	0.026972	0.00912985	0.0155964
0	1	0.0490283	0.0100796	0.0126456	0.0061268	0.0949159	0.0311433	0.00391113	0.0118404	0.0251159	0.022259
0	1	0.0698481	0.0335829	0.00533042	0.0208149	0.0556641	0.0371059	0.0978235	0.0155482	0.01726	0.0116435
0	1	0.0513735	0.0227131	0.014987	0.0170847	0.0816289	0.020051	0.00897966	0.0140674	0.00889088	0.0753478
0	1	0.0292128	0.0441112	0.00657804	0.0265034	0.0659703	0.0148445	0.0369556	0.0194674	0.0151517	0.00840831
0	1	0	0.0112873	0.00533042	0.0347733	0.00538955	0.00814002	0.00426657	0.00953862	0.00984688	0.0209582
0	1	0.00805918	0.00539493	0.0169149	0.00487506	0.0155079	0.00447614	0.0022228	0.00382326	0.0217101	0.00197753
0	1	0.0901795	0.0580999	0.00528989	0.0488998	0.0331568	0.0614811	0.213573	0.0419973	0.0167475	0.0115662
0	1	0.099051	0.108624	0.013659	0.026666	0.190242	0.0450056	0.0290195	0.0307388	0.0210176	0.0351084
0	1	0.0295494	0.0509292	0.00412337	0.0868754	0.0800553	0.0298779	0.0190244	0.0187066	0.0101119	0.0498904
0	1	0.125584	0.212238	0.00770401	0.00120777	0.0621352	0.0663161	0.0257119	0.111187	0.00445849	0.00895205
0	1	0.228961	0.0823335	0.00836834	0.0211211	0.0465083	0.201626	0.230707	0.138778	0.0250186	0.013611
0	1	0.0207629	0.0190259	0.00412337	0.0116058	0.0482189	0.0108222	0.00625833	0.0114698	0.00875834	0.0466961
0	1	0.00637891	0.00269747	0.0238493	0.00858634	0.00772829	0.00794355	0.00195557	0.00994833	0.0145444	0.0286491
0	1	0.00637891	0.00269747	0.0242057	0.00858634	0.00798261	0.00789461	0.00195557	0.00967362	0.0145444	0.0279449
0	1	0.0218296	0.00340774	0.0284912	0.00459511	0.0213035	0.0130476	0.00401973	0.0102994	0.0130778	0.0373442
0	1	0.0621432	0.0393997	0.00474717	0.0315933	0.069815	0.0327831	0.0211913	0.0266545	0.0113472	0.0239998
0	1	0.00873245	0.004118	0.0310268	0.00334337	0.0110111	0.00261481	0	0.00421341	0.00886478	0.018046
0	1	0.0143019	0.0107899	0.00237359	0.00459511	0.0159139	0.0126559	0.00508408	0.0184174	0.0116112	0.00392034
0	1	0.0650571	0.0424097	0.0113272	0.00886628	0.106137	0.038655	0.00590289	0.0229201	0.0150746	0.0106419
0	1	0.0631326	0.0151589	0.0119085	0.00399121	0.0745623	0.0252946	0.00455092	0.0106895	0.0123151	0.0125634
0	1	0.0619748	0.0391774	0.00533042	0.0361575	0.0987697	0.0255584	0.0830667	0.0257653	0.0424359	0.0141527
0	1	0.045499	0.020864	0.00716129	0.0303541	0.0368141	0.0364925	0.0580389	0.0291394	0.0239823	0.00481712
0	1	0.00921554	0.0164643	0.00595423	0.0582252	0.0252225	0.00895225	0.0587614	0.0149029	0.0186584	0.0163557
0	1	0.0221905	0.0273298	0.00778508	0.0216358	0.0489119	0.0126161	0.0479593	0.0145323	0.0155537	0.00594528
0	1	0.00973949	0.0241336	0.00720182	0.00886628	0.0207694	0.00763015	0.00857064	0.00764653	0.01059	0.0132847
0	1	0.0498466	0.0701264	0.00474717	0.0730039	0.0713379	0.0289567	0.0269553	0.0382132	0.0185248	0.0109355
0	1	0.0157817	0.0079488	0.00645642	0.00778383	0.0163199	0.0115584	0.00398352	0.00419387	0.0123151	0.0229723
0	1	0.0141043	0.000710265	0.0169957	0.00563359	0.0237989	0.00750285	0.0057581	0.0114893	0.00510017	0.0152802
0	1	0.0124268	0.0149079	0.014922	0.00761454	0.0238987	0.016823	0.0053355	0.0114502	0.00892347	0.0214509
0	1	0.0442886	0.0144433	0.00649695	0.0133734	0.0404888	0.0202878	0.0140953	0.0191862	0.0121022	0.00872557
0	1	0.00873245	0.00198721	0.0490906	0.00487506	0.00371112	0.00518125	0.00263155	0.00382326	0.0320611	0.00830641
0	1	0.0298804	0.0061052	0.0118679	0.00366729	0.00330377	0.0154677	0.00590289	0.0057349	0.010377	0.0273924
0	1	0.172853	0.0981058	0.00977784	0.025044	0.0502335	0.146441	0.172064	0.0906041	0.0164029	0.0113171
0	1	0.0169856	0.0100796	0.00770401	0.00608284	0.0189417	0.00883534	0.012699	0.015241	0.00900771	0.0191204
0	1	0.0235043	0.00198721	0.0433887	0.00441469	0.0233892	0.0157132	0.00170741	0.00853516	0.0170802	0.0190407
0	1	0.00702416	0.00752573	0.00899218	0.00456792	0.0107791	0.00401644	0.00263155	0.00495462	0.0123151	0.00562395
0	1	0.0671664	0.0217233	0.0042107	0.0722774	0.0293133	0.0474625	0.11424	0.0205987	0.0514213	0.00800197
0	1	0.00369437	0.00482826	0.0035401	0.0498604	0.0117209	0.00664797	0.00586669	0.0160343	0.0207019	0.00374831
0	1	0.0706039	0.0300447	0.0119085	0.00979411	0.094042	0.0234303	0.00995879	0.0169679	0.0120348	0.00955711
0	1	0.00470143	0.00269747	0.0149059	0.00455115	0.00788133	0.00211535	0.00458712	0.00803669	0.0184442	0.00854502
0	1	0.0337283	0.0383582	0.0136583	0.0180125	0.0665338	0.0167159	0.00853444	0.0137521	0.0118371	0.0148123
0	1	0.161293	0.341213	0.00295685	0.00979411	0.0382841	0.164359	0.0747366	0.333048	0.010855	0.0109879
0	1	0.269914	0.10505	0.00653749	0.0849139	0.112194	0.146672	0.553162	0.0986712	0.0882049	0.0196953
0	1	0.0320959	0.00546673	0.0200825	0.0477627	0.0351822	0.0206802	0.0117334	0.0273783	0.0427636	0.0148816
0	1	0.0296044	0.0183839	0.0110983	0.0895169	0.0179997	0.0120182	0.0447344	0.0156441	0.0407911	0.00848951
0	1	0.00649173	0.00525135	0.00358065	0.0552586	0.0115787	0.00778746	0.00691823	0.0114502	0.0296189	0.00956108
0	1	0.0204288	0.00454108	0.0130344	0.00886628	0.0420105	0.0118903	0.0052631	0.00688579	0.0177817	0.0411604
0	1	0.0251846	0.0283952	0.0122048	0.0152104	0.0397578	0.0121564	0.00785846	0.00840728	0.0121022	0.0241867
0	1	0.284762	0.463759	0.00587315	0.0885845	0.162417	0.162451	0.389286	0.206718	0.0204271	0.00743236
0	1	0.020817	0.00269747	0.0213217	0.00705462	0.0132709	0.00938376	0.00391113	0.0114698	0.019985	0.0189244
0	1	0.253447	0.766381	0.00649296	0.0132821	0.164053	0.0958819	0.0492624	0.241285	0.00371541	0.012543
0	1	0.103434	0.0269669	0.0149464	0.0344754	0.0762686	0.0628021	0.0542299	0.0250673	0.0278676	0.00861443
0	1	0.0352607	0.0198721	0.0177331	0.00854235	0.0303551	0.0151152	0.0086618	0.0123166	0.0140663	0.0179303
0	1	0.067158	0.0563673	0.00832782	0.00761454	0.0486782	0.0330509	0.011842	0.0206574	0.00567957	0.0202967
0	1	0.0171282	0.0132001	0.0150664	0.00696672	0.027505	0.0217765	0.00665127	0.00840728	0.00493649	0.0675484
0	1	0.00940284	0.00624879	0.0291568	0.00765851	0.0218129	0.0118799	0.00593909	0.0110353	0.0106161	0.00910427
0	1	0.0214912	0.0325131	0.00899218	0.0343453	0.0367079	0.0122635	0.0734346	0.0171657	0.0209409	0.0119489
0	1	0.0512932	0.013882	0.0155296	0.00830636	0.0941286	0.0269295	0.00724944	0.0163822	0.0071657	0.0187971
0	1	0.00682819	0.00287397	0.0153152	0.00947017	0.0105244	0.00838543	0.00221709	0.0076661	0.0165346	0.0121507
0	1	0.0137648	0.000710265	0.014201	0.00640677	0.0144411	0.0146555	0.00195557	0.0102994	0.0138013	0.00663453
0	1	0.0163423	0.00269747	0.0237296	0.00985712	0.0244591	0.00754202	0.00199176	0.00621444	0.0130582	0.00966895
0	1	0.156027	0.202275	0.00474717	0.0424112	0.194633	0.0644204	0.13638	0.0615802	0.00936887	0.0235873
0	1	0.0179096	0.0150438	0.00657804	0.0110071	0.0249655	0.00944311	0.0293532	0.0171337	0.0298318	0.0105034
0	1	0.00402819	0.00392946	0.0125252	0.00577974	0.00406805	0.00515246	0.00199176	0.00764653	0.02025	0.00957006
0	1	0.0251846	0.0297171	0.02214	0.00705462	0.0410189	0.0315647	0.00131577	0.0125816	0.0170126	0.0110419
0	1	0.0160605	0.0126335	0.00720182	0.00716163	0.0276914	0.00824715	0.00785846	0.0106895	0.00666164	0.0110165
0	1	0.0272015	0.0214362	0.00828026	0.00513826	0.0417392	0.0134002	0.00458712	0.0160538	0.00812169	0.0091949
0	1	0.109474	0.00151917	0.058959	0.00427118	0.0326956	0.0574573	0.00398352	0.0229005	0.0194808	0.0115446
0	1	0.0387872	0.0122104	0.0150197	0.00455115	0.0585685	0.0238532	0.00593909	0.0122305	0.0125802	0.0242056
0	1	0.00839579	0.00738213	0.0289126	0.0061268	0.0181032	0.00708234	0.00263155	0.00838772	0.0167736	0.0129071
0	1	0.0043648	0.000710265	0.010037	0.00845329	0.00538955	0.00487766	0.00131577	0.00460355	0.0140663	0.006851
0	1	0.101661	0.0726704	0.00417197	0.0106057	0.0817758	0.0436209	0.0201639	0.0366541	0.00675771	0.0124829
0	1	0.0558818	0.0576911	0.0123134	0.00983805	0.0614123	0.029614	0.00255916	0.0129717	0.00541447	0.0318858
0	1	0.174085	0.0496131	0.00994001	0.0432674	0.0558329	0.101891	0.392563	0.0715382	0.051853	0.0114348
0	1	0.121778	0.050398	0.0125728	0.00827917	0.0917495	0.0570453	0.0119144	0.0491222	0.0113591	0.0140215
0	1	0.0060423	0.0150515	0.00712075	0.00701066	0.0203512	0.0134204	0.00330754	0.00994833	0.00642264	0.0321534
0	1	0.0411361	0.0214439	0.00949433	0.00552291	0.0510931	0.0112059	0.00522691	0.0118599	0.00713963	0.00885314
0	1	0.0231136	0.163745	0.00891108	0.0720466	0.0705678	0.0284423	0.0219949	0.0363324	0.00925371	0.112982
0	1	0.150962	0.00934413	0.0891857	0.00793847	0.106008	0.0884136	0.00718313	0.0210897	0.0450362	0.0695101
0	1	0.219355	0.392966	0.00351688	0.00761454	0.090136	0.0837536	0.0216492	0.136722	0.00690064	0.0224018
0	1	0.00335776	0.00340774	0.0163639	0.00580288	0.00605031	0.00648435	0.00519071	0.0093468	0.0120761	0.00877681
0	1	0.0201493	0.0061052	0.0130344	0.0129246	0.0217594	0.0115273	0.00327134	0.0172047	0.00934276	0.0104695
0	1	0.030217	0.00482826	0.013075	0.00702743	0.0166782	0.0131591	0.00451472	0.0163513	0.011763	0.0133034
0	1	0.0114169	0.00642614	0.00940524	0.00914625	0.0107791	0.0131957	0.00199176	0.00534476	0.0167736	0.00866133
0	1	0.0379423	0.0289618	0.00587315	0.021902	0.0545482	0.0214613	0.181428	0.00534476	0.0238936	0.0624466
0	1	0.150471	0.0882623	0.00899218	0.044521	0.129273	0.0750212	0.358556	0.03478	0.0630349	0.0206936
0	1	0.0500678	0.0324683	0.00551835	0.0130935	0.11296	0.0260965	0.0957728	0.0230437	0.0297905	0.00811022
0	1	0.0211536	0.0061052	0.0113252	0.00385881	0.0359993	0.0128615	0.00519071	0.0175753	0.00740472	0.0110309
0	1	0.0670861	0.0382834	0.0114468	0.0525579	0.0463842	0.0288296	0.066113	0.035843	0.0357319	0.0117399
0	1	0.0176846	0.00738213	0.00474717	0.00238721	0.0218129	0.0124019	0.0105262	0.0133234	0.00822167	0.00707342
0	1	0.0137677	0.00652828	0.0261508	0.00895132	0.051149	0.0129998	0.0105986	0.00914847	0.0256796	0.00865834
0	1	0.00940284	0.00525135	0.0107014	0.00849838	0.0231345	0.00944311	0.00319894	0.0022633	0.0161077	0.0084703
0	1	0.163673	0.0338823	0.0119085	0.00545061	0.0921478	0.0600012	0.0052993	0.0630156	0.0169865	0.0162412
0	1	0.0981859	0.00914391	0.0144037	0.0055967	0.0587866	0.0539709	0.0114313	0.03359	0.0138013	0.00797722
0	1	0.134804	0.0418116	0.0112443	0.0517758	0.067499	0.0730773	0.107276	0.06995	0.0262656	0.00606686
0	1	0.0147747	0.0106463	0.00299738	0.00580288	0.022625	0.0163112	0.00330754	0.0061055	0.00968721	0.0179348
0	1	0.024029	0.0124724	0.00827261	0.0771015	0.0232588	0.0231481	0.0309067	0.0250122	0.0355374	0.00385018
0	1	0.0584228	0.0103296	0.0100776	0.00821844	0.0372173	0.02554	0.00131577	0.00686625	0.011811	0.0537805
0	1	0.0249347	0.0176393	0.00649695	0.0116058	0.0448997	0.0207873	0.00590289	0.015605	0.0108876	0.0177205
0	1	0.105687	0.0536249	0.00295685	0.0348005	0.0406478	0.0513392	0.124343	0.0294157	0.0172516	0.011755
0	1	0.0231705	0.0265516	0.0035401	0.00427118	0.0288265	0.0171724	0.00337994	0.0114698	0.00840756	0.0171685
0	1	0.0167888	0.00553852	0.0196125	0.00972029	0.0350493	0.0183195	0.00255916	0.0149029	0.0231702	0.0214875
0	1	0.223551	0.338616	0.0117302	0.0381626	0.144228	0.0996187	0.342703	0.123745	0.020489	0.0146186
0	1	0.114175	0.0681392	0.00712075	0.0283989	0.103009	0.0531331	0.221473	0.026423	0.0201739	0.0272607
0	1	0.146224	0.0908772	0.00474717	0.0346742	0.0904228	0.0613646	0.0632121	0.0565649	0.0135362	0.0125268
0	1	0.0115568	0.0110157	0.00828727	0.00418731	0.0164234	0.00824715	0.00195557	0.00647609	0.0120761	0.00718127
0	1	0.0272015	0.00454108	0.02213	0.00673069	0.0315254	0.0133524	0.00462331	0.0118599	0.0155265	0.00552506
0	1	0.149006	0.115636	0.0116006	0.0325179	0.128249	0.0664256	0.232469	0.0404206	0.0079088	0.0401268
0	1	0.13652	0.125649	0.010742	0.0176446	0.0874016	0.0910759	0.125608	0.0414885	0.0188258	0.0149419
0	1	0.044048	0.0308898	0.0103599	0.0754648	0.0377445	0.0283293	0.140645	0.0328683	0.0369617	0.0111747
0	1	0.0355917	0.052169	0.00789836	0.0240658	0.0602483	0.0230783	0.012337	0.0240905	0.0086258	0.0387977
0	1	0.282774	0.273308	0.00710127	0.0775554	0.0223243	0.401399	0.514057	0.474313	0.0937702	0.0275561
0	1	0.235259	0.298087	0.0101992	0.0792594	0.0165269	0.397436	0.58888	0.529664	0.085624	0.0264331
0	1	0.233083	0.247723	0.011949	0.0157996	0.176343	0.0984435	0.16237	0.131647	0.0213211	0.0134689
0	1	0.0533549	0.0327927	0.00299738	0.02609	0.0422486	0.0296233	0.01387	0.0205289	0.0176612	0.00636846
0	1	0.00738875	0.00723855	0.0184459	0.00422722	0.00813607	0.00789461	0.00394732	0.00550243	0.0128192	0.00660448
0	1	0.00100705	0.00720457	0.0327348	0.00759777	0.00564431	0.0103343	0.00259128	0.0102419	0.0192418	0.0147521
0	1	0.00335776	0.00596161	0.0357009	0.00724665	0.0191686	0.00648435	0.00421157	0.00951909	0.0153758	0.0131078
0	1	0	0.00269747	0.00712075	0.0563282	0.0103731	0.00588637	0.0157169	0.015875	0.0190029	0.00856545
0	1	0.025855	0.0113565	0.0124917	0.00668673	0.0398127	0.0192088	0.00650648	0.0126207	0.00767099	0.0423075
0	1	0.0344756	0.00761014	0.0177816	0.0132628	0.0798243	0.0133212	0.0144735	0.0133619	0.0214449	0.0132877
0	1	0.00522326	0.0105027	0.00595423	0.049736	0.0138905	0.00838543	0.00778606	0.0104668	0.0276026	0.00290788
0	1	0.0658967	0.0680752	0.00774456	0.0415875	0.0535351	0.0198142	0.109722	0.0145128	0.0160305	0.0240476
0	1	0.00637891	0.0126335	0.0125323	0.00908958	0.0356411	0.00613179	0.00583049	0.0072564	0.0165346	0.00404498
0	1	0.0141409	0.00951292	0.00466615	0.0320346	0.0280145	0.0112059	0.00846205	0.0241003	0.0187052	0.00875772
0	1	0.0399593	0.0298157	0.00899218	0.0229422	0.0522157	0.0160013	0.00924663	0.0179655	0.0155026	0.00740667
0	1	0.0986618	0.092054	0.0101992	0.0153579	0.199261	0.0466805	0.0271236	0.0370638	0.0197047	0.0156667
0	1	0.0396255	0.0232874	0.00945379	0.0106448	0.034741	0.0173562	0.00593909	0.0121855	0.00615755	0.0110531
0	1	0.328638	0.265109	0.0089516	0.0272906	0.106597	0.191833	0.162918	0.230006	0.0112032	0.0109582
0	1	0.101245	0.113693	0.0196648	0.0118857	0.0487607	0.0600186	0.0112022	0.0679329	0.0090799	0.0203967
0	1	0.0100733	0.025461	0.0035401	0.0699077	0.0196537	0.0112842	0.0138337	0.0179655	0.0162434	0.0120607
0	1	0.00100705	0.00426159	0.013135	0.00334337	0.0101183	0.0050845	0.00191936	0.0133945	0.0130582	0.00484553
0	1	0.0198127	0.0182027	0.00618192	0.00465776	0.0412296	0.0217067	0.00522691	0.00990765	0.00411084	0.0244072
0	1	0.00271343	0	0.0106609	0.00608284	0.00879682	0.00472156	0.00195557	0.00549218	0.00912985	0.00806773
0	1	0.00302114	0	0.0100938	0.00608284	0.00879682	0.00472156	0.00195557	0.0076661	0.00740472	0.00770336
0	1	0.0226107	0.0119595	0.00595423	0.00386994	0.0567867	0.00887509	0.00782225	0.0202672	0.0103509	0.0134223
0	1	0.00604509	0.004118	0.0136583	0.00761454	0.00788133	0.00909055	0.00063979	0.00382326	0.0110495	0.0129011
0	1	0.0299247	0.0133776	0.0184459	0.00547896	0.0453057	0.0236294	0.00200823	0.0141421	0.0182882	0.017986
0	1	0.218635	0.0739299	0.00961597	0.0281253	0.07956	0.142099	0.108715	0.11705	0.0285441	0.0124909
0	1	0.00973949	0.00965653	0.00474717	0.066778	0.00996712	0.0102554	0.0179246	0.00803669	0.0152874	0.016436
0	1	0.0141314	0.00355132	0.0219455	0.00975015	0.0179997	0.00944311	0.00657888	0.0106895	0.0130582	0.014233
0	1	0.0117536	0.0167515	0.00657804	0.00701066	0.0301612	0.0168872	0.00458712	0.0122305	0.00764372	0.0156082
0	1	0.0228338	0.00397989	0.0325252	0.00975015	0.0306604	0.0170163	0.00522691	0.00955818	0.0130309	0.0122861
0	1	0.00380533	0.00355132	0.00591369	0.00979411	0.0127614	0.00986807	0.0152911	0.00976949	0.0157916	0.0139423
0	1	0.0238437	0.030949	0.0149464	0.0158805	0.0701203	0.0248038	0.014386	0.0233102	0.0103509	0.00863371
0	1	0.0342783	0.0321799	0.00899218	0.0218117	0.0514147	0.020395	0.078515	0.0137716	0.0271246	0.0207394
0	1	0.0864195	0.0359209	0.011949	0.0145141	0.128532	0.0398712	0.0107395	0.0309763	0.013571	0.00875725
0	1	0.00235071	0.00213079	0.0161211	0.00584684	0.00523831	0.0133694	0.00330754	0.00612504	0.0050456	0.0571253
0	1	0.0580945	0.0424492	0.00807284	0.0452605	0.0663263	0.0431543	0.223963	0.0252023	0.0328563	0.00982069
0	1	0.160907	0.0953961	0.00703974	0.0310283	0.104015	0.095146	0.215429	0.0695626	0.058694	0.0111179
0	1	0.202727	0.13274	0.00953486	0.0448138	0.152132	0.102877	0.299091	0.0780442	0.0374867	0.0122426
0	1	0.0174648	0.00326414	0.0137068	0.0061268	0.0332117	0.00833042	0.00398352	0.00801714	0.0179914	0.00540152
0	1	0.0100733	0.00539493	0.00774456	0.00414334	0.0179997	0.00447614	0.00131577	0.0118404	0.00936887	0.0115782
0	1	0.180432	0.164322	0.0131155	0.0523484	0.196125	0.0815806	0.316373	0.0775754	0.0499926	0.0173969
0	1	0.0580288	0.00709496	0.04239	0.00422722	0.0354664	0.0362827	0.0170689	0.0277299	0.025092	0.00594229
0	1	0.0802608	0.0162185	0.0211516	0.015793	0.0665554	0.0248712	0.00666741	0.0156637	0.00963398	0.0344283
0	1	0.0242888	0.0203028	0.00299738	0.0429004	0.0393785	0.0219325	0.0633249	0.0171851	0.0333082	0.00772203
0	1	0.0114169	0.00709496	0.00824672	0.00854235	0.0291848	0.00574926	0.00522691	0.0105205	0.0171893	0.010546
0	1	0.217675	0.121694	0.0089516	0.0929521	0.13706	0.152044	0.472058	0.125219	0.08877	0.0100832
0	1	0.00100705	0.011213	0.00720182	0.0622952	0.0091272	0.00381998	0.0192343	0.0119689	0.0249599	0.00721188
0	1	0.141981	0.0374751	0.00957544	0.0987046	0.066793	0.110185	0.423965	0.0489806	0.108513	0.00977979
0	1	0.0100733	0.00340774	0.0166151	0.00761454	0.0114399	0.00693544	0.00597529	0.0110601	0.0239133	0.00839334
0	1	0.135341	0.35084	0.00774456	0.0570565	0.13279	0.0575198	0.0738243	0.0552829	0.00642264	0.023896
0	1	0.0118268	0.00596161	0.0460496	0.00668673	0.0175937	0.0100411	0.00394732	0.0119672	0.0289066	0.0157741
0	1	0.00772258	0.0124899	0.0136583	0.00608284	0.0203879	0.0136738	0.00327134	0.0133619	0.0118578	0.0141281
0	1	0.117866	0.0988164	0.0035401	0.030331	0.102491	0.0438999	0.0848784	0.0453119	0.02025	0.00772501
0	1	0.00537185	0.00468467	0.011949	0.00181167	0.00828732	0.00648435	0.00195557	0.00723684	0.0220582	0.00239475
0	1	0.014438	0.0110014	0.0267738	0.0153171	0.0289278	0.0170163	0.00387493	0.0110796	0.0318309	0.0139334
0	1	0.182007	0.16751	0.0118679	0.0111812	0.109035	0.0809676	0.0286272	0.0801763	0.00690064	0.00865537
0	1	0.133626	0.057425	0.013569	0.00929199	0.0771182	0.0526918	0.0117696	0.0460417	0.0135981	0.00909828
0	1	0.00134366	0.00525135	0.0256072	0.00580288	0.00930637	0.0114513	0.00522691	0.00840728	0.0227598	0.00802469
0	1	0.0678689	0.0185951	0.241727	0.0228876	0.0416437	0.0625701	0.0169603	0.0278324	0.0848578	0.0445196
0	1	0.173882	0.0686434	0.00828727	0.00803395	0.0361256	0.156441	0.0119506	0.0972743	0.0143054	0.0117709
0	1	0.00842473	0.00652828	0.0101992	0.00543447	0.0151019	0.00873799	0.00583049	0.0110796	0.0194808	0.0190531
0	1	0.0455141	0.00965653	0.0249832	0.010398	0.0434978	0.0341098	0.0152017	0.0164244	0.0184845	0.0202939
0	1	0.0962636	0.103856	0.0121096	0.0182694	0.078508	0.0461377	0.0145098	0.0534476	0.00620754	0.00636548
0	1	0.0578685	0.0374406	0.0365796	0.0137853	0.0685401	0.0244512	0.00860685	0.0196403	0.019507	0.0126442
0	1	0.086498	0.0267922	0.00832782	0.0398393	0.0660101	0.0519799	0.166218	0.0394165	0.0533192	0.00552207
0	1	0.013431	0.00581802	0.0222293	0.00575892	0.0229827	0.0124019	0.00497745	0.0114502	0.0278415	0.00750857
0	1	0.0274213	0.00559223	0.00949433	0.0113258	0.0299967	0.0182681	0.00853444	0.0146276	0.0117632	0.00726523
0	1	0.0338715	0.0297669	0.0134719	0.0149492	0.0464907	0.00605344	0.0366284	0.0226438	0.0202915	0.0089031
0	1	0.25397	0.0882974	0.00633492	0.0354583	0.0316075	0.30452	0.52402	0.170717	0.0645052	0.0149326
0	1	0.0826437	0.0905925	0.00599477	0.0659409	0.0671428	0.0348149	0.0534559	0.0228356	0.0216198	0.0115557
0	1	0.347054	0.233655	0.0108635	0.0354657	0.136901	0.210295	0.243564	0.174214	0.0160566	0.00691723
0	1	0.311729	0.309395	0.00891108	0.0590099	0.200269	0.141194	0.449688	0.149111	0.036877	0.0156927
0	1	0.178997	0.128614	0.00836834	0.016072	0.204654	0.0658202	0.0178535	0.0629439	0.0182337	0.00978809
0	1	0.0876987	0.0329648	0.0130021	0.00611116	0.104686	0.0325221	0.00515451	0.0226264	0.0126621	0.0206746
0	1	0.0360072	0.0183583	0.0126126	0.00882586	0.0582154	0.0132832	0.0141366	0.0164033	0.0130843	0.00862175
0	1	0.213895	0.294313	0.00936462	0.0233961	0.207188	0.0836146	0.12984	0.0870588	0.010855	0.0345054
0	1	0.215021	0.239585	0.00959967	0.00793847	0.165507	0.12019	0.0274924	0.0983033	0.0123412	0.0164871
0	1	0.364841	0.533969	0.0639409	0.0129547	0.0965359	0.230889	0.0270639	0.414469	0.0377767	0.0483075
0	1	0.179105	0.0310312	0.0566783	0.0108477	0.0446164	0.154326	0.09001	0.0868955	0.0280859	0.0203009
0	1	0.0590988	0.0389571	0.00662664	0.0110458	0.0688894	0.0306608	0.00654268	0.0175753	0.0124857	0.0106935
0	1	0.00738596	0.0119374	0.0167367	0.0144771	0.0302039	0.0139192	0.00385344	0.00589474	0.00987295	0.0230285
0	1	0.29793	0.143013	0.00649695	0.0165248	0.0691737	0.188294	0.0606558	0.146305	0.0176731	0.0142264
0	1	0.0594326	0.0428646	0.00945379	0.00789452	0.138679	0.0289439	0.0113108	0.0137325	0.0108681	0.0184228
0	1	0.045334	0.0354704	0.0113252	0.0315242	0.0657958	0.0164233	0.0677957	0.015254	0.043633	0.0107671
0	1	0.232722	0.350832	0.00663461	0.0061637	0.0164946	0.341583	0.399173	0.36074	0.0185162	0.0154074
0	1	0.0214902	0.00142053	0.0261905	0.0119479	0.0321861	0.026233	0.00458712	0.0106895	0.0143911	0.0162288
0	1	0.2017	0.436612	0.00770401	0.0617388	0.0188116	0.432254	0.666262	0.407358	0.060813	0.0283892
0	1	0.302601	0.472378	0.00712075	0.0140214	0.112408	0.161757	0.0260686	0.327415	0.00889088	0.00762611
0	1	0.00402819	0.00454108	0.0256072	0.00245952	0.0102696	0.00803287	0.0052993	0.0061055	0.0184727	0.00419515
0	1	0.0456706	0.0298157	0.0189104	0.0142568	0.0702291	0.0253217	0.00618591	0.0144932	0.0133233	0.0282782
0	1	0.00451551	0.00454108	0.0245218	0.00258484	0.00157626	0.00652353	0.00327134	0.00955818	0.0167736	0.00653564
0	1	0.0141043	0.0164643	0.00657804	0.0701782	0.023238	0.0121564	0.0283072	0.00990923	0.0177557	0.00469061
0	1	0.00671552	0.00880266	0.00358065	0.0667429	0.0103731	0.0132141	0.0052993	0.0110992	0.0293733	0.00206746
0	1	0.162225	0.037653	0.0124044	0.00673069	0.168028	0.0786488	0.0113799	0.0363015	0.0219491	0.0168472
0	1	0.0977704	0.0107504	0.0791142	0.00519899	0.0390493	0.0757768	0.0053355	0.0324196	0.0261425	0.0368681
0	1	0.0855826	0.0479886	0.00657804	0.010118	0.122577	0.0226952	0.0120311	0.0339818	0.00960786	0.0110501
0	1	0.0298832	0.00644609	0.0592483	0.00366729	0.0237424	0.0168342	0.00394732	0.00343312	0.0271246	0.0100862
0	1	0.0453284	0.00922576	0.0296495	0.00580288	0.00726169	0.0432614	0.0170327	0.0251828	0.0217101	0.0110997
0	1	0.024848	0.00780523	0.0274056	0.00947017	0.0336015	0.0216828	0.00387493	0.0160538	0.0160305	0.0184947
0	1	0.00973949	0.0052908	0.0185793	0.0113877	0.0177263	0.015788	0.00391113	0.0108797	0.019345	0.0250348
0	1	0.0861584	0.078552	0.0113252	0.0945447	0.0863473	0.0431906	0.185416	0.0193098	0.044653	0.0126775
0	1	0.0470114	0.0537981	0.0101992	0.0538895	0.126459	0.0240674	0.018382	0.0311826	0.0174675	0.00543214
0	1	0.0144409	0.0130566	0.010823	0.0485042	0.00762657	0.006122	0.0285606	0.00380373	0.0214568	0.00553701
0	1	0.00705213	0.01889	0.0273164	0.00459511	0.0123554	0.0074349	0.00263155	0.00803669	0.0170974	0.00902033
0	1	0.00906625	0.00922576	0.00679947	0.0649032	0.0293668	0.0127544	0.0416071	0.0107091	0.0472145	0.00910657
0	1	0.0409663	0.0151874	0.0120785	0.00492308	0.053792	0.0121253	0.00465952	0.0133619	0.0154991	0.0167117
0	1	0.156398	0.285142	0.00891108	0.0529681	0.169534	0.0639865	0.0444037	0.0682333	0.0162122	0.0148588
0	1	0.0978003	0.0626369	0.0108797	0.019583	0.237237	0.04333	0.149318	0.0450598	0.0515223	0.0115505
0	1	0.0043648	0.00539408	0.00653749	0.0430463	0.00157626	0.00948171	0.00259535	0.0149029	0.0118752	0.00354467
0	1	0.0177986	0.000710265	0.0195532	0.00378992	0.00971237	0.010805	0.00323514	0.00497416	0.0151104	0.00249364
0	1	0.0547089	0.0244875	0.00836834	0.0295303	0.0835154	0.0228929	0.033003	0.0217887	0.0258622	0.0110165
0	1	0.0570875	0.028108	0.00716129	0.0323138	0.0852696	0.0247725	0.0369503	0.0244611	0.0268856	0.0119528
0	1	0.201147	0.0560466	0.00585694	0.0278946	0.0625221	0.15766	0.208723	0.116395	0.0387488	0.0116424
0	1	0.0798039	0.0548032	0.00909198	0.00998612	0.0932214	0.0297494	0.0124012	0.0446501	0.00764372	0.0107803
0	1	0.00839579	0.00355132	0.0214433	0.00789502	0.0181509	0.0112059	0.00263155	0.00382326	0.0113591	0.0102603
0	1	0.0742101	0.119953	0.00957544	0.0108216	0.0843857	0.0421513	0.00864306	0.0363908	0.0142792	0.0530715
0	1	0.0923671	0.0502895	0.0154891	0.00723507	0.0582712	0.0374596	0.0112452	0.0309112	0.011395	0.00781799
0	1	0.145318	0.0532314	0.0101181	0.0244632	0.087255	0.0887431	0.10102	0.0531372	0.0256645	0.0131799
0	1	0.0829426	0.0289618	0.00832782	0.020472	0.104294	0.0305519	0.0123906	0.0305861	0.0315623	0.00863118
0	1	0.028879	0.0519544	0.0120301	0.00961724	0.0456069	0.0169092	0.00515451	0.0274846	0.0115981	0.0507108
0	1	0.287666	0.0657868	0.0166961	0.0160614	0.0748965	0.269103	0.0696549	0.12027	0.0240197	0.0103056
0	1	0.0171506	0.847483	0.185015	0.00959282	0.0246322	0.214692	0.00853444	0.0202672	0.0143054	0.00819763
0	1	0.195677	0.225176	0.0130952	0.00394726	0.21477	0.0803596	0.0283968	0.105457	0.0118632	0.0124689
0	1	0.0191395	0.0079488	0.0141814	0.00783148	0.0202612	0.00735222	0.00590289	0.00916802	0.0226421	0.00843891
0	1	0.0614495	0.0444364	0.00295685	0.0180565	0.049318	0.0285437	0.0275951	0.0244106	0.0148121	0.0106922
0	1	0.0419705	0.00688341	0.0542119	0.00579767	0.0191168	0.0211295	0.00266775	0.0125816	0.0197153	0.0127462
0	1	0.00503804	0.00326414	0.0110375	0.00733458	0.0047288	0.0135493	0.00507397	0.00747748	0.0201691	0.0326459
0	1	0.192312	0.208757	0.0164693	0.00664275	0.0961493	0.0816636	0.0496612	0.229941	0.00567957	0.0177709
0	1	0.169711	0.343561	0.013075	0.098262	0.285656	0.0992193	0.153421	0.0855161	0.0138274	0.0418346
0	1	0.0429804	0.0513878	0.00470662	0.0231005	0.0650248	0.0331581	0.0327134	0.0286549	0.0170126	0.0212315
0	1	0.0304051	0.0571379	0.0100776	0.0160658	0.062997	0.0221964	0.0414831	0.0187066	0.0149535	0.00911311
0	1	0.00537185	0.00255388	0.0157106	0.00459511	0.0111991	0.00789461	0.00259535	0.00879743	0.0229683	0.0101011
0	1	0.00414196	0.00269747	0.0184865	0.00519899	0.00340729	0.00628789	0.000675985	0.00466854	0.02547	0.0173536
0	1	0.477105	0.982456	0.013075	0.0589676	0.1992	0.233853	0.711955	0.503135	0.0307987	0.0188434
0	1	0.0678369	0.00951292	0.0505502	0.00631653	0.0219143	0.0432556	0.00419614	0.0251828	0.00936887	0.0113071
0	1	0.17947	0.163266	0.0099075	0.00668673	0.150179	0.0644567	0.0260496	0.08666	0.00989908	0.00416553
0	1	0.00805918	0.0079488	0.0214838	0.00491903	0.0151278	0.00553381	0.00465952	0.0126402	0.0250659	0.00530562
0	1	0.0348943	0.0400093	0.00832782	0.0726272	0.0351846	0.0154677	0.0275951	0.0220433	0.0234352	0.0113744
0	1	0.273837	0.803609	0.0124246	0.0217677	0.0569358	0.245545	0.204729	0.669236	0.00837488	0.0144611
0	1	0.272699	0.773639	0.0124917	0.0217677	0.058092	0.236926	0.204572	0.652506	0.00814778	0.0155533
0	1	0.0584678	0.0407415	0.00537097	0.00696672	0.0825125	0.0263971	0.00394732	0.0279138	0.00912985	0.0105993
0	1	0.272777	0.234258	0.00537097	0.0179212	0.114918	0.128531	0.190803	0.15508	0.0310616	0.00927635
0	1	0.0342481	0.0158461	0.00984269	0.00427118	0.0635154	0.0148386	0.00394732	0.0153321	0.00949273	0.0325665
0	1	0.00973668	0.00741846	0.0154	0.0087604	0.0181268	0.00591751	0.00394732	0.0167382	0.0190561	0.00437228
0	1	0.013431	0.0150784	0.00661856	0.0718543	0.0473809	0.0121081	0.00935522	0.015293	0.021923	0.00505452
0	1	0.23509	0.0501108	0.0143226	0.0122432	0.0983064	0.108147	0.0385075	0.121594	0.0118163	0.0099811
0	1	0.234849	0.0501108	0.0143226	0.0117232	0.0982814	0.108327	0.0390145	0.122773	0.0112679	0.0100862
0	1	0.150295	0.172085	0.00945379	0.0502903	0.22567	0.0664481	0.0443499	0.0669774	0.0229311	0.0194865
0	1	0.00805918	0.00269747	0.0161535	0.0116058	0.00986361	0.00803287	0.00800326	0.00914908	0.0222587	0.01054
0	1	0.012424	0.0133437	0.0108635	0.0140653	0.0373693	0.0159	0.00586669	0.0156832	0.0142076	0.00281197
0	1	0.137007	0.00502556	0.0796574	0.00245952	0.0325606	0.0892264	0.00465952	0.0128466	0.00829759	0.0488788
0	1	0.0348825	0.00369819	0.0699373	0.00656141	0.0194724	0.0190631	0.00263155	0.0126906	0.0241522	0.0243359
0	1	0.124586	0.0978198	0.00349956	0.0171623	0.103278	0.0617841	0.0484369	0.0387604	0.0321436	0.0079198
0	1	0.169166	0.279624	0.0114143	0.0146545	0.0156946	0.336898	0.341743	0.392199	0.0165085	0.0164456
0	1	0.0596582	0.00738213	0.0697876	0.0051808	0.0478922	0.0270929	0.00732727	0.0144803	0.0231702	0.0190171
0	1	0.0218268	0.00624879	0.0113252	0.00362333	0.0286958	0.0112059	0.00522691	0.0173542	0.0138274	0.0139736
0	1	0.0524966	0.0254182	0.0101587	0.00935763	0.0715927	0.0237149	0.0104538	0.0328488	0.0206518	0.0155103
0	1	0.0192521	0.00497185	0.0166151	0.00640677	0.0260322	0.00857935	0.00586669	0.015248	0.0209682	0.00656028
0	1	0.185395	0.225197	0.00778508	0.0138274	0.0980389	0.0749685	0.0831402	0.106448	0.0143347	0.00816888
0	1	0.0379452	0.0200156	0.0185676	0.0141093	0.0752268	0.0113131	0.00721867	0.0187653	0.0120346	0.00518526
0	1	0.0379452	0.0200156	0.0182658	0.0141093	0.0748965	0.0113131	0.00721867	0.0187653	0.0115981	0.00509188
0	1	0.264505	0.337004	0.0101181	0.0308442	0.0432179	0.289357	0.486544	0.253125	0.0187377	0.0158306
0	1	0.0819272	0.0151951	0.0288153	0.0107219	0.104796	0.0321716	0.0131216	0.0206378	0.0239459	0.0115692
0	1	0.144662	0.629281	0.010742	0.0218696	0.012971	0.398547	0.559261	0.559355	0.0143054	0.0242489
0	1	0.0285395	0.0156182	0.0184459	0.00987901	0.075609	0.0169655	0.00668748	0.0259826	0.0194808	0.0139789
0	1	0.214907	0.672188	0.00233304	0.0104859	0.0216455	0.304951	0.326919	0.504459	0.0132479	0.00921106
0	1	0.113165	0.481738	0.00295685	0.0106884	0.00930637	0.304786	0.363939	0.442172	0.0147834	0.0114703
0	1	0.0352635	0.0331817	0.0128401	0.0139039	0.0690701	0.0159373	0.0103834	0.0203209	0.0170746	0.015893
0	1	0.00309719	0.00667187	0.0135772	0.00797889	0.00722058	0.0101096	0.00323514	0.0160734	0.00987295	0.0103146
0	1	0.072196	0.0177413	0.00295685	0.00979411	0.105223	0.0315537	0.0151857	0.0122305	0.0126063	0.00790415
0	1	0.00534575	0.00383082	0.010742	0.00334337	0.0047655	0.00271334	0.00319894	0.00219284	0.0233054	0.00446313
0	1	0.0790128	0.239047	0.00716129	0.0524977	0.165639	0.0433772	0.0819585	0.0496531	0.0175428	0.0207134
0	1	0.012424	0.00752573	0.0172794	0.0113258	0.046269	0.0139192	0.00732727	0.0179849	0.0204629	0.0160937
0	1	0.00403099	0.0171154	0.00631681	0.0459323	0.018401	0.00979567	0.0319381	0.0188926	0.0402089	0.00702901
0	1	0.0100733	0.0183156	0.00849795	0.0360711	0.0145924	0.0123707	0.00796706	0.00916209	0.0193229	0.00966895
0	1	0.0130972	0.00269747	0.0128145	0.00549007	0.0150718	0.00884513	0.00195557	0.00458401	0.0132972	0.0151448
0	1	0.0505579	0.0136309	0.0169473	0.00668673	0.0624063	0.0247035	0.00885632	0.0137521	0.00889088	0.0283584
0	1	0.0127606	0.00397441	0.0359281	0.00491903	0.0102219	0.00708234	0.00199176	0.00567151	0.0105791	0.00955139
0	1	0.00772539	0.0061052	0.0267332	0.00423242	0.00905162	0.00683691	0.00266775	0.0107091	0.0126686	0.0261482
0	1	0.224056	0.248411	0.00961597	0.0289498	0.129269	0.0867942	0.0346723	0.117313	0.013726	0.0158001
0	1	0.0829398	0.0374773	0.011949	0.00919023	0.0715846	0.0355189	0.00391113	0.0435579	0.00881051	0.0194153
0	1	0.0585039	0.0203872	0.00941323	0.00849838	0.104736	0.0183458	0.00383873	0.0143242	0.0261696	0.0197673
0	1	0.00503804	0.004118	0.0411934	0.00593072	0.00274654	0.0135978	0.00263155	0.000760745	0.0160305	0.0397651
0	1	0.166185	0.0080924	0.0509919	0.00763132	0.0466478	0.0673601	0.0118058	0.0232711	0.0172516	0.0156809
0	1	0.176458	0.2226	0.00649695	0.0141428	0.196352	0.0652154	0.0413537	0.0932685	0.00752532	0.0159518
0	1	0.263337	0.594669	0.00899218	0.00394726	0.124685	0.124503	0.030975	0.21579	0.00740472	0.0081146
0	1	0.0795876	0.125395	0.00953486	0.0204899	0.091827	0.0396113	0.0238584	0.0213791	0.00960786	0.0303856
0	1	0.210006	0.0859252	0.00766347	0.0483024	0.0740487	0.143661	0.375096	0.13595	0.0536211	0.00688458
0	1	0.108548	0.051327	0.0072884	0.00622636	0.029162	0.0909664	0.00601148	0.0481419	0.0105748	0.0222282
0	1	0.0814889	0.083382	0.0103591	0.0970435	0.226566	0.0398739	0.0558689	0.0309258	0.0784676	0.0195234
0	1	0.0245063	0.00787957	0.0583512	0.00181167	0.0146959	0.0138498	0.00160078	0.00649565	0.0138274	0.0102989
0	1	0.00461656	0.00482826	0.0232337	0.00382347	0.00249178	0.0115896	0.00131577	0.0072564	0.0250513	0.00550042
0	1	0.0352057	0.0829758	0.0295602	0.00756654	0.0290581	0.031747	0.00263024	0.0112649	0.0135	0.0106716
0	1	0.209205	0.0115002	0.0412666	0.00216914	0.0325148	0.14633	0.00586669	0.0568059	0.0207019	0.0128215
0	1	0.079297	0.00355132	0.073492	0.0060545	0.0468563	0.047263	0.0052631	0.0164635	0.0143054	0.00767467
0	1	0.061789	0.0362081	0.00832782	0.0110201	0.0683102	0.0415637	0.00661507	0.016795	0.00615755	0.0291165
0	1	0.0181325	0.00855793	0.00962395	0.00640677	0.0448168	0.0211399	0.00455092	0.0219306	0.00615755	0.0084082
0	1	0.0885045	0.0323696	0.00824672	0.0526845	0.0433154	0.0301509	0.164276	0.0263728	0.0239133	0.0773621
0	1	0.0873795	0.100978	0.0115872	0.0284985	0.155734	0.0466912	0.0819196	0.0417465	0.0155122	0.00612725
0	1	0.0839524	0.0921725	0.00649695	0.0125336	0.123441	0.0387532	0.0138337	0.0419778	0.0097817	0.0141135
0	1	0.162832	0.17433	0.00661856	0.0261091	0.049996	0.0998279	0.040418	0.118814	0.0044324	0.0226179
0	1	0.0445882	0.102846	0.0100776	0.0854565	0.0937641	0.0382401	0.0466019	0.0289556	0.0355733	0.0087413
0	1	0.0321473	0.02156	0.00925131	0.00645073	0.060761	0.0101482	0.0101426	0.015293	0.0134207	0.00566406
0	1	0.0184719	0.00127694	0.0225531	0.00947017	0.0128649	0.00839345	0.00191936	0.0103189	0.0189161	0.00736246
0	1	0.0165684	0.00127694	0.0205846	0.00947017	0.0128649	0.00801151	0.00191936	0.0103189	0.0202239	0.00792279
0	1	0.213244	0.0577827	0.0163478	0.00564149	0.0740948	0.120194	0.0229362	0.0294107	0.0157328	0.00772203
0	1	0.00671552	0.00756034	0.0202447	0.00765851	0.00605031	0.00979567	0.00330754	0.0122305	0.0222142	0.012157
0	1	0.208444	0.48821	0.00818045	0.0300741	0.0119771	0.399134	0.588203	0.355943	0.017987	0.0175372
0	1	0.167264	0.104819	0.00987139	0.0125336	0.0532347	0.178042	0.126797	0.103411	0.0157654	0.0128002
0	1	0.0235071	0.0129206	0.0161003	0.0112965	0.0371616	0.0132821	0.00131577	0.0137716	0.0224271	0.0209452
0	1	0.0711862	0.0650712	0.00405006	0.0498543	0.0949741	0.0297396	0.0347592	0.021293	0.0103184	0.0125802
0	1	0.0251818	0.00852315	0.0554407	0.00245952	0.016269	0.0141647	0.00199176	0.00534476	0.0155265	0.00766378
0	1	0.0423128	0.0106408	0.0242337	0.00804509	0.07121	0.0285437	0.00785846	0.0101401	0.0224792	0.0200578
0	1	0.0913414	0.0279721	0.00832782	0.0244193	0.0846284	0.0504296	0.152993	0.0197796	0.0219751	0.0166048
0	1	0.00917682	0.00982962	0.0149464	0.0113258	0.0328632	0.00911073	0.00323514	0.0165723	0.0172364	0.00843891
0	1	0.0677953	0.0444616	0.00417015	0.0119297	0.0967735	0.0340015	0.00654538	0.018336	0.00912985	0.0500907
0	1	0.0673026	0.0279644	0.0183736	0.00577357	0.124713	0.024862	0.00814151	0.0209889	0.0146649	0.0368164
0	1	0.11165	0.0663736	0.0124108	0.00854235	0.108619	0.0530393	0.00947331	0.044504	0.0223826	0.0146127
0	1	0.00335776	0.00553852	0.0298928	0.00213559	0.0047288	0.00382977	0.00462331	0.0122305	0.0313115	0.00757976
0	1	0.0698481	0.0673008	0.00775262	0.0100301	0.0993031	0.0412619	0.00590289	0.0258606	0.00977523	0.00717828
0	1	0.0131224	0.00752573	0.0236711	0.00241555	0.0360494	0.0153606	0.00496032	0.0118404	0.0147834	0.0162936
0	1	0.0843609	0.216002	0.00406332	0.0448303	0.090427	0.035834	0.0533949	0.0585664	0.00567957	0.0171301
0	1	0.0158676	0.00841684	0.0140877	0.0369528	0.0155079	0.00376063	0.0470506	0.0183751	0.0250833	0.00656924
0	1	0.0547375	0.0170387	0.0168176	0.00930879	0.102394	0.020351	0.00398156	0.0124857	0.0165346	0.0130989
0	1	0.010224	0.00142053	0.0606114	0.00586998	0.00882049	0.0122947	0.00195557	0.0057349	0.0246302	0.00779031
0	1	0.00805918	0.00269747	0.0571687	0.00427118	0.00803259	0.00958139	0.00161485	0.0072564	0.0258067	0.0059033
0	1	0.0238382	0.00723855	0.042209	0.00754166	0.025475	0.00849258	0.00590289	0.0279138	0.0288497	0.00676105
0	1	0.0233654	0.00766934	0.0447271	0.00547896	0.0377461	0.0141946	0.00387493	0.00877787	0.0305476	0.0111598
0	1	0.0399565	0.00898427	0.0590403	0.00338733	0.0248142	0.0366584	0.00195557	0.0057349	0.0156758	0.0239823
0	1	0.0433516	0.0187387	0.00773648	0.0061268	0.0948201	0.0179356	0.0052631	0.0171657	0.0177817	0.00690395
0	1	0.0374227	0.0132616	0.0121291	0.0063408	0.060095	0.0190393	0.00750171	0.0226892	0.0145411	0.00828422
0	1	0.0151682	0.0223938	0.00470662	0.0736878	0.0259278	0.011911	0.0112008	0.0115164	0.0256402	0.00792578
0	1	0.00772258	0.004118	0.0148248	0.00679259	0.0255433	0.0104697	0.00323514	0.00953862	0.0123151	0.00646438
0	1	0.302719	0.427847	0.0161697	0.0617401	0.0320209	0.442147	0.678065	0.52217	0.0387197	0.0177918
0	1	0.167782	0.190544	0.00470662	0.0110019	0.0914829	0.061076	0.149241	0.0535564	0.0228789	0.0118936
0	1	0.166893	0.0204387	0.0563173	0.00273948	0.0269477	0.124607	0.0206205	0.0560424	0.0233527	0.0102849
0	1	0.161503	0.0827819	0.00537097	0.0492254	0.140097	0.072343	0.159066	0.0415037	0.0445629	0.0260373
0	1	0.00738875	0.004118	0.0220104	0.00459511	0.00971237	0.00648435	0.00590289	0.00870472	0.0261122	0.00937821
0	1	0.00738875	0.004118	0.0226637	0.00459511	0.00971237	0.00635704	0.00590289	0.00914847	0.027067	0.00937821
0	1	0.259163	0.2728	0.00945379	0.0408957	0.112458	0.16462	0.436676	0.185753	0.0432495	0.0116344
0	1	0.0134338	0.00326414	0.0302881	0.0030634	0.0181777	0.0134596	0.00419279	0.00838772	0.0303098	0.0123257
0	1	0.0154451	0.0132078	0.00482826	0.0623517	0.0283567	0.0074349	0.0204127	0.00796512	0.0185094	0.00446818
0	1	0.0278719	0.00820204	0.00774456	0.0090508	0.0269999	0.00995115	0.00458712	0.00855408	0.0115032	0.0122103
0	1	0.00607306	0.0107307	0.00420445	0.0469192	0.0110343	0.00341845	0.00387493	0.0033757	0.0192561	0.00555943
0	1	0.233061	0.199675	0.0144895	0.0301566	0.0764539	0.199954	0.210398	0.210446	0.0339649	0.0114337
0	1	0.220432	0.1891	0.0148248	0.03146	0.0723088	0.187918	0.202651	0.192528	0.0353788	0.00963821
0	1	0.190802	0.152183	0.00591369	0.00637778	0.0717718	0.183537	0.0171577	0.145894	0.0185552	0.0130217
0	1	0.0363824	0.00198721	0.0476455	0.00765851	0.0328629	0.015633	0.00135198	0.011246	0.0276287	0.0140222
0	1	0.105434	0.0907292	0.0131155	0.0198346	0.152419	0.0391671	0.0143649	0.0362625	0.008729	0.0226749
0	1	0.0043648	0.00652828	0.0199366	0.00645073	0.0139317	0.00518125	0.00266775	0.0145004	0.00886478	0.00808699
0	1	0.112131	0.0725705	0.00595423	0.0347684	0.0967027	0.0499312	0.276346	0.0619312	0.030639	0.0082688
0	1	0.285898	0.22336	0.0123782	0.0308882	0.0473401	0.410366	0.543803	0.349835	0.0689812	0.0152216
0	1	0.00772258	0.0123454	0.00595423	0.0460812	0.0117981	0.00768031	0.0110131	0.00545369	0.0371974	0.00229884
0	1	0.113499	0.0394646	0.0101181	0.0122976	0.106247	0.0371873	0.00519071	0.0225494	0.0111409	0.0122861
0	1	0.271149	0.798936	0.0107014	0.0132588	0.20402	0.125205	0.148297	0.279405	0.00917022	0.0112419
0	1	0.166941	0.0769823	0.00653749	0.109714	0.0775939	0.158014	0.14232	0.148941	0.0350167	0.0127429
0	1	0.0329832	0.0214362	0.00507934	0.0415444	0.0201359	0.0188777	0.0834724	0.0276568	0.0430786	0.00311164
0	1	0.122884	0.0103963	0.0548336	0.00955807	0.0597219	0.0975229	0.0107877	0.0468284	0.0258774	0.0109602
0	1	0.111057	0.00823928	0.0553784	0.00955807	0.0600017	0.0869895	0.0105624	0.0380885	0.026703	0.0106567
0	1	0.133893	0.0447194	0.00712075	0.025435	0.0470383	0.140442	0.130675	0.0835937	0.0319871	0.00937522
0	1	0.0167916	0.0196896	0.00770401	0.0592643	0.0156627	0.0163068	0.0762355	0.0158847	0.0502946	0.00892144
0	1	0.113195	0.167177	0.00595423	0.0695188	0.116399	0.047081	0.309682	0.0729296	0.0368522	0.00831836
0	1	0.0517185	0.00468467	0.0335885	0.00789452	0.0231345	0.0387058	0.00782225	0.00953862	0.0205042	0.0230313
0	1	0.0554044	0.0278976	0.0130557	0.0122536	0.0765315	0.0228935	0.00519071	0.0190025	0.0322173	0.00894904
0	1	0.0181296	0.0136309	0.0041639	0.015553	0.052574	0.0121564	0.0179259	0.0114378	0.0221946	0.00510783
0	1	0.0218268	0.00482655	0.023104	0.00491903	0.0382576	0.016662	0.00259535	0.0137716	0.0279845	0.00537905
0	1	0.0117507	0.0147643	0.0243869	0.00951414	0.0303411	0.0128714	0.00992669	0.0191359	0.0210243	0.0118629
0	1	0.0285424	0.0228567	0.0144442	0.00705462	0.0456577	0.0163112	0.00465952	0.0302156	0.0175392	0.0130989
0	1	0.112655	0.302224	0.00233304	0.0213483	0.0840238	0.0421804	0.0196159	0.0636429	0.00493649	0.0127963
0	1	0.198179	0.470311	0.0112847	0.0210314	0.108235	0.0929558	0.0898975	0.136439	0.00692672	0.062721
0	1	0.0533875	0.00426159	0.0669397	0.00362333	0.0253715	0.0328873	0.00199176	0.0183046	0.0260411	0.00946367
0	1	0.0540589	0.00426159	0.0677727	0.00362333	0.0265908	0.0337561	0.00199176	0.0159064	0.0263521	0.00955564
0	1	0.00335776	0.00571246	0.00478771	0.0346894	0.00762657	0.00331132	0.00867922	0.00456448	0.019395	0.00239176
0	1	0.083447	0.00525135	0.0677311	0.00645073	0.0351367	0.0450132	0.00199176	0.0164049	0.0184346	0.0174959
0	1	0.217262	0.276848	0.00414988	0.0304834	0.166112	0.0798647	0.106236	0.088043	0.0127931	0.0237154
0	1	0.00906625	0.00142053	0.00653749	0.00519899	0.0128649	0.0105008	0.00647028	0.00877787	0.0140663	0.00515154
0	1	0.149759	0.138273	0.00953486	0.0281745	0.110897	0.0797469	0.120497	0.0581399	0.0165346	0.0354316
0	1	0.0100761	0.00297368	0.00774456	0.00701066	0.0119883	0.00496699	0.00782225	0.0103189	0.0192964	0.00623896
0	1	0.0198466	0.0145363	0.0248456	0.00668673	0.0461654	0.0136123	0.00327134	0.0118404	0.0115981	0.0117364
0	1	0.0796051	0.025712	0.0113658	0.0107797	0.152662	0.0376797	0.0113793	0.0237328	0.0147834	0.0220241
0	1	0.242892	0.498918	0.0157078	0.0448913	0.0653883	0.290856	0.365057	0.423556	0.0226922	0.0186288
0	1	0.160978	0.126852	0.0101992	0.0240954	0.127718	0.0673998	0.0723421	0.0840532	0.0172777	0.0121406
0	1	0.00638169	0.0046492	0.00916606	0.0030634	0.00535064	0.00909055	0.00195622	0.00914847	0.0159273	0.00435094
0	1	0.0221635	0.00497185	0.0189724	0.00673069	0.0385416	0.0149769	0.00394732	0.0142381	0.0170126	0.00589839
0	1	0.114319	0.0227383	0.021812	0.0093811	0.0332528	0.0484072	0.0475814	0.0283933	0.0173034	0.00958412
0	1	0.030893	0.0171494	0.0244001	0.00729063	0.052375	0.0227956	0.00465952	0.0133619	0.0170126	0.0264165
0	1	0.0606298	0.00511872	0.0709582	0.00241555	0.0230487	0.0183577	0.00266775	0.0117765	0.0242548	0.0115782
0	1	0.0161184	0.0283875	0.0101587	0.030914	0.0399639	0.0121968	0.0151133	0.0171657	0.0166751	0.00675508
0	1	0.167788	0.949211	0.0134969	0.016184	0.00905162	0.356384	0.555837	0.7276	0.0130374	0.0134023
0	1	0.193303	0.752997	0.00699919	0.0354434	0.196323	0.0717119	0.190636	0.241523	0.010967	0.0174986
0	1	0.0100733	0.00652828	0.0136988	0.00399121	0.0223313	0.013107	0.00411632	0.00764812	0.0253176	0.00767555
0	1	0.0565234	0.0549391	0.00949433	0.00793847	0.122795	0.0369602	0.0158979	0.0267433	0.0125802	0.0203232
0	1	0.0540607	0.0566643	0.00233304	0.00761454	0.0849747	0.0337872	0.00853444	0.0313078	0.00690064	0.0101106
0	1	0.0102254	0.00198721	0.0307106	0.00181167	0.00945757	0.00516225	0.00330754	0.00764653	0.0303098	0.00707639
0	1	0.00134366	0.10583	0.0429374	0.00181167	0.00223702	0.0254154	0.00229356	0.00497416	0.0086258	0.0127619
0	1	0.00235071	0.00383082	0.012508	0.00431514	0.00355853	0.00521122	0.00259535	0.00597871	0.00838679	0.015775
0	1	0.0972658	0.0859046	0.0419679	0.00552645	0.0229301	0.107359	0.10391	0.102345	0.0180492	0.011887
0	1	0.0780406	0.112553	0.0368919	0.00399121	0.0136294	0.0686837	0.0711609	0.106988	0.0152874	0.0154067
0	1	0.0020141	0.00681121	0.0106447	0.00183365	0.00828732	0.00469217	0.00127958	0.00879743	0.0133963	0.00706071
0	1	0.0444216	0.0484713	0.0060757	0.00817447	0.0897319	0.0213556	0.00657888	0.0233471	0.00567957	0.0106092
0	1	0.194204	0.287749	0.0142415	0.0211483	0.0181003	0.302736	0.517238	0.293686	0.0195245	0.0123761
0	1	0.0564713	0.0128988	0.0369	0.00338733	0.0227262	0.034876	0.00465952	0.0303894	0.0111679	0.0274553
0	1	0.0557907	0.0120668	0.0363625	0.00338733	0.0223702	0.034876	0.00465952	0.0292905	0.0105693	0.0271172
0	1	0.0379423	0.0313799	0.00716129	0.00761454	0.0676286	0.0217379	0.00924663	0.00994833	0.0137513	0.0137808
0	1	0.123573	0.00397441	0.047863	0.00427118	0.0332528	0.0555874	0.00855159	0.0240514	0.0256645	0.0188263
0	1	0.164542	0.291757	0.00653749	0.0131375	0.0673381	0.0647987	0.102172	0.093982	0.0120761	0.0115662
0	1	0.263698	0.434948	0.00649695	0.0214439	0.127746	0.152702	0.386603	0.228452	0.0230485	0.0158306
0	1	0.068246	0.112072	0.00961597	0.0929754	0.108332	0.0393228	0.0348815	0.0316232	0.0457747	0.00748176
0	1	0.253966	0.58012	0.0107013	0.0149492	0.0243162	0.354797	0.277622	0.461817	0.0118371	0.0170973
0	1	0.266806	0.150496	0.00957544	0.00733458	0.059985	0.205662	0.0561592	0.142813	0.0118288	0.00743019
0	1	0.0157817	0.00269747	0.0525026	0.00580288	0.0185903	0.00793494	0.00323514	0.0106895	0.0197198	0.00572284
0	1	0.0228338	0.00965653	0.0205928	0.00487506	0.040779	0.0100503	0.00195557	0.0133814	0.0179947	0.00375428
0	1	0.00587724	0.00468467	0.0111646	0.0218453	0.0166782	0.0065615	0.00654268	0.0153949	0.0289019	0.00843592
0	1	0.0611237	0.0867969	0.00179033	0.0260515	0.0503481	0.030526	0.184725	0.0374133	0.0488567	0.00497534
0	1	0.29316	0.129435	0.0161535	0.0318676	0.122186	0.174129	0.388398	0.110947	0.0582339	0.00898565
0	1	0.026862	0.00993602	0.0209817	0.0082624	0.0355933	0.0121564	0.00519071	0.0225299	0.0217985	0.00781493
0	1	0.39058	0.897301	0.0127913	0.0230715	0.119746	0.297219	0.400404	0.538222	0.0121852	0.0152694
0	1	0.0182435	0.0161848	0.00233304	0.0723721	0.0259845	0.0151042	0.0397072	0.0248512	0.0394625	0.0120547
0	1	0.0987133	0.0281552	0.0112847	0.00931908	0.0919196	0.0475105	0.00590289	0.0141421	0.0123412	0.0198342
0	1	0.10749	0.0589135	0.00653749	0.0307523	0.0593582	0.0576881	0.233824	0.0328488	0.0404479	0.0155424
0	1	0.085627	0.0875619	0.00740432	0.0100301	0.0208974	0.0932352	0.0249998	0.0970251	0.0182337	0.019236
0	1	0.0161184	0.012913	0.00774456	0.0149931	0.031681	0.0102554	0.0170689	0.019838	0.00936887	0.00605013
0	1	0.186067	0.133681	0.00939722	0.00766963	0.0543662	0.127614	0.0574358	0.109119	0.00679611	0.00530263
0	1	0.129832	0.400022	0.0089516	0.0100741	0.00999096	0.32199	0.473728	0.507099	0.0322455	0.0149843
0	1	0.0107465	0.00340774	0.0397512	0.0168487	0.0165746	0.0072776	0.00394732	0.0103189	0.0179885	0.0114464
0	1	0.021493	0.0707303	0.00770401	0.0802334	0.0818867	0.0178285	0.0142925	0.0309372	0.0211799	0.0133124
0	1	0	0.00269747	0.00179033	0.0116497	0.00091551	0.00295876	0.00199176	0.00267238	0.00345032	0.0183642
0	1	0.236057	0.176447	0.0076716	0.0180156	0.0365005	0.293114	0.303865	0.266346	0.0185748	0.0127309
0	1	0.0584312	0.0282516	0.018566	0.00961074	0.0440982	0.026812	0.00451472	0.0164244	0.0179947	0.016622
0	1	0.219943	0.0419475	0.00883814	0.0124103	0.0577455	0.0815607	0.0197182	0.0892635	0.019899	0.0137266
0	1	0.222255	0.0407415	0.00731517	0.0124896	0.0581677	0.082712	0.0172301	0.0868203	0.0194109	0.0133764
0	1	0.00772258	0.000710265	0.0113252	0.0168012	0.0234369	0.00895225	0.00721867	0.0160863	0.0123412	0.0104179
0	1	0.136116	0.0824651	0.00653749	0.00884811	0.0801013	0.0747223	0.0063979	0.0254574	0.0120761	0.016531
0	1	0.0298832	0.0136976	0.018527	0.00729063	0.0607365	0.0208945	0.00394732	0.0254083	0.00987295	0.0102869
0	1	0.0111092	0.0061052	0.0173605	0.00821844	0.0160057	0.00806105	0.00590289	0.00607461	0.0143315	0.0196114
0	1	0.0634692	0.00936933	0.0272437	0.00427118	0.0476845	0.0260757	0.00263155	0.0213986	0.0170039	0.0121596
0	1	0.00638169	0.00213079	0.0149464	0.0201335	0.0292883	0.00849258	0.0052993	0.0168536	0.0266205	0.0137199
0	1	0.269375	0.406479	0.0124107	0.0193522	0.0964465	0.143807	0.278961	0.127782	0.0157654	0.0179233
0	1	0.0187698	0.0100796	0.0118274	0.00908713	0.0192177	0.00512249	0.00458712	0.0118209	0.0145183	0.00976186
0	1	0.296716	0.333215	0.0107014	0.0113258	0.107796	0.144754	0.275909	0.197139	0.0128453	0.0124508
0	1	0.0369643	0.0163284	0.00903271	0.0100261	0.0528207	0.0175831	0.00977238	0.00914847	0.010855	0.0205582
0	1	0.0691693	0.00269747	0.0534177	0.00334337	0.0176414	0.0596038	0.00465952	0.0107091	0.0180892	0.0390891
0	1	0.125998	0.0394737	0.0101181	0.00608284	0.0287311	0.106672	0.0144735	0.100079	0.0044324	0.0127863
0	1	0.103914	0.101576	0.00466608	0.020428	0.0976013	0.0544741	0.0497945	0.05612	0.00642264	0.0156313
0	1	0.0942962	0.0472687	0.00295685	0.00487506	0.0665651	0.0682723	0.0157893	0.0350743	0.0112505	0.0115663
0	1	0.0221607	0.00198721	0.0647485	0.00404269	0.0130162	0.0120493	0.00255916	0.00840728	0.011728	0.00562395
0	1	0.0328512	0.0136736	0.0527535	0.00673069	0.0170346	0.0337664	0.0275068	0.0229201	0.0209996	0.00852884
0	1	0.210001	0.135186	0.0112036	0.0279208	0.0581084	0.214178	0.435458	0.133169	0.0282804	0.0094958
0	1	0.00738875	0.00667187	0.00859681	0.0625824	0.0111342	0.0097168	0.0146747	0.0129913	0.0330427	0.00355649
0	1	0.00369437	0.000710265	0.00903271	0.00645073	0.0047288	0.00898341	0.00455092	0.00497416	0.0106161	0.0110212
0	1	0.0379452	0.0112206	0.0832221	0.00519899	0.0153567	0.0337498	0.00195557	0.0110796	0.0204629	0.010185
0	1	0.122936	0.0577879	0.00388847	0.0386604	0.0798243	0.0493902	0.0907121	0.050034	0.0345292	0.0115722
0	1	0.0315663	0.0235669	0.00595423	0.00809987	0.0820415	0.0152535	0.0112438	0.0137325	0.010855	0.00403901
0	1	0.00906625	0.015559	0.00478771	0.0608419	0.0174892	0.00447614	0.0185294	0.0148201	0.0261186	0.00436331
0	1	0.275149	0.334238	0.00957544	0.0183122	0.125155	0.196612	0.235885	0.256297	0.00814778	0.0163904
0	1	0.429087	0.500776	0.00649695	0.049723	0.141005	0.23209	0.51327	0.22738	0.0316922	0.0130952
0	1	0.0104099	0.00596161	0.0364059	0.00947017	0.0116947	0.0100411	0.00127958	0.00838772	0.0257351	0.00829125
0	1	0.170166	0.0496476	0.00770401	0.020708	0.0600598	0.0919033	0.110094	0.0626758	0.0140663	0.00940585
0	1	0.0218268	0.00468467	0.0301923	0.00970617	0.0206978	0.0251405	0.000675985	0.0126207	0.0172255	0.0107644
0	1	0.00805918	0.00468467	0.013075	0.00822549	0.0187091	0.00377101	0.00785846	0.0214116	0.0108289	0.0109355
0	1	0.0792453	0.0475925	0.00832782	0.0061268	0.098381	0.0332652	0.0111298	0.0251828	0.0113591	0.0103903
0	1	0.0386184	0.0188822	0.0167367	0.00789452	0.0520646	0.0112059	0.0171051	0.0213986	0.00912985	0.0106023
0	1	0.203535	0.136782	0.0114284	0.0144003	0.0334041	0.188293	0.414455	0.238358	0.0298144	0.00912081
0	1	0.0591295	0.0134874	0.0179843	0.00781314	0.061397	0.0206824	0.00917422	0.0143324	0.0194808	0.00969358
0	1	0.00470143	0.000710265	0.0367298	0.0117065	0.0110339	0.0120493	0.0052631	0.00799759	0.0209889	0.0109004
0	1	0.178084	0.385254	0.00832782	0.032385	0.118778	0.0712896	0.180217	0.121838	0.010967	0.0302598
0	1	0.204147	0.0228567	0.0119085	0.007581	0.0920226	0.114811	0.00785846	0.088444	0.0100858	0.00908455
0	1	0.0537288	0.018172	0.015562	0.00840237	0.0724525	0.0283783	0.00682638	0.0154833	0.0243792	0.0361018
0	1	0.0735311	0.0924729	0.0107825	0.0183798	0.094299	0.0271609	0.129495	0.0474007	0.0201175	0.0113378
0	1	0.079439	0.00652828	0.022691	0.00601052	0.0304725	0.0287131	0.00474837	0.0233297	0.0192211	0.0103888
0	1	0.0127578	0.00454108	0.0363492	0.015361	0.0229832	0.0126565	0.00522691	0.00953862	0.0153994	0.0114555
0	1	0.0684988	0.0595738	0.0124917	0.00979411	0.171594	0.0335222	0.0181782	0.0415959	0.0102069	0.012798
0	1	0.0527199	0.00742707	0.010434	0.00633446	0.0296702	0.0202077	0.00135198	0.0237957	0.0224792	0.00407261
0	1	0.0372748	0.0289542	0.010742	0.0119297	0.0332051	0.0273029	0.0112384	0.0217496	0.00642264	0.00627254
0	1	0.0100733	0.00709496	0.0244408	0.00886105	0.0112886	0.0115584	0.00654268	0.0126012	0.0249214	0.0565409
0	1	0.0255184	0.00865907	0.0205765	0.00366729	0.027712	0.0171436	0.00334374	0.0148899	0.0167997	0.00927934
0	1	0.0278691	0.0461671	0.0460439	0.00394726	0.00894809	0.0307972	0.00191936	0.0105855	0.0178675	0.0052116
0	1	0.00981272	0.00437448	0.0726932	0.00580288	0.00737182	0.00856112	0.00259535	0.00667607	0.0248953	0.0124718
0	1	0.211051	0.0785151	0.0106609	0.0126626	0.121656	0.0959344	0.00654268	0.0492733	0.0124788	0.0147708
0	1	0.0271966	0.0115002	0.0259231	0.0147501	0.074254	0.0157132	0.00387493	0.0141227	0.0141154	0.00942058
0	1	0.00570847	0.00726376	0.0107014	0.00789452	0.0155079	0.00602466	0.0052993	0.00984425	0.0117274	0.00893378
0	1	0.0325761	0.0110693	0.00420445	0.0383816	0.0296943	0.0170163	0.0923078	0.0276081	0.0498178	0.00355649
0	1	0.174247	0.19317	0.00649695	0.020796	0.0368113	0.211731	0.243975	0.239136	0.0178844	0.0111764
0	1	0.0204831	0.00951292	0.0184865	0.00947017	0.0205383	0.0141145	0.00199176	0.0153256	0.011722	0.00979248
0	1	0.118368	0.046998	0.0100776	0.0101527	0.0472799	0.0741175	0.0119506	0.036134	0.00517548	0.0164881
0	1	0.071272	0.100817	0.0107825	0.0131375	0.148104	0.0404985	0.0219911	0.0286979	0.00666164	0.022256
0	1	0.0130972	0.00652828	0.0213295	0.00733458	0.0281662	0.0139192	0.00465952	0.0175753	0.0241522	0.00936924
0	1	0.211071	0.0060175	0.0575714	0.00376273	0.05969	0.128219	0.00330754	0.0221398	0.0147572	0.0109386
0	1	0.162114	0.218162	0.00770401	0.015597	0.256664	0.0707785	0.0501805	0.0611137	0.0117132	0.0159978
0	1	0.191659	0.200186	0.00840074	0.0147132	0.221651	0.0729759	0.027422	0.0618488	0.0165423	0.035102
0	1	0.162086	0.28893	0.00891108	0.0234915	0.240057	0.06593	0.0836522	0.0993738	0.0176454	0.0107318
0	1	0.0137704	0.00652828	0.0102398	0.0106129	0.0208629	0.00778746	0.00654268	0.0202802	0.0192418	0.0044652
0	1	0.00537185	0.00667187	0.0107661	0.00973972	0.0126102	0.00990398	0.00383873	0.0126012	0.0237304	0.00727121
0	1	0.0518277	0.0506776	0.00961597	0.0715202	0.0635601	0.0190246	0.0249219	0.0255925	0.030123	0.00916041
0	1	0.0429833	0.0273977	0.00712075	0.0116058	0.0643163	0.0297396	0.00661507	0.0259631	0.0079088	0.0152623
0	1	0.0188057	0.00667187	0.0292284	0.00547896	0.0221712	0.0124612	0.00462331	0.00990923	0.0160044	0.00624792
0	1	0.017462	0.00752573	0.0155702	0.0110458	0.0171877	0.0123736	0.00785846	0.00838772	0.0160305	0.0168778
0	1	0.251339	0.665433	0.0122244	0.038429	0.223423	0.120264	0.207696	0.196419	0.0216244	0.0302729
0	1	0.0251458	0.0113565	0.00657804	0.0112379	0.0522157	0.00852671	0.00793085	0.0129717	0.0179947	0.0159722
0	1	0.0923095	0.266886	0.0125161	0.0112965	0.140026	0.0562876	0.0134689	0.0705902	0.010855	0.045656
0	1	0.0997284	0.00624879	0.0525349	0.00487506	0.0260462	0.0445645	0.00721867	0.0194035	0.0308345	0.0108426
0	1	0.0780108	0.230919	0.0041639	0.0217238	0.211487	0.0563237	0.100118	0.0937277	0.00615755	0.00725887
0	1	0.00839579	0.0168951	0.0159183	0.00830117	0.00975346	0.0229786	0.0138337	0.0209889	0.0123412	0.00792578
0	1	0.210773	0.0764259	0.0112847	0.0226076	0.0638942	0.178835	0.211709	0.161366	0.0260066	0.0100745
0	1	0.209616	0.0778188	0.0112847	0.0226076	0.0636556	0.179692	0.211941	0.164139	0.0259035	0.00995229
0	1	0.0257078	0.0106463	0.0214028	0.00903204	0.0379339	0.0180739	0.00522691	0.0123573	0.0271246	0.00883746
0	1	0.226472	0.0343491	0.0278092	0.00334337	0.0460173	0.154983	0.0144735	0.129981	0.0168387	0.00989732
0	1	0.188134	0.032751	0.033061	0.00515503	0.0338377	0.128889	0.0105986	0.126351	0.0151368	0.00843891
0	1	0.0286813	0.00198721	0.0225631	0.00586477	0.0466059	0.011627	0.00714626	0.01067	0.0204629	0.00702129
0	1	0.145852	0.082253	0.00953486	0.0552084	0.0958973	0.0874469	0.300252	0.0641957	0.0469108	0.0152399
0	1	0.0670869	0.00880266	0.0322177	0.0100741	0.0355933	0.0394281	0.0111298	0.0255925	0.0143054	0.0128039
0	1	0.122981	0.107237	0.00657804	0.00873844	0.226297	0.0394805	0.0165015	0.0450876	0.0153135	0.0349717
0	1	0.341927	0.181611	0.0136177	0.0269653	0.0569012	0.341067	0.667691	0.161677	0.0549661	0.0198551
0	1	0.164174	0.178592	0.0149059	0.0302661	0.201867	0.101529	0.127142	0.08541	0.0246563	0.0214844
0	1	0.250559	0.407599	0.011949	0.0358628	0.288793	0.0955454	0.126025	0.134419	0.0155525	0.028003
0	1	0.0987028	0.0435398	0.0162736	0.020472	0.157485	0.0425172	0.0337756	0.0282453	0.0123412	0.0326241
0	1	0.073442	0.0468467	0.010037	0.0131375	0.0985649	0.021236	0.0269376	0.0324978	0.0152581	0.0133183
0	1	0.0116768	0.00476359	0.0567186	0.00273948	0.0163199	0.00778746	0.00259535	0.0149029	0.0236326	0.0145879
0	1	0.00268733	0.00624452	0.00397763	0.0531867	0.00388913	0.00331132	0.0145821	0.0057349	0.0160447	0.00281795
0	1	0.17228	0.0734642	0.0251862	0.0149931	0.405843	0.105337	0.0339956	0.0397151	0.0346173	0.030054
0	1	0.00906625	0.00213079	0.0405682	0.00362333	0.0174901	0.00588637	0.00263155	0.0057349	0.0126894	0.0213973
0	1	0.353045	0.242133	0.010742	0.040752	0.102254	0.242704	0.429226	0.155437	0.0790923	0.0184142
0	1	0.236348	0.170424	0.00492808	0.0262361	0.0281984	0.345154	0.558628	0.2902	0.0547105	0.0172834
0	1	0.219297	0.555198	0.0117868	0.0122652	0.0407254	0.268029	0.272622	0.410386	0.0193125	0.0148034
0	1	0.0275381	0.0501844	0.00541152	0.101323	0.0929291	0.017741	0.0201108	0.0283803	0.0383407	0.0407098
0	1	0.0228367	0.00755693	0.0143631	0.010118	0.0183756	0.00860088	0.00693497	0.0162543	0.0177361	0.00844489
0	1	0.0178761	0.00665214	0.0125323	0.00952172	0.0184802	0.0125488	0.00410662	0.0172047	0.0126586	0.00906696
0	1	0.0251846	0.00724951	0.0255261	0.00639565	0.0383863	0.0184265	0.00259535	0.00801714	0.0118371	0.0126727
0	1	0.0254662	0.00752573	0.00720182	0.0333765	0.0212299	0.0114513	0.021496	0.0128434	0.0267088	0.00271607
0	1	0.165485	0.288069	0.00599477	0.0163235	0.042814	0.198088	0.202309	0.212921	0.0245531	0.00870883
0	1	0.132056	0.250182	0.00478771	0.0147582	0.0421532	0.14024	0.152788	0.159583	0.0215126	0.00701234
0	1	0.192051	0.280428	0.01732	0.00650228	0.0387459	0.263463	0.297385	0.316731	0.0244715	0.0379008
0	1	0.111686	0.0532539	0.00541152	0.0481639	0.0491968	0.0653687	0.0387446	0.0810573	0.0325303	0.00571985
0	1	0.216665	0.257315	0.0157238	0.00761454	0.0436808	0.250725	0.170368	0.244994	0.0301415	0.00613708
0	1	0.0503291	0.0161848	0.0260284	0.00608284	0.0431735	0.0186361	0.00590158	0.00822846	0.0155438	0.00445922
0	1	0.02718	0.0102232	0.00237359	0.0520805	0.0198307	0.0123517	0.0741436	0.0149029	0.039193	0.00937522
0	1	0.0181325	0.00865907	0.00866815	0.0742542	0.00823736	0.0179592	0.0289425	0.0190708	0.038655	0.00760148
0	1	0.0127578	0.00723855	0.00831455	0.00617079	0.0192727	0.00976687	0.00654268	0.0121915	0.0170126	0.010818
0	1	0.0043648	0.0169609	0.0096565	0.0293383	0.0174152	0.00752362	0.0609176	0.00747907	0.0444283	0.0102623
0	1	0.00637891	0.00269747	0.0370135	0.00455115	0.0179997	0.00778746	0	0.0130108	0.0155764	0.005786
0	1	0.0265282	0.00539493	0.0674811	0.00737857	0.0224737	0.0141842	0.00259535	0.00152149	0.0349312	0.0286034
0	1	0.0402959	0.0462801	0.00362119	0.00761454	0.0723541	0.0158203	0.00462331	0.0285395	0.0184988	0.00548684
0	1	0.0384758	0.0166079	0.0178627	0.0119297	0.059642	0.0155259	0.00954302	0.0126012	0.019507	0.00909239
0	1	0.00447678	0.00723855	0.0214028	0.00388536	0.00828732	0.00171382	0	0.00633796	0.0243912	0.00801871
0	1	0.0107465	0.00397441	0.00116652	0.0881017	0.0162722	0.00623892	0.0179621	0.0061055	0.0234352	0.00799637
0	1	0.00570847	0.00397441	0.00299738	0.0510581	0.00839087	0.00684923	0.00876548	0.00343312	0.0388264	0.00478054
0	1	0.273223	0.542917	0.00891108	0.0293494	0.139854	0.158355	0.29005	0.245755	0.011094	0.00604715
0	1	0.0510368	0.00951292	0.0196936	0.0230235	0.0215105	0.0275091	0.0124094	0.0134887	0.033256	0.0039767
0	1	0.248636	0.129508	0.0112441	0.0323578	0.0723644	0.169802	0.379271	0.0899572	0.0263553	0.0132413
0	1	0.00100705	0.00525135	0.0191914	0.00484672	0.00594814	0.00849258	0.00131577	0.00571537	0.0211087	0.00540451
0	1	0.0100733	0.00468467	0.010742	0.00455115	0.00902369	0.0122947	0.008234	0.0114502	0.0317721	0.00541186
0	1	0.228363	0.243509	0.010823	0.0197093	0.041086	0.290579	0.443448	0.374949	0.0288236	0.011767
0	1	0.0684629	0.0670497	0.00836834	0.00765851	0.108695	0.0302696	0.00867922	0.0359356	0.0101381	0.0151634
0	1	0.025855	0.0130566	0.00452848	0.0477187	0.0152532	0.0118632	0.0571118	0.0206378	0.0451746	0.00756964
0	1	0.0114197	0.0105027	0.00647043	0.0082624	0.0353141	0.00838543	0.00857064	0.0119038	0.00936887	0.00914984
0	1	0.0881997	0.0611576	0.00595423	0.0314173	0.091951	0.0372736	0.127698	0.0267238	0.031344	0.029786
0	1	0.0823707	0.0571181	0.00595423	0.0292646	0.0878495	0.0342952	0.125473	0.0266604	0.030601	0.0296342
0	1	0.129612	0.0282516	0.013075	0.00668673	0.0630078	0.0798797	0.00837115	0.0546147	0.0128192	0.0150309
0	1	0.133333	0.0282516	0.0112847	0.00515503	0.0629262	0.0793646	0.00789466	0.0495657	0.0131168	0.0114121
0	1	0.0592119	0.0187582	0.0112847	0.00882234	0.094061	0.0288169	0.0205038	0.0303206	0.0161566	0.00763099
0	1	0.0113817	0.0220451	0.00599477	0.0439397	0.0313182	0.0102865	0.0393374	0.0187457	0.0244858	0.0052099
0	1	0.0104099	0.00709496	0.0119895	0.00645073	0.0112886	0.00863085	0.00263155	0.00382326	0.0168696	0.0153913
0	1	0.236413	0.425304	0.0101181	0.0340653	0.0291209	0.383497	0.651135	0.543617	0.0532877	0.0173544
0	1	0.0253823	0.00681546	0.00710455	0.00636281	0.0328986	0.0122152	0.00327134	0.0130108	0.0179827	0.0140301
0	1	0.113409	0.10263	0.00342626	0.00552291	0.0637569	0.0394782	0.0304413	0.0492733	0.00963398	0.0140965
0	1	0.0157846	0.00340774	0.0451465	0.00793847	0.0166003	0.0109916	0.00519071	0.00343312	0.0337862	0.0116495
0	1	0.0396255	0.0140541	0.019869	0.00869863	0.0569034	0.0144101	0.0105624	0.0217692	0.0163076	0.00740369
0	1	0.00403099	0.00748769	0.0230797	0.00964834	0.00671106	0.00683691	0.00131577	0.00649565	0.0172103	0.00873857
0	1	0.0379452	0.0533981	0.0142415	0.00858634	0.128179	0.0192387	0.00778606	0.0271335	0.02025	0.0148924
0	1	0.108429	0.0634545	0.0099885	0.0122096	0.15467	0.0416	0.00849823	0.0553788	0.0140164	0.020475
0	1	0.0268676	0.0371978	0.0167773	0.00158202	0.0544858	0.0206802	0.0052993	0.0236417	0.0180208	0.00745295
0	1	0.0465658	0.0184592	0.0194344	0.00608284	0.0807956	0.0184265	0.00394732	0.0195065	0.0130582	0.00937225
0	1	0.36537	0.318746	0.00591369	0.0264635	0.103242	0.250477	0.503633	0.247945	0.0278795	0.0121872
0	1	0.364716	0.322762	0.00591369	0.0267152	0.103217	0.250523	0.501743	0.247093	0.0273451	0.0121872
0	1	0.073673	0.0612164	0.0238575	0.0128355	0.1612	0.0337265	0.0178719	0.0343117	0.0211372	0.0206671
0	1	0.112182	0.0601904	0.0166151	0.08396	0.158543	0.0404278	0.0407233	0.0378425	0.0695105	0.0363849
0	1	0.00705213	0.00817683	0.00456626	0.0550429	0.0102696	0.00838543	0.00714693	0.0137201	0.0374494	0.00646438
0	1	0.0907137	0.041021	0.0089516	0.0108765	0.05032	0.0618711	0.0134915	0.0614647	0.00987295	0.00788077
0	1	0.170406	0.0512256	0.0137393	0.0857477	0.0707894	0.144046	0.217713	0.101088	0.0346076	0.0132458
0	1	0.0884197	0.0747957	0.0119895	0.0630978	0.167618	0.0169852	0.0283797	0.02549	0.0214449	0.012652
0	1	0.0142151	0.00397441	0.0425018	0.0119297	0.0138879	0.0101482	0.0076465	0.00801714	0.0230311	0.00976186
0	1	0.00268733	0.00269747	0.0125323	0.00455115	0.00722058	0.00873799	0.00263155	0.0061055	0.0149159	0.00540152
0	1	0.0117507	0	0.0184865	0.0061268	0.0295431	0.0163112	0.00263155	0.0114307	0.0236131	0.00424958
0	1	0.0544002	0.0613237	0.00478771	0.03087	0.0571449	0.0294182	0.0771001	0.0370427	0.0199317	0.00694989
0	1	0.0147747	0.00979245	0.0233688	0.0143892	0.0477974	0.0141647	0.00593909	0.018937	0.0243912	0.00602549
0	1	0.100355	0.0203731	0.00599477	0.0527917	0.0533381	0.0887252	0.0981487	0.0686848	0.0280708	0.0100179
0	1	0.0582438	0.0196212	0.00774456	0.0344534	0.0581838	0.0177887	0.0821213	0.0340388	0.038576	0.00976484
0	1	0.137974	0.0714923	0.00921882	0.0402777	0.0604553	0.152833	0.184445	0.174262	0.0234352	0.0134689
0	1	0.145651	0.0829087	0.00478771	0.0569952	0.0611073	0.086859	0.131986	0.0977888	0.024746	0.00740966
0	1	0.0486861	0.00553852	0.051255	0.00669193	0.0143377	0.027039	0.00323514	0.00762698	0.011094	0.0373104
0	1	0.154041	0.0298234	0.0540497	0.0061268	0.0321861	0.100657	0.00394732	0.0293735	0.0216579	0.00984008
0	1	0.017462	0	0.025286	0.00427118	0.0210487	0.00482869	0.00327134	0.0061055	0.0177231	0.00582473
0	1	0.00470143	0.0319542	0.00941323	0.0672732	0.0115918	0.0235918	0.0171514	0.0123199	0.0204542	0.00604715
0	1	0.0129452	0.00670649	0.0142485	0.00436662	0.0224737	0.0112059	0.00515451	0.00782854	0.0288236	0.0078209
0	1	0.0295494	0.00127694	0.0642247	0.00060389	0.00538955	0.0125004	0.00665127	0.00458401	0.0169373	0.0115474
0	1	0.387814	0.816623	0.00770401	0.0324644	0.0813668	0.260409	0.469443	0.516895	0.0138013	0.0119864
0	1	0.0241803	0.00738213	0.0269944	0.00793847	0.0393031	0.0157132	0.000675985	0.0118209	0.0306455	0.00592362
0	1	0.110646	0.115984	0.00766347	0.0532417	0.125665	0.0448236	0.0186448	0.0255729	0.010855	0.0122615
0	1	0.0798541	0.00622607	0.0679025	0.00519899	0.0178961	0.028008	0.00330754	0.027517	0.0177491	0.0173723
0	1	0.2579	0.141107	0.0601171	0.0255548	0.091443	0.193034	0.0178521	0.191767	0.0422626	0.0570848
0	1	0.269869	0.145134	0.0433228	0.0182392	0.0983463	0.190998	0.0165548	0.188683	0.0349419	0.0476722
0	1	0.209615	0.253443	0.00941323	0.00552291	0.0300129	0.264764	0.0104726	0.2862	0.0133494	0.00888061
0	1	0.216908	0.246028	0.00905682	0.00645073	0.0326407	0.261643	0.0105967	0.280438	0.0133494	0.00908455
0	1	0.498177	0.146105	0.0398763	0.00701066	0.0851784	0.301039	0.0437774	0.138296	0.0111954	0.00837145
0	1	0.162832	0.0564309	0.0238494	0.00673069	0.0517757	0.114215	0.0109205	0.0714699	0.0101119	0.0103309
0	1	0.114506	0.212132	0.00474717	0.0140214	0.156265	0.043092	0.0164653	0.0661058	0.00666164	0.018889
0	1	0.214213	0.0351909	0.0469047	0.00761454	0.0792511	0.0942034	0.0152219	0.0406475	0.0145444	0.0117619
0	1	0.0450002	0.0257032	0.0237036	0.00869699	0.0621769	0.0214925	0.0052631	0.0183166	0.0160566	0.00627254
0	1	0.00637891	0.00290943	0.0353497	0.00860311	0.00935408	0.0119997	0.00063979	0.00821436	0.0196172	0.00906631
0	1	0.029776	0.0189472	0.0131966	0.0125775	0.0729377	0.0160658	0.00590289	0.018854	0.0118632	0.0129754
0	1	0.237014	0.485642	0.00412337	0.0199121	0.322202	0.115271	0.155365	0.192971	0.013421	0.0102127
0	1	0.173215	0.0961576	0.00712075	0.0263629	0.11675	0.0715936	0.0700258	0.0970039	0.0236894	0.00986969
0	1	0.296254	0.317261	0.0157308	0.0267307	0.144463	0.184551	0.282049	0.164516	0.0192157	0.00769439
0	1	0.235561	0.269554	0.0144302	0.0374087	0.166712	0.114252	0.201748	0.0990958	0.0177297	0.00988337
0	1	0.113099	0.00851549	0.0949948	0.00181167	0.0825001	0.0465018	0.00753652	0.0272234	0.0350334	0.0136427
0	1	0.165762	0.259463	0.00832782	0.0243273	0.0843564	0.0830405	0.190692	0.135613	0.0151104	0.00925067
0	1	0.099671	0.0991826	0.00681291	0.00580288	0.179877	0.0291728	0.017836	0.0527026	0.0101119	0.00788323
0	1	0.0147747	0.00526231	0.0477451	0.0104718	0.0173867	0.00873799	0.00928284	0.00953862	0.0297043	0.0127649
0	1	0.0147747	0.00492691	0.0480955	0.010678	0.0173867	0.00873799	0.00928284	0.00953862	0.0301681	0.0127649
0	1	0.0231705	0.00284105	0.0131155	0.00306693	0.0337623	0.00948111	0.00337994	0.0210491	0.0280859	0.00887105
0	1	0.224003	0.355065	0.00712075	0.00975015	0.166623	0.0868782	0.00988642	0.0898575	0.0086519	0.0234515
0	1	0.0969683	0.033503	0.00961597	0.0831447	0.0523684	0.0374688	0.12237	0.0270944	0.0470626	0.0123138
0	1	0.0198099	0.0190259	0.00478771	0.093746	0.052574	0.0184161	0.0302395	0.0144917	0.0264076	0.0109848
0	1	0.314153	0.435354	0.00832782	0.00987142	0.0480523	0.347399	0.134292	0.445317	0.0106161	0.00882852
0	1	0.0265254	0.00142053	0.0341378	0.00487506	0.0118459	0.0107462	0.00661507	0.0129279	0.0358394	0.00759849
0	1	0.068358	0.0187387	0.0156373	0.0121657	0.0767275	0.0246655	0.0124818	0.0198771	0.0273896	0.0217009
0	1	0.21549	0.349308	0.0132936	0.010354	0.0508188	0.191436	0.114277	0.152487	0.0123412	0.0220942
0	1	0.24241	0.658885	0.010742	0.0488623	0.198532	0.079396	0.0826966	0.149158	0.0246737	0.0170547
0	1	0.128458	0.321381	0.0198506	0.075383	0.126426	0.0799813	0.101231	0.110435	0.0224608	0.0151197
0	1	0.400336	0.548304	0.0595504	0.0129194	0.144388	0.225485	0.0262189	0.380922	0.0635865	0.0422745
0	1	0.0889578	0.0105334	0.0387634	0.00705462	0.0631479	0.0342158	0.00928284	0.0340631	0.0150484	0.0140233
0	1	0.213055	0.146996	0.00528989	0.00427118	0.0449628	0.115413	0.045908	0.0681538	0.00859968	0.0182655
0	1	0.2116	0.145793	0.00528989	0.00455634	0.0444673	0.114796	0.0449705	0.0675898	0.00859968	0.0182071
0	1	0.153065	0.245234	0.00470662	0.0106188	0.094757	0.0550521	0.0356713	0.105856	0.0106161	0.0141725
0	1	0.064134	0.0449516	0.00874906	0.00608284	0.0549623	0.03259	0.00846205	0.0209498	0.0100207	0.0145694
0	1	0.0548843	0.0105027	0.171439	0.02056	0.0347395	0.0625234	0.0131939	0.0238662	0.0742798	0.2083
0	1	0.00369437	0.00454108	0.00362917	0.00334337	0.0047288	0.0030659	0.00266775	0.00343312	0.0148094	0.00281197
0	1	0.101948	0.698613	0.00625392	0.0399325	0.00751424	0.444175	0.593456	0.719314	0.0570086	0.0190442
0	1	0.377575	0.385683	0.0106203	0.0302384	0.0737811	0.271823	0.291296	0.266215	0.0102614	0.0167467
0	1	0.342004	0.356547	0.00591369	0.0427335	0.065264	0.370634	0.736203	0.46367	0.0695249	0.0126385
0	1	0.167052	0.0837574	0.0089516	0.0257445	0.176772	0.0603745	0.206561	0.0847749	0.0235236	0.012017
0	1	0.00416806	0.00198721	0.0629206	0.00552291	0.00996712	0.00734616	0.00387493	0.00955818	0.0258009	0.0100128
0	1	0.00649266	0.00269747	0.0309845	0.00455115	0.0127152	0.00659151	0.00646621	0.0136968	0.0272549	0.0117478
0	1	0.0191395	0.00596161	0.0194994	0.00366729	0.0342206	0.00884513	0.00375955	0.0129913	0.0190171	0.00750259
0	1	0.0177959	0.00468467	0.0193209	0.00360019	0.0353386	0.00849258	0.00462331	0.0129913	0.0214449	0.00810618
0	1	0.278398	0.254908	0.011949	0.0143892	0.260725	0.109292	0.0768977	0.13282	0.00825103	0.015803
0	1	0.0144409	0.00467042	0.0274787	0.00640677	0.031371	0.0074349	0.00131577	0.00992875	0.02074	0.00939015
0	1	0.0355945	0.0148235	0.030816	0.00552291	0.0700848	0.0199439	0.00647028	0.0232907	0.0312528	0.015824
0	1	0.00845081	0.00769964	0.0486465	0.00338733	0.00812213	0.00683691	0.00392956	0.0169403	0.0328183	0.0128556
0	1	0.0380002	0.0429753	0.00474717	0.0700071	0.0611455	0.0224436	0.0341378	0.0244806	0.0198519	0.00561797
0	1	0.373602	0.682491	0.0142883	0.0211199	0.223902	0.182523	0.138047	0.307283	0.0193848	0.0183718
0	1	0.0211564	0.0130643	0.0164935	0.00778229	0.0488547	0.0158001	0.00383873	0.0179849	0.0160305	0.013378
0	1	0.00335776	0.00468467	0.0229096	0.00459511	0.00747531	0.00482869	0.00266775	0.00888196	0.0115981	0.00804335
0	1	0.108619	0.0247002	0.0106853	0.00882234	0.170819	0.0260875	0.00447852	0.031698	0.0229311	0.00899162
0	1	0.331411	0.0144771	0.0564116	0.0061268	0.0601599	0.182017	0.00725487	0.0682628	0.0288236	0.0140718
0	1	0.0325705	0.00539493	0.00953486	0.0222819	0.0540227	0.0158203	0.047564	0.0143828	0.042927	0.0106315
0	1	0.00257396	0.00581802	0.0257694	0.00169945	0.00722058	0.00282988	0.00131577	0.0061055	0.0231702	0.00592362
0	1	0.00738596	0.0113565	0.00953486	0.0132317	0.0136769	0.00768031	0.00789466	0.0110796	0.0229898	0.00416852
0	1	0.181585	0.0123463	0.101919	0.0061268	0.0345743	0.0946847	0.00458712	0.0347599	0.0134466	0.0263799
0	1	0.0878679	0.0428416	0.0286452	0.00729063	0.0928787	0.0398878	0.0118782	0.0326668	0.0216579	0.0303905
0	1	0.134406	0.0637943	0.0035401	0.0337859	0.0629677	0.0952262	0.208755	0.0359309	0.025211	0.0132351
0	1	0.183144	0.0318183	0.0698238	0.00181167	0.0423335	0.100441	0.00364554	0.030508	0.0170126	0.0108521
0	1	0.198695	0.321887	0.00782566	0.00656295	0.067405	0.197089	0.193216	0.27188	0.00493649	0.0130306
0	1	0.196187	0.318954	0.00782566	0.00616035	0.0681772	0.192841	0.190493	0.266077	0.00493649	0.0130669
0	1	0.00235071	0.00198721	0.028143	0.00519899	0.0110325	0.00683691	0.00131577	0.0102994	0.0147834	0.0111145
0	1	0.15424	0.0393133	0.00712075	0.0658586	0.144636	0.0668296	0.495567	0.0270701	0.121541	0.024708
0	1	0.18021	0.0289618	0.0173199	0.00951414	0.174964	0.0668247	0.0110574	0.0218841	0.0182305	0.0700412
0	1	0.243625	0.0611269	0.0098569	0.0698386	0.0822299	0.14517	0.391922	0.175198	0.0483135	0.00820752
0	1	0.141755	0.058596	0.0123152	0.0114774	0.137479	0.0493954	0.00718246	0.0346823	0.0220233	0.0198477
0	1	0.184961	0.429893	0.00961597	0.0143013	0.189542	0.0832735	0.0441908	0.206697	0.00814778	0.00854051
0	1	0.158786	0.529702	0.00933371	0.00858634	0.305092	0.0584675	0.0402371	0.203191	0.00853128	0.0129945
0	1	0.0327565	0.00667187	0.0355325	0.00640677	0.0133186	0.0226952	0.00654268	0.0118404	0.011911	0.0118327
0	1	0.0147747	0.0207216	0.0249366	0.0110458	0.0413068	0.00909055	0.00455092	0.0137521	0.028195	0.0073829
0	1	0.0852905	0.0160412	0.065069	0.00769186	0.103373	0.0527939	0.0053355	0.0297668	0.0389617	0.032333
0	1	0.0157817	0.00880266	0.0136988	0.00858634	0.0106689	0.0108533	0.00853444	0.0118599	0.00857257	0.027582
0	1	0.0228367	0.0175927	0.00537722	0.020383	0.0612473	0.0180942	0.0165377	0.0191293	0.0157512	0.0170291
0	1	0.190721	0.0839619	0.0092028	0.0436708	0.0681763	0.128029	0.190324	0.159158	0.0133417	0.00788323
0	1	0.279836	0.0329286	0.00832782	0.00547896	0.0872996	0.144547	0.0224768	0.122526	0.011094	0.0179694
0	1	0.281686	0.882564	0.00179839	0.0107219	0.266301	0.111908	0.107003	0.233262	0.00532866	0.0124809
0	1	0.0335748	0.0160412	0.00537097	0.037345	0.0909662	0.0161852	0.0281987	0.0205987	0.041695	0.00511381
0	1	0.00772539	0.00468467	0.064403	0.0118857	0.0161768	0.0167427	0.00590289	0.0122305	0.0616658	0.0396957
0	1	0.219293	0.300895	0.00762292	0.00984968	0.133945	0.0714914	0.0381133	0.110371	0.00544056	0.0110501
0	1	0.0729411	0.434283	0.00524309	0.00645073	0.00762657	0.199602	0.406351	0.529043	0.00880833	0.011682
0	1	0.257891	0.741908	0.00879766	0.00737857	0.249758	0.104106	0.0363829	0.206963	0.0101119	0.00717828
0	1	0.0104099	0.004118	0.047768	0.00608284	0.0157626	0.00750345	0.00263155	0.00495462	0.021206	0.00436144
0	1	0.00268733	0.00142053	0.0125728	0.00584684	0.00379052	0.00542667	0.00131577	0.00955818	0.0225629	0.0100705
0	1	0.00402819	0.00198721	0.036746	0.00399121	0.00183103	0.00507411	0.00522691	0.00343312	0.0168685	0.00906888
0	1	0.412703	0.786716	0.0112847	0.0769675	0.225623	0.216745	0.628839	0.322003	0.0261066	0.0138681
0	1	0.40406	0.667461	0.0175225	0.0689351	0.171325	0.199132	0.589342	0.256978	0.0326097	0.0133154
0	1	0.358632	0.880392	0.0105876	0.0194529	0.142204	0.389316	0.759775	0.656311	0.0143054	0.0215627
0	1	0.3937	0.73599	0.00516035	0.0137413	0.254383	0.164585	0.225128	0.312746	0.00838679	0.0154052
0	1	0.341315	0.807284	0.00653749	0.0131046	0.300493	0.11732	0.181671	0.305054	0.00666164	0.00954771
0	1	0.0208197	0.00865907	0.0256883	0.00761454	0.0359359	0.0135972	0.00778743	0.0161806	0.029407	0.00789218
0	1	0.0302198	0.0387543	0.0138602	0.00519899	0.0724589	0.0291127	0.0129539	0.0261907	0.0225118	0.00966278
0	1	0.0468802	0.0160412	0.0108635	0.00733458	0.0830016	0.0162548	0.00556218	0.0199525	0.0143054	0.00778096
0	1	0.0194761	0.00936933	0.00836834	0.0556415	0.0130162	0.010559	0.0136574	0.0258618	0.0222142	0.0116344
0	1	0.0347581	0.051436	0.00836834	0.0318858	0.0720474	0.0085997	0.0891154	0.0339033	0.0295667	0.00520673
0	1	0.17181	0.466458	0.0131966	0.0576031	0.248925	0.0746943	0.049129	0.115315	0.00687676	0.0220899
0	1	0.0120902	0.00351414	0.0380179	0.0110019	0.0101183	0.0074349	0.00323514	0.0133039	0.0259612	0.0122585
0	1	0.00570847	0.0063847	0.0742706	0.00947017	0.00793417	0.00567211	0.00216949	0.0115018	0.0308139	0.0133644
0	1	0.00906625	0.00624879	0.0101181	0.0171726	0.0235405	0.0100699	0.00921042	0.0126239	0.0109166	0.0449272
0	1	0.0256042	0.00865907	0.0220679	0.00571265	0.0178961	0.0212886	0.00665127	0.0184829	0.0155265	0.0174495
0	1	0.0060423	0.0061052	0.0265879	0.00914625	0.00788133	0.0106391	0.00401973	0.00794238	0.0285484	0.0077647
0	1	0.0609488	0.049975	0.00530391	0.01837	0.0892615	0.0322421	0.0435312	0.0244611	0.0204716	0.0128052
0	1	0.012424	0.0144344	0.0041639	0.0388148	0.0166782	0.00482869	0.00917422	0.0156637	0.0312634	0.0146074
0	1	0.225654	0.138799	0.0131155	0.0288224	0.073031	0.168336	0.226948	0.104277	0.0231495	0.018874
0	1	0.096088	0.0815763	0.00653749	0.0692979	0.0532606	0.0674147	0.0407286	0.0609847	0.0172516	0.00833404
0	1	0.205755	0.242963	0.0118679	0.010398	0.105666	0.101081	0.0850829	0.128665	0.00690064	0.0202147
0	1	0.00973668	0.0080924	0.0150112	0.00914625	0.0181014	0.00591751	0.00394732	0.0168341	0.0177557	0.00437228
0	1	0.0520793	0.00269747	0.0274381	0.0030634	0.0200854	0.030507	0.00455092	0.0137521	0.0189713	0.0106142
0	1	0.238569	0.0499672	0.0155967	0.0121727	0.111446	0.11394	0.0377235	0.127167	0.0106161	0.0106053
0	1	0.131188	0.0659294	0.00782566	0.0504588	0.0710832	0.102999	0.129783	0.051011	0.0310084	0.0107318
0	1	0.197626	0.142835	0.010742	0.0212026	0.114574	0.0978987	0.131787	0.0919726	0.0213566	0.0129318
0	1	0.0268648	0.0177413	0.011949	0.0142861	0.0353386	0.0108266	0.0159341	0.0136577	0.0279999	0.00918371
0	1	0.00503804	0.00127694	0.0297517	0.00810776	0.0127137	0.00610241	0.00266775	0.00992875	0.0248953	0.00549743
0	1	0.0154451	0.0172228	0.00778508	0.0578422	0.0206962	0.0153209	0.127055	0.0133814	0.0568532	0.00614604
0	1	0.0632023	0.0336619	0.0658205	0.00161037	0.0248142	0.0422798	0.00282769	0.00868357	0.0193157	0.0191008
0	1	0.127264	0.0535108	0.00595423	0.0315179	0.0692045	0.0607063	0.0759286	0.0606845	0.0241433	0.00782389
0	1	0.139351	0.0315476	0.0467475	0.00944439	0.0464202	0.104597	0.0333927	0.0802104	0.0123151	0.0164419
0	1	0.0921139	0.00752573	0.0374619	0.00366729	0.0436978	0.0692866	0.00334374	0.0187262	0.0121722	0.0218872
0	1	0.0933729	0.00752573	0.0366327	0.00366729	0.0436215	0.0691566	0.00334374	0.0195292	0.011572	0.0218593
0	1	0.0905822	0.00738213	0.0980141	0.00477442	0.0367013	0.0537537	0.00253631	0.0132872	0.0268856	0.017239
0	1	0.0834181	0.0329439	0.0359708	0.0137413	0.0423757	0.0379108	0.00992532	0.0481094	0.0165346	0.0149576
0	1	0.259063	0.244028	0.0149464	0.0118857	0.0793573	0.256878	0.0939469	0.276649	0.0180415	0.018242
0	1	0.19526	0.171116	0.0161211	0.014091	0.105106	0.168915	0.0566891	0.172306	0.0209409	0.0182067
0	1	0.207574	0.177525	0.0101587	0.015442	0.0254206	0.316268	0.180656	0.233914	0.022238	0.0495643
0	1	0.155929	0.0100007	0.042425	0.0030634	0.0420618	0.1175	0.0152219	0.0764636	0.0148809	0.014339
0	1	0.0278691	0.00695649	0.00949433	0.00979411	0.0374721	0.0193771	0.00979823	0.0190577	0.0218807	0.00343595
0	1	0.139703	0.164106	0.0137798	0.0171287	0.0936828	0.0525836	0.0224768	0.0663039	0.0130843	0.0175521
0	1	0.00537185	0.0258336	0.00640794	0.066634	0.0147436	0.0107462	0.00924663	0.00955818	0.0273636	0.00757086
0	1	0.155267	0.031508	0.00836834	0.0285424	0.100071	0.0969043	0.0545334	0.040866	0.0413615	0.0161047
0	1	0.00335776	0.0080924	0.00657804	0.044063	0.00795762	0.0113442	0.0130853	0.00762698	0.0221881	0.00581576
0	1	0.0887359	0.0647874	0.00654945	0.0364369	0.112794	0.0326665	0.0233781	0.0544001	0.0135623	0.00997831
0	1	0.00470143	0.0113565	0.00720182	0.0468657	0.0331772	0.00387814	0.0398313	0.0106895	0.0431812	0.00930519
0	1	0.0913328	0.0708444	0.00780936	0.00673069	0.100684	0.0400573	0.0173157	0.0206183	0.0079088	0.0256176
0	1	0.00873245	0.00468467	0.0131523	0.00605971	0.00945757	0.00536369	0.00394732	0.00723684	0.028552	0.00745757
0	1	0.136083	0.083811	0.0780693	0.00120777	0.0194493	0.09365	0.00263155	0.031698	0.0182129	0.00891795
0	1	0.0503692	0.00198721	0.0561077	0.000927815	0.0230545	0.0196219	0	0.0072564	0.0157174	0.0154888
0	1	0.0527199	0.00198721	0.0546474	0.0015317	0.0231946	0.0214735	0	0.00649565	0.0148453	0.014632
0	1	0.0120873	0.0170387	0.0126133	0.0263808	0.0257775	0.0120284	0.0410017	0.013401	0.0386746	0.0279018
0	1	0.0120873	0.0170387	0.0126133	0.0265989	0.0257775	0.0127544	0.0413748	0.013401	0.0378873	0.0282194
0	1	0.0120873	0.0170387	0.0126133	0.0265653	0.0257775	0.0122349	0.0413927	0.013401	0.0376728	0.0279614
0	1	0.0120873	0.016081	0.0130654	0.0259949	0.0257775	0.0110988	0.0415804	0.013401	0.0389313	0.0275587
0	1	0.0409663	0.00923345	0.0679674	0.0030634	0.0164234	0.0245014	0.00392991	0.0061055	0.0159694	0.0132907
0	1	0.067381	0.0477074	0.0100776	0.00821844	0.100377	0.0454903	0.00910185	0.0179655	0.0172255	0.0217639
0	1	0.0703531	0.0160325	0.0802613	0.00795248	0.0350326	0.038579	0.00953569	0.0141227	0.0252423	0.0474442
0	1	0.018304	0.0748573	0.0207789	0.0104495	0.0267407	0.022137	0.0216546	0.00992875	0.0174612	0.0107359
0	1	0.0174648	0.0737223	0.0207789	0.0105993	0.0265118	0.0219019	0.0216922	0.00992875	0.0172644	0.00997716
0	1	0.00268733	0.00340774	0.0226018	0.00338733	0.0129176	0.00613179	0.00127958	0.00568991	0.0285159	0.0125504
0	1	0.0216608	0.00596161	0.0288474	0.00940517	0.0383876	0.0168872	0.00553033	0.0103189	0.0212289	0.0149835
0	1	0.00503804	0.118327	0.0285961	0.00060389	0.0119494	0.0330378	0.00274422	0.00230177	0.0133233	0.0118749
0	1	0.0114169	0.0156105	0.0185676	0.0609777	0.00976008	0.027465	0.00458712	0.0156637	0.0320349	0.102401
0	1	0.0721932	0.00681546	0.0221888	0.0121645	0.0647273	0.0391483	0.0672012	0.0221594	0.0657262	0.0102531
0	1	0.00470143	0.00142053	0.0107825	0.00427118	0.00132151	0.00271334	0.00263155	0.0057349	0.010855	0.00177974
0	1	0.0570819	0.00426159	0.0103449	0.00396544	0.0267965	0.0335418	0.0064488	0.00951909	0.0187974	0.00989027
0	1	0.00134366	0.00624879	0.0159913	0.00891025	0.0103731	0.0074349	0.0052993	0.00801714	0.0254255	0.0144338
0	1	0.0983038	0.194543	0.0117213	0.0257468	0.141792	0.056199	0.0321741	0.0483466	0.0133998	0.0227823
0	1	0.136227	0.131047	0.0123295	0.0170847	0.0261835	0.150476	0.153305	0.118964	0.0239393	0.00483684
0	1	0.181375	0.00993602	0.0932258	0.00975015	0.0542274	0.105425	0.0052631	0.0330217	0.0187377	0.0244907
0	1	0.00705213	0.0176053	0.00957544	0.0773705	0.0107791	0.0118039	0.026563	0.00970448	0.0316092	0.00595125
0	1	0.256396	0.141645	0.00563219	0.00645073	0.0233915	0.277597	0.116098	0.207462	0.0242329	0.00735014
0	1	0.0107465	0.00142053	0.0563991	0.00640677	0.00605031	0.00873799	0.00063979	0.00380373	0.0197744	0.010821
0	1	0.00948773	0.00142053	0.058238	0.00640677	0.00605031	0.00909055	0.00063979	0.00380373	0.0207565	0.0106603
0	1	0.152633	0.212374	0.00891108	0.0123017	0.193902	0.0537121	0.0375859	0.0782207	0.0128192	0.0148637
0	1	0.0572218	0.0156576	0.0143359	0.00886628	0.0681343	0.0357642	0.00755699	0.017967	0.0164434	0.0219211
0	1	0.10164	0.0195925	0.0114063	0.0250651	0.106807	0.0601192	0.0567593	0.0289558	0.030601	0.00921577
0	1	0.148384	0.0857698	0.00957544	0.00975015	0.128156	0.0545831	0.00519071	0.0229314	0.0167475	0.0106239
0	1	0.00839579	0.004118	0.00543101	0.00817447	0.0188116	0.00967756	0.0052993	0.0238413	0.0162956	0.00884717
0	1	0.00369437	0.00326414	0.034397	0.00394726	0.00249178	0.00718947	0.00063979	0.0118404	0.0259035	0.00509203
0	1	0.170023	0.118604	0.0112441	0.0385971	0.111268	0.0752148	0.248414	0.0372427	0.0504311	0.00997931
0	1	0.0141043	0.0128826	0.010742	0.00427118	0.0344231	0.013705	0.0052631	0.0136073	0.0148094	0.00614903
0	1	0.0396255	0.0130643	0.0284765	0.00921855	0.0563322	0.0166325	0.00327134	0.0261923	0.0219751	0.0165814
0	1	0.00369437	0.00269747	0.0272775	0.00835784	0.00533914	0.00377101	0.00334374	0.00916802	0.0233114	0.00553103
0	1	0.0110803	0.00525135	0.00891108	0.00399121	0.0256586	0.00873799	0.0052631	0.00787898	0.0190029	0.0076745
0	1	0.0368278	0.167873	0.0134508	0.02028	0.167133	0.0208489	0.02133	0.0529166	0.0174906	0.0137499
0	1	0.0101486	0.0103608	0.0194424	0.00547896	0.00671106	0.00814002	0.00266775	0.0103189	0.019985	0.00885911
0	1	0.00671552	0.00198721	0.0292441	0.00399121	0.0111183	0.00437879	0.0042863	0.0118404	0.0295667	0.00984987
0	1	0.445883	0.655022	0.0155702	0.0408198	0.190978	0.269506	0.750357	0.387712	0.0253994	0.0147618
0	1	0.056417	0.0127179	0.0280214	0.0150371	0.120733	0.0226572	0.0100478	0.0164439	0.0298579	0.0215441
0	1	0.0567537	0.0127771	0.0293088	0.0135725	0.116953	0.0215083	0.00977784	0.0164439	0.0298644	0.019857
0	1	0.0235043	0.0161925	0.0395488	0.00366729	0.0062177	0.0113442	0.00263155	0.00267238	0.00980234	0.0301944
0	1	0.113546	0.260001	0.00591369	0.00307452	0.0117702	0.224139	0.0862543	0.269485	0.0148243	0.00717828
0	1	0.0406326	0.029808	0.00832782	0.00942619	0.0495264	0.0134596	0.0157531	0.0307833	0.00764372	0.0125421
0	1	0.035255	0.035785	0.025566	0.00947017	0.0641923	0.0216767	0.00860685	0.0255925	0.0234091	0.0208536
0	1	0.0695059	0.004118	0.0737189	0.00686489	0.0253715	0.0450243	0.00401973	0.0159952	0.0233233	0.0211118
0	1	0.0695059	0.00518211	0.0725984	0.00669714	0.0253715	0.0450243	0.00401973	0.0153612	0.0236742	0.0209971
0	1	0.283077	0.24966	0.0104665	0.0528136	0.164626	0.112671	0.190421	0.101991	0.0446128	0.0147924
0	1	0.0218268	0.0106463	0.0165745	0.00733458	0.0290309	0.00909055	0.00334374	0.0217887	0.00764372	0.0215784
0	1	0.0141014	0.00497185	0.0572491	0.0116316	0.0292325	0.0118039	0.00684312	0.0114893	0.0182337	0.0120044
0	1	0.164897	0.0932932	0.0092261	0.011198	0.0351043	0.151013	0.0292516	0.171493	0.011094	0.0149469
0	1	0.0454468	0.0247002	0.0169714	0.00765851	0.0687427	0.0233935	0.00842586	0.0244611	0.0216209	0.0118689
0	1	0.0446635	0.0247002	0.0167367	0.006835	0.0687427	0.0233935	0.00842586	0.0254933	0.020678	0.0118689
0	1	0.0068843	0.00596161	0.0182642	0.00816697	0.00971237	0.00873799	0.00323514	0.0145128	0.0200056	0.00333114
0	1	0.0518564	0.00397441	0.0992119	0.0030634	0.036086	0.0258374	0.00988642	0.012541	0.0268333	0.0110255
0	1	0.054458	0.00397441	0.101524	0.00265104	0.0364531	0.0268519	0.0105436	0.0139802	0.0258513	0.0114842
0	1	0.0466777	0.00539493	0.0494161	0.00399121	0.0367637	0.0244512	0.00533685	0.0161242	0.0173222	0.0129694
0	1	0.0466777	0.00539493	0.0529642	0.00399121	0.0367637	0.0244512	0.0052993	0.0164439	0.0191712	0.0133565
0	1	0.0342481	0.00510775	0.0400983	0.0131814	0.0211522	0.0132159	0.00985021	0.0108044	0.0390317	0.0108644
0	1	0.024848	0.00340774	0.0572748	0.00673069	0.0214547	0.0107076	0.00857064	0.0118593	0.0310659	0.0132068
0	1	0.0746017	0.0139948	0.0143226	0.0207218	0.0704701	0.0299539	0.0463418	0.0208492	0.0409519	0.00942122
0	1	0.0303607	0.0170705	0.0191836	0.0129015	0.0585399	0.0180825	0.00876111	0.00951909	0.019985	0.0137762
0	1	0.0204831	0.00787785	0.0251132	0.00580288	0.0252202	0.0229338	0.00387493	0.0152736	0.0208257	0.00730777
0	1	0.0489199	0.0237643	0.0292284	0.00206329	0.0836376	0.0150869	0.00387493	0.0183166	0.0194808	0.0100262
0	1	0.0392917	0.004118	0.0120055	0.00758506	0.023238	0.0235007	0.00522691	0.0179849	0.0167736	0.00907697
0	1	0.112503	0.0079488	0.0864377	0.00858634	0.0516108	0.0499912	0.0052631	0.0148834	0.0194808	0.0139117
0	1	0.0402959	0.0148335	0.0350343	0.00459511	0.0486095	0.0170163	0.00330754	0.0171851	0.020728	0.00851017
0	1	0.0587622	0.00497185	0.0884593	0.0015317	0.0274015	0.0221976	0.00394732	0.0129913	0.0169865	0.0115386
0	1	0.00369437	0.00142053	0.039047	0.00830636	0.0043228	0.00979567	0.00522691	0.00916802	0.0236742	0.00841128
0	1	0.021824	0.00993602	0.0364178	0.00366729	0.0509505	0.0151152	0.00455092	0.016795	0.0236481	0.00717828
0	1	0.021824	0.00919112	0.0365033	0.00366729	0.0503402	0.0151152	0.00455092	0.016795	0.0243302	0.00717828
0	1	0.149502	0.0424415	0.0154568	0.0131375	0.172383	0.0608943	0.00789466	0.0393445	0.0239055	0.009736
0	1	0.0839496	0.00723855	0.0267005	0.00608284	0.0244082	0.0466488	0.00657888	0.0237004	0.0198523	0.0204423
0	1	0.066916	0.0237028	0.00885439	0.00515503	0.0564115	0.0353357	0.00131577	0.0126012	0.0172516	0.0155866
0	1	0.0305564	0.0127771	0.0119247	0.00882234	0.0403744	0.0135978	0.00974165	0.0125117	0.0188854	0.00726585
0	1	0.0107437	0.00596161	0.0315614	0.00668673	0.0295907	0.00914122	0.00319894	0.00869336	0.0351513	0.0103768
0	1	0.126224	0.04458	0.00828727	0.00983805	0.0699479	0.0592648	0.00887144	0.0386163	0.0069832	0.0105478
0	1	0.127184	0.0456442	0.00828727	0.00945145	0.0692882	0.0592648	0.00849823	0.0383595	0.00690064	0.0109206
0	1	0.0184663	0.151882	0.0199884	0.00793847	0.0546598	0.0129192	0.00714563	0.047515	0.0266465	0.0186359
0	1	0.0799186	0.00891333	0.0597527	0.00213559	0.033197	0.0435494	0.000675985	0.0103888	0.022477	0.0294517
0	1	0.036908	0.041168	0.00120707	0.0441085	0.0678997	0.0140937	0.0420911	0.0207353	0.0340264	0.00239475
0	1	0.126728	0.0124899	0.0571282	0.00974379	0.0315254	0.0920031	0.00857064	0.0285768	0.0150311	0.0235115
0	1	0.0401847	0.00213079	0.0232742	0.00742655	0.0359993	0.0172306	0.00369852	0.0110796	0.0130582	0.0133154
0	1	0.233471	0.30827	0.00595423	0.0541855	0.106883	0.147888	0.373679	0.150664	0.0184988	0.015197
0	1	0.186146	0.2689	0.00959959	0.0500444	0.118296	0.0987216	0.24058	0.110378	0.0188225	0.0116274
0	1	0.016455	0.00400902	0.0139592	0.00798245	0.0165746	0.00849258	0.00522691	0.0126435	0.0118371	0.00816428
0	1	0.00134366	0.00468467	0.0153919	0.0120252	0.0147069	0.00401644	0.00455092	0.00955818	0.0242121	0.0081013
0	1	0.00671552	0.00539493	0.0328774	0.00798245	0.0103731	0.00741472	0.00383873	0.00909487	0.0271506	0.00763507
0	1	0.0449973	0.0307211	0.0245257	0.00720673	0.0797752	0.0270574	0.00718246	0.0232907	0.01879	0.0120973
0	1	0.0134282	0.00468467	0.0398893	0.00431514	0.0118459	0.00648435	0.00323514	0.0141421	0.02074	0.0134292
0	1	0.104965	0.0572058	0.0246511	0.0187483	0.0535564	0.0931398	0.0981667	0.0884178	0.0256645	0.0103146
0	1	0.00671552	0.00979245	0.00241413	0.0262529	0.0127614	0.00274953	0.0052631	0.0061055	0.0152874	0.0042704
0	1	0.0873325	0.0493326	0.00295685	0.00830636	0.0185092	0.0907977	0.0190626	0.0669823	0.00889088	0.00562395
0	1	0.120215	0.0556406	0.00595423	0.00399121	0.0238987	0.109511	0.0300825	0.0736757	0.00841288	0.00562395
0	1	0.0110831	0.00979245	0.00596749	0.0347961	0.0115434	0.00567211	0.0113108	0.00891228	0.0194808	0.00229287
0	1	0.259472	0.276375	0.00766347	0.015081	0.0514642	0.267018	0.215923	0.334815	0.0164108	0.00954753
0	1	0.15353	0.0326102	0.00591369	0.0414797	0.0439842	0.0771326	0.188455	0.0611001	0.0272419	0.0104075
0	1	0.0235071	0.00712565	0.00653749	0.00626679	0.0548595	0.0167616	0.00864306	0.00764653	0.00988168	0.014233
0	1	0	0.00383082	0.018284	0.00459511	0.00956111	0.004369	0.00394732	0.00419387	0.0268856	0.00418293
0	1	0.0298888	0.011213	0.0223669	0.00547896	0.0437295	0.0120493	0.00259535	0.0126012	0.0303881	0.00755087
0	1	0.0235043	0.0337901	0.00716129	0.0112818	0.0934534	0.0154983	0.0205936	0.0233492	0.0241784	0.0137139
0	1	0.00335776	0.0154044	0.00478771	0.0431972	0.0103727	0.00412357	0.00661507	0.0110601	0.0153781	0.00374831
0	1	0.479356	0.395054	0.00828727	0.0574572	0.106104	0.322606	0.646221	0.314279	0.0333788	0.0145849
0	1	0.0214902	0.00553852	0.00836834	0.0148984	0.0271548	0.0169667	0.0187237	0.0232907	0.0173188	0.00481413
0	1	0.0144014	0.0079488	0.0131561	0.0082624	0.034805	0.00447614	0.00398352	0.0102994	0.0154438	0.0154826
0	1	0.113499	0.0670059	0.0106414	0.0432757	0.146608	0.0563771	0.0364686	0.0353099	0.0407662	0.0122089
0	1	0.0107437	0.00553852	0.0220833	0.00979411	0.0172354	0.0127539	0.0052631	0.0061055	0.0193591	0.0384934
0	1	0.115179	0.00880266	0.0443955	0.00273948	0.0338152	0.065982	0.00654268	0.0240124	0.0248941	0.0151035
0	1	0.360081	0.659851	0.0129876	0.0517759	0.0594377	0.393244	0.533157	0.655641	0.0188051	0.0108187
0	1	0.0709353	0.0499365	0.0528012	0.0129015	0.188254	0.0347655	0.009995	0.0462498	0.0179858	0.0526068
0	1	0.00470143	0.00844368	0.0448657	0.00588676	0.0138576	0.0135978	0.00298967	0.0128223	0.0334535	0.00766678
0	1	0.0295438	0.00127694	0.100796	0.00519899	0.0309857	0.0226884	0.00462331	0.00877787	0.0271506	0.017048
0	1	0.0420323	0.00255388	0.0959941	0.0061268	0.048086	0.02741	0.0052631	0.0125816	0.0355374	0.0143259
0	1	0.0428154	0.0476052	0.0208195	0.00668673	0.0552129	0.0164073	0.00259535	0.0232061	0.0113591	0.0101528
0	1	0.0412973	0.0196002	0.0817633	0.00394726	0.0144411	0.0180739	0.00391113	0.0122955	0.0188884	0.00948197
0	1	0.0693138	0.0141976	0.0136255	0.00821844	0.0760917	0.0332964	0.00921042	0.0159887	0.0118371	0.0531589
0	1	0.0456678	0.00284105	0.0361948	0.00761454	0.0259288	0.0246967	0.00259535	0.01067	0.0186106	0.0135923
0	1	0.0154451	0.0079488	0.0194659	0.00733458	0.0223041	0.0109916	0.00698926	0.00589259	0.0199327	0.00483642
0	1	0.133982	0.0079488	0.0131155	0.00645073	0.0974287	0.051091	0.00657888	0.0263531	0.0165073	0.00594826
0	1	0.0457023	0.0190259	0.00595423	0.00955927	0.104914	0.0203561	0.00782225	0.0171851	0.0183629	0.0129519
0	1	0.0385028	0.0601981	0.00720182	0.0326923	0.0359235	0.0143899	0.0758736	0.0210475	0.0120468	0.0078658
0	1	0.0426438	0.00752573	0.0515141	0.00213559	0.0324636	0.02256	0.00127958	0.0102994	0.0175167	0.00594528
0	1	0.34865	0.307094	0.0178292	0.0299347	0.0450509	0.467039	0.553432	0.428196	0.0184727	0.012385
0	1	0.00335776	0.00355132	0.0263039	0.00821844	0.00708214	0.0042313	0.00195557	0.0154946	0.0160566	0.0100921
0	1	0.193274	0.362842	0.00606808	0.0380851	0.221382	0.0893608	0.363764	0.128523	0.0466054	0.0118965
0	1	0.133302	0.207493	0.00544392	0.100716	0.291265	0.0556712	0.212336	0.0706523	0.0525598	0.0157942
0	1	0.213315	0.272711	0.00774456	0.0151221	0.258615	0.09884	0.0499752	0.083985	0.00517548	0.0131355
0	1	0.0154451	0.00652828	0.0352958	0.0061268	0.0144411	0.0074349	0.00729106	0.0103384	0.0202239	0.010278
0	1	0.0637723	0.0221464	0.0172794	0.00459511	0.0995545	0.0274387	0.00794419	0.0221203	0.0182325	0.0159293
0	1	0.0120873	0.0100796	0.0226504	0.00849838	0.0278029	0.00990281	0.00398352	0.00571537	0.0150778	0.0161859
0	1	0.0641397	0.0812035	0.0120636	0.0168048	0.116948	0.0382945	0.0225854	0.0561591	0.019985	0.0077097
0	1	0.316512	0.125462	0.0108391	0.0562979	0.0706482	0.240452	0.570254	0.210494	0.0827566	0.00843023
0	1	0.0261917	0.0205823	0.0113403	0.0121981	0.0424298	0.014909	0.00857064	0.0203745	0.0256645	0.00605013
0	1	0.112992	0.107425	0.00953486	0.00759585	0.108735	0.0429261	0.0131939	0.0360543	0.00567957	0.0183397
0	1	0.169353	0.465013	0.0102234	0.00668673	0.238791	0.0575828	0.0249407	0.130477	0.0108431	0.0110531
0	1	0.238422	0.12428	0.00953486	0.020796	0.0416437	0.251238	0.330302	0.239613	0.0234257	0.0108247
0	1	0.191874	0.082053	0.0126619	0.0100741	0.0430614	0.151409	0.0802542	0.165787	0.00886478	0.00517171
0	1	0.147666	0.0467031	0.0137393	0.0241644	0.0363718	0.0713936	0.00992263	0.0949046	0.0126921	0.0108396
0	1	0.07892	0.0175713	0.0213622	0.0122096	0.0744905	0.0292799	0.00654268	0.0236809	0.0162695	0.0132967
0	1	0.00100705	0.00433502	0.0318452	0.00580288	0.0106279	0.00672978	0.00737927	0.00953862	0.0210707	0.0159456
0	1	0.199696	0.861536	0.0124917	0.0161569	0.0178854	0.348703	0.417095	0.937404	0.0159279	0.0102127
0	1	0.0201465	0.00313152	0.0190953	0.0154605	0.0265418	0.0146445	0.00661507	0.0171851	0.0223414	0.00540152
0	1	0.0302729	0.00397441	0.022772	0.00060389	0.0416929	0.0115252	0.00519071	0.00840728	0.0140663	0.00497833
0	1	0.0490227	0.00340774	0.0296091	0.00213559	0.020595	0.0306447	0.00327134	0.0217692	0.0184988	0.00873559
0	1	0.00906625	0.0109335	0.0089516	0.0754198	0.0101183	0.00507411	0.0536926	0.0072564	0.0304458	0.00384421
0	1	0.00906625	0.0109335	0.0089516	0.0756969	0.0101183	0.00507411	0.0519577	0.00801714	0.0312767	0.00384421
0	1	0.130138	0.11001	0.0112278	0.0015317	0.073395	0.0759178	0.00654268	0.0577001	0.0101677	0.0143698
0	1	0.295605	0.491039	0.00738812	0.00951414	0.0354321	0.347752	0.289872	0.494469	0.00838679	0.0176356
0	1	0.221624	0.0879475	0.00882998	0.015833	0.0564154	0.234199	0.240011	0.168048	0.033017	0.0142233
0	1	0.0137704	0.00633775	0.0196936	0.00696672	0.0137804	0.0185042	0.00135198	0.0122501	0.00960786	0.0131309
0	1	0.00940284	0.0080924	0.0251051	0.0141093	0.00630507	0.0172306	0.00330754	0.0141421	0.0165346	0.0782739
0	1	0.17797	0.119616	0.00774456	0.00547896	0.15446	0.0528865	0.0230079	0.0565492	0.0148094	0.0242906
0	1	0.0436537	0.0153309	0.0159022	0.00726838	0.0685142	0.0218764	0.00657888	0.0164976	0.0142508	0.0162352
0	1	0.243507	0.899588	0.015408	0.0146692	0.0226807	0.498329	0.811319	1.00303	0.0243347	0.0257617
0	1	0.0120902	0.00255388	0.0247324	0.00334337	0.0110339	0.00887627	0.00149415	0.00612504	0.0196612	0.00996261
0	1	0.116624	0.00454108	0.0413365	0.00334337	0.0498157	0.0529806	0.00658024	0.0233541	0.0264108	0.016095
0	1	0.0225001	0.00474385	0.025591	0.00608284	0.0634611	0.0138121	0.00522691	0.0126012	0.0321035	0.0104544
0	1	0.117183	0.239411	0.00692036	0.0597111	0.23261	0.0539771	0.125811	0.0608011	0.0360089	0.0152918
0	1	0.156538	0.399633	0.00657804	0.0478318	0.237276	0.0667695	0.233671	0.141633	0.0234352	0.0130583
0	1	0.0235043	0.0234387	0.0606278	0.00427118	0.0156341	0.0159858	0.00330754	0.0107091	0.0262808	0.0112345
0	1	0.0043648	0.00652828	0.0258743	0.00574779	0.00638289	0.00542667	0	0.00499529	0.0229572	0.00939887
0	1	0.00705213	0.00326414	0.033295	0.00630367	0.00579555	0.00728215	0.00522691	0.0137911	0.0320088	0.0039431
0	1	0.0541699	0.011077	0.0438952	0.0061268	0.0263142	0.0370011	0.00394732	0.0156246	0.0231778	0.0127282
0	1	0.00528793	0.00397441	0.00770401	0.00241555	0.0110339	0.00814002	0.00394732	0.0149029	0.0144079	0.00990603
0	1	0.0221247	0.00142053	0.038115	0.00886628	0.0383399	0.0189072	0.00337994	0.00803669	0.0138274	0.011427
0	1	0.208973	0.0947016	0.00755826	0.00737147	0.0548111	0.136269	0.0511714	0.0990439	0.014854	0.00638724
0	1	0.26898	0.154826	0.00957544	0.00733458	0.0591078	0.208105	0.0577288	0.145122	0.0108962	0.00730179
0	1	0.302443	0.12532	0.0405942	0.0015317	0.122962	0.134292	0.0223681	0.160163	0.00778156	0.0147511
0	1	0.219397	0.107796	0.0150922	0.00947017	0.18142	0.116731	0.0408621	0.0691172	0.00814778	0.0169366
0	1	0.196214	0.146072	0.0147939	0.00858634	0.0553648	0.104603	0.0228925	0.140978	0.0116319	0.018627
0	1	0.0513762	0.0143412	0.0369404	0.00975015	0.0872276	0.0339137	0.00721867	0.0387424	0.0231963	0.0113438
0	1	0.0231705	0.00596161	0.0825708	0.00673069	0.027712	0.0146826	0.00763177	0.0152736	0.0316649	0.0203667
0	1	0.0268648	0.0214362	0.0089516	0.0182404	0.0351177	0.0134792	0.0178172	0.0198576	0.0140403	0.00737607
0	1	0.0137677	0.00667187	0.0275192	0.00519899	0.00747531	0.026736	0.00135198	0.0110601	0.0170126	0.00853781
0	1	0.0640874	0.0180284	0.00578407	0.010354	0.0230867	0.0481349	0.0124456	0.0385642	0.0128453	0.0103799
0	1	0.27666	0.278764	0.00447174	0.0244193	0.18196	0.126146	0.24338	0.0834344	0.0470095	0.0112815
0	1	0.0416368	0.00553852	0.0523404	0.00854235	0.0555107	0.0250492	0.00519071	0.0221041	0.0234719	0.0128932
0	1	0.199637	0.391352	0.0100776	0.0177326	0.0171096	0.352629	0.447625	0.41227	0.0192146	0.0162312
0	1	0.126104	0.0157921	0.0729727	0.00729063	0.0366601	0.0805372	0.0244011	0.042389	0.0258774	0.0142967
0	1	0.14788	0.0216887	0.0585099	0.00164591	0.0253912	0.0931869	0.0292166	0.0637161	0.0146665	0.00996862
0	1	0.205128	0.0787778	0.00903271	0.0505022	0.0769977	0.0974459	0.334132	0.0764049	0.054787	0.00804634
0	1	0.0584312	0.0249875	0.0117951	0.00427118	0.0627445	0.02593	0.00371564	0.0137325	0.00690064	0.0229682
0	1	0.343808	0.864191	0.00537097	0.0244516	0.102865	0.346392	0.593187	0.602658	0.0119122	0.0161214
0	1	0.329495	0.622518	0.00587315	0.0803261	0.194171	0.215588	0.48928	0.342595	0.0185248	0.0113939
0	1	0.0439874	0.00681546	0.0663228	0.00850082	0.0241601	0.0257451	0.00401973	0.0103384	0.0192418	0.0129932
0	1	0.0439874	0.00681546	0.0633231	0.00739127	0.02405	0.0259018	0.00401973	0.0108499	0.0185598	0.0127831
0	1	0.0103359	0.00482826	0.00712075	0.0393117	0.0203388	0.0072966	0.00992263	0.00918758	0.0152874	0.0064067
0	1	0.176167	0.243689	0.0125323	0.0329617	0.0111111	0.437108	0.640842	0.400656	0.0712617	0.0226333
0	1	0.0828278	0.0232798	0.0267738	0.0113258	0.0804101	0.0342469	0.00387493	0.0273324	0.0140663	0.022021
0	1	0.274817	0.722746	0.00716129	0.0288885	0.165434	0.11006	0.212357	0.233586	0.00889088	0.0147456
0	1	0.153925	0.216456	0.00478763	0.0102726	0.130115	0.0648079	0.0226727	0.0557087	0.00517548	0.0193382
0	1	0.00637891	0.0099437	0.0453814	0.00783538	0.00421928	0.0128615	0.00195557	0.00492265	0.0150746	0.0101698
0	1	0.0684629	0.058634	0.00778508	0.056684	0.0991661	0.0413603	0.0434568	0.0375158	0.0264983	0.013078
0	1	0.0188057	0.00738213	0.0129884	0.00733458	0.0287788	0.00873799	0.00732727	0.00838772	0.0170261	0.0173402
0	1	0.00705213	0.00468467	0.015084	0.00273948	0.00381329	0.00165566	0.00329011	0.00727594	0.0164824	0.00283831
0	1	0.00705213	0.00468467	0.0160723	0.00273948	0.00381329	0.00165566	0.00394732	0.00727594	0.0155003	0.00281496
0	1	0.00940284	0.00596161	0.0150275	0.00733458	0.00615381	0.0103349	0.0052631	0.0133814	0.0178505	0.00664368
0	1	0.0272015	0.026831	0.00771215	0.0357774	0.0497937	0.0164287	0.0553987	0.0120827	0.0423056	0.00639166
0	1	0.0225001	0.0130643	0.0172794	0.00407625	0.0174901	0.01628	0.00398352	0.0202477	0.0239133	0.00333108
0	1	0.118957	0.107453	0.0323145	0.0082624	0.0434747	0.077634	0.00334374	0.0443187	0.0106161	0.00478652
0	1	0.115571	0.106428	0.0320976	0.00765851	0.0359357	0.0712426	0.00266775	0.0443187	0.0082569	0.0043663
0	1	0.00805918	0.0213079	0.052204	0.00361696	0.00223702	0.0185025	0.000959685	0.00534476	0.0154926	0.00624494
0	1	0.172643	0.0107899	0.109681	0.00877836	0.0870527	0.0799139	0.00921042	0.0344223	0.0211799	0.0162325
0	1	0.179982	0.0107899	0.110563	0.00817447	0.0870527	0.0836167	0.00921042	0.0359861	0.0211799	0.0163401
0	1	0.0177986	0.00563717	0.0161937	0.00599897	0.0223959	0.0109605	0.00394732	0.0100345	0.0145444	0.00772501
0	1	0.00268733	0.0116777	0.00657804	0.0515319	0.0107791	0.0115584	0.00593909	0.0186926	0.0139044	0.00429802
0	1	0.0564199	0.0689739	0.0124917	0.00547896	0.0979266	0.0255089	0.00413645	0.0258786	0.0128192	0.0238481
0	1	0.0124268	0.00667187	0.00641585	0.041784	0.00828732	0.0103625	0.0215836	0.00953862	0.0108758	0.00669278
0	1	0.286732	0.0588106	0.0504001	0.0015317	0.0517447	0.19431	0.0221233	0.107535	0.0272783	0.0314354
0	1	0.0408579	0.00269747	0.0289446	0.00975015	0.0220677	0.0200822	0.00796706	0.0126012	0.0217101	0.020855
0	1	0.0715227	0.0242772	0.0130991	0.0263189	0.0845933	0.0344923	0.0694697	0.0278368	0.0488073	0.0122282
0	1	0.00302114	0.00326414	0.00716129	0.00798245	0.00976233	0.00732775	0.00458712	0.00893178	0.0214449	0.00249663
0	1	0.0020141	0.00127694	0.00747	0.00580288	0.00315253	0.00529877	0.00447852	0.00571537	0.00642264	0.00768841
0	1	0.00705213	0.00908218	0.0137798	0.00394726	0.0103548	0.00324218	0.00387493	0.00306252	0.00960786	0.0159258
0	1	0.0043648	0	0.0406425	0.00484152	0.00722058	0.00401644	0.000675985	0.00840728	0.0139026	0.0166078
0	1	0.00335776	0.00198721	0.0102963	0.00701066	0.00826235	0.0116967	0.00590289	0.011894	0.0170507	0.00246345
0	1	0.0390007	0.00780523	0.0385041	0.0061268	0.0131674	0.029909	0.00131577	0.0133814	0.0209735	0.014129
0	1	0.0332438	0.00482826	0.0131155	0.00765851	0.0293198	0.00898341	0.00556588	0.0114307	0.0233534	0.0109581
0	1	0.00705213	0.00269747	0.0209006	0.00399121	0.0156114	0.00637722	0.00266775	0.00419387	0.0140663	0.0184764
0	1	0.0125374	0.376153	0.091398	0.00377951	0.00718541	0.0558427	0.000675985	0.0198966	0.0142792	0.00532028
0	1	0.00335776	0.00269747	0.020179	0.00213559	0.0049223	0.00236078	0.000675985	0.00419387	0.021206	0.00657157
0	1	0.0104099	0.00213079	0.0195072	0.0030634	0.00995098	0.00754202	0.00199176	0.00419387	0.0208486	0.00967788
0	1	0.00906625	0.00255388	0.0129411	0.00366729	0.0123069	0.00577923	0.00334374	0.00684731	0.0223518	0.00539854
0	1	0.016455	0.00468467	0.00750153	0.00366729	0.0248633	0.0085997	0.00688338	0.00458401	0.0202239	0.016006
0	1	0.324889	0.39959	0.00836834	0.00515503	0.0482767	0.247655	0.0688508	0.328896	0.00222924	0.0141834
0	1	0.123888	0.0293779	0.00952668	0.00455115	0.0850376	0.0881551	0.0120559	0.0460378	0.0170126	0.00801862
0	1	0.116186	0.00468467	0.0174011	0.0061268	0.0467785	0.0528527	0.00986762	0.0334053	0.0190029	0.00685995
0	1	0.0305564	0.0340927	0.0485318	0.0039137	0.0117519	0.0179356	0.00711008	0.0102994	0.0189768	0.00810439
0	1	0.0483523	0.0508551	0.0159186	0.0119297	0.116327	0.0356577	0.00800326	0.0206183	0.0132972	0.0296033
0	1	0.0657693	0.0061052	0.051713	0.00213559	0.023238	0.0443191	0.00199176	0.0107091	0.0111201	0.0247812
0	1	0.0616176	0.00213079	0.0442557	0.00487506	0.0153576	0.0398215	0.00199176	0.0118599	0.0102	0.0277499
0	1	0.324481	0.00581802	0.0636173	0.00241555	0.0489161	0.169234	0.0053717	0.0288592	0.0265304	0.022236
0	1	0.0154451	0.00780523	0.0226504	0.00579555	0.0217763	0.0126161	0.00519071	0.0121915	0.0188053	0.00826572
0	1	0.137429	0.495171	0.0112441	0.067697	0.0139478	0.375999	0.601196	0.535429	0.0508949	0.0256884
0	1	0.229346	0.00695904	0.085504	0.00320917	0.0596192	0.123407	0.00725487	0.0293571	0.0314896	0.0195476
0	1	0.172953	0.15145	0.0102396	0.0107032	0.0153104	0.348785	0.212608	0.31707	0.0130582	0.0189363
0	1	0.0915193	0.130032	0.00534186	0.0170266	0.0130929	0.196996	0.135032	0.211103	0.020955	0.00927635
0	1	0.181669	0.153623	0.00481197	0.0139259	0.142826	0.0763492	0.0281987	0.0633959	0.0147388	0.0212065
0	1	0.192588	0.253744	0.00891108	0.00848569	0.0302515	0.284942	0.389998	0.296316	0.0413364	0.0104411
0	1	0.0706006	0.0530515	0.00537097	0.0494875	0.0715286	0.0477064	0.032881	0.0163409	0.0103509	0.074329
0	1	0.0137677	0.0079488	0.0473908	0.00701066	0.0231345	0.00341845	0.00195557	0.0143833	0.0265944	0.00762799
0	1	0.0231705	0.0166079	0.0184459	0.00670871	0.0310158	0.00895225	0.00785846	0.00803669	0.0130582	0.00685995
0	1	0.184382	0.233036	0.00708021	0.0284408	0.113172	0.0994936	0.131047	0.0723006	0.0214113	0.0357093
0	1	0.0315635	0.0430159	0.0108404	0.0124277	0.0616733	0.0260089	0.00849823	0.0207239	0.00889088	0.0175531
0	1	0.0443213	0.0630392	0.00836834	0.00947017	0.0721404	0.0322202	0.00913804	0.0248317	0.00517548	0.023902
0	1	0.268489	0.483334	0.0107825	0.0241393	0.265544	0.0842086	0.066501	0.146273	0.00544056	0.022925
0	1	0.0276733	0.017042	0.0360677	0.00733458	0.0697707	0.0242272	0.00462331	0.0270104	0.0138274	0.0108367
0	1	0.0137677	0.00326414	0.0208195	0.0119444	0.0220677	0.0107266	0.000675985	0.0083682	0.0278676	0.00996862
0	1	0.0399621	0.0151874	0.0136988	0.00645073	0.0776043	0.0199751	0.00601148	0.02301	0.0148887	0.00637145
0	1	0.0127578	0.00340774	0.0165988	0.0082624	0.0343723	0.00637722	0.00480038	0.00840728	0.0234613	0.00352886
0	1	0.167882	0.459742	0.0149464	0.0124011	0.156836	0.0879111	0.0545701	0.206625	0.0105705	0.0103273
0	1	0.0131783	0.00581802	0.0149544	0.00791128	0.0137027	0.0102554	0.00519136	0.0168145	0.0167736	0.0330667
0	1	0.124919	0.134638	0.00720182	0.0483874	0.13535	0.0520656	0.256508	0.053116	0.0412051	0.0103116
0	1	0.0711918	0.00397441	0.0738245	0.00484152	0.0290335	0.04481	0.00469978	0.0172047	0.0211188	0.0165298
0	1	0.00873245	0.000710265	0.0215082	0.00706098	0.0047288	0.00507411	0.00270395	0.00534476	0.0303597	0.00810192
0	1	0.00873245	0.000710265	0.0196866	0.00701066	0.0047288	0.00484887	0.00232337	0.0059202	0.0297612	0.00853202
0	1	0.00873245	0.000710265	0.0196531	0.00701066	0.0047288	0.00472156	0.0025078	0.00649565	0.0293277	0.00861804
0	1	0.00335776	0.00454108	0.00941323	0.00459511	0.0108826	0.00695443	0.00515451	0.00633955	0.0189506	0.0204629
0	1	0.0864044	0.0289696	0.0640108	0.00515503	0.0256263	0.0482284	0.00297052	0.0156441	0.0270415	0.0105896
0	1	0.0892785	0.0289696	0.0619535	0.00515503	0.026287	0.0495316	0.00334374	0.017869	0.0277906	0.0105896
0	1	0.00797716	0.00596161	0.0335545	0.00761454	0.0193212	0.00387814	0.00131577	0.00918758	0.0345292	0.00446818
0	1	0.0412731	0.011077	0.01732	0.00427118	0.0358482	0.024835	0.00191936	0.00914847	0.00960786	0.0157238
0	1	0.106757	0.0161848	0.0165211	0.0109683	0.06068	0.0418005	0.00992263	0.0292157	0.0135623	0.00802469
0	1	0.0745439	0.0080924	0.0342643	0.00705462	0.0179997	0.0383924	0.00263155	0.0137521	0.0150484	0.0205959
0	1	0.0341333	0.028667	0.0119085	0.00649702	0.0705737	0.0220009	0.00995879	0.0233102	0.0145704	0.0346195
0	1	0.0350565	0.0294474	0.0137161	0.00584799	0.0714892	0.0204348	0.009319	0.0229396	0.0143457	0.0256991
0	1	0.0228733	0.00851549	0.0235901	0.00427118	0.0203402	0.0159586	0.00327134	0.0103546	0.021506	0.0217013
0	1	0.132818	0.322947	0.0119085	0.0100741	0.245423	0.0463324	0.0263517	0.0905389	0.0138686	0.0215339
0	1	0.00634368	0.015765	0.00478771	0.0583093	0.0133215	0.00803287	0.0486337	0.0106895	0.0373517	0.00569172
0	1	0.291925	0.0561601	0.030735	0.00519899	0.0280997	0.212219	0.113711	0.0991075	0.0160566	0.0105801
0	1	0.058765	0.0480305	0.00657804	0.0113322	0.0857959	0.0173377	0.0125569	0.0266848	0.0115981	0.00548216
0	1	0.0231705	0.0572078	0.0551756	0.00673069	0.0194483	0.0311498	0.0053355	0.0114698	0.01809	0.00566085
0	1	0.238572	0.039903	0.0359561	0.00552291	0.0333314	0.143981	0.00729106	0.0736319	0.0144483	0.0143199
0	1	0.236995	0.039903	0.0321521	0.00611569	0.032509	0.14441	0.00729106	0.073563	0.0158941	0.0143199
0	1	0.240374	0.45424	0.0111576	0.00882662	0.0148471	0.357664	0.0983432	0.413956	0.0071657	0.0103056
0	1	0.010297	0.00851549	0.0102655	0.00427118	0.0193212	0.0102554	0.00195557	0.0137911	0.0100087	0.00899162
0	1	0.0359311	0.0126412	0.0780044	0.00761454	0.0145924	0.0313193	0.00323514	0.00536429	0.0255358	0.0130105
0	1	0.0574213	0.0445748	0.0168233	0.014775	0.0754134	0.030583	0.0182761	0.031698	0.0182565	0.0141894
0	1	0.0409663	0.0422694	0.00670757	0.0112379	0.0804718	0.0248038	0.00753788	0.0408855	0.00889088	0.0123003
0	1	0.0107465	0.00326414	0.0380989	0.0113258	0.0380389	0.0114513	0.0052993	0.0133814	0.0271998	0.0140574
0	1	0.0171254	0.00658747	0.0381395	0.00727905	0.0444937	0.0126473	0.00475611	0.0141421	0.0273896	0.00656243
0	1	0.0842921	0.0908071	0.005136	0.020428	0.100505	0.0294261	0.0783588	0.0366916	0.0418427	0.0105034
0	1	0.025479	0.00366422	0.0800624	0.00273948	0.020145	0.0157226	0.00595516	0.00955818	0.0179685	0.0524075
0	1	0.236183	0.0312363	0.0149059	0.00729063	0.11477	0.137833	0.0175022	0.0562537	0.00960786	0.0143036
0	1	0.0374474	0.0197438	0.0754873	0.00301944	0.0257474	0.0241995	0.00135198	0.0057349	0.0231702	0.0190615
0	1	0.054358	0.0160412	0.0160723	0.00765851	0.0758598	0.0336696	0.00695681	0.0263088	0.0128453	0.0212758
0	1	0.0254853	0.00951292	0.0221732	0.00947017	0.104246	0.0168474	0.00458712	0.0231211	0.0321701	0.0146562
0	1	0.0275353	0.00482826	0.040432	0.00729063	0.0420019	0.018855	0.00721867	0.0106895	0.0285846	0.0128022
0	1	0.21197	0.0724008	0.0161535	0.00575892	0.0424811	0.156641	0.0182761	0.154724	0.0071657	0.015191
0	1	0.0281228	0.0664779	0.02184	0.00849838	0.0199313	0.0217827	0.00398352	0.00774244	0.0157916	0.00999378
0	1	0.0344196	0.0153309	0.0238574	0.00515503	0.04607	0.0226884	0.0112022	0.0225494	0.0189768	0.00990329
0	1	0.372237	0.437918	0.0112441	0.0539933	0.0842864	0.360268	0.712444	0.447079	0.089468	0.0215821
0	1	0.128753	0.0790915	0.00774456	0.0133723	0.19507	0.0630003	0.0599545	0.0404677	0.00576213	0.00790008
0	1	0.0308958	0.0139301	0.016194	0.00744166	0.0439842	0.0200822	0.00593909	0.0259826	0.0236669	0.00890234
0	1	0.00839579	0.00290858	0.0213139	0.00459511	0.0112886	0.0110988	0.00327134	0.0114698	0.0257503	0.00451348
0	1	0.00570847	0.00397441	0.0179033	0.0015317	0.000660755	0.00256644	0.00458712	0.00571537	0.0192418	0.00685696
0	1	0.0482524	0.0798762	0.00420445	0.0146252	0.121437	0.0258376	0.00531708	0.0435367	0.0182597	0.00601953
0	1	0.0725298	0.00837192	0.0478164	0.00213559	0.0209915	0.0303687	0.00330754	0.0183166	0.0153888	0.00883149
0	1	0.33938	0.386412	0.0141604	0.0135054	0.0692016	0.302615	0.136051	0.441013	0.0071657	0.0119618
0	1	0.195298	0.188727	0.00778508	0.0179906	0.0476179	0.220997	0.229832	0.175586	0.0201978	0.0124929
0	1	0.0456426	0.00922745	0.0324668	0.00951414	0.0570578	0.0175727	0.00455092	0.0187706	0.0262361	0.0127467
0	1	0.259353	0.181814	0.00953486	0.0225625	0.0645986	0.165037	0.382883	0.131657	0.035847	0.00930996
0	1	0.0275353	0.0271106	0.00591369	0.0337351	0.044006	0.018779	0.0178179	0.0171467	0.0283717	0.00710999
0	1	0.0288761	0.0106463	0.0321204	0.00611639	0.0504405	0.013705	0.0052993	0.015454	0.0194547	0.0100105
0	1	0.0448882	0.0184914	0.0418702	0.00366729	0.0313424	0.0351492	0.0204127	0.0156441	0.0123412	0.0144614
0	1	0.115179	0.254026	0.0137798	0.00617079	0.199358	0.0372622	0.0243599	0.105339	0.0132972	0.0107041
0	1	0.0154451	0.0106463	0.0145258	0.0070329	0.0361279	0.00708234	0.00654268	0.00760805	0.0320088	0.00871088
0	1	0.188766	0.189785	0.00712075	0.0179685	0.0263933	0.298412	0.262827	0.2754	0.0320784	0.0158486
0	1	0.113165	0.0989073	0.00828727	0.0196125	0.0623414	0.048657	0.0251913	0.056372	0.00838679	0.0122348
0	1	0.0744897	0.013541	0.0179033	0.00900048	0.116647	0.0293986	0.0118058	0.0254559	0.0155525	0.0175499
0	1	0.0198127	0.00482826	0.0189482	0.00638999	0.0143377	0.0105464	0.00593909	0.0108879	0.0281067	0.0200913
0	1	0.00637891	0.00738213	0.0454126	0.00273948	0.0147436	0.00602466	0.00191936	0.0118795	0.0207019	0.00475387
0	1	0.00906625	0.00213079	0.0410964	0.00362333	0.0174901	0.00553381	0.00263155	0.0057349	0.0135623	0.0209943
0	1	0.0355973	0.00752573	0.00840892	0.0164808	0.0702235	0.012509	0.00522691	0.0136431	0.0238872	0.00737308
0	1	0.00872963	0.00198721	0.0463294	0.00645073	0.00755028	0.00944311	0.00387493	0.0103384	0.0340278	0.0128884
0	1	0.116517	0.0438675	0.00447174	0.0438154	0.0654308	0.0822966	0.358719	0.0844904	0.0646	0.00866133
0	1	0.112158	0.0485467	0.0100776	0.0537864	0.190478	0.0494244	0.0172861	0.0476558	0.0399218	0.00933474
0	1	0.0224972	0.0205823	0.00934039	0.0189404	0.0607578	0.0181811	0.0131912	0.0260022	0.0170126	0.0673274
0	1	0	0.00454108	0.00420445	0.0120777	0.00205856	0.00662263	0.00394732	0.00757337	0.023798	0.00550409
0	1	0.0117507	0.00284105	0.0219051	0.00886628	0.0309123	0.0110988	0.00334374	0.0122116	0.0261294	0.00680646
0	1	0.100536	0.0850344	0.00774456	0.0339404	0.0696522	0.0370985	0.0165015	0.0537028	0.0174906	0.00468211
0	1	0.101403	0.0855671	0.00774456	0.0344236	0.0700198	0.0380759	0.0171024	0.0525096	0.0174906	0.00500894
0	1	0.240083	0.357735	0.0136988	0.00830636	0.0387968	0.353592	0.3738	0.414599	0.0248591	0.0324501
0	1	0.0468358	0.0173517	0.00237359	0.0629174	0.020595	0.023943	0.0917653	0.0264697	0.0406868	0.00787267
0	1	0.0479914	0.13785	0.00727471	0.0122536	0.0911605	0.0300162	0.0551526	0.0738942	0.00469749	0.0134488
0	1	0.0179465	0.00652828	0.00412337	0.00608284	0.0416905	0.0118039	0.00732727	0.0160343	0.0118632	0.00592063
0	1	0.0893103	0.00397441	0.0623126	0.00213559	0.0332782	0.0356571	0.00391113	0.0133619	0.0249627	0.0103305
0	1	0.0872963	0.00397441	0.0636804	0.00213559	0.0336382	0.0356571	0.00455092	0.0126012	0.0255026	0.0111927
0	1	0.00402819	0.004118	0.0477313	0.0121194	0.00722058	0.00553381	0.00387493	0.00423614	0.0268562	0.0265652
0	1	0.0107465	0.00269747	0.0203173	0.00366729	0.0100148	0.0103833	0.00323514	0.0156198	0.0184246	0.0100645
0	1	0.102447	0.143866	0.00653749	0.0271871	0.216647	0.0419728	0.0362313	0.0458206	0.010377	0.025149
0	1	0.0392889	0.0173182	0.0125385	0.01174	0.0760191	0.0245486	0.00913804	0.0242379	0.0172451	0.0091894
0	1	0.0131	0.00667187	0.0201552	0.00334337	0.0240575	0.00979567	0.00327134	0.00876495	0.0156966	0.0123459
0	1	0.00570847	0.00596161	0.0365516	0.007802	0.0105244	0.00468238	0.00323514	0.00916802	0.0184988	0.00487943
0	1	0.234842	0.0494685	0.0599579	0.00120777	0.0618568	0.139191	0.0440389	0.106191	0.015697	0.0137174
0	1	0.0370752	0.000710265	0.080966	0.00120777	0.0177816	0.0197498	0.00334374	0.00914847	0.0412413	0.00892741
0	1	0.00906625	0.02229	0.0101587	0.0675778	0.0196277	0.00814002	0.0131209	0.0248512	0.0281479	0.00947115
0	1	0.123685	0.457789	0.00591369	0.0143412	0.00958389	0.356445	0.503794	0.473303	0.0267711	0.0156038
0	1	0.232738	0.30667	0.00953486	0.0485175	0.0580985	0.226542	0.262309	0.376569	0.0264076	0.0150978
0	1	0.00638169	0.00284105	0.0172389	0.00592062	0.0118459	0.00660125	0.00127958	0.0057349	0.0138361	0.0253645
0	1	0.0198099	0.02569	0.0166556	0.0137853	0.0512437	0.0174466	0.0052631	0.0271139	0.021684	0.0207866
0	1	0.148501	0.018263	0.0208601	0.00547896	0.0362541	0.0806855	0.00928284	0.0423436	0.0150484	0.0136174
0	1	0.169721	0.334062	0.00961597	0.0248954	0.0124589	0.329241	0.478296	0.431202	0.0347944	0.015641
0	1	0.0211564	0.00468467	0.0280457	0.0124456	0.0334041	0.00860798	0.00455092	0.0137325	0.0236742	0.022266
0	1	0.00671552	0.0649133	0.0532111	0.00362333	0.00926827	0.019453	0.00131577	0.00686625	0.00998328	0.0102929
0	1	0.00604509	0.00340774	0.0333872	0.00487506	0.00717212	0.00588637	0.00259535	0.00764653	0.021923	0.0106389
0	1	0.00604509	0.00340774	0.0333518	0.00487506	0.00660314	0.00588637	0.00259535	0.00863758	0.021923	0.0104988
0	1	0.00335776	0.00468467	0.0112441	0.00863027	0.00615381	0.00341845	0.00259535	0.00723684	0.0133233	0.0148816
0	1	0.0543946	0.0353829	0.00478771	0.0145685	0.104027	0.0217758	0.0140765	0.0391592	0.00576141	0.0148142
0	1	0.0287852	0.0177489	0.0345994	0.00399121	0.0338785	0.0195914	0.0113108	0.0149029	0.0229757	0.00539555
0	1	0.00836689	0.00397441	0.0175063	0.00338733	0.0252202	0.0141647	0.00394732	0.000760745	0.0194808	0.00946524
0	1	0.167245	0.110479	0.00887877	0.0470634	0.121129	0.0904927	0.216614	0.085105	0.0548232	0.010884
0	1	0.0375754	0.0127771	0.00158915	0.0437934	0.0397848	0.031206	0.0543238	0.0232907	0.0200588	0.00760447
0	1	0.036941	0.0127771	0.00179033	0.0442799	0.0397091	0.0303687	0.0549847	0.0232907	0.0198936	0.00760447
0	1	0.00369437	0.00539493	0.00541152	0.0120807	0.00531856	0.00922883	0.00398352	0.0114389	0.0240668	0.00601057
0	1	0.115378	0.00517791	0.0970947	0.00455115	0.0433939	0.0719352	0.0234921	0.0278812	0.032778	0.0188277
0	1	0.219337	0.400075	0.0147681	0.00887671	0.0565041	0.27968	0.347425	0.335147	0.0158274	0.0249146
0	1	0.216639	0.417569	0.0143631	0.00980583	0.0543199	0.293898	0.374711	0.354347	0.0165085	0.0264234
0	1	0.227333	0.168784	0.0137393	0.00301944	0.110555	0.101958	0.0350645	0.137481	0.0125802	0.016427
0	1	0.00470143	0.00269747	0.0234928	0.00798245	0.00747531	0.00708234	0.00199176	0.0057349	0.0283759	0.00740369
0	1	0.0778119	0.00667187	0.0621411	0.00586477	0.0413474	0.0332284	0.00330754	0.0110601	0.0192418	0.0275288
0	1	0.147303	0.0481159	0.00295685	0.0433076	0.0593409	0.0723944	0.243478	0.0543481	0.0511161	0.00819518
0	1	0.00638169	0.00142053	0.0130695	0.0015317	0.0103548	0.00662263	0.0021504	0.00191163	0.0114949	0.00353185
0	1	0.0161464	0.00497185	0.0411537	0.00060389	0.0174559	0.00648435	0.00387493	0.00534476	0.0280805	0.0090082
0	1	0.0368225	0.00620385	0.0245218	0.00334337	0.0523192	0.0219833	0.00465952	0.0235638	0.0248953	0.00488541
0	1	0.0376058	0.00681546	0.0247527	0.00322595	0.0523376	0.0242275	0.00465952	0.024726	0.0248953	0.00488541
0	1	0.0355917	0.00681546	0.0221888	0.0015317	0.0478247	0.021659	0.00465952	0.0205987	0.0226922	0.00497534
0	1	0.269101	0.660207	0.0107014	0.00519899	0.0455127	0.300298	0.274307	0.509931	0.00321132	0.0129228
0	1	0.405115	0.149255	0.0364865	0.00761454	0.0926244	0.233936	0.0509664	0.115926	0.0124373	0.011764
0	1	0.174949	0.096383	0.00470662	0.0145813	0.0428385	0.1292	0.0815057	0.118755	0.0140663	0.00688458
0	1	0.0953695	0.0122104	0.0343156	0.00821844	0.057592	0.0453145	0.00732727	0.0461716	0.0157916	0.019458
0	1	0.148324	0.178349	0.0176197	0.071157	0.166609	0.0603903	0.056566	0.0576414	0.0404256	0.022792
0	1	0.142031	0.141507	0.00653749	0.0300544	0.099201	0.0860201	0.212079	0.0912948	0.0293277	0.00924573
0	1	0.136458	0.12116	0.00832782	0.025994	0.0999933	0.0739915	0.213731	0.0777402	0.0265553	0.00905393
0	1	0.134316	0.0337824	0.0049421	0.0526728	0.0621401	0.0590145	0.0374072	0.0313078	0.0504579	0.00747197
0	1	0.012424	0.00981217	0.00299738	0.0234874	0.0159134	0.00792573	0.00782225	0.0137716	0.0233852	0.00571985
0	1	0.0942196	0.0117654	0.013075	0.00427118	0.0374721	0.0627768	0.0052993	0.0231866	0.00615755	0.0400098
0	1	0.192813	0.215154	0.0029163	0.00854235	0.250948	0.0849069	0.044359	0.144225	0.0111201	0.00782389
0	1	0.00570847	0.00255388	0.0362221	0.00886628	0.0110339	0.00577923	0.00383873	0.00801714	0.0304565	0.0106053
0	1	0.288587	0.440302	0.00832782	0.0120845	0.047516	0.320674	0.118069	0.470852	0.0120761	0.00843154
0	1	0.0843764	0.0583391	0.00595423	0.0407563	0.140104	0.0375974	0.107495	0.0504756	0.0300176	0.0119945
0	1	0.212128	0.0554981	0.0310671	0.00547896	0.0515112	0.160581	0.0306517	0.115562	0.00874289	0.0104105
0	1	0.189827	0.0541013	0.0262228	0.00459511	0.0451761	0.137851	0.0244323	0.103633	0.0164021	0.0103314
0	1	0.219425	0.239757	0.0112847	0.00552291	0.0563931	0.211714	0.0643847	0.276562	0.00607174	0.0170547
0	1	0.208194	0.408062	0.0168465	0.00933481	0.024456	0.385135	0.231422	0.394923	0.0266726	0.0142667
0	1	0.00705213	0.00397441	0.0191103	0.011762	0.00777783	0.0107554	0.00391113	0.0102994	0.0192157	0.00946217
0	1	0.00906625	0.00177018	0.0215161	0.00635522	0.0146224	0.00536675	0.00323514	0.0133814	0.0222154	0.00643915
0	1	0.130253	0.076088	0.0147842	0.010398	0.129702	0.0605689	0.00919299	0.0294157	0.0161337	0.0141737
0	1	0.0562175	0.00454108	0.0610164	0.00181167	0.0282816	0.0248492	0.00199176	0.0164439	0.0221881	0.0112143
0	1	0.201187	0.034256	0.0537507	0.00733458	0.0274283	0.142108	0.0151441	0.0863023	0.0159356	0.0165943
0	1	0.00402819	0.00454108	0.0212897	0.00854235	0.00291172	0.00753283	0.00195557	0.0103189	0.0212551	0.0192972
0	1	0.0705185	0.0558673	0.0149059	0.0113374	0.0770505	0.0343638	0.043722	0.0474152	0.0143054	0.0170547
0	1	0.168453	0.298547	0.0119085	0.0216358	0.0134221	0.354354	0.454304	0.356765	0.032778	0.0190891
0	1	0.0137677	0.00908218	0.0297173	0.00882234	0.0292905	0.00874778	0.00793085	0.0128434	0.0276287	0.0255791
0	1	0.220735	0.180165	0.0154891	0.00512669	0.0870201	0.182938	0.026226	0.173158	0.0123412	0.0136136
0	1	0.23371	0.226156	0.0194505	0.00668673	0.118501	0.166737	0.0210886	0.181917	0.0184845	0.00996561
0	1	0.118376	0.0735671	0.00836834	0.00575892	0.090326	0.0641577	0.0258567	0.0725249	0.0231963	0.00756828
0	1	0.172968	0.0140541	0.0799149	0.00529964	0.067907	0.0732775	0.00924663	0.0316784	0.0248235	0.0113221
0	1	0.0920694	0.12038	0.0041639	0.061434	0.125679	0.0374107	0.0337179	0.0232907	0.0297199	0.0129198
0	1	0.25448	0.156174	0.0171984	0.0122096	0.0404491	0.272693	0.120168	0.199213	0.0196913	0.0127289
0	1	0.236926	0.0349158	0.0475933	0.00241555	0.0503897	0.168125	0.0341227	0.100776	0.0281067	0.0076291
0	1	0.0275353	0.00823597	0.00824672	0.015597	0.0393031	0.00995115	0.0288747	0.0298254	0.0248953	0.0107318
0	1	0.0507002	0.00923345	0.0711505	0.00487506	0.0277275	0.0264595	0.00387493	0.00723526	0.0230018	0.0118647
0	1	0.0507002	0.00923345	0.071687	0.00487506	0.026773	0.0264595	0.00387493	0.00780582	0.0226922	0.0123693
0	1	0.0876412	0.00624879	0.0484773	0.00459511	0.0190664	0.0283905	0.00394732	0.00916802	0.0274332	0.0154029
0	1	0.0878651	0.00624879	0.0483387	0.00440357	0.0190664	0.028606	0.00394732	0.00851294	0.0273896	0.0152862
0	1	0.216398	0.167069	0.0110416	0.00705462	0.0462469	0.275141	0.133453	0.216537	0.00886478	0.00969057
0	1	0.203387	0.313044	0.0124512	0.00580288	0.0135257	0.309179	0.187605	0.339705	0.0132972	0.0100616
0	1	0.00394614	0.00454108	0.0257694	0.00213559	0.00744083	0.00377101	0.00195557	0.0061055	0.0231702	0.00540451
0	1	0.0365978	0.004118	0.078817	0.0057086	0.0177449	0.0264906	0.00795098	0.0110992	0.0313799	0.00551236
0	1	0.0365959	0.00482826	0.0685846	0.00793847	0.02405	0.0269209	0.0094197	0.00955818	0.0369976	0.00405096
0	1	0.00100705	0.00667187	0.0142821	0.00273948	0.00223702	0.00341845	0.00657888	0.00916802	0.0086519	0.00689605
0	1	0.150134	0.178407	0.00591369	0.0112818	0.028361	0.306179	0.158963	0.244053	0.0122492	0.00808017
0	1	0.0732534	0.00923345	0.0629352	0.00273948	0.0178955	0.0343852	0.00398352	0.00688579	0.014851	0.00758597
0	1	0.138526	0.0921076	0.0208726	0.0165248	0.122878	0.0642235	0.0381884	0.0514471	0.0139727	0.00867522
0	1	0.0184691	0.00397441	0.0236711	0.00580288	0.0270597	0.0114513	0.00732727	0.015293	0.0166291	0.00740273
0	1	0.0406297	0.0267847	0.0125405	0.0137853	0.0622023	0.018279	0.0892911	0.0217887	0.0210583	0.0261042
0	1	0.25784	0.145613	0.00837642	0.0268316	0.171791	0.131347	0.0632073	0.0450208	0.0278263	0.0197636
0	1	0.209861	0.021013	0.04957	0.00399121	0.0397925	0.159489	0.00462331	0.0870572	0.012577	0.00970548
0	1	0.166003	0.0120668	0.0263121	0.00660285	0.130215	0.0644838	0.00593909	0.0270944	0.0135884	0.0153948
0	1	0.0490227	0.00213079	0.0601311	0.00455115	0.0272052	0.0243441	0.00725487	0.018336	0.0221881	0.00938082
0	1	0.0650301	0.0121698	0.0441047	0.00886628	0.0249817	0.0334907	0.0142858	0.0203755	0.0319133	0.0203167
0	1	0.0745552	0.00198721	0.0166961	0.00427118	0.0220567	0.0319173	0.00496266	0.0225494	0.00960786	0.00876322
0	1	0.0937864	0.0431958	0.0207549	0.0112818	0.137193	0.0526158	0.0190008	0.0278747	0.0204302	0.0144495
0	1	0.0141014	0.000710265	0.0167773	0.00580288	0.00541408	0.00893782	0.00199176	0.00421341	0.0192418	0.0159235
0	1	0.00537465	0.00397441	0.0149059	0.0102083	0.00971237	0.00401644	0.00729106	0.0102994	0.0251343	0.00898864
0	1	0.209979	0.220065	0.00708021	0.00584684	0.148427	0.0691699	0.0379199	0.0840889	0.0071212	0.00783396
0	1	0.00470143	0.00269747	0.0309316	0.010118	0.0132709	0.0202205	0.0052631	0.00877787	0.0281098	0.04073
0	1	0.0054486	0.00269747	0.0279284	0.00765851	0.0135257	0.015606	0.0052631	0.00673946	0.0249779	0.0364163
0	1	0.00520401	0.0115002	0.00716129	0.0395925	0.0139272	0.00956062	0.00849823	0.00686625	0.0277231	0.00411567
0	1	0.353637	0.525409	0.0101992	0.0545257	0.139829	0.304498	0.323608	0.30467	0.031079	0.00843592
0	1	0.10678	0.0318029	0.0227315	0.00387225	0.030761	0.0590818	0.0131216	0.0461522	0.0138274	0.00953346
0	1	0.038279	0.0120668	0.0107825	0.00817852	0.0425775	0.013705	0.00875977	0.0259435	0.0236742	0.0107228
0	1	0.00682647	0.00426159	0.0231568	0.00273948	0.00223702	0.00662263	0.00323514	0.00649565	0.0123151	0.00469658
0	1	0.018226	0.00865907	0.0242707	0.00608284	0.0308953	0.0129998	0.00727003	0.0145112	0.0295928	0.00789218
0	1	0.0191423	0.0176053	0.0035401	0.00455115	0.0371513	0.00955026	0.00263155	0.00191163	0.00938961	0.00658155
0	1	0.016786	0.00454108	0.0333518	0.00060389	0.0194488	0.00944311	0.00458712	0.00994833	0.031796	0.00663155
0	1	0.110812	0.10383	0.00953486	0.00882234	0.135684	0.0465727	0.0328944	0.0499754	0.00729827	0.00685995
0	1	0.22231	0.146307	0.00937272	0.0365303	0.0411886	0.238202	0.264349	0.279616	0.035988	0.00853185
0	1	0.0531684	0.00539493	0.0758458	0.00765851	0.0360265	0.0154677	0.00270395	0.0128352	0.0180034	0.0141733
0	1	0.0765608	0.0403107	0.00832782	0.010825	0.0683235	0.028606	0.00721867	0.0277598	0.00639655	0.0249282
0	1	0.0765608	0.0403107	0.00832782	0.00938172	0.0672222	0.028606	0.00721867	0.0264236	0.00639655	0.0247765
0	1	0.238765	0.257356	0.00949433	0.0209652	0.051054	0.254299	0.184304	0.278531	0.0180208	0.00846355
0	1	0.055065	0.00383082	0.0567804	0.0030634	0.0150751	0.0327295	0.00455092	0.0154329	0.0263553	0.0129784
0	1	0.0785694	0.00482826	0.0644717	0.00423242	0.0171087	0.0363462	0.00394732	0.0134042	0.0264841	0.00853577
0	1	0.0302262	0.0122751	0.0143226	0.00463907	0.0469342	0.0150349	0.00330754	0.0162575	0.0236742	0.00789218
0	1	0.0251818	0.0130566	0.0141605	0.00919023	0.0464826	0.0121564	0.00654268	0.0183751	0.020476	0.0168316
0	1	0.244222	0.174724	0.00716129	0.0398719	0.0470827	0.238993	0.367619	0.236219	0.0415018	0.00977379
0	1	0.00570847	0.012354	0.0041639	0.0187495	0.0198307	0.0059935	0.00759286	0.0137521	0.0208786	0.00510485
0	1	0.0411924	0.019377	0.0125728	0.0113258	0.0382293	0.0105008	0.0190606	0.029206	0.021684	0.0113458
0	1	0.0353688	0.00213079	0.0990183	0.00427118	0.0176414	0.0294138	0.00323514	0.00953862	0.0277116	0.0294856
0	1	0.0287932	0.00397441	0.0896134	0.00675383	0.0290309	0.0159978	0.00195557	0.0072564	0.0287951	0.0277365
0	1	0.228975	0.239	0.00832782	0.00729063	0.0137309	0.282068	0.169034	0.281085	0.0231702	0.0180366
0	1	0.208164	0.0609062	0.0136583	0.0456752	0.0830803	0.134124	0.17509	0.076379	0.0302836	0.00937522
0	1	0.0167888	0.0128593	0.0096565	0.00584684	0.0166782	0.0105596	0.00391113	0.0103384	0.00493649	0.0246901
0	1	0.29242	0.189719	0.0148328	0.0155272	0.024891	0.331546	0.30155	0.272896	0.0142028	0.0128177
0	1	0.376226	0.0794934	0.0233148	0.00729063	0.0630029	0.307298	0.110897	0.192386	0.0334588	0.0135862
0	1	0.0107437	0.00468467	0.0125728	0.00608284	0.0149507	0.00864006	0.00131577	0.00612504	0.0141315	0.00494947
0	1	0.0171254	0.00142053	0.0357254	0.00366729	0.0129589	0.00944311	0.00464344	0.00992875	0.0155898	0.00540451
0	1	0.142638	0.365154	0.0136177	0.0172565	0.0138919	0.272645	0.314114	0.347373	0.0138013	0.010878
0	1	0.0784872	0.00426159	0.0677325	0.00120777	0.0193212	0.0382945	0.00467964	0.0131815	0.0237899	0.00992133
0	1	0.0269015	0.00596161	0.0356371	0.00213559	0.0421532	0.0166652	0.00462331	0.0187066	0.0214711	0.0110195
0	1	0.26354	0.251167	0.00945379	0.00809062	0.0452776	0.165119	0.311929	0.171312	0.0275493	0.0178328
0	1	0.0282057	0.00723855	0.018481	0.00519899	0.0273537	0.0158203	0.00451472	0.0145128	0.0283978	0.00603818
0	1	0.016786	0.00355132	0.0712358	0.00455467	0.00986361	0.0139381	0.00263155	0.00764653	0.0261413	0.0630188
0	1	0.0189735	0.00596161	0.0237521	0.0082624	0.0475904	0.00917111	0.00517294	0.0141227	0.019973	0.0179995
0	1	0.194487	0.51268	0.0101587	0.00700543	0.0199819	0.398945	0.382966	0.568385	0.0140544	0.0149459
0	1	0.127493	0.231791	0.016194	0.010398	0.298268	0.0394281	0.0139785	0.0942274	0.0157654	0.00746232
0	1	0.0795904	0.0669316	0.0137393	0.0121616	0.113951	0.0290974	0.0053355	0.0306501	0.011572	0.01827
0	1	0.108461	0.00234277	0.0855478	0.00487506	0.0316765	0.0416058	0.00334374	0.0119813	0.02422	0.0215069
0	1	0.108461	0.00142053	0.0834957	0.00487506	0.0316765	0.0416058	0.00334374	0.0126207	0.0253733	0.0209754
0	1	0.107901	0.00183485	0.0841363	0.00487506	0.0316765	0.040459	0.00334374	0.0126207	0.0267646	0.020832
0	1	0.0346685	0.00837959	0.0752165	0.00584684	0.0131674	0.0205419	0.00199176	0.00650701	0.0305749	0.0184196
0	1	0.0286206	0.00426159	0.0818722	0.00245952	0.0188161	0.0285754	0.00255916	0.00497416	0.0256384	0.0243934
0	1	0.115455	0.0543801	0.00474717	0.0174593	0.0650439	0.0756568	0.0298108	0.0521332	0.0353224	0.00995965
0	1	0.234856	0.104185	0.016194	0.0142938	0.0668467	0.169538	0.141069	0.160738	0.028268	0.0119029
0	1	0.286033	0.393551	0.0130344	0.0253712	0.0436565	0.329253	0.333461	0.528176	0.0389617	0.01706
0	1	0.063127	0.00667187	0.0586188	0.00415896	0.0203125	0.0354244	0.00405592	0.0114502	0.0182597	0.00590867
0	1	0.00839579	0.00269747	0.0291474	0.00487506	0.0107791	0.00844419	0.00451472	0.0129913	0.0278949	0.016075
0	1	0.0146059	0.00837959	0.0537678	0.00241555	0.0107791	0.0206802	0.00127958	0.00458401	0.0162695	0.0491323
0	1	0.0136259	0.00837959	0.0569403	0.00241555	0.0111252	0.0180739	0.00127958	0.00343312	0.0175405	0.0558796
0	1	0.247061	0.0959996	0.0137798	0.0138369	0.228395	0.0803736	0.0151563	0.0592215	0.0286368	0.0101438
0	1	0.00503525	0.0136232	0.0141604	0.0122096	0.022832	0.0185336	0.00977784	0.0114698	0.0219751	0.0179941
0	1	0.0120873	0.0267029	0.0178707	0.000927815	0.00617438	0.0142718	0.00266775	0.00803669	0.00984688	0.0215748
0	1	0.0114169	0.0156105	0.0185676	0.0620376	0.00976008	0.028008	0.00458712	0.0156637	0.0320349	0.102505
0	1	0.0114169	0.0156105	0.0185676	0.0623211	0.00976008	0.028008	0.00458712	0.0156637	0.0320349	0.102341
0	1	0.00369437	0.00127694	0.00661856	0.00737857	0.00421928	0.00461443	0.00202796	0.00382326	0.015355	0.0122586
0	1	0.00335776	0.00426159	0.00595423	0.00273948	0.00316868	0.00531955	0.00131577	0.00267238	0.00246824	0.0357328
0	1	0.207155	0.194598	0.0137393	0.0107219	0.0267264	0.362448	0.206704	0.195947	0.0147834	0.0182049
0	1	0.0295466	0.00355132	0.0863568	0.00366729	0.00884592	0.0215023	0.00451472	0.00762698	0.0259035	0.0130223
0	1	0.0920342	0.29076	0.0134961	0.022921	0.013171	0.2624	0.414988	0.348511	0.0202239	0.0113729
0	1	0.181563	0.499284	0.00533042	0.00491549	0.0257569	0.178377	0.117963	0.349252	0.00307553	0.0120428
0	1	0.20417	0.339879	0.0239542	0.00773083	0.0312456	0.292783	0.0826299	0.304372	0.00859852	0.00893079
0	1	0.0876412	0.00695904	0.0647413	0.00427118	0.0321604	0.0395353	0.00455092	0.0110601	0.0231898	0.0169895
0	1	0.0308551	0.0277585	0.00657804	0.0134796	0.0693827	0.0125971	0.0081777	0.0234305	0.0162956	0.00864267
0	1	0.0130944	0.00373765	0.0304628	0.0015317	0.0114075	0.00675795	0.00199176	0.0156637	0.0128192	0.0157687
0	1	0.00369437	0.00198721	0.0322154	0.00552291	0.00630507	0.00591039	0.00199176	0.00840728	0.0279657	0.00618905
0	1	0.0352579	0.00727658	0.0794862	0.00120777	0.0191699	0.0173486	0.00199176	0.0072564	0.0233273	0.0238944
0	1	0.127945	0.0803419	0.0113252	0.0336004	0.0907629	0.0639417	0.199024	0.0561004	0.0430857	0.0128045
0	1	0.0906595	0.0124899	0.0919795	0.00399121	0.0670884	0.0568122	0.00718246	0.0111306	0.0334353	0.0165289
0	1	0.0688411	0.0103668	0.0147842	0.00673069	0.079924	0.0298974	0.00131577	0.0175558	0.0382186	0.0133154
0	1	0.00570847	0.00198721	0.019016	0.00668673	0.00722058	0.00538691	0.00522691	0.0102994	0.0288236	0.00406962
0	1	0.028879	0.0137668	0.0161535	0.00618234	0.0684402	0.0122544	0.00590289	0.0301765	0.0152788	0.00804335
0	1	0.0738735	0.059199	0.00900014	0.0100741	0.0949741	0.0326224	0.00661507	0.0374915	0.010377	0.00994172
0	1	0.215917	0.0167515	0.0755202	0.00580288	0.0653644	0.105997	0.00924663	0.0369841	0.0244032	0.0127652
0	1	0.0171254	0.00340774	0.0512871	0.00575892	0.021907	0.011856	0.00195557	0.00901031	0.0244945	0.0107161
0	1	0.0910193	0.0112206	0.0545481	0.00120777	0.00796356	0.0512846	0.0138337	0.0160343	0.0159096	0.0113691
0	1	0.10019	0.0475181	0.00720182	0.0113258	0.122533	0.0406552	0.0351062	0.0221594	0.0218698	0.011149
0	1	0.0285395	0.00355132	0.0425061	0.00914625	0.0643847	0.0348448	0.00857064	0.0267824	0.0193456	0.00851894
0	1	0.242026	0.143445	0.00957544	0.0135734	0.039527	0.187667	0.162376	0.175148	0.0166722	0.0125708
0	1	0.150042	0.695389	0.0146173	0.0148306	0.0130016	0.40289	0.435225	0.723176	0.0175286	0.0116335
0	1	0.0957004	0.011213	0.0167933	0.00579247	0.0416914	0.0498217	0.00597529	0.0218716	0.00838679	0.011143
0	1	0.149059	0.0492512	0.00653749	0.00366729	0.0420974	0.115617	0.0542608	0.086059	0.0105661	0.0148765
0	1	0.31419	0.0870907	0.0154891	0.0074599	0.0608452	0.236517	0.0515298	0.148601	0.0261289	0.0203573
0	1	0.0420872	0.0063924	0.0694434	0.00427118	0.0201361	0.0239096	0.00330754	0.00993528	0.0307694	0.00845061
0	1	0.00873245	0.00326414	0.0191508	0.00427118	0.0128649	0.00718947	0.00309963	0.0144066	0.0267972	0.00834664
0	1	0.21538	0.00677828	0.0914116	0.00427118	0.0372714	0.105793	0.0078168	0.0251633	0.0190029	0.0138293
0	1	0.217666	0.00596161	0.0927413	0.0045289	0.0378755	0.107331	0.00796706	0.0251633	0.0194776	0.0154866
0	1	0.220446	0.00596161	0.095806	0.00459511	0.0356918	0.109225	0.00928284	0.0247731	0.0182597	0.0155925
0	1	0.216459	0.248661	0.0208279	0.0090109	0.0250411	0.238723	0.19697	0.32075	0.0161734	0.0083696
0	1	0.0500325	0.0061052	0.0368999	0.0100741	0.0682031	0.0313964	0.00590289	0.0168145	0.0278914	0.0157903
0	1	0.0141014	0.00525135	0.0708676	0.0030634	0.00729597	0.0135978	0.00263155	0.00918758	0.0169865	0.0111184
0	1	0.19119	0.657687	0.0105135	0.00343881	0.182648	0.0808186	0.0243205	0.195107	0.010754	0.0135806
0	1	0.039248	0.00397441	0.0178952	0.00523235	0.0296301	0.0156153	0.00725487	0.0159806	0.0189365	0.00771668
0	1	0.109134	0.0079488	0.105728	0.00815576	0.0376233	0.0484726	0.00835803	0.0370622	0.0337492	0.0101604
0	1	0.0231677	0.00890131	0.0264173	0.00854235	0.0383876	0.0235007	0.00458712	0.0168145	0.00987295	0.0197401
0	1	0.103181	0.112976	0.0137798	0.0235794	0.17175	0.0429052	0.0553953	0.0482768	0.0281067	0.00594528
0	1	0.0225253	0.00340774	0.0585052	0.00673069	0.0221652	0.0122947	0.00853308	0.0113982	0.0308346	0.0129253
0	1	0.0655122	0.0136309	0.010742	0.012195	0.0775395	0.0294182	0.0338624	0.0163285	0.0256591	0.0081146
0	1	0.103756	0.048766	0.0079471	0.00575892	0.125054	0.0515923	0.00907898	0.0332194	0.00838679	0.0164437
0	1	0.0271272	0.0229926	0.00761044	0.0289357	0.0461005	0.017476	0.034273	0.0196575	0.0362963	0.00887448
0	1	0.00634181	0.00468467	0.079106	0.00273948	0.0144889	0.0118039	0.00721867	0.0072564	0.0284405	0.0174944
0	1	0.0221607	0.0290977	0.00412337	0.0216951	0.0381329	0.0217067	0.011166	0.0176132	0.0136022	0.0199448
0	1	0.183719	0.00993602	0.080245	0.00163235	0.0565961	0.0807601	0.00590289	0.0305861	0.0265855	0.0166411
0	1	0.00637891	0.0166156	0.0361821	0.00427118	0.0136769	0.0150529	0.00528087	0.00466854	0.0209931	0.00894607
0	1	0.147255	0.0436078	0.0189887	0.0127696	0.0950648	0.0911916	0.020485	0.035797	0.00883765	0.0903173
0	1	0.238017	0.0449109	0.0154	0.00463552	0.0455605	0.228933	0.0697157	0.128318	0.0356981	0.0115356
0	1	0.0188029	0.0193043	0.0499669	0.00645073	0.0164234	0.0230808	0.00725487	0.00586329	0.032274	0.0106971
0	1	0.17905	0.00415262	0.0849049	0.00821844	0.0688435	0.104739	0.0124456	0.0365691	0.0403121	0.0105675
0	1	0.00694117	0.0102232	0.0216862	0.00942619	0.00887135	0.00705115	0.0052631	0.00799759	0.0243553	0.0116435
0	1	0.16576	0.0129206	0.0655453	0.00608284	0.0831776	0.0878849	0.00988642	0.0348434	0.0271246	0.0147432
0	1	0.00805918	0.00337055	0.0310188	0.00584684	0.00762657	0.00849258	0.00860685	0.00987677	0.0430725	0.0106874
0	1	0.25088	0.101032	0.0101181	0.0671108	0.0938489	0.217509	0.374165	0.237434	0.0385869	0.0107979
0	1	0.183014	0.204066	0.0101342	0.0136974	0.127513	0.0875349	0.0498621	0.0947233	0.00838679	0.0274902
0	1	0.242314	0.0370065	0.0551451	0.00366729	0.0476282	0.182851	0.0336107	0.0911954	0.0150484	0.007027
0	1	0.137862	0.522025	0.0166961	0.020428	0.0178961	0.343078	0.57291	0.682881	0.0283457	0.0186653
0	1	0.038279	0.00213079	0.0902463	0.0030634	0.0194515	0.0183195	0.00202796	0.0118843	0.0363066	0.0176503
0	1	0.016455	0.00355132	0.00854302	0.0131375	0.0361506	0.00873799	0.00458712	0.0187262	0.0262373	0.00614306
0	1	0.0100733	0.00667187	0.0248891	0.0112379	0.0146959	0.0108593	0.00721867	0.016795	0.0308139	0.0113774
0	1	0.0554044	0.159996	0.0126133	0.015273	0.126252	0.0227956	0.0131577	0.0740073	0.00963398	0.0133213
0	1	0.218322	0.16006	0.00774456	0.075027	0.0866898	0.199823	0.30743	0.369876	0.015797	0.0150601
0	1	0.245683	0.301604	0.0139175	0.00902991	0.0423521	0.252808	0.172982	0.393566	0.0159489	0.0196532
0	1	0	0.00284105	0.00964827	0.0021649	0.00249178	0.00401644	0.00263155	0.0065152	0.00889088	0.00756897
0	1	0.0154451	0.00397441	0.0383017	0.00737857	0.0200854	0.0106391	0.00387493	0.0126012	0.0273636	0.00572284
0	1	0.275953	0.14119	0.0035401	0.00701066	0.0410402	0.307605	0.227185	0.205253	0.0244173	0.0190064
0	1	0.0103719	0.00964881	0.0187688	0.00666803	0.0214814	0.00683691	0.00465952	0.0137618	0.0177817	0.00491491
0	1	0.0191395	0.00255388	0.053227	0.00267238	0.021744	0.018672	0.00387493	0.0130872	0.0369976	0.00807278
0	1	0.00738875	0.0100796	0.00840892	0.0244632	0.00978862	0.00803287	0.00654268	0.0102994	0.0328042	0.00449282
0	1	0.0347572	0.00393979	0.00720182	0.00278344	0.0234647	0.0143029	0.00519071	0.0122435	0.0256384	0.00718127
0	1	0.0453423	0.0738389	0.00953486	0.0535545	0.0769082	0.0218762	0.0232387	0.0447244	0.0217101	0.00882254
0	1	0.0973552	0.0175976	0.00891108	0.0104419	0.0544354	0.0424082	0.0111298	0.0350345	0.0212027	0.018958
0	1	0.0726945	0.0491945	0.0101992	0.014183	0.110398	0.0444881	0.0131577	0.024422	0.0204629	0.0455478
0	1	0.165293	0.124567	0.00533042	0.0515695	0.0474178	0.110042	0.275425	0.117083	0.046434	0.00864565
0	1	0.117855	0.00993602	0.031602	0.0131375	0.0367079	0.0671595	0.00590354	0.0442991	0.0236742	0.0153384
0	1	0.0227254	0.0290439	0.0149544	0.00334337	0.0131674	0.0176511	0.00337994	0.00994833	0.0162695	0.00495111
0	1	0.0191395	0.00198721	0.0390307	0.00519899	0.0156592	0.0152535	0.00323514	0.0182303	0.0244796	0.00736112
0	1	0.0147747	0.00844205	0.0129616	0.00864898	0.0346778	0.00447614	0.00398352	0.0102994	0.0143911	0.0164931
0	1	0.0361917	0.00626852	0.0570052	0.00181167	0.0183022	0.0167376	0.00199176	0.00727594	0.0106706	0.00893638
0	1	0.0320128	0.00880266	0.0654966	0.0015317	0.0210714	0.0171886	0.0052631	0.00803669	0.0113591	0.00778282
0	1	0.0322367	0.00880266	0.0657302	0.0015317	0.0212	0.0163216	0.0052631	0.00803669	0.0118229	0.00747998
0	1	0.0315654	0.00880266	0.0689968	0.0015317	0.0198784	0.0162335	0.0052631	0.00803669	0.0133233	0.00789815
0	1	0.22896	0.10119	0.0458922	0.00575892	0.0401459	0.162832	0.125617	0.162695	0.025243	0.0130199
0	1	0.0574207	0.0430082	0.0125728	0.0184542	0.0907821	0.019453	0.0119506	0.0215708	0.0184988	0.012068
0	1	0.0456734	0.00667187	0.0184459	0.00552291	0.0345743	0.0261069	0.00945857	0.0144932	0.0269116	0.0173288
0	1	0.229682	0.0729368	0.0204374	0.00812239	0.0504956	0.212046	0.0255476	0.131514	0.00889088	0.010453
0	1	0.221315	0.0622047	0.0220266	0.00701066	0.0534117	0.201746	0.0230643	0.125455	0.00965013	0.0114624
0	1	0.0147775	0.00198721	0.0359317	0.00608284	0.0139062	0.00941372	0.00398352	0.00647609	0.0288497	0.0141804
0	1	0.00940002	0.00468467	0.00420445	0.0371767	0.0219965	0.0132453	0.0175514	0.0110796	0.0234352	0.00342699
0	1	0.159756	0.00326414	0.112771	0.00547896	0.053129	0.0766513	0.00597529	0.0202282	0.0284348	0.0185533
0	1	0.265825	0.292275	0.00528989	0.0194781	0.0684262	0.127906	0.11872	0.171092	0.0108289	0.0298688
0	1	0.154755	0.343955	0.00703967	0.00919023	0.025826	0.240694	0.150749	0.365569	0.014691	0.0106316
0	1	0.109832	0.135101	0.00358065	0.0143892	0.161445	0.0614926	0.0150409	0.0392414	0.00815974	0.0237632
0	1	0.0082162	0.00380233	0.0124512	0.00892815	0.0111668	0.00687608	0.00718246	0.00992875	0.0189768	0.0199542
0	1	0.3033	0.738244	0.00832782	0.0312379	0.340883	0.11539	0.112453	0.183351	0.0182597	0.0231355
0	1	0.0842834	0.0467006	0.0136988	0.00993986	0.117102	0.0311191	0.00917422	0.0248317	0.0132972	0.0141772
0	1	0.0143641	0.00681546	0.0208601	0.0148612	0.0310426	0.0105008	0.00721867	0.0160278	0.0279893	0.0111064
0	1	0.239171	0.289408	0.0120786	0.00821844	0.0235074	0.286732	0.26081	0.322916	0.0106041	0.0100892
0	1	0.236019	0.266857	0.0148528	0.00580288	0.0345307	0.272556	0.22359	0.31229	0.00939495	0.00863371
0	1	0.0531339	0.00605477	0.0672221	0.00491903	0.0298455	0.04112	0.00593909	0.0120972	0.0296483	0.01766
0	1	0.0527143	0.00646909	0.0678701	0.00491903	0.0296987	0.0385978	0.00593909	0.0118013	0.0300817	0.0176456
0	1	0.154206	0.036344	0.0124835	0.0119297	0.070421	0.0855098	0.0134263	0.0846222	0.00469749	0.00993093
0	1	0.136216	0.319476	0.00470662	0.0210591	0.0342946	0.235822	0.271436	0.377127	0.021684	0.0183663
0	1	0.157455	0.219775	0.00712075	0.00947017	0.110735	0.0567079	0.0145255	0.0507053	0.00473007	0.0172683
0	1	0.153368	0.371342	0.00907303	0.0171802	0.0213575	0.272803	0.271991	0.418378	0.0169863	0.0159909
0	1	0.0151085	0.00142053	0.0246029	0.00580288	0.0320826	0.0117255	0.0052993	0.00749861	0.0270984	0.00582174
0	1	0.0873074	0.00340774	0.0454061	0.00559117	0.0504768	0.0391281	0.00650648	0.0144932	0.0461513	0.0119432
0	1	0.107117	0.0156182	0.0238313	0.00882234	0.0961998	0.0629202	0.00782225	0.0309177	0.0181359	0.0122777
0	1	0.0508793	0.00695904	0.0294367	0.00538872	0.0591801	0.0307501	0.00902943	0.0145128	0.00903382	0.0185124
0	1	0.0875301	0.0414517	0.00916267	0.0113697	0.11572	0.0350903	0.0276675	0.0248198	0.0204629	0.0123723
0	1	0.00671552	0.00652828	0.0575345	0.0061268	0.00315253	0.00814002	0.00063979	0.00803669	0.0295928	0.0076654
0	1	0.326581	0.554776	0.0067157	0.0088946	0.107406	0.188229	0.113583	0.424769	0.007874	0.015013
0	1	0.3244	0.119747	0.0136583	0.0425197	0.0736022	0.232332	0.328155	0.175564	0.0432055	0.0125798
0	1	0.0147178	0.00752573	0.0579249	0.0100741	0.0126329	0.00944311	0.00387493	0.0118599	0.0407196	0.0139957
0	1	0.0208197	0.00525135	0.0416243	0.0110458	0.0271548	0.0136352	0.00853444	0.0129783	0.0194585	0.0161908
0	1	0.0449406	0.0160018	0.0249429	0.00949594	0.0511013	0.0257745	0.00988642	0.0204622	0.0171217	0.0222458
0	1	0.0325734	0.0139104	0.0279809	0.00858634	0.065393	0.0159275	0.00725487	0.022505	0.0133233	0.0276021
0	1	0.124072	0.108601	0.0107825	0.0116359	0.15206	0.0489495	0.0111961	0.0700443	0.011776	0.0107378
0	1	0.120882	0.109928	0.00957544	0.0115062	0.13619	0.047385	0.010671	0.0683114	0.00947146	0.0101878
0	1	0.115174	0.107747	0.0106771	0.0118458	0.130376	0.0457294	0.010671	0.0648784	0.00889413	0.00934004
0	1	0.0590988	0.0144771	0.0355065	0.00914625	0.0449951	0.0422044	0.0204127	0.0298059	0.0224531	0.0114487
0	1	0.132084	0.00837959	0.0965961	0.0088275	0.0452022	0.0925946	0.00586669	0.018336	0.0268595	0.0212505
0	1	0.113268	0.279413	0.122809	0.00608284	0.02893	0.12958	0.00601148	0.0300741	0.0192495	0.0128981
0	1	0.114537	0.128719	0.0029001	0.00645073	0.0242013	0.199916	0.166286	0.133514	0.0102483	0.00769142
0	1	0.111299	0.129889	0.00266834	0.00552291	0.0234414	0.202087	0.162369	0.132735	0.0101119	0.00769142
0	1	0.227804	0.0166156	0.0904117	0.00584684	0.0543923	0.144048	0.00782225	0.0501953	0.0214189	0.0148801
0	1	0.230907	0.0178925	0.0963371	0.00526519	0.0582623	0.134469	0.00654268	0.0488245	0.0254923	0.0202742
0	1	0.167284	0.0261954	0.100152	0.00761454	0.061272	0.0842837	0.00654333	0.0209889	0.0359894	0.0226313
0	1	0.25806	0.45517	0.00716129	0.00858634	0.0263414	0.347818	0.313752	0.469176	0.00987295	0.0203023
0	1	0.221193	0.0776259	0.00942942	0.00761454	0.166416	0.0983991	0.0132691	0.0567724	0.0212147	0.0209919
0	1	0.118523	0.00894628	0.0655186	0.00573867	0.0385457	0.0722474	0.0062945	0.0362625	0.0206604	0.00876024
0	1	0.164045	0.410011	0.015408	0.0131856	0.0136769	0.271879	0.301931	0.404311	0.0145704	0.0151484
0	1	0.0842405	0.0523775	0.00799556	0.0103488	0.0524482	0.0605992	0.0290195	0.0747876	0.0194808	0.0165247
0	1	0.198321	0.019951	0.0316181	0.00399121	0.0329981	0.170697	0.0207134	0.0659886	0.0251278	0.0297357
0	1	0.276987	0.141643	0.0320636	0.0030634	0.038358	0.202783	0.0501781	0.231175	0.00469749	0.0110195
0	1	0.213135	0.156721	0.0147032	0.010678	0.0428161	0.220731	0.0486837	0.232794	0.0115981	0.0104403
0	1	0.159615	0.151035	0.00587315	0.00854235	0.028574	0.189258	0.0538408	0.220562	0.00780885	0.00604715
0	1	0.244848	0.571404	0.0092189	0.00406853	0.0519222	0.271471	0.208172	0.482672	0.00976384	0.0137499
0	1	0.226079	0.495408	0.00949433	0.0150996	0.199995	0.084382	0.0779715	0.159138	0.00321132	0.0194002
0	1	0.0381401	0.0159053	0.0333518	0.00181167	0.0145411	0.018956	0.00732727	0.0171233	0.00987295	0.00935958
0	1	0.0249199	0.0401185	0.00420445	0.0315716	0.0319545	0.0164893	0.0206371	0.0271139	0.00639655	0.00406962
0	1	0.31022	0.189829	0.00949433	0.00399121	0.107545	0.160972	0.0253585	0.193213	0.0148094	0.00796558
0	1	0.0248452	0.00454108	0.0352881	0.00519899	0.0101183	0.00838543	0.00323514	0.00833569	0.0257886	0.00661708
0	1	0.0248452	0.00454108	0.0349818	0.00519899	0.0101183	0.00838543	0.00323514	0.00875834	0.0260084	0.00666515
0	1	0.159232	0.120296	0.00824672	0.0266428	0.0780373	0.118611	0.177915	0.108128	0.0187638	0.0152076
0	1	0.300453	0.529803	0.0143226	0.00910227	0.0987408	0.232907	0.127272	0.328268	0.00616302	0.0106536
0	1	0.278943	0.484197	0.0131155	0.00910227	0.0949867	0.230258	0.127219	0.318372	0.00544056	0.00977863
0	1	0.266904	0.129501	0.0173605	0.0303344	0.0816076	0.177002	0.115466	0.172688	0.0142028	0.00987625
0	1	0.354324	0.163891	0.0154891	0.0113904	0.119463	0.176589	0.219758	0.111478	0.0438952	0.00890282
0	1	0.207053	0.264674	0.00412337	0.0196165	0.0421532	0.211047	0.172061	0.315902	0.00889088	0.0109206
0	1	0.0822749	0.02229	0.0113252	0.00547896	0.105326	0.0368317	0.00913804	0.0316118	0.0167736	0.00831444
0	1	0.0467128	0.00880266	0.0201419	0.0120818	0.0556761	0.0122635	0.0124094	0.0223382	0.0198277	0.0102869
0	1	0.0402959	0.0167515	0.0367786	0.00959915	0.0889794	0.0385399	0.00732727	0.0267238	0.0182413	0.017391
0	1	0.379049	0.985328	0.01732	0.0456711	0.0762357	0.348826	0.476369	0.740109	0.0102032	0.0152303
0	1	0.021115	0.00980009	0.0674477	0.00245952	0.0329026	0.0240892	0.00191936	0.0103189	0.0177296	0.0101761
0	1	0.183812	0.408615	0.0124835	0.0146252	0.0172095	0.299451	0.360985	0.430288	0.019985	0.0147451
0	1	0.270592	0.00971572	0.0781628	0.00459511	0.0785305	0.125182	0.00725487	0.0389857	0.034871	0.0326634
0	1	0.187387	0.522204	0.00840068	0.0168927	0.0154389	0.333019	0.508525	0.540176	0.013559	0.0211243
0	1	0.1691	0.468154	0.0127024	0.00431514	0.028118	0.286469	0.356544	0.501323	0.0086519	0.0184305
0	1	0.00235071	0.00851635	0.0143631	0.00793847	0.00976322	0.0042669	0.00394732	0.00877787	0.0222142	0.00550639
0	1	0.00268733	0.00340774	0.00478771	0.0448115	0.0155079	0.00472156	0.00985021	0.00649565	0.0217323	0.0107592
0	1	0.114509	0.0133437	0.0624425	0.00399121	0.029949	0.0705643	0.00424912	0.027465	0.0172516	0.0190345
0	1	0.215883	0.107763	0.0142282	0.00640677	0.0461534	0.137477	0.0262793	0.109886	0.00987295	0.00784512
0	1	0.225199	0.107196	0.0136583	0.00640677	0.0471108	0.142993	0.0256033	0.113274	0.00987295	0.0074996
0	1	0.221909	0.105919	0.015408	0.0082624	0.0445259	0.145568	0.0254759	0.11737	0.00816843	0.00885612
0	1	0.178836	0.102424	0.00945385	0.01721	0.0502893	0.19957	0.129683	0.163712	0.0135623	0.0105993
0	1	0.106113	0.0174617	0.0179483	0.0110019	0.06358	0.05183	0.0101695	0.0213595	0.020572	0.0147798
0	1	0.249356	0.199524	0.00653749	0.00508793	0.0193212	0.269176	0.0293487	0.203821	0.0157916	0.0115306
0	1	0.250272	0.0322337	0.0440854	0.0100407	0.0606785	0.237617	0.0336789	0.119264	0.0253861	0.0331676
0	1	0.141029	0.00951292	0.0835671	0.00479774	0.039635	0.11239	0.00419143	0.0205987	0.0179685	0.0118719
0	1	0.167329	0.00823597	0.0664774	0.00120777	0.0226	0.0769417	0.00593909	0.0183236	0.0136655	0.0129868
0	1	0.0807467	0.00752573	0.0643299	0.00278344	0.0323579	0.0435045	0.00327134	0.00686625	0.0207019	0.0172407
0	1	0.033716	0.00255388	0.0333114	0.00858634	0.0338651	0.0130881	0.00458712	0.0102994	0.0344293	0.00892441
0	1	0.0020141	0.00510775	0.00599477	0.00427118	0.0105244	0.00740375	0.00255916	0.00306252	0.0133168	0.0243371
0	1	0.108499	0.272045	0.00758315	0.00487506	0.183871	0.0389286	0.0359511	0.104417	0.00936887	0.00469359
0	1	0.16564	0.322051	0.00237359	0.0112639	0.151286	0.0752944	0.0581115	0.113292	0.0103509	0.00549147
0	1	0.0110803	0.00142053	0.00871666	0.0059874	0.0338659	0.00865786	0.00394732	0.00801714	0.0203526	0.0134262
0	1	0.0916664	0.0143412	0.0781843	0.00334337	0.0312082	0.0431543	0.00391113	0.00914847	0.0154474	0.00996261
0	1	0.0916664	0.0143412	0.0755679	0.00334337	0.0308227	0.0431543	0.00396445	0.00914847	0.0138984	0.00996261
0	1	0.310825	0.243277	0.0161129	0.0305901	0.0846201	0.31014	0.20799	0.226892	0.0175167	0.0151267
0	1	0.131358	0.238779	0.00708021	0.00977212	0.0229328	0.267473	0.211673	0.34938	0.0133233	0.00863073
0	1	0.251558	0.430071	0.0106203	0.0050648	0.0308882	0.301627	0.236876	0.345448	0.0154749	0.0094876
0	1	0.0937581	0.132997	0.00649695	0.0180077	0.0141864	0.209862	0.140128	0.22228	0.020728	0.00927635
0	1	0.129973	0.109527	0.05094	0.0112986	0.0277976	0.0998871	0.128931	0.155158	0.0238872	0.028466
0	1	0.0650311	0.0546891	0.0580681	0.00947017	0.0313951	0.0624885	0.0674715	0.0927916	0.0203538	0.0233712
0	1	0.129505	0.109255	0.00599477	0.0165647	0.127109	0.0661238	0.0281829	0.0407619	0.020967	0.0160344
0	1	0.133628	0.0841969	0.0135772	0.00645073	0.0620587	0.0924543	0.0158256	0.0649174	0.00936887	0.0147041
0	1	0.164585	0.00553852	0.070625	0.00399121	0.0315091	0.0812505	0.00135198	0.042758	0.0125802	0.0125384
0	1	0.276475	0.545263	0.00906501	0.010678	0.207028	0.127298	0.0731707	0.251688	0.0101381	0.014839
0	1	0.188008	0.429696	0.00595423	0.00673069	0.0196308	0.330241	0.395622	0.413303	0.0160566	0.012379
0	1	0.018543	0.0148969	0.013399	0.0167608	0.0485882	0.00888371	0.00650648	0.0141421	0.02565	0.0112479
0	1	0.0903759	0.0290548	0.00677246	0.0140653	0.0709795	0.0608256	0.0324298	0.0376149	0.0170387	0.0196312
0	1	0.30034	0.648894	0.00953486	0.0134614	0.0381406	0.330208	0.299406	0.526728	0.01171	0.0117804
0	1	0.122641	0.00553852	0.0328166	0.00640677	0.032434	0.0668123	0.00911925	0.0281884	0.0188529	0.0106982
0	1	0.185413	0.595954	0.00891108	0.0122096	0.136341	0.112302	0.0810699	0.259109	0.0086519	0.0134228
0	1	0.304144	0.190185	0.00887054	0.00951414	0.0971153	0.222931	0.0268105	0.177349	0.011094	0.0171857
0	1	0.0836044	0.204412	0.114345	0.00185563	0.0317089	0.0905623	0.0053355	0.0187457	0.0156206	0.0214801
0	1	0.0312325	0.00681546	0.0191103	0.00979411	0.0536966	0.021236	0.00590289	0.0061055	0.0120761	0.0627305
0	1	0.0438504	0.00624879	0.0179438	0.00580288	0.0610507	0.0186611	0.00522691	0.0130683	0.00963398	0.0306704
0	1	0.0352607	0.00326414	0.0347608	0.00410864	0.0342366	0.0184265	0.00446271	0.0107091	0.0230908	0.0117386
0	1	0.101121	0.0134874	0.0166556	0.00701066	0.0629707	0.0372461	0.00853444	0.0327968	0.0113417	0.0129131
0	1	0.310565	0.537192	0.00595423	0.0140653	0.2315	0.117169	0.0486058	0.17359	0.0135623	0.0150466
0	1	0.224068	0.414031	0.00895786	0.0126054	0.013552	0.422758	0.337257	0.477054	0.0164346	0.0125155
0	1	0.00503804	0	0.00899218	0.00273948	0.0110606	0.00506373	0.00385847	0.00773267	0.00764372	0.0321023
0	1	0.113634	0.2672	0.00645642	0.00760297	0.02102	0.175198	0.123025	0.259734	0.00955984	0.00610946
0	1	0.085826	0.145464	0.00840892	0.00737857	0.0138498	0.175825	0.119024	0.154357	0.0109118	0.0256771
0	1	0.0873046	0.0106463	0.0136185	0.00519899	0.0591547	0.0537623	0.00657888	0.0219593	0.0114775	0.0160098
0	1	0.0386184	0.0305238	0.00720182	0.00552291	0.0624854	0.020679	0.00522691	0.0143594	0.0041934	0.0167378
0	1	0.177251	0.272366	0.00474717	0.0197162	0.0204532	0.247201	0.175544	0.249926	0.0113591	0.0095621
0	1	0.0127606	0.00646033	0.0488015	0.00733458	0.00561843	0.0102554	0.00458712	0.00953862	0.0225267	0.0090427
0	1	0.0127606	0.00681546	0.046339	0.00733458	0.00538955	0.0102554	0.00458712	0.00894691	0.0234637	0.008961
0	1	0.189411	0.268769	0.00595423	0.06185	0.125986	0.250382	0.196227	0.239269	0.015131	0.0235929
0	1	0.210048	0.194688	0.00673191	0.00701066	0.0313741	0.253271	0.0416952	0.270987	0.0107393	0.0118779
0	1	0.175787	0.136278	0.0041639	0.0082624	0.0310386	0.189113	0.112944	0.214383	0.0117072	0.013699
0	1	0.013431	0.00851549	0.00891108	0.00427118	0.0193212	0.0104904	0.00195557	0.0155337	0.0103509	0.0100268
0	1	0.212524	0.00738213	0.0822688	0.00636281	0.051563	0.178225	0.0052631	0.0901393	0.00912985	0.0322753
0	1	0.399309	1.03829	0.0112441	0.0045658	0.2123	0.177167	0.0438846	0.277584	0.0138035	0.0135046
0	1	0.203228	0.145545	0.0142821	0.0114027	0.06213	0.265591	0.364688	0.256216	0.0258774	0.0127606
0	1	0.0181325	0.0395261	0.00777182	0.0980932	0.0768239	0.0107071	0.0431591	0.019838	0.0350073	0.00958758
0	1	0.00772539	0.00326414	0.0180161	0.00640677	0.00986361	0.0085997	0.00593909	0.00961558	0.0235343	0.00666515
0	1	0.161199	0.317941	0.00957544	0.00748994	0.0119777	0.341708	0.397683	0.371186	0.0382859	0.0160314
0	1	0.0285424	0.0664779	0.0228283	0.00849838	0.0201332	0.0217827	0.00398352	0.00764653	0.0157916	0.0098074
0	1	0.345716	0.346195	0.0155296	0.0650394	0.130034	0.279118	0.690275	0.314966	0.0872596	0.0203948
0	1	0.287301	0.539867	0.00468228	0.0061268	0.0374734	0.322096	0.443254	0.48037	0.0138013	0.0112815
0	1	0.288604	0.552372	0.00832782	0.0125775	0.0302164	0.362779	0.51298	0.527486	0.0184377	0.00946217
0	1	0.021493	0.0344642	0.0089516	0.0181687	0.0255778	0.0100607	0.0177087	0.0234711	0.0441252	0.00795119
0	1	0.0104099	0.00255388	0.0191766	0.00427118	0.00986361	0.00609262	0.00465952	0.00916802	0.0180208	0.00824113
0	1	0.23522	0.501704	0.00828727	0.0376142	0.190452	0.090353	0.0553712	0.1586	0.00666164	0.0203034
0	1	0.152386	0.0797677	0.0184456	0.00825129	0.0953878	0.0965063	0.0412841	0.1045	0.0143054	0.00919418
0	1	0.117476	0.130161	0.0071418	0.00700543	0.114399	0.0560779	0.00928284	0.0381545	0.0150223	0.0245497
0	1	0.0607791	0.0403184	0.00716129	0.00640677	0.107039	0.0231481	0.00732727	0.0362234	0.00936887	0.0074007
0	1	0.193753	0.39772	0.0107258	0.0258313	0.0222466	0.321833	0.604715	0.49075	0.0304184	0.0201205
0	1	0.160246	0.0989425	0.00412337	0.00459511	0.0219782	0.195818	0.0761449	0.176376	0.0164462	0.00539555
0	1	0.156421	0.0979093	0.00412337	0.00382192	0.0218129	0.193738	0.0710824	0.172825	0.0153992	0.00547726
0	1	0.15601	0.0968452	0.00429101	0.00366729	0.0218129	0.190249	0.0676877	0.170399	0.0155525	0.00573405
0	1	0.00839579	0.0037962	0.0089516	0.00886628	0.0177449	0.0115095	0.00515451	0.0191164	0.0179947	0.0109325
0	1	0.120054	0.0366312	0.0281569	0.00487506	0.0294491	0.12971	0.0231146	0.069082	0.0293965	0.0106121
0	1	0.156031	0.10569	0.00533042	0.00673069	0.0427301	0.111626	0.0369662	0.166222	0.01059	0.00803406
0	1	0.121317	0.0794059	0.0782036	0.00431514	0.0443902	0.0884694	0.00327134	0.0183166	0.0184988	0.00757086
0	1	0.129948	0.00525135	0.0659421	0.0030634	0.0394811	0.0713765	0.0100266	0.0297668	0.0342903	0.0135161
0	1	0.121144	0.1647	0.00820616	0.0182925	0.0242342	0.190312	0.212321	0.158296	0.0140805	0.0117616
0	1	0.0245114	0.0102232	0.0186403	0.00701066	0.0316765	0.0206802	0.00334374	0.0133814	0.026237	0.0107162
0	1	0.144275	0.068705	0.00953486	0.0253743	0.0476463	0.136209	0.178208	0.11205	0.0359654	0.00441868
0	1	0.236252	0.00837959	0.0484748	0.00334337	0.0535035	0.141698	0.00885228	0.0752364	0.0197459	0.0251043
0	1	0.0480156	0.00837959	0.0290417	0.00399121	0.0448752	0.0127108	0.00465952	0.0103509	0.0249226	0.00779329
0	1	0.0351166	0.0213825	0.0114585	0.00241555	0.0645636	0.0181935	0.0053355	0.0160343	0.0183013	0.0100921
0	1	0.0406297	0.00142053	0.0263987	0.00645073	0.0285241	0.0246856	0.00259535	0.0126076	0.0131335	0.0144273
0	1	0.00682749	0.00695904	0.0388763	0.00366729	0.00788133	0.00518125	0.00131577	0.0031904	0.0217543	0.00943594
0	1	0.00940284	0.00510775	0.0294077	0.00640677	0.0168294	0.00683691	0.00266775	0.0057349	0.0150484	0.00547472
0	1	0.067351	0.0161925	0.065324	0.00278344	0.0185092	0.0271645	0.00266775	0.0112389	0.0206129	0.0116124
0	1	0.0667079	0.0161925	0.0630688	0.00278344	0.0185092	0.0270666	0.00266775	0.0114502	0.019507	0.0117088
0	1	0.0356609	0.0158976	0.0131155	0.00788692	0.0908036	0.0229033	0.0112384	0.0211553	0.0370997	0.00682238
0	1	0.350747	0.333059	0.0101181	0.0174139	0.0486635	0.379563	0.280393	0.444176	0.0126697	0.0103156
0	1	0.193852	0.643616	0.015302	0.0345555	0.255968	0.072793	0.206477	0.251335	0.0182597	0.0162262
0	1	0.119202	0.138406	0.00840892	0.00793847	0.0916074	0.0614426	0.00822723	0.115759	0.0076611	0.0108001
0	1	0.00638169	0.00213079	0.00241413	0.00793847	0.00828732	0.00507411	0.0159868	0.00380373	0.0136845	0.0226622
0	1	0.187191	0.0335107	0.0231121	0.00765851	0.0525035	0.125981	0.0224037	0.106353	0.0228657	0.007309
0	1	0.0137677	0.0085189	0.0209006	0.0107566	0.07324	0.0209256	0.00785846	0.0206183	0.0294776	0.00718127
0	1	0.106831	0.549335	0.00602709	0.0124978	0.0064086	0.308314	0.392173	0.565195	0.0209409	0.0127948
0	1	0.104041	0.526403	0.00592989	0.0125052	0.00523875	0.308219	0.394083	0.547194	0.021684	0.0131399
0	1	0.214301	0.185939	0.00909742	0.0142226	0.130026	0.0810048	0.083774	0.121392	0.010855	0.00960316
0	1	0.142642	0.0825615	0.0112522	0.0164844	0.0815807	0.0606869	0.0247512	0.0288749	0.0157795	0.0157911
0	1	0.180125	0.251551	0.0117303	0.010917	0.0343753	0.248507	0.298397	0.286037	0.0164259	0.00834343
0	1	0.0102219	0.00681546	0.0219133	0.00584684	0.0310158	0.00447614	0.00259535	0.0110992	0.0224271	0.00647334
0	1	0.0421269	0.0163316	0.0185676	0.00761454	0.0816819	0.0271468	0.009995	0.0184	0.0290626	0.0200295
0	1	0.380074	0.553226	0.00739617	0.0107219	0.137605	0.170732	0.0759384	0.267762	0.00788272	0.0152927
0	1	0.0173002	0.00497185	0.0512387	0.00334337	0.0051348	0.00669061	0.000675985	0.00647609	0.0250235	0.0141416
0	1	0.00100705	0.00397441	0.0119085	0.00427118	0.00457756	0.0103936	0.00263155	0.00688579	0.0155798	0.022268
0	1	0.104024	0.0871574	0.00720182	0.00608284	0.124123	0.0412123	0.014546	0.0488831	0.00936887	0.00947115
0	1	0.0043648	0.00426159	0.0204305	0.00765851	0.00183103	0.0085997	0.00127958	0.00764653	0.0159487	0.0219989
0	1	0.043317	0.0078129	0.0440247	0.00722371	0.0164667	0.0399813	0.00661507	0.0175362	0.0169165	0.00932
0	1	0.0426737	0.0078129	0.0423685	0.00580288	0.0163448	0.0399813	0.00661507	0.0184844	0.0156514	0.00923347
0	1	0.143734	0.111887	0.0131561	0.00831388	0.0317752	0.152402	0.10437	0.173026	0.011094	0.0285603
0	1	0.135043	0.00667187	0.0272889	0.00785055	0.0239215	0.0745128	0.0106821	0.0517196	0.010855	0.00519487
0	1	0.00324586	0.0146206	0.00295685	0.0519297	0.0133744	0.00863085	0.00985021	0.0106895	0.0273896	0.00271308
0	1	0.00973949	0.00681546	0.0201958	0.00120777	0.0108826	0.00577923	0.00127958	0.0129717	0.0224698	0.00555756
0	1	0.255063	0.99892	0.00537097	0.0225394	0.113595	0.120642	0.0796615	0.252779	0.00963398	0.0142763
0	1	0.0547368	0.00198721	0.0692706	0.00487506	0.0193475	0.0393522	0.00259535	0.018336	0.0201372	0.0198448
0	1	0.0181325	0.0139104	0.00935395	0.0386023	0.0117192	0.00672978	0.00851667	0.0072564	0.0167736	0.00229586
0	1	0.148311	0.163397	0.0101181	0.0286161	0.199917	0.0426687	0.0639965	0.0748776	0.0286726	0.0159139
0	1	0.235278	0.186554	0.0355297	0.0233034	0.0856071	0.216244	0.122583	0.251772	0.0307113	0.00970253
0	1	0.255198	0.0799266	0.0148653	0.0113258	0.0376556	0.210483	0.0612604	0.230601	0.00987295	0.0077532
0	1	0.0519358	0.0190488	0.0180046	0.00494737	0.0652744	0.0197297	0.00398352	0.0271725	0.0151484	0.0116039
0	1	0.0910017	0.00269747	0.0922214	0.00290723	0.041285	0.0438594	0.00854776	0.0141227	0.0366802	0.0120058
0	1	0.030532	0.00553852	0.00836834	0.00914625	0.0268364	0.0206346	0.0183847	0.0138886	0.0290529	0.00789815
0	1	0.00604509	0.00975867	0.00478771	0.046578	0.00579555	0.00328076	0.0105262	0.00801714	0.0196492	0.00801274
0	1	0.110484	0.0357833	0.00765532	0.00524296	0.0855926	0.0336866	0.0052631	0.0512776	0.0101119	0.00830942
0	1	0.0114169	0.0061052	0.0206722	0.00547896	0.0136402	0.00824715	0.00796706	0.0194295	0.0206681	0.0124659
0	1	0.0734285	0.0615762	0.00824672	0.0100301	0.0537912	0.0470711	0.0239174	0.0780138	0.0157916	0.0105794
0	1	0.140576	0.346595	0.0089516	0.0605521	0.170793	0.0573364	0.0676403	0.128512	0.0192288	0.0126787
0	1	0.167531	0.0408774	0.0185138	0.0104419	0.143373	0.0652448	0.0149323	0.0636593	0.00954271	0.0197431
0	1	0.0367712	0.0147643	0.0107014	0.0130859	0.0655425	0.0163112	0.00857064	0.0241782	0.0248953	0.0068786
0	1	0.233465	0.225122	0.0123459	0.0187735	0.0189468	0.38148	0.657461	0.406319	0.031583	0.0152642
0	1	0.00772258	0.00539493	0.0243271	0.00761454	0.00762657	0.00967766	0.00597529	0.00591372	0.0156757	0.0121219
0	1	0.197904	0.135889	0.0136988	0.0144563	0.0310088	0.23657	0.0661858	0.12663	0.00345032	0.021413
0	1	0.19686	0.0142331	0.0172794	0.00798245	0.0366212	0.154469	0.0155569	0.0691308	0.0071657	0.0116741
0	1	0.120364	0.00752573	0.0532359	0.00733458	0.054836	0.0597667	0.00455092	0.0293961	0.022677	0.017091
0	1	0.0550347	0.0563755	0.0132372	0.0112818	0.172497	0.0205419	0.0164465	0.0453866	0.0121022	0.0108277
0	1	0.00671552	0.0080924	0.00832782	0.0740318	0.0110339	0.00672978	0.0110936	0.0118599	0.0290441	0.00526798
0	1	0.161203	0.0599033	0.0150275	0.0174086	0.0561379	0.0680902	0.0153084	0.0864086	0.0106161	0.00753696
0	1	0.198338	0.0688418	0.00899218	0.0180565	0.0702588	0.08246	0.0252982	0.101941	0.00889088	0.00845545
0	1	0.0503999	0.00383082	0.0887221	0.00820053	0.024862	0.0220115	0.00327134	0.0137325	0.0295263	0.0119613
0	1	0.0335804	0.00819652	0.0394764	0.00399121	0.0411892	0.0118039	0.00647028	0.0214181	0.0239393	0.00488949
0	1	0.0120873	0.00482826	0.0327959	0.00975015	0.0351593	0.00735595	0.00604769	0.019526	0.0198823	0.00708237
0	1	0.0664876	0.00993602	0.0146221	0.00394726	0.0371139	0.0524903	0.00634784	0.0336291	0.0103509	0.00699245
0	1	0.0147747	0.00340774	0.0143307	0.00731781	0.017127	0.0157891	0.00259535	0.0129913	0.0172777	0.00708237
0	1	0.0275325	0.00454108	0.0678783	0.00580288	0.021407	0.0224271	0.00657888	0.00368888	0.0281327	0.0250383
0	1	0.0293536	0.0203028	0.0160723	0.00821844	0.0543037	0.0105889	0.00853444	0.0267433	0.0215776	0.00914386
0	1	0.00940284	0.00667187	0.0185676	0.00394726	0.0111374	0.00412503	0.00462331	0.0061055	0.0220555	0.00714689
0	1	0.0621242	0.00940397	0.0328823	0.0015317	0.0710137	0.0315336	0.00597529	0.0250446	0.0353875	0.0118472
0	1	0.300691	0.323889	0.0140068	0.0359841	0.0767304	0.31634	0.198999	0.349636	0.0293538	0.018955
0	1	0.00839579	0.00269747	0.0208457	0.00487506	0.0107791	0.00577923	0.00394732	0.0103384	0.0217958	0.00871395
0	1	0.12589	0.0119232	0.0464708	0.0143944	0.0506953	0.0732396	0.0131939	0.0531356	0.0143996	0.0146652
0	1	0.0198127	0.00951292	0.00712075	0.00334337	0.0339136	0.0118039	0.00776185	0.0114502	0.01059	0.00177675
0	1	0.164703	0.00553852	0.0767238	0.00245952	0.0368132	0.0748381	0.00857064	0.0320946	0.0243075	0.0127641
0	1	0.024848	0.00397989	0.0145494	0.00539052	0.0282693	0.0198368	0.00725487	0.0186026	0.0271246	0.00834598
0	1	0.258904	0.460933	0.0106609	0.0433187	0.0388978	0.281241	0.55982	0.465127	0.0311916	0.0141281
0	1	0.0960968	0.00482826	0.0735655	0.00774874	0.0349855	0.0447029	0.00270395	0.0194674	0.0232247	0.0137784
0	1	0.0514014	0.00598133	0.0786629	0.0061268	0.0205392	0.0327894	0.00605311	0.0152736	0.02025	0.0131395
0	1	0.11686	0.0131993	0.0117303	0.0186714	0.05095	0.049255	0.00943711	0.0400662	0.0140871	0.00721487
0	1	0.0772313	0.00667187	0.0360477	0.00394726	0.0397568	0.032377	0.00208063	0.00845113	0.0160305	0.006233
0	1	0.270929	0.0819099	0.0136177	0.113861	0.0457462	0.351977	0.315407	0.254038	0.12502	0.0455208
0	1	0.0177959	0.0177785	0.00957544	0.0110681	0.0269477	0.0156348	0.00597529	0.0129717	0.0175428	0.00407196
0	1	0.00604509	0.0326469	0.00537799	0.0590012	0.0142899	0.0128529	0.0255177	0.0160538	0.0214449	0.0244974
0	1	0.12379	0.169099	0.018535	0.0235501	0.153378	0.0422232	0.0853358	0.0635269	0.0118632	0.0208029
0	1	0.230674	0.359928	0.0179761	0.00761454	0.0190468	0.334433	0.232992	0.398123	0.0175167	0.0101791
0	1	0.00805918	0.00142053	0.0251453	0.00684291	0.00538955	0.00547083	0.00131577	0.00994833	0.00984688	0.0132997
0	1	0.178357	0.00652914	0.0480102	0.00668673	0.0368622	0.0839753	0.00462331	0.0435642	0.0174602	0.0143297
0	1	0.0482805	0.0586186	0.00420445	0.0134614	0.132574	0.0312122	0.00793085	0.0452647	0.0137719	0.00885911
0	1	0.179801	0.342137	0.00233304	0.00837705	0.0170346	0.281362	0.368185	0.237236	0.0160305	0.0101658
0	1	0.0965398	0.0170387	0.0389489	0.00474607	0.0206904	0.0781442	0.0020984	0.0210084	0.0120761	0.0132363
0	1	0.0225001	0.00397441	0.0895646	0.00645073	0.0151019	0.0144003	0.00259535	0.00686625	0.0180294	0.117022
0	1	0.0800731	0.00142053	0.0569503	0.00060389	0.0246073	0.046061	0.00601148	0.0110601	0.0131559	0.0187131
0	1	0.0339113	0.000710265	0.0582947	0.00547896	0.0133839	0.0205419	0.00327134	0.00953862	0.019985	0.0205978
0	1	0.080782	0.00681546	0.0647618	0.00690364	0.0294396	0.0336414	0.00266775	0.012211	0.0350165	0.0190576
0	1	0.0903258	0.00752573	0.0639089	0.00646184	0.0298946	0.034876	0.00199176	0.0133424	0.0300753	0.0172102
0	1	0.212784	0.450531	0.00595423	0.00979411	0.204631	0.0854429	0.0276312	0.115057	0.00615755	0.0409399
0	1	0.026862	0.00397441	0.0372482	0.012238	0.0717219	0.0276242	0.00586669	0.0150395	0.0241522	0.011767
0	1	0.0147775	0.00993602	0.0203659	0.00733458	0.0114788	0.013705	0.00387493	0.0110796	0.0150484	0.00933938
0	1	0.136169	0.209671	0.0124917	0.0477531	0.193538	0.0624943	0.170685	0.0660894	0.0135829	0.0378928
0	1	0.144027	0.168538	0.00727437	0.047529	0.133546	0.0566587	0.121629	0.0606016	0.0226922	0.0182171
0	1	0.00350706	0.00468467	0.0101992	0.0137044	0.00157626	0.00708234	0.00259535	0.00458401	0.0146204	0.0153791
0	1	0.139199	0.359546	0.0297953	0.00951414	0.0170841	0.229196	0.123191	0.275709	0.0139664	0.017042
0	1	0.167166	0.0797658	0.00537097	0.033585	0.113701	0.0682015	0.0244685	0.0480606	0.0491596	0.0138181
0	1	0.168034	0.079099	0.00537097	0.0319282	0.112462	0.0700203	0.0244685	0.04861	0.0470275	0.0133158
0	1	0.00570847	0.00269747	0.00836834	0.0177765	0.0102219	0.00377101	0.00586669	0.0122305	0.0196231	0.00854677
0	1	0.00537185	0.00397441	0.00720182	0.0710146	0.00487563	0.00441315	0.0210893	0.0121477	0.0386688	0.0051081
0	1	0.0329071	0.0315311	0.0165098	0.0181525	0.0194585	0.0253706	0.00665127	0.0156441	0.0145171	0.00620509
0	1	0.181661	0.0085407	0.0371978	0.00455115	0.0814553	0.0936182	0.0119144	0.0473757	0.0183281	0.0081482
0	1	0.249156	0.590117	0.0131155	0.0168487	0.0453535	0.183613	0.239254	0.311849	0.00692672	0.0127034
0	1	0.00772258	0.00556701	0.0041639	0.068388	0.00597311	0.00843055	0.0178693	0.00879743	0.0207541	0.0205399
0	1	0.0110071	0.0078129	0.0180496	0.00858634	0.00991488	0.00869766	0.00063979	0.00419387	0.0208176	0.0085072
0	1	0.0643657	0.0945231	0.0113252	0.0618191	0.0958584	0.0332203	0.322609	0.0374133	0.0608717	0.0266433
0	1	0.047017	0.00340774	0.0179033	0.0118857	0.0538478	0.02741	0.00729106	0.016795	0.031318	0.0148779
0	1	0.05496	0.00897474	0.0321853	0.00491903	0.0340171	0.0276554	0.00995879	0.0238499	0.019985	0.017672
0	1	0.0104071	0.206687	0.0960808	0.00366729	0.0224737	0.0624151	0.00374213	0.0102994	0.0226661	0.0166475
0	1	0.112242	0.0489774	0.00716129	0.0388848	0.0699098	0.0598555	0.0987388	0.0508109	0.0263337	0.00454709
0	1	0.00470143	0.056111	0.0246432	0	0.00466756	0.0109605	0.00184828	0.00534476	0.00933952	0.023475
0	1	0.00537185	0.00851549	0.011949	0.00366729	0.0203879	0.00958196	0.00793085	0.0118404	0.0162956	0.00845862
0	1	0.135042	0.0355106	0.00796599	0.0195882	0.0429125	0.0925906	0.212471	0.0556632	0.0500557	0.00364941
0	1	0.0181325	0.0229159	0.00847372	0.0345813	0.019576	0.00948077	0.0121099	0.0172047	0.0199437	0.00529964
0	1	0.137241	0.204048	0.00712075	0.0245951	0.155506	0.0395954	0.0490965	0.0653601	0.00615755	0.0116038
0	1	0.0345775	0.0231439	0.00716129	0.00519899	0.0150233	0.0453379	0.0119506	0.0371256	0.00987295	0.037923
0	1	0.0115288	0.00738213	0.00961597	0.00898049	0.027342	0.0144101	0.00586669	0.0102994	0.0172777	0.0418076
0	1	0.0114169	0.00738213	0.00961597	0.00854235	0.0277642	0.0144101	0.00586669	0.010715	0.0172777	0.0415419
0	1	0.277191	0.151241	0.0094881	0.0710622	0.0783832	0.205008	0.478771	0.189102	0.0920202	0.0199279
0	1	0.164542	0.392507	0.0189482	0.00580288	0.13715	0.0766649	0.0586425	0.138222	0.0101119	0.0069805
0	1	0.0464771	0.00851549	0.0154891	0.00362333	0.056435	0.0256386	0.00864306	0.0237004	0.0219491	0.00725065
0	1	0.0107437	0.0978729	0.0516356	0.00752964	0.0206427	0.0228715	0.00259535	0.00918758	0.0221619	0.00903229
0	1	0.0104859	0.00454108	0.0186959	0.00723914	0.0296693	0.00937071	0.00398287	0.00801714	0.0180208	0.011511
0	1	0.235807	0.146589	0.00480097	0.0248311	0.060205	0.259464	0.422326	0.331265	0.0394396	0.00983818
0	1	0.0819272	0.0122104	0.0363701	0.0082624	0.0214253	0.0379218	0.0052631	0.0313664	0.0133986	0.011658
0	1	0.159498	0.0139104	0.0509652	0.00701066	0.0395858	0.101534	0.0105624	0.0534653	0.0157916	0.0147521
0	1	0.0550455	0.0271649	0.0101587	0.0061268	0.0473041	0.0337187	0.00849823	0.0335744	0.0130843	0.00610946
0	1	0.015074	0.00340774	0.032728	0.010354	0.0339672	0.00873799	0.00063979	0.0164439	0.0152874	0.0116711
0	1	0.00369437	0.00468552	0.0410204	0.00375572	0.00986361	0.00873858	0.00391113	0.00701367	0.020779	0.0171672
0	1	0.0452743	0.0258413	0.00420445	0.00673069	0.0519464	0.0255232	0.0124094	0.0245326	0.00666164	0.00613464
0	1	0.0146613	0.0163284	0.00482826	0.030145	0.020847	0.0100968	0.0143985	0.0175362	0.0150484	0.00538499
0	1	0.00442075	0.00213079	0.0122324	0.00824562	0.0118459	0.0071301	0.00263155	0.00994833	0.0157916	0.00352886
0	1	0.196784	0.152161	0.0150275	0.00947017	0.0430598	0.116432	0.0276675	0.185556	0.00851065	0.006233
0	1	0.104431	0.164485	0.00374266	0.00854235	0.112808	0.0399632	0.0114088	0.0748869	0.00963398	0.00768841
0	1	0.0060423	0.00553852	0.0149059	0.00241555	0.0112886	0.00600508	0.00469571	0.00695078	0.0194808	0.00654161
0	1	0.00839579	0.00213079	0.00599477	0.00933374	0.00940474	0.0069752	0.000675985	0.00343312	0.0138013	0.00974321
0	1	0.00402819	0.00539493	0.00840892	0.0864793	0.0103731	0.0103844	0.0368779	0.0108748	0.0380773	0.00730478
0	1	0.0362948	0.0036197	0.0557593	0.00705462	0.0126864	0.0170163	0.00394732	0.00838772	0.0377927	0.00653863
0	1	0.10041	0.0150438	0.0526171	0.0146576	0.103267	0.0575799	0.0262968	0.0301569	0.031557	0.0294863
0	1	0.185756	0.174567	0.00715428	0.0290069	0.0636336	0.108738	0.0494737	0.102291	0.0154019	0.0157167
0	1	0.00503804	0.00340774	0.029007	0.00971024	0.0199225	0.0074349	0.00718246	0.00458401	0.0182597	0.0327514
0	1	0.273425	0.716714	0.00587315	0.0627661	0.0485089	0.303924	0.329805	0.492437	0.0289616	0.0173318
0	1	0.025367	0.00269747	0.0178222	0.00608284	0.0158385	0.0198673	0.00195557	0.00803669	0.0144215	0.0287678
0	1	0.0245085	0.00269747	0.0172389	0.00608284	0.0155079	0.0196226	0.00195557	0.00803669	0.0153135	0.0290407
0	1	0.0367666	0.00646033	0.0590902	0.00677467	0.0351634	0.0207684	0.00522691	0.0105302	0.0321648	0.0357214
0	1	0.0345847	0.0061052	0.0571282	0.00677467	0.0352351	0.0154677	0.00522691	0.0107091	0.0290888	0.0398804
0	1	0.0383619	0.00525135	0.0751326	0.00515503	0.0362539	0.0202591	0.00710192	0.0116291	0.0278818	0.00823521
0	1	0.138008	0.0142305	0.0192507	0.00701066	0.0538639	0.0651347	0.0123732	0.0259419	0.00953149	0.0378801
0	1	0.00867552	0.0061052	0.037038	0.00269436	0.00346456	0.00542608	0.00266775	0.00953862	0.0120761	0.0115289
0	1	0.153871	0.121315	0.00241413	0.00827527	0.140784	0.0882974	0.039048	0.0529838	0.0132972	0.00581324
0	1	0.0567481	0.0146821	0.0313005	0.00366729	0.0333019	0.034278	0.0053355	0.0136236	0.0141156	0.0132661
0	1	0.035119	0.00269747	0.041703	0.00273948	0.0236323	0.024237	0.00586669	0.0109122	0.0216959	0.0515225
0	1	0.0393718	0.00269747	0.0420819	0.00273948	0.0241829	0.0245014	0.00586669	0.0102994	0.0211799	0.0516349
0	1	0.194642	0.205546	0.00716129	0.017028	0.0378068	0.170389	0.0540554	0.196211	0.0189235	0.0216102
0	1	0.00268733	0.00198721	0.00237359	0.00427118	0.00498355	0.00366388	0.00191936	0.00612504	0.00493649	0.0203733
0	1	0.00537185	0.00426159	0.00778508	0.00273427	0.0047288	0.0110988	0.00063979	0.00458401	0.0140663	0.0421947
0	1	0.012424	0.00284105	0.0332707	0.00630612	0.0160175	0.0106079	0.00522691	0.0141747	0.0147834	0.00779329
0	1	0.0181026	0.0152228	0.00720182	0.0195442	0.0261209	0.00997312	0.0281435	0.0157921	0.0192418	0.0047895
0	1	0.117849	0.0322183	0.00749345	0.0677742	0.0492957	0.0608757	0.222166	0.0549945	0.0763212	0.0085408
0	1	0.00335776	0	0.00478771	0.00866856	0.00605031	0.00532815	0.00263155	0.00421341	0.00814778	0.0384419
0	1	0.0325761	0.00695904	0.0125323	0.00515503	0.0323373	0.0273029	0.00330754	0.0156832	0.00984688	0.0256241
0	1	0.0171254	0.0119232	0.0035401	0.00966522	0.0236528	0.0104472	0.0052631	0.019838	0.011776	0.00717828
0	1	0.122372	0.296152	0.00882998	0.0234799	0.0241396	0.226489	0.417299	0.303684	0.0299406	0.0154552
0	1	0.00268733	0.00667187	0.0102639	0.00519899	0.0124956	0.0170163	0.00259535	0.00929481	0.0171093	0.0122783
0	1	0.0199507	0.0127771	0.0155702	0.00519899	0.0218277	0.0123642	0.00398352	0.00495462	0.0177557	0.012663
0	1	0.00761161	0.0061052	0.00486872	0.0299131	0.00289778	0.00623892	0.0119144	0.00152149	0.0118982	0.016717
0	1	0.00805918	0.0061052	0.00478771	0.0313594	0.00289778	0.0063956	0.0112384	0.00152149	0.0115981	0.0163132
[truncated: 16,056 more rows]
