# Supplementary material for: Relationship between histone modifications and transcription factor binding is protein family specific
Source: Genome Res. 2018 Mar;28(3):321–33. doi: 10.1101/gr.220079.116 (PMC5848611; doi:10.1101/gr.220079.116)
Supplement: Supplemental Material [file supp_gr.220079.116_Supplemental_Material.zip › Supplemental_Material/EGR1/EGR1.txt]

tcaagtgatcctcccaccccagcctcccaagtag	0
ctcactgccagctccgcctcctgggttcacacca	0
CACAGCTGAGCCCACTCCTCCTCCCTCACCACCT	0
GTGCAGCGGCAGGCCGCCCCCGGCAGCAAGTGCC	0
aaaaaaaagctcccctcccccgcaccccacacac	0
aatggcagacgcccctcccccagcttcactgcca	0
ctcttatctggtcccacccacatcctgctgattg	0
tcaggtgatccacccacccccggcctcctaaagc	0
tggctcaccacaacctccgcctcccaggttcaag	0
TGAGCCATTCCCTCAGCCCACTCATCTGTTTGTG	0
ttttcctccacctcttccccctccctgcatcatg	0
CGTACCTCCTTCACCGCCCCCACCAAcccccgtt	0
GTTTCACGTCCTCCCACCCCCATCTTCTAGCGAC	0
TTATTCAACCCCCCCACCTCCACCCCTGTGCCCT	0
TGGCTGTCTCTCCACACCCACACAGGCCTGACAG	0
gaggcgtgagccaccgctcccggcTATCTTTTCT	0
ctctctCAGTTCCCCTCCTCCTCTGTCCTTTTGC	0
cccctccttcctgcttccccctccttcctcgctc	0
taagtgtgtggcaccaccccctcactctctcttc	0
GCTCCGGTctccctctctccctccctccctccct	0
ctagatgatacagccgcccacacacctaggctat	0
GCTTAAAATTTCTCCTCcccctccattttacaga	0
tgacacacctgctccacctccaccttccaccaca	0
caatacagatgcccctcccccagccaggctgcag	0
ACGCCTGTCCTCCCAGCCCCCGCCAGGGTCCACT	0
CAAACCCTCCACCCCACCCCCAGCCACACACGTC	0
ggcgatccacctgcctccgcctcccaaagtgctg	0
ggacaggcacttccctccccctcctctcctcctg	0
ggtagaattctcgcctcccacgcgggagacccgg	0
ggtagaattctcgcctcccacgcgggagacccgg	0
tgatcctttctctcctcccactctccaccctcaa	0
GATGGACTTGCCTCCTCTTCCTCCTCTTGAACTA	0
ggaggcagagttgcctcccactctcagtgctgaa	0
cggctcaccacaacctccgcctcccgggttcaag	0
CTGCCACTCACCACCACCCCCTTAAACACCATCA	0
tggcccaccgcagcctccgcctcccggggtcaag	0
GGATGCCCCCTccccacccccagaatgattcagg	0
gagggatgcaccccagcccacaccgcaagtgagt	0
TGAGACCTAAGCTCCTCCCACTCAGATTCCTGAG	0
CAGGGAAGCCCTTCCTCCCCCACTAGATAAGTCC	0
ctcactgaaagctccgcctcctgggttcacgcca	0
TCTTCTTCACCCCCCACCCCCAACtgagatggag	0
cagctcactgcaacctccgcctcccagattcaac	0
gaccaacatctccccacccccatccatccccatc	0
ttttggctcaccgcaacctccgccttacggtttc	0
TGCTTCTCTGCCCCCACCCATGCACAATGATTCA	0
gacgcagtagctccctcccccaggagtgacaacc	0
TGTGGCCCAACTTCCTCCTCCTCTGTGGTCAGCA	0
cggctcactgcaacctccgcctcccagtttcaag	0
tctcctgcctcagcctcccacgtagcaggcactg	0
GATACGGCCGCTCCCACCCCCGCTTTCGGAAGGG	0
caggcctcaccccactcccacacagcccacagtc	0
GCCGTGTCCACCTCCTCCCCCTCCTGCCTTTGCA	0
CCTTCTTTGCCCCCCACCCCCACCTTTCCTCTTG	0
TGCAAGGGTATGCCCTCCCACAGCAAATCTTCCT	0
aaaatgtgcagcacctccccctttgcccttttcc	0
tcaagcaatcctcccgcccccacctcccgaagtg	0
CCCTGTTTTTCCCCCACCCACAGGGTGAAAGACA	0
tccctctcccctcccacctcctccttttcccttc	0
cagctcactgcaacctccgcctcccggattcaag	0
cactctcctccacccacctccacctggttccccc	0
aaagtgtggagcacctcccccatctctttttctg	0
GTGCCTGGGAGCCCCACCCACTCTGGCCGTCCTC	0
CCCCATCTGTTCCCCTCCCTCGCCAGGTGCCAGT	0
aaagtgtgtggcacctcccccttctgtctcttcc	0
atggcatctctccccacccactctctatcttgct	0
GTGCTCTACCACCCCACCCCCGCTTAACAGATCT	0
actctgtgtctctcctcccacactgtgtgaggac	0
tctgagctcaccgcagcctccacctcctgggttc	0
CCTCTAATCCTCCCCACCCCCATCCGCACCTACG	0
ACATTCTTGCTCTCCTCCCACTCAGGCCCCCCAC	0
cggctcgccacaacctccgcctcccggattcggg	0
gactcttcagccccatcccccagcctctggggag	0
ctacctcagcctcccaccccagcctcccaagtag	0
ACCAGTCCTCCACCCTCCCCCACCATCTGATAGT	0
aacgtctccttcccctcccccggccccccagtaa	0
cggccatgcaccaccacccacggaatcgagaaag	0
TCTCAAGTCCCTCCCTCCCACGCCCTTCTTAGCC	0
agtgcagtagggacttcccccgcccccatgccta	0
CGCGGAGCCGGGGCCGCCCCCGCGCCACCTCAGC	0
ctactcactgcaacctccgcctcccgggttctcg	0
GCATCTCCACGCCCCTCCTCTTCCGGACTCCCTT	0
actgcagtctctgcctcccacgttcaagcaattc	0
cccttttttcctccctccctctccccctttccct	0
gggtttcactctgtcacccacgctggagtacagt	0
cagctcactgcaacctccgcctcccaggttcaag	0
GCAGCCTCATCGCTCGCCCCCTTCAGGCCAGGTC	0
gatctcacctcaacctccgcctccctcccggatt	0
CATCATCCCACGTCCTCCCACACAGACTGGATCC	0
CTTTCCCAGACCCCTTCCCCCACACAAAAAATTT	0
AATCAGGGTGGCCCCACCCTCTGCTTTTCTCAGC	0
gggatttccccccccacctccgcccttcccaagc	0
ttgctgtgttctccctcccccggcacccagagac	0
tgacttcttcccaccacccccactgctaccactc	0
CTCCCCTGCATCCCCACCCCCACCTCTGAAGATG	0
caaagctcatgatcctccccctctaatgtgcctt	0
TGGGCTGCTTTCCCCTCCTCCTCCTTAACCACAG	0
TTTTTCTTTTTCCCCACCCCCACCAACTTCTGAG	0
TCCCCGCATCCCCCCAACCCCACCAGCCTGCCAA	0
ggcctgagattcacctcccccgctttttttttta	0
CCCAGACCCGGCCCCACCCCCACACCATCCAGTG	0
GCTTTTTGCCCCCCCGCCGCCGCGGCTTATTCCC	0
catccctggcaccccgcccccgcccccccgcccc	0
ACCTAAGATCTCACCTCCTCCTCCCTGGCAAAAG	0
TGGGTTACACCCTCCGCCTCCTCCACCTCACTCT	0
CCTCACCCCTCTTCCACCCACACTGGAAGAGCCA	0
ctcacattcaccccctcccccgggttccgtccag	0
ctagaaaatagccactcccacgtccctctgccgc	0
TCTTTGCTACTCCCCACCCACGCTGCCTGGCCCT	0
ctgggccacagccccaccccctgggacacagaag	0
CCTCCAGTTAGCCCCGCCCCCCGCCCAGGCCGCG	0
TGGAGGGAGACTCCCTCCCACTCCCATCCAGGtt	0
GGGGGCCAAGGCACCTCCCACTCCAAGCTTCCTT	0
atccttgatgcctccacctcctccctcttgacat	0
TGGGACAACTTCCCCTCCCACACCCCTGGAGGGC	0
TCCGACTGCCTCCCCTCCCCCATTCTTCCCCAGA	0
CCTCTCCTCTTCTCCACCCACTGCCTCCTAGAGT	0
GGGTCCCTGCGCCCCGCCCCTGGACTGAGGGCTG	0
AGGTTCTAGCTCCCCTCCTCCTCTATTTTCAGTT	0
ACTACAACCACACCCACCCACGCTTATACTCACA	0
TCAACACCTCCATCATCCCCCACCCACCATCACA	0
tagttctgtgcctcctcccacttcctctatgtgg	0
TTAGGTTGCTCTTCCTCCTCCTTCTCACTAAATA	0
CCCTTTTTCCCTCCCGCCCCTGCGTCTGTTCTCT	0
TCTCAGTCAGCTCCCTCCCCCACCAGAATGAAAC	0
ATATCTTCAAACTCCTCCCTCTCCACATTGCTGT	0
tggggacacacacacacccctgcctaaaatgttc	0
AAATCCGCAGACACCACCCCCGCCTCTGAGTTAG	0
GGAGTTCAGACCTCCTCCCACAGGTAACGATGAG	0
aaacaactccccctttccccctcccccaaggctc	0
TCAGAAGGGCCTTCCTCCCCCTGCCCGCTCACCG	0
CCAGATGGTGCTGCTGCCTCCTCCACTGCCACAG	0
CCAAGGCTTTCCCCCTCCTCCAGCCCACCTTCCC	0
ACCAAAACCTCTTCCTCCCCCTCCCTCAGTCTAA	0
CACTGGGTTTTTCTCACCCCCACCCCCAAACAGC	0
TTACCAGACACcccctctccctccccagtgaatg	0
tcctcattctcctctgcccccagccactggaaac	0
AGGTGTCCACCCTCCACCCCCACCCCGGCATTTG	0
aggggaaggtgccccgcccccaccggtagccacc	0
TCACCCTTCCTTCCCACCCACGCTGCTTTGAGGT	0
ccctcctcttcttcctccccctccGAGTTCCCCT	0
tgcttctactcaccctccccctcaagtggtttgc	0
CCCCGCCACTGCCCTGCCCCCAGCTGGGACTTGG	0
GAAACTGGGACCCCCCCCCCCACcacacacacac	0
CAAGTGCACTCCCCCACCTCCTGGCTGCTAAAGG	0
CTCTCCCCATCCTCCTCCCACAGCTCCCTTCCCT	0
cctgacctcatctcctcccacttcaactcttatt	0
tacgagacggaccccacccccacaacaaaaaatt	0
agtgactgttcccccgcccactgcatgtatgata	0
CCCCGGGTTACTTCTGCCCCCACTTCCTATGAAA	0
TGCTAGTTTCCCCACACCCACTCCCTCTCTGTCC	0
GGGTTTAGCACTTCCTCCTCCTCCCCCAACAGCA	0
TTAAGTGTTCTCCCCACCCCCACCCTACCCCCAG	0
TAGTCACCACTCCCCTCCTCCTGCAGCTCCAAAT	0
GCGAAGGTCCGGCCCGCCCACGCCGGCGAGCGCC	0
GGTCCCGCGCTGCCCGCCGCCGCGGCTCCCGCTC	0
GGAGCCACTTCTTCCTCCCACAGACATTGACAGA	0
gcccagcccagcccagcccaCTCCCTGCTGGCCC	0
aaagtgtgtagcacctcccccttttctctcttcc	0
ACAAACGTCCCCCCCTCCCATTGCTGCCTGAGGC	0
tctttcacgcctccagccccctcagtttGGCAGC	0
CATTGACCCTCCTCCTCCTCTGCCAGAATGGGCT	0
tcatctagtccaacctcccactcaatgcggacgt	0
GGCCCCGGTTCAGCCGCCGCCGCTGGCGCGCACT	0
aaagtgtgtagcacctcccccttgtctctctctt	0
TTACAGGTTTCCTCCACCCACATTTGGGCTGTCA	0
ctgcttctttccctctctccctccttttccctct	0
ccccattctttccccaccctcacaccagccaccc	0
TTCATTCACAGCCCCGCCTCCTCCTCCCTGCTTC	0
GGCTCCCCTCTCCCCACCCACTGCAAACAAGTCT	0
CAGCCAGTGTCTCCCTCCCACTCCCTCCCTTCCC	0
GTTGAGCCCCCTCCCTCCTCCACCATATCTCCTG	0
GCAAACTGAGCCACCACCTCCACCAGAGGGAGCC	0
tTTATCTGGCCACCCTCCcccaccccaagtttat	0
ccacaactcctccccacccccagttctttaaata	0
TTATCAGGGGATCCCGCCCCCACATGCTGGCATA	0
CACCCCAGCTCTCTCACCCACTCACCTCAAGAGT	0
CAGCTCTAACCCCACACCCACACAGTTTTGATGT	0
AGCCTTGCTCCCTCTTCCCCCACAAGCATCTTTT	0
ttcatgacacgacccacccacacaaatactcaag	0
CACTTACATTTTCCCTCCTCCTCCTGGCCCTCCC	0
CATGGCTATTCTGCCTCCCACTCTCCCATCCAGA	0
TCACTTCCTGCCCCCTCCCCCTCCAGGGAGACTG	0
CATGTTTGACCCCCCTCCCACTCCTTTTAAAACA	0
GTGTTGTGTTCCCCCACCTCCTCTGTTCACATAC	0
TCTTGCTTCCTCCCAGCCCCCGCCTACCCCTAGT	0
TGTTGTCTTTCCTCTGCCCACTCTGAAATGTTGG	0
AAGCACCAAACTCCCTCCCCCACAAATCAGTTGC	0
TTGTGCCCAACCCCCACCCACTGCCTCCTTCCTC	0
TCTCTGGCCACACCCTCCCCCACAATCATGGGCC	0
gccgccgccccggccgcccccACCTCACAGGCTG	0
GTTCCCGCCCACCCCACCCCCATCCCCGATCTGA	0
CCAACCACGCCTACCTCCCACACACTAAGCCCCG	0
ctcactgtagcctccaccccctgccccacagctc	0
tccatctggcagccctcccccatcacccccagca	0
ACAAAAATGTGCCCCTCCTCCTCCCATGGATGGC	0
GTCAGCCTGCAGCCCGCCTCCTCCACGTGGCTCT	0
caccctccgcctccctccctctccccaccatctc	0
TAGGATGGAAACACCTCCCCCTGCTGTTTCACAG	0
tctgtgcccaccaccacccccgccctcctgccag	0
acccagctggtgtccacccccacacatttggtca	0
CTGTGTCCCTCCTCCGCCCCCACCAACCTCCCGG	0
CACTACACACCCCACACCCCCACATGCCTCCAGT	0
agtcccacaacctcctccctctccagcctccaca	0
ttttcccttcctgtcacccacgctggagtgcagg	0
TTCTGCCCTGCTCCCTCCCACTCAATTCAGCTGG	0
ctcttcctctccccctcccccactgtataccaca	0
TCCGGCCCTGCCCACACCCACACTCTTGACAGGT	0
AACTCTTTCCCCTCCTCCCACTCTTGCTTCAGCT	0
CGAAAGCCTGCCACCACCCCCTCCtttttttttg	0
GTCCATCCTTGCACCTCCCCTGCTGCAGCTGACT	0
CCGTGACTATCCGCAGCCCCCGCGGGGCTTTCCC	0
cagggccactcacacacccacactcagactggga	0
GTCAACTGAGTCCCCACCCCCACCCCAGGTGACT	0
CAGCAGCCTGCCCCCACCCCCACCTGCTGGCATT	0
actggggttaccaccacccacttcaaagTCACTG	0
CCATCCTGCTCACCCACCCACACGGGACTTTTAT	0
AGTCATCCATCATCCACCCACTCCTCCATCCAtc	0
tcaagctctgtctccacccactctctgggcagtt	0
TTGAGTTATGCTGCCACCCACTGGACAAAAAATA	0
GGCATCCTCATGCCCTCCCCCATCAAACACACTG	0
GTAATATCATCCTCCACCCCCAGGGGGCAATCTC	0
CTTTCCCCACCTCCCACCCACTCCGATGCTGGCT	0
TACTCCTCTTCCTCTTCCTCCTCCAAGGCTCAGA	0
aatgccagctctgccacccactggctgtgtggcc	0
GGGAAGGAAGCTCCCACCCACTGGGGACATCCCG	0
ggaggccgtggcccctcctcttcctgtgcagaac	0
aaagtgtgtggcacctccccctccactctttctc	0
CTTTTACCCTTCCCCTCCCCCATTTTTCTTTTTG	0
GAACCGCGTCCAGCCGCCGACTCACTGACACATC	0
cacaaagacacacacacccccacacacaaatgca	0
gttctcctactccccacccccagagggtgactga	0
GCTATATTACTAGCCTCCTCCTCCCCTCCCCGCT	0
CGGGCATACTCCCCAGCCTCCACTTGGGGCtgta	0
gctttcggatccccctccccctcccccccaactg	0
tgtctcccattcccagcccactgccatgcccttt	0
actggcataccacacacccacacactgcacttac	0
CTTCCTTCTACTTCCTCCCACAGATGCTGAAACT	0
GTGGTGGTGGACCCCGCCCCCAGGGCCCGGTTGG	0
GTTGGCTGTGGCCCCGCCCCCGAGCCCTGGGGTC	0
TATATGTGGTTCCCCTCCCACTTCATCTCAGTGA	0
TCCCAGGCTTTTTCCTCCCACGCTGTATGCAGTG	0
AGCTTGGACTCCTCTGCCTCCTCTGCTCCAAAAG	0
TGCTTACAACTCCCCTCCCCCGGCAGCTCCATTA	0
GCCAAATCTTCAGCCTCCCACACAGATCTGTGAA	0
AAGTTATAACTAGTCACCCCCGCAGTTCAGGGTT	0
TAGAAATAAAGCCCCACCCTCTGCCCTACATTTC	0
tttcctccaacatcctcccactcacagccccagg	0
tcaagccattctcccaccccagcctcttgagtag	0
gtcagttccaccgccacccccaccccacagccaa	0
AGAGAGGTCCTCCCCTCCCCCAGTCTGGCCACAG	0
cctaaccccagccccaccccagcccaaccccagc	0
CATGTGGAGCCCTCCTCCTCCTCAGAGGCCCAGG	0
TGACATGCCCAGGCCACCCCCACATCTTTGTGCA	0
TGCCCCGGGCCCCTCTCTCCCTCCACAGGCCTCC	0
TGACAGCAGGTCACCTCCCACAGCGTTGCCAGTG	0
GTGGCTCGCTGCCCCACCCTCAGCCCTCTCCACA	0
CAGTGCCTTGGTCCCTCCCCTGGCATTTCATGGT	0
TTTCTAAATGGTTCCTCCCACACAGACATCTTTT	0
acctggctcagtcacgccccctctgaacacctgt	0
TGGACGTCGTCAGCCTCCCACAGCTAATAGTAGG	0
TACATTGTCTTCTCCACCCCCACCACCCGCCACC	0
TGCAAGGAACACCCCACCCCCACCCCACCACCCC	0
ttaagtgatcctcctacccccacttcctgagtag	0
CTCCCCACTTCTCCCACCCCCACTCTATTCCTCT	0
CCTTTTCTCCACCCCGCCCCCTGCCCACTCAGCA	0
tcccctcctccctccacccacagcccctgaggga	0
TTGTGAAGGACTTCAGCCCCCACAGTTCCCTGTG	0
AAGCCTGCCACCACCACCCTCGGCGTGGGATGCC	0
GGGATGGTTTGCCCCTCCCCTTCCCATAATGACT	0
TGGGACTGGCCACCCACCGCCTCCCCTGCAGCCT	0
TTCACCTCAGCTGACACCCACTCACCTACCACAC	0
TGCCTCCAGTGTCCCTCCCACTCCAACGCATCCT	0
TAGGGTCTATCTCACACCCACACCAAATCCAGTC	0
tcacttcccctcccctccccttcccttcccttcc	0
TTAGTCTTGGCTCCCACCCCCTCCTTCCCCAGTT	0
ctctttagagcctccacccactccccccacttcc	0
GTGCTGCTGCCCTCCACCCCTGCCCCAGGCTGAG	0
TCCTGCCCCCTCCCCACCCCCACCAATCTAAACA	0
ctcactgcagtttccgcctcctgcactcaagcga	0
CACCCCATCTTCCCCACCCCCAGCCAACCACAGC	0
CCAGCCTGATCCCCCGCTCCCTCCTCCCTGCCTT	0
CCAGGAAGTCGCCCCTCCCACGGCAGCCAGAATG	0
TGCCCTTACTGCCCCTCCCCCAGCCTCCAGGGAA	0
CCTGCACACCCGCACACCCACACACTCACACACC	0
GCAAAATTCCCTCCCTCCCACTCAGCAGTGCCCT	0
GCAAAACCCTACCCCTCCCACACAAACTCTGGTA	0
gacacacacacacacacccacgcgcacacacaca	0
CCCAAGACAAGGCCCTCCCACACATGTGCCTCCC	0
GGAAGGAAGGCTGCTTCCCCCTCCCCTATTCCTA	0
AAACTCTTGGCCACCACCCCCACTCCTGCTTTTC	0
GTCATGCATCTCCCCACCCACGCACCCCACACAC	0
caggcacgcaccaccacccccggataatttttgt	0
GGCGGCCCGCTCCCCTCCCCCAGCCTCCCGGTCC	0
GGAGGGGAGCGGGCCGCCTCCTCCAGCTGCAGGC	0
AATCTGGGCAGCCCAGCCCCCACCTCATTGCTTG	0
GAAAGCACCTTCCCCACCTCCGCCACACACAGAG	0
CAGCCCAGGCTCCCCTCCCCAGCCACACCCCGGC	0
actttttctgcccccacCCACTGTCCCAGGGTTA	0
gcatacctccctcccacccactggccagaattca	0
CCTTACCACCGACCCACCCACACAACCCCTTGAC	0
ACCAATTTGCCCCACACCCACTTCACCCTGTGGT	0
ACTGTTTTAACTCCTGCCCCCGCCCTCACCCTGC	0
AGGGCACACCTCCCCTCCCCCAGTTCAAGTAGAG	0
acccaagctaaagccacccactcccttcctactt	0
TAATCAATCACCACCACCCTCTCCCTGGAGACTT	0
tgctgtcttcctcctgctcccgccaagtaaggca	0
Atagtgtccttccccacccccaccagactaagct	0
AGTCCGTTCCTCCCCTCCCCCACTCCCAGTTGGG	0
AATGACTCATCACCCACTCCCTGCTTTGTTCTAG	0
CTAACATCCCTTCCCGCCCACTCAGTCCTCCAAG	0
GCACTGGCTTCATCCTCCCCCTCTCCCTCGGACA	0
CAGAGTGCCCGCCCCACCCTCAGCTCCCCTCTCC	0
GGCAGTCTCAGCCCAGCCCCCACCTTTGGGTTGT	0
CCTCTCTGTTCCCCCACTCCCAGCTTTCTCACTT	0
cggagcaaaccagcctcccacagcaaacaacccc	0
GTATCTGCACCCCACACCTCCGCATTGGAGGTGT	0
GCACCCTCCTGCCCCACCCCCAGGGTGCTTCCCA	0
AATCTTTTCTCCACCACCCACACACAATGGATGA	0
GCCTGCAGGAACCCTGCCCCCACCTCCTTCAGGC	0
AGCCCTTGTCCTTCCTCCCCCGCCCACAGGAACT	0
TAGTAAAGGCACCTCGCCCACTCTCTCCCCACAA	0
CTGCCTCTGCCCTCCTTCCCCGCCTCCCCTGGTG	0
TCCCACCTCCCTCCCTCCCCCAGGCACCAGGgtg	0
TTTGTTACAACCCCCTCCCCCTCCAAACCCACAC	0
GCAGGCCCAGGCCCCACCCACGGGCCCTGGCAGG	0
acaaattccagccccgcccacttttaaactgtgt	0
CAGGACCTAGGTCCTGCCCACACATTTCCCAGCC	0
TCGGGCCACCCACCCACCTCCACACCCGCTCTGC	0
TGCAGGCTCCCTTCCGCCTCCAGGGGGCTCCACC	0
aaatacccagcctcagccccctccagccttcctg	0
TCCGCACCTGCGCCCGCCCCCGGCCTCGCCCCTG	0
CTAGCTTGGGCCCCCTCCCCTGCCCAGGCCCGCC	0
GTGTTGGCCAGCCCCGCCCCCTGCAGGGTGGAGC	0
gccctgctgggccccgcctcctgctattcttacc	0
CTATGGCCTGCCCCTTCCCCCTCCACCTCCCACA	0
gttcatttactgcacacccacgctgtgccaggcc	0
ATTGCCCACTGCCCCGCCCCCCGCAACAGGGCTC	0
TCACAGCTGACTGCCTCCCACTCCATTGAACACA	0
aaagtgcatagcacctccccctttcctctctctc	0
TTGGCAGAAATCCCCACCCACTCCTTCACTCCTG	0
AGATCCCCCCCCCACTCCCCCACACAATTTCACT	0
CCTTCGCAAGGCCACGCCTCCGCCCTACCCGCTG	0
gctcattttctccccacccccttcactgtggtta	0
CAGTGGTTGCCTCCCTCCCACACAAGCTTAGTCA	0
caggatcaggctccctcccacgcctctaactcat	0
gagactgacagccccacccactcccctatttctg	0
ataccacctgccaccacctccaccactgagaatg	0
GCCCCCAAGTCAGCCACCCCCACGATGACCTCCC	0
aaagtgtgtagcacctcccccttctctctcttcc	0
CACCTACCCGCTCCCACCCCCGGCCAGTGGTCAG	0
TTAAAACAGCCCCCCACCCCCACCCCACCAAAGG	0
tgaatggatccacccacccacaccagagagagca	0
cctggggttttttcctcctcctccttcctttttc	0
gaccctgCTCTCTCCTCCTCCACCGCTATTTCTG	0
tgctcaggacaccccgcccccttgccaaaaacaa	0
ctcccacgaagccccacccccaccattggagatt	0
CCACAGCCTTTCCCTTCCCCCTCTAATTAATGGA	0
TTCCTTCTTCTCTCCTCCCCCACCACAGCCTTTC	0
GGCACTGCCACTTCCTCCCCTGCTTTTGCACGTG	0
cccactccctctcccacccccggtaaccaccatt	0
AACTGGGTTCCCCCCACCCCCACCCGGCCCAAGG	0
CCTGGACACCCCTCCACCCCCACCCTTCACCCCC	0
CTTCTTCCTACACACACCCCCACCCAATCTCATT	0
cagcttgctgcagcctccgcctcccgggctcaag	0
CCTTCTGTGTGCACCTCCCACACACCATTCTGTA	0
tcctgtcacctgcacacccactcaatgactcagg	0
AAGTCCTCTTTTCCCACCTCCTTCTTTAATTTGC	0
AGCTCTCCTCCTCCTTCCCCCTCCCAACCTTCCT	0
CCTGCACTCCTCCCCGCCTCCACAGCGCTGATGC	0
ctctctgccctcccctcccccagccctggcaccc	0
GGTAGCACTTCCTCCTCCCTCTCCGTGATATGTT	0
TATCTCTGCACCCCTACCCCCTCCCACCCTACTT	0
AACACTGGCTCACACACCCACTCACATTATGTGC	0
ctcactgcaacctccgccccctggAGGCCACAAT	0
AAAGTATTCCTCTCTGCCCACTCCTCATCTACTC	0
GGTCGCGAACTCGCCGCCTCCAGCGCCGGCGCCT	0
tcaagggatccacccacttccgccccccaacgtg	0
TCTGTCTGCCCTTCCTCCCACACCATCTATGGCC	0
AAGCTTTCTGCTTCCACCCACTCCAGGCGCCCAG	0
TTTCCCTGTGGCTCCTCCCACTTCCCCAGGACCT	0
ATTTTCCTTTCTTCCTCCCACAGCGTGAGTGCAT	0
ATGGCCCCTCCACACTCCCCCTCACTTCCTCAGT	0
GCTTGCACTCCCCCCGCCCCCGTCTCTGGTTGTG	0
cggctgccctccttcacccctgcccgagacgccc	0
tggctcactgcaacctccgcctcccggttcaagc	0
cggctcactgcaacctccgcctcccgggttcaag	0
GCTTCCCCATTCCCTTCCCCCTCTACTATTGCCT	0
CTGCCTGCCTCCTCCTCCCCCACGTGGGACTCAA	0
CCTTGGTCTTCCTCCTCTTCCTCCTGAGCCAGGG	0
TATGGGAACACAGCCTCCCCCTCTTCTGGGCTCC	0
aaagtgtgtagcacctcccccttcactctcttcc	0
CTGCTATGATTCCCCTCCCCCACCACACTGGGCC	0
GGGCCCAGCCTCTCCTCCCACGTGGCCCACACTG	0
GGCAGCTGATCGCACGCCCCTTCCTCTCAATCTC	0
ccccaactcatggcctcccccactgtcaacatcc	0
CCCTTGCACGCTCCCGCCCACAGACACCAACACC	0
CTCCCTCTCTCTTCCTCTCCCTCTGACTCATGGT	0
CACTAAATTTCTCCCACCCACTTTTTCTTTTTCT	0
aaccattctcatcccgcccactccattaaatatt	0
TCCCCCACATGGCCAGCCCCCTCCACGGCCATCA	0
CCCGGCCTATCTGACACCCACACACTCCTCAGAG	0
GCCACCCGTGTTTCCTCCCACACAGTTCTGTCTT	0
TATCCCACTTCTCCCACCCACTCTCTCCTGCAAG	0
CCCGTCCTAACCCCCACCCCCAGCTGAATCACAG	0
agctattgcccatccacccactcccctgggactg	0
cctccccatcctcccacctccttgtccccgatcc	0
GCAGAGATCCCTCCCTCCCTCTCTCTGTCCCATG	0
atctcggtcacctcctcccccaccctcactctca	0
TTTGTGCTTGATCCCACCCCCGCACAGGGTCCTC	0
AGCTGCTTCCCAGCCACCCACTCTCAGCCCCACA	0
CCATGGGCATCTCCCTCCTCCTCAGGACTGGTAC	0
AATGCCGCCCGCCCCGCCCACGTCCCCGCCAGGG	0
gacctcaagtgatccgcccacttctgcctctcaa	0
aagcagtccttccccaccccctcccagggagtct	0
CTGTGTATTGTCACCGCCCCCACCAGGGCCAATG	0
CATTTTTGTTGCCCCACCCCCACCTAGATAAAGG	0
cctttcattgcctcctcctccactccctggcaac	0
CCATAATCTGCCTCCTCCCCCACTCCCATACCCA	0
TCCATCTCCAGCACCTCCCCTGCAGGACACACAG	0
atatactcctcctcctccccctgccgtatgcata	0
attcccctggcaaccaccccctcctCACTGCCTC	0
attccctctggctccacccacttccccccatgtg	0
GCAGCTCGGGCCCCCACCGTCGCCTCGCGACCTC	0
CAAATGAGCTCCACCTCCCCCAGCGCCATGTTCC	0
TGTGACCCTTTCAACACCCCCTCCCACCCACCAA	0
tggtgagagagctcctcccacaggcctgttcctg	0
AAGAATTCTTACACCTCCCCCTGCTGGCAGCAAA	0
GAAGCTAATGGTCACACCCACTGCACGGTATGAG	0
cacacacacacacacacccacacaatcaaatggg	0
cttcctctactccccacccccccccttttttttt	0
GCTCTCCCTTCTCCCTCCCTCTCCCACTGTGTGT	0
TGGGTGGCAACCTCCTCCCCCAGCTACTTCTCTG	0
TCTTTGAGCACCCCCACCTCCTCCTCCTCTGGTC	0
GGACACGTCTGCCCCGCCCCCTAAAACCTGCTTC	0
CCCATCACAGGCTCCACCCCCAGAGCAGGTGCAC	0
GGAATCACTCCTCCCTCCCCCACCCTGACTTCCT	0
ACTCGCAGGACCTTCGCCCCCGCGGAGACCCAGG	0
TCCGAGAGCGGCGCCGCCTCCTCCGCGACCCGCA	0
CTGGTCCTCCCCACCTCCCACGCCATGACTCAGA	0
gaagtgtgtagcacctccccctttgctctcactt	0
CCTGTACTCAGCCACGCCCCCAGCATACTTCTTC	0
CCGTGACTCTTCCCCTCCCCCGCGCCGGGCCCTG	0
ccaaccacttcctcttcccccagccctaaatgta	0
CATTTACTGTTCCCCTCCCCCACTCCCCACAATG	0
agggactttccagccacccacacaggcacagaca	0
TTAGTAAACTCTCCTGCCCACTCACCCCACTTCA	0
AAAGGGTTCTCCTCCTCCCCCTGAAGGTGGTGAA	0
AAAGAATATCCCCCCTCCCCCATGGAGGGGTCAT	0
catcaccacccccctacccccgccgccaaccacc	0
CTCTTCCCTCCCTCCTCCCCCAGAGAGATGGGTA	0
CCAGCTGCCAGCCCCACCCACTGCAGCACCTGCT	0
agctctttgtctccctccctctccatccttcaca	0
aggtcctgtggccccacccacaggctgactcagt	0
CAATGCACTACCCCCTCCCATTCACTGAGCTCTG	0
tcctcgcccagctcctcctcctgccctgactgct	0
AAGCTCCCTTCCCTCTCTCCCTCCCATAGGCCAT	0
GCCCTAGCCCACCCCGCCCCCTTCACTGAGAAGA	0
TGTCAGCAGGAGGCCACCCACACAGTAGCCTGGA	0
AAACCTGTTTCCTCCACTCCCTCACTGCCGCACC	0
CACCAAAACCCCTCCACCCCCGCCGTCTCCCAGA	0
CATCACCCCACCACCACCCCCTCCCCAAGGGAGG	0
TGGTTGCTGTGGGACTCCCACGCAAACCACAGCA	0
CAGTGGCTTCCTCACACCTCCTCAATACCTACTT	0
TCCGGGATGCTTCCCACCCACATCCAGTCGCCAT	0
TGCTTAACAGATGCCACCCACACCTAAAGACGCA	0
CCCGGGAGCAGTGCCTCCCCCACAGCAATACTGA	0
gaaaatttacccctcacccacacttccttagcaa	0
CCTCTGCTGCCCACCTCCCACTCTCACCACTGGC	0
CAGGACCCCACCCACTCCCCCTGCTAGCCACGGC	0
tctgtcttttgcccttccccctcttctcactgaa	0
ACAGGGCCCACCCCCACCCCCAGGTGGGACCAGC	0
ccactaacatttccttcccccacccctctctctc	0
CAGAACCCTACCTCCACTTCCTCCCAGCCACCAG	0
CCAGTCTCTGCCCCCACCTCCGGCCCTGGGAAGA	0
ggcatgcagatccccacccccagagggatatgaa	0
CCACCAGGGGGCCCCTCCCCTGGAGCTCCATATG	0
agaagcaaaggcctctcccccacccagtaataac	0
GCAACCGCTGTCCCCGCCCACTCTGTGAGAGGGG	0
CTGGGGCCCAGCCACGCCCCCTTTCCCTTTCATC	0
CCTTCCCAGCCTTCCTCCCCCACTCCCCGCCCTG	0
ATGTGGCATTCCCCCacccactctccatgtgctc	0
CCCCCACGTTCCCACTCCTCCTCCGAGGCCCCAC	0
ATCCCCCTCTCACCCGCCCCTGCAGGCTGCTCCC	0
gcaaggagaactcacacccactcttaagtacttt	0
CAAGTACACAGCGCCACCTACAGCATTATTGGTG	0
ttctctctctccccctccccctctctgccccact	0
TGAGCTTCCTCCTCCACCCTCTCTCTAGATGGAA	0
gacccaatctccccctcccctgctctccagtttc	0
CTCACGTTCAGCCCCGCCCTCTGGTTACGTCATT	0
gagctgaaggtaccctccccctcagagttttggt	0
AGCACAGGAAGCCACACCCCCTCCAGCATCTCTG	0
TTGTCAGCCAGCCCCGCCCCCTCAGCAGCCCAGT	0
TTCTTTCTTCCCCCCTCCCCTTGCTCTAGCAGCA	0
ATGTTCTTATGCCCTGCCCCCTTCCCCCAAAAAA	0
TCACTGTGGGCCCCCACCCCCTTTTGAACTGCGC	0
CCCTGCACCCTCCCCACCCCCATGACTCCCAAGA	0
ACTTTCTCTGTCTCCTCCCACACCCCCAGCAGAA	0
gtgctctgtgctgcctcccactccactcctacac	0
cagcttcccatccccacccccagtagaggagctg	0
AATTTAAGCTGCCCTTCCCCCAGCAAAGACGTGG	0
CCTCTACACACACCCGCCCACACCCTGAACACTG	0
ttgctgcattctccctcccccaggtgcacagatt	0
cgtttccagctccccacctcctcccagttcctcc	0
CACACCAATCACTCCACCCACTCCCTGGCCTCTG	0
ACACAGCCTGCACCCACCCCCACATCTGGGCCCA	0
ctggtgcccaggccatcccccaccaattagctca	0
acagtaactttcccttccccctcccatcctctga	0
CTCCGCCTTCCCCCCTCCCTCTGTCACCAAACAG	0
CAGAAAATCACTTCCGCCCTCTCTTTCACAATTT	0
TCTCAGCACATATCTTCCCCCGCCGACTCCCGCC	0
CAGCGctgtagccccgccccctgggtttgattga	0
CAGATGGAGCCAGCCACCTCCACACACTGCTGTT	0
AAAAATCCCATTTCCTCCTCCTCCCTTTCGCTCT	0
GCTGCTCTGTGCCCCACCCACGTCATTACCTCCA	0
ttgctgtcctctGCCTCCCCCTCCTGGGCTCCAT	0
ACAGCGGGTCCTGCTGCCGCCGCCGATGCGACTT	0
tcaggtgatccacccgcctctgccttaccaaagt	0
tttgcccctgccttcacccccaccactacctcct	0
ACAAAAACAACTCCCGCCCCCATCAAAAAAAAAA	0
TTACCCCGCCTCCCCTCCTCCTCCAAAGCAGGGA	0
AGTGCCCCTTCTCCCTCCCTCTCCTTTTCAGTTC	0
CTCCACCTTCTCCCCTCCTCCTCCCCCAAATCAC	0
GCCTAGGCTGCACACACCCCCACTTTCCTCTACC	0
TGTCCACCCCTCCCCACCCCTGCCCCCTTACATC	0
GCCCCTGCTCCCTCCTCCCCCACATATGTATTTG	0
aaAAAGGATCCTTCCTCCCACAGATTTCAAGTTA	0
CGCCCCCCACCCCCCACCCACACTGTTTTTAAGC	0
GGCAACCCTTCCCCTTCCCCCACTTTTATCTCAG	0
CCTTCTTAGCTCCCCACCCCCAGGCTGACAGGTG	0
CAGCTTGGTGTTCCCTCCCACACCCTCCCCTGAT	0
TGTGGGAAGTCCCTCTCTCCCTCCTTCAGAGACC	0
ctccctgggggatcctcccacgtcagcctcccca	0
cttcctggaatcccctcccactcctcgttgacct	0
TTCCTTTTCCACCCCACCCCCACCCCTCTCCCCA	0
CCCTTTTTCCCTCCCGCCCCTGCGTCTGTTCTCT	0
TGCATCACTGCCCCCTCCTCCTCCAAcatcatca	0
CACAAATTGGCTCCTTCCCCCACTACTCTACTAA	0
ACCAATATATTACCCGCCCCTGCCAGCAGAGGGC	0
Cctcctcctcttccctccccttccttccctaccc	0
gagtgtggagaacccacccacacacaaaaggctc	0
gctctctctcaccccacccccatccactgctccc	0
AGACTCTCCGCGCCCGGCCCCGCCTCTCTTGCCG	0
tcccaaacctgctcctcctcctgcgatcaccacc	0
CCCTGGTTTCCCTCCTCCCACTTCCCTCCCAACC	0
GGCCTCACTGTCTCCACCCCCGCTTTCCCTTTCC	0
AGGGCTGGTCCAGCCACCCCCGCATTCCCTGGAC	0
Tttccccctgcagcctcctcctcccatagcttta	0
AGAGCAGcttcctcctcccccaccaccccctact	0
TAGCAGCTTCCTgcctcccactccttcctgctat	0
AGACTTCCTACTCCCGCCCACTTCTCACCACGCC	0
ccccgctccccgcccgccctcgccccgggccggc	0
GGGGCTCCAGGCCCCGCCTCCTCCCCCTCGGCGT	0
AAGATAATGGCTCCCTCCCCCGCTTCCCTCCACT	0
GAGGACAGAGGAGCCGCCGCCGCCCGCAGCGCAG	0
ctcccgctcggccccgctcccggccccggccagc	0
ctgtagtttgccccagcccccttaatgtgggctg	0
taaatctttccctCATCCCCCACCTTATTTTTTT	0
gtttccagtaccccctccccctcccaccacacag	0
TGTGTCCCACCCTCCACCCCCAGCAAGTGTCACT	0
GGCCTGGACGAGCCCGCCCACACCTCCATCATAC	0
caggcatgagccaccgcccccagccAGAAGAAGG	0
gcctgagtgggcacagcccccaccTCTCCTCAAG	0
ccctcctctccttcctcctcctctgcagcctctc	0
ccttttccagtctcctcccacttccctcagactt	0
TGGGGTTGCCCCCACACCCCTGCCCCCACACACT	0
ATGGAGTGCCGTGCAGCCCCCGCCTAGCTGTGGC	0
GCTCTCGGAAGCCCCGCCCCTTCCCAGCCTCCTG	0
ATATGTGGTCGCCCCTCCCACACACACCGTTCAA	0
CTGCTCCTCTGCCCCTCCTCCTCAGCCTCCTCTC	0
CCTGCATTTTCCTCTTCCCCCACTGCCCCCCAAA	0
GGCGATGCAGACCCCGCCCCTTTCTCGGGTGTCC	0
TATATCCTTACCCCCACCCCCACCCCGTGGTGAC	0
ctgccagttgcttcctcctcctcctactctgtcc	0
tctgacaCCAcctccgcctcctgggtagctggga	0
CAGTTTGATCctgccacccactggctgggtgatt	0
CACTCCCCAAACCCTGCCCCCACCAGCCTTCAAC	0
GCTGCTcccatcctcacccccacccccaagcaca	0
GATATACTCAGCCCCACCCACAGGAGGTCAGAGA	0
CACCACCAccccccctccccctccaccccccccc	0
tcagtaattagccccacccacttctagataatga	0
GGGACTCCAGAATCCTCCCCCACACTCTGCGGGC	0
AAGGCCCCAACCCCATCCCCCAGCAAAGATAAAA	0
TCTTCCACAAGCCCCGCCCCCGGTAGGACTGGCC	0
GGAACAACACCCTCCACCCCCAGGTGAGCATCTG	0
CCGCCTCTGACCGCCGCCCCTGCTGGGCAGGGAG	0
ttgttaacgtctgccacccccactctcaccccca	0
TCGCCCTGTACAGCTGCCGCCGCCATCTTGTCCG	0
CCACTCCCAGCCTCCACCCCCTCCAAAAAACACC	0
CCCGCCTCTAGCACCGCCCACGGCCCCGCCCACC	0
GTGTGGCACCACCCCACCCCCATCTGTCAGTCCT	0
TGCCCACAGTCCTCCACCCCCAGCCACCCCAGGG	0
GGCAGCAACTCGCTCGCCTCCGCTCCCTTCCCGT	0
CCCATTCTCACTCCCACCCCAGCCTCAAGGCACT	0
ctctccaccggccccgccctcactggcttggaca	0
TCATGCTGCACCACCTCCCCCTGGTGGCAGGTTC	0
GGGGCTACCCCAGCCTCCCCCAGACCCCGCAGAG	0
CTTTATCTGAGGGCCTCCCACGTCCCGCTAAGCT	0
acccataatccaaccacccacggacagccattgc	0
TTCTTCCCTTTCCCCTCCCCCGCTGGCCAGTTGT	0
CCGTGGGTTTGCCCCGCCCCCTTGGCTGGTGTGT	0
ATACTGGAAGTCCCCACCTCCTCCAGACCTGCCC	0
CAATGTGAACTCCCCTCCCCCTGCCCAACCTATA	0
TCGGGGTCGCCGCCCTCCTCCGCCCGGAAGCGCA	0
TGCGAGGCACCCCCCGCCCCCCGCATCTGCTGCG	0
CAGGAATAGATGCCTGCCCCCACTCCATTTGCCT	0
AAGAGGAGTTCAGACGCCCCCTGCTGGTGAGGCC	0
cctgcttccactcccgcccccacatggcagctgc	0
cccgcggcgccggccgccgccgccAGGCTGTAAG	0
GGCCCCGCCGCTTCCGCCTCTGCGGACTCCGCGT	0
ttctccctacccctcgcccccggcaaccaccctt	0
cggctcattgcaacctccgcctcccgggttcaag	0
GGCTCCTTTCCTTCCTCCTCCTTCCCGTCTGCCT	0
GAGCTCTCCCTCCACTCCCACACACACATGCTGG	0
TGGCTGGGTTCCTCCTCCCCCTCCCCACAGCCTA	0
AGGTGGGACTCTGCTGCCCCCTGCTTCCCACTAT	0
acttcctatttcccctcccccagcccctggcagc	0
ccctttggtggggcctcccacactgactgtgggc	0
CACAGTTTGctccctgcccccacaccctttggtg	0
CTACTCTATTTCACCTCCCACAGCTGCCTTTCAT	0
CTGCCTCCCTACCCCACCCCCTCCTCCCTACCAC	0
CCGACTCCTCCCCGCACCCCCGCCCGCCTGCCCG	0
CATGATCTCATGTCCTCCCACACACTCAGCTGCC	0
TGTCGGCGCGGGCCCGCCCCCTCCCGGAGCCATC	0
TCAATTTCGCCCCCCTCCCCCTTGTGAGAACTCG	0
GTGTTAGCCTTCACCTCCCACACATTTGGGGCCT	0
TTTGCTACCTCGTCCGCCCTCTGCTGGATGGACC	0
gccttctctccctcctcccactctgtagtctggg	0
ATCAGCTCACCCCCCTCCCTCACACAACACACAC	0
tcatgcaattctcctgcctccacctcctaagtag	0
GGCAGGAGGAGCCCCGCCCCTTTCTGGTCCAGCT	0
GTCATCAGGCACCCCACCCTCTCCCTGAAGGGCC	0
GTAGCTGGTGTTCCTTCCCCCACCAGCAGGGGGG	0
CCAAGGCGCATGGCCTCCCACGCACCACAGCAGA	0
agttccactgtccccacctcctccccgtttgctc	0
TTCTCCCTCGGCCCCTCCCACGGCCTCAGTTTGA	0
ggctcacttggccctgccccctggcactgatatt	0
CTCTGCTTCCGCCCCTCCTCTTCCCCACAATTCA	0
tctttcttcccctcctctccctccctcttctctc	0
GGTTCATCTTCTCCTGCCCACTCCAGGGTCCCTG	0
CAGGCTGCCTcccgcgcccccgccgcccgcgggc	0
GCGCGCCCCTGCCCCGCCGCCTCCCGGGAGCCGC	0
GGACTTCTCTCCCCTTCCCCCACGGGAGGACCTC	0
tcccctccgctcccctccccttcccttcccttcc	0
AACTTCTCGGCACCCACCCCCTCGTTTCTGAAAA	0
atggtgaaaccccccaccccctgccactccacca	0
tagctcactgcaacctccgcctcctgagttcaaa	0
AAAATGATGTGAGCCTCCCCCAGCTACAGGATGA	0
CCTCCCCCGCTCCCCGCCCTCACCTAGCCTGCCT	0
AACCCGGGGCCTCCCGCCTCCTCCCCCATCCCCC	0
AAAGCTATGAGCACCGCCCCCACCCAACCCAAGC	0
ACCTGAgccgggcccgcccccggcgcaccggccc	0
GTTTGGGGCTCCCCCACCCCCAACCGCTGCGGTG	0
CTGGAGCCCCTCCCCTCCCCCATTTAGAAGCACG	0
TCTGAAGTGTCTCCCACCCACACTACACCTAATT	0
ggccaaactccacccacccccggcacttgcctgt	0
TGTTTATTGATACCTGCCCCCGCAGGAAGTGTCC	0
CCCTAAGTGCCCCCAGCCCCCACCACAGCTCTGA	0
ctcactgcaagctccgcctcctgggttcatgcca	0
AATGGAATTAGCTCCTCCCACAGGGGCTTTTTCT	0
CAGGAGCCCCACCCCACCCTCTCCCTGGCCACTC	0
gcaggtgtctctgcctcccactctctttcacttc	0
Ggctacctttccttcacccccggttcctcccatc	0
cccaccctgcctccatcccccgccctgcaccttc	0
CCGTCGCAGGGGCCCTCCTCCAGCTTCTGCCTTT	0
tctctgtaccTGCCCTCCCACTCATAGCATCTGC	0
ACATGGCTTCCCCTCGCCCCCAGCCAGCATCACT	0
taaacttgtagcccctcccccacaaaacccccca	0
cagctcactgcaacctccgcctcccaggtttaag	0
CTGCTCACGCCCTCAGCCCCCGCACACCGCTACG	0
agatttctaggctccacccccagagtttctgact	0
AACTGAGTGAGCTCAGCCCACACAGACAAGCTTC	0
GTGCTGACTGTGCCCTCCCCCAGTGCCTGCTTAG	0
cccccactgacctccacccccacccatgctatgg	0
CTCAACTGCTCAGCCACCCACTCAAGTCTTCAAC	0
GTTGGTTGTGCTCCCTCCTCTGCCCAGAAAACAG	0
CAGCTCTGTGGCCCAGCCCACTGCTTCAGCTGTG	0
gaaatcatcgtccccacccactccaagataaatg	0
ACACACATCCCTCCCGCCTCCTCAACCTGATGTC	0
ATTGGTTTCATTTCCTCCCCTGCCGCACTCTGAT	0
CTCCCCACATCCTCCTCCTCCTCCCCAGTGCTTG	0
GCCCCATTTCCCACCTCCTCCACCTACTCTTTGT	0
TCCTCGCCGCCTCCCTCCTCCTCCCTCCCCCGGA	0
ATCCATCAGTCCCCAGCCCCCTCCCCAAGCCTCC	0
CCTTGCCGCGCCTCCTCTCCCGCCTGCGCTTTGC	0
CTTAGCACTCCCCCCACCCCTGCTCCGAAACTTG	0
CCAAGCTCAGCGGCCGCCCCCGGCCTCCGCGCCG	0
CTAACCTTCACTGCTTCCCCCTCCCTCTCTACAG	0
CCTTATCTCCTGTCCACCCACACATAAGGGCAAA	0
CACATCGCTCCCTCTGCCCCCAGCTTCCTGCTAC	0
catcctgggatcccctcctacgtgatttttagaa	0
CAAAGCCCCTGCCCCTCCCACAGGGCCTAAGGTG	0
tttcaaacatccacctcctcctcatcctcactgt	0
GGGTCCCTCCCTCCCGCCGCCGCTGCAGCCTCGG	0
TCCATTACAACTTCCTCCTCCTTCATTTTTGCAA	0
GCATATGGCCCTCCTGCCCACTCAAACTGTCTCT	0
AGGGGTCCTTGCACCACCCCCTGCTGCCTGGCTC	0
AAGGAAGCTGCCCCCTCCCCCACGCAGCACAGAG	0
GGCTCTGATCCCACCTCCCTCTCCCTGGGGGCAG	0
GCCGCAGCTCCCGCCGCTCCCTCCGGGTCAGGCC	0
CGGGGTCAGTGCCCCACCCCCGCCTTCTGGTTCT	0
CCTCTGGCCGGCCCCGCCCCCTGGGCCGCTGCTC	0
ATGACATTCTCTCCCTCCCCCTCAGCCACACTTA	0
CTCCGCCCAACACACACCCCCTCCACCCTCACCT	0
CCCCGGACCCACCCCGCCCCCACAGCCCCGACTT	0
CCCCAGCTACCTGCCTCCTCCGCAGCCCTGCTAC	0
gtacctcccgctgccTCCCACACATTACACCATC	0
gtgtctctttgctcctccccctgcccccagcctc	0
TCAAGGAGCAACCCTGCCCCCACCTGGCAGCAAG	0
CCTTCCTGTTTCTCCACCCTCACCCCATCTTCCT	0
TGTCTTTTTTCCTCAGCCCCCACCAGCACAtctg	0
TTCCTTCAGTCCCCCACCCCCTTTTCTGGACACT	0
gaaagcaacaccacctcccccacagggctgttgt	0
TGGGGTCCATCCCCTTCCCCCATCCCTACCACTG	0
CCCCAGGCTGGCCCCGCCTCCTCCTTCAGGCCCG	0
TCAAAACAGAGCTCCTCCCACTGCCTTCACCTGC	0
TGGGCTGTGCCCACCGCCCACACCCGAATCGGCC	0
GGAACCATGGCCTCCACCTCCTCCAGGGGGGCCT	0
ATCATTATCATCCCCTCCCCAGCCACAGTCTGAG	0
GCTCAGGCTCCCCCCGCCTCCTCCTCACAGGTCT	0
cccggctcaggccccgccctctggccccggcccg	0
TAGGAAGGTTTGCCCTCCCCCTGCTTATATGAAG	0
CCTCCGGCAGCACCCTCCTCCTCCCAGCCTGGAG	0
cccggtgaggcagcctcctcctcagtggccactg	0
CCCTTCCCAGCCCCCACTCCCAGCAGGCCTTCTA	0
GAGGCCAGCAGCCCTGCCCCCTCCCACCCATTCT	0
CCCCATTGCTCCCCCACCCCCACCCCCCAGGAGC	0
GACCTAGCCCTCCCCTCCCACTCTGAAAAATGCA	0
CTCCCCGCTACCCCCGCCCCCGGCGGGCGGTGCG	0
tccccgccccggcccgccccggcctcctcgcccg	0
GGAATCGGCTCCCCCGCCCCCACCACCTGAAGTA	0
CTGCCGATTCTCCCCGCCCCCAGCCGGCCTTCCG	0
CGTTCCTGCACTTCCTCCTCCACACCTGCAGCTG	0
CTGCACAGGCTCCCTTCCCCCTCCCTGCCCCATG	0
CCTGCTCAAGACCCCGCCCCCTTTTGCCATTTCA	0
TCTCAAGCCACTGCCTCCGCCGCCAGGATTCTGA	0
GCCTTTTTCTCTCCCACCTCCACAGCCCCTCCCT	0
CCTGAGCATGCTTCCTCCCACAGCCTCCAGTCTG	0
GGGCTTCTTCACTCCTCCCCCTCCCGGGGGTGTG	0
gaccaacaaccccccacccccagtttgcctggga	0
CCACCTGTCTCCCCCACCCACTCAGCAAGCCTGA	0
GTCTGTCCTGCTCACGcctcctcctcctctctct	0
TGGCATTCTCTCCCCACCCCCAGCCATGCAGCAT	0
GGGCTCCCCGAGCTCGCCCCCACATCGGGCTTTC	0
GCCCCGCCCGCAGCCTCCCCTTCCAGGCCCCGGG	0
AAACGCACCTCCCCCACCCCCAGTAGCAGGGCAG	0
TTGCTTAGTTCTTCCTCTCCCTCCATCACAGGAG	0
GCTTCCCTTCCTCCCACCCCCGCCATTAGCTGCC	0
CCTGGCTCCGACTCCTCCCCCTGCTGGCCTTAAG	0
tctagtctggctcccacccccatcccttctctaa	0
CACCTGAATGTTCCCACCCCCGGGGGCCGATACT	0
CCCACCCTGGTCACCACCCACACAGGCCCTGTGG	0
GTGATCTCGTGCCTCGCCCCCTCCGCACACGCAC	0
GGCGCTTTTCTCCTCACCCCCACCCGGGTTCAGG	0
GCACGCCAGCTCCCCTCCCCTGCCCACTCCTGCT	0
ctccctctctctccctccctctctccctctcGAC	0
GATGAGAAAGCAGCCTCCCACTCAATTCACTCAA	0
ccccctattcctcccaccccagccctggtcctgg	0
CTAAACTAGCCAGCCACCCACACAAAGATGAATA	0
AGCAGTCCCCCCGCCTCCCCCGGCCATCGCCACC	0
CCGGCCATCGCCACCTCCTCCGCCCCACTGCGCA	0
AGATCCCCTACACCCTCCCCCACAGCACACTCAC	0
ACTACAGCAGCCCCCGCCCCCGCCGGCCTCCGGG	0
GAGCTGTCTGCGCCCTCCTCCTCGCACAGGTGGC	0
AAAGGCCCTTTCCCTGCCCCCTCCCAAGTTCTAT	0
TAAGCAGCTGTCCCCACCCCCACCCCAGGAGTGC	0
ctcttcccctctccctctccctctGCCGGGTGGA	0
CCGGATGCTGCTCCCGcctcctcctccttctcct	0
CTGTTCCTTTGCCCCACCCCCACATCCCCCTTGC	0
GTGGTTCTGTCACCCACCCACACactcatgtatt	0
CTAGCTGTGGtctccacccactctgtagttgtta	0
CAAAGGGGCCCCCACTCCCCCAGCTGTAACTCCT	0
TTTATAGCTGGCTCCTCCTCCTGCCCTGCTGGTG	0
TTTATTTCAAACTCCACCCACTCCTTGCCCCATC	0
ATAGCAGCAACCTCCACCCCCTTCCCCTTCCGTG	0
CCTCACTCCCTCCCCTCCCCCAGTGCACTGGGGC	0
CCTGTGTCCCCACCCGCCCCCTTGGTGTGCTGCC	0
taggcatgagccaccacccccTTCTTCCACTTTC	0
gaggagcctggcccctcctcttcctgtttggaac	0
CACAGGCACACCGCCACCCCCACCCCACCATGTC	0
GCTGGCCCAGACCCCGCCTCTTCCCACACCGCTT	0
GATAAAGAGAGCACAGCCCCCACCCCACACCCCT	0
CCTTTTTTGCATCCCGCCCCCACCCAGCCTTCGG	0
CGTGCACCCCTCACCGCCCTCGGCACTCACCCAG	0
GTGTACCTGCCCCCCCCCCCCGCCTCGCGGTGTG	0
GCACAGAATTATACCTCCCACACCTTCCTAGTAT	0
CCCCCCCGAACTGCCTCCCACACACACCTGAGAA	0
CACCTTCAGCGCTCCTCCCACTGCTGGAGAGACC	0
AGCGCAGGGTCCGCCTCCCACTTCCAGGAGGGAC	0
TCTTCCATTACCCCTTCCCCCATCCCATGAAata	0
cctcccctgtcatcatcccccaccccaccacagt	0
acacatacactcaccacccccaccccacatgaca	0
acactttacagttcctcccacacacgcccatgct	0
ATGGCTGCATCCGCCGCTCCCTGGATGGGGCTCG	0
ccaggccctggcccctcccctggagcccccacac	0
ctcactgcaagctccgcctcctggattcatgaca	0
CATGGCTCCTGTGCCACCCCCATCTCTAACCCTC	0
ACGGCAGGCACCCACACCCCCTCAGCCACATCCT	0
gaatcccagggctcctccccctgcctgtgactcc	0
CCAcggccgcggcccgccccggcccggcccTGCT	0
CTGACCGGTGTCACCTCCCACTCACCCTCTGATT	0
gcctatctcatctccacccccactcttcgacttg	0
TACACACACCTCCCCGCCCCCTACACACACACAA	0
GGAGGCTAAGCTGCAGCCCACGCGGCGGCCGCCG	0
CTAGGAGGCACAGCCACCTCCACACCGAGGGTTT	0
AACATTCTTTTCTCCTCCCCCACCCCACAAAAGA	0
GCCTCACCACCTCCCTCCCACTCAAAGAGGGCGA	0
CGTGGTCTCCCTCCCACCCACTCTGGCCCAGTGT	0
GGAGACGGCGGTGCCGCCTCCGGGTGTTTCTGCG	0
actctccctaccctcacccacagcttccccatca	0
GGGTCACCTAGCCCCTCCCCCAGCAGCCCGGGCC	0
AGGCTTGGTGGCCCCGCCCACTTCGGCCCAGCTG	0
ATACTCCTTTCCCCCTCCCTCACTCCTTCCTTTG	0
TGTGTGGTCCGCCCCACCCCCAGCACCCCGGCAG	0
GCTGCACACACCTCTGCCTCCACATCCCCAGGAG	0
TATTTCACCTACACCACCCCCACCAAACTACTAG	0
AGTCTTCTTTTCCCTTCCCCCACAGCTTCTTCCC	0
CTCCTGCTCCTCACCTCCCCCTGCTGGCCAGGCT	0
GTTTCCCAAGGCCCCTCTCCCTGCTCAGTTTCTG	0
ggatttcctctccccgccccttcctgctgtggag	0
atcgcccaatcttcctcccactcagctgcaaatt	0
CTCTGCTGACCACCCTCCCCTGCCTGCCAGCTCC	0
CTTTGACCCATctccgcctccgcctctccttccc	0
CCACTCTAGTCACCCACCCCCACGTGCAGGCCTG	0
CTGGTAATTACTCCCGCCCCCACAAAAAGTGCGA	0
AAGAGCATTTCTCACACCCACACCACACACCTCA	0
cggctcaccacaacctccgcctcctgagttcaag	0
tatcgcctgagctccgcctcctgctagatccgcg	0
GCTTCTTTCCTCACCGCCCCCatcagtcaggatg	0
CAGACATGGGCCCTCACCCCCTCCTGAGCTTAGA	0
cctttgagtccccccactccctgtgagaggaagg	0
TGAGTTCACGGCCCTGCCCCCTGGTGGCCAGAGC	0
atgacctccaccaccacctccacctccatcatga	0
GCGTCCGCGCCCTCCGCCTCCTGGCAGGGAGGTT	0
AGGAgccgggcgcgcgcccccgccccgcccgccc	0
CAGACCGGGCCCCCCACCCCTGCCCCCGGCTGCT	0
CGTCTGCCTTCCCCCGCCTCCTCCATCCCCCAGT	0
TTCCCATTCACCACCACCCTCACTCCTGTTCTTG	0
CTTATTGCGCCTCCCTCCCACTCCATGGCTGCTT	0
GATGACCCCACTCCCACCCACAGGGACACAACAC	0
ctcaatcgtcctcccgcctccacttcccaaagtg	0
CCTCTAGTTTCTTCCTCCTCCTTCCTTCTTCCCC	0
TATGTGTTCCTCCCCACCCCCACTGTTTTACCTA	0
CCACCACCAGCCCACACCCACACCAAAATGTGTC	0
AGAGATAGAATGCCTGCCCACGCCACTCTAGCCC	0
GAACCGGGCGGCTCCGCCTCCGGCTGCTCCGCGC	0
Acccccctccctccctccctctccttccttcctc	0
cttgatgcttcccccacccccactcaccagcctg	0
TGTCTTCAGCCCTCCACCCACACACCCAATCCAC	0
AGCAGCTCCTTCCACACCCCCGCCTGAGCTCTGA	0
CTCTCTCCTCGCCCCGCCCCTGCACCCACCCCGC	0
GCTGGGAGAACCCCAGCCCCCAGGAGGCCCCTGC	0
CTCCCCTTTCCCCACACCCCCACCATGTGCCTCT	0
GTGCAGTGCACCCCCACCTCCGCCTCGCCAGCCT	0
gcccaatatagccacgccccctgcgccagccccG	0
TCAGCGCTGTGCCCTGCCCCCACTTCAAACCCTA	0
CTCAACTCCCTACTCTCCCCCGCCCCTTTGTAAC	0
gaatatcaaggctccgccccctgctgccaacagg	0
CGCGGGTCGCTCACCTCCGCCTCCCCTCGACACA	0
CTGCTACTGGGTGCCTCCCCCACAACACCTGCCA	0
GCCTCTCCCCCATCCGCCCCCGCTGCGGAAAGTT	0
CATTCAGCTCCTCCCTCCCACGCATACGCACACC	0
CCATACTGTGCCTCTTCCTCCTCCCCATTCAGCT	0
CTGAAGTGCCTCCCCACCCCCACCAGCACTGGGG	0
CAGAGAGACGCGCCCTCCCCCTCCTCCCACCCAA	0
TGCGCGCTTCCGGCTGCCCCCTCCTGGCTTTGAC	0
CACTGGCTTTCTGCCACCCACGTGAAACAACTGC	0
caggaaagcctcccctccccctctccatgattac	0
gccgactccgcctccgcctccgccccgccgcgcg	0
gcaggcaggagccctgccccctcctgggtacagc	0
AAGAAAACATCAACCACCCACACAAATAAATGCC	0
GGCCCAGACTTCCACGCCCACTGAGCCACGAGAT	0
GTCATTGCCTGCCCCACCCCTTCCTTTTTTGTAT	0
TAACATTGGTGGCCCACCCACTCTGTCAGGACTG	0
CATCCCCCCACCACCTCCCACACATAACCAAATG	0
GGCTGGTCCAGCCCCGCCTCCTCCTCAGGCTCCC	0
ACCCCGGATGCCGCCGCCCCCAGGTACGCGTGCT	0
ttagctcttctccccacccccgccgtgctgcttc	0
CTCTTCTGCCCGCCCACTCCCGGCGCGGGAGCAC	0
CAGTCCTCAGACACCACCCCCTGGTGACTTCATG	0
ccaaacagcaaccccgccctcggataaaacataa	0
cgggccggcggccccgcccTCGCCTCGTCACTTC	0
GACCCTCCCCTTCCCTCCCCTGCCAGGACTCCCA	0
TAGAGAAGCTCCCCCACCCCCAACCCTACCCCTT	0
CCGGCTACTAGCTCCACCCCTGCCCTCAGCAACC	0
ttccttgatccccactcccacacctcctcgctgt	0
CCAGGTACCCCTACCTCCCACTCCCACCCCAGCT	0
TGGGGAGCTGCCGCCACCGCCTGCTCCTCGTCGT	0
GCACCAGCCCCCACCACCCACACTGCAGGTCCTT	0
gcggctctcagccccgcccccTCGACCCAGCTCG	0
CTCCCCCTGGGGGCCTCCCCCTGCCTCGCTGTCA	0
cttcccccgccctccgccgccgcctcctcctcct	0
AGGAGAGCTTCCCCCACCCCCACCCGGGCTGGGC	0
CATGGATGCATCcacgcccacaccacacacccca	0
GCCCTATGGGGCCCTGCCCCCTGGGCAGGAGCTC	0
tttcatcccagtccagcccacgcacgaaacaatc	0
GTCCTGATGGGCGCCACCTACAGCCTCCCGCCCT	0
TTGTCTGATCCACCCTCCCCCAGCCCTTCCAGTG	0
TCTGGCCTCTCCCCCTCCTCCTTCCCCTCCTGCG	0
ACCTCCTTCCCACCCGCCCCCTTGCTGGGAAGGC	0
CTCTGCCTCCTCCCCACTCCCTCATCTCCTGTCA	0
ACCACCCTCCCTGCTGCCCCCTGCTGGCAGCTGC	0
CCTGGGCCTGGCTCCTCCCCCTTCTCCCCATTTG	0
GGCCCAGGAACCACCACCTCCACCCACATCTTGG	0
AGCATAGCTCCTCCTGCCTCCACCCAAGACAACT	0
CCCAACTGCAGCCCTGCCCCCTGGGGGTTCTGCT	0
GTCCTTTccccccccccccccgcccgcccccgag	0
GATGCAGCCGGTCCCACCCACGCCCCGCAGGACC	0
CTGTGTGCGCCCACCTCCCCTGCCCTGTGCCCAC	0
CCTACTCTACACGCCTCCCCCACTCAATCCCTCC	0
ctagcccgcacccccacccccagcctctggcaac	0
GGCCCGGCTCTCCACACCcccacacctgtgccca	0
CGGGCCCCACCTCCCACCCCCACTCCACGCAAGA	0
CCCCCCATGGACTCCGCCCCCACGAGCCGGGCCA	0
cccccTCAAGGCCCCGCCCCCACGGGGGACCGCC	0
CACAgcaggagccccgccccttctgagttggcgg	0
cttcaccagggacccgcccccttccaccgaggag	0
TCTCCTCAGTGCCCCACCCCCACCAACACTCTAG	0
ATCTGGGGAACCCCCACCCCCACATGAACTCCAA	0
TACATCCATCCACACACCCACACCCATCATTGAT	0
TGCAGGACTGCCCCCTCCCCCTCGGCAGTGTACA	0
gcatctccagccgccgcctcctcctcctctctgg	0
ctcactgcaagctccgcctcctgggttcaggtca	0
CCCTCCCATGGCCCCTCCCACACACCCAGGCGGG	0
GAAGATTTACACACCACCCCCTGGGCTGGCAGCC	0
TGAAGCAGGCATCACACCCACGCAGATGGGAAGC	0
Tcctctcccctcccctccccctcctctccccacc	0
GCCCCCCACCCCCCCACCCCCAGGGGTGGATCAG	0
CAGGCACTTCCACCCACCTCCAGCTCCTCATGAG	0
GCCTCTTCTACCCTCTCCCCCAGGAGTGAGGCTG	0
ACCCACACCCGAGACACCCACACCCGAGCCAGAC	0
GACGAAGCAAGAGACACCCACACCCGAGACACCC	0
TGAGGAAGCTGCTCCACCCCCAGCTGTGGTTTCT	0
GACTCTTCAGGCCACTCCCACGCCCCTTGCACTC	0
CAAGTGGCCCCCATCGCCCCCTCCTGGCAGGGGA	0
GGAGTcgtcgcagccgccgccaccgctaccgcag	0
TCCTACCCAGGCTCCTCCTCCTCCGACTCAGCGG	0
CCGTTTCACTTCCCCTCCCACTCCTTAAGGGCTG	0
ATGAGAGCATTTTCCTCCCCCTCCCATCTCAAAC	0
TGCCCCAGTCCACCCACCTCCTGCTCCCTCACCC	0
ccagttcCAGCCCCATCCCCCAGCTCTCCCGCCT	0
CCATTCAACAGACCCGCCCCTGCGTGTGCCAGGC	0
tcaaccccaccccccgcccacatcacaccactga	0
TCAGATACTTGCCCCTCCCCTGCCCACAAGCACC	0
AGCCACCCAGGCTCCTCCCACAGGCTGTGCCACC	0
CTGAATGAGGCCCCCACCTCCACCCTGCATGTGG	0
AACCCACCAACCCACACCCACGCCTAACCATTCC	0
GAGCCTCGCGCCGCCGCCGCCTCCCCTCCGCCTT	0
ATTACCTTCGCCTCCGCCCCCGGGGGGAGCCTCC	0
CACCCGGACACACCCTCCCCCAGGGCCGGCCCAG	0
ACCCGAGAGACCGCCCCCCCCACCGCCCCCCACC	0
TCAGCCCCACTCCCCACTCCCTCAACACCAGGGT	0
GCGTCACGGCGCCCCGCCGCCAGGGTGGCCTTTC	0
CAGTTGTTCCCACCCACCCCTGCCCCAACACCAG	0
ATAACACAGGCTGTCTCCCCCTCCATCACTGACA	0
agaggaattttcccctcccccacCTCTCACTCTT	0
AGAACCGCAGCGCCCGCCCGCGCCTCCCATCCGG	0
CTGCTCTTCCGCCCCACCCTCTGCCACTCGGCCG	0
TTTCATGTCACCTCCTCTCCCTTCTTTGTTAGAA	0
TCAGGACCTTGGCCCGCCGCCGCCCAGCGGAGCG	0
CCTCCATTTCCCTCTTCCCCCTCCAAGGAATCAA	0
GATGTCCGCACCCCCACCCTCACCCCATGGCTTA	0
TGGAGCCTCTCCTCAACCCACGCCCTTCCCGGCC	0
GGGTGACTTGTCCCCACCCCCATCCTTTAGGAGT	0
gccggagctcccgccgcccccgccgctggagaag	0
GCCATTAGGCCCGCAGCCCCCTCAGTTATCCACT	0
ATTAACCCCCTCCCCACCCCCACTCCACGTCCAC	0
GACTCAAAAACCACTTCCCCCTCAGGGAGGAAGG	0
CAGTCCTCTGCCCACTCCCCCACCATGCTCCTGT	0
CAAACCTGGTGCCCCGCCTCCAGAAGGTGAGCTA	0
GCCTGCTGGGCCCCCTCCCCCACCCTTCCCCAGG	0
CCCGCCCTGGCCTCTTCCCCCTCCTTGTGCTGAG	0
GGCTCGGTCGGCCCCGCCCCCAGCTCCCCGGCCC	0
GGGAGTCCTCCCTTCACCCCTGCCTCCCCCAAGT	0
CCATTCACTCTCCCCACCCCCATGACTCAGCTGT	0
GCCTCGTCCGGTcccgcccccgctccggccccgc	0
ccccgctccggccccgcccccggcACTCACGACT	0
caggaaaggacccacacccccacacccccagccc	0
GTAAGTAACACCCTCACCCCCATCATGGCAATAC	0
TTCTGGGTGCCCCCCACCCCCAGTCGTTAGGATG	0
CCTCTCAGCACCCCCTCCCCCAGCGATACAGGTT	0
TCAGAAGGCTCCCCTTCCCCCTCCACGTGGACAC	0
ACTAGAATGAGCCCCACCCCCTCCTCCAGGCTCT	0
TTTGGCTTTCGATCCTCCCCTGCCTCTGCTGTTC	0
GTCCAACTCTCCCCCTCCCCCGCCACAGGCTGCA	0
tctttgtgctttcccacCCCCACCAGACTCAAAA	0
AGGGCTGAGCCTGCTTCCCCCTCCCCCAGGGGGG	0
CTGCTTCCAAGCGCAGCCCCCACAGGAGTTTGTA	0
GTGGCAGCGTCCTCCTCCCCTGCAGTTCTTGCAA	0
AGTCTCACAtcctcctcctcctccccttttccct	0
tcctccccttttccctccccttcctcctgcactt	0
ACCCCCTCACCACCCCCCCCCGCcacacacacac	0
tagcaatcctcttcctcccccagtggcagacagc	0
CGCCTCCGCGCTCCCGCCTCCTCCTGGCAACCTG	0
GGTTCCACCCGCCCTGCCCCCTCCACCTCCCCGG	0
CTCTTCCTCTCTGCCGCCCCCGGGGCTTTTCCGT	0
GTGAAATCACACTCCACCCCCTCTATTCAGCCAA	0
CAAGCAGGCGCAGCCTCCCCTTCCCTCTGAACTG	0
CACTCTCCCTGTCCCACCCCCATCTCAGGGCATC	0
GGCTCTCCCAGCCACACCCCCACACTCAGATAGC	0
TAGGAAAGACTTCCCACCCACATCAAACTTGACA	0
GGCCCTTGTGGTTCCTCCCCCAGAGCTATTCCTG	0
CACCCATCTGCGCCCTCCCCCAGCTGGGCACCAG	0
TCTCAAGTTTCCCACACCCACATCTCCCAGGAAG	0
ATGCCCCTTGGCACCACCCACTCAGAGCAAGCTT	0
GCCTCTCTGTCACCCTCCCCCAGGGGTGAGGCTG	0
TCCCTTCCAGTCCCCTCCCCAGCCCATGTCAGGA	0
CCCCCTCCTCCCGCCACCCCCAGCCCTTGTCCTC	0
cttgggattccTTCCTCCCCCAGAACTCTACAGT	0
AGAAGAGCTGCTCCCTCCCCCGCTCAGCTGGAAT	0
TAGTACAAGCCTCCCACCCACGCCCTCTAgtggc	0
CTGCCCCTCCTCTCCTCCCACTCTCCCCTAACAG	0
CTCCACGTTGCTGCCGCCGCCGCTTGCAAACGCT	0
tggccacgccccaccgccctcgccggtgctgtct	0
ACCTCCCCTGCCCCCACTCCCAGCGGCACGTGCG	0
GATAGTGGGGCCTCCTCCCACACCCACCTACTCC	0
GGGGGATcgggcgccgccgccgctgggccccggg	0
CCCGCCTTCACCTCCACCCTCGCCTCCCCGTCTT	0
CTTCTTTCTCTCCCCACCCCCAGACAGGAAACTG	0
TCCGCCGCGCGCCCCGCCTCCTCCCGGGTTCCTC	0
tttctccctcctccctcctccactaccccccccc	0
gctttcctcccccaagcctccgcctttctccctc	0
CCTTCCTGAGCCCACGCCTCCTCCCTGGCGCTGA	0
AGCTACAAGGGCCCCACCCCCTTCTAGTGGTTGG	0
ttcctgtatactccctccccttctccacagcttc	0
GCCCTCACACcagctgccccctctgcagtcctct	0
TGCCCTCAGTGCCCCTCCCCTGGAGCTCTTGCAT	0
CTCACTGGCCTCCCCTCCTCCAGCTGCTCCCAAC	0
AGCCCAAATCCTTCCTCCCCCTCCACTCCCCTTT	0
tccacaccctcctccacCCCCACAGCTTGTGCCT	0
GTGCCTAGTTCACCCTCCCCCAGCTGGTTGCTCA	0
TCTCCCGGTCCTGTCGCCCACACTGCCCCGCGGA	0
GTCCTCGCCGCCGTCGCCGCCGCCGAGACCAAGA	0
TTTCTGGTAGCTGCTGCCCCCTGCTGACACAGCA	0
ATAGCCTCTGCTCCCTCCTCCTCCTTCTTAAAAG	0
acaggcagaagccccgccccctcctgagttgata	0
AGTCAGACTCCTCCCTCCGCCACACCTTGCTGCT	0
CAGGGCACTTCCCCCTCTCCCTCCCATCCCACAC	0
TGGAACAGAATCCACACCCCCAGGTGAGCATCTG	0
TTCCCTGCCACTCCCTCCCCCTCCCCTACACAAA	0
GCCTACCCCCCGCCCGCCCCGGCCTACGCGCTGA	0
GGGAGGGACCCTGCCTCCCACTCACCCCTACTGC	0
CAGGGGAGGCCTCCCGCCCCCTCCCTAGGGATGC	0
GGGACTCAGAGCCCCACCCCCAGGGCCTCTGAGG	0
GAAAGCCAGACCCCCACCCTCTGCCTCCGTTTCT	0
GCCCTCCCTTGCCCCTCCCCCTCAGGGCTGCTCC	0
cctcgccactgccccgcccccactgacttctgcc	0
CTGCCCTGTCCCCACTCCCCCTCCCCAGCTGCCC	0
cttccctgagcctccgcttcctcctgcgccaagc	0
TTTCTCAGCTGAGCCTCCCCCAGCCCTAGCCAGC	0
CCCTGCAGAGGCTCCACCCCCGCCGGAGAGTTGA	0
CCACTGCACTCTCCCTCCCCCAGGTCTGGTCAGA	0
TTTCATCAACCTCCCTCCCCTGCCAACCACTCCC	0
TCTGTATGGCCTTCCACCTCCTGCAGAGGGCAGC	0
TTGCATGGAGGCCCCGCCCCCCCAACCAATTCTT	0
TGTGTCATATGCCCCAccccctcccatttctcca	0
TCATGACTGACTCCCACCCACTGGACTAAGCACA	0
AAGTGTGAATCCCTCACCCCCACAGTGGCAGAGA	0
TGTAGCTTAAACTCCTCCCCCTTCTTTTTGGAAG	0
acccgggtccctgcagcccccgctcctcccggcc	0
GCAGCACTTCCCCACTCCCCTGCCCCAGGCCCTG	0
TCTTAAGTCCCCTCCTCCCCCGCCTTAGTAGCCA	0
ACAGCCGGCAGCCCCGCCCCCTAGTGGCCACAGG	0
ACCATCCCATCCCCCACCCCCTGCCCTGCTCCCA	0
CCATTAACTCCACCCACCTCCTGCACCCCTCCCC	0
TTGCACCTTCCCCCCACTCCCACCCTCACACGTA	0
GCTGTGCTTGCACCCACCCACACACTTGGGCCAG	0
GCCCCGCCCCACCCCGCCCCCAGGCGCACTCGCC	0
CGATCCCGCGTCCCCGCTCCCGCCCTGTGCCCCG	0
TGGAGGAGATGCTCCACCCACACACCCACCACCT	0
ATTGGCCTGCCGCCCTCCCCCTCCTCCAGTGCTT	0
gtgggagatgtcaccacccccaggcagagggagg	0
GCACCCCATCCCTCCACCCCCACCTGACCACCCA	0
ttcatgcactcctcctcctccggcccgaattcaa	0
AGCGCACCCTTTcccgctcccgcgccggcccggc	0
TTGTCAACAGGTTCCACCCACTGTGGACCTTGAC	0
AGCGCCCGCCCTCCCGCCTCCGCCTCCCGCCTCT	0
ggcccgcgcggccccgcccccgGGTCACGTGCCG	0
ccgagccgcggccccgcccccgtccccatccact	0
TCGCTGCTTTCGGCCGCCGCCGCCCAGATCTCTC	0
GTTCCTTTCACCCCCACCCCTGCCCCCCATTTTG	0
CGCGCTCCTGCCTCCTCCCCCGTCAgcggcggcc	0
CGGGCAGAGGGTCCCTCCCACTCCCTGTGTTTGA	0
CGCAAGCGCCCGGCAGCCCCCGCCTCTCGCGTAC	0
AGAGGGCTGGAAGCCACCCCCGCCCGGAGCCCCT	0
CTTGGGTCTCTGCCCACCCACGCCTCCCTTGCTG	0
AGTCCTGcccctcccacccccatctggtgctctc	0
CTGTCGTGGGGCTCCTCCCACTCCATGACACATT	0
AGACAGCCTCCCTCCTCCCACTCTGCTGGCTTTC	0
CTCTCTTCCAGCCCCACCCCCATGGTATGTATAT	0
GCCTTTTCTCCCCCCACCCCCACCCAGCAGCTTC	0
TCTCTGGTGCCTCCCACCCCCAGCACCCACAGGG	0
GCCTGTCCAGCATCCTCCTCCACCTCCGGAATAG	0
GAGCACCCGACCCCCACCCCCATCCTCACcctgc	0
CGTTCTGGTTCCCCCTCCCCCTTTGGTGGTGGTG	0
GCGGAACCGCCTCCCGCCCTCGCCATCCCGGAGC	0
CAGAACCCTCTCCCCTCCCCCGTTCCCGCCTTTG	0
ACTCACACAGGCTCCTCCCACTCACACAGACTCT	0
ACTCACACAGACTCCTCCCACTCACACAGGCTCC	0
TCTCGCACAGGCTCCTCCCACTCACACAGACTCC	0
ACTCACACAGGCTCCTCCCACTCACAAGGCTCCT	0
TGCGCGCTCCCCGCCTCCCCCGCCAGTGGGCGGC	0
ggagctattactctcacccactCAGCTATACTTT	0
GTTCCTGGAACCACCACCCACAGACACCTCATGT	0
cctctccttctcccctccccttcccctcctgctc	0
cccctcaccctcccctccccttcctttcctttcc	0
GCCCCCTGCACCCCCGCCCCCTGGTGGCGCTGCT	0
ACTCCCCCAACACACACCCACACACTCGAGTCTA	0
ACAGGAAGATGCTCCTCCCACAGCATCTCACAGG	0
cacacccgcgcttacacccacgcttacatctacc	0
CAAAGAAGTCCCACCACCCCCACCCCTAACCCGG	0
TGCTCCTCTCCTGCCGCCTCCTGGCCTGCACTTT	0
TCTGGCTGCAGCGCCACCTCCTGGAGGCGTCAGC	0
CCCCTGCCTGGTCCCGCCCACTCTTACAAACGCT	0
tgtgaactctctgccacccacagggggaaggtag	0
GGCTCGGGCCCTGCCGCCGCCGCCCGGTAGCTGT	0
AGAAAGAAGTCAAACGCCCACTCCCTTTCTAATA	0
TTTGCCCCTTTCACCGCCCCCACCCCGTTCACCA	0
gcgcccgcccgccccgcccccAGGGAGGAGAgtg	0
GTCCTGAGAGGCGCCTCTCCCTCCGAGCCTGGAC	0
GCCGCCCCGGCCGCCGCTCCCTCCCGGTTCCCCT	0
AGCCCAGGCTCACCCACCCCCAGCCACAGAACCA	0
AGATAAATGACCTCCACCCCCACCCCATGTCCAG	0
AGACTCAGACCTTCCTCCCACTCTAACCACCGTC	0
tcactgcacccctccgcctcctgggctcaagcaa	0
TCTTGTTCTTTCCCCACCCCCAGCTAGCTACATG	0
CTCCAGCTGCCCTCCACCCTCTGCCCTCGACCCT	0
ttcctccacagtcctgcccccaccccaagcctcc	0
TCTACTTCCTGCCCCGCCCCCAGCTGTGGTCACA	0
tgtccttcttcccccaccccagcccctctgccca	0
CTGAAACCTGCACCCACCCCCTCACTGGGGTCAC	0
AAGCACAGATCTACCGCCTCCTCCCAGGCCCAGG	0
CAGTTAGGCCCTCCCTCCCTCTCCACCCCACTGC	0
tagatggccaccccctcccccagctgcaagggag	0
cagataggatccccctcccccagcctattgttta	0
TCCTGAGGTGCCCACTCCCCCAGCAGCAGGCCTT	0
aagtgactttcccttgcccacgcaatgtggatct	0
aagtgactttcccttgcccacgcaacAGCTTTTG	0
gcgcccgagcccgccgccgccgccggagcccgcg	0
CTACGGCCCAGCCCCGCCCGCGGCGAGGTGCGCG	0
TCCTGGGGAACTGCTGCCCCCTGCTGGCAATGAA	0
tcctccccctcctcctcctcctcctGCCTGGTTG	0
CCGGGTCCTCGCTCCGCGCCCGCCTTccccgcgc	0
gcctgtgccgggcccgcccccggctcctgccgcg	0
AAGCATCACACCCCCACCTCCACCCAGCCTTGAC	0
aAGCTTCAGGCTCCTGCCCCCACAACAAACAAAC	0
AACATTCCCAGCCCCACCCACTCCTCACAACCAC	0
AATGACACACCCAACACCCACACAATGCAAACCA	0
ggagcctggagccccgcccactcagccctgcaca	0
cacactcatagtcccgcccactgggagcccctTC	0
CAACATCCCCTCCCCACCCACGCTCTTCGCCCTC	0
CTACACTCCGGCCCCTCCCCCACCCCACACCTCC	0
GCTCCTGCCGTCCCCTCCTCCTCCCCTTCTCCCT	0
cctccctggctcccttcccccGCCGCTGGTGGCC	0
TCGGGAGGTCGGCCCGCCCCCTCAAAGGCTCCGG	0
CGCCGCCTGGGCCCCTCCCCCGCTCAGGGCTGCA	0
TTAGGGCCTGGCCCCGCCCCAGCGCTGACGTcgc	0
TCCATTTTCTCTCCAGCCCCCTCAACCCTCCTCC	0
gccaaattcccccacacccccggcagtcacactc	0
CCACAGCCATTCCCTTCCCCCACGGCAAGACCAC	0
gtgcacttcctcacctcccactcatccatcaaac	0
TCTGCTGCTGCCTCCGCCTCTGCCTCTGCCCTGG	0
GCTGCGGCCACTCCAGCCCCCGCCGTCCCCATCC	0
CCTACTTGCAGCTCCTCCCCCTGCACCTTCAGGC	0
GCCCGCCGGGCTCCCGCCTCCTCCATCAGCCGCT	0
TTGTCGTCATCCTCCTCCCCCTCCAGCCTGCCCC	0
CTGTCCTCTCGCCCCTCCTCTTCCGTAACCCATC	0
GTAACCCATCCTTCCTCCCCTGCTGTGTGGACTT	0
CCTCCCCCTCCCACCTCCCCCACCCAGGAGTTAA	0
CCTCCCCCTCCTCCTGCCCCCGCCATGGGAGGTG	0
TAGGGACCTCCTCCCTCCCCCACCATTACTAATG	0
CGCACGCACACACACACCCACGCCCTCCTCTCCC	0
TGTGAGTGACCACACGCCCACACAGTCAGCCCAG	0
GAACATGTCTTTCCCACCCCCACCGCACCTCTAC	0
ATGTTCTTACCAGCCTCCCCCTCCAGGTCCCCAA	0
TGCTGCTCCCCCCCATCCCCCGCTCCTTGGCCCC	0
CACAGCACCCCCCCCGCCCCCGCCCTTCACCCCT	0
CAAACCACACGCCCCGCCCCATCCACCCCGTCCT	0
GACCACTTGGCCAACGCCCCCGCCGAGCGGGCGG	0
CGGTTCAATCCTGCCACCCACTGGGCGTACTCCT	0
TGAGGAGACCCAGCCACCCCCAGGAAGAGCCAGA	0
CTAAAAGCCTGCTCCTCCTCCTCCTGTGGGTAGG	0
cacagagtcagccctgccccctgccgggccctgt	0
CCCTGGTCCCACCCCGCCCCCGGCCGGCTTACCC	0
AAATGTACACCTCCCACCCCCGCCACTAGAGGGA	0
GTCCCCTCCTCTCCCACCCCTGCCCCTCCCTTAG	0
GCTGTGGGGAGCTCCTCCTCCGCCAGGGGGAGCA	0
TCAGCCTTAGCCCCCACCGCCTCCCCGCAATGCT	0
CGTGAGCGGGGCGCCACCCCCACCTGCTACCACC	0
TCCTCCCCAGGCCCCGCCCCTTCCCCCCTGAGTC	0
AAGGCAGGGGATCCCTCCTCCGCCAGCCTTTGGC	0
TCTTTCCTCTTCCCCTCCCCCACTGCAATTCTTC	0
GGAATCCCTTCTTCCTCCCCCAGTTCCCACACCC	0
ggttttcctgccttcacccctgcccgcctatgtc	0
CTCCCCAGCTCACCCACCCACAGCCCGAGCAATG	0
GGAGCAGGTCTCTCCTCCTCCTCCCCGGGTTTTG	0
CTAAACCACAATTCCTCCCCCACCCCCCAACAGG	0
CCTCTTCAGGTTCCCACCCCCACCCTTCTTTTAG	0
CACGACTTCCTCACCACCCCCAGGTTCCCTGCAG	0
TCCCGCTGCACCCCTTCCCCCACAAATCGAGGGC	0
tctcagtggtctcctgcctccaccctgccccctc	0
tacatgtttctgcacacccacacacacgtacctg	0
TTGACACACCGCCCCTCCTCCTGACAGTGGCTCC	0
CCGCCCCCCTGCCCCGCCCACACGGAGCATACAA	0
TCAAAAGTCCGCCCCGCCCCCTGCCTGGCCCGGC	0
GGGCCCTGTTCCCCATCCCCCTCCAAGGCATGGA	0
AGTTAGTTGGGCCCCACCCTCTGCAGCCCCATGC	0
GGGTCTGCAATTCCCTCCCACGCTCGCTGAGTGT	0
TCCCGCCCAGGCCCCGCCCACCCGGCCGCCCCGC	0
TACCGGGGCGCCCCCACCCCGGCCTGGGTAGCTA	0
agttactagtgcccctcctcctcagagggccccg	0
GCCCGGCCTCCTCCCGTCCCCTCCCCGGCCTCGG	0
TCACTGCCTATCACCTCCCACACATGCTGTGCTC	0
TACTCCCTGGGCCCCGCCCACCCCCACGCCGGGC	0
GTGAGCTGGGGTTCTGCCCACGCTGCTGCCCAAT	0
GAGCGTCCCTGCCCTGCCCCCTGGGGCTGCGGAG	0
tcagaatctcccccctcccccaccctTTATGCAG	0
ctcttggaggtcccctcccccatgcctcctcccc	0
AGCCCTCCTCGCCTcgccgccgcgctgggcccgg	0
GCCAGAGAAGTTGCCACCCCCTCACCTTGGTCTT	0
CTCCTTCCCTCCTCCTCTCCCTCCTCCATGCCCA	0
ATAGGAATCCTTCCTGCCCCCACTGTGGCCAGCC	0
GAGGGGGTTTGCCCCTCCCCTTCCTCTTGTGATA	0
AGCCCTCTGCCCCACTCCCCCACCCCAGGGCCTT	0
AAGGACACACCCTCCGCTCCCACCACCTGCTTCC	0
CATGGACTCTTTCCCTCCCCCACCAACGCTGACA	0
CTGTGGTTTCCCCCCACCCCCATGTCTCCCGCCA	0
ATCTGCTCTCACCCAGCCCCCAGCCCTCAGCCCA	0
CCCTTACCTCTCCCCTCCTCCAGCAACCACGGAA	0
GTGTGTCACCCCCCAGCCCACACTTCCTTCAGGG	0
tcactccccactcccacttcctcctggtggttgc	0
AAATTGTCCTCCTCCTCCCACTCTCTGCATCCTG	0
CTTGTTGCAGCCCCCGCCTCCTCCAAGGAACAAA	0
GAGAGGCGACCTCCAGCCCCCACAATAATGTCCC	0
AAAGGCTGCTGCGCCGCCCCCAGCACTCTGGTTT	0
GCCCACCTCCTCACCTCCCCCTGCCTGTGTGGCC	0
GGACAGACAAGGCCCGCCCCCTTCACCCCAGAAA	0
GGCGGGGCGGCTCCCGCCGCCGCAACCAATGGAT	0
AGGAGCCACCTTCCCTCCTCCTCCTTCCTCTGGA	0
TGGTTAGAGGCGCCCTCCCACACCGCCCACAGGT	0
TCCGCATGGGCCCCCTCTCCCGGCCGCTGCCTGG	0
gtctctgcccaccccgccccctctgttggcccca	0
ctgttggccccacccacctccacccaccccgccc	0
attctcctccctcccacccccagccccaggcaac	0
GCCGCAGCCTCCTCTTCCGCCGCCATCGCAGGAG	0
aatacaactggtcccacccccacagtttctgatt	0
ccccccaatgccacctcccccaccacaccaccac	0
TGTGTCTTCCCCACTGCCCCTGCCACAACTTCCA	0
ACTCTGTTCCTCCCCTCCCACTGCCCAGGCGGAA	0
AAGTCACTCAGTTCCTCCCACTTCCCCTTCCTCC	0
CTCGCTTCCAGTCCCACCTCCTCCCCAACCCCCG	0
GGGTCCCAGCTCCCCTCCCACACCCCTCCCGCCT	0
CAAGGCTTCGCTGCCGCCGCCGCAGCTGCAGCGG	0
GCACTGTATTGCTCCTCCCACTTCTCAACTCCAG	0
TAGTATGTTCTCCCCACCCTCAGCCTTCTCTGAG	0
GAGCTGGTACCTCCCACCTCCTTGGGCTCTTGCC	0
AGGCGGCGGcgcaccgccccctcccgccgcttcc	0
CCCAGAGGTCTCTCCACCCCCACTCTGCCCTCTC	0
GCTGTCCTCCTCCCCGCCCCCGACCCCGTGGTCT	0
AAACTCGCCAGCACCTCCTCCACCTGGGGGAGAA	0
CCTCTCGTGGGCCCCGCCCCCTCTTTGGGGGACT	0
AACCCCAGCATCCCTACCCCCACCCAGGCCCCCG	0
CAAGAGAACATCTCCTCCCACTCATCCTCAGGAA	0
Gcctcctcctccttctcctcctccttccctcctc	0
GGTGGGCCCTCAGCCTCCTCCGCGCGGCGCGGAC	0
GGCTCCCCCAGCCCATCCCCCACCTGGCCGGTCC	0
CTTCCCTCACCCCCCACCCACACAGCCTGCTGTA	0
AGCTCCGGCCCCACTGCCCCCGCCCGCGTCCTCC	0
CGAGGACCGCGCCCCGCCCCCGGGCCATTGCTGA	0
TGCCTTTTCCCCTCCTCCCCTTCCAGATCTACCc	0
GCTCCCCTCGCCTCCTCCCCTTCCTGGAggggcg	0
TCTGGGGGTGGctcctcctcctcctcttcttcct	0
TCTGTGTGTAGCCCCTCCCACAGGGGCTTGTTAT	0
GGCGGTCCCCTCCCCACCCCCACCACGCCACTTG	0
GGAAACGCCCTCTCCTCCCCCATGCCCACCCTCC	0
TGTCCCTTTAACCCCGCCGCCGGGCGGGAGCACG	0
ctcctcctctcctcctcctcctcccctcttcTCT	0
CTCAAACCCACCCCCTCCCCTGCCACTTCCTGTC	0
cactcagtcccctccacccccagcttttctgtcg	0
GTGGGCCCCGTCCCCACCCCCAGTGCCACCCTGC	0
CAGACCCTCCCTGCCACCCACACTGTGGTCACAG	0
TGGCCCCAggccgccgccgccgcgcccggcAGTG	0
CGCTGCGCTCCCGCCGGCCCCGCCCGCAGCCGCT	0
GAGGGTACTGCTGCTGCCCCCTCGTGGTCGTCCT	0
CTCCTTGGCGCTGCCGCCGCCGCTGCCACTTCTC	0
cccttcttgacagcctcccctgcagatctgggac	0
GACTGATCATCCTCCTCCTCCTCATCATCATCCT	0
CCTTCCTCAGCTCCCTCCCCCACAACTTCATCCC	0
ATCGATTCCCCCACCACCCCCGGGTTAAGCGCAT	0
CAGCCATCAGACCCCACCCACGCTGAGCTAACCG	0
tggtggtgactgccctcccacagcaagctctgga	0
GCCCAGCCTTCTTCCTCCCCCTCAGGCCACACTG	0
CCAGGGCCTTGTTCCACCCACGCTGATCTCATCC	0
TGCTGGGCTTCCTCCTCTCCCTCCATGGCCAGAG	0
ACGCAGGCAGGCACCTCCCCCGCGTGCCCGACAC	0
CACCAGGTGGCTCCCACCCCCAGCCTTTTCTAGA	0
acccctccggcccccgcccccccccctccgtccc	0
acccttcctccccccgcccccgctctcctcaccc	0
ccccgcgcgcgcgccgcccccgccccgcgcgcgc	0
tgcacaaatacacccacccacacagacacacacC	0
cacacatagacacactcccacacacaccacacat	0
ctgggcttcacccccacctacactcctacatgcc	0
ATGGGGCTCCCTTCCACCTCCTGCCCTGGCAAAC	0
TGATCTGTTTCCTCCACTCCCACCGCAACCTCTC	0
ACCCCACTGCACCCCGCCCCCGCCCCCACCTTCT	0
GCGTCCCGCACTTCCGCCCTCTCTCGTCTCCGGC	0
GGGGAGAGCAGCCCCACCGCCGGCTCATACCCCT	0
AGTCCTGCTTCCCCCACCACCACCTACTCCCCAC	0
cactgtctgccttcctcccccacctctgagttcc	0
CCCACCCTCACCGCCTCCTCCGCATCATCTGCAC	0
GTCCCATGGAGCTCCTCCTCCTGCCATGTGTCAT	0
CAGGGAAGTCCCACCACCCCCActttttttattt	0
GGCCGTTTTGGCCCCGCCCCCGCGTCCACGCCGC	0
GGGGCGCCGGCTTCCACCCACAGAGCTCCCCAGG	0
CGGCACCACGGCCCCGCCTCCTGCACCCTCCTTC	0
GACCGGCCAGCCCCAGCCTCCTCGCCCACACAGA	0
CAGACCGCGGCTCCCACCCACGCTTGCTCACTGC	0
CCCTAGAGGCTTCTCACCCCCACCCTACAGCCCC	0
CAGGACTGAGCCTCCACCCCCGGCCAGGGCTTTC	0
TCCCTGCCTGGCCCCACCTCCTCCCACAAGTGCT	0
AAACTCTTCACCTCCACCCCCAGGTGGCGCTGTC	0
aagactcatcctgccacccccaccatggcatgta	0
ACCAACGAGTTCCCCACCCCCATGCGCACACAGA	0
ggaaacaggagccccgccctcttgggcggagctg	0
GCCGCCCTTCCCTCCGCCCCCAGCCTTCCCCCTC	0
GTGGGGCTGACTGCCACCCACAGGCCCCTGGGGC	0
TCTCTCCAGTCCGCCGCCTCCTCACCCATTTCCA	0
ccccttcccgccccggcccccgcccggcgctcgg	0
ACGGGAGAAAGCCCCGCCCCCGGCGCCCGCTCCC	0
GCACCTGTGTCCCCCACCCCCTTTTTTCTGATAG	0
aaaCCCCCAAGCCCCGTCCCCGCCAAACTGTAGA	0
CCCCACCCCCCTCCCGCCTCCTCCCAGCATTTGG	0
TGGAGACCCGCCGGCGCCCCCGCCAGGGTCCCCG	0
TCCCACCGCAGCCCCGCCTCCTCCACGCCGGGTG	0
TAGCAACATGACTCCTCCCCCACAACCCTGTAAG	0
TAGATTCCTCCTTCCTCCCACAGGAAAGAAGGGC	0
CCCCCTCATTTCCCCGCCCCTACCAGATCTGTTT	0
ACTGCTTTCTCTGCTGCCCCCGCCCAGCTGTGCC	0
taggcgtgagccaccgcccccagccagcatggcc	0
TTCACGTGCTCCTCCACTTCCTCCCCAGAAGGCT	0
TCCTGCTGTGCTGCTGCCCCCTGCTGGCCTCTGC	0
gagttttaaggccccgcccactgccattttctct	0
CGCGTCTCCTTTCCCTCCTCCTCCTTATCTGGGG	0
TTTTGTATACCTCCCACCCACACACGCTGATCCT	0
CTCCCCTCCACCTCTTCCCCCTCTGCTGAGCCGA	0
TTATCCCCTTCCCCCACCCCCTCCCCCTGGCAAG	0
CCTTCCCTCCCCCCATCCCCCAGCCTCTAAGGCA	0
GGTCACCATCTCCCCACCCACTCCCTTTTCTGGC	0
CAGAGAAAGGGCGCCACCTCCTGGCAAGACACGA	0
TCCATGGTCTCCCCCGCCCCTTCCCTCTGTCTCC	0
CACCCAACGGGGCCCGCCCCCTTAGGACCTGCAC	0
CCTGGAAGAAGCCCCGCCCACACCACATAAGGAT	0
TCTAGAAGAAGCCCCGCCCACGCCCTGGTGGAGC	0
CCCTGGTGGAGCCCCGCCCCTGCCCCTGGAAGAA	0
TCAAAGGCCAGCCCTGCCCCCTGCTGGTTACCGA	0
ACCACTCCCCGCCCCACCCCCGGGGCGGGGTCCG	0
caccccgccccgcccgcccccgcGCTCGGGGCCC	0
TGAGGCAGGAGCCCCGCCCTCTGGTGGAAGAAGA	0
GGGACTCCAGCATCCACCCACAGAGTCAGGGAGG	0
CAGCCAGAGGGCCCAGCCCCCTCCTAAGATTGTA	0
GAACGGCCCTGCCCCGCCCCCTGCCACGCCCTGT	0
CCCCCAGTCACTCCCTCCTCCTCCTGAAGAGGAA	0
TAGGATGCTCCTCCCACCCCCTCATCTCTTGACA	0
CCATCTACGTTCCCCTCCCCTTCCACTCTGCCCT	0
AGCAGTGCCAGCTCCTCCCACAGCCCCTGCTTCT	0
CAACACCCGCTTCCCTCCCCCACCCCCCGCCCTG	0
TCACCCTCTCCCCCCTCCCCCTTTTAAACTTATG	0
AAGTTGTTTCCTCCCTCCCCCTCTTGCTGACAAA	0
TCCGGCTCCAGCTCCGCCCCCACCCCCCACCCCA	0
ggcacccggttccccgcctccgccaaggcacccg	0
ggcacccggttccccgcctccgccAAGGCAACCG	0
ACTCTCTGCACCGCCTCCCCCATCTCCTCCGGAT	0
cccccctcaggtccctccccctctcaggtccctc	0
AGCGCGCTcggccccgccccggcccggcccggcc	0
TGATTTGAAAGCACCACCCCCTCCCATCACCAGT	0
AACAGCTGCTCCCCCACCCACTGCCTTCCGGAGG	0
GCTTCAGTCCCCTCCTCCCCCTCCAAACCTCCTC	0
tGTCCCTCCTGCCCCACCCCCAGCCTCAGAATCT	0
GGTTCCCAGCCTCCCGCCTCCTGCAGTCAGGTCT	0
GCCAAGGTGAGCCCCGCGCCCGCCCCGCCAGTGG	0
CCAGGCCAGTGCTCCTCCCCTGCGCCATCTGGCA	0
cctcctcctccctccgcctcctcctttgtagcga	0
ccaacccaggCCGCCACCCACGTGGGTAGCGTCA	0
CCCCCGGGCTCAGCCTCCTCCTCTACAACTGCTC	0
ttGCCTTCCCCTCCCTCCCCTTCTGTCTCCAGCC	0
AGCGGGCTGCGGTCCGCTCCCGGCCTCACTCGAG	0
cccccaccctcctccacccccaccccACTATCCT	0
aacacactttcccccacccccatccccatcctga	0
cccccagctggctcctcctcctgccatttcagct	0
gggcatcggggccccgcccccatgctatttgagg	0
GGCCCATCCTGTCCCTCCCCCACAGAGGGGGTCA	0
CATTTGGActtctcctcctcctccccaccatttc	0
AGCCCAGCCCCTCCCTCCCCCTCCCAGCTCCTCC	0
CATGAAGGGCCTCCCTCCCCTGCCCCCAACATGC	0
GCCCCGCCGAGCCCCGCCCACTCAGGGATGTACT	0
GCGCTGCTCACCGCTGCCGCCGCCATCTCACGCC	0
CTCTTCGAGGGCCCCGCCTCCTCTGGTGCCGGCG	0
tagggctttctctcagcccactccctgcagcagg	0
tctcccctctccctttccccctccagccccacag	0
tcagatgccagccctgccccctgctggccagtgg	0
TGCTACAAAGCCTCCTCTCCCACATAGGTGGTAC	0
CATAGGCGCACCCCCACCCCCAACCAGGGTCTTG	0
ATGCCACCATCACCCACCCCCTCCCTCTGGGTTC	0
GGCTTACTCACCCCCTCCCTCACTGCTGAGACCT	0
GGAGACAGGAgccccgccccggccgccccgcccc	0
ctagaatgcctcccctccccagcccctggcctga	0
AAAAGCTTTGTTTCCTCCTCCTCCTGCCCCTCCT	0
CAGTCCATGGGCCCCACCCCTTCCGGGATGTTTT	0
TGCTCCTCTCCCTCCTCCCCCGTCTCTCCCACCC	0
gtcccgccccgccccgccccTTTCTGCCCTCCTC	0
ATGCAGGGCTCACACTCCCCCTTCTGACACCAGG	0
CCCGCCTGTTGCCCCGCCTCCGTCGTCTTAACGC	0
CCTCTTGGTGCCTCCTCCCCCTGCCAGCCACATG	0
CTAGATGTTGCCCCCACCCCCACGTCTAGTCCTG	0
tcagatggctaccacaccccctggggtgtttttc	0
GGTGCGGACGTCCCCGCCCACACCCTCCAGGGAG	0
TGCACAGCCGGCCCCGCCCACAGCACGCTCTGTG	0
CCCGGGCCTCCTCCTGCCCCCTCCCCACTGGCGG	0
CAGCCGGCTGCACCCGCCCCCTTCCCACCCCACC	0
CAGGGTCACGCCCTCGCCCTCGCCTGCCGGCGCC	0
TTAAAGCCTTCTCCCGTCCCCTCCCACAGAGCAG	0
tggctgctttccccctcccccgccagaagtatga	0
aaaaccccaagccccgcctcctgcctctgatctc	0
gccggcgggcgccccgcccccAGCGAGTAGGGAC	0
GGCCGGACGCCGCCCACCCCCAGCCGGGGGACTC	0
agccaaggtttccctgccccctcccatctccact	0
TCCGGTACAGACCCCACCCCCTTGCGGCAGGTTG	0
ACCTGCTCTGCCTCCACCCCCAGGAAACAAGGGG	0
ctgggctctgcaacctccgcctcccacattcaag	0
GTTCCTATCTCCCCCACCCCTGCTAAGGGAAGAA	0
AGCACCTGCCCGACCACCCCCGCCAACAGGTGAA	0
GCCCCCAACACCCCCACCTCCTCGGTCCTCAGAT	0
GCCGCATCCCGCCCCTCCCCCGCAACTCCGCGGT	0
ACCTGGCTCTCTGCTGCCCCCGCCTGTCTAGAAT	0
CGTCGTTCCACCCCCTCTCCCTCCGGCCTAGTCC	0
CAGGGCGCTCCCCCCTCCCCCACCGTTTTAGAGA	0
CAGGCCCCTCCTCCCACCTCCTCCCTCACTGTCA	0
AACCCCCCAACCCCCACCCCTGCCACAGGAAGGC	0
CCACCTGGGCCCTCCTGCCCCGCCCTCGGCCGGC	0
gagtcttgctctgtcacccacgctggagagcagt	0
TGTCATCCCCTCCCCACCCCCACGAACATGTAGT	0
CACCTCACCACCCCCACCCCCACCGAGTTTGGCC	0
CAAGGCATGCCACCCACCTCCACCGCGACCCAGG	0
GAGCCACTTGGAGCCACCGCCTCCTGACTGAGGC	0
CTCCACCACCCCACCACCCCCGCCACTTTAGCTG	0
ctcctcccagcctcctcccccAGGAGACTCGGAC	0
GCAGCCGAGGGCTCCGCCCACGTCCTGTCCCCAG	0
gcacacttcccctccacctcctgctcAGGAGGGA	0
gggTTTCCATCCGCCTCCCCCACCACTGCTTTTA	0
ACAGGCGGTCCTCCTTCCCCCACTTCCGTTACTG	0
TCATGTCCACCTTCCTCCCCCACCCTCTGGTGTG	0
ACAAGCAGGGCCTCCTCCTCCGGCCGCTCACCCA	0
CACACTCCCACCCTCTCCCCTGCACGCTCCATCA	0
CACCACGCAGGCCCCGCCCCCTGGTTCTGCCCCG	0
cccgaggcccctgccgccgccgctcccgctgctg	0
GCTCAGGCGCCTCCCTCTCCCTCCTTTTTGGCCA	0
aggagaaccagccccacccacaccttgatcttgg	0
ACCGGAAGCCCCCCCCCCCCCGCCCACTGTCAGA	0
TCCCTGCCAAATGCCTCCCACTCTGTCACACATC	0
GTGGCTACTACCTCCACCCTCTGCCGGCGGGGGC	0
GCGGCTCCTCCTGCCACCCCCTCACGCCATCATG	0
AACAGCCCTACCCCCTCCCCCTCCTTAGCACCCG	0
TACGGTCTGGGGACCGCCCCCTCTGGCTCCTGCC	0
TGCATAGTTCCGCCCGCCCACTTGGAGTGAGCTC	0
gcccgcggccgcgccgccgccATCTTGACTCCAG	0
GccccccccccccccccccccGCCAAGCTTCTCT	0
CAGGCCTCTGGCCCCTCCCTCTCCTTCCCTCTGG	0
GTCTTGCCAGGCGCCACCTCCTGGCTCGTCTATG	0
GCCATTTCCTCTCCCTCCCACACCCAACCAACAC	0
CACTCGAATTCCCCCACCCTCTCTATGCCCGAAA	0
CAATCAGGTCCCCACTCCCACTCCAAACCACCCC	0
GCGTAGCTCAGACCCGCCCCCAGCGTTTAGCGTC	0
TCATTACTGCCTCCTGCCCCCACCACAAACACCC	0
CCTGCACGGTGCCACGCCCCCTCTGCCGCGCAGG	0
GCTGGCAGGGCCCCCACCCCCTCCCTGCCATGCC	0
GGGTTGGTCTCCTCCACCCTCTGCACTGCTTCTC	0
accgccctacgcccctcccccAGCCCAGCGCCGA	0
GGGCccctccctccctccctctctcccttccttc	0
CGCGATCCAgcccccggccccgcctgcgcggccg	0
gcccgcggggcggcctcccccgcgccTCTCGCTG	0
TCCTTCCTCACTCCCTCCCCCTCCGCCCAATTTG	0
cctccttctcggcccgccccctccctcgcctctt	0
AGAGGAACATTCCCCTCCCCAGCCCCAGATGCGG	0
AGGCATGCTCCCCACGCCCCCTCCTCTCATTACT	0
ctcccaccaggtcccgcctccagcactggggatt	0
gccgggactgcgcccgcgcccgccgcgctccgag	0
gcccgcttggcgcgcgcccccgccAGGTCCGCTC	0
ACATACACTGTCCCTTCCCCCAcaggagtggatg	0
AGACTCTCATCTTCCACCCCCACCTGGCTGTCAT	0
CCCCAGCACCCGCACACCCCCGCCCCGGATTGGC	0
GAGCACGTGCCCCACGCCCCCTGCCTGCCAGTCC	0
cgccgagggacgcccgcccccgacgcgcccgggc	0
TCCCCGCGCGCCCCTTCCCCCTCCCGGCGACTTC	0
CTTcccccgcccgccgcccccgccTTTCAAAAGA	0
gggcggagccgcgccgccgccTCGGAAGGTAATT	0
ctctaaatcccacccactccctgcttcatgtatc	0
TGTGTCTTCCATCCCACCCACAGCCCCACAACAA	0
CTCCCCGCACGCCCCTCCCCTGCCTTCACACTTA	0
AGGACACATCCCCCCACCCCCAGCACCTGCCCTT	0
cgctgtcccggacacacccacacccacTGCATTC	0
cacccgaacacacacacccacgcccattcacgct	0
gccggcgctggccccgccccTTGGCCCGGGCTGC	0
ccccgccgcggccccgcccctgcctcaaggcccc	0
GTGGGCACTGACCACACCCCCTGGATTCTGAGGT	0
TCGCCGCTGCCGGCCGCCGCCGCGGGGAAGCTGC	0
gtctctgcctctccctccccctctctccctcAAC	0
CGGCCGGCGCTCGCCGCCGCCGCAGTTCGGGGAG	0
GAGGTGATCTCTGCCGCCCCCTCCCTGCCTGGGT	0
CGCCCACCGGGCCCCGCCCACCCCAGGCCACATC	0
CTGTGAGTCCCACCCACCCCCTCGCTCGGTTGCC	0
cctttccccgtccccgccctcgccagtctccggc	0
gctaacctgctcccctcccctgcccacaacccgt	0
ATGCTGCAGCCACCTGCCCACACACCACACACGT	0
CCGTGCTGCTCCACCGCCCCTTCCTCCCATCACC	0
TTATTGCTGGCCACTTCCCACTCCCCACATCTCG	0
gccacccggagccccgccccCTCCGGGAACCCCG	0
CAAAGTCTACCTTCCTCTCCCTCCAAAAAAAGAC	0
GGGAAGCCGGGCGCTGCCCCCTGCTGGCCAGGTT	0
ATTCCCCCACCCCCCACCCCTGCAATCATCATTT	0
CAGGATCGGAACCCCACCCCCACGCCCCCCAGCG	0
agaccactggaccccacccccagagtctctgagg	0
ccctgaccttgccccgcccaccccagtctatgcc	0
AACAGAGGGCACTCTTCCCCCGCAGGCCTGCCCA	0
CTCCCTCCCCGCCCCTCCCTCTCCACTTCCTGGC	0
GGGAAAGCACCCTCCACCCACACGTGAGCATCTG	0
GGAACAGCACCCCACGCCCCCAGGTGAGCATCTG	0
CCTCTGACTAGCCCCACTCCCTCCCGTAGCTGCA	0
CAACTCCTCACAGCCTCCTCCTCCTACAAGGACC	0
CCCGCCCCACCCCCCGCCTCCTCTGTGGGTTCCC	0
AAGACGGTGTCTGCTGCCCCCTCGAGGTCATGGA	0
CCCGGGACCTCCGCCACCTCCTCCTGGTGGGGCG	0
GGACATGGATCCCCCACCCCCAACACCTCCCCTA	0
AGTGGGACTGCCCCCACCTCCTCTGGGTGACTGA	0
CCGTTCCTGGGCCCCTCCCCCTGCCAGGGCTGCC	0
GTCCAGTAGGCTCACGCCCCCTCTCGGCCGCAGC	0
GGCAGGGGCTCCCCCTCCCCCAGCCCGCTTCTGA	0
gtggtcccccgccccgcctccaggccccgtcagg	0
GCTCACACTGGCCCCACCCTCAGCAGGGCCATGA	0
GAGTTTGAAGCCCCTGCCCCCTCCAGCCCCACCC	0
AGGGAGCCAAGCCCAGCCCCCTCCTCCTGGGATT	0
ccggaggcccggcgcgcccccgccACTATAACTG	0
ggggcgcgcccggccgccgccgccTTCGCTGCCG	0
ACCAGTCAGGCCTCCTCCCACACCCTTCTCTGAG	0
ATTCATTCCCCTCCCGCCCCCAGGGAAGGGGTGA	0
TCTGGCAGCAGCCCCGCCCTCTGCCCGCCCCTGC	0
TCATTGCCTGCACACGCCCCCGCCCCGCCTGCCG	0
CTCCTTGACCCTGCTGCCCCCTGCTGCCTGGAGA	0
CCCGGGCAGCCCGCTGCCGCCGCCGGTGAAGCCC	0
GCCCCTCCCGCACCCACCCCTTCCCTGGCCGCGC	0
CGCCCGCCTTCTCTCTCCCCCGCCCCCCAGTCGA	0
AGCTCCCCGCCCCCCTCCCCCACTAAAACCACAA	0
tttttcacctgcccagccccctccctgctgggag	0
CAAGACTCCTCCTCCACCCCCACTGCGCTCCCAC	0
GTAGGAGGGCGCCCCGCCGCCGCTGCTCAGCGCG	0
ggccagtgaacccctgccgccaccaggaggctgg	0
TCCGCCTTCAgccccgcgcccgcagggcccgccc	0
TCCAAGTACGCCTCCGCTTCCTCCTACCCCCGGA	0
GCCGCGGTTTCCCCCACCCCCTCCCCGGACACGG	0
AGCCAGCAACTCCCCACCCCCATCTCCTCCTCTC	0
cacacacTCCCTCCCTCCCTCTCTCAGGCATTTC	0
gaaatcatccagtccaccccctcccatttttaat	0
TGGGTCCTGAGCCCCGCGCCCGCCCGACACCGCA	0
CAGCAGCCTCCTCCCTcctccaccaattcttggg	0
CATACAGGAGCCCCCACCCCCACCTTGGTCCTCC	0
ccaacccccatccccacccccaccTGGGCCTGAG	0
AGCCCTCCCTGTCCCTCCCCCGCCAACACCTGGC	0
actgcagccgccaccgcccctgcagctaccgcca	0
ccgcccgccagccccgcccccTGGAGCCCAGCCC	0
gcggtcgccggccccgcccccgggagcgcgggcc	0
CAGCCTAGCAGCCCCACCCCCTCCTGTAAGGGAG	0
AAGATCCATACCTCTGCCCCCAGCGGTGTGCCGG	0
GGATTGGCTCCCCCTACCCCCGCCCCCCACCCTT	0
gggaggccttctccagcccacgccccaccctgcc	0
TCTCCATACCACCCTGCCCCCGCGCACCTCTATT	0
tgggcggggcgcgcctcccccgccccgagccgcc	0
agtgaatGAACCTCTTCCCCCAGCGAGCGAGCCT	0
tccttcgcctcctcctcttcctccagtttcttct	0
AACGGAGTCGGCGCCGCCGCCTCGGCTGAGCCTT	0
GGTCAGCCAGCCTCCTCCCACTCCAGACCTCTGG	0
CACTCCCGTTCCTCCACCCCCGCtcaggcccatg	0
CTCCGTTccggtcccgcccccgctgggccccgcc	0
cccacactcacacccacccacacttacacccacc	0
cccacacttacacccacccacacttacacccacc	0
TGAGCAAAGGGCCCCTCCTCTTCCTCAGATGGCG	0
cctctgctcagccccgcccaccccacttcacctc	0
CAAGGGGCCACCCTCTCCTCCTCCCCAGCCGAAG	0
TCCTGCGTGACACCCGCCCTCGCCGCTCGGCCCC	0
TAGCAGTCCCTCCCTTCCCCCTCCGGCCCCTTCC	0
TTGTACTATCTCCCCGCTCCCGCCTACCGCTAAC	0
CCTGCCCCATCCTCCGCCTCCTCCTAGCCCCGGG	0
GCATCTATGTCTTCCTCCTCCTGCTTTCTGTAGC	0
GCCAGTAACCCAGCCTCCCCCACCCTTGCTAGTC	0
TGGCAGTCTGGCCCCGCCCCAGCCCAGGACGCGC	0
GATCTGTTTGGCCCCGCCCCCAGGCTTCTGGACA	0
TCCGCACCCCCACCCACCCCCGGCTGCTGCGGAG	0
AGGTTCCCGGCTGCCACCCACACTACTGAGGTGG	0
AGAGCGGCGCTCCCCTCCCCCGACCCCGGCCCTT	0
GCTGGCTCGCCCCCCACCCCCACCAGGAACTGTC	0
TCCTGAGGTGGCCCTGCCCCCTTCTGGTGGACAG	0
GATCTGACATCCACCTCCCCCAGCACCCATGGGC	0
CCTCCCACCCCCCCAACCCCCGCCATATGCCACC	0
ccccggcgccgccccTCCCTCTCCCGCCCGGCTC	0
AGGACCAGCTCCCCCGCCTTCTCCCTCCTTCTCT	0
GGGGGAGCTCCTCCCGCCGCCAGCGCCACCCCAA	0
CGTTGTCCCCCCTCCACCCCCACCTTCCAGGGCA	0
TCAAGCACAGGCACCACCTCCACCGCATCCAGCA	0
GGGAAGCCCCGCCCCGCCCCCGATCCTGTGCTCC	0
CTCCGGGCCGCGGCCGCCGCCGTCTCTCATCTCC	0
ACGGCTGCCTTCCCCTCCCCCACTTTCCAGGGGC	0
CATGGGACAGCCCCCTCCCCCTCTTTCCCTATTT	0
TCCCAAGCACCACCCTCCCCCACTTATTTGCATA	0
tgcatgtggcacccctcccccaggccaccgctgg	0
GGTGtccatccacccaccccctcatccacctata	0
CAGCACCGCGCCCGCGCCCCCGGCTCCCGGACTG	0
AGCCTCTGCACGCCCTCCCCCGCTGCTCTCGGTC	0
TCCTGCCCCGCCCCCGCCCCTTCCGCGCCCGCAG	0
CGGTCCGCGTCCCCCACCCCCTTCCCGAGGACAA	0
TCTGTGTGCTGCCCCACCCCCTCTTGGCGAGCAT	0
ACAGGAAGGCCTCCCGCCCGCTCCCCGCGAAGAG	0
CTCTCTTcccctccctctccctctcttttggtat	0
CGCCCTCTGCCTGCAGCCCCCGCCTTGACAACTC	0
ACAAGTCTTTCCGCCTCCCCAGCCCGCCCGGGAG	0
TGCTGAGCTCCTGCTGCCCCCTGCTGGTTTCGCG	0
CCCCTCCGGGACTCCACCCCCTCTCTCCCACCCC	0
CCTCGCCTCTACCCCGCCCCCGGCGCCGGCACGC	0
GGGAAGCGAGTCCCTGCCCCCACTCGGGAGCCTG	0
ACACTTCCTCTCCCCTCCCACTCCCTAAATTTAT	0
GCTGCCGCTGGCCCCGCCCACTGCTCGCCGGATG	0
TCTGTTCTGCCCCCTGCCCCCTCCCCCTGTTCCC	0
AGCTAACGAGGCCCCGCCCACTGCAGCCTGTTCT	0
GCGGAGAGTCCTTCCTCCTCCGCTCTCGGACTGA	0
GGCCCCGCAGTCCCCGCTCCCTCCTGGATTTCCC	0
acggtggggggccccgccgccagggggtggcacg	0
AGGGCGCTTCCTCCCGCCCTCGCCGTCCCCATCT	0
ACGCTACATCCTGCCACCCCCTCCTCCATCCCAC	0
CTCCGCCCTTTTCCCTCCCCCTCCTCAGCCTCTC	0
gagtccttgcctccctccccctctatcctgcttc	0
ACGCGGGCTGCCACCGCCGCCGCCTGAGTCCCTT	0
CTTCCAGGTAGCCCCTCCCACAGGTACACCCGTG	0
TGAAGGGAACCCCCCACCCACGCTCCTTCCTTCC	0
tctccctgttcctcctcccactcctccttctcct	0
AGGCTgcgcgccccggcccccgcctcggccgcgg	0
TTCCCTCTCCCCGCAGCCGCCGCCATGTTAGACG	0
TGTGTCTTCCCCCCAACCCCCGCCCACACCACGA	0
tcgtctccagccccctcccccgcgctgctacact	0
ATCATCCCCACCGCCGCCCCCACTCTCCCGCCAC	0
TGCTCCCTAGCTCCAGCCCCCGCCGTCCCCTGCT	0
GGCCTCAATACCTCCACCCACTCTTTCCCTAGTG	0
AAACCTCCAGGCACCTCCCACTCCGCCCAGCTAC	0
TGCCTGCCCGCTCCCGTCCCCTCCCCCAGGGCCA	0
ACAAAGTAGACACCCGCCTACACCACGCGATTCT	0
TGAATGTTCTCCCCCTCCCCCTTTCTGCAATAAA	0
AAGCCATGTTCACCCTCCCCCACCCCAGGGACTC	0
GGCGCACGCGTCCCCGCCCCCGAGGCCCGCGGCG	0
CACAGCCCTCACTCCACCCCCACCGAAGCTGAGC	0
GTTCCCTCCTCACCCTCCCCTGCCAAGCTATCCT	0
CTGCTCACTCTCCCCTCTCCCGCTCTGTCTCTCC	0
ATGCTGAGCACATCCACCCCCAGCACAAGTGTTT	0
AGCCCTCCTGGCCCCGCCCACTTCTCAGAAGGCT	0
taggccctctgctcagcccacacaaggcagccac	0
AACGGCACGGGCCCCGCCCCCGTGCACTGCCGCC	0
TAAGCTGGCTGCCCCTCCCACTCACAGAGCAGGT	0
CCAGGAGTAcggcccgcccccgggcgggaggagt	0
tacatgtttctgcacacccacacacacgtacctg	0
ACGGTTCGGGTCTccgcccccgcgcgccacctgg	0
CGGAGCTCAGGAGCCGCCGCCGCGGCTCAGGTGC	0
gccgggTCCTTCCCCACCCCCTGCACCTGAGCCG	0
GAGGGCCCCTCCCCCACCCTCGCCGGAGCCAGCT	0
TGCGGCGGGCCCTCCTCTTCCTCCTCGCTGGAGC	0
CGCTCACTTCGCTCCGCCCCCTGTCTCCTCCTAC	0
GCCTGCCTCCTCCCCGCTGCCTCCTCTCCTCCCT	0
CTCGCGCGCGCCCGCTCCCCCGCCCCGAGCGCGC	0
TCGCTCGCCAcgcccgctcccgccgcgcccccga	0
CACCCTTAGGTCCCCGCCCCCTCCTACACATCAC	0
CTGGGGTGACCCCCCACCTCCTGGTAGATATTGG	0
CTCTGTgccggccccgccccccgcgcgcgcACTG	0
ACAGCCAACCCCGCCTCCCCCGCCTCCTTGCTCT	0
CCGCCAGGCGCCGCCGCCCCCGAAGCCGCAGGCT	0
TCTGGGGAAACCCTCACCCACAGCACACTCTCGG	0
ttctctttgggaccctccccctgaattcaggaca	0
cactcatacacacactcccacacaaacacatcca	0
catgagggcgccaccacccccacacttctgcaaa	0
GCTGGGGCGGCTCCCACCCCCAGCCCAGAAGGCA	0
GACCCTGCAGCGCTCGCCCACGCCCAGCGCCGCC	0
GCCCTCAGGGCCCCCGCGCACGCGCGCCTCCTCG	0
TGTTACCACGACCCCGCCCCCTCCGGCCTTGGGT	0
AAGGCATCCAGCCCCGCCCCTTGTTACCACGACC	0
CAACTGCCAGGGCCCGCCCCCACTCCACAGTCAT	0
GTCAGGCCCACTTCCTCCTCCGCCCCGGGGTCAG	0
GTGATACCATCTCCAGCCCCCACAACCTTTCTTC	0
CGCCGCTGGCGCTCCGCCCCTTCCTGTCTGCTTC	0
CCCTGCTTGGCTCCCACCCCCGCAGGCCGAGGGA	0
CGGGCATGAGGCCCCGCCCCATCCGCCTGCACAA	0
CTCTCCCCTCCCTCCTCCCCCTCCCGACATCCGG	0
ttacgcctcccccccaccaccaccacacacccat	0
CACCAAGCCACCTCCTCCCCCACCACTTCCTCAT	0
TTCCAGACACTCACCACCCCCACCACACCGAGGC	0
CTTCCTTCTCGCTCCGCCCCCAGGCAACACCCTC	0
TTCCCCACCGCTGACACCCCCGCGGGCCCCCTCT	0
ctctcccctgctGCCTCCCACGCCTGAGCAGCTG	0
AATGAGGAGGCTGCTGCCTCCTCCAGGTGTGTGG	0
CAAGACGCCACTCCCTCCCCCAGCCTCCGCTCTG	0
GGGGGAGCGGTCCCCACCCCCACGTCCATCTGGA	0
cagatggctggccccgcccctggagtgcctgatt	0
tctcccctcctcccttccccctccaccggcaggc	0
ACAGACTCCCCACCCACCCCCAGGCACAGGAAGG	0
ACTTACATCACTCACTCCCCCTCCACCCAGAGAG	0
GGCAGCCTGCCCCCCACCTCCGGCAGGAGGAAAG	0
GCATCAACCACCTCCACCGCCACCACTTACAAAA	0
ACCATCTCTACCTCCACCTCCTCCTTTGTGGCCA	0
TCCTGAATGCTCCCCTCCCCCATGTATGGGCTGT	0
GAAGGGCGCGCCTCCGCCTCCGCCGAACGCCACC	0
GCCGGGTCCGCGGCCGCCCCCTGCCTGGAGCGCG	0
TCGTCTGCCCCCCCCGCCCCCCCACCATAAAACA	0
GGAGCATCCGCCTCCACCCACTGCTGGGCGCCCG	0
ttccaccccactgcctcccacacacccagactgc	0
CGTCCCTGATCTCCCGCCTCCTCCTCACCCGCCG	0
GCACTCCGCTGCCCTGCCCCCGCCCATCGCCCTT	0
ccaGGGGGAGCCCCCACCCGCTCCCCGCCCCTCC	0
GCGGTCCCGCCTCCCGCCCGCTCCGCAGCGCCAG	0
GAGAAGGAACCGGCCGCCTCCGCCCTTCTCCCCC	0
GCATGGCTTCTCCCCGCCCCTGCCCTCTCGCCCG	0
CTCTcacacacgcacacccacacacacatacaca	0
TCATTCGGCACCGCCTCCCCAGCCCGCGCGCGGA	0
catcttggccactccACCCCCACTACATTTCTAT	0
CTCTCTGGGAGCCCCTCCCCCGCACCTGCCAACT	0
ACACTAAGCTCCCCCACCCCCACATCACCACCCC	0
CTCCTCCCCCCGCCCGCCCCCTCCATTCCCCTCT	0
TTTGGGAGACTCCCCTCCCCTACCCCAGGCGGGG	0
CCACAACTGAGCCCCGCCGCCTTTGGGACGCCCC	0
GCTGGCAGCTCCCCTGCCCCCACCCAGCTGCCTG	0
TTCATTCCCTTTCCAACCCCCACCAAAAGTATGT	0
CTCCCCCTTCTTCCCACCCCCAGGTGTAAGAAGG	0
CCCTCCCCTCTCTCCACCCCCAGTAAGACCTGGA	0
CTACATCCTTCCCTCTCCCCCACCAGATACTCCT	0
aggctcactgcaacctccgcctcccgggttcaag	0
CCTCCCAGCTCCTCCTCTCCCTTCTCTACCCTAA	0
CAGGAAACCTCTCCTTCCCCCTCCCAGTCCATCT	0
GAGAGCGTTTGTTCCTCCCCCTTCTCCCCCACAT	0
CCACACTTGCTTCCTGCCCCCGCCCTCAAGCTGT	0
AATGGTTCATGTCCTGCCCCCACCCCTTCCCGTT	0
AGCGTCTGTGGTTCCTCCGCCGCCCCAGGATCAT	0
GGAACGCGCCTCCCCGCCGCCGCGGCCCCCACCC	0
AGGGAGCCCGCGCTCACCCCCACCCTCCAGCCAA	0
GCGCTAccccgccccgcccccgccggcttggcgg	0
GCAGAGGGCAGCCCCGCCCCCACCTTGGGAAGAG	0
TGTGTCCGAGGCCCCGCCCCCATCAGGTGGGTGG	0
ACCCGCCCTCCTCCCTCCCCTGCCGGGCTCCAGT	0
cctctccttaccacctcctccgccctcccccacc	0
ccccggtctcccacttccccctccttcccGACCC	0
CTTCGCCCCCCCGCCGCTCCCTGGGGCCGCTCGC	0
AGCCCCCTCACCGCAGCCCCCTCACACCTGTGAG	0
gaggagcctggcccctcctcttcctgtgtggaac	0
gccccgcgccgccccgccccgTCCGCGCAAACAC	0
CGCGGCGCGAGCCCCGCGCCCGCCACCTCGGGGC	0
cccgcgcctgcgcccgcgcccgccccgcccctcg	0
GGTGCTGGAAGCGAcgccgccgccagcgctgatg	0
gctgcagcggcggcCGCCGCCGCCGGGGGGCACA	0
GCGTGGGATGTGGCCGCCCCCGGGGAAATTTGCT	0
TGATGTGTCACACCAACCCCCTCTCCACCCATGC	0
CTGAGAGCCAGCCCCACCCCCACCGGCACCCTGC	0
tcacgctctgcaaccgcccccaccgtccattttc	0
GTTAGACTGGGGTCCACCCACTCAGTGGCGCACT	0
GCTTCCCGCAGAcccgcccccggcccgccccagc	0
ggcccgccccagcccgcccacgggcgcTAGGCTC	0
GGTGTTTGCATCCCCACCCCCATGCCCAGTCAGT	0
CCTCCTGGGCCACCCACCTCCACCCAAGTCCATC	0
GGCTCAGGCGGCGCCGCCCGCTCCTCCCTCCGCT	0
ATCCGAGGCTCCGCCCCCCCCACCCCCAAGCGTC	0
CTCTAACACCCTCCCTCCCATTCCCGGCCCCGCG	0
GGGGATGGGAGCCCCGCCCACATCCTCCCCTCCA	0
ATATGACTCACCACCACCTACACAGTAATATTCT	0
GCTGGCCCCTGCTCCTCCTCCTCCAATTTTCAGA	0
GGGCCCGAGGGCCCCACCCCCAGCCCGAGCTCAG	0
ctctcctttccctcctcccccaggccctggaaac	0
CCCCGTTATCTCCCCGCTCCCTCCCCCCAGGGAG	0
CTCCCTCTTTCCTCCTCCCACAGCTGGCCCCATC	0
CCAGCTGCAGCTGCTGCCCCCTGCAGGGCCTGTT	0
Agccgccccgcccgcgcccccggctccgcgcgcc	0
gccccgccccgcgccacccccgctccggccggcc	0
AGGACAGAGACCCCCACCCCCACCCCACTGCCGA	0
ctgagtggaggctcctcccccgcgcttgcgcacc	0
CCGGCTCCCGGCGCCGCTCCCGCCGCTCCTGATT	0
tcctccatgctctcctcccacttcctgttagctg	0
GCTCAGCAACCACCCACCTCCAGCCTTCCCAGCT	0
CTCGCACCACTCGCCGCCTCCAGCGCCCGCCGCC	0
TGGTCTTCCACCCCTGCCCCCGCTCCACCTTTTA	0
TTCCTTGGCCTCCTCACCCCCACCACCATAGAGC	0
gcctggctgcctcccggccccgcccggggaaccc	0
AAGGCAACCCCCCCCACCCCCACCTGGCGGTGCT	0
tggcacccccgtcccgcccccgcccctcttcctg	0
GAACACACACCACCTGCCCCCTCCCCACTGGCGG	0
ggtcctccaggccccgcccccagccccgctccct	0
GAATCAACCCCTCCTGCCTCCACCCCAAGTTCAG	0
CGAAAGCCCCGCCCAGCCGCCGCAGCCCGCGGTG	0
AGCGCTGCCCACCCCACCCCCACTCCACGGGGCT	0
GCGCTGCACTCCTCCACCCCCTGCTGGCTGCAGC	0
CCCAGGGCCAGCCCCGCCTCCTCCCCGGGCGGAA	0
AGCCTCGCTTTCCCCGCCTCCAGCCTCCGCCCGG	0
CCCAGACCCCGGCCCGCCCCCGGGCCATCGGCTT	0
CGCCTCGTGtcttcctccccctcaggtccctccc	0
ACAGATCCCCCCCACACCCCCTCCCCGCGAGGGC	0
GATGCTACTGCCTCCTCCTCCTCCTCTTTCTGTT	0
GGTCCCTTGCGGCCCTCCCACTCCTCGCACCGTT	0
TGGGGCTCATGACCCTCCCACACCCACCTAAGTC	0
ACCCGTGTATCTGCCGCCCCCTCCTGCCCCAAAG	0
CTTCTCCACCCCACCTCCTCCGCCCCGCCCCAGT	0
AACTGCTTCTCCAccacccccacccccctctacc	0
GCACCCCACTCACCCTCCTCCTCCTTTCTGCCCA	0
TCCCGCTCCTGCCCCACCCGCGCCTTGCCCGGGG	0
TCCCTCCCGCCCCCTTCCCCCGCCTTTCTTCCCT	0
CAGTGAGCATGCCCAGCCCCCAGCCCTTGGTAGC	0
TCAGCGACACCCATCGCCCCCTCCCCAGCCTCCA	0
aaacatgagtGCCCTGCCCCCACTTCCTGGTTTC	0
cctcctctcagcccagccccctccacactgtatt	0
CCAGAGATCACTTCCTCCTCCTGCAGTCTGTCAC	0
GAGCCCCCGCCCCCCACCCCAGCCTCACCCTCCA	0
TCCCCCTCTTTCCCCGCCCCCCCGCCAGCCGGGT	0
CCCCGCCGCGGCTCCTCCTCCTccccgcgccgcg	0
GCCTGCAcccgccccgcccccaccgcgccccgtc	0
gcgggTGCAGGCTCCGCCCCCTTCGCCACAGCGC	0
CAGTCCATGGGCCCCACCCCTTCCGGGATGTTTT	0
TCTCTGAtcgcccccacccccttcctttccctcc	0
TGTCCAGTCCTCCCCACCCCCACCGCACAAGCTG	0
cccccggccggccccgcccccgggcctccgagcc	0
CACCAACACTCGGCCGCCGCCGCCAGCTTGGCGC	0
TTCGCATTcccccccgccccccccccccccccAT	0
TCTCAGCGTTCCCCTTCCCCCTCCCTCCACCCAT	0
TAGGTGAGTGgctccgccccctccctgcccgccc	0
CCCGGGCCCTCGCCCGCCTCCGCCTCTCAGCCCT	0
GTCCTGCGCAATGCCGCCCCCTGCTGGCTGCCTT	0
CTCTCACAGGGACACACCCACACACTTGTCAGTT	0
GTGCGCGGCCGGCCCGCCCCTTCCCTCCCCTGAG	0
CTCCCCCCCCGCCCCGCCCCTTCTCTTAAGCAAT	0
CAGCCTGGCGCCTCCACCCCCTCTTGCCTGCCTC	0
gcgcgtgtgcgcgccgccgccggctgacgcgaac	0
actccggcgcgcgcctcccccgccccgcgccctc	0
CCTCTGGGGTCCTTCGCCCCCTCCAGGCCCAGGT	0
TGGTTCTAAGTCCCCTCCTCCTGCACCGTATCCC	0
TTAGTGGCCATTTCCTCCCCCGCCCACAAATGCT	0
GGAAGTCAAGGCACCGCCTCCTCGCCCCAAAATC	0
GGGACCACGTCACCCACCCACAGAGCCGGGGCCT	0
GGCCCGCCGGGCCCCACCCCCTGCGCTCCCGCGG	0
ACAAGTGGCAGCCCTGCCCCCTGCTGACCTGGAG	0
tctccctgtctcccCGCCCCCACGCCCCACCCCC	0
GGTCGCGGCTCAGCCGCCCCCGGCGGGACGGGGA	0
AGGACTTTCTTTTCCTCCTCCTCCCCCCAGCAGG	0
tttcctcctgccctcaccccctccttaacctctg	0
CCGCTCACGCCCTCCGCCGCCGGCGCTCGCTACT	0
TTGCTCAGTGTCCCCTCCCCCGCTCCCTACCCCA	0
CTGATCTGACCGCCCGCCCCTGCTGAAAACGCCT	0
TGTACTCAAACAGCCTCCCACATCTTCCAGGATC	0
CTCTAAGACCCCGCCGCCCCGGCCTCCGCGGCGA	0
CAAAACCCTGGCTCCGCCCCCAGGCTCTTTCTCC	0
ATGAAAAGAtgcgccacctcctggccggcgtgtg	0
CATTGGCTTCTCCCTGCCCCCACTGCACCACTGG	0
tgctcccgggccccggccccctcccggcgccccc	0
gacaggtgcggccccgccccggcccgcgcgcgcc	0
CCTGCTCCAGGCTCCGCCTCCGCCGTGTCCGGGC	0
AgccgcggggccgccgcccccggAGCCTTGGCCA	0
TCCTCCACCCGCTTCGCCCCCATCTAAGCTCCGT	0
GCAGCCTCCACCTACGCCCCCAGGATCACCTTGC	0
ttcaccatgcccccatcccccagcccctggcaac	0
ctttgactaacatcttccccctcctgcccttccc	0
GTCTCACCCCACCCCACCCCCGTGTCCTCCTGGG	0
GGCAGCCATGCCCCAGCCCCCACCAGGCCAGAAG	0
CCAGCCTATCCCGCCACCCCCAGCGGCCGGCCGC	0
CGAGCTCCCCGCTCCTCCCACTTCTCTTTCCTTG	0
TGTGGAACTGCTCCCTCCCCTGCCAGCTTCCTTG	0
GAGTGCCGGGCCTCCGCCCCCTCCGCCTGCCTTT	0
AACCTAACCTGCTCCTCCTCCTCCTGGGTCCCCA	0
GGTCACAAGCGCCCCGCCCTCTCCCTGGAGAGTC	0
gcccccagctccacctcccccaccaaaggctcat	0
CACTAGAGGGCACCCTCCCACTCCATCCTAGGAA	0
GAACCTCAGCGCCCTTCCCCCTCTGAGCCTGGCA	0
TCTCTGACTACCGCTGCCGCCGCCAGTTCCCTCA	0
TCAGAGCCCTCCCCAGCCCACACATGCACAAAAA	0
CCCATCACCTTCCCCTCCCCCATGTCTATGCGCC	0
GGCACCTGAAACCCCTCCCCCTCCCCCTGAGAGG	0
ATGTAAACGAGCCCTGCCCCCTGGTGGAAGGAGA	0
gccgccggagctgctgccgccgccggagctgccg	0
TCCACGCTCCGCCCCGCCGCCGCTGATTGTCCCG	0
AAAAATACCAGCTCCGCCCCCACGCGGGCTGGCC	0
ACAGTCCCTCCTCCCACCCCCACAGGTCTTGCTT	0
AAAAGCAGCATCTCCTCCCACTCAGAAACTCCCT	0
AGACCCGATCGCCCCGCCCCCGAGTCACGGCCAA	0
CGGGCCCCGCTCCCCGCTCCCTCCGTAGGGGACC	0
CGCCCTCCGTCCTCCGCCCTCTCGCCAGCGCTCA	0
CCTTTCACATCCTCTTCCCCCTTCCCCTGCAACG	0
GACTCAGGCACTCACACCCACTCAAACCCACCTG	0
CCCCTCTGTGCGCCCTCCCCCGCCCGCCCCGCGG	0
GCTCTGGCCTCCCCCTCCTCCTCCACGCTATTTC	0
AGTGCCCCACGCCCCTCCGCCACCTACCGGAAGC	0
TGTGCAGACTGCCCTGCCCCCTGCTGGCTGCCTG	0
GCACCTCAGGCCCCAGCCCACACCATCCCTACCG	0
AATCCCATCACCTCCTCCCACACCACCCCTCTCC	0
AGAGACTGCACTCCCACCCACAGGAAGCAAGCCT	0
AAGGCTCTAAGCCACGCCCCCTCTGCAGGGCAGG	0
TCCTGCTCCCGCCCCGCCCTCTCCGCTCAAGGAT	0
CATCCTGGAGCCCCAGCCCCCAGCTCAGCCCTTG	0
CGCTCCTTTGGCCCTGCCCCCTGCCCGGGGGACT	0
CCTAGCTCACCACCCGCACCCGCCATCAGCCTGG	0
GCAGTCACAGGCCCCGCCCCCAGATGGAGATGAA	0
GGCCCCTCGGAGCCCGCCTCCTCCGCGCAGGCGC	0
TTCCGCCCCTGCGCCGCCACCGCCAACCGGCCCC	0
GAAAGTAGCACGCCCGCCCCCTGCTGCGTCTTTC	0
ACCCTCATCACCACCACCCCTGCACAAAAGCAGC	0
TGAGCAGCACCCACCGCCCCCACCCCCAAGACTA	0
GTGGGCACCAACCCCGCCCCTTTCAGTTCCACAT	0
CCTCCCCAGGGCCCCGCCTCCTGGGTAACTCCAT	0
TCACCCGGCCTCTCCTCCCACACTGCAGAGAGAA	0
CCCCCGGGAGCCCCCTCCCCCTCCTGTCGGTCAC	0
AACACACGCACACCCACCCCCACATAGAGAGCAG	0
CCAGGGGCCTTCCCCACCCCCGGGTACCTTTACC	0
CTACACAGGGCCTCTTCCTCCTCCCCACTGTCTG	0
CGCCACCCCCTCCCCGCCCCCAGGGAGGTACCTG	0
AAAAATCTCAACACCTCCCCCGCCTCGCCAAAAA	0
GCTCGCGCACCCGCCGCCCACACAGGAGGTTTCT	0
GTCACTCCCCTCCCCGCCCTCGCCGGAGTTGGAG	0
CTATCTGAGAGCCCCGCCCAGGCCCCGCCCAACC	0
CAGCGCGCGCTGCCCGCCTCCGCTCTCCCGCTGA	0
TGCTCCTCCGCGGCCGCCGCCGCCTTCCCTCTTC	0
CTAGAAAAGCTCCCCTCCCCCACTGCAAGGTTGC	0
GTCTCCCCTGCCACCTCCCACACCAGAGCCATAT	0
TGGAGCAGGCCTGCTGCCCCCTGCTGGCGGGGTG	0
ATCCGTTTCTCACCCTCCTCCTCCCACCTCCTTA	0
CTGAAAGTCTGTCCCTCCCACAGCTCTAGCTCAG	0
CCTGATCTcccccccgcccccgcccccccgTGGG	0
AAGAAACTTCTCCCCTCCCCCGGATCGCCCGGCG	0
CCCTCTGTTGGGGCCTCCCCTTCCTCTCCAGGGT	0
GAGGCCCGCAGCCCCGCCTCCTCGACTCCACCCT	0
TGTCAAGCCTCctccacccacagcccttcaagcc	0
CAGAGCTAGGCTCCCGCCCCCAGGTTGAGAACAG	0
CCAGGTCCCAGCTCCGCCCCTGCAGACAAGGGTG	0
CTGGGGCTGCCCGCCTCCCCCGGCACGGCCAGAC	0
CTGTCAGGATTCCCCTCTTCCTCCTCTCTGGCCA	0
CCTTATGAAGGTCCCACCCCCTTTGAGGCTCCAC	0
GCCGCCCTTGGTCCCGCccacgccttgcttgctt	0
GCAGATGCGTGCCCCGCCCCCAGGCCAGGAGGAA	0
tcccagcaaagccccacctcctcctggtcaggtc	0
ctccgcgcctcccctgccccctccacacacactc	0
TCCTCCTCCCTCCCCTCCCCCTCGGCCGATTCAT	0
GTGTTGCCTGCAGCCGCCCCCGGCTCCTGATGGT	0
gcagccacatgccccaccccctggccatggtgat	0
ATCCCAGCAGGTCCCGCCCCCAGCATCCCCTTGA	0
CCAGCCTCTCCTCCCGCCCCCGCCCCAACTCGCT	0
CCAAGAGGGACCGCCACCCCCTCCTTTCCCAGGG	0
TCCCAATTCCCCCTCACCCCCACATCGCTCAGGC	0
AATGCTTAAGGCCCCGCCTCCTCAGTCCCTGAGT	0
CAGACGCCAAGCCTCGCCCCCTCCAGGCCTCAAG	0
CAGGCCTCAAGTCCCGCCCCCTCAGGCGACGTCA	0
CCCTTCCTTCCCTCCTCCCCCAGCAGCCTCCTGG	0
CTGCCTGTCCCACCCACCCACGTCCGGGCCGGCT	0
AGAGCTGCTGCTGCCACCCCCGCCCGCCAGCTCC	0
TTCATCCCCAGTGTCTCCCCCGCCCGAGCCAGCA	0
gaggaatccctcctctcctcctccagcttctggt	0
GCTTCCCTGGTCTCCTCCCACGTCCCCAGTTCAG	0
TCCTCCATCTCCGCCTCCCCCATCCGACCCTGGC	0
ACGGAGGAATGCCCCGCCTCCGGGAAACTGAGGC	0
ctgttcccctcacccgccccctcacctgctcttt	0
cggaagacatccCCCACCCCCACACCACTATTAG	0
CTTGCCTCTGACCCCGCCCCCTCCGGCAGCACGG	0
ACACGGTTCTCTCCCTCCCACTCCTTTTCATCCT	0
GGTCTGGCAGGCCCCTCCCCCACCAACTGCAGCA	0
ATGCAAGCAGCTCCCTCCTCCACCTTCACTGCAG	0
GGCCCAGCAGGGCCAGCCCCCGCCTCCCCACCTT	0
ttgctcactgcaacctccgcctcctcggttcagc	0
CCTCCACCCCCCTCCACTTCCTCCCTGGCAGAGA	0
GCTTTTCAGGGCCCCGCCCCTGGACCCAGCTCCA	0
CCCTCTCATGGCTCCGCCCACTTCTCCAGCCCCA	0
GGCGTCTTATCTCCATCCCCCGCCGCAGGGACGG	0
CTGCCGCACGGCCCCGCCCCCGGGGAAGGGCTGG	0
ATCTTCCTTCCTTCCGCCTCCAGGGACCCAGGCT	0
CATCGCCAAGGCCACGCCCCCGCCGCGGACCCCA	0
ACAGCTGCTCCCTCCTCCCCCAGGGGCCTGGCCT	0
TTTGAGTCAGGCCCCGCCCCTGCGCCTAGTCCAC	0
TGAGCGCCAGGCTCCGCCCCCACAGCGCCAGGCT	0
ACCGGGCCAGGCTCCGCCCCCACCAGGATTCACC	0
TCTCTCCCCGTCCCCGCCTCCAGCACTGTCAGTT	0
TGGGCGGATCCCGCCACCCCCAGGCCGCGGAGGA	0
CGTTCTGTAAGCCCCGCCCCCACTGCGTGCGGGC	0
TTTCCCTCAAGCCTCTCCCACGGGAATCCCAGCT	0
CCTCCCTAAGCACCCACCCCCTCTGGGGGGCTGG	0
GGATCCCCAGGCCCCTCCTCCTCCGGAACCCAGG	0
AGCCGGCTTGACCCCGCCCCCAGGTTATGACGAA	0
CGAAAGCTTGGCCCCGCCCCCTCGGAGCAATGCT	0
CTGTTCGCCGGCCCCGCCCAGGCCTGGCTTCAGT	0
ACACAAGCCTGCCACGCCCCCTCACACAGGCCAC	0
CCTGCCCGTgcgcccgccgccggcccgcggcccc	0
TGCTGGGAGGCTGCTGCCCCCTCCAGGGTCTCCT	0
TAGGAGTCTGCTCCCTCCCTCTCCAGACAGGCAG	0
TTCCTCATGCAGCACGCCCCCGCCAATGACTACC	0
ATAGGATCACCCCCCACCCCTGCTGCAAAGAGCC	0
TCCTCACAAGGCCCCACCCACTTCCTTTCCTCAC	0
cacacacacatccccgcccccatctgggtacgac	0
CCGCTCGAGAcctcttcccccttcccctcccaga	0
AGTGTGGAGCTTCCCTCCTCCTCCTGGGGTCCCT	0
AGACTCATCTGGCCCGGCCCCGCCCCTGACCTTC	0
GGACATCCAGGCCCCGCCCCCAGAGAGCAAGCCC	0
GAACACCCAGGCCCCGCCCCCACGGTTTCTCCCA	0
[truncated: 16,056 more rows]
