# Supplementary material for: Relationship between histone modifications and transcription factor binding is protein family specific
Source: Genome Res. 2018 Mar;28(3):321–33. doi: 10.1101/gr.220079.116 (PMC5848611; doi:10.1101/gr.220079.116)
Supplement: Supplemental Material [file supp_gr.220079.116_Supplemental_Material.zip › Supplemental_Material/EGR1/EGR1_pwm.txt]

MEME version 4

ALPHABET= ACGT

strands: + -

Background letter frequencies (from
A 0.25 C 0.25 G 0.25 T 0.25 

MOTIF EGR1
letter-probability matrix: alength= 4 w= 14 nsites= 20
0.089588772845953 0.467362924281984 0.251550261096606 0.191498041775457
0.122878590078329 0.558665143603133 0.110884464751958 0.20757180156658
0.0946475195822454 0.493554177545692 0.183583550913838 0.228214751958225
0.108926240208877 0.851093342036554 0 0.0399804177545692
0.0190110966057441 0.944353785900783 0 0.0366351174934726
0.237516318537859 0 0.558093994778068 0.204389686684073
0 1 0 0
0 0.967036553524804 0 0.0329634464751958
0 0.828492167101828 0.0498531331592689 0.121654699738903
0.297976501305483 0.682196475195822 0 0.0198270234986945
0 0.975195822454308 0 0.0248041775456919
0.193211488250653 0 0.538430156657963 0.268358355091384
0 0.803606396866841 0.115861618798956 0.0805319843342037
0.246899477806789 0.456511096605744 0.15608681462141 0.140502610966057
