# Supplementary material for: Relationship between histone modifications and transcription factor binding is protein family specific
Source: Genome Res. 2018 Mar;28(3):321–33. doi: 10.1101/gr.220079.116 (PMC5848611; doi:10.1101/gr.220079.116)
Supplement: Supplemental Material [file supp_gr.220079.116_Supplemental_Material.zip › Supplemental_Material/EGR1/non-BS.bed]

chr1	109239761	109239775	CTCCCACCCCAGCC	1	-
chr1	114298611	114298625	GCTCCGCCTCCTGG	1	-
chr1	142585507	142585521	CCCACTCCTCCTCC	1	-
chr1	144520057	144520071	AGGCCGCCCCCGGC	1	+
chr1	153878559	153878573	TCCCCTCCCCCGCA	1	+
chr1	165660039	165660053	GCCCCTCCCCCAGC	1	-
chr1	187042538	187042552	GTCCCACCCACATC	1	+
chr1	200518675	200518689	CACCCACCCCCGGC	1	+
chr1	45933094	45933108	CAACCTCCGCCTCC	1	+
chr1	6256292	6256306	CCTCAGCCCACTCA	1	-
chr1	70689836	70689850	CCTCTTCCCCCTCC	1	+
chr1	71541363	71541377	TCACCGCCCCCACC	1	-
chr1	78442564	78442578	CTCCCACCCCCATC	1	+
chr1	79111683	79111697	CCCCCACCTCCACC	1	-
chr1	85413724	85413738	TCCACACCCACACA	1	+
chr10	69646914	69646928	CCACCGCTCCCGGC	1	+
chr10	89879716	89879730	TCCCCTCCTCCTCT	1	-
chr10	89879760	89879774	CTGCTTCCCCCTCC	1	-
chr10	97411401	97411415	GCACCACCCCCTCA	1	-
chr11	107727535	107727549	CCCTCTCTCCCTCC	1	-
chr11	119125139	119125153	CAGCCGCCCACACA	1	+
chr11	13696007	13696021	TCTCCTCCCCCTCC	1	-
chr11	58360393	58360407	GCTCCACCTCCACC	1	-
chr1	101415280	101415294	GCCCCTCCCCCAGC	1	+
chr1	142890781	142890795	TCCCAGCCCCCGCC	1	+
chr1	143744116	143744130	ACCCCACCCCCAGC	1	+
chr1	156303787	156303801	CTGCCTCCGCCTCC	1	-
chr1	165806204	165806218	TTCCCTCCCCCTCC	1	-
chr1	16872464	16872478	TCGCCTCCCACGCG	1	-
chr1	17188441	17188455	TCGCCTCCCACGCG	1	+
chr1	172311753	172311767	TCTCCTCCCACTCT	1	-
chr1	172557989	172558003	CCTCCTCTTCCTCC	1	-
chr1	173382589	173382603	TTGCCTCCCACTCT	1	+
chr1	174130458	174130472	CAACCTCCGCCTCC	1	+
chr1	179267163	179267177	CCACCACCCCCTTA	1	-
chr1	22380786	22380800	CAGCCTCCGCCTCC	1	+
chr1	226254445	226254459	TCCCCACCCCCAGA	1	-
chr1	24315928	24315942	CCCCAGCCCACACC	1	+
chr1	28431765	28431779	GCTCCTCCCACTCA	1	+
chr1	28589494	28589508	CTTCCTCCCCCACT	1	+
chr1	28882090	28882104	GCTCCGCCTCCTGG	1	+
chr1	32648727	32648741	CCCCCACCCCCAAC	1	+
chr1	45518720	45518734	CAACCTCCGCCTCC	1	-
chr1	46839610	46839624	TCCCCACCCCCATC	1	-
chr1	53166851	53166865	CCGCAACCTCCGCC	1	+
chr1	66830706	66830720	CCCCCACCCATGCA	1	-
chr1	9127795	9127809	CTCCCTCCCCCAGG	1	-
chr1	92287213	92287227	CTTCCTCCTCCTCT	1	+
chr10	112032883	112032897	CAACCTCCGCCTCC	1	+
chr10	120893661	120893675	CAGCCTCCCACGTA	1	+
chr10	13784263	13784277	CTCCCACCCCCGCT	1	+
chr10	20193351	20193365	CCCACTCCCACACA	1	+
chr10	2122065	2122079	CCTCCTCCCCCTCC	1	-
chr10	33232408	33232422	CCCCCACCCCCACC	1	-
chr10	35044398	35044412	TGCCCTCCCACAGC	1	+
chr10	49498147	49498161	GCACCTCCCCCTTT	1	+
chr10	60765554	60765568	CTCCCGCCCCCACC	1	+
chr10	90467573	90467587	CCCCCACCCACAGG	1	-
chr10	93991236	93991250	CTCCCACCTCCTCC	1	+
chr10	94354894	94354908	CAACCTCCGCCTCC	1	+
chr10	96180916	96180930	CACCCACCTCCACC	1	+
chr10	96391388	96391402	GCACCTCCCCCATC	1	+
chr11	115797917	115797931	GCCCCACCCACTCT	1	+
chr11	122931210	122931224	TCCCCTCCCTCGCC	1	+
chr11	341652	341666	GCACCTCCCCCTTC	1	+
chr11	3967166	3967180	TCCCCACCCACTCT	1	-
chr11	61095960	61095974	ACCCCACCCCCGCT	1	+
chr11	6215361	6215375	TCTCCTCCCACACT	1	-
chr11	66889872	66889886	CCGCAGCCTCCACC	1	+
chr11	77113382	77113396	TCCCCACCCCCATC	1	+
chr11	77121295	77121309	TCTCCTCCCACTCA	1	+
chr11	9413802	9413816	CAACCTCCGCCTCC	1	+
chr12	112045482	112045496	CCCCATCCCCCAGC	1	+
chr12	112565397	112565411	CTCCCACCCCAGCC	1	+
chr12	121237375	121237389	CACCCTCCCCCACC	1	-
chr12	123915936	123915950	TCCCCTCCCCCGGC	1	-
chr12	20704394	20704408	CCACCACCCACGGA	1	-
chr12	49584364	49584378	CTCCCTCCCACGCC	1	-
chr12	59576218	59576232	GGACTTCCCCCGCC	1	+
chr12	8333117	8333131	GGGCCGCCCCCGCG	1	-
chr12	90272293	90272307	CAACCTCCGCCTCC	1	-
chr12	92863829	92863843	GCCCCTCCTCTTCC	1	+
chr12	93388105	93388119	CTGCCTCCCACGTT	1	-
chr12	94818845	94818859	CTCCCTCCCTCTCC	1	-
chr12	95384232	95384246	CTGTCACCCACGCT	1	+
chr12	98992917	98992931	CAACCTCCGCCTCC	1	+
chr13	108302626	108302640	CGCTCGCCCCCTTC	1	-
chr13	27828605	27828619	CAACCTCCGCCTCC	1	+
chr13	31581780	31581794	CGTCCTCCCACACA	1	-
chr13	34101444	34101458	CCCCTTCCCCCACA	1	+
chr1	110030212	110030226	GCCCCACCCTCTGC	1	+
chr1	110212707	110212721	CCCCCACCTCCGCC	1	-
chr1	111445580	111445594	CTCCCTCCCCCGGC	1	-
chr1	113194065	113194079	CCACCACCCCCACT	1	-
chr1	113245520	113245534	TCCCCACCCCCACC	1	+
chr1	113320914	113320928	GATCCTCCCCCTCT	1	+
chr1	116658443	116658457	TCCCCTCCTCCTCC	1	-
chr1	117396578	117396592	TCCCCACCCCCACC	1	+
chr1	11791941	11791955	CCCCCAACCCCACC	1	+
chr1	118878287	118878301	TCACCTCCCCCGCT	1	+
chr1	11999270	11999284	GCCCCACCCCCACA	1	-
chr1	121137817	121137831	CCCCCGCCGCCGCG	1	+
chr1	12219972	12219986	ACCCCGCCCCCGCC	1	-
chr1	12498702	12498716	TCACCTCCTCCTCC	1	+
chr1	12704472	12704486	CCTCCGCCTCCTCC	1	-
chr1	145726689	145726703	CTTCCACCCACACT	1	-
chr1	153095421	153095435	CCCCCTCCCCCGGG	1	-
chr1	154338708	154338722	GCCACTCCCACGTC	1	+
chr1	154359309	154359323	TCCCCACCCACGCT	1	-
chr1	15514840	15514854	GCCCCACCCCCTGG	1	+
chr1	156130833	156130847	GCCCCGCCCCCCGC	1	-
chr1	156464656	156464670	CTCCCTCCCACTCC	1	-
chr1	156467789	156467803	GCACCTCCCACTCC	1	+
chr1	156780959	156780973	CCTCCACCTCCTCC	1	+
chr1	15691451	15691465	TCCCCTCCCACACC	1	-
chr1	157347274	157347288	TCCCCTCCCCCATT	1	-
chr1	160544940	160544954	TCTCCACCCACTGC	1	+
chr1	16212964	16212978	GCCCCGCCCCTGGA	1	-
chr1	162199600	162199614	TCCCCTCCTCCTCT	1	-
chr1	168793783	168793797	CACCCACCCACGCT	1	+
chr1	169018638	169018652	CATCATCCCCCACC	1	+
chr1	169865361	169865375	CCTCCTCCCACTTC	1	+
chr1	170841968	170841982	CTTCCTCCTCCTTC	1	-
chr1	17222112	17222126	CTCCCGCCCCTGCG	1	-
chr1	172327717	172327731	CTCCCTCCCCCACC	1	+
chr1	174933842	174933856	ACTCCTCCCTCTCC	1	-
chr1	1774415	1774429	CACACACCCCTGCC	1	-
chr1	182598978	182598992	ACACCACCCCCGCC	1	+
chr1	192487023	192487037	CCTCCTCCCACAGG	1	+
chr1	193506973	193506987	CCCTTTCCCCCTCC	1	+
chr1	19582553	19582567	CTTCCTCCCCCTGC	1	-
chr1	199212750	199212764	CTGCTGCCTCCTCC	1	-
chr1	202598463	202598477	CCCCCTCCTCCAGC	1	+
chr1	203701429	203701443	CTTCCTCCCCCTCC	1	+
chr1	204419711	204419725	TTCTCACCCCCACC	1	+
chr1	20548947	20548961	CCCCCTCTCCCTCC	1	-
chr1	206648734	206648748	CCTCTGCCCCCAGC	1	-
chr1	206682309	206682323	CCTCCACCCCCACC	1	+
chr1	207596975	207596989	GCCCCGCCCCCACC	1	-
chr1	208381156	208381170	TTCCCACCCACGCT	1	-
chr1	209848646	209848660	CTTCCTCCCCCTCC	1	+
chr1	210022811	210022825	CACCCTCCCCCTCA	1	+
chr1	213131645	213131659	GCCCTGCCCCCAGC	1	+
chr1	214387501	214387515	CCCCCCCCCCCACC	1	+
chr1	214499978	214499992	CCCCCACCTCCTGG	1	-
chr1	21665435	21665449	CCTCCTCCCACAGC	1	-
chr1	217655911	217655925	TCTCCTCCCACTTC	1	-
chr1	218433237	218433251	ACCCCACCCCCACA	1	-
chr1	219363499	219363513	CCCCCGCCCACTGC	1	+
chr1	219663185	219663199	CTTCTGCCCCCACT	1	+
chr1	221930644	221930658	CCCACACCCACTCC	1	-
chr1	222000342	222000356	CTTCCTCCTCCTCC	1	-
chr1	22419095	22419109	TCCCCACCCCCACC	1	-
chr1	224974588	224974602	TCCCCTCCTCCTGC	1	+
chr1	225117467	225117481	GGCCCGCCCACGCC	1	-
chr1	226925176	226925190	TGCCCGCCGCCGCG	1	+
chr1	227921318	227921332	CTTCCTCCCACAGA	1	+
chr1	228284982	228284996	GCCCAGCCCACTCC	1	-
chr1	229501531	229501545	GCACCTCCCCCTTT	1	+
chr1	230262850	230262864	CCCCCTCCCATTGC	1	+
chr1	233218636	233218650	CTCCAGCCCCCTCA	1	-
chr1	234274109	234274123	CCTCCTCCTCTGCC	1	-
chr1	23429971	23429985	CAACCTCCCACTCA	1	+
chr1	234492752	234492766	CAGCCGCCGCCGCT	1	+
chr1	234730509	234730523	GCACCTCCCCCTTG	1	-
chr1	234741739	234741753	CCTCCACCCACATT	1	+
chr1	235106313	235106327	CCCTCTCTCCCTCC	1	+
chr1	235142265	235142279	TCCCCACCCTCACA	1	-
chr1	23917050	23917064	GCCCCGCCTCCTCC	1	-
chr1	24445012	24445026	TCCCCACCCACTGC	1	-
chr1	245214814	245214828	CTCCCTCCCACTCC	1	-
chr1	27363300	27363314	CTCCCTCCTCCACC	1	+
chr1	28417885	28417899	CCACCACCTCCACC	1	+
chr1	32330808	32330822	CACCCTCCCCCACC	1	-
chr1	32346944	32346958	TCCCCACCCCCAGT	1	-
chr1	33405533	33405547	ATCCCGCCCCCACA	1	-
chr1	34832626	34832640	CTCTCACCCACTCA	1	+
chr1	35646582	35646596	CCCACACCCACACA	1	+
chr1	36831968	36831982	CCTCTTCCCCCACA	1	-
chr1	39581109	39581123	GACCCACCCACACA	1	-
chr1	39733957	39733971	TTCCCTCCTCCTCC	1	+
chr1	40423470	40423484	CTGCCTCCCACTCT	1	-
chr1	42364000	42364014	CCCCCTCCCCCTCC	1	-
chr1	43155272	43155286	CCCCCTCCCACTCC	1	-
chr1	43829029	43829043	CCCCCACCTCCTCT	1	+
chr1	44720059	44720073	TCCCAGCCCCCGCC	1	+
chr1	45767681	45767695	CCTCTGCCCACTCT	1	-
chr1	46379146	46379160	CTCCCTCCCCCACA	1	-
chr1	47061081	47061095	CCCCCACCCACTGC	1	+
chr1	52030006	52030020	CACCCTCCCCCACA	1	+
chr1	56943366	56943380	CGGCCGCCCCCACC	1	+
chr1	67780514	67780528	ACCCCACCCCCATC	1	+
chr1	68219937	68219951	CTACCTCCCACACA	1	+
chr1	76250475	76250489	CCTCCACCCCCTGC	1	+
chr1	79144217	79144231	AGCCCTCCCCCATC	1	-
chr1	8080237	8080251	GCCCCTCCTCCTCC	1	-
chr1	8342057	8342071	AGCCCGCCTCCTCC	1	+
chr1	8577005	8577019	CTCCCTCCCTCTCC	1	-
chr1	8731546	8731560	ACACCTCCCCCTGC	1	+
chr1	87332131	87332145	CCACCACCCCCGCC	1	-
chr1	8963798	8963812	TGTCCACCCCCACA	1	+
chr1	9050104	9050118	CCTCCGCCCCCACC	1	-
chr1	9120472	9120486	CCCACACCCCCACA	1	+
chr1	94477719	94477733	CCTCCTCCCTCTCC	1	+
chr1	9607943	9607957	CTGTCACCCACGCT	1	+
chr1	9821051	9821065	CTCCCTCCCACTCA	1	+
chr10	101539255	101539269	CCCCCTCCCCCACT	1	-
chr10	103896586	103896600	CCCACACCCACACT	1	+
chr10	104478205	104478219	CCTCCTCCCACTCT	1	+
chr10	104687518	104687532	CCACCACCCCCTCC	1	-
chr10	105236356	105236370	GCACCTCCCCTGCT	1	-
chr10	108412211	108412225	CCGCAGCCCCCGCG	1	+
chr10	1096642	1096656	CACACACCCACACT	1	+
chr10	112118767	112118781	TCCCCACCCCCACC	1	+
chr10	112124518	112124532	CCCCCACCCCCACC	1	+
chr10	112371932	112371946	CCACCACCCACTTC	1	-
chr10	112412671	112412685	CACCCACCCACACG	1	+
chr10	11326049	11326063	CATCCACCCACTCC	1	-
chr10	118414455	118414469	TCTCCACCCACTCT	1	+
chr10	120480714	120480728	CTGCCACCCACTGG	1	+
chr10	122268041	122268055	TGCCCTCCCCCATC	1	+
chr10	123456576	123456590	CCTCCACCCCCAGG	1	-
chr10	129147473	129147487	CTCCCACCCACTCC	1	+
chr10	13924424	13924438	CCTCTTCCTCCTCC	1	-
chr10	15287645	15287659	CTGCCACCCACTGG	1	-
chr10	22311808	22311822	CTCCCACCCACTGG	1	-
chr10	23114868	23114882	GCCCCTCCTCTTCC	1	-
chr10	24031506	24031520	GCACCTCCCCCTCC	1	-
chr10	31632051	31632065	TCCCCTCCCCCATT	1	+
chr10	33269558	33269572	CAGCCGCCGACTCA	1	+
chr10	37178149	37178163	CACACACCCCCACA	1	-
chr10	3911449	3911463	TCCCCACCCCCAGA	1	+
chr10	48473991	48474005	TAGCCTCCTCCTCC	1	+
chr10	48604990	48605004	CCCCAGCCTCCACT	1	+
chr10	49802923	49802937	CCCCCTCCCCCTCC	1	+
chr10	49956838	49956852	TCCCAGCCCACTGC	1	-
chr10	49957447	49957461	CACACACCCACACA	1	+
chr10	52483804	52483818	CTTCCTCCCACAGA	1	+
chr10	5488495	5488509	ACCCCGCCCCCAGG	1	+
chr10	5488524	5488538	GCCCCGCCCCCGAG	1	+
chr10	60820719	60820733	TCCCCTCCCACTTC	1	-
chr10	6095865	6095879	TTTCCTCCCACGCT	1	-
chr10	6214277	6214291	CCTCTGCCTCCTCT	1	-
chr10	63809070	63809084	TCCCCTCCCCCGGC	1	-
chr10	64451273	64451287	CAGCCTCCCACACA	1	+
chr10	64515907	64515921	TAGTCACCCCCGCA	1	-
chr10	6452424	6452438	GCCCCACCCTCTGC	1	-
chr10	69848670	69848684	CATCCTCCCACTCA	1	+
chr10	70856646	70856660	CTCCCACCCCAGCC	1	-
chr10	70860444	70860458	CCGCCACCCCCACC	1	-
chr10	71218422	71218436	TCCCCTCCCCCAGT	1	+
chr10	72037503	72037517	GCCCCACCCCAGCC	1	-
chr10	73531928	73531942	CCTCCTCCTCCTCA	1	+
chr10	73726210	73726224	AGGCCACCCCCACA	1	-
chr10	7550283	7550297	CCCTCTCTCCCTCC	1	-
chr10	7562975	7562989	TCACCTCCCACAGC	1	-
chr10	76510813	76510827	GCCCCACCCTCAGC	1	+
chr10	78662829	78662843	GTCCCTCCCCTGGC	1	-
chr10	79369694	79369708	GTTCCTCCCACACA	1	-
chr10	79645575	79645589	GTCACGCCCCCTCT	1	-
chr10	8458565	8458579	CAGCCTCCCACAGC	1	-
chr10	84681839	84681853	TCTCCACCCCCACC	1	+
chr10	85752250	85752264	ACCCCACCCCCACC	1	+
chr10	88266443	88266457	CTCCTACCCCCACT	1	-
chr10	90146980	90146994	CTCCCACCCCCACT	1	-
chr10	90791991	90792005	ACCCCGCCCCCTGC	1	+
chr10	92961345	92961359	CCTCCACCCACAGC	1	+
chr10	94003066	94003080	CTTCAGCCCCCACA	1	-
chr10	96990799	96990813	CCACCACCCTCGGC	1	+
chr10	97545942	97545956	GCCCCTCCCCTTCC	1	+
chr10	97996156	97996170	CACCCACCGCCTCC	1	-
chr10	98027108	98027122	CTGACACCCACTCA	1	-
chr10	98029367	98029381	GTCCCTCCCACTCC	1	+
chr11	109932456	109932470	CTCACACCCACACC	1	+
chr11	110199084	110199098	TCCCCTCCCCTTCC	1	+
chr11	110648640	110648654	CTCCCACCCCCTCC	1	+
chr11	115450963	115450977	CCTCCACCCACTCC	1	-
chr11	116726331	116726345	CCTCCACCCCTGCC	1	-
chr11	116801485	116801499	TCCCCACCCCCACC	1	+
chr11	117017604	117017618	TTTCCGCCTCCTGC	1	-
chr11	118073461	118073475	TCCCCACCCCCAGC	1	+
chr11	118186399	118186413	CCCCCGCTCCCTCC	1	+
chr11	118792782	118792796	GCCCCTCCCACGGC	1	+
chr11	118792814	118792828	GCCCCTCCCCCAGC	1	+
chr11	119356141	119356155	CGCACACCCACACA	1	+
chr11	120804968	120804982	CTCCCTCCCACTCA	1	-
chr11	121265719	121265733	ACCCCTCCCACACA	1	+
chr11	121314797	121314811	CACACACCCACGCG	1	-
chr11	124540822	124540836	GGCCCTCCCACACA	1	-
chr11	125387126	125387140	CTGCTTCCCCCTCC	1	+
chr11	125860226	125860240	CCACCACCCCCACT	1	+
chr11	126485865	126485879	TCCCCACCCACGCA	1	-
chr11	128237659	128237673	CCACCACCCCCGGA	1	+
chr11	128418928	128418942	TCCCCTCCCCCAGC	1	-
chr11	128418944	128418958	GGGCCGCCTCCTCC	1	+
chr11	128429739	128429753	GCCCAGCCCCCACC	1	+
chr11	128590772	128590786	TCCCCACCTCCGCC	1	-
chr11	130701574	130701588	TCCCCTCCCCAGCC	1	-
chr11	13133294	13133308	CCCCCACCCACTGT	1	-
chr11	13325317	13325331	CTCCCACCCACTGG	1	+
chr11	13354319	13354333	GACCCACCCACACA	1	-
chr11	27776029	27776043	CCCACACCCACTTC	1	+
chr11	27776078	27776092	CTCCTGCCCCCGCC	1	+
chr11	28719696	28719710	TCCCCTCCCCCAGT	1	-
chr11	30688544	30688558	AAGCCACCCACTCC	1	-
chr11	32195228	32195242	CCACCACCCTCTCC	1	+
chr11	33753941	33753955	CTCCTGCTCCCGCC	1	+
chr11	35998263	35998277	TCCCCACCCCCACC	1	-
chr11	3856005	3856019	TCCCCTCCCCCACT	1	-
chr11	40191795	40191809	CACCCACTCCCTGC	1	+
chr11	44645874	44645888	TTCCCGCCCACTCA	1	-
chr11	46450728	46450742	CATCCTCCCCCTCT	1	+
chr11	46848472	46848486	GCCCCACCCTCAGC	1	+
chr11	47186009	47186023	GCCCAGCCCCCACC	1	-
chr11	57546245	57546259	CCCCCACTCCCAGC	1	-
chr11	58990416	58990430	CAGCCTCCCACAGC	1	-
chr11	62092609	62092623	CCCACACCTCCGCA	1	+
chr11	63756256	63756270	GCCCCACCCCCAGG	1	-
chr11	6378567	6378581	CCACCACCCACACA	1	-
chr11	64564648	64564662	ACCCTGCCCCCACC	1	-
chr11	64622334	64622348	CTTCCTCCCCCGCC	1	-
chr11	65193519	65193533	ACCTCGCCCACTCT	1	-
chr11	65197686	65197700	CCTCCTTCCCCGCC	1	+
chr11	65620482	65620496	CTCCCTCCCCCAGG	1	+
chr11	65623299	65623313	CCCCCTCCCCCTCC	1	+
chr11	65688628	65688642	GCCCCACCCACGGG	1	-
chr11	65848091	65848105	GCCCCGCCCACTTT	1	-
chr11	66252515	66252529	GTCCTGCCCACACA	1	+
chr11	66258914	66258928	CACCCACCTCCACA	1	-
chr11	66263241	66263255	CTTCCGCCTCCAGG	1	-
chr11	6689081	6689095	CCTCAGCCCCCTCC	1	-
chr11	67070830	67070844	CGCCCGCCCCCGGC	1	+
chr11	67163716	67163730	CCCCCTCCCCTGCC	1	+
chr11	68548546	68548560	GCCCCGCCCCCTGC	1	-
chr11	68668404	68668418	GCCCCGCCTCCTGC	1	+
chr11	72043045	72043059	CCCCTTCCCCCTCC	1	-
chr11	75037338	75037352	TGCACACCCACGCT	1	-
chr11	75113810	75113824	GCCCCGCCCCCCGC	1	-
chr11	75350985	75350999	CTGCCTCCCACTCC	1	+
chr11	76047077	76047091	GCACCTCCCCCTTT	1	+
chr11	78756888	78756902	TCCCCACCCACTCC	1	+
chr11	85932118	85932132	CCCACTCCCCCACA	1	-
chr11	89867790	89867804	GCCACGCCTCCGCC	1	-
chr11	94206820	94206834	TCCCCACCCCCTTC	1	-
chr11	95449111	95449125	CTCCCTCCCACACA	1	-
chr12	101389179	101389193	CTCCCTCCCACGCC	1	-
chr12	102217865	102217879	GCCCCACCCACTCC	1	+
chr12	103786705	103786719	CCACCACCTCCACC	1	-
chr12	105131052	105131066	CAGCCACCCCCACG	1	-
chr12	106876288	106876302	GCACCTCCCCCTTC	1	-
chr12	108015994	108016008	CTCCCACCCCCGGC	1	-
chr12	10871110	10871124	CCCCCACCCCCACC	1	+
chr12	109034085	109034099	CACCCACCCACACC	1	-
chr12	110416991	110417005	TTTCCTCCTCCTCC	1	-
chr12	111043687	111043701	TCTCCTCCTCCACC	1	-
chr12	112125170	112125184	ACCCCGCCCCCTTG	1	-
chr12	115826099	115826113	GCCCCACCCCCACC	1	-
chr12	117083950	117083964	TCCCTTCCCCCTCT	1	-
chr12	117083972	117083986	TCTCCTCCCCCACC	1	-
chr12	117125918	117125932	CTTCCTCCCCTGCT	1	-
chr12	118483666	118483680	CTCCCACCCCCGGT	1	+
chr12	119772486	119772500	CCCCCACCCCCACC	1	+
chr12	121343772	121343786	CCTCCACCCCCACC	1	+
chr12	122364939	122364953	CACACACCCCCACC	1	+
chr12	123293962	123293976	CAGCCTCCGCCTCC	1	-
chr12	124469625	124469639	GCACCTCCCACACA	1	-
chr12	125552500	125552514	TGCACACCCACTCA	1	-
chr12	12674051	12674065	TTCCCACCTCCTTC	1	+
chr12	12681093	12681107	CTCCTTCCCCCTCC	1	+
chr12	131091038	131091052	TCCCCGCCTCCACA	1	-
chr12	132255396	132255410	TCCCCTCCCCCAGC	1	+
chr12	20120653	20120667	CCTCCTCCCTCTCC	1	+
chr12	24932126	24932140	CCCCTACCCCCTCC	1	+
chr12	25530537	25530551	CACACACCCACTCA	1	+
chr12	26998174	26998188	CCTCCGCCCCCTGG	1	+
chr12	3603717	3603731	TCTCTGCCCACTCC	1	-
chr12	39539306	39539320	TCGCCGCCTCCAGC	1	+
chr12	4432193	4432207	CACCCACTTCCGCC	1	-
chr12	46748066	46748080	CTTCCTCCCACACC	1	-
chr12	48690671	48690685	CTTCCACCCACTCC	1	+
chr12	49280997	49281011	GCTCCTCCCACTTC	1	+
chr12	49663234	49663248	CTTCCTCCCACAGC	1	+
chr12	49955101	49955115	CACACTCCCCCTCA	1	-
chr12	51723676	51723690	CCCCCGCCCCCGTC	1	+
chr12	52750138	52750152	CCTTCACCCCTGCC	1	-
chr12	53811268	53811282	CAACCTCCGCCTCC	1	-
chr12	57083580	57083594	CAACCTCCGCCTCC	1	-
chr12	57115100	57115114	TCCCTTCCCCCTCT	1	-
chr12	57629115	57629129	CCTCCTCCCCCACG	1	+
chr12	57910812	57910826	CCTCCTCTTCCTCC	1	+
chr12	58197281	58197295	CAGCCTCCCCCTCT	1	-
chr12	63200416	63200430	GCACCTCCCCCTTC	1	+
chr12	70327061	70327075	TCCCCTCCCCCACC	1	+
chr12	7065399	7065413	TCTCCTCCCACGTG	1	-
chr12	72332677	72332691	CGCACGCCCCTTCC	1	+
chr12	782242	782256	TGGCCTCCCCCACT	1	+
chr12	8191631	8191645	CTCCCGCCCACAGA	1	-
chr12	89619780	89619794	CTTCCTCTCCCTCT	1	+
chr12	90909716	90909730	CTCCCACCCACTTT	1	+
chr12	94062764	94062778	ATCCCGCCCACTCC	1	-
chr12	94503210	94503224	GGCCAGCCCCCTCC	1	+
chr12	95137104	95137118	CTGACACCCACACA	1	+
chr12	96439480	96439494	TTTCCTCCCACACA	1	+
chr12	96498184	96498198	CTCCCACCCACTCT	1	+
chr12	96502403	96502417	CCCCCACCCCCAGC	1	+
chr12	98605805	98605819	CATCCACCCACTCC	1	-
chr13	100020464	100020478	CTCCCACCTCCTTG	1	-
chr13	100267073	100267087	CTCCCTCCCTCTCT	1	+
chr13	110473023	110473037	CCTCCTCCCCCACC	1	+
chr13	111024583	111024597	ATCCCACCCCCGCA	1	-
chr13	22809882	22809896	CAGCCACCCACTCT	1	-
chr13	23842740	23842754	CTCCCTCCTCCTCA	1	-
chr13	25254651	25254665	GCCCCGCCCACGTC	1	-
chr13	25425369	25425383	GATCCGCCCACTTC	1	+
chr13	27457395	27457409	TCCCCACCCCCTCC	1	+
chr13	28286744	28286758	TCACCGCCCCCACC	1	+
chr13	29212342	29212356	GCCCCACCCCCACC	1	+
chr13	29770760	29770774	CCTCCTCCTCCACT	1	+
chr13	30166774	30166788	CCTCCTCCCCCACT	1	-
chr13	33404084	33404098	GCACCTCCCCTGCA	1	+
chr13	38992172	38992186	CCTCCTCCCCCTGC	1	-
chr13	39833678	39833692	CAACCACCCCCTCC	1	-
chr13	48640932	48640946	GCTCCACCCACTTC	1	-
chr13	50701755	50701769	CCCCCACCGTCGCC	1	-
chr13	51466481	51466495	CCACCTCCCCCAGC	1	-
chr13	53471691	53471705	TCAACACCCCCTCC	1	+
chr13	60903923	60903937	GCTCCTCCCACAGG	1	+
chr13	78695803	78695817	ACACCTCCCCCTGC	1	+
chr13	91519811	91519825	GTCACACCCACTGC	1	+
chr13	96341174	96341188	CACACACCCACACA	1	-
chr13	99220198	99220212	TCCCCACCCCCCCC	1	-
chr14	103113185	103113199	CTCCCTCCCTCTCC	1	-
chr14	103848919	103848933	CCTCCTCCCCCAGC	1	+
chr14	105223375	105223389	CCCCCACCTCCTCC	1	+
chr14	106410945	106410959	GCCCCGCCCCCTAA	1	+
chr14	106775148	106775162	GCTCCACCCCCAGA	1	-
chr14	20730915	20730929	CTCCCTCCCCCACC	1	-
chr14	21091372	21091386	CCTTCGCCCCCGCG	1	+
chr14	21769178	21769192	GCGCCGCCTCCTCC	1	-
chr14	23777695	23777709	CCACCTCCCACGCC	1	-
chr14	24104094	24104108	GCACCTCCCCCTTT	1	+
chr14	24707588	24707602	GCCACGCCCCCAGC	1	-
chr14	29255037	29255051	TCCCCTCCCCCGCG	1	+
chr14	34449323	34449337	CCTCTTCCCCCAGC	1	+
chr14	36784857	36784871	TCCCCTCCCCCACT	1	+
chr14	42898406	42898420	CAGCCACCCACACA	1	-
chr14	52847317	52847331	CTCCTGCCCACTCA	1	-
chr14	61808722	61808736	CCTCCTCCCCCTGA	1	+
chr14	61817338	61817352	CCCCCTCCCCCATG	1	+
chr14	61939945	61939959	CCCCTACCCCCGCC	1	-
chr14	64018250	64018264	CCTCCTCCCCCAGA	1	+
chr14	65279377	65279391	GCCCCACCCACTGC	1	+
chr14	65457202	65457216	CTCCCTCCCTCTCC	1	+
chr14	65464041	65464055	GCCCCACCCACAGG	1	+
chr14	65562686	65562700	CCCCCTCCCATTCA	1	+
chr14	65710872	65710886	GCTCCTCCTCCTGC	1	-
chr14	69257347	69257361	CCCTCTCTCCCTCC	1	+
chr14	69257923	69257937	ACCCCGCCCCCTTC	1	+
chr14	69280269	69280283	AGGCCACCCACACA	1	-
chr14	69675606	69675620	CCTCCACTCCCTCA	1	+
chr14	70002212	70002226	CCTCCACCCCCGCC	1	-
chr14	70409794	70409808	CCACCACCCCCTCC	1	-
chr14	70442226	70442240	GGGACTCCCACGCA	1	-
chr14	71052030	71052044	CTCACACCTCCTCA	1	+
chr14	71712421	71712435	TTCCCACCCACATC	1	-
chr14	73347739	73347753	ATGCCACCCACACC	1	+
chr14	74757254	74757268	GTGCCTCCCCCACA	1	-
chr14	75259589	75259603	CCCTCACCCACACT	1	-
chr14	75663307	75663321	CCACCTCCCACTCT	1	+
chr14	76297983	76297997	CCCACTCCCCCTGC	1	-
chr14	76384448	76384462	GCCCTTCCCCCTCT	1	-
chr14	95725982	95725996	CCCCCACCCCCAGG	1	+
chr14	96170633	96170647	TTCCTTCCCCCACC	1	-
chr14	96178349	96178363	CCTCCACTTCCTCC	1	-
chr14	97878418	97878432	CCCCCACCTCCGGC	1	+
chr15	100233253	100233267	TCCCCACCCCCAGA	1	+
chr15	20829642	20829656	GCCCCTCCCCTGGA	1	+
chr15	29621732	29621746	GCCTCTCCCCCACC	1	+
chr15	31083492	31083506	TCCCCGCCCACTCT	1	-
chr15	31083568	31083582	GCCACGCCCCCTTT	1	+
chr15	31470368	31470382	CTTCCTCCCCCACT	1	+
chr15	32223366	32223380	CCCCCACCCACTCT	1	+
chr15	38335000	38335014	CCCACTCCTCCTCC	1	+
chr15	41101269	41101283	CACCCGCCCCTGCA	1	-
chr15	43442950	43442964	CTCACACCCACTCT	1	+
chr15	46006887	46006901	GCGCCACCTACAGC	1	-
chr15	50338483	50338497	CCCCCTCCCCCTCT	1	+
chr15	51526912	51526926	CCTCCACCCTCTCT	1	+
chr15	52052153	52052167	CCCCCTCCCCTGCT	1	+
chr15	52521294	52521308	GCCCCGCCCTCTGG	1	-
chr15	57324118	57324132	TACCCTCCCCCTCA	1	-
chr15	59815271	59815285	GCCACACCCCCTCC	1	+
chr15	62562603	62562617	GCCCCGCCCCCTCA	1	-
chr15	64759137	64759151	CCCCCTCCCCTTGC	1	+
chr15	64991554	64991568	GCCCTGCCCCCTTC	1	+
chr15	65139338	65139352	CCCCCACCCCCTTT	1	-
chr15	66301672	66301686	TCCCCACCCCCATG	1	-
chr15	67320369	67320383	TCTCCTCCCACACC	1	+
chr15	67370071	67370085	CTGCCTCCCACTCC	1	-
chr15	69455021	69455035	TCCCCACCCCCAGT	1	+
chr15	70818978	70818992	GCCCTTCCCCCAGC	1	-
chr15	72651277	72651291	CACCCGCCCACACC	1	+
chr15	72908374	72908388	CTCCCTCCCCCAGG	1	+
chr15	74718088	74718102	TCCCCACCTCCTCC	1	+
chr15	74881192	74881206	ACTCCACCCACTCC	1	-
chr15	75500430	75500444	CACCCACCCCCACA	1	+
chr15	76102453	76102467	GGCCATCCCCCACC	1	-
chr15	78460004	78460018	TCCCTTCCCCCTCC	1	+
chr15	79461484	79461498	CCCCCTCCCTCTGT	1	-
chr15	80617750	80617764	CTTCCGCCCTCTCT	1	+
chr1	110546828	110546842	TATCTTCCCCCGCC	1	-
chr1	11105877	11105891	GCCCCGCCCCCTGG	1	-
chr1	112901604	112901618	CAGCCACCTCCACA	1	+
chr1	112936993	112937007	TTTCCTCCTCCTCC	1	-
chr1	116653965	116653979	GCCCCACCCACGTC	1	-
chr1	14292476	14292490	CTGCCTCCCCCTCC	1	-
chr1	145075825	145075839	CTGCTGCCGCCGCC	1	-
chr1	145398764	145398778	CACCCGCCTCTGCC	1	-
chr1	14762068	14762082	CCTTCACCCCCACC	1	+
chr1	14927944	14927958	CTCCCGCCCCCATC	1	-
chr1	150245135	150245149	TCCCCTCCTCCTCC	1	-
chr1	15068141	15068155	CTCCCTCCCTCTCC	1	-
chr1	150943994	150944008	TCCCCTCCTCCTCC	1	+
chr1	150954750	150954764	CACACACCCCCACT	1	+
chr1	154171629	154171643	TCCCCACCCCTGCC	1	+
chr1	154390960	154390974	CCTCCTCCCCCACA	1	-
chr1	155530490	155530504	CTTCCTCCCACAGA	1	+
chr1	155928692	155928706	CCCCCACCCACACT	1	-
chr1	156126122	156126136	CCCCTTCCCCCACT	1	+
chr1	156463676	156463690	TCCCCACCCCCAGG	1	+
chr1	157147643	157147657	TTCCCTCCCACACC	1	-
chr1	157803138	157803152	CCCTCTCTCCCTCC	1	-
chr1	16008593	16008607	GATCCTCCCACGTC	1	-
chr1	160635724	160635738	TCCCCTCCCACTCC	1	-
chr1	167587134	167587148	ACCCCACCCCCACC	1	+
chr1	16841129	16841143	CTCCCGCCCCTGCG	1	+
chr1	169077106	169077120	CCCCCTCCTCCTCC	1	+
chr1	170217550	170217564	CTCCTTCCCCCACT	1	+
chr1	17402106	17402120	TACCCGCCCCTGCC	1	-
chr1	174768847	174768861	TTCCCTCCCCTTCC	1	+
chr1	175103082	175103096	AACCCACCCACACA	1	+
chr1	175149194	175149208	ACCCCACCCCCATC	1	+
chr1	179924371	179924385	CGCCCGGCCCCGCC	1	-
chr1	180541599	180541613	GCTCCTCCTCCTGC	1	+
chr1	181060018	181060032	CCTCCTCCCACTTC	1	-
chr1	182584086	182584100	TCTCCACCCCCGCT	1	+
chr1	1832922	1832936	CAGCCACCCCCGCA	1	-
chr1	184130486	184130500	CAGCCTCCTCCTCC	1	-
chr1	19065025	19065039	CCTCCTCCCCCACC	1	+
chr1	19583811	19583825	CTGCCTCCCACTCC	1	+
chr1	19586776	19586790	CTCCCGCCCACTTC	1	+
chr1	203619772	203619786	CGCCCGCCCTCGCC	1	-
chr1	205291006	205291020	GCCCCGCCTCCTCC	1	+
chr1	206845546	206845560	CTCCCTCCCCCGCT	1	+
chr1	210406948	210406962	GAGCCGCCGCCGCC	1	-
chr1	21754561	21754575	GCCCCGCTCCCGGC	1	-
chr1	220541820	220541834	CCCCAGCCCCCTTA	1	+
chr1	224709534	224709548	CCTCATCCCCCACC	1	+
chr1	226589601	226589615	CCCCCTCCCCCTCC	1	-
chr1	226820845	226820859	CCTCCACCCCCAGC	1	+
chr1	227919325	227919339	AGCCCGCCCACACC	1	+
chr1	228097778	228097792	CCACCGCCCCCAGC	1	-
chr1	228287325	228287339	GCACAGCCCCCACC	1	+
chr1	228660538	228660552	CTTCCTCCTCCTCT	1	+
chr1	229615993	229616007	TCTCCTCCCACTTC	1	-
chr1	230261895	230261909	CCCACACCCCTGCC	1	-
chr1	230830060	230830074	GTGCAGCCCCCGCC	1	+
chr1	230889881	230889895	GCCCCGCCCCTTCC	1	-
chr1	235586617	235586631	GCCCCTCCCACACA	1	-
chr1	235586912	235586926	GCCCCTCCTCCTCA	1	-
chr1	236308130	236308144	CCTCTTCCCCCACT	1	-
chr1	23889062	23889076	ACCCCGCCCCTTTC	1	-
chr1	244373476	244373490	CCCCCACCCCCACC	1	+
chr1	244513575	244513589	CTTCCTCCTCCTCC	1	+
chr1	244978369	244978383	CCTCCGCCTCCTGG	1	-
chr1	245812593	245812607	CTGCCACCCACTGG	1	-
chr1	245973868	245973882	ACCCTGCCCCCACC	1	-
chr1	246691147	246691161	TCCTCACCCCCACC	1	+
chr1	24743520	24743534	GCCCCACCCACAGG	1	-
chr1	25034330	25034344	CCCCCTCCCCCTCC	1	-
chr1	25070068	25070082	GCCCCACCCACTTC	1	+
chr1	25848902	25848916	AATCCTCCCCCACA	1	+
chr1	26187834	26187848	CCCCATCCCCCAGC	1	+
chr1	26551919	26551933	GCCCCGCCCCCGGT	1	-
chr1	2692581	2692595	CCTCCACCCCCAGG	1	+
chr1	27961675	27961689	CCGCCGCCCCTGCT	1	+
chr1	28212829	28212843	CTGCCACCCCCACT	1	+
chr1	28422917	28422931	CAGCTGCCGCCGCC	1	+
chr1	28776631	28776645	CCTCCACCCCCTCC	1	+
chr1	29683347	29683361	GCACCGCCCACGGC	1	-
chr1	30507709	30507723	ACCCCACCCCCATC	1	+
chr1	31219149	31219163	CCTCCACCCCCAGC	1	+
chr1	33438821	33438835	CGCTCGCCTCCGCT	1	-
chr1	36617628	36617642	CTCCCACCCCAGCC	1	-
chr1	36792308	36792322	GCCCCGCCCTCACT	1	-
chr1	38148225	38148239	CCACCTCCCCCTGG	1	+
chr1	38942609	38942623	CAGCCTCCCCCAGA	1	+
chr1	38942641	38942655	GGGCCTCCCACGTC	1	-
chr1	39005430	39005444	CAACCACCCACGGA	1	-
chr1	39670433	39670447	TCCCCTCCCCCGCT	1	+
chr1	41343491	41343505	GCCCCGCCCCCTTG	1	+
chr1	43783907	43783921	TCCCCACCTCCTCC	1	-
chr1	44685610	44685624	TCCCCTCCCCCTGC	1	-
chr1	45249952	45249966	CGCCCTCCTCCGCC	1	+
chr1	45249982	45249996	CCCCCGCCCCCCGC	1	-
chr1	46507868	46507882	TGCCTGCCCCCACT	1	+
chr1	48963937	48963951	CAGACGCCCCCTGC	1	+
chr1	6040612	6040626	CTCCCGCCCCCACA	1	-
chr1	63789511	63789525	CGGCCGCCGCCGCC	1	-
chr1	63796069	63796083	CTTCCGCCTCTGCG	1	+
chr1	6921932	6921946	CCCTCGCCCCCGGC	1	+
chr1	78147509	78147523	CAACCTCCGCCTCC	1	-
chr1	8002595	8002609	CTTCCTCCTCCTTC	1	-
chr1	85313047	85313061	TCCACTCCCACACA	1	-
chr1	90204788	90204802	CCTCCTCCCCCTCC	1	+
chr1	90511713	90511727	CTGCTGCCCCCTGC	1	-
chr1	9847961	9847975	TCCCCTCCCCCAGC	1	+
chr10	100124382	100124396	GGGCCTCCCACACT	1	-
chr10	100124406	100124420	TCCCTGCCCCCACA	1	-
chr10	101767418	101767432	TCACCTCCCACAGC	1	+
chr10	111974382	111974396	ACCCCACCCCCTCC	1	+
chr10	11207808	11207822	CCCGCACCCCCGCC	1	+
chr10	112215474	112215488	TGTCCTCCCACACA	1	-
chr10	112632038	112632052	GGCCCGCCCCCTCC	1	+
chr10	112632653	112632667	CCCCCTCCCCCTTG	1	+
chr10	116126867	116126881	TCACCTCCCACACA	1	-
chr10	120183541	120183555	CGTCCGCCCTCTGC	1	+
chr10	120847254	120847268	CCTCCTCCCACTCT	1	+
chr10	122552649	122552663	CCCCCTCCCTCACA	1	+
chr10	12285293	12285307	CTCCTGCCTCCACC	1	-
chr10	125060746	125060760	GCCCCGCCCCTTTC	1	+
chr10	126360211	126360225	ACCCCACCCTCTCC	1	-
chr10	12824619	12824633	TTCCTTCCCCCACC	1	+
chr10	129151941	129151955	TGGCCTCCCACGCA	1	+
chr10	129945898	129945912	TCCCCACCTCCTCC	1	-
chr10	133252508	133252522	GCCCCTCCCACGGC	1	+
chr10	135422620	135422634	GCCCTGCCCCCTGG	1	+
chr10	13760673	13760687	GCCCCTCCTCTTCC	1	-
chr10	16608777	16608791	CCTCCTCTCCCTCC	1	-
chr10	23651284	23651298	CTCCTGCCCACTCC	1	+
chr10	25463503	25463517	CCCGCGCCCCCGCC	1	+
chr10	26911457	26911471	GCCCCGCCGCCTCC	1	+
chr10	30716642	30716656	CCCCTTCCCCCACG	1	+
chr10	30995230	30995244	TCCCCTCCCCTTCC	1	+
chr10	3871122	3871136	CACCCACCCCCTCG	1	+
chr10	43899570	43899584	CCCCCACCCCCTGC	1	+
chr10	45745978	45745992	CAACCTCCGCCTCC	1	+
chr10	50011888	50011902	GAGCCTCCCCCAGC	1	-
chr10	50607197	50607211	TCCCCGCCCTCACC	1	+
chr10	5567557	5567571	CTCCCGCCTCCTCC	1	+
chr10	561709	561723	GCACCGCCCCCACC	1	+
chr10	62493286	62493300	GGCCCGCCCCCGGC	1	-
chr10	62702672	62702686	CCCCCACCCCCAAC	1	-
chr10	62895077	62895091	TCCCCTCCCCCATT	1	-
chr10	69563385	69563399	CTCCCACCCACACT	1	+
chr10	7348220	7348234	CACCCACCCCCGGC	1	+
chr10	73527526	73527540	TACCTGCCCCCGCA	1	+
chr10	73612433	73612447	CCCCAGCCCCCACC	1	+
chr10	74870815	74870829	GCTCCGCCTCCTGG	1	+
chr10	75523374	75523388	GCTCCTCCCACAGG	1	+
chr10	79172109	79172123	ACCCCACCCTCTCC	1	+
chr10	87831695	87831709	CTGCCTCCCACTCT	1	-
chr10	87831814	87831828	CCTTCACCCCCGGT	1	-
chr10	93556222	93556236	CTCCATCCCCCGCC	1	+
chr10	94603059	94603073	GGCCCTCCTCCAGC	1	-
chr11	102189233	102189247	TGCCCTCCCACTCA	1	-
chr11	107800704	107800718	CCCTCGCCCCCAGC	1	+
chr11	111397340	111397354	GCCCCTCCCCCACA	1	-
chr11	113710663	113710677	CAACCTCCGCCTCC	1	-
chr11	113930889	113930903	CCTCAGCCCCCGCA	1	-
chr11	115342331	115342345	GCTCCACCCCCAGA	1	+
chr11	116960502	116960516	GCTCAGCCCACACA	1	+
chr11	117170206	117170220	TGCCCTCCCCCAGT	1	+
chr11	117830465	117830479	CCTCCACCCCCACC	1	-
chr11	117886249	117886263	CAGCCACCCACTCA	1	+
chr11	118087725	118087739	CTCCCTCCTCTGCC	1	+
chr11	118528132	118528146	GCCCAGCCCACTGC	1	+
chr11	118586864	118586878	TCCCCACCCACTCC	1	+
chr11	119286696	119286710	CTCCCGCCTCCTCA	1	-
chr11	121440835	121440849	TTTCCTCCCCTGCC	1	+
chr11	124625981	124625995	CCTCCTCCTCCTCC	1	+
chr11	126605320	126605334	CCACCTCCTCCACC	1	+
chr11	126873301	126873315	CTCCCTCCTCCTCC	1	-
chr11	126873665	126873679	CCCCAGCCCCCTCC	1	+
chr11	128729850	128729864	CCTCCTCTCCCGCC	1	-
chr11	130701672	130701686	CCCCCACCCCTGCT	1	+
chr11	131780540	131780554	CGGCCGCCCCCGGC	1	-
chr11	13227096	13227110	CTGCTTCCCCCTCC	1	-
chr11	13230595	13230609	TGTCCACCCACACA	1	+
chr11	13388842	13388856	CCTCTGCCCCCAGC	1	+
chr11	17588452	17588466	TCCCCTCCTACGTG	1	+
chr11	315577	315591	GCCCCTCCCACAGG	1	-
chr11	33343199	33343213	CCACCTCCTCCTCA	1	-
chr11	33397784	33397798	CTCCCGCCGCCGCT	1	-
chr11	35168451	35168465	CTTCCTCCTCCTTC	1	-
chr11	3656211	3656225	CTCCTGCCCACTCA	1	-
chr11	3656246	3656260	GCACCACCCCCTGC	1	+
chr11	3858211	3858225	CCCCCTCCCCCACG	1	+
chr11	45127287	45127301	CCACCTCCCTCTCC	1	+
chr11	45935440	45935454	CCGCCGCTCCCTCC	1	+
chr11	5302053	5302067	GCCCCACCCCCGCC	1	-
chr11	57267153	57267167	GCCCCGCCCCCTGG	1	-
chr11	58941792	58941806	CTCCCTCCCCCTCA	1	-
chr11	58941873	58941887	CACACACCCCCTCC	1	-
chr11	59328442	59328456	ACCCCGCCCCCACA	1	+
chr11	59524452	59524466	CTGCCTCCTCCGCA	1	-
chr11	60104513	60104527	CTGCCTCCCACACA	1	+
chr11	61721679	61721693	GCTCCTCCCCCTGC	1	+
chr11	62630284	62630298	ACCCTGCCCCCACC	1	+
chr11	63608103	63608117	TCTCCACCCTCACC	1	+
chr11	63763220	63763234	CCTCAGCCCCCACC	1	-
chr11	64758183	64758197	CCCCCACCCCCTTT	1	+
chr11	65260011	65260025	CCACCTCCCCCACA	1	+
chr11	6631973	6631987	CCCCTTCCCCCATC	1	+
chr11	67810609	67810623	GCCCCGCCTCCTCC	1	+
chr11	67982756	67982770	GCTCCTCCCACTGC	1	+
chr11	67982816	67982830	CCACCGCCCACACC	1	-
chr11	70118326	70118340	CCTCCACCTCCTCC	1	-
chr11	72425309	72425323	TCCCCTCCCCAGCC	1	-
chr11	73099714	73099728	CCCCCGCCTCCTCC	1	-
chr11	74022759	74022773	GCCCCGCCCTCTGG	1	+
chr11	7444367	7444381	TGCCCTCCCCCTGC	1	-
chr11	75037237	75037251	CACCCTCCTCCTCC	1	-
chr11	75306224	75306238	CAGCCTCCTCCTCA	1	+
chr11	76299384	76299398	CCCCCACTCCCAGC	1	-
chr11	76794126	76794140	GCCCTGCCCCCTCC	1	-
chr11	78177308	78177322	CCCCCACCCCCACC	1	+
chr11	82773214	82773228	TCCCCTCCCACTCT	1	-
chr11	85522222	85522236	CCCCCGCCCCCGGC	1	+
chr11	85522300	85522314	GGCCCGCCCCGGCC	1	+
chr11	898350	898364	CCCCCGCCCCCACC	1	-
chr11	94245575	94245589	TCCCCGCCCCCAGC	1	-
chr11	95948856	95948870	CTTCCTCCTCCACA	1	+
chr12	100947820	100947834	TCCCTTCCCCCTCC	1	-
chr12	105076872	105076886	ACCCCGCCCCCTTT	1	-
chr12	107796457	107796471	CTGCCTCCGCCGCC	1	+
chr12	108509272	108509286	CTCCCACCTCCACA	1	+
chr12	108718631	108718645	CTTCCTCCCACAGC	1	+
chr12	108957426	108957440	ACTCCTCCCCCTCC	1	+
chr12	109023071	109023085	CCCCCACCCCCAGT	1	-
chr12	109990414	109990428	CCCCCACCCACTCA	1	+
chr12	113468806	113468820	CTCACGCCTCCTCC	1	+
chr12	116561542	116561556	TCCCCACCCCCAGC	1	+
chr12	116897073	116897087	AGCTCGCCCCCACA	1	-
chr12	117316830	117316844	CAGCCTCCCCTTCC	1	+
chr12	117508330	117508344	CCCCCACCCCCAGT	1	+
chr12	11803783	11803797	CTTCCTCTCCCTCC	1	-
chr12	11919462	11919476	CTCCCACCCCCGCC	1	+
chr12	120672682	120672696	ACTCCTCCCCCTGC	1	-
chr12	121583216	121583230	CTCCCACCCCCATC	1	-
chr12	122146455	122146469	TTCCCACCCCCGGG	1	+
chr12	122686059	122686073	TCACCACCCACACA	1	-
chr12	128751081	128751095	GCCTCGCCCCCTCC	1	+
chr12	129491263	129491277	TCCTCACCCCCACC	1	-
chr12	131199534	131199548	TCCCCTCCCCTGCC	1	+
chr12	131201072	131201086	CTCCCTCCCTCTCT	1	-
chr12	131851139	131851153	CAGCCTCCCACTCA	1	-
chr12	133044780	133044794	CTCCCACCCCAGCC	1	-
chr12	22779528	22779542	CAGCCACCCACACA	1	+
chr12	29936885	29936899	CCGCCTCCCCCGGC	1	+
chr12	29936904	29936918	CCACCTCCTCCGCC	1	+
chr12	32827932	32827946	CACCCTCCCCCACA	1	+
chr12	4919300	4919314	CCCCCGCCCCCGCC	1	-
chr12	49822773	49822787	CGCCCTCCTCCTCG	1	-
chr12	50096566	50096580	TCCCTGCCCCCTCC	1	+
chr12	50156422	50156436	TCCCCACCCCCACC	1	-
chr12	50616437	50616451	CTCCCTCTCCCTCT	1	-
chr12	53893272	53893286	CTCCCGCCTCCTCC	1	+
chr12	54431429	54431443	GCCCCACCCCCACA	1	-
chr12	56081666	56081680	CACCCACCCACACA	1	-
chr12	56350810	56350824	TCTCCACCCACTCT	1	+
chr12	57111303	57111317	CCCACTCCCCCAGC	1	-
chr12	58236533	58236547	GCTCCTCCTCCTGC	1	-
chr12	6372045	6372059	ACTCCACCCACTCC	1	-
chr12	6554058	6554072	CCTCCACCCCCTTC	1	-
chr12	6679687	6679701	TCCCCTCCCCCAGT	1	+
chr12	68513752	68513766	CACCCGCCCCCTTG	1	-
chr12	69035078	69035092	CCACCACCCCCTTC	1	+
chr12	70861845	70861859	GCCCCTCCTCTTCC	1	+
chr12	723627	723641	CCGCCACCCCCACC	1	-
chr12	8379824	8379838	ACCCCGCCTCTTCC	1	-
chr12	90101625	90101639	GCACAGCCCCCACC	1	+
chr12	94469218	94469232	ATCCCGCCCCCACC	1	-
chr12	94676685	94676699	TCACCGCCCTCGGC	1	-
chr12	9557202	9557216	CCCCCCCCCCCGCC	1	-
chr12	97302198	97302212	ATACCTCCCACACC	1	-
chr12	97388892	97388906	CTGCCTCCCACACA	1	+
chr13	100310584	100310598	GCTCCTCCCACTGC	1	+
chr13	100310667	100310681	CCGCCTCCCACTTC	1	+
chr13	101225553	101225567	CCCCTTCCCCCATC	1	+
chr13	102279743	102279757	CATCATCCCCCACC	1	+
chr13	111116383	111116397	TCACCACCCCCACC	1	-
chr13	113052781	113052795	GTTCCTCCCACACA	1	+
chr13	27295585	27295599	CCGCCGCTCCCTGG	1	+
chr13	30929599	30929613	GCCCCTCCCCTGGA	1	+
chr13	46270334	46270348	GCTCCGCCTCCTGG	1	+
chr13	46303098	46303112	GTGCCACCCCCATC	1	-
chr13	46758460	46758474	CCCACACCCCCTCA	1	+
chr13	48730852	48730866	GCTCCTCCCCCTGC	1	-
chr13	49794244	49794258	GGCCCGCCCCGGCC	1	-
chr13	52769804	52769818	TCACCTCCCACTCA	1	-
chr13	76220637	76220651	TCTCCACCCCCACT	1	+
chr13	91964823	91964837	TCCCCGCCCCCTAC	1	+
chr13	95619989	95620003	CTGCAGCCCACGCG	1	-
chr13	98797475	98797489	CAGCCACCTCCACA	1	-
chr13	99226795	99226809	TCTCCTCCCCCACC	1	-
chr14	100816142	100816156	CTCCCTCCCACTCA	1	+
chr14	101703550	101703564	CTCCCACCCACTCT	1	+
chr14	103011208	103011222	GTGCCGCCTCCGGG	1	-
chr14	103088721	103088735	CCCTCACCCACAGC	1	+
chr14	103585537	103585551	GCCCCTCCCCCAGC	1	-
chr14	104165396	104165410	GCCCCGCCCACTTC	1	+
chr14	23284713	23284727	CCCCCTCCCTCACT	1	-
chr14	51288521	51288535	GCCCCACCCCCAGC	1	+
chr14	52510607	52510621	CCTCTGCCTCCACA	1	+
chr14	54865544	54865558	ACACCACCCCCACC	1	+
chr14	65165947	65165961	TCCCTTCCCCCACA	1	+
chr14	69813606	69813620	TCACCTCCCCCTGC	1	+
chr14	70475680	70475694	GCCCCTCTCCCTGC	1	+
chr14	73257726	73257740	TCCCCGCCCCTTCC	1	+
chr14	74354879	74354893	CTTCCTCCCACTCA	1	-
chr14	76445678	76445692	CACCCTCCCCTGCC	1	+
chr14	78630804	78630818	TCTCCGCCTCCGCC	1	-
chr14	89818461	89818475	CACCCACCCCCACG	1	+
chr14	91719673	91719687	CTCCCGCCCCCACA	1	-
chr14	92333961	92333975	CTCACACCCACACC	1	-
chr14	93571944	93571958	CAACCTCCGCCTCC	1	+
chr14	93698093	93698107	GCTCCGCCTCCTGC	1	+
chr14	94471845	94471859	TCACCGCCCCCATC	1	+
chr14	96133896	96133910	CCCTCACCCCCTCC	1	-
chr14	96665282	96665296	CCCCCACTCCCTGT	1	+
chr15	100337571	100337585	GCCCTGCCCCCTGG	1	+
chr15	101250580	101250594	CCACCACCTCCACC	1	-
chr15	22472858	22472872	CCTCCGCCTCCTGG	1	+
chr15	32322665	32322679	CGCGCGCCCCCGCC	1	-
chr15	35087817	35087831	CCCCCACCCCTGCC	1	-
chr15	38423195	38423209	CCCCCGCCTCCTCC	1	-
chr15	39464496	39464510	CCACCACCCTCACT	1	-
chr15	40624437	40624451	CTCCCTCCCACTCC	1	+
chr15	40738631	40738645	CTCCCACCCACAGG	1	-
chr15	40988534	40988548	CTCCCGCCTCCACT	1	-
chr15	45094052	45094066	CTTCCTCCTCCTTC	1	+
chr15	57199173	57199187	TCCCCACCCCCACT	1	+
chr15	57590537	57590551	CCCACACCCACACC	1	+
chr15	60209810	60209824	TGCCTGCCCACGCC	1	-
chr15	62360618	62360632	GCTCCGCCTCCGGC	1	+
chr15	63773361	63773375	CTCCCTCCCTCTCC	1	-
chr15	63790084	63790098	CCCCCACCCCCACT	1	+
chr15	64301526	64301540	CCTCCACCCACACA	1	+
chr15	64344181	64344195	TCCACACCCCCGCC	1	+
chr15	65032716	65032730	GCCCCGCCCCTGCA	1	-
chr15	65157441	65157455	CCCCAGCCCCCAGG	1	+
chr15	66155178	66155192	CCCACACCCCCACC	1	-
chr15	66365480	66365494	CCCCCACCTCCGCC	1	+
chr15	66966123	66966137	GCCACGCCCCCTGC	1	+
chr15	67374754	67374768	GCCCTGCCCCCACT	1	-
chr15	68174945	68174959	TACTCTCCCCCGCC	1	-
chr15	68229754	68229768	GCTCCGCCCCCTGC	1	-
chr15	74658422	74658436	TCACCTCCGCCTCC	1	-
chr15	74679615	74679629	GTGCCTCCCCCACA	1	-
chr15	75614888	75614902	CATCCGCCCCCGCT	1	-
chr15	77362094	77362108	CTCCCTCCCACGCA	1	-
chr15	77362119	77362133	CCTCTTCCTCCTCC	1	-
chr15	83383095	83383109	TCCCCACCCCCACC	1	-
chr15	85113633	85113647	CGCCCTCCCCCTCC	1	+
chr15	85114359	85114373	CGGCTGCCCCCTCC	1	+
chr15	89462120	89462134	CTGCCACCCACGTG	1	+
chr15	90549839	90549853	TCCCCTCCCCCTCT	1	-
chr15	93277444	93277458	CCTCCGCCTCCGCC	1	+
chr16	11402871	11402885	GCCCTGCCCCCTCC	1	-
chr16	12007723	12007737	CAACCACCCACACA	1	+
chr16	12637400	12637414	TCCACGCCCACTGA	1	+
chr16	12639056	12639070	GCCCCACCCCTTCC	1	-
chr16	17461006	17461020	GGCCCACCCACTCT	1	-
chr16	17468687	17468701	CCACCTCCCACACA	1	+
chr16	1971099	1971113	GCCCCGCCTCCTCC	1	+
chr16	2049495	2049509	CCGCCGCCCCCAGG	1	-
chr16	21552085	21552099	TCCCCACCCCCGCC	1	+
chr16	22173715	22173729	CGCCCACTCCCGGC	1	-
chr16	23517499	23517513	ACACCACCCCCTGG	1	+
chr16	23520489	23520503	ACCCCGCCCTCGGA	1	+
chr16	25026702	25026716	GCCCCGCCCTCGCC	1	+
chr16	27458856	27458870	TTCCCTCCCCTGCC	1	-
chr16	28608487	28608501	CCCCCACCCCCAAC	1	-
chr16	28609422	28609436	GCTCCACCCCTGCC	1	+
chr16	28628657	28628671	CCCACTCCCACACC	1	+
chr16	28989174	28989188	CTACCTCCCACTCC	1	-
chr16	29606623	29606637	CCGCCACCGCCTGC	1	-
chr16	29606992	29607006	CCACCACCCACACT	1	-
chr16	29625143	29625157	GCCCCGCCCCCTCG	1	+
chr16	30005332	30005346	GGGCCTCCCCCTGC	1	+
chr16	30346481	30346495	CCTCCGCCGCCGCC	1	-
chr16	3056097	3056111	CCCCCACCCCCACC	1	+
chr16	30676435	30676449	TCCACGCCCACACC	1	-
chr16	30678703	30678717	GCCCTGCCCCCTGG	1	+
chr16	3148252	3148266	GTCCAGCCCACGCA	1	+
chr16	4699134	4699148	GCGCCACCTACAGC	1	+
chr16	50408852	50408866	CACCCTCCCCCAGC	1	-
chr16	56228601	56228615	CCCCCTCCTCCTTC	1	-
chr16	57169135	57169149	CACCCGCCCCCTTG	1	+
chr16	58452575	58452589	TCCCCACTCCCTCA	1	-
chr16	66376402	66376416	CTGCTGCCCCCTGC	1	-
chr16	67265012	67265026	GCTCCTCCCCCTTC	1	-
chr16	67916252	67916266	CCACCACCTCCACC	1	-
chr16	70466260	70466274	CTCCTGCCTCCACC	1	+
chr16	724986	725000	GCCCTGCCCCCTGG	1	+
chr16	81815473	81815487	CCCCCCCCCCCGCC	1	+
chr16	87074983	87074997	GTCCCACCCACGCC	1	+
chr16	88882623	88882637	CCACCTCCCCTGCC	1	+
chr16	8961047	8961061	ACGCCTCCCCCACT	1	+
chr16	8965088	8965102	CCCCCACCCCCAGC	1	-
chr16	89718115	89718129	TCCACACCCCCACA	1	+
chr17	10130420	10130434	CTCCCACCCCCACT	1	+
chr17	1106600	1106614	ACTCCGCCCCCACG	1	-
chr17	1106660	1106674	GCCCCGCCCCCACG	1	-
chr17	17204133	17204147	GCCCCGCCCCTTCT	1	+
chr17	17204561	17204575	GACCCGCCCCCTTC	1	-
chr17	17741787	17741801	GCCCCACCCCCACC	1	+
chr17	25893106	25893120	CCCCCACCCCCACA	1	-
chr17	26548974	26548988	CACACACCCACACC	1	-
chr17	27072364	27072378	CCCCCTCCCCCTCG	1	+
chr17	2728120	2728134	CCGCCGCCTCCTCC	1	-
chr17	29295484	29295498	GCTCCGCCTCCTGG	1	+
chr17	30611171	30611185	GCCCCTCCCACACA	1	-
chr17	30651047	30651061	ACACCACCCCCTGG	1	-
chr17	33051088	33051102	ATCACACCCACGCA	1	-
chr17	34217713	34217727	TCCCCTCCCCCTCC	1	+
chr17	34445620	34445634	CCCCCACCCCCAGG	1	+
chr17	3654496	3654510	CACCCACCTCCAGC	1	-
chr17	37253288	37253302	CCCTCTCCCCCAGG	1	+
chr17	38477518	38477532	GAGACACCCACACC	1	-
chr17	38477533	38477547	GAGACACCCACACC	1	-
chr17	38703882	38703896	GCTCCACCCCCAGC	1	-
chr17	38710644	38710658	GCCACTCCCACGCC	1	+
chr17	40672702	40672716	CCATCGCCCCCTCC	1	-
chr17	40684199	40684213	CAGCCGCCGCCACC	1	+
chr17	40716353	40716367	GCTCCTCCTCCTCC	1	-
chr17	40854691	40854705	TCCCCTCCCACTCC	1	+
chr17	41620771	41620785	TTTCCTCCCCCTCC	1	+
chr17	41960526	41960540	CACCCACCTCCTGC	1	+
chr17	42350326	42350340	CCCCATCCCCCAGC	1	-
chr17	43119785	43119799	GACCCGCCCCTGCG	1	+
chr17	43466411	43466425	CCCCCGCCCACATC	1	-
chr17	4700873	4700887	GCCCCTCCCCTGCC	1	-
chr17	4744220	4744234	GCTCCTCCCACAGG	1	-
chr17	47783925	47783939	CCCCCACCTCCACC	1	-
chr17	4872867	4872881	CCCACACCCACGCC	1	-
chr1	10057401	10057415	CCGCCGCCGCCTCC	1	-
chr1	107683743	107683757	CCTCCGCCCCCGGG	1	-
chr1	10816102	10816116	CACCCTCCCCCAGG	1	+
chr1	110173100	110173114	CCGCCCCCCCCACC	1	-
chr1	110305991	110306005	TCCCCACTCCCTCA	1	+
chr1	110693096	110693110	GCCCCGCCGCCAGG	1	+
chr1	111745543	111745557	CACCCACCCCTGCC	1	-
chr1	112447597	112447611	CTGTCTCCCCCTCC	1	-
chr1	11287730	11287744	TCCCCTCCCCCACC	1	-
chr1	117452512	117452526	CGCCCGCCCGCGCC	1	-
chr1	144533737	144533751	GCCCCACCCTCTGC	1	-
chr1	144534291	144534305	CCTCCTCTCCCTTC	1	+
chr1	145397164	145397178	GGCCCGCCGCCGCC	1	-
chr1	145397269	145397283	CCTCTTCCCCCTCC	1	+
chr1	145472964	145472978	CCCCCACCCTCACC	1	-
chr1	152009476	152009490	CCTCAACCCACGCC	1	+
chr1	152853104	152853118	TCCCCACCCCCATC	1	+
chr1	153234154	153234168	CCGCCGCCCCCGCC	1	-
chr1	153264081	153264095	CCGCAGCCCCCTCA	1	+
chr1	153439734	153439748	TCCCCACCCCCACT	1	-
chr1	153513437	153513451	CCACTTCCCCCTCA	1	+
chr1	154837280	154837294	CCCACTCCCCCACC	1	-
chr1	154924629	154924643	GCCCCGCCTCCAGA	1	+
chr1	154977666	154977680	CCCCCTCCCCCACC	1	-
chr1	154978243	154978257	CCTCTTCCCCCTCC	1	+
chr1	155053457	155053471	GCCCCGCCCCCAGC	1	-
chr1	156092714	156092728	CCTTCACCCCTGCC	1	+
chr1	156633232	156633246	TCCCCACCCCCATG	1	-
chr1	156818675	156818689	GTCCCGCCCCCGCT	1	+
chr1	156818692	156818706	GCCCCGCCCCCGGC	1	+
chr1	156836165	156836179	CCCACACCCCCACA	1	-
chr1	158256562	158256576	CCCTCACCCCCATC	1	-
chr1	160178674	160178688	CCCCCACCCCCAGT	1	-
chr1	161179821	161179835	CCCCCTCCCCCAGC	1	-
chr1	161696346	161696360	CCCCTTCCCCCTCC	1	+
chr1	16375164	16375178	GCCCCACCCCCTCC	1	-
chr1	166059248	166059262	GATCCTCCCCTGCC	1	-
chr1	167298641	167298655	CCCCCTCCCCCGCC	1	-
chr1	167645755	167645769	TTCCCACCCCCACC	1	+
chr1	16778401	16778415	CTGCTTCCCCCTCC	1	+
chr1	16840254	16840268	GCGCAGCCCCCACA	1	-
chr1	169555747	169555761	CCTCCTCCCCTGCA	1	+
chr1	169680807	169680821	CCTCCTCCTCCTCC	1	+
chr1	169680825	169680839	TTCCCTCCCCTTCC	1	+
chr1	169885370	169885384	CACCCCCCCCCGCC	1	-
chr1	170096064	170096078	CTTCCTCCCCCAGT	1	+
chr1	17198733	17198747	CTCCCGCCTCCTCC	1	+
chr1	17290169	17290183	GCCCTGCCCCCTCC	1	+
chr1	181058890	181058904	CTGCCGCCCCCGGG	1	-
chr1	183776470	183776484	ACTCCACCCCCTCT	1	-
chr1	19810742	19810756	CAGCCTCCCCTTCC	1	-
chr1	200986582	200986596	GTCCCACCCCCATC	1	+
chr1	201278754	201278768	GCCACACCCCCACA	1	-
chr1	202243981	202243995	TTCCCACCCACATC	1	-
chr1	203145082	203145096	GTTCCTCCCCCAGA	1	-
chr1	203145172	203145186	CGCCCTCCCCCAGC	1	-
chr1	203293366	203293380	CCCACACCCACATC	1	-
chr1	204073767	204073781	GCACCACCCACTCA	1	+
chr1	205249179	205249193	CACCCTCCCCCAGG	1	+
chr1	205461347	205461361	TCCCCTCCCCAGCC	1	+
chr1	206654665	206654679	CCGCCACCCCCAGC	1	+
chr1	206943473	206943487	CTTCCTCCCCCAGA	1	+
chr1	207258128	207258142	CTCCCTCCCCCGCT	1	-
chr1	211649725	211649739	CTCCCACCCACGCC	1	+
chr1	211912375	211912389	TCTCCTCCCACTCT	1	+
chr1	218519191	218519205	CTGCCGCCGCCGCT	1	-
chr1	2190626	2190640	CCACCGCCCTCGCC	1	+
chr1	21945810	21945824	CCCCCACTCCCAGC	1	-
chr1	21999849	21999863	CCTCCTCCCACACC	1	-
chr1	220701632	220701646	GCGCCGCCGCCGCT	1	+
chr1	223724123	223724137	CCTCCACCCTCGCC	1	+
chr1	224618358	224618372	TCCCCACCCCCAGA	1	+
chr1	225840846	225840860	GCCCCGCCTCCTCC	1	-
chr1	226927077	226927091	CTCCCTCCTCCACT	1	-
chr1	226927101	226927115	CCCAAGCCTCCGCC	1	-
chr1	228140037	228140051	CCCACGCCTCCTCC	1	-
chr1	228277359	228277373	GCCCCACCCCCTTC	1	+
chr1	231748681	231748695	CTCCCTCCCCTTCT	1	+
chr1	2324924	2324938	CAGCTGCCCCCTCT	1	-
chr1	234658378	234658392	GCCCCTCCCCTGGA	1	-
chr1	235091135	235091149	TCCCCTCCTCCAGC	1	-
chr1	23918521	23918535	CTTCCTCCCCCTCC	1	-
chr1	245676452	245676466	CCTCCACCCCCACA	1	+
chr1	24676626	24676640	CACCCTCCCCCAGC	1	+
chr1	247579516	247579530	CTGTCGCCCACACT	1	-
chr1	247611517	247611531	CCGTCGCCGCCGCC	1	-
chr1	249101507	249101521	CTGCTGCCCCCTGC	1	+
chr1	249151001	249151015	CTCCCTCCTCCTCC	1	-
chr1	249157538	249157552	GCCCCGCCCCCTCC	1	+
chr1	25357216	25357230	CTCCCTCCGCCACA	1	+
chr1	25883395	25883409	CCCCCTCTCCCTCC	1	-
chr1	2614742	2614756	TCCACACCCCCAGG	1	+
chr1	26642977	26642991	CTCCCTCCCCCTCC	1	-
chr1	27023564	27023578	CGCCCGCCCCGGCC	1	+
chr1	27957826	27957840	CTGCCTCCCACTCA	1	+
chr1	29138535	29138549	CTCCCGCCCCCTCC	1	-
chr1	2937963	2937977	GCCCCACCCCCAGG	1	+
chr1	2990624	2990638	CCCCCACCCTCTGC	1	-
chr1	31221208	31221222	GCCCCTCCCCCTCA	1	+
chr1	31222171	31222185	GCCCCGCCCCCACT	1	-
chr1	31230748	31230762	CCCACTCCCCCTCC	1	-
chr1	31233784	31233798	CCTCCGCTTCCTCC	1	+
chr1	31234517	31234531	GAGCCTCCCCCAGC	1	+
chr1	31256634	31256648	GCTCCACCCCCGCC	1	-
chr1	32166765	32166779	CTCCCTCCCCCAGG	1	+
chr1	32294065	32294079	CTCCCTCCCCTGCC	1	-
chr1	32681386	32681400	CTTCCACCTCCTGC	1	+
chr1	36834764	36834778	GCCCCGCCCCCCCA	1	-
chr1	36855802	36855816	GCCCCACCCCCTCC	1	+
chr1	37250869	37250883	CTCCCACCCACTGG	1	-
chr1	38098719	38098733	CCCTCACCCCCACA	1	-
chr1	38955736	38955750	ACTCCTCCCCCTTC	1	-
chr1	40075475	40075489	CTGCAGCCCCCGCT	1	-
chr1	41838185	41838199	CCCACTCCCCTGCC	1	-
chr1	42334117	42334131	CCTCCTCCCCCGCC	1	+
chr1	42639168	42639182	GCCCCGCCCCCTAG	1	+
chr1	43313937	43313951	CCCCCACCCCCTGC	1	-
chr1	43391385	43391399	CACCCACCTCCTGC	1	-
chr1	43664935	43664949	CCCCCACTCCCACC	1	+
chr1	43783856	43783870	CACCCACCCACACA	1	-
chr1	44016028	44016042	ACCCCGCCCCCAGG	1	+
chr1	45250190	45250204	TCCCCGCTCCCGCC	1	-
chr1	45268569	45268583	GCTCCACCCACACA	1	-
chr1	47079659	47079673	CGCCCTCCCCCTCC	1	-
chr1	53829166	53829180	TCACCACCCCCAGG	1	-
chr1	54000319	54000333	CCTCCACCCCCACC	1	+
chr1	6095200	6095214	CCTCCTCCTCCGGC	1	-
chr1	61548149	61548163	TTCCCGCTCCCGCG	1	-
chr1	6642603	6642617	GTTCCACCCACTGT	1	+
chr1	67773505	67773519	CTCCCGCCTCCGCC	1	-
chr1	76540318	76540332	GCCCCGCCCCCGGG	1	-
chr1	76540359	76540373	GCCCCGCCCCCGTC	1	-
chr1	77333962	77333976	CGGCCGCCGCCGCC	1	-
chr1	84158647	84158661	CCCCCACCCCTGCC	1	+
chr1	8483827	8483841	CCTCCTCCCCCGTC	1	-
chr1	8484381	8484395	GTCCCTCCCACTCC	1	+
chr1	84945202	84945216	CGGCAGCCCCCGCC	1	-
chr1	85513741	85513755	AAGCCACCCCCGCC	1	-
chr1	9378340	9378354	TGCCCACCCACGCC	1	+
chr10	100163273	100163287	CTCCCACCCCCATC	1	+
chr10	103371500	103371514	GCTCCTCCCACTCC	1	+
chr10	103601942	103601956	CCTCCTCCCACTCT	1	+
chr10	103866976	103866990	GCCCCACCCCCATG	1	-
chr10	104436111	104436125	CCCCCACCCCCACC	1	+
chr10	105406295	105406309	CTCCCACCCCCAGC	1	+
chr10	11122712	11122726	CATCCTCCTCCACC	1	-
chr10	11380921	11380935	CCCCCACCCCCATC	1	+
chr10	114711691	114711705	CCCCCTCCCCCTTT	1	+
chr10	118031737	118031751	CTCCCGCCCTCGCC	1	-
chr10	118031853	118031867	TCCCCTCCCCCGTT	1	+
chr10	121119947	121119961	GCTCCTCCCACTCA	1	-
chr10	121119966	121119980	ACTCCTCCCACTCA	1	-
chr10	121119985	121119999	GCTCCTCCCACTCA	1	-
chr10	121120022	121120036	GCTCCTCCCACTCA	1	-
chr10	122216412	122216426	CCGCCTCCCCCGCC	1	-
chr10	122365578	122365592	CTCTCACCCACTCA	1	-
chr10	124904486	124904500	CCACCACCCACAGA	1	-
chr10	12610386	12610400	TCCCCTCCCCTTCC	1	+
chr10	12610425	12610439	TCCCCTCCCCTTCC	1	+
chr10	126692013	126692027	CCCCCGCCCCCTGG	1	-
chr10	126833729	126833743	CACACACCCACACA	1	-
chr10	133972121	133972135	GCTCCTCCCACAGC	1	-
chr10	134177921	134177935	CTTACACCCACGCT	1	+
chr10	134358429	134358443	CCACCACCCCCACC	1	-
chr10	135016181	135016195	CTGCCGCCTCCTGG	1	+
chr10	135132343	135132357	GCGCCACCTCCTGG	1	+
chr10	1372003	1372017	GTCCCGCCCACTCT	1	-
chr10	13765743	13765757	CTGCCACCCACAGG	1	+
chr10	21824308	21824322	CTGCCGCCGCCGCC	1	+
chr10	22625959	22625973	CAAACGCCCACTCC	1	+
chr10	22839797	22839811	TCACCGCCCCCACC	1	+
chr10	32217259	32217273	GCCCCGCCCCCAGG	1	-
chr10	33625805	33625819	GCGCCTCTCCCTCC	1	-
chr10	33625857	33625871	CCGCCGCTCCCTCC	1	-
chr10	49842585	49842599	CACCCACCCCCAGC	1	-
chr10	559613	559627	CCTCCACCCCCACC	1	+
chr10	6190525	6190539	CTTCCTCCCACTCT	1	-
chr10	62111975	62111989	CCTCCGCCTCCTGG	1	-
chr10	62576536	62576550	TCCCCACCCCCAGC	1	-
chr10	71423505	71423519	CCTCCACCCTCTGC	1	+
chr10	71922738	71922752	GTCCTGCCCCCACC	1	+
chr10	72362539	72362553	GCCCCGCCCCCAGC	1	+
chr10	73069869	73069883	CCCCCACCCCAGCC	1	+
chr10	73189869	73189883	CACCCACCCCCTCA	1	-
chr10	73432082	73432096	CTACCGCCTCCTCC	1	+
chr10	73506453	73506467	CTCCCTCCCTCTCC	1	-
chr10	77029572	77029586	CCCCCTCCCCCAGC	1	+
chr10	80697688	80697702	CCCCCTCCCCCAGC	1	-
chr10	81006820	81006834	CCCACTCCCCCAGC	1	+
chr10	81698764	81698778	CCCTTGCCCACGCA	1	-
chr10	81698848	81698862	CCCTTGCCCACGCA	1	-
chr10	83634991	83635005	CCGCCGCCGCCGCC	1	+
chr10	89102877	89102891	GCCCCGCCCGCGGC	1	+
chr10	91020288	91020302	CTGCTGCCCCCTGC	1	-
chr10	94875779	94875793	CCTCCTCCTCCTCC	1	-
chr10	95753512	95753526	GCTCCGCGCCCGCC	1	+
chr10	95753543	95753557	GGCCCGCCCCCGGC	1	-
chr10	98433808	98433822	CCCCCACCTCCACC	1	-
chr10	98896309	98896323	CTCCTGCCCCCACA	1	+
chr10	99096807	99096821	GCCCCACCCACTCC	1	-
chr11	100559151	100559165	CCAACACCCACACA	1	-
chr11	11265835	11265849	GCCCCGCCCACTCA	1	+
chr11	11265865	11265879	GTCCCGCCCACTGG	1	+
chr11	114122832	114122846	TCCCCACCCACGCT	1	-
chr11	117185619	117185633	GCCCCTCCCCCACC	1	-
chr11	117185661	117185675	TCCCCTCCTCCTCC	1	-
chr11	118492059	118492073	TCCCTTCCCCCGCC	1	+
chr11	118492164	118492178	GGCCCGCCCCCTCA	1	+
chr11	119210753	119210767	GCCCCTCCCCCGCT	1	+
chr11	119234955	119234969	GCCCCGCCCCAGCG	1	-
chr11	119630314	119630328	CTCCAGCCCCCTCA	1	-
chr11	120450590	120450604	CCCACACCCCCGGC	1	+
chr11	12065934	12065948	TCCCTTCCCCCACG	1	-
chr11	12171614	12171628	TCACCTCCCACTCA	1	-
chr11	122451421	122451435	CCTCCGCCTCTGCC	1	+
chr11	124588121	124588135	CTCCAGCCCCCGCC	1	-
chr11	124595161	124595175	GCTCCTCCCCCTGC	1	+
chr11	124709458	124709472	CTCCCGCCTCCTCC	1	-
chr11	125079572	125079586	CCTCCTCCCCCTCC	1	-
chr11	126338053	126338067	GCCCCTCCTCTTCC	1	+
chr11	126338077	126338091	CTTCCTCCCCTGCT	1	+
chr11	130051540	130051554	CCACCTCCCCCACC	1	+
chr11	131996430	131996444	CTCCTGCCCCCGCC	1	-
chr11	133415143	133415157	CTCCCTCCCCCACC	1	-
chr11	133815371	133815385	CACACACCCACGCC	1	+
chr11	17528675	17528689	CACACGCCCACACA	1	-
chr11	19302708	19302722	TTCCCACCCCCACC	1	-
chr11	19302736	19302750	CAGCCTCCCCCTCC	1	+
chr11	1960732	1960746	CCCCATCCCCCGCT	1	-
chr11	20178542	20178556	CCCCCGCCCCCGCC	1	-
chr11	2415944	2415958	GCCCCGCCCCATCC	1	+
chr11	33037725	33037739	CCAACGCCCCCGCC	1	+
chr11	36562760	36562774	CTGCCACCCACTGG	1	+
chr11	44591714	44591728	CAGCCACCCCCAGG	1	-
chr11	44596705	44596719	GCTCCTCCTCCTCC	1	-
chr11	44654497	44654511	GCCCTGCCCCCTGC	1	+
chr11	44656362	44656376	ACCCCGCCCCCGGC	1	+
chr11	44797144	44797158	CTCCCACCCCCGCC	1	-
chr11	45095351	45095365	CTCCCACCCCTGCC	1	-
chr11	45274117	45274131	GCTCCTCCTCCGCC	1	+
chr11	46303175	46303189	CCCCCACCGCCTCC	1	-
chr11	493037	493051	GCGCCACCCCCACC	1	-
chr11	5617321	5617335	GCCCCGCCCCTTCC	1	+
chr11	5617937	5617951	ATCCCTCCTCCGCC	1	-
chr11	57085760	57085774	TCCCCTCCCCCACT	1	-
chr11	58940805	58940819	CTTCCTCCCCCAGT	1	-
chr11	60612861	60612875	CCTTCACCCCTGCC	1	-
chr11	60882450	60882464	CACCCACCCACAGC	1	-
chr11	63856060	63856074	TCTCCTCCTCCTCC	1	+
chr11	64392635	64392649	ATTCCTCCCCCACC	1	+
chr11	65216435	65216449	TTCCCACCCCCACC	1	+
chr11	66011445	66011459	TCACCACCCCCAGG	1	+
chr11	67037987	67038001	CCCCTTCCCCCACA	1	-
chr11	67157100	67157114	CTCCTGCCTCCACC	1	-
chr11	68888604	68888618	TGCACACCCACACA	1	+
chr11	70170653	70170667	GCCCCTCCTCCTGA	1	-
chr11	71098093	71098107	GCCCCGCCCACACG	1	+
chr11	72929307	72929321	GCCCCGCCCCCTGC	1	+
chr11	73692754	73692768	CCCCATCCCCCTCC	1	-
chr11	76340653	76340667	GCCCCACCCTCTGC	1	-
chr11	76411417	76411431	TTCCCTCCCACGCT	1	-
chr11	79148554	79148568	GCCCCGCCCACCCG	1	+
chr11	79149976	79149990	CCCCCACCCCGGCC	1	-
chr11	86399388	86399402	GCCCCTCCTCCTCA	1	+
chr11	9113284	9113298	CTCCCGTCCCCTCC	1	+
chr12	104806027	104806041	TCACCTCCCACACA	1	-
chr12	107297542	107297556	GCCCCGCCCACCCC	1	-
chr12	108992137	108992151	GTTCTGCCCACGCT	1	+
chr12	109162754	109162768	GCCCTGCCCCCTGG	1	+
chr12	109166223	109166237	CCCCCTCCCCCACC	1	-
chr12	109243613	109243627	TCCCCTCCCCCATG	1	-
chr12	109747622	109747636	GCCTCGCCGCCGCG	1	-
chr12	111125764	111125778	TTGCCACCCCCTCA	1	+
chr12	111710114	111710128	CCTCCTCTCCCTCC	1	+
chr12	111873647	111873661	TTCCTGCCCCCACT	1	-
chr12	111883923	111883937	GCCCCTCCCCTTCC	1	-
chr12	112211966	112211980	CCCACTCCCCCACC	1	-
chr12	116355200	116355214	CCTCCGCTCCCACC	1	+
chr12	116798822	116798836	TTCCCTCCCCCACC	1	-
chr12	116881831	116881845	CCCCCACCCCCATG	1	+
chr12	117501140	117501154	ACCCAGCCCCCAGC	1	+
chr12	120552969	120552983	TCCCCTCCTCCAGC	1	+
chr12	120669293	120669307	CCCCAGCCCACACT	1	-
chr12	121581844	121581858	CTCCCACTTCCTCC	1	+
chr12	12162107	12162121	CCTCCTCCCACTCT	1	-
chr12	121733285	121733299	CCCCCGCCTCCTCC	1	+
chr12	122016887	122016901	CTCCAGCCCCCACA	1	-
chr12	123258815	123258829	GCGCCGCCCCCAGC	1	-
chr12	123305542	123305556	TCACCTCCCCCTGC	1	-
chr12	125235478	125235492	GGCCCGCCCCCTTC	1	-
chr12	12870236	12870250	CTCCCGCCGCCGCA	1	+
chr12	131601112	131601126	TTCCCTCCTCCTCC	1	+
chr12	132657840	132657854	CGCCCTCCCACACC	1	+
chr12	133177146	133177160	CCCCCTCTCCCGGC	1	-
chr12	133384349	133384363	ACCCCGCCCCCTCT	1	+
chr12	133384432	133384446	CACCCACCTCCACC	1	+
chr12	25518179	25518193	CTCCCACCCCCAGC	1	-
chr12	27486007	27486021	CCTCTTCCGCCGCC	1	-
chr12	30847510	30847524	GTCCCACCCCCACA	1	+
chr12	30997560	30997574	CCACCTCCCCCACC	1	+
chr12	38442647	38442661	CCACTGCCCCTGCC	1	-
chr12	4252374	4252388	TCCCCTCCCACTGC	1	+
chr12	4548601	4548615	GTTCCTCCCACTTC	1	-
chr12	46661517	46661531	GTCCCACCTCCTCC	1	-
chr12	48336276	48336290	TCCCCTCCCACACC	1	+
chr12	4918525	4918539	CTGCCGCCGCCGCA	1	-
chr12	49359597	49359611	GCTCCTCCCACTTC	1	-
chr12	50059261	50059275	TCCCCACCCTCAGC	1	+
chr12	50067379	50067393	CTCCCACCTCCTTG	1	-
chr12	50297799	50297813	GCACCGCCCCCTCC	1	+
chr12	52246662	52246676	TCTCCACCCCCACT	1	+
chr12	5309902	5309916	TCCCCGCCCCCGAC	1	-
chr12	53342599	53342613	GCACCTCCTCCACC	1	+
chr12	53509514	53509528	GCCCCGCCCCCTCT	1	-
chr12	53734324	53734338	TCCCTACCCCCACC	1	+
chr12	53892881	53892895	TCTCCTCCCACTCA	1	-
chr12	53893287	53893301	CCTTCTCCTCCTCC	1	+
chr12	54145345	54145359	CAGCCTCCTCCGCG	1	+
chr12	54149958	54149972	GCCCATCCCCCACC	1	-
chr12	54476203	54476217	CCCCCACCCACACA	1	-
chr12	54589787	54589801	CCACTGCCCCCGCC	1	+
chr12	54694711	54694725	GCCCCGCCCCCGGG	1	+
chr12	54781681	54781695	CCTCCTCCCCTTCC	1	-
chr12	55808736	55808750	CCTCCTCCCCTTCC	1	+
chr12	57642928	57642942	GCTCCTCCTCCTCC	1	+
chr12	58232239	58232253	GCCCCTCCCACAGG	1	-
chr12	58246873	58246887	TCCCCACCCCCACC	1	-
chr12	65005908	65005922	TCTCCTCCCCCATG	1	+
chr12	66217939	66217953	ACCCCGCCGCCGGG	1	+
chr12	66218826	66218840	CCTCCTCCTCCTCC	1	+
chr12	6712694	6712708	CCCCCTCCCCTGCC	1	-
chr12	69352207	69352221	CCTCCACCCCCAGC	1	+
chr12	7060387	7060401	TCCCCACCCCCAGT	1	+
chr12	7064211	7064225	CTGCCACCCACACT	1	-
chr12	8171308	8171322	CCGCCGCCGCCGCG	1	+
chr12	8171355	8171369	CCGCCGGCCCCGCC	1	+
chr12	8198780	8198794	CTGCTGCCCCCTCG	1	-
chr12	863283	863297	CTGCCGCCGCCGCT	1	-
chr12	8743845	8743859	CAGCCTCCCCTGCA	1	+
chr12	95226087	95226101	CCTCCTCCTCCTCA	1	+
chr12	96896479	96896493	CTCCCTCCCCCACA	1	-
chr12	99288163	99288177	CCACCACCCCCGGG	1	-
chr13	111305362	111305376	ACCCCACCCACGCT	1	+
chr13	111607801	111607815	TGCCCTCCCACAGC	1	+
chr13	113778243	113778257	CTTCCTCCCCCTCA	1	+
chr13	113778311	113778325	GTTCCACCCACGCT	1	-
chr13	114077994	114078008	CCTCCTCTCCCTCC	1	+
chr13	114880894	114880908	GCACCTCCCCCGCG	1	-
chr13	21517878	21517892	CTCCCACCCCCAGC	1	+
chr13	21650078	21650092	CCCCCGCCCCCCCC	1	+
chr13	21650199	21650213	CCCCCGCCCCCGCT	1	+
chr13	27334961	27334975	GCGCCGCCCCCGCC	1	+
chr13	29105718	29105732	CACCCACCCACACA	1	-
chr13	29105801	29105815	CACACTCCCACACA	1	-
chr13	36994749	36994763	CCCCCACCTACACT	1	-
chr13	42142489	42142503	CTTCCACCTCCTGC	1	+
chr13	45342606	45342620	CCTCCACTCCCACC	1	-
chr13	45968377	45968391	ACCCCGCCCCCGCC	1	+
chr13	50700106	50700120	CTTCCGCCCTCTCT	1	+
chr13	52419372	52419386	GCCCCACCGCCGGC	1	+
chr13	99866754	99866768	CCCCCACCACCACC	1	-
chr14	101001043	101001057	CTTCCTCCCCCACC	1	+
chr14	101203006	101203020	CCGCCTCCTCCGCA	1	+
chr14	101338162	101338176	GCTCCTCCTCCTGC	1	+
chr14	102031583	102031597	CCACCACCCCCACT	1	+
chr14	102529567	102529581	GCCCCGCCCCCGCG	1	+
chr14	103655450	103655464	CTTCCACCCACAGA	1	+
chr14	104662975	104662989	GCCCCGCCTCCTGC	1	-
chr14	104706552	104706566	CCCCAGCCTCCTCG	1	-
chr14	104928159	104928173	CTCCCACCCACGCT	1	-
chr14	105337329	105337343	TTCTCACCCCCACC	1	+
chr14	105339516	105339530	CCTCCACCCCCGGC	1	-
chr14	105348843	105348857	GCCCCACCTCCTCC	1	-
chr14	106916084	106916098	CCTCCACCCCCAGG	1	+
chr14	107253800	107253814	CTGCCACCCCCACC	1	+
chr14	21076997	21077011	TCCCCACCCCCATG	1	+
chr14	21660300	21660314	GCCCCGCCCTCTTG	1	+
chr14	24868155	24868169	CCTCCGCCCCCAGC	1	-
chr14	25175126	25175140	CTGCCACCCACAGG	1	-
chr14	30396202	30396216	CCGCCGCCTCCTCA	1	-
chr14	30397076	30397090	CCCCGGCCCCCGCC	1	-
chr14	36003256	36003270	GCCCCGCCCCCGGC	1	+
chr14	36538808	36538822	CCCCCACCCCCTTT	1	+
chr14	50361117	50361131	GCCCCGTCCCCGCC	1	-
chr14	51027273	51027287	CTCCCGCCTCCTCC	1	+
chr14	51134516	51134530	CCGGCGCCCCCGCC	1	+
chr14	53196671	53196685	GCCCCGCCTCCTCC	1	+
chr14	55094851	55094865	ACTCCTCCCCCACA	1	+
chr14	56048048	56048062	CTTCCTCCCACAGG	1	-
chr14	64064530	64064544	TCCCCGCCCCTACC	1	+
chr14	65193379	65193393	CTGCTGCCCCCGCC	1	+
chr14	69803113	69803127	CCACCGCCCCCAGC	1	+
chr14	70134862	70134876	CCTCCACTTCCTCC	1	-
chr14	72322307	72322321	CTGCTGCCCCCTGC	1	+
chr14	72323256	72323270	GCCCCGCCCACTGC	1	+
chr14	72947312	72947326	TTCCCTCCTCCTCC	1	-
chr14	73117521	73117535	CTCCCACCCACACA	1	-
chr14	77050944	77050958	CCTCTTCCCCCTCT	1	-
chr14	77386426	77386440	CCCCCACCCCCTCC	1	+
chr14	77391069	77391083	CCCCATCCCCCAGC	1	-
chr14	77423940	77423954	TCCCCACCCACTCC	1	-
chr14	78488512	78488526	GCGCCACCTCCTGG	1	-
chr14	91847111	91847125	CCCCCGCCCCTTCC	1	-
chr14	92040467	92040481	GGCCCGCCCCCTTA	1	-
chr14	94201022	94201036	GCCCCGCCCACACC	1	+
chr14	94201069	94201083	GCCCCGCCCACGCC	1	+
chr14	94201091	94201105	GCCCCGCCCCTGCC	1	+
chr14	94900430	94900444	GCCCTGCCCCCTGC	1	-
chr14	96505580	96505594	GCCCCACCCCCGGG	1	-
chr14	96505650	96505664	CGCCCGCCCCCGCG	1	+
chr14	96518267	96518281	GCCCCGCCCTCTGG	1	+
chr14	97572742	97572756	CATCCACCCACAGA	1	-
chr15	100027321	100027335	GCCCAGCCCCCTCC	1	-
chr15	101389932	101389946	GCCCCGCCCCCTGC	1	+
chr15	101708254	101708268	CTCCCTCCTCCTCC	1	-
chr15	101708511	101708525	CTCCCACCCCCTCA	1	-
chr15	26105808	26105822	TCCCCTCCCCTTCC	1	-
chr15	31549091	31549105	GCTCCTCCCACAGC	1	+
chr15	31667061	31667075	TTCCCTCCCCCACC	1	-
chr15	38545907	38545921	CCCCCTCCCCCTTT	1	+
chr15	41171146	41171160	CTCCCTCCCCCTCT	1	-
chr15	43810761	43810775	GCTCCGCCCCCACC	1	-
chr15	45997279	45997293	TCCCCGCCTCCGCC	1	+
chr15	45997305	45997319	TCCCCGCCTCCGCC	1	+
chr15	52970464	52970478	CCGCCTCCCCCATC	1	+
chr15	57616718	57616732	GTCCCTCCCCCTCT	1	+
chr15	57884053	57884067	GCCCCGCCCCGGCC	1	+
chr15	61209197	61209211	GCACCACCCCCTCC	1	-
chr15	64152517	64152531	CCCCCACCCACTGC	1	+
chr15	66403270	66403284	CCTCCTCCCCCTCC	1	+
chr15	67053565	67053579	GCCCCACCCCCAGC	1	+
chr15	67442912	67442926	CTCCCGCCTCCTGC	1	-
chr15	68120486	68120500	GCCCCGCGCCCGCC	1	+
chr15	68261453	68261467	GCTCCTCCCCTGCG	1	-
chr15	68871247	68871261	CCTCCGCCTCCTCC	1	+
chr15	70752681	70752695	CCGCCACCCACGTG	1	-
chr15	70759371	70759385	CAGCCTCCTCCTCT	1	+
chr15	70851724	70851738	CTCCCTCCCCTTCT	1	-
chr15	72929256	72929270	GGTCCGCTCCCGGC	1	+
chr15	74346467	74346481	CCTCCACCCCCACC	1	-
chr15	74496248	74496262	CCCCCACCCCCATC	1	-
chr15	74722233	74722247	GCTCCTCCTCCTGC	1	+
chr15	75067616	75067630	GCCCCGCCCCCATG	1	-
chr15	75943782	75943796	GTCCCTCCCCCACA	1	-
chr15	77999560	77999574	TCTCCTCCTCCTCC	1	-
chr15	78068466	78068480	CTCCCTCCCCCTCC	1	+
chr15	78282984	78282998	CTCCCTCCCCTGCC	1	+
chr15	78933625	78933639	GCCCCGCCCACTCA	1	+
chr15	80189314	80189328	CCGCTGCCGCCGCC	1	+
chr15	81294802	81294816	GCCCCGCCTCCTCT	1	+
chr15	81453776	81453790	TCTCAGCCCACTCC	1	-
chr15	85294048	85294062	CCCTTTCCCCCTCC	1	-
chr15	89672919	89672933	GCCCTGCCCCCTGC	1	+
chr15	93130317	93130331	CCTCCTCTCCCACA	1	-
chr15	96890561	96890575	CCCCCACCCCCAAC	1	-
chr16	11296867	11296881	CACCCACCCCCTCC	1	-
chr16	11506317	11506331	CCCCCTCCCTCACT	1	+
chr16	12070560	12070574	GCCCCGCCCCGGCC	1	-
chr16	14287269	14287283	TCCCCTCCCCAGCC	1	+
chr16	17371863	17371877	TTTCCTCCTCCTCC	1	+
chr16	18275090	18275104	GCCCCACCCCTTCC	1	+
chr16	1964880	1964894	CCTCCTCCCCCGTC	1	-
chr16	22173775	22173789	GCCCCGCCCCTTTC	1	+
chr16	2345300	2345314	CACACTCCCCCTTC	1	-
chr16	24267378	24267392	GCCCCGCCTCCGTC	1	-
chr16	2566946	2566960	CCTCCTCCCCCTGC	1	+
chr16	27243669	27243683	CCCCCACCCCCACG	1	-
chr16	27464751	27464765	ACCACACCCCCTGG	1	+
chr16	27786303	27786317	TCCCCGCCCACACC	1	-
chr16	28626537	28626551	GCCCCGCCCACAGC	1	-
chr16	28996277	28996291	CTCCTGCCCCCTCC	1	+
chr16	28996310	28996324	CACCCGCCCCCTTC	1	-
chr16	29624833	29624847	CCCTCGCCCTCGCC	1	+
chr16	30676016	30676030	CTCCCGTCCCCTCC	1	+
chr16	3687701	3687715	CCCCCTCCCCCGCC	1	+
chr16	47030388	47030402	GCCCCGCCTCCTGC	1	-
chr16	4987180	4987194	GCCCCGCCCCCAGC	1	-
chr16	4987318	4987332	CGCCCACCCCCAGC	1	+
chr16	50578677	50578691	TCCCTGCCCCCTCC	1	-
chr16	50670075	50670089	ACCCCACCCCCTTG	1	-
chr16	50770931	50770945	CCTCCACCCCCAGG	1	+
chr16	57154110	57154124	CAACCTCCGCCTCC	1	-
chr16	58493324	58493338	CCCCCACCCCTGCT	1	+
chr16	58505653	58505667	CGACCACCCCCGCC	1	-
chr16	67283161	67283175	CCCCCACCTCCTCG	1	+
chr16	67427561	67427575	GCCCCTCCCCCGCA	1	+
chr16	68098791	68098805	CTGCTGCCCCCGCC	1	+
chr16	69600797	69600811	CCCCCTCTCCCTCC	1	+
chr16	70414000	70414014	CCCCCTCCCCCACC	1	-
chr16	71474781	71474795	CTCCCACCTCCTCC	1	+
chr16	74764201	74764215	CCCCCACCCCTGCC	1	-
chr16	75529433	75529447	CCTCCTGCCCCGCC	1	-
chr16	75683411	75683425	CTGTCACCCACGCT	1	-
chr16	78809236	78809250	TCCCCACCCCCACG	1	+
chr16	79632558	79632572	CCCCCACCCCCACC	1	-
chr16	82490333	82490347	CACCCACCTCCACC	1	-
chr16	82490368	82490382	GAGCCACCGCCTCC	1	+
chr16	83249236	83249250	CCACCACCCCCGCC	1	-
chr16	84677024	84677038	CCTCCTCCCCCAGG	1	+
chr16	85345064	85345078	GCTCCGCCCACGTC	1	-
chr16	85431981	85431995	CCTCCACCTCCTGC	1	-
chr16	87890451	87890465	CCGCCTCCCCCACC	1	-
chr16	89726792	89726806	CTCCTTCCCCCACT	1	-
chr16	89726850	89726864	CTTCCTCCCCCACC	1	-
chr16	90068282	90068296	CCTCCTCCTCCGGC	1	-
chr1	110754973	110754987	CCCTCTCCCCTGCA	1	+
chr1	112162358	112162372	GCCCCGCCCCCTGG	1	-
chr1	112162429	112162443	CTGCCGCCGCCGCT	1	+
chr1	117421769	117421783	CTCCCTCTCCCTCC	1	+
chr1	11925802	11925816	GCCCCACCCACACC	1	-
chr1	119544237	119544251	CCCCCCCCCCCGCC	1	+
chr1	1206422	1206436	ATGCCTCCCACTCT	1	+
chr1	1225709	1225723	CCTCCACCCTCTGC	1	+
chr1	12655323	12655337	CTGCCACCCCCTCA	1	-
chr1	1293950	1293964	CCCCCTCCCCCTCC	1	+
chr1	1294013	1294027	GGACCGCCCCCTCT	1	+
chr1	1294880	1294894	CGCCCGCCCACTTG	1	+
chr1	14026700	14026714	GCGCCGCCGCCATC	1	-
chr1	145472440	145472454	CCCCCCCCCCCGCC	1	+
chr1	147072837	147072851	GCCCCTCCCTCTCC	1	-
chr1	150228463	150228477	GCGCCACCTCCTGG	1	-
chr1	154130437	154130451	CTCCCTCCCACACC	1	+
chr1	154943656	154943670	CCCCCACCCTCTCT	1	+
chr1	154944064	154944078	CCCACTCCCACTCC	1	+
chr1	155290614	155290628	GACCCGCCCCCAGC	1	-
chr1	1554279	1554293	CTCCTGCCCCCACC	1	+
chr1	15573650	15573664	GCCACGCCCCCTCT	1	+
chr1	156117113	156117127	CCCCCACCCCCTCC	1	+
chr1	158087719	158087733	CCTCCACCCTCTGC	1	+
chr1	161696966	161696980	GCCCCTCCCCCAGC	1	+
chr1	16277816	16277830	CTCCCTCCCTCTCT	1	-
chr1	166944654	166944668	CCCCCGGCCCCGCC	1	-
chr1	166944967	166944981	CGGCCTCCCCCGCG	1	-
chr1	171711884	171711898	CTCCCTCCCCCTCC	1	+
chr1	174128601	174128615	GGCCCGCCCCCTCC	1	+
chr1	176529079	176529093	TCCCCTCCCCAGCC	1	+
chr1	176867045	176867059	CCCACGCCCCCTCC	1	+
chr1	178628735	178628749	GTCCCGCCTCCAGC	1	+
chr1	17866235	17866249	CGCCCGCGCCCGCC	1	-
chr1	178694314	178694328	CGCGCGCCCCCGCC	1	+
chr1	18038125	18038139	TCCCTTCCCCCACA	1	+
chr1	181449370	181449384	CTTCCACCCCCACC	1	-
chr1	185285384	185285398	CGCACACCCCCGCC	1	+
chr1	18649125	18649139	CCCACGCCCCCTGC	1	+
chr1	197744232	197744246	CGCCCGCCCCCGAC	1	+
chr1	197744627	197744641	CCCCTTCCCCCTCC	1	-
chr1	202134867	202134881	CCGCCGCCCCCGCC	1	+
chr1	204347351	204347365	GCGCCGCCGCCTCG	1	+
chr1	204500233	204500247	CACCCACTCCCTGC	1	-
chr1	205743424	205743438	ATCCCACCCACAGC	1	+
chr1	206681403	206681417	GCCCCTCCCCTGCC	1	-
chr1	206718347	206718361	CCCCCACCCCCAGC	1	-
chr1	210425151	210425165	GACACACCCACACC	1	-
chr1	210425181	210425195	CACACACCCACGCC	1	-
chr1	21044268	21044282	GCCCCGCCCCTTGG	1	-
chr1	21044312	21044326	GCCCCGCCCCTGCC	1	-
chr1	214455333	214455347	ACCACACCCCCTGG	1	+
chr1	215741057	215741071	CGGCCGCCGCCGCG	1	-
chr1	21945900	21945914	CTCCCTCCCCCTCT	1	-
chr1	21995832	21995846	TCGCCGCCGCCGCA	1	+
chr1	21996500	21996514	CTGCCGCCCCCTCC	1	-
chr1	22149049	22149063	GCCCCGCCCACCCC	1	-
chr1	222884862	222884876	CACCCACCCCCTCG	1	-
chr1	223537799	223537813	TCCCCGCCCTCGCC	1	-
chr1	223903196	223903210	TCCCCTCCCCTGCC	1	-
chr1	228198905	228198919	CACCTGCCCACACA	1	-
chr1	230303451	230303465	CCACCGCCCCTTCC	1	-
chr1	230348370	230348384	CCACTTCCCACTCC	1	-
chr1	231004336	231004350	GCCCCGCCCCCTCC	1	+
chr1	231351531	231351545	CTTCCTCTCCCTCC	1	-
chr1	23543403	23543417	GCGCTGCCCCCTGC	1	-
chr1	236560265	236560279	CCCCCACCCCTGCA	1	-
chr1	242162033	242162047	ACCCCACCCCCACG	1	+
chr1	25426355	25426369	ACCCCACCCCCAGA	1	+
chr1	2542893	2542907	GCCCCGCCCACCCC	1	-
chr1	25729626	25729640	ACTCTTCCCCCGCA	1	+
chr1	26642089	26642103	GCCCCTCCCTCTCC	1	+
chr1	2688827	2688841	CCTCCACCCACACG	1	+
chr1	2689354	2689368	CCCACGCCCCCAGG	1	+
chr1	27429301	27429315	GCCCCACTCCCTCC	1	+
chr1	27951508	27951522	CAGCCTCCTCCTCC	1	-
chr1	28918647	28918661	CCCCCGCCTCCTCT	1	-
chr1	29208730	29208744	CTGCTGCCCCCTCG	1	-
chr1	30559018	30559032	CCGCCACCTCCTCC	1	-
chr1	31256706	31256720	CCCCCACCCCCAAC	1	+
chr1	31643912	31643926	CCCCCACCTCCTCT	1	+
chr1	32205039	32205053	GCCCCTCCCCCTGC	1	+
chr1	32713948	32713962	CTCACGCCCCCTCT	1	+
chr1	32800735	32800749	CCCCCTCCCCCAGC	1	+
chr1	33390548	33390562	GCCCCGCCTCCAGG	1	+
chr1	33524001	33524015	GCCCCACCCTCAGC	1	-
chr1	33524044	33524058	CCCCTGCCCCCTCC	1	-
chr1	35449826	35449840	GCCCAGCCCCCTCC	1	-
chr1	36038866	36038880	GGCGCGCCCCCGCC	1	+
chr1	39547155	39547169	CGGCCGCCGCCGCC	1	+
chr1	41787680	41787694	CCTCCTCCCACACC	1	-
chr1	43796053	43796067	CTCCCGCCCCCAGG	1	+
chr1	43832059	43832073	GCCCCGCCCTCTGC	1	+
chr1	44703914	44703928	CACACGCCCCCGCC	1	-
chr1	46646102	46646116	CTGCTGCCCCCTGC	1	-
chr1	50885327	50885341	CCGCTGCCGCCGCC	1	-
chr1	50892815	50892829	CACCCACCCCTTCC	1	+
chr1	53018036	53018050	CTCTCTCCCCCGCC	1	-
chr1	54869686	54869700	CCCCCTCCCCCACT	1	-
chr1	55241097	55241111	GCCCAGCCCCCTCC	1	-
chr1	55679546	55679560	CCTCCACCCCCACT	1	+
chr1	59248182	59248196	GCCCCGCCGCCGCT	1	+
chr1	6201843	6201857	CCCCTGCCGCCACC	1	+
chr1	6526234	6526248	GCCCCGCGCCCGCA	1	+
chr1	67396272	67396286	CCTCCGCTTCCTCC	1	-
chr1	76081392	76081406	CCCCCACCCCCTCC	1	+
chr1	8375599	8375613	TCCCCACCCCCATC	1	+
chr1	8761393	8761407	CTCCCTCCCTCTCT	1	+
chr1	9048341	9048355	AGTCCACCCCCTCC	1	+
chr1	91184367	91184381	GCCCCGCGCCCGCC	1	-
chr1	9338852	9338866	CTCCCTCCTCCACC	1	+
chr1	93545190	93545204	CCCCCACCCCCACC	1	-
chr1	94168102	94168116	TCCCCACCCCCACC	1	-
chr1	94195761	94195775	GTCCCTCCCCCGCC	1	+
chr1	94703147	94703161	CCACCGCCCCTGCA	1	+
chr1	94703193	94703207	GCCCCGCCCCCTGG	1	+
chr1	94703230	94703244	GCCCCGCCCCCGGG	1	-
chr10	101297314	101297328	GCCCCACCCCCTCC	1	-
chr10	102985299	102985313	CCTCTGCCCCCAGC	1	+
chr10	103603652	103603666	CCCCTACCCCCGCC	1	+
chr10	112256028	112256042	CTCCAGCCCACGCC	1	+
chr10	112258954	112258968	ACCCTGCCCCCGCG	1	-
chr10	116528072	116528086	GCGCCTCCCCCGCC	1	+
chr10	119256159	119256173	CCTCTTCCCCCAGC	1	+
chr10	119301915	119301929	CCTCCTCTTCCTCC	1	-
chr10	119302041	119302055	GCGCCGCCGCCTCG	1	-
chr10	121237963	121237977	CCTCCTCCCACTCC	1	+
chr10	125919837	125919851	CCTCCACCCCCGCT	1	+
chr10	134000407	134000421	GTCCCGCCCCCGCT	1	-
chr10	134177961	134177975	CACCCACCCACACT	1	+
chr10	134177977	134177991	CACCCACCCACACT	1	+
chr10	134605165	134605179	GCCCCTCCTCTTCC	1	-
chr10	134941467	134941481	GCCCCGCCCACCCC	1	+
chr10	15901938	15901952	CCCTCTCCTCCTCC	1	+
chr10	26505592	26505606	CACCCGCCCTCGCC	1	+
chr10	28823002	28823016	TCCCTTCCCCCTCC	1	-
chr10	30722182	30722196	TCCCCGCTCCCGCC	1	-
chr10	33247371	33247385	CCTCCGCCTCCTCC	1	-
chr10	35933018	35933032	CTTCCTCCTCCTGC	1	+
chr10	43617725	43617739	CAGCCTCCCCCACC	1	+
chr10	43818356	43818370	GCCCCGCCCCAGCC	1	-
chr10	44166275	44166289	GCCCCGCCCCCAGG	1	-
chr10	50606207	50606221	CACCCACCCCCGGC	1	+
chr10	71094915	71094929	CTGCCACCCACACT	1	+
chr10	71333349	71333363	TCCCCTCCCCCGAC	1	-
chr10	71495069	71495083	CCCCCACCCCCACC	1	-
chr10	72663245	72663259	GCCCTGCCCCCTTC	1	-
chr10	73819630	73819644	CCACCTCCCCCAGC	1	+
chr10	75415483	75415497	CCCCAACCCCCGCC	1	+
chr10	75670828	75670842	GCCCCTCCCTCTCC	1	-
chr10	77190137	77190151	CCCCCGCCTTCTCC	1	-
chr10	79397441	79397455	CTCCCGCCGCCAGC	1	+
chr10	79637541	79637555	CCTCCACCCCCACC	1	-
chr10	80990473	80990487	GCACCACCTCCACC	1	-
chr10	88149401	88149415	GCCCCGCCCCCGAT	1	+
chr10	89623471	89623485	CGGCCGCCGCCGTC	1	-
chr10	93058119	93058133	TCCCCTCCCCCACT	1	-
chr10	93171049	93171063	CCCCCTCCCCCTCT	1	+
chr10	94000500	94000514	CACCCTCCCCCACT	1	+
chr10	94831076	94831090	ACCCCTCCCCCAGG	1	-
chr10	95314658	95314672	CACCCACCCCCTCA	1	-
chr11	107461780	107461794	CCCGCGCCCCCGGC	1	+
chr11	107461852	107461866	CGCCCTCCCCCGCT	1	+
chr11	107461948	107461962	CCCCCGCCCCTTCC	1	+
chr11	109964170	109964184	CCCCCACCCCCTTC	1	-
chr11	114030839	114030853	GCCCCACCCCCTCT	1	+
chr11	115530101	115530115	CTCCCGCCCGCTCC	1	-
chr11	115790310	115790324	CTCCCTCTCCCTCT	1	+
chr11	116662116	116662130	CTGCAGCCCCCGCC	1	-
chr11	117186948	117186962	CCGCCTCCCCAGCC	1	-
chr11	118069178	118069192	CTGCTGCCCCCTGC	1	-
chr11	118782727	118782741	ACTCCACCCCCTCT	1	+
chr11	119235000	119235014	ACCCCGCCCCCGGC	1	+
chr11	119593391	119593405	TCCCTGCCCCCACT	1	-
chr11	12210545	12210559	TCCCCTCCCACTCC	1	+
chr11	123382026	123382040	GCCCCGCCCACTGC	1	+
chr11	124737689	124737703	CCCCTGCCCCCTCC	1	-
chr11	125321421	125321435	GCCCCGCCCACTGC	1	-
chr11	128557393	128557407	CTTCCTCCTCCGCT	1	-
chr11	130301249	130301263	TCCCCGCTCCCTCC	1	+
chr11	1332608	1332622	GCCCCGCCGCCAGG	1	-
chr11	134095456	134095470	CTCCCGCCCTCGCC	1	-
chr11	1592219	1592233	CTGCCACCCCCTCC	1	+
chr11	16947458	16947472	TTCCCTCCCCCTCC	1	-
chr11	17420350	17420364	CTCCCTCCCCCTCT	1	+
chr11	19368092	19368106	CCACCGCCGCCGCC	1	-
chr11	20132562	20132576	GCCCCTCCCACAGG	1	+
chr11	209895	209909	CCCCCACCCACGCT	1	+
chr11	32110239	32110253	CCTCCTCCCACTCC	1	+
chr11	33891188	33891202	CCCCGGCCCCCGCC	1	-
chr11	34075021	34075035	CCGCAGCCGCCGCC	1	-
chr11	43603336	43603350	CCCCAACCCCCGCC	1	+
chr11	45231610	45231624	CCCCCTCCCCCGCG	1	-
chr11	45354176	45354190	CCGCCGCCCCCACT	1	+
chr11	47412786	47412800	CTCCAGCCCCCGCC	1	-
chr11	47446582	47446596	CCTCCACCCACTCT	1	+
chr11	58874220	58874234	GCACCTCCCACTCC	1	+
chr11	61314429	61314443	CTCCCGTCCCCTCC	1	-
chr11	61517123	61517137	CACCCGCCTACACC	1	-
chr11	63450119	63450133	CCCCCTCCCCCTTT	1	-
chr11	64387435	64387449	CACCCTCCCCCACC	1	+
chr11	64405610	64405624	TCCCCGCCCCCGAG	1	+
chr11	64527957	64527971	ACTCCACCCCCACC	1	+
chr11	65320747	65320761	CACCCTCCCCTGCC	1	-
chr11	659808	659822	TCCCCTCTCCCGCT	1	-
chr11	66724562	66724576	CATCCACCCCCAGC	1	+
chr11	67412724	67412738	GCCCCGCCCACTTC	1	+
chr11	67809483	67809497	GCTCAGCCCACACA	1	-
chr11	68637547	68637561	GCCCCGCCCCCGTG	1	-
chr11	68723844	68723858	GCCCCTCCCACTCA	1	-
chr11	68778632	68778646	GGCCCGCCCCCGGG	1	-
chr11	68888548	68888562	TGCACACCCACACA	1	+
chr11	70962961	70962975	TCTCCGCCCCCGCG	1	+
chr11	70963585	70963599	GAGCCGCCGCCGCG	1	+
chr11	70963607	70963621	TCCCCACCCCCTGC	1	-
chr11	70963656	70963670	CCCCCACCCTCGCC	1	-
chr11	73020438	73020452	CCTCCTCTTCCTCC	1	-
chr11	75186664	75186678	GCTCCGCCCCCTGT	1	-
chr11	75417529	75417543	TCCCCGCTGCCTCC	1	+
chr11	78128933	78128947	CCCGCTCCCCCGCC	1	+
chr11	78129023	78129037	CGCCCGCTCCCGCC	1	+
chr11	78811303	78811317	TCCCCGCCCCCTCC	1	+
chr11	837716	837730	CCCCCACCTCCTGG	1	-
chr11	9025616	9025630	GCCCCGCCCCCCGC	1	-
chr11	95976482	95976496	CCGCCTCCCCCGCC	1	-
chr12	100536286	100536300	CCGCCGCCCCCGAA	1	+
chr12	102907258	102907272	CCCTCACCCACAGC	1	-
chr12	104595232	104595246	GACCCTCCCCCTGA	1	-
chr12	105064369	105064383	CACACTCCCACACA	1	+
chr12	107309076	107309090	CCACCACCCCCACA	1	+
chr12	108851649	108851663	CTCCCACCCCCAGC	1	+
chr12	109251237	109251251	CGCTCGCCCACGCC	1	-
chr12	109251519	109251533	CCCCCGCGCACGCG	1	-
chr12	110153319	110153333	ACCCCGCCCCCTCC	1	-
chr12	110153340	110153354	GCCCCGCCCCTTGT	1	-
chr12	110511496	110511510	GGCCCGCCCCCACT	1	-
chr12	110887670	110887684	CTTCCTCCTCCGCC	1	-
chr12	111214476	111214490	CTCCAGCCCCCACA	1	+
chr12	11323763	11323777	GCTCCGCCCCTTCC	1	-
chr12	113567998	113568012	CTCCCACCCCCGCA	1	-
chr12	113592605	113592619	GCCCCGCCCCATCC	1	+
chr12	117299366	117299380	CCTCCTCCCCCTCC	1	-
chr12	118313663	118313677	CCCCCACCACCACC	1	+
chr12	120688405	120688419	CCTCCTCCCCCACC	1	+
chr12	120807919	120807933	TCACCACCCCCACC	1	+
chr12	12185903	12185917	GCTCCGCCCCCAGG	1	-
chr12	122244272	122244286	CTGACACCCCCGCG	1	+
chr12	123633756	123633770	CTGCCTCCCACGCC	1	+
chr12	125225609	125225623	CTGCTGCCTCCTCC	1	-
chr12	125230689	125230703	CTCCCTCCCCCAGC	1	+
chr12	125239805	125239819	TCCCCACCCCCACG	1	+
chr12	125369572	125369586	GCCCCGCCCCTGGA	1	+
chr12	125369762	125369776	TCCCTTCCCCCTCC	1	+
chr12	125369935	125369949	CACCCACCCCCAGG	1	+
chr12	131438452	131438466	CTCACTCCCCCTCC	1	+
chr12	13154494	13154508	CCCCCACCTCCGGC	1	-
chr12	24714882	24714896	CCTCCACCGCCACC	1	+
chr12	25402952	25402966	CCTCCACCTCCTCC	1	+
chr12	25402996	25403010	TCCCCTCCCCCATG	1	-
chr12	26275446	26275460	CCTCCGCCTCCGCC	1	+
chr12	26275838	26275852	CGGCCGCCCCCTGC	1	-
chr12	26277189	26277203	CCCCCGCCCCCCCA	1	+
chr12	27486377	27486391	CCTCCACCCACTGC	1	+
chr12	27977223	27977237	CTGCCTCCCACACA	1	-
chr12	30975876	30975890	CTCCCGCCTCCTCC	1	+
chr12	31742790	31742804	GCCCTGCCCCCGCC	1	+
chr12	3947914	3947928	CCCCCACCCGCTCC	1	+
chr12	40499874	40499888	CTCCCGCCCGCTCC	1	-
chr12	4378687	4378701	CGGCCGCCTCCGCC	1	-
chr12	44229651	44229665	TCCCCGCCCCTGCC	1	-
chr12	44230596	44230610	CGCACACCCACACA	1	-
chr12	46777317	46777331	CCGCCTCCCCAGCC	1	+
chr12	46911139	46911153	ACTCCACCCCCACT	1	+
chr12	49183629	49183643	GCCCCTCCCCCGCA	1	+
chr12	49414387	49414401	CCCCCACCCCCACA	1	+
chr12	50015993	50016007	CGCCCGCCCCCTCC	1	+
chr12	52546067	52546081	TCCCCTCCCCTACC	1	+
chr12	52546097	52546111	GCCCCGCCGCCTTT	1	-
chr12	54653376	54653390	CCCCTGCCCCCACC	1	+
chr12	56324704	56324718	TTCCAACCCCCACC	1	+
chr12	56324811	56324825	TTCCCACCCCCAGG	1	+
chr12	56513386	56513400	TCTCCACCCCCAGT	1	-
chr12	57027073	57027087	CCCTCTCCCCCACC	1	+
chr12	57145141	57145155	CAACCTCCGCCTCC	1	+
chr12	57160572	57160586	CCTCCTCTCCCTTC	1	-
chr12	57381434	57381448	CTCCTTCCCCCTCC	1	-
chr12	6340068	6340082	GTTCCTCCCCCTTC	1	-
chr12	6562161	6562175	TTCCTGCCCCCGCC	1	-
chr12	6930631	6930645	GTCCTGCCCCCACC	1	-
chr12	70638013	70638027	GTTCCTCCGCCGCC	1	-
chr12	89747800	89747814	TCCCCGCCGCCGCG	1	-
chr12	95266820	95266834	CGCTCACCCCCACC	1	-
chr12	95267554	95267568	GCCCCGCCCCCGCC	1	-
chr13	113683962	113683976	GCCCCGCCCCCACC	1	-
chr13	114784975	114784989	GCCCCGCCCCCATC	1	+
chr13	25116319	25116333	CTCCCTCCCCTGCC	1	-
chr13	30995996	30996010	CCACCTCCTCCGCC	1	-
chr13	30996112	30996126	CCACTTCCCCCTCC	1	-
chr13	30996265	30996279	CCGCCGCTCCCTGG	1	-
chr13	42621711	42621725	CCGCAGCCCCCTCA	1	+
chr13	45683022	45683036	GCCCCTCCTCTTCC	1	-
chr13	45992564	45992578	GCCCCGCCCCGTCC	1	+
chr13	48807699	48807713	GCCCCGCGCCCGCC	1	-
chr13	51796426	51796440	CGCCCGCGCCCGCC	1	-
chr13	72440515	72440529	GCGACGCCGCCGCC	1	+
chr13	95363646	95363660	CGGCCGCCGCCGCC	1	-
chr14	101119926	101119940	TGGCCGCCCCCGGG	1	-
chr14	101339585	101339599	CACCAACCCCCTCT	1	+
chr14	103579135	103579149	GCCCCACCCCCACC	1	-
chr14	105535247	105535261	CAACCGCCCCCACC	1	+
chr14	105842215	105842229	GGTCCACCCACTCA	1	+
chr14	21493259	21493273	GACCCGCCCCCGGC	1	+
chr14	21493280	21493294	AGCCCGCCCACGGG	1	+
chr14	24702873	24702887	TCCCCACCCCCATG	1	+
chr14	39571934	39571948	CACCCACCTCCACC	1	-
chr14	51297968	51297982	GCGCCGCCCGCTCC	1	-
chr14	53196722	53196736	CCGCCCCCCCCACC	1	+
chr14	54420834	54420848	CTCCCTCCCATTCC	1	-
chr14	54423653	54423667	GCCCCGCCCACATC	1	+
chr14	59742587	59742601	CCACCACCTACACA	1	-
chr14	60431973	60431987	GCTCCTCCTCCTCC	1	+
chr14	65347259	65347273	GCCCCACCCCCAGC	1	+
chr14	69287421	69287435	CCTCCTCCCCCAGG	1	+
chr14	71375426	71375440	TCCCCGCTCCCTCC	1	-
chr14	73166640	73166654	CCTCCTCCCACAGC	1	-
chr14	74037817	74037831	CTGCTGCCCCCTGC	1	+
chr14	74254004	74254018	CCCGCGCCCCCGGC	1	+
chr14	75079406	75079420	GCGCCACCCCCGCT	1	-
chr14	77427443	77427457	CCCCCACCCCCACC	1	-
chr14	81636774	81636788	GCTCCTCCCCCGCG	1	-
chr14	81902837	81902851	GCGCCGCTCCCGCC	1	+
chr14	92783498	92783512	TCTCCTCCCACTTC	1	+
chr14	93365233	93365247	CACCCACCTCCAGC	1	+
chr14	95826919	95826933	TCGCCGCCTCCAGC	1	-
chr15	100026094	100026108	CCCCTGCCCCCGCT	1	-
chr15	100044446	100044460	TCCTCACCCCCACC	1	+
chr15	101459698	101459712	CTCCCGGCCCCGCC	1	+
chr15	20550591	20550605	CCCCCACCCCCACC	1	+
chr15	23086535	23086549	GTCCCGCCCCCGCC	1	-
chr15	25201540	25201554	CACCTGCCCCCTCC	1	-
chr15	31372918	31372932	GCCCCGCCCCCAGC	1	+
chr15	31460039	31460053	CTCCTGCCTCCACC	1	-
chr15	34630227	34630241	GCCCAGCCGCCGCA	1	+
chr15	40646699	40646713	ACCCCACCCCCACT	1	-
chr15	40646728	40646742	CCTCCACCCCCTGC	1	+
chr15	44092733	44092747	GCCCCGCCTCCTCC	1	+
chr15	45927181	45927195	TCCCCGCCTCCAGC	1	+
chr15	48470152	48470166	GGCCCGCCCCCGGG	1	-
chr15	57616620	57616634	CTTCCTCCCCCTCA	1	+
chr15	60298571	60298585	CCCACACCCCCTCC	1	+
chr15	63766213	63766227	CCTCCTCCTCCTCC	1	+
chr15	64388118	64388132	GGCCCTCCCACTCC	1	+
chr15	69075493	69075507	GACCCTCCCACACC	1	+
chr15	69768285	69768299	CTGCCGCCCCCTCC	1	-
chr15	72767689	72767703	CCACCTCCTCCGCC	1	-
chr15	74346499	74346513	CCACCACCCCCACC	1	-
chr15	74720933	74720947	CACCCTCCTCCTCC	1	-
chr15	75074534	75074548	GCCCCACCCGCGCC	1	+
chr15	75074838	75074852	CCCCTTCCCCCGCC	1	+
chr15	75508008	75508022	GCCCAGCCCCCAGC	1	+
chr15	88873847	88873861	CCATCGCCCCCTCC	1	-
chr15	91137847	91137861	GCCCTGCCCCCACT	1	-
chr15	91383246	91383260	GCCCAGCCCCCTCC	1	+
chr15	92704368	92704382	CTTCCTCCTCCTGC	1	+
chr15	99965627	99965641	CCCCCACCCCAGCC	1	-
chr16	14397998	14398012	TCCCCGCCCCCCCG	1	-
chr16	15248643	15248657	GCTCCTCCTCCTCC	1	+
chr16	15248684	15248698	GCCCCGCCCCCACC	1	-
chr16	15248706	15248720	GCTCCGCCCCCTTC	1	+
chr16	16624783	16624797	GCCCCACCCCTTCC	1	-
chr16	17564905	17564919	CCCCCACCCCCTTC	1	-
chr16	19125034	19125048	TCCCCACCCCCACC	1	-
chr16	19896263	19896277	GCCCCGCCCCCGGG	1	+
chr16	23313668	23313682	CGGCCGCCGCCGCC	1	+
chr16	24742056	24742070	CCCCCGCCCCCCCC	1	+
chr16	27166542	27166556	CCCCTTCCCCCTCC	1	+
chr16	31104611	31104625	GCTCCGCCCCCTCC	1	-
chr16	3232938	3232952	CGCCCGCCTCCGCC	1	+
chr16	48190820	48190834	ATGCCGCCCCCTGC	1	+
chr16	49498802	49498816	GACACACCCACACA	1	+
chr16	49518486	49518500	GGCCCGCCCCTTCC	1	-
chr16	49887198	49887212	GCCCCGCCCCTTCT	1	-
chr16	49955876	49955890	CCTCCACCCCCTCT	1	+
chr16	56225165	56225179	GCGCCGCCGCCGGC	1	+
chr16	56225197	56225211	GCGCCTCCCCCGCC	1	+
chr16	56906246	56906260	CCTTCGCCCCCTCC	1	+
chr16	57023091	57023105	TCCCCTCCTCCTGC	1	+
chr16	57034709	57034723	TTTCCTCCCCCGCC	1	-
chr16	57294343	57294357	GCACCGCCTCCTCG	1	+
chr16	661175	661189	CACCCACCCACAGA	1	-
chr16	67562656	67562670	GCCCCACCCCCTGC	1	-
chr16	68418752	68418766	GCCCTGCCCCCTGC	1	+
chr16	69600302	69600316	TCCCCGCCCCCACG	1	-
chr16	69600366	69600380	CAGCCGCCCCCGGC	1	-
chr16	73066638	73066652	TTTCCTCCTCCTCC	1	+
chr16	75413496	75413510	CCCTCACCCCCTCC	1	-
chr16	81812908	81812922	CCTCCGCCGCCGGC	1	-
chr16	85160878	85160892	TCCCCTCCCCCGCT	1	-
chr16	85793575	85793589	CGCCCGCCCCTGCT	1	-
chr16	86028776	86028790	CAGCCTCCCACATC	1	+
chr16	86600280	86600294	CCGCCGCCCCGGCC	1	-
chr16	87594171	87594185	GCTCCGCCCCCAGG	1	-
chr16	87811319	87811333	GCGCCACCTCCTGG	1	-
chr16	88343711	88343725	TCCCTGCCCCCACT	1	-
chr16	90085930	90085944	CCCCGGCCCCCTCC	1	+
chr16	90085974	90085988	GCCCCGCCCCGGCC	1	+
chr17	15467046	15467060	GCTCCGCCTCCGCC	1	-
chr17	1613737	1613751	CCGCCGCCCCCGGA	1	+
chr17	17045380	17045394	GCTTCGCCCCCATC	1	+
chr17	18031750	18031764	CCTACGCCCCCAGG	1	-
chr17	18825298	18825312	CCCCATCCCCCAGC	1	+
chr17	21414180	21414194	CATCTTCCCCCTCC	1	+
chr17	2593752	2593766	ACCCCACCCCCGTG	1	-
chr17	27219246	27219260	CCCCAGCCCCCACC	1	-
chr17	27224678	27224692	CCGCCACCCCCAGC	1	+
chr17	29335570	29335584	GCTCCTCCCACTTC	1	-
chr17	29909308	29909322	CTCCCTCCCCTGCC	1	+
chr17	34122660	34122674	CCTCCGCCCCCTCC	1	-
chr17	3569792	3569806	GCTCCTCCTCCTCC	1	-
chr17	36875020	36875034	GCCCCGCCCTCTCC	1	+
chr17	37249454	37249468	CCACCTCCCCCACC	1	+
chr17	37790825	37790839	CACCCTCCCACTCC	1	-
chr17	37792089	37792103	GCCCTTCCCCCTCT	1	+
chr17	38077096	38077110	CCGCTGCCGCCGCC	1	+
chr17	38225188	38225202	CCCCAGCCCACACA	1	-
chr17	38231922	38231936	TCCCCTCCCCCATG	1	+
chr17	38279842	38279856	ACCCCTCCCCCTCC	1	-
chr17	38959961	38959975	GCCCTGCCCCCTGG	1	-
chr17	38975131	38975145	CTGCTGCCGCCGCC	1	+
chr17	41476282	41476296	GCCCCGCCGCCGCT	1	+
chr17	41791106	41791120	GCTCCGCCCCCACG	1	+
chr17	42325502	42325516	CTCCCACCCCCACA	1	+
chr17	42942719	42942733	TCTCCTCCCACTCA	1	+
chr17	43221206	43221220	GCCCCGCCCCCGAG	1	-
chr17	43221566	43221580	TCCCCGCTCCCTCC	1	-
chr17	45928448	45928462	CCTCCGCCCTCTCG	1	-
chr17	47516560	47516574	CCTCTTCCCCCTTC	1	-
chr17	48288734	48288748	CTCACACCCACTCA	1	+
chr17	49022114	49022128	CGCCCTCCCCCGCC	1	+
chr17	53373210	53373224	CCCCCTCCTCCTCC	1	-
chr17	58217349	58217363	GCCCCTCCGCCACC	1	+
chr17	62935180	62935194	GCCCTGCCCCCTGC	1	+
chr17	6377729	6377743	CCCCAGCCCACACC	1	+
chr17	6399598	6399612	CCTCCTCCCACACC	1	+
chr17	7144873	7144887	CTCCCACCCACAGG	1	+
chr17	71543344	71543358	GCCACGCCCCCTCT	1	+
chr17	7164506	7164520	GCCCCGCCCTCTCC	1	+
chr17	73734375	73734389	CCCCAGCCCCCAGC	1	+
chr17	74582149	74582163	GCCCTGCCCCCTGC	1	+
chr17	7558971	7558985	CACCCGCACCCGCC	1	-
chr17	76165639	76165653	GCCCCGCCCCCAGA	1	-
chr17	7620987	7621001	AGCCCGCCTCCTCC	1	-
chr17	77020704	77020718	GCGCCGCCACCGCC	1	-
chr17	7826201	7826215	CGCCCGCCCCCTGC	1	-
chr17	7905734	7905748	CCACCACCCCTGCA	1	-
chr17	79476905	79476919	CCACCGCCCCCACC	1	+
chr17	80392266	80392280	ACCCCGCCCCTTTC	1	-
chr17	8788813	8788827	GCCCCGCCTCCTGG	1	+
chr17	9944064	9944078	TCTCCTCCCACACT	1	-
chr18	21595086	21595100	CCCCCTCCCCCTCC	1	+
chr18	35144015	35144029	CACCCACCCCCACA	1	-
chr18	44336716	44336730	TCCCCACCCCCGGG	1	+
chr18	46423518	46423532	CCTCTTCCTCCTCC	1	-
chr18	51750366	51750380	TCCCCGCCCCCAGG	1	+
chr18	53255651	53255665	ACACCTCCCCCGCC	1	+
chr18	55105313	55105327	CCGCCGCCCACACA	1	-
chr18	5629827	5629841	TCCCCGCCCTCGCC	1	-
chr18	56932889	56932903	GCCCCGCCCAGGCC	1	+
chr18	57363983	57363997	TGCCCGCCTCCGCT	1	-
chr18	57364638	57364652	CGGCCGCCGCCGCC	1	+
chr18	60708155	60708169	TCCCCTCCCCCACT	1	+
chr18	68086432	68086446	CCACCTCCCACACC	1	+
chr18	71708142	71708156	CTGCTGCCCCCTGC	1	-
chr18	74819370	74819384	CACCCTCCTCCTCC	1	+
chr18	74820412	74820426	GTCCCTCCCACAGC	1	-
chr18	77250090	77250104	CCCCCGCCCCCGCC	1	+
chr18	811955	811969	TCCCCTCCCCCGGA	1	-
chr19	10397574	10397588	GGGCCTCCCCTTCC	1	+
chr19	10397603	10397617	GCCCCGCCTCCTCG	1	-
chr19	11338277	11338291	CCTCCACCCACAGC	1	-
chr19	12814177	12814191	CTCCCGCCCCCAGG	1	+
chr19	14089382	14089396	GCTCCGCCCCTGCA	1	-
chr19	14186012	14186026	CCGCCTCCCCCGGC	1	+
chr19	14494963	14494977	TCCCCTCTTCCTCC	1	-
chr19	14561380	14561394	GTCCCACCCCCTTT	1	-
chr19	1542788	1542802	GTCCCGCCCACGCC	1	-
chr19	17202643	17202657	GCCCCGCCCCCAGG	1	-
chr19	17600034	17600048	GCCCCACCTCCTCC	1	+
chr19	17727369	17727383	CCCCTGCCCCCTCC	1	-
chr19	17797624	17797638	TCCCCTCCCCCTCG	1	-
chr19	17832736	17832750	CAGCCGCCCCCGGC	1	+
chr19	1790939	1790953	GCCCCACCCCCTGG	1	+
chr19	18521536	18521550	GTCCCGCCCCCAGC	1	-
chr19	1860182	1860196	CTCCCGCCCCCGCC	1	+
chr19	19256936	19256950	CCGCCACCCCCTCC	1	-
chr19	19270444	19270458	CCCTCACCCCCACA	1	-
chr19	20188700	20188714	GCCCCGCCTCCTCA	1	-
chr19	2035215	2035229	GCCTCGCCCCCTCC	1	+
chr19	2035238	2035252	GTCCCGCCCCCTCA	1	+
chr19	2048774	2048788	CCTCCTCCCCCAGC	1	-
chr19	2056350	2056364	CACCCACCCACGTC	1	-
chr19	2512168	2512182	CTGCCACCCCCGCC	1	+
chr19	290749	290763	GTGTCTCCCCCGCC	1	+
chr19	30262783	30262797	TCCTCTCCTCCTCC	1	-
chr19	3186988	3187002	TCTCCTCCCACGTC	1	+
chr19	36478025	36478039	CCGCCTCCCCCATC	1	+
chr19	38810412	38810426	GCCCCGCCTCCGGG	1	-
chr19	39727621	39727635	CACCCGCCCCCTCA	1	-
chr19	39743648	39743662	CCCCCACCCCCACA	1	+
chr19	39756456	39756470	ACCCCGCCCCCTCC	1	+
chr19	40671551	40671565	CTCCCTCCCACTCC	1	+
chr19	40872844	40872858	GCCCCTCCCCCACC	1	-
chr19	41710409	41710423	CTCCCTCCTCCACC	1	+
chr19	4338622	4338636	GGCCAGCCCCCGCC	1	+
chr19	45240148	45240162	CAACCTCCGCCTCC	1	+
chr19	45738926	45738940	CCTCCACTTCCTCC	1	+
chr19	45811466	45811480	GCCCCGCCCCTGGA	1	-
chr19	47181585	47181599	GCTCCGCCCACTTC	1	+
chr19	47522540	47522554	CTCCATCCCCCGCC	1	-
chr19	47744552	47744566	GCCCCGCCCCCGGG	1	+
chr19	48833831	48833845	CTTCCGCCTCCAGG	1	+
chr19	49244971	49244985	GCCACGCCCCCGCC	1	+
chr19	49378631	49378645	CCTCCTCCCCCAGG	1	-
chr19	49636905	49636919	GCCCCGCCCCTGCG	1	-
chr19	49636952	49636966	GCTCCGCCCCCACA	1	-
chr19	49655183	49655197	GCTCCGCCCCCACC	1	+
chr19	49655314	49655328	TCCCCGCCTCCAGC	1	-
chr19	49925853	49925867	CCGCCACCCCCAGG	1	-
chr19	50554328	50554342	GCCCCGCCCCCACT	1	+
chr19	50709938	50709952	GCCTCTCCCACGGG	1	-
chr19	50920710	50920724	CACCCACCCCCTCT	1	-
chr19	52193694	52193708	GCCCCTCCTCCTCC	1	+
chr19	52205740	52205754	ACCCCGCCCCCAGG	1	+
chr19	52205770	52205784	GCCCCGCCCCCTCG	1	+
chr19	53039219	53039233	GCCCCGCCCAGGCC	1	+
chr19	54418419	54418433	GCCACGCCCCCTCA	1	-
chr19	54496186	54496200	CGCCCGCCGCCGGC	1	-
chr19	55652707	55652721	CTGCTGCCCCCTCC	1	-
chr19	55992241	55992255	CTCCCTCCCTCTCC	1	-
chr19	5693607	5693621	AGCACGCCCCCGCC	1	-
chr19	58560542	58560556	CCCCCACCCCTGCT	1	-
chr19	6161475	6161489	GCCCCACCCACTTC	1	-
chr19	6504926	6504940	TCCCCGCCCCCATC	1	-
chr19	6533415	6533429	CCTCTTCCCCCTTC	1	+
chr19	741791	741805	TTCCCTCCTCCTCC	1	-
chr19	7571484	7571498	GGCCCGGCCCCGCC	1	+
chr19	7620272	7620286	GCCCCGCCCCCAGA	1	-
chr19	7620321	7620335	GCCCCGCCCCCACG	1	-
[truncated: 7,016 more rows]
