# Supplementary material for: Relationship between histone modifications and transcription factor binding is protein family specific
Source: Genome Res. 2018 Mar;28(3):321–33. doi: 10.1101/gr.220079.116 (PMC5848611; doi:10.1101/gr.220079.116)
Supplement: Supplemental Material [file supp_gr.220079.116_Supplemental_Material.zip › Supplemental_Material/ELF1/BS.bed]

chr10	75928902	75928915	GGAGGCGGAAGTT	1	+
chr15	30859330	30859343	TTTCCAGGAAGTG	1	+
chr15	45016694	45016707	AAAAGAGGAAGTG	1	-
chr17	5136090	5136103	GAACCAGGAAGTA	1	-
chr17	57866814	57866827	GAACCCGGAAGGC	1	+
chr17	57921948	57921961	GAACCCGGAAGGC	1	+
chr1	143743543	143743556	GAGGCCGGAAGCA	1	+
chr1	144520117	144520130	GAGGCCGGAAGCA	1	+
chr1	149605624	149605637	TGAGGCGGAAGAG	1	+
chr1	160602912	160602925	GACCCCGGAAGTC	1	-
chr1	173378983	173378996	AGATCAGGAAGCA	1	-
chr1	27769597	27769610	AGCCCAGGAAGTC	1	+
chr1	85440871	85440884	GACACAGGAAGTA	1	+
chr21	37910032	37910045	AACCCAGGAAGTG	1	-
chr2	109278727	109278740	AGCTCAGGAAGCG	1	-
chr2	65889602	65889615	CATACAGGAAGAG	1	-
chr3	101409961	101409974	AAGTGAGGAAGTA	1	+
chr3	129894255	129894268	CAGCCAGGAAGTC	1	+
chr3	171029724	171029737	AGGTCAGGAAGTG	1	+
chr4	105852093	105852106	CGGCCAGGAAGTT	1	+
chr5	138634183	138634196	GGAGGCGGAAGTT	1	+
chr5	143176544	143176557	GGATGAGGAAGTG	1	+
chr5	68855991	68856004	CGCCCCGGAAGTC	1	-
chr5	98373684	98373697	CATCCAGGAAGTT	1	+
chr6	137553996	137554009	GCACCAGGAAGTG	1	+
chr9	126091714	126091727	CCAGGAGGAAGAG	1	-
chr9	3478623	3478636	TAAGCAGGAAGTG	1	-
chrX	134847120	134847133	GAACCAGGAAGCG	1	-
chrX	134971295	134971308	GAACCAGGAAGCG	1	+
chrX	2548607	2548620	GAACCAGGAAGTG	1	-
chrX	2549938	2549951	GAACCAGGAAGTG	1	-
chrX	2550670	2550683	GAACCAGGAAGTG	1	-
chr10	112624599	112624612	GCTCCAGGAAGTC	1	-
chr10	125161210	125161223	CTTCCAGGAAGTC	1	-
chr10	22906587	22906600	GAAACAGGAAGCA	1	+
chr10	30878526	30878539	CCAACAGGAAGTG	1	+
chr10	61660039	61660052	CAAAGAGGAAGTA	1	+
chr10	7554599	7554612	ATGGCAGGAAGTC	1	+
chr10	89826863	89826876	AGAGCAGGAAGTG	1	-
chr11	104204874	104204887	CATGGCGGAAGTG	1	+
chr12	117032229	117032242	AAAACAGGAAGCA	1	+
chr12	57079270	57079283	GAACCCGGAAGGC	1	-
chr12	7144333	7144346	CAACCAGGAAGCT	1	-
chr12	9826999	9827012	GAAGCAGGAAGAA	1	-
chr13	28605759	28605772	GACAGAGGAAGTG	1	+
chr13	33220226	33220239	AGCCCAGGAAGTC	1	-
chr13	43632743	43632756	CAAACAGGAAGTG	1	-
chr13	80920383	80920396	GAAACAGGAAGAT	1	+
chr14	23293944	23293957	AACCCAGGAAGCG	1	+
chr14	65781347	65781360	AACCCAGGAAGTG	1	-
chr15	44975664	44975677	CCACCAGGAAGTT	1	+
chr15	51973858	51973871	AAAACAGGAAGAG	1	-
chr15	75357940	75357953	GGGCCAGGAAGTG	1	+
chr16	81844677	81844690	ATTCCAGGAAGTG	1	-
chr17	20955256	20955269	AAAACAGGAAGTG	1	+
chr17	2162291	2162304	AACCCAGGAAGCG	1	+
chr17	43377970	43377983	TACCCAGGAAGTT	1	+
chr17	57920289	57920302	GGAGGCGGAAGTG	1	-
chr18	42398321	42398334	AGATGAGGAAGTG	1	+
chr19	11685702	11685715	AGGGCAGGAAGGG	1	-
chr19	49152730	49152743	AACTCAGGAAGTG	1	+
chr19	7398516	7398529	GATCCCGGAAGCA	1	+
chr1	101415517	101415530	CACCCAGGAAGTG	1	-
chr1	109246242	109246255	GGAGGCGGAAGTT	1	+
chr1	112139325	112139338	GAACCAGGAAGTG	1	-
chr1	113163952	113163965	GGAGGCGGAAGTT	1	-
chr1	142890997	142891010	TCCTCCGGAAGTG	1	-
chr1	148176231	148176244	GGAGGAGGAAGAG	1	+
chr1	181407495	181407508	AAACCAGGAAGTC	1	-
chr1	193040313	193040326	CTGACAGGAAGTG	1	+
chr1	200447227	200447240	GAAGCAGGAAGCC	1	-
chr1	206288343	206288356	TGACCAGGAAACG	1	-
chr1	206939786	206939799	TAGGAAGGAAGTG	1	-
chr1	220259691	220259704	GGGGGCGGAAGTT	1	-
chr1	221983160	221983173	AAACCAGGAAGTG	1	-
chr1	235096617	235096630	AAACCAGGAAGTG	1	-
chr1	248535900	248535913	TAGTCAGGAAGTG	1	-
chr1	28208771	28208784	ACACCAGGAAGTG	1	-
chr1	28835832	28835845	GGAGGCGGAAGTT	1	-
chr1	28838571	28838584	AACCCAGGAAGCA	1	-
chr1	64649224	64649237	ATCACAGGAAGTG	1	-
chr20	25687617	25687630	CACCCAGGAAGTG	1	-
chr20	43596857	43596870	GAAGGCGGAAGTA	1	-
chr21	45635323	45635336	AACCCAGGAAGCC	1	+
chr22	39468946	39468959	AGAACCGGAAGCG	1	+
chr22	42327402	42327415	GAACCCGGAAGCC	1	+
chr2	109207885	109207898	AAAAGAGGAAGCC	1	+
chr2	136415814	136415827	GGAGGCGGAAGTT	1	-
chr2	198163560	198163573	AGCCCCGGAAGTC	1	+
chr2	204676448	204676461	GCACCAGGAAGTG	1	+
chr2	86078834	86078847	AAGAGAGGAAGCA	1	+
chr2	99080137	99080150	AGAGCAGGAAGTA	1	+
chr3	112051940	112051953	CGAGGAGGAAGAG	1	+
chr3	119274480	119274493	GCCTGAGGAAGTG	1	-
chr3	135905295	135905308	ACAGCAGGAAGTG	1	+
chr3	156399065	156399078	TAACCAGGAAGTG	1	+
chr3	171046699	171046712	GAAGAAGGAAGTG	1	-
chr3	171871442	171871455	GGAGGAGGAAGAA	1	+
chr3	32465910	32465923	CCATCAGGAAGTA	1	-
chr3	32557913	32557926	GAACCCGGAAGGC	1	+
chr3	56890015	56890028	CAACCAGGAAAAG	1	-
chr3	56999762	56999775	GAACCCGGAAGGC	1	-
chr3	73015217	73015230	GAACCCGGAAGGC	1	-
chr3	75834717	75834730	TCCTCCGGAAGTG	1	-
chr3	9394808	9394821	GAAGCAGGAAGTG	1	-
chr4	84047185	84047198	GAACCCGGAAGCT	1	+
chr5	153601356	153601369	GAAGCAGGAAGCT	1	-
chr5	157029665	157029678	CACAGAGGAAGTG	1	+
chr5	32291270	32291283	ATGACAGGAAGAG	1	+
chr5	67731633	67731646	GCCGGAGGAAGTG	1	-
chr5	77849034	77849047	AGATGCGGAAGTG	1	-
chr5	78559333	78559346	TAGTCAGGAAGTT	1	-
chr5	81569076	81569089	TGACCAGGAAACG	1	-
chr5	81570358	81570371	GCACCAGGAAGGG	1	-
chr6	116596888	116596901	GGAGGCGGAAGTT	1	+
chr6	12047615	12047628	GAATCAGGAAGTT	1	+
chr6	149364711	149364724	GGGAGAGGAAGCA	1	+
chr6	149488070	149488083	AAAGCAGGAAGCA	1	-
chr6	32906422	32906435	CTACCAGGAAGTG	1	-
chr6	33045813	33045826	TCAGGAGGAAGTG	1	+
chr6	6584256	6584269	TACACAGGAAGTT	1	+
chr7	125864028	125864041	AATCCAGGAAGTG	1	-
chr7	135666808	135666821	GGAGGCGGAAGTT	1	+
chr7	137677471	137677484	AAAGGAGGAAGAA	1	+
chr7	43874619	43874632	GACCCAGGAAGTC	1	+
chr7	6347438	6347451	CAGGGAGGAAGTG	1	+
chr8	130551615	130551628	CAATGAGGAAGTG	1	-
chr8	56779937	56779950	AGTCCAGGAAGTG	1	-
chr8	8996425	8996438	TGTCCCGGAAGTC	1	+
chr9	126089223	126089236	AAAGGAGGAAGTG	1	+
chr9	128458609	128458622	AGTCCAGGAAGTT	1	+
chr9	33221510	33221523	GGAAGAGGAAGAG	1	+
chr9	37398818	37398831	CAAACAGGAAGAA	1	+
chr9	99322497	99322510	TGACCCGGAAGTG	1	+
chrX	131161968	131161981	AACCCAGGAAGTG	1	-
chrX	19768262	19768275	GAACCCGGAAGTG	1	-
chr10	101537107	101537120	AAAAGAGGAAGTA	1	-
chr10	101798405	101798418	CTAGCAGGAAGTG	1	+
chr10	104572379	104572392	TTATGAGGAAGTG	1	+
chr10	105675764	105675777	ACAGCAGGAAGTG	1	-
chr10	106084253	106084266	AGAAAAGGAAGTG	1	-
chr10	108342147	108342160	GAAGCAGGAAGCA	1	+
chr10	111845788	111845801	GGAGGCGGAAGTT	1	+
chr10	11187549	11187562	AAGGCAGGAAGTG	1	+
chr10	11222356	11222369	AGATGAGGAAGCA	1	-
chr10	115833725	115833738	TGAGCAGGAAGTG	1	+
chr10	115859135	115859148	TGACCAGGAAGTG	1	+
chr10	116218876	116218889	GGAACAGGAAGTG	1	+
chr10	11704600	11704613	GAGGGAGGAAGTG	1	-
chr10	120018989	120019002	ATTACAGGAAGTG	1	+
chr10	120489351	120489364	AAAGGAGGAAGTG	1	-
chr10	14650660	14650673	GAAAGAGGAAGTG	1	+
chr10	14981141	14981154	GAACCAGGAAGTG	1	+
chr10	15063137	15063150	GAACCAGGAAGTG	1	+
chr10	1749075	1749088	ACGGCAGGAAGTG	1	+
chr10	38314400	38314413	GGAAGAGGAAGTG	1	+
chr10	44342015	44342028	CAGGCAGGAAGTG	1	+
chr10	5817853	5817866	GGAGGAGGAAGTG	1	+
chr10	64378937	64378950	AATTCAGGAAGTG	1	+
chr10	64684095	64684108	GGGACAGGAAGCA	1	-
chr10	70815973	70815986	CACACAGGAAGAG	1	-
chr10	70821582	70821595	AGTACAGGAAGTA	1	-
chr10	71934096	71934109	CAAACAGGAAGTT	1	-
chr10	75680016	75680029	AAAACAGGAAGTA	1	+
chr10	8374441	8374454	TAAGCAGGAAGCT	1	+
chr10	85133619	85133632	AAACCAGGAAGTG	1	+
chr10	90152165	90152178	GAGGCAGGAAGTG	1	+
chr10	95326294	95326307	GAACCAGGAAGTG	1	-
chr10	96990701	96990714	CAACCAGGAAGTT	1	+
chr10	97057439	97057452	CAGAGAGGAAGTC	1	-
chr10	98525530	98525543	GACCCAGGAAGTT	1	-
chr11	104125331	104125344	AAACCAGGAAGAG	1	-
chr11	109915503	109915516	CATCCCGGAAGTA	1	-
chr11	111288039	111288052	GGGACAGGAAGAG	1	-
chr11	115801800	115801813	TAAACAGGAAGCT	1	-
chr11	117878974	117878987	AAAACAGGAAGCC	1	-
chr11	128601023	128601036	GCAACAGGAAACG	1	-
chr11	29365489	29365502	CAGGCAGGAAGCC	1	-
chr11	47872040	47872053	GAAGGAGGAAGGG	1	+
chr11	47937156	47937169	CAAACCGGAAGCC	1	-
chr11	48013083	48013096	GCAGCAGGAAATG	1	-
chr11	60753737	60753750	GAAGGAGGAAGTT	1	+
chr11	60833633	60833646	AAATCAGGAAGCG	1	-
chr11	63319529	63319542	TTCACAGGAAGTG	1	-
chr11	65197728	65197741	CCAGGAGGAAGTG	1	-
chr11	65473997	65474010	AGACCAGGAAACG	1	+
chr11	65894405	65894418	AAAGCAGGAAGAA	1	+
chr11	68351640	68351653	GGGTCAGGAAGTA	1	+
chr11	71932682	71932695	CAACGAGGAAGTG	1	+
chr11	75598268	75598281	GGAGGCGGAAGTT	1	-
chr11	7599653	7599666	GAACCAGGAAGTG	1	+
chr11	85850087	85850100	GCAGGAGGAAGAG	1	+
chr12	103311269	103311282	AGTCCCGGAAGTG	1	-
chr12	10396641	10396654	GAAACCGGAAGCC	1	-
chr12	104856879	104856892	AAAACAGGAAGTC	1	+
chr12	108707716	108707729	AAGGGAGGAAGTG	1	-
chr12	109022361	109022374	CTTCCAGGAAGTG	1	-
chr12	109458777	109458790	CAGGGAGGAAGCG	1	-
chr12	111043719	111043732	GGACCAGGAAGCC	1	+
chr12	117125921	117125934	AGGGGAGGAAGTG	1	+
chr12	11733202	11733215	ACTTCAGGAAGTA	1	+
chr12	11872940	11872953	CATGCAGGAAATG	1	+
chr12	11878831	11878844	GCTACAGGAAGCA	1	-
chr12	121597476	121597489	AAAACAGGAAGAG	1	+
chr12	124227614	124227627	GAAAGAGGAAGTT	1	-
chr12	15105344	15105357	TGTACAGGAAGTG	1	-
chr12	40618701	40618714	GGAGGAGGAAGCC	1	+
chr12	46610199	46610212	GAAACAGGAAGTA	1	+
chr12	46863971	46863984	AAGCCAGGAAGAG	1	+
chr12	48282965	48282978	CAGAGAGGAAGTG	1	+
chr12	49499562	49499575	AAAGCCGGAAGCC	1	+
chr12	51815206	51815219	ACAAAAGGAAGTA	1	-
chr12	56730689	56730702	GCACCAGGAAGTG	1	+
chr12	57829294	57829307	GGCCCAGGAAGTG	1	-
chr12	65202150	65202163	AAACCAGGAAATA	1	-
chr12	6543500	6543513	GGCACAGGAAATG	1	+
chr12	6556171	6556184	AGTCCAGGAAGTG	1	+
chr12	68024685	68024698	ATAACAGGAAGTG	1	+
chr12	68849952	68849965	AAGGCAGGAAGTG	1	-
chr12	86907771	86907784	CAAGCAGGAAGTG	1	+
chr12	89434132	89434145	GTGACAGGAAGTT	1	-
chr12	92947400	92947413	CAGGCAGGAAGTC	1	-
chr12	93519997	93520010	AGCCCAGGAAGTC	1	+
chr12	93637410	93637423	CACACCGGAAGTG	1	+
chr12	99006665	99006678	GAACCAGGAAGTG	1	+
chr13	107222914	107222927	GTATGAGGAAGTG	1	-
chr13	111829615	111829628	GAGACAGGAAGTG	1	-
chr13	21118502	21118515	GAAAAAGGAAGTG	1	+
chr13	24290091	24290104	AGTCCAGGAAGAG	1	-
chr13	31270550	31270563	GAGACAGGAAGTG	1	-
chr13	31311740	31311753	CAACCAGGAAGCC	1	-
chr13	33769732	33769745	TAGCCAGGAAGCC	1	+
chr13	36829096	36829109	GGGCCAGGAAGTG	1	-
chr13	42657636	42657649	AATGCAGGAAGTT	1	+
chr13	42955106	42955119	GTAGGAGGAAGTA	1	-
chr13	43385905	43385918	AGCCCAGGAAGCA	1	-
chr13	52108698	52108711	CACCCAGGAAGTG	1	-
chr13	52123328	52123341	GCATGAGGAAGTA	1	+
chr13	76081986	76081999	AAGAGAGGAAGTG	1	+
chr13	77297795	77297808	CAAACAGGAAGCA	1	+
chr13	79450512	79450525	GTGACAGGAAGCA	1	-
chr14	101207497	101207510	GCACCCGGAAGTG	1	+
chr14	102204518	102204531	GTTTCAGGAAGTC	1	-
chr14	102305768	102305781	CTGGCAGGAAGTC	1	-
chr14	103018628	103018641	CCAGCCGGAAGAG	1	-
chr14	105500032	105500045	AAGACAGGAAGCA	1	-
chr14	105771835	105771848	GAACCAGGAAGTG	1	+
chr14	106899024	106899037	GTGAGAGGAAGTC	1	-
chr14	107197084	107197097	TGTACAGGAAGTG	1	-
chr14	21134732	21134745	AAATGCGGAAGTG	1	-
chr14	23272545	23272558	GAACCCGGAAGGC	1	+
chr14	36414213	36414226	TAGGCCGGAAGTG	1	-
chr14	55158433	55158446	GAAGCAGGAAGGG	1	+
chr14	55321099	55321112	AAGGCAGGAAGTG	1	+
chr14	61822851	61822864	GAAAGAGGAAGTG	1	+
chr14	65764816	65764829	GAAGCAGGAAGTG	1	+
chr14	68069871	68069884	AGCCCAGGAAGTT	1	-
chr14	68752402	68752415	GGAGGAGGAAGCA	1	+
chr14	70175705	70175718	CACCCAGGAAGAG	1	-
chr14	71350044	71350057	GTCACAGGAAGTT	1	+
chr14	71798225	71798238	CAAACCGGAAGTG	1	-
chr14	74231821	74231834	CAGTGAGGAAGTC	1	-
chr14	74241045	74241058	GGAACAGGAAGTG	1	+
chr14	77510222	77510235	GGAGCAGGAAGAA	1	+
chr14	89932967	89932980	AACACAGGAAGTG	1	+
chr14	93489558	93489571	GAATCAGGAAGTG	1	-
chr14	95990672	95990685	CTTCCCGGAAGAG	1	-
chr15	100049935	100049948	ATTACAGGAAGTG	1	-
chr15	49087001	49087014	GAATGAGGAAGTG	1	-
chr15	50737039	50737052	AGCCCAGGAAGTC	1	-
chr15	52060390	52060403	GGAAGAGGAAGTA	1	+
chr15	52521353	52521366	GAAGGCGGAAGTG	1	-
chr15	55559955	55559968	GAGGCAGGAAGAA	1	+
chr15	59592734	59592747	ACAAGAGGAAGTG	1	+
chr15	63797926	63797939	CTACCAGGAAGTA	1	-
chr15	67369057	67369070	GAAAAAGGAAGTG	1	-
chr15	73419855	73419868	CAATGCGGAAGTG	1	-
chr15	75086114	75086127	AGGCCAGGAAGGG	1	+
chr15	75406919	75406932	AAACCAGGAAGTG	1	+
chr15	80210862	80210875	CACACAGGAAGTG	1	+
chr15	86124289	86124302	TAACAAGGAAGTG	1	+
chr15	86233150	86233163	GTAAGAGGAAGCC	1	-
chr15	90920343	90920356	AAGCCAGGAAGTC	1	-
chr15	91198100	91198113	GGGACAGGAAGTG	1	-
chr15	91676917	91676930	GGGACAGGAAGTG	1	-
chr15	96517286	96517299	CATAGAGGAAGTA	1	+
chr16	11043419	11043432	TGAAGAGGAAGTG	1	+
chr16	11048045	11048058	TGGCCAGGAAGAA	1	-
chr16	12121096	12121109	TCTCCAGGAAGTG	1	-
chr16	12411346	12411359	GGCACAGGAAGGG	1	-
chr16	12998351	12998364	GGACCAGGAAGTT	1	-
chr16	14091932	14091945	GAAACAGGAAGTA	1	+
chr16	14700174	14700187	AGCCCAGGAAGTC	1	+
chr16	17340554	17340567	CATTCAGGAAGTG	1	+
chr16	17407113	17407126	GAAGCAGGAAGCT	1	+
chr16	19144508	19144521	GAAACAGGAAGTG	1	+
chr16	23528209	23528222	GAAGGAGGAAGTG	1	+
chr16	23859421	23859434	GGAACAGGAAGAA	1	+
chr16	27410462	27410475	CGGGGAGGAAGTG	1	-
chr16	3009406	3009419	CCAACCGGAAGTC	1	-
chr16	30470253	30470266	CCAGGAGGAAGTG	1	+
chr16	56881672	56881685	AGAGCAGGAAGTG	1	+
chr16	57077496	57077509	CCAAGCGGAAGAG	1	-
chr16	57422303	57422316	GACTGAGGAAGAG	1	-
chr16	57611834	57611847	TTTCCAGGAAGTG	1	-
chr16	67835917	67835930	AGCCCAGGAAGTT	1	+
chr16	75002538	75002551	AACCCAGGAAGTG	1	+
chr16	75455094	75455107	AAGGCAGGAAGCA	1	+
chr16	81856965	81856978	CAGACAGGAAGCC	1	-
chr16	89388924	89388937	AAGACAGGAAGTC	1	+
chr16	89430161	89430174	CAGTCAGGAAGTG	1	+
chr16	8944510	8944523	TGGAGAGGAAGTG	1	-
chr17	11547756	11547769	GTTTCAGGAAGTG	1	+
chr17	16875438	16875451	AACCCAGGAAGTG	1	-
chr17	19206441	19206454	ATAAAAGGAAGTG	1	-
chr17	19207592	19207605	GATTCAGGAAGTG	1	+
chr17	25808566	25808579	ACGACAGGAAGCC	1	-
chr17	28034184	28034197	AAACCAGGAAGTT	1	-
chr17	30394133	30394146	GAACCCGGAAGGC	1	+
chr17	40684091	40684104	GCAGCAGGAAATG	1	+
chr17	43380247	43380260	AAACCAGGAAGGA	1	-
chr17	46190688	46190701	CACACAGGAAGTC	1	-
chr17	5101933	5101946	ACAGCAGGAAGTA	1	+
chr17	5130884	5130897	GGGGCAGGAAGTT	1	+
chr17	5140886	5140899	AGGGCAGGAAGTT	1	+
chr17	55536751	55536764	GAGACAGGAAGGG	1	+
chr17	56413426	56413439	CAAACAGGAAGTC	1	+
chr17	61916731	61916744	GTAACAGGAAGTC	1	+
chr17	62595660	62595673	AAAGCAGGAAGTG	1	+
chr17	63169736	63169749	CATGCAGGAAGCC	1	-
chr17	75003362	75003375	GCGACCGGAAGCA	1	+
chr17	8189109	8189122	AAATGAGGAAGTT	1	+
chr17	8761477	8761490	TAGACAGGAAATG	1	+
chr17	8857778	8857791	GGGACAGGAAGCC	1	+
chr18	10927101	10927114	AATCCAGGAAGTG	1	-
chr18	13610683	13610696	TGACCAGGAAGTG	1	+
chr18	21583082	21583095	GAGGCAGGAAGTG	1	-
chr18	2971253	2971266	TAAGGAGGAAGTG	1	+
chr18	43620761	43620774	AAAACAGGAAGTG	1	+
chr18	56224523	56224536	CATACAGGAAGCC	1	+
chr18	60850336	60850349	GGACAAGGAAGTG	1	+
chr18	6405588	6405601	AATACAGGAAATG	1	+
chr18	67615195	67615208	CAAGGAGGAAGAG	1	-
chr18	72168300	72168313	AAACAAGGAAGTG	1	-
chr18	72608506	72608519	CAAGCAGGAAGGG	1	-
chr18	74712640	74712653	AAATCAGGAAGAG	1	+
chr18	9069921	9069934	GAAGGAGGAAGCA	1	+
chr19	10211803	10211816	GAACCCGGAAGGC	1	+
chr19	11602007	11602020	GTGCCAGGAAGAG	1	-
chr19	12095980	12095993	AGCCCCGGAAGCC	1	-
chr19	13898680	13898693	CGACCAGGAAGCA	1	+
chr19	14480661	14480674	CCGACAGGAAATG	1	+
chr19	14486254	14486267	CAAGGAGGAAGAA	1	+
chr19	16197375	16197388	GCAGCAGGAAGTG	1	+
chr19	16266792	16266805	GAAGGAGGAAGTG	1	+
chr19	16517815	16517828	GAACCAGGAAGTG	1	+
chr19	19483987	19484000	GGAAGAGGAAATG	1	-
chr19	19505810	19505823	CAGGCCGGAAGTG	1	+
chr19	33408287	33408300	GAAACAGGAAGTG	1	+
chr19	35809783	35809796	GGAGGAGGAAGTG	1	+
chr19	35823875	35823888	GAGGCAGGAAATA	1	+
chr19	38465918	38465931	GGACCAGGAAGGA	1	+
chr19	39107072	39107085	AGACAAGGAAGTT	1	+
chr19	39348099	39348112	GAAACCGGAAGGC	1	+
chr19	40914081	40914094	TTAGGAGGAAGTG	1	-
chr19	42644404	42644417	AGAACAGGAAGTG	1	-
chr19	44088431	44088444	GCACCAGGAAGTG	1	+
chr19	6778527	6778540	AAACCAGGAAGTG	1	-
chr19	7409916	7409929	TGGACAGGAAGTG	1	+
chr19	7762345	7762358	GGTCCAGGAAGTC	1	+
chr19	7783770	7783783	GGTGCAGGAAGTG	1	-
chr19	8636036	8636049	GAGGAAGGAAGTG	1	-
chr1	108622511	108622524	AAGGCAGGAAATG	1	-
chr1	111605191	111605204	TGAACAGGAAGTG	1	-
chr1	117359159	117359172	GGTGCCGGAAGTT	1	+
chr1	120838170	120838183	AGAAAAGGAAGAG	1	+
chr1	12142010	12142023	GAAGCAGGAAGTG	1	-
chr1	153822192	153822205	GAAACCGGAAGGA	1	-
chr1	154982861	154982874	CCCCCAGGAAGTG	1	+
chr1	155912255	155912268	GAAGAAGGAAGCC	1	-
chr1	157480849	157480862	GAAGCAGGAAGAG	1	-
chr1	15841947	15841960	GAAACAGGAAGTG	1	+
chr1	158985398	158985411	AGAACAGGAAGCA	1	+
chr1	160520592	160520605	CAACCAGGAAATA	1	-
chr1	160538094	160538107	CATTCAGGAAGTG	1	+
chr1	160577030	160577043	ATACAAGGAAGTG	1	+
chr1	160696672	160696685	AGGGCAGGAAGTA	1	-
chr1	161170398	161170411	GATCCAGGAAGTG	1	-
chr1	165840721	165840734	TGCACAGGAAGTC	1	+
chr1	167078422	167078435	CAAACAGGAAGTG	1	+
chr1	167689070	167689083	AAAAAAGGAAGAG	1	-
chr1	173387299	173387312	TAATGAGGAAGTC	1	-
chr1	182413790	182413803	CAACCAGGAAAAG	1	-
chr1	182568615	182568628	CATCCAGGAAGAG	1	+
chr1	182599036	182599049	CAGACAGGAAGTA	1	-
chr1	182687610	182687623	GCTTCAGGAAGTG	1	-
chr1	183562746	183562759	CATTGAGGAAGTG	1	-
chr1	183573611	183573624	GGAGGCGGAAGTC	1	+
chr1	184836233	184836246	CAAACAGGAAGCT	1	+
chr1	193186203	193186216	GAAACAGGAAATG	1	+
chr1	198648167	198648180	GGAGCCGGAAGAG	1	+
chr1	206290257	206290270	GAAGAAGGAAGAG	1	+
chr1	213131694	213131707	TGGGCAGGAAGTG	1	+
chr1	222000345	222000358	GGAGGAGGAAGTG	1	+
chr1	233324025	233324038	CATCCAGGAAATG	1	-
chr1	234492662	234492675	GAAGCCGGAAGTG	1	-
chr1	234987522	234987535	CTGGCAGGAAGAG	1	+
chr1	235159395	235159408	CGGGGAGGAAGTG	1	-
chr1	25353763	25353776	GGCACAGGAAGTG	1	-
chr1	25355662	25355675	GCACCAGGAAGTA	1	+
chr1	28318979	28318992	ATAGCAGGAAGTG	1	-
chr1	28523640	28523653	GCTCCAGGAAGCA	1	+
chr1	31229522	31229535	GTGACAGGAAGCA	1	+
chr1	31230684	31230697	CAGGAAGGAAGTG	1	-
chr1	32354982	32354995	GGGACAGGAAGTA	1	+
chr1	32420471	32420484	AGAGGAGGAAGTG	1	-
chr1	38388695	38388708	AAACCAGGAAGCG	1	+
chr1	44249463	44249476	ACATCAGGAAGTC	1	-
chr1	56991325	56991338	CAAGCAGGAAGTG	1	-
chr1	59239247	59239260	CATTCAGGAAGTG	1	-
chr1	59550097	59550110	TACTCAGGAAGTG	1	-
chr1	65673125	65673138	TGAGCAGGAAGTG	1	+
chr1	6838093	6838106	GAAGGCGGAAGTT	1	-
chr1	8164943	8164956	GATGCAGGAAGTA	1	-
chr1	834323	834336	AGTTCCGGAAGTG	1	-
chr1	8491236	8491249	AAAGCAGGAAGTG	1	+
chr1	94171652	94171665	AAAGGAGGAAGAG	1	-
chr20	1310918	1310931	GGCCCAGGAAGCA	1	-
chr20	1369527	1369540	GGAACAGGAAGTG	1	-
chr20	17853193	17853206	TGACCCGGAAGTG	1	+
chr20	17946953	17946966	GAAAGCGGAAGTT	1	+
chr20	22666977	22666990	GAAACAGGAAGAA	1	-
chr20	32344151	32344164	GAACCAGGAAGTC	1	-
chr20	32843573	32843586	AGACCAGGAAGCC	1	-
chr20	33003040	33003053	CAAAGAGGAAGTA	1	-
chr20	36007787	36007800	GAACCAGGAAGTG	1	+
chr20	37435810	37435823	GCCGCAGGAAATG	1	-
chr20	43858324	43858337	TGACCCGGAAGCA	1	-
chr20	46041488	46041501	GGAGGCGGAAGTT	1	+
chr20	47034946	47034959	GGAGCAGGAAGTG	1	+
chr20	47833791	47833804	GGAGGAGGAAGCG	1	-
chr20	4856282	4856295	GTGTCAGGAAGTG	1	-
chr20	49094937	49094950	CACTGAGGAAGTG	1	-
chr20	49429933	49429946	AGAACAGGAAGCT	1	+
chr20	52371186	52371199	CAAACAGGAAGTA	1	-
chr20	52456258	52456271	ACAGGAGGAAGCA	1	+
chr20	5627512	5627525	AGCCCAGGAAGTC	1	+
chr20	8286237	8286250	CTTACAGGAAGTG	1	-
chr21	15918700	15918713	GAAGGAGGAAGTG	1	-
chr21	16048654	16048667	GAATGAGGAAATG	1	+
chr21	19148290	19148303	GCCACAGGAAGTC	1	-
chr21	27340110	27340123	AAAGCAGGAAGTG	1	+
chr21	27340548	27340561	GAACCAGGAAGTC	1	-
chr21	33037814	33037827	GTTACAGGAAGCA	1	-
chr21	34753047	34753060	AAGACAGGAAGCC	1	+
chr21	35890015	35890028	GAAACAGGAAGCT	1	+
chr21	9968576	9968589	TCCTCCGGAAGTG	1	-
chr22	18291970	18291983	GAGACAGGAAGTG	1	+
chr22	25346420	25346433	TGACCAGGAAGTC	1	+
chr22	26384073	26384086	GAAACAGGAAGTG	1	-
chr22	34119992	34120005	GAAAGAGGAAGCG	1	+
chr22	36646352	36646365	CAACAAGGAAGTA	1	+
chr22	37988629	37988642	GGAGGCGGAAGTT	1	-
chr22	38569091	38569104	CAACCAGGAAGGC	1	+
chr22	42324037	42324050	CAAACAGGAAGTC	1	+
chr22	42470574	42470587	AATCCAGGAAGAC	1	+
chr2	101171471	101171484	GAAACAGGAAGTG	1	+
chr2	110087183	110087196	TGTGCAGGAAGTA	1	+
chr2	112761967	112761980	AAATGAGGAAGTG	1	-
chr2	113874014	113874027	AGAACAGGAAGTG	1	+
chr2	121886492	121886505	AATCCAGGAAGTT	1	+
chr2	134976765	134976778	GGAGCAGGAAATG	1	+
chr2	137011243	137011256	GAAAGAGGAAGCT	1	+
chr2	144941497	144941510	AGTACAGGAAATG	1	+
chr2	157185652	157185665	ACACCCGGAAGTC	1	+
chr2	158327914	158327927	GTAACAGGAAGCA	1	+
chr2	161993391	161993404	AAATAAGGAAGTC	1	+
chr2	169193480	169193493	TGGCCAGGAAGTG	1	+
chr2	172193364	172193377	AAAAGAGGAAGTG	1	-
chr2	175475548	175475561	GAAGGAGGAAGTG	1	-
chr2	177518719	177518732	AAGACAGGAAGCT	1	+
chr2	179779069	179779082	AGAACAGGAAGTA	1	+
chr2	192545120	192545133	AAAGCAGGAAGTG	1	+
chr2	197105062	197105075	CTGCCAGGAAGTG	1	-
chr2	197127979	197127992	AGAGGAGGAAGTG	1	-
chr2	197134127	197134140	GAACCCGGAAGGC	1	+
chr2	197280288	197280301	GTAGCAGGAAGTC	1	-
chr2	207115173	207115186	GGAGGCGGAAGTT	1	-
chr2	207353558	207353571	TCCACAGGAAGTG	1	+
chr2	216871206	216871219	TTCACAGGAAGTG	1	-
chr2	218458693	218458706	AGGACAGGAAGTG	1	+
chr2	224746772	224746785	ACTGCAGGAAATG	1	-
chr2	225386226	225386239	GGAGGCGGAAGTT	1	-
chr2	227515031	227515044	GGAACAGGAAGGC	1	-
chr2	228704675	228704688	CACCCAGGAAGTG	1	-
chr2	231084683	231084696	AAAACAGGAAGTC	1	+
chr2	231734572	231734585	TGAGCCGGAAGTC	1	-
chr2	232513619	232513632	AGAAGAGGAAGCA	1	-
chr2	233174573	233174586	CAGCCAGGAAGAG	1	-
chr2	233944180	233944193	GAGGAAGGAAGTG	1	+
chr2	233949445	233949458	ACTTCAGGAAGTG	1	-
chr2	234230751	234230764	GAACCCGGAAGGC	1	+
chr2	237463729	237463742	CAGACAGGAAGTG	1	-
chr2	24273282	24273295	AGATCCGGAAGCG	1	-
chr2	25643835	25643848	GAAGGAGGAAGTG	1	-
chr2	42356388	42356401	GAAACAGGAAGAA	1	-
chr2	59098096	59098109	TGTCCAGGAAGTA	1	+
chr2	60593416	60593429	AGAACCGGAAGAG	1	+
chr2	61110375	61110388	AGATGAGGAAGTA	1	+
chr2	62639100	62639113	AGAAGAGGAAGCT	1	+
chr2	65165064	65165077	GGGACAGGAAGTT	1	+
chr2	68612873	68612886	CATAGAGGAAGTG	1	-
chr2	70351323	70351336	GGGGGAGGAAGCG	1	+
chr2	86295427	86295440	GTGACAGGAAGTG	1	-
chr2	86307337	86307350	CACCCAGGAAGCT	1	-
chr2	98621380	98621393	AGATGCGGAAGTG	1	-
chr2	99096399	99096412	GAGACAGGAAGCT	1	+
chr3	104240914	104240927	AAACAAGGAAGTG	1	+
chr3	111852006	111852019	CAAGAAGGAAGTG	1	-
chr3	122414028	122414041	GGGGCAGGAAGTG	1	+
chr3	125559465	125559478	TAGACAGGAAGTC	1	-
chr3	129546799	129546812	TCAACAGGAAGTC	1	-
chr3	141217808	141217821	GAAACCGGAAGTG	1	+
chr3	150505761	150505774	GATAAAGGAAGCG	1	+
chr3	16188902	16188915	AACCCAGGAAGTG	1	+
chr3	16416334	16416347	CGAGCAGGAAGAG	1	+
chr3	169776106	169776119	CCCACAGGAAGTG	1	+
chr3	172280346	172280359	GAAGGCGGAAGTT	1	+
chr3	183234229	183234242	CAAACAGGAAGCT	1	-
chr3	183254223	183254236	GCTCCCGGAAGTC	1	-
chr3	185279332	185279345	TGCCCAGGAAGTG	1	+
chr3	194871398	194871411	GAAACCGGAAGCC	1	+
chr3	195277236	195277249	TAAACAGGAAATG	1	+
chr3	195681416	195681429	AGAGGCGGAAGTG	1	-
chr3	20122848	20122861	AGAACAGGAAGCA	1	-
chr3	27700889	27700902	GTTCCAGGAAGTT	1	-
chr3	33427052	33427065	GTGGCAGGAAGTG	1	+
chr3	40229546	40229559	GAGTCAGGAAGTG	1	-
chr3	42912000	42912013	AAACCCGGAAGTA	1	-
chr3	45951345	45951358	AAACCAGGAAGTT	1	+
chr3	50267698	50267711	GAACCAGGAAGTA	1	+
chr3	56381489	56381502	GGGGCAGGAAGCC	1	-
chr3	57094744	57094757	GGATCAGGAAGAG	1	-
chr3	58192568	58192581	CAGCCAGGAAGTG	1	-
chr3	69132199	69132212	GTTACAGGAAGTC	1	-
chr3	97722298	97722311	TAACCAGGAAGTC	1	+
chr4	103664763	103664776	ACATGAGGAAGTG	1	-
chr4	107958352	107958365	AAGGCAGGAAGCC	1	-
chr4	113442450	113442463	GAAGAAGGAAGTG	1	-
chr4	144339174	144339187	CAGAGAGGAAGCG	1	-
chr4	153451971	153451984	CAACAAGGAAGTG	1	-
chr4	153461629	153461642	AGGGGAGGAAGTG	1	+
chr4	174042333	174042346	CAAGCAGGAAGTG	1	+
chr4	174186009	174186022	GATGCAGGAAGAG	1	-
chr4	185231594	185231607	TGGAAAGGAAGTG	1	+
chr4	185235552	185235565	AAGAGAGGAAGTC	1	-
chr4	185276511	185276524	TCACCAGGAAGTC	1	-
chr4	185331237	185331250	TGGAGAGGAAGCG	1	-
chr4	186487750	186487763	AGGTCAGGAAGCC	1	-
chr4	23954017	23954030	AAACCAGGAAGTG	1	+
chr4	38787890	38787903	GATTGAGGAAGAG	1	-
chr4	39038638	39038651	AGAACCGGAAAAG	1	+
chr4	42645887	42645900	CCTACAGGAAGTC	1	+
chr4	53710390	53710403	AATAGAGGAAGTG	1	-
chr4	54457713	54457726	AGACCAGGAAATG	1	+
chr4	5755609	5755622	CAGCCAGGAAGCT	1	-
chr4	6179716	6179729	GCAGCCGGAAGTG	1	-
chr4	71467372	71467385	GAGAAAGGAAGTA	1	-
chr4	75072702	75072715	TGTCCAGGAAGTT	1	-
chr4	76024741	76024754	TAATCAGGAAGTG	1	-
chr4	78774439	78774452	GATTCAGGAAGTA	1	-
chr4	86419729	86419742	CCACAAGGAAGTG	1	+
chr4	89166176	89166189	GTGACAGGAAGCA	1	+
chr5	10612726	10612739	GAACCAGGAAGTT	1	+
chr5	115374692	115374705	GAATGAGGAAATG	1	+
chr5	127272599	127272612	GTAACAGGAAGTG	1	-
chr5	130715546	130715559	AAAACAGGAAATG	1	-
chr5	133219292	133219305	GCACCCGGAAGTG	1	+
chr5	133332499	133332512	CAACCAGGAAGTA	1	+
chr5	14174515	14174528	GAAACAGGAAACA	1	-
chr5	14342599	14342612	CAAGGAGGAAGTG	1	-
chr5	149786795	149786808	GGTACAGGAAGTA	1	+
chr5	151406340	151406353	CCACCAGGAAGTT	1	-
chr5	157030534	157030547	GGCCCAGGAAGTA	1	-
chr5	158239584	158239597	AAGGCAGGAAGTC	1	-
chr5	171612940	171612953	ATAACAGGAAGTG	1	+
chr5	32582815	32582828	AAAGCAGGAAGTG	1	+
chr5	43020330	43020343	GTTCCAGGAAATG	1	-
chr5	49963641	49963654	GAGGCCGGAAGCA	1	-
chr5	64323151	64323164	AGAACAGGAAGTC	1	+
chr5	64355808	64355821	ACATCAGGAAGCC	1	-
chr5	71662333	71662346	AAAGCAGGAAGTT	1	-
chr5	9063090	9063103	GGAACCGGAAGCG	1	-
chr5	94423358	94423371	AGACCAGGAAGTA	1	+
chr6	106039141	106039154	TTTTCAGGAAGTG	1	-
chr6	106235324	106235337	CAAGCAGGAAGCC	1	+
chr6	107639474	107639487	CTAAGAGGAAGTA	1	+
chr6	112115156	112115169	CCCACAGGAAGTG	1	+
chr6	112163262	112163275	GGAAAAGGAAGTG	1	-
chr6	113952552	113952565	CCTCCAGGAAATG	1	+
chr6	11975939	11975952	GAAGACGGAAGTT	1	-
chr6	126110413	126110426	TGTCCAGGAAGCA	1	-
chr6	130069658	130069671	GAGCCAGGAAGCG	1	-
chr6	130096419	130096432	GAACCAGGAAGAG	1	+
chr6	137105131	137105144	GAAACAGGAAGTA	1	+
chr6	138167981	138167994	GGATGAGGAAGTC	1	+
chr6	143177982	143177995	ACAGCAGGAAGTG	1	+
chr6	144263393	144263406	GGCACAGGAAGTC	1	+
chr6	146349580	146349593	CAACCCGGAAGCT	1	+
chr6	149366662	149366675	TCACCAGGAAGTG	1	+
chr6	149803482	149803495	GAAGGAGGAAACG	1	-
chr6	151216347	151216360	GGGTCAGGAAGAG	1	-
chr6	151308868	151308881	ATAACAGGAAGTG	1	+
chr6	15401115	15401128	GAGGGAGGAAGAG	1	-
chr6	156958535	156958548	GACACAGGAAGAC	1	+
chr6	159235061	159235074	GGTCCCGGAAGCA	1	-
chr6	159490125	159490138	AAACCAGGAAGGA	1	-
chr6	2127843	2127856	TGGCAAGGAAGTG	1	-
chr6	225378	225391	GTAACAGGAAGTG	1	-
chr6	25056552	25056565	TGAGCAGGAAGTA	1	+
chr6	26017798	26017811	AGAGGAGGAAGCA	1	+
chr6	27064820	27064833	GGACCAGGAAGCG	1	+
chr6	30119552	30119565	CTGGCCGGAAGTG	1	-
chr6	30187156	30187169	GAACCAGGAAGCA	1	-
chr6	310348	310361	CCAGCAGGAAATG	1	-
chr6	31535493	31535506	GCCACAGGAAGCC	1	-
chr6	31550311	31550324	TAAACAGGAAGCT	1	-
chr6	31554419	31554432	AGGGGAGGAAGTG	1	+
chr6	32627818	32627831	AGTGCAGGAAGCA	1	+
chr6	33029895	33029908	AAAACAGGAAGTG	1	+
chr6	33048501	33048514	TCTCCAGGAAGCG	1	-
chr6	336852	336865	ACGGAAGGAAGTG	1	+
chr6	338047	338060	GAAAAAGGAAGTC	1	+
chr6	41504874	41504887	CAGGCCGGAAGTG	1	+
chr6	41506686	41506699	GCAGCAGGAAGTC	1	-
chr6	5619665	5619678	TGAGCAGGAAGTG	1	-
chr6	5665651	5665664	AAAACAGGAAGCA	1	+
chr6	70526650	70526663	TAAGCAGGAAGTG	1	-
chr6	7146637	7146650	GGAGAAGGAAGTG	1	+
chr6	74233565	74233578	GAAGGCGGAAGAA	1	-
chr6	86163416	86163429	TGGGCAGGAAGTG	1	-
chr6	90085348	90085361	CAATGAGGAAGCA	1	-
chr7	101671912	101671925	GTAGAAGGAAGTG	1	+
chr7	106012233	106012246	GAAACCGGAAGTG	1	-
chr7	126336878	126336891	CACCCAGGAAGTG	1	+
chr7	128735452	128735465	GAGACAGGAAGTG	1	+
chr7	130636773	130636786	CAGCCAGGAAGAG	1	-
chr7	137672895	137672908	GGAGGAGGAAGCC	1	-
chr7	139340299	139340312	GAAAGAGGAAGTG	1	-
chr7	148769136	148769149	CACACCGGAAGTG	1	+
chr7	20257048	20257061	GGCTCAGGAAGCA	1	-
chr7	26375449	26375462	GAACCCGGAAGGC	1	-
chr7	303981	303994	AGAAGAGGAAGCG	1	+
chr7	35769085	35769098	ACAGCAGGAAGAG	1	-
chr7	38403008	38403021	CAACAAGGAAGTG	1	+
chr7	44954788	44954801	GTCCCAGGAAGTG	1	+
chr7	50306609	50306622	GCTGCAGGAAGCC	1	+
chr7	5701942	5701955	GCAAAAGGAAGTC	1	+
chr7	69161275	69161288	TGGGGAGGAAGTG	1	-
chr7	6966024	6966037	AAAAGCGGAAGTG	1	+
chr7	72349935	72349948	GGCGCAGGAAGCG	1	-
chr7	73752856	73752869	GGCGGCGGAAGTG	1	+
chr7	76178657	76178670	GGCGCAGGAAGCG	1	-
chr7	95006262	95006275	CACCCAGGAAGTG	1	+
chr8	102166190	102166203	TTTCCAGGAAGTG	1	+
chr8	103110217	103110230	TGTGCAGGAAGTG	1	-
chr8	103417060	103417073	GGAGGCGGAAGTT	1	+
chr8	110535000	110535013	TGAACAGGAAATG	1	-
chr8	111072849	111072862	GAAACAGGAAAAG	1	-
chr8	11355331	11355344	CTTACAGGAAGTG	1	-
chr8	11409323	11409336	GAAACAGGAAGTG	1	+
chr8	116660606	116660619	ATCGCAGGAAGTC	1	-
chr8	123807362	123807375	GAATGAGGAAGTG	1	+
chr8	125210241	125210254	GCAAGAGGAAGTG	1	+
chr8	126618603	126618616	GAACCAGGAAGTG	1	-
chr8	130566925	130566938	CAAGCCGGAAGAG	1	+
chr8	131450188	131450201	AAGTCAGGAAGTG	1	-
chr8	132041190	132041203	AGCCCAGGAAGTG	1	+
chr8	138859484	138859497	CTGCCAGGAAGTC	1	-
chr8	141849357	141849370	GAAGGCGGAAGTG	1	+
chr8	24151531	24151544	GATTCAGGAAGTG	1	-
chr8	24835446	24835459	AAACCAGGAAGAG	1	-
chr8	27192244	27192257	GAATGAGGAAGCG	1	-
chr8	27218018	27218031	GAAGGAGGAAGGG	1	-
chr8	27219800	27219813	CGCCCAGGAAGTG	1	-
chr8	29378479	29378492	CAAACAGGAAGTG	1	-
chr8	29950441	29950454	AACCCAGGAAGCG	1	+
chr8	42029302	42029315	GGGACAGGAAGTT	1	+
chr8	56893699	56893712	CTTCCAGGAAGTG	1	-
chr8	59714158	59714171	GGTGCCGGAAGCC	1	-
chr8	61842150	61842163	GTTGCAGGAAGTG	1	-
chr8	61917214	61917227	CAAACAGGAAGCT	1	+
chr8	70633196	70633209	AAAACAGGAAGCA	1	+
chr8	71129685	71129698	GAGAGAGGAAGTG	1	-
chr8	74361489	74361502	GAGGCCGGAAGTC	1	+
chr8	8096333	8096346	AAAAGCGGAAGTG	1	-
chr8	8188496	8188509	AGGTCAGGAAGTG	1	-
chr8	96085562	96085575	AAGACAGGAAGCT	1	+
chr8	96243703	96243716	AGGTCAGGAAGTA	1	-
chr9	100866868	100866881	AAATAAGGAAGTA	1	+
chr9	101892650	101892663	AAAGGAGGAAGCA	1	+
chr9	111757195	111757208	CAGCAAGGAAGTG	1	+
chr9	112688778	112688791	GATTGAGGAAGTG	1	+
chr9	112734793	112734806	TAGACAGGAAGCC	1	-
chr9	115774475	115774488	AAGCCAGGAAGTA	1	+
chr9	117145655	117145668	GGCCCAGGAAGTG	1	+
chr9	126421254	126421267	AAACCAGGAAGTG	1	-
chr9	130152973	130152986	AACCCCGGAAGCG	1	+
chr9	1328502	1328515	GAACCCGGAAGTG	1	-
chr9	27588688	27588701	GAATGAGGAAGTG	1	-
chr9	33227118	33227131	GAAAGAGGAAGAG	1	-
chr9	37000082	37000095	TAAAACGGAAGTG	1	+
chr9	5949277	5949290	GAACCAGGAAGTC	1	+
chr9	71594660	71594673	GAAGCAGGAAGCC	1	-
chr9	74421891	74421904	CATCCAGGAAGGG	1	-
chr9	89100490	89100503	GCACCAGGAAGTG	1	+
chr9	92037420	92037433	GGTAGAGGAAGAG	1	+
chr9	93564064	93564077	AAATGAGGAAGAG	1	+
chr9	93605396	93605409	TGCCCAGGAAGTG	1	+
chr9	95532892	95532905	AAAACAGGAAGTG	1	+
chrX	106928242	106928255	GTATAAGGAAGTG	1	+
chrX	11805779	11805792	ACAACAGGAAGCA	1	-
chrX	128905510	128905523	AAACCAGGAAGCC	1	+
chrX	12986000	12986013	ACAGCAGGAAGTG	1	+
chrX	130875578	130875591	GGGACAGGAAGAA	1	-
chrX	130951622	130951635	GACCCAGGAAGTG	1	-
chrX	13110897	13110910	CAACCAGGAAGCT	1	+
chrX	133388181	133388194	CAGCCAGGAAGCC	1	-
chrX	134822066	134822079	GAACCAGGAAGCG	1	-
chrX	134841789	134841802	GAACCAGGAAGCA	1	-
chrX	18743618	18743631	GGAACAGGAAGCA	1	+
chrX	19882076	19882089	AGGACAGGAAATG	1	-
chrX	20271201	20271214	CAGGCAGGAAGCG	1	-
chrX	23835557	23835570	AAACCAGGAAGTG	1	+
chrX	38676449	38676462	TAAACAGGAAGTG	1	+
chrX	41579582	41579595	TCTCCAGGAAGTG	1	-
chrX	49605489	49605502	CAAACAGGAAGTG	1	-
chrX	77577512	77577525	AGAAGAGGAAGTG	1	+
chr10	104393252	104393265	GGAGCCGGAAGCC	1	+
chr10	111916876	111916889	GAAGCAGGAAGCT	1	+
chr10	112201725	112201738	AAAACCGGAAGTG	1	-
chr10	112289931	112289944	GTTCCAGGAAGTG	1	+
chr10	11269203	11269216	TAATGAGGAAGTG	1	+
chr10	124910966	124910979	GGGCGAGGAAGTC	1	-
chr10	126393843	126393856	GGCCCAGGAAGTG	1	+
chr10	127210729	127210742	GGAACAGGAAGAG	1	+
chr10	12824657	12824670	CCACCAGGAAGTG	1	-
chr10	14793857	14793870	GGAGGCGGAAGTG	1	-
chr10	22178028	22178041	TGTACAGGAAGTG	1	+
chr10	22311868	22311881	GAACCAGGAAGTG	1	-
chr10	22754168	22754181	GAGCCAGGAAGAA	1	-
chr10	22886170	22886183	GGGACAGGAAGAC	1	+
chr10	26832969	26832982	CAGCCAGGAAGTG	1	+
chr10	30818583	30818596	AAGACAGGAAGTG	1	-
chr10	30994408	30994421	GCCACAGGAAGCA	1	+
chr10	35069921	35069934	GTAAGCGGAAATG	1	-
chr10	35853804	35853817	TAGTCAGGAAGTG	1	-
chr10	35924585	35924598	GAACCAGGAAGTT	1	-
chr10	3803820	3803833	AGCCCCGGAAGTG	1	-
chr10	50396338	50396351	CCAGGAGGAAGAG	1	+
chr10	70310719	70310732	GGAGCAGGAAGAG	1	+
chr10	70811145	70811158	AAGCCAGGAAGAG	1	-
chr10	70812024	70812037	GCTGAAGGAAGTG	1	-
chr10	71886133	71886146	GAAGGAGGAAGTA	1	+
chr10	72260806	72260819	CAGACAGGAAGTG	1	-
chr10	76631518	76631531	GAACAAGGAAGTT	1	+
chr10	81806762	81806775	AGTTCAGGAAATG	1	+
chr10	85937650	85937663	GAGGCAGGAAGTT	1	+
chr10	86027506	86027519	GCAACAGGAAATG	1	-
chr10	94351344	94351357	GCACCAGGAAATA	1	-
chr10	98829847	98829860	CATCAAGGAAGTG	1	+
chr11	119155496	119155509	TATTCAGGAAGTG	1	+
chr11	121338827	121338840	GGGGGAGGAAGCG	1	+
chr11	128596834	128596847	GGAAGAGGAAGTG	1	+
chr11	128604536	128604549	AAACCAGGAAATG	1	-
chr11	17085150	17085163	CCACCAGGAAGCC	1	-
chr11	18672873	18672886	GAACCAGGAAGCA	1	+
chr11	3858316	3858329	GGCAAAGGAAGTG	1	-
chr11	47279649	47279662	CACCCAGGAAGTC	1	+
chr11	48035023	48035036	CCTCCCGGAAGTG	1	+
chr11	48035056	48035069	TAGGCAGGAAATG	1	-
chr11	48040339	48040352	AAAGCAGGAAATA	1	-
chr11	61266387	61266400	TGACCCGGAAGTC	1	-
chr11	63342192	63342205	TGACCAGGAAGAC	1	+
chr11	64821830	64821843	GGAGGAGGAAGAG	1	+
chr11	71511497	71511510	AAGACAGGAAGCG	1	+
chr11	71781121	71781134	AGAGCAGGAAGAG	1	+
chr11	72868603	72868616	GGCAGAGGAAGTG	1	+
chr11	73290124	73290137	GAGAGAGGAAGTA	1	+
chr11	76299728	76299741	AAGGGAGGAAGCG	1	+
chr11	77160254	77160267	GCCTCAGGAAGTG	1	-
chr11	85914043	85914056	AAAGAAGGAAGTG	1	-
chr11	94826897	94826910	GAAACAGGAAGCG	1	-
chr12	104766055	104766068	ACAGCAGGAAGTG	1	-
chr12	104914406	104914419	GCCCCAGGAAGAA	1	-
chr12	108962772	108962785	TGGAGAGGAAGCG	1	-
chr12	109016387	109016400	CAAACAGGAAGTG	1	-
chr12	111107056	111107069	GGTTCAGGAAGTG	1	-
chr12	116896640	116896653	GGTGCCGGAAGTT	1	+
chr12	122226409	122226422	GCACACGGAAGTA	1	-
chr12	123707920	123707933	ACATCAGGAAGTG	1	+
chr12	127359082	127359095	GAACCAGGAAGCC	1	-
chr12	12871221	12871234	GAATAAGGAAGCG	1	+
chr12	129276542	129276555	CAACCAGGAAGTT	1	+
chr12	132093775	132093788	TGAGCAGGAAGGG	1	-
chr12	133346840	133346853	AAAAGAGGAAGTT	1	-
chr12	15114215	15114228	AGCCCAGGAAGTG	1	-
chr12	16064246	16064259	GAAGGAGGAAGGG	1	+
chr12	16064597	16064610	AAGGCAGGAAGAT	1	-
chr12	24893550	24893563	AAACCAGGAAGTG	1	+
chr12	25101551	25101564	TGGAAAGGAAGTG	1	-
chr12	2994690	2994703	TACCCAGGAAGTG	1	-
chr12	31405308	31405321	GGGCCCGGAAGTG	1	+
chr12	32028468	32028481	TAGCCAGGAAGTT	1	+
chr12	47802189	47802202	AAACCAGGAAACG	1	-
chr12	51580416	51580429	GGTCCAGGAAGTG	1	+
chr12	54745982	54745995	GGTGCAGGAAGTG	1	-
chr12	65196222	65196235	AGGGCAGGAAGAG	1	-
chr12	65220230	65220243	AGACCAGGAAATT	1	-
chr12	6672894	6672907	CGAGGAGGAAGAG	1	-
chr12	70861852	70861865	CAAACAGGAAGAG	1	-
chr12	92428736	92428749	AATGCAGGAAATG	1	-
chr12	92945751	92945764	ATGGCAGGAAATG	1	+
chr13	107146157	107146170	GGAGGCGGAAGAG	1	-
chr13	24183019	24183032	AGGACAGGAAGAA	1	-
chr13	24798507	24798520	GGGGCAGGAAGTG	1	+
chr13	24846205	24846218	GGTGGAGGAAGCG	1	+
chr13	25192695	25192708	CAGCCAGGAAGTG	1	-
chr13	28997354	28997367	ATGAGAGGAAGTG	1	-
chr13	29211108	29211121	GAAAGAGGAAATG	1	+
chr13	32525619	32525632	ATGAGAGGAAGTG	1	-
chr13	33366022	33366035	ATAACAGGAAGTG	1	-
chr13	40976755	40976768	GGAGGAGGAAGTG	1	-
chr13	41806076	41806089	CTACCAGGAAGCT	1	+
chr13	46756346	46756359	AAGGCAGGAAGTG	1	+
chr13	48652497	48652510	GATCCAGGAAGTG	1	-
chr13	74340393	74340406	ACAGCAGGAAGTG	1	-
chr13	77913436	77913449	AAGCCAGGAAGCA	1	-
chr13	77920169	77920182	GGAGGCGGAAGTT	1	-
chr13	78596457	78596470	CAAACAGGAAGTG	1	+
chr13	78995117	78995130	TCACCAGGAAGTG	1	+
chr13	98220358	98220371	CAACCAGGAAGTA	1	+
chr14	100534970	100534983	GATTCAGGAAGTG	1	+
chr14	100539159	100539172	AAAGCAGGAAGTA	1	+
chr14	102172656	102172669	CGCCCAGGAAGTG	1	-
chr14	104091785	104091798	GGAACAGGAAGTT	1	-
chr14	106986668	106986681	CCACCAGGAAGCG	1	-
chr14	23285104	23285117	ATTACAGGAAGTG	1	+
chr14	24578245	24578258	CAGGCAGGAAGTC	1	+
chr14	32407101	32407114	ATGACAGGAAGTG	1	-
chr14	34441885	34441898	ACACCAGGAAGCA	1	+
chr14	35809181	35809194	GGAAGAGGAAGTA	1	-
chr14	38344093	38344106	CAGAAAGGAAGTG	1	-
chr14	50507327	50507340	GAAACAGGAAGTG	1	-
chr14	59797279	59797292	AGAGAAGGAAGAG	1	+
chr14	65469722	65469735	CAACCAGGAAGTG	1	+
chr14	65937513	65937526	GAGGCAGGAAGTG	1	-
chr14	70092247	70092260	CAGACAGGAAGCA	1	+
chr14	73715449	73715462	AGCCCAGGAAGTT	1	+
chr14	74219261	74219274	CGACCAGGAAGCA	1	+
chr14	74223285	74223298	GTGGCAGGAAGCA	1	-
chr14	75342709	75342722	TGGTCAGGAAGTG	1	+
chr14	77334141	77334154	CAAAGAGGAAGTG	1	+
chr14	89817890	89817903	TTCACAGGAAGTG	1	-
chr14	96890502	96890515	CCTTCAGGAAGTG	1	-
chr14	97875459	97875472	ACACCAGGAAGCC	1	-
chr15	101708148	101708161	GAATCAGGAAGTG	1	+
chr15	101874506	101874519	GACACAGGAAGTT	1	+
chr15	23033055	23033068	GGAGGCGGAAGTT	1	+
chr15	44036316	44036329	GAAAGAGGAAGTG	1	-
chr15	44119105	44119118	AGAGCAGGAAGTT	1	-
chr15	49508656	49508669	ACTCCAGGAAGTG	1	-
chr15	49714516	49714529	AGAACAGGAAGTA	1	+
chr15	50399939	50399952	TGAGCAGGAAGCA	1	-
chr15	51177736	51177749	GCAGCAGGAAGAG	1	-
chr15	52774240	52774253	TAAAGAGGAAGTG	1	+
chr15	55569468	55569481	AGAGCAGGAAATG	1	+
chr15	58562367	58562380	AAACCAGGAAGAG	1	-
chr15	58624217	58624230	AGGGCAGGAAGTG	1	+
chr15	60860807	60860820	GAGGCAGGAAGCA	1	+
chr15	63484359	63484372	CCAACAGGAAGTG	1	+
chr15	63888107	63888120	AAAGAAGGAAGTA	1	-
chr15	64184063	64184076	AGTTCAGGAAGTG	1	+
chr15	64185103	64185116	CAGGCAGGAAGAG	1	+
chr15	74280708	74280721	AGAAGAGGAAGTG	1	-
chr15	74449455	74449468	GAGGCAGGAAGTT	1	+
chr15	74671367	74671380	AGACCAGGAAGGA	1	+
chr15	74838801	74838814	TCTTCAGGAAGTG	1	+
chr15	75076032	75076045	GGAGCCGGAAGCC	1	-
chr15	75389252	75389265	GGAGGCGGAAGTC	1	+
chr15	85114353	85114366	GCAGCCGGAAGCG	1	-
chr16	10758860	10758873	CAGCCAGGAAGTG	1	+
chr16	11457383	11457396	ACAACAGGAAGTC	1	+
chr16	11772395	11772408	TGATGAGGAAGTG	1	-
chr16	12183622	12183635	GCAAGAGGAAGTG	1	-
chr16	14403118	14403131	CTGGCAGGAAGTG	1	-
chr16	17370186	17370199	TAAACAGGAAGTG	1	-
chr16	17453748	17453761	GAAACAGGAAGTA	1	-
chr16	17461152	17461165	CAGACAGGAAGTG	1	+
chr16	17556524	17556537	GCAGCAGGAAGTC	1	+
chr16	23710637	23710650	GTATGAGGAAGTG	1	+
chr16	238838	238851	GGGACAGGAAGTG	1	+
chr16	23961404	23961417	GCAGGAGGAAGTG	1	-
chr16	30198831	30198844	GGGGCAGGAAGCC	1	+
chr16	30883825	30883838	AGTTCAGGAAGTG	1	-
chr16	3179671	3179684	GAAGCAGGAAGGG	1	+
chr16	3216078	3216091	GAAGACGGAAGTT	1	-
chr16	4012905	4012918	GTGACAGGAAGCA	1	+
chr16	46725001	46725014	CATCCAGGAAGCT	1	-
chr16	4793720	4793733	AGAGGCGGAAGCG	1	-
chr16	57447424	57447437	GCAGACGGAAGTG	1	-
chr16	57576323	57576336	ACCCCAGGAAGTA	1	+
chr16	58076474	58076487	CAACCCGGAAGTG	1	+
chr16	70452162	70452175	AGAGCAGGAAGCT	1	-
chr16	70452841	70452854	ACAGCAGGAAGAG	1	+
chr16	70693619	70693632	TGACCCGGAAGCA	1	-
chr16	72866652	72866665	AGGCCCGGAAGGG	1	+
chr16	81855252	81855265	GCCTCAGGAAGTG	1	+
chr16	82689071	82689084	AAAGCAGGAAATA	1	+
chr16	84544993	84545006	GGGGCAGGAAGCT	1	+
chr16	88740754	88740767	ACAAGAGGAAGAG	1	-
chr16	9052249	9052262	TCTACAGGAAGTC	1	-
chr16	9229905	9229918	CCAGAAGGAAGTG	1	+
chr17	17018194	17018207	AGACCAGGAAGTT	1	-
chr17	20965689	20965702	CCACCAGGAAGCA	1	+
chr17	27760709	27760722	CACACAGGAAGTG	1	+
chr17	29136083	29136096	TACACAGGAAGTG	1	+
chr17	32052925	32052938	GGACCAGGAAGCG	1	-
chr17	34202806	34202819	GAAGGAGGAAGTC	1	-
chr17	3673908	3673921	GGGGCAGGAAGTG	1	-
chr17	36813732	36813745	TATCCAGGAAGTG	1	-
chr17	36815246	36815259	GGAGGAGGAAGTG	1	+
chr17	37837847	37837860	GAACCCGGAAGGC	1	-
chr17	40472198	40472211	CAGACAGGAAGTG	1	+
chr17	43373527	43373540	AAAAGAGGAAGTT	1	-
chr17	44368777	44368790	GAAGGAGGAAGTG	1	+
chr17	55520731	55520744	CTGCCAGGAAGTC	1	-
chr17	56416767	56416780	CTAGCAGGAAGTG	1	-
chr17	56416989	56417002	TAGGCCGGAAGCA	1	+
chr17	65565113	65565126	GAAGCAGGAAGTG	1	-
chr17	66168754	66168767	TGTACAGGAAGTC	1	+
chr17	66458024	66458037	CAAGCAGGAAGCC	1	+
chr17	6933191	6933204	CAGGCAGGAAGTG	1	-
chr17	7034195	7034208	AAAGCAGGAAGCA	1	+
chr17	75449861	75449874	ACAACAGGAAGTT	1	-
chr17	76349229	76349242	CTGCCAGGAAGAG	1	-
chr17	76693800	76693813	GCAGAAGGAAGTG	1	+
chr17	78914860	78914873	GAAACAGGAAGTG	1	+
chr17	80921398	80921411	AAACCAGGAAACA	1	+
chr17	80944006	80944019	CAGCCAGGAAGCT	1	+
chr18	2917406	2917419	AAACAAGGAAGTC	1	-
chr18	32847503	32847516	CGCGCCGGAAGTG	1	+
chr18	3596726	3596739	TCTCCAGGAAGTC	1	-
chr18	46132151	46132164	GAAGCCGGAAGGG	1	-
chr18	52989098	52989111	AAAGCAGGAAGAG	1	+
chr18	5980244	5980257	GAAGCAGGAAGAG	1	-
chr18	74811773	74811786	GAGGCAGGAAGAA	1	+
chr19	10519674	10519687	GTTGAAGGAAGTG	1	+
chr19	11079275	11079288	TAGTCAGGAAGTG	1	-
chr19	11689187	11689200	TTTCCAGGAAGTC	1	+
chr19	1180565	1180578	GAAACAGGAAGTG	1	-
chr19	12897265	12897278	TAAGGAGGAAGTT	1	-
chr19	12907482	12907495	CAAGCAGGAAAAG	1	+
chr19	13275494	13275507	TTAACAGGAAGTG	1	-
chr19	13283112	13283125	GAACCAGGAAATA	1	-
chr19	13507770	13507783	GTTCCAGGAAATG	1	+
chr19	14332355	14332368	TGTCAAGGAAGTG	1	+
chr19	18134802	18134815	GACTCAGGAAGCA	1	-
chr19	18202185	18202198	GAAGCAGGAAGGA	1	+
chr19	18429179	18429192	GGTGCAGGAAGTG	1	-
chr19	2624899	2624912	GAGACAGGAAGAC	1	+
chr19	36076934	36076947	CAATCAGGAAGTG	1	-
chr19	36393516	36393529	AAAGCAGGAAGAG	1	-
chr19	36400265	36400278	GAATGAGGAAGTG	1	+
chr19	42052863	42052876	CGGAGAGGAAGTG	1	-
chr19	45186752	45186765	CCATCAGGAAGTT	1	-
chr19	47614761	47614774	GGGAGAGGAAGTT	1	-
chr19	4878771	4878784	GGGGCAGGAAGTG	1	+
chr19	49503160	49503173	AGAGCAGGAAGTT	1	+
chr19	50844483	50844496	GAAGGAGGAAGTA	1	+
chr19	51963888	51963901	TGTCCAGGAAGCA	1	-
chr19	55028888	55028901	CGTCCAGGAAGCC	1	+
chr19	55128588	55128601	AAAGGAGGAAGTG	1	-
chr19	56821013	56821026	GTTGCAGGAAGAG	1	-
chr19	6760955	6760968	GAACCAGGAAGTC	1	+
chr19	6766214	6766227	CAAACAGGAAGTG	1	-
chr19	8261589	8261602	CAAAGAGGAAGTG	1	-
chr19	8552600	8552613	GAAACAGGAAGCG	1	-
chr19	8559275	8559288	CCACCAGGAAGCT	1	+
chr1	101360425	101360438	CCGACAGGAAGTG	1	-
chr1	10438767	10438780	CAACCAGGAAGTG	1	-
chr1	107538786	107538799	CAATGAGGAAGTG	1	-
chr1	110361410	110361423	GAGCCAGGAAGCA	1	-
chr1	111415690	111415703	GAAGGAGGAAGTG	1	-
chr1	111745519	111745532	CAATCAGGAAGTG	1	+
chr1	111758901	111758914	CTGGCAGGAAGTC	1	-
chr1	112936957	112936970	CAATGAGGAAGTG	1	-
chr1	117057778	117057791	AAAGAAGGAAGTA	1	-
chr1	117594255	117594268	AAAGCAGGAAGGG	1	+
chr1	12533456	12533469	GATGCCGGAAGCA	1	-
chr1	14846959	14846972	AAAGCAGGAAGAG	1	+
chr1	149934118	149934131	AAAACAGGAAGCA	1	-
chr1	152009117	152009130	GGAAGAGGAAGTG	1	-
chr1	154839174	154839187	CACACAGGAAGTG	1	+
chr1	155944802	155944815	AAACCCGGAAGGG	1	+
chr1	157493937	157493950	CAGGCAGGAAGTG	1	+
chr1	157803121	157803134	GAGACCGGAAATG	1	-
chr1	160967343	160967356	GAACCAGGAAGGG	1	+
chr1	161165263	161165276	TGTCCAGGAAGTC	1	+
chr1	16492156	16492169	ACACCAGGAAGTG	1	+
chr1	167417155	167417168	AAAACAGGAAGTC	1	+
chr1	172612690	172612703	CATGGAGGAAGTG	1	-
chr1	17402054	17402067	GAAGGAGGAAGTA	1	-
chr1	174769005	174769018	TAGCCAGGAAGCC	1	-
chr1	181118920	181118933	GGGCCCGGAAGTG	1	-
chr1	182584258	182584271	GGCCCCGGAAGAG	1	+
chr1	183867307	183867320	GAGGGAGGAAGTC	1	-
chr1	198590312	198590325	GGGGCAGGAAGCA	1	-
chr1	204485512	204485525	GAGGCCGGAAGTT	1	+
chr1	206310454	206310467	TAAGCAGGAAGAG	1	-
chr1	206748684	206748697	GAAAGAGGAAATG	1	+
chr1	207096640	207096653	TGCAGAGGAAGTG	1	+
chr1	207106825	207106838	CAGTCAGGAAGCC	1	-
chr1	208021700	208021713	GGGTCAGGAAGTG	1	-
chr1	216774643	216774656	CTCCCAGGAAGTC	1	-
chr1	220218764	220218777	GAGCCCGGAAGTT	1	+
chr1	221928187	221928200	AAATGAGGAAGTT	1	+
chr1	226252098	226252111	CACCCAGGAAGCA	1	+
chr1	226820779	226820792	GAGCCAGGAAGTG	1	+
chr1	228591965	228591978	GTTCCAGGAAGCA	1	-
chr1	229335786	229335799	TAAACAGGAAGTA	1	+
chr1	233101613	233101626	CATCCAGGAAGAG	1	+
chr1	23918211	23918224	GAGGAAGGAAGAG	1	+
chr1	24237592	24237605	AGGACAGGAAGAA	1	-
chr1	24528567	24528580	GGTCCAGGAAGTG	1	+
chr1	246690850	246690863	TCAGGAGGAAGTG	1	+
chr1	27961032	27961045	GGTCCAGGAAGTT	1	-
chr1	28213953	28213966	AAACCAGGAAGTG	1	-
chr1	28907099	28907112	TACCCCGGAAGTC	1	+
chr1	31203356	31203369	GGGACAGGAAATA	1	-
chr1	31222892	31222905	AGCACAGGAAGTG	1	+
chr1	31223917	31223930	CCTCCAGGAAGTG	1	-
chr1	32355220	32355233	GAACCAGGAAGTG	1	-
chr1	32394356	32394369	AAATGAGGAAGTG	1	-
chr1	36832069	36832082	AAAACCGGAAGCT	1	+
chr1	42149904	42149917	GAGGAAGGAAGTG	1	+
chr1	43408318	43408331	AATAAAGGAAGTG	1	+
chr1	45130548	45130561	CAGCCAGGAAGCA	1	+
chr1	45137969	45137982	AACAGAGGAAGAG	1	+
chr1	66801899	66801912	GAGACAGGAAATT	1	-
chr1	68202150	68202163	ACAACAGGAAGCA	1	-
chr1	8484828	8484841	GGAAGAGGAAGCA	1	+
chr1	89357229	89357242	AAAGCAGGAAGCG	1	+
chr1	90223377	90223390	AACACAGGAAGTA	1	+
chr1	9070179	9070192	GGGGCAGGAAATG	1	+
chr1	94174880	94174893	GGGACAGGAAGAA	1	-
chr20	10434117	10434130	GAAACAGGAAGGG	1	-
chr20	20661759	20661772	GTAACAGGAAGTC	1	-
chr20	24089927	24089940	GGAGGAGGAAGAG	1	+
chr20	30309621	30309634	CATCCCGGAAGAG	1	+
chr20	35258510	35258523	GCCACAGGAAGTG	1	-
chr20	35485205	35485218	GAAACAGGAAATC	1	-
chr20	39677674	39677687	AAATGCGGAAGTG	1	+
chr20	43280463	43280476	ATTCCAGGAAATG	1	-
chr20	43595115	43595128	GAAAGCGGAAGTG	1	+
chr20	43767688	43767701	CCTCCAGGAAGAG	1	+
chr20	46044306	46044319	CTTGGAGGAAGTG	1	-
chr20	48581607	48581620	ACAACAGGAAGCC	1	-
chr20	49435202	49435215	CAGCCAGGAAATG	1	+
chr20	52516391	52516404	GGGACAGGAAGTG	1	+
chr20	52695028	52695041	TAAACCGGAAATG	1	-
chr21	17104774	17104787	TAACCAGGAAGCG	1	+
chr21	30749060	30749073	GCAACAGGAAATG	1	-
chr21	36399103	36399116	CAGACAGGAAGGG	1	+
chr21	37961923	37961936	AGGCCAGGAAGTC	1	-
chr21	43739600	43739613	GAGGAAGGAAGTA	1	+
chr21	45567258	45567271	CCAACAGGAAGCA	1	-
chr21	45586921	45586934	CCTCCCGGAAGTG	1	-
chr21	46513010	46513023	AAACCAGGAAATT	1	+
chr21	47704144	47704157	CAATAAGGAAGTA	1	-
chr21	48042357	48042370	TGAGAAGGAAGTG	1	+
chr22	22001205	22001218	AGTCCAGGAAGCC	1	-
chr22	23244987	23245000	AAGACAGGAAGCT	1	+
chr22	23274784	23274797	GACCCCGGAAGTC	1	-
chr22	28101004	28101017	GAACCCGGAAGTG	1	-
chr22	30711107	30711120	AGGCCAGGAAGCT	1	+
chr22	32033493	32033506	GCAGGAGGAAGTA	1	-
chr22	33866664	33866677	TGTAGAGGAAGTG	1	-
chr22	35726795	35726808	GAACCAGGAAGTG	1	-
chr22	36654980	36654993	CAAACAGGAAGTG	1	-
chr22	36775677	36775690	TACCAAGGAAGTG	1	+
chr22	36779355	36779368	GATACAGGAAGAG	1	-
chr22	36781065	36781078	GGGGCAGGAAGTG	1	-
chr22	36822439	36822452	CCAGCAGGAAGTG	1	+
chr22	37641379	37641392	GGGAGAGGAAGAG	1	+
chr22	38572351	38572364	AGGCCAGGAAGCA	1	+
chr22	38626252	38626265	CAACCAGGAAATG	1	+
chr22	38707394	38707407	TAAACAGGAAGTC	1	+
chr22	41878383	41878396	GAGACAGGAAGGG	1	-
chr22	42319101	42319114	GGGACAGGAAGCA	1	+
chr22	42337411	42337424	TGGGCAGGAAGCA	1	-
chr22	45692579	45692592	CAGCCCGGAAGTG	1	-
chr22	47338572	47338585	GCTTCAGGAAGTG	1	+
chr22	50201820	50201833	ATACCCGGAAGTG	1	-
chr2	102242121	102242134	AAATCAGGAAGTT	1	-
chr2	103004584	103004597	GGGACAGGAAGAG	1	+
chr2	105051053	105051066	GAAGCAGGAAGTG	1	-
chr2	106349843	106349856	GTATAAGGAAGTG	1	+
chr2	106414100	106414113	GAGGCAGGAAGTG	1	+
chr2	106805988	106806001	CTGAGCGGAAGTG	1	-
chr2	109237648	109237661	GAAACAGGAAGCT	1	+
chr2	109252950	109252963	GCAGGAGGAAGAG	1	-
chr2	111955636	111955649	GAACCCGGAAGGC	1	-
chr2	113563325	113563338	GCAGCAGGAAGTC	1	-
chr2	113957947	113957960	AGACCAGGAAGTG	1	+
chr2	114648634	114648647	AAAGCAGGAAGCG	1	-
chr2	121065868	121065881	GGAGGCGGAAGTT	1	+
chr2	147939960	147939973	CACCCAGGAAGTG	1	+
chr2	173327021	173327034	GATGGAGGAAGCA	1	-
chr2	182321562	182321575	GAGGAAGGAAGTG	1	+
chr2	191492688	191492701	GGAGGAGGAAGAG	1	-
chr2	201337990	201338003	TGTGGAGGAAGTG	1	+
chr2	208199577	208199590	AACACAGGAAGCT	1	-
chr2	208368238	208368251	CAGGCAGGAAGCC	1	-
chr2	214092364	214092377	CCATCAGGAAGTG	1	+
chr2	231508369	231508382	CAAACAGGAAGTG	1	+
chr2	231659353	231659366	CAGCCAGGAAGTA	1	+
chr2	233476538	233476551	GTCCCAGGAAGTC	1	-
chr2	233951830	233951843	AGACCCGGAAGCT	1	-
chr2	234176641	234176654	GAGGCAGGAAGTG	1	-
chr2	25640863	25640876	CTTCCAGGAAGTG	1	-
chr2	25789780	25789793	GAGGCAGGAAGTA	1	+
chr2	28809916	28809929	GCAGAAGGAAGTG	1	-
chr2	37881036	37881049	CTTGCAGGAAGTG	1	+
chr2	42257112	42257125	AAAGGAGGAAGCA	1	-
chr2	42325789	42325802	CAATGAGGAAGTG	1	+
chr2	46406449	46406462	CAGACAGGAAGTA	1	+
chr2	46457537	46457550	AGGGGAGGAAGTG	1	-
chr2	48642537	48642550	GTGGCAGGAAGAA	1	+
chr2	5506240	5506253	AAAGAAGGAAGTG	1	+
chr2	61652521	61652534	GGAACAGGAAGTG	1	-
chr2	64431637	64431650	GAAACAGGAAGTA	1	-
chr2	64488057	64488070	GAGACAGGAAGAG	1	+
chr2	65140528	65140541	GGGACAGGAAATG	1	+
chr2	68979005	68979018	TGAACAGGAAGCA	1	-
chr2	70844768	70844781	ATGCCAGGAAATG	1	+
chr2	8442261	8442274	TGCCAAGGAAGTG	1	+
chr2	85125695	85125708	AAGTGAGGAAGTG	1	-
chr2	8661421	8661434	CAAACAGGAAGCT	1	+
chr3	101617730	101617743	GTAAGAGGAAGTG	1	+
chr3	106021617	106021630	AGAAGAGGAAGTC	1	-
chr3	119419548	119419561	GAACCAGGAAGTC	1	-
chr3	120499989	120500002	GGCAGAGGAAGTC	1	-
chr3	121741150	121741163	GGAGCAGGAAACG	1	-
chr3	121793726	121793739	TGAGGAGGAAGTT	1	-
chr3	121810646	121810659	GAAGAAGGAAGTG	1	+
chr3	121811510	121811523	GCAGCAGGAAGGG	1	-
chr3	122399886	122399899	ACACCAGGAAGCG	1	-
chr3	124868067	124868080	GCAGAAGGAAGTG	1	-
chr3	126943095	126943108	CGTGCAGGAAGTG	1	+
chr3	15001216	15001229	GATCCAGGAAGTT	1	+
chr3	151589572	151589585	GAAACAGGAAGTA	1	+
chr3	151986622	151986635	CCACCAGGAAGCC	1	-
chr3	151986951	151986964	GAAGGAGGAAGTG	1	+
chr3	159647640	159647653	CCGGCAGGAAGTC	1	+
chr3	171176067	171176080	AAAGCAGGAAGCC	1	+
chr3	176775756	176775769	GTTTCAGGAAGTG	1	+
chr3	177079454	177079467	AAAACCGGAAGTG	1	-
chr3	184504586	184504599	GAAGCCGGAAGTG	1	-
chr3	185927739	185927752	AAAACAGGAAGTG	1	+
chr3	186683236	186683249	GACACAGGAAGAG	1	-
chr3	197807595	197807608	GACTCCGGAAGCC	1	+
chr3	2198191	2198204	TGGACAGGAAGTC	1	-
chr3	36934661	36934674	GGAACAGGAAGTT	1	-
chr3	3708097	3708110	CAGTGAGGAAGTG	1	-
chr3	39403198	39403211	GCCAAAGGAAGTG	1	+
chr3	42201315	42201328	CCCACAGGAAGTC	1	+
chr3	43897379	43897392	GGAGGAGGAAGCA	1	+
chr3	46140101	46140114	AAAGCAGGAAGTA	1	-
chr3	46410181	46410194	AGATGAGGAAATG	1	+
chr3	46991013	46991026	TATGCAGGAAGCC	1	+
chr3	61222508	61222521	GGGCCAGGAAGCA	1	-
chr3	63907800	63907813	AGACCAGGAAGTG	1	-
chr3	72599187	72599200	GAACAAGGAAGTC	1	+
chr4	113206175	113206188	CCACCAGGAAGTG	1	-
chr4	139481769	139481782	GAACCAGGAAGAG	1	-
chr4	144833431	144833444	CGGGAAGGAAGTG	1	-
chr4	146981207	146981220	GTGACAGGAAGTC	1	+
chr4	153110891	153110904	ACAGCAGGAAGGG	1	-
chr4	153584785	153584798	CTCCCAGGAAGTC	1	+
chr4	153601152	153601165	GAAACAGGAAATG	1	-
chr4	1695299	1695312	CGGCCAGGAAGAG	1	-
chr4	185018664	185018677	GGAGCAGGAAGTG	1	-
chr4	185185422	185185435	CAAGCCGGAAGAG	1	+
chr4	26132187	26132200	AGAACAGGAAAAG	1	-
chr4	2691791	2691804	GGGGCAGGAAGAA	1	+
chr4	3039935	3039948	AGGTCAGGAAGCA	1	+
chr4	36287966	36287979	CAAAGAGGAAGTC	1	-
chr4	38783775	38783788	AAAGGAGGAAGTG	1	-
chr4	40311597	40311610	GCAGGAGGAAGTG	1	-
chr4	54568945	54568958	ACAACAGGAAGCT	1	+
chr4	82342730	82342743	AAATGCGGAAGTT	1	+
chr4	87144885	87144898	GCAACAGGAAGTT	1	+
chr5	100236612	100236625	CAAACAGGAAGAG	1	-
chr5	102898149	102898162	GGAAAAGGAAGCG	1	-
chr5	10579195	10579208	AGCCCAGGAAGTC	1	+
chr5	116283884	116283897	CCTGCAGGAAGTG	1	-
chr5	118676337	118676350	GTGGCAGGAAGTG	1	+
chr5	130545291	130545304	GAGGGAGGAAGTT	1	+
chr5	130599740	130599753	GAGCCAGGAAGCT	1	+
chr5	130718272	130718285	GTACCAGGAAGTA	1	+
chr5	130983245	130983258	GGAGGCGGAAGTT	1	-
chr5	133463139	133463152	GAAAGAGGAAGTG	1	-
chr5	138893429	138893442	GAAAGAGGAAAAG	1	+
chr5	139037544	139037557	ATGTCAGGAAGTC	1	-
chr5	139365031	139365044	TCCCCAGGAAGTC	1	-
chr5	140421054	140421067	GCGTCAGGAAGTG	1	+
chr5	140705945	140705958	GAAGCAGGAAGCA	1	+
chr5	141002966	141002979	GGAACAGGAAGAG	1	+
chr5	14172394	14172407	GAAGCAGGAAGTG	1	+
chr5	142382112	142382125	AAGCCAGGAAGTG	1	+
chr5	143192180	143192193	TGGGCAGGAAGTC	1	+
chr5	150535191	150535204	CACCCAGGAAGTA	1	+
chr5	156710596	156710609	AGATGAGGAAGTT	1	+
chr5	157375931	157375944	AAATAAGGAAGAG	1	-
chr5	158528904	158528917	GAATCAGGAAGTG	1	-
chr5	158943078	158943091	GGAACAGGAAGAA	1	+
chr5	159933789	159933802	CAGGCAGGAAACG	1	-
chr5	169821160	169821173	GGAAGAGGAAGAG	1	-
chr5	171749236	171749249	CCTACAGGAAGTG	1	+
chr5	173209289	173209302	AATGCAGGAAGCC	1	-
chr5	176432159	176432172	AGCCCAGGAAGTG	1	-
chr5	32538363	32538376	GAAAGAGGAAGTG	1	+
chr5	34499277	34499290	GAGACAGGAAGTA	1	-
chr5	464265	464278	AGGTGAGGAAGTG	1	+
chr5	58858955	58858968	CACCAAGGAAGTG	1	+
chr5	60496575	60496588	GCAGCAGGAAGCC	1	+
chr5	66517670	66517683	CAGACAGGAAGCT	1	+
chr5	67583929	67583942	AACACAGGAAGTG	1	-
chr5	71747928	71747941	GCACCAGGAAGCC	1	+
chr5	73497355	73497368	GGTACAGGAAGTG	1	-
chr5	75395153	75395166	CAAACAGGAAGTA	1	-
chr5	77164138	77164151	CACACAGGAAGTG	1	-
chr5	86377401	86377414	TCCAGAGGAAGTG	1	-
chr5	88609948	88609961	GAAAGAGGAAGAA	1	-
chr5	95157835	95157848	CTGCCAGGAAATG	1	-
chr5	95309891	95309904	CAGACAGGAAGCT	1	-
chr5	96272575	96272588	GTGACAGGAAGCG	1	+
chr6	10528683	10528696	TTAACAGGAAGCA	1	+
chr6	106895918	106895931	TAGAGAGGAAGTA	1	+
chr6	107164088	107164101	GAAACAGGAAGAG	1	-
chr6	107992270	107992283	TACACAGGAAGTG	1	-
chr6	110116412	110116425	AACCCCGGAAGCG	1	-
chr6	111003821	111003834	TAACCAGGAAGTG	1	-
chr6	11154535	11154548	TGACAAGGAAGTA	1	+
chr6	116772034	116772047	AGAACAGGAAGAA	1	+
chr6	116797390	116797403	GAAACAGGAAGTG	1	+
chr6	130031432	130031445	GAGGCAGGAAGCC	1	-
chr6	135484036	135484049	CCAGGAGGAAGAG	1	-
chr6	138195515	138195528	AAACCAGGAAGCA	1	-
chr6	143193185	143193198	ACCCCAGGAAGTG	1	+
chr6	143748607	143748620	ACAGCAGGAAGTC	1	-
chr6	14664816	14664829	GCTCCAGGAAGTA	1	+
chr6	149534212	149534225	AGGACAGGAAGTG	1	-
chr6	149593161	149593174	GTAAGAGGAAGTC	1	+
chr6	149806119	149806132	CGTGCAGGAAGTG	1	-
chr6	20206855	20206868	AAAGCAGGAAGAG	1	-
chr6	217438	217451	AGGACAGGAAGAC	1	-
chr6	24517949	24517962	TGAACAGGAAATG	1	+
chr6	25367662	25367675	GGAGCAGGAAGTG	1	+
chr6	27106995	27107008	AAAACCGGAAGAG	1	-
chr6	27721988	27722001	ACAGGAGGAAGTG	1	-
chr6	28227035	28227048	CTGACAGGAAGCG	1	+
chr6	287154	287167	ACAGCAGGAAATG	1	-
chr6	30652541	30652554	ACAGCAGGAAGAG	1	-
chr6	31528156	31528169	ACACCAGGAAGGG	1	-
chr6	32154969	32154982	AAAGCAGGAAGTG	1	+
chr6	33059837	33059850	GGCCCAGGAAATA	1	+
chr6	33476409	33476422	AACCCCGGAAGCG	1	-
chr6	36089114	36089127	GAAACAGGAAGAT	1	+
chr6	36172144	36172157	GAACAAGGAAGTC	1	+
chr6	36997317	36997330	AAAGGAGGAAGCA	1	+
chr6	37524780	37524793	TGAGCAGGAAATG	1	+
chr6	4021642	4021655	GAGTCAGGAAGTT	1	+
chr6	42013570	42013583	ACAAGAGGAAGTT	1	-
chr6	46816751	46816764	GGTTCAGGAAGTA	1	-
chr6	6592172	6592185	GAAAGAGGAAGTG	1	+
chr6	88889493	88889506	AGAAGAGGAAGTA	1	+
chr7	100227149	100227162	CATCCAGGAAGGG	1	-
chr7	100787438	100787451	GGTTCAGGAAGCA	1	-
chr7	102004337	102004350	GGCGCAGGAAGCC	1	-
chr7	102056326	102056339	GAGACCGGAAGGG	1	-
chr7	102083942	102083955	AAGACAGGAAATA	1	-
chr7	126342652	126342665	GGATCAGGAAGTG	1	-
chr7	128595407	128595420	AAGACAGGAAGAA	1	-
chr7	129790853	129790866	AAACCAGGAAGCA	1	-
chr7	140104030	140104043	GAACCAGGAAGGC	1	+
chr7	149580566	149580579	AGAGCAGGAAGTG	1	+
chr7	155795326	155795339	CAACCAGGAAGTA	1	-
chr7	18706053	18706066	GATCCAGGAAATG	1	+
chr7	24768280	24768293	GAGTCAGGAAGTG	1	+
chr7	26369636	26369649	GAATGAGGAAGTG	1	+
chr7	2848743	2848756	CCAGCCGGAAGTG	1	-
chr7	28519437	28519450	AAACCAGGAAGAG	1	-
chr7	3011715	3011728	GGCCCAGGAAGTC	1	-
chr7	33935153	33935166	TGGGCAGGAAGAG	1	+
chr7	37382435	37382448	AAAACAGGAAGTG	1	-
chr7	43769135	43769148	GACGCCGGAAGTC	1	-
chr7	50479197	50479210	AAGGCCGGAAGAG	1	+
chr7	56142240	56142253	GCTCCCGGAAGCC	1	+
chr7	6274145	6274158	CATAGAGGAAGTC	1	+
chr7	69921898	69921911	ACTGCAGGAAGTC	1	-
chr7	75250629	75250642	AGAGCCGGAAGTC	1	+
chr7	8153988	8154001	CAACCAGGAAATA	1	+
chr7	87105452	87105465	GGATGCGGAAGCA	1	-
chr7	92439179	92439192	AAACCAGGAAGTG	1	+
chr7	99809280	99809293	CTGACAGGAAGTG	1	-
chr8	102236295	102236308	GGAGCAGGAAGCC	1	+
chr8	102345324	102345337	GGTGCCGGAAGTT	1	+
chr8	103120225	103120238	GGGGCAGGAAGGG	1	-
chr8	103669635	103669648	GAGGCAGGAAGAG	1	-
chr8	103942468	103942481	AAAACAGGAAGTG	1	+
chr8	118969747	118969760	GAAACAGGAAGCC	1	+
chr8	119291886	119291899	AAACAAGGAAGTG	1	-
chr8	128209209	128209222	ACCACAGGAAGTT	1	-
chr8	130900473	130900486	GCAGGAGGAAGAG	1	-
chr8	131257276	131257289	CAACCAGGAAGCA	1	+
chr8	133288825	133288838	ACATGAGGAAGTA	1	-
chr8	134230326	134230339	GTGGCAGGAAATG	1	+
chr8	142106841	142106854	GAAAGAGGAAGCG	1	-
chr8	142245470	142245483	CACACCGGAAGTG	1	-
chr8	22398107	22398120	AAAACAGGAAGCA	1	-
chr8	26298831	26298844	CAGGGCGGAAGTG	1	+
chr8	26486222	26486235	ATGGGAGGAAGTG	1	+
chr8	27224212	27224225	GAGGCAGGAAGTC	1	+
chr8	27236415	27236428	CACACAGGAAGTC	1	-
chr8	28451796	28451809	AAAAAAGGAAGAG	1	+
chr8	38300009	38300022	AGACCAGGAAGTG	1	-
chr8	42060961	42060974	CTGCCAGGAAATG	1	-
chr8	42597055	42597068	CAACAAGGAAGTA	1	-
chr8	54925038	54925051	AACCCAGGAAGTG	1	+
chr8	56832209	56832222	GGAGGAGGAAGTT	1	-
chr8	73228909	73228922	CAAACAGGAAGCC	1	-
chr8	82225282	82225295	AGCCCAGGAAGCA	1	-
chr8	8774957	8774970	AAATGAGGAAGTA	1	+
chr9	100904740	100904753	GACCCAGGAAATG	1	-
chr9	112812064	112812077	AGAGCCGGAAGCC	1	+
chr9	113388863	113388876	GTAGCAGGAAGCT	1	-
chr9	116143473	116143486	GAAGGAGGAAGAG	1	-
chr9	116282674	116282687	TAGACAGGAAGTG	1	-
chr9	117148894	117148907	CCACAAGGAAGTA	1	+
chr9	123689120	123689133	CACTCAGGAAGTC	1	+
chr9	127005214	127005227	AATGCAGGAAGTC	1	+
chr9	12776453	12776466	AAACCAGGAAGTA	1	-
chr9	132023959	132023972	AAAGGAGGAAGTG	1	-
chr9	132725510	132725523	GAGACAGGAAATG	1	+
chr9	132751574	132751587	GACACAGGAAGTG	1	-
chr9	137285581	137285594	CACCCAGGAAGCA	1	-
chr9	21993615	21993628	ATTTCAGGAAGTC	1	+
chr9	33159217	33159230	AAAACAGGAAGAA	1	+
chr9	33160007	33160020	GGTCCAGGAAGTG	1	-
chr9	36144750	36144763	GAAGGAGGAAGTA	1	-
chr9	37372256	37372269	CAGGCAGGAAGCA	1	+
chr9	90094869	90094882	AGCCCAGGAAGAC	1	+
chr9	92020012	92020025	ATTCCAGGAAGTG	1	+
chr9	93487300	93487313	AAACCAGGAAGTG	1	+
chr9	93577819	93577832	ACTCCAGGAAGTG	1	+
chr9	93643279	93643292	GAGGCAGGAAGTG	1	+
chrX	101054600	101054613	TAAGCAGGAAGGG	1	-
chrX	102659751	102659764	CGGGCAGGAAGAG	1	+
chrX	111923470	111923483	AAGTGAGGAAGTA	1	-
chrX	128911411	128911424	CAAACAGGAAGCG	1	+
chrX	12994208	12994221	GAAAGAGGAAGCT	1	+
chrX	130863572	130863585	CAGACAGGAAGGG	1	-
chrX	130880898	130880911	GGCACAGGAAGTC	1	+
chrX	130881393	130881406	CAGACAGGAAGGG	1	-
chrX	130913010	130913023	GGCACAGGAAGTC	1	+
chrX	130956176	130956189	GGCACAGGAAGTT	1	-
chrX	1368623	1368636	GAAGCCGGAAATC	1	-
chrX	1398611	1398624	CTAAGAGGAAGTA	1	-
chrX	1620339	1620352	AGGCCAGGAAGTT	1	-
chrX	1776606	1776619	GAAGGAGGAAGGG	1	-
chrX	22081567	22081580	AGAAGAGGAAGTT	1	+
chrX	40869739	40869752	ACAGCAGGAAATG	1	-
chrX	51546173	51546186	GTGACCGGAAGTG	1	-
chrX	5564883	5564896	TAACAAGGAAGTG	1	+
chrX	56827396	56827409	TACCCCGGAAATG	1	-
chrX	67718907	67718920	GATGGCGGAAGCG	1	+
chrX	78394593	78394606	CTATCAGGAAGTG	1	-
chr10	104324398	104324411	AAACCAGGAAACG	1	-
chr10	104410862	104410875	AGAGCAGGAAGAG	1	-
chr10	105668206	105668219	CGAGCAGGAAGCA	1	+
chr10	106088761	106088774	GGGAGAGGAAGAG	1	+
chr10	106340597	106340610	CCCCCAGGAAGAG	1	-
chr10	11207390	11207403	GGGACAGGAAGAA	1	-
chr10	11220938	11220951	TGTGGAGGAAGTG	1	-
chr10	112259357	112259370	GGGCCAGGAAGAT	1	+
chr10	112295884	112295897	AAATCAGGAAGAA	1	-
chr10	11289309	11289322	GACCCAGGAAGTG	1	-
chr10	114594552	114594565	GAAACCGGAAGGG	1	+
chr10	115804908	115804921	TGGCCAGGAAGAA	1	-
chr10	116231336	116231349	GTGGCAGGAAGTG	1	-
chr10	11653606	11653619	GAACCAGGAAGTT	1	+
chr10	121423422	121423435	CACCCAGGAAATG	1	-
chr10	134248062	134248075	GGAAGAGGAAGTC	1	+
chr10	13749632	13749645	TGAGCAGGAAGTG	1	-
chr10	14644275	14644288	CAAGAAGGAAGTT	1	-
chr10	14690150	14690163	AAAGAAGGAAGTG	1	+
chr10	14881489	14881502	GGAGGCGGAAGTT	1	+
chr10	22890239	22890252	CTAACAGGAAGCC	1	+
chr10	30745344	30745357	TGGCCCGGAAGTG	1	+
chr10	30990916	30990929	CAAGCAGGAAGTG	1	+
chr10	31107098	31107111	ACAGGAGGAAGTG	1	+
chr10	54725724	54725737	GAGCCAGGAAGAG	1	-
chr10	6114004	6114017	AAGAGCGGAAGTG	1	+
chr10	6128388	6128401	GTTCCAGGAAGAA	1	-
chr10	6317349	6317362	CAGACAGGAAGTA	1	+
chr10	63760348	63760361	AGGACAGGAAGCT	1	+
chr10	70804103	70804116	CCAGCCGGAAGTG	1	+
chr10	71094965	71094978	CAGTCAGGAAGAG	1	+
chr10	73083300	73083313	CTTCCAGGAAGTG	1	-
chr10	75407505	75407518	GGACCCGGAAGCA	1	-
chr10	76990543	76990556	GGCTGAGGAAGTG	1	+
chr10	77796119	77796132	GCAACAGGAAGAT	1	-
chr10	81006626	81006639	GGGGCAGGAAGTC	1	-
chr10	89102167	89102180	GGAGGAGGAAGCG	1	+
chr10	97625115	97625128	GAGTCCGGAAGAA	1	+
chr11	10339080	10339093	AGGCCCGGAAGCA	1	+
chr11	117187053	117187066	AGCCCCGGAAGCC	1	-
chr11	117687675	117687688	CAGCCAGGAAGTG	1	+
chr11	121323372	121323385	GGGTGAGGAAGTG	1	-
chr11	122588503	122588516	GGAACAGGAAGTC	1	-
chr11	122753957	122753970	GGTCCAGGAAGTG	1	-
chr11	1328627	1328640	CGATGAGGAAGTG	1	-
chr11	32395986	32395999	GAACCAGGAAGAG	1	-
chr11	32551925	32551938	AATCCAGGAAGTC	1	-
chr11	32851212	32851225	AATTCAGGAAGCA	1	-
chr11	32851892	32851905	CGCCCAGGAAGCA	1	-
chr11	35335028	35335041	AAACCAGGAAGTG	1	-
chr11	36019664	36019677	GAAAAAGGAAATG	1	-
chr11	3860449	3860462	GAAGCCGGAAGAC	1	-
chr11	44581235	44581248	TAAGCAGGAAGCA	1	+
chr11	44589252	44589265	CGAGCAGGAAGTG	1	-
chr11	5617812	5617825	GCTCCAGGAAGTG	1	+
chr11	58953954	58953967	GACACAGGAAGCC	1	+
chr11	58984470	58984483	CAAGAAGGAAGTC	1	+
chr11	60772430	60772443	AAACCAGGAAATG	1	+
chr11	61125123	61125136	AATGCAGGAAGCC	1	-
chr11	62607068	62607081	TGCGCCGGAAGTG	1	-
chr11	64899783	64899796	CGAAGAGGAAGTC	1	+
chr11	65058535	65058548	AAAGCCGGAAGTG	1	+
chr11	65190310	65190323	GGGGGAGGAAGTG	1	+
chr11	67037969	67037982	AGGGCAGGAAGTT	1	-
chr11	6767739	6767752	ACAGCAGGAAGTT	1	-
chr11	67804664	67804677	AAAGCAGGAAGTG	1	-
chr11	67909767	67909780	CTACCAGGAAATG	1	-
chr11	68041274	68041287	CAAAGAGGAAATG	1	-
chr11	69197278	69197291	GGGACCGGAAGTG	1	+
chr11	69462850	69462863	AGGACAGGAAGTT	1	-
chr11	72125212	72125225	AAACACGGAAGTC	1	+
chr11	72865410	72865423	TGAAACGGAAGTG	1	-
chr11	72896172	72896185	GTTTGAGGAAGTG	1	-
chr11	7541576	7541589	AAAGCAGGAAAAG	1	-
chr11	77934505	77934518	AGCAGAGGAAGTG	1	-
chr11	82773138	82773151	AGAACAGGAAGCA	1	+
chr11	9159349	9159362	GGAGCAGGAAGTG	1	-
chr11	94801889	94801902	AAAACAGGAAGCA	1	-
chr11	95948854	95948867	GGAGGAGGAAGTG	1	-
chr11	95976537	95976550	CTAGCAGGAAGTG	1	-
chr12	103359445	103359458	GAAGCAGGAAGTG	1	+
chr12	105134684	105134697	GGAACAGGAAGAC	1	-
chr12	105745970	105745983	GAAGGAGGAAGAG	1	+
chr12	108728053	108728066	AAGACAGGAAGCA	1	+
chr12	109248578	109248591	CACACAGGAAGCA	1	+
chr12	110869628	110869641	GAACCCGGAAGGC	1	+
chr12	112608324	112608337	GGGACCGGAAGAG	1	-
chr12	112741013	112741026	TGAACAGGAAGGG	1	+
chr12	117501179	117501192	GACCCAGGAAGAG	1	+
chr12	121678608	121678621	GGAGGAGGAAGTG	1	-
chr12	121968607	121968620	AAGGCAGGAAGAG	1	-
chr12	123591729	123591742	ATGGCAGGAAGTG	1	+
chr12	124632398	124632411	GGAACAGGAAGCA	1	+
chr12	12809070	12809083	GTTAGAGGAAGTC	1	+
chr12	129282176	129282189	GACACAGGAAATA	1	-
chr12	131261274	131261287	CAAACAGGAAGTA	1	+
chr12	131574117	131574130	CTACCAGGAAGTG	1	-
chr12	14264386	14264399	GAAGCAGGAAATG	1	+
chr12	1728874	1728887	AAGAGAGGAAGCG	1	+
chr12	19585026	19585039	GTTCCAGGAAGCA	1	-
chr12	25205433	25205446	AGCAGAGGAAGTA	1	+
chr12	4252388	4252401	CCAGGCGGAAGTC	1	+
chr12	4263013	4263026	GAACCAGGAAGCA	1	+
chr12	50156921	50156934	AGTAGAGGAAGAG	1	-
chr12	52439732	52439745	GGAAGAGGAAGTG	1	+
chr12	53135365	53135378	CGTCCAGGAAGCG	1	-
chr12	6532918	6532931	GAGGCAGGAAGCG	1	-
chr12	6647153	6647166	ATACCAGGAAATG	1	-
chr12	69550957	69550970	GGAGGAGGAAGTC	1	+
chr12	7060482	7060495	GGGACAGGAAGAG	1	-
chr12	91832245	91832258	CATCCAGGAAGAG	1	-
chr12	94638758	94638771	TTGGCAGGAAGTG	1	-
chr12	98791505	98791518	GAACCAGGAAACT	1	+
chr12	9917468	9917481	CAGAAAGGAAGTA	1	+
chr13	103245050	103245063	AAAGCAGGAAGTG	1	-
chr13	103498094	103498107	CACTCCGGAAGTG	1	-
chr13	111188830	111188843	GGGAGAGGAAGTG	1	-
chr13	114890804	114890817	CGTACAGGAAGTA	1	+
chr13	22010166	22010179	GCACCAGGAAGGG	1	+
chr13	24270164	24270177	GCGGCAGGAAGTG	1	+
chr13	30147559	30147572	GAAGGAGGAAGTA	1	+
chr13	30718294	30718307	CTTCCAGGAAGTG	1	-
chr13	30951132	30951145	GAACCAGGAAGCT	1	-
chr13	34731255	34731268	GTAGGAGGAAGTA	1	+
chr13	41163967	41163980	AAGACAGGAAGAG	1	+
chr13	45941619	45941632	AAAACAGGAAATG	1	+
chr13	49066807	49066820	GAAACAGGAAGGA	1	-
chr13	49789186	49789199	GCACCAGGAAATG	1	-
chr13	50700104	50700117	GAGGGCGGAAGTG	1	-
chr13	53725939	53725952	CGAGCAGGAAGCC	1	+
chr13	59965991	59966004	CAAACAGGAAGTG	1	-
chr13	77599874	77599887	AAGACCGGAAGTG	1	+
chr14	102343027	102343040	ATATCAGGAAGCA	1	-
chr14	102555026	102555039	GAAGCAGGAAGAG	1	+
chr14	104858450	104858463	ATTCCAGGAAGTG	1	-
chr14	105533818	105533831	CAGACAGGAAGTC	1	+
chr14	106374541	106374554	GGGGCAGGAAGTC	1	+
chr14	106743474	106743487	CCACCAGGAAGCG	1	+
chr14	107061850	107061863	AAAGGAGGAAGAC	1	-
chr14	107150662	107150675	AGAACAGGAAGAA	1	-
chr14	21853549	21853562	AAATGAGGAAGTG	1	+
chr14	22852103	22852116	GATGCAGGAAGTG	1	-
chr14	23026295	23026308	CCCGGAGGAAGTG	1	+
chr14	24459059	24459072	AATCACGGAAGTG	1	+
chr14	25602298	25602311	ACTCCAGGAAGAG	1	-
chr14	34800979	34800992	AAGGCAGGAAGAC	1	-
chr14	50329739	50329752	GACCCCGGAAGCT	1	+
chr14	50466098	50466111	CAGCCAGGAAGTC	1	+
chr14	52327257	52327270	AGAGGAGGAAGTG	1	+
chr14	64701816	64701829	GCAGCCGGAAGCT	1	-
chr14	70082430	70082443	ACAGCAGGAAGTG	1	+
chr14	71122419	71122432	GCAACAGGAAGTC	1	-
chr14	75081461	75081474	CAGACAGGAAGTG	1	+
chr14	77467071	77467084	GCGGGAGGAAGAG	1	-
chr14	89066603	89066616	CTGACAGGAAGAG	1	-
chr14	90187317	90187330	ACAAGAGGAAGTG	1	-
chr14	91784134	91784147	CAGGGAGGAAGTG	1	+
chr14	91866548	91866561	GAAAGAGGAAGAG	1	+
chr14	93082068	93082081	GATACAGGAAGCT	1	-
chr14	93136660	93136673	TCACCAGGAAGTG	1	+
chr14	93548656	93548669	GTGCCAGGAAGTG	1	+
chr14	94444748	94444761	GGGTCAGGAAGTT	1	-
chr14	95732002	95732015	TCACCAGGAAGTG	1	-
chr15	22449542	22449555	CCAACAGGAAGCT	1	-
chr15	23075936	23075949	GGAGGCGGAAGTT	1	+
chr15	38733024	38733037	CAAACAGGAAGTC	1	-
chr15	40392409	40392422	GGGGCAGGAAGTG	1	-
chr15	41988413	41988426	GAAACAGGAAGAG	1	+
chr15	42227238	42227251	CAGCCAGGAAGTG	1	-
chr15	42260286	42260299	GAATCAGGAAGTG	1	-
chr15	57592258	57592271	TGGGCAGGAAGTC	1	+
chr15	61209433	61209446	GGAGAAGGAAGTC	1	-
chr15	63729177	63729190	GTTGCAGGAAGTA	1	-
chr15	63795561	63795574	AGGTCAGGAAATG	1	-
chr15	63796672	63796685	AAAGGCGGAAGCC	1	+
chr15	64237696	64237709	GGAGCAGGAAGGA	1	+
chr15	65116179	65116192	TGCGCAGGAAGCG	1	+
chr15	66125507	66125520	TGGGAAGGAAGTG	1	+
chr15	67490875	67490888	AGAACAGGAAGTG	1	-
chr15	70759421	70759434	AACCCAGGAAGAA	1	-
chr15	77287418	77287431	CCCACAGGAAGTG	1	-
chr15	77400169	77400182	AACCCAGGAAGCC	1	+
chr15	79030709	79030722	TTTCCAGGAAGTG	1	+
chr15	80326055	80326068	CAGGCAGGAAGTG	1	-
chr15	81594388	81594401	TGGGGAGGAAGTG	1	+
chr15	83475117	83475130	AGACCAGGAAGAA	1	+
chr15	85278530	85278543	ACAAGCGGAAGTA	1	+
chr15	85956717	85956730	AGACAAGGAAGTG	1	+
chr15	86125944	86125957	CAAGCAGGAAAAG	1	-
chr15	89655701	89655714	GGGGCCGGAAGAG	1	-
chr15	93447488	93447501	ACAGCAGGAAGTT	1	+
chr15	99394282	99394295	CCTGCAGGAAGTG	1	+
chr16	10831132	10831145	AACACAGGAAGTG	1	-
chr16	11456036	11456049	CAGGAAGGAAGTG	1	-
chr16	11591492	11591505	GCCACCGGAAGTG	1	-
chr16	11766800	11766813	GGGACAGGAAGTA	1	-
chr16	12174152	12174165	GAAGCAGGAAGTG	1	+
chr16	12528545	12528558	GATGCAGGAAGTT	1	-
chr16	12553352	12553365	AGAAGAGGAAGTG	1	+
chr16	16092501	16092514	TGAGCAGGAAGCT	1	+
chr16	17441027	17441040	CCTCCAGGAAATG	1	-
chr16	17463631	17463644	AGAACAGGAAGAG	1	+
chr16	19535192	19535205	ACCACCGGAAGTG	1	+
chr16	21518455	21518468	CATAGAGGAAGTG	1	+
chr16	22012316	22012329	GGAGAAGGAAGCG	1	-
chr16	2472260	2472273	GCACCAGGAAGTA	1	+
chr16	27246884	27246897	AAGACAGGAAGCC	1	-
chr16	28205338	28205351	TAATCAGGAAGTC	1	-
chr16	29611592	29611605	CATAGAGGAAGTG	1	+
chr16	30066609	30066622	CATCCAGGAAGTG	1	-
chr16	3481939	3481952	GGCACCGGAAGTG	1	+
chr16	50743375	50743388	GACACAGGAAATG	1	+
chr16	545577	545590	ACAGCAGGAAGAG	1	-
chr16	5666304	5666317	GCTCCAGGAAGCG	1	-
chr16	57048743	57048756	AAACCAGGAAGCG	1	-
chr16	57138847	57138860	GTGGCAGGAAGTG	1	+
chr16	58277534	58277547	AGGTGAGGAAGTG	1	-
chr16	58370780	58370793	GCTGGAGGAAGCG	1	-
chr16	68113686	68113699	GCGGAAGGAAGTG	1	+
chr16	68794933	68794946	AGGACCGGAAGTT	1	-
chr16	73068354	73068367	CAAACCGGAAGCC	1	+
chr16	75133838	75133851	GGGACAGGAAGTT	1	+
chr16	75143042	75143055	GGCCCAGGAAGAG	1	+
chr16	80061326	80061339	GATGCAGGAAGAG	1	+
chr16	80753669	80753682	AAGACAGGAAGTG	1	+
chr16	81786030	81786043	AAAAGAGGAAGTG	1	-
chr16	84457310	84457323	AGACCAGGAAGTG	1	+
chr16	87814562	87814575	AAAAAAGGAAGTG	1	-
chr16	87866827	87866840	AAATGCGGAAGTG	1	+
chr16	87889968	87889981	CACAGAGGAAGTG	1	+
chr16	87960047	87960060	GTGGGAGGAAGAG	1	-
chr16	8912563	8912576	GAGTGAGGAAGTG	1	+
chr16	89502264	89502277	GGAACAGGAAGCC	1	+
chr16	90148734	90148747	GCAACAGGAAGCT	1	-
chr17	1015193	1015206	AAACCCGGAAGGG	1	-
chr17	13972797	13972810	CCCGCCGGAAGTG	1	+
chr17	1436666	1436679	AGATGAGGAAGTG	1	-
chr17	17579696	17579709	CAGACAGGAAGTT	1	+
chr17	17936941	17936954	AGAAGAGGAAGTA	1	+
chr17	18601303	18601316	AGAAGCGGAAGTG	1	-
chr17	1986940	1986953	GAACAAGGAAGTG	1	-
chr17	1994540	1994553	GACAGAGGAAATG	1	+
chr17	2096039	2096052	TCTACAGGAAGTG	1	+
chr17	2157522	2157535	ACTCCAGGAAGTG	1	+
chr17	25793749	25793762	GAAACAGGAAGCT	1	-
chr17	30819232	30819245	CTGGGAGGAAGTG	1	-
chr17	34274313	34274326	GGTAGAGGAAGTG	1	+
chr17	36193055	36193068	TCCACCGGAAGTG	1	-
chr17	36203940	36203953	TAATGAGGAAGTC	1	-
chr17	36204326	36204339	AAGACAGGAAATC	1	+
chr17	3644270	3644283	TCCGCAGGAAGTA	1	-
chr17	36648346	36648359	CATCCAGGAAGCC	1	-
chr17	36906092	36906105	GGAAGAGGAAGGG	1	+
chr17	37912668	37912681	AGGGCAGGAAGCT	1	+
chr17	38024270	38024283	AAGGCAGGAAGAG	1	-
chr17	38468695	38468708	AGAGCAGGAAATG	1	-
chr17	38527661	38527674	GGGCCAGGAAGTG	1	+
chr17	38738785	38738798	AAAACAGGAAGCA	1	-
chr17	39852372	39852385	AAACCAGGAAGGG	1	-
chr17	4618450	4618463	GTCACAGGAAGTG	1	-
chr17	46318579	46318592	CAAACAGGAAGTC	1	+
chr17	46749222	46749235	CTGCCAGGAAGCG	1	+
chr17	47950569	47950582	AGAGCAGGAAGTG	1	-
chr17	4812421	4812434	TCAACAGGAAGCC	1	+
chr17	4837723	4837736	CCCACAGGAAGAG	1	-
chr17	55082692	55082705	CCAACAGGAAATG	1	-
chr17	55977382	55977395	GAACCAGGAAGTG	1	+
chr17	56408868	56408881	TGAAGAGGAAGTG	1	-
chr17	56410722	56410735	AAGGCAGGAAGCT	1	+
chr17	56416493	56416506	GGCAGAGGAAGTG	1	+
chr17	57864167	57864180	CAAGCAGGAAGCT	1	-
chr17	58217490	58217503	TCACCCGGAAGCA	1	+
chr17	66179168	66179181	GGCACAGGAAGCC	1	+
chr17	66434271	66434284	AGAGCAGGAAATG	1	-
chr17	70556584	70556597	TGAGCAGGAAGCA	1	+
chr17	72608880	72608893	CGAGCAGGAAGTG	1	+
chr17	73075935	73075948	AGGACCGGAAGAG	1	+
chr17	75458408	75458421	AGCCCAGGAAGTC	1	-
chr17	76130404	76130417	GGTGCAGGAAACG	1	-
chr17	76259483	76259496	GCAACAGGAAGTG	1	-
chr17	76381846	76381859	AGAGCAGGAAGCA	1	-
chr17	76410925	76410938	CAGACAGGAAATG	1	-
chr17	77800190	77800203	GAAAGAGGAAGTG	1	-
chr17	80549680	80549693	GAAACAGGAAGCA	1	-
chr17	8057655	8057668	CAAAGCGGAAGAA	1	+
chr17	8802571	8802584	GGCAGAGGAAGTG	1	-
chr17	9950450	9950463	AGAGCAGGAAGTG	1	+
chr18	20651508	20651521	CATCCAGGAAGTG	1	-
chr18	20938916	20938929	ACCCCCGGAAGAG	1	+
chr18	21451547	21451560	GACACAGGAAGTG	1	+
chr18	21594465	21594478	GCTGCAGGAAGTG	1	+
chr18	3178029	3178042	ACATGAGGAAGTG	1	-
chr18	42305729	42305742	CTTCCAGGAAGTG	1	+
chr18	45299129	45299142	CAGACAGGAAGTC	1	+
chr18	46251542	46251555	TGAGCAGGAAGCT	1	+
chr18	46449470	46449483	GAGACCGGAAGTC	1	+
chr18	47824485	47824498	CCAAGAGGAAGTG	1	-
chr18	48346638	48346651	TGAGCAGGAAGGG	1	-
chr18	8609412	8609425	GGGGCAGGAAGCG	1	-
chr18	9095476	9095489	CTGGCAGGAAGTG	1	+
chr19	13700135	13700148	CAGAAAGGAAGCG	1	+
chr19	14682893	14682906	TGACCCGGAAGCT	1	-
chr19	1503557	1503570	CCACGCGGAAGTG	1	+
chr19	16556309	16556322	ATAAGAGGAAGTG	1	-
chr19	18427020	18427033	GAGTGAGGAAATG	1	-
chr19	18519208	18519221	GAGGCAGGAAGGG	1	-
chr19	18533570	18533583	GAGGCAGGAAGTG	1	-
chr19	19475876	19475889	AAACCAGGAAGCA	1	-
chr19	2089213	2089226	CAGCCAGGAAATG	1	-
chr19	2090595	2090608	GAAGGAGGAAGTT	1	-
chr19	22034880	22034893	AAAGCCGGAAGCC	1	+
chr19	2469696	2469709	TAGCCAGGAAGTG	1	-
chr19	33994084	33994097	AAACCAGGAAGTA	1	+
chr19	35959926	35959939	GGATGAGGAAGTT	1	+
chr19	36132635	36132648	GCAACAGGAAGAG	1	-
chr19	38419364	38419377	GGTCCAGGAAGCA	1	+
chr19	38494171	38494184	AAGTCAGGAAGTG	1	-
chr19	40459638	40459651	AAAACAGGAAGTC	1	+
chr19	41047296	41047309	GAGGCAGGAAGTG	1	+
chr19	42375693	42375706	AAGGGAGGAAGCG	1	-
chr19	42570315	42570328	AAACCAGGAAGTG	1	+
chr19	44156575	44156588	ATTCAAGGAAGTG	1	-
chr19	44529470	44529483	GGGACCGGAAGTG	1	-
chr19	44952672	44952685	GGAAACGGAAGTA	1	+
chr19	46142687	46142700	AGGGCCGGAAGCG	1	-
chr19	47120317	47120330	GTTCCAGGAAGAG	1	+
chr19	47494818	47494831	GGAAGAGGAAGTG	1	-
chr19	47614000	47614013	GGGCCCGGAAGCC	1	+
chr19	47661363	47661376	GAAACAGGAAGTA	1	-
chr19	47735906	47735919	AGGGCAGGAAGTA	1	-
chr19	51728340	51728353	CACACAGGAAGCC	1	+
chr19	544003	544016	CCCACAGGAAGCG	1	+
chr19	55219841	55219854	CCCACAGGAAGTG	1	-
chr19	55517478	55517491	AAGACAGGAAGTG	1	+
chr19	58907581	58907594	GGAGGAGGAAGGG	1	+
chr19	6552083	6552096	GGGGCAGGAAGAG	1	-
chr19	6590526	6590539	GCCCCAGGAAGCC	1	+
chr19	659329	659342	CCACCAGGAAGTG	1	-
chr19	7413980	7413993	GAAAGAGGAAGTC	1	+
chr19	8082895	8082908	AGAGGCGGAAGTG	1	+
chr19	8675647	8675660	GGCTCAGGAAGTG	1	-
chr1	101775439	101775452	GAATGAGGAAGTG	1	-
chr1	10781768	10781781	AAACCAGGAAGTG	1	+
chr1	11112077	11112090	AACCCAGGAAGCG	1	-
chr1	111742984	111742997	AAACAAGGAAGTA	1	+
chr1	111949054	111949067	GAACGAGGAAGGG	1	-
chr1	112058815	112058828	TAAGCAGGAAGCT	1	+
chr1	118115373	118115386	AAAACAGGAAGTG	1	-
chr1	120154442	120154455	GAACAAGGAAGCC	1	+
chr1	12541179	12541192	ATGACAGGAAGTG	1	+
chr1	144533694	144533707	GGCGGAGGAAGTG	1	-
chr1	145096479	145096492	GGCGGAGGAAGTG	1	+
chr1	150898867	150898880	AGGGGAGGAAGCG	1	-
chr1	152006968	152006981	CCACCAGGAAGTG	1	-
chr1	152432870	152432883	CAACCAGGAAGGA	1	-
chr1	154377704	154377717	GTGGCAGGAAGCC	1	+
chr1	15587724	15587737	AGATGAGGAAGTT	1	+
chr1	155949805	155949818	AAGCCAGGAAGAA	1	-
chr1	156089903	156089916	AATCCAGGAAGTT	1	-
chr1	156095925	156095938	GAGACAGGAAATG	1	+
chr1	161179880	161179893	CCAAACGGAAGTG	1	-
chr1	16264278	16264291	CAAACAGGAAGTG	1	-
chr1	162824237	162824250	GAAACAGGAAGTC	1	+
chr1	167619596	167619609	AGAGGAGGAAGCA	1	-
chr1	169085544	169085557	CTACCAGGAAGCA	1	-
chr1	169681375	169681388	ACTTCAGGAAGTG	1	-
chr1	173164872	173164885	AAACCAGGAAGTG	1	+
chr1	174998980	174998993	GCTTCCGGAAGTG	1	-
chr1	175726725	175726738	GAGCAAGGAAGTG	1	+
chr1	181002411	181002424	GAAAGAGGAAGTA	1	-
chr1	181059373	181059386	GGAGAAGGAAGCG	1	+
chr1	181101278	181101291	GCAGCAGGAAGCT	1	-
chr1	181111906	181111919	TGAACAGGAAGAA	1	+
chr1	185663293	185663306	AGAACAGGAAGCG	1	+
chr1	1886451	1886464	AGGACAGGAAGTG	1	+
chr1	19796024	19796037	GATTGAGGAAGTG	1	+
chr1	202131362	202131375	GGAGGAGGAAGCG	1	+
chr1	202804774	202804787	GGAGGAGGAAATG	1	+
chr1	203236688	203236701	GCCTGCGGAAGTG	1	-
chr1	206641432	206641445	GGAAGAGGAAGTC	1	-
chr1	206646009	206646022	GCAGCAGGAAGTG	1	+
chr1	206718136	206718149	GAGCCAGGAAGCA	1	-
chr1	206753516	206753529	GGAACAGGAAGAA	1	+
chr1	206853192	206853205	AAAGAAGGAAGTA	1	-
chr1	211509281	211509294	GTGGCAGGAAGTA	1	+
chr1	212429877	212429890	TGAGGAGGAAGTG	1	-
chr1	21724303	21724316	AGAGCCGGAAGTG	1	+
chr1	22088678	22088691	GAACCAGGAAGGC	1	+
chr1	221951253	221951266	GAAACAGGAAGCA	1	-
chr1	22366522	22366535	CTCAGAGGAAGTG	1	-
chr1	223816078	223816091	GCAGCAGGAAGTG	1	+
chr1	224294575	224294588	TAACCAGGAAGCA	1	+
chr1	225632808	225632821	AAACCAGGAAGCT	1	+
chr1	225665810	225665823	AGAGGAGGAAGCG	1	+
chr1	226927120	226927133	AAAGCAGGAAGGA	1	+
chr1	231748596	231748609	GGAGGCGGAAGTT	1	-
chr1	234744066	234744079	AGATCAGGAAGTG	1	+
chr1	235091065	235091078	CTTCCAGGAAGTG	1	+
chr1	236162986	236162999	GTGGCAGGAAGTC	1	+
chr1	24054777	24054790	AAACCAGGAAGTG	1	+
chr1	243671616	243671629	AAGACAGGAAGCC	1	+
chr1	249157297	249157310	GGAGGAGGAAGCC	1	+
chr1	25022041	25022054	AGGGCAGGAAGTA	1	+
chr1	25069160	25069173	CCAACAGGAAGCC	1	-
chr1	25360622	25360635	AGACCAGGAAGTG	1	+
chr1	27286708	27286721	CACCCCGGAAGTA	1	+
chr1	27951421	27951434	ACGACAGGAAATG	1	-
chr1	28503388	28503401	GAAAGAGGAAAAG	1	+
chr1	29253603	29253616	AAAACAGGAAGGG	1	+
chr1	31974834	31974847	CAGGCAGGAAGCC	1	-
chr1	32173471	32173484	GAGAAAGGAAGTG	1	-
chr1	35764281	35764294	TTAACAGGAAGAG	1	+
chr1	3590708	3590721	GACCCAGGAAGCT	1	+
chr1	3594940	3594953	GGAACAGGAAGCT	1	-
chr1	36866805	36866818	ATGACAGGAAGCG	1	-
chr1	39564437	39564450	CACCCAGGAAGAC	1	-
chr1	42144492	42144505	CAAAGAGGAAGCA	1	+
chr1	42206666	42206679	AGGGCAGGAAGAG	1	+
chr1	42357198	42357211	GACCCAGGAAGCG	1	-
chr1	43418383	43418396	GGGGCAGGAAGTC	1	+
chr1	44460579	44460592	TGGGCAGGAAGTA	1	-
chr1	45250051	45250064	CGCCCAGGAAGCG	1	+
chr1	45772157	45772170	CATCCAGGAAACG	1	+
chr1	46009727	46009740	AGAGGAGGAAGTG	1	-
chr1	56107059	56107072	AGACCAGGAAGTC	1	-
chr1	65329977	65329990	AAAAGAGGAAGTG	1	+
chr1	6569472	6569485	GAGAGCGGAAGTG	1	+
chr1	6659961	6659974	AAAGCAGGAAGTG	1	-
chr1	83974167	83974180	GAATCAGGAAGAC	1	+
chr1	90270424	90270437	CAAGCAGGAAGCC	1	+
chr1	94057522	94057535	GTAACCGGAAGAA	1	-
chr1	95186142	95186155	ACACAAGGAAGTG	1	+
chr1	9555487	9555500	CCGGCAGGAAGCG	1	+
chr1	986258	986271	CGAGGAGGAAGAG	1	-
chr20	1645744	1645757	GCCCCAGGAAGTG	1	-
chr20	19055885	19055898	GGGACAGGAAGTG	1	-
chr20	19639014	19639027	GGAGCAGGAAGCG	1	+
chr20	20273311	20273324	AGGACCGGAAGTG	1	+
chr20	21083605	21083618	GGACCCGGAAGCC	1	+
chr20	30628266	30628279	AAAAGAGGAAGCG	1	-
chr20	31158401	31158414	GCCCCAGGAAGTA	1	-
chr20	31797619	31797632	CGACGAGGAAGAG	1	+
chr20	32463175	32463188	AAAGGAGGAAGTG	1	-
chr20	34067114	34067127	GCGACAGGAAGAA	1	+
chr20	34090369	34090382	AAATGAGGAAGTA	1	+
chr20	35096166	35096179	GGGGCAGGAAGTA	1	+
chr20	36433171	36433184	AGAGGAGGAAGTG	1	+
chr20	37433748	37433761	GAGGAAGGAAGTG	1	-
chr20	37491879	37491892	GCCCCAGGAAGTT	1	-
chr20	43227209	43227222	CTGCCAGGAAGTG	1	+
chr20	43271648	43271661	GAGGCAGGAAGCC	1	+
chr20	45142182	45142195	TCACCCGGAAGAG	1	+
chr20	45887688	45887701	TGAACCGGAAGAG	1	+
chr20	4792673	4792686	GGGGCAGGAAGCG	1	+
chr20	48402488	48402501	TGAAGAGGAAGTT	1	+
chr20	52276668	52276681	GGGGCAGGAAGAA	1	+
chr20	52346293	52346306	TAGACAGGAAGCC	1	+
chr20	62362160	62362173	CAAAAAGGAAGTT	1	-
chr20	62727551	62727564	AATCCAGGAAGTG	1	-
chr21	15352518	15352531	GCTCCCGGAAGTC	1	+
chr21	34755664	34755677	GCCACAGGAAGCG	1	+
chr21	36068268	36068281	AAACCAGGAAGTC	1	-
chr21	36238051	36238064	TGGTGAGGAAGTG	1	-
chr21	38232676	38232689	CCGCCAGGAAGTC	1	+
chr21	45485502	45485515	GAAACAGGAAGCG	1	-
chr21	47483337	47483350	GAACCCGGAAGTG	1	+
chr21	48026169	48026182	CGATGAGGAAGTG	1	-
chr22	18403276	18403289	GTTCCAGGAAGCG	1	-
chr22	19161810	19161823	GGGACAGGAAGCA	1	+
chr22	19931322	19931335	ACACCAGGAAGTC	1	-
chr22	20207373	20207386	AAAGCAGGAAGTG	1	-
chr22	21239920	21239933	GAGGCAGGAAGAA	1	+
chr22	22381077	22381090	AAGGGAGGAAGTG	1	+
chr22	23035393	23035406	GACCCAGGAAGTC	1	+
chr22	24142845	24142858	CATCCAGGAAGTG	1	+
chr22	24638861	24638874	AAGACAGGAAGTG	1	+
chr22	24798647	24798660	GCATGAGGAAGTG	1	+
chr22	24912271	24912284	GGCCCCGGAAGCC	1	+
chr22	26242438	26242451	CCCCCAGGAAGTG	1	+
chr22	29600787	29600800	ATAACAGGAAGTA	1	+
chr22	30592338	30592351	GGAGGAGGAAGCC	1	-
chr22	34285862	34285875	GAAAACGGAAATG	1	+
chr22	35498808	35498821	AGAAGAGGAAGTT	1	+
chr22	36806225	36806238	TGAGACGGAAGTG	1	-
chr22	38128053	38128066	GAACCAGGAAGAG	1	-
chr22	38326844	38326857	CAGCCAGGAAGTG	1	-
chr22	39570774	39570787	ACAACAGGAAGCA	1	-
chr22	39833594	39833607	ACACCAGGAAGCC	1	-
chr22	42078468	42078481	AGAGCAGGAAGTG	1	+
chr22	42322836	42322849	CGGGGAGGAAGCG	1	+
chr22	42331569	42331582	GCAGAAGGAAGAG	1	-
chr22	42332448	42332461	CTGCCAGGAAGTC	1	+
chr22	43291088	43291101	AGAGCCGGAAGTC	1	-
chr22	48314576	48314589	AGAGGAGGAAGAA	1	-
chr22	50633664	50633677	GGAGGAGGAAATG	1	+
chr22	50686353	50686366	CCAACAGGAAGCG	1	-
chr2	10530755	10530768	AAAACCGGAAGTG	1	-
chr2	106543976	106543989	CAACCAGGAAGCT	1	-
chr2	11270145	11270158	CCTACAGGAAGTG	1	+
chr2	120096981	120096994	ACAGCAGGAAGTC	1	-
chr2	12553127	12553140	GGAACAGGAAGTA	1	+
chr2	12641736	12641749	GGGGCAGGAAGGG	1	-
chr2	130986914	130986927	GGGGCCGGAAGTG	1	+
chr2	131128317	131128330	AGATGAGGAAGCA	1	+
chr2	131148190	131148203	CCACCAGGAAGTA	1	-
chr2	136555388	136555401	CAGCCAGGAAATC	1	-
chr2	137181249	137181262	GCGGCCGGAAGCG	1	+
chr2	171674994	171675007	GACCCCGGAAGTC	1	+
chr2	171786968	171786981	GCACCAGGAAGTG	1	-
chr2	174314074	174314087	GCAGGAGGAAGAA	1	-
chr2	179387909	179387922	GGGGCCGGAAGAC	1	+
chr2	191746653	191746666	GAGCCAGGAAAAG	1	-
chr2	192482529	192482542	CAAACAGGAAATC	1	-
chr2	198120358	198120371	AAAAAAGGAAGTT	1	-
chr2	203713738	203713751	CATCCAGGAAGTG	1	+
chr2	217282729	217282742	GAACCCGGAAGCC	1	-
chr2	223555570	223555583	AAACAAGGAAGAG	1	-
chr2	225503171	225503184	AAATGAGGAAGTG	1	-
chr2	228250167	228250180	GGAAGCGGAAGTT	1	+
chr2	230989932	230989945	CCAAGAGGAAGTG	1	-
chr2	231467494	231467507	GGTGCAGGAAGTG	1	-
chr2	231662693	231662706	GGGGGCGGAAGAG	1	+
chr2	232161957	232161970	AAGGCAGGAAGAG	1	-
chr2	234240471	234240484	GAGGAAGGAAGTG	1	-
chr2	235355103	235355116	GAAAGAGGAAGTC	1	-
chr2	238807491	238807504	AACAGAGGAAGTG	1	+
chr2	242041746	242041759	GGGGCCGGAAGTG	1	-
chr2	30338747	30338760	AACAGCGGAAGTG	1	+
chr2	32205970	32205983	AAATCAGGAAGAG	1	+
chr2	32390853	32390866	GTGGGAGGAAGTG	1	-
chr2	3427800	3427813	AGGAGAGGAAGCG	1	-
chr2	38060850	38060863	GGGGCAGGAAGAG	1	+
chr2	42256041	42256054	TGGGCAGGAAGTT	1	+
chr2	46796593	46796606	AGATGAGGAAGTG	1	+
chr2	54787644	54787657	CACACAGGAAATG	1	+
chr2	61067500	61067513	GAACCCGGAAGGC	1	-
chr2	61763976	61763989	GTGGGAGGAAGTG	1	-
chr2	70361760	70361773	GGAGGCGGAAGTT	1	-
chr2	74432876	74432889	CAAGCAGGAAGTG	1	+
chr2	75787826	75787839	GTCCCCGGAAGTG	1	-
chr2	7975998	7976011	AAGGCAGGAAGCC	1	-
chr2	85166987	85167000	AGAGGAGGAAGAA	1	+
chr2	91806718	91806731	GAAACAGGAAGAA	1	+
chr2	96981677	96981690	GTGGCAGGAAGCG	1	+
chr2	97136410	97136423	GGAACAGGAAGGA	1	+
chr2	97190852	97190865	GGAAGCGGAAGTG	1	+
chr2	99071231	99071244	GGAGGAGGAAGTG	1	+
chr2	99099792	99099805	GAGACAGGAAGCA	1	+
chr2	99165717	99165730	GACCCAGGAAGCC	1	+
chr2	99374801	99374814	GAATGAGGAAGTC	1	-
chr3	102937194	102937207	AAAACAGGAAGAA	1	+
chr3	11643387	11643400	GCAAGAGGAAGTT	1	-
chr3	11685412	11685425	GGAAGAGGAAGCG	1	-
chr3	119319682	119319695	GTGGCAGGAAGTT	1	+
chr3	119346434	119346447	GGAACAGGAAACC	1	+
chr3	121267581	121267594	AAACAAGGAAGTA	1	+
chr3	121724301	121724314	GGAGCAGGAAGGG	1	-
chr3	12228959	12228972	AGAGGAGGAAGAG	1	-
chr3	123680120	123680133	GGAAGCGGAAGCT	1	-
chr3	125239230	125239243	GACCCAGGAAGCA	1	+
chr3	12690164	12690177	AACCCAGGAAGCA	1	+
chr3	126939284	126939297	CTGACAGGAAGTC	1	+
chr3	129813503	129813516	ACACCAGGAAGTA	1	-
chr3	13041168	13041181	AAAGCAGGAAGTA	1	+
chr3	13051007	13051020	ACCCCAGGAAGTG	1	-
chr3	131433763	131433776	AAAGCAGGAAGTT	1	+
chr3	140985955	140985968	GTAGCAGGAAGTG	1	+
chr3	141363886	141363899	ACTGCAGGAAGAG	1	+
chr3	142877589	142877602	ACCCCAGGAAGCA	1	+
chr3	15677883	15677896	CAACCAGGAAGCC	1	-
chr3	156823237	156823250	ACAAGAGGAAGCA	1	-
chr3	16884028	16884041	CTTACAGGAAGTG	1	+
chr3	169650010	169650023	TCCCCAGGAAGTG	1	+
chr3	170408326	170408339	ACCACAGGAAGTG	1	+
chr3	18265295	18265308	CAAGGAGGAAGTG	1	-
chr3	184893396	184893409	GGAGCAGGAAGTT	1	-
chr3	194868559	194868572	GAGTGAGGAAGTG	1	-
chr3	197439380	197439393	GAGGGAGGAAATG	1	+
chr3	20083258	20083271	CAGGCAGGAAGAA	1	-
chr3	32443094	32443107	TGCACAGGAAGCG	1	-
chr3	32443498	32443511	GGAAAAGGAAGAG	1	-
chr3	33701076	33701089	TATGCAGGAAGCA	1	+
chr3	34148494	34148507	GAAACAGGAAGAA	1	-
chr3	44754138	44754151	GAAACCGGAAGAA	1	-
chr3	52122543	52122556	GGGCCAGGAAGGG	1	-
chr3	52168924	52168937	AATTCAGGAAGTG	1	+
chr3	56950497	56950510	ATGACAGGAAGTG	1	+
chr3	67704937	67704950	CCGCCAGGAAGCG	1	+
chr3	72151437	72151450	GGATGAGGAAGTG	1	+
chr3	72397355	72397368	CAGACAGGAAGCC	1	+
chr3	72729993	72730006	CTGGCAGGAAGTG	1	-
chr4	100737875	100737888	CAGTCAGGAAGTA	1	-
chr4	10095573	10095586	GTTACCGGAAGTG	1	-
chr4	103748023	103748036	GGGAGAGGAAGAG	1	+
chr4	110911863	110911876	AAGCCAGGAAGAG	1	-
chr4	124319469	124319482	GCAGCCGGAAGGG	1	+
chr4	146403888	146403901	GTAGGCGGAAGAG	1	-
chr4	159131482	159131495	CCAGCAGGAAGTC	1	+
chr4	171011379	171011392	GGGACCGGAAGTG	1	+
chr4	1731690	1731703	GTGACCGGAAGAG	1	-
chr4	185771739	185771752	GCAGGAGGAAGAG	1	+
chr4	2258768	2258781	TGTCCAGGAAGTG	1	+
chr4	24585160	24585173	AAAGCAGGAAATA	1	+
chr4	25861480	25861493	AAAGCAGGAAGCG	1	-
chr4	3042321	3042334	TGAGAAGGAAGTG	1	+
chr4	38531571	38531584	AAACCAGGAAGCC	1	-
chr4	38672850	38672863	AAATGAGGAAATG	1	-
chr4	48130102	48130115	ACATGAGGAAGCG	1	-
chr4	53778067	53778080	AAGGCAGGAAGAA	1	+
chr4	6941997	6942010	CATGCAGGAAGTT	1	+
chr4	792939	792952	CCAACAGGAAGTC	1	-
[truncated: 6,523 more rows]
