# Supplementary material for: Relationship between histone modifications and transcription factor binding is protein family specific
Source: Genome Res. 2018 Mar;28(3):321–33. doi: 10.1101/gr.220079.116 (PMC5848611; doi:10.1101/gr.220079.116)
Supplement: Supplemental Material [file supp_gr.220079.116_Supplemental_Material.zip › Supplemental_Material/ELF1/ELF1.00000000001]

0	1	0.00806319	0.00738581	0.00237477	0.0647989	0.00671439	0.00563454	0.0170411	0.00651842	0.0109669	0.0311017
0	1	0.0144452	0.0156182	0.0299014	0.0156047	0.00615688	0.0174847	0.00661836	0.0107144	0.0382637	0.087474
0	1	0.0255339	0.0247091	0.0379692	0.0641597	0.0328521	0.0682763	0.00786236	0.0436187	0.0445873	0.100477
0	1	0.0856668	0.0705846	0.0077484	0.00548168	0.0295578	0.0634523	0.0131642	0.082841	0.00863008	0.00209483
0	1	0.023182	0.00596457	0.00537364	0.07563	0.0183847	0.0133591	0.0192969	0.00726	0.0251728	0.0116769
0	1	0.0221773	0.0193599	0.00708372	0.122885	0.040455	0.0125326	0.0638302	0.0151489	0.0308392	0.0076414
0	1	0.0104151	0.0107952	0.00237477	0.0370334	0.00803655	0.00638038	0.0468218	0.00490614	0.0086443	0.0112479
0	1	0.00235188	0.000710615	0.00237477	0.022899	0.00447627	0.00648757	0.0394567	0.00419595	0.0125864	0.0118897
0	1	0.0640306	0.00935972	0.00516284	0.0109633	0.035867	0.0375468	0.0550727	0.0129723	0.00517805	0.0113838
0	1	0.0408394	0.0184683	0.00320146	0.0471822	0.0266504	0.0249115	0.0421257	0.0213701	0.00985176	0.0130481
0	1	0.0020151	0.000710615	0.00591662	0.00153246	0.0126164	0.00352734	0.00067632	0.00765033	0.0059215	0.0083225
0	1	0.0958915	0.111248	0.00591662	0.0221217	0.0430849	0.0949092	0.163289	0.0614	0.0120145	0.0488432
0	1	0.129471	0.40251	0.00941793	0.0168131	0.168199	0.074341	0.103364	0.052431	0.00847284	0.0269319
0	1	0.0272122	0.0143483	0.00708372	0.0107348	0.0205494	0.0202754	0.0195825	0.0217996	0.0138081	0.0278613
0	1	0.2528	0.0831488	0.00887494	0.0733746	0.0553924	0.28088	0.529083	0.095481	0.0557849	0.022411
0	1	0.0600506	0.161078	0.00416597	0.0126248	0.123015	0.0223157	0.00942029	0.0512749	0.00469982	0.0202744
0	1	0.0416659	0.0171908	0.0068243	0.00951884	0.0500623	0.023952	0.011703	0.0122562	0.00666495	0.0158169
0	1	0.108684	0.0346569	0.00949905	0.0189498	0.0659562	0.0778019	0.245751	0.0397348	0.0356368	0.00682511
0	1	0.0319188	0.00795277	0.0202058	0.0317182	0.0608298	0.0155826	0.0138551	0.0176713	0.0505849	0.0168179
0	1	0.0393084	0.018181	0.00833195	0.0241345	0.0408916	0.0137118	0.0558215	0.00841146	0.011843	0.0218003
0	1	0.0255311	0.0106515	0.012498	0.00794241	0.0506668	0.0119169	0.00665457	0.00804067	0.0113028	0.017406
0	1	0.0506189	0.0206715	0.00708372	0.064978	0.0261965	0.0370873	0.162085	0.0160618	0.031177	0.0139649
0	1	0.0530829	0.0183247	0.00370396	0.0174612	0.0469449	0.0316656	0.0665889	0.014964	0.0167819	0.00785796
0	1	0.084001	0.039427	0.00716485	0.0377566	0.0415491	0.0460672	0.246435	0.0248229	0.0114332	0.0508673
0	1	0.0251943	0.0672546	0.0049846	0.0360313	0.0600735	0.0138189	0.0845289	0.0240829	0.0059215	0.009182
0	1	0.0396424	0.0194586	0.00595719	0.0158912	0.0282828	0.0323618	0.168351	0.00954338	0.00722387	0.0113129
0	1	0.0134405	0.013385	0.00921739	0.00887068	0.0307258	0.00387027	0.00320054	0.0116772	0.0128255	0.0205665
0	1	0.0986896	0.00812165	0.00470896	0.116454	0.0565578	0.113999	0.339495	0.0448442	0.0690928	0.0152075
0	1	0.116861	0.0342302	0.00416597	0.0419477	0.0347269	0.0713892	0.230463	0.0401495	0.0402822	0.00665949
0	1	0.239727	0.16214	0.00412542	0.044512	0.107855	0.103554	0.402709	0.0744034	0.0249076	0.00858163
0	1	0.0315792	0.009374	0.0131626	0.0134681	0.053791	0.0131135	0.00594204	0.00802112	0.01957	0.00845208
0	1	0.00671886	0.00326576	0.0148321	0.00362513	0.00645951	0.00825125	0	0.00378288	0.00223035	0.0187848
0	1	0.0124302	0.00094749	0.0135839	0.00580576	0.0198883	0.0120553	0.00192032	0.00841146	0.013356	0.0187057
0	1	0.0344947	0.0293995	0.00672875	0.0292174	0.0560091	0.0206904	0.0332179	0.0110852	0.0129962	0.0167691
0	1	0.0133285	0.00142124	0.0142486	0.00515759	0.0268069	0.0130063	0.0071136	0.0106753	0.0110735	0.0104127
0	1	0.138366	0.0794255	0.00533307	0.0531298	0.0636909	0.0976437	0.321531	0.0605909	0.0233946	0.00923854
0	1	0.0272122	0.0289087	0.00784904	0.108633	0.0797239	0.0246673	0.11547	0.0198945	0.0611539	0.0199416
0	1	0.150497	0.251876	0.00448202	0.0240881	0.0250305	0.149818	0.329479	0.238503	0.0261697	0.0136801
0	1	0.131696	0.188073	0.00537364	0.0104032	0.103578	0.0459255	0.0276812	0.0524669	0.00920326	0.0176081
0	1	0.0877995	0.216225	0.00782955	0.00520157	0.156071	0.0256783	0.022343	0.0725311	0.0073258	0.0113278
0	1	0.0208301	0.00639555	0.014208	0.00548168	0.0216167	0.0137878	0.00131642	0.0122366	0.0157732	0.0206057
0	1	0.0417125	0.0107952	0.0214946	0.0366911	0.0659812	0.0182771	0.0123431	0.0126074	0.0436547	0.0124001
0	1	0.240436	0.160441	0.010966	0.0861425	0.0455235	0.276069	0.431646	0.268593	0.031026	0.0250433
0	1	0.13825	0.200726	0.0107067	0.0238457	0.0806308	0.0560493	0.191048	0.0656716	0.0306304	0.00920453
0	1	0.0124029	0.00738581	0.00778895	0.0965256	0.0178573	0.0122213	0.0354883	0.0137588	0.034367	0.008635
0	1	0.0120962	0.00649689	0.0130815	0.00794241	0.0185272	0.00599111	0.00327297	0.0137784	0.0135268	0.0101434
0	1	0.172977	0.0464698	0.00354186	0.030672	0.057634	0.0731692	0.221556	0.0259173	0.0180558	0.0161219
0	1	0.00671886	0.0069318	0.00770783	0.0054377	0.0156669	0.0073002	0.010459	0.00636224	0.00718352	0.0116649
0	1	0.00369621	0.00895069	0.0125385	0.00673404	0.0163765	0.00542937	0.0042861	0.00688921	0.011865	0.0088695
0	1	0.0353313	0.0343748	0.00708372	0.0611395	0.0493719	0.0182472	0.0152835	0.021058	0.0112894	0.0179432
0	1	0.281393	0.852864	0.00829139	0.0353508	0.267168	0.124327	0.0615245	0.251889	0.00568238	0.0402713
0	1	0.135986	0.0427054	0.00770783	0.0358415	0.0771719	0.0801807	0.254568	0.0521656	0.0417157	0.0149839
0	1	0.13496	0.0428936	0.00770783	0.0354387	0.0795965	0.0818667	0.256198	0.0535019	0.0429134	0.0148424
0	1	0.154332	0.0436042	0.00712429	0.0329795	0.0840692	0.0922518	0.277757	0.0565968	0.0423436	0.015947
0	1	0.164715	0.527564	0.00607058	0.0254164	0.112636	0.0893125	0.158957	0.156689	0.00172602	0.0197559
0	1	0.0436726	0.0065358	0.0156102	0.0115612	0.0597208	0.0204051	0.00458939	0.0110656	0.00936701	0.0138535
0	1	0.0436726	0.00752946	0.0154968	0.0116115	0.0597208	0.0201993	0.00458939	0.0110656	0.00863008	0.0137484
0	1	0.0161264	0.00610823	0.00878835	0.0100791	0.0259417	0.0107516	0.00330918	0.0102085	0.010117	0.0245848
0	1	0.0151188	0.00397638	0.00470896	0.00427329	0.0141934	0.0121913	0	0.00610854	0.00616061	0.00734798
0	1	0.12599	0.10806	0.00295831	0.0445549	0.0329866	0.127972	0.185443	0.113153	0.00967375	0.0149636
0	1	0.120492	0.0973058	0.00594098	0.0429903	0.0298853	0.109372	0.172904	0.102426	0.010117	0.0118718
0	1	0.0433386	0.0550763	0.00650017	0.013056	0.0583427	0.0223734	0.00394929	0.0106948	0.00913441	0.0446466
0	1	0.17645	0.193341	0.00949089	0.0328633	0.105973	0.080966	0.12536	0.0890456	0.00767361	0.0484433
0	1	0.0459494	0.0159056	0.00591662	0.00583411	0.0273673	0.0282852	0.0127053	0.0236351	0.00714317	0.00941052
0	1	0.0240486	0.00820288	0.0312281	0.00580576	0.0578012	0.0121239	0.00693974	0.00880179	0.0392408	0.00627233
0	1	0.128031	0.0201692	0.0118738	0.0972564	0.0518837	0.084061	0.439725	0.0230784	0.0742917	0.041592
0	1	0.108349	0.276378	0.0083725	0.00499883	0.107635	0.0500615	0.0113506	0.0761184	0.00252405	0.0172414
0	1	0.0863039	0.173297	0.0083327	0.0781075	0.153459	0.0404151	0.256531	0.0459725	0.0247439	0.0118686
0	1	0.0282198	0.0320907	0.0113714	0.0449576	0.0671998	0.0196323	0.108623	0.0160423	0.0350246	0.00634698
0	1	0.0836991	0.361517	0.00724582	0.0271161	0.0866582	0.0452638	0.322952	0.0993649	0.0124473	0.0441879
0	1	0.0404018	0.0395248	0.00825082	0.00826649	0.0357065	0.021012	0.00910634	0.0164326	0.00419548	0.0206395
0	1	0.08433	0.423669	0.00829139	0.0112423	0.1646	0.0385215	0.01843	0.0902732	0.0088953	0.0231655
0	1	0.0769356	0.21464	0.00518719	0.0134912	0.174331	0.0420166	0.0320896	0.0601264	0.0103822	0.0411108
0	1	0.00671886	0.00610823	0.00654074	0.00527507	0.0106809	0.0107797	0.00195382	0.00536696	0.00321292	0.0115503
0	1	0.173363	0.215321	0.0112497	0.0444761	0.207815	0.0855073	0.26239	0.0577483	0.0320769	0.0272349
0	1	0.174384	0.163914	0.00887494	0.0197092	0.0316923	0.180725	0.277881	0.140402	0.0251697	0.0150301
0	1	0.0298248	0.0298021	0.00887494	0.0123992	0.05397	0.0190028	0.00545222	0.0179548	0.00393026	0.00480536
0	1	0.0998246	0.101625	0.00295831	0.0212184	0.164397	0.0567298	0.0399497	0.0309996	0.0108278	0.0162156
0	1	0.174781	0.14685	0.00675146	0.0253626	0.0705085	0.106568	0.380453	0.072304	0.0287003	0.0101909
0	1	0.0572751	0.0488056	0.0083725	0.0189498	0.0753509	0.0325855	0.0624507	0.0304441	0.00693342	0.0151819
0	1	0.0375163	0.0315314	0.00599775	0.0251048	0.0594718	0.0268568	0.14856	0.0190201	0.0271641	0.0141666
0	1	0.0635282	0.0373523	0.00589711	0.0718942	0.0337284	0.0311763	0.136757	0.0374514	0.0393734	0.00593194
0	1	0.180764	0.174955	0.00591662	0.0208039	0.098143	0.0759444	0.220375	0.0789849	0.00812576	0.0111209
0	1	0.0847761	0.0559305	0.00716485	0.0379435	0.0682185	0.048533	0.170519	0.0259759	0.0159678	0.0335227
0	1	0.00741948	0.00738581	0.0212917	0.00729425	0.018454	0.00978955	0.00128021	0.00880179	0.0142537	0.011575
0	1	0.299823	0.503933	0.00825082	0.0458858	0.0824239	0.201448	0.680678	0.195092	0.0172602	0.0135385
0	1	0.179043	0.183547	0.00595719	0.0261808	0.110873	0.0739064	0.422691	0.0520999	0.0261673	0.0194468
0	1	0.107114	0.109643	0.00591662	0.0563199	0.0832773	0.0519469	0.308726	0.0377084	0.0157342	0.0156043
0	1	0.149105	0.12863	0.0090372	0.0122597	0.145797	0.0622546	0.0644688	0.067251	0.0157732	0.0111508
0	1	0.0504204	0.0766303	0.00484028	0.0278079	0.0507821	0.0297439	0.0771194	0.0240124	0.0180036	0.00744222
0	1	0.0231848	0.00838461	0.012352	0.00548168	0.0323534	0.0164265	0.00597826	0.00573775	0.0153211	0.00930204
0	1	0.0364689	0.0437709	0.00175065	0.0566817	0.0645741	0.0193446	0.0204846	0.0179353	0.00469982	0.0139056
0	1	0.122606	0.109372	0.0107067	0.0386975	0.0195188	0.19407	0.284346	0.156193	0.0192298	0.0139283
0	1	0.0268782	0.0367261	0.00712429	0.0625496	0.0539223	0.0113186	0.0164332	0.00763077	0.0190123	0.0265256
0	1	0.0282225	0.0380159	0.00591662	0.0578382	0.0542528	0.0099077	0.0182173	0.00763077	0.0157994	0.022994
0	1	0.2099	0.120644	0.00887494	0.0193086	0.0249779	0.182174	0.397539	0.145789	0.0177645	0.0136315
0	1	0.274922	0.470905	0.00761863	0.0293528	0.147505	0.149766	0.304404	0.141683	0.0105952	0.0156064
0	1	0.0641687	0.0510208	0.00237477	0.053734	0.0692116	0.0209135	0.0260011	0.0189031	0.0175253	0.0135475
0	1	0.117283	0.0265571	0.00645962	0.0946896	0.0352614	0.130263	0.396553	0.060422	0.0559552	0.0180893
0	1	0.132918	0.0257587	0.00708372	0.0849912	0.035389	0.160218	0.441539	0.0722618	0.0636409	0.017012
0	1	0.0460804	0.031675	0.0101231	0.0579317	0.0827124	0.0272852	0.0164373	0.0141101	0.0111607	0.0357745
0	1	0.103817	0.0691823	0.00470896	0.072115	0.0331435	0.0645456	0.231212	0.0424281	0.035104	0.0165805
0	1	0.136178	0.0399449	0.00825082	0.037775	0.0446172	0.0974231	0.266053	0.029941	0.0217208	0.0505167
0	1	0.10284	0.0990663	0.00295831	0.0113092	0.0873952	0.0429266	0.0178449	0.0404764	0.00469982	0.00830157
0	1	0.20442	0.0955732	0.00825082	0.0334785	0.0475356	0.16505	0.333767	0.0911235	0.0335639	0.0177473
0	1	0.0790033	0.0241456	0.00533307	0.0104911	0.0661531	0.0395561	0.0441465	0.0274787	0.0140734	0.0062633
0	1	0.0120934	0.0126398	0.0112902	0.0103707	0.040589	0.0106132	0.0151382	0.00954338	0.0170015	0.00872199
0	1	0.00470376	0.00740006	0.00416597	0.00887068	0.00778168	0.0078985	0.00778991	0.00765033	0.00913441	0.0126295
0	1	0.176733	0.130619	0.00654074	0.0162089	0.0699315	0.0909425	0.0867667	0.0724726	0.0100018	0.015339
0	1	0.0782277	0.0247125	0.00887494	0.0717949	0.0434743	0.0353797	0.217753	0.0171937	0.0266337	0.0190759
0	1	0.00335943	0.00895069	0.00895605	0.0143523	0.0190759	0.0127608	0.00590582	0.00804067	0.0155578	0.0271496
0	1	0.019149	0.0122165	0.00770783	0.00570616	0.0112942	0.0170957	0.00067632	0.00267371	0.00666495	0.0100882
0	1	0.00268866	0.00525396	0.0195411	0.00366911	0.0107845	0.0119234	0.00131642	0.0107144	0.018187	0.00958077
0	1	0.0141113	0.013494	0.00833195	0.00698578	0.0331658	0.0326386	0.00496345	0.00995324	0.0103561	0.0175274
0	1	0.0141113	0.013494	0.00833195	0.00733823	0.0331658	0.0327365	0.00526571	0.00995324	0.00961916	0.0181189
0	1	0.0268754	0.0374043	0.00887494	0.0134681	0.0576199	0.0278541	0.0131892	0.0117118	0.0137535	0.0195421
0	1	0.0352754	0.0127834	0.00835069	0.00630327	0.059969	0.0217094	0.00911833	0.0175645	0.00666495	0.00540421
0	1	0.0329263	0.00738581	0.0084131	0.037679	0.0224322	0.0129959	0.0665824	0.00841146	0.0190036	0.0152806
0	1	0.0941495	0.070237	0.0077484	0.0171991	0.096451	0.0433278	0.00729468	0.0233218	0.00469982	0.0397916
0	1	0.168944	0.0432764	0.00591662	0.0201581	0.0405172	0.119103	0.122531	0.0462987	0.0225914	0.0123139
0	1	0.0151188	0.0117931	0.00887494	0.00826649	0.0430335	0.0167336	0.0058696	0.00802112	0.00246946	0.0211965
0	1	0.035615	0.0308208	0.00650017	0.0443228	0.0778474	0.0172373	0.0291694	0.0171937	0.0251717	0.00772678
0	1	0.00907075	0.00610823	0.0023342	0.0227068	0.00473115	0.00638038	0.00789858	0.00458629	0.0167558	0.0065012
0	1	0.0376301	0.0149152	0.0363267	0.0446335	0.0273101	0.061134	0.00928744	0.0321236	0.0385289	0.128064
0	1	0.0157895	0.009374	0.01127	0.00673404	0.0457808	0.0143861	0.00800722	0.0130173	0.0164906	0.00948782
0	1	0.0510649	0.0113622	0.00716485	0.0142465	0.0496774	0.0254235	0.00725847	0.0110852	0.0135274	0.0332231
0	1	0.00907075	0.00965962	0.00654074	0.0134681	0.0302661	0.0156739	0.00339743	0.0133995	0.0111561	0.028777
0	1	0.00873396	0.0110748	0.00685679	0.016857	0.0187175	0.00673312	0.0155408	0.0126465	0.00690406	0.0138533
0	1	0.0168	0.00483066	0.0238935	0.00338901	0.0146014	0.013009	0.00192032	0.00993369	0.0160124	0.0154366
0	1	0.126744	0.166398	0.0106662	0.0202648	0.148019	0.0532301	0.0851849	0.0524722	0.0203158	0.0170938
0	1	0.0164604	0.0215828	0.00854268	0.0719897	0.0470008	0.0184357	0.0502228	0.010324	0.0185079	0.0358702
0	1	0.0168027	0.00412005	0.00416597	0.0107272	0.0248743	0.0134662	0.00394929	0.00726	0.00603067	0.0303536
0	1	0.055062	0.0718716	0.0086877	0.0100791	0.134519	0.0221388	0.0158333	0.0319365	0.0116039	0.0194153
0	1	0.0168	0.00667519	0.0112821	0.00943087	0.027216	0.00968247	0.00455318	0.0121975	0.0199687	0.0101145
0	1	0.0621592	0.0765399	0.00489073	0.00848467	0.135658	0.0273164	0.0301319	0.039191	0.00666495	0.00830756
0	1	0.211158	0.188858	0.0127133	0.0311501	0.0417121	0.268417	0.49017	0.291818	0.0524886	0.0127373
0	1	0.0309056	0.00525396	0.00237477	0.00700654	0.0297568	0.0153465	0.00266907	0.0137784	0.0110995	0.00937093
0	1	0.151673	0.293392	0.00718098	0.0136298	0.0515972	0.0841772	0.32457	0.0668622	0.0214556	0.0177928
0	1	0.069241	0.0470065	0.00533307	0.0203503	0.0626773	0.0232552	0.00857489	0.020069	0.00816705	0.0103432
0	1	0.119275	0.0802459	0.00827812	0.0341864	0.0746788	0.0418097	0.013913	0.0269078	0.0123473	0.020707
0	1	0.0698716	0.0205926	0.0331497	0.0106833	0.109536	0.0289993	0.00638656	0.019887	0.0289408	0.0143048
0	1	0.0376245	0.0142046	0.00790235	0.0103152	0.0357623	0.0113186	0.00266907	0.0164326	0.0127995	0.0121686
0	1	0.0335971	0.0480116	0.00654074	0.0373393	0.0734999	0.0187922	0.0362561	0.0202773	0.0165167	0.0108697
0	1	0.0991751	0.728273	0.00237477	0.0202862	0.176407	0.0453768	0.0527762	0.216486	0.0119717	0.0358123
0	1	0.100562	0.232587	0.0125385	0.0153686	0.184825	0.0554455	0.0173665	0.0564324	0.0059215	0.0460598
0	1	0.0349414	0.0840282	0.00899665	0.0305108	0.0538205	0.0208455	0.0118479	0.0300043	0.0116333	0.00417059
0	1	0.0446829	0.00824009	0.00466839	0.0103591	0.0470551	0.0168864	0.00775369	0.0107144	0.00939963	0.0154218
0	1	0.00873396	0.00525396	0.0137056	0.00894804	0.0196334	0.0112115	0.0064855	0.00727955	0.0103561	0.0095005
0	1	0.00772641	0.00526493	0.0148321	0.00483351	0.0261458	0.0155668	0.00192032	0.0118463	0.0103561	0.00886053
0	1	0.0421649	0.028553	0.0107066	0.00822252	0.0577852	0.0282051	0.00526571	0.0128438	0.013356	0.0141688
0	1	0.0338986	0.0375036	0.00654074	0.0615378	0.0673166	0.0242944	0.0165322	0.0141492	0.0209035	0.00918499
0	1	0.0260348	0.0142101	0.00699636	0.00347408	0.0301953	0.0108588	0.00869439	0.019887	0.00791273	0.00705716
0	1	0.0271282	0.0281219	0.0062246	0.071096	0.0453914	0.0180114	0.0374968	0.0106753	0.0213649	0.0372545
0	1	0.00100755	0.00397638	0.016745	0.00826649	0.0141939	0.00567492	0.00259664	0.00651842	0.0212165	0.00728676
0	1	0.21571	0.505996	0.00801582	0.0955706	0.181673	0.112512	0.240432	0.171405	0.0341747	0.0192341
0	1	0.223888	0.520345	0.00829139	0.0942643	0.176643	0.11625	0.249132	0.172165	0.031614	0.0188122
0	1	0.0462801	0.059638	0.0195739	0.0407798	0.0632274	0.0458043	0.129848	0.0221899	0.0239512	0.0608839
0	1	0.0134378	0.00824009	0.0131626	0.0171759	0.028132	0.00560515	0.0181774	0.0133881	0.03203	0.00759928
0	1	0.0834692	0.133446	0.00716485	0.016533	0.0546311	0.0360701	0.161684	0.0341418	0.00642583	0.015709
0	1	0.0174708	0.0163365	0.00654074	0.0768592	0.0391016	0.0068403	0.0298551	0.0103045	0.028513	0.0091454
0	1	0.156169	0.149794	0.0084131	0.0285126	0.152272	0.0753289	0.152605	0.0496685	0.0350246	0.0187046
0	1	0.0425212	0.0365397	0.0035013	0.0156047	0.0564631	0.0258853	0.0172222	0.022752	0.0119375	0.019997
0	1	0.0225113	0.00720665	0.00770783	0.00641516	0.0373872	0.0063492	0.00323675	0.00917258	0.0121848	0.0150077
0	1	0.0824538	0.0667007	0.0146699	0.00850259	0.0571976	0.046939	0.0157247	0.0510883	0.0059215	0.00918499
0	1	0.0258678	0.0161946	0.0083725	0.00705812	0.0615288	0.0137786	0.00533815	0.0122562	0.0118691	0.0172454
0	1	0.0356094	0.0223704	0.0119144	0.0106317	0.0458299	0.0203047	0.00583339	0.0122366	0.00864749	0.00920649
0	1	0.304211	0.457603	0.0118606	0.0367351	0.0470588	0.408412	0.653957	0.555195	0.0330025	0.018457
0	1	0.260326	0.424609	0.0100826	0.0496427	0.131993	0.143285	0.611362	0.148087	0.0250522	0.0138443
0	1	0.0631835	0.143581	0.0065813	0.0390263	0.15032	0.0522709	0.0402165	0.0372167	0.0203193	0.0144739
0	1	0.00873675	0.0129271	0.00667761	0.0735152	0.0197047	0.0191411	0.0478386	0.00726	0.0140473	0.0479344
0	1	0.0608093	0.035897	0.0158595	0.0147204	0.123578	0.0334513	0.0288528	0.0240634	0.0191707	0.0133757
0	1	0.0174708	0.00696253	0.0344949	0.0125838	0.0804703	0.0226373	0.00718604	0.016413	0.0318205	0.06765
0	1	0.0159404	0.004262	0.00537364	0.00831163	0.0357623	0.0103061	0.00394929	0.0202773	0.0110995	0.010295
0	1	0.0810483	0.141846	0.0107067	0.00729425	0.104827	0.0286961	0.0117056	0.0366708	0.015295	0.0274133
0	1	0.0218348	0.0412195	0.00467541	0.0045534	0.0571891	0.0220702	0.00469804	0.0140255	0.0110995	0.0330465
0	1	0.0057113	0.00610823	0.0164612	0.00701413	0.00671439	0.00927144	0.00263286	0.0065439	0.0131115	0.00481655
0	1	0.00839999	0.0223822	0.00420654	0.0403978	0.00524753	0.00493827	0.0174521	0.00705016	0.0187731	0.0036206
0	1	0.138982	0.0475233	0.0220376	0.016305	0.204031	0.0625277	0.0191064	0.0269321	0.0579411	0.0191802
0	1	0.137554	0.0467417	0.021454	0.0167691	0.198343	0.0607053	0.0191064	0.0262978	0.0554923	0.0191802
0	1	0.00772641	0.00454333	0.00416597	0.0222507	0.00539223	0.00342016	0.00266907	0.0107144	0.0244794	0.00585228
0	1	0.204823	0.210411	0.00917485	0.0445957	0.118319	0.0912272	0.18829	0.0812307	0.00937353	0.0093725
0	1	0.0231761	0.0304797	0.0104231	0.05579	0.0559932	0.0184057	0.0556237	0.0126269	0.0273279	0.0166756
0	1	0.0225113	0.0306848	0.00650017	0.0406143	0.0414506	0.0167688	0.03843	0.0164326	0.0194731	0.0111095
0	1	0.0743052	0.0980486	0.0250364	0.0149565	0.0299318	0.104253	0.0428208	0.120886	0.0295368	0.118716
0	1	0.0245264	0.0119259	0.0296724	0.0349822	0.0756698	0.0142385	0.0105676	0.0213165	0.0318379	0.0250586
0	1	0.0600626	0.0462702	0.0281242	0.0332078	0.0963736	0.0475837	0.0249371	0.0542939	0.0413609	0.0301122
0	1	0.0496911	0.0438915	0.00237477	0.0594259	0.0545672	0.0360178	0.0151222	0.0272743	0.0124981	0.017172
0	1	0.0171339	0.0361285	0.00887494	0.0547126	0.03516	0.0171007	0.0113526	0.0183256	0.011843	0.00782258
0	1	0.109336	0.0406258	0.00479009	0.0185857	0.0683993	0.0643998	0.232883	0.022951	0.0239251	0.0318569
0	1	0.156669	0.424848	0.0702613	0.00639573	0.0410274	0.170193	0.0156885	0.107826	0.00815185	0.0206983
0	1	0.0220998	0.0144843	0.0077484	0.0810125	0.0189246	0.0183579	0.0390154	0.0165378	0.0283858	0.00687368
0	1	0.0530801	0.0305412	0.00331405	0.0247115	0.056029	0.0160235	0.0283727	0.0129782	0.0122185	0.0144567
0	1	0.068041	0.174252	0.00848596	0.0085466	0.137633	0.0356962	0.0110991	0.0348216	0.00618672	0.0351488
0	1	0.0123548	0.00724215	0.0403625	0.0105374	0.0105296	0.00920225	0.00526571	0.00523251	0.00797794	0.012128
0	1	0.0100783	0.000710615	0.0454124	0.00919478	0.0105296	0.00743859	0.00391307	0.00610854	0.0411075	0.0106093
0	1	0.00940754	0.00383272	0.0257799	0.00120838	0.0115477	0.0131093	0.00718604	0.0186721	0.0209513	0.0057227
0	1	0.0110886	0.00824009	0.0102609	0.00859059	0.0373732	0.00831985	0.00455318	0.0113389	0.0135365	0.00989329
0	1	0.0667409	0.0349408	0.00474952	0.0801804	0.0569684	0.0465052	0.252082	0.0294107	0.051993	0.0145764
0	1	0.035615	0.0196614	0.0129762	0.0127238	0.0367562	0.0247175	0.00394929	0.0298207	0.011843	0.00821161
0	1	0.212346	0.0498321	0.00354186	0.0618935	0.0773263	0.10672	0.335601	0.114659	0.0385115	0.00828183
0	1	0.166973	0.0345801	0.00250895	0.0986863	0.0580239	0.0994502	0.522572	0.0459968	0.123223	0.0106322
0	1	0.00873396	0.00269881	0.0207893	0.0076623	0.0117004	0.00502764	0.00499835	0.00534741	0.0148429	0.0119148
0	1	0.0263446	0.0114324	0.010042	0.00278482	0.0375144	0.0164732	0.00330918	0.00727955	0.00544327	0.010832
0	1	0.146193	0.200386	0.0108364	0.0207917	0.0843813	0.0543433	0.187849	0.0675842	0.02983	0.0102581
0	1	0.0574498	0.0116495	0.00712429	0.00822252	0.0310808	0.0113186	0.00601447	0.0209993	0.00839097	0.00861893
0	1	0.0194578	0.0147716	0.0119144	0.010123	0.0488646	0.0229208	0.0058696	0.0122366	0.00839097	0.10757
0	1	0.178651	0.0914302	0.0166963	0.0118037	0.0516944	0.178434	0.198861	0.20051	0.0130908	0.00911041
0	1	0.147823	0.202562	0.00766727	0.0208503	0.0979283	0.0626833	0.0807006	0.0809919	0.0110995	0.0131954
0	1	0.0127669	0.0108599	0.0129598	0.0122157	0.0502294	0.0141533	0.00338161	0.00993369	0.0113387	0.0263917
0	1	0.0127669	0.0102283	0.0112091	0.0122157	0.0500513	0.0139573	0.00338161	0.00993369	0.0113387	0.0254541
0	1	0.0176657	0.0305532	0.0101637	0.0508983	0.027684	0.0114114	0.052983	0.0180281	0.0215116	0.00727479
0	1	0.0285904	0.019315	0.0167773	0.029957	0.0262192	0.0203065	0.00795358	0.0175645	0.0163037	0.0101001
0	1	0.0194858	0.00582092	0.0402413	0.00548168	0.0286896	0.00754577	0.00394929	0.00823199	0.0145515	0.0119558
0	1	0.0957507	0.0433246	0.0102971	0.00492784	0.0329109	0.0443393	0.00466182	0.0251953	0.00987786	0.0236913
0	1	0.0927281	0.0417977	0.00587606	0.00427329	0.0322498	0.0412426	0.00466182	0.0251108	0.00666495	0.0226526
0	1	0.189086	0.404096	0.00916678	0.0293014	0.150804	0.0850332	0.0376411	0.116829	0.0140876	0.016914
0	1	0.191521	0.402576	0.00950718	0.030359	0.150571	0.0854441	0.0375318	0.118398	0.0145515	0.0168406
0	1	0.0036393	0.0166161	0.00899665	0.0617914	0.00447627	0.00472391	0.0206038	0.00765033	0.0249899	0.00718185
0	1	0.0168	0.00696253	0.00430641	0.00639883	0.0396253	0.0068403	0.00917879	0.00649887	0.00987786	0.0255229
0	1	0.0732451	0.136992	0.00358242	0.0174612	0.113587	0.0278915	0.0141982	0.0305622	0.00560302	0.0628194
0	1	0.391939	0.55506	0.00945849	0.0318024	0.0622254	0.244053	0.31008	0.262319	0.00690406	0.0160008
0	1	0.192256	0.161935	0.0161209	0.0245825	0.110688	0.113776	0.125105	0.097782	0.0103561	0.0192921
0	1	0.158372	0.325655	0.00964494	0.046764	0.209072	0.097041	0.150182	0.0738528	0.0226773	0.0143915
0	1	0.227681	0.233661	0.0125709	0.0245461	0.174213	0.108257	0.117896	0.0867491	0.0088779	0.0170581
0	1	0.376531	0.778678	0.00690273	0.0676939	0.0390266	0.314713	0.812417	0.439209	0.0197035	0.0275361
0	1	0.0241896	0.0171831	0.00654074	0.0519254	0.034695	0.019985	0.0164011	0.018716	0.0102873	0.00779716
0	1	0.0460263	0.0126398	0.00662185	0.0106665	0.0455268	0.0165337	0.00714982	0.0148936	0.00732904	0.0043595
0	1	0.17211	0.186471	0.00766727	0.00919478	0.154597	0.0662955	0.0117136	0.0508395	0.0147429	0.0136584
0	1	0.255397	0.242152	0.00949905	0.0262097	0.104578	0.106211	0.325284	0.135691	0.0325552	0.0114673
0	1	0.131278	0.124782	0.00424695	0.0515309	0.102699	0.0506609	0.0976333	0.0397348	0.017782	0.0088009
0	1	0.0104151	0.00355309	0.0100826	0.00757432	0.023807	0.0116714	0.00323675	0.00382517	0.0199556	0.0100012
0	1	0.00738964	0.0109389	0.0089155	0.0045534	0.0167342	0.0126224	0.000640105	0.00866516	0.0113648	0.0251423
0	1	0.0542583	0.073575	0.00712429	0.0167691	0.0994054	0.0265895	0.252261	0.0366512	0.0177399	0.0143057
0	1	0.0147821	0.0174704	0.0193789	0.0130213	0.0541772	0.0119169	0.00722225	0.0118463	0.0175253	0.0105482
0	1	0.0389688	0.0386376	0.0095802	0.00794241	0.0569987	0.018083	0.00394929	0.0236926	0.00690406	0.0121933
0	1	0.0161236	0.00468699	0.0173609	0.00181256	0.0199942	0.0073002	0.00601447	0.0137588	0.0157472	0.00928097
0	1	0.0161236	0.00468699	0.0160983	0.00181256	0.0203503	0.0073002	0.00601447	0.0137588	0.0166352	0.00922359
0	1	0.0297339	0.0320022	0.00778895	0.0548842	0.0980611	0.0184704	0.0197988	0.0294726	0.00937353	0.0110369
0	1	0.348329	0.614109	0.00910977	0.0512616	0.0913926	0.24599	0.465069	0.283191	0.0217208	0.0118084
0	1	0.130233	0.225431	0.0131626	0.0526047	0.207012	0.0519406	0.149211	0.0782581	0.0333313	0.0199699
0	1	0.244212	0.277348	0.00887494	0.0124958	0.119697	0.113367	0.0348891	0.122269	0.00616061	0.0112757
0	1	0.234141	0.264502	0.0065813	0.0194913	0.0804554	0.105583	0.131405	0.139774	0.0177645	0.0082351
0	1	0.259576	0.0896259	0.0089155	0.0614466	0.120771	0.194588	0.42437	0.0587696	0.0669311	0.0182374
0	1	0.0258678	0.031212	0.00778895	0.0284686	0.0539223	0.0172294	0.00601447	0.0206676	0.0221839	0.0089323
0	1	0.0268754	0.0315314	0.00778895	0.0277585	0.0554994	0.0167492	0.00601447	0.0219725	0.0222252	0.00883887
0	1	0.00302264	0.00213185	0.0247931	0.0045534	0.00814013	0.00851563	0.00131642	0.0107144	0.0229687	0.00511336
0	1	0.099418	0.176142	0.0095802	0.0116115	0.148301	0.045261	0.00936529	0.0606447	0.0126125	0.027756
0	1	0.091356	0.0264861	0.0156372	0.0300458	0.0313338	0.0414869	0.0629504	0.0401111	0.0305901	0.0159473
0	1	0.0536423	0.0214468	0.0167856	0.00761833	0.0949807	0.0172307	0.0114171	0.0206935	0.00321292	0.0161319
0	1	0.132309	0.181441	0.00474952	0.0188417	0.135385	0.0635456	0.04051	0.0788522	0.00913441	0.0237189
0	1	0.0506366	0.0529859	0.00557491	0.00548168	0.0621102	0.0218351	0.00654593	0.0151283	0.00812576	0.0149565
0	1	0.0392832	0.0252795	0.0101231	0.00890408	0.0582668	0.0196092	0.0101154	0.0117314	0.00882766	0.0420114
0	1	0.291832	0.336437	0.045097	0.0149126	0.0916995	0.165178	0.0180566	0.248975	0.0229294	0.0358938
0	1	0.0944437	0.354347	0.0141269	0.0124559	0.140623	0.0550621	0.034454	0.123383	0.00642583	0.0159404
0	1	0.0275462	0.00142124	0.0423244	0.00826649	0.0443087	0.0194401	0.00756177	0.0214287	0.0197557	0.0148584
0	1	0.0346786	0.0401608	0.00770783	0.0645115	0.053309	0.0204627	0.0166184	0.027186	0.0101431	0.0210302
0	1	0.0827002	0.0257693	0.00825897	0.010314	0.123638	0.0312137	0.0185025	0.016695	0.0165841	0.0348816
0	1	0.118203	0.238348	0.00639485	0.0183172	0.131444	0.0592061	0.0144293	0.0598202	0.0074084	0.02006
0	1	0.147324	0.0863618	0.00882637	0.0156111	0.112878	0.0675198	0.013842	0.0597155	0.0123473	0.0179466
0	1	0.056753	0.0254397	0.00339597	0.0285097	0.0436476	0.0354483	0.07372	0.0290844	0.0199764	0.00837478
0	1	0.0601357	0.0708796	0.00802397	0.0784999	0.0586035	0.0392665	0.0433176	0.0297822	0.0363246	0.0124189
0	1	0.0127669	0.00539761	0.00932879	0.00302094	0.025639	0.0102605	0.009215	0.0129977	0.00642583	0.00497927
0	1	0.0100811	0.00539761	0.0123196	0.00733823	0.0198405	0.00860395	0.00590582	0.00956292	0.0113387	0.0171278
0	1	0.247455	0.381708	0.0131626	0.0302861	0.096547	0.153393	0.353818	0.140719	0.0140603	0.0149004
0	1	0.163197	0.109596	0.00770783	0.0248739	0.119565	0.0820625	0.0394928	0.0446723	0.0150592	0.00825121
0	1	0.038776	0.013494	0.0187712	0.00850259	0.0758416	0.0186501	0.00974644	0.0233218	0.0112941	0.00945044
0	1	0.0143641	0.00377898	0.0488325	0.00640995	0.0140421	0.0135735	0.00455318	0.0175841	0.0123473	0.0135033
0	1	0.0124302	0.0056486	0.0291587	0.00487748	0.024723	0.0121625	0.00601447	0.010324	0.0110657	0.0231186
0	1	0.0137773	0.00724215	0.00960594	0.00915079	0.0192273	0.0108588	0.00590582	0.00804067	0.00812576	0.0163668
0	1	0.0127669	0.000710615	0.0233669	0.00612985	0.0241391	0.00282187	0.00330918	0.00299084	0.018699	0.0111269
0	1	0.111698	0.049651	0.00728575	0.076299	0.0953559	0.0785728	0.266083	0.050436	0.047259	0.00856243
0	1	0.0238527	0.0258542	0.00833195	0.00733823	0.0206529	0.00814406	0.00501613	0.0230404	0.00996627	0.00562973
0	1	0.0020151	0.00454333	0.0181957	0.00274084	0.00795029	0.00553656	0.0051742	0.00956292	0.0129282	0.0052123
0	1	0.0715583	0.041037	0.00965299	0.0126186	0.1061	0.038978	0.00725847	0.0167692	0.0065635	0.0345493
0	1	0.143486	0.0772557	0.00468867	0.0118916	0.0438562	0.110883	0.163524	0.0878908	0.00791273	0.00688204
0	1	0.0047588	0.00284247	0.014751	0.00729425	0.00976494	0.00977055	0.00195653	0.00727955	0.0209774	0.00811023
0	1	0.00134434	0.00738581	0.00599775	0.0820021	0.00671439	0.0156898	0.0194619	0.0164521	0.018721	0.0077042
0	1	0.0272911	0.0203129	0.00416597	0.0439414	0.0126641	0.0194627	0.0365011	0.0145591	0.0113909	0.0118593
0	1	0.0386404	0.0340942	0.00175065	0.0266045	0.0336197	0.026178	0.00903591	0.0128059	0.00605735	0.0263305
0	1	0.0366169	0.0295432	0.00412542	0.0104471	0.0604083	0.0308126	0.010781	0.0156519	0.0077371	0.0410288
0	1	0.160593	0.0906255	0.0065813	0.0268395	0.147865	0.0839374	0.179955	0.032644	0.028926	0.0190647
0	1	0.0110859	0.0062519	0.00704317	0.0217345	0.01699	0.0105343	0.0167902	0.00727955	0.0116039	0.0123007
0	1	0.0218433	0.0227244	0.00911002	0.0162814	0.0284461	0.0187578	0.0197102	0.00993369	0.0236154	0.0151122
0	1	0.0527095	0.0799291	0.00595719	0.0103591	0.0890713	0.0260886	0.00701696	0.0179744	0.00541716	0.0181943
0	1	0.0471477	0.0772986	0.0023342	0.00761833	0.0777999	0.0189716	0.00458939	0.0160808	0.00564856	0.0233004
0	1	0.122437	0.0310576	0.0167856	0.114526	0.0694808	0.0856378	0.116369	0.0594467	0.079703	0.0129531
0	1	0.0736803	0.0478756	0.0083725	0.0152953	0.104086	0.0315762	0.0107487	0.0290525	0.00692712	0.0105583
0	1	0.0323684	0.0105079	0.0190953	0.00951884	0.066961	0.025276	0.00398551	0.0114364	0.022199	0.0199755
0	1	0.0802677	0.0289763	0.00684872	0.0269801	0.0722983	0.0294016	0.0538755	0.0305818	0.0290467	0.0086622
0	1	0.0928039	0.089315	0.00654074	0.0132499	0.0875332	0.0499745	0.0785459	0.0227525	0.00642583	0.0135673
0	1	0.150202	0.263842	0.00852647	0.00991644	0.226722	0.062216	0.018186	0.0775582	0.0138342	0.0208371
0	1	0.0433414	0.0330963	0.00416597	0.0130166	0.0650572	0.0126916	0.0236205	0.0252149	0.0174993	0.0198743
0	1	0.0573062	0.0142803	0.0109336	0.00882672	0.131925	0.031393	0.00469804	0.0107523	0.0143487	0.0307113
0	1	0.0104151	0.00795277	0.0236665	0.00399319	0.021768	0.0104674	0.00323675	0.0122562	0.0236598	0.0132505
0	1	0.0064955	0.00539761	0.0220781	0.00673404	0.0142412	0.00980054	0.00533815	0.0130173	0.017021	0.0144686
0	1	0.0114226	0.0051103	0.0230424	0.00580576	0.00829144	0.011838	0.00128021	0.00765033	0.00750621	0.0117392
0	1	0.0817133	0.0498726	0.0154563	0.023311	0.0211693	0.0656988	0.0765996	0.036731	0.010117	0.0111612
0	1	0.0480452	0.0731754	0.0114443	0.101937	0.0731939	0.0225411	0.0388903	0.0272785	0.0241903	0.0106436
0	1	0.0141113	0.00269881	0.00945849	0.00317565	0.00539223	0.00665355	0.00387686	0.00918235	0.0103561	0.00488138
0	1	0.0282198	0.0197382	0.00654074	0.0134681	0.0538165	0.0242178	0.0735365	0.0114755	0.0264207	0.0248543
0	1	0.0594677	0.0370726	0.00175065	0.00910679	0.0750292	0.0373313	0.00654593	0.0168034	0.00541716	0.0465941
0	1	0.222544	0.285606	0.00587606	0.00701413	0.167372	0.0925576	0.0318213	0.0706385	0.0023249	0.0121971
0	1	0.0260947	0.0142046	0.00675146	0.0116555	0.0250734	0.018974	0.00530193	0.0107333	0.00961266	0.0504834
0	1	0.129238	0.0464086	0.00712429	0.0503251	0.0678343	0.0825722	0.356253	0.0318471	0.0347855	0.0227943
0	1	0.00873396	0.00132253	0.0189576	0.0115675	0.0100198	0.0108588	0.00643727	0.00380562	0.0181776	0.0213102
0	1	0.0372961	0.0129754	0.00716485	0.0137921	0.0590391	0.0234033	0.00602963	0.0182899	0.0138875	0.00631576
0	1	0.109261	0.147641	0.0077484	0.0239771	0.102355	0.0401531	0.0138043	0.0545361	0.00806344	0.0135288
0	1	0.0363996	0.0221234	0.00833195	0.0186812	0.0596238	0.0191411	0.0181765	0.0175841	0.0110995	0.00839754
0	1	0.0537063	0.0410941	0.0101637	0.0211303	0.0989172	0.0402413	0.0390293	0.0282154	0.020234	0.00945419
0	1	0.00739245	0.00809642	0.0204981	0.0116115	0.0175239	0.0112115	0.00526571	0.00649887	0.0188888	0.0141352
0	1	0.109188	0.279607	0.0083725	0.00399319	0.110021	0.049601	0.0131615	0.0789801	0.00394766	0.0171521
0	1	0.0826469	0.0692983	0.00716485	0.0882317	0.0598162	0.0392334	0.0518692	0.0279081	0.014094	0.0109567
0	1	0.0468252	0.0607179	0.00833195	0.0516213	0.104496	0.0253028	0.0250484	0.0194966	0.0281807	0.0115444
0	1	0.0057113	0.00269881	0.0298468	0.00427329	0.0134186	0.00619362	0.00466182	0.00419595	0.0268043	0.014868
0	1	0.00403019	0.000710615	0.0333765	0.00334503	0.0215689	0.0101533	0.00202897	0.0133685	0.0206861	0.00831598
0	1	0.0252269	0.036929	0.00533307	0.103541	0.0616954	0.0246483	0.0296337	0.0124367	0.0234729	0.0118663
0	1	0.446078	0.708709	0.0112821	0.0480855	0.0840328	0.35938	0.724459	0.553103	0.0119788	0.0213035
0	1	0.442065	0.706029	0.011639	0.0489584	0.0855419	0.357754	0.72309	0.54806	0.0115865	0.021211
0	1	0.131934	0.0780642	0.0111387	0.0214661	0.0678095	0.107901	0.091168	0.0486325	0.00987786	0.0108474
0	1	0.406718	0.432986	0.017831	0.0149833	0.148191	0.261271	0.231871	0.316111	0.0185079	0.0138404
0	1	0.217911	0.293175	0.0101231	0.0202461	0.202386	0.113304	0.0837589	0.126262	0.00987786	0.0213387
0	1	0.0151188	0.0099773	0.00949905	0.030086	0.0521939	0.0118195	0.0170438	0.0168034	0.0263323	0.0148771
0	1	0.0211669	0.00809642	0.0312409	0.0116115	0.0352526	0.00921205	0.00601447	0.00917258	0.025412	0.0135244
0	1	0.0534141	0.0160491	0.00770783	0.00522595	0.0342879	0.0204921	0.0111353	0.015691	0.00469982	0.0135734
0	1	0.0760015	0.166167	0.00712429	0.00520157	0.0760179	0.0456702	0.0231643	0.0351876	0.00812576	0.0180089
0	1	0.0258763	0.0115453	0.0536794	0.00701413	0.0532902	0.016525	0.0098551	0.0162195	0.0240746	0.0077343
0	1	0.0272122	0.00539761	0.0140941	0.00733823	0.0542183	0.0205832	0.00330918	0.0114951	0.0140734	0.0301817
0	1	0.00873396	0.00667519	0.0155373	0.00700894	0.0269979	0.00665414	0.0046796	0.0107144	0.017722	0.00699727
0	1	0.176724	0.0370658	0.012579	0.0567836	0.0973019	0.102874	0.140253	0.0607537	0.0309579	0.0130095
0	1	0.00335943	0.00539761	0.0166639	0.00981008	0.00788524	0.00624203	0.00202897	0.0157865	0.0172862	0.00689998
0	1	0.00436698	0.00539761	0.0166639	0.0114269	0.00788524	0.0068495	0.00210009	0.0172524	0.0172862	0.00689998
0	1	0.0377644	0.0626818	0.0126188	0.00947487	0.164734	0.0209065	0.019161	0.0287039	0.0147907	0.0202248
0	1	0.0201566	0.0151036	0.0100826	0.0119356	0.0515688	0.00885012	0.00537436	0.0193487	0.0204328	0.0119712
0	1	0.0440411	0.0750742	0.0065813	0.0116115	0.181268	0.0195316	0.0219202	0.0351599	0.00568238	0.0126826
0	1	0.0339311	0.0423343	0.0065813	0.0548429	0.0389861	0.0296471	0.0255611	0.0149103	0.0110995	0.0180929
0	1	0.0339311	0.0427488	0.0065813	0.0529891	0.0387233	0.029412	0.0244902	0.0149103	0.0106902	0.0177438
0	1	0.0228424	0.0359311	0.00899665	0.0318576	0.0608916	0.0151227	0.0182811	0.0260915	0.0291292	0.00913893
0	1	0.0299288	0.0222758	0.00467541	0.0220586	0.0428294	0.0136806	0.087792	0.0156714	0.022151	0.0135573
0	1	0.00974151	0.00667519	0.013665	0.00302094	0.00788524	0.0101423	0.00336187	0.0198675	0.0197246	0.0115563
0	1	0.112603	0.137182	0.0112497	0.0137042	0.124598	0.0538026	0.0407592	0.0358901	0.0118691	0.0107401
0	1	0.0600685	0.0521239	0.0078358	0.0179595	0.133694	0.0195907	0.0110118	0.0193112	0.015295	0.0210585
0	1	0.0278858	0.00610274	0.0218964	0.00947487	0.0380483	0.0112115	0.00394929	0.00724046	0.0157374	0.00592954
0	1	0.00974151	0.00541736	0.0113308	0.0253597	0.0168951	0.00648757	0.00387686	0.0110852	0.0224904	0.00582556
0	1	0.0164604	0.024002	0.00887494	0.0360343	0.0444328	0.0165337	0.0455798	0.0214092	0.0317122	0.00689101
0	1	0.0225113	0.00738581	0.0347174	0.00761833	0.0286896	0.0152299	0.00519329	0.0143601	0.0185702	0.0134169
0	1	0.0295669	0.00880704	0.0125986	0.00515759	0.0509717	0.0192484	0.0058696	0.014687	0.0142864	0.0153704
0	1	0.0497207	0.018181	0.0195653	0.00947487	0.068721	0.0257549	0.0069562	0.0152811	0.0226773	0.0151798
0	1	0.0127641	0.00795277	0.0202869	0.0070477	0.0121168	0.0107222	0.00387686	0.00737494	0.00690406	0.0132789
0	1	0.0225084	0.0336632	0.00599775	0.00882672	0.0569251	0.0108293	0.00270529	0.0164521	0.0157994	0.00683259
0	1	0.218635	0.471349	0.0058355	0.036098	0.0959504	0.0958554	0.380636	0.128851	0.00731346	0.0381269
0	1	0.0618196	0.0353718	0.00650017	0.00887068	0.0819425	0.0255882	0.0110629	0.0156519	0.00690406	0.0246304
0	1	0.0873479	0.0639171	0.0111358	0.0178444	0.133778	0.0410154	0.015942	0.02904	0.00642583	0.0610132
0	1	0.0648423	0.0365199	0.00949905	0.00422931	0.0543285	0.0277451	0.0105676	0.020293	0.00803118	0.023064
0	1	0.12453	0.13942	0.0064674	0.0646435	0.245526	0.0641552	0.0410589	0.035283	0.0288901	0.0161966
0	1	0.0188122	0.00994093	0.0191499	0.0122157	0.0353004	0.0147988	0.00195653	0.0137393	0.0162776	0.0244056
0	1	0.0729857	0.054897	0.00474952	0.0145885	0.128132	0.0293049	0.0181697	0.0243577	0.0113802	0.012638
0	1	0.00832459	0.00454333	0.0118738	0.0186876	0.0301821	0.00825125	0.00647349	0.0156714	0.0215211	0.00853606
0	1	0.00940754	0.00269881	0.0232709	0.0118916	0.0115491	0.00648757	0.00394929	0.0151413	0.0100909	0.00886053
0	1	0.168799	0.20797	0.00645962	0.0137482	0.225282	0.0643189	0.040754	0.0635553	0.0110995	0.0252433
0	1	0.0157868	0.0247676	0.0072054	0.0125502	0.055265	0.0115736	0.00864733	0.0129977	0.0103822	0.0129482
0	1	0.0321669	0.00213185	0.0166639	0.00640995	0.0134324	0.0175582	0.00327297	0.00802112	0.0148168	0.0247905
0	1	0.17915	0.0925567	0.0131626	0.0306848	0.207892	0.0921838	0.145425	0.0511399	0.0323977	0.0133535
0	1	0.0937005	0.0792295	0.0119144	0.035999	0.164882	0.0527191	0.0996563	0.0406862	0.0329976	0.0113791
0	1	0.117002	0.146893	0.00949905	0.0245194	0.188531	0.0590799	0.0211353	0.0571621	0.0080777	0.00816278
0	1	0.00671886	0.00269881	0.0242907	0.00538966	0.00564712	0.00809445	0.0058696	0.00860606	0.012731	0.0189038
0	1	0.0786154	0.0326653	0.00895605	0.0477864	0.0342889	0.0454306	0.138192	0.0359292	0.0541693	0.00795354
0	1	0.00974429	0.00809642	0.0230829	0.00636598	0.0359614	0.0176629	0.00195653	0.00954338	0.0113452	0.0776726
0	1	0.0262075	0.0257477	0.00636675	0.0742636	0.0668436	0.0148875	0.0353546	0.0244733	0.0397428	0.00732497
0	1	0.0285846	0.00525396	0.0163641	0.00584974	0.0476434	0.0149471	0.00537109	0.0098946	0.02156	0.018339
0	1	0.0399194	0.0102283	0.0172474	0.00673404	0.0418473	0.009555	0.00391307	0.0118463	0.011843	0.0184313
0	1	0.004033	0.00709846	0.0261388	0.0079864	0.00808923	0.00542937	0.00402172	0.0111047	0.0170504	0.0112535
0	1	0.0461026	0.0321916	0.0065813	0.0461065	0.0409474	0.0227757	0.066983	0.0122366	0.0159646	0.0131301
0	1	0.129983	0.0200255	0.00366859	0.0434691	0.0593623	0.118665	0.287077	0.0462728	0.0520196	0.0206982
0	1	0.0500546	0.0309567	0.0122628	0.0106844	0.0708078	0.0276445	0.00327297	0.0111047	0.00716928	0.0137088
0	1	0.00873396	0.0132067	0.0023342	0.042703	0.012919	0.00734981	0.0365525	0.0110852	0.0261554	0.0112429
0	1	0.0419942	0.0288325	0.00887494	0.0310428	0.0502768	0.0220702	0.00861113	0.0174312	0.0147907	0.0128362
0	1	0.0680143	0.0399854	0.00945849	0.0173553	0.0463052	0.0333497	0.212452	0.0153895	0.0238913	0.0184503
0	1	0.0601329	0.0945942	0.00700337	0.033744	0.0671439	0.0285889	0.0203865	0.0443016	0.0157732	0.0408803
0	1	0.0154556	0.021451	0.00644634	0.0287487	0.0339791	0.0148772	0.0156389	0.0121975	0.0173395	0.0129764
0	1	0.0211669	0.00926102	0.0147428	0.00817852	0.043417	0.0125838	0.0144807	0.0179744	0.00987786	0.0204156
0	1	0.0251971	0.041208	0.0077484	0.0688045	0.0455112	0.0203065	0.0191426	0.0164521	0.0174492	0.0108271
0	1	0.0309084	0.0244527	0.00991226	0.0252023	0.048619	0.0273324	0.0766847	0.0189339	0.017021	0.00571281
0	1	0.0164632	0.0188916	0.126343	0.019554	0.0270738	0.0356125	0.0105314	0.0474888	0.120198	0.0496995
0	1	0.047921	0.0224022	0.0147998	0.00729425	0.0559334	0.0331549	0.0106763	0.0251173	0.0123473	0.00759928
0	1	0.184447	0.432578	0.00986379	0.00580576	0.12243	0.0728437	0.0260296	0.142528	0.0088953	0.0141299
0	1	0.0655102	0.0703804	0.00972598	0.00914675	0.189563	0.032567	0.015738	0.0281617	0.0145863	0.0223242
0	1	0.0262075	0.00968983	0.0161615	0.00730131	0.0628587	0.009457	0.00597826	0.0137784	0.0104926	0.0123979
0	1	0.0335943	0.0302538	0.00595719	0.029316	0.0534871	0.0188173	0.00850246	0.0160423	0.0154445	0.00730842
0	1	0.0678649	0.0543237	0.00899665	0.0511314	0.103775	0.0178374	0.0538541	0.0298402	0.0219599	0.00839509
0	1	0.0319159	0.00397638	0.0264385	0.00557016	0.0264513	0.0167778	0.00472497	0.0156731	0.0197557	0.00712294
0	1	0.200359	0.0620836	0.0122141	0.0409603	0.0537152	0.18168	0.489615	0.103995	0.0436784	0.0143175
0	1	0.037575	0.0384116	0.00618499	0.0043792	0.0455273	0.0191411	0.00394929	0.0152811	0.00616061	0.023323
0	1	0.0978217	0.114654	0.00778895	0.0173293	0.110009	0.0467566	0.0178623	0.0442267	0.011843	0.0244819
0	1	0.050486	0.0379774	0.00716485	0.00705812	0.0686444	0.0312175	0.0145142	0.0237999	0.012307	0.0168634
0	1	0.0485665	0.0444508	0.00474952	0.00705812	0.0816136	0.0219471	0.00887684	0.0286693	0.00469982	0.00946989
0	1	0.00638209	0.00147497	0.00571397	0.00181256	0.0204999	0.00603626	0.000640105	0.00573775	0.00746165	0.00866862
0	1	0.0577923	0.0414351	0.00416597	0.0203752	0.0277875	0.0226391	0.0440454	0.0260346	0.0103561	0.00749733
0	1	0.00873675	0.00468699	0.012498	0.00701413	0.0131261	0.00814406	0.00266907	0.00497663	0.0181246	0.0065668
0	1	0.0238555	0.0231138	0.00704317	0.0045534	0.0297568	0.0106132	0.00458939	0.0114364	0.00961266	0.0136435
0	1	0.0063849	0.00525396	0.0300453	0.00306492	0.00803655	0.00644194	0.00259664	0.00956292	0.0172862	0.0101095
0	1	0.00436698	0.00397638	0.0237641	0.0335862	0.00920741	0.00507663	0.00387686	0.00717701	0.0248038	0.010938
0	1	0.0154584	0.00142124	0.0309449	0.00612985	0.0155156	0.0150155	0.00259664	0.00851717	0.0123212	0.0277365
0	1	0.0117594	0.00610823	0.0230829	0.00705812	0.0191236	0.0101533	0.00250135	0.00878223	0.0275409	0.021332
0	1	0.0619063	0.0147508	0.0159183	0.00608586	0.054886	0.0178063	0.00530193	0.0182411	0.0116039	0.0158471
0	1	0.0305716	0.00213185	0.0160398	0.0110513	0.0416385	0.0089371	0.0113164	0.00917258	0.0223004	0.0352675
0	1	0.0160416	0.0107667	0.00650017	0.0124958	0.0273588	0.00995411	0.00398551	0.0111681	0.0142864	0.00860395
0	1	0.0411598	0.0173986	0.00345275	0.0365615	0.0424893	0.0271982	0.159478	0.0181338	0.0275292	0.0071908
0	1	0.259835	0.240058	0.0101637	0.0618738	0.120061	0.177186	0.538676	0.210819	0.0452319	0.0150249
0	1	0.183441	0.600894	0.007246	0.010123	0.405635	0.073364	0.106469	0.16777	0.0104474	0.0190309
0	1	0.200705	0.38885	0.00964725	0.0495695	0.171315	0.134087	0.254896	0.154272	0.0113648	0.0456919
0	1	0.100425	0.178528	0.00645962	0.0364006	0.15678	0.0613624	0.278933	0.0718833	0.0175253	0.0107158
0	1	0.0299008	0.0120052	0.00833195	0.0131	0.09214	0.0163371	0.00530193	0.0139697	0.00863008	0.0266622
0	1	0.0440121	0.0255669	0.00833195	0.00882672	0.097418	0.0178374	0.00594204	0.0126074	0.0121082	0.0380886
0	1	0.0524065	0.0647367	0.00416597	0.0116115	0.0799807	0.021061	0.00857489	0.0306164	0.00541392	0.0158723
0	1	0.16605	0.169895	0.00354186	0.0206142	0.189962	0.0844185	0.0474277	0.0543442	0.0140734	0.0178409
0	1	0.165647	0.200518	0.00650017	0.0166444	0.154283	0.0812303	0.0340886	0.0813356	0.0149195	0.0113278
0	1	0.0225113	0.00340942	0.00529251	0.00887068	0.0492867	0.0128679	0.0116668	0.00688921	0.0180112	0.00964611
0	1	0.0269163	0.0106483	0.0107067	0.00394921	0.0280284	0.0099371	0.00455318	0.0125683	0.00172602	0.00427252
0	1	0.114073	0.0669766	0.00358242	0.116029	0.0799579	0.0673104	0.110495	0.0572515	0.0506603	0.0144843
0	1	0.00100755	0.00383272	0.0326765	0.00612985	0.00484574	0.00412562	0.00263286	0.0057182	0.0204992	0.00459699
0	1	0.00604809	0.00198819	0.0324692	0.00394921	0.00656529	0.00472391	0.00067632	0.00727955	0.0224795	0.0065755
0	1	0.348349	0.943107	0.0148808	0.0415905	0.0327895	0.515255	0.858918	0.78303	0.0342106	0.0164399
0	1	0.0107491	0.00539761	0.00716485	0.00274084	0.0257073	0.00673312	0.00154692	0.00536696	0.0103561	0.00662014
0	1	0.0020151	0.00397638	0.00845354	0.0045534	0.00696928	0.00272449	0.00195653	0.00458629	0.0202132	0.00195281
0	1	0.123218	0.106295	0.00791043	0.0331887	0.109425	0.0769173	0.28416	0.0485675	0.043024	0.0127518
0	1	0.122043	0.19467	0.0101832	0.0562576	0.136951	0.0490925	0.0680203	0.0416865	0.013569	0.0319191
0	1	0.14055	0.41876	0.00662185	0.0489935	0.100372	0.0530971	0.0787576	0.112406	0.00467371	0.00519554
0	1	0.15171	0.0306311	0.00537364	0.0590299	0.0649614	0.0775381	0.303094	0.0527326	0.0480894	0.0118065
0	1	0.0171339	0.00411833	0.0155373	0.00414791	0.017706	0.00553656	0.00789858	0.0131865	0.0239251	0.00375315
0	1	0.0248244	0.0289686	0.00537364	0.0487587	0.0404935	0.0218559	0.0580811	0.0175645	0.0274032	0.00539318
0	1	0.00873675	0.00656786	0.0171187	0.00627048	0.0190294	0.0074282	0.00519329	0.00952381	0.0172602	0.0085144
0	1	0.00100755	0.00539761	0.00746476	0.00362513	0.013854	0.0117026	0.00455318	0.0106948	0.00987786	0.00731393
0	1	0.0292661	0.0442881	0.00654074	0.0700772	0.0587012	0.0108979	0.0103866	0.00991417	0.013569	0.00685738
0	1	0.0151188	0.014061	0.0107878	0.00729425	0.0446894	0.0111043	0.00722225	0.0129977	0.0128255	0.0054072
0	1	0.0198226	0.00568495	0.0119549	0.00761833	0.0381519	0.0120241	0.00547373	0.0234302	0.0162503	0.0107831
0	1	0.0351197	0.00895069	0.00899665	0.016489	0.0390779	0.0258345	0.0855807	0.0191258	0.0298204	0.0163332
0	1	0.0460301	0.115485	0.0065813	0.0459695	0.0957609	0.0256287	0.135027	0.0374319	0.0163685	0.0150696
0	1	0.00904089	0.00877155	0.00420654	0.0782477	0.0319938	0.0073982	0.0242245	0.0145092	0.0117723	0.00716239
0	1	0.00537453	0.0085197	0.00295831	0.0534128	0.00488246	0.00944781	0.00665457	0.00497663	0.0133299	0.00583359
0	1	0.00806319	0.00651727	0.0368697	0.0104471	0.0183379	0.0130156	0.00067632	0.0042155	0.0214676	0.0263251
0	1	0.019149	0.0156259	0.0143297	0.00701413	0.0292011	0.0183285	0.00530193	0.00931354	0.0113387	0.0409715
0	1	0.0414606	0.0624958	0.00716485	0.0487749	0.0566144	0.0284818	0.0321258	0.020776	0.018534	0.0123732
0	1	0.108296	0.0222934	0.00881296	0.0514541	0.0372359	0.0494831	0.0958738	0.0311543	0.0207383	0.0131265
0	1	0.00455369	0.00554128	0.00662185	0.0471059	0.0131261	0.00585128	0.00786236	0.00919212	0.0257902	0.00688204
0	1	0.0624932	0.0589505	0.0101637	0.0103591	0.0967018	0.0283746	0.0170411	0.0133685	0.00929638	0.0261328
0	1	0.320049	1.46373	0.00945849	0.0301532	0.107911	0.131086	0.294613	0.549179	0.0110995	0.00959647
0	1	0.0228424	0.0484272	0.007408	0.0566571	0.0539693	0.0106524	0.0336595	0.0129782	0.0143125	0.0163165
0	1	0.00730659	0.00895069	0.0190387	0.00673404	0.0235727	0.00628122	0.00247985	0.00802764	0.00963875	0.0842835
0	1	0.00772641	0.00930557	0.0190387	0.00733823	0.0259417	0.0063596	0.00202897	0.00726	0.0100518	0.0850081
0	1	0.00134434	0.00412005	0.0183768	0.0072439	0.00524091	0.00971295	0.00263286	0.00763077	0.0162776	0.0096857
0	1	0.00302264	0.00255514	0.0202463	0.00703613	0.00773392	0.00602706	0.00067632	0.00511108	0.0234207	0.00648482
0	1	0.00671886	0.0306814	0.00358242	0.0389673	0.0244681	0.014263	0.00456323	0.0110656	0.0262088	0.002297
0	1	0.048603	0.0322705	0.00371618	0.0173136	0.0822556	0.020404	0.0313299	0.0179548	0.0133038	0.00741037
0	1	0.0483149	0.0667227	0.00608693	0.0148347	0.141142	0.0222086	0.0102094	0.0282789	0.0110995	0.01085
0	1	0.166276	0.265088	0.0135379	0.0150005	0.262983	0.0735722	0.0456282	0.0940866	0.0133299	0.017106
0	1	0.0653331	0.102065	0.0142892	0.0134073	0.0681674	0.0259918	0.0383643	0.0349638	0.0160384	0.0163659
0	1	0.0278829	0.0309645	0.00877505	0.0222028	0.0535161	0.0161809	0.0300606	0.0217996	0.0187471	0.0145526
0	1	0.00672165	0.00724215	0.0065813	0.00480399	0.0141611	0.00514463	0.00402041	0.00686966	0.0176039	0.00793613
0	1	0.00806319	0.00340942	0.0235936	0.00673404	0.0110393	0.0135735	0.00330918	0.00880179	0.0197557	0.0193841
0	1	0.0641659	0.121439	0.00416597	0.0762403	0.109366	0.0290489	0.0263286	0.0515224	0.0138081	0.00772446
0	1	0.0178047	0.00997902	0.00474952	0.0131439	0.0390222	0.0084086	0.0118479	0.0110656	0.013712	0.00511037
0	1	0.0215009	0.0154822	0.00299887	0.0392977	0.0160731	0.0116714	0.0909785	0.0122496	0.0237121	0.00986265
0	1	0.00403019	0.0109389	0.0120696	0.0414952	0.0197369	0.00648757	0.0058696	0.0103045	0.0147342	0.00782778
0	1	0.0110859	0.0142046	0.0204086	0.0078317	0.0481239	0.00803687	0.0104952	0.0153007	0.0150559	0.00883588
0	1	0.138142	0.156952	0.00949905	0.0372543	0.0136837	0.26223	0.333103	0.261139	0.0243938	0.0163863
0	1	0.138081	0.221575	0.00708372	0.0162089	0.127434	0.0770245	0.0655596	0.103942	0.00716928	0.0143756
0	1	0.023516	0.00198819	0.025077	0.00761833	0.037075	0.0143861	0.00489035	0.0107144	0.0258902	0.014982
0	1	0.00671886	0.0119291	0.00321342	0.0621069	0.0168114	0.00664315	0.0288501	0.00965887	0.0152612	0.0121873
0	1	0.0480423	0.0516265	0.00584329	0.0615253	0.0540656	0.0272558	0.0528355	0.017834	0.0120471	0.0122659
0	1	0.0480423	0.0523996	0.00537364	0.0612388	0.0540656	0.0272852	0.0524658	0.0173862	0.011665	0.0120651
0	1	0.0513122	0.0311436	0.0121249	0.0269068	0.0741099	0.0341255	0.113583	0.0141492	0.0331345	0.0183514
0	1	0.0262075	0.00554128	0.0198572	0.00590125	0.0147032	0.0142789	0.0052295	0.00826507	0.0140473	0.0214157
0	1	0.0204934	0.019179	0.00595719	0.0348786	0.0246195	0.0165539	0.0058696	0.0133685	0.0130647	0.0080197
0	1	0.195755	0.0882447	0.0155373	0.029589	0.0566438	0.140018	0.224868	0.137911	0.0192644	0.0183795
0	1	0.126198	0.0949	0.0101961	0.0120386	0.159011	0.0420864	0.0159058	0.0482043	0.0088953	0.0149245
0	1	0.139954	0.0678321	0.0128464	0.00910679	0.142098	0.0497198	0.0112077	0.0393445	0.00791273	0.00966084
0	1	0.00940754	0.00198819	0.0154916	0.00469287	0.0101234	0.00926105	0.00391307	0.0126269	0.0226643	0.00601701
0	1	0.0241896	0.0150512	0.0219306	0.0155607	0.0459335	0.00847	0.009215	0.00839192	0.0155342	0.0156181
0	1	0.106571	0.05458	0.0129192	0.0103152	0.141172	0.0443165	0.00981888	0.0244342	0.0163895	0.0247502
0	1	0.0204934	0.0117855	0.0218431	0.00649843	0.0330867	0.0196011	0.00512085	0.00995324	0.014044	0.0107937
0	1	0.0057113	0.0085197	0.013122	0.009711	0.0143447	0.011887	0.00128021	0.0145396	0.0145777	0.021459
0	1	0.0192266	0.00525396	0.021997	0.00302094	0.0259417	0.0140333	0.00131642	0.00726	0.0112437	0.00979732
0	1	0.00100755	0.00717288	0.013122	0.00673404	0.0112575	0.0069475	0.0033454	0.00765033	0.0145777	0.00883288
0	1	0.0110859	0.0115058	0.0104922	0.0229982	0.0277162	0.0110046	0.00567902	0.0148398	0.0256511	0.00905542
0	1	0.00853615	0.00696253	0.0136244	0.00794241	0.013835	0.0122697	0.00503522	0.0152811	0.00987786	0.00752669
0	1	0.13469	0.0628524	0.00516291	0.0088487	0.19651	0.0553549	0.00861113	0.0293913	0.0145515	0.0139414
0	1	0.0574769	0.0316444	0.00590848	0.00859059	0.0961295	0.0254904	0.0106533	0.0240243	0.0107865	0.010926
0	1	0.0651818	0.0227321	0.0157723	0.0219336	0.0534125	0.0250787	0.0186111	0.0152616	0.0209774	0.0104241
0	1	0.0228481	0.00866338	0.00784566	0.0183016	0.0252115	0.00765295	0.00981888	0.0122171	0.0190123	0.0146681
0	1	0.0343238	0.00638785	0.0113471	0.0110736	0.0199346	0.0145244	0.00131642	0.00956292	0.0104093	0.0203394
0	1	0.0241896	0.0153977	0.00770783	0.0170821	0.0574252	0.0230299	0.0069324	0.015756	0.00780475	0.00633658
0	1	0.175796	0.0804504	0.00777267	0.019496	0.119693	0.127297	0.17934	0.0481598	0.0383729	0.0142954
0	1	0.0429307	0.0287624	0.0112497	0.0352906	0.0719787	0.021472	0.0144445	0.0179548	0.0251948	0.00814252
0	1	0.0110859	0.0126398	0.0089155	0.0100906	0.0254047	0.00729102	0.012241	0.015691	0.0133299	0.0125741
0	1	0.0107491	0	0.0172474	0.0100791	0.0198405	0.0112115	0.00128021	0.00610854	0.0180036	0.0121873
0	1	0.0500603	0.014628	0.0142486	0.00733823	0.0656639	0.0185705	0.00729468	0.0198675	0.0132027	0.01222
0	1	0.0166292	0.0120048	0.00470896	0.00640995	0.0617769	0.0204151	0.0052295	0.0116039	0.010117	0.0171825
0	1	0.174965	0.0845295	0.00925583	0.0124958	0.109438	0.0720164	0.0365379	0.0740766	0.0113648	0.0183179
0	1	0.0423282	0.0603973	0.0179932	0.0232438	0.135665	0.0220414	0.0167876	0.0260816	0.0136105	0.0214928
0	1	0.136064	0.150823	0.014208	0.0139843	0.121556	0.0460863	0.0165097	0.0416279	0.00436394	0.0266381
0	1	0.0151188	0.00525396	0.00937744	0.0085466	0.0211069	0.0128679	0.00195653	0.00995324	0.016843	0.0130292
0	1	0.0298981	0.00738581	0.00883438	0.0079864	0.0347928	0.0122697	0.00316563	0.00880179	0.00395637	0.00966681
0	1	0.170054	0.35439	0.00716485	0.0159288	0.178263	0.0729996	0.0282489	0.094149	0.0059215	0.0122281
0	1	0.0819174	0.040913	0.0131626	0.0118476	0.0920181	0.0426426	0.00583339	0.0271079	0.0106213	0.077307
0	1	0.0171339	0.0110748	0.0100826	0.00728903	0.0284346	0.0100149	0.00263286	0.0108624	0.0134598	0.00975866
0	1	0.0166485	0.0110748	0.00966115	0.00675198	0.0275092	0.0100149	0.00263286	0.0110917	0.013569	0.0102924
0	1	0.0255339	0.00752946	0.0271303	0.0104032	0.0463397	0.0113186	0.00799522	0.0108737	0.0130908	0.0100831
0	1	0.0135519	0.0062519	0.03107	0.00979896	0.0183664	0.005291	0.00323675	0.00995324	0.0113387	0.0103197
0	1	0.0151188	0.00554128	0.0101231	0.00645393	0.0276699	0.0158466	0.00192032	0.0057182	0.00871268	0.0127923
0	1	0.0544301	0.00880704	0.00766727	0.0128199	0.0579366	0.0270108	0.00387686	0.0110852	0.013569	0.0141232
0	1	0.112399	0.138116	0.010042	0.0132765	0.0271124	0.13435	0.0772776	0.169825	0.00685952	0.00811563
0	1	0.0151188	0.0106515	0.012579	0.00943087	0.0416166	0.018876	0.00357523	0.0106948	0.0167558	0.0214339
0	1	0.00436698	0.00539761	0.0175	0.00612985	0.0144961	0.0096622	0.00455318	0.00979926	0.0147907	0.0134756
0	1	0.0430018	0.0160491	0.00829139	0.00879312	0.0454612	0.0258431	0.00654593	0.022912	0.0111256	0.00995563
0	1	0.0347455	0.022868	0.00867262	0.00947487	0.0435734	0.0147388	0.00907012	0.01452	0.00690406	0.0102365
0	1	0.092356	0.0426765	0.00529251	0.0137482	0.0916121	0.0315492	0.0153852	0.0202186	0.0212165	0.0183957
0	1	0.0346019	0.0085197	0.0106256	0.00375001	0.017931	0.0237267	0.00289891	0.0156714	0.00663885	0.00879821
0	1	0.0134363	0.0122165	0.00474952	0.00338901	0.0431856	0.015797	0.0052295	0.00688921	0.00910831	0.0306678
0	1	0.174985	0.362879	0.0088016	0.025634	0.201472	0.0721218	0.222721	0.110724	0.0185089	0.0213651
0	1	0.027549	0.019179	0.0083725	0.0228746	0.0429865	0.0222086	0.0466271	0.0109583	0.0235773	0.00798009
0	1	0.0584574	0.0142046	0.0112902	0.00430686	0.0497097	0.0205209	0.0058696	0.0114559	0.0168971	0.0273098
0	1	0.0166021	0.0368537	0.00511229	0.0819185	0.0330468	0.015815	0.0138114	0.0202577	0.0576607	0.017744
0	1	0.134316	0.0829447	0.00962622	0.0196778	0.120613	0.0550421	0.0434783	0.0286693	0.00939963	0.0281546
0	1	0.0581206	0.0206002	0.00941793	0.0102457	0.0694604	0.0296367	0.01724	0.0200214	0.0110995	0.0135415
0	1	0.0890346	0.122773	0.0100746	0.00584974	0.092285	0.0413498	0.00907012	0.0359487	0.00493894	0.0151967
0	1	0.0379613	0.0343794	0.00288533	0.00399319	0.0357165	0.0180518	0.00329074	0.0173921	0.00639972	0.0217244
0	1	0.0110132	0.0237509	0.0124449	0.0214105	0.0272387	0.0192968	0.00327297	0.00345438	0.010117	0.0854955
0	1	0.109147	0.111666	0.0102043	0.00855363	0.161059	0.0391073	0.0312887	0.0637786	0.0203047	0.00977266
0	1	0.136588	0.159537	0.00769163	0.0305008	0.128979	0.0637791	0.116156	0.0672721	0.0118604	0.0240438
0	1	0.00878127	0.000710615	0.0484104	0.00338901	0.0182583	0.0107516	0.00330918	0.00458629	0.011843	0.0090877
0	1	0.0348793	0.0152338	0.0206435	0.0116115	0.108478	0.0186501	0.0103892	0.0187355	0.0214818	0.0282792
0	1	0.0268754	0.0098587	0.0192083	0.00761833	0.0511485	0.0212477	0.00595785	0.0114755	0.0212165	0.00940832
0	1	0.0201946	0.00454333	0.0106662	0.009755	0.0206529	0.00849679	0.00782614	0.0131506	0.011843	0.00675082
0	1	0.0907986	0.0495688	0.00587606	0.0192351	0.0501019	0.0545221	0.0856144	0.0217409	0.0044607	0.0130035
0	1	0.0253342	0	0.0387721	0.00272405	0.0638037	0.0171619	0.00384064	0.0141492	0.0350246	0.01574
0	1	0.047366	0.0339548	0.0312041	0.0076623	0.0958998	0.0422833	0.0109085	0.0183256	0.0207121	0.012419
0	1	0.0601301	0.0765646	0.00778895	0.0113366	0.0739061	0.0206875	0.0104228	0.0148908	0.00764751	0.0217039
0	1	0.0745894	0.00525396	0.0251176	0.00979896	0.0692111	0.0290489	0.00447667	0.0190867	0.0135951	0.0203067
0	1	0.0610264	0.0131709	0.00299887	0.0659578	0.0338291	0.0408299	0.075594	0.0206296	0.0379723	0.012697
0	1	0.031609	0.0346612	0.00412542	0.029309	0.0486256	0.0212576	0.00914256	0.0160618	0.0110254	0.0123198
0	1	0.0144424	0.0152026	0.00859131	0.00548168	0.0275664	0.0138295	0.00387686	0.00956292	0.0122354	0.0258588
0	1	0.0187418	0.0293995	0.00899665	0.103443	0.0238548	0.0100149	0.0183214	0.0141492	0.0382288	0.0158873
0	1	0.0110886	0.00412005	0.00962051	0.0045534	0.0125128	0.00761168	0.000640105	0.0129977	0.0140734	0.00666846
0	1	0.0136318	0.0113622	0.00716485	0.045159	0.0155156	0.00884953	0.078696	0.0118658	0.0326084	0.00407762
0	1	0.113938	0.129931	0.00529251	0.0430083	0.0991677	0.055224	0.162889	0.0389346	0.0206161	0.020181
0	1	0.0712243	0.0242892	0.00876153	0.00640995	0.075998	0.0244622	0.00924988	0.0175841	0.0147504	0.00997276
0	1	0.0490498	0.0200255	0.0136728	0.0106833	0.070099	0.0245275	0.00843797	0.02178	0.0199949	0.0162222
0	1	0.0262047	0.013494	0.0109498	0.0073446	0.0415131	0.0136806	0.0071136	0.0142961	0.00961266	0.0187322
0	1	0.00470376	0.00468699	0.0314149	0.00822252	0.0144961	0.010623	0.00327297	0.00610854	0.0210528	0.0071512
0	1	0.211108	0.184006	0.00479009	0.0620045	0.0627713	0.146865	0.164143	0.169986	0.0259012	0.0136741
0	1	0.0305716	0.00539761	0.0130409	0.00274084	0.0386568	0.0197094	0.00195653	0.00765033	0.0103561	0.0133675
0	1	0.149064	0.219218	0.0107473	0.0102191	0.117293	0.0659682	0.00980145	0.0225411	0.00906375	0.0288613
0	1	0.0204905	0.0100846	0.0172149	0.00295381	0.0176501	0.0143861	0.0033803	0.010324	0.00714317	0.0192536
0	1	0.0245264	0.003745	0.010042	0.00951884	0.020949	0.0131135	0.00199275	0.010324	0.00774365	0.0173243
0	1	0.108189	0.037927	0.00453872	0.0036322	0.0762755	0.055424	0.00594204	0.00777877	0.00812576	0.0109551
0	1	0.0581178	0.0240527	0.0113714	0.00878272	0.0672395	0.0205405	0.00725847	0.0106948	0.0108343	0.050072
0	1	0.0681314	0.0696201	0.00589235	0.0450311	0.0709333	0.0353687	0.101623	0.0241072	0.0168563	0.0188214
0	1	0.200742	0.39279	0.00372831	0.00947487	0.104969	0.0934166	0.123616	0.0889918	0.0029738	0.016256
0	1	0.120325	0.266901	0.00416597	0.0205742	0.0870434	0.0735664	0.0813322	0.0934772	0.00668453	0.0261227
0	1	0.0302258	0.0376635	0.00716485	0.0088215	0.0845637	0.0130063	0.0117392	0.0215685	0.00699212	0.0174407
0	1	0.0695701	0.0906206	0.00527638	0.011608	0.152998	0.0255809	0.017645	0.0474746	0.00940837	0.0170718
0	1	0.323082	0.730077	0.00354186	0.0881864	0.142962	0.193267	0.694592	0.307269	0.0241816	0.02668
0	1	0.0547668	0.073994	0.00716485	0.0112874	0.0848558	0.0259031	0.00406336	0.02904	0.0088953	0.0128619
0	1	0.141886	0.152678	0.0101231	0.0699668	0.1157	0.067376	0.114942	0.0571952	0.0151918	0.0186741
0	1	0.110921	0.267141	0.00595719	0.0987859	0.219934	0.0611391	0.110368	0.100012	0.0190742	0.0232282
0	1	0.0117594	0.0105923	0.00671098	0.0143523	0.0205766	0.00825125	0.00530193	0.00765033	0.0159774	0.00583695
0	1	0.0208273	0.00465151	0.0148727	0.00738221	0.0362993	0.0115642	0.00391307	0.00610854	0.0245932	0.0207839
0	1	0.018815	0.00468699	0.0383143	0.00334503	0.0445291	0.0143083	0.00327297	0.0102861	0.0236743	0.0321917
0	1	0.0587942	0.0265648	0.00474952	0.0214105	0.0821716	0.0310097	0.013948	0.0109047	0.0295179	0.0107124
0	1	0.189283	0.231744	0.0115901	0.0195591	0.165803	0.070624	0.285571	0.103519	0.0227034	0.0130311
0	1	0.132375	0.0265571	0.0411581	0.00764148	0.0834274	0.0729711	0.00943231	0.0453213	0.00839097	0.0231096
0	1	0.0221744	0.0217264	0.00529251	0.0386211	0.0337233	0.0190593	0.00441158	0.00956292	0.0128255	0.0110496
0	1	0.0702716	0.0960075	0.00599775	0.0104471	0.13094	0.0344513	0.0144807	0.0367905	0.00642583	0.0132599
0	1	0.0732115	0.0967239	0.0067022	0.00891465	0.130452	0.0394767	0.0146478	0.0364414	0.00568238	0.0143857
0	1	0.00347138	0.00198819	0.0169635	0.0100351	0.0101234	0.00743859	0.00289957	0.00573775	0.011843	0.00763587
0	1	0.0188122	0.00866338	0.0144107	0.00394921	0.0219751	0.0159666	0.00414422	0.0107144	0.0133156	0.00872186
0	1	0.0137745	0.00269881	0.0328777	0.00859059	0.0237035	0.0189268	0.000640105	0.0141362	0.0196231	0.0117452
0	1	0.0510297	0.10267	0.00533307	0.0556292	0.0526711	0.026303	0.0410379	0.0241365	0.00270858	0.0195467
0	1	0.113775	0.0304403	0.0129075	0.0383231	0.0526134	0.0975211	0.300252	0.0263468	0.0525501	0.0139739
0	1	0.230748	0.105722	0.0103845	0.049327	0.0285859	0.273695	0.505282	0.190939	0.0578184	0.0176765
0	1	0.0471467	0.107577	0.00474138	0.00789089	0.110225	0.0252634	0.0146421	0.0327579	0.00739099	0.0176005
0	1	0.0898181	0.227928	0.0149944	0.033926	0.137449	0.0452817	0.0691979	0.0782873	0.00764751	0.013238
0	1	0.0758126	0.0684681	0.0115975	0.00826649	0.104326	0.0305685	0.0138406	0.0256702	0.0123212	0.0253766
0	1	0.15398	0.0353214	0.0365417	0.0158848	0.0586313	0.105973	0.06748	0.0511518	0.0184818	0.0251295
0	1	0.0231792	0.0169035	0.0224427	0.0177853	0.0310312	0.020347	0.0369324	0.0152811	0.0244446	0.0106352
0	1	0.00436698	0.00539761	0.0395686	0.00580576	0.0132775	0.0119169	0.00259664	0.00765033	0.0164544	0.0123941
0	1	0.0299857	0.00738581	0.0286594	0.00524555	0.0407962	0.0226997	0.00786236	0.0111047	0.0169407	0.0164556
0	1	0.0661866	0.0573779	0.0130815	0.0171372	0.111401	0.030491	0.0750468	0.0335297	0.0175274	0.03102
0	1	0.00235188	0.00355309	0.0259522	0.00274084	0.00681797	0.00377289	0.00131642	0.00878223	0.01991	0.0102297
0	1	0.0732627	0.0320983	0.00529251	0.0892579	0.0541419	0.0760878	0.271958	0.0314839	0.0385924	0.0141168
0	1	0.0734684	0.0309589	0.00470896	0.0886472	0.0545275	0.0732039	0.262724	0.0298516	0.0392201	0.0137514
0	1	0.156271	0.543285	0.00911814	0.021382	0.337787	0.0573077	0.0387158	0.153529	0.00493894	0.0288637
0	1	0.112475	0.0839931	0.0123762	0.0174172	0.229481	0.0481591	0.010459	0.0570505	0.0154303	0.0280577
0	1	0.0151188	0.00628738	0.00654074	0.0144646	0.0376706	0.0140739	0.0283106	0.00686966	0.024975	0.0085144
0	1	0.0104151	0.013494	0.0101637	0.0186439	0.0129954	0.0144057	0.00259664	0.00763077	0.0319643	0.12208
0	1	0.0127669	0.013494	0.0101637	0.0185812	0.0133811	0.0123769	0.00144089	0.00763077	0.0329356	0.118512
0	1	0.0198198	0.0336632	0.00833195	0.0246693	0.0392698	0.0125152	0.0224242	0.0217996	0.0185373	0.0434866
0	1	0.0581234	0.030613	0.0688925	0.0860911	0.0688477	0.0715892	0.0480249	0.0533983	0.0726914	0.169838
0	1	0.0581234	0.0312518	0.0698816	0.0829966	0.0687848	0.0713737	0.0478505	0.0551553	0.0708157	0.168592
0	1	0.0325923	0.0143838	0.0355971	0.048203	0.0386927	0.0539338	0.0160749	0.0389541	0.068833	0.163299
0	1	0.0318053	0.00880704	0.00537364	0.0162089	0.0514866	0.0130156	0.0132743	0.00827483	0.0144294	0.0304422
0	1	0.00907075	0.00340942	0.0111686	0.00612985	0.012919	0.00825125	0.00199275	0.00726	0.0130908	0.0143726
0	1	0.00907075	0.00340942	0.0111686	0.00612985	0.012919	0.00825125	0.00208165	0.00841146	0.0131114	0.0143726
0	1	0.0255339	0.0122165	0.0065813	0.063023	0.0385742	0.0147388	0.0183227	0.00686966	0.0192514	0.00873098
0	1	0.0403075	0.60245	0.154382	0.00648377	0.0180087	0.204755	0.0033454	0.0202186	0.0216793	0.0109914
0	1	0.0567763	0.107226	0.0126602	0.0321817	0.109704	0.0388806	0.0395585	0.0431501	0.018396	0.0436716
0	1	0.0826712	0.0859858	0.00650017	0.0144079	0.0766262	0.0305688	0.027318	0.0237854	0.0143386	0.0176676
0	1	0.0799907	0.060721	0.0271274	0.0134241	0.0351057	0.0582103	0.0716963	0.0407042	0.0235827	0.0155074
0	1	0.0268754	0.0322421	0.0142486	0.0104263	0.0407304	0.0146316	0.00323675	0.0149103	0.0112934	0.0234651
0	1	0.0595037	0.0619212	0.0137056	0.0314548	0.0764432	0.0399388	0.088217	0.0390501	0.0192188	0.0074424
0	1	0.0598018	0.065051	0.00712429	0.00882033	0.0852561	0.0206593	0.0130919	0.019887	0.00913441	0.0180832
0	1	0.0890391	0.0465904	0.00591662	0.0417375	0.0633162	0.0760352	0.197881	0.0210189	0.0140734	0.021395
0	1	0.0329263	0.0294368	0.00479009	0.0379834	0.0413854	0.024325	0.118079	0.0287419	0.0176268	0.0115556
0	1	0.0194858	0.00923032	0.0144108	0.0130519	0.026022	0.0108588	0.0143582	0.00956292	0.0158059	0.0112378
0	1	0.176723	0.325789	0.00733926	0.0183016	0.0626958	0.0527927	0.136086	0.104355	0.00616061	0.0225234
0	1	0.00604809	0.0106515	0.00615977	0.00274084	0.0103092	0.00860395	0.00135264	0.00191259	0.00517805	0.019348
0	1	0.0268754	0.0049709	0.0107958	0.00979896	0.0625164	0.0249689	0.00597826	0.00940186	0.0127962	0.0218787
0	1	0.165296	0.146306	0.0107878	0.0469029	0.120984	0.077239	0.157237	0.0503906	0.0305901	0.0111744
0	1	0.166658	0.25096	0.00599767	0.0312685	0.126141	0.0695064	0.202633	0.0703737	0.0220719	0.0145491
0	1	0.0640866	0.0829844	0.0089155	0.0388624	0.079856	0.0313797	0.21069	0.0282985	0.0282706	0.0163337
0	1	0.098376	0.145016	0.00763487	0.00822252	0.0969524	0.0450718	0.0112802	0.0402531	0.00841825	0.00989926
0	1	0.0988795	0.14368	0.00708372	0.00811938	0.0951536	0.045405	0.0107145	0.0394486	0.0103441	0.00955713
0	1	0.0426679	0.0107952	0.0138273	0.00701413	0.0347429	0.0155826	0.00789858	0.0153007	0.0074084	0.0310117
0	1	0.0110859	0.00668067	0.00587606	0.00822252	0.0343871	0.00957518	0.00458939	0.00956292	0.00834905	0.0134862
0	1	0.00974429	0.00923032	0.00716485	0.00794241	0.0181882	0.00874234	0.00722225	0.0142105	0.0250546	0.0182703
0	1	0.0057113	0.00921608	0.0161209	0.00487748	0.0133811	0.00814406	0.00195653	0.00686966	0.0167558	0.0218386
0	1	0.158128	0.185008	0.00829139	0.0286467	0.0900974	0.05705	0.192089	0.0813834	0.0149613	0.0131986
0	1	0.0238527	0.00412005	0.00354186	0.00334503	0.0174988	0.0110247	0.0033454	0.0164326	0.00590085	0.00751229
0	1	0.0057113	0.00198819	0.0186026	0.0048517	0.0127677	0.00749679	0.00590582	0.0139899	0.0135429	0.0181139
0	1	0.0225113	0.028798	0.0119955	0.0587392	0.0387974	0.00986795	0.014698	0.015691	0.0278554	0.010808
0	1	0.00873396	0.00127757	0.0184957	0.0122157	0.0123615	0.00708586	0.0030945	0.00993369	0.0138081	0.0217657
0	1	0.00873396	0.00340942	0.0089155	0.0214105	0.024167	0.0125152	0.00786236	0.0156714	0.0335377	0.0100229
0	1	0.0120934	0.00539761	0.0135133	0.00936414	0.0164315	0.00673312	0.00579717	0.00878223	0.011843	0.0262315
0	1	0.00504055	0.00198819	0.0119144	0.00306492	0.00773392	0.00776135	0.00323675	0.00610854	0.0199949	0.0101961
0	1	0.0124302	0.0140072	0.00829139	0.00902695	0.0221264	0.0267077	0.00789858	0.0118658	0.00505089	0.0601383
0	1	0.148788	0.191292	0.00462791	0.00401635	0.0642251	0.0647549	0.0299229	0.0821629	0.00568238	0.00968626
0	1	0.33074	0.243802	0.0119549	0.0916002	0.0631297	0.268621	0.595006	0.182659	0.0648125	0.0192601
0	1	0.00504055	0.00397638	0.0300379	0.00213665	0.00737548	0.00723722	0.00455318	0.00878223	0.0145242	0.0163476
0	1	0.00806319	0.00539761	0.0089155	0.0127238	0.0158623	0.0089567	0.00462561	0.0114755	0.00711601	0.0189924
0	1	0.00839999	0.00340942	0.00883438	0.0131388	0.0198883	0.0167792	0.00455318	0.00380562	0.0121082	0.0193594
0	1	0.107732	0.0815234	0.00541421	0.016857	0.13312	0.046212	0.102919	0.0321577	0.0377648	0.0195811
0	1	0.0824303	0.0421847	0.0105689	0.0106393	0.0826897	0.0510551	0.0140217	0.0205342	0.0110995	0.0170751
0	1	0.0060453	0.0159132	0.0142892	0.00427329	0.00747905	0.00342016	0.00330918	0.0133685	0.0130023	0.019499
0	1	0.037852	0.0135248	0.00766727	0.00884201	0.0339782	0.0156984	0.00647349	0.0172132	0.010117	0.010926
0	1	0.0235132	0.0059558	0.0195005	0.0113314	0.0279249	0.0201993	0.00650971	0.0189914	0.0178049	0.0156003
0	1	0.0127641	0.0284422	0.00829139	0.0117342	0.035404	0.0141688	0.00811992	0.0179548	0.00839097	0.0135049
0	1	0.0161264	0.0107952	0.00712429	0.0634351	0.0243775	0.018631	0.0235508	0.00610854	0.00493894	0.0456193
0	1	0.0335971	0.0525626	0.0065813	0.0285571	0.0413045	0.0204138	0.034137	0.0160423	0.00542369	0.00637165
0	1	0.00806319	0.0136037	0.0141675	0.0158513	0.0140899	0.0211622	0.00704115	0.00534741	0.0074084	0.117671
0	1	0.00806319	0.0130707	0.0141675	0.0161649	0.0140899	0.0231216	0.00704115	0.00534741	0.00767687	0.118109
0	1	0.00806319	0.0130707	0.0129598	0.0146952	0.0140899	0.0248449	0.00704115	0.00534741	0.00935712	0.117282
0	1	0.0296172	0.0163288	0.0107878	0.131548	0.0360173	0.0129752	0.0640059	0.0103045	0.0658611	0.0127067
0	1	0.0888729	0.0455021	0.00733502	0.0974157	0.056397	0.0627005	0.279517	0.0707226	0.0714892	0.00459101
0	1	0.0134405	0.00610823	0.0110016	0.00372068	0.0251292	0.0128679	0.00199275	0.0103436	0.0132147	0.0160726
0	1	0.129005	0.154685	0.00415791	0.0107272	0.203004	0.0570108	0.037797	0.0524191	0.0058954	0.013235
0	1	0.263187	0.194327	0.00953959	0.0171308	0.119994	0.165438	0.147784	0.159691	0.0192252	0.00772288
0	1	0.0641687	0.00667519	0.0182336	0.00821614	0.0834125	0.0425775	0.00380769	0.0193301	0.0118691	0.0187653
0	1	0.0396452	0.037927	0.00537364	0.0176974	0.062357	0.0254904	0.0419499	0.0148908	0.0177351	0.0434988
0	1	0.0285565	0.00876756	0.00863465	0.00278482	0.0217202	0.0204138	0.00263286	0.0172132	0.00865618	0.00970436
0	1	0.0250471	0.00610823	0.00712429	0.00218822	0.0174416	0.01911	0.00336252	0.0118658	0.011255	0.0113554
0	1	0.0628515	0.393644	0.00414569	0.0105154	0.0791238	0.0384177	0.0121343	0.0704466	0.00321292	0.0390636
0	1	0.0547584	0.0436119	0.0143297	0.0124958	0.0324569	0.0318519	0.0350726	0.019477	0.0192252	0.0108644
0	1	0.0621536	0.042608	0.00899665	0.0564117	0.0979283	0.0337648	0.205976	0.0235983	0.0424392	0.0188171
0	1	0.0500845	0.113461	0.0089155	0.0455415	0.105611	0.0203065	0.0339857	0.0210384	0.0250703	0.0235023
0	1	0.0515697	0.0247598	0.0089155	0.0104032	0.0637791	0.0306293	0.0504833	0.0221703	0.00321292	0.00786442
0	1	0.0228452	0.0155919	0.017142	0.0085466	0.0423255	0.00648757	0.00601447	0.0210384	0.0157732	0.0115899
0	1	0.0677744	0.0231553	0.00354186	0.00487748	0.0748972	0.0398005	0.00722225	0.0141297	0.0125864	0.0156887
0	1	0.00470376	0.00539761	0.0153751	0.00580576	0.0125128	0.00564375	0.00579717	0.00380562	0.0140253	0.00740738
0	1	0.0346074	0.0186043	0.015124	0.00943087	0.0279594	0.0175042	0.0105314	0.014443	0.0103561	0.0155176
0	1	0.00134434	0.00649775	0.00875325	0.00552566	0.00747905	0.0106226	0.00330918	0.0057182	0.0157732	0.00510738
0	1	0.0221744	0.00525396	0.0154562	0.00060419	0.0273665	0.00769334	0.00583339	0.00876271	0.0103561	0.0110339
0	1	0.172568	0.339714	0.00948579	0.0271543	0.122135	0.100748	0.110304	0.0746606	0.00419548	0.0260796
0	1	0.0208301	0.0125805	0.0260819	0.0137042	0.0358101	0.0204449	0.00330918	0.0203732	0.0123628	0.0305303
0	1	0.0589603	0.0314152	0.0103826	0.00831046	0.141824	0.0278927	0.0135789	0.0217996	0.0140318	0.0437292
0	1	0.181374	0.150741	0.00650017	0.0632435	0.156749	0.0784631	0.124196	0.0442334	0.0400585	0.0186113
0	1	0.0737712	0.104155	0.00650017	0.0173505	0.0924673	0.0315284	0.0624326	0.0252343	0.0190123	0.0232262
0	1	0.075628	0.101126	0.00650017	0.016577	0.093877	0.0327848	0.0648461	0.0244733	0.0205659	0.0235235
0	1	0.084996	0.0787907	0.00561679	0.0337833	0.070539	0.0444172	0.225291	0.0240829	0.0111256	0.084602
0	1	0.0376581	0.0427576	0.00474952	0.0190751	0.0475583	0.0184045	0.0243275	0.0191063	0.00792938	0.00895053
0	1	0.0480452	0.0475049	0.0095802	0.0102365	0.0683199	0.022914	0.00661836	0.0129782	0.00931157	0.0196061
0	1	0.0288905	0.0153385	0.0174014	0.00612985	0.0486256	0.0193867	0.00665457	0.00993369	0.00987786	0.0152015
0	1	0.169661	0.279617	0.00591662	0.0102857	0.193374	0.0624689	0.0101973	0.0852465	0.0110995	0.0131831
0	1	0.102774	0.154714	0.00654074	0.01545	0.0790702	0.0434632	0.0800727	0.0404569	0.010117	0.026605
0	1	0.0463641	0.0419328	0.00455665	0.009755	0.0625942	0.0238258	0.0127281	0.0191063	0.00767361	0.00924183
0	1	0.0614787	0.119681	0.00299887	0.00706571	0.17309	0.0377246	0.0471666	0.0433176	0.00865618	0.014237
0	1	0.131472	0.235235	0.00773515	0.0143523	0.255809	0.0511411	0.0727561	0.101237	0.013356	0.0144592
0	1	0.09797	0.0511337	0.0101231	0.0640142	0.0504531	0.0869821	0.310692	0.0505473	0.0448764	0.0114454
0	1	0.0262075	0.0407899	0.00654074	0.0654781	0.0566702	0.0173181	0.054707	0.00714292	0.0333541	0.0139336
0	1	0.00772641	0.00326576	0.0124168	0.00326009	0.00605332	0.00874234	0.00199275	0.00191259	0.00493894	0.0210854
0	1	0.0266501	0.00340942	0.0673064	0.00429529	0.0138695	0.019034	0.00526571	0.00763077	0.0155342	0.0116071
0	1	0.0164632	0.0283588	0.00962075	0.00787528	0.0617049	0.00964315	0.00410931	0.0206285	0.00788662	0.0125831
0	1	0.0131009	0.0160491	0.00654074	0.0498895	0.0392588	0.0176593	0.171144	0.00880496	0.0533392	0.0343821
0	1	0.0228424	0.0154745	0.0197034	0.00947487	0.0404935	0.0068403	0.00462561	0.0141492	0.0197035	0.00709374
0	1	0.0309112	0.00610823	0.00970978	0.00584974	0.0318619	0.00623282	0.00394929	0.0151542	0.0139939	0.00876459
0	1	0.0309112	0.00610823	0.00854649	0.00566513	0.0305477	0.00637979	0.00378926	0.0138857	0.0138081	0.00956649
0	1	0.142104	0.185992	0.00735322	0.0377754	0.1645	0.0445427	0.0302054	0.0496262	0.0116039	0.0185283
0	1	0.0228452	0.0103719	0.00529251	0.00547647	0.0350454	0.0152305	0.00195653	0.01452	0.0115778	0.00885157
0	1	0.0079892	0.0120728	0.00240719	0.0260817	0.0161767	0.00977915	0.0117392	0.0159333	0.0118398	0.00866264
0	1	0.014878	0.0113622	0.00599775	0.009755	0.0432437	0.0126224	0.00195653	0.00872479	0.00493894	0.0185852
0	1	0.115315	0.168912	0.0127803	0.0105438	0.180871	0.0533204	0.00928744	0.0538211	0.0130908	0.00720949
0	1	0.0309084	0.00738581	0.0224604	0.00761833	0.0575493	0.0164063	0.00398551	0.00880179	0.00793989	0.0186422
0	1	0.0596879	0.0178937	0.0172069	0.0268659	0.0822511	0.0364875	0.0225241	0.0213686	0.040032	0.00979732
0	1	0.0592961	0.0178937	0.0172069	0.0269947	0.0825082	0.0364973	0.0225241	0.0210725	0.0397429	0.00979732
0	1	0.0621536	0.0289763	0.00938515	0.0106833	0.0879706	0.0216103	0.0264727	0.0199081	0.0271916	0.00933548
0	1	0.222583	0.22771	0.0089155	0.0185857	0.0750225	0.0871424	0.324469	0.133835	0.0105626	0.0212468
0	1	0.0191519	0.0173268	0.00237477	0.0202021	0.0336197	0.00648757	0.0392889	0.0151538	0.0115245	0.021976
0	1	0.0124668	0.025348	0.00362299	0.0316847	0.0298604	0.00483109	0.0216305	0.00688921	0.0229687	0.0106937
0	1	0.0181414	0.0623522	0.00179121	0.0356054	0.0540736	0.0160738	0.00722225	0.0164326	0.0210035	0.0151635
0	1	0.0332603	0.0279723	0.00650017	0.0100351	0.0455941	0.0161712	0.00199275	0.0202382	0.0105952	0.0340373
0	1	0.00436698	0.00198819	0.0360431	0.00608586	0.00564712	0.00542937	0.00263286	0.0149299	0.0320184	0.0052123
0	1	0.0120934	0.000710615	0.0275085	0.00677803	0.0123615	0.0053014	0.00192032	0.00767307	0.0189666	0.0092533
0	1	0.0164604	0.014061	0.0400872	0.00859059	0.0159218	0.0143861	0.00590582	0.0148908	0.0143712	0.00929591
0	1	0.144464	0.122674	0.00291775	0.0388717	0.150435	0.0595087	0.0990848	0.0198479	0.022199	0.0225596
0	1	0.0389772	0.0512038	0.00416597	0.00580576	0.0446296	0.0171319	0.00384064	0.0133881	0.00544327	0.0241242
0	1	0.0225084	0.0147716	0.024307	0.00742328	0.0364022	0.0160535	0.00458939	0.0110656	0.0110995	0.02633
0	1	0.0383064	0.0300422	0.00766727	0.00882672	0.0458777	0.0325002	0.00330918	0.0122366	0.00666495	0.0272615
0	1	0.078614	0.0430372	0.0156591	0.0110073	0.10159	0.0481838	0.00718604	0.0241025	0.0113387	0.0436931
0	1	0.0446801	0.0107952	0.027249	0.00612985	0.0704075	0.0239723	0.0117062	0.0129782	0.0115213	0.0156466
0	1	0.0060453	0.00468699	0.0232047	0.00947487	0.0107845	0.0078985	0.00266907	0.0124736	0.00863008	0.00976371
0	1	0.0640242	0.0312518	0.00599775	0.0577143	0.0531804	0.0326576	0.154419	0.019477	0.0340474	0.00975282
0	1	0.00537453	0.00824009	0.00918411	0.0106833	0.0123204	0.0118098	0.00455318	0.00878223	0.011843	0.0281435
0	1	0.0322556	0.0254993	0.00587606	0.0118297	0.0538437	0.02948	0.0137682	0.0154827	0.0133299	0.0441881
0	1	0.0335943	0.0241456	0.0035013	0.00978854	0.0574211	0.0171319	0.00917879	0.0137588	0.0138081	0.0110369
0	1	0.112208	0.25955	0.0101231	0.0226072	0.234013	0.0422327	0.0540212	0.105494	0.0088953	0.0255032
0	1	0.173468	0.116463	0.00650832	0.029633	0.151363	0.0806062	0.239541	0.0523297	0.0342551	0.0101466
0	1	0.177045	0.191586	0.00829139	0.0249917	0.139424	0.0672831	0.0327206	0.0536341	0.0160852	0.0131564
0	1	0.108633	0.136483	0.00587606	0.0116115	0.20233	0.0545716	0.0304228	0.0561684	0.00913441	0.0183151
0	1	0.0839845	0.013494	0.00533307	0.0426858	0.024151	0.0724269	0.140835	0.0301915	0.0185964	0.0139722
0	1	0.0262103	0.00752946	0.0401439	0.00733823	0.067786	0.0154834	0.00391307	0.0178145	0.0252417	0.0121962
0	1	0.0181443	0.00923032	0.00609493	0.0102637	0.0352526	0.0142789	0.011703	0.00878223	0.0176851	0.0276458
0	1	0.0450168	0.100143	0.0112902	0.00366911	0.0674076	0.0246777	0.00537436	0.0351486	0.00642583	0.0244637
0	1	0.0443545	0.0167598	0.012498	0.010123	0.072791	0.0263844	0.00729468	0.01452	0.0133299	0.0160717
0	1	0.00705564	0.00142124	0.0316094	0.0100791	0.0115969	0.0123167	0.00394929	0.00688921	0.0141279	0.0365724
0	1	0.0443462	0.084042	0.0119955	0.0119356	0.0718502	0.0200683	0.00659927	0.0293701	0.0074084	0.0486554
0	1	0.274933	0.242645	0.00295831	0.0145885	0.116191	0.107821	0.229859	0.108033	0.0160384	0.0147632
0	1	0.0238527	0.0112185	0.0146847	0.0125398	0.0522185	0.0169292	0.00861113	0.00841146	0.02101	0.0101494
0	1	0.0114226	0.0120728	0.0113917	0.00723862	0.0287163	0.0118098	0.00263286	0.00870745	0.0108343	0.0153283
0	1	0.00604809	0.00340942	0.0176688	0.0152367	0.00656308	0.0058789	0.00323675	0.0106753	0.01896	0.00439611
0	1	0.0542033	0.00738581	0.0135029	0.0113314	0.0897801	0.0309509	0.00693105	0.00686966	0.0263945	0.0242786
0	1	0.105153	0.0784014	0.0125141	0.00640995	0.110503	0.0480828	0.0131281	0.0374123	0.00419548	0.013275
0	1	0.0368166	0.0549994	0.00825082	0.0316847	0.0731687	0.0228747	0.0604695	0.0231119	0.0237066	0.0140979
0	1	0.0361744	0.0163365	0.0106256	0.00794241	0.0398802	0.0171007	0.00850246	0.0179045	0.0129632	0.00426654
0	1	0.0342706	0.0144843	0.0180174	0.00883307	0.0700431	0.0112702	0.00597826	0.01452	0.0155707	0.0217075
0	1	0.0325923	0.0139173	0.0210767	0.00850259	0.0651884	0.0095354	0.00394929	0.0148892	0.0156341	0.0224512
0	1	0.03567	0.0103719	0.00717292	0.00915079	0.0538446	0.0188558	0.0305959	0.0209993	0.0389811	0.0148028
0	1	0.0922185	0.0803973	0.0180337	0.0201517	0.11594	0.0647013	0.0350483	0.0393476	0.0209991	0.0103006
0	1	0.235059	0.0794919	0.0106256	0.0369615	0.0908211	0.167091	0.365235	0.0939764	0.045789	0.014947
0	1	0.0307999	0.018748	0.00955574	0.00826649	0.0724429	0.0200922	0.00949884	0.022951	0.0130908	0.0105116
0	1	0.0299037	0.0182742	0.00887494	0.00826649	0.0726082	0.0199158	0.00917879	0.0231836	0.0130908	0.0109132
0	1	0.253582	0.236174	0.00842921	0.0115488	0.234703	0.109853	0.0330336	0.0798209	0.0197557	0.0187508
0	1	0.186405	0.402828	0.00704317	0.0272614	0.0734834	0.087737	0.0547104	0.0922623	0.00270858	0.0122773
0	1	0.211412	0.216829	0.0077484	0.0203774	0.195058	0.0785225	0.0358281	0.0708988	0.0170624	0.0203773
0	1	0.130353	0.0587991	0.00680911	0.00859059	0.167868	0.0544344	0.0199155	0.0423837	0.010117	0.0203193
0	1	0.301999	0.986831	0.00766727	0.0148547	0.226186	0.121186	0.131611	0.229847	0.00395637	0.0150941
0	1	0.131582	0.111254	0.00869394	0.0306955	0.0757623	0.111072	0.0411515	0.0991612	0.0278521	0.0187735
0	1	0.330817	0.231783	0.0106175	0.0239675	0.0543153	0.320685	0.367647	0.262757	0.0103561	0.0206244
0	1	0.0139267	0.00752946	0.0288863	0.00887068	0.0155546	0.0108887	0.00462561	0.011147	0.0124096	0.0167855
0	1	0.107962	0.0441862	0.0141757	0.0179531	0.14162	0.0424356	0.0748771	0.0187653	0.0234468	0.0194987
0	1	0.00134434	0.00837775	0.0217005	0.00826649	0.00554355	0.00500685	0.00398551	0.00804067	0.0114889	0.00698994
0	1	0.142567	0.0425382	0.00708372	0.0134681	0.0569251	0.0791721	0.0132005	0.0500491	0.00568238	0.0137454
0	1	0.139879	0.0428936	0.00708372	0.0134681	0.0566496	0.0791721	0.0132005	0.0496685	0.00568238	0.0137454
0	1	0.0124302	0.0062519	0.0170741	0.0104623	0.00696928	0.0121625	0.00583339	0.00880179	0.0112087	0.00604418
0	1	0.0697361	0.0325293	0.0149132	0.00789845	0.0481208	0.0213286	0.00266907	0.0191877	0.0128398	0.00873098
0	1	0.138568	0.274756	0.00712429	0.0683009	0.150256	0.0589561	0.168553	0.0622971	0.0157928	0.0213397
0	1	0.00436698	0.0105079	0.0101637	0.0797237	0.012031	0.00976581	0.0229832	0.00787312	0.0383008	0.00543416
0	1	0.199893	0.476616	0.0106256	0.0543885	0.185613	0.0958265	0.0224155	0.0801917	0.013569	0.0296402
0	1	0.0702168	0.0186438	0.242751	0.0225638	0.0416644	0.0609404	0.0171565	0.0293984	0.0862646	0.0466834
0	1	0.0599188	0.00483066	0.0903322	0.0076623	0.0279755	0.0261357	0.00503391	0.0133685	0.019376	0.0210751
0	1	0.108857	0.324568	0.0118738	0.00979896	0.191124	0.0535033	0.00590517	0.0886325	0.00565627	0.0343529
0	1	0.0312424	0.0267418	0.045623	0.0040301	0.00961362	0.0344402	0.00268685	0.0278771	0.0177645	0.0198712
0	1	0.135865	0.29025	0.00354186	0.00859059	0.0430776	0.166825	0.0703818	0.174596	0.0108604	0.0173817
0	1	0.019483	0.0184683	0.0112902	0.0109633	0.0335279	0.0142789	0.00195653	0.00880179	0.0190692	0.0100944
0	1	0.0107518	0.000710615	0.0337897	0.0124958	0.0132253	0.0073002	0.00327297	0.0141297	0.030699	0.0140784
0	1	0.119784	0.000710615	0.0900558	0.00794241	0.0540259	0.0604782	0.00707467	0.0142679	0.0252963	0.0258443
0	1	0.0238527	0.014061	0.0280821	0.0079864	0.0565666	0.0190354	0.00391307	0.0114121	0.0172602	0.0317203
0	1	0.054764	0.116033	0.0144108	0.0379759	0.0831505	0.0286961	0.0156885	0.0350072	0.0190123	0.00592058
0	1	0.0278858	0.00752946	0.00712429	0.00761833	0.0590556	0.008574	0.0131281	0.0275763	0.0185079	0.0085667
0	1	0.0416603	0.0471573	0.00474952	0.0717637	0.10979	0.0213648	0.0322706	0.0225411	0.013569	0.0144987
0	1	0.156824	0.134372	0.00358242	0.0373393	0.194817	0.0571774	0.0523228	0.0459762	0.0271261	0.0147543
0	1	0.095676	0.0711405	0.00864806	0.0141602	0.110121	0.0474777	0.0171498	0.0268227	0.010117	0.0101786
0	1	0.287428	0.341126	0.00533307	0.0242288	0.147031	0.146923	0.280405	0.171436	0.00469982	0.0118658
0	1	0.173563	0.096875	0.00654074	0.0258737	0.116288	0.0698961	0.0689049	0.0949801	0.0236805	0.0100264
0	1	0.0144481	0.00525396	0.0285377	0.00302094	0.0433817	0.00815462	0.00722225	0.0176799	0.0180036	0.00624274
0	1	0.0665234	0.0384939	0.00895605	0.00427329	0.0876233	0.0339112	0.00853598	0.0206285	0.00487698	0.00957478
0	1	0.0217817	0.00340942	0.0337816	0.00723752	0.0218993	0.009555	0.00128021	0.0149103	0.0157994	0.00688802
0	1	0.00470376	0.00340942	0.0260638	0.00422931	0.0109358	0.00708586	0.00266907	0.00841146	0.0204937	0.00385509
0	1	0.0273249	0.0159647	0.012498	0.00640995	0.0434963	0.0184357	0.00199275	0.0119618	0.010117	0.0127096
0	1	0.0309056	0.019315	0.0183545	0.0301375	0.0257626	0.0203065	0.00861113	0.018716	0.0172744	0.0101001
0	1	0.173863	0.311138	0.0118738	0.0142181	0.201103	0.0719991	0.0165729	0.0618986	0.0179123	0.0191613
0	1	0.176577	0.275883	0.011744	0.0151296	0.200396	0.0740171	0.0130557	0.057044	0.0180036	0.02067
0	1	0.184388	0.0879388	0.00914244	0.00979896	0.0745577	0.10819	0.0506634	0.0790988	0.0160233	0.00824523
0	1	0.125729	0.0451658	0.00945849	0.0109465	0.150411	0.038956	0.0127739	0.0246017	0.0148221	0.0185163
0	1	0.019149	0.00724215	0.00833195	0.0123037	0.0151094	0.0101533	0.00323675	0.011263	0.0150298	0.0204635
0	1	0.217009	0.332394	0.0065813	0.00386073	0.144713	0.0843592	0.00645768	0.0833284	0.00815185	0.0169635
0	1	0.1691	0.291679	0.00949905	0.00915079	0.154388	0.0711732	0.0103003	0.0721023	0.0103822	0.0210984
0	1	0.159767	0.256842	0.00949905	0.009755	0.148591	0.0673994	0.009215	0.0694362	0.0103822	0.0203144
0	1	0.0406172	0.0673205	0.00959631	0.031224	0.0625383	0.0217255	0.0158333	0.0286887	0.00918767	0.0120548
0	1	0.242383	0.325284	0.0107228	0.0241837	0.218921	0.0937223	0.123264	0.0920316	0.0120821	0.0382289
0	1	0.213656	0.29328	0.00941793	0.023609	0.206306	0.0814679	0.129804	0.0869719	0.0110876	0.0346043
0	1	0.373918	0.768993	0.00770783	0.068231	0.0395623	0.315553	0.81252	0.436298	0.0197035	0.0277346
0	1	0.0899274	0.0591532	0.00416597	0.00515759	0.156278	0.0392334	0.0101205	0.0313527	0.0103561	0.009275
0	1	0.0134378	0.00269881	0.0437912	0.00919478	0.0297091	0.0127608	0.00590582	0.0146544	0.0194905	0.0101
0	1	0.00604809	0.0102283	0.0109175	0.110889	0.00920741	0.00915265	0.0269687	0.0110656	0.035316	0.0106263
0	1	0.0120934	0.00738581	0.0252447	0.00947487	0.0402849	0.0175918	0.00394929	0.0114559	0.0308291	0.0120637
0	1	0.13004	0.143732	0.00855975	0.0354247	0.0796568	0.0686735	0.103611	0.0531229	0.0206176	0.0235898
0	1	0.0356337	0.0170471	0.00765114	0.00616676	0.050467	0.0132932	0.00658215	0.0118463	0.0124577	0.0150182
0	1	0.0142634	0.00681884	0.0222969	0.0107272	0.0301153	0.0108588	0.00128021	0.0106948	0.0207121	0.0196582
0	1	0.0141141	0.00650302	0.0229912	0.0110624	0.030152	0.0108588	0.00128021	0.0106948	0.0207121	0.0196582
0	1	0.117216	0.0329329	0.0139893	0.0131	0.0908666	0.0602754	0.00853868	0.0279276	0.0088953	0.0193194
0	1	0.0299008	0.0100704	0.0177985	0.00427329	0.0731429	0.0167792	0.0110991	0.0183647	0.0165428	0.0162808
0	1	0.378	0.725723	0.0082347	0.0386695	0.0697776	0.297876	0.509499	0.412687	0.0175253	0.0140519
0	1	0.37303	0.53818	0.0660019	0.01184	0.0984815	0.238334	0.0270773	0.420156	0.035666	0.0477166
0	1	0.084031	0.179489	0.00975851	0.0106833	0.12536	0.043464	0.0137504	0.0549834	0.0131169	0.0320309
0	1	0.0204962	0.0178169	0.0112497	0.00832842	0.0375987	0.0108588	0.0102093	0.0114951	0.00839097	0.0274432
0	1	0.047032	0.00340942	0.0361643	0.00445791	0.0642374	0.0186708	0.00515707	0.00878223	0.0188016	0.0210962
0	1	0.047819	0.0319547	0.0151969	0.00757432	0.122143	0.0196771	0.00797102	0.0106753	0.00934965	0.0161076
0	1	0.0088487	0.00755895	0.0189576	0.00705812	0.0164315	0.00648757	0.00384064	0.00839192	0.011236	0.00550614
0	1	0.0362886	0.00809642	0.00945849	0.0128088	0.0273306	0.019484	0.0348215	0.0135052	0.0180036	0.0137424
0	1	0.0208273	0.00581214	0.0133166	0.00608586	0.0371323	0.0122697	0.0044307	0.0137784	0.0148179	0.00990225
0	1	0.18644	0.0690139	0.0132297	0.111443	0.0888469	0.148206	0.194814	0.127994	0.0794098	0.0172146
0	1	0.368488	0.393886	0.0118333	0.0341013	0.0785763	0.26038	0.294774	0.242065	0.0116039	0.0166668
0	1	0.0443405	0.0929505	0.00654074	0.0504393	0.0788973	0.0190402	0.063983	0.0221703	0.0128463	0.0240515
0	1	0.0799294	0.0826428	0.0089155	0.0282845	0.109578	0.0435895	0.0497354	0.0298266	0.00973959	0.0305213
0	1	0.0286721	0.0132067	0.0113308	0.00306492	0.0526005	0.0159078	0.00256042	0.0113345	0.0121082	0.0108204
0	1	0.00470446	0.00454333	0.024534	0.00243142	0.00157705	0.00657576	0.00327297	0.00956292	0.0167819	0.00653889
0	1	0.0141113	0.0164725	0.0065813	0.0700584	0.0232495	0.0121625	0.028265	0.00991417	0.0175734	0.00469294
0	1	0.00593466	0.00880704	0.00358242	0.0656158	0.0103782	0.0132207	0.00530193	0.0111047	0.0293423	0.00206848
0	1	0.113555	0.144443	0.00895605	0.0298292	0.156805	0.0498777	0.373221	0.0577092	0.0951755	0.0103137
0	1	0.12366	0.371287	0.00698897	0.0153246	0.180441	0.051547	0.0100685	0.081244	0.0050922	0.0561406
0	1	0.0597444	0.0381035	0.0154157	0.0129765	0.0472556	0.0330962	0.0231959	0.0358576	0.0209827	0.00960841
0	1	0.0413207	0.0332882	0.0084131	0.0128702	0.0831424	0.0168552	0.00786236	0.0133685	0.0117952	0.0322537
0	1	0.00403019	0.00198819	0.017911	0.00770628	0.0130226	0.00909507	0.00462561	0.0129782	0.0198584	0.00673918
0	1	0.00235188	0.00724215	0.0351352	0.00399319	0.0123615	0.00401843	0.00263286	0.0172328	0.0337658	0.00761422
0	1	0.0463874	0.026815	0.0117521	0.0120919	0.0665306	0.0233457	0.0122212	0.0184346	0.0167558	0.0167852
0	1	0.205383	0.0144843	0.0705656	0.010123	0.0744806	0.0992079	0.0141774	0.0629612	0.0230816	0.0133993
0	1	0.182228	0.0130631	0.0622556	0.00887068	0.0629052	0.0835999	0.0138782	0.047756	0.0273771	0.0123832
0	1	0.0628271	0.013494	0.00995466	0.00926507	0.0891868	0.0217487	0.00398551	0.0107144	0.0197296	0.0119677
0	1	0.0659095	0.0152727	0.00595719	0.00979896	0.134372	0.0232415	0.00533815	0.0182302	0.0130908	0.0108331
0	1	0.192408	0.096295	0.0119955	0.00971505	0.193489	0.0744037	0.0134823	0.0699701	0.0196815	0.0125003
0	1	0.0057113	0.00468699	0.0213972	0.00984295	0.0110393	0.00762415	0.00462561	0.0107339	0.0236457	0.00375315
0	1	0.0057113	0.00468699	0.020779	0.00984295	0.0110393	0.00703876	0.00462561	0.0107339	0.024328	0.00375315
0	1	0.04065	0.00809642	0.0259522	0.009755	0.0407484	0.0181902	0.0143721	0.0198479	0.0324104	0.0154343
0	1	0.366522	0.830755	0.0103663	0.0222948	0.0305816	0.423227	0.656545	0.726806	0.011843	0.0183452
0	1	0.125679	0.0794103	0.00537364	0.00794241	0.190547	0.0328598	0.0171136	0.0458238	0.0130647	0.0128332
0	1	0.132822	0.20118	0.0231037	0.0112874	0.152906	0.0360074	0.0233599	0.0761112	0.0111256	0.0101278
0	1	0.085661	0.0242183	0.0119144	0.0155607	0.159423	0.0407624	0.0127185	0.0257586	0.0161918	0.0187538
0	1	0.0770504	0.0380629	0.0101434	0.0181094	0.138378	0.0361838	0.00925124	0.0179548	0.0273033	0.0220977
0	1	0.0383008	0.0191713	0.0164009	0.00733117	0.0697405	0.0182974	0.0052295	0.0360967	0.0177645	0.0165588
0	1	0.0322472	0.0240097	0.00466839	0.00814462	0.0520735	0.0118085	0.00366884	0.00649887	0.00493894	0.0784193
0	1	0.00100755	0.00667519	0.0289941	0.0119356	0.00741998	0.00542937	0.00270529	0.00456674	0.0199752	0.0047859
0	1	0.0299008	0.00752946	0.00769266	0.00548168	0.035936	0.0129274	0.00321896	0.0137588	0.00493894	0.0130251
0	1	0.191996	0.0484818	0.00533307	0.0301301	0.0867449	0.0724067	0.310906	0.0230058	0.0344073	0.0096897
0	1	0.0525593	0.0237223	0.0185363	0.0173733	0.110577	0.0222086	0.00801129	0.0183256	0.0231252	0.0105232
0	1	0.0762919	0.0252795	0.0143702	0.0181094	0.071942	0.0440956	0.0137682	0.0215052	0.0138081	0.0164628
0	1	0.123073	0.0944911	0.00595719	0.0357628	0.124867	0.0395849	0.0202779	0.0431501	0.0163037	0.0142617
0	1	0.140583	0.196719	0.0089155	0.0181094	0.0520981	0.0726124	0.0516064	0.0579932	0.00568238	0.0324787
0	1	0.0440093	0.0773322	0.00595719	0.013188	0.0909061	0.0172575	0.0058696	0.0310453	0.0059215	0.010929
0	1	0.133675	0.0267084	0.010042	0.0103814	0.0576785	0.0551883	0.00650971	0.0209879	0.00791273	0.0216409
0	1	0.176418	0.239604	0.00825082	0.0162529	0.0543006	0.0886526	0.0927901	0.077983	0.00934091	0.0120865
0	1	0.081019	0.102252	0.0203031	0.0137482	0.0524466	0.0420552	0.0118666	0.0496685	0.00960069	0.02082
0	1	0.0131038	0.0120728	0.00899665	0.00673404	0.028132	0.0134662	0.00647349	0.0183452	0.0202078	0.00925929
0	1	0.142586	0.227805	0.0130815	0.0561809	0.0931397	0.0683696	0.232196	0.0629574	0.017021	0.0194618
0	1	0.17242	0.219389	0.0023342	0.0306737	0.109198	0.0722913	0.212533	0.0550355	0.0165167	0.0165866
0	1	0.167897	0.341838	0.00829139	0.00767503	0.123739	0.0751968	0.027438	0.0905548	0.00666495	0.0415146
0	1	0.120977	0.178765	0.0287289	0.00487748	0.0868795	0.0796237	0.00770299	0.0458206	0.00579927	0.0151026
0	1	0.0475181	0.0730115	0.00474952	0.07778	0.111549	0.0205607	0.104369	0.0263284	0.0438238	0.0269833
0	1	0.0198226	0.00412005	0.0152885	0.00887068	0.0150536	0.00712446	0.00696553	0.00726	0.0239512	0.0296799
0	1	0.0739657	0.0915056	0.00806445	0.0480915	0.168671	0.0318379	0.0177899	0.0257906	0.0259863	0.016631
0	1	0.172368	0.15062	0.00770783	0.0753308	0.133317	0.0651742	0.0693831	0.0656913	0.0228891	0.0158415
0	1	0.0142802	0.0186043	0.0075947	0.0634791	0.0230465	0.0135735	0.0173078	0.0168229	0.0300054	0.00447339
0	1	0.00504055	0.00127757	0.0217781	0.00459738	0.00869765	0.00662594	0.00263286	0.0130173	0.0121082	0.00745542
0	1	0.0114226	0.00468699	0.0443589	0.00826649	0.0145262	0.00829163	0.00533815	0.00887659	0.0321628	0.0108606
0	1	0.0631611	0.0109389	0.0130571	0.00459738	0.0621102	0.026687	0.00515707	0.0233532	0.0172982	0.00804145
0	1	0.192848	0.0527755	0.010042	0.0179774	0.0709591	0.181416	0.243474	0.0883219	0.0310943	0.01331
0	1	0.263634	0.210981	0.00895605	0.018165	0.0384544	0.233019	0.327831	0.245747	0.0328736	0.0154577
0	1	0.0440093	0.00397638	0.0276056	0.009711	0.0619031	0.015797	0.00526571	0.00612809	0.0273914	0.0178525
0	1	0.0305773	0.00795277	0.0191766	0.00938052	0.0278258	0.0178577	0.00135264	0.0207033	0.0172862	0.00979732
0	1	0.0604782	0.0396278	0.00825082	0.00887068	0.0586534	0.0200596	0.00366748	0.0183452	0.00493894	0.0156249
0	1	0.027549	0.0454202	0.00899665	0.0478903	0.0620338	0.0182974	0.0118116	0.0180296	0.0111734	0.012859
0	1	0.0866771	0.0354351	0.0173691	0.0125629	0.0870903	0.0417025	0.0183214	0.0183452	0.0167623	0.0149639
0	1	0.267966	1.21097	0.0065813	0.0180591	0.321961	0.108747	0.102847	0.361826	0.00788338	0.0161621
0	1	0.133508	0.511826	0.0077484	0.0158274	0.193872	0.052391	0.0257971	0.176231	0.0105952	0.0103632
0	1	0.251669	0.309422	0.00624075	0.00548168	0.0649616	0.133513	0.046343	0.147942	0.012406	0.00711352
0	1	0.0463669	0.0106515	0.0202301	0.00887068	0.0694875	0.0295711	0.00572801	0.0198267	0.0188384	0.00831951
0	1	0.141829	0.0787214	0.00953959	0.0373393	0.0683364	0.0912024	0.228149	0.0668053	0.054228	0.0134359
0	1	0.00335943	0.00355309	0.00666227	0.00213665	0.00671439	0.00671429	0.00391307	0.00726	0.00690406	0.0152165
0	1	0.188702	0.647206	0.00833195	0.0125469	0.357616	0.0640033	0.059245	0.237013	0.00823155	0.0102148
0	1	0.0282225	0.0156259	0.00479009	0.00487748	0.0631774	0.0180518	0.0052295	0.0165822	0.013206	0.00764922
0	1	0.285516	0.0996444	0.00829139	0.120434	0.0697709	0.232771	0.560708	0.239619	0.065928	0.0186229
0	1	0.21601	0.69975	0.00255307	0.0169011	0.139873	0.0807761	0.0389454	0.174714	0.0120821	0.0143719
0	1	0.136092	0.272066	0.00354186	0.00669005	0.0481685	0.14933	0.0131642	0.121047	0.0050596	0.0100428
0	1	0.125989	0.0812516	0.00474952	0.0215395	0.0524966	0.0485116	0.035099	0.0609782	0.00764751	0.00898713
0	1	0.00839999	0.00355309	0.0214864	0.00826649	0.0175239	0.0114173	0.00215278	0.00382517	0.0113648	0.00965673
0	1	0.00470376	0.00573318	0.0177904	0.00887068	0.00917287	0.00815385	0.00250774	0.00267371	0.0155342	0.00883588
0	1	0.169688	0.170853	0.00491969	0.0159804	0.0548092	0.115914	0.0699154	0.118552	0.00543781	0.026143
0	1	0.074247	0.119894	0.0095802	0.0109122	0.0844827	0.0423034	0.00864733	0.0364512	0.0142864	0.0530298
0	1	0.0596904	0.0679011	0.00953959	0.0210864	0.0856977	0.0290679	0.0211192	0.0348721	0.0125864	0.0149067
0	1	0.0288933	0.0519803	0.012036	0.0111949	0.0448662	0.0169176	0.00465921	0.0274982	0.0116039	0.049845
0	1	0.0563891	0.0436996	0.0107067	0.0177853	0.0711112	0.0354715	0.017296	0.024052	0.0177246	0.0576776
0	1	0.0248631	0.0347894	0.00412542	0.0591177	0.036527	0.0205833	0.0282851	0.0166565	0.0222252	0.00562973
0	1	0.00335943	0.00525396	0.0287972	0.00826649	0.0166865	0.0120639	0.0032361	0.00688921	0.0257783	0.0249256
0	1	0.00974429	0.00596457	0.0317231	0.0079864	0.0148061	0.0078985	0.00398551	0.0107144	0.0280706	0.0105019
0	1	0.00974429	0.00596457	0.0337961	0.0079864	0.014751	0.00825125	0.00398551	0.0107144	0.0268039	0.0105019
0	1	0.0139153	0.00610823	0.0159992	0.0103632	0.0266826	0.0100461	0.00396943	0.019477	0.0266414	0.00701758
0	1	0.0100783	0.00539761	0.00708372	0.00608586	0.00737548	0.00673312	0.00466182	0.00878223	0.0116039	0.00738271
0	1	0.252115	0.346768	0.00704317	0.0251467	0.143412	0.115509	0.291673	0.0889544	0.0210035	0.0216351
0	1	0.190615	0.201276	0.0167045	0.00664605	0.095503	0.0804085	0.0490166	0.224951	0.00568238	0.0175922
0	1	0.00974429	0.00539761	0.0213728	0.00733823	0.0253841	0.011457	0.00131642	0.00688921	0.0150559	0.00728378
0	1	0.0032481	0.00269881	0.0191198	0.00468586	0.00340899	0.00624203	0.00067632	0.00649887	0.0265524	0.0173265
0	1	0.205491	0.17199	0.0125385	0.0246554	0.0220426	0.255896	0.457203	0.220503	0.0403891	0.0134212
0	1	0.256043	0.273533	0.00949905	0.0405951	0.0358101	0.270033	0.570124	0.243699	0.0377332	0.0245832
0	1	0.113558	0.22764	0.00895605	0.00891465	0.112368	0.0505831	0.0178261	0.108967	0.00618672	0.00730399
0	1	0.0221717	0.00638785	0.0143377	0.00875643	0.0422219	0.0170009	0.00394929	0.00795124	0.0235207	0.00967971
0	1	0.0211641	0.00709846	0.0163964	0.00673404	0.0389532	0.0187498	0.00394929	0.00727955	0.0241729	0.0101961
0	1	0.174887	0.181278	0.0107473	0.0256282	0.208753	0.0493266	0.223106	0.0771228	0.0291554	0.0138499
0	1	0.00604809	0.0197536	0.0271052	0.00504011	0.00778168	0.0135355	0.00067632	0.00765033	0.0145842	0.0128679
0	1	0.168071	0.150884	0.0101231	0.00729425	0.148772	0.054906	0.024358	0.0836271	0.010379	0.0041676
0	1	0.0399792	0.000710615	0.0394468	0.00399319	0.0346599	0.0274236	0.00192032	0.00800156	0.0205834	0.0218033
0	1	0.0490527	0.0331942	0.00778895	0.0348345	0.0720063	0.0256391	0.0859449	0.0206285	0.0441852	0.0055278
0	1	0.0514293	0.0967305	0.0154563	0.0166956	0.04998	0.0405059	0.00530193	0.0260151	0.00693017	0.0934916
0	1	0.0725687	0.0297511	0.0132436	0.00640995	0.0478131	0.0326074	0.0146256	0.0336263	0.00817795	0.021363
0	1	0.0537621	0.113738	0.0101637	0.0138361	0.113949	0.0264414	0.0181765	0.0296661	0.0103561	0.0226742
0	1	0.117368	0.123952	0.00883438	0.0232438	0.21391	0.0406235	0.0509783	0.0473245	0.0129169	0.0192575
0	1	0.0208273	0.0169035	0.00949905	0.0196894	0.0412023	0.0153683	0.0165097	0.0152616	0.0157732	0.0190529
0	1	0.0265415	0.011614	0.00899665	0.00306492	0.0466685	0.00735961	0.00533815	0.0219589	0.016808	0.0101001
0	1	0.148757	0.142417	0.00951935	0.0729393	0.239552	0.0727846	0.409082	0.0679942	0.0751271	0.0146228
0	1	0.0491818	0.05099	0.0107878	0.0713734	0.0875501	0.0240616	0.0153436	0.0206481	0.0274619	0.0107035
0	1	0.191808	0.327192	0.00778895	0.0107272	0.146605	0.0744833	0.0164024	0.0965479	0.0073823	0.00808243
0	1	0.20906	0.145188	0.0115594	0.0159578	0.150488	0.0984126	0.0391925	0.091623	0.0138342	0.0122709
0	1	0.189546	0.110483	0.00997569	0.0272163	0.0601659	0.121976	0.399898	0.164866	0.035221	0.00986457
0	1	0.00537453	0.00468699	0.0369508	0.00669005	0.0101234	0.00578211	0.00263286	0.00858217	0.0224797	0.0105186
0	1	0.0737654	0.166274	0.00412542	0.0200229	0.0851999	0.0334028	0.0214761	0.0298207	0.0165428	0.0164593
0	1	0.0685385	0.0522676	0.0101231	0.0102338	0.0588752	0.0155609	0.0131281	0.0152811	0.0081312	0.0257305
0	1	0.0823884	0.0578012	0.0112902	0.023853	0.121425	0.0566109	0.117569	0.0198675	0.0243284	0.0313865
0	1	0.272013	0.286859	0.00829139	0.0115675	0.152124	0.107463	0.0190339	0.097034	0.0126365	0.0127605
0	1	0.0628188	0.036362	0.0149538	0.0106833	0.109034	0.041948	0.0118116	0.0240438	0.0170015	0.0147248
0	1	0.059126	0.0558967	0.0126196	0.0114527	0.10489	0.0322265	0.00778991	0.0361926	0.00493894	0.0144507
0	1	0.0564125	0.0525699	0.0130487	0.00738221	0.102066	0.0308893	0.00647349	0.0359178	0.00767361	0.0164538
0	1	0.0144452	0.0129271	0.00778889	0.035611	0.0194821	0.00884953	0.0211998	0.0196566	0.027363	0.00772587
0	1	0.0897083	0.0467913	0.0100664	0.00915079	0.101044	0.0431134	0.00658215	0.0145004	0.00839097	0.024487
0	1	0.212167	0.104207	0.00656501	0.0243435	0.047142	0.13292	0.282216	0.0596299	0.0202078	0.0106658
0	1	0.100883	0.0571465	0.0102839	0.00334503	0.0851094	0.0414301	0.013379	0.0200088	0.0140734	0.0196452
0	1	0.0554376	0.0408875	0.0167045	0.014559	0.110095	0.0239924	0.00978266	0.0163187	0.0121854	0.0143435
0	1	0.0776036	0.0486149	0.0112091	0.00887068	0.111402	0.032616	0.00725847	0.0159848	0.0177645	0.0111661
0	1	0.0451684	0.0320809	0.0095802	0.00996128	0.077545	0.0209287	0.00910228	0.0172132	0.00904964	0.0274084
0	1	0.0417247	0.0305609	0.0095802	0.0106833	0.0759723	0.019208	0.0081475	0.0172132	0.00839097	0.0278258
0	1	0.0554907	0.0568186	0.00766727	0.00915079	0.050589	0.0259814	0.00658215	0.0164326	0.00570628	0.0171553
0	1	0.0953593	0.0402452	0.00175065	0.009755	0.0585963	0.0531981	0.00914256	0.0209993	0.00987786	0.016722
0	1	0.0349746	0.00364081	0.0700715	0.00661623	0.0194821	0.0190921	0.00263286	0.0126009	0.0241642	0.0242763
0	1	0.1664	0.071076	0.00354186	0.022899	0.0529077	0.131968	0.187086	0.105482	0.0286249	0.00727183
0	1	0.0465049	0.0222254	0.0107473	0.0232745	0.105334	0.0305118	0.089376	0.0248245	0.0498207	0.0208165
0	1	0.00335943	0.00539761	0.00541421	0.0399482	0.0119553	0.00874234	0.0132018	0.0148908	0.0274032	0.00343168
0	1	0.0782828	0.0573856	0.0137461	0.00733823	0.0913175	0.0415953	0.0170719	0.026737	0.0115495	0.014982
0	1	0.0369537	0.0254231	0.00237477	0.0158848	0.0135323	0.0271279	0.0635358	0.0341576	0.0264817	0.00822654
0	1	0.00504055	0.0040465	0.0139242	0.00645393	0.00737548	0.0068213	0.00195653	0.00632	0.0113387	0.0100502
0	1	0.0527191	0.014628	0.00953959	0.00608586	0.0582773	0.0151227	0.00391307	0.0164326	0.010594	0.0263368
0	1	0.0395673	0.00326576	0.0548061	0.00520157	0.0269384	0.0284971	0.00199275	0.0066203	0.0213492	0.0213861
0	1	0.163623	0.131545	0.00587606	0.0365285	0.146154	0.0678559	0.076829	0.0640345	0.0253859	0.00969161
0	1	0.0479323	0.0152486	0.00599775	0.0278791	0.0627713	0.0267677	0.0328021	0.00977434	0.0399636	0.0129729
0	1	0.0438275	0.0151949	0.0077484	0.0176974	0.0548382	0.0232564	0.0334422	0.00610854	0.0325552	0.0163489
0	1	0.218461	0.106036	0.0063705	0.00915079	0.0545834	0.193528	0.24056	0.152906	0.0158255	0.0138136
0	1	0.0507338	0.0386299	0.0075479	0.0115675	0.0833339	0.0216574	0.0058696	0.028827	0.0142864	0.0179113
0	1	0.116921	0.100888	0.00797534	0.0103591	0.0661245	0.0375463	0.0755071	0.0408472	0.0120002	0.0140608
0	1	0.13007	0.0394414	0.0168259	0.00612985	0.114888	0.0491012	0.0111715	0.02904	0.0062987	0.0207011
0	1	0.00335943	0.0116115	0.00358242	0.05882	0.00920741	0.00447835	0.0199141	0.00228337	0.0197296	0.00417358
0	1	0.100115	0.11202	0.00537364	0.0172715	0.0610861	0.0530523	0.0542393	0.0547038	0.0044346	0.0206139
0	1	0.104308	0.0342379	0.0118738	0.0106393	0.117648	0.0397519	0.0182851	0.030933	0.0261294	0.0164916
0	1	0.069546	0.0295432	0.0077484	0.012875	0.0768728	0.0162881	0.00910634	0.0245242	0.0135277	0.0148753
0	1	0.149092	0.101466	0.0135316	0.012071	0.16013	0.0766811	0.0193453	0.0550414	0.00541716	0.0157081
0	1	0.125335	0.109145	0.00941793	0.0131	0.179169	0.0541675	0.0105314	0.0554063	0.0217985	0.0222431
0	1	0.120413	0.022868	0.0125951	0.00964271	0.121048	0.0440161	0.00597826	0.0363586	0.0157994	0.021832
0	1	0.0718064	0.023435	0.0136244	0.0137482	0.0975854	0.0332242	0.00789858	0.0340558	0.0281466	0.0218558
0	1	0.0208329	0.009374	0.0148321	0.00524555	0.0286896	0.00728566	0.00458939	0.010343	0.0125864	0.0663916
0	1	0.0057113	0.00198819	0.012579	0.00906167	0.00829144	0.00507663	0.00259664	0.00919212	0.0157122	0.00635595
0	1	0.193627	0.15617	0.0124573	0.0228691	0.0193741	0.24948	0.423115	0.222126	0.0439823	0.0136681
0	1	0.0933863	0.043567	0.00525973	0.0504283	0.0603831	0.0371655	0.0838603	0.0326471	0.0259407	0.00918348
0	1	0.0805357	0.0439937	0.00358242	0.0474972	0.057028	0.0336864	0.0718221	0.0307021	0.0268163	0.00895622
0	1	0.0564423	0.0370803	0.0112902	0.00979896	0.0665878	0.0329913	0.00391307	0.00878223	0.0117254	0.0176948
0	1	0.0525194	0.0925501	0.00998275	0.014559	0.0912563	0.0210432	0.0231314	0.0466241	0.0115778	0.0133309
0	1	0.114618	0.0791043	0.0107067	0.0185413	0.07505	0.0630672	0.135271	0.0375598	0.0249676	0.0148913
0	1	0.116094	0.0803676	0.0101556	0.0181042	0.0744095	0.0628222	0.139163	0.0373474	0.0247979	0.0145526
0	1	0.0227631	0.0147716	0.012498	0.00306492	0.0255622	0.0212576	0.0052295	0.0120447	0.0156254	0.0317309
0	1	0.0507366	0.0389873	0.00884254	0.00673404	0.0518832	0.0262698	0.00594204	0.0141297	0.00690406	0.024506
0	1	0.0319159	0.00539761	0.0142892	0.00826649	0.0497964	0.0140645	0.00394929	0.00954338	0.0115778	0.010853
0	1	0.0277981	0.0150337	0.0190387	0.009755	0.0703043	0.0153371	0.00601447	0.0259955	0.0187471	0.0139859
0	1	0.0456877	0.0426062	0.00716485	0.0100351	0.106967	0.0156898	0.0224879	0.0248245	0.0128255	0.0134209
0	1	0.144457	0.331079	0.0100826	0.0149438	0.0163053	0.307188	0.465632	0.265387	0.0236859	0.0144813
0	1	0.265002	0.36874	0.00737662	0.0744891	0.284595	0.125523	0.253238	0.100302	0.059609	0.0193751
0	1	0.0780013	0.156332	0.0085137	0.0972096	0.206393	0.0395377	0.123957	0.0570976	0.0291292	0.0222589
0	1	0.0602154	0.152448	0.0107473	0.0831492	0.169947	0.034374	0.118648	0.0421933	0.0211554	0.0205642
0	1	0.00235188	0.00951767	0.00479009	0.0277626	0.0126164	0.00920225	0.0168633	0.0187355	0.0128253	0.0148681
0	1	0.0278829	0.00611372	0.0527878	0.0085466	0.0264992	0.0241866	0.00387686	0.0126074	0.0246685	0.0197529
0	1	0.0218348	0.0169035	0.0177499	0.00979896	0.049701	0.0118876	0.0052295	0.0141297	0.0200287	0.0134112
0	1	0.13598	0.259414	0.0153158	0.00366911	0.191976	0.0639601	0.0150338	0.0818148	0.0149114	0.00957779
0	1	0.00772641	0.00653153	0.0216413	0.00701413	0.0132775	0.0096622	0.00195653	0.00802112	0.0189742	0.0178103
0	1	0.00772641	0.00653153	0.0237547	0.00695691	0.0132775	0.0096622	0.00195653	0.00802112	0.0180036	0.01769
0	1	0.0335999	0.00412005	0.0112902	0.00584974	0.041671	0.0165337	0.00394929	0.0168229	0.0105952	0.00949662
0	1	0.178397	0.297995	0.0101231	0.00394921	0.0353004	0.236088	0.198817	0.311906	0.00791273	0.0139739
0	1	0.0558219	0.0312441	0.00895605	0.0104032	0.105958	0.0277089	0.0144445	0.0262775	0.017708	0.0164628
0	1	0.24687	0.149011	0.0137056	0.0259122	0.119825	0.148016	0.33347	0.127006	0.0453102	0.00581865
0	1	0.0934043	0.0393896	0.0139972	0.01074	0.0726847	0.0479472	0.0104604	0.0198675	0.00426614	0.0149107
0	1	0.0996675	0.12974	0.00833195	0.0147796	0.0594585	0.0311959	0.0145169	0.037471	0.00788662	0.0290689
0	1	0.030566	0.00539761	0.0401776	0.00612985	0.0323556	0.0182495	0.00450049	0.0102818	0.0088953	0.0260566
0	1	0.0161236	0.0117931	0.00712429	0.0386988	0.0501549	0.0109659	0.00517043	0.0148908	0.00544327	0.013239
0	1	0.0307576	0.0447381	0.00474952	0.0276025	0.0662749	0.0107204	0.0111715	0.0294304	0.0143125	0.0163242
0	1	0.0278829	0.00866338	0.0484518	0.00612985	0.0729982	0.0206904	0.00722225	0.0194966	0.0321031	0.0329984
0	1	0.0784695	0.0211594	0.0552257	0.00789845	0.118596	0.0308438	0.00466182	0.0171741	0.043876	0.0605935
0	1	0.0332603	0.0230117	0.012579	0.0200007	0.0517319	0.0249318	0.0309542	0.00802112	0.0187731	0.0436793
0	1	0.0299037	0.00610823	0.0376155	0.00552045	0.0237579	0.00761435	0.00648417	0.0119612	0.0207121	0.00796066
0	1	0.0678622	0.0165986	0.0112902	0.00985047	0.0633002	0.0383123	0.00338161	0.0143493	0.0110995	0.0342468
0	1	0.25813	0.379207	0.0137056	0.0399815	0.0695795	0.243597	0.453009	0.285645	0.0128397	0.0120296
0	1	0.157234	0.321678	0.0091441	0.0303535	0.246879	0.0731678	0.0373631	0.101601	0.0141353	0.0269283
0	1	0.0802643	0.784683	0.00953959	0.0224707	0.122174	0.0478569	0.015157	0.163332	0.00371726	0.0376383
0	1	0.0110859	0.00724215	0.0232452	0.0222548	0.0311348	0.0121169	0.0177899	0.0114755	0.0176286	0.0258024
0	1	0.083057	0.316736	0.0242988	0.0123998	0.0594663	0.0356327	0.0306177	0.105423	0.0197296	0.0168029
0	1	0.097098	0.0867048	0.0100967	0.0647303	0.13268	0.0412512	0.0679229	0.0290204	0.0412375	0.0114484
0	1	0.0228481	0.0320983	0.016745	0.0154829	0.0499653	0.0159653	0.0147481	0.0191258	0.0353344	0.00768681
0	1	0.124487	0.0998941	0.0202463	0.0085466	0.0743648	0.0678182	0.0196746	0.0384506	0.0152689	0.0211034
0	1	0.0416575	0.0396278	0.0136322	0.00642461	0.0763403	0.025276	0.0058696	0.0168034	0.0088692	0.0297857
0	1	0.186911	0.00326576	0.0795748	0.00366911	0.051536	0.0927759	0.00825552	0.0305622	0.0125526	0.0323454
0	1	0.159079	0.149386	0.00529251	0.0496881	0.161686	0.0563029	0.145421	0.0371734	0.0197712	0.0149947
0	1	0.231809	0.33852	0.00529251	0.0250859	0.0907797	0.117983	0.34201	0.175006	0.0151247	0.0129628
0	1	0.0409867	0.0605154	0.00716485	0.00588447	0.0770521	0.0328529	0.0119927	0.0110852	0.00791273	0.0482994
0	1	0.0643118	0.0225884	0.00883438	0.00789845	0.10872	0.0185411	0.00459178	0.0156519	0.0254804	0.0206919
0	1	0.11236	0.0836819	0.00704324	0.0114826	0.115053	0.0473272	0.00989403	0.0365223	0.00584435	0.0153964
0	1	0.0063849	0.00326576	0.0199303	0.00361201	0.0219751	0.00648757	0.00377082	0.010324	0.0113387	0.026499
0	1	0.0386376	0.0440352	0.020911	0.00427329	0.0301144	0.0245155	0.0037537	0.0363	0.0151182	0.0124965
0	1	0.208082	0.290527	0.00464412	0.0210401	0.101665	0.104506	0.277058	0.093621	0.00566162	0.0153429
0	1	0.14947	0.341789	0.0139812	0.00761833	0.137338	0.0670281	0.0225604	0.0710262	0.00619867	0.0237109
0	1	0.155218	0.357437	0.0161553	0.00882672	0.143	0.0714711	0.0235199	0.0722097	0.00716928	0.0229682
0	1	0.116912	0.0205926	0.00712429	0.0144631	0.0430549	0.0649312	0.0158683	0.0362609	0.0074238	0.0688763
0	1	0.0524093	0.0932583	0.00591662	0.00943087	0.0976119	0.0304106	0.00800722	0.020609	0.00532805	0.0323389
0	1	0.212395	0.458871	0.00778895	0.0248475	0.195383	0.0833301	0.0889587	0.116389	0.00764751	0.0201445
0	1	0.110193	0.111652	0.00533307	0.010123	0.0842601	0.0514926	0.0121901	0.0442624	0.00616061	0.0181868
0	1	0.0517738	0.108374	0.00842964	0.0417416	0.0949466	0.0192797	0.0318597	0.019887	0.0188629	0.0250395
0	1	0.0228481	0.00681884	0.0544654	0.00181256	0.0126326	0.0113498	0.00199275	0.00649887	0.0130908	0.0109344
0	1	0.0964293	0.234504	0.00712429	0.0235471	0.0758896	0.0311659	0.0973837	0.0675842	0.0192514	0.0120211
0	1	0.162066	0.422423	0.00676767	0.0119134	0.089629	0.0773945	0.138136	0.0840169	0.00987786	0.0369427
0	1	0.0255339	0.00795277	0.0426334	0.00816579	0.0388173	0.0142789	0.00654593	0.0104709	0.0315726	0.0154947
0	1	0.0161264	0.00696253	0.0236259	0.00548168	0.0310614	0.00564375	0.00503456	0.0180899	0.0123212	0.0152105
0	1	0.0532316	0.0313954	0.0102043	0.00923876	0.140199	0.0276575	0.012488	0.0206481	0.0145777	0.0463295
0	1	0.0602766	0.0386376	0.00678883	0.00950843	0.0727859	0.0202171	0.00813105	0.0172198	0.00764751	0.0288914
0	1	0.0605621	0.0486267	0.00476574	0.0391301	0.0601093	0.0265113	0.0897432	0.0197975	0.0278924	0.0129811
0	1	0.0315792	0.0342302	0.0143297	0.0878258	0.0704726	0.0230213	0.0172947	0.0160813	0.0219054	0.00938635
0	1	0.0328135	0.0393592	0.00295831	0.00947487	0.0841888	0.0216985	0.00861113	0.0335677	0.0145809	0.00977866
0	1	0.0799583	0.067185	0.0065813	0.0649383	0.105606	0.0426535	0.0408316	0.0286496	0.0439199	0.014289
0	1	0.0478655	0.0500251	0.00805735	0.0487147	0.127748	0.028208	0.0913558	0.0201325	0.0412114	0.0242352
0	1	0.0739511	0.0356515	0.00833195	0.0090333	0.122438	0.0392719	0.0104228	0.0300353	0.0157994	0.0157698
0	1	0.0316939	0.013494	0.0118171	0.00549325	0.0686522	0.0206243	0.00654593	0.0170978	0.0149559	0.0131159
0	1	0.0887389	0.103368	0.0107878	0.0285126	0.155983	0.0467096	0.0821467	0.0422237	0.0153016	0.00631727
0	1	0.0613102	0.0543073	0.0141028	0.0128639	0.128619	0.0309607	0.0176457	0.0421337	0.0123473	0.00928108
0	1	0.0515436	0.0365682	0.0107067	0.00979896	0.115309	0.0217383	0.00853868	0.0193242	0.00939963	0.027308
0	1	0.0850306	0.0544357	0.00953959	0.0681825	0.162463	0.0309509	0.133663	0.0290596	0.0437147	0.0184286
0	1	0.061999	0.0892197	0.00654074	0.0131283	0.137402	0.0187204	0.0302977	0.0416084	0.00963875	0.0100635
0	1	0.0282198	0.036498	0.0065813	0.0122597	0.0963258	0.0204449	0.0185025	0.0259645	0.0148168	0.00768401
0	1	0.0282198	0.0362019	0.0065813	0.0122597	0.0943387	0.0204449	0.0185025	0.0255206	0.0141353	0.00760227
0	1	0.0577092	0.0626625	0.015035	0.0106833	0.129068	0.023865	0.02365	0.0498279	0.00815185	0.00610352
0	1	0.0295641	0.0174627	0.0142246	0.0031037	0.0335243	0.0149065	0.000640105	0.0129962	0.0116039	0.00838133
0	1	0.0134098	0.00677937	0.0125385	0.00822252	0.0334207	0.019004	0.00820187	0.0158617	0.0179471	0.0212678
0	1	0.0735763	0.0116495	0.0130815	0.0143523	0.0529171	0.0383296	0.0132729	0.0175645	0.0189394	0.0115085
0	1	0.0486164	0.0565423	0.00899665	0.0079864	0.110068	0.0252264	0.0156066	0.0382353	0.0103561	0.013168
0	1	0.229695	0.196259	0.0137056	0.0639639	0.0350727	0.337157	0.674842	0.37232	0.0468296	0.0200739
0	1	0.0443517	0.0196023	0.0241502	0.0076623	0.0421478	0.0246777	0.00778991	0.020531	0.0152689	0.0266936
0	1	0.0480452	0.0837726	0.0155373	0.0128639	0.0978728	0.0192471	0.0131281	0.023852	0.00690406	0.0296208
0	1	0.0512329	0.0122083	0.0172069	0.00608586	0.0630533	0.0207658	0.00789858	0.00804067	0.0150624	0.0119618
0	1	0.226796	0.58642	0.013122	0.00841415	0.165563	0.179582	0.102762	0.30974	0.00767361	0.0123798
0	1	0.0366169	0.0113622	0.0234236	0.0076623	0.0752886	0.0233549	0.00451696	0.0129782	0.0231408	0.0104752
0	1	0.0137745	0.0574161	0.0233506	0.00816059	0.0210069	0.0300295	0.00394929	0.00988326	0.00784208	0.0272362
0	1	0.116629	0.0105441	0.0166241	0.0180174	0.0946527	0.0521951	0.0302779	0.0249791	0.0209774	0.010301
0	1	0.105161	0.117183	0.0112902	0.0358524	0.0981462	0.052914	0.0631795	0.0252149	0.0212919	0.0194681
0	1	0.110454	0.0875242	0.00716485	0.0103591	0.155788	0.0626343	0.0106401	0.033875	0.0123005	0.0340901
0	1	0.0301414	0.0164742	0.0182928	0.00730986	0.0629071	0.0240794	0.00394929	0.00882453	0.0192014	0.028567
0	1	0.031582	0.0292636	0.0135433	0.00673404	0.0617581	0.012348	0.00725847	0.0228892	0.0167819	0.010385
0	1	0.031582	0.0276844	0.0142949	0.00652775	0.0619574	0.0122697	0.00594204	0.0217226	0.0182455	0.010342
0	1	0.124059	0.454535	0.0023342	0.0394188	0.146785	0.0600892	0.172356	0.107293	0.00425007	0.0160149
0	1	0.275718	0.183337	0.0160804	0.0305173	0.1063	0.142825	0.257557	0.103388	0.0137755	0.0187411
0	1	0.0319132	0.0150622	0.00833195	0.00608586	0.0612472	0.0146628	0.00533815	0.00649887	0.0207864	0.00839941
0	1	0.00235188	0.00497432	0.0449069	0.00278482	0.00564712	0.00542878	0.00338161	0.0042155	0.0248131	0.00717886
0	1	0.147037	0.176885	0.00550081	0.00761833	0.114069	0.0552925	0.00917879	0.039377	0.00882766	0.0203086
0	1	0.262344	0.164158	0.0100826	0.00427329	0.113401	0.0823916	0.00914256	0.0427598	0.0162497	0.00980631
0	1	0.147037	0.0931114	0.00727824	0.00789206	0.0846519	0.0426223	0.00843002	0.0210189	0.00788662	0.0329106
0	1	0.0473716	0.0526986	0.00712429	0.0887766	0.0860685	0.0250899	0.0274384	0.0179548	0.0185079	0.0143172
0	1	0.0159756	0.0258092	0.00354186	0.0406832	0.0405672	0.00889911	0.0265426	0.0181955	0.0163268	0.00994976
0	1	0.0935722	0.0579174	0.00795168	0.0276655	0.0561186	0.0550713	0.0741726	0.0167838	0.0109724	0.0170894
0	1	0.197026	0.638448	0.0077484	0.0183671	0.17786	0.0851208	0.0210444	0.16202	0.00469982	0.0135871
0	1	0.0235188	0.0129271	0.0146478	0.0108638	0.0375617	0.0131221	0.00131642	0.0133345	0.0224382	0.0211281
0	1	0.105036	0.105502	0.00587606	0.0439375	0.105465	0.0381491	0.0671419	0.026737	0.0125864	0.0219625
0	1	0.0141113	0.018181	0.0154563	0.00910679	0.0349977	0.0164927	0.00458939	0.00686966	0.0113648	0.0111635
0	1	0.0359461	0.00486465	0.0384581	0.00274084	0.0154539	0.017042	0.00672245	0.0106948	0.0193344	0.0156562
0	1	0.0382981	0.0201769	0.013738	0.0105837	0.0988113	0.0231192	0.00661836	0.0179846	0.0190123	0.0251972
0	1	0.105155	0.0660489	0.0101231	0.016445	0.159917	0.0441716	0.015157	0.0393054	0.0127223	0.0225927
0	1	0.109928	0.0733243	0.00953959	0.0222948	0.221804	0.0411422	0.0282529	0.0509387	0.0209774	0.0184904
0	1	0.138962	0.0989566	0.0143297	0.019554	0.261043	0.0603916	0.0261837	0.062489	0.0182688	0.0188737
0	1	0.0985629	0.0697534	0.0107473	0.0124958	0.112284	0.0321923	0.0125604	0.0210189	0.0195996	0.0148058
0	1	0.183144	0.267923	0.00599767	0.0104947	0.075262	0.0978487	0.145831	0.0801354	0.011843	0.0127343
0	1	0.203965	0.233879	0.0137786	0.0225182	0.107637	0.100379	0.224815	0.0644747	0.0197296	0.0125159
0	1	0.0114226	0.0167961	0.0110031	0.0332049	0.0366783	0.0156898	0.0276033	0.00748119	0.0217493	0.022738
0	1	0.00442201	0.00284247	0.0137056	0.00351086	0.00605332	0.00518382	0.00330918	0.010324	0.0103822	0.0237323
0	1	0.0352754	0.0242892	0.013665	0.00939095	0.0695665	0.0152299	0.00458939	0.0265452	0.0142092	0.0107095
0	1	0.0208301	0.0182063	0.0124573	0.0215874	0.0525443	0.0116714	0.0106038	0.010324	0.0130647	0.00580304
0	1	0.0157895	0.00340942	0.0436418	0.00794241	0.0353146	0.0150915	0.00398551	0.0133262	0.0143125	0.00952601
0	1	0.0366254	0.00397638	0.0332599	0.00306492	0.0214176	0.0350287	0.00658215	0.0201553	0.0176345	0.0136345
0	1	0.0339311	0.03736	0.0135434	0.00705812	0.0545555	0.01817	0.00654593	0.0214092	0.00493894	0.0283634
0	1	0.158581	0.296303	0.0077484	0.0323171	0.178961	0.0631952	0.0624399	0.120006	0.00815185	0.00718185
0	1	0.0833288	0.00681884	0.0269653	0.00887068	0.0603819	0.0544632	0.00588935	0.0164326	0.0130647	0.0153505
0	1	0.0876904	0.0744173	0.0220921	0.0122597	0.231905	0.0540033	0.0123628	0.0350277	0.0199949	0.0279314
0	1	0.0661838	0.0110825	0.0177765	0.00459738	0.0882912	0.0199538	0.00996373	0.0206481	0.0196144	0.0229467
0	1	0.0870139	0.0444585	0.0289105	0.0127759	0.0870044	0.0408427	0.00850246	0.0168961	0.0226773	0.017107
0	1	0.00619467	0.00539761	0.0193385	0.0115675	0.00946229	0.00828123	0.00853868	0.0145396	0.017021	0.012266
0	1	0.00526258	0.00667519	0.00358242	0.0201612	0.00579843	0.00507663	0.0054106	0.00880179	0.0182275	0.0067674
0	1	0.0994468	0.0821058	0.00645962	0.00459738	0.0999829	0.0419733	0.00622522	0.0283878	0.0241903	0.0274602
0	1	0.0483502	0.0116495	0.0175391	0.0059568	0.0660744	0.0158754	0.00679617	0.0137588	0.0128517	0.0183245
0	1	0.0480423	0.0110376	0.0174811	0.00639317	0.0657182	0.0157285	0.00564009	0.0133783	0.0128517	0.0180325
0	1	0.0277378	0.0201692	0.0114908	0.00761833	0.0490876	0.0207664	0.00391307	0.0141492	0.00666495	0.0220091
0	1	0.0917234	0.0873598	0.0023342	0.0113057	0.0902716	0.02648	0.0131642	0.0263468	0.00716928	0.0302235
0	1	0.0322154	0.0174704	0.0136244	0.00789845	0.0582656	0.0111999	0.00910634	0.0145591	0.00642583	0.0123941
0	1	0.0057113	0.00525396	0.0278289	0.00994909	0.0210203	0.0131135	0.00397446	0.00573775	0.0254131	0.0107184
0	1	0.00705564	0.00525396	0.0264207	0.00980656	0.0128713	0.0109659	0.00323675	0.0114559	0.0193133	0.0105259
0	1	0.00537453	0.00127757	0.0189576	0.0119098	0.0170449	0.0118876	0.00458939	0.0145591	0.0145515	0.00974746
0	1	0.107622	0.098291	0.0084131	0.020951	0.121389	0.0534754	0.0637416	0.0469325	0.0274294	0.016262
0	1	0.0150638	0.0220146	0.00457928	0.073848	0.0253303	0.0119169	0.0115821	0.0114137	0.0261324	0.00792974
0	1	0.0578137	0.0381869	0.00770783	0.00580576	0.0752282	0.0271469	0.00458939	0.0125879	0.0130647	0.0244549
0	1	0.0574498	0.03795	0.00770783	0.00580576	0.0752028	0.0271469	0.00458939	0.0125879	0.0130647	0.024593
0	1	0.0204934	0.00827408	0.0327443	0.00576178	0.0337546	0.0108092	0.00850246	0.0130628	0.0204643	0.022809
0	1	0.0332631	0.0220137	0.0118738	0.0107452	0.0513257	0.0178374	0.00391307	0.0175645	0.015295	0.0218177
0	1	0.00403019	0.00468699	0.0242658	0.00515759	0.0198405	0.00874234	0.00338704	0.0130173	0.0123562	0.0110941
0	1	0.142304	0.0383645	0.00420654	0.0214105	0.0675524	0.0738802	0.0709786	0.0607358	0.0140734	0.0118628
0	1	0.0489083	0.025648	0.00766727	0.00859059	0.118441	0.0255215	0.00592325	0.01452	0.0160384	0.0170404
0	1	0.036199	0.0106515	0.027249	0.00761833	0.0572182	0.0184523	0.00594204	0.0133685	0.0375905	0.00970876
0	1	0.0577838	0.00667519	0.0601554	0.00487748	0.0230424	0.0326074	0.00394929	0.0106948	0.0291032	0.00944427
0	1	0.0120934	0.00127757	0.0154725	0.013188	0.00763036	0.00779132	0.00394929	0.0141688	0.0159439	0.00698097
0	1	0.00873396	0.00127757	0.0102043	0.00246073	0.00788524	0.0062824	0.00327297	0.0103045	0.020234	0.00634996
0	1	0.162245	0.292872	0.00474952	0.0396993	0.145598	0.0551865	0.03111	0.0876248	0.0165371	0.00986265
0	1	0.167063	0.186937	0.00470896	0.0110073	0.0914128	0.0609007	0.148158	0.0529276	0.0228903	0.011756
0	1	0.0241896	0.0138833	0.0135597	0.0128662	0.040947	0.0240034	0.00978401	0.0210189	0.00941496	0.0179152
0	1	0.0161264	0.00738581	0.0168667	0.00831046	0.0556029	0.0173775	0.00619305	0.00873784	0.0198322	0.0194358
0	1	0.0161543	0.00809642	0.0144982	0.00831046	0.057203	0.0162029	0.00602832	0.00915365	0.0199687	0.0186578
0	1	0.182225	0.191854	0.00712429	0.0103644	0.159788	0.0943129	0.0707337	0.105884	0.0074084	0.0210377
0	1	0.0632344	0.0347972	0.0114783	0.0336702	0.136242	0.0211192	0.0180356	0.0194689	0.0200702	0.00782778
0	1	0.0547584	0.0156511	0.026236	0.00729425	0.0943356	0.0279907	0.00462561	0.0090257	0.0248466	0.0181738
0	1	0.139164	0.105778	0.0114929	0.0156319	0.234025	0.0646328	0.0326167	0.0554356	0.0123473	0.0459264
0	1	0.161108	0.082326	0.00537364	0.0490717	0.140014	0.0722409	0.158866	0.0411747	0.0445578	0.0259289
0	1	0.0514017	0.0107952	0.0118333	0.0103707	0.0979204	0.0283122	0.0098551	0.0107144	0.0216947	0.0202962
0	1	0.100974	0.05511	0.0077484	0.00916193	0.0988265	0.0375145	0.0112077	0.0217605	0.0110995	0.0190141
0	1	0.0478906	0.0375904	0.0154401	0.0132898	0.136686	0.0300789	0.00818374	0.0217605	0.0116604	0.0188341
0	1	0.259637	0.275615	0.00865338	0.0405145	0.112015	0.169517	0.440585	0.188932	0.0425483	0.0113839
0	1	0.269479	0.419857	0.00778895	0.0158848	0.152495	0.10151	0.287624	0.136099	0.0121082	0.0109647
0	1	0.169906	0.219749	0.0103096	0.0246276	0.0396811	0.204897	0.185379	0.181733	0.0145515	0.0159334
0	1	0.0127669	0.0258464	0.00241532	0.0856785	0.0417639	0.0127608	0.0377349	0.00715752	0.024657	0.0106046
0	1	0.0104151	0.0237146	0.0083725	0.0116702	0.0349977	0.00211641	0.00833338	0.0141492	0.0338737	0.0106195
0	1	0.0984392	0.157218	0.0089155	0.0125398	0.142189	0.04431	0.0112077	0.0420182	0.00618672	0.0396918
0	1	0.103814	0.168315	0.0101231	0.0137482	0.154756	0.046476	0.012488	0.0462141	0.00844968	0.0353435
0	1	0.0551241	0.0198819	0.00654074	0.027396	0.0389683	0.0297185	0.0423391	0.0210204	0.0216947	0.0100912
0	1	0.182923	0.13975	0.00716485	0.00427329	0.0583031	0.181881	0.0127363	0.141346	0.0192929	0.0104617
0	1	0.00369621	0.00795277	0.0271597	0.00673404	0.00961362	0.0068403	0.00195653	0.00876271	0.015508	0.0103808
0	1	0.154642	0.159198	0.00735937	0.0143523	0.0954947	0.0613029	0.00661836	0.050807	0.0044346	0.0262348
0	1	0.200906	0.180812	0.0143297	0.0205701	0.102396	0.115424	0.0941427	0.0997663	0.00937353	0.0284126
0	1	0.0564451	0.0284916	0.0179122	0.00608586	0.0730459	0.0290702	0.00729468	0.022951	0.0152689	0.00922336
0	1	0.0451198	0.00412005	0.099267	0.0069034	0.0452474	0.0289631	0.00131642	0.0114559	0.0302161	0.0155545
0	1	0.285901	0.226079	0.0124168	0.0305942	0.0469949	0.411432	0.543345	0.354084	0.0692006	0.0153226
0	1	0.00738964	0.000710615	0.0535742	0.00669005	0.00911117	0.00803687	0.0052295	0.00841146	0.0185079	0.0159901
0	1	0.0168	0.00857564	0.00708372	0.0074557	0.0542322	0.0168864	0.0111715	0.0202186	0.0199687	0.0153598
0	1	0.0262075	0.0174307	0.0065813	0.0449044	0.0398853	0.013002	0.0261475	0.0259955	0.0181655	0.0065636
0	1	0.0598018	0.0945942	0.00650017	0.0512796	0.0914635	0.0360275	0.041856	0.0199065	0.0256718	0.0138647
0	1	0.260711	0.30436	0.0154157	0.0526453	0.0421741	0.419778	0.625476	0.527066	0.0358713	0.0132832
0	1	0.0695782	0.146516	0.00989621	0.00943087	0.108337	0.0481907	0.00700088	0.0184535	0.0014869	0.0739708
0	1	0.0215009	0.0310719	0.0083725	0.0410084	0.0519404	0.0134662	0.00718604	0.016413	0.018534	0.00698994
0	1	0.0292301	0.0085197	0.0212756	0.00366911	0.0312861	0.0188068	0.00330918	0.00853831	0.0202285	0.0263509
0	1	0.0810724	0.033104	0.0112902	0.00548168	0.119272	0.0439036	0.010318	0.0167231	0.0260881	0.0118438
0	1	0.00313553	0.00358601	0.0274435	0.00394921	0.0151094	0.00305703	0.00256042	0.00954338	0.0183634	0.00964502
0	1	0.055432	0.0279706	0.013122	0.0128135	0.0772673	0.0241642	0.00505104	0.01983	0.0338833	0.00946989
0	1	0.0480423	0.0214468	0.00870477	0.0136862	0.0511744	0.0292056	0.00843002	0.0126269	0.00916051	0.0220596
0	1	0.0480423	0.0214468	0.0089155	0.0132249	0.0511744	0.0290489	0.00843002	0.0126269	0.00916051	0.0217711
0	1	0.111783	0.0589338	0.00941245	0.04649	0.0958961	0.0473462	0.0121316	0.0409383	0.0212165	0.00780015
0	1	0.0221773	0.00866338	0.030357	0.00429008	0.0404156	0.0112115	0.00451696	0.0121634	0.0280179	0.0103287
0	1	0.00940754	0.00483066	0.0124329	0.00738221	0.00895251	0.00944781	0.0052295	0.015395	0.0136723	0.0061491
0	1	0.225766	0.505788	0.012498	0.029589	0.0139903	0.457645	0.670871	0.505055	0.0199949	0.0253088
0	1	0.217194	0.274992	0.00645962	0.0373393	0.104889	0.119404	0.162131	0.0916283	0.0324863	0.013779
0	1	0.0120934	0.0361867	0.00358242	0.0688812	0.0583045	0.0129366	0.0132729	0.0274028	0.025447	0.00514858
0	1	0.256554	0.242235	0.0035013	0.021145	0.115885	0.111161	0.164295	0.0740522	0.00666495	0.0165945
0	1	0.0619642	0.0498308	0.0238287	0.00580576	0.0224849	0.0372933	0.0281764	0.0474713	0.0122862	0.0112378
0	1	0.00537453	0.00472249	0.0192654	0.0100791	0.00606947	0.00769393	0.00387686	0.00897253	0.0155342	0.00740738
0	1	0.302149	0.696207	0.0142486	0.00859817	0.0999507	0.12485	0.0925876	0.226031	0.0074084	0.0214227
0	1	0.144566	0.591495	0.0149698	0.0503814	0.00946229	0.442234	0.758435	0.687132	0.0446634	0.0192355
0	1	0.0787837	0.15782	0.00654074	0.0158737	0.121353	0.0620636	0.0295291	0.0300661	0.0044346	0.0202752
0	1	0.0580357	0.0433246	0.0161209	0.00882672	0.0811057	0.0209693	0.0103714	0.0218744	0.00568238	0.02546
0	1	0.242175	0.0995851	0.00591662	0.0235471	0.0491427	0.188897	0.252465	0.14307	0.0208035	0.00850437
0	1	0.0245264	0.00539761	0.0194602	0.00515759	0.048331	0.0148772	0.00330918	0.0126269	0.0187471	0.0135594
0	1	0.00873675	0.00908669	0.00796995	0.00608586	0.0176024	0.00648757	0.00202897	0.0107144	0.0113648	0.008638
0	1	0.00604809	0.00483066	0.0192215	0.0085466	0.008395	0.0068893	0.00295088	0.0133496	0.015165	0.0129105
0	1	0.0124302	0.00653153	0.00949905	0.0105206	0.0403861	0.015721	0.00250774	0.0141688	0.01834	0.0111706
0	1	0.0460272	0.0237223	0.0137461	0.00552566	0.0587562	0.0220702	0.00731619	0.0164326	0.0131335	0.0116679
0	1	0.0747995	0.0385663	0.0154968	0.00334503	0.0764726	0.0422656	0.00846624	0.0200534	0.0127104	0.0166121
0	1	0.0735763	0.0208798	0.0177904	0.00607474	0.0848566	0.0420858	0.00793479	0.0202382	0.0187731	0.0112595
0	1	0.0759505	0.0408379	0.0164611	0.00898092	0.117715	0.0383455	0.0104228	0.0191063	0.0088692	0.00843416
0	1	0.22361	0.383431	0.00953959	0.0400801	0.135051	0.108367	0.103249	0.125254	0.020234	0.026113
0	1	0.0265386	0.0214523	0.013122	0.0102227	0.0630262	0.0186471	0.00466182	0.0141297	0.0190384	0.0230998
0	1	0.0259806	0.014061	0.0316981	0.0101693	0.06195	0.0215741	0.00928744	0.0153007	0.0236925	0.0232175
0	1	0.111464	0.0763593	0.00587606	0.00794241	0.14654	0.0358512	0.00647349	0.0366853	0.0165515	0.0175556
0	1	0.109856	0.0812592	0.0106662	0.0191332	0.0682487	0.0500297	0.0541688	0.0434818	0.0107305	0.0288702
0	1	0.0515136	0.036362	0.00650017	0.0149565	0.0814281	0.0159042	0.0123894	0.0152811	0.0147907	0.0152995
0	1	0.186124	0.173005	0.0130409	0.0197901	0.115375	0.0950476	0.071161	0.0553381	0.0111876	0.0156813
0	1	0.0100811	0.00269881	0.0077484	0.00745249	0.0123615	0.00496945	0.00782614	0.00956292	0.0185271	0.00624206
0	1	0.178188	0.193956	0.00928842	0.012827	0.152409	0.0653257	0.0131281	0.080543	0.00759751	0.0104601
0	1	0.0302638	0.0517707	0.00412542	0.0917984	0.0827153	0.0291586	0.0194043	0.0182931	0.010117	0.0500042
0	1	0.199888	0.157308	0.00591662	0.00983499	0.0615086	0.107371	0.108762	0.0534741	0.0355017	0.0220575
0	1	0.218097	0.319449	0.00673525	0.0651387	0.129466	0.125235	0.122199	0.109297	0.0153211	0.0163925
0	1	0.135393	0.177897	0.0119955	0.00584974	0.121016	0.0479255	0.0117392	0.0516202	0.00937353	0.0118389
0	1	0.129458	0.201	0.00541421	0.107819	0.291496	0.0594269	0.214602	0.0702857	0.0519044	0.016079
0	1	0.00705285	0.00483066	0.0276218	0.00334503	0.0209078	0.00884953	0.00394929	0.00841146	0.015295	0.00683766
0	1	0.00821395	0.00969532	0.0114525	0.0506996	0.0463728	0.010506	0.00928744	0.0105159	0.0218443	0.010851
0	1	0.0278829	0.00397638	0.0340331	0.00520157	0.0107845	0.0189158	0.00202897	0.00610854	0.0138081	0.0115623
0	1	0.0077292	0.00269881	0.0123196	0.00120838	0.00407007	0.00483109	0.00131642	0.0057182	0.0185079	0.00696229
0	1	0.0151188	0.0217341	0.0166065	0.0512194	0.0403584	0.0181388	0.0117754	0.0171937	0.0217208	0.00717289
0	1	0.00235188	0.00326576	0.0252794	0.00394921	0.00737548	0.00588929	0.00266907	0.00917258	0.0290118	0.0106501
0	1	0.00317341	0.00326576	0.0260413	0.00394921	0.00737548	0.00588929	0.00266907	0.00917258	0.0309864	0.0106501
0	1	0.0596344	0.0143483	0.0573917	0.00520157	0.0691162	0.0447772	0.00594204	0.0179548	0.0271457	0.0115414
0	1	0.0161264	0.0284016	0.0101637	0.030852	0.0399837	0.0123009	0.0151208	0.0171741	0.0167691	0.00693361
0	1	0.112936	0.230305	0.0112091	0.0200071	0.0645539	0.0625741	0.14602	0.0439699	0.00791273	0.0566982
0	1	0.0260666	0.0306936	0.020911	0.0066617	0.0556507	0.0142789	0.00398551	0.0133685	0.0143386	0.0410229
0	1	0.0342679	0.0102283	0.0193385	0.00794241	0.0294241	0.0220702	0.00398551	0.013349	0.00419548	0.0102234
0	1	0.159768	0.144323	0.00537364	0.0569467	0.0756322	0.0952067	0.250109	0.0419986	0.0298466	0.0126152
0	1	0.284523	0.183364	0.0142892	0.0958783	0.0627575	0.293034	0.534011	0.360703	0.0788717	0.0246634
0	1	0.0299008	0.00923032	0.00752684	0.00800106	0.0356593	0.0112115	0.00594204	0.013349	0.0106213	0.0180922
0	1	0.130993	0.373828	0.00809713	0.0107272	0.125272	0.0739955	0.019466	0.0977139	0.00866492	0.0309204
0	1	0.0789113	0.0109389	0.0119549	0.0221026	0.0933273	0.0390711	0.0349035	0.0210189	0.0219099	0.0212785
0	1	0.057447	0.0550373	0.00949905	0.00794241	0.121991	0.0369785	0.0159058	0.0267566	0.0125864	0.0204198
0	1	0.0732721	0.161046	0.00662185	0.0605906	0.135025	0.0364807	0.144018	0.0328456	0.0153776	0.0212114
0	1	0.198257	0.153596	0.00412542	0.0344612	0.109261	0.106248	0.283384	0.106473	0.0153211	0.0154633
0	1	0.244576	0.0623599	0.0173286	0.00887068	0.0712221	0.112334	0.0178261	0.0928968	0.0175253	0.00595719
0	1	0.134716	0.101708	0.0124168	0.00963665	0.107383	0.053557	0.012488	0.0389346	0.011843	0.0129045
0	1	0.0120934	0.00427162	0.00661364	0.00230081	0.0226612	0.0096334	0.00590582	0.00942193	0.0226877	0.009182
0	1	0.0120934	0.00525396	0.00650017	0.00181256	0.0232973	0.0099077	0.00590582	0.00993369	0.0236598	0.009182
0	1	0.00100755	0.0062519	0.0330664	0.00580576	0.0113201	0.00673312	0.00725847	0.00914168	0.0202078	0.0162246
0	1	0.0346289	0.0190353	0.00962075	0.0143963	0.0629505	0.01174	0.00740072	0.0206285	0.0103822	0.0138533
0	1	0.230289	0.408635	0.0100826	0.0290562	0.0241257	0.229594	0.431578	0.424747	0.0194905	0.015112
0	1	0.121431	0.0507027	0.0318771	0.00831046	0.0216973	0.0786047	0.0397881	0.0722226	0.0121082	0.01016
0	1	0.0204962	0.0144843	0.00474952	0.00306492	0.00645951	0.00874234	0.000640105	0.0183452	0.00246946	0.00903676
0	1	0.0490498	0.0103719	0.0243312	0.00645393	0.0927777	0.0285889	0.00466182	0.0122171	0.0217208	0.0227529
0	1	0.176185	0.260636	0.00470896	0.016857	0.0375091	0.103711	0.14608	0.0700206	0.0074084	0.0374473
0	1	0.161843	0.275215	0.00829139	0.0104095	0.125078	0.0567168	0.0130919	0.0634274	0.00690406	0.0458142
0	1	0.145483	0.264756	0.00887494	0.0100738	0.125134	0.0547516	0.0131281	0.0578794	0.00616061	0.0486263
0	1	0.247635	0.518908	0.0100826	0.0203752	0.0255126	0.341814	0.423842	0.474553	0.0167819	0.0137404
0	1	0.0477055	0.0235698	0.0147754	0.0110073	0.0584537	0.0107988	0.0119565	0.0255856	0.0143386	0.0135295
0	1	0.0141099	0.0097973	0.0101637	0.0149565	0.0132775	0.0141717	0.00789729	0.00993369	0.0155961	0.0261988
0	1	0.00624306	0.0100057	0.0179122	0.0219926	0.0153616	0.00969336	0.00583339	0.0179744	0.0144294	0.00857894
0	1	0.108325	0.0470593	0.00449442	0.00822252	0.0938367	0.0559929	0.00797102	0.0179157	0.00815185	0.0266905
0	1	0.0559955	0.0208875	0.0182201	0.00915079	0.0984993	0.0234622	0.00455318	0.0149103	0.00788662	0.0333803
0	1	0.117536	0.0795507	0.0124573	0.0116555	0.152351	0.0554142	0.0112802	0.0272619	0.0177307	0.0284209
0	1	0.110826	0.0304693	0.012498	0.0079682	0.0771806	0.049933	0.0105676	0.0156714	0.0103496	0.0130037
0	1	0.0265415	0.0170437	0.0184551	0.00306492	0.0382473	0.020324	0.00391307	0.0114364	0.013782	0.0145952
0	1	0.062496	0.0406303	0.00782955	0.0217345	0.0934909	0.0284506	0.010153	0.0149103	0.0108865	0.024977
0	1	0.269564	0.326374	0.00525896	0.0085466	0.0819738	0.149643	0.115477	0.188378	0.0110995	0.0132994
0	1	0.187584	0.182071	0.0083725	0.0176974	0.138519	0.0895382	0.081508	0.0664399	0.0123473	0.0231638
0	1	0.0907101	0.0337992	0.00354186	0.0860064	0.0564667	0.0592235	0.162398	0.0523931	0.0302063	0.00877057
0	1	0.0628328	0.0805255	0.0016696	0.0506092	0.0726201	0.0339405	0.0218841	0.0374319	0.0270941	0.0131301
0	1	0.0608822	0.078714	0.00289122	0.0503244	0.0682188	0.0321912	0.0218841	0.0369521	0.0291815	0.0114484
0	1	0.0658498	0.118575	0.0101637	0.009711	0.11888	0.026092	0.00880476	0.0251953	0.0059215	0.0792944
0	1	0.019149	0.00468699	0.0352007	0.00930184	0.0516596	0.0168864	0.00199275	0.0114951	0.0291292	0.043807
0	1	0.0525577	0.0149152	0.00938515	0.0122157	0.0313338	0.0168552	0.00793479	0.0114755	0.00836485	0.0212733
0	1	0.0856724	0.056675	0.0125385	0.00427329	0.0609231	0.0437117	0.00590582	0.021729	0.00815185	0.0187873
0	1	0.0981206	0.04106	0.0083655	0.00887068	0.141167	0.0311653	0.0145532	0.032418	0.0256772	0.0181751
0	1	0.334046	0.336402	0.0146699	0.0356215	0.0437416	0.356781	0.750034	0.292335	0.0446102	0.0232601
0	1	0.147419	0.11739	0.00712429	0.00887068	0.0729728	0.0738653	0.0253951	0.0969952	0.00764751	0.011025
0	1	0.0688697	0.024002	0.0143492	0.00548168	0.0862757	0.0274996	0.00885939	0.0213669	0.0184166	0.0182436
0	1	0.175752	0.450889	0.00833195	0.0644716	0.306834	0.083909	0.362069	0.120291	0.018721	0.0209242
0	1	0.213632	0.533763	0.00888895	0.0581689	0.329311	0.10799	0.361269	0.145553	0.0165167	0.022474
0	1	0.225548	0.550831	0.0095802	0.0562076	0.324663	0.113721	0.358791	0.15909	0.0187058	0.0216631
0	1	0.105933	0.12639	0.00782955	0.0270241	0.125754	0.0501269	0.078201	0.050575	0.0163808	0.0176712
0	1	0.110538	0.0279047	0.0101637	0.0223271	0.0837585	0.0487999	0.0863778	0.0299362	0.0379723	0.00805331
0	1	0.253233	0.579833	0.010894	0.0146472	0.0269891	0.346676	0.270991	0.463429	0.0106392	0.0164941
0	1	0.161942	0.0607873	0.0130815	0.066504	0.0700997	0.0934222	0.13257	0.0579449	0.0365377	0.010923
0	1	0.0159304	0.00785955	0.025077	0.00673404	0.0297568	0.00624203	0.00455318	0.00649887	0.0172862	0.0118808
0	1	0.0174679	0.0217264	0.00474952	0.0404439	0.0288989	0.0078985	0.0186111	0.0170993	0.0145777	0.00713709
0	1	0.0231792	0.00923032	0.0159992	0.00241675	0.0206293	0.0135735	0.00259664	0.0141688	0.0204469	0.00766492
0	1	0.0826441	0.0419033	0.0127258	0.0113314	0.140819	0.0461744	0.00594204	0.0321252	0.0140734	0.0330064
0	1	0.19819	0.0701377	0.00479009	0.0406873	0.0627285	0.110693	0.11144	0.117306	0.0279195	0.00717289
0	1	0.0863432	0.0766928	0.010642	0.0126172	0.107055	0.0398005	0.0055693	0.0486705	0.0152262	0.010905
0	1	0.0228452	0.00824009	0.00541421	0.0193805	0.0507205	0.0106824	0.00590517	0.0135545	0.0248338	0.0137267
0	1	0.0906213	0.103832	0.00962075	0.0122724	0.0851039	0.0451639	0.00786236	0.0347777	0.00910831	0.0180683
0	1	0.0742996	0.0173268	0.00825082	0.00822252	0.0595731	0.0337728	0.0117754	0.0140467	0.024669	0.00674555
0	1	0.0171339	0.00724215	0.0142486	0.00483351	0.0345437	0.00909507	0.00722225	0.0206481	0.017021	0.0092563
0	1	0.0127669	0.00340942	0.0271436	0.00731244	0.0347773	0.0196011	0.00562264	0.0141101	0.012631	0.0114086
0	1	0.250917	0.38595	0.00541421	0.0182752	0.053403	0.106105	0.278675	0.144458	0.0125864	0.009179
0	1	0.0152302	0.0110817	0.00175065	0.0544794	0.0270647	0.0126224	0.0260133	0.01452	0.0201549	0.00694735
0	1	0.21956	0.157702	0.0112902	0.0156719	0.113388	0.109296	0.012976	0.0650124	0.0105952	0.0334171
0	1	0.221855	0.160766	0.0114037	0.015353	0.115793	0.111536	0.0155522	0.0647853	0.0105952	0.0321412
0	1	0.0685441	0.101641	0.0142892	0.00987195	0.0963064	0.0317947	0.0112077	0.0275178	0.00863008	0.0196945
0	1	0.0262047	0.0144843	0.00412542	0.00915079	0.055304	0.0209048	0.00860916	0.0236926	0.0104974	0.00919993
0	1	0.0262047	0.0144843	0.00389848	0.00915079	0.0553958	0.0208755	0.00850246	0.0236926	0.0106213	0.00919993
0	1	0.26507	0.175901	0.0154968	0.0423487	0.0435918	0.259401	0.54378	0.151388	0.0493827	0.0188438
0	1	0.307334	0.232924	0.0113308	0.0472262	0.0568083	0.333897	0.596526	0.420537	0.0620521	0.0179862
0	1	0.0702168	0.0950187	0.0113714	0.0140548	0.114029	0.0369388	0.00981888	0.0312404	0.0127995	0.0129199
0	1	0.057059	0.0367931	0.0154968	0.00930551	0.077347	0.0343907	0.00654593	0.0233657	0.00910831	0.0101961
0	1	0.100446	0.0173268	0.010585	0.00464542	0.0786292	0.0357036	0.00597826	0.0129912	0.0127995	0.0225906
0	1	0.204526	0.135232	0.00479009	0.0210162	0.0559055	0.221836	0.12095	0.183903	0.00764751	0.00971651
0	1	0.00470376	0.00923032	0.0089155	0.00640995	0.00564712	0.00849679	0.00458939	0.00804067	0.00575305	0.0225359
0	1	0.16231	0.108916	0.0065813	0.0599141	0.104513	0.0909418	0.154521	0.0570315	0.0133919	0.0152826
0	1	0.111543	0.0226871	0.012498	0.00548168	0.121358	0.038711	0.00932908	0.0153007	0.0243501	0.0141474
0	1	0.133104	0.0451367	0.00868068	0.0348345	0.0902191	0.0655987	0.0680933	0.0303096	0.020841	0.0100797
0	1	0.239313	0.185892	0.0112091	0.0286554	0.0842344	0.11064	0.198034	0.0751273	0.0147907	0.013959
0	1	0.236205	0.182941	0.0112091	0.0288366	0.0831505	0.107453	0.196549	0.0749982	0.015245	0.013959
0	1	0.150509	0.261806	0.00770783	0.00863861	0.0861626	0.0668897	0.0270049	0.0749631	0.00487698	0.0251646
0	1	0.149882	0.273178	0.00770783	0.00794241	0.0748643	0.057892	0.0253983	0.0711526	0.0029738	0.0232837
0	1	0.124815	0.100409	0.00416597	0.0110513	0.10249	0.0573342	0.0171498	0.0355388	0.00379116	0.0172394
0	1	0.280441	0.673001	0.00833195	0.0109166	0.133623	0.100668	0.0757681	0.252451	0.00690406	0.0168759
0	1	0.171754	1.0992	0.00630566	0.0172483	0.274	0.076248	0.0534421	0.250835	0.0044346	0.0245695
0	1	0.0485153	0.014935	0.0127131	0.00334503	0.0712662	0.0217849	0.00579717	0.00802112	0.00847357	0.0481912
0	1	0.107179	0.0895376	0.00362299	0.00697018	0.0815673	0.0420748	0.0210267	0.0615539	0.00419548	0.0127996
0	1	0.0696495	0.0664029	0.00650017	0.0111248	0.14867	0.0394492	0.01177	0.0248521	0.0212165	0.0269191
0	1	0.0687805	0.0643438	0.00650017	0.0114605	0.148393	0.0391134	0.0120894	0.0244928	0.0225266	0.0282264
0	1	0.0601937	0.0633501	0.00593283	0.0114506	0.146331	0.0387998	0.0125966	0.0233218	0.0244207	0.0278216
0	1	0.177072	0.300914	0.00722154	0.0371472	0.186706	0.090257	0.086532	0.096632	0.0128517	0.018547
0	1	0.173173	0.297254	0.0059734	0.0383151	0.191724	0.0904848	0.086862	0.0978952	0.0127691	0.0180276
0	1	0.0551297	0.102151	0.00845285	0.0812139	0.0706119	0.0320091	0.0442096	0.0214092	0.0199949	0.0476899
0	1	0.0399714	0.0597894	0.0131626	0.0542115	0.0831621	0.0217175	0.0210629	0.0226614	0.0253859	0.00792077
0	1	0.15018	0.0658891	0.0119792	0.0448778	0.140877	0.0540696	0.0740664	0.0511973	0.056812	0.0160573
0	1	0.0840666	0.0950901	0.0110067	0.0388431	0.099499	0.0434783	0.10023	0.0440398	0.0369898	0.0199815
0	1	0.28256	0.594426	0.0124573	0.0125398	0.0424769	0.232336	0.175334	0.355761	0.0103561	0.0141486
0	1	0.299604	0.494764	0.00960432	0.0171812	0.0727257	0.179548	0.175876	0.227957	0.00763881	0.0258719
0	1	0.139118	0.0762257	0.0135191	0.0104032	0.0924723	0.0623899	0.00700888	0.0372384	0.0149765	0.0201241
0	1	0.119805	0.485436	0.0106256	0.0110073	0.0567657	0.168318	0.195629	0.217092	0.00246946	0.0169592
0	1	0.154726	0.218493	0.0077484	0.00791405	0.102597	0.076171	0.0651635	0.0827565	0.0114713	0.0208617
0	1	0.0295641	0.0288325	0.00533307	0.0491381	0.0458329	0.0263434	0.0205294	0.0191453	0.020423	0.00717886
0	1	0.223266	0.767432	0.0078896	0.0165613	0.180625	0.115576	0.0809804	0.189665	0.0140734	0.0696396
0	1	0.155361	0.420533	0.0083725	0.0156047	0.115283	0.0755762	0.0134291	0.108158	0.00870944	0.0956918
0	1	0.070365	0.00887629	0.0136244	0.00794241	0.0453759	0.0333515	0.00782614	0.0103777	0.0113648	0.0172972
0	1	0.00403019	0.00454333	0.0131626	0.0045534	0.00223813	0.00690028	0.00402172	0.00343483	0.0108604	0.0146409
0	1	0.00604809	0.00269881	0.0102043	0.0241073	0.011804	0.00950659	0.00533815	0.0101321	0.0231816	0.00553378
0	1	0.00839999	0.00198819	0.0077484	0.00399319	0.008395	0.0113498	0.00309581	0.0050791	0.0125245	0.0108234
0	1	0.0698821	0.150271	0.00702703	0.0171563	0.132838	0.0291387	0.00590582	0.0351795	0.00863008	0.0193652
0	1	0.20512	0.208306	0.011509	0.0318096	0.0289444	0.267087	0.450607	0.317106	0.0329925	0.0177923
0	1	0.0151188	0.0122165	0.0201925	0.00399319	0.0213141	0.0132207	0.00394929	0.00954338	0.0159026	0.00947367
0	1	0.0132524	0.00142124	0.0277919	0.00399319	0.0244681	0.0170247	0.00263286	0.0173856	0.0128255	0.012802
0	1	0.0648712	0.0062519	0.0718142	0.00922834	0.0339304	0.0357584	0.00492657	0.00649887	0.029077	0.034839
0	1	0.00873396	0.0151126	0.021454	0.0164659	0.0403422	0.0115785	0.00466182	0.00917258	0.027138	0.0157143
0	1	0.0342706	0.0184683	0.00949089	0.00789845	0.016328	0.0297856	0.00526571	0.0263663	0.0108058	0.0301156
0	1	0.16486	0.253121	0.00877769	0.00606361	0.0593484	0.0684122	0.0052295	0.0791575	0.00371726	0.0129913
0	1	0.158411	0.246418	0.0115118	0.00964792	0.0664365	0.0711819	0.00323675	0.0790941	0.00469982	0.0140531
0	1	0.174866	0.31739	0.0089155	0.00636598	0.0943787	0.10951	0.1169	0.101347	0.00817795	0.0141035
0	1	0.0693753	0.0286352	0.00716485	0.0106833	0.106785	0.0324125	0.00794996	0.0280827	0.014395	0.00905542
0	1	0.0288933	0.0157696	0.0189738	0.00947487	0.0310584	0.0167481	0.0052295	0.0158845	0.0139654	0.0241566
0	1	0.10608	0.0278346	0.0279705	0.0106833	0.0813079	0.0623626	0.0104228	0.0424672	0.0189862	0.01536
0	1	0.0362839	0.0202767	0.00772812	0.00882672	0.0727201	0.0138288	0.00327297	0.0144809	0.0278554	0.0132005
0	1	0.0499814	0.0166161	0.0304912	0.00399319	0.1407	0.0265369	0.00733092	0.00688921	0.0334138	0.02869
0	1	0.0231792	0.00738581	0.036278	0.00580576	0.0358508	0.0143273	0.00398551	0.0103045	0.0153431	0.01052
0	1	0.140651	0.0657693	0.00833195	0.0100351	0.0487636	0.0597947	0.0146618	0.0592103	0.0044607	0.0328418
0	1	0.137126	0.0681654	0.042	0.0109686	0.0448115	0.137258	0.0539018	0.0947457	0.0167558	0.0363546
0	1	0.104396	0.168802	0.0139467	0.00882672	0.0920657	0.0358102	0.0072424	0.0374611	0.0184753	0.0186061
0	1	0.0134378	0.00667519	0.0244041	0.00794241	0.0282966	0.00930945	0.00458939	0.0118658	0.0221872	0.0140894
0	1	0.0332596	0.00722241	0.0463608	0.0145623	0.0613969	0.0175918	0.0141943	0.0187355	0.0248116	0.035889
0	1	0.117669	0.107945	0.0195816	0.0312721	0.105811	0.0630281	0.0925982	0.0539036	0.0278672	0.0146765
0	1	0.149508	0.209357	0.0113308	0.0148225	0.178219	0.0417595	0.019479	0.0646618	0.0110995	0.0203301
0	1	0.165678	0.851794	0.00949905	0.00802112	0.186393	0.0901388	0.105764	0.244497	0.00395637	0.0247645
0	1	0.165743	0.155966	0.00778895	0.0596918	0.135672	0.0987819	0.136312	0.0492451	0.0236859	0.0165173
0	1	0.0667137	0.0505668	0.00627237	0.0115675	0.101173	0.0199227	0.0138406	0.0149299	0.00517805	0.0316799
0	1	0.0110859	0.00127757	0.0168907	0.00915079	0.0223813	0.0127325	0.00725847	0.0125976	0.0241642	0.00979436
0	1	0.0453565	0.009374	0.0206676	0.0085466	0.0706147	0.0264506	0.00914256	0.0129977	0.0202678	0.0359095
0	1	0.0208273	0.00866508	0.0065813	0.0104032	0.0438467	0.009555	0.00917879	0.0126269	0.0184818	0.0300689
0	1	0.066863	0.0309645	0.0140138	0.00894804	0.0364418	0.0397693	0.00526571	0.0279081	0.00863008	0.0118748
0	1	0.0706329	0.0152026	0.0124168	0.0198897	0.0627155	0.0242938	0.0249766	0.0144469	0.0226251	0.018184
0	1	0.0999041	0.0647637	0.00825082	0.00887068	0.115983	0.0351745	0.0118116	0.0179744	0.0119582	0.0147991
0	1	0.00839999	0.00596457	0.0167045	0.00872602	0.0217115	0.0111637	0.00462561	0.0110852	0.0180297	0.00760227
0	1	0.21891	0.262597	0.00505751	0.0125241	0.107434	0.0970113	0.0518205	0.0950922	0.0147646	0.0214772
0	1	0.0537537	0.0393405	0.0158775	0.00789845	0.0334207	0.0282558	0.00519329	0.0282985	0.00764751	0.0221855
0	1	0.00436698	0.00284247	0.0153346	0.00612985	0.00663851	0.00588929	0.00266907	0.00727955	0.0103822	0.0110284
0	1	0.0161264	0.0107952	0.00833195	0.00716518	0.0375385	0.0124069	0.00914256	0.0160227	0.015508	0.0128199
0	1	0.034126	0.00752946	0.0210179	0.00697018	0.0388129	0.0113186	0.0096847	0.00841146	0.0110735	0.0244944
0	1	0.00873396	0.00763507	0.0210404	0.00822252	0.0113419	0.0116714	0.00323675	0.0160618	0.0150298	0.00861706
0	1	0.0862329	0.0444406	0.00263412	0.00487748	0.0673471	0.0572606	0.0156093	0.035578	0.0113387	0.0117758
0	1	0.0605583	0.0943145	0.00886245	0.0404024	0.0783358	0.0275982	0.0909175	0.0270575	0.0116039	0.0216024
0	1	0.00504055	0.00525396	0.00529251	0.0304709	0.0149853	0.0115642	0.00590582	0.0153007	0.0160591	0.00893574
0	1	0.0171152	0.00596457	0.00959631	0.00338901	0.0388387	0.005291	0.00192032	0.010324	0.011665	0.0129045
0	1	0.0804929	0.0659327	0.0077484	0.0177917	0.0799117	0.0320667	0.0566065	0.0431892	0.00987786	0.0104919
0	1	0.0074664	0.00579789	0.0279823	0.0076623	0.0168873	0.011339	0.00195653	0.00804067	0.0167558	0.00835014
0	1	0.0812998	0.00653153	0.0414397	0.00645393	0.0565657	0.0428806	0.00981888	0.0451978	0.0171913	0.0127929
0	1	0.279123	0.328904	0.012579	0.0361896	0.0878167	0.218377	0.524644	0.213554	0.0529847	0.0104046
0	1	0.126458	0.0378491	0.0142892	0.0083034	0.13578	0.0452379	0.0104952	0.0464002	0.0152864	0.00584058
0	1	0.116008	0.053659	0.00591662	0.0467627	0.0767156	0.0462721	0.19836	0.0397544	0.040962	0.0119618
0	1	0.00907075	0.0149152	0.00479009	0.0591805	0.016989	0.00447835	0.0191788	0.0145396	0.0250642	0.00386345
0	1	0.0166104	0.0178937	0.00533307	0.0641685	0.0329668	0.00767374	0.00526571	0.0194966	0.0216728	0.0114815
0	1	0.0268782	0.0120728	0.0112902	0.0107565	0.0454009	0.0197369	0.00289356	0.0206285	0.0128817	0.0122121
0	1	0.258483	0.47439	0.00887494	0.0106393	0.0694754	0.178314	0.0586069	0.179312	0.00764751	0.0193445
0	1	0.264381	0.481886	0.00887494	0.0106393	0.071494	0.182692	0.0613756	0.182551	0.00764751	0.019146
0	1	0.259184	0.426102	0.00650017	0.0115004	0.0817421	0.197557	0.0645406	0.152408	0.0059215	0.00914241
0	1	0.0364701	0.0194586	0.0117927	0.00771265	0.0998155	0.0256094	0.00978266	0.0114559	0.0148986	0.0129165
0	1	0.0312424	0.035	0.00556001	0.129201	0.0597045	0.0315008	0.0131281	0.0106053	0.0194905	0.0262541
0	1	0.140651	0.0097973	0.0344138	0.00701413	0.100365	0.0619779	0.00776437	0.0137588	0.0246685	0.00948185
0	1	0.054764	0.00880704	0.0228482	0.0045534	0.0702106	0.0259907	0.00455318	0.0137588	0.0208824	0.00661876
0	1	0.0497207	0.0585195	0.00833195	0.0150116	0.0609914	0.0302523	0.00789858	0.0393249	0.00863008	0.00921565
0	1	0.0136327	0.00596457	0.0332956	0.00915079	0.0133164	0.00542937	0.00353326	0.0122171	0.0276416	0.00948185
0	1	0.0258707	0.0248562	0.0090364	0.0169825	0.0361686	0.018083	0.00469804	0.0152811	0.0133299	0.0127522
0	1	0.222312	0.25979	0.00803679	0.0234875	0.0366783	0.274782	0.320022	0.259406	0.0119615	0.00990767
0	1	0.0121213	0.00724215	0.0130815	0.00394921	0.0269568	0.0112115	0.00515707	0.00800156	0.0273923	0.00770561
0	1	0.012905	0.00724215	0.0130815	0.00394921	0.0248679	0.0112115	0.00515707	0.00757871	0.0285901	0.00752116
0	1	0.0413235	0.0289686	0.0095802	0.00733823	0.109814	0.0208938	0.00917879	0.0193622	0.00905181	0.0186264
0	1	0.0599977	0.0319547	0.0143135	0.00882672	0.145288	0.0374978	0.0191426	0.0383682	0.016124	0.0101145
0	1	0.180379	0.0447381	0.0142128	0.0307448	0.0539098	0.102216	0.208333	0.0822768	0.0334832	0.00759627
0	1	0.00268866	0.00412005	0.0190792	0.00241675	0.00788524	0.00503685	0.00199275	0.008431	0.0221783	0.00829972
0	1	0.18702	0.404165	0.00709176	0.0273674	0.0729807	0.0875887	0.050904	0.0924126	0.00270858	0.0128608
0	1	0.299204	0.658713	0.0101231	0.00887068	0.1661	0.154029	0.110028	0.361579	0.0044346	0.0125281
0	1	0.174373	0.263462	0.0102176	0.00990605	0.203844	0.0824949	0.0303865	0.0959025	0.0088692	0.0123792
0	1	0.203994	0.762251	0.00708372	0.00915079	0.188	0.0900246	0.068178	0.161133	0.00493894	0.0149881
0	1	0.22307	0.849077	0.00883438	0.00979896	0.233916	0.0957684	0.0786913	0.171117	0.0088779	0.015607
0	1	0.0057113	0.00653153	0.0353219	0.00697018	0.00763036	0.00388007	0.00195653	0.011245	0.0194285	0.00853813
0	1	0.288271	0.789774	0.0100826	0.0110513	0.0330295	0.345787	0.208808	0.597562	0.00568238	0.013131
0	1	0.120948	0.0893104	0.00474952	0.0382823	0.122218	0.0488961	0.09716	0.0454921	0.0196958	0.0168496
0	1	0.124973	0.0708796	0.00175065	0.0171204	0.116782	0.0575698	0.0203865	0.0429062	0.0157994	0.0117105
0	1	0.108847	0.0724064	0.00470896	0.0109633	0.11661	0.0510229	0.019576	0.0429484	0.017708	0.0105818
0	1	0.0171367	0.00468699	0.0284324	0.00614097	0.0207565	0.0159666	0.00661836	0.00686966	0.0162112	0.0135754
0	1	0.0194569	0.00809642	0.0172069	0.0074453	0.0414163	0.0091043	0.00266907	0.00688921	0.018339	0.0105791
0	1	0.0199606	0.00809642	0.0172069	0.0077474	0.0419661	0.00884953	0.00293579	0.00688921	0.0190656	0.0104156
0	1	0.0154556	0.00539761	0.0300539	0.00701413	0.034695	0.014691	0.00594204	0.0145591	0.0265061	0.0124652
0	1	0.00470376	0.00269881	0.0327849	0.00508409	0.0118517	0.00874234	0.00259664	0.0106753	0.0269315	0.00469593
0	1	0.314256	0.724017	0.00470896	0.0234552	0.0728738	0.234715	0.366104	0.268343	0.0291887	0.0140519
0	1	0.140318	0.0986101	0.00650017	0.00822252	0.123214	0.0559829	0.0139809	0.0382125	0.0110034	0.0219595
0	1	0.00671886	0.0127834	0.00591662	0.0696819	0.0101234	0.0084472	0.0143721	0.0106309	0.0175253	0.0394474
0	1	0.0816366	0.0485708	0.0147916	0.026612	0.0817754	0.0289278	0.0279522	0.0179548	0.0217208	0.0227704
0	1	0.200565	0.720001	0.012036	0.0242832	0.3979	0.0840133	0.0532754	0.155359	0.0160646	0.0410828
0	1	0.166007	0.225877	0.00949905	0.0134681	0.132391	0.0443352	0.0218479	0.0941556	0.00693017	0.0109439
0	1	0.0508429	0.018748	0.0162021	0.0181146	0.100871	0.0151627	0.00533815	0.0225411	0.0222994	0.00876758
0	1	0.0204934	0.00454333	0.0175962	0.00705812	0.0238597	0.0109579	0.0132596	0.0137393	0.0165843	0.00478889
0	1	0.0520697	0.0259978	0.010585	0.00548168	0.042203	0.0230616	0.012669	0.0168229	0.0059215	0.0225603
0	1	0.23876	0.239755	0.00941793	0.00696962	0.034488	0.275235	0.0110991	0.272816	0.0163037	0.0111911
0	1	0.0974261	0.00468699	0.0479407	0.00427329	0.0448948	0.0400771	0.0109515	0.0401447	0.0269576	0.0125922
0	1	0.0875105	0.0316674	0.0166234	0.00515759	0.0828477	0.0541785	0.00702865	0.0256248	0.0224394	0.0245874
0	1	0.0954139	0.028258	0.0226778	0.0045534	0.0891668	0.0553956	0.00862989	0.0233023	0.0209252	0.0205945
0	1	0.0769342	0.172866	0.00797621	0.00459738	0.126136	0.0385698	0.0155469	0.047756	0.00885316	0.0398882
0	1	0.0332631	0.0153385	0.0225805	0.00701413	0.0557013	0.0189917	0.00797644	0.0206481	0.0184818	0.00831653
0	1	0.0553788	0.0296529	0.00945849	0.00362513	0.0570768	0.0217175	0.00857489	0.0229314	0.00763446	0.00804309
0	1	0.00873675	0.0106515	0.036432	0.00559395	0.0310312	0.0144172	0.00839576	0.0198994	0.0247914	0.009458
0	1	0.0215009	0.00497432	0.0160804	0.0143628	0.0198927	0.0159354	0.0058696	0.0164408	0.0191494	0.0411278
0	1	0.227467	0.242222	0.00309613	0.0167691	0.210816	0.113726	0.112052	0.129979	0.0162036	0.0112662
0	1	0	0.0130631	0.00778895	0.0394648	0.0140737	0.0127591	0.00996373	0.0156714	0.0419079	0.0065883
0	1	0.150857	0.106947	0.0130004	0.00673404	0.135342	0.0573923	0.0110833	0.0703669	0.0167324	0.0201563
0	1	0.399537	0.264247	0.0114525	0.0370664	0.134511	0.258838	0.29021	0.20735	0.0153211	0.0102831
0	1	0.0227712	0.00284247	0.013122	0.00273325	0.0327105	0.0096622	0.00338161	0.0210384	0.028864	0.00887547
0	1	0.0352782	0.009374	0.0221187	0.0085466	0.083563	0.0224541	0.00925124	0.0176036	0.0281466	0.0113554
0	1	0.0863377	0.00752946	0.0269732	0.00459738	0.0975059	0.0388067	0.00462561	0.0114755	0.0258631	0.0158406
0	1	0.0826415	0.00681884	0.0255061	0.00394921	0.0994572	0.0342241	0.00530193	0.0135545	0.024128	0.0136719
0	1	0.0738419	0.0156796	0.0237071	0.00580576	0.102817	0.0196287	0.00458939	0.0195161	0.022199	0.0165324
0	1	0.239574	0.36854	0.00716485	0.0045534	0.152954	0.0930465	0.00850246	0.106776	0.00716928	0.0162161
0	1	0.105877	0.177073	0.00778895	0.0237868	0.187805	0.0443719	0.0356522	0.0780493	0.0105952	0.014415
0	1	0.103599	0.173913	0.00778895	0.0237422	0.187871	0.0420977	0.0352788	0.0752384	0.0105952	0.0142707
0	1	0.0309112	0.0212329	0.0137461	0.00813403	0.0597229	0.0145244	0.0119203	0.0141492	0.0128517	0.00686925
0	1	0.249221	0.36404	0.00825082	0.0134241	0.191879	0.0944091	0.101921	0.0833534	0.0113387	0.0269902
0	1	0.128699	0.136913	0.00833195	0.0525817	0.0891071	0.0694288	0.128964	0.0522544	0.0280141	0.0209505
0	1	0.0685413	0.0182156	0.0162824	0.0121717	0.0767656	0.0245013	0.012488	0.019887	0.0273412	0.0223519
0	1	0.241935	0.256923	0.0125385	0.00967104	0.169381	0.125887	0.0323068	0.103751	0.0125419	0.0169159
0	1	0.0641659	0.0450134	0.00873719	0.00608586	0.0549896	0.0325768	0.00846624	0.0209602	0.010067	0.0145416
0	1	0.116272	0.0910332	0.0011671	0.0174612	0.155029	0.0497711	0.0314857	0.0584898	0.0212165	0.00493977
0	1	0.0258678	0.0062519	0.0101231	0.00979896	0.027216	0.0188956	0.00526571	0.00956292	0.0121082	0.0387842
0	1	0.290544	0.251214	0.010585	0.0413765	0.136875	0.143621	0.226483	0.0953262	0.0109311	0.0117877
0	1	0.125657	0.124576	0.0107473	0.00366911	0.104181	0.0612724	0.011703	0.0290596	0.013569	0.0179843
0	1	0.166706	0.0472791	0.0647178	0.0119304	0.0344889	0.148543	0.0257971	0.0742018	0.017183	0.0122124
0	1	0.19714	0.290592	0.0135028	0.0577658	0.0734512	0.198321	0.293589	0.160021	0.0413649	0.0189378
0	1	0.0981026	0.0758478	0.0107068	0.0855095	0.126599	0.044563	0.0653278	0.0292828	0.0327672	0.0168811
0	1	0.0716749	0.110367	0.0077484	0.0368049	0.0569574	0.0382731	0.0218479	0.0389737	0.0066117	0.0236819
0	1	0.0856809	0.0232913	0.00595719	0.00601237	0.0777822	0.0398092	0.0060507	0.018716	0.0201014	0.00933159
0	1	0.101588	0.697691	0.00641912	0.040378	0.00770161	0.444091	0.594974	0.718821	0.0571284	0.0190536
0	1	0.0161264	0.00525396	0.0328659	0.0045534	0.0375439	0.00673312	0.00330918	0.0110852	0.0200457	0.00989926
0	1	0.0179914	0.00269881	0.0258225	0.00590009	0.0308175	0.00638038	0.00192032	0.0107144	0.0180036	0.00759331
0	1	0.00839718	0.00198819	0.0209771	0.0076623	0.00737548	0.00518528	0.00458804	0.0163919	0.0281935	0.0214401
0	1	0.00744559	0.00198819	0.0198248	0.0076623	0.00701971	0.00235156	0.00371814	0.0148908	0.0255707	0.0222501
0	1	0.32014	0.0593299	0.0147711	0.0174508	0.0776838	0.2074	0.185492	0.0915132	0.0392201	0.0105116
0	1	0.332497	0.695418	0.00821026	0.00515759	0.148645	0.161211	0.0189272	0.190241	0.00693017	0.0203329
0	1	0.130852	0.0592568	0.0124735	0.0193618	0.038558	0.130122	0.144905	0.0910281	0.0209655	0.0126463
0	1	0.143219	0.122324	0.00479009	0.0106393	0.172852	0.063189	0.040558	0.063107	0.010793	0.00945118
0	1	0.00750585	0.00539761	0.0368697	0.00701413	0.0122102	0.00648757	0.00387686	0.0133881	0.0215037	0.0094165
0	1	0.146819	0.0881916	0.0330438	0.0113314	0.0430277	0.128424	0.146015	0.0983732	0.0198933	0.0202317
0	1	0.0188129	0.00546773	0.0197439	0.00366911	0.0344196	0.00884953	0.00462561	0.0129977	0.0208824	0.00778658
0	1	0.278051	0.253985	0.0119549	0.0143963	0.263061	0.108709	0.0762321	0.132501	0.00815185	0.0157525
0	1	0.0705564	0.0232913	0.00895605	0.0129211	0.080326	0.0346184	0.0197102	0.0251384	0.0163037	0.0136726
0	1	0.015116	0.00670588	0.0119549	0.0167691	0.0288386	0.0144565	0.00199275	0.0135052	0.0204469	0.00779716
0	1	0.0312424	0.0221497	0.0143297	0.00998995	0.0606367	0.0141026	0.00789858	0.0210384	0.0118464	0.0126715
0	1	0.0403131	0.0186364	0.0308768	0.00851324	0.0747266	0.0303224	0.00398551	0.0271274	0.0257004	0.00989029
0	1	0.132315	0.346169	0.00599775	0.0347906	0.105432	0.0712213	0.0376638	0.112256	0.0168092	0.00669013
0	1	0.00302264	0.00269881	0.027249	0.0100223	0.00854633	0.0120553	0.00350346	0.00839192	0.0239151	0.00695931
0	1	0.00436698	0.00269881	0.028416	0.0107272	0.00878505	0.0117026	0.00323675	0.00724046	0.0216947	0.00787285
0	1	0.122963	0.139697	0.00833195	0.00548168	0.171812	0.0668265	0.0178985	0.0700044	0.0108865	0.0175885
0	1	0.122963	0.139756	0.00833195	0.00548168	0.173097	0.0668265	0.0178985	0.0700044	0.0108659	0.0175885
0	1	0.107955	0.0485785	0.00692163	0.00677803	0.129911	0.0417037	0.0131281	0.0303915	0.0120821	0.0149472
0	1	0.162213	0.0367931	0.0170064	0.0076623	0.0440149	0.0895879	0.0354886	0.0577547	0.0125864	0.00760227
0	1	0.059131	0.0159056	0.0333926	0.00610149	0.0895879	0.0298927	0.00981888	0.0183061	0.0192514	0.00754239
0	1	0.0174679	0.00976865	0.0210717	0.0107272	0.0318068	0.0089775	0.00131642	0.018569	0.0258006	0.020932
0	1	0.0107518	0.00610823	0.0213323	0.0113314	0.0106064	0.0102605	0.00323675	0.00612809	0.0121766	0.0119931
0	1	0.035949	0.0102283	0.0130409	0.00617384	0.0701666	0.0242092	0.00391307	0.0153007	0.0279435	0.0118501
0	1	0.129912	0.192605	0.0080805	0.0202996	0.0504374	0.0706271	0.0460593	0.0576701	0.00642583	0.0326859
0	1	0.174702	0.421962	0.0233826	0.0209122	0.0510317	0.103081	0.0704753	0.0927065	0.00666495	0.0119528
0	1	0.0131763	0.00468699	0.0215592	0.0160138	0.0187175	0.0145924	0.00192032	0.00956292	0.0145439	0.0119618
0	1	0.109183	0.0752333	0.00906994	0.00483351	0.0841448	0.0369774	0.00725847	0.0347387	0.0118157	0.0249056
0	1	0.0512851	0.00900442	0.0154968	0.00394921	0.0598716	0.0155238	0.00798944	0.0126269	0.0174293	0.00964311
0	1	0.00470376	0.00198819	0.0569163	0.00580576	0.00473115	0.00828242	0.00451696	0.008431	0.0215839	0.0208339
0	1	0.012433	0.00724215	0.0251058	0.00241675	0.0148677	0.00935962	0.00850246	0.0117308	0.00910831	0.0146109
0	1	0.0258138	0.0382066	0.0187413	0.00366911	0.0798179	0.0119481	0.0103798	0.0235007	0.0239512	0.0118747
0	1	0.013072	0.00142124	0.0214783	0.0116115	0.0326083	0.00984895	0.00135264	0.0107144	0.0193133	0.0151582
0	1	0.0258735	0.0107952	0.024307	0.0100351	0.0540259	0.0187884	0.00327297	0.00995324	0.0179123	0.0169579
0	1	0.0728994	0.0934722	0.00770783	0.0792759	0.104212	0.0394212	0.0582312	0.0277616	0.0321031	0.0104362
0	1	0.0584602	0.0489428	0.00299887	0.0502699	0.113587	0.0215111	0.0787868	0.0345533	0.0195166	0.011122
0	1	0.0390295	0.0166161	0.0119144	0.00669005	0.0973888	0.0239723	0.00759564	0.0140549	0.0193267	0.0463349
0	1	0.0425171	0.0337992	0.0114119	0.0308853	0.0694652	0.0148196	0.0970719	0.026737	0.0576651	0.0140618
0	1	0.080217	0.0809321	0.00474952	0.030045	0.107407	0.0350753	0.0205676	0.0316746	0.0176072	0.0125798
0	1	0.0178075	0.00756155	0.0104719	0.00580576	0.028088	0.0068403	0.00323675	0.00802112	0.0113387	0.00578109
0	1	0.0801992	0.00610823	0.0279885	0.0066397	0.0595624	0.0315498	0.00387686	0.01452	0.015982	0.0117512
0	1	0.00235188	0.00269881	0.0189576	0.00612985	0.00798145	0.00668472	0.00462561	0.00343483	0.0161037	0.00996758
0	1	0.00100755	0.000710615	0.0154563	0.0104032	0.00422138	0.0123193	0.00786236	0.00991417	0.0150559	0.00820862
0	1	0.166124	0.417297	0.00629752	0.0126798	0.0573979	0.0871068	0.0441561	0.106456	0.00517805	0.00865963
0	1	0.254717	0.58895	0.0106662	0.0156047	0.148359	0.0993262	0.040133	0.214064	0.00812576	0.0148957
0	1	0.174309	0.259108	0.00533307	0.0489948	0.0835814	0.138582	0.130386	0.107438	0.020234	0.0142707
0	1	0.0782772	0.0497892	0.0135839	0.00394921	0.100884	0.0442028	0.00861113	0.019701	0.00939963	0.0203556
0	1	0.0782856	0.0184716	0.020368	0.0123551	0.0665387	0.0480068	0.00853868	0.0287083	0.027923	0.0238732
0	1	0.0513477	0.048322	0.0797449	0.00789845	0.0286896	0.0508447	0.00590582	0.0131164	0.0199426	0.0120701
0	1	0.0366226	0.0490999	0.00541421	0.0637202	0.0736756	0.0165153	0.118834	0.0232079	0.0738514	0.00786969
0	1	0.251925	0.84156	0.00237477	0.0109633	0.257007	0.102	0.166761	0.29196	0.00395637	0.0124852
0	1	0.0907075	0.032253	0.0191198	0.00947853	0.104647	0.0467254	0.0153381	0.0248245	0.0195658	0.0151132
0	1	0.0453584	0.0930294	0.0113308	0.0162089	0.0801188	0.0268022	0.00654593	0.0221899	0.00732904	0.169949
0	1	0.160142	0.0536255	0.00762672	0.0078585	0.0749602	0.0948637	0.108166	0.0389248	0.0266597	0.0146973
0	1	0.183775	0.0616493	0.00893163	0.0178047	0.0857357	0.103176	0.12818	0.0362609	0.0296898	0.0159315
0	1	0.235986	0.27425	0.00449017	0.0343623	0.076059	0.165894	0.160681	0.220575	0.0246599	0.0100941
0	1	0.231512	0.0677048	0.00650017	0.10408	0.0687004	0.269715	0.411583	0.157712	0.061367	0.016157
0	1	0.0761337	0.079112	0.0107067	0.00822252	0.135356	0.0218929	0.0159782	0.0450822	0.0108365	0.0166761
0	1	0.0587914	0.0568647	0.00591662	0.0114824	0.081555	0.0362355	0.0209543	0.0298011	0.0138081	0.0217584
0	1	0.214002	0.210742	0.0137867	0.021149	0.209859	0.0869501	0.0381403	0.0785573	0.0143386	0.0163056
0	1	0.154008	0.109547	0.0108541	0.0453859	0.0576579	0.191556	0.432063	0.208983	0.04277	0.00839821
0	1	0.346441	0.806365	0.00654074	0.0136035	0.301145	0.120014	0.18448	0.3107	0.00666495	0.0093086
0	1	0.0304222	0.0325447	0.0696674	0.00520157	0.0240142	0.0401611	0.005153	0.0138163	0.0263684	0.0108489
0	1	0.0191519	0.0176141	0.00354186	0.0045534	0.0371881	0.009555	0.00263286	0.00191259	0.00863008	0.0060593
0	1	0.0524634	0.0609707	0.021065	0.00943087	0.0644229	0.0206311	0.0135732	0.0443406	0.0231816	0.0114102
0	1	0.0178019	0.00582092	0.034341	0.00060419	0.0186697	0.00942821	0.00458939	0.0107144	0.0312112	0.00705526
0	1	0.246152	0.163616	0.0117521	0.0461301	0.0606925	0.225094	0.262823	0.260271	0.0456887	0.0100882
0	1	0.0063849	0.00383272	0.0148727	0.00334503	0.00681797	0.00602765	0.000640105	0.00841146	0.0166831	0.00478249
0	1	0.0318821	0.0269804	0.0160804	0.00826649	0.0456835	0.0117901	0.0052295	0.0146837	0.0155516	0.00468995
0	1	0.203207	0.188582	0.0162831	0.0204382	0.0998853	0.131828	0.192686	0.186691	0.0232339	0.00665649
0	1	0.194781	0.108321	0.013122	0.0284686	0.0738106	0.148815	0.255409	0.0909272	0.0390071	0.0107153
0	1	0.0481543	0.0186043	0.0191277	0.00673404	0.0543099	0.0223157	0.00786236	0.0142467	0.0194905	0.0127669
0	1	0.0671455	0.0170174	0.02562	0.00673404	0.0280287	0.0406827	0.013901	0.0580333	0.00488435	0.00856969
0	1	0.0500603	0.00667519	0.0244529	0.00822252	0.0695415	0.0231596	0.00729468	0.0191063	0.02026	0.013142
0	1	0.0474463	0.00866338	0.0269087	0.0109633	0.0679644	0.0268253	0.00633452	0.0194966	0.0194666	0.013952
0	1	0.00100755	0.000710615	0.036205	0.00761833	0.0101234	0.00708586	0.00978266	0.00612809	0.020117	0.011961
0	1	0.067197	0.0998749	0.00237477	0.0363155	0.0939655	0.0229785	0.0596682	0.0462369	0.0218517	0.00669312
0	1	0.00369621	0.00795277	0.0518317	0.00552566	0.00778168	0.0133757	0.00323675	0.00306405	0.028613	0.0133003
0	1	0.053249	0.0974048	0.0154725	0.0171319	0.0503289	0.0405059	0.00530193	0.0260151	0.00693017	0.095081
0	1	0.0178019	0.00662146	0.00945849	0.0148494	0.0152608	0.00768413	0.00786236	0.0129587	0.0167558	0.00581865
0	1	0.177563	0.215384	0.0233841	0.0427773	0.0130916	0.340472	0.580777	0.233818	0.0608171	0.0139852
0	1	0.275196	0.171312	0.0107067	0.0798197	0.181248	0.160911	0.626612	0.12767	0.0939094	0.0126271
0	1	0.206193	0.244084	0.0118738	0.0104032	0.104234	0.102591	0.0832263	0.128696	0.00666495	0.0210306
0	1	0.00705564	0.00651727	0.0176607	0.00302094	0.00763036	0.0068403	0.00391307	0.0133555	0.0222904	0.00882692
0	1	0.0114226	0.00539761	0.0197439	0.00362513	0.0107845	0.00211641	0.00323675	0.0107144	0.0207383	0.00625103
0	1	0.0192078	0.00340942	0.0613225	0.0123448	0.0221314	0.0155233	0.00462561	0.0111047	0.0341797	0.0133421
0	1	0.205085	0.0831957	0.0117927	0.0380691	0.0812162	0.140572	0.182831	0.1388	0.0152327	0.01006
0	1	0.0164632	0.00539761	0.0282813	0.00947487	0.0209632	0.0135735	0.00588739	0.019477	0.0259163	0.0160649
0	1	0.0292273	0.0287043	0.0217941	0.00645393	0.0301909	0.0248161	0.00530193	0.0182931	0.0170887	0.00896845
0	1	0.00739245	0.0267084	0.00550331	0.0295598	0.0137321	0.0115642	0.0115081	0.00878223	0.0231022	0.00695331
0	1	0.0629914	0.0445769	0.00295831	0.0340382	0.0999829	0.0171007	0.0527309	0.0230795	0.0164829	0.00669611
0	1	0.0321808	0.0156242	0.00833195	0.00887068	0.0795135	0.0258663	0.00458939	0.0225535	0.0140734	0.0104216
0	1	0.0132517	0.00596457	0.012135	0.00944131	0.0282745	0.0113498	0.00533815	0.0156519	0.0166858	0.00644293
0	1	0.0134378	0.00596457	0.0112902	0.0085466	0.0274665	0.0113498	0.00533815	0.0148908	0.0175253	0.00686335
0	1	0.0903811	0.0430295	0.00766727	0.00887068	0.100475	0.0418097	0.00394929	0.016413	0.00937353	0.0207128
0	1	0.0804397	0.0332366	0.0178715	0.00520157	0.0692124	0.0311574	0.00759369	0.0110656	0.0146636	0.0190794
0	1	0.0124302	0.0133504	0.010869	0.0140722	0.0358914	0.0164265	0.0052295	0.015691	0.015082	0.00377739
0	1	0.0282198	0.00269881	0.0199952	0.0037131	0.0226362	0.0118098	0.00458939	0.0158292	0.0157732	0.00698695
0	1	0.170684	0.0681654	0.00770783	0.0399547	0.0836546	0.0917949	0.110557	0.0794533	0.0283585	0.00928694
0	1	0.132338	0.0559994	0.00595719	0.032797	0.0702188	0.0637025	0.0803661	0.0607146	0.0237121	0.00834715
0	1	0.196918	0.232011	0.00585178	0.0185574	0.067174	0.185596	0.188089	0.13625	0.00493894	0.0179151
0	1	0.0742526	0.0130707	0.0133974	0.00701413	0.0905662	0.0343625	0.00398551	0.0126649	0.0207383	0.0236149
0	1	0.0262047	0.0160491	0.0138919	0.00326632	0.0468495	0.0217359	0.00870641	0.0110852	0.0182688	0.0139758
0	1	0.0880279	0.144736	0.0065813	0.0143523	0.0669706	0.0434662	0.00775369	0.0435209	0.0123212	0.0148132
0	1	0.134719	0.175287	0.00474952	0.00213665	0.095119	0.0604597	0.00857489	0.0569089	0.0119995	0.0288733
0	1	0.0485964	0.029393	0.0083725	0.00864729	0.0728388	0.0340662	0.00853868	0.0303892	0.0121241	0.0178229
0	1	0.0547612	0.0183247	0.0127005	0.0109633	0.0579366	0.0218559	0.00530193	0.0173471	0.016808	0.0157892
0	1	0.220013	0.292032	0.0100664	0.0145621	0.0983045	0.0901078	0.110303	0.0979032	0.0149733	0.0147781
0	1	0.0057113	0.00284247	0.0709837	0.00510724	0.00788479	0.00317461	0.0052295	0.00763077	0.0203992	0.0135441
0	1	0.0648665	0.0545431	0.0084131	0.00822252	0.110494	0.0240201	0.0109608	0.040631	0.0160384	0.00995936
0	1	0.09776	0.0541198	0.00537364	0.0155607	0.108506	0.0325002	0.0105314	0.0513675	0.00666495	0.0147081
0	1	0.0900727	0.0410491	0.0101637	0.0146155	0.0563345	0.036733	0.0125604	0.0248245	0.0128528	0.012673
0	1	0.00335943	0.0109389	0.0089155	0.00669005	0.00763036	0.00275328	0.0128258	0.00917258	0.0216947	0.00637165
0	1	0.199651	0.51595	0.0101637	0.00729425	0.0196062	0.39626	0.37674	0.576997	0.0145777	0.0147238
0	1	0.0796233	0.0382603	0.0160679	0.0100004	0.105086	0.0569463	0.00812402	0.0454139	0.0129971	0.0138473
0	1	0.0655986	0.0376544	0.0156591	0.0815448	0.0958942	0.0255954	0.0713527	0.0206285	0.0146636	0.0107155
0	1	0.0957457	0.0642044	0.0119955	0.00891465	0.0499745	0.04819	0.00373592	0.0184688	0.00939963	0.0397279
0	1	0.0063849	0.00582092	0.0273301	0.00612985	0.0168377	0.00990832	0.00263286	0.0110852	0.0320769	0.0106267
0	1	0.225259	0.289616	0.00673863	0.0273505	0.0471602	0.289783	0.399951	0.345877	0.0189035	0.015709
0	1	0.00537453	0.0258464	0.00662185	0.0659099	0.014751	0.0107516	0.00925124	0.00956292	0.0273771	0.00757462
0	1	0.293965	0.149906	0.0107473	0.0295311	0.0711736	0.21842	0.444797	0.270294	0.0464155	0.0138383
0	1	0.0964298	0.0930318	0.00591662	0.0477864	0.103636	0.0499059	0.0347586	0.0450822	0.0182688	0.0076567
0	1	0.0251971	0.0150589	0.0140298	0.0100791	0.0517304	0.00909507	0.00451696	0.0267566	0.0180036	0.00591759
0	1	0.129545	0.0962265	0.00654074	0.0732987	0.169534	0.0693116	0.0885932	0.0300467	0.0298324	0.0191965
0	1	0.0884684	0.275743	0.0153834	0.0107608	0.158268	0.052424	0.0144458	0.0654071	0.00627258	0.0345809
0	1	0.143207	0.0606773	0.0134787	0.0100088	0.0571295	0.0977259	0.0984093	0.0739617	0.0256007	0.0102891
0	1	0.0249	0.00483066	0.0113308	0.00673404	0.0283351	0.0129752	0.00669081	0.0143167	0.0173808	0.0187915
0	1	0.0593536	0.0704629	0.00466839	0.0300942	0.084526	0.0240874	0.105948	0.0273052	0.0199687	0.0115604
0	1	0.0855583	0.163731	0.0173286	0.005745	0.12852	0.0335561	0.014696	0.0631428	0.0164276	0.00977567
0	1	0.00747545	0.00340942	0.0596203	0.00705812	0.00645951	0.00768413	0.00327297	0.00763077	0.0248012	0.0140572
0	1	0.0184783	0.0137737	0.0118738	0.00669005	0.0312861	0.0143861	0.00199275	0.019477	0.0287347	0.00698695
0	1	0.0688752	0.0491395	0.0119549	0.0137482	0.0893789	0.0243562	0.0541056	0.0402438	0.0145777	0.0104403
0	1	0.00974151	0.0177569	0.0119955	0.0248558	0.0257903	0.0111043	0.0377806	0.0148974	0.0447156	0.0300563
0	1	0.0248631	0.0290837	0.00533307	0.0282324	0.0520331	0.00712385	0.0138043	0.0147347	0.0258337	0.00698987
0	1	0.00839999	0.000710615	0.017288	0.0113314	0.00819145	0.00803687	0.00266907	0.0103436	0.00815185	0.00759331
0	1	0.00671886	0.00326576	0.0361612	0.00274084	0.00737548	0.00884953	0.00270529	0.00573775	0.0219599	0.0093559
0	1	0.0204905	0.00766216	0.020911	0.00459738	0.0412582	0.0181902	0.00793479	0.0178377	0.0216947	0.0103836
0	1	0.00873396	0.0106515	0.0232452	0.00733823	0.0153643	0.00483109	0.00458939	0.0129782	0.026304	0.0120638
0	1	0.0278829	0.00795277	0.0265601	0.0103591	0.049189	0.0165337	0	0.0141492	0.0199035	0.0255474
0	1	0.0161236	0.00539761	0.0245339	0.0079864	0.0119553	0.0130339	0.00327297	0.0179548	0.0198296	0.0197416
0	1	0.072313	0.00781337	0.0199522	0.0125398	0.0664133	0.0397556	0.067048	0.0221703	0.064496	0.01031
0	1	0.0144452	0.0169035	0.00778895	0.00487748	0.0408361	0.00638038	0.0127657	0.00723885	0.0188497	0.0127911
0	1	0.0268754	0.0971426	0.0095802	0.0116115	0.0566702	0.0132415	0.00458939	0.056826	0.00836485	0.0480257
0	1	0.00604809	0.0190276	0.00816422	0.0603352	0.0251799	0.014271	0.019215	0.0256052	0.0175222	0.00530526
0	1	0.0601357	0.0393482	0.00872904	0.0112874	0.050052	0.0286961	0.00912512	0.0175011	0.010117	0.0214584
0	1	0.0272094	0.0193227	0.0116258	0.00552566	0.0444828	0.0193555	0.0165992	0.00880179	0.0202285	0.0463375
0	1	0.0248575	0.0137814	0.017831	0.00673404	0.0315887	0.0181999	0.0058696	0.0152811	0.0122561	0.0161201
0	1	0.0990988	0.0203129	0.0189981	0.0201003	0.0875898	0.0425336	0.0136367	0.0187355	0.0138081	0.0434071
0	1	0.0507329	0.0296814	0.0138273	0.0100119	0.0654634	0.0237897	0.00914256	0.0194131	0.0106213	0.0178271
0	1	0.0634952	0.0421906	0.00716485	0.00399319	0.0571719	0.0339872	0.00673108	0.0278885	0.0103529	0.0315246
0	1	0.140605	0.172417	0.00358242	0.0569024	0.126887	0.0568462	0.064046	0.0477364	0.025625	0.0170811
0	1	0.152057	0.188809	0.00708372	0.0110073	0.0316883	0.143923	0.0246606	0.195733	0.00493894	0.0189091
0	1	0.1074	0.153884	0.00720534	0.0438059	0.116184	0.0650875	0.0349397	0.026737	0.016808	0.0263609
0	1	0.0167971	0.00468699	0.0178715	0.00120838	0.025127	0.00613484	0.00128021	0.0137393	0.0181982	0.00262147
0	1	0.123854	0.20246	0.0077484	0.00418938	0.115065	0.0417992	0.0186473	0.0863138	0.00419548	0.00604119
0	1	0.143937	0.263675	0.00654074	0.00673404	0.139303	0.0527836	0.0276416	0.098228	0.00493894	0.00574923
0	1	0.214064	0.151454	0.0182605	0.0164219	0.0924354	0.193107	0.215214	0.159951	0.0186651	0.0155113
0	1	0.0601385	0.019315	0.0155779	0.0035953	0.0911631	0.0407111	0.0044814	0.025254	0.0229425	0.0114633
0	1	0.0772724	0.0417597	0.00962075	0.0119503	0.111046	0.0324858	0.0220599	0.0278885	0.023127	0.00799803
0	1	0.116915	0.0669911	0.00120766	0.0217345	0.0985546	0.0397091	0.0986767	0.0414798	0.0260386	0.0133281
0	1	0.0245292	0.00738581	0.0357962	0.00487748	0.0267063	0.0137314	0.00263286	0.00686966	0.0259696	0.0283796
0	1	0.0224292	0.00730685	0.0393629	0.00515122	0.0263	0.0120821	0.00195653	0.00687618	0.0244294	0.0289906
0	1	0.0110859	0.00525396	0.0351074	0.00313205	0.0152608	0.00980054	0.0052295	0.0191258	0.0189654	0.00831352
0	1	0.0349993	0.00397638	0.0251581	0.0104032	0.0650652	0.0154755	0.00725847	0.0171937	0.0246163	0.0110003
0	1	0.105938	0.0593178	0.00677582	0.0279686	0.0944512	0.0522396	0.0392479	0.0187355	0.0103561	0.0163242
0	1	0.0681989	0.0171831	0.028416	0.00984295	0.0619111	0.0334418	0.0105861	0.0175645	0.0153211	0.013316
0	1	0.270896	0.190251	0.016745	0.0195979	0.0564144	0.315669	0.350426	0.228731	0.0340682	0.0113435
0	1	0.102475	0.0196023	0.0114119	0.0257717	0.108922	0.0611486	0.0568231	0.0294499	0.0306162	0.0108389
0	1	0.0362886	0.00667519	0.0204732	0.00951884	0.0824186	0.0240794	0.012488	0.00612809	0.0173212	0.0125436
0	1	0.208937	0.195281	0.0154886	0.00990564	0.182889	0.085396	0.0107152	0.0753128	0.025625	0.0294994
0	1	0.042831	0.0201692	0.0142162	0.0112874	0.0778278	0.0266795	0.00992754	0.0194966	0.0214295	0.0157247
0	1	0.190902	0.179214	0.00313662	0.0111688	0.155625	0.0639601	0.0138043	0.0733362	0.0148168	0.0316749
0	1	0.236441	0.551176	0.00261791	0.0106393	0.245308	0.108228	0.0153743	0.161613	0.0133038	0.0265155
0	1	0.118492	0.234544	0.00591662	0.0181985	0.183773	0.0563094	0.0204952	0.050215	0.0142864	0.0616957
0	1	0.050731	0.0248562	0.016283	0.0140909	0.0672282	0.021012	0.00394929	0.00726	0.0174993	0.0234144
0	1	0.293848	0.147849	0.0101231	0.0294409	0.0665165	0.290324	0.497649	0.254813	0.04755	0.0135594
0	1	0.00666288	0.00255514	0.036813	0.00459738	0.015697	0.007457	0.00377082	0.0122366	0.0242164	0.0147034
0	1	0.0050039	0.00433297	0.0312893	0.00608586	0.00854633	0.00828242	0.00195653	0.00878223	0.0251473	0.0104991
0	1	0.255464	0.0809587	0.0065813	0.0189498	0.063539	0.189337	0.303118	0.139524	0.0500838	0.00969836
0	1	0.0700959	0.0484327	0.008165	0.0324617	0.134323	0.0307053	0.0598316	0.042028	0.0180036	0.0113495
0	1	0.073987	0.0342696	0.00936486	0.00923876	0.112473	0.0193947	0.00661836	0.0200252	0.0177645	0.0169485
0	1	0.0141113	0.0131729	0.0107473	0.00427329	0.0344402	0.0137118	0.00526571	0.0134238	0.0148168	0.00615209
0	1	0.00873396	0.00667519	0.0100826	0.0152702	0.00579843	0.00986912	0.00263286	0.0103045	0.00937353	0.0234681
0	1	0.00100755	0.00326576	0.0156536	0.0079864	0.00905608	0.00682293	0.0052295	0.0126269	0.0189031	0.00741336
0	1	0.0554347	0.0188916	0.00766727	0.00915079	0.0920741	0.0319299	0.00782614	0.0166652	0.0108278	0.0158721
0	1	0.0104122	0.00246742	0.0154968	0.00915079	0.0173475	0.00969336	0.00425025	0.0175841	0.0246012	0.00427551
0	1	0.0272663	0.0122197	0.0153033	0.00459738	0.0557752	0.00863516	0.00466182	0.0182312	0.0143125	0.00918798
0	1	0.051044	0.119159	0.0120556	0.0177414	0.176832	0.0338779	0.0282777	0.0567329	0.0103561	0.0129857
0	1	0.0836545	0.13528	0.00662185	0.00788325	0.139781	0.0292285	0.0163846	0.0454953	0.0161518	0.0139641
0	1	0.0914222	0.0830745	0.00470896	0.0252566	0.073646	0.0449763	0.0508784	0.043683	0.0199155	0.0150052
0	1	0.00907075	0.00923032	0.0190792	0.0045534	0.00671439	0.00814406	0.00266907	0.010324	0.0199949	0.00850149
0	1	0.0624904	0.0701701	0.010042	0.00580576	0.0550373	0.025398	0.00493027	0.0271665	0.00791273	0.0138413
0	1	0.0618276	0.0682687	0.010042	0.00580576	0.0547298	0.0249526	0.00451696	0.0263349	0.00791273	0.013888
0	1	0.00739245	0.00355309	0.0112091	0.00399319	0.00829144	0.0100461	0.00462561	0.0122171	0.0191654	0.0152885
0	1	0.0510649	0.0205465	0.0208299	0.00934914	0.0621425	0.0295488	0.00466182	0.0128101	0.0150798	0.0160148
0	1	0.0589435	0.0214545	0.0207487	0.00979896	0.0647541	0.0258431	0.00466182	0.0189388	0.0172341	0.0179032
0	1	0.00100755	0.00621298	0.0167045	0.00427329	0.0153643	0.00447835	0.00422973	0.0108998	0.0212687	0.00642209
0	1	0.0201566	0.00917303	0.0254054	0.0106833	0.0451282	0.0216882	0.00199275	0.0221297	0.0248012	0.0106105
0	1	0.0323646	0.0110825	0.0153088	0.009755	0.0694012	0.0150155	0.0052295	0.0137588	0.0147088	0.0113465
0	1	0.0137717	0.00142124	0.0215108	0.00394921	0.0301153	0.0119481	0.00466182	0.013336	0.0221237	0.00944896
0	1	0.0290622	0.0109959	0.00595719	0.00640995	0.0458875	0.00708586	0.00462561	0.015242	0.0253881	0.00583359
0	1	0.0554376	0.0127834	0.0295788	0.014503	0.118243	0.0225705	0.00978266	0.0164521	0.0298727	0.02017
0	1	0.0517385	0.0159056	0.0346814	0.0104923	0.0253106	0.0339112	0.00498057	0.0221183	0.0177383	0.0101782
0	1	0.0386376	0.00525396	0.0206705	0.00794241	0.0536696	0.0176812	0.00327297	0.0168869	0.0229958	0.0121499
0	1	0.0272094	0.0114861	0.0126602	0.00648229	0.048785	0.0126536	0.0058696	0.0237121	0.022076	0.00757003
0	1	0.0796243	0.0400511	0.00716485	0.0189445	0.0732531	0.0302143	0.00846624	0.0176231	0.017021	0.0119647
0	1	0.076262	0.00835303	0.0527019	0.00830642	0.047869	0.0457497	0.00530193	0.0202897	0.0228513	0.0135564
0	1	0.123642	0.0541198	0.0108931	0.00733823	0.104921	0.0357594	0.00733092	0.0198675	0.0121941	0.0461953
0	1	0.0960848	0.009374	0.030029	0.0111865	0.091688	0.0310269	0.00722225	0.0205516	0.018534	0.0147595
0	1	0.0556307	0.0139338	0.013665	0.00669005	0.104422	0.0354293	0.00735512	0.0171741	0.022173	0.00907989
0	1	0.0564423	0.0155549	0.0137137	0.00674163	0.10535	0.0354293	0.00754299	0.0171741	0.0219458	0.00974556
0	1	0.239113	0.726464	0.00874516	0.0107712	0.0809131	0.123097	0.0622407	0.198427	0.00863008	0.00893743
0	1	0.0218377	0.0106515	0.0169245	0.00673404	0.0280535	0.00980054	0.00327362	0.022951	0.00839097	0.0206267
0	1	0.0234089	0.0256768	0.00558818	0.0183455	0.0620646	0.0147295	0.00594204	0.0196901	0.0157732	0.00634275
0	1	0.0839912	0.0254231	0.0135839	0.00470445	0.0801628	0.028714	0.0150122	0.0129977	0.0105952	0.0170645
0	1	0.0833191	0.0254231	0.014751	0.00576178	0.0818867	0.0271849	0.012949	0.0141492	0.0105952	0.0174612
0	1	0.0455966	0.00866338	0.00917485	0.00520157	0.026833	0.0244725	0.0119381	0.0174604	0.00975118	0.00916035
0	1	0.220326	0.496578	0.00533307	0.00733823	0.027822	0.297362	0.139541	0.462386	0.00568238	0.0168743
0	1	0.0194858	0.0206272	0.024534	0.00826649	0.042883	0.00588929	0.00775369	0.0153477	0.0273476	0.00520632
0	1	0.0194858	0.0211594	0.024534	0.00826649	0.042883	0.00588929	0.00775369	0.015242	0.0269596	0.00520632
0	1	0.246598	0.311461	0.0101637	0.0116555	0.0251799	0.371105	0.45218	0.371699	0.0229687	0.0129869
0	1	0.0446857	0.024002	0.0161615	0.00612985	0.0673201	0.0230524	0.00807441	0.0263858	0.0195938	0.0116007
0	1	0.021837	0.00596457	0.0445307	0.00548168	0.0543307	0.00980054	0.00217121	0.0114755	0.0309993	0.0147452
0	1	0.00369621	0.00291174	0.0277028	0.00548168	0.0066644	0.0078985	0.0033454	0.0156519	0.0235648	0.0101575
0	1	0.0951954	0.0193227	0.0272815	0.00394921	0.0765233	0.0488037	0.0112802	0.0133685	0.0199949	0.025484
0	1	0.0120962	0.013494	0.0102043	0.0187136	0.0163807	0.0102507	0.0428758	0.00438786	0.0216467	0.00751436
0	1	0.0470158	0.0278346	0.00833195	0.00850259	0.10009	0.0335896	0.00722225	0.0243898	0.0246685	0.0149856
0	1	0.0596519	0.0332323	0.00966481	0.00794241	0.105283	0.0382063	0.0110267	0.023852	0.0227979	0.0157786
0	1	0.247783	0.089364	0.0112091	0.0156007	0.0505687	0.262603	0.280324	0.190736	0.0261463	0.0190051
0	1	0.0307405	0.0137407	0.0315771	0.00548168	0.0617308	0.0127608	0.00519329	0.0248765	0.0120821	0.00766812
0	1	0.0463669	0.0168671	0.0305072	0.0162025	0.0591735	0.0214334	0.0131281	0.0252343	0.0190384	0.0290963
0	1	0.14857	0.0655796	0.0101231	0.0103204	0.159128	0.0664095	0.013732	0.0386029	0.0197296	0.0229447
0	1	0.083649	0.0156259	0.0628232	0.00673404	0.0448185	0.0613757	0.00722225	0.0313038	0.0199426	0.0115167
0	1	0.0372364	0.024716	0.0155779	0.00580576	0.0761636	0.0352461	0.00259664	0.0175449	0.0172862	0.0181605
0	1	0.0157895	0.00941348	0.0217943	0.00663447	0.0105274	0.0073002	0.00327297	0.0114559	0.0214153	0.0101961
0	1	0.0746948	0.0135872	0.0146651	0.0200731	0.070456	0.0299393	0.0461581	0.0206481	0.0409723	0.00971279
0	1	0.00806319	0.00298272	0.0214946	0.0141782	0.0135323	0.00846205	0.00601447	0.0140023	0.027351	0.0056387
0	1	0.00839999	0.00589987	0.0432965	0.00399319	0.0182635	0.00554695	0.00323675	0.006089	0.025799	0.0123716
0	1	0.0180865	0.00667519	0.0306492	0.00673404	0.00630819	0.00814406	0.00453736	0.00686966	0.0239512	0.0111329
0	1	0.027549	0.0107952	0.0223375	0.00459738	0.0601336	0.0201726	0.00658215	0.0133262	0.0148168	0.0104246
0	1	0.0312056	0.019315	0.0209515	0.0150012	0.0614152	0.018582	0.00810523	0.00952381	0.0193753	0.0154064
0	1	0.0594706	0.0298305	0.00479634	0.0128563	0.104688	0.0174535	0.0115285	0.0255928	0.0104028	0.0156033
0	1	0.119141	0.0378804	0.0178715	0.00979896	0.106703	0.0584513	0.0146619	0.0473331	0.0126125	0.0131834
0	1	0.0225056	0.00667519	0.0297048	0.016857	0.033118	0.0188956	0.00330918	0.017023	0.0315726	0.0210233
0	1	0.0406528	0.0166161	0.0177109	0.0085466	0.0657263	0.0211498	0.00530193	0.0133881	0.0172216	0.0054329
0	1	0.0406528	0.0166161	0.0179122	0.00859817	0.0657263	0.0212576	0.00530193	0.0134726	0.0168025	0.00540421
0	1	0.296876	0.557235	0.0065813	0.0295258	0.22218	0.1108	0.168061	0.167438	0.0105537	0.0252777
0	1	0.334396	0.442483	0.0115929	0.0208671	0.14898	0.146091	0.29491	0.225902	0.0113387	0.0135355
0	1	0.0492056	0.0239142	0.0292429	0.00193005	0.0836791	0.0148772	0.00387686	0.0183256	0.0194905	0.00991574
0	1	0.00705564	0.00397638	0.0166234	0.00422931	0.00656308	0.0110145	0.00462561	0.0147232	0.0192514	0.0111575
0	1	0.0534225	0.0380629	0.0158397	0.00399319	0.0911831	0.0215031	0.00658215	0.0285792	0.0199687	0.0113264
0	1	0.214352	0.110551	0.0111686	0.02294	0.0741073	0.119442	0.110776	0.104367	0.0123212	0.0144263
0	1	0.040316	0.014628	0.0362862	0.00459738	0.0472088	0.016064	0.00394929	0.0160423	0.0197557	0.00893482
0	1	0.0282959	0.0343162	0.0186174	0.0180655	0.130999	0.018083	0.00849339	0.0223568	0.0116039	0.0152908
0	1	0.0648395	0.0273181	0.014897	0.00483351	0.0699683	0.0256023	0.00327297	0.0263272	0.00863008	0.00893092
0	1	0.0386376	0.00326576	0.0242177	0.00515759	0.0397288	0.0193867	0.00498057	0.00993369	0.0296075	0.0221328
0	1	0.0297843	0.00752946	0.0411168	0.00640995	0.0682938	0.0135735	0.00387686	0.00841146	0.0341308	0.0117788
0	1	0.0661278	0.0139173	0.0148321	0.00951884	0.0450425	0.0227757	0.00597826	0.00839192	0.0157994	0.0118094
0	1	0.0177225	0.00397638	0.0213728	0.00520157	0.037457	0.00624203	0.00620941	0.00802112	0.0272549	0.0130461
0	1	0.00604809	0.00585162	0.0180456	0.00600091	0.0217138	0.0101533	0.00384064	0.0149103	0.0144216	0.00811563
0	1	0.145455	0.143221	0.0160318	0.0284246	0.179891	0.0597367	0.121152	0.0504762	0.0417212	0.0093799
0	1	0.0295641	0.0120728	0.0109423	0.009755	0.0392749	0.0136046	0.00974644	0.0129977	0.0188122	0.0071542
0	1	0.0329263	0.0100846	0.0252384	0.00640995	0.0406448	0.0158282	0.00797102	0.015408	0.0333248	0.00649255
0	1	0.00335943	0	0.0383613	0.00443914	0.00498603	0.00472391	0.00323675	0.00956292	0.0345893	0.00656653
0	1	0.0668816	0.0977746	0.00599775	0.0102573	0.112215	0.0259814	0.00971027	0.0118235	0.00841706	0.0276394
0	1	0.142336	0.162866	0.00533307	0.0782754	0.159099	0.0647409	0.0936132	0.042293	0.0511527	0.0134822
0	1	0.0612813	0.0214545	0.0263334	0.00697018	0.14845	0.0294016	0.00910634	0.0189274	0.0217208	0.0151213
0	1	0.243584	0.253103	0.00825082	0.00562114	0.144422	0.0932705	0.0130557	0.0977561	0.0128517	0.0123372
0	1	0.0278531	0.00951767	0.0184226	0.0106393	0.0852561	0.0212873	0.00795493	0.0183452	0.0199187	0.018552
0	1	0.0225028	0.00483066	0.0405068	0.00394921	0.0117004	0.0112948	0.00367553	0.00726	0.0190569	0.0271854
0	1	0.148902	0.113369	0.00944229	0.00584974	0.074341	0.0560634	0.00323675	0.0339201	0.00865618	0.00916922
0	1	0.0199706	0.00483066	0.0306043	0.00673404	0.0199919	0.00985154	0.00583339	0.013631	0.0170495	0.0116433
0	1	0.115001	0.169141	0.0154563	0.0132563	0.103085	0.0546337	0.0198189	0.0449673	0.0110995	0.0471309
0	1	0.0185641	0.00412005	0.0200192	0.00427329	0.0228911	0.0153579	0.00458939	0.0129977	0.0125864	0.0195454
0	1	0.00436698	0	0.0292304	0.00334503	0.00605332	0.0036657	0.00202897	0.00800156	0.0182427	0.00412756
0	1	0.071897	0.0635446	0.00645962	0.00948122	0.0840815	0.0288517	0.00599538	0.0232631	0.013569	0.00808203
0	1	0.124896	0.0171831	0.0631097	0.0110073	0.0725024	0.0716418	0.0352394	0.0432488	0.0278488	0.0165558
0	1	0.0638319	0.0347972	0.0107067	0.0327419	0.137514	0.0211192	0.0198321	0.022502	0.0197177	0.00834416
0	1	0.111428	0.0176141	0.0189981	0.00636598	0.147211	0.040043	0.00734672	0.0230405	0.0399868	0.0249346
0	1	0.167422	0.177124	0.00529251	0.0125838	0.1813	0.0629683	0.017202	0.104944	0.0143125	0.0201281
0	1	0.075901	0.0973005	0.00953959	0.0276845	0.0798911	0.049057	0.164633	0.0213148	0.033166	0.0186019
0	1	0.409248	0.436038	0.00887494	0.042814	0.133381	0.267509	0.603399	0.334302	0.0470394	0.0174579
0	1	0.37789	0.447935	0.0119549	0.032576	0.0747405	0.387821	0.579632	0.453318	0.0433675	0.0197099
0	1	0.0114226	0.018748	0.00716485	0.0565691	0.0150404	0.0113186	0.0249398	0.0144566	0.02106	0.0109442
0	1	0.00134434	0.00738581	0.0102448	0.0317841	0.00356029	0.00649856	0.0052295	0.00804067	0.013413	0.00754489
0	1	0.23411	0.309867	0.00595719	0.0541519	0.107155	0.148579	0.373055	0.151587	0.0185079	0.0152629
0	1	0.229347	0.33218	0.00951518	0.042692	0.129482	0.124032	0.250005	0.143197	0.0244468	0.0112901
0	1	0.0204934	0.0160491	0.0225341	0.0113314	0.0727991	0.0165337	0.0058696	0.0130368	0.0142593	0.0207379
0	1	0.0450197	0.0320786	0.0237882	0.00729425	0.0802456	0.0270709	0.00718604	0.0233023	0.0193775	0.0118308
0	1	0.0110859	0.00383272	0.0213892	0.00608586	0.0364763	0.0174847	0.00391307	0.0130173	0.0291393	0.0166233
0	1	0.0134378	0.0127834	0.0168861	0.00399319	0.0307518	0.0139763	0.00135264	0.006089	0.0152689	0.0179084
0	1	0.104543	0.0559566	0.0261349	0.0187576	0.0527037	0.0922084	0.0918285	0.0881626	0.0245208	0.0105299
0	1	0.0483266	0.0170329	0.0112902	0.0284069	0.0748783	0.0267138	0.0409033	0.0179548	0.024246	0.0134456
0	1	0.0198254	0.0127834	0.00716485	0.0207435	0.0117004	0.0102904	0.0187442	0.0199065	0.0160384	0.0101031
0	1	0.0198813	0.0132571	0.00716485	0.0199503	0.0117004	0.0107221	0.0187442	0.0193628	0.0160384	0.0096937
0	1	0.200263	0.984568	0.00727018	0.0198728	0.0162512	0.348396	0.484002	0.770126	0.0103561	0.0185559
0	1	0.0561055	0.0592224	0.0132032	0.0235911	0.171476	0.0298517	0.0126195	0.0405344	0.00910831	0.012592
0	1	0.0552467	0.0585118	0.0132032	0.0250867	0.174015	0.0295088	0.0135024	0.0378532	0.00910831	0.0128256
0	1	0.239592	0.213236	0.00899665	0.0260078	0.0269611	0.275388	0.365069	0.235601	0.0245327	0.00905843
0	1	0.0235188	0.00667519	0.00670847	0.00580576	0.0530687	0.016672	0.00864733	0.00765033	0.0102996	0.0144015
0	1	0.0242095	0.00667519	0.00789429	0.00580576	0.0536197	0.016672	0.00889626	0.00731205	0.0112702	0.0141989
0	1	0.0147821	0.00255514	0.0214135	0.00673404	0.00971716	0.0113593	0.00469804	0.0123705	0.035742	0.00658338
0	1	0.163006	0.0139173	0.044602	0.00548168	0.043802	0.106387	0.0150991	0.0691064	0.0272056	0.015721
0	1	0.129206	0.0747752	0.0155779	0.0144403	0.0865582	0.0505048	0.0190701	0.0738918	0.0157635	0.00874292
0	1	0.103507	0.0790756	0.00302315	0.0440364	0.185516	0.0652226	0.152259	0.0368611	0.0613946	0.0118988
0	1	0.115582	0.0559566	0.00525195	0.00552566	0.0616571	0.0624025	0.0125966	0.0393836	0.0079062	0.00604418
0	1	0.00825059	0.0112185	0.0138273	0.0567435	0.0187733	0.0102605	0.0130168	0.0129782	0.0379516	0.0459919
0	1	0.0114198	0.0124961	0.0240933	0.0175041	0.0493065	0.00865416	0.00878957	0.0213897	0.0192252	0.00954988
0	1	0.18361	0.195014	0.0101231	0.0255099	0.0639421	0.177795	0.283104	0.119515	0.0353029	0.017919
0	1	0.00537453	0.00298065	0.012036	0.0326684	0.0119553	0.00613484	0.00597826	0.00610854	0.0160384	0.00385944
0	1	0.13386	0.0690197	0.00782955	0.0543106	0.127666	0.0665301	0.32974	0.0251562	0.0633726	0.0204632
0	1	0.0225084	0.0117855	0.0269899	0.00333345	0.0308799	0.00814406	0.00327297	0.0110852	0.0261294	0.0057209
0	1	0.0077292	0.00582092	0.0193692	0.00306492	0.00432495	0.00377289	0.00195653	0.00878223	0.0163657	0.0013602
0	1	0.00671886	0.00912643	0.0250868	0.00645393	0.00579402	0.00613484	0.000640105	0.00804067	0.0129995	0.00624505
0	1	0.0463081	0.0173268	0.0184551	0.0125462	0.0989646	0.0271795	0.00398551	0.0180687	0.0216708	0.0295148
0	1	0.15546	0.161184	0.00479009	0.0344321	0.132479	0.0686575	0.0255811	0.0696562	0.0309786	0.0111662
0	1	0.156109	0.134224	0.00533307	0.0230178	0.138773	0.0777327	0.0603417	0.0460352	0.0286173	0.0122863
0	1	0.119674	0.691587	0.0102043	0.0279969	0.329711	0.0610316	0.0681889	0.145622	0.00223035	0.021671
0	1	0.0843722	0.0370888	0.0156591	0.00929438	0.181582	0.049065	0.0105314	0.0307964	0.0251171	0.00676143
0	1	0.0194858	0.0133504	0.0126196	0.0214545	0.0503677	0.00980054	0.0145169	0.00688208	0.0137043	0.00686335
0	1	0.296925	0.197336	0.012579	0.0462204	0.103972	0.218332	0.629505	0.254695	0.0520208	0.0130905
0	1	0.151257	0.140493	0.00654074	0.0150005	0.105095	0.0778137	0.119474	0.0359487	0.0215643	0.0185502
0	1	0.0480423	0.0214468	0.0089155	0.0128639	0.0511744	0.0290489	0.00853672	0.0114755	0.00916051	0.0217711
0	1	0.037964	0.036929	0.0107067	0.0102666	0.080092	0.0268565	0.0131281	0.0202577	0.0171743	0.0215545
0	1	0.0221717	0.00809642	0.0190225	0.01016	0.0320985	0.010506	0.00857489	0.0126074	0.0227034	0.00747268
0	1	0.0635036	0.107047	0.0035013	0.0287775	0.107281	0.0260886	0.0182974	0.0236616	0.0139614	0.015616
0	1	0.0388969	0.029087	0.0101637	0.0134241	0.0506742	0.0175637	0.00616476	0.0186021	0.0159631	0.0120637
0	1	0.042331	0.0166238	0.0179862	0.0112435	0.0683706	0.020941	0.0124518	0.024348	0.0123473	0.0103886
0	1	0.0699901	0.0489941	0.0531452	0.0123037	0.186314	0.0353221	0.00954171	0.0442854	0.0176341	0.052639
0	1	0.00470376	0.00780908	0.0438816	0.00580576	0.0134828	0.0135066	0.00259664	0.0122621	0.0320701	0.00767055
0	1	0.0313572	0.0191713	0.014208	0.00789845	0.0329689	0.0134351	0.00131642	0.0145004	0.0169949	0.0113376
0	1	0.134051	0.182945	0.012579	0.0308159	0.197239	0.0562551	0.0166787	0.0541018	0.0194698	0.0197762
0	1	0.00436698	0.0051103	0.0132437	0.0100791	0.015874	0.010506	0.00398551	0.00796367	0.0216057	0.0130311
0	1	0.0886979	0.126221	0.00758615	0.0112874	0.0951249	0.0264414	0.0120343	0.0355388	0.0113387	0.0195125
0	1	0.0735763	0.0208798	0.0177094	0.00548168	0.0848199	0.0421935	0.00793479	0.0195985	0.0187731	0.0113749
0	1	0.0974261	0.0451691	0.015375	0.0122145	0.127927	0.0386487	0.0150846	0.0248066	0.00937353	0.0118529
0	1	0.108178	0.142838	0.00953959	0.0152806	0.110902	0.0367316	0.00989134	0.0351681	0.0135777	0.0737731
0	1	0.216034	0.573637	0.00852621	0.0226628	0.196444	0.072749	0.11773	0.173064	0.0168027	0.0317072
0	1	0.08406	0.0501933	0.00412542	0.0252156	0.133723	0.0363509	0.0532365	0.0239283	0.0174993	0.00980033
0	1	0.0477084	0.0665939	0.00884254	0.0702733	0.0777771	0.0249233	0.0364576	0.0265256	0.0231958	0.0213245
0	1	0.035949	0.0051103	0.0321202	0.00774102	0.0527515	0.0128697	0.0033454	0.0137784	0.0224382	0.0114253
0	1	0.137015	0.158001	0.00902315	0.0279367	0.273701	0.0650235	0.0458939	0.0548436	0.0474724	0.0203328
0	1	0.0154528	0.00795277	0.0185363	0.00730466	0.02215	0.0109677	0.00692128	0.00612809	0.0187352	0.00446144
0	1	0.243119	0.286679	0.0089155	0.0449136	0.176273	0.0821393	0.129858	0.117238	0.0227535	0.0100056
0	1	0.0305378	0.0362184	0.00654074	0.0444854	0.0505914	0.0187884	0.0777055	0.0368182	0.0453926	0.00961616
0	1	0.0063849	0.00198819	0.00949905	0.0085466	0.00671439	0.00814406	0.00256042	0.00919212	0.00815185	0.0334511
0	1	0.00806319	0.0191713	0.00120766	0.0214105	0.0373321	0.0106132	0.0177537	0.0237317	0.0233846	0.00520931
0	1	0.371117	1.16252	0.00833195	0.0235431	0.181032	0.19785	0.167643	0.448481	0.010117	0.012948
0	1	0.0057113	0.0126398	0.010869	0.0249876	0.015816	0.00733141	0.00793479	0.00860174	0.0138081	0.0054072
0	1	0.0927195	0.143611	0.00962075	0.0290728	0.182157	0.0334524	0.00861113	0.0855782	0.0201361	0.0097697
0	1	0.0501675	0.0258004	0.00470896	0.00394921	0.0513764	0.022914	0.00462561	0.00876271	0.00937353	0.00947886
0	1	0.0620389	0.074425	0.0171258	0.00838837	0.115956	0.0611029	0.0052295	0.0263663	0.0162776	0.016713
0	1	0.198547	0.254114	0.00838856	0.0076623	0.0254877	0.191702	0.292959	0.140867	0.00675335	0.0139679
0	1	0.026083	0.0205926	0.010822	0.0125062	0.0428553	0.0150927	0.00857489	0.0207651	0.0256772	0.00605314
0	1	0.0859027	0.0414724	0.00830965	0.0113754	0.115778	0.0351077	0.0276812	0.0242684	0.0203698	0.0123784
0	1	0.0295641	0.0286889	0.00477388	0.00973628	0.0453988	0.0209048	0.0074159	0.0175569	0.0100257	0.00817226
0	1	0.040316	0.0128481	0.0077484	0.0238955	0.060276	0.0231596	0.0125241	0.0187355	0.0256533	0.00656055
0	1	0.112955	0.1074	0.00953959	0.00764338	0.108979	0.0429867	0.0132005	0.0361356	0.00568238	0.0184353
0	1	0.196671	0.548133	0.0107067	0.00740015	0.247193	0.066439	0.0245278	0.14329	0.00815185	0.011479
0	1	0.0279437	0.00609398	0.0100826	0.0076623	0.049446	0.0185741	0.00992754	0.00993369	0.0229425	0.0100042
0	1	0.0282198	0.0153385	0.0154968	0.009755	0.0516842	0.0172392	0.00519329	0.0153007	0.0170472	0.0183894
0	1	0.0309084	0.00539761	0.0143297	0.0101069	0.0426832	0.0209048	0.00533815	0.0122366	0.0226227	0.010111
0	1	0.256472	0.130374	0.0119549	0.0526853	0.0702503	0.196955	0.340885	0.133415	0.0272406	0.0165241
0	1	0.299279	0.612974	0.0118009	0.0137921	0.0537537	0.176723	0.0279721	0.307992	0.00985176	0.00801373
0	1	0.0312452	0.11022	0.00354186	0.0432122	0.0559533	0.0177896	0.0206401	0.0184237	0.00621062	0.0235911
0	1	0.0164632	0.00610823	0.0144431	0.00734343	0.0290479	0.0117026	0.00370101	0.0133881	0.022089	0.0102663
0	1	0.0208273	0.00951767	0.0143702	0.0132551	0.035149	0.0115642	0.032162	0.00878223	0.0190123	0.0196533
0	1	0.0288905	0.0224734	0.012498	0.00807133	0.058325	0.0211504	0.00616476	0.018716	0.022048	0.00915737
0	1	0.037964	0.085865	0.00437349	0.00705812	0.0795055	0.0344611	0.00648685	0.0146462	0.0028912	0.0673165
0	1	0.0120962	0.000710615	0.00595719	0.00701413	0.00498603	0.0103988	0.00330918	0.00804067	0.0172341	0.0117515
0	1	0.072814	0.0402269	0.0114119	0.0113934	0.13544	0.0275693	0.00654593	0.0186964	0.0167691	0.0260865
0	1	0.076346	0.00692274	0.0248579	0.00669005	0.0727933	0.0521325	0.00327297	0.0155565	0.0224382	0.016942
0	1	0.207763	0.461393	0.0113511	0.0264914	0.0191795	0.378246	0.384386	0.443886	0.0283858	0.0107864
0	1	0.0950074	0.00554128	0.0643358	0.00265236	0.030725	0.0492818	0.00314784	0.0145709	0.0154368	0.0101808
0	1	0.250827	0.523095	0.00979395	0.0069034	0.0515511	0.118255	0.0458623	0.251324	0.00762674	0.00763288
0	1	0.068254	0.024002	0.0145566	0.00548168	0.0869368	0.0276368	0.00722225	0.019887	0.0192893	0.0176192
0	1	0.0534141	0.0096613	0.0065813	0.00797597	0.0473516	0.0174149	0.0052295	0.0110852	0.00912405	0.00928993
0	1	0.00335943	0.00468699	0.0207487	0.00701413	0.0131261	0.00944781	0.00320054	0.00917258	0.0106213	0.00562973
0	1	0.0117594	0.00525396	0.0392039	0.00619177	0.0162267	0.00930945	0.00733092	0.0141297	0.0300857	0.0134209
0	1	0.0124302	0.0285222	0.00895605	0.0349595	0.0302671	0.0141815	0.013732	0.0190358	0.0108865	0.0110248
0	1	0.0159425	0.00466726	0.0579669	0.0107272	0.0221823	0.00849679	0.00607354	0.0125879	0.0345203	0.0104899
0	1	0.231224	0.500173	0.012604	0.0208503	0.0135801	0.405763	0.410741	0.458461	0.0285836	0.0179362
0	1	0.044795	0.05511	0.0115173	0.0508409	0.0963313	0.0230213	0.0272666	0.0201612	0.022199	0.0145922
0	1	0.101581	0.0282968	0.0255066	0.00826649	0.149724	0.0442806	0.00729468	0.0313625	0.025412	0.00623907
0	1	0.015172	0.00780908	0.0202303	0.00794241	0.0464978	0.00814406	0.00533815	0.00954338	0.0319055	0.00946537
0	1	0.00335943	0.00198819	0.0188304	0.00891932	0.005902	0.00621323	0.00195653	0.0118463	0.0156461	0.00821965
0	1	0.064731	0.0493921	0.0065813	0.0275403	0.0906462	0.021767	0.0298995	0.0282593	0.0235222	0.0110339
0	1	0.183136	0.138209	0.0132461	0.0117551	0.208374	0.075722	0.008539	0.0637786	0.016311	0.0118787
0	1	0.22326	0.107184	0.0149538	0.00887068	0.182972	0.120242	0.0395773	0.0666632	0.00716928	0.0155787
0	1	0.278041	0.360884	0.0114282	0.0257961	0.068655	0.327545	0.399925	0.455634	0.0173808	0.0173007
0	1	0.205645	0.257412	0.00533307	0.0218599	0.0434963	0.207245	0.171	0.311703	0.0088953	0.0107694
0	1	0.0859793	0.0766928	0.00998544	0.0115675	0.110387	0.0402119	0.00466182	0.0512369	0.01582	0.0113433
0	1	0.0899202	0.0738465	0.0133295	0.00394921	0.0723643	0.0551301	0.00778991	0.047795	0.0113387	0.00918643
0	1	0.203064	0.0786	0.0090372	0.0505932	0.0767605	0.0967786	0.332132	0.076721	0.0544587	0.00805032
0	1	0.301347	0.0893982	0.0101231	0.0542257	0.0741691	0.174443	0.492961	0.0989886	0.0762827	0.0111877
0	1	0.102015	0.0201769	0.0583155	0.00295902	0.0229946	0.0474012	0.00391307	0.0171937	0.0159436	0.00987761
0	1	0.0567763	0.16121	0.0108284	0.0407283	0.132498	0.0351077	0.0177537	0.0554649	0.0200481	0.0237621
0	1	0.213262	0.393273	0.00645962	0.0158848	0.183344	0.0946482	0.0250846	0.118137	0.00296437	0.0378806
0	1	0.00369621	0.00273259	0.0182336	0.00882672	0.00829144	0.0133924	0.00462561	0.0156519	0.0268989	0.00759331
0	1	0.206346	0.132631	0.00766727	0.059722	0.117857	0.132939	0.222114	0.12879	0.0308553	0.0129317
0	1	0.160349	0.0547273	0.0095802	0.100133	0.119015	0.102754	0.131478	0.0934182	0.0813227	0.0128203
0	1	0.0486744	0.0414724	0.00883438	0.0527958	0.0617826	0.0331121	0.0375725	0.0175645	0.0153211	0.00969836
0	1	0.0905917	0.157825	0.00533307	0.00850259	0.12389	0.0487884	0.00957195	0.0423511	0.0044346	0.0177618
0	1	0.285994	0.263072	0.0089155	0.0316741	0.100987	0.169917	0.102935	0.0928965	0.0168377	0.0147519
0	1	0.19863	0.230125	0.00787557	0.0110073	0.0161276	0.294844	0.277635	0.240175	0.00952353	0.0116968
0	1	0.0574443	0.0149152	0.011663	0.00728665	0.0819013	0.0299913	0.00669081	0.0114559	0.0182688	0.0163362
0	1	0.0594677	0.0231476	0.0107067	0.0113314	0.0410988	0.0181902	0.021541	0.0161642	0.018534	0.00771296
0	1	0.237692	0.488615	0.00825082	0.0100791	0.0816053	0.110877	0.0326804	0.179155	0.00163146	0.0278045
0	1	0.153535	0.318194	0.00533307	0.0122157	0.158567	0.0496021	0.0244444	0.0954925	0.0057737	0.0299044
0	1	0.109694	0.0238374	0.0138189	0.0235952	0.139157	0.045915	0.00910634	0.0194131	0.0219078	0.0152442
0	1	0.0329263	0.018181	0.00595719	0.0138038	0.0584875	0.0158282	0.00782614	0.0191258	0.0170472	0.00839854
0	1	0.0299008	0.0195945	0.0124316	0.00499496	0.0286896	0.0156212	0.00967404	0.0195161	0.0106213	0.0116983
0	1	0.115404	0.0258542	0.0137703	0.0076623	0.118257	0.0509537	0.0111715	0.0298207	0.0289173	0.0158691
0	1	0.0964132	0.227821	0.00533307	0.0159288	0.153053	0.0371618	0.0185504	0.0469949	0.00764751	0.0301027
0	1	0.165763	0.18761	0.012498	0.0107325	0.118143	0.0755832	0.0692802	0.104718	0.0143125	0.0155873
0	1	0.18142	0.121303	0.0112902	0.00640995	0.110989	0.0724948	0.0119203	0.0426455	0.00963875	0.0206504
0	1	0.0673869	0.0897584	0.00617875	0.0312714	0.096089	0.0358132	0.0117754	0.0335872	0.00798437	0.011817
0	1	0.237417	0.30687	0.00953959	0.0421687	0.165913	0.102566	0.272971	0.105467	0.0291292	0.0215762
0	1	0.188711	0.18397	0.00474952	0.0256786	0.0665614	0.11429	0.294875	0.105299	0.0219847	0.0146991
0	1	0.0104151	0.00539761	0.0346907	0.0085466	0.017244	0.0139008	0.00530193	0.0131447	0.0179009	0.0138618
0	1	0.00839999	0.00269881	0.0116265	0.00770628	0.00986848	0.0120241	0.00458939	0.00765033	0.0116935	0.0157082
0	1	0.00839999	0.00269881	0.0119955	0.00831046	0.0105555	0.0120241	0.00458939	0.00765033	0.0113387	0.0159967
0	1	0.00940754	0.00596457	0.015035	0.00733823	0.00615688	0.0103166	0.00526571	0.0133881	0.0181323	0.0065769
0	1	0.212708	0.186611	0.00898335	0.0251236	0.161289	0.0973446	0.101578	0.122788	0.0133299	0.00993533
0	1	0.00940754	0.00307934	0.0196628	0.00399319	0.013835	0.0114276	0.00458939	0.00578217	0.013569	0.0156533
0	1	0.213957	0.505139	0.00731854	0.0085466	0.0627062	0.146885	0.0827682	0.227716	0.00520415	0.0102311
0	1	0.224413	0.00667519	0.100983	0.00215131	0.05879	0.098263	0.00590582	0.0482867	0.0380507	0.0165154
0	1	0.151892	0.0682263	0.0107005	0.0272163	0.169694	0.0494118	0.0274503	0.0461491	0.0249076	0.0170811
0	1	0.0349358	0.0445945	0.0137461	0.0116555	0.0597685	0.0173463	0.00910634	0.0153007	0.0088953	0.0197671
0	1	0.123804	0.150135	0.0161209	0.0149565	0.171201	0.0603674	0.0183951	0.0481728	0.00937353	0.0768944
0	1	0.0315792	0.0205926	0.0130815	0.0107996	0.0498999	0.0219318	0.00729468	0.01452	0.0155342	0.02575
0	1	0.0131038	0.00525396	0.0245014	0.00487748	0.0174765	0.00779132	0.00268685	0.0183452	0.0121082	0.00459101
0	1	0.139437	0.105949	0.00881016	0.013188	0.131011	0.0602673	0.0149424	0.0916283	0.00517805	0.0110609
0	1	0.125152	0.194607	0.00788244	0.016489	0.201446	0.059737	0.0112439	0.0519715	0.00877151	0.039073
0	1	0.262959	0.497752	0.00716485	0.0583012	0.247769	0.126845	0.0762117	0.208946	0.00716928	0.0214987
0	1	0.191284	0.525154	0.00801675	0.0201581	0.28104	0.081277	0.0171498	0.180991	0.0074084	0.0297994
0	1	0.221673	0.324976	0.00884841	0.0247422	0.203259	0.0813693	0.0423123	0.0859267	0.0103561	0.0111359
0	1	0.137943	0.0501072	0.0136244	0.0109633	0.121464	0.0612576	0.00396807	0.0353615	0.0118691	0.0200468
0	1	0.101374	0.0605154	0.0083725	0.0161644	0.100112	0.0428103	0.00917879	0.0186964	0.0106213	0.0294798
0	1	0.0603624	0.00696253	0.0191728	0.00362513	0.0605405	0.0240034	0.00530193	0.0183452	0.0221784	0.026258
0	1	0.235849	0.237064	0.00295831	0.0523124	0.113757	0.115043	0.0514753	0.0719988	0.0187471	0.0176994
0	1	0.267575	0.287784	0.0113706	0.00882672	0.0363176	0.303208	0.107215	0.277358	0.0219861	0.0142558
0	1	0.0517442	0.00516623	0.051653	0.00608586	0.0726654	0.0276691	0.00469804	0.0129977	0.0463894	0.0142954
0	1	0.241892	0.318858	0.0100826	0.00856887	0.158708	0.0816531	0.011095	0.0838704	0.0150559	0.0342671
0	1	0.230374	0.0328167	0.0361391	0.00987129	0.0503071	0.220475	0.0333736	0.112888	0.018534	0.0280994
0	1	0.192335	0.396314	0.0077484	0.00939095	0.0606925	0.154333	0.048889	0.240245	0.00568238	0.0114419
0	1	0.148363	0.139871	0.0106256	0.006925	0.103058	0.0806213	0.00861113	0.0629329	0.00883659	0.0074806
0	1	0.0440065	0.0254231	0.0172474	0.0058538	0.0605055	0.0259503	0.00468197	0.0160227	0.00345203	0.0236075
0	1	0.0218405	0.00340942	0.0470334	0.00848467	0.0573533	0.0146316	0.00391307	0.0110656	0.0291916	0.0145475
0	1	0.012515	0.00638785	0.0401369	0.00548168	0.0193653	0.00969336	0.00498256	0.0128807	0.0241381	0.0158186
0	1	0.038243	0.0106515	0.0208704	0.0085518	0.0743608	0.0161902	0.00519329	0.0126806	0.0281491	0.0087616
0	1	0.188128	0.107885	0.013665	0.00483351	0.0260473	0.232731	0.186788	0.14156	0.0202221	0.0143212
0	1	0.0567763	0.0270681	0.00716485	0.0147684	0.107486	0.0203065	0.0322706	0.0148908	0.0466025	0.0104097
0	1	0.0221773	0.023004	0.00770783	0.00673404	0.0341854	0.0141717	0.0033454	0.0244733	0.0106213	0.00657474
0	1	0.269416	0.203871	0.00833195	0.033559	0.154852	0.111126	0.457382	0.105626	0.0560603	0.0125345
0	1	0.0493141	0.018748	0.0142486	0.00738221	0.100158	0.0263342	0.012488	0.0122366	0.0128255	0.0128799
0	1	0.144687	0.0758436	0.00858306	0.0165259	0.0871144	0.0799743	0.063862	0.033597	0.0106213	0.0285931
0	1	0.266135	0.461863	0.00576259	0.0135248	0.161299	0.100365	0.0821623	0.123745	0.0113788	0.0122387
0	1	0.0393112	0.024433	0.0113308	0.00536419	0.0591426	0.0223157	0.0172768	0.0111047	0.0126125	0.0157239
0	1	0.00470376	0.00610823	0.0210327	0.00783652	0.0132797	0.0111043	0.00590582	0.00949949	0.0244644	0.0570579
0	1	0.0218377	0.0105079	0.0155779	0.016621	0.0358176	0.0130063	0.008432	0.0176036	0.0410138	0.00819741
0	1	0.00335943	0.00596457	0.0126305	0.00278482	0.00340899	0.00916366	0.00067632	0.00917258	0.0212426	0.00625103
0	1	0.00574023	0.00582092	0.00645962	0.00427329	0.00488246	0.00638038	0.00387686	0.00688921	0.0116039	0.022534
0	1	0.0167971	0.00848573	0.0143297	0.00887068	0.0307764	0.0152751	0.00229371	0.00726	0.015295	0.0448123
0	1	0.0167971	0.00866338	0.0142128	0.00887068	0.0307764	0.013634	0.00192032	0.00726	0.015295	0.0450287
0	1	0.0167971	0.00866338	0.0125547	0.00850145	0.0307764	0.0136046	0.00192032	0.00726	0.015295	0.0449854
0	1	0.236008	0.262759	0.0079692	0.0202423	0.0921	0.122186	0.131387	0.0905157	0.0275669	0.0145614
0	1	0.0675282	0.0139173	0.0178715	0.00548168	0.0632333	0.0278835	0.00853868	0.0149103	0.0176851	0.00605314
0	1	0.0346019	0.0701821	0.00996916	0.04542	0.0877416	0.021873	0.00686395	0.0194966	0.00764751	0.00605314
0	1	0.0517703	0.0859065	0.00536662	0.0379919	0.067808	0.0308126	0.0378031	0.037536	0.0215588	0.00427252
0	1	0.00369621	0.00269881	0.0233219	0.0037131	0.00747905	0.00496945	0.00320054	0.0103436	0.0177906	0.00705587
0	1	0.0581171	0.0106515	0.0467368	0.00771034	0.0977796	0.0325314	0.00960407	0.0143216	0.0340159	0.0170297
0	1	0.0167952	0.0163365	0.00524396	0.00278482	0.018821	0.00697867	0.00394929	0.0111047	0.011843	0.0320189
0	1	0.027215	0.013707	0.0274004	0.0115224	0.053339	0.0146396	0.00786236	0.0152811	0.00997566	0.0194636
0	1	0.0282198	0.0122165	0.0319082	0.00891465	0.0390678	0.0215031	0.00718604	0.0141492	0.0180036	0.0208519
0	1	0.244948	0.261116	0.00429314	0.0190537	0.0828204	0.118613	0.0531588	0.175187	0.0175384	0.00824934
0	1	0.139323	0.387848	0.0112902	0.0133453	0.182401	0.0817246	0.0130767	0.0935675	0.0142744	0.0158746
0	1	0.0305716	0.0341096	0.0473007	0.00334503	0.0116292	0.0179446	0.0071136	0.0103045	0.020473	0.00861335
0	1	0.00638209	0.00284247	0.036748	0.00697018	0.0112665	0.0138668	0.00199275	0.00988277	0.0150298	0.0112505
0	1	0.0834685	0.0116495	0.013122	0.00399319	0.097562	0.0368451	0.009215	0.0171741	0.0115778	0.0127373
0	1	0.0204905	0.00439639	0.0600014	0.00306492	0.0118517	0.0121625	0.00113796	0.00726	0.0197557	0.0204359
0	1	0.114227	0.206677	0.00295831	0.010167	0.0548302	0.0397209	0.0152657	0.0542222	0.00791273	0.0107169
0	1	0.00907075	0.00412005	0.0599445	0.00552566	0.0117781	0.00561045	0.00394929	0.011591	0.0103561	0.0353506
0	1	0.137414	0.245038	0.00770783	0.0134125	0.17904	0.0592561	0.019215	0.0933373	0.0111096	0.0267519
0	1	0.00235188	0.00468699	0.0269618	0.00850259	0.00778168	0.00588171	0.00202897	0.0163253	0.0246893	0.0105483
0	1	0.046393	0.0142402	0.0341871	0.0327419	0.0254877	0.0416933	0.0580265	0.0274787	0.0281706	0.00812163
0	1	0.144268	0.136088	0.010042	0.0085466	0.0943365	0.0709657	0.0171498	0.0588004	0.0123212	0.00946989
0	1	0.252514	0.620376	0.0129437	0.0251053	0.248705	0.112464	0.0225617	0.16238	0.00716928	0.0990573
0	1	0.134692	0.0714465	0.0104635	0.0158189	0.074894	0.0557838	0.0582905	0.0382988	0.0275162	0.0149977
0	1	0.199191	0.121989	0.00708372	0.0130548	0.055135	0.218743	0.0192136	0.162226	0.0059215	0.0170968
0	1	0.185229	0.233944	0.00708372	0.0286085	0.11336	0.0998679	0.131584	0.0726537	0.0214831	0.035799
0	1	0.0651735	0.0191037	0.0197439	0.0107272	0.116906	0.0296184	0.00398551	0.022546	0.0208383	0.0127304
0	1	0.0305745	0.0262698	0.0293156	0.00887068	0.0393315	0.0210622	0.00511407	0.0176036	0.0174166	0.0292756
0	1	0.0589574	0.025524	0.0126196	0.0231223	0.138908	0.035439	0.0116668	0.0121341	0.0161243	0.0466467
0	1	0.0354035	0.0096908	0.0399318	0.00612985	0.103879	0.0205233	0.00743364	0.0184298	0.0420713	0.0132973
0	1	0.0670875	0.0460354	0.00955581	0.0125327	0.0834309	0.0325002	0.0183596	0.0275373	0.017021	0.00976567
0	1	0.0141141	0.00198819	0.0475639	0.00828327	0.0178564	0.0138784	0.00492756	0.0140549	0.0257083	0.00804688
0	1	0.108644	0.0511819	0.0175524	0.0100791	0.228168	0.0352921	0.0155291	0.0199119	0.0282119	0.015532
0	1	0.125982	0.0210226	0.0180175	0.00919478	0.137705	0.0506592	0.00729468	0.0271404	0.0226773	0.015579
0	1	0.120548	0.0830884	0.0101637	0.0107712	0.159701	0.0379608	0.0119927	0.0852074	0.0100844	0.0110369
0	1	0.017022	0.00709846	0.0240534	0.00287511	0.0533672	0.0135735	0.00391307	0.0190867	0.0274382	0.00760525
0	1	0.106908	0.00355309	0.0702259	0.00213665	0.0289444	0.0690115	0.00519329	0.0217996	0.0123432	0.0119558
0	1	0.0141113	0.00610823	0.0199869	0.0104471	0.0206052	0.0155464	0.00192032	0.00688921	0.0125864	0.00899069
0	1	0.0107491	0.00412005	0.021997	0.00520157	0.0229161	0.015721	0.00458939	0.00954338	0.018933	0.0107066
0	1	0.0668461	0.0210235	0.00573018	0.0130717	0.078148	0.0261573	0.00864733	0.0164521	0.00905507	0.0197696
0	1	0.140765	0.174256	0.00716485	0.012909	0.187996	0.0605013	0.0224155	0.0652065	0.0072031	0.0161294
0	1	0.222012	0.201072	0.0143702	0.0140722	0.128278	0.186007	0.119427	0.138062	0.0226773	0.0176605
0	1	0.162145	0.158445	0.00504937	0.0272567	0.257248	0.0658066	0.0333385	0.0614459	0.0251207	0.0174727
0	1	0.0251999	0.0252872	0.0084131	0.0332054	0.0207094	0.0141111	0.0183214	0.0171351	0.0199687	0.0198635
0	1	0.21628	0.349143	0.0107878	0.0255127	0.219594	0.107501	0.094179	0.148654	0.0110995	0.0106179
0	1	0.0359517	0.160265	0.0095802	0.0134241	0.100255	0.0270085	0.0132005	0.0252149	0.0088953	0.0627623
0	1	0.0164632	0.0132012	0.0190387	0.00789845	0.0592614	0.00814406	0.00126309	0.00735434	0.0138106	0.0555996
0	1	0.134282	0.0531741	0.0220456	0.0289941	0.104263	0.0844023	0.0276195	0.0765179	0.0130908	0.0219039
0	1	0.339081	0.26884	0.00470896	0.0152584	0.167449	0.115873	0.0610335	0.109548	0.0088692	0.0112535
0	1	0.000727675	0.00255514	0.0342561	0.010123	0.00946229	0.0083896	0.00330918	0.00917258	0.0265245	0.00948185
0	1	0.105241	0.0161731	0.0170868	0.0110073	0.0595063	0.0416155	0.00992754	0.0298011	0.013569	0.00802867
0	1	0.304253	0.631252	0.0113714	0.00951884	0.118355	0.133204	0.0353321	0.182191	0.010117	0.0475606
0	1	0.0342622	0.0286813	0.013122	0.00608586	0.0710413	0.0209348	0.00932362	0.0235429	0.0138342	0.0262038
0	1	0.0171339	0.00539761	0.0266248	0.0112874	0.00778168	0.0144172	0.000640105	0.0141492	0.020234	0.00883288
0	1	0.137402	0.121267	0.0065813	0.0252717	0.113974	0.052838	0.0853262	0.0431892	0.028864	0.00864099
0	1	0.0655186	0.0133504	0.00895605	0.00520157	0.0978776	0.0323054	0.00327297	0.0156714	0.0212426	0.0308451
0	1	0.102801	0.22007	0.00479009	0.0122597	0.140487	0.0527289	0.00722225	0.0707461	0.00172602	0.0246342
0	1	0.059465	0.0474446	0.0101637	0.00943087	0.0634323	0.0319808	0.0117754	0.0258611	0.00785934	0.0281199
0	1	0.324511	0.429373	0.00885879	0.0309891	0.0660797	0.283575	0.294567	0.345168	0.0148168	0.0293542
0	1	0.0574498	0.0534169	0.00533307	0.00636598	0.0450653	0.0256729	0.00917879	0.0351095	0.00369115	0.028265
0	1	0.172683	0.425428	0.00470896	0.0079864	0.0190598	0.336673	0.174602	0.368856	0.00246946	0.0134486
0	1	0.0315827	0.00767312	0.0171258	0.0102868	0.074205	0.0180518	0.00394929	0.0114364	0.0243826	0.0169121
0	1	0.00380816	0.00198819	0.0302608	0.00427329	0.00705777	0.0095354	0.00466182	0.0126269	0.0285727	0.00934928
0	1	0.27347	0.0497124	0.0202869	0.00822252	0.0845216	0.149356	0.009215	0.13231	0.0193992	0.0111702
0	1	0.0515547	0.028553	0.0128598	0.00548168	0.0486337	0.0224541	0.00981753	0.0263858	0.020473	0.0123549
0	1	0.0077292	0.00142124	0.0115577	0.00595341	0.00737548	0.00542937	0.00330918	0.00765033	0.011843	0.0067674
0	1	0.208512	0.471815	0.0107473	0.0251309	0.329221	0.0498777	0.0481772	0.16365	0.010117	0.00976071
0	1	0.150815	0.061022	0.0215351	0.0136562	0.260366	0.0705294	0.0198417	0.0572327	0.00987786	0.025916
0	1	0.0295669	0.00525396	0.0236665	0.00366911	0.0501629	0.023865	0.00320054	0.0114559	0.0113387	0.0107311
0	1	0.131551	0.131725	0.0104731	0.0184347	0.122118	0.0599237	0.0390339	0.0859907	0.0163298	0.0144626
0	1	0.0208301	0.0145074	0.00979092	0.0306319	0.0365748	0.00624203	0.0143721	0.0110911	0.0304303	0.00887248
0	1	0.380515	1.0245	0.00945849	0.0422607	0.0754702	0.258632	0.537975	0.51327	0.0120821	0.0159072
[truncated: 12,986 more rows]
