# Supplementary material for: Relationship between histone modifications and transcription factor binding is protein family specific
Source: Genome Res. 2018 Mar;28(3):321–33. doi: 10.1101/gr.220079.116 (PMC5848611; doi:10.1101/gr.220079.116)
Supplement: Supplemental Material [file supp_gr.220079.116_Supplemental_Material.zip › Supplemental_Material/ELF1/ELF1.txt]

catggccagagaaggaggaagagaacaaagtgg	0
gaatgtcgcgggaacaggaagcaaaaattttgc	0
tatagggaaggcaggaggaagaatgtaggaaac	0
GGGCGTTGGGTGAGGCGGAAGAGCAGACGGGGA	0
catgtctggagcaggaggaagagagtaagaggg	0
TAGAGAAACAAGGAAAGGAAGTGGTCCTTTTCT	0
gatccctgtgcatgcaggaagttgcaccaaagg	0
gtaaacaaagcagccaggaagctcgaaccgagt	0
TCATTACCCTAGAAAAGGAAGTGTATCCTAGCA	0
TCCTGAGGCAGTTACAGGAAGCACAGACAACTG	0
aattgaccacataacaggaagtaaaacactcct	0
ggttgttataaagccaggaagacccttgggtat	0
tatccaaataggaagaggaagtcatactgtccc	0
agcaagatgcaaaagcggaagcccctgataaac	0
ATACTTTCTAACAACAGGAAATGTTTGCAGAAT	0
GCACAGTTCACAAACAGGAAATGTCCTTTTGCA	0
TGTGATACCACAAAGCGGAAGAAGTCTAATCTT	0
CCAGGATATCAAAAAAGGAAGCAGAGAGTAGTA	0
GCTTTATAAAACTCCAGGAAGCCAGGCAAAGCT	0
agctgtatgcaaatcaggaagcgggccctcatc	0
cttgaacccaggaggcggaagttgtggtgagca	0
gagcataTCAAAGACAGGAAATACAATAAAGCC	0
AAGCAACTGGTAAAGAGGAAGTGAAATCCAGTA	0
tcaatggtaaccaacaggaagtcaaaatatgtg	0
gatctctgttttaagaggaagtgaggtggtgtg	0
acctgctgcggcctccggaagtgctgggattac	0
gaatgtgggtgggagaggaagcagagaaaacaa	0
gaatcgcttgaacccaggaagcggaggttgtgg	0
CAAAAAACTGAAAGGAGGAAGTCACCttttttt	0
CTGGCTTCTTAGCTCAGGAAGCGAACTTCAGTT	0
TAATCAAGAGGAAAGAGGAAGTTAGGTTCCTTG	0
gtcatcgcgtcacccaggaagtgcaaggggtca	0
gaaagaccaagagccaggaagtgcaacacttga	0
gtaaacaaaacagccaggaagctcaaactggga	0
gtctaacagaccacaaggaagtgaatcctgcca	0
GGTGTCCCTAAAGGGAGGAAATGATTTCAGGTA	0
CTTACACGATGCAACAGGAAGTGACAGCTATGG	0
CTGTCTAAATAAAACAGGAAGTTGAAAGTGTAA	0
ATTGTGCTCTGTAGAAGGAAGTGTGATAAATTA	0
tctagttctggagaccggaagtccaagatcaag	0
aggtctccaagagaaaggaagtggaagctCTTG	0
GCTTTATAAAACTCCAGGAAGCCAGTGCAAAGC	0
TATTCTGGGGCAACCAGGAAGAGGAGAATATTA	0
tactcattcagttccaggaagccgggttgggca	0
TAGGATTAGGGAAGGAGGAAGAGAGTCAGATGT	0
GAACTCTTAGAGAACAGGAAGCCAGTTTTAGGT	0
atgtgcatgcaagccaggaagagagccctaacc	0
CACACTCTAGCTGACAGGAAGTAAAGGGTGATA	0
TTGGGAGGACACAAGAGGAAGTTGTCTGGTGAT	0
AGTTAGTTCAAGAGGAGGAAGAGGAGGCAAGTC	0
tgtccttgtaagaagaggaagagataccagaga	0
atgaaagagagacaGAGGAAGAGGTCCAATAAT	0
ATCTCCCTTGCCTCCAGGAAGTGCTTCCTTTGT	0
TAGATCAGTGAGGTCAGGAAGTGTTGGCACTTT	0
gaatcacttgaacccaggaagcggaggttgcag	0
ggtaaggtttcaaggaggaagtggtgaggagtg	0
aaatgtacaatgccaaggaagtgaagtaagagc	0
cagagtagacagaagaggaagtgaagccacagg	0
ctgtgctgctctcagaggaagtggttatggtat	0
GTAGATTCTCGAGTGCGGAAGTCAATATTGATC	0
AGAGACCGCAGAAGGAGGAAGATACTGTGGTAC	0
aagggaagttgaaaaaggaagtatctgactttt	0
TTCATGTTGACCACCAGGAAATGACGCCATTCA	0
aggaggtagagagggaggaagaaaacaaagaga	0
AGTACCTTTGACACCAGGAAGAAGTGACGCAGT	0
ATATTTAAACAATGCAGGAAGCATGGCACATGG	0
TTcgaataaaaagacaggaaatctgggttctag	0
GGATTGGAAAGTGGAAGGAAGTGATGGCAGGTT	0
gggtAGCCCTCCGCCAGGAAGCGTCTCTCGTCT	0
tcaaaaaaaaaaaaaaGGAAGTTCAGAGTGTTA	0
TATTCTATCCATGAAAGGAAGTGACTCATACCA	0
tctcatagcaaccccaggaagtaggaactaGGT	0
TGCAAGCAGGGCAGCAGGAAATGAGTTGCAGCA	0
aaaaaaaaaaaaaagaggaagcagaaaatacag	0
ACTGAATGTTGTGAGAGGAAGTAGATGTACAGC	0
GAAGAAAATTGGAAGAGGAAGTTACTGAGAAAG	0
cacttggtttggttcaggaagagacaaacagac	0
AGGGCATGTCAGAACAGGAagtaactcatgtat	0
TACCAGAAATTTTACAGGAAGTAATGCAAATTT	0
GACAcacagtggttgaggaagtggggccctgga	0
agtatttcaaaaataaggaagtggttgtcagaa	0
ttgctgatgcaagagaggaaatgagttgctaga	0
ACAGCAACACTTGCCAGGAAGTAACATTTCAAA	0
aaaaaaaaaaaaaaGAGGAAGTAACATCAGACA	0
ggggggctcaaggagaggaagagagctggggga	0
GGCTTCTTACACAACAGGAAGTCTAAAGCACAG	0
ggtgttctagaagccaggaagggtaggcggatg	0
CCTGGGGGGGAAAAAAGGAAGTCCTAAAAATAG	0
TCCAAGGCTGTCAACAGGAAGAGAGGGGATGAT	0
ATCAAGCAGAAGATGAGGAAGTCAAGAGCTGGC	0
ggaagcaagataaggaggaagagactctggtga	0
catattctagtaaacaggaagtaagaataggaa	0
cgggagtttgagcccaggaagtccaggctgcag	0
AGACTTTCAATACACAGGAAATGGTGAGTCCCT	0
CTTGTGGAGGAAGAGAGGAAGCAGAGGCTCTTA	0
TATTATTTCAAGggccggaagcgatagctcacg	0
cctgcagcacatcccaggaagaggcttgtgtgg	0
AAATATTAAACAAAGAGGAAGTAAAAGTTGAAG	0
ggatcatttgagcccaggaagcagaggctgcag	0
TTGCTTTTTTCCAACAGGAAATGGTAGTGGATT	0
AGCTATAGATTAAGGAGGAAGTGGAACTTTGCA	0
tttttcttatgtaagaggaagtctgaaggcagg	0
cagcAGTCCACAGCCAGGAAGTACATTGCATGA	0
tcaggaagctgaggcaggaagatcactagagcc	0
agaatcacttgaacccggaaggcagaggttgca	0
caacagtgggggaACAGGAAGTTAAGAGTCTAC	0
TGACCACAGAGGAGGAGGAAGTTGGGCCACAGC	0
GAGCACCTCAGGAGGAGGAAGAGAGGGATACTA	0
ccgaagggctaaggcaggaagatcacttgagcc	0
AAGGTAGCAAAGATGAGGAAGTATGGTGTATAT	0
AGCTGGGAAATAAACCGGAAATGAGGATGGGAG	0
TTTGTTTTCACAAAGAGGAAGTGGAAGGAAAGT	0
AGCATGAGTGAAAGCAGGAAGGCAGGGGCATTC	0
ACATGGAAAAGAGAGAGGAAGAAAACAGAAGGG	0
AGGGCCTGTAGAGAGAGGAAGTGAGAATGAGAG	0
AAGAAACAGAGGGACAGGAAGTGGCATTCTAAA	0
GGCGGGAGCCAAGGGAGGAAGTGGTGAGTGACC	0
TCATGGTTTTGAAGGAGGAAGAGGTCAGTGCAG	0
cacatctctcaggacaggaagtcaaagacaata	0
CAGTATACTGACTCCAGGAAGAGACAGTAGGTT	0
caccatttacgaaacaggaagtcctttccccat	0
AAGAAAATCAGCAACAGGAAGCTGCTTGGTGAC	0
CCTATCTGAAAGTGCAGGAAGTGCATTTGCCTT	0
ctccttgctgatttgaggaagtgtgtgaccata	0
agccacagtgtagacaggaagcacacgtctgct	0
TCACTCAGACATAACAGGAAGTGTTGCTTGCCA	0
aggatgcctataaccaggaagtcagataggaac	0
gttccacatcaccacaggaagtgatggcttaat	0
TGGTGCAAGTGCAGCAGGAAGCCATGAGGTCAT	0
AATTCTTTtaaaggcaggaagtactgttctctt	0
GTCCTTGACCCCACCAGGAAGTTGAAGAAACTG	0
tctgtgtggtgaaagaggaagtatgcataagta	0
TCTCCAATCTGGAGCAGGAAGTTGGAGAAGCTG	0
ACAAGTAAATAGGGCAGGAAGAAGCCAAACAAA	0
ACAACTTCCAGAAAGAGGAAGTGCTGGGCTTTC	0
TTATGTACTGTTAACAggaagagcttaggcttt	0
TCCCAGTTTCTAGTCAGGAAGTGCTTTTTGCCA	0
tgcaaattagaaaacaggaagtcaaaactgtcc	0
TGTGCCTTCACTGGGAGGAAGTGATACTTTCAA	0
CCTGAGTCAGAGGGAAGGAAGTGAGAACAGAGA	0
GGGGAGAAAGGCAACAGGAAATGAGCACTTTTT	0
gaaccacatgagcccaggaagtcgaggctgtgg	0
tagccatgtgacttcaggaagtcacttttctca	0
ACCATAATTTTGAGAAGGAAGTGAAACAGGATG	0
gctgtgggctggggcaggaagtgggtagaaagt	0
CTGAATTAATTGAGGAGGAAGAGAAGCAGCTAT	0
AGCATAGAATGGAAGAGGAAGTGGCAACAAAGT	0
TTAGGCTTGTGACACAGGAAATGCGGTCTGATT	0
tggatttgaggaatcaggaagtgagagagtcac	0
TTCTGACCTAAGGAAAGGAAGTGCCGCCTTCCC	0
taaatttgaagagaaaggaagtgggaaatagtt	0
agtccaacaacctggaggaagtgaaacctccag	0
cagacagtcaaagacaggaagggcaaacaatgt	0
AAGATTCTGATACCCAGGAAGCAGGCCCTGCCT	0
CAATTTTGCTAATTCAGGAAGTGCCAGCTTGAA	0
AAACTCAGTGTGGGAAGGAAGTGGGGAGTGGTG	0
ttaaagaaaaaaatgaggaagaaaatggcacac	0
ACCAGGGCAACCAGCAGGAAGTGCAAAGGGCAG	0
TTGACGTCATGAAGCAGGAAGCAGAGATATGCT	0
GTACTTAATGGTAACAGGAAGAGGGAGATTCAT	0
cctcaaaagagaaaaaggaagtggagggcaagc	0
GACTTCTAAGGATAGAGGAAGTGAAGTGGGTCT	0
ACCCAGAGGCGCCCCAGGAAGCACCCTGAATGC	0
AAAAAAAAAAAAACCAGGAAGTTGCTGTTCTAC	0
GAGGTTTTGGAGATGAGGAAGTTAGATGATTTC	0
ggagagaactaaagcaggaaatgggtggagtgc	0
CCCCAAAATTAGCTCAGGAAGTAAACTTTTTTC	0
TAATTGCCAAAAAAGAGGAAGCAACATCTTCAG	0
TAGAAGGACTTAGGCAGGAAGCACAGGTGATAG	0
tgttattCAGGATACAGGAAGAGTTTCAAGAGA	0
ggaggagggagggacaggaagttggggGCAGGC	0
tcccatgtggcaggcaggaagcattgatttcat	0
agagaggagtgaaggaggaagtggggaaggaag	0
TGTGGGTAGCAGGAGAGGAAGTGGTCCAGTGAG	0
aaaaatggctcatccaggaaatgcatataaggg	0
GTCTTCCCTTGAAGCAGGAAGAAAAATCATGGG	0
TCTGAGGACACCAGCCGGAAGTTCTGTGGGGCA	0
AACACAGGGTAGCACAGGAAATGACTTTAAACT	0
TGTGTGGCCGAAACCAGGAAATTGTTCTAACCC	0
TCCATTTCCTAAACCAGGAAATAATGTACTAGT	0
GACAAACCATCAAACAGGAAGTCACGGTCTTAG	0
tatctgaaggATGCCAGGAAGTACAGACAATAT	0
CCCAGGAACACAGACAGGAAATGGCATTTAAAG	0
TTCGCCATTTTCCTCCGGAAGTGCGGATCCCAG	0
aaaaaaaaaaaaaaGAGGAAGAAGGAAAGAAAT	0
ttatttctcaaaaacaggaagcaagagaagctt	0
AGGAGGAGTCCCAGGAGGAAGTGAAACTGGGGG	0
aggttcaacacaaacaggaagtgaatattaagg	0
atcacatggtgagagaggaagaaaggcgtgggg	0
TGCCGGAGCTGGCGGAGGAAGTGACGTCTGTCT	0
CCTTGGGGGAAAGGAAGGAAGTGCATGTTTGGG	0
catagaggacacagcaggaagtctgcagggcaa	0
gtgacatacagaaaacggaagtgaggtacagaa	0
ctagaggctggaaaaaggaagaaaacagattct	0
cagagaaaacacagcaggaagggacctcagaga	0
TCAGCTTCCAAACCCAGGAAGCTCTTTTGGGCA	0
caaattcatagagacaggaagtggaatggtggt	0
ATTTGAACTGAGTCCAGGAAGTGGGTGGTACTA	0
CACTGGGGGTATTCCAGGAAGAGACCACATGAG	0
TCGAGAGTACAAACCAGGAAACCTAGCACAGCC	0
GAGGGTGATGGAGCCAGGAAGTACTTATAAGCC	0
AAAAGATTTCTGTCCAGGAAGTGGTGTGCTATT	0
tcaaccctgactttcaggaagtgaaattaaaat	0
cttttactttgagacaggaagccatcaaaatgg	0
GAGAGAAGACAAGACAGGAAGTTCTTACCATCT	0
atcacatgatgagagaggaagtgagagtgagcg	0
AGAGAAAGGGAAGGCAGGAAGAAGGGAAACAAA	0
ggcagttctcagaagaggaagccaaaatgacta	0
aacttcCCTAGTGGGAGGAAGTGAGAGCTGAGG	0
TTTAGGGAGTGAGACAGGAAGAGAGGTCAGAAC	0
GGACAGAGACAGAACAGGAAGGGGATTGAAGTA	0
ATGATTTCCACTTGCAGGAAGTCAACTGCTTCT	0
GCACTTCACTCAAAGAGGAAGTGAAAATCAAGA	0
CACAGCTGCTGCGACAGGAAGCCAGGCCCAGCT	0
tggggctgagggaagaggaagtggtaaggcagg	0
tgaaaggagaagaagaggaagaatgtcaagtcc	0
gaattaatatctgtgaggaagtgaaaggagaag	0
AGCATCCCTGAGAGCAGGAAGCTGCCAGCTGCT	0
catgacaaaagcaagaggaagtgagagagagtg	0
acagatgactgcaacaggaagagtagtggtggt	0
ctagaattggaaatcaggaagcttggctccgga	0
GACATAGAGGGGAAGAGGAAGCACAGGGCTGGG	0
ctcattttacagatgaggaagttgaagccacag	0
gagtgggaggagggccggaagaggccaagccag	0
TAGAGACCATTAGGCAGGAAGCCCTTCAACTTC	0
GGGGGAAGGCGTGGCAGGAAGAGGGGGACTCTG	0
agtgttaacagaaagaggaagtggctagtaatg	0
tatttgagtgaagtgaggaagtgaaacttacaa	0
AACTCTGGCAAAACAAGGAAGCCTCCGGGAGGT	0
gaaccacttgagcccaggaagcagaggctgcgg	0
ATCAGCAGAGGGAGAAGGAAGTGGTTTTGTCTA	0
GTACGGGTAAAATAAAGGAAGTGATACTGGTTA	0
CATACGTCCAGCAGCAGGAAGTAACACACAGGC	0
tagggagcatggaggaggaagcacctTCTTAGT	0
AGTCATGAAGAAAACAGGAAGTCTCCCCCTTCA	0
TGCAGCTACCTCCCCAGGAAGTGGAGGACTGTG	0
TTTCGGTTCACAGGCAGGAAGCCCTGGAGGTTT	0
tttgttcttgcagccaggaagtggtggtgctgg	0
CCCCCCAAGCCACACAGGAAGTTGCTCAGCTGA	0
TAACAAAACCCAAAGAGGAAGCCACTTTGCCTA	0
aggggtttattcggccggaagtatcggcaagcc	0
TGCGTGGCATGTTGAAGGAAGTGAGAGCAAGCT	0
CTTGGTCAGGGAAGGAGGAAGCTGTTGTTCCAC	0
CCTTCTCCACAGAAAAGGAAGTGAGGCTTTCCA	0
CAGGCTTCACAAAGCAGGAAGCAGTGGCCTTAG	0
TGGTGTTTGAAGGAAAGGAAGTGCTGCTGTCAG	0
TTTAAGTCAGCAGAGAGGAAGTGGTTAGTCCTG	0
GGGACCGGGGGAACCAGGAAGGAAGCTTGTTCA	0
ggactgaccacatagaggaagtgggaggaggca	0
acccacctcggcctccggaagtgttgggttaac	0
TTAGTGAGAAGGAGGAGGAAGAGCAACCTAAAA	0
gtgagcatgagaaagaggaagagagagagagag	0
GCCAGAGCCGCCAAGAGGAAGTGACGTCTGCCT	0
AGGCTCGTGGAAGGGAGGAAATGTGGGCCGTTC	0
GCGGGAACATAGAAGAGGAAGTAGGCGGCAGTG	0
ATCTACTGATTCCGCAGGAAGTAGTAAGGGTGG	0
TTATCCACAGCAACCAGGAAGTGAAGGTTATGT	0
TGACGCATCTTCAAGAGGAAGTGAACACATTTA	0
AATGCAGCTGGGAGCAGGAAGGGTGGAGCCTGC	0
CTTGTGGTATTTGGGAGGAAGTGAGAGGAAAGA	0
ATTCGGGTGAGCCCCAGGAAATGAAAGAATGTG	0
tcgagggccacccagaggaagtgcaatgttaaa	0
GAGAAACACAGAAGGAGGAAGGGAGAAGGGAGA	0
TGGCTGTAGTAGAACAGGAAGCAGTTTTGAAAG	0
GGAAAAGAGTGGAGGAGGAAGAGACAGGAGAGC	0
AGCCAGCCTTGGGAGAGGAAGTTTGTTTGTGGC	0
TGAACTGTTGCAGTCAGGAAGAGAGGCTGGGGA	0
ctgatgaattgtgagaggaagtggtgtgtgtct	0
gatattgtgaaaatgaggaagtgtgacttcaag	0
CTGGCCAGGAGCATCCGGAAGCCCTGCGTGCAG	0
TGAAAGCAGCCGCCCAGGAAATGTCCAAAACCA	0
ctgtggtccccacccaggaagtgactcagcaca	0
atgaacagccagatgaggaagtatatagggcaa	0
ACACACACAGAGAAGAGGAAGTAGAAGCCCTAA	0
tggggtgatttccagaggaagtgatatgtgggc	0
gatagattgaaaaggaggaagtaaaactgtctt	0
caggattgtgtatgcaggaagccatcttcaggg	0
TATGGTTATAGAGAGAGGAAGTGATAAAATATG	0
GAGTAAGTAGAAAGGAGGAAGTGATCATACTTA	0
AAATAGTTCAGTAGGAGGAAGTAGTATTCAAAT	0
ATTGGGATCCAGTGGAGGAAGAGGAAGGAGAAA	0
ATGCCTGAGAGGAACAGGAAGTGCTCTCTCCCA	0
cagcaaatgcagaggaggaagtATAGGTAGTGT	0
GGAGAGTAGAACCCCAGGAAGTGACAGAACAGT	0
tgaggatgaggtaaccggaagtgttgcagccat	0
TAAGCAGGCGACTTCAGGAAGCGTGGGTAGGAG	0
gaaacagaacagaccaggaagtttcacaatgtc	0
TCACTTTCTTATAACAGGAAGTAGTGTGGCTTT	0
TGTGGTTATTCAAACAGGAAGTCTCAAGGAAGC	0
aagaatctgaataggaggaagtgatacctggta	0
AGTGTGGATGTGGAGAGGAAGTGATGGCTGCAG	0
TTTACTGCCTGAAACAGGAAGGCCTACAGGTAG	0
AAACGGAAATGAAAAAGGAAGTAGATGTTCAGA	0
AATTGGCCCTGAAAGAGGAAGTGAACCATCTGG	0
ggtgatgataggaagaggaagaaagcaaagagt	0
ataagaaaacaagacaggaagtttggttacttg	0
AGACTTTAGTGATTCAGGAAATGCCTTCTGATC	0
CAACAACGAAGAGACAGGAAATTCCAACATGTG	0
TGGGCGGATTCACACAGGAAGTGTCTGAGTAGA	0
ctagaacagcccttcaggaagtggtgtagacct	0
GTCAGCTTAAGAAAAAGGAAGTGCAGAAGTGAG	0
attgagacctaaaggaggaagtgatcaactatg	0
ggggctgaggggaggaggaaatggggacttgct	0
CTACCCAGAGAAAACAGGAAGCAACACGCTCAC	0
aagggaaaagaagggaggaaatggggatggaat	0
CAGCCTCTGGCATAGAGGAAGTGAGCACTCAGA	0
CCCACAGGGGCAAAAAGGAAGTGACTGAAACTA	0
AAGTTGTTAAACCACAGGAAGTGGAACTTGGTC	0
GGGCCTGTTACAGGCAGGAAGTAGGGCCCCTGT	0
GACTGAGGGAGGGGGAGGAAGAGGTTTTGGTTG	0
CATAGTTCTTAAAGAAGGAAGTGGTGATCACTC	0
TTTATCTAAGCAGACAGGAAGAATGAAACAAAG	0
atgttgttatcatccaggaagctggtaggaggt	0
TAAGAAACCCTGCCCAGGAAGTGAGCTGGGATA	0
AGGAGAAAACAAGGGAGGAAGCGGGAGTGGCCA	0
AAGTAGATTGAAAACAGGAAGGGTAAGAGTTAA	0
CAAGACACAAAGTACAGGAAGTGTTTCTGCAGG	0
CCAGCAAAATGACACAGGAAGATATACAGAGGC	0
ATTGTTTTGGAAAGGAGGAAGTGCTACTTAATG	0
CAATTCCCTGCAATCAGGAAGCAGAGTCTCCCT	0
CTGGGCATGGGGCACAGGAAGCTTTGGGACTGA	0
AGGTGGAGTTGAAGGAGGAAGCATGGCACACCT	0
ctattactgagggtgaggaagagggtgaggtca	0
ATGTAATCAGCTGACAGGAAGAGAACAAGTAAC	0
CCCATGGGGGAAGGGAGGAAGTGAATTCAATTA	0
aaagtaccaggctccaggaagacggctgcccct	0
ATTAAGGTTTTGGCCAGGAAGTCACAATAAAGA	0
TCAGTGAGATAGATGAGGAAGTGACTTGAGCTT	0
TAATGAGGTCGTGGGAGGAAGAGAAGCAGCAGC	0
aatagggggtgctagaggaagagctcaaggctg	0
agaagtgatgctcacaggaagtccacgggaagc	0
CATGGTGGAGGAAGCAGGAAGAAGGGCGAGGCC	0
AGAAGGTCAAAGTCCCGGAAGAGGAGTAAAATG	0
gaagggccttaagacaggaagcctgttcaatca	0
ATGTCATGGTGAAAGAGGAAGTGGTCCATGGGG	0
ACATCCTGAAGGAAGAGGAAATGCCCCAACTTT	0
GATTACTGCCCTGCCAGGAAGTGAGAGTGAGAG	0
agaggaagaaagaccaggaaatggccagttggt	0
TTGCTCAGAAGAGGAAGGAAGTGCATTTCCTAC	0
aactcccttgggaacaggaaacacattctttta	0
ggatcacctgagcccaggaagtcacggctgcag	0
CTAGGGGAGGCAGCCAGGAAGCAGCCGGTCTTG	0
TCCCTCGTACGACAGAGGAAGTGATGTCCTCTT	0
gtGGAAAAACAAACCAGGAAATGCTTCTCTGTC	0
GACACATCCCAGGAGAGGAAGTTAGGTTAGGGC	0
CTTGTGGCAGTAAAGAGGAAGTAGATAAAACTT	0
actaggagacctatgaggaagtgaaagatgaat	0
atgtgtctaccaaccaggaagctctctgaacct	0
cttcttattcaaatgaggaagtgagaccgagag	0
CTATGATCACAACACAGGAAGCAAAAGTACATG	0
tgtggtacatttaacaggaagtcCCATGGATAT	0
GCAAGAATTTAAAGCAGGAAGAAAGCATAAGGC	0
TGCTTCAATTAAAAAAGGAAGTGCTTAAAGTGT	0
CGGCTGAGAAAGAAGAGGAAGCGAAATCCAAGA	0
TAGAGGTTCTGGGACAGGAAGTGCATGCATAGC	0
GAGCCAAAGAGGAGCAGGAAGGAGGAGGAGACA	0
TGTCCAAGAAAAATCAGGAAGCATAAATCAGGC	0
ACAAGGTGTCACTACAGGAAGTGCGGGAAGTGC	0
TAATTGTTCACTGCCAGGAAATGACAGCACCAG	0
AGGTCTGTGGGAAACAGGAAGTGGAAGCAGAAA	0
ACGGCTGGTTGGGCCAGGAAGTCCCGCCCTCTC	0
CAGGGTAGAGAAGGCAGGAAGAGGTGTGTGTGC	0
AAGAGAAGGCCTCCCAGGAAGTGACAATAGAGG	0
agcagagactcagagaggaagtgatttgtttgc	0
ccctggtcctcacagaggaagtgagaaggttaa	0
tgttgtctgtgaaccaggaagcaccctcaccag	0
catggccagagaaggaggaagagagaaaagggg	0
caggagacttcccggaggaagtgaaactccagc	0
gtgtaagtgcaatagaggaagtgtcgctggtag	0
AACTAAGAAAAGAACAGGAAGTGAGAACCGGGA	0
gagggccctggtgtcaggaagtgagtcctgggt	0
GATCTACTCAGGAACAGGAAGTCTGGCGTAAAA	0
AAACGAAACTGACccaggaagagagccctcatc	0
tgcactggccaaagaaggaagtgaaacagggat	0
ATCTCAGGTAGGTTCAGGAAGCATTGCTTTATT	0
CCCTCTTGCAAAACCAGGAAGAATAAACCACAA	0
AGGGTGGGGAGGAGAAGGAAGAGACTAAAGATT	0
AAAGTCCAGAAAATGAGGAAGTACGTGAAGAAA	0
gtgagttgtcttgggaggaagtgactgtcattc	0
GAGGGAGGCGAACACAGGAAGTCCGTGCAGTAA	0
gtgtaagcacagagaaggaagtccttagctctg	0
AGAGGAAGAGAAAACAGGAAGACTAGCAAGTCA	0
GTGTTCTGGGAAAGCAGGAAGTCTTCAGACCTG	0
TGGGTTCTGACCTCCAGGAAGTGCTAAGAAACA	0
CCTCCAGGGTGAGGCAGGAAGTGATCGCCAGCT	0
CTCTGAATGGGAGTCAGGAAGACCATGGTAGTT	0
AAGCCAAAAAAAGACAGGAAGTCTCAGGGGACA	0
agggggatttcccagaggaagtgatgcctgccc	0
CCAGCCCTAGACAGGAGGAAGCAGCGGGGCTTG	0
GTGACCTCCGGAAAGAGGAAGTGGGTGCGCGGA	0
TACAGTTAAAAGAAGAGGAAGAACCAATGGATA	0
CTGTGGCCTTGGAGAAGGAAGTGTGCAGCTGTT	0
aaggaggtgaaaggcaggaagcttttattgtaa	0
TGTGCAGATCTCAGGAGGAAGTGTGGATCAATA	0
catttgaacagaggaaggaagtaatttgactca	0
tcaagagagtgagagaggaagtgataccagatg	0
AAGTGGGTTTGAAACAGGAAGTTGTTTAGTACT	0
GTGAACTAGAACAGCAGGAAGCCATGTGGTCCT	0
gttgttttatgcaacaggaagtgggtaaacagc	0
TGTGACCCAAGCAACAGGAAGTAGACTTGTTTG	0
actgggggagcagccaggaagcagggtgttatc	0
GCCAAGGGGAGGGACCGGAAGCCAAGCGGAGGG	0
tgtgcccaggagaagaggaagtgagcttggtga	0
TCTTCTGCCCACGGGAGGAAGCGAGACAAAAGA	0
cagattcatagagacaggaagaaacgtggttgc	0
GGATTTTCATCTTGGAGGAAGTGAGCAGGCCTG	0
ccaatagaatgtgaccggaagtaacaggtagaa	0
CCTTTCCGAAGGTCCAGGAAGTTCCAATAACAG	0
AACTCCTCGAGTACCAGGAAGCGAGCCCGCACA	0
TTTTGAACCAGAAAAAGGAAGTCATCATTGGAA	0
AAGTAAAAATAAAACAGGAAGCCAGCAGCTTGG	0
gtaagtgggggaaagaggaagtaaatggctaac	0
ACACTCAGGGATGGAAGGAAGTGGGAGCTGAGT	0
gtggtgggggggaacaggaagtgactgctagtg	0
TTCCAGGACAGGGCCAGGAAGAGGGAGGGAGGA	0
tgttgtaaaaaaaaaaggaagtgagattattgg	0
aggaaggcttcacagaggaagtggtggctcagc	0
AGATGTCTGCAATGCAGGAAGTTGAAATCGTGG	0
TTTACTTGGGAAACACGGAAGTGAGCAGTATAA	0
CTCGGCAATCCATCCAGGAAGTGAGACTAAGTT	0
CAGCAGGCAGTGGGCAGGAAGTTATTGACTTGA	0
ctgagtcaccccaggagGAAGTCGCTTGGGTCT	0
ctgagtttagggacacggaagtggtaagtttcg	0
TAAGGCACGAAGTCCAGGAAGTGGGCAGGGTCC	0
GATGGAGCTGGAAAGAGGAAGTTACCTGACTCT	0
tcttcacattgtggcaggaagagaagtgagtgc	0
cctccctttggcctccggaagtgccaggattat	0
gaccgtgcaggggacaggaagacacacagacca	0
AGGAAAAGGGAATAGAGGAAGAGAATGGACAGG	0
TTTGAAGTGGAAGAGAGGAAGTTCACTGTCGTG	0
GGTAGTGAAAGAAACAGGAAGCAACagagagaa	0
GTCTCATATGGGGCCAGGAAGCCTGCTGTGAAC	0
TCAAATGTCTAATGGAGGAAGTGAAACCTAACC	0
cttctcagccacagcaggaagtggagggagggc	0
ACAGACTGAAAAATCAGGAAGACTGATTGGTCA	0
aatttcataagaaacaggaagtagacgtgtggt	0
gctggggttggagacaggaagtgacttgttcaa	0
ccccatttccagatgaggaagcaggggctccaa	0
AGAACTAAGGCAACCAGGAAGGCACTGATCTGC	0
ggccaccatgctgtgaggaagtgaagccacgtg	0
tgtggtgggagcaggaggaagaaagagagcaag	0
TTCTAATTGGAGAAGAGGAAGTTATAAGTGCTA	0
GCGAGTAGAAGGATGAGGAAGTTGTCTTTTGCT	0
GGGAGACCAGAAAACAGGAAGGCTTTACTCCCT	0
AACTGGATCCTGAACAGGAAGCAGCCCAGATTT	0
GTTAGACAAGAAAAGAGGAAGTTAAAGAACAAA	0
ataccacagttggtgaggaagtggagtgtctga	0
gcagcaATGTGGAGGAGGAAATGATTAATCCTG	0
tagctattaaagatgaggaaatgactcagacaC	0
AAGAAAAAATGAATCAGGAAGAGAAAAAAGGGG	0
GGTGGCAGCTGCAGCAGGAAGCAGAAGAAAGGG	0
gcccacctatgtgccaggaagctttgggtgggt	0
CACCATCCCGTTGAGAGGAAGTGTGTGTCACAG	0
gagatgggagatgagaggaagtgggtggttcag	0
GGGCCTTGGCAGTGCAGGAAGCATGATTGGCTG	0
AACTGCTTGATTTTCAGGAAGTGGTAAAGTGGC	0
GGAGGGGGAGGGGGCAGGAAGTGATCTAGAATC	0
CACACTGTGGGAAAGAGGAAGTGACTCCTAGGC	0
CTCTGGTAGTGAGCAAGGAAGTCCAAATCTAGT	0
TGCATATGGCCAGACAGGAAGTGGCAAGACACA	0
aatgatgtaagaaaaaggaagaatgattggaaa	0
tcgcaaggctaaggcaggaagactgtttgagcc	0
acgggaacctggaaaaggaagtgctttagtctt	0
GGAAGGAACAGAGGCCGGAAGTGGGGGTGTGGG	0
AGAGAACAGACGGACAGGAAATGAGATTAGAAA	0
gctatggcaatgaccaggaagttactgcccctt	0
gaagtgctgggtagcaggaagagatgaggttgc	0
AGGATAGATTAAAAAAGGAAGAGGAGAAAAATA	0
tacttagggagaaaaaggaagtttcacagagga	0
aaggaagtttcacagaggaagtgacatttgaac	0
aactttttatagcacaggaagtatatgacgtag	0
ttagcagaccgggaaaggaagtctcccttcccc	0
AGCTGCCCCCAAATGAGGAAGTTTGGCTTTGTC	0
AATTCTACCCAAAACAGGAAATAGGAAGGGTAA	0
AAAGCAGTGAGGTGGAGGAAGAGATCAGAGCAA	0
AGAAACCATCTGAACAGGAAGGGCAAGGGGAGT	0
GGTCAGGTAAGACTCAGGAAATGAGTGGGGCCG	0
GAAGGGCATGGTAAGAGGAAGTGCAGAGTAGGC	0
TTCTCAGCATCAAACAGGAAATCGTGTTGACTG	0
TTAGCAACCACTGACAGGAAGTGGCAGAATGCG	0
CTAGGTTCAGCAGACAGGAAACGGGGTGTGGTC	0
ATAAGGTCAAAAAAGAGGAAGCCTTCAGTTCTG	0
ctgtggagggggaaaaggaagcaggggtcagca	0
AGGCAGAAGGTGCCCCGGAAGCGGTGGCACAGT	0
TTAATTCTGTCACAGAGGAAGTGACAGAGGCTG	0
TTCTAATGTGGGAGGAGGAAGTGTGAAGGGTGG	0
TTAGCTGGGTGGAACAGGAAGAATCTGAGTCAG	0
gtgaggttctcagacaggaagctgtttaaagtt	0
TGAATGACGGGGTGCAGGAAGCCTTGTGTTGTC	0
atggacccacagaggaggaagcaatgtgaaaat	0
GGAAAATATTAGAACAGGAAATGAAAGTGGGTG	0
GAGGGTTTCTGAGACAGGAAGCAACAGTGGCAC	0
CTTTGGTGCAGAGACAGGAAATGGGCACTCAGA	0
aaaagcactcaaatcaggaagtggagctccttc	0
TGCAAAGCTCAGCACAGGAAGTACAAAAAGATG	0
CAGATAGATTAAGACAGGAAGTTACTCACAAGT	0
cttgggtcttcttagaggaagtggtttccaagt	0
GTGAAAAAAAAATGGAGGAAGTTACCTCCAGTG	0
AGGCCATACCAAAAGAGGAAGCAGCAGAACTTT	0
ATTTATACTGAAATGAGGAAGTTGGGTTTTACA	0
aggtgagacaccatgaggaagtgaaaccaaaat	0
agaggaaattagaagaggaagcagagaATGAAA	0
agagagaggaaagagaggaagttcttgcccaaa	0
ttagaagagtgagtcaggaagttctctccgaga	0
atgcaaccaacatagaggaagtagaactgagaa	0
gtccccacttggcccaggaagtccagctggctt	0
GCTGCAAAATCAAGGAGGAAGTGAGAATTTGAT	0
ACATGCTACGGTGAGAGGAAGTGAACACCCCAA	0
GCTGCATGGGCAAAGAGGAAATGAGAGGGAAAG	0
acctcactagcaaccaggaagtgtaagttaaaa	0
tggttaccagaggccaggaagggtagccaggag	0
gcaggctcgagacccaggaagagctgatgtttc	0
TAACACATGAGAAACAGGAAGTTGGACACATTA	0
CCTCCAAGGGGAAGGAGGAAGTACAAAGTGAAA	0
ACaacctattgcatgaggaagtgagaatcatct	0
AGCAGTTTAAAGCACAGGAAGCAAGCTCACTGC	0
TGCCCTGTGAAGAACAGGAAGCAACTATAACCA	0
aagaaagagtgaaagaggaagtgccacttttaa	0
tgaatgagatcacccaggaagtgagtACAACTT	0
AAAGTACAGGTGGAGAGGAAGTGATTTCACCCG	0
TTACTGCTTAAAGTCAGGAAGTGAAACTAGCTA	0
GTTCACCTCACAGTCAGGAAATGTTGACATTAA	0
ATGTGCACAGCAAACAGGAAATGATGCCACATA	0
GTGAGCCTTACCAACAGGAAGTCAATTTGTTCA	0
ctgtgtttatgtcccaggaagtgtagccctcct	0
ATTCAAGCATAGAGAAGGAAGTGAAAATAGGAG	0
ggaaagagagaaatgaggaagaagcaaaagggg	0
GTGTCCTCCAGAGAAAGGAAGTGGAAGTACTGC	0
TTAAAGGCACTGGAAAGGAAGTGAAAGAAAAGA	0
GAGAACAGTAAAAAGAGGAAGCATACTCAAATT	0
TATATCTTAAGGGAAAGGAAGCGATAATTAagc	0
ATTGCGGAACCATCCAGGAAGTTATTGCCCTCC	0
ACTCCCTCTGTTGGCAGGAAGAGGTTGCTTTCT	0
GGAAGTAAAGTAAACAGGAAGTTAATTTCTTCA	0
TTGAGTCCTGCTGGGAGGAAGTGTGAAGGAAGT	0
GTGTCTGTGACTGGCAGGAAGCGGAGCAGAGCC	0
TGAGAGGACACAGACAGGAAGTTTTTCAAATGT	0
CTGAGGTCAGGATGCAGGAAGTGTCTGTGTTGG	0
GGCAGTCAGAGAATGAGGAAGAAGAGGTGAGTG	0
TGAGACTGTGAAAAGAGGAAGTCAAACTCCAGT	0
gtgggggagggggagaggaagagttctatagtt	0
AGGAGCCACAGAAACAGGAAGTGTCCTAGGAGT	0
TCAGAAATTTGGGGAAGGAAGTGGTATATGCTT	0
TAGGACCATTAAGGCAGGAAGTGTGCTGCAGAC	0
GCAACTGCTGAAAACAGGAAGCAAAGAGCAACT	0
caggctgcaaaatgcaggaagTGAGAAAGGTGT	0
aggatggggcagaagaggaagtgaggcagagat	0
acgtcaggttgaaaccggaagggttaaaaagcc	0
CAAGCACGTAGAGGCAGGAAGCAAAACACATGA	0
TCAGCATCCTGAGACAGGAAATGCATTTTCATT	0
ACACAAGAAAAGCCCCGGAAGAGGTCTTCAAAC	0
TTTGCAGTATGGTGCAGGAAGCTATCTATTCTT	0
attacaaaccgaaacaggaaatgaaaagctgtt	0
atcacataatgaaagaggaagcaagagttgggg	0
ACTGAGACAGAAAAGAGGAAGTGAAAGAAATGa	0
CAGGGGAAGCAGAGGAGGAAGTGAGAGAAGAAG	0
AAGGAGAGAAAGAACAGGAAGTTGCAGACTTTG	0
TATAATTTAAGCTACAGGAAGCCTACAATCTAT	0
gcaagcgagcgaaggaggaagtgctacatacac	0
AGACGGGGTTCAAAGAGGAAGTGGGCAGGGCAG	0
GGATAATGGGAGATGAGGAAGTCCAGTGGGTGA	0
AGATTCACCGAAACCAGGAAACGCACAGAACCA	0
TTACCTTTGAGTTCACGGAAGTGGAGCCCATTA	0
aatGGAAACTAGGGGAGGAAGTTGGGTACTGTT	0
CACGCACACAGAAAGAGGAAGAGAGCGGGGAAG	0
GCTGGCCAGCTGGGGCGGAAGTGAAATGAGTGG	0
TGGGGCCCACTAAAGAGGAAGCCGCAAGTCTGG	0
TAACCACCAAGAAAGAGGAAGTGGCTAAGGCTC	0
CTCAAATCCAGAAAGAGGAAGCAGATACCAAGT	0
agaatccttctgaacaggaagcaagaagattaa	0
AGTGGGGAGGGAAGAAGGAAATGATTGTGTTGA	0
AAGAACTGCGAAAAGAGGAAGTCCAAACTCTGC	0
CCGAGACCCTGAGGCAGGAAGTCTGAGCTCTAT	0
CCAGGCTGAGCAACCCGGAAGAACAAGTTGCTG	0
gtgctccttgaaggcaggaagctgtcctagtct	0
ATTATAACCAAAGACAGGAAGCTGAAGCAGGAG	0
AGATGCAGACTGAACAGGAAGTGCTGGCCCGAG	0
ccacgaggagaaaagaggaagtacaaattCAAA	0
TCTAATTGGCTGTTCAGGAAGTGAAAAATGGTT	0
TGTCAATTTAGAAACAGGAAAAAAATGTTTGAT	0
gtgcactaagggaagaggaagtcctgtgtatgc	0
GGCACCAGCAGAAAGAGGAAGTCCTCTCTCATG	0
TGTGGAGAAAGAAAGAGGAAGTGAAATTTTACA	0
CTCCATTCTGAAAAGAGGAAATACAACGTAATA	0
TGTTTTCTGTGTACCAGGAAGAGGAGGGCATAT	0
ACGTGTGTGTTTTAGAGGAAGTGGGAGCCCCAG	0
CAGATGACAGGGTAGAGGAAGTGAGAAAGTTGT	0
tgtatcacctgaaccaggaagtgtttaagagtg	0
TCTGACCAGTGGACCAGGAAATGGCCGGTCATT	0
cagccatgtgttaacaggaagtgcgttaacccc	0
ccaagtaatctgctcaggAAGTGGTTTGAATAG	0
GCGTGACTGTGCATCAGGAAGGGCGAAGGGTCT	0
GGGTCTCGTCTGAGCAGGAAGGGCAGTAAACAG	0
AAGGAGGAACACTTCAGGAAGCGTTGAGTTAGT	0
TGAGATCCACAACAAAGGAAGTGATAACCACAA	0
GGGCAATAAAGAAGCAGGAAATCACAGTGAGAA	0
CGGTGTTCAAGTCCCAGGAAGTGGTTGACGTAG	0
TCATAAAGGGTAAACAGGAAATGACCAGGTGCT	0
GCAATTCCAGAGCCCAGGAAGTACCTAACACAT	0
ggagtacggaggaagaggaagcacatttggggt	0
ATGTCACCAGAAAAGAGGAAGAGTAAAGACAAA	0
ATGCAAGGTTGAAAGAGGAAGTAGTCGGCTGTC	0
GCGGTCACCACATCCAGGAAGCCGTCCTTAGCT	0
ACAAACCAAAGGAAAAGGAAGTCTGTGGGTCAC	0
gtccccactcgacccaggaagtccagctggctt	0
CCTCCACTCTGACAGAGGAAGTGAAAGTCTTGA	0
cttgaacctgggaggcggaagttgcagtgagcc	0
ATGAGTGGTACAGAGAGGAAGTGCGACAGAAAT	0
AAACAGGTTGAGAACAGGAAGTCAGGAGCAATG	0
GTAGACAGGCAAAACAGGAAGGACACAGTGCAG	0
agagagaactcaaagaggaagtaggaagaccaa	0
GTGTGACAAGATGGCAGGAAATGCAAATGGTGA	0
aagaagaattgACCGAGGAAGTGCGTCTCTCTT	0
ATCACTAAACCAACCAGGAAGCCCAAGGGGAAA	0
AATCCTGTGATGGCCAGGAAGCAGCCTTATTGA	0
GAAGGTTTGCAGGACAGGAAGAATACCTAATCA	0
TCACCTTAAATAGGAAGGAAGTGGTCCCTGTGG	0
TCTCAGACAGGAAACAGGAAACCAGAAACTTTC	0
GCTCTCTGAAAAGACAGGAAGCAGACTAGTATG	0
GCCAGAAGTACAGACAGGAAGAGAAACGTGTAA	0
TTGGAACAAAAGAAAAGGAAGTGAGAGAACAAT	0
AATGGGCACCCAAAGAGGAAGAACATATTTGCA	0
tcccaggttctgcacaggaagaggaggggccac	0
tggttggaggggaggaggaaatgagttgttaaa	0
tgaagcagagggaagaggaagagtgccaggaat	0
TACCCATTCGGGAAGAGGAAATGACTGGGGCCA	0
TGTGTAGCGTAAAACAGGAAACAGAAGCATCTC	0
GGCTGCTGGGGCAGCAGGAAGTCGTCGGGCGGG	0
GGCATATTTCCGGGGAGGAAGTGGCTACGTGCT	0
gaggtcagcagaaagaggaagtgccagcaaaca	0
gccatgtctggcaacaggaagtgctcaagaaGG	0
AGATGGACTGGTAGGAGGAAGTGACCCTGCTTC	0
CAAGACAGGTCTGAGCGGAAGTGTGTGGTAAGT	0
GAACAGATCCTAAAGAGGAAGTGACTCTCCCCT	0
aggagaaagtgaaagaggaagtgcaacacactt	0
GGCACAAAAGGAAACCGGAAGTTTCCATATCTT	0
TCATTTCAAAGCTCCAGGAAATGCTCCACTGCA	0
cagtcatggaaaagaaggaaatgctgacatttg	0
TATCTCTGCCAagacaggaagcagacagaaagg	0
cacccctctgtcagcaggaagtagttacagaag	0
GGGACCACGGAAACAAGGAAGTGAAAAGAGCTG	0
CTATATATGGAAAACAGGAAGCAGAACCAGTTG	0
ACAAGCCCAAAAATGAGGAAGTGAGGTTAACCA	0
AGATATCTAGAAGAGAGGAAGTGGTCAATCTTT	0
attatttcacttaacaggaagcaaagccgagcc	0
TGTTCTAGTCAAAAAAGGAAGTTCAGAATCAAA	0
gtgccttacaggaagaggaagtgagagcttcct	0
TTGTTTATGCCAACCAGGAAGTGCCACCACCTG	0
GAGAGGTACGGAAAACGGAAGTGAAGTAAACAA	0
gtaaGTCACAGAAAACGGAAGTGAGTTATGAAA	0
agtgaggtagaaaaacggaagtgaggtagaaaa	0
ATCGTGCAGTCAGAGAGGAAGTTCTGCACGTCC	0
attccaggagaaaaaaggaagtgatgtgagctt	0
CACTGGGGAGGAAGCAGGAAGGAGACTGTTTGC	0
ACGGTCCACAGAAGAAGGAAGAACCGAGTCATG	0
ggtcagaggagaaagaggaagggagggaagagg	0
CACGGACGCAGAAAAAGGAAGAGCTGTTTTCTG	0
GTGAGGAACCAAAACAGGAAGAGGCAGGCCCAC	0
TGGCCACCAGAGGGCAGGAAGAACCAATCTATA	0
TGGCCACCAGAGGGCAGGAAGAACCAATCTATA	0
agaacacaaaagcagaggaagtgagaatttgct	0
aactgcaaggggcccaggaagtgcagtcccacc	0
GCATCTTGAGGaaagaggaagtgtggttaaggt	0
GAGGGAAGGAGGGACAGGAAGCTGTTGAGGCAA	0
AGTGTTACATGTAAGAGGAAGTGAATTAAGGGC	0
TTGTTTCAAGGGCACAGGAAGTCAAAGAGGCCA	0
GCATCACCATCAGACAGGAAGTGGAATGGCACA	0
GAGATGAAGTGAGACAGGAAAAGGTAAAAGGAT	0
ACATATTGCCCCAAGAGGAAGTGGCTTAATGTC	0
TTCCCAGGGAAGACCAGGAAGTTACTAGAGCAA	0
TGCTGAAGCAGAAGCAGGAAGGAAAACTGAGGC	0
TTGTTGTAATGAAAGAGGAAGTTTCCAAATAGT	0
cagttcttcacatgaaggaagtgagacaaagga	0
GGGCTGTGAGTGGAGAGGAAGTGACACGTTTCA	0
AGCCAGTAGTAAGACAGGAAGTGTTGTTCAACC	0
gtaagagaagcaaagaggaagtgaagctctgat	0
agctttctgcaacccaggaagagagcccacact	0
acctggtagagctccaggaagtaaatctcacaa	0
GCAAGAACAAAGAACAGGAAAAGCTGGGAGATT	0
ACTAGTAGCCCAAAGAGGAAGTGGGACAAGAGC	0
TGTTAGGCTCAGAAcaggaaatgttcagcaacc	0
TGAGGCAGTAGAAAAAGGAAGTGAGAGATAGGG	0
gggagagagcaaagaaggaagtgctatacactt	0
TAATTTTTCATCTACAGGAAGTGACAAGAAGGC	0
GGAAGAGCAAGCAAGAGGAAGTTGTGTCCTTTC	0
gtctcCCTGGAGAGGAGGAAGTGGGCTGGGGCC	0
agaaaattgaggcacaggaagtttaagttggcc	0
ACCAAAGATTGAAAGAGGAAGTTGGGAGGAAAC	0
CCAGCTGCTGGAAAGAGGAAAAGGGGAAGACCA	0
gccccggggccggcgcggAAGAGGGCGCGAGGC	0
ttcagtcacacagccaggaagtagtaaggactc	0
AAAGCTGCAAAACACAGGAAATGGCAGGCTCCA	0
accattttgcagatgaggaagttgtttcagaga	0
GTGGACTGCCGGGGCAGGAAGAAGAACTAGCTT	0
CAGCCACAGCGGCTGAGGAAGTGGTTGCGTCTG	0
CACAGTCATGTAAAAAGGAAGAGGGGGAagctt	0
AAGGTTTCATGCTCCAGGAAGCCTGTTCTGATT	0
CTCCCAAATTCTGCCAGGAAGCGATCCTCTGGT	0
atctcatggcaagacaggaagtgagagtgagaa	0
taaaatACCGCaggcaggaagaatcacactaag	0
CATTTGGAGAGAGGAAGGAAGAGCTACTAACGA	0
caggaagtttcacagaggaagagaaactctagg	0
gcgtaggtgaggtacaggaagtttcacagagga	0
AAACAGGTGGAGGGAAGGAAGTGAGAACATGAG	0
gaagctcggcaaaacaggaagtcaaggctatgg	0
tcaggaggctgaggcaggaagattgattgaacc	0
TTGTGCCTTTGTCACAGGAAGTCACTGGTTTGA	0
gagggggagggccacaggaagtggaggatgatc	0
GCTGCCAGGGCAAAGAGGAAGTGTGACAGGCAG	0
TCCACATTCCCCAGCAGGAAGTGAAGGCTCATT	0
TGGGAGAGGCAGCCCAGGAAGTCTCATCTGGGG	0
TCGCTGGGAACAGTCAGGAAGCAGCTAGCATCA	0
cagaatcatagagacaggaagtagaatgttggt	0
TGAGGCCTGTAAATGAGGAAGTTGTCCtggttc	0
GTTACCTTGTAAGGCAGGAAATGGTTTTCTGGT	0
TGGGGGGAAGAGAACCGGAAGAGGATGTATAAT	0
aatgactcaacaggcaggaagagaaagagataa	0
aactaatttctgaggaggaaatgaaaaggctga	0
GTAGCTAGAAAAATAAGGAAGTGTTTCTCTAAT	0
tagtcctagctactcaggaagtgggggtaggag	0
aaccacaacagaaccaggaagtgcaactaacca	0
taacgttgcaggaacaggaagcaaacgttttgc	0
ctgtgggactgaaagaggaagtcccaggaataa	0
tTTTGATGTGGAAACAGGAAGCCCAACCACAGG	0
AAGTTCAAAGCAAACAGGAAAAGACTTTTAAAA	0
TATTAATAATAGAGGAGGAAGTCAGGAGGGGAA	0
ggaggcataaaggagaggaagtcattaacaatc	0
TCATGTAGATACTCCAGGAAGAGTTAAGCACTG	0
tctgagcagtgaaagaggaagtTGGTTTCACAG	0
tatgagaggagaaggaggaagtttgttttttcc	0
gaaagtgaatcatccaggaaacgcatataagtt	0
gagccttggccacacaggaagccttgcagcttc	0
GGTGTTCTGCAGAACAGGAAGTAACTCACCAGC	0
CTGTGTCTCCTGCACAGGAAGTCAGTTAACCAT	0
aagtgaaagcttaccaggaagcccaatgtgtaa	0
CAAGTGACTGAAAACAGGAAGGGAAACTTTGTT	0
gagcaacagtgagagaggaagtgagggagattt	0
AAGCCCTGGGGGAAGAGGAAGCAAGTTGATTAA	0
ggagaagggagaaagaggaagtGAGTATTACAC	0
AGGTTTTAGAAGAGGAGGAAGTGCTGCATGCAT	0
tccagtttacagatgaggaagcaggaacgggaa	0
ctcatctgtaaaatgaggaagttgaatctgatg	0
ttggcagcaaaaaagaggaagtgctcgcaagca	0
cactctctgtctcagaggaagtgggacagagag	0
CATAGAGGAAGGGAGAGGAAGTGGTCATTTCAa	0
GACCTTTGTAACACCCGGAAGTCTGAAGGTCAG	0
GAACCAAACAGGGCCAGGAAGGGCCCCACCCAG	0
GGACAGAACCTGGACAGGAAATGCACATTGGTT	0
CAGGTCTTACCTAAGAGGAAGTGAGCCTGAGGA	0
AGCGCTGACCAAGAAAGGAAGTGGTGATGGGGC	0
GAGGCAGAACAGAAAAGGAAGTGTCTAGGGTGC	0
TTGAGGGAGGGGGAGAGGAAGAGGCCACAGCTT	0
AGAAGGACATgaaaaaggaagagagaacagtat	0
AGGAAAAGGGGAAAGAGGAAGAGAAACTGAcat	0
ACAGGCTTTAGCAACAGGAAATGCAATGTCAGT	0
aggtctgacactggcaggaagtcagaaaatgtt	0
agtcagaggaaaggcaggaagtcagtggggatg	0
GTAGGTGGAGCCTGGAGGAAGTGGGTGGCTGTG	0
GATGTTGGAATGAACAGGAAATGCTAGGAGGGT	0
GAGGGAGACAGGGTGAGGAAGCGAGGGTGagaa	0
ACAGATGAATAACACAGGAAGAGGGAGGGAGAC	0
TTCATCATGCCCACCAGGAAGCGAGTTACTGCA	0
TTTATTTTCTGAGGAAGGAAGAGAACCTGAGCT	0
TTTTTTTAAGAAAAGAGGAAGTCATACTTCCTT	0
GACAGTCCCTCCAGCAGGAAGCCTTGGCTGGAA	0
AAATGTGAGAAAAACAGGAAGAGGATGTGGAAA	0
GGGGTGGCCAGGCCCAGGAAATCCATGAAGGGC	0
CGCCAGGTGGGATGCAGGAAGCCACCGGATAGC	0
TGCTCTTGCTTGGGCAGGAAGTCAGAGGAGCTC	0
TGCGGGAGCCGGCGGAGGAAGTGAAGTCTACCT	0
GAGGTACTCAAAATGAGGAAGTGAACTTTCATT	0
TGGCTCTCAGGAATGAGGAAGCCAGGGGATTAT	0
aggcacagtaggcgcaggaagagaagccccttt	0
CGAGGCCCCGCAAGCAGGAAGGGCAGAGGCGCC	0
TCCTGGACATCAGACAGGAAGTGCCTTCTGGGG	0
TTTGGGGGATGAAACAGGAAGAGGTTTATTCTG	0
TGTGTTTAAGAGAAGAGGAAGTTTGCATTAAGA	0
TTTAGAAAGGAAAACAGGAAGAGTATAGGCCCA	0
TTCTGTACCAAGAGCAGGAAGCTCCTAACCCCA	0
AATCAAGAGCCAGAGAGGAAGAGGCCTGCCTTT	0
GGCCCTGCTCTGGAGAGGAAGTGGAGGGTGGGG	0
GTTCATCTGTGGGGAAGGAAGTGCTGCTGATCT	0
AGAAGGTGGCAGGAGAGGAAGTTTCTTTCTGAC	0
aacaatatcaaaaccaggaaattgacatAAGTG	0
CACAATTACAAGGACAGgaaggggcaagaaaga	0
GTAGCCAATGTGCACAGGAAGAGGCCCAGACAG	0
TCAGGGCTGGTGTTCAGGAAGTGACATGCTGGT	0
AGATCTTTTGCAAACAGGAAGAGAGCATTTTCT	0
AGACAAAACAAAAAGAGGAAGTGGGCATAATCT	0
gtcccagcccaaggcaggaagagttccccctta	0
TAGTGAATTGAAAAAAGGAAGTGGGAGTACCCG	0
ATGCCATTTGACCCCAGGAAGAGGCAAGGATGA	0
GGACTCCTGAGAAAAAGGAAGTGGTGGACCCCT	0
CAATAAGAGTTGAGGAGGAAATGAAAGGCCATG	0
ggtggcttaaacaacaggaagttattctctcac	0
ttgtctgtataaaccaggaagagaaccttcact	0
TAGATTGAGTCTTACAGGAAGTGAGTTACAATA	0
TGGTGGAGGACAGGAAGGAAGTGGCCAGGCCAA	0
gtgggaggggattccaggaagtgtaaaagcttg	0
TTGAAGATAGTGGGCAGGAAGTTGAAGGGCTTC	0
GCTATTTATTCTGGGAGGAAGTGAGAACTACAC	0
GGACACGTGCTCCACAGGAAGTGATTCACCACT	0
GGCAGGCTTAAAGCCAGGAAGCACCTCAAGCCT	0
ATGCGGTTCAGCAACAGGAAGCCACATCCGTGG	0
ccgtaacatttaaccaggaagcgaaactaacca	0
TACTTGCGTAAAGGGAGGAAATGAGTCCTACCC	0
tctggctagggagacaggaagagaaccaagagc	0
aagagaaccaagagcaggaaaagtttcttgaaa	0
AAGGGACTCCTTGACAGGAAGTGATCAGCTATA	0
CTGGAGGGCAGGAAAAGGAAGTGCGAACTTGGG	0
AACATTTGCAAGGCCAGGAAGCTCTGGCAGATT	0
GCCAGAGTCGCCAAGAGGAAGTGACGTCTGCCT	0
GGAGCACAGCTGAGAAGGAAGTGAGAAGAGCAC	0
CTCAAGAAACAAGACAGGAAGTTCTCATCATTA	0
GGTACCACAGCACAGAGGAAGTGGGAAAGGGGC	0
tggaactgaaagaggaggaagtcaaggtaagat	0
actcctgaggagatgaggaagtgtgcactcaag	0
gggttaaattaaagcaggaagtgagaacACATG	0
TGGTTTGAAGCACCCAGGAAGCCCAGCAGTTAA	0
agaacattccaacacaggaagcagcaaatgcaa	0
GCAGACTCATGGCAGAGGAAGTGATTGCTGCCG	0
aatccaatgacattcaggaagtaaacatcctgt	0
tttctttacagagagaggaagtaaccaggggaa	0
CCATGGGGACGTGGCAGGAAGCAACTTGATTCT	0
gggtggtgggggaggaggaagCTGCTCTGGCTG	0
gaaggagtgggaggcAGGAAGCTGCTATTCCTT	0
CTTGGGAAGGACAGCAGGAAGCAGGCTTCGGGC	0
ACCGGTCCCGCAAAGAGGAAGCCAAATTGCAGT	0
TTGGTAACTAAAAGGAGGAAGTAGAGGTATAGA	0
TACCCTCCTGCCCCCCGGAAGTGCAGAGGCCCA	0
AGGGGAGAGAAGAGAAGGAAGTGAAGAAATGAA	0
GCCATGGCCAGCAAGAGGAAGTGGGGAGATGAC	0
tgattggcatgtggcaggaagtgcgctcaagca	0
GGGGAACAGTGAGCCAGGAAGTGACATCAGAAG	0
AGACACTGCGGGAGAAGGAAGTAAAACACTTAG	0
CACAACCTGGGAGGCAGGAAGCCTCCGTTCGCC	0
GTGAGTCAAGCCTGCAGGAAGTGGTTTTGCCAG	0
GGGCTGCACACAAGGAGGAAGTGTGATGTTGAG	0
CAAACGACCACAGAGAGGAAGCGCATAGCCGCG	0
gggatgaggtcacccaggaagcatgcccagaga	0
gaagcatgcccagagaggaagagcaaagggcca	0
GAATTTGGCCAAAGGAGGAAGAAGAGCTACTCA	0
TACCCAAACCGACCCAGGAAGTTAAAGTGGTAG	0
TTCAGCATGAGAAACAGGAAGTGAAACTGACTA	0
TTTGGTGGTGTGAGCAGGAAGAGCCAGGTTCTA	0
tgcacacctgtagtcaggaagttgaggaggcag	0
CTACAGGTTAAGAAGAGGAAGTGTGAGTTCAAC	0
GCCCTGCCCGCAAACAGGAAGCTTTCTCCTCCA	0
ctcagaaaaagaaagaggaagtaaaagttaaag	0
TCATGGAAAAGGCCCAGGAAGGGAGAGGGGAGA	0
AGCCTTGCCATGAGCAGGAAGCAACACCGATTA	0
AGGTGAAGCCAGGGCAGGAAATGTTAATAGGCT	0
TCCCCTTCCCCCACCAGGAAGCCTTCCTAGATG	0
cacctacctgaaagcaggaagctggatcagata	0
aggtgagacataatgaggaagtgaaaccaaaat	0
tgataaaaccatgagaggaagtgaaatcactca	0
acctgagatgaaaggaggaagtattacgtctca	0
TTTGAAAAACCCAACAGGAAGCCTAAAGGGTCT	0
tactatttgaagaaaaggaagtgacaaatgtga	0
CATTTCAGACCAAGGAGGAAGTGTGTCTTCAGA	0
TGCCAGACAGGAACCAGGAAACTCAGATCCGGT	0
TGTTGCAATAAGGACAGGAAGTCTATCTGTCCA	0
CTCCATCACTGCCGGAGGAAGTGGCATGCAGAG	0
GGGACAGTGGAGGTGAGGAAGTAGAGACAGACT	0
tggattgcctgaggccggaagtttgagaccagc	0
caaatctacagtgacaggaagtggttcagcggt	0
CCATGCTGGGGCTGAAGGAAGTGATGAAGGGCC	0
ATAGCCGCCCCGGAGAGGAAGAGGACAGAGGTG	0
GCCAGATAAACAAGGAGGAAATGTCTCAAGTCA	0
GGTTCTGGAGAGCACAGGAAGTGGCCCACAGCC	0
ttgagatcatgagtaaggaagcgacccattaag	0
CACCCACAGATAAGAAGGAAGTGGGAGCCAGTG	0
TTTTGCACTTAACACAGGAAGTGGTTTCTAGAG	0
GGTAAATGCAGCTTCAGGAAGTGAAATCACAGA	0
AGTCTGACTTCCTTGAGGAAGTGTCACTCACTG	0
ACATAGCCACAAGAGAGGAAATGAACCCTTCAA	0
GCACAGAACGAAAGCAGGAAGCCAAGTCCTGAT	0
ttgactgaatgggaccggaagagtgatctggaa	0
TGCGTGCAGAGCAGCAGGAAGTGAAGACACGTG	0
CTGGAGGCTATCAGCAGGAAGCCAGTTAAAGCA	0
GCGGCTGTGGGTAGGaggaagtggatgcgtgat	0
ccaataagagaCTCCAGGAAGTGCAGACCCACA	0
AACTGAAACAAAAAGAGGAAGCCAAACTTAACC	0
CACCTGGAGCAGAGCAGGAAGCGAGGGCAGGGT	0
GCTCCCGGCTGCATGAGGAAGTGGCGGGACCAA	0
CCCCGCCCCCCAACCAGGAAGGCCGTGTTCTGA	0
atcctcctcactgtgaggaagtgtcatcgtccc	0
aaaggtcacacagccaggaagtggtgaagctga	0
AGTGTATCTAGCTGCAGGAAGTGGGTAACAAGG	0
gtacaggctgctcagaggaagtgattctcaaac	0
CTTTATGTGCTTAACAGGAAGTGAAGAAACAAC	0
CTTTTGCCAGGAAACAGGAAGTGCTAGTTACAG	0
GATATAAAGAGAAAGAGGAAGTCTCTGCCCTCA	0
GCTTCAGTGCAGGTCAGGAAGCACCTCTGCGCA	0
tttatgaacagaaagaggaagtgagggacagag	0
cagagtaggaggaggaggaagcaactggcaggt	0
TGAGAAAGGGCCAGGAGGAAGAGTGTAATGAGG	0
ATGGCAGGGCAGGACAGGAAGCTGGCCAGAGAC	0
AGCCCAGCTGGTGACAGGAAGTCTGACCTGAGC	0
GACTCCCTCAGTTTGAGGAAGTGTTGCAATCTC	0
agctgaccacagaagaggaagagagcacggagg	0
CCCACGGAGGAGGGGAGGAAGTGGGGCCCGGGG	0
GCTTGTCTTGGTGGGAGGAAGTGATCAGTCTTT	0
AATCACGCTCAAAAAAGGAAATGAGTATTTTGG	0
ctcatggtaactgacaggaagtgacccatccag	0
ACCCTGTATTTCAACAGGAAGTGGGTGGGTGCC	0
TGCTGGGCAGGGAGGAGGAAGCCGCCTCGGACT	0
AGGGCAAGTCAAAGCAGGAAGTTGTAGGACTGT	0
ccttacccgtgcaacaggaagagccgtgttacc	0
CTCTTTAGGTAAAGCAGGAAGTCTTAGGGCATA	0
ggatcttgtgagtccaggaagtcaaggctgcag	0
atagagcagacactcaggaagtgagtgtcgagt	0
GGTGGCTGGGGCTGCAGGAAGTGAGGCTGGAGG	0
AGTGGGATGTATCCCAGGAAGAGCCTCCAAACC	0
CGGAGGAACTTGAACCGGAAGCCACGAGATGCC	0
ccctgtcccctagacaggaagtactaataatag	0
CCCACAAATTACTGCAGGAAGTGGGAGGGGCCT	0
TCCATTAGCGCAGGCAGGAAATGCCCCTGAGTG	0
TGCCCTTGGAGAGACAGGAAATCACACTTGGTA	0
agtaaaacgagaaagaggaagaaacaagctcca	0
CAATCATCATGATAGAGGAAGTGACTTGGAGCT	0
atttcactcagagacaggaagctatggggggtt	0
tgcagtttgtagaagaggaagcaggctagagag	0
GACAGGACAGAGAAGAGGAAGTTGCAGGGATTG	0
TCCACTGGCCAGATCAGGAAATGAGCCCAAGGT	0
CAGAGGCTGCGAAAGAGGAAGAAGGCTTCGGCC	0
ctttaggtatcgaggaggaagcaaagaggatgc	0
TAGCCTACAGTAAGCAGGAAGTGCCAGCAAATA	0
TGAGGGTGAAGAGAGAGGAAGTGTGGAAAAGAT	0
GAGAGGAGACAGGGGAGGAAGAGCTCCTGTGGG	0
tgtatgccaggagacaggaagtgggaacggcca	0
AGTGAACTAGGGCACAGGAAGTGAAAGAGGAAA	0
TGAAGTTTGGAGAGGAGGAAGAGGTCATAAAAA	0
GTGAGTGAAAGATTGAGGAAGAGCTGGCTTAGA	0
gatactctctgGAGGAGGAAGTAAAGTCTTATA	0
actgaaacccagagaaggaagtgacttgcccat	0
AACATCTGAGGAGCGAGGAAGAGCCTGTCAGAG	0
TGCGAGTCATACaggaggaagcatttgagctga	0
CAGCCAAACCAGCCCAGGAAGCGTAGGTAGGGC	0
acacctagctgcaagaggaagagggttgtcata	0
TGTTCTCTACACAACAGGAAGAGTTGGGCCTTT	0
AACAGAACATAAAAAAGGAAGTTGGACAGTGTC	0
AAAAAAGAGAGAAAGAGGAAGAAAGGATAGAAG	0
GGCTTCTCAGGGAAAAGGAAGAGAAAGAAGTTC	0
GGGGCAGGAGAGAACAGGAAGAAAACACTTACA	0
GAACACTTATGAGAGAGGAAGTCATGAGTCAGA	0
AGCCTCCAGGAAGGAAGGAAGTGCTAAGGcagg	0
ctctttttacagatgaggaagttgagacccaga	0
CGGAGTCCGCAGAGGCGGAAGCGGCGGGGCCGG	0
ttacctgtgtggaggaggaaatggcagttttgg	0
aaagattaaacaaagaggaagtgaagggaactc	0
GGCTAGAGTTGGCCCAGGAAGCTGTACAGGGTT	0
CCAGTGCATTGAGCCAGGAAGTGGGTTTTTCCC	0
GCCATGGCGCCCTCCAGGAAGTTCTTCGTTGGG	0
GATTGTCTCCAGCCCAGGAAGCAGTGGGCACTG	0
TATGAAAGTGTGAGAAGGAAGTGGCTTAATGCT	0
GAGAAGAAAGAAATGAGGAAATGGTTTCCGCTC	0
CAGTGGGGGCACAGGAGGAAGTATGAGAGGTTC	0
TTGGGAGAAGGAAACAGGAAGTGAAAAATGAGA	0
GACCACAGCATAAAGAGGAAGCCTAGAAAGTAG	0
accaagccgcgctgcaggaagtgaacattgagc	0
cttaaaagatggaagaggaagaaaaatcagtgt	0
AAAAGCTTTAAAAACAGGAAGTCTGTGCTATAA	0
TGTGAAAGCAGTTAGAGGAAGTGATAGCTTAGG	0
CGCCCTAAGAGTCCCCGGAAGTCCCAGCCTCCA	0
TTGTGTGCACTAACCAGGAAGTGAAACCAAATA	0
CAGGCTGGGGAGGGCAGGAAGCTAGAGCCCTGA	0
agttagcacaggagcaggaaggattgcgacaag	0
CCTCAGCTTAAAAGAAGGAAGTAAAACAGATAA	0
CGGTTAGCTGGGGAGAGGAAGAGATAATGATTC	0
AATTCAGTTTGGCCCAGGAAATCACAGAAGTTG	0
gaccagaactcagggaggaagtcatcattttcc	0
taacagaattagttcaggaaatgaaacaaacat	0
TGTTGGAGGTGATCCAGGAAAAGACACATTTCT	0
ACTGGCACCACAAAGAGGAAGCAATGCTGTTAA	0
CATTTGAGTGAAGGCAGGAAGATTGCTTCATCC	0
TCTCCCCACTGGAGAAGGAAGAGGTGCAGGGGT	0
AGCTACAGTAAATGGAGGAAGTGGTTGATTCGA	0
gaatcacttgaacccaggaagccgaggttgcag	0
gctgcaaggagaaggaggaagaaatgacttaca	0
aagtaacaagcagacaggaagttcacaggaaac	0
TTCATGCAAAGCTCCAGGAAGCAGCCCCTATCC	0
tttactgactgaaaaaggaagtgataacgtaga	0
acacatgtcagctgcaggaagcccatcctaggt	0
GCTCAGCAGGCTGGCAGGAAGTGTGTGTGCAGG	0
attgactgggtgaaaaggaagtgaaaagacaga	0
TGATGAGAATAAAAGAGGAAGCACTGTTTTGCA	0
ACGGAGCTTTCTAAGAGGAAGTGATAGATCAAA	0
ggactggtgtgattgaggaagtgcttttctaaa	0
TAGTTACCGCTCAACAGGAAGCCGATTCTAGAG	0
GTTGGAAGATGGCACAGGAAGCAATGTGCTGAT	0
AGATAGCACACCCCCAGGAAGTGTCTTCGATGT	0
GGCTCACCAGGGGCGAGGAAGAATGCGGCACAA	0
TGTAAACCCACAATGAGGAAGTGACATTTTCGT	0
TACTTTCCTCTAGAGAGGAAGTAACTCTAGAGG	0
AGGGTTACTCAAAGGAGGAAGTGAAGTAAAAAG	0
agaagagccaaaaaccggaagcaacccaaacat	0
ATTTCATACAGAAGCCGGAAGTCTCTACCTGAG	0
ACTTCTTGACCAAACAGGAAGCTGAGGCAGTTG	0
TGACTCAGTTCACCCAGGAAGCCCTAGGAAATG	0
gagctggagtttgggaggaagtgaggagtggct	0
tattttgtgccagaaaggaagtgctcaaaaaat	0
CTTTAAGAGGAGGAAAGGAAGTGCTGAGTAATT	0
ATGGGGCCGCAGAGAAGGAAGTCTGGTGTCAGT	0
TAAGGGGCCATGAGGAGGAAGTGGTTAAGTAAT	0
TGTCAAAAGGTCAGCAGGAAGTGAGTGGGATTT	0
TTTAGCAATTGAAACAGGAAGTGAAACACACAG	0
aggaaaccgagacccaggaaggggatgtgacCA	0
TCTCGAGAGGTTGGCAGGAAGTGCCTCCTCTCC	0
GTGAAAGACCCGTGGAGGAAGTGGTTTGTGAAT	0
TGTGGCGGGGAAGGAAGGAAGTCGGAGGCAGGG	0
AGTGAGTGGGATGGAAGGAAGTGGAGCCGCTGA	0
AAGTCCAATAAGACAAGGAAGTGAGCTATTTTG	0
ccagggagaggaagcaggaaatgtgaataatat	0
atacccctgggaaacaggaagttgcatttagtc	0
cactattgaggccagaggaagtgagagacagaa	0
CGTCTAATTCATGAGAGGAAGTGAGCTCTGAGT	0
TCGGGTATTGCAGAGAGGAAGTGAGAGAGCTAT	0
AAAGTTGTTGGAAAGAGGAAGAAAGATGCAGGA	0
AGGAAAAGCATGAGCAGGAAGAGGCTGGCGGCT	0
AAACAGAATGGACCCAGGAAGCAGCCTCAGAGT	0
GTGGCAGGGAGAGGGAGGAAGCCGGGGAGAGCT	0
AGAGTTTCAAGAAGGAGGAAGTAACCCCCAACA	0
GTAAGCTGATGATGGAGGAAGTGAAGAAAGGAT	0
GCAGGTTGAGGAAAGAGGAAGTAAGGGGACATG	0
ggggtgagctgagggaggaagtggcggacaatc	0
TGGTCTTGACCAAGCAGGAAGTGACTGAGGCAG	0
GTTACCTCTAGGAAGAGGAAGCGGGCGGCTGTT	0
TGTCAGACTCAAAAGAGGAAGTTAAGAGTCTGA	0
GGCAAGGCTGGAAAAAGGAAGTTAAATAGTGAT	0
TTCAGGGGCCCGCGCCGGAAGTGGGCGTGGTTC	0
GAGGGAGGATAAAGAAGGAAGAGAATGGAGGTT	0
CACACTATAGGAGACCGGAAGTAAATGTAAATC	0
acacaggcaataaacaggaaaagttaaaaacag	0
GAGGAAGGGAGAGACAGGAAGTCATTGAGAAGG	0
CCCTATGTAGCAACCAGGAAATGATTCTCGGGA	0
CCCCTTGCCCAGCACAGGAAGCCAGCCAAGATA	0
AAAGCAGATCAAAAGAGGAAGTGAAATCAGCAA	0
CCCGACGAGAAGGTGAGGAAGTGAGGTGAGGGG	0
GGGAGAGTCAGAGGGAGGAAGAGACACAAAGAG	0
GGGCACAGTTTCAAGAGGAAGTGCCGTTTATTA	0
gaggttatgaaaaacaggaaacattttcattgg	0
accaatgcTACCAGCAGGAAGTACCTGATTTGG	0
AAAGACAGAAGAGAGAGGAAGTGAAGCCTTGAT	0
CAGAGGTAAGGAGGCAGGAAGAAGGGCTGGGAC	0
AAGAAAAATGAATGGAGGAAGTCAGACAGACAA	0
ACCAGTGGTGTAAGCCGGAAGAGTGGCCccatt	0
tccagctgaagaatgaggaagtgagacaagaaa	0
TTCAACCACAGGCCAAGGAAGTGCTGAATGATG	0
GATACCTGCCCCCGCAGGAAGTGTCCATTCACA	0
ACACCAGGGCAGGACAGGAAGGGCTCAGCTGAG	0
ccaaagggaaagaagaggaagtgatgttctgga	0
ATTAAACCTGGAAACAGGAAGTAGTATTAAAAA	0
CAGGCCACCTCAAAGAGGAAGCAGAATGGGGAG	0
GCTCTGTCTTGAACCTGGAAGTGAGCCAGCTGG	0
GAGCTTCAATGTGACAGGAAGCCTGGCCTCCTG	0
GTCCAGGGCTCAGGCAGGAAGAGGGGCAGGCGG	0
tcctcttcacagaggaggaagtgagaagtgaga	0
GCAGAGCAGATGAAGAGGAAGTGGGTGTTGATT	0
TCATTTTCTGAGGTCAGGAAGTAAAAAGGAACA	0
tctcactctaaaaagaggaagtcagacaaaatc	0
ctaaccactagatgccggaagcacttcccacct	0
GCCGGAGCACCTCAGAGGAAGTGAGACAACACG	0
TCAGGAGCCACAAACAGGAAGAGAGGTCAGAGT	0
gatggcttctcatgcaggaagcctctcactgtg	0
ttttaagaaaaaacaaggaagtaaaaccaaaga	0
ATATAAACCTCAAACAGGAAGTGGTAAAGCAAC	0
gtcctcactcgacccaggaagtccagctggctt	0
TGGAGGGGACCGCCCAGGAAGCCGGTGAGGATA	0
tttcaccctcatatgaggaagtgaaacaagtca	0
ATATTAGTGCCTAACAGGAAGTTTATTCACGTG	0
CAAATGGTTTGAAGCCGGAAATCATTTCCTAAC	0
cttgatggggaaaacaggaagctccctgacccC	0
cagggaaggcaaacgaggaagtgtgcagttgca	0
GCCCTGATCACATCCAGGAAGCAGGAGAGTCAT	0
GAGAGAAGTACAGACAGGAAGTGCCAGAAAGCT	0
ATGCAATTTCTTCACAGGAAGTGGCCTTTGAGT	0
TCGGCTTCCCAGGGGAGGAAGAGCCAGCCCGCG	0
CTGACACTCAGCACCAGGAAGTATGAATTTAGC	0
CGAGACTTCAGAGACAGGAAGGGAAGTTTGCCC	0
GTGGGGAGTGGAAAGAGGAAGTACAAAGTCAAG	0
CCCTGCCAGTGAAACAGGAAGTGAAAACAGTGT	0
TAGATCTTAGAAAAGAGGAAGATGGCCACTAGT	0
ggggcctatgacaagaggaagaggctgagaGTG	0
GGAGGGAGAGGGTGGAGGAAGAGCTCATGGCGC	0
gtcattctctgaaacaggaaacattagatgaag	0
AATCGTGAGAAAAGGAGGAAGAGAAAGAGAATA	0
AAAGTGAAGACAAACAGGAAATCTTTGCAAATA	0
CCACCTACAGGAAACAGGAAGCACAATAACCCA	0
tcagaaaagatagacaggaagtcatgttcctac	0
GGCATCTGAGTTGGCAGGAAGTCTGTGCTTGAG	0
TTCAGAAGACAGAAAAGGAAGAGGTGGAAAGCA	0
GAGAAAAGCACACCCAGGAAGCTCAGGCCGCGG	0
ATAATATTTGAGATGAGGAAGTGAGATTGTGCA	0
AACGGGACATGAAAGAGGAAGTTGGTTTGCTGA	0
TCCACAAAGCCTCACAGGAAGTCAATGAAGTAC	0
gtgagctgccaggcgaggaagcctgtgagagct	0
tgccatctatgaaccaggaaataggtcttcacc	0
TAGAAAACTGAAAGGAGGAAGTAACCTGCTAAG	0
TTTGCCAAAAGAGAGAGGAAGAACCTTAATGTG	0
TGTCTTTCATGCAGCCGGAAGCCCTGAGTTTTA	0
ACAGTCCAGTGAAAAAGGAAATGAAACAGCGCC	0
ATAGggacttgaacaaggaagttctgctgcaac	0
GTTCCGGGAGGAAGCAGGAAGTTATTTTCAGCG	0
TTCTGGTTTATTTAGAGGAAGTGGTTCATTACA	0
TGGTGGTTTCAAAACAGGAAGCCTGCGTGGGAA	0
CATCATCACTGTGAGAGGAAGAGCCTTCTGCTG	0
TAGAGCCTACAGAGGAGGAAGTGGTAAGCAAAG	0
agctgggggcagaagaggaagtcagagagattc	0
GGGGAGCTCAGAGGCAGGAAGCATTTTCGGCAA	0
TAGTGGCCTCAGATGAGGAAGTGGGAAAGACTA	0
AGGTGGGGAGGAAAGAGGAAGAGTTCTTCAGTG	0
GTTATCATCCAGAACAGGAAGAGTGAAGGTGGG	0
ggtaaccatcaaagaaggaaatgatactttaga	0
aacccaaagcccttcaggaagtggtatgcgatg	0
aacaggcatagatacaggaagtgtcatgaactt	0
GAAGCAAAGGAAAAGAGGAAGCAGTGCAGGATG	0
GGAAGGAAATGAAAGAGGAAGAAAAGGATGGGG	0
ATAGAAAAATAAAACAGGAAGTTGGGGAAGGGT	0
GCTGTGGGGTGTGGGAGGAAGAGAGGAAGGAAG	0
AGTGTGTGCAGTAGCAGGAAGCTGGGGGCAGAG	0
TCAGTTTCGTCAGTCAGGAAGCAGCTATCTACG	0
GCTATCTACGTAAACAGGAAGTAGAGAAGGTTG	0
CACAAGGTAGGAAAGAGGAAATCCCCTGTGGCC	0
aaagtcccaagaaaacggaaatgaattggttac	0
cataggcagagagccaggaagtgaaaatccgaa	0
ttaaaagcctgagaaaggaagaggcaggccctg	0
tcctgtctaccaatgaggaagtgaataaagaaa	0
TGGGCTGGGTGAAGGAGGAAGCCCTGGAGTAGA	0
ctagagccaaaaaagaggaagcgacctggccgc	0
CTACCAGCACAGGAGAGGAAGAGTTTACAGAAG	0
CAGGCAGGAGTCCGCCGGAAGTGGGCCTGAGAC	0
GGAAGAGAAAGAAACAGGAAGCACAGAGAGTAG	0
tggatgtttgaaaagaggaagtgtgaagtagga	0
caagcatctgtggccaggaagccacagtcatat	0
TGCTTTGGGAGGCCCAGGAAGGGAAGTTCCAGC	0
TTGTGCCCAATGGGGAGGAAGTGAGAGGAGAGA	0
TGAAGTAGAGTAGAGAGGAAGTGACTCAATCAT	0
CCTGAGGGGCCCCACAGGAAGTGGGTTCTGGTT	0
CAGTCATATTGAAACAGGAAGTCAGTAAGCTGT	0
gaagtcagaggcacacggaagagagccacattc	0
CAAAAATGAAGGAGGAGGAAGTTGTAATGGAAA	0
TTGAGGATTCGAGAACGGAAGTCAGGCGGAAGG	0
caagaccaggaaaccaggaaatgaaaacaatct	0
TTTCTCTAGGGCAGGAGGAAGTGAGGAAGGGAG	0
TGCTAGGCGGGGAGGAGGAAGCCAGTGTGCACC	0
CTCTCATGGAGATCCAGGAAGCAGGACAGGATG	0
CTGTTTCTCTGAAAAAGGAAGTGAAATGTTCAg	0
cccattgtatagatgaggaagcaggctcagcaa	0
AAACAGGAAAGTAGGAGGAAGTGCTCATCGCCC	0
gagggggcgtcttggaggaagtgacacttgaCG	0
ACCTGCCTTGGGGAGAGgaagtggggagaatgt	0
CCAGGTGGAGAAGGCAGGAAGAAGTTACACAAG	0
TTCTGCACTATAAAAAGGAAGTGATGATCATCT	0
atgtgccctatgagcaggaagtacagGAGTTTT	0
ttttaagaagaaacaaggaagcgaaaccaaagg	0
TAGGACGAAGGAGGGAGGAAGAGAAAATTGCAG	0
AATGACTCATGAGGCAGGAAGAAGAAGCAAAac	0
GGAGTGGGGGGAGAGAGGAAGTTGAGGACCTAA	0
TGAGGGTGGAGAAACAGGAAGGCAACAAGCAAG	0
TCAGCCACTTCCACCAGGAAGCACAGCCAGCAG	0
ggtttcacaccaaagaggaagcattgggcccaa	0
AGGCATCAGAGACCCAGGAAGCACAGCCTCCCT	0
GACACTTGAAGGCACAGGAAATGTTATAATTTA	0
ACCTCAGGCAAAGCCAGGAAGCAAGCAACCACA	0
agacatttaagaaagaggaagtacagggcaagt	0
CTCCCAAGGGAGAACAGGAAAAGAGAATTCGTG	0
CGAGCGGGAAGTGCCCGGAAGCCCCGCTTCCCC	0
gagagacctggggagaggaagtaacttgccaca	0
gttcctgggggctggaggaagtgtgcctccctg	0
GTACTTCAAAGAGACAGGAAGCAACGGGGAAGA	0
ATCATTTAATCAAAGAGGAAGACGTGACCCAGC	0
CTGAGGTCGTCCACCAGGAAGTTGAGCTGGGTC	0
atgctcaacaccagccggaagtcacacagcaag	0
ACGGGCTCCAGAAACAGGAAACGTGCCTCTGCT	0
cccagtatgtagaggaggaagtggctcagagag	0
GAAGGATTCAGAAAGAGGAAGGGAGAGGTTGTA	0
AGAGAAACGTTAACCAGGAAAAGAATGGGTGGG	0
gaAACTGACTCTAACAGGAAGTGAAGCTGTCTT	0
ggccagatcacagtcaggaaatggcagggccac	0
GATCACTTGGGCCAGCGGAAGTGCCCCTGGCTG	0
AAATCAGCAAGGGACAGGAAGCACAGGTATGCA	0
ATGACTGAGATGTAGAGGAAGTGAGCAGAAGAT	0
GGAGAAAAAGAGAAAAGGAAGAGGAGGAGGGAC	0
AGTGAATTTAGGAACAGGAAGAAGCTTTCAGAT	0
CTGATGGGGGGAGAGAGGAAGAATTAAGACAGC	0
GGAATCTGTTTGAGAAGGAAGTGGCTTATCATT	0
gagtgtcctaaggagaggaagtggaagctgcta	0
GGCTACCCAATGAGCAGGAAGCAGCATGTACAC	0
TTTAAGTACTGCCCCAGGAAATGACTTCTTACC	0
TTTCTACAGAGGGCCAGGAAGCAACTTGTTTAC	0
TTATGCAGAGAGGGCAGGAAGGGGTTCCCTAAA	0
GCAAGATATAAAAAAAGGAAGTGGTACCAATAC	0
GAATGAAAGCCAAGGAGGAAGTGAAGCAGAACA	0
gagaatgacccaaacaggaagctgggtttttTT	0
attacaaaatgaaacaggaagaatgtgtctaga	0
TCATCTGGTTGACTCAGGAAATGGCTTCTCCTT	0
TCACAGAGTGGTTCCAGGAAGCCAAGTGCTGAG	0
GTGTCATGAGAGAGCAGGAAATGAGATGTCAAC	0
CTGGGTAGGGTAAAGAGGAAGTGAAAGGAGAAA	0
cattatacaaagaaaaggaagtgggatagggtt	0
TTTTAGTAAGTTCACAGGAAGTGAGCTAGAAGT	0
AGAGCAAAAAGCCCCAGGAAGCCATTTGCAGGC	0
acaggaaactgacacaggaagtgacttgctcaa	0
ttctggttaaagagcaggaaatgggacttctac	0
ggcaaatctagagacaggaagtaggttagcagg	0
CAAGGGATGGGGACAAGGAAATGGGAGCCCAGG	0
ggaaggctcagaggcaggaagaggaggaggagg	0
AGAGTGCCCCAGCACAGGAAGCATCTGCAGGGT	0
CTTCCAGAGCTAAGCAGGAAGTCATATACCCAA	0
GGGGTGGTGGGTGGGAGGAAGTGAGAGCCATGA	0
CCTCCCCTGAGCTCCCGGAAGCCCATGGGGCCG	0
ccacgagatggcccccggaagtctcttacttac	0
CAGAAGAGAAGCTGAAGGAAGTGAGTGGTTTCT	0
ACACTATGCAAAATGAGGAAGAGTCCAAGTGAT	0
TCTAATCCCTGAGGCAGGAAGCAGTTTCCCCAA	0
agaaagaaagaaagaaggaaaTGCTTTGGGCAC	0
CCCCAGTAGCAGGGCAGGAAGACTGAGGTCCTT	0
GAAACTATCACAAAGAGGAAGTATACTGAATGG	0
AACTCCAGATAATAGAGGAAGTGAGACTTGTTG	0
gaggaggcttgctgaaggaagtgacaatcaagt	0
aaccatctccaagagaggaagtcactgctcaga	0
GGAGCCAAGTTTAACAGGAAGAGAGAGGGAAAA	0
gcagcagaaaaatccaggaagaagagagctaaa	0
CAACTGCCTGGAGGGAGGAAGCCCCATCACCAC	0
GTGGCTATGATGTGCAGGAAGTATTTGAGGCTT	0
gagtgaatcaagatgcggaagtggatgtgatga	0
TTTCTCCACGTGAGGAGGAAGAGGCAGGTCCCT	0
AAGCCCTCTGGGGGCAGGAAGTTGGTTGTGCTG	0
GCTGCCTGGACCAGCAGGAAGAGGGAACTGCTC	0
TGCTCTGTTTAACAAAGGAAGTGGTGTATGACT	0
aggaggtgaggaggaaggaagaggtgaggagga	0
AATTAAGACAAATGCAGGAAATGACAGAAAAGG	0
TTTGTGTCCTGCACCAGGAAGAGGGCGCCCTAA	0
TGTAGTAGTCTGAGCAGGAAGTGGAGAGAACAC	0
gcagggccctgggccaggaAGCTGAGGGAAGGG	0
AGGAGCTAACCAGCCAGGAAGACGAGAATAGAC	0
CTGAGGAAACGGAGGCGGAAGAGGCCCGGGCGG	0
GTCTACTACAGAGGGAGGAAGTGAAAATCCAGA	0
AGTGGTTTACAGAAGAGGAAGTCCTTTTCACAG	0
GTCTTACCAGGGAAGAGGAAATGAGACTACCTA	0
CACTGATGAGAAATGCGGAAGTGAAACATGTCA	0
CTTTATCCCTCAAAGAGGAAGTATGGTATAGCA	0
ACTGTGCAAGTGGGCCGGAAGTGGTAATGGCTG	0
CCCCCCAAGAAAAAGAGGAAGTAACTTCTGAAC	0
CTAATGATTAAAGAGAGGAAGCAGGGCAGAATT	0
tctctcagatgtttgaggaagtgataaggggaa	0
caagggggaaaacccaggaagtggtcagatgac	0
AACATGGGATTGACCAGGAAGACACATGAAACT	0
aaggcagacaaaaacaggaagtccttagtgtct	0
cttatagaagcaaccaggaagttggagggtggc	0
AAACACCTTCAgttcaggaagtgaaacagtcag	0
CTAAAATACGAAAGCAGGAAGGGTAATAATGCA	0
AATGTGTCTCGAGGCAGGAAGTTGGTTTATTGA	0
TTGTCTCCAAGAAGCAGGAAGGGCTGGAGGGCA	0
AGAGGCCCAGCAGAAAGGAAGCGAGAAGTCTGG	0
GCCAGCAGCTGCTGCCGGAAGTCAGACACCTGT	0
gtggaagaggaaggaaggaagtcttctgtgggt	0
CTGAGAGTCTGTTTCAGGAAGTGgtaaaggatg	0
CTTTGTCTATCAGACAGGAAGTGATTAAATCAT	0
TCTTCCTGAGTCAACAGGAAGTGGGCAAGAGTC	0
CGCTTGTTTGTGGAGAGGAAGCGCTTTCTTTGT	0
gccagcggaaggaacaggaagaaggaacagcaa	0
GTGGAACACTAAGGGAGGAAGCAGAAAGTTCTT	0
TTTATTGTGCAAGACAGGAAGTATCCAGAGAGA	0
GTGGGTGGCTGAGGGAGGAAGTTGGCATAGACA	0
ATGCCCTTGTCTAGCAGGAAGAGAACTGTCCAG	0
CTGTCCCCGGAACTCAGGAAGTTGTCATTCCTA	0
TCTAGCCTGGGGGACAGGAAGTGAGGTGCTGTC	0
GGCCCCGTTAGAAGGAGGAAGAGAAAGGGCCCT	0
CTCAGGAGCTGAAGCAGGAAGTGATAAAACAGG	0
GGGAAAAGGGAGAGCAGGAAGCTGAGCAGTGTT	0
CAGAAAGTCCCAGAGAGGAAGTTCAATGACCAC	0
AGAGGAGTGGCACCCAGGAAGCCTAGTGAGAAG	0
TCCAAAAGTAAAATCAGGAAGAATGAACAAGCA	0
cccagtccagATGAGAGGAAGTGGCTTCCAGCA	0
CCCACAAAAGCCACCAGGAAGAGGAAGACACCC	0
CAGTCTTGTGAGGAACGGAAGTGGTCACAGATG	0
CAGTTTGAAGGGTGCCGGAAGTCATACTCACGC	0
AAGGCTTCACTACCCAGGAAGTTAAGTTGCAAC	0
gccttgatttgaacctggaagtgtctgacttca	0
TTGTGAGGATGAGAGAGGAAGTAAGGCTAAAAG	0
CTGTCCTTGGCCAGCAGGAAGTTCCCAGGTTAA	0
AGATAAGAGAGAAAGAGGAAGTTTAAAAAAAAA	0
CGCCCTCTTGAGGACAGGAAGTAACAAGATGCT	0
GGTGTTTGAAAAAACAGGAAGCACCTGTGAATG	0
AAACGTGAGCCCAACAGGAAGCTGCCTGCAATT	0
GTAGGTATAGAGGAGAGGAAGAGAACCCGAGGA	0
gacacgtgtgaaagaaggaagagcagtggtgag	0
ggtcacagaggaagaaggaagccagtcatgtgg	0
ATGGTAACAGGAGGCAGGAAGTAATGCGTGTCA	0
CCAGGTTGGAGGGCAAGGAAGAGGGCTCTGCTC	0
CTGCGTGCAGCAAAGAGGAAATGAATCATGGAA	0
TTGAAATGTGGCAACAGGAAGTTACAAAGGGAC	0
tcaagggactgaaacaggaaggctttcgtgcat	0
CCTGGAATCTGAAACAGGAAGGCCAGTGACACC	0
CCTGACCCCAGCAGCAGGAAACGCATGGCGATT	0
caggagaggcttcccaggaagtggtgtgatctt	0
tcctttggccccagcaggaagttcagaccacat	0
GAAGTGAAGAGGGTGAGGAAGTGGGATGGGTCA	0
ctgtggttagaacagaggaagagacaaggtggg	0
gtttgagagacaacaaggaagcactgtggttag	0
tggggttagagggggaggaaatgaactgcagag	0
catcattagtcattaaggaagtgaaaattaaaa	0
AGACCTATTTAAGGAAGGAAGTGAAAGTCATAG	0
CTTACAAGAAGAAGCAGGAAGTGACCCGTGACC	0
CTGAGGACCAGAAGCAGGAAGAGAGATCAGATG	0
ttctcaacctgaaaaaggaaatggaatccaggt	0
tcactgaccacagtcaggaagagacgcagagtg	0
ATAAGAATCTAGTTCAGGAAGTGTAAGGTCAGA	0
GCCCAGAAGAGGAACAGGAAGTATGAGACGGGG	0
AGGCCATAGGGTAGCAGGAAGGGAAGAGAGCGG	0
AACAGGACCTGGGACCGGAAGTGGTGGTGGTGG	0
AAAAGTTAAAACAGGAGGAAGTGTCAAAACTTG	0
agtagtggtgagggaaggaagtgggtggattag	0
AGAGGCCCAGCAGAAAGGAAGCGAGAAGTCTGG	0
GGGTGACAAGAGAAGAGGAAGAGAACCATGAAT	0
GTTTGGTATGGAGAGAGGAAGCATTTGTGTCTA	0
aagggctagcggtagaggaagagacattctaca	0
TCTAGGCGTTTCAGCAGGAAATGGTGCAATGTG	0
tagtttcgtttgaggaggaaatgaaatcaccct	0
TGCCTGAACTAAAAGAGGAAGTGGTCTATAGGA	0
ACAGGTGCATCAGAGAGGAAGTGCCACTTGAAA	0
acatactttagcaccaggaaatgggtgggcgtt	0
GTGGAGTGATGGGAGAGGAAGCAAAGAAGGAAG	0
tttaaggattaaatgaggaaatgaaagtacttt	0
ACCAACTGTTCATCCAGGAAGTGATGTGACACC	0
CCCGGGACCTGGTGCAGGAAGAGCCGCCTGCGC	0
GTCCCAGGTGGGGTCAGGAAGCACTTCCCTTCT	0
AACAGCGCCTCCCAGAGGAAGTGAAATAAAAGG	0
gaggaaaacagaaacaggaagcagaaggcgggt	0
CATCTTTTAAGCTTCAGGAAGTATCTTGTTGAC	0
AGCACTTCTGCAACCAGGAAGTGATGCAGAGAT	0
CCACTCTTGGCAAAAAGGAAGTGATGATATCTT	0
ATGAGGCCACAGGCCAGGAAGCCACACACATGA	0
tcatcctaaagaaagaggaagttagacagacca	0
TTAAACGGAGGAAACAGGAAGTACCTAGATTAA	0
TCTGTGGCTCTGTGCAGGAAGTGAACTGAGTAA	0
GGAGTTAAGGGAAAGAGGAAGTGCAGGTATGAG	0
CCAAGCAGTGAAAAAAGGAAGTTCAGCAGCAAA	0
ACAAGAATGGAAATGAGGAAGTAGGAAAGAGAT	0
tttcttaccgtaagccggaagtgcactgtgtgc	0
CAGTAAACAGAACCCAGGAAGCTGATTACAGCA	0
aggaaagccaaatagaggaagtggtttgggtat	0
CGTTAGCATGGAGGGAGGAAGTGAAAGCCATGT	0
tacaagtctgcaaacaggaaatgcagagctgac	0
GGGCCTCCAGGAGACAGGAAGTCACCAAATGGg	0
GGACCTGTTTGAAACAGGAAGCCTTTCTGTAAT	0
ACtgtttcaaaaaccaggaaatttcacataaac	0
AAAGAGCAGGAATAAAGGAAGTGTGGTGTACTG	0
GGGAGGTGCGGAGGCAGGAAGTCCCTGAACACA	0
AACAGGTCCCCAAAGAGGAAGCACATTCAGGTC	0
TGACAGACACCAAACAGGAAACGGCTGTCATAG	0
AGGCATCTGACAGGCAGGAAGAGCTTGTGGGTG	0
ttcatttataaaaacaggaagctggcaggattt	0
AGACTCACAAGAAAGAGGAAGTAAGTTGGTCTA	0
AACTCATCAACATTCCGGAAGAGGAAAGAACAC	0
ATCTGGCTTTAGCACAGGAAGTAGTAATATTTC	0
ATTGTCTTGCAAAACCGGAAGCTGTGGCAGCTC	0
CAGGACTGAGGAGGGAGGAAGTAAAAGGGAGCT	0
ATATGAAAATACAGCAGGAAGAGAAACATCAAA	0
aacatgtgacccatgaggaagcgtgcagagata	0
GAGACCACAGACGGCAGGAAGCGATGGGGAGGG	0
TGAGAAGCCAGAGACAGGAAGCTGCCTTGTTTA	0
CAGGCAAAAGGAAAGAGGAAGGGTGAAGCCTGG	0
TTCAACATGTGATGGAGGAAGAGTAGCACCTAG	0
TAACCAGTGCACAAGAGGAAGTGCTGCCCTGCA	0
ACTCAACAGGAAGGAAGGAAGCGGCCATTCTTT	0
CTTGTGGACAGTGGGAGGAAGAGAAGATGCAAA	0
CACAATTGCAGAAGAAGGAAGTAGCTACTGTCT	0
tcataccagaaaatgaggaagttgcaaagacta	0
GAATCCACCAGAGGGCGGAAGTACACAACCACA	0
tggctacagggaaagaggaagtagaaacgggaa	0
ctgcaTGAGAGAGAGAGGAAGCAGAAACAAATC	0
CTTTTTATTGGGATGAGGAAGCGTGCTGGTTAG	0
GGCTTCGGCTGCTCCCGGAAGCCCCTGGCGGGG	0
ttgcagatgaggaaaAGGAAGAGCAACAGGCCT	0
GGGGGGACCACAGGAAGGAAGTGCAGTGCCCAC	0
GATATTTTAGAACCAAGGAAGTAACTCAGTTCA	0
CAGAACCTGAGAAACAGGAAGCAGGCAAGCTGG	0
CTCCGCCTGAGAAAGAGGAAGCATGCCTTCATG	0
GGTGTGCAGGGAGTCAGGAAGTGAGTTACAACA	0
AGCCTCAGATGAGGCAGGAAGCACTCATTCCAT	0
CACTCATTCCATATCAGGAAGTGATCAGTTCCT	0
TCATTAGAATGCAGCAGGAAGTGGTTTTATTGC	0
tcaaaaaaaaaaaaaaggaagtgcctacccaaa	0
CCCCCCAAGAAAAAGAGGAAGTAACTTCTGAAC	0
CTGTGGTCTGGGAAGAGGAAATGTACAATAAGC	0
AAAAAAAAAAAAAAGAGGAAGTTAACTTCTGGT	0
GAGCCCCATAGAAAGAGGAAGCAGCTGCAACAA	0
TTCGAACTTGCAGGGAGGAAGCGCTTGCAGAGA	0
cacattctgatcaacaggaagtaagcagtcgtg	0
GACAGAATCTGAACCAGGAAGTAAGACAGCAGT	0
AGAGCATGGAGAAGCAGGAAGTGTTACAATGGG	0
CTCTCCATGCAGAAGAGGAAGTGAGGTCTGCCC	0
tgaaggtgcaaaggccggaagccaagggggtaa	0
AAAGTCATTGTTGACAGGAAGAGGGGTCAGACT	0
ACCCCAGTGAAGAGAAGGAAGAGAGGAAGGAAG	0
AGAGCTCAGTTAATCAGGAAGTGATGTCCAGTT	0
CATGCAGTACCACCAAGGAAGTGAAACTCAGAA	0
GGCAGATCTCCCAGGAGGAAGTGGGCTGAGCAG	0
GTGTGCACAGGGGAGAGGAAGTGAAAGAGAATG	0
ccatgaacagaaaagaggaagtcaggaagagga	0
AGGCGGTTAGGGGACAGGAAGCACAAAGCATCT	0
CAAGACACAGGAAACAGGAAACAGACACAGGGT	0
GTAATAAAATAGTACAGGAAGTGAGAGCGCCAC	0
tgggcaaataggtgaaggaagtgagaaagtgaa	0
tcctgggtaaggcccaggaagctgtggtttaac	0
ACTGCCAAGGAAAAGAGGAAGAGTCTCTGGGGC	0
atgcatacagagaacaggaagtgtgctgagagt	0
AGGCTATCTTAAAAGAGGAAGTAAAATTCTTTT	0
CAGAGCTTTTGAAGGAGGAAAAGAATTTTACTT	0
GGGAGAGACATAAAGAGGAAGTGTCAGGGCAGG	0
tggcttacgcggaaaaggaagcacattggttcc	0
AATTGAGTGTATGAGAGGAAGTGTGTATTCTTT	0
TCAGTGAGCTGTCACAGGAAGTCCTGAATGTAC	0
ggatgtgggaggggcaggaagggtgggacattc	0
ACACAGCTTTCCTCCAGGAAGTGATGCATCTAT	0
aacaactccgggggcaggaagtagaaactgcca	0
ctacaagaaaaagacaggaaataatagaaatat	0
agggagaaagacaggaggaagtaggggtggggg	0
AGGCCCCAGGGAGGGAGGAAGCCTGTCCCTGCC	0
GGTACCCGCAGTAAGCGGAAATGAAGCTCTGGT	0
TTATGAGTCAAGATGAGGAAGTCAGCACAAGCT	0
TCTACCAAGCCACAGAGGAAGTGGCTGAGCTAA	0
acctcccacagagaccggaagacagagactcag	0
TACACACTCTGTATGAGGAAGTGGGAGAGGCAA	0
AAGGAAATAGAGTACAGGAAATGAAGCTAACAT	0
CAACTAGCAGAAGGCAGGAAGTACCGTGTCTGC	0
aaccaccagggggccaggaagagcagttatctt	0
CACAGGTCACACCCCAGGAAGAGAAGCTTTCAA	0
TAAAAGCTAGCCAAGAGGAAGAGCACTCAGGAT	0
GGGGTGGTTAGAGAGAGGAAGTTCCTCTGACTG	0
AGGGACACATGGGGCAGGAAGCCGAGGCTATGC	0
TCCACACCCCCGTTCCGGAAGTCCTCTTTTCCT	0
TTCCTTTAACAGAAGAGGAAGAAAGCAGGGGTG	0
GGAGGAGGGGAGCTGAGGAAGTGCGTGGAGTTC	0
TGATTGGCTGGAGCCCGGAAGGGGAGCTGGCCT	0
TATCATCTCAGGCCAAGGAAGCGCAGTGGTTAC	0
AGTAGTCACAAAAAGAGGAAGTAGTGGTTAGTG	0
CTGTTAGTGAAGAGGAGGAAGTCAGATGAGATG	0
AAGTTGGGGAAGGACAGGAAGAGCACTGGGCTC	0
TTTGGGAAGAGGTGCAGGAAGTTCAGTTCTGCA	0
GGCCACAGTGGAGGAAGGAAGAGGTCAGGTTTG	0
CAGGATGGAGTGGGAAGGAAGTGCGCAATTCTG	0
AGGTTTTGCTCTCAGAGGAAGTGGAGAGGGGTT	0
cacagagcagggaggaggaagctaggtggcgcc	0
GATCGAAAGCCAAACAGGAAGCCAATAATTGCC	0
CAGAGACATATCAGCAGGAAGTTAAGTCAGCTG	0
gtctgccactgggggaggaagaggattgctaag	0
GGAATCCCCAAAGGGAGGAAGTGGAGTCGGGGG	0
tccaagacaagtgagaggaagtgatacatgcaa	0
CTGTTGATGAAAAAGAGGAAGTaaccacagatt	0
CTTGACGGCACCCACAGGAAGTGGGGTCGCTGT	0
GAGGGGTAAGGGAGGAGGAAGAAAGGGCACTGA	0
GACTACATACAGGTCAGGAAGTCTTAATTTGGA	0
GTGTGGATTCACAAGAGGAAGTGAAACAGGGTC	0
AAACTATCCAAAAGCAGGAAGTAAAACTGACAC	0
GTGTCTGTTAGGGAGAGGAAGTGAGCCTGACCA	0
CCGGGGGCGGCAGAGAGGAAGAGGAGGGAGAGG	0
CTGTACACTAGGAAAAGGAAGTGAAACTTTACG	0
CTCCATTTACAGAAGAGGAAGTGAAACCATAAA	0
TCTGCAAGGAGGGCCAGGAAGTTGTGTTTGACT	0
CCACAAGGTGGCAGCAGGAAGACAGATGGCTGA	0
GGCCAGACTGCAGACAGGAAGCAATGACAGTTT	0
GGAACATGTGCTCACAGGAAGTCAGTGGTTCCC	0
acttgcagcaaaggcaggaagacttgaagcggc	0
TCCAGCCGAGCACTGAGGAAGTGCAGGAAGGAG	0
gtccagagaggggagaggaagtgacttactcaa	0
ATTCTAGCCAAGATGAGGAAATGGGTAGCCAAG	0
TCGGGGAGATGGATGAGGAAGTGACTCCTCAAG	0
ACACCCACATCTCCCAGGAAGTGGAGTGGGCAC	0
agagtataggtgaagaggaagtggagaccataa	0
AGGCCCAGAGCCTGGCGGAAGTGGGGAGGGGTG	0
CCCACGAGGCCAGGCAGGAAGTGAGCCACACAC	0
TGTGAGGGGGGAAACAGGAAACCCACCCACAGA	0
TCTTCAGGTACAGCAAGGAAGTGAGATCAGGGG	0
CTTTATTTGATAATGAGGAAgaggagggagatg	0
CCAGGCACAGGGCCCAGGAAGTGTGTGGGCagt	0
GGAAGTGGTGAGGAGAGGAAGAGAAGTGGACTA	0
TCCCCTTCTGCAAACAGGAAGTGGTGAGGAGAG	0
TGAAAGCAACAGAAGAGGAAGAGAAACAACTCT	0
agaacacatggacacaggaagaggaacatcaca	0
TCACTTTTATGAAGCAGGAAACCACTTCAAAGC	0
gagaagctctaggacaggaaatgagaggtgcat	0
tctagtgggtagaggcggaaatgctgctaaaca	0
GGGGAGGGAGACAGGAGGAAGTGGTGAAGCAGA	0
cttgaagtctgaaagaggaaggggagctagtca	0
TGTGTTACTGTGAACAGGAAGTAAAGGGCTAAT	0
CAATAGCTCAGAGCCCGGAAGAAGAGCTTGTAG	0
gctgacagaaaaggcaggaagtggtacaaacca	0
AACCACAGAGCACAGAGGAAGTGAAAGCAGAAG	0
TAGAGTTTTCAGACCCGGAAGAGAAGGCCCAGC	0
GGGCAGTAGTAACAGAGGAAGTGAAGCTGGCTT	0
ACTCGGTGAGGACTCAGGAAGTGGCCCTGTGAA	0
GCAGACAtacagcaccggaagttgagagggtgg	0
agatgcgtaggagtcaggaagcgcaggcgggga	0
AGAAGGAAAGCACACAGGAAGCAGAAGTGGGCC	0
GCCTGAGTCAACAGCAGGAAGGGGAGGGCCCAC	0
ACCACATTCTCACTGAGGAAGTGGTTTTCTAGA	0
TGCTGAGCCAGACACAGGAAGTGCCAGGGCAGA	0
CCTTGGCAGACACACAGGAAATGAGAAAATTAA	0
CCTAGACTCAGAGGGCGGAAGTCAATGCCCTCT	0
ATCTCTGGGGAAGGCAGGAAATAGAAGGGCAGT	0
GTAAAACCCAGAATCAGGAAGtttttctctccg	0
TAGTTTCTTAATACGAGGAAATGTTGTCATTGC	0
ctcgtcttacaaatgaggaagttgaagccaaga	0
GCGAATGCTTCCTGGAGGAAGTGGGCTTTGCAT	0
CATATAGCAAGTAGCCGGAAGGGCTTCTGGCCT	0
CGAAAATGAGGCAGCAGGAAGTGATGGAGAGCG	0
TGAGTGTGCTGGAGCCGGAAGCCTGAGGGCTGC	0
ATGGGCTTTCCATCCAGGAAGACTGTGAAAAGC	0
CGAGGCCACACAGGCAGGAAGCCACCAAGCCAG	0
ctggaaagttcctggaggaagtgaccttccagc	0
TGGCTCTGGCAGAGCAGGAAGCAGGTGGTGAAT	0
acatcctctatgagcaggaagggtgtctcctcc	0
CCAGTACATGAAGACAGGAAGCAGTCTTAAATA	0
CAAGACTGCTCAGACAGGAAGAATCATAATGAA	0
TGCCTGTGTCAAAGCAGGAAGCAGTCAAACATC	0
GTTTCTTTTTTTGGCAGGAAGAGAGGAAAAAGT	0
CCTCCTGTCCAGGAGAGGAAGAGGTGTGGTGGG	0
tgtaaggtagaaatgaggaagaagccattttcc	0
gcctggtccctcagcaggaaatgacacagccaa	0
cttgaacccgagaggcggaagttggagcgagcc	0
AAGGGTTTAAAGGACAGGAAGAATCATAGTGAC	0
AGCGGCCGCGCCCGCAGGAAGCGTGcgccgccg	0
GACTGAGGCTGAGGCCGGAAGAGGGACAGGCAG	0
GGTTGAAGAGGAAGCAGGAAACCTCACACTCAT	0
AGCACCTCCTTGGGCAGGAAGAGGCGGTCCTCT	0
CCTCCTCACCCACAGAGGAAGAGCAGGAGCAGG	0
GCCCAGGTCGCCCACAGGAAGCGGTTTCTCTGT	0
AGCCAGCCAGAGTTCAGGaagtcacttagctct	0
ctgaggtccagagagaggaagtgacttgcctga	0
CAAAGTATCTGAGACAGGAAATGAGTAACACAG	0
GGCACTGCAGCTCAGAGGAAGTGAGTGAATAGC	0
CTGGGGTGGGGGAAGAGGAAGTACAAAGAACAG	0
ttgaggacctgcaccaggaaatggagctgcagc	0
CAGGACAGCTGGAAGAGGAAGTATCCACAAAGC	0
gatttacctgaccccaggaagcaggaatgaggg	0
GACGCTGGCTGGGACAGGAAATGAGTCACTGAC	0
aagatggacaggaagaggaagtgagcaaggaca	0
tgctccaccaaagtgaggaagtaaaacgagaaa	0
TGGATCCAAGCATAGAGGAAGTCAATATGGCTC	0
AGAAGCCGACAGAGCAGGAAGCAAGCAAGAAGG	0
AGGCCTCTGCTGGACAGGAAGTCTGCCTATGTC	0
AGAGAGCAAGCAAGCAGGAAGTGAGCAGTCTAA	0
TATGTGGGAAGAATGAGGAAGAAAGTTCTTACC	0
GGAGCTAGAGAGCACAGGAAGAAGGAGAAAGCA	0
AAGGCTGTCAAGAAGAGGAAGTATCATCTCCTA	0
GCTCCCTAGGGGGAGAGGAAGCACAGGAGAAGA	0
CGGGGCGATAAAGGGAGGAAGCACTACTAACGT	0
ttcggtgcacagaggaggaagtgattttatacc	0
TGTGGGGCAAGGCACAGGAAGCATCTGCCCAGG	0
accactttacagaggaggaagcaaaactcaggt	0
ccccatgtttgtcacaggaagtgaggttcagag	0
GAAGAACAGAGAGGGAGGAAGTGCCTGGTCAGA	0
CCCAGTGGCACAGGCAGGAAGTGGCTTGTCTAG	0
GTCTAGTGAAGAAACCGGAAGGATGAAGACATT	0
agtggagaggtgaacaggaagtccaacgacagg	0
GGCAGGGAGGGTGACAGGAAGCAGGCACCGCTG	0
AGCGTGGGAAGAGGGAGGAAGAGAGAAAGTGGC	0
GCTGTGCTGACCAGGAGGAAGTCAAATGTAATC	0
ACACCTCTGATAATCAGGAAGTGAGAGCCTGCT	0
TAAGATCACACAGCCAGGAAGAGACTTTCTCTG	0
CATAGTTTGTGAAAGAGGAAGTAGAGAATATGA	0
TTAGACAAAGAAAAGAGGAAGCCAATTGAAGGT	0
atcgaaagcagggtccggaagagctgtggacac	0
atcttttacaTGACCCGGAAGAGTCTGAGGCTG	0
TTGCTTTCTGCCAGCAGGAAGCGGGGGCATGAG	0
GCTGGTAGTAGAAAGCGGAAGTGGAGTAGCAGA	0
TCCCTCCTATAATTCAGGAAGTGAAGGTGCTAG	0
AATGAAGGAGGAGGCAGGAAGGGGCCAGAGAAG	0
TGGGGTGAGAGAAGGAGGAAGAGAAAGCAACCC	0
GGACAAGTCTAAGGCAGGAAGTACATCTCACGT	0
AGGGCTGGGGGCCCCAGGAAGAGCATGTAAGAA	0
AGTGGTAAAACACCCAGGAAGCAACTGGCTACA	0
GGGGTTGGGGGAAGGAGGAAGAAAGGAAGCAAG	0
CCCACAGCACGGGGGAGGAAGCGGAGGGAGGGT	0
TGAGGAGTTTCACAGAGGAAGTGCTCCCCATGG	0
AAACCACATGAAAACAGGAAATGAGCCTGTCTG	0
GAGGTGGAGAATGCCAGGAAGCAAGAACAAGAA	0
AACATAAGAAAAAACAGGAAATGATGACAACTA	0
CTCCTCTTCCTGGACAGGAAATGTGTCATGGAG	0
AGACTAAGGCCACACAGGAAGCCCAAACTCACA	0
TTAACAAGAGAGAAGAGGAAGTTGGGTTAGGCC	0
GAGAAAGATACGGGCAGGAAGAGGCACCAGCTC	0
AGGCAGCCAAGATGGAGGAAGTGAAAGTTGTAG	0
TGCAGCTAAAGAAAAAGGAAATGACAAGAAGAA	0
AATGGGAGCACATTGAGGAAGTGAGATGCTGGG	0
gccatggcaacaaccaggaagctactggccctt	0
GATGTTAAAAGGAAGAGGAAATGCCAGTCACGC	0
CCAGAGAGATCAGCCAGGAAGAGGATCAAAAGC	0
AAAAGGAGAAAGAGCAGGAAGCTGGAAGGAGGG	0
taacaggctaaattgcggaagtggctcagagtt	0
ATCCGATGGCTGCTGAGGAAGTGACTTGATCTT	0
GGAAACATGAGAAACAGGAAGTTCTACCCAAAG	0
GAAGTTGGCTGTTGCCGGAAGTTCTACTAGTTA	0
TGACTGAGAAGTTCCAGGAAGAAGCCTGGGCCC	0
GGTCTGTAGAAAAGCAGGAAGAAAGAGCATTGG	0
tactctgagggaagcaggaaaccacaggaaggt	0
TGCTGTGGGCAAAAGAGGAAGTGGCCGGGTGAG	0
TGAGAAAGATTAAGGAGGAAGTGGGGCATGCAG	0
CGTTGCCTCCCATGCAGGAAGCCGAGGCCTGTG	0
GACTGATAAAAAAACAGGAAGTAAACGGGGGAT	0
GTCTGAAGAGGGTGGAGGAAGTGAGGTGGGCAG	0
CTCTGTGTGGGGAGGAGGAAGCTGCAGGATCTA	0
CCACGGGCCAAGCACAGGAAGAGGCGAGTCCCA	0
cacacccacagagacaggaagcagagggtggtt	0
CTGACAGAAAGAAACAGGAAGAGAAAAAGCTGA	0
ctccgtctctgagacaggaagtagactcagagg	0
ATTAACTGCGGAAACAGGAAACACTCAACTGTG	0
AGGAACGAAAGAAGAAGGAAATGCCACAGTTAA	0
cttggctgcagcttccggaagagcaggtttcgg	0
CAAGAGCTCCGAGCCAGGAAGCTCTGGGGTTTC	0
ATAAATATGTAAAGCAGGAAGTTCGAATTACAG	0
ATCCTCAGCACGGAGAGGAAGTGCAAGGCAAGG	0
gggttgcccggggacaggaagcagctgtttaat	0
ACTGGGTGGCACTGCAGGAAatgctcaattcga	0
ctttagagccaaaagaggaagcacctgggcttt	0
AGGAGAATGGGGAGGAGGAAGCACTTACAAAGG	0
AGGGAGATTGACAGCAGGAAGGGGCCTCAGAAA	0
AGTCTCACAAGCTGGAGGAAGTGGGAACAGGGT	0
CTTAGACTGTGCAGGAGGAAGTGATAGAAAAGC	0
GGGCAGAGTATGCCCAGGAAGCACCCCTTGAAG	0
CTTGAGGGACTGGAGAGGAAGTGGCTCACTTCA	0
cttTGGGGGGCAGAGAGGAAGCGAGACTTGTAA	0
GACCTGAAGCAGAGGAGGAAGTGGGTAGAATCC	0
AACTCAGCCTTAAAAAGGAAGAGATAGTCTTAC	0
cgtgtaaacagaaaaAGGAAGAAGGGCAAAGAT	0
GATGCCCCTTGTGCCAGGAAATGCCTTCGGTGG	0
ACCCTGGAGACCCACAGGAAGAGCTGTGAGCCC	0
ttagagatctagaaaaggaagagaaaccaaatg	0
tgtgtcaaatgatggaggaagtgaaaatgcgta	0
ATGTGGGCAagagggaggaagaaagaaaggaaa	0
TTGTTCAAGCAAGACAGGAAGTGGCCAAGagta	0
GCGAATGTCCTGCACAGGAAGTAACACTTCATC	0
atcatctatggatagaggaagtggggcactggg	0
AGTAGGCCAGGAAAGAGGAAGGGAAGGTCAGGA	0
tcatcttagatgCACAGGAAGAGGATGGAACAC	0
gaaaatgaagacaacaggaagagagtagggctg	0
acggagacatctcagaggaagtgacactgagca	0
ggatcgcttgagcccaggaagtagagagtgcag	0
AAGAAGCTGGGGCCCAGGAAGGGGACCTGGGGC	0
ATGGCTGTGGGGACCAGGAAGGGATGGCGTTAG	0
AGCTGGGGGCGGGGCAGGAAGTAGAAGTGATGT	0
GGAGGAAGGCGACAGAGGAAGTCATTCCCAGAA	0
cacctggtcgatggcaggaagcaaggcttgagc	0
CGAGTCTCCTCAAAGAGGAAGTGATTTCTGGAG	0
GCACTCATAGAAAAGAGGAAGTAACCTCTTTGC	0
AGTGTGCAAAGTCACAGGAAGTGTGCCCCTCTC	0
CATACCAGCTGAGGGAGGAAGTGACTCACCTCA	0
TCTCCTGAGAAAAGGAGGAAGAGGACAGCAAAA	0
catggttacagtcacaggaagtatgtgcagagc	0
ccaatggggtgtgagaggaagtgatgACGCTCT	0
ATTGTGGAAGAAAAGAGGAAGAAAGCCAGATAG	0
ATGACCAAACTCAGGAGGAAGTGGGGGGGATTG	0
GAAACCTCCCAGGAGAGGAAGTTTGCTTGGCGG	0
TGGAAGGTAAAGGAGAGGAAGAGGTAACCTGGT	0
GGGTTTGCTGGGCAGAGGAAGTGTGCCAGGCTG	0
CTGGAATGTGAACACAGGAAGTGGTGCCTTCTT	0
tccacagatgcagagaggaagtgacaggaccaa	0
CCTCAGGGGACTCGCAGGAAGTGTAGCGGGCcc	0
AGAATGGATGTGTGAAGGAAGTGGTGAGTGAGT	0
TGTGGTCAGGCAGGCAGGAAACGGCCAGGAGGT	0
ctcattttagagatgaggaaatggaaaccctga	0
ACCCTCCTTACAGGCAGGAAGCTGAACTTCCCA	0
TTAATGAGTTGGGGGAGGAAGCGTGGGGGGTAA	0
GAGGACAACAAAGAGAGGAAGTGGCCTGGGCCG	0
AAGGGGCACCAGAACAGGAAGCAGGCATGGGTG	0
AGATCCTCCGCAGACAGGAAATGTCTCTGCCAG	0
gttatctctgaaaggaggaagtcaggtgatttt	0
AAATAAACTGGTGACAGGAAGTGTCTCAGTTCA	0
gctgatacttgaaagaggaagaggtcagccacg	0
cgagcgtagggtggcaggaagccagcagagcca	0
ATATCCTGCTGTTAGAGGAAGTGAGAGAGAAAC	0
TCCTCCCTGAAAGCCAGGAAATGGGCAGAAATG	0
AAATAACCCTCAACCAGGAAGCTGCAGCTCTGT	0
TTTGAATAAGAGTCCAGGAAGTGGTTCTCAGAA	0
CACTTTTCATAGAAGAGGAAGAAACTGGTTTCA	0
tttcagtgccaaaggaggaagcactcaggattt	0
ATGGTAGACACAGAGAGGAAATGTGGAGAGGGC	0
TTTCCTCGTACACCCAGGAAGCTGCCCAAACTG	0
GGGTGTACGAGGAAAAGGAAGTGTCAAAAGTTC	0
ACCTCGCTCAGGCCCAGGAAGAGAGAGCCGGCT	0
tcacagtctaataacaggaagtaacaagcaCTA	0
ATAGGCCACCTACCCCGGAAGTCGTTTGATTTC	0
GAGCTGGAGGGAAAGAGGAAGTGCATCAGGACG	0
AAACGAGTCAGGAAAAGGAAGAGCTACAGGGGC	0
CATGGGATCCTAGACAGGAAGCACTGGGGAAAG	0
TCACTTCGATTGAACAGGAAGTGGGCAGTCAGG	0
CAGCAAAAGGCAAAGAGGAAGTGTCTCATTGTC	0
GGGCGCGGGGAGGGGAGGAAGTGTGGAcgtgag	0
GGTGAGCCCACAAACAGGAAGAGACACAGGGAG	0
CTGCTTAGCATAAACAGGAAGTGGAAAGTTATA	0
gtcaggctcctcagaaggaagtggagcataagg	0
GGGGGCTTGAGAGGGAGGAAGAGCAGACCTTCT	0
GGCCAGCTTGCACCCAGGAAGTGGCTGGTAGCT	0
GCAGGAGGCTCAGCCCGGAAGCCCCTGCTCTGT	0
GAGAGAAAATGGAGCAGGAAGAAGGTTTCTGGT	0
CAGGCCGAGCCCAACAGGAAGCTTGCAGATGGC	0
TTTGCGGAGACCTGCAGGAAGTGACTGGTTTCA	0
TGGGAGGAAAAGAGGAGGAAATGCAAAGGGCCA	0
ACCTAATGCATAAACAGGAAGCCACTTGCTGGG	0
gataaatcataggagaggaagagttaagccatg	0
ttacctactaagaagaggaagtaggaggaggag	0
aatgtgtcctaatagaggaagtatgaagtacta	0
GGAATGCCCAGGGAGAGGAAGTGGGGCGGGGAT	0
TATAAGCCTGCTGGCAGGAAGTCCCTGCAGGAG	0
GGAAGTCCCTGCAGGAGGAAGCCAGCCTGGCTG	0
ACTTCAGAGGGATAGAGGAAGTGGTAGCTTGTT	0
ATTTCAGAGGGATTGAGGAAGTGGTAGCTTGTT	0
gatgagtgggaggtgaggaagtgcacattgcaa	0
TCTTTGGCCAGAAAGAGGAAGCCTGTTTGATTG	0
CACATGAGCTCAGGCCGGAAGCGGTGGATGATG	0
TAGGGTGGCGGAGAGAGGAAGCAAGCCAAAGAG	0
AGATTGTGTAGCAGACGGAAGTGGCTGATGGGA	0
aggactgccagggagaggaagcagcgtgcacga	0
GCTCAGCTTCCTGCCAGGAAGTGGATTTACCTC	0
TGGTGAAGGTAGAGGAGGAAGAGTGGTTTTCTT	0
TCGCCCACCGCAGGCAGGAAGAATCAGGTCATT	0
GAACCTAGGGAGAAGAGGAAGCATTTATTTGTT	0
AGCAGAGGGGTCAAGAGGAAGTGCCTGGAGAGA	0
gcagcagaatggaggaggaagcagaggccaagt	0
gtgtaaaagcagggcaggaagctgagttaggag	0
GGTTGAAAGGAAGGGAGGAAGCAGGCAGGGCAC	0
CCACACTCAGTGAGGAGGAAGTGCGCCTCCTGC	0
CCAGTCTGGGAAGACAGGAAGCCGGCTTGACTC	0
CTTCCCCTTTAGGACAGGAAGTAGAATTTTATT	0
TCTAGGAATCAAATGAGGAAGTCATGTGAACAA	0
GAAAGGGCCCAGAGGAGGAAGCGAAACAAAAAG	0
CAGCAGAAGTCAACCAGGAAGGAGCTGGGGCCC	0
agggggtgcaggcagaggaagtgaggactgcgg	0
CCGCAGCCTCAGCCCCGGAAGCCGAGCGAGCGG	0
ACAAGGCAGCCAAAGAGGAAGTGGATCTCCTGT	0
AGCCAGGGATGGAGGAGGAAGCTCTGTGGCAGT	0
agggttctgtgggcgaggaagaacaagccaaat	0
AGCTGTGTCAGAGACAGGAAAAGTGAATCACAC	0
aagggccttttctccaggaagagctcgtgcaca	0
CAGTGCCACAGAAACAGGAAGTGGGTTGGTGGT	0
ATTCTCATAAAACACAGGAAGTACCACCATCCA	0
GCCCCCTCTACAGACAGgaaatgaaggtgcctg	0
AGTAAAACTGAAATAAGGAAGTCTTCTGCAAAC	0
AAATGAGTAAAGAGCAGGAAGAGAGAAACAAAT	0
gaatcacttgaactcaggaagcagacgttgcag	0
AGATGAGGACAAAAGAGGAAGCTGGACCCTGGA	0
TTGTGGTTAGGCAGGAGGAAGCCGTTTGTAGCA	0
AGGGAAGGAGATGGCAGGAAATGGCGCCTCTGA	0
TGGGCAGGCAGACCCAGGAAGACACCAAGTGCA	0
GACCCAGCCACCCCCAGGAAGAGCCAGAGAGCC	0
caaaagtggcagtgcaggaagtggtttgtgtgg	0
GAGATGCAGAGGAAGAGGAAGTGAGTCCCCAGC	0
TGGGTCTCTCTGCACAGGAAGCGCTTGTCTATT	0
ataaagcagtgtaagaggaagtgcagaggtagc	0
GCCCTATAAAGAAAGAGGAAATGCCAGAGAAAG	0
TCAGAGGGGAGCAGCAGGAAGCTGCAAGGATGT	0
CAACTAAATGAAACCCGGAAATGAAGGAAATGT	0
GCTGTCAGAAGAACCAGGAAGCAGAACTTCTTT	0
GAGATGAGGTGGAACAGGAAACAAAGAAGTTCT	0
acactagaacaaaggaggaagaaagtttttatt	0
TGTCCACACCTTTGCAGGAAGTGGATCATACAT	0
TCACACGAAGCCAGCAGGAAGCAGGGATAGTGC	0
tactcttcaccacccaggaagtaggaattatta	0
GAAGAGAGGAGGGTCAGGAAGTGAAACCTCCCA	0
TGAGCCGTCCGAGGCAGGAAGCGACTGCAGAAA	0
TCGGGGAGAGGCTGCAGGAAGCAGAGCTCTGCA	0
TCCCCGCGTGCCACCAGGAAGCTCGGGCCGGCC	0
TTGAGGGAGGGGAAGAGGAAGAGTGGCTGCAGG	0
CCCAGGACTGGGAAAAGGAAGTGATGGCTTCGT	0
aCATAtgtgggggaaaggaagcgagatcagact	0
GCAGTCTGGGAACACAGGAAGTCAACCAGCTAA	0
CTGTCCTGTTTCTACAGGAAGTCATGCTCGAGG	0
GGCTGAAGCACAAAGAGGAAGTGAAGCTCAAAG	0
CTGTCTGATTCAGGCAGGAAGGGAGCTGAGTTC	0
gtgtgaggagagaggaggaagtatgacatactc	0
TGGAGAGAAAGAAAAAGGAAATGAAAGCAGAGG	0
GAGCCATGGTGCAGCCGGAAGCTGCCCAGGGGC	0
AGAGGAAGTTGACAGAGGAAGAGCCAGGGGCTG	0
tccaggtaagaaaaaaggaagcaaaactatctc	0
CACCAGTGACTGAAAAGGAAGTGGCATTATGAC	0
CACCTCGATGAGGGGAGGAAGTGAAAAGGTCAC	0
TATTTGGGGACCAGCAGGAAGCAATTCACCCCT	0
tcatctgccaaatagaggaagtgaaggcactta	0
TTTCCTATATGCACCAGGAAATAGCACAGGACT	0
AGTCTGGGGAGGAACAGGAAGACCATGTAACCC	0
ATTACTATACTTAACAGGAAGAGCAACGCTCTA	0
TTACTAGTGTCTAAcaggaagaggaacctaatt	0
GGGCTGGGCCAAGGCAGGAAGTTCTAGGCAGGG	0
AAAAGAAACCAGAACAGGAAGAAGACGAGTAAG	0
GCAAAGTTCAGGTCCAGGAAGCAGGCCCTAGAC	0
GCTCACTCAACAGCCAGGAAGGGGAAGTAGAGC	0
TCAgggagtgcaggcaggaagagacaagaccca	0
TTTCCCTTCAGAAAAAGGAAATGAGCTTAGCAA	0
GACCCCTGCAAAACCAGGAAATGATTGTCTGGC	0
GCACTCAGAGGGAACAGGAAGCTCCTGCGAAGA	0
CTAGCAAGAAGAAACAGGAAGGGGGTAAGACTT	0
AGCTCTGCTACTAGCAGGAAGTCCGTCAGGGTG	0
gttgaagTCAACACAAGGAAGTGAGCTTGTCTC	0
AGAACACAGCCCAGGAGGAAGTGGGTGGCTTGG	0
aacccaccatgtggcaggaagaagaaaacacaa	0
gccaatagaataaagaggaagtaatggcatacc	0
cccattttagagatgaggaagcagaagtttgga	0
CAGTAACTAGGAATGAGGAAGTGGTAAGGAAAC	0
CTTCCTGTAAGAAAGAGGAAGTGAGCAGAAGAA	0
tttccccatctgtagaggaagtggttgcaggtc	0
tcccattgtaaagggaggaagtgatgctaatgt	0
GACCCGAGGTCAGGGAGGAAGTGCCGCATCTGG	0
CAGGTGTCTGGGGCCAGGAAGCCCAAACCCACA	0
AAGCTTTGTGGAAAGAGGAAGTAGATATTTTTT	0
TGGCGATATGGAGGAAGGAAGTGACTCCAGCCA	0
AGGTGCTATGCAAACAGGAAGTGCTCTGTATAT	0
CTCTCCCTGTGACTGAGGAAGAgtctctgccct	0
TTGGAGCTGCAGGGCAGGAAGGGGTGCTGCGGT	0
TTTTCTTCAAAAAAAAGGAAGTGGTCGTGGCCT	0
TTATGAAGATAAAAGAGGAAGTGGAACTGAGTT	0
ATAAGGCTCCCACACAGGAAGTTACTGGGGTTT	0
ATGGGGGTGAAGCAGAGGAAGTGGGTGGTGCTT	0
TGGGGGGTGACACACAGGAAGCCAGGGGAGAAG	0
TTGGTGGCTTTCATGAGGAAGTGGTGGGGGAGG	0
gaaaacccagaaaagaggaagttcagtttgagg	0
gggtgcctggcacacaggaagTCAGCAACACAT	0
tgagcaaccaccaggaggaagtgggagtgggga	0
ACAGAGAGGGAATAGAGGAAGAGATGAGTCACA	0
TGGGCCTTTGAGGACAGGAAATAAGGGTAGCGA	0
CATTGCAGGGCAGCCAGGAAGGGCTGTTAGCTT	0
AAAGACTCCCACCACAGGAAGTGGCTCGATGAT	0
GAGTGGTGTGAAGGCAGGAAGACACGCCCAGCC	0
taatattcctaaataaggaagagtgtaggctgc	0
ATTGTGAGCTGAGGGAGGAAGTGACAGAAGAGA	0
ATTAGGTCACACTTCAGGAAGTGCAGTTGCTGA	0
gcagggttgccagtcaggaagccagtgaaccca	0
AAGTCTGGCCAGGAGAGGAAGTGACTGGGAGAG	0
gggaaaacttcacagaggaagtgatacttgacc	0
gcacacactcgaaccaggaagagaagctccttc	0
ACAGAGAATGAAAAGAGGAAGCACAAAGAGGCT	0
CTCTTACTAGGAGACAGGAAATTAGCTGAAAGT	0
TGAGTTCTAGAACCCAGGAAGCCCTCAGAGACG	0
CCGAGCTGGGAAGGCAGGAAGTCTGTGCTGGCT	0
gaatcgctcgaacccaggaagaggaggttgcag	0
AGAACCCAGTGAGACAGGAAGCAGACAATTTTA	0
ACACCTCTTGGAAAGAGGAAGTGAAATTGGCCT	0
AAAAAGCCCTCAAGAAGGAAGTGGCATTTTGAG	0
AGTCCGTTGTGAGGAAGGAAGTAGTTTGATGAG	0
gcttcacttgaaaacaggaagcagcaccaaatc	0
TTGCTACTCTGGGAGAGGAAGTTGTATGTCCTG	0
TGGAAGGCACAGATGAGGAAGTTGAGAAGAAGA	0
TTGGTTGAGTGGGTGAGGAAGAGGGGGAGGATC	0
GCTCGGAAGAGAACCAGGAAGTGAAACTGGGTG	0
CAGCCCTCCCCACACCGGAAGTGAATAATAATA	0
tctgcttcacaaaagaggaaatgaaagcgcaga	0
CAACAGGGCAGAAAGAGGAAGTGGAGTTATTGC	0
GACATATCAGGGCCCAGGAAGTCAGCCTGGCTT	0
TCCACAACCCCCAGCAGGAAATGAAAAGGCCAC	0
GGCACCACTGGACCCCGGAAATCTGTCTGTAGC	0
tctgggcgacagagcaggaAGCAAGCAAGATTC	0
TGTATTTGTAGAAAGAGGAAGTGATGGTGGTTC	0
CCCTTCAAACACTACAGGAAGTGTAGGCTTAGT	0
CAACATAGGACAGACAGGAAGTGGCAGGGGAGG	0
GTATCTGTCTAGCTCAGGAAGTGGGGAGCCAGA	0
ggagagacaaggaagaggaagaaggaggaggag	0
ctgatgttgcgagagaggaagtctttcccacag	0
ATGTCTCGATTACACAGGAAATGTGTTATGCAC	0
GCCTATGCAGAAAGCAGGAAATGCCCTCTAGTG	0
AGGTGTTTTCCAAGGAGGAAGCAAGACAGCCCA	0
GAGCCACTTGGAGGGAGGAAGAAAGGGAGCCGG	0
GACTATCCTGGTGAGAGGAAGTGGTGTGAGGGG	0
TTTGTAAGTTAGAGGCGGAAGTGAGACTTAACC	0
CCAGTGGCATTAAAGAGGAAGTGGTGGTGTGAG	0
TAGCTCATGGATTTGAGGAAGTGGTTCAACTAC	0
ATTTTCCACCCAAAGAGGAAGCTGTGGGTCCCT	0
tttaagtacttaaggaggaagagggacttacag	0
TGTAAAAAGAAGAACAGGAAGCTCTCCTTTTGT	0
gagagagaaaggaacaggaagtgggagCCTTAC	0
TTACTGACTGAGTGGCGGAAGTGGGTATTTGGG	0
TCAGATGGGAGGAACAGGAAACCAGTAGCTGCC	0
atcacatgatgagagaggaagcgagagagagag	0
GGTCTGGGAGGTTTGCGGAAGTGCTCGGCTGGG	0
CATATGAAAAACAACAGGAAGTGGTGTCTGGGC	0
aagctcagcctgtgcaggaagtgaaggaacagc	0
GAACTGGAATCAAACAGGAAGAACTGAAAGTGA	0
AACCGtgactcacacaggaagagagttattctc	0
GGCGGTGCTGGAAGAAGGAAGAGGGCTGAGACT	0
CTGTCGACAAGAAACAGGAAGGCAGAAACTTGG	0
cttggccaaaaaggcaggaagtcttgaagcagg	0
tcttggttctggggcaggaagtcccggatgaag	0
tgcagtctgtaaatcaggaagtgagccctcacc	0
CCATGGAGGGAGAGGAGGAAGCCCAGCAGAGTG	0
CGGTGAGCACCCGGCAGGAAGTGGCCACAGCAC	0
AGCCTCAGCAGCTGCAGGAAGTAGCAGCCTCCT	0
cagactcagagacacaggaagtaagatggtgac	0
AGTTGCGAAAAGAGGAGGAAGTTGGCTgggccg	0
CTGATGACACCCAGGAGGAAGAGGCAGCCTCTA	0
CAACTTGGGAGGAGCAGGAAGCCCCTCTGCATA	0
acccacagaagtgagaggaagtgatttgttcca	0
ATGCTCTGGAGGAAGAGGAAATGCTTGACGCAT	0
TCAGACCAGGGCAGCAGGAAGAGGCACTCCTGC	0
CAAAGTCTCAAAAGGAGGAAGCAACTTGCTGGG	0
GCCAACCTGGAAGGCAGGAAATAGGGCCTTAGA	0
TGGGTGAAAAGACACAGGAAGTCGGGCATCGAC	0
TCTGAGGTGACAGACAGGAAGTCTGTTGATTGT	0
GCGGGGGCGGGCAGGAGGAAGTGAGTGTAGCTG	0
AAATCTGTAGTGGACAGGAAGTGACTGACATAG	0
GATGAAAAATGAGACAGGAAATGCACCCATTTA	0
AGCAAAGCCCCGAACCGGAAGGGAAATTTCTCT	0
tcaggagaccgaggcaggaagatcccttgagcc	0
GACTAAAAAGGGAACAGGAAGTAAAACTGAAAG	0
GCTGTGGTTAAGAGGAGGAAGTCACTCAGCCAG	0
GATTGGTTTTGGAACAGGAAGTTCAGGGAAGCT	0
TTATTTATACTGGGAAGGAAGTGCCAAACTCGG	0
TAGGTTTCTTATAGCAGGAAGGGAGATGCACAC	0
GGGGAGGCTCAAGACAGGAAATCGAAGGTAAGG	0
cacatttagcagcacaggaagtcagccccacct	0
GCTTTGCCCAGAAAGAGGAAGTGGTGAAGCTGT	0
CTGCTGCACTAAGGCAGGAAGAGGGGAAGGCTT	0
CCTGCAGTCAAGAAGAGGAAGCGAGAAAACATC	0
CGATGCCACCCGAGGAGGAAGAGCACGCAAATC	0
GCCTGGCTAGACAGCAGGAAATGAAACCAGGGC	0
AGTGCATGTGAAATGAGGAAGTTATTCTTTAAA	0
GCGGCTGGACCTGACAGGAAGTCTGCATACATT	0
agaagggggcggtggaggaagtggactcagatg	0
TGCTTTGTCTCTTTCAGGAAGTGCTCTCTGAAA	0
GTGATAAACAAGAACAGGAAGTGAATCTTGAAT	0
AATGACACTAGAAAGAGGAAGTGAATCCAGATT	0
cctggtggccacagcaggaaatgcttccataca	0
tactctgtgtcaggcaggaagtgcagggtgtgg	0
ggaggaaaataaagcaggaagggggtagggagt	0
CATCCCAAAGGGGCCAGGAAGGGGCAGACGCCA	0
tggagggAAGCAGACAGGAAGTGGGTCTGAGCG	0
TGGAGGGAAGCAGACAGGAAGTGGGTCTGAGCG	0
TGGAGGGAAGCAGACAGGAAGTGGGTCTGAGTG	0
CAGTTCCATCACAGGAGGAAGTGTTCTGCAGTA	0
atggggaagagaaagaggaagtggcaggttccc	0
GATGTCAACTCTAAGAGGAAGTGGGAAGGAGGC	0
CGGTCAACCAGCAACAGGAAGCACAAGCAAAGC	0
AGGACATCACAAAGCAGGAAATGAGTTCCTAAA	0
AGAAAAGGGAACTTCAGGAAGTAAGCGGTGCCG	0
CGTGTCTGCTGGGGCAGGAAGTGGGCGAGTGAC	0
GTTGACTTCACCAGGAGGAAGAGCCTTTCTTCT	0
TTCAGTGCTAGGCGGAGGAAGTGAAACGGGGAG	0
aggaacccttgagccaggaagttaaggctgcag	0
AGGAAAAACACTGGGAGGAAGTGCTTGTGGAGG	0
GCTACAACCCCGGGCAGGAAGAGCTCGTCGCGG	0
GTGGGGCTGGGAAGCAGGAAGAAAATCTCATTC	0
AGGTTAGGGGGAAAGAGGAAGTGGGGAACCCTA	0
AGAGGGGTTCCGGCCAGGAAGGGAGGCTCTACG	0
TTGTTTTGAAGATGCAGGAAGTTATATAACAGA	0
TCTCCAGACGGCCGCCGGAAGAGGGCGCTGCGG	0
ccaattaaaaggaagaggaagttaccagtgcat	0
AAGGGGGAAGGGGGAAGGAAGTCACTTGCCTGG	0
TGGTCCACCTGCTCCCGGAAGAGCCGAAGCTCT	0
CTGACAAGCCCAAGGAGGAAGCCACACACTTTC	0
CTCCCAGCCCAGCTCAGGAAGTAGGAGAAAAAT	0
agctgagaccgagagaggaagtgacttgcccaa	0
CagagagagagagagaggaagagaaacagagaA	0
CCCAGCCTTCTGGGGAGGAAGTGGAGGAGCACG	0
CACTGGGCAGGAAGGAGGAAGCCACAGTACAGT	0
GAGCAGGCTGGAAACAGGAAGGAGTTAATGCAT	0
ctggggttagagatgaggaagtagagggagcaa	0
CTCTGTGAGGCAGGCAGGAAGTGAAAGAGGAAG	0
tgggaactgggactcaggaaatgagcacaagaa	0
CTGTGAGAGGGGCCCAGGAAGCTGGTCTGGGTG	0
GTGTGAAAGATGAACAGGAAGTGTGGTTTGGAA	0
TTAAGAAAAGGAAACAGGAAATCGAATGTAAAA	0
AAGACAGAGGGAGCCAGGAAGGGAGGGAGGCGG	0
AATGAAAGTGCTCAGAGGAAGTGCTCAGCTTCC	0
CGGGTTTTTGGAGACAGGAAGTGAGGCGTGCGA	0
ATTTGTAAACTAATGAGGAAGTGAAACATGCTC	0
GACATGGGGAAGAGAAGGAAGTGAAACTCACTA	0
TACTTCTGGGAAAAGAGGAAGTGAAGAAATCAC	0
TGATTTTTGCAAAACAGGAAGTGCTGCCGTGAC	0
cagacgaaatgcaagaggaagagaaggggcagc	0
ACTCCCTTTGGTTAGAGGAAGTGAGAAGGTGGG	0
AGACCTGTGCAGGGCCGGAAGTGAGGGCGGCCA	0
GTGGTGGCTTGGGGGAGGAAGTGGTGGCTGGGG	0
tggccttataaaaagaggaagcgagacctgagc	0
acaatccatagaaacaggaagtgaagctagaca	0
tggacgtgtacgaccaggaagctaaaatggccc	0
AACTCAATGTCCTGCAGGAAGAGATGGTTGGGT	0
gctgagatctgaaggaggaagagaagcgggaga	0
GGCCCTCTGGCTGGCAGGAAGTAAGCACCCTCC	0
TTCTAACTCAGGAAAAGGAAGTGGGTTCTCTGG	0
CTGGACTGGAGGAGCAGGAAATGGGCAGGGCAT	0
AAGCTGTTTGCATGCAGGAAGCCCATCTCATAA	0
GTGACTTGTTTAAGCAGGAAGTCAAACCCTATG	0
TGAAAGTTTACAAGAAGGAAGTGAAAAACCACT	0
aggctctgtgcaagcaggaagtgaaagctaaag	0
GCCTGGAGTGAACACAGGAAGTCCATGTGATTA	0
acgtggcagggaaagaggaagagagcttggggt	0
gagaataaaggaaggaggaagtaacttgtggaa	0
GTGGGACCATCATTCAGGAAGCAAATGCCTGCA	0
CACACACCATGTGAGAGGAAGAGGTTGACTAAG	0
AGATGTAGATTTAGGAGGAAGTGCAACTGGGAA	0
CGCGGGCCGGCGGGGAGGAAGCGTCCCTGGGGA	0
cccctattgcagaacaggaagttcaggatatct	0
GATTCCGCAAAGACCAGGAAGACCCACCACACA	0
ACCGGGAGGAACAGGAGGAAGTGAGATGTGGCA	0
AAGAATACTAGTGGGAGGAAGTGTGAGTGCTCG	0
TGATCTACTAGGAACAGGAAGTGGCAGAAAAAG	0
AGGCCCTGGTGGGGCAGGAAGTGGACAGTCTTG	0
gggcaggcacgagacaggaaatcagactggaag	0
CAGATTGGAGCTAGGAGGAAGTGATTTAGCACC	0
[truncated: 12,986 more rows]
