# Supplementary material for: Relationship between histone modifications and transcription factor binding is protein family specific
Source: Genome Res. 2018 Mar;28(3):321–33. doi: 10.1101/gr.220079.116 (PMC5848611; doi:10.1101/gr.220079.116)
Supplement: Supplemental Material [file supp_gr.220079.116_Supplemental_Material.zip › Supplemental_Material/ELF1/ELF1_pwm.txt]

MEME version 4

ALPHABET= ACGT

strands: + -

Background letter frequencies (from
A 0.25 C 0.25 G 0.25 T 0.25 

MOTIF ELF1
letter-probability matrix: alength= 4 w= 13 nsites= 20
0.305814469596094 0.160304778813434 0.413300784139666 0.120579967450806
0.517088326675544 0.111111111111111 0.263574493268235 0.10822606894511
0.590176061547566 0.0892883562657198 0.171475070276668 0.149060511910046
0.302263648468708 0.339473294866104 0.230137594318686 0.128125462346501
0.0683533067021749 0.740272229619766 0.191374463678059 0
0.660526705133896 0.339473294866104 0 0
0 0 1 0
0 0 1 0
1 0 0 0
1 0 0 0
0.0875129457020269 0 0.912487054297973 0
0.116215416481728 0.154904571682202 0.0132416037875425 0.715638408048528
0.194851309365291 0.128347388666963 0.601050451250185 0.0757508507175618
