# Supplementary material for: Relationship between histone modifications and transcription factor binding is protein family specific
Source: Genome Res. 2018 Mar;28(3):321–33. doi: 10.1101/gr.220079.116 (PMC5848611; doi:10.1101/gr.220079.116)
Supplement: Supplemental Material [file supp_gr.220079.116_Supplemental_Material.zip › Supplemental_Material/ELF1/non-BS.bed]

chr1	100328238	100328251	GAAGGAGGAAGAG	1	+
chr1	108113015	108113028	GGAACAGGAAGCA	1	-
chr1	143540705	143540718	GCAGGAGGAAGAA	1	+
chr1	144491884	144491897	TGAGGCGGAAGAG	1	-
chr1	155986642	155986655	GCAGGAGGAAGAG	1	-
chr1	160649293	160649306	AGGAAAGGAAGTG	1	-
chr1	165658799	165658812	CATGCAGGAAGTT	1	-
chr1	165660089	165660102	CAGCCAGGAAGCT	1	+
chr1	165740345	165740358	AGAAAAGGAAGTG	1	-
chr1	169340807	169340820	GTTACAGGAAGCA	1	-
chr1	169628225	169628238	ATAACAGGAAGTA	1	+
chr1	170040735	170040748	AAGCCAGGAAGAC	1	-
chr1	172309902	172309915	GGAAGAGGAAGTC	1	-
chr1	178636265	178636278	AAAAGCGGAAGCC	1	-
chr1	181061280	181061293	ACAACAGGAAATG	1	-
chr1	183576590	183576603	CAAACAGGAAATG	1	+
chr1	192574262	192574275	CAAAGCGGAAGAA	1	-
chr1	19533540	19533553	AAAAAAGGAAGCA	1	+
chr1	206557947	206557960	ACTCCAGGAAGCC	1	-
chr1	213234355	213234368	AAATCAGGAAGCG	1	-
chr1	224397084	224397097	GGAGGCGGAAGTT	1	+
chr1	225971399	225971412	AAGACAGGAAATA	1	-
chr1	235664572	235664585	TAAAGAGGAAGTG	1	-
chr1	236440897	236440910	CCAACAGGAAGTC	1	+
chr1	27748720	27748733	TTAAGAGGAAGTG	1	+
chr1	27813186	27813199	GCCTCCGGAAGTG	1	-
chr1	32338659	32338672	GGGAGAGGAAGCA	1	+
chr1	35654481	35654494	AACCCAGGAAGCG	1	+
chr1	40509921	40509934	AAAGGAGGAAGTC	1	-
chr1	41162099	41162112	AGCTCAGGAAGCG	1	+
chr1	45940845	45940858	GAAAGAGGAAGTT	1	+
chr1	47472312	47472325	CACCCAGGAAGTG	1	+
chr1	101031228	101031241	GAGCCAGGAAGTG	1	-
chr1	101415232	101415245	CAGCCAGGAAGCT	1	-
chr1	107419203	107419216	CCACAAGGAAGTG	1	+
chr1	110888251	110888264	AAGGGAGGAAATG	1	+
chr1	111438900	111438913	GCAACAGGAAGTG	1	-
chr1	113164966	113164979	AAAACAGGAAGTT	1	+
chr1	114417063	114417076	GTAGAAGGAAGTG	1	-
chr1	12104415	12104428	GAGACCGGAAGTC	1	-
chr1	121258537	121258550	GAGAAAGGAAGTG	1	+
chr1	144094941	144094954	ACTCCAGGAAGCC	1	-
chr1	153964682	153964695	CAACCAGGAAGAG	1	+
chr1	155506032	155506045	GTTCCAGGAAGCC	1	-
chr1	156247241	156247254	GAAGGAGGAAGAG	1	-
chr1	160838060	160838073	AGAACAGGAAGCC	1	-
chr1	161740260	161740273	AAGCCAGGAAGAG	1	-
chr1	168893131	168893144	CTGACAGGAAGTA	1	-
chr1	170832930	170832943	ACAAGAGGAAGTT	1	+
chr1	172557986	172557999	AGAGGAGGAAGAG	1	+
chr1	173383468	173383481	AGAAGAGGAAGAG	1	-
chr1	180988547	180988560	GACAGAGGAAGAG	1	+
chr1	180988588	180988601	CCTCCAGGAAGTG	1	-
chr1	180988762	180988775	AGGTCAGGAAGTG	1	+
chr1	183813046	183813059	AACCCAGGAAGCG	1	-
chr1	186584106	186584119	CAAGGAGGAAGTG	1	+
chr1	186584142	186584155	TGCCAAGGAAGTG	1	+
chr1	186890721	186890734	AGAAGAGGAAGTG	1	-
chr1	191224655	191224668	CTCAGAGGAAGTG	1	+
chr1	192548275	192548288	GAGTGCGGAAGTC	1	-
chr1	192548654	192548667	GAAGGAGGAAGAT	1	+
chr1	198571777	198571790	GAAAAAGGAAGTA	1	+
chr1	198648906	198648919	CCACCAGGAAATG	1	+
chr1	202313013	202313026	GAGGGAGGAAGAA	1	+
chr1	202596327	202596340	ACACCAGGAAGAA	1	-
chr1	203768396	203768409	AATGCAGGAAGCA	1	-
chr1	204482340	204482353	AAGACAGGAAATC	1	-
chr1	206755122	206755135	GTGGAAGGAAGTG	1	+
chr1	211513090	211513103	CCGCCAGGAAGCG	1	+
chr1	22087780	22087793	AAAAAAGGAAGTT	1	-
chr1	231629409	231629422	ATGAAAGGAAGTG	1	-
chr1	235108380	235108393	ACCCCAGGAAGTA	1	+
chr1	235120247	235120260	GCAGCAGGAAATG	1	-
chr1	238169774	238169787	AAAAGAGGAAGCA	1	-
chr1	27765438	27765451	GTGAGAGGAAGTA	1	-
chr1	27814667	27814680	GGAAGAGGAAGTT	1	-
chr1	27980407	27980420	GGTTCAGGAAGAG	1	-
chr1	28497931	28497944	AGAACAGGAAGTA	1	-
chr1	32392016	32392029	TTTACAGGAAGTA	1	+
chr1	32412041	32412054	GGTTGAGGAAGTG	1	-
chr1	32587932	32587945	AAATAAGGAAGTG	1	+
chr1	32651789	32651802	AAGAGAGGAAATG	1	+
chr1	32721160	32721173	TTGCCAGGAAGTA	1	-
chr1	33288236	33288249	AAAAGAGGAAGTA	1	+
chr1	33381397	33381410	AGGAGAGGAAGAG	1	+
chr1	40847382	40847395	ACAACAGGAAGTC	1	-
chr1	40868392	40868405	AAGCCAGGAAGGG	1	-
chr1	41178853	41178866	AAAAAAGGAAGTC	1	-
chr1	42271917	42271930	TCAACAGGAAGAG	1	-
chr1	46022998	46023011	AGATGAGGAAGTC	1	+
chr1	46253843	46253856	TAAGGAGGAAGAG	1	+
chr1	46531325	46531338	TAAACAGGAAGTA	1	-
chr1	46770889	46770902	AGCCCAGGAAGTC	1	+
chr1	51895637	51895650	TACACAGGAAATG	1	+
chr1	51895745	51895758	AAGAGAGGAAGCA	1	+
chr1	62905142	62905155	AGGGCCGGAAGCG	1	-
chr1	66803092	66803105	ATCCCAGGAAGAG	1	-
chr1	67450288	67450301	CAAAGAGGAAGTA	1	+
chr1	67891717	67891730	AGCCCAGGAAGCA	1	+
chr1	67892065	67892078	CCAACAGGAAATG	1	-
chr1	75168462	75168475	TAAGGAGGAAGTG	1	-
chr1	79121457	79121470	GTAAGAGGAAGTC	1	+
chr1	89455544	89455557	CAGCCAGGAAGTA	1	-
chr1	90160081	90160094	GAGGCAGGAAGAT	1	-
chr1	91485213	91485226	GAACCCGGAAGGC	1	-
chr1	9185771	9185784	GGAACAGGAAGTT	1	-
chr1	92287211	92287224	GGAGGAGGAAGTT	1	-
chr1	93010346	93010359	GGAGGAGGAAGAG	1	-
chr1	93445753	93445766	AAGGCAGGAAGAT	1	-
chr1	93824530	93824543	AGATGAGGAAGTA	1	+
chr1	97923271	97923284	TAAACCGGAAATG	1	+
chr1	99154022	99154035	CAAAGAGGAAGTG	1	-
chr10	101844803	101844816	AAAGCAGGAAGGC	1	-
chr10	109210959	109210972	GAGAGAGGAAGAA	1	+
chr10	109210988	109211001	GAGAGAGGAAGTG	1	+
chr10	110391921	110391934	GGGACAGGAAGTG	1	-
chr10	112293191	112293204	AAGGGAGGAAGTG	1	+
chr10	114140950	114140963	GAAGGAGGAAGAG	1	-
chr10	115724919	115724932	AGGACAGGAAGTC	1	+
chr10	115932044	115932057	ACTCCAGGAAGAG	1	-
chr10	125293939	125293952	GAAACAGGAAGTC	1	-
chr10	126664866	126664879	GCAACAGGAAGCT	1	-
chr10	127557107	127557120	AGTGCAGGAAGTG	1	-
chr10	127596288	127596301	ATTTGAGGAAGTG	1	+
chr10	17248271	17248284	TAGACAGGAAGCA	1	+
chr10	25171490	25171503	ATAACAGGAAGTG	1	-
chr10	25201342	25201355	TAACCAGGAAGTC	1	-
chr10	31289482	31289495	ACCACAGGAAGTG	1	-
chr10	50336229	50336242	GCAGCAGGAAGCC	1	-
chr10	52270952	52270965	AAGGCAGGAAGTA	1	-
chr10	63771495	63771508	CCACCAGGAAGTT	1	+
chr10	63930743	63930756	GAAAGAGGAAGTA	1	-
chr10	64400299	64400312	GGAGCAGGAAGTT	1	+
chr10	69913568	69913581	AGGGCAGGAAGAA	1	-
chr10	70809534	70809547	GAAAGAGGAAGTG	1	-
chr10	71928969	71928982	TTAACAGGAAGAG	1	-
chr1	100286234	100286247	TAGTCAGGAAGTG	1	+
chr1	100512572	100512585	AAAACAGGAAGTC	1	-
chr1	100618026	100618039	CTGGGAGGAAGTG	1	+
chr1	100909808	100909821	AGGGAAGGAAGTG	1	-
chr1	100996632	100996645	GCAACAGGAAATG	1	+
chr1	101211946	101211959	AGCCCAGGAAGTC	1	+
chr1	101468251	101468264	ACTTCAGGAAGTC	1	+
chr1	101901941	101901954	TGAGAAGGAAGTG	1	+
chr1	101919659	101919672	GGGGCAGGAAGTG	1	-
chr1	10343599	10343612	TGAGGAGGAAGAG	1	-
chr1	107450654	107450667	GGAAGAGGAAGTG	1	-
chr1	107739818	107739831	GACACAGGAAATG	1	+
chr1	108091941	108091954	GAATCAGGAAGTG	1	-
chr1	109222434	109222447	AGGAAAGGAAGTG	1	+
chr1	109468701	109468714	GAGAAAGGAAGTG	1	+
chr1	109621148	109621161	CCTGGAGGAAGTG	1	-
chr1	109947614	109947627	AAGACAGGAAGGG	1	+
chr1	111056511	111056524	TACCCAGGAAGCA	1	-
chr1	111735830	111735843	AATTCAGGAAGTG	1	-
chr1	111735923	111735936	TGGGAAGGAAGTG	1	+
chr1	112232168	112232181	AAATGAGGAAGAA	1	-
chr1	112276100	112276113	CCAGCAGGAAGTG	1	+
chr1	112942292	112942305	GAAGCAGGAAGCA	1	+
chr1	113211630	113211643	GTAACAGGAAGAG	1	+
chr1	114326323	114326336	GAAAAAGGAAGTG	1	-
chr1	115104129	115104142	GATAGAGGAAGTG	1	+
chr1	115605453	115605466	GCCCCAGGAAGCA	1	-
chr1	116655193	116655206	AAACCAGGAAGTT	1	+
chr1	116771337	116771350	AGATGAGGAAGTT	1	+
chr1	116868592	116868605	AAAGCAGGAAATG	1	+
chr1	116917768	116917781	AGCTCAGGAAGTA	1	-
chr1	116923219	116923232	AAAAGAGGAAGCA	1	+
chr1	117059413	117059426	TAGGCAGGAAGCA	1	-
chr1	117071591	117071604	GATACAGGAAGAG	1	-
chr1	11801114	11801127	GGGACAGGAAGTT	1	-
chr1	118203890	118203903	CAGGCAGGAAGCA	1	-
chr1	11965830	11965843	GAAGGAGGAAGTG	1	-
chr1	119866413	119866426	AGGAGAGGAAGTG	1	+
chr1	119890690	119890703	CATCCAGGAAATG	1	-
chr1	120086874	120086887	GAAGCAGGAAGAA	1	-
chr1	1247735	1247748	CCAGCCGGAAGTT	1	+
chr1	12495876	12495889	AGCACAGGAAATG	1	-
chr1	12495953	12495966	AAACCAGGAAATT	1	+
chr1	12561410	12561423	AAACCAGGAAATA	1	+
chr1	14059654	14059667	CAAACAGGAAGTC	1	-
chr1	14122769	14122782	ATGCCAGGAAGTA	1	-
chr1	14124133	14124146	CAGACAGGAAATG	1	-
chr1	143467631	143467644	TCCTCCGGAAGTG	1	-
chr1	144870686	144870699	AAAAGAGGAAGAA	1	+
chr1	144999065	144999078	AAAACAGGAAGCA	1	+
chr1	145522631	145522644	CCAGGAGGAAGTG	1	+
chr1	145661483	145661496	CAAACAGGAAGTG	1	+
chr1	146719111	146719124	GAGAGAGGAAGAA	1	-
chr1	148241112	148241125	GGCGGAGGAAGTG	1	-
chr1	150238113	150238126	AAGGAAGGAAGTG	1	-
chr1	150656595	150656608	ACAGCAGGAAGTC	1	+
chr1	151892834	151892847	GAAAACGGAAGTG	1	-
chr1	151906641	151906654	GAAAAAGGAAGAA	1	-
chr1	151986397	151986410	ACAGCAGGAAGGG	1	-
chr1	152158324	152158337	AACCCAGGAAGCT	1	-
chr1	153491198	153491211	GAGACAGGAAGTG	1	+
chr1	154148992	154149005	AGTCCAGGAAGTG	1	-
chr1	154359273	154359286	ATTCCAGGAAGAG	1	-
chr1	154528698	154528711	AAACCAGGAAACC	1	+
chr1	154576170	154576183	GAGCCAGGAAGTA	1	+
chr1	154636171	154636184	TGTCCAGGAAGTG	1	-
chr1	155122480	155122493	CTTTCAGGAAGTG	1	-
chr1	155506127	155506140	GAGACAGGAAGCC	1	+
chr1	155568711	155568724	AAGACAGGAAGTT	1	-
chr1	15571514	15571527	GAGAGAGGAAGTG	1	+
chr1	156086234	156086247	AAGGCAGGAAGAA	1	-
chr1	156187945	156187958	AGAAGAGGAAGCC	1	-
chr1	15623682	15623695	GTGGGAGGAAGTG	1	+
chr1	15623764	15623777	GAGACAGGAAGAG	1	+
chr1	156689947	156689960	AGAACAGGAAGGG	1	+
chr1	156933559	156933572	CTTGCAGGAAGTC	1	+
chr1	157674891	157674904	CAAAGAGGAAGTG	1	+
chr1	158922010	158922023	GCGACAGGAAGCC	1	-
chr1	158922369	158922382	GGAAGAGGAAGTG	1	+
chr1	159038008	159038021	AGAAGAGGAAGAA	1	-
chr1	159038029	159038042	CTGTGAGGAAGTG	1	-
chr1	1597208	1597221	AGAGCAGGAAGCT	1	-
chr1	16005220	16005233	GCAAGAGGAAGTG	1	+
chr1	160444297	160444310	GCAACAGGAAGAG	1	+
chr1	160490964	160490977	AAATCAGGAAGCT	1	-
chr1	160545091	160545104	GGAAGAGGAAGCA	1	+
chr1	160596954	160596967	AGATGAGGAAGTT	1	-
chr1	160643279	160643292	AGGGCCGGAAGAG	1	-
chr1	160677370	160677383	TAGGCAGGAAGCC	1	-
chr1	161185021	161185034	GTGGCAGGAAGAG	1	+
chr1	161268073	161268086	GAAAGAGGAAGTG	1	+
chr1	161688783	161688796	AAGTGAGGAAGTG	1	+
chr1	16212925	16212938	AAACAAGGAAGCC	1	-
chr1	16243542	16243555	AGCCCAGGAAGCA	1	+
chr1	164629825	164629838	GGAGAAGGAAGTG	1	+
chr1	164686373	164686386	AATAAAGGAAGTG	1	+
chr1	165823517	165823530	GCAGCAGGAAGTA	1	-
chr1	166914026	166914039	GGAGGAGGAAGCA	1	-
chr1	167060060	167060073	AAAACAGGAAGTC	1	+
chr1	167487807	167487820	TCCCCAGGAAGTG	1	+
chr1	167487891	167487904	CAGGCAGGAAGCC	1	+
chr1	167513898	167513911	CAGCCAGGAAGTG	1	-
chr1	167601735	167601748	CACACAGGAAGTT	1	-
chr1	167638799	167638812	CAAAGAGGAAGCC	1	-
chr1	167689230	167689243	TCGGCCGGAAGTA	1	+
chr1	167722483	167722496	GTTGAAGGAAGTG	1	+
chr1	168198216	168198229	GAAGGAGGAAGCT	1	-
chr1	168282557	168282570	AGAAAAGGAAGTG	1	-
chr1	168282625	168282638	AAAGCAGGAAGCA	1	-
chr1	168335164	168335177	AGGAAAGGAAGTG	1	+
chr1	169013785	169013798	CAGAGAGGAAGTG	1	-
chr1	169080511	169080524	GAACCAGGAAGGA	1	+
chr1	169865369	169865382	CATAGAGGAAGTG	1	-
chr1	169887532	169887545	GCCTCCGGAAGTG	1	-
chr1	170841971	170841984	GGAGGAGGAAGAG	1	+
chr1	171579705	171579718	GAAAGAGGAAGAG	1	+
chr1	17222148	17222161	CCAAGAGGAAGTG	1	-
chr1	172368632	172368645	AAGGGAGGAAATG	1	+
chr1	17238918	17238931	AGAAGAGGAAGTA	1	+
chr1	172558240	172558253	TCCGCAGGAAGTA	1	-
chr1	173194258	173194271	CAACCAGGAAGTG	1	+
chr1	173300536	173300549	TCAAGAGGAAGTG	1	+
chr1	173399216	173399229	GGAGCAGGAAGGG	1	-
chr1	17372779	17372792	TTGGGAGGAAGTG	1	+
chr1	173831987	173832000	GCCCCAGGAAATG	1	+
chr1	174063114	174063127	CCCAGAGGAAGTG	1	-
chr1	174084141	174084154	GAAGGAGGAAGGG	1	-
chr1	174135422	174135435	AGAACAGGAAGCA	1	+
chr1	174923330	174923343	GGAGGAGGAAGAG	1	-
chr1	175166920	175166933	GGGAGAGGAAGTT	1	-
chr1	175307764	175307777	CAGTCAGGAAGAG	1	+
chr1	175379789	175379802	GTGAGAGGAAGTG	1	+
chr1	175796016	175796029	AAATGAGGAAGTG	1	-
chr1	17603268	17603281	GCATCCGGAAGCC	1	-
chr1	17761846	17761859	CGCCCAGGAAATG	1	-
chr1	17814545	17814558	CACCCAGGAAGTG	1	-
chr1	178233748	178233761	AGATGAGGAAGTA	1	+
chr1	178633606	178633619	AGAAGAGGAAGTA	1	+
chr1	179264477	179264490	TCCAGAGGAAGTG	1	-
chr1	179567966	179567979	AAAGGAGGAAGTA	1	-
chr1	180455266	180455279	TATGCAGGAAGCC	1	+
chr1	180463799	180463812	GAGAGAGGAAGTG	1	-
chr1	180774605	180774618	AAAGGAGGAAGTG	1	-
chr1	180818765	180818778	GTAGGAGGAAGTA	1	-
chr1	180984236	180984249	AGTGGAGGAAGAG	1	-
chr1	181505904	181505917	GGAACAGGAAGTG	1	-
chr1	181595794	181595807	AGAGGAGGAAGTA	1	+
chr1	182398384	182398397	ACCCCAGGAAGTG	1	+
chr1	182399965	182399978	GTAACCGGAAGTG	1	+
chr1	182569515	182569528	ACTTCAGGAAGCG	1	+
chr1	182601723	182601736	AGACCAGGAAGTT	1	-
chr1	182686367	182686380	ATAACAGGAAGTA	1	-
chr1	183009471	183009484	CAAACAGGAAGTC	1	+
chr1	183018033	183018046	ATAGGAGGAAGTG	1	-
chr1	183574170	183574183	TGGAGAGGAAGTG	1	+
chr1	183662889	183662902	GAAACAGGAAGGC	1	-
chr1	184134540	184134553	GAAAAAGGAAGTA	1	-
chr1	184517444	184517457	GAAAGAGGAAGTG	1	+
chr1	185565348	185565361	GGAAGAGGAAGAA	1	+
chr1	185671154	185671167	AAGACAGGAAGTT	1	-
chr1	192549764	192549777	GATTCAGGAAATG	1	-
chr1	19492668	19492681	GAGACAGGAAATT	1	+
chr1	196797200	196797213	CACACAGGAAGTG	1	-
chr1	198168399	198168412	CCTTCAGGAAGTG	1	+
chr1	198526203	198526216	GAAAAAGGAAGTG	1	+
chr1	198591913	198591926	AAAGGAGGAAGTG	1	-
chr1	199071605	199071618	GGAGGAGGAAATG	1	-
chr1	19926895	19926908	AAAACAGGAAGCA	1	-
chr1	200249128	200249141	AAGGGAGGAAATG	1	+
chr1	200332444	200332457	CATAGAGGAAGTG	1	+
chr1	200831549	200831562	CAAAAAGGAAGTG	1	-
chr1	200855074	200855087	ACCACAGGAAGTG	1	+
chr1	201478950	201478963	CAGGCAGGAAGTA	1	+
chr1	203701427	203701440	GGGGGAGGAAGAG	1	-
chr1	204482388	204482401	AAAGAAGGAAGTG	1	+
chr1	204515253	204515266	CAGACAGGAAGAA	1	-
chr1	204533098	204533111	CATCCAGGAAGCT	1	+
chr1	205310189	205310202	TGCCCAGGAAGTG	1	+
chr1	205506061	205506074	AAGGGAGGAAGCG	1	-
chr1	205689042	205689055	AAAACAGGAAGGG	1	+
chr1	206732894	206732907	AGTACAGGAAGTG	1	-
chr1	206732947	206732960	GACACAGGAAGAT	1	-
chr1	206811147	206811160	AAAGGAGGAAGTG	1	+
chr1	206944628	206944641	CAATCAGGAAGCA	1	+
chr1	206964992	206965005	GGCACAGGAAGCT	1	-
chr1	206971405	206971418	GAAGGAGGAAGCA	1	+
chr1	207189324	207189337	GGGTGAGGAAGAG	1	-
chr1	207483445	207483458	CTGACAGGAAGAG	1	+
chr1	207605077	207605090	AAGGGAGGAAGTG	1	+
chr1	208332790	208332803	GCTCCAGGAAGAC	1	+
chr1	208760547	208760560	TGGCCAGGAAGTC	1	+
chr1	209822863	209822876	AGATGAGGAAGTG	1	-
chr1	209932014	209932027	GTGGGAGGAAGAG	1	+
chr1	210073515	210073528	GCTAGAGGAAGAG	1	+
chr1	210073588	210073601	CTCACAGGAAGTC	1	-
chr1	211690569	211690582	GAAGCAGGAAGAA	1	+
chr1	212059541	212059554	AGTCCCGGAAGAG	1	-
chr1	212106356	212106369	AAGACAGGAAGCC	1	-
chr1	212263048	212263061	GAAAGAGGAAGTG	1	-
chr1	212263077	212263090	GGAAGAGGAAATG	1	+
chr1	212292765	212292778	CTGCCAGGAAGTG	1	+
chr1	212489366	212489379	AGACCAGGAAATG	1	-
chr1	212817916	212817929	GAGGAAGGAAGTG	1	+
chr1	212923426	212923439	GGAACAGGAAACA	1	+
chr1	213117674	213117687	AGCCCAGGAAGTC	1	+
chr1	214731525	214731538	CAGCCAGGAAGCA	1	-
chr1	21565861	21565874	GACAGAGGAAGTG	1	+
chr1	21656147	21656160	AAACCAGGAAATG	1	+
chr1	219967575	219967588	AGGAGAGGAAGTT	1	-
chr1	220510637	220510650	TAAAGAGGAAGTA	1	+
chr1	220829021	220829034	CTATGAGGAAGTG	1	-
chr1	220882441	220882454	CAACCAGGAAGCT	1	-
chr1	220884922	220884935	AAATGAGGAAGTG	1	+
chr1	221899764	221899777	AACACAGGAAGCA	1	+
chr1	221980441	221980454	TTAACAGGAAGTC	1	+
chr1	221982659	221982672	AAAGCAGGAAGAA	1	+
chr1	224521173	224521186	AAAAAAGGAAGTG	1	-
chr1	224566814	224566827	AGAAGAGGAAGCG	1	+
chr1	224708341	224708354	GGGACAGGAAGTG	1	+
chr1	224923107	224923120	GGAGCAGGAAGGA	1	-
chr1	225040789	225040802	AAATCAGGAAGCA	1	-
chr1	225506866	225506879	ACTACAGGAAGTG	1	+
chr1	226190145	226190158	CTGCCAGGAAATG	1	+
chr1	226539579	226539592	GAAACAGGAAGTG	1	+
chr1	226714660	226714673	GGGCCAGGAAGTC	1	-
chr1	226865067	226865080	AAGGCAGGAAGAG	1	+
chr1	226866543	226866556	CTCCCAGGAAGTG	1	+
chr1	227072020	227072033	CAGAGAGGAAGTG	1	-
chr1	227689510	227689523	CACAGAGGAAGTG	1	+
chr1	228590497	228590510	GAACCAGGAAGCA	1	+
chr1	229501548	229501561	GAAGGAGGAAGAG	1	-
chr1	229780184	229780197	CCCGGAGGAAGTG	1	+
chr1	229832264	229832277	AATAGAGGAAGTG	1	-
chr1	230770314	230770327	AGAACAGGAAGTG	1	+
chr1	230928850	230928863	GTGTCAGGAAGTG	1	-
chr1	231368776	231368789	GGAACAGGAAGTC	1	+
chr1	231552837	231552850	GACCCAGGAAGAG	1	-
chr1	231651684	231651697	AAAGAAGGAAGTG	1	+
chr1	231686250	231686263	GGTTCAGGAAGCA	1	+
chr1	233248923	233248936	AAACCAGGAAGAA	1	-
chr1	23353251	23353264	GGAGAAGGAAGAG	1	+
chr1	233809318	233809331	AAATGAGGAAGTA	1	+
chr1	23430054	23430067	TTGGGAGGAAGTG	1	-
chr1	234396609	234396622	AACACAGGAAGTC	1	-
chr1	234569486	234569499	AGAGAAGGAAGTC	1	-
chr1	23475745	23475758	AAAACAGGAAGAC	1	+
chr1	234916452	234916465	AAAGCAGGAAGTC	1	-
chr1	23496701	23496714	CCTCCAGGAAGTG	1	-
chr1	234980382	234980395	GAGGCAGGAAGTG	1	+
chr1	235016122	235016135	GAGTCAGGAAGAC	1	-
chr1	235052775	235052788	AAGACAGGAAGTC	1	-
chr1	235927469	235927482	CCCAGAGGAAGTG	1	-
chr1	236339118	236339131	ACAGGAGGAAGCA	1	+
chr1	236666654	236666667	GAAAGAGGAAGTG	1	-
chr1	23667450	23667463	AGAAGAGGAAGAA	1	-
chr1	238223587	238223600	GGAGAAGGAAGTG	1	-
chr1	238225711	238225724	AAGGCAGGAAGCT	1	-
chr1	238227029	238227042	TCAGGAGGAAGTG	1	+
chr1	23955527	23955540	GAGGAAGGAAGTA	1	-
chr1	241251547	241251560	GAGAGAGGAAGTG	1	+
chr1	242020579	242020592	GAAACAGGAAGTT	1	+
chr1	242112327	242112340	ACAGCAGGAAGCC	1	-
chr1	242350696	242350709	GCAACAGGAAGTG	1	-
chr1	24444990	24445003	GCAACAGGAAGTA	1	+
chr1	24484541	24484554	CAGCCAGGAAGCA	1	+
chr1	245331604	245331617	GGGACCGGAAGCC	1	+
chr1	24575573	24575586	AGAAGAGGAAGTG	1	+
chr1	247524605	247524618	ACGGGAGGAAGCG	1	+
chr1	247598827	247598840	GAGACAGGAAGAA	1	+
chr1	24806659	24806672	CTTGGAGGAAGTG	1	-
chr1	25079055	25079068	GTGACCGGAAGTA	1	-
chr1	25286124	25286137	GGTCCAGGAAGTT	1	-
chr1	25347559	25347572	GTACCAGGAAGCG	1	+
chr1	25362134	25362147	GAAAAAGGAAGTC	1	-
chr1	27757549	27757562	AAAACAGGAAGCC	1	+
chr1	28437895	28437908	GAAAGAGGAAGTA	1	-
chr1	28439339	28439352	ATGGAAGGAAGTG	1	-
chr1	28441955	28441968	GGAACAGGAAGTG	1	+
chr1	28498431	28498444	GGGCCAGGAAGAG	1	+
chr1	28499400	28499413	AAAAAAGGAAGTG	1	+
chr1	28624491	28624504	CACAGAGGAAGTG	1	+
chr1	28680909	28680922	AATGCAGGAAGTT	1	-
chr1	28904839	28904852	AAACACGGAAGTG	1	-
chr1	30701824	30701837	CATCCAGGAAGTG	1	+
chr1	30758990	30759003	TGGGCAGGAAGTT	1	-
chr1	31229650	31229663	CCAGGAGGAAGTC	1	+
chr1	31694081	31694094	GGACACGGAAGTG	1	+
chr1	31907455	31907468	AGTCCAGGAAGTG	1	-
chr1	32577038	32577051	GAAAGAGGAAGTT	1	-
chr1	33089644	33089657	GTGGCAGGAAGAG	1	-
chr1	33093389	33093402	GCCTCCGGAAGTG	1	-
chr1	33497851	33497864	GGGACAGGAAGAC	1	+
chr1	33560707	33560720	AATAGAGGAAGAG	1	-
chr1	33800789	33800802	AAGAGAGGAAGTT	1	-
chr1	34065430	34065443	GAAACAGGAAGCA	1	-
chr1	35686818	35686831	GGGCCAGGAAGCC	1	-
chr1	36201512	36201525	AATGGAGGAAGTG	1	+
chr1	36270285	36270298	ACAGCAGGAAGTG	1	+
chr1	36339223	36339236	AAATCAGGAAGAC	1	-
chr1	36408514	36408527	GAAACAGGAAGTA	1	-
chr1	36843600	36843613	GAGACAGGAAGTG	1	+
chr1	36926042	36926055	AGATGAGGAAGCA	1	+
chr1	38422777	38422790	CAACCAGGAAGGC	1	-
chr1	38759411	38759424	CTGTGAGGAAGTG	1	-
chr1	38959185	38959198	GCAGGAGGAAGAA	1	-
chr1	39313919	39313932	AGAAGAGGAAGTT	1	+
chr1	40424335	40424348	GGATGAGGAAGTT	1	+
chr1	40544391	40544404	AAAACAGGAAGGC	1	-
chr1	40816257	40816270	TGAACAGGAAGCA	1	-
chr1	40851509	40851522	AAAAGAGGAAGTT	1	-
chr1	41216576	41216589	TGGTGAGGAAGTG	1	+
chr1	41341567	41341580	GGAGGAGGAAATG	1	-
chr1	41341620	41341633	AGATGAGGAAATG	1	-
chr1	41381872	41381885	GAATCAGGAAGAG	1	-
chr1	4143100	4143113	GCAGCAGGAAGCA	1	+
chr1	41491823	41491836	GTGCCAGGAAGCT	1	-
chr1	42103260	42103273	TTGAGAGGAAGTG	1	-
chr1	42148707	42148720	ATGAGAGGAAGTG	1	+
chr1	42269044	42269057	AGTGCAGGAAGCA	1	-
chr1	42347833	42347846	TTTTCAGGAAGTG	1	+
chr1	42364010	42364023	GGGGCAGGAAGTG	1	+
chr1	42634130	42634143	GAAAGAGGAAGTG	1	+
chr1	43609298	43609311	GAGCAAGGAAGTC	1	+
chr1	45223294	45223307	CAGACAGGAAGTG	1	+
chr1	45875093	45875106	GAAAAAGGAAGAA	1	+
chr1	46064904	46064917	AAGGCAGGAAGAC	1	-
chr1	46485888	46485901	GGAAAAGGAAGTG	1	+
chr1	46637174	46637187	GAGGCCGGAAGTG	1	+
chr1	46770573	46770586	CGGACAGGAAATG	1	-
chr1	46799442	46799455	TGACCAGGAAGTT	1	+
chr1	49215984	49215997	GTAGCAGGAAGAG	1	-
chr1	51887767	51887780	AAAAAAGGAAGAG	1	+
chr1	52242243	52242256	GAAAAAGGAAGTT	1	+
chr1	52242257	52242270	CACAGAGGAAGTG	1	+
chr1	52329217	52329230	AGCACAGGAAGTA	1	-
chr1	53651498	53651511	GGGAAAGGAAGTC	1	-
chr1	54335349	54335362	AAATGAGGAAGTT	1	-
chr1	54409780	54409793	AAAACAGGAAATA	1	-
chr1	55723918	55723931	GGTGGAGGAAGAG	1	-
chr1	55726063	55726076	TGAACAGGAAGGG	1	+
chr1	55844402	55844415	GACTCAGGAAATG	1	-
chr1	56527685	56527698	GTAAGAGGAAGTG	1	+
chr1	56992657	56992670	CAAACAGGAAATC	1	-
chr1	57030829	57030842	CTGACAGGAAGTG	1	-
chr1	57773294	57773307	CAGACAGGAAACG	1	-
chr1	58452353	58452366	AAAAGAGGAAGCC	1	-
chr1	58531412	58531425	GGAAAAGGAAGCA	1	+
chr1	59115432	59115445	TGCCCCGGAAGCG	1	-
chr1	59373262	59373275	CACAGAGGAAGTG	1	-
chr1	59471371	59471384	GGAGGAGGAAGTG	1	+
chr1	59608828	59608841	GGAACAGGAAGAA	1	+
chr1	59782725	59782738	CAGACAGGAAGCT	1	-
chr1	59902436	59902449	GGTGCAGGAAGCC	1	+
chr1	64485658	64485671	AGAGGAGGAAGCA	1	+
chr1	65294690	65294703	AGAACAGGAAATG	1	-
chr1	65428346	65428359	GAGACAGGAAGCA	1	+
chr1	65696447	65696460	GAGACAGGAAATG	1	+
chr1	65925206	65925219	AAATCAGGAAGTG	1	+
chr1	66680812	66680825	AGCACAGGAAGTA	1	+
chr1	66709673	66709686	AAGACAGGAAGTT	1	-
chr1	66768621	66768634	CTTAGAGGAAGTG	1	-
chr1	66796605	66796618	AATGGAGGAAGTT	1	+
chr1	66859758	66859771	AAAAGAGGAAGCA	1	+
chr1	66904908	66904921	AAATGAGGAAGTT	1	+
chr1	67318762	67318775	CCATGAGGAAGTG	1	+
chr1	67576237	67576250	AGAAGAGGAAGCA	1	+
chr1	67805447	67805460	AAGAGAGGAAGTT	1	+
chr1	6837178	6837191	GAGTCAGGAAGTT	1	-
chr1	68813306	68813319	CATAGAGGAAGTA	1	+
chr1	68813342	68813355	GGCCCAGGAAGTC	1	-
chr1	70848604	70848617	CAAGGAGGAAGTG	1	-
chr1	76758396	76758409	GTGAGAGGAAGTG	1	-
chr1	79297532	79297545	CAAAGAGGAAATG	1	-
chr1	7991102	7991115	CAACCAGGAAGTG	1	+
chr1	8020446	8020459	AGGCCAGGAAGGG	1	+
chr1	8336713	8336726	GACCCAGGAAGAG	1	-
chr1	84831662	84831675	GAAACAGGAAGTT	1	-
chr1	84903159	84903172	GAAGGAGGAAGTA	1	+
chr1	85524134	85524147	GCATGAGGAAGTG	1	-
chr1	85755995	85756008	AGCACAGGAAGCA	1	-
chr1	86885199	86885212	AGAACAGGAAGCA	1	-
chr1	87082794	87082807	GAAAGAGGAAGTG	1	+
chr1	8721924	8721937	CACCCAGGAAGTG	1	+
chr1	8840662	8840675	TGGAGAGGAAGTG	1	+
chr1	88657773	88657786	AAGTCAGGAAGTG	1	+
chr1	8918486	8918499	CAGTCAGGAAATG	1	+
chr1	90165155	90165168	CAAACAGGAAATG	1	+
chr1	90187014	90187027	CCAACAGGAAGTC	1	+
chr1	9135274	9135287	GTCCCAGGAAGTG	1	+
chr1	91523529	91523542	AGAGAAGGAAGTG	1	+
chr1	91529130	91529143	AAATGAGGAAGAA	1	-
chr1	9179881	9179894	GAGAAAGGAAGTG	1	+
chr1	93395183	93395196	TGGAAAGGAAGTG	1	-
chr1	93916107	93916120	AAAAGAGGAAGCA	1	-
chr1	94176836	94176849	GGGAAAGGAAGCG	1	-
chr1	94282590	94282603	CATCCAGGAAGTT	1	-
chr1	94309999	94310012	TTGGCAGGAAGAG	1	+
chr1	94370015	94370028	TAAACAGGAAGTT	1	-
chr1	94571902	94571915	CTGGGAGGAAGTG	1	-
chr1	9477961	9477974	CTGGCAGGAAGCG	1	-
chr1	97927531	97927544	CAGACAGGAAGTT	1	-
chr10	100109403	100109416	GATGCAGGAAGTG	1	-
chr10	100202883	100202896	GAATGAGGAAGAA	1	-
chr10	101445600	101445613	AAAAGAGGAAGTC	1	-
chr10	101539266	101539279	GGGAGAGGAAGAG	1	+
chr10	101668459	101668472	GAAACAGGAAGTG	1	+
chr10	102453781	102453794	GGGGAAGGAAGTG	1	-
chr10	103800593	103800606	AAGGCAGGAAGTG	1	+
chr10	104941208	104941221	AAAACAGGAAGCA	1	+
chr10	105000229	105000242	AATGCAGGAAGTG	1	+
chr10	105523704	105523717	AGAAGAGGAAGTG	1	-
chr10	105681574	105681587	GAAACCGGAAGGG	1	+
chr10	105832739	105832752	GAGGCAGGAAGCA	1	-
chr10	106027340	106027353	GAGACAGGAAATG	1	-
chr10	108474691	108474704	AGCCCCGGAAGAG	1	+
chr10	108695839	108695852	GGTGCAGGAAGCT	1	+
chr10	109607597	109607610	GAAACAGGAAATG	1	-
chr10	109654474	109654487	GAAAGAGGAAGCA	1	+
chr10	110610130	110610143	AAAAGAGGAAGTG	1	-
chr10	110654308	110654321	AGAGGAGGAAGTG	1	-
chr10	111674870	111674883	AGAACAGGAAGTT	1	+
chr10	111829679	111829692	GCTACAGGAAGCC	1	-
chr10	111846381	111846394	GAAGGAGGAAGTG	1	-
chr10	112179244	112179257	CAAAGAGGAAGTG	1	+
chr10	112180411	112180424	AGATGAGGAAGTC	1	+
chr10	11222123	11222136	AAACCAGGAAACG	1	-
chr10	112224769	112224782	GTTCACGGAAGTG	1	-
chr10	11308296	11308309	AGGGGAGGAAGTT	1	-
chr10	11315014	11315027	GAAAGAGGAAGAG	1	-
chr10	114503306	114503319	TGGGGCGGAAGTG	1	-
chr10	114612262	114612275	TAAAGAGGAAGCC	1	+
chr10	114745863	114745876	GAAAGAGGAAGTG	1	-
chr10	115476343	115476356	GAAAGAGGAAGCA	1	+
chr10	11575517	11575530	TGAACAGGAAGCA	1	+
chr10	115861162	115861175	GAAGAAGGAAATG	1	+
chr10	115891050	115891063	AAAAGAGGAAGTC	1	-
chr10	11704651	11704664	GAGGCAGGAAGTC	1	+
chr10	11704754	11704767	CAACCCGGAAGAA	1	-
chr10	118037129	118037142	AAGGCAGGAAGCT	1	+
chr10	11841011	11841024	AAGACAGGAAGCT	1	+
chr10	119262841	119262854	TGAACAGGAAGTG	1	+
chr10	12036223	12036236	AAAAGAGGAAGTA	1	+
chr10	120836659	120836672	TGTTCAGGAAGTG	1	-
chr10	120838304	120838317	GAAACAGGAAAAA	1	+
chr10	12093461	12093474	GGAAGAGGAAGTC	1	-
chr10	12119997	12120010	GAAAGAGGAAGTC	1	-
chr10	121460098	121460111	GAAAGAGGAAGTG	1	-
chr10	121487195	121487208	AAAAGAGGAAATA	1	-
chr10	121497576	121497589	GTACCAGGAAGAG	1	+
chr10	123286423	123286436	TTTAGAGGAAGTG	1	-
chr10	124086094	124086107	GGTAGAGGAAGTG	1	+
chr10	12466972	12466985	GAACCAGGAAGTG	1	-
chr10	124832649	124832662	GGACCAGGAAATG	1	-
chr10	124920244	124920257	TTAACAGGAAGTG	1	+
chr10	124920309	124920322	TGCTCAGGAAGTG	1	+
chr10	125159162	125159175	GCATCAGGAAGGG	1	-
chr10	125298652	125298665	TGAGCAGGAAGGG	1	-
chr10	12540568	12540581	ACTTCAGGAAGCG	1	+
chr10	125532894	125532907	AACAAAGGAAGTG	1	-
chr10	125532973	125532986	GAAGCAGGAAATC	1	-
chr10	12636825	12636838	GTCCCAGGAAGTG	1	+
chr10	127581188	127581201	TAAACAGGAAATG	1	-
chr10	127581224	127581237	AGCCCAGGAAGTA	1	+
chr10	127589910	127589923	GGAAGAGGAAGCA	1	-
chr10	12785010	12785023	AAAAGAGGAAGAG	1	+
chr10	127868391	127868404	GAAAGAGGAAGTA	1	+
chr10	127868455	127868468	CATCCAGGAAGCC	1	-
chr10	131969636	131969649	GGAAAAGGAAGTC	1	+
chr10	135129375	135129388	GACCCAGGAAGTC	1	-
chr10	13873988	13874001	GACAGAGGAAGTG	1	-
chr10	13967662	13967675	GGAGGCGGAAGTT	1	-
chr10	14064194	14064207	CAGAGAGGAAGTG	1	+
chr10	14091364	14091377	AGAACAGGAAGTC	1	+
chr10	14585568	14585581	AAAACAGGAAGGA	1	-
chr10	14784974	14784987	CAAAGAGGAAGTA	1	-
chr10	14924035	14924048	ATGGCAGGAAATG	1	-
chr10	14931522	14931535	GACCGAGGAAGTG	1	+
chr10	1517525	1517538	CAACCAGGAAGCC	1	-
chr10	17727327	17727340	TGGCCAGGAAGCA	1	-
chr10	20234339	20234352	AGGACAGGAAGAA	1	-
chr10	22781036	22781049	TAGGAAGGAAGTG	1	-
chr10	22900936	22900949	GAAACAGGAAACC	1	+
chr10	22935457	22935470	AAGACAGGAAGCA	1	+
chr10	22946953	22946966	CAGACAGGAAGAG	1	+
chr10	23055270	23055283	AGAAAAGGAAGTG	1	-
chr10	23055326	23055339	CAAAGAGGAAGAA	1	+
chr10	23114862	23114875	TGCACAGGAAGAG	1	+
chr10	25113210	25113223	GGAGGAGGAAATG	1	-
chr10	25233861	25233874	GGAAGAGGAAGAG	1	-
chr10	25357309	25357322	GGAAGAGGAAATG	1	+
chr10	26771223	26771236	AAAACAGGAAACA	1	-
chr10	26883039	26883052	GCAGCAGGAAGTC	1	-
chr10	2744195	2744208	CGGGGAGGAAGTG	1	+
chr10	27825537	27825550	GAAAGAGGAAGTG	1	+
chr10	2824549	2824562	GCAACAGGAAGTG	1	-
chr10	28913404	28913417	GTAGGAGGAAGTG	1	+
chr10	29970873	29970886	CTGAGCGGAAGTG	1	-
chr10	30014490	30014503	TAAAGAGGAAGTG	1	+
chr10	30536810	30536823	GAAAGAGGAAGTG	1	-
chr10	30707805	30707818	GAAACCGGAAGTT	1	+
chr10	30726651	30726664	GCTCCAGGAAATG	1	-
chr10	30904137	30904150	AAAGAAGGAAATG	1	+
chr10	31372884	31372897	AAGACAGGAAGCA	1	-
chr10	32241614	32241627	TCAGCAGGAAGTA	1	-
chr10	33232517	33232530	AAACAAGGAAGTG	1	+
chr10	33251040	33251053	AAAACAGGAAGCA	1	-
chr10	3451333	3451346	AAATGAGGAAGTG	1	-
chr10	34664138	34664151	AAGAGAGGAAGTG	1	+
chr10	34811722	34811735	TTAACAGGAAGCA	1	+
chr10	3881418	3881431	AAAAAAGGAAGTT	1	-
chr10	43119589	43119602	GGAAGAGGAAGTG	1	-
chr10	43662509	43662522	CAACCAGGAAGTG	1	+
chr10	4375736	4375749	GAAAACGGAAGTG	1	-
chr10	4375816	4375829	GAAAACGGAAGTG	1	-
chr10	4375856	4375869	AAAAACGGAAGTG	1	-
chr10	43883235	43883248	CAGAGAGGAAGTT	1	+
chr10	43889251	43889264	AAAAAAGGAAGTG	1	-
chr10	44495066	44495079	GAAGCAGGAAGGA	1	+
chr10	45443429	45443442	GAAGAAGGAAGAA	1	+
chr10	45456486	45456499	GAAAGAGGAAGGG	1	+
chr10	4556834	4556847	GAAAAAGGAAGAG	1	-
chr10	46053151	46053164	AAAACAGGAAGAG	1	+
chr10	4857639	4857652	AGGGCAGGAAGAA	1	+
chr10	4858189	4858202	AGGGCAGGAAGAA	1	+
chr10	49487309	49487322	AGCAGAGGAAGTG	1	-
chr10	49856389	49856402	GGCCCAGGAAGTG	1	-
chr10	49909706	49909719	GAAAGAGGAAGTG	1	+
chr10	50008575	50008588	GGGACAGGAAGCT	1	+
chr10	50391895	50391908	GTAAGAGGAAGTG	1	+
chr10	51498675	51498688	GGCACAGGAAGTC	1	+
chr10	53976777	53976790	CAGACAGGAAGTG	1	-
chr10	59416997	59417010	GAGACAGGAAAAG	1	+
chr10	6030003	6030016	CCAAGAGGAAGTG	1	+
chr10	60941570	60941583	AGACCAGGAAGTT	1	+
chr10	62749464	62749477	GAAGCAGGAAGGA	1	+
chr10	63805076	63805089	GAAAGAGGAAGTT	1	+
chr10	64093447	64093460	CATGAAGGAAGTG	1	-
chr10	64449688	64449701	TGGAGAGGAAGTG	1	-
chr10	64967032	64967045	AAGACAGGAAGTG	1	-
chr10	65181525	65181538	CAAAGAGGAAGTG	1	-
chr10	65181604	65181617	AACCCAGGAAGAG	1	+
chr10	65275173	65275186	GCTCCAGGAAGTA	1	+
chr10	65333312	65333325	AGAACAGGAAAAG	1	+
chr10	65462970	65462983	CAAAGAGGAAGTG	1	-
chr10	69372904	69372917	AGAACAGGAAATG	1	+
chr10	69530526	69530539	GAAAAAGGAAGTG	1	+
chr10	70757185	70757198	AAAGAAGGAAGTG	1	-
chr10	70787430	70787443	TCTACAGGAAGTG	1	+
chr10	70807963	70807976	GCAAGAGGAAGTT	1	+
chr10	70817216	70817229	AGAGGAGGAAGTG	1	+
chr10	70853886	70853899	GGCACAGGAAGTT	1	+
chr10	71108877	71108890	GAAAGAGGAAGTT	1	+
chr10	71754174	71754187	GAAAGAGGAAAAG	1	+
chr10	71813434	71813447	CGGCGCGGAAGAG	1	+
chr10	73128545	73128558	CAGCCAGGAAGTA	1	-
chr10	7339228	7339241	AACACAGGAAATG	1	+
chr10	73444316	73444329	AGATGAGGAAGTT	1	-
chr10	73638523	73638536	GGGGCAGGAAGAA	1	-
chr10	73638568	73638581	GGCTGAGGAAGTG	1	-
chr10	73935084	73935097	TAAAAAGGAAGAG	1	-
chr10	74448158	74448171	GCTCCAGGAAGCC	1	+
chr10	74594130	74594143	CTGCCAGGAAGCG	1	-
chr10	74664754	74664767	AAGACAGGAAGTG	1	+
chr10	75718703	75718716	CAGGCAGGAAGAA	1	+
chr10	75751771	75751784	GAGGAAGGAAGAG	1	+
chr10	75794220	75794233	CACAGAGGAAGAG	1	-
chr10	75794234	75794247	GGTACAGGAAGTT	1	-
chr10	75818006	75818019	AGGGAAGGAAGTG	1	-
chr10	75950093	75950106	AAAACAGGAAGTC	1	-
chr10	76052824	76052837	GAGGCAGGAAGAT	1	+
chr10	76947867	76947880	GTCACAGGAAGTC	1	+
chr10	79731134	79731147	GCCACAGGAAGTG	1	-
chr10	80059700	80059713	CAAAGAGGAAGTG	1	-
chr10	81167094	81167107	CCAGCAGGAAGTG	1	+
chr10	82031917	82031930	AGCCCAGGAAGTC	1	-
chr10	82165506	82165519	CAGTCAGGAAGCA	1	-
chr10	82253463	82253476	GAGACAGGAAGTA	1	+
chr10	82868435	82868448	AAATGAGGAAGTT	1	-
chr10	8287288	8287301	AAGGCAGGAAATG	1	+
chr10	84681892	84681905	AGAACCGGAAGAG	1	+
chr10	85363704	85363717	CAGGCAGGAAGAG	1	+
chr10	86077058	86077071	TGAGGAGGAAATG	1	+
chr10	87402626	87402639	AAATAAGGAAGTG	1	+
chr10	88266434	88266447	TACTCAGGAAGTG	1	+
chr10	88374816	88374829	GAACCAGGAAGTG	1	-
chr10	89395649	89395662	GGAACAGGAAGCA	1	+
chr10	89597390	89597403	GAAAGAGGAAGTC	1	-
chr10	89873210	89873223	GAAACAGGAAGCC	1	-
chr10	90761053	90761066	CAAACAGGAAAAG	1	-
chr10	91002820	91002833	AGAGGAGGAAGTC	1	+
chr10	91108022	91108035	AGGAGAGGAAGTC	1	-
chr10	91179454	91179467	ACTCCAGGAAGAG	1	+
chr10	91238365	91238378	GAAAGAGGAAGTT	1	-
chr10	91418310	91418323	GAAGGAGGAAGTT	1	-
chr10	91847148	91847161	CATCCAGGAAACG	1	+
chr10	92049082	92049095	CACACAGGAAGCC	1	+
chr10	92602630	92602643	AGAACAGGAAGTA	1	+
chr10	92706938	92706951	TGCACAGGAAGTC	1	-
chr10	92961258	92961271	TTACCAGGAAGCC	1	+
chr10	93317757	93317770	AAAACAGGAAGGG	1	+
chr10	93362359	93362372	GAGAGAGGAAGTG	1	-
chr10	9344272	9344285	GGAAGAGGAAGCA	1	+
chr1	100988763	100988776	GAAAGAGGAAGTG	1	-
chr1	101593827	101593840	AGAGGAGGAAGTG	1	+
chr1	10581639	10581652	AGATGAGGAAGCA	1	+
chr1	107675052	107675065	AAATGAGGAAGTT	1	-
chr1	108586514	108586527	AAAAGAGGAAGTG	1	+
chr1	108587105	108587118	CTCAGAGGAAGTG	1	-
chr1	109112954	109112967	GGGAGAGGAAGTG	1	+
chr1	109935653	109935666	ACACCCGGAAGTC	1	-
chr1	110164892	110164905	GGGCCAGGAAGGG	1	-
chr1	110802545	110802558	TGGACAGGAAATG	1	-
chr1	110802575	110802588	CTAAGAGGAAGTG	1	-
chr1	111174103	111174116	AAGAAAGGAAGTG	1	-
chr1	111671019	111671032	AGAAAAGGAAGTG	1	+
chr1	112019750	112019763	GGGAGAGGAAGAG	1	+
chr1	112130512	112130525	GAAAAAGGAAGAG	1	-
chr1	112145094	112145107	GAAAGAGGAAGAG	1	-
chr1	113216268	113216281	GCAACAGGAAATG	1	-
chr1	114446209	114446222	CTGGCAGGAAGTC	1	+
chr1	114671926	114671939	AAGGCAGGAAGTC	1	-
chr1	116190303	116190316	CCTGGAGGAAGTG	1	+
chr1	116350594	116350607	TGAACAGGAAATG	1	+
chr1	116549527	116549540	GGGTGAGGAAGCG	1	-
chr1	116549551	116549564	AACACAGGAAGAG	1	-
chr1	116563412	116563425	CCACCAGGAAGCG	1	-
chr1	116653003	116653016	GAGGAAGGAAGAG	1	+
chr1	117082956	117082969	AAAAGAGGAAGTC	1	-
chr1	12167018	12167031	CCAGCAGGAAGCC	1	-
chr1	144908351	144908364	AAAACAGGAAGAG	1	+
chr1	145075863	145075876	GGCCCAGGAAATC	1	-
chr1	146552579	146552592	GATGCAGGAAGCC	1	-
chr1	14847061	14847074	TGGGCAGGAAGTC	1	-
chr1	149194608	149194621	GGCGGAGGAAGTG	1	+
chr1	150738308	150738321	AAATGAGGAAGTG	1	+
chr1	151558233	151558246	GAATGAGGAAGCC	1	-
chr1	151940665	151940678	GGCGCAGGAAGAG	1	-
chr1	152083508	152083521	CAAGCAGGAAGGG	1	-
chr1	152551959	152551972	CAGACAGGAAGTG	1	+
chr1	153900971	153900984	GAAACAGGAAGAG	1	+
chr1	154451282	154451295	AGAAGAGGAAGTT	1	-
chr1	154742250	154742263	AAAACAGGAAGAG	1	+
chr1	154765490	154765503	AGAGCAGGAAGCT	1	+
chr1	154844075	154844088	CAGAGAGGAAGAG	1	-
chr1	154912874	154912887	TGGAGAGGAAGTG	1	+
chr1	154924686	154924699	GGGGAAGGAAGTG	1	-
chr1	155067058	155067071	AGGAGAGGAAGTT	1	+
chr1	15579620	15579633	AAACCAGGAAATT	1	+
chr1	15607772	15607785	AGGACAGGAAGGG	1	-
chr1	15652114	15652127	TGCACAGGAAGAG	1	-
chr1	15679109	15679122	TGTTCAGGAAGTG	1	-
chr1	156933653	156933666	CAAACAGGAAGAG	1	-
chr1	157482036	157482049	AAAAGAGGAAGTG	1	+
chr1	157482430	157482443	AAGGCAGGAAGAG	1	-
chr1	157522311	157522324	AAAAAAGGAAGTG	1	+
chr1	157799636	157799649	ACCCCAGGAAGAG	1	+
chr1	15812336	15812349	GAAAAAGGAAGTG	1	-
chr1	158255651	158255664	TGAGGAGGAAATG	1	+
chr1	158256923	158256936	ACAACAGGAAGTT	1	+
chr1	158257006	158257019	AAACCAGGAAGAG	1	-
chr1	15898396	15898409	CTTACAGGAAGTG	1	+
chr1	160635484	160635497	CAGGAAGGAAGTG	1	-
chr1	160635737	160635750	ATTCCAGGAAGTG	1	+
chr1	160677353	160677366	TGGGCAGGAAGTT	1	+
chr1	161165078	161165091	CTGGGAGGAAGTG	1	+
chr1	162005253	162005266	TCCACAGGAAGTG	1	-
chr1	16255610	16255623	AAGCCAGGAAGCA	1	+
chr1	16484707	16484720	GCAACAGGAAGCC	1	+
chr1	165656092	165656105	TAACCAGGAAGCG	1	+
chr1	166053202	166053215	AAGGGAGGAAATG	1	-
chr1	167045080	167045093	GAGACAGGAAGAG	1	+
chr1	167045098	167045111	AGAGCAGGAAAAG	1	+
chr1	167074081	167074094	TTGACAGGAAGTG	1	+
chr1	16759732	16759745	GGAAAAGGAAGTG	1	-
chr1	167601243	167601256	AGGCCAGGAAGCT	1	+
chr1	16841094	16841107	CCAAGAGGAAGTG	1	+
chr1	169014463	169014476	TGAGAAGGAAGTG	1	-
chr1	172103397	172103410	AAGACAGGAAGTT	1	+
chr1	172639610	172639623	CACAGAGGAAGTG	1	+
chr1	175103823	175103836	AGAGGAGGAAGTC	1	-
chr1	179789561	179789574	AGATGAGGAAGTG	1	-
chr1	180129527	180129540	AAAGCAGGAAGTG	1	+
chr1	182228548	182228561	CACCCAGGAAGCC	1	-
chr1	182570247	182570260	AACACAGGAAGCA	1	-
chr1	183776735	183776748	GGCAGAGGAAGTG	1	-
chr1	183840555	183840568	CATTCAGGAAGTA	1	+
chr1	184914333	184914346	GAGAGAGGAAGTA	1	+
chr1	18605594	18605607	GTGGCAGGAAGCA	1	+
chr1	19065020	19065033	GGAGGAGGAAGCT	1	-
chr1	19583805	19583818	GAGGCAGGAAGCT	1	-
chr1	19586810	19586823	ACAGCAGGAAGCA	1	+
chr1	19781503	19781516	CAAAGAGGAAGCC	1	+
chr1	199142681	199142694	AAAGGAGGAAGTA	1	-
chr1	200863895	200863908	CCCCCCGGAAGTG	1	+
chr1	200876925	200876938	AGAGAAGGAAGTG	1	-
chr1	201521123	201521136	GCAAGAGGAAGTG	1	-
chr1	202170524	202170537	GTGGCAGGAAGTG	1	+
chr1	202522967	202522980	GAGCCAGGAAGTG	1	-
chr1	203598188	203598201	GGAGAAGGAAGTA	1	+
chr1	203598855	203598868	GAGGCAGGAAGCC	1	-
chr1	20385149	20385162	CCTGCAGGAAGTG	1	+
chr1	20386519	20386532	CAAGGAGGAAGTG	1	+
chr1	20407681	20407694	CAGAGAGGAAGCG	1	-
chr1	205481349	205481362	CACCCAGGAAGCA	1	+
chr1	205481366	205481379	CAGAGAGGAAGAG	1	+
chr1	205774564	205774577	AAAGGAGGAAGAA	1	-
chr1	206731577	206731590	GACCCAGGAAGTT	1	-
chr1	206846376	206846389	GAAACAGGAAGTG	1	+
chr1	206916505	206916518	TGAGCAGGAAGAG	1	-
chr1	207002296	207002309	TAGTCAGGAAGTT	1	-
chr1	207243386	207243399	AGAAGAGGAAGTG	1	-
chr1	208063846	208063859	CAAACAGGAAGCT	1	-
chr1	208108490	208108503	GAAAGAGGAAGTA	1	+
chr1	208233949	208233962	GGCCCAGGAAGGG	1	+
chr1	210851042	210851055	TGAGCAGGAAGCA	1	+
chr1	212464977	212464990	AGGGCAGGAAATG	1	-
chr1	212840777	212840790	CCACCAGGAAGCC	1	-
chr1	212894941	212894954	AAAGCAGGAAGCT	1	+
chr1	21291574	21291587	TAATGAGGAAGTG	1	-
chr1	212967979	212967992	ATGAGAGGAAGTG	1	+
chr1	213007305	213007318	AAAGGAGGAAGTA	1	-
chr1	217543118	217543131	CCAACAGGAAGCC	1	+
chr1	219361838	219361851	AGAAAAGGAAGTG	1	+
chr1	220943724	220943737	CAAGGAGGAAGTG	1	+
chr1	22138649	22138662	GAACCAGGAAACT	1	-
chr1	221881591	221881604	AGGACAGGAAGTC	1	+
chr1	221886636	221886649	GCCGGAGGAAGTG	1	+
chr1	221928352	221928365	AGGTGAGGAAGTA	1	+
chr1	222946527	222946540	GAGGCCGGAAGTT	1	+
chr1	22431569	22431582	GTGACAGGAAGTG	1	-
chr1	224888759	224888772	GCTGAAGGAAGTG	1	+
chr1	226037838	226037851	CGGAGAGGAAGAG	1	-
chr1	226178880	226178893	CAAGGAGGAAATG	1	+
chr1	227954253	227954266	AGCACAGGAAGTG	1	-
chr1	228099242	228099255	GAGTAAGGAAGCG	1	-
chr1	229126317	229126330	TAAGAAGGAAGTG	1	+
chr1	229389558	229389571	AACACAGGAAGTG	1	-
chr1	230779861	230779874	GCTTCAGGAAGTG	1	+
chr1	231113260	231113273	CCTTGAGGAAGTG	1	-
chr1	232791371	232791384	AAGAGAGGAAATG	1	+
chr1	233037184	233037197	AAAGCAGGAAGCC	1	+
chr1	233059523	233059536	GGGACCGGAAGAG	1	-
chr1	233113963	233113976	GCAGCAGGAAGTG	1	+
chr1	234366531	234366544	TCAGCAGGAAGCC	1	+
chr1	235116616	235116629	GTAGGAGGAAGTG	1	-
chr1	235183405	235183418	ACTCCAGGAAGTG	1	+
chr1	236031669	236031682	AAAAGAGGAAGCC	1	+
chr1	236087189	236087202	AGAGCAGGAAGCG	1	+
chr1	236311347	236311360	GCATGAGGAAGTG	1	+
chr1	237963273	237963286	CAACCAGGAAGGC	1	+
chr1	23919227	23919240	CTGTGAGGAAGTG	1	+
chr1	23991522	23991535	CAGCCAGGAAGTG	1	+
chr1	24020284	24020297	GCTGCAGGAAGTG	1	-
chr1	24047265	24047278	CTCAGAGGAAGTG	1	+
chr1	241694851	241694864	TTAACAGGAAGTG	1	+
chr1	241791497	241791510	GAAACAGGAAGTG	1	+
chr1	244373449	244373462	GAAAGAGGAAGTC	1	-
chr1	244374649	244374662	AGGTCAGGAAGCA	1	+
chr1	244488472	244488485	GAAAGAGGAAGTG	1	+
chr1	244513573	244513586	GGAGGAGGAAGCA	1	-
chr1	246147160	246147173	CCAGGAGGAAGAG	1	+
chr1	246691102	246691115	AGGACAGGAAGCT	1	+
chr1	247125505	247125518	GTGACAGGAAGTC	1	-
chr1	249111419	249111432	GTTTGAGGAAGTG	1	-
chr1	25852150	25852163	AGAAGAGGAAGAG	1	+
chr1	26038196	26038209	AGGGGAGGAAGTG	1	-
chr1	26038247	26038260	GTGGGAGGAAGTG	1	+
chr1	26431673	26431686	AAAAAAGGAAATG	1	-
chr1	26722982	26722995	CTGACAGGAAGTG	1	-
chr1	27763205	27763218	TCAACAGGAAGTG	1	-
chr1	27961695	27961708	GGAGGAGGAAGCC	1	+
chr1	28614043	28614056	AAAGCAGGAAGTT	1	-
chr1	30507821	30507834	GCAACAGGAAGAG	1	-
chr1	31536639	31536652	AAAGCAGGAAGTC	1	-
chr1	32401480	32401493	AGTCCAGGAAGTC	1	-
chr1	32450502	32450515	CACTCAGGAAGTG	1	-
chr1	34606546	34606559	GCTGCAGGAAGTG	1	-
chr1	34606648	34606661	ATCCCAGGAAGAG	1	-
chr1	3595128	3595141	TGAACCGGAAGCC	1	-
chr1	36168715	36168728	TAGACAGGAAGTA	1	-
chr1	36617691	36617704	ACTGCAGGAAGTG	1	-
chr1	38679347	38679360	CAGGCAGGAAATG	1	+
chr1	39860490	39860503	GAGACAGGAAATC	1	+
chr1	40373411	40373424	GAAAGAGGAAGAA	1	-
chr1	40810432	40810445	GATAGAGGAAGTG	1	+
chr1	42152943	42152956	GAGACAGGAAGCT	1	+
chr1	42215825	42215838	AGAAGAGGAAGCA	1	-
chr1	42317429	42317442	AGAAGAGGAAGTT	1	+
chr1	43201972	43201985	AGATCAGGAAATG	1	-
chr1	43410350	43410363	GAAAGAGGAAGAA	1	+
chr1	43885175	43885188	CGAGGAGGAAGCA	1	+
chr1	46011080	46011093	TAAGCAGGAAGTG	1	+
chr1	46600388	46600401	GAGAGAGGAAGTG	1	+
chr1	46766608	46766621	AGGGGAGGAAGAG	1	-
chr1	48397208	48397221	GAGACAGGAAGTG	1	-
chr1	51190456	51190469	GGCACAGGAAGTG	1	-
chr1	51466039	51466052	AGAGGAGGAAGAG	1	-
chr1	51712840	51712853	GATTGAGGAAGAG	1	+
chr1	52036108	52036121	GGAGGAGGAAGTA	1	-
chr1	52044240	52044253	AGAGAAGGAAGTG	1	+
chr1	52421689	52421702	GAGCGAGGAAGAG	1	+
chr1	52422381	52422394	ACAGGAGGAAGCA	1	-
chr1	54547423	54547436	AGCCCAGGAAGCG	1	-
chr1	55431788	55431801	GCAAGAGGAAGAG	1	-
chr1	55676778	55676791	ACAACAGGAAGAG	1	-
chr1	59049375	59049388	AAAAAAGGAAGTT	1	+
chr1	59324566	59324579	GAAAGAGGAAGAA	1	+
chr1	59392873	59392886	GGAAAAGGAAGAG	1	-
chr1	59538074	59538087	AGAACAGGAAGAA	1	-
chr1	59538119	59538132	GAGAGAGGAAGTC	1	-
chr1	59738469	59738482	AAGGAAGGAAGTG	1	+
chr1	60162546	60162559	AGATGAGGAAGTT	1	+
chr1	63796067	63796080	AGAGGCGGAAGCG	1	-
chr1	6451816	6451829	GGAGGAGGAAATG	1	-
chr1	65383103	65383116	CAAAGAGGAAGTG	1	+
chr1	6583804	6583817	GGCCCAGGAAGCT	1	-
chr1	75118575	75118588	GAGCCAGGAAGTG	1	-
chr1	77165480	77165493	CCTCCAGGAAGTT	1	+
chr1	77367062	77367075	AGCCCAGGAAGCA	1	+
chr1	8285232	8285245	TGAGAAGGAAGTG	1	+
chr1	8379428	8379441	AAATGAGGAAATG	1	+
chr1	8455868	8455881	ACAGGAGGAAGTA	1	+
chr1	8518054	8518067	GAAACAGGAAGTG	1	-
chr1	8518830	8518843	TAAAGAGGAAGCC	1	+
chr1	85464777	85464790	GCTGCAGGAAGTG	1	-
chr1	87584980	87584993	GGAAGAGGAAGAA	1	+
chr1	8772928	8772941	AAAACAGGAAGTC	1	+
chr1	88054301	88054314	GTTAGAGGAAGTG	1	+
chr1	889722	889735	GTCCCCGGAAGTC	1	+
chr1	90018559	90018572	TAACCAGGAAGTG	1	-
chr1	90190470	90190483	AGGGCAGGAAGCT	1	-
chr1	91520475	91520488	GGAGCAGGAAGGA	1	+
chr1	93439267	93439280	AAAGAAGGAAGTA	1	-
chr1	94181353	94181366	GGGAGAGGAAGAG	1	-
chr1	94215688	94215701	GGCCCAGGAAATC	1	+
chr1	94216672	94216685	CAGGGAGGAAGTC	1	+
chr10	101588363	101588376	AGTTCAGGAAATG	1	-
chr10	101596023	101596036	GATCCAGGAAAAG	1	-
chr10	103575569	103575582	CAAAGAGGAAGCA	1	+
chr10	104212599	104212612	AAGGCAGGAAGAT	1	+
chr10	104212682	104212695	GGAGAAGGAAGAG	1	-
chr10	10460593	10460606	AATGGAGGAAGTG	1	+
chr10	105224862	105224875	AACCCAGGAAGCC	1	-
chr10	105743338	105743351	GAAGGAGGAAGAA	1	+
chr10	105743381	105743394	CAGACAGGAAGTT	1	-
chr10	106569732	106569745	GCTCCAGGAAGCA	1	-
chr10	107712140	107712153	GAAAAAGGAAGTG	1	-
chr10	10897313	10897326	GCTGCAGGAAGCC	1	-
chr10	112215401	112215414	CTGGCAGGAAGTG	1	+
chr10	112577523	112577536	TGAAAAGGAAGTG	1	+
chr10	112680483	112680496	AAAAGAGGAAGCA	1	+
chr10	11268766	11268779	CTAAGAGGAAGTG	1	+
chr10	11298158	11298171	GATTGAGGAAGTG	1	-
chr10	11298996	11299009	TCAACAGGAAGCC	1	-
chr10	114480979	114480992	GGCACAGGAAGCA	1	-
chr10	115141809	115141822	CCCCCAGGAAGTG	1	+
chr10	115753643	115753656	GGGCGAGGAAGAA	1	+
chr10	11741169	11741182	CAATGAGGAAGTG	1	+
chr10	118996973	118996986	TAGAGAGGAAGTA	1	+
chr10	118997022	118997035	AAAGGAGGAAGTG	1	+
chr10	11948847	11948860	AAAACCGGAAGCA	1	+
chr10	120938636	120938649	GAAGCCGGAAGTC	1	-
chr10	120949508	120949521	CAAACAGGAAGCT	1	+
chr10	121298450	121298463	CACCCAGGAAGCC	1	+
chr10	121544363	121544376	TTGGGAGGAAGTG	1	-
chr10	123513875	123513888	CAGAAAGGAAGTG	1	+
chr10	123871592	123871605	AGGAAAGGAAGTG	1	+
chr10	124803002	124803015	AGAGAAGGAAGTC	1	+
chr10	125000943	125000956	TGAGGAGGAAGTG	1	+
chr10	126745837	126745850	TCAGCAGGAAGTG	1	+
chr10	126750633	126750646	GAAACAGGAAGTG	1	-
chr10	12698094	12698107	GACCCAGGAAGGG	1	+
chr10	12891706	12891719	TTGGCAGGAAGTG	1	-
chr10	13464988	13465001	CGTGGAGGAAGTG	1	-
chr10	13747147	13747160	AAGGAAGGAAGTC	1	-
chr10	13785320	13785333	ATGGAAGGAAGTG	1	-
chr10	13799542	13799555	AGACAAGGAAGTG	1	+
chr10	13936622	13936635	GAAGCAGGAAATG	1	-
chr10	14052224	14052237	GAAACAGGAAGTT	1	-
chr10	14984247	14984260	GCCAGAGGAAGTG	1	+
chr10	1643227	1643240	ATGAGAGGAAGTG	1	+
chr10	1781319	1781332	CAGAGAGGAAGTG	1	-
chr10	18278874	18278887	GAAAGAGGAAGAA	1	+
chr10	22764944	22764957	TGAGCAGGAAGAG	1	+
chr10	22887535	22887548	GACCCAGGAAGCA	1	+
chr10	22905154	22905167	GAGGGAGGAAGCC	1	+
chr10	23031784	23031797	GAAGGAGGAAGTA	1	-
chr10	23651389	23651402	GATGGAGGAAGTG	1	-
chr10	27259802	27259815	GAAAGAGGAAGTA	1	+
chr10	2743012	2743025	GAGGGAGGAAGTG	1	-
chr10	29771854	29771867	CAAGCAGGAAGTG	1	-
chr10	35425034	35425047	GGAAGAGGAAGCG	1	+
chr10	3893578	3893591	AAAAGAGGAAGTT	1	-
chr10	3893650	3893663	GAAAAAGGAAGTT	1	+
chr10	44070095	44070108	CGCGCCGGAAGTG	1	-
chr10	44504493	44504506	AAAGAAGGAAGAG	1	+
chr10	45461773	45461786	GAGACCGGAAGTA	1	+
chr10	45848243	45848256	TAAACAGGAAAAG	1	+
chr10	50008447	50008460	GAGACAGGAAGTC	1	+
chr10	50607312	50607325	CAACCAGGAAATG	1	-
chr10	52107478	52107491	AGCACAGGAAGCC	1	+
chr10	52122685	52122698	AAAAGAGGAAGTG	1	+
chr10	587826	587839	AGGTGAGGAAGTG	1	-
chr10	60886192	60886205	GAGGGAGGAAGAG	1	-
chr10	64449627	64449640	TCAAGAGGAAGTG	1	-
chr10	64508346	64508359	AAAACAGGAAACA	1	-
chr10	71982301	71982314	CCAGCAGGAAGTA	1	-
chr10	7201634	7201647	GAGAGAGGAAGTG	1	+
chr10	72030925	72030938	GAGGCAGGAAGAA	1	-
chr10	7285963	7285976	AATGGAGGAAGTC	1	+
chr10	7302608	7302621	TAAGCCGGAAGAG	1	-
chr10	73138601	73138614	GAATGAGGAAGTG	1	-
chr10	73253693	73253706	GGCCAAGGAAGTG	1	-
chr10	73527534	73527547	CCCGCAGGAAGTG	1	+
chr10	73535334	73535347	AGGACAGGAAGGG	1	+
chr10	73536415	73536428	AGAAGAGGAAGTG	1	+
chr10	73592871	73592884	GAAACAGGAAGTA	1	+
chr10	74053077	74053090	CAAAGAGGAAGCA	1	-
chr10	74076839	74076852	GAACCTGGAAGTG	1	+
chr10	74076883	74076896	GTGACAGGAAGCC	1	-
chr10	74089271	74089284	CAGGCAGGAAGAG	1	-
chr10	77135695	77135708	AGAGGAGGAAGTG	1	+
chr10	79343463	79343476	TGAAGAGGAAGTG	1	+
chr10	79382720	79382733	AGGTCAGGAAGTA	1	+
chr10	79409441	79409454	AAAAGAGGAAGTC	1	-
chr10	79794726	79794739	GATGCCGGAAGCA	1	-
chr10	85677402	85677415	CTCAGAGGAAGTG	1	+
chr10	85743603	85743616	CAAACAGGAAGAG	1	+
chr10	85772951	85772964	CATGCAGGAAGCC	1	-
chr10	85932141	85932154	AAACAAGGAAGTA	1	-
chr10	87372264	87372277	CAAACAGGAAGTG	1	-
chr10	88298481	88298494	GACCCAGGAAGTC	1	+
chr10	88728348	88728361	CGCCCAGGAAGCC	1	+
chr10	898080	898093	ATATGAGGAAGTG	1	-
chr10	91413545	91413558	CTAACAGGAAGTT	1	-
chr10	93301415	93301428	GAAGCCGGAAATC	1	+
chr10	95106473	95106486	AAAACAGGAAGCT	1	-
chr10	95106524	95106537	AAACGAGGAAGTG	1	-
chr10	97579898	97579911	CATCCAGGAAGCA	1	-
chr10	98477050	98477063	CAGACAGGAAGTG	1	+
chr10	99087208	99087221	TTCACAGGAAGTG	1	+
chr10	99789709	99789722	AGGGGAGGAAGAG	1	+
chr11	102430745	102430758	GCACCAGGAAGTA	1	-
chr11	103775011	103775024	GAGACAGGAAGGG	1	-
chr11	103830243	103830256	GAAAGAGGAAGTA	1	-
chr11	108031839	108031852	GAAACAGGAAGTG	1	-
chr11	108568844	108568857	AAAAGAGGAAGAT	1	+
chr11	108622347	108622360	ACAAGAGGAAGAG	1	+
chr11	110219706	110219719	GGTGGAGGAAGAG	1	+
chr11	111397299	111397312	GAAACAGGAAACA	1	+
chr11	111921689	111921702	AAAGGAGGAAGAG	1	-
chr11	112664854	112664867	CAAACAGGAAATC	1	-
chr11	115195470	115195483	GAAACAGGAAGCA	1	-
chr11	115766953	115766966	TAGACAGGAAGTC	1	+
chr11	117850750	117850763	TTGGCAGGAAGTC	1	-
chr11	117872629	117872642	AGAAAAGGAAGAG	1	+
chr11	117872941	117872954	CACCCAGGAAGCT	1	-
chr11	118099319	118099332	AGATGAGGAAGTG	1	-
chr11	119130842	119130855	GAAAGAGGAAGTT	1	-
chr11	119134429	119134442	CTCACAGGAAGTC	1	-
chr11	119642029	119642042	AGGCGAGGAAGCC	1	-
chr11	119870182	119870195	GAACCAGGAAATA	1	+
chr11	120175428	120175441	AAAGGAGGAAGTA	1	+
chr11	120204586	120204599	GAGAGAGGAAGAA	1	+
chr11	120376924	120376937	GCAGCCGGAAGCC	1	+
chr11	121065599	121065612	GAAAAAGGAAATG	1	+
chr11	121153965	121153978	GAACAAGGAAGTT	1	+
chr11	121316323	121316336	GAAGCAGGAAGTT	1	-
chr11	121800749	121800762	TTTAGAGGAAGTG	1	+
chr11	122614861	122614874	AAAACAGGAAGCC	1	-
chr11	122619805	122619818	GTGAGAGGAAGAG	1	+
chr11	122714335	122714348	AGAGGAGGAAGTG	1	+
chr11	122891935	122891948	AGAAGAGGAAGTC	1	-
chr11	123465399	123465412	GAGGCAGGAAGCA	1	-
chr11	123941822	123941835	AGATGAGGAAGTG	1	+
chr11	124200218	124200231	GAAAGAGGAAGAG	1	-
chr11	124200244	124200257	AGAACAGGAAGAG	1	-
chr11	124800866	124800879	AAAGAAGGAAATG	1	+
chr11	128188908	128188921	CCTTCAGGAAGTG	1	+
chr11	128449860	128449873	GATACAGGAAGTG	1	-
chr11	130072074	130072087	AAAAGAGGAAGCA	1	-
chr11	131969829	131969842	GAAAGAGGAAGAA	1	-
chr11	13260675	13260688	AAAACAGGAAGTT	1	-
chr11	13370075	13370088	GTGGGAGGAAGAG	1	+
chr11	13388853	13388866	GTAGCAGGAAGCT	1	-
chr11	14600210	14600223	CAGTCAGGAAGCA	1	+
chr11	14600233	14600246	TAAACAGGAAGTA	1	+
chr11	15140110	15140123	GAAAGAGGAAATC	1	+
chr11	15541137	15541150	GAAAACGGAAATG	1	-
chr11	18214764	18214777	GAGCCAGGAAGTG	1	+
chr11	18612364	18612377	GAGAAAGGAAGAG	1	-
chr11	19349051	19349064	CAATGAGGAAGTG	1	-
chr11	19791140	19791153	GAAGGAGGAAGCC	1	+
chr11	20154162	20154175	AAAAGAGGAAGCG	1	+
chr11	23135378	23135391	AGGAGAGGAAGAG	1	-
chr11	2590773	2590786	TCCGCCGGAAGTG	1	+
chr11	33086186	33086199	GAAACAGGAAGCA	1	-
chr11	33343220	33343233	AAAAGAGGAAGTG	1	+
chr11	33537007	33537020	TGGCCAGGAAGCC	1	+
chr11	33907135	33907148	GGCCCAGGAAGGG	1	+
chr11	33907188	33907201	TGGGGAGGAAGTG	1	+
chr11	33963292	33963305	TAGAGAGGAAGTG	1	+
chr11	34225057	34225070	CCCACAGGAAGTG	1	-
chr11	34655786	34655799	GAAACAGGAAGTC	1	+
chr11	35110039	35110052	GCACACGGAAGAG	1	+
chr11	35168454	35168467	GGAGGAGGAAGTT	1	+
chr11	35259917	35259930	GAGAACGGAAGTC	1	-
chr11	35314815	35314828	AAACCAGGAAATG	1	+
chr11	35352734	35352747	GCAGGAGGAAGTG	1	-
chr11	3858249	3858262	GGAGGAGGAAGCC	1	-
chr11	3901243	3901256	GATCCAGGAAGCA	1	+
chr11	43703799	43703812	GAAAAAGGAAGTG	1	+
chr11	44638176	44638189	AGATGAGGAAGCA	1	-
chr11	44645138	44645151	GTAGGAGGAAGTG	1	+
chr11	47901051	47901064	CTTGGAGGAAGTG	1	+
chr11	47901559	47901572	GGGAGAGGAAGTG	1	+
chr11	57279754	57279767	AAGGCAGGAAGAA	1	+
chr11	59327369	59327382	TAAAAAGGAAGTG	1	-
chr11	6044284	6044297	TGAGCAGGAAGTA	1	+
chr11	60452167	60452180	AAACAAGGAAGCG	1	-
chr11	60932014	60932027	GAGGGAGGAAGAG	1	+
chr11	62195344	62195357	GAGGCAGGAAGAA	1	+
chr11	62693241	62693254	GAGAGAGGAAGTT	1	-
chr11	63608092	63608105	GAAACAGGAAGGC	1	-
chr11	64299723	64299736	CCACCAGGAAGCA	1	-
chr11	6460319	6460332	CAAAGAGGAAGCA	1	+
chr11	66252607	66252620	GACCCAGGAAGCA	1	-
chr11	66980858	66980871	GGCACAGGAAATG	1	+
chr11	6703390	6703403	AAGCCAGGAAGCA	1	-
chr11	67423942	67423955	GAAAGAGGAAGTA	1	+
chr11	68209125	68209138	AGAACAGGAAAAG	1	-
chr11	70952428	70952441	GTGCCCGGAAGCC	1	+
chr11	72983335	72983348	GGGAGAGGAAGTA	1	-
chr11	7374508	7374521	GCTGGAGGAAGTG	1	-
chr11	7444426	7444439	GAGACAGGAAGCA	1	-
chr11	7457991	7458004	CAAAGAGGAAGAC	1	+
chr11	7458016	7458029	CCACCAGGAAGTT	1	-
chr11	74621013	74621026	CCAGCCGGAAGTC	1	-
chr11	74892896	74892909	GAAACAGGAAACG	1	-
chr11	74986785	74986798	AGAGGAGGAAGTG	1	-
chr11	75527834	75527847	GAAAGAGGAAGGG	1	+
chr11	75584580	75584593	TAACCAGGAAAAG	1	+
chr11	7660695	7660708	CTAACAGGAAGTG	1	-
chr11	77168169	77168182	CAGTCAGGAAATG	1	+
chr11	77734308	77734321	GCCAGCGGAAGTG	1	+
chr11	78585140	78585153	GGGACAGGAAGCA	1	-
chr11	82774377	82774390	TGTAGAGGAAGTG	1	+
chr11	82869476	82869489	AGAAAAGGAAGAG	1	-
chr11	85828597	85828610	GGAACAGGAAGAA	1	+
chr11	88154977	88154990	GAGAGAGGAAGAA	1	-
chr11	8984447	8984460	TGAGAAGGAAGTG	1	+
chr11	9039582	9039595	AGGAGAGGAAGTG	1	+
chr11	919410	919423	TGAGCAGGAAGCA	1	-
chr11	94356439	94356452	GCCCCAGGAAATG	1	+
chr11	94618520	94618533	GGGCCAGGAAGCA	1	+
chr11	95413473	95413486	AGGGCAGGAAGGG	1	+
chr12	10100492	10100505	AAAAAAGGAAGTG	1	+
chr12	102065299	102065312	CAAGGAGGAAGTG	1	+
chr12	102232566	102232579	CAAACAGGAAGCT	1	-
chr12	102404191	102404204	GAAACAGGAAGAA	1	+
chr12	102937941	102937954	GACTCAGGAAATG	1	-
chr12	103348135	103348148	GTTCCAGGAAGCC	1	+
chr12	103673403	103673416	AGAGCAGGAAATG	1	+
chr12	104226314	104226327	TAAAGAGGAAGTG	1	-
chr12	105258990	105259003	AGAAAAGGAAGTG	1	+
chr12	105751029	105751042	TTCACAGGAAGTG	1	+
chr12	107796341	107796354	GCCCCAGGAAGCC	1	-
chr12	110326568	110326581	GACACAGGAAGTG	1	-
chr12	110417048	110417061	AGAGCAGGAAATG	1	-
chr12	110443330	110443343	GAGACAGGAAGTA	1	-
chr12	110450282	110450295	GGACAAGGAAATG	1	+
chr12	111344112	111344125	GAGGCAGGAAGAG	1	+
chr12	111883999	111884012	AGCACAGGAAGCA	1	+
chr12	113575825	113575838	TAAGCAGGAAGTC	1	+
chr12	113709862	113709875	GTGGGAGGAAGTG	1	-
chr12	114029399	114029412	GCTCCCGGAAGCC	1	+
chr12	114211396	114211409	GCCCCCGGAAGTC	1	+
chr12	114364855	114364868	GCTGAAGGAAGTG	1	-
chr12	116309717	116309730	AAATGAGGAAGAG	1	+
chr12	116309765	116309778	GAGGCAGGAAGCA	1	+
chr12	117133438	117133451	AAAGAAGGAAATG	1	-
chr12	117508347	117508360	AGGGCAGGAAGAC	1	+
chr12	118768381	118768394	CAAAGAGGAAGTA	1	+
chr12	119697468	119697481	AATAGAGGAAGTG	1	-
chr12	120098077	120098090	GCTGAAGGAAGTG	1	-
chr12	120628994	120629007	AAGAGAGGAAGTC	1	+
chr12	120637317	120637330	TTAACAGGAAGAG	1	+
chr12	12097577	12097590	AATCCAGGAAGAA	1	+
chr12	121122910	121122923	GAGGGAGGAAGCC	1	+
chr12	121474244	121474257	TGTGCAGGAAGTA	1	+
chr12	121583264	121583277	AGATGCGGAAGTG	1	+
chr12	121958476	121958489	TGAGGAGGAAGAG	1	+
chr12	122067850	122067863	GGGGCAGGAAGTT	1	-
chr12	122908212	122908225	CCAGCAGGAAGAG	1	+
chr12	123383219	123383232	AACAAAGGAAGTG	1	-
chr12	12480833	12480846	GAGGAAGGAAGAG	1	+
chr12	12480879	12480892	AATGCAGGAAATG	1	-
chr12	125235525	125235538	GCACCAGGAAGAG	1	-
chr12	125358340	125358353	TGAGCAGGAAGTG	1	-
chr12	129306956	129306969	GGGCCAGGAAGCT	1	-
chr12	129338692	129338705	CAGCCAGGAAGAC	1	-
chr12	132293507	132293520	GGAGGCGGAAGAG	1	-
chr12	13243192	13243205	GAGGGAGGAAGTG	1	+
chr12	14548146	14548159	AGAAGAGGAAGTC	1	+
chr12	14767864	14767877	GGAAGAGGAAATG	1	-
chr12	14767972	14767985	AAATGCGGAAGTG	1	-
chr12	15113866	15113879	CAAAGAGGAAGTA	1	-
chr12	1582865	1582878	TGGGCCGGAAGTG	1	-
chr12	16552209	16552222	AAAAGAGGAAGTA	1	-
chr12	1759024	1759037	AAGAGAGGAAGCA	1	-
chr12	24858873	24858886	GTTTGAGGAAGTG	1	+
chr12	24872560	24872573	AACCCAGGAAGTG	1	+
chr12	2488065	2488078	TGACCAGGAAGAC	1	-
chr12	25339532	25339545	AAAACAGGAAGTC	1	+
chr12	25964675	25964688	CAACCAGGAAGTT	1	-
chr12	27247907	27247920	AGTTCAGGAAGTG	1	-
chr12	27484375	27484388	AAAGCAGGAAGGG	1	-
chr12	27687452	27687465	GAGGCAGGAAGTT	1	+
chr12	2907110	2907123	GAAGCAGGAAGGG	1	-
chr12	31253504	31253517	CAGAAAGGAAGCG	1	-
chr12	31253574	31253587	GCTGCCGGAAGTC	1	-
chr12	31985749	31985762	AAGGAAGGAAGTC	1	+
chr12	3238625	3238638	GTTTCAGGAAGTG	1	+
chr12	41916035	41916048	CAGACAGGAAGTG	1	-
chr12	45241851	45241864	TCAACAGGAAGTG	1	-
chr12	45970060	45970073	TGGAGAGGAAGCG	1	-
chr12	46660238	46660251	GGAACAGGAAGAA	1	-
chr12	47609398	47609411	AAGGGAGGAAGCA	1	+
chr12	47670805	47670818	AAGACAGGAAGTA	1	+
chr12	50064897	50064910	GAGGGAGGAAGTT	1	-
chr12	50065350	50065363	CTAGCAGGAAGAG	1	-
chr12	50065459	50065472	AACTCAGGAAGTT	1	-
chr12	50214985	50214998	GGGACAGGAAGTG	1	+
chr12	50219266	50219279	GAAGGAGGAAGAG	1	-
chr12	50616478	50616491	GAAGCAGGAAGTG	1	+
chr12	52467926	52467939	AGAGCAGGAAGCT	1	+
chr12	53487720	53487733	CAGAGAGGAAGTT	1	-
chr12	53605803	53605816	CACCCAGGAAGCC	1	-
chr12	55143102	55143115	AAATCAGGAAGAA	1	-
chr12	56036647	56036660	ATGAGAGGAAGTG	1	-
chr12	56120987	56121000	CCACCAGGAAGAG	1	+
chr12	57385602	57385615	AGGAACGGAAGTG	1	+
chr12	57861122	57861135	GGTGCCGGAAGTC	1	+
chr12	64208806	64208819	TACCCAGGAAGTT	1	-
chr12	64312143	64312156	GAACCTGGAAGTG	1	+
chr12	6461636	6461649	GAGAGAGGAAGTA	1	-
chr12	648045	648058	CCAGCAGGAAGTT	1	+
chr12	65019240	65019253	GAAAGAGGAAGTT	1	-
chr12	6667383	6667396	AGGACAGGAAGTA	1	+
chr12	68383140	68383153	AAAACAGGAAGCA	1	-
chr12	68383209	68383222	CCAACAGGAAGCT	1	+
chr12	68436175	68436188	AGGAGAGGAAGAG	1	+
chr12	6867775	6867788	AAAGAAGGAAGAG	1	+
chr12	6867814	6867827	GAAGAAGGAAGCC	1	+
chr12	69007282	69007295	GAGGCAGGAAGTA	1	-
chr12	74932869	74932882	GGGCAAGGAAGAG	1	-
chr12	76371864	76371877	CAAAGAGGAAATG	1	+
chr12	76414211	76414224	GCAACAGGAAGTT	1	+
chr12	76566487	76566500	GAAACAGGAAGGC	1	+
chr12	76741072	76741085	GAAACAGGAAGGC	1	+
chr12	77378577	77378590	GCAGCAGGAAACG	1	+
chr12	77453424	77453437	TTCCCAGGAAGTG	1	-
chr12	80572935	80572948	CCAGCAGGAAGTT	1	-
chr12	8189842	8189855	GGGTGAGGAAGTG	1	+
chr12	8241364	8241377	AACAGAGGAAGAG	1	-
chr12	8241387	8241400	CAACAAGGAAGCA	1	-
chr12	852723	852736	GGGGGAGGAAATG	1	-
chr12	853265	853278	CATTAAGGAAGTG	1	-
chr12	90250383	90250396	AAGGAAGGAAGTG	1	+
chr12	92899921	92899934	GAAGCAGGAAGTG	1	-
chr12	92933907	92933920	GAAGCAGGAAGAG	1	+
chr12	9298652	9298665	GAAAAAGGAAATG	1	-
chr12	93489438	93489451	CAGTCAGGAAGAG	1	+
chr12	94242651	94242664	AGTTCAGGAAGTG	1	+
chr12	94242695	94242708	GGAACAGGAAGTA	1	-
chr12	94242777	94242790	GTAGCAGGAAGGG	1	-
chr12	94568494	94568507	GGGACCGGAAGTG	1	+
chr12	94568552	94568565	ACAGGAGGAAGTG	1	+
chr12	94587147	94587160	AGGGAAGGAAGTG	1	+
chr12	9462479	9462492	CAGAAAGGAAGCG	1	-
chr12	95038029	95038042	AGAAGAGGAAGAG	1	-
chr12	95083163	95083176	GAGAGAGGAAGCA	1	+
chr12	9802859	9802872	GGTAGAGGAAGAG	1	-
chr12	9803457	9803470	TCAGCAGGAAATG	1	+
chr12	98668752	98668765	TGAGGAGGAAATG	1	-
chr12	9885962	9885975	AAAAGAGGAAGTG	1	-
chr12	9894503	9894516	CAGAGAGGAAGTG	1	+
chr12	99050569	99050582	GCACCAGGAAATG	1	+
chr13	100083818	100083831	GGGAGAGGAAGCA	1	+
chr13	103659693	103659706	AAATGAGGAAATG	1	-
chr13	107571600	107571613	CATCCAGGAAGTG	1	-
chr13	112997333	112997346	GGTGCAGGAAGAG	1	+
chr13	21567855	21567868	GGGTCAGGAAGCA	1	-
chr13	22487285	22487298	CCCAGAGGAAGTG	1	-
chr13	25199789	25199802	GAAACAGGAAGCA	1	-
chr13	25876848	25876861	GCTTCAGGAAGTA	1	-
chr13	26312237	26312250	CAACCAGGAAGTG	1	-
chr13	27176019	27176032	CAAAAAGGAAGTG	1	-
chr13	28492602	28492615	AGGCCAGGAAGCC	1	+
chr13	29062905	29062918	GAAAGAGGAAGTT	1	+
chr13	29329567	29329580	GAAACAGGAAGTA	1	-
chr13	29699957	29699970	TGTGCAGGAAGTG	1	-
chr13	29700300	29700313	GAAAGAGGAAGTG	1	-
chr13	30392284	30392297	AAAAAAGGAAGTT	1	+
chr13	31052163	31052176	AAATGAGGAAGTA	1	+
chr13	31348672	31348685	TAAGCCGGAAGTG	1	+
chr13	31370336	31370349	AACCCAGGAAGCT	1	-
chr13	31420038	31420051	AATAGAGGAAGTG	1	+
chr13	31612405	31612418	GAGGGAGGAAGTG	1	+
chr13	31777053	31777066	CAAACAGGAAATG	1	-
chr13	33607811	33607824	GAGACAGGAAGTC	1	-
chr13	36919432	36919445	GAAACAGGAAGCC	1	-
chr13	40633206	40633219	AAACCAGGAAATT	1	-
chr13	40643532	40643545	AATAAAGGAAGTG	1	-
chr13	41055492	41055505	GAGGCAGGAAGTC	1	+
chr13	41187837	41187850	CAAAGAGGAAGCA	1	+
chr13	42067212	42067225	CAAACAGGAAACG	1	+
chr13	46276439	46276452	CAGGCAGGAAGAG	1	-
chr13	46944189	46944202	AAAACAGGAAGCT	1	+
chr13	47570219	47570232	GAAAGAGGAAGTA	1	+
chr13	48701221	48701234	CATTCCGGAAGAG	1	-
chr13	49403869	49403882	AGCACAGGAAGTA	1	+
chr13	49789362	49789375	AAAACCGGAAGCT	1	-
chr13	49975703	49975716	GAGGGAGGAAGTA	1	-
chr13	50680847	50680860	ACAGCAGGAAGAG	1	+
chr13	51209916	51209929	CCATGAGGAAGCG	1	+
chr13	52424013	52424026	ACGGCAGGAAGCG	1	-
chr13	74636214	74636227	GAGACAGGAAGCT	1	-
chr13	77453750	77453763	GAAAGAGGAAGGG	1	+
chr13	77477858	77477871	GATGGAGGAAGAG	1	+
chr13	78354247	78354260	ACAAGAGGAAGTG	1	+
chr13	80850717	80850730	AAGGAAGGAAGCG	1	-
chr13	91786633	91786646	GTGGGAGGAAGAG	1	-
chr13	91964762	91964775	GAAGAAGGAAGTA	1	-
chr13	95891762	95891775	AAATGAGGAAGTT	1	+
chr13	98011894	98011907	GAGGGCGGAAGTA	1	-
chr13	98506893	98506906	GAAAGAGGAAGTA	1	+
chr13	99987993	99988006	GAGAGAGGAAGCA	1	-
chr14	100223897	100223910	GGATGAGGAAGCG	1	+
chr14	102172190	102172203	GCTCCCGGAAGCC	1	-
chr14	103251359	103251372	GGAAAAGGAAGAG	1	+
chr14	104091850	104091863	CAGGAAGGAAGTG	1	-
chr14	104101509	104101522	AACCAAGGAAGTA	1	-
chr14	104165358	104165371	GAAACAGGAAGCA	1	+
chr14	20855935	20855948	GAAAGAGGAAGCA	1	+
chr14	20909214	20909227	GAGTCAGGAAGTG	1	+
chr14	21249154	21249167	GAGGCAGGAAGCA	1	+
chr14	21249175	21249188	ATATCAGGAAGTG	1	+
chr14	21250606	21250619	GCAGCAGGAAGTG	1	-
chr14	21268660	21268673	AAAAAAGGAAGTG	1	-
chr14	21820832	21820845	AAAAGAGGAAGTA	1	-
chr14	22539418	22539431	GGAAGAGGAAATG	1	-
chr14	22750477	22750490	AAAAGAGGAAGTT	1	+
chr1	10448369	10448382	GAAAGAGGAAGCA	1	+
chr1	10819714	10819727	CAGGGAGGAAGCG	1	-
chr1	109189614	109189627	TCAACAGGAAGTA	1	+
chr1	109634596	109634609	GAACCAGGAAGTA	1	+
chr1	110305925	110305938	GAAGCAGGAAGTG	1	-
chr1	110305954	110305967	AGAAGAGGAAGTG	1	+
chr1	110429658	110429671	AAGGCCGGAAGCC	1	-
chr1	110438631	110438644	TTGACAGGAAGAG	1	+
chr1	110456042	110456055	AGAGAAGGAAGAG	1	+
chr1	111085493	111085506	TAATCAGGAAGTG	1	-
chr1	111671068	111671081	CACCAAGGAAGTG	1	+
chr1	111747805	111747818	CCAGGAGGAAGTG	1	-
chr1	112048606	112048619	GGGAGAGGAAGTG	1	-
chr1	112158698	112158711	AAAAGAGGAAGTC	1	+
chr1	112159078	112159091	GGGACAGGAAGCA	1	-
chr1	112407588	112407601	GAAACAGGAAACA	1	+
chr1	113160957	113160970	AGTACAGGAAGTG	1	-
chr1	11341229	11341242	GGTGAAGGAAGTG	1	-
chr1	113584976	113584989	GGCCCAGGAAGCT	1	+
chr1	113585482	113585495	AAAAGAGGAAGAG	1	+
chr1	11413072	11413085	AGAACAGGAAGTG	1	+
chr1	114777516	114777529	AAAAGAGGAAGTA	1	+
chr1	114777534	114777547	GAAGGAGGAAAAG	1	-
chr1	11623766	11623779	TAAAGAGGAAGTG	1	+
chr1	11631237	11631250	GGAAAAGGAAGCA	1	-
chr1	116920637	116920650	ATGAGAGGAAGTG	1	+
chr1	117312543	117312556	GTCACAGGAAGTC	1	-
chr1	12009334	12009347	GGGGCAGGAAGGG	1	+
chr1	120178648	120178661	CCTCCAGGAAGTG	1	+
chr1	12210055	12210068	GGGGCAGGAAGTA	1	+
chr1	12217467	12217480	AAGACAGGAAATA	1	+
chr1	12270814	12270827	ACAGGAGGAAGTA	1	-
chr1	1287162	1287175	GAGGGAGGAAGCC	1	+
chr1	14014049	14014062	GTAAGCGGAAATG	1	+
chr1	145397515	145397528	AGATGAGGAAGTC	1	-
chr1	145562762	145562775	CACAGAGGAAGTG	1	+
chr1	147787205	147787218	GAGACCGGAAGAC	1	-
chr1	147787779	147787792	GTATGAGGAAGTG	1	-
chr1	14844435	14844448	AGTACAGGAAATG	1	+
chr1	15082555	15082568	AAGGCAGGAAGTA	1	-
chr1	150895117	150895130	GGGCCAGGAAGAG	1	-
chr1	151830759	151830772	ACCCCAGGAAGAG	1	-
chr1	152898697	152898710	CCAAGAGGAAGAG	1	+
chr1	154381009	154381022	GAGAGAGGAAGTT	1	+
chr1	154549665	154549678	GGGGCAGGAAGCC	1	-
chr1	15587852	15587865	CGTTCCGGAAGTC	1	-
chr1	156125747	156125760	AGAAGAGGAAGAA	1	+
chr1	156836238	156836251	AGCTGAGGAAGTG	1	+
chr1	15713093	15713106	GAGCCCGGAAGGG	1	-
chr1	157622833	157622846	GGCCAAGGAAGCG	1	-
chr1	157623102	157623115	AAAAGAGGAAGTA	1	-
chr1	158218077	158218090	AGAGGAGGAAGTC	1	+
chr1	158255945	158255958	AGGACAGGAAGAG	1	+
chr1	159881594	159881607	GGTGCAGGAAGTT	1	-
chr1	159881623	159881636	GAGGAAGGAAGAG	1	-
chr1	16008153	16008166	TGGGAAGGAAGTG	1	+
chr1	160634702	160634715	CTCAGAGGAAGTG	1	-
chr1	165655528	165655541	GGAGGAGGAAGCT	1	+
chr1	166059268	166059281	CAAACAGGAAGCC	1	+
chr1	167586851	167586864	TCAGCAGGAAGTT	1	-
chr1	170096062	170096075	GGGGGAGGAAGAG	1	-
chr1	1714513	1714526	AAGGGAGGAAGTG	1	+
chr1	17487955	17487968	GTGAGAGGAAGTG	1	-
chr1	175158261	175158274	AAAAGAGGAAGTA	1	-
chr1	178381112	178381125	CCCACAGGAAGTG	1	+
chr1	178695610	178695623	GGAGGAGGAAGAA	1	+
chr1	179053143	179053156	AGGTCAGGAAGTC	1	+
chr1	179058248	179058261	ACAAGAGGAAGTG	1	+
chr1	179098947	179098960	AAAGCAGGAAGTA	1	+
chr1	180903872	180903885	GGGAGAGGAAGTG	1	-
chr1	181058901	181058914	CAGAGAGGAAGAG	1	+
chr1	18367843	18367856	GGAAAAGGAAGTG	1	-
chr1	18504796	18504809	AGAAGAGGAAGTG	1	+
chr1	18544010	18544023	GGGCCAGGAAGTT	1	-
chr1	18544072	18544085	GCAGCAGGAAGAC	1	-
chr1	19281221	19281234	CAGACAGGAAGCA	1	+
chr1	198590481	198590494	CTCACAGGAAGTC	1	-
chr1	201953458	201953471	AAGGCAGGAAGAC	1	+
chr1	202132384	202132397	CACTGAGGAAGTG	1	+
chr1	202202789	202202802	GGGAGAGGAAGTG	1	+
chr1	202775234	202775247	AGATGAGGAAATG	1	+
chr1	203145117	203145130	GGATGAGGAAGTG	1	-
chr1	203293354	203293367	CTCCCAGGAAGTG	1	-
chr1	204387732	204387745	TGAAGAGGAAGTG	1	-
chr1	204554270	204554283	CCTGGCGGAAGTG	1	+
chr1	20498209	20498222	CAGGCAGGAAGTG	1	+
chr1	205551776	205551789	GAAACAGGAAACC	1	-
chr1	206783250	206783263	CAGCAAGGAAGTG	1	+
chr1	20698429	20698442	TAATGAGGAAGAG	1	+
chr1	20698554	20698567	GGCCCAGGAAGTG	1	-
chr1	207140974	207140987	AGGAGAGGAAGAG	1	-
chr1	207140990	207141003	CAAACAGGAAGTG	1	-
chr1	207144535	207144548	AGAAGAGGAAGAG	1	+
chr1	207668749	207668762	GACACAGGAAGAG	1	-
chr1	208409711	208409724	GAAGCAGGAAACC	1	+
chr1	208715040	208715053	AGGACAGGAAATG	1	+
chr1	209775569	209775582	AGAGGCGGAAATG	1	-
chr1	210866295	210866308	ACAGGAGGAAGTG	1	-
chr1	212968041	212968054	GAAAGAGGAAGGG	1	+
chr1	21348985	21348998	TGAACAGGAAGTA	1	-
chr1	214192335	214192348	GAGCCCGGAAGAA	1	-
chr1	214601305	214601318	AAGGCAGGAAGTG	1	+
chr1	217496340	217496353	CACAGAGGAAGTG	1	+
chr1	221060845	221060858	AGACCCGGAAGAG	1	+
chr1	221376968	221376981	AACAGAGGAAGTG	1	-
chr1	22282590	22282603	GACTCAGGAAGTG	1	+
chr1	223656256	223656269	AGCACCGGAAGTT	1	+
chr1	224896209	224896222	GAGTCAGGAAGCG	1	-
chr1	226556989	226557002	CACACAGGAAGCA	1	-
chr1	226879205	226879218	ACAGCAGGAAGGG	1	+
chr1	229828216	229828229	CACTGAGGAAGTG	1	-
chr1	230220280	230220293	GACACAGGAAGTG	1	-
chr1	230406512	230406525	CACACAGGAAATG	1	+
chr1	230442114	230442127	GAGGGCGGAAGTC	1	+
chr1	231352384	231352397	AAGGCAGGAAATA	1	+
chr1	231780219	231780232	GAATCAGGAAGTT	1	-
chr1	232002561	232002574	ATACGAGGAAATG	1	+
chr1	234534795	234534808	AAATGAGGAAGTT	1	-
chr1	23904964	23904977	CCTGGAGGAAGTG	1	-
chr1	24191804	24191817	GTAGCCGGAAGGG	1	-
chr1	243277661	243277674	GCAGCAGGAAGTG	1	+
chr1	246948354	246948367	GGAGCCGGAAGCC	1	+
chr1	24830569	24830582	CATCCAGGAAGAC	1	+
chr1	25242458	25242471	CAGGCAGGAAGCC	1	+
chr1	25350388	25350401	CCTGGAGGAAGTG	1	-
chr1	25425954	25425967	AGAGCAGGAAGCA	1	-
chr1	25436259	25436272	TGAGCAGGAAGGG	1	-
chr1	25761710	25761723	AAGACAGGAAGCA	1	-
chr1	25762409	25762422	CAGACAGGAAGAA	1	-
chr1	26646163	26646176	AAAGCAGGAAGCA	1	+
chr1	26800556	26800569	TTGGCAGGAAGAG	1	-
chr1	27963131	27963144	AGGAGAGGAAGAG	1	+
chr1	28423711	28423724	AAATGAGGAAGAA	1	+
chr1	28474382	28474395	TCAGCAGGAAATG	1	+
chr1	29065035	29065048	AGAGGCGGAAGTT	1	-
chr1	31234486	31234499	AGGACAGGAAGAA	1	-
chr1	31381615	31381628	CCCGCAGGAAGCG	1	+
chr1	31643940	31643953	GAGGCCGGAAGAG	1	+
chr1	31974906	31974919	GAAGCAGGAAACC	1	+
chr1	32205116	32205129	TGGGCAGGAAGAG	1	+
chr1	32800410	32800423	CACAGAGGAAGAG	1	-
chr1	3289057	3289070	CCCACAGGAAGCG	1	-
chr1	33227189	33227202	AGTTCAGGAAGTC	1	+
chr1	33724141	33724154	GAGAGAGGAAGTG	1	+
chr1	33812672	33812685	GAGACAGGAAATG	1	+
chr1	34368612	34368625	CTCAGAGGAAGTG	1	+
chr1	35330505	35330518	GGAAGAGGAAGTA	1	-
chr1	36951980	36951993	GCACCAGGAAATG	1	+
chr1	36952363	36952376	GGAAGAGGAAGTA	1	-
chr1	37134037	37134050	ACCCCAGGAAGCA	1	+
chr1	38465398	38465411	GGGACAGGAAATG	1	-
chr1	38683800	38683813	GGAAGAGGAAGTG	1	+
chr1	40373430	40373443	AAGTGAGGAAGTA	1	-
chr1	40439225	40439238	CATAGAGGAAGTC	1	-
chr1	43149179	43149192	AGAGCAGGAAGCA	1	-
chr1	43418797	43418810	TGGACAGGAAGTC	1	-
chr1	43665019	43665032	CAAGCAGGAAGTG	1	-
chr1	43812309	43812322	GAATGAGGAAGAA	1	-
chr1	44020292	44020305	AGCACAGGAAGAA	1	+
chr1	44889779	44889792	AGAAGAGGAAGTA	1	-
chr1	45794396	45794409	GGGAGAGGAAGCA	1	-
chr1	50834457	50834470	AAGGGAGGAAGCA	1	+
chr1	53638668	53638681	AGAGGAGGAAGTG	1	-
chr1	54719911	54719924	GGCACAGGAAGCA	1	+
chr1	54847373	54847386	AGAGGAGGAAGCA	1	+
chr1	54929795	54929808	GTCACAGGAAGTG	1	+
chr1	55070358	55070371	GAGGGAGGAAGTG	1	-
chr1	55070472	55070485	CAGGCAGGAAGTG	1	-
chr1	55431497	55431510	GAAACCGGAAGGA	1	-
chr1	58858416	58858429	TGAACAGGAAGTC	1	-
chr1	6040676	6040689	GTGACAGGAAGCA	1	+
chr1	60437165	60437178	GAGGGAGGAAGAG	1	-
chr1	6642187	6642200	CCAGGAGGAAGTC	1	+
chr1	6642504	6642517	TAATCAGGAAGTG	1	+
chr1	75197213	75197226	CAGCCAGGAAGAG	1	-
chr1	77337403	77337416	GAAAGAGGAAGTA	1	-
chr1	78526971	78526984	AAAAGAGGAAGCC	1	+
chr1	8054272	8054285	GGGTCCGGAAGAG	1	-
chr1	84737253	84737266	TGACCCGGAAGAG	1	-
chr1	87240083	87240096	CCAGCAGGAAGCG	1	-
chr1	87692079	87692092	GAAAGCGGAAGTG	1	+
chr1	8824025	8824038	AATTCAGGAAGTG	1	+
chr1	91178258	91178271	GAGGCAGGAAGGG	1	-
chr1	9195539	9195552	GAAGGAGGAAGAG	1	-
chr1	92037409	92037422	AAGGCAGGAAGTA	1	+
chr1	92163176	92163189	GCCCCAGGAAGAG	1	-
chr1	93214789	93214802	CACCCAGGAAGCA	1	-
chr1	93545141	93545154	GAAGGAGGAAGAA	1	+
chr1	95187033	95187046	GGGGGAGGAAGCG	1	+
chr1	9776186	9776199	CACAGAGGAAGTG	1	-
chr1	99337317	99337330	AAAACAGGAAATG	1	+
chr10	100091865	100091878	ATGCCAGGAAGCA	1	+
chr10	102288419	102288432	AAAACAGGAAATG	1	+
chr10	103371520	103371533	TGGACAGGAAATG	1	-
chr10	103873295	103873308	CACACAGGAAGCC	1	+
chr10	104271827	104271840	AGAAGAGGAAGTT	1	-
chr10	104392696	104392709	CGGGCAGGAAGAG	1	-
chr10	111672351	111672364	GATGGAGGAAGTG	1	+
chr10	112086614	112086627	GAAAAAGGAAATG	1	+
chr10	112255526	112255539	CATTGAGGAAGTG	1	-
chr10	11387893	11387906	CAACCAGGAAGCT	1	-
chr10	114149353	114149366	GGAAGAGGAAATG	1	+
chr10	11741795	11741808	CAGCCAGGAAGAG	1	+
chr10	118890411	118890424	AGAGCAGGAAGCT	1	+
chr10	120428795	120428808	AATTGCGGAAGTG	1	+
chr10	121061092	121061105	TGCTGAGGAAGTG	1	+
chr10	121119724	121119737	GAAACAGGAAGTT	1	-
chr10	121167019	121167032	GTTGCCGGAAGTT	1	+
chr10	123350283	123350296	GTTCCAGGAAGAA	1	-
chr10	125420835	125420848	AAAGCAGGAAGAA	1	-
chr10	126055620	126055633	GAAGCAGGAAACC	1	-
chr10	126258584	126258597	AAAAGAGGAAGTG	1	-
chr10	129959460	129959473	TAAGGAGGAAGTG	1	-
chr10	134328738	134328751	CATGCAGGAAGCC	1	-
chr10	134358364	134358377	AAAACAGGAAGTA	1	-
chr10	134425700	134425713	GGTGGAGGAAGTG	1	+
chr10	134746095	134746108	GGAGGAGGAAGCT	1	-
chr10	13700486	13700499	AGCACAGGAAGAG	1	+
chr10	1496832	1496845	GAGACAGGAAGCA	1	+
chr10	1590915	1590928	GAAACAGGAAGAG	1	+
chr10	21695941	21695954	GAGACAGGAAGTA	1	-
chr10	22622298	22622311	GAAACAGGAAACA	1	-
chr10	23737950	23737963	GAAGAAGGAAATG	1	+
chr10	27181718	27181731	GCTTCCGGAAGAG	1	-
chr10	30744858	30744871	GAGCCAGGAAGCT	1	+
chr10	32668633	32668646	AAAGCAGGAAGTT	1	-
chr10	35498266	35498279	CGGAGAGGAAGTG	1	-
chr10	43579382	43579395	GGGACAGGAAGCA	1	-
chr10	43947473	43947486	ACTGCAGGAAATG	1	+
chr10	43947715	43947728	AAAAGAGGAAGCA	1	-
chr10	45871450	45871463	GGAGGAGGAAGCA	1	-
chr10	50285021	50285034	ACAGCAGGAAGGG	1	+
chr10	50380438	50380451	GCTGGAGGAAGTG	1	+
chr10	52363878	52363891	GCAGGAGGAAGTG	1	-
chr10	5533066	5533079	TGCCCAGGAAGCA	1	+
chr10	5533170	5533183	TGGAGAGGAAGTG	1	-
chr10	567406	567419	CAGAGAGGAAGCG	1	-
chr10	5702016	5702029	AGAGGAGGAAGTG	1	-
chr10	60042547	60042560	TAAAAAGGAAGAG	1	+
chr10	6129081	6129094	GAAAAAGGAAGAA	1	-
chr10	61664663	61664676	GTGCCAGGAAATG	1	-
chr10	6190492	6190505	CCCACAGGAAGAG	1	-
chr10	62118239	62118252	AGAAAAGGAAGAG	1	-
chr10	6342276	6342289	GATGGAGGAAGTG	1	-
chr10	64353989	64354002	GAGGGAGGAAGAA	1	+
chr10	64392014	64392027	AAGACAGGAAGTG	1	-
chr10	64397962	64397975	TGCACAGGAAGTA	1	+
chr10	64412545	64412558	GATAGAGGAAGTG	1	-
chr10	7088381	7088394	GAAAGAGGAAGGG	1	-
chr10	71079844	71079857	TGCACAGGAAGAG	1	-
chr10	71546758	71546771	ACAACAGGAAGAG	1	-
chr10	71591139	71591152	CTCAGAGGAAGTG	1	-
chr10	72165822	72165835	AGCCCAGGAAGTA	1	-
chr10	72259119	72259132	GGCCCAGGAAGGG	1	-
chr10	72348102	72348115	GGACCAGGAAGGG	1	+
chr10	72362531	72362544	GGGGCAGGAAGTA	1	-
chr10	72379167	72379180	GACAGAGGAAGTC	1	+
chr10	73035189	73035202	ATGGCAGGAAGCA	1	-
chr10	73255034	73255047	CAAAGAGGAAGTG	1	+
chr10	73358106	73358119	AAAAGAGGAAGTA	1	-
chr10	73472357	73472370	GTCACAGGAAGTG	1	+
chr10	74082412	74082425	GAGGGAGGAAGTG	1	+
chr10	75410536	75410549	AAAGGAGGAAGAG	1	+
chr10	76066199	76066212	GTCACAGGAAGTA	1	-
chr10	77029527	77029540	GTGAGAGGAAGTG	1	-
chr10	77372937	77372950	AAAAGAGGAAGAA	1	-
chr10	77372966	77372979	TCAGGAGGAAGTG	1	-
chr10	77796305	77796318	AGGAGAGGAAGTT	1	-
chr10	78641605	78641618	AGGAGAGGAAGAG	1	+
chr10	78642210	78642223	GGCAGAGGAAGTG	1	-
chr10	80122337	80122350	AACACAGGAAGTG	1	-
chr10	80338795	80338808	CAGAGAGGAAGTG	1	-
chr10	80752314	80752327	CTCGCAGGAAGTG	1	+
chr10	80787701	80787714	TGTGAAGGAAGTG	1	-
chr10	81173189	81173202	CAGGCAGGAAACG	1	+
chr10	81698804	81698817	AGATGAGGAAATG	1	-
chr10	82422649	82422662	CAGGCAGGAAGCT	1	-
chr10	87930691	87930704	GGGGGAGGAAGCG	1	-
chr10	88717413	88717426	AAGAGAGGAAGTG	1	+
chr10	93807831	93807844	AGAACAGGAAGCA	1	+
chr10	94459514	94459527	CAGACAGGAAATG	1	-
chr10	94884544	94884557	AAAGGAGGAAGTC	1	+
chr10	94959077	94959090	GTGACAGGAAGTG	1	+
chr10	95479224	95479237	GAAAGAGGAAGAG	1	+
chr10	95479258	95479271	GTGGCAGGAAGCC	1	+
chr10	98048309	98048322	GTTAGAGGAAGTG	1	-
chr10	98896422	98896435	AAGCCAGGAAATG	1	+
chr10	98978049	98978062	CAACCAGGAAGCT	1	-
chr11	100781628	100781641	AGTCCAGGAAGTG	1	+
chr11	100781784	100781797	AGAAGAGGAAGAA	1	-
chr11	102158039	102158052	AAAGGAGGAAGCA	1	+
chr11	102217673	102217686	CAGAGAGGAAATG	1	+
chr11	10645025	10645038	CACCCAGGAAGCT	1	-
chr11	10645043	10645056	GGAAAAGGAAGTG	1	+
chr11	107728857	107728870	GGCCCAGGAAGAG	1	+
chr11	11265916	11265929	ATAACAGGAAGTA	1	-
chr11	113847742	113847755	TACCCCGGAAGTC	1	+
chr11	114133615	114133628	GAAAGAGGAAGTG	1	+
chr11	115065096	115065109	GGAAAAGGAAGAG	1	+
chr11	11515864	11515877	TAGACAGGAAGCA	1	-
chr11	115932635	115932648	TGAACAGGAAGTG	1	-
chr11	115933578	115933591	CAAAGAGGAAGTG	1	+
chr11	11641841	11641854	AGGGGAGGAAGTG	1	+
chr11	117698838	117698851	CAAACAGGAAGAG	1	+
chr11	118077167	118077180	TAAACAGGAAGTG	1	+
chr11	118084994	118085007	TCAGAAGGAAGTG	1	+
chr11	119293196	119293209	GAGGGAGGAAGAG	1	-
chr11	119438454	119438467	CACCCAGGAAGTG	1	+
chr11	119490541	119490554	CAGCCCGGAAGCC	1	+
chr11	119630335	119630348	GGAGCAGGAAGAA	1	+
chr11	119667571	119667584	CCAACAGGAAGCT	1	-
chr11	120070458	120070471	CCTGCAGGAAGTG	1	-
chr11	120385885	120385898	AGAGGAGGAAATG	1	-
chr11	120425971	120425984	TAAACAGGAAGCC	1	-
chr11	120450330	120450343	AGGAGAGGAAGAG	1	+
chr11	120526527	120526540	AGAAGAGGAAGTA	1	+
chr11	120585287	120585300	AATAGAGGAAGTA	1	+
chr11	120689930	120689943	GGGAGAGGAAGTG	1	-
chr11	120828025	120828038	CTGGCAGGAAGTC	1	+
chr11	120828041	120828054	GCAGGAGGAAGCC	1	+
chr11	121320048	121320061	GATAGAGGAAGTG	1	+
chr11	121321282	121321295	GATTGAGGAAGTG	1	-
chr11	12171622	12171635	AGGTGAGGAAGTG	1	+
chr11	122086072	122086085	GAAAGAGGAAGCC	1	-
chr11	12246347	12246360	CAGGCCGGAAGCG	1	-
chr11	123233678	123233691	GAGAGAGGAAGCA	1	+
chr11	124595087	124595100	GCAGACGGAAGTG	1	+
chr11	124944042	124944055	GGGAGAGGAAGCA	1	-
chr11	125954072	125954085	CTGCCAGGAAGTG	1	-
chr11	12739588	12739601	AGAGGAGGAAGAG	1	+
chr11	128763995	128764008	CAGGCAGGAAGAA	1	-
chr11	129287966	129287979	AGAAGAGGAAGCA	1	+
chr11	131738714	131738727	TCAAGAGGAAGTG	1	-
chr11	132149235	132149248	GGAGGAGGAAGCA	1	-
chr11	13360958	13360971	AGGGCAGGAAGCT	1	-
chr11	133815309	133815322	AAGGGAGGAAGCA	1	-
chr11	14929443	14929456	TGAGGAGGAAGTG	1	+
chr11	1661481	1661494	AAGACAGGAAGCC	1	+
chr11	18251276	18251289	AGGACAGGAAGTA	1	+
chr11	18637753	18637766	AAATGAGGAAGTC	1	+
chr11	19431776	19431789	AGAGGAGGAAGCG	1	-
chr11	19454204	19454217	CAACCAGGAAGGA	1	+
chr11	19546997	19547010	GGCAGAGGAAGTG	1	+
chr11	2290339	2290352	AGCCCCGGAAGCC	1	-
chr11	30227971	30227984	CAAAGAGGAAGTG	1	+
chr11	32028571	32028584	GGAGGAGGAAGCT	1	+
chr11	32109141	32109154	GGGCGAGGAAGAA	1	-
chr11	32413886	32413899	GAGACAGGAAAAG	1	+
chr11	3244032	3244045	TCTCCAGGAAGAG	1	-
chr11	33033224	33033237	GAAACAGGAAGTG	1	+
chr11	33889700	33889713	AACACAGGAAGTA	1	-
chr11	34225212	34225225	CAGACAGGAAATG	1	-
chr11	34635265	34635278	AAATAAGGAAGTC	1	-
chr11	35147588	35147601	AGAGCAGGAAGAG	1	+
chr11	3806908	3806921	AACTCAGGAAGCA	1	+
chr11	3859212	3859225	AAAAGAGGAAGCT	1	+
chr11	3860569	3860582	GCAGGAGGAAGCC	1	-
chr11	4094061	4094074	ATGGCAGGAAATG	1	+
chr11	427762	427775	GACCCAGGAAGAC	1	+
chr11	44591709	44591722	CCCCCAGGAAGAG	1	-
chr11	44596301	44596314	AGTGCAGGAAGTG	1	-
chr11	45047782	45047795	GGAAGAGGAAGTG	1	-
chr11	45095306	45095319	TGCACAGGAAGCG	1	+
chr11	45193317	45193330	GTAAGAGGAAGTG	1	+
chr11	45549717	45549730	GAAAGAGGAAATG	1	+
chr11	46303066	46303079	GCAGCAGGAAGCT	1	+
chr11	48115134	48115147	AAACCCGGAAATG	1	+
chr11	57088224	57088237	GAACCAGGAAGCA	1	+
chr11	57088246	57088259	GGAACAGGAAACA	1	-
chr11	5711533	5711546	AAAGGAGGAAGAA	1	+
chr11	59035342	59035355	TTTGCAGGAAGTG	1	-
chr11	59035422	59035435	CCAGCAGGAAGCA	1	-
chr11	60717889	60717902	CACCCAGGAAGTA	1	-
chr11	60882495	60882508	GGGTCAGGAAGTG	1	-
chr11	60882528	60882541	GAGGCAGGAAGCG	1	-
chr11	61248641	61248654	GCTGCAGGAAGCA	1	-
chr11	62104785	62104798	CCACCAGGAAGCT	1	+
chr11	63305529	63305542	GGAAGAGGAAGAG	1	+
chr11	63638661	63638674	GGAAAAGGAAGTG	1	-
chr11	65290264	65290277	GGGAAAGGAAGCG	1	+
chr11	65618847	65618860	AACACAGGAAGTC	1	+
chr11	67132370	67132383	TCTACAGGAAGTC	1	-
chr11	67886741	67886754	CAAAGAGGAAGTG	1	+
chr11	68205006	68205019	CAGGCAGGAAGGG	1	+
chr11	68239464	68239477	AGAGGAGGAAGTA	1	+
chr11	68420249	68420262	GAAAAAGGAAATG	1	+
chr11	69932025	69932038	GCAGCCGGAAGCT	1	+
chr11	70979303	70979316	GACAGAGGAAGAG	1	-
chr11	71261468	71261481	AAAAAAGGAAGCA	1	+
chr11	72064410	72064423	TGAAAAGGAAGTG	1	+
chr11	72103342	72103355	AGGGGAGGAAGTG	1	+
chr11	72863124	72863137	CCAGCAGGAAGCA	1	-
chr11	72981211	72981224	AATAGAGGAAGTG	1	-
chr11	73077333	73077346	GCACCAGGAAATA	1	+
chr11	73089774	73089787	GGAACAGGAAGAC	1	-
chr11	74494457	74494470	TTAACAGGAAGAG	1	-
chr11	7458060	7458073	CTAACAGGAAGAG	1	+
chr11	7495208	7495221	AAGGCAGGAAGTT	1	-
chr11	74977129	74977142	AGAACAGGAAGAA	1	+
chr11	7517734	7517747	GGTCCAGGAAGCA	1	+
chr11	75185515	75185528	CAGCCAGGAAGGG	1	-
chr11	75245904	75245917	CAGGCAGGAAGAG	1	-
chr11	76340707	76340720	GAAAAAGGAAATG	1	-
chr11	76411446	76411459	AAACCAGGAAATG	1	+
chr11	77213704	77213717	GGAACAGGAAGCT	1	-
chr11	77934768	77934781	GAAACAGGAAGGG	1	+
chr11	8118333	8118346	CTAGCAGGAAGTC	1	+
chr11	9650696	9650709	ACACAAGGAAGTG	1	-
chr12	102065326	102065339	CCAGGAGGAAGTG	1	+
chr12	102233015	102233028	GTGGCAGGAAGAA	1	+
chr12	103495802	103495815	TAAAGAGGAAGTA	1	-
chr12	105037166	105037179	AGATGAGGAAGCA	1	+
chr12	105143989	105144002	GAATGAGGAAGTG	1	+
chr12	108130897	108130910	GAAAGAGGAAGTG	1	-
chr12	108574708	108574721	TGTAGAGGAAGTG	1	-
chr12	108692150	108692163	AAGGGAGGAAGTG	1	+
chr12	108992049	108992062	CAGGGAGGAAGTG	1	-
chr12	109220605	109220618	GGGCCAGGAAGCC	1	+
chr12	109899010	109899023	GAAAGAGGAAGTA	1	-
chr12	110217294	110217307	GAGGAAGGAAGTG	1	-
chr12	110302296	110302309	CAAACAGGAAGTG	1	+
chr12	111107536	111107549	GACTGAGGAAGAG	1	-
chr12	112191133	112191146	AGGGCAGGAAGGG	1	+
chr12	112195701	112195714	AAAAAAGGAAGTG	1	+
chr12	115760203	115760216	AAAAGAGGAAGTG	1	-
chr12	115960009	115960022	CACACAGGAAGTT	1	+
chr12	118795489	118795502	AGCAGAGGAAGTG	1	-
chr12	120669312	120669325	CACACAGGAAGCC	1	+
chr12	120688418	120688431	TCATGAGGAAGTG	1	-
chr12	121100893	121100906	AAAAGAGGAAGTT	1	-
chr12	121471910	121471923	CACACAGGAAGTC	1	+
chr12	121581848	121581861	CCAGGAGGAAGTG	1	-
chr12	12162344	12162357	AATAGAGGAAGAG	1	-
chr12	123968405	123968418	AGGACAGGAAATA	1	-
chr12	125172665	125172678	CAGCCAGGAAGGG	1	+
chr12	125179015	125179028	ACCACAGGAAGTG	1	+
chr12	125346230	125346243	AAGGCAGGAAGAC	1	-
chr12	125423308	125423321	AAATAAGGAAGAG	1	-
chr12	12789772	12789785	GAGGGAGGAAGTG	1	+
chr12	129090683	129090696	ACTTCAGGAAGTG	1	-
chr12	131148304	131148317	CAGTCAGGAAGCC	1	-
chr12	131984269	131984282	AGGAGAGGAAGTG	1	+
chr12	14515407	14515420	CACAGAGGAAGTG	1	-
chr12	16229719	16229732	GAACCAGGAAGAG	1	-
chr12	2356925	2356938	AAAAGAGGAAGCA	1	-
chr12	24532070	24532083	GAGACAGGAAATT	1	+
chr12	26984982	26984995	AACCCAGGAAGCC	1	+
chr12	30949127	30949140	AAGGCAGGAAGTC	1	-
chr12	32292581	32292594	AACCCAGGAAGAG	1	-
chr12	47670732	47670745	GAGACAGGAAGCA	1	+
chr12	47706739	47706752	GAAAGAGGAAGTG	1	+
chr12	49191039	49191052	CAAGAAGGAAGTG	1	-
chr12	49946445	49946458	GAGGAAGGAAGTA	1	+
chr12	50033374	50033387	AAAACAGGAAGCA	1	-
chr12	50453833	50453846	GGGAGAGGAAGTT	1	+
chr12	50615335	50615348	AGATGAGGAAGTT	1	+
chr12	51640237	51640250	GGGTGAGGAAGAG	1	-
chr12	52316677	52316690	GAACCAGGAAGTG	1	+
chr12	52680759	52680772	CACACCGGAAGTG	1	+
chr12	53104751	53104764	AAAAGAGGAAATG	1	-
chr12	53649967	53649980	GAAAGAGGAAGTG	1	-
chr12	54147728	54147741	GGCCCAGGAAGTC	1	-
chr12	54149891	54149904	CCAGCAGGAAATG	1	-
chr12	56863271	56863284	GACCCCGGAAATC	1	-
chr12	57145086	57145099	AGAGCAGGAAGCA	1	-
chr12	57385453	57385466	GAAAGAGGAAGTG	1	-
chr12	63034773	63034786	ACTACAGGAAGTG	1	-
chr12	6712682	6712695	CAGACAGGAAGTG	1	+
chr12	6713533	6713546	AGCTCAGGAAGTG	1	-
chr12	67463311	67463324	GGAAGAGGAAGAA	1	-
chr12	6854974	6854987	GAGAGAGGAAGTC	1	+
chr12	68875654	68875667	TACACAGGAAATG	1	-
chr12	69464278	69464291	AAAGCAGGAAATG	1	+
chr12	6958807	6958820	CAAGGAGGAAGCA	1	-
chr12	6980182	6980195	GAGGGAGGAAGAA	1	-
chr12	7028927	7028940	GTGAGAGGAAGTG	1	+
chr12	76035030	76035043	AGAGGCGGAAGTG	1	-
chr12	77454440	77454453	TAAAGAGGAAGTG	1	-
chr12	80082620	80082633	ATTTGAGGAAGTG	1	-
chr12	8645865	8645878	CAAAGAGGAAGCT	1	+
chr12	89908778	89908791	TAAGGAGGAAGAG	1	-
chr12	90257896	90257909	AGAACAGGAAGCT	1	+
chr12	93578303	93578316	GGAACAGGAAGTG	1	+
chr12	95497147	95497160	AGTGGCGGAAGTG	1	-
chr12	95510717	95510730	GGAACAGGAAACC	1	+
chr12	95822433	95822446	GAGAGAGGAAGCG	1	+
chr12	96441886	96441899	GTTTGCGGAAGTG	1	-
chr12	96895053	96895066	ACAACAGGAAGTG	1	-
chr12	9895398	9895411	TGTGCAGGAAGTG	1	-
chr12	99525108	99525121	CAAACAGGAAGAA	1	-
chr13	101261341	101261354	CACACAGGAAGAG	1	+
chr13	111854130	111854143	GAAGAAGGAAGAG	1	-
chr13	113238042	113238055	GAAACAGGAAGGC	1	-
chr13	113271410	113271423	AAGGCAGGAAGTC	1	-
chr13	113674822	113674835	GGGGCAGGAAGTC	1	+
chr13	113674876	113674889	AAATCAGGAAGTG	1	-
chr13	114077989	114078002	AGAGGAGGAAGCC	1	-
chr13	114829794	114829807	CCGGCAGGAAGTG	1	+
chr13	114920141	114920154	GCTGCAGGAAGTA	1	-
chr13	115078772	115078785	GACACAGGAAGTA	1	+
chr13	20767917	20767930	AGAGGAGGAAGTT	1	-
chr13	21903139	21903152	CCAGGAGGAAGAG	1	+
chr13	25223907	25223920	GGAGCAGGAAGCC	1	+
chr13	25754101	25754114	GTGAGAGGAAGTG	1	-
chr13	29148895	29148908	GGAAGAGGAAATG	1	+
chr13	31998378	31998391	GCAGCAGGAAGAG	1	-
chr13	33385744	33385757	AAAGGAGGAAGCA	1	-
chr13	33413359	33413372	AAGGCAGGAAATA	1	+
chr13	33683830	33683843	GACACAGGAAGTC	1	+
chr13	34318261	34318274	CAGACAGGAAGTC	1	-
chr13	42037658	42037671	GCAGGAGGAAGTG	1	+
chr13	43882457	43882470	TGGACAGGAAGTG	1	-
chr13	44875607	44875620	GAGACAGGAAATG	1	+
chr13	45442650	45442663	CGAACCGGAAGGG	1	+
chr13	45548790	45548803	GAGGCAGGAAGAT	1	-
chr13	45991483	45991496	GGAACAGGAAGTA	1	-
chr13	46421938	46421951	AGAGGAGGAAGTC	1	+
chr13	47557087	47557100	GGAACAGGAAGTT	1	+
chr13	48807977	48807990	TGGGAAGGAAGTG	1	-
chr13	50569790	50569803	ATAGCAGGAAGGG	1	+
chr13	51168986	51168999	AAGACAGGAAATC	1	-
chr13	51421227	51421240	AGCACAGGAAGTC	1	+
chr13	52487157	52487170	GAAAGAGGAAGTG	1	-
chr13	53412614	53412627	AAGGCAGGAAGAG	1	+
chr13	53477661	53477674	AGAAGAGGAAGCG	1	-
chr13	78273133	78273146	CGAGGAGGAAGAG	1	-
chr13	97914037	97914050	ACAGCAGGAAATG	1	-
chr13	98786361	98786374	AAATGAGGAAGTT	1	-
chr13	99195519	99195532	CTGACAGGAAGTC	1	+
chr13	99248813	99248826	GGTGGAGGAAGTG	1	-
chr13	99910636	99910649	CTTTCAGGAAGTG	1	+
chr13	99934959	99934972	AGAACAGGAAGTG	1	-
chr14	100481858	100481871	GAAAGAGGAAGTG	1	+
chr14	100621550	100621563	ACAGCAGGAAATG	1	+
chr14	100873080	100873093	CAGGCAGGAAGTG	1	-
chr14	101376222	101376235	AAAGCAGGAAGGG	1	-
chr14	101512077	101512090	GGGCCAGGAAGGG	1	-
chr14	102062663	102062676	CAGACAGGAAGTG	1	+
chr14	102062697	102062710	CAGACAGGAAGTG	1	+
chr14	102062731	102062744	CAGACAGGAAGTG	1	+
chr14	102342572	102342585	ACAGGAGGAAGTG	1	+
chr14	103040053	103040066	GAAAGAGGAAGTG	1	+
chr14	103415582	103415595	CTAAGAGGAAGTG	1	+
chr14	104158628	104158641	GCAACAGGAAGCA	1	-
chr14	104972559	104972572	AAAGCAGGAAATG	1	+
chr14	106114836	106114849	ACTTCAGGAAGTA	1	-
chr14	106179261	106179274	GGGGCAGGAAGTG	1	-
chr14	20967663	20967676	CCAGGAGGAAGAG	1	-
chr14	20972317	20972330	GGCGGAGGAAGTG	1	+
chr14	23357972	23357985	GAGCCAGGAAGTT	1	+
chr14	24075174	24075187	CTGGGAGGAAGTG	1	+
chr14	24868214	24868227	CGGGCAGGAAGAG	1	+
chr14	29223651	29223664	GAAGCAGGAAGAA	1	-
chr14	31698457	31698470	GAAAGAGGAAGTG	1	-
chr14	33403355	33403368	CGGCCAGGAAGGG	1	+
chr14	35400557	35400570	GATGCAGGAAGTT	1	+
chr14	36994892	36994905	GCCGCCGGAAGAG	1	-
chr14	50443861	50443874	GGAAGAGGAAGTT	1	+
chr14	52599549	52599562	GGGGAAGGAAGTC	1	+
chr14	54417486	54417499	GCTCCCGGAAGAG	1	+
chr14	55197135	55197148	CAAGGAGGAAGCC	1	-
chr14	55570930	55570943	AGCTCAGGAAGTA	1	-
chr14	55815940	55815953	GAGAGAGGAAGTG	1	+
chr14	58706181	58706194	GAGAGAGGAAGAG	1	+
chr14	70134859	70134872	TGGGGAGGAAGTG	1	+
chr14	70485507	70485520	GAAGGAGGAAGCC	1	-
chr14	70706777	70706790	GAAACAGGAAGGA	1	-
chr14	73002410	73002423	AGATGAGGAAGTA	1	-
chr14	73707653	73707666	CAGGCAGGAAGTG	1	+
chr14	74264100	74264113	GACTCAGGAAATG	1	+
chr14	74711305	74711318	GGCCCAGGAAGCT	1	+
chr14	75696977	75696990	TGAACAGGAAGTG	1	-
chr14	75714428	75714441	GAAACAGGAAATC	1	-
chr14	77466929	77466942	GAGCCAGGAAGGG	1	-
chr14	77650950	77650963	CTCAGAGGAAGTG	1	+
chr14	89021135	89021148	GAGACAGGAAGTG	1	-
chr14	89590359	89590372	TAATGAGGAAGTG	1	+
chr14	91075354	91075367	AGAGAAGGAAGTG	1	-
chr14	91372059	91372072	AAAAGAGGAAGTG	1	+
chr14	91575487	91575500	AAAACAGGAAGTG	1	+
chr14	91708397	91708410	GCAAGAGGAAGAG	1	+
chr14	93141896	93141909	GTTAGAGGAAGTG	1	+
chr14	93450601	93450614	AGGGCCGGAAGTG	1	+
chr14	93540585	93540598	GGGGGAGGAAGTG	1	-
chr14	93842273	93842286	AAAAGAGGAAGCG	1	+
chr14	94276065	94276078	GAAACAGGAAGTG	1	+
chr14	94420015	94420028	CGACCAGGAAGCT	1	-
chr14	95984797	95984810	CCTGCAGGAAGAG	1	+
chr14	96362132	96362145	GAAGGAGGAAGAG	1	-
chr15	100027342	100027355	CTGGCAGGAAGTA	1	+
chr15	100052767	100052780	GGAAAAGGAAGTG	1	-
chr15	101708460	101708473	GGAGCAGGAAATG	1	+
chr15	101981946	101981959	CATGCAGGAAGCC	1	-
chr15	23062723	23062736	TAAGCAGGAAGTC	1	-
chr15	26056789	26056802	CAAGAAGGAAGTG	1	+
chr15	31306201	31306214	CAAGCAGGAAGTG	1	-
chr15	31324078	31324091	AACACAGGAAGTC	1	-
chr15	31520602	31520615	GAAAGAGGAAGAG	1	-
chr15	31804882	31804895	GAAGGAGGAAGTA	1	+
chr15	32906314	32906327	CATTCAGGAAGCA	1	-
chr15	33126509	33126522	GTGAGAGGAAGAG	1	-
chr15	33601950	33601963	TTAGGAGGAAGTG	1	-
chr15	38365196	38365209	CGGGGAGGAAGCG	1	-
chr15	38732773	38732786	AGAACAGGAAGTT	1	-
chr15	39418326	39418339	AGACCAGGAAGAC	1	-
chr15	40347494	40347507	ACAGGAGGAAGTG	1	+
chr15	40375000	40375013	GTGGGAGGAAGTG	1	-
chr15	40785912	40785925	GGAACAGGAAGTG	1	-
chr15	41162936	41162949	GGGGCAGGAAGTG	1	+
chr15	42125185	42125198	GAGACAGGAAATC	1	+
chr15	42262367	42262380	CTAGGAGGAAGTG	1	-
[truncated: 4,463 more rows]
