# Supplementary material for: Relationship between histone modifications and transcription factor binding is protein family specific
Source: Genome Res. 2018 Mar;28(3):321–33. doi: 10.1101/gr.220079.116 (PMC5848611; doi:10.1101/gr.220079.116)
Supplement: Supplemental Material [file supp_gr.220079.116_Supplemental_Material.zip › Supplemental_Material/ELK1/BS.bed]

chr21	11056027	11056037	AACCCGGAAA	1	+
chr2	17938843	17938853	GAACCGGAAG	1	+
chr5	68855839	68855849	GAACCGGAAA	1	-
chr12	93810086	93810096	TGGCCGGAAA	1	-
chr2	114341691	114341701	CTCCCGGAAG	1	-
chr3	27633553	27633563	ACCCCGGAAG	1	-
chr3	75834719	75834729	CCTCCGGAAG	1	-
chr5	156644814	156644824	CAACCGGAAG	1	-
chr10	30707806	30707816	AAACCGGAAG	1	+
chr10	67940639	67940649	AGGCCGGAAG	1	-
chr11	22802665	22802675	AAACCGGAAG	1	+
chr12	107368513	107368523	TTACCGGAAG	1	+
chr12	93637411	93637421	ACACCGGAAG	1	+
chr13	36527780	36527790	AGGCCGGAAG	1	-
chr13	40644685	40644695	AAACCGGAAA	1	+
chr14	22940753	22940763	GAACCGGAAG	1	-
chr14	23030842	23030852	GGGCCGGAAG	1	-
chr14	23272546	23272556	AACCCGGAAG	1	+
chr14	71350008	71350018	CTTCCGGAAA	1	+
chr14	71791764	71791774	CTCCCGGAAG	1	-
chr17	31994161	31994171	CAGCCGGAAA	1	+
chr17	64251389	64251399	AGTCCGGAAG	1	-
chr18	31902585	31902595	GAACCGGACA	1	+
chr19	39348100	39348110	AAACCGGAAG	1	+
chr1	160678631	160678641	ACACCGGAAG	1	+
chr1	164686407	164686417	CCACCGGAAG	1	+
chr1	169278707	169278717	TGACCGGAAG	1	+
chr1	181407373	181407383	GGGCCGGAAG	1	-
chr1	182399966	182399976	TAACCGGAAG	1	+
chr1	193039673	193039683	GCACCGGAAG	1	+
chr1	207597015	207597025	GAACCGGAAA	1	-
chr1	222484362	222484372	CCGCCGGAAA	1	+
chr1	234492664	234492674	AAGCCGGAAG	1	-
chr1	28009112	28009122	GAAACGGAAG	1	+
chr1	46251394	46251404	CCACCGGAAG	1	-
chr1	87915166	87915176	GTCCCGGAAG	1	+
chr20	43595100	43595110	CTACCGGAAG	1	-
chr21	34753088	34753098	CTCCCGGAAA	1	+
chr2	179314007	179314017	TGGCCGGAAG	1	-
chr2	54807273	54807283	TGGCCGGAAG	1	-
chr2	61671053	61671063	ATACCGGAAA	1	+
chr3	141217809	141217819	AAACCGGAAG	1	+
chr3	15847434	15847444	GAAACGGAAG	1	-
chr3	47333275	47333285	GAACCGGAAG	1	+
chr3	67706426	67706436	CCACCGGAAG	1	+
chr4	15651742	15651752	CCACCGGAAA	1	+
chr4	186263251	186263261	ACACCGGAAA	1	+
chr4	190861975	190861985	AACCCGGAAG	1	+
chr4	39611283	39611293	TAGCCGGAAA	1	-
chr4	6179718	6179728	CAGCCGGAAG	1	-
chr4	88480724	88480734	TCACCGGAAG	1	-
chr5	100240270	100240280	CCGCCGGAAG	1	+
chr5	130588691	130588701	GAGCCGGAAG	1	+
chr5	131756771	131756781	AGCCCGGAAA	1	-
chr5	143567510	143567520	CCACCGGAAG	1	+
chr5	157019791	157019801	AAACCGGAAG	1	+
chr6	137752233	137752243	CTTCCGGAAA	1	-
chr6	21987843	21987853	CGTCCGGAAG	1	+
chr7	102004246	102004256	GCACCGGAAG	1	-
chr7	72349844	72349854	GCACCGGAAG	1	-
chr7	76178566	76178576	GCACCGGAAG	1	-
chr8	11267150	11267160	CAGCCGGAAG	1	-
chr8	38626008	38626018	CAGCCGGAAG	1	-
chr8	59714160	59714170	GTGCCGGAAG	1	-
chr9	26746840	26746850	AGACCGGAAG	1	-
chr9	33165925	33165935	CTACCGGAAG	1	+
chrX	117670816	117670826	CTGCCGGAAA	1	+
chr10	112201727	112201737	AAACCGGAAG	1	-
chr10	11948848	11948858	AAACCGGAAG	1	+
chr10	13799642	13799652	GAAACGGAAG	1	+
chr10	44070097	44070107	GCGCCGGAAG	1	-
chr11	102217872	102217882	GGGCCGGAAA	1	-
chr11	76088218	76088228	AAACCGGAAA	1	-
chr12	118745530	118745540	GTTCCGGAAG	1	+
chr12	70862095	70862105	GCTCCGGAAG	1	+
chr12	94568495	94568505	GGACCGGAAG	1	+
chr14	69291708	69291718	GGACCGGAAG	1	-
chr15	63796775	63796785	CGTCCGGAAG	1	+
chr15	80189464	80189474	GTCCCGGAAG	1	-
chr16	17121667	17121677	CAGCCGGAAG	1	-
chr16	21831771	21831781	GTCCCGGAAG	1	+
chr1	181118922	181118932	GGCCCGGAAG	1	-
chr1	192486212	192486222	ATTCCGGAAG	1	-
chr1	204485513	204485523	AGGCCGGAAG	1	+
chr1	29253510	29253520	CAACCGGAAA	1	-
chr1	45249962	45249972	CGCCCGGAAG	1	+
chr1	68201926	68201936	CAACCGGAAG	1	-
chr2	106413821	106413831	GGACCGGAAG	1	+
chr2	198063685	198063695	GCACCGGAAG	1	+
chr2	231084766	231084776	AAGCCGGAAG	1	+
chr3	15419839	15419849	GACCCGGAAG	1	-
chr3	177079456	177079466	AAACCGGAAG	1	-
chr3	195269052	195269062	CGACCGGAAG	1	-
chr3	196019331	196019341	GGACCGGAAG	1	-
chr3	49481670	49481680	ATACCGGAAG	1	+
chr3	64470176	64470186	ACTCCGGAAG	1	-
chr4	185276568	185276578	TCACCGGAAA	1	-
chr4	40623493	40623503	GAAACGGAAG	1	-
chr6	11382590	11382600	CAACCGGAAG	1	-
chr6	144261346	144261356	GAGCCGGAAG	1	+
chr6	27106997	27107007	AAACCGGAAG	1	-
chr6	4021455	4021465	CTCCCGGAAG	1	+
chr6	74233274	74233284	GGGCCGGAAG	1	+
chr7	102988066	102988076	CCACCGGAAG	1	-
chr7	107776324	107776334	CTTCCGGAAG	1	+
chr7	128731798	128731808	AGACCGGAAG	1	+
chr7	43769137	43769147	ACGCCGGAAG	1	-
chr7	50479198	50479208	AGGCCGGAAG	1	+
chr7	75115635	75115645	GCACCGGAAG	1	+
chr8	102345325	102345335	GTGCCGGAAG	1	+
chr9	66458537	66458547	GAGCCGGAAG	1	-
chr9	92044356	92044366	CTTCCGGAAG	1	+
chrX	12908916	12908926	ACCCCGGAAG	1	+
chrX	37646793	37646803	TCACCGGAAG	1	-
chrX	51546175	51546185	TGACCGGAAG	1	-
chr10	6516029	6516039	TAACCGGAAG	1	+
chr10	70804104	70804114	CAGCCGGAAG	1	+
chr10	97055127	97055137	CCGCCGGAAG	1	+
chr11	107729539	107729549	GTCCCGGAAG	1	+
chr11	34255782	34255792	CACCCGGAAG	1	-
chr11	58345487	58345497	ACACCGGAAG	1	+
chr11	62607070	62607080	GCGCCGGAAG	1	-
chr11	69197279	69197289	GGACCGGAAG	1	+
chr11	72865412	72865422	GAAACGGAAG	1	-
chr11	7541563	7541573	CAGCCGGAAA	1	-
chr11	77348845	77348855	ACCCCGGAAG	1	+
chr12	14923955	14923965	CCACCGGAAG	1	-
chr12	27397029	27397039	CAGCCGGAAG	1	-
chr13	103498096	103498106	ACTCCGGAAG	1	-
chr13	108867859	108867869	AAGCCGGAAG	1	+
chr13	29004193	29004203	TCGCCGGAAG	1	-
chr13	39612081	39612091	ACTCCGGAAA	1	+
chr13	77903366	77903376	AACCCGGAAA	1	+
chr15	67394438	67394448	CTTCCGGAAG	1	+
chr15	90944038	90944048	AAGCCGGAAA	1	-
chr15	91209136	91209146	AGCCCGGAAG	1	-
chr16	19535193	19535203	CCACCGGAAG	1	+
chr16	68794935	68794945	GGACCGGAAG	1	-
chr16	73068355	73068365	AAACCGGAAG	1	+
chr17	13972798	13972808	CCGCCGGAAG	1	+
chr17	16120413	16120423	GCTCCGGAAG	1	-
chr17	26973986	26973996	AACCCGGAAG	1	+
chr17	28257329	28257339	TTGCCGGAAG	1	+
chr17	36193057	36193067	CCACCGGAAG	1	-
chr17	38023909	38023919	GGCCCGGAAG	1	+
chr17	57287379	57287389	GGACCGGAAG	1	+
chr17	70026763	70026773	CTTCCGGAAA	1	+
chr18	51751167	51751177	GGGCCGGAAA	1	-
chr19	44529472	44529482	GGACCGGAAG	1	-
chr19	48759210	48759220	CGACCGGAAG	1	-
chr1	145096509	145096519	GGCCCGGAAG	1	-
chr1	147807150	147807160	GAGCCGGACG	1	-
chr1	155826983	155826993	CCACCGGAAG	1	+
chr1	156718603	156718613	GAACCGGAAA	1	+
chr1	167683705	167683715	AAGCCGGAAG	1	+
chr1	174998982	174998992	CTTCCGGAAG	1	+
chr1	179846974	179846984	CCGCCGGAAG	1	+
chr1	206958042	206958052	CTTCCGGAAG	1	+
chr1	27957766	27957776	CGACCGGAAG	1	-
chr20	954584	954594	CTACCGGAAG	1	-
chr21	44574001	44574011	CGCCCGGAAG	1	+
chr22	30474892	30474902	CTTCCGGAAA	1	+
chr22	36806227	36806237	GAGACGGAAG	1	-
chr2	137181250	137181260	CGGCCGGAAG	1	+
chr2	202097088	202097098	AACCCGGAAG	1	+
chr2	216974086	216974096	CCACCGGAAG	1	+
chr2	223555485	223555495	CTACCGGAAG	1	+
chr2	231068172	231068182	CCTCCGGAAG	1	-
chr2	242041715	242041725	GCGCCGGAAG	1	+
chr2	48648144	48648154	CGTCCGGAAA	1	-
chr2	64836610	64836620	AGGCCGGAAG	1	-
chr2	70121070	70121080	CTCCCGGAAG	1	+
chr3	101444187	101444197	GCGCCGGACG	1	+
chr3	114027850	114027860	CGGCCGGAAG	1	-
chr3	180397346	180397356	CAACCGGAAG	1	-
chr4	171011380	171011390	GGACCGGAAG	1	+
chr4	84031751	84031761	AGCCCGGAAG	1	-
chr5	124238203	124238213	GTTCCGGAAA	1	-
chr5	142593567	142593577	GTTCCGGAAG	1	+
chr5	142784966	142784976	GTCCCGGAAG	1	+
chr5	162522089	162522099	TGACCGGAAG	1	+
chr5	171749186	171749196	ATTCCGGAAG	1	-
chr5	43067075	43067085	TAGCCGGAAA	1	+
chr5	64064528	64064538	CGTCCGGAAA	1	-
chr5	99871060	99871070	GAACCGGAAG	1	-
chr6	143832392	143832402	CACCCGGAAG	1	+
chr6	26027331	26027341	AAACCGGAAA	1	+
chr6	27470526	27470536	CGCCCGGAAG	1	-
chr6	27585119	27585129	TGACCGGAAG	1	-
chr6	28129519	28129529	GCCCCGGAAG	1	+
chr6	28193006	28193016	GGCCCGGAAG	1	+
chr6	45645413	45645423	AAGCCGGAAG	1	+
chr6	51928523	51928533	AGACCGGAAG	1	-
chr7	102985219	102985229	ATCCCGGAAG	1	-
chr7	126341268	126341278	GGCCCGGAAG	1	+
chr7	135662104	135662114	GAACCGGAAG	1	-
chr7	20369263	20369273	GAGACGGAAA	1	+
chr7	32529981	32529991	ACGCCGGAAG	1	+
chr7	99595318	99595328	AGGCCGGAAG	1	-
chr8	121457631	121457641	GAACCGGAAA	1	+
chr8	27630167	27630177	CCGCCGGAAG	1	-
chr8	29952926	29952936	CACCCGGAAG	1	-
chr8	72912840	72912850	CTTCCGGAAA	1	+
chr9	117196165	117196175	GAACCGGAAG	1	-
chr9	37592472	37592482	GAAACGGAAG	1	-
chr9	37800779	37800789	ACGCCGGAAG	1	+
chr9	90150768	90150778	AAACCGGAAG	1	+
chrX	21857654	21857664	GTACCGGAAA	1	-
chrX	57021995	57022005	TGACCGGAAG	1	-
chr10	123686268	123686278	GGCCCGGAAG	1	-
chr10	15902495	15902505	GTACCGGAAG	1	+
chr10	18940557	18940567	AAGCCGGAAG	1	-
chr10	20292779	20292789	AGCCCGGAAA	1	-
chr10	72124406	72124416	GGACCGGAAG	1	-
chr11	107436253	107436263	AGACCGGAAG	1	+
chr11	133907445	133907455	GAGCCGGAAG	1	+
chr11	43902290	43902300	GCACCGGAAG	1	+
chr11	8704270	8704280	TGACCGGAAG	1	+
chr11	88070943	88070953	GGCCCGGAAA	1	+
chr11	9386063	9386073	TGACCGGAAG	1	+
chr11	95657239	95657249	AGACCGGAAG	1	+
chr12	102455856	102455866	CCGCCGGAAG	1	+
chr12	110888187	110888197	AGGCCGGAAG	1	-
chr12	112846974	112846984	CGACCGGAAG	1	-
chr12	112847466	112847476	GATCCGGAAG	1	-
chr12	123380660	123380670	CGACCGGAAG	1	+
chr12	58329974	58329984	AACCCGGAAG	1	-
chr12	90647733	90647743	GAACCGGAAA	1	-
chr13	103109905	103109915	AAACCGGAAG	1	-
chr14	20882060	20882070	GAGACGGAAA	1	+
chr14	69283529	69283539	CCCCCGGAAG	1	+
chr14	75530736	75530746	CGCCCGGAAG	1	+
chr14	88459737	88459747	ACGCCGGAAG	1	-
chr15	101676010	101676020	CCACCGGAAG	1	-
chr15	101817674	101817684	GCACCGGAAG	1	-
chr15	34635369	34635379	TAACCGGAAG	1	+
chr15	38361442	38361452	AAACCGGAAG	1	+
chr15	44092767	44092777	TTGCCGGAAG	1	+
chr15	66790207	66790217	GCGCCGGAAG	1	-
chr15	75078283	75078293	AGACCGGAAG	1	-
chr15	76196190	76196200	CAGCCGGAAG	1	+
chr15	92704733	92704743	GTACCGGAAA	1	+
chr16	48190841	48190851	GGGCCGGAAG	1	-
chr16	81779970	81779980	GAAACGGAAG	1	+
chr16	82045107	82045117	GGCCCGGAAG	1	-
chr17	2041768	2041778	TAACCGGAAG	1	+
chr17	25927002	25927012	CCACCGGAAG	1	+
chr17	27070983	27070993	CCTCCGGAAG	1	-
chr17	33905667	33905677	GGTCCGGAAA	1	+
chr18	21083281	21083291	GACCCGGAAG	1	-
chr18	3262076	3262086	GCACCGGAAG	1	-
chr18	32957290	32957300	GAACCGGAAG	1	-
chr18	47824434	47824444	CGGCCGGAAG	1	+
chr18	51795881	51795891	CGGCCGGAAG	1	+
chr19	10230598	10230608	GCACCGGAAG	1	-
chr19	19256983	19256993	GTACCGGAAG	1	+
chr19	19477749	19477759	GAACCGGAAG	1	+
chr19	37701428	37701438	GGACCGGAAG	1	-
chr19	37960262	37960272	GGCCCGGAAA	1	-
chr19	50083877	50083887	GCACCGGAAG	1	+
chr19	6532844	6532854	GGACCGGAAG	1	-
chr1	12128602	12128612	ATACCGGAAG	1	-
chr1	14057560	14057570	CCTCCGGAAG	1	-
chr1	145397393	145397403	GAACCGGAAG	1	+
chr1	149982689	149982699	CGGCCGGAAA	1	+
chr1	150898829	150898839	CGCCCGGAAG	1	-
chr1	154976642	154976652	ACACCGGAAG	1	+
chr1	220906529	220906539	TAACCGGAAG	1	-
chr1	244483053	244483063	TCACCGGAAA	1	-
chr1	39492457	39492467	CAGCCGGAAG	1	-
chr1	63989174	63989184	CCACCGGAAA	1	-
chr1	84944882	84944892	ACCCCGGAAG	1	+
chr1	93646746	93646756	GGGACGGAAG	1	-
chr20	1373834	1373844	GGACCGGAAG	1	+
chr20	36661847	36661857	TCGCCGGAAG	1	+
chr21	30391715	30391725	GGACCGGAAG	1	+
chr21	45577518	45577528	GCACCGGAAG	1	+
chr22	22337189	22337199	GACCCGGAAA	1	-
chr22	23285181	23285191	CATCCGGAAA	1	+
chr22	38292482	38292492	ACACCGGAAG	1	-
chr22	41842999	41843009	GAGCCGGACG	1	-
chr2	152144942	152144952	CCTCCGGAAG	1	+
chr2	162016923	162016933	CAACCGGAAG	1	-
chr2	190627504	190627514	CGCCCGGAAG	1	+
chr2	201981594	201981604	AGACCGGAAG	1	+
chr2	32390939	32390949	CCGCCGGAAG	1	-
chr2	71228359	71228369	CGGCCGGAAG	1	+
chr2	714512	714522	GAACCGGAAG	1	+
chr2	85493750	85493760	CCACCGGAAG	1	-
chr2	86422608	86422618	GCACCGGAAG	1	+
chr3	100120030	100120040	AACCCGGAAG	1	-
chr3	124620299	124620309	CCGCCGGAAG	1	+
chr3	154042259	154042269	GGCCCGGAAG	1	+
chr3	158449982	158449992	GGACCGGAAG	1	+
chr3	179322458	179322468	ACGCCGGAAG	1	-
chr3	56952443	56952453	CAGCCGGAAG	1	-
chr3	72897602	72897612	GAGCCGGAAG	1	-
chr3	9746100	9746110	GCACCGGAAA	1	-
chr4	106629952	106629962	GGACCGGAAA	1	-
chr4	83812447	83812457	GTCCCGGAAG	1	-
chr5	158438406	158438416	CTGCCGGAAG	1	+
chr5	159895327	159895337	GGGCCGGAAG	1	+
chr5	16465916	16465926	GTGCCGGAAG	1	-
chr5	172264931	172264941	CATCCGGAAG	1	+
chr5	173071057	173071067	GAGCCGGAAG	1	+
chr5	32585663	32585673	GAACCGGAAG	1	-
chr5	42992317	42992327	CAACCGGAAA	1	-
chr5	74062948	74062958	CCGCCGGAAG	1	-
chr5	80597379	80597389	ACGCCGGAAG	1	+
chr5	94982569	94982579	CAGCCGGAAG	1	-
chr6	110012483	110012493	GATCCGGAAA	1	+
chr6	122792971	122792981	CGTCCGGAAG	1	-
chr6	137540547	137540557	GTGACGGAAG	1	-
chr6	159466090	159466100	AGACCGGAAA	1	+
chr6	167370739	167370749	AGCCCGGAAG	1	+
chr6	26538558	26538568	GCCCCGGAAG	1	+
chr6	28104611	28104621	CAACCGGAAG	1	+
chr6	28367533	28367543	AGGCCGGAAG	1	+
chr6	32820578	32820588	ACGCCGGAAG	1	-
chr6	32909392	32909402	GCTCCGGAAA	1	-
chr7	101577233	101577243	AAGCCGGAAA	1	+
chr7	102085573	102085583	GTGACGGAAG	1	-
chr7	129691076	129691086	GCCCCGGAAG	1	-
chr7	139784942	139784952	AGTCCGGAAG	1	-
chr7	45025837	45025847	TCACCGGAAG	1	-
chr7	5569346	5569356	GCGCCGGAAG	1	-
chr7	74020968	74020978	GAGCCGGAAG	1	+
chr7	87228744	87228754	TTACCGGAAG	1	+
chr8	117768133	117768143	GAGACGGAAG	1	+
chr8	119633189	119633199	GGACCGGAAG	1	-
chr8	124253622	124253632	CCGCCGGAAA	1	+
chr8	125985546	125985556	AACCCGGAAG	1	-
chr8	22562572	22562582	CCGCCGGAAG	1	-
chr8	54934999	54935009	TAGCCGGAAG	1	-
chr8	90914300	90914310	CACCCGGAAG	1	+
chr9	19380331	19380341	CGCCCGGAAG	1	-
chr9	26892821	26892831	CGGCCGGAAG	1	-
chr10	120925455	120925465	GACCCGGAAA	1	+
chr10	125974562	125974572	GAGCCGGAAG	1	+
chr10	126043571	126043581	GAGCCGGAAG	1	+
chr10	22292743	22292753	TGGCCGGAAG	1	+
chr10	49864542	49864552	TAACCGGAAG	1	-
chr10	6093134	6093144	GGACCGGAAG	1	+
chr10	6182621	6182631	CAACCGGAAG	1	+
chr10	70660622	70660632	CAGCCGGAAG	1	-
chr10	95653713	95653723	CCGCCGGAAG	1	+
chr11	118230249	118230259	GCGCCGGAAG	1	-
chr11	30344546	30344556	GGGACGGAAG	1	-
chr11	356390	356400	CGGCCGGAAG	1	-
chr11	62473767	62473777	GAGCCGGAAG	1	-
chr11	62559476	62559486	ACCCCGGAAG	1	-
chr11	64764593	64764603	CAACCGGAAG	1	-
chr12	110486331	110486341	GCGACGGAAG	1	-
chr12	111099559	111099569	ATACCGGAAG	1	+
chr12	120632536	120632546	GACCCGGAAG	1	-
chr12	26309609	26309619	GCGACGGAAG	1	+
chr12	39298720	39298730	AGCCCGGAAG	1	+
chr12	42719953	42719963	GCGCCGGAAG	1	+
chr12	44200320	44200330	CCCCCGGAAG	1	-
chr12	50236900	50236910	GAACCGGAAG	1	+
chr12	62654263	62654273	GCTCCGGAAA	1	+
chr12	65563335	65563345	CTACCGGAAG	1	-
chr12	75785133	75785143	AGGCCGGAAG	1	+
chr12	75905387	75905397	CCACCGGAAG	1	-
chr12	97301021	97301031	GAGCCGGAAG	1	+
chr13	100153578	100153588	AACCCGGAAA	1	+
chr13	103452697	103452707	CGGCCGGAAG	1	-
chr13	25497208	25497218	CTCCCGGAAA	1	-
chr13	25875696	25875706	CCGCCGGAAG	1	-
chr13	29233222	29233232	CCGCCGGAAG	1	-
chr13	32889556	32889566	CACCCGGAAG	1	-
chr13	52768623	52768633	CCACCGGAAA	1	-
chr13	53024808	53024818	GGGACGGAAG	1	+
chr14	31091468	31091478	GCCCCGGAAG	1	-
chr14	35008815	35008825	CATCCGGAAG	1	+
chr14	39639607	39639617	GGACCGGAAG	1	-
chr14	57735606	57735616	ACGCCGGAAG	1	+
chr14	68141336	68141346	GCTCCGGAAG	1	-
chr14	69865046	69865056	CCGCCGGAAG	1	+
chr14	77423165	77423175	GGCCCGGAAA	1	+
chr14	94429350	94429360	CAGCCGGAAA	1	-
chr15	38746314	38746324	CCGCCGGAAA	1	-
chr15	49448014	49448024	GCACCGGACG	1	-
chr15	57179307	57179317	GGGCCGGAAG	1	+
chr15	71184906	71184916	GGACCGGAAG	1	+
chr15	85174688	85174698	GCACCGGAAG	1	-
chr16	30816930	30816940	AGGCCGGAAG	1	-
chr16	47495158	47495168	CTGCCGGAAG	1	-
chr16	48278185	48278195	TAGCCGGAAG	1	+
chr16	58549386	58549396	ACGCCGGAAG	1	+
chr16	70333078	70333088	AGACCGGAAG	1	-
chr16	75600211	75600221	GCGCCGGAAG	1	+
chr16	82687717	82687727	AGGCCGGAAA	1	-
chr17	2169497	2169507	CATCCGGAAA	1	-
chr17	73663392	73663402	CGCCCGGAAG	1	+
chr18	13612625	13612635	TTGCCGGAAG	1	+
chr18	13726651	13726661	CCTCCGGAAG	1	+
chr18	19192204	19192214	CGGCCGGAAG	1	+
chr18	39535157	39535167	GAACCGGAAG	1	+
chr19	12903436	12903446	GTGCCGGAAG	1	+
chr19	2085478	2085488	CCTCCGGAAG	1	-
chr19	20959086	20959096	AATCCGGAAG	1	-
chr19	21579913	21579923	ATCCCGGAAG	1	-
chr19	37825551	37825561	CGACCGGAAG	1	-
chr19	44488346	44488356	AGACCGGAAG	1	-
chr19	44716696	44716706	GCCCCGGAAA	1	+
chr19	48752836	48752846	CGACCGGAAG	1	+
chr19	52074514	52074524	AAACCGGAAG	1	+
chr19	56146324	56146334	AATCCGGAAG	1	+
chr19	58400420	58400430	GCGCCGGAAG	1	+
chr19	6675090	6675100	CAGCCGGAAA	1	+
chr19	6801685	6801695	CGGCCGGAAA	1	-
chr19	9731896	9731906	GCGCCGGAAA	1	+
chr1	100598552	100598562	GAACCGGAAG	1	-
chr1	115259381	115259391	GGGCCGGAAG	1	-
chr1	150039795	150039805	CTCCCGGAAG	1	+
chr1	153963239	153963249	CCGCCGGAAA	1	-
chr1	182758773	182758783	GGCCCGGAAA	1	-
chr1	198126756	198126766	CCGCCGGAAG	1	-
chr1	206736458	206736468	GACCCGGAAA	1	+
chr1	210502733	210502743	GTTCCGGAAG	1	-
chr1	21660808	21660818	ACACCGGAAG	1	+
chr1	22110118	22110128	AGGCCGGAAG	1	-
chr1	226841235	226841245	GCACCGGAAG	1	-
chr1	245026433	245026443	CCGCCGGAAG	1	+
chr1	26136284	26136294	GAGCCGGAAG	1	-
chr1	36181292	36181302	CAACCGGAAG	1	-
chr1	40723692	40723702	GGGCCGGAAG	1	+
chr1	43222791	43222801	AGACCGGAAG	1	+
chr1	85725343	85725353	CCGCCGGAAG	1	+
chr20	19997981	19997991	CTGCCGGAAG	1	-
chr20	33460648	33460658	CTGCCGGAAG	1	+
chr20	34638918	34638928	GTACCGGAAG	1	+
chr20	34824383	34824393	GCACCGGAAG	1	-
chr20	37678856	37678866	GACCCGGAAG	1	-
chr20	48429389	48429399	AAGCCGGAAG	1	+
chr20	49575361	49575371	CTTCCGGAAG	1	+
chr20	5093722	5093732	GCGCCGGAAG	1	+
chr20	55043667	55043677	GCGCCGGAAG	1	+
chr20	62284675	62284685	CTACCGGAAA	1	+
chr21	40138943	40138953	TCACCGGAAG	1	-
chr22	20861849	20861859	GAGCCGGAAG	1	-
chr22	22511325	22511335	AGGCCGGAAA	1	+
chr2	110371771	110371781	AGGCCGGAAG	1	+
chr2	139259270	139259280	CGCCCGGAAG	1	+
chr2	170681404	170681414	GTGCCGGAAG	1	+
chr2	190539400	190539410	GCACCGGAAG	1	-
chr2	197664377	197664387	GAACCGGAAG	1	+
chr2	201336333	201336343	GAACCGGAAA	1	+
chr2	216176744	216176754	AGCCCGGAAA	1	+
chr2	232651149	232651159	GCGCCGGACG	1	+
chr2	30937065	30937075	TTGCCGGAAG	1	-
chr2	38152670	38152680	GACCCGGAAG	1	-
chr2	38265327	38265337	GTCCCGGAAG	1	-
chr2	39348230	39348240	GAGCCGGAAA	1	-
chr2	44271528	44271538	GAGCCGGAAG	1	-
chr2	45838408	45838418	GAACCGGAAG	1	-
chr2	54014146	54014156	GCCCCGGAAA	1	+
chr2	55459308	55459318	GGGCCGGAAG	1	-
chr2	55496408	55496418	GGACCGGAAG	1	-
chr2	65454775	65454785	GAGCCGGAAG	1	+
chr2	69870937	69870947	CCGCCGGAAG	1	+
chr2	70056751	70056761	CCTCCGGAAG	1	-
chr2	74692526	74692536	CCGCCGGAAG	1	+
chr3	101405606	101405616	GGGCCGGAAA	1	+
chr3	122283431	122283441	CACCCGGAAG	1	-
chr3	169482985	169482995	TGGCCGGAAA	1	-
chr3	45883729	45883739	GGGCCGGAAG	1	+
chr3	4873003	4873013	CAGCCGGAAG	1	-
chr3	48936401	48936411	AGGCCGGAAG	1	-
chr3	49056018	49056028	GAACCGGAAA	1	+
chr3	64009200	64009210	GGACCGGAAG	1	-
chr3	64016574	64016584	GGACCGGAAG	1	-
chr3	69101503	69101513	CAGACGGAAG	1	+
chr3	9404739	9404749	CCGCCGGAAG	1	-
chr3	97483559	97483569	GGACCGGAAG	1	+
chr3	98241422	98241432	AAGCCGGACG	1	+
chr4	111118786	111118796	AAACCGGAAA	1	+
chr4	152020693	152020703	AGGCCGGAAG	1	+
chr4	39368021	39368031	GGGACGGAAG	1	-
chr4	44680470	44680480	GATCCGGAAG	1	-
chr4	71705679	71705689	GAGTCGGAAG	1	+
chr4	79697128	79697138	CCGCCGGAAG	1	-
chr4	95129022	95129032	CGCCCGGAAG	1	-
chr5	126113957	126113967	CGGCCGGAAA	1	-
chr5	133702899	133702909	GACCCGGAAG	1	+
chr5	1634125	1634135	CCCCCGGAAG	1	-
chr5	167913440	167913450	CTCCCGGAAG	1	-
chr5	176730756	176730766	GCGCCGGAAG	1	+
chr5	177543793	177543803	CCACCGGAAG	1	+
chr5	180673431	180673441	GTCCCGGAAG	1	+
chr5	36876858	36876868	CGACCGGAAG	1	-
chr5	6188661	6188671	GAGCCGGAAG	1	+
chr5	68338801	68338811	CATCCGGAAG	1	-
chr5	73927550	73927560	CGACCGGAAG	1	+
chr6	143771873	143771883	CCCCCGGAAA	1	-
chr6	167566525	167566535	GAAACGGAAG	1	+
chr6	170862404	170862414	AAGCCGGAAG	1	-
chr6	26104314	26104324	AGACCGGAAA	1	-
chr6	26156578	26156588	GAGCCGGAAG	1	-
chr6	26988102	26988112	TGACCGGAAG	1	+
chr6	28109619	28109629	CTTCCGGAAG	1	+
chr6	28317682	28317692	GGCCCGGAAG	1	+
chr6	30650535	30650545	GAGCCGGAAG	1	-
chr6	36409333	36409343	AGCCCGGAAG	1	+
chr6	36853703	36853713	GACCCGGAAG	1	-
chr6	42007507	42007517	GCCCCGGAAG	1	-
chr6	75953561	75953571	GGCCCGGAAA	1	-
chr6	8064744	8064754	GTTCCGGAAA	1	+
chr7	142960589	142960599	GCTCCGGAAG	1	-
chr7	44084239	44084249	CAACCGGAAA	1	-
chr7	55601266	55601276	GGTCCGGAAG	1	-
chr7	66594271	66594281	TTACCGGAAG	1	+
chr8	11141904	11141914	CAGCCGGAAG	1	-
chr8	125463061	125463071	GTGCCGGAAA	1	-
chr8	125551344	125551354	CAGCCGGAAG	1	-
chr8	22831501	22831511	GCCCCGGAAG	1	-
chr8	56686005	56686015	CCGCCGGAAG	1	-
chr8	67525815	67525825	GGTCCGGAAG	1	+
chr8	67974566	67974576	GCACCGGAAG	1	+
chr8	8860533	8860543	GAGCCGGACA	1	-
chr9	129622899	129622909	CCCCCGGAAG	1	-
chr9	129929379	129929389	AGTCCGGAAG	1	+
chr9	132650840	132650850	GGACCGGAAG	1	+
chr9	136283347	136283357	ACGCCGGAAG	1	+
chr9	77567890	77567900	CGACCGGAAG	1	+
chr9	86571705	86571715	GAACCGGAAG	1	-
chrX	117479905	117479915	GGGCCGGAAG	1	-
chrX	14048052	14048062	GCGCCGGAAG	1	+
chrX	1640687	1640697	TCACCGGAAG	1	-
chrX	38186769	38186779	CTCCCGGAAG	1	+
chrX	47696295	47696305	TGACCGGAAG	1	+
chrX	51486469	51486479	GAGTCGGAAG	1	+
chrX	52950076	52950086	GCGCCGGAAA	1	-
chrX	70331488	70331498	CCACCGGAAG	1	-
chrX	77166088	77166098	CTGCCGGAAG	1	-
chr10	106098280	106098290	GCCCCGGAAG	1	+
chr10	1102653	1102663	GCGCCGGAAG	1	-
chr10	15001973	15001983	GGGCCGGAAG	1	+
chr10	16479003	16479013	CTGCCGGAAG	1	+
chr10	52420014	52420024	CAGCCGGAAG	1	-
chr10	73137244	73137254	CTCCCGGAAG	1	-
chr10	81965406	81965416	CAGCCGGAAG	1	-
chr10	89577999	89578009	CCGCCGGAAG	1	-
chr10	95462344	95462354	GGACCGGAAG	1	-
chr11	102962924	102962934	GGCCCGGAAG	1	+
chr11	10772738	10772748	GTCCCGGAAG	1	-
chr11	118122866	118122876	GAACCGGAAA	1	+
chr11	124670299	124670309	CGCCCGGAAG	1	+
chr11	125773064	125773074	CTGCCGGAAA	1	-
chr11	22647604	22647614	GTTCCGGAAA	1	-
chr11	33795315	33795325	TCACCGGAAG	1	+
chr11	43380470	43380480	ACACCGGAAG	1	-
chr11	47574699	47574709	GTGCCGGAAG	1	-
chr11	47869929	47869939	CCCCCGGAAG	1	-
chr11	59578247	59578257	GGGCCGGAAG	1	+
chr11	74699969	74699979	CTGCCGGAAA	1	-
chr11	76758813	76758823	CGACCGGAAG	1	-
chr11	85358923	85358933	GGGCCGGAAG	1	+
chr11	89956273	89956283	CGACCGGAAA	1	-
chr12	104609722	104609732	CGGCCGGAAG	1	-
chr12	112856810	112856820	GGACCGGACG	1	-
chr12	123011752	123011762	CGGCCGGAAG	1	-
chr12	21590566	21590576	GCACCGGAAG	1	+
chr12	27167305	27167315	GTGCCGGAAG	1	-
chr12	34175371	34175381	GATCCGGAAA	1	-
chr12	42538650	42538660	CGCCCGGAAG	1	+
chr12	53693480	53693490	GACCCGGAAG	1	-
chr12	57881746	57881756	CTACCGGAAA	1	-
chr12	7071045	7071055	CAGCCGGAAG	1	+
chr12	93835740	93835750	CCCCCGGAAG	1	-
chr12	9800743	9800753	GGACCGGAAG	1	+
chr13	100150863	100150873	GATCCGGAAG	1	+
chr13	108870829	108870839	GGGCCGGAAG	1	+
chr13	28713541	28713551	CCCCCGGAAA	1	-
chr13	41345351	41345361	AGGCCGGAAG	1	-
chr13	41634499	41634509	GGGCCGGACG	1	+
chr13	60738199	60738209	CCGCCGGAAG	1	-
chr14	23299090	23299100	TAGCCGGAAG	1	-
chr14	34529729	34529739	CGCCCGGAAG	1	+
chr14	50101137	50101147	CCTCCGGAAG	1	-
chr14	74769747	74769757	CTCCCGGAAG	1	+
chr14	75179821	75179831	TTGCCGGAAG	1	+
chr14	93260664	93260674	CTCCCGGAAG	1	+
chr15	23034396	23034406	GCGCCGGAAA	1	+
chr15	44116916	44116926	AAACCGGAAA	1	+
chr15	44955861	44955871	TGACCGGAAG	1	-
chr15	55489181	55489191	CGACCGGAAA	1	+
chr15	55489702	55489712	TCGCCGGAAA	1	+
chr15	59949722	59949732	GACCCGGAAG	1	+
chr15	64648465	64648475	AACCCGGAAG	1	-
chr15	64752761	64752771	CACCCGGAAG	1	-
chr15	66161779	66161789	CTGCCGGAAA	1	+
chr15	83654943	83654953	CCGCCGGAAG	1	+
chr15	90437251	90437261	CAACCGGAAG	1	-
chr15	91473381	91473391	GGCCCGGAAG	1	-
chr16	14724106	14724116	CTTCCGGAAA	1	+
chr16	14726785	14726795	CTACCGGAAG	1	-
chr16	23464526	23464536	CTTCCGGAAG	1	+
chr16	25118466	25118476	GCGCCGGAAG	1	-
chr16	28152695	28152705	GAGCCGGAAG	1	+
chr16	30886697	30886707	CAACCGGAAG	1	+
chr16	46655071	46655081	GGTCCGGAAG	1	+
chr16	58283779	58283789	CCACCGGAAG	1	+
chr16	70557452	70557462	GGACCGGAAG	1	-
chr17	17654361	17654371	AAACCGGAAG	1	-
chr17	25666154	25666164	AGGCCGGAAG	1	-
chr17	33760203	33760213	GGGCCGGAAA	1	-
chr17	41132045	41132055	GAGCCGGAAA	1	+
chr17	62493221	62493231	ACCCCGGAAG	1	+
chr17	6325541	6325551	CAGCCGGAAG	1	-
chr17	65362691	65362701	ACACCGGAAG	1	+
chr18	33552630	33552640	GCGCCGGAAG	1	-
chr18	42339384	42339394	GACCCGGAAA	1	-
chr18	74836476	74836486	CCCCCGGAAG	1	+
chr18	77905786	77905796	CACCCGGAAG	1	+
chr19	10450359	10450369	GCGACGGAAG	1	+
chr19	11090855	11090865	AATCCGGAAA	1	+
chr19	19516369	19516379	GCCCCGGAAG	1	-
chr19	35264114	35264124	ACGCCGGAAG	1	+
chr19	39360729	39360739	GGACCGGAAG	1	-
chr19	39893432	39893442	AGGCCGGAAG	1	+
chr19	44669166	44669176	GAGCCGGAAG	1	-
chr19	44711526	44711536	TACCCGGAAG	1	+
chr19	53073723	53073733	AATCCGGAAG	1	+
chr19	53426472	53426482	AGTCCGGAAG	1	-
chr19	58125592	58125602	ATACCGGAAG	1	-
chr19	7460014	7460024	GAGCCGGAAG	1	-
chr1	101361640	101361650	GGGCCGGAAG	1	+
chr1	144932194	144932204	GAGCCGGAAG	1	-
chr1	155113009	155113019	CGTCCGGAAG	1	+
chr1	15944821	15944831	TCACCGGAAG	1	-
chr1	160313078	160313088	AGACCGGAAG	1	-
chr1	161123996	161124006	AAACCGGAAG	1	-
chr1	162467595	162467605	AAGCCGGAAA	1	-
chr1	169337395	169337405	ATTCCGGAAG	1	+
chr1	203830717	203830727	GAACCGGAAG	1	-
chr1	231664387	231664397	AGGCCGGAAG	1	+
chr1	24018276	24018286	CGGCCGGAAG	1	+
chr1	32410067	32410077	ATTCCGGAAG	1	-
chr1	44679127	44679137	CCGCCGGAAG	1	+
chr1	46769323	46769333	TGGCCGGAAG	1	-
chr1	53480603	53480613	AAGCCGGAAA	1	+
chr1	54355463	54355473	TTGCCGGAAG	1	+
chr1	93811452	93811462	CCACCGGAAG	1	-
chr1	94344705	94344715	GAGCCGGAAA	1	-
chr20	33999800	33999810	ACACCGGAAA	1	-
chr20	35918029	35918039	GTCCCGGAAG	1	-
chr20	43104517	43104527	GCGCCGGAAG	1	-
chr20	45181842	45181852	CATCCGGAAG	1	+
chr20	47835959	47835969	CTTCCGGAAG	1	+
chr21	27107216	27107226	GGGCCGGAAG	1	-
chr21	35321150	35321160	GCTCCGGAAG	1	+
chr21	44344200	44344210	AAGCCGGAAG	1	+
chr21	45579755	45579765	GTGCCGGAAG	1	+
chr22	18479562	18479572	ACACCGGAAG	1	+
chr22	18560631	18560641	GCCCCGGAAG	1	-
chr22	31892119	31892129	AGTCCGGAAG	1	+
chr22	37259099	37259109	CAACCGGAAG	1	-
chr22	38073345	38073355	AGACCGGAAA	1	-
chr22	38082353	38082363	CACCCGGAAG	1	+
chr22	39925321	39925331	GGGCCGGAAG	1	-
chr22	41465120	41465130	CAACCGGAAG	1	-
chr2	109150353	109150363	CTCCCGGAAG	1	+
chr2	109229332	109229342	ACCCCGGAAG	1	-
chr2	11272953	11272963	CTGCCGGAAG	1	+
chr2	114514277	114514287	AGCCCGGAAG	1	+
chr2	118845970	118845980	GAACCGGAAG	1	+
chr2	136742700	136742710	GCCCCGGAAG	1	-
chr2	17935158	17935168	AGGCCGGAAG	1	+
chr2	191879060	191879070	CCGCCGGAAG	1	-
chr2	198380576	198380586	GCACCGGAAG	1	-
chr2	201754079	201754089	GGACCGGAAG	1	+
chr2	208890307	208890317	GAGCCGGACA	1	+
chr2	21022850	21022860	AGACCGGAAG	1	+
chr2	210867263	210867273	CTACCGGAAG	1	-
chr2	43823114	43823124	GTCCCGGAAG	1	+
chr2	70520630	70520640	GGACCGGAAG	1	+
chr2	74682134	74682144	GAACCGGAAG	1	+
chr2	85906485	85906495	GGACCGGAAG	1	+
chr2	96971314	96971324	GACCCGGAAG	1	-
chr3	10028522	10028532	GCGCCGGAAG	1	-
chr3	10068051	10068061	GCGCCGGAAG	1	-
chr3	101280660	101280670	GCGCCGGAAG	1	+
chr3	112710245	112710255	GAGCCGGACG	1	-
chr3	121264937	121264947	AGGCCGGAAG	1	-
chr3	125709397	125709407	CTTCCGGAAA	1	-
chr3	131221840	131221850	GCACCGGAAG	1	-
chr3	137893774	137893784	AAACCGGAAG	1	-
chr3	14220271	14220281	ACACCGGAAA	1	-
chr3	156392357	156392367	CGACCGGAAG	1	+
chr3	167452665	167452675	ACGCCGGAAG	1	+
chr3	28390467	28390477	CAGCCGGAAA	1	+
chr3	39093481	39093491	CCTCCGGAAG	1	+
chr3	44596685	44596695	GAGCCGGAAG	1	-
chr3	44666496	44666506	CAACCGGAAG	1	+
chr3	69062817	69062827	TCACCGGAAA	1	+
chr3	88108319	88108329	GAGCCGGAAG	1	+
chr3	93781745	93781755	CTACCGGAAG	1	+
chr4	119606539	119606549	GCGCCGGAAG	1	+
chr4	154354450	154354460	AAACCGGAAA	1	+
chr4	159644565	159644575	GAACCGGAAG	1	+
chr4	165898820	165898830	GCCCCGGAAG	1	+
chr4	57845049	57845059	GAGACGGAAG	1	+
chr4	71554224	71554234	GGGCCGGAAG	1	+
chr4	75023829	75023839	AGTCCGGAAG	1	+
chr5	102455825	102455835	CTGCCGGAAG	1	+
chr5	107718224	107718234	CCGCCGGAAG	1	+
chr5	110074695	110074705	CAACCGGAAG	1	-
chr5	130971142	130971152	ACACCGGAAA	1	+
chr5	131892510	131892520	GATCCGGAAG	1	+
chr5	133968520	133968530	GGCCCGGAAG	1	-
chr5	139937072	139937082	GCCCCGGAAA	1	-
chr5	143550350	143550360	CTGCCGGAAG	1	-
chr5	159846093	159846103	AAGCCGGAAG	1	-
chr5	169758335	169758345	ACACCGGAAG	1	+
chr5	180670925	180670935	GAACCGGAAA	1	+
chr5	34915803	34915813	GCGCCGGAAA	1	+
chr5	40835473	40835483	GTGCCGGAAA	1	+
chr5	60458370	60458380	CAGCCGGAAA	1	-
chr5	87564651	87564661	GAGCCGGAAG	1	-
chr6	126307597	126307607	GGGCCGGAAG	1	-
chr6	127664695	127664705	ACCCCGGAAA	1	+
chr6	133135584	133135594	AATCCGGAAA	1	+
chr6	134274234	134274244	GAGCCGGAAA	1	+
chr6	149867285	149867295	CGACCGGAAG	1	-
chr6	149969818	149969828	GCACCGGAAG	1	-
chr6	155635693	155635703	CCACCGGAAG	1	+
chr6	26124870	26124880	CTCCCGGAAA	1	+
chr6	27440902	27440912	CGACCGGAAG	1	-
chr6	28092338	28092348	GGCCCGGAAG	1	+
chr6	42858572	42858582	GGCCCGGAAG	1	-
chr7	104585648	104585658	GAAACGGAAG	1	+
chr7	134855573	134855583	GAGCCGGAAG	1	-
chr7	150020250	150020260	CGGCCGGAAG	1	-
chr7	30066555	30066565	CAACCGGAAA	1	+
chr7	38948799	38948809	GACCCGGAAA	1	+
chr7	5085421	5085431	GCACCGGAAG	1	-
chr7	86781636	86781646	CAGCCGGAAG	1	+
chr7	99097909	99097919	GTGCCGGAAG	1	+
chr8	124054557	124054567	TCGCCGGAAG	1	-
chr8	17780175	17780185	GCGCCGGAAG	1	+
chr8	30013773	30013783	GACCCGGAAG	1	-
chr8	33342691	33342701	CGACCGGAAG	1	+
chr8	37707470	37707480	AGACCGGAAG	1	-
chr8	37757046	37757056	TGGCCGGAAG	1	-
chr8	56986698	56986708	ATACCGGAAA	1	-
chr8	59323802	59323812	GCACCGGAAG	1	+
chr8	75262590	75262600	CTGCCGGAAG	1	-
chr8	79577901	79577911	AGACCGGAAA	1	+
chr9	108006545	108006555	GATCCGGAAG	1	+
chr9	115607200	115607210	GCACCGGAAA	1	-
chr9	125675574	125675584	AAGCCGGAAG	1	+
chr9	127632631	127632641	TCACCGGAAG	1	+
chr9	128469505	128469515	GTTCCGGAAG	1	+
chr9	132816140	132816150	CCGCCGGAAG	1	-
chr9	21335374	21335384	CTTCCGGAAA	1	+
chr9	26947433	26947443	GAGTCGGAAG	1	-
chr9	3526436	3526446	GCCCCGGAAG	1	-
chr9	35749238	35749248	CGGCCGGAAG	1	-
chr9	37785062	37785072	GTACCGGAAA	1	-
chr9	91193611	91193621	CCTCCGGAAG	1	+
chr9	94877665	94877675	CTTCCGGAAG	1	+
chrX	10079556	10079566	TGGCCGGAAA	1	+
chrX	119694948	119694958	TGACCGGAAA	1	-
chrX	150565659	150565669	GCGCCGGAAG	1	-
chrX	153744800	153744810	GCCCCGGAAG	1	+
chrX	39719740	39719750	CTGCCGGAAA	1	-
chr10	101946144	101946154	CTGCCGGAAG	1	-
chr10	114206709	114206719	CCTCCGGAAG	1	-
chr10	18948156	18948166	CTACCGGAAG	1	+
chr10	27443318	27443328	GCCCCGGAAG	1	+
chr10	27531130	27531140	TAACCGGAAG	1	-
chr10	43633878	43633888	GCGCCGGAAG	1	+
chr10	44101862	44101872	GGACCGGAAG	1	-
chr10	71930289	71930299	CGCCCGGAAG	1	-
chr10	74057145	74057155	GGCCCGGAAG	1	-
chr10	81004873	81004883	TTACCGGAAG	1	+
chr10	91461260	91461270	CTACCGGAAG	1	-
chr10	93683506	93683516	GCGCCGGAAG	1	-
chr10	96122697	96122707	GAGCCGGAAA	1	+
chr10	97849991	97850001	CTCCCGGAAG	1	+
chr11	108093776	108093786	GAACCGGAAG	1	+
chr11	111944995	111945005	AGGCCGGAAG	1	-
chr11	18610250	18610260	AGTCCGGAAG	1	-
chr11	57425234	57425244	ACGCCGGAAA	1	-
chr11	60828806	60828816	GATCCGGAAG	1	-
chr11	61103802	61103812	CAGCCGGAAG	1	+
chr11	61735191	61735201	CCACCGGAAG	1	-
chr11	68033908	68033918	AGACCGGAAG	1	-
chr11	82612748	82612758	CCGCCGGAAG	1	-
chr11	86013266	86013276	GCCCCGGAAG	1	+
chr11	93862026	93862036	GTTCCGGAAG	1	+
chr11	94277107	94277117	CAGACGGAAG	1	-
chr12	105630013	105630023	AAACCGGAAG	1	+
chr12	108955481	108955491	AAACCGGAAA	1	-
chr12	109531302	109531312	GCTCCGGAAG	1	-
chr12	118814292	118814302	GACCCGGAAG	1	+
chr12	12510017	12510027	GTCCCGGAAG	1	+
chr12	38710532	38710542	GATCCGGAAA	1	-
chr12	48231647	48231657	GATCCGGAAG	1	+
chr12	53689223	53689233	GTCCCGGAAG	1	-
chr12	7080006	7080016	CAGCCGGAAG	1	+
chr13	33002426	33002436	AGCCCGGAAA	1	+
chr13	46626861	46626871	CCGCCGGAAG	1	+
chr13	53191573	53191583	CCACCGGAAA	1	+
chr14	100842682	100842692	GGGCCGGAAG	1	-
chr14	21852181	21852191	GACCCGGAAG	1	+
chr14	21979514	21979524	ACACCGGAAA	1	-
chr14	31889814	31889824	TGGCCGGAAA	1	+
chr14	35452131	35452141	GCCCCGGAAG	1	+
chr14	39901561	39901571	GGCCCGGAAG	1	+
chr14	65381548	65381558	AGACCGGAAG	1	-
chr14	68067001	68067011	CTGCCGGAAG	1	-
chr14	71067380	71067390	GCGCCGGAAA	1	-
chr14	77428196	77428206	GGGCCGGAAG	1	+
chr14	90722906	90722916	CTGCCGGAAG	1	-
chr15	34517205	34517215	GCGCCGGAAG	1	+
chr15	35262016	35262026	TAGCCGGAAG	1	+
chr15	44580901	44580911	AAACCGGAAA	1	-
chr15	45879528	45879538	CACCCGGAAG	1	-
chr15	49913208	49913218	CTCCCGGAAA	1	+
chr15	50717016	50717026	AAACCGGAAG	1	-
chr15	55611342	55611352	AGCCCGGAAG	1	-
chr15	72668459	72668469	AGGCCGGAAG	1	-
chr15	72978536	72978546	CGGCCGGAAG	1	-
chr15	89164585	89164595	AGACCGGAAG	1	+
chr15	90808875	90808885	AGACCGGAAG	1	-
chr16	20817806	20817816	GGACCGGAAG	1	-
chr16	2732374	2732384	CCGCCGGAAG	1	+
chr16	31519751	31519761	CAGCCGGAAG	1	-
chr16	3415094	3415104	ACGCCGGAAG	1	-
chr16	50718134	50718144	TGACCGGAAG	1	+
chr16	57496565	57496575	ACACCGGAAG	1	-
chr16	69419833	69419843	GGGCCGGAAG	1	+
chr16	84548769	84548779	GTGACGGAAG	1	+
chr16	87417769	87417779	GCGCCGGAAG	1	-
chr17	18684575	18684585	CTCCCGGAAG	1	+
chr17	58042399	58042409	AGCCCGGAAA	1	-
chr18	3247785	3247795	AAGCCGGAAG	1	-
chr18	44676882	44676892	GCGCCGGAAG	1	+
chr18	47901284	47901294	CGTCCGGAAG	1	+
chr18	74162909	74162919	GCACCGGAAG	1	+
chr19	12780264	12780274	ACGCCGGAAG	1	-
chr19	13267010	13267020	GCACCGGAAA	1	-
chr19	16695158	16695168	CTTCCGGAAA	1	+
chr19	1897754	1897764	CGGCCGGAAG	1	+
chr19	37064195	37064205	ACACCGGAAA	1	+
chr19	37663605	37663615	GGACCGGAAG	1	-
chr19	4078083	4078093	GAAACGGAAG	1	-
chr19	44507100	44507110	ACACCGGAAG	1	-
chr19	44576134	44576144	CCGCCGGAAG	1	+
chr19	45542314	45542324	GCACCGGAAG	1	-
chr19	50819532	50819542	AGCCCGGAAG	1	-
chr19	50922926	50922936	GTCCCGGAAA	1	-
chr19	57078837	57078847	CTTCCGGAAA	1	+
chr19	58281011	58281021	ACGCCGGAAG	1	-
chr19	58459213	58459223	CTTCCGGAAG	1	+
chr19	8645654	8645664	GAGCCGGAAG	1	-
chr1	10532701	10532711	ATGCCGGAAA	1	+
chr1	109618706	109618716	AGGCCGGAAA	1	-
chr1	150552300	150552310	AGACCGGAAG	1	-
chr1	169764086	169764096	AGGCCGGAAA	1	-
chr1	172413218	172413228	GACCCGGAAG	1	-
chr1	174968833	174968843	GCCCCGGAAA	1	-
chr1	183441151	183441161	CCACCGGAAA	1	-
chr1	207925206	207925216	ATCCCGGAAG	1	-
chr1	211556060	211556070	CGACCGGAAG	1	+
chr1	218458642	218458652	GCGCCGGAAG	1	-
chr1	222817733	222817743	CCTCCGGAAA	1	-
chr1	224301775	224301785	GCACCGGAAG	1	+
chr1	227015880	227015890	AAACCGGAAG	1	+
chr1	228688800	228688810	CAACCGGACG	1	+
chr1	236767803	236767813	CACCCGGAAA	1	+
chr1	24069875	24069885	GGCCCGGAAG	1	+
chr1	244998168	244998178	ACGCCGGAAG	1	+
chr1	25566337	25566347	CGTCCGGAAA	1	+
chr1	28199697	28199707	CTCCCGGAAG	1	+
chr1	28969598	28969608	GTGCCGGAAG	1	-
chr1	32687996	32688006	AGACCGGAAA	1	-
chr1	3573304	3573314	AGGCCGGAAG	1	+
chr1	38019916	38019926	ACCCCGGAAG	1	-
chr1	52499499	52499509	AAGCCGGAAG	1	+
chr1	53102984	53102994	ATGCCGGAAG	1	-
chr1	55681081	55681091	CTCCCGGAAG	1	+
chr20	1099125	1099135	AAGCCGGAAG	1	-
chr20	16710648	16710658	GCACCGGAAG	1	-
chr20	18568991	18569001	GAGCCGGAAG	1	-
chr20	18774663	18774673	ACCCCGGAAA	1	-
chr20	24973457	24973467	AGGCCGGAAG	1	-
chr20	279003	279013	GTTCCGGAAG	1	-
chr20	30326980	30326990	ATACCGGAAG	1	-
chr20	32251582	32251592	GGACCGGAAG	1	-
chr20	43104763	43104773	CAGCCGGAAG	1	+
chr20	44044693	44044703	GTCCCGGAAA	1	-
chr20	44420594	44420604	CGGCCGGAAA	1	-
chr21	34639315	34639325	GAACCGGAAG	1	-
chr22	38006044	38006054	ACGCCGGAAG	1	+
chr22	39147918	39147928	AGGCCGGAAA	1	-
chr22	44423015	44423025	ACGCCGGAAA	1	+
chr22	50968579	50968589	GGCCCGGAAG	1	-
chr2	109760495	109760505	GCGCCGGAAG	1	+
chr2	128051727	128051737	GAGCCGGAAG	1	-
chr2	170440852	170440862	GCACCGGAAG	1	-
chr2	175352116	175352126	AAGCCGGAAG	1	-
chr2	177134160	177134170	GCGCCGGAAG	1	+
chr2	178483861	178483871	GTGCCGGAAA	1	-
chr2	178977163	178977173	CTCCCGGAAG	1	+
chr2	183989070	183989080	GGTCCGGAAG	1	+
chr2	232527253	232527263	CGCCCGGAAG	1	+
chr2	27473158	27473168	CAGCCGGAAG	1	-
chr2	3383426	3383436	GAACCGGAAA	1	+
chr2	44588990	44589000	GTACCGGAAA	1	+
chr2	48541564	48541574	GGTCCGGAAG	1	-
chr2	68290110	68290120	CTCCCGGAAA	1	+
chr2	68479926	68479936	TGACCGGAAG	1	-
chr2	74056088	74056098	GTTCCGGAAA	1	-
chr2	74699872	74699882	CGGCCGGAAG	1	-
chr2	74730155	74730165	GTCCCGGAAG	1	+
chr2	99224957	99224967	GGACCGGAAG	1	+
chr3	10334726	10334736	CATCCGGAAG	1	+
chr3	132379172	132379182	GCACCGGAAG	1	+
chr3	13493403	13493413	ACACCGGAAG	1	+
chr3	149470280	149470290	GCGCCGGAAG	1	-
chr3	156273093	156273103	AATCCGGAAG	1	-
chr3	178865900	178865910	CCCCCGGAAG	1	-
chr3	186524317	186524327	GCACCGGAAG	1	-
chr3	191047183	191047193	AGCCCGGAAA	1	-
chr3	196014605	196014615	CAGCCGGAAG	1	+
chr3	23958572	23958582	CCACCGGAAA	1	+
chr3	32726668	32726678	CCCCCGGAAG	1	+
chr3	33840069	33840079	CTCCCGGAAG	1	+
chr3	52740110	52740120	GCCCCGGAAG	1	-
chr3	53915854	53915864	CACCCGGAAA	1	+
chr3	57541771	57541781	AAGCCGGAAG	1	-
chr3	88199118	88199128	ACACCGGAAG	1	-
chr4	113558276	113558286	GGACCGGAAA	1	+
chr4	123844217	123844227	GCCCCGGAAG	1	+
chr4	1345760	1345770	GGGCCGGAAG	1	+
chr4	13629471	13629481	GCGCCGGAAG	1	+
chr4	140217007	140217017	CGGCCGGAAG	1	+
chr4	155471541	155471551	ATTCCGGAAG	1	-
chr4	164415593	164415603	GGGCCGGAAG	1	+
chr4	175204816	175204826	TTGCCGGAAG	1	+
chr4	47465655	47465665	GAGCCGGAAG	1	-
chr4	56719802	56719812	GCGCCGGAAG	1	-
chr4	68566991	68567001	AAACCGGAAA	1	-
chr4	8442447	8442457	GGACCGGAAA	1	-
chr5	110428031	110428041	GCGCCGGAAG	1	+
chr5	130506388	130506398	GCGCCGGAAG	1	+
chr5	133451254	133451264	GCACCGGAAG	1	-
chr5	134094421	134094431	CGACCGGAAG	1	-
chr5	147763486	147763496	ACTCCGGAAA	1	+
chr5	150080666	150080676	GCCCCGGAAG	1	-
chr5	150460845	150460855	GCGCCGGAAG	1	+
chr5	158690261	158690271	AAACCGGAAG	1	-
chr5	175788531	175788541	TCGCCGGAAG	1	+
chr5	180237217	180237227	CCTCCGGAAG	1	+
chr5	53942195	53942205	ATGCCGGAAG	1	+
chr5	59996039	59996049	TCACCGGAAA	1	+
chr5	68665375	68665385	GAGCCGGAAG	1	+
chr5	76326235	76326245	GAGCCGGAAA	1	-
chr5	77590517	77590527	AGTCCGGAAG	1	-
chr5	78908222	78908232	CCACCGGAAG	1	+
chr5	93447413	93447423	AACCCGGAAA	1	+
chr6	111279806	111279816	CCGCCGGAAG	1	+
chr6	111303225	111303235	GAACCGGAAG	1	-
chr6	131949470	131949480	AAGCCGGACG	1	+
chr6	142468365	142468375	CAGACGGAAG	1	+
chr6	166756056	166756066	CAGCCGGAAG	1	+
chr6	28048708	28048718	CCACCGGAAG	1	+
chr6	28072529	28072539	AGGCCGGAAG	1	+
chr6	3024173	3024183	ACGCCGGAAA	1	+
chr6	31509787	31509797	CAACCGGAAG	1	-
chr6	33239711	33239721	GCACCGGAAG	1	+
chr6	33239774	33239784	CTTCCGGAAA	1	-
chr6	33244857	33244867	CCGCCGGAAG	1	-
chr6	34725274	34725284	CGCCCGGAAA	1	-
chr6	42185614	42185624	ACCCCGGAAG	1	-
chr6	43603527	43603537	GAGCCGGAAG	1	+
chr6	49431083	49431093	GACCCGGAAG	1	-
chr6	70506778	70506788	GGACCGGAAG	1	-
chr6	82462443	82462453	GCCCCGGAAG	1	-
chr6	88032170	88032180	GAACCGGAAA	1	+
chr6	90008715	90008725	GGGCCGGAAG	1	-
chr7	101034456	101034466	GAACCGGACA	1	-
chr7	123389167	123389177	GCGCCGGAAA	1	+
chr7	144533247	144533257	GTGCCGGACG	1	-
chr7	2281829	2281839	CCGCCGGAAG	1	+
chr7	30634362	30634372	AACCCGGAAG	1	-
chr7	32535112	32535122	AGCCCGGAAG	1	+
chr7	39663154	39663164	GCCCCGGAAG	1	+
chr7	54827105	54827115	CAGCCGGAAA	1	-
chr7	6769342	6769352	TCACCGGAAG	1	-
chr8	101162858	101162868	GCGCCGGAAG	1	+
chr8	11324134	11324144	CTCCCGGAAG	1	-
chr8	117778701	117778711	GGCCCGGAAG	1	+
chr8	118533088	118533098	AGGCCGGAAG	1	-
chr8	22612443	22612453	GAGCCGGAAG	1	-
chr8	28196958	28196968	TAGCCGGAAG	1	+
chr8	30601658	30601668	CGGCCGGAAG	1	+
chr8	42698614	42698624	CTGCCGGAAG	1	-
chr8	53627076	53627086	GGTCCGGAAG	1	+
chr8	67837825	67837835	GTACCGGAAG	1	-
chr8	91013199	91013209	ACGCCGGAAG	1	+
chr8	94767044	94767054	GTACCGGAAG	1	-
chr9	102861318	102861328	GACCCGGAAG	1	-
chr9	117135316	117135326	GCCCCGGAAG	1	+
chr9	127177760	127177770	ACGCCGGAAG	1	-
chr9	127631402	127631412	GTGCCGGAAG	1	+
chr9	33025211	33025221	CCGCCGGAAG	1	-
chr9	5437990	5438000	GGCCCGGAAG	1	-
chr9	7799805	7799815	GCGCCGGAAA	1	+
chrX	119005747	119005757	GCTCCGGAAG	1	-
chrX	48432880	48432890	GCGCCGGAAG	1	-
chr10	105677906	105677916	GCGCCGGAAG	1	-
chr10	121652232	121652242	TGACCGGAAA	1	-
chr10	12238128	12238138	GGACCGGAAG	1	+
chr10	13628943	13628953	CCGCCGGAAG	1	+
chr10	27793086	27793096	AGTCCGGAAA	1	+
chr10	35415619	35415629	AAACCGGAAG	1	-
chr10	43278231	43278241	CCGCCGGAAA	1	-
chr10	43892714	43892724	CAGCCGGACG	1	+
chr10	50385623	50385633	GAGCCTGAAG	1	-
chr10	50746840	50746850	CCGCCGGAAG	1	+
chr10	5726801	5726811	CAACCGGAAG	1	-
chr10	69609256	69609266	GAACCGGAAA	1	+
chr10	70715862	70715872	CCCCCGGAAG	1	+
chr10	74114915	74114925	CCTCCGGAAG	1	-
chr10	75012387	75012397	ACTCCGGAAG	1	+
chr10	75490253	75490263	CCACCGGAAA	1	+
chr10	75504130	75504140	GAACCGGAAG	1	+
chr10	7860345	7860355	CGGCCGGAAG	1	-
chr11	107328609	107328619	GGTCCGGAAG	1	-
chr11	111472968	111472978	AGCCCGGAAG	1	+
chr11	111957519	111957529	GAACCGGAAG	1	-
chr11	126350782	126350792	AAACCGGAAG	1	-
chr11	18344094	18344104	TGACCGGAAG	1	-
chr11	31391378	31391388	CCGCCGGAAG	1	-
chr11	47270425	47270435	ACGCCGGAAG	1	+
chr11	68039545	68039555	GAGCCGGAAG	1	+
chr11	73498855	73498865	GTTCCGGAAG	1	-
chr11	82904694	82904704	AAACCGGAAG	1	+
chr11	96123159	96123169	CTCCCGGAAG	1	-
chr12	112123862	112123872	CGTCCGGAAG	1	-
chr12	113646506	113646516	TTGCCGGAAA	1	+
chr12	117348751	117348761	CGGCCGGAAG	1	-
chr12	120105661	120105671	AGACCGGAAG	1	+
chr12	129308628	129308638	GGGCCGGAAG	1	-
chr12	133613809	133613819	CGTCCGGAAG	1	-
chr12	2113713	2113723	GAGCCGGAAG	1	-
chr12	22697337	22697347	GGGACGGAAG	1	-
chr12	64173931	64173941	GAGCCGGAAG	1	-
chr12	69080747	69080757	GACCCGGAAG	1	-
chr12	7054044	7054054	GGACCGGAAG	1	+
chr13	115000331	115000341	GCCCCGGAAG	1	-
chr13	115046879	115046889	GCCCCGGAAG	1	-
chr13	115079794	115079804	GCCCCGGAAG	1	-
chr13	20161170	20161180	CCCCCGGAAG	1	-
chr13	31192044	31192054	AAGCCGGAAG	1	+
chr13	46038958	46038968	CAACCGGAAA	1	+
chr14	21737980	21737990	CAGCCGGAAA	1	-
chr14	45431335	45431345	GACCCGGAAA	1	-
chr14	70233732	70233742	GGGCCGGAAA	1	-
chr14	78174366	78174376	GATCCGGAAG	1	+
chr14	92506443	92506453	CCGCCGGACG	1	+
chr14	93673446	93673456	GCGCCGGACG	1	-
chr15	102192702	102192712	CAACCGGAAG	1	-
chr15	41186606	41186616	AACCCGGAAG	1	+
chr15	45694539	45694549	AGGCCGGAAG	1	-
chr15	49170061	49170071	AAACCGGAAA	1	-
chr15	63449688	63449698	ATCCCGGAAG	1	-
chr15	73989563	73989573	AGGCCGGAAG	1	+
chr15	74284652	74284662	AAGCCGGAAG	1	-
chr15	74833459	74833469	AAGCCGGAAG	1	-
chr15	74988391	74988401	GCGCCGGAAG	1	-
chr15	78441515	78441525	AACCCGGAAA	1	-
chr15	82555108	82555118	CCGCCGGAAG	1	+
chr15	83419301	83419311	CCGCCGGAAA	1	+
chr15	83736005	83736015	CCCCCGGAAG	1	-
chr15	91565830	91565840	CTCCCGGAAG	1	+
chr16	12010047	12010057	CAACCGGAAG	1	+
chr16	1401902	1401912	GGACCGGAAG	1	-
chr16	22217404	22217414	GAACCGGACA	1	+
chr16	23607662	23607672	CCGCCGGAAA	1	-
chr16	48644196	48644206	GCGACGGAAG	1	+
chr16	58163384	58163394	GAAACGGAAG	1	-
chr16	70380786	70380796	GGACCGGAAG	1	-
chr16	87799605	87799615	GGGCCGGAAG	1	-
chr16	89307468	89307478	CCCCCGGAAG	1	-
chr17	16189454	16189464	AAGCCGGAAG	1	-
chr17	16439017	16439027	ACCCCGGAAG	1	+
chr17	17991245	17991255	CGCCCGGAAG	1	-
chr17	19881009	19881019	GACCCGGAAG	1	-
chr17	36981582	36981592	CTCCCGGAAG	1	-
chr17	4737548	4737558	AGACCGGAAA	1	-
chr17	56429587	56429597	GCGCCGGAAG	1	-
chr17	57697260	57697270	ACTCCGGAAA	1	-
chr17	58469819	58469829	GCCCCGGAAG	1	-
chr17	618092	618102	CTGCCGGAAG	1	-
chr17	62207551	62207561	CGACCGGAAG	1	-
chr17	6544018	6544028	CGGCCGGAAG	1	-
chr17	7036292	7036302	GTCCCGGAAA	1	+
chr17	72459842	72459852	TTGCCGGAAG	1	-
chr17	75084713	75084723	CGGCCGGAAG	1	-
chr17	8077116	8077126	GTGCCGGACG	1	+
chr17	8150613	8150623	GCGCCGGAAG	1	-
chr17	8280062	8280072	CAGCCGGAAG	1	+
chr18	21033137	21033147	CAGCCGGAAG	1	+
chr18	47013737	47013747	GAGCCGGAAG	1	-
chr18	72264890	72264900	TTGCCGGAAG	1	-
chr18	77385414	77385424	AAACCGGAAG	1	+
chr19	10215546	10215556	CACCCGGAAA	1	+
chr19	13261197	13261207	GCACCGGAAG	1	-
chr19	13278659	13278669	GACCCGGAAG	1	+
chr19	18682650	18682660	GAACCGGAAA	1	-
chr19	19774642	19774652	TGGCCGGAAG	1	+
chr19	34745462	34745472	ACACCGGAAG	1	-
chr19	34919276	34919286	CGGCCGGAAG	1	-
chr19	37157728	37157738	CTACCGGAAG	1	+
chr19	37288390	37288400	CTTCCGGAAA	1	-
chr19	40596834	40596844	AGACCGGAAG	1	+
chr19	44455332	44455342	TGACCGGAAG	1	-
chr19	49990684	49990694	CAACCGGAAG	1	+
chr19	53400934	53400944	GACCCGGAAG	1	-
chr19	56904902	56904912	CAGCCGGAAG	1	+
chr19	58193348	58193358	ACGCCGGAAG	1	-
chr19	58238998	58239008	GAGCCGGAAG	1	+
chr19	6670244	6670254	GTACCGGAAG	1	-
chr19	9695195	9695205	GCGCCGGAAA	1	+
chr19	9785872	9785882	GTGCCGGACA	1	+
chr1	149899714	149899724	GCCCCGGAAG	1	-
chr1	150266287	150266297	CCACCGGAAG	1	-
chr1	150293987	150293997	GAACCGGAAA	1	-
chr1	151162564	151162574	ACCCCGGAAG	1	-
chr1	154193232	154193242	GAGCCGGAAA	1	+
chr1	155904249	155904259	CGACCGGAAG	1	-
chr1	161359759	161359769	AGACCGGAAG	1	-
chr1	161369170	161369180	GAACCGGAAA	1	-
chr1	173683991	173684001	GCTCCGGAAG	1	-
chr1	222886782	222886792	ACCCCGGAAG	1	-
chr1	231114783	231114793	AGACCGGAAG	1	-
chr1	235324586	235324596	AACCCGGAAG	1	-
chr1	24741904	24741914	AGCCCGGAAG	1	+
chr1	28655526	28655536	CGACCGGAAG	1	+
chr1	36396855	36396865	GGGCCGGAAG	1	-
chr1	40839380	40839390	CTGCCGGAAG	1	+
chr1	43124101	43124111	GACCCGGAAG	1	-
chr1	46153854	46153864	TTGCCGGAAG	1	+
chr1	62901995	62902005	GCTCCGGAAG	1	+
chr1	85742058	85742068	GACCCGGAAG	1	-
chr20	13619564	13619574	GCACCGGAAG	1	+
chr20	18547991	18548001	GAGCCGGAAG	1	+
chr20	2644895	2644905	AGGCCGGAAG	1	-
chr20	30311750	30311760	GCACCGGAAG	1	-
chr20	30556418	30556428	GGTCCGGAAG	1	-
chr20	39785934	39785944	ACACCGGAAG	1	+
chr21	40686409	40686419	AAGCCGGAAA	1	+
chr22	26908451	26908461	GCGCCGGAAA	1	+
chr22	27068829	27068839	AGGCCGGAAA	1	+
chr22	29784574	29784584	CCACCGGAAG	1	-
chr22	31556130	31556140	GGGCCGGAAG	1	+
chr22	36925326	36925336	CACCCGGAAA	1	+
chr22	38902936	38902946	ACTCCGGAAA	1	-
chr22	39337610	39337620	AAACCGGAAG	1	-
chr22	42084865	42084875	GCACCGGAAA	1	+
chr22	47159077	47159087	AGTCCGGAAG	1	+
chr2	113342048	113342058	GGGCCGGAAG	1	+
chr2	122407670	122407680	GTGCCGGAAG	1	+
chr2	128848716	128848726	TATCCGGAAG	1	+
chr2	15731970	15731980	GGGCCGGAAG	1	+
chr2	187350904	187350914	CTCCCGGAAG	1	-
chr2	232227065	232227075	ATACCGGAAG	1	-
chr2	232826409	232826419	GACCCGGAAG	1	+
chr2	26101488	26101498	AGACCGGAAG	1	-
chr2	47143197	47143207	ACGCCGGAAG	1	+
chr2	71295441	71295451	CGCCCGGAAG	1	-
chr2	9695976	9695986	CAGCCGGAAG	1	+
chr3	10362802	10362812	GCGCCGGAAG	1	-
chr3	108308331	108308341	GATCCGGAAG	1	-
chr3	119217314	119217324	CAACCGGAAG	1	+
chr3	119396236	119396246	CTGCCGGAAG	1	-
chr3	127872223	127872233	GGCCCGGAAG	1	-
chr3	133380815	133380825	CCACCGGAAA	1	-
chr3	136471552	136471562	GAGCCGGACG	1	-
chr3	139108494	139108504	CTCCCGGAAG	1	-
chr3	179065471	179065481	AGGCCGGAAG	1	+
chr3	183602690	183602700	GCCCCGGAAG	1	-
chr3	185000698	185000708	CGGCCGGACG	1	+
chr3	196594693	196594703	GCGCCGGAAG	1	+
chr3	39189694	39189704	CCCCCGGAAA	1	-
chr3	47823413	47823423	GCGCCGGAAG	1	-
chr3	66271635	66271645	AAACCGGAAG	1	-
chr3	9005194	9005204	CTGCCGGAAG	1	+
chr4	100009973	100009983	CAACCGGAAG	1	+
chr4	103749005	103749015	GAACCGGAAG	1	+
chr4	128801936	128801946	GGGCCGGAAG	1	-
chr4	184427493	184427503	AGCCCGGAAG	1	-
chr4	493050	493060	GAGCCGGAAG	1	+
chr4	76598766	76598776	CGCCCGGAAA	1	+
chr5	125936587	125936597	CAGCCGGAAG	1	-
chr5	131722391	131722401	GCTCCGGAAG	1	-
chr5	132388549	132388559	CGCCCGGAAG	1	+
chr5	138677527	138677537	AGCCCGGAAG	1	-
chr5	149539521	149539531	GAGCCGGAAG	1	+
chr5	81147876	81147886	ATCCCGGAAG	1	+
chr5	82373438	82373448	GATCCGGAAG	1	+
chr6	108616093	108616103	CGTCCGGAAG	1	+
chr6	134495772	134495782	GCGCCGGACG	1	-
chr6	13615549	13615559	GACCCGGAAG	1	-
chr6	170893732	170893742	GGGCCGGAAG	1	+
chr6	26286085	26286095	AGACCGGAAG	1	+
chr6	35490688	35490698	CTCCCGGAAG	1	-
chr6	38607456	38607466	CCCCCGGAAA	1	+
chr6	42847334	42847344	GCGCCGGAAG	1	+
chr6	42946926	42946936	GCTCCGGAAG	1	-
chr6	73972929	73972939	CCGCCGGAAG	1	+
chr6	8435591	8435601	CACCCGGAAG	1	+
chr6	88299750	88299760	GCGCCGGAAA	1	+
chr6	90529590	90529600	CTCCCGGAAA	1	-
chr6	97345907	97345917	CCGCCGGAAG	1	-
chr6	97731081	97731091	GCTCCGGAAA	1	+
chr6	99842077	99842087	GGACCGGAAA	1	-
chr7	104584894	104584904	ACACCGGAAG	1	-
chr7	1215881	1215891	GTCCCGGAAG	1	-
chr7	129845221	129845231	TGGCCGGAAA	1	+
chr7	139024950	139024960	CAACCGGAAG	1	+
chr7	2178185	2178195	AAGCCGGAAG	1	-
chr7	35840618	35840628	GGCCCGGAAG	1	+
chr7	39605959	39605969	GGACCGGAAG	1	+
chr7	44530311	44530321	GGACCGGAAG	1	-
chr7	63774375	63774385	AGCCCGGAAG	1	-
chr7	75157510	75157520	GCACCGGAAG	1	+
chr7	91510059	91510069	AGGCCGGAAG	1	-
chr7	91875282	91875292	GACCCGGAAG	1	-
chr7	92076754	92076764	CCGCCGGAAG	1	+
chr8	104427654	104427664	CGGCCGGAAG	1	+
chr8	124085639	124085649	GAACCGGAAG	1	-
chr8	124780685	124780695	CCGCCGGAAA	1	-
chr8	41347890	41347900	CTTCCGGAAA	1	+
chr8	54756103	54756113	CGCCCGGAAG	1	+
chr8	77912355	77912365	GAGCCGGAAG	1	+
chr9	103115329	103115339	CCGCCGGAAG	1	+
chr9	123555679	123555689	GCACCGGAAG	1	-
chr9	128023929	128023939	CTTCCGGAAG	1	+
chr9	132586431	132586441	GAACCGGAAG	1	-
chr9	132646895	132646905	GAGCCGGAAA	1	+
chr9	37079897	37079907	GTCCCGGAAG	1	+
chr9	4679536	4679546	CAACCGGAAG	1	+
chr9	91933343	91933353	CGGCCGGAAG	1	-
chr9	98638210	98638220	CGGCCGGAAG	1	+
chrX	131352237	131352247	CCACCGGAAG	1	-
chrX	149862436	149862446	GCGCCGGAAG	1	-
chrX	153218932	153218942	GGTCCGGAAA	1	+
chrX	24711962	24711972	CGGCCGGAAG	1	-
chrX	40506930	40506940	GCCCCGGAAG	1	-
chrX	41194272	41194282	ACTCCGGAAA	1	-
chrX	52005007	52005017	CCACCGGAAA	1	+
chrX	69353705	69353715	AAACCGGAAG	1	-
chrX	71497077	71497087	GCACCGGAAG	1	-
chr10	102295678	102295688	GAACCGGAAG	1	-
chr10	127408264	127408274	AGACCGGAAG	1	+
chr10	45496371	45496381	CCGCCGGAAG	1	-
chr10	85899305	85899315	GGCCCGGAAG	1	+
chr11	110300818	110300828	CTGCCGGAAG	1	-
chr11	118272321	118272331	CCGCCGGAAG	1	-
chr11	18127617	18127627	GTGCCGGAAG	1	+
chr11	18548513	18548523	GGCCCGGAAG	1	-
chr11	60673924	60673934	GGACCGGAAG	1	-
chr11	64885198	64885208	GAACCGGAAG	1	-
chr11	67030351	67030361	ACTCCGGAAG	1	+
chr11	70244635	70244645	GAACCGGAAG	1	+
chr11	71791710	71791720	GGTCCGGAAG	1	-
chr11	71814435	71814445	GGACCGGAAG	1	-
chr12	100594489	100594499	ACGCCGGAAG	1	-
chr12	1058686	1058696	GACCCGGAAG	1	+
chr12	123237310	123237320	AAGCCGGAAG	1	-
chr12	133757942	133757952	GACCCGGAAG	1	-
chr12	1800085	1800095	AAACCGGAAG	1	-
chr12	28343590	28343600	GCCCCGGAAG	1	-
chr12	48551287	48551297	GACCCGGAAG	1	+
chr12	498463	498473	CTTCCGGAAA	1	-
chr12	56435625	56435635	ATACCGGAAA	1	+
chr12	7000555	7000565	GGGACGGAAG	1	-
chr13	113863008	113863018	GGGCCGGAAG	1	-
chr13	24463576	24463586	GACCCGGAAG	1	-
chr13	28024550	28024560	CACCCGGAAG	1	-
chr13	34116876	34116886	TTGCCGGAAA	1	-
chr13	42535264	42535274	CCGCCGGAAA	1	+
chr13	52158166	52158176	AGACCGGAAA	1	-
chr14	23452119	23452129	GGACCGGACG	1	+
chr14	31028336	31028346	AACCCGGAAA	1	-
chr14	39644361	39644371	AGGCCGGAAG	1	+
chr14	55518185	55518195	ACTCCGGAAA	1	+
chr14	57046515	57046525	GACCCGGAAG	1	+
chr14	61447886	61447896	ATGCCGGAAG	1	+
chr14	74353546	74353556	GAGCCGGAAG	1	+
chr14	93651310	93651320	GAGCCGGAAG	1	+
chr14	94373222	94373232	TCACCGGAAG	1	+
chr15	101835556	101835566	TTGCCGGAAG	1	+
chr15	44719642	44719652	ACGCCGGAAG	1	-
chr15	49338710	49338720	GGGACGGAAG	1	+
chr16	11945444	11945454	GCCCCGGAAG	1	+
chr16	24740972	24740982	AGACCGGAAG	1	-
chr16	27378884	27378894	CCACCGGAAA	1	+
chr16	3355484	3355494	CGGCCGGAAG	1	-
chr16	4338501	4338511	GGACCGGAAG	1	-
chr16	718101	718111	GAACCGGAAG	1	+
chr16	72699038	72699048	CGGCCGGAAG	1	-
chr16	74330706	74330716	GAACCGGAAG	1	+
chr16	85045130	85045140	GCGCCGGAAG	1	+
chr17	10600863	10600873	CTACCGGAAA	1	-
chr17	1171594	1171604	CCTCCGGAAG	1	-
chr17	20945608	20945618	GGCCCGGAAG	1	+
chr17	26684631	26684641	GCGCCGGAAG	1	-
chr17	34891318	34891328	CGGCCGGAAG	1	+
chr17	37009968	37009978	ACGCCGGAAA	1	+
chr17	38083723	38083733	AGCCCGGAAG	1	-
chr17	40976294	40976304	CCGCCGGAAA	1	+
chr17	43394662	43394672	CGTCCGGAAA	1	-
chr17	4981746	4981756	GTACCGGAAG	1	+
chr17	5095155	5095165	GCACCGGAAG	1	-
chr17	5342464	5342474	CCGCCGGAAG	1	+
chr17	63119513	63119523	CCGCCGGAAG	1	+
chr17	6554933	6554943	GGACCGGAAG	1	-
chr17	73127851	73127861	CGGCCGGAAG	1	+
chr17	80163952	80163962	AACCCGGAAG	1	-
chr18	11851328	11851338	GGGACGGAAG	1	-
chr18	32924426	32924436	AGACCGGAAG	1	-
chr18	72265055	72265065	CCACCGGAAG	1	+
chr19	10381672	10381682	AGTCCGGAAA	1	+
chr19	11670057	11670067	CTGCCGGAAG	1	+
chr19	12721701	12721711	GCGCCGGAAA	1	+
chr19	13262678	13262688	CAACCGGAAG	1	+
chr19	23578287	23578297	ATCCCGGAAG	1	+
chr19	39900822	39900832	CGCCCGGAAG	1	+
chr19	51297799	51297809	GTTCCGGAAG	1	+
chr19	52772840	52772850	GACCCGGAAG	1	+
chr19	55791500	55791510	CACCCGGAAG	1	+
chr19	57791282	57791292	CACCCGGAAG	1	+
chr19	58038760	58038770	GAGCCGGAAA	1	-
chr19	58258164	58258174	ACGCCGGAAG	1	-
chr1	10003463	10003473	GGGCCGGAAG	1	-
chr1	110075123	110075133	GGGCCGGAAA	1	+
chr1	151032133	151032143	GAGCCGGACG	1	-
chr1	153939978	153939988	CGGCCGGACG	1	+
chr1	156163879	156163889	GAACCGGAAA	1	-
chr1	156786683	156786693	CCCCCGGAAG	1	+
chr1	161008773	161008783	GATCCGGAAG	1	+
chr1	166808565	166808575	CGGCCGGAAG	1	+
chr1	168148112	168148122	GTCCCGGAAG	1	+
chr1	20209047	20209057	CAGCCGGAAA	1	+
chr1	205601154	205601164	CCCCCGGAAG	1	-
chr1	224622551	224622561	CCACCGGAAG	1	-
chr1	38478390	38478400	CTACCGGAAA	1	-
chr1	40506379	40506389	GGCCCGGAAG	1	+
chr1	40778241	40778251	TCACCGGAAG	1	+
chr1	53704268	53704278	CGCCCGGAAG	1	+
chr1	54518487	54518497	TTACCGGAAG	1	-
chr1	86042747	86042757	CCGCCGGAAA	1	+
chr1	9747459	9747469	CCACCGGAAG	1	-
chr20	3140515	3140525	TGGCCGGAAG	1	-
chr20	32582351	32582361	GAGCCGGAAG	1	-
chr20	57556004	57556014	CTTCCGGAAG	1	+
chr20	5931192	5931202	GGGCCGGAAA	1	-
chr21	26979832	26979842	CCCCCGGAAA	1	+
chr22	24093350	24093360	GTCCCGGAAG	1	-
chr22	29168606	29168616	AGTCCGGAAG	1	+
chr22	43539448	43539458	GCCCCGGAAG	1	-
chr22	47158508	47158518	CGCCCGGAAG	1	-
chr22	50765584	50765594	GAGCCGGACG	1	+
chr2	114384837	114384847	GAGCCGGAAG	1	+
chr2	120770553	120770563	GCCCCGGAAA	1	-
chr2	120980749	120980759	CGGCCGGAAG	1	+
chr2	128615705	128615715	CCGCCGGAAG	1	+
chr2	178417534	178417544	CAACCGGAAG	1	+
chr2	198364849	198364859	CTCCCGGAAA	1	-
chr2	24149997	24150007	CGGCCGGAAG	1	-
chr2	242549693	242549703	GCCCCGGAAG	1	+
chr2	27294568	27294578	CCGCCGGAAG	1	-
chr2	43447174	43447184	AGACCGGAAG	1	-
chr2	67625272	67625282	AAACCGGAAG	1	+
chr2	70369988	70369998	CCCCCGGAAG	1	+
chr2	85839195	85839205	GGGCCGGAAG	1	-
chr3	101395994	101396004	CCACCGGAAG	1	+
chr3	119182617	119182627	TGGCCGGAAG	1	-
chr3	128399656	128399666	GTCCCGGAAG	1	+
chr3	128968454	128968464	GGCCCGGAAG	1	+
chr3	141030583	141030593	GCGCCGGAAG	1	+
chr3	197463780	197463790	GAGCCGGAAG	1	-
chr3	3168623	3168633	AGCCCGGAAG	1	+
chr3	40351083	40351093	AGCCCGGAAA	1	-
chr3	40566450	40566460	GAGCCGGAAG	1	-
chr3	49395936	49395946	AAGCCGGAAG	1	+
chr3	67048287	67048297	ATACCGGAAG	1	+
chr3	9932281	9932291	GGGCCGGAAG	1	+
chr4	153701112	153701122	AAGCCGGAAG	1	-
chr4	2936627	2936637	CGGCCGGAAG	1	-
chr4	54232167	54232177	CTTCCGGAAA	1	+
chr4	6988498	6988508	GAGACGGAAG	1	-
chr4	77069650	77069660	AGGCCGGAAG	1	+
chr4	84376985	84376995	GGACCGGAAG	1	+
chr5	133450238	133450248	GCTCCGGAAG	1	+
chr5	133984419	133984429	GAGCCGGAAG	1	+
chr5	139944334	139944344	GCTCCGGAAG	1	+
chr5	140071018	140071028	GAGCCGGAAA	1	-
chr5	149380258	149380268	GCACCGGAAG	1	-
chr5	149737208	149737218	GAGCCGGAAG	1	+
chr5	149829378	149829388	GTTCCGGAAG	1	+
chr5	173315308	173315318	GAACCGGAAG	1	+
chr5	179334853	179334863	GAGACGGAAG	1	+
chr5	180650639	180650649	ACGCCGGAAG	1	+
chr5	34839189	34839199	GAACCGGAAG	1	+
chr5	72794256	72794266	AGGCCGGAAG	1	-
chr6	10723401	10723411	TCGCCGGAAA	1	-
chr6	170151741	170151751	GCACCGGAAG	1	+
chr6	17600516	17600526	CCGCCGGAAG	1	-
chr6	20320026	20320036	ACTCCGGAAG	1	+
chr6	27447554	27447564	TTACCGGAAG	1	-
chr6	30181949	30181959	GCCCCGGAAG	1	+
chr6	80714235	80714245	GCCCCGGAAG	1	-
chr7	141438159	141438169	GCGCCGGAAG	1	+
chr7	155608102	155608112	GGGCCGGAAG	1	-
chr7	39773158	39773168	AAACCGGAAG	1	+
chr7	48018961	48018971	GCGCCGGAAG	1	-
chr7	66205433	66205443	AAGCCGGAAG	1	+
chr7	66386086	66386096	GTCCCGGAAG	1	+
chr7	72722875	72722885	GGACCGGAAG	1	+
chr7	77427583	77427593	CGGCCGGAAA	1	+
chr7	99063736	99063746	GGGCCGGACA	1	+
chr7	99613206	99613216	AGGCCGGAAG	1	-
chr8	100025254	100025264	GATCCGGAAG	1	-
chr8	103251077	103251087	AGGCCGGAAG	1	-
chr8	42270515	42270525	GAACCGGAAG	1	+
chr8	74884512	74884522	CAGACGGAAG	1	-
chr8	87521006	87521016	GCACCGGAAA	1	-
chr9	135282251	135282261	GGGCCGGAAG	1	-
chr9	19049370	19049380	CCGCCGGAAG	1	+
chr9	33001615	33001625	GCGCCGGAAG	1	-
chr9	35812295	35812305	GGACCGGAAA	1	-
chr9	6757776	6757786	CCTCCGGAAA	1	+
chr9	88969366	88969376	GCGCCGGAAG	1	-
chr9	99329267	99329277	ACCCCGGAAG	1	+
chrX	118603043	118603053	GGGCCGGAAG	1	+
chrX	128915298	128915308	CAGCCGGAAG	1	-
chrX	13752777	13752787	CGGCCGGAAG	1	-
chrX	48776235	48776245	GGCCCGGAAG	1	+
chrX	70288386	70288396	CACCCGGAAG	1	-
chr10	105156225	105156235	CGGCCGGAAG	1	+
chr10	112678557	112678567	GGGCCGGACG	1	-
chr10	124713789	124713799	GAGCCGGAAG	1	-
chr10	124895487	124895497	AGGCCGGAAA	1	-
chr10	131909657	131909667	GCCCCGGAAG	1	+
chr10	135207615	135207625	GCGCCGGAAG	1	+
chr10	26986560	26986570	GAGCCGGAAA	1	-
chr10	5855598	5855608	GAACCGGAAG	1	-
chr10	69835094	69835104	TGGCCGGAAG	1	+
chr10	7829939	7829949	CAGCCGGAAA	1	+
chr10	89264615	89264625	GAGCCGGAAG	1	+
chr11	134094160	134094170	CTACCGGAAG	1	-
chr11	3078660	3078670	GCCCCGGAAG	1	+
chr11	35684404	35684414	GCGCCGGAAG	1	+
chr11	4414697	4414707	GCACCGGAAG	1	+
chr11	46958308	46958318	GTTCCGGAAG	1	+
chr11	62529056	62529066	CCACCGGAAA	1	-
chr11	77705883	77705893	ACGCCGGAAG	1	+
chr11	8710571	8710581	AGACCGGAAG	1	+
chr11	93517369	93517379	GGCCCGGAAG	1	+
chr12	105501484	105501494	GGGCCGGAAG	1	+
chr12	107167909	107167919	GGGCCGGAAA	1	-
chr12	109915395	109915405	GTTCCGGAAA	1	-
chr12	110562125	110562135	CGCCCGGAAG	1	+
chr12	122356450	122356460	CCGCCGGAAG	1	-
chr12	133656820	133656830	AAGCCGGAAG	1	-
chr12	21654570	21654580	GACCCGGAAG	1	-
chr12	51566682	51566692	TGACCGGAAG	1	-
chr12	62860556	62860566	TACCCGGAAG	1	+
chr12	69979223	69979233	AAGCCGGAAG	1	-
chr12	93323283	93323293	TAGCCGGAAG	1	-
chr13	111358557	111358567	CTCCCGGAAG	1	+
chr13	111805994	111806004	GCGCCGGAAG	1	-
chr13	98085541	98085551	CAGCCGGAAG	1	-
chr14	77564439	77564449	CCGCCGGAAG	1	-
chr15	34394067	34394077	GCCCCGGAAG	1	+
chr15	37392636	37392646	AACCCGGAAG	1	+
chr15	65426227	65426237	CCTCCGGAAG	1	+
chr15	65810022	65810032	GAACCGGAAG	1	-
chr15	74753615	74753625	GAACCGGAAG	1	-
chr15	78423885	78423895	CGGCCGGAAG	1	+
chr15	91260573	91260583	CCGCCGGAAG	1	-
chr16	67906969	67906979	GTGCCGGAAG	1	+
chr16	69760495	69760505	GGGCCGGACA	1	-
chr16	71496137	71496147	CTGCCGGAAG	1	+
chr16	740386	740396	GCGCCGGAAG	1	+
chr17	21030096	21030106	CCTCCGGAAG	1	+
chr17	21191394	21191404	CCGCCGGAAG	1	-
chr17	36507709	36507719	CTTCCGGAAG	1	+
chr17	40086857	40086867	GAACCGGAAG	1	+
chr17	47270002	47270012	CTGCCGGAAG	1	-
chr17	48229865	48229875	GAGCCGGAAG	1	+
chr17	49230808	49230818	GCGCCGGAAG	1	+
chr17	56085064	56085074	GCTCCGGAAA	1	+
chr17	57784994	57785004	GGACCGGAAG	1	+
chr17	58156321	58156331	GTCCCGGAAG	1	-
chr17	66508562	66508572	CCACCGGAAA	1	-
chr17	71228416	71228426	ACGCCGGAAG	1	-
chr17	76470938	76470948	GGGCCGGAAG	1	+
chr18	48494290	48494300	AGCCCGGAAG	1	+
chr18	61089626	61089636	GTTCCGGAAG	1	-
chr19	13056650	13056660	GCCCCGGAAG	1	+
chr19	16653254	16653264	CGGCCGGAAG	1	+
chr19	17634255	17634265	TGACCGGAAG	1	+
chr19	3185815	3185825	GCGCCGGACG	1	+
chr19	35225047	35225057	GTACCGGAAG	1	-
chr19	37808789	37808799	CTTCCGGAAA	1	-
chr19	45988679	45988689	GGTCCGGAAG	1	+
chr19	46012661	46012671	GGACCGGAAA	1	-
chr19	54704550	54704560	TGGCCGGAAA	1	+
chr19	58111256	58111266	ACGCCGGAAG	1	-
chr19	58514234	58514244	ACGCCGGAAG	1	-
chr19	59031372	59031382	ACGCCGGAAG	1	-
chr19	6361529	6361539	ACGCCGGAAG	1	+
chr19	8070656	8070666	CGACCGGAAG	1	-
chr19	9938575	9938585	GAACCGGAAG	1	-
chr1	100315637	100315647	CTCCCGGAAG	1	+
chr1	110882689	110882699	CCGCCGGAAG	1	-
chr1	110950411	110950421	GCGACGGAAG	1	-
chr1	114355032	114355042	ATGCCGGAAG	1	+
chr1	155990740	155990750	AGACCGGAAA	1	+
chr1	156252752	156252762	AAGCCGGAAA	1	-
chr1	160001805	160001815	GGACCGGAAA	1	-
chr1	161172201	161172211	GCCCCGGAAG	1	-
chr1	16693474	16693484	GTACCGGAAG	1	-
chr1	169863083	169863093	GGTCCGGAAA	1	+
chr1	173793952	173793962	GAACCGGAAA	1	-
chr1	204380983	204380993	ACGCCGGAAG	1	+
chr1	206643774	206643784	GAGACGGAAA	1	+
chr1	231376907	231376917	AACCCGGAAG	1	-
chr1	235667947	235667957	GTGACGGAAG	1	-
chr1	25348992	25349002	CCTCCGGAAA	1	+
chr1	25558979	25558989	TTGCCGGAAG	1	-
chr1	28415147	28415157	GAACCGGAAG	1	+
chr1	28974796	28974806	CAACCGGAAG	1	+
chr1	38455752	38455762	GTGCCGGAAG	1	+
chr1	59368948	59368958	ATCCCGGAAG	1	-
chr1	74663980	74663990	CCTCCGGAAG	1	+
chr1	8014388	8014398	GCGCCGGAAA	1	-
chr20	25677345	25677355	GCGCCGGAAG	1	+
chr20	30539850	30539860	GCGCCGGAAG	1	-
chr20	3190127	3190137	CAGCCGGAAG	1	+
chr20	32699628	32699638	CTCCCGGAAG	1	-
chr21	38639620	38639630	CAGCCGGAAG	1	-
chr21	45432196	45432206	AGGCCGGAAG	1	+
chr22	17565863	17565873	AAGCCGGAAG	1	+
chr22	18121310	18121320	ACTCCGGAAA	1	+
chr22	29949735	29949745	GAACCGGAAG	1	+
chr22	38245349	38245359	AAACCGGAAG	1	-
chr22	42196557	42196567	GGGCCGGAAG	1	+
chr2	113299999	113300009	ACGCCGGAAG	1	-
chr2	148778505	148778515	GACCCGGAAG	1	-
chr2	153032507	153032517	GAGCCGGAAG	1	+
chr2	20189859	20189869	GCTCCGGAAA	1	+
chr2	201936725	201936735	CAACCGGAAA	1	-
chr2	219773831	219773841	AGGCCGGAAG	1	+
chr2	234160310	234160320	GAGCCGGAAG	1	+
chr2	241500645	241500655	AACCCGGAAG	1	-
chr2	241525731	241525741	GCGCCGGAAG	1	+
chr2	61698466	61698476	CGGCCGGAAG	1	+
chr2	64751424	64751434	CGCCCGGAAG	1	+
chr2	98262484	98262494	CCCCCGGAAG	1	+
chr3	100428119	100428129	AAACCGGAAG	1	+
chr3	101232137	101232147	CGACCGGAAA	1	+
chr3	127842775	127842785	CAGACGGAAG	1	-
chr3	12883108	12883118	GAGCCGGAAG	1	-
chr3	128880185	128880195	GGACCGGAAG	1	+
chr3	129118322	129118332	GAGCCGGAAG	1	-
chr3	142297610	142297620	CTGCCGGAAG	1	+
chr3	38178879	38178889	AGACCGGAAG	1	+
chr3	44690195	44690205	GAGCCGGAAG	1	+
chr3	47324103	47324113	ATTCCGGAAG	1	+
chr3	52322048	52322058	GGGCCGGAAG	1	-
chr4	2964905	2964915	GGGCCGGAAG	1	-
chr4	76649963	76649973	CCTCCGGAAA	1	-
chr4	83295317	83295327	GAACCGGAAG	1	+
chr5	112312459	112312469	GGGACGGAAG	1	+
chr5	139127090	139127100	GGGCCGGAAG	1	+
chr5	139554613	139554623	CCGCCGGAAG	1	-
chr5	140044384	140044394	GGGCCGGAAG	1	-
chr5	153418543	153418553	AGGCCGGAAG	1	+
chr5	32174489	32174499	GCGCCGGAAG	1	+
chr5	65222287	65222297	AACCCGGAAA	1	-
chr5	65440021	65440031	CAGCCGGAAG	1	-
chr5	75012987	75012997	GTGCCGGAAG	1	-
chr5	89825403	89825413	GGCCCGGAAG	1	-
chr6	153323849	153323859	GAACCGGAAG	1	+
chr6	159420905	159420915	GAGCCGGAAG	1	-
chr6	170102189	170102199	CGGCCGGAAG	1	-
chr6	40995932	40995942	CGGCCGGAAG	1	+
chr6	42989316	42989326	ACGCCGGAAG	1	+
chr7	104653992	104654002	CAGCCGGAAA	1	-
chr7	108210201	108210211	AAGCCGGAAG	1	+
chr7	127225389	127225399	CGGCCGGACG	1	+
chr7	128116802	128116812	GAGCCGGAAA	1	-
chr7	140098327	140098337	CGTCCGGAAA	1	-
chr7	140714742	140714752	GTCCCGGAAG	1	+
chr7	32931309	32931319	AAACCGGAAG	1	-
chr7	44925134	44925144	GCGCCGGAAG	1	-
chr7	45151386	45151396	TGGCCGGAAG	1	-
chr7	644257	644267	GCTCCGGAAG	1	+
chr7	99517217	99517227	AGACCGGAAG	1	+
chr8	125487099	125487109	CAGCCGGAAA	1	+
chr8	144766606	144766616	GGGCCGGAAG	1	+
chr8	145980993	145981003	GAACCGGAAG	1	+
chr8	146127093	146127103	CGCCCGGAAG	1	-
chr8	21867773	21867783	CCGCCGGAAG	1	+
chr8	48920948	48920958	CTCCCGGAAG	1	+
chr8	67341229	67341239	GCTCCGGAAG	1	+
chr9	104296127	104296137	CTCCCGGAAG	1	+
chr9	106856367	106856377	GTGCCGGACG	1	+
chr9	137288274	137288284	CCTCCGGAAG	1	-
chr9	19103000	19103010	TGGCCGGAAG	1	-
chr9	33290491	33290501	GCGCCGGAAG	1	+
chr9	35665187	35665197	CAGCCGGAAG	1	-
chr9	91925727	91925737	AGGCCGGAAG	1	-
chrX	15873146	15873156	GAACCGGAAG	1	+
chr10	101989391	101989401	TTACCGGAAG	1	-
chr10	104677564	104677574	GCCCCGGAAG	1	-
chr10	75532228	75532238	CGGCCGGAAA	1	-
chr11	116643770	116643780	CGGCCGGAAG	1	+
chr11	123612386	123612396	GAACCGGAAG	1	+
chr11	124746318	124746328	GCGCCGGAAA	1	+
chr11	124823998	124824008	GCTCCGGAAA	1	+
chr11	47600523	47600533	GAGCCGGAAG	1	-
chr11	57298233	57298243	CTCCCGGAAG	1	-
chr11	61197517	61197527	GAGCCGGAAG	1	-
chr11	63606198	63606208	TTGCCGGAAA	1	+
chr11	63606546	63606556	CAGCCGGAAA	1	-
chr11	64037528	64037538	GCACCGGAAG	1	+
chr11	68671289	68671299	CGGCCGGAAA	1	+
chr11	71934509	71934519	GGGCCGGACG	1	-
chr11	72853445	72853455	AGGCCGGAAA	1	-
chr11	82997026	82997036	CCACCGGAAA	1	-
chr12	109125414	109125424	CCTCCGGAAG	1	-
chr12	124118223	124118233	GCGCCGGAAG	1	-
chr12	133464425	133464435	AATCCGGAAG	1	-
chr12	2921752	2921762	AGCCCGGAAG	1	+
chr12	50419470	50419480	CTTCCGGAAA	1	-
chr12	50561188	50561198	GGGCCGGAAG	1	-
chr12	51441916	51441926	GCGCCGGAAA	1	-
chr12	66524518	66524528	CGACCGGAAG	1	+
chr12	69753824	69753834	ACCCCGGAAG	1	-
chr13	100741152	100741162	CGGCCGGACG	1	+
chr13	103046840	103046850	CGGCCGGAAG	1	-
chr13	27998748	27998758	CTCCCGGAAG	1	+
chr13	73356278	73356288	CCGCCGGAAG	1	-
chr13	77566207	77566217	GCTCCGGAAG	1	+
chr14	67826577	67826587	CAACCGGAAG	1	-
chr14	75348596	75348606	CAACCGGAAG	1	-
chr14	77924367	77924377	GAGCCGGAAG	1	+
chr14	81687749	81687759	AGGCCGGAAG	1	-
chr15	65588152	65588162	ACTCCGGAAA	1	-
chr15	83680373	83680383	GCGCCGGAAG	1	+
chr16	21610850	21610860	CGGCCGGAAG	1	+
chr16	23652781	23652791	CGGCCGGAAG	1	+
chr16	30366611	30366621	CACCCGGAAG	1	+
chr16	30661747	30661757	GAACCGGAAG	1	+
chr16	3661736	3661746	CGACCGGAAG	1	-
chr16	5083841	5083851	CCGCCGGACG	1	+
chr16	71599050	71599060	GGACCGGAAA	1	-
chr16	83841525	83841535	GCACCGGAAG	1	-
chr16	89787395	89787405	TCGCCGGAAG	1	-
chr17	18218573	18218583	GACCCGGAAG	1	-
chr17	27907570	27907580	CAGACGGAAG	1	+
chr17	37356286	37356296	TAACCGGAAG	1	-
chr17	37356482	37356492	GAACCGGACA	1	+
chr17	40169483	40169493	CAACCGGAAG	1	-
chr17	40541114	40541124	CACCCGGAAA	1	+
chr17	40925444	40925454	AGGCCGGAAG	1	+
chr17	60501246	60501256	GAGCCGGAAA	1	-
chr17	61851172	61851182	GCTCCGGAAG	1	+
chr17	7218724	7218734	ACTCCGGAAG	1	-
chr17	75437861	75437871	GAAACGGAAG	1	-
chr18	19180703	19180713	TCGCCGGAAG	1	-
chr18	29599073	29599083	GGGACGGAAG	1	+
chr18	32821006	32821016	AGACCGGAAG	1	-
chr18	55289168	55289178	GATCCGGAAG	1	-
chr19	13210420	13210430	CGACCGGAAG	1	-
chr19	14117898	14117908	CAGCCGGAAA	1	+
chr19	17958932	17958942	GTTCCGGAAG	1	+
chr19	1876043	1876053	CGGCCGGAAA	1	+
chr19	2474676	2474686	GCGCCGGAAG	1	-
chr19	3971332	3971342	GGACCGGAAG	1	-
chr19	40502926	40502936	CAGCCGGAAA	1	-
chr19	50879668	50879678	GGACCGGAAG	1	+
chr19	58011236	58011246	ACGCCGGAAG	1	-
chr19	58919865	58919875	ACGCCGGAAG	1	+
chr19	7069654	7069664	GAGCCGGAAG	1	+
chr1	109756466	109756476	CGACCGGAAG	1	-
chr1	110091180	110091190	TCGCCGGAAG	1	+
chr1	151882190	151882200	GCCCCGGAAG	1	-
chr1	154909504	154909514	GAACCGGACG	1	+
chr1	156698226	156698236	AGACCGGAAG	1	+
chr1	16302615	16302625	GCGCCGGAAG	1	-
chr1	16767223	16767233	TCGCCGGAAG	1	+
chr1	202779714	202779724	CTACCGGAAA	1	-
chr1	208136941	208136951	CAGCCGGAAG	1	+
chr1	220445796	220445806	AAACCGGAAG	1	+
chr1	235292167	235292177	GGACCGGAAG	1	-
chr1	29213451	29213461	CCGCCGGACG	1	+
chr1	40204545	40204555	CCGCCGGAAG	1	-
chr1	40997205	40997215	CTTCCGGAAA	1	+
chr1	47184965	47184975	GTCCCGGAAG	1	-
chr1	53662473	53662483	GGGCCGGAAG	1	+
chr1	55181518	55181528	CCGCCGGAAG	1	+
chr20	34252921	34252931	CTCCCGGAAG	1	+
chr20	43150690	43150700	AGGCCGGAAA	1	+
chr20	43514230	43514240	CAGACGGAAG	1	-
chr21	33985176	33985186	TTGCCGGAAG	1	-
chr22	30752925	30752935	GTCCCGGAAG	1	-
chr22	30819711	30819721	GGACCGGAAG	1	+
chr22	31608043	31608053	GGGCCGGAAG	1	-
chr22	39077962	39077972	ACACCGGAAG	1	-
chr2	172778945	172778955	GGGCCGGAAG	1	-
chr2	197504201	197504211	GCGCCGGAAA	1	+
chr2	202646028	202646038	GGGCCGGAAG	1	+
chr2	204192920	204192930	ACGCCGGAAG	1	+
chr2	27255837	27255847	GGACCGGAAA	1	+
chr2	27994574	27994584	GCCCCGGAAG	1	+
chr2	32582303	32582313	AGGCCGGAAG	1	+
chr2	43037377	43037387	CGGCCGGAAA	1	-
chr2	55746734	55746744	GGCCCGGAAG	1	-
chr2	70528666	70528676	AGGCCGGAAG	1	+
chr2	70529062	70529072	CATCCGGAAG	1	-
chr2	75937869	75937879	GGACCGGAAG	1	+
chr2	88927155	88927165	CGTCCGGAAG	1	-
chr2	98280623	98280633	CGTCCGGAAA	1	+
chr3	112280741	112280751	AAGCCGGAAG	1	-
chr3	11314096	11314106	TTGCCGGAAG	1	+
chr3	137906245	137906255	GTACCGGAAA	1	-
chr3	14693259	14693269	CAACCGGAAG	1	-
chr3	15140680	15140690	AAACCGGAAG	1	+
chr3	180319935	180319945	CTGCCGGAAG	1	-
chr3	184429901	184429911	GGACCGGAAA	1	-
chr3	50275633	50275643	GTACCGGAAG	1	-
chr4	170678967	170678977	CTGCCGGAAA	1	-
chr4	17616343	17616353	GGCCCGGAAG	1	-
chr4	187112633	187112643	CGGCCGGAAG	1	+
chr4	4249975	4249985	ACGCCGGAAG	1	-
chr4	57844060	57844070	ACCCCGGAAG	1	-
chr4	6717830	6717840	CCGCCGGAAG	1	+
chr4	90032693	90032703	GAGCCGGAAG	1	-
chr5	10250043	10250053	AAACCGGAAA	1	+
chr5	132202276	132202286	CTCCCGGAAG	1	+
chr5	132387345	132387355	CTACCGGAAG	1	+
chr5	148931188	148931198	CGACCGGAAG	1	-
chr5	41904306	41904316	GACCCGGAAA	1	+
chr5	43121574	43121584	CGCCCGGAAG	1	+
chr5	6378692	6378702	GAAACGGAAG	1	-
chr5	6633168	6633178	CGGCCGGAAG	1	-
chr5	74532804	74532814	TGGCCGGAAG	1	+
chr6	166901783	166901793	GAACCGGAAA	1	+
chr6	43484611	43484621	CCTCCGGAAG	1	+
chr7	107384526	107384536	CCTCCGGAAG	1	+
chr7	128695169	128695179	GGACCGGAAG	1	+
chr7	44613619	44613629	GTACCGGAAG	1	-
chr7	5862834	5862844	GGTCCGGAAG	1	-
chr7	96746946	96746956	GAACCGGAAG	1	-
chr7	99149739	99149749	AAGCCGGAAG	1	+
chr7	99647397	99647407	CACCCGGAAG	1	-
chr7	99679373	99679383	GACCCGGAAG	1	-
chr8	101734731	101734741	AACCCGGAAG	1	-
chr8	146228270	146228280	GGGCCGGAAA	1	+
chr8	22526623	22526633	AATCCGGAAG	1	-
chr8	37594107	37594117	GGCCCGGAAG	1	+
chr8	99057821	99057831	GGACCGGAAG	1	+
chr8	9912139	9912149	GGGCCGGAAG	1	+
chr9	125693825	125693835	GAACCGGAAG	1	+
chr9	126691828	126691838	GCCCCGGAAG	1	-
chr9	127703376	127703386	GCGCCGGAAG	1	+
chr9	132597555	132597565	GCGCCGGAAG	1	-
chr9	136203115	136203125	CCGCCGGAAG	1	+
chrX	64754799	64754809	CGGCCGGAAG	1	+
chr10	102747265	102747275	GAACCGGAAG	1	-
chr10	1095301	1095311	CAGCCGGAAG	1	+
chr10	28821742	28821752	CTTCCGGAAG	1	+
chr11	61129840	61129850	CTTCCGGAAG	1	+
chr11	62359098	62359108	CCTCCGGAAA	1	+
chr11	64851685	64851695	CACCCGGAAG	1	+
chr11	9336397	9336407	TACCCGGAAG	1	+
chr11	94706758	94706768	GACCCGGAAG	1	+
chr12	116997749	116997759	TCACCGGAAA	1	+
chr12	120875899	120875909	GCGCCGGAAG	1	-
chr12	133287166	133287176	GCACCGGAAG	1	-
chr12	133287370	133287380	CGCCCGGAAG	1	+
chr12	133562894	133562904	GCGCCGGAAA	1	-
chr12	53399942	53399952	CTGCCGGAAG	1	-
chr12	56320910	56320920	ACGCCGGAAG	1	-
chr12	56498105	56498115	CTCCCGGAAA	1	-
chr12	69864149	69864159	CCCCCGGAAG	1	+
chr12	7261115	7261125	TGGCCGGAAG	1	+
chr13	99128988	99128998	GGGCCGGAAA	1	-
chr14	74416922	74416932	GAACCGGAAA	1	-
chr15	75918140	75918150	GAGCCGGAAA	1	-
chr15	90931383	90931393	CGGCCGGAAA	1	-
chr15	93352542	93352552	CTGCCGGAAG	1	+
chr16	20911741	20911751	TTACCGGAAG	1	-
chr16	2653301	2653311	CCTCCGGAAG	1	+
chr16	28503442	28503452	GACCCGGAAG	1	-
chr16	57278895	57278905	GTCCCGGAAG	1	-
chr16	70415360	70415370	GCGCCGGAAG	1	+
chr16	81069411	81069421	CTGCCGGAAG	1	+
chr16	89284085	89284095	GCGCCGGAAG	1	-
chr17	11900776	11900786	CTCCCGGAAG	1	-
chr17	26662516	26662526	ACTCCGGAAG	1	+
chr17	27056008	27056018	GGACCGGAAG	1	-
chr17	36860186	36860196	CATCCGGAAG	1	-
chr17	40729764	40729774	TCGCCGGAAG	1	-
chr17	42092389	42092399	GACCCGGAAG	1	-
chr17	45908948	45908958	GGGCCGGAAG	1	+
chr17	55927409	55927419	GAACCGGAAG	1	+
chr17	7143191	7143201	AGGCCGGAAG	1	-
chr17	7589971	7589981	AAACCGGAAA	1	+
chr17	80023675	80023685	CCACCGGAAG	1	+
chr17	80407585	80407595	CGGCCGGAAG	1	-
chr18	14132447	14132457	ATTCCGGAAG	1	+
chr18	43753987	43753997	CGCCCGGAAA	1	-
chr19	1244809	1244819	GACCCGGAAG	1	+
chr19	12917386	12917396	TGGCCGGAAG	1	+
chr19	1885507	1885517	GCCCCGGAAG	1	+
chr19	19627020	19627030	GGACCGGAAG	1	+
chr19	24216238	24216248	ATGCCGGAAA	1	-
chr19	30097205	30097215	GCGCCGGAAG	1	+
chr19	36239325	36239335	CTTCCGGAAA	1	-
chr19	39322568	39322578	CAACCGGAAA	1	-
chr19	39936407	39936417	CTGCCGGAAG	1	+
chr19	45458495	45458505	TAGCCGGAAG	1	+
chr19	52097823	52097833	CTCCCGGAAG	1	-
chr19	56166918	56166928	CGACCGGAAG	1	-
chr19	57874791	57874801	ACGCCGGAAG	1	-
chr19	57901103	57901113	AGTCCGGAAG	1	+
chr1	150241465	150241475	CCCCCGGAAG	1	+
chr1	154934307	154934317	GGACCGGACG	1	+
chr1	156046810	156046820	AGCCCGGAAA	1	+
chr1	165738142	165738152	GCACCGGAAA	1	+
chr1	202927417	202927427	GCGCCGGAAG	1	+
chr1	209958005	209958015	GCGCCGGAAG	1	+
chr1	22351998	22352008	GAACCGGAAG	1	-
chr1	32479455	32479465	GCACCGGAAA	1	-
chr1	33283001	33283011	CGGCCGGAAA	1	+
chr1	36554474	36554484	GCACCGGAAG	1	+
chr1	43855547	43855557	GAACCGGAAG	1	-
chr1	47780155	47780165	AAGCCGGAAG	1	+
chr1	52344886	52344896	ACGCCGGAAG	1	+
chr1	6266085	6266095	ATGCCGGAAG	1	+
chr1	63249731	63249741	ATCCCGGAAG	1	+
chr20	18488139	18488149	CTGCCGGAAG	1	-
chr20	2451469	2451479	GGACCGGAAG	1	-
chr20	2489814	2489824	CTTCCGGAAG	1	+
chr20	44993097	44993107	CCGCCGGAAG	1	+
chr20	62339391	62339401	CTTCCGGAAG	1	+
chr20	62708625	62708635	GAGCCGGAAA	1	-
chr21	46359857	46359867	CCGCCGGAAG	1	-
chr22	19929275	19929285	CCACCGGAAG	1	+
chr22	21983654	21983664	CTCCCGGAAG	1	+
chr22	39898271	39898281	AGACCGGAAG	1	+
chr22	44208299	44208309	CCGCCGGAAG	1	+
chr22	45560054	45560064	GCACCGGAAG	1	+
chr22	46684359	46684369	GGCCCGGAAG	1	+
chr2	120124491	120124501	GCACCGGAAA	1	-
chr2	128284153	128284163	CGGCCGGAAA	1	+
chr2	148602048	148602058	GAACCGGAAG	1	+
chr2	170550932	170550942	CCGCCGGAAG	1	+
chr2	219536714	219536724	GAACCGGAAA	1	+
chr2	220110207	220110217	CGACCGGAAG	1	-
chr2	242626409	242626419	GCCCCGGAAG	1	-
chr2	24299205	24299215	CCGCCGGAAG	1	+
chr2	73964703	73964713	GGACCGGAAG	1	+
chr2	88991162	88991172	CCCCCGGAAA	1	-
chr3	112280875	112280885	CTTCCGGAAG	1	+
chr3	11888352	11888362	GGGACGGAAG	1	-
chr3	13036525	13036535	GCCCCGGAAG	1	+
chr3	139062840	139062850	GCGCCGGAAG	1	-
chr3	142720311	142720321	ACACCGGAAG	1	+
chr3	16306504	16306514	GCGCCGGAAG	1	-
chr3	42922575	42922585	GGGCCGGAAG	1	-
chr3	53289033	53289043	GCGCCGGAAG	1	-
chr3	57583445	57583455	CTTCCGGAAA	1	+
chr3	9691138	9691148	GGGCCGGAAG	1	+
chr3	9834421	9834431	GAACCGGAAG	1	+
chr4	129732260	129732270	AACCCGGAAA	1	-
chr4	184365718	184365728	GCGCCGGAAG	1	+
chr5	112196967	112196977	CCGCCGGAAG	1	-
chr5	150138345	150138355	CCACCGGAAG	1	-
chr5	171710451	171710461	CAGCCGGAAG	1	+
chr5	176778715	176778725	CGGCCGGAAG	1	+
chr5	443246	443256	GCGCCGGAAG	1	-
chr5	78810462	78810472	CGGCCGGAAG	1	+
chr5	79703694	79703704	TTACCGGAAG	1	-
chr6	111580464	111580474	AAGCCGGAAG	1	-
chr6	151711752	151711762	AGGCCGGAAG	1	+
chr6	30525039	30525049	CCCCCGGAAG	1	+
chr6	33267260	33267270	GCGCCGGAAG	1	-
chr6	33359093	33359103	GGCCCGGAAG	1	-
chr6	36842628	36842638	GGACCGGAAG	1	-
chr6	7390043	7390053	CAACCGGAAG	1	-
chr6	83903002	83903012	GAGCCGGAAG	1	-
chr6	84569389	84569399	ACCCCGGAAG	1	+
chr6	86303852	86303862	AGCCCGGAAG	1	+
chr7	107384060	107384070	GCTCCGGAAG	1	-
chr7	127292023	127292033	GCCCCGGAAG	1	+
chr7	140179382	140179392	CCTCCGGAAA	1	+
chr7	148823960	148823970	GGACCGGACG	1	-
chr7	21985773	21985783	CCGCCGGACG	1	-
chr7	5013675	5013685	GGGCCGGAAG	1	+
chr7	66119259	66119269	GCGCCGGAAG	1	+
chr7	6617030	6617040	CCGCCGGAAG	1	+
chr7	6746637	6746647	GCACCGGAAG	1	+
chr7	75677351	75677361	CGACCGGAAG	1	+
chr7	7680279	7680289	GTCCCGGAAG	1	+
chr8	144349568	144349578	GTCCCGGAAG	1	+
chr8	144718190	144718200	CGACCGGAAG	1	-
chr8	27169098	27169108	CAGCCGGAAG	1	-
chr9	132500269	132500279	CGCCCGGAAG	1	-
chr9	135820122	135820132	CCGCCGGAAG	1	+
chr9	34638076	34638086	AGCCCGGAAG	1	+
chr9	37485946	37485956	GGGCCGGAAA	1	-
chr10	121065476	121065486	ATACCGGAAG	1	-
chr11	20409097	20409107	AGGCCGGAAG	1	+
chr11	46722229	46722239	GGGCCGGAAG	1	-
chr11	57103335	57103345	CCACCGGAAG	1	+
chr11	62341415	62341425	CAGCCGGAAA	1	+
chr11	62369162	62369172	GTTCCGGAAG	1	-
chr11	65479708	65479718	GGGCCGGAAG	1	+
chr11	65625709	65625719	GCGCCGGAAG	1	-
chr11	6624824	6624834	GACCCGGAAA	1	+
chr11	71823721	71823731	GACCCGGAAG	1	+
chr11	77850819	77850829	GGGCCGGAAG	1	+
chr11	9482461	9482471	AAACCGGAAG	1	+
chr12	56546241	56546251	GGGCCGGAAG	1	+
chr12	64798058	64798068	TCGCCGGAAG	1	-
chr12	7053159	7053169	CAGCCGGAAG	1	-
chr13	96705660	96705670	CCACCGGAAG	1	-
chr14	21458139	21458149	GAACCGGAAA	1	-
chr14	73603135	73603145	GAGCCGGAAA	1	+
chr15	75660943	75660953	CTTCCGGAAA	1	-
chr15	75746290	75746300	CGCCCGGAAG	1	-
chr16	25269055	25269065	CGCCCGGAAG	1	+
chr16	29801983	29801993	CCGCCGGAAG	1	-
chr16	3174657	3174667	GGGCCGGAAG	1	-
chr16	3185034	3185044	GCGCCGGAAG	1	-
chr16	53738196	53738206	GAACCGGAAG	1	+
chr16	67515153	67515163	CACCCGGAAG	1	-
chr16	74700776	74700786	GCTCCGGAAG	1	-
chr16	791054	791064	CTGCCGGAAA	1	+
chr17	12921560	12921570	CTTCCGGAAG	1	+
chr17	1359550	1359560	CCTCCGGAAA	1	+
chr17	1389347	1389357	GGCCCGGAAG	1	-
chr17	29233255	29233265	GAACCGGAAG	1	-
chr17	29421995	29422005	CCACCGGAAG	1	-
chr17	30771494	30771504	ACGCCGGAAA	1	-
chr17	4046311	4046321	AAGCCGGAAG	1	-
chr17	43306617	43306627	TGGCCGGAAA	1	+
chr17	45000477	45000487	AAGCCGGAAA	1	+
chr17	47022206	47022216	GCGCCGGAAG	1	+
chr17	48450546	48450556	AGACCGGAAG	1	-
chr17	61920270	61920280	GGGACGGAAG	1	-
chr17	66288195	66288205	CTGCCGGAAG	1	-
chr17	74268152	74268162	AGGCCGGAAG	1	+
chr17	7475761	7475771	AGCCCGGAAG	1	+
chr17	77702454	77702464	TTGCCGGAAG	1	-
chr17	79935412	79935422	GACCCGGAAG	1	+
chr17	80256139	80256149	TACCCGGAAG	1	+
chr17	8286523	8286533	GAACCGGAAG	1	-
chr19	10217002	10217012	GCGCCGGAAG	1	+
chr19	1259375	1259385	AGGCCGGAAG	1	+
chr19	16308716	16308726	GAACCGGAAG	1	+
chr19	17530585	17530595	AGGCCGGAAG	1	+
chr19	32896518	32896528	TGGCCGGAAG	1	-
chr19	32897016	32897026	GCTCCGGAAG	1	+
chr19	45947030	45947040	GGGCCGGAAA	1	-
chr19	49955253	49955263	CAGCCGGAAG	1	-
chr19	56186472	56186482	GCGCCGGAAG	1	+
chr19	58838337	58838347	CCTCCGGAAG	1	-
chr19	58838447	58838457	CCTCCGGAAG	1	+
chr19	59010854	59010864	GGACCGGAAG	1	+
chr19	9546232	9546242	GCGCCGGAAA	1	+
chr1	10092869	10092879	GCGCCGGACG	1	-
chr1	153931219	153931229	ACTCCGGAAA	1	+
chr1	173837449	173837459	GTGCCGGAAG	1	-
chr1	186344464	186344474	AAGCCGGAAA	1	-
chr1	19923382	19923392	AAACCGGAAG	1	+
chr1	20834668	20834678	GAACCGGAAG	1	+
chr1	212588039	212588049	GAGACGGAAG	1	-
chr1	230778382	230778392	GGGCCGGACA	1	+
chr1	236958545	236958555	AGGCCGGAAG	1	+
chr1	33592895	33592905	CTACCGGAAG	1	-
chr1	39025295	39025305	ACCCCGGAAG	1	-
chr1	40265023	40265033	CTTCCGGAAA	1	+
chr1	45769277	45769287	GTTCCGGAAG	1	-
chr1	45805673	45805683	GCGCCGGAAA	1	-
[truncated: 768 more rows]
