# Supplementary material for: Relationship between histone modifications and transcription factor binding is protein family specific
Source: Genome Res. 2018 Mar;28(3):321–33. doi: 10.1101/gr.220079.116 (PMC5848611; doi:10.1101/gr.220079.116)
Supplement: Supplemental Material [file supp_gr.220079.116_Supplemental_Material.zip › Supplemental_Material/ELK1/ELK1.00000000001]

0	1	0.263451	0.709129	0.00775997	0.0110237	0.0209206	0.403994	0.170959	0.600328	0.0138288	0.013956
0	1	0.00706617	0.00810851	0.0100977	0.0229331	0.00591081	0.0129946	0.00203199	0.00613723	0.0188011	0.00282056
0	1	0.00513052	0.014082	0.0893424	0.0279798	0.0149018	0.0192433	0.00292171	0.03171	0.0521965	0.0119581
0	1	0.0878464	0.216319	0.00784122	0.00520933	0.156154	0.0257069	0.0223764	0.0725541	0.00729536	0.0113447
0	1	0.0608972	0.0533374	0.0186452	0.0236843	0.0214864	0.108219	0.031753	0.108443	0.0257178	0.0916255
0	1	0.105986	0.137262	0.0215267	0.0279176	0.0269837	0.155719	0.0531592	0.23294	0.0250399	0.122084
0	1	0.0575356	0.0116669	0.00904244	0.00913861	0.0312291	0.0120421	0.00602345	0.0210306	0.00840349	0.00825753
0	1	0.0823988	0.0560802	0.00830376	0.0257668	0.0412433	0.0720908	0.155531	0.0678544	0.0282111	0.00677451
0	1	0.00538254	0.00483237	0.0119728	0.00181527	0.00830382	0.00685051	0.00263679	0.00659488	0.0229768	0.00239952
0	1	0.0353308	0.00953184	0.01552	0.00674409	0.0561883	0.0192771	0.00260051	0.0172389	0.0187751	0.0154007
0	1	0.0403732	0.00398232	0.0429129	0.0045602	0.0537475	0.0246072	0.00395518	0.0137794	0.0266747	0.0111742
0	1	0.0151414	0.00739683	0.00997576	0.00478913	0.0191044	0.0136029	0.00135466	0.0076226	0.017791	0.00855432
0	1	0.0558519	0.0364493	0.00416403	0.0332551	0.0643119	0.0273381	0.184863	0.02524	0.0512695	0.0122949
0	1	0.0084125	0.0223959	0.00421282	0.0403573	0.00523696	0.00494565	0.0174247	0.00703953	0.0188011	0.003626
0	1	0.0742853	0.0980847	0.0250738	0.0149788	0.0298888	0.104287	0.0428659	0.121046	0.0295603	0.118689
0	1	0.0824872	0.00896406	0.0339131	0.0110237	0.0477867	0.0609615	0.00764391	0.0455991	0.030335	0.0273682
0	1	0.119024	0.212544	0.0119529	0.00315811	0.0396536	0.176397	0.0659623	0.232705	0.0106372	0.0105349
0	1	0.00269268	0.00966803	0.0316243	0.00577038	0.00591081	0.00589808	0.00466878	0.0115138	0.0293861	0.00553905
0	1	0.0815855	0.0555113	0.00475661	0.0235828	0.0406012	0.0625119	0.159532	0.0586095	0.0270838	0.00749598
0	1	0.0107651	0.00540567	0.0403986	0.0137246	0.0181849	0.00787913	0.00138962	0.00989639	0.0311408	0.015035
0	1	0.122721	0.213938	0.0125572	0.0168822	0.175561	0.0490765	0.0183487	0.048224	0.0089086	0.0149825
0	1	0.227647	0.233682	0.0125572	0.0245143	0.174312	0.108363	0.117905	0.0868787	0.00887047	0.0170602
0	1	0.221222	0.132784	0.00596608	0.082571	0.101389	0.128819	0.402946	0.0918117	0.0334734	0.0159418
0	1	0.244016	0.277174	0.0088882	0.0125144	0.119645	0.113316	0.0348145	0.122282	0.00616981	0.0112782
0	1	0.188555	0.0432766	0.070483	0.00674409	0.181878	0.111935	0.0137887	0.0286924	0.0666738	0.0886695
0	1	0.132329	0.181614	0.00475661	0.0188014	0.135525	0.0636109	0.0405329	0.0788635	0.00914808	0.0237543
0	1	0.210512	0.0224727	0.154672	0.0292746	0.324236	0.111346	0.0204721	0.0372353	0.128796	0.17618
0	1	0.00269268	0.00825236	0.0136855	0.00367459	0.0128905	0.00473095	0.00131839	0.00805268	0.0063233	0.0114685
0	1	0.167746	0.0304352	0.069642	0.00894317	0.14982	0.0958279	0.0157481	0.020668	0.0497935	0.0837408
0	1	0.00403902	0.00398232	0.0265982	0.00609495	0.0154909	0.00801765	0.00391892	0.0152106	0.0197264	0.00990805
0	1	0.012786	0.00071168	0.0234018	0.00613899	0.0241242	0.00282608	0.00331412	0.00295296	0.0186996	0.0111435
0	1	0.0151414	0.00523324	0.00721619	0.0169303	0.023812	0.00886274	0.00983354	0.0103395	0.0123658	0.005864
0	1	0.0541683	0.0227161	0.00826313	0.0331594	0.0570324	0.0359201	0.0306924	0.00953803	0.0103716	0.100447
0	1	0.154382	0.254317	0.0115634	0.0104691	0.213372	0.0709562	0.00976103	0.0652334	0.0054514	0.0168199
0	1	0.117931	0.173351	0.00354714	0.0267657	0.0957777	0.0571675	0.0525742	0.0607499	0.00977793	0.013847
0	1	0.0100952	0.00526179	0.0286938	0.00395511	0.00977287	0.00780296	0.0084426	0.00727083	0.0123396	0.0119766
0	1	0.00336444	0.00682902	0.0118509	0.0104187	0.0183386	0.00921599	0.00263679	0.00740926	0.0130699	0.0123977
0	1	0.0087498	0.00142336	0.0362199	0.00863817	0.010998	0.00744969	0.00327785	0.0199916	0.030086	0.00977827
0	1	0.117877	0.197673	0.00592545	0.00233174	0.197601	0.0387203	0.0228609	0.0437808	0.00938752	0.0137996
0	1	0.144842	0.0810619	0.0148542	0.0086034	0.104329	0.101338	0.0288419	0.0834794	0.00616981	0.0199986
0	1	0.0787397	0.0429818	0.0103939	0.0285551	0.0788517	0.047436	0.120998	0.0339903	0.0199985	0.0200479
0	1	0.0201867	0.0150709	0.0100977	0.0119534	0.0516274	0.00884372	0.00538238	0.0192923	0.0203672	0.0119603
0	1	0.248064	0.286937	0.00770606	0.0497879	0.0887765	0.174447	0.333335	0.239505	0.0218299	0.0147288
0	1	0.11567	0.937784	0.0112259	0.0134441	0.016153	0.339355	0.405817	0.805791	0.0185356	0.0119112
0	1	0.0087498	0.0157854	0.0179836	0.0116729	0.00815228	0.00850947	0.00260051	0.00918628	0.0155127	0.0152486
0	1	0.00773793	0.0103874	0.00896945	0.00427968	0.0298336	0.0128872	0.00331412	0.00725128	0.0153179	0.00916205
0	1	0.00571983	0.0122347	0.0241932	0.00432373	0.0109109	0.00482849	0.00249367	0.00621375	0.0185094	0.0116359
0	1	0.0084125	0.00938796	0.00717555	0.0392543	0.00407614	0.0056822	0.00399145	0.0176299	0.0224358	0.00698708
0	1	0.0464332	0.0326152	0.00659112	0.0464635	0.0407511	0.0226283	0.0673461	0.0120432	0.0158229	0.0139099
0	1	0.105652	0.0665977	0.0113072	0.0202763	0.052109	0.0547604	0.0902861	0.030647	0.00829248	0.0238407
0	1	0.0252347	0.0102435	0.166425	0.0319052	0.0371951	0.034561	0.0126154	0.0321519	0.104194	0.0874498
0	1	0.097419	0.16783	0.0149356	0.0196089	0.145649	0.0439928	0.0255037	0.0581303	0.0187751	0.039762
0	1	0.0154787	0.0210977	0.00771935	0.00948901	0.0231806	0.0119348	0.00463252	0.0141682	0.012285	0.00907492
0	1	0.0319636	0.00398232	0.026689	0.00534605	0.0264909	0.0164764	0.00452506	0.0156753	0.0197852	0.00709048
0	1	0.0154815	0.00142336	0.0309748	0.00613899	0.0155388	0.0150379	0.00260051	0.00848754	0.0123396	0.0276913
0	1	0.0107641	0.0118031	0.018921	0.00767727	0.0273604	0.0159592	0.00905671	0.0122353	0.0163019	0.0300338
0	1	0.294714	0.989743	0.00592545	0.0147436	0.101523	0.196408	0.128474	0.426559	0.00321771	0.0248235
0	1	0.00336444	0.00995579	0.00846625	0.0410402	0.00514501	0.00305297	0.00595091	0.00437328	0.0249783	0.00238229
0	1	0.0410903	0.017389	0.00344167	0.0365566	0.0424467	0.0271632	0.159187	0.0181397	0.0275016	0.00720154
0	1	0.099904	0.0541929	0.00534104	0.0615384	0.0720302	0.0665167	0.319418	0.0362135	0.0503861	0.0139653
0	1	0.140722	0.419307	0.00663177	0.0490239	0.100376	0.0531764	0.0788029	0.11252	0.00468069	0.0051627
0	1	0.201369	0.504533	0.00479724	0.0177238	0.104343	0.104918	0.0417774	0.266497	0.00653941	0.0148843
0	1	0.276957	0.115459	0.0124353	0.0710249	0.0407075	0.271319	0.514639	0.230892	0.0444647	0.0172962
0	1	0.0111024	0.0142259	0.020439	0.00779171	0.0481957	0.00804888	0.0105109	0.0153236	0.0150784	0.00884907
0	1	0.13673	0.0988638	0.016145	0.00952183	0.106088	0.0793483	0.0316524	0.0526353	0.0147427	0.0135647
0	1	0.0111024	0.011523	0.0104742	0.0229899	0.0276472	0.0109288	0.00566869	0.01483	0.0256894	0.00906892
0	1	0.185053	0.0849771	0.00766951	0.0202154	0.121867	0.124683	0.178949	0.0488271	0.0400101	0.0154712
0	1	0.14595	0.237643	0.00402601	0.0045602	0.0370393	0.166675	0.101537	0.189353	0.00840349	0.0136929
0	1	0.050475	0.0307619	0.00834439	0.0478253	0.0969089	0.0285918	0.0292223	0.0240667	0.0359243	0.0127765
0	1	0.0615718	0.0657313	0.0131416	0.0121899	0.0849097	0.0260203	0.0058421	0.0217929	0.00548404	0.028624
0	1	0.106999	0.0647319	0.00951323	0.00919026	0.126197	0.0378164	0.0166431	0.0351423	0.0133498	0.0191109
0	1	0.0923002	0.0805173	0.0180444	0.020081	0.115933	0.064689	0.0351006	0.0393852	0.0209891	0.0102926
0	1	0.0679634	0.0958709	0.0225729	0.00706982	0.0660368	0.0301201	0.0052373	0.0417291	0.00765893	0.0199755
0	1	0.0451285	0.0157854	0.00741906	0.025117	0.0590364	0.0235474	0.0287362	0.0163676	0.0409033	0.0113139
0	1	0.0363371	0.019335	0.00540823	0.00823477	0.0465214	0.0283857	0.00527358	0.0166704	0.00989263	0.019833
0	1	0.117167	0.132448	0.00896945	0.0373576	0.0248084	0.143189	0.246948	0.1803	0.0300549	0.0100131
0	1	0.155439	0.0215871	0.00650988	0.0778595	0.0604263	0.106384	0.360281	0.0402349	0.0365661	0.0116289
0	1	0.0896211	0.0333269	0.0127195	0.00580399	0.105001	0.0328223	0.00516476	0.0231519	0.0126053	0.0203551
0	1	0.251951	1.16338	0.0137261	0.0187415	0.0707529	0.307358	0.526952	0.754883	0.0182418	0.0252666
0	1	0.0565266	0.0367041	0.0164615	0.00736031	0.0548687	0.0319808	0.00591464	0.0275393	0.0151045	0.0147785
0	1	0.0211957	0.00469399	0.0213641	0.00571358	0.0220079	0.00946192	0.00388264	0.0120122	0.0153179	0.0171579
0	1	0.101777	0.693933	0.00678585	0.0417725	0.00789702	0.445183	0.597526	0.719924	0.0573614	0.019082
0	1	0.176477	0.360353	0.0122955	0.0520702	0.157518	0.0786382	0.0414605	0.0774334	0.00732802	0.0290402
0	1	0.0932065	0.0382298	0.00534104	0.00827884	0.0431375	0.0580459	0.00595091	0.0260147	0.00593034	0.0709113
0	1	0.0215358	0.00142336	0.014627	0.00609495	0.0256772	0.0115815	0.00370522	0.00498406	0.0160624	0.0255971
0	1	0.0595565	0.037128	0.00202924	0.00912042	0.0751412	0.0370338	0.0065557	0.0168285	0.00542525	0.0465026
0	1	0.0597401	0.0380498	0.0154387	0.0129274	0.047271	0.033024	0.0231949	0.0358475	0.0208493	0.00962276
0	1	0.213247	0.313801	0.00721619	0.0446932	0.177718	0.102784	0.259676	0.0964388	0.0270068	0.0124953
0	1	0.263396	0.0758078	0.0132752	0.00976953	0.0433581	0.173389	0.0633073	0.141654	0.00986644	0.012566
0	1	0.00908427	0.0126586	0.013101	0.0126026	0.0184423	0.0136913	0.00562775	0.0111213	0.0259027	0.00667542
0	1	0.0609	0.0219027	0.0143917	0.00662121	0.0538379	0.0208287	0.0118292	0.0352401	0.0143545	0.0111549
0	1	0.120924	0.179032	0.0287046	0.00488477	0.0869583	0.0797131	0.00769668	0.0458255	0.00575325	0.0151252
0	1	0.0696498	0.0321463	0.029246	0.00759087	0.066997	0.0320569	0.0119018	0.0168676	0.021701	0.0338688
0	1	0.134815	0.140191	0.00534104	0.0742405	0.125949	0.0700782	0.341359	0.0474363	0.0589026	0.0145336
0	1	0.0245658	0.00757196	0.0256988	0.0045602	0.0349503	0.0137322	0.00395383	0.0122549	0.022685	0.00791088
0	1	0.00504807	0.00540567	0.055683	0.00641951	0.0087106	0.0109136	0.00459625	0.0164767	0.0220967	0.0106267
0	1	0.0605683	0.0396869	0.00826313	0.00888393	0.058741	0.0200072	0.00365415	0.0183726	0.0049463	0.0156483
0	1	0.0799817	0.0549123	0.00847174	0.010006	0.0941218	0.0299558	0.0119932	0.044739	0.00765893	0.0109628
0	1	0.0356653	0.00810851	0.0149356	0.0109428	0.0553005	0.0191778	0.00791036	0.0173416	0.0186449	0.0193678
0	1	0.0242257	0.0147937	0.00538166	0.0030695	0.0501819	0.0132405	0.00717523	0.0114731	0.00792456	0.0142098
0	1	0.280054	0.873641	0.0173138	0.0130269	0.319453	0.0884578	0.143265	0.335124	0.00914808	0.0158737
0	1	0.0615718	0.0445249	0.00296273	0.0188929	0.0494161	0.0286004	0.0285343	0.0259414	0.0160886	0.0107135
0	1	0.260652	0.285687	0.0178577	0.082651	0.0344269	0.494368	0.740186	0.461917	0.0919178	0.0235647
0	1	0.0161505	0.00682902	0.0173138	0.0119534	0.0235395	0.0144388	0.00267306	0.0160662	0.0184257	0.0276435
0	1	0.112424	0.0498598	0.00879902	0.0355798	0.059188	0.0629174	0.0775856	0.0489413	0.0244779	0.0100498
0	1	0.174848	0.181055	0.0107633	0.0256147	0.208761	0.0493806	0.22311	0.0771956	0.0291989	0.0138589
0	1	0.0869958	0.0837316	0.00555597	0.0296697	0.108362	0.0306329	0.153416	0.0376717	0.0383176	0.0112516
0	1	0.0486755	0.0743845	0.00959448	0.0564289	0.117871	0.0294768	0.0777895	0.0370257	0.0238616	0.0137599
0	1	0.178929	0.336699	0.0065505	0.0665672	0.204012	0.0800476	0.0628914	0.0999521	0.0116212	0.0158801
0	1	0.0192626	0.00697288	0.0213967	0.00651874	0.0154351	0.0165583	0.00395518	0.00764215	0.0163281	0.0240272
0	1	0.0361148	0.0277048	0.00721178	0.0711113	0.0188012	0.0578815	0.0529489	0.0298456	0.0257524	0.0201066
0	1	0.0489721	0.0395793	0.00542229	0.0402494	0.101851	0.0204847	0.0596015	0.0141508	0.021222	0.00993405
0	1	0.260857	0.143141	0.0100164	0.0213543	0.0559272	0.157744	0.303297	0.0809706	0.0209826	0.0104559
0	1	0.181857	0.316715	0.0104549	0.00948901	0.177407	0.0635354	0.0194858	0.0798993	0.013821	0.0165662
0	1	0.139759	0.136748	0.0118509	0.00795427	0.035289	0.102325	0.0317759	0.07736	0.00527431	0.0115922
0	1	0.0413851	0.0290118	0.00959448	0.00734917	0.109871	0.0208328	0.00919249	0.0193591	0.00904463	0.0186165
0	1	0.0558064	0.0319313	0.0143511	0.00883988	0.142878	0.037387	0.0191711	0.0383299	0.0173447	0.0100093
0	1	0.0242285	0.00739683	0.0279553	0.00795427	0.0393813	0.0157445	0.00067733	0.0118444	0.0316165	0.00590651
0	1	0.20109	0.712082	0.012054	0.0243453	0.391914	0.0831205	0.0532175	0.148647	0.0152199	0.0423176
0	1	0.120085	0.246321	0.0178494	0.0111582	0.0280611	0.277675	0.240971	0.319496	0.0140682	0.0184539
0	1	0.0875476	0.0317146	0.0166482	0.00516529	0.0828906	0.0542496	0.0070035	0.025663	0.0224456	0.0246241
0	1	0.366572	1.43265	0.00650988	0.0404305	0.272895	0.197843	0.218728	0.567219	0.0108505	0.0138896
0	1	0.00571983	0.00327064	0.0476474	0.0113924	0.00855909	0.00695784	0.00459625	0.0114731	0.0197329	0.0100528
0	1	0.203302	1.11302	0.0125572	0.0212652	0.0284283	0.405927	0.612758	0.876739	0.0192801	0.0126235
0	1	0.033679	0.087747	0.0108039	0.0417152	0.104444	0.019523	0.0335229	0.0367842	0.0244659	0.0171126
0	1	0.151082	0.107106	0.0130198	0.00674409	0.135456	0.0574779	0.0110642	0.0704079	0.0166821	0.0201288
0	1	0.0148041	0.0053914	0.0474392	0.0102344	0.0174212	0.0087554	0.00930131	0.00955764	0.0295994	0.0127903
0	1	0.0232166	0.00284671	0.0131416	0.00278897	0.0338295	0.00967659	0.00338666	0.0210698	0.0289071	0.00888871
0	1	0.0353308	0.00938796	0.0221517	0.00855935	0.083651	0.0224876	0.00926502	0.0176299	0.0281887	0.0113724
0	1	0.0720793	0.0793273	0.0244487	0.00916444	0.0558772	0.0457314	0.0366892	0.0568154	0.0245218	0.0125871
0	1	0.290305	0.204159	0.00629296	0.00674409	0.106968	0.17852	0.01281	0.155077	0.0180852	0.0170913
0	1	0.152836	0.141835	0.0161856	0.0106551	0.115811	0.0553929	0.00986983	0.0441907	0.0109937	0.0161342
0	1	0.207906	0.0510859	0.0256582	0.00799831	0.174731	0.0975332	0.01354	0.0267574	0.0300486	0.0222912
0	1	0.00605712	0.00739683	0.016145	0.00819076	0.00697968	0.00708545	0.00523862	0.0106912	0.0274703	0.00900053
0	1	0.0127281	0.00455012	0.0262426	0.00335002	0.0234682	0.00873577	0.00794664	0.0081911	0.0267202	0.0103945
0	1	0.0299996	0.0102468	0.0276146	0.00553391	0.0586395	0.0174034	0.00527358	0.0221447	0.0220241	0.00502489
0	1	0.298719	0.722867	0.00901006	0.0111564	0.272407	0.118741	0.10212	0.234538	0.00619598	0.00615827
0	1	0.0090871	0.00369885	0.0155606	0.00501401	0.0144699	0.00804888	0.00331412	0.0109127	0.0206742	0.00978128
0	1	0.129329	0.0567377	0.0123785	0.0193907	0.0386155	0.124139	0.140522	0.0886052	0.0206865	0.0125191
0	1	0.095216	0.0668515	0.00838503	0.00762969	0.175496	0.0432089	0.0128614	0.0331384	0.013903	0.0194923
0	1	0.0131586	0.00469399	0.0215427	0.0160209	0.0187454	0.0145946	0.00192318	0.0095772	0.0145382	0.0119796
0	1	0.0602226	0.0108113	0.0172325	0.00427968	0.0557064	0.0347168	0.00730557	0.0302181	0.0113817	0.0395568
0	1	0.0602226	0.0108113	0.0172325	0.00427968	0.0555157	0.034599	0.00730557	0.0306025	0.0113817	0.0394633
0	1	0.00471078	0.00199116	0.0569513	0.00581442	0.00473821	0.0082948	0.0045237	0.00844357	0.0214928	0.0208218
0	1	0.0130354	0.00142336	0.0214941	0.0116288	0.032657	0.00985384	0.00135466	0.0107303	0.0193009	0.0151809
0	1	0.00549466	0.00383844	0.0324166	0.00743725	0.0032348	0.00342525	0.00131839	0.00611765	0.0197591	0.00644656
0	1	0.0639271	0.0641975	0.0101789	0.0558205	0.1216	0.0235162	0.0149983	0.0378395	0.0123658	0.0116214
0	1	0.0235539	0.00427006	0.0135636	0.0070246	0.0171928	0.0196303	0.00840637	0.00687992	0.0103716	0.0185649
0	1	0.00269268	0.00071168	0.00842564	0.00399915	0.00686934	0.0128283	0.00587836	0.00498406	0.0130842	0.0388054
0	1	0.28733	0.168245	0.0101383	0.0266518	0.217806	0.106635	0.145842	0.0565492	0.0410073	0.0138867
0	1	0.0242229	0.00953184	0.0174354	0.00581442	0.03456	0.0228305	0.00267306	0.0136524	0.0122707	0.0122466
0	1	0.00706617	0.00071168	0.023158	0.00670004	0.0251189	0.0170502	0.00327785	0.00725128	0.0177115	0.0150944
0	1	0.174373	0.259282	0.00534104	0.0490679	0.0836878	0.138707	0.130545	0.10746	0.0202642	0.014292
0	1	0.0784024	0.0184597	0.0203984	0.0123568	0.0666381	0.0480785	0.00855142	0.0287512	0.02791	0.0238077
0	1	0.0836309	0.0713881	0.0183366	0.00548986	0.157573	0.0298619	0.0131477	0.0427536	0.0145733	0.0236846
0	1	0.0772836	0.0682714	0.0199953	0.00548986	0.158292	0.0291708	0.0128499	0.0407568	0.0151524	0.0239534
0	1	0.0130471	0.0139381	0.0108446	0.077257	0.0313467	0.0130257	0.0225215	0.0141899	0.0671627	0.00864492
0	1	0.0606	0.0446546	0.00296273	0.019022	0.0491586	0.0283354	0.0291363	0.0263861	0.0160886	0.0105268
0	1	0.0804644	0.0414639	0.00780061	0.0169947	0.0865762	0.0337842	0.023977	0.0235124	0.00914808	0.00738775
0	1	0.347786	0.966614	0.0143511	0.0370263	0.0296238	0.504236	0.839533	0.777294	0.0288952	0.0163913
0	1	0.0191804	0.0176404	0.00354714	0.0045602	0.0372436	0.00956924	0.00263679	0.00191544	0.00864296	0.00605664
0	1	0.039225	0.00071168	0.0450251	0.00399915	0.0341444	0.0280637	0.00260051	0.00648898	0.0228797	0.0201848
0	1	0.161459	0.194192	0.0094726	0.0254416	0.0344732	0.272409	0.429117	0.208095	0.0397643	0.0135083
0	1	0.0904877	0.0430938	0.00767873	0.00888393	0.100562	0.0418721	0.00395518	0.0164375	0.00938752	0.0207006
0	1	0.00605712	0.00142336	0.0263645	0.0070246	0.0245046	0.003072	0.00195946	0.00955764	0.0185356	0.0110227
0	1	0.00471078	0.00710908	0.0181661	0.00185932	0.00861248	0.00579073	0.00327785	0.00507363	0.0121356	0.0136828
0	1	0.1144	0.0233909	0.00780061	0.0845752	0.104877	0.083635	0.385742	0.0336706	0.0577196	0.0129494
0	1	0.0742809	0.00611735	0.0776504	0.00670004	0.0288361	0.0478013	0.00384637	0.0166704	0.0355558	0.0203374
0	1	0.149262	0.00446226	0.0795495	0.00246441	0.0340557	0.0956324	0.00466878	0.0148934	0.00930552	0.0483563
0	1	0.141366	0.0297234	0.0504152	0.00739322	0.0513888	0.0623838	0.013825	0.0584793	0.0126807	0.0138972
0	1	0.0881034	0.144894	0.00659112	0.0143738	0.066997	0.043531	0.00776526	0.0435858	0.0123396	0.0148236
0	1	0.0770785	0.0709777	0.0209015	0.00929888	0.0770577	0.0308984	0.00930131	0.0447586	0.00941366	0.0229964
0	1	0.13492	0.175548	0.00475661	0.00213984	0.0951367	0.06055	0.00858769	0.0569939	0.0119967	0.028893
0	1	0.142987	0.00412619	0.0767147	0.00553391	0.0388039	0.0772331	0.00335039	0.0238816	0.0197799	0.0200611
0	1	0.115476	0.00071168	0.0590243	0.00587007	0.0247599	0.0646368	0.00455997	0.0348736	0.0110683	0.0111068
0	1	0.200611	0.518896	0.0101789	0.00746006	0.0187344	0.395562	0.37076	0.580132	0.0145995	0.0141778
0	1	0.0326382	0.00725294	0.0166644	0.0186755	0.0678665	0.009982	0.0133824	0.0168285	0.0408581	0.016862
0	1	0.0111024	0.00483787	0.0638979	0.00827884	0.0152835	0.00827457	0.00260051	0.00881494	0.0237986	0.0235565
0	1	0.151941	0.335147	0.00650988	0.018978	0.0183945	0.297723	0.405654	0.302316	0.0310053	0.0121838
0	1	0.137113	0.0544196	0.0120134	0.00975156	0.0558133	0.0917727	0.0886663	0.06318	0.0249231	0.00978981
0	1	0.0269184	0.0188606	0.00592545	0.0156281	0.0558381	0.0159586	0.00791036	0.0137794	0.0252105	0.0145923
0	1	0.098368	0.158933	0.00534104	0.00516529	0.0299049	0.105425	0.0803645	0.158292	0.00470684	0.0121272
0	1	0.0249002	0.0291074	0.00534104	0.0282746	0.0520923	0.00711484	0.013825	0.0146823	0.0258516	0.00697156
0	1	0.220917	0.160724	0.0701642	0.0426034	0.0687126	0.288624	0.0901738	0.279859	0.0586111	0.228965
0	1	0.0400445	0.0110914	0.0284626	0.0125265	0.0888474	0.0336103	0.0389622	0.0153236	0.0486052	0.0110088
0	1	0.0635899	0.0422537	0.00717555	0.00399915	0.0572573	0.0340379	0.00666587	0.0279302	0.0103269	0.0315365
0	1	0.127625	0.165744	0.00417219	0.0530545	0.117045	0.0505299	0.0654554	0.0491302	0.0253965	0.0118027
0	1	0.0323009	0.0172087	0.0214533	0.0110678	0.0433265	0.0190623	0.00527358	0.0134944	0.0262979	0.0113903
0	1	0.061569	0.0131909	0.0144323	0.00762969	0.0256795	0.0358978	0.0146716	0.0551843	0.00643542	0.00822576
0	1	0.0968393	0.0890517	0.00901006	0.0138127	0.105695	0.0482631	0.0380015	0.0548342	0.0127757	0.0241657
0	1	0.00471078	0.0051179	0.0269649	0.00520933	0.00906962	0.00743988	0.00520103	0.0122353	0.0252925	0.00356357
0	1	0.215228	0.238947	0.0130929	0.00888393	0.0542315	0.188756	0.0435261	0.221799	0.00247315	0.0336593
0	1	0.195821	0.0152176	0.079806	0.00399915	0.0437396	0.0733161	0.00838073	0.0776532	0.00914808	0.025612
0	1	0.0269184	0.0846872	0.00784122	0.0864846	0.0646216	0.0200511	0.0351171	0.0375171	0.0284021	0.0102756
0	1	0.206276	0.19232	0.0088882	0.0807638	0.0327857	0.290399	0.710019	0.29975	0.0629168	0.0207633
0	1	0.110841	0.016497	0.0705867	0.00609495	0.0586395	0.061842	0.00792651	0.0524126	0.0165621	0.0156174
0	1	0.0217948	0.00597347	0.0445299	0.00548986	0.0542079	0.00981519	0.00213884	0.0114926	0.0309289	0.0147383
0	1	0.0521474	0.00597347	0.0837442	0.00800991	0.0285808	0.0263643	0.00135466	0.0114926	0.0189839	0.0411521
0	1	0.10664	0.00796461	0.0947489	0.00855935	0.0367808	0.0481296	0.0079829	0.0356115	0.0320464	0.0101806
0	1	0.0158131	0.00940774	0.0218105	0.00662761	0.0104695	0.0073111	0.00327785	0.0114731	0.0214199	0.0102113
0	1	0.0575356	0.0708338	0.0191483	0.00679451	0.10103	0.0271113	0.00783783	0.0233761	0.00493434	0.0180418
0	1	0.0535022	0.0381198	0.0157973	0.00399915	0.0912457	0.0215352	0.00659197	0.0285577	0.0199985	0.0113082
0	1	0.191811	0.140956	0.0207715	0.00581442	0.045291	0.149347	0.0248638	0.162181	0.00962701	0.0130246
0	1	0.0403761	0.0146497	0.0363403	0.00460424	0.0471773	0.0160056	0.00395518	0.0160662	0.0197852	0.00894816
0	1	0.0248946	0.00725294	0.0425643	0.00581442	0.0261877	0.00815621	0.00591464	0.0237475	0.0276358	0.0067775
0	1	0.0164877	0.00924411	0.0263719	0.0065476	0.0280703	0.0109823	0.00402772	0.0118444	0.0197941	0.00625437
0	1	0.00235539	0.00455012	0.00917806	0.0030695	0.00540027	0.00497687	0.00260051	0.00574632	0.0266996	0.00343081
0	1	0.00302715	0.00270283	0.00713493	0.00427968	0.0039452	0.00105978	0.0064106	0.00306861	0.0215139	0.00457317
0	1	0.0225364	0.00483787	0.0404004	0.00395511	0.0117179	0.0112391	0.00362659	0.00727083	0.0190232	0.0271999
0	1	0.0774245	0.00668515	0.0626517	0.00567475	0.0416036	0.0333632	0.00331412	0.0110821	0.0192801	0.027722
0	1	0.0178032	0.0279916	0.0101789	0.0564883	0.0232541	0.0143314	0.0247487	0.0171998	0.0320182	0.00501508
0	1	0.119105	0.031632	0.0160231	0.00920849	0.17809	0.0412417	0.0157996	0.030256	0.0482092	0.0152639
0	1	0.162593	0.545134	0.00755839	0.0176386	0.0323434	0.278098	0.238063	0.625236	0.0217533	0.0136336
0	1	0.205329	0.409488	0.0139215	0.0142005	0.0101385	0.344059	0.551928	0.495862	0.0286938	0.0148537
0	1	0.213658	0.0325316	0.0466168	0.0070246	0.0786315	0.0942728	0.0150829	0.0382646	0.0155573	0.0131112
0	1	0.0444123	0.0420682	0.00530041	0.0045602	0.0785634	0.0203586	0.0112258	0.0355383	0.0115392	0.00625138
0	1	0.301403	0.320269	0.0137261	0.0242315	0.0464647	0.314209	0.624836	0.322008	0.0676219	0.0171418
0	1	0.174383	0.127062	0.0088882	0.00674409	0.173423	0.0691531	0.0292586	0.114045	0.00932224	0.0109322
0	1	0.521977	0.761203	0.0136448	0.0538818	0.281205	0.249234	0.629965	0.295378	0.0296517	0.0162864
0	1	0.0279274	0.0132264	0.0244081	0.0113483	0.0553274	0.0223797	0.00855142	0.0172389	0.028442	0.0108593
0	1	0.15927	0.0262769	0.0385157	0.00892796	0.0733594	0.114984	0.00648316	0.0283406	0.0144093	0.0496879
0	1	0.293525	0.443008	0.00757167	0.0131636	0.0459828	0.321543	0.120807	0.476171	0.0124931	0.00874998
0	1	0.211999	0.0556085	0.0302117	0.00639369	0.0499949	0.158123	0.0308783	0.115141	0.0122434	0.00995572
0	1	0.185182	0.411437	0.017617	0.0113043	0.0488421	0.237948	0.216459	0.466623	0.0150784	0.0141278
0	1	0.222953	0.201374	0.0065505	0.0119534	0.0285808	0.237649	0.0764587	0.262036	0.00593034	0.017498
0	1	0.0435543	0.00398232	0.110401	0.00488477	0.0265946	0.0342632	0.00331412	0.00986216	0.0484725	0.027416
0	1	0.128697	0.0794298	0.0152927	0.0165577	0.245989	0.0572128	0.0773216	0.0528259	0.0219862	0.00911618
0	1	0.247548	0.457495	0.00551153	0.00920849	0.0374338	0.3592	0.415264	0.43306	0.0108353	0.0121034
0	1	0.0433434	0.00284671	0.0781206	0.00435715	0.0209391	0.0235474	0.00516476	0.0126263	0.0387082	0.0273477
0	1	0.0430632	0.00278741	0.0778372	0.00427968	0.0213069	0.0235474	0.00516476	0.0133885	0.0390392	0.0275025
0	1	0.0322981	0.00668515	0.0304961	0.0070246	0.0401472	0.0202295	0.00540528	0.0100674	0.0134913	0.0177883
0	1	0.227552	0.461855	0.00985622	0.00877708	0.0407312	0.267933	0.238003	0.399563	0.0157076	0.00573961
0	1	0.139907	0.128577	0.00413157	0.00488477	0.0290882	0.206549	0.109318	0.158434	0.00965315	0.00676852
0	1	0.162058	0.00919579	0.0195864	0.00427968	0.0559074	0.0954956	0.00402772	0.0536322	0.00792456	0.0105213
0	1	0.0816456	0.0812741	0.00475661	0.0300899	0.110471	0.0358048	0.0205984	0.0317219	0.0171142	0.0121555
0	1	0.0909259	0.170263	0.0161856	0.00823477	0.154614	0.0516989	0.0137524	0.032077	0.00989263	0.106234
0	1	0.0760358	0.0177765	0.0125572	0.0217014	0.0279433	0.0516111	0.0144661	0.0229673	0.0224978	0.0150104
0	1	0.0198521	0.00796461	0.0549773	0.00399915	0.0440717	0.012428	0.00327785	0.00910375	0.0253406	0.00674383
0	1	0.0104306	0.0118031	0.0144323	0.00548986	0.035586	0.00729209	0.00335039	0.0132636	0.0272528	0.00543994
0	1	0.0356597	0.0439801	0.0609526	0.00892796	0.0167113	0.031565	0.0063064	0.021832	0.0234819	0.0154968
0	1	0.118584	0.0862255	0.0084991	0.0106319	0.0370677	0.0820823	0.0237673	0.0769838	0.00840349	0.00644611
0	1	0.217584	0.0387831	0.0212426	0.00649834	0.0978446	0.0755222	0.00926502	0.0914781	0.0157968	0.01037
0	1	0.0528192	0.0224782	0.00959448	0.00637546	0.0359194	0.0132797	0.00263679	0.0133885	0.0116628	0.0109757
0	1	0.136849	0.118237	0.00892881	0.00740597	0.0303346	0.182932	0.19353	0.210952	0.01827	0.00835361
0	1	0.0196579	0.00697288	0.026827	0.00581442	0.0235395	0.00741845	0.0039579	0.00883768	0.0320725	0.00475839
0	1	0.0407742	0.011947	0.0274114	0.0128495	0.05701	0.0159793	0.00324158	0.0172194	0.0187751	0.0116696
0	1	0.0248974	0.0075407	0.012476	0.0110237	0.0498872	0.0170502	0.0115632	0.0209639	0.0290895	0.00376474
0	1	0.0735406	0.0684119	0.0113884	0.00832287	0.116028	0.0310947	0.00576108	0.0243094	0.011078	0.0193685
0	1	0.295166	0.486194	0.0127861	0.0242755	0.0506925	0.360312	0.359813	0.491773	0.0212482	0.0104805
0	1	0.142837	0.417084	0.0094726	0.00153475	0.0097317	0.244187	0.243443	0.463907	0.0123865	0.00398462
0	1	0.151389	0.445259	0.0118916	0.00335002	0.0131458	0.277685	0.309661	0.469959	0.0113817	0.00534386
0	1	0.188279	0.180117	0.00771935	0.0196712	0.200433	0.0589992	0.121131	0.0702212	0.00470684	0.0154579
0	1	0.0396987	0.00383844	0.0490058	0.00460424	0.0122284	0.0197793	0.00331412	0.00916671	0.0133498	0.00791088
0	1	0.149246	0.0673366	0.054052	0.0086034	0.0468715	0.118285	0.0979223	0.0864415	0.0144733	0.0427663
0	1	0.253283	1.01792	0.0148949	0.0174873	0.243389	0.155622	0.0811395	0.405036	0.00530987	0.0446978
0	1	0.178851	0.0529537	0.0149356	0.00060509	0.136124	0.0814325	0.0569392	0.033204	0.0335693	0.005864
0	1	0.0155319	0.00551001	0.034587	0.00460424	0.0147251	0.0119659	0.00331412	0.00343996	0.0124844	0.00658531
0	1	0.229015	0.116335	0.0557246	0.00900158	0.0367235	0.204546	0.0147345	0.244149	0.00691437	0.0183608
0	1	0.183747	0.471113	0.00624814	0.00795427	0.0304912	0.167089	0.110318	0.329811	0.00223368	0.012926
0	1	0.0960109	0.488673	0.0143917	0.00641951	0.0089927	0.28071	0.280429	0.474212	0.0205298	0.0103231
0	1	0.355947	0.148718	0.0107956	0.00993154	0.0542102	0.300389	0.0525584	0.235703	0.0103169	0.0111622
0	1	0.201941	0.341226	0.022833	0.00789501	0.0282846	0.294303	0.0880057	0.307726	0.00765893	0.00897285
0	1	0.227851	0.390079	0.013101	0.0151333	0.126284	0.0978058	0.0347934	0.178978	0.00595767	0.00519731
0	1	0.034319	0.00810851	0.0763965	0.00121018	0.0185461	0.0169116	0.00261661	0.00727083	0.0170126	0.0167502
0	1	0.00908427	0.00536064	0.0280121	0.00972954	0.0166076	0.0185705	0.0065557	0.00881494	0.0373018	0.0107471
0	1	0.0253497	0.00739683	0.0273115	0.00484072	0.0295586	0.00862623	0.00327785	0.0149902	0.0283554	0.0161633
0	1	0.038358	0.0214788	0.0150168	0.0170347	0.0670429	0.0201221	0.0414453	0.0271483	0.039927	0.0115646
0	1	0.297177	0.139885	0.0118103	0.0246255	0.0309738	0.286074	0.38208	0.162215	0.037045	0.0165586
0	1	0.15855	0.103249	0.0172325	0.00827884	0.033611	0.163205	0.0144661	0.201606	0.0133244	0.0146503
0	1	0.23254	0.040247	0.0797541	0.00375863	0.0864478	0.0948496	0.00911993	0.0483961	0.0235158	0.0238672
0	1	0.0991405	0.0314708	0.0345058	0.0122495	0.142392	0.0396422	0.00930131	0.0199167	0.02154	0.0176237
0	1	0.0607674	0.0355972	0.00896945	0.0214201	0.0379821	0.0370965	0.114456	0.0229461	0.0318351	0.0110504
0	1	0.192117	0.220478	0.00826313	0.0162743	0.132181	0.0855214	0.0461811	0.0924393	0.00684036	0.0318621
0	1	0.0148069	0.00355839	0.0546295	0.0101381	0.00947642	0.0114741	0.00131839	0.0043434	0.0217599	0.0257657
0	1	0.118401	0.19753	0.00747584	0.0129124	0.0247599	0.21643	0.237882	0.268032	0.0130842	0.0283077
0	1	0.120682	0.201886	0.00771935	0.0126026	0.0240611	0.22327	0.25403	0.274407	0.0124555	0.0285472
0	1	0.179408	0.201149	0.0144323	0.0180924	0.263454	0.0827688	0.0266646	0.084707	0.0138484	0.0334031
0	1	0.034319	0.0226144	0.0289053	0.0116729	0.0773119	0.0165185	0.00821243	0.0238322	0.0284021	0.00644956
0	1	0.150595	1.11546	0.00826313	0.00488477	0.00988322	0.268742	0.0580614	0.761692	0.0131103	0.0119075
0	1	0.116774	0.00401957	0.0373957	0.00883988	0.0597374	0.0484772	0.010993	0.0260343	0.0275302	0.00997946
0	1	0.00740345	0.00668515	0.043451	0.00520933	0.00726134	0.00844078	0.00712421	0.0137598	0.0315784	0.00667841
0	1	0.00538254	0.0146497	0.00963509	0.00581442	0.0152835	0.00864806	0.00331412	0.0160662	0.00867029	0.00410441
0	1	0.0908103	0.0245122	0.00358777	0.0140932	0.0339655	0.0570798	0.0199935	0.0441348	0.014127	0.00811084
0	1	0.0452084	0.0733928	0.00955387	0.056462	0.0801744	0.0219197	0.0248332	0.0451691	0.0217946	0.00838039
0	1	0.343857	0.359102	0.0125979	0.0558302	0.17781	0.214864	0.609341	0.225453	0.0350617	0.00615528
0	1	0.11809	0.00995579	0.0316649	0.0131636	0.0367808	0.0672931	0.00550572	0.0443873	0.0237213	0.0154859
0	1	0.0248981	0.00327064	0.0427772	0.00488477	0.0506446	0.0259441	0.00531392	0.0204052	0.0193509	0.00979623
0	1	0.00100905	0.00398232	0.0169645	0.00154634	0.00565554	0.00877503	0.00195946	0.00881494	0.0242504	0.0078989
0	1	0.0161865	0.00284671	0.0608739	0.00363054	0.0297512	0.0171575	0.00199572	0.013325	0.0292261	0.00969117
0	1	0.115558	0.0805949	0.00444096	0.0315241	0.0835719	0.0675246	0.0737233	0.0514355	0.0361638	0.0132795
0	1	0.0235539	0.00867629	0.0464296	0.00335002	0.036494	0.0102567	0.00399145	0.015432	0.052389	0.01502
0	1	0.306907	0.196426	0.0271708	0.00767375	0.117417	0.183067	0.0505455	0.1884	0.0150522	0.0207597
0	1	0.298457	0.169981	0.0227361	0.00706866	0.102744	0.173167	0.0476073	0.17542	0.0140682	0.0208339
0	1	0.0636469	0.0071168	0.0615166	0.000302545	0.0160493	0.0490129	0.00399145	0.0160858	0.0149042	0.00875298
0	1	0.39113	0.643652	0.0137667	0.00641951	0.101887	0.205202	0.0328428	0.340417	0.00938752	0.0163502
0	1	0.217605	0.712452	0.012476	0.0134882	0.0194107	0.419393	0.542404	0.677739	0.0135327	0.0153173
0	1	0.200522	0.261962	0.00775997	0.00967272	0.022904	0.261508	0.269408	0.313908	0.0123658	0.0118553
0	1	0.00235539	0.00341451	0.0370463	0.00953305	0.00565554	0.00700752	0.00420514	0.00842401	0.0155312	0.00583332
0	1	0.169005	0.281387	0.00534104	0.0030695	0.086558	0.0623897	0.0147819	0.113919	0.0126053	0.00654237
0	1	0.0326382	0.00611735	0.0291647	0.00730512	0.0380572	0.0196506	0.0361987	0.00942081	0.0245279	0.0143673
0	1	0.0269184	0.00739683	0.00934283	0.0119534	0.0281262	0.0170502	0.017744	0.0120497	0.0373106	0.00502489
0	1	0.190431	0.0524158	0.017671	0.0243013	0.0454395	0.0872421	0.0111129	0.106792	0.0128709	0.0121705
0	1	0.0565237	0.00668515	0.0324361	0.00153475	0.0181392	0.0440859	0.00767083	0.0317219	0.0195196	0.00615528
0	1	0.00908427	0.00611735	0.0305773	0.00432373	0.00672442	0.00649726	0.00267306	0.0042218	0.0123919	0.0140315
0	1	0.23122	0.0160732	0.0360512	0.0034613	0.0373322	0.185438	0.0279732	0.0718481	0.0311724	0.0264541
0	1	0.232633	0.103181	0.0339618	0.00335002	0.030441	0.164379	0.0339986	0.174078	0.00840349	0.0126371
0	1	0.203481	0.11671	0.0155606	0.00771778	0.070108	0.111041	0.0205984	0.133752	0.00962701	0.00881484
0	1	0.152756	0.0102435	0.0610185	0.00581442	0.0648189	0.0758981	0.00335039	0.0424522	0.0165413	0.0129178
0	1	0.0814296	0.0878985	0.0148136	0.00765172	0.0299459	0.0870756	0.0672579	0.0616262	0.0113556	0.0163849
0	1	0.173715	0.226169	0.00896945	0.0234646	0.0322747	0.237228	0.192594	0.253007	0.0106372	0.015171
0	1	0.0724238	0.0298674	0.0108039	0.0110237	0.117939	0.0283379	0.00669882	0.0245863	0.0141894	0.00664774
0	1	0.0405415	0.099347	0.0746932	0.00956146	0.0300229	0.0623077	0.00926502	0.0183334	0.0234819	0.00775948
0	1	0.11078	0.085533	0.00596608	0.0178559	0.0276156	0.110638	0.0208672	0.108069	0.0133498	0.00970453
0	1	0.11305	0.0863511	0.00717555	0.0170775	0.0281252	0.110355	0.022449	0.108699	0.0133498	0.00940287
0	1	0.206591	0.208061	0.012476	0.0131195	0.125837	0.102838	0.0258719	0.122744	0.0106372	0.0205682
0	1	0.174869	0.091894	0.0139003	0.00767375	0.0305866	0.128327	0.0181007	0.0871032	0.00694053	0.00605619
0	1	0.122752	0.0705307	0.0107633	0.0135322	0.118557	0.0449129	0.013771	0.0598966	0.0131582	0.0148494
0	1	0.244195	0.167338	0.0177358	0.0104187	0.080931	0.18693	0.0411565	0.213496	0.0121002	0.021126
0	1	0.204101	0.596363	0.00475661	0.0198852	0.0193847	0.406089	0.549218	0.524805	0.0278439	0.0166618
0	1	0.14131	0.00953184	0.0841908	0.00488477	0.0392298	0.112388	0.00459488	0.0206397	0.0174576	0.0119817
0	1	0.178807	0.00725294	0.0524526	0.004704	0.0563484	0.0904874	0.00456063	0.0377501	0.0245279	0.0136862
0	1	0.087226	0.0456605	0.0103006	0.0104187	0.126758	0.0549291	0.0126154	0.035201	0.0103716	0.0235345
0	1	0.0420569	0.0287318	0.00830376	0.00924849	0.071171	0.027318	0.00746319	0.032059	0.0164659	0.00551136
0	1	0.22993	0.659833	0.0112665	0.00827884	0.0181414	0.301271	0.0507047	0.564573	0.0147866	0.0161594
0	1	0.229133	0.213236	0.00713493	0.019539	0.0926662	0.105979	0.0810453	0.0688531	0.0190406	0.0156303
0	1	0.0612924	0.0503939	0.0567656	0.00943859	0.031816	0.0598607	0.0643938	0.092309	0.0195196	0.0237249
0	1	0.17947	0.50563	0.0110394	0.0165764	0.0101385	0.376574	0.404781	0.528896	0.019328	0.0155372
0	1	0.280757	0.609668	0.0113477	0.0164544	0.0241258	0.378515	0.37375	0.538637	0.01436	0.0152855
0	1	0.0240052	0.00270283	0.0676621	0.00985761	0.0217688	0.0160977	0.00455997	0.0125883	0.0367871	0.0163239
0	1	0.257192	0.386974	0.00596608	0.0159085	0.0253742	0.315558	0.280361	0.502273	0.0121415	0.015077
0	1	0.0164877	0.00327064	0.0154793	0.00516529	0.0109521	0.0114741	0.00135466	0.00766175	0.0205036	0.0135553
0	1	0.285006	0.348807	0.00896945	0.0509765	0.149476	0.117245	0.398474	0.145029	0.0518839	0.0124998
0	1	0.014749	0.00883118	0.0155801	0.0270552	0.0230289	0.0158518	0.0145386	0.0126066	0.0380005	0.0402631
0	1	0.00471078	0.00597347	0.00358777	0.0155204	0.00764175	0.00448504	0.00331412	0.00420222	0.0187751	0.0057055
0	1	0.019776	0.0203355	0.00721619	0.018978	0.0439566	0.0162241	0.0503324	0.0187439	0.0457141	0.0106978
0	1	0.0813726	0.0314346	0.0052004	0.0106506	0.0530745	0.0378426	0.0853236	0.0277315	0.0296397	0.00845271
0	1	0.157085	0.273934	0.0118509	0.0115784	0.0258913	0.22636	0.192629	0.28495	0.0200073	0.0104783
0	1	0.0134606	0.0196392	0.0195702	0.00488477	0.0198385	0.0113355	0.00199572	0.0107108	0.0180452	0.0118397
0	1	0.244549	0.463086	0.0112665	0.0104187	0.0489615	0.290911	0.104689	0.442751	0.0078984	0.0126934
0	1	0.131968	0.422535	0.0102195	0.0100941	0.218742	0.0652208	0.0157298	0.128416	0.0123124	0.0185096
0	1	0.375184	0.176273	0.00780164	0.00737377	0.0657765	0.227119	0.073032	0.20655	0.00613716	0.00760761
0	1	0.193179	0.458614	0.0129385	0.00741016	0.0301228	0.326618	0.369252	0.439349	0.00840349	0.0104282
0	1	0.157286	0.387315	0.00698074	0.0128391	0.0163878	0.396954	0.424632	0.407037	0.0176555	0.0149224
0	1	0.0491922	0.0129464	0.00713493	0.00734917	0.0126352	0.0208599	0.00783783	0.0214216	0.0145995	0.00490636
0	1	0.29871	0.201839	0.00955387	0.0119094	0.147702	0.164581	0.0112607	0.111666	0.0140944	0.0120193
0	1	0.206639	0.314452	0.00581841	0.0125144	0.148079	0.080006	0.0179206	0.132694	0.00604246	0.0147051
0	1	0.0296054	0.00668515	0.0502447	0.00641951	0.0188285	0.0154985	0.00459625	0.013799	0.0140944	0.0101717
0	1	0.142665	0.5893	0.0065505	0.0275751	0.0110317	0.387939	0.468747	0.644875	0.0455008	0.0161129
0	1	0.0770448	0.0454844	0.013101	0.00613899	0.0311923	0.0398947	0.00783783	0.0324369	0.00888244	0.0108214
0	1	0.315162	0.483559	0.0065505	0.00492881	0.0343952	0.306345	0.0553957	0.325136	0.0101059	0.0107471
0	1	0.24197	0.468555	0.00882317	0.0140932	0.113687	0.177847	0.114496	0.259301	0.0113817	0.0185529
0	1	0.14837	0.0122347	0.0410242	0.0069331	0.0839099	0.0662081	0.0072693	0.0302234	0.0272111	0.0229441
0	1	0.241479	0.481073	0.00955387	0.00931048	0.0422165	0.277867	0.243997	0.413933	0.015344	0.00679235
0	1	0.0427343	0.00995579	0.0226548	0.00213984	0.0372436	0.0281127	0.00438321	0.0218256	0.019525	0.00563215
0	1	0.0780633	0.0099635	0.0784263	0.0030695	0.0265946	0.0501981	0.00260051	0.0137598	0.0375228	0.0102083
0	1	0.287443	0.223752	0.0118103	0.0140492	0.033319	0.361472	0.180559	0.280722	0.0103977	0.0167985
0	1	0.0752217	0.00871805	0.0586822	0.00181527	0.0170145	0.0339788	0.00530985	0.00537497	0.0181307	0.00603749
0	1	0.210859	0.0458556	0.00834439	0.0070246	0.0477907	0.183639	0.0555489	0.116988	0.014839	0.0112129
0	1	0.00336444	0.00643722	0.0173138	0.00335002	0.00947642	0.00709704	0.00135466	0.0042218	0.0159057	0.00489513
0	1	0.122591	0.00626123	0.0275739	0.00855935	0.0521203	0.0659737	0.00791036	0.0394407	0.0199833	0.00625437
0	1	0.0327718	0.0014225	0.038484	0.00121018	0.0192081	0.0179874	0.00195946	0.00577887	0.0157108	0.00489513
0	1	0.183588	0.40394	0.0107227	0.00641951	0.0344548	0.301722	0.160275	0.330622	0.0163281	0.0132026
0	1	0.0935353	0.0318585	0.0269896	0.00791022	0.0610494	0.0539766	0.0124341	0.0618136	0.014213	0.00925561
0	1	0.00471078	0.00582958	0.0149356	0.00213984	0.0118216	0.00568339	0.00267306	0.00420222	0.0160352	0.00437499
0	1	0.0241686	0.00412619	0.0283531	0.00395511	0.0205323	0.0141107	0.00431067	0.00918628	0.0190668	0.0146637
0	1	0.0591776	0.00412619	0.0678596	0.00274493	0.0320728	0.0265433	0.00659197	0.0103003	0.0296778	0.0113537
0	1	0.170783	0.476557	0.0193671	0.00794819	0.0154881	0.38185	0.158466	0.382836	0.0116212	0.0163086
0	1	0.151071	0.0146497	0.0214396	0.00906881	0.0469274	0.0791517	0.00659197	0.0329386	0.0121503	0.0124692
0	1	0.110246	0.176093	0.00720793	0.00466104	0.0235614	0.26779	0.198953	0.202796	0.0150784	0.0132734
0	1	0.149917	0.95114	0.0094726	0.021206	0.00662805	0.390772	0.345634	0.850966	0.0253745	0.0186707
0	1	0.209309	0.139134	0.00935083	0.0171187	0.059228	0.162806	0.148467	0.168165	0.00765893	0.0078581
0	1	0.17596	0.00668515	0.0687927	0.0095518	0.0378549	0.0968856	0.00659197	0.0317023	0.0210634	0.0100622
0	1	0.22874	0.526083	0.00746776	0.0139819	0.0165301	0.297088	0.308274	0.467862	0.00569086	0.0104312
0	1	0.180189	0.325143	0.00951323	0.00395511	0.0255787	0.362805	0.26733	0.478614	0.0123004	0.0110958
0	1	0.123949	0.00924411	0.0355445	0.00550808	0.0329381	0.0710666	0.00687284	0.0243012	0.0223636	0.016754
0	1	0.0504871	0.00284671	0.0593663	0.00367459	0.0152835	0.017637	0.00579767	0.00574632	0.017791	0.0539552
0	1	0.209193	0.136687	0.0113337	0.00823477	0.0301401	0.259625	0.136286	0.240271	0.0208798	0.00563514
0	1	0.0602106	0.100413	0.00479724	0.00734917	0.0959086	0.0266507	0.00986983	0.098148	0.0128709	0.00574022
0	1	0.247827	0.0817891	0.00650988	0.00414701	0.0436372	0.266066	0.037464	0.237318	0.00864296	0.0117538
0	1	0.14328	0.081668	0.0070943	0.0259253	0.088955	0.0768158	0.0617657	0.0568147	0.0351031	0.014857
0	1	0.253405	0.502405	0.0143511	0.0124405	0.0482019	0.311816	0.215135	0.44253	0.0113817	0.0320469
0	1	0.100533	0.0715345	0.00830451	0.0349746	0.190769	0.0344462	0.0374299	0.0290637	0.0294884	0.0167876
0	1	0.0689724	0.0510661	0.0108852	0.0105331	0.186526	0.0303414	0.00801918	0.0374976	0.00517381	0.00860774
0	1	0.0827646	0.0214788	0.00901006	0.0136591	0.0505267	0.0330879	0.00391892	0.0183188	0.0121002	0.019191
0	1	0.177607	0.571461	0.0150152	0.00488477	0.029379	0.330814	0.318606	0.605865	0.0111227	0.0109543
0	1	0.176646	0.0614036	0.0203171	0.00427968	0.0455475	0.14501	0.0521598	0.127937	0.0178172	0.0140842
0	1	0.0232138	0.0101716	0.0253019	0.00786211	0.038464	0.0238222	0.00459625	0.016848	0.0107215	0.0198028
0	1	0.217025	0.133722	0.0119322	0.00948901	0.0365816	0.313905	0.186315	0.273721	0.0172574	0.0271821
0	1	0.0619091	0.0162171	0.0247573	0.00799831	0.10042	0.0247458	0.00794664	0.0244707	0.0182961	0.0129603
0	1	0.176992	0.134408	0.0467942	0.00637546	0.043609	0.192735	0.13038	0.153474	0.0106372	0.0166518
0	1	0.259649	0.491919	0.0161856	0.0251463	0.0306206	0.355808	0.260367	0.547014	0.00962701	0.010581
0	1	0.0820398	0.0126213	0.0466597	0.00553391	0.100877	0.0294455	0.00463252	0.0210306	0.0202642	0.028516
0	1	0.00235539	0.00508409	0.0295137	0.0116582	0.0198947	0.013379	0.00587836	0.011864	0.0467332	0.00655293
0	1	0.0285963	0.0145136	0.0256256	0.00460424	0.00606235	0.0208599	0.00327785	0.00879533	0.00936019	0.0141821
0	1	0.0696443	0.0051179	0.0513815	0.00888393	0.0430506	0.0258056	0.00463252	0.014913	0.0298222	0.0226081
0	1	0.181022	0.252499	0.011372	0.0104187	0.0371044	0.231419	0.100151	0.335128	0.0118345	0.0103762
0	1	0.0814325	0.121763	0.0161044	0.00855935	0.131904	0.0384468	0.00730557	0.0520294	0.00694053	0.0297865
0	1	0.0723383	0.0743767	0.0217864	0.00920849	0.131522	0.0385473	0.00711034	0.0432906	0.0106372	0.0279898
0	1	0.011777	0.0126586	0.00421282	0.00888393	0.0101385	0.00388587	0.00541865	0.00727736	0.0162122	0.00644356
0	1	0.00571983	0.00270283	0.0497975	0.00883988	0.00552681	0.00649726	0.00324022	0.00920583	0.0256949	0.00895413
0	1	0.0148041	0.00853243	0.0323108	0.00823477	0.0301129	0.0069891	0.00659197	0.0156753	0.0160624	0.00574386
0	1	0.177182	0.141462	0.0108039	0.0138127	0.0945885	0.111475	0.107152	0.153543	0.00986644	0.0135453
0	1	0.183002	0.0595985	0.0435726	0.0074448	0.0487541	0.118876	0.00651943	0.075386	0.0136099	0.0288116
0	1	0.226965	0.0719409	0.0547371	0.00825301	0.0650555	0.147077	0.0167817	0.0846472	0.0134565	0.0311234
0	1	0.0158131	0.0112353	0.0188967	0.00641951	0.0230289	0.0148214	0.00335039	0.0122745	0.010611	0.0777119
0	1	0.225459	0.440619	0.0101789	0.0625637	0.163721	0.119332	0.10248	0.183745	0.0176674	0.017958
0	1	0.0669198	0.0358409	0.0252418	0.00734157	0.172726	0.0316846	0.0156084	0.0221073	0.0262296	0.100407
0	1	0.0719996	0.0435331	0.0120702	0.00585848	0.065102	0.0220719	0.00634466	0.0501923	0.0123658	0.0133508
0	1	0.243774	0.191844	0.0118348	0.0220127	0.155228	0.104644	0.082518	0.0787672	0.0180304	0.0181217
0	1	0.0656081	0.0173527	0.023913	0.00821681	0.0999851	0.0315963	0.00730622	0.0256238	0.0170464	0.00760464
0	1	0.219369	0.224419	0.0157877	0.0185354	0.0366021	0.292121	0.186133	0.262544	0.0114584	0.0239608
0	1	0.160325	0.526972	0.00978929	0.00632646	0.037523	0.257759	0.154574	0.460634	0.00616981	0.0114769
0	1	0.230006	0.307391	0.0168833	0.0045602	0.139801	0.11982	0.0765255	0.167964	0.0113817	0.0122115
0	1	0.0343183	0.0275961	0.0119728	0.0113043	0.0916076	0.0194823	0.0131839	0.0344583	0.0203884	0.0246502
0	1	0.297741	0.244661	0.0065505	0.019616	0.165365	0.150998	0.0730248	0.136892	0.0185618	0.0126295
0	1	0.0020181	0.00654126	0.00721619	0.0310195	0.00132414	0.00368039	0.00279639	0.00840445	0.0192801	0.00489513
0	1	0.0020181	0.00654126	0.00721619	0.0295861	0.00189426	0.00377852	0.00260051	0.00840445	0.0185356	0.00489513
0	1	0.190165	0.459688	0.010057	0.0143738	0.119038	0.0813132	0.0155546	0.113068	0.00542525	0.0225604
0	1	0.233546	0.0408457	0.0701713	0.00581442	0.0537045	0.128658	0.0119381	0.0508567	0.0143429	0.0148956
0	1	0.190748	0.361757	0.0113072	0.00944497	0.0168476	0.357287	0.280187	0.439501	0.0108767	0.0145777
0	1	0.18597	0.360659	0.0113072	0.00851532	0.0175088	0.351073	0.27444	0.440149	0.0108767	0.0149636
0	1	0.223589	1.0045	0.0118753	0.00950059	0.0189541	0.47795	0.562254	1.08718	0.00765893	0.0167379
0	1	0.0259064	0.0116559	0.0510132	0.00799831	0.0414713	0.0139475	0.00366389	0.0206789	0.0255997	0.0131394
0	1	0.154398	0.0126663	0.0774994	0.00367459	0.0648593	0.076978	0.00395518	0.0419343	0.0368262	0.0241507
0	1	0.144636	0.115964	0.00767873	0.0332162	0.0787313	0.109898	0.168463	0.091279	0.0209315	0.0155738
0	1	0.359129	0.246613	0.0161531	0.0199517	0.149865	0.182341	0.209456	0.1315	0.0474438	0.0118121
0	1	0.0754269	0.101706	0.0142699	0.00817554	0.0939135	0.0351301	0.0118292	0.0486741	0.00593034	0.00731932
0	1	0.128433	0.092976	0.00920487	0.0351483	0.107069	0.060807	0.0368479	0.0466089	0.0317083	0.00712365
0	1	0.145346	0.260993	0.00650988	0.0147088	0.0599116	0.130261	0.0854849	0.202242	0.00866911	0.00985219
0	1	0.209251	0.193935	0.00534104	0.00581442	0.0422576	0.168779	0.0379353	0.122827	0.00549601	0.0094295
0	1	0.0994449	0.473679	0.0125572	0.00948901	0.0079382	0.395789	0.393912	0.522802	0.0224456	0.013438
0	1	0.268917	0.0123786	0.082973	0.00593362	0.082855	0.126019	0.00730557	0.041786	0.0370038	0.0325515
0	1	0.0921157	0.0515307	0.0102243	0.0627762	0.0758121	0.0634211	0.0638625	0.0336764	0.0337049	0.0156924
0	1	0.282555	0.354745	0.00847426	0.00984719	0.0417344	0.269076	0.125109	0.359093	0.00871373	0.0132705
0	1	0.237549	0.710125	0.0087663	0.00641951	0.0448294	0.177584	0.0374949	0.319003	0.00369666	0.0124007
0	1	0.112293	0.0860668	0.00643642	0.0174169	0.0276156	0.110064	0.0219144	0.108261	0.0133498	0.00940287
0	1	0.174031	0.701821	0.00650988	0.0104814	0.0185343	0.391752	0.58696	0.869752	0.0109354	0.0187316
0	1	0.0875633	0.0342813	0.00650988	0.00948901	0.101147	0.0418408	0.00954859	0.0250033	0.0084536	0.00867285
0	1	0.177571	0.0659597	0.00900928	0.00953305	0.0285098	0.227372	0.062595	0.119403	0.010037	0.0188125
0	1	0.204055	0.0695466	0.00951323	0.0135322	0.0382412	0.245186	0.0742533	0.125011	0.0130842	0.0167439
0	1	0.187959	0.169184	0.0113884	0.00916444	0.0424394	0.260549	0.143533	0.243149	0.0143338	0.0109483
0	1	0.160033	0.462616	0.0101383	0.00790905	0.026874	0.236533	0.0848571	0.450339	0.00345718	0.0093849
0	1	0.0457558	0.00739683	0.0256035	0.00420085	0.0163524	0.0291039	0.0072693	0.0145416	0.0162757	0.0130506
0	1	0.271327	0.158036	0.0103007	0.0100089	0.0314779	0.332129	0.157295	0.247082	0.0180251	0.0142075
0	1	0.112768	0.0243281	0.0540194	0.00092966	0.0325054	0.0786914	0.00534612	0.0451723	0.00813788	0.0112336
0	1	0.126337	0.0291634	0.0498594	0	0.0275374	0.0955977	0.00734183	0.050191	0.00542525	0.00772629
0	1	0.0158131	0.00071168	0.016145	0.00520933	0.00422813	0.0101194	0.00723303	0.00815532	0.0209619	0.0132773
0	1	0.143145	0.753456	0.00530041	0.00516529	0.0289309	0.260757	0.169084	0.493443	0.00888244	0.0154411
0	1	0.109357	0.231845	0.00600671	0.0104187	0.120057	0.054309	0.0461635	0.0721553	0.00643542	0.00677154
0	1	0.0299455	0.00654126	0.0426963	0.00581442	0.0615967	0.0163436	0.00331412	0.0169457	0.0281626	0.00852114
0	1	0.236133	0.380643	0.0106821	0.02767	0.0457034	0.373941	0.465912	0.493175	0.0220254	0.0140602
0	1	0.233762	0.163673	0.0103169	0.00855935	0.0500572	0.272822	0.0719673	0.242371	0.0167808	0.0130019
0	1	0.140718	0.174271	0.00530041	0.0232207	0.0299461	0.200607	0.209612	0.235652	0.0222322	0.0166603
0	1	0.208491	0.416142	0.0137261	0.00641951	0.0190565	0.339558	0.366059	0.414691	0.0123658	0.00884009
0	1	0.0941461	0.0550035	0.0626314	0.00562433	0.0287323	0.0755354	0.00666451	0.0308309	0.00966186	0.0144812
0	1	0.254423	0.216203	0.0125166	0.0119534	0.0624135	0.157274	0.0217703	0.176218	0.00691437	0.0122942
0	1	0.186107	0.500266	0.0115914	0.0172196	0.0101385	0.375355	0.407647	0.521718	0.0187489	0.0155372
0	1	0.196153	0.52306	0.00475661	0.00799831	0.0183037	0.337101	0.429446	0.498995	0.0126053	0.0163193
0	1	0.221342	0.0517777	0.0221517	0.010924	0.0509814	0.169739	0.0427277	0.107878	0.00848622	0.010866
0	1	0.186675	0.0153615	0.0533244	0.00480594	0.0418535	0.145143	0.00723303	0.0688333	0.0123919	0.0218521
0	1	0.252819	0.388254	0.00546213	0.0160634	0.025319	0.314777	0.279257	0.500306	0.0114383	0.0148615
0	1	0.0712538	0.00427006	0.0681106	0.00492881	0.0359349	0.061298	0.00402772	0.0145416	0.0235821	0.012797
0	1	0.117424	0.00597347	0.0703109	0.00288519	0.0258288	0.041558	0.00605971	0.0225356	0.0175515	0.0133002
0	1	0.296644	0.184944	0.00934283	0.015023	0.0595892	0.301299	0.158237	0.235364	0.0286415	0.0164669
0	1	0.0558258	0.0311095	0.0108039	0.0201207	0.0568696	0.0484484	0.0112779	0.0287119	0.0119143	0.0233146
0	1	0.163515	0.133083	0.00767873	0.00827884	0.0388329	0.223573	0.164179	0.19385	0.0126053	0.0129575
0	1	0.150637	0.532289	0.0041478	0.00927572	0.0110709	0.313162	0.193788	0.509718	0.0108767	0.0077067
0	1	0.237955	0.425368	0.00951323	0.0113483	0.0241023	0.375499	0.247171	0.468094	0.0378211	0.0143836
0	1	0.2079	0.438854	0.0109094	0.00370299	0.0107259	0.349926	0.0745316	0.407044	0.00718001	0.00886777
0	1	0.13571	0.014082	0.00850611	0.00855935	0.0388046	0.0884751	0.0058353	0.0374682	0.00420174	0.0129256
0	1	0.141128	0.326296	0.0102682	0.00602772	0.0245574	0.231186	0.136672	0.317502	0.00792456	0.0137703
0	1	0.111216	0.845409	0.0101383	0.0116225	0.00679578	0.278855	0.412376	0.804461	0.00753156	0.0127808
0	1	0.241939	0.0733664	0.0191483	0.00953305	0.0656507	0.186762	0.0218079	0.157349	0.0103977	0.0192947
0	1	0.0895049	0.0685912	0.00788168	0.0258543	0.0654198	0.0396451	0.0480352	0.0428176	0.00864296	0.0136351
0	1	0.0881529	0.10058	0.00901006	0.012278	0.115798	0.0438842	0.020417	0.0313505	0.0112457	0.00968219
0	1	0.139851	0.0335773	0.0537598	0.00181527	0.0563782	0.079578	0.0143935	0.0440094	0.0165675	0.00895716
0	1	0.0148041	0.00294991	0.0226142	0.00520933	0.0087106	0.00790049	0.00563037	0.0133885	0.0118868	0.00921847
0	1	0.0804121	0.00668515	0.0612926	0.00613899	0.0301088	0.0470187	0.00591464	0.0413382	0.0197591	0.00822684
0	1	0.190594	0.0167848	0.0145457	0.00674409	0.0320986	0.208748	0.0069898	0.0868395	0.0109028	0.0173658
0	1	0.00672889	0.0121627	0.00588483	0.0364654	0.0125315	0.00815621	0.0104021	0.0119796	0.012626	0.0134925
0	1	0.0240845	0.00898381	0.00809273	0.00920849	0.051966	0.00953924	0.00758916	0.02925	0.0157968	0.00509331
0	1	0.254636	0.269292	0.0094726	0.00663802	0.0774958	0.235249	0.0919012	0.321648	0.0107906	0.0151308
0	1	0.0164877	0.00938796	0.0355528	0.0070246	0.0223646	0.0112681	0.0052373	0.0112619	0.0219666	0.0158315
0	1	0.191362	0.080494	0.0179795	0.0106881	0.0381502	0.123616	0.0891038	0.117408	0.0118607	0.0223896
0	1	0.0585475	0.030299	0.0179795	0.00641951	0.0541205	0.0218631	0.00455997	0.0281419	0.00827338	0.0068646
0	1	0.00336444	0.000462034	0.00901006	0.00246441	0.00591081	0.00331791	0.00064106	0.00383088	0.0148258	0.007688
0	1	0.0854602	0.132288	0.00600671	0.0151521	0.143031	0.0468992	0.0195461	0.0476605	0.00866911	0.0142378
0	1	0.256756	0.534632	0.00837686	0.00851532	0.182248	0.147912	0.0428815	0.150225	0.0150784	0.0145167
0	1	0.0593187	0.00825236	0.0743525	0.0116729	0.0472783	0.0332864	0.00685538	0.0180435	0.0345825	0.0177228
0	1	0.186921	0.0815013	0.0413	0.0104187	0.0663349	0.120106	0.0130751	0.165343	0.0113556	0.0181805
0	1	0.100239	0.461486	0.00592545	0.0136331	0.00524874	0.322808	0.435683	0.487086	0.0244397	0.0143107
0	1	0.20488	0.210994	0.0118103	0.00580695	0.0276522	0.237409	0.129091	0.287316	0.00792456	0.013918
0	1	0.232876	0.224704	0.0119377	0.00434691	0.0354501	0.264665	0.158497	0.303362	0.0116212	0.0153158
0	1	0.279197	0.316259	0.0070943	0.0140932	0.0337354	0.248485	0.157467	0.364268	0.0127261	0.0092358
0	1	0.104863	0.0253172	0.0156905	0.00888393	0.078659	0.0348333	0.00769668	0.0210502	0.0219927	0.0120075
0	1	0.0356682	0.0291634	0.00717555	0.0077914	0.0706645	0.0222417	0.00662824	0.0309543	0.0163019	0.00865688
0	1	0.0205239	0.00593943	0.0103875	0.0030695	0.0305192	0.0100611	0.00322377	0.0103395	0.0165413	0.00833492
0	1	0.0407134	0.0594174	0.00600671	0.00317279	0.0802851	0.0244809	0.0173152	0.0291784	0.0107286	0.00775826
0	1	0.0402272	0.0635808	0.00600671	0.0421841	0.0666381	0.020368	0.0137483	0.0229461	0.0212482	0.00928237
0	1	0.0622492	0.0126586	0.0130604	0.00948901	0.0558374	0.0208287	0.00327785	0.0179817	0.0176882	0.0100161
0	1	0.098249	0.0267406	0.0221517	0.0101381	0.118873	0.0419033	0.0131114	0.0343996	0.0132886	0.0166418
0	1	0.187366	0.499606	0.00838503	0.0112227	0.223087	0.0707496	0.0222649	0.142481	0.00780046	0.0298295
0	1	0.030021	0.0112353	0.00733575	0.00395511	0.036476	0.0154985	0.00855142	0.0145416	0.00927819	0.00754221
0	1	0.228982	0.0130826	0.0470388	0.0045602	0.0726526	0.116601	0.00990608	0.0489608	0.0128447	0.0166946
0	1	0.167403	0.273691	0.0107969	0.0143435	0.130969	0.0709784	0.0139338	0.0999733	0.0151045	0.0103906
0	1	0.198279	0.133047	0.0143104	0.0164348	0.0298482	0.23356	0.0664882	0.127986	0.00345718	0.0205121
0	1	0.108005	0.277067	0.0131823	0.0756234	0.131935	0.0389581	0.0144341	0.0751661	0.0180566	0.00886577
0	1	0.0148041	0.00255896	0.0269489	0.00670004	0.0131458	0.00236547	0.00395518	0.00535539	0.0291466	0.00272147
0	1	0.137238	0.0365526	0.00793048	0.0103746	0.16896	0.0375643	0.0094609	0.0334077	0.0163542	0.0118946
0	1	0.0810867	0.0979268	0.00354714	0.00892796	0.0509903	0.0439467	0.0151797	0.0579157	0.00643542	0.00611262
0	1	0.0402303	0.00739683	0.0228172	0.00610203	0.0479955	0.0153898	0.00195946	0.0221322	0.0333631	0.00941694
0	1	0.134647	0.0304352	0.0188804	0.0531847	0.134044	0.0692902	0.0301363	0.0439964	0.0422307	0.0141683
0	1	0.0198521	0.00455012	0.0561949	0.0101381	0.0422069	0.0164509	0.00331412	0.00920583	0.0258636	0.00963104
0	1	0.313604	0.412644	0.00959448	0.0720785	0.142432	0.166515	0.318886	0.239353	0.060312	0.0119497
0	1	0.299584	0.342002	0.00761228	0.0587795	0.211855	0.100741	0.22809	0.177407	0.0381099	0.0148536
0	1	0.20428	0.188662	0.0125572	0.0138127	0.0569264	0.293372	0.288484	0.294725	0.0165675	0.0095771
0	1	0.0407078	0.0689943	0.0108039	0.0207492	0.103874	0.019482	0.00591464	0.0376355	0.0175254	0.00947647
0	1	0.0440722	0.0159292	0.021897	0.00613899	0.0783081	0.0183454	0.0079829	0.0256238	0.0126792	0.0134645
0	1	0.205549	0.218924	0.00596608	0.0143738	0.0290913	0.407113	0.404392	0.332987	0.0217919	0.0158319
0	1	0.225703	0.253396	0.00713493	0.00399915	0.0254224	0.303694	0.14669	0.315192	0.0111161	0.0151468
0	1	0.165003	0.0149477	0.0570387	0.00578081	0.0343506	0.109688	0.00395518	0.0370969	0.00569086	0.0143648
0	1	0.0207201	0.00573625	0.0486176	0.0091199	0.0198702	0.0145462	0.00862396	0.00879533	0.027418	0.0158861
0	1	0.29947	0.454145	0.010706	0.00653292	0.0432287	0.380475	0.138371	0.532429	0.0178618	0.00995671
0	1	0.0501321	0.00398232	0.0716812	0.0045602	0.0252704	0.036598	0.00402772	0.00994851	0.0110334	0.0634792
0	1	0.0198521	0.00867629	0.0146677	0.00335002	0.0204286	0.0168042	0.00659197	0.0226139	0.01827	0.00949599
0	1	0.106713	0.00668515	0.0203658	0.0133885	0.0248636	0.0241307	0.0058421	0.0264056	0.0145995	0.00582433
0	1	0.0844512	0.0163532	0.00959448	0.00981358	0.111601	0.0542225	0.00791036	0.0370969	0.032151	0.00949299
0	1	0.172795	0.373241	0.0378636	0.00888393	0.0355113	0.224544	0.0815065	0.28029	0.0151028	0.0183894
0	1	0.256331	0.104278	0.00885538	0.0314577	0.0898203	0.146693	0.414264	0.144448	0.0674543	0.00755119
0	1	0.0524035	0.00611735	0.0463267	0.00663802	0.0789741	0.0185735	0.00605971	0.0145221	0.0318723	0.00884813
0	1	0.0063944	0.00867629	0.00659112	0.0561508	0.0151319	0.00765514	0.0291319	0.0103395	0.0407678	0.0117597
0	1	0.0598909	0.0550407	0.00800842	0.00646357	0.0859726	0.022939	0.00717961	0.0486985	0.00713958	0.00581881
0	1	0.032821	0.011947	0.0167294	0.0113483	0.0617483	0.0112282	0.00527358	0.0191349	0.0190406	0.00718359
0	1	0.218267	0.212072	0.00896945	0.0399626	0.172355	0.0874593	0.292722	0.105273	0.0569925	0.00952665
0	1	0.111364	0.0126586	0.0472583	0.0103837	0.142319	0.0354153	0.0173534	0.0514887	0.0262119	0.0122889
0	1	0.154419	0.77128	0.00713493	0.0125585	0.0269535	0.359432	0.649863	0.942049	0.0200509	0.011461
0	1	0.141086	0.626084	0.00512999	0.0138234	0.0139948	0.320091	0.445111	0.531216	0.0215139	0.0152788
0	1	0.261644	0.0757952	0.0697991	0.00367459	0.0450349	0.198374	0.0219167	0.0791968	0.0244659	0.0153452
0	1	0.184733	0.229871	0.0131844	0.00520933	0.0203484	0.262626	0.264657	0.397693	0.0219616	0.0120556
0	1	0.0491833	0.132381	0.0023783	0.0119534	0.0585969	0.0214065	0.0165877	0.0449893	0.00794537	0.0080516
0	1	0.226239	0.280214	0.00834439	0.00752247	0.054447	0.30681	0.319286	0.354169	0.00937558	0.0107561
0	1	0.101084	0.024621	0.0564092	0.00548986	0.0222632	0.0780471	0.0210943	0.0537762	0.024479	0.0142713
0	1	0.322141	0.0792223	0.010109	0.00674409	0.0360916	0.214921	0.0236948	0.23158	0.00925085	0.0104252
0	1	0.0454213	0.0102435	0.00717555	0.00795427	0.0400912	0.021504	0.00388264	0.0210698	0.00986644	0.0143604
0	1	0.157357	0.227318	0.0120052	0.0196712	0.0245944	0.309979	0.461466	0.360334	0.0202903	0.0132428
0	1	0.199684	0.129393	0.0112665	0.00823477	0.0439768	0.256937	0.0778361	0.185745	0.00914808	0.030946
0	1	0.202255	0.129433	0.0112665	0.00823477	0.0446278	0.258487	0.0787742	0.186096	0.00914808	0.030671
0	1	0.164378	0.24521	0.0101383	0.0135064	0.0322918	0.269916	0.0874121	0.250179	0.0133237	0.0149924
0	1	0.0346535	0.00071168	0.046641	0.00367459	0.028533	0.0222914	0.00595091	0.0195061	0.0300566	0.00583332
0	1	0.122107	0.0514977	0.0156418	0.00589847	0.027815	0.183168	0.0528785	0.11561	0.00773439	0.0344259
0	1	0.21124	0.184776	0.0173545	0.00893956	0.0415438	0.224005	0.194344	0.204724	0.0170726	0.0143086
0	1	0.135264	0.489225	0.00780061	0.0195954	0.18758	0.0627533	0.0267281	0.167636	0.0120555	0.00576489
0	1	0.0395915	0.0300112	0.0258596	0.00791022	0.0795214	0.0217707	0.00956644	0.0175907	0.0232163	0.0200016
0	1	0.141532	0.0138019	0.0754295	0.00367459	0.0383331	0.0821028	0.00719676	0.029826	0.0256478	0.0105987
0	1	0.336539	0.549971	0.00592545	0.0158192	0.127416	0.147695	0.152043	0.199857	0.0164545	0.00918973
0	1	0.197634	0.5508	0.0100977	0.0287255	0.0169134	0.390593	0.503215	0.667369	0.0298353	0.020692
0	1	0.220448	0.0992777	0.0144323	0.00834163	0.039007	0.168811	0.0359018	0.162125	0.00695574	0.0470269
0	1	0.0761489	0.0621883	0.0237019	0.00581442	0.0416603	0.0459414	0.00922876	0.0390515	0.0180304	0.00878366
0	1	0.317333	0.177395	0.012054	0.0134441	0.083075	0.341796	0.141468	0.265632	0.0142892	0.0141899
0	1	0.30701	0.553383	0.0178107	0.00985761	0.0797989	0.225327	0.118378	0.400201	0.00741946	0.0124007
0	1	0.192748	0.0503476	0.0142972	0.0219924	0.103172	0.0874422	0.0585896	0.0583981	0.0254499	0.0069667
0	1	0.0135708	0.00412619	0.0095372	0.00617899	0.0312031	0.0112485	0.0060571	0.0176103	0.025624	0.00743218
0	1	0.32169	0.209783	0.00896945	0.047979	0.111314	0.22996	0.368139	0.171283	0.0376176	0.00618297
0	1	0.179906	0.199943	0.00767873	0.0119534	0.016153	0.282627	0.245761	0.241633	0.00812243	0.0097865
0	1	0.0999026	0.166947	0.0070943	0.00395511	0.0244379	0.25492	0.181773	0.191694	0.0140944	0.0132734
0	1	0.0365912	0.00712007	0.0280933	0.00242036	0.0442408	0.0194469	0.00666451	0.020409	0.0215672	0.0131437
0	1	0.164062	0.678687	0.00830376	0.0110678	0.011548	0.482326	0.554809	0.681478	0.0258457	0.0175622
0	1	0.1467	0.0226144	0.0508617	0.00670004	0.0360951	0.0902065	0.00935776	0.0732213	0.0128709	0.0165373
0	1	0.152746	0.00554954	0.0840377	0.00581442	0.0599695	0.0826706	0.00463252	0.0355528	0.015344	0.0268685
0	1	0.139718	0.432536	0.0113477	0.00827884	0.00973677	0.349824	0.413092	0.505108	0.0259016	0.0114565
0	1	0.265995	0.665449	0.0088801	0.00954062	0.0434097	0.283334	0.0663444	0.470012	0.00416038	0.0107471
0	1	0.118734	0.238461	0.00838503	0.00620623	0.0206051	0.259931	0.293843	0.303077	0.0103365	0.016641
0	1	0.0704317	0.0440374	0.00834439	0.0086034	0.0778756	0.0393231	0.0164618	0.0387337	0.00501707	0.00479304
0	1	0.269651	0.477573	0.00980544	0.0138127	0.179995	0.117058	0.0399052	0.19695	0.00583408	0.0202809
0	1	0.180316	0.465918	0.00775997	0.00339406	0.0128987	0.305588	0.0844924	0.48048	0.00765893	0.0084935
0	1	0.231496	0.265903	0.0107227	0.00660962	0.0646434	0.161902	0.0295369	0.216625	0.00580021	0.0160779
0	1	0.17491	0.260653	0.00409095	0.00916444	0.0404318	0.271331	0.144717	0.244891	0.00691437	0.0079566
0	1	0.180579	0.0458365	0.0125979	0.0138724	0.116214	0.0892928	0.062793	0.0600821	0.0350085	0.00611664
0	1	0.254014	0.503245	0.00164778	0.0104134	0.0201505	0.361105	0.288359	0.488124	0.0172859	0.0146924
0	1	0.156571	0.155678	0.00646927	0.0045318	0.0377262	0.209591	0.182285	0.242562	0.0128709	0.0119727
0	1	0.229377	0.264126	0.011429	0.0137246	0.0481957	0.199155	0.0966641	0.282276	0.00470684	0.0132001
0	1	0.0904541	0.00725294	0.0860839	0.00689536	0.055718	0.0433347	0.00459625	0.0272071	0.0335878	0.020051
0	1	0.271427	0.248742	0.0155735	0.00616739	0.0377541	0.199341	0.117668	0.325333	0.00914808	0.0130254
0	1	0.206734	0.501443	0.00538166	0.0144178	0.0201254	0.358207	0.366113	0.530594	0.0117072	0.0169894
0	1	0.223243	0.14957	0.00350652	0.010818	0.0313078	0.230747	0.0952019	0.232526	0.00938752	0.0106174
0	1	0.184554	0.508857	0.0117535	0.0106992	0.0158981	0.468626	0.326381	0.566333	0.00518578	0.0167408
0	1	0.199177	0.150708	0.0136042	0.00762969	0.0362843	0.224965	0.029995	0.169477	0.00223368	0.0239742
0	1	0.216577	0.133287	0.0119322	0.00948901	0.0365816	0.313767	0.184636	0.272759	0.017312	0.0273114
0	1	0.223016	0.13471	0.0118672	0.00948901	0.038117	0.316171	0.197242	0.27517	0.0169071	0.0268948
0	1	0.195446	0.22351	0.00932495	0.0871843	0.030965	0.452584	0.837244	0.462396	0.108196	0.0312201
0	1	0.188042	0.226453	0.00534104	0.0126194	0.031588	0.274302	0.16906	0.263	0.0118607	0.0133389
0	1	0.239893	0.408265	0.014773	0.00920849	0.0502297	0.207558	0.0772838	0.272346	0.00864296	0.0222642
0	1	0.110023	0.00646769	0.109941	0.00492881	0.0510139	0.0396249	0.00719676	0.0171982	0.0286823	0.0266684
0	1	0.123473	0.0147937	0.0422204	0.00367459	0.0393673	0.0686863	0.00527358	0.0389731	0.0283484	0.0090809
0	1	0.0576187	0.00483787	0.0878111	0.00976953	0.0441196	0.0335012	0.00805542	0.0191152	0.0404261	0.0149483
0	1	0.178821	0.00526179	0.0977705	0.00516529	0.0564038	0.10576	0.00659197	0.0210111	0.036964	0.013236
0	1	0.268037	0.235666	0.00849043	0.0296548	0.0358069	0.293744	0.506128	0.34126	0.0197852	0.0139768
0	1	0.21372	0.0564795	0.0228838	0.0107432	0.0653675	0.113656	0.0210217	0.144384	0.0181113	0.0120107
0	1	0.168543	0.00739683	0.0345948	0.00335002	0.0367437	0.0953862	0.00595091	0.0237084	0.00965315	0.0145406
0	1	0.201206	0.0344175	0.0101789	0.0159085	0.0644608	0.102717	0.0172278	0.067646	0.0141597	0.0112318
0	1	0.137942	0.129864	0.00538166	0.0101381	0.020277	0.182513	0.254595	0.25442	0.0140944	0.0148122
0	1	0.229787	0.385818	0.00717555	0.00942818	0.0406213	0.22416	0.101388	0.410122	0.00616981	0.0135944
0	1	0.173605	0.0890211	0.00596608	0.0282254	0.0379564	0.208164	0.205128	0.174876	0.0254499	0.00653968
0	1	0.247549	0.0940357	0.0295565	0.00620533	0.0747538	0.222521	0.1343	0.141835	0.0154125	0.00395473
0	1	0.230723	0.139298	0.016145	0.007019	0.0288695	0.250676	0.0541761	0.208751	0.0163281	0.0124007
0	1	0.244669	0.0358639	0.0844259	0.00909724	0.0462851	0.16561	0.00530985	0.040185	0.0277734	0.0175637
0	1	0.161322	0.182926	0.0113072	0.00901349	0.0295275	0.229158	0.0895755	0.374692	0.00518578	0.010813
0	1	0.234067	0.523235	0.00830376	0.00418753	0.0246062	0.370492	0.129919	0.49385	0.00643542	0.0141533
0	1	0.126304	0.506012	0.00955387	0.00579761	0.0169806	0.351256	0.457661	0.627613	0.0180044	0.0135691
0	1	0.264611	0.00383844	0.153019	0.00794267	0.118478	0.122052	0.00915621	0.0638299	0.040709	0.0195685
0	1	0.0558492	0.00412619	0.0625779	0.00427968	0.0275598	0.0450689	0.00199572	0.0200582	0.022338	0.0103134
0	1	0.00504525	0.0108113	0.00842564	0.057926	0.0214974	0.00709643	0.00855142	0.0114926	0.0398723	0.007998
0	1	0.197983	0.0737188	0.0295715	0.00855935	0.146015	0.0908019	0.0406735	0.0677753	0.0219427	0.0202461
0	1	0.133039	0.84956	0.0070943	0.00855935	0.0122029	0.331144	0.22799	0.715699	0.00861358	0.0126175
0	1	0.104803	0.519046	0.00884758	0.00916444	0.0102422	0.412279	0.338456	0.531038	0.0154627	0.0138713
0	1	0.168498	0.494816	0.010049	0.0111918	0.0103938	0.343532	0.46092	0.638267	0.0262206	0.0130817
0	1	0.170461	0.495055	0.00959448	0.0116288	0.0110191	0.341987	0.454636	0.640742	0.0265929	0.0128127
0	1	0.0901625	0.0135219	0.0480426	0.00211781	0.0148767	0.0494154	0.00124178	0.00992895	0.0155573	0.0450271
0	1	0.102986	0.0956646	0.00761386	0.0174433	0.143319	0.043386	0.00787409	0.0617466	0.00991878	0.0174354
0	1	0.176424	0.680346	0.00588483	0.0119534	0.0191044	0.358449	0.538177	0.842729	0.00941366	0.0176118
0	1	0.229582	0.0649856	0.00884758	0.00864743	0.0266209	0.257541	0.039106	0.144143	0.0106372	0.0123165
0	1	0.133394	0.298799	0.0096674	0.0113043	0.00524874	0.300916	0.376213	0.381321	0.0247347	0.0104252
0	1	0.180677	0.197186	0.00925853	0.00860457	0.0281739	0.224569	0.119499	0.305976	0.0127757	0.0112673
0	1	0.0296054	0.00924411	0.0172732	0.00427968	0.0416228	0.0112594	0.0058421	0.0187439	0.0273919	0.0041828
0	1	0.0804093	0.16915	0.00784122	0.0414382	0.115651	0.0334265	0.0964894	0.0911183	0.0320987	0.0153233
0	1	0.223413	0.252207	0.0101789	0.0392211	0.0754324	0.250203	0.190791	0.214465	0.0360609	0.0146387
0	1	0.235877	0.263856	0.0148949	0.00916444	0.0471093	0.261174	0.0914447	0.402817	0.00962701	0.0133181
0	1	0.172951	0.26278	0.00358777	0.00890619	0.0371539	0.320794	0.280639	0.300816	0.0146179	0.0232933
0	1	0.185605	0.384036	0.0109744	0.00646357	0.0135526	0.461032	0.321224	0.417801	0.0101321	0.013859
0	1	0.237975	0.279956	0.0107227	0.0142886	0.0333599	0.299281	0.166704	0.293166	0.0102529	0.0142232
0	1	0.15517	0.0545289	0.0141886	0.011546	0.0229253	0.21119	0.0597333	0.118163	0.00864296	0.0183241
0	1	0.165559	0.369382	0.00601478	0.00488477	0.0225781	0.311777	0.255869	0.385821	0.00619598	0.0116666
0	1	0.195149	0.0261728	0.0269896	0.0070246	0.0476396	0.113003	0.012525	0.0894994	0.00938752	0.0146119
0	1	0.423372	0.46076	0.02111	0.0659038	0.151436	0.262314	0.777019	0.250024	0.104693	0.012041
0	1	0.0702986	0.00398232	0.129054	0.00516529	0.0352278	0.0341004	0.00391892	0.0153039	0.0290675	0.0145436
0	1	0.25363	0.0590901	0.0123947	0.0070246	0.0377239	0.142715	0.0135052	0.131294	0.0156313	0.0139551
0	1	0.0652735	0.0377552	0.0206578	0.00730512	0.0810041	0.0313344	0.00794664	0.0374113	0.0235038	0.00959804
0	1	0.07666	0.183582	0.0422814	0.00488477	0.0882635	0.0557504	0.0118292	0.0463223	0.0204775	0.0125057
0	1	0.189393	0.144219	0.00717555	0.00432373	0.0307538	0.201132	0.0418015	0.165549	0.00569086	0.00844467
0	1	0.18715	0.214097	0.00592545	0.0119975	0.0275119	0.256586	0.314324	0.250536	0.0101582	0.0123688
0	1	0.025572	0.0135142	0.0137667	0.0107432	0.0289876	0.0119348	0.0126154	0.0166802	0.0306357	0.0157197
0	1	0.186956	0.0941768	0.0097617	0.0131636	0.0375812	0.261972	0.302761	0.179399	0.0358215	0.00774338
0	1	0.115307	0.0769434	0.00530041	0.00674409	0.0600437	0.0427171	0.00527358	0.0432537	0.0100994	0.0138383
0	1	0.233119	0.159587	0.00337673	0.0103746	0.035914	0.338059	0.290953	0.263183	0.0125933	0.0198184
0	1	0.327172	0.460171	0.0128088	0.0110237	0.0411959	0.260151	0.0177623	0.416517	0.0130842	0.00876363
0	1	0.230712	0.0979983	0.0107227	0.00864023	0.0428949	0.304055	0.0629262	0.156829	0.0140944	0.0176759
0	1	0.0958134	0.0324494	0.0541901	0.00213984	0.0327992	0.0448962	0.0106197	0.0305687	0.0195196	0.0145556
0	1	0.0302799	0.0156492	0.0120603	0.00734917	0.0450067	0.0121806	0.00530985	0.022223	0.0163106	0.00799202
0	1	0.297159	0.130505	0.0113884	0.006656	0.0366779	0.268392	0.0846792	0.236559	0.00731399	0.0114595
0	1	0.107475	0.0872974	0.0173463	0.00613899	0.0243003	0.112961	0.0762188	0.142599	0.0106164	0.00796097
0	1	0.2886	0.16086	0.0137261	0.0104334	0.0548245	0.277535	0.113206	0.312949	0.0162757	0.0103321
0	1	0.133069	0.0317146	0.0481181	0.00488477	0.0427476	0.0753726	0.00662824	0.0478468	0.0103977	0.0077127
0	1	0.0790686	0.149865	0.00471599	0.0421688	0.100736	0.0245962	0.0221035	0.0466741	0.0209435	0.0128991
0	1	0.117031	0.382422	0.0181983	0.015067	0.0243053	0.223405	0.351121	0.381252	0.00792456	0.00779335
0	1	0.242401	0.0653636	0.00834439	0.00985761	0.0668933	0.175198	0.05006	0.150738	0.0149424	0.00939987
0	1	0.202328	0.373109	0.00650988	0.00674409	0.143184	0.0770172	0.0154955	0.125966	0.00888244	0.00944242
0	1	0.247723	0.0801837	0.0203982	0.0105195	0.0546669	0.22189	0.0435502	0.192667	0.0155835	0.0104342
0	1	0.272752	0.0832045	0.0207554	0.0105108	0.0601429	0.228521	0.046353	0.198969	0.013917	0.0104312
0	1	0.279748	0.237048	0.0130604	0.015672	0.0404041	0.299237	0.130168	0.277304	0.0091361	0.026475
0	1	0.0823471	0.077519	0.0108446	0.0269027	0.092406	0.0385542	0.0219167	0.0352987	0.0216647	0.0119886
0	1	0.329132	0.0530402	0.0222665	0.00427968	0.0698997	0.198961	0.0108149	0.124738	0.0210914	0.0116804
0	1	0.0285992	0.0123709	0.0107633	0.0469154	0.0350021	0.00755704	0.0459674	0.012194	0.0322631	0.00596606
0	1	0.157022	0.154164	0.00838503	0.0514174	0.197594	0.0583687	0.0789772	0.053554	0.033664	0.00858548
0	1	0.18594	0.500042	0.0119322	0.0352841	0.0203009	0.308923	0.397103	0.396967	0.04382	0.0165887
0	1	0.339485	0.581994	0.00734979	0.0655949	0.212129	0.179617	0.175548	0.240315	0.0267768	0.0113346
0	1	0.0201923	0.00668515	0.0234948	0.00665193	0.019741	0.00579073	0.00256425	0.0198341	0.0297402	0.0104966
0	1	0.169948	0.545534	0.0104386	0.0128391	0.0397492	0.235484	0.132962	0.427258	0.00616981	0.0216009
0	1	0.246511	0.373802	0.0111448	0.0112254	0.155855	0.0902154	0.0125429	0.149594	0.0133498	0.00962671
0	1	0.290337	0.241336	0.0107633	0.0424814	0.0674047	0.306334	0.504388	0.374777	0.0323905	0.0167233
0	1	0.324866	0.696245	0.00754892	0.0215305	0.155872	0.179098	0.433253	0.256585	0.0140944	0.00712414
0	1	0.269452	0.614915	0.00767873	0.00841851	0.0233565	0.361725	0.241814	0.862112	0.0187086	0.0204394
0	1	0.0514813	0.0167848	0.0229314	0.00516529	0.0476506	0.0166969	0.00862396	0.0254316	0.0359934	0.00684234
0	1	0.203071	0.0502105	0.0177116	0.0131636	0.100309	0.124031	0.0121676	0.0790887	0.0135893	0.0180865
0	1	0.191474	0.0499338	0.0148869	0.0116288	0.0878073	0.118606	0.0111876	0.0794824	0.0125357	0.00979025
0	1	0.177382	0.0256127	0.0440747	0.00302545	0.0449007	0.0852433	0.00896099	0.0436738	0.0280766	0.0128209
0	1	0.295388	0.173382	0.0023783	0.0136058	0.0302894	0.373124	0.312729	0.289231	0.0241796	0.00657633
0	1	0.184941	0.402649	0.00930208	0.00399915	0.014286	0.435984	0.464668	0.472407	0.0166977	0.0198161
0	1	0.260808	0.795411	0.00775997	0.0111987	0.246125	0.0918739	0.014999	0.16059	0.0102141	0.0170001
0	1	0.192124	0.1364	0.0178646	0.00823477	0.158632	0.0854967	0.0126154	0.0761249	0.0108505	0.0192909
0	1	0.310231	0.298937	0.0149027	0.0151249	0.105844	0.251482	0.149377	0.362947	0.0199361	0.0108373
0	1	0.0549802	0.0132341	0.0472661	0.0070246	0.0653072	0.0282023	0.00730557	0.0198775	0.0229768	0.0117807
0	1	0.0868094	0.0382636	0.0210234	0.00568634	0.0925978	0.0344224	0.0071605	0.0254577	0.0194715	0.0167676
0	1	0.183735	0.361092	0.00963509	0.0281085	0.146631	0.0924345	0.0976983	0.169536	0.0141205	0.00677451
0	1	0.115517	0.405671	0.00660727	0.0114923	0.0194853	0.214699	0.292143	0.432484	0.00888244	0.0121718
0	1	0.168417	0.206595	0.0113477	0.0305453	0.172559	0.070767	0.0242125	0.130212	0.0126314	0.013221
0	1	0.307689	0.219633	0.00955387	0.0146685	0.0751881	0.25837	0.42065	0.201821	0.0275862	0.016451
0	1	0.248013	0.87044	0.0154793	0.0151122	0.0227737	0.397666	0.525066	0.872602	0.0401266	0.0175316
0	1	0.0676317	0.0295873	0.01677	0.00888393	0.0637099	0.0452212	0.0105471	0.0174436	0.00816404	0.0517982
0	1	0.0670431	0.0295873	0.01677	0.00888393	0.0633277	0.0452212	0.0105471	0.0182444	0.00824674	0.0536883
0	1	0.0329726	0.00398232	0.00955387	0.00548986	0.0205314	0.0167426	0.00636179	0.00918628	0.01348	0.00878507
0	1	0.106653	0.00412619	0.0362755	0.0070246	0.0365829	0.0488148	0.00915621	0.0209558	0.020471	0.0139919
0	1	0.062863	0.0108113	0.00479724	0.0257145	0.0884325	0.0238019	0.0231988	0.0252721	0.0527794	0.0111712
0	1	0.274932	0.290129	0.0114087	0.0270208	0.228017	0.111749	0.232096	0.111985	0.0660919	0.00966588
0	1	0.276176	0.289168	0.0119462	0.0268187	0.228563	0.11089	0.234577	0.110025	0.0655016	0.00945538
0	1	0.0920645	0.296233	0.0102195	0.00795427	0.0181253	0.20145	0.0745224	0.351537	0.00730406	0.0192829
0	1	0.105916	0.159759	0.0116704	0.00516529	0.0143183	0.20158	0.0728757	0.222824	0.012897	0.0084463
0	1	0.113725	0.263854	0.01552	0.00892796	0.0286389	0.217768	0.199632	0.360159	0.0123396	0.0188536
0	1	0.00807523	0.0056934	0.0515113	0.0045602	0.0151798	0.00804888	0.00270933	0.0106065	0.0182961	0.0122889
0	1	0.163485	0.162859	0.0125572	0.0104187	0.0233806	0.184515	0.0394799	0.160007	0.00569086	0.060017
0	1	0.115149	0.162235	0.00775997	0.00213984	0.0271543	0.110195	0.01853	0.21191	0.00297825	0.0060216
0	1	0.231523	0.0354169	0.0125166	0.0132424	0.0612936	0.214699	0.0191349	0.0567237	0.00982184	0.0808308
0	1	0.0410478	0.0238939	0.00574495	0.00795427	0.0792254	0.0239319	0.0052373	0.020288	0.00892384	0.0101876
0	1	0.125067	0.217483	0.0125869	0.0131195	0.0347946	0.179294	0.0353355	0.134182	0.00816404	0.063976
0	1	0.132291	0.0445084	0.00417219	0.00589847	0.0271051	0.106923	0.0296635	0.0868868	0.0113556	0.0495051
0	1	0.0141286	0.073159	0.0193609	0.00399915	0.0147238	0.0133165	0.00587836	0.012806	0.0142094	0.00272447
0	1	0.204644	0.146682	0.0107227	0.00823071	0.0447588	0.305597	0.2134	0.255422	0.0170726	0.058916
0	1	0.164457	0.278158	0.00650988	0.00920849	0.0345667	0.289722	0.273173	0.503888	0.00914808	0.0199843
0	1	0.136006	0.267641	0.00488649	0.0269091	0.0423106	0.230598	0.139482	0.333283	0.0277902	0.017865
0	1	0.371827	0.060878	0.0156012	0.0178301	0.127	0.192091	0.0652613	0.0983765	0.0237333	0.0263453
0	1	0.0171595	0.0113791	0.00300335	0.0286033	0.0290114	0.00638991	0.00755488	0.00574632	0.0280686	0.00207457
0	1	0.210172	0.458966	0.012882	0.014776	0.0431059	0.231148	0.197631	0.379011	0.00709145	0.010704
0	1	0.0651063	0.0341605	0.0794665	0.00153475	0.0327621	0.0600046	0.00486101	0.0103199	0.0202642	0.0777334
0	1	0.0958907	0.00582082	0.0621431	0.00427968	0.0177803	0.0562035	0.00463252	0.0176299	0.0121002	0.043904
0	1	0.112595	0.365145	0.0118509	0.0100941	0.0232776	0.285876	0.245898	0.467588	0.0150522	0.0158771
0	1	0.0171595	0.0139919	0.00546916	0.0104061	0.0238426	0.0115228	0.00787409	0.0138055	0.0118868	0.00719555
0	1	0.176414	0.287183	0.00592545	0.00571467	0.0146443	0.244378	0.095343	0.385125	0.00345718	0.00952067
0	1	0.228355	0.223593	0.00834439	0.00730512	0.0224059	0.353479	0.202108	0.304163	0.015344	0.0131689
0	1	0.181669	0.036105	0.0464574	0.00916444	0.0341009	0.148272	0.0392909	0.118406	0.00989263	0.0117162
0	1	0.234013	0.396247	0.00985422	0.0134377	0.0280828	0.318315	0.150656	0.386234	0.0206898	0.010236
0	1	0.263371	0.0579808	0.0125977	0.00791022	0.0474101	0.177654	0.0170053	0.146177	0.00928475	0.0152609
0	1	0.166498	0.247152	0.0100036	0.00371864	0.00993526	0.30077	0.202177	0.314169	0.00938752	0.0112613
0	1	0.198105	0.345236	0.00650988	0.0130576	0.0336283	0.211436	0.180753	0.397794	0.00765566	0.00955577
0	1	0.164534	0.459998	0.0164694	0.0054458	0.0126857	0.286945	0.388224	0.412123	0.0286263	0.00977972
0	1	0.199393	0.253862	0.00399719	0.0199152	0.0408329	0.345626	0.446363	0.271257	0.0267774	0.0173967
0	1	0.247688	0.46894	0.0125689	0.0260353	0.0276156	0.362854	0.443783	0.528135	0.00816404	0.0122055
0	1	0.00571983	0.00654126	0.0233612	0.00575518	0.00723494	0.00454451	0.00260051	0.00784413	0.0274442	0.00602552
0	1	0.392485	0.0938714	0.032537	0.00335002	0.0662997	0.218918	0.0229919	0.175068	0.0163019	0.0187601
0	1	0.186822	0.326388	0.0154793	0.0165247	0.0117179	0.337024	0.5079	0.450925	0.0343847	0.0185762
0	1	0.310965	0.722165	0.00592545	0.00823477	0.0957275	0.188057	0.119441	0.494744	0.00840349	0.00956005
0	1	0.333089	0.772129	0.0065505	0.0058919	0.0868536	0.204569	0.116105	0.537112	0.00715383	0.00990703
0	1	0.324854	0.739065	0.0101383	0.00641951	0.0868673	0.192902	0.10104	0.526922	0.00715383	0.00695471
0	1	0.00874698	0.00398232	0.0341643	0.00335002	0.00631761	0.0123192	0.00395518	0.0062013	0.0133498	0.0221505
0	1	0.207533	0.273989	0.00892881	0.00918269	0.0286684	0.220904	0.158373	0.315756	0.0135327	0.0125385
0	1	0.181134	0.384687	0.00503259	0.00520933	0.0106674	0.298752	0.287383	0.453003	0.0183223	0.0102648
0	1	0.166229	0.415282	0.00592545	0.00916444	0.00873837	0.314585	0.333824	0.473245	0.0172953	0.0104342
0	1	0.0403732	0.00938796	0.0283803	0.00504125	0.0383774	0.0215352	0.00527358	0.0174637	0.0219463	0.0258209
0	1	0.322234	0.903877	0.00826313	0.0162331	0.0730116	0.330672	0.150882	0.585786	0.0150784	0.0131818
0	1	0.210788	0.723466	0.0983044	0.00637546	0.0317423	0.32552	0.0683278	0.157545	0.00569086	0.010354
0	1	0.120667	0.034252	0.019814	0.0060509	0.0538435	0.0678266	0.0107087	0.0738615	0.00962701	0.010288
0	1	0.196499	0.00540567	0.0509025	0.0104008	0.0191044	0.141705	0.00719676	0.0289725	0.0142999	0.013233
0	1	0.250155	0.211771	0.0101789	0.00685652	0.034264	0.292911	0.194622	0.262644	0.0130764	0.0205911
0	1	0.160098	0.268395	0.00834439	0.0103306	0.0113264	0.338605	0.385081	0.390817	0.0207901	0.0154014
0	1	0.293856	0.32048	0.0114045	0.00835243	0.0482759	0.383435	0.250078	0.443802	0.00792456	0.0294739
0	1	0.236515	0.256702	0.00771935	0.0125585	0.0195112	0.444629	0.209177	0.346793	0.0171705	0.0128157
0	1	0.16171	0.340741	0.00361209	0.00823477	0.0297534	0.269439	0.223289	0.336449	0.0066749	0.0261643
0	1	0.203026	0.0850224	0.010575	0.00488477	0.0264168	0.164765	0.017889	0.183177	0.00839155	0.0156067
0	1	0.145653	0.360073	0.00596608	0.00916444	0.0149567	0.4254	0.236811	0.449141	0.017312	0.0177902
0	1	0.104301	0.191227	0.011704	0.0153475	0.141427	0.0522864	0.0375157	0.0899209	0.00914808	0.0283221
0	1	0.231924	0.322968	0.0065505	0.00859226	0.0331903	0.321091	0.115304	0.390811	0.00420174	0.0166706
0	1	0.288127	0.338245	0.00538166	0.00958347	0.0358036	0.381333	0.17518	0.41602	0.00652399	0.0187788
0	1	0.130053	0.493553	0.00881995	0.0101613	0.0117179	0.27822	0.222758	0.487866	0.0157706	0.00959116
0	1	0.313242	0.0739911	0.0129388	0.0109797	0.0626112	0.252686	0.0540541	0.214283	0.0143338	0.00956883
0	1	0.285687	0.207471	0.0120134	0.0549998	0.109302	0.306572	0.480686	0.214813	0.0914165	0.0123412
0	1	0.0100933	0.0105236	0.00892881	0.0163212	0.0248636	0.0116743	0.0123883	0.0156753	0.0246792	0.00508433
0	1	0.0967069	0.0520891	0.0125572	0.00730512	0.0370921	0.0971463	0.0217985	0.0873912	0.00792456	0.0108769
0	1	0.259099	0.100044	0.00873425	0.0146021	0.0513066	0.176342	0.0603923	0.202905	0.0106372	0.0057317
0	1	0.0273977	0.00842666	0.0195299	0.00674409	0.0368368	0.0134863	0.00783783	0.0160858	0.0303788	0.00600765
0	1	0.135595	0.0488212	0.0225736	0.00613899	0.0198702	0.111011	0.0158208	0.119444	0.00816404	0.00625736
0	1	0.147886	0.218753	0.00771935	0.00804234	0.0165585	0.220498	0.120513	0.236146	0.0111161	0.00990504
0	1	0.214689	0.44055	0.0096674	0.00948901	0.0256782	0.472239	0.441171	0.588032	0.0476613	0.013221
0	1	0.0856013	0.33652	0.00881508	0.00213984	0.00779326	0.133258	0.153996	0.30831	0.00247315	0.0121652
0	1	0.227563	0.144083	0.0125979	0.0201001	0.0568816	0.148263	0.25102	0.192769	0.0238923	0.00729312
0	1	0.167017	0.087043	0.00972436	0.0030695	0.0347983	0.0988089	0.0159994	0.168734	0.0122624	0.004372
0	1	0.213767	0.453715	0.010057	0.023885	0.033134	0.366827	0.330159	0.583761	0.0126053	0.0147132
0	1	0.207417	0.257309	0.0130604	0.0196235	0.0325003	0.292052	0.435275	0.515703	0.0452449	0.00501891
0	1	0.143958	0.0117727	0.0691823	0.00581442	0.036071	0.0635045	0.0107534	0.031975	0.0239608	0.0101993
0	1	0.358861	0.186812	0.0070943	0.0615055	0.0729867	0.287118	0.382935	0.283729	0.0755162	0.0134499
0	1	0.335464	0.529875	0.0107633	0.0445518	0.0391926	0.370009	0.61097	0.450695	0.0548186	0.0124343
0	1	0.212281	0.16373	0.0123947	0.00811275	0.00971261	0.489094	0.314234	0.311774	0.0194935	0.0242752
0	1	0.123486	0.051177	0.0192702	0.00981358	0.0733128	0.046281	0.01896	0.0489608	0.0170464	0.0192953
0	1	0.0774419	0.0335696	0.00838503	0.00395511	0.117549	0.0278178	0.0337097	0.0254643	0.0172859	0.00920469
0	1	0.390331	0.262367	0.0226142	0.0204688	0.0654983	0.512961	0.272932	0.388762	0.0406075	0.0195928
0	1	0.258904	0.0657587	0.00721619	0.0215822	0.0557294	0.183822	0.0244447	0.136862	0.0174772	0.00790636
0	1	0.262885	0.0667076	0.00721619	0.0190307	0.0579796	0.186072	0.0252282	0.137286	0.0172142	0.00859448
0	1	0.0778652	0.158519	0.00771935	0.107122	0.108904	0.0377878	0.078343	0.0725797	0.0296639	0.00381574
0	1	0.143032	0.0567441	0.0250657	0.00460424	0.0990457	0.0874867	0.0071605	0.0592611	0.00989263	0.00813375
0	1	0.187235	0.423767	0.0112665	0.0134001	0.0262163	0.371415	0.190163	0.489595	0.0106372	0.0122956
0	1	0.207252	0.186706	0.0131416	0.0118537	0.0447491	0.235046	0.115371	0.208782	0.005803	0.00958928
0	1	0.241731	0.179256	0.0143104	0.0134441	0.0393813	0.239765	0.248732	0.244561	0.0135893	0.0123383
0	1	0.129133	0.212568	0.00779357	0.0513915	0.14683	0.045231	0.0275774	0.0951103	0.0187358	0.011271
0	1	0.176976	0.00882018	0.039019	0.00960698	0.0541719	0.10819	0.00979726	0.049293	0.0208803	0.00884907
0	1	0.112605	0.0113791	0.0503325	0.00427968	0.0479882	0.0545112	0.0052373	0.0302169	0.0192801	0.0101399
0	1	0.218724	0.193033	0.00713493	0.00795427	0.027155	0.369619	0.233056	0.326305	0.0185618	0.00887621
0	1	0.163015	0.589089	0.0106008	0.0114723	0.0236403	0.363484	0.190606	0.655021	0.0121744	0.0104222
0	1	0.115628	0.446282	0.0119728	0.0114449	0.0131506	0.349983	0.444498	0.497524	0.0353687	0.0166587
0	1	0.227032	0.297969	0.0113072	0.00883988	0.0570262	0.205442	0.0579817	0.359457	0.0297606	0.00897285
0	1	0.0491203	0.00142336	0.0741967	0.0060509	0.0305688	0.0338856	0.00595091	0.0110821	0.0205832	0.0112796
0	1	0.094009	0.469122	0.0149761	0.0490502	0.0117179	0.385459	0.627951	0.678187	0.0706804	0.022588
0	1	0.232748	0.203182	0.00771935	0.0106992	0.0405141	0.219785	0.0916712	0.254663	0.00765893	0.0105153
0	1	0.162969	0.372554	0.00710835	0.00534361	0.0189719	0.283873	0.416004	0.409925	0.017791	0.00644558
0	1	0.10332	0.0172117	0.0226548	0.00902012	0.0718904	0.0595395	0.0308839	0.0244902	0.0441727	0.0164263
0	1	0.123818	0.0217666	0.0531834	0.0030695	0.0494197	0.0859001	0.00647366	0.0470454	0.0150784	0.00700035
0	1	0.194188	0.389844	0.0124299	0.0122791	0.0419127	0.317696	0.28056	0.356755	0.00593034	0.0213968
0	1	0.235783	0.28755	0.0137505	0.0103306	0.0343009	0.331722	0.230671	0.343175	0.0185618	0.00878521
0	1	0.308223	0.372408	0.0139051	0.00952953	0.245223	0.10731	0.0194372	0.118818	0.0252225	0.0277717
0	1	0.306038	0.21763	0.0112503	0.00774522	0.0648703	0.338179	0.102861	0.252153	0.0108767	0.0169489
0	1	0.289068	0.0075407	0.0625704	0.00274493	0.0426219	0.132164	0.00459625	0.0618178	0.0211862	0.0189523
0	1	0.210054	0.066389	0.010057	0.00371864	0.0562505	0.168898	0.0236586	0.0932569	0.020402	0.00948701
0	1	0.166896	0.673358	0.00565764	0.00745953	0.0118694	0.390582	0.47123	0.673674	0.0147908	0.0129761
0	1	0.068638	0.0477955	0.00734979	0.00585848	0.0451885	0.0321955	0.00466878	0.0271483	0.0144016	0.0124463
0	1	0.169726	0.437424	0.00870153	0.00916444	0.0175777	0.462697	0.42341	0.624781	0.0189378	0.0161475
0	1	0.295952	0.135004	0.010057	0.00762969	0.0722398	0.177791	0.0358776	0.123291	0.0279231	0.0125904
0	1	0.198536	0.0893772	0.0225655	0.00395511	0.0347763	0.180929	0.0250475	0.175421	0.0029521	0.0151064
0	1	0.206938	0.0909244	0.0256105	0.00395511	0.0354568	0.183485	0.0262631	0.183294	0.00386212	0.0149042
0	1	0.119349	0.236196	0.0148949	0.00665482	0.0167113	0.201697	0.135806	0.288446	0.0103716	0.0111405
0	1	0.0659425	0.0439801	0.0529798	0.00335002	0.0183364	0.0569218	0.00131839	0.0179621	0.01512	0.0157971
0	1	0.0472912	0.019259	0.00834439	0.00302545	0.0330159	0.0246667	0.00730557	0.0218125	0.00741946	0.0105453
0	1	0.155867	0.322727	0.0106415	0.00302545	0.0219623	0.209101	0.0228724	0.283934	0.00718001	0.00980597
0	1	0.0911884	0.320643	0.00717555	0.00762969	0.0239941	0.115004	0.0800439	0.258156	0.0121263	0.0123631
0	1	0.135252	0.0879141	0.0130604	0.012278	0.101766	0.0535609	0.00986983	0.0359241	0.0210349	0.0251196
0	1	0.203642	0.326458	0.0111444	0.00892796	0.0252547	0.36058	0.264836	0.3638	0.00989128	0.00825454
0	1	0.258166	0.297556	0.0136855	0.00659281	0.049334	0.242993	0.0370225	0.270155	0.00715383	0.0111405
0	1	0.211549	0.204503	0.0111125	0.00905001	0.0275492	0.298346	0.165596	0.246039	0.0307979	0.0143917
0	1	0.182841	0.0601319	0.0215267	0.0107873	0.136793	0.084308	0.014968	0.0687226	0.0150784	0.0158951
0	1	0.22744	0.349276	0.00896945	0.0104187	0.0559245	0.270238	0.246522	0.46183	0.00964768	0.0161431
0	1	0.102006	0.0819664	0.0186774	0.00609495	0.0445742	0.114197	0.0293204	0.129035	0.0150958	0.013438
0	1	0.174288	0.016641	0.00673723	0.00864743	0.0460072	0.0966722	0.00794664	0.0320428	0.0165478	0.00564981
0	1	0.184352	0.0206233	0.0873568	0.00213984	0.0647117	0.118205	0.0210581	0.0465014	0.0197329	0.0129946
0	1	0.324889	1.08226	0.0065505	0.00706866	0.183935	0.148154	0.0372994	0.329157	0.00593034	0.0221138
0	1	0.0721145	0.00857223	0.014757	0.00609495	0.0645295	0.0246072	0.00327785	0.0080331	0.0158022	0.0101182
0	1	0.0252319	0.00199116	0.0641268	0.00520933	0.0143662	0.0129184	0.00459625	0.00496448	0.0314675	0.00905325
0	1	0.207539	0.403518	0.0100327	0.012234	0.0307281	0.456697	0.220987	0.486101	0.0145733	0.0156985
0	1	0.238689	0.577458	0.0102195	0.0101381	0.0585868	0.191211	0.175156	0.474515	0.00765893	0.01635
0	1	0.22158	0.13783	0.00959448	0.031664	0.0785153	0.174244	0.176778	0.241267	0.0247054	0.0119843
0	1	0.272911	0.747378	0.00892881	0.0319052	0.0342395	0.408294	0.421594	0.686978	0.0151876	0.0129912
0	1	0.196208	0.391376	0.00859598	0.00488477	0.026749	0.264134	0.221871	0.514216	0.0182667	0.00855478
0	1	0.136005	0.327666	0.00882178	0.0104092	0.0310458	0.276894	0.192008	0.438534	0.0188084	0.0158621
0	1	0.282971	0.290348	0.00884758	0.021767	0.0287102	0.347112	0.497949	0.412122	0.0198176	0.0129253
0	1	0.19546	0.335313	0.00771935	0.0269763	0.219285	0.0754211	0.0828529	0.075045	0.0197591	0.0225715
0	1	0.160765	0.0284517	0.0200734	0.0140932	0.0367007	0.112061	0.0430111	0.0669425	0.00864296	0.0270513
0	1	0.125148	0.254182	0.0065505	0.0155111	0.0284944	0.302358	0.363721	0.409062	0.0217533	0.0108159
0	1	0.201875	0.148315	0.00771935	0.0104597	0.0240029	0.261958	0.296605	0.194574	0.0407301	0.0176058
0	1	0.2272	0.301909	0.0095062	0.0404064	0.178613	0.100427	0.0277918	0.0890547	0.0157279	0.00751151
0	1	0.17169	0.386496	0.00525179	0.00795427	0.0133341	0.355892	0.308492	0.42973	0.0152996	0.0176223
0	1	0.0916277	0.0654636	0.019814	0.0103154	0.185628	0.0478124	0.0174266	0.045477	0.0209499	0.0112306
0	1	0.277475	0.873667	0.0102032	0.0143591	0.0385431	0.358493	0.166006	0.602904	0.0152216	0.0176807
0	1	0.242121	0.104867	0.0134744	0.00580682	0.0504835	0.231432	0.0397694	0.196877	0.0131442	0.0109453
0	1	0.227596	0.103124	0.0171189	0.00525339	0.0422326	0.235241	0.0375929	0.192451	0.013083	0.0106254
0	1	0.161666	0.0170725	0.0783384	0.00427968	0.0381652	0.107801	0.0107931	0.0369275	0.0242242	0.0115436
0	1	0.140567	0.0429653	0.0390025	0.00246441	0.0720975	0.0870864	0.00805542	0.0623815	0.0163193	0.00974646
0	1	0.0909006	0.0142986	0.0396277	0.00480594	0.0228215	0.0539353	0.00199572	0.0248419	0.0251136	0.0279898
0	1	0.118622	0.00270283	0.0800778	0.00460424	0.0398324	0.060664	0.00587836	0.0242974	0.0302012	0.0213885
0	1	0.273656	0.265449	0.00771935	0.0171187	0.0599388	0.328721	0.263869	0.396852	0.00962701	0.0129178
0	1	0.137983	0.0324494	0.0697991	0.00137414	0.0380043	0.0759855	0.00331412	0.0150987	0.0238541	0.00950148
0	1	0.188178	0.125314	0.00743529	0.00953305	0.0350021	0.26547	0.09098	0.202315	0.0118607	0.0106481
0	1	0.135348	0.361036	0.0108039	0.0131722	0.0169666	0.304343	0.468245	0.439414	0.0452243	0.0161868
0	1	0.0632498	0.15585	0.0445198	0.00060509	0.0153916	0.062531	0.00338938	0.0206789	0.00989263	0.0105487
0	1	0.177516	0.618791	0.0135474	0.00916444	0.0142146	0.439331	0.248063	0.604684	0.0111422	0.0135292
0	1	0.134063	0.162374	0.00841158	0.00948901	0.0306906	0.252659	0.0690535	0.204717	0.00457403	0.0132541
0	1	0.175046	0.265933	0.0100977	0.00524585	0.0312076	0.221598	0.180464	0.357032	0.0189052	0.00855478
0	1	0.0383552	0.016641	0.010057	0.00767375	0.0530906	0.0207213	0.00391892	0.0210502	0.0158229	0.00541826
0	1	0.084538	0.0341605	0.0632199	0.00060509	0.0241457	0.0551068	0.00263679	0.0114926	0.0225457	0.00976258
0	1	0.0886013	0.12825	0.00838503	0.0281152	0.100296	0.0196794	0.0506198	0.0891554	0.0138288	0.00916396
0	1	0.155232	0.294708	0.00592545	0.00734917	0.0156903	0.305712	0.101788	0.290029	0.00816404	0.0103001
0	1	0.190709	0.317889	0.0129224	0.0108313	0.0447606	0.295493	0.33907	0.429605	0.0101879	0.0092024
0	1	0.203209	0.194114	0.0100977	0.00767375	0.0126106	0.34766	0.20652	0.325089	0.0115951	0.0194384
0	1	0.212834	0.648349	0.011713	0.015672	0.122201	0.0814273	0.0129031	0.169772	0.00518578	0.0216895
0	1	0.226819	0.327569	0.0107227	0.00641951	0.0390783	0.326897	0.198141	0.412479	0.0100374	0.0153054
0	1	0.186376	0.264714	0.0137667	0.00581442	0.0374989	0.271597	0.135568	0.345555	0.010844	0.0143754
0	1	0.209391	0.374617	0.00413157	0.00678813	0.0463561	0.216467	0.0942436	0.425267	0.00712265	0.00873958
0	1	0.2705	0.356718	0.00354714	0.0319347	0.205179	0.120442	0.320022	0.154219	0.0394223	0.0203938
0	1	0.0356597	0.026582	0.0127791	0.0144306	0.0625133	0.0319808	0.00791036	0.0145416	0.0150522	0.0751425
0	1	0.17042	0.680369	0.00650988	0.00678813	0.0097317	0.406419	0.232091	0.604299	0.00518578	0.0168003
0	1	0.223467	0.386151	0.00713493	0.00505806	0.0496213	0.233492	0.0522726	0.329365	0.0066749	0.00890146
0	1	0.227011	0.194806	0.0113072	0.0153475	0.0370692	0.255265	0.147664	0.260425	0.0160886	0.0207518
0	1	0.223446	0.156577	0.0070943	0.0104627	0.0173752	0.356052	0.365766	0.328073	0.0375762	0.00835361
0	1	0.114984	0.00754329	0.0665766	0.00060509	0.0606275	0.0413121	0.00739329	0.0141312	0.0301306	0.0109538
0	1	0.0795693	0.00199116	0.0650346	0.00674409	0.0408941	0.0338132	0.00327785	0.0148072	0.0462412	0.0126693
0	1	0.167813	0.00924411	0.0535925	0.0140932	0.0763793	0.0779255	0.00952953	0.0452718	0.0360337	0.0144532
0	1	0.228494	0.310976	0.00588483	0.0113327	0.025638	0.359352	0.212743	0.374887	0.00715383	0.0154748
0	1	0.281714	0.0167848	0.0641582	0.00613899	0.0686735	0.194861	0.00813478	0.083712	0.0128709	0.0174286
0	1	0.234179	0.14509	0.00475661	0.00827884	0.0272594	0.259965	0.0564733	0.201667	0.0111161	0.0111517
0	1	0.358758	0.0412465	0.0412187	0.00694714	0.091041	0.259198	0.0480653	0.103037	0.00840349	0.0112619
0	1	0.160103	0.622992	0.0134906	0.0133914	0.0180355	0.429294	0.573483	0.744282	0.0279492	0.0205531
0	1	0.244338	0.325082	0.0106253	0.0160807	0.0293554	0.350901	0.172252	0.416517	0.0138484	0.0161634
0	1	0.477477	1.47354	0.00896945	0.0545983	0.140255	0.308895	0.383395	0.744621	0.0187751	0.0117323
0	1	0.152093	0.366168	0.0124369	0.00516529	0.0279739	0.303598	0.268001	0.559012	0.00718832	0.0143671
0	1	0.178605	0.122901	0.0111852	0.0138127	0.0338253	0.131443	0.0289684	0.163106	0.00420174	0.0127316
0	1	0.133521	0.261381	0.0186584	0.00581442	0.0181642	0.215731	0.190111	0.309342	0.00843602	0.00933703
0	1	0.223801	0.0439416	0.0365675	0.00976953	0.03754	0.16449	0.057051	0.107343	0.0155127	0.0103261
0	1	0.23281	0.251383	0.00475661	0.00888393	0.0489615	0.238351	0.166301	0.38907	0.0120469	0.00375876
0	1	0.201893	0.345854	0.0114212	0.00548986	0.0288132	0.256053	0.204666	0.38297	0.00914808	0.00758334
0	1	0.046436	0.0635488	0.00896945	0.0410737	0.101153	0.0212893	0.0139957	0.0177813	0.0254238	0.0349954
0	1	0.0111052	0.0142606	0.00596608	0.0789289	0.0151319	0.0112282	0.0314767	0.0195649	0.0300498	0.00737508
0	1	0.370773	0.239779	0.0267942	0.0702477	0.056707	0.411177	0.510694	0.633467	0.0981945	0.0169768
0	1	0.106781	0.180158	0.0156012	0.00734917	0.0160493	0.209978	0.128263	0.25312	0.0108767	0.0249328
0	1	0.218606	0.0440932	0.00663177	0.00092966	0.0231437	0.0997425	0.0264074	0.082463	0.0178892	0.00190512
0	1	0.165813	0.146955	0.00896945	0.00607291	0.0397634	0.144082	0.123853	0.203847	0.00741946	0.00961678
0	1	0.224229	0.0625061	0.0297572	0.0155839	0.0721192	0.129298	0.0634106	0.108028	0.0172859	0.0310689
0	1	0.287902	0.935655	0.00785373	0.0540407	0.234746	0.11361	0.219466	0.274488	0.017791	0.0186857
0	1	0.0310648	0.00995579	0.00489464	0.0427296	0.0210906	0.0202989	0.0305044	0.0179621	0.0408059	0.00126314
0	1	0.0474423	0.0996339	0.0072568	0.061995	0.100084	0.0242539	0.0361652	0.0329142	0.0267257	0.0107591
0	1	0.0281906	0.00327064	0.00838503	0.00706866	0.0332366	0.0116127	0.00591464	0.0172389	0.0190965	0.0137472
0	1	0.0201867	0.0220466	0.00241893	0.0352364	0.0328085	0.0136249	0.0418364	0.0130172	0.0324819	0.00397548
0	1	0.314918	0.427919	0.0150168	0.0264189	0.160244	0.161436	0.271647	0.220285	0.0219666	0.0100161
0	1	0.0814153	0.00924411	0.0321275	0.0076013	0.0373187	0.0643557	0.00979726	0.0516581	0.0217533	0.0161197
0	1	0.470319	0.336314	0.00838503	0.00767375	0.0774676	0.335322	0.168361	0.281633	0.0177083	0.0075145
0	1	0.47473	0.34717	0.00896945	0.00734917	0.0828894	0.323943	0.166662	0.278214	0.013734	0.00718957
0	1	0.173839	0.340973	0.00717555	0.0125429	0.0481559	0.319719	0.274637	0.433269	0.0105421	0.0179927
0	1	0.214014	0.367286	0.0119809	0.0159085	0.0330628	0.47298	0.315254	0.514507	0.0145472	0.0168751
0	1	0.27461	0.365103	0.00592545	0.0275819	0.0514396	0.310771	0.202454	0.422903	0.0174633	0.0170946
0	1	0.0753725	0.0106675	0.0405124	0.00827884	0.0664452	0.0453285	0.00662824	0.0218125	0.0217272	0.0199933
0	1	0.184229	0.0298872	0.047534	0.00713905	0.0912318	0.106226	0.0133653	0.0878193	0.0372225	0.0110384
0	1	0.0985834	0.0431245	0.00838503	0.00981358	0.0713284	0.0460663	0.0338548	0.0329142	0.00816404	0.00761062
0	1	0.145672	0.0424129	0.0704503	0.00398093	0.0310299	0.0824053	0.00862396	0.044739	0.019957	0.0133484
0	1	0.210806	0.0324263	0.0483537	0.00171964	0.0410719	0.128	0.0363617	0.0939326	0.0163019	0.00883185
0	1	0.0999089	0.530089	0.00350652	0.0107873	0.00774549	0.261049	0.409614	0.557853	0.0123188	0.0125959
0	1	0.338927	0.408834	0.0140912	0.0364689	0.0950996	0.249903	0.288946	0.304955	0.0175515	0.0122882
0	1	0.157923	0.0567933	0.0175736	0.0104627	0.139724	0.0498031	0.0120265	0.0316584	0.0243368	0.0130199
0	1	0.093987	0.0092518	0.0748803	0.00154589	0.0274244	0.0468802	0.00260051	0.0137598	0.0259288	0.0133538
0	1	0.107292	0.0105313	0.0392624	0.00472983	0.0421812	0.0280343	0.00600433	0.0237475	0.0242003	0.017383
0	1	0.163033	0.0219104	0.072737	0.00460424	0.0684248	0.0723335	0.0163156	0.0388575	0.0222671	0.0151477
0	1	0.102654	0.00825236	0.0412938	0.00407798	0.0216011	0.0751335	0.0053273	0.0259756	0.0144492	0.00898145
0	1	0.239771	0.139623	0.00721619	0.00548986	0.0422705	0.233658	0.141091	0.276491	0.0100668	0.00547363
0	1	0.272026	0.720125	0.00551058	0.0245119	0.116586	0.134561	0.28353	0.319602	0.0118607	0.011725
0	1	0.132906	0.229713	0.00830376	0.0272568	0.108146	0.04738	0.0224127	0.0826373	0.0089086	0.00605619
0	1	0.0437434	0.0906803	0.00663177	0.0292234	0.0833604	0.0256982	0.0356692	0.0256238	0.0415605	0.00802864
0	1	0.274436	0.0877964	0.00938336	0.00680996	0.046058	0.180068	0.0172479	0.111141	0.0078984	0.00838431
0	1	0.213576	0.277608	0.00604656	0.00488477	0.0148284	0.281634	0.261388	0.38272	0.00816404	0.0110534
0	1	0.0363427	0.00796461	0.0289647	0.00427968	0.0246065	0.0143003	0.0030114	0.0126066	0.019046	0.00916803
0	1	0.00788752	0.00445676	0.0591207	0.00641951	0.0145982	0.00554482	0.00459625	0.0138186	0.0306618	0.0112269
0	1	0.182422	0.641917	0.00589298	0.0114739	0.0229253	0.353399	0.283705	0.650178	0.0148128	0.0161553
0	1	0.265139	0.196708	0.0107633	0.0217568	0.0708707	0.173082	0.262525	0.150772	0.0328956	0.00808714
0	1	0.215122	0.0416542	0.0455535	0.00236111	0.111056	0.111608	0.0378302	0.0994153	0.0182402	0.0246362
0	1	0.0430688	0.0229021	0.00775997	0.00888393	0.0383894	0.0324726	0.00791036	0.042019	0.0054514	0.00729165
0	1	0.105952	0.191392	0.00477276	0.00783137	0.0250152	0.186869	0.149785	0.243436	0.00864296	0.0060532
0	1	0.0662798	0.0456517	0.0209828	0.0148328	0.131533	0.0288014	0.0145749	0.0486144	0.0236952	0.0118925
0	1	0.0484513	0.0500162	0.00741073	0.0239961	0.0708362	0.0249917	0.0930629	0.0371158	0.024949	0.0067775
0	1	0.278951	0.245034	0.0119728	0.0104187	0.0260335	0.275203	0.130954	0.300635	0.0150936	0.00981195
0	1	0.0647626	0.238874	0.00538166	0.00520933	0.00928829	0.175883	0.0940414	0.303449	0.0066749	0.00756059
0	1	0.0861319	0.169976	0.00534104	0.00762969	0.0181392	0.123635	0.0678429	0.209193	0.0089086	0.013543
0	1	0.0316263	0.073303	0.0313156	0.00181527	0.0132973	0.0176942	0.00199572	0.00879533	0.0115298	0.00863788
0	1	0.0134578	0.00882018	0.0154387	0.00581442	0.0116142	0.00924724	0.00455997	0.00498406	0.0150784	0.00791686
0	1	0.227548	0.206218	0.011361	0.00739322	0.0270572	0.30086	0.0630144	0.215685	0.0114851	0.0359654
0	1	0.265344	0.75418	0.0102195	0.0205604	0.152705	0.102692	0.0854338	0.318642	0.014042	0.00991402
0	1	0.266096	0.945465	0.00771935	0.0229772	0.0564951	0.236206	0.139954	0.558728	0.0154213	0.00601669
0	1	0.113039	0.0101699	0.0241972	0.0103746	0.0501819	0.0602009	0.00388264	0.0160027	0.0222322	0.0577082
0	1	0.111133	0.00867629	0.0221517	0.0095518	0.0526787	0.0586989	0.00388264	0.0150287	0.0223882	0.0558578
0	1	0.247144	0.100513	0.0206337	0.00637546	0.0827432	0.103268	0.0238399	0.103609	0.00864296	0.018995
0	1	0.259846	0.194683	0.0166208	0.0057756	0.0737592	0.162185	0.0497414	0.113212	0.0198572	0.0230612
0	1	0.195135	0.206937	0.00767873	0.00730107	0.0650354	0.218638	0.0508973	0.262358	0.0150784	0.0147722
0	1	0.0300296	0.0246451	0.00838503	0.00464881	0.0582841	0.0210384	0.00974386	0.0214216	0.0195196	0.00856376
0	1	0.178878	0.39252	0.0341402	0.0138127	0.023974	0.252772	0.106637	0.333076	0.00741946	0.0222558
0	1	0.159484	0.148879	0.00896945	0.00674409	0.0330638	0.214297	0.0432169	0.275294	0.00765893	0.0260211
0	1	0.208352	0.145824	0.00951323	0.0137687	0.0423623	0.271768	0.392423	0.176305	0.0412539	0.00699736
0	1	0.124673	0.182915	0.00596608	0.00807192	0.0248056	0.211507	0.0786922	0.257078	0.00989263	0.040437
0	1	0.0319607	0.0368325	0.00417219	0.00710342	0.0476203	0.0125653	0.00659061	0.0279497	0.0049463	0.00530102
0	1	0.162082	0.0280201	0.0363241	0.00504125	0.056601	0.104558	0.0192437	0.0833077	0.00711878	0.0144224
0	1	0.175597	0.0287318	0.0339133	0.00609495	0.0589963	0.106703	0.021199	0.08682	0.00816404	0.0152609
0	1	0.154097	0.485092	0.0107563	0.0135812	0.0149855	0.416639	0.365588	0.495984	0.014089	0.0199716
0	1	0.258591	0.395261	0.00358777	0.0104187	0.0356829	0.368399	0.282733	0.388453	0.0171962	0.0108704
0	1	0.198122	0.00867629	0.0874315	0.00326598	0.0436282	0.109735	0.00391892	0.0210306	0.0303974	0.0138224
0	1	0.21088	0.00654126	0.0906873	0.00423563	0.04881	0.112778	0.00327785	0.0248419	0.0327952	0.0154959
0	1	0.171186	0.140626	0.0185939	0.00577038	0.0213621	0.223733	0.0486116	0.20458	0.00481617	0.0138769
0	1	0.176982	0.619719	0.00716426	0.0137317	0.0097317	0.472868	0.762018	0.785555	0.026434	0.0207604
0	1	0.192634	0.128886	0.0133364	0.00330191	0.0265954	0.239886	0.0997573	0.168627	0.0103977	0.00803763
0	1	0.141095	0.23536	0.0215672	0.0162124	0.15801	0.040567	0.123936	0.0958974	0.0162419	0.00651649
0	1	0.109764	0.027415	0.022943	0.00367459	0.0555343	0.0617335	0.00844391	0.0336764	0.0140682	0.0069697
0	1	0.157114	0.0273602	0.0788332	0.0064143	0.0280224	0.0813447	0.00324158	0.0240992	0.0162373	0.0459478
0	1	0.158747	0.0368038	0.0234018	0.00737757	0.204561	0.0468668	0.0399508	0.0359828	0.0631393	0.022722
0	1	0.430686	0.647413	0.0125979	0.014608	0.166837	0.246617	0.109103	0.342685	0.00914808	0.0116442
0	1	0.227608	0.174814	0.012476	0.0108777	0.0289102	0.254889	0.195345	0.363171	0.024454	0.0122145
0	1	0.189614	0.306725	0.0154793	0.0163698	0.0395062	0.386007	0.206614	0.460843	0.0173074	0.0100622
0	1	0.197378	0.313622	0.012476	0.0140604	0.0299587	0.422053	0.209608	0.482089	0.0167624	0.0100011
0	1	0.134988	0.2812	0.00826313	0.0220035	0.00799849	0.328894	0.643123	0.443943	0.0374615	0.0158977
0	1	0.196819	0.224282	0.00449687	0.00543944	0.0223669	0.208365	0.0860988	0.308927	0.00640927	0.0148813
0	1	0.195254	0.10877	0.0175655	0.0030695	0.0490093	0.208209	0.0535622	0.1771	0.0123396	0.0119232
0	1	0.176312	0.0485071	0.0065505	0.00484072	0.0376597	0.192725	0.0289684	0.115239	0.00816404	0.0124878
0	1	0.132629	0.265181	0.0137667	0.00827884	0.0212944	0.315716	0.175873	0.288562	0.00974235	0.0103201
0	1	0.184845	0.534478	0.0107958	0.00674409	0.0208265	0.492441	0.198243	0.521022	0.0191096	0.0133537
0	1	0.20076	0.445269	0.00471599	0.00942576	0.0173772	0.241855	0.264306	0.372854	0.0111422	0.00897285
0	1	0.288757	0.215525	0.0132229	0.0126071	0.0592699	0.195611	0.0528809	0.185722	0.0119227	0.0333853
0	1	0.120029	0.609073	0.00705366	0.00892796	0.00512088	0.290446	0.361285	0.703024	0.00864296	0.0105213
0	1	0.317395	0.517035	0.00618528	0.0228668	0.0512025	0.371899	0.254375	0.552416	0.0172293	0.0160336
0	1	0.287546	0.381516	0.00713493	0.0056475	0.0359886	0.369169	0.120648	0.424376	0.012676	0.0108799
0	1	0.190607	0.130429	0.0148542	0.00274493	0.0375467	0.249094	0.1152	0.226192	0.00859835	0.0163546
0	1	0.150932	0.0551846	0.0125572	0.0070246	0.0179038	0.130559	0.031493	0.107068	0.0102841	0.00300976
0	1	0.194048	0.178157	0.00931037	0.00581442	0.0502231	0.23259	0.18879	0.249319	0.0170726	0.0131595
0	1	0.206547	0.026309	0.0261613	0.00808873	0.0695988	0.162297	0.0197397	0.111662	0.0126053	0.0182949
0	1	0.0834393	0.111536	0.00834439	0.00488477	0.114929	0.0380936	0.00855142	0.0248615	0.0066749	0.0217452
0	1	0.193105	0.650964	0.00646927	0.00888393	0.0528128	0.150484	0.0933752	0.377754	0.00518578	0.00865363
0	1	0.188534	0.688446	0.00633936	0.00692131	0.0503652	0.175047	0.115926	0.419322	0.00691437	0.00939389
0	1	0.104675	0.120913	0.00959448	0.0294408	0.142476	0.0486528	0.0384941	0.0453107	0.00986644	0.0390673
0	1	0.291045	0.517316	0.00784122	0.00501401	0.205197	0.0974414	0.025264	0.184263	0.00962701	0.0111249
0	1	0.0992581	0.011947	0.0736954	0.00748885	0.0309046	0.0430392	0.00527358	0.033266	0.0165413	0.0113842
0	1	0.2431	0.00341451	0.0334174	0.00613899	0.0348292	0.113583	0.00263679	0.0240992	0.0222203	0.0208279
0	1	0.178073	0.124315	0.00959448	0.00490679	0.0295478	0.187648	0.031499	0.187347	0.00470684	0.0077067
0	1	0.180356	0.183223	0.012476	0.0230213	0.174611	0.0621328	0.131836	0.0892064	0.0587721	0.0125834
0	1	0.0219823	0.00213503	0.053151	0.00553391	0.0158257	0.00995376	0.00534612	0.00343996	0.0237213	0.00675582
0	1	0.154991	0.0381198	0.0101789	0.00060509	0.0256294	0.120536	0.0604852	0.075777	0.00741946	0.00573723
0	1	0.413789	1.2824	0.00741698	0.0145923	0.236759	0.197268	0.148101	0.545902	0.0102284	0.0162503
0	1	0.24923	0.318781	0.00842564	0.00674409	0.0395602	0.292845	0.172741	0.321787	0.00521195	0.0110721
0	1	0.149059	0.161542	0.0113884	0.012278	0.137474	0.0569903	0.0106006	0.0754723	0.0187751	0.00563813
0	1	0.0144668	0.00270283	0.0227759	0.00855935	0.0201254	0.0123953	0.00463252	0.00744403	0.016807	0.0138829
0	1	0.0144668	0.00270283	0.0220704	0.00855935	0.0200886	0.0123953	0.00433147	0.0068995	0.016807	0.0138829
0	1	0.0524904	0.0873386	0.0072568	0.0207963	0.0720405	0.0169428	0.0273569	0.036706	0.0237301	0.0076196
0	1	0.146827	0.106677	0.0181335	0.00427968	0.0195112	0.215981	0.0831406	0.215829	0.0111422	0.0180051
0	1	0.145194	0.00362647	0.0760689	0.00553391	0.0359812	0.098757	0.00335039	0.0141508	0.0160624	0.0210022
0	1	0.239711	0.211026	0.0136611	0.00767375	0.0361455	0.304541	0.153211	0.331722	0.0266421	0.0070233
0	1	0.229479	0.21235	0.0137261	0.00767375	0.0323512	0.298119	0.147655	0.332394	0.0222322	0.00667242
0	1	0.0575729	0.0248933	0.0246273	0.00548986	0.020978	0.0692433	0.00791036	0.0749364	0.0100709	0.0419721
0	1	0.0559642	0.028164	0.0250738	0.00548986	0.020886	0.0725805	0.00919249	0.0741421	0.0126792	0.0367368
0	1	0.203131	0.380576	0.00475661	0.0266958	0.0351537	0.334475	0.344271	0.443275	0.0311408	0.0117675
0	1	0.227258	0.524601	0.00735412	0.00962348	0.0256633	0.453649	0.30076	0.60485	0.0232424	0.0172027
0	1	0.228428	0.525942	0.00775997	0.00888393	0.0220222	0.461456	0.306748	0.612029	0.0248861	0.017332
0	1	0.238544	0.23793	0.0107227	0.06696	0.0584893	0.290654	0.436584	0.31942	0.0790624	0.0133326
0	1	0.201774	0.468409	0.0123283	0.0186535	0.0118216	0.373556	0.213457	0.472149	0.0157315	0.0130191
0	1	0.175142	0.331857	0.00758936	0.0121899	0.014233	0.392533	0.235073	0.412358	0.00910646	0.0144383
0	1	0.179792	0.0900336	0.0165346	0.00884342	0.0394026	0.189947	0.0952589	0.165255	0.00989263	0.0337588
0	1	0.131756	0.456365	0.00592545	0.0081832	0.00866279	0.354519	0.356144	0.533649	0.0229062	0.0120223
0	1	0.28306	0.27725	0.0065505	0.00536074	0.050198	0.220766	0.0566339	0.390204	0.00718001	0.00870974
0	1	0.121449	0.167265	0.00983746	0.00788183	0.0277672	0.251553	0.250991	0.252572	0.016807	0.0294286
0	1	0.200956	0.277962	0.0128189	0.00242036	0.0253283	0.274343	0.134968	0.290303	0.0163901	0.0134613
0	1	0.224401	0.0271645	0.0432003	0.00855935	0.0510992	0.133162	0.0178528	0.0627304	0.0207431	0.0140338
0	1	0.177452	0.300886	0.0088882	0.0138127	0.0217163	0.415575	0.383599	0.484115	0.0257987	0.0132734
0	1	0.245773	0.146463	0.0117698	0.0107432	0.0374036	0.302659	0.0723632	0.237962	0.0155922	0.0119074
0	1	0.227699	0.0275961	0.0761792	0.00544464	0.0400948	0.179235	0.0153678	0.0931574	0.0117692	0.0251726
0	1	0.189881	0.33514	0.0137261	0.0100991	0.012152	0.443302	0.480658	0.557594	0.0215139	0.020506
0	1	0.234705	0.245161	0.0159419	0.00922647	0.0355009	0.371658	0.217355	0.313721	0.0155573	0.0112675
0	1	0.211776	0.163121	0.0124921	0.00782869	0.00974784	0.488262	0.312843	0.310588	0.019328	0.0242752
0	1	0.072231	0.0736507	0.00729666	0.00460424	0.062698	0.0336694	0.0072693	0.0466741	0.0066749	0.00492279
0	1	0.276692	0.201274	0.0140188	0.0153663	0.0634616	0.250903	0.1077	0.278813	0.0113437	0.0111373
0	1	0.206006	0.425152	0.0121511	0.00708662	0.021908	0.351942	0.245815	0.374277	0.0143338	0.0137103
0	1	0.24876	0.630696	0.00990287	0.00585848	0.0408092	0.247082	0.0255988	0.519558	0.00816404	0.0136782
0	1	0.293505	0.151367	0.0243675	0.00758566	0.0767926	0.193257	0.0633917	0.178516	0.010439	0.0113287
0	1	0.15339	0.327423	0.0122893	0.0174471	0.0163788	0.331284	0.393456	0.365099	0.027418	0.0169737
0	1	0.336345	0.31389	0.00646927	0.0202651	0.111945	0.194748	0.219808	0.300071	0.0149952	0.0114203
0	1	0.391035	0.11436	0.0595542	0.0030695	0.0559603	0.281899	0.045837	0.266614	0.0153179	0.0148219
0	1	0.240825	0.109169	0.026497	0.0112486	0.0851488	0.174391	0.0439059	0.129662	0.0227373	0.0133627
0	1	0.153546	0.585426	0.0106008	0.0109428	0.0225184	0.359178	0.183694	0.639428	0.0113817	0.0115877
0	1	0.187283	0.601321	0.0106008	0.0137429	0.0218034	0.38739	0.218819	0.683472	0.0103977	0.0131407
0	1	0.0797404	0.0425649	0.01552	0.0132549	0.118254	0.0202485	0.00564849	0.0305541	0.0145513	0.0100087
0	1	0.239013	0.0179281	0.0461379	0.00121018	0.0410904	0.136682	0.00527358	0.0608428	0.0178991	0.00769099
0	1	0.119102	0.0205843	0.0137261	0.00278897	0.0286845	0.0949588	0.00527358	0.0542379	0.0054514	0.00595409
0	1	0.27172	0.553222	0.0143917	0.0125585	0.166143	0.101385	0.0543151	0.137579	0.00733745	0.0160693
0	1	0.0452579	0.0132341	0.0276552	0.00276695	0.0644134	0.0179714	0.00331412	0.0160858	0.0207017	0.0130489
0	1	0.222716	0.331612	0.00951323	0.0159709	0.0270492	0.279022	0.158759	0.394246	0.0078984	0.0159538
0	1	0.203728	0.0149298	0.0398874	0.00460424	0.029209	0.157947	0.0151797	0.0519843	0.0082794	0.014659
0	1	0.123176	0.0145059	0.0266859	0.00432373	0.043331	0.0941154	0.0167105	0.0513111	0.0202642	0.00801407
0	1	0.24371	0.316798	0.0107633	0.0273577	0.0517522	0.30333	0.240548	0.51754	0.0135893	0.014599
0	1	0.232328	0.254498	0.00792092	0.0191098	0.0373976	0.252119	0.117462	0.33507	0.0109267	0.00910262
0	1	0.217999	0.260424	0.0107227	0.0165577	0.0335153	0.24665	0.0931592	0.341652	0.0094877	0.00858548
0	1	0.137455	0.3854	0.00523547	0.0045602	0.0153618	0.32843	0.201792	0.476182	0.0116434	0.0155298
0	1	0.219105	0.123342	0.00879088	0.00670004	0.0297181	0.316613	0.0573097	0.250824	0.0106449	0.0148422
0	1	0.22	0.0159995	0.0450666	0.00553391	0.0409407	0.146285	0.00780418	0.0866066	0.0128185	0.0149643
0	1	0.14712	0.55602	0.0136855	0.00632388	0.0097317	0.529849	0.400768	0.623163	0.0192801	0.0145029
0	1	0.0586848	0.0559756	0.0132291	0.00892796	0.12531	0.0392185	0.00806894	0.066361	0.0115951	0.0138733
0	1	0.24144	0.163689	0.0143511	0.0109276	0.193905	0.0932865	0.0569396	0.0646557	0.035582	0.0125103
0	1	0.15325	0.123797	0.0161531	0.00948901	0.0907152	0.0742852	0.00651943	0.059499	0.0187489	0.0280667
0	1	0.1504	0.0128025	0.0365504	0.00460424	0.102254	0.0665526	0.00728811	0.0287119	0.0345718	0.0180683
0	1	0.160212	0.215375	0.0119988	0.0105311	0.0368355	0.289035	0.144779	0.303615	0.00816404	0.0168213
0	1	0.184912	0.221796	0.00955387	0.0106992	0.0380756	0.330167	0.172006	0.319526	0.0102856	0.0126256
0	1	0.283885	0.226384	0.0106415	0.0107096	0.0340218	0.34909	0.136813	0.363232	0.012062	0.0162631
0	1	0.35556	0.43996	0.0150168	0.0305732	0.229279	0.124078	0.169046	0.161634	0.0500454	0.0290132
0	1	0.3274	0.146075	0.0144729	0.0331558	0.0482722	0.208045	0.072557	0.193666	0.0281763	0.00999817
0	1	0.19935	0.19558	0.013101	0.0106551	0.0298156	0.277401	0.213526	0.327984	0.00985123	0.0135721
0	1	0.3255	0.0978468	0.0309344	0.00367459	0.062647	0.180952	0.0273624	0.264841	0.0134859	0.0152877
0	1	0.210639	0.115538	0.0172325	0.00400554	0.0491079	0.241053	0.0747652	0.232885	0.0169604	0.0173946
0	1	0.225772	0.17133	0.0164262	0.00920962	0.0254772	0.33152	0.228558	0.372597	0.0150784	0.0251887
0	1	0.0878156	0.00867629	0.055231	0.00652551	0.0335953	0.0357932	0.00662824	0.020288	0.0167518	0.020871
0	1	0.147029	0.182507	0.00713493	0.00892796	0.0200011	0.208525	0.290482	0.281328	0.0242526	0.0123412
0	1	0.116645	0.0809984	0.0140345	0.0270204	0.079378	0.0484638	0.0639315	0.0415868	0.0287417	0.0136608
0	1	0.194646	0.56837	0.00797101	0.00758566	0.0178993	0.344582	0.297911	0.451282	0.0108767	0.0220917
0	1	0.109095	0.233087	0.00817016	0.00153475	0.0164075	0.222758	0.191914	0.431849	0.0118411	0.00715093
0	1	0.28764	0.129644	0.0120134	0.0131636	0.0689832	0.224682	0.088245	0.175621	0.00768508	0.0151341
0	1	0.0912089	0.0297466	0.0412395	0.00246441	0.0269734	0.0633936	0.00591464	0.0305557	0.0110968	0.00520928
0	1	0.301716	0.0103874	0.0212992	0.00924849	0.0463573	0.18621	0.00986983	0.0456451	0.0266473	0.00812177
0	1	0.237198	0.419811	0.00588483	0.0140492	0.0452385	0.323008	0.278261	0.51055	0.00964116	0.0159275
0	1	0.247554	0.0976579	0.00834439	0.0116729	0.0710208	0.193109	0.0755061	0.167958	0.0121263	0.00615827
0	1	0.249526	0.14424	0.0131416	0.0171699	0.0743629	0.208029	0.1022	0.162722	0.0132823	0.00966908
0	1	0.161377	0.284164	0.0125004	0.00734917	0.0337536	0.237761	0.122121	0.310017	0.00718001	0.0125314
0	1	0.247027	0.141532	0.0123541	0.00954871	0.0495476	0.239652	0.0125052	0.197328	0.0101321	0.0108382
0	1	0.23249	0.100896	0.0135636	0.00883988	0.0343451	0.303787	0.196177	0.247452	0.0185083	0.0200767
0	1	0.0555203	0.0224705	0.0216485	0.0113924	0.0491609	0.012288	0.0125429	0.0151997	0.0242003	0.0113343
0	1	0.327102	0.160033	0.0101789	0.00529337	0.045981	0.226834	0.0840654	0.201966	0.0101321	0.0121147
0	1	0.215425	0.237048	0.0100977	0.00829757	0.0278084	0.359366	0.0962942	0.386784	0.00691437	0.016527
0	1	0.22498	0.425298	0.010536	0.0108648	0.0435837	0.396846	0.305751	0.539788	0.0279592	0.012284
0	1	0.114619	0.052092	0.0480452	0.00274493	0.0320986	0.0705574	0.0207718	0.0396676	0.0235918	0.012391
0	1	0.203004	0.207162	0.00763812	0.00879989	0.0313372	0.164512	0.0200137	0.19282	0.0078984	0.0194833
0	1	0.18442	0.158713	0.00413157	0.00377544	0.0209242	0.207688	0.0641695	0.313928	0.0049463	0.0128157
0	1	0.274269	0.865317	0.0101383	0.0154663	0.0330846	0.358816	0.169494	0.594114	0.0106285	0.0175108
0	1	0.0634071	0.00398232	0.0582668	0.00674409	0.0529817	0.0310284	0.0119018	0.0245293	0.024972	0.016159
0	1	0.151322	0.415288	0.00767873	0.00882872	0.0283014	0.334622	0.191937	0.399693	0.0170726	0.019249
0	1	0.113751	0.221877	0.0094726	0.0113924	0.0139594	0.259293	0.181889	0.292903	0.0195611	0.0126235
0	1	0.182089	0.368653	0.00843373	0.0145616	0.022247	0.380053	0.409842	0.483029	0.0115559	0.0139533
0	1	0.152324	0.691424	0.00608961	0.00717298	0.0214679	0.257992	0.0962351	0.506617	0.00420174	0.0130438
0	1	0.136705	0.271091	0.0088882	0.00520933	0.0354568	0.170687	0.104404	0.266267	0.0131789	0.0103291
0	1	0.0238883	0.00882018	0.0148705	0.00961055	0.0271971	0.0156255	0.00628859	0.011864	0.016807	0.00592942
0	1	0.26002	0.250458	0.00775997	0.0064879	0.0470783	0.293145	0.110079	0.326676	0.00518578	0.0113364
0	1	0.258834	0.248507	0.00775997	0.006656	0.0453071	0.290017	0.107668	0.32549	0.00518578	0.0117597
0	1	0.132244	0.0660468	0.0219079	0.00641951	0.0255999	0.172906	0.0388614	0.115492	0.0189373	0.0157107
0	1	0.153558	0.736215	0.0130174	0.00287939	0.00499347	0.281445	0.194145	0.55284	0.0066749	0.00531019
0	1	0.136516	0.293688	0.0088882	0.012234	0.0189529	0.325561	0.430725	0.317271	0.036093	0.0155342
0	1	0.165051	0.349602	0.0113884	0.00915684	0.0239941	0.327559	0.30761	0.414467	0.0291204	0.015348
0	1	0.182734	0.0656006	0.0187018	0.0156281	0.0379831	0.205094	0.0846311	0.114008	0.0145995	0.0204353
0	1	0.171888	0.248285	0.00788733	0.00613899	0.0183945	0.248316	0.142923	0.405552	0.0108767	0.0142711
0	1	0.149782	0.0935669	0.0093753	0.00771895	0.119611	0.0536236	0.0159658	0.0672058	0.00813788	0.0113754
0	1	0.138339	0.525684	0.00600671	0.00920849	0.011969	0.331869	0.251956	0.62478	0.0121002	0.0116931
0	1	0.141565	0.0137734	0.025577	0.00484072	0.034588	0.0723345	0.00527358	0.053984	0.00890975	0.00625736
0	1	0.159334	0.336009	0.0094726	0.0530413	0.0205823	0.336082	0.425272	0.416336	0.0467243	0.0130926
0	1	0.174449	0.0112353	0.0155606	0.00339406	0.024401	0.0771546	0.00922876	0.0807023	0.00718001	0.00738177
0	1	0.288874	0.346915	0.0139289	0.0137687	0.0896059	0.200492	0.0563259	0.23617	0.0175863	0.00461696
0	1	0.145323	0.0645803	0.0101789	0.0245403	0.0784737	0.0817675	0.0351625	0.0711447	0.0231978	0.0113583
0	1	0.259687	0.384278	0.00615273	0.00476711	0.0258796	0.296094	0.0919622	0.46892	0.0091361	0.00934546
0	1	0.262034	0.388848	0.00650988	0.00427968	0.0254219	0.302472	0.094897	0.474169	0.00965315	0.00981495
0	1	0.171133	0.886987	0.00860613	0.0156323	0.0174587	0.336435	0.478897	0.834615	0.0276122	0.0151162
0	1	0.147917	0.213848	0.00774363	0.0217123	0.0329482	0.181978	0.178592	0.1964	0.0116497	0.016094
0	1	0.227603	0.750229	0.00467536	0.0119423	0.0847125	0.184564	0.155201	0.541736	0.00504971	0.0144144
0	1	0.154019	0.202969	0.0116501	0.0126466	0.040554	0.163215	0.063593	0.236538	0.0121002	0.0128277
0	1	0.198456	0.234268	0.0113072	0.0155505	0.025071	0.332189	0.311811	0.32812	0.0409811	0.0158576
0	1	0.225186	0.24213	0.0138235	0.012234	0.0233301	0.364259	0.288878	0.355227	0.0346697	0.0185748
0	1	0.188145	0.29982	0.00735412	0.00997006	0.0249406	0.305837	0.344927	0.324106	0.00965315	0.0142741
0	1	0.237589	0.353218	0.00713493	0.01155	0.0152607	0.401372	0.273892	0.437188	0.0119848	0.0131304
0	1	0.0430688	0.00483787	0.01608	0.0115332	0.0376136	0.0273492	0.0100163	0.0264252	0.0250036	0.0122234
0	1	0.2105	0.401741	0.00717555	0.00674409	0.0284408	0.344469	0.233208	0.483631	0.0123658	0.0146288
0	1	0.186068	0.381388	0.0065505	0.0104627	0.0324178	0.32247	0.22171	0.420279	0.0228193	0.012447
0	1	0.262402	0.196989	0.0098947	0.0174109	0.0453669	0.296604	0.211828	0.368371	0.0393309	0.0123382
0	1	0.24563	0.258348	0.0223626	0.00520933	0.0930265	0.175455	0.0938166	0.181778	0.00880045	0.0456793
0	1	0.0996795	0.0314423	0.0195702	0.00454861	0.154095	0.0401058	0.00402772	0.0183334	0.0269161	0.0498145
0	1	0.225992	1.10618	0.0151141	0.045533	0.0193118	0.458194	0.814346	1.05514	0.0468769	0.0209078
0	1	0.184866	0.125903	0.00969173	0.0138127	0.0338295	0.134532	0.0289684	0.165773	0.00345718	0.0113724
0	1	0.231227	0.119403	0.0116361	0.0108888	0.0392766	0.273999	0.16971	0.201458	0.015344	0.0123135
0	1	0.050689	0.742623	0.0106821	0.0223832	0.00235182	0.258263	0.518261	0.698508	0.0129805	0.0200365
0	1	0.199808	0.315323	0.0204586	0.00460424	0.0280989	0.125733	0.047428	0.264916	0.0105564	0.01156
0	1	0.216162	0.34162	0.0220509	0.00367459	0.0296727	0.139512	0.0609258	0.298855	0.0114649	0.00930107
0	1	0.100995	0.509735	0.0386124	0.00553391	0.00906962	0.309489	0.406401	0.504219	0.0210087	0.012392
0	1	0.17066	0.277294	0.0119322	0.00916444	0.0358453	0.318154	0.290515	0.368642	0.0182961	0.00764428
0	1	0.211479	0.0802218	0.0128088	0.00823477	0.0307325	0.269626	0.10383	0.241996	0.0135479	0.009826
0	1	0.152414	0.285928	0.00775997	0.0113651	0.0123961	0.346193	0.353623	0.346096	0.013493	0.0144723
0	1	0.111737	0.0183443	0.0132716	0.00832287	0.0395976	0.0706735	0.00794664	0.0382501	0.00744679	0.0351884
0	1	0.246625	1.17464	0.0196515	0.0247335	0.0239463	0.378025	0.605465	0.983971	0.0122837	0.0124968
0	1	0.353542	0.247474	0.0094726	0.0314809	0.0743746	0.332452	0.324634	0.388694	0.0384451	0.0273571
0	1	0.399727	0.704997	0.00892881	0.0134264	0.129186	0.26761	0.269612	0.475399	0.0178587	0.0118307
0	1	0.258277	0.214007	0.00892881	0.0306329	0.0422862	0.292393	0.523556	0.380189	0.0338796	0.0101993
0	1	0.0087491	0.0117152	0.00842564	0.0586735	0.0116193	0.0101684	0.0247457	0.00804556	0.0533992	0.00825753
0	1	0.206294	0.572585	0.00771935	0.00736598	0.0201092	0.350769	0.251549	0.555152	0.0157903	0.0160585
0	1	0.137317	0.446581	0.00959448	0.0142706	0.0155406	0.441744	0.443997	0.529432	0.0176192	0.0200686
0	1	0.192788	0.0918809	0.00780061	0.0106551	0.0755002	0.0736693	0.00926502	0.082823	0.00618942	0.0067805
0	1	0.116651	0.188833	0.00939953	0.00455549	0.0461233	0.204946	0.23481	0.248841	0.0271786	0.00935303
0	1	0.146076	0.191436	0.00842556	0.00260467	0.0159979	0.202719	0.08622	0.212345	0.0193883	0.00680218
0	1	0.0977118	0.0135142	0.0214048	0.0111787	0.0801347	0.0525636	0.00847888	0.0175711	0.0388698	0.0147071
0	1	0.236607	0.305337	0.00660736	0.0377322	0.0704706	0.223363	0.337148	0.229619	0.0242526	0.0222683
0	1	0.216339	0.223055	0.012476	0.00599931	0.0288629	0.202688	0.0243193	0.213279	0.0118781	0.00846477
0	1	0.0223187	0	0.0352239	0.00460779	0.01238	0.017542	0.00303462	0.00727083	0.0243984	0.00792002
0	1	0.256599	0.0572911	0.0221355	0.0109828	0.0392849	0.170915	0.0290422	0.133937	0.01634	0.0124246
0	1	0.234577	0.246843	0.0105821	0.0356624	0.0315595	0.311499	0.340004	0.319518	0.0256894	0.0120086
0	1	0.140338	0.401431	0.00475661	0.00476189	0.0317414	0.194039	0.230538	0.303961	0.0133706	0.0109057
0	1	0.22529	0.165424	0.00685287	0.00780286	0.0346431	0.263242	0.2286	0.342256	0.0128915	0.00939389
0	1	0.111452	0.453838	0.00354714	0.00367459	0.00366934	0.199057	0.257196	0.468563	0.00691437	0.00573423
0	1	0.112678	0.402474	0.036981	0.0117245	0.0454205	0.121963	0.0423897	0.174193	0.00989263	0.00718359
0	1	0.407133	0.591654	0.0149761	0.012777	0.0776925	0.303778	0.269596	0.443304	0.0168897	0.0167245
0	1	0.131856	0.988027	0.00490428	0.0428036	0.0116933	0.373194	0.634142	0.877822	0.0444499	0.0203372
0	1	0.234146	0.286409	0.0131823	0.0336567	0.053397	0.187777	0.1119	0.374252	0.00755226	0.0125575
0	1	0.188222	0.392201	0.00892881	0.0146984	0.020636	0.351343	0.242828	0.399443	0.0113817	0.0134301
0	1	0.274036	0.462014	0.0125572	0.0254562	0.0723907	0.224518	0.119961	0.33746	0.00938752	0.0131696
0	1	0.0360549	0.0348722	0.0415596	0.0110237	0.02127	0.0271873	0.0065557	0.0080331	0.0338708	0.00405004
0	1	0.202347	0.293534	0.0112946	0.00670004	0.056644	0.257108	0.316461	0.338774	0.0176931	0.0113978
0	1	0.304614	0.534721	0.0129792	0.0101934	0.033071	0.277431	0.392586	0.474859	0.0175515	0.00596008
0	1	0.15202	0.20629	0.00775997	0.00395511	0.0709525	0.124583	0.0235201	0.18242	0.00941366	0.00855777
0	1	0.142655	0.169222	0.0118103	0.00121018	0.023995	0.193683	0.0853408	0.243993	0.00449588	0.0117517
0	1	0.178631	0.28309	0.0101789	0.010279	0.0154337	0.384038	0.469584	0.301268	0.0420632	0.012689
0	1	0.217635	0.257925	0.00987855	0.04406	0.0583914	0.238999	0.180661	0.228183	0.0284282	0.0205225
0	1	0.0998175	0.258999	0.00730542	0.00274493	0.0160971	0.174033	0.106103	0.246268	0.00300558	0.0142494
0	1	0.184283	0.290876	0.0107227	0.00762969	0.02267	0.292142	0.127468	0.307884	0.00616981	0.0178376
0	1	0.092439	0.0280355	0.0342028	0.00092966	0.0171191	0.0436139	0.00534612	0.0145025	0.0190538	0.0085549
0	1	0.0817033	0.0804626	0.00659112	0.0193542	0.104976	0.0278571	0.133592	0.0464559	0.0386126	0.0091165
0	1	0.243686	0.208879	0.00834439	0.0116729	0.0447362	0.235192	0.281969	0.244411	0.0150784	0.00615827
0	1	0.236584	0.0219027	0.0212039	0.00706866	0.0540447	0.124524	0.00791036	0.0551729	0.0110628	0.00906187
0	1	0.162611	0.495295	0.065496	0.0131636	0.0311312	0.185027	0.0476025	0.115971	0.0107199	0.00391531
0	1	0.0565209	0.0163609	0.0113477	0.025117	0.0552791	0.026758	0.00979726	0.023337	0.0143458	0.0103411
0	1	0.170923	0.0944406	0.0105301	0.0233017	0.0960324	0.0909032	0.0601138	0.0730796	0.0128215	0.00530419
0	1	0.130865	0.210315	0.0158496	0.0139924	0.0244568	0.224713	0.242948	0.322278	0.0172848	0.0133557
0	1	0.137217	0.0871216	0.0143104	0.0870363	0.220244	0.0756924	0.141843	0.0612498	0.0930327	0.0149738
0	1	0.104256	0.304182	0.00763886	0.00609495	0.0135297	0.172341	0.0385651	0.304581	0.0078984	0.0258378
0	1	0.0765441	0.141859	0.00600671	0.00153475	0.012789	0.0806695	0.022608	0.147582	0.00691112	0.0262315
0	1	0.0704431	0.160049	0.00592545	0.00855935	0.0093727	0.14114	0.0369151	0.216394	0.00470684	0.0216728
0	1	0.131945	0.24784	0.00717555	0.0120207	0.016985	0.229909	0.137895	0.371042	0.00938752	0.0352389
0	1	0.0584879	0.228915	0.00592545	0.00893557	0.0144236	0.142544	0.0784294	0.265479	0.00741946	0.0239712
0	1	0.202121	0.0230383	0.0281583	0.00516529	0.0471658	0.147508	0.00874928	0.0574434	0.0254149	0.0120877
0	1	0.0812038	0.0231647	0.0226389	0.00888393	0.138132	0.0423226	0.00685402	0.0476009	0.0199192	0.0119916
0	1	0.106999	0.0199116	0.013101	0.00823477	0.0292183	0.109505	0.0110431	0.0195257	0.0049463	0.0523238
0	1	0.092453	0.0219027	0.010057	0.00767375	0.0185461	0.0805958	0.0157844	0.0302757	0.00813788	0.0765686
0	1	0.279197	0.789646	0.0102195	0.0216773	0.157859	0.10577	0.0874246	0.328199	0.0131127	0.00991402
0	1	0.0235511	0.0167925	0.043576	0.00367459	0.00922115	0.0124266	0.00145146	0.00459313	0.0219927	0.0100897
0	1	0.304003	0.25668	0.00768687	0.0086034	0.0480037	0.437769	0.41291	0.265367	0.0182961	0.0127247
0	1	0.176622	0.232255	0.00799516	0.00367459	0.200537	0.0523539	0.0131839	0.0791777	0.0172598	0.0145079
0	1	0.142065	0.157044	0.0143348	0.00739322	0.0244267	0.206866	0.127145	0.189784	0.0132131	0.0679094
0	1	0.0198521	0.0056934	0.011872	0.00213984	0.0138078	0.0154703	0.00459625	0.0165744	0.0131103	0.00723231
0	1	0.215615	0.0214788	0.0533692	0.00701937	0.0495368	0.120169	0.013825	0.0464769	0.0232163	0.0216641
0	1	0.218775	0.195496	0.0088882	0.0116729	0.00837739	0.378638	0.227615	0.314612	0.0262206	0.0168032
0	1	0.011777	0.00255896	0.0101789	0.00799831	0.00779326	0.00750857	0.00591464	0.00709165	0.0336829	0.00550837
0	1	0.0417196	0.0315716	0.00955387	0.0098252	0.0860768	0.0115815	0.00406334	0.0206593	0.0288244	0.00694189
0	1	0.262837	0.387641	0.00838503	0.0116729	0.0317817	0.341631	0.261472	0.465813	0.0231054	0.00958609
0	1	0.228229	0.0739606	0.022447	0.00488477	0.0472046	0.216487	0.0692925	0.147069	0.0177309	0.0148353
0	1	0.0373461	0.0212639	0.00842564	0.00758566	0.0623448	0.0210746	0.0164987	0.0268285	0.0405892	0.0060328
0	1	0.227183	0.147656	0.0224517	0.012234	0.0860171	0.20585	0.143765	0.11475	0.0204536	0.0159306
0	1	0.076716	0.0383998	0.0240674	0.00553391	0.104907	0.0252064	0.0074111	0.0363737	0.0212482	0.0145062
0	1	0.1897	0.110686	0.0329018	0.00242036	0.0444512	0.21863	0.0444222	0.158442	0.0174137	0.0213816
0	1	0.212321	0.142883	0.00830376	0.00488477	0.0359194	0.32863	0.0437773	0.192481	0.0153179	0.0148611
0	1	0.21532	1.2681	0.00752447	0.0175747	0.0171503	0.309132	0.374607	1.04015	0.0104717	0.0140553
0	1	0.158168	0.399731	0.00884758	0.0119716	0.0138078	0.395293	0.424779	0.476766	0.0173621	0.0157975
0	1	0.198317	0.330503	0.0112665	0.00488477	0.0332153	0.294193	0.14168	0.37678	0.0106285	0.0103261
0	1	0.0921804	0.0140897	0.0777215	0.0030695	0.0294981	0.0429928	0.00455997	0.0122353	0.0291674	0.0101062
0	1	0.0333128	0.00469399	0.037842	0.00520933	0.0339811	0.0105217	0.00723303	0.0123955	0.027861	0.0101315
0	1	0.0319664	0.00668515	0.0376717	0.00520933	0.0327074	0.0105217	0.00571876	0.0137794	0.0281364	0.0117597
0	1	0.223072	0.377359	0.00791468	0.0125585	0.0187816	0.380337	0.282193	0.450296	0.034119	0.0180418
0	1	0.153604	0.0551846	0.0139128	0.0070246	0.0177557	0.132018	0.0336023	0.107709	0.00963972	0.00300976
0	1	0.0248974	0.00839628	0.0470956	0.00520933	0.00779326	0.00981519	0.00199572	0.0026777	0.0284021	0.0147785
0	1	0.192333	0.0877616	0.00717555	0.00505285	0.071569	0.133254	0.0258877	0.0755592	0.00720392	0.00463801
0	1	0.268441	0.224795	0.0180119	0.0152478	0.0250887	0.35812	0.161521	0.380155	0.0192539	0.0107531
0	1	0.23187	0.22032	0.0160721	0.0231027	0.026233	0.325896	0.160284	0.342835	0.0199985	0.0127256
0	1	0.183417	0.199282	0.00943206	0.00827884	0.0327338	0.235649	0.111675	0.270284	0.0166328	0.00637815
0	1	0.152344	0.157307	0.00421282	0.00367459	0.0144809	0.289871	0.113099	0.272523	0.0121002	0.0118812
0	1	0.156175	0.54684	0.00715923	0.00916444	0.0178126	0.385045	0.273272	0.484306	0.0163019	0.00876989
0	1	0.13664	0.116305	0.00300335	0.0100941	0.0252704	0.231682	0.0760259	0.188003	0.0121002	0.00577433
0	1	0.144039	0.348141	0.011429	0.00399915	0.00845536	0.247796	0.130717	0.345622	0.00914808	0.0110606
0	1	0.17793	0.860928	0.00717555	0.0163212	0.0189529	0.341539	0.2035	0.79051	0.014839	0.012594
0	1	0.130099	0.821305	0.0149761	0.0211686	0.00985727	0.368007	0.421737	0.83776	0.0314403	0.0180725
0	1	0.245749	0.0699838	0.0212762	0.00795427	0.0304432	0.219894	0.0646739	0.199613	0.0130842	0.013206
0	1	0.232202	0.112175	0.00953764	0.0103178	0.0485553	0.206549	0.139168	0.21238	0.0113817	0.00794455
0	1	0.0756648	0.312563	0.10502	0.00121018	0.0342104	0.0783874	0.00455997	0.022223	0.0194024	0.0101515
0	1	0.179385	0.0366964	0.0347901	0.0133601	0.0466167	0.120836	0.0259861	0.106326	0.0165413	0.00638235
0	1	0.213832	0.064642	0.00703752	0.00612219	0.046929	0.215083	0.18136	0.119426	0.0277402	0.00677451
0	1	0.351438	1.12915	0.0088882	0.00827884	0.152166	0.278128	0.0775726	0.539504	0.0106372	0.0118408
0	1	0.354448	1.13834	0.0088882	0.00827884	0.149923	0.28125	0.0799608	0.549786	0.0101998	0.0124265
0	1	0.210248	0.387361	0.00358777	0.0314297	0.150464	0.111947	0.0432744	0.156137	0.0157968	0.0163606
0	1	0.274492	0.121623	0.0070943	0.0070246	0.0465332	0.251937	0.0482873	0.156087	0.00914808	0.0122145
0	1	0.184218	0.385781	0.0070943	0.0118769	0.0516549	0.279166	0.297388	0.336201	0.0113817	0.0213002
0	1	0.264777	0.0351291	0.0358453	0.00588165	0.0434458	0.206298	0.0121129	0.0913737	0.0129673	0.0163351
0	1	0.239557	0.609727	0.0262989	0.00585139	0.0374616	0.304772	0.333093	0.336699	0.0049463	0.0201369
0	1	0.180295	0.279153	0.00834439	0.0128391	0.0220864	0.340842	0.287338	0.369345	0.0170464	0.0151345
0	1	0.0743634	0.0183597	0.0465543	0.00606133	0.0301602	0.0418837	0.00463252	0.0130172	0.0111161	0.00822387
0	1	0.0555175	0.00199116	0.0299116	0.00577038	0.0294407	0.0275719	0.00459625	0.0158659	0.0247315	0.00780282
0	1	0.202302	0.211005	0.0132632	0.00599931	0.036807	0.216182	0.0795223	0.208129	0.0180186	0.0153263
0	1	0.230578	0.0411026	0.0221111	0.00520933	0.0373166	0.218701	0.0167481	0.110469	0.00691437	0.0132691
0	1	0.245496	0.129435	0.0113477	0.015023	0.0514881	0.253793	0.115811	0.191993	0.0121002	0.00845226
0	1	0.17809	0.378293	0.0088882	0.00339406	0.0111272	0.283215	0.157411	0.371392	0.00569086	0.00927141
0	1	0.229629	0.327869	0.00905062	0.0149681	0.035352	0.488114	0.365067	0.469764	0.0142119	0.023857
0	1	0.0777792	0.097726	0.00475661	0.00888393	0.0189529	0.187621	0.154455	0.156415	0.0106372	0.0100072
0	1	0.167339	0.148873	0.0118509	0.00460424	0.0202695	0.221312	0.069637	0.165652	0.00490169	0.011815
0	1	0.1852	0.642992	0.0130198	0.00488477	0.0136554	0.388532	0.0655544	0.55652	0.0168777	0.0174106
0	1	0.17634	0.14565	0.0100977	0.00581442	0.0277408	0.294139	0.12417	0.188267	0.0121002	0.0181345
0	1	0.277632	0.347092	0.00638	0.0147623	0.0501055	0.349621	0.234477	0.441277	0.00914808	0.0122055
0	1	0.179183	0.250615	0.0107703	0.00613899	0.0305984	0.335884	0.314739	0.335977	0.0362718	0.0109825
0	1	0.215826	0.376907	0.00543844	0.016982	0.0302961	0.404532	0.573284	0.557659	0.0263632	0.0193644
0	1	0.297945	0.0173527	0.042972	0.00823477	0.120106	0.14927	0.0162131	0.0367	0.0167119	0.0327016
0	1	0.15679	0.305087	0.00892881	0.00791022	0.033675	0.230707	0.140423	0.375968	0.0140944	0.0150261
0	1	0.173686	0.0615337	0.00452847	0.0104187	0.0626332	0.100876	0.0341695	0.0788782	0.00840349	0.00655369
0	1	0.183408	0.568784	0.00830376	0.0106603	0.0540446	0.243513	0.0782858	0.424788	0.00345718	0.0243793
0	1	0.18991	0.00995579	0.0597201	0.00484072	0.0433019	0.137336	0.0130388	0.0543162	0.0217557	0.0180427
0	1	0.222969	0.293644	0.00884758	0.00762969	0.0330425	0.354249	0.156429	0.301931	0.0153179	0.0189825
0	1	0.120448	0.185887	0.0138803	0.00855935	0.0173734	0.280546	0.173982	0.227658	0.0204309	0.0329688
0	1	0.139342	0.261841	0.00300335	0.00488477	0.0315535	0.152006	0.0339704	0.308762	0.00586829	0.0135173
0	1	0.255629	0.501192	0.00300335	0.00909812	0.0356633	0.238253	0.185951	0.289121	0.00599155	0.0139828
0	1	0.32048	0.403861	0.00534104	0.00720427	0.0402993	0.284453	0.0764323	0.544048	0.0066749	0.00948684
0	1	0.208921	0.0952878	0.0125572	0.00488477	0.0531498	0.205274	0.0974395	0.148779	0.015344	0.0172525
0	1	0.204751	0.406581	0.0113477	0.011154	0.0122816	0.345869	0.442673	0.518287	0.0269358	0.00809583
0	1	0.153278	0.0169287	0.0244834	0.00646357	0.046361	0.0981879	0.0112607	0.0407545	0.0193063	0.0150056
0	1	0.011777	0.00270283	0.0100977	0.00213984	0.0218546	0.00886274	0.00256425	0.00805268	0.019569	0.00592045
0	1	0.206256	0.148928	0.0185638	0.00981358	0.0483472	0.185694	0.0184938	0.099016	0.0054514	0.048137
0	1	0.297639	0.201589	0.00771935	0.0109345	0.0410851	0.35957	0.151479	0.331815	0.0123396	0.0145366
0	1	0.0373489	0.030579	0.00775997	0.00482198	0.0687139	0.0136249	0.00402772	0.0321519	0.00847979	0.00645853
0	1	0.175697	0.230376	0.00594169	0.00919928	0.0262915	0.293369	0.143336	0.296249	0.0125791	0.0156483
0	1	0.154324	0.00668515	0.0618163	0.00261047	0.0820752	0.060183	0.00930131	0.0412481	0.0335878	0.0124056
0	1	0.100314	0.167721	0.0143917	0.0110678	0.133026	0.0388997	0.0173071	0.0676966	0.0106372	0.0173173
0	1	0.272352	0.0927584	0.00789792	0.00855935	0.0443955	0.200593	0.0309022	0.177035	0.0123422	0.00808189
0	1	0.0772282	0.0557909	0.0618777	0.00242036	0.019868	0.0475867	0.00723303	0.0181298	0.0230166	0.0106927
0	1	0.275526	0.435807	0.0161856	0.0120164	0.0343793	0.342994	0.299198	0.469137	0.0113458	0.0165094
0	1	0.308241	0.178704	0.0106415	0.0110237	0.0562511	0.278309	0.109422	0.280695	0.0142445	0.0120223
0	1	0.201039	0.702778	0.00467536	0.0110858	0.023438	0.292304	0.201312	0.552587	0.00741946	0.0151538
0	1	0.239831	0.430999	0.00771935	0.00883988	0.0249923	0.359893	0.217968	0.435358	0.015344	0.0257216
0	1	0.0632526	0.0842824	0.0103521	0.00730512	0.077973	0.0876413	0.0175077	0.0861669	0.00741946	0.0239969
0	1	0.162505	0.271216	0.0123947	0.0111518	0.0147429	0.313401	0.272735	0.254283	0.014644	0.0144376
0	1	0.226098	0.573321	0.010398	0.00799831	0.0322501	0.267594	0.183445	0.425978	0.00866911	0.014073
0	1	0.0346562	0.00753662	0.0202359	0.00762969	0.0273604	0.0193083	0.00527358	0.0149326	0.0411529	0.00816142
0	1	0.208251	0.0615897	0.0121838	0.00532178	0.0636741	0.217101	0.0221785	0.157612	0.0124397	0.0170382
0	1	0.136069	0.271081	0.0103938	0.00795427	0.0344916	0.26203	0.170775	0.272041	0.0128447	0.0144277
0	1	0.176639	0.23456	0.0124678	0.010205	0.0436412	0.199926	0.250524	0.276965	0.020324	0.026856
0	1	0.20188	0.539103	0.00954055	0.0941147	0.171048	0.0771989	0.156238	0.226517	0.00715931	0.011427
0	1	0.139566	0.00540567	0.06653	0.00213984	0.0292885	0.0627477	0.00331412	0.0193399	0.0284021	0.00875528
0	1	0.207549	0.0197677	0.0527623	0.00739322	0.0785008	0.113837	0.0291109	0.0576074	0.0123658	0.0138523
0	1	0.201987	0.967085	0.0109419	0.0131016	0.0174237	0.430257	0.383269	0.936679	0.0226811	0.0175841
0	1	0.185831	0.315005	0.00901006	0.00577038	0.0312023	0.207619	0.153996	0.319014	0.0121002	0.0102396
0	1	0.122811	0.00860821	0.0683236	0.00402144	0.0316372	0.0648406	0.00741436	0.0206414	0.0298246	0.0165628
0	1	0.303843	0.499368	0.0131823	0.0148686	0.0425269	0.385373	0.233193	0.532923	0.012591	0.0114961
0	1	0.21595	0.267513	0.00892075	0.00776235	0.0286225	0.336357	0.255547	0.408386	0.0124604	0.00765188
0	1	0.162227	0.374613	0.0149356	0.00406194	0.0126308	0.34246	0.376027	0.449188	0.025217	0.0140781
0	1	0.16813	0.483193	0.019739	0.0165577	0.0190565	0.582877	0.405307	0.567881	0.0103716	0.0180899
0	1	0.123173	0.273355	0.00538973	0.00762969	0.0226222	0.267099	0.256524	0.45615	0.00715383	0.0231321
0	1	0.203639	0.356374	0.0118916	0.02508	0.0326924	0.344092	0.610016	0.610943	0.037045	0.0141492
0	1	0.162498	0.201451	0.0194296	0.00537896	0.0617209	0.21609	0.109964	0.23056	0.0242591	0.0157251
0	1	0.108563	0.624932	0.0117455	0.00581442	0.00743725	0.315744	0.260415	0.527222	0.00830008	0.0132428
0	1	0.21998	0.271381	0.0113477	0.0230496	0.0445013	0.382173	0.682297	0.463146	0.0373106	0.0173719
0	1	0.154425	0.0881439	0.00830376	0.00714226	0.0264909	0.137594	0.0272955	0.148127	0.0197852	0.00990504
0	1	0.175587	0.219035	0.00990935	0.00092966	0.0140917	0.236685	0.0490328	0.245497	0.00643542	0.0038038
0	1	0.197236	0.449989	0.00826313	0.0291394	0.0216011	0.223627	0.420648	0.446317	0.0340918	0.00963952
0	1	0.273813	0.219535	0.00534104	0.0119793	0.0474517	0.364758	0.148624	0.369437	0.0056334	0.0139298
0	1	0.246812	0.452788	0.00592545	0.00739322	0.247595	0.0958518	0.0123144	0.122245	0.0103977	0.0138287
0	1	0.204118	0.13336	0.00830376	0.0130167	0.0441659	0.274451	0.212348	0.299544	0.0299173	0.00553306
0	1	0.187694	0.150709	0.00838503	0.0204606	0.13192	0.0790217	0.133991	0.0830593	0.0362384	0.00842931
0	1	0.104301	0.1694	0.00892881	0.0102686	0.0294179	0.224054	0.13323	0.29639	0.0126053	0.0111489
0	1	0.19301	0.482254	0.00475661	0.0138512	0.03434	0.376164	0.317717	0.529512	0.0190941	0.0160817
0	1	0.165914	0.468024	0.0124353	0.0166545	0.0143205	0.442897	0.495815	0.634178	0.0207692	0.0232252
0	1	0.285545	0.0610142	0.0238481	0.00767375	0.0554645	0.189456	0.0229304	0.159822	0.0195196	0.0183228
0	1	0.295546	0.140913	0.00596608	0.00460424	0.048108	0.257243	0.11066	0.256553	0.00538366	0.010654
0	1	0.00908427	0.0191999	0.0102602	0.0620773	0.027815	0.0114741	0.00999512	0.0145938	0.0298879	0.00634447
0	1	0.275228	0.268757	0.00771935	0.0479793	0.0711491	0.316973	0.385831	0.407622	0.0306357	0.00922099
0	1	0.135979	0.58651	0.0105352	0.00888393	0.00682814	0.407017	0.27714	0.597466	0.0175483	0.0141337
0	1	0.233579	0.0756327	0.0264301	0.0030695	0.0432056	0.147195	0.0383438	0.094518	0.0153179	0.0131716
0	1	0.296456	0.0830986	0.0252347	0.00460424	0.046058	0.196433	0.0608785	0.112147	0.00989263	0.0129922
0	1	0.25009	0.113796	0.00596608	0.0198856	0.0349209	0.198459	0.0270142	0.204606	0.00420174	0.0121094
0	1	0.174636	0.357796	0.00760571	0.0537301	0.0441534	0.273412	0.25263	0.390175	0.0274442	0.0128779
0	1	0.284585	0.617236	0.0184826	0.0132077	0.115245	0.172938	0.0395881	0.39493	0.026434	0.0596774
0	1	0.310005	0.504185	0.00534104	0.0119094	0.0589881	0.263096	0.102081	0.490824	0.0124659	0.0108462
0	1	0.36298	0.304624	0.00838503	0.0303199	0.0895695	0.250814	0.17259	0.303528	0.0123658	0.00766907
0	1	0.240269	0.26569	0.00812293	0.031252	0.0679143	0.21871	0.124251	0.186613	0.0190668	0.00605918
0	1	0.262073	0.0216227	0.0162678	0.00832287	0.0776096	0.146622	0.0299471	0.0801892	0.0292559	0.0126882
0	1	0.189992	0.584767	0.0094726	0.0058919	0.0207875	0.42835	0.290495	0.52042	0.00566147	0.0155549
0	1	0.143981	0.161785	0.01284	0.0119975	0.205516	0.0537319	0.0336814	0.108281	0.0136154	0.0114586
0	1	0.27573	0.809593	0.00646927	0.0137171	0.0281394	0.383602	0.286195	0.634485	0.0163019	0.0151558
0	1	0.227515	0.176687	0.00542229	0.00335002	0.0230808	0.260107	0.0858682	0.207772	0.0116212	0.0121897
0	1	0.188206	0.144973	0.00479724	0.0137687	0.0328085	0.223936	0.0779471	0.20368	0.0278004	0.0120222
0	1	0.189791	0.0147937	0.040399	0.00274493	0.0324017	0.0949085	0.0072693	0.0425923	0.0158295	0.0104649
0	1	0.124097	0.0239422	0.0542388	0.00916444	0.14677	0.0559623	0.0276312	0.0326943	0.0507703	0.0158059
0	1	0.195601	0.20041	0.0119322	0.00916444	0.038361	0.329153	0.0973799	0.327572	0.0131103	0.0177225
0	1	0.218417	0.18438	0.00659112	0.0281272	0.0475734	0.29865	0.211239	0.28544	0.034598	0.0107225
0	1	0.225373	0.426115	0.0107633	0.0114071	0.0438062	0.402307	0.313613	0.543353	0.0286588	0.0129883
0	1	0.324581	0.369142	0.00588483	0.017705	0.0497751	0.355161	0.112697	0.382152	0.00830008	0.024826
0	1	0.11532	0.342123	0.0172323	0.00543944	0.00881435	0.214049	0.195569	0.2736	0.0101321	0.00452457
0	1	0.112383	0.0455166	0.00775997	0.00274493	0.150569	0.0619095	0.00712421	0.0678709	0.0232158	0.00823882
0	1	0.188754	0.138583	0.00892881	0.0070246	0.0535185	0.281354	0.188953	0.259915	0.0126053	0.0108216
0	1	0.079746	0.0176404	0.0113477	0.0143774	0.0851421	0.0297227	0.0139338	0.0497622	0.0232579	0.0091668
0	1	0.252288	0.125594	0.0088882	0.00855935	0.08177	0.279716	0.142346	0.125341	0.0181187	0.00802864
0	1	0.1515	0.524282	0.0120134	0.0146543	0.0112927	0.29409	0.383435	0.510169	0.0180304	0.0114565
0	1	0.200398	0.00582958	0.0282724	0.00399915	0.0362225	0.0812576	0.00719676	0.0302169	0.0231746	0.00719256
0	1	0.205935	0.615938	0.0103682	0.0111362	0.0300042	0.25617	0.0836191	0.455839	0.0088672	0.0126982
0	1	0.145413	0.516948	0.00600671	0.00920849	0.0119731	0.319711	0.253047	0.603252	0.0113556	0.0107808
0	1	0.175625	0.00981194	0.028978	0.00613899	0.0258288	0.0781858	0.0107165	0.0849241	0.0123658	0.00770373
0	1	0.330631	0.216032	0.010057	0.013034	0.060873	0.402421	0.306497	0.322438	0.0262206	0.0126949
0	1	0.236843	0.563203	0.00959448	0.0106992	0.0298995	0.278462	0.164941	0.466565	0.0200574	0.0140572
0	1	0.141229	0.902442	0.125188	0.012234	0.0174257	0.291803	0.194807	0.173276	0.0191161	0.0107441
0	1	0.180797	0.433482	0.0137261	0.0104187	0.0213414	0.287869	0.169883	0.441069	0.0123396	0.014872
0	1	0.186726	0.458171	0.00954569	0.00774735	0.0149308	0.41498	0.382487	0.559372	0.0403215	0.0171208
0	1	0.217387	0.222822	0.00683464	0.00948901	0.0291445	0.307195	0.310119	0.346147	0.017312	0.0155001
0	1	0.237795	0.342303	0.00534104	0.0128956	0.0222732	0.350738	0.33551	0.532088	0.0173602	0.00969755
0	1	0.132449	0.00924411	0.0323435	0.00609495	0.0463934	0.0722875	0.00940619	0.0336764	0.0287394	0.00988037
0	1	0.251753	0.276443	0.00596608	0.00641951	0.0390025	0.295605	0.256821	0.309171	0.013672	0.0145311
0	1	0.191648	0.207898	0.0220298	0.00981358	0.231015	0.0813122	0.0131114	0.0681961	0.0172326	0.0154947
0	1	0.253634	0.249328	0.00847174	0.00781756	0.0338759	0.320294	0.120081	0.351019	0.0135893	0.0159276
0	1	0.136846	0.0609165	0.0360967	0.00213984	0.0140367	0.110558	0.0131839	0.0404212	0.0121002	0.0135192
0	1	0.0751451	0.065963	0.00534104	0.00520933	0.0765235	0.0312345	0.00455997	0.0332464	0.00345718	0.0081327
0	1	0.17871	0.0409917	0.028535	0.00399915	0.0513135	0.119091	0.0148759	0.0690371	0.0104807	0.0125102
0	1	0.148238	0.0180105	0.025155	0.0146984	0.108613	0.0794139	0.0289684	0.0607738	0.0579025	0.00987736
0	1	0.238549	0.0746659	0.0421685	0.00948901	0.108798	0.146827	0.0257631	0.121219	0.015344	0.0204503
0	1	0.128186	0.0187717	0.00896945	0.0102664	0.0484509	0.0711341	0.0112245	0.0389662	0.0078984	0.0343493
0	1	0.112185	0.0183443	0.0137424	0.00795309	0.040376	0.0706735	0.00794664	0.0382501	0.00741946	0.0349992
0	1	0.230059	0.354884	0.00952653	0.0106992	0.0692794	0.180951	0.121915	0.233679	0.0160624	0.00950772
0	1	0.226236	0.156149	0.00905067	0.0183729	0.0386714	0.249129	0.153535	0.236435	0.0370711	0.00791978
0	1	0.266329	0.144155	0.0152512	0.0220876	0.0511176	0.289972	0.290905	0.22502	0.0228544	0.0129238
0	1	0.239086	0.0455243	0.0179388	0.0030695	0.0532651	0.122285	0.0160872	0.0450528	0.017381	0.00592942
0	1	0.24744	0.0314456	0.0132963	0.00395511	0.124065	0.117439	0.0256193	0.060701	0.0359522	0.0062864
0	1	0.112124	0.0222152	0.021486	0.00060509	0.0293175	0.0865392	0.0111344	0.0468847	0.0138418	0.024249
0	1	0.0622816	0.0100996	0.0193296	0.0035085	0.0457656	0.0329626	0.00527358	0.019752	0.016925	0.00655164
0	1	0.128968	0.0746558	0.0119322	0.0129271	0.124932	0.0395937	0.00787409	0.048319	0.00938752	0.0158997
0	1	0.231551	0.418987	0.0112259	0.0129018	0.0256706	0.433714	0.396784	0.564338	0.0172947	0.0209495
0	1	0.089916	0.0229669	0.00478395	0.0152246	0.0818736	0.0331964	0.011203	0.0386801	0.0288488	0.00779982
0	1	0.241399	0.227663	0.00892881	0.0182833	0.0296798	0.289473	0.486823	0.388441	0.0279492	0.00871972
0	1	0.1195	0.115481	0.0262426	0.00762969	0.0354911	0.152991	0.104462	0.156401	0.0103977	0.0145973
0	1	0.140634	0.016921	0.0399553	0.00985761	0.0387627	0.0804436	0.00602345	0.0699719	0.020556	0.0122679
0	1	0.184434	0.333684	0.00713493	0.00363054	0.0640934	0.201959	0.0270429	0.230969	0.0193895	0.0111652
0	1	0.11271	0.125594	0.00955387	0.0061558	0.0314709	0.209333	0.191899	0.189746	0.0135893	0.00657034
0	1	0.103292	0.124883	0.00838503	0.00460424	0.0312593	0.204847	0.177378	0.188983	0.0111161	0.00699137
0	1	0.164806	0.39776	0.00844179	0.0266931	0.171545	0.07871	0.241594	0.130499	0.0163281	0.0163637
0	1	0.155833	0.253391	0.0065505	0.00832287	0.0254219	0.252503	0.199611	0.288888	0.0188872	0.0131602
0	1	0.178381	0.230007	0.0065505	0.00246441	0.0172068	0.210558	0.194319	0.295752	0.00976248	0.00783458
0	1	0.207995	0.165604	0.0138073	0.0195826	0.0473092	0.276224	0.133502	0.217496	0.0328019	0.00874998
0	1	0.103204	0.0100996	0.0337338	0.00302545	0.0378779	0.0548326	0.00463252	0.016848	0.0225591	0.0173762
0	1	0.149724	0.397968	0.0118916	0.0169562	0.0119485	0.310018	0.465479	0.397846	0.0426205	0.0114229
0	1	0.168046	0.137709	0.00534104	0.00767375	0.059611	0.165428	0.128333	0.148536	0.024971	0.00146749
0	1	0.243717	0.0379739	0.0449867	0.00363054	0.0362347	0.143924	0.0132565	0.131001	0.0247054	0.0155245
0	1	0.246577	0.449835	0.0118266	0.00916444	0.0483575	0.273837	0.374108	0.443039	0.00941366	0.022368
0	1	0.204116	0.203192	0.0126385	0.00953305	0.171423	0.0934677	0.0758787	0.166735	0.0066749	0.00667242
0	1	0.172986	0.0103797	0.0551508	0.00367459	0.044479	0.0959265	0.00527358	0.0442814	0.0128263	0.0125462
0	1	0.0346535	0.0111024	0.0471524	0.00855935	0.0459542	0.0291049	0.00659197	0.0428628	0.0317213	0.0137076
0	1	0.099255	0.33574	0.00838503	0.0045602	0.0210427	0.214758	0.257553	0.393395	0.0130082	0.0139029
0	1	0.208461	0.176789	0.00951323	0.0143297	0.043303	0.251925	0.143295	0.203485	0.00271262	0.030886
0	1	0.214909	0.174973	0.0143511	0.0161961	0.0260863	0.30969	0.197715	0.200906	0.0226633	0.00554204
0	1	0.160309	0.167356	0.00830376	0.0101341	0.037631	0.228534	0.091206	0.244234	0.0176212	0.00907668
0	1	0.197119	0.0911829	0.0280771	0.0104187	0.0249416	0.233765	0.167857	0.163884	0.0197852	0.0117662
0	1	0.133184	0.288159	0.0176545	0.00759607	0.0230532	0.234413	0.108978	0.219324	0.0078984	0.00728268
0	1	0.152884	0.324385	0.0029221	0.00730512	0.0151042	0.306914	0.405416	0.432829	0.0192801	0.0129545
0	1	0.152319	0.237696	0.00538166	0.0139872	0.0266633	0.269894	0.254507	0.338832	0.0197852	0.0121094
0	1	0.17198	0.654502	0.00780061	0.00492881	0.0165966	0.295535	0.141226	0.715027	0.0103977	0.00978851
0	1	0.332292	0.657256	0.00901006	0.025553	0.0426302	0.327348	0.468712	0.4988	0.0124208	0.0121094
0	1	0.0974419	0.46804	0.00819006	0.00339406	0.00448294	0.206858	0.350286	0.480961	0.0142846	0.00884718
0	1	0.168203	0.158792	0.00775997	0.0147424	0.0526981	0.137155	0.0883075	0.131766	0.0109093	0.00621018
0	1	0.208038	0.0398232	0.0669664	0.00274493	0.15635	0.100243	0.00994237	0.0382501	0.0228949	0.041332
0	1	0.309428	0.0868947	0.00775294	0.00919168	0.0512999	0.188632	0.0165706	0.135067	0.0118607	0.00705442
0	1	0.106481	0.00982046	0.0639143	0.00565948	0.0315395	0.0704029	0.00399145	0.0198971	0.0209826	0.0193856
0	1	0.201533	0.106746	0.00650988	0.012234	0.0440717	0.2131	0.103258	0.156821	0.0131135	0.0148746
0	1	0.225379	0.370179	0.00717555	0.00795427	0.016342	0.266862	0.161112	0.27374	0.00463607	0.00667242
0	1	0.17821	0.279658	0.0111721	0.0126037	0.0153872	0.391693	0.469849	0.304594	0.0430746	0.013022
0	1	0.153267	0.0394069	0.013101	0.00301386	0.0282292	0.125513	0.0212031	0.0971009	0.0118161	0.0098936
0	1	0.219008	0.76517	0.0136286	0.00892089	0.0261877	0.312976	0.126062	0.564191	0.0192594	0.0248239
0	1	0.0922293	0.333923	0.00650988	0.0269932	0.0244046	0.191008	0.177198	0.333448	0.00897095	0.0306463
0	1	0.0299483	0.0051179	0.0274865	0.00395511	0.0246084	0.0172663	0.00399145	0.00923077	0.024971	0.00499722
0	1	0.223682	0.174544	0.0126299	0.0137529	0.0275053	0.270126	0.153725	0.251269	0.0155026	0.00715498
0	1	0.23903	0.357653	0.00898273	0.0235382	0.0336779	0.344563	0.619755	0.601821	0.0663794	0.0133978
0	1	0.327734	0.298455	0.00896945	0.0285992	0.0546957	0.380232	0.312443	0.340217	0.0256894	0.0195102
0	1	0.106548	0.154706	0.0141636	0.00460424	0.0310303	0.162474	0.160289	0.179943	0.0113022	0.0154238
0	1	0.0847595	0.0917371	0.00413157	0.012278	0.0912775	0.035533	0.00807129	0.0459313	0.0104217	0.00929781
0	1	0.108339	0.0383998	0.0239374	0.00538263	0.0296501	0.122697	0.0139338	0.0752442	0.00544593	0.0293254
0	1	0.106999	0.0199116	0.013101	0.00823477	0.0288361	0.109426	0.0110431	0.0195257	0.0049463	0.0521149
0	1	0.233187	0.284197	0.0172325	0.00399915	0.0354604	0.326573	0.0636712	0.302105	0.0121002	0.0380134
0	1	0.0918546	0.0219027	0.010057	0.00804352	0.0185461	0.0805958	0.0157844	0.0302757	0.00813788	0.0748622
0	1	0.0776381	0.00910793	0.0309992	0.00181527	0.0234357	0.0402363	0.0100149	0.0169147	0.0145548	0.00485982
0	1	0.208527	0.381784	0.0143104	0.0156281	0.0194725	0.347083	0.470121	0.65418	0.0492467	0.0151925
0	1	0.194865	0.394695	0.00650988	0.0181692	0.0849503	0.0974158	0.0636489	0.223693	0.00794521	0.00398189
0	1	0.124957	0.215579	0.0106821	0.0106928	0.0254488	0.292102	0.038098	0.246569	0.00372281	0.0502374
0	1	0.235753	0.161995	0.0119322	0.00670004	0.0474813	0.29127	0.0724427	0.300138	0.0101321	0.0430561
0	1	0.16393	0.389499	0.0113884	0.0101381	0.0311303	0.248267	0.170362	0.540597	0.0128447	0.0272581
0	1	0.129313	0.224097	0.0136855	0.00734917	0.0188587	0.187758	0.0733948	0.30112	0.00226101	0.0419011
0	1	0.224007	0.170959	0.0122324	0.00812801	0.0209942	0.218367	0.0667421	0.313434	0.0123658	0.0143149
0	1	0.0703188	0.0557524	0.00761856	0.00883988	0.0157941	0.108043	0.00858769	0.0803309	0.00551344	0.0495646
0	1	0.245245	0.0541555	0.0162505	0.010006	0.0478148	0.157376	0.0224127	0.0833799	0.00688099	0.0554814
0	1	0.255512	0.157447	0.00775997	0.0163653	0.0418296	0.291543	0.356173	0.284471	0.0491738	0.00598601
0	1	0.284316	0.242725	0.00713493	0.0257039	0.0545466	0.310732	0.144645	0.3012	0.0125791	0.0334051
0	1	0.220683	0.588515	0.0070943	0.00855935	0.105598	0.0819681	0.011297	0.210093	0.00321771	0.0087219
0	1	0.158662	0.360847	0.00713493	0.00736077	0.0233321	0.208769	0.25473	0.365212	0.00965315	0.0151233
0	1	0.16692	0.345179	0.016145	0.0193361	0.0478706	0.306219	0.366862	0.470106	0.0162573	0.0383171
0	1	0.192558	0.37446	0.0185709	0.0348597	0.0481957	0.357703	0.434221	0.530806	0.0192801	0.038572
0	1	0.0847325	0.176493	0.00782716	0.0128866	0.0164566	0.147723	0.148174	0.275353	0.0188011	0.00563813
0	1	0.145352	0.176797	0.00646927	0.00903532	0.0251991	0.244665	0.251726	0.293105	0.0200073	0.00939389
0	1	0.183448	0.32911	0.00592545	0.00823477	0.0468715	0.205055	0.159648	0.320954	0.0169431	0.00971884
0	1	0.0917976	0.0841088	0.036056	0.00485116	0.0308819	0.114463	0.00791036	0.0974034	0.00947348	0.0161262
0	1	0.238781	0.0520579	0.0286209	0.00611175	0.0424365	0.159994	0.0139338	0.0915708	0.0111662	0.0282194
0	1	0.238024	0.0522591	0.0284911	0.00609495	0.0424365	0.160485	0.0139338	0.0913686	0.0108767	0.0285498
0	1	0.13107	0.394567	0.0119322	0.00888393	0.0125074	0.433657	0.374151	0.503947	0.0157784	0.0172655
0	1	0.236504	0.683759	0.00596608	0.0192585	0.0280224	0.35315	0.486954	0.628203	0.0210087	0.0142141
0	1	0.0556261	0.0415342	0.0164859	0.0159526	0.166251	0.0170189	0.032299	0.0366197	0.0157968	0.0152414
0	1	0.100172	0.266297	0.00826313	0.0070246	0.0327459	0.222426	0.249885	0.270097	0.0110508	0.0151709
0	1	0.106563	0.270107	0.00712086	0.0070246	0.0331851	0.228737	0.255667	0.281873	0.0137101	0.0120431
0	1	0.135232	0.176137	0.00663177	0.00581442	0.0962755	0.0517497	0.0172842	0.112933	0.0111161	0.00668141
0	1	0.146698	0.313677	0.0111852	0.0045602	0.0358636	0.184217	0.0563329	0.216723	0.00420174	0.00676852
0	1	0.2436	0.804847	0.011828	0.0659364	0.193796	0.101562	0.105414	0.198983	0.0221908	0.0158285
0	1	0.16413	0.364053	0.0127358	0.00706866	0.0371193	0.180164	0.0377859	0.270622	0.00765893	0.0263427
0	1	0.263814	0.0506337	0.0391934	0.00302545	0.0435376	0.224989	0.0276704	0.11074	0.0230269	0.0115621
0	1	0.0887618	0.00469399	0.0423876	0.00629039	0.0310128	0.0434254	0.00199572	0.0202246	0.0155835	0.00625138
0	1	0.267575	0.282962	0.00939288	0.0140492	0.044908	0.255398	0.166764	0.28354	0.0136154	0.0137629
0	1	0.0531592	0.0126586	0.0206784	0.0106992	0.0399956	0.0289734	0.0192074	0.0126181	0.0221136	0.00481144
0	1	0.17798	0.29094	0.0106821	0.0183781	0.0204817	0.233761	0.229148	0.353218	0.0176062	0.0101973
0	1	0.217581	0.110422	0.0155801	0.00503083	0.025946	0.19465	0.0543173	0.157603	0.0114645	0.00803165
0	1	0.250125	0.190422	0.00955387	0.0100501	0.0486331	0.235411	0.0856415	0.205689	0.00989263	0.0143531
0	1	0.176745	0.697157	0.00395299	0.0115848	0.0204372	0.249758	0.0872151	0.590394	0.00597511	0.00602552
0	1	0.197456	0.146786	0.0136448	0.0138812	0.0273572	0.160836	0.0319801	0.267008	0.0066749	0.0316009
0	1	0.0638983	0.0257412	0.0214454	0.00650355	0.10513	0.0394304	0.016353	0.026777	0.025252	0.00939088
0	1	0.172836	0.253753	0.00421282	0.0405537	0.129967	0.092364	0.223113	0.147039	0.0561147	0.00980694
0	1	0.100936	0.0173527	0.014008	0.00335523	0.0300565	0.0424045	0.00527358	0.0451495	0.0136154	0.00885317
0	1	0.150387	0.457016	0.0101789	0.00646357	0.00657288	0.38195	0.303655	0.419237	0.0185237	0.0130817
0	1	0.23991	0.326858	0.00659112	0.00881	0.0298175	0.360472	0.308144	0.36193	0.01436	0.0131701
0	1	0.0904039	0.134352	0.0132229	0.0163847	0.143128	0.0332553	0.0163893	0.0598015	0.0105564	0.01824
0	1	0.174532	0.0991045	0.0118509	0.0086034	0.0522719	0.243569	0.082166	0.161802	0.0112528	0.0161752
0	1	0.196567	0.15968	0.01552	0.0134441	0.0424491	0.251395	0.0979156	0.256762	0.00965315	0.0382647
0	1	0.160351	0.243164	0.00884131	0.0106047	0.0781046	0.18368	0.190561	0.260542	0.015344	0.0235567
0	1	0.160031	0.24269	0.00830376	0.00999962	0.0788105	0.183424	0.184853	0.26003	0.015344	0.0236878
0	1	0.221201	0.131696	0.0206338	0.00969206	0.0470254	0.195611	0.102069	0.2639	0.0150098	0.0137659
0	1	0.10686	0.0323449	0.0131354	0.00948901	0.157087	0.0396763	0.00819122	0.0208288	0.036458	0.00492279
0	1	0.0168222	0.0233261	0.0132635	0.063158	0.0299049	0.00861679	0.0146111	0.0187439	0.0326038	0.00783647
0	1	0.219139	0.00554954	0.054693	0.00213984	0.0301379	0.165997	0.00659197	0.0504462	0.0118607	0.0176372
0	1	0.229273	0.135206	0.00542229	0.0315988	0.0830813	0.168408	0.217146	0.125604	0.0306262	0.00394796
0	1	0.195375	0.169432	0.00676961	0.00762969	0.0363861	0.268459	0.11294	0.27279	0.00864296	0.0117743
0	1	0.096225	0.00341451	0.0121189	0.0030695	0.0198434	0.0579347	0.00598717	0.0183726	0.0054514	0.00407772
0	1	0.12902	0.00526179	0.0658056	0.00488477	0.0214974	0.0663112	0.00991812	0.0244625	0.0204393	0.0126138
0	1	0.125537	0.250325	0.00771935	0.00948901	0.0295187	0.206346	0.141966	0.271385	0.0124152	0.0129178
0	1	0.198771	0.126866	0.0065505	0.00920849	0.0471771	0.187462	0.0407785	0.223291	0.0114079	0.0101783
0	1	0.241716	0.193435	0.0108039	0.0214425	0.0326695	0.281917	0.204035	0.287625	0.020613	0.0106571
0	1	0.259359	0.119982	0.0107633	0.0199193	0.0651604	0.260582	0.215057	0.313208	0.0314833	0.0182248
0	1	0.248323	0.115783	0.0136448	0.00976953	0.0515576	0.258212	0.173731	0.319613	0.0213723	0.0173791
0	1	0.228799	0.172966	0.0118509	0.031343	0.189731	0.0767863	0.0677309	0.0761565	0.0291727	0.0125989
0	1	0.230919	0.413169	0.00859607	0.0526123	0.0286646	0.387249	0.614479	0.485135	0.0995354	0.0217269
0	1	0.279595	0.30679	0.00901006	0.0182269	0.0835814	0.202824	0.11418	0.272276	0.0113556	0.0112396
0	1	0.140767	0.553512	0.00358777	0.00367459	0.0138034	0.23206	0.0929551	0.553714	0.00479002	0.00822387
0	1	0.138622	0.0219053	0.0125979	0.00781967	0.0516143	0.0953185	0.0137887	0.0687027	0.0111194	0.00489812
0	1	0.0324117	0.00294006	0.0140264	0.00883988	0.0302543	0.00794154	0.00851516	0.0133689	0.0260717	0.008001
0	1	0.320711	0.0987024	0.027452	0.00548986	0.0600173	0.222568	0.0186282	0.166526	0.00774747	0.010295
0	1	0.241699	0.196505	0.0113477	0.00520933	0.0298571	0.270416	0.100586	0.242611	0.0075161	0.0151493
0	1	0.237436	0.020911	0.0424807	0.00577392	0.04655	0.195598	0.00847151	0.102202	0.0162605	0.0158464
0	1	0.170515	0.0602991	0.0379963	0.00492881	0.0361748	0.152014	0.0320835	0.126661	0.017895	0.0129704
0	1	0.232096	0.468627	0.0113477	0.00367459	0.0287091	0.334317	0.256573	0.448618	0.0147093	0.0132224
0	1	0.209697	0.130781	0.0137667	0.00976953	0.0387127	0.262452	0.0668554	0.195698	0.0203334	0.0100131
0	1	0.150873	0.0132341	0.0250081	0.00664124	0.0283947	0.0828404	0.00835685	0.0504658	0.0186803	0.00592942
0	1	0.0597807	0.0278762	0.00179389	0.0121899	0.0638382	0.023686	0.106087	0.0235612	0.0597562	0.00700335
0	1	0.184703	0.319646	0.0107552	0.0106256	0.0217048	0.401839	0.271995	0.493117	0.0168866	0.0154482
0	1	0.0912704	0.00469399	0.0822078	0.00547305	0.0608429	0.0699084	0.00327785	0.0195908	0.0238868	0.0129989
0	1	0.241553	0.41255	0.00842564	0.0244068	0.0574326	0.319829	0.135267	0.362523	0.0128709	0.0162268
0	1	0.235844	0.40703	0.00842564	0.0282306	0.055993	0.310476	0.133174	0.35884	0.0125813	0.016601
0	1	0.230048	0.40404	0.013101	0.0106992	0.019133	0.332317	0.160139	0.359923	0.00765893	0.0102711
0	1	0.247701	0.431739	0.00534104	0.00681042	0.0231823	0.404822	0.367885	0.674654	0.0153941	0.0242872
0	1	0.24252	0.0997172	0.00780061	0.00851532	0.0460711	0.197918	0.0371569	0.151658	0.0158229	0.00531065
0	1	0.173418	0.16541	0.0094726	0.00875988	0.0182885	0.216573	0.0329962	0.205344	0.00569086	0.0112733
0	1	0.283904	0.46761	0.016145	0.00827884	0.0319974	0.351977	0.14411	0.439256	0.0145733	0.0132205
0	1	0.0899665	0.0128102	0.0219892	0.00367459	0.027815	0.04794	0.00723303	0.020256	0.0182961	0.0089186
0	1	0.200021	0.222639	0.0124437	0.00827884	0.0482648	0.315181	0.283884	0.398394	0.0320112	0.0127316
0	1	0.257559	0.025605	0.0222084	0.00858951	0.0605646	0.173066	0.0318228	0.109991	0.020556	0.0151341
0	1	0.349062	1.11698	0.00838503	0.011481	0.239295	0.153858	0.097028	0.551639	0.00485776	0.0148038
0	1	0.25686	0.241741	0.00767873	0.0147864	0.0521713	0.260051	0.133813	0.244672	0.0160657	0.0226349
0	1	0.196767	0.0325338	0.0132552	0.0125585	0.0619033	0.135853	0.048925	0.092587	0.0153179	0.0181906
0	1	0.230731	0.626791	0.0126546	0.00767375	0.0168884	0.434626	0.243501	0.575104	0.0156108	0.0172274
0	1	0.274207	0.28787	0.00705366	0.0122019	0.0414952	0.420354	0.290058	0.475982	0.0271905	0.0136727
0	1	0.174499	0.238697	0.0107633	0.018445	0.0223346	0.341478	0.398915	0.353427	0.0180304	0.0119999
0	1	0.158139	0.251332	0.0101789	0.0122444	0.0157941	0.345009	0.335422	0.356236	0.0149768	0.0139263
0	1	0.194228	0.188624	0.0209015	0.00427968	0.24367	0.0934071	0.010531	0.0647734	0.0160624	0.0149538
0	1	0.122587	0.0505796	0.00959448	0.00767375	0.189454	0.0413427	0.00459625	0.0406721	0.0481076	0.00940165
0	1	0.453902	1.49065	0.0072161	0.0222649	0.309698	0.178405	0.10198	0.388717	0.0158229	0.0106988
0	1	0.212064	0.154477	0.015942	0.00903126	0.0245074	0.307953	0.0952311	0.357183	0.0146114	0.0186214
0	1	0.170569	0.00924411	0.0276896	0.00246441	0.0349676	0.0915961	0.0105834	0.0171998	0.0391361	0.0142159
0	1	0.202169	0.27375	0.00499179	0.0143077	0.0630684	0.151605	0.0734514	0.246221	0.0141205	0.00764428
0	1	0.114059	0.195826	0.0404469	0.00441415	0.0419814	0.139673	0.0675241	0.101708	0.0133792	0.00543205
0	1	0.300851	0.177807	0.00409095	0.0205004	0.0642531	0.266954	0.493151	0.294285	0.0563283	0.00896985
0	1	0.132006	0.107732	0.0070943	0.00371864	0.0342297	0.179868	0.0703862	0.150239	0.0066749	0.00905994
0	1	0.120401	0.190742	0.0117431	0.00484072	0.0204286	0.241136	0.162253	0.2761	0.0121524	0.0148309
0	1	0.306454	0.286563	0.00713493	0.00478913	0.0445176	0.256298	0.154215	0.20368	0.016107	0.0122878
0	1	0.19987	0.294608	0.0130604	0.00615059	0.0336368	0.304171	0.15021	0.305493	0.014839	0.0224673
0	1	0.232293	0.284223	0.00838503	0.0228207	0.0447234	0.259799	0.169434	0.394424	0.027418	0.00803763
0	1	0.19545	0.195878	0.00551961	0.0201922	0.0244572	0.247275	0.224274	0.291598	0.0269652	0.0085881
0	1	0.187248	0.102154	0.0220704	0.0105736	0.0334705	0.268599	0.14738	0.238268	0.015356	0.0201301
0	1	0.288455	0.0790554	0.0090296	0.00181527	0.0635169	0.205601	0.0373988	0.187929	0.0120169	0.00893587
0	1	0.0788976	0.102953	0.0164403	0.00874946	0.0186976	0.0895361	0.10338	0.10684	0.0111161	0.00656165
0	1	0.243101	0.0521843	0.0102925	0.00246441	0.0621463	0.132364	0.0390062	0.0566144	0.037268	0.00635945
0	1	0.156456	0.0153615	0.0112259	0.0086034	0.0359194	0.166938	0.0041796	0.0443873	0.0171934	0.010227
0	1	0.186823	0.0362878	0.0394797	0.00274493	0.0245025	0.10033	0.0163893	0.0407235	0.0121263	0.00971867
0	1	0.214131	0.113967	0.00713493	0.00520933	0.0356491	0.167301	0.0917719	0.139347	0.0163019	0.00700335
0	1	0.269733	0.44087	0.0137503	0.0167649	0.0348603	0.315049	0.112624	0.452311	0.0105838	0.0155065
0	1	0.189954	0.0150814	0.0404312	0.00349028	0.0402509	0.1101	0.0118292	0.0473775	0.0296713	0.0102589
0	1	0.148307	0.513403	0.00775997	0.00679451	0.0225218	0.268209	0.259856	0.441014	0.0111161	0.0127658
0	1	0.295978	0.521358	0.00615273	0.00795427	0.0526167	0.25248	0.174897	0.510862	0.00941366	0.00663294
0	1	0.242753	0.32469	0.00959448	0.0113043	0.0575478	0.174677	0.02765	0.233862	0.0109078	0.0218196
0	1	0.117764	0.0421021	0.0190671	0.00767375	0.126848	0.0642357	0.0079829	0.0301648	0.0163623	0.00856077
0	1	0.130639	0.0833562	0.0101383	0.0175545	0.149504	0.0516585	0.0955251	0.0545914	0.0395182	0.00679619
0	1	0.0312084	0.00483787	0.0113477	0.00646357	0.0286083	0.0148806	0.00587836	0.00881494	0.0178172	0.00553406
0	1	0.400147	0.882972	0.012476	0.00948901	0.230544	0.184543	0.130903	0.332427	0.0211723	0.0100041
0	1	0.0225421	0.00469399	0.0137261	0.00883988	0.0396366	0.0159904	0.00990608	0.0286859	0.0307381	0.00346448
0	1	0.157178	0.0840331	0.0124353	0.00401596	0.0188035	0.217328	0.100986	0.193553	0.0177295	0.00531618
0	1	0.214018	0.251476	0.0104211	0.012278	0.0412962	0.261406	0.166713	0.431511	0.00888244	0.0183667
0	1	0.133376	0.242808	0.00354714	0.00669901	0.0243531	0.180155	0.0618801	0.283953	0.0125791	0.028484
0	1	0.28188	0.140668	0.0101383	0.0070246	0.0551849	0.243129	0.0664273	0.188766	0.0174838	0.0175523
0	1	0.259421	0.331844	0.0072568	0.0199233	0.0789101	0.151025	0.0532872	0.226289	0.00569086	0.00604085
0	1	0.0828049	0.0950693	0.0355933	0.0030695	0.0359194	0.0811639	0.0178514	0.0462832	0.0145733	0.0121688
0	1	0.0843001	0.23149	0.00959448	0.0119534	0.0212304	0.154917	0.0549463	0.279481	0.00691437	0.0440124
0	1	0.323157	0.23492	0.010057	0.012234	0.0589582	0.224793	0.112137	0.207296	0.00677831	0.0111622
0	1	0.0306201	0.0147538	0.0101383	0.00213984	0.0359673	0.0130257	0.00595091	0.0229852	0.0105631	0.0107092
0	1	0.243605	0.499202	0.00650988	0.0174544	0.0406577	0.28007	0.144742	0.447903	0.00989263	0.0103231
0	1	0.223996	0.236029	0.0121675	0.0109733	0.044327	0.243238	0.0745502	0.203529	0.00765893	0.0085329
0	1	0.203647	0.0824914	0.00479724	0.00739322	0.0551834	0.165171	0.107732	0.135471	0.0536125	0.00719256
0	1	0.124711	0.0434748	0.00583872	0.025073	0.0595309	0.0775735	0.0841807	0.0412307	0.0270757	0.0139038
0	1	0.0911857	0.0876298	0.00951323	0.011717	0.0498788	0.0927551	0.0886832	0.100058	0.0323644	0.00916506
0	1	0.174953	0.0513122	0.012476	0.00799831	0.0314523	0.117675	0.0204532	0.0476224	0.0139939	0.012791
0	1	0.136044	0.00270283	0.0970456	0.00181527	0.056337	0.0835651	0.00591464	0.0200171	0.0262206	0.0408654
0	1	0.326703	0.601152	0.00896945	0.0134465	0.0693349	0.287076	0.290293	0.463896	0.0144759	0.0145585
0	1	0.265276	0.117967	0.0106821	0.00711269	0.110729	0.12708	0.0641656	0.0986726	0.00765893	0.00992561
0	1	0.215589	0.334749	0.00771935	0.00791022	0.0258682	0.248018	0.0519859	0.299532	0.00691437	0.0285372
0	1	0.18059	0.0736882	0.0113477	0.00674409	0.0337626	0.145112	0.0176351	0.077614	0.00491243	0.102838
0	1	0.199935	0.254035	0.0101383	0.00620889	0.0331706	0.249901	0.104098	0.360433	0.0089086	0.0250143
0	1	0.232861	0.163683	0.0088882	0.00743779	0.029006	0.255528	0.0903657	0.283728	0.00969123	0.0196931
0	1	0.186393	0.127314	0.00596608	0.00375863	0.0231644	0.244542	0.0640328	0.243572	0.0111204	0.0200016
0	1	0.150396	0.156598	0.0070943	0.0045602	0.0223669	0.186807	0.0868326	0.25659	0.0111161	0.0224169
0	1	0.0548429	0.0204871	0.0106334	0.00678813	0.0747653	0.0327947	0.00990608	0.0245098	0.0103977	0.0117964
0	1	0.228306	0.254725	0.00479724	0.00993154	0.0385354	0.221164	0.100519	0.22034	0.0128447	0.012373
0	1	0.240739	0.11392	0.0101383	0.00520933	0.0312298	0.253406	0.105967	0.190045	0.00619598	0.0527055
0	1	0.213377	0.263802	0.00607313	0.00849212	0.0448286	0.227179	0.0770836	0.22909	0.0109442	0.00572286
0	1	0.112038	0.107954	0.01552	0.0110678	0.062873	0.0619799	0.0125429	0.0745258	0.0103716	0.00888273
0	1	0.0595537	0.085109	0.0065505	0.0070246	0.00906962	0.0749213	0.00459625	0.0845723	0.00271262	0.0474161
0	1	0.0597219	0.0869229	0.0065505	0.0070246	0.00958457	0.0756528	0.00459625	0.0834191	0.00271262	0.0476976
0	1	0.134929	0.227651	0.0125979	0.00192088	0.0296018	0.172901	0.109322	0.290011	0.0118268	0.00621526
0	1	0.225928	0.459622	0.00990902	0.00335002	0.0349066	0.397092	0.203816	0.471089	0.0100907	0.0130369
0	1	0.191787	0.0238939	0.0313596	0.00399915	0.0380094	0.120796	0.00595091	0.0485503	0.01827	0.00991702
0	1	0.192124	0.0238939	0.0304554	0.00399915	0.0370156	0.121051	0.00459625	0.047788	0.0174546	0.00913478
0	1	0.196198	0.0997094	0.0125979	0.00339406	0.0324187	0.148977	0.0552422	0.153862	0.0089086	0.00760556
0	1	0.197501	0.50124	0.0104468	0.00598365	0.0264129	0.326623	0.0970237	0.440177	0.0101256	0.0144673
0	1	0.188808	0.332424	0.00650988	0.0175987	0.0174778	0.299685	0.148861	0.335746	0.00578556	0.0093819
0	1	0.281277	0.176085	0.0132715	0.00516529	0.0403523	0.29144	0.109115	0.385896	0.0115853	0.0153263
0	1	0.245251	0.0492688	0.0252117	0.00791022	0.0487055	0.259614	0.0617521	0.118268	0.00765893	0.019066
0	1	0.237341	0.594822	0.00959448	0.00213984	0.0159451	0.263333	0.0696391	0.568386	0.00888244	0.00906892
0	1	0.106993	0.270245	0.00705366	0.00709184	0.0328567	0.228444	0.255553	0.281635	0.0133792	0.0119856
0	1	0.260456	0.400062	0.0121267	0.016511	0.0319871	0.422283	0.420739	0.514579	0.0222999	0.0164754
0	1	0.138486	0.181584	0.0276709	0.0154379	0.0406286	0.182083	0.0948157	0.102497	0.0121002	0.0147596
0	1	0.150059	0.108078	0.0227115	0.00827884	0.0690667	0.0631215	0.0159658	0.0800671	0.01109	0.00709946
0	1	0.137609	0.0217666	0.0545009	0.00520933	0.036071	0.0991984	0.00530985	0.0344061	0.0222987	0.0125057
0	1	0.282637	0.266221	0.0102586	0.00488477	0.0269003	0.317304	0.189877	0.410844	0.0201248	0.0133879
0	1	0.240241	0.0128025	0.0489787	0.00888393	0.0502579	0.115843	0.00930131	0.0773095	0.0126053	0.0185433
0	1	0.282923	0.244592	0.00901006	0.00849657	0.0470285	0.327111	0.227654	0.402234	0.0121263	0.0116622
0	1	0.227294	0.418503	0.00830376	0.00823071	0.0325273	0.429405	0.244129	0.570189	0.00818469	0.0151264
0	1	0.211529	0.498814	0.0116236	0.0162478	0.0202497	0.427975	0.617608	0.652423	0.0338534	0.0215003
0	1	0.213315	0.0763733	0.0122812	0.0169883	0.0670706	0.170363	0.0665146	0.114711	0.02161	0.011403
0	1	0.214661	0.0778757	0.0118916	0.0172068	0.0700187	0.170451	0.0662632	0.115255	0.0219927	0.011403
0	1	0.162039	0.243185	0.0148136	0.00581442	0.0445791	0.235135	0.113705	0.293009	0.0078984	0.00655152
0	1	0.40682	0.814806	0.00775997	0.0277492	0.0702848	0.372926	0.429399	0.586723	0.022221	0.0109622
0	1	0.264661	0.271194	0.0138073	0.04762	0.0780017	0.300905	0.331067	0.305717	0.0371811	0.010239
0	1	0.207173	0.0993998	0.00918855	0.0134446	0.0352793	0.278728	0.147483	0.1704	0.0102856	0.0240469
0	1	0.275485	0.149338	0.0214048	0.00581442	0.0424909	0.25446	0.031407	0.180679	0.0227373	0.02032
0	1	0.128859	0.0869425	0.00471599	0.00428322	0.0383853	0.098093	0.0145386	0.0878556	0.00906607	0.0141709
0	1	0.156336	0.414789	0.00764588	0.00726057	0.0148634	0.255439	0.167019	0.451887	0.00518578	0.00937302
0	1	0.139519	0.403642	0.00475661	0.00734917	0.0127867	0.243804	0.146227	0.451024	0.00518578	0.0107254
0	1	0.261078	0.0656422	0.0233612	0.00583645	0.0749218	0.209519	0.0430661	0.165866	0.01961	0.0169837
0	1	0.137159	0.317163	0.00606792	0.00916444	0.0123026	0.229233	0.104616	0.347583	0.00446737	0.00981795
0	1	0.133748	0.314669	0.00588483	0.00888037	0.0123194	0.227928	0.101286	0.344503	0.00446737	0.00975945
0	1	0.243009	0.72478	0.00929834	0.009296	0.0205646	0.368273	0.164739	0.71712	0.00989263	0.0171752
0	1	0.214	0.24724	0.00832816	0.00734917	0.0410171	0.22529	0.0570174	0.313616	0.0101321	0.00619332
0	1	0.315341	0.239787	0.00892881	0.0208373	0.0585584	0.245455	0.279936	0.243133	0.0601765	0.00770971
0	1	0.266899	0.207012	0.00338481	0.00674409	0.0676604	0.226865	0.137494	0.23353	0.0143338	0.00745209
0	1	0.298991	0.143958	0.0163669	0.0138579	0.0719628	0.269291	0.0687112	0.268452	0.0200247	0.00728421
0	1	0.122716	0.0439493	0.0300742	0.00181527	0.053899	0.0682946	0.0195997	0.0937193	0.0131103	0.0110227
0	1	0.196314	0.178885	0.0088882	0.00438297	0.0327149	0.225643	0.132978	0.208541	0.031463	0.012391
0	1	0.0859946	0.0338497	0.0148949	0.0089133	0.132488	0.0302302	0.00922876	0.0372256	0.0188011	0.0313496
0	1	0.157418	0.568946	0.00588483	0.0128391	0.0110038	0.355629	0.169011	0.536759	0.0117477	0.0153962
0	1	0.173922	0.574177	0.00588483	0.0128391	0.0125606	0.364756	0.170483	0.544554	0.0128447	0.0151278
0	1	0.0114396	0.00469399	0.0468895	0.00432373	0.0131458	0.00804888	0.00399145	0.00918628	0.036553	0.0104915
0	1	0.116981	0.60238	0.00892881	0.00988127	0.00804855	0.399045	0.447122	0.59981	0.0244047	0.0169024
0	1	0.142338	0.315138	0.00592545	0.0222156	0.0103754	0.432242	0.39931	0.532599	0.024726	0.0179247
0	1	0.0979137	0.0759517	0.00905067	0.0104738	0.091064	0.0424498	0.019026	0.0611765	0.0106372	0.0139918
0	1	0.16657	0.0217682	0.0107633	0.0124976	0.0392591	0.111657	0.00937384	0.0316909	0.026729	0.00657932
0	1	0.446771	0.782125	0.0131416	0.0228306	0.0599187	0.36719	0.324149	0.451786	0.0256894	0.0136915
0	1	0.197493	0.0661322	0.0188866	0.0070246	0.0549201	0.110882	0.0185663	0.136054	0.0118607	0.0145008
0	1	0.193597	0.189987	0.00587675	0.00823477	0.030859	0.320157	0.0993534	0.354597	0.013131	0.00854878
0	1	0.239735	0.154993	0.0431095	0.00520933	0.0584151	0.170045	0.0147516	0.0709884	0.0249449	0.0152489
0	1	0.141852	0.117335	0.0101383	0.0212482	0.0572733	0.172092	0.0651298	0.17779	0.02154	0.0101032
0	1	0.141456	0.356262	0.0088882	0.0070246	0.0216011	0.160628	0.103945	0.331388	0.0197996	0.00884147
0	1	0.184496	0.117707	0.0065505	0.0164709	0.0260797	0.254812	0.31943	0.253178	0.0175777	0.00379202
0	1	0.223787	0.494901	0.0070943	0.00641951	0.0436547	0.272178	0.0406889	0.30553	0.00861681	0.0667434
0	1	0.26526	0.231772	0.00838503	0.0298605	0.0614693	0.250078	0.389128	0.255895	0.0381586	0.00977827
0	1	0.175102	0.0479316	0.0197002	0.00591772	0.0443247	0.115496	0.0113504	0.0814245	0.0133738	0.00770771
0	1	0.295775	0.47204	0.00675347	0.00981358	0.0590213	0.24548	0.104292	0.374262	0.00897387	0.0106222
0	1	0.159739	0.0113791	0.0546494	0.00497338	0.0229346	0.0993225	0.0139701	0.0417225	0.0146468	0.0126163
0	1	0.223383	0.493265	0.00471599	0.0193414	0.207558	0.0994926	0.136896	0.182287	0.0106372	0.00783946
0	1	0.308563	0.0323865	0.0554318	0.00520933	0.046897	0.212953	0.018485	0.0971594	0.0114438	0.0287495
0	1	0.192988	0.148201	0.0106415	0.00912042	0.0440372	0.249377	0.244996	0.295074	0.0276836	0.00939088
0	1	0.330434	0.436337	0.011429	0.0153927	0.058985	0.357073	0.214364	0.347278	0.0177559	0.0103122
0	1	0.214362	0.105524	0.00892881	0.0217229	0.0508998	0.15935	0.0997462	0.210552	0.0103716	0.010814
0	1	0.146311	0.505517	0.0065505	0.00562953	0.00697968	0.29754	0.162532	0.460793	0.0140944	0.00841883
0	1	0.275663	0.164318	0.00900192	0.00957713	0.0576739	0.245262	0.141106	0.275161	0.0281626	0.00489812
0	1	0.181781	0.0201928	0.0478583	0.0045602	0.029985	0.102602	0.0132336	0.0329142	0.0222584	0.00917103
0	1	0.02725	0.00540567	0.088317	0.00367459	0.0257993	0.0184944	0.00395518	0.00687992	0.0455269	0.0149015
0	1	0.201548	0.267751	0.0082436	0.0159085	0.0527845	0.327153	0.246273	0.351136	0.0185356	0.016319
0	1	0.257022	0.171908	0.00793854	0.0294848	0.0386714	0.284273	0.246968	0.335078	0.0252105	0.00929181
0	1	0.0356653	0.00682902	0.0360726	0.00764792	0.0700043	0.0162363	0.00717795	0.0080331	0.0422046	0.0124364
0	1	0.184321	0.370549	0.0127854	0.0095518	0.0184125	0.415102	0.463137	0.567849	0.0207692	0.0153173
0	1	0.109909	0.133243	0.00842564	0.0385652	0.0539496	0.0592577	0.180862	0.0695778	0.0299276	0.00644956
0	1	0.228565	0.336252	0.00300335	0.00795427	0.0260797	0.257819	0.0595162	0.345342	0.0145995	0.0139527
0	1	0.207751	0.0674844	0.0197734	0.00520933	0.0411976	0.16937	0.0330324	0.174031	0.00718001	0.0407094
0	1	0.171307	0.238538	0.0119322	0.0117917	0.0421329	0.248406	0.252032	0.382089	0.0150719	0.0156635
0	1	0.236883	0.0631149	0.0303906	0.00251605	0.036556	0.2535	0.0748798	0.114261	0.0389063	0.0147622
0	1	0.171685	0.433405	0.00596608	0.0100941	0.0230487	0.350666	0.401273	0.472994	0.0156359	0.0129178
0	1	0.306688	0.156453	0.0114696	0.00363054	0.0364551	0.257464	0.0691975	0.21155	0.0180044	0.0104342
0	1	0.0484068	0.270966	0.00763812	0.00060509	0.000917335	0.170378	0.140234	0.330609	0.00741946	0.00239952
0	1	0.202145	0.136728	0.00955387	0.00697455	0.0490316	0.193731	0.0604303	0.22525	0.00888244	0.0052111
0	1	0.368086	1.28267	0.0189778	0.0186461	0.100166	0.319182	0.473353	0.875007	0.0089086	0.0141879
0	1	0.216008	0.231218	0.00448871	0.00695737	0.0276385	0.295287	0.0902881	0.248712	0.00603967	0.0125274
0	1	0.248653	0.170197	0.00896945	0.0268882	0.0621139	0.220606	0.375104	0.30219	0.0427628	0.0112747
0	1	0.255785	0.0377639	0.0143511	0.00946319	0.0463121	0.170074	0.059763	0.147796	0.0172859	0.0100031
0	1	0.272502	0.443978	0.0071076	0.00710208	0.040913	0.353936	0.259068	0.590722	0.0165328	0.0221482
0	1	0.141316	0.275487	0.0100977	0.0065592	0.0362225	0.258964	0.207597	0.424057	0.0133912	0.0100735
0	1	0.203815	0.440352	0.0119728	0.0159085	0.0273008	0.382908	0.634019	0.520228	0.0286675	0.0169678
0	1	0.0902303	0.00071168	0.0470223	0.00242036	0.0432893	0.0503458	0.00602617	0.0156753	0.0275181	0.0153836
0	1	0.175511	0.217585	0.0023783	0.0104187	0.0370546	0.229436	0.128028	0.32968	0.0137308	0.0107011
0	1	0.185354	0.245042	0.00507314	0.0143401	0.0187138	0.363884	0.371031	0.472886	0.0105771	0.0133695
0	1	0.271322	0.389032	0.00650988	0.00855935	0.049404	0.296683	0.0985847	0.371887	0.0108767	0.0192279
0	1	0.205242	0.286875	0.00590922	0.00711269	0.0323656	0.231286	0.187692	0.353827	0.014839	0.0105927
0	1	0.203056	0.285906	0.00592545	0.00711269	0.0312475	0.229738	0.185094	0.353446	0.014839	0.010248
0	1	0.229213	0.18568	0.004105	0.00931179	0.0292953	0.218508	0.149859	0.277139	0.0158229	0.00666642
0	1	0.162699	0.195729	0.00771935	0.00855935	0.040857	0.154151	0.054916	0.200514	0.00684907	0.0123862
0	1	0.134143	0.289683	0.00471599	0.00953424	0.0200077	0.211203	0.122391	0.34922	0.0108767	0.00877468
0	1	0.249596	0.00796461	0.0448841	0.00822718	0.0909212	0.113098	0.00986983	0.0559748	0.040299	0.013435
0	1	0.254478	0.415025	0.00842564	0.021767	0.0574579	0.324976	0.136212	0.364686	0.011692	0.0158027
0	1	0.215606	0.192193	0.0102195	0.0330303	0.0278048	0.324655	0.356676	0.34351	0.0201488	0.0154668
0	1	0.219615	0.321142	0.0148542	0.0109009	0.0357365	0.264437	0.126233	0.293504	0.0165937	0.0123809
0	1	0.176344	0.227219	0.00842564	0.00823477	0.233367	0.0747609	0.0131839	0.0920548	0.00856749	0.0246616
0	1	0.287927	0.175988	0.0124635	0.0135322	0.0530426	0.347855	0.248449	0.353991	0.0180304	0.0106706
0	1	0.286973	0.289651	0.0070943	0.011717	0.0412373	0.357509	0.15495	0.32776	0.0180304	0.0160596
0	1	0.228951	0.239316	0.0125166	0.00860861	0.0520625	0.228901	0.0761147	0.314603	0.00909475	0.0133448
0	1	0.108006	0.0152176	0.0177927	0.00730397	0.0347174	0.0748468	0.00749372	0.0588702	0.0160363	0.0078088
0	1	0.16382	0.153289	0.0314114	0.0111417	0.0300579	0.124771	0.0219688	0.109243	0.0106372	0.0127069
0	1	0.18137	0.254423	0.00879675	0.00383745	0.0259839	0.319199	0.228446	0.382045	0.00953728	0.0109171
0	1	0.145508	0.0964387	0.00354714	0.00851415	0.0286522	0.20219	0.192254	0.259416	0.0123658	0.0174017
0	1	0.234526	0.423472	0.00951323	0.0135991	0.0317425	0.336761	0.370025	0.456569	0.0246638	0.0185589
0	1	0.0642617	0.0483823	0.0196788	0.00546146	0.0701352	0.0413416	0.00651399	0.0252524	0.0412182	0.0111495
0	1	0.244287	0.165642	0.0132815	0.00516529	0.0413948	0.300382	0.198608	0.308215	0.0179419	0.0129545
0	1	0.252421	0.0904037	0.030575	0.0030695	0.0455445	0.171989	0.0210238	0.181684	0.014839	0.0147755
0	1	0.142372	0.0193998	0.0299196	0.0030695	0.0340871	0.104924	0.00399145	0.0512671	0.00938752	0.01342
0	1	0.198419	0.299189	0.00892881	0.00641951	0.0387193	0.213871	0.157245	0.286853	0.0133498	0.0102466
0	1	0.240458	0.0435331	0.00951323	0.00335002	0.0703834	0.158768	0.028912	0.107693	0.0150784	0.0084587
0	1	0.201536	0.0513824	0.00959433	0.0030695	0.0343387	0.208099	0.0480885	0.0958825	0.00815094	0.0101874
0	1	0.127461	0.295341	0.00892881	0.00479983	0.0444623	0.230537	0.271158	0.34531	0.0118128	0.0131775
0	1	0.242694	0.102821	0.00749217	0.00581442	0.0471509	0.185547	0.0420685	0.170346	0.0170464	0.00833791
0	1	0.120112	0.00995579	0.0448066	0.00488477	0.0225942	0.0744114	0.00598717	0.0198579	0.0200509	0.0122919
0	1	0.255448	0.0639235	0.0165958	0	0.0371357	0.227434	0.0892575	0.142677	0.0174419	0.0075145
0	1	0.166447	0.00953184	0.0269153	0.00395511	0.0148767	0.0929814	0.00595091	0.0367255	0.0166002	0.00840183
0	1	0.161477	0.0545377	0.0220704	0.00706866	0.0393446	0.100124	0.0360616	0.115024	0.0131299	0.0086707
0	1	0.197789	0.23702	0.00470973	0.0352568	0.0396278	0.189605	0.107687	0.274641	0.0154944	0.00689829
0	1	0.201711	0.469751	0.0102195	0.00734917	0.0196149	0.281745	0.212853	0.516938	0.0101321	0.0105965
0	1	0.22464	0.417783	0.011989	0.0128056	0.0313638	0.445132	0.578183	0.67434	0.0210087	0.0171036
0	1	0.216015	0.0404248	0.0312626	0.0322737	0.114197	0.139824	0.0983352	0.0770588	0.0566569	0.0104996
0	1	0.253605	0.272687	0.00600671	0.0294668	0.172672	0.135862	0.158202	0.113957	0.0441532	0.0083873
0	1	0.196624	0.179365	0.0131823	0.0131625	0.0260703	0.267968	0.108541	0.220667	0.0247313	0.00813076
0	1	0.208798	0.282767	0.0120134	0.0109093	0.0824473	0.182966	0.110732	0.199817	0.00941366	0.0118625
0	1	0.17126	0.322925	0.00358777	0.0067294	0.0272633	0.239472	0.112654	0.32902	0.00569086	0.0106511
0	1	0.255372	0.225785	0.00721619	0.021749	0.0590069	0.313555	0.236625	0.290115	0.0350508	0.0111742
0	1	0.231445	0.0503544	0.00534104	0.0306695	0.0599643	0.126588	0.10992	0.0665761	0.0391252	0.0106571
0	1	0.17857	0.0075407	0.0377123	0.00734917	0.0350035	0.110248	0.0163569	0.0451104	0.0237159	0.0204062
0	1	0.320275	0.108231	0.165611	0.150509	0.313298	0.259277	0.088647	0.161209	0.187642	0.803923
0	1	0.228015	0.169786	0.0100977	0.0149788	0.0429653	0.217592	0.122144	0.214344	0.00813788	0.0129515
0	1	0.0894933	0.0697369	0.0255223	0.00920849	0.0556859	0.0872042	0.012559	0.0351603	0.0179945	0.00579189
0	1	0.204491	0.0945122	0.0150409	0.00727035	0.0380322	0.218956	0.0235913	0.203409	0.00747412	0.0119134
0	1	0.127526	0.0442371	0.0179388	0.00613899	0.125734	0.0664344	0.00866025	0.0347905	0.0140235	0.00813974
0	1	0.0962309	0.237198	0.0120134	0.0254911	0.161512	0.0547144	0.0411947	0.0567616	0.0125791	0.0100288
0	1	0.336244	1.35265	0.0179248	0.0116617	0.079024	0.322508	0.201186	0.841471	0.00768508	0.0158123
0	1	0.154879	0.349747	0.0293835	0.0175217	0.0184902	0.25079	0.308883	0.215631	0.0108767	0.00793557
0	1	0.32428	0.27269	0.00650988	0.0224161	0.0663863	0.242339	0.0960206	0.305374	0.0323905	0.00990805
0	1	0.157608	0.0836704	0.0124353	0.00399915	0.0191319	0.21736	0.102394	0.194521	0.0188338	0.00531618
0	1	0.224089	0.12285	0.0146596	0.00734917	0.0464473	0.19955	0.0410879	0.274956	0.00785379	0.00790488
0	1	0.0761244	0.218038	0.0111446	0.00153475	0.0192363	0.118733	0.102821	0.200817	0.00372281	0.00748086
0	1	0.184809	0.178094	0.00824699	0.0115437	0.0325435	0.288044	0.196155	0.238814	0.0147088	0.0143868
0	1	0.122569	0.0139458	0.0389626	0.00367459	0.0367641	0.0928291	0.00568478	0.0405167	0.0117398	0.0114899
0	1	0.114737	0.107084	0.00838503	0.0579183	0.103498	0.0497565	0.02774	0.0478859	0.0209706	0.0273018
0	1	0.156024	0.259747	0.00475661	0.00581442	0.0248029	0.195722	0.0635717	0.288136	0.0157968	0.0222648
0	1	0.181111	0.385692	0.0122245	0.0111119	0.0312417	0.297197	0.400352	0.452565	0.0151142	0.0122734
0	1	0.155325	0.312727	0.0114696	0.0101381	0.131148	0.13754	0.113552	0.17634	0.0107832	0.0111375
0	1	0.160712	0.135606	0.010057	0.0160154	0.0378552	0.118651	0.0741016	0.149337	0.0121002	0.0060532
0	1	0.203488	0.14448	0.00996776	0.00488477	0.0301124	0.266875	0.110384	0.285234	0.0131103	0.00949898
0	1	0.170906	0.247375	0.00471599	0.0092094	0.0210726	0.23637	0.278106	0.284324	0.0174369	0.0137779
0	1	0.111122	0.288173	0.00475661	0.00789225	0.0235302	0.230949	0.258727	0.350901	0.0208759	0.00806936
0	1	0.193119	0.27674	0.00775997	0.00799831	0.0347881	0.205964	0.0513448	0.327132	0.00616981	0.0208624
0	1	0.136645	0.181172	0.0117048	0.0191547	0.0261632	0.239286	0.119278	0.323755	0.0138222	0.0211529
0	1	0.231158	0.114059	0.0107227	0.0128391	0.047034	0.257516	0.139469	0.195023	0.0118607	0.0314976
0	1	0.210298	0.0482194	0.0175092	0.0130016	0.045546	0.20889	0.0595592	0.112424	0.0136154	0.0428252
0	1	0.240447	0.317613	0.0110454	0.00670004	0.0385361	0.328097	0.108153	0.434666	0.00768508	0.00955671
0	1	0.0575356	0.0931604	0.00417219	0.0214413	0.083687	0.0290902	0.00919249	0.0749168	0.0175736	0.00738474
0	1	0.160192	0.280747	0.00767064	0.0132581	0.02965	0.331336	0.32004	0.371231	0.0162072	0.0124126
0	1	0.203302	0.225851	0.00775997	0.00981358	0.0403495	0.231015	0.162218	0.303532	0.0133159	0.0125827
0	1	0.119417	0.751251	0.0094726	0.00860457	0.00881435	0.328014	0.281227	0.630681	0.00701451	0.011848
0	1	0.0891349	0.252931	0.00588483	0.00992605	0.00591081	0.263433	0.300236	0.311917	0.0190876	0.0113602
0	1	0.0890221	0.253983	0.00643676	0.00920495	0.00613282	0.26551	0.290336	0.314283	0.0174329	0.0113836
0	1	0.187791	0.446933	0.00354714	0.00758566	0.0249369	0.22378	0.0975068	0.395781	0.0108767	0.0106144
0	1	0.148948	0.150222	0.0131823	0.0105956	0.023307	0.303134	0.149349	0.264002	0.0185356	0.0179843
0	1	0.143895	0.621633	0.0194484	0.00427968	0.0129141	0.326435	0.264207	0.531767	0.0173328	0.0132657
0	1	0.160336	0.411612	0.00417219	0.00548986	0.0531023	0.148367	0.0274554	0.385018	0.00588874	0.0113214
0	1	0.173046	0.788938	0.00596608	0.0125033	0.0109362	0.341774	0.413696	0.65502	0.0357108	0.0147
0	1	0.297795	0.0842931	0.0149356	0.00342768	0.066157	0.156898	0.0124475	0.116828	0.0296778	0.0142113
0	1	0.170704	0.146589	0.0142293	0.00577038	0.0275326	0.260533	0.0567739	0.243567	0.0135893	0.0133419
0	1	0.202825	0.186453	0.0125166	0.00585848	0.0377335	0.28168	0.270486	0.26402	0.0165501	0.00692896
0	1	0.229208	0.19677	0.00780061	0.00699879	0.0399956	0.243087	0.0809333	0.247774	0.00679849	0.00822182
0	1	0.223434	0.195334	0.00780061	0.00679219	0.0422121	0.23404	0.079377	0.24612	0.00715383	0.00780282
0	1	0.275758	0.0129464	0.0285154	0.00153475	0.0398737	0.14525	0.0168032	0.0810736	0.0161213	0.0133244
0	1	0.164602	0.310094	0.0107227	0.0132523	0.026874	0.324418	0.4256	0.435062	0.0448182	0.0129551
0	1	0.211288	0.369785	0.0065505	0.0204688	0.0271051	0.354901	0.456258	0.542497	0.0335726	0.0102696
0	1	0.163673	0.303934	0.00596608	0.00619064	0.0129666	0.27734	0.313897	0.283842	0.0143077	0.00775726
0	1	0.232437	0.158717	0.00468316	0.0104627	0.0273599	0.350632	0.286123	0.349874	0.0265134	0.0163793
0	1	0.227942	0.15778	0.00542229	0.0104627	0.0266269	0.351079	0.282567	0.34923	0.025955	0.0163793
0	1	0.150748	0.313676	0.00901006	0.0108273	0.0310135	0.19561	0.211541	0.322678	0.0158229	0.0120907
0	1	0.137449	0.125837	0.0118587	0.0104187	0.018187	0.230561	0.134002	0.197719	0.0135893	0.0124171
0	1	0.116415	0.392897	0.00659112	0.00771778	0.170648	0.0515835	0.0172047	0.0956936	0.00593034	0.0119787
0	1	0.123595	0.0465083	0.0294897	0.00181527	0.0544596	0.0669886	0.0192799	0.0938462	0.0131103	0.0110227
0	1	0.156926	0.189472	0.0125166	0.0119157	0.0260841	0.314483	0.210641	0.280336	0.0148859	0.0236356
0	1	0.194615	0.179067	0.0125166	0.0179602	0.0643292	0.26366	0.391825	0.360082	0.0284282	0.0134542
0	1	0.185281	0.0314346	0.0201629	0.00762969	0.0312205	0.150719	0.0282136	0.105717	0.00950291	0.0102023
0	1	0.193244	0.47028	0.00745057	0.00885552	0.0340325	0.288687	0.245883	0.483415	0.0160624	0.0296724
0	1	0.174345	0.787267	0.00834439	0.0162331	0.0120769	0.38318	0.569489	0.788483	0.0277097	0.0134043
0	1	0.172891	0.297375	0.0157277	0.00944497	0.0229003	0.318945	0.290666	0.428851	0.0212744	0.017316
0	1	0.191453	0.0431015	0.0225249	0.00981358	0.0262061	0.261139	0.0486788	0.16465	0.0179445	0.0168718
0	1	0.175331	0.0411823	0.0217458	0.00854776	0.0262133	0.243378	0.0417499	0.156365	0.0167042	0.0188472
0	1	0.170062	0.0108113	0.0604129	0.0116729	0.0408828	0.0966624	0.0067733	0.044739	0.0175254	0.0305486
0	1	0.167521	0.265701	0.0113072	0.0113483	0.0130635	0.377236	0.306962	0.463835	0.0218843	0.0100348
0	1	0.262804	0.341426	0.00607982	0.00863297	0.0301104	0.359777	0.0672472	0.440049	0.00840349	0.0126979
0	1	0.262841	0.341421	0.00630709	0.00886827	0.0300993	0.359217	0.0668144	0.441031	0.00840349	0.0129997
0	1	0.298152	0.585688	0.0119322	0.0595746	0.266267	0.137703	0.0758411	0.193157	0.0251657	0.013853
0	1	0.0673658	0.0244276	0.0208813	0.0045602	0.109312	0.0358978	0.0065557	0.0428628	0.0133237	0.00688752
0	1	0.234568	0.18809	0.0114548	0.0107432	0.020049	0.402448	0.246971	0.337469	0.0120381	0.0191641
0	1	0.145694	0.204472	0.0166888	0.00916444	0.033319	0.215619	0.0563465	0.269425	0.00597193	0.0110483
0	1	0.152556	0.0490749	0.00955387	0.00395511	0.0628171	0.0927941	0.013329	0.0596912	0.0144514	0.00688257
0	1	0.223936	0.34707	0.0137667	0.0107316	0.0276634	0.222154	0.0894559	0.458003	0.0137871	0.0120103
0	1	0.157751	0.224577	0.00534104	0.00759607	0.0166076	0.2458	0.059506	0.306056	0.00718001	0.0100011
0	1	0.21422	0.390758	0.00880692	0.0113043	0.0297547	0.336005	0.174048	0.408342	0.00444122	0.0187902
0	1	0.171224	0.169062	0.00842564	0.00698056	0.0266352	0.203302	0.0665307	0.239997	0.0123058	0.0170669
0	1	0.290801	0.160639	0.0137667	0.00242036	0.0681986	0.252048	0.0511634	0.222371	0.0101582	0.0118678
0	1	0.0745811	0.0132264	0.025155	0.00153475	0.0293466	0.0378027	0.00855142	0.0355723	0.0121002	0.00713012
0	1	0.160161	0.0264528	0.0100164	0.0045602	0.0521203	0.067217	0.00994237	0.0776581	0.0126314	0.013224
0	1	0.20751	0.169959	0.026202	0.00574932	0.02939	0.280938	0.139176	0.21652	0.0177648	0.0110285
0	1	0.173051	0.10878	0.0159049	0.0119598	0.05213	0.230268	0.175754	0.183234	0.0128447	0.0185013
0	1	0.256553	0.187025	0.0129135	0.00935731	0.164888	0.138534	0.0728882	0.132319	0.0063233	0.0102504
0	1	0.126431	0.24642	0.0241238	0.0030695	0.0147122	0.162879	0.0912648	0.274097	0.00611648	0.00650526
0	1	0.303934	0.0709266	0.0325355	0.00762969	0.0958082	0.183317	0.0351006	0.148158	0.00223368	0.0171033
0	1	0.190277	0.0574789	0.0377997	0.00493995	0.0351352	0.108831	0.0335486	0.0791581	0.00864296	0.0101703
0	1	0.0705949	0.627232	0.0165669	0.00548986	0.00545259	0.250061	0.244699	0.543422	0.0106317	0.0110453
0	1	0.114511	0.22385	0.0113964	0.00670004	0.0110808	0.221834	0.180264	0.367014	0.00565046	0.0107248
0	1	0.184234	0.210359	0.0070943	0.00553391	0.0371377	0.250636	0.0851378	0.273848	0.0118607	0.00501891
0	1	0.166779	0.191779	0.00713493	0.00767375	0.02015	0.261356	0.146423	0.257727	0.00302637	0.00848338
0	1	0.280788	0.0634978	0.0150248	0.0104187	0.0624072	0.174616	0.0213738	0.103541	0.0208471	0.0102603
0	1	0.247011	0.199673	0.00417219	0.0710745	0.0828355	0.207293	0.425484	0.164751	0.0425073	0.0140224
0	1	0.149331	0.472585	0.00534104	0.0166596	0.0270813	0.242765	0.277112	0.572263	0.00843509	0.0109192
0	1	0.318963	0.709653	0.00951323	0.00901957	0.0361153	0.356302	0.093511	0.60924	0.0140649	0.0118224
0	1	0.236395	0.763866	0.0148949	0.0608868	0.298214	0.0869586	0.167196	0.222564	0.027418	0.0126376
0	1	0.116077	0.105332	0.0201631	0.0107432	0.208519	0.02983	0.0128284	0.0715356	0.0133323	0.00469994
0	1	0.0881557	0.320856	0.00769278	0.0334817	0.165685	0.03137	0.0245172	0.11755	0.0116123	0.00865089
0	1	0.218339	0.552594	0.00834439	0.0126489	0.0433191	0.442929	0.452224	0.729655	0.0340644	0.0106665
0	1	0.200048	0.110306	0.00542229	0.00746361	0.0348704	0.219951	0.0937289	0.182606	0.0415254	0.00747348
0	1	0.165131	0.126112	0.0056434	0.0106204	0.0328534	0.170808	0.322145	0.245293	0.034281	0.00690017
0	1	0.252275	0.310765	0.011234	0.00795427	0.0397545	0.323532	0.158585	0.32668	0.00569086	0.0190309
0	1	0.181768	0.0387638	0.0238481	0.00488477	0.0431383	0.173283	0.0225875	0.0456201	0.0333222	0.00415505
0	1	0.165857	0.351743	0.0040175	0.01573	0.0264754	0.295464	0.38051	0.420515	0.0341168	0.00984263
0	1	0.20572	0.638609	0.0105197	0.0119534	0.0332034	0.331564	0.332184	0.653487	0.00914808	0.0137442
0	1	0.0141295	0.0106027	0.00796295	0.00892796	0.0221858	0.0130257	0.00602345	0.0137598	0.0345552	0.0129772
0	1	0.151928	0.390347	0.00693196	0.010654	0.0185463	0.260111	0.278294	0.450155	0.00944957	0.0109513
0	1	0.190971	0.0759651	0.0179875	0.00335002	0.0274371	0.181565	0.0783849	0.15859	0.0164767	0.00572507
0	1	0.138318	0.0426336	0.0302037	0.00565794	0.0245046	0.13467	0.00260051	0.0849437	0.015344	0.013673
0	1	0.152686	0.364084	0.0122405	0.0367899	0.0097317	0.352426	0.478827	0.453087	0.0464761	0.0246289
0	1	0.0301968	0.0102435	0.0163473	0.0110109	0.0820771	0.0165881	0.013825	0.0227924	0.0472358	0.00573124
0	1	0.154045	0.51439	0.00767873	0.00488477	0.024469	0.180521	0.0866235	0.490303	0.0086016	0.01817
0	1	0.265665	0.332975	0.00538166	0.00953305	0.0632807	0.190442	0.090361	0.248362	0.0082794	0.0122814
0	1	0.147609	0.12934	0.00544547	0.0190493	0.0377402	0.171651	0.0361079	0.172134	0.010673	0.00700035
0	1	0.17315	0.00853243	0.0583457	0.00851532	0.0551275	0.104971	0.00990608	0.0172633	0.0222495	0.0249748
0	1	0.166214	0.425298	0.00775997	0.00837446	0.0331072	0.224851	0.10454	0.3976	0.0109028	0.0106531
0	1	0.221544	0.139016	0.00896945	0.00827884	0.0561732	0.219269	0.0323913	0.159446	0.0116212	0.00747786
0	1	0.259228	0.2093	0.0125166	0.00302545	0.0356774	0.211331	0.120322	0.246941	0.0113817	0.00966072
0	1	0.437395	1.34061	0.00592545	0.0242755	0.270529	0.181057	0.107795	0.377377	0.0143885	0.0125959
0	1	0.226063	1.11053	0.126519	0.00548986	0.0652182	0.413637	0.266197	0.347068	0.0311147	0.0146392
0	1	0.217027	0.199135	0.0378008	0.0155839	0.0570532	0.189731	0.0390539	0.106306	0.0189046	0.00802914
0	1	0.217962	0.400269	0.00417219	0.00727035	0.0246084	0.270071	0.0767857	0.472934	0.00741946	0.00979981
0	1	0.31932	0.0679135	0.0286763	0.00488477	0.0631777	0.199775	0.0121895	0.147094	0.0169306	0.0194071
0	1	0.190418	0.158629	0.00890451	0.023995	0.13098	0.107761	0.129921	0.094853	0.0243761	0.0109229
0	1	0.205061	0.161291	0.0084175	0.0246699	0.134806	0.113352	0.139609	0.102803	0.0212482	0.0109633
0	1	0.141932	0.208019	0.00650988	0.00406548	0.0230289	0.227484	0.0725427	0.210425	0.0101059	0.00944384
0	1	0.170517	0.121583	0.00951323	0.00767375	0.0642937	0.154844	0.0909257	0.226822	0.0224717	0.00812478
0	1	0.143672	0.05951	0.0160981	0.00478502	0.0683211	0.0961311	0.0222595	0.0844844	0.0156928	0.00628802
0	1	0.207182	0.386572	0.0167294	0.00730512	0.030567	0.266149	0.101349	0.452148	0.00643542	0.00858249
0	1	0.211399	0.10326	0.00599039	0.00682812	0.0649007	0.198454	0.0112607	0.150929	0.0106372	0.0112822
0	1	0.130547	0.0883303	0.00810906	0.00492881	0.0735139	0.101526	0.0173676	0.0820345	0.017312	0.00576789
0	1	0.140522	0.0320024	0.0233725	0.00242036	0.0314336	0.0896673	0.0208148	0.0970846	0.0143338	0.0122754
0	1	0.151874	0.0338497	0.0340817	0.00335002	0.0352015	0.094718	0.0170666	0.101783	0.0145733	0.0139274
0	1	0.239055	0.0487795	0.0353745	0.0217229	0.101231	0.156005	0.097919	0.100873	0.0473269	0.00810009
0	1	0.203319	0.358063	0.00892881	0.020415	0.0367353	0.268178	0.343408	0.389715	0.0253876	0.00916486
0	1	0.268879	0.293873	0.0112098	0.0134441	0.145923	0.135243	0.0770916	0.222783	0.0153179	0.011188
0	1	0.205201	0.05433	0.00830376	0.0116288	0.0404431	0.139516	0.0927887	0.105871	0.0260905	0.00616127
0	1	0.186449	0.0741688	0.0230768	0.00989513	0.0701558	0.082756	0.0209059	0.142836	0.0111161	0.0132151
0	1	0.194356	0.2194	0.00776622	0.00734917	0.0599203	0.0856652	0.00801918	0.183623	0.0160886	0.0129298
0	1	0.255589	0.253198	0.0107633	0.012234	0.0437056	0.374877	0.387033	0.385618	0.0254434	0.0103658
0	1	0.251109	0.277896	0.00747716	0.00953305	0.0320507	0.218106	0.217838	0.375554	0.0130842	0.00867857
0	1	0.21672	0.359571	0.00830376	0.00670004	0.0510992	0.298034	0.268608	0.413243	0.0174542	0.0206349
0	1	0.163554	0.00213503	0.0735423	0.00395511	0.0468605	0.114855	0.0104021	0.0279302	0.0119466	0.0292044
0	1	0.219145	0.0866719	0.0113072	0.0146984	0.0812344	0.21883	0.0353467	0.14208	0.010611	0.0162115
0	1	0.140765	0.53653	0.00673967	0.00423563	0.0163613	0.186149	0.220465	0.416471	0.00297825	0.00597684
0	1	0.143983	0.444922	0.00658297	0.00510848	0.00989588	0.318873	0.306596	0.486338	0.0176466	0.0113762
0	1	0.213148	0.094453	0.0148136	0.00706866	0.0381536	0.223497	0.0232714	0.206718	0.00840349	0.0122175
0	1	0.120451	0.108035	0.025659	0.0045602	0.0955241	0.0538693	0.0103268	0.0568328	0.0158229	0.00630917
0	1	0.11918	0.0565024	0.0436377	0.00060509	0.0113111	0.0719479	0.00327785	0.0237084	0.0160624	0.00733593
0	1	0.286733	0.277768	0.0155606	0.0106992	0.0553035	0.297882	0.0902812	0.35062	0.0128502	0.0115556
0	1	0.167609	0.115601	0.0118672	0.010297	0.0115648	0.255834	0.166764	0.193306	0.0102076	0.0149074
0	1	0.135115	0.0544806	0.00775997	0.0332324	0.0399428	0.164004	0.0593818	0.120592	0.015947	0.0123892
0	1	0.233082	0.172913	0.0138479	0.0211735	0.028533	0.267412	0.269736	0.287975	0.0412728	0.0101012
0	1	0.291612	0.14593	0.00955387	0.00518209	0.05783	0.255175	0.0614611	0.183686	0.0175515	0.0158068
0	1	0.266395	0.192601	0.0257958	0.00553391	0.111305	0.177538	0.0468162	0.0628445	0.0236108	0.00832894
0	1	0.446181	0.598501	0.00667786	0.0110678	0.0773098	0.266371	0.0934596	0.415734	0.00420174	0.00842244
0	1	0.446433	0.604181	0.00650988	0.0107837	0.0784219	0.267054	0.0927257	0.416039	0.00420174	0.0083506
0	1	0.262992	0.25215	0.0106821	0.0204151	0.0557373	0.167479	0.0880486	0.256263	0.00756617	0.00750553
0	1	0.212076	0.0396111	0.00896945	0.00824	0.103483	0.107417	0.0153637	0.0453889	0.0331612	0.00449877
0	1	0.279817	0.399093	0.0125166	0.00739322	0.0245774	0.369767	0.14412	0.367982	0.00345718	0.0203075
0	1	0.226967	0.294563	0.0136448	0.0187125	0.0555657	0.275412	0.147441	0.279805	0.0150784	0.0129852
0	1	0.182322	0.603182	0.0072161	0.00538901	0.0201254	0.339037	0.465085	0.719602	0.00888244	0.0144259
0	1	0.115974	0.228459	0.00409095	0.0103729	0.0265946	0.179029	0.283486	0.241372	0.0314326	0.00474534
0	1	0.160867	0.245343	0.00596608	0.0171628	0.0293712	0.160137	0.200433	0.169454	0.00864296	0.00800873
0	1	0.300642	0.47487	0.00800096	0.00605039	0.071485	0.228348	0.114396	0.280037	0.0133237	0.00391012
0	1	0.157589	0.202904	0.00413157	0.00762969	0.0213458	0.224847	0.122962	0.289394	0.00816404	0.023018
0	1	0.202222	0.575803	0.0156418	0.024433	0.0265926	0.410342	0.555822	0.606575	0.032503	0.0130706
0	1	0.189366	0.742874	0.0106008	0.00482391	0.0182628	0.261735	0.0593473	0.582533	0.00420174	0.0132902
0	1	0.227399	0.0759979	0.0543195	0.00762969	0.038133	0.16154	0.00915621	0.0688579	0.0143338	0.0164874
0	1	0.275027	0.704016	0.0150168	0.00892796	0.0520518	0.268586	0.163044	0.557067	0.00984918	0.00656779
0	1	0.288624	0.0532011	0.0190671	0.00520933	0.0703633	0.159926	0.0143942	0.0776798	0.0120389	0.0117301
0	1	0.186458	0.471962	0.0130198	0.0510012	0.0320596	0.371574	0.691489	0.643521	0.0751398	0.0199021
0	1	0.171595	0.274529	0.00959448	0.00920849	0.0299014	0.284867	0.188304	0.349598	0.0113817	0.0141155
0	1	0.164347	0.0270361	0.044632	0.00213984	0.033936	0.108795	0.00855142	0.0332862	0.0130687	0.016008
0	1	0.152527	0.151118	0.0131823	0.0104334	0.0239709	0.307476	0.146306	0.27083	0.0184735	0.018266
0	1	0.190715	0.147977	0.00972436	0.0230405	0.0400944	0.248329	0.13157	0.325952	0.0180304	0.010236
0	1	0.251217	0.0819529	0.00948667	0.0105131	0.0459748	0.319982	0.115051	0.181565	0.014839	0.0115081
0	1	0.116187	0.0585306	0.00538166	0.0552712	0.233681	0.0504172	0.029381	0.031761	0.063479	0.0149389
0	1	0.158245	0.153198	0.00951323	0.018603	0.03185	0.324956	0.103928	0.222409	0.0106372	0.0363796
0	1	0.136433	0.226855	0.00116884	0.00888393	0.0299579	0.218133	0.315387	0.291087	0.0251843	0.0150458
0	1	0.242055	0.151607	0.01552	0.00920849	0.0404747	0.321012	0.131441	0.303671	0.0148805	0.0153104
0	1	0.216914	0.457136	0.00592545	0.0147136	0.0230859	0.360358	0.187594	0.46124	0.00271262	0.00960823
0	1	0.110023	0.0229494	0.0666754	0.00881	0.0293944	0.117586	0.0151797	0.0513762	0.0243211	0.0128
0	1	0.183876	0.106987	0.0246113	0.00582512	0.257398	0.0774114	0.0165343	0.0731008	0.0351031	0.0078989
0	1	0.111176	0.121756	0.0131823	0.010592	0.0182908	0.204144	0.098703	0.185377	0.0136986	0.0125747
0	1	0.152678	0.497085	0.00659112	0.0122106	0.0136328	0.348857	0.351275	0.743578	0.0120112	0.0122738
0	1	0.106962	0.00842481	0.0131823	0.00304748	0.0444917	0.05442	0.0072693	0.0214608	0.0217272	0.00731639
0	1	0.0578644	0.0223343	0.0189335	0.0030695	0.0112074	0.0622263	0.00730557	0.0278275	0.00619598	0.0354357
0	1	0.224172	0.22295	0.0338316	0.00855935	0.0536268	0.212433	0.105416	0.252181	0.00297825	0.0115765
0	1	0.0597162	0.391659	0.00475661	0.00948901	0.00708782	0.223168	0.215027	0.322887	0.0115725	0.00699437
0	1	0.291214	0.0711138	0.0150574	0.00335002	0.0449332	0.193204	0.0131114	0.151215	0.0101321	0.0132289
0	1	0.150859	0.465653	0.00596608	0.0086034	0.0143662	0.416253	0.417791	0.558534	0.0200247	0.0196
0	1	0.123625	0.0981524	0.00951323	0.00460424	0.0249673	0.188654	0.0542444	0.201136	0.0175254	0.0059455
0	1	0.0741117	0.262369	0.00904916	0.00933774	0.0165598	0.172349	0.296246	0.356992	0.0200818	0.00799957
0	1	0.262841	0.122403	0.016145	0.013278	0.0456841	0.26246	0.0559197	0.271805	0.0156655	0.0115433
0	1	0.198233	0.136581	0.00723571	0.020774	0.045555	0.232599	0.307881	0.214387	0.017791	0.00752049
0	1	0.204198	0.194052	0.0155035	0.00367459	0.0326314	0.201694	0.0389108	0.227007	0.00848622	0.012694
0	1	0.17185	0.115631	0.00592545	0.00848896	0.0372443	0.171403	0.0876187	0.137086	0.0145472	0.0166826
0	1	0.201727	0.324641	0.0071818	0.046884	0.0358158	0.294206	0.376641	0.361001	0.0555669	0.0121995
0	1	0.171467	0.120757	0.00713493	0.00778618	0.0337148	0.206687	0.215772	0.221752	0.0185356	0.0077127
0	1	0.234719	0.338815	0.00896945	0.00948901	0.0329895	0.355924	0.150161	0.499022	0.00420174	0.0126235
0	1	0.162701	0.203249	0.00417219	0.0205568	0.051506	0.139657	0.0268639	0.200182	0.00470684	0.0121658
0	1	0.13066	0.0987429	0.0124923	0.00548986	0.0258288	0.107975	0.0506312	0.156529	0.00949641	0.0295612
0	1	0.16788	0.0389675	0.0287834	0.00367459	0.0405407	0.140815	0.0145749	0.0967295	0.0113904	0.0102203
0	1	0.149301	0.292919	0.00779244	0.00246441	0.0122284	0.269803	0.196949	0.3463	0.0118607	0.00460085
0	1	0.335749	0.589008	0.00901006	0.0127428	0.108257	0.273405	0.293478	0.42545	0.00952578	0.0170985
0	1	0.13632	0.305164	0.00534104	0.0106992	0.0437613	0.289808	0.115335	0.264683	0.0121263	0.0219224
0	1	0.200141	0.0668899	0.044514	0.0112709	0.0490087	0.109411	0.00873015	0.0225238	0.0437199	0.00976501
0	1	0.231605	0.259405	0.0100164	0.00930934	0.0432428	0.284303	0.144519	0.43713	0.0185618	0.00903567
0	1	0.133381	0.187793	0.00650988	0.00893557	0.0196149	0.209114	0.1127	0.230104	0.0121263	0.00826198
0	1	0.120797	0.157302	0.0070943	0.00609495	0.0132472	0.15634	0.0921904	0.219121	0.00691437	0.00625138
0	1	0.113843	0.328544	0.0111446	0.00409537	0.0128659	0.24845	0.139526	0.347485	0.00718001	0.00614929
0	1	0.255157	0.11	0.016145	0.00646357	0.0499414	0.140305	0.0208699	0.152692	0.0130895	0.0105481
0	1	0.262867	0.335014	0.0201143	0.0193038	0.0266012	0.377615	0.366903	0.503943	0.0130426	0.0235322
0	1	0.125981	0.393607	0.00821921	0.00952263	0.0120769	0.345882	0.386288	0.56247	0.0210753	0.0126892
0	1	0.169589	0.427751	0.0107227	0.0113301	0.0200776	0.382949	0.323456	0.512159	0.0162779	0.00779834
0	1	0.121954	0.0232627	0.0441166	0.0030695	0.0219417	0.0886304	0.00530985	0.020806	0.0158467	0.00991402
0	1	0.233839	0.209118	0.0250738	0.0086034	0.0692384	0.144173	0.0839565	0.197319	0.0181803	0.0136361
0	1	0.212014	0.613177	0.0151059	0.0124922	0.0884888	0.298765	0.333137	0.494667	0.0153225	0.0122571
0	1	0.178487	0.390948	0.00534104	0.00581442	0.0233268	0.331596	0.0850784	0.368688	0.0145995	0.015345
0	1	0.152749	0.360633	0.00896945	0.0107212	0.0160744	0.334971	0.3579	0.423913	0.0246157	0.0139918
0	1	0.139793	0.463939	0.0327885	0.00613899	0.0104447	0.329052	0.125518	0.322805	0.010529	0.00603786
0	1	0.229574	0.0156492	0.0185233	0.00827884	0.033306	0.14141	0.019187	0.0508175	0.0129475	0.0126464
0	1	0.21941	0.176497	0.00707806	0.0186082	0.0439084	0.288222	0.246282	0.265024	0.0172859	0.0140191
0	1	0.231266	0.162938	0.00530041	0.00641951	0.0243531	0.269577	0.15999	0.268556	0.0152917	0.0129951
0	1	0.087315	0.0700883	0.0195785	0.00822011	0.139762	0.0392336	0.0125093	0.0387876	0.0200192	0.0382265
0	1	0.145399	0.512892	0.0113477	0.0181699	0.0139909	0.36838	0.673925	0.734442	0.0387308	0.0158872
0	1	0.0857162	0.135414	0.0107633	0.00657446	0.0225184	0.206342	0.063174	0.154314	0.00815094	0.0535315
0	1	0.175625	0.0546245	0.0130604	0.0070246	0.0344661	0.114879	0.00791036	0.123546	0.00741946	0.00901246
0	1	0.237235	0.250532	0.00834439	0.0169118	0.0414713	0.253999	0.423909	0.334249	0.0210349	0.0167727
0	1	0.236805	0.24726	0.00834439	0.0167134	0.0415633	0.252213	0.425389	0.328539	0.0209107	0.0167741
0	1	0.20025	0.10965	0.0111042	0.00920442	0.0322504	0.264211	0.116416	0.222728	0.0128774	0.0150564
0	1	0.209334	0.176538	0.0088882	0.0104071	0.0313536	0.30254	0.191317	0.322097	0.0289606	0.00615546
0	1	0.178621	0.105107	0.00600671	0.011426	0.0284543	0.258879	0.0951344	0.165419	0.0187598	0.00760464
0	1	0.172855	0.293218	0.0129468	0.0195421	0.0169925	0.332327	0.500208	0.5103	0.0312086	0.0131437
0	1	0.198287	0.0901698	0.0119728	0.00609495	0.056573	0.185518	0.125376	0.164538	0.0363527	0.0093717
0	1	0.197217	0.361328	0.00354714	0.00756246	0.0232796	0.296572	0.141475	0.482564	0.0103182	0.00605918
0	1	0.403098	0.0973069	0.025577	0.00479435	0.0601951	0.277361	0.055265	0.10277	0.0308752	0.00896387
0	1	0.163112	0.0385454	0.00906675	0.00838566	0.0235255	0.123673	0.013162	0.0677579	0.0235853	0.00751151
0	1	0.480285	0.672457	0.00694012	0.0365521	0.148502	0.326916	0.377534	0.440979	0.0147789	0.00980898
0	1	0.0524828	0.0170649	0.0235844	0.00583123	0.0478926	0.0268654	0.0125429	0.0179817	0.030683	0.0135408
0	1	0.186855	0.451134	0.0113884	0.0107432	0.076451	0.198998	0.183008	0.363601	0.00939562	0.0108981
0	1	0.265819	0.160168	0.0101789	0.0059952	0.0493683	0.238206	0.0814366	0.274917	0.0155835	0.00572824
0	1	0.174148	0.300536	0.00413157	0.00762969	0.0526213	0.131119	0.0131839	0.147274	0.0066749	0.0153173
0	1	0.23176	0.0851814	0.00898569	0.0045602	0.0377541	0.239905	0.102157	0.189543	0.0138549	0.01023
0	1	0.172764	0.27577	0.0094726	0.00672846	0.0229457	0.354543	0.350271	0.368577	0.0123037	0.0174211
0	1	0.33471	0.120014	0.0162262	0.00274493	0.0446179	0.245863	0.0334518	0.28066	0.0142598	0.0104996
0	1	0.112619	0.291307	0.00588483	0.0123241	0.0106736	0.310529	0.337905	0.393217	0.014839	0.00900053
0	1	0.237528	0.19308	0.00399362	0.00827884	0.0243091	0.225616	0.150533	0.295082	0.0140323	0.00616365
0	1	0.364229	0.837007	0.00752453	0.0043585	0.0614864	0.331265	0.271371	0.680778	0.00542525	0.0139942
0	1	0.276087	0.102692	0.00717555	0.00677248	0.0715578	0.292664	0.0929969	0.204619	0.019106	0.0145829
0	1	0.164839	0.4235	0.0107633	0.00488477	0.0152239	0.226434	0.112199	0.424032	0.00643542	0.005864
0	1	0.244364	0.325199	0.00892881	0.0142148	0.0481506	0.313665	0.11983	0.258625	0.0254738	0.0145478
0	1	0.256043	0.278983	0.0119322	0.0121639	0.0411086	0.336921	0.130522	0.33319	0.0153179	0.0151776
0	1	0.149794	0.011523	0.0231799	0.00899482	0.0836055	0.076709	0.0137524	0.035999	0.0309014	0.00343081
0	1	0.287975	0.534362	0.0141401	0.00734917	0.0279168	0.426557	0.428061	0.842098	0.0102753	0.0176454
0	1	0.220928	0.334361	0.00951323	0.0124646	0.0415213	0.336471	0.296617	0.328053	0.0228559	0.0153516
0	1	0.227179	0.110139	0.0065505	0.00428322	0.0398234	0.314437	0.110309	0.251427	0.0152264	0.00754349
0	1	0.261412	0.681358	0.0058442	0.00520933	0.0319717	0.260209	0.0409797	0.447848	0.0132723	0.00559453
0	1	0.323917	0.185281	0.00717555	0.0155024	0.0698036	0.287687	0.0739751	0.228746	0.0207692	0.0138079
0	1	0.13985	0.319045	0.00963509	0.0106992	0.0218152	0.227979	0.118928	0.398703	0.0156068	0.0155372
0	1	0.34428	0.395316	0.0115994	0.00734917	0.0506136	0.346587	0.241034	0.338029	0.033977	0.0116039
0	1	0.194394	0.386663	0.00955387	0.00762969	0.0191044	0.356133	0.205232	0.448532	0.0163281	0.0118121
0	1	0.309055	0.0863658	0.00717555	0.00273379	0.0766411	0.199032	0.0400311	0.160934	0.0118607	0.00821878
0	1	0.190141	0.406914	0.0124353	0.0106992	0.0261002	0.302118	0.138643	0.408312	0.0180044	0.009654
0	1	0.193465	0.195997	0.00534104	0.00883988	0.0263393	0.25376	0.205464	0.299824	0.0239869	0.0117538
0	1	0.183437	0.172959	0.0112665	0.00427968	0.0366803	0.294329	0.096909	0.232231	0.0111852	0.0143519
0	1	0.194862	0.272775	0.0088882	0.00892796	0.0365652	0.286807	0.214387	0.381294	0.019316	0.0124283
0	1	0.193979	0.274385	0.00835256	0.00674409	0.0365653	0.148886	0.0718276	0.230283	0.0156797	0.0128686
0	1	0.237338	0.204408	0.0131011	0.00981358	0.0614391	0.126581	0.059202	0.155394	0.0185268	0.00570532
0	1	0.375729	0.382365	0.0120864	0.0110161	0.102797	0.222732	0.201095	0.307695	0.0116212	0.00809773
0	1	0.219763	0.153926	0.0125572	0.00931756	0.0298044	0.301239	0.124777	0.259789	0.0139877	0.00920403
0	1	0.191623	0.551565	0.0101383	0.0388889	0.0172859	0.317977	0.363791	0.500445	0.0667624	0.0261865
0	1	0.25274	0.460775	0.0101789	0.0124951	0.0243099	0.440119	0.406335	0.579452	0.0150522	0.0165967
0	1	0.190481	0.571296	0.0117861	0.0101886	0.0213348	0.439102	0.285916	0.584917	0.0184324	0.0114595
0	1	0.307428	0.0258477	0.0339619	0.0045602	0.0478463	0.180685	0.0130751	0.0769038	0.0207812	0.0111151
0	1	0.171333	0.0488626	0.0130604	0.00771778	0.078587	0.0959952	0.0842235	0.0685842	0.0247315	0.0139634
0	1	0.172423	0.972342	0.00834439	0.0119534	0.0214915	0.446387	0.386147	0.978873	0.021528	0.0121307
0	1	0.118779	0.0565024	0.0429865	0.00060509	0.0110352	0.0717124	0.00327785	0.0235602	0.0157315	0.0068158
0	1	0.14184	0.0206233	0.0326226	0.00897433	0.0383124	0.118425	0.0065557	0.0271679	0.0158022	0.0218432
0	1	0.071253	0.00554954	0.0281177	0.00335002	0.0755848	0.0369864	0.0058421	0.0255538	0.0365193	0.00540328
0	1	0.268226	0.236683	0.0147651	0.00835154	0.116119	0.135068	0.0632099	0.195536	0.0111161	0.00979025
0	1	0.268353	0.231424	0.0136448	0.0104187	0.044761	0.3223	0.252604	0.330067	0.0153179	0.0143519
0	1	0.27968	0.27352	0.0125572	0.0104187	0.0256772	0.287404	0.136012	0.313841	0.0133237	0.00981195
0	1	0.172003	0.324825	0.0133901	0.0126026	0.0162008	0.28547	0.333605	0.423651	0.0121002	0.00926114
0	1	0.218161	0.255955	0.00963509	0.0166017	0.0444275	0.378763	0.221749	0.318595	0.0387584	0.00848103
0	1	0.166001	0.0488026	0.0214048	0.00367459	0.0223691	0.134734	0.021957	0.0776011	0.0164082	0.0025947
0	1	0.231556	0.347595	0.013101	0.0114387	0.0393997	0.243607	0.0436539	0.295061	0.0108767	0.0290913
0	1	0.23666	0.349712	0.0134014	0.0138127	0.0444078	0.255851	0.0542441	0.299824	0.0106372	0.0242971
0	1	0.205794	0.225092	0.0200328	0.00799831	0.0211943	0.213079	0.143911	0.244212	0.016151	0.00592045
0	1	0.194437	0.0212248	0.0262833	0.00883871	0.0783111	0.107957	0.0125244	0.064648	0.00840349	0.0256972
0	1	0.175657	0.275752	0.00600671	0.00676991	0.0385431	0.234537	0.183766	0.299478	0.00938752	0.0154411
0	1	0.276326	0.241934	0.00713493	0.0132024	0.0509351	0.441148	0.171841	0.358275	0.0269074	0.0233144
0	1	0.137767	0.375131	0.00951323	0.00639124	0.0157453	0.231462	0.137354	0.411367	0.00979751	0.0114921
0	1	0.208265	0.601669	0.00959448	0.00613899	0.037209	0.30327	0.303901	0.714728	0.0192627	0.0133785
0	1	0.115075	0.230889	0.00767948	0.00993124	0.0215923	0.342919	0.309159	0.325062	0.0234274	0.00978128
[truncated: 3,517 more rows]
