# Supplementary material for: Relationship between histone modifications and transcription factor binding is protein family specific
Source: Genome Res. 2018 Mar;28(3):321–33. doi: 10.1101/gr.220079.116 (PMC5848611; doi:10.1101/gr.220079.116)
Supplement: Supplemental Material [file supp_gr.220079.116_Supplemental_Material.zip › Supplemental_Material/ELK1/ELK1.txt]

CCGGTCGGGGAGGCCGGAAGCAGCCCCGCC	0
GGATGAGAAAGAGCCTGAAGTCTTGCAGGA	0
GGAGGCAGTAGAGCCTGAAGTCTTGCAGGA	0
ctagttctggagaccggaagtccaagatca	0
CCGCCATTTTCATCCGGAAGTGCGTCACCC	0
CCGCCATTTTCCTCCGGAAGTGCGGCACCC	0
GGAGAGAAGGGAACCGGAAAAACACTCGGT	0
agtctcagctattccggaaggtgagacggt	0
gggtgacctcgggccggacactgaaactcc	0
AAAAAAAAAAGggccggacacggtgactca	0
TGTGGCATGTCTTCCGGAAAGACCTCCTTA	0
ATGACGTGCACaaccggaagtccacagcca	0
tggccaagttctcccggaagcagaggccgg	0
CTGAGGACACCAGCCGGAAGTTCTGTGGGG	0
TCGCCATTTTCCTCCGGAAGTGCGGATCCC	0
AAGGGGGAATGAGCCGGAAAGAACAAGGTG	0
CCGCGGGCGGAGCCCGGAAGTCAGACTATG	0
CAGTGGTTTGGGGCCGGACAGTGGATGATG	0
AAAGGCTGGGCTTCCGGAAAAGAGAGGTGG	0
GTTTTCCTCAAATCCGGAAACTGTTGGTCT	0
acgagacttggagccggaaggcctggctcc	0
agtgggaggagggccggaagaggccaagcc	0
cctaactgtcaccccggaaggctccttgag	0
ggggtttattcggccggaagtatcggcaag	0
CTGCAGTGACTCACCGGAAACACTTCATGC	0
cccacctcggcctccggaagtgttgggtta	0
CTGCAGTGACTCACCGGAAAGACTTCGTGC	0
gacacagaagtgaccggaagacaagagtat	0
CTGCAGTGACTCACCGGAAACACTTCATGC	0
ATTTTACACCCTTCCGGAAGGGCATGTTTC	0
TGGCCAGGAGCATCCGGAAGCCCTGCGTGC	0
TCCAAGGCCTGAGACGGAAAGGAGTATTTA	0
ACTTCTCTGAGAACCGGAAAAAAGAAAATG	0
ATGAAAGGAAGGACCGGAAAGGCTGAGGTC	0
CTGAGTGTAGGGACCGGAAAAAAATTTCCA	0
CTTTATAAACGCTCCGGAAAAAAAAAGCCA	0
GTGTCTGAGTATACCGGAAGTGCACATCCA	0
GTCCAGGGTGAATCCGGAAGTTGACTGTGG	0
actgatcaaaataccggaaatactactact	0
gcgtgggcttgtgccggaaggtcccttatc	0
atacaggcagatgccggaaggatgttcttg	0
GAAGGTCAAAGTCCCGGAAGAGGAGTAAAA	0
CCAGACTTgagacccggaaggccatctggt	0
TCCGCTGGGGGATCCGGAAGGAATGGAAGT	0
TTCCTCTCATGAGACGGAAAGATTCCCTCC	0
TACTCTGCTCTGACCGGAAAATCTATGTAA	0
TCAAAGCTGGCCTCCGGAAGATACGAGTGT	0
TGAGCTATCAATCCCGGAAGGTCATCAATA	0
CATGGTACTCCACCCGGAAATCCTCCATGC	0
GTTCCTTCCAGAAACGGAAGTTTGTACATT	0
GCCAGGTTACGAACCGGAAGCATTTCTTTC	0
CTTCTGCTGGGGTCCGGAAGGCTTTGTGTG	0
tgtggtgagggagcctgaagttttcattgc	0
TCTAAAGTGACCTCCGGAAAGAGGAAGTGG	0
CCAAGGGGAGGGACCGGAAGCCAAGCGGAG	0
GACGACACTCAGGCCGGAAGGCAGGGCAGA	0
CCGCCTTGAAGAGCCTGAAGCTTTGATCAC	0
GTACTGTGTGCCTCCGGAAGACACCACCTT	0
caatagaatgtgaccggaagtaacaggtag	0
aggctgaacaagcccggaaacctgaactac	0
ctccctttggcctccggaagtgccaggatt	0
gctgtaatgagaaacggaagcagtaatgta	0
ctacatagggaatccggaaaagggatttcc	0
GAAGGAACAGAGGCCGGAAGTGGGGGTGTG	0
TGAAGCATGAGGTCCGGAAGGTTTGCTTTG	0
GGCAGAAGGTGCCCCGGAAGCGGTGGCACA	0
TGGGTTTCAGGGACCGGAAACTAATTCCTG	0
AGTTGTAACAAAACCGGAAGTTGGTTAGGC	0
caggcaactcattccggaagttctgctgca	0
ACAAAAACAGGAACCGGAAAGAAGTGGCTG	0
CTGTTTGGGGTGGCCGGAAGATTTGGTCAG	0
ACCTTTGTAACACCCGGAAGTCTGAAGGTC	0
AAAACCCAATGCGCCGGAAAGGGAGCCAGA	0
CCATCAGGGGGAGCCTGAAGTATAGACTGT	0
GCTAACTAAGAAACCGGAAATCAAAAGGCA	0
ttaaaaCATAGGGCCGGACAgggcgggcgc	0
ACAAAGCGTGAATCCGGAAGAAAAGTTCAA	0
CCTCCTTCAGAGACCGGAAATGCTATGGCC	0
GTGTCATTCAGAGCCTGAAGTCTGGGAAAT	0
AGGACCAGGAGAGCCGGAAGAGGTCAGCAG	0
GCCACCACAGGAAACGGAAGAAGCCACCTC	0
AGAGGAGAGCGGTCCGGAAGCCGCCGAGCC	0
TGAAACTTTTGCACCGGAAGTTTTCTGAGG	0
ggtctcagcgaggccggaaataccaagaga	0
tcaacagagcgtgacggaagtgactgtcat	0
TCCCTTCCCTCTCCCGGAAACACACAACAA	0
ACCCTCCTGCCCCCCGGAAGTGCAGAGGCC	0
AACAAAAAATACCCCGGAAGCCATTCACCA	0
ACTAGCACGTGTGCCGGACACTATTTAAGG	0
ACATTTCCTCATCCCGGAAGCATGACAGCA	0
GGGCAATTCAGAAACGGAAGACATGGTGGA	0
ggattgcctgaggccggaagtttgagacca	0
CCCATCCCTGGACCCGGAAAGAAACCAGCT	0
TGCCCTCGAGCCTCCGGAAACTCAACCCAA	0
TCATGCGCCGAGGCCGGAAATAAGCCCAGG	0
GTAAGCACTTGATCCGGAAAAGCAAGAGCT	0
tgactgaatgggaccggaagagtgatctgg	0
CCACCAATGAGCGCCGGACACCCGAGAAAG	0
cgtactttaaactccggaagacctcatgct	0
CCCTCCCTGGCCACCGGAAATCAGACTCAG	0
TCTTCCCTGCGTGCCGGAAAGTCCACCATG	0
GCCCCAGCTTCCTCCGGAAAACCTCCAGTA	0
CACTGTCATTACCCCGGAAGTCCTCGATCA	0
ccgtgagaagtgaccggaaggcaggagtgt	0
GCATATAGAAGAGCCTGAAGATATCTGGCC	0
GGAGGAACTTGAACCGGAAGCCACGAGATG	0
cagctgagcagagacggaagaaaaagagta	0
CAGGCCCAGAAAACCGGAAGCTGCTGCAGG	0
GTTGTCAGAGGGGCCGGAAAATTCAGAAGT	0
TGATCAAATTAGCCCGGAAGCTGTCTGGCT	0
TCCAGCGCTTCCGCCGGAAGCCCGCACCGT	0
ACTCGCTGACTCACCGGAAAAGGTGGCATT	0
TGCTTCTACTGAACCGGAAGTTAACAGCTT	0
AAAGCCCAAAGCTCCGGAAACAGAGAGCCT	0
GAATCACTTTCTCCCGGAAAATTGAAACTA	0
gaaggtgcaaaggccggaagccaagggggt	0
CCCAGGAAGCTGGCCGGAAAAGGGAAAGTC	0
TGTGTTATTCACGCCGGAAGTCCATGGCAT	0
ataaaatttgaccccggaaactggcactgc	0
CCCGCTGAGGTGGCCGGAAACAGCGCAAGA	0
cctcccacagagaccggaagacagagactc	0
GTTGGTTTTAGAGCCTGAAGCCCAGGAGCA	0
CATTAGTAGCCATCCGGAAAGAACCCGGTG	0
AAAGCCTTCCCCTCCGGAAAGTTTGGCCAA	0
ACAGTGGGACTTACCGGAAGacaaaggctg	0
CCACACCCCCGTTCCGGAAGTCCTCTTTTC	0
agcgggggcgggACCGGACGAGGCCAATTT	0
CCCTGAGGAGGGCCCGGAAGGAGGAGGAGG	0
GATTGGCTGGAGCCCGGAAGGGGAGCTGGC	0
CATCAGAGTTACACCGGAAGAGTCTCCTGG	0
atcccacccagggacgGAAGTCGCATTTTG	0
TATGTCAGCAGTCCCGGAAAAGAGATGTTC	0
TGTTGTCATGGCGACGGAAGCAGACCATTA	0
TGACATTCCTCTCCCGGAAGGATCCAGGAG	0
GCAAAAAGCCACTCCGGAAAGGAATCCAAG	0
ACCACAGCTGTCACCGGAAGGCTCCGAGTG	0
TGTCAACACAAAGCCGGAAAAACCCTGGAG	0
GGCATCCAGGGTACCGGAAGGCGCGATCCG	0
acctatctgtgatccggaagccgcttcaag	0
TTCAAGTCTGTGGCCGGAAATGTATCTTTA	0
AATAGCTCAGAGCCCGGAAGAAGAGCTTGT	0
ataaaaaaatcacccggaagcaGAGCCGGA	0
cccggaagcaGAGCCGGAAGTGGGGTTGGT	0
AGAGTTTTCAGACCCGGAAGAGAAGGCCCA	0
CAGACAtacagcaccggaagttgagagggt	0
TAAGTTGAAACGGCCGGACGGCTCTGACCT	0
GAACAACTGTGGTCCGGAAGAAGTCAGCCA	0
gtagtctttatacccggaagccttggatcc	0
AGCCTGAGTCACACCGGAAGGACGGCATAC	0
CTGGCCCACTGACCCGGAAACCCAGCCACC	0
ACATGAGGTGTAACCGGAAATCGAGGCGTT	0
ACACAGACTGCAGAcggaagtatttccctt	0
ATATAGCAAGTAGCCGGAAGGGCTTCTGGC	0
GAGTGTGCTGGAGCCGGAAGCCTGAGGGCT	0
AAGAACACCAGGGACGGAAGTAGTCACTCT	0
GGAGGAGGGTGGGCCGGAAGAAAGGGCAAA	0
gtggcttctggagccggacagttatcctgg	0
GCAGGGGCCCCTCCCGGAAACAGGAGACAA	0
CTTTACTGCAGAGCCGGAAAGGGTGTGGGG	0
ACAAGAGCTTGGGCCGGACAAGTTACCCTA	0
ACTGAGGCTGAGGCCGGAAGAGGGACAGGC	0
CTGGAGGGCTCCTCCGGAAGGGTTTCCAGG	0
TTTTAAAGGACTTCCGGAAATGAGGGGGGC	0
TCTAGTGAAGAAACCGGAAGGATGAAGACA	0
CAGAGGCCCTCTTCCGGAAGTAAGCCCTCA	0
GAGAACAAAGCAGCCGGAAGATGCAGTGAG	0
CTTGCTTTGGCCACCGGAAGGTGATCAGAT	0
AGTAAAGAACAGCCCGGAAGGTCTGCAACC	0
GCTTCCTGCGGCGCCGGAAACGCTTCAAGC	0
TAAAATTAGCGTTCCGGAAGCAGGGGCCCG	0
tcgaaagcagggtccggaagagctgtggac	0
TTCAGCTTCTCTACCGGAAGGAGTTTGTGT	0
tcttttacaTGACCCGGAAGAGTCTGAGGC	0
ACGAAGACGCAGTCCGGAAGGCTCTCGTCG	0
CTTTAGGGGCGGGCCGGACGCCCAGCCGGT	0
ACCCCCATCTCCTCCGGAAGAGTCGGTTCC	0
ACAGAGTCAGTAACCGGAAGAACTAGGAGG	0
CCTCCGCCCAGAGCCTGAAGAGAAGAGCAG	0
cagccccaTCCCCCCGGAAAAAAAGTCATG	0
aaaaaaaaaaaaTCCGGAAACAAAAAAATC	0
CCAGCTCCTGAAACCGGAAGGGGCCTGCAT	0
TTATCAGATGATACCGGAAAACATTAGCGA	0
AAGTTGGCTGTTGCCGGAAGTTCTACTAGT	0
TTCCGTAACTCAACCGGAAACGCGAAGGAC	0
ATAAGTTGCCTGGCCGGAAGGGGAAGAAGG	0
gaaacctgctcttccggaagctgcagccaa	0
AAAGGAAGCTGGCCCGGAAGTGGCTTGCAG	0
TAACTGTGACAGTCCGGAAGCAATGGAGGC	0
GGCGCCGGGGGACCCGGAAGCAGATGTTCC	0
AGCGCAGCCCAGCCCGGAAGGCCCCAGCTT	0
ccagtagagggcgccggaaggtgcctgtag	0
AAGGTACAAGGGACCGGACGTCTGCCTCCT	0
ACAGGTGACGGCCCCGGAAATGCGGCCCAA	0
GCTTAGCCTGAGTCCGGAAGAAGCAACCTC	0
AAGGCTGAGACACCCGGAAGTGAATACCCA	0
CCAGGGCCCTTGGCCGGAAGCACCCGCCGC	0
TAGGCCACCTACCCCGGAAGTCGTTTGATT	0
CTCTCCCGCTCCGCCGGACGTGCAAAGCAC	0
CCCCTCTCCAGCCCCGGAAGCCGGATTGCC	0
CAGGAGGCTCAGCCCGGAAGCCCCTGCTCT	0
CTTACTGAAGTCACCGGAAACCCCAAGAAG	0
ACATGAGCTCAGGCCGGAAGCGGTGGATGA	0
GGTTTGAAACAGGCCGGAAGCTGCCCAGGG	0
GATTGTGTAGCAGACGGAAGTGGCTGATGG	0
TTCAGAAGGGCGCCCGGAAGGACACCTGTC	0
CGAACTGACTGAAACGGAAGGAGAAAGTGT	0
CCGGCCGCCTGTGCCGGAAAGAGGCTGGGG	0
GCAAGCCAGTGAGACGGAAGCCAGCACTCA	0
CGCAGCCTCAGCCCCGGAAGCCGAGCGAGC	0
CCATAAAGTGTGACCGGAAGCCCCCCCCCC	0
AGGGCTGCTGGTGCCGGACAGCTTCTGGTG	0
TTGACAGTATGAAACGGAAGTCAGTGGTGA	0
GTGCGGAAAGATACCGGAAGTGTTTCTGTG	0
GGAAACAAGAGAAACGGAAGGGAGTAGAGA	0
gctgccgccgccgccgGACGACCCCCCTCC	0
CTTCTTTGTGAAGCCGGAAGAAAGTTCTGG	0
GGGAGGGCCACCTCCGGAAAACTGTGGTTA	0
gaGAACTACTATCCCGGAAGAGTACATCTT	0
ATGGGAAGTTGAGCCTGAAGGAATAAGGTC	0
GTTTTTCTCAAATCCGGAAACTGTTGGTCT	0
CAGGCTGAGGCCGCCGGAAGAGGTCAGGCG	0
gggatggggaaggccggaagaggggtgagg	0
CGCTGCGCGGACCCCGGAAGCCCGCGGCAG	0
GGCTGCCTAGCACCCGGAAGAGCCGTCAAC	0
GTGTTTATAATGACCGGAAGGTGGGGGTGA	0
AGAGCCTACTGTCCCGGAAGGCCCAAGGGT	0
AGCCCTCGAGGCCCCGGAAGTGGAGGCCCC	0
AAAACTCACTTCACCGGAAGCCAGAAATGA	0
GCCCAAAGTGGAGACGGAAGCCCTGGGACT	0
ACAGGGCCAGATGCCGGAAAACATGCAAGG	0
GGGCATTGCCCTACCGGAAAACGGGAGGAG	0
GGGCACCCTCGCGACGGAAGGGCCGGGGTG	0
GGGCCGCCAGCAGCCGGACACGGAGCTGGA	0
TGAAATTGGGCCTCCGGAAAAAGCGATTTC	0
TGCCAAGGCTCAGCCGGAAACCAGATAACA	0
ATGAAGAAGGCTCCCGGAAGCAAAGAAAAG	0
TCCAGAGCCTGTCCCGGAAACCCGGAGCCA	0
AGATCAGTGGTGGCCGGAAGCAGAAGGTTC	0
CTCTTGGGCAAGACCGGAAGTTGTGGTGGG	0
GCAGGGCTGTCAGCCGGAAGGGATTTGCAG	0
AGTGAGCCGGGCGCCGGAAGAACCGTTGTC	0
AAGCTTCTGGGGACCGGAAGGAGGGGTGGG	0
CAACAAGGTCAACCCGGAAGAAAATGAGAA	0
CGCACTCCTGACCCCGGAAGGACTCCGCCT	0
TGGAGGAGAGGGGACGGAAGAACACCCCGA	0
AAGACCACAACATCCGGAAGCTCTCACAAG	0
GGTTCCCTCGCCACCGGAAATCACCTACAT	0
ttaacccaccccaccggaagccctgacgct	0
GCAGGATCAAGGGCCGGAAATAAAGGCTGT	0
TTCACAAATAGAAACGGAAGGGGGAGGGAG	0
GCTGCCGCCGCCGCCGGAAGAAGTGTGCTG	0
GAGGGAGTGTTCACCGGAAACCTGCCCGGG	0
GCGCGAGCGGGAGCCGGACGTGCAGGGGCT	0
CCGCCGAGCGGCCCCGGAAAATTTCAAAAC	0
GTCCAACCAGAACCCGGAAGAGCATGAAGG	0
CTGTGAGAGCCTTCCGGAAGCTCTGGGGAG	0
TGGGTGAGATCTGCCGGAAGTCCATTCCCT	0
CCTCGAGCCGAAGCCGGACGCCGGCAGGTC	0
ACTCCAGGTGTAACCGGAAGAGAGTTCTAG	0
GTTGTTACCTGGGCCGGACGCACGGAGCGC	0
GGCAGCACCGAACCCGGAAGTAACAGCTTT	0
CCGCCCTCTCCCTCCGGAAACGCATTCCTC	0
AAAAAAGGACCGCCCGGAAATGTCCTTGTG	0
CCGGCCGCTGCAGCCGGAAACCATCTCGCG	0
CTTCCCACTAGTACCGGAAAGTGTAGAATC	0
tcccctgaagggtccggaaggaaccagccc	0
AGAGGCCATGGCTCCGGAAGGGGTACTCTC	0
AATCCTCTCTGTACCGGAAAAAACTTGAGC	0
GGGAGTGGAACTGCCGGAAGTGTCTGCGCG	0
CGTGGGGACACCTCCGGAAAACCCAGTAAC	0
tctcaaacagcctccggaaacacattctct	0
cctatctcttccaccggaagagaggcccca	0
CACTGCTGTGAATCCGGAAGAATTTACATA	0
CTCTCCTGTGTGACCGGAAGAGGGAGCCTT	0
CGCTCAGGGTGACCCGGAAGCAGTTGCGCC	0
AAGACCACGCCGACCGGAAAAGGGAACTGG	0
TGGGGCTGTTCGACCGGAAGCTCGAGGAAG	0
GGACCGCCGGGCACCGGACGCTGTTCTCAC	0
GTCGCGACCTAACCCGGAAACACTGCCTCC	0
TTTGTCAGACGGACCGGAAGCCGCTCCCct	0
AGAAACTGAGGCACCGGAAGACCTGCTTCT	0
GGCAGCTGCAGCCCCGGAAGTGGCCCAGGC	0
TGAGCGGATCTGGCCGGAAGGAGAATTTAG	0
CTGAAGCCGTGAACCGGAAGCTGGGGAGTC	0
GTGCCAGAAGGGACCGGAAGTGCTCCCTCA	0
CCAGCCGGTGGGGCCGGACAACGGCACGGG	0
agtagggtagtggccggaaggagaagcagt	0
CAAAAGAGCCCGACCGGAAGCTGCTCTTGG	0
GAACAGCTGGAGGCCGGAAAAGAAAGGACA	0
GGTGAGCAGCAGACCGGAAATGTGGAACCC	0
CTTTGAGTAAGCTCCGGAAGCTAGTGACGC	0
GCCGGCTCGGATTCCGGAAGGCTGAGACTC	0
TCCGTCGGGACGGCCGGAAGGAAAGAGGCC	0
TGCCCTAGTGACGCCGGAAAAGATGGAGCG	0
CAGGGCCGTGCACCCGGAAGGCGCCGAGGC	0
AGACCCGCGTTACCCGGAAGGCTTCTCGGA	0
TCAGGTCATGTGACCGGAAAGGGCACTCTG	0
AGCCAGGAAGCCACCGGAAATTCAGCCCTT	0
TGATCCGTAGCTCCCGGAAACAAGCCAGGC	0
CCCCACCCCCAGCCCGGAAGGCGCGGGCGG	0
CAGCCACGGCGGGCCGGAAAGGGTCGACGG	0
GCGGGGCTGCGGCCCGGAAACCCTGGCGGG	0
tctgggggagggaccggaagggggaaggct	0
AGCAATTCATCTCCCGGAAGGCGGTGTGCC	0
GAAGCAGCCGGAGCCGGACGCGGCGAGCGC	0
GCCGCTCTTTGCTCCGGAAAAAGCTCATTT	0
CAAGTAGGAGGGTCCGGAAGGTTATTCCGG	0
GCAGGCGCGCGGGCCGGAAGGCAGCGGCCT	0
CCAACGTTAGGCGCCGGAAGTGGCCGTTGC	0
CCCTCAACTGAAGCCGGAAGGAACAAGAAA	0
ATAACTGTGGGGGCCGGACATGAGGTTAGC	0
AAACGCGGGGGAACCGGAAGGGCGAGGCCT	0
CAGAGAGGCTCACCCGGAAGGAGGGAGCCC	0
CAGAGAGGCTCACCCGGAAGGAGGCAGCCC	0
TGAATCTGCTACTCCGGAAAGCACCGAATC	0
AGCTTTCCCTCTCCCGGAAGCCTCACGGAG	0
TACGGGAGATGGGACGGAAGAGGAAGTGGT	0
CGTCCCTCAGAGACCGGAAACGCGGACTTC	0
CGGAACCGGATGGCCGGAAACCAAGTCAGT	0
cacgcgGGTCCCGCCGGACggcgaggggcg	0
CCAACGAAGCGTCCCGGAAGGATCCGGGTT	0
CTTAGGGGAGGAGCCGGAAGAGAGCAGTGC	0
GACCCACACTGCTCCGGAAATGGAAACTCC	0
TAATACGTATGAACCGGAAAGGAGGCAAAC	0
CTTAACGTTCTagccggaaggagccttaga	0
GCAGGCCCGGGTCCCGGAAGCCCAGGCAGC	0
GGTCGGTTGTAACCCGGAAGTGCCTTTGTA	0
GCAGACGTAGGCCCCGGAAAGCCCCTTCCC	0
GACACAACAGGAGCCTGAAGGGTCTGGGGT	0
CCTGCCCCCCGACCCGGAAACAGTTCTCTG	0
AGGCAGGTTCCGGCCGGAAGAGGGAGAACA	0
CCTCCGCCCAACCCCGGAAGTTTCAGAGGT	0
CCCCTCTCTGCTGCCGGAAGTCTTTTGACC	0
CCAGGCTTATGAGCCTGAAGATGGGTTTTG	0
ACTGTGACATGAGCCGGAAACCAACCCCCA	0
GGGACCAGGCGGGCCGGAAGGCGGGCACAA	0
CGTCGGCGAAGCGCCGGACGCTCAGGACGC	0
CACCTCCCCCCGGCCGGACGTGTTCAGGCA	0
TCGGCGGCGAAAGCCGGAAAGCGGAAGCCG	0
CCTACACCGAATGCCGGAAATTTCAGGACA	0
ACTGGGCGTGAGTCCGGAAGTGGCCACAAC	0
GGCGGGACTGGAGCCTGAAGGAAGGGAGTG	0
GCAGAATAAATTACCGGAAGGATCTACTTG	0
TCCCACTTGGGTTCCGGAAGAGGTGCCCTT	0
GGAGAGCTGAAGACCGGAAACCAGATAGGG	0
cagacctacagaaccggaaactacaggttg	0
AGGGCAGCCTCCTCCGGAAGCCTCGGGTCA	0
AGAGGCGGACGCGACGGAAGCTGCCTGGAG	0
GGGCTGGGTGGAGCCTGAAGCATTCAGCCA	0
AGCCGGGGACAAGCCGGAAGGCTGACTAGC	0
AGAGAGTCAGTCACCGGAAACGACACCACC	0
GGTTCCGGTCACGCCGGAAGCACGTGGCCC	0
ggtcggggaccggccggACGCCAGCAGGCG	0
GTCGCCATGGAGACCGGAAGGCTCAGGGTG	0
gcACCATGAGCGGCCGGAAGCGCAGCTTCA	0
CCTCGCCTCGACCCCGGAAGTGACTTCTGG	0
AAGACCGACAGTCCCGGAAGGGTCTTCCAT	0
AGGATGGGGAGGGACGGAAGGGGAGAGGCC	0
TTAATGCTAACCGCCGGAAGGGGGAGTAAA	0
CTGTGCGAAGAAACCGGAAAAGCCCAGAGC	0
GGGGGCCAGCGCCCCGGAAGGCGGCGTACG	0
TTGCAGCGCGACGCCGGAAGCCGACCTTCC	0
AAAGGAAAAGGCGCCGGACATCCGGGAGTC	0
TGCTCCAGAGTGGCCGGAAGCTTCCTGGGA	0
cgcccgccccgcgccggacgccccgccccA	0
CCCGTCCGCAGAGCCTGAAGCCGCTGCTGG	0
AAGCGGACCTCAGCCGGAAGGGCAGTGTTG	0
ATGACCTAAAAACCCGGAAGTCAGAATGGT	0
CGCGTCAGGAGGGCCGGAAAACGGCCCCGC	0
TTCACATTTCAGCCCGGAAGAACACCTCTT	0
GCGAGGAAACGCGCCGGAAGCCAGGGTGGC	0
TGGAACTTGGGTCCCGGAAAGAGCCCAAAA	0
TTTTTTAAAAAGTCCGGAAATGCAAAGCTG	0
CCCGCTGCCCGACCCGGAAGTGCTTCTCTT	0
ATGTCCTGCACCCCCGGAAGGGGGCGCGCT	0
CACGGGCGCCGGGCCGGAAGGCAGCTGGCA	0
CAGTGTGCCTGTGCCGGACGGCCCTTCTCG	0
GGCCTGGGAGGGCCCGGAAGAGCCTGCCTT	0
CGCTTCCACACCGCCGGAAACGGAAATTCA	0
TCCTGAGTGGGCTCCGGAAAATAAATACTT	0
TGCGGTGCGTGTCCCGGAAGTGACGCATGG	0
CATTTAACAGACACCGGAAACCACAGTTCA	0
TGGGCCCTGCTAACCGGAAGAGGGCAAAGC	0
TCTGAGGCCCAGGCCGGAAGCGGGATGTGC	0
ACCCCGGCACGCGCCGGAAGTGCCTCGCGA	0
GGAGGAAAGGGGGCCGGACAGGGAAGTCCA	0
TCTGCTCCGCCCCCCGGAAAGGCCAGGAGC	0
TTGCTGTGCTGAGTCGGAAGTGGGAACCCT	0
AGTTTCTGCTCTGCCGGAAATGGCTGGGCC	0
CGGGCTTGTTTGGCCGGAAGGGCAGTGGAG	0
CCCCAGTCGTTCGCCGGAAAGCATTTGTCT	0
TCTTATGAGGGCCCCGGAAGACAGCAGCAT	0
GGTGGCCTTGAGGCCGGAAGGTGGCGCTGT	0
ACAGGGCACCCGCCCGGAAACACCGCCTGC	0
AGGGGGAGAACTTCCGGAAACCCATGCCGC	0
ccaccgcgcctggccGGAAGAAGCTCTTTT	0
CCCCATGCACGGTCCGGAAGCAGGCAAGCA	0
GAACCACTTCCTCCCGGAAGTCACAGTCTT	0
GGAGCCAGAGGCCCCGGAAGTGATGTTTGA	0
GGGCCCTGCACCACCGGAAGCCTCCTCTGG	0
GACAACTCCTCCCCCGGAAGACAGGGAGGC	0
TTGTCTGGCGGGGCCGGAAGAGCCGCGTGG	0
GGATGAGGCAGCGCCGGAAGTATGACGCTC	0
TCCAAGGTCTGTGCCGGAAAACCTGGAGGA	0
GGAAGCCACAGTGACGGAAGTTCCCTTGTG	0
GTATGGCATTGAGCCTGAAGTGGTCCAACT	0
CGCTTGGCCAAGCCCGGAAGAACAAGAGAA	0
CTTGCCTGCAGCCCCGGAAGTCTGTTGGAG	0
CTGCTTGGCTGGACCGGAAGAACCTTCTTA	0
CGTTCCCCTCCTCCCGGAAGCTGGAGGCCA	0
CTATGTCAGGGAAACGGAAGCGTGTGGTGT	0
GAGGCCCGGCACTCCGGAAATCCCCCGGGA	0
AGCCCCGACTCAACCGGAAGGGAGAGGTGT	0
ACTTCACTTTCAgccggacgctgtgactca	0
CATAGTTTTGTCACCGGAAACTGACCTTGA	0
CTGGGCCGCCGGACCGGAAGGTCGTGACGA	0
GCGGCAGCCCAGCCCGGAAGTGCGGGGAGA	0
TATGAATCTGCACCCGGAAAACCCTACCAC	0
GGGCTGGTTGCTTCCGGAAAGTTGATTCCA	0
CGGGCCGGGAGCTCCGGAAGTCGGTCTCGC	0
tctcccggctctcccggAAGCCCCTTCCCT	0
TGATGCAATCGGCCCGGAAAGGAGGAGAGC	0
TGAGTTCGGGGCCCCGGAAAGCCATCTGGC	0
CGCGAACCTGGAGCCGGAAACTCAGCCCGT	0
AACTGCTCAGCTCCCGGAAATTCCAAGGTG	0
GCTCCACTCTGCTCCGGAAGAGCCGGTTAC	0
ACAGTGAACCGAGCCGGAAGCAGGGGACAG	0
CCCGTGAGAAGTACCGGAAGCGAGGGCGGG	0
TCTGTGCGCAGGGCCGGAAGCCTGCTGGGG	0
tgtcacgtagcctccggaaaaccccactgt	0
TTTCCCCTATGCCCCGGAAATCACCCGGTT	0
AAGCCGCACCCCGCCGGACGGCTGCCCCCG	0
AAGGCATTATTATCCGGAAGGGAAGGGACT	0
GCGGAAAAACATTCCGGAAGTGGAGGGCCG	0
CCCATGTTAACACCCGGAAGTAGAAGCTGC	0
CAGAGAGACACACCCGGAAGGAGGGACCCT	0
CGTGTCAGACAGCCCGGAAAGGGGCCTTCA	0
TTCACTGGGTGAGACGGAAACTGTGAACTT	0
ATGCGCATCGGCCCCGGAAGTCTTCGCCGG	0
GCCCCAGCAACCTCCGGAAAAGCGAAGGGG	0
GGAGCTGAACCTCCCGGAAAATGCTCTTCT	0
GGATAGCGAGATCCCGGAAGTGCCCCAGCT	0
CGCAGGCTCTGCTCCGGAAACCTGCCGGGC	0
TTGGTGACCTGAAACGGAAGCAGAAACACA	0
GCCCGGGGTGGTGCCGGAAGCCCGTGCCTG	0
AGCCCGGCCCTGGCCGGAAGCCCAAGAGAG	0
CCTGCTGTGTACACCGGAAGAGGCCCCACC	0
GCTCGCTGATTGGCCGGAAGCTGCAACTTA	0
GCTCTGTCATCCTCCGGAAGGCCAGCCCAG	0
TGGGTGGATTCTCCCGGAAGCTGGGGGCGG	0
GAGGCTGCGGGGGCCGGAAGCCGCAAGGAA	0
CTCACCCGCCAGCCCGGAAAGGCAAGCCCC	0
GAGGAATCAGAGCCCGGAAGGCTCTTTCTG	0
CGCGGCTGGTACCCCGGAAGCAGTCGCTGC	0
GTTGCTGATGGTGCCGGACATTGCTTGCAA	0
TTTGTCACCCGTGCCGGAAGCTCACAGGCC	0
GTGGTTAGACAATCCGGAAGTGGATGGAAT	0
TGCCCGGGCAGCACCGGAAGAGCCAGACGC	0
CGCACTGCTCGGCCCGGAAGTCCCGGGCGC	0
AGCGCGCGTGGGCCCGGAAGAGCGCGCCCT	0
AAACTCAGCCAGGCCGGAAACACAGAGAAC	0
ggcggacgcagggccggacacgccgccgcc	0
GAGAGGGGCCGCCCCGGAAGCGGTGCTGCG	0
TCACCATGGTGCCCCGGAAGCAGGAGGAAG	0
ACCGGCGGAAGGACCGGAAGCTAGGGGCCA	0
agtaggagttcccccggaaatccggcagag	0
GTCGCAGCCGCCGCCGGACGAGGGGCGTGG	0
CGAGAGGACAAATCCGGAAGCCTCAAGGCA	0
GCCCCGGGACAGCCCGGAAGAGTTCGTTTG	0
CGGCCGGCCTGACCCGGAAGGGCTGGCGCA	0
TCGAGCTACCGTGCCGGAAGCGGCTCGCTG	0
GCGCAGGGGGCTTCCGGAAAGTACGCGGGA	0
TGACCTGGCGGGACCGGAAAAAGAAATTCC	0
gcagggtgagcagccggaagaggggcagga	0
ggatcactggagcccggaaatttgaggctg	0
GAGGTCACGGGGGCCGGAAGGCCAGAGGCG	0
CGCCATCTATGGGCCGGAAGACCCCCGAGC	0
CCATGACGCTGGGCCGGAAGAAGCTGTCGC	0
CTTCCGGCTTGAACCGGAAGTCCGCGAAGT	0
GCCATCCAGGCCCCCGGAAGGAGCTATTCA	0
AACAGCAGGTCACCCGGAAACATAACATCA	0
CTATTTTCTGCAACCGGAAAGAGTGGCATC	0
CCAGCAGAGAAAACCGGAAGACAAGGGTGT	0
GAAGCTGCGGCGCCCGGAAGAGCCCGCGCC	0
gcctgtgggacatccggaagtctactcacc	0
TCAGCGCAGGCCCCCGGAAGACGGGGTTGC	0
TTGCAGCCTGGAGCCGGAAAAGAATCTGGG	0
CAGACTCACAGTACCGGAAGTTCTGCAGGG	0
CCTGTGCGGGCGTCCGGAAGGGCCGAGGCC	0
GCTCGGGCGGGTTCCGGAAGCCGAGGGGCC	0
GAGCCTGGCGGGGCCGGACGGGCTGAGAGC	0
GCGGTCACCTGACCCGGAAGAGGCTGGCCA	0
GGAGCGAGTCCTCCCGGAAGGGGAGAGGAG	0
TTCCTAAACACTTCCGGAAGCAGAGCCCCT	0
ACCATCAGGGGAGCCTGAAGTGCCTGCAGA	0
tccatatggggaaacggaagcagaaagggg	0
GCCCACACACCCACCGGAAACACACCCAGC	0
GCCGCTGGGGGCCCCGGAAACGTGGGCTAG	0
AGCACCTGCTCTGCCGGAAATGGCAGAAAT	0
TGCCTCCTCCAGGCCGGAAGCACCACGGGG	0
GGAAGGACCAGGGACGGAAGGAGGGAGGGG	0
GGAAGCTCCCATGCCGGAAGGAAGAACCTT	0
TTCCCAGCAGACTCCGGAAAGCGGGGTCCC	0
GCTGCTGCGGGCGCCGGACACAGGCAACGC	0
atcttacgatgctccggaaaacccccttca	0
CTCGCCCACGGACCCGGAAGAGGAGGACTT	0
GACCACCAACGTGCCGGAAATCCAGAGAAC	0
CACCCTTCCTGAGCCTGAAGTTCCCCTAAC	0
GGGCAGCAGCAGACCGGAAACCACAGCCGA	0
GTGGGGGCAGCTACCGGAAGTAGGGGGATG	0
tgctgtgcaggagccggaagccagggagag	0
GTCCGGACCCGAGCCGGACGGTGCGCTACC	0
GGCTGGGGCCAGACCGGAAACGGGATCATC	0
GGCTCACTCAGACCCGGAAGACCTGCCCCA	0
CCCATAGTGGAAACCGGAAAGAGCTCCAGC	0
GGCAGAAATGGGCCCGGAAACCGGGGAGGG	0
ggtttactggaaaccggaagtgaggatgaa	0
GAGGGTGTAGACACCGGAAGTGAAGACATG	0
GTTGAAGAGGGGCCCGGAAGCGCCCGCGTT	0
GGACTTGCGGCTCCCGGAAGGTCGTCGCTC	0
CCGGCCCAGAGATCCGGAAAcccggccccc	0
CCTCTGCGATCTTCCGGAAAGGGACCGGCA	0
GGCCGCGGCGCTGCCGGAAGTGCGTGTCGG	0
CCCAGGCGGATCGCCGGAAGCGCAAGTAGC	0
GCTCCGCGCTGCACCGGAAAGAAGCGCCTT	0
CCCTGCTTTCAACCCGGAAGGAACCTGGGC	0
GTGACGGCCGCTTCCGGAAAGGAAAGGGGG	0
GGGGGCGTAGGCGCCGGAAGGCTGGGGGCC	0
TGCAGGGAGACCCCCGGAAGCCAGGCAGGC	0
CCGGGACCCGCAGCCGGAAGAGCCCCATTT	0
taaaatccgtaacccggaaaccagcactca	0
atgaacaacagttccggaagctgggaagtc	0
CCCCGACCTACCTCCGGAAATTGGGGCAGC	0
GGAACGGGCGGCACCGGAAGCCAGCCCTGA	0
GTCTGACAGTGGGCCGGACGTTTTCCTGTC	0
TGGCCTTCCAGCCCCGGAAGAGAGATGGGG	0
TCACTTCCCGGAGTCGGAAGCATGACGGCA	0
CCGGGCGCTGGAGTCGGAAGCCTGTGCGCG	0
CTCCCCGGGCGCGCCGGACACTCACCCCCT	0
CTCCTTCATTGGGACGGAAGTGCTGGTCCC	0
AGATCGAATGCACCCGGAAGGTGGCCAATT	0
GTGGGGAAGCGGACCGGAAGGGGGTTGCCC	0
ACCCGGCCCCAAGCCGGACGCGGGGAGGCC	0
CGAGCGCCACCTCCCGGAAAGGAAATGATG	0
CTTCCTGAAACAACCGGACGACGCTATTCC	0
GAGATAGCCTGGCCCGGAAGCTTCTCTGCT	0
CTTCTCTGCTGACCCGGAAGCAGAGCTGTG	0
TTGAGATGAGCTTCCGGAAGCCGACAGGCG	0
ATTTCCCCTCGCGCCGGACGGCCTGGCGCG	0
CTCGCGGTCGCGGCCGGACGGAGGGTGGAG	0
AAGCCCTGCGGAGCCGGAAGCCAGAGAGGT	0
GGGTTAAATAGAGACGGAAATGAATAGACC	0
CAGAGTTCCACGGCCGGAAGCACCATCGAG	0
GCCCCGAGCGCCGCCGGAAAGCGTCGAGCG	0
CAGAACTTTAAAACCGGAAGGACTTGATAT	0
GGGGCAACACCGACCGGAAGACCATCCCAA	0
GGCTCACAACCCGCCGGAAGACGCGCGGGT	0
GGGCCGGGAAGTCCCGGAAACCCCAGGCGG	0
CCTACAACACCGACCGGAAGTGTTTCTGTC	0
CTTCCCCAGCGAGTCGGAAGCGTCCCCATT	0
CCCAATTCAGGGCCCGGAAGGGCGTCCTGT	0
CCTGTGGGCGAGTCCGGAAAAAGTCATTTG	0
GCCCCGAGGCCTTCCGGAAGACACCCAGGA	0
AGGGCAGCGTGAGACGGAAGCTCCGGGTTT	0
GGCCCCGGAGACACCGGAAGGAGCCGCGGC	0
CCCACACCCAGGACCGGAAGGGCGAGCGTC	0
AAAGCGCGGTGGTCCGGAAATTTGAGCGGC	0
GCCTTTCCTCCAGCCGGACATGGGGTACCA	0
CAGAGCGCGCGTCCCGGAAGCCGCGGGCTC	0
ACTATGGGCTGGTCCGGAAGGTCAGGCAAG	0
GGAGTCCTGTAGCCCGGAAATCCCAAAGTC	0
GAGGAAATTGAGGCCGGAAAGAAGATACCT	0
GGCAGCCGCGCAGACGGAAGGCTGTGGCCA	0
TGTCCCTCTGGACCCGGAAGCTGGGTGGTG	0
GACTTCCTTCGAGACGGAAGCCTGAAAACT	0
CACACGCCTGGCCCCGGAAAGGCGAAAGGA	0
GGCGGGCGCGAGCCCGGAAGAGGCTGGGCG	0
TCCAGCTGTAGCTCCGGAAGGTGCTCTGAC	0
CGCCCCCGCTGCCCCGGAAGGTGAGGCAAG	0
gcGACGACGACGACCGGAAGCGGGCGAAGG	0
ATCCCATTCACCTCCGGAAAGAACCAGGGG	0
CCCTCTTCGCAACCCGGAAGAGCTCCGCTC	0
AGCGTCCGGGCGGCCGGACGGGAGCTGACA	0
GGGCGACGCTCCCCCGGAAGGCCTGTCCAC	0
GGGATTCAAACTCCCGGAAGCGGCATCCAC	0
CTTGTCAGTTTAACCGGAAGGAGACTAAAG	0
GACACAGGTAACACCGGAAGTGACGTCAGA	0
CTCAGCACAGCAACCGGAAGTTACGTCATC	0
TGTCTTACCAGAGCCTGAAGTGCCAGCAGC	0
GCCCCGCCCAAGTCCGGAAGATGGGCGGGC	0
CTCAGATTGTACACCGGAAACTCAGGCTAG	0
TCGTGGGGTGGACCCGGAAGAGATGGGGCA	0
AAGTTAGGAGAAACCGGAAACGTGGGCCAG	0
GTTCCCGCGTCGCCCGGAAGCCCGAGCTCG	0
TGTCCTCCTTTCACCGGAAGCCCGGCCCCG	0
GGTGGCCTGGCGGCCGGAAAGGCGTCCGGG	0
AGGGGTAGGGGACCCGGAAACCCCAGGGTC	0
GGGACCAAGGTTGCCGGAAGCTGCCTGAAG	0
CGCCAGGGGCCGCCCGGAAGCGGGGCTCCC	0
AGCAATGGGCGCCCCGGAAACGGCCGCAGC	0
GCGATAACACAACCCGGAAGTCTCACGGCC	0
TGAAGGCGGGGTGCCGGAAGCAGGCCCTCC	0
TTCACCTGTCTCGCCGGAAATCTCTTTACC	0
GTTACTTTACCCGCCGGACGCGGGTGGGAG	0
GGCGGGGCGCCGGCCGGAAGAGCCTCCGCG	0
CTGATCAGGGCCACCGGAAAGGAAAAACAA	0
AGACCCGCCCCTTCCGGAAGTTTTGACACT	0
GTGGTTGTGGGCGCCGGACAAGTCCAAGGC	0
GAATTCGGGAGCCCCGGAAGTCCCATTGAA	0
GTTTCCCCTGCTCCCGGAAGCGTCGCCTTC	0
ACTTCTGTCGGAACCGGACGCAGTGGGAGG	0
GGGCGTGCTGAGGCCGGAAAACAGCCTCCC	0
CAAGCCAAGAAGACCGGAAGGCAATCGATC	0
CCCAGGCAGCGCCCCGGAAAACAAAGGGGA	0
TGTGACCCTAGGACCGGAAGAGTAAACCCG	0
CGCGGCGGGGCAGCCGGACAGCGGGGACCC	0
TGCCCCGCCGCGGCCGGAAGTCTCCCCGGC	0
AGCCCGGTGGCCGCCGGACGCACCGCGCGG	0
CAGGGAGCCCAAGCCGGAAGAAAAACATGC	0
GTCACCGCCTTCGCCGGAAGCTGCCTTGTA	0
AAGGGAGGGGCAGACGGAAGCGGCGACTcg	0
AGGGCCTGCAGCTCCGGAAGAGTGTTGGGG	0
AAATGGCCTGAGTCCGGAAGCTCGCCAGGG	0
GCCGCGGCCGCCGCCGGAAATGGGCCATCA	0
GCCCTGGGGAGGCCCGGAAGATGTCTAAGG	0
ACTTGGCTAATAGCCGGAAGGTCAGGGTCT	0
GGGGAAGCGAGGCCCGGAAAGACCAAGCTG	0
AAGACGGGGCCAACCGGAAGGGGAGGGCTC	0
TCGGAGCCTAAACCCGGAAGCGAGGGAGGA	0
TCCTTTGTAAGTACCGGAAGCCCGGTCGTT	0
GCAGCCTCGAGACCCGGAAAAGGAAGCCCG	0
GATGGTCGCTGACCCGGAAGAAGCTTGGCT	0
AGCGCGCGTGGGCCCGGAAGAGCGCGCCCT	0
CTGGGTCTGTAGGCCGGAAGCTCTGCGTGC	0
ACCAGACCAAGAAACGGAAGAAGCGGCGAC	0
CACCCTCGATCTTCCGGAAAACGCCACCAT	0
atgcaaagaggatccggaagcaatccagtg	0
TTTGGGAGGCACTCCGGAAGGGTGGGAGGC	0
TACCGGGTTGCGGCCGGAAGCCGGGCGCCG	0
CCCTGGAAATAGACCGGAAACAGAACAGCA	0
GGACACCCACTTGCCGGAAGGATTCCAGAC	0
CAACCCGATCCCGCCGGAAGCCCAAGAAGG	0
GGGTCCGCTGCCGCCGGACGCTCTACACAG	0
CTTTGCAGTAGGTCCGGAAGTCAAAGTAAT	0
AGGCTCAGAGGACCCGGAAGCCTATATCTT	0
GGAGAGGTCCAGACCGGAAATGGTCGTTTC	0
GGACCTGCAGACCCCGGAAGCTGCGGACCG	0
cccaagcacacatccggaaatcacacctgt	0
CAGGCGACGGCCGCCGGAAAACCTGGTTGC	0
gggcaccaagctgccggaaagagcaccgct	0
CGGAAGTGAGACGCCGGAAGCGGTCGTTGC	0
CGCAGCTGAATGGCCGGAAATACACGGGGC	0
AGCCACCTGGAGACCGGAAGCCCCCGAGGA	0
TGCCCAGGCCTGACCGGAAGCCCCGCTAAT	0
GCCCCGCCCGTGGCCGGAAGGATCCGGCAA	0
aggtgagaggtggccggaagccaggcaatc	0
ACAGCGGGTCAACCCGGAAAGTCTGACAAT	0
CTGGCTGTGTCCTCCGGAAGAGAGGAGAAG	0
CGCAAACGGAGAACCGGAAGTGCGTCACTC	0
AGGGGTGCAGGGCCCGGAAGCCCAGTATGG	0
gaaggggagaataccggaagcgggggagaa	0
CTCAGGGGAGGTGCCGGACGGCAAACTCAC	0
TGAGTAATCAGAGCCTGAAGTCTAAGCAGA	0
AAGGCCCACTGTCCCGGAAAGGCCCAGCGC	0
TCTCCCACAGACCCCGGAAGGGATCTGGTA	0
TGCTAGAGATGACCCGGAAGCGGGTGCTGC	0
agctactctcgagcctgaagcaagagaatc	0
CTCCTCCAGCCTCCCGGAAGCTCCTCCTCC	0
GACCCTGGTTCTGCCGGAAATGTGAATCTC	0
GCAGTGGTAGCACCCGGAAGTGAGACACTA	0
GGTCGGGTGGGGCCCGGAAAAAAAAAAAAA	0
CCCCAGAAATCAGCCGGAAGTTCCCTGGGG	0
ttctgagcctacgccggaagacgccttggg	0
TGAAAATCCTGAGCCTGAAGCAGAAGTGGA	0
ACAGAACTTGGGCCCGGAAGGACCTTCTGC	0
GCCGCAGGCGGGGCCGGACACGTGACCGTC	0
GGAGGCAAGTCTGCCGGAAGGGGTGAGGGG	0
aagatcacatggaccggaagtggcagagct	0
catctggaggaggccggaaggaaaataaat	0
AGAGAGGAGGCTGCCGGAAGCCGCACTCGG	0
CTTGCAGATTTTGCCGGAAATGCAACTAGA	0
AGGATGCTGGGAGCCTGAAGATGCAAATCT	0
GGAGTCTGCAGTGCCGGAAACCACAGAGCA	0
GCAGTATGAATGGCCGGAAGCGCCTACTCC	0
TGACTCCTGAGAGCCTGAAGCCTTTCTGCC	0
GGTGACAGCTACACCGGAAAGGACCAAGTT	0
GTGTCCATTGGCTCCGGAAACGGGTGCTCA	0
GGCACGTCCCCTACCGGAAGAGAAGGGCAC	0
GGCACGCCCCCTACCGGAAAAGAAGGGTGA	0
GGCAGGGTATGCACCGGAAGCCGCCCAGGG	0
TGGGCCCCTCCCTCCGGAAGCCAACCGCGC	0
AGCCTGTTCAATTCCGGAAGCCCTTGCCCT	0
GAAGGAAGCCACACCGGAAACAGCAGCTCT	0
ACTAGGACTCATTCCGGAAGGAAGCCACAC	0
CAGGCCCTGAGGGACGGAAGATGTGATCAG	0
GCCCCACCAAATGCCGGAAGCCACGCCCTC	0
CGACAGCGCGCCGCCGGAAAGGAAATTCTG	0
gaggggaagggagccggaagaagacgggag	0
AGATGTGTTCTGGCCGGAAGTTGAGTGGGG	0
TAGAGGTGGGGGCCCGGAAGCCGGGTCCTG	0
AGCAGCTCGGACACCGGAAAAAGATCTAGA	0
TAGAAGGTCTGGCCCGGAAAGAGGAACTGA	0
GTTTCCTGGAGACCCGGAAGCAGATTACGT	0
GTTTTCTGCAGTTCCGGAAGCGGATCGTGT	0
CCAGCGACCAGTCCCGGAAGTTTGAGTCCC	0
CGCAGCGAGCAACCCGGAAGTCCCGCCCCC	0
CTACAAGAGGACCCCGGAAGTCTCGGCCCT	0
GCTACTAGAGACCCCGGAAGTCTCGGCCTT	0
GATTGGAGCGCTGCCGGAAGCTCTGGCCGC	0
GTTTCCATGGCAACCGGACGATGCCTCCCT	0
CCCGCCCCGCCCCCCGGAAGGCTCCTCTGC	0
CCAATCGGAACGGCCGGAAGGGGGGCCTCG	0
ATAACAAACAAAACCGGAAGAGAAAAAGGG	0
TGGCAAGCAGGAGCCGGAAGGAGCACCCCA	0
GGACCCAAAAGAGCCGGAAGGCAACAATGA	0
TTTGTTGTGGTGGCCGGAAGGCTGGGGTGG	0
GAGGCATCAGTTGCCGGAAGCTGTCACCTT	0
CCCTCTGTTCGAGCCGGAAGGAACGCCTTT	0
TGCCGCAGCGGGGCCGGAAGACAGGTGCGC	0
TTTCCCTCGAGAAACGGAAGCGGCGGGGAG	0
CGCGCGGCCGCCGCCGGAAGGAGAGGGCGG	0
AGAAAGATGGGTCCCGGAAGCAGCCGAGGA	0
AGGGGGAGGGGTGCCGGAAGGGGGTGTGCG	0
CATCACTTAGgacccggaagcgacctaaat	0
TTTTGCAGTCCCTCCGGAAGCGACCAGATT	0
ACAGTGCCACCAGCCGGACAGCCTCAGCAT	0
CGCGCTTCTCCAGCCGGACGGGGGTGCCCA	0
gctagaacggcacccggaaaaaccgaaccg	0
TTGCCTGTGCTGGCCGGAAATCATCTCCCC	0
GGGAGGGCCAGGGCCGGACACACCCTGGGT	0
CTCCCAAAGCCTGCCGGAAACAAAGGGAGT	0
AGCTGGTCAGAGACCGGAAATCCGGTAGTG	0
cctccggcccccgccGGAAAGAGGACCTGG	0
CTGGCTCCTGGCCCCGGAAGCGCGAGCGTT	0
CGACTGTTTGAGCCCGGAAGCGCAGAAGCT	0
CACGGGGCCAGGACCGGAAAACTAGACAGC	0
TCAGAAACATCTTCCGGAAGAGTCAGCACC	0
CAGGCGATTATTGCCGGAAGTGGGCCACCG	0
CCTTCCTGTACCCCCGGAAGCCCCCGCGGG	0
CTGCAACCCCCGGCCGGACGCGCGGAccct	0
GCCGCCTAGCGACCCGGAAACACTCGCCTC	0
ACACCAGCGCACGCCGGAAGCGGCCACGGC	0
GAGACCTTAGCGACCGGAAATCAGTTTCAC	0
ATGGGCTTAGAAGCCGGAAGTGGGTTGACG	0
AGCCATGGCGGTGACGGAAGCGAGCCTGTT	0
AGGAGGGGCCGGGCCGGACAGGGAGCTGAG	0
AAGCTGGATCGACCCGGAAACAAAATCTTT	0
TGCTCAGCCTGGGCCGGAAAAGGGTGAGTC	0
GCCGAGCCCGTGGCCGGAAAAGTAGAAAGT	0
TCTGCCCACGAGACCGGAAAATCCCTCTCT	0
GCTGAGGACATAACCGGAAGCTCAACGATG	0
CCTATGCCCTGAGCCTGAAGAgcccccggc	0
CCCAGCAGGTGCTCCGGAAACATCAGCCTC	0
ACATCCAGGGGAAACGGAAGGAGTGGCCCC	0
TCTCCATCTCAAACCGGAAGCTTTACCCCT	0
tcttaAACTAGTGCCGGACAGACGAAGGCC	0
CTCCCAGGATCTGCCGGAAGTGCTGTGTGG	0
CGGGAATGAGTCACCGGAAAAAACGAGTTG	0
CAGATGCCTCCAGCCGGAAGGTAGAGGGTC	0
ACTGAGCCAGATGCCGGAAGCGGAATTACG	0
CAGTCCCCCAGCGCCGGACGCGCCGCGCCC	0
TCCTCTCCAAGAACCGGAAGCCGGACAGCG	0
GACGGGAGCGAGGCCGGAAGGCGACCCGGG	0
ACCACAAGAGCGCCCGGAAATCGGTTCATT	0
GGCCTGCAACGGGCCGGAAATTAAAAAAAG	0
CTGGTGGCTGCCTCCGGAAGTGAGCTAGCC	0
CCCACGCCTGGTGCCGGAAACACAAAGGGA	0
GATGACAGGGACCCCGGAAAGGTACTGTGA	0
TTCCGGAACGGACCCGGAAGGGGCAGGTCT	0
AGGGCATGTCATGCCGGAAGATCGCACAGC	0
GATTGCTCCTAGTCCGGAAGGTTCTGTTCC	0
ACAATCCAACCTACCGGAAATCCTGCGGTG	0
AAGGCCAAGTCCGCCGGAAGCCAGCGCAAC	0
GGCTGCCGCCGACCCGGAAGGTCCCGAGGG	0
TCACCCCATAGCGCCGGAAGAGCCCGTCGA	0
GCCCCGCCCCCACCCGGAAGAGTaattata	0
CCGGGACCTGCAGCCGGAAGTGACTCCAAG	0
TTCCACCCGCCCCCCGGAAGTGCCGGTGGT	0
TTCTACTTCAGAGCCGGACATCTTAGGGGG	0
TGGGTAACAGAAGCCGGAAAAGGACTTCCT	0
TGTCTGGGCTTCACCGGAAAGGGGCAGGAT	0
TTGCAGGCCGCTTCCGGAAAGCCGTGTCTA	0
CCTTGCCCCCCGCCCGGAAGCGGGCCCTCT	0
TTGCCCTTGAAGGCCGGAAGTCGGTCTTAC	0
GGCCGGCCCTGCGCCGGACGCCGGGCTTGT	0
CAGCTTGGCGCAGCCGGACGTGCATCCTTC	0
GGACGAGTCGACCCCGGAAAAGAGGACTGA	0
ATTTTGTCGGCTGCCGGAAGGGGCGCTTgc	0
GAGGAGTTTAACGCCGGAAGGTGGTGACTA	0
GATGGGGAAGGGGACGGAAGCCCTAGCTCA	0
GTAGCGCGCCAGGCCGGAAGGGAGCCAGGC	0
ggccgccgtggggccggaagggagcgaggg	0
TACCTTACTTCCCCCGGAAAAGCGCCTGCG	0
ACGCACCCCAGCTCCGGAAGATGGGGAACT	0
GACAGCAGCCTTGCCGGAAGGCAGAGTTTG	0
CGGAGGCGGCGAGCCGGACAGCGCCGGGGC	0
TGCAGGTCCGCCGCCGGACGGTAGAGGCCT	0
ACAATCCAACCTACCGGAAATCCTGAGGTT	0
GCGGCAGCCACACCCGGAAGTCGGTCCGGG	0
ATAGTCCCTCCCTCCGGAAGATGCTCATCT	0
CGGCTTAGGAACCCCGGAAGGTGCCCCCGA	0
CTAGAGACGCACTCCGGAAACCAGCCCCGT	0
TGCGGGTGGGAAGCCGGACGAGCTGGACTG	0
GCACGCGCACGAGTCGGAAGGGGGAGGGGC	0
GGGGTCGGGCCGTCCGGAAGGCCGTGTGCC	0
GCCCTccgcggcgccggacggccccgcgcg	0
GGGGAAAGCTGAGCCTGAAGGGACAGGAAG	0
CCGTAGCCCCACCCCGGAAGTTCTTGCCCC	0
TTTCCTCACAGCTCCGGAAGGTGGCGCCAC	0
ttggctgcagcttccggaagagcaggcttc	0
CCTCCCTCTCCTCCCGGAAGCCAGCAGGTC	0
CCCCTCCCCCGCCCCGGAAACGTCCCCGCC	0
TAGGGTAACAAGACCGGAAGTTGGTACAGG	0
AGACACAATTACCCCGGAAATGCCGCTGCA	0
CTCGAAGCGAAGCCCGGAAACCGCCGGCAG	0
CCACGAGACTGAACCGGAAACTTTGTGATG	0
GGCTGAAAGAGAGCCGGAAGAAGAAATGTC	0
TCCCCTTCCCCAGCCGGACAGCGGCTGGGA	0
cattgGtatagatccggaaactgggttaca	0
GAGGGAGGGGCACCCGGAAGTGATGGGCAC	0
TACGTTCCCCGGGCCGGACAGGCGGGCTCC	0
GGCCTAGGGGAAGCCGGAAAAGTGAGTACC	0
GTGGTCGGAGGAGTCGGAAGGGCAGGGGCG	0
GGCACCCAGGGCTCCGGAAACGCCGAGCAG	0
GTGGGAGAAGAGTCCGGAAGACTGGCTGTC	0
GAGGATCCGTGGGCCGGACAGAGCCGGGGA	0
GACAACGGCGTAGCCGGAAGTCAGTGGTTT	0
CTGCGGGGCCGGGACGGAAGCCCCGCCCCC	0
GCTCAGAACACTACCGGAAGGAAGAGAGGG	0
CGTACACCTGCCGCCGGAAGAAGAGCGACG	0
TTCTGTAGACCATCCGGAAGCAAATGCTGG	0
ACCCGCCCCCCTCCCGGAAACAGGTAAGAG	0
tgcccttcctgagccggaagcctctggtag	0
CGCAGAGCACCCGCCGGAAATGACGATTGG	0
tgtcaagaagcctccggaaaactccactgt	0
CGCCTTCACAGCACCGGAAGAGTCGCTAGG	0
GAAAGGCAGCAACCCGGAAGACGCGCCGAT	0
CCGCCGCAGAGCCCCGGAAGCGGGCGGGGA	0
CGCCGCCTCCCGGCCGGACGATGGATCCCT	0
CTGGTGCGCGACCCCGGAAAGCGGGGGTGG	0
GGGCGCCAGGGCCCCGGAAGCGGCTCTCTG	0
GGAAATCCAGCCACCGGAAAGCAAGCTGGC	0
AGCCGTCCAGGGACCGGAAGAGAGCAGGGA	0
GCGCCAGCAGCAGCCGGAAGCGCCTCCGCA	0
GTTCCCTCAGAACCCGGAAGTGCGAGGCCG	0
GAGGAGTGGTGTCCCGGAAGTAGGGGTGGA	0
GCCCGCGGTCCCGCCGGAAGGACTTAAGCG	0
CTGCGGAGGGCGACCGGAAGTGCTCACGTC	0
AGCGTGCGTTAACCCGGAAGAAGTGAACCA	0
TCCCCTCCCCCTCCcggaagcgcggggcgg	0
TAAGCAAGGGAGACCGGAAGAGTTGTTTGT	0
ccgcgccgccccgccGGAAACCAGGTTAGG	0
CCCCTGGGGAGGCCCGGAAGATGTCTAAGG	0
TTTTTGCCTGGTCCCGGAAGGAAGGTTTTG	0
AGGCCGCTGACGGCCGGAAGGAAAATGGTG	0
GGGGATGGCGGTGCCGGACATGGCATGGGT	0
CAAAAGAGGACATCCGGAAACAGGTGAATG	0
GCCGCGAGTGGCTCCGGAAACAGCCGAAGG	0
CAGGAAGACACTGCCGGAAATCGTGGTATC	0
TCTCCTCACCCACCCGGAAAAACATAGTCC	0
TGACTCTACCAACCCGGAAGACAGGAAAGT	0
GAGCCTAAAAAGGCCGGAAAGGTGTTTTGT	0
ATAACCGTCTGGACCGGAAGCTGGGCTCCT	0
CGCCCTGGCCCCACCGGAAGCGGGCCGCAC	0
AAGTTCCTCCATACCGGAAAACACAGTGAG	0
CCCCGATCTGGCCCCGGAAGATCGCGGCCC	0
CGCCCCCGACCCACCGGAAGCAGCTGGGGC	0
GTGAGACGTTAGACCGGAAGGTCTGGGCTT	0
CTTAAGGCTCCTCCCGGAAGCGTAGGGACC	0
TCCGGGAAGCGGGCCGGAAGCCACTCCTCG	0
GACAGGTTCGGGGCCGGACGCCCACAGCCA	0
CAAGACCACCGGACCGGACGCCCCAGGGTC	0
CCAGGCAACGCGCCCGGAAGCGGCTccggc	0
TTAATTATTGCAGACGGAAGTTGAAGACTA	0
GGGCAAGAAAGGGCCGGAAGTAGGTAGTCT	0
TCTTGTCCCTCACCCGGAAGTCTCCTGGCC	0
AAAGGATTTCCTCCCGGAAGAGAGCGGCAG	0
TGCTCGAGTGAGGCCGGAAGCGGACCACAG	0
GACCTTGGCGCGGCCGGACGCGGGCGAGCG	0
TTCTCTTACGGCGCCGGAAGCCGGCGCCGA	0
ccgccgcgcggggccggacgcgctggggcc	0
GGGGCGGGAGAAGCCGGAAGCCCAAgccgg	0
TTTCCCATCCTAACCGGAAAACCACTCACC	0
CAGCTCTACCACCCCGGAAGCTGAGCCCTG	0
CGTAATCATGCAGCCGGAAGCGCGGCTCGC	0
GCGGGAAAAGCCGCCGGAAGCGACCCGCCC	0
GGAGGGCCTGGGGCCGGAAGGTGCGGCGTG	0
GGGGCGGGCAAACCCGGAAACGACGCCGAG	0
aggaagtctgCTCCCGGAAACGAGCAGTTC	0
GGTTAGGAAGAAACCGGAAGTCCGAGGCTG	0
TGACGCTTGAGAGCCGGAAGCTGTTCCAGG	0
GGAGGAGACTCAGCCGGAAAGGTCAGACGT	0
CAGAGCTCTGGGGCCGGAAGTGCAAAGTCA	0
TGAGTCAGGGTACCCGGAAGGCACCGCTCA	0
GGAAGTGAAAGTGCCGGAAAACCCCTGCCC	0
TAGAGACGGGCGTCCGGAAGGAACCCGGTT	0
GAGTTACTCAGCCCCGGAAGCCTCAAAACC	0
CTGACCCCCCACCCCGGAAATGTCCCAGGC	0
GAGGCGATGCAGGCCGGAAAGTCACCATGG	0
CAAGAGGAAAGCGCCGGACGCAGACGACCA	0
CTGGGATGCCGTTCCGGAAGCACCTGGCAC	0
TCTTGAAGTGAGACCGGAAGAGCTGCTGCG	0
GGTGCTCGGCGATCCGGAAGAgggcgcccg	0
CCAGGAACACACCCCGGAAGCCACATGTCC	0
CCAGCGGGCCCCGCCGGACGGGGAAGGCAC	0
GCGGGAACAACCCCCGGAAGCCCCACCTCG	0
CCGGCCTGCAGGACCGGAAGCTGGACGTCG	0
AGGGGGAGGAGGGCCGGAAATGCTCCCCGC	0
GTTTCCCCCAAGCCCGGAAGGAAAGGAAGG	0
GGCAGAAGGGCGCCCGGAAGGCGCCGAAGC	0
AGGGCGGTGGTGGCCGGAAGGCGTCTGCAC	0
TCTCCCTCACCAGCCGGAAAGTACGAGTCG	0
CCGGGTCCGCCCCCCGGAAAGGGCTGCGGC	0
cccacccccacccccggaaacagtcccccc	0
AGCCAGTCAGAAGCCGGAAGGGTCTCACTC	0
CTCCACCTCAAGGCCGGAAGGAAGCATCTG	0
AGACAGGGAAGGCCCGGAAGCCAGCTCAGA	0
GAGGCGGAGCGCGCCGGAAGGGAGCGGACC	0
CGCCACCCCGGGGCCGGACACGGTCGCATG	0
GGCTGGACTGTGGCCGGAAGAGAGTCTGAC	0
TCCCTCTGGCCTCCCGGAAGGTCCGCCCGA	0
CCCGAGGGCGGCGCCGGAAACACGGAGAAG	0
GCCCCCCCCGCCCCCGGAAGGTGGTCAGAG	0
CTCCAGCGCGAAGCCGGAAGGGCCGAGGCG	0
ttgagctgggatcccggaagggttcctagt	0
ttctccTCTCCTcccggaaggcggaggtta	0
CCAGCCCCGGCAGCCGGAAGCTGAAAGTGC	0
CTGCAGCCCAGGCCCGGAAGAGCCTGCAAC	0
ACTTTGACTGGGTCCGGAAAGGCTTAGCTG	0
GGCCCCGCCAAACCCGGAAGCCGCCCTGTC	0
GCCCCGCCATATCCCGGAAGCCGCTTTGTC	0
gggagagaagatgccggaaggtggggtggg	0
GGAGCGAAAGCATCCGGAAAGTAAttttaa	0
CCAGCATGGGGAGTCGGAAGGGGACAAATC	0
aGAGCTCCAAACCCCGGAAGCTGACTCTTT	0
TCCCCAAAGGAGCCCGGAAACAGCATTGGA	0
GCGCTGTCCGGACCCGGAAGTGCGTAAGGG	0
CTTCCTGCTATCACCGGAAGTGACCTCAGT	0
CGCCCGGGCGCCTCCGGAAGCCACGGGGCC	0
aggagggaaagagacggaagagggggaaat	0
ctgcaaggacgacccggaaatgtagtccag	0
ACTTGGGAGCCATCCGGAAGTCATGCTCCT	0
GTTTCCCACAAACCCGGAAGCGGATCGCGT	0
GACGCGCGCAAACCCGGAAGCAGATCGCGT	0
GCAGCCCAGAGCACCGGAAAAGGAAGGAAG	0
AATTATTTTCCTGCCGGAAAAAAATTCACA	0
TTAGACCCTGGCCCCGGAAGGGAAAATGGC	0
TCCAGTACCTGAACCGGAAACTGAGGCCCG	0
cccGCCTGCGCTCCCGGAAACCGAGTCCCT	0
CCGCGGCTGTAAACCGGAAGGGCTCTGAGC	0
GGGGGCTCTGGAGCCGGAAGAGTGAGTCGC	0
GCGCCCTCCTGGGCCGGAAGCGCCGTGGCC	0
gggcggggcggggccggacgggacggggcg	0
cgcgcggccccggccGGAAGGGGGCGTGGG	0
TCGATTCAGTCTGCCGGAAAAGCGGCTGCC	0
CTGGTGGCGCGGACCGGACGCGAAGGTCGC	0
GCTGTGCCTGTCACCGGAAATGCTGATGCT	0
CAAAGGGGAAGAACCGGACGGGCCCTGCCC	0
gcggcggcctgcgccggaagtgagtggttg	0
AACTAGCCACAAACCGGAAACGTTAAACCA	0
CCTTTTCATCAACCCGGAAGGAAGCAGCCG	0
CGTGACGCCCGGCCCGGAAGCGCTCGCGCA	0
ACGTTCAGGGCAGCCGGAAGACGGGGAGGT	0
TGATCTAAGACCGCCGGAAGCGCTTCTTCT	0
GGAGGGGGAAGGTCCGGAAGCAAGTACAGA	0
TGGGACCTCCCAGCCGGAAAACACCGCCCT	0
AACACGTGACGATCCGGAAGCTCTTTAGCT	0
CGAATGTCCTGCTCCGGAAGTAGTCTCTGG	0
GAAGACCAGAGGGCCGGAAGAAGAAACATT	0
TTCCCTTCGAGGGCCGGAAGGGGTTAAATC	0
cccCACTCCGGAGCCGGAAAGGCACCGACT	0
TGTGGGCGTGGACCCGGAAGGCGGAGGAAA	0
GCCCGAGGCCCGCCCGGAAGCCATGCACCT	0
AAAGAGGAAGGAACCGGAAGGAAAGGTCTT	0
GCCGTGGGTACGACCGGAAGCCGCAGGTGG	0
CTGGAGGTGACACCCGGAAGCGCGCCCAAC	0
gggacgaggcgttccggaaaagggagtgca	0
GAGGGGCGAGGGGCCGGACGGTACCCACGC	0
TGGAGCTGACTTGCCGGAAGGAGTGACGCC	0
TTGTGGAGGGAGTCCGGAAGCTGAGTGATA	0
acctggagggccaccggaaggagccccatc	0
ggccgctgctgatccggaagctcactttgt	0
TGCATACACACAGCCGGAAACACAGCCCCA	0
GACTGGAGTGACACCGGAAGGTGCAACCAA	0
GTGAATTTATTACCCGGAAGAAAGCGCAGA	0
GCCCGGGCCGCTGCCGGAAGTGACGCGAGT	0
gggaggcggggacccggaaggtgacgcggg	0
TTGAAAGTCAGGACCGGAAATCCTCGCTAG	0
CAGGGTCACAGTCCCGGAAGCCTTTCGCGA	0
GTCCCAAACTGCACCGGAAGGCGCGCAGGG	0
AAACTCGAATCTTCCGGAAGCAGCAGCTGT	0
CCCGGCGCGTGCTCCGGAAACGCCCTCCCG	0
TTCATAAGAAGAACCGGAAAAGGAAGGACT	0
CTGCTCCCTGCACCCGGAAGCGCAGTTCAC	0
AGTTCACCTGCACCCGGAAGCACAGCTCAT	0
AGTCAAACCAGACCCGGAAGAGTGGAGCCC	0
TCTCAGAAGTCAGCCGGAAAAGGGTCTGGG	0
AGCTTTCCTTGCGCCGGACGGCTGGGGTTG	0
TCTGCGGAGCGCTCCGGAAGGAGAAAAATG	0
TTGGAATCCCCTCCCGGAAAGCCAACTTAG	0
GATAGGGCAAAGCCCGGAAGGGAGGCAGGG	0
CGACCGCTACTACCCGGAAGGCCCACTGCC	0
ACCTCTGTGCGCTCCGGAAGGGAATTCGCT	0
GCGAAAGTGCGAGTCGGAAGCACTTCATTC	0
CTCTCTTCGCTAGCCGGAAGTCGCGAGATC	0
AGTATGGCAGAGCCCGGAAAAACACCCGGG	0
AGGAAGAAACGCTCCGGAAGAGGCTACGCC	0
ATCCAGAGCAACCCCGGAAGTGAAAGGGAA	0
TTCACGGTCTCACCCGGAAGTCGAAGCCCA	0
GGCCTTGACTCGGCCGGAAGTAGCGTCGGC	0
CGAGGCCGCGCGCCCGGAAGCCCCCCGCGG	0
GTTATTGCCGAACCCGGAAGTGCTCCTTTC	0
AGCCGCCCGTCGTCCGGAAAGAGCTGTTGG	0
aaagaactgtggaccggaaattagcccccc	0
CGGGCCCTAGCGCCCGGAAGACGCAGGTCT	0
CAAGAAAGAGAAGCCGGAAGCAGGGGGTCC	0
CGCCTCCAGAGAGCCGGAAGTGAGGGAGCT	0
ATGAGGGCGACAGCCGGAAAGCAGGATGGA	0
CCATTTCGTACCCCCGGAAGGCCAAACATC	0
TTCCGGGTCCGTTCCGGAAGCCTCTTCCGC	0
tagtgagaagcgaccggaagacaagagtgc	0
GCACGCGCGGATTCCGGAAGCCGCTCGGGG	0
GTCACCCCCGCATCCGGAAAGGAGCTGGGG	0
GAGAGCCACCCCCCCGGAAACTGGAGAAAA	0
CGGCCCGCCGGGCCCGGAAAGGCGGGAGCT	0
CGGGGATGACCCGCCGGAAGGAGGGCGCGG	0
TTGATTTGTGCCTCCGGAAATCTCTCGCCA	0
GATTGGACTGGGACCGGACGGCCCGGAATG	0
AGACTGGTGGGCTCCGGAAGGCTTCTCAGC	0
CGCACGGTGTGTCCCGGAAGGCTTGATATG	0
CATCGAAAGGAAGCCGGACGTGGGCGGGCA	0
TGGAGTGGGTGCTCCGGAAACAGAGCTGCC	0
gcctcggtcccctccggaaactgcttctga	0
GGAGTCCGCCGCGCCGGACGGCTCCAGACA	0
CATTTGTTTCGAGACGGAAGCCTCAGCAGT	0
ccagcttcagaggccggaagtccgagatca	0
CTCCCCGGGGCAGCCGGAAGACTCTCGCCT	0
CCATAAGCACCGCCCGGAAGCGCACGTCCT	0
CGTCACACTGGGACCGGACGCATTTCCATG	0
ATCCAGTGTTCACCCGGAAACCTTTCACTC	0
CCTTCAGGTACCACCGGAAGTCCTCGCCCA	0
CTTTTACGACGCGCCGGAAAGCAACGGCAA	0
GTTTTTTGTTGACCCGGAAACGGATTATCC	0
GCGGGCGCGCGCGCCGGAAGTGACGCGCAG	0
CCACACCCTTGCGCCGGACGCACCCTCTAC	0
GGTTCTACGGATGCCGGAAGGAGGGTGCGC	0
gaagtccccagagacggaagcagatgaggg	0
TCCAAGAGCCTGGCCGGAAACCCACAGGGT	0
TATTTCAAGAAGCCCGGAAACTATTTGCAT	0
CCGCGGAAACAGCCCGGAAATGAGGGTTGA	0
TGTGGTGCAAAAGCCGGAAGGAGACACATT	0
TTTCAGGGGAGAGCCTGAAGAAAGAGGGCT	0
GGACCGCAGAGCCCCGGAAGCCTAGCCCCA	0
AGTGTGTTGTGTTCCGGAAACACTCTAGAT	0
GGGAGGTGCCCAGACGGAAGGCGGGGTCTC	0
AAAAAAAGGCATGCCGGAAGTCTCTCTTGA	0
GGGGTAGTGAGGGCCGGAAGCCCGGCTCCC	0
CTTTATAGGTCACCCGGAAGGCACGCGGAA	0
TACTCTCCCTGCCCCGGAAGTTACACACTG	0
CGCTCTGGCGACCCCGGAAGCGAGAAGCAG	0
GCACCTACTGAAACCGGAAGGTGGCTGAGA	0
ctccacagcaacgccggaagccggaggtcg	0
CTTCCCAGACGGGCCGGAAGCCCCGGTGCA	0
ggcggcgcggcctccggaagcgagggggcg	0
GCCGCGAGGCCACCCGGAAGACCAAGCCGG	0
CCCCCCAGGTGTGCCGGAAGAGCGTGGACC	0
AGAAGGAAGTGTGCCGGACGCGAGAGAGAA	0
GAGCCGAGTCAATCCGGAAATAACCGAGTG	0
TCTGGGGGCGCTCCCGGAAATGCTCCTGCC	0
gaaggaaaccttgccggaaaggaaattgca	0
GTCGAGGTCTGAGCCGGAAATGGTGACTCG	0
CTCCAGTGGAGTGCCGGACAGATCCCCTGG	0
TACACGTTGGAATCCGGAAAAATATATTAA	0
TAGTGACACAACACCGGAAACGAGTCCTTG	0
AGTCCGCAGCTGACCGGAAGACGTTGCCTT	0
AGCGCACGCCAACCCGGAAACCGGAATCTG	0
GCCGGTCCGCTCGCCGGAAATGCGGGCTCT	0
ACGATCGCCGCGGCCGGAAGAGTTGGCGCT	0
TGGTAGCGGGACCCCGGAAATGTAAAGCAT	0
AGTGTCAAAACTTCCGGAAAGGGCGGGTCT	0
GTTCCGCGCCCGGCCGGAAACCCCTTCGCA	0
ATGGTTCTCTGAAACGGAAGGCAAGCGGTC	0
GGGACCCTCCTCACCGGAAGCACAACCTCT	0
TTTTTCCCTAGACCCGGAAGCAGTTGTTGT	0
AGGGCTTGCGAAGCCGGAAGTGTCCTGAGT	0
TCTCCCTCGGAAGCCGGAAGTCGGCTTCTA	0
CTGGGGAAGCGAGCCTGAAGGCGCGGCGCA	0
GTGGGAGAAAGACCCGGAAAAGGGGAGTAA	0
GGGGTGGGAACGGCCGGAAACGGAATAGGC	0
GCGGGGAGAAAACCCGGAAGCCAGGAGTCG	0
CTGCAGCGGCGGGCCGGACGCGACGCCGCG	0
CCCGCGGCGAGAGCCGGAAGGCGGCTGTGG	0
ACAGGAAACAATTCCGGAAGAGGACTGGGT	0
GTTAGAGCGTCTCCCGGAAGGATGGGCCGG	0
AAAAATGCTTCCACCGGAAGTCACTCCAAC	0
CGAGGCCGGGGCGCCGGACACCACGCATGC	0
TCCAAAAACTCTGCCGGAAGTCCACCCCAG	0
CGGGCCTCTGCTCCCGGAAGAGACCACGCA	0
TATCTGATAAACACCGGAAAGACAGAATGG	0
CTGCGGCGGCCTCCCGGAAGCGCGCACACG	0
CCCCGCCTCGGGCCCGGAAAGTGATCTTGC	0
TCCACCAAGGAAGCCGGACGggggcggggc	0
AGCGCTGGCTCCACCGGAAGGGGCCTTGGC	0
CGCCCGCCGAGCTCCGGAAGCGAGGCTGCC	0
GTTTACGCCGCGGCCGGAAGCCGCCCGTTC	0
GCCGCCGCCGCTGCCGGAAAAGGCGCCGAG	0
GAGTTAACAAAGCCCGGAAGGCAGCGTTAC	0
GAATGGGGAGGGCCCGGAAGTCGGGCCTGG	0
GGAGACCAGAAAACCGGAAGGGGAGGAGAA	0
GTTACTAAGGTAACCGGAAACAGCAAAACT	0
CACAGGCAAACGGCCGGAAAGCCGCGCAGT	0
CCTTCCTGGCGGGCCGGACAGAGTTGGAGA	0
GGAGGACCCGGTGCCGGAAGGGCCCGCGGA	0
CCGCTCCGAGCAGCCGGACGCCGTCCTCCC	0
cccgccccccggcccggAAGTGCGCAGGCG	0
ACAGATCAGGAATCCGGAAGCCCTGGCTGT	0
CAGGGGCCTAGACCCGGAAGGCACGGCCCA	0
CTGCGCGCGCGCACCGGACGTCCACGTCAC	0
TAGAATAACAGAGCCTGAAGTGAGGAGGTG	0
GGCTTGGGGACACCCGGAAGCCCGCCAGGT	0
TGACCTGGCGCCACCGGAAAAAGAAATTCC	0
GCAGCCTTTGGATCCGGAAGGATGAGCAAA	0
AGTTCCCACCTCACCGGAAAGAGGTTAAAA	0
ATGGCTCGACCTGCCGGAAAGCCCCGGGCC	0
ATGCTCGGGGGAGCCGGAAGAGGCACTGCC	0
CCCCGCCCCCACCCCGGAAAGCCCGCTCGG	0
CACCCAGGAAGTCCCGGAAGGAGAAGAGGG	0
GCCCGCCCCTCACCCGGAAGCGAAGCCGCG	0
GGCGCCGCCCCCCCCGGAAACAAGGGGTGG	0
CTCTTGGAGCCCACCGGAAGTTTAGCGAAC	0
ACAGGTACCAGGCCCGGAAACCACGGAAAG	0
GGGACTGACGCGGCCGGACGTGCGGCCCCC	0
CCGCGCCAAGAGCCCGGAAGAGCCCTTCTG	0
AAGTCACTCAGAACCGGAAGGGAGAATCAC	0
GGGAGCAACAGAGCCTGAAGGGAAAAGGCA	0
ACTTTTCTACCACCCGGAAGAAGTTCACTT	0
CGCCCCCTCTCCCCCGGAAGAGGTGGGGCT	0
ccctcagtttggtccggaaacaCTCCTGTT	0
GGCCAATCCCAGACCGGAAGGCTTGCGCAA	0
GGCCGACAGCGAGCCGGACACAGACCCCGA	0
TGTGCGGCTCCCTCCGGAAAGAGGCCTCAC	0
CCGAGCAGCTGAGCCTGAAGCAGCAGGACA	0
TCCCTCGGTCGCTCCGGAAATTTGAAAGAT	0
GCGTGAAAGCCAGCCGGACGGATCCGGATC	0
CACGCGACTCTACCCGGAAGCTCTCGCAGT	0
TGTCTCCCAGCTACCGGAAGGCCACGCTGT	0
gaattgcttgaacccggaagacggaggttg	0
TAGATATGGAGAGTCGGAAGGGGAGTTGTA	0
TGCTCTTTACACCCCGGAAACGGCAAGGGA	0
GGCTCCTCCAGCGCCGGACGCGACCAGTGG	0
CAGGAGGCTCTATCCGGAAGCAGCACCCTC	0
TGCGAGGCCAATCCCGGAAGTCCCCTCGCC	0
GAAGAAAGCCCGCCCGGAAGCAGCTCAATC	0
CTCTCTTGCCCACCCGGAAACAGCCTCGCC	0
GAAGTGGACGGAGACGGAAATAGAGATGCT	0
TGTCTGACTGGAAACGGAAGCAGGAAGGCT	0
CCAGCCGCAGGCGCCGGAAGGGTCCCGAGG	0
GCCAGTCACAGGACCGGACGGCGCCCTCCC	0
GCATGCGGGTCTCCCGGAAGCCCAGACCCC	0
TCTGGGGAAGGCGCCGGAAGCTGCCGCCCT	0
CCCCCTTGTTGATCCGGAAATGAAGGCGTC	0
ATCGTCCCTCCCTCCGGAAGTGCGGACATT	0
GGAGGAGTAAAAGCCGGAAAGAGTGGTGGC	0
AATTAATGTACCCCCGGAAACACGTCCTGT	0
CCCTCAACTCGCCCCGGAAAGGCCGCCCTC	0
GGAAGCCAGTCAGACGGAAGCCCGGCTTCT	0
CCCCATGTCCGAGCCGGACACAAGCCCTCC	0
TTCCCCTCTCCTCCCGGAAAAATCCGGGAG	0
agagaggagagggccggaagaggggggatg	0
CCTCTGTCTGAAACCGGAAAAGTCTGTTTA	0
CAATTGGAGGGGGCCGGAAGCTGCTGGGCT	0
GCGGGGCCCACAACCGGAAGCGGGTGGGCG	0
ttggctatgctgaccggaagctggggttgc	0
GAGGGACGCTGGGCCGGAAACCGTCCAATC	0
GGCCCCGCAAAACCCGGAAGCCTTCCGCTT	0
ATCCCGCCACATCCCGGAAGCCGTCCTCTC	0
gaatcgcttgaacccggaaggcagaggttg	0
GCGCCGCCAAATCCCGGAAGCCATCTTGTC	0
CGCTACCGCCAGCCCGGAAGACCCACGGCG	0
GGAAGGAGTGTGGCCGGAAGGCCTCCCCGC	0
TTGCGCCAGGCTTCCGGAAATGGGAGGGCG	0
TGGGGGCGGGCTTCCGGAAACGGTGACCAA	0
AGCTACAGACACACCGGAAATATTTCAGAC	0
CTGCCTCCGTATACCGGAAGAGGGTCCCAG	0
CGAGCCCTCCCTGCCGGAAGTCACTCAGGG	0
accattctggagaccggaaagtccaagtct	0
GTTTCCTGCACACCCGGAAGCAGATCGCGC	0
taaataaaaTTAGCCGGAAGTGGCCGAGTG	0
gacccggagggagccggaaagagaagtgaa	0
CCGGCCCCGGCTGCCGGAAGCAGGGCGGGG	0
GGCTGGAGGTGGGACGGAAGGTCTGACTTG	0
TCAGGACGGGGCCCCGGAAGCAGCCCCCGC	0
CCCTGGCCACGCCCCGGAAGCGCCCCCTGG	0
AGCTCTGCAGGCACCGGAAGTTTGGATCCC	0
AGCTGCAGGCTTGCCGGAAGAGGGACAAGT	0
AGAGTCTGTAAGTCCGGAAGCTATAAACGT	0
GCTCACGAGGAAGCCGGACGTGGGGAGAGA	0
GGAGGAGGGAAGACCGGAAGCCACGGTTGC	0
GCTGGGCGGGGAACCGGACAGCCCTCAGCC	0
GTACCCTCTGACCCCGGAAGTGCTTGCTGC	0
GGAAGGGAGCCGCCCGGAAACCGCGCGGCA	0
CCTGTGCCTGGACCCGGAAGGGTTGCCGCT	0
GTGGGCATCCCCGCCGGACGGACTCAGCGC	0
agagtgttttgctccggaaagagcagctgc	0
tacttagggggaaacggaagtccaggcagg	0
CTTTTTCCCGGCACCGGAAGGCCCCGCCCA	0
ggggcggCGAAGGCCGGAAGGGATAAAACC	0
ACAGGAGGGTAGCCCGGAAAGGTCAGATCA	0
ccggttggcggggccggaagggggacgcga	0
GCTGCCCGGCGCTCCGGAAGCGATTCATCG	0
GAATGGGGCAGGGCCGGAAGGTCTGGTTGT	0
GCTGCTCGTCCGCCCGGAAGCGCGACGCTG	0
GCGGCGGCGGCTCCCGGAAGGCCGCGGCGG	0
GTGGCCCGCGGAGCCGGACGGTAAAGACCC	0
ggcccttccaccgccggaaagttctGCGGC	0
TCAGCCAAGTCGCCCGGAAAACGAGCGCTC	0
GCTTGCCCGCTCGCCGGAAGTCGGCCCACC	0
GGTTGGGGGGGGCCCGGAAAATGGATCCCA	0
GGCCACTCCATAACCGGAAAACGAGCCGGC	0
CCGGCCCGCAGTCCCGGAAACTCACCCCTT	0
GCGGGCCGATCCACCGGAAATTAAAGGCTT	0
GAGGACGGAGCTCCCGGAAGCACCAGGGGC	0
CCTGCGCCGCGCGCCGGAAGCCCCATCGCT	0
GGCGTGTCCCACACCGGAAGTCAGAAAGCG	0
AGCCTTTCTTACACCGGAAGTCAATGAAGC	0
CCTCCAGGTGGGGCCGGAAGGCCAGCATGC	0
AGGAGGAGTTCCTCCGGAAGAGCAACCTGA	0
GACCCAGTCCGGGCCGGAAGGGAGCAGGGG	0
gggggcggggcACCCGGAAGCGCGCGTGGA	0
tagggcagaggCACCGGAAGGCACAGGCCG	0
ACCGAGGGCTGAGTCGGAAGTGGCGCGGGC	0
GCGGGGCCGGGCTCCGGAaggggagggggg	0
CTGAGGGCGTGGCCCGGAAGGGCAGCCTAA	0
AGTCTGAGGGCGGCCGGAAGCTCCTCAcgc	0
acagatcccaaacccggaaactgagtttcc	0
GAAGGACGAGGAGACGGAAGCAGGAACGAG	0
acggtgggtgggaccggacgcgggcgggca	0
TTCCTACCCGACGCCGGAAGTCCCACGGCC	0
CGCGTCCTTTGCCCCGGAAGTGCTCTTACA	0
GCTGGGTGAGGGACCGGAAGGGCTGGAAGG	0
GGTGGGCTTTATACCGGAAAAGGTTTTCCT	0
GCCGCAAACTAGGCCGGAAAACTGTCGTAA	0
GAGCGCGACCCTCCCGGAAGGAGTAGAGGT	0
AAAGAAACGAAGGCCGGAAGGAGGCAGAGC	0
GCCACTGTAGAGCCCGGAAGGAAAAGCAAG	0
GGAAGGGGTGAGGCCGGAAGCCGAAGTGCC	0
ACAAGCGTCCCACCCGGAAGCGAAATCTCC	0
AGGCCTCCAAGGGCCGGAAGAGTCGGATGG	0
CTTTATAGCCGGGACGGAAGGCCTCCTGCC	0
CACCTCCCCGGCCCCGGAAGGCGGGGCCTC	0
GGTGTTCGCCGCACCGGAAACTGAGCGGAG	0
ACTAGGAGACGGACCGGACGTCCTTTTACG	0
GCGCGCTCGGTACCCGGAAGGCGGCGGCTT	0
AGCACCCGCGGGGCCGGACAGCGGCTTCAC	0
GGGGGGTGGGCGACCGGAAGCAGCCGAACC	0
AAAACACAAAGGGCCGGAAGGAAGCCGGGG	0
AGACCAGGCCTCACCGGAAAACAGCGCAGC	0
GTCATTGCTGAGCCCGGAAAGCACGACTGC	0
CTGCCGGCGCCTCCCGGAAACGCACCCCTC	0
CACTTCTCTCCGCCCGGAAGCCTGGGGAGG	0
GGACCGCGGGAACCCGGAAACGCCTGGGCT	0
GCTCAGAGGAGGGCCGGAAACAGGCCTGGG	0
TCTGGAGGCCCGCCCGGAAACAGGTGCcgg	0
ATCCTGCCTCCCTCCGGAAGGCTCCCGCTG	0
CCCATCCCCTCCTCCGGAAGCCTCTTCCCT	0
AACTCGAAGGCGCCCGGAAAGGCCGTGCAG	0
GCTCTCAGTCCGGCCGGACGCCGGGCGGTC	0
TTTCAGATGTGGGCCGGAAGACTTGACAAT	0
CCCACCCTCTGTCCCGGAAACACTTCCTTG	0
GTCGCAAACGGGGCCGGAAAGCGTGGCAGC	0
CCAACCAAAGGGCCCGGAAGTGTGACTGGA	0
CACCCCAGTAAAACCGGAAACAGGCCCAGC	0
GGGGAGCAGGGCACCGGAAGACAATTCAAT	0
AGATGGATTCGAGACGGAAGCGGGCTGgga	0
AAAGAGGAGGGGGCCGGAAGAAGGAGGCAC	0
GTCGCGAGCGGGACCGGAAGTCCCGCCCCT	0
TGCCGCCAAAGCTCCGGAAGCCCGACGCCA	0
GCGCAGAAGCGGACCGGACGCCGGGTGAGG	0
AGCTAACCACGGACCGGAAACCCCCGAGGT	0
GTAGCTGAAAGGACCGGACGGGGTGCGGAT	0
AGCGCTTAACGATCCGGAAAGAGGAAGATG	0
CGCGGCGCCCCCACCGGAAATGAGCCGCCG	0
CCCCAGTGCCCCGCCGGAAACGGGCAGGGA	0
GCCCCCTCCCCAGCCGGACGCCCCCACCTT	0
GCCTCAGCAAAACCCGGAAGTGCATTCTCC	0
GGGGAAAGGCCGGCCGGACGCAGGCCAGGA	0
TTGCCTTCCAGAGCCGGACGCGCAGGCCCC	0
GACCATCTTGAAGCCGGAAACACCGTAGTG	0
GGCACGGGAGGGGCCGGACGACGCTTCAAT	0
AAGAGCAGAAGAACCGGAAATGTTAACCAG	0
ACCAGCGGCAGCCCCGGAAAGCGGGGCGGG	0
GCTGAGCACAGAACCGGAAACTTAGAGACA	0
CCAAGCCGGTCAGACGGAAGCGCCACAAAC	0
CCCGGTCGTGGAGCCTGAAGGCCCTGCCAG	0
CCTCTCGGCTGAGACGGAAAAGAAACCAGA	0
CTCCGCCCCCCGCCCGGAAGCTCCCGCCCG	0
GGACTGCAGAGCCCCGGAAGCCTAGCCCCA	0
GAGGCCTCAGGAACCGGAAAGTCTTTAATG	0
AGTCTGAGGCATACCGGAAAGTAGAGGAAG	0
TGCAGCAGCTCTGCCGGAAGGAAGCAGAAA	0
CTCAGACCGCCGCCCGGAAGGCGAGGGGCG	0
CACTCGTAGAGGTCCGGAAAACCGGCAAGG	0
TCCGCCTTTTGCCCCGGAAGTACTCACAGC	0
CCCTGGAGAAGGCCCGGAAGAACCAGACTC	0
CGTGCCGTCCCTCCCGGAAGCGCCGGCGGA	0
GGGACCATTTACACCGGAAGACAACCCCAT	0
CCCAACAGGAGGACCGGAAGGTGGGTGCTG	0
AGGCCCTGGGCCGCCGGACGCGGGGGCCGT	0
GCCGGGCGGAGCGCCGGACAGAGCCCCGCA	0
GGGTGAGCAGCGCCCGGAAAGTTTTCAGGG	0
GAAGTGGGATGGGCCGGAAGGCAGCTCCCT	0
TTCTGACATGGCTCCGGAAGGAAGATCGCG	0
CAAGGCATCCCACCCGGAAGTCCGACCgag	0
GCTAGAGCTGCGACCGGAAGGTGAGGTGAG	0
CCCAGCCCTGTTGCCGGAAGCAGTCCATTT	0
GGTTTTTTTCTACCCGGAAGCCTGAGAGTG	0
CTGCAGAGCTCGCCCGGAAGTAGCGTTGCG	0
CACTGAGGCTGACCCGGAAGTTTAAATTCC	0
GCCTGGGAACCCTCCGGAAGGAGAATCCAC	0
CGGGGCGGGGCTCCCGGAAGGGGGCGCGGT	0
CCCCCGCGACGCCCCGGAAGCCAGGTCCTG	0
GCTCCCAGGGGGACCGGAAGTAGCTGCCCC	0
GGCGGGGCTCCGTCCGGAAGGCGGGGCCCT	0
CGCCCACACTCTGCCGGAAGAATGCCCTTC	0
GCCTGCCGAGGCACCGGACGGGTGAGCGGT	0
cctccAGTGATGGCCGgaagaagcggggga	0
GCGGGCTCTCCTGCCGGAAGCTGCCCCTCC	0
AACACCTCTGCCCCCGGAAGTTGATTTCCG	0
CCTCGGCGCTGTTCCGGAAGGTGCAGACGC	0
TGCCTCACAAAGTCCGGAAGCTGTACTCCG	0
CCTCCACCTAGCACCGGAAGCCGCGACGGC	0
CGGCGCCAACGACCCGGAAAAGGAGTCTAA	0
GTGAGGTCGACAGACGGAAGGGCGGGCAGG	0
GTCCCAAGTCCCGCCGGACGCCGTCACCGC	0
GACTTCAGGCGGACCGGAAGGACCTGGCGG	0
GCGGTTGGAGACGCCGGAAGGAACGCGGTC	0
CGACTGGGACTTGCCGGAAGTCATTCTGCA	0
GGGGGAGGGGAACCCGGAAGGGGCCCGCCG	0
CTGCTAAGTGGAGACGGAAATCAGTCACCG	0
CTGTCCAGAGGTGCCGGAAGGGTCCCGGAG	0
CCCAGGTCGGATCCCGGAAGGAGGGGCGGC	0
GCCAATCAGAGGGCCGGAAGATGAGCTTCC	0
GCTGTTTGAGGGCCCGGAAGAGCGGCTCAT	0
CCGGAGACCTGCCCCGGAAGGGGCAGGGCC	0
CTAGCAGTGAGAGCCGGAAGTTCGGCCTAG	0
AGGGGTGGCTGGGCCGGAAGACCTGGCCGC	0
GCCAGCGTAAAGGCCGGAAGTAAAAGGGAC	0
TGGGAGTGTGGTGACGGAAGCGGACTGGAA	0
TTAACTGAAGAACCCGGAAGGGAAGGCCGC	0
GCGCGGGAGGCGGCCGGACGCCCGAGCTTC	0
GATTTAGAGGAGGCCGGAAAGAGCCACCGG	0
CGGGCGGGGCCGGCCGGACGGACAGGCGGA	0
GGCCTCCACTCACCCGGAAGTCAATGCCTA	0
GGTGGGCGGGGCCCCGGAAGAGACGTGGGG	0
GATCTCCTGCCTGCCGGAAGGATGGGTGGG	0
CCACCCTCAACCTCCGGAAGAGCGCGGGAA	0
GGGGCAGTGGGGGCCGGAAGTGGGAGGCTG	0
CGCGGAGGAGGGGCCGGACGCCTGTTGGGG	0
agggaaccaagttccggaaagaggaaatga	0
CGAGAGCTCCGCCCCGGAAggcgggggcgg	0
TGGGCCAAAGCAGCCGGAAGGGGGCAGGAG	0
GCTGCACAACAGGCCGGAAAGGGGCCCTGA	0
GGGAAACTAAGGCCCGGAAAAGACAGTCTC	0
CTCCCCGGAACAGACGGAAGCAGCGAGATC	0
TCGGGCAATAAGCCCGGAAGCAGTTGGATC	0
GCTGGCTGGTGTTCCGGAAATCCTCCAGCA	0
CAGGTAACAAGACCCGGAAAGCAATGGTGA	0
aggcggaggaAACCCGGAAAAGGGGCCGCG	0
AACGGGCCCAGCGCCGGACGAGGCCCAGCC	0
ACTTCTGCACCTCCCGGAAGCGGCTGCGCC	0
GTAGCCCCCCGGGACGGAAGCAGCCGCGTG	0
CTCAAACCAAGTGACGGAAGTGAGCGAGGG	0
tgaggatcttgagacggaaggtgcccctga	0
CCTGGCTGTGGATCCGGAAGGGGAGAGGGC	0
GGGCCGAGCTGGGCCGGACGGCGGCTCCCG	0
TGCCCTCGCGGAGCCGGAAAGGAGGCGGCA	0
GAAAACCCGAAGCCCGGAAAGCCGAGCGGC	0
ACACCAGATCCAACCGGACGCCCCAGAACG	0
CGGGGCCTCCCCTCCGGAAGGGGGCTCCGG	0
gggagggggcgcgccggacgcgtgcgcgcg	0
GTGGGGCCCACTCCCGGAAGAAGGGTCCCT	0
CCTTGTTGGGCCTCCGGAAACAGGAGTTGT	0
GGACCCGGGGGCTCCGGAAAAAGTCATTGA	0
CCACTGGGAAGACCCGGAAGTGGGTCACCT	0
TAGGAAAATGGAGTCGGAAGCCGTAATCTT	0
CGCCGCTGGCCCTCCGGAAGTCAGACTCCG	0
GCCCGGTTTGGCCCCGGAAAGGCAGGAAGG	0
GTCCCGGAGGTTACCGGAAGTGGCCGCGCT	0
AGACTGGTGGGAGACGGAAGGAGGGGGCTG	0
TAGGAATCAAGGCCCGGAAGTCGGGGGAAA	0
AGTGTGATCGGTCCCGGAAGAGAGACGGTG	0
AGAAACACAGGTTCCGGAAAGCAGAGAGTT	0
TAGGGGCACGGACCCGGAAGCGTGACAGAG	0
CGGCGCAGAGGGGACGGAAGGGCCCGCCCC	0
ACGCCGAGAGCGGCCGGAAACTGCGGGGAA	0
gggctgcacccacccggaaggttccagcag	0
GGTTCCGGGGCTGCCGGAAAGCGTGGGGCC	0
GACACTCAGAGACCCGGAAAGGAGGCGAGA	0
TCTTACTGCTCTGCCGGAAAACTGCAGCCT	0
CGCTCAGGTACTCCCGGAAGATGCGCACGG	0
CAGAGCCGGGGAGCCGGAAGAGCAGAGGCC	0
CGCCTCCCCGCACCCGGAAAGACGTTGAGG	0
CGGCCCGGGCCACCCGGAAgggccccgccc	0
GCCCACAGTTCATCCGGAAATGGAGGGGGT	0
gaattgcttgaacccggaaggcgaaggttg	0
CTAGGAGGCCCAGCCGGACAGTCTGCGAGG	0
GGCGGAGCCTCCCCCGGAAAAAGAGACACG	0
CCAGACTGTTTTGCCGGAAGAATGCAACTC	0
CCCTCAGCTGAAGCCGGAAGTCAGCACCTA	0
CTCTCGCGGCACGCCGGAAGCAAGCGCGCA	0
GGGCACACTGATACCGGAAGGCGCCTGCCT	0
TGCGCATTCTCAGCCGGACGGGAGCGCCCA	0
GGAGGGCGGGCTTCCGGAAACGGCGGCCAA	0
CTTCCGCCGAGAACCGGAAGCACGTTTTCC	0
GTCCGCCGGGCTCCCGGAAACGTGGGGGCG	0
CACGCGTGCACAGCCGGACACGCCGGCCGG	0
ATCCTTCTCCGTCCCGGAAGCCTTCAAGAG	0
TGGAGAGGAACTGCCGGAAGAAGGTGCTGA	0
AGCCACCAGCCAACCGGAAAAGGAATCCAA	0
GCTTCCTGCACACCCGGAAGCAGATCGCGC	0
GGAGGAATTTGGGACGGAAGAACACTGGGT	0
GATTAACGCAAACCCGGAAGCGGATCGGGT	0
GATTCGCACAAACCCGGAAGCGGGTCGCGT	0
GTTTTCTGTAGACCCGGAAGCGGATCGCGG	0
TGTAGTCCATAACCCGGAAATCCACAGAGT	0
AGAAGGAAGTGCTCCGGAAAGAGCATCCTT	0
CGTCCGCCGGCCACCGGAAGCACCGCCATT	0
GCTGGGGCATCCTCCGGAAATGAGTGCGGG	0
CACCAGGAACATGCCGGAAACGCCAGGTTC	0
CTTGCCTGGCGACCCGGAAGTTGTACTTGC	0
AGATGCCTCCGACCCGGAAATCCCTGCCGC	0
AAAATGGAGAGACCCGGAAGGCGTGTGTGC	0
CCGGGAGTGCGAGCCGGACGGGGCGCAGCG	0
ccaggcgcggcccccggaagctctctgggt	0
AGGCGGGCCCAGGCCGGAAGCCACCCCGCG	0
AAGGAACAGATGACCGGAAATGGAACCTGC	0
TCTGGGGCTGGACCCGGAAGCTGGCGCGCG	0
CAGCGCCATCCGCCCGGAAACACGAGCGAC	0
gaaaacctgaggcccggaaaagtgCATAAT	0
GCCTGGGAAGGGGCCGGAAGTAGAGTTCCC	0
CGCCAGCCTGTAGCCGGAAGCGTCAGCTGC	0
ATTTTCGAGAGGGCCGGAAGACCCGCCCCC	0
agccgaagcagagacggaaggcagcaaacg	0
CCAAAGCTCGGAGACGGAAATCTTCAGGGT	0
ACCCTGTCTCACACCGGAAAACAGGCTCAG	0
TGATGTGTGGCCTCCGGAAGGACGCGCGTA	0
CGGTCCGAAACCACCGGAAAGTTGCAGGCG	0
GCCGGCGATGAAGCCGGACGAAGCCTGCAA	0
gaatcgctggaacccggaaggcggaggttg	0
CATCCACCCAGAGCCGGAAGGGGTTGGACT	0
GCTCCCCCAAGAGCCGGAAAGGTAGGAgcc	0
cgggaggggggagccggaaagggggaggCG	0
CCCCTTGGCCTCGCCGGAAAGACGTCCCAG	0
CAAAATGGCGGACCCGGAAATGAAGGCGCC	0
AGTTATCCCTCCCCCGGAAGACTGAAGTCC	0
aaagtgttcaacaccggaaacgctcatcag	0
ACCTCACTTGTGGCCGGAAACTTCTGATTT	0
AGGTCCGAGGAACCCGGAAAGGAGCCGGGA	0
TGGACGGCTTCACCCGGAAATCGGTCCGCA	0
ACTGGCTCTCGCGCCGGACAAAGGCGCACG	0
AAAGAAAGGGAGGCCGGAAGAGGAGCTTAT	0
CTTGAGGCTCTGGCCGGAAGTGCTGTAGGA	0
GCCGCGCCAGGTCCCGGAAGCTGCTCCCTC	0
GCCCCGCCAGATCCCGGAAGCCGCGCCCTT	0
ATCGGGCGTGCAGCCGGACAGAAGGGCGCG	0
TCGGTTCCTGGGTCCGGAAACTCAAAGTCA	0
TCCAGGTGAGGAGCCGGAAGAGGAACCGAA	0
AGGCCTGAGCAGCCCGGAAAGCTCAGAGCA	0
GGGGAGAGGAGCGCCGGACGCTctcgcacg	0
CTCCAAGCCCAGGCCGGAAACTGCCAAATC	0
GGAGAAGGCCAACCCGGAAGTGCCGCCGCA	0
CGGCCCCTGGGGTCCGGAAGGGTTGCCCTG	0
GCGCGCTCCGGGGACGGAAGTGGGTGGGAG	0
TCCCCCCCGCCACCCGGAAAGCAATGGTAC	0
GTAGGCCCCGCCCCCGGAAGGGTCCCGGAA	0
CACTCAGAAGGGACCGGAAGAGAAATGAAG	0
ACCTGTTGAGTAGCCGGAAGCTGATGGCTG	0
CGTCGACGTCGACCCGGAAGCTGTCGCCGG	0
AACATTCCATCATCCGGAAGGCCCGTGTCT	0
AGGCGGGCACCGCCCGGAAACCACCCCGCC	0
AGTCAGCGGCAGCCCGGAAGGCCTCGAAGC	0
TGCCCGAGCGGTGCCGGACGGACTAATCGG	0
ACGACGAGCTCATCCGGAAAATCAGCAACA	0
CTCCTCCAGGCCCCCGGAAGAGGCCCCCCC	0
TCAGAGCCCACCCCCGGAAGGGCCGCTGGT	0
GGTAGTCATCCAGCCGGAAAGAATTCCCGC	0
TCACCCGCGTGCCCCGGAAggcgcccggag	0
gccccgccccggcccggAAACCGCCGGGAA	0
CCGGCACCCGAGGCCGGAAGTTGTTAGCCG	0
CCAGGCCAGCGCCCCGGAAGGCTGGCGCTG	0
CCCGCCGCCTCCGCCGGAAGAAACCTCTCC	0
GTGGGCAGGGGGCCCGGAAACGCTGCTGGG	0
GGCGGAGGAGAAACCGGAAAGTTAATCACT	0
CATGGCTCCGGCGCCGGACGCCCCTCAGAG	0
AATTCCCTCGTCGCCGGAAGTTCCTGGGAA	0
CCCCCTTAATCAACCGGAAGTCTCCTCTCT	0
CTTCCTCAACCTCCCGGAAACTGCAAATTC	0
TACACCAGCCACGCCGGAAGCTGCTCTCGA	0
CACGGGAACCCAGCCGGACGGAAGCACCAT	0
ggggcgggcggggccggaagcgcgggggcg	0
GGGTCGGGGGCTCCCGGAAGTGCTCTTGCG	0
cagggcCCGAGGCCCGGAAAGCCGCACGCG	0
CTGCCTCCGGCTGCCGGAAGTGACGACAGG	0
AAAGGGTAACAACCCGGAAAGTAGACTCAC	0
GCCACCAGCAGCCCCGGAAGACACTGTGCA	0
CCGGCACTGGGTACCGGAAGAACCAGACAG	0
GGGTGAAGAAGGGCCGGAAGTGGTGTTCTG	0
CCTTAGAGCAGAGCCGGAAGAAGGCGGGAC	0
TCGCGGGGGAGTCCCGGAAGTTCGGCAGCT	0
AACATCACAGACTCCGGAAATTCTGGAGTT	0
TCCGCTGTGGGAGCCGGACAACCGTGGAGG	0
gtatgactgtgcgccggaaacacctggaga	0
GAGAGACTCATGGCCGGAAGATGAAGTGGT	0
CAGAAGCTCAGAGCCGGAAGGCACCAGGGC	0
CCCTGGCGAGAAGCCGGAAAGACGCGCCCT	0
ccggccgcgccgaccggaagcccgcccggc	0
TAGAGGCGCAGGCCCGGAAAAGGCGGGGCG	0
AGAGCCCTTAGCCCCGGAAGCAGCAACAAA	0
CTGTAGCTTCCTTCCGGAAAGAAGACGCTA	0
CAGGGCGGGGCCTCCGGAAGCTCCGCCCCA	0
GGCCGTGGCGCCCCCGGAAGGGGTTGCCGA	0
CCGCCCACCCAACCCGGAAGTTTGCCGACG	0
CACGCCAACTAGGCCGGAAGCGCCCCTCCG	0
cccaggcATTAACCCGGAAACAACCTGGCG	0
CCCCGCGCTGCGGCCGGAAGGGGCGGGCCG	0
GCGGGCCCTCGCGACGGAAGGCGGAAGTGC	0
AGCTGTCAGTCAACCGGACGCGCCCGCCTC	0
CCATCCTGGGGAGCCGGACACCCCGAAAGA	0
CCTCTGCGCCAATCCGGAAAGCGCACCAAA	0
AACCGCGAGGGAGCCGGAAGCCACCCAGCC	0
ccccacgcccccgccggAAGTGCCCCCTCT	0
TCCCCGCAAACGCCCGGAAAGTCCGAGGGC	0
TGCAGCGACAGAAACGGAAGAGAGTGGAAT	0
TCGCAGAAATCGCCCGGAAATGGGAGCTTG	0
TAAGTTCGAGGAACCGGACAAAGTCCCTTA	0
TACAAGTGGGGCGCCGGAAGAGCCCCAGGC	0
GTCCGCAAATGGGACGGAAGACACTCTCAA	0
ccaCTGTGGCGTCCCGGAAGAGTGTGCTGG	0
AGGCCCTGAGCGCCCGGAAGGAAGGCTGTG	0
CCTGCCCCCAGCTCCGGAAAGTGGCAGCAC	0
CAGCCCCAGAGGCCCGGAAGGACAGCTCAT	0
TGCGCGCCAGCAGCCGGAAGGCCCCGGCCC	0
cccgccccgcgccccggAAGCGACGGCTTC	0
ggctctctggaggccggaaatctggcctct	0
ACTGTTTAATCCGCCGGAAGGAGGGCGCAG	0
TGGGTGGAACCGGCCGGAAGCGGCTGTGGT	0
GCGGAAGGAGCCGCCGGAAGATGTGGCCCA	0
AGCCGCGCCACCTCCGGAAGCCCTGGCGCC	0
GACCCCGCCAAACCCGGAAGCCGTCCAGTC	0
CATACAGAGGCTCCCGGAAGCACAGGAGGG	0
tgtccctcctctgccggaaatcttctatgg	0
ggggcggggGCCTCCGGAAAAACGCCCCGA	0
GTCTCTTCCTCCCCCGGAAATACTTAGAAG	0
CTCCCTAGACAATCCGGAAGCCTGCCCGGC	0
CAGATCGTCCCACCCGGAAGGGCCCTTCCC	0
CCTGGACCTTCCTCCGGAAGGTGAGAAACA	0
GAGAAGGGCAGGGCCGGAAACTGGTTGGGG	0
CTAGGTATAGGAGCCGGACAGCCGGTGAGG	0
ACAACCCCATTTGCCGGAAGAAGACTCAGG	0
GATGCTGCCCCAGCCGGAAGCCAAACAGGT	0
TCCTGAGGAAAAGCCGGAAGGCCGCATTCC	0
ATTTCGTGCAAACCCGGAAGCGGACCGCGG	0
GATTAACGCAAACCCGGAAGCGGATCGGGT	0
GATTGGCACAGACCCGGAAGCGGATGGCGT	0
GATTCGCGCAAACCCGGAAGCGGATCGCAT	0
GCTTCGCGCAGACCCGGAAGCGGACGGCGT	0
AGAGAGCCAAGGCCCGGAAGACAGGCAGGC	0
GAAAAGGCGCCGGCCGGAAGCGCGCGAGCC	0
CACGCCAGCGAGGCCGGAAGTCCCGCCCCT	0
GTCCCGGGTACTGCCGGAAAATGTAGTTTG	0
accgtcctggaggccggaagcccaacatca	0
ACCTCTCCCCAGACCGGAAGCGGAAGCGCG	0
CTGCCCGCGCGAGCCGGAAGGGGACGTGCA	0
gcgcgggggcgggccggAAGGCGCTCGCCA	0
CCAGGCCTCCAGTCCGGAAGATGCGACGAG	0
atacccagggtcaccggaagagtaatgagc	0
TGGCTCCGCGGGGCCGGAAagaacctcgaa	0
TGGAAACCGGGCGACGGAAGGCGCGAGGCG	0
GAACTGGACGACCCCGGAAGCTGCAGTGCC	0
CCATGGGCCCGACCCGGAAGCCCAACGTGT	0
CTcggcgcggccgccggacgccgcggggcg	0
TGCGAGGGCGTCACCGGAAGTGTCCCGCGG	0
GGGTGCCGGGAGACCGGAAATGCGTGGCTc	0
CTTCCGGCTCATGCCGGAAATGATTTTCGA	0
GGCGTGTCTTCTCCCGGAAATGGTCTAAGC	0
TATTGTAGCACGGCCGGAAAGTGAGCCGCC	0
GGAACACCCCGTGCCGGAAGCTCCATGTGA	0
GCGGGGACCACAGCCGGACGCCAGAAGTGA	0
CGCGCGCGCGGGCCCGGAAGAGACGGTCAC	0
CGCGGGAGAAACGCCGGAAGGGGCACGGAC	0
GCCCGGGTGGGCTCCGGAAGGGGGAGCGGC	0
CTATCTTCAAGAACCGGAAGAGACCACTCC	0
CTCAGGGGCTCGCCCGGAAACTTTCCGGGA	0
GCGTGGCTCCAGGCCGGAAGAGGGAGTCTG	0
CCATGGGGACCGGCCGGAAAGGGGACGCCA	0
cccgccttggcctccggaagcgctgggatt	0
ctgagatttgagcccggaagcctggGCTTT	0
GTTCACTACCCAGACGGAAGCCAAATTTCA	0
CGGGTGCTCTTGGCCGGAAGAACTCCCAGA	0
GCCCTGGCTGATACCGGAAAGGCCTGTGAT	0
TATGGCTGCTCCACCGGAAGCCCCGCCCCC	0
GCCGGCTCTTGTGCCGGAAGGAGGAAGGCG	0
GGACAGTCTTACGCCGGAAATGCTCCTTTG	0
AGGGAAGGTTGGGCCGGAAGGTGTCAGCCC	0
GTTGCGATCCGCTCCGGAAACTGCGCAGCA	0
AAACTGCGCAGCACCGGAAgccggggggcg	0
CCGGCACCCCACGCCGGAAGAAGCCTGCTC	0
GCCAGGGCAACGCCCGGAAGCCTCAGGGCG	0
AGGGAGTCGGAGCCCGGAAGCTGGAGCCAC	0
gtcgcccgggggcccggAAGCCGGGGAAGA	0
ACCCTTCCTCCCCCCGGAAAAGGCTGAATC	0
TGGTGGAGGGGCCCCGGAAGCCCAGCTCCC	0
CGGGGTTCCTGGGCCGGACGCTCGCGCCGC	0
ataattccgtaggccggaagtccaggcggg	0
CACTGATGTTTTGCCGGAAACGTAAAAGAC	0
CTGAATGGGAGTACCGGAAGTGCCCAGACG	0
GAGCTGCGTGGCTCCGGAAGGCTGCGTCAA	0
CGTCACTCCGTAACCGGAAGTGAATTGGCC	0
TGCTTAGTTCGGCCCGGAAGCTCTGTGGGG	0
TTGCCAGATGGCCCCGGAAGAGTCTCAGCT	0
TCGCCAGGGGGCACCGGAAACCGCCTGCAT	0
AAACACTCATGCACCGGAAGTTCAGCTGCT	0
GCGGCTGCCTACCCCGGAAGAGGAGGGACT	0
CTTCGCGACTCCGCCGGAAGTCCCGCCTGC	0
TCACTCCCCCAATCCGGAAGCTGAGGGACC	0
CGCGATCGCAAACCCGGAAGACGTGTTCGG	0
atctactcgggagcctgaagcaggagaatt	0
CCCTGGAACAGTGCCGGACGAGGGGCGGCC	0
GGACGTGACGACCCCGGAAGACGCCCGACC	0
CCCCAACATCAAGCCGGAAGCCCAGGAAGG	0
CCGAGCGCTGCGCCCGGAAGGAGCTGCTGG	0
CTGTTAGAGGAAGCCGGAAAACCGTCTCAG	0
gtgcccgcggccgccggacgcgccgggggA	0
GTAACCACAGGCCCCGGAAACCTCCCCCTC	0
CGCAACGCGGTTACCGGAAGGAACGCGAGG	0
GCAGTGGGAGGGGCCGGAAATGTTTACAAC	0
GAGCTGAGCTACACCGGAAAGAGGAGGGCG	0
CAGTAGCTACCCTCCGGAAGACGGAGAATC	0
TGCCGCCACCCTCCCGGAAGCCGCAGACCC	0
CCAGCCCTTCCTACCGGAAGGGGCATAAGA	0
GACTCCGCCCGCACCGGACGCGCTCTCAGG	0
GGGGTAGGGGTGGCCGGAAGACCATGTAGA	0
GCAGCACCCCGGCCCGGAAACAGCGCGGGG	0
CTCGGAGCAGGGTCCGGAAGTCCCATGTGT	0
CCAGAGACAGAGGCCGGAAACTCCTGGTTG	0
CCCGCCCACACTTCCGGAAGAATTGCACTG	0
GACAGGCTGGGTCCCGGAAGGTCTGAGGGA	0
CAGCAGCTCCCACCCGGAAGCGAGGCAGCC	0
CTCTCCTCCCACCCCGGAAGGCCGGCACCG	0
CGGAGCTCACGAGCCGGACAGTCGCCGCAG	0
CTGCCCCGCCGGCCCGGAAACGGCGAGTGC	0
CTGGCGAGAAAGCCCGGAAGGCCGGGAGTG	0
CGGCCCAGGGAAGCCGGAAGCCCAGGGAGG	0
CTTCCGCAGGGCCCCGGAAGTGGGAGCTGT	0
AGGGAAAGGGACCCCGGAAAGCAGCTCCGC	0
GAATTGCTGGGACCCGGAAGGTAGGGGGTG	0
CTGATTGGCTGAGCCTGAAGTCGCCACGGA	0
tgggaaaacggccccggaagggacttgttc	0
GGGCCCCACCCAGCCGGAAAAGAGCCCAGA	0
CAGAACTGAGTGGCCGGAAAAACCCGCCAA	0
CCCCACCTCCCACCCGGAAAAGAGACGATA	0
CGCCCCACATCTGCCGGAAGGTGTCCTAGG	0
TGGCGCTGCGGAGCCGGACAGCCGTGCGTC	0
CGGACGCGGGAACCCGGAAATGCGAGGGAA	0
TCACTTGGCGGCGCCGGACGTTGGGCTGCG	0
CACGCCCCGGTCACCGGAAAAATCCGTGTG	0
CTGCAAGGAAAGCCCGGAAGCAGGGGCTGG	0
GAAGGGCCGAGGGCCGGAAGCAGAACTGCA	0
GCCGGCCGGGAGCCCGGAAACCGAGGTCCC	0
ATGCGTGCGGGAACCGGAAGCAGGGTACCG	0
GAGTGGGGAGGAGCCTGAAGCCTTTTGGCG	0
GGGAGCCAGGACGCCGGAAGGGGCGCCTGG	0
ACCCCTCTCCCCACCGGAAGTACCCTAGAG	0
CAGGCCGAAAGGCCCGGAAGCAGAAGGGTG	0
GTTGCCTCATCAACCGGAAAACCGTCTTCA	0
TGAGTCTACACATCCGGAAGCTGTTGGCAT	0
CCCGCACCTGAGCCCGGAAGCTCTGGGATA	0
ggccgagggcgAGCCGGAAGAAAGAAGCCG	0
CTCGCGTGATTTGCCGGAAAGAGGCTGTAC	0
CGCACGCTGGATGCCGGAAAGCAGCGGCCC	0
ACCTACAAACACCCCGGAAAGAAAAAAAAC	0
ACTGCTAATTAGCCCGGAAGCTGAATAGCG	0
TTCCGCCTAGCTACCGGAAGTTTCTATTTG	0
tacagatgaggaaacggaagcccacagagg	0
AGAGGCAGGCAGGCCGGAAGGCGGGCACTT	0
GCCGCCGGCCCTCCCGGAAGCGCAGAGCTC	0
GGACGGAAGGTGGCCGGAAGAGCCCCGTCC	0
cgggccccgcgccccggaaggggggcccag	0
ATCCCAGGCGCTTCCGGAAGGCGAGCCAAC	0
GCGCCCCGAGCGGCCGGAAAGAGCCGAAGG	0
GCTGCCTCTCCAGCCGGACGCGATGCCTGG	0
CAGCCCCAACGCGCCGGAAGTGGCGAGCGC	0
CATCAAGACCGAGCCGGACGCCCCCCAGCC	0
AGGCCGCGCCCTCCCGGAAAAGCCGGGTCC	0
ggagccgggcgggccggacgggccgggggc	0
GCGCAGGGAGAGCCCGGAAGGTAGGGGCGC	0
CCTGGCGAGGACGCCGGAAGCGCTCTCCCG	0
ACGCGGGCGAGTTCCGGAAGACTGGCGTGC	0
GTCCAAAGGGCAACCGGACGGCTTAAAAGC	0
TCAGCGGCCGAACCCGGAAGTTCCGGGCCG	0
GAGATGGAGCCTGCCGGAAGACTGATCCTG	0
CTGGCGCTGGAACCCGGAAGGCCGGTGGGA	0
GCCGCACTGACGCCCGGAAGCCGGCGCGGC	0
CCGGCCTGGCACCCCGGAAGCCGTCGCCAG	0
CCTGGTGTTTGACCCGGAAGTGGCTGTGTT	0
taccccaacccagccggaagtctggtaatt	0
GGGGCTTTGCTCGCCGGAAGCACGCAGAGC	0
CGCACCGCAGAAGCCGGAAGCTGCTTCCAC	0
ttacttagcagacccggaaagggaatctcc	0
GACCCAAACCAATCCGGAAAAACTTAATAC	0
agggcacttcttgccggaagggagagcgca	0
CTGACCCGCGCCGCCGGAAGCCCCCACCGC	0
TGACAGATGAAGTCCGgaagcctgggatca	0
GCAGACAGTGCTTCCGGAAGTGCTGCTGTA	0
GGTAAAATTCCAGCCGGACATAGAACCACA	0
TGGCATCCAGGAGCCGGACGGCCTCCATTG	0
GTGTCATCCTGCTCCGGAAGGCCCATTGTT	0
CGGCTTCGCTGCCCCGGAAGTGGACGGCAC	0
GCACCGAGCGCAGCCGGACGCGGCCGACTG	0
TCGGGCGTCGCCGCCGGACGTGCCGGCAGC	0
TGGGTCCACCCCGCCGGAAGTCCGCTCCCC	0
GGATAATTAAAAGCCGGACGCCTCGGTCCC	0
GGCACGTTCAGATCCGGAAGTGGACCCCGT	0
TGAGTGTGCGGAGCCGGAAACCCCGAGGTG	0
GCGGAGCGCGGAGCCGGAAGCAGCCCGAGC	0
GACCACAGCCACGCCGGAAAGCAGAAGCTG	0
GCCGAGTTCAGCTCCGGAAGAGGCTGGGAC	0
GAGGGGGCGGGGCCCGGAAGAGCAGGATGG	0
GCGCCCACCTGGACCGGAAGGGGAGTAAGA	0
gcgggggcCGGCACCGGAAGCGTGCGGTTG	0
CATGCGCGCAAACCCGGAAGCGGATTATGT	0
TTCTACTGGGAGTCCGGAAGCCCCTTCTTT	0
CCAGGGAGCAGCTCCGGAAACAACATCCTG	0
GCGCCTCACTGTGCCGGACAGTGCGGTCCG	0
CCGGGGTAACGGCCCGGAAGTGCGGCCTTG	0
GGCAGCCAGATGGCCGGAAGGCCACTTAAC	0
CCTGAGGCCCGAACCGGAAGAGGAGAAAAT	0
GCCGCGCAGCCAGACGGAAGCGGAGACCTA	0
GAGCCGCGCAGCCCCGGAAGGGCCGGGCCG	0
GAGGAGAGACTCACCGGAAAGGCCCGGATC	0
AAGGCACGGGCAGCCGGAAGGACACCAAGA	0
AAGCCGGCCCCGCCCGGAAAACTCGTCCCC	0
GCGAGACTCGAGGCCGGAAGATGGAAAGGC	0
CCGAGCGCGTTAGCCGGAAGTGAAGTCAGG	0
CCCGCGGGGCCCCCCGGAAGGAGAGCGTCC	0
AGTGAGTTGAGGGCCGGACGCACAGTTCCC	0
GAGCTCGGGGAGACCGGAAGGAACTGATAA	0
CGCCTGGGCGGGGCCGGAAGACCGCGCGCG	0
TCTCTTTACTGACCCGGAAGCCGGCGGAGA	0
GGTCTGTTAGCCTCCGGAAAGATGCTCAGA	0
GCCCAGTCTCCTGCCGGAAAGTGCTGCTGA	0
GCCATGGCAACGCCCGGAAGCTGCCGGGAG	0
AAAGGGCCCGGCCCCGGAAACAGGGAGGGG	0
GGCGCGCAAGGGGCCGGAAGGGCCACCGCT	0
CTGCGCGGCGGCTCCGGAAAGTTCGGCTCT	0
CCGCGACGGTGGCCCGGAAGCAGTCCCCGG	0
CACGCGCCACGCCCCGGAAGAGTTCCTGGG	0
CCAGGGGAGTGGGCCGGACAGCCCAggccc	0
GTCAGGCGCGCAGCCGGACGGCGCGGTGGT	0
TGTTTTCAGACACCCGGAAAGATGTCAGCG	0
AGCAGGAGGAGGCCCGGAAGCTCATGGTGT	0
CCCCAGCGAAAGTCCGGAAGGTCACTTACC	0
CCTGGGGAAGGCGACGGAAGCTTGGTGAAC	0
cgcccgggccAGGCCGGAAGCAGCCCGGAG	0
GAGGACTCAAGCTCCGGAAGCGCCTGCTTC	0
GCCCTGTAGGAACCCGGAAGTGGGGTCTCC	0
CCCCACGCGCCTCCCGGAAACAGGCCCGCC	0
GAGGCTTTTGAACCCGGAAGCGGTTGGCGG	0
CTGAGACCTGGCACCGGACGCGTTGAGGCC	0
TTGCTGCGAAAACCCGGAAAGGTGGACTTT	0
ATTCTGGTGCACCCCGGAAGGAGGATTTTT	0
TACGCCCTGGGGCCCGGAAACCGTTTTCCG	0
CGAAAGCGAAAGACCGGAAAACGGTTTCCG	0
CAGACACACTGAGCCTGAAGAAGGCGGGCA	0
ACATCAGAAAGCCCCGGAAGGCTGTGGGGT	0
CTGCCTGGGTGACCCGGAAACGGCAACGTC	0
ggcattttgccacccggaagagctttaatc	0
GATGGGGACAGAGCCGGAAGGAGGTTACAG	0
CCTTCTCCACCCCCCGGAAATGCGGGGCAG	0
GCGGACCGCACGGCCGGAAGAACCCGCGCC	0
ACAACAGGAAGGGCCGGAAGTCCCGCCCCT	0
GCCTCGTCTCCATCCGGAAGAGCCGCCGGG	0
CAGGGAGCAAGGTCCGGAAGCACTAGGAGG	0
GGCTCCGCAGCGGCCGGAAGCGCTTCTGGG	0
AAAAGACACGAACCCggaagaggggaggaa	0
GCAGCTCAAAGGCCCGGAAGTTGGAGGCCG	0
ACTAACGATTGGCCCGGAAGGAAAAAGGGG	0
tgaaagaggtgagcctgaagcctggctttg	0
AACAGCAGGCGACCCGGAAGGTTTGCGCGC	0
ACTGGCATGGGACCCGGAAGTGTGTGGTAA	0
ACCACTGGCGGGACCGGAAGGGCGCCGCGG	0
CCGCGGGGCTGAGCCGGACGCGTCGTCTTG	0
TAGGAACCTCCATCCGGAAGATCAGTGAGT	0
AGCAGCAAGGCTTCCGGAAGCGCAGGGAGC	0
TGATGGCGAGGAAACGGAAGTCCAGGGCTG	0
GAAGCAGGGGAGCCCGGAAGTCTGGGTTTT	0
TCGCTTGTGTGCTCCGGAAACCCTGTGCTG	0
GGCCGAAGGTGTTCCGGAAGGAGGCGAACC	0
TCCAGCGACAGAGACGGAAGGGGTCGCGGC	0
GGGGtttactgagcctgaagtgcactcagc	0
CGCCACCGCCTTGCCGGAAACATCTAATTA	0
GGGTGGGTGTGAGCCTGAAGTGACCTCAGG	0
CGCCCCGCGCCGCCCGGAAGCCACCGCGGC	0
GCGGAAGGCGGGCCCGGAAGGAGGGGCCCC	0
GCACTTCAGGAGGCCGGAAGGGCGGGCAGC	0
TGAGGAGGTCGCGCCGGAAGTGGCTCTAGC	0
AGCACCCGCCGAGCCGGACAGCGCCTGCTG	0
acataaggcagagacggaaaaggcaaatgt	0
TTACCAGCCCGGGCCGGACGGGGCCGCAGC	0
TAGCATCAGACTCCCGGAAGAAGGACCTCT	0
ACACCAGTTCGGGCCGGAAAACCTGGCCCG	0
TTCGGACGGGAAGCCGGACGGGATCCGGTC	0
GCAGCCCGTCGGGCCGGACACCAGCCGCAG	0
GAAAAACCCAAGCCCGGAAAGAGCGTCTCC	0
CCAGTTGGAGGGACCGGAAAGCTCTCAAGT	0
AGAAGCGGGCGGACCGGACGGCTGGAGCTG	0
cGCGGCCCCCGCCCCGGAAACCTGGCTCGC	0
CGCGGACCCCTACCCGGAAGAGGGCGCCTG	0
CCCTCCGGGCGCCCCGGAAAGGTGCACCTT	0
CTTACGGGCGGGGCCGGAAGAGGAAGTCGC	0
CCCCAACAAGGAACCGGAAACCCTCTTCGT	0
CCATTGGCCAGCGCCGGACGAAGCTGCCAC	0
TGGAAGGGGTGAGCCGGAAGGGCTGGGTGC	0
CGCTGCCTCGCTCCCGGAAGTGGAGGGTCT	0
CGAGCCGTTTGGGCCGGACGCCTGGGTCCT	0
ATTGGCGACGATCCCGGAAGAAGCTGCGCG	0
GAGGGGCCGCAAGCCGGACGGAAGCGGGAA	0
GGGCCTGCGGCTGCCGGAAGCTGCCTCTGC	0
CCACATATTCAACCCGGAAGCCTGGGGAGG	0
CTTCCCAACGCCCCCGGAAGAACGTCTTTG	0
TCCTCAGCATCTTCCGGAAGGGAGGGAGGA	0
CTCCTACTTGGGCCCGGAAGCCAGTCCCTC	0
CAGGGAGGGTGCACCGGAAAGCTGAGgggg	0
CCGAGGAGTCCGCCCGGAAACAAACATTCC	0
CTGGGCCACCGGACCGGAAAAGAGGGCGGC	0
AGTTGAAGCTGTTCCGGAAGGATCTGGACT	0
AGCCACAGAAACCCCGGAAGGCGGCGAGGC	0
ACGCACACCCGGGCCGGACGCACAGAAGCC	0
GGCTTCCCATCTCCCGGAAATCCCCGATCC	0
CATCTGTGAGGGGCCGGACGCCTGCCAGAA	0
GCTCTGTCCAGATCCGGAAGCCGCCGAGGA	0
GGGACCTCGAAGCCCGGAAGGTGGAGGGGA	0
TGAAATATTAGAtccggaagctgaagtggg	0
GCACGTTCTGCATCCGGAAGGGGTCCATCC	0
CTTGTCCTAAAACCCGGAAGGCCCTTGCGG	0
CTGACCTTTCCCTCCGGAAGCTCTCGCGGC	0
ACCAGGGCCCCTGCCGGAAGCGGAAGCCAG	0
CGCCGCGACTGCGCCGGAAAGCGCGCCGCT	0
CCCGGTTCCGGAGCCGGACGCGGCCCCTCC	0
GGGGCTACGGCTCCCGGAAGGCGCCTGACC	0
cgcgTGCGGCCTCCCGGAAGCTGGCCTGGT	0
CACCGTTCCGCACCCGGAAACCTTGGCTGT	0
CCGGGGCGCCCGGCCGGACGCGCAGACACC	0
CAGCGGCTTTGCTCCGGAAGCCGCGCTCTT	0
GGCCCCGAAGGCGCCGGACGCCCCGCGAGG	0
CCCCTCCCCCGACCCGGAAGTGCCCCCAGG	0
TCCCGAATTGCATCCGGAAGACCTTACTTT	0
GCCAACGGTCCGTCCGGAAGGAGGAGGCCC	0
GGGGCCCCGCCCGCCGGACGCCAGGTCCTC	0
AAGACAGCCCAGTCCGGAAGCCAGCGCTGC	0
GTTCCCACGACCGCCGGAAGACAGCCCAGT	0
GGAGCGCACGGGCCCGGAAGGCAACGTGGG	0
GCAGAAGGAGGAGCCTGAAGGTCCACCATG	0
CCCCGACTCAGAACCGGACGGAATCGAGAG	0
ACCGAGGGCTACTCCGGAAGCCTCCTCTTG	0
GCCCGTGCCAGCCCCGGAAATCTCGTGTTA	0
GACACACGCCCAGACGGAAGGGAGGTCCCG	0
CCGGCTGTTTCCCCCGGAAACGCAGAGACC	0
TGTTGCCCCAGGCCCGGAAGAGACAGTGGG	0
GCTACTAGAGACCCCGGAAGTCTCAGCCTT	0
CACCCCGCAACTGCCGGAAAGTTGCCCATG	0
GGGGACAGGAGTCCCGGAAGGGCCGTCCGG	0
GTGTCCCGCGGCGCCGGAAACTGGGCGCAC	0
TCGCACCCGGCGGCCGGACGGGACAGGAcg	0
TAATTCCACAGCGCCGGACGTGAGACACTT	0
CACGTGGTGGGCCCCGGAAGGTGGCTCTGC	0
GGGAGTGGATTGGCCGGAAGGTGGGACGCA	0
GGACCGCGGCGGGCCGGAAGCCGCGAGGAG	0
TACGGTACAGAGCCCGGAAGTGTCTTGGAC	0
AGCAGAAGAAGAAACGGAAGGAAGAAAAGG	0
GGGCACCTCTCACCCGGAAGCGAATACGCG	0
cagggcttgctggccggaagccctggccag	0
CTCCTACCAGGACCCGGAAACAGATGGCCA	0
GCGGGGTCTCGGGCCGGAAGTGGGCTGCTG	0
AGGGGCTTGTAGTCCGGAAGTGAGAGGCTG	0
GCGCGCACTGCTCCCGGAAAAGCACTTACT	0
CGCGTAGACACGCCCGGAAGCCCTTGTCAT	0
CACACAGCCCACACCGGAAACCCCCAAACA	0
TGACGACGGGGATCCGGAAACAACAAGCTC	0
GCGCGCTCGCACGCCGGAAGGGGCGGGGCC	0
CCCGGCTCCACCCCCGGAAGGCCTCCGCCC	0
CGCTGCCCCGCCCCCGGAAGTGATGCACAA	0
GTTCTGGGGGACGCCGGAAAGCCCAGCCTC	0
GGGGCCCCGAGGGACGGAAGCGGTTGCCGG	0
GATGTGTTCTGAGCCGGAAGAGGAGTGTGG	0
AAACTGAGGGAGGCCGGAAGTGAGTGAGAT	0
agggccgcggcCACCGGAAGAGTCGCGGTC	0
TCTGTGCGGGGAGCCGGAAATGGTTGTGGA	0
AGCCCGCCCTCACCCGGAAAGGCGCGAGGG	0
CGTCCTGTGGGTGCCGGAAATTCACGTAGG	0
CGAGCGGAACGGCCCGGAAGAGGAGACGCG	0
AAGGCCCACGGCGCCGGAAGGCCACAGCGC	0
ACACCTCGGAGCCCCGGAAGCCGGCCTCAG	0
TTCGCAGCTGCTCCCGGAAGCGCGCAACCT	0
CCTGCTCTGGCACCCGGAAGCCTGCGAGGG	0
GGTGGGCTTGAGGCCGGAAAAATGGCCAAT	0
CCCTGGAGACGACCCGGAAGGAGATCGTCA	0
CCCGCCCCCGCGGCCGGACGTGGCGCCTCC	0
GAGGCGGTGGCCCCCGGAAGGTGTCTGGGA	0
AAAGACAGAGGCGACGGAAGGAGAGGAGGG	0
GACGGGCGCAGAGCCGGACGAGGTGGGAAA	0
CCTCGGGGCGCGGCCGGACGGGCGCTCAGC	0
GCACGACCACGGGCCGGAAGGCTGCCAGGC	0
GGTGGGCTCTGTGCCGGAAAGGGCCGCGCG	0
GGAGCGAAGGGAGCCTGAAGAGCTGGTCCT	0
CAGTCCGCCCGCCCCGGAAGCAGGCGGCGG	0
GAGGCAAGCTCAGCCGGACGCCCAGAAGAG	0
AGCCAAGGTATTACCGGAAGCAGCCTGGCC	0
AAACAGGACTGTGACGGAAGTGAGGCTCCG	0
AGACGCCACCGACCCGGAAGTAGCAAGTCC	0
CTTCGGGCGCCTCCCGGAAGCCGCGAGCTC	0
CGCCCCACACACGCCGGAAACATCTCCCAT	0
ccggcgggcgcTTCCGGAAAGAGGCCCCGC	0
GGGCTGGGCCCAGCCGGACGCGACCTCAGC	0
CCGTCCAAACCCGCCGGACGTCTGGCATCC	0
CCCCCTCCCTCGCCCGGAAGATGACCGGGA	0
CCCGCCAGCCGGCCCGGAAGCACCCAGGAG	0
CTTCGTACGTGCTCCGGAAGGTGGGAACTG	0
GGGGCCGTCACACCCGGAAATGAAATCTCA	0
GAGCACAGTCAGCCCGGAAGTCTTCCATGC	0
CCCCGCCCGTCGCCCGGAAGTCCGCTTGGA	0
ATCAGGCGCGCCGCCGGAAAGGAGAGGGCG	0
GGGGGCTGGAGACCCGGAAGCTTAGAGGGC	0
CGTTACTTCTGTGCCGGAAAACCTTCTTGC	0
AATCCTGAAGGTGACGGAAGGCGCAAGAAG	0
aagagggggcgcgccggaagtgggcggggg	0
CACCCCAGGAAGGCCGGAAAAGCGAGTTCT	0
AATGCACACGAATCCGGAAGTGACGCCAGA	0
GCCCAAGCCGCATCCGGAAGGCCCGAACCC	0
GTCCTGCATTGACCCGGAAGCAGCTTTCCC	0
TTAATGTTGCAGCCCGGAAGATGACTTTTG	0
GTGGAGGTGGAGACCGGAAAGCAGCGGTCG	0
CACTCCAAGGAAGCCGGAAAGGGCGCCTCC	0
GTCTCGGAGGGGGCCGGAAGCCAACACGGG	0
AGATGATGAGCCGCCGGAAAATCCTGCTGC	0
AGAGGATGTGGGGCCGGAAGGACTGTGGAA	0
CCCCTGCCCCCGGCCGGACGGGACCCCAGG	0
GCTGGAGTTCAACCCGGAAGCGCTGACGGT	0
CGCCCACAGCCGCCCGGAAGCGGTCCATCT	0
GTATTGTATGGAACCGGAAGAGACTCTGGT	0
TGAGAAGAGAAGGCCGGAAGTGTGCGATGT	0
AGTAGCCAGGAGTCCGGAAAGGGGCGAGGC	0
CGGCCCCTCCCACCCGGAAACCCGCGGTCG	0
AAGGCGTTCCCTGCCGGAAGGGAGGGGGAC	0
CAGGCGCCCGACCCCGGAAGCGGCGCTCAC	0
TGACCTCCAAGCCCCGGAAGCCGCTGTAGG	0
AGCAGGGGCGCAGCCGGAAAGACCCAGCTA	0
CCCGCCCACCCCACCGGAAACGCATTTGCG	0
AGACTCCCCAGTGCCGGAAATCCCCCGGGG	0
CGGGGACTGCGGGACGGAAGAGGGAGGGGA	0
CGGACAGCTGAGGCCGGAAGAGGGTGGGGC	0
CCGCCCACATAACCCGGAAATTTGACGATA	0
CTGCCTTTCAAGCCCGGAAGAGGATCCTTA	0
CAAAGCTGCTCTACCGGAAAGGAGGCTCCC	0
CCACCGCCAAATCCCGGAAGCCGCCCCTGC	0
CCGGCGAGGCCGACCGGAAGCTGGGAAGGC	0
GTAGGCCGGGAAGCCGGAAGGGGGGGTCTT	0
CCTGACCCCGGGGACGGAAGCCACGGTTGC	0
TCGCGGGCCCCGCCCGGAAAGTTTGCCGTG	0
CAGCCGGGCAGGGCCGGAAGGCCTGAGGGT	0
TGGAAGCCTGGGCCCGGAAGTGAGGTGCGT	0
CGCCAGCACTGCCCCGGAAGCGCACCTAGA	0
CGGGGGAGGGAGGCCGGAAGGTGTGGCCAG	0
AAGAGAGCCCCTCCCGGAAGCTCAGCTCTC	0
CGGGGCGGCTGTTCCGGAAGCCCCGCCCCT	0
CGGTAGTCTGCTTCCGGAAGCACAAAGGTG	0
CACGTCTCCGGGCCCGGAAGGCCCCGCTGC	0
TTCGCCGCTCACGCCGGAAACTGCGTCACA	0
TCGCGGTCTGCACCCGGAAAGTACACCTCC	0
CTGCCTGGGTCCTCCGGAAGAGAAGACACC	0
TCCTGCACAGATGCCGGAAGGGCCCTGAGG	0
GAAGGACAAAGGTCCGGAAGTTGTGGGACC	0
accccgccccgcgccGGAAACTCCTCCCGG	0
GGCTCTAGCCAATCCGGAAAGGGGCGGGCT	0
GGCTTTTCCAGGGACGGAAGAGATGTCCCC	0
CGGCCCCAACGGGCCGGAAAGGGCTCTCCC	0
CGCCAGAAGCATCCCGGAAGTAAGGCCCGG	0
ATTATTCTAAGGTCCGGAAATCACTTTATA	0
TGGGGCTGATGCTCCGGAAGCTGAACCAGG	0
CTGCGACCAACGGCCGGAAGCAGCTAAGAC	0
CCGAGCGACAGCGCCGGACAACCTAGCAGG	0
GCGCAGGAATGACCCGGAAGACCTTGGCAC	0
CGGTACAAATGTCCCGGAAGCCGCGAACCG	0
GGATTTTGTGAATCCGGAAACTTCCGATTT	0
GGCCGCCAGGGGGACGGAAGCTCAAGGGCG	0
GTTTACCGATAGACCGGAAGTGTGGCTTCG	0
CGGACTGCGAGTGCcggacacacgcgcaga	0
CGAGGGGGCGGGGCCGGACGGCTGAAACTT	0
GAGTCCGCCAGCACCGGAAGTTCAGGGACC	0
GACCTGGGTCGCCCCGGAAACTCAACTGCC	0
[truncated: 3,517 more rows]
