# Supplementary material for: Relationship between histone modifications and transcription factor binding is protein family specific
Source: Genome Res. 2018 Mar;28(3):321–33. doi: 10.1101/gr.220079.116 (PMC5848611; doi:10.1101/gr.220079.116)
Supplement: Supplemental Material [file supp_gr.220079.116_Supplemental_Material.zip › Supplemental_Material/ELK1/ELK1_pwm.txt]

MEME version 4

ALPHABET= ACGT

strands: + -

Background letter frequencies (from
A 0.25 C 0.25 G 0.25 T 0.25 

MOTIF ELK1
letter-probability matrix: alength= 4 w= 10 nsites= 20
0.25 0.25 0.357142857142857 0.142857142857143
0.357142857142857 0.214285714285714 0.214285714285714 0.214285714285714
0.321428571428571 0.142857142857143 0.357142857142857 0.178571428571429
0.178571428571429 0.678571428571429 0.0357142857142857 0.107142857142857
0.0714285714285714 0.857142857142857 0.0357142857142857 0.0357142857142857
0 0 0.857142857142857 0.142857142857143
0.0357142857142857 0 0.964285714285714 0
0.964285714285714 0 0.0357142857142857 0
0.75 0.178571428571429 0 0.0714285714285714
0.464285714285714 0 0.5 0.0357142857142857
