# Supplementary material for: Relationship between histone modifications and transcription factor binding is protein family specific
Source: Genome Res. 2018 Mar;28(3):321–33. doi: 10.1101/gr.220079.116 (PMC5848611; doi:10.1101/gr.220079.116)
Supplement: Supplemental Material [file supp_gr.220079.116_Supplemental_Material.zip › Supplemental_Material/ELK1/non-BS.bed]

chr1	144520118	144520128	AGGCCGGAAG	1	+
chr1	148009478	148009488	GAGCCTGAAG	1	-
chr1	16892262	16892272	GAGCCTGAAG	1	-
chr1	12104417	12104427	AGACCGGAAG	1	-
chr1	142618783	142618793	CATCCGGAAG	1	+
chr1	142890999	142891009	CCTCCGGAAG	1	-
chr1	155568625	155568635	GAACCGGAAA	1	+
chr1	156087712	156087722	ATTCCGGAAG	1	-
chr1	11105832	11105842	GGGCCGGACA	1	-
chr1	113385310	113385320	GGGCCGGACA	1	-
chr1	113753149	113753159	CTTCCGGAAA	1	+
chr1	117566402	117566412	CAACCGGAAG	1	-
chr1	12235307	12235317	CTCCCGGAAG	1	-
chr1	1247736	1247746	CAGCCGGAAG	1	+
chr1	143467633	143467643	CCTCCGGAAG	1	-
chr1	145092355	145092365	GAGCCGGAAA	1	-
chr1	146373542	146373552	AGCCCGGAAG	1	+
chr1	153165341	153165351	GGGCCGGACA	1	-
chr1	156088296	156088306	CTTCCGGAAA	1	+
chr1	157347179	157347189	AATCCGGAAA	1	+
chr1	157480824	157480834	GAGCCGGAAG	1	-
chr1	160643281	160643291	GGGCCGGAAG	1	-
chr1	167603503	167603513	ACCCCGGAAG	1	+
chr1	167689231	167689241	CGGCCGGAAG	1	+
chr1	16872207	16872217	TCACCGGAAA	1	+
chr1	169887534	169887544	CCTCCGGAAG	1	-
chr1	17054066	17054076	TCACCGGAAA	1	-
chr1	171374476	171374486	TGACCGGAAG	1	-
chr1	17188702	17188712	TCACCGGAAA	1	-
chr1	171954158	171954168	CTTCCGGAAG	1	+
chr1	17603270	17603280	CATCCGGAAG	1	-
chr1	179048539	179048549	GAGACGGAAA	1	+
chr1	181467215	181467225	GAACCGGAAA	1	-
chr1	182592471	182592481	GGACCGGAAA	1	+
chr1	184716500	184716510	GGACCGGAAA	1	+
chr1	192443423	192443433	GCTCCGGAAA	1	+
chr1	200111047	200111057	ATACCGGAAG	1	+
chr1	205809403	205809413	AATCCGGAAG	1	+
chr1	206852092	206852102	ATACCGGAAA	1	+
chr1	207598147	207598157	GTGCCGGAAG	1	+
chr1	207632515	207632525	ATGCCGGAAG	1	+
chr1	212059543	212059553	GTCCCGGAAG	1	-
chr1	213126129	213126139	GACCCGGAAG	1	+
chr1	22108491	22108501	GATCCGGAAG	1	-
chr1	223475045	223475055	GAGACGGAAA	1	-
chr1	224230306	224230316	TGACCGGAAA	1	-
chr1	229123080	229123090	CCTCCGGAAG	1	-
chr1	229444642	229444652	ATCCCGGAAG	1	-
chr1	231368827	231368837	CACCCGGAAA	1	-
chr1	233753001	233753011	GAAACGGAAG	1	-
chr1	234912585	234912595	GAACCGGAAG	1	-
chr1	235060897	235060907	GGTCCGGAAG	1	+
chr1	236541655	236541665	GAGCCTGAAG	1	+
chr1	236666663	236666673	CCTCCGGAAA	1	-
chr1	245331605	245331615	GGACCGGAAG	1	+
chr1	247635099	247635109	AGGCCGGAAG	1	+
chr1	248805576	248805586	GAGCCTGAAG	1	-
chr1	249105524	249105534	CCTCCGGAAG	1	-
chr1	25079057	25079067	TGACCGGAAG	1	-
chr1	29497815	29497825	AGCCCGGAAA	1	+
chr1	33093391	33093401	CCTCCGGAAG	1	-
chr1	40504524	40504534	GAAACGGAAG	1	-
chr1	40508103	40508113	AATCCGGAAA	1	+
chr1	46637175	46637185	AGGCCGGAAG	1	+
chr1	56599789	56599799	GGTCCGGAAG	1	-
chr1	59115434	59115444	GCCCCGGAAG	1	-
chr1	65428275	65428285	GGACCGGAAA	1	-
chr1	100232189	100232199	AAACCGGAAG	1	-
chr1	10134535	10134545	ATTCCGGAAG	1	-
chr1	101577851	101577861	GAACCGGAAA	1	-
chr1	101665085	101665095	TGGCCGGAAG	1	-
chr1	109935655	109935665	CACCCGGAAG	1	-
chr1	112814897	112814907	GCGCCGGAAA	1	+
chr1	116220382	116220392	GAGCCTGAAG	1	-
chr1	152537765	152537775	AAACCGGAAA	1	-
chr1	153607927	153607937	GGGCCGGACA	1	-
chr1	156305651	156305661	AATCCGGAAG	1	-
chr1	157803123	157803133	AGACCGGAAA	1	-
chr1	160681979	160681989	GAGCCTGAAG	1	+
chr1	167461515	167461525	GAGCCGGAAG	1	+
chr1	17508385	17508395	GAAACGGAAG	1	+
chr1	181058929	181058939	GGTCCGGAAG	1	+
chr1	183866116	183866126	GCACCGGAAG	1	-
chr1	185663341	185663351	AGGCCGGAAA	1	-
chr1	186051630	186051640	GTGACGGAAG	1	-
chr1	198526282	198526292	CTCCCGGAAA	1	-
chr1	200863896	200863906	CCCCCGGAAG	1	+
chr1	206748720	206748730	ACCCCGGAAG	1	-
chr1	207627632	207627642	GTGCCGGACA	1	+
chr1	2080326	2080336	ATCCCGGAAG	1	+
chr1	213090358	213090368	GAAACGGAAG	1	+
chr1	222946528	222946538	AGGCCGGAAG	1	+
chr1	223723760	223723770	GACCCGGAAA	1	+
chr1	22416483	22416493	CCTCCGGAAA	1	+
chr1	230885174	230885184	AGGCCGGAAA	1	-
chr1	232763538	232763548	GATCCGGAAA	1	-
chr1	233059525	233059535	GGACCGGAAG	1	-
chr1	23889047	23889057	GCGCCGGACA	1	+
chr1	241649097	241649107	ACTCCGGAAG	1	+
chr1	25327876	25327886	CCACCGGAAA	1	+
chr1	25354891	25354901	GTGCCGGAAA	1	+
chr1	26187906	26187916	CCTCCGGAAA	1	+
chr1	28907100	28907110	ACCCCGGAAG	1	+
chr1	32914044	32914054	TGACCGGAAG	1	+
chr1	35448546	35448556	GAGCCTGAAG	1	+
chr1	3595130	3595140	GAACCGGAAG	1	-
chr1	36722808	36722818	GAGACGGAAG	1	-
chr1	36832070	36832080	AAACCGGAAG	1	+
chr1	36857158	36857168	GGGCCGGAAA	1	+
chr1	39213084	39213094	AGCCCGGAAG	1	+
chr1	40025350	40025360	CCGCCGGAAG	1	+
chr1	54846338	54846348	TCACCGGAAA	1	+
chr1	55677199	55677209	GAACCGGAAG	1	+
chr1	66861508	66861518	GCTCCGGAAA	1	-
chr1	78392440	78392450	CTCCCGGAAA	1	+
chr1	110429660	110429670	AGGCCGGAAG	1	-
chr1	110438660	110438670	TGGCCGGAAA	1	-
chr1	112447623	112447633	ACGCCGGAAG	1	+
chr1	12210093	12210103	ACCCCGGAAA	1	+
chr1	145096398	145096408	TGGCCGGAAA	1	-
chr1	147787207	147787217	AGACCGGAAG	1	-
chr1	150134047	150134057	GAGCCTGAAG	1	-
chr1	152025277	152025287	CATCCGGAAA	1	-
chr1	154580694	154580704	CCTCCGGAAA	1	+
chr1	154746836	154746846	TTACCGGAAG	1	-
chr1	15587854	15587864	GTTCCGGAAG	1	-
chr1	156818669	156818679	GGACCGGACG	1	-
chr1	156836213	156836223	GGCCCGGAAG	1	+
chr1	15713095	15713105	AGCCCGGAAG	1	-
chr1	159175206	159175216	ACACCGGAAG	1	-
chr1	161510098	161510108	GGGACGGAAG	1	+
chr1	168435572	168435582	GTCCCGGAAA	1	+
chr1	175568557	175568567	GCGACGGAAG	1	+
chr1	176850250	176850260	CTCCCGGAAG	1	-
chr1	180886533	180886543	ACTCCGGAAA	1	-
chr1	180895803	180895813	TCACCGGAAG	1	+
chr1	181103837	181103847	AAGCCGGAAA	1	-
chr1	18908054	18908064	GTACCGGAAG	1	+
chr1	201953480	201953490	GATCCGGAAG	1	-
chr1	213093781	213093791	TGGCCGGAAA	1	+
chr1	214192337	214192347	AGCCCGGAAG	1	-
chr1	21724292	21724302	CACCCGGAAG	1	+
chr1	21724304	21724314	GAGCCGGAAG	1	+
chr1	221060846	221060856	GACCCGGAAG	1	+
chr1	223656257	223656267	GCACCGGAAG	1	+
chr1	22571480	22571490	CGGCCGGACG	1	+
chr1	226543604	226543614	GGTCCGGAAG	1	-
chr1	22755262	22755272	TACCCGGAAG	1	-
chr1	228532629	228532639	ACACCGGAAG	1	-
chr1	230242192	230242202	GACCCGGAAA	1	+
chr1	231765059	231765069	TAACCGGAAA	1	+
chr1	237195461	237195471	CAGACGGAAG	1	-
chr1	24191806	24191816	TAGCCGGAAG	1	-
chr1	246948355	246948365	GAGCCGGAAG	1	+
chr1	25022100	25022110	GGGACGGAAG	1	-
chr1	25022148	25022158	GGGCCGGAAG	1	+
chr1	25230284	25230294	GAGCCGGACA	1	+
chr1	26187942	26187952	CTCCCGGAAA	1	+
chr1	27189509	27189519	GAGCCGGAAA	1	+
chr1	31229875	31229885	GGGCCGGACA	1	+
chr1	31643941	31643951	AGGCCGGAAG	1	+
chr1	38679576	38679586	CCTCCGGAAG	1	-
chr1	39458083	39458093	CTTCCGGAAA	1	+
chr1	55431499	55431509	AAACCGGAAG	1	-
chr1	55476657	55476667	CTTCCGGAAG	1	+
chr1	5781880	5781890	CAGCCGGAAG	1	-
chr1	6090441	6090451	CCACCGGAAG	1	-
chr1	61518748	61518758	AGCCCGGAAG	1	+
chr1	63789424	63789434	GCGCCGGAAA	1	+
chr1	65731571	65731581	GTTCCGGAAG	1	-
chr1	8054274	8054284	GGTCCGGAAG	1	-
chr1	8181182	8181192	CTACCGGAAG	1	-
chr1	84737255	84737265	GACCCGGAAG	1	-
chr1	85930508	85930518	AGTCCGGAAG	1	+
chr1	91870062	91870072	GGGCCGGACG	1	+
chr1	93545116	93545126	CCTCCGGAAG	1	-
chr1	94057524	94057534	TAACCGGAAG	1	-
chr10	106398694	106398704	GAGCCTGAAG	1	+
chr10	1093962	1093972	CCCCCGGAAA	1	-
chr10	112255455	112255465	AATCCGGAAA	1	+
chr10	114594553	114594563	AAACCGGAAG	1	+
chr10	116580889	116580899	ATACCGGAAA	1	-
chr10	121167020	121167030	TTGCCGGAAG	1	+
chr10	127584271	127584281	CAACCGGAAA	1	+
chr10	134368920	134368930	TGGCCGGAAG	1	+
chr10	27181720	27181730	CTTCCGGAAG	1	+
chr10	30745345	30745355	GGCCCGGAAG	1	+
chr10	47134294	47134304	AGTCCGGAAG	1	-
chr10	75407507	75407517	GACCCGGAAG	1	-
chr10	82299664	82299674	AGCCCGGAAG	1	-
chr10	86425822	86425832	GCGCCGGAAG	1	+
chr10	90342867	90342877	GGACCGGACG	1	+
chr10	91597555	91597565	GCCCCGGAAA	1	-
chr10	97625116	97625126	AGTCCGGAAG	1	+
chr10	99188419	99188429	CACCCGGAAG	1	-
chr11	10472192	10472202	TGGCCGGAAG	1	-
chr11	113847743	113847753	ACCCCGGAAG	1	+
chr11	115375713	115375723	CCGCCGGACG	1	-
chr11	117187055	117187065	GCCCCGGAAG	1	-
chr11	119490542	119490552	AGCCCGGAAG	1	+
chr11	121638342	121638352	TCACCGGAAA	1	+
chr11	12246349	12246359	AGGCCGGAAG	1	-
chr11	122754046	122754056	AGGCCGGAAG	1	-
chr11	124595088	124595098	CAGACGGAAG	1	+
chr11	128729979	128729989	CGCCCGGAAG	1	+
chr11	14930170	14930180	GAAACGGAAG	1	-
chr11	2216363	2216373	GTGCCGGAAA	1	+
chr11	2284580	2284590	GAGACGGAAG	1	-
chr11	2290341	2290351	GCCCCGGAAG	1	-
chr1	119544225	119544235	TGACCGGAAG	1	+
chr1	12091431	12091441	GTGCCGGACA	1	-
chr1	12509679	12509689	GAAACGGAAG	1	+
chr1	145507488	145507498	ATACCGGAAG	1	-
chr1	151172126	151172136	GAAACGGAAG	1	+
chr1	153234110	153234120	CCGCCGGACG	1	-
chr1	1542642	1542652	AAGCCGGAAG	1	+
chr1	155946117	155946127	CCTCCGGAAA	1	-
chr1	156116171	156116181	ATCCCGGAAG	1	+
chr1	156461614	156461624	GAGCCTGAAG	1	-
chr1	157166825	157166835	AATCCGGAAA	1	+
chr1	158119538	158119548	CCGCCGGAAG	1	+
chr1	161696931	161696941	AGGCCGGAAG	1	-
chr1	166944706	166944716	ACCCCGGAAG	1	-
chr1	168195240	168195250	CACCCGGAAG	1	+
chr1	171710561	171710571	TGACCGGAAG	1	-
chr1	180202003	180202013	GTCCCGGAAG	1	-
chr1	181110814	181110824	GCCCCGGAAG	1	-
chr1	193027713	193027723	TCACCGGAAG	1	+
chr1	200008856	200008866	GAGACGGAAG	1	+
chr1	200008904	200008914	ATGCCGGAAA	1	+
chr1	204183240	204183250	CTACCGGAAA	1	-
chr1	211500265	211500275	GCGACGGAAG	1	+
chr1	220267795	220267805	CAGCCGGACA	1	+
chr1	226288465	226288475	CCTCCGGAAA	1	-
chr1	230406490	230406500	CAGCCGGAAA	1	-
chr1	234832118	234832128	CTCCCGGAAG	1	+
chr1	29101794	29101804	GTCCCGGAAA	1	-
chr1	31354399	31354409	TGGCCGGAAG	1	-
chr1	31385978	31385988	AGACCGGAAG	1	-
chr1	43534210	43534220	CAGCCGGAAG	1	-
chr1	45279565	45279575	GCGCCGGAAG	1	+
chr1	46632298	46632308	GGACCGGAAG	1	-
chr1	7609405	7609415	AACCCGGAAG	1	-
chr1	78245315	78245325	ACCCCGGAAG	1	+
chr1	9023129	9023139	GGGACGGAAG	1	-
chr1	9031330	9031340	CATCCGGAAG	1	+
chr1	9377874	9377884	CCACCGGAAA	1	-
chr1	94195153	94195163	CCACCGGAAG	1	+
chr1	949888	949898	GGGCCGGAAA	1	+
chr10	104403612	104403622	GAAACGGAAG	1	-
chr10	104403942	104403952	CCGCCGGAAG	1	+
chr10	121030684	121030694	TCACCGGAAA	1	+
chr10	122708608	122708618	GAGCCGGACG	1	-
chr10	124907535	124907545	GCCCCGGAAA	1	-
chr10	125150571	125150581	AACCCGGAAG	1	+
chr10	134388377	134388387	CTTCCGGAAG	1	+
chr10	135138194	135138204	CTGCCGGAAG	1	+
chr10	22630243	22630253	AAGCCGGACG	1	-
chr10	30722100	30722110	TAACCGGAAG	1	-
chr10	31609342	31609352	GGGCCGGACG	1	+
chr10	32218446	32218456	AACCCGGAAG	1	+
chr10	33247322	33247332	CCTCCGGAAA	1	+
chr10	45470435	45470445	CGCCCGGAAA	1	+
chr10	50606437	50606447	CAGCCGGAAA	1	+
chr10	50802824	50802834	GTACCGGAAA	1	+
chr10	5592718	5592728	GGTCCGGAAG	1	+
chr10	72268891	72268901	GCTCCGGAAG	1	+
chr10	88852909	88852919	GTACCGGAAA	1	-
chr11	100558056	100558066	CTGCCGGAAG	1	+
chr11	10329409	10329419	CCTCCGGAAA	1	+
chr11	122568619	122568629	CCTCCGGAAA	1	+
chr11	2715934	2715944	CCACCGGAAG	1	-
chr11	32109955	32109965	AATCCGGAAG	1	-
chr11	32452834	32452844	TGACCGGAAG	1	+
chr11	32605332	32605342	GACCCGGAAG	1	+
chr11	32605378	32605388	CGACCGGAAA	1	-
chr11	330471	330481	CGACCGGAAG	1	-
chr11	44937411	44937421	GCACCGGACG	1	-
chr11	58345712	58345722	AACCCGGAAA	1	+
chr11	60775039	60775049	GGACCGGAAG	1	-
chr11	61521615	61521625	GCACCGGAAG	1	-
chr11	61540226	61540236	GCCCCGGAAG	1	+
chr11	64815211	64815221	TGGCCGGAAG	1	+
chr11	659884	659894	GAACCGGAAG	1	+
chr11	67040006	67040016	GGACCGGAAG	1	+
chr11	68637570	68637580	GGGCCGGACA	1	-
chr11	69345377	69345387	TGGCCGGAAG	1	+
chr11	69930354	69930364	CGACCGGAAG	1	-
chr11	69987927	69987937	AGGCCGGAAA	1	-
chr11	70160227	70160237	AGACCGGAAA	1	+
chr11	72303294	72303304	GCTCCGGAAG	1	-
chr11	7694734	7694744	ATTCCGGAAG	1	-
chr11	7694882	7694892	CGGCCGGAAG	1	-
chr11	8040546	8040556	ACGCCGGAAA	1	+
chr11	9635764	9635774	CACCCGGAAG	1	+
chr12	104852362	104852372	TACCCGGAAG	1	-
chr12	110434219	110434229	TGACCGGAAA	1	+
chr12	111476958	111476968	CCACCGGAAA	1	-
chr12	111840886	111840896	CTCCCGGAAA	1	-
chr12	113503247	113503257	AGCCCGGAAG	1	-
chr12	122607855	122607865	GGGCCGGAAA	1	-
chr12	123259005	123259015	GGCCCGGAAA	1	+
chr12	132316493	132316503	GGACCGGAAG	1	+
chr12	132904167	132904177	CTCCCGGAAG	1	-
chr12	40499516	40499526	GAGCCGGACG	1	-
chr12	4378299	4378309	GCTCCGGAAA	1	-
chr12	49627561	49627571	GGTCCGGAAG	1	+
chr12	53491813	53491823	GGGCCGGAAG	1	-
chr12	54867391	54867401	GCGCCGGAAG	1	-
chr12	54892525	54892535	AAGCCGGAAG	1	-
chr12	57857820	57857830	GGGCCGGACA	1	-
chr12	6309214	6309224	GAACCGGAAG	1	+
chr13	114103641	114103651	CACCCGGAAG	1	+
chr13	114103708	114103718	CACCCGGAAG	1	+
chr13	24040924	24040934	ACTCCGGAAA	1	-
chr13	30996645	30996655	CTCCCGGAAG	1	-
chr13	41351039	41351049	GGGACGGAAG	1	+
chr13	44453222	44453232	AGACCGGAAA	1	+
chr13	47128868	47128878	TGGCCGGAAA	1	-
chr13	51796405	51796415	CCGCCGGACG	1	+
chr13	52703196	52703206	GTCCCGGAAG	1	+
chr14	102197698	102197708	GAGCCGGAAG	1	+
chr14	35825639	35825649	GCTCCGGAAA	1	+
chr14	50329187	50329197	GAACCGGAAA	1	+
chr14	50787975	50787985	TAGCCGGAAG	1	+
chr14	54423705	54423715	GTCCCGGAAG	1	+
chr14	69865349	69865359	AACCCGGAAG	1	+
chr14	74253511	74253521	GCCCCGGAAA	1	+
chr14	74710032	74710042	GAGCCTGAAG	1	+
chr14	75593765	75593775	GACCCGGAAA	1	+
chr14	90967329	90967339	CGGCCGGAAG	1	+
chr14	91864015	91864025	ACCCCGGAAG	1	+
chr14	93079540	93079550	CTGCCGGAAG	1	+
chr14	93156946	93156956	GAGCCTGAAG	1	-
chr14	93494676	93494686	GAGCCGGAAA	1	+
chr15	22923769	22923779	GGGCCGGAAG	1	-
chr15	23085995	23086005	GCGCCGGACG	1	+
chr1	11397771	11397781	CGGCCGGACG	1	+
chr1	114302164	114302174	AAGCCGGAAA	1	-
chr1	117280332	117280342	ATGCCGGAAA	1	-
chr1	150978966	150978976	AGTCCGGAAG	1	-
chr1	154976065	154976075	GAGCCTGAAG	1	-
chr1	155533902	155533912	TTACCGGAAG	1	+
chr1	1564379	1564389	GTTCCGGAAG	1	+
chr1	161592112	161592122	AGACCGGAAA	1	-
chr1	175111702	175111712	GAACCGGAAA	1	-
chr1	177150962	177150972	CCTCCGGAAG	1	+
chr1	181058443	181058453	GCGACGGAAG	1	+
chr1	182931866	182931876	GAGCCTGAAG	1	+
chr1	183440268	183440278	AAGCCGGAAG	1	-
chr1	203734257	203734267	TCACCGGAAA	1	-
chr1	20512537	20512547	ACGCCGGAAG	1	+
chr1	211500347	211500357	CGGCCGGACG	1	-
chr1	2144066	2144076	AGACCGGAAG	1	+
chr1	21978300	21978310	CGGCCGGAAG	1	-
chr1	222763264	222763274	ACCCCGGAAG	1	+
chr1	223537376	223537386	GTCCCGGAAG	1	-
chr1	229477263	229477273	GGGACGGAAG	1	+
chr1	29780211	29780221	CCGCCGGAAG	1	-
chr1	31846721	31846731	AAACCGGAAA	1	-
chr1	38219745	38219755	GCCCCGGAAG	1	-
chr1	39491953	39491963	ACGCCGGAAG	1	-
chr1	51762720	51762730	GCGCCGGACA	1	+
chr1	55487962	55487972	TGGCCGGAAG	1	+
chr1	6208883	6208893	GCGCCGGACG	1	-
chr1	6479753	6479763	GAGCCTGAAG	1	-
chr1	75198987	75198997	CAGCCGGAAG	1	+
chr1	76620565	76620575	AACCCGGAAG	1	-
chr1	78225443	78225453	GGGCCGGAAA	1	+
chr1	78444455	78444465	AGCCCGGAAG	1	+
chr1	87801019	87801029	GCGCCGGAAG	1	+
chr1	95582784	95582794	GTCCCGGAAA	1	-
chr1	9712620	9712630	AGTCCGGAAA	1	-
chr10	101491885	101491895	GACCCGGAAG	1	-
chr10	103991696	103991706	CCCCCGGAAG	1	+
chr10	112837704	112837714	GGGCCGGAAG	1	+
chr10	126431899	126431909	GTGCCGGACG	1	+
chr10	134260399	134260409	GGCCCGGAAG	1	+
chr10	52499696	52499706	CCGCCGGAAA	1	-
chr10	64571441	64571451	GCTCCGGAAA	1	-
chr10	70661019	70661029	GTCCCGGAAG	1	+
chr10	72091582	72091592	ACACCGGAAA	1	-
chr10	73495947	73495957	TAACCGGAAG	1	-
chr10	76803389	76803399	AGGCCGGAAG	1	-
chr10	98346842	98346852	GCGCCGGAAG	1	+
chr11	116659552	116659562	GGGCCGGACA	1	+
chr11	118069229	118069239	CCCCCGGAAA	1	-
chr11	118230319	118230329	GAGTCGGAAG	1	+
chr11	118811125	118811135	CTGCCGGAAA	1	-
chr11	125365177	125365187	TGGCCGGAAG	1	-
chr11	125496344	125496354	TCGCCGGAAA	1	+
chr11	126335172	126335182	GCCCCGGAAG	1	+
chr11	130732010	130732020	AGGCCGGAAG	1	-
chr11	132952960	132952970	CGCCCGGAAA	1	+
chr11	15096269	15096279	CTTCCGGAAA	1	-
chr11	17100308	17100318	TGGCCGGAAG	1	+
chr11	33934024	33934034	GGTCCGGAAG	1	+
chr11	45101888	45101898	CTCCCGGAAG	1	-
chr11	47609352	47609362	GCCCCGGAAG	1	+
chr11	64412523	64412533	CCACCGGAAG	1	-
chr11	66487902	66487912	CCCCCGGAAG	1	+
chr11	68924804	68924814	GGGCCGGAAG	1	+
chr11	6947536	6947546	GCGCCGGAAG	1	+
chr11	6948096	6948106	GTGCCGGAAA	1	+
chr11	70336574	70336584	GTGACGGAAG	1	-
chr11	71710240	71710250	GAGCCTGAAG	1	+
chr11	76338139	76338149	AGCCCGGAAG	1	+
chr11	77751168	77751178	GCCCCGGAAG	1	-
chr11	82719133	82719143	GGACCGGAAG	1	+
chr11	8376566	8376576	CTCCCGGAAG	1	-
chr11	96123821	96123831	GAAACGGAAG	1	+
chr12	102271039	102271049	ACTCCGGAAA	1	+
chr12	111127737	111127747	CAACCGGAAG	1	-
chr12	123436064	123436074	CAGCCGGACG	1	-
chr12	131364604	131364614	TCACCGGAAA	1	-
chr12	132400398	132400408	GGACCGGAAG	1	+
chr12	132400465	132400475	AGCCCGGAAG	1	-
chr12	26310101	26310111	CACCCGGAAA	1	-
chr12	28122977	28122987	CTTCCGGAAA	1	+
chr12	44199915	44199925	GCTCCGGAAG	1	-
chr12	44199979	44199989	CTCCCGGAAG	1	+
chr12	46662570	46662580	GGCCCGGAAA	1	-
chr12	53732104	53732114	GCCCCGGAAA	1	-
chr12	54389122	54389132	GAGCCGGAAA	1	-
chr12	54653060	54653070	CTCCCGGAAA	1	-
chr12	57026305	57026315	GCTCCGGAAG	1	+
chr12	6431626	6431636	GAGCCGGAAG	1	-
chr12	6649855	6649865	GTACCGGAAG	1	+
chr12	740004	740014	GGGCCGGAAG	1	-
chr12	76479440	76479450	CCTCCGGAAA	1	-
chr12	80328233	80328243	GCCCCGGAAA	1	+
chr12	89748027	89748037	CCGCCGGACG	1	-
chr12	93793086	93793096	TATCCGGAAG	1	-
chr12	9436520	9436530	ATTCCGGAAG	1	+
chr12	96795304	96795314	CACCCGGAAG	1	+
chr13	114103675	114103685	CACCCGGAAG	1	+
chr13	27825481	27825491	AGCCCGGAAA	1	-
chr13	28051628	28051638	GAGACGGAAA	1	+
chr13	40229752	40229762	GCCCCGGAAG	1	-
chr13	40230204	40230214	CCTCCGGAAA	1	+
chr13	42622118	42622128	CTCCCGGAAA	1	+
chr13	50070089	50070099	ATCCCGGAAG	1	-
chr13	75794081	75794091	GCTCCGGAAA	1	-
chr13	76111813	76111823	GAAACGGAAG	1	+
chr13	98794837	98794847	GTGCCGGAAG	1	+
chr13	98795119	98795129	TGGCCGGAAG	1	+
chr14	101129414	101129424	ACACCGGAAG	1	-
chr14	102276122	102276132	TGGCCGGAAG	1	-
chr14	105491409	105491419	CCTCCGGAAG	1	+
chr14	105660448	105660458	CTCCCGGAAG	1	-
chr14	23236565	23236575	GGGCCGGAAG	1	-
chr14	24422787	24422797	AGCCCGGAAA	1	+
chr14	35098172	35098182	AGCCCGGAAG	1	+
chr14	35761582	35761592	ACCCCGGAAG	1	+
chr14	53418509	53418519	GTGCCGGACA	1	-
chr14	60798426	60798436	GTGCCGGAAG	1	+
chr14	69865388	69865398	AATCCGGAAG	1	+
chr14	70078875	70078885	GCACCGGAAG	1	+
chr14	73712803	73712813	GGCCCGGAAG	1	-
chr14	74079409	74079419	GGCCCGGAAG	1	-
chr14	75593787	75593797	AGGCCGGAAA	1	-
chr14	99740950	99740960	GGGCCGGACA	1	+
chr15	40545175	40545185	GCCCCGGAAG	1	+
chr15	41100500	41100510	GCCCCGGAAG	1	-
chr15	42693956	42693966	GGACCGGAAG	1	+
chr15	42787354	42787364	CCCCCGGAAA	1	-
chr15	48623590	48623600	CCGCCGGACG	1	-
chr15	50978589	50978599	AATCCGGAAG	1	+
chr15	52970872	52970882	AGCCCGGAAG	1	-
chr15	55790615	55790625	GACCCGGAAG	1	-
chr15	66161575	66161585	GTGCCGGAAG	1	-
chr15	69111127	69111137	CTTCCGGAAA	1	+
chr15	74392581	74392591	GGACCGGAAA	1	-
chr15	74782644	74782654	CAGCCGGAAG	1	-
chr15	74804038	74804048	AGCCCGGAAA	1	-
chr15	75018405	75018415	GGGCCGGAAG	1	+
chr15	88874635	88874645	GGGCCGGAAG	1	+
chr15	90208873	90208883	GGGCCGGAAG	1	+
chr15	90234031	90234041	GAACCGGAAG	1	-
chr15	90418315	90418325	CCCCCGGAAG	1	+
chr15	90442726	90442736	CACCCGGAAA	1	+
chr15	90808043	90808053	CAACCGGAAA	1	+
chr15	91599207	91599217	AAACCGGAAG	1	+
chr15	93199020	93199030	CGCCCGGAAG	1	+
chr16	11600227	11600237	CATCCGGAAG	1	+
chr16	1265625	1265635	CCCCCGGAAG	1	+
chr16	14493623	14493633	GAGCCGGAAA	1	+
chr16	27385649	27385659	GTACCGGAAG	1	-
chr16	4364027	4364037	CGTCCGGAAG	1	-
chr16	66583765	66583775	GTTCCGGAAG	1	+
chr16	69600563	69600573	GGGCCGGACG	1	-
chr16	69796188	69796198	GACCCGGAAG	1	-
chr16	69796563	69796573	CTCCCGGAAG	1	+
chr16	75656789	75656799	CTTCCGGAAG	1	+
chr16	84840083	84840093	GAGCCTGAAG	1	-
chr16	85250715	85250725	GAAACGGAAG	1	-
chr16	88361475	88361485	CCACCGGAAA	1	+
chr16	89130334	89130344	GCCCCGGAAA	1	+
chr16	89189146	89189156	CTGCCGGAAA	1	+
chr16	89911991	89912001	AGGCCGGAAG	1	-
chr17	10018592	10018602	GGGACGGAAG	1	+
chr17	26135969	26135979	ATGCCGGAAG	1	+
chr17	27546548	27546558	ACTCCGGAAA	1	-
chr17	29249080	29249090	GCGCCGGACA	1	+
chr17	36810132	36810142	GCTCCGGAAA	1	-
chr17	38975068	38975078	GACCCGGAAG	1	+
chr17	41594639	41594649	GTGCCGGAAA	1	+
chr17	41957888	41957898	GAGCCTGAAG	1	+
chr17	42357215	42357225	AGACCGGAAA	1	+
chr17	43250147	43250157	CTACCGGAAG	1	-
chr17	4412864	4412874	GAGCCGGAAG	1	+
chr17	47300960	47300970	GAGCCGGACG	1	+
chr17	47563755	47563765	AGACCGGAAA	1	+
chr17	4848046	4848056	GACCCGGAAG	1	+
chr17	75468681	75468691	AAACCGGAAA	1	+
chr17	76375001	76375011	GGCCCGGAAA	1	-
chr17	76662494	76662504	AAACCGGAAG	1	-
chr17	76879330	76879340	ACACCGGAAG	1	+
chr18	13725991	13726001	GGCCCGGAAG	1	-
chr18	23806553	23806563	CTCCCGGAAG	1	-
chr18	24237001	24237011	GATCCGGAAA	1	+
chr18	47730468	47730478	CTTCCGGAAA	1	-
chr18	5238068	5238078	CTGCCGGAAG	1	-
chr18	55108794	55108804	TCGCCGGAAG	1	-
chr18	74421886	74421896	GCACCGGAAA	1	-
chr18	74513989	74513999	AACCCGGAAG	1	+
chr18	77115977	77115987	CTTCCGGAAA	1	+
chr18	812449	812459	GCGCCGGAAG	1	-
chr19	1018524	1018534	CCCCCGGAAG	1	+
chr19	10629861	10629871	CAGCCGGAAG	1	-
chr19	1624654	1624664	AACCCGGAAA	1	+
chr19	18512604	18512614	GTTCCGGAAG	1	+
chr19	19057932	19057942	CCTCCGGAAA	1	-
chr19	19571720	19571730	GCACCGGAAG	1	-
chr19	2282202	2282212	GGGCCGGACG	1	-
chr19	41771385	41771395	GCCCCGGAAG	1	-
chr1	100504459	100504469	GAGTCGGAAG	1	+
chr1	108507773	108507783	GAGTCGGAAG	1	-
chr1	116916150	116916160	GCGCCGGACA	1	-
chr1	156195364	156195374	GGGACGGAAG	1	+
chr1	156722142	156722152	CACCCGGAAG	1	-
chr1	160370833	160370843	GGACCGGAAG	1	-
chr1	167424519	167424529	AAGCCGGACG	1	-
chr1	180182750	180182760	CTCCCGGAAA	1	+
chr1	203831255	203831265	CAACCGGACG	1	-
chr1	213224562	213224572	GGCCCGGAAG	1	+
chr1	213224582	213224592	GACCCGGAAG	1	+
chr1	217804417	217804427	CTTCCGGAAG	1	+
chr1	228225589	228225599	GCGCCGGACG	1	+
chr1	229406876	229406886	CGGCCGGACG	1	+
chr1	233750498	233750508	GAGCCGGAAG	1	+
chr1	27989736	27989746	GAGACGGAAA	1	-
chr1	31263881	31263891	CGGCCGGAAG	1	+
chr1	31885968	31885978	CCGCCGGAAA	1	+
chr1	3582121	3582131	AAACCGGAAG	1	+
chr1	40506954	40506964	CGACCGGAAG	1	-
chr1	40942965	40942975	CCGCCGGAAG	1	+
chr1	41134644	41134654	GTCCCGGAAA	1	+
chr1	44679087	44679097	CGACCGGAAG	1	+
chr1	45770643	45770653	GAGTCGGAAG	1	-
chr1	47898519	47898529	GGCCCGGAAG	1	+
chr1	53859136	53859146	AGTCCGGAAA	1	+
chr1	6088555	6088565	CTTCCGGAAG	1	+
chr1	65614540	65614550	GAGACGGAAG	1	-
chr1	78225523	78225533	ACACCGGAAG	1	-
chr1	8375209	8375219	GGACCGGAAG	1	+
chr1	93811924	93811934	GGTCCGGAAA	1	-
chr10	100228075	100228085	CAGCCGGACA	1	-
chr10	102881241	102881251	GTCCCGGAAG	1	+
chr10	127512073	127512083	GGTCCGGAAG	1	+
chr10	27530849	27530859	AGCCCGGAAA	1	+
chr10	30638367	30638377	AGGCCGGAAA	1	+
chr10	31015876	31015886	CAGACGGAAG	1	+
chr10	31996059	31996069	GACCCGGAAG	1	+
chr10	32735203	32735213	GAGACGGAAG	1	-
chr10	43916415	43916425	GCCCCGGAAA	1	-
chr10	61666645	61666655	AGCCCGGAAG	1	-
chr10	6193294	6193304	GCTCCGGAAG	1	+
chr10	64564878	64564888	GCCCCGGAAG	1	-
chr10	72163901	72163911	CGACCGGAAG	1	-
chr10	76584402	76584412	CCTCCGGAAA	1	+
chr10	8087226	8087236	AACCCGGAAG	1	+
chr10	88161137	88161147	CGGCCGGACG	1	+
chr10	91174915	91174925	CCCCCGGAAG	1	+
chr10	95256371	95256381	CTCCCGGAAG	1	+
chr11	10878882	10878892	TAACCGGAAG	1	-
chr11	118123069	118123079	ACACCGGAAG	1	+
chr11	118230302	118230312	CAACCGGAAG	1	-
chr11	118230377	118230387	GAGCCTGAAG	1	-
chr11	18417803	18417813	AGTCCGGAAG	1	-
chr11	18609446	18609456	ACACCGGAAA	1	+
chr11	267747	267757	GACCCGGAAG	1	+
chr11	31826138	31826148	AAACCGGAAA	1	-
chr11	417163	417173	CGCCCGGAAG	1	-
chr11	71950825	71950835	TCACCGGAAG	1	-
chr11	75378728	75378738	CGGCCGGAAA	1	-
chr12	104683251	104683261	GACCCGGAAA	1	+
chr12	113860168	113860178	TTGCCGGAAG	1	+
chr12	121078314	121078324	CGCCCGGAAG	1	+
chr12	124246802	124246812	GCCCCGGAAA	1	-
chr12	125473667	125473677	AACCCGGAAG	1	-
chr12	12764493	12764503	GTGCCGGAAG	1	-
chr12	132627865	132627875	TCGCCGGAAA	1	+
chr12	1640496	1640506	CCGCCGGACG	1	+
chr12	25348144	25348154	CGGCCGGAAG	1	-
chr12	26278146	26278156	CCACCGGAAA	1	+
chr12	34175266	34175276	CTTCCGGAAG	1	+
chr12	39299359	39299369	GCGCCGGACA	1	-
chr12	4383920	4383930	GCCCCGGAAG	1	+
chr12	49373526	49373536	CTCCCGGAAG	1	-
chr12	52401635	52401645	GAACCGGACG	1	+
chr12	53459911	53459921	AGGCCGGAAA	1	+
chr12	54151055	54151065	AGACCGGAAG	1	-
chr12	62997601	62997611	GCCCCGGAAA	1	-
chr12	72057781	72057791	GGACCGGAAG	1	-
chr12	93835422	93835432	CAGCCGGACA	1	-
chr12	93835440	93835450	CGGCCGGAAG	1	+
chr13	100634232	100634242	CCGCCGGACG	1	+
chr13	21050759	21050769	AAGCCGGAAG	1	+
chr13	27825399	27825409	TCGCCGGAAG	1	-
chr13	76210362	76210372	CAGACGGAAG	1	+
chr13	99228698	99228708	GCTCCGGAAG	1	+
chr13	99852382	99852392	AGTCCGGAAG	1	+
chr14	105640962	105640972	CCGCCGGAAA	1	-
chr14	106172439	106172449	GGCCCGGAAG	1	+
chr14	20928728	20928738	TAGCCGGAAG	1	+
chr14	23426275	23426285	GGCCCGGAAA	1	+
chr14	53173807	53173817	CAACCGGAAG	1	+
chr14	59951163	59951173	AACCCGGAAG	1	+
chr14	60631473	60631483	GTACCGGAAG	1	-
chr14	70883795	70883805	GACCCGGAAA	1	+
chr14	71108471	71108481	GACCCGGAAG	1	-
chr14	74058797	74058807	GGCCCGGAAG	1	-
chr14	74220459	74220469	AGGCCGGAAG	1	-
chr14	74707945	74707955	GAAACGGAAG	1	+
chr14	76448928	76448938	CTTCCGGAAA	1	-
chr14	77329721	77329731	GATCCGGAAG	1	-
chr14	77330586	77330596	ACTCCGGAAG	1	+
chr14	78266474	78266484	CGGCCGGAAG	1	+
chr14	93674375	93674385	AGACCGGAAA	1	+
chr14	96150286	96150296	TTGCCGGAAG	1	-
chr15	101791221	101791231	CCGCCGGAAG	1	+
chr15	26095741	26095751	CCGCCGGACG	1	-
chr15	40861979	40861989	GGTCCGGAAG	1	-
chr15	45492437	45492447	GACCCGGAAG	1	+
chr15	71185098	71185108	AGACCGGAAA	1	+
chr15	73977114	73977124	ACCCCGGAAG	1	+
chr15	78089790	78089800	CATCCGGAAA	1	-
chr15	78858248	78858258	CCGCCGGAAA	1	+
chr15	83877104	83877114	CTGCCGGAAA	1	+
chr15	85197516	85197526	ACGCCGGAAG	1	-
chr15	96899929	96899939	TGGCCGGAAA	1	+
chr16	11006688	11006698	AGACCGGAAG	1	+
chr16	11890392	11890402	TGACCGGAAG	1	+
chr16	21169881	21169891	TGGCCGGAAG	1	-
chr16	23347425	23347435	TGGCCGGAAG	1	+
chr16	25117952	25117962	AACCCGGAAA	1	+
chr16	25118063	25118073	CCTCCGGAAG	1	+
chr16	27280167	27280177	GAACCGGAAG	1	-
chr16	3105292	3105302	GGCCCGGAAG	1	+
chr16	3238527	3238537	ATACCGGAAG	1	+
chr16	3740591	3740601	GTGCCGGACG	1	+
chr17	1459624	1459634	GAGCCTGAAG	1	-
chr17	16284641	16284651	GTCCCGGAAA	1	-
chr17	16322631	16322641	ACCCCGGAAG	1	-
chr17	25981775	25981785	GACCCGGAAG	1	-
chr17	29298922	29298932	GAGCCTGAAG	1	-
chr17	36810807	36810817	CTCCCGGAAG	1	-
chr17	36863242	36863252	CTGCCGGAAA	1	+
chr17	38480993	38481003	CACCCGGAAG	1	+
chr17	38804145	38804155	GGCCCGGAAA	1	-
chr17	41755492	41755502	CAGCCGGAAG	1	+
chr17	41994792	41994802	ACGCCGGAAG	1	+
chr17	41995364	41995374	GAGCCTGAAG	1	-
chr17	46114530	46114540	GGCCCGGAAG	1	-
chr17	55163562	55163572	GGGCCGGACA	1	-
chr17	58603048	58603058	CTGCCGGAAG	1	+
chr17	63177850	63177860	GGACCGGAAG	1	-
chr17	74994566	74994576	AGGCCGGAAG	1	+
chr17	75315989	75315999	CTGCCGGAAG	1	+
chr17	77905155	77905165	TTGCCGGAAA	1	-
chr17	7994446	7994456	GAGCCTGAAG	1	+
chr17	80817457	80817467	GTGCCGGAAA	1	-
chr18	19192303	19192313	TGGCCGGAAG	1	-
chr18	20840534	20840544	GAGCCTGAAG	1	+
chr19	11073593	11073603	ACACCGGAAA	1	-
chr19	13264273	13264283	GCTCCGGAAA	1	-
chr19	13345548	13345558	CTACCGGAAG	1	+
chr19	13345573	13345583	CTACCGGAAA	1	+
chr19	17434847	17434857	GCACCGGAAG	1	-
chr19	17984845	17984855	CCTCCGGAAG	1	-
chr19	18760842	18760852	ATTCCGGAAG	1	-
chr19	19570742	19570752	ACACCGGAAA	1	-
chr19	19570758	19570768	ATTCCGGAAG	1	-
chr19	21512275	21512285	GGGACGGAAG	1	+
chr19	23457048	23457058	ATGCCGGAAG	1	+
chr19	29704120	29704130	CCGCCGGAAA	1	+
chr19	3024971	3024981	GAGCCGGAAG	1	-
chr19	37407192	37407202	TGGCCGGAAG	1	+
chr19	42444049	42444059	GGCCCGGAAG	1	-
chr19	44405959	44405969	ACACCGGAAA	1	+
chr19	45447235	45447245	GGCCCGGAAA	1	+
chr19	52873186	52873196	GACCCGGAAG	1	+
chr19	53662295	53662305	GTTCCGGAAG	1	-
chr19	56000065	56000075	GTCCCGGAAG	1	-
chr19	57702841	57702851	AACCCGGAAG	1	-
chr19	58331082	58331092	ACCCCGGAAG	1	-
chr19	58361212	58361222	ACCCCGGAAG	1	-
chr19	59074290	59074300	CTGCCGGAAG	1	+
chr19	898854	898864	CAACCGGACG	1	-
chr2	10260474	10260484	CCCCCGGAAG	1	-
chr2	105470422	105470432	CGGCCGGAAG	1	+
chr2	105473795	105473805	AAACCGGAAG	1	+
chr2	112641314	112641324	GAGCCGGAAG	1	+
chr2	114006895	114006905	GAGCCGGAAG	1	-
chr2	160472539	160472549	TGGCCGGAAG	1	-
chr2	175260471	175260481	TTGCCGGAAG	1	-
chr2	175548020	175548030	GAGCCGGAAG	1	+
chr2	179315292	179315302	GGGCCGGAAG	1	-
chr2	191208629	191208639	GAAACGGAAG	1	-
chr2	191514241	191514251	CCGCCGGAAG	1	+
chr2	198300707	198300717	GTCCCGGAAG	1	+
chr2	20550172	20550182	GTGCCGGAAG	1	-
chr2	210867764	210867774	GACCCGGAAG	1	+
chr2	216177298	216177308	CCTCCGGAAG	1	-
chr2	218764450	218764460	CAGCCGGACA	1	+
chr2	230932929	230932939	CAGCCGGACG	1	+
chr2	231578650	231578660	CACCCGGAAA	1	+
chr2	232531039	232531049	TGGCCGGAAA	1	-
chr2	232531385	232531395	GGGCCGGACA	1	+
chr2	232531712	232531722	CTGCCGGAAA	1	-
chr2	237087009	237087019	AGACCGGAAA	1	-
chr2	238600464	238600474	CCGCCGGAAA	1	-
chr2	238600954	238600964	GCCCCGGAAG	1	+
chr2	238601143	238601153	AGCCCGGAAG	1	+
chr2	238832171	238832181	GGACCGGAAA	1	-
chr2	241524640	241524650	CTTCCGGAAG	1	+
chr2	243030835	243030845	TTGCCGGAAG	1	-
chr2	25438995	25439005	CCCCCGGAAG	1	+
chr2	33172092	33172102	CGGCCGGACG	1	+
chr2	37423819	37423829	GACCCGGAAA	1	-
chr2	37898486	37898496	ACGCCGGAAG	1	+
chr2	43822928	43822938	CGACCGGAAA	1	+
chr2	46844305	46844315	AAGCCGGAAG	1	+
chr2	58468432	58468442	GTGACGGAAG	1	-
chr2	62733005	62733015	GGGCCGGACA	1	-
chr2	63815658	63815668	GACCCGGAAA	1	-
chr2	65058637	65058647	GGGCCGGAAA	1	+
chr2	69968745	69968755	TGGCCGGAAA	1	-
chr2	69969156	69969166	AGACCGGAAA	1	-
chr2	70520955	70520965	TAACCGGAAG	1	-
chr2	96676208	96676218	GAGCCTGAAG	1	+
chr2	97204772	97204782	GCTCCGGAAA	1	-
chr20	31058080	31058090	GAAACGGAAG	1	+
chr20	33736172	33736182	AAACCGGAAG	1	+
chr20	44518789	44518799	GTGCCGGACA	1	+
chr20	45386866	45386876	CTGCCGGAAG	1	-
chr20	4666897	4666907	TCACCGGAAA	1	-
chr20	49412196	49412206	CAGCCGGAAG	1	-
chr20	49575076	49575086	ATGCCGGAAG	1	+
chr20	52210771	52210781	GCGCCGGACG	1	-
chr20	61560545	61560555	GAACCGGAAG	1	+
chr20	62673860	62673870	AGGCCGGAAG	1	-
chr22	18561400	18561410	CGCCCGGAAA	1	-
chr22	21923017	21923027	GGGCCGGAAA	1	+
chr22	25507505	25507515	CCTCCGGAAG	1	+
chr22	31740006	31740016	GTGCCGGAAA	1	+
chr22	36782200	36782210	ACCCCGGAAA	1	-
chr1	118472343	118472353	GACCCGGAAG	1	+
chr1	1398051	1398061	ATGCCGGAAG	1	+
chr1	13992398	13992408	AGTCCGGAAG	1	-
chr1	148556804	148556814	CTACCGGAAA	1	-
chr1	153748057	153748067	CCGCCGGAAG	1	-
chr1	153748141	153748151	GACCCGGAAG	1	+
chr1	156450631	156450641	GCGCCGGAAG	1	+
chr1	16339394	16339404	CACCCGGAAG	1	-
chr1	169763858	169763868	CAGCCGGAAG	1	-
chr1	200589945	200589955	CCCCCGGAAG	1	+
chr1	201437370	201437380	GAGCCGGACA	1	-
chr1	204430611	204430621	AAGCCGGAAA	1	+
chr1	205649055	205649065	TCACCGGAAA	1	-
chr1	208418641	208418651	CTTCCGGAAA	1	-
chr1	224302349	224302359	CGCCCGGAAG	1	+
chr1	234509148	234509158	AGGCCGGAAG	1	+
chr1	235490577	235490587	GCGCCGGACG	1	-
chr1	26798434	26798444	CAGCCGGACG	1	-
chr1	33359175	33359185	ACCCCGGAAA	1	+
chr1	35657719	35657729	CTGCCGGAAG	1	-
chr1	36184709	36184719	ACGCCGGAAG	1	-
chr1	36622424	36622434	GGGACGGAAG	1	-
chr1	38261177	38261187	AGGCCGGAAG	1	-
chr1	41832182	41832192	GGGCCGGAAG	1	-
chr1	46016399	46016409	CCCCCGGAAA	1	+
chr1	51702418	51702428	GCTCCGGAAG	1	+
chr1	53103289	53103299	TTGCCGGAAG	1	+
chr1	89990436	89990446	GAGCCGGACA	1	+
chr1	91317220	91317230	CCGCCGGACG	1	-
chr1	93249806	93249816	CTACCGGAAA	1	+
chr1	93811404	93811414	CACCCGGAAG	1	+
chr10	100121353	100121363	CCTCCGGAAG	1	-
chr10	114207036	114207046	ACCCCGGAAG	1	-
chr10	116286625	116286635	ACTCCGGAAA	1	+
chr10	121410694	121410704	AAGCCGGACG	1	-
chr10	121410774	121410784	GAGTCGGAAG	1	+
chr10	126490340	126490350	CGTCCGGAAG	1	+
chr10	126847716	126847726	GCGCCGGACG	1	-
chr10	134043489	134043499	GAGCCTGAAG	1	+
chr10	15001622	15001632	ACCCCGGAAG	1	+
chr10	27150213	27150223	GCTCCGGAAG	1	+
chr10	27643770	27643780	CTTCCGGAAG	1	+
chr10	61665728	61665738	CTCCCGGAAG	1	+
chr10	65390370	65390380	GCCCCGGAAA	1	-
chr10	93558934	93558944	AGACCGGAAG	1	-
chr10	989746	989756	ACCCCGGAAA	1	-
chr10	99894849	99894859	AGCCCGGAAA	1	-
chr11	110300145	110300155	GAACCGGAAA	1	-
chr11	112151188	112151198	GAGCCGGAAG	1	-
chr11	119186943	119186953	CAGCCGGACA	1	+
chr11	128422041	128422051	GATCCGGAAA	1	+
chr11	128798471	128798481	CACCCGGAAG	1	-
chr11	1568122	1568132	GGGCCGGACA	1	+
chr11	27528371	27528381	AAGCCGGAAA	1	+
chr11	61735703	61735713	GAGTCGGAAG	1	-
chr11	64884376	64884386	GCTCCGGAAA	1	+
chr11	67034838	67034848	AGTCCGGAAG	1	-
chr11	71935908	71935918	GGGCCGGACA	1	-
chr11	85376161	85376171	TAGCCGGAAG	1	+
chr12	104682619	104682629	GGGACGGAAG	1	+
chr12	104997960	104997970	CTACCGGAAG	1	-
chr12	108297521	108297531	CCGCCGGAAG	1	+
chr12	112280920	112280930	CATCCGGAAG	1	-
chr12	118815329	118815339	CTCCCGGAAA	1	+
chr12	132555971	132555981	GAGCCGGAAG	1	-
chr12	16035293	16035303	CCGCCGGAAA	1	-
chr12	48230718	48230728	CCTCCGGAAA	1	-
chr12	48499901	48499911	GCACCGGAAG	1	+
chr12	48744445	48744455	AACCCGGAAG	1	+
chr12	48744740	48744750	GCCCCGGAAG	1	-
chr12	50451401	50451411	CGGCCGGACG	1	+
chr12	52431180	52431190	ACCCCGGAAA	1	+
chr12	54368460	54368470	GCCCCGGAAG	1	+
chr12	54426478	54426488	CCACCGGAAA	1	+
chr12	56360993	56361003	GGACCGGAAG	1	+
chr12	569607	569617	CAGCCGGAAG	1	-
chr12	64616064	64616074	AACCCGGAAG	1	-
chr13	107219627	107219637	GTCCCGGAAG	1	-
chr13	114018440	114018450	CCGCCGGAAG	1	-
chr13	31191948	31191958	CGACCGGAAG	1	+
chr13	41837732	41837742	AACCCGGAAG	1	-
chr13	99229462	99229472	CTCCCGGAAG	1	-
chr14	100139044	100139054	AGACCGGAAG	1	+
chr14	105331501	105331511	CCGCCGGAAA	1	-
chr14	106052208	106052218	GGCCCGGAAG	1	+
chr14	50697715	50697725	GTCCCGGAAG	1	-
chr14	54955649	54955659	CGGCCGGAAG	1	-
chr14	64194024	64194034	GTGCCGGACA	1	+
chr14	72943535	72943545	CATCCGGAAA	1	+
chr14	77843438	77843448	GCTCCGGAAA	1	+
chr14	77843679	77843689	CTGCCGGAAA	1	+
chr15	100105891	100105901	CACCCGGAAA	1	+
chr15	31653605	31653615	AACCCGGAAG	1	-
chr15	31782477	31782487	AGGCCGGAAA	1	+
chr15	32907062	32907072	GGACCGGAAG	1	+
chr15	34331308	34331318	CCACCGGAAG	1	+
chr15	40227050	40227060	ATACCGGAAA	1	-
chr15	41709796	41709806	GCCCCGGAAG	1	-
chr15	41793558	41793568	CCACCGGAAG	1	-
chr15	41795687	41795697	AGACCGGAAG	1	-
chr15	41806136	41806146	CTCCCGGAAG	1	-
chr15	43398355	43398365	GGGCCGGAAG	1	-
chr15	45814963	45814973	GGGCCGGACG	1	+
chr15	55700187	55700197	GGACCGGACG	1	+
chr15	59730255	59730265	CGCCCGGAAG	1	+
chr15	66797476	66797486	CAGACGGAAG	1	+
chr15	72668833	72668843	GGGCCGGAAG	1	+
chr15	75081110	75081120	CACCCGGAAG	1	-
chr15	75871318	75871328	CTCCCGGAAG	1	-
chr15	76050826	76050836	AGGCCGGAAG	1	-
chr15	83876413	83876423	CGGCCGGACG	1	-
chr15	84748951	84748961	GCGCCGGAAG	1	-
chr15	91414701	91414711	GGGCCGGACG	1	+
chr16	11680868	11680878	AAGCCGGAAG	1	-
chr16	12667410	12667420	TAACCGGAAA	1	+
chr16	1413901	1413911	ACCCCGGAAG	1	+
chr16	2203361	2203371	CAGCCGGAAG	1	-
chr16	3493502	3493512	CCGCCGGAAG	1	+
chr16	4324067	4324077	GGGCCGGAAG	1	-
chr16	4524685	4524695	AACCCGGAAA	1	-
chr16	66587332	66587342	CTCCCGGAAA	1	-
chr16	81831265	81831275	AAACCGGAAG	1	-
chr16	835643	835653	GAGCCGGAAG	1	+
chr16	88017105	88017115	CAGCCGGAAA	1	+
chr16	88381788	88381798	GGGCCGGAAG	1	+
chr16	88991747	88991757	TACCCGGAAG	1	-
chr16	89038289	89038299	GTGCCGGAAA	1	+
chr16	90088949	90088959	CGTCCGGAAG	1	-
chr17	27467168	27467178	GCCCCGGAAG	1	-
chr17	27467325	27467335	ACCCCGGAAA	1	-
chr17	28804396	28804406	AGGCCGGAAA	1	-
chr17	33288897	33288907	GCGCCGGACG	1	+
chr17	34890175	34890185	GTTCCGGAAG	1	+
chr17	35285633	35285643	AGACCGGAAG	1	+
chr17	43096775	43096785	GATCCGGAAG	1	-
chr17	4316289	4316299	ACCCCGGAAG	1	+
chr17	44848925	44848935	CCGCCGGACG	1	-
chr17	45331691	45331701	CCCCCGGAAG	1	-
chr17	48227332	48227342	GGACCGGAAG	1	-
chr17	61779434	61779444	GGGCCGGAAA	1	+
chr17	6355111	6355121	AGCCCGGAAG	1	+
chr17	64962293	64962303	CGCCCGGAAG	1	-
chr17	7198401	7198411	TGGCCGGAAG	1	-
chr17	72428247	72428257	CAGCCGGAAA	1	+
chr17	73717385	73717395	CCCCCGGAAA	1	-
chr17	7382984	7382994	CCCCCGGAAA	1	+
chr17	75456952	75456962	AAGCCGGAAG	1	-
chr17	79565595	79565605	AGGCCGGAAG	1	+
chr17	80199603	80199613	GGCCCGGAAG	1	+
chr17	8030000	8030010	GCGCCGGAAG	1	-
chr18	20716195	20716205	GGGCCGGACA	1	-
chr18	35110075	35110085	TGGCCGGAAG	1	-
chr18	35118072	35118082	CTCCCGGAAG	1	-
chr18	72264642	72264652	GCGCCGGAAA	1	-
chr18	74163256	74163266	CCCCCGGAAG	1	-
chr19	10541387	10541397	AAGCCGGAAG	1	+
chr19	10975203	10975213	ATCCCGGAAG	1	+
chr19	13068468	13068478	CTCCCGGAAG	1	-
chr19	17004573	17004583	CAGCCGGAAG	1	+
chr19	1853450	1853460	GGCCCGGAAG	1	+
chr19	19175930	19175940	GGTCCGGAAA	1	+
chr19	21203439	21203449	AACCCGGAAG	1	-
chr19	24269970	24269980	ATCCCGGAAG	1	-
chr19	3225049	3225059	ATGCCGGAAG	1	-
chr19	3305073	3305083	CATCCGGAAA	1	-
chr19	37340932	37340942	GAGTCGGAAG	1	-
chr19	38539965	38539975	ACCCCGGAAG	1	-
chr19	44258121	44258131	AGCCCGGAAA	1	-
chr19	46456344	46456354	GACCCGGAAG	1	-
chr19	46456674	46456684	TCACCGGAAG	1	-
chr19	47747517	47747527	CCTCCGGAAG	1	-
chr19	50834910	50834920	GAGACGGAAG	1	-
chr19	50872657	50872667	GACCCGGAAA	1	+
chr19	50965193	50965203	CATCCGGAAG	1	-
chr19	52800432	52800442	AACCCGGAAG	1	+
chr19	53868968	53868978	AACCCGGAAG	1	+
chr19	8069702	8069712	GCACCGGAAA	1	+
chr19	9649021	9649031	CTGCCGGAAA	1	+
chr19	979508	979518	GCCCCGGAAG	1	+
chr2	113914704	113914714	GAACCGGAAA	1	-
chr2	113914942	113914952	CTCCCGGAAA	1	+
chr2	150443867	150443877	AAACCGGAAG	1	-
chr2	160760955	160760965	GAGCCGGAAG	1	-
chr2	18059578	18059588	GGGCCGGAAG	1	-
chr2	18059869	18059879	GGGCCGGACG	1	-
chr2	182756414	182756424	CGGCCGGAAG	1	+
chr2	198299276	198299286	CTGCCGGAAA	1	+
chr2	201171835	201171845	GGACCGGACG	1	+
chr2	20412369	20412379	TCACCGGAAA	1	-
chr2	20425757	20425767	GAACCGGACG	1	+
chr2	204400206	204400216	GCGCCGGAAG	1	-
chr2	240189267	240189277	AAACCGGAAA	1	+
chr2	241505321	241505331	AACCCGGAAG	1	+
chr2	26987136	26987146	GGCCCGGAAG	1	+
chr2	27886321	27886331	CAGCCGGAAG	1	+
chr2	27886485	27886495	CCGCCGGAAG	1	+
chr2	29118240	29118250	GGTCCGGAAG	1	-
chr2	37899824	37899834	CAGCCGGAAA	1	-
chr2	39665276	39665286	GATCCGGAAG	1	+
chr2	44001562	44001572	GCTCCGGAAG	1	-
chr2	48667634	48667644	GGGCCGGAAG	1	-
chr2	61244327	61244337	GGGCCGGAAG	1	-
chr2	74212302	74212312	GAGCCGGAAA	1	-
chr2	75186138	75186148	GACCCGGAAG	1	+
chr2	85197728	85197738	CGCCCGGAAG	1	+
chr2	96971590	96971600	GAACCGGAAG	1	-
chr2	99771498	99771508	CGACCGGAAG	1	+
chr20	18568615	18568625	CACCCGGAAG	1	-
chr20	23618670	23618680	GTTCCGGAAA	1	-
chr20	32951462	32951472	GGGCCGGACG	1	-
chr20	33464195	33464205	TTGCCGGAAG	1	-
chr20	3400940	3400950	AGTCCGGAAG	1	+
chr20	35233375	35233385	CCACCGGAAG	1	+
chr20	35233479	35233489	GATCCGGAAG	1	+
chr20	50031375	50031385	CAGCCGGAAA	1	+
chr20	56056595	56056605	ACACCGGAAG	1	+
chr20	57797672	57797682	TACCCGGAAG	1	+
chr21	18885274	18885284	CTGCCGGAAG	1	+
chr21	38339074	38339084	GACCCGGAAG	1	+
chr22	18428787	18428797	GGACCGGAAA	1	+
chr22	19753321	19753331	GTCCCGGAAG	1	-
chr22	24820235	24820245	GCACCGGAAG	1	+
chr22	37258503	37258513	CTTCCGGAAG	1	+
chr22	39097005	39097015	GCTCCGGAAA	1	+
chr22	42815007	42815017	GAACCGGAAA	1	-
chr22	45950095	45950105	CACCCGGAAG	1	+
chr22	45950118	45950128	CACCCGGAAG	1	+
chr3	126721081	126721091	GACCCGGAAG	1	-
chr3	146262377	146262387	CAGCCGGAAA	1	+
chr3	184870237	184870247	GCGCCGGACG	1	-
chr3	33138079	33138089	GCTCCGGAAG	1	-
chr3	33138173	33138183	CTCCCGGAAA	1	+
chr3	44626299	44626309	AGCCCGGAAG	1	+
chr3	44626767	44626777	TACCCGGAAG	1	-
chr3	49130459	49130469	GCTCCGGAAG	1	-
chr3	57541957	57541967	GAGTCGGAAG	1	+
chr3	57541988	57541998	TAGCCGGAAG	1	+
chr4	10117105	10117115	AGCCCGGAAA	1	-
chr4	120987618	120987628	GCTCCGGAAG	1	+
chr4	13629338	13629348	ACCCCGGAAG	1	+
chr4	165878106	165878116	CACCCGGAAG	1	-
chr4	17812375	17812385	CGGCCGGAAG	1	-
chr4	40057721	40057731	CGCCCGGAAG	1	+
chr4	41937154	41937164	AACCCGGAAG	1	-
chr4	42659507	42659517	CGTCCGGAAA	1	+
chr4	52918763	52918773	GGACCGGAAA	1	+
chr4	57334059	57334069	CGCCCGGAAG	1	+
chr1	100818719	100818729	AAGCCGGAAG	1	-
chr1	108743037	108743047	GAGCCGGAAG	1	+
chr1	111991951	111991961	CAGCCGGAAA	1	-
chr1	112939248	112939258	CCCCCGGAAG	1	+
chr1	118472332	118472342	GTTCCGGAAG	1	-
chr1	1441074	1441084	CGACCGGAAG	1	-
chr1	156561492	156561502	ATTCCGGAAG	1	-
chr1	15944437	15944447	CATCCGGAAA	1	+
chr1	161369948	161369958	CCCCCGGAAA	1	+
chr1	181074374	181074384	GGCCCGGAAA	1	-
chr1	185285699	185285709	CCGCCGGAAG	1	-
chr1	19276631	19276641	CCTCCGGAAA	1	-
chr1	212780971	212780981	GGACCGGACG	1	-
chr1	21616376	21616386	GCTCCGGAAG	1	+
chr1	234509094	234509104	GTCCCGGAAG	1	-
chr1	234509399	234509409	AAGCCGGACG	1	+
chr1	24699716	24699726	GCTCCGGAAA	1	+
chr1	25943795	25943805	CCTCCGGAAA	1	+
chr1	32966489	32966499	GCGCCGGACG	1	-
chr1	33446901	33446911	GAGACGGAAG	1	-
chr1	3514347	3514357	AGGCCGGAAG	1	-
chr1	35450984	35450994	CAGCCGGAAG	1	+
chr1	42846712	42846722	CGCCCGGAAG	1	-
chr1	47644894	47644904	GGACCGGACG	1	-
chr1	53663401	53663411	CACCCGGAAA	1	+
chr1	53685941	53685951	CCACCGGAAG	1	+
chr1	53686291	53686301	GCGCCGGAAA	1	-
chr1	762892	762902	GACCCGGAAA	1	-
chr1	84543636	84543646	GCGCCGGAAG	1	-
chr1	86042326	86042336	GCGCCGGACG	1	+
chr10	12237900	12237910	ATGCCGGAAG	1	-
chr10	134236573	134236583	GAGACGGAAG	1	-
chr10	134385649	134385659	TGGCCGGAAA	1	+
chr10	14227243	14227253	AGCCCGGAAA	1	+
chr10	30316414	30316424	AGCCCGGAAA	1	-
chr10	43277908	43277918	AAGCCGGAAG	1	-
chr10	43278137	43278147	GAGCCTGAAG	1	-
chr10	46222698	46222708	GCCCCGGAAG	1	-
chr10	73596550	73596560	GTTCCGGAAA	1	-
chr10	76994107	76994117	CAGACGGAAG	1	+
chr10	79789357	79789367	ATGCCGGAAG	1	-
chr10	88730956	88730966	GGGCCGGAAG	1	-
chr11	110300659	110300669	CACCCGGAAG	1	+
chr11	124492706	124492716	GCCCCGGAAG	1	+
chr11	128775508	128775518	ACCCCGGAAG	1	+
chr11	13690979	13690989	AAACCGGAAG	1	+
chr11	1542327	1542337	ACGCCGGAAG	1	+
chr11	18548214	18548224	GGGCCGGAAG	1	-
chr11	1968494	1968504	CCTCCGGAAG	1	+
chr11	20385275	20385285	CACCCGGAAG	1	+
chr11	555099	555109	GTGCCGGAAG	1	-
chr11	59521679	59521689	GTGCCGGACG	1	+
chr11	60674112	60674122	AATCCGGAAA	1	-
chr11	64880762	64880772	CTCCCGGAAA	1	+
chr11	71163489	71163499	TTGCCGGAAA	1	+
chr11	9594667	9594677	GAGCCGGAAA	1	-
chr12	106696026	106696036	GTGCCGGACA	1	-
chr12	108153995	108154005	AATCCGGAAA	1	+
chr12	113536413	113536423	ACACCGGAAA	1	+
chr12	122018967	122018977	TGACCGGAAG	1	+
chr12	122751071	122751081	AACCCGGAAA	1	+
chr12	132195590	132195600	TCGCCGGAAA	1	+
chr12	3069124	3069134	CGGCCGGAAG	1	+
chr12	31812200	31812210	ACCCCGGAAA	1	+
chr12	38710428	38710438	CTTCCGGAAA	1	-
chr12	48499840	48499850	CGGCCGGAAA	1	-
chr12	49482163	49482173	GAAACGGAAG	1	-
chr12	498822	498832	TCACCGGAAG	1	-
chr12	50794592	50794602	GACCCGGAAG	1	+
chr12	64845894	64845904	AAGCCGGAAG	1	+
chr12	66563559	66563569	AAGCCGGAAG	1	+
chr12	69004413	69004423	GAGCCTGAAG	1	+
chr12	6945070	6945080	GACCCGGAAA	1	+
chr12	76742206	76742216	CGGCCGGAAA	1	+
chr12	76742234	76742244	AACCCGGAAG	1	+
chr12	80084967	80084977	GGGCCGGACG	1	-
chr12	96793920	96793930	GAGCCGGAAG	1	-
chr13	103250158	103250168	ATTCCGGAAG	1	-
chr13	107220268	107220278	CTCCCGGAAG	1	-
chr13	111213101	111213111	CCACCGGAAG	1	+
chr13	21477186	21477196	GCGCCGGACA	1	-
chr13	21919001	21919011	CTGCCGGAAG	1	-
chr13	53226518	53226528	CTCCCGGAAG	1	+
chr14	100633078	100633088	ACACCGGAAA	1	+
chr14	102552908	102552918	CTCCCGGAAG	1	-
chr14	102983083	102983093	GGCCCGGAAA	1	-
chr14	23356195	23356205	AAGCCGGACG	1	-
chr14	24780629	24780639	CCACCGGAAG	1	+
chr14	50234784	50234794	GCTCCGGAAG	1	-
chr14	50234823	50234833	CGGCCGGAAG	1	-
chr14	50359796	50359806	CTGCCGGAAA	1	-
chr14	50583390	50583400	AGCCCGGAAG	1	+
chr14	69262848	69262858	GGCCCGGAAG	1	-
chr14	74319477	74319487	AAACCGGAAG	1	+
chr14	78226843	78226853	TAACCGGAAA	1	+
chr14	78227054	78227064	CGGCCGGAAA	1	+
chr14	93674017	93674027	GGGCCGGACA	1	-
chr15	101459338	101459348	GTGCCGGAAG	1	+
chr15	101629180	101629190	CAGCCGGACG	1	+
chr15	102192582	102192592	GGCCCGGAAG	1	-
chr15	40987930	40987940	AATCCGGAAG	1	-
chr15	41187163	41187173	GACCCGGAAG	1	-
chr15	41952601	41952611	GCACCGGACG	1	-
chr15	70048080	70048090	GAGCCTGAAG	1	+
chr15	75495208	75495218	CACCCGGAAG	1	+
chr15	76050909	76050919	CCACCGGAAA	1	+
chr15	82554355	82554365	GATCCGGAAG	1	-
chr15	93426843	93426853	TCACCGGAAA	1	-
chr15	99558139	99558149	CTGCCGGAAA	1	+
chr15	99558393	99558403	GAGCCGGAAG	1	+
chr16	14396757	14396767	ACCCCGGAAA	1	+
chr16	15744485	15744495	GTCCCGGAAG	1	-
chr16	22019384	22019394	CACCCGGAAG	1	-
chr16	23848084	23848094	CCCCCGGAAA	1	-
chr16	2892739	2892749	CCACCGGAAG	1	-
chr16	30195453	30195463	GGCCCGGAAA	1	-
chr16	30456807	30456817	CGGCCGGACG	1	-
chr16	50308399	50308409	AGCCCGGAAG	1	-
chr16	578976	578986	GAACCGGAAG	1	-
chr16	67962515	67962525	GAGCCTGAAG	1	-
chr16	74330403	74330413	CACCCGGAAG	1	-
chr16	75681611	75681621	CCCCCGGAAG	1	-
chr16	81764577	81764587	GGTCCGGAAA	1	-
chr16	84651826	84651836	AGACCGGAAG	1	+
chr16	87417241	87417251	GAGCCGGACA	1	-
chr16	87441483	87441493	CCTCCGGAAA	1	+
chr17	1961906	1961916	GAGCCTGAAG	1	+
chr17	21002762	21002772	GCTCCGGAAA	1	-
chr17	21416392	21416402	CAGCCGGACG	1	-
chr17	26711581	26711591	TACCCGGAAG	1	-
chr17	30814667	30814677	CTACCGGAAG	1	+
chr17	37010593	37010603	AACCCGGAAG	1	-
chr17	40427569	40427579	GAGTCGGAAG	1	-
chr17	42297935	42297945	ACCCCGGAAA	1	+
chr17	42404323	42404333	GCGCCGGACG	1	-
chr17	45812275	45812285	TATCCGGAAG	1	-
chr17	4850973	4850983	ATCCCGGAAG	1	-
chr17	56430537	56430547	CGCCCGGAAG	1	-
chr17	6544313	6544323	CACCCGGAAA	1	+
chr17	6919105	6919115	GAGACGGAAA	1	+
chr17	72858215	72858225	GAAACGGAAG	1	+
chr17	74497374	74497384	GCGCCGGAAG	1	-
chr17	76123898	76123908	GGACCGGACG	1	+
chr17	78234152	78234162	CTCCCGGAAG	1	-
chr18	2906189	2906199	GCGCCGGAAG	1	-
chr18	46475858	46475868	GATCCGGAAA	1	+
chr18	47013611	47013621	CCTCCGGAAG	1	-
chr18	47814687	47814697	AAGCCGGAAA	1	-
chr18	67872965	67872975	CCCCCGGAAA	1	+
chr18	78004811	78004821	GCCCCGGAAA	1	+
chr19	10842484	10842494	CAGACGGAAG	1	+
chr19	13953163	13953173	GAGCCGGACA	1	+
chr19	14182962	14182972	CTCCCGGAAA	1	-
chr19	17347050	17347060	GGGCCGGAAG	1	+
chr19	18169295	18169305	AAACCGGAAA	1	+
chr19	18215326	18215336	GGGCCGGAAG	1	-
chr19	18682492	18682502	CAACCGGAAG	1	+
chr19	18959733	18959743	TGACCGGAAG	1	-
chr19	19976601	19976611	GGGCCGGAAA	1	+
chr19	20748600	20748610	AACCCGGAAG	1	+
chr19	21541767	21541777	ATCCCGGAAG	1	-
chr19	23577449	23577459	AACCCGGAAG	1	+
chr19	23869993	23870003	ATCCCGGAAG	1	+
chr19	2494864	2494874	AGCCCGGAAG	1	+
chr19	35786943	35786953	TGGCCGGAAG	1	+
chr19	36822639	36822649	CTTCCGGAAA	1	+
chr19	37742759	37742769	CTTCCGGAAA	1	-
chr19	38539896	38539906	ACACCGGAAA	1	-
chr19	409432	409442	ATACCGGAAG	1	+
chr19	42636634	42636644	CTGCCGGAAG	1	+
chr19	51400568	51400578	AGACCGGAAA	1	-
chr19	52599007	52599017	CACCCGGAAG	1	-
chr19	771373	771383	TAGCCGGAAG	1	+
chr2	112655894	112655904	GAGCCGGAAA	1	-
chr2	11483991	11484001	CTGCCGGAAG	1	+
chr2	127808127	127808137	GGGACGGAAG	1	-
chr2	128390838	128390848	GCCCCGGAAG	1	+
chr2	131130211	131130221	GCCCCGGAAG	1	+
chr2	231729648	231729658	GCACCGGAAG	1	-
chr2	233192048	233192058	TTGCCGGAAG	1	-
chr2	237479141	237479151	AGTCCGGAAG	1	+
chr2	29237740	29237750	AAGCCGGACG	1	+
chr2	38830086	38830096	AGACCGGAAG	1	-
chr2	62080924	62080934	GAACCGGACA	1	+
chr2	70314556	70314566	ACCCCGGAAG	1	-
chr2	71357738	71357748	CGCCCGGAAA	1	-
chr2	84686909	84686919	GACCCGGAAG	1	+
chr2	96011416	96011426	CCGCCGGACG	1	-
chr2	96785895	96785905	GCTCCGGAAA	1	-
chr2	96786077	96786087	GAAACGGAAG	1	+
chr20	21284386	21284396	GCACCGGAAG	1	+
chr20	23618626	23618636	AGGCCGGAAG	1	-
chr20	30556646	30556656	AGCCCGGAAA	1	-
chr20	31124819	31124829	GGGCCGGAAG	1	-
chr20	34287284	34287294	GCTCCGGAAG	1	+
chr20	34287727	34287737	GGGCCGGAAG	1	-
chr20	44420548	44420558	CGCCCGGAAG	1	-
chr20	56884810	56884820	CTCCCGGAAG	1	+
chr21	19191619	19191629	GAGCCGGACG	1	-
chr21	33983859	33983869	CCGCCGGAAA	1	+
chr21	34696664	34696674	CGCCCGGAAA	1	+
chr21	34914406	34914416	TCGCCGGAAG	1	+
chr21	34915611	34915621	GGCCCGGAAA	1	-
chr21	40178232	40178242	TAACCGGAAA	1	-
chr21	43373463	43373473	GTCCCGGAAA	1	+
chr21	44074297	44074307	CCACCGGAAA	1	-
chr22	21311928	21311938	CTCCCGGAAG	1	-
chr22	23523374	23523384	GCGCCGGAAG	1	-
chr22	27068697	27068707	ACACCGGAAG	1	+
chr22	27068728	27068738	ACACCGGAAG	1	+
chr22	50318829	50318839	GGGCCGGAAG	1	-
chr3	107940980	107940990	CCTCCGGAAG	1	-
chr3	112738575	112738585	GGGCCGGAAG	1	+
chr3	113666751	113666761	CACCCGGAAG	1	+
chr3	119395985	119395995	GCACCGGAAG	1	+
chr3	120068190	120068200	GAGTCGGAAG	1	+
chr3	127266726	127266736	GCTCCGGAAG	1	-
chr3	139048270	139048280	GGCCCGGAAG	1	+
chr3	141206413	141206423	CGGCCGGAAG	1	-
chr3	142314914	142314924	AACCCGGAAA	1	-
chr3	148709678	148709688	GAGACGGAAG	1	-
chr3	150481312	150481322	GGACCGGACG	1	+
chr3	15469068	15469078	ACGCCGGAAG	1	+
chr3	158362304	158362314	GCCCCGGAAG	1	+
chr3	15901689	15901699	GGACCGGAAG	1	+
chr3	169490528	169490538	ATACCGGAAA	1	-
chr3	180707544	180707554	AGGCCGGAAA	1	+
chr3	186524487	186524497	CTCCCGGAAG	1	+
chr3	196595323	196595333	AGGCCGGAAG	1	-
chr3	196669923	196669933	AGCCCGGAAG	1	-
chr3	38080668	38080678	AGGCCGGAAG	1	+
chr3	39424832	39424842	CACCCGGAAG	1	+
chr3	49941420	49941430	GGGCCGGAAG	1	-
chr3	81810831	81810841	GGGACGGAAG	1	+
chr4	113627322	113627332	GCCCCGGAAG	1	+
chr4	120221760	120221770	GCACCGGAAA	1	+
chr4	142142063	142142073	GGACCGGACG	1	-
chr4	156874861	156874871	TACCCGGAAG	1	+
chr4	186317165	186317175	GGGCCGGACA	1	+
chr4	40058164	40058174	CGACCGGAAG	1	+
chr4	48908800	48908810	GGGCCGGAAG	1	-
chr4	56262717	56262727	TCACCGGAAA	1	-
chr4	57773402	57773412	AGCCCGGAAA	1	-
chr4	8609507	8609517	CTCCCGGAAA	1	-
chr4	99064646	99064656	CGCCCGGAAG	1	+
chr1	100435546	100435556	AACCCGGAAA	1	+
chr1	1079582	1079592	GGGCCGGAAA	1	-
chr1	11333255	11333265	CGCCCGGAAA	1	-
chr1	1141612	1141622	CCTCCGGAAG	1	+
chr1	1354378	1354388	CCTCCGGAAG	1	+
chr1	151021008	151021018	CGCCCGGAAA	1	-
chr1	15250690	15250700	CGGCCGGACG	1	-
chr1	153936342	153936352	GGGCCGGAAG	1	-
chr1	155179018	155179028	GTCCCGGAAA	1	-
chr1	160232301	160232311	GGGCCGGAAA	1	-
chr1	168148580	168148590	GGCCCGGAAG	1	-
chr1	180600479	180600489	AAACCGGAAA	1	-
chr1	180991195	180991205	GCACCGGAAG	1	-
chr1	185286457	185286467	GAGACGGAAG	1	-
chr1	205030836	205030846	GGGCCGGAAG	1	-
chr1	222988341	222988351	GGACCGGAAG	1	-
chr1	226595651	226595661	GCTCCGGAAG	1	+
chr1	247373795	247373805	GGACCGGACG	1	+
chr1	27160215	27160225	GGACCGGAAA	1	-
chr1	29450983	29450993	GGACCGGACG	1	+
chr1	39981456	39981466	GATCCGGAAA	1	+
chr1	40506350	40506360	CCACCGGAAA	1	-
chr1	41707067	41707077	CCGCCGGAAA	1	-
chr1	41828023	41828033	CAGCCGGACG	1	-
chr1	42922608	42922618	AACCCGGAAG	1	-
chr1	44173598	44173608	CGGCCGGACG	1	+
chr1	51984379	51984389	GAGCCGGACG	1	-
chr1	52870284	52870294	AAGCCGGAAA	1	-
chr1	59165821	59165831	GGGCCGGACG	1	-
chr1	6258919	6258929	GAACCGGAAA	1	+
chr1	65432321	65432331	GCCCCGGAAA	1	+
chr1	84971890	84971900	GAACCGGAAA	1	-
chr10	103893800	103893810	CAGACGGAAG	1	-
chr10	121303100	121303110	GAGCCTGAAG	1	-
chr10	25012463	25012473	GAGACGGAAA	1	+
chr10	43892250	43892260	CGCCCGGAAG	1	-
chr10	51827698	51827708	GCCCCGGAAG	1	-
chr10	73132442	73132452	GAACCGGAAA	1	+
chr10	75546248	75546258	ATACCGGAAA	1	+
chr10	81947723	81947733	CTGCCGGAAG	1	+
chr11	113644509	113644519	CGCCCGGAAG	1	+
chr11	118272089	118272099	GGTCCGGAAA	1	-
chr11	118889101	118889111	GCCCCGGAAG	1	-
chr11	124933295	124933305	GGCCCGGAAG	1	-
chr11	18034577	18034587	CTCCCGGAAG	1	-
chr11	1974891	1974901	ACACCGGAAG	1	-
chr11	209308	209318	GGACCGGAAG	1	+
chr11	33279688	33279698	CCGCCGGACG	1	+
chr11	35640027	35640037	GCGCCGGACA	1	+
chr11	35640420	35640430	CGCCCGGAAA	1	-
chr11	61160664	61160674	GGGCCGGAAG	1	-
chr11	61196708	61196718	GCTCCGGAAG	1	+
chr11	62610101	62610111	CACCCGGAAG	1	+
chr11	64036698	64036708	CGACCGGAAG	1	-
chr11	64569379	64569389	TTGCCGGAAG	1	-
chr11	67770352	67770362	TACCCGGAAG	1	-
chr11	70244479	70244489	CGCCCGGAAG	1	-
chr11	71639697	71639707	GACCCGGAAG	1	-
chr11	72498567	72498577	CCTCCGGAAG	1	-
chr11	7534905	7534915	CTCCCGGAAG	1	+
chr12	100593808	100593818	GCCCCGGAAG	1	+
chr12	109490323	109490333	GGACCGGAAG	1	-
chr12	109592382	109592392	CGTCCGGAAG	1	+
chr12	122468091	122468101	CTGCCGGAAG	1	-
chr12	122750542	122750552	GCACCGGACG	1	-
chr12	123466253	123466263	TGGCCGGAAG	1	+
chr12	132195611	132195621	CTGCCGGAAG	1	+
chr12	28343377	28343387	CCCCCGGAAG	1	-
chr12	42631456	42631466	GTTCCGGAAG	1	+
chr12	48133950	48133960	AGTCCGGAAG	1	-
chr12	49351236	49351246	GCACCGGAAG	1	+
chr12	54762607	54762617	GACCCGGAAA	1	-
chr12	58135976	58135986	CAGACGGAAG	1	-
chr12	58239648	58239658	CCGCCGGACG	1	+
chr13	113598112	113598122	GGACCGGAAG	1	+
chr13	50570881	50570891	ACGCCGGAAG	1	+
chr13	53226444	53226454	TTGCCGGAAG	1	-
chr14	102983661	102983671	AACCCGGAAG	1	-
chr14	20938242	20938252	GAGACGGAAA	1	+
chr14	23341486	23341496	GTGCCGGAAG	1	-
chr14	65568501	65568511	ATCCCGGAAG	1	-
chr14	65878498	65878508	GGGCCGGAAG	1	-
chr15	101834982	101834992	GGCCCGGAAG	1	-
chr15	34875084	34875094	GCCCCGGAAG	1	-
chr15	40331364	40331374	GAGCCGGAAG	1	+
chr15	40660529	40660539	GGGCCGGAAG	1	-
chr15	40856844	40856854	AGGCCGGAAG	1	+
chr15	70272757	70272767	GTGACGGAAG	1	+
chr15	89787637	89787647	AACCCGGAAG	1	+
chr15	99192394	99192404	CGGCCGGACG	1	-
chr16	1353484	1353494	AGGCCGGAAA	1	+
chr16	2040044	2040054	CGGCCGGACG	1	+
chr16	2200045	2200055	CACCCGGAAG	1	-
chr16	25078189	25078199	GCCCCGGAAG	1	+
chr16	2892030	2892040	CTGCCGGAAG	1	-
chr16	2892710	2892720	CCTCCGGAAG	1	-
chr16	29690829	29690839	GGGCCGGAAG	1	+
chr16	3020299	3020309	GGGCCGGACG	1	-
chr16	30440640	30440650	GTTCCGGAAA	1	-
chr16	3070305	3070315	GCCCCGGAAG	1	+
chr16	3071577	3071587	CAGCCGGAAG	1	-
chr16	3550200	3550210	AGGCCGGAAA	1	-
chr16	4377435	4377445	GGCCCGGAAA	1	-
chr16	49475477	49475487	CAGACGGAAG	1	+
chr16	57221116	57221126	AGCCCGGAAG	1	-
chr16	57509836	57509846	GTTCCGGAAA	1	-
chr16	578727	578737	GACCCGGAAA	1	+
chr16	58232027	58232037	AACCCGGAAA	1	+
chr16	67450369	67450379	GCGCCGGACG	1	-
chr16	69220935	69220945	CTCCCGGAAG	1	+
chr16	75018783	75018793	GGGACGGAAG	1	+
chr16	75019145	75019155	GTGACGGAAG	1	-
chr16	81515843	81515853	GAGACGGAAG	1	-
chr16	84733380	84733390	GATCCGGAAG	1	-
chr16	88851609	88851619	GGGCCGGACG	1	+
chr16	89788573	89788583	GAGCCGGAAA	1	+
chr16	89992415	89992425	AGCCCGGAAA	1	+
chr16	9056698	9056708	CAACCGGACG	1	+
chr17	1012913	1012923	CCTCCGGAAG	1	-
chr17	19140681	19140691	GCGCCGGACG	1	-
chr17	19881056	19881066	CTCCCGGAAG	1	-
chr17	3819875	3819885	CCTCCGGAAA	1	+
chr17	39968892	39968902	GCTCCGGAAA	1	+
chr17	48075819	48075829	GACCCGGAAG	1	+
chr17	48796620	48796630	GAGTCGGAAG	1	+
chr17	5095343	5095353	CCTCCGGAAG	1	-
chr17	54912063	54912073	GCCCCGGAAA	1	+
chr17	56065614	56065624	TTACCGGAAG	1	-
chr17	70118227	70118237	GAGACGGAAG	1	+
chr17	71189771	71189781	GGCCCGGAAG	1	-
chr17	71227940	71227950	GTCCCGGAAG	1	-
chr17	71229263	71229273	GTTCCGGAAA	1	-
chr17	73975686	73975696	GACCCGGAAG	1	-
chr17	76127537	76127547	GGGACGGAAG	1	+
chr17	76777769	76777779	CGGCCGGAAA	1	+
chr17	77706323	77706333	CACCCGGAAG	1	+
chr17	77778113	77778123	CTGCCGGAAA	1	+
chr17	8029559	8029569	GACCCGGAAA	1	-
chr18	19749481	19749491	CTGCCGGAAA	1	-
chr18	24127945	24127955	CTCCCGGAAG	1	+
chr18	29265280	29265290	GAGCCGGAAG	1	+
chr18	46475805	46475815	CACCCGGAAA	1	-
chr19	11373223	11373233	CACCCGGAAG	1	-
chr19	12035895	12035905	CATCCGGAAA	1	+
chr19	12661389	12661399	AACCCGGAAG	1	+
chr19	1316003	1316013	CAGCCGGACA	1	+
chr19	13875306	13875316	CCCCCGGAAA	1	-
chr19	1408858	1408868	TTGCCGGAAG	1	-
chr19	18285272	18285282	AAGCCGGAAG	1	+
chr19	30433118	30433128	ACGCCGGAAG	1	-
chr19	3065888	3065898	ATACCGGAAG	1	-
chr19	35417760	35417770	CAGCCGGACG	1	+
chr19	36822661	36822671	CTTCCGGAAA	1	+
chr19	37263992	37264002	GAACCGGAAG	1	-
chr19	37742781	37742791	CTCCCGGAAA	1	-
chr19	39811212	39811222	CAGCCGGACA	1	+
chr19	47105418	47105428	GTCCCGGAAG	1	-
chr19	49465787	49465797	CTGCCGGAAG	1	+
chr19	52430065	52430075	CAACCGGAAA	1	-
chr19	52674768	52674778	CACCCGGAAG	1	-
chr19	52773423	52773433	GGGACGGAAG	1	-
chr19	53238286	53238296	AACCCGGAAG	1	-
chr19	53445826	53445836	AACCCGGAAG	1	-
chr19	53700354	53700364	GACCCGGAAG	1	+
chr19	54024127	54024137	AACCCGGAAA	1	-
chr19	55627752	55627762	GCTCCGGAAA	1	+
chr19	58740277	58740287	CCACCGGAAG	1	+
chr19	8259040	8259050	CCTCCGGAAA	1	-
chr19	9694759	9694769	ATGCCGGAAA	1	+
chr2	101618694	101618704	GACCCGGAAG	1	+
chr2	101618977	101618987	GACCCGGAAA	1	-
chr2	113993380	113993390	GACCCGGAAG	1	+
chr2	128615792	128615802	GAGCCGGACG	1	+
chr2	131862483	131862493	CCCCCGGAAG	1	+
chr2	181845022	181845032	AGGCCGGAAG	1	+
chr2	196933610	196933620	TGACCGGAAA	1	-
chr2	196933639	196933649	GACCCGGAAG	1	+
chr2	200820260	200820270	CGCCCGGAAA	1	+
chr2	219434147	219434157	GGCCCGGAAA	1	+
chr2	219742186	219742196	GGGCCGGAAG	1	+
chr2	234160194	234160204	TAGCCGGAAG	1	-
chr2	234160278	234160288	GGGCCGGAAG	1	-
chr2	242711760	242711770	GAGACGGAAG	1	+
chr2	48134237	48134247	GAGACGGAAA	1	-
chr2	54862146	54862156	ACACCGGAAA	1	+
chr2	61991593	61991603	CCTCCGGAAG	1	+
chr2	86116481	86116491	CCACCGGAAA	1	-
chr2	87034658	87034668	AAGCCGGACG	1	-
chr1	109505412	109505422	AACCCGGAAG	1	+
chr1	1373570	1373580	GAGCCGGAAG	1	+
chr1	14075971	14075981	GAGCCGGAAA	1	+
chr1	147071917	147071927	GAGCCGGAAA	1	+
chr1	150980841	150980851	TCGCCGGAAA	1	+
chr1	151043225	151043235	GACCCGGAAA	1	-
chr1	151882365	151882375	CCCCCGGAAG	1	+
chr1	160345921	160345931	ACACCGGAAA	1	+
chr1	19717628	19717638	TGGCCGGAAA	1	-
chr1	20478948	20478958	AACCCGGAAA	1	-
chr1	212459523	212459533	CACCCGGAAA	1	+
chr1	213031506	213031516	GCGCCGGACA	1	+
chr1	226085674	226085684	AGGCCGGAAG	1	-
chr1	235530735	235530745	TGGCCGGAAG	1	-
chr1	247242071	247242081	GTCCCGGAAG	1	+
chr1	247374160	247374170	ATCCCGGAAG	1	+
chr1	247374181	247374191	CAGCCGGACA	1	-
chr1	29214225	29214235	GGTCCGGAAA	1	-
chr1	32210317	32210327	GAGCCGGAAG	1	-
chr1	33761319	33761329	AGCCCGGAAA	1	+
chr1	45672378	45672388	GCGCCGGACG	1	+
chr1	6054944	6054954	AGGCCGGAAA	1	-
chr10	119806413	119806423	AACCCGGAAG	1	-
chr10	15130505	15130515	GGTCCGGAAG	1	+
chr10	30024395	30024405	GGGACGGAAG	1	+
chr10	35379555	35379565	CACCCGGAAA	1	+
chr10	72648012	72648022	CCCCCGGAAG	1	+
chr11	111636329	111636339	GGACCGGAAG	1	+
chr11	130785750	130785760	TAGCCGGAAG	1	-
chr11	130786372	130786382	GACCCGGAAG	1	-
chr11	457299	457309	CATCCGGAAG	1	+
chr11	65624734	65624744	CGCCCGGAAA	1	-
chr11	67232379	67232389	AGCCCGGAAG	1	-
chr11	695660	695670	GTGCCGGACG	1	+
chr11	726340	726350	CATCCGGAAA	1	+
chr11	728554	728564	CCCCCGGAAG	1	+
chr11	94884299	94884309	CCCCCGGAAG	1	+
chr12	107167960	107167970	CAGCCGGAAA	1	-
chr12	1100222	1100232	GCCCCGGAAG	1	+
chr12	117537331	117537341	GGCCCGGAAA	1	+
chr12	122065379	122065389	AGGCCGGAAG	1	+
chr12	122150297	122150307	GCCCCGGAAG	1	-
chr12	123635765	123635775	CCGCCGGAAG	1	+
chr12	133083516	133083526	GGCCCGGAAA	1	+
chr12	21654241	21654251	AAACCGGAAA	1	-
chr12	52400786	52400796	GCGCCGGACG	1	-
chr12	58139115	58139125	TCGCCGGAAG	1	-
chr12	58139163	58139173	CAACCGGAAG	1	-
chr12	65003987	65003997	CTCCCGGAAA	1	-
chr12	95867870	95867880	ACGCCGGAAG	1	-
chr13	100259119	100259129	CAGCCGGACG	1	+
chr13	21141248	21141258	GGGCCGGAAG	1	-
chr13	28024228	28024238	CTCCCGGAAG	1	-
chr14	101012651	101012661	GGCCCGGAAA	1	-
chr14	103851704	103851714	CTGCCGGAAG	1	-
chr14	24809173	24809183	AACCCGGAAA	1	-
chr14	50528661	50528671	GCCCCGGAAG	1	+
chr14	50779650	50779660	GTACCGGAAG	1	+
chr14	95785084	95785094	GGGCCGGAAG	1	+
chr15	42565656	42565666	GAGCCGGAAG	1	-
chr15	43663352	43663362	GTCCCGGAAG	1	-
chr15	52263302	52263312	ACTCCGGAAA	1	+
chr15	52263822	52263832	GAGCCGGACA	1	-
chr15	70272350	70272360	GCGCCGGAAA	1	-
chr15	70593040	70593050	TGGCCGGAAG	1	+
chr15	74695803	74695813	GAGCCGGAAG	1	+
chr15	76136389	76136399	AAGCCGGAAA	1	-
chr15	83378223	83378233	CGACCGGAAG	1	-
chr16	10837963	10837973	GGCCCGGAAA	1	+
chr16	14395223	14395233	GCCCCGGAAG	1	+
chr16	2058268	2058278	CTTCCGGAAA	1	-
chr16	2186075	2186085	CCTCCGGAAG	1	+
chr16	24740940	24740950	CCCCCGGAAG	1	+
chr16	25042919	25042929	AACCCGGAAG	1	-
chr16	53468731	53468741	AGGCCGGAAG	1	-
chr16	638322	638332	AACCCGGAAA	1	-
chr16	69364505	69364515	CGGCCGGAAG	1	-
chr16	70835084	70835094	GCGACGGAAG	1	-
chr16	85061337	85061347	CAACCGGACG	1	-
chr16	9058059	9058069	GAGCCGGACA	1	+
chr17	17686691	17686701	AATCCGGAAA	1	-
chr17	19411771	19411781	GAGCCGGAAG	1	+
chr17	1953815	1953825	CCGCCGGAAG	1	-
chr17	20059879	20059889	CGCCCGGAAA	1	-
chr17	41363910	41363920	GAAACGGAAG	1	-
chr17	41622721	41622731	CGCCCGGAAA	1	-
chr17	46126293	46126303	GAACCGGACA	1	-
chr17	4853597	4853607	GCGCCGGAAG	1	+
chr17	49199376	49199386	GGGACGGAAG	1	+
chr17	71587571	71587581	GTCCCGGAAG	1	-
chr17	72755752	72755762	CGCCCGGAAG	1	+
chr17	72958016	72958026	GCTCCGGAAA	1	-
chr17	74489434	74489444	GGCCCGGAAG	1	+
chr17	78400824	78400834	CAGCCGGAAG	1	-
chr17	80009742	80009752	GCCCCGGAAG	1	+
chr18	48494725	48494735	AGGCCGGAAA	1	+
chr19	12098434	12098444	CCGCCGGAAG	1	+
chr19	12250934	12250944	CGGCCGGAAG	1	-
chr19	13216136	13216146	CCGCCGGAAG	1	-
chr19	13976864	13976874	CCTCCGGAAG	1	+
chr19	21950388	21950398	AACCCGGAAG	1	+
chr19	41221005	41221015	CTCCCGGAAG	1	-
chr19	4139844	4139854	CTGCCGGAAA	1	-
chr19	42387232	42387242	CCTCCGGAAA	1	+
chr19	42748727	42748737	CCCCCGGAAA	1	+
chr19	4456680	4456690	AATCCGGAAG	1	+
chr19	46174266	46174276	CACCCGGAAG	1	-
chr19	47250541	47250551	CCTCCGGAAG	1	+
chr19	49362669	49362679	GGGCCGGAAA	1	-
chr19	49652783	49652793	GAGCCGGACA	1	-
chr19	49839198	49839208	TTGCCGGAAG	1	-
chr19	51323432	51323442	CAGCCGGAAG	1	+
chr19	52552094	52552104	AAGCCGGAAG	1	-
chr19	52901061	52901071	AACCCGGAAG	1	+
chr19	53030921	53030931	AACCCGGAAG	1	+
chr19	53466121	53466131	GACCCGGAAG	1	-
chr19	53837002	53837012	AACCCGGAAG	1	+
chr19	53898402	53898412	GACCCGGAAG	1	+
chr19	54929456	54929466	GGCCCGGAAG	1	-
chr19	56152355	56152365	CGGCCGGAAG	1	-
chr19	58071217	58071227	AGGCCGGAAG	1	+
chr19	59086724	59086734	CTGCCGGAAA	1	-
chr19	610872	610882	AGGCCGGAAG	1	+
chr19	8942994	8943004	AGACCGGAAG	1	-
chr19	8943028	8943038	GAGCCGGAAG	1	-
chr2	10952955	10952965	GGGCCGGAAG	1	+
chr2	113299483	113299493	AGTCCGGAAG	1	+
chr2	127534961	127534971	TCACCGGAAG	1	-
chr2	127535081	127535091	GGGCCGGAAA	1	-
chr2	132285441	132285451	GCGACGGAAG	1	-
chr2	153032539	153032549	ACCCCGGAAG	1	+
chr2	172291095	172291105	GACCCGGAAG	1	+
chr2	201374760	201374770	CCGCCGGACG	1	+
chr2	20189926	20189936	TCACCGGAAG	1	-
chr2	208490113	208490123	AGACCGGAAA	1	-
chr2	234160300	234160310	ATGCCGGAAA	1	-
chr2	37458788	37458798	CTCCCGGAAA	1	+
chr2	75060777	75060787	CGGCCGGAAA	1	-
chr2	85664840	85664850	GTGCCGGAAG	1	+
chr2	9346437	9346447	CAGCCGGACG	1	-
chr20	18118716	18118726	GGCCCGGAAG	1	-
chr20	2188044	2188054	ACGCCGGAAG	1	-
chr20	2854437	2854447	GCTCCGGAAG	1	+
chr20	3189930	3189940	GAACCGGAAG	1	-
chr20	32699311	32699321	CGCCCGGAAA	1	+
chr20	34129785	34129795	AGGCCGGAAG	1	+
chr20	34129830	34129840	CGGCCGGAAA	1	-
chr20	47537689	47537699	CCTCCGGAAG	1	+
chr20	57580393	57580403	AGCCCGGAAG	1	-
chr20	62338253	62338263	CAGACGGAAG	1	-
chr21	33765631	33765641	TGGCCGGAAG	1	+
chr21	36261093	36261103	ATACCGGAAA	1	-
chr21	38362263	38362273	CCACCGGAAG	1	+
chr21	38639777	38639787	GTGCCGGAAG	1	-
chr21	38639895	38639905	ACGCCGGAAA	1	+
chr21	40177543	40177553	GGGCCGGAAG	1	+
chr21	43299431	43299441	GCTCCGGAAA	1	+
chr21	43299448	43299458	GCACCGGAAG	1	+
chr22	18121886	18121896	ACGCCGGAAG	1	-
chr22	31743697	31743707	CGCCCGGAAG	1	-
chr22	32026805	32026815	AGCCCGGAAG	1	-
chr22	38035545	38035555	GGCCCGGAAG	1	+
chr22	39540623	39540633	CCCCCGGAAA	1	+
chr22	50987185	50987195	GCCCCGGAAG	1	+
chr3	122233465	122233475	GGGCCGGACG	1	-
chr3	128736245	128736255	AGGCCGGAAG	1	+
chr3	128879938	128879948	TTGCCGGAAA	1	+
chr3	128879979	128879989	GTACCGGAAG	1	+
chr3	13699482	13699492	GCTCCGGAAG	1	+
chr3	150264452	150264462	TAACCGGAAG	1	+
chr3	155571576	155571586	GGCCCGGAAG	1	+
chr3	183003854	183003864	GCCCCGGAAG	1	+
chr3	183543575	183543585	GCACCGGAAA	1	+
chr3	195634113	195634123	GCACCGGAAG	1	-
chr3	46887444	46887454	ACCCCGGAAG	1	-
chr3	47844386	47844396	CCGCCGGAAG	1	+
chr3	50653624	50653634	AATCCGGAAG	1	-
chr1	110036707	110036717	AACCCGGAAG	1	+
chr1	11071985	11071995	GAGCCTGAAG	1	-
chr1	11119248	11119258	GTGCCGGACG	1	-
chr1	111506757	111506767	ACCCCGGAAG	1	-
chr1	15738334	15738344	AAGCCGGAAG	1	+
chr1	16533550	16533560	CGCCCGGAAG	1	+
chr1	179050806	179050816	AAGCCGGAAA	1	-
chr1	19971039	19971049	CCGCCGGACG	1	-
chr1	200988759	200988769	GCCCCGGAAA	1	-
chr1	202780492	202780502	TTACCGGAAG	1	-
chr1	202927117	202927127	GGGCCGGAAA	1	+
chr1	206644486	206644496	ACACCGGAAA	1	-
chr1	247496159	247496169	CCTCCGGAAG	1	-
chr1	25665062	25665072	CTCCCGGAAG	1	+
chr1	26857150	26857160	CTACCGGAAG	1	-
chr1	38513206	38513216	GCACCGGACG	1	-
chr1	6509267	6509277	TGGCCGGAAG	1	-
chr10	102046432	102046442	GGCCCGGAAA	1	-
chr10	103825980	103825990	GGTCCGGAAG	1	-
chr10	104172952	104172962	AGGCCGGAAA	1	+
chr10	105156385	105156395	CTTCCGGAAG	1	+
chr10	105437114	105437124	GTCCCGGAAG	1	+
chr10	131909547	131909557	CACCCGGAAG	1	-
chr10	44143852	44143862	ACCCCGGAAG	1	+
chr10	6205830	6205840	GAGCCGGACA	1	-
chr10	6245501	6245511	GGCCCGGAAA	1	+
chr10	75910353	75910363	AGCCCGGAAG	1	+
chr10	76995267	76995277	AAGCCGGAAG	1	+
chr10	977648	977658	GCCCCGGAAG	1	-
chr11	126225908	126225918	ACCCCGGAAA	1	-
chr11	313403	313413	GACCCGGAAG	1	+
chr11	34460452	34460462	GAGCCTGAAG	1	+
chr11	63754820	63754830	GCCCCGGAAG	1	+
chr11	64020065	64020075	CAGCCGGAAA	1	-
chr11	65029419	65029429	TGGCCGGAAA	1	-
chr11	70049255	70049265	CACCCGGAAA	1	+
chr11	73088397	73088407	CTGCCGGAAG	1	-
chr11	8285512	8285522	GAGCCGGACA	1	-
chr12	108908954	108908964	AACCCGGAAA	1	+
chr12	124118327	124118337	GCGCCGGACG	1	+
chr12	31882059	31882069	TCACCGGAAA	1	-
chr12	50560777	50560787	AGCCCGGAAG	1	-
chr12	50560802	50560812	GGGCCGGAAG	1	-
chr12	56122189	56122199	AGCCCGGAAA	1	-
chr12	56584070	56584080	GAACCGGAAG	1	-
chr12	57472172	57472182	GAGCCTGAAG	1	-
chr12	57632415	57632425	ACGCCGGAAG	1	+
chr12	58139065	58139075	CCACCGGAAG	1	-
chr12	6677024	6677034	GGCCCGGAAG	1	-
chr13	25861001	25861011	CAACCGGAAA	1	-
chr14	105124365	105124375	CATCCGGAAG	1	+
chr14	24769331	24769341	AGCCCGGAAG	1	+
chr14	50779319	50779329	GAGCCGGAAG	1	-
chr14	74318601	74318611	TTGCCGGAAA	1	-
chr14	75389968	75389978	ATGCCGGAAA	1	-
chr14	95786495	95786505	ACCCCGGAAA	1	-
chr15	34875836	34875846	AGCCCGGAAG	1	+
chr15	40675125	40675135	CTACCGGAAG	1	+
chr15	65809467	65809477	GAAACGGAAG	1	-
chr15	74583971	74583981	AGGCCGGAAG	1	+
chr15	79603454	79603464	CTCCCGGAAG	1	+
chr15	89943191	89943201	TGGCCGGAAG	1	+
chr15	99190963	99190973	GCCCCGGAAG	1	-
chr16	16043220	16043230	CTTCCGGAAG	1	+
chr16	1660775	1660785	CGGCCGGAAA	1	+
chr16	23160879	23160889	CAGCCGGACG	1	+
chr16	28223275	28223285	GCGCCGGAAG	1	+
chr16	3108889	3108899	GAGCCGGACG	1	+
chr16	31488936	31488946	CTCCCGGAAA	1	+
chr16	476072	476082	GGGCCGGACG	1	+
chr16	50582650	50582660	AGCCCGGAAG	1	+
chr16	67313088	67313098	ACGCCGGAAG	1	-
chr16	70415678	70415688	GTTCCGGAAG	1	-
chr16	71928884	71928894	CAACCGGACG	1	+
chr16	8891670	8891680	AACCCGGAAG	1	+
chr16	89005799	89005809	CTGCCGGAAG	1	+
chr16	89165011	89165021	AACCCGGAAG	1	-
chr16	89788323	89788333	CGCCCGGAAG	1	+
chr17	1628181	1628191	ACCCCGGAAG	1	+
chr17	35969471	35969481	GACCCGGAAG	1	-
chr17	37794330	37794340	CAGCCGGAAG	1	+
chr17	38497538	38497548	TCGCCGGAAG	1	+
chr17	38519104	38519114	AAGCCGGAAG	1	-
chr17	41401086	41401096	GACCCGGAAA	1	-
chr17	45569525	45569535	AATCCGGAAA	1	+
chr17	48207804	48207814	TTGCCGGAAG	1	+
chr17	65989939	65989949	CCGCCGGAAG	1	-
chr17	71588221	71588231	AGTCCGGAAG	1	-
chr17	73483932	73483942	CTTCCGGAAG	1	+
chr17	73780805	73780815	CAGCCGGACA	1	+
chr17	75137674	75137684	GAGCCGGACG	1	-
chr17	7759728	7759738	GCTCCGGAAG	1	-
chr17	80009765	80009775	GCCCCGGAAG	1	+
chr17	80170727	80170737	CAGCCGGACG	1	-
chr17	80477450	80477460	CCGCCGGACG	1	+
chr18	10526371	10526381	CCGCCGGAAG	1	+
chr18	46502929	46502939	AAGCCGGACG	1	-
chr18	77468461	77468471	GATCCGGAAG	1	+
chr19	12098649	12098659	GAGCCGGAAA	1	+
chr19	16222520	16222530	GAGCCGGAAG	1	-
chr19	18283981	18283991	ACGCCGGAAA	1	-
chr19	18544975	18544985	GCTCCGGAAG	1	-
chr19	33572083	33572093	GGCCCGGAAG	1	+
chr19	35491989	35491999	GGACCGGAAG	1	-
chr19	4400560	4400570	GCACCGGAAG	1	-
chr19	53141597	53141607	AACCCGGAAG	1	-
chr19	53324688	53324698	AGTCCGGAAG	1	-
chr19	58070531	58070541	GCTCCGGAAA	1	+
chr19	58111589	58111599	GTGCCGGACA	1	-
chr19	59031175	59031185	GGCCCGGAAG	1	-
chr2	127822639	127822649	TGGCCGGAAG	1	+
chr2	152266908	152266918	GAACCGGAAG	1	-
chr2	175113570	175113580	CAGACGGAAG	1	-
chr2	178128845	178128855	GCCCCGGAAG	1	+
chr2	225449656	225449666	TCACCGGAAA	1	+
chr2	225449690	225449700	CAGCCGGAAG	1	-
chr2	241500552	241500562	CGCCCGGAAA	1	-
chr2	24299314	24299324	AGGCCGGAAG	1	+
chr2	32582191	32582201	TAGCCGGAAG	1	-
chr2	43037179	43037189	CCCCCGGAAG	1	-
chr2	47403355	47403365	GGGCCGGACG	1	-
chr2	65663496	65663506	AGACCGGAAG	1	-
chr2	73612870	73612880	GGGCCGGAAG	1	-
chr2	88991888	88991898	GACCCGGAAG	1	+
chr20	2821712	2821722	CCTCCGGAAA	1	+
chr20	2821779	2821789	CTGCCGGAAA	1	+
chr20	34652652	34652662	CGCCCGGAAG	1	+
chr20	43514703	43514713	GCCCCGGAAA	1	-
chr21	44527409	44527419	GGGCCGGAAG	1	+
chr21	45660972	45660982	GCTCCGGAAA	1	+
chr21	46221736	46221746	GGCCCGGAAG	1	-
chr21	46221767	46221777	GCCCCGGAAG	1	-
chr22	21984340	21984350	GGGCCGGACA	1	+
chr22	24407763	24407773	CAGCCGGACG	1	+
chr22	39662656	39662666	CACCCGGAAA	1	-
chr22	50987128	50987138	GGCCCGGAAG	1	+
chr3	139063049	139063059	AGTCCGGAAG	1	-
chr3	47866716	47866726	GCGACGGAAG	1	+
chr3	48470933	48470943	AGGCCGGAAG	1	+
chr3	56716934	56716944	GCTCCGGAAG	1	+
chr3	9835073	9835083	AACCCGGAAG	1	+
chr4	109571757	109571767	CTCCCGGAAA	1	-
chr4	170679090	170679100	AACCCGGAAG	1	-
chr4	170679187	170679197	GCACCGGACG	1	+
chr4	170948534	170948544	AACCCGGAAA	1	+
chr4	17616147	17616157	ACCCCGGAAG	1	-
chr4	187112702	187112712	GGCCCGGAAA	1	+
chr4	187112716	187112726	AGACCGGAAA	1	-
chr4	2748919	2748929	GAGCCTGAAG	1	+
chr4	3304364	3304374	GCCCCGGAAG	1	+
chr4	41992532	41992542	GACCCGGAAA	1	-
chr4	48782988	48782998	CACCCGGAAG	1	+
chr4	674669	674679	GAGCCGGAAG	1	-
chr5	133860350	133860360	CCCCCGGAAA	1	+
chr5	180288275	180288285	CGGCCGGAAG	1	+
chr5	43515287	43515297	GGGCCGGAAG	1	+
chr6	119256315	119256325	CATCCGGAAG	1	-
chr1	110198726	110198736	GGTCCGGAAG	1	-
chr1	1136365	1136375	CGGCCGGAAG	1	+
chr1	11779471	11779481	AACCCGGAAG	1	-
chr1	201951883	201951893	GGCCCGGAAG	1	-
chr1	24194853	24194863	GGCCCGGAAG	1	+
chr1	27852277	27852287	GAGCCTGAAG	1	-
chr1	33722109	33722119	GACCCGGAAG	1	+
chr1	36043414	36043424	GACCCGGAAG	1	-
chr1	40254811	40254821	GGACCGGAAG	1	-
chr10	28822231	28822241	GAGCCGGACG	1	+
chr10	3110198	3110208	CATCCGGAAG	1	+
chr10	43932481	43932491	CTTCCGGAAG	1	+
chr10	99052015	99052025	GAAACGGAAG	1	-
chr11	118800697	118800707	AGCCCGGAAG	1	+
chr11	62366814	62366824	GCTCCGGAAA	1	+
chr11	62369295	62369305	GTTCCGGAAG	1	-
chr11	64037171	64037181	GAGACGGAAG	1	-
chr11	64626707	64626717	GAGCCTGAAG	1	-
chr11	65559283	65559293	TTGCCGGAAA	1	+
chr11	65989947	65989957	GAGCCTGAAG	1	+
chr11	66610432	66610442	CGCCCGGAAG	1	+
chr11	67272069	67272079	GGCCCGGAAG	1	-
chr11	776390	776400	AGGCCGGAAG	1	-
chr11	9336089	9336099	GCGCCGGAAG	1	-
chr12	120427720	120427730	GAGCCGGACA	1	+
chr12	133337765	133337775	GAGACGGAAA	1	-
chr12	2986432	2986442	GGGCCGGACG	1	-
chr12	48173301	48173311	CTCCCGGAAG	1	-
chr12	49659149	49659159	GGGCCGGAAA	1	+
chr12	6876212	6876222	AAGCCGGACG	1	-
chr13	31773980	31773990	GGGCCGGACA	1	+
chr13	45914719	45914729	AGCCCGGAAA	1	+
chr14	103985638	103985648	GGACCGGAAA	1	+
chr14	81687216	81687226	GGACCGGACG	1	-
chr15	31508334	31508344	GCCCCGGAAA	1	-
chr15	40763056	40763066	TACCCGGAAG	1	-
chr15	44486830	44486840	GCCCCGGAAA	1	+
chr15	51057907	51057917	GGGCCGGAAG	1	-
chr15	52472623	52472633	GAACCGGAAA	1	+
chr15	70390284	70390294	GCGCCGGACG	1	-
chr15	74696082	74696092	GAGCCGGAAG	1	-
chr15	75165681	75165691	CTCCCGGAAG	1	-
chr16	30418807	30418817	GGGCCGGACG	1	+
chr16	30583484	30583494	ATCCCGGAAG	1	+
chr16	3209128	3209138	AAGCCGGACG	1	-
chr16	374812	374822	CTGCCGGAAG	1	-
chr16	375194	375204	AACCCGGAAG	1	+
chr16	53537296	53537306	CCCCCGGAAG	1	-
chr16	58033622	58033632	CTTCCGGAAG	1	+
chr16	67203661	67203671	GGCCCGGAAG	1	+
chr16	70488600	70488610	GCACCGGAAA	1	-
chr16	77756451	77756461	CGCCCGGAAA	1	+
chr16	85269739	85269749	GGACCGGAAA	1	+
chr16	88496736	88496746	GTTCCGGAAG	1	+
chr16	88497288	88497298	ACCCCGGAAG	1	+
chr16	89006435	89006445	GGGCCGGACG	1	+
chr17	1131679	1131689	CTCCCGGAAA	1	-
chr17	1548208	1548218	GGGCCGGACG	1	-
chr17	17628147	17628157	GATCCGGAAG	1	-
chr17	27039326	27039336	AGCCCGGAAG	1	-
chr17	41393701	41393711	GATCCGGAAG	1	-
chr17	4166831	4166841	CATCCGGAAG	1	-
chr17	42299170	42299180	AACCCGGAAG	1	-
chr17	42581011	42581021	CCTCCGGAAG	1	-
chr17	48045930	48045940	CTGCCGGAAG	1	+
chr17	56296614	56296624	GCGCCGGAAA	1	+
chr17	61777356	61777366	GAGCCGGACG	1	+
chr17	61851460	61851470	CTCCCGGAAG	1	-
chr17	65989900	65989910	CTCCCGGAAG	1	+
chr17	77895086	77895096	CACCCGGAAA	1	+
chr17	81037349	81037359	CGGCCGGACG	1	-
chr17	8191895	8191905	GCTCCGGAAG	1	-
chr18	9335252	9335262	GCGCCGGACG	1	-
chr19	10426574	10426584	GACCCGGAAG	1	+
chr19	1207835	1207845	CATCCGGAAG	1	+
chr19	12251180	12251190	CGTCCGGAAG	1	-
chr19	1266573	1266583	CCGCCGGACG	1	-
chr19	12889281	12889291	AGTCCGGAAG	1	-
chr19	12889298	12889308	CCGCCGGAAG	1	-
chr19	18544056	18544066	GGCCCGGAAG	1	-
chr19	18811970	18811980	GAGCCTGAAG	1	+
chr19	37019225	37019235	GAACCGGACG	1	+
chr19	39322074	39322084	ACTCCGGAAG	1	+
chr19	39936156	39936166	GCCCCGGAAA	1	+
chr19	41305629	41305639	CAGACGGAAG	1	-
chr19	47217353	47217363	CCCCCGGAAA	1	+
chr19	47731155	47731165	GGCCCGGAAG	1	+
chr19	58427964	58427974	ACCCCGGAAG	1	+
chr2	120124842	120124852	CTGCCGGAAA	1	+
chr2	157198457	157198467	GTCCCGGAAG	1	+
chr2	171627286	171627296	GCGCCGGAAA	1	-
chr2	219263377	219263387	CGGCCGGACG	1	+
chr2	227665214	227665224	GCGCCGGACG	1	-
chr2	232328548	232328558	GCCCCGGAAG	1	-
chr2	234763308	234763318	TGGCCGGAAG	1	-
chr2	239148676	239148686	GGGCCGGAAG	1	-
chr2	24299348	24299358	AGCCCGGAAG	1	-
chr2	27592338	27592348	GAAACGGAAG	1	-
chr2	39103107	39103117	CACCCGGAAG	1	-
chr2	47298798	47298808	TGGCCGGAAG	1	-
chr2	73964557	73964567	GACCCGGAAA	1	-
chr20	31408047	31408057	GGGCCGGAAG	1	+
chr20	33735189	33735199	AGTCCGGAAG	1	-
chr20	50808110	50808120	CTCCCGGAAA	1	+
chr20	56285650	56285660	CGCCCGGAAG	1	+
chr21	44800959	44800969	ACACCGGAAA	1	-
chr22	24407492	24407502	GATCCGGAAA	1	+
chr22	39715678	39715688	ACGCCGGAAG	1	-
chr22	42896232	42896242	CCCCCGGAAG	1	-
chr22	44894285	44894295	CCCCCGGAAG	1	+
chr22	46450386	46450396	ACGCCGGAAA	1	+
chr3	119813052	119813062	GGGACGGAAG	1	-
chr3	140950115	140950125	GAGCCGGAAG	1	+
chr3	142720935	142720945	AGGCCGGAAG	1	-
chr3	183873182	183873192	CCACCGGAAG	1	+
chr3	184032388	184032398	GAGCCGGAAA	1	+
chr3	184429438	184429448	CACCCGGAAA	1	-
chr3	51429387	51429397	GTGCCGGAAA	1	-
chr3	53080400	53080410	GGCCCGGAAG	1	+
chr3	58419259	58419269	GCGCCGGAAG	1	+
chr4	10117578	10117588	GCCCCGGAAG	1	-
chr4	2757788	2757798	CTCCCGGAAG	1	+
chr4	4250264	4250274	CACCCGGAAG	1	-
chr4	53588668	53588678	AGGCCGGAAA	1	-
chr4	657989	657999	GACCCGGAAG	1	+
chr5	132166404	132166414	CGGCCGGACG	1	-
chr5	133862295	133862305	CCCCCGGAAG	1	-
chr5	138727633	138727643	GCGACGGAAG	1	+
chr5	150138673	150138683	GAGCCGGACG	1	-
chr5	170846516	170846526	CGGCCGGACG	1	-
chr5	177659743	177659753	GGGCCGGAAG	1	-
chr5	34929635	34929645	GTGCCGGAAA	1	-
chr6	111580223	111580233	GAGCCTGAAG	1	-
chr6	13711845	13711855	GCCCCGGAAG	1	+
chr6	14211883	14211893	CAGCCGGACG	1	-
chr6	144164676	144164686	TTACCGGAAG	1	-
chr6	160210736	160210746	GTGACGGAAG	1	+
chr6	160211472	160211482	GACCCGGAAG	1	-
chr6	3457252	3457262	CTCCCGGAAG	1	+
chr6	41513161	41513171	ACGCCGGAAA	1	-
chr6	44233396	44233406	CTTCCGGAAA	1	+
chr6	86303580	86303590	CAGCCGGACG	1	-
chr7	112091279	112091289	CCGCCGGACG	1	-
chr7	139477247	139477257	CGCCCGGAAG	1	-
chr1	159750923	159750933	GGCCCGGAAG	1	-
chr1	171751293	171751303	GCTCCGGAAG	1	+
chr1	178995874	178995884	CACCCGGAAA	1	-
chr1	20649719	20649729	AGCCCGGAAG	1	+
chr1	228270759	228270769	CGCCCGGAAG	1	+
chr1	247267697	247267707	CCGCCGGAAA	1	-
chr1	31628168	31628178	GACCCGGAAG	1	+
chr1	41446390	41446400	GTGCCGGAAA	1	+
chr1	41446412	41446422	GTGACGGAAG	1	-
chr1	7831280	7831290	GCGCCGGAAG	1	-
chr10	75546034	75546044	AGGCCGGAAA	1	-
chr10	99161104	99161114	AATCCGGAAG	1	-
chr11	118965396	118965406	CATCCGGAAG	1	+
chr11	120894811	120894821	GACCCGGAAG	1	-
chr11	20408967	20408977	AGCCCGGAAG	1	-
chr11	34379846	34379856	AGACCGGAAA	1	+
chr11	6495557	6495567	AAGCCGGAAA	1	-
chr11	65408205	65408215	GGGCCGGAAG	1	+
chr11	65812829	65812839	CCGCCGGAAA	1	-
chr11	67169555	67169565	GGGCCGGAAG	1	+
chr11	67236446	67236456	CGGCCGGACG	1	-
chr11	73490783	73490793	AACCCGGAAG	1	-
chr12	125550222	125550232	CGCCCGGAAG	1	-
chr12	14956521	14956531	GAACCGGAAG	1	-
chr12	1906130	1906140	AGGCCGGAAG	1	-
chr12	49076053	49076063	AGTCCGGAAA	1	-
chr12	56122251	56122261	CACCCGGAAA	1	+
chr12	57505600	57505610	CTGCCGGAAG	1	-
chr12	57985005	57985015	ACCCCGGAAG	1	-
chr13	111567926	111567936	GCCCCGGAAG	1	-
chr13	48612256	48612266	CAGCCGGAAA	1	-
chr14	102829234	102829244	CCACCGGAAA	1	+
chr14	103986717	103986727	GTGCCGGAAA	1	+
chr14	64854907	64854917	GGGACGGAAG	1	-
chr15	64455219	64455229	AGGCCGGAAG	1	+
chr16	25122920	25122930	AACCCGGAAA	1	-
chr16	28936733	28936743	AGCCCGGAAG	1	+
chr16	31213618	31213628	CTACCGGAAA	1	-
chr16	31724559	31724569	ATCCCGGAAG	1	-
chr16	4466125	4466135	CGACCGGAAG	1	+
chr16	67514779	67514789	AAGCCGGAAG	1	-
chr16	67700661	67700671	GGGACGGAAG	1	-
chr16	68119444	68119454	CGCCCGGAAA	1	+
chr16	69345633	69345643	GGGCCGGAAG	1	-
chr16	70100086	70100096	GGCCCGGAAG	1	-
chr16	84150012	84150022	GCCCCGGAAG	1	+
chr16	88878897	88878907	AGGCCGGAAG	1	+
chr17	1391326	1391336	CTCCCGGAAG	1	+
chr17	17655784	17655794	GTTCCGGAAG	1	-
chr17	34842793	34842803	CTTCCGGAAG	1	+
chr17	39845365	39845375	GGCCCGGAAG	1	-
chr17	40985417	40985427	ACGCCGGAAA	1	-
chr17	5323449	5323459	CACCCGGAAA	1	+
chr17	74379494	74379504	CCTCCGGAAG	1	+
chr17	75279115	75279125	ATGCCGGAAG	1	+
chr17	7590187	7590197	GGTCCGGAAG	1	+
chr17	81037375	81037385	GCGCCGGAAA	1	-
chr18	44526728	44526738	AATCCGGAAA	1	+
chr19	1291436	1291446	GGGACGGAAG	1	-
chr19	13214014	13214024	GGGCCGGAAA	1	-
chr19	16308580	16308590	ATCCCGGAAG	1	-
chr19	19175725	19175735	GGTCCGGAAA	1	-
chr19	19432323	19432333	GCTCCGGAAG	1	-
chr19	28285303	28285313	CGGCCGGAAG	1	-
chr19	3094363	3094373	GCGCCGGACA	1	-
chr19	35168218	35168228	GACCCGGAAG	1	+
chr19	35168514	35168524	GTCCCGGAAG	1	-
chr19	3699543	3699553	AATCCGGAAA	1	+
chr19	39260563	39260573	GGGACGGAAG	1	+
chr19	49955080	49955090	AGACCGGAAG	1	-
chr19	58838640	58838650	GTGCCGGACA	1	+
chr2	215674633	215674643	GGGCCGGACG	1	+
chr2	232329652	232329662	GCACCGGAAG	1	+
chr2	96931938	96931948	GCCCCGGAAA	1	-
[truncated: 749 more rows]
