# Supplementary material for: Relationship between histone modifications and transcription factor binding is protein family specific
Source: Genome Res. 2018 Mar;28(3):321–33. doi: 10.1101/gr.220079.116 (PMC5848611; doi:10.1101/gr.220079.116)
Supplement: Supplemental Material [file supp_gr.220079.116_Supplemental_Material.zip › Supplemental_Material/ETS1/BS.bed]

chr12	93639584	93639599	CCCACATCCTCCTGG	1	+
chr15	66874495	66874510	GCTGCTTCCTCATTC	1	+
chr16	22006444	22006459	CCCCCTTCCTGTTCT	1	+
chr19	49996972	49996987	ACCACATCCTGTAAG	1	-
chr1	174173974	174173989	TCTCTTTCCTGCTCC	1	+
chr5	118614033	118614048	CCCCCTTCCTGTCTT	1	-
chr6	28918778	28918793	CCTTCTTCCTGCACA	1	-
chr6	38641686	38641701	TCTCCTTCCTGCCAC	1	-
chr7	26228878	26228893	CTTATTTCCTGTGTG	1	-
chr10	76660127	76660142	ACCACATCCTCTGAG	1	-
chr11	63299153	63299168	ACCACATCCTGCTCC	1	+
chr11	95991612	95991627	CCCACATCCTGTTGT	1	+
chr12	117125921	117125936	GCCACTTCCTCCCCT	1	-
chr14	75690553	75690568	GCCACATCCTGTAGG	1	-
chr15	50737037	50737052	TCGACTTCCTGGGCT	1	+
chr16	15657459	15657474	CATGCTTCCTGTACA	1	-
chr16	15668013	15668028	TCTCCTTCCTGTCAC	1	-
chr16	21127751	21127766	AGCACTTCCTCTTCC	1	+
chr16	30470253	30470268	ACCACTTCCTCCTGG	1	-
chr1	14983176	14983191	CTCTCTTCCTCCTTC	1	-
chr1	167080037	167080052	ACCACATCCTTTCCC	1	+
chr1	184836233	184836248	TCAGCTTCCTGTTTG	1	-
chr1	198526203	198526218	TGCACTTCCTTTTTC	1	-
chr1	22118317	22118332	ACCACATCCTGTGTT	1	+
chr1	234492660	234492675	ACCACTTCCGGCTTC	1	+
chr1	28499400	28499415	CTCACTTCCTTTTTT	1	-
chr20	52368054	52368069	CTCACTTCCTCTCTT	1	-
chr2	113464036	113464051	CCCGCTTCCTGTGGT	1	-
chr2	175462537	175462552	TTCGCTTCCTGTCTG	1	+
chr2	197105076	197105091	AGGATTTCCTGTTTC	1	+
chr2	225811835	225811850	ACCACTTCCTGTGAG	1	+
chr2	231526482	231526497	ACCACTTCCTGGCAC	1	+
chr3	101441346	101441361	CCCACTTCCTCTTGC	1	-
chr4	170332102	170332117	TGTCCTTCCTGTTCT	1	+
chr4	190861974	190861989	TCCACTTCCGGGTTT	1	-
chr4	51738	51753	AGAACTTCCTCTTAT	1	+
chr4	68424430	68424445	GGGACTTCCTCTTTG	1	+
chr5	2289268	2289283	GGCACTTCCTCCTCC	1	-
chr5	86371171	86371186	CTCATTTCCTTTTTG	1	-
chr6	3196000	3196015	CTCTCTTCCTCTTTT	1	-
chr6	37151300	37151315	TGCACTTCCTCCCAC	1	-
chr6	4678969	4678984	GGCACTTCCTCTCTT	1	+
chr7	126336878	126336893	TTCACTTCCTGGGTG	1	-
chr7	128735452	128735467	ACCACTTCCTGTCTC	1	-
chr7	20257046	20257061	CCTGCTTCCTGAGCC	1	+
chr8	9915269	9915284	CCAGCTTCCTCTTCT	1	+
chr9	133757485	133757500	CACCCTTCCTCCTCT	1	+
chr9	22038233	22038248	CACATTTCCTGTCTC	1	-
chr10	3823734	3823749	ACCACATCCTGTGCA	1	+
chr10	44070093	44070108	CCCACTTCCGGCGCG	1	+
chr10	44757347	44757362	CCCACATCCTGCCTG	1	-
chr10	64495642	64495657	ACCACATCCTGCCCA	1	+
chr12	103673403	103673418	CTCATTTCCTGCTCT	1	-
chr12	9803457	9803472	ACCATTTCCTGCTGA	1	-
chr13	46698792	46698807	CCAACTTCCTCAGTT	1	-
chr14	21250604	21250619	ACCACTTCCTGCTGC	1	+
chr14	65395383	65395398	ACCACATCCTGTGAC	1	+
chr14	70092247	70092262	AGTGCTTCCTGTCTG	1	-
chr15	44269396	44269411	ACCACATCCTTCCCC	1	-
chr16	17120771	17120786	AGCACATCCTGTCTG	1	-
chr16	23961402	23961417	CCCACTTCCTCCTGC	1	+
chr16	57716876	57716891	TCCCCATCCTCTCTC	1	-
chr19	12907577	12907592	CCCCCTTCCTTCTTC	1	-
chr1	181118918	181118933	GCCACTTCCGGGCCC	1	+
chr1	39662780	39662795	ACCACTTCCTGTAAA	1	+
chr21	47673914	47673929	CTCTCTTCCTCCTGC	1	+
chr2	183901043	183901058	CTCACTTCCTCTTTT	1	+
chr2	190522709	190522724	ACCACATCCTGTTTC	1	+
chr2	36473582	36473597	ACCACTTCCTGCATG	1	+
chr2	68979003	68979018	CCTGCTTCCTGTTCA	1	+
chr4	146981207	146981222	AGGACTTCCTGTCAC	1	-
chr4	185276374	185276389	CCCCCATCCTGCTTG	1	-
chr5	130599740	130599755	GCAGCTTCCTGGCTC	1	-
chr5	75395151	75395166	TGTACTTCCTGTTTG	1	+
chr6	148525369	148525384	ACCACTTCCTTCTTA	1	-
chr7	101674131	101674146	ACCACATCCGGCTAA	1	+
chr7	25933973	25933988	TCTGCTTCCTGTGCA	1	+
chr7	5601746	5601761	CCAGCTTCCTGCTAG	1	-
chr10	11220936	11220951	GCCACTTCCTCCACA	1	+
chr10	112296049	112296064	ACCACTTCCTGTTCC	1	+
chr11	65190310	65190325	GCCACTTCCTCCCCC	1	-
chr11	95948852	95948867	TGCACTTCCTCCTCC	1	+
chr12	108728053	108728068	CCTGCTTCCTGTCTT	1	-
chr12	6532916	6532931	CGCGCTTCCTGCCTC	1	+
chr12	78240905	78240920	ACCACATCCTGTCTG	1	-
chr12	90274690	90274705	ACCACATCCTGTGAG	1	-
chr13	50569790	50569805	CTCCCTTCCTGCTAT	1	-
chr13	59965989	59966004	AACACTTCCTGTTTG	1	+
chr14	21149820	21149835	GCCTCTTCCTTTCAC	1	-
chr14	69281460	69281475	GCCACATCCTGTCAG	1	-
chr15	70051530	70051545	ACCACATCCTGCCAC	1	-
chr15	74692436	74692451	CCCACATCCTGCCCC	1	-
chr16	10831130	10831145	GGCACTTCCTGTGTT	1	+
chr16	27413471	27413486	ACCACATCCTCCTCT	1	+
chr16	87755450	87755465	CCTCCTTCCTGCCTG	1	-
chr17	56408866	56408881	CCCACTTCCTCTTCA	1	+
chr18	47824483	47824498	GCCACTTCCTCTTGG	1	+
chr18	8609410	8609425	TGCGCTTCCTGCCCC	1	+
chr19	44529468	44529483	AGCACTTCCGGTCCC	1	+
chr19	6552081	6552096	CCCTCTTCCTGCCCC	1	+
chr1	25360675	25360690	GCCACTTCCTGCTGG	1	-
chr1	99337317	99337332	CTCATTTCCTGTTTT	1	-
chr20	1415680	1415695	ACCACATCCTGTTTT	1	-
chr20	49454161	49454176	ACCACATCCTGGCTG	1	+
chr20	50057277	50057292	TTCACTTCCTGTTGG	1	-
chr21	45567256	45567271	GCTGCTTCCTGTTGG	1	+
chr22	29986105	29986120	CCCACATCCTGTCAT	1	+
chr22	35523194	35523209	ACCACATCCTGGCCT	1	+
chr2	136577757	136577772	ACCACATCCTCCTGA	1	+
chr2	158326111	158326126	GCTGCTTCCTGTTTG	1	+
chr2	65145000	65145015	CTGGTTTCCTGCCGG	1	-
chr3	12690098	12690113	ACCACATCCGGCTAA	1	-
chr3	13051005	13051020	ACCACTTCCTGGGGT	1	+
chr3	69417613	69417628	GCCACATCCTCTGTC	1	+
chr5	131762385	131762400	ACCACTTCCTCTGCT	1	-
chr5	148986138	148986153	ACCACTTCCTCTCAA	1	+
chr5	90607707	90607722	ACCACTTCCTGTGGC	1	-
chr6	107990535	107990550	GCCACTTCCTGCCGT	1	+
chr6	138111856	138111871	CCCACATCCTCTCAG	1	-
chr6	139446268	139446283	CCCACTTCCTGTTGC	1	-
chr6	32160702	32160717	ACCACTTCCTGTGTA	1	-
chr6	32653556	32653571	ACCACTTCCTTTGGG	1	-
chr7	105712174	105712189	CATGTTTCCTGTTTC	1	-
chr7	99595314	99595329	CACACTTCCGGCCTT	1	+
chr9	126964886	126964901	TTCACTTCCTCTCTG	1	-
chr9	7976495	7976510	ACCACTTCCTGCCTG	1	-
chr9	95727749	95727764	ACCACTTCCTCCCTT	1	-
chrX	103401594	103401609	CCCCTTTCCTGTGGC	1	+
chrX	12993306	12993321	CCTCCTTCCTCCTGC	1	+
chr10	76737864	76737879	CCCACTTCCTGTTTT	1	+
chr11	35187682	35187697	ACCACATCCTGGGTT	1	+
chr12	108955185	108955200	TCCACTTCCTGCCCA	1	-
chr12	109232341	109232356	TCAGCATCCTGTCTC	1	+
chr12	112847458	112847473	CTCACTTCCTTCCGG	1	+
chr12	50093127	50093142	CTCATTTCCTCTCCA	1	+
chr12	55378604	55378619	GCCACATCCTTTGCT	1	+
chr12	92757649	92757664	CCCACTTCCTGAGTC	1	+
chr14	23025274	23025289	TCCACTTCCTGTTCT	1	-
chr15	42783427	42783442	ACCTCTTCCTGTGTG	1	-
chr15	45003837	45003852	GGTCCTTCCTCTCCC	1	+
chr15	79054007	79054022	CCCATTTCCTGCCCT	1	+
chr16	20915990	20916005	CTTATTTCCTGTTTC	1	-
chr16	57048823	57048838	GCCTCTTCCTTTTTC	1	+
chr16	84674954	84674969	GCCACTTCCTGTCAC	1	+
chr17	46518887	46518902	ACCACTTCCTGTGTC	1	+
chr18	51795880	51795895	GCTACTTCCGGCCGC	1	-
chr19	2631696	2631711	TCCACTTCCTGTTTT	1	-
chr1	155211086	155211101	CTCACTTCCTGTGTC	1	-
chr1	160510123	160510138	ACCACTTCCTCTATT	1	-
chr1	185308521	185308536	ACCATTTCCTGCTTG	1	+
chr1	65329934	65329949	CCCACTTCCTGCTTG	1	+
chr20	1373923	1373938	TGCCCTTCCTCTGTG	1	+
chr20	49546045	49546060	AGCACATCCTGTTCT	1	+
chr22	22901746	22901761	CCCACTTCCTCCCAG	1	+
chr2	114644289	114644304	TCTACTTCCTGCTTG	1	-
chr2	227637533	227637548	ACTGCTTCCTGTTTT	1	+
chr2	65173545	65173560	CCCACATCCTGCTGG	1	+
chr3	14467754	14467769	ACCACTTCCTGGCTG	1	+
chr3	42056855	42056870	GCCGTTTCCTGTTTG	1	+
chr3	46580417	46580432	ACCACTTCCTGGGGA	1	+
chr4	114486239	114486254	ACCACATCCTGTGGT	1	-
chr5	114598702	114598717	AGCACTTCCTCTCTC	1	+
chr5	96270915	96270930	CCCACATCCTGCGGC	1	+
chr6	28367532	28367547	GCCGCTTCCGGCCTT	1	-
chr6	28890857	28890872	GTCATTTCCTCTCTG	1	-
chr6	31526935	31526950	ACCACATCCTCCTCC	1	+
chr6	32590929	32590944	ACCACATCCTGTGAC	1	-
chr7	135662135	135662150	CCAACTTCCTCTTCC	1	+
chr7	22925725	22925740	CCCACATCCTGTCTG	1	+
chr7	35734505	35734520	CTCCCTTCCTGCTGC	1	+
chr7	43689495	43689510	ACCACTTCCTGAGTG	1	-
chr7	45018771	45018786	CCTGCTTCCTGTCCC	1	+
chr7	5569342	5569357	GCCACTTCCGGCGCG	1	+
chr7	6414149	6414164	GCCATTTCCTGTTTC	1	+
chr7	92533761	92533776	ACCACATCCTGCCCC	1	-
chr8	22832942	22832957	TCCACTTCCTGCTGT	1	-
chr8	8191180	8191195	ACCACTTCCTCTGTC	1	-
chr9	130788746	130788761	CCCACATCCTGTTTC	1	-
chr10	116304277	116304292	ACCACATCCTGTGTG	1	-
chr10	49864446	49864461	GCGACTTCCTGGGCC	1	+
chr10	6969667	6969682	CTCATTTCCTGTGTG	1	+
chr10	89577965	89577980	TTTCCTTCCTGTGTG	1	-
chr11	118122898	118122913	TCCACTTCCGGCCGG	1	-
chr11	59318044	59318059	CCAGCTTCCTGGTGC	1	+
chr12	123942628	123942643	CTCGTTTCCTGTTTG	1	-
chr12	125412377	125412392	GGCACTTCCTCTTTT	1	-
chr12	4647696	4647711	GCCACATCCTTTTCT	1	+
chr12	92987892	92987907	GTCACTTCCTCTTCT	1	+
chr13	40962964	40962979	ACCACATCCTGTTGT	1	-
chr14	101106946	101106961	ACCACATCCTGCCTC	1	+
chr14	68141579	68141594	CCGCCTTCCTCCCGG	1	+
chr18	60765931	60765946	ACCACATCCTGCCTG	1	+
chr19	2085490	2085505	TCCACATCCTGCCAC	1	+
chr1	150039816	150039831	GCTGCTTCCTCCCAG	1	-
chr1	153963186	153963201	GTCATTTCCTGTAGT	1	+
chr1	202134031	202134046	CCCACATCCTCTCCC	1	-
chr1	203256724	203256739	ACCATTTCCTCTTCT	1	-
chr1	212856796	212856811	ACCACTTCCTGTCCG	1	-
chr1	22345789	22345804	TCCACTTCCTCCCAA	1	+
chr1	51983815	51983830	GTTCCTTCCTGCTCC	1	-
chr1	54304267	54304282	CCTACTTCCTCTCAG	1	-
chr1	70820388	70820403	CCATCTTCCTCTTGC	1	+
chr1	9486565	9486580	TCCACTTCCTCTGAG	1	+
chr20	34638917	34638932	GGCACTTCCGGTACC	1	-
chr2	127415499	127415514	GACACATCCTGCCTG	1	-
chr2	216176766	216176781	CTCGCTTCCTGAGCC	1	+
chr2	231839040	231839055	ACCACTTCCTGTCTA	1	-
chr2	242556924	242556939	TTCACTTCCTGCAGA	1	-
chr2	64880963	64880978	CCTGCTTCCTCCTCC	1	-
chr2	74153921	74153936	CCCACTTCCTGTCTG	1	+
chr3	101405701	101405716	CTGACTTCCTCTGGC	1	+
chr3	15374086	15374101	CCCATTTCCTCTGCT	1	-
chr3	183273542	183273557	GAGACTTCCTGTTAT	1	-
chr4	144106049	144106064	TTCACTTCCTGTTTG	1	+
chr5	126114064	126114079	TCCCCTTCCTCTCTC	1	-
chr5	133772759	133772774	GACACTTCCTGCTCC	1	+
chr5	1634133	1634148	CGCATTTCCTGCGCC	1	-
chr5	172107976	172107991	CGTGCTTCCTGTACA	1	-
chr5	176730755	176730770	ACCGCTTCCGGCGCC	1	-
chr5	177543771	177543786	CTCACTTCCTGTCTC	1	-
chr6	110501331	110501346	CGCGCTTCCTGCCGC	1	+
chr6	13428606	13428621	CTCACTTCCTCCCCA	1	-
chr6	170862400	170862415	GCCACTTCCGGCTTC	1	+
chr6	28317681	28317696	GCCACTTCCGGGCCT	1	-
chr6	30650511	30650526	CAGGCTTCCTGTTTG	1	+
chr6	53412932	53412947	ACCGCTTCCTCCCGC	1	-
chr7	121170716	121170731	ACTGTTTCCTGTTTT	1	-
chr7	130598374	130598389	CTCACTTCCTGTGAG	1	+
chr7	44084215	44084230	TCCGCTTCCTGCCGT	1	+
chr8	95732100	95732115	CCCACTTCCTGACCC	1	-
chr9	130770313	130770328	TGCACTTCCTGGTTG	1	+
chr9	132650944	132650959	GCCACTTCCTCTTCA	1	+
chr9	2054021	2054036	ACCACTTCCTCTGTG	1	-
chr9	35757135	35757150	CTCACTTCCTCTCCG	1	-
chr10	22726044	22726059	CCTGCTTCCTCCGCT	1	+
chr10	27531998	27532013	TCCTTTTCCTCTCTC	1	-
chr10	95462340	95462355	ACCACTTCCGGTCCG	1	+
chr10	96122733	96122748	CTCACTTCCGGCGGC	1	-
chr11	10477581	10477596	GCGGCTTCCTCTTTA	1	-
chr11	116724440	116724455	ACCACATCCTCTTCT	1	-
chr11	117101370	117101385	CCCACTTCCTGTGCT	1	+
chr11	27528319	27528334	GTCATTTCCTGTGGG	1	-
chr11	66792181	66792196	ACCACATCCTGCTGC	1	-
chr12	21590589	21590604	GCTGCTTCCTCTCCT	1	+
chr12	94071127	94071142	AACACTTCCTGTTTA	1	+
chr13	29233192	29233207	CCTCCTTCCTTCCTC	1	+
chr13	42039460	42039475	GCCACATCCTGCTTC	1	+
chr13	80055464	80055479	TTCACTTCCTGTGGC	1	-
chr15	52861456	52861471	GCCCTTTCCTGTCCA	1	+
chr15	55489127	55489142	ATCACTTCCTCTCAA	1	-
chr15	70006650	70006665	CCCACATCCTGTGTG	1	-
chr15	70785344	70785359	ACCACTTCCTGCCCC	1	+
chr15	83654942	83654957	TCCGCTTCCGGCGGG	1	-
chr15	91473377	91473392	GCCACTTCCGGGCCT	1	+
chr17	76374723	76374738	GCCGCTTCCGCTTCC	1	-
chr17	8090114	8090129	TGAACTTCCTGCAGG	1	-
chr18	12991123	12991138	TCCATTTCCTCCTCC	1	+
chr18	33197074	33197089	TCCATTTCCTGTCTG	1	+
chr19	16482473	16482488	GCCACTTCCTGCCAG	1	-
chr19	35264113	35264128	GGGACTTCCGGCGTC	1	-
chr19	37958334	37958349	GCTGCTTCCTGCGCC	1	+
chr19	39888519	39888534	CCTTCTTCCTGCTCC	1	+
chr19	44669162	44669177	GGCACTTCCGGCTCG	1	+
chr1	183559743	183559758	TGTACTTCCTCTCTC	1	-
chr1	203830713	203830728	TCCGCTTCCGGTTCT	1	+
chr1	226374422	226374437	TCGACTTCCTGCTGA	1	+
chr1	234859819	234859834	CTCACTTCCTGTAGC	1	-
chr1	27989340	27989355	GCCACTTCCTTTAAG	1	-
chr1	71547049	71547064	GTCACTTCCGCCTCC	1	-
chr20	37504255	37504270	CCTGCTTCCTGTTTG	1	-
chr21	27107364	27107379	TCCACTTCCTCCTCC	1	-
chr2	191878932	191878947	CCCCCTTCCGCCCCC	1	+
chr2	21022849	21022864	GGCACTTCCGGTCTC	1	-
chr3	10068047	10068062	TCCACTTCCGGCGCG	1	+
chr3	170587977	170587992	GTAGCTTCCTCTCTG	1	-
chr3	9210159	9210174	TGCACATCCTGCTCA	1	-
chr4	152020769	152020784	CCCACTTCCGCCCTT	1	+
chr4	78079407	78079422	ACAGTTTCCTGTTTG	1	+
chr5	102455824	102455839	TCCGCTTCCGGCAGC	1	-
chr5	10353724	10353739	GTCACTTCCGGCGGC	1	-
chr5	126409185	126409200	GGCACTTCCGCCCGC	1	+
chr6	149969814	149969829	GTCACTTCCGGTGCC	1	+
chr6	16205669	16205684	CTTACTTCCTGTCTG	1	+
chr6	170863339	170863354	GTCACTTCCTGTGTT	1	-
chr7	142506627	142506642	ACCACATCCTGTTGT	1	-
chr7	44678944	44678959	GCCACTTCCTTCCTG	1	-
chr8	37707466	37707481	GCCACTTCCGGTCTG	1	+
chr8	42911412	42911427	GCCACTTCCTGTTTT	1	-
chr9	117135504	117135519	CCCACTTCCTGCCTC	1	+
chr9	98256905	98256920	CCCACTTCCTGCAGA	1	-
chr10	81077669	81077684	CCCACTTCCTGCCTT	1	-
chr10	82204515	82204530	CTCCCTTCCTCCCCC	1	+
chr11	108093775	108093790	CCCGCTTCCGGTTCA	1	-
chr11	62446555	62446570	GGCACTTCCGCTTCC	1	-
chr12	122519768	122519783	TCAACTTCCTGTCTG	1	+
chr12	124086620	124086635	AGCACTTCCGCTTCC	1	-
chr12	56323275	56323290	TTCACTTCCTGTCAA	1	-
chr13	41837713	41837728	TTCACTTCCTGGTTC	1	+
chr14	52456095	52456110	TCAGCTTCCTGGTTG	1	-
chr15	72668455	72668470	TTCACTTCCGGCCTG	1	+
chr15	74284690	74284705	TCCTCTTCCTGCGCC	1	-
chr15	74695474	74695489	ACCACTTCCTGCAGC	1	+
chr15	75081205	75081220	ACCACATCCTGTGCT	1	+
chr15	80352418	80352433	GCCGCTTCCTGTCAG	1	+
chr16	31519747	31519762	GGCACTTCCGGCTGG	1	+
chr16	53552793	53552808	CCCACATCCTGCCTG	1	-
chr16	70438399	70438414	ACCACTTCCTGCCCA	1	+
chr16	81832372	81832387	TCCTCTTCCTGCTGC	1	-
chr17	38673165	38673180	CCCACTTCCTGTGGC	1	+
chr18	47792965	47792980	GGGACTTCCTCTTCC	1	+
chr19	44576280	44576295	GGCACTTCCGCTCCC	1	+
chr19	45582499	45582514	CCCACTTCCGCCGGC	1	-
chr1	150552067	150552082	CTCACTTCCGCTTCC	1	-
chr1	151372006	151372021	ATCACTTCCGCTTCC	1	+
chr1	160983700	160983715	CCCACTTCCTGCCAG	1	+
chr1	183441178	183441193	CCCTCTTCCTTTTTG	1	-
chr1	27070774	27070789	CCCATTTCCTGTTTC	1	+
chr1	28832394	28832409	ACCCCTTCCTGGCTG	1	-
chr22	32146128	32146143	TGCACTTCCTCATCC	1	+
chr22	37258533	37258548	GGCACTTCCTGCTTT	1	+
chr2	113931429	113931444	CACACTTCCTGCCCA	1	-
chr2	219081861	219081876	GCCACTTCCGCTCTC	1	-
chr2	233925034	233925049	CTGACTTCCTGTTTC	1	-
chr2	68480004	68480019	CGCGCTTCCTCCCGC	1	-
chr3	149470276	149470291	GCCACTTCCGGCGCC	1	+
chr3	158519879	158519894	GCTGCTTCCTGCCTG	1	+
chr4	109541672	109541687	GCAACTTCCTGTCCT	1	+
chr4	153457408	153457423	CCCACTTCCTCTTCC	1	-
chr5	127419094	127419109	CCGCCTTCCTCCCAC	1	-
chr5	134094417	134094432	GCAGCTTCCGGTCGG	1	+
chr5	140998656	140998671	CCCACTTCCGCCCGG	1	+
chr5	147763511	147763526	GGCACTTCCGCTTCC	1	-
chr6	134274173	134274188	CCTCCTTCCTGGTCC	1	-
chr6	142468370	142468385	GGCACTTCCGCTTCC	1	-
chr6	33244853	33244868	GCCGCTTCCGGCGGG	1	+
chr7	157095285	157095300	CCCACTTCCTGGTGT	1	+
chr8	124054235	124054250	ACCTCTTCCTCTGGC	1	-
chr8	134511697	134511712	ACCACTTCCTGTTGT	1	+
chr8	142046311	142046326	ACCACTTCCTCCTTG	1	+
chr8	37595266	37595281	CTCGCTTCCTCCTCG	1	-
chr8	99306449	99306464	GCCACTTCCTGCTCG	1	+
chr9	36572842	36572857	GCCCCTTCCGGCCCG	1	+
chr10	11800040	11800055	CCAACTTCCTGCCCA	1	-
chr10	43892831	43892846	CCCACTTCCTGCCTG	1	-
chr10	70982692	70982707	TGTGCTTCCTGCCTC	1	+
chr10	74927873	74927888	GTCACTTCCGCCCCC	1	+
chr11	68039544	68039559	CCCACTTCCGGCTCG	1	-
chr12	112123761	112123776	TCCACTTCCGCCTCC	1	+
chr12	117348747	117348762	GCGGCTTCCGGCCGC	1	+
chr12	50056946	50056961	CCCGTTTCCTGTCTG	1	+
chr12	96429422	96429437	GAAACTTCCTTTCCC	1	-
chr12	96588290	96588305	CCAACTTCCTGCTCT	1	+
chr13	31192010	31192025	CCTCCTTCCTGCTGC	1	-
chr14	45431251	45431266	CTGACTTCCTCTTCC	1	+
chr14	54955712	54955727	CTCCCTTCCTGCCCC	1	+
chr15	68570110	68570125	TCGTCTTCCTCCCCG	1	+
chr15	77713319	77713334	GCCCCTTCCTGCCCC	1	+
chr16	27879146	27879161	GCCACTTCCTGGCCA	1	+
chr16	66907284	66907299	CCAGCTTCCTCTTCT	1	+
chr17	75461891	75461906	CCCACTTCCTCTCTC	1	-
chr19	9251002	9251017	CCAGCATCCTCTCCG	1	+
chr1	160398691	160398706	ACCACTTCCTGGTGT	1	+
chr1	25174691	25174706	TCGGCTTCCTTCCTC	1	+
chr1	9777838	9777853	CCCACTTCCTGTTTT	1	-
chr22	23480265	23480280	CTCACTTCCTGTTCA	1	-
chr22	31556066	31556081	TCCGCTTCCTGCCCG	1	+
chr22	39843221	39843236	CACACTTCCTGCCAG	1	-
chr2	15731969	15731984	CGCGCTTCCGGCCCC	1	-
chr2	27851914	27851929	CCATCTTCCTCCTGG	1	-
chr3	10362798	10362813	CTCACTTCCGGCGCC	1	+
chr3	119217381	119217396	GGGACTTCCTGTGTC	1	+
chr3	150481092	150481107	GGCGCTTCCTGCTCG	1	+
chr3	160117014	160117029	CTCCCTTCCTCTTCC	1	+
chr3	160117573	160117588	CTTACTTCCTGCCTT	1	+
chr3	176914039	176914054	GTAACTTCCTCTTTG	1	-
chr3	179065470	179065485	GTCACTTCCGGCCTC	1	-
chr4	103790159	103790174	GCCGCTTCCGCTCCC	1	+
chr4	74124834	74124849	CCTTCTTCCTTCCTG	1	+
chr5	150594366	150594381	ACCACTTCCTTCTTA	1	+
chr5	171614630	171614645	AGCACTTCCTGTGTG	1	-
chr5	180618616	180618631	CCTACTTCCGCCTTC	1	-
chr5	36152091	36152106	CTTACTTCCTTCCCT	1	-
chr5	392772	392787	ATCACTTCCTGCTGC	1	-
chr5	76788112	76788127	CCTCCTTCCTCCCCG	1	+
chr6	8435672	8435687	TCCTCTTCCTCCTCC	1	+
chr7	104624390	104624405	CGCACTTCCGCCGCG	1	-
chr8	38644927	38644942	AGCGCTTCCTCCCGC	1	-
chr9	131664814	131664829	ACCACATCCTGCCCG	1	+
chrX	149736937	149736952	CACTCTTCCTGCCCC	1	+
chr10	105231216	105231231	TCTGCTTCCTGTGGC	1	+
chr10	131934635	131934650	CCCACATCCGGCCGC	1	+
chr10	45496367	45496382	CTCACTTCCGGCGGC	1	+
chr10	51827590	51827605	GCAGCTTCCTCCCCT	1	+
chr11	17099275	17099290	CCCGCTTCCTCTCAC	1	+
chr11	57508764	57508779	GCCCCTTCCTGCTGT	1	+
chr11	60673920	60673935	GCCACTTCCGGTCCC	1	+
chr14	91782429	91782444	CCAGCTTCCTGTCCT	1	+
chr15	73989481	73989496	ACCACATCCTGCCCC	1	-
chr15	90777170	90777185	CTCACTTCCGCCCTT	1	+
chr16	1401898	1401913	GCCACTTCCGGTCCC	1	+
chr16	4818854	4818869	CCAGCTTCCTGAATC	1	-
chr17	34891337	34891352	GCCGCTTCCGCCTCC	1	-
chr18	11851394	11851409	CCCACTTCCTGTTTC	1	-
chr19	44809160	44809175	GGCACTTCCGCTCCA	1	-
chr19	5139435	5139450	GTCATTTCCTGTGGA	1	+
chr19	58258160	58258175	GGGACTTCCGGCGTC	1	+
chr1	38478346	38478361	CCTACTTCCTCTAAG	1	-
chr1	62190813	62190828	GCCACTTCCGCTTCC	1	+
chr20	5931181	5931196	GCCGCTTCCGCTTTC	1	+
chr22	36925013	36925028	GTCCCTTCCTGCTGT	1	-
chr2	113932985	113933000	CCCACATCCTGCCCA	1	-
chr2	120980748	120980763	CGCGCTTCCGGCCGG	1	-
chr2	190649308	190649323	CTACCTTCCTGCTAG	1	-
chr2	220117718	220117733	TCCACTTCCTTTCTG	1	-
chr2	231577389	231577404	TCCTCTTCCTCCGCC	1	-
chr2	24149993	24150008	ACCGCTTCCGGCCGC	1	+
chr2	45878247	45878262	CGCATTTCCTGCATT	1	+
chr3	122512619	122512634	GCTCCTTCCTGTGGT	1	-
chr3	50283759	50283774	CCCACTTCCTTCCAC	1	+
chr4	100485139	100485154	CACGCTTCCTTCCAC	1	+
chr4	140005503	140005518	TCGGCTTCCTGTCGG	1	-
chr4	140374909	140374924	CCTCCTTCCTCTCAG	1	+
chr4	153701093	153701108	GCTACTTCCGGTCTC	1	+
chr5	79552009	79552024	CGCACTTCCGCTGGC	1	+
chr6	35699794	35699809	AGAACATCCTGTGCC	1	+
chr6	3849520	3849535	TCCACTTCCTGTTTC	1	+
chr6	42018327	42018342	CGCGCTTCCTGCCCT	1	-
chr7	72722874	72722889	GGCACTTCCGGTCCC	1	-
chr8	144361016	144361031	CCCACTTCCTTCTCC	1	-
chr8	87520987	87521002	ACCTCTTCCGCCCCC	1	+
chr9	116341364	116341379	ACCACTTCCTGCACT	1	-
chr9	33001611	33001626	ACCGCTTCCGGCGCT	1	+
chr9	88969315	88969330	GCCTCTTCCTGTCCC	1	+
chr9	95640497	95640512	CTTGCTTCCTTTCCT	1	-
chr10	111985542	111985557	TTCCTTTCCTGTCTC	1	-
chr10	135092187	135092202	ACCGCTTCCTCCTTG	1	-
chr11	67035953	67035968	CCCGTTTCCTCCCTC	1	-
chr12	30848830	30848845	TCTGCTTCCTCTTCT	1	-
chr12	95867866	95867881	GCAGCTTCCGGCGTG	1	+
chr15	43425862	43425877	CCCGCATCCGGCGCC	1	+
chr15	75080342	75080357	CTCACTTCCTGGCAG	1	+
chr17	1627915	1627930	CCCGCTTCCTGCCCG	1	-
chr17	26684606	26684621	GCAACTTCCGGTGCG	1	+
chr17	61776817	61776832	GTCATTTCCTGTTGC	1	+
chr17	76247230	76247245	CTTCCTTCCTCCCCT	1	+
chr18	48494387	48494402	CGCACTTCCGCCCGG	1	+
chr19	16999643	16999658	GCCACTTCCTGCCAG	1	-
chr19	17634232	17634247	CCCACTTCCTCACTC	1	-
chr19	58111252	58111267	GGAACTTCCGGCGTC	1	+
chr19	6361528	6361543	ACAGCTTCCGGCGTG	1	-
chr1	156474848	156474863	CCCACATCCTGCCCA	1	-
chr1	173793554	173793569	GAGGCTTCCTGCGTG	1	-
chr1	185286237	185286252	CCCCCTTCCTTTCAG	1	-
chr1	243418263	243418278	TCCACATCCTGCTCC	1	-
chr1	9689920	9689935	TCCACTTCCTGTTTT	1	+
chr22	32026422	32026437	CTCACTTCCTGCAGC	1	+
chr2	136499192	136499207	TCCACTTCCTGGACT	1	+
chr3	127842813	127842828	GGCGCTTCCTGCCGA	1	+
chr4	6717894	6717909	CTCGCTTCCGGCCTC	1	-
chr7	44925130	44925145	GCCACTTCCGGCGCG	1	+
chr7	644238	644253	GTCATTTCCTGTGCT	1	+
chr8	146127089	146127104	CGCACTTCCGGGCGC	1	+
chr9	135282226	135282241	ACTACTTCCGCTTCC	1	-
chr10	94050758	94050773	CCCGTTTCCTTCCTC	1	-
chr11	47600519	47600534	TCCGCTTCCGGCTCC	1	+
chr12	133287162	133287177	GGCGCTTCCGGTGCG	1	+
chr13	103046836	103046851	GCGGCTTCCGGCCGC	1	+
chr15	93352446	93352461	CCGCCTTCCTCCGCC	1	-
chr16	23652780	23652795	GCTACTTCCGGCCGC	1	-
chr1	155990711	155990726	CTCTCTTCCTGTCTT	1	-
chr1	169863106	169863121	CCACCTTCCTCCCTC	1	+
chr1	235292163	235292178	GCCACTTCCGGTCCC	1	+
chr1	26002686	26002701	CCCACATCCTGCCCA	1	-
chr1	26868556	26868571	TTTCCTTCCTGTTGC	1	+
chr1	53662472	53662487	GCCACTTCCGGCCCC	1	-
chr21	45664102	45664117	TTCGTTTCCTGTGGG	1	+
chr22	24823908	24823923	CCCACATCCTGCCAC	1	+
chr22	46684379	46684394	ACCACATCCTGCTGT	1	+
chr2	55844932	55844947	CCGACTTCCTCCTCT	1	+
chr3	14693255	14693270	GACACTTCCGGTTGC	1	+
chr3	195809030	195809045	GTCACTTCCTGAGGC	1	+
chr4	144434678	144434693	TCCTCTTCCTCTGGA	1	-
chr4	2813926	2813941	GGCACTTCCTGCCTT	1	-
chr4	39979557	39979572	TCCCCTTCCTCCGCC	1	+
chr6	25279480	25279495	TCCTCTTCCTCCTGC	1	-
chr6	33290801	33290816	CAGGCTTCCTGTGGC	1	+
chr6	34205938	34205953	CCCACTTCCTGCCAG	1	-
chr7	101950380	101950395	TTCACTTCCTGCCCT	1	+
chr7	12726345	12726360	GGGACTTCCGGCCTC	1	-
chr7	5862830	5862845	CGCACTTCCGGACCC	1	+
chr8	102149508	102149523	GTGGCTTCCTGCCCA	1	+
chr8	47829547	47829562	GTGGCTTCCTGTTGT	1	+
chr8	6264214	6264229	GGTACTTCCTGCTGC	1	+
chr9	127703375	127703390	GTCACTTCCGGCGCG	1	-
chr9	86594531	86594546	GCCATTTCCTGTCGG	1	-
chr9	98487008	98487023	ACCGCTTCCTGCCAC	1	-
chr11	314144	314159	AACACTTCCTTCCCC	1	+
chr11	72853387	72853402	CCACCTTCCTCCTCC	1	-
chr11	9336085	9336100	GCCACTTCCGGCGCG	1	+
chr12	56660642	56660657	CTTCCTTCCTCTCCC	1	+
chr16	30406722	30406737	CGCGCTTCCGCTTCC	1	+
chr17	43303747	43303762	TCCACTTCCTGCCAC	1	-
chr17	4851842	4851857	GCCACTTCCTGCTCC	1	+
chr18	43753990	43754005	CTCACTTCCGCCCGG	1	-
chr19	18485323	18485338	ACCACTTCCTGGCCA	1	+
chr19	57874787	57874802	GGGACTTCCGGCGTC	1	+
chr1	163291570	163291585	CCCACTTCCTGCAGT	1	+
chr1	36554473	36554488	GCCACTTCCGGTGCC	1	-
chr20	2821342	2821357	GGCACTTCCGCTTCC	1	-
chr22	19929274	19929289	GGCGCTTCCGGTGGC	1	-
chr2	220041930	220041945	GGCACTTCCTGCCGC	1	+
chr2	225450337	225450352	CCCACTTCCTTCAGT	1	-
chr4	113152753	113152768	GTCACTTCCGCTCGC	1	-
chr7	148823440	148823455	GCGGCTTCCGCTTCC	1	-
chr9	102581846	102581861	ACCACTTCCTGAGTG	1	-
chr9	98224986	98225001	GTGGCTTCCTGTTCT	1	-
chrX	39714599	39714614	TCCGTTTCCTCCTCT	1	-
chr10	102820468	102820483	TCTTTTTCCTGTTTA	1	+
chr10	81026556	81026571	TGGACTTCCTGCCTG	1	-
chr11	6424070	6424085	ACCACATCCTGTTTG	1	-
chr12	50135318	50135333	CCCACTTCCGCTCCC	1	-
chr12	57985001	57985016	GCCGCTTCCGGGGTC	1	+
chr14	24664899	24664914	ACCACTTCCGCCCTC	1	+
chr15	64455218	64455233	CCCTCTTCCGGCCTC	1	-
chr16	67515217	67515232	CAAACTTCCTCTTTT	1	-
chr17	41150394	41150409	CTCACTTCCTGTCCC	1	-
chr17	47022224	47022239	CGCATTTCCTGCCGC	1	+
chr17	48624524	48624539	TTCCCTTCCTGTCCT	1	+
chr17	75401119	75401134	GCCACATCCTGTTTG	1	-
chr17	79935411	79935426	CGCACTTCCGGGTCC	1	-
chr19	1259320	1259335	GCTGCTTCCTGCCCA	1	-
chr19	18528533	18528548	CCCACTTCCTGTCCA	1	-
chr19	57751927	57751942	GGCGTTTCCTGTGGG	1	+
chr19	57998977	57998992	CCCACTTCCTGGAAG	1	+
chr20	3767380	3767395	GGCACTTCCTGCCTT	1	-
chr2	135675748	135675763	GTGACTTCCTGTGCA	1	+
chr2	219264411	219264426	CTCCCTTCCTGCCGC	1	-
chr2	8684054	8684069	TCCACTTCCTGTCCC	1	-
chr2	99952857	99952872	GCCCCTTCCTCTGGC	1	-
chr3	23986806	23986821	GCGGCTTCCTGCAGC	1	-
chr3	48514553	48514568	TGTGCTTCCTGTGGC	1	-
chr6	170615833	170615848	TTCACTTCCGCTTCC	1	-
chr6	33267214	33267229	GCTGCTTCCTGCCCC	1	-
chr7	5553431	5553446	GTCACTTCCGGCGCC	1	+
chr7	99214572	99214587	CTCACTTCCGGACCG	1	+
chr9	127624229	127624244	CCTACTTCCTCTTTC	1	-
chrX	1710476	1710491	TCCACTTCCGGCGCG	1	-
chr11	46722225	46722240	CCCACTTCCGGCCCC	1	+
chr11	47291054	47291069	TTCTCTTCCTGTCCC	1	-
chr11	73881958	73881973	GCTTTTTCCTGCCTC	1	-
chr12	132434478	132434493	GCCGCTTCCTCCCGC	1	+
chr14	103800362	103800377	CTCGCTTCCTTCCTC	1	-
chr16	30621843	30621858	CCAGCTTCCTGCCCT	1	-
chr16	30661922	30661937	TTGGCTTCCTGCCCC	1	+
chr17	45727262	45727277	CCGCCTTCCTCCCTC	1	+
chr17	48229524	48229539	GCTGCTTCCTGCATC	1	+
chr19	6481784	6481799	TCAGCTTCCTGTGTG	1	+
chr1	40242190	40242205	AGCACTTCCTGTCCT	1	+
chr20	60962151	60962166	GCTGCTTCCTTTCTC	1	+
chr22	42316752	42316767	TTCACTTCCTGCCTG	1	-
chr22	46731554	46731569	GCAGCTTCCGGCCGG	1	+
chr2	96811103	96811118	GCCTCTTCCTCTTCC	1	+
chr3	10290353	10290368	GCCCCTTCCGGCCCG	1	+
chr3	52231973	52231988	AGCGCTTCCTCCTCC	1	+
chr5	137879143	137879158	CCCGCTTCCTCCTCT	1	-
chr5	139781459	139781474	GCTTCTTCCTCTTGC	1	+
chr9	136009341	136009356	ACCACATCCTGTCCA	1	+
chr9	35732244	35732259	GCAGCTTCCTGCCTG	1	-
chr9	86322856	86322871	ACCGCTTCCTCCTCC	1	+
chr10	102802833	102802848	TTGACTTCCTGCCCA	1	+
chr11	117014990	117015005	TCCACTTCCGGTTCC	1	-
chr17	41561229	41561244	AGCACTTCCTGTTTG	1	+
chr17	73008739	73008754	GGCGCTTCCTCCCCG	1	-
chr18	47807820	47807835	TCCCCTTCCTCCTCC	1	+
chr19	19144660	19144675	GCCCCTTCCGGCCGC	1	-
chr19	47634166	47634181	GGCTCTTCCTGCCTC	1	-
chr19	58816652	58816667	TCGCCTTCCTGCCTG	1	-
chr1	39456863	39456878	CCCTCTTCCGGCCTG	1	+
chr20	55973526	55973541	GTCACTTCCTCCCAG	1	-
chr22	38004616	38004631	TCCACTTCCTCTCCC	1	+
chr2	241075723	241075738	CTCACTTCCGGCCTC	1	+
chr2	27435021	27435036	CCCTCTTCCTTTTCC	1	-
chr3	47029432	47029447	TGCGCTTCCTGCCCC	1	+
chr4	2789192	2789207	GCCACTTCCGGCCCC	1	-
chr4	8200948	8200963	CCTGCTTCCTGCCCT	1	-
chr5	172386423	172386438	CTCACTTCCGGCCCT	1	+
chr6	108395923	108395938	GCCGCTTCCGGTTTC	1	+
chr7	150929565	150929580	GCAGCTTCCTCTTCC	1	-
chr8	145133432	145133447	GTCACTTCCTGTCCT	1	-
chr8	146078442	146078457	GCCACTTCCGGGCCG	1	+
chr11	1874240	1874255	CCCCCTTCCGGCTGC	1	-
chr11	44087976	44087991	CACACTTCCTCTGCC	1	+
chr12	3861652	3861667	CCCACTTCCTGACCT	1	+
chr16	67226063	67226078	GCCACTTCCGCTTCC	1	-
chr17	37055215	37055230	CTTCCTTCCTGTGTA	1	+
chr17	73775775	73775790	GCCGCTTCCGCTGCC	1	+
chr17	900258	900273	GCGGCTTCCTCCTGC	1	+
chr19	12273984	12273999	CCAGCTTCCTCCCTC	1	-
chr19	14800851	14800866	TCCGCTTCCGGTCTC	1	-
chr19	18402494	18402509	GCCACTTCCTCCCCG	1	-
chr2	238875652	238875667	GCCACTTCCGGTCCC	1	+
chr3	50265037	50265052	GCCGCTTCCGGCTTC	1	+
chr11	236959	236974	CTCACTTCCGGCGCC	1	-
chr12	49412583	49412598	CCCACATCCGGTGCG	1	+
chr12	54582855	54582870	GCCACTTCCGCCGGA	1	+
chr1	24117572	24117587	CCCGCTTCCGGGTTC	1	+
chr22	50051149	50051164	CTCTCTTCCTCTGCT	1	-
chr10	76871073	76871088	CCCGCTTCCTCCTGT	1	+
chr19	1905749	1905764	GCTGCTTCCGGTGGC	1	+
chr1	161039734	161039749	CCCACTTCCTGTTAG	1	+
chr22	22020291	22020306	ACCACTTCCGGGTTC	1	-
chr22	41601240	41601255	CCTCCTTCCTGCAGC	1	+
chr2	239335651	239335666	TCTGCTTCCTGCCCG	1	+
chr9	131133612	131133627	TCAACTTCCGGCGCG	1	-
chr16	88767478	88767493	CTCACTTCCTGTGGT	1	-
chr17	42148128	42148143	ACTGTTTCCTCCTGC	1	-
chr19	19431620	19431635	CCTGCTTCCGCCTCC	1	+
chr19	2476158	2476173	GCAACTTCCTGGATT	1	+
chr21	44597302	44597317	CCGGCTTCCGGCCCA	1	+
chr6	30034991	30035006	CCCACTTCCGGCTCG	1	-
chr11	61560105	61560120	GGCACTTCCTTTTCC	1	-
chr16	85587829	85587844	ACCACATCCTGTGCG	1	-
chr19	13950051	13950066	CTCGTTTCCTGTGGG	1	+
chr19	48825220	48825235	CCCACTTCCGCCCTC	1	-
chr19	54960269	54960284	CCGCCTTCCTGCCCA	1	-
chr19	55690647	55690662	CCCTCTTCCTCCACG	1	+
chr19	56111595	56111610	CTCCCTTCCTGCCCT	1	-
chr1	1655763	1655778	CTCACTTCCTGTGTT	1	+
chr20	2082792	2082807	TCCACTTCCGGGCGG	1	-
chr22	24553140	24553155	GGAACTTCCTGTCCC	1	+
chr5	892932	892947	GCCACTTCCTGCCGC	1	-
chr9	140149762	140149777	CCCACTTCCGCCCCG	1	-
chr17	43025245	43025260	CTCACTTCCTCTTCC	1	+
chr17	61523727	61523742	GCCACTTCCGGTCCC	1	-
chr2	74734816	74734831	GCCACTTCCGGTGCC	1	+
chr6	31926792	31926807	CGCACTTCCGCCCGG	1	+
chr6	33168635	33168650	GGAACTTCCTGTTCT	1	+
chr9	139839093	139839108	CCCGCTTCCGCTGCC	1	+
chr19	39903216	39903231	CTCACATCCTGTTCC	1	-
chr19	5680536	5680551	GCCGCTTCCTGTCGC	1	+
chr8	142412952	142412967	CTCACTTCCTCTTCA	1	-
chr16	67260976	67260991	CTCACTTCCTTCCCA	1	-
chr19	2273679	2273694	GCCCCTTCCTGCCTC	1	+
chr2	220462791	220462806	TCCGCTTCCTCTTTC	1	+
chr11	65627901	65627916	GCTCCTTCCTGTCAC	1	-
chr17	7387621	7387636	GCCCCTTCCTTTCCC	1	-
chr19	16683381	16683396	TCCGCTTCCGGCCTC	1	-
chr2	128459051	128459066	CTCACTTCCGGCCCT	1	-
chr11	66247896	66247911	CTCACTTCCTGCTTC	1	-
chr19	6280079	6280094	GGGACTTCCTGCCTG	1	+
chr16	1470785	1470800	CCGGTTTCCGGTTTC	1	-
chr17	1620927	1620942	ACCACATCCTCCTCC	1	+
chr2	220363504	220363519	CCTCTTTCCTCTCCC	1	+
chr19	2740161	2740176	CCCCTTTCCTGTGCC	1	-
chr19	47759776	47759791	GTCACTTCCTGCCTG	1	-
chr9	140135773	140135788	TCTACTTCCTCCTGC	1	+
