# Supplementary material for: Relationship between histone modifications and transcription factor binding is protein family specific
Source: Genome Res. 2018 Mar;28(3):321–33. doi: 10.1101/gr.220079.116 (PMC5848611; doi:10.1101/gr.220079.116)
Supplement: Supplemental Material [file supp_gr.220079.116_Supplemental_Material.zip › Supplemental_Material/ETS1/ETS1.00000000001]

0	1	0.0124653	0.00737848	0.00778121	0.0964629	0.0178396	0.0122483	0.0354531	0.0137452	0.0343742	0.00862644
0	1	0.0322236	0.0194393	0.00552211	0.00422396	0.0516048	0.00979079	0.00366116	0.00610247	0.00683531	0.0148205
0	1	0.0352404	0.0127707	0.00847531	0.00634853	0.0599462	0.0216879	0.00914685	0.0175471	0.00665833	0.00539884
0	1	0.00637575	0.00907768	0.00657477	0.040651	0.0120858	0.00873364	0.0250249	0.00934223	0.027085	0.0140924
0	1	0.0221767	0.00340604	0.011117	0.00946546	0.0344148	0.010955	0.00661179	0.0141547	0.0274303	0.0210519
0	1	0.0211431	0.00879829	0.00237241	0.0318173	0.0347128	0.0140005	0.0150367	0.00651197	0.0157283	0.0134699
0	1	0.209303	0.324286	0.0059918	0.0125713	0.118141	0.0754509	0.243027	0.0993899	0.00973823	0.0133851
0	1	0.091761	0.0616159	0.00778121	0.0476908	0.0680191	0.0773955	0.283482	0.0260022	0.0309668	0.0160348
0	1	0.22481	0.122756	0.0130685	0.0457426	0.0905665	0.170096	0.301957	0.096509	0.0142125	0.0139245
0	1	0.0375871	0.0141905	0.0079269	0.010305	0.0357269	0.0113074	0.00266643	0.0164163	0.0127868	0.0121566
0	1	0.138919	0.047547	0.0220156	0.0163056	0.203902	0.0625048	0.0190873	0.0269477	0.0578836	0.0191612
0	1	0.0171169	0.036132	0.00886614	0.0546582	0.0351619	0.0170838	0.0113413	0.0183074	0.0118313	0.00783816
0	1	0.132239	0.0404496	0.00770019	0.0122514	0.0878218	0.0403765	0.0131512	0.0351136	0.00740105	0.0172835
0	1	0.0100683	0.00070991	0.0453672	0.00918563	0.0105191	0.0074312	0.00390918	0.00610247	0.0410667	0.0106221
0	1	0.0297044	0.0320413	0.00778121	0.054983	0.0981896	0.0185245	0.0198166	0.0294434	0.00936423	0.011026
0	1	0.0184599	0.00865476	0.0156092	0.00909775	0.0201232	0.0129934	0.00725126	0.00573205	0.0137944	0.0455811
0	1	0.0862574	0.0284151	0.0121909	0.00980715	0.1636	0.0215888	0.0137907	0.0327935	0.0126	0.0170522
0	1	0.0436292	0.00660021	0.0155947	0.0115832	0.0596615	0.0203848	0.00458484	0.0110546	0.00935771	0.0138397
0	1	0.00335609	0.00141982	0.0128939	0.00755924	0.0068156	0.0167626	0.00913351	0.00752145	0.0152093	0.00416944
0	1	0.027188	0.01845	0.0189387	0.0123377	0.032934	0.0153219	0.00785455	0.0146778	0.0191933	0.0130429
0	1	0.0794334	0.0541571	0.0130685	0.0470732	0.144879	0.0364006	0.0921538	0.0423583	0.0302176	0.00703793
0	1	0.0228197	0.0358955	0.00898771	0.031826	0.0608312	0.0151077	0.0182629	0.0261294	0.0291003	0.00912985
0	1	0.183576	0.178267	0.0107771	0.0668673	0.154144	0.0917821	0.19218	0.0846873	0.0194582	0.0103887
0	1	0.0355769	0.0111591	0.00595128	0.00974531	0.0501608	0.0128552	0.00593614	0.0116331	0.0160486	0.00937059
0	1	0.0104317	0.00683731	0.0070767	0.0024583	0.0290192	0.00832196	0.00263024	0.0103138	0.0132491	0.00778644
0	1	0.0157711	0.0247824	0.00719824	0.0126048	0.0552101	0.0116345	0.00863873	0.0129848	0.0103719	0.0129354
0	1	0.00973464	0.00808839	0.0230762	0.00635965	0.0359257	0.0176815	0.00195459	0.0095339	0.0113884	0.0776534
0	1	0.0238319	0.0230909	0.00703617	0.00454888	0.0297273	0.0106027	0.00458484	0.011425	0.00960312	0.0136299
0	1	0.0224889	0.00340604	0.00528726	0.00886188	0.0492377	0.0128552	0.0116552	0.00688237	0.0179934	0.00963654
0	1	0.0151038	0.0140471	0.0107771	0.00728701	0.044645	0.0110933	0.00721508	0.0129848	0.0128128	0.00540183
0	1	0.151089	0.0545227	0.00540883	0.0526619	0.108566	0.0640415	0.374973	0.0418043	0.0634278	0.00979656
0	1	0.0241656	0.0150363	0.0202668	0.0157759	0.0459133	0.00778359	0.00909325	0.00838359	0.0155187	0.0149671
0	1	0.00570564	0.00851123	0.013109	0.00970136	0.0143305	0.0118752	0.00127895	0.0145252	0.0145632	0.0214611
0	1	0.0298684	0.00737848	0.00882558	0.00797845	0.0348316	0.0122574	0.00316249	0.00879308	0.00395245	0.00968053
0	1	0.0241656	0.0114944	0.00832368	0.00491658	0.044848	0.0119051	0.00259406	0.0108191	0.0192845	0.0100901
0	1	0.0157739	0.0126272	0.0318452	0.00599496	0.0268309	0.0130797	0.00661179	0.0187169	0.026742	0.0160925
0	1	0.0208066	0.00468234	0.0148579	0.00737486	0.0363	0.0115527	0.00392695	0.00610247	0.0245688	0.0207633
0	1	0.0359981	0.0129285	0.0249305	0.0126152	0.0370477	0.0129733	0.0236722	0.00608295	0.0197243	0.0195122
0	1	0.00570564	0.00198621	0.0187181	0.00487265	0.0127551	0.00748934	0.00589996	0.0140605	0.0135295	0.0180959
0	1	0.0845586	0.0793205	0.00770019	0.0384215	0.100971	0.0450916	0.0265196	0.0168063	0.00419132	0.0565726
0	1	0.0161103	0.0107845	0.00711721	0.0633722	0.0243532	0.0186322	0.0235274	0.00610247	0.00493403	0.045574
0	1	0.0345731	0.0185859	0.0151089	0.00942151	0.0279316	0.0174869	0.0105209	0.0144286	0.0103458	0.0155022
0	1	0.10768	0.0946441	0.0126133	0.0167964	0.138325	0.042591	0.0656681	0.0296372	0.0190966	0.0111375
0	1	0.031217	0.0704091	0.00715774	0.0670609	0.0523896	0.0251438	0.0137907	0.0237081	0.0204266	0.00967248
0	1	0.028379	0.0264616	0.00836418	0.0891525	0.0649262	0.0205017	0.0345846	0.0191264	0.0328498	0.00772487
0	1	0.043632	0.0609837	0.00353835	0.00690201	0.0683982	0.016272	0.0118361	0.0236691	0.00641946	0.00455287
0	1	0.0461695	0.0683426	0.0118215	0.0101194	0.0466268	0.0165259	0.00668414	0.0238683	0.0106108	0.020149
0	1	0.0375899	0.0420651	0.00953012	0.0113202	0.0751998	0.0189926	0.00984531	0.0133553	0.0061545	0.0847051
0	1	0.00469909	0.00851123	0.00910849	0.0644293	0.0108244	0.00794021	0.0168663	0.00879308	0.0196762	0.01632
0	1	0.242533	0.325001	0.0107446	0.0241932	0.218805	0.0936683	0.123179	0.0919825	0.0120701	0.038191
0	1	0.182285	0.115099	0.00591075	0.0122036	0.14467	0.0915419	0.0648601	0.0641605	0.0236364	0.0149887
0	1	0.0331648	0.00780132	0.00765968	0.00394529	0.0351141	0.0204817	0.00263024	0.00725279	0.0108496	0.00890411
0	1	0.317388	0.66314	0.00757057	0.00789061	0.135803	0.150469	0.0199077	0.180339	0.00692329	0.0214179
0	1	0.00402618	0.00198621	0.0179603	0.00769863	0.0130097	0.00908602	0.00462102	0.0129653	0.0198932	0.00675583
0	1	0.0140954	0.0177401	0.0059918	0.00515247	0.0336303	0.0121193	0.00127895	0.0103138	0.0150409	0.0198712
0	1	0.00805518	0.0201569	0.0273029	0.00519641	0.0111957	0.00778359	0.00255517	0.0080327	0.0163136	0.0107917
0	1	0.0281945	0.0156104	0.00478533	0.00487265	0.0631147	0.0180339	0.00522431	0.0165658	0.0131929	0.00767045
0	1	0.0288646	0.0519286	0.0120241	0.0111838	0.0448217	0.0169008	0.00469011	0.0274709	0.0115923	0.0498532
0	1	0.0221496	0.0063815	0.0143236	0.00879923	0.04218	0.0170564	0.00394537	0.00800723	0.0235387	0.00967009
0	1	0.168511	0.151104	0.0101131	0.00728701	0.148785	0.0549072	0.0244424	0.083608	0.0103686	0.00416346
0	1	0.0134243	0.00609961	0.0306792	0.010113	0.0261705	0.0160925	0.00792691	0.00879308	0.0238065	0.0137899
0	1	0.0278264	0.0150582	0.0190198	0.00974531	0.0703037	0.0153219	0.0060085	0.0259697	0.0187491	0.0139719
0	1	0.0558225	0.031213	0.00894715	0.0103928	0.105889	0.0277176	0.0144301	0.0263791	0.0176904	0.0164465
0	1	0.040276	0.00539226	0.00715774	0.00793453	0.0153486	0.0205317	0.00781835	0.0175666	0.00567675	0.0247599
0	1	0.0430439	0.0151875	0.0218941	0.0137785	0.0882747	0.0193675	0.00834117	0.0282216	0.0162907	0.010606
0	1	0.125504	0.226092	0.00953012	0.0377982	0.173654	0.073676	0.10052	0.10676	0.0120701	0.01533
0	1	0.0618581	0.0592545	0.00575019	0.0384654	0.146155	0.0352381	0.0817847	0.0301165	0.0513609	0.0137647
0	1	0.0134243	0.00681208	0.012526	0.00821435	0.0333874	0.0190047	0.00819372	0.015846	0.0179706	0.0212466
0	1	0.0114113	0.00794484	0.0154409	0.00491658	0.0145851	0.0115809	0.00526049	0.0118345	0.0140594	0.0137131
0	1	0.0395732	0.00851895	0.0573952	0.00338564	0.0248019	0.0366206	0.00195459	0.00573205	0.0160225	0.0244837
0	1	0.0379292	0.00468234	0.0183557	0.00213452	0.0619509	0.0214818	0.00326971	0.0135443	0.0325698	0.0131597
0	1	0.0161943	0.00808839	0.0144838	0.00830221	0.0572337	0.0161867	0.00605785	0.00920848	0.0199489	0.0186681
0	1	0.054704	0.0156356	0.0262424	0.00728701	0.0942928	0.0279629	0.00462102	0.00908063	0.0248765	0.0181558
0	1	0.0313242	0.00773043	0.0396863	0.00607982	0.0592604	0.0206482	0.00266643	0.0101773	0.0239014	0.0145165
0	1	0.105958	0.126265	0.00782177	0.0269973	0.125665	0.0501524	0.0782695	0.0506309	0.0164058	0.0177346
0	1	0.0298712	0.0202653	0.0132906	0.00487265	0.0286611	0.0156743	0.00966445	0.0194968	0.00962917	0.01239
0	1	0.159149	0.098319	0.00591075	0.0271892	0.04584	0.15456	0.23987	0.14313	0.0288615	0.00885473
0	1	0.0678003	0.0363183	0.0173925	0.0112762	0.0446705	0.0180462	0.00518813	0.0526802	0.00871754	0.0231034
0	1	0.276554	0.433732	0.0112385	0.0104367	0.0719536	0.283216	0.356581	0.371119	0.0147315	0.00945436
0	1	0.249086	0.363719	0.00824263	0.0134107	0.191762	0.094335	0.101968	0.0832918	0.0113274	0.0269634
0	1	0.185566	0.0736576	0.0101537	0.00871979	0.176064	0.0790037	0.0116914	0.0348385	0.0310114	0.0209218
0	1	0.178396	0.0882643	0.00587023	0.0109964	0.167821	0.0688387	0.0118723	0.0390232	0.0103458	0.0123956
0	1	0.279079	0.172067	0.00591075	0.0450892	0.0876027	0.185307	0.220977	0.165347	0.029817	0.00613702
0	1	0.006715	0.00453882	0.0217019	0.00935966	0.00838668	0.00760796	0.00263024	0.00916999	0.0367628	0.00843296
0	1	0.0355769	0.0140471	0.010032	0.00918563	0.0734101	0.0153219	0.00721508	0.0179566	0.00763992	0.0221142
0	1	0.0801374	0.0808517	0.00474481	0.0300153	0.1073	0.0350406	0.0205472	0.0316432	0.0176443	0.0125962
0	1	0.0781995	0.0497397	0.0135704	0.00394529	0.100784	0.044159	0.00860255	0.0197453	0.00939033	0.0203354
0	1	0.020473	0.00393527	0.0242586	0.00733094	0.0345572	0.00854709	0.00263024	0.0080327	0.0310375	0.0071075
0	1	0.0191328	0.0175966	0.00353835	0.00454888	0.0371512	0.00954552	0.00263024	0.00191069	0.00862151	0.0060533
0	1	0.00369254	0.00794484	0.0517803	0.00552017	0.00777396	0.0133624	0.00323354	0.00306101	0.0286259	0.0132871
0	1	0.00570564	0.00283965	0.0710104	0.00510217	0.00787697	0.00317146	0.00522431	0.00762324	0.0203789	0.0136113
0	1	0.137574	0.139281	0.00625289	0.0199022	0.180043	0.0537263	0.0121432	0.0533788	0.0131127	0.0159366
0	1	0.040276	0.00556973	0.00715774	0.00793453	0.0160095	0.0193289	0.00781835	0.0175666	0.00567675	0.0240073
0	1	0.0600788	0.0192958	0.0155625	0.00359172	0.0911461	0.0406707	0.00447695	0.0252288	0.0229197	0.0114519
0	1	0.011821	0.0237185	0.0315535	0.0137345	0.0248497	0.0482312	0.000942096	0.0168571	0.024452	0.0326859
0	1	0.0588851	0.0214332	0.0207282	0.00978922	0.0647915	0.0258174	0.0046572	0.01892	0.0172169	0.0178854
0	1	0.0746766	0.0135738	0.0147176	0.0200867	0.0704369	0.0299096	0.0461122	0.0206276	0.0409316	0.00973181
0	1	0.0637361	0.0355963	0.016696	0.0116	0.117001	0.0244079	0.00725126	0.0215245	0.0226199	0.0163792
0	1	0.0718815	0.0636313	0.00645321	0.00950536	0.0840856	0.0288427	0.00602496	0.02324	0.0135555	0.008074
0	1	0.169603	0.177545	0.0169632	0.0171641	0.257848	0.0783694	0.0288965	0.08704	0.0133167	0.0443922
0	1	0.229642	0.331968	0.00953813	0.0427012	0.129354	0.124161	0.250047	0.143172	0.0244639	0.0112789
0	1	0.020473	0.0160332	0.0225441	0.0113202	0.0727269	0.0165173	0.00586378	0.0130239	0.0143276	0.0207173
0	1	0.253435	0.250195	0.0128013	0.0260588	0.07479	0.231975	0.225091	0.247436	0.0320451	0.0103412
0	1	0.149701	0.20066	0.0131171	0.0134986	0.236864	0.0660242	0.0275213	0.0655415	0.0142983	0.0173667
0	1	0.0171141	0.00901436	0.0059918	0.0593204	0.0123903	0.00588128	0.0283255	0.0095339	0.0375036	0.00229472
0	1	0.0184599	0.0205721	0.0113844	0.0153545	0.0597649	0.0116702	0.00650325	0.0205886	0.0251219	0.00501242
0	1	0.0416161	0.0164944	0.0125665	0.010761	0.0679623	0.010681	0.00454865	0.00688237	0.0142725	0.0202492
0	1	0.00805518	0.0191522	0.00120647	0.0213892	0.0373317	0.0106027	0.017736	0.0237081	0.0234159	0.00520414
0	1	0.189039	0.351509	0.00774071	0.0370224	0.220986	0.0887947	0.365483	0.121355	0.0465822	0.0119256
0	1	0.101685	0.0282688	0.0255136	0.00825829	0.149839	0.0442758	0.00728745	0.0313313	0.0253867	0.00623288
0	1	0.353129	0.891212	0.00536831	0.0268631	0.0981984	0.360831	0.620756	0.630764	0.0133167	0.0144249
0	1	0.0963174	0.227595	0.00532778	0.015913	0.152901	0.0371249	0.0186426	0.0469482	0.00763992	0.0300961
0	1	0.07082	0.035042	0.0191324	0.0106727	0.0496516	0.0198269	0.00570392	0.0549825	0.0118052	0.0238226
0	1	0.0167804	0.00851672	0.0143155	0.00886188	0.0307458	0.0152599	0.00229144	0.00725279	0.0152799	0.0447678
0	1	0.0167804	0.00865476	0.0141988	0.00886188	0.0307458	0.0136205	0.00191841	0.00725279	0.0152799	0.0450128
0	1	0.0167804	0.00865476	0.0125422	0.00849302	0.0307458	0.0135911	0.00191841	0.00725279	0.0152799	0.0449408
0	1	0.17136	0.310503	0.0112385	0.00962156	0.0226931	0.342685	0.239096	0.46856	0.0105695	0.00978463
0	1	0.035499	0.00968119	0.0398922	0.00612376	0.103826	0.0205029	0.0074263	0.0184326	0.0421533	0.0132841
0	1	0.106858	0.00354956	0.0702557	0.00213452	0.0289157	0.0689625	0.00518813	0.0217779	0.012331	0.0119726
0	1	0.0251749	0.0252621	0.00840474	0.0331725	0.0206889	0.0140971	0.0183032	0.0171181	0.0199489	0.0198671
0	1	0.0888249	0.145792	0.00898771	0.0257138	0.142734	0.0414775	0.110791	0.0921674	0.0238753	0.00905838
0	1	0.0396031	0.0161768	0.0121582	0.00571617	0.0761155	0.0234579	0.00449537	0.0190873	0.0111146	0.0137675
0	1	0.023159	0.0119173	0.00715774	0.0293677	0.0361327	0.0100079	0.0167768	0.0102607	0.0268983	0.0114244
0	1	0.169629	0.180552	0.0130119	0.0467151	0.196035	0.0664214	0.162957	0.044628	0.0389228	0.0202984
0	1	0.0268488	0.0219573	0.0144776	0.0153441	0.0551437	0.0148325	0.0137545	0.0185691	0.0132906	0.0145382
0	1	0.0315506	0.121824	0.0037932	0.0794052	0.0613515	0.0125028	0.0214143	0.0384173	0.0204527	0.0158594
0	1	0.258066	0.388158	0.00353835	0.056387	0.125803	0.117882	0.0458846	0.0875942	0.00720343	0.00630351
0	1	0.0714901	0.0170225	0.00895341	0.0332711	0.0182035	0.0497677	0.0144301	0.0125949	0.0115923	0.0783716
0	1	0.355738	0.447571	0.0094491	0.027731	0.227821	0.138782	0.143639	0.168353	0.0153749	0.0143811
0	1	0.20782	0.163097	0.0142345	0.00301794	0.105353	0.0934309	0.0310334	0.132599	0.012574	0.0164188
0	1	0.14403	0.141437	0.00653425	0.0302072	0.0997829	0.0861924	0.214877	0.0919464	0.0298039	0.00931279
0	1	0.0208095	0.00595865	0.0322824	0.0058	0.0656243	0.020435	0.00526049	0.0141547	0.0217603	0.00872827
0	1	0.00973184	0.00468234	0.0177322	0.00360283	0.028104	0.015353	0.00323354	0.0187169	0.0184634	0.00413286
0	1	0.0382572	0.0494998	0.0167689	0.0626251	0.0876144	0.0418396	0.10729	0.0251383	0.058664	0.0217854
0	1	0.16211	0.347332	0.00474481	0.00668341	0.108936	0.0752174	0.022357	0.107661	0.0075661	0.0073735
0	1	0.0961555	0.0338533	0.00894715	0.00612376	0.0396172	0.0774745	0.0275022	0.0515038	0.00567675	0.00429494
0	1	0.2013	0.310049	0.0141939	0.0815213	0.15137	0.115851	0.0692436	0.0721125	0.0101069	0.0165297
0	1	0.304862	0.235374	0.00772452	0.0144043	0.0566051	0.22878	0.182774	0.246862	0.0103393	0.0111616
0	1	0.0949828	0.0799206	0.0120304	0.0133668	0.127093	0.0535081	0.0260492	0.0401048	0.0246559	0.0144363
0	1	0.0862603	0.124724	0.013109	0.00858204	0.0362361	0.0485257	0.00789073	0.0679071	0.0170041	0.00708483
0	1	0.0974323	0.12273	0.00991905	0.0198938	0.154816	0.0430131	0.0329504	0.0433126	0.0130778	0.0114406
0	1	0.195583	0.156241	0.00711721	0.00942151	0.136888	0.0733062	0.0217537	0.0652751	0.012309	0.0235067
0	1	0.097313	0.060957	0.00490536	0.0420317	0.105993	0.0408952	0.0493433	0.0263596	0.0202139	0.0132998
0	1	0.0265151	0.00524874	0.0431974	0.00616769	0.0415915	0.039009	0.0185202	0.0129848	0.0412465	0.0137101
0	1	0.0865855	0.0104635	0.013692	0.00519641	0.0612847	0.0216199	0.0110005	0.014876	0.0269722	0.0106
0	1	0.343564	0.359421	0.0125665	0.0560008	0.177616	0.214819	0.609212	0.225616	0.0349953	0.00614001
0	1	0.0161132	0.00482587	0.0215878	0.00918563	0.0339467	0.0177518	0.00458484	0.0122245	0.0133167	0.0848335
0	1	0.00100654	0.00397243	0.0170565	0.00155927	0.00564151	0.00879237	0.00195459	0.00879308	0.0242108	0.00787932
0	1	0.0409404	0.0296728	0.0599687	0.00366547	0.0090966	0.0182688	0.00195459	0.0107605	0.0138205	0.00633769
0	1	0.22962	0.0160332	0.0354971	0.00373773	0.0379836	0.18531	0.0280033	0.0716699	0.0307031	0.026724
0	1	0.0812275	0.0876808	0.0147769	0.00778363	0.03001	0.087017	0.067162	0.0614733	0.0113274	0.0164015
0	1	0.0396487	0.0157462	0.0178539	0.00672735	0.0559234	0.0154601	0.0119446	0.0175666	0.0254986	0.0133237
0	1	0.217445	0.10661	0.0148579	0.00640358	0.0448246	0.138987	0.026515	0.110271	0.00986806	0.00792139
0	1	0.298666	0.218123	0.00761912	0.0116213	0.0505138	0.264737	0.159983	0.19986	0.0114187	0.0212646
0	1	0.155316	0.00453882	0.0308008	0.00338564	0.04699	0.0745902	0.00913351	0.0371835	0.0247347	0.0126664
0	1	0.290942	0.0195751	0.0589705	0.00644752	0.068305	0.125157	0.0171327	0.120362	0.0120701	0.0188849
0	1	0.327415	1.08532	0.00953012	0.0233318	0.257239	0.101693	0.109078	0.29828	0.0101069	0.0193153
0	1	0.031217	0.00681208	0.0191008	0.00978922	0.0536699	0.021294	0.00589996	0.00610247	0.0120701	0.0628002
0	1	0.185461	0.216664	0.00967824	0.0168843	0.0405568	0.268697	0.187787	0.312142	0.0337955	0.00969174
0	1	0.021706	0.00624568	0.0285717	0.0112247	0.0293031	0.010104	0.00664797	0.0126144	0.0207513	0.00739021
0	1	0.110754	0.0698046	0.0158968	0.0121263	0.11922	0.0462059	0.0163485	0.0474979	0.0182507	0.0177678
0	1	0.0817064	0.129966	0.011279	0.0466161	0.0674215	0.0432957	0.06469	0.0332646	0.0236505	0.0111524
0	1	0.125302	0.0765997	0.0146031	0.0112616	0.198111	0.0521816	0.00916965	0.0412877	0.0162463	0.00910503
0	1	0.225431	0.226096	0.00824263	0.00949381	0.216032	0.0778656	0.0132598	0.0939581	0.0157422	0.019964
0	1	0.0568234	0.0124914	0.0251792	0.00858204	0.0151439	0.0286872	0.00789008	0.0131635	0.0229459	0.00883607
0	1	0.0157739	0.0159589	0.0107366	0.020226	0.0573666	0.0177126	0.00390918	0.024449	0.0209566	0.0118551
0	1	0.115125	0.018163	0.0266187	0.00815769	0.0294249	0.115438	0.0176637	0.0679657	0.00466907	0.0604888
0	1	0.0560879	0.0190087	0.0145292	0.00936487	0.162866	0.0308442	0.00586378	0.0267496	0.0123351	0.0133475
0	1	0.34919	0.53125	0.0111318	0.0831128	0.237245	0.169404	0.221523	0.221452	0.0269812	0.0143878
0	1	0.00234954	0.00198621	0.00836418	0.0167177	0.00864131	0.00637405	0.00901241	0.00916348	0.0396589	0.00481176
0	1	0.0181234	0.0139035	0.00894715	0.0385574	0.0116625	0.00696136	0.0085302	0.00693326	0.0167653	0.00229472
0	1	0.0588999	0.0154669	0.0284577	0.00612376	0.121486	0.023489	0.00785455	0.0214334	0.0108496	0.00986024
0	1	0.198881	0.171723	0.00953012	0.0311825	0.175544	0.108998	0.224251	0.0976593	0.0374569	0.0130984
0	1	0.1215	0.217661	0.00233188	0.0155892	0.147651	0.0442972	0.00916965	0.0846743	0.00651069	0.0188587
0	1	0.258716	0.101651	0.011279	0.0573816	0.116833	0.176023	0.392747	0.0757811	0.0553443	0.019683
0	1	0.279872	0.600121	0.00937627	0.0752547	0.0594684	0.336204	0.519671	0.440577	0.0278299	0.0175434
0	1	0.0100692	0.00610217	0.036431	0.0024583	0.0038114	0.00517868	0.00266643	0.0075528	0.0120701	0.0111481
0	1	0.0506806	0.0120608	0.0728377	0.0081704	0.0706642	0.02902	0.00623779	0.0252483	0.0288183	0.0246292
0	1	0.064105	0.0292346	0.00953012	0.0166745	0.0531049	0.043757	0.0209954	0.0454274	0.0254117	0.0143009
0	1	0.121798	0.160129	0.0067891	0.0142942	0.193704	0.0427573	0.0221761	0.0796978	0.0123351	0.0143405
0	1	0.144263	0.0448801	0.0113601	0.0133437	0.0457367	0.102492	0.0679148	0.122562	0.0308454	0.00885978
0	1	0.197733	0.01376	0.0313907	0.00886188	0.0912538	0.0738388	0.00799927	0.0173878	0.022189	0.0145867
0	1	0.0997426	0.090105	0.00770019	0.0448146	0.125115	0.0406321	0.119751	0.0401048	0.0148021	0.0318514
0	1	0.0956874	0.127276	0.0105504	0.00733094	0.131312	0.0452956	0.00920586	0.0580028	0.0111146	0.0112542
0	1	0.0944245	0.0230572	0.00653425	0.0205624	0.0807546	0.0659595	0.0885194	0.027505	0.017508	0.0126952
0	1	0.00920154	0.0126272	0.00657477	0.0756751	0.0122458	0.00954552	0.0156729	0.0160459	0.0268983	0.00542945
0	1	0.162757	0.0526894	0.0130279	0.0106433	0.113058	0.0599713	0.00529667	0.0309316	0.0184505	0.0185254
0	1	0.123825	0.112524	0.0122751	0.00999343	0.0181419	0.196656	0.168926	0.185785	0.0182746	0.0267074
0	1	0.122812	0.02385	0.0455601	0.00355967	0.0404497	0.0546925	0.00266643	0.0202376	0.0106108	0.0169683
0	1	0.0959895	0.0377372	0.0251396	0.00918563	0.0980758	0.046235	0.00676905	0.0265838	0.0219758	0.0205654
0	1	0.197662	0.346672	0.0221934	0.00643288	0.0247506	0.298511	0.0913142	0.31555	0.00673362	0.00807442
0	1	0.192567	0.109039	0.012526	0.00645157	0.0491666	0.155083	0.0624684	0.186198	0.0106741	0.0131582
0	1	0.0110776	0.00978758	0.0115541	0.00942151	0.0227561	0.0151077	0.00451248	0.00955344	0.0118313	0.0121186
0	1	0.226552	0.16489	0.015522	0.00895027	0.0519308	0.296669	0.194549	0.314578	0.0158557	0.0104271
0	1	0.0208095	0.0123479	0.00848562	0.00673493	0.0288679	0.0186114	0.00390918	0.0107362	0.00910326	0.0381491
0	1	0.20055	0.047472	0.0207282	0.00793453	0.0339511	0.171586	0.0492815	0.158988	0.01174	0.0159533
0	1	0.258062	0.280854	0.0104775	0.0127066	0.0402531	0.263611	0.125757	0.304238	0.0195921	0.0109242
0	1	0.383273	0.693475	0.0106556	0.0176318	0.118761	0.267846	0.204714	0.395633	0.00344861	0.0130242
0	1	0.297659	0.310273	0.00653425	0.0201391	0.154988	0.127081	0.195337	0.141901	0.0435663	0.00967158
0	1	0.209145	0.715146	0.0094491	0.0174878	0.0202266	0.25403	0.336313	0.687209	0.0124296	0.0123704
0	1	0.151341	0.0541291	0.025395	0.0104367	0.244454	0.0786799	0.00653943	0.0324166	0.0244313	0.016483
0	1	0.258377	0.00397243	0.122774	0.00607982	0.0760639	0.132895	0.00461967	0.043625	0.0253867	0.0158083
0	1	0.0562735	0.048251	0.0168821	0.0174	0.0842286	0.0205996	0.0071789	0.0255602	0.0192323	0.0190101
0	1	0.153511	0.106664	0.014356	0.00700717	0.244927	0.0618146	0.0071789	0.0405922	0.0142722	0.03435
0	1	0.251881	0.102437	0.0101131	0.0089058	0.0473372	0.313782	0.066037	0.161953	0.0143395	0.0200844
0	1	0.0982595	0.142828	0.00416184	0.00737486	0.151637	0.044193	0.014394	0.0734295	0.00567675	0.00924211
0	1	0.210425	0.212561	0.0119267	0.00459282	0.0283573	0.243996	0.135124	0.290276	0.00888647	0.0149689
0	1	0.00872809	0.00595865	0.0217324	0.00108981	0.0147867	0.00531691	0.00266643	0.00801316	0.0135555	0.00481176
0	1	0.329331	0.415356	0.00948963	0.00763794	0.0663692	0.249049	0.0483102	0.33446	0.00888647	0.009246
0	1	0.274639	0.444628	0.0114491	0.0489973	0.21428	0.11477	0.398483	0.131212	0.034087	0.0260913
0	1	0.381593	0.261397	0.014356	0.0158678	0.128409	0.28914	0.318784	0.27065	0.0517551	0.0131012
0	1	0.118512	0.206242	0.00416184	0.0077229	0.0952637	0.0509404	0.0131915	0.0954904	0.00344861	0.00903748
0	1	0.0600788	0.109529	0.0230125	0.00547623	0.0581337	0.0421342	0.0033059	0.0404362	0.00395245	0.00823607
0	1	0.134595	0.138772	0.00709297	0.0129014	0.0905746	0.057855	0.0628318	0.0551406	0.0155448	0.00562116
0	1	0.0439713	0.0177324	0.0173925	0.00677128	0.0600673	0.0187697	0.00454865	0.0271005	0.0108496	0.00860795
0	1	0.0704509	0.0958765	0.00715774	0.0416117	0.0907141	0.0241937	0.0352623	0.0396954	0.0172691	0.00936761
0	1	0.0117477	0.00283965	0.017618	0.0058	0.0189058	0.00989787	0.00916965	0.00992387	0.0412784	0.00957127
0	1	0.0315479	0.00482587	0.0202941	0.0058	0.0385359	0.0258107	0.00334207	0.0225188	0.0181962	0.00332943
0	1	0.122843	0.2172	0.00233188	0.0155892	0.148982	0.0442972	0.00916965	0.0841674	0.00626309	0.0189981
0	1	0.269218	0.285783	0.00957068	0.0304899	0.220966	0.109374	0.284187	0.121307	0.0671986	0.00950301
0	1	0.172167	0.366255	0.00595128	0.0113421	0.228774	0.0760339	0.0124032	0.0690574	0.00986806	0.0206871
0	1	0.0279964	0.0113509	0.00572595	0.0645839	0.0344038	0.0185533	0.059602	0.0227414	0.0559791	0.00591471
0	1	0.0174533	0.0137261	0.00721151	0.0466296	0.0139658	0.00626695	0.0319182	0.00775104	0.0401889	0.00343424
0	1	0.261977	0.272552	0.00765968	0.013572	0.0465151	0.366285	0.148643	0.353671	0.00863346	0.0127149
0	1	0.193256	0.230767	0.00470428	0.0211042	0.03702	0.283088	0.170198	0.264647	0.00984195	0.0114949
0	1	0.116296	0.20259	0.0238052	0.00853811	0.156838	0.0544869	0.0316111	0.061281	0.0177262	0.0163081
0	1	0.277686	0.424952	0.00532778	0.0113202	0.0437738	0.31003	0.253543	0.467487	0.0102498	0.0113107
0	1	0.181318	0.17197	0.0132791	0.00836005	0.0332617	0.309287	0.214273	0.279648	0.0137433	0.0131734
0	1	0.112445	0.0950665	0.00828316	0.00910838	0.164282	0.0493854	0.014394	0.0484885	0.0145371	0.0192322
0	1	0.083235	0.096246	0.00536831	0.0103928	0.107881	0.0403586	0.00973939	0.0358935	0.0105847	0.0499333
0	1	0.0540312	0.103729	0.00357887	0.0243516	0.121375	0.0356394	0.0419733	0.0338041	0.0210923	0.0125389
0	1	0.167452	0.234307	0.00846128	0.00797845	0.281039	0.0637999	0.0128711	0.0601225	0.0110885	0.0246608
0	1	0.198153	0.141116	0.00953012	0.0156627	0.222359	0.0788005	0.0195459	0.0679802	0.00790488	0.0267048
0	1	0.254135	0.304471	0.0136109	0.00613487	0.0484724	0.2964	0.128025	0.334079	0.0162875	0.0120694
0	1	0.218255	0.248148	0.0107366	0.00886188	0.0514421	0.161167	0.085983	0.176737	0.00966299	0.00744416
0	1	0.188964	0.238465	0.0132904	0.00578323	0.0203292	0.269273	0.282589	0.412687	0.0235681	0.0130924
0	1	0.171172	0.0126272	0.0124045	0.0170542	0.0683088	0.0905254	0.0188887	0.0580483	0.00908502	0.0128917
0	1	0.196358	0.291029	0.0182957	0.00761076	0.0372056	0.288223	0.204719	0.357096	0.0298028	0.0123319
0	1	0.195395	0.263882	0.00353835	0.00394529	0.038416	0.196974	0.128758	0.269165	0.00702644	0.00548874
0	1	0.0298712	0.00070991	0.0362318	0.00524035	0.0276983	0.0218653	0.00398155	0.00764274	0.0370063	0.0065271
0	1	0.00805518	0.00326252	0.0273029	0.00577687	0.0154496	0.00391597	0.00792691	0.0128571	0.0135816	0.00788827
0	1	0.00335609	0.00397243	0.0173519	0.00273812	0.0038114	0.00461213	0.00195459	0.00571252	0.0233365	0.00497884
0	1	0.0107383	0.0171661	0.0107771	0.00403953	0.0421323	0.0161649	0.00593614	0.0138606	0.0115651	0.0114643
0	1	0.142944	0.0983368	0.00711721	0.0137345	0.103598	0.062476	0.0417416	0.0427871	0.0108496	0.0129223
0	1	0.167496	0.336845	0.00653425	0.0110403	0.0102908	0.296598	0.2903	0.415354	0.0138205	0.0101117
0	1	0.157751	0.219718	0.00953012	0.0192272	0.151633	0.0738837	0.0436467	0.0606602	0.0116987	0.0104895
0	1	0.206049	0.054444	0.0413191	0.00793453	0.0585336	0.148015	0.0675456	0.124432	0.0165801	0.012118
0	1	0.173776	0.119241	0.0149795	0.00273812	0.0799944	0.105034	0.0277006	0.144972	0.00862151	0.0114094
0	1	0.264484	0.753241	0.01136	0.014426	0.0761324	0.292461	0.256173	0.571867	0.0103719	0.0159809
0	1	0.457305	0.549187	0.0120725	0.00950939	0.16491	0.226125	0.274871	0.368906	0.0220407	0.0107294
0	1	0.104894	0.0291078	0.0278267	0.00181076	0.0235611	0.0932643	0.0314906	0.0469287	0.0135675	0.0324073
0	1	0.291775	0.0857663	0.0184368	0.0104367	0.0763545	0.233799	0.0545919	0.210072	0.00891303	0.0099853
0	1	0.153818	0.946261	0.0114006	0.0124782	0.0192639	0.4273	0.401103	0.831714	0.012309	0.0184021
0	1	0.0652615	0.0147178	0.00567598	0.0317121	0.109353	0.0278448	0.0662809	0.0202376	0.0641912	0.00959588
0	1	0.133094	0.00752199	0.0950585	0.0033417	0.0386232	0.0699057	0.00586378	0.0129458	0.0330047	0.0107048
0	1	0.183955	0.259335	0.0190603	0.0267134	0.136496	0.107823	0.124849	0.103671	0.0182247	0.01133
0	1	0.0992395	0.0588117	0.0120171	0.00644752	0.12341	0.0623387	0.0304606	0.0834875	0.00665833	0.00782395
0	1	0.149687	0.577827	0.00587023	0.0106428	0.0323213	0.256862	0.361734	0.478431	0.00368749	0.0147971
0	1	0.0616138	0.00553577	0.0388657	0.00273812	0.0316381	0.0619027	0.00390918	0.020998	0.0226809	0.0169437
0	1	0.043632	0.0171661	0.00957068	0.0136623	0.103393	0.0235961	0.00668414	0.017937	0.022657	0.0145801
0	1	0.129217	0.0320665	0.0157971	0.00694454	0.12887	0.0526472	0.0110881	0.0213685	0.0220745	0.0268103
0	1	0.170679	0.00666856	0.0858522	0.00273812	0.0322557	0.0920318	0.00378354	0.0209785	0.0288988	0.00996061
0	1	0.272172	0.0960637	0.0200102	0.00825829	0.179221	0.121328	0.029059	0.0759907	0.0244336	0.00528856
0	1	0.246505	0.143686	0.0106961	0.00858204	0.0673057	0.150702	0.0242426	0.193408	0.0115663	0.0189028
0	1	0.080714	0.136212	0.00540883	0.031826	0.159936	0.0345823	0.0637288	0.0478434	0.0441597	0.0106989
0	1	0.245481	0.189891	0.00957068	0.00793453	0.0523944	0.298182	0.145259	0.285791	0.0172484	0.00991704
0	1	0.147359	0.119244	0.00649372	0.0486588	0.170236	0.0611466	0.0231775	0.0649858	0.0162615	0.0110133
0	1	0.177071	0.133826	0.0138736	0.0387892	0.149199	0.0919318	0.0646611	0.0748692	0.0214604	0.0105347
0	1	0.174384	0.175995	0.0149795	0.00469977	0.0450217	0.219657	0.0602542	0.236304	0.0150409	0.00592068
0	1	0.0417295	0.032267	0.00649372	0.022763	0.0830078	0.0284536	0.00789073	0.0205886	0.0359183	0.0122579
0	1	0.0445414	0.0146135	0.0193424	0.00640358	0.0582452	0.026018	0.00350129	0.0129653	0.0202968	0.00481501
0	1	0.121835	0.0307902	0.0119431	0.00631455	0.0840855	0.0571075	0.0132236	0.0451095	0.0236364	0.00746528
0	1	0.246248	0.26851	0.0155476	0.0100322	0.0203873	0.360663	0.377686	0.432547	0.0268983	0.0172529
0	1	0.236503	0.035616	0.0252869	0.00612376	0.0573021	0.153579	0.0275814	0.138856	0.0140974	0.00745631
0	1	0.17964	0.270622	0.0029959	0.0739307	0.352791	0.0754499	0.0930146	0.0869234	0.0204788	0.0244903
0	1	0.185698	0.164487	0.0070767	0.0211867	0.0385227	0.257447	0.188109	0.244216	0.00912535	0.0209005
0	1	0.233837	0.172526	0.0119836	0.0118798	0.186271	0.132005	0.083224	0.148593	0.0152538	0.00674875
0	1	0.169411	0.281093	0.00657477	0.0156497	0.0165297	0.337607	0.262358	0.324225	0.0108616	0.0172668
0	1	0.0352376	0.00894181	0.0137325	0.00370941	0.102819	0.0185251	0.00796308	0.0294011	0.0140333	0.00685057
0	1	0.0392694	0.0194393	0.0154144	0.00815249	0.0415673	0.0182792	0.00725126	0.0325011	0.0175637	0.00726461
0	1	0.12501	0.0117596	0.0716878	0.00515247	0.0408657	0.0908158	0.0212095	0.0401307	0.0277799	0.0142817
0	1	0.173422	0.317731	0.0187361	0.0077553	0.0152962	0.383413	0.392579	0.364164	0.0165264	0.014464
0	1	0.283227	0.285211	0.011862	0.0115445	0.0639484	0.270957	0.207897	0.288589	0.00809695	0.00870623
0	1	0.0422639	0.0728568	0.00941816	0.0214003	0.0682397	0.0260627	0.0190083	0.029752	0.0165264	0.010174
0	1	0.0965046	0.653971	0.00349782	0.0103928	0.011283	0.304758	0.283759	0.453503	0.0180118	0.0102106
0	1	0.00906174	0.00411595	0.00836418	0.0143381	0.0179907	0.00105715	0.003873	0.0043196	0.017508	0.00436115
0	1	0.181911	0.0238346	0.0150927	0.00454888	0.070718	0.147953	0.0128482	0.0770705	0.0155622	0.011449
0	1	0.109049	0.00737848	0.082943	0.00761076	0.0609555	0.0441687	0.00526049	0.015266	0.035652	0.0138508
0	1	0.0933245	0.234118	0.00587023	0.0165605	0.138377	0.0358058	0.0686574	0.105243	0.00658451	0.00668945
0	1	0.0702832	0.0265307	0.0143965	0.00306188	0.142167	0.0286303	0.0110519	0.0267496	0.0266333	0.00522338
0	1	0.290326	0.243308	0.00770019	0.0434699	0.116751	0.235364	0.19019	0.23259	0.0167172	0.0156288
0	1	0.186799	0.418419	0.0112385	0.0139704	0.0269505	0.363696	0.189941	0.482836	0.0106108	0.0122651
0	1	0.443036	0.908754	0.00405654	0.00454888	0.120635	0.334247	0.29749	0.67962	0.0115663	0.0107205
0	1	0.036247	0.0144699	0.0314406	0.00761076	0.0452275	0.0122574	0.0060085	0.0156559	0.0295465	0.0122477
0	1	0.242741	1.0059	0.00649372	0.0342843	0.194089	0.0907374	0.087846	0.291659	0.00469515	0.0675612
0	1	0.250383	0.303721	0.00649372	0.0107939	0.24327	0.0957785	0.0271952	0.117585	0.00984195	0.0115359
0	1	0.0982434	0.0186166	0.0218409	0.0104367	0.0739698	0.0538694	0.0305675	0.023838	0.0476267	0.017866
0	1	0.148558	0.373413	0.00812606	0.00300683	0.0206325	0.273412	0.330162	0.406187	0.0153656	0.00770752
0	1	0.216224	0.30222	0.0114894	0.00730518	0.0216693	0.34856	0.213396	0.375142	0.0109783	0.0152553
0	1	0.170283	0.0758989	0.0124855	0.0106727	0.0353197	0.157078	0.0494721	0.118657	0.00754547	0.0464665
0	1	0.286452	0.225448	0.011198	0.0101499	0.0334147	0.348414	0.137386	0.359812	0.0127542	0.0159869
0	1	0.221434	0.224112	0.014356	0.00923012	0.163852	0.088691	0.0178762	0.141361	0.00811769	0.010636
0	1	0.147136	0.376439	0.0150254	0.00914171	0.0299342	0.26593	0.259436	0.387268	0.0145022	0.013951
0	1	0.220228	0.317397	0.00828316	0.0103038	0.0712453	0.227707	0.198543	0.32315	0.012309	0.0120517
0	1	0.110123	0.152451	0.00257348	0.0464746	0.10951	0.0461973	0.15736	0.0776924	0.0211955	0.00872529
0	1	0.257831	0.343247	0.00416184	0.033383	0.194173	0.116384	0.308699	0.142566	0.0399761	0.0209587
0	1	0.219596	0.187721	0.0156596	0.00820677	0.0352536	0.240595	0.0918065	0.266446	0.00986806	0.0181492
0	1	0.0725505	0.178903	0.0142415	0.0111525	0.14963	0.0426344	0.0191584	0.0975112	0.00513165	0.00591172
0	1	0.17832	0.122651	0.0111575	0.0137785	0.0338868	0.131291	0.0288965	0.162818	0.00419132	0.0127573
0	1	0.246358	0.195215	0.00649381	0.00974531	0.146996	0.166146	0.0262474	0.112945	0.0154449	0.0125676
0	1	0.119535	0.0628567	0.011509	0.0140143	0.0307458	0.0998931	0.00660915	0.0488003	0.00814377	0.0772422
0	1	0.12015	0.0628567	0.0122463	0.0140143	0.0307458	0.100642	0.00727042	0.0488003	0.00845322	0.0756057
0	1	0.198312	0.141057	0.011279	0.012298	0.141938	0.0908641	0.0927754	0.0673027	0.0192323	0.0110367
0	1	0.0966595	0.00354956	0.0514151	0.00668341	0.0329538	0.0471877	0.00529667	0.0201986	0.0172431	0.0106998
0	1	0.201674	0.334209	0.00824263	0.0175677	0.0347606	0.450557	0.326784	0.472016	0.0135295	0.0176052
0	1	0.323805	0.513925	0.022947	0.018334	0.0467361	0.431825	0.189613	0.519544	0.0140244	0.0162646
0	1	0.194184	0.111944	0.0124855	0.00793453	0.201755	0.0851861	0.0184881	0.100654	0.00886041	0.00675173
0	1	0.247173	0.174598	0.00828316	0.00459282	0.0388016	0.301186	0.101361	0.262844	0.00705863	0.0177175
0	1	0.112758	0.0102865	0.0242019	0.0103489	0.0500574	0.0601004	0.003873	0.0159841	0.022177	0.0576234
0	1	0.189955	0.343291	0.00953012	0.00825829	0.0458839	0.176493	0.153482	0.281714	0.0113535	0.0126042
0	1	0.0651171	0.0102181	0.0446053	0.0058	0.0615477	0.0305989	0.00356865	0.0251898	0.0187285	0.0103065
0	1	0.101305	0.0443979	0.00420237	0.0351052	0.0795982	0.0474542	0.117472	0.0549222	0.0451471	0.00187471
0	1	0.176079	0.0853985	0.00948963	0.00807443	0.180442	0.0751902	0.0105837	0.0439083	0.0347433	0.011671
0	1	0.0772588	0.53966	0.00546539	0.00412914	0.00472645	0.23961	0.280382	0.668408	0.0103458	0.00698873
0	1	0.0422862	0.0140471	0.00540883	0.0406639	0.0632696	0.0216188	0.0161539	0.0297716	0.0608705	0.0159855
0	1	0.183236	0.264263	0.0125665	0.0327534	0.177864	0.093362	0.230598	0.114474	0.0184178	0.0155063
0	1	0.339626	0.544766	0.0190928	0.00672735	0.0408591	0.315882	0.182832	0.54907	0.0133428	0.0133117
0	1	0.183946	0.0928983	0.00507292	0.0180915	0.153751	0.0802758	0.0340896	0.0770901	0.00986806	0.0153492
0	1	0.353687	0.11879	0.0226524	0.00797845	0.0705743	0.217675	0.0308899	0.12474	0.00763992	0.0100724
0	1	0.165398	0.169315	0.0107366	0.00617528	0.0394767	0.213048	0.103093	0.183183	0.00870404	0.00681622
0	1	0.116577	0.281826	0.00695522	0.00459282	0.00907298	0.301523	0.231208	0.304694	0.0147881	0.0083329
0	1	0.221724	0.275481	0.0154409	0.00301794	0.0416611	0.322894	0.122013	0.423061	0.00716218	0.0129893
0	1	0.171837	0.0641335	0.0106961	0.00853811	0.0676981	0.122467	0.0265196	0.0865078	0.018048	0.00923818
0	1	0.119109	0.117673	0.0160643	0.00557779	0.0228684	0.230986	0.0960489	0.168882	0.0115923	0.0287562
0	1	0.225921	0.193336	0.00940858	0.00366547	0.0242171	0.320309	0.182009	0.264964	0.0130485	0.00730416
0	1	0.137303	0.16088	0.0105098	0.00953773	0.0348118	0.347123	0.275688	0.210371	0.0111146	0.0350693
0	1	0.194403	0.0156104	0.0611806	0.00918563	0.0566709	0.11285	0.00948465	0.0635643	0.024931	0.0152823
0	1	0.123572	0.353278	0.00922244	0.0137229	0.148481	0.0640618	0.0168539	0.068726	0.0179858	0.0980248
0	1	0.0626543	0.0901476	0.0165177	0.00946546	0.0874948	0.0306835	0.00653943	0.0320722	0.0103458	0.0138562
0	1	0.0961888	0.107399	0.00774071	0.0250547	0.108103	0.0388922	0.0382354	0.0556395	0.0152799	0.00550068
0	1	0.23581	0.46478	0.00814986	0.00801836	0.0211417	0.36082	0.346277	0.440862	0.0137944	0.0186216
0	1	0.231013	0.0794839	0.0059918	0.019773	0.126975	0.108068	0.0901224	0.103204	0.0321067	0.0114206
0	1	0.109167	0.0756197	0.00907665	0.00733094	0.0175854	0.15479	0.0276243	0.0944469	0.0168423	0.0300346
0	1	0.162672	0.2642	0.00661527	0.0107384	0.156786	0.0661291	0.0192992	0.11384	0.0118573	0.00810462
0	1	0.15413	0.275655	0.0181936	0.00398923	0.0432462	0.174742	0.0676718	0.234372	0.00716218	0.0125359
0	1	0.121871	0.241459	0.00894715	0.007091	0.0154766	0.381827	0.254593	0.33721	0.00936423	0.0148474
0	1	0.218943	0.123115	0.0088338	0.00668341	0.0297828	0.315991	0.0573285	0.250201	0.0106457	0.014817
0	1	0.237553	0.675107	0.0179817	0.00532013	0.024854	0.310891	0.128893	0.5405	0.0108203	0.0172091
0	1	0.274047	0.607195	0.0142344	0.00906946	0.0352661	0.41431	0.504244	0.685416	0.0154641	0.0165699
0	1	0.235814	0.318142	0.0100726	0.0196467	0.0284761	0.534748	0.465016	0.460239	0.0215484	0.0204466
0	1	0.189331	0.100463	0.0391246	0.0054479	0.0347882	0.208692	0.0161313	0.143584	0.00674955	0.0425218
0	1	0.25389	0.0577317	0.0446953	0.0054427	0.0386995	0.192789	0.0233024	0.146694	0.0190195	0.024966
0	1	0.261952	0.38817	0.00649372	0.00428583	0.0256131	0.302098	0.0948235	0.473374	0.00962917	0.00979059
0	1	0.20841	0.319492	0.0129875	0.00990289	0.0466795	0.310869	0.36219	0.437291	0.0131516	0.0109143
0	1	0.133915	0.22578	0.00778121	0.0128071	0.0455856	0.13308	0.067909	0.254935	0.00740105	0.00760886
0	1	0.268306	0.0567545	0.0233897	0.00607982	0.0299078	0.309854	0.0482371	0.207762	0.0173376	0.0200329
0	1	0.283273	0.216379	0.00532778	0.00733094	0.0548926	0.395052	0.257365	0.3737	0.00984195	0.019169
0	1	0.202753	0.908429	0.0160238	0.0107848	0.0271753	0.313292	0.388061	0.717849	0.0106727	0.0104952
0	1	0.0510115	0.0426111	0.00719824	0.0104959	0.143265	0.0335251	0.00650325	0.0391365	0.0135816	0.00955934
0	1	0.341043	0.424065	0.0119674	0.0580962	0.141013	0.178877	0.316979	0.322054	0.0206797	0.017589
0	1	0.181692	0.410498	0.00948963	0.0179934	0.0354404	0.267887	0.309834	0.417482	0.0184038	0.0103094
0	1	0.231644	0.0815782	0.00295538	0.0102423	0.0359012	0.256321	0.156875	0.140631	0.0151181	0.049692
0	1	0.173355	0.281782	0.00886614	0.0058	0.03804	0.217296	0.0817289	0.336082	0.0115543	0.00876094
0	1	0.0758499	0.311787	0.106034	0.00120718	0.0350664	0.0787996	0.00586378	0.0221678	0.0220077	0.00950329
0	1	0.20272	0.191818	0.00711721	0.00672735	0.0334909	0.252375	0.219203	0.289028	0.0152712	0.00664692
0	1	0.229824	0.327256	0.00904432	0.0149734	0.0353447	0.487615	0.365135	0.469085	0.0145244	0.0238267
0	1	0.140926	0.00326252	0.0602497	0.0033417	0.0309721	0.0966086	0.00263024	0.0228127	0.0249948	0.012465
0	1	0.0963003	0.196926	0.00595128	0.0656416	0.131838	0.0402071	0.0556737	0.0584902	0.0229459	0.0130894
0	1	0.139947	0.261928	0.0029959	0.00547623	0.0320255	0.153817	0.0355338	0.308567	0.00517291	0.0128832
0	1	0.233847	0.189249	0.00824263	0.0144137	0.0379702	0.271558	0.179512	0.288529	0.0227753	0.00961864
0	1	0.242869	0.309354	0.00973253	0.00640358	0.0661732	0.319424	0.259324	0.383351	0.0116184	0.0148623
0	1	0.204393	0.376142	0.0126071	0.0060064	0.0269105	0.322864	0.260724	0.46949	0.0187285	0.0103091
0	1	0.3308	1.09197	0.0114006	0.0612841	0.297448	0.141626	0.106262	0.344155	0.00469515	0.0148336
0	1	0.274149	0.0365516	0.0234731	0.00547623	0.0650137	0.174594	0.020511	0.0792081	0.0160225	0.0124963
0	1	0.248194	0.144873	0.00961109	0.0136068	0.0353923	0.369205	0.201841	0.270888	0.00665833	0.00650708
0	1	0.264303	0.296088	0.0124449	0.0100908	0.0818235	0.142502	0.0537529	0.21051	0.0132906	0.0105288
0	1	0.182841	0.292563	0.01502	0.0251837	0.0517409	0.19177	0.103396	0.268545	0.0226809	0.0063683
0	1	0.102706	0.0515058	0.0106961	0.00552017	0.0447739	0.0557141	0.00792691	0.0569999	0.0157836	0.00986182
0	1	0.142223	0.171364	0.0192854	0.0119238	0.0318678	0.171984	0.0991047	0.223303	0.0143244	0.0163498
0	1	0.190806	0.44992	0.00649372	0.0183094	0.0242414	0.319843	0.356935	0.567839	0.0107548	0.0200881
0	1	0.250777	0.182093	0.0124449	0.0119238	0.0659287	0.148221	0.0163848	0.181109	0.00886041	0.0111593
0	1	0.316302	0.237416	0.0184773	0.0142982	0.0822042	0.307032	0.137814	0.216649	0.0199893	0.00988646
0	1	0.274891	0.284541	0.0295296	0.00733094	0.0475455	0.254721	0.255682	0.247551	0.017534	0.00974064
0	1	0.054376	0.0668215	0.01685	0.0171202	0.108007	0.026308	0.00522431	0.0156168	0.00828781	0.0853501
0	1	0.106725	0.062298	0.0243071	0.00394529	0.0499703	0.0445401	0.00526049	0.0445889	0.0103458	0.0109468
0	1	0.126531	0.566167	0.00532778	0.0057549	0.00678643	0.3215	0.428081	0.550443	0.0199218	0.0132099
0	1	0.19236	0.627242	0.00672831	0.00234729	0.0203918	0.317731	0.119253	0.508696	0.00667256	0.0120251
0	1	0.230011	0.354957	0.00963694	0.0106727	0.069531	0.18062	0.12205	0.233228	0.0160225	0.00955619
0	1	0.248224	0.0314464	0.0133974	0.00394529	0.124198	0.117591	0.0255735	0.0606669	0.0361291	0.00632848
0	1	0.125764	0.0749734	0.00770019	0.0104807	0.0864194	0.0634499	0.0158538	0.0975821	0.00845141	0.0301714
0	1	0.286535	0.281332	0.00957059	0.00676776	0.0604041	0.261992	0.0876282	0.195466	0.0165264	0.0609929
0	1	0.253193	0.0941465	0.011279	0.00398923	0.0361488	0.210364	0.0221192	0.126227	0.00862151	0.00759173
0	1	0.140967	0.168434	0.0131901	0.0786777	0.177949	0.0573664	0.0726818	0.0523489	0.0380621	0.0118966
0	1	0.250807	0.101735	0.0165257	0.0143821	0.0578335	0.159535	0.0483258	0.10039	0.00686342	0.02949
0	1	0.270655	0.47576	0.00894715	0.0124759	0.0322309	0.278888	0.236342	0.377304	0.0182269	0.0107433
0	1	0.0674639	0.0408648	0.0107771	0.00821435	0.0871051	0.0254962	0.00526049	0.0290111	0.0189258	0.0107272
0	1	0.259613	0.549276	0.00357887	0.0134961	0.105332	0.148759	0.135983	0.257561	0.0180664	0.0122375
0	1	0.164988	0.0203004	0.0384343	0.00060359	0.0233013	0.133705	0.00894041	0.044628	0.0158098	0.00649346
0	1	0.203852	0.217122	0.013109	0.00568899	0.0175582	0.314996	0.106733	0.215624	0.0130517	0.0114646
0	1	0.202385	0.526592	0.00461457	0.0089353	0.0216923	0.344241	0.171987	0.54442	0.0123612	0.0121806
0	1	0.265105	0.53973	0.00832368	0.0134107	0.0416942	0.366495	0.371225	0.591057	0.016332	0.0103035
0	1	0.285207	0.25605	0.0148579	0.0288468	0.269477	0.128026	0.206027	0.112812	0.042809	0.0108207
0	1	0.225712	0.200165	0.0202668	0.00668341	0.0429778	0.163245	0.0996211	0.201201	0.00766599	0.00750484
0	1	0.347533	1.09647	0.00984586	0.00886188	0.157056	0.270216	0.0719957	0.524327	0.0106108	0.0115672
0	1	0.125185	0.127535	0.00595128	0.0231848	0.111019	0.0631044	0.0192321	0.0757773	0.0187285	0.0074623
0	1	0.21444	0.106936	0.015603	0.0033417	0.161177	0.0871168	0.013294	0.0646674	0.0179793	0.0142446
0	1	0.0907734	0.08275	0.0145366	0.00692334	0.0809339	0.041379	0.0144663	0.062011	0.0157576	0.00853656
0	1	0.163996	0.218701	0.00639656	0.00849821	0.0174814	0.321485	0.146429	0.268906	0.00986806	0.0181332
0	1	0.22217	0.556053	0.0101537	0.00946546	0.0277232	0.389934	0.4735	0.67993	0.0205472	0.0171878
0	1	0.208155	0.0645701	0.0657852	0.00366547	0.0533235	0.188176	0.0505968	0.128964	0.0264423	0.0113413
0	1	0.18459	0.147404	0.00347357	0.00292254	0.0273922	0.185566	0.0430323	0.177695	0.00859762	0.011023
0	1	0.422451	1.41664	0.0130279	0.0382531	0.0431021	0.465902	0.768176	0.967645	0.00608937	0.0182876
0	1	0.171475	0.0964013	0.0107366	0.0134986	0.0327436	0.199764	0.0990415	0.131358	0.0116456	0.00953715
0	1	0.183367	0.671801	0.00649372	0.0113459	0.0110284	0.288226	0.2001	0.55519	0.0120701	0.013415
0	1	0.243617	0.149404	0.0115144	0.0131749	0.0541474	0.2795	0.188825	0.317976	0.0216599	0.0121722
0	1	0.203852	0.327516	0.0131009	0.0104367	0.0329735	0.370938	0.319926	0.59353	0.0153092	0.0165274
0	1	0.0513535	0.0141905	0.0180159	0.00301794	0.0803417	0.0198204	0.00266643	0.017508	0.0260631	0.0039501
0	1	0.159164	0.269944	0.00828316	0.0249094	0.261663	0.0678271	0.0154091	0.0792168	0.0215499	0.00862346
0	1	0.178471	0.251412	0.00953012	0.00946546	0.0418427	0.265636	0.181499	0.431663	0.00862151	0.0129163
0	1	0.263667	0.132277	0.0201452	0.0103489	0.0422628	0.272738	0.0701341	0.20504	0.0255931	0.00782002
0	1	0.187959	0.392026	0.00890665	0.00852655	0.0223936	0.416507	0.323279	0.486027	0.0174429	0.0129971
0	1	0.1751	0.176502	0.00809688	0.0106727	0.0466246	0.2188	0.204352	0.179906	0.00962917	0.0106073
0	1	0.29877	0.39371	0.00402779	0.0186511	0.209576	0.120653	0.153985	0.17903	0.00888647	0.0149925
0	1	0.208255	0.306347	0.0166473	0.0134662	0.0291519	0.369912	0.197937	0.482667	0.0130517	0.0141517
0	1	0.173015	0.164999	0.0094491	0.00875491	0.0182686	0.216075	0.0329142	0.204855	0.00567675	0.0112453
0	1	0.153608	0.259715	0.0094491	0.00750772	0.0288378	0.304106	0.35065	0.376404	0.0110647	0.0114982
0	1	0.195628	0.195574	0.00557069	0.0202092	0.0246183	0.248258	0.224569	0.291851	0.0269395	0.00867111
0	1	0.16241	0.125018	0.00894715	0.0107681	0.0439643	0.167588	0.140702	0.142209	0.0253989	0.00271472
0	1	0.201888	0.0276635	0.0204758	0.00644752	0.0693946	0.107131	0.0107019	0.0644236	0.0120701	0.0133147
0	1	0.0775284	0.274165	0.0119836	0.0192766	0.110207	0.0393896	0.05075	0.103781	0.0113535	0.0523263
0	1	0.231807	0.375977	0.0124855	0.00607982	0.0374781	0.374076	0.143577	0.39766	0.0114035	0.0109566
0	1	0.0801576	0.010928	0.074271	0.0058	0.0522188	0.042771	0.00254077	0.0256502	0.0372181	0.0118622
0	1	0.176555	0.391162	0.00291485	0.0184227	0.0645866	0.162605	0.0919666	0.264155	0.00567675	0.0072952
0	1	0.138168	0.197354	0.0101537	0.0102471	0.0225071	0.205266	0.25492	0.228696	0.0107465	0.0112124
0	1	0.241602	0.496489	0.00649372	0.0170762	0.0405568	0.278183	0.142129	0.443408	0.00986806	0.0102975
0	1	0.227982	0.254246	0.00478533	0.01001	0.0385131	0.22077	0.100731	0.219953	0.0128128	0.0123423
0	1	0.24031	0.113677	0.0101131	0.00519641	0.031189	0.25291	0.105759	0.189626	0.00618059	0.0531289
0	1	0.192667	0.0900124	0.00295538	0.0210654	0.0351699	0.143582	0.100487	0.144986	0.0196894	0.00416944
0	1	0.164131	0.26675	0.0070767	0.021559	0.0329649	0.29392	0.159066	0.323965	0.0128128	0.0224995
0	1	0.209813	0.500767	0.0106353	0.014782	0.0199214	0.424403	0.603016	0.654019	0.0336456	0.0214469
0	1	0.213084	0.0763419	0.0122668	0.017097	0.0672825	0.16994	0.0664205	0.114426	0.0216655	0.0113747
0	1	0.129222	0.161604	0.00790274	0.00610957	0.162116	0.0491546	0.0203663	0.10031	0.016003	0.0080028
0	1	0.423949	0.389531	0.0124855	0.0172009	0.0665808	0.34813	0.155089	0.35466	0.0202139	0.0114616
0	1	0.204552	0.190524	0.0191008	0.00761076	0.0935246	0.130241	0.081118	0.15577	0.0128389	0.00905541
0	1	0.18947	0.065968	0.0143965	0.00675568	0.0516328	0.107465	0.0176945	0.132675	0.00759191	0.016674
0	1	0.182945	0.521092	0.00832368	0.0093776	0.0148053	0.303944	0.167335	0.508096	0.0163288	0.0133072
0	1	0.150004	0.392533	0.00719824	0.0169141	0.017383	0.305188	0.161834	0.324843	0.0109249	0.0146311
0	1	0.115937	0.168732	0.0091576	0.00741998	0.0245112	0.2157	0.214626	0.237563	0.0160225	0.00764532
0	1	0.190487	0.556114	0.0106866	0.00477725	0.0138766	0.368989	0.244926	0.617803	0.0107394	0.0200154
0	1	0.110429	0.108286	0.00836418	0.0443972	0.100831	0.0549621	0.0864844	0.0480789	0.0320191	0.00746826
0	1	0.163968	0.127947	0.00715774	0.0199022	0.0378049	0.201442	0.089718	0.1552	0.0210359	0.00831126
0	1	0.274805	0.275742	0.0130279	0.0186769	0.0358971	0.372121	0.413799	0.408547	0.0248759	0.0132159
0	1	0.0288274	0.154137	0.00953012	0.0201487	0.109366	0.0347725	0.0873249	0.0274514	0.0269381	0.144587
0	1	0.153089	0.16306	0.00512532	0.00487265	0.0319015	0.171466	0.188172	0.161406	0.0113535	0.00678531
0	1	0.0515166	0.0895309	0.00778121	0.078252	0.102413	0.0282394	0.0335189	0.0396563	0.0189934	0.0192687
0	1	0.0281918	0.00269613	0.0247607	0.00153094	0.0169246	0.00873364	0.00657561	0.0114446	0.0277109	0.00922438
0	1	0.168298	0.158943	0.0119836	0.031826	0.117066	0.0864561	0.174115	0.0961186	0.0526434	0.00723052
0	1	0.200563	0.50592	0.013109	0.0129911	0.0174793	0.394077	0.310751	0.556279	0.0245611	0.0206563
0	1	0.294352	0.189838	0.00353835	0.00946546	0.0563116	0.239886	0.160095	0.209415	0.0145371	0.00843174
0	1	0.294352	0.189838	0.00353835	0.00946546	0.0563116	0.239886	0.160095	0.209415	0.0145371	0.00843174
0	1	0.109231	0.661577	0.0137325	0.0141022	0.00472645	0.329047	0.441001	0.688667	0.00965525	0.012155
0	1	0.324044	0.187422	0.00719819	0.0142196	0.047219	0.361002	0.311799	0.348051	0.0261422	0.0141348
0	1	0.127284	0.294703	0.00890665	0.00490772	0.0444508	0.230266	0.270907	0.344611	0.0118866	0.0131564
0	1	0.22721	0.0719775	0.00719824	0.00092735	0.0206325	0.136586	0.0289997	0.104852	0.0150409	0.00300528
0	1	0.107368	0.0198698	0.0141454	0.010113	0.0585274	0.0602063	0.00526049	0.0430877	0.0243791	0.00680022
0	1	0.197027	0.459871	0.00800786	0.0182259	0.0294157	0.448896	0.342856	0.597901	0.0211955	0.0186247
0	1	0.169853	0.0450695	0.0159349	0.0252316	0.187451	0.0640147	0.0128289	0.0255488	0.0176671	0.0218203
0	1	0.123202	0.407851	0.0112385	0.00830221	0.00906545	0.304055	0.444898	0.368179	0.0426559	0.00879315
0	1	0.19341	0.300622	0.0104817	0.0166726	0.0357507	0.292918	0.262358	0.348338	0.0271111	0.0125114
0	1	0.173626	0.116674	0.0119026	0.00776532	0.0272497	0.169536	0.0727838	0.152448	0.0168152	0.0655958
0	1	0.0594059	0.0848978	0.00653425	0.00700717	0.0090471	0.0745546	0.00458484	0.0843625	0.0027059	0.0472404
0	1	0.241023	0.255194	0.00832368	0.00862195	0.0389813	0.272266	0.231368	0.359413	0.0209121	0.00501242
0	1	0.265205	0.27767	0.0161049	0.0403797	0.218886	0.0884266	0.0460872	0.127111	0.00428254	0.0126319
0	1	0.209762	0.168631	0.0154409	0.0128008	0.0470098	0.315285	0.249331	0.267192	0.0113535	0.0381353
0	1	0.16682	0.0654235	0.014939	0.0195598	0.0988441	0.0998257	0.015692	0.0933743	0.0177469	0.00842578
0	1	0.295461	0.206643	0.00828316	0.00709556	0.0560698	0.205313	0.0542236	0.196672	0.010877	0.00925009
0	1	0.301447	0.35269	0.0119431	0.0352995	0.0505189	0.35692	0.560424	0.452161	0.0470503	0.0111132
0	1	0.323882	0.237779	0.0125665	0.00918563	0.0909196	0.208233	0.212022	0.187484	0.017773	0.00873423
0	1	0.0129035	0.00482587	0.0421632	0.0033417	0.0189535	0.0105256	0.00394537	0.00916348	0.0349051	0.00943285
0	1	0.185499	0.649682	0.00948963	0.0125273	0.0257506	0.302249	0.476479	0.561361	0.00716218	0.0201513
0	1	0.336794	0.242346	0.00957068	0.00594569	0.0420912	0.268077	0.0785194	0.313662	0.00543787	0.00828551
0	1	0.214096	0.319638	0.011279	0.00761076	0.0452015	0.2409	0.105396	0.389994	0.00790488	0.00929496
0	1	0.245101	0.424555	0.0106961	0.0526608	0.186945	0.110279	0.0716245	0.155067	0.0231999	0.0107917
0	1	0.232718	0.311264	0.0072388	0.0139184	0.285266	0.0978049	0.033111	0.126292	0.0172952	0.0141182
0	1	0.150382	0.822445	0.00474481	0.0058	0.0166699	0.275536	0.262613	0.629342	0.0127954	0.0139473
0	1	0.198124	0.160274	0.0154409	0.00668341	0.0462328	0.269537	0.253803	0.238512	0.0208415	0.0125922
0	1	0.227957	0.296139	0.01085	0.00612376	0.239363	0.080153	0.0137545	0.115908	0.0125882	0.0105824
0	1	0.200154	0.109378	0.0111414	0.0092151	0.0322508	0.263798	0.116326	0.222218	0.0128727	0.0150763
0	1	0.241585	0.505799	0.0108176	0.0140906	0.0633444	0.244459	0.389224	0.545325	0.0226548	0.0120517
0	1	0.272853	0.085415	0.038574	0.00524035	0.0410174	0.193662	0.0150802	0.174565	0.0211955	0.0139108
0	1	0.156681	0.348178	0.00894715	0.0165177	0.014941	0.319186	0.521508	0.411161	0.0315534	0.0177286
0	1	0.0785387	0.0954744	0.0101942	0.0419869	0.151309	0.0400686	0.0131512	0.0480789	0.0241142	0.0092531
0	1	0.160772	0.296957	0.0113196	0.00483911	0.0125031	0.363843	0.11755	0.344293	0.0179105	0.0140458
0	1	0.19751	0.0103452	0.0455339	0.00267548	0.0354722	0.135741	0.016059	0.0413921	0.0187285	0.00649623
0	1	0.25851	0.108739	0.0161049	0.00830221	0.0577356	0.173814	0.155839	0.187254	0.0272181	0.00675219
0	1	0.276381	0.166137	0.00890665	0.00950939	0.0589792	0.243247	0.0538865	0.208667	0.0175403	0.0137624
0	1	0.207961	0.140236	0.012461	0.00459282	0.0675508	0.152129	0.105302	0.0690195	0.0370831	0.00419066
0	1	0.250128	0.145087	0.0067799	0.0429921	0.169525	0.142849	0.0859083	0.102244	0.0241663	0.0117216
0	1	0.241838	0.146848	0.00530829	0.0463768	0.169803	0.131396	0.081533	0.0989702	0.0241663	0.0110338
0	1	0.115379	0.02385	0.0650332	0.00394529	0.0599235	0.0533579	0.00515195	0.0288633	0.0244935	0.00912364
0	1	0.171614	0.423531	0.0138539	0.00978922	0.0377382	0.373217	0.209979	0.530093	0.0175287	0.0129906
0	1	0.135513	0.0631283	0.00420237	0.00974531	0.0843681	0.0614046	0.0131431	0.0536616	0.0187285	0.00690275
0	1	0.264803	0.100308	0.0171428	0.00519641	0.034278	0.202547	0.0363833	0.119067	0.0133167	0.0131182
0	1	0.352785	0.855755	0.0101131	0.0177226	0.134756	0.204458	0.190641	0.518366	0.00912535	0.0181418
0	1	0.160608	0.265259	0.00894715	0.00594569	0.0332069	0.198586	0.0758855	0.273938	0.0130517	0.00596202
0	1	0.202105	0.138521	0.0113439	0.0143381	0.0288679	0.289932	0.299301	0.280643	0.0163646	0.0125982
0	1	0.186983	0.132231	0.00890665	0.0107166	0.04218	0.205873	0.0884097	0.161989	0.0078788	0.0129936
0	1	0.112776	0.250229	0.00532778	0.0209291	0.192431	0.0432847	0.00661179	0.0807523	0.0128194	0.0128701
0	1	0.161167	0.120449	0.00653425	0.00510217	0.0624516	0.177272	0.117202	0.174855	0.00493403	0.00923516
0	1	0.147824	0.0381686	0.0238861	0.00366547	0.0461425	0.088242	0.0131874	0.108222	0.0108236	0.00885202
0	1	0.236794	0.869515	0.00295538	0.00849415	0.126919	0.109794	0.0327772	0.182943	0.0032032	0.0140103
0	1	0.276362	0.254284	0.00832368	0.00886188	0.107556	0.266473	0.110313	0.21792	0.0159622	0.0113841
0	1	0.0855093	0.103725	0.00532778	0.0351677	0.191152	0.0326741	0.0235255	0.04429	0.0223733	0.00781405
0	1	0.136935	0.449338	0.00890665	0.0127218	0.0146574	0.282602	0.270921	0.443813	0.00740105	0.0113164
0	1	0.210237	0.170763	0.00942962	0.00491658	0.0202035	0.255642	0.0132561	0.223991	0.00862151	0.00732363
0	1	0.256425	0.473437	0.0101537	0.010113	0.0537072	0.253961	0.116528	0.310733	0.0213033	0.0106725
0	1	0.308026	0.514747	0.00765968	0.0366506	0.0541239	0.340805	0.144633	0.442944	0.0233718	0.0117918
0	1	0.303088	0.595054	0.00715774	0.00606826	0.0368911	0.191679	0.0755994	0.349349	0.0054053	0.00818913
0	1	0.334233	0.120177	0.0161859	0.00273812	0.044781	0.245476	0.0333875	0.280132	0.0142657	0.0104735
0	1	0.33694	0.264054	0.00719824	0.00494992	0.13058	0.193029	0.0474464	0.167273	0.00623512	0.00679472
0	1	0.114116	0.183032	0.0107771	0.0109964	0.178143	0.0534454	0.0856424	0.0689291	0.0195515	0.00995646
0	1	0.217552	0.113332	0.0059918	0.00366547	0.0156282	0.216728	0.0875492	0.234212	0.00814377	0.00518333
0	1	0.252857	0.927454	0.00478533	0.0224531	0.0855678	0.237364	0.31906	0.622142	0.0142983	0.0132811
0	1	0.25406	0.426081	0.00363889	0.00955332	0.0423318	0.20865	0.130334	0.359695	0.0160486	0.00946646
0	1	0.319302	0.127023	0.0116487	0.00830221	0.134583	0.184262	0.0854514	0.092739	0.0165003	0.00965516
0	1	0.182769	0.285164	0.00948963	0.0113202	0.0373479	0.263771	0.0884081	0.364555	0.00740105	0.0127384
0	1	0.236605	0.26995	0.00948963	0.00881796	0.0651531	0.230835	0.0826149	0.181572	0.00763992	0.0130361
0	1	0.237339	0.36631	0.0106961	0.0118798	0.0287389	0.2557	0.258701	0.417272	0.0119158	0.0055253
0	1	0.162265	0.377897	0.00715774	0.00612023	0.0300295	0.233604	0.265716	0.257711	0.0177317	0.0364368
0	1	0.207503	0.151234	0.0107366	0.0215811	0.0567935	0.248789	0.23244	0.235659	0.0168445	0.0109505
0	1	0.245717	0.496126	0.00653425	0.0112762	0.0393548	0.411988	0.159533	0.430351	0.0194592	0.0113382
0	1	0.155387	0.0326328	0.00705019	0.00829869	0.065992	0.0845341	0.0146111	0.0572034	0.0148021	0.00843473
0	1	0.13442	0.264582	0.00767594	0.00065511	0.0142343	0.269053	0.22716	0.314663	0.0188038	0.00772416
0	1	0.297857	0.210177	0.0123585	0.0184163	0.0995579	0.194366	0.104222	0.165443	0.0314381	0.01501
0	1	0.137661	0.393559	0.00999153	0.00995148	0.00666884	0.237646	0.2469	0.378865	0.0172691	0.011011
0	1	0.18497	0.481971	0.0130685	0.00465988	0.0216782	0.306628	0.529456	0.631813	0.014902	0.0106929
0	1	0.148863	0.0853553	0.0113601	0.00607982	0.0270357	0.226373	0.227508	0.234154	0.0180635	0.00944481
0	1	0.354579	0.0524502	0.0215726	0.0033417	0.0361745	0.27067	0.0173084	0.122795	0.00962917	0.014687
0	1	0.297595	0.418575	0.00828316	0.00931091	0.0581404	0.346015	0.137057	0.374272	0.0104305	0.0140267
0	1	0.190021	0.599222	0.0114404	0.0198184	0.01878	0.366749	0.327286	0.751346	0.0118313	0.0158011
0	1	0.167982	0.110889	0.00295538	0.00426906	0.0936983	0.070899	0.0145803	0.0755303	0.0130778	0.0083329
0	1	0.137282	0.591485	0.0100063	0.0078056	0.00945291	0.350599	0.339603	0.627514	0.01639	0.0171966
0	1	0.404998	0.402409	0.0104085	0.00398923	0.0620566	0.275239	0.133414	0.337279	0.0301232	0.00594232
0	1	0.161874	0.0847051	0.0102144	0.011293	0.0396109	0.204289	0.0660456	0.200473	0.00838263	0.0530388
0	1	0.210189	0.215851	0.00890665	0.00672735	0.0299092	0.20938	0.0255906	0.19875	0.0108496	0.0340455
0	1	0.233705	0.249425	0.0131495	0.00547623	0.0529537	0.296855	0.133964	0.379831	0.0214331	0.0105377
0	1	0.348124	0.859	0.00755367	0.00978922	0.219099	0.202125	0.0855283	0.336244	0.0102101	0.00915126
0	1	0.218072	0.135298	0.0114669	0.0120191	0.0343967	0.187931	0.0324423	0.183566	0.0133854	0.0113201
0	1	0.125852	0.0880136	0.00961745	0.0020455	0.133973	0.0430728	0.00924203	0.0612735	0.0115923	0.00717881
0	1	0.228073	0.065417	0.0295764	0.00633742	0.110559	0.132451	0.0219459	0.105315	0.0221006	0.0136202
0	1	0.193244	0.176318	0.00527626	0.0131749	0.0397448	0.271007	0.160807	0.282873	0.0212574	0.0139243
0	1	0.192397	0.24338	0.0101131	0.0104649	0.0437592	0.227467	0.118607	0.290216	0.0173223	0.00884876
0	1	0.329983	0.199864	0.0104015	0.0100029	0.058523	0.308729	0.269454	0.258299	0.0233898	0.0145658
0	1	0.280905	0.358654	0.0185178	0.00705112	0.0944263	0.227237	0.0827568	0.421361	0.00740105	0.00989541
0	1	0.343921	0.907579	0.00756258	0.00301794	0.0399286	0.356389	0.343207	0.771859	0.0124648	0.0134046
0	1	0.2922	0.115845	0.0384119	0.00797845	0.0688542	0.216749	0.0258063	0.170819	0.0154926	0.0153132
0	1	0.134173	0.102212	0.0782002	0.00700717	0.0239346	0.0968294	0.0127249	0.0403956	0.0106759	0.00751563
0	1	0.199692	0.0940309	0.00357887	0.0125713	0.0543303	0.224092	0.123946	0.174868	0.0101601	0.00510231
0	1	0.105393	0.0102181	0.0682135	0.00258202	0.0911588	0.047745	0.007071	0.0161097	0.0349678	0.00817949
0	1	0.299465	0.321487	0.022979	0.0128511	0.0799578	0.280842	0.24507	0.221077	0.0354676	0.00803934
0	1	0.170731	0.472683	0.00922852	0.010557	0.00945291	0.40254	0.309638	0.509979	0.00986926	0.0109152
0	1	0.269533	0.141586	0.00120647	0.0056712	0.0514285	0.170755	0.084527	0.159911	0.0165003	0.0104616
0	1	0.22098	0.409015	0.0113196	0.0148538	0.0391288	0.240909	0.185819	0.351463	0.0101069	0.00740301
0	1	0.203951	0.0929262	0.00178944	0.00394529	0.0414968	0.201736	0.0228156	0.173345	0.00469515	0.00811058
0	1	0.183472	0.133828	0.00416184	0.0161425	0.0486066	0.179781	0.0523705	0.202964	0.021935	0.0110763
0	1	0.219593	0.778321	0.0149534	0.00474385	0.0311096	0.232937	0.110959	0.509491	0.00811769	0.0203292
0	1	0.23855	0.240791	0.0110179	0.00781041	0.0399618	0.366625	0.223229	0.447265	0.0251305	0.0139307
0	1	0.13296	0.342283	0.00454373	0.0136502	0.019972	0.241586	0.159578	0.329048	0.0150409	0.0151835
0	1	0.210608	0.0882469	0.00397402	0.00519641	0.028744	0.171344	0.0590615	0.197076	0.0183183	0.00603348
0	1	0.182742	0.403466	0.00961119	0.00830221	0.0191604	0.345665	0.317995	0.505154	0.0177469	0.0109157
0	1	0.180461	0.0104172	0.0560404	0.00426906	0.10242	0.101679	0.0113901	0.0366442	0.0220624	0.0223341
0	1	0.17449	0.0119173	0.0600958	0.00398923	0.0954646	0.0933664	0.0118361	0.0242604	0.0186079	0.0278305
0	1	0.310942	0.377808	0.0120241	0.0227188	0.0772787	0.184713	0.334144	0.276336	0.0281187	0.0102046
0	1	0.138606	0.607625	0.00957068	0.0076547	0.00523571	0.312735	0.277046	0.505977	0.0211344	0.0123609
0	1	0.334496	0.675617	0.0059918	0.0118823	0.0392404	0.367353	0.418357	0.722212	0.00927858	0.0100782
0	1	0.165104	0.262576	0.00489861	0.0119238	0.023009	0.210885	0.133844	0.317837	0.00888647	0.0150184
0	1	0.251223	0.0367565	0.0174652	0.00547623	0.0639302	0.128202	0.0154249	0.078123	0.0203876	0.00947767
0	1	0.18904	0.157025	0.0120401	0.0154305	0.0165664	0.279353	0.318939	0.266287	0.0106108	0.0131371
0	1	0.105422	0.106667	0.00536831	0.043234	0.193264	0.0386279	0.0138631	0.0393054	0.0276149	0.00988939
0	1	0.301568	0.390043	0.0125665	0.00853811	0.0424346	0.274558	0.0760109	0.365077	0.00941876	0.00716087
0	1	0.205996	0.409063	0.00416184	0.00366547	0.0144269	0.334863	0.243629	0.471062	0.0203567	0.0109092
0	1	0.235419	0.131521	0.00765968	0.0119238	0.0512829	0.237745	0.177474	0.332484	0.0269809	0.0091729
0	1	0.162319	0.0756274	0.0157892	0.00612376	0.0408114	0.0930234	0.0235609	0.0722824	0.0145371	0.0125727
0	1	0.313667	0.207586	0.00832368	0.00886188	0.0710619	0.244385	0.172051	0.294875	0.0227301	0.00983733
0	1	0.362851	0.678291	0.00657477	0.00703551	0.0796413	0.226136	0.0953161	0.458678	0.0157836	0.00675471
0	1	0.274902	0.264947	0.00452035	0.00552017	0.0352411	0.309538	0.179193	0.316692	0.0113535	0.00637795
0	1	0.357749	0.341009	0.0161049	0.0200855	0.0739818	0.303637	0.163185	0.307395	0.0224658	0.0145262
0	1	0.241221	0.722033	0.00416184	0.0090012	0.026905	0.431188	0.275749	0.70613	0.0187285	0.0142031
0	1	0.199551	0.29623	0.0177728	0.00825829	0.032934	0.233126	0.294004	0.244391	0.0330267	0.00918185
0	1	0.170413	0.180451	0.00645321	0.00677128	0.0213959	0.226849	0.233068	0.288722	0.0169289	0.00977089
0	1	0.207365	0.20128	0.00653425	0.00716328	0.0194906	0.237619	0.100314	0.339037	0.0044302	0.00872827
0	1	0.0510171	0.056898	0.00416184	0.0166622	0.107317	0.0121389	0.0247286	0.0397572	0.010045	0.00355174
0	1	0.231105	0.511338	0.0127123	0.00896376	0.0300191	0.381508	0.316743	0.65877	0.00567675	0.0151648
0	1	0.214122	0.393062	0.0101537	0.00784966	0.0350692	0.346035	0.190634	0.453842	0.0140855	0.0151088
0	1	0.274232	0.460168	0.0152211	0.0090064	0.0440422	0.320695	0.387408	0.445207	0.022177	0.0125952
0	1	0.1628	0.0875104	0.00532778	0.0139623	0.0449864	0.188237	0.176094	0.185478	0.0157836	0.00736644
0	1	0.268331	0.297761	0.00711721	0.0102419	0.0122998	0.308787	0.246962	0.291679	0.0381997	0.0143494
0	1	0.149811	0.324962	0.00890665	0.00636671	0.0112567	0.260416	0.171745	0.39368	0.00693752	0.00764373
0	1	0.135586	0.00894181	0.040655	0.00728701	0.0657688	0.0771393	0.0071789	0.0137061	0.0363306	0.0183804
0	1	0.174184	0.0746885	0.0113196	0.00394529	0.116406	0.0653972	0.00785455	0.0361042	0.0138205	0.0117029
0	1	0.172168	0.143861	0.00657477	0.00466509	0.101447	0.0727195	0.0157453	0.137968	0.00862151	0.0040676
0	1	0.168664	0.204196	0.0153193	0.00246985	0.0223185	0.251249	0.0722837	0.239628	0.0086553	0.00378378
0	1	0.125027	0.368343	0.00532778	0.00309541	0.00853785	0.180396	0.0928359	0.313084	0.00517291	0.0097918
0	1	0.125521	0.36337	0.00532778	0.00306188	0.00846447	0.182879	0.0950452	0.310975	0.00517291	0.00933498
0	1	0.211053	0.147357	0.00417795	0.00306188	0.0348627	0.230645	0.161363	0.255516	0.0220001	0.0050747
0	1	0.128367	0.140868	0.00536831	0.00519641	0.0591593	0.1027	0.0100344	0.150281	0.00517291	0.0199889
0	1	0.199024	0.0971808	0.0107366	0.0033417	0.0435535	0.139711	0.0309784	0.0926677	0.00484799	0.00932863
0	1	0.208738	0.844456	0.0113196	0.00705112	0.0237357	0.412826	0.0950408	0.651325	0.0123351	0.0072952
0	1	0.202945	0.0726019	0.00741261	0.00266084	0.0266798	0.204694	0.0353287	0.154504	0.00775501	0.00789235
0	1	0.14105	0.202035	0.0148579	0.0092978	0.0227645	0.161281	0.157501	0.267028	0.0115663	0.00979358
0	1	0.157627	0.066578	0.011862	0.00273812	0.030544	0.166298	0.0570925	0.103525	0.00983428	0.00550366
0	1	0.269168	0.21339	0.0107366	0.0134107	0.0420217	0.270491	0.110478	0.290112	0.0190912	0.0109864
0	1	0.110639	0.216435	0.00433564	0.00177389	0.00670773	0.148922	0.0432002	0.178713	0.00371356	0.00478115
0	1	0.161679	0.888833	0.00528726	0.0138436	0.013877	0.326156	0.24348	0.775141	0.02403	0.0118225
0	1	0.0171197	0.0171661	0.00420237	0.0165605	0.0175319	0.0159507	0.0101081	0.006122	0.0160717	0.00436414
0	1	0.193826	0.543218	0.00894715	0.00612376	0.0228713	0.3973	0.225576	0.587662	0.00912535	0.0149118
0	1	0.17243	0.303805	0.00765968	0.00893413	0.029218	0.382289	0.360467	0.532654	0.02682	0.0129846
0	1	0.171302	0.384959	0.00719824	0.0328875	0.0342508	0.16722	0.0934365	0.394232	0.0177469	0.00750897
0	1	0.190017	0.185258	0.013109	0.00607982	0.0303075	0.204545	0.0656847	0.208404	0.00858003	0.00709893
0	1	0.229675	0.153226	0.00770833	0.00547623	0.0521159	0.200678	0.0290586	0.19678	0.00960312	0.00923994
0	1	0.227095	0.773783	0.00620224	0.00153094	0.0136885	0.339253	0.0955922	0.469168	0.0103132	0.0119972
0	1	0.169997	0.137878	0.0101942	0	0.0504391	0.0856587	0.0117638	0.0973842	0.00689721	0.00605012
0	1	0.272288	0.365502	0.00587023	0.0197941	0.06113	0.279541	0.116708	0.369878	0.0123351	0.00768462
1	1	0.144318	0.27574	0.00595128	0.00903474	0.146086	0.0630489	0.0284337	0.102404	0.00344861	0.0131081
1	1	0.00570564	0.0012763	0.0130685	0.00853811	0.00736815	0.00447391	0.00398155	0.00688237	0.0115923	0.00664897
1	1	0.00671218	0.00411595	0.00715774	0.00946546	0.00589614	0.00848836	0.00063947	0.0137452	0.0128128	0.00323357
1	1	0.0171169	0.0212699	0.00770019	0.0455837	0.0176326	0.0165548	0.0242939	0.0160068	0.0194711	0.03494
1	1	0.0764679	0.18716	0.0100726	0.0228531	0.0576646	0.0705154	0.179054	0.0580109	0.0123155	0.073459
1	1	0.195862	0.159541	0.00649372	0.0281021	0.139687	0.0870027	0.356507	0.060323	0.0118626	0.0180191
1	1	0.0130879	0.00411595	0.00888639	0.00584393	0.0106798	0.00789066	0.00195459	0.00610247	0.0172431	0.00944779
1	1	0.024502	0.0368924	0.00661527	0.0281032	0.0411615	0.0202864	0.0103401	0.0152303	0.0131039	0.0260769
1	1	0.0402163	0.0290728	0.00474481	0.0953111	0.0560005	0.0285392	0.0933346	0.0232987	0.0437709	0.0196741
1	1	0.188793	0.22878	0.00832368	0.0160419	0.122395	0.0680792	0.175566	0.0568654	0.0167501	0.0250639
1	1	0.0332273	0.0158898	0.00237241	0.00607982	0.0526514	0.0213436	0.00589996	0.00990434	0.00228267	0.0100842
1	1	0.208376	0.268255	0.00645321	0.0311488	0.148547	0.0881683	0.118418	0.0706557	0.0179512	0.0119054
1	1	0.0218189	0.00340604	0.0285419	0.00459282	0.0212929	0.0130118	0.00401772	0.0102942	0.0129895	0.0373257
1	1	0.0788414	0.0391656	0.0101537	0.00453372	0.0864825	0.0351279	0.00904968	0.0117489	0.0105847	0.00698002
1	1	0.0753628	0.169568	0.00591075	0.0289247	0.0681212	0.0375395	0.0424163	0.0518612	0.0153059	0.0126635
1	1	0.0140973	0.00539226	0.0110766	0.0114343	0.0207264	0.0129919	0.0111604	0.0126144	0.00665833	0.0455826
1	1	0.00771874	0.00411595	0.0196837	0.0139704	0.0149088	0.00570725	0.0046572	0.01087	0.00962917	0.0514831
1	1	0.0463152	0.0107845	0.0106961	0.00914171	0.0182454	0.0340917	0.00518813	0.0184352	0.00594495	0.0490796
1	1	0.203525	0.587217	0.011781	0.00692334	0.162427	0.0952916	0.0256268	0.234918	0.00419132	0.0101207
1	1	0.00592947	0.00411595	0.0290519	0.00547623	0.011283	0.00577637	0.00390918	0.00879308	0.0120104	0.0158185
1	1	0.0456451	0.0217402	0.0171026	0.0100691	0.0706659	0.0287056	0.00541971	0.00951437	0.00886041	0.0540401
1	1	0.184974	0.297476	0.00842147	0.0207856	0.155603	0.0497066	0.0196183	0.0595658	0.00689721	0.0244549
1	1	0.0594087	0.0370358	0.00174891	0.00909775	0.0749547	0.0372943	0.00653943	0.0167867	0.00541178	0.0465478
1	1	0.0563891	0.124444	0.00530128	0.00607982	0.0747558	0.0289222	0.0130788	0.0293621	0.00395245	0.0244119
1	1	0.128734	0.0711555	0.0103724	0.0075668	0.0237993	0.127344	0.052391	0.0571168	0.00960312	0.0251743
1	1	0.165556	0.20065	0.00649372	0.0166949	0.154356	0.0812971	0.0342364	0.081531	0.0149592	0.0113166
1	1	0.184879	0.778191	0.00770019	0.0125713	0.162605	0.0688881	0.0345326	0.206421	0.0108496	0.0167782
1	1	0.129941	0.214547	0.00953012	0.00640358	0.17555	0.048537	0.0179948	0.0480789	0.00695587	0.0126527
1	1	0.202184	0.763203	0.00886614	0.0145503	0.0652399	0.267946	0.384135	0.440598	0.00888971	0.0209191
1	1	0.0936957	0.139215	0.00595128	0.0548819	0.138881	0.0392986	0.0242486	0.035874	0.0105847	0.0329122
1	1	0.131428	0.38191	0.0070767	0.0161928	0.0723861	0.145719	0.20411	0.185825	0.00549358	0.0143701
1	1	0.164259	0.443579	0.00894715	0.0116439	0.275991	0.0516245	0.0410234	0.0987937	0.0113274	0.0165564
1	1	0.0986754	0.208612	0.00649372	0.00696831	0.0957927	0.0528321	0.00748053	0.0672053	0.00297086	0.0237418
1	1	0.138607	0.249746	0.00593726	0.0163038	0.113955	0.0732268	0.0142572	0.0709303	0.00297086	0.0167216
1	1	0.294672	0.440936	0.029295	0.0295778	0.0562482	0.374664	0.157104	0.540674	0.0328139	0.0834346
1	1	0.0504216	0.0408648	0.0451005	0.0648834	0.0943221	0.0755393	0.0172545	0.0463618	0.0657005	0.240542
1	1	0.0818081	0.044135	0.00711721	0.00876128	0.0357746	0.0720595	0.0343394	0.0773139	0.0111146	0.0153968
1	1	0.001343	0.0012763	0.00467198	0.0058	0.00498108	0.00919369	0.00191841	0.00421132	0.0113535	0.0208721
1	1	0.0735736	0.145154	0.00536831	0.015301	0.105562	0.0388109	0.0197818	0.0325173	0.00810998	0.053235
1	1	0.0322236	0.0424913	0.013692	0.00797845	0.067806	0.0208079	0.00444208	0.0188988	0.0137944	0.0266078
1	1	0.0241683	0.0221355	0.00178944	0.00519641	0.0384162	0.00831156	0.00462102	0.0168063	0.0059417	0.00966414
1	1	0.00469909	0.00610217	0.0228465	0.00696325	0.0139247	0.00507159	0.0033059	0.00725279	0.0148672	0.0177904
1	1	0.0567227	0.155726	0.00571668	0.0229202	0.0507992	0.0359918	0.0196907	0.0167672	0.00419132	0.0823834
1	1	0.0663779	0.170471	0.0101537	0.00655056	0.116095	0.0345725	0.00721508	0.0343533	0.00445628	0.0431191
1	1	0.1931	0.229583	0.00953012	0.00691847	0.0761525	0.162131	0.169981	0.122525	0.00811769	0.0154926
1	1	0.0177511	0.00439872	0.0120321	0.0170762	0.0150717	0.011259	0.0140896	0.0145252	0.0133167	0.0143435
1	1	0.005372	0.00198621	0.00237241	0.0589819	0.00421719	0.0122416	0.00352975	0.0103333	0.0170922	0.00626899
1	1	0.002686	0.00212973	0.0114085	0.00852655	0.00802857	0.0065882	0.00529667	0.00764274	0.0128496	0.0081986
1	1	0.241169	0.209953	0.0202878	0.127464	0.0940957	0.240972	0.611879	0.193646	0.084937	0.0206045
1	1	0.116796	0.0205721	0.00711721	0.0144487	0.0430121	0.064906	0.0159236	0.0362249	0.00741645	0.0689171
1	1	0.118497	0.210761	0.0107771	0.0211094	0.187936	0.0474387	0.035154	0.0768822	0.0088208	0.0464287
1	1	0.158631	0.314281	0.0147687	0.011648	0.232815	0.0440868	0.0221249	0.0510814	0.00936423	0.0270119
1	1	0.111354	0.0762835	0.00587023	0.00793453	0.146556	0.0358548	0.00646705	0.0366911	0.0165351	0.0175958
1	1	0.299438	0.494604	0.00962717	0.0171641	0.0727551	0.179501	0.175845	0.227731	0.00763123	0.0259181
1	1	0.0194664	0.0239781	0.00474481	0.0204618	0.0231208	0.0128552	0.00796308	0.0183074	0.0269493	0.0108499
1	1	0.259319	0.426538	0.00649372	0.0115225	0.0816977	0.197502	0.0645476	0.152383	0.00591563	0.00913333
1	1	0.102374	0.187286	0.00832368	0.0568766	0.140498	0.0457043	0.0494799	0.0404753	0.0236625	0.0249992
1	1	0.246686	0.367209	0.00528726	0.0253309	0.138506	0.116525	0.415943	0.14608	0.0241924	0.0126724
1	1	0.0573873	0.0180195	0.00711721	0.00607982	0.080875	0.0238413	0.00529667	0.0106842	0.0116083	0.0585768
1	1	0.209217	0.383095	0.0108574	0.0165646	0.132991	0.0940159	0.0262663	0.0931799	0.0127855	0.0224935
1	1	0.123845	0.170054	0.012526	0.0683578	0.225558	0.0645005	0.184391	0.0591336	0.05553	0.0128092
1	1	0.00436264	0.00468234	0.0262585	0.0070991	0.0106979	0.00637405	0.00263024	0.0118345	0.0174494	0.00618306
1	1	0.100015	0.0889568	0.01502	0.0293238	0.114859	0.0611104	0.0323834	0.0511204	0.0172431	0.0138186
1	1	0.140275	0.093639	0.0138503	0.0136906	0.174318	0.0596166	0.0216821	0.0465648	0.0152799	0.027185
1	1	0.192092	0.307801	0.00398363	0.0119238	0.13252	0.0725568	0.173229	0.0745423	0.00555296	0.0153047
1	1	0.0577715	0.208255	0.00711721	0.106769	0.110039	0.0257403	0.0296446	0.0431025	0.0126359	0.0481738
1	1	0.0809214	0.0126669	0.0286297	0.00552017	0.0761509	0.0340305	0.0195821	0.00916348	0.0251479	0.0136189
1	1	0.130058	0.0851356	0.00412132	0.00793453	0.112457	0.0608636	0.0152453	0.0323645	0.0111146	0.0102867
1	1	0.0788695	0.0733696	0.00828316	0.007879	0.0956882	0.0469474	0.00653943	0.0255993	0.00994986	0.0354209
1	1	0.0203631	0.00524874	0.0280478	0.0197265	0.0246985	0.0114457	0.0189426	0.0137257	0.0303751	0.0143324
1	1	0.230382	0.288755	0.00478533	0.00691815	0.143253	0.110601	0.0501128	0.0826857	0.00862151	0.0402366
1	1	0.173788	0.323883	0.00815361	0.0146179	0.125672	0.0689504	0.0694027	0.0984277	0.00838263	0.0137823
1	1	0.158077	0.473859	0.00711721	0.010424	0.0117945	0.267724	0.32512	0.451071	0.0177208	0.0120347
1	1	0.115068	0.0916289	0.011862	0.00691847	0.0703882	0.0544869	0.0033059	0.0293621	0.0167392	0.012575
1	1	0.0289467	0.00539226	0.0201709	0.00555486	0.0427552	0.0263876	0.00334207	0.00497168	0.0166621	0.0512511
1	1	0.0622439	0.108124	0.00474481	0.0362385	0.101932	0.0283465	0.0422876	0.040524	0.00641946	0.012584
1	1	0.305725	0.183016	0.0101131	0.0118798	0.216012	0.133748	0.0317734	0.115388	0.0115663	0.0198135
1	1	0.237295	0.0124837	0.027465	0.00946546	0.0677954	0.122162	0.0309597	0.0444082	0.017508	0.0080028
1	1	0.367633	0.858321	0.00474481	0.0774506	0.185845	0.206656	0.612007	0.286178	0.0173871	0.0188674
1	1	0.164537	0.108466	0.0196028	0.00666029	0.148896	0.0640433	0.0117276	0.0591921	0.0131809	0.00787513
1	1	0.233654	0.839242	0.0119026	0.0175158	0.0235566	0.38536	0.669691	0.908686	0.0424217	0.0178527
1	1	0.217388	0.276498	0.00408079	0.0305713	0.165972	0.0799699	0.106727	0.0881481	0.0127868	0.0237063
1	1	0.178878	0.522366	0.0119026	0.0193333	0.33207	0.0828132	0.0290051	0.137531	0.0135816	0.0526051
1	1	0.0651115	0.0630002	0.00474481	0.0140582	0.0990215	0.0365492	0.0395103	0.0526411	0.0111146	0.011303
1	1	0.121857	0.154073	0.00498763	0.00640358	0.0919992	0.0433695	0.00799927	0.0367616	0.0106108	0.0192481
1	1	0.197571	0.527878	0.00774071	0.0103928	0.158155	0.0754312	0.0254043	0.113642	0.00344861	0.0314053
1	1	0.192274	0.396653	0.00774071	0.00941516	0.0606323	0.154328	0.0488405	0.240409	0.00567675	0.0114592
1	1	0.0365834	0.0417182	0.00894715	0.00668341	0.0260194	0.0139883	0.0071789	0.0124584	0.00641946	0.0241174
1	1	0.444811	0.586709	0.00410807	0.00705112	0.0746209	0.305593	0.0157294	0.380252	0.00958888	0.014011
1	1	0.433315	0.688551	0.0142749	0.0144786	0.153976	0.21347	0.272981	0.393118	0.0128128	0.0107099
1	1	0.043632	0.0228454	0.0136109	0.0115561	0.128966	0.0348729	0.00394537	0.00879308	0.0239014	0.141322
1	1	0.274327	1.17118	0.00482586	0.0163247	0.199457	0.119839	0.178015	0.438648	0.00692329	0.0124035
1	1	0.118834	0.236872	0.00688262	0.00946546	0.0756564	0.0471847	0.0116203	0.095966	0.00567675	0.00862048
1	1	0.305303	0.845175	0.00717394	0.0141022	0.126196	0.370624	0.52508	0.557497	0.0173604	0.022358
1	1	0.00805518	0.0224225	0.0125665	0.0558768	0.0266247	0.0114457	0.051915	0.006122	0.0185506	0.0109192
1	1	0.184812	1.02156	0.017433	0.0837137	0.0144603	0.521462	0.718805	1.26064	0.0901937	0.0467246
1	1	0.176167	0.0200057	0.0119431	0.00793453	0.0848692	0.08365	0.00661858	0.034956	0.0103719	0.0330875
1	1	0.199424	0.41316	0.0164853	0.0116328	0.0219306	0.242636	0.184094	0.41144	0.0193028	0.00993492
1	1	0.186279	0.073777	0.00828316	0.0134107	0.0334909	0.201133	0.0569724	0.154921	0.00886041	0.0386364
1	1	0.0886359	0.0996482	0.00416184	0.00640358	0.0979578	0.0432089	0.0232301	0.0620597	0.00639337	0.0629372
1	1	0.477918	1.41433	0.011862	0.027362	0.282005	0.238989	0.312612	0.698398	0.0130778	0.0143968
1	1	0.0957253	0.0641406	0.0119836	0.0089058	0.0500124	0.0481422	0.00376774	0.0184505	0.00939033	0.0396885
1	1	0.0406067	0.0163203	0.00591075	0.0204618	0.0901445	0.0267675	0.00661179	0.0103138	0.0291036	0.018337
1	1	0.115789	0.204029	0.0059918	0.047802	0.19092	0.0491546	0.0522187	0.0822859	0.0231848	0.0107048
1	1	0.0248357	0.0257948	0.00532778	0.0393519	0.0912947	0.0213746	0.013115	0.0144736	0.0223476	0.0211004
1	1	0.120484	0.18985	0.00657477	0.0156296	0.209334	0.0607626	0.0762253	0.0841865	0.00740105	0.0183954
1	1	0.0198029	0.00978758	0.0101942	0.00547623	0.0150577	0.0103574	0.0027026	0.0167867	0.0172431	0.00572299
1	1	0.188814	0.782132	0.00729527	0.015869	0.217103	0.0805718	0.0237084	0.160361	0.00541178	0.0151495
1	1	0.198717	0.256726	0.00995125	0.00455928	0.149118	0.11512	0.0324715	0.124678	0.0100808	0.0307598
1	1	0.292027	0.907823	0.00349782	0.0033417	0.0624396	0.151818	0.0636413	0.238726	0.00419132	0.013302
1	1	0.190219	0.348055	0.00608532	0.026974	0.109074	0.0853881	0.0836476	0.0969311	0.0237417	0.0287803
1	1	0.203379	0.225385	0.00677707	0.0162368	0.0923156	0.0868166	0.194156	0.0538776	0.0136967	0.0119223
1	1	0.32659	0.495248	0.012526	0.0617164	0.286651	0.138535	0.481258	0.171758	0.0264152	0.0139876
1	1	0.0819378	0.032497	0.0101537	0.00487265	0.0874022	0.0293724	0.00661179	0.0236495	0.018242	0.019936
1	1	0.418593	1.40808	0.00882558	0.0447185	0.276904	0.192453	0.327619	0.515742	0.0142983	0.0141441
1	1	0.177179	0.0887356	0.00368409	0.00761076	0.174762	0.069643	0.0137907	0.0486249	0.0177469	0.00895358
1	1	0.088265	0.0354725	0.0146151	0.0134107	0.131974	0.0337179	0.0154249	0.0232596	0.0210011	0.0211131
1	1	0.134255	0.14544	0.0178943	0.00905265	0.19357	0.0593686	0.0131512	0.0592312	0.0135555	0.0216286
1	1	0.194524	0.255035	0.0160114	0.0109525	0.132535	0.0629875	0.0899803	0.0733791	0.00934037	0.0188281
1	1	0.0308778	0.0114944	0.00824263	0.00853811	0.0478691	0.0193364	0.00789073	0.0210711	0.0105847	0.0290087
1	1	0.258807	0.730494	0.00653425	0.0107201	0.04437	0.238222	0.250934	0.45046	0.00371356	0.0134855
1	1	0.0744169	0.0616155	0.0135543	0.00766984	0.0742863	0.0402901	0.0287169	0.0234004	0.00886041	0.0145377
1	1	0.232579	0.579234	0.00707045	0.00930936	0.203101	0.0899891	0.0384056	0.177227	0.0133167	0.017872
1	1	0.151697	0.0202029	0.0214327	0.0100691	0.0707193	0.0921183	0.013115	0.0739592	0.0096695	0.0183834
1	1	0.283251	0.669635	0.00657477	0.0128365	0.162936	0.114301	0.0480601	0.20047	0.00689721	0.0267769
1	1	0.116269	0.155978	0.00914956	0.012895	0.1416	0.0516373	0.0057914	0.0293816	0.00973173	0.030121
1	1	0.475784	0.232939	0.00953012	0.0174879	0.102469	0.362827	0.24533	0.294758	0.0263857	0.0138247
1	1	0.0840487	0.231436	0.0065423	0.0130974	0.0137735	0.176543	0.0931875	0.244977	0.00766599	0.0194361
1	1	0.233272	0.583468	0.0207444	0.0361829	0.0486837	0.272423	0.330198	0.633188	0.0342733	0.0425373
1	1	0.167401	0.260741	0.00886614	0.0297803	0.131198	0.0831246	0.0377819	0.0584968	0.00763992	0.0278458
1	1	0.36937	0.487132	0.0161049	0.0290867	0.213688	0.148167	0.17327	0.148614	0.0283315	0.0190228
1	1	0.287479	0.715397	0.0154409	0.00931091	0.0183782	0.470416	0.471954	0.650993	0.0174993	0.0195468
1	1	0.144631	0.476934	0.00233188	0.0565312	0.20855	0.0632505	0.151819	0.0958461	0.0172691	0.0230807
1	1	0.103377	0.362596	0.00965967	0.0126672	0.0170012	0.254684	0.312285	0.398998	0.0286042	0.0174203
1	1	0.25997	0.342502	0.0161148	0.0388123	0.107659	0.146426	0.217738	0.141279	0.0180053	0.0124065
1	1	0.329635	0.446664	0.00832368	0.0119238	0.0546298	0.302438	0.1135	0.286946	0.00962917	0.0211351
1	1	0.340769	1.13843	0.0153842	0.01047	0.0772413	0.194823	0.0814419	0.458202	0.00567675	0.0222903
1	1	0.259891	1.44644	0.00353835	0.0175985	0.263336	0.0945393	0.0625461	0.571987	0.00517291	0.0110021
1	1	0.195919	0.375417	0.00770019	0.00970021	0.0212929	0.320437	0.163054	0.411119	0.00960312	0.0146888
1	1	0.110693	1.30858	0.00928715	0.0244511	0.0090471	0.427026	0.625576	1.34772	0.0302589	0.0232881
1	1	0.0654369	0.130619	0.00832368	0.00946546	0.197577	0.0320568	0.0203301	0.0696137	0.00692329	0.0108675
1	1	0.135204	0.0312969	0.0132306	0.0235677	0.100894	0.0507355	0.0486473	0.0266597	0.0368325	0.013511
1	1	0.148383	0.365298	0.00474481	0.0164059	0.101031	0.0589614	0.0848391	0.0951055	0.0100808	0.00969174
1	1	0.145305	0.175017	0.013109	0.00733094	0.157676	0.0612368	0.0356168	0.0698374	0.00543787	0.0227198
1	1	0.230035	0.574314	0.0094491	0.0186475	0.290436	0.0944632	0.036783	0.0902347	0.00713609	0.0353516
1	1	0.272025	0.552266	0.00774867	0.00802292	0.0742423	0.246704	0.0906483	0.363545	0.0157576	0.00926876
1	1	0.0516872	0.0486662	0.00715774	0.0304391	0.103403	0.0423658	0.0698916	0.0303337	0.0277927	0.0937014
1	1	0.177921	0.0696611	0.0108176	0.012517	0.0752174	0.132062	0.0608819	0.111463	0.0211955	0.0127899
1	1	0.204672	0.513154	0.00812122	0.0147252	0.154363	0.0764575	0.0266788	0.196859	0.00916371	0.0190648
1	1	0.189044	0.182748	0.00882558	0.00793453	0.130014	0.0619475	0.0195314	0.0614033	0.0187285	0.0299275
1	1	0.0887496	0.0714768	0.00789451	0.0563913	0.126447	0.0376155	0.0242272	0.0381941	0.0307844	0.0223291
1	1	0.152708	0.121542	0.0100726	0.0112803	0.03034	0.251131	0.239207	0.20389	0.0112379	0.0107656
1	1	0.282596	0.239742	0.00824263	0.0567484	0.0343258	0.284952	0.71917	0.299097	0.0365441	0.0191408
1	1	0.0278553	0.00198621	0.0100726	0.00213452	0.0122458	0.00753828	0.00195459	0.0103333	0.00886041	0.00779241
1	1	0.320205	0.396913	0.00953012	0.0168183	0.0917112	0.205126	0.146003	0.151116	0.0172703	0.0137123
1	1	0.0800476	0.0265384	0.0114724	0.00626946	0.0841892	0.0396104	0.00483352	0.0183074	0.00909924	0.0134412
1	1	0.268253	0.898981	0.00836413	0.0180047	0.19402	0.143246	0.0971473	0.231583	0.00962917	0.0236331
1	1	0.171702	0.116349	0.00649372	0.0233179	0.207056	0.0517082	0.103087	0.05424	0.0124795	0.012286
1	1	0.264292	0.350224	0.0101131	0.0302617	0.0345094	0.316727	0.505667	0.374218	0.0302947	0.0135103
1	1	0.226175	0.348981	0.0108596	0.00685967	0.159348	0.0957544	0.0117276	0.0808061	0.0290819	0.0294803
1	1	0.206659	0.260595	0.00995102	0.0205058	0.133906	0.0781703	0.0480778	0.0791649	0.0108496	0.0306189
1	1	0.177779	0.25158	0.00890665	0.0100407	0.0297032	0.275197	0.135944	0.296532	0.00689721	0.0172789
1	1	0.214546	0.89283	0.00953012	0.00366547	0.0134338	0.353039	0.227381	0.634929	0.0118932	0.0103904
1	1	0.184181	0.412303	0.00836418	0.00793453	0.0222791	0.292683	0.178793	0.477338	0.00814377	0.0101325
1	1	0.245639	0.502889	0.00711721	0.0247595	0.0351931	0.425669	0.476817	0.543789	0.0254129	0.0166658
1	1	0.368246	1.07637	0.00233188	0.0403201	0.223811	0.143278	0.0723204	0.340519	0.0206916	0.0102046
1	1	0.229779	0.752625	0.00295538	0.00677128	0.0968851	0.0980873	0.0482313	0.189839	0.00628698	0.00979187
1	1	0.129133	0.359067	0.00890665	0.0118798	0.0438193	0.241863	0.155947	0.228618	0.0138205	0.0235996
1	1	0.195445	0.437067	0.00587023	0.00928741	0.0780326	0.0998635	0.0101643	0.113722	0.00665833	0.00959833
1	1	0.220817	0.416207	0.0107366	0.0162368	0.0202983	0.492296	0.250464	0.512666	0.0138205	0.011854
1	1	0.322881	0.569003	0.0130279	0.0278368	0.111415	0.122321	0.129342	0.207201	0.017508	0.0168341
1	1	0.351826	1.06998	0.0148579	0.0263174	0.118489	0.408527	0.450175	0.600571	0.0106042	0.0156237
1	1	0.0763859	0.482589	0.0101739	0.0720049	0.00670773	0.328328	0.512166	0.714249	0.0917271	0.0361604
1	1	0.0825493	0.258872	0.00349782	0.00906308	0.0075193	0.146933	0.142679	0.28067	0.0121658	0.00623587
1	1	0.115999	0.23836	0.00362745	0.010113	0.0999041	0.0524228	0.00854898	0.065197	0.00344861	0.0293516
1	1	0.221972	0.56387	0.00832368	0.0101593	0.192939	0.0977518	0.0218623	0.163153	0.0113535	0.0178553
1	1	0.286772	0.489553	0.00957068	0.0447398	0.197854	0.114018	0.0538619	0.140453	0.019445	0.0143382
1	1	0.169385	0.300819	0.0107366	0.0150966	0.273714	0.0610101	0.0236722	0.102541	0.00962917	0.0212939
1	1	0.118481	0.127692	0.01119	0.0109964	0.179173	0.0573915	0.0196907	0.069878	0.0145371	0.0223685
1	1	0.306156	0.180151	0.0612663	0.0138791	0.0609809	0.168837	0.0361023	0.085454	0.0201264	0.0112666
1	1	0.290119	0.422133	0.00591075	0.00716449	0.166906	0.132663	0.0143162	0.106642	0.00822146	0.0316591
1	1	0.27033	0.523955	0.013109	0.0119238	0.0299342	0.424577	0.304262	0.454227	0.0237727	0.0247417
1	1	0.202487	0.148136	0.010615	0.00761076	0.038822	0.222181	0.0324557	0.169094	0.00469515	0.0234864
1	1	0.212074	0.200854	0.00643709	0.00467781	0.0223025	0.219195	0.0124394	0.194787	0.0197361	0.00905167
1	1	0.103163	0.473899	0.00705245	0.00918563	0.0127957	0.145219	0.0615482	0.37932	0.00286297	0.00500645
1	1	0.249433	0.244531	0.008016	0.00886188	0.0653039	0.182706	0.0143795	0.169876	0.00838263	0.0124687
1	1	0.164912	0.515031	0.00925479	0.00825829	0.0259298	0.383637	0.212661	0.464151	0.0146877	0.0157626
1	1	0.167148	0.202035	0.00711721	0.0150296	0.142459	0.0646221	0.0329866	0.0573135	0.00912535	0.0317634
1	1	0.21365	0.0865555	0.0183963	0.0100691	0.137917	0.0886388	0.0171321	0.0747113	0.0140333	0.0279095
1	1	0.0406152	0.00539226	0.0448492	0.00821435	0.0861901	0.0267987	0.00860255	0.0198477	0.0450488	0.00942733
1	1	0.178364	0.296617	0.0059918	0.0161928	0.0393783	0.273934	0.143834	0.356861	0.0177753	0.0104982
1	1	0.278732	0.380055	0.00948963	0.00881796	0.242281	0.102261	0.0283142	0.115224	0.0176935	0.0250645
1	1	0.151336	0.654683	0.0125665	0.0167191	0.0266815	0.150315	0.272612	0.46306	0.0116131	0.00856416
1	1	0.263815	0.416462	0.0104685	0.00394529	0.0242561	0.323056	0.166053	0.506812	0.0131039	0.0133245
1	1	0.11279	0.431256	0.00765968	0.0183273	0.0283588	0.273838	0.375556	0.463954	0.00868888	0.0198283
1	1	0.148344	0.100597	0.00908125	0.00946546	0.136789	0.0733261	0.0315192	0.0948582	0.0226406	0.00782002
1	1	0.337311	1.05529	0.0137855	0.0134986	0.289284	0.130411	0.144921	0.296111	0.00419132	0.0103009
1	1	0.302743	0.405207	0.00657477	0.0134547	0.252718	0.112384	0.0342223	0.162778	0.0110234	0.018852
1	1	0.0721602	0.0726442	0.00412132	0.00459282	0.0966136	0.0273853	0.0145575	0.0583732	0.00699858	0.00823704
1	1	0.213202	0.420708	0.012526	0.0152602	0.0164842	0.397834	0.497085	0.506252	0.0291015	0.0168299
1	1	0.11062	0.438597	0.0102426	0.00547623	0.0203433	0.305986	0.184601	0.356293	0.00920834	0.0164242
1	1	0.201581	0.400153	0.00595128	0.0106727	0.0378616	0.376843	0.238768	0.461834	0.0256227	0.011851
1	1	0.239195	0.10363	0.0133436	0.00641515	0.223154	0.0845595	0.0130788	0.0652308	0.0188654	0.0142493
1	1	0.122613	0.326562	0.00322261	0.00918563	0.039979	0.204101	0.283533	0.421897	0.0149515	0.0184654
1	1	0.41854	0.46833	0.0118863	0.0238643	0.110085	0.256288	0.361515	0.346487	0.0121223	0.0169209
1	1	0.163027	0.439206	0.0141534	0.0137345	0.0131131	0.302515	0.310282	0.479244	0.00344861	0.0090489
1	1	0.225598	1.04319	0.00894715	0.0156834	0.219435	0.0763999	0.0440144	0.278755	0.00665833	0.0331642
1	1	0.239218	0.219884	0.00898771	0.0323793	0.0947645	0.118001	0.148598	0.103378	0.0160225	0.0104972
1	1	0.175228	0.448107	0.0101131	0.0058	0.0102278	0.268107	0.325448	0.444646	0.0142983	0.0149919
1	1	0.190271	0.410658	0.0124793	0.00974531	0.0461374	0.217666	0.280648	0.336975	0.0061545	0.0298902
1	1	0.168822	0.375655	0.0107771	0.025608	0.0287658	0.371968	0.458828	0.571592	0.0255995	0.015747
1	1	0.242161	0.17699	0.0161454	0.0109964	0.0762418	0.283346	0.127687	0.226378	0.0156408	0.0176759
1	1	0.207216	0.122984	0.0171033	0.0104934	0.0882204	0.15407	0.0474823	0.11392	0.017508	0.0372572
1	1	0.171586	0.402512	0.00591075	0.00408463	0.0147908	0.371204	0.257276	0.40779	0.0216254	0.0127229
1	1	0.22849	0.704886	0.0184368	0.0266296	0.0116888	0.429827	0.518793	0.738314	0.0334784	0.0115389
1	1	0.117472	0.060304	0.00657477	0.0143821	0.145256	0.0514404	0.011269	0.0485074	0.0145632	0.0125673
1	1	0.18935	0.141658	0.00890665	0.00793453	0.0399676	0.228159	0.101549	0.276589	0.0180118	0.0076876
1	1	0.00973464	0.00681208	0.00860097	0.00668341	0.0127376	0.0187697	0.00199077	0.0107233	0.0110028	0.024571
1	1	0.269883	0.354146	0.0142749	0.0171126	0.0338705	0.371258	0.405482	0.424034	0.0115663	0.0143237
1	1	0.319477	0.262941	0.00416184	0.0257462	0.125547	0.166996	0.248416	0.158839	0.00960312	0.0127959
1	1	0.248019	0.254878	0.0092488	0.0080016	0.0121981	0.40408	0.222793	0.322521	0.0180379	0.0130486
1	1	0.269024	1.0396	0.0059918	0.0109525	0.129333	0.117307	0.0395301	0.384903	0.0113535	0.00871035
1	1	0.188381	0.335475	0.0094491	0.0116808	0.0143845	0.467592	0.354241	0.363544	0.0224159	0.0155542
1	1	0.165592	0.131249	0.0107771	0.0106287	0.0264999	0.239712	0.10738	0.181387	0.0103458	0.00842578
1	1	0.364841	0.649354	0.0124045	0.0447361	0.0422379	0.382327	0.623432	0.577491	0.0304234	0.0170552
1	1	0.233932	0.03761	0.0166473	0.00552017	0.0671037	0.177403	0.0130427	0.0709616	0.00909924	0.0279144
1	1	0.118306	0.147945	0.00641265	0.00840918	0.0867198	0.0355405	0.0089723	0.0408652	0.00814377	0.020596
1	1	0.311443	0.495918	0.00653425	0.0411959	0.0736001	0.221252	0.161896	0.202166	0.040407	0.0129786
1	1	0.244161	0.365738	0.011109	0.00705112	0.0396418	0.302634	0.315404	0.41005	0.0123351	0.0149917
1	1	0.2098	0.193205	0.00357887	0.00830221	0.0204218	0.350074	0.15915	0.328512	0.0117222	0.00859047
1	1	0.107398	0.131895	0.00582423	0.00607982	0.156996	0.0626834	0.0119052	0.0579833	0.00763992	0.0369639
1	1	0.249487	0.767298	0.00532778	0.037891	0.134933	0.115071	0.103058	0.247009	0.0280666	0.0136428
1	1	0.147664	0.261615	0.00641265	0.0371629	0.117193	0.0849316	0.128544	0.0582855	0.0278538	0.0156251
1	1	0.211445	0.49082	0.00638694	0.0166763	0.061542	0.24619	0.156812	0.419606	0.0162875	0.0130152
1	1	0.262563	0.187844	0.0159443	0.00502444	0.0531749	0.23997	0.0268915	0.299876	0.0142722	0.0172994
1	1	0.272131	0.5944	0.013692	0.0143381	0.0443414	0.341827	0.124645	0.455204	0.00517291	0.0128521
1	1	0.250175	0.206402	0.00871223	0.00487265	0.0364952	0.296254	0.0772677	0.294383	0.00713609	0.0137198
1	1	0.157008	0.282701	0.011862	0.00789462	0.0242926	0.288592	0.198412	0.352198	0.0110885	0.0247019
1	1	0.30655	0.158524	0.0220562	0.00913765	0.10645	0.247575	0.0809879	0.183526	0.0220276	0.0161382
1	1	0.223729	0.25741	0.00631291	0.0381701	0.195746	0.0900422	0.0484275	0.0513902	0.0182507	0.0212839
1	1	0.333858	0.48763	0.0100726	0.0437366	0.0786201	0.294904	0.364673	0.360586	0.0267136	0.0142628
1	1	0.203669	0.404094	0.0100726	0.0125127	0.0304501	0.458069	0.221285	0.483665	0.0155187	0.0165025
1	1	0.104514	0.0126272	0.0788974	0.00881796	0.136664	0.0510138	0.00886668	0.0237708	0.0522352	0.0145537
1	1	0.114282	0.167373	0.0122506	0.00616417	0.0158996	0.195255	0.0714231	0.27471	0.00567675	0.0272325
1	1	0.255103	0.392747	0.00653425	0.0137345	0.0555	0.218952	0.0297987	0.319295	0.00763992	0.0297012
1	1	0.162938	0.720797	0.00470428	0.0122845	0.0167203	0.413261	0.393962	0.612932	0.0183103	0.0115893
1	1	0.217722	0.693114	0.00898771	0.0282154	0.297596	0.0874825	0.0500369	0.136886	0.00986806	0.0148706
1	1	0.251234	0.0367412	0.0198123	0.0076547	0.0230723	0.215347	0.0337884	0.153323	0.0189465	0.0234565
1	1	0.132937	0.292805	0.0124185	0.00561556	0.0198209	0.204604	0.183889	0.420037	0.0135523	0.0200545
1	1	0.197352	0.407585	0.00940858	0.00761076	0.0256642	0.366251	0.365041	0.560624	0.0146255	0.0182786
1	1	0.0828491	0.0273919	0.0262585	0.00839468	0.164457	0.0439896	0.00984531	0.0206081	0.0285704	0.0307731
1	1	0.204903	0.204627	0.0106556	0.0105575	0.215433	0.0827627	0.0127585	0.0838184	0.0172169	0.0175613
1	1	0.28343	0.1575	0.0100321	0.00886188	0.0512505	0.381078	0.139525	0.290385	0.0128915	0.0181307
1	1	0.242112	0.386227	0.0070767	0.013399	0.0532659	0.245488	0.108801	0.394305	0.00493403	0.0108357
1	1	0.195663	0.186009	0.012526	0.0122423	0.0559031	0.283392	0.269033	0.285685	0.0150409	0.00955633
1	1	0.249071	0.361686	0.00918801	0.0049277	0.0228228	0.317014	0.0288262	0.34073	0.0425688	0.00917634
1	1	0.240526	0.450673	0.00882558	0.0116439	0.0552887	0.370512	0.170401	0.459547	0.0167653	0.0181957
1	1	0.171517	0.105955	0.00828316	0.010113	0.0948235	0.0796175	0.0581616	0.0484689	0.0118052	0.0144609
1	1	0.235268	0.330074	0.0113601	0.03439	0.30215	0.091262	0.0203301	0.143017	0.0360801	0.0129609
1	1	0.227115	0.0456829	0.00717394	0.00886188	0.0385638	0.178009	0.0312774	0.0808336	0.00940549	0.0403685
1	1	0.173565	0.164579	0.0166473	0.00547623	0.0418777	0.225224	0.0343919	0.159724	0.0159248	0.0443004
1	1	0.178102	0.513988	0.0119501	0.0522768	0.198197	0.0711659	0.0839185	0.152264	0.0187285	0.0147418
1	1	0.254495	0.235923	0.0101537	0.00777419	0.0294627	0.330515	0.0944354	0.293171	0.00936423	0.0462757
1	1	0.298795	0.509451	0.00890665	0.0122475	0.128931	0.167103	0.049988	0.173359	0.0132428	0.0237892
1	1	0.126034	0.214979	0.012526	0.0126834	0.0327894	0.273672	0.356417	0.333182	0.0169692	0.0121782
1	1	0.193808	0.284671	0.0124449	0.0120978	0.0209906	0.327938	0.308822	0.408641	0.0197361	0.0114113
1	1	0.261279	0.512257	0.0124449	0.0125713	0.162232	0.081841	0.027867	0.22606	0.0131442	0.0281267
1	1	0.132422	0.49404	0.00977173	0.0168883	0.191253	0.0609526	0.0337284	0.165519	0.0093664	0.00530727
1	1	0.173252	0.393742	0.0070767	0.00733094	0.0293382	0.282518	0.245924	0.389869	0.0195092	0.0236728
1	1	0.286685	0.538351	0.00948963	0.0311785	0.218118	0.113357	0.117159	0.162114	0.0253607	0.0119805
1	1	0.12199	0.684421	0.0106556	0.00556645	0.0127743	0.363357	0.248077	0.639048	0.0111146	0.00949782
1	1	0.213594	1.0686	0.00765968	0.0263903	0.0729624	0.350776	0.595487	0.741463	0.0194972	0.0344433
1	1	0.124606	0.314596	0.0131901	0.00657125	0.0106703	0.243367	0.111223	0.369008	0.00838263	0.0100163
1	1	0.260243	0.346747	0.00953012	0.0111756	0.031157	0.421477	0.310206	0.458118	0.0120701	0.0158818
1	1	0.175399	0.311809	0.0136839	0.0110879	0.0309527	0.313571	0.334061	0.418188	0.0118313	0.0279487
1	1	0.137166	0.0686226	0.00833988	0.0134547	0.231761	0.0546545	0.0191476	0.0297716	0.0176437	0.0219871
1	1	0.156462	0.563816	0.00765968	0.0202148	0.0254624	0.379669	0.514014	0.539281	0.0273084	0.0200737
1	1	0.203348	0.193592	0.00653425	0.0198583	0.0150694	0.296469	0.132574	0.286668	0.0120701	0.00872858
1	1	0.178335	0.698603	0.00765968	0.009171	0.0128081	0.41969	0.231843	0.679835	0.012574	0.0160935
1	1	0.143613	0.570673	0.00349782	0.00477841	0.0121642	0.285274	0.156496	0.5215	0.0130517	0.00833839
1	1	0.196618	0.0886889	0.00886614	0.00773956	0.0333874	0.150903	0.0390786	0.153631	0.00763992	0.0197542
1	1	0.207525	0.154398	0.0100726	0.0129729	0.0304339	0.231818	0.135757	0.23033	0.00922789	0.013618
1	1	0.0986194	0.0946765	0.0127334	0.00608715	0.135235	0.0443455	0.013414	0.0343142	0.0108496	0.012706
1	1	0.201066	0.214613	0.0136109	0.0113202	0.0150944	0.437832	0.25321	0.344525	0.0166639	0.0135221
1	1	0.270509	1.0338	0.00824263	0.00981147	0.174241	0.111448	0.0176275	0.216944	0.00689721	0.0157272
1	1	0.328919	0.955694	0.00416184	0.0207249	0.258641	0.126791	0.137925	0.274834	0.0233975	0.014226
1	1	0.137546	0.21554	0.00641265	0.00582312	0.0299342	0.27638	0.207815	0.34202	0.00713609	0.0113142
1	1	0.202847	0.648073	0.0102264	0.0128071	0.0290637	0.346569	0.209144	0.660172	0.0160225	0.0143314
1	1	0.14609	0.760128	0.00478533	0.0605398	0.234403	0.0675005	0.12187	0.184345	0.0140126	0.00963011
1	1	0.25329	0.110333	0.0106961	0.0263058	0.139364	0.126036	0.0768955	0.0664254	0.0235441	0.00979059
1	1	0.21172	0.156338	0.011279	0.0103489	0.22501	0.0780735	0.024829	0.089073	0.0280579	0.0233969
1	1	0.0234927	0.0163126	0.0155625	0.00668341	0.0828294	0.016272	0.021042	0.020569	0.0360834	0.0142708
1	1	0.189915	0.847886	0.0118944	0.0128511	0.02466	0.467355	0.256817	0.695374	0.018634	0.0169827
1	1	0.208794	0.267672	0.0123883	0.0136315	0.0438094	0.267896	0.19041	0.304294	0.022442	0.00937059
1	1	0.277781	0.119974	0.00608082	0.0146619	0.173683	0.122379	0.0458267	0.0733321	0.0407188	0.020768
1	1	0.21536	0.323674	0.00832368	0.0128511	0.0208054	0.428003	0.375209	0.465012	0.0130778	0.0127143
1	1	0.259773	0.650038	0.0244525	0.00865984	0.0764892	0.160882	0.0928428	0.213716	0.00371356	0.0144244
1	1	0.13512	0.162326	0.00902747	0.00946546	0.0312256	0.253846	0.0707019	0.204209	0.00493403	0.0138202
1	1	0.228986	0.218067	0.0100726	0.0100691	0.039029	0.385716	0.257636	0.355515	0.0152799	0.0145989
1	1	0.265032	0.34544	0.00832368	0.0125219	0.0280265	0.389522	0.212761	0.441766	0.0154085	0.0174476
1	1	0.202829	0.0984703	0.00715774	0.0119238	0.0599491	0.175167	0.0560358	0.192203	0.0139117	0.0120039
1	1	0.453426	1.48361	0.00824263	0.0192263	0.332653	0.182582	0.115309	0.389779	0.0140594	0.011604
1	1	0.500638	1.52039	0.00894715	0.0553497	0.141728	0.322995	0.408312	0.770987	0.0189054	0.0135094
1	1	0.143813	0.326539	0.00478526	0.0058	0.0253928	0.228477	0.201765	0.34855	0.0126	0.00483099
1	1	0.222848	0.360426	0.00770019	0.0122036	0.026662	0.382889	0.198817	0.578879	0.00493403	0.0195446
1	1	0.190633	0.450164	0.00412132	0.00761076	0.158639	0.0850856	0.0197992	0.140432	0.00763992	0.0207094
1	1	0.172518	0.441541	0.0101131	0.0349757	0.128473	0.0649047	0.223058	0.113354	0.0157836	0.0182965
1	1	0.284936	0.94389	0.00536831	0.0508448	0.132572	0.112852	0.130971	0.305945	0.0135295	0.0123012
1	1	0.124849	0.065704	0.0106556	0.00519641	0.139464	0.0570588	0.0208972	0.02363	0.0155448	0.0163883
1	1	0.191198	0.0561	0.0216352	0.0359476	0.131331	0.133835	0.0197465	0.0495543	0.0159215	0.0194563
1	1	0.265119	0.0395687	0.0113601	0.00672735	0.0542745	0.225639	0.0350203	0.0850837	0.0103719	0.045418
1	1	0.27254	0.445371	0.014356	0.0127632	0.0550103	0.308038	0.369297	0.437488	0.017508	0.0187568
1	1	0.16077	0.72517	0.00751236	0.0269094	0.0222402	0.389044	0.465235	0.706894	0.0411965	0.00917588
1	1	0.1683	0.251424	0.00770019	0.0167266	0.0265631	0.306016	0.333332	0.415045	0.0163041	0.0119835
1	1	0.31527	0.662807	0.00475131	0.0305911	0.133462	0.141646	0.14197	0.251968	0.0146865	0.0118936
1	1	0.196043	0.63881	0.012526	0.00302501	0.0202266	0.32958	0.17542	0.473823	0.0110624	0.00586869
1	1	0.306183	0.625034	0.00957068	0.0640665	0.141196	0.131034	0.16476	0.163066	0.0159965	0.0290004
1	1	0.113785	0.447655	0.00828316	0.0229202	0.0124732	0.23835	0.281979	0.569969	0.0110885	0.0181708
1	1	0.187092	0.378659	0.00796742	0.00864871	0.0385057	0.286847	0.267894	0.454082	0.0176716	0.0112657
1	1	0.410786	1.2751	0.00649372	0.0147069	0.23598	0.198441	0.150067	0.543779	0.00960312	0.0163002
1	1	0.241682	0.597824	0.00657477	0.0252798	0.0958982	0.271727	0.311125	0.419243	0.010205	0.0196354
1	1	0.182132	0.538999	0.00661527	0.013986	0.0356652	0.297288	0.329534	0.529635	0.00999511	0.018467
1	1	0.304971	0.87047	0.0109131	0.014577	0.078318	0.35158	0.366205	0.708249	0.0120701	0.0111105
1	1	0.136629	0.313052	0.00886614	0.00366547	0.00670728	0.257678	0.14997	0.391837	0.00469515	0.0127249
1	1	0.174142	0.0747817	0.0094491	0.0148311	0.0361715	0.261067	0.0994274	0.208381	0.0103371	0.0110566
1	1	0.2699	0.0884013	0.0154409	0.0058	0.0549791	0.264777	0.0814237	0.229648	0.0133167	0.0105071
1	1	0.176476	0.299776	0.0153599	0.0163333	0.0410448	0.340572	0.418522	0.454217	0.0177143	0.0191522
1	1	0.130184	0.597012	0.0109876	0.00607982	0.00443073	0.332956	0.378318	0.512375	0.0142722	0.0142812
1	1	0.16503	0.566747	0.00657477	0.00306188	0.00762279	0.299789	0.141933	0.434719	0.00784623	0.00477817
1	1	0.188853	0.168483	0.0130279	0.00742633	0.0416707	0.306096	0.281844	0.280384	0.0179858	0.00862048
1	1	0.0876702	0.169294	0.0103009	0.0259159	0.0289567	0.148879	0.106977	0.213126	0.0115923	0.00735607
1	1	0.236662	0.333543	0.0130685	0.00607982	0.0350932	0.33743	0.269398	0.423627	0.0182279	0.0111405
1	1	0.198919	0.266541	0.00890665	0.00811376	0.00762279	0.344199	0.159039	0.3677	0.0137944	0.0184555
1	1	0.123943	0.112943	0.00693085	0.00970136	0.0193733	0.236124	0.204717	0.172851	0.0221345	0.0142675
1	1	0.376267	0.313669	0.00715774	0.0543918	0.0910948	0.253824	0.131298	0.256946	0.0423767	0.0138157
1	1	0.152384	0.183233	0.00780072	0.0058	0.126852	0.038694	0.0152841	0.0992191	0.0102807	0.00988646
1	1	0.246245	0.218499	0.011279	0.0124834	0.0279262	0.327894	0.374115	0.254012	0.0307986	0.0105377
1	1	0.37579	1.14929	0.012526	0.0140415	0.180541	0.157598	0.0341748	0.387022	0.0169004	0.0116258
1	1	0.103261	0.00382892	0.0708819	0.0084462	0.17076	0.0501885	0.0125479	0.0141352	0.0726206	0.0253679
1	1	0.333958	0.651668	0.013692	0.0146902	0.038773	0.325724	0.148916	0.519661	0.0115923	0.0185681
1	1	0.226419	0.185263	0.0178539	0.00724305	0.0473882	0.182184	0.038048	0.278776	0.00742715	0.00870117
1	1	0.177179	0.225285	0.00970825	0.0109378	0.0306874	0.239279	0.191836	0.347753	0.00665833	0.0170127
1	1	0.035574	0.0675391	0.0124051	0.0227231	0.0924355	0.0141717	0.0308893	0.0626236	0.0265034	0.0112423
1	1	0.170383	0.435642	0.00886614	0.02247	0.0148397	0.185406	0.32485	0.376547	0.024958	0.00927473
1	1	0.176304	0.217684	0.00607277	0.00705112	0.112586	0.0843341	0.0291471	0.10798	0.00903087	0.0120896
1	1	0.183579	0.372594	0.00948963	0.0101534	0.0225152	0.401085	0.353126	0.423651	0.0185015	0.018107
1	1	0.208625	0.581318	0.00894715	0.010113	0.017938	0.31714	0.331636	0.544647	0.00665833	0.0128245
1	1	0.215624	0.299675	0.0143155	0.0098261	0.0309527	0.464568	0.375155	0.583771	0.0197361	0.0132099
1	1	0.163361	0.0386365	0.00846943	0.00731417	0.0378638	0.201146	0.0468698	0.12242	0.00977684	0.0112087
1	1	0.274338	0.683229	0.012526	0.0573553	0.328183	0.0878173	0.187727	0.184758	0.0182247	0.0166772
1	1	0.192725	0.0927507	0.0114006	0.00398923	0.0331463	0.312717	0.0615029	0.186825	0.01971	0.0163209
1	1	0.196564	0.111219	0.0233863	0.00385491	0.0414728	0.1966	0.0415891	0.136847	0.01669	0.00643654
1	1	0.178231	0.595371	0.013692	0.00914171	0.014434	0.438107	0.251478	0.600712	0.0120962	0.0125969
1	1	0.143349	0.312437	0.0143155	0.00306188	0.0122304	0.43315	0.235842	0.378459	0.022442	0.0115372
1	1	0.178463	0.31558	0.0124045	0.0108715	0.0448102	0.285089	0.326564	0.427881	0.0100808	0.00771774
1	1	0.245148	0.522315	0.0142749	0.00749223	0.0219529	0.390946	0.196336	0.544861	0.0174625	0.0130655
1	1	0.151305	0.392719	0.00836418	0.00528833	0.0141999	0.305622	0.186777	0.302097	0.00936423	0.01353
1	1	0.0130907	0.00737848	0.0114412	0.00552017	0.0196139	0.0163031	0.00326971	0.00534211	0.00862151	0.0220273
1	1	0.157324	0.186183	0.0269787	0.00705112	0.0789511	0.103188	0.0105209	0.0518417	0.0108496	0.00520414
1	1	0.238748	0.324094	0.0111415	0.044257	0.168154	0.0985644	0.288841	0.143477	0.0252392	0.0161102
1	1	0.197974	0.178496	0.00411318	0.00612376	0.022919	0.293305	0.193931	0.327815	0.008147	0.0205437
1	1	0.117358	0.704571	0.00470428	0.0100691	0.169047	0.0543773	0.0402931	0.173674	0.00419132	0.0143681
1	1	0.178543	0.0510752	0.00894715	0.0106507	0.0459869	0.0865074	0.0256992	0.07438	0.0218231	0.0120458
1	1	0.136238	0.24721	0.00840474	0.0744182	0.134365	0.0537067	0.0726938	0.0808528	0.0233548	0.0134333
1	1	0.198336	0.644383	0.00890665	0.00394529	0.159413	0.0651599	0.0118937	0.193389	0.00689721	0.00655403
1	1	0.142883	0.0923921	0.010777	0.00849415	0.0275948	0.204259	0.0801499	0.212749	0.00838263	0.0127899
1	1	0.305795	0.710255	0.00770019	0.00776686	0.208791	0.177718	0.134067	0.315089	0.0157694	0.00801473
1	1	0.172628	0.212854	0.0131495	0.00691178	0.0367967	0.303719	0.297627	0.357593	0.0167653	0.017824
1	1	0.286482	0.224027	0.0101537	0.0112762	0.0529537	0.347876	0.152024	0.313917	0.0130997	0.0144759
1	1	0.130835	0.124413	0.0122993	0.0114427	0.017028	0.345441	0.266655	0.348276	0.0212476	0.0123789
1	1	0.195856	0.281803	0.0106759	0.0116439	0.0230958	0.322655	0.247793	0.426608	0.0105847	0.0127944
1	1	0.164016	0.398561	0.00895524	0.00459635	0.0110797	0.320032	0.215099	0.413922	0.00857702	0.00885174
1	1	0.133544	0.474788	0.00890665	0.00531409	0.0272073	0.349827	0.341059	0.474567	0.016029	0.0113955
1	1	0.0976418	0.64574	0.015522	0.0107166	0.0149433	0.426211	0.479035	0.688015	0.0232754	0.0145322
1	1	0.12515	0.616071	0.0180409	0.00728701	0.0038114	0.290845	0.40884	0.475511	0.00528197	0.0133303
1	1	0.106542	0.486187	0.010615	0.00963871	0.0117899	0.288906	0.157696	0.350304	0.0128128	0.012599
1	1	0.207084	0.590627	0.00367595	0.00552017	0.015349	0.280257	0.157312	0.505332	0.0135555	0.0127712
1	1	0.131665	0.522123	0.0070767	0.00830221	0.0124527	0.352907	0.314121	0.539049	0.0102433	0.01755
1	1	0.406863	0.944875	0.0131495	0.0708179	0.152858	0.263931	0.254195	0.404293	0.042762	0.00833588
1	1	0.198462	0.392653	0.00948963	0.0118131	0.0141059	0.339332	0.408386	0.487957	0.0173961	0.0161353
1	1	0.296627	0.188076	0.00890665	0.00547623	0.0244996	0.263492	0.0279735	0.293106	0.0113686	0.0116317
1	1	0.189865	0.277602	0.0177811	0.0137785	0.0121017	0.397791	0.282766	0.502098	0.00888647	0.0109092
1	1	0.128495	0.236832	0.00774071	0.0183712	0.19334	0.0544403	0.08536	0.0935062	0.0124987	0.0204391
1	1	0.117138	0.33074	0.00898771	0.00633652	0.0216509	0.178719	0.0795468	0.302941	0.00763992	0.0121259
1	1	0.207562	0.383898	0.0070767	0.00635965	0.0313512	0.326813	0.234193	0.434849	0.0111678	0.0217809
1	1	0.315579	0.486111	0.0105745	0.0283964	0.0494755	0.268183	0.247223	0.42499	0.0193799	0.00913235
1	1	0.19456	0.625501	0.00591075	0.0108237	0.0213704	0.363289	0.431968	0.717104	0.0135402	0.0153782
1	1	0.127871	0.206998	0.0102347	0.0298834	0.171903	0.0520966	0.0464272	0.0717285	0.0271969	0.0034223
1	1	0.0964131	0.0502934	0.00677586	0.00357643	0.0134294	0.0903159	0.022346	0.0654927	0.00936423	0.0238677
1	1	0.285519	0.707487	0.0132062	0.00858204	0.174684	0.0944773	0.0170966	0.24712	0.00692329	0.0134076
1	1	0.188406	0.129706	0.0143155	0.00858204	0.0372288	0.229927	0.180625	0.288284	0.0276084	0.010239
1	1	0.205402	0.180467	0.0130279	0.00460958	0.0535156	0.204355	0.116666	0.199014	0.00957701	0.0251391
1	1	0.282885	0.21976	0.00532778	0.0119238	0.0494626	0.366437	0.14939	0.3691	0.00636081	0.0136822
1	1	0.234244	0.558472	0.0113196	0.0234187	0.0283588	0.493229	0.515399	0.81728	0.0238684	0.0154118
1	1	0.169906	0.468613	0.00536831	0.0406902	0.042464	0.244972	0.223594	0.497751	0.013201	0.0175841
1	1	0.271171	0.411724	0.00587023	0.01554	0.0434989	0.367876	0.366777	0.548045	0.012552	0.0181836
1	1	0.137249	0.198016	0.00774071	0.0976266	0.223176	0.05454	0.103769	0.073787	0.035395	0.0129588
1	1	0.0729402	0.0374697	0.00957068	0.0100691	0.09196	0.023946	0.0145584	0.0322899	0.015244	0.0121234
1	1	0.320929	0.300682	0.00765968	0.00858204	0.0330578	0.350592	0.0932628	0.336572	0.0130984	0.0100365
1	1	0.215649	0.132119	0.0070767	0.010113	0.0312546	0.330556	0.229942	0.247297	0.0158836	0.00688715
1	1	0.219135	0.0849845	0.0130685	0.00410659	0.0364737	0.195418	0.0183324	0.116062	0.00979396	0.00915038
1	1	0.23631	0.420825	0.00591075	0.0156044	0.0309755	0.354162	0.187182	0.473975	0.00986806	0.0201311
1	1	0.307667	0.222479	0.0150601	0.00588383	0.0185183	0.43424	0.181391	0.423149	0.0174819	0.0211349
1	1	0.173956	0.0959058	0.00536831	0.0128071	0.0350686	0.214142	0.0558384	0.168718	0.0167653	0.0319617
1	1	0.11214	0.0654093	0.0131901	0.0841357	0.137451	0.0492305	0.115169	0.0449984	0.0855799	0.0201943
1	1	0.13388	0.135536	0.0126232	0.00987411	0.0186989	0.218181	0.156898	0.273518	0.0178084	0.0560766
1	1	0.14771	0.220174	0.0065423	0.0220823	0.0311384	0.249279	0.252149	0.282197	0.0168717	0.0274501
1	1	0.172125	0.329156	0.00711721	0.00547623	0.025896	0.331722	0.263553	0.457873	0.00936423	0.0168269
1	1	0.173989	0.311628	0.0115339	0.0134495	0.0194955	0.397351	0.419731	0.500219	0.0061545	0.018586
1	1	0.187647	0.412688	0.00532778	0.020436	0.0165092	0.327301	0.404581	0.528061	0.0154687	0.0132069
1	1	0.332704	0.615731	0.0152467	0.0435255	0.0357019	0.422261	0.610115	0.544459	0.0441414	0.0231529
1	1	0.32082	0.280192	0.0100402	0.0187591	0.112937	0.252256	0.199568	0.200375	0.0195092	0.0203369
1	1	0.192989	0.404826	0.00952935	0.0106358	0.0179925	0.35536	0.300303	0.439317	0.0128389	0.0169885
1	1	0.269758	0.340321	0.0122264	0.0265634	0.054585	0.321451	0.356312	0.333774	0.0235262	0.0137317
1	1	0.175725	0.21719	0.00894715	0.00388054	0.0291875	0.182529	0.212981	0.305607	0.00949816	0.0134849
1	1	0.142975	1.00592	0.00778121	0.00612376	0.0106292	0.29699	0.157707	0.825555	0.00614257	0.0119907
1	1	0.143351	0.254422	0.0113099	0.00398923	0.010007	0.254422	0.0920968	0.358695	0.0112829	0.0112483
1	1	0.379829	0.120249	0.0162345	0.00720214	0.0566007	0.279498	0.0496552	0.171934	0.00591563	0.0155119
1	1	0.285064	0.193289	0.00890665	0.0351788	0.124153	0.13723	0.247316	0.150788	0.055868	0.010942
1	1	0.117662	0.353298	0.0125503	0.00177723	0.0210383	0.219916	0.0223932	0.276135	0.00811769	0.016712
1	1	0.164882	0.549068	0.0124855	0.00978922	0.0312139	0.356193	0.16968	0.574425	0.00862151	0.0148239
1	1	0.215577	0.316557	0.00770019	0.00519641	0.0252862	0.398073	0.119155	0.346172	0.0123351	0.0193014
1	1	0.263696	0.244546	0.00952201	0.010198	0.0260473	0.441282	0.233502	0.34683	0.0179597	0.0128587
1	1	0.246988	0.236158	0.0194385	0.00575605	0.0280533	0.292202	0.0875576	0.381765	0.0101289	0.0103763
1	1	0.279467	0.49681	0.00649372	0.00649898	0.0901878	0.203174	0.0376103	0.30176	0.00371356	0.00894165
1	1	0.146141	0.0837831	0.00776502	0.00426906	0.065703	0.120866	0.0388417	0.0855127	0.0172431	0.0419205
1	1	0.183417	0.238912	0.0143155	0.0140143	0.0603761	0.18344	0.109725	0.194488	0.0115923	0.0155559
1	1	0.137403	0.0632796	0.00595128	0.00974047	0.0314861	0.178844	0.164389	0.111538	0.0144514	0.0201184
1	1	0.0935185	0.0242651	0.00900794	0.0246384	0.0242578	0.0756239	0.0269781	0.0469091	0.0254759	0.00914827
1	1	0.139678	0.344533	0.00532778	0.00978922	0.0258043	0.211942	0.110987	0.281471	0.00395245	0.0229439
1	1	0.288069	0.456259	0.019047	0.0359547	0.319591	0.110322	0.117563	0.150465	0.0226038	0.0140105
1	1	0.188473	0.286232	0.0142749	0.00519641	0.0369965	0.343036	0.132668	0.35245	0.0155187	0.0146646
1	1	0.162343	0.304555	0.0161049	0.00761076	0.0207359	0.279604	0.283014	0.353301	0.0140594	0.0142637
1	1	0.104635	0.150817	0.00711721	0.00672735	0.0262437	0.176712	0.0777335	0.184458	0.00862151	0.0335687
1	1	0.1159	0.0281961	0.0189792	0.00213452	0.028104	0.108774	0.0123374	0.041567	0.0120962	0.0169287
1	1	0.0964371	0.0815782	0.0102347	0.03837	0.161228	0.0339086	0.0151205	0.0364978	0.0394613	0.00488298
1	1	0.474251	0.609571	0.0094491	0.0603436	0.087646	0.366653	0.465494	0.472708	0.0352298	0.0134635
1	1	0.19097	0.222049	0.010024	0.0122914	0.0381823	0.303967	0.155425	0.342145	0.0115663	0.0132871
1	1	0.247935	0.431307	0.00532778	0.00681927	0.0232519	0.404362	0.367407	0.673678	0.0154384	0.0242269
1	1	0.275965	0.223023	0.0112385	0.00881796	0.0232243	0.300794	0.215469	0.324583	0.0212215	0.00890049
1	1	0.442101	1.3229	0.00474481	0.0464375	0.148024	0.258279	0.298216	0.638366	0.0312905	0.00949014
1	1	0.196215	0.303934	0.00764716	0.00825829	0.0790729	0.170477	0.0960062	0.195721	0.0101743	0.0106
1	1	0.246993	0.2164	0.00295538	0.0111265	0.0470879	0.386474	0.317839	0.580964	0.0214343	0.013413
1	1	0.153479	0.553518	0.00961044	0.0093226	0.0110678	0.247034	0.28467	0.438933	0.00469515	0.00726461
1	1	0.101588	0.0109423	0.0275056	0.00918563	0.178413	0.025344	0.0150509	0.0202181	0.0313024	0.0134587
1	1	0.160088	0.246593	0.00961119	0.0111742	0.0359976	0.238595	0.138334	0.42451	0.00646095	0.0151864
1	1	0.126694	0.120438	0.0126071	0.0058	0.106584	0.0596306	0.0433267	0.1002	0.0110179	0.00736942
1	1	0.149674	0.3229	0.0108176	0.0184153	0.205873	0.0584548	0.0191574	0.116272	0.0106108	0.0252064
1	1	0.203362	0.0466808	0.0138931	0.0128071	0.0448298	0.201522	0.0566042	0.110625	0.00740105	0.0500582
1	1	0.128619	0.167343	0.00804839	0.0081406	0.0175092	0.176738	0.125381	0.246636	0.00909156	0.014628
1	1	0.202206	0.510031	0.00745235	0.0122914	0.157895	0.101648	0.0599295	0.166267	0.0123351	0.0142476
1	1	0.154695	0.589663	0.014356	0.00547623	0.0132331	0.464888	0.237007	0.721391	0.0135217	0.0202659
1	1	0.206374	0.561932	0.0106961	0.00941516	0.0255818	0.273377	0.221864	0.435509	0.0103719	0.0121782
1	1	0.149656	0.447632	0.00890665	0.0024583	0.00706583	0.305939	0.194449	0.313459	0.0105847	0.0129876
1	1	0.332427	0.709205	0.0124449	0.0183712	0.0674961	0.315615	0.217792	0.464012	0.0027059	0.0113801
1	1	0.275315	0.225795	0.00534398	0.0347857	0.0555988	0.230272	0.271523	0.22299	0.0622509	0.00572299
1	1	0.0741934	0.270257	0.00653425	0.00810219	0.0138212	0.167575	0.115991	0.372646	0.012574	0.0127437
1	1	0.158249	0.142003	0.0111591	0.00678734	0.032348	0.262977	0.166868	0.187734	0.00936423	0.0243196
1	1	0.181686	0.198319	0.00832368	0.00825829	0.0307186	0.282282	0.222624	0.267425	0.0206645	0.0183488
1	1	0.180828	0.759316	0.00755444	0.0120713	0.0249996	0.374314	0.246354	0.713188	0.0165145	0.0144783
1	1	0.309638	0.652501	0.00924672	0.0216008	0.134072	0.216729	0.181117	0.440389	0.00814377	0.0123453
1	1	0.213651	0.276832	0.00620612	0.00351977	0.0204227	0.282306	0.0683997	0.297559	0.00927302	0.00737241
1	1	0.165015	0.144824	0.0134166	0.0124268	0.050516	0.200313	0.144067	0.19749	0.0126791	0.0079129
1	1	0.201754	0.229038	0.00535203	0.00222356	0.0209906	0.329399	0.158027	0.377521	0.0123351	0.0126737
1	1	0.212872	0.251383	0.00902822	0.0151761	0.0415636	0.413647	0.354824	0.402055	0.0142983	0.0147042
1	1	0.138835	0.390313	0.00478533	0.00914171	0.0274165	0.281232	0.235594	0.479194	0.0145339	0.0119099
1	1	0.203379	0.0702352	0.0124449	0.00624113	0.0462937	0.204097	0.0138631	0.137599	0.0133167	0.0297642
1	1	0.272039	0.846888	0.00408079	0.00640358	0.0359727	0.223179	0.151143	0.686026	0.00543787	0.0107717
1	1	0.19424	0.342514	0.0189738	0.0104044	0.0208884	0.43024	0.356268	0.519717	0.0207177	0.0163728
1	1	0.155976	0.141667	0.0110928	0.0122036	0.033174	0.225158	0.281162	0.212917	0.0118378	0.0180709
1	1	0.184438	0.654639	0.00711721	0.00584393	0.032959	0.276144	0.190284	0.536632	0.0120962	0.0150015
1	1	0.141678	0.331821	0.00653425	0.00970763	0.0305947	0.282313	0.3642	0.429123	0.0240688	0.0209554
1	1	0.142045	0.00723493	0.0377936	0.00797845	0.152545	0.0509345	0.0084052	0.0145056	0.0401367	0.0272037
1	1	0.319284	0.606132	0.00836418	0.00757723	0.217549	0.152067	0.0569363	0.241094	0.0078788	0.00552829
1	1	0.201078	0.30262	0.0101131	0.00648221	0.041625	0.273385	0.148884	0.481896	0.00960312	0.011863
1	1	0.324548	0.630019	0.00770019	0.0312663	0.161133	0.221679	0.245469	0.388825	0.0155187	0.0114411
1	1	0.381503	0.494761	0.0129795	0.017002	0.116568	0.271134	0.308204	0.303063	0.00763992	0.0117791
1	1	0.301647	0.485484	0.00832368	0.0284731	0.083914	0.250394	0.14681	0.431129	0.0157576	0.0140253
1	1	0.0963603	0.728808	0.0119026	0.00820799	0.00342835	0.549706	0.564636	0.907209	0.029894	0.0244746
1	1	0.171097	0.346071	0.0124045	0.0100251	0.0213416	0.309802	0.307878	0.408002	0.0108496	0.0142506
1	1	0.191993	0.456581	0.0124855	0.00820915	0.039944	0.329487	0.439562	0.477517	0.023883	0.0185671
1	1	0.148118	0.298748	0.0082434	0.00607982	0.017985	0.31313	0.187941	0.347706	0.0144578	0.00867078
1	1	0.347247	0.339145	0.012526	0.0168403	0.110706	0.204898	0.196945	0.292739	0.0188816	0.00656663
1	1	0.131379	0.336496	0.00999153	0.00700717	0.0236799	0.221387	0.143796	0.359475	0.00541178	0.00978761
1	1	0.285679	0.100098	0.0226392	0.00700717	0.0528814	0.225957	0.068982	0.211375	0.0180531	0.0125894
1	1	0.253426	0.448654	0.0119431	0.0106727	0.0365458	0.300461	0.227804	0.381968	0.00946557	0.00726163
1	1	0.180681	0.457699	0.00820211	0.0146619	0.0214541	0.28012	0.471145	0.578777	0.0261841	0.00941411
1	1	0.271863	0.798544	0.00770019	0.0335917	0.216008	0.105321	0.101921	0.207139	0.00630439	0.017249
1	1	0.188648	0.022177	0.0256873	0.00876765	0.0399624	0.138551	0.0109796	0.0599724	0.00948801	0.0298789
1	1	0.220012	0.0495119	0.0183962	0.0033417	0.0527114	0.185882	0.0192389	0.109864	0.0136554	0.0103262
1	1	0.193208	0.173246	0.0195092	0.00668341	0.152572	0.0865944	0.0154249	0.0709876	0.012574	0.02701
1	1	0.112772	0.0798869	0.0112306	0.00552017	0.0629048	0.0648288	0.0195097	0.10307	0.0150149	0.0140829
1	1	0.161345	0.494822	0.00536831	0.0130279	0.0215032	0.33907	0.280911	0.542525	0.0103719	0.0107813
1	1	0.216351	0.563465	0.0142749	0.0109964	0.0201371	0.317713	0.137192	0.561302	0.00692329	0.0134076
1	1	0.110948	0.869949	0.0101131	0.035329	0.0105191	0.422335	0.733637	0.85351	0.0613583	0.0255841
1	1	0.116881	0.0369734	0.0126056	0.00626425	0.118591	0.0566306	0.00550447	0.0194577	0.0162734	0.0606704
1	1	0.335904	1.467	0.0173114	0.0259989	0.0610616	0.455807	0.690462	1.13262	0.0183126	0.0185998
1	1	0.169182	0.722745	0.00923442	0.00894974	0.042447	0.233932	0.217108	0.502916	0.0138237	0.00944358
1	1	0.25232	0.310214	0.0112385	0.00793453	0.0398013	0.322844	0.158812	0.325985	0.00567675	0.0190124
1	1	0.215168	0.0868239	0.00295538	0.00853811	0.0351409	0.166251	0.0178808	0.133675	0.0170182	0.00736346
1	1	0.209141	0.0707487	0.0094491	0.0033417	0.0405318	0.22117	0.0557011	0.193186	0.0194972	0.00769655
1	1	0.489003	1.23821	0.00985394	0.0240495	0.132285	0.2311	0.431017	0.523422	0.0105367	0.00856369
1	1	0.145693	0.948327	0.00649372	0.0110583	0.010368	0.325211	0.396934	0.856733	0.0184896	0.0126575
1	1	0.162775	0.307303	0.014879	0.00761076	0.015044	0.254591	0.213927	0.357154	0.0229666	0.0124628
1	1	0.16528	0.519371	0.00957068	0.00857095	0.224882	0.0612198	0.0347146	0.206655	0.0044302	0.0143524
1	1	0.201967	0.153268	0.0119431	0.00603942	0.0431251	0.238502	0.0878436	0.184985	0.00586566	0.0217987
1	1	0.195358	0.290621	0.0100929	0.00612376	0.0246784	0.405539	0.18824	0.360204	0.00148543	0.0173081
1	1	0.216809	0.227595	0.0149795	0.0104817	0.0312796	0.298934	0.279799	0.329135	0.0111537	0.0152793
1	1	0.270014	0.19805	0.0101942	0.0100691	0.057861	0.277571	0.0968276	0.255392	0.00936423	0.00777266
1	1	0.249522	0.36041	0.00591075	0.0107062	0.037557	0.343531	0.2544	0.620483	0.0125479	0.0130004
1	1	0.286066	0.630144	0.00948963	0.00687837	0.0261164	0.368496	0.142259	0.558602	0.0130102	0.0104572
1	1	0.154555	0.262111	0.0070767	0.00487265	0.0179541	0.206101	0.0990995	0.234263	0.00586243	0.0098805
1	1	0.275188	0.344598	0.00670432	0.00366547	0.027258	0.347486	0.083461	0.302495	0.012309	0.0134136
1	1	0.219564	0.582178	0.012526	0.00789061	0.02333	0.426854	0.259226	0.686222	0.0101417	0.0222197
1	1	0.227692	0.273524	0.0106312	0.0111552	0.0546751	0.234339	0.0359022	0.247329	0.0120962	0.00871207
1	1	0.308977	0.34733	0.00239666	0.0379423	0.109218	0.128208	0.0480222	0.175697	0.0184896	0.0132998
1	1	0.294328	0.655131	0.00832368	0.0100124	0.155204	0.165308	0.0707462	0.284138	0.0165741	0.0233297
1	1	0.266825	0.648605	0.0106556	0.00938682	0.0404266	0.337589	0.12842	0.584582	0.0135555	0.0100159
1	1	0.206603	0.416652	0.00741261	0.0379639	0.283393	0.103668	0.351944	0.143261	0.0425013	0.00856416
1	1	0.187989	0.123601	0.0173519	0.0170611	0.205252	0.0751726	0.00792691	0.0684677	0.0236799	0.0161313
1	1	0.140819	0.409811	0.00532778	0.00675568	0.0247482	0.212099	0.262447	0.330546	0.042809	0.0135934
1	1	0.27544	0.102437	0.00715774	0.00678921	0.0715227	0.291994	0.0928202	0.204111	0.0190998	0.0145611
1	1	0.286978	0.738926	0.00953012	0.0093984	0.0545286	0.390221	0.282439	0.739195	0.0103458	0.0163638
1	1	0.221554	0.333943	0.00948963	0.0125535	0.04152	0.336035	0.296371	0.327696	0.0228405	0.0153252
1	1	0.263184	0.475505	0.0107932	0.00789061	0.0299297	0.425925	0.275176	0.532574	0.0180118	0.0123828
1	1	0.15038	0.290834	0.00771351	0.0139912	0.0419759	0.260775	0.384543	0.549473	0.0343159	0.0134432
1	1	0.185074	0.255965	0.011279	0.0107055	0.0447754	0.288226	0.125287	0.33063	0.0124057	0.0173428
1	1	0.200963	0.0873859	0.0136592	0.00459282	0.0399998	0.15646	0.0461807	0.169289	0.01971	0.0137347
1	1	0.315859	0.324966	0.0131495	0.0345201	0.184693	0.13819	0.167746	0.15821	0.0187839	0.0128284
1	1	0.210666	0.304366	0.0160114	0.00519641	0.0444058	0.226851	0.0545879	0.37611	0.00549431	0.0105559
1	1	0.312727	0.725776	0.00920625	0.0192628	0.0856164	0.200908	0.11809	0.386018	0.0151529	0.00839218
1	1	0.2711	0.130871	0.0160887	0.00273812	0.139253	0.121151	0.0268448	0.128972	0.00927196	0.00905838
1	1	0.19134	0.232554	0.00795044	0.0131309	0.0335827	0.308298	0.162861	0.38673	0.0136193	0.014758
1	1	0.14662	0.0839952	0.00961119	0.0106727	0.0373684	0.195623	0.0649966	0.195464	0.00763992	0.0589823
1	1	0.176977	0.0559569	0.0100726	0.00644752	0.0492941	0.15975	0.113944	0.117736	0.0108496	0.0083508
1	1	0.144974	0.528822	0.00820211	0.00750014	0.0258454	0.238301	0.109208	0.487124	0.00936423	0.00904348
1	1	0.158958	0.556124	0.0142344	0.00552017	0.0226145	0.224358	0.203564	0.490854	0.00814377	0.0055253
1	1	0.211862	0.541062	0.00832368	0.0146619	0.289028	0.105805	0.023636	0.23249	0.0140333	0.0105783
1	1	0.253067	0.623203	0.0094491	0.00884601	0.0240657	0.340228	0.173586	0.448702	0.0176781	0.0131896
1	1	0.12707	0.118685	0.0159355	0.00640358	0.0270555	0.146498	0.0157774	0.113552	0.00506384	0.0112402
1	1	0.182584	0.672648	0.00416184	0.0112762	0.0857365	0.124934	0.0823218	0.346372	0.00419132	0.0136329
1	1	0.275719	0.188326	0.022453	0.0111976	0.0372075	0.336747	0.299295	0.342268	0.0161251	0.0137022
1	1	0.314068	0.431246	0.00902822	0.0122475	0.0376604	0.239684	0.0559145	0.288952	0.0182247	0.00614299
1	1	0.243394	0.244999	0.0101537	0.00987941	0.0374403	0.335419	0.251252	0.352025	0.0261295	0.0108313
1	1	0.219368	0.206272	0.0115867	0.0120571	0.0409712	0.319877	0.174677	0.3679	0.012574	0.0156104
1	1	0.189704	0.336426	0.00823013	0.0165166	0.0234532	0.300397	0.416821	0.501533	0.0278277	0.0106839
1	1	0.0897745	0.19737	0.00715774	0.00793453	0.0191421	0.16895	0.186397	0.241134	0.0148021	0.00781107
1	1	0.133936	0.450782	0.00770019	0.00886188	0.0232815	0.352639	0.211523	0.595002	0.0222031	0.0140618
1	1	0.189214	0.263777	0.00711721	0.0127147	0.0692079	0.139767	0.0308149	0.159834	0.00692329	0.013537
1	1	0.23381	0.245549	0.0117825	0.00728701	0.0185515	0.384528	0.244229	0.374458	0.0118313	0.00997934
1	1	0.135335	0.151662	0.00536831	0.00911857	0.0199974	0.175137	0.111688	0.263147	0.017534	0.00690638
1	1	0.110565	0.715752	0.00353835	0.00553173	0.0140854	0.298658	0.2547	0.657374	0.00699395	0.00328639
1	1	0.177034	0.320978	0.00474481	0.00821435	0.0268613	0.23137	0.119193	0.481965	0.00618059	0.00728251
1	1	0.142944	0.351314	0.00703617	0.0058	0.0506705	0.174798	0.0622022	0.375504	0.00332158	0.0140134
1	1	0.140487	0.644986	0.0227764	0.00459282	0.0131337	0.267844	0.128703	0.412334	0.00991258	0.00607253
1	1	0.304052	0.444083	0.00890665	0.00793453	0.0938391	0.235719	0.13235	0.324203	0.00763992	0.0100722
1	1	0.258108	0.546504	0.0107366	0.0152654	0.0707933	0.252829	0.202469	0.467804	0.0101069	0.00961862
1	1	0.164871	0.242275	0.00836418	0.0119677	0.206762	0.0597359	0.0186649	0.093298	0.0113274	0.00843174
1	1	0.20729	0.407624	0.0120483	0.0225267	0.0194745	0.423192	0.560202	0.709685	0.0344445	0.0179851
1	1	0.268073	0.576116	0.00470428	0.0209175	0.140153	0.105138	0.0542544	0.20566	0.0167718	0.0111572
1	1	0.140743	0.197255	0.00810935	0.0103413	0.0235569	0.225137	0.199242	0.342315	0.0152384	0.0103179
1	1	0.259791	0.666843	0.00657477	0.015397	0.0668336	0.282502	0.303628	0.434718	0.0216797	0.0121842
1	1	0.199732	0.317341	0.00818963	0.0155064	0.0353911	0.297005	0.309754	0.389675	0.0160225	0.0176061
1	1	0.234315	0.212344	0.0141814	0.0156627	0.111074	0.226001	0.216773	0.2979	0.022733	0.0120547
1	1	0.111853	0.908899	0.0114006	0.0058	0.00823239	0.390833	0.50974	0.968727	0.0235886	0.0110258
1	1	0.125306	0.468137	0.0148517	0.0076547	0.00930084	0.380698	0.343525	0.474274	0.0261534	0.014261
1	1	0.143535	0.383412	0.0119431	0.0428222	0.223376	0.0418171	0.219896	0.104293	0.0490493	0.00717173
1	1	0.232906	0.372055	0.0113196	0.0075259	0.0263775	0.411836	0.286563	0.455961	0.0112536	0.00779325
1	1	0.169275	0.723792	0.00782177	0.00394529	0.0140282	0.362208	0.270471	0.569684	0.0185548	0.0118961
1	1	0.201702	0.104274	0.00715774	0.0142531	0.0815478	0.143821	0.0230689	0.176914	0.0130517	0.0113777
1	1	0.221289	0.227613	0.00770019	0.00640358	0.0254624	0.291657	0.24838	0.279451	0.029143	0.0158228
1	1	0.132511	0.250211	0.00778121	0.00748183	0.0412906	0.246548	0.15638	0.323184	0.0150475	0.0118846
1	1	0.184731	0.167407	0.0127364	0.00552017	0.029907	0.254679	0.0784036	0.284224	0.0124024	0.018106
1	1	0.261956	0.39283	0.0169503	0.0283629	0.0449509	0.326801	0.357238	0.499232	0.0190806	0.0108508
1	1	0.206296	0.378855	0.00890665	0.00610153	0.0303422	0.273694	0.168079	0.347225	0.0236625	0.0146024
1	1	0.109776	0.29176	0.00839696	0.0110403	0.0213732	0.199747	0.222735	0.392542	0.00986806	0.0265542
1	1	0.196541	0.309383	0.0100726	0.00978978	0.0351443	0.338409	0.168946	0.296822	0.0194711	0.0261808
1	1	0.104018	0.279351	0.00528726	0.00366547	0.0253558	0.183839	0.220361	0.264525	0.0113274	0.0116696
1	1	0.456497	0.646327	0.0154409	0.0611056	0.182054	0.252426	0.281859	0.320247	0.0330931	0.013966
1	1	0.208282	0.461472	0.0029959	0.00491658	0.0354283	0.192142	0.105109	0.414563	0.00716218	0.0131932
1	1	0.239968	0.0958123	0.0140557	0.00514091	0.0364578	0.280895	0.182665	0.342161	0.0118573	0.00900584
1	1	0.225178	0.598571	0.0106556	0.00733094	0.017619	0.363785	0.193685	0.618	0.00936423	0.0152177
1	1	0.317206	0.460681	0.014437	0.0284843	0.204326	0.150516	0.191317	0.184938	0.0140594	0.0147042
1	1	0.205338	0.476286	0.0107771	0.00830221	0.358199	0.0919247	0.0341396	0.186993	0.0111146	0.00750185
1	1	0.364464	0.417166	0.00762693	0.0058	0.142814	0.283786	0.135452	0.410458	0.0114365	0.0083428
1	1	0.208309	0.141037	0.0145018	0.00492127	0.0241642	0.302069	0.123514	0.328812	0.0120701	0.0162005
1	1	0.256791	0.0646994	0.0151251	0.0058	0.0437572	0.230153	0.0533003	0.20144	0.0114495	0.0120661
1	1	0.276001	0.278875	0.0119431	0.0076547	0.0396278	0.350897	0.272833	0.455256	0.0222043	0.0155008
1	1	0.28542	0.360297	0.0127544	0.0106727	0.0400312	0.456307	0.238151	0.431096	0.0151903	0.0108367
1	1	0.189768	0.221603	0.0108418	0.00897925	0.0418807	0.267433	0.158584	0.318725	0.0106795	0.0238198
1	1	0.271124	0.850399	0.00670882	0.00403433	0.173445	0.282884	0.379468	0.513861	0.0107346	0.00814835
1	1	0.260891	0.208991	0.0108419	0.0116	0.0589442	0.248721	0.0580989	0.341306	0.00984741	0.0111046
1	1	0.32302	0.30659	0.0124449	0.00879571	0.0472626	0.320147	0.193466	0.36826	0.0180857	0.0102532
1	1	0.22052	0.169505	0.0108176	0.0108093	0.0398486	0.259564	0.371356	0.362388	0.020664	0.0119618
1	1	0.208271	0.649378	0.00305592	0.0521399	0.253432	0.0703219	0.0830337	0.207533	0.0187285	0.0164435
1	1	0.112952	0.330564	0.00961318	0.026585	0.0292729	0.2034	0.321206	0.405656	0.0466684	0.014827
1	1	0.123624	0.262076	0.00722432	0.00366547	0.0215301	0.239669	0.115019	0.304551	0.0212186	0.0102779
1	1	0.174967	0.279378	0.00814548	0.00929478	0.0269894	0.288054	0.169896	0.438781	0.0135543	0.0189176
1	1	0.151068	0.203796	0.00412132	0.0077138	0.025932	0.176967	0.0364011	0.190953	0.00909924	0.0116806
1	1	0.289942	0.551131	0.00886614	0.00519641	0.0921653	0.188826	0.0655898	0.35203	0.00441826	0.00769356
1	1	0.215229	0.0614706	0.00658958	0.00213452	0.0365414	0.219334	0.0693153	0.168258	0.0130898	0.00880508
1	1	0.278065	0.143818	0.00576345	0.00487265	0.0511677	0.205189	0.0366319	0.192999	0.0044302	0.00795891
1	1	0.223143	0.4055	0.0196566	0.00547623	0.0240317	0.45194	0.298107	0.456031	0.0248504	0.0127276
1	1	0.226915	0.394776	0.00774071	0.0198288	0.0445077	0.297438	0.148969	0.421125	0.0115923	0.0111161
1	1	0.132267	0.0571022	0.00719013	0.0108403	0.0233694	0.116063	0.0487667	0.0776464	0.00665833	0.013558
1	1	0.215035	0.127662	0.00882558	0.00825829	0.0454227	0.290552	0.193438	0.213341	0.00915144	0.0108351
1	1	0.17561	0.0438403	0.0126559	0.00640358	0.0347642	0.232453	0.0549231	0.0903106	0.00912535	0.0438711
1	1	0.136759	0.356859	0.00841796	0.00793453	0.0697403	0.24759	0.103589	0.434799	0.0148021	0.011431
1	1	0.227201	0.4499	0.00953012	0.0113202	0.0559586	0.179048	0.152283	0.28052	0.0109615	0.00500346
1	1	0.223868	0.775732	0.00329544	0.0157245	0.079725	0.300936	0.313786	0.59785	0.00912535	0.0140865
1	1	0.130564	0.192623	0.00890665	0.00618042	0.0246985	0.226266	0.0954778	0.216989	0.00986806	0.0116445
1	1	0.174784	0.168134	0.0112385	0.0107166	0.0313331	0.227722	0.126379	0.217776	0.00693868	0.0110536
1	1	0.225522	0.398962	0.00932907	0.0076547	0.0339657	0.353092	0.214149	0.468035	0.0156669	0.0154986
1	1	0.220167	0.229881	0.010858	0.012097	0.0288115	0.437523	0.268111	0.367664	0.0184954	0.012688
1	1	0.401745	0.382131	0.00295538	0.029854	0.155739	0.161668	0.133067	0.225964	0.0177208	0.00617359
1	1	0.216398	0.206072	0.0129875	0.00623791	0.0492436	0.216264	0.117308	0.242787	0.010968	0.0113016
1	1	0.19025	0.403791	0.0139187	0.00936243	0.010953	0.415102	0.368576	0.582842	0.0124857	0.00960796
1	1	0.209665	0.308759	0.00722476	0.0164726	0.025717	0.337608	0.368085	0.3454	0.0611794	0.0107265
1	1	0.323954	0.250016	0.00957068	0.00728701	0.14312	0.15721	0.0158176	0.176406	0.0165939	0.00876185
1	1	0.244973	0.338292	0.00700386	0.0152654	0.0243421	0.279174	0.118833	0.260574	0.0078788	0.015409
1	1	0.26212	0.975291	0.0113601	0.0116217	0.0311994	0.423007	0.526771	1.00405	0.0181117	0.0170181
1	1	0.226403	0.474195	0.00702005	0.00366547	0.0147363	0.244271	0.069697	0.335719	0.0187285	0.00684208
1	1	0.316705	0.532458	0.0112385	0.0229011	0.0856455	0.213423	0.286851	0.376356	0.0130517	0.00571702
1	1	0.267724	0.574761	0.00814285	0.00821435	0.0805932	0.156234	0.0416215	0.34622	0.00864758	0.0103933
1	1	0.131844	0.548857	0.00836418	0.0058	0.0148397	0.40391	0.409946	0.650122	0.0437291	0.0129725
1	1	0.136631	0.00894181	0.0403067	0.00668341	0.0668784	0.0764542	0.00738535	0.0148565	0.0367065	0.0180652
1	1	0.199184	0.609796	0.00846128	0.00699562	0.0196091	0.248791	0.088446	0.47707	0.00737498	0.00893235
1	1	0.204474	0.351304	0.0142749	0.0131638	0.0328931	0.326008	0.152185	0.411865	0.0151566	0.00977175
1	1	0.180577	0.701987	0.0059918	0.0076547	0.0277438	0.299809	0.0946883	0.689199	0.0194972	0.00671784
1	1	0.309794	0.358889	0.00719824	0.0188829	0.107459	0.238102	0.0765043	0.251734	0.0157238	0.0127899
1	1	0.204165	0.289956	0.0101396	0.0109115	0.0318959	0.35272	0.351922	0.506776	0.0206916	0.0121782
1	1	0.247028	0.154199	0.0155625	0.00769863	0.0395095	0.27818	0.162322	0.283687	0.0194794	0.00712441
1	1	0.200938	0.236972	0.013109	0.00970136	0.0454278	0.31484	0.182096	0.327392	0.0127803	0.010171
1	1	0.281806	0.113209	0.0178133	0.00246941	0.0792102	0.137062	0.027159	0.17009	0.00763992	0.00875776
1	1	0.29896	0.329355	0.00765968	0.0104367	0.0515666	0.318361	0.121905	0.413374	0.0138205	0.0184379
1	1	0.294219	0.221649	0.0130847	0.0180475	0.0605268	0.428069	0.3535	0.511441	0.0229197	0.0129946
1	1	0.266431	0.560209	0.00836418	0.00848659	0.0420582	0.4536	0.409439	0.744078	0.0208683	0.0111742
1	1	0.0997637	0.191169	0.00711721	0.00499001	0.0327868	0.202674	0.138755	0.228446	0.0229459	0.0080829
1	1	0.136583	0.423099	0.00357074	0.00547623	0.0396479	0.190551	0.134249	0.416667	0.0157836	0.00987642
1	1	0.250142	0.20204	0.0133771	0.0065435	0.0313196	0.320072	0.124259	0.29288	0.0211694	0.0109065
1	1	0.309833	1.22873	0.00536831	0.0175404	0.23303	0.146128	0.0944965	0.448344	0.0103458	0.00820048
1	1	0.2352	0.227637	0.0118215	0.0159979	0.0505242	0.437526	0.32335	0.437215	0.0199511	0.0162211
1	1	0.276989	0.133473	0.00664752	0.0531086	0.0708493	0.174084	0.283948	0.140357	0.0776481	0.0166531
1	1	0.267574	0.232895	0.0094491	0.00711375	0.0482273	0.308123	0.0472653	0.23515	0.00724794	0.0146933
1	1	0.337109	1.02682	0.00774071	0.00974882	0.0434054	0.413126	0.18465	0.911834	0.0185157	0.0133645
1	1	0.182788	0.746747	0.00357887	0.00459282	0.016352	0.219848	0.209604	0.627652	0.0192175	0.0108359
1	1	0.202309	0.236397	0.0107826	0.0159916	0.033565	0.388776	0.329813	0.362328	0.0197361	0.00979358
1	1	0.268767	0.653925	0.0100645	0.00426906	0.0577105	0.283131	0.0864807	0.446029	0.00886041	0.00743359
1	1	0.23971	0.33222	0.00778121	0.00366547	0.0304947	0.336609	0.150416	0.475376	0.0130778	0.010171
1	1	0.079064	0.119735	0.0129064	0.00366547	0.0181256	0.12117	0.147651	0.196726	0.0157836	0.0197513
1	1	0.204028	0.402411	0.00922244	0.00741477	0.0272147	0.308833	0.216556	0.36803	0.0137944	0.00843174
1	1	0.31379	1.19024	0.00470428	0.00918563	0.0520739	0.304254	0.0856269	0.838342	0.00862151	0.0148551
1	1	0.330192	0.106425	0.0243881	0.00615209	0.0418097	0.291905	0.0893613	0.285218	0.0142901	0.0201871
1	1	0.116633	0.0815532	0.0125665	0.00459282	0.0206897	0.156023	0.0664315	0.128629	0.0220414	0.0144079
1	1	0.102701	0.190607	0.0094491	0.0033417	0.0140759	0.119355	0.0173228	0.118512	0.00419132	0.00488
1	1	0.121999	0.249646	0.00470428	0.0171139	0.0102395	0.24061	0.173008	0.278195	0.0298092	0.00769356
