# Supplementary material for: Relationship between histone modifications and transcription factor binding is protein family specific
Source: Genome Res. 2018 Mar;28(3):321–33. doi: 10.1101/gr.220079.116 (PMC5848611; doi:10.1101/gr.220079.116)
Supplement: Supplemental Material [file supp_gr.220079.116_Supplemental_Material.zip › Supplemental_Material/ETS1/ETS1.txt]

TTACATCTGACTCTCTTCCTCCTTCCCTAATCCTA	0
cggcttctttaccacatcctgttttatcagcaagg	0
CTGGTCACTCACCACTTCCTCCCTTGGCTCCCGCC	0
TGGACATCTACCCCCTTCCTTTCAGCTGAATGGAC	0
cttttgttctctctcttcctcctgctctgcaatgt	0
ggctcatgctaccacatccggctaattttttatgt	0
CCATCCAGCTGCCCCTTCCTGCCTCTTCAGGAAGC	0
ccccacctctctctcttcctcctgctccagccacc	0
CAAGAGTCGAGCCACTTCCTCTTCAGGCTGGCAGT	0
taccacagcctcgacttcctgggctcatgtggttc	0
ACAGTTTAAAGTCATTTCCTGTGCTACCCTGTGTT	0
taccttaatattcacttcctgtttgtgttgaacct	0
agagtggtagaccacatcctctgagaaaccaatca	0
cctctctgaggtcccttcctgctgtgttttctctg	0
tcccagcaccaccacttcctggctgcaagaacaaa	0
cagcttctttaccacatcctgttttatcagtgggg	0
ACAGGATGCCCTTACTTCCTGTCTGTGGCAGCGGG	0
tccactcctcaccacttcctccttgaaaccttacc	0
TATAACCATGCTTCCTTCCTCCCCTCAACCTGCCC	0
TATAGGTTCTCCTACTTCCTCTCAGAGGTAACAGT	0
GTTCCTACTTCCTGCTTCCTCCTCCCCTCTTCCCT	0
GCCTCTCACTCTCACTTCCTGGCAGGGCAGTAATC	0
GAGCTGTGGCCACACTTCCTGCCCAACGGGAGGAC	0
ctcagcaaCCCTTACTTCCTTCCCTATTCCCCTCA	0
tttcacatagaccacatcctgtgaccatcaattaa	0
ACTTTCTGCTTCCACTTCCTGTTTCCCACAGACCT	0
tcccccttttctctcttcctccttctctggccatg	0
gagctgtttacccacttcctgttgcataaaacaac	0
cagctgagccaccacttcctctgtgaagccttcct	0
aagccctccctccacttcctgctgtggctgagaag	0
TGCTCCTGAAGCCACTTCCTTTAAGCCTTCCAATG	0
TCATACCCATCCTCCTTCCTGCCTGTGCTACCTGT	0
TGGACCACACCCCGTTTCCTGTCTGCTGAACCTAG	0
CCTTTCATtctctgcttcctcttctaatttcctct	0
TCCCCTTAAGTCCCCTTCCTCTCTCCCCAGGTATT	0
GCTGATGCAACCCACATCCTGCGGCACAGTTAGCC	0
GTCCAGACTTGCGGCTTCCTCTTTAGTGGGCCCCA	0
TTACTCCTCTTCCTCTTCCTCCTCCAAGGCTCAGA	0
AGAGCACGTAGCCACTTCCTCCCCGGAAATATGCC	0
tgagcaagctctcacttcctcttcctgtaaggcac	0
tgaggaagctctcacttcctcttcctgtaaggcac	0
GGGACATTAAGCCACTTCCTCTTGGGGCAATATGT	0
ggcatgtgccaccacatccggctaatttaaaagtt	0
CCCAGTGAGACTCATTTCCTTTTTGAAGTTAACCA	0
AGGGCGCCATCCCACATCCTGCCCACCTTGCACAC	0
TGTTGTTGGCCCCACATCCTGTTGTACTCTGTAGG	0
tgtgcgtgccaccacatccggctaattctttgtat	0
tttgaaagtgaccacttccttcttatcgggacttt	0
caaccagaagcctccttcctcctgcgatggccctc	0
CCTTGGCCTGGCCACTTCCTTCCTGTCCTCCACCA	0
CCCTGTGAGGCCCACATCCTGCCCCCTCCACTGAG	0
aatgtggttaagaacttcctcttataccagaatgt	0
AACTCCCTCTGCTGCTTCCTGCCCCAGCAAACTCC	0
TAGTCATCTCCCCACTTCCTCTTGCTGGCCATGGC	0
attagtcctgaccacatcctgtaagctctgtgtgc	0
gccttccctccctccttccttcctcctccctcccc	0
tctcagcttcaccacttcctggctgtgtgaccttt	0
TGGTCTCTGGCCAGCTTCCTGTCCTGCCCTGCCAT	0
CCCCTCCAGCCTCACTTCCTGCAGCCCCAGCCACC	0
TGAGGCCCCTCCCACTTCCTGCAGTAATTTGTGGG	0
accacccaccagcacatcctgttctgccccagaga	0
GACCTGCACACACACTTCCTGCCAGCCTGCTGAGC	0
GGCAACTGCCTCAGCTTCCTGTTTGGTCAAGAAGT	0
gtccggaggcgggacttcctcttcctccaggggcc	0
GGCCTGGGCTTCCACTTCCGCCTCCAAAGGAGGTA	0
CTGGGGCCACACCACATCCTGCCCACGACAGAGCT	0
CTCAGCGTCCACCACATCCTGCCTGTTGTAAATTG	0
AGAATCAACACCCACTTCCTCTTCATCTGCTCTGC	0
ccctcattcttctccttcctgccaccgtgtgaggg	0
GGCCTCCGCGCCGCCTTCCTCCCGGGAGCAGCCCC	0
ACTTCCCCCTTGAACTTCCTGCAGGCTACCACATA	0
ACTCTCTCCTCTCACTTCCTCCCCATTGGGCACAA	0
CAACAGCTTACTGACTTCCTGTTTCAATATGACTG	0
TCCGGGGCTCACCACATCCTCCTCTCTGGGGACAA	0
TAGACAGCACCTCACTTCCTGTCCCCCAGGCTAGA	0
agaacctaaggctgcttcctctcctggcagaaggc	0
TTACCTACCTACCACATCCTGCCACAGTCCTAAGT	0
GCCCCGCCGCGCTGCTTCCTCATTCAAACCCAGAG	0
GTCAGCAGCGCTCGTTTCCTGTGGGTCAGCTAGCA	0
CCAACCCCTCTCCACTTCCTCTGAGAGCAAAACCT	0
CCTCCTGCGCTTTCCTTCCTGTGTGCTTGTGGTTG	0
CCTCCTGCGCTTTCCTTCCTGTGTGCTTCTGGTTG	0
TGCCAGGCCCACCACTTCCTGCTGCTGTGAGCTGA	0
GTGGGTCTGAATCACTTCCTGCTGCCACTAGGTGG	0
gcagcagcctcccgcttcctcctctctcgccctgc	0
CATTAATTTTCTCATTTCCTGTGTGTCTGCCAAGG	0
AGCGCTCTCCATCACTTCCTGCTGCCTCATTTTCG	0
CGCTCAGGAGCCCACATCCTGTTTCAGGACTATAT	0
CTCTGCCTGTCCCTCTTCCGGCCTCAGCCTCAGTC	0
cttgtccttgctcacttcctcttcctgtccatctt	0
CCCTTCTCTGGCCCCTTCCTGCCTCCTCCTTCATT	0
AGGGCTGCTCACCACATCCTCTTCTAAATGAGACT	0
gtccggaggcgggacttcctcttcctcggggacaa	0
GGTTTCTGAGGCCCCTTCCTGCTGTCAATCTCCCT	0
CAAAAATGTCACCACTTCCTGCCTGCACAGGAAGT	0
GGCAGCCTGGCACACTTCCTCTGCCCAGCAAACCC	0
GCACCAGAAACCTTCTTCCTGCTCCATTTTCTCTC	0
TGTCTGTAGCTTCCTTTCCTGTCTCTGACCCAAAT	0
AAACCACCAACCCACTTCCTGTTTCTGTGGCACTG	0
GATGCCAAAACCCACATCCGGCCGCAGACAGCACC	0
taccacacaaaccacttcctgcactgccacttttg	0
GGGCTGGGGACTCACTTCCTCTTCCTCTGCATCTC	0
TTGGAAAGCCCCCACATCCTGTGTGCTAATTAGGA	0
gatgtggttaagaacttcctcttataccaggatgt	0
GGGCTGTATTGCCACATCCTGTAGGCCTGGGGTCA	0
GGCAACCCCTACCACATCCTGCCTGTGGTGTAGCT	0
ACTTTCATGCACCACATCCTCCTCCTGCCCTTATT	0
CCATATACAGAGCACTTCCTGTTTGCATAGCACCT	0
GCCTCGCACGACCACATCCTGCTCCCAGCTGTCCC	0
TTCACCCAGTTTCACTTCCTGGTTCTCTTCCGAGC	0
GGTCGGCCGCGCCTCTTCCTGTCCCCGCCCTGCCG	0
GAGCCCAGACACCACTTCCTGTTGTTTTTCATATG	0
caggccctatgccacttcctgccgcacagcctgag	0
ACCGCTCAGACCCACTTCCTGTCTGCTTccctcca	0
ACCGCTCAGACCCACTTCCTGTCTGCTTCCCTCCA	0
GCCACTCAGACCCACTTCCTGTCTGCTTCCCTCCA	0
CTCTGCGCCCGCCCCTTCCTGCCCCCTTCCTGCCC	0
TCCTTCCTCTTTCACTTCCTGCCTGCCTCACAGAG	0
GCTCGCACGCCTCACTTCCTGTCTCCAAAAACCCG	0
TCTGGCCGCCCTCACTTCCGGCCCTGCACAGGTCT	0
TGGGCTTCTAACCACTTCCTGGCACCACCACGGTT	0
TTTTAACTCAACCACATCCTGTGCTTGACTCCCAG	0
TTTGGTGGTTACCACATCCTGCTCCAAATGGTCCC	0
ctcatcacccaccacttcctggctgctccctagcc	0
CCTTAGTGCCGTTCCTTCCTGCTCCATCCGCATCA	0
ACGGTGTCTGCTCACTTCCTGCTTCACCCTTGAAT	0
TCTCTTAGTTCTCATTTCCTTTTTGAAATTCTGCG	0
CACGAGCCGAGCCACTTCCGGTGCCCGCTTCCGGT	0
TGAGGCTCAGCTTCCTTCCTCTCCCCCGCCCTTGG	0
GCTTCCTGCCACCGCTTCCTCCTTGTCAGAGGGAC	0
AGCTCAGCATTTCCCTTCCTGTCCTGGTTGGACAC	0
AAGCACCCTGCCCACTTCCTCACTCAGCGCAGGTC	0
TAACTAGAGCGTCATTTCCTGTGGGTACAAGTCCA	0
AGAAGCGGTGCCCACATCCTGTCTGGTGGGGGTTG	0
GGCGGTGTTGGTGGCTTCCTGCCCAGGAGACCACA	0
ACCTGCCTGTCCTCCTTCCTTCCTCAATGAATGGT	0
GACTTGGTTAACCACTTCCTCTGTGAAAATAACTC	0
AACAGCCCAACCTGCTTCCTGTCCCCAACACACTG	0
cggagcctctctcacttcctcttccatgacctgtt	0
AACAGCTGCCTGTGCTTCCTGTGGCCCCGGGGGCA	0
acagcaactctccacttcctcctcccctgccccag	0
aaacccgcactgcccttcctctgtgattgggccaa	0
caatgctccagtagcttcctctctgattcagaata	0
CCAGCCACTGACCACTTCCTGAGTGAAGTCCTTCT	0
AACACTGCCAACCACATCCTGTGACGGTTGCCCTG	0
GTGCTGAGGGAGCACTTCCGGTCCCTTCTGGCACC	0
tggctcagatctctcttcctctttttataaagcct	0
TCTTCCAAGAGCAGCTTCCGGTCGGGCTCTTTTGC	0
cggcggcggcggcTCTTCCTGCCTCCGCGCCCAGG	0
TCCGGCTCCGGCTGCTTCCTGCGCCGCTCGCCCAT	0
CCCAGCAACGGCCACTTCCGGCGCCTAACGTTGGG	0
CTGAAACTGTGGCTCTTCCTGCCTCCTTTCCCCTC	0
ctctccctcctccccttcctcctcctcccccccgc	0
TCACACTCACCTCGCTTCCTTCCTCCGCCCACATC	0
ATCGGCATTATCCATTtcctcctcctcctcctcct	0
GACCGGCTCCCGCGCTTCCTCCCGCGCCCCCCGCA	0
CTGATTCTCTTTCACTTCCTGGTTCTCATACCTTC	0
atgctctcctcccacttcctgttagctgcagccca	0
CCTCCAGCCGGGCGCTTCCGGTGCGCTCCTACGCA	0
ACCCGCCCAAGCTGCTTCCTCCCAGGCCAACTGGC	0
GTGGTTTTTGGGGACTTCCTCTttgtctcttggct	0
ACTCATAGTCACTGTTTCCTGtttttttttttttt	0
agatgcaattcccacttcctgtctgcaagaccctg	0
TGCGCAGTGCAGGATTTCCTGTTTCCTGCACCTGG	0
tcaacagctgagcacttcctgtgtgccaggcattc	0
TTGATCTTTGTCCTCTTCCTCCGCCCTCCACCCAA	0
GCCTCCTGGAGCCACTTCCGGGCCTCTCTAGGAAG	0
ACACACACTCCCCACTTCCTCTTCACACAGGATGG	0
GCAGGCTAGAGCTGCTTCCTGTTTGTGCTGGAGGA	0
ctcctcctcctcctcttcctcctccCAGGAGCCAG	0
GGAAGCAAGGCCCTCTTCCTCCACGTCTCACCCCA	0
AGTCACAGTCCCAGCTTCCTGGTGCTCACACGCAG	0
tgtcacacctgtcacttcctgtgtttcacgtttac	0
GCTTCTGCTTGGCACTTCCTGCCGCAGGTCAGCTG	0
GATCCCCAGTTCCATTTCCTGTCTGGGACATTCTC	0
CCAGTCCTCAGCAGCTTCCTCTTCCTCTGTCTCTT	0
GCTGAGAGGACCCACTTCCTCCCAGACCCTCTCCT	0
CACCTGGCAGACCACATCCTGTGCGGTTTTCAGTT	0
CTGCAATTGCCTCACTTCCTGTGTCATGTGACTCT	0
CCCACCCTGCCCCACTTCCTGCCAGCAGTTTGGTA	0
CTGTCCCATGTCCTCTTCCTGCGCCCTTTCCTATC	0
GCTCTTTCCTCCTCCTTCCTCCTGCCTGACCAACG	0
CCCGGCACCTCTTCCTTCCTCCCCTGAGCCGCACT	0
ttgggcattcaccacttcctggctgtgtgacaagg	0
cccttgagcccctgcttcctccgctgcagagcagg	0
GCTTTAAGATGGCACTTCCGGTCTCTTTTGTCTTG	0
TGACGAGGGGACCATTTCCTGCTTGCCCATCCAGG	0
GGGGTGGCTTCCGGTTTCCGGTTTCCGGCTTCCGG	0
ttccccgcccctctcttcctccttctttccctcct	0
GACTGGGCTCTGTCCTTCCTGTTCTTCTCGGCCTG	0
GGGGCCGCGGCTGGTTTCCTGCCGGGGGGCGGCTC	0
GGCGCCGCCCCGCGCTTCCTGCCTCGCCGCGGATC	0
CTCCCTGTGACCTACTTCCTCTTTCTGGTGGCTTC	0
GGCCTGGGGTCCGCCTTCCTCCCTCCACCGGGCTG	0
gcccctgtctctctcttcctcctgctcccaccaga	0
GAGTTAAGAGGTAACTTCCTCTTTGCTTCATCGAC	0
gccagccttcgcctcttcctcttcctcctcACTAC	0
AAAGCCTGTTCCCCTTTCCTGTGGCCCTGAGGTGG	0
CTCTGAGGGGCCTCCTTCCTCTCAGCTATTGGAGG	0
AAAGTCGAGCCCGCCTTCCTGCCCAACAAAAAACA	0
cagggcagagaccacatcctgtttgtttctcaacg	0
GCCCGTCCGCCCGCCTTCCTCCCGGGCTCCCCGGC	0
CTCTGACCCAGGCTCTTCCTGCCTCTGTGGTATGG	0
TACTCTACCTCTCACTTCCTCTTCCTCTAGGCCCT	0
TATAACCACCACCACTTCCGGTCCGTTCCTCTTTA	0
ATACACGCAGCACTCTTCCTGCCCCTCCCACGGGC	0
GAACTCCTCTCCTACTTCCGCCTTCCACCGCCCGC	0
GACAGGACCTGCCACTTCCTGCTCCATTTCCCCTG	0
TGGGAAAAAAGTCACTTCCTCTTCTAAGGTCATTG	0
tgctgctgcttctgcttcctgcccgataagtctag	0
TGGCTCTGCCACCACATCCTTCCCCAGACCCCAAA	0
aggtgattctcctgcttccgcctcccaagtagctg	0
CTCTCTTCTGCTTATTTCCTGTGTGGTCCCCAAGC	0
ctgattccctttcctttcctgtctcctcctcccac	0
ctgctgggaggccacttcctcccccagtgctggat	0
TGGCGTAGGGCTCACTTCCTGTGTTGTGGGGTGAA	0
GCTCCCCTCCTCGGCTTCCTTCCTCTCTGCAATGA	0
tctctcccctctctcttcctcCTTCCCCTGTACCT	0
AGTGTTTTCTTTCACTTCCTGGGTGGCTTCAGCAG	0
CTTCATGGGCCCTTCTTCCTTCCTGATAGGAAGAG	0
ccgccttactctcacttcctcttttctgttcctct	0
TGAAGACCAGCCCTCTTCCTGCCCCCACTGCCCCG	0
CCTGCATCCCCACCCTTCCTCCTCTGAGCACCTGG	0
ACAGCTCGGCAGCACTTCCGCTTCCGTGTCTGCGT	0
TGCGCAATCGCCCATTTCCTGTTTCTCCCCCGCCC	0
AGCTTCAGTTTCCACTTCCTTTCTGCTATACAAAC	0
GCACTGCTCGTCGGCTTCCTGTCGGTGATCTTCGC	0
GGGTCGCGCCGCAGCTTCCGGCCGGAAAGCCAATG	0
cttcccatcccccacatcctctccccacgtcacat	0
AAACACTGACATCACTTCCGCTTCCCCTTCCCACC	0
GGCCTTTTATCTCACTTCCGCCCTTCTGATGCTCT	0
AGCCACTGCTCTCACTTCCTCCCCATTGCAAAAGG	0
tcctccttctctctcttcctcctgccctgatcttg	0
GGActcctcctcctcttcctcctcccctccctccc	0
TTTAATGCCCTCCCCTTCCTCCTCCCACCACGTAC	0
GGTCGCCCTCCCGACTTCCTCCTCTTCCCCTCGAG	0
ACTTGCTGCCGCCACTTCCTGCTGGCCCAGCTCAG	0
TTGCTCGGcctcctcttcctcctcctcgtcctccG	0
CCCGACTCCCGCCGCTTCCTCCCGCCGCCCCTCCC	0
CCTTTCTTCCCCTGCTTCCTCCTCCTTCTAGAAGG	0
TTTATCCACCCCTCCTTCCTGGTCCTGGGCTGCAT	0
TCAGGACCTCGCTGCTTCCTTTCTCCCAGGGCAAA	0
CAGGCCTCACCCTGCTTCCTGCCCTGCATCTCACT	0
gacctctgtgaccacttcctcctGGACTTtttttt	0
GAGCTGTGGCCCCACTTCCGGCCCCCGCTCGGGTG	0
TTTCATGAGACTCACTTCCTCTCTTAAGCCTGCTT	0
CAACCCTACCGCTGCTTCCTGCCTGCGCGGTGAGC	0
CTCAGCCCAGCCCACTTCCTCTTGCCTAATCTGCT	0
GTCGATTCCATTCGTTTCCTGTGGGGGGCAGTACC	0
CCCAGGTGACCTCACTTCCTCTTCCTACCTGCAGC	0
caccaccacctcctcttcctcctcctcctcctcct	0
GCTCTCTCGCGTCACTTCCGGCGCGCCGTCCACCC	0
GTCCCCATTCGGCACTTCCGGTCCCGCGAGGCCCC	0
CACCATAGGAACCACATCCTGCTGCTACCATGGCA	0
AGCGGGGCGcctcccttcctccccccggcttcccc	0
GGGGTCACCAACCACTTCCTGGCTGACTGCCTGAG	0
CAAACAGGAACCAGCTTCCTCCCTCCCCCACCCTG	0
cttctcctcctcctcttcctcctccccctGCGGCT	0
TAACCAcctcgccccttcctttccccctgtcctgc	0
ccccgcccaacccacttcctctctctttgttctca	0
TTGTTACCACAGCACTTCCTGTTTGCTTTTGCCCA	0
GCATCGTCCCCTGACTTCCTCTTCCATTCGTCCTT	0
CCCGGAGCACgctgcttcctgcctgcttcctgttt	0
TACGGCCACTTCCTCTTCCTCCTGCCTCTCCTCCT	0
CCTCACCCCGGCCACTTCctcccccgctggggcct	0
GCCCTGGATCGTCACTTCCGGCGCGAGAGGCCGGG	0
AGGGCCTGAAAACACTTCCTGTTTGGGGGGTGCCC	0
CTGTCCTTTGCTGACTTCCTCTTCCTTACCCAGCA	0
ggccgccgcgggcgcTTCCTGCTCGCGACTTCCTG	0
CTGTCCTGGCCCCACTTCCTGTTAGCCCCAAACAC	0
aatctgctcggccacttcctggccacgtggcggca	0
AGGGGCCACTTCCTCTTCCTCCTCCTCCTCCTGCA	0
TGCCTGGTCTTCCACTTCCGGCGCGAACGTTGACG	0
cctcctccttccaccttcctccctcctccctcctc	0
GCTCAACCTGCTTCCTTCCTGTGTAGCGGTTCCCT	0
CACCAAGTGGGCTGCTTCCTGCCTGGGGCTCAGCC	0
CCTGACCCCAGCTGCTTCCTCTCCTCCTACTCGAG	0
GATCCTCTGCGCCGCTTCCGGGGTCTGCAGGCCGC	0
CCCCAAGAGAGTCACTTCCTGAGGCCCGGGCTGGC	0
ACCCCAGGCACCCACTTCCTGTTTTCGTGGCTGTC	0
CAGCTCTGGCTCCGCTTCCTGCCCGCCCTCCTCCC	0
GGAGAAGGGAGGAACTTCCTGTCCCGCGCGCGCAC	0
TCCTACGGCTCCACCTTCCTCCTCCCAGTTCATCC	0
GCGCAGCTCGGCCACTTCCTGTTTTCTTCGGCTGT	0
CTTCCGCGGCCCCGCTTCCTCCTGTCCCCGGCCGC	0
CCACTGCAGCCCCACTTCCTGCTTGCTGAGGGCCC	0
CCGCTGAAACCCCACTTCCTCTTCACTGCCCACTG	0
ACCTTGGTTAACCGCTTCCTGCCACATTCCGGCTT	0
cactgcagcctccacttcctggactcaagcaatct	0
GTGAGAAGTCACCATTTCCTGCTGATCTGAAACAT	0
CATGGCTATCTCCTCTTCCTCCTGCGAACTGCCCC	0
TAGGAACGCGCCTCTTTCCTCTCCCATCACGCTGC	0
CTCCAGGAAGCCAGCTTCCTCCCTCCGCCCCTCCT	0
GTTTTGTCTCACCACATCCTGCCTGCCGTCACCTC	0
ACTCACTGCTCCCACTTCCTCCTGCTGCCATCCAG	0
GAGGGAGGACCCCACATCCTGCCTGGCAAGTTGCT	0
TCCTGCCAGGTTCACTTCCTGCAGATGAGTCCCAG	0
CGGCGCGCGGtccccttcctcctcctcctcttcct	0
cgccTGAGAGGCCACTTCCGGCGCGCGCGAGGAAA	0
CGCGGCCTCAGCCACTTCCGCTTCCGGTCCAGCCT	0
GTCCACTTCCGCAGCTTCCTCCCCTCAGCATCGCA	0
ACATGACTCAGCTGCTTCCTCCCAGGGGCCCCAGA	0
GTGAGCTTACGTCACTTCCGGCGCGCTGACGCTCA	0
CCTCGGGCGCCGCGCTTCCTCCCGCCGTGGCTTCC	0
CCCCACCCCCAGCACTTCCTCTTCCTGCTCTGGCC	0
ACCATCGTGGCCCACTTCCTCTTCCTGTGTCTCCC	0
GACAGCTTTGCCCACATCCTGCTGGGGGAAGGGGA	0
CCCTGGTCAGGCCTCTTCCTGTCCCAGGCTGCCTC	0
CGGGCTGTGGTCCGCTTCCGGCCTCACTCGAGCAG	0
GGAAACGACCTTGGCTTCCTGCCCCCAACCCCAGA	0
GTGCCCCGCAACAGCTTCCGGCGTGCTCCGCAACA	0
GTGCTCCGCAACAGCTTCCGGCGTGACGCAGTAGA	0
CTGCGGTCATGCTGCTTCCTGCCCAACCCGCAGTT	0
AGCAGCTGCCAGCGCTTCCTCCCGCGGAGAccggc	0
TCcttcctcctcctcttcctcctcctcctcATCTT	0
TGCAGGAATCGCAGCTTCCGGCGTGCAAGCTGAGG	0
ctctccctcctcctcttcctcctcctcctccAAGC	0
TGGAGTCGCGGGCACTTCCGCTCCAGGGAAGAGGG	0
CGTTCCCTTACGCACTTCCGGGTCCGGACAGCGCT	0
gcctctctcaccgccttcctccctcccttgctctc	0
CTTCGCCTTCCCACCTTCCTCCTCCTCCTCCTCCC	0
CCCTTCCCCGTTCACTTCCTGTTTGCAGATAGCCA	0
CTCTCCTGGCTCCACATCCTGCTCCCCCTGCACCC	0
ctcctcctcctcctcttcctcctcctccgcctcct	0
AAGGCAGAACCCTCCTTCCTGCAGCCCCTCCCATC	0
TCCTCACAGCCTCACTTCCTGTGTTCAAGTGACAG	0
CGCTCGCCcctcctcttcctcctcctcctcctccC	0
ctcctcctcctcctcttcctcctccCTGTGTGGAA	0
GGACAGCAAGGAGGCTTCCTGCGTGGGTGGCAGCG	0
GCGATTCCcctcctcttcctccgcctcttcctcct	0
CAGGCGGAActccccttcctcctcctcctcctctt	0
GGCCTCCTCCTCCTCTTCCTCCGCCCTCCTTGGCT	0
cctctgtgccccagcttcctcttctgtgaaaggac	0
CTCTACGCGGTCAACTTCCGGCGCGGAGTTTGTCA	0
TGCAGGCCGGCGCGCTTCCTGCCGCGGCCGGGGAA	0
CAGACACAACACCGCTTCCGGCGCCCGCTGCGAAT	0
cgccATGTATGGCGCTTCCTCCCCGAGCCCTACAA	0
tcccccttgtctctcttcctcctgctctggccgta	0
GCGAGACTTCCTCCCTTCCTGCTGCCTGGCTCATG	0
AACCGCTGTGCCCTCTTCCTGCCCCAAAACCGCTC	0
ACCATCACTCCCCGCTTCCTCTCACACCCCCTCAG	0
GGGAGGAAGGCCCACTTCCTGTGGCAGGAAAGCCT	0
GCCCTCTACTCCGCCTTCCTCCCTCGTCCACCCCT	0
GGCACCTGGGGCTGCTTCCTCTCCTGGgtgagcct	0
CTCCCTCCCTTCCTTTTCCTCTCTCAGCAGTGCAG	0
GCTTTTCTCCCTCACTTCCGCTTCCGCCTCGGCTC	0
GGGCCTGCGCGTCACTTCCGGCGCGCGCGCCCGCC	0
gactctccccgccccttcctgccccgACGCGCAGC	0
GCTCCCAGGCTCCACTTCCGGTTCCGAGGGGGCCG	0
CAAGGAAGGTGAAACTTCCTTTCCCTTCACCCTCC	0
ACTGCCTCTGCCCCTTTCCTGTGCCGACTGGTGGC	0
TGCAGGGGGTGGCACTTCCGCTCCCTCCCCAGCTG	0
AGCGGAACGGGCGGCTTCCGGCCGCGGCGTAAACA	0
GGGCTCGGCGGCCGCTTCCGCTCCCAGCAGCTGGC	0
AGGTGCTGAAACTGCTTCCTGtttttttttttttt	0
CGAATGATGACGCGCTTCCTGCCCTCCCAGCGCTC	0
CCACCGTGAGGTCACTTCCGGCGCGACACCTTGGA	0
agctccttcctcctcttcctcctcctcctccacct	0
GGGTTACCTAGTCACTTCCTCTTCTTCTTCACAGT	0
AGCGTGCTCTCCTACTTCCTCTTTCTCAAGACCCT	0
GTCATTTGTAGCCACATCCTGTCAGGTGCTGCCAA	0
GCGACGGGCCGGAACTTCCGGCGTCCTCCTCGTGG	0
TGCAAGCTCAGTCACTTCCGGTGCCGCGGCAACGC	0
GCGAGCAGCCGCCGCTTCCTGTCGCGCGGGGGCAG	0
GCGCGGGCAGCTCACTTCCGCCCGGCAGGTGACAG	0
GCAAGGCCGTGGGACTTCCGGCGTCGGGTAGGAAC	0
ACGGCAGCTGGCTGCTTCCTCTCCTCCGGTGGCCT	0
GAAAGCCCTTCCTCCTTCCTCCCCGCTCCCATGGG	0
TCCCTGCTCCCTCACTTCCTGTCCCGGGTCTGGGC	0
GGGCGCGCCACCCGCTTCCGCTGCCCGCCGGGGAA	0
GTGCGCGAGGGCCGCTTCCGCTTCCGTCAGGGGAG	0
GCAGCGTCCACCATCTTCCTCTTGCTGCCAGTGGT	0
GGTGAAACTGGGCACTTCCTCCTCCTCCTCTGTTC	0
TGCCGCTGCTCTCACTTCCTCTTCCTTCCTCCTGC	0
AGGAGTTGTTGGCGCTTCCGGTGGCCTGCGACCCC	0
GATGCGAAGACTCCCTTCCTGCCCCCAGAGCATGA	0
CTGGCCTGGGTCTGCTTCCTCTTCTACGCTGGCAT	0
TGTAATTGCAACCACTTCCTGCCCCAGCTTGCCCT	0
GGGTCAGCGGAGCACTTCCGCTTCCCACCGCCCCC	0
ACCACCTCTCGTCACTTCCGCCCCCAACGTTCTTA	0
GAGCGCGCGCGGCACTTCCTGCTTTTGCTCCTCCC	0
GCTCCTTGGCGCTACTTCCGGTCTCAGGTGAGGCC	0
CTTGCCCCCTCCTGCTTCCTGCCCTGGGAATCAAG	0
CTCCTGCTCAGCCACTTCCTGCCGCACTGGCTCCC	0
AACCGAGACACCCACTTCCTTCTCCTAGAATGCTA	0
TCTGGTCCCATCCTCTTCCTCCTGCCCCAATCCTC	0
TCGTTTAAATCCCGCTTCCTCCTCTCGCCCTTCCT	0
CAACCAGCCTCCCACTTCCGGCCCCCACTGCCCCC	0
GCACCTCCTGCCCCCTTCCGGCTGCTTTGGCCCAT	0
TTTTTCCATCCCCACTTCCTGCCTTCTCGTGGCCC	0
AAGCGTCACTTCCACTTCCGGCCGGCGCTCTGGCT	0
atcccatttctgtacttcctgtttgaccttctctg	0
CCTGTCTTCCCTACCTTCCTGCTAGATACCTCTTG	0
TTGCTCACACAGTGCTTCCTGTCTGCTGTGGCAGG	0
TAATTCCTCCACCGCTTCCTCCTCCAGCTGCACCC	0
cgggtgttaactcatttcctctccagcaaccctgt	0
tccctaccctcacccttcctcctctttttcacttc	0
cccgccctcctccccttcctcctcctcttcacccc	0
TTCTCGCTCCCCACCTTCCTCCTCCCTGTTATTCA	0
GAAGACCACACCCACTTCCGCCCTCGATGTCTCAG	0
GCCCGAACAAGCCGCTTCCGGCGGGGGGCGCGGTC	0
CAACTGAGAAGCTCCTTCCTGTGGTACTAATACAC	0
GTGAGGGAAGGCGGCTTCCTCCTGCTTCGAGACCC	0
CGCCCCCCTCGTGACTTCCTGTGCAGGACAGCTTC	0
CTATGTAGCCACCACATCCTGGCCTATCCCCTGGA	0
CCCACAAGCTCTCACTTCCTCTCCGCTGCCCTGTG	0
CGCCCTCGAGACCACATCCTGGCTGGTACCTCCTA	0
GCGGCCCGTCTGTGCTTCCTGCCTCTTCATCCTGA	0
GTGGCCTTGTGTCACTTCCGGCCTCCCTTTAGCTG	0
cccggcctcctccccttcctcctcctccccACTCG	0
GGGCGGGGCTTCCGCTTCCGGCGGGGGATTGTTGA	0
ATCCCCTCCTCCCACTTCCTCTTCCCACTTCCATA	0
GACTTCGACCGGCACTTCCGGTCCCGGAAGGGCAT	0
ATCCAGCCCGGCCGCTTCCGGCCTTTCCGGGTCGC	0
CACTCCCCTGTTGACTTCCTGCCCAGAGTAGGGCC	0
GCGCTGCACCCCCGCTTCCGGGTTCCGCGACTGCG	0
TCCCAGCCAGCCCACATCCTGCCCAGCACTCAGGT	0
ACTGAAAATTTCCCCATCCTCTCTCCTCATCTGCT	0
TCATCGCGGTCCCACTTCCTGTGCTCGCCCTCCCT	0
CGCAGCGGCCTCCACTTCCTCCTCCAGGAGGCCTG	0
CTGTCCGCACCCCACTTCCGCCCCGCAGAGGGCAA	0
gcctttctcctcctcttcctcctccccctAAGTAC	0
CACAGGCACCCCAGCTTCCTGCCCTTCTGCTCCAG	0
gTCTGAGGACGTCACTTCCGGCGCCGGGGCTCACT	0
ctcccgcccccgcgcttccggccccgcccgccccc	0
GGTCGCAGCTCCCACTTCCGCCCTCGCGGGCTGCT	0
GACCCGGCCCGCCCCTTCCGGCCGCAGCGCGGGGC	0
GCCTATCGCCTCCTCTTCCTCCTCCATGGCAGCCG	0
GGCCCAGAAAGCCACTTCCTGCCGCGACTGGAGCC	0
CTAGAACACTACCACATCCTGCCCGCTCTATCCCC	0
GCCGACGACGCCTTCTTCCTTCCTGACCGGCGCGC	0
CAGGCCAGATGCCACTTCCTGCTCGGGAAAATCAC	0
ACCTTGGGCCTCCGTTTCCTCCTCTGTGACGTGTT	0
GCAGCCCCGCGCCGCTTCCGCCTCCGCCCGCCGGG	0
gccgcccctccccgcttcctgcccgcgccccgcgc	0
ACTGGGCTCGCGCGCTTCCGGCCGGCGCCTTTTCC	0
ACACAGGGGCGGGACTTCCGGCCTCGCTGGCGTGG	0
GTGCTTCTGTCCCACATCCTGTCTGCGTCCATTAG	0
ACACTGCACCTCCGCTTCCGGCTCCAGCTGGTCCC	0
GGGAAGGTCAGTCACTTCCTGAGGCTGCAGAATCT	0
CCTACAGACTCCCTCTTCCGGCCTGGAGCCACGCC	0
TGGGCTGCCGCCCACTTCCTGTGGCCGCACCCCAG	0
AGGTTGCCACGCCCCTTCCTTTCCCTAGAAACTTG	0
CCCCGCCCTCACCACTTCCTCTCAATGGTCCCTGG	0
GGCTGTCCCCTCCACTTCCTCTCCCCGCAGCTCCC	0
GACCCCGCTCGCCGCTTCCGGCTTCCGCTGCCATA	0
CTCACTCCTGCTCACTTCCTCTTCCTGCACGCCTC	0
CCCCAGAAGAAGCGCTTCCTCCTCCCTCTCGGGAG	0
AGGGCTGTGCGCCACTTCCGGCTTCAACCCCCGAA	0
TGGATGGGCTGCCGCTTCCGCTGCCTTCCCCAGAC	0
ccgAGCGCGTCTCACTTCCGCCCGGGGCCCGGGAC	0
CTGCGGAGCCGCTGCTTCCTGCATCAGTCACTCCC	0
CGTGCCTGACCTCATTTCCTCTCCACTGTGTGTTC	0
CCATTCCCTTCCCCCTTCCTTCTTCCCGCTCTCTC	0
GGCTCAGTTCCTCTCTTCCTGTCTTTGTGCAGAAG	0
TTCCTGCTGGCCCCCTTCCTGTTCTGTGAGGTCAA	0
CTTTCTCTGTCTCCCTTCCTGCCCTATTCCCCTCC	0
GACACCCATTTTCACTTCCGCTTCCGGTTGTCACA	0
GGCCCCAAGGCCTCCTTCCTGCCTGGTCCCCAAGG	0
GTCCCCAAGGCCTCCTTCCTGCCTGGTCCCCATCG	0
TAAATGTATCCCCCCTTCCGCCCCCCTCCCGCGCC	0
AAACTATGAGCCCACTTCCTCTTGCTGCCATTTTT	0
CCCGGCGCTCGCCACTTCCGGCGCGTTGGGGCTGT	0
CGGAGGCCGGCCAGCTTCCTCCCTCCCGCCTTGCT	0
GGGCGAGGCCGCGGCTTCCTCCTGCTCAGCCCCAG	0
TATGCAGCTAACTACTTCCGCTTCCGCTTGCGTCC	0
CCTGAGGACTGGTCCTTCCTCTCCCTCCTGCTTGT	0
CGAGGCGCCCGGCACTTCCTGCCGCCGCCATTTTG	0
cacgcacgccgccacttccgcttccgtccgtgctg	0
CGCAATGGGCGGGACTTCCGGCGTCTCCCCTCGGC	0
GGTACCGCCCCGCGCTTCCGCTTCCGGTCTGGGGA	0
TGCGTTCTCTCCTCCTTCCTCCCCGCCTCCAGCTG	0
TGCCCTGCAGCTGACTTCCTGTTTCCTGTTGCCGG	0
CCAGACCAACGCCACTTCCGCTCTCCTCTCCCGGA	0
TCCCTTCCTTGCCATTTCCTGTCGGCCAtttcctt	0
GAGTGTCTCAGCCGCTTCCTGTCAGCGCCAGGAGC	0
GCCTGGGGAGGGCACTTCCGGTACCGCTGCCTCCC	0
CAGTGGCTGCCCAGCTTCCTGCTAGGGAGATGGGG	0
CAGGGGATCCCCCACATCCTGCCCCACCCCACACC	0
CATTGTGTATGCCATTTCCTGTTTCCATGCAAATT	0
CCGCGACCAAGGCACTTCCTCCTCCTTCCCCGCCC	0
GCCTGTCTCCTCCCCTTCCTCCTCCTCTTTAGCCT	0
GAGGACAGCAGCCGCTTCCTGTCAGGGCGTGAAGC	0
AAACCGGGCCTCCCCTTCCTCTCTCACTGATTGAT	0
TCTAACATCTTCCTCTTCCTGCGCCATGACTGCAG	0
CACGACGTACGTCACTTCCGCTCGCGTCCCTCTCG	0
GGATGTGGGGAGCACTTCCTGTCCTCGTGGTGGGA	0
gacgcccccgcccacttccggcgcgccccctcttc	0
CGGCGACCCGTCCTCTTCCTCCTCCTCCGGGAACC	0
ctcgccggcttcctcttcctcctccCTCCGGCACG	0
GCAGCAACCGCCTCCTTCCTTCCTCCACGCCTTCA	0
CCTCACGCGTTTCACTTCCTGTTGGCAAATAGAGC	0
CCCTCCACGTGCCACTTCCGCTTCCTTCTTCTCGA	0
CACCCACCACCCCCCTTCCGCCCCCAACAGCTCAC	0
CTCCCAGCAGGCCCCTTCCTGCCTCAGTGGGCCCA	0
CCTGGACTCCCCGCCTTCCTCCCACTCTGGTCTCC	0
CCCGCCTCCCCCGCCTTCCTCCCTCCCCCTCCCCG	0
agcacagctaaccacttcctccttgaaagaccttc	0
ATAAGAATGTCccccatcctgcttgatctcagcag	0
TGCGCCCCTTTCCTCTTCCTCCTGCCTCCTCGTAG	0
TCATTCTCGGACCGCTTCCGGCGCTCTCTGATGAC	0
CTTGCTGCCTTCCTCTTCCTCCTCCTCCCTCACCC	0
TACGGCTGGCGTCACTTCCGGCGGCGTTGCCAAGC	0
GTCAGAGTCTTGCACTTCCTGGTTGTCACTGGGGG	0
TCAGAGCGCTTCCATTTCCTCCTCCCGACGCAACC	0
GGGCCGGGCTTCCCCTTCCTCTCTCCCCATCTATA	0
CGGTCAGGTGGGCGTTTCCTGTGGGCGTCTCCAAC	0
CCCACACCCCCCCACTTCCTGTTTCTGAATGCTGC	0
AACTGCGTCCCCGCCTTCCTCCCGGCCCCAGGCCC	0
GACCTGGCCCCGCACTTCCGGGCGCTGGCCTCCTG	0
CCACTTTCTTCTCCCTTCCTCCCCCACAAGCCCTG	0
CTCTGCGTCTCTCACTTCCTCTCTTTGTTGGAGGG	0
CCTCCCCATCCCCACTTCCTGTTTTCAGGCACAGG	0
CGGGGCCGCCCTCGCTTCCGGCCTCCCAGTCGGGC	0
CCCTCCCCGGCTCCCTTCCTGCCCCAAGCGCCCCG	0
TCCCTCCACTGCCACTTCCGGCCCCTCTGGGAGAC	0
GGCGAACAGAGCCGCTTCCGCTTCCGCTCGCGCCG	0
ACTGACCTCTGCAGCTTCCTCTTCCCAAGCACACC	0
GAGGACATCGCACACTTCCGGCCTTCTCTTCTCAC	0
AGCAGGGCTGTCAGCTTCCTGTGTGGCAGCACCTG	0
GGTGCCCTCCCCCACATCCTGCCCCCAGCACACTG	0
CGTCGCCCCGGGCACTTCCGCCCGCAGGCCCCGCC	0
CGCTGCGCAGCTCACTTCCGGCGCCTGAGAGCCGG	0
CCACATCCTCCCCATTTCCTGCCCTTCTGTTTGCT	0
ACCTGTCACAGCCCCTTCCTTTCCCCACCTGCTGG	0
GCTCCGTGACGTCACTTCCGCCTCCAGCCTCAAAC	0
TGTTTCAAAATCCACTTCCTGTTCTCGGGCTCTAC	0
GCCCATCCCACCCACTTCCTGCCTCCCTCTTGGGC	0
GGAGGGGGTTTCCGCTTCCGGCAGCAGCGGCTGCA	0
GCCCGCCCCCGCCGCTTCCGCTGCCGCGGGGTTTG	0
GAGCCTCGGCGCGGCTTCCGCTTCCGGCGAGTATT	0
CTGCAATGCGCGCACTTCCGGACCCCAGGCTGTTC	0
GTGCGTCCCCTCCTCTTCCTCCTCCTACTCCTCGG	0
CCAAGCTGCTGCCACTTCCTTCCTGCCACCACCTG	0
CGCCTCCCTGACCGCTTCCGGCCGCTCCCGGGCGG	0
GGGCTGGTTGCCACCTTCCTCCTCCCACACCCGGC	0
AAGCGTGCACCCCACTTCCGGCCCCAGAATGCCGC	0
CTGCACTTCGCTCCCTTCCTCCCCCAGCGTCCCCA	0
GCGGAGGAGCACCGCTTCCTCCCGCCGGGAGGGGG	0
CTGCAGCCTTCCCGCTTCCTGTGGTTGTGGCCGCT	0
TCCTAGTACCCTCCCTTCCTGCTATGCACCACCTC	0
GGGGAGCACCTCCTCTTCCTCCTGCCCAATCGCGA	0
GCCGCCGGCGCCTACTTCCTCTAAGGCCGGGGCTG	0
CGCAATGGGCGGGACTTCCGGCGTCTCGTTTGGTA	0
CGCGCCGGCTGGCACTTCCGCTTCCGGTTGCGCAC	0
CATTTGCTGCCCCACTTCCGCTCCCGCCTCCCGCT	0
TGGGTTCATGGCCGCTTCCGGTTTCCTCCTCGAGC	0
CCTCAGAGGGACCGCTTCCTGCCACCGTTATAAAA	0
CCCGGGGCGGCTCACTTCCTCTTCACCATGAGCCC	0
ACCCGTCACTCCTGCTTCCTGAGCCCTGCTCTCCC	0
GCGGGCCACCACCACTTCCGCCCTCGCGCGCTCGG	0
AGAGCCTCGCGTCACTTCCGGCGCCCTCCCTCGAA	0
ccttgggcaggctacttccggtctctgcatctcaa	0
GCTTTTGCCAACCACTTCCTGTCTCTCTTCAGCGG	0
CCCACTTTCTTCCTCTTCCTCCTCCAGCCCACTTT	0
TCAGGGTTGGCCCACTTCCTCCCAGCCAATCTCCC	0
GGGCGCGGCGGCTGCTTCCTGCCCCCGCCTTCGAG	0
AAGGTGGGGCCCAACTTCCTCAGTTTGGAGGCATC	0
CCGTGCTCTCCCCACTTCCTGACCCAGCAGAAAGC	0
CAGTGCCTCACTCGCTTCCTGAGCCCTGTCCTTAG	0
CGTTGGCTCCACCACTTCCGGGTTCTTAGGGAGCA	0
cactgcaacctcgacttcctgggctcaagcgatac	0
GGCCCCTCCTGCCACTTCCTGCCAGGCGGTCCTGC	0
ACGGGACTCGGCCACTTCCGGCGCGCGGGGCGGAA	0
CCCCTGCCAGGCCGCTTCCGCTTTCCTACAGGCTT	0
ATAGGCGGTTACCACTTCCTGCTGCCGGAAGAGAC	0
TAACGTCACTTCCGCTTCCTCTTTCCGGAGGAAGG	0
CCCCGGCCACGCCACTTCCGCCGGAAGCTCGGTTC	0
GGACCCGAGCCCCACTTCCGCCGGCTCCGCGCGTT	0
AAAAGAACATTTCACTTCCGGCCTGCAAACCTGAA	0
TGTCCCCGAGACCCCTTCCTGGCTGATCAGCCTGC	0
AACGTGGCCTGCCACATCCTCTGTCCCGGACGTCA	0
CCACCACCCGGCCACTTCCTCCACAGTCCCCTCCC	0
AGCTCCAAAGCCCACTTCCGGCCCCCCTTGGTCCC	0
cacgccagccagcacttcctctctctggcctcagt	0
CCGCGCTTTCCCCGCATCCGGCGCCAGCAGCCGGG	0
AGACAAATGCGCTGCTTCCTGCGCCTCGGAGGCGG	0
AGCCTCCTTGCCCTCTTCCTTTTTGTGACATTGTT	0
AGGGGATGCCACCACTTCCTCCTGGCCTCGGGTGC	0
ctctgactcagctccttcctgtcacaaatggggat	0
CTGCCTCGGGCCCACTTCCGGCTCGGGAGAGCGGA	0
CCACGGAAACCTCACTTCCGCTTCCGCACGCTGCC	0
GCGTTCCTCCTCCACTTCCGGGCGGGACTTACTCA	0
TTCCTGGGTGACCACTTCCTGCAGCCTTGGCGGAG	0
TCAGCCCACTCTCACTTCCTGTGTCTCTGTCATGG	0
CAGAGGCCGCTCGCCTTCCTGCCTGGCTTCCTTCC	0
CCCCCACTCGGGGACTTCCTCTTCCTCTCAGGGCA	0
GGTCAGACACCTCACTTccggcggcgcggggcgcg	0
GCGAGCCACCCCCACTTCCTCTTCAAGCACCCCTG	0
CCACCTCGCTGCAACTTCCGGTGCGCTAGCCGGAA	0
CCTCCCCTGGGACACTTCCTGCTCCGCTCTAGGAC	0
AGCCCCAGCTCTCACTTCCGGCCTCATGACCCTCT	0
CCCACCGATCGGCACTTCCGCTTCCTGCGCTCAGC	0
GGGCCACGCCTCCGCTTCCGGCCTCGCTGTCTAGC	0
CGCGCGACCCTTCACTTCCTGGTTCCAGGAGCACG	0
CCCGTCCgcctcgacttcctgggctctagtaatct	0
CCCTGGGGCTTCCGCTTCCGGTTCTGACGGACGCT	0
AGAGAGAGGCGGGACTTCCTCTTCCTGCGACCCAC	0
TCTGCCTTCGCCCGCTTCCGGTTCAGACCCTGCGG	0
CCCACATCCACCCACTTCCTGCCAGGCCTAACCCC	0
GGAGATGTTGGGCACTTCCTTTTCCTCTGGTCACA	0
CAGGCCCCGCCTCACTTCCGGACCGGGGTGGTCCC	0
ctcctcctcctcctcttcctcctcccctctccttc	0
CTCACcctcctcctcttcctcctcctcctcctctt	0
ggcccgctcggccacttcctgctcccgctcctccA	0
GGCAGTTAACCGCACTTCCGCTGGCTGGGTATCCG	0
CAGCTCCGGCTGCGCTTCCTGCCCCCGTCCCGCGA	0
GTGGGAACTGCCAGCTTCCTGAATCAGAGACAGCC	0
CAGGTGCGCTCGCGCTTCCGGCCGGCCTCCCCGCG	0
CCTTTGGTGTCCCACATCCGGTGCGCTCTTCGCAT	0
TAACAACTGACGCACTTCCGCCCGGCTGCGCTCGC	0
CCACTTGGTTCCTCTTTCCTCTCCCGTTGGCGTTG	0
tccccgccgcccgccttcctccctcccacccCCAC	0
GCTGGCTTCGGCTACTTCCGGCCGCCGCCGGCGCT	0
TACTTGGAGTCCCACTTCCTGAGTCTGTCTCTTCT	0
CCTCCCAGAAGACACTTCCGGTTGCGGAGCTTTAT	0
GGTGAGAGTCCCTTCTTCCTTCCTGGCCTGCCCTT	0
GAAGGTAAAAGCTGCTTCCTGTTGGGGCATGAGTC	0
GAAGATGCGCGCCACTTCCGGTCTGGCTCCTAACA	0
CCCGTGCAGGGCCACTTCCGGGCCGCTCTGGACGG	0
CCTTGAAACGCCCACTTCCTTCTCCATATTGTATA	0
TTCCCTTCCCGCCCCTTCCTGCCCCCTTGTGGCTG	0
CCGAGGTTGTCTCACTTCCTGTTCAGGGCGACCAG	0
TCTGAAAAAACCCACATCCTCCTGGGGCTTACAGA	1
ttccgcttttgctgcttcctcattctgtcttgctg	1
gggcagatttcccccttcctgttctcgtgatagcg	1
ggtgtgagccaccacatccTGTAAGAGTttttttt	1
tcactctctctctctttcctgctcctccatggtaa	1
ctctctctctccccctTCCTGTCTTAAAAAGAGGT	1
CCTGCAAAAGCCTTCTTCCTGCACATTCTAGTGAG	1
gcttcccctttctccttcctgccaccctgtgaaga	1
TCAACATAGGCTTATTTCCTGTGTGTATATGTTGT	1
AACAGCACTGACCACATCCTCTGAGCAACTGGAGC	1
tactgttctgaccacatcctgctccaatcaacatg	1
GTGTTTAAAACCCACATCCTGTTGTTATCCACTGC	1
AGGGGGCACTGCCACTTCCTCCCCTGCTTTTGCAC	1
gcaagcagaggccacatcctgtagggattaagggt	1
cactgcagcctcgacttcctgggctcagctgattc	1
cctccccagccatgcttcctgtacagccagtggaa	1
ctgcgttcattctccttcctgtcaccttgtgaaga	1
ccttttgctcagcacttcctcttcctgctgccacg	1
CTCCCCACCCACCACTTCCTCCTGGGTGCGTGACA	1
gtccccttggctctcttcctccttctccggccatg	1
ACTGGCCCTTACCACATCCTTTCCCAGCCCCTTAC	1
GGGCTATACCTCAGCTTCCTGTTTGGCCTTGCTGA	1
TTCTCACTTCTGCACTTCCTTTTTCTTAAGCTGAC	1
cagcttccttaccacatcctgtgttttatcagcag	1
GTGCGTCTTCACCACTTCCGGCTTCTCCATGGGCG	1
caccaataatctcacttccttttttttttacaaca	1
GCAAAGCAGGCTCACTTCCTCTCTTGGCTGGAGGA	1
AACAGGCCAACCCGCTTCCTGTGGTTGTACAGACC	1
TCTGTGGTTATTCGCTTCCTGTCTGATTAATTTGT	1
TCCTGGCAGAAGGATTTCCTGTTTCAGGCAACCAC	1
CTGTCAAGTTACCACTTCCTGTGAGTAACTAACTA	1
CCCCCTTATCACCActtcctggcactcagctcctg	1
TACCAGCTCTCCCACTTCCTCTTGCAACCTTTATT	1
GTAAAGTGTGTGTCCTTCCTGTTCTCTTTCTCAGA	1
GGCTCAGAGTTCCACTTCCGGGTTTCTGCCGGGGA	1
aatgtggttaagaacttcctcttatgccaggatgt	1
AAAGCAATTTGGGACTTCCTCTTTGAACAGTTGCC	1
aaaggcgtgtggcacttcctcctccgcccacttgc	1
TGTGACTTTGCTCATTTCCTTTTTGTCACCTCACA	1
tcccccttggctctcttcctctttttcctgtcatg	1
TGCTTATTTTTGCACTTCCTCCCACAGCACTGCTG	1
aaaagtgtttggcacttcctctcttgctctctctc	1
gtcatatggtTTCACTTCCTGGGTGGAAGCCCCCC	1
TGGAACTGTTACCACTTCCTGTCTCTGTAGTGTCT	1
CAACTGCACCCCTGCTTCCTGAGCCACCTGGGACT	1
tggagatgtgccagcttcctcttctgccatgattg	1
CAGAATCTTCCACCCTTCCTCCTCTTATCGGTTTT	1
TACAGTGTTTCACATTTCCTGTCTCCTAGAACTGA	1
GTCTGCCCTGACCACATCCTGTGCAGCCAGGCCCG	1
GCGAACCACGCCCACTTCCGGCGCGGGCCCCTGAA	1
TCGCAGCACCCCCACATCCTGCCTGCCTGGCCTCC	1
TAGTACTCTAACCACATCCTGCCCAGAAAGGATGG	1
ATGTTGACATCTCATTTCCTGCTCTCTCATGACAC	1
ACCACATTGCACCATTTCCTGCTGAAACGCCTAGA	1
TCTGCTGCAGCCAACTTCCTCAGTTAGGCTGCTGT	1
CAGCAATAAAACCACTTCCTGCTGCATTCTAATGA	1
CTATAATCTAACCACATCCTGTGACTGCCTTAGTT	1
AGTCCTGGCCAGTGCTTCCTGTCTGCACATCCGAG	1
CCTGGCCCTTACCACATCCTTCCCCAGCCCCCTGC	1
tggtaaccacagcacatcctgtctgatacaAACTA	1
TCCCCAGTGGCCCACTTCCTCCTGCTTCTGCCAAC	1
ATAGTGTAACTCCCCATCCTCTCTCTCCTCGGGTC	1
TCCCCTGCAACCCCCTTCCTTCTTCAGGCTCAGGC	1
atgtggctcagccacttccgggccctctcttagga	1
CCAGCCTCTAACCACTTCCTGTAAATGACAGCACA	1
ccccttctctctctcttcctcctgctttggccatg	1
TGATGTTACTCTCACTTCCTCTTTTAGAAACCATC	1
taccacactcaccacatcctgtttcagccctgCAC	1
CACTCTAAAAACCACTTCCTGCATGGAAAAGAGAG	1
CAGCCACAGGCCTGCTTCCTGTTCATTGCGAGGTG	1
ctatggccccaggacttcctgtcaccatcaccctg	1
TGCTTGGAAACCCCCATCCTGCTTGATAAGCCTTC	1
CAGCGCGCTCGCAGCTTCCTGGCTCCCCCTCCCCG	1
ATATTTTTACTGTACTTCCTGTTTGCCATATTAGT	1
TATTCCGCAAACCACTTCCTTCTTAAACCTCAAGG	1
catgtgcaccaccacatccggctaatttattttta	1
agccatcctatctgcttcctgtgcacacagctgga	1
ttcatggctgccagcttcctgctaggctggaccaa	1
TTGCCCTCTGGCCACTTCCTCCACACCCCCAGGAA	1
AATCACAGTGACCACTTCCTGTTCCATTCAGGGTC	1
CCCTGAGCTAGCCACTTCCTCCCCCACAACTACAC	1
GGCTCGTTCCTGCACTTCCTCCTCCACACCTGCAG	1
atgaatcagacctgcttcctgtctttgaggccctc	1
GATGGGACGACGCGCTTCCTGCCTCCATTGGAATC	1
TTTCTCCTAGACCACATCCTGTCTGTCTTACAGAG	1
accttctttgaccacatcctgtgaggcttgtgtcc	1
CTGTGTGCATCTCCCTTCCTGCTATAAGAAACCTA	1
agggaccacaaacacttcctgtttgtgtcttgctc	1
CGCAGAAACCGCCTCTTCCTTTCACAGAAAAGGAA	1
TCGAGCCCTGGCCACATCCTGTCAGCCCCCTCCCT	1
GTTCAGGTCAACCACATCCTGCCACGTCTTTGCAG	1
CAGCAGGGAACCCACATCCTGCCCCATTACAGCAA	1
AGGAACCGCAGGCACTTCCTGTGTTTTCTAAGGGT	1
GGAGCGGCTCACCACATCCTCCTCTTCCTCCCCAC	1
AGGACGGGGCCCTCCTTCCTGCCTGCGTTTTGACC	1
acctccctcccccacttcctcttcagttccctctt	1
GCTGAAACTAGCCACTTCCTCTTGGCACTGAGAAG	1
cgcccgcgccTGCGCTTCCTGCCCCTCCTCGTCCG	1
TGGAGGCTCGAGCACTTCCGGTCCCCAACTGTGAC	1
GGGCGCTGCTCCCTCTTCCTGCCCCCGCCCCCAAA	1
GAAGGGGCCAGCCACTTCCTGCTGGGGCTGGTGCG	1
GGCAGACAGGCTCATTTCCTGTTTTCATGTGGTTT	1
ctttgtgtagaccacatcctgttttggtcagcagg	1
ACCTGCAGCCACCACATCCTGGCTGTGTGGGTGGA	1
GATGTGGGCTTTCACTTCCTGTTGGGGACTTGTTT	1
CCCTCACCAAGCTGCTTCCTGTTGGTGCCATCAGA	1
GAAGCAAATGCCCACATCCTGTCATTACTGAGCAA	1
CAGCGCTCTGACCACATCCTGGCCTTCGTCACCAT	1
GGGTTCTCCAACCACATCCTCCTGAGTAGGGGCCC	1
GACTTCTGTTGCTGCTTCCTGTTTGGTTTAACTCA	1
ATCTCAAATTCTGGTTTCCTGCCGGGGAGCCAGCT	1
ggtgtgcaccaccacatccggctaatATAGATGGT	1
ACTCCCTTTGACCACTTCCTGGGGTAACTCCCCCG	1
GGTTTCCCAGGCCACATCCTCTGTCTTTTTTCTCA	1
TGGCCCACAGACCACTTCCTCTGCTCCCCAGCGCC	1
CTTCACCCTCACCActtcctctcaagtccgtccac	1
aatcacagaaaccacttcctgtggctgtttggttt	1
tctcagccccgccacttcctgccgtgcgctgctgg	1
TTGCAGCAGCCCCACATCCTCTCAGGCCGCCAGCT	1
CAAACCACACCCCACTTCCTGTTGCATGCAGATAC	1
GAGGAGTGAAACCACTTCCTGTGTAGCTAGTTCCT	1
TGGTCTAGTAACCACTTCCTTTGGGCAAGACAACC	1
TCTGTTAAACCATGTTTCCTGTTTCCTGTAGAACT	1
CGGCACCCGCCACACTTCCGGCCTTTGTGGGCCGC	1
GGCCTCCAGTTTCACTTCCTCTCTGGGAGGCCCAG	1
tgatagtttcaccacttcctgcctgtgagctcatg	1
CTGGGGACAAACCACTTCCTCCCTTTCACACCCAG	1
CGACCGACGGCCCCTTTCCTGTGGCCTCAGAAAGC	1
AGGGCCCCTGCCTCCTTCCTCCTGCCGTCCTGCCT	1
CCTACCCAACCCCACTTCCTGTTTTGTGGGGAAGG	1
CATTTCATTTACCACATCCTGGGTTTGTGCTAGTC	1
CTCTATGGCTTCCACTTCCTGCCCAAAGACCCAAC	1
AGGATGTGACTCAGCATCCTGTCTCAGTGCTGGGG	1
AAGTGCGAGTCTCACTTCCTTCCGGATCTGGGGCA	1
GATCTGTGGTCTCATTTCCTCTCCACTTTGGCTTC	1
TCCTGGCCCAGCCACATCCTTTGCTCCGGCTCAGG	1
AGGCTTCCCACCCACTTCCTGAGTCTGGCTTTGAT	1
GGAGACTTTTTCCACTTCCTGTTCTACTTGTGGCT	1
TTTGAGAAAAACCTCTTCCTGTGTGTCCGTTGTTC	1
CTCCCGCTCTGGTCCTTCCTCTCCCGCTCTGCACC	1
ccagggccaccccatttcctgccctcAGCACTTCC	1
caACCACAGACTTATTTCCTGTTTCAGATTCAGTT	1
gcgctctccagcctcttcctttttccttttttttt	1
CGAGCAAGAAGCCACTTCCTGTCACCAGGTCAGTG	1
TAATAGCTTTACCACTTCCTGTGTCAGCTGATGCC	1
CAACCGCAGCGCTACTTCCGGCCGCTTCCGCCTGG	1
agtctggccctccacttcctgtttttataaatgaa	1
CTGTGATTGCCTCACTTCCTGTGTCATGTGACGCT	1
CTGAGACAAAACCACTTCCTCTATTCCCTGCTTAT	1
GCGTTTGTAGACCATTTCCTGCTTGTGGTTTCCAA	1
TGGCAGAGTTCCCACTTCCTGCTTGTTTAGATTAT	1
TTCGTTCTCCTGCCCTTCCTCTGTGCTTCCAGCCG	1
GGCGCTGTGAAGCACATCCTGTTCTAGCTCGGGGG	1
GTATGCAAAACCCACTTCCTCCCAGGCCCTCTAGG	1
TAAGATCCCTTCTACttcctgcttgctgcatgcca	1
GTAAGTTACCACTGCTTCCTGTTTTAAGTATCTTA	1
CTGCCGTTAACCCACATCCTGCTGGGTTTCCCCAC	1
actccagtccaccacttcctggctgtgcaacctcg	1
CCCAGCACCAGCCGTTTCCTGTTTGATGCCCCAGG	1
GCCCTGCCCAACCACTTCCTGGGGAAGCTGGAGAG	1
CAGGAGATTGACCACATCCTGTGGTTAAATGTTAT	1
GGTCCTGTGCAGCACTTCCTCTCTCCGATATCTCC	1
GGGCCTTCTGCCCACATCCTGCGGCGCCCGCGACC	1
ACCCCCCGTGGCCGCTTCCGGCCTTTGTGGGTCAC	1
GTTCACAGCCGTCATTTCCTCTCTGTCCGCTCCAG	1
CCCAAGCTGAACCACATCCTCCTCCCCACTTAACA	1
TATTCTAATAACCACATCCTGTGACCAAACAGCTC	1
GGACCCTCCCCCAACTTCCTCTTCCTCTTCTCCTC	1
ctcttccccacccacatcctgtctgggagtgtgac	1
GTGGCAGCCGCTCCCTTCCTGCTGCGCGGCGACCG	1
AGCAAGGTTGACCACTTCCTGAGTGTTACTTCCTC	1
TGCTCTAAACCCTGCTTCCTGTCCCTGCGCCCCAC	1
CCCCGCCCTGGCCACTTCCGGCGCGCCGAGTCCTT	1
GAGTGGAGCGGCCATTTCCTGTTTCTCTGCAGTTT	1
attcaccaagaccacatcctgcCCCTCCTTCATTC	1
GCCTCACCTCTCCACTTCCTGCTGTGCCTCTAGCC	1
AACAGGACTGACCACTTCCTCTGTCAGCTCAGCTC	1
TAAAGGGGAACCCACATCCTGTTTCTGGTTCTGCC	1
AACTTCAAAAACCACATCCTGTGTGACCCAGAGCA	1
ACGGGCGGAGGCGACTTCCTGGGCCCTGGTGCACG	1
TTTCCGTTCTCTCATTTCCTGTGTGCACCCACATG	1
CCAGGTTGCGTTTCCTTCCTGTGTGAGGCCGGCTG	1
CTGGCTACGCTCCACTTCCGGCCGGGGGGTTAGGG	1
GGGTTCGTCGCCAGCTTCCTGGTGCAAAACCCAAC	1
GCCGCCGACGCTCGTTTCCTGTTTGTTTTACCTTT	1
cccgggtttcggcacTTCCTCTTTTTCCTTCCCCC	1
ACGTAGATTCGCCACATCCTTTTCTATTTCCTGGC	1
gtctgtctcagtcacttcctcttctgtgctccctt	1
AGCGCCAATAACCACATCCTGTTGTAAACTCTGCC	1
GTGGCGGGAGACCACATCCTGCCTCGCACAGGCTC	1
GGCAGCGCGGCCGCCTTCCTcccgggccccgccgg	1
GTCAGTTCAAACCACATCCTGCCTGTTTCCACTTT	1
TCCGGAGGTTTCCACATCCTGCCACTGCCTCGGGG	1
CCGGGTCTCAGCTGCTTCCTCCCAGCCGGGATTCG	1
AGATCCTTGCGTCATTTCCTGTAGTGTGCTCTATA	1
CACAGACAAACCCACATCCTCTCCCTAGAGAACCC	1
GCACAGGCAAAccatttcctcttctgctgagctca	1
ACACAGCCACACCACTTCCTGTCCGCAATCTCGCC	1
AGGCTGAGTGTCCACTTCCTCCCAATGAGTCAGGA	1
ACACCTGCCAGTTCCTTCCTGCTCCTGTGACCCAA	1
CAACATTCCTCCTACTTCCTCTCAGGGGGCCGTCG	1
CAGGGCACGGCCATCTTCCTCTTGCTCCTCTCGCG	1
CATCTGGTGCTCCACTTCCTCTGAGGGCTGTGCAC	1
CCAGCGCAAGGGCACTTCCGGTACCGCTCCTCTCT	1
ACAGGATATAGACACATCCTGCCTGAGTTAGCAGC	1
GCTCCGCCCCCTCGCTTCCTGAGCCGCCACATCCC	1
GGTGAGAATTACCACTTCCTGTCTATGAAAAACAC	1
AAAGTTAGCATTCACTTCCTGCAGAGCCATTAAGA	1
CCGCCCGCCTCCTGCTTCCTCCTCCGCTGCCTGCC	1
TTCAACCCCACCCACTTCCTGTCTGACGATCTCCT	1
TCCCTGACAGCTGACTTCCTCTGGCGCAATTCATC	1
GGCGGCCGCGCCCATTTCCTCTGCTCCGCCGCGGC	1
GAGAAAGTGCGAGACTTCCTGTTATGTGTGTGTGA	1
TCTTAGGTCCTTCACTTCCTGTTTGCCGGCACTTC	1
GGAAGGTCCCTCCCCTTCCTCTCTCTGCCCGCGCG	1
ACAGAGAAAGGACACTTCCTGCTCCTGCCCTCTGT	1
CCGGACAACGCGCATTTCCTGCGCCCCCGGAAGTG	1
cttccccagccgtgcttcctgtacagcctgcggaa	1
CACAGTAGCCACCGCTTCCGGCGCCCGCGCCACGT	1
TGGGCAGATGCTCACTTCCTGTCTCGAGGAGATAA	1
TGTGCCCTCTCGCGCTTCCTGCCGCGCTGCACGCT	1
TCGCATCCTTCTCACTTCCTCCCCAGCCCCCCAGT	1
CGGACGTTACGCCACTTCCGGCTTCTCCTGAAGTT	1
GGGCACAGAAGCCACTTCCGGGCCTCTCTAGCCAC	1
GCCCCCACCCCAGGCTTCCTGTTTGGGCGATCTGC	1
CGCGGCCCACACCGCTTCCTCCCGCGACAGGCCGG	1
tagactgtttactgtttcctgttttgccctcctgg	1
CATACGGACTCTCACTTCCTGTGAGTATTTCTGAA	1
CCCTACCATTTCCGCTTCCTGCCGTGGGGCGGGGT	1
CCGCCGCGCCCCCACTTCCTGACCCACCCCCCTCC	1
GTGGGCGGCATGCACTTCCTGGTTGTCTGTCTGAG	1
AAAACCCAAAGCCACTTCCTCTTCACCTGCCTGGG	1
GCCAGCCACAACCACTTCCTCTGTGAGCAGAGCTT	1
CCGGAATGCTCTCACTTCCTCTCCGCGCACCTGCC	1
CAGCTTTTCGCCTGCTTCCTCCGCTCGCTCTAGAG	1
tgAAGTCATTTCCTTTTCCTCTCTCCCCCGCCAAG	1
CCGACTGGGCACCACTTCCGGTCCGACACGGCCAC	1
AAGTCCCGCCCTCACTTCCGGCGGCGGAGGATTGG	1
AACTAAAGCGGCGGCTTCCTCTTTACAACAGTAAA	1
CACAAAGAAAACCACATCCTCTTCTCTGAGCTCAG	1
ACCCAAAAAACCCACTTCCTGTGCTATCGTGCCAC	1
CCCTTCTGTCGTCATTTCCTGTGGGTCTGTAGGTT	1
TTCTGAGATAACCACATCCTGCTGCCATCCCCCAA	1
CCGCCTCGCGGCTGCTTCCTCTCCTGGAGTCCAGA	1
AGATGGTGTCAACACTTCCTGTTTAGGGTTTTCGC	1
CGTCCCGCGCCCTCCTTCCTTCCTCGCCAGGACGG	1
GACCTCAGGGGCCACATCCTGCTTCTGCTGCCTGC	1
GCGGAAGCTCTTCACTTCCTGTGGCTCCCGCAGCG	1
GCCCCTCCCCGCCCTTTCCTGTCCACTCTGGTCCC	1
ACGGGGTTGCATCACTTCCTCTCAAGCTTGGCGTT	1
acccaggtatcccacatcctgtgtgtgtctggtga	1
CTCCCCACAAACCACTTCCTGCCCCTTTCCTGGCA	1
CCACCTGACTTCCGCTTCCGGCGGGCTAAAGTTGA	1
ACAGCCCCGGGCCACTTCCGGGCCTTCCCGGAAGT	1
ATGGAGACTCGCCGCTTCCGCTTCCGCTCCCGGCG	1
CTCTGGAACCTGAACTTCCTGCAGGTGGGGCTCGC	1
AGCGCAGAGCTCCATTTCCTCCTCCGGACTCGCAG	1
AGCTCCCCCCTCCATTTCCTGTCTGTGGCTACTGT	1
CCCCACCCTTGCCACTTCCTGCCAGCGCGGCCCTG	1
CGGCGTGGGCGGGACTTCCGGCGTCCAGTCTTCGT	1
GAATCGTTCCGCTGCTTCCTGCGCCGAACTACATT	1
CGTCCCTGCCCCTTCTTCCTGCTCCCCCTCCTAGC	1
GGTAGTTGTAGGCACTTCCGGCTCGAGGAAGGCAG	1
CAGCAGCTGATGTActtcctctctcctccacactc	1
CCTTCACACTTCCGCTTCCGGTTCTTTATTCCGGA	1
CAGCCACGTATCGACTTCCTGCTGACCTCTGACCT	1
TCTACTCCCACTCACTTCCTGTAGCCTCCCCCTCG	1
GAACAGAGGAGCCACTTCCTTTAAGCAGATGGCTG	1
GAATTGATCAGTCACTTCCGCCTCCACCTTTCCAG	1
TTATCCAGACCCTGCTTCCTGTTTGCTTCGCTGGG	1
GCACTTACCCTCCACTTCCTCCTCCTGTTTGGCTT	1
TGGCGCCCGGCCCCCTTCCGCCCCCACCAATCACC	1
ACCTGAGGGGGGCACTTCCGGTCTCGTGCCGCCTT	1
TGCCCGGCCTTCCACTTCCGGCGCGGAAGTTGGCG	1
CCGCGCGGCCGTAGCTTCCTCTCTGCTCTCGCGGC	1
CTGCAGGAACTGCACATCCTGCTCATGCGTGATGT	1
TCGCGCGACTCCCACTTCCGCCCTTTTGGCTCTCT	1
GCGCCCGCGGACAGTTTCCTGTTTGTGAAACGCCA	1
CCCGGGTAGTTCCGCTTCCGGCAGCGCGAGATAAA	1
GACAGGCGCTGTCACTTCCGGCGGCCGCGGCGTGC	1
CCCTGCGCCGGGCACTTCCGCCCGCACCCACCAGG	1
ACCCGCCAGGGTCACTTCCGGTGCCGGGGACGACC	1
CTTGCTGGACCTTACTTCCTGTCTGGTGACCCAGC	1
GTGAGCATAGGTCACTTCCTGTGTTTCCATAGGTA	1
TAAATGTCAAACCACATCCTGTTGTGACTGTAAGA	1
CACCAATGGGGCCACTTCCTTCCTGGTGGGGCCCA	1
GAGGCTGCGCGCCACTTCCGGTCTGTGCCTCCGCG	1
CCCTCTCGAGGCCACTTCCTGTTTTCTGGGTTTCC	1
CCGCACAGGTCCCACTTCCTGCCTCACTCAGAAAA	1
TCTGGGCCCGCCCACTTCCTGCAGAGCGACGGGAC	1
TGCTCCCCTGCCCACTTCCTGCCTTTAAGTCAATG	1
CTGAAAAGCCCTCCCTTCCTCCCCCAACACACAGA	1
GCTACCTACTCCCGCTTCCGGTTCAAACCCTGCGT	1
AAACAGATCCGGCACTTCCGCTTCCCCTCGGCTTT	1
CTTTCTAACTTCAACTTCCTGTCTGTCCTCTGGCC	1
ACCCCCAACGAGCACTTCCGCTTCCCGCAGCTCCA	1
ACAATTGAGTTTCACTTCCTGTCAACCCTAGTGCT	1
CGAGATCACGTTCACTTCCTGGTTCACTTCTTCCG	1
AACTTTATTGTCAGCTTCCTGGTTGTACAATAGGC	1
ACCCTGCCCTTTCACTTCCGGCCTGGACCTGAGGC	1
CCGGCCGGCCTCCTCTTCCTgcgcccgcgccgccg	1
TTCTGCCGCCACCACTTCCTGCAGCTGGGACCCTG	1
AGATGCAAAGACCACATCCTGTGCTAAGGGGGTGG	1
gcggccgggggccgcTTCCTGTCAGGGTGGTCGCG	1
CGTGGCAGGCGGCACTTCCGGCTGGGCTACCGCGG	1
CCGTTCCCTTCCCACATCCTGCCTGCCTTTCCTGC	1
acaatcagataccacttcctgcccatcagggtggc	1
CTGCGGGGTCTCCTCTTCCTGCTGCACATGCTCTC	1
AAAATACCAGCCCACTTCCTGTGGCTTTGATCTGC	1
GCCTGCACTCGGGACTTCCTCTTCCAGCTGAGAAG	1
GCGGGGTAGGGGCACTTCCGCTCCCGGGGGGCGAG	1
TACTGGTGTCCCCACTTCCGCCGGCGCCCCCGCTG	1
CTCGCCACTTCTCACTTCCGCTTCCTTCCAGTAAG	1
ACACTGAAGGATCACTTCCGCTTCCGTTGGCGCAA	1
GGGCCCAGCACCCACTTCCTGCCAGCCAGCTGCTT	1
CTGCCGATTTCCCTCTTCCTTTTTGCACGCCTCCA	1
TGTTCCTGGGCCCATTTCCTGTTTCTATTCTAGTC	1
ATTGAGCCCCACCCCTTCCTGGCTGGGAGGCCTCT	1
ATGGTCCCCCTGCACTTCCTCATCCGGGGCCCGAG	1
TTGAGGCTTGGGCACTTCCTGCTTTCTGGGGTACA	1
CTCAACACCTCACACTTCCTGCCCACAAGATAAGA	1
GCTCTAGCCGGCCACTTCCGCTCTCACACCCACTT	1
GCTTAACTGACTGACTTCCTGTTTCAGGCGCTCAG	1
GCGCACCCCTCGCGCTTCCTCCCGCCGGGGAACCC	1
CCCCGCCTTCGCCACTTCCGGCGCCCGTGTCCCGG	1
TTCCACGGGCGCTGCTTCCTGCCTGGGTTTGGAGT	1
TCTCTCTGACGCAACTTCCTGTCCTGCGCAATTCT	1
CTCGCCGATCCCCACTTCCTCTTCCCTTGGAGCGT	1
TCCTCTTCCGCCGCCTTCCTCCCACGCCTTCACCT	1
TGGAAGAGCGGCAGCTTCCGGTCGGCTTTTCTCTT	1
GCCCGCCTGCCCCACTTCCGCCCGGACCCGCAGCC	1
CTACCGCTGAGGCACTTCCGCTTCCGCCGCCGCTC	1
ACCCTTCCTTCCTCCTTCCTGGTCCCCAAATCAGG	1
GCGCTCCACCGGCACTTCCGCTTCCGTCTGGGCGG	1
CTGCTCCGACGCCGCTTCCGGCGGGGATGGGAGCG	1
GGCACAGGCGCCCACTTCCTGGTGTCGGGTGGCCC	1
AGCCCGGCCTACCTCTTCCTCTGGCCCGAAGCCTT	1
GATCTCTAAGACCACTTCCTGTTGTAAAAATGCTA	1
TGCCGCGCTCACCACTTCCTCCTTGCCTGACCGCG	1
AGATCTACAACTCGCTTCCTCCTCGTTCTCAGTCA	1
CCGCGCCGCAGCCACTTCCTGCTCGGTGCCCGGGC	1
ccgcgtccccgccccTTCCGGCCCGGGAGATTTGA	1
TGAGACAGGCCCAACTTCCTGCCCAGGCCAGTTTG	1
CTCTCCTTCCCCCACTTCCTGCCTGGGCCCAGCGC	1
TCTTCGTCTCTGTGCTTCCTGCCTCTAGAATTGTC	1
GGGGGCCTTCGTCACTTCCGCCCCCGCGGCAAAGC	1
AGACAACCCCCCCACTTCCGGCTCGCCTCCGTTCG	1
CACAACAACCTCCACTTCCGCCTCCCGGCCGCCGT	1
GGCGGCGGCAGCGGCTTCCGGCCGCGGCGGACACT	1
CAACAGGCCTCCCGTTTCCTGTCTGTCTGCTCTCC	1
CTGACTTTAAGAAACTTCCTTTCCCGGCGTGCACC	1
CCTGACTGCTCCAACTTCCTGCTCTCACACACACC	1
GCAAAAGAGTCCTCCTTCCTGCTGCACGCTGGGCC	1
TTACAACGTTCTGACTTCCTCTTCCAGGAGACTTT	1
CGGCGGCCGCCTCCCTTCCTGCCCCGGCGCCTGGC	1
CTGCGAAAGCTCGTCTTCCTCCCCGCCCAAGTTCC	1
TTGGCCCTAGGCCCCTTCCTGCCCCTGTCGTCAGC	1
CCTGAGGCCAGCCACTTCCTGGCCACGCCCCTCAA	1
GTCTCCTCTCCCAGCTTCCTCTTCTCCGTCCACGC	1
TCCCTCCCCTCCCACTTCCTCTCTCACGCTGCAAC	1
actacaattcccagcatcctctccgccccgcttcc	1
TGAGGGCTTAACCACTTCCTGGTGTAGTTGTCAGG	1
AGCAGCGTTGTCGGCTTCCTTCCTCTTTATCAGAT	1
CCACCCCCTCCCCACTTCCTGTTTTCAAGCCGCTC	1
GTCTGGTGGCCTCACTTCCTGTTCATGATGGCTGA	1
CCAAGGTTCCTCCGCTTCCTGCCCGCAGGCGGAAC	1
GGCCACCACACACACTTCCTGCCAGTTGCTCTGCG	1
AGTGGCGGCGCGCGCTTCCGGCCCCTGGTCTTCGG	1
GCGGACGCCGCCATCTTCCTCCTGGCCCCACCCAC	1
CTCGGAACAGCTCACTTCCGGCGCCGGGCCCGACG	1
CCGGTCGGGCGGGACTTCCTGTGTCGTATTTCCAA	1
GCCTAGCGCCGGCGCTTCCTGCTCGGGCTGCGGGC	1
AAGAGTTACGCTCCCTTCCTCTTCCCGCGATACTT	1
TTGTCACGCTCTTACTTCCTGCCTTGTCCGCGAGC	1
TGGTTTCTCGGTAACTTCCTCTTTGCAACCGATTT	1
GCAAAGGGCGGTCACTTCCGGCCTCTTGCCTCCTC	1
gtgcccgccggccgcTTCCGCTCCCGGCGCAGGCG	1
TGCAGCCCTCCCTTCTTCCTTCCTGGCTTGTGATT	1
GGAGCAAAGGACCACTTCCTTCTTAAATACCCCTG	1
CCTGTTTCGGAGCACTTCCTGTGTGTCCTGCACTG	1
GATAGGCAAGCCTACTTCCGCCTTCCTGGGAGGCC	1
CGGGCTCGCCCTTACTTCCTTCCCTTGCAGCTTTA	1
TTCCCGCCACATCACTTCCTGCTGCTTTGAGCGAC	1
GGCTCGGCCTCCTCCTTCCTCCCCGGCTGCAGCGC	1
cgccatcacctcctcttcctcctcctcctcGCCCA	1
GCCCCAGAAACGCACTTCCGCCGCGCGGGCCTGCC	1
GCCCTGGTGGAGCGCTTCCTCCCGCCGGCAGCCGG	1
TATCATTGTCACCACATCCTGCCCGCTCAAACAGC	1
CGACCCGGCGCACTCTTCCTGCCCCCTGCCCCGTC	1
TGAACCCAGGTCTGCTTCCTGTGGCCACCATCTGT	1
CGTGGCCCCGCCCACATCCGGCCGCCGGCACTGGA	1
CGGCGAGGCCCTCACTTCCGGCGGCGCGGGAGGCG	1
GTCCACTTCCGCAGCTTCCTCCCCTCAGCATGGCA	1
CTCACACGTCCCCGCTTCCTCTCACGCAGGAGGCG	1
CCTAGTCTCCGCCCCTTCCTGCTGTGTTCACCATC	1
GCCTCCGCGAGCCACTTCCGGTCCCCCGCTGCTGC	1
TCACACGCACCCAGCTTCCTGTCCTCCTGGAGACT	1
TTTGGCAGGCACCACATCCTGCCCCACAAGGGCCA	1
AGACAACTTTCTCACTTCCGCCCTTGGGCCGCGTC	1
TGCGCCGGACGCCACTTCCGGTCCCCGTGGTCACG	1
TGTAGTCCTGCCAGCTTCCTGAATCCGGCGTCCCC	1
GCGGGAACCAGCCGCTTCCGCCTCCCGCGCGGCAC	1
TTGTTTTGGTCCCACTTCCTGTTTCTACTGTGAGC	1
GGCACTCGGAGGCACTTCCGCTCCAGGAAGGCGAG	1
agattctgatgtcatttcctgtggatacagaccca	1
GTATAAAGGTGGGACTTCCGGCGTCCTCTACTAGT	1
TTTAGAACCGCCTACTTCCTCTAAGCAACCTATCC	1
ACACTTTCTCGCCACTTCCGCTTCCGCCTCCGCCC	1
CGTGTTGCACGCCGCTTCCGCTTTCCGGCCCAGAC	1
ACCTCTCTTAGTCCCTTCCTGCTGTTGCCGTCCCT	1
TCGAGAAGGCCCCACATCCTGCCCACACAGAAAGA	1
cACACCCCAGCGCGCTTCCGGCCGGGCCACGTGAC	1
TCACACCACACTACCTTCCTGCTAGCGCGAGGCAG	1
CACCGCAGGTTCCACTTCCTTTCTGGGTATTTGGA	1
GCCCCGCAGTTCCTCTTCCTCCGCCGCAGCTTCCA	1
GGCCAACGAGACCGCTTCCGGCCGCAGCCACGGCG	1
ACGTCTTTTGCGCATTTCCTGCATTAGAGGGAGGG	1
AGTCGCCGGGGCTCCTTCCTGTGGTGCAGCTTCGG	1
CTGCCCAGCCCCCACTTCCTTCCACAGTGTCTCCG	1
GGTTACGGCTCACGCTTCCTTCCACAGAAACTTCA	1
CGGGCCGGCCTCGGCTTCCTGTCGGAGGACGCGCA	1
GCCCGTGGTACCTCCTTCCTCTCAGTTGTCTGTCT	1
CAGGGACAACGCTACTTCCGGTCTCCTCACTTCCG	1
GACCCGGGCTCGCACTTCCGCTGGCGTCAGGCGGG	1
cgggagcgAAAGAACATCCTGTGCCCGTCGCCGGA	1
GCGATCCACCTCCACTTCCTGTTTCCGCAGCCGCC	1
GCTCCGAGCCCGCGCTTCCTGCCCTTACCGTTCCG	1
GACTTCGACCGGCACTTCCGGTCCCGGAAGGTCGT	1
CCCGCCGCACCCCACTTCCTTCTCCGGGAAGCCTC	1
CCTGCCCAGCACCTCTTCCGCCCCCATGGTTTCCG	1
GCCCTCGAAAACCACTTCCTGCACTGGGGGGGTGT	1
TCTGTGCCTCACCGCTTCCGGCGCTGCGGGATGAC	1
GCGGTCCCCAGCCTCTTCCTGTCCCGGCCGGGCTC	1
CACACCTCTGCTTGCTTCCTTTCCTTTGGACAACC	1
CCCGCTGGGTTTCCTTTCCTGTCTCTAGGGAAGAC	1
CCAGCCACAAACCGCTTCCTCCTTGTCTGCAGGCT	1
GGCTGACTCCCCCGTTTCCTCCCTCGTGGGTTTGT	1
TAAAGGAAGCTCTGCTTCCTCTTCTTCCTTCTCCC	1
ACCATCGAGAGCAGCTTCCGGCGTGGCTGGTGTAG	1
TGGCTCCAGCCCCGCATCCGGCGCCGGCCCCGCAT	1
GCCTGTGGTTCTCACTTCCTGGCAGAGCTGGTAGG	1
CGGGCGGGACCCCGCTTCCTGCCCGGCGGCCTCCC	1
GGAGCTCAGAGCAACTTCCGGTGCGCTTAGCGTTA	1
CTTTCCCTAAGTCATTTCCTGTTGCTCTTGGTCTT	1
CTCTGCTCTCCTTCCTTCCTCCCCTGGAGAGGCTG	1
cggccggcggcgcACTTCCGCCCGGGCGCATTGTA	1
GGTTCAAGTGGCCACTTCCTGCCAGCCGCTCACAT	1
CAGGCCCCATCCCACTTCCTCACTCTCACATCTGA	1
TTGTCGGAGCGGAACTTCCGGCGTCCTCCCTGTGG	1
TGGCGGAACTACAGCTTCCGGCGTGCTTTGCGCCT	1
TGCCCCCACCCCCACATCCTGCCCACTCTCCTGCA	1
AGGCGCCAAGGAGGCTTCCTGCGTGGGGCCGCAGA	1
CGGTGGCGCTCCCCCTTCCTTTCAGTCTCCACGGA	1
GCGGCTGCTTTCCACATCCTGCTCCTCGGGTTTGC	1
ACCCTCGCTCTCCACTTCCTGTTTTTCTCCCCAAC	1
CCGGCACCCCCTCACTTCCTGCAGCCGCCTCACTG	1
ACCGCTTTCCTCCACTTCCTGGACTGCGCGACCGG	1
CCCCGTAGCCGGCGCTTCCTGCCGAGGCTGGGGTC	1
CTGCGCAGCGCTCGCTTCCGGCCTCcgcgcgctca	1
TGCAGCCCTAGCCACTTCCGGCGCGCGATTTCCCG	1
GGACCCCTGAGTCATTTCCTGTGCTATCAGCTCCG	1
GCTCCCCGGCCGCACTTCCGGGCGCGGAGGTTACA	1
GCGACGCACTACTACTTCCGCTTCCTCAACAGCAG	1
CCGGCGCCCTCCCGTTTCCTTCCTCCAGGGGGAAA	1
GCCCGGAACCTCCGCTTCCGGCTCCACGTCCGCCC	1
GGCCTCGGCAGGCGCTTCCGGTGCGGAACCTTCTG	1
CTCCCGCGCGGCGGCTTCCGGCCGCCATGGTTTCC	1
GCGCCCTGCCCCGCCTTCCTCCGCCATTTCATTCC	1
AGAGATTCCGGCTACTTCCGGCCGCTCCTCCACTT	1
GATGCTGACGCTCTCTTCCTGTCTTTGTGGCTCCG	1
GACAGAAGGCCCACCTTCCTCCCTCCGACGCCACC	1
CCGAGCACACGCCACTTCCGGTCCCAGTCAACTAA	1
AGACAGCTCACCCACATCCTGCCCATGGGGTTTCA	1
TCTGAGACTGTTTCCTTCCTGTTGCCCCTTCTGGT	1
CCGCCCGCAGGCCACTTCCGGCCCCTGTAAGGCCA	1
tgactgtatgttcgtttcctgtgggcgctggaact	1
CCCCATCTTGCCCACATCCTGCCACCAGGAGCAGA	1
CACAGCCGAGACCACATCCTGCTGTTCAATGACGC	1
CTCTTTCGGCCCGACTTCCTCCTCTTTCGGCCCCG	1
CGCTGTCGAAGACACTTCCGGTTGCGACGGAGGTA	1
GGGGCTGTGCGTCACTTCCTGAGGCACGTACGCTC	1
CGCCGCCTCCTCCTCTTCCTCTGGAAGATAACATC	1
CCAAGTAGCCGGCACTTCCTGCCTTCTACCCTGTG	1
CCTCGCTCCCTCCCCTTCCTCCGCCGGCCGTGCAT	1
cttctccttctcctcttcctcctgcgtttcctcct	1
GTACGGAACACAGGCTTCCTGTGGCCGGAGGTGAC	1
TGCACCCGGCCCCACTTCCTGCCAGAGGGGGCACC	1
GCTCATCAGTTTCACTTCCTGCCCTCCCTTCCCCC	1
GAGGTCGGATGGGACTTCCGGCCTCACCCCTGAAC	1
CTGCAATGCCCGCACTTCCGGACCCCAGACTCTTC	1
GCTGTGGCAGGTGGCTTCCTGCCCAGCTGGAGGGA	1
GAGACTGGTAGTGGCTTCCTGTTGTCTAGAGGTGG	1
TGAAAGGTGAGGTACTTCCTGCTGCCTGCTCCAGC	1
CCACCGCGCAGTCACTTCCGGCGCGCTGGGAGACG	1
TACGCGGGCCGCCATTTCCTGTCGGATCCGGGTGA	1
ATCTTTAGACACCGCTTCCTGCCACAAGCCCAAGA	1
ACCTTCACTCAACACTTCCTTCCCCAAAGCCAGAA	1
GAGAGCGGCGCCACCTTCCTCCTCCCGGGCGGGCG	1
CACGGCTAGAGCCACTTCCGGCGCGACCTCCTCAC	1
CCCTTCCTTCCTTCCTTCCTCTCCCAGGCCCGAGC	1
CGTGCGGCCCCGCGCTTCCGCTTCCCGTCCCCGCC	1
AACAGCCAGCTCCACTTCCTGCCACCCAGCGCCCC	1
CCCTCGCACCGCCACTTCCTGCTCCTCCCCCCCCC	1
CGCTGGGCGCCTCACTTCCGCCCGGAAACACAGAG	1
GCCTCAGCTGACCACTTCCTGGCCAGTTTATGCAG	1
GTAGGAGGGCGGGACTTCCGGCGTCCTCTTGCCGT	1
CCGCGGTGCTCCCACTTCCTGCAGTCCGAGGTTCC	1
CAGACTGCTCGCCACTTCCGGTGCCGCCCTCACAG	1
GCTCCAGGCCGGCACTTCCGCTTCCGCCCGTCCGG	1
GGATTAGGAGGGCGCTTCCGGTGGCGGACGCAGGC	1
GTCAGCGCCTGGCACTTCCTGCCGCCCATCTGGCC	1
GCCGGCCCCTCCCACTTCCTTCAGTTCCCTGTTCC	1
CGGCCTGTGCGTCACTTCCGCTCGCTCCTGGTTCA	1
ATGGGGCGGAGCGGCTTCCGCTTCCGAGCGCCGAG	1
GCCCGCGGCCACCACTTCCTGAGTGCCGGGGATAC	1
GTATTGGCCTGTGGCTTCCTGTTCTCAATCGGATC	1
tctctgggtttccgtttcctcctctgtgcaatgca	1
CTCCGCCCTTTCTTTTTCCTGTTTAAAATCCGCGG	1
GCTCTGGGGCTGGACTTCCTGCCTGTAGACCCGTC	1
CCTCTCCCTAACCACATCCTGTTTGGGGAGCTTCT	1
CTCTGACTCGCCCACTTCCGCTCCCGATCTTTTAC	1
GCAGGTGAGCGCCGCTTCCGGGGTCGGGCGCCTGG	1
CGTCAGTCTTACCACTTCCGCCCTCACCGGCGGCG	1
CGCGGCCCCACCCTCTTCCGGCCTCAGCTGTCCGG	1
CGGCCGGCCTCAAACTTCCTCTTTTTAGCGCGCAG	1
GAGGAGTGACCTCACTTCCTGTCCCGCCCTTCAGG	1
AGCCACGAGCCGCATTTCCTGCCGCGAGGCTGAGT	1
GCCTCCTGACTTCCCTTCCTGTCCTCAGCGGCCGG	1
CGCCTCCCCAGCCACATCCTGTTTGACTCAGCTGA	1
GGGGCCGCAGCGCACTTCCGGGTCCTGCCAGGCCC	1
TCCCACCCTGGCTGCTTCCTGCCCACCCGGCAGCC	1
GCCAGCCCTTCCCACTTCCTGTCCAGCCGGCCGCC	1
CCAGGACAGGGGCGTTTCCTGTGGGTTGCGAAGCT	1
cGAAGTTATGCCCACTTCCTGGAAGTTTGGAGGCA	1
cccgcgccgcggcacttcctgccttccgcgcccgc	1
GCCATGGAGCGTGACTTCCTGTGCACTCTTTCCCC	1
GGGGCGTCGCCTCCCTTCCTGCCGCCCGCCGGCGG	1
TCTTAACAGCTCCACTTCCTGTCCCCGAGTCTATC	1
CCGACCGCCCGCCCCTTCCTCTGGCGTCCAAGGTG	1
CGGCGGCGCGGCGGCTTCCTGCAGCCAGCGCACCG	1
GCTTCGCGTCTGTGCTTCCTGTGGCTGACGTCATC	1
AGCCGCCTCGTTCACTTCCGCTTCCGCTCAAGGCG	1
ACCGGATGTGGCTGCTTCCTGCCCCGCCCCCTGCC	1
GCGGGCTCTCGTCACTTCCGGCGCCCGCCTACACG	1
GCGTCCGCAGCTCACTTCCGGACCGCGGATAGCAC	1
GTCAGCCCCGCCTACTTCCTCTTTCCCTCGGAGCG	1
ATGACGCATTTCCACTTCCGGCGCGCGGGCTCGCG	1
ACACCTCCAACCCACTTCCGGCCCCAAACATGGCC	1
CACACGGCTCTTCTCTTCCTGTCCCAAAGGGCCTG	1
AGGAAGAGTCGCTTTTTCCTGCCTCCCAGGCTGCC	1
CAGCCGCGCCGCCGCTTCCTCCCGCCGGGGCCCCG	1
CAGCCCCGGTCTCGCTTCCTTCCTCTCCCCTCCCC	1
TCCTAGCAGTCCAGCTTCCTGCCCTTATGCAGCTC	1
GCCACTCAGTTTGGCTTCCTGCCCCTAGGGATGAT	1
GAATATCCCTCCGccttcctccctccctcgctccc	1
CCCACTCCCAGCTGCTTCCTGCATCTCAGGCCTTT	1
CCAAGCCGGCTCAGCTTCCTGTGTGGCTGAGAGAG	1
GGATGTGGGGAGCACTTCCTGTCCTCGTGGTGGGG	1
CGGGTGACTAGCTGCTTCCTTTCTCTCTCGCGCGC	1
GCAGGCCCCTTTCACTTCCTGCCTGGTAGCCAGAG	1
GTAAGCTGCCGCAGCTTCCGGCCGGGCCACTAGCG	1
GGCCACCGGTGCCTCTTCCTCTTCCTTTCGGTCTT	1
GGCCGCTCGGGCCCCTTCCGGCCCGGGTCTGGTTG	1
CCCACCGCCTAGCGCTTCCTCCTCCCTGCAGGCGA	1
CCGGCTTCCGCCCGCTTCCTCCTCTCGCCTTGCCG	1
GAAAGGAGACGCTTCTTCCTCTTGCTGCTCTTCTC	1
TTTACTCGGCACCACATCCTGTCCAGGAAGCAGAT	1
CGGGGCCAGAGCAGCTTCCTGCCTGCCCCCCGCGA	1
CGCAGCAGCCACCGCTTCCTCCTCCCTGCCCCTTC	1
CGCCAGCCCTTTGACTTCCTGCCCAAAAATCCGCG	1
CAGCAGCTCCTCCACTTCCGGTTCCCCTGCCACTC	1
CCCTTCCTTAAGCACTTCCTGTTTGATCTCTATGA	1
GCTTCCGGCGGGCGCTTCCTCCCCGCGGTCCGCAA	1
ctcgccctcctccccttcctcctcctccgcggccg	1
GCCGCCTCTAGCCCCTTCCGGCCGCCGTACGCGCG	1
CCATGGCGCCGGCTCTTCCTGCCTCAGCTCCGGTC	1
AGAAGGCCCTTCGCCTTCCTGCCTGGAAACGGCCA	1
CGCAGAGCCACCCTCTTCCGGCCTGCCCCCCTCTG	1
GTTGGGGGGAGTCACTTCCTCCCAGCCCCCATGCC	1
CTGCAGTATCTCCACTTCCTCTCCCGCCTGAGCGC	1
GCGCTCTAGGCTCACTTCCGGCCTCAGAGCCGCTT	1
CTGGCCGACCCCCTCTTCCTTTTCCCCTTTAGTGA	1
ACCGTGACTCTGCGCTTCCTGCCCCAGCCCCGGGG	1
CTATTCTGGGGCCACTTCCGGCCCCTGTGCCGTGG	1
GCCTCCGCCCCCTGCTTCCTGCCCTACTTCCTCCC	1
GGCACGGAAACTCACTTCCGGCCCTGCGCACTCAG	1
GCGGACAGCCGCCGCTTCCGGTTTCCGCGAGCGCA	1
GCCCCTGTCCGCAGCTTCCTCTTCCGCTGCCTGTC	1
GCGTTCCGCTGTCACTTCCTGTCCTGGTGAACTGG	1
CGCCCTGAGAGCCACTTCCGGGCCGCTCTAGGAAG	1
AGTTTCACTTCCCCCTTCCGGCTGCAGGTTGAGGT	1
TGGCGCCGATCACACTTCCTCTGCCTGGAAACCTG	1
CCAGCAGCCGCCCACTTCCTGACCTCCTTCCTTTG	1
CGGCGCCGCCGCCACTTCCGCTTCCGTTCCTGGCC	1
TCAGCCTGCTCTTCCTTCCTGTGTAAAAACCCCAG	1
CGACCGCCGCGCCGCTTCCGCTGCCCGAGGAAGAG	1
CGTTGCGGCCGCGGCTTCCTCCTGCGGCGAATCTG	1
CCCGGGTGTCCCAGCTTCCTCCCTCCGGATCCCAA	1
CGCGCGCACTTCCGCTTCCGGTCTCGGGGCCGCCG	1
CCGCATTCTCGCCACTTCCTCCCCgggagagcgag	1
TCCCCGCCCCGCCACTTCCGGTCCCGCCGCCGGGA	1
GCACCCCGAGGCCGCTTCCGGCTTCGGCTCTGCAG	1
GAAATGCTCACTCACTTCCGGCGCCGAGCGGCGCG	1
CAGGCCCCGCCCCACATCCGGTGCGGCGACGCCAC	1
CGTACCCGCAGCCACTTCCGCCGGAAATGCTCCAA	1
AAGCCGGGTCCCCGCTTCCGGGTTCCGTACTGTCG	1
ccctcacgttctctcttcctctgctccgccatgat	1
CTCCGCTAGCCCCGCTTCCTCCTGTCGCTTTGGCC	1
GTATCCTCCAGCTGCTTCCGGTGGCCCTTCCTCAG	1
AGCTCCTTAACCCACTTCCTGTTAGAGCATCTTTG	1
GAGTTCCGTGACCACTTCCGGGTTCCGCGGCGCGC	1
ACCGGCTTTTCCTCCTTCCTGCAGCGTGATTGGCC	1
CGCGGGTCGTTCTGCTTCCTGCCCGAGGGGCGTGC	1
GAAACTCCCCTCAACTTCCGGCGCGCCCGCAAATT	1
GTCTTCATCTCTCACTTCCTGTGGTGACGGCTGAC	1
TCCAGCCGGTACTGTTTCCTCCTGCGCTCTCCTCC	1
GTCTCGCGCGCCTGCTTCCGCCTCCCTGTGGCGGC	1
GTTGGTTTCCGCAACTTCCTGGATTATCCTCGCCA	1
ACGTCACTCCCCGGCTTCCGGCCCAGGTCAGCTCT	1
CCTGGCTAACCCCACTTCCGGCTCGCCGCTTCCGG	1
TTGCGCCGGAGGCACTTCCTTTTCCGGTTGTGCTA	1
CTGCCGCCAAACCACATCCTGTGCGCTCATTGTCC	1
TTTGGCCAGGCTCGTTTCCTGTGGGGTTTCCCCTG	1
CGAGGTCTCACCCACTTCCGCCCTCCAGCGCGCGG	1
GCGCTTGAGCCCGCCTTCCTGCCCACGCACTTACG	1
TAAAGGGATACCCTCTTCCTCCACGGCCCCACAGG	1
CGCCGGGCCCCTCCCTTCCTGCCCTTCCCGCCCGC	1
CAGAAGTATCCTCACTTCCTGTGTTGACGCCTAAT	1
CCCGCGCACCTCCACTTCCGGGCGGCCCGTTTCCC	1
AGAAGCTGCAGGAACTTCCTGTCCCTAGGGGTGTT	1
GCCCGGCAGGGCCACTTCCTGCCGCGGCCCCGCCT	1
cccgcagccgcccacttccgccccgcaccgcccag	1
AGTGGGCTTGCTCACTTCCTCTTCCTGTCGGCTGC	1
GGCCGCGTACGCCACTTCCGGTCCCGGAGACACCG	1
ATCCCAGCCGGCCACTTCCGGTGCCGCCTGCAGGG	1
GCCCCAGGCGCGCACTTCCGCCCGGCCTTCCACCG	1
AAGGTGGAACGGAACTTCCTGTTCTCGCGGGATCT	1
gcgacccggacccgcttccgctgccgcagccgctc	1
GTCGCCGGGGCTCACATCCTGTTCCCGCCTGCGGG	1
CGGCTCGCCCGCCGCTTCCTGTCGCGGCGCCGCAG	1
GGTTCTCACGCTCACTTCCTCTTCAGGGGAGGCTG	1
GGAAATAGGTCTCACTTCCTTCCCAAGCCCCGCCC	1
CTCGCTTGAAGCCCCTTCCTGCCTCGCGTCCCCTT	1
CTGAGGCTCTTCCGCTTCCTCTTTCCCCCCCCAGG	1
GCCTGGACCGGCTCCTTCCTGTCACCCCAGATTCG	1
TCGCGTCCCCGCCCCTTCCTTTCCCGCCCTCCCTT	1
GTCCCCTTCTTCCGCTTCCGGCCTCGGCTCCGCCG	1
AAAGCTGCGGCTCACTTCCGGCCCTCCGCTGAAGC	1
CGTTCGCAAACTCACTTCCTGCTTCCGGCTCCCCC	1
CTTGTGGCGCGGGACTTCCTGCCTGGCGGGGGCCT	1
GGTATGGCGCCCGGTTTCCGGTTTCCGGCGACGGA	1
ATCAGCTGTTACCACATCCTCCTCCTTGCTTACCC	1
GACTTCAGCACCTCTTTCCTCTCCCATAAAGTTAG	1
CGGGAGGAAACCCCTTTCCTGTGCCGGTAGGAGAG	1
GGCCAGGCGCGTCACTTCCTGCCTGCACCACGTGA	1
CTGCTGTTTGTCTACTTCCTCCTGCTTCCCCGCCG	1
