# Supplementary material for: Relationship between histone modifications and transcription factor binding is protein family specific
Source: Genome Res. 2018 Mar;28(3):321–33. doi: 10.1101/gr.220079.116 (PMC5848611; doi:10.1101/gr.220079.116)
Supplement: Supplemental Material [file supp_gr.220079.116_Supplemental_Material.zip › Supplemental_Material/ETS1/ETS1_pwm.txt]

MEME version 4

ALPHABET= ACGT

strands: + -

Background letter frequencies (from
A 0.25 C 0.25 G 0.25 T 0.25 

MOTIF ETS1
letter-probability matrix: alength= 4 w= 15 nsites= 20
0.230728051391863 0.357601713062098 0.224839400428266 0.186830835117773
0.0776231263383298 0.620985010706638 0.130620985010707 0.170770877944325
0.140792291220557 0.531584582441114 0.100107066381156 0.227516059957173
0.631156316916488 0.0626338329764454 0.241434689507495 0.0647751605995717
0 0.806745182012848 0.00214132762312634 0.191113490364026
0.176124197002141 0 0 0.823875802997859
0 0 0 1
0 1 0 0
0 1 0 0
0 0 0.0835117773019272 0.916488222698073
0 0.176124197002141 0.761241970021413 0.0626338329764454
0.034796573875803 0.309957173447537 0.0331905781584582 0.622055674518201
0.0781584582441113 0.362955032119914 0.233940042826552 0.324946466809422
0.163811563169165 0.290149892933619 0.16541755888651 0.380620985010707
0.14186295503212 0.336723768736617 0.252676659528908 0.268736616702355
