# Supplementary material for: Relationship between histone modifications and transcription factor binding is protein family specific
Source: Genome Res. 2018 Mar;28(3):321–33. doi: 10.1101/gr.220079.116 (PMC5848611; doi:10.1101/gr.220079.116)
Supplement: Supplemental Material [file supp_gr.220079.116_Supplemental_Material.zip › Supplemental_Material/ETS1/non-BS.bed]

chr1	156247239	156247254	CTCTCTTCCTCCTTC	1	+
chr1	19835605	19835620	ACCACATCCTGTTTT	1	+
chr10	112293191	112293206	ACCACTTCCTCCCTT	1	-
chr10	30617560	30617575	CCCCCTTCCTTTCAG	1	+
chr11	100737363	100737378	CTCTCTTCCTCCTGC	1	-
chr11	116819145	116819160	ACCACATCCGGCTAA	1	+
chr11	3902239	3902254	GCCCCTTCCTGCCTC	1	-
chr12	49765516	49765531	CTCTCTTCCTCCTGC	1	-
chr12	56221156	56221171	GCCACTTCCTCTTCA	1	+
chr1	101211946	101211961	TCGACTTCCTGGGCT	1	-
chr1	12495874	12495889	GTCATTTCCTGTGCT	1	+
chr1	145661483	145661498	TTCACTTCCTGTTTG	1	-
chr1	150862665	150862680	ACCACATCCTCTGAG	1	+
chr1	151986395	151986410	GTCCCTTCCTGCTGT	1	+
chr1	167513896	167513911	ACCACTTCCTGGCTG	1	+
chr1	181143230	181143245	ACCACATCCTGTTTT	1	-
chr1	182599034	182599049	CTTACTTCCTGTCTG	1	+
chr1	186584106	186584121	ACCACTTCCTCCTTG	1	-
chr1	199653932	199653947	CTTCCTTCCTCCCCT	1	-
chr1	203632613	203632628	CCTACTTCCTCTCAG	1	-
chr1	204448373	204448388	CCTGCTTCCTCCTCC	1	+
chr1	212292765	212292780	CTCACTTCCTGGCAG	1	-
chr1	213131694	213131709	CACACTTCCTGCCCA	1	-
chr1	21510910	21510925	CTTACTTCCTTCCCT	1	+
chr1	21853133	21853148	ACCACATCCTGTGAC	1	-
chr1	226539579	226539594	TCCACTTCCTGTTTC	1	-
chr1	229501546	229501561	CTCTCTTCCTCCTTC	1	+
chr1	242350694	242350709	CCCACTTCCTGTTGC	1	+
chr1	28624491	28624506	ACCACTTCCTCTGTG	1	-
chr1	36270285	36270300	TCCACTTCCTGCTGT	1	-
chr1	43415209	43415224	GCCACTTCCTTTAAG	1	+
chr1	56527736	56527751	CCTCCTTCCTGCCTG	1	-
chr1	57773292	57773307	CCCGTTTCCTGTCTG	1	+
chr1	67576237	67576252	TCTGCTTCCTCTTCT	1	-
chr1	87264794	87264809	TCCCCTTCCTCTCTC	1	+
chr1	94224664	94224679	CCCACATCCTGCGGC	1	+
chr10	114612262	114612277	GCGGCTTCCTCTTTA	1	-
chr10	13924424	13924439	TCCTCTTCCTCCTCC	1	-
chr10	2744195	2744210	GCCACTTCCTCCCCG	1	-
chr10	38314400	38314415	CTCACTTCCTCTTCC	1	-
chr10	43119587	43119602	CTCACTTCCTCTTCC	1	+
chr10	6030003	6030018	GCCACTTCCTCTTGG	1	-
chr10	72250129	72250144	ACCACATCCGGCTAA	1	+
chr10	75139207	75139222	CTCATTTCCTTTTTG	1	-
chr11	118919365	118919380	CCCACATCCTGCCCA	1	+
chr11	122958575	122958590	CCCACATCCTGTTGT	1	+
chr11	125852021	125852036	ACCACATCCGGCTAA	1	+
chr11	128186876	128186891	ACCACTTCCTTCTTA	1	+
chr1	12178872	12178887	CCTCCTTCCTCCTGC	1	-
chr1	160635482	160635497	GCCACTTCCTTCCTG	1	+
chr1	160767917	160767932	CCCACATCCTGCCCC	1	+
chr1	194258842	194258857	AGAACTTCCTCTTAT	1	+
chr1	198590310	198590325	GCTGCTTCCTGCCCC	1	+
chr1	201521121	201521136	CCCACTTCCTCTTGC	1	+
chr1	203582513	203582528	ACCACATCCTGTAAG	1	-
chr1	228097658	228097673	CCTCCTTCCTTCCTC	1	-
chr1	23991522	23991537	ACCACTTCCTGGCTG	1	-
chr1	246691102	246691117	CCAGCTTCCTGTCCT	1	-
chr1	34606544	34606559	CTCACTTCCTGCAGC	1	+
chr1	36617689	36617704	CCCACTTCCTGCAGT	1	+
chr1	81880204	81880219	AGCACATCCTGTTCT	1	-
chr10	112215401	112215416	CACACTTCCTGCCAG	1	-
chr10	120949508	120949523	TCAGCTTCCTGTTTG	1	-
chr10	134248100	134248115	GGGACTTCCTCTTCC	1	-
chr10	14793855	14793870	TCCACTTCCGCCTCC	1	+
chr10	45464287	45464302	ACCACATCCTGCCCA	1	-
chr10	7301020	7301035	ACCACATCCTGCCTG	1	-
chr10	79343463	79343478	CCCACTTCCTCTTCA	1	-
chr11	116561477	116561492	TCTCCTTCCTGCCAC	1	-
chr11	131780518	131780533	CCGCCTTCCTCCCGG	1	-
chr11	134453464	134453479	TGAACTTCCTGCAGG	1	-
chr11	33907188	33907203	CTCACTTCCTCCCCA	1	-
chr11	34655786	34655801	CTGACTTCCTGTTTC	1	-
chr12	122669121	122669136	ACCACATCCTCCTCT	1	-
chr12	50214985	50215000	CTCACTTCCTGTCCC	1	-
chr12	95822374	95822389	GCTGCTTCCTCTCCT	1	+
chr13	20435604	20435619	ACCACATCCTGCCAC	1	+
chr13	24269958	24269973	GCTGCTTCCTCATTC	1	+
chr1	154976607	154976622	CTCGTTTCCTGTGGG	1	-
chr1	160634700	160634715	TCCACTTCCTCTGAG	1	+
chr1	161511941	161511956	TTTCCTTCCTGTGTG	1	+
chr1	161593378	161593393	TTTCCTTCCTGTGTG	1	+
chr1	206646009	206646024	ACCACTTCCTGCTGC	1	-
chr1	223816078	223816093	ATCACTTCCTGCTGC	1	-
chr1	225665810	225665825	CCCGCTTCCTCCTCT	1	-
chr1	230406512	230406527	CTCATTTCCTGTGTG	1	-
chr1	243277661	243277676	ATCACTTCCTGCTGC	1	-
chr1	29682000	29682015	CCCACATCCTGTTTC	1	+
chr1	31643940	31643955	CCCTCTTCCGGCCTC	1	-
chr1	38683800	38683815	CTCACTTCCTCTTCC	1	-
chr1	91178256	91178271	GCCCCTTCCTGCCTC	1	+
chr10	104830406	104830421	ACCACATCCTCTTCT	1	-
chr10	134248062	134248077	GGGACTTCCTCTTCC	1	-
chr10	50285021	50285036	GCCCCTTCCTGCTGT	1	-
chr10	73291501	73291516	ACCACTTCCTGCCTG	1	-
chr10	78642208	78642223	CACACTTCCTCTGCC	1	+
chr11	119630335	119630350	CCTTCTTCCTGCTCC	1	-
chr11	120788698	120788713	TTCCTTTCCTGTCTC	1	-
chr11	33033224	33033239	CCCACTTCCTGTTTC	1	-
chr11	331103	331118	CCCACATCCGGCCGC	1	-
chr11	44596299	44596314	ACCACTTCCTGCACT	1	+
chr11	45047780	45047795	CTCACTTCCTCTTCC	1	+
chr11	58941527	58941542	CCCACATCCTGTGTG	1	+
chr11	59041014	59041029	AGAACTTCCTCTTAT	1	+
chr11	611222	611237	GCCACATCCTGTAGG	1	+
chr11	73716468	73716483	ACCACATCCTGCCTG	1	+
chr11	95374904	95374919	ACCACATCCTCCTCC	1	-
chr12	110302296	110302311	AGCACTTCCTGTTTG	1	-
chr12	111873682	111873697	ACCACATCCTGCTCC	1	-
chr12	52316677	52316692	TTCACTTCCTGGTTC	1	-
chr12	7060480	7060495	GCCTCTTCCTGTCCC	1	+
chr12	96895051	96895066	ACCACTTCCTGTTGT	1	+
chr13	24270164	24270179	GCCACTTCCTGCCGC	1	-
chr14	102062663	102062678	CCCACTTCCTGTCTG	1	-
chr14	102062697	102062712	CCCACTTCCTGTCTG	1	-
chr14	102062731	102062746	CCCACTTCCTGTCTG	1	-
chr14	39572474	39572489	GCCCCTTCCTGCCCC	1	-
chr14	73707653	73707668	TTCACTTCCTGCCTG	1	-
chr14	89021133	89021148	CTCACTTCCTGTCTC	1	+
chr14	93450601	93450616	CTCACTTCCGGCCCT	1	-
chr14	93548656	93548671	ACCACTTCCTGGCAC	1	-
chr15	33615940	33615955	ACCACATCCTGTGCT	1	+
chr15	42123669	42123684	ACCACATCCTGCTCC	1	-
chr15	42227236	42227251	ACCACTTCCTGGCTG	1	+
chr15	64237696	64237711	GTTCCTTCCTGCTCC	1	-
chr16	12174152	12174167	CTCACTTCCTGCTTC	1	-
chr16	14702049	14702064	CTCATTTCCTTTTTG	1	-
chr16	3481939	3481954	GCCACTTCCGGTGCC	1	-
chr16	53124944	53124959	CTTCCTTCCTCTCCC	1	+
chr1	117421956	117421971	ACCGCTTCCTCCTTG	1	-
chr1	154943624	154943639	TTCCCTTCCTGTCCT	1	+
chr1	156654144	156654159	CCCACTTCCTCACTC	1	+
chr1	16380717	16380732	GTCATTTCCTGTGGG	1	+
chr1	211526749	211526764	CCCACATCCTGTCTG	1	-
chr1	22366475	22366490	GTGGCTTCCTGCCCA	1	-
chr1	226071784	226071799	CCTCCTTCCTTCCTC	1	+
chr1	41229935	41229950	ACCACTTCCTCTGTG	1	+
chr1	47081494	47081509	CCTGCTTCCTGTCCC	1	+
chr10	126154145	126154160	CTCACTTCCTCTTCC	1	-
chr10	29768659	29768674	TGTGCTTCCTGTGGC	1	+
chr10	45476769	45476784	TCCACTTCCTCCTCC	1	-
chr10	91112033	91112048	TGCCCTTCCTCTGTG	1	-
chr10	97898015	97898030	GTAGCTTCCTCTCTG	1	+
chr11	133823342	133823357	ACCACTTCCTGAGTG	1	+
chr11	60789343	60789358	ACCACATCCTGTGAC	1	-
chr11	67040005	67040020	AGCACTTCCGGTCCC	1	-
chr11	69330622	69330637	CTCTCTTCCTCTTTT	1	-
chr11	69930350	69930365	GCAGCTTCCGGTCGG	1	+
chr12	2162235	2162250	GGCTCTTCCTGCCTC	1	+
chr12	40499528	40499543	GCTGCTTCCTGCGCC	1	+
chr12	54867387	54867402	GCCACTTCCGGCGCC	1	+
chr13	100480463	100480478	GGCTCTTCCTGCCTC	1	-
chr13	30996031	30996046	TCCCCTTCCTCCTCC	1	-
chr13	43149341	43149356	CTCGCTTCCTTCCTC	1	-
chr13	45885645	45885660	TCCATTTCCTCCTCC	1	-
chr14	31343684	31343699	CGCGCTTCCTCCCGC	1	+
chr14	71132361	71132376	TTCACTTCCTGGTTC	1	+
chr14	92783504	92783519	CCCACTTCCTGTTAG	1	+
chr15	101817670	101817685	GGCGCTTCCGGTGCG	1	+
chr15	45472517	45472532	GCTGCTTCCTCCCAG	1	+
chr15	85141723	85141738	GGGACTTCCTCTTTG	1	+
chr16	16102777	16102792	ACTGTTTCCTGTTTT	1	+
chr16	56944640	56944655	CCCACTTCCTGTCTG	1	-
chr16	66558041	66558056	AGGATTTCCTGTTTC	1	-
chr16	67035897	67035912	AGCACTTCCTGTGTG	1	+
chr16	72159663	72159678	TCCTCTTCCTCCGCC	1	+
chr16	82045103	82045118	GCCACTTCCGGGCCT	1	+
chr16	85138616	85138631	CCCACTTCCTCTTCA	1	-
chr17	16321896	16321911	GCTGCTTCCTGTTTG	1	+
chr17	17472154	17472169	TCCTCTTCCTCCTCC	1	+
chr17	2593775	2593790	CCCTCTTCCTCCACG	1	-
chr17	43067197	43067212	CCAGCTTCCTGGTGC	1	+
chr17	75322422	75322437	GTCACTTCCTGTGTT	1	-
chr19	17961441	17961456	GGCACTTCCTGCCGC	1	-
chr19	39939126	39939141	TCCATTTCCTGTCTG	1	+
chr19	49377962	49377977	GCAGCTTCCTCTTCC	1	-
chr19	50709901	50709916	CCCACTTCCTCCCAG	1	-
chr19	54882193	54882208	ACCACATCCTGTGCG	1	-
chr1	155188848	155188863	CTCACTTCCTGTGTC	1	-
chr1	160807516	160807531	CCCACTTCCTGCCAG	1	+
chr1	19227730	19227745	TCCTCTTCCTGCGCC	1	+
chr1	244237917	244237932	CCTCCTTCCTCCTGC	1	+
chr1	25363773	25363788	CTTCCTTCCTCCCCT	1	+
chr1	41261701	41261716	ACCACTTCCTGGCTG	1	-
chr1	42124295	42124310	CCTGCTTCCTCCGCT	1	-
chr1	43222790	43222805	GGCACTTCCGGTCTC	1	-
chr1	55754166	55754181	ACCATTTCCTGCTTG	1	+
chr1	85725356	85725371	CCGGTTTCCGGTTTC	1	-
chr10	114709846	114709861	CTCTCTTCCTCCTTC	1	+
chr10	13526174	13526189	TGTCCTTCCTGTTCT	1	+
chr10	33247248	33247263	CTGGTTTCCTGCCGG	1	-
chr10	6186774	6186789	CGCGCTTCCTGCCTC	1	+
chr11	125225238	125225253	CCTACTTCCTCTTTC	1	+
chr11	67374217	67374232	CCGCCTTCCTCCCTC	1	-
chr11	68730475	68730490	CTCTCTTCCTCCTGC	1	+
chr12	102092431	102092446	GTAACTTCCTCTTTG	1	+
chr12	51785237	51785252	GCCTCTTCCTCTTCC	1	-
chr12	57871721	57871736	CCCCTTTCCTGTGGC	1	-
chr12	58230784	58230799	CCTCCTTCCTCTCAG	1	+
chr14	69260234	69260249	CCGCCTTCCTGCCCA	1	-
chr14	92339947	92339962	ACCACATCCTGTTTG	1	+
chr15	68126302	68126317	CCGCCTTCCTCCCGG	1	+
chr15	68682969	68682984	GGCTCTTCCTGCCTC	1	-
chr15	70772290	70772305	CTCACTTCCTCTTCC	1	+
chr15	71184905	71184920	ACCACTTCCGGTCCG	1	-
chr15	75988690	75988705	CACTCTTCCTGCCCC	1	-
chr16	69796244	69796259	CCTACTTCCGCCTTC	1	-
chr16	70715223	70715238	GCCACTTCCTGCTCC	1	-
chr16	74735094	74735109	GTCACTTCCTCTTCT	1	+
chr16	84641513	84641528	TCTGCTTCCTGCCCG	1	-
chr17	21190200	21190215	ACCACATCCTTCCCC	1	-
chr17	28540429	28540444	CCTGCTTCCGCCTCC	1	+
chr17	3774545	3774560	CTTATTTCCTGTGTG	1	-
chr17	42173127	42173142	TTCCTTTCCTGTCTC	1	-
chr17	4384567	4384582	GCCACTTCCTCCCCC	1	-
chr17	73642341	73642356	CTCACTTCCTGTGTT	1	-
chr17	76967576	76967591	TCGGCTTCCTTCCTC	1	-
chr19	14277348	14277363	CTCTCTTCCTCCTTC	1	-
chr19	17961484	17961499	TTCACTTCCTGGGTG	1	+
chr19	19571284	19571299	CCTTCTTCCTTCCTG	1	+
chr19	35696387	35696402	CTCACTTCCTCTTTT	1	-
chr19	49118471	49118486	CCCTCTTCCTGCCCC	1	-
chr19	56200045	56200060	CACCCTTCCTCCTCT	1	+
chr2	109065568	109065583	AGCACTTCCGCTTCC	1	-
chr2	109066291	109066306	CCCATTTCCTGTTTC	1	+
chr2	109834902	109834917	TCCACTTCCTTTCTG	1	+
chr2	172379110	172379125	TCGGCTTCCTGTCGG	1	+
chr2	198570036	198570051	GCAGCTTCCGGCCGG	1	-
chr2	20357209	20357224	CCCACATCCTCTCCC	1	-
chr2	207273843	207273858	ATCACTTCCGCTTCC	1	-
chr2	227849606	227849621	CTCACTTCCGCCCTT	1	+
chr2	86222128	86222143	CTCACTTCCTCCCCA	1	-
chr21	43881513	43881528	CTCTCTTCCTCCTGC	1	+
chr22	25960581	25960596	TCCTCTTCCTCCTCC	1	-
chr1	110089116	110089131	TCCCCTTCCTCCTCC	1	-
chr1	116916195	116916210	CCGACTTCCTCCTCT	1	-
chr1	156783776	156783791	GCCACTTCCTGCTGG	1	-
chr1	173991450	173991465	TCCTCTTCCTCCTCC	1	+
chr1	212004119	212004134	GCCGCTTCCTCCCGC	1	-
chr10	88021892	88021907	CCTGCTTCCTCCTCC	1	-
chr11	119015727	119015742	CCTCCTTCCTGGTCC	1	+
chr11	2219531	2219546	GCTGCTTCCTTTCTC	1	+
chr11	60626298	60626313	CCTGCTTCCTGCCCT	1	-
chr12	50205794	50205809	ACCACTTCCTCCTGG	1	+
chr13	108870828	108870843	CCCACTTCCGGCCCC	1	-
chr14	24743518	24743533	CTCACTTCCTCTCTT	1	-
chr14	69444670	69444685	GCTGCTTCCTGCCTG	1	-
chr15	40601227	40601242	CCCACTTCCTCTTGC	1	+
chr15	44955979	44955994	TTCGTTTCCTGTGGG	1	+
chr15	75493187	75493202	CTCACTTCCTCTTCC	1	+
chr15	96874797	96874812	TCCTCTTCCTCCTCC	1	+
chr16	25118462	25118477	GTCACTTCCGGCGCG	1	+
chr16	70557448	70557463	GGCACTTCCGGTCCC	1	+
chr16	81554895	81554910	ACCACATCCTGCTGC	1	-
chr17	1928643	1928658	CTCCCTTCCTCCCCC	1	+
chr17	65386928	65386943	ACCACTTCCTGGCTG	1	+
chr17	8067682	8067697	CCAGCTTCCTCCCTC	1	+
chr19	16187062	16187077	TCCTCTTCCTCCTCC	1	-
chr19	41414257	41414272	GCCCCTTCCTTTCCC	1	+
chr19	9968919	9968934	CCCACTTCCTCTCTC	1	+
chr2	12868575	12868590	AGCACTTCCTGTTTG	1	+
chr2	18059205	18059220	CTGACTTCCTCTTCC	1	+
chr2	238583643	238583658	GCTGCTTCCTGCCTG	1	+
chr2	61921781	61921796	TCCTCTTCCTCCTGC	1	-
chr20	35120517	35120532	GCCACTTCCTCCCCC	1	-
chr20	43104513	43104528	GTCACTTCCGGCGCG	1	+
chr20	5172658	5172673	AACACTTCCTGTTTG	1	-
chr20	826731	826746	CTGACTTCCTCTTCC	1	+
chr21	43933968	43933983	GGCGCTTCCTGCTCG	1	-
chr22	37860446	37860461	CCCACTTCCTGTTAG	1	-
chr22	38430387	38430402	GCCACTTCCTGGCCA	1	+
chr22	46525378	46525393	TCCTCTTCCTCCTCC	1	-
chr3	10028518	10028533	TCCACTTCCGGCGCG	1	+
chr3	48541703	48541718	CCACCTTCCTCCCTC	1	-
chr4	1210753	1210768	CTTCCTTCCTGTGTA	1	-
chr4	165898776	165898791	GCTGCTTCCTGCCTG	1	+
chr4	2800272	2800287	GCTGCTTCCTCTCCT	1	+
chr5	110075166	110075181	GCCGCTTCCGGGGTC	1	-
chr5	137795153	137795168	GTCACTTCCTGAGGC	1	+
chr5	141340523	141340538	CCCACTTCCTGTTTT	1	-
chr5	159739698	159739713	TCCGCTTCCTGCCCG	1	+
chr5	87564682	87564697	GGAACTTCCTGTCCC	1	-
chr6	30658575	30658590	CCACCTTCCTCCTCC	1	+
chr6	35362014	35362029	GCCACTTCCTGTTTT	1	+
chr7	35841265	35841280	CCCGCTTCCTCCTGT	1	+
chr8	143375208	143375223	CCCACTTCCTGCTTG	1	-
chr8	21881559	21881574	CCCACTTCCTCTTCA	1	+
chr8	22961178	22961193	ACCGCTTCCTGCCAC	1	-
chr9	131405890	131405905	TCCACTTCCTGGACT	1	-
chr9	139459233	139459248	ACCATTTCCTGCTGA	1	-
chr1	161088942	161088957	TCCTCTTCCTCCTGC	1	+
chr1	169763819	169763834	CCTCTTTCCTCTCCC	1	+
chr1	202129760	202129775	CCAGCTTCCTCCCTC	1	+
chr1	224811664	224811679	ACCACATCCTGCCTG	1	+
chr1	236323972	236323987	CCCACTTCCTCCTGC	1	+
chr1	28195702	28195717	CCCACATCCTGCCTG	1	+
chr1	38261267	38261282	TTCACTTCCTGCAGA	1	-
chr10	23003071	23003086	TCCCCTTCCTCCTCC	1	-
chr10	43633877	43633892	GCCACTTCCGGCGCG	1	-
chr10	44101852	44101867	GCCACTTCCGCTTCC	1	+
chr10	46222590	46222605	GCAGCTTCCTCCCCT	1	+
chr10	70989251	70989266	GCTGCTTCCTCCCAG	1	-
chr10	93683502	93683517	GTCACTTCCGGCGCG	1	+
chr11	65154080	65154095	CGCGCTTCCTCCCGC	1	+
chr12	122075588	122075603	AGCACTTCCTCTTCC	1	-
chr15	31653812	31653827	CCCACTTCCTCTTCC	1	-
chr15	40226147	40226162	CCCACATCCTGCTGG	1	-
chr15	40361762	40361777	GCCTCTTCCTGTCCC	1	+
chr15	76050822	76050837	TCCGCTTCCGGCCTC	1	+
chr16	22201033	22201048	TTGGCTTCCTGCCCC	1	-
chr16	3415090	3415105	ACAGCTTCCGGCGTG	1	+
chr16	3415112	3415127	ACAGCTTCCGGCGTG	1	+
chr16	75109275	75109290	GCTGCTTCCTGCCCA	1	-
chr17	29885901	29885916	AGCGCTTCCTCCCGC	1	-
chr17	33289073	33289088	TCCTCTTCCTCCTCC	1	-
chr19	12780260	12780275	GCAGCTTCCGGCGTG	1	+
chr19	18526386	18526401	TCCTCTTCCTCCTCC	1	-
chr19	44645718	44645733	GGCACTTCCGCTCCA	1	+
chr19	46456340	46456355	CGCACTTCCGGGTCC	1	+
chr19	48828738	48828753	CCGCCTTCCTCCCTC	1	-
chr19	51069339	51069354	CCACCTTCCTCCTCC	1	-
chr19	55624398	55624413	TTCACTTCCTGTTTG	1	-
chr2	65527765	65527780	TCCACATCCTGCTCC	1	+
chr2	85198163	85198178	TCCTCTTCCTCCTCC	1	-
chr22	39707141	39707156	CCTCCTTCCTGCAGC	1	-
chr3	13111200	13111215	CTCACTTCCTGTGTT	1	+
chr3	149375931	149375946	TCCTCTTCCTCCTCC	1	+
chr3	194814769	194814784	TCCTCTTCCTCCTCC	1	+
chr4	113438450	113438465	GAGGCTTCCTGCGTG	1	+
chr4	160024274	160024289	TCCTCTTCCTCCGCC	1	-
chr4	160025029	160025044	TCCCCTTCCTCCTCC	1	-
chr4	170192207	170192222	TCCTCTTCCTCCGCC	1	-
chr4	185748153	185748168	CCAGCTTCCTCTTCT	1	-
chr4	56719798	56719813	TCAACTTCCGGCGCG	1	+
chr4	78739986	78740001	CGCGCTTCCTGCCGC	1	+
chr5	110428030	110428045	ACCGCTTCCGGCGCC	1	-
chr5	137827822	137827837	GGCGCTTCCTCCCCG	1	+
chr6	14911604	14911619	CTCTCTTCCTCCTGC	1	+
chr6	5831808	5831823	CTCCCTTCCTGCTGC	1	-
chr7	633254	633269	CCCTCTTCCTGCCCC	1	+
chr8	128807371	128807386	CCCGCTTCCTCTCAC	1	+
chr8	145013443	145013458	CCCACTTCCTGTGGC	1	-
chrX	112084143	112084158	CCGCCTTCCTCCCTC	1	-
chr1	12100933	12100948	GCTGCTTCCTCTCCT	1	-
chr1	200707779	200707794	TCCTTTTCCTCTCTC	1	+
chr1	246729606	246729621	CTCACTTCCGCTTCC	1	+
chr1	84543632	84543647	GTCACTTCCGGCGCG	1	+
chr1	85040163	85040178	GCCCCTTCCTGCCCC	1	-
chr10	75504129	75504144	TCCACTTCCGGTTCC	1	-
chr11	111957326	111957341	GAAACTTCCTTTCCC	1	+
chr12	107487545	107487560	CCCCTTTCCTGTGCC	1	+
chr13	50698595	50698610	GGCACTTCCGCTCCC	1	-
chr14	50234819	50234834	GCGGCTTCCGGCCGC	1	+
chr14	54955517	54955532	GCCGCTTCCGCTCCC	1	-
chr14	95625017	95625032	ACTGCTTCCTGTTTT	1	+
chr15	62682689	62682704	CGCGCTTCCTGCCCT	1	+
chr15	74988387	74988402	GTCACTTCCGGCGCG	1	+
chr16	30194983	30194998	TCCTCTTCCTCCTCC	1	+
chr17	62031917	62031932	GTCACTTCCTCTTCT	1	+
chr17	76120741	76120756	CCTACTTCCTCTTTC	1	-
chr17	8113313	8113328	GCCACATCCTGTCAG	1	-
chr19	58193344	58193359	GGAACTTCCGGCGTC	1	+
chr20	30311746	30311761	GTCACTTCCGGTGCC	1	+
chr21	44074360	44074375	GCCGCTTCCTGTCGC	1	+
chr22	29784542	29784557	CTCACTTCCGCCCGG	1	-
chr3	15469067	15469082	GGGACTTCCGGCGTC	1	-
chr3	27763811	27763826	GCTGCTTCCTCTCCT	1	+
chr3	51721050	51721065	CCTCCTTCCTCCCCG	1	+
chr4	156874810	156874825	CTCACTTCCTGTCCC	1	-
chr6	14117907	14117922	CCCGCTTCCGCTGCC	1	+
chr6	42946966	42946981	GCCGCTTCCGCTTCC	1	+
chr6	64346008	64346023	CCATCTTCCTCTTGC	1	+
chr7	102065521	102065536	GGCACTTCCTCCTCC	1	-
chr7	37488504	37488519	CTCACTTCCTCTTCC	1	+
chr7	39605977	39605992	GGCGCTTCCGGTGGC	1	+
chr8	38758032	38758047	CTCCCTTCCTGCCCC	1	-
chr9	35095510	35095525	TCTGCTTCCTCTTCT	1	-
chrX	129095422	129095437	ACCACTTCCTGCCCC	1	-
chrX	46306686	46306701	AGCACTTCCGCTTCC	1	-
chr1	155904214	155904229	GTCACTTCCGCCCCC	1	+
chr1	59282137	59282152	GGCACTTCCTGCTTT	1	+
chr10	50746817	50746832	GCTACTTCCGGTCTC	1	+
chr11	124631464	124631479	CCTGCTTCCTGCCCT	1	-
chr12	111494670	111494685	GCCACTTCCTGCCGC	1	-
chr12	53297865	53297880	CCCACTTCCTTCTCC	1	+
chr15	72523171	72523186	TCCTCTTCCTCCTGC	1	-
chr15	81293220	81293235	CCCGCTTCCTCCTCT	1	-
chr16	29690828	29690843	CCCACTTCCGGCCCC	1	-
chr16	3071573	3071588	CCCCCTTCCGGCTGC	1	+
chr16	30914466	30914481	CCCACTTCCTGCCTT	1	+
chr16	3355480	3355495	TCCACTTCCGGCCGG	1	+
chr16	4818455	4818470	TGTACTTCCTGTTTG	1	-
chr17	56582483	56582498	CTACCTTCCTGCTAG	1	-
chr18	13464965	13464980	AGTGCTTCCTGTCTG	1	+
chr18	56338445	56338460	ACCGCTTCCTCCTCC	1	+
chr19	35529353	35529368	CTCATTTCCTCTCCA	1	+
chr19	39900963	39900978	CACCCTTCCTCCTCT	1	+
chr2	158732644	158732659	TCCCCTTCCTCCTCC	1	-
chr2	183581349	183581364	CCACCTTCCTCCTCC	1	+
chr2	25015941	25015956	CCCACTTCCGCCCTC	1	+
chr2	27294564	27294579	GCCGCTTCCGGCGGG	1	+
chr20	39786281	39786296	GCTCCTTCCTGTGGT	1	-
chr21	46351950	46351965	GCGGCTTCCTCCTGC	1	-
chr22	27068608	27068623	GTGACTTCCTGTGCA	1	-
chr22	30686843	30686858	ACCACATCCTGGCCT	1	+
chr22	43165828	43165843	CTCACTTCCTCTCCG	1	-
chr22	50983541	50983556	ACCACATCCTGGCTG	1	-
chr3	113775130	113775145	TGTGCTTCCTGCCTC	1	-
chr5	72794252	72794267	GTCACTTCCGGCCTC	1	+
chr6	158402833	158402848	TCCCCTTCCTCCTCC	1	-
chr6	17600512	17600527	TCCGCTTCCGGCGGG	1	+
chr6	44231406	44231421	CCCACTTCCTCTTCC	1	+
chr7	72425343	72425358	GGCACTTCCGGTCCC	1	-
chr8	103251073	103251088	GCCGCTTCCGGCCTT	1	+
chr1	160254196	160254211	TTGACTTCCTGCCCA	1	-
chr1	231376903	231376918	CCCGCTTCCGGGTTC	1	+
chr1	2427862	2427877	CCCACATCCTGCCCA	1	+
chr1	38494028	38494043	TCCCCATCCTCTCTC	1	+
chr10	104191967	104191982	CCCACTTCCTGTGCT	1	-
chr10	99093600	99093615	TCCACTTCCTCCTCC	1	+
chr12	109915183	109915198	CCCACTTCCGCCCCG	1	+
chr12	48512983	48512998	TCCTCTTCCTCCTCC	1	-
chr12	6446456	6446471	CCAGCTTCCTGCCCT	1	-
chr13	111805990	111806005	GTCACTTCCGGCGCC	1	+
chr13	21141244	21141259	CGCGCTTCCGGCCCC	1	+
chr14	51706955	51706970	CCCACTTCCGCCCTC	1	-
chr16	69364501	69364516	GCCCCTTCCGGCCGC	1	+
chr17	1012291	1012306	TCCTCTTCCTCCTCC	1	+
chr17	60729869	60729884	GCCACTTCCTGCCGC	1	+
chr17	76468975	76468990	ACCACATCCTGCCCG	1	+
chr18	21166463	21166478	CCTTCTTCCTTCCTG	1	-
chr18	77153199	77153214	GCCACTTCCTGCTCG	1	-
chr19	16739950	16739965	TCCGTTTCCTCCTCT	1	-
chr19	30433588	30433603	GCCGCTTCCGCCTCC	1	+
chr19	42387197	42387212	CCCGCTTCCTGCCCG	1	-
chr19	56152351	56152366	CGCGCTTCCGGCCGG	1	+
chr19	58071216	58071231	GGGACTTCCGGCCTC	1	-
chr19	632293	632308	CCCACATCCTGTCTG	1	-
chr19	7069653	7069668	TCCGCTTCCGGCTCC	1	-
chr20	32699337	32699352	GTCACTTCCTGAGGC	1	+
chr20	34129784	34129799	CCCTCTTCCGGCCTG	1	-
chr20	62485748	62485763	CCCACTTCCTGTGGC	1	+
chr20	62709731	62709746	GCCCCTTCCTTTCCC	1	-
chr21	46351204	46351219	ACCACTTCCTCTCAA	1	+
chr3	46887196	46887211	TCCACTTCCTCTCCC	1	-
chr5	162932559	162932574	GCCGCTTCCGGCTTC	1	-
chr5	75012943	75012958	CTCACTTCCTCTTCC	1	+
chr7	100895609	100895624	AGCGCTTCCTCCTCC	1	-
chr7	108210200	108210215	GCCACTTCCGGCTTC	1	-
chr7	2298800	2298815	GCCGCTTCCGCTGCC	1	-
chr7	6629865	6629880	CTCACTTCCGCCCGG	1	-
chr1	110163675	110163690	GCTGCTTCCTGCATC	1	+
chr1	2187771	2187786	CTCATTTCCTCTCCA	1	+
chr1	54412515	54412530	CCCCCTTCCTTCTTC	1	-
chr10	13702560	13702575	CTCTCTTCCTGTCTT	1	-
chr11	1715109	1715124	CCCCCTTCCTGTTCT	1	+
chr11	63656014	63656029	CTCCCTTCCTGCCCT	1	+
chr14	67826567	67826582	TTCACTTCCGCTTCC	1	+
chr15	40698205	40698220	CCTCCTTCCTGCCTG	1	+
chr15	40698230	40698245	CCTCCTTCCTGCCTG	1	+
chr15	69112565	69112580	CCCCCTTCCGCCCCC	1	-
chr15	79604161	79604176	CCCACTTCCTCTTGC	1	-
chr16	28223274	28223289	GCCACTTCCGGCGCG	1	-
chr16	4323653	4323668	CCAGCTTCCTCCCTC	1	+
chr17	39805038	39805053	GCGGCTTCCTCCTGC	1	-
chr17	61904463	61904478	ACTACTTCCGCTTCC	1	+
chr17	6563685	6563700	GGTCCTTCCTCTCCC	1	-
chr19	15442722	15442737	GGCACTTCCTGCCGC	1	-
chr19	1876182	1876197	GCCACTTCCGCTTCC	1	+
chr19	58011232	58011247	GGGACTTCCGGCGTC	1	+
chr19	8942984	8942999	CGCGCTTCCGCTTCC	1	+
chr2	175113249	175113264	CCTCCTTCCTCCCCG	1	-
chr2	25518215	25518230	CTGACTTCCTGTTTC	1	+
chr2	27805912	27805927	GCCACTTCCGCTCTC	1	-
chr22	22292993	22293008	GCCATTTCCTGTCGG	1	-
chr22	31686897	31686912	GCCGCTTCCTGTCAG	1	+
chr3	50275629	50275644	GGCACTTCCGGTACC	1	+
chr4	1194430	1194445	CCAGCTTCCTGCTAG	1	-
chr4	1767700	1767715	CCCACATCCTGCCCC	1	-
chr4	48833878	48833893	GCCATTTCCTGTTTC	1	+
chr5	131832143	131832158	GGCACTTCCTCCTCC	1	+
chr7	94139104	94139119	TCCCCTTCCTCCTCC	1	-
chr9	139298930	139298945	GCCGCTTCCTGTCAG	1	-
chr1	156066966	156066981	TCCCCTTCCTCTCTC	1	-
chr1	33116113	33116128	TCCTCTTCCTGCGCC	1	+
chr1	38061547	38061562	GTCACTTCCGCTCGC	1	+
chr1	39975343	39975358	AGCACTTCCTGTCCT	1	-
chr1	7831276	7831291	CCCACTTCCGGCGCG	1	+
chr10	81107415	81107430	TCCTCTTCCTCCTCC	1	+
chr10	99079224	99079239	TCCTCTTCCTCCTCC	1	-
chr12	53400629	53400644	CCTCCTTCCTTCCTC	1	-
chr13	114790247	114790262	TTCACTTCCTGTTGG	1	-
chr13	31736144	31736159	GCCACTTCCGCTTCC	1	+
chr14	100771971	100771986	CCCCCTTCCGCCCCC	1	+
chr14	103590378	103590393	GCCCCTTCCTGCCTC	1	+
chr16	31214100	31214115	CCGCCTTCCTCCCAC	1	+
chr16	85645472	85645487	CCGCCTTCCTCCCTC	1	-
chr17	73514543	73514558	ACCACTTCCTCCTTG	1	-
chr17	73514583	73514598	CCCCCATCCTGCTTG	1	-
chr18	77153767	77153782	TCCTCTTCCTCCTGC	1	-
chr19	30097204	30097219	ACCGCTTCCGGCGCT	1	-
chr19	511239	511254	TCCTCTTCCTCCTCC	1	+
chr2	170550931	170550946	GTCACTTCCGGCGGC	1	-
chr2	232258487	232258502	TGCACTTCCTGGTTG	1	-
chr21	43431123	43431138	TCCATTTCCTCCTCC	1	+
chr22	25844454	25844469	TCCCCTTCCTCTCTC	1	-
chr22	29977187	29977202	GGCGTTTCCTGTGGG	1	+
chr8	41573875	41573890	CCCACTTCCTGTTTC	1	+
chr9	126031148	126031163	CCGCCTTCCTCCCGG	1	+
chr9	132500265	132500280	CGCACTTCCGGGCGC	1	+
chr1	161155417	161155432	CTCCCTTCCTCCCCC	1	+
chr1	212588411	212588426	CTCACTTCCTCTCTT	1	+
chr1	25889116	25889131	CCCACTTCCTGTTTT	1	+
chr1	8021985	8022000	CTCGCTTCCGGCCTC	1	+
chr1	94312795	94312810	CTCCCTTCCTGCCCC	1	-
chr11	65479707	65479722	GCCACTTCCGGCCCC	1	-
chr11	6633448	6633463	GCCGCTTCCGCTTCC	1	+
chr12	121975218	121975233	GCAGCTTCCTCTTCC	1	+
chr12	1906126	1906141	CACACTTCCGGCCTT	1	+
chr12	50504727	50504742	TCAGCTTCCTGTGTG	1	+
chr14	93500514	93500529	CCCACATCCTGCCCC	1	+
chr16	431972	431987	GGCACTTCCGCCCGC	1	+
chr19	10217001	10217016	CTCACTTCCGGCGCC	1	-
chr19	18414435	18414450	CCCATTTCCTGCCCT	1	+
chr19	51322261	51322276	GCCCCTTCCTTTCCC	1	+
chr19	9546262	9546277	GTCACTTCCGCCTCC	1	+
chr2	74648406	74648421	TCCACTTCCTGTTCT	1	+
chr2	97534324	97534339	CCCACTTCCTGCCTC	1	-
chr20	524443	524458	TCCGCTTCCGGCAGC	1	-
chr3	51429004	51429019	GCCGCTTCCGCTGCC	1	-
chr6	30294648	30294663	GCGGCTTCCGCTTCC	1	+
chr7	5184206	5184221	CGCACTTCCGGACCC	1	-
chr9	136857551	136857566	TCCTCTTCCTCCTCC	1	+
chr1	154927761	154927776	GCCACTTCCTTCCTG	1	-
chr1	206859044	206859059	ACCGCTTCCGGCCGC	1	+
chr1	228270081	228270096	CCACCTTCCTCCTCC	1	-
chr1	894642	894657	CCCACTTCCGGCCCC	1	+
chr10	21784876	21784891	CTCCCTTCCTCCCCC	1	-
chr11	65656094	65656109	ACCGCTTCCTCCCGC	1	+
chr17	4844221	4844236	CCCGCTTCCTGTGGT	1	+
chr17	48588661	48588676	CTCCCTTCCTGCTAT	1	+
chr17	74733688	74733703	TCCTCTTCCTCCTGC	1	-
chr19	1132295	1132310	CCTACTTCCTCTAAG	1	+
chr19	57999096	57999111	GGGACTTCCGGCGTC	1	+
chr19	9879429	9879444	GGCACTTCCGCTTCC	1	+
chr21	30365271	30365286	CCCACTTCCGCTCCC	1	+
chr21	45627369	45627384	GCCGCTTCCGGTTTC	1	+
chr6	5004618	5004633	ACCGCTTCCTGCCAC	1	+
chr7	2568901	2568916	CTCACTTCCTCTTCA	1	+
chr8	22437632	22437647	CCTGCTTCCTGAGCC	1	+
chr10	75545295	75545310	ACCACTTCCGCCCTC	1	-
chr11	118955582	118955597	GTCACTTCCGGCGCC	1	-
chr11	72462957	72462972	GCTACTTCCGGTCTC	1	-
chr12	54446921	54446936	ACCACTTCCTGTCTC	1	+
chr12	57505223	57505238	TCCTCTTCCTCCTCC	1	-
chr15	76628909	76628924	CCCACTTCCTCCCAG	1	+
chr17	77751530	77751545	GCTGCTTCCTGCCCC	1	-
chr19	11038764	11038779	CCAACTTCCTCAGTT	1	+
chr19	1748245	1748260	CCCACTTCCTGACCC	1	+
chr19	42789284	42789299	CTCGCTTCCTGAGCC	1	-
chr20	54967428	54967443	ACCACTTCCGGGTTC	1	-
chr21	40760213	40760228	TCGACTTCCTGGGCT	1	-
chr22	39410419	39410434	GCCACTTCCTGCCAG	1	+
chr7	100965112	100965127	GCCACTTCCGGCGCG	1	+
chr7	73152778	73152793	GCCGCTTCCGCTTTC	1	-
chrX	153192372	153192387	ACCACTTCCTGCTGC	1	+
chr1	38325289	38325304	TCCGCTTCCTCTTTC	1	+
chr12	133405723	133405738	GCCACTTCCGCCGGA	1	-
chr16	619961	619976	CCCACTTCCGCCGGC	1	-
chr16	8962163	8962178	TTCACTTCCGGCCTG	1	+
chr19	11532225	11532240	ACCCCTTCCTGGCTG	1	+
chr19	11533017	11533032	GCCACATCCTCTGTC	1	-
chr19	1855521	1855536	GCCACTTCCTCCACA	1	+
chr2	230786223	230786238	CCCACTTCCGGCCCC	1	+
chr22	37880590	37880605	AGCACTTCCTCTCTC	1	+
chr22	43252730	43252745	CCCGCATCCGGCGCC	1	+
chr22	50708924	50708939	GCTGCTTCCTGCGCC	1	+
chr9	114394235	114394250	CCCTCTTCCTTTTTG	1	+
chr16	87732577	87732592	ACCACTTCCTCCTGG	1	-
chr17	26926708	26926723	GCTCCTTCCTGTCAC	1	-
chr18	12376908	12376923	CCCACTTCCGGCTCG	1	-
chr3	50365668	50365683	CTCACTTCCGCTTCC	1	+
chr8	145638974	145638989	TCCACTTCCGGGCGG	1	-
chr1	226069550	226069565	ACCACTTCCTGCAGC	1	-
chr1	2479259	2479274	CTCACTTCCTGTGTC	1	-
chr10	103880064	103880079	TCGCCTTCCTGCCTG	1	-
chr11	64107673	64107688	GGGACTTCCTCTTCC	1	+
chr11	64902032	64902047	CTCACTTCCGGCGGC	1	+
chr17	79884641	79884656	CCCACTTCCTCTTCA	1	+
chr1	1260060	1260075	GCAACTTCCGGTGCG	1	+
chr1	247495197	247495212	GACACTTCCTGCTCC	1	+
chr1	27882791	27882806	CTCACTTCCGGCCTC	1	+
chr17	79633715	79633730	GGCACTTCCGCTTCC	1	-
chr2	239335523	239335538	TCCGCTTCCGGCCTC	1	-
chr1	159894819	159894834	TTCACTTCCTGGTTC	1	-
chr11	910139	910154	TCGACTTCCTGGGCT	1	-
chr19	16770943	16770958	TCCGCTTCCGGTTCT	1	-
chr19	46195213	46195228	GGGACTTCCTCTTCC	1	+
chr19	55690715	55690730	CCCGCTTCCGGTTCA	1	-
chr20	62184238	62184253	CCCACTTCCTGCCAG	1	+
chr7	100400816	100400831	GGCACTTCCTTTTCC	1	+
chr1	1243497	1243512	CTCACTTCCGGACCG	1	-
chr12	122241846	122241861	TCCTCTTCCTCCTCC	1	-
chr12	122241864	122241879	TCCTCTTCCTCCTCC	1	-
chr14	105261686	105261701	GCCACTTCCTGCTCC	1	+
chr16	2918191	2918206	CGCACTTCCGCTGGC	1	-
chr17	81009363	81009378	TGCGCTTCCTGCCCC	1	-
chr14	24583819	24583834	CCAGCTTCCTGAATC	1	-
chr20	49347632	49347647	CGCGCTTCCGGCCGG	1	+
chr10	75570935	75570950	CCCACATCCGGTGCG	1	-
chr12	133066722	133066737	CGCACTTCCGCCCGG	1	-
chr16	698681	698696	CCTCTTTCCTCTCCC	1	+
chr19	14201676	14201691	CCGCCTTCCTCCCTC	1	+
chr19	56166366	56166381	GCTACTTCCGGCCGC	1	-
chr19	873217	873232	CCCACTTCCTGAGTC	1	-
chr16	77225020	77225035	GACACTTCCGGTTGC	1	-
chr16	72127959	72127974	CCTTCTTCCTTCCTG	1	+
chr15	91498110	91498125	GCTGCTTCCTGTTGG	1	+
chr19	11616642	11616657	GCCACTTCCGGTCTG	1	-
chr19	58873882	58873897	GCCACTTCCGGGCCG	1	+
chr19	50380644	50380659	CCCACTTCCTTCTCC	1	-
chr20	62169776	62169791	GCCCCTTCCTGCCCC	1	-
chr20	62495657	62495672	CTCACTTCCTGTTCA	1	-
