# Supplementary material for: Relationship between histone modifications and transcription factor binding is protein family specific
Source: Genome Res. 2018 Mar;28(3):321–33. doi: 10.1101/gr.220079.116 (PMC5848611; doi:10.1101/gr.220079.116)
Supplement: Supplemental Material [file supp_gr.220079.116_Supplemental_Material.zip › Supplemental_Material/GABPA/BS.bed]

chr5	68855989	68856000	CCGGAAGTCAT	1	-
chr5	69696901	69696912	CCGGAAGTCGC	1	-
chr5	69881972	69881983	CCGGAAGTCGC	1	+
chrX	2548605	2548616	CAGGAAGTGCT	1	-
chrX	2549142	2549153	CAGGAAGTGCT	1	-
chr15	25018436	25018447	CCGGAAACGGA	1	-
chr15	86245640	86245651	CAGGAAGTAGA	1	+
chr18	4260235	4260246	CCGGAAATGGG	1	+
chr1	148000390	148000401	GCGGAAGCTCC	1	+
chr2	114341672	114341683	GCGGAAGCGGC	1	+
chr3	107846283	107846294	CCGGAAGTGTC	1	+
chr3	75834715	75834726	CCGGAAGTGCG	1	-
chr4	18077638	18077649	CAGGAAGCGGC	1	-
chr6	156513168	156513179	CAGGAAGTAAC	1	+
chr6	26924688	26924699	CCGGAAGTCGC	1	+
chr6	6584260	6584271	CAGGAAGTTGC	1	+
chr7	140076333	140076344	CAGGAAGTACC	1	-
chr9	68726443	68726454	CCGGAAGTTGA	1	+
chr9	69065468	69065479	CCGGAAGTGGA	1	+
chr10	11187566	11187577	GCGGAAGTGAG	1	+
chr10	1749079	1749090	CAGGAAGTGGG	1	+
chr10	22634386	22634397	CCGGAACCGGA	1	-
chr10	29970871	29970882	GCGGAAGTGTG	1	-
chr10	46053135	46053146	ACGGAAGTGAG	1	+
chr10	50543515	50543526	CCGGAAGCAGA	1	-
chr10	71934069	71934080	CCGGAAGTAAT	1	-
chr11	112491918	112491929	CCGGAAGCAGA	1	+
chr11	128586983	128586994	CCGGAAGCCAA	1	-
chr11	128707731	128707742	CCGGAAGGGGT	1	+
chr11	60250027	60250038	GAGGAAGTGAA	1	+
chr11	7599324	7599335	CCGGAAATGCA	1	-
chr12	117125925	117125936	GAGGAAGTGGC	1	+
chr12	68849950	68849961	CAGGAAGTGCA	1	-
chr13	111581630	111581641	CCGGAAGATGC	1	+
chr13	52188814	52188825	GCGGAAGTCAC	1	-
chr13	77297718	77297729	CCGGAAGCCCC	1	+
chr14	29254999	29255010	CCGGAAGTGCA	1	-
chr14	51886640	51886651	CAGGAAGTCCC	1	-
chr14	55732121	55732132	ACGGAAGTGAG	1	-
chr14	70756015	70756026	CCGGAAATTGG	1	+
chr15	23810755	23810766	CCGGAAGTAGG	1	+
chr15	48105104	48105115	CAGGAAGTGGT	1	+
chr15	52130250	52130261	GCGGAAGAGCA	1	+
chr15	65184511	65184522	CAGGAAGTGAG	1	+
chr15	81589245	81589256	CAGGAAGCGAG	1	-
chr16	29086273	29086284	CCGGAAGTTGC	1	-
chr16	47599553	47599564	CAGGAAGTGAG	1	-
chr17	406371	406382	CCGGAAGCCAT	1	-
chr17	48799057	48799068	CCGGAAACGAT	1	-
chr17	8857782	8857793	CAGGAAGCCCC	1	+
chr18	46059920	46059931	CAGGAAGTGCA	1	-
chr19	13783586	13783597	CAGGAAGTGGA	1	-
chr19	19483991	19484002	CCGGAAGAGGA	1	-
chr19	42052111	42052122	CCGGAAGTGGT	1	-
chr19	53758112	53758123	CCGGAAGCGGA	1	-
chr19	53832386	53832397	CCGGAAGCGGA	1	-
chr19	57276691	57276702	CCGGAAGCGGA	1	-
chr19	9473666	9473677	CCGGAAGCGGA	1	+
chr19	9517748	9517759	CCGGAAACGGA	1	-
chr1	12142008	12142019	CAGGAAGTGAG	1	-
chr1	17222146	17222157	GAGGAAGTGAC	1	-
chr1	226714658	226714669	CAGGAAGTCCC	1	-
chr1	234492660	234492671	CCGGAAGTGGT	1	-
chr1	32354986	32354997	CAGGAAGTAAG	1	+
chr1	5409044	5409055	GAGGAAGTGAC	1	-
chr1	87915169	87915180	CCGGAAGTTGT	1	+
chr20	17853197	17853208	CCGGAAGTGGT	1	+
chr20	43595096	43595107	CCGGAAGCGGC	1	-
chr20	43858322	43858333	CCGGAAGCACC	1	-
chr20	5071082	5071093	GAGGAAGTGAC	1	-
chr22	35415144	35415155	CCGGAAGGAAG	1	+
chr22	35470824	35470835	GAGGAAGTGGA	1	+
chr22	37988627	37988638	GCGGAAGTTGC	1	-
chr2	106392635	106392646	CAGGAAGTGGG	1	-
chr2	197280252	197280263	CAGGAAGCAGC	1	-
chr2	218458697	218458708	CAGGAAGTGAA	1	+
chr2	22720863	22720874	CAGGAAGTGAG	1	-
chr2	61095111	61095122	CAGGAAGTAGG	1	-
chr3	127279042	127279053	CAGGAAGTGCA	1	-
chr3	141217812	141217823	CCGGAAGTGGG	1	+
chr3	195681453	195681464	CCGGAAGCGGC	1	-
chr4	149092318	149092329	CAGGAAGTCGA	1	-
chr4	174422326	174422337	CCGGAAGTGCT	1	-
chr4	183747830	183747841	CCGGAAGCTGC	1	-
chr4	190861978	190861989	CCGGAAGTGGA	1	+
chr4	6179714	6179725	CCGGAAGTGAA	1	-
chr5	110589094	110589105	CCGGAACTGGA	1	-
chr5	158239564	158239575	CCGGAAGGGGG	1	-
chr5	49963639	49963650	CCGGAAGCAGC	1	-
chr5	94967909	94967920	CCGGAAGACAC	1	-
chr6	157207851	157207862	CCGGAACTGGA	1	-
chr6	20000105	20000116	CAGGAAGTGGT	1	-
chr6	30119550	30119561	CCGGAAGTGGG	1	-
chr6	31554423	31554434	GAGGAAGTGCC	1	+
chr6	5671694	5671705	CAGGAAGTTCC	1	-
chr7	102004242	102004253	CCGGAAGTCCG	1	-
chr7	127761791	127761802	CAGGAAGTGCC	1	-
chr7	148769140	148769151	CCGGAAGTGCC	1	+
chr7	28573152	28573163	CCGGAAATCCT	1	-
chr7	38351094	38351105	CCGGAAGGGGC	1	-
chr7	72349840	72349851	CCGGAAGTCCG	1	-
chr7	76178562	76178573	CCGGAAGTCCG	1	-
chr8	134366093	134366104	GCGGAAGTGGT	1	-
chr8	140495817	140495828	CAGGAAGTGCG	1	-
chr8	59714156	59714167	CCGGAAGCCAG	1	-
chr9	100807816	100807827	ACGGAAGTGAG	1	-
chr9	114749204	114749215	CCGGAAGGAAG	1	+
chr9	37000086	37000097	ACGGAAGTGAC	1	+
chrX	130964805	130964816	CAGGAAGTCCA	1	-
chrX	3061320	3061331	CAGGAAGTGAG	1	+
chr10	11386823	11386834	CCGGAAGCAGG	1	+
chr10	22994122	22994133	CCGGAAGTGTT	1	-
chr10	30818581	30818592	CAGGAAGTGGC	1	-
chr10	44070093	44070104	CCGGAAGTGGG	1	-
chr10	70848913	70848924	CCGGAAGTAAG	1	-
chr11	59333606	59333617	CCGGAAGAGCT	1	+
chr11	63342067	63342078	GCGGAAGGGAG	1	-
chr12	109016385	109016396	CAGGAAGTGGA	1	-
chr12	4544935	4544946	CAGGAAGTCCA	1	-
chr14	57260960	57260971	CCGGAAGCCGT	1	+
chr15	59907369	59907380	CAGGAAGTCCC	1	-
chr15	66906283	66906294	CCGGAAGCACA	1	-
chr15	85114351	85114362	CCGGAAGCGCG	1	-
chr16	21831774	21831785	CCGGAAGTTGC	1	+
chr17	25882563	25882574	ACGGAAGTGCT	1	-
chr17	40400770	40400781	CCGGAAGAAGC	1	+
chr17	4804365	4804376	CCGGAAGCCGC	1	-
chr17	6933189	6933200	CAGGAAGTGAC	1	-
chr17	78914772	78914783	CCGGAAGGGAA	1	+
chr18	3060802	3060813	CCGGAAGTCAT	1	-
chr19	20150086	20150097	CCGGAACCGGC	1	-
chr19	2622821	2622832	CCGGAAGCCCC	1	-
chr19	47885351	47885362	CCGGAAGCAGC	1	+
chr19	8617867	8617878	CAGGAAGTGAG	1	+
chr1	149194612	149194623	GAGGAAGTGAA	1	+
chr1	181058932	181058943	CCGGAAGCCGC	1	+
chr1	204485516	204485527	CCGGAAGTTGC	1	+
chr1	31222896	31222907	CAGGAAGTGCT	1	+
chr1	45249965	45249976	CCGGAAGCGCA	1	+
chr20	35258508	35258519	CAGGAAGTGCT	1	-
chr20	49435206	49435217	CAGGAAATGGC	1	+
chr20	52516395	52516406	CAGGAAGTGGC	1	+
chr20	52695063	52695074	CCGGAAGCACC	1	-
chr21	37546312	37546323	CCGGAAGCTGA	1	-
chr22	23528314	23528325	CCGGAAATGGC	1	+
chr22	26384071	26384082	CAGGAAGTGGG	1	-
chr2	104995379	104995390	CAGGAAGTGGT	1	-
chr2	198063688	198063699	CCGGAAGTTCT	1	+
chr2	234176639	234176650	CAGGAAGTGGG	1	-
chr2	74804913	74804924	CCGGAAATGGA	1	-
chr3	15419835	15419846	CCGGAAGTTAC	1	-
chr4	103655950	103655961	GAGGAAGTGGT	1	-
chr4	156731213	156731224	CAGGAAGTGAC	1	-
chr4	170695817	170695828	CAGGAAGTGGG	1	+
chr5	116283882	116283893	CAGGAAGTGAT	1	-
chr6	108038111	108038122	GAGGAAGTGGG	1	-
chr6	143249317	143249328	CAGGAAGTACA	1	+
chr6	26551058	26551069	GCGGAAGGGGA	1	+
chr6	28227039	28227050	CAGGAAGCGGA	1	+
chr6	4021458	4021469	CCGGAAGCTGC	1	+
chr7	102988062	102988073	CCGGAAGTAAA	1	-
chr7	150434439	150434450	CAGGAAGTGAC	1	+
chr7	43769133	43769144	CCGGAAGTCTC	1	-
chr7	50132908	50132919	GCGGAAGTGGG	1	-
chr7	75115638	75115649	CCGGAAGTCCG	1	+
chr8	102345328	102345339	CCGGAAGTTGT	1	+
chr8	10663019	10663030	CAGGAAGGGGC	1	+
chr8	142245468	142245479	CCGGAAGTGCA	1	-
chr8	66864014	66864025	CCGGAAGGAAA	1	-
chr9	123691432	123691443	CCGGAAGCTCC	1	-
chr9	19998377	19998388	CCGGAAGTGAA	1	-
chrX	128911415	128911426	CAGGAAGCGGG	1	+
chrX	153268060	153268071	GCGGAAGCTGG	1	-
chrX	155110995	155111006	GCGGAAGTCAG	1	+
chrX	51546171	51546182	CCGGAAGTGCT	1	-
chrX	55478485	55478496	GCGGAAGTCCC	1	+
chr10	112296049	112296060	CAGGAAGTGGT	1	-
chr10	53459369	53459380	GCGGAAGTGTC	1	-
chr10	6317353	6317364	CAGGAAGTAGC	1	+
chr10	72124402	72124413	CCGGAAGCCGA	1	-
chr10	97055130	97055141	CCGGAAGCTCT	1	+
chr11	107729542	107729553	CCGGAAGACGG	1	+
chr11	12246345	12246356	CCGGAAGCGGT	1	-
chr11	1328625	1328636	GAGGAAGTGGG	1	-
chr11	45376989	45377000	CCGGAAGCGAA	1	-
chr11	62607066	62607077	CCGGAAGTGTG	1	-
chr11	64005830	64005841	CCGGAAGCTGC	1	+
chr11	65190314	65190325	GAGGAAGTGGC	1	+
chr11	77348848	77348859	CCGGAAGAACA	1	+
chr11	8190582	8190593	CCGGAACCGGA	1	+
chr11	8739304	8739315	CAGGAAGTACA	1	-
chr11	9623089	9623100	CAGGAAGTAGT	1	+
chr12	102455893	102455904	CCGGAAGCCGC	1	-
chr12	110888116	110888127	CCGGAAGCGCT	1	-
chr12	12163432	12163443	CCGGAAATGAG	1	-
chr12	13251163	13251174	ACGGAAGCGGA	1	-
chr12	27397025	27397036	CCGGAAGTAGC	1	-
chr12	6855221	6855232	CCGGAAGTAGA	1	+
chr13	103498092	103498103	CCGGAAGTGAG	1	-
chr13	108867862	108867873	CCGGAAGCTGG	1	+
chr13	37573481	37573492	GCGGAAGCGCG	1	+
chr13	39612005	39612016	CCGGAAGCTGC	1	-
chr13	77599878	77599889	CCGGAAGTGAA	1	+
chr14	100535183	100535194	CAGGAAGTAGC	1	+
chr14	106374545	106374556	CAGGAAGTCGT	1	+
chr14	106916028	106916039	GCGGAAGTCAG	1	+
chr14	21342048	21342059	CCGGAAACGGC	1	+
chr14	39572635	39572646	CCGGAAGACCC	1	+
chr14	52327261	52327272	GAGGAAGTGGG	1	+
chr14	71122417	71122428	CAGGAAGTCGA	1	-
chr14	90967271	90967282	CCGGAAGCAGA	1	+
chr14	99493024	99493035	CAGGAAGTGTC	1	+
chr15	66790144	66790155	CCGGAAACCGA	1	+
chr15	77287416	77287427	CAGGAAGTGGA	1	-
chr15	79054023	79054034	CCGGAAGTGCT	1	-
chr15	79123370	79123381	CCGGAAGAGGC	1	+
chr16	10369656	10369667	CAGGAAGTGGG	1	-
chr16	12070541	12070552	CCGGAAGTAGA	1	-
chr16	15188159	15188170	CCGGAAGTTGC	1	+
chr16	19535196	19535207	CCGGAAGTGCC	1	+
chr16	21518459	21518470	GAGGAAGTGGC	1	+
chr16	3481943	3481954	CCGGAAGTGGC	1	+
chr16	4998054	4998065	GCGGAAATGGC	1	-
chr16	50670094	50670105	CCGGAAGACAG	1	+
chr16	81786028	81786039	GAGGAAGTGGT	1	-
chr16	87889972	87889983	GAGGAAGTGGC	1	+
chr17	13972801	13972812	CCGGAAGTGGC	1	+
chr17	18601301	18601312	GCGGAAGTGCG	1	-
chr17	27345975	27345986	CAGGAAGTGGA	1	+
chr17	28257332	28257343	CCGGAAGCTGG	1	+
chr17	56416497	56416508	GAGGAAGTGAG	1	+
chr18	21594469	21594480	CAGGAAGTGGA	1	+
chr18	22006571	22006582	CCGGAAGCAGA	1	+
chr18	60805513	60805524	GAGGAAGTGAC	1	+
chr18	8609410	8609421	CAGGAAGCGCA	1	-
chr19	14682891	14682902	CCGGAAGCTGT	1	-
chr19	15224544	15224555	CAGGAAGTCCC	1	-
chr19	16556307	16556318	GAGGAAGTGGC	1	-
chr19	22019001	22019012	CCGGAAGCCGC	1	+
chr19	23941709	23941720	CCGGAAGCCGC	1	+
chr19	2889260	2889271	CCGGAAGTAGA	1	-
chr19	44529468	44529479	CCGGAAGTGCT	1	-
chr19	44952670	44952681	CCGGAAACGGA	1	+
chr19	47661361	47661372	CAGGAAGTAGC	1	-
chr19	48759206	48759217	CCGGAAGTCCT	1	-
chr19	52956769	52956780	CCGGAAGTGAA	1	+
chr19	55219839	55219850	CAGGAAGTGGA	1	-
chr19	55517539	55517550	CAGGAAGTGAC	1	+
chr19	58341632	58341643	CCGGAAGTCCG	1	-
chr19	6100660	6100671	CCGGAAGTCTA	1	+
chr1	145096505	145096516	CCGGAAGGCCC	1	-
chr1	155826986	155826997	CCGGAAGTCAG	1	+
chr1	161179878	161179889	ACGGAAGTGCT	1	-
chr1	161510101	161510112	ACGGAAGTCGC	1	+
chr1	174998978	174998989	CCGGAAGTGCT	1	-
chr1	179846977	179846988	CCGGAAGGCGC	1	+
chr1	185663297	185663308	CAGGAAGCGGA	1	+
chr1	1886509	1886520	CCGGAAGTGCG	1	+
chr1	25022045	25022056	CAGGAAGTAGG	1	+
chr1	36866803	36866814	CAGGAAGCGGT	1	-
chr20	20433144	20433155	GCGGAAGGGCT	1	+
chr20	47132121	47132132	CCGGAAGCTGG	1	-
chr21	30391718	30391729	CCGGAAGCTGG	1	+
chr21	43954765	43954776	GAGGAAGTGCC	1	-
chr22	19161873	19161884	GCGGAAGGGGA	1	+
chr22	37707455	37707466	CAGGAAGCGGA	1	-
chr22	42078496	42078507	GCGGAAGTGAC	1	+
chr22	42332452	42332463	CAGGAAGTCAG	1	+
chr22	43717116	43717127	CCGGAAGTGCA	1	+
chr22	44578710	44578721	CCGGAAGGGCC	1	-
chr2	128335713	128335724	CAGGAAGTGCA	1	-
chr2	130201036	130201047	CAGGAAGTGTC	1	-
chr2	130986918	130986929	CCGGAAGTGGG	1	+
chr2	171786966	171786977	CAGGAAGTGCA	1	-
chr2	179387913	179387924	CCGGAAGACCC	1	+
chr2	201981471	201981482	ACGGAAGCGGG	1	-
chr2	202097091	202097102	CCGGAAGAGAA	1	+
chr2	216974089	216974100	CCGGAAGCGAG	1	+
chr2	231068168	231068179	CCGGAAGTGGC	1	-
chr2	231467492	231467503	CAGGAAGTGAG	1	-
chr2	242041744	242041755	CCGGAAGTGAA	1	-
chr2	25384504	25384515	GCGGAAGTGGC	1	+
chr2	55509405	55509416	GCGGAACTGCC	1	-
chr2	64836606	64836617	CCGGAAGCTGG	1	-
chr3	123680124	123680135	CCGGAAGCGGA	1	-
chr3	13051027	13051038	CCGGAAATGCC	1	+
chr3	180397342	180397353	CCGGAAGTTTC	1	-
chr3	193923678	193923689	CAGGAAGTTGG	1	-
chr3	197183598	197183609	CCGGAAGTGCC	1	+
chr3	44171968	44171979	ACGGAAGTGAG	1	+
chr3	47204831	47204842	CCGGAAGGGCC	1	-
chr4	146981099	146981110	CCGGAAGCTCC	1	+
chr4	185458679	185458690	GCGGAAGAGCC	1	-
chr4	190936013	190936024	CCGGAAGCCTG	1	+
chr5	142784969	142784980	CCGGAAGCCGC	1	+
chr5	1495013	1495024	CAGGAAGTCCA	1	+
chr5	177667908	177667919	CCGGAAGAGTG	1	+
chr5	43008873	43008884	GCGGAAGAGAA	1	+
chr5	43067078	43067089	CCGGAAACTGC	1	+
chr5	64064524	64064535	CCGGAAACTGC	1	-
chr5	66511812	66511823	CAGGAAGTGCT	1	+
chr5	93954332	93954343	CCGGAAGCGAT	1	-
chr5	99871056	99871067	CCGGAAGTTCG	1	-
chr6	105131137	105131148	CAGGAAGTCCG	1	+
chr6	107990535	107990546	CAGGAAGTGGC	1	-
chr6	143832395	143832406	CCGGAAGTGCG	1	+
chr6	144471248	144471259	GCGGAAGCTGC	1	-
chr6	27099735	27099746	CAGGAAGTCCA	1	-
chr6	27858509	27858520	GCGGAAGCAGC	1	-
chr6	28129522	28129533	CCGGAAGTACT	1	+
chr6	28193009	28193020	CCGGAAGTGCC	1	+
chr6	28411269	28411280	CCGGAAATGCG	1	+
chr6	28511949	28511960	CCGGAAGCCAG	1	-
chr6	32160706	32160717	CAGGAAGTGGT	1	+
chr6	4019016	4019027	CCGGAAATCCT	1	-
chr6	42016462	42016473	CAGGAAGTGGG	1	+
chr6	474970	474981	CAGGAAGCAGC	1	-
chr6	51928519	51928530	CCGGAAGTGGT	1	-
chr7	102119374	102119385	CCGGAAGAGGC	1	-
chr7	102985215	102985226	CCGGAAGTGCT	1	-
chr7	135662100	135662111	CCGGAAGTGTA	1	-
chr7	23530134	23530145	GCGGAAGTCAC	1	-
chr7	32529984	32529995	CCGGAAGTGGC	1	+
chr7	44058779	44058790	CCGGAAGAGGC	1	-
chr7	99595314	99595325	CCGGAAGTGTG	1	-
chr8	121457634	121457645	CCGGAAATGCG	1	+
chr8	145068948	145068959	CCGGAAGGGGA	1	-
chr8	27630163	27630174	CCGGAAGTGCA	1	-
chr8	29952922	29952933	CCGGAAGTGCG	1	-
chr9	102058893	102058904	GCGGAAGTGGA	1	-
chr9	113017913	113017924	CCGGAAACGCG	1	+
chr9	117373537	117373548	CCGGAAGGAGC	1	-
chr9	140312129	140312140	GCGGAAGCTGC	1	-
chr9	34983350	34983361	CAGGAAGTAGG	1	+
chr9	37592609	37592620	CAGGAAGTGAG	1	-
chr9	37800782	37800793	CCGGAAGTGGC	1	+
chr9	95571432	95571443	CCGGAAGGGAT	1	+
chrX	103401479	103401490	ACGGAAGTGAT	1	-
chrX	11129387	11129398	CCGGAAGTCCC	1	+
chrX	129040065	129040076	ACGGAAGTGAC	1	+
chrX	129473870	129473881	CCGGAAGCATT	1	-
chrX	21857650	21857661	CCGGAAATGGC	1	-
chrX	40504392	40504403	GCGGAAGTAGT	1	+
chrX	57021991	57022002	CCGGAAGCTGC	1	-
chrX	70752709	70752720	GCGGAAGCGGC	1	-
chrX	80065650	80065661	CCGGAAAGGGC	1	-
chr10	122610882	122610893	CAGGAAGCGGC	1	-
chr10	135138197	135138208	CCGGAAGTCCA	1	+
chr10	14996078	14996089	CCGGAAGTGGC	1	-
chr10	18940553	18940564	CCGGAAGCGAC	1	-
chr10	32218167	32218178	CCGGAAATTCC	1	+
chr11	100558059	100558070	CCGGAAGTGTC	1	+
chr11	32605335	32605346	CCGGAAGCAGT	1	+
chr11	43902293	43902304	CCGGAAGTAGT	1	+
chr11	67040009	67040020	CCGGAAGTGCT	1	+
chr11	8704273	8704284	CCGGAAGTGAG	1	+
chr11	95657242	95657253	CCGGAAGCGGC	1	+
chr12	108955189	108955200	CAGGAAGTGGA	1	+
chr12	112846970	112846981	CCGGAAGTCGC	1	-
chr12	112847419	112847430	CCGGAAGCCGG	1	-
chr12	123380663	123380674	CCGGAAGCGCC	1	+
chr12	125401930	125401941	GCGGAAGGGAG	1	+
chr12	12966276	12966287	CCGGAAGTGGG	1	-
chr12	32908226	32908237	GCGGAAGTGAC	1	+
chr12	54867387	54867398	CCGGAAGTGGC	1	-
chr12	54892521	54892532	CCGGAAGGAAC	1	-
chr12	55378535	55378546	GCGGAAATGAG	1	+
chr12	56510359	56510370	GCGGAAGTGAC	1	+
chr12	58158608	58158619	CAGGAAGTGGG	1	+
chr12	58329970	58329981	CCGGAAGTGAA	1	-
chr12	90647709	90647720	CCGGAAGACCT	1	+
chr12	97300984	97300995	CCGGAAGTCCC	1	-
chr13	44454168	44454179	CAGGAAGTCCC	1	+
chr14	21150966	21150977	CAGGAAGTGAG	1	+
chr14	23025278	23025289	CAGGAAGTGGA	1	+
chr14	45604968	45604979	CCGGAACCGCA	1	+
chr14	57735609	57735620	CCGGAAGTGGA	1	+
chr14	69283532	69283543	CCGGAAGCCCT	1	+
chr14	91864018	91864029	CCGGAAGTTTC	1	+
chr14	94421652	94421663	GAGGAAGTGGC	1	-
chr15	101817670	101817681	CCGGAAGCGCC	1	-
chr15	102216256	102216267	GCGGAAGCTCA	1	+
chr15	34635372	34635383	CCGGAAGTCTC	1	+
chr15	42693959	42693970	CCGGAAGCTAG	1	+
chr15	44092770	44092781	CCGGAAGTCGG	1	+
chr15	52971627	52971638	GAGGAAGTGAC	1	-
chr15	64388186	64388197	GCGGAAGCCGC	1	-
chr15	76196193	76196204	CCGGAAGTGGC	1	+
chr16	15736994	15737005	GCGGAAGTGAA	1	-
chr16	28204667	28204678	GAGGAAGTGAC	1	+
chr16	78776957	78776968	CAGGAAGTGAA	1	+
chr16	81779967	81779978	GCGGAAACGGA	1	+
chr16	82045103	82045114	CCGGAAGTGGC	1	-
chr16	89789224	89789235	CCGGAAGCCTT	1	+
chr17	16118910	16118921	CCGGAAGGAGG	1	-
chr17	19174694	19174705	CCGGAAGTGGC	1	-
chr17	27224741	27224752	CCGGAAGTGTG	1	+
chr17	33905601	33905612	CCGGAAATGAA	1	+
chr17	38975299	38975310	CCGGAACTGCC	1	+
chr17	41791445	41791456	CAGGAAGGGGC	1	+
chr17	46507743	46507754	CCGGAAGCACC	1	+
chr17	56769913	56769924	GCGGAAGGGGC	1	-
chr18	21083277	21083288	CCGGAAGCCCG	1	-
chr18	3262072	3262083	CCGGAAGGCGC	1	-
chr18	32957286	32957297	CCGGAAGTTGT	1	-
chr18	43678303	43678314	CCGGAAGTACT	1	+
chr18	47824437	47824448	CCGGAAGTGAG	1	+
chr18	51795709	51795720	CCGGAAGCGGA	1	-
chr19	10114211	10114222	CCGGAAGTGAG	1	+
chr19	10230576	10230587	GCGGAAGCGGG	1	+
chr19	10347084	10347095	GCGGAAGTTGC	1	-
chr19	14492176	14492187	CCGGAACTGGC	1	-
chr19	14492919	14492930	CAGGAAGTCAC	1	-
chr19	18113510	18113521	CAGGAAGGGGC	1	+
chr19	19256986	19256997	CCGGAAGTGTG	1	+
chr19	19477752	19477763	CCGGAAGTGTA	1	+
chr19	2082122	2082133	CAGGAAGTGAC	1	-
chr19	21324814	21324825	CCGGAAGCCGT	1	-
chr19	24097659	24097670	CCGGAAGCCGC	1	-
chr19	42376129	42376140	CAGGAAGTCGG	1	+
chr19	44764039	44764050	GCGGAAGTACA	1	-
chr19	47115656	47115667	CAGGAAGCACC	1	-
chr19	49837255	49837266	GCGGAAGCTGA	1	-
chr19	50083856	50083867	GCGGAAGTGGG	1	-
chr19	6532840	6532851	CCGGAAGTGGC	1	-
chr1	14057556	14057567	CCGGAAGTCCT	1	-
chr1	144533880	144533891	CCGGAAGTCCT	1	-
chr1	145507484	145507495	CCGGAAGTGTT	1	-
chr1	145610927	145610938	CCGGAAGCCGC	1	-
chr1	149982692	149982703	CCGGAAACAGG	1	+
chr1	150898825	150898836	CCGGAAGCAAA	1	-
chr1	154976645	154976656	CCGGAAGTGGG	1	+
chr1	161696745	161696756	CCGGAAACGCA	1	+
chr1	167597508	167597519	GCGGAAGTGCT	1	-
chr1	198128388	198128399	GCGGAAGGGGC	1	+
chr1	211780398	211780409	CAGGAAGTGCA	1	+
chr1	220267439	220267450	GCGGAAGGGGC	1	-
chr1	29208700	29208711	GCGGAAGTGCA	1	-
chr1	45279568	45279579	CCGGAAGAACC	1	+
chr1	47081494	47081505	CAGGAAGCAGG	1	-
chr1	63989170	63989181	CCGGAAATAAG	1	-
chr1	84944885	84944896	CCGGAAGTAAA	1	+
chr20	1373825	1373836	CCGGAAGAGGG	1	+
chr20	2819010	2819021	CCGGAAGTGAA	1	+
chr20	34205714	34205725	CAGGAAGCGGA	1	-
chr20	36661850	36661861	CCGGAAGTGAC	1	+
chr20	37075275	37075286	GCGGAAGCGCC	1	+
chr20	46130510	46130521	GCGGAAGCCAG	1	+
chr20	47367910	47367921	CAGGAAGCCCC	1	-
chr20	55926280	55926291	CAGGAAGTGGC	1	+
chr20	5731035	5731046	GCGGAAGCAAT	1	-
chr20	58713486	58713497	CCGGAAGAGGT	1	-
chr20	62041057	62041068	CAGGAAGTGAG	1	-
chr21	43187266	43187277	ACGGAAGTGAC	1	-
chr21	45577521	45577532	CCGGAAGTCTC	1	+
chr21	46334249	46334260	CAGGAAGTGGT	1	+
chr22	22337185	22337196	CCGGAAATAGG	1	-
chr22	23461937	23461948	CCGGAAGTGAG	1	+
chr22	36806172	36806183	CCGGAAGTCCT	1	+
chr22	38023776	38023787	CCGGAAGTGCC	1	+
chr22	47170616	47170627	CCGGAAAGGGC	1	-
chr2	106488862	106488873	CAGGAAGTACC	1	-
chr2	152144945	152144956	CCGGAAGATGG	1	+
chr2	162016919	162016930	CCGGAAGTTGC	1	-
chr2	162164931	162164942	CCGGAAGTGCT	1	+
chr2	190627507	190627518	CCGGAAGTGAT	1	+
chr2	191184607	191184618	GCGGAAACGGT	1	-
chr2	191399440	191399451	GCGGAAGTGGC	1	+
chr2	231280905	231280916	CAGGAAGTCGG	1	-
chr2	231759151	231759162	ACGGAAGTGGA	1	-
chr2	232651100	232651111	CCGGAAGCCTC	1	-
chr2	30489214	30489225	GCGGAAGCTAC	1	+
chr2	31456967	31456978	CAGGAAGCCGG	1	-
chr2	32390935	32390946	CCGGAAGCCGT	1	-
chr2	70121073	70121084	CCGGAAGTTGT	1	+
chr2	71228362	71228373	CCGGAAGTCGG	1	+
chr3	100120026	100120037	CCGGAAGTGAT	1	-
chr3	119187818	119187829	GCGGAAGCGCG	1	-
chr3	125314434	125314445	CCGGAAGGGAA	1	-
chr3	133209991	133210002	CCGGAAGCCCA	1	+
chr3	154042262	154042273	CCGGAAGCCAC	1	+
chr3	178789585	178789596	CAGGAAGTGAC	1	+
chr3	64009152	64009163	GCGGAAGCGGG	1	+
chr3	72897615	72897626	GCGGAAGTGCT	1	+
chr4	100867773	100867784	GCGGAAGCCGC	1	+
chr4	100868302	100868313	CCGGAAGTGCT	1	-
chr4	186508554	186508565	CAGGAAGTAGG	1	+
chr4	2486943	2486954	ACGGAAGTGGG	1	-
chr4	26859213	26859224	CCGGAAGCCGG	1	+
chr4	83812443	83812454	CCGGAAGTGCC	1	-
chr5	114598554	114598565	CCGGAAGCGAC	1	+
chr5	115421155	115421166	CCGGAACTGAA	1	-
chr5	157286175	157286186	GCGGAAGTGTC	1	+
chr5	16465912	16465923	CCGGAAGTTTC	1	-
chr5	32585659	32585670	CCGGAAGTGAC	1	-
chr5	74062944	74062955	CCGGAAGTGTG	1	-
chr5	80597382	80597393	CCGGAAGTGAC	1	+
chr5	94956343	94956354	CAGGAAGCGGC	1	-
chr5	94982565	94982576	CCGGAAGCAGC	1	-
chr6	122792967	122792978	CCGGAAGTGTC	1	-
chr6	137540543	137540554	ACGGAAGTGAC	1	-
chr6	26234017	26234028	CCGGAAGCACC	1	+
chr6	26538561	26538572	CCGGAAGCGCA	1	+
chr6	27113856	27113867	CAGGAAGTCAC	1	+
chr6	27661803	27661814	CCGGAAATGAC	1	+
chr6	28104614	28104625	CCGGAAGTGGC	1	+
chr6	28367536	28367547	CCGGAAGCGGC	1	+
chr6	28555109	28555120	CCGGAAGTGAG	1	-
chr6	28891781	28891792	GCGGAAGAGGC	1	+
chr6	35278371	35278382	CAGGAAGTTGA	1	-
chr6	379646	379657	CCGGAAATAGA	1	+
chr6	58287776	58287787	CAGGAAGCCGC	1	-
chr6	8064740	8064751	CCGGAACCGCC	1	-
chr6	88412158	88412169	CCGGAACTCGG	1	-
chr6	96969584	96969595	GCGGAAGTGCC	1	-
chr7	102213035	102213046	CCGGAAGAGGC	1	-
chr7	115850610	115850621	GCGGAAGTTCG	1	+
chr7	138818414	138818425	GCGGAAGAGCC	1	-
chr7	35734789	35734800	GCGGAAGTGCG	1	+
chr7	5569342	5569353	CCGGAAGTGGC	1	-
chr7	6414149	6414160	CAGGAAATGGC	1	-
chr8	11141987	11141998	GCGGAAGTGGC	1	-
chr8	117768074	117768085	CCGGAAGCGGA	1	+
chr8	124253625	124253636	CCGGAAAAGGC	1	+
chr8	125985542	125985553	CCGGAAGGCAG	1	-
chr8	143799641	143799652	CCGGAAGCAAA	1	+
chr8	49862314	49862325	CAGGAAGCGGT	1	+
chr8	54934995	54935006	CCGGAAGCCAC	1	-
chr8	56986211	56986222	CCGGAAGCAAC	1	+
chr9	14693350	14693361	CCGGAAGCGGA	1	-
chr9	19380327	19380338	CCGGAAGTACC	1	-
chr9	26892817	26892828	CCGGAAGTGAC	1	-
chr9	36151999	36152010	CAGGAAGTGAC	1	+
chr9	92137462	92137473	CAGGAAGTGGT	1	+
chrX	14048016	14048027	CCGGAAGCGCG	1	-
chrX	154255235	154255246	CCGGAAGCCAA	1	+
chr10	101491881	101491892	CCGGAAGTGCT	1	-
chr10	15902573	15902584	CCGGAAGTGAA	1	+
chr10	49864538	49864549	CCGGAAGCCAG	1	-
chr10	52420031	52420042	CCGGAAATGGT	1	-
chr10	52499692	52499703	CCGGAAACGGA	1	-
chr10	70660618	70660629	CCGGAAGCTGA	1	-
chr10	70661022	70661033	CCGGAAGTGAC	1	+
chr10	74451783	74451794	CAGGAAGCCCC	1	+
chr10	90640487	90640498	GCGGAAGGGCC	1	-
chr10	95653716	95653727	CCGGAAGAGCG	1	+
chr10	98346362	98346373	CCGGAAGGAGT	1	+
chr10	98346845	98346856	CCGGAAGTGCC	1	+
chr11	116658773	116658784	GCGGAAGTGAC	1	-
chr11	118122902	118122913	CCGGAAGTGGA	1	+
chr11	122933371	122933382	ACGGAAGTGGA	1	+
chr11	28129873	28129884	CCGGAAACGGC	1	-
chr11	33183075	33183086	CCGGAAGTTAA	1	-
chr11	62473763	62473774	CCGGAAGTCCC	1	-
chr11	62559472	62559483	CCGGAAGTCGG	1	-
chr11	65659356	65659367	CAGGAAGCAGG	1	+
chr11	75203452	75203463	CAGGAAGTGGC	1	+
chr11	76348721	76348732	CAGGAAGCCGC	1	-
chr11	9385924	9385935	GCGGAAGCCGC	1	+
chr12	102513895	102513906	CCGGAAGCAGA	1	-
chr12	110434092	110434103	GCGGAAGCGCC	1	-
chr12	110486327	110486338	ACGGAAGTGGC	1	-
chr12	111099562	111099573	CCGGAAGGGCG	1	+
chr12	113527309	113527320	CCGGAAGGGGA	1	-
chr12	124196874	124196885	CCGGAACCGGC	1	+
chr12	129305569	129305580	GAGGAAGTGAG	1	-
chr12	39298758	39298769	CAGGAAGTGGG	1	+
chr12	42719956	42719967	CCGGAAGTACC	1	+
chr12	44200111	44200122	CAGGAAGTGGC	1	+
chr12	49628436	49628447	GCGGAAGTGGC	1	-
chr12	50236903	50236914	CCGGAAGCCGG	1	+
chr12	50898891	50898902	CCGGAAGACAA	1	-
chr12	57871669	57871680	CAGGAAGTGAG	1	-
chr12	662859	662870	GAGGAAGTGGT	1	+
chr12	7056019	7056030	CCGGAAACAGG	1	-
chr12	72056955	72056966	GCGGAAACGGT	1	+
chr12	75784791	75784802	CCGGAAGGAGA	1	-
chr12	75905383	75905394	CCGGAAGCAGC	1	-
chr12	92987892	92987903	GAGGAAGTGAC	1	-
chr12	94071090	94071101	CAGGAAGTGCT	1	-
chr12	9436523	9436534	CCGGAAGTGGA	1	+
chr13	100153732	100153743	CCGGAACTAGC	1	+
chr13	103452693	103452704	CCGGAAGACGA	1	-
chr13	114103543	114103554	CCGGAAGGAGG	1	+
chr13	29233218	29233229	CCGGAAGTGCG	1	-
chr13	32889552	32889563	CCGGAAGTCAG	1	-
chr13	40780889	40780900	CAGGAAGTGCT	1	-
chr13	52768588	52768599	CCGGAAACGGA	1	-
chr13	53024346	53024357	CCGGAAGCATT	1	+
chr13	53024811	53024822	ACGGAAGCGAG	1	+
chr13	76111991	76112002	GCGGAAGCGCT	1	-
chr13	79233279	79233290	ACGGAAGTCCC	1	+
chr13	95248509	95248520	CCGGAAGCTGC	1	-
chr14	101129410	101129421	CCGGAAGAGGC	1	-
chr14	23235894	23235905	CCGGAAGAGGA	1	-
chr14	31091464	31091475	CCGGAAGCAAA	1	-
chr14	35008921	35008932	GCGGAAGTGGC	1	-
chr14	35761600	35761611	CCGGAAGTTGC	1	-
chr14	39639603	39639614	CCGGAAGTTGT	1	-
chr14	50087359	50087370	GCGGAAGTGGG	1	+
chr14	50100719	50100730	GCGGAAGCGCA	1	+
chr14	60798429	60798440	CCGGAAGCTCA	1	+
chr14	64971474	64971485	GCGGAAGTCCT	1	+
chr14	68141332	68141343	CCGGAAGAGCC	1	-
chr14	69865103	69865114	CCGGAAGTGAC	1	-
chr14	69865352	69865363	CCGGAAGTGCC	1	+
chr14	70078878	70078889	CCGGAAGAGCC	1	+
chr14	70883798	70883809	CCGGAAAAGGA	1	+
chr14	73712799	73712810	CCGGAAGTCCC	1	-
chr14	74226000	74226011	CCGGAAGGCGC	1	-
chr14	75530739	75530750	CCGGAAGTTTA	1	+
chr15	55489154	55489165	CCGGAAGTTAC	1	+
chr15	55790611	55790622	CCGGAAGGGCT	1	-
chr15	57179310	57179321	CCGGAAGGGCA	1	+
chr15	78369595	78369606	GCGGAAGCGCG	1	+
chr15	85174684	85174695	CCGGAAGCGGA	1	-
chr15	90234027	90234038	CCGGAAGTCCG	1	-
chr16	27385645	27385656	CCGGAAGTTCT	1	-
chr16	30816926	30816937	CCGGAAGTGCG	1	-
chr16	3105001	3105012	CCGGAAGTTAC	1	+
chr16	3162554	3162565	CAGGAAGTCCC	1	-
chr16	31885273	31885284	CCGGAAGCTGG	1	+
chr16	47495154	47495165	CCGGAAGTGAG	1	-
chr16	48278188	48278199	CCGGAAGCGGA	1	+
chr16	4850525	4850536	CCGGAAGGCGA	1	+
chr16	50300432	50300443	CAGGAAGTGGT	1	+
chr16	58549389	58549400	CCGGAAGTGAC	1	+
chr16	70333074	70333085	CCGGAAGCGGC	1	-
chr16	71518519	71518530	ACGGAAGTGCG	1	+
chr16	75600254	75600265	CCGGAAGTCCC	1	+
chr16	89911987	89911998	CCGGAAGCACC	1	-
chr17	17022950	17022961	CAGGAAGTGGT	1	+
chr17	46185123	46185134	CCGGAAGGAGA	1	+
chr17	48474873	48474884	ACGGAAGTGGT	1	-
chr17	61678358	61678369	CCGGAACTGCT	1	+
chr17	6358821	6358832	GCGGAAGCGCA	1	-
chr17	73663395	73663406	CCGGAAGTCGG	1	+
chr17	76879333	76879344	CCGGAAGTGAA	1	+
chr17	8126540	8126551	CAGGAAGTGTC	1	-
chr18	13726654	13726665	CCGGAAGTGAC	1	+
chr18	2655849	2655860	GCGGAAGTGAC	1	+
chr18	39535160	39535171	CCGGAAGTTCC	1	+
chr18	5238064	5238075	CCGGAAGTGCG	1	-
chr19	12903439	12903450	CCGGAAGCGGA	1	+
chr19	19516365	19516376	CCGGAAGCACC	1	-
chr19	19571716	19571727	CCGGAAGCCAG	1	-
chr19	2085474	2085485	CCGGAAGGAAG	1	-
chr19	20959082	20959093	CCGGAAGCCGT	1	-
chr19	21579909	21579920	CCGGAAGCCGT	1	-
chr19	30164079	30164090	CAGGAAGTGCA	1	-
chr19	3554543	3554554	CAGGAAGTGGT	1	-
chr19	37701424	37701435	CCGGAAGTGGA	1	-
chr19	37825497	37825508	GCGGAAGTGAC	1	-
chr19	38397702	38397713	GCGGAAGTGCT	1	+
chr19	44488342	44488353	CCGGAAGTGTC	1	-
chr19	44716687	44716698	GCGGAAGTGGC	1	-
chr19	4916873	4916884	CCGGAAGAGAG	1	-
chr19	49229972	49229983	CAGGAAGTGAT	1	+
chr19	52074517	52074528	CCGGAAGTGGC	1	+
chr19	52839501	52839512	CCGGAAGCGGA	1	+
chr19	56146374	56146385	CCGGAAGCGGC	1	-
chr19	58400423	58400434	CCGGAAGTCCG	1	+
chr19	6801674	6801685	CCGGAAATGCC	1	-
chr19	9731927	9731938	GCGGAAGTGAC	1	-
chr1	100598703	100598714	CCGGAAGCGAG	1	+
chr1	100731730	100731741	GCGGAACTGGG	1	+
chr1	107599229	107599240	CAGGAAGTAGG	1	+
chr1	114302153	114302164	GCGGAAGCCGA	1	-
chr1	115259377	115259388	CCGGAAGTGCC	1	-
chr1	150039798	150039809	CCGGAAGCCGA	1	+
chr1	156571263	156571274	CCGGAAATGCC	1	+
chr1	157776625	157776636	CCGGAAGTAAG	1	+
chr1	160313055	160313066	CCGGAAGCGCC	1	+
chr1	160807486	160807497	GCGGAAGTGCC	1	-
chr1	182758769	182758780	CCGGAAACCCC	1	-
chr1	198126752	198126763	CCGGAAGGCGG	1	-
chr1	212856800	212856811	CAGGAAGTGGT	1	+
chr1	22110114	22110125	CCGGAAGGTCC	1	-
chr1	222763267	222763278	CCGGAAGTGAC	1	+
chr1	226891249	226891260	GCGGAAGCCCG	1	+
chr1	234735923	234735934	CCGGAAACGGG	1	-
chr1	245026436	245026447	CCGGAAGTGAC	1	+
chr1	36181288	36181299	CCGGAAGGAGC	1	-
chr1	39491949	39491960	CCGGAAGCCGA	1	-
chr1	40723695	40723706	CCGGAAGTGAG	1	+
chr1	46806459	46806470	CCGGAACCGCG	1	-
chr1	85725346	85725357	CCGGAAGCCGG	1	+
chr1	94344752	94344763	CCGGAAATGCG	1	+
chr1	9486565	9486576	GAGGAAGTGGA	1	-
chr20	19997928	19997939	CCGGAAGCAGT	1	+
chr20	2852971	2852982	CCGGAAGGAGT	1	-
chr20	33460651	33460662	CCGGAAGTGGC	1	+
chr20	34638921	34638932	CCGGAAGTGCC	1	+
chr20	34824379	34824390	CCGGAAGTTCT	1	-
chr20	35944993	35945004	GAGGAAGTGGT	1	-
chr20	37678852	37678863	CCGGAAGTCTC	1	-
chr20	40322224	40322235	GCGGAAGTCAC	1	-
chr20	48429392	48429403	CCGGAAGCAAA	1	+
chr20	49547975	49547986	GCGGAAGTGAC	1	+
chr20	49575357	49575368	CCGGAAGTTGT	1	-
chr20	5093725	5093736	CCGGAAGTGGC	1	+
chr20	55043670	55043681	CCGGAAGTGGC	1	+
chr20	62284678	62284689	CCGGAAATGGT	1	+
chr22	20861845	20861856	CCGGAAGTGAA	1	-
chr22	30831850	30831861	CAGGAAGTGCG	1	-
chr22	31003985	31003996	CAGGAAGTGAG	1	+
chr22	37638598	37638609	CAGGAAGTGAC	1	-
chr22	41215387	41215398	CCGGAAGTGGT	1	-
chr22	41843234	41843245	CCGGAAACCCC	1	+
chr22	45368386	45368397	CCGGAAACCGA	1	+
chr22	46067681	46067692	GCGGAAGTCCC	1	-
chr2	109065572	109065583	GCGGAAGTGCT	1	+
chr2	110371774	110371785	CCGGAAGTGGG	1	+
chr2	114647475	114647486	GCGGAAGGGGG	1	+
chr2	118572274	118572285	CCGGAAGGGAA	1	+
chr2	118845920	118845931	CCGGAAGCCCT	1	+
chr2	139259273	139259284	CCGGAAGTGCC	1	+
chr2	157189705	157189716	GCGGAAGAGCG	1	+
chr2	170681407	170681418	CCGGAAGCGCC	1	+
chr2	197664380	197664391	CCGGAAGAGCA	1	+
chr2	198570040	198570051	CCGGAAGCTGC	1	+
chr2	216176766	216176777	CAGGAAGCGAG	1	-
chr2	217363516	217363527	GCGGAAGTGGC	1	-
chr2	242556928	242556939	CAGGAAGTGAA	1	+
chr2	25438998	25439009	CCGGAAGCCCC	1	+
chr2	38152666	38152677	CCGGAAGTGCA	1	-
chr2	54014149	54014160	CCGGAAACGGT	1	+
chr2	55459304	55459315	CCGGAAGTGAC	1	-
chr2	55496404	55496415	CCGGAAGCCCG	1	-
chr2	65454778	65454789	CCGGAAGCGGA	1	+
chr2	69870940	69870951	CCGGAAGTGCC	1	+
chr2	70056747	70056758	CCGGAAGGGGC	1	-
chr2	74692529	74692540	CCGGAAGTCCC	1	+
chr2	86422611	86422622	CCGGAAGCACA	1	+
chr2	99797497	99797508	CCGGAAGCGCA	1	-
chr3	11684385	11684396	CCGGAAGGGCA	1	-
chr3	179322454	179322465	CCGGAAGTGAC	1	-
chr3	196230716	196230727	CCGGAAGTCCC	1	-
chr3	25824469	25824480	CCGGAAGCGGG	1	-
chr3	37217859	37217870	CCGGAAGCAGT	1	+
chr3	44771028	44771039	GCGGAAGCCGC	1	+
chr3	45883732	45883743	CCGGAAGTCCC	1	+
chr3	48936397	48936408	CCGGAAGCAGC	1	-
chr3	49056043	49056054	CCGGAAGTTCC	1	-
chr3	9404735	9404746	CCGGAAGCCGC	1	-
chr3	97483562	97483573	CCGGAAGAAGC	1	+
chr4	119606506	119606517	CCGGAAGTCCC	1	-
chr4	144106049	144106060	CAGGAAGTGAA	1	-
chr4	24586196	24586207	GCGGAAGCGCG	1	-
chr4	54614763	54614774	CAGGAAGTGGT	1	+
chr4	71554183	71554194	GCGGAAGTCCT	1	+
chr4	71705599	71705610	ACGGAAGTGGA	1	+
chr4	78977897	78977908	CCGGAAGGCAG	1	-
chr4	79697124	79697135	CCGGAAGTGAC	1	-
chr4	95129018	95129029	CCGGAAGTTGA	1	-
chr5	133702902	133702913	CCGGAAGGGGA	1	+
chr5	140872401	140872412	CAGGAAGTGAA	1	+
chr5	150591513	150591524	GAGGAAGTGGT	1	-
chr5	1634121	1634132	CCGGAAGTGGC	1	-
chr5	167913436	167913447	CCGGAAGCGGA	1	-
chr5	169065033	169065044	GCGGAAGTGGT	1	+
chr5	172264934	172264945	CCGGAAGCCCT	1	+
chr5	176730788	176730799	CCGGAAGTGGC	1	+
chr5	177543796	177543807	CCGGAAGCTGA	1	+
chr5	180673434	180673445	CCGGAAGCGGG	1	+
chr5	36876854	36876865	CCGGAAGTGCA	1	-
chr5	42756895	42756906	CCGGAAGCCGA	1	-
chr6	108169694	108169705	CCGGAAGGAGG	1	+
chr6	110501331	110501342	CAGGAAGCGCG	1	-
chr6	116422337	116422348	GCGGAAGTGTG	1	+
chr6	125622927	125622938	CCGGAAGCTCC	1	+
chr6	143771869	143771880	CCGGAAACGGG	1	-
chr6	170862400	170862411	CCGGAAGTGGC	1	-
chr6	170863421	170863432	GCGGAAGTGAC	1	+
chr6	26045826	26045837	CCGGAAGCTGC	1	+
chr6	26104310	26104321	CCGGAAATGCG	1	-
chr6	26988105	26988116	CCGGAAGTAGA	1	+
chr6	28109622	28109633	CCGGAAGTGCC	1	+
chr6	28186738	28186749	CCGGAAGGTGG	1	+
chr6	28220077	28220088	CAGGAAGTGGC	1	-
chr6	28317685	28317696	CCGGAAGTGGC	1	+
chr6	30650531	30650542	CCGGAAGCAGA	1	-
chr6	30658873	30658884	CCGGAAGCCTG	1	-
chr6	31515320	31515331	ACGGAAGTGAA	1	-
chr6	34857026	34857037	CCGGAAGTGAC	1	+
chr6	35279472	35279483	CCGGAAGTGGT	1	-
chr6	36409336	36409347	CCGGAAGTGCT	1	+
chr6	36853699	36853710	CCGGAAGCAAC	1	-
chr6	42739052	42739063	CCGGAACTTGC	1	+
chr6	75953509	75953520	CCGGAACCGGA	1	+
chr6	90305962	90305973	CAGGAAGTGAA	1	-
chr6	97372298	97372309	CCGGAAGTACC	1	-
chr6	99968912	99968923	GAGGAAGTGGT	1	+
chr7	142960585	142960596	CCGGAAGAGCA	1	-
chr7	23338818	23338829	CCGGAAGAGCT	1	-
chr7	38948760	38948771	GCGGAAGCAGA	1	-
chr7	44084295	44084306	CCGGAAGCTAC	1	+
chr7	55639316	55639327	CCGGAAGCCGC	1	+
chr7	66057395	66057406	ACGGAAGTGAC	1	-
chr8	125463057	125463068	CCGGAAATGAC	1	-
chr8	125551317	125551328	GCGGAAGTGGC	1	+
chr8	27950590	27950601	CCGGAAGCCGA	1	-
chr8	30515721	30515732	CGGGAAGTGGC	1	-
chr8	56686001	56686012	CCGGAAGTGGC	1	-
chr8	67525818	67525829	CCGGAAGCGGC	1	+
chr8	67974569	67974580	CCGGAAGAAGG	1	+
chr8	82598536	82598547	CCGGAAGAGAC	1	-
chr8	8860414	8860425	CCGGAAGTGGG	1	+
chr8	90769634	90769645	CCGGAAGTTGC	1	-
chr8	90770261	90770272	CCGGAACCGGC	1	+
chr8	95732104	95732115	CAGGAAGTGGG	1	+
chr9	129622860	129622871	CCGGAAGCGCG	1	+
chr9	130770295	130770306	CCGGAAGCGTG	1	+
chr9	132650843	132650854	CCGGAAGTCCA	1	+
chr9	136283154	136283165	CCGGAAGCGCT	1	+
chr9	32552275	32552286	GCGGAAGAGGC	1	+
chr9	3526032	3526043	CCGGAAGGGGA	1	+
chr9	37785078	37785089	GCGGAAGCGGA	1	-
chr9	4662296	4662307	GCGGAAGCGGA	1	+
chr9	72374992	72375003	CCGGAAGTGCT	1	-
chr9	77567893	77567904	CCGGAAGTGCG	1	+
chr9	86571701	86571712	CCGGAAGCGGA	1	-
chr9	95726757	95726768	CAGGAAGTGGC	1	+
chrX	119737906	119737917	GCGGAAGTAGT	1	+
chrX	154255399	154255410	CCGGAAGGGGA	1	+
chrX	1640683	1640694	CCGGAAGCAAA	1	-
chrX	47696298	47696309	CCGGAAGCGGC	1	+
chrX	52950153	52950164	CAGGAAGTGCT	1	-
chrX	55187619	55187630	CAGGAAGTTCC	1	+
chr10	104182644	104182655	GCGGAAGCGCG	1	+
chr10	1102742	1102753	CCGGAAGTGCA	1	+
chr10	15001976	15001987	CCGGAAGGGAG	1	+
chr10	22292695	22292706	CCGGAAGCGAG	1	-
chr10	27443346	27443357	CCGGAAGTACT	1	-
chr10	42863452	42863463	CCGGAAGCCGC	1	+
chr10	64564241	64564252	ACGGAAGTGCG	1	+
chr10	64564874	64564885	CCGGAAGGTGA	1	-
chr10	72163897	72163908	CCGGAAGCGGG	1	-
chr10	89577995	89578006	CCGGAAGCGTT	1	-
chr10	95256374	95256385	CCGGAAGCGGC	1	+
chr10	95462340	95462351	CCGGAAGTGGT	1	-
chr10	96122737	96122748	CCGGAAGTGAG	1	+
chr10	99894436	99894447	GCGGAAGCGGA	1	+
chr11	10772762	10772773	CCGGAAGTGGC	1	+
chr11	108093410	108093421	GCGGAAGCGAT	1	-
chr11	118230298	118230309	CCGGAAGTTAC	1	-
chr11	124670302	124670313	CCGGAAGTGAC	1	+
chr11	43380466	43380477	CCGGAAGCGGA	1	-
chr11	47574695	47574706	CCGGAAGTGCC	1	-
chr11	47869925	47869936	CCGGAAGTGAC	1	-
chr11	59578250	59578261	CCGGAAGTTGT	1	+
chr11	6628322	6628333	CAGGAAGTGAC	1	+
chr11	85358926	85358937	CCGGAAGCTTC	1	+
chr11	86013269	86013280	CCGGAAGTACT	1	+
chr11	89956227	89956238	CCGGAAGCCGG	1	-
chr12	112856648	112856659	CAGGAAGTGGC	1	+
chr12	120632521	120632532	CCGGAAGCGGT	1	-
chr12	123011748	123011759	CCGGAAGAGAC	1	-
chr12	124069066	124069077	GCGGAAGGGGC	1	+
chr12	1906516	1906527	GCGGAAGTGCG	1	-
chr12	21590569	21590580	CCGGAAGTGAC	1	+
chr12	25348140	25348151	CCGGAAGAGCC	1	-
chr12	27167301	27167312	CCGGAAGAGGA	1	-
chr12	34175262	34175273	CCGGAAGGGGC	1	-
chr12	53693451	53693462	GCGGAAGTGGG	1	+
chr12	57881835	57881846	CCGGAACCGGC	1	-
chr12	65563331	65563342	CCGGAAGTGAC	1	-
chr12	6571240	6571251	CAGGAAGTGGT	1	-
chr12	7071048	7071059	CCGGAAGCGCA	1	+
chr12	72057673	72057684	CAGGAAGTGAC	1	-
chr12	76953787	76953798	CAGGAAGCGAG	1	+
chr12	93835736	93835747	CCGGAAGTGGA	1	-
chr12	9800746	9800757	CCGGAAGGGGC	1	+
chr13	100150866	100150877	CCGGAAGTAGG	1	+
chr13	108870832	108870843	CCGGAAGTGGG	1	+
chr13	113864326	113864337	GCGGAAGCTGC	1	+
chr13	20176034	20176045	GCGGAAGTGGG	1	-
chr13	27825395	27825406	CCGGAAGCTGC	1	-
chr13	37633797	37633808	CCGGAACTGGC	1	-
chr13	41363526	41363537	GCGGAAGTGGG	1	-
chr13	48877848	48877859	GCGGAAGTGAC	1	+
chr13	60738137	60738148	CCGGAAGGGGC	1	-
chr13	80055468	80055479	CAGGAAGTGAA	1	+
chr14	100842822	100842833	CCGGAAGCGCT	1	-
chr14	23299086	23299097	CCGGAAGTAGG	1	-
chr14	34529732	34529743	CCGGAAGTAGG	1	+
chr14	53173810	53173821	CCGGAAGGGGA	1	+
chr14	59951166	59951177	CCGGAAGCGAG	1	+
chr14	60631949	60631960	CAGGAAGCGCA	1	+
chr14	74769750	74769761	CCGGAAGCGAC	1	+
chr14	76452101	76452112	CAGGAAGTGAC	1	+
chr14	93260667	93260678	CCGGAAGCGGT	1	+
chr15	44955857	44955868	CCGGAAGTAAC	1	-
chr15	59949725	59949736	CCGGAAGTGCT	1	+
chr15	64648461	64648472	CCGGAAGTGAT	1	-
chr15	64752757	64752768	CCGGAAGACGC	1	-
chr15	66161782	66161793	CCGGAAATGGC	1	+
chr15	71184756	71184767	CCGGAAGTGGC	1	+
chr15	74608130	74608141	CAGGAAGTGGC	1	+
chr15	75493187	75493198	GAGGAAGTGAG	1	-
chr15	83654946	83654957	CCGGAAGCGGA	1	+
chr15	85197512	85197523	CCGGAAGCGGT	1	-
chr15	90437247	90437258	CCGGAAGTGAT	1	-
chr15	91473377	91473388	CCGGAAGTGGC	1	-
chr16	11038400	11038411	CCGGAACCGGC	1	-
chr16	11764544	11764555	GCGGAAGCAGG	1	+
chr16	14724102	14724113	CCGGAAGTCGC	1	-
chr16	14726781	14726792	CCGGAAGTAAC	1	-
chr16	20817785	20817796	CCGGAAGTCGC	1	+
chr16	23464529	23464540	CCGGAAGTCGT	1	+
chr16	25118462	25118473	CCGGAAGTGAC	1	-
chr16	27280163	27280174	CCGGAAGTGCG	1	-
chr16	30393883	30393894	GAGGAAGTGGG	1	-
chr16	30886700	30886711	CCGGAAGTCCG	1	+
chr16	70557448	70557459	CCGGAAGTGCC	1	-
chr16	80574765	80574776	GCGGAAGAGGG	1	-
chr17	15587617	15587628	CCGGAAACGGA	1	+
chr17	17654357	17654368	CCGGAAGTCGA	1	-
chr17	25981771	25981782	CCGGAAGCGGG	1	-
chr17	29151751	29151762	GCGGAAGCACC	1	+
chr17	41755495	41755506	CCGGAAGTTCC	1	+
chr17	4269818	4269829	CCGGAAGGGGA	1	+
chr17	4384571	4384582	GAGGAAGTGGC	1	+
chr17	62493224	62493235	CCGGAAGCGCA	1	+
chr17	65362694	65362705	CCGGAAGTTGC	1	+
chr17	76123466	76123477	GCGGAAGCAGC	1	+
chr17	76254825	76254836	CAGGAAGTGCG	1	+
chr17	76374727	76374738	GCGGAAGCGGC	1	+
chr17	8130246	8130257	CCGGAAGTTTC	1	-
chr18	19192299	19192310	CCGGAAGCGCC	1	-
chr18	33552626	33552637	CCGGAAGTCGG	1	-
chr18	74836479	74836490	CCGGAAGTGGG	1	+
chr18	77725212	77725223	CCGGAAGAGGC	1	-
chr18	77905789	77905800	CCGGAAGTTGC	1	+
chr18	812407	812418	CCGGAACTCGG	1	+
chr19	13044568	13044579	CCGGAACCGGA	1	+
chr19	14551027	14551038	GAGGAAGTGGC	1	+
chr19	16482477	16482488	CAGGAAGTGGC	1	+
chr19	21106034	21106045	CCGGAAGCCGC	1	-
chr19	21512173	21512184	CCGGAAGCCGC	1	+
chr19	30171580	30171591	GCGGAAGTGGT	1	-
chr19	30206202	30206213	CCGGAAGGCCC	1	-
chr19	35264117	35264128	CCGGAAGTCCC	1	+
chr19	37958334	37958345	CAGGAAGCAGC	1	-
chr19	39360725	39360736	CCGGAAGGGCA	1	-
chr19	39893435	39893446	CCGGAAGTGTT	1	+
chr19	44331382	44331393	CCGGAAGTTGA	1	-
chr19	44669162	44669173	CCGGAAGTGCC	1	-
chr19	44711636	44711647	GCGGAAGTGCC	1	-
chr19	4831765	4831776	GCGGAAGGGGC	1	-
chr19	49017231	49017242	GCGGAAGCAGA	1	+
chr19	52873189	52873200	CCGGAAGCAGA	1	+
chr19	57702837	57702848	CCGGAAGTCCC	1	-
chr19	58125588	58125599	CCGGAAGTCCC	1	-
chr19	58331078	58331089	CCGGAAGTCTC	1	-
chr19	58361208	58361219	CCGGAAGTCTC	1	-
chr19	58666561	58666572	GCGGAAGCGGT	1	-
chr19	59074293	59074304	CCGGAAGCTCT	1	+
chr19	6528045	6528056	CCGGAAGGGAT	1	+
chr19	7460010	7460021	CCGGAAGCGGG	1	-
chr1	101361643	101361654	CCGGAAGTAAG	1	+
chr1	113162358	113162369	CCGGAAACGCC	1	-
chr1	114472139	114472150	GCGGAAGTGCA	1	-
chr1	144932190	144932201	CCGGAAGCCCG	1	-
chr1	161123992	161124003	CCGGAAGCGGC	1	-
chr1	162467591	162467602	CCGGAAATGGA	1	-
chr1	169337398	169337409	CCGGAAGCGAA	1	+
chr1	179851925	179851936	GAGGAAGTGAG	1	+
chr1	183604889	183604900	GCGGAAGAGGG	1	-
chr1	19536810	19536821	GCGGAAGTGAC	1	+
chr1	203830713	203830724	CCGGAAGCGGA	1	-
chr1	213224585	213224596	CCGGAAGCAGA	1	+
chr1	217804420	217804431	CCGGAAGCCGA	1	+
chr1	231664390	231664401	CCGGAAGTACG	1	+
chr1	24018279	24018290	CCGGAAGCTCC	1	+
chr1	36626655	36626666	CAGGAAGTGGG	1	+
chr1	44679201	44679212	GCGGAAGTGCG	1	+
chr1	46769319	46769330	CCGGAAGTGCG	1	-
chr1	54355466	54355477	CCGGAAGCCGG	1	+
chr1	70819999	70820010	GAGGAAGCGGC	1	-
chr1	71547053	71547064	GCGGAAGTGAC	1	+
chr1	78225519	78225530	CCGGAAGGAGC	1	-
chr1	95699748	95699759	GCGGAAGGGGA	1	+
chr20	18774710	18774721	GCGGAAGTGAC	1	+
chr20	30135122	30135133	GCGGAAGTTGT	1	+
chr20	35918025	35918036	CCGGAAGTGAC	1	-
chr20	43104700	43104711	CCGGAAGTGGG	1	+
chr20	47835962	47835973	CCGGAAGTGGC	1	+
chr20	49126819	49126830	GCGGAAGTGCT	1	+
chr20	49575079	49575090	CCGGAAGCGGA	1	+
chr20	61958377	61958388	CAGGAAGTCCC	1	-
chr21	27107212	27107223	CCGGAAGTAGA	1	-
chr21	35321153	35321164	CCGGAAGTGGC	1	+
chr21	43933972	43933983	CAGGAAGCGCC	1	+
chr21	46340881	46340892	GAGGAAGTGGT	1	+
chr22	18560627	18560638	CCGGAAGCCGC	1	-
chr22	23495102	23495113	CAGGAAGCGAT	1	-
chr22	31892122	31892133	CCGGAAGTGAG	1	+
chr22	37259095	37259106	CCGGAAGTCCC	1	-
chr22	38082356	38082367	CCGGAAGTGTC	1	+
chr22	39147952	39147963	CAGGAAGTGGA	1	-
chr22	39695982	39695993	CAGGAAGTGGT	1	+
chr22	39925317	39925328	CCGGAAGTCCT	1	-
chr22	41253076	41253087	CCGGAAGGGGA	1	+
chr2	105953977	105953988	GCGGAAGTGAC	1	-
chr2	114514280	114514291	CCGGAAGCGGT	1	+
chr2	122287981	122287992	CCGGAAATGTC	1	-
chr2	175260467	175260478	CCGGAAGCTGT	1	-
chr2	17935374	17935385	CCGGAAGAGGC	1	+
chr2	190539396	190539407	CCGGAAGGAAC	1	-
chr2	191272676	191272687	GCGGAAGTCGC	1	+
chr2	191879056	191879067	CCGGAAGCCGG	1	-
chr2	198175543	198175554	CAGGAAGTACC	1	+
chr2	198380572	198380583	CCGGAAGGCGG	1	-
chr2	201754082	201754093	CCGGAAGTGAC	1	+
chr2	21022853	21022864	CCGGAAGTGCC	1	+
chr2	210867259	210867270	CCGGAAGCAGC	1	-
chr2	237421756	237421767	CAGGAAGCAGG	1	+
chr2	243030831	243030842	CCGGAAGTGGG	1	-
chr2	43823117	43823128	CCGGAAGCAGG	1	+
chr2	45838455	45838466	CCGGAAGAAGC	1	-
chr2	46844308	46844319	CCGGAAGTGGG	1	+
chr2	62423852	62423863	CCGGAAGTTGG	1	-
chr2	70520951	70520962	CCGGAAGCTCA	1	-
chr2	74153989	74154000	GCGGAAGTGCT	1	+
chr2	74682137	74682148	CCGGAAGTAAC	1	+
chr2	75185825	75185836	CAGGAAGCGGG	1	+
chr2	85766385	85766396	GCGGAAGTGGC	1	-
chr2	8628220	8628231	CCGGAAGTTCT	1	-
chr2	88355310	88355321	CAGGAAGCCGG	1	-
chr2	96971310	96971321	CCGGAAGCGGA	1	-
chr3	10028518	10028529	CCGGAAGTGGA	1	-
chr3	10068047	10068058	CCGGAAGTGGA	1	-
chr3	101280679	101280690	CCGGAAGTTCC	1	-
chr3	101292911	101292922	GCGGAAGTGGA	1	-
chr3	113234013	113234024	CCGGAAGCCGC	1	-
chr3	121264933	121264944	CCGGAAGTCTT	1	-
chr3	121379818	121379829	CAGGAAGTAGC	1	-
chr3	125709400	125709411	CCGGAAGCGGA	1	+
chr3	130465688	130465699	GCGGAAGTGAC	1	+
chr3	130745655	130745666	GCGGAAGTGTT	1	-
chr3	131221836	131221847	CCGGAAGTGGG	1	-
chr3	14220267	14220278	CCGGAAATAGA	1	-
chr3	156392360	156392371	CCGGAAGCCAC	1	+
chr3	178865896	178865907	CCGGAAGCAGA	1	-
chr3	194392960	194392971	CCGGAAGTGAC	1	+
chr3	39093484	39093495	CCGGAAGTGAC	1	+
chr3	44596681	44596692	CCGGAAGCGAG	1	-
chr3	44666499	44666510	CCGGAAGTCGC	1	+
chr3	44727160	44727171	CCGGAAGTGCG	1	+
chr3	88108322	88108333	CCGGAAGTAGA	1	+
chr4	100815658	100815669	GCGGAAGCTGC	1	+
chr4	103422479	103422490	CAGGAAGTGAG	1	+
chr4	110736633	110736644	CCGGAAGTGCT	1	-
chr4	120550166	120550177	CCGGAAGCCAA	1	+
chr4	151937017	151937028	CCGGAAGCCCC	1	-
chr4	152020769	152020780	GCGGAAGTGGG	1	-
chr4	154144277	154144288	CCGGAAATGGA	1	-
chr4	156298027	156298038	GAGGAAGTGAC	1	+
chr4	165898823	165898834	CCGGAAGTGGG	1	+
chr4	68411226	68411237	CCGGAAGGCGC	1	+
chr4	75023832	75023843	CCGGAAGCCGG	1	+
chr4	76439668	76439679	GCGGAAGCGAA	1	+
chr5	102455828	102455839	CCGGAAGCGGA	1	+
chr5	10353728	10353739	CCGGAAGTGAC	1	+
chr5	107718227	107718238	CCGGAAGGGCC	1	+
chr5	110074691	110074702	CCGGAAGTCAC	1	-
chr5	115177270	115177281	GCGGAAGTAGC	1	+
chr5	126409185	126409196	GCGGAAGTGCC	1	-
chr5	127418674	127418685	CCGGAAGCGGC	1	+
chr5	130971237	130971248	CCGGAAGCCCA	1	+
chr5	131892577	131892588	CCGGAAGTCGG	1	+
chr5	133968516	133968527	CCGGAAGGGGC	1	-
chr5	139937038	139937049	GCGGAAGTGGA	1	-
chr5	143550214	143550225	CCGGAAGCCGT	1	-
chr5	150080217	150080228	CCGGAAGTGCA	1	-
chr5	159846129	159846140	CCGGAAGTTAC	1	-
chr5	169758338	169758349	CCGGAAGTAGA	1	+
chr5	180670928	180670939	CCGGAAATACC	1	+
chr5	34915710	34915721	CCGGAAGGAGG	1	+
chr5	40835326	40835337	GCGGAAGTGCC	1	-
chr5	60458279	60458290	CCGGAAGCAGG	1	+
chr5	64858964	64858975	CAGGAAGCGCT	1	+
chr5	85913704	85913715	GCGGAAATCGC	1	-
chr5	87564663	87564674	CCGGAAGTTGT	1	+
chr5	96519579	96519590	GAGGAAGTGGG	1	+
chr6	10694840	10694851	CCGGAAGTCGG	1	+
chr6	10695193	10695204	GCGGAAGAGGC	1	+
chr6	126307593	126307604	CCGGAAGCGGA	1	-
chr6	134274237	134274248	CCGGAAATGAG	1	+
chr6	144416804	144416815	GCGGAAGCGGA	1	+
chr6	14911077	14911088	CAGGAAGTGAA	1	+
chr6	149867281	149867292	CCGGAAGGAAC	1	-
chr6	149969814	149969825	CCGGAAGTGAC	1	-
chr6	155635696	155635707	CCGGAAGCGAT	1	+
chr6	16205669	16205680	CAGGAAGTAAG	1	-
chr6	27440898	27440909	CCGGAAGTGAC	1	-
chr6	27655523	27655534	CCGGAAACTGC	1	-
chr6	28092341	28092352	CCGGAAGTGCC	1	+
chr6	292752	292763	CCGGAAGCCGG	1	-
chr6	30923452	30923463	CCGGAAGCTGC	1	+
chr6	33151056	33151067	CAGGAAGTGGC	1	+
chr6	33239462	33239473	CCGGAAGTGAG	1	-
chr6	35338101	35338112	GAGGAAGTGGC	1	-
chr6	41909701	41909712	CCGGAAGCCGG	1	-
chr6	42858568	42858579	CCGGAAGTGCT	1	-
chr6	43655548	43655559	CCGGAAGCGGA	1	-
chr6	52284941	52284952	GCGGAAGAGGA	1	+
chr6	91296807	91296818	CCGGAAGTGTA	1	-
chr6	91297044	91297055	ACGGAAGTGGC	1	+
chr7	134855517	134855528	CCGGAAGTGTC	1	-
chr7	144533199	144533210	CCGGAAGCGGG	1	-
chr7	2277035	2277046	CCGGAAGTCAC	1	-
chr7	2903437	2903448	CAGGAAGTGGT	1	+
chr7	5085417	5085428	CCGGAAGTCAG	1	-
chr7	56132157	56132168	CCGGAAGCCGG	1	-
chr7	86781639	86781650	CCGGAAGTGAC	1	+
chr7	99097474	99097485	CCGGAAGAGGC	1	-
chr7	99097912	99097923	CCGGAAGCGCG	1	+
chr8	120845095	120845106	GCGGAAGTGGA	1	+
chr8	124054553	124054564	CCGGAAGGGGA	1	-
chr8	17780178	17780189	CCGGAAGCGCA	1	+
chr8	30584820	30584831	GCGGAAGCAGA	1	+
chr8	30670375	30670386	GCGGAAATGCC	1	-
chr8	33342694	33342705	CCGGAAGTTGC	1	+
chr8	37707466	37707477	CCGGAAGTGGC	1	-
chr8	59323805	59323816	CCGGAAGCGGG	1	+
chr8	75262614	75262625	CCGGAAACGCC	1	+
chr8	91658707	91658718	GCGGAAACGAC	1	-
chr8	99952733	99952744	CCGGAAGGGTG	1	+
chr9	108006548	108006559	CCGGAAGCAAT	1	+
chr9	117135504	117135515	CAGGAAGTGGG	1	-
chr9	124396961	124396972	CCGGAAGTGCT	1	-
chr9	125675577	125675588	CCGGAAGATGG	1	+
chr9	128469508	128469519	CCGGAAGTCCC	1	+
chr9	132816136	132816147	CCGGAAGGGCC	1	-
chr9	2015218	2015229	CCGGAAGACGC	1	-
chr9	26947162	26947173	CCGGAAGAGCC	1	+
chr9	33076692	33076703	GCGGAAGTGAC	1	-
chr9	34652023	34652034	CAGGAAGTGTC	1	+
chr9	35617076	35617087	CCGGAAGGAGC	1	+
chr9	35749234	35749245	CCGGAAGCGCC	1	-
chr9	5437962	5437973	GCGGAAGTGCC	1	-
chr9	94877668	94877679	CCGGAAGGCGG	1	+
chr9	96215872	96215883	GCGGAAGTCCC	1	+
chr9	97021590	97021601	GCGGAAGTACG	1	-
chrX	100075382	100075393	CCGGAAGCCGA	1	+
chrX	107334913	107334924	CCGGAACTGCT	1	-
chrX	108780079	108780090	CCGGAAGTAGC	1	-
chrX	119006084	119006095	CCGGAAGCAAG	1	-
chrX	119694944	119694955	CCGGAAATGGC	1	-
chrX	149106946	149106957	CCGGAAGGAGG	1	+
chrX	150565655	150565666	CCGGAAGTGCC	1	-
chrX	152599659	152599670	CAGGAAGCGCC	1	-
chrX	2243314	2243325	CCGGAAGATGG	1	-
chrX	39719736	39719747	CCGGAAATGGC	1	-
chrX	40440183	40440194	GCGGAAGCGAC	1	+
chrX	77166107	77166118	CCGGAAGTGGG	1	+
chr10	112257479	112257490	GAGGAAGTGGA	1	-
chr10	114206705	114206716	CCGGAAGTGAC	1	-
chr10	11726857	11726868	CCGGAAGAACA	1	-
chr10	121652201	121652212	GCGGAAGTGCG	1	+
chr10	126480704	126480715	GCGGAAGCCAG	1	-
chr10	126490343	126490354	CCGGAAGGCCG	1	+
chr10	18948159	18948170	CCGGAAGTGAA	1	+
chr10	27531084	27531095	CCGGAAGCGCG	1	-
chr10	32734971	32734982	GCGGAAGAGGA	1	-
chr10	43633881	43633892	CCGGAAGTGGC	1	+
chr10	44101858	44101869	CCGGAAGCGGA	1	-
chr10	46222581	46222592	GCGGAAGTGGA	1	-
chr10	50385605	50385616	CAGGAAGTGAC	1	+
chr10	74057141	74057152	CCGGAAGGAAG	1	-
chr10	91461256	91461267	CCGGAAGAAGC	1	-
chr10	93558180	93558191	GCGGAAGCTGG	1	-
chr10	93683502	93683513	CCGGAAGTGAC	1	-
chr10	97849994	97850005	CCGGAAGTGAC	1	+
chr10	97889729	97889740	GCGGAAGAGAA	1	-
chr10	97890151	97890162	CCGGAAGTAAA	1	-
chr11	102962927	102962938	CCGGAAGTGAC	1	+
chr11	111944991	111945002	CCGGAAGTCGT	1	-
chr11	117686153	117686164	CCGGAAGCCCT	1	-
chr11	22647371	22647382	GCGGAAGTAGG	1	-
chr11	31391374	31391385	CCGGAAGTCAC	1	-
chr11	57241789	57241800	GCGGAAGCCAG	1	+
chr11	61103805	61103816	CCGGAAGTTCA	1	+
chr11	61647739	61647750	CAGGAAGTCAG	1	+
chr11	61735187	61735198	CCGGAAGGAGC	1	-
chr11	62446559	62446570	GCGGAAGTGCC	1	+
chr11	62477173	62477184	GCGGAAGGGAC	1	-
chr11	65624476	65624487	CCGGAACTGCA	1	+
chr11	65661490	65661501	CAGGAAGTCGG	1	+
chr11	71498634	71498645	CAGGAAGCGGC	1	-
chr11	8008869	8008880	GCGGAAGCGGA	1	-
chr11	82612744	82612755	CCGGAAGTAAC	1	-
chr11	85375279	85375290	CCGGAAGGCGG	1	-
chr11	85376164	85376175	CCGGAAGTCAG	1	+
chr11	93394807	93394818	ACGGAAGTGAC	1	+
chr11	93861985	93861996	CCGGAAGCTCC	1	+
chr11	9406122	9406133	CAGGAAGTCGC	1	+
chr12	105630016	105630027	CCGGAAGTGTG	1	+
chr12	108297524	108297535	CCGGAAGAAGA	1	+
chr12	109531298	109531309	CCGGAAGTGAC	1	-
chr12	118814295	118814306	CCGGAAGTCGC	1	+
chr12	124086624	124086635	GCGGAAGTGCT	1	+
chr12	124422920	124422931	CAGGAAGTGGG	1	-
chr12	124950941	124950952	CAGGAAGTCAG	1	+
chr12	12510020	12510031	CCGGAAGGAGC	1	+
chr12	16035289	16035300	CCGGAAATGAC	1	-
chr12	1703373	1703384	CCGGAAGGCGG	1	-
chr12	49524039	49524050	CCGGAAATGTG	1	-
chr12	7080063	7080074	CCGGAAGTTGC	1	-
chr12	752058	752069	GCGGAAGCCAG	1	-
chr12	88429236	88429247	CAGGAAGCCGC	1	+
chr12	94853749	94853760	CAGGAAGTCCC	1	+
chr13	31191951	31191962	CCGGAAGTGCT	1	+
chr13	41345347	41345358	CCGGAAGCGGA	1	-
chr13	41837713	41837724	CAGGAAGTGAA	1	-
chr13	46039097	46039108	CCGGAAGTGGC	1	+
chr13	46626864	46626875	CCGGAAGTCAG	1	+
chr13	73301775	73301786	CCGGAACTGGA	1	+
chr14	21852213	21852224	CCGGAAGCGGA	1	-
chr14	21979510	21979521	CCGGAAATGAC	1	-
chr14	35452134	35452145	CCGGAAGCGGA	1	+
chr14	39901689	39901700	CCGGAAGTCGC	1	-
chr14	55493953	55493964	ACGGAAGTGGT	1	+
chr14	65381544	65381555	CCGGAAGTGGG	1	-
chr14	68066997	68067008	CCGGAAGCGGG	1	-
chr14	71067413	71067424	CCGGAAGCAGC	1	+
chr14	75179802	75179813	CCGGAAGCGGA	1	-
chr14	75230097	75230108	CCGGAACTCGC	1	-
chr14	77843682	77843693	CCGGAAATCGT	1	+
chr14	90722902	90722913	CCGGAAGTTCC	1	-
chr15	34331311	34331322	CCGGAAGCGGG	1	+
chr15	34517208	34517219	CCGGAAGTGCA	1	+
chr15	35262019	35262030	CCGGAAGTTCA	1	+
chr15	42500524	42500535	GCGGAAGAGGC	1	-
chr15	43398351	43398362	CCGGAAGCCAC	1	-
chr15	43622822	43622833	CCGGAAGTGAC	1	-
chr15	45694535	45694546	CCGGAAGCAGA	1	-
chr15	45879524	45879535	CCGGAAGTGAC	1	-
chr15	55611338	55611349	CCGGAAGTAAC	1	-
chr15	57998810	57998821	GCGGAAGTTAC	1	-
chr15	59225531	59225542	GCGGAAGCGGG	1	+
chr15	69745085	69745096	GCGGAAGAGGC	1	-
chr15	72668455	72668466	CCGGAAGTGAA	1	-
chr15	72978532	72978543	CCGGAAGTCGG	1	-
chr15	74284648	74284659	CCGGAAGCAGC	1	-
chr15	74695474	74695485	CAGGAAGTGGT	1	-
chr15	74833542	74833553	CCGGAAGCGGC	1	-
chr15	75642393	75642404	GCGGAAGCCAT	1	-
chr15	83736001	83736012	CCGGAAGCGCC	1	-
chr15	89164588	89164599	CCGGAAGAGAC	1	+
chr15	90808871	90808882	CCGGAAGTGGA	1	-
chr16	10479715	10479726	CCGGAAGAAGC	1	+
chr16	24674423	24674434	GAGGAAGTGAG	1	+
chr16	2732377	2732388	CCGGAAGCGGG	1	+
chr16	28833918	28833929	GCGGAAGAGCC	1	+
chr16	30197410	30197421	CCGGAAGAAGC	1	+
chr16	30798518	30798529	CAGGAAGTGAC	1	+
chr16	31519747	31519758	CCGGAAGTGCC	1	-
chr16	3415090	3415101	CCGGAAGCTGT	1	-
chr16	3493505	3493516	CCGGAAGCGAC	1	+
chr16	69419836	69419847	CCGGAAGCGGG	1	+
chr16	81831261	81831272	CCGGAAGTCCG	1	-
chr16	87417765	87417776	CCGGAAGCGGG	1	-
chr17	1733074	1733085	CCGGAACTGCG	1	+
chr17	18684578	18684589	CCGGAAGTAGG	1	+
chr17	19648089	19648100	GCGGAAGAGGC	1	+
chr17	30228781	30228792	GCGGAAGCGGA	1	-
chr17	33288520	33288531	CAGGAAGTGAC	1	+
chr17	33814874	33814885	CCGGAAGTGGT	1	+
chr17	3627627	3627638	GCGGAAGTCGG	1	-
chr17	48227328	48227339	CCGGAAGCTGG	1	-
chr17	4850827	4850838	CCGGAAGTGGG	1	-
chr17	48785168	48785179	GCGGAAGTCCC	1	-
chr17	49450158	49450169	GCGGAAGTGAT	1	-
chr17	57696975	57696986	ACGGAAGTGAC	1	+
chr17	80454941	80454952	CCGGAAGCGTT	1	+
chr18	3247807	3247818	CCGGAAGCGGT	1	+
chr18	44676862	44676873	CCGGAAGTTGG	1	+
chr18	47792841	47792852	GCGGAAGCGGG	1	-
chr18	47901287	47901298	CCGGAAGCCCC	1	+
chr18	54305946	54305957	GCGGAAATGAC	1	-
chr19	12267651	12267662	GCGGAAGCCCT	1	+
chr19	12780477	12780488	CCGGAAGTGAT	1	+
chr19	12902242	12902253	ACGGAAGTGCG	1	-
chr19	17791132	17791143	GCGGAAGCGCC	1	+
chr19	17862309	17862320	ACGGAAGTGGC	1	+
chr19	1897757	1897768	CCGGAAGCCCC	1	+
chr19	19932572	19932583	CCGGAAGCCGG	1	+
chr19	21203435	21203446	CCGGAAGCCGC	1	-
chr19	37064198	37064209	CCGGAAAAGGA	1	+
chr19	37341227	37341238	GCGGAAGCCCG	1	+
chr19	37407195	37407206	CCGGAAGTTGA	1	+
chr19	38755373	38755384	CCGGAAGTCGC	1	-
chr19	39926753	39926764	GCGGAAGTGGC	1	+
chr19	40562121	40562132	CAGGAAGTGGA	1	+
chr19	42381292	42381303	CAGGAAGTAGG	1	+
chr19	44507096	44507107	CCGGAAGTGCT	1	-
chr19	44576280	44576291	GCGGAAGTGCC	1	-
chr19	44645718	44645729	GCGGAAGTGCC	1	-
chr19	4474821	4474832	CAGGAAGTCCC	1	-
chr19	45542310	45542321	CCGGAAGCGGA	1	-
chr19	45582503	45582514	GCGGAAGTGGG	1	+
chr19	46456670	46456681	CCGGAAGTGAC	1	-
chr19	47747513	47747524	CCGGAAGCCAC	1	-
chr19	57078833	57078844	CCGGAAGTGGG	1	-
chr19	57922518	57922529	CAGGAAGTCCC	1	-
chr19	58281007	58281018	CCGGAAGTCCT	1	-
chr19	58459216	58459227	CCGGAAGTAAA	1	+
chr1	10532585	10532596	GCGGAAGGGGG	1	-
chr1	109618636	109618647	CCGGAAGTGAG	1	-
chr1	112050362	112050373	GAGGAAGTGAG	1	-
chr1	115323312	115323323	CCGGAAATGAC	1	-
chr1	150266265	150266276	CCGGAAGCGGA	1	-
chr1	151372006	151372017	GCGGAAGTGAT	1	-
chr1	153748053	153748064	CCGGAAGCCAG	1	-
chr1	155113036	155113047	GCGGAAGCGGA	1	-
chr1	156613710	156613721	GAGGAAGTGGA	1	+
chr1	15911173	15911184	CCGGAAGGACG	1	-
chr1	160983700	160983711	CAGGAAGTGGG	1	-
chr1	161369773	161369784	CCGGAAGTTTC	1	-
chr1	172413214	172413225	CCGGAAGTGCT	1	-
chr1	174968829	174968840	CCGGAAATAAC	1	-
chr1	179335110	179335121	GAGGAAGTGAG	1	+
chr1	183441147	183441158	CCGGAAACGCC	1	-
chr1	200589948	200589959	CCGGAAGTGCC	1	+
chr1	204332718	204332729	GCGGAAGCCGC	1	-
chr1	207925380	207925391	GCGGAAGTGCG	1	-
chr1	211556071	211556082	GCGGAAGCGAC	1	-
chr1	218458638	218458649	CCGGAAGCGTC	1	-
chr1	224301778	224301789	CCGGAAGTGTC	1	+
chr1	224302352	224302363	CCGGAAGCGGG	1	+
chr1	226374462	226374473	GCGGAAGTTCC	1	-
chr1	234509151	234509162	CCGGAAGTCGG	1	+
chr1	236767831	236767842	CAGGAAGTTGC	1	-
chr1	24069878	24069889	CCGGAAGGGGC	1	+
chr1	25566647	25566658	CCGGAAACGGA	1	+
chr1	28969594	28969605	CCGGAAGTAGT	1	-
chr1	32687975	32687986	CCGGAAGTGAC	1	+
chr1	38019912	38019923	CCGGAAGCGGA	1	-
chr1	52499502	52499513	CCGGAAGTGCA	1	+
chr1	93811407	93811418	CCGGAAGTCGG	1	+
chr20	10015727	10015738	CCGGAAGGCGA	1	-
chr20	16710644	16710655	CCGGAAGCAAC	1	-
chr20	18568611	18568622	CCGGAAGCGCG	1	-
chr20	24973526	24973537	CCGGAAGTGGG	1	+
chr20	2644891	2644902	CCGGAAGTCGG	1	-
chr20	30326976	30326987	CCGGAAGTCAG	1	-
chr20	30945960	30945971	GCGGAAGGGGG	1	+
chr20	32251578	32251589	CCGGAAGCGCG	1	-
chr20	32951031	32951042	GCGGAAGTGGT	1	-
chr20	33999777	33999788	CCGGAAATGGT	1	-
chr20	35233482	35233493	CCGGAAGCTCA	1	+
chr20	35234033	35234044	GCGGAAATGAC	1	-
chr20	43538704	43538715	GCGGAAGCCCT	1	-
chr20	44044778	44044789	GCGGAAGTAGC	1	+
chr20	47444773	47444784	CCGGAAGGGCC	1	+
chr21	15399730	15399741	CCGGAAGCCGC	1	-
chr21	38593707	38593718	CAGGAAGCGGA	1	+
chr22	32146128	32146139	GAGGAAGTGCA	1	-
chr22	32149863	32149874	GAGGAAGTGGT	1	+
chr22	37258506	37258517	CCGGAAGCAGC	1	+
chr22	39097008	39097019	CCGGAAACGCC	1	+
chr22	42084892	42084903	GCGGAAATGGC	1	+
chr22	42177344	42177355	CAGGAAGTTGA	1	-
chr2	103353339	103353350	GCGGAAGCAGG	1	+
chr2	113931516	113931527	GCGGAAGTCGG	1	+
chr2	128051723	128051734	CCGGAAGTCCC	1	-
chr2	150443863	150443874	CCGGAAGGGCT	1	-
chr2	170440848	170440859	CCGGAAGCGCG	1	-
chr2	175352112	175352123	CCGGAAGTCCC	1	-
chr2	177134163	177134174	CCGGAAGTCCC	1	+
chr2	178977166	178977177	CCGGAAGCGGA	1	+
chr2	183989073	183989084	CCGGAAGTTAC	1	+
chr2	198299762	198299773	GCGGAAGTTCT	1	-
chr2	201390720	201390731	GCGGAAGAGCA	1	+
chr2	219081865	219081876	GCGGAAGTGGC	1	+
chr2	219757515	219757526	GCGGAAGTGCA	1	+
chr2	23574499	23574510	GCGGAAGCCAG	1	-
chr2	24270270	24270281	CCGGAAGCACC	1	+
chr2	25537474	25537485	GAGGAAGTGAG	1	+
chr2	26101590	26101601	GCGGAAGCGGA	1	+
chr2	26987139	26987150	CCGGAAGCGCT	1	+
chr2	27886488	27886499	CCGGAAGCGCT	1	+
chr2	29117481	29117492	GAGGAAGTGAG	1	-
chr2	3383441	3383452	CCGGAAATGGG	1	-
chr2	37311631	37311642	CCGGAAGTCCG	1	+
chr2	48667630	48667641	CCGGAAGAAGA	1	-
chr2	61244323	61244334	CCGGAAGGGGT	1	-
chr2	63816098	63816109	GCGGAACTGAC	1	-
chr2	68479922	68479933	CCGGAAGGGCT	1	-
chr2	70314144	70314155	CCGGAAGAGGG	1	+
chr2	74056084	74056095	CCGGAAACGTC	1	-
chr2	74699818	74699829	GCGGAAGTGTC	1	+
chr2	99224976	99224987	CCGGAAGTTGT	1	-
chr2	99771501	99771512	CCGGAAGCCGC	1	+
chr3	105588247	105588258	CAGGAAGTCCC	1	-
chr3	124449227	124449238	GCGGAAGAGGC	1	+
chr3	129830351	129830362	GCGGAAGCCGG	1	+
chr3	13111200	13111211	CAGGAAGTGAG	1	-
chr3	132379175	132379186	CCGGAAGCGGC	1	+
chr3	13493406	13493417	CCGGAAGTTCC	1	+
chr3	149470276	149470287	CCGGAAGTGGC	1	-
chr3	149530987	149530998	GCGGAAGTCCC	1	-
chr3	156273089	156273100	CCGGAAGTCTG	1	-
chr3	167452668	167452679	CCGGAAGGACC	1	+
chr3	184529907	184529918	GCGGAAGCGCT	1	+
chr3	186524313	186524324	CCGGAAGTGAC	1	-
chr3	196014608	196014619	CCGGAAGTTCC	1	+
chr3	23959150	23959161	GCGGAAGTGAC	1	+
chr3	28390525	28390536	CCGGAAGTCAG	1	+
chr3	32726671	32726682	CCGGAAGTAGT	1	+
chr3	33840072	33840083	CCGGAAGTTGC	1	+
chr3	52740106	52740117	CCGGAAGCGGA	1	-
chr3	57541767	57541778	CCGGAAGTGGA	1	-
chr3	75484198	75484209	CAGGAAGCGGC	1	+
chr3	88199114	88199125	CCGGAAGTGCC	1	-
chr4	109541730	109541741	CCGGAAGAGGA	1	-
chr4	123844220	123844231	CCGGAAGTTTT	1	+
chr4	13629474	13629485	CCGGAAGTGGC	1	+
chr4	140217010	140217021	CCGGAAGTGCG	1	+
chr4	146101764	146101775	CAGGAAGTCGG	1	+
chr4	146540536	146540547	ACGGAAGTGCC	1	-
chr4	153457412	153457423	GAGGAAGTGGG	1	+
chr4	155471537	155471548	CCGGAAGGTGC	1	-
chr4	159644582	159644593	CCGGAAGTCAG	1	-
chr4	164415596	164415607	CCGGAAGCGTG	1	+
chr4	164416226	164416237	CAGGAAGTAGT	1	-
chr4	165878102	165878113	CCGGAAGTCGA	1	-
chr4	17812371	17812382	CCGGAAGTAGC	1	-
chr4	183838559	183838570	CCGGAAGGGGG	1	+
chr4	41937150	41937161	CCGGAAGTGCT	1	-
chr4	53579093	53579104	GCGGAAGTGCA	1	+
chr4	56719798	56719809	CCGGAAGTTGA	1	-
chr4	76598785	76598796	CCGGAACCGGC	1	+
chr4	76912100	76912111	CCGGAAATAGC	1	+
chr4	83934173	83934184	GCGGAAGAGGC	1	-
chr4	8442443	8442454	CCGGAAATGAG	1	-
chr4	99064612	99064623	CCGGAAGCACC	1	-
chr5	110428034	110428045	CCGGAAGCGGT	1	+
chr5	111093842	111093853	GCGGAAGGGAG	1	-
chr5	121297549	121297560	CCGGAACTGAG	1	-
chr5	130506391	130506402	CCGGAAGTGAC	1	+
chr5	134094417	134094428	CCGGAAGCTGC	1	-
chr5	138533897	138533908	CAGGAAGCGCC	1	+
chr5	140700343	140700354	ACGGAAGTGCT	1	+
chr5	140998656	140998667	GCGGAAGTGGG	1	-
chr5	141348792	141348803	CCGGAAGGTAC	1	+
chr5	147763515	147763526	GCGGAAGTGCC	1	+
chr5	150080662	150080673	CCGGAAGAAGC	1	-
chr5	150460848	150460859	CCGGAAGCCCC	1	+
chr5	158690257	158690268	CCGGAAGTGGG	1	-
chr5	171434011	171434022	GCGGAAATGGG	1	-
chr5	180237220	180237231	CCGGAAGTGGG	1	+
chr5	43603283	43603294	CCGGAAGAACA	1	-
chr5	59996042	59996053	CCGGAAATGCG	1	+
chr5	68530707	68530718	ACGGAAGTGGG	1	+
chr5	68665378	68665389	CCGGAAGGGGC	1	+
chr5	78908225	78908236	CCGGAAGTGTG	1	+
chr5	93447350	93447361	CCGGAAGTGCA	1	-
chr6	111195924	111195935	CAGGAAGTGAC	1	-
chr6	111279809	111279820	CCGGAAGCCGA	1	+
chr6	111303203	111303214	CCGGAAGTGGC	1	+
chr6	13615545	13615556	CCGGAAGCAGC	1	-
chr6	137143757	137143768	GCGGAAGCCGT	1	-
chr6	142468374	142468385	GCGGAAGTGCC	1	+
chr6	149638237	149638248	CCGGAAGTGGG	1	-
chr6	164088902	164088913	CAGGAAGTGGC	1	+
chr6	166756059	166756070	CCGGAAGTCCG	1	+
chr6	28048711	28048722	CCGGAAGTGTC	1	+
chr6	28072550	28072561	GCGGAAGTGCG	1	-
chr6	3024176	3024187	CCGGAAAGGGC	1	+
chr6	33244853	33244864	CCGGAAGCGGC	1	-
chr6	34725270	34725281	CCGGAAATGAC	1	-
chr6	34855816	34855827	CAGGAAGTAAG	1	-
chr6	42185610	42185621	CCGGAAGCAAT	1	-
chr6	43603530	43603541	CCGGAAGTGGA	1	+
chr6	45345830	45345841	GCGGAAGTAGC	1	-
chr6	49431079	49431090	CCGGAAGTGGG	1	-
chr6	71377605	71377616	CAGGAAGCGGC	1	-
chr6	75994499	75994510	GCGGAAGAGGC	1	+
chr6	88299705	88299716	CCGGAACTGGC	1	-
chr6	90143695	90143706	CCGGAAGCAAC	1	-
chr6	90348472	90348483	GCGGAAGTGGG	1	+
chr7	123389247	123389258	CCGGAAGGGGG	1	-
chr7	157180007	157180018	CAGGAAGTGCC	1	-
chr7	2281832	2281843	CCGGAAGTGCC	1	+
chr7	30634490	30634501	ACGGAAGCGGC	1	-
chr7	32535115	32535126	CCGGAAGCTGC	1	+
chr7	39663157	39663168	CCGGAAGTGAT	1	+
chr7	44530258	44530269	CCGGAAGTGGC	1	-
chr7	54826913	54826924	CCGGAACCGGA	1	+
chr7	64126488	64126499	CCGGAAGCCGT	1	-
chr7	65445980	65445991	CAGGAAGTCCC	1	-
chr7	6769338	6769349	CCGGAAGTCCG	1	-
chr7	72298972	72298983	GCGGAAGCGCT	1	-
chr7	97601662	97601673	CCGGAAGCGCT	1	+
chr7	98477436	98477447	CCGGAAGGAGC	1	+
chr8	101162861	101162872	CCGGAAGTTGG	1	+
chr8	102121146	102121157	CCGGAAGTGGG	1	+
chr8	117778743	117778754	CCGGAAATGAA	1	-
chr8	124780659	124780670	GCGGAAGTGAC	1	+
chr8	133787579	133787590	CCGGAAGCGGG	1	-
chr8	21776064	21776075	ACGGAAGTCGA	1	+
chr8	30601931	30601942	CCGGAAGTGGG	1	-
chr8	38239901	38239912	GAGGAAGCGGC	1	+
chr8	42698610	42698621	CCGGAAGCTCA	1	-
chr8	53627079	53627090	CCGGAAGTCGG	1	+
chr8	54755878	54755889	GCGGAAGCCGG	1	+
chr8	64081171	64081182	GCGGAAGTGAG	1	+
chr8	67837821	67837832	CCGGAAGAGGC	1	-
chr8	8086079	8086090	GCGGAAGCCGG	1	-
chr8	86132683	86132694	GCGGAAGTCCC	1	+
chr8	91013202	91013213	CCGGAAGCTGC	1	+
chr8	94767040	94767051	CCGGAAGTCAC	1	-
chr9	100684816	100684827	GCGGAAGCGGA	1	-
chr9	102861314	102861325	CCGGAAGTGAG	1	-
chr9	115480381	115480392	GCGGAAGCGCA	1	-
chr9	123555743	123555754	CCGGAAGTGCA	1	-
chr9	127177756	127177767	CCGGAAGTGCT	1	-
chr9	127631405	127631416	CCGGAAGTGGG	1	+
chr9	127962765	127962776	CCGGAAGAGCG	1	-
chr9	136223345	136223356	CCGGAAGCGCC	1	-
chr9	136306189	136306200	CCGGAAGGCCT	1	+
chr9	140657167	140657178	CAGGAAGTGCC	1	+
chr9	33025207	33025218	CCGGAAGTCCC	1	-
chr9	36572879	36572890	GCGGAAGCGGC	1	+
chr9	4741219	4741230	CCGGAAGTGAG	1	+
chr9	7799793	7799804	CCGGAAGGCAG	1	+
chr9	98189213	98189224	CAGGAAGCGGG	1	-
chrX	119005743	119005754	CCGGAAGAAGC	1	-
chrX	119077749	119077760	CAGGAAGCGAT	1	+
chrX	129243235	129243246	GCGGAAGTGAG	1	-
chrX	16737740	16737751	CCGGAAGTCGG	1	-
chrX	19003206	19003217	GAGGAAGCGGC	1	-
chrX	20285120	20285131	GCGGAAGTGGG	1	-
chrX	47342624	47342635	GCGGAAGTCGC	1	+
chrX	48432710	48432721	CCGGAAATGGG	1	-
chrX	53461361	53461372	GCGGAAGGGGC	1	+
chrX	54208938	54208949	CCGGAAGCGGA	1	+
chr10	103543204	103543215	CCGGAACTGGC	1	-
chr10	105231166	105231177	CAGGAAGTACA	1	-
chr10	105677902	105677913	CCGGAAGGGCC	1	-
chr10	12238164	12238175	CCGGAAGTGCC	1	-
chr10	13628946	13628957	CCGGAAGCGGC	1	+
chr10	27793140	27793151	GCGGAACTGGG	1	+
chr10	35415615	35415626	CCGGAAGCTGC	1	-
chr10	43278227	43278238	CCGGAAACGGA	1	-
chr10	43892743	43892754	GAGGAAGTGCC	1	+
chr10	50746843	50746854	CCGGAAGCGGG	1	+
chr10	5854882	5854893	GCGGAAGCGGA	1	-
chr10	70715865	70715876	CCGGAAGTGCC	1	+
chr10	71930285	71930296	CCGGAAGTCCC	1	-
chr10	74927873	74927884	GCGGAAGTGAC	1	-
chr10	75012390	75012401	CCGGAAGCGGA	1	+
chr10	75490256	75490267	CCGGAAACGGA	1	+
chr10	75504133	75504144	CCGGAAGTGGA	1	+
chr10	7860341	7860352	CCGGAAGCGGG	1	-
chr10	79633673	79633684	CAGGAAGTGCT	1	+
chr10	79789353	79789364	CCGGAAGTCTC	1	-
chr10	81947429	81947440	GCGGAAGTGGG	1	-
chr11	111957515	111957526	CCGGAAGTCGA	1	-
chr11	113644512	113644523	CCGGAAGGCGA	1	+
chr11	118443088	118443099	CCGGAAGCGGC	1	-
chr11	124492709	124492720	CCGGAAGTTAC	1	+
chr11	126350778	126350789	CCGGAAGCTGG	1	-
chr11	18344090	18344101	CCGGAAGTAGC	1	-
chr11	1968571	1968582	CCGGAAGCGCG	1	+
chr11	3443663	3443674	CAGGAAGCGGC	1	+
chr11	44618356	44618367	GCGGAAGAGCC	1	+
chr11	47270428	47270439	CCGGAAGTGCG	1	+
chr11	47416434	47416445	CAGGAAGCGCC	1	+
chr11	555095	555106	CCGGAAGAGCG	1	-
chr11	65186617	65186628	CAGGAAGAGGC	1	+
chr11	68039548	68039559	CCGGAAGTGGG	1	+
chr11	73498851	73498862	CCGGAAGCTTC	1	-
chr11	75110537	75110548	GCGGAAGTGAG	1	-
chr11	82904697	82904708	CCGGAAGTAGC	1	+
chr11	96123084	96123095	CCGGAAGGGGG	1	-
chr12	104359609	104359620	GCGGAAGTGCA	1	+
chr12	112123761	112123772	GCGGAAGTGGA	1	-
chr12	117348747	117348758	CCGGAAGCCGC	1	-
chr12	120105664	120105675	CCGGAAGCGGA	1	+
chr12	122751074	122751085	CCGGAAACCGG	1	+
chr12	129308624	129308635	CCGGAAGTTCC	1	-
chr12	133613805	133613816	CCGGAAGTGCC	1	-
chr12	2113709	2113720	CCGGAAGGCCT	1	-
chr12	31812203	31812214	CCGGAAATGTA	1	+
chr12	38710424	38710435	CCGGAAAGGGC	1	-
chr12	48499702	48499713	GCGGAAGCGGG	1	-
chr12	50794595	50794606	CCGGAAGCAGT	1	+
chr12	53689219	53689230	CCGGAAGGGAA	1	-
chr12	58176510	58176521	GCGGAAGGGCC	1	-
chr12	64173927	64173938	CCGGAAGGAAG	1	-
chr12	64845897	64845908	CCGGAAGTGTC	1	+
chr12	66563562	66563573	CCGGAAGTCGG	1	+
chr12	66563784	66563795	GCGGAAGTGGG	1	-
chr12	69004639	69004650	GCGGAAGCTGG	1	+
chr12	69080743	69080754	CCGGAAGCAGT	1	-
chr12	74931564	74931575	GCGGAAGCGGA	1	+
chr12	76742237	76742248	CCGGAAGCCAG	1	+
chr12	99037951	99037962	CAGGAAGTAAC	1	+
chr13	113623459	113623470	GCGGAAGCGGC	1	-
chr13	115000327	115000338	CCGGAAGTCCA	1	-
chr13	115079790	115079801	CCGGAAGTGCC	1	-
chr13	20161271	20161282	GCGGAAGTGGT	1	+
chr13	50698599	50698610	GCGGAAGTGCC	1	+
chr14	45431161	45431172	GCGGAAGTTGC	1	-
chr14	50234780	50234791	CCGGAAGCGAG	1	-
chr14	50359792	50359803	CCGGAAAAGGC	1	-
chr14	69262844	69262855	CCGGAAGTCGG	1	-
chr14	69658194	69658205	ACGGAAGTGGT	1	+
chr14	70233801	70233812	CCGGAAGTGAC	1	+
chr14	74111652	74111663	GCGGAAGCCCT	1	-
chr14	78174369	78174380	CCGGAAGCAGA	1	+
chr14	96829735	96829746	GCGGAAGTGAC	1	+
chr14	96969181	96969192	CCGGAAGGGGA	1	-
chr15	102192578	102192589	CCGGAAGTGCG	1	-
chr15	40331367	40331378	CCGGAAGTTCG	1	+
chr15	40886876	40886887	GCGGAAGAGGA	1	-
chr15	41186609	41186620	CCGGAAGTTAC	1	+
chr15	52122055	52122066	CAGGAAGTCCG	1	+
chr15	59981530	59981541	GCGGAAGTGAT	1	+
chr15	62682689	62682700	CAGGAAGCGCG	1	-
chr15	63449684	63449695	CCGGAAGTTGA	1	-
chr15	74988387	74988398	CCGGAAGTGAC	1	-
chr15	82555111	82555122	CCGGAAGCCGG	1	+
chr15	91565833	91565844	CCGGAAGTCCC	1	+
chr15	99791414	99791425	CCGGAAGCAAG	1	+
chr16	12010050	12010061	CCGGAAGCGGC	1	+
chr16	22019380	22019391	CCGGAAGCGAA	1	-
chr16	30195449	30195460	CCGGAAACCAC	1	-
chr16	50402737	50402748	CCGGAAGCGGC	1	-
chr16	57496561	57496572	CCGGAAGTCAG	1	-
chr16	58163496	58163507	GCGGAAGGGCA	1	+
chr16	75681607	75681618	CCGGAAGAGGT	1	-
chr16	87799601	87799612	CCGGAAGTGAC	1	-
chr16	89307464	89307475	CCGGAAGTCCC	1	-
chr17	17991241	17991252	CCGGAAGCCAA	1	-
chr17	19881005	19881016	CCGGAAGTCCG	1	-
chr17	21226422	21226433	GAGGAAGTGGA	1	-
chr17	26711577	26711588	CCGGAAGCTCT	1	-
chr17	36981578	36981589	CCGGAAGTGAC	1	-
chr17	37010066	37010077	GCGGAAGAGGC	1	-
chr17	43662456	43662467	GCGGAAGCGGT	1	+
chr17	5372378	5372389	CAGGAAGTGAA	1	-
chr17	56429583	56429594	CCGGAAGTGGT	1	-
chr17	57642931	57642942	GCGGAAGTAAA	1	+
chr17	57697256	57697267	CCGGAAACGGC	1	-
chr17	58469815	58469826	CCGGAAGTCAC	1	-
chr17	618088	618099	CCGGAAGTGCC	1	-
chr17	6544316	6544327	CCGGAAACAGC	1	+
chr17	75084709	75084720	CCGGAAGTGAT	1	-
chr17	7893587	7893598	GCGGAAGAGCC	1	+
chr17	8280044	8280055	CCGGAAGCCGG	1	+
chr18	13465030	13465041	CCGGAAACGAT	1	+
chr18	21033140	21033151	CCGGAAGTAGC	1	+
chr18	2906185	2906196	CCGGAAGCTGC	1	-
chr18	47013607	47013618	CCGGAAGTGCG	1	-
chr18	67873098	67873109	CAGGAAGTGCG	1	-
chr18	72264886	72264897	CCGGAAGCCGC	1	-
chr19	10812852	10812863	GCGGAAGCGGA	1	-
chr19	11878068	11878079	CCGGAACCGGC	1	+
chr19	12035898	12035909	CCGGAAATGGA	1	+
chr19	13261193	13261204	CCGGAAGCTGC	1	-
chr19	1513016	1513027	GCGGAAGCGGC	1	+
chr19	18215322	18215333	CCGGAAGCTGC	1	-
chr19	18682495	18682506	CCGGAAGCGGG	1	+
chr19	19774491	19774502	CCGGAAGTGAG	1	-
chr19	19779759	19779770	CCGGAAGCCGG	1	+
chr19	34745458	34745469	CCGGAAGTTAC	1	-
chr19	34919272	34919283	CCGGAAGCGGG	1	-
chr19	36822642	36822653	CCGGAAATGGG	1	+
chr19	37157731	37157742	CCGGAAGTAGC	1	+
chr19	37288393	37288404	CCGGAAGCCCG	1	+
chr19	37663601	37663612	CCGGAAGTGGA	1	-
chr19	37742762	37742773	CCGGAAGCCCG	1	+
chr19	39368899	39368910	CAGGAAGTGGA	1	+
chr19	40596837	40596848	CCGGAAGTGGA	1	+
chr19	42636637	42636648	CCGGAAGTCAC	1	+
chr19	44439422	44439433	GCGGAAGTGCC	1	+
chr19	44455328	44455339	CCGGAAGTGCC	1	-
chr19	52599003	52599014	CCGGAAGCAGA	1	-
chr19	53400930	53400941	CCGGAAGCGGA	1	-
chr19	53868971	53868982	CCGGAAGCAGA	1	+
chr19	56904968	56904979	CCGGAAGACAC	1	-
chr19	58193344	58193355	CCGGAAGTTCC	1	-
chr19	58239001	58239012	CCGGAAGTCCC	1	+
chr19	9251018	9251029	ACGGAAGCGGG	1	-
chr19	9785779	9785790	GCGGAAGTGAC	1	-
chr1	116184572	116184583	CAGGAAGCGGA	1	+
chr1	118472346	118472357	CCGGAAGGGGC	1	+
chr1	149899710	149899721	CCGGAAGTGGA	1	-
chr1	150293989	150294000	CCGGAACCGGA	1	-
chr1	151162694	151162705	GCGGAAGTCGG	1	+
chr1	152020733	152020744	CAGGAAGTGAC	1	+
chr1	157108323	157108334	GCGGAAGTCGG	1	-
chr1	161369166	161369177	CCGGAAATGGC	1	-
chr1	173683987	173683998	CCGGAAGTAGT	1	-
chr1	201924586	201924597	GCGGAAGTGAT	1	-
chr1	222886778	222886789	CCGGAAGCCCC	1	-
chr1	231347388	231347399	CAGGAAGTCCC	1	-
chr1	233086306	233086317	CCGGAAGCACC	1	-
chr1	2347310	2347321	GCGGAAGTGGG	1	-
chr1	235324582	235324593	CCGGAAGTGCG	1	-
chr1	246729606	246729617	GCGGAAGTGAG	1	-
chr1	28655529	28655540	CCGGAAGTGAG	1	+
chr1	33938254	33938265	GCGGAAGTGCT	1	-
chr1	40839383	40839394	CCGGAAGTAGG	1	+
chr1	42846708	42846719	CCGGAAGCGCA	1	-
chr1	43124097	43124108	CCGGAAGCAGA	1	-
chr1	45205449	45205460	GCGGAAGCGAG	1	+
chr1	46153857	46153868	CCGGAAGTGCC	1	+
chr1	47644835	47644846	CAGGAAGTCCC	1	+
chr1	52522148	52522159	GCGGAAGTGGC	1	-
chr1	53685944	53685955	CCGGAAGTCCT	1	+
chr1	762888	762899	CCGGAAACGGA	1	-
chr1	84543632	84543643	CCGGAAGTGAC	1	-
chr20	1099235	1099246	CCGGAAGTAGT	1	-
chr20	13619567	13619578	CCGGAAGTAGT	1	+
chr20	18547994	18548005	CCGGAAGCGGA	1	+
chr20	21283918	21283929	ACGGAAGTGAC	1	-
chr20	30311746	30311757	CCGGAAGTGAC	1	-
chr20	30556414	30556425	CCGGAAGGCGC	1	-
chr20	31989368	31989379	ACGGAAGTGCT	1	+
chr20	35807711	35807722	GCGGAAGTCAG	1	+
chr20	39785937	39785948	CCGGAAGAGCA	1	+
chr20	44420544	44420555	CCGGAAGCGCG	1	-
chr20	46356376	46356387	GAGGAAGTGGC	1	-
chr20	57607404	57607415	GCGGAAGAGGC	1	+
chr21	34100315	34100326	GCGGAAGTGAC	1	-
chr21	34914409	34914420	CCGGAAGTCGG	1	+
chr22	21921960	21921971	CAGGAAGTGCG	1	+
chr22	26879906	26879917	GCGGAAGAGGC	1	+
chr22	26908431	26908442	CCGGAAGCACC	1	+
chr22	27068700	27068711	CCGGAAGTCAG	1	+
chr22	29784570	29784581	CCGGAAGTACC	1	-
chr22	31556133	31556144	CCGGAAGTCCC	1	+
chr22	36727614	36727625	GAGGAAGTGAG	1	-
chr22	36925329	36925340	CCGGAAATCCG	1	+
chr22	41418746	41418757	GCGGAAGCCGG	1	-
chr22	41809567	41809578	GCGGAAGTCCC	1	+
chr2	10830141	10830152	CCGGAAGAGGG	1	+
chr2	113342011	113342022	GCGGAAGTGGC	1	+
chr2	128848620	128848631	GCGGAAGTGAG	1	+
chr2	131130214	131130225	CCGGAAGCGCC	1	+
chr2	149632590	149632601	CCGGAACCGGA	1	-
chr2	15731973	15731984	CCGGAAGCGCG	1	+
chr2	174828685	174828696	CAGGAAGTACG	1	+
chr2	178483483	178483494	CCGGAAACGGA	1	+
chr2	220041736	220041747	CAGGAAGAGGC	1	-
chr2	231729644	231729655	CCGGAAGTTTG	1	-
chr2	232826412	232826423	CCGGAAGAGCA	1	+
chr2	25508984	25508995	CAGGAAGTGAG	1	-
chr2	47143200	47143211	CCGGAAGCCCT	1	+
chr2	54198199	54198210	CCGGAAGTGAC	1	-
chr2	55277833	55277844	GAGGAAGTGCC	1	-
chr2	70314552	70314563	CCGGAAGTGCT	1	-
chr2	71295437	71295448	CCGGAAGTTGC	1	-
chr2	71357734	71357745	CCGGAAACCGC	1	-
chr2	9695979	9695990	CCGGAAGCCGG	1	+
chr3	10362798	10362809	CCGGAAGTGAG	1	-
chr3	108308351	108308362	CCGGAAGTCCC	1	+
chr3	113465612	113465623	CAGGAAATGGC	1	-
chr3	119217267	119217278	CCGGAAGTGAG	1	-
chr3	119396232	119396243	CCGGAAGTGAC	1	-
chr3	125635419	125635430	GCGGAAGCCGG	1	-
chr3	127872219	127872230	CCGGAAGCTTC	1	-
chr3	128445003	128445014	GCGGAAGTGGG	1	+
chr3	130612762	130612773	GCGGAAGTGAA	1	-
chr3	15469033	15469044	GCGGAAGTGGC	1	-
chr3	156878001	156878012	GCGGAAGCGCA	1	-
chr3	179065474	179065485	CCGGAAGTGAC	1	+
chr3	180707369	180707380	CCGGAAGGCCG	1	+
chr3	183602686	183602697	CCGGAAGTAGT	1	-
chr3	185000715	185000726	CAGGAAGTTAC	1	+
chr3	185655923	185655934	CAGGAAGTGAC	1	+
chr3	196594696	196594707	CCGGAAGCGGG	1	+
chr3	23847471	23847482	GCGGAAGTGCA	1	-
chr3	38035935	38035946	GCGGAAGTAGC	1	-
chr3	38080671	38080682	CCGGAAGCCGA	1	+
chr3	39424835	39424846	CCGGAAGCGAA	1	+
chr3	47823409	47823420	CCGGAAGAGGG	1	-
chr3	48343060	48343071	CCGGAACTCGC	1	+
chr3	48699218	48699229	GCGGAAGAGAC	1	+
chr3	52719667	52719678	GCGGAAGCCCC	1	-
chr3	57742525	57742536	CAGGAAGTTGG	1	-
chr3	72496061	72496072	CAGGAAGCGGG	1	+
chr3	9005197	9005208	CCGGAAGTTGT	1	+
chr4	100009976	100009987	CCGGAAGGGCG	1	+
chr4	103749008	103749019	CCGGAAGGAGA	1	+
chr4	10458440	10458451	CAGGAAGTGTC	1	-
chr4	128801932	128801943	CCGGAAGCGCT	1	-
chr4	156874814	156874825	CAGGAAGTGAG	1	+
chr4	184427489	184427500	CCGGAAGTGAC	1	-
chr4	2936597	2936608	CCGGAAGTGAC	1	+
chr4	3957083	3957094	CAGGAAGCGGC	1	+
chr4	47465651	47465662	CCGGAAGAGGG	1	-
chr4	48908796	48908807	CCGGAAGGAAG	1	-
chr4	493053	493064	CCGGAAGCGCG	1	+
chr4	74124874	74124885	GCGGAAGTGCA	1	+
chr4	83352397	83352408	GCGGAAGCGAC	1	-
chr4	99850578	99850589	GCGGAAGAGCA	1	-
chr5	125936602	125936613	CCGGAAGTGCT	1	+
chr5	132388552	132388563	CCGGAAGAGAG	1	+
chr5	134241131	134241142	GCGGAAGTGTA	1	-
chr5	137090466	137090477	ACGGAAGTGGG	1	-
chr5	138677523	138677534	CCGGAAGTGAC	1	-
chr5	141404644	141404655	CCGGAAGTCGG	1	-
chr5	153764893	153764904	CAGGAAGTCCG	1	-
chr5	159436143	159436154	GCGGAAGTAGG	1	+
chr5	171601808	171601819	CCGGAAGCAGA	1	+
chr5	171602569	171602580	CAGGAAGTGGC	1	-
chr5	171614634	171614645	CAGGAAGTGCT	1	+
chr5	172261203	172261214	GCGGAAGGGGC	1	+
chr5	392776	392787	CAGGAAGTGAT	1	+
chr5	64920821	64920832	CCGGAAGGAAA	1	-
chr5	76326189	76326200	CAGGAAGCGAC	1	-
chr5	77590675	77590686	GCGGAAGGGGA	1	+
chr5	79287086	79287097	CCGGAAGTACT	1	+
chr5	81147879	81147890	CCGGAAGTTGT	1	+
chr5	82373441	82373452	CCGGAAGTGGG	1	+
chr6	108616096	108616107	CCGGAAGGACG	1	+
chr6	150070703	150070714	GCGGAAGTGGC	1	+
chr6	170893735	170893746	CCGGAAGGCAA	1	+
chr6	30594615	30594626	GCGGAAGTGAC	1	+
chr6	31509783	31509794	CCGGAAGTGAA	1	-
chr6	36515163	36515174	CCGGAAAAGAC	1	+
chr6	42847337	42847348	CCGGAAGTGCG	1	+
chr6	42946966	42946977	GCGGAAGCGGC	1	-
chr6	44225257	44225268	GCGGAAGTGCC	1	+
chr6	64345858	64345869	GCGGAAGCCAA	1	+
chr6	73972911	73972922	GCGGAAGTGGC	1	+
chr6	8435761	8435772	GCGGAAGTGGC	1	-
chr6	90529586	90529597	CCGGAAAAGGC	1	-
chr6	97345903	97345914	CCGGAAGCGGC	1	-
chr6	99873203	99873214	CCGGAAGTAAA	1	+
chr7	102937864	102937875	CCGGAAGCACA	1	+
chr7	103848446	103848457	CCGGAAACCGG	1	+
chr7	104624394	104624405	GCGGAAGTGCG	1	+
chr7	105172517	105172528	CAGGAAGCGGG	1	-
chr7	12251081	12251092	CCGGAAGGGGA	1	-
chr7	127032292	127032303	GCGGAAGCGCC	1	+
chr7	127032788	127032799	CAGGAAGTGAC	1	+
chr7	135347216	135347227	CCGGAAGTCGA	1	+
chr7	2178181	2178192	CCGGAAGTGTG	1	-
chr7	37488504	37488515	GAGGAAGTGAG	1	-
chr7	39605977	39605988	CCGGAAGCGCC	1	-
chr7	5633144	5633155	CAGGAAGCGGT	1	-
chr7	64838739	64838750	CCGGAAGCTGT	1	-
chr7	6487655	6487666	GCGGAAGAGGC	1	-
chr7	65216035	65216046	CCGGAAGATCC	1	+
chr7	66461636	66461647	GCGGAAGCGCT	1	+
chr7	73668799	73668810	GCGGAAGTTAC	1	+
chr7	75157513	75157524	CCGGAAGTCCG	1	+
chr7	89976017	89976028	GCGGAAGCGGC	1	-
chr7	91510039	91510050	GCGGAAGTGGA	1	+
chr7	91875231	91875242	CCGGAAGCGAT	1	-
chr7	92076706	92076717	CCGGAAGTGCA	1	-
chr7	98923492	98923503	CCGGAAGTGGA	1	-
chr8	104427456	104427467	GCGGAAGCGAC	1	+
chr8	126103990	126104001	GCGGAAGTCGG	1	-
chr8	146176253	146176264	CCGGAAGTCCC	1	+
chr8	28196837	28196848	CCGGAAGTCGG	1	+
chr8	33370672	33370683	GCGGAAGCTAG	1	-
chr8	356945	356956	CCGGAAGTGGG	1	-
chr8	41347886	41347897	CCGGAAGGAGA	1	-
chr8	42396697	42396708	CCGGAAACCGA	1	+
chr8	55014322	55014333	CCGGAAGGCCA	1	-
chr8	77912358	77912369	CCGGAAGTGGC	1	+
chr8	86089343	86089354	CAGGAAGTGAC	1	-
chr9	124132783	124132794	CCGGAAGGGAG	1	+
chr9	128024001	128024012	GCGGAAGTGGG	1	+
chr9	130890401	130890412	CCGGAAGTCGC	1	-
chr9	132565403	132565414	GCGGAAGTGAC	1	+
chr9	132586427	132586438	CCGGAAGCGTG	1	-
chr9	33817831	33817842	CCGGAAGCCCT	1	-
chr9	37079900	37079911	CCGGAAGTGCC	1	+
chr9	37120496	37120507	CCGGAAGTGCC	1	+
chr9	4679539	4679550	CCGGAAGTGAC	1	+
chr9	72873960	72873971	ACGGAAGTCGC	1	+
chr9	91933339	91933350	CCGGAAGTACG	1	-
chr9	98638213	98638224	CCGGAAGTGGC	1	+
chrX	129226240	129226251	CAGGAAGTGGC	1	-
chrX	129535891	129535902	CCGGAAGAGCC	1	-
chrX	131352233	131352244	CCGGAAGTGAT	1	-
chrX	13671283	13671294	CCGGAACTGCG	1	+
chrX	149862432	149862443	CCGGAAGTGGT	1	-
chrX	152865644	152865655	CAGGAAGTGCT	1	-
chrX	153639751	153639762	CAGGAAGCGGG	1	+
chrX	153991266	153991277	CCGGAAGCCTG	1	-
chrX	18693385	18693396	CCGGAAGTGCA	1	+
chrX	24043794	24043805	CCGGAAGTGAC	1	-
chrX	24711969	24711980	CCGGAAGTCCG	1	+
chrX	40594989	40595000	GCGGAAGTCGA	1	+
chrX	46306690	46306701	GCGGAAGTGCT	1	+
chrX	48768967	48768978	GCGGAAGTGAC	1	-
chrX	52004992	52005003	CAGGAAGTTCC	1	+
chrX	71497073	71497084	CCGGAAGACGG	1	-
chrX	73834465	73834476	CAGGAAGTGAT	1	+
chrX	7895752	7895763	CCGGAAGTGCC	1	+
chr10	102295674	102295685	CCGGAAGCTCC	1	-
chr10	103454703	103454714	GCGGAAGAGGA	1	-
chr10	127408267	127408278	CCGGAAGTGCG	1	+
chr10	27541570	27541581	GCGGAAGCTGC	1	-
chr10	43892246	43892257	CCGGAAGCTCC	1	-
chr10	45496367	45496378	CCGGAAGTGAG	1	-
chr10	74114562	74114573	CAGGAAGCGGA	1	+
chr10	85899308	85899319	CCGGAAGGGAA	1	+
chr10	89264579	89264590	CCGGAAGCGCC	1	+
chr11	108338245	108338256	GCGGAAATGAC	1	+
chr11	110300814	110300825	CCGGAAGCGAC	1	-
chr11	118889097	118889108	CCGGAAGTACT	1	-
chr11	17099254	17099265	CAGGAAGTGAC	1	+
chr11	18034573	18034584	CCGGAAGCGCC	1	-
chr11	18127620	18127631	CCGGAAGCTGC	1	+
chr11	18548509	18548520	CCGGAAGTGAC	1	-
chr11	36531801	36531812	GCGGAAGCAGT	1	-
chr11	60673920	60673931	CCGGAAGTGGC	1	-
chr11	61160055	61160066	CCGGAAACAGG	1	-
chr11	62529028	62529039	GCGGAACTGGG	1	+
chr11	64885194	64885205	CCGGAAGTAAT	1	-
chr11	67007575	67007586	CAGGAAGCCGC	1	+
chr11	67030354	67030365	CCGGAAGTGGG	1	+
chr11	70244638	70244649	CCGGAAGTAGA	1	+
chr11	71639693	71639704	CCGGAAGTTTA	1	-
chr11	71640055	71640066	GCGGAAGCAGC	1	+
chr11	71791706	71791717	CCGGAAGCGGT	1	-
chr11	71813980	71813991	ACGGAAGTGGT	1	+
chr11	71814431	71814442	CCGGAAGCCGG	1	-
chr12	100593811	100593822	CCGGAAGCCAG	1	+
chr12	100594485	100594496	CCGGAAGTCGG	1	-
chr12	105501487	105501498	CCGGAAGTCAC	1	+
chr12	109490319	109490330	CCGGAAGTAGC	1	-
chr12	111494881	111494892	CAGGAAGTGGC	1	+
chr12	113524740	113524751	CAGGAAGTGCT	1	-
chr12	120907537	120907548	GCGGAAGCGAA	1	+
chr12	121019233	121019244	GCGGAAGCAAG	1	-
chr12	122110594	122110605	CAGGAAGGGGC	1	-
chr12	123237306	123237317	CCGGAAGACGG	1	-
chr12	125348631	125348642	ACGGAAGCGAG	1	-
chr12	132195614	132195625	CCGGAAGCTGC	1	+
chr12	133757938	133757949	CCGGAAGCTCA	1	-
chr12	1800081	1800092	CCGGAAGCCGC	1	-
chr12	28343373	28343384	CCGGAAGTTGA	1	-
chr12	3982297	3982308	CCGGAACTGCT	1	-
chr12	42631459	42631470	CCGGAAGGTGC	1	+
chr12	48551290	48551301	CCGGAAGCAGA	1	+
chr12	498466	498477	CCGGAAGTTAC	1	+
chr12	498818	498829	CCGGAAGCACA	1	-
chr12	56039999	56040010	CCGGAAGTAGC	1	+
chr12	56512013	56512024	CAGGAAGCGGA	1	+
chr12	685624	685635	CCGGAACTCGG	1	+
chr12	69201874	69201885	GCGGAAGCGGG	1	+
chr12	8234780	8234791	GCGGAAGTGAC	1	+
chr13	113863004	113863015	CCGGAAGTGAC	1	-
chr13	24463572	24463583	CCGGAAGCGGG	1	-
chr13	34116872	34116883	CCGGAAATGTG	1	-
chr13	38923686	38923697	GCGGAAGTAAG	1	-
chr13	42535241	42535252	CAGGAAGCGGC	1	+
chr13	50570884	50570895	CCGGAAGGAAC	1	+
chr14	102553880	102553891	CCGGAAGTCTC	1	-
chr14	21737976	21737987	CCGGAAATCCG	1	-
chr14	31028351	31028362	GCGGAAGTGGA	1	+
chr14	39644336	39644347	CCGGAAGGGGG	1	-
chr14	39644888	39644899	CCGGAACTGCA	1	+
chr14	55518361	55518372	CAGGAAGCGCC	1	-
chr14	55658338	55658349	CCGGAAGTGTT	1	-
chr14	74353532	74353543	CCGGAAGCAGC	1	-
chr14	77279322	77279333	CAGGAAGTGGG	1	+
chr14	93651296	93651307	CCGGAAGCGCG	1	-
chr14	94373225	94373236	CCGGAAGCACA	1	+
chr14	94547547	94547558	CCGGAACTGCA	1	-
chr15	101835559	101835570	CCGGAAGTCGT	1	+
chr15	77713473	77713484	CCGGAAGTTGA	1	-
chr15	78423888	78423899	CCGGAAGTGCT	1	+
chr16	11945447	11945458	CCGGAAGCGAG	1	+
chr16	1401898	1401909	CCGGAAGTGGC	1	-
chr16	24740968	24740979	CCGGAAGTGAA	1	-
chr16	2892706	2892717	CCGGAAGAGCG	1	-
chr16	3355480	3355491	CCGGAAGTGGA	1	-
chr16	4338497	4338508	CCGGAAGTGGC	1	-
chr16	69220938	69220949	CCGGAAGCGGC	1	+
chr16	70380782	70380793	CCGGAAGCGGC	1	-
chr16	718104	718115	CCGGAAGTGCG	1	+
chr16	72699034	72699045	CCGGAAGCCAC	1	-
chr16	74330709	74330720	CCGGAAGAAGA	1	+
chr16	75019141	75019152	ACGGAAGTGAG	1	-
chr16	85045133	85045144	CCGGAAGTGAA	1	+
chr16	89571982	89571993	GCGGAAGTACA	1	+
chr17	10600886	10600897	CCGGAAGTCGG	1	+
chr17	1171590	1171601	CCGGAAGTTCC	1	-
chr17	1546794	1546805	GCGGAAGCCGG	1	+
chr17	16439174	16439185	GCGGAAGCTGG	1	+
chr17	17942654	17942665	GCGGAAGCGCC	1	+
chr17	20945611	20945622	CCGGAAGCACT	1	+
chr17	34891295	34891306	CCGGAAGTGCC	1	+
chr17	42324110	42324121	CAGGAAGTTGG	1	+
chr17	48796872	48796883	GCGGAAGCCGA	1	+
[truncated: 2,226 more rows]
