# Supplementary material for: Relationship between histone modifications and transcription factor binding is protein family specific
Source: Genome Res. 2018 Mar;28(3):321–33. doi: 10.1101/gr.220079.116 (PMC5848611; doi:10.1101/gr.220079.116)
Supplement: Supplemental Material [file supp_gr.220079.116_Supplemental_Material.zip › Supplemental_Material/GABPA/GABPA.00000000001]

0	1	0.00369989	0.00434149	0.00412952	0.0426247	0.00845116	0.00711192	0.0138906	0.00535273	0.0118548	0.00578794
0	1	0.085752	0.0706548	0.00775611	0.00548713	0.0295871	0.0634762	0.0131774	0.0829022	0.00863867	0.00209691
0	1	0.263226	0.709349	0.00775611	0.0110183	0.0209287	0.404541	0.170801	0.600952	0.0138219	0.0141107
0	1	0.20624	0.256876	0.00427555	0.00395314	0.029963	0.242215	0.0910697	0.331518	0.0155495	0.0153276
0	1	0.0104254	0.0108059	0.00237712	0.037096	0.00804453	0.00638673	0.046904	0.00497505	0.00854362	0.0112013
0	1	0.0124426	0.000869395	0.0135974	0.00581153	0.0199081	0.0120673	0.00192223	0.00841982	0.0133693	0.0186201
0	1	0.0434676	0.0345716	0.00709077	0.0107357	0.044552	0.0264388	0.00666119	0.0133427	0.0207328	0.0140081
0	1	0.0271832	0.0287953	0.00775611	0.108516	0.0797919	0.024633	0.115399	0.0197862	0.0611461	0.0198716
0	1	0.0201795	0.0323476	0.00985737	0.0116671	0.0341642	0.01764	0.00854718	0.0141648	0.00741577	0.0675594
0	1	0.108278	0.225529	0.00596311	0.0153399	0.205994	0.0411659	0.0647136	0.0501086	0.00555144	0.0270883
0	1	0.150627	0.252016	0.00451893	0.0240966	0.0251828	0.149816	0.329718	0.238272	0.026305	0.0136937
0	1	0.0875506	0.215524	0.00783733	0.00520675	0.155633	0.0256646	0.0223653	0.0722625	0.00737443	0.0113391
0	1	0.060867	0.0533108	0.0186359	0.0239774	0.0215492	0.108205	0.0318124	0.108229	0.025581	0.0917132
0	1	0.106046	0.137193	0.0215159	0.0279877	0.0269674	0.155763	0.0531506	0.232824	0.0249728	0.122017
0	1	0.0221966	0.0258326	0.0422841	0.068131	0.0372251	0.076606	0.00929666	0.037899	0.060623	0.201124
0	1	0.137977	0.201028	0.0107173	0.0239883	0.0804904	0.0559677	0.190921	0.065737	0.0306608	0.00922538
0	1	0.0821617	0.0561669	0.00831586	0.0257437	0.0411464	0.0728231	0.155626	0.0678429	0.0280944	0.00677114
0	1	0.134898	0.0429362	0.00771551	0.035474	0.0793461	0.0817638	0.256018	0.0534064	0.0427908	0.0148571
0	1	0.164823	0.528736	0.00614152	0.0254081	0.112454	0.0892231	0.158751	0.157004	0.00172773	0.0197756
0	1	0.0309364	0.00525918	0.00237712	0.00706514	0.0297864	0.0152168	0.00267173	0.0137921	0.0111106	0.00938028
0	1	0.122124	0.12431	0.00243396	0.0520936	0.0753641	0.0780935	0.415526	0.0585009	0.0279354	0.0333723
0	1	0.0376619	0.0142187	0.00794266	0.0103254	0.0357979	0.0113299	0.00267173	0.016449	0.0128122	0.0121807
0	1	0.0336305	0.0480594	0.00654725	0.0373765	0.073573	0.0187052	0.0362921	0.0202975	0.0165331	0.0108805
0	1	0.100513	0.232778	0.012551	0.0153839	0.185133	0.0555006	0.0174193	0.0566367	0.00592739	0.0460713
0	1	0.0447273	0.00824828	0.00467304	0.0103695	0.0470284	0.0169032	0.00776144	0.0107251	0.00940898	0.015466
0	1	0.00773409	0.00483546	0.0148469	0.00483831	0.0257122	0.0157366	0.00192223	0.0118581	0.0108625	0.00886936
0	1	0.00773409	0.00519112	0.0148469	0.00483831	0.0260982	0.0154372	0.00192223	0.0118581	0.0103664	0.00886936
0	1	0.0259487	0.0141452	0.00673465	0.00351113	0.0302621	0.0108696	0.00874069	0.0199068	0.00792058	0.00700671
0	1	0.00624834	0.0084563	0.00300186	0.0673274	0.0147362	0.00649403	0.00865593	0.00881052	0.0248813	0.00616119
0	1	0.00100855	0.00398033	0.0167617	0.00817148	0.0141854	0.00568057	0.00259923	0.00652488	0.0212376	0.00729402
0	1	0.0353133	0.0526072	0.00954908	0.0100891	0.0493915	0.0260385	0.0117872	0.0211049	0.00592739	0.0782498
0	1	0.215047	0.506309	0.00795889	0.0953222	0.181646	0.112475	0.240456	0.171065	0.0342913	0.0191596
0	1	0.0796951	0.0673934	0.0100926	0.0369702	0.0963912	0.0335606	0.0209751	0.0328587	0.0116624	0.0273271
0	1	0.0134511	0.00824828	0.0131757	0.0172266	0.02816	0.00563033	0.0181619	0.0134334	0.0319098	0.00760683
0	1	0.0151339	0.0144987	0.0259228	0.00756391	0.0230185	0.0105889	0.00256297	0.0127599	0.0188029	0.00787576
0	1	0.0426383	0.036497	0.00350478	0.0156202	0.0565192	0.0259306	0.0172394	0.0228387	0.0119907	0.0200691
0	1	0.0225337	0.00724932	0.00771551	0.00635433	0.0374243	0.0063555	0.00323997	0.0091817	0.0122515	0.0149649
0	1	0.108256	0.0441276	0.0141574	0.0176972	0.142136	0.0425307	0.0748803	0.0190596	0.0234702	0.0195181
0	1	0.0820876	0.0665459	0.0146845	0.00851109	0.0571074	0.046676	0.0157404	0.0508829	0.00592739	0.00919414
0	1	0.0053827	0.0056796	0.0156177	0.0160518	0.00789308	0.00956449	0.00644369	0.0115542	0.00863867	0.015387
0	1	0.0151339	0.00739315	0.00997081	0.00487075	0.0190949	0.0136746	0.00135399	0.0076188	0.0177822	0.00847993
0	1	0.0107625	0.020613	0.00417012	0.0688081	0.0224036	0.00987336	0.0114127	0.0258738	0.0247192	0.00669678
0	1	0.0608698	0.0359723	0.015741	0.014735	0.123738	0.0334845	0.0288815	0.0240873	0.0192444	0.0133423
0	1	0.0158067	0.00412414	0.00537898	0.0082527	0.0357979	0.0101713	0.00395321	0.0202975	0.0111106	0.0103053
0	1	0.0812783	0.142077	0.0107173	0.00730149	0.104784	0.0287247	0.0117528	0.0367072	0.0153103	0.0273938
0	1	0.0558242	0.0365733	0.00412952	0.0330836	0.0642248	0.0271862	0.184572	0.0252594	0.0512448	0.0122887
0	1	0.00840834	0.0223255	0.00421073	0.0405388	0.00517922	0.00494319	0.0173388	0.00697251	0.0187918	0.0036242
0	1	0.205466	0.210707	0.00921643	0.0447924	0.118575	0.0911533	0.188512	0.0812268	0.00938285	0.00933505
0	1	0.023031	0.0304705	0.0104659	0.0558299	0.0558876	0.0183847	0.055677	0.0126395	0.0274097	0.0166922
0	1	0.0225337	0.030656	0.00650664	0.0405875	0.0414184	0.0167101	0.0384681	0.016449	0.0194098	0.0110628
0	1	0.0745099	0.0982371	0.0250451	0.0149715	0.0300238	0.10443	0.0428446	0.120922	0.0294835	0.118749
0	1	0.0494414	0.0439352	0.00237712	0.0596374	0.0544745	0.0360634	0.015066	0.0272694	0.0125651	0.0171317
0	1	0.0171509	0.0362039	0.00888375	0.054767	0.0352317	0.0171178	0.0113639	0.0183438	0.0118548	0.00785376
0	1	0.119861	0.212332	0.0123454	0.0033114	0.0395023	0.177083	0.0662442	0.233437	0.0106319	0.0108064
0	1	0.156228	0.425192	0.0702988	0.00646151	0.0409663	0.16975	0.0157041	0.107253	0.00815997	0.0207911
0	1	0.159571	0.426412	0.0713533	0.00423352	0.0408644	0.174929	0.0157041	0.114231	0.00801528	0.0198435
0	1	0.080288	0.010526	0.04162	0.00883549	0.0567192	0.0456235	0.00128148	0.0232673	0.0326137	0.0183329
0	1	0.0151339	0.00625811	0.00483546	0.03291	0.0247476	0.01244	0.0505723	0.0122292	0.0347135	0.00948525
0	1	0.0679031	0.173963	0.00852685	0.0085551	0.137416	0.0356563	0.0111102	0.0347927	0.00619289	0.0350795
0	1	0.0269021	0.0136513	0.0433238	0.0104135	0.0481885	0.0216645	0.00459396	0.0141829	0.0171134	0.0127937
0	1	0.0110996	0.00824828	0.0103036	0.00859914	0.0374471	0.0082889	0.00455771	0.0113925	0.0136326	0.00990314
0	1	0.066938	0.0349756	0.00475425	0.0802949	0.0569883	0.0464065	0.252132	0.02944	0.052168	0.0146196
0	1	0.00874264	0.00270149	0.02081	0.00766993	0.011712	0.00499342	0.00503892	0.00535273	0.0148577	0.0120128
0	1	0.0262587	0.0112659	0.010052	0.00278759	0.0374498	0.0162857	0.00331247	0.00728676	0.00544868	0.010785
0	1	0.0193651	0.0147863	0.0119262	0.0101331	0.0486543	0.0228682	0.00587544	0.0122488	0.00839931	0.107497
0	1	0.0668417	0.039125	0.00896495	0.00379036	0.0892636	0.0337193	0.00861967	0.0187346	0.00741577	0.00948826
0	1	0.0814607	0.0556258	0.00475425	0.0234936	0.0405597	0.0624514	0.159253	0.0585804	0.027091	0.00755001
0	1	0.0127797	0.0107917	0.0129727	0.0122279	0.0501774	0.0141281	0.00338498	0.00994357	0.0113499	0.0263602
0	1	0.0610882	0.0246273	0.00300186	0.0727745	0.0405338	0.0203267	0.0451871	0.0206702	0.0244537	0.00459856
0	1	0.122436	0.21369	0.012551	0.0168738	0.175793	0.0489229	0.0183396	0.048104	0.00890412	0.0150325
0	1	0.0195052	0.00582667	0.0402165	0.00548713	0.0287181	0.00755328	0.00395321	0.00811211	0.0145661	0.0119677
0	1	0.0386177	0.043799	0.00592251	0.0257249	0.086171	0.0242419	0.0215539	0.0237357	0.0108712	0.0119049
0	1	0.0928202	0.0416972	0.0058819	0.00427755	0.0322819	0.0412836	0.00466646	0.025051	0.00667158	0.0226751
0	1	0.0791451	0.0130837	0.00596311	0.0106534	0.0545429	0.0271352	0.00958144	0.0280248	0.0128122	0.0154616
0	1	0.191188	0.403064	0.00945172	0.0302859	0.150721	0.0855096	0.0376403	0.118304	0.0145661	0.0168574
0	1	0.0168166	0.00696944	0.00417637	0.00630194	0.0396647	0.00684711	0.00918792	0.00650534	0.00988767	0.0255626
0	1	0.00369989	0.0081383	0.012551	0.0918701	0.0122223	0.0210353	0.035865	0.0164293	0.018571	0.0664173
0	1	0.226944	0.233775	0.0126159	0.0245549	0.174419	0.108239	0.117845	0.0868355	0.00880404	0.0170984
0	1	0.386985	0.90999	0.0100926	0.0638443	0.0310047	0.398598	0.849006	0.610812	0.0195394	0.0259063
0	1	0.0891204	0.0555886	0.00417012	0.00610349	0.156179	0.0392332	0.0117509	0.0306827	0.0111314	0.00928421
0	1	0.0458479	0.0126523	0.00662843	0.0105763	0.0455411	0.0165501	0.00715693	0.014611	0.00737768	0.00436384
0	1	0.172243	0.186436	0.00767488	0.00920393	0.154433	0.0664143	0.0117629	0.0508901	0.0147989	0.013672
0	1	0.0542003	0.0737903	0.00713137	0.0166826	0.0992697	0.0266356	0.252213	0.0366877	0.0177582	0.0143667
0	1	0.0477718	0.0523086	0.0155122	0.0134521	0.101162	0.0243807	0.00662495	0.0255688	0.0167986	0.0323027
0	1	0.0161396	0.00469165	0.0173132	0.00181437	0.019963	0.0073075	0.00602045	0.0137726	0.0157628	0.0092902
0	1	0.0296514	0.032105	0.00779669	0.0550162	0.0982379	0.018377	0.019856	0.0294596	0.00938285	0.0110479
0	1	0.347873	0.614953	0.00915238	0.0511782	0.0911778	0.246183	0.464923	0.283504	0.0217838	0.0118488
0	1	0.244493	0.277718	0.00888375	0.0125082	0.119516	0.113157	0.0349614	0.122497	0.00616673	0.0112295
0	1	0.053733	0.0214681	0.0168023	0.0076259	0.0950244	0.017281	0.0113888	0.0205448	0.00321611	0.0161947
0	1	0.132105	0.181425	0.00475425	0.0188448	0.135437	0.0635891	0.040588	0.0787168	0.00914351	0.0237308
0	1	0.00269134	0.00824828	0.0136787	0.00367276	0.0128841	0.00472861	0.00131774	0.00804864	0.00640284	0.0114628
0	1	0.0347879	0.0402403	0.00771551	0.0645757	0.0533253	0.0205027	0.0166348	0.0272131	0.0101532	0.0210277
0	1	0.0828665	0.0257319	0.00820228	0.0102571	0.123707	0.0312055	0.0185208	0.0165835	0.0166419	0.0348696
0	1	0.118246	0.238885	0.00643366	0.018369	0.131755	0.0593043	0.0144793	0.0599437	0.00741577	0.0200802
0	1	0.143599	0.336294	0.0058819	0.0211592	0.146417	0.0771012	0.0464996	0.106744	0.00616673	0.0203127
0	1	0.0299306	0.00582667	0.0600205	0.00609191	0.0206735	0.0254397	0.00466646	0.0102128	0.015037	0.0156541
0	1	0.0566974	0.0253859	0.00333445	0.0284036	0.043691	0.0354443	0.0737934	0.0290493	0.0199136	0.00838311
0	1	0.0127797	0.00540298	0.00937055	0.00302395	0.0256644	0.0102706	0.00922417	0.0130107	0.00643223	0.00492679
0	1	0.0124426	0.00572526	0.029387	0.00488234	0.0247476	0.0121746	0.00602045	0.0103343	0.011186	0.0231416
0	1	0.0127797	0.000711325	0.0233901	0.00613594	0.0242141	0.00282468	0.00331247	0.0030573	0.0186084	0.0111091
0	1	0.0238765	0.0258798	0.00834024	0.00734552	0.0205816	0.00815216	0.00494992	0.0229786	0.0100308	0.00563533
0	1	0.0110969	0.00625811	0.00705016	0.0217562	0.016854	0.0103997	0.0167358	0.00728676	0.0116154	0.0122662
0	1	0.0519212	0.0793809	0.00596311	0.0103695	0.0891599	0.0261146	0.00694871	0.0179923	0.00542254	0.0181546
0	1	0.0470825	0.0772335	0.00233652	0.0076259	0.0776735	0.0189905	0.00459396	0.0161608	0.00551758	0.0233056
0	1	0.0864291	0.0283925	0.0120809	0.00975944	0.163659	0.0216317	0.0138182	0.0328587	0.0126251	0.0170861
0	1	0.0322885	0.0105183	0.019017	0.00952835	0.0669541	0.0253011	0.00398947	0.0114478	0.0222212	0.0199954
0	1	0.0945031	0.0905651	0.00599556	0.0128878	0.087677	0.0482877	0.0802547	0.0214305	0.00643223	0.0136669
0	1	0.0564984	0.0214681	0.00533838	0.0224421	0.0666365	0.0237378	0.0358452	0.0145345	0.0364478	0.0107498
0	1	0.16641	0.240982	0.00958972	0.0165054	0.204861	0.0642676	0.0210476	0.0558325	0.0155758	0.0315426
0	1	0.153013	0.271104	0.00834024	0.0102991	0.232432	0.0666083	0.0179889	0.0762017	0.0121203	0.022075
0	1	0.146205	0.237465	0.00410965	0.00455793	0.0371227	0.166592	0.101397	0.189195	0.00839931	0.0137329
0	1	0.0543133	0.00739315	0.0135488	0.0113427	0.0898694	0.0309817	0.00679152	0.00687649	0.0264208	0.0243028
0	1	0.05045	0.03064	0.00834024	0.0477511	0.0967292	0.0285482	0.0292077	0.0239277	0.0358245	0.0127351
0	1	0.270962	0.341942	0.0147399	0.00799435	0.0258535	0.377273	0.101501	0.299913	0.00914351	0.0171198
0	1	0.230273	0.216437	0.0298195	0.0663095	0.068923	0.222524	0.415606	0.128485	0.0667265	0.0285726
0	1	0.0292592	0.02924	0.00717198	0.0348449	0.0689489	0.0106237	0.00711524	0.0310143	0.0203246	0.0069879
0	1	0.0373332	0.0250247	0.00954908	0.00427755	0.0395177	0.0154909	0.00263547	0.00726722	0.00098354	0.0266458
0	1	0.0326248	0.0139312	0.0209958	0.00851109	0.0651513	0.00956449	0.00395321	0.0149887	0.0156084	0.0224732
0	1	0.0354814	0.0103822	0.00713137	0.00915988	0.0537963	0.0188354	0.0307016	0.0210202	0.0390198	0.0148175
0	1	0.0923666	0.0804772	0.0179868	0.0202726	0.116044	0.0646931	0.0350832	0.0393445	0.0210613	0.0103342
0	1	0.0299335	0.0183319	0.00888375	0.00827472	0.0727171	0.0199552	0.00918792	0.023122	0.0131038	0.0108666
0	1	0.00605411	0.00199017	0.0384322	0.00478676	0.00903961	0.00779907	0.0052347	0.00343824	0.0246866	0.0175723
0	1	0.324484	1.23317	0.0105955	0.0414651	0.0165993	0.459703	0.577948	0.750024	0.0103784	0.0221896
0	1	0.179806	1.21583	0.00771551	0.0152014	0.151349	0.0977222	0.0765191	0.343181	0.00717644	0.0114844
0	1	0.180756	0.166932	0.011918	0.0112987	0.108411	0.0796147	0.0290552	0.0793956	0.00691093	0.00866827
0	1	0.33107	0.232942	0.0106605	0.0237152	0.0542958	0.321543	0.368144	0.263763	0.0103664	0.0206449
0	1	0.013791	0.00753695	0.0288501	0.0088795	0.0154965	0.01088	0.00463021	0.0111158	0.0123127	0.0166873
0	1	0.0861452	0.0706174	0.0087635	0.0346165	0.0764	0.0336991	0.153663	0.0231415	0.0269987	0.0120103
0	1	0.0124426	0.00625811	0.0171907	0.0105244	0.00697621	0.0121746	0.0058392	0.00881052	0.0110013	0.00605019
0	1	0.188488	0.657901	0.00600372	0.0642619	0.166185	0.0809204	0.331157	0.173042	0.0173742	0.0238699
0	1	0.0817178	0.0486191	0.0148062	0.0266385	0.0818931	0.0289036	0.0279988	0.0179727	0.0217424	0.0228632
0	1	0.108965	0.324789	0.0118856	0.00980872	0.191258	0.0534183	0.00594664	0.0888052	0.0056619	0.0344158
0	1	0.00403419	0.00867197	0.00892516	0.0322951	0.00855483	0.00523612	0.0205156	0.0121658	0.0293715	0.00743989
0	1	0.0743237	0.0135075	0.0446624	0.00641633	0.0564255	0.0419187	0.00263547	0.0205547	0.0254373	0.0222789
0	1	0.135739	0.29016	0.00354538	0.00859914	0.0429734	0.166334	0.0698305	0.174685	0.0108712	0.0173989
0	1	0.0238765	0.0140749	0.0280082	0.00799435	0.0566229	0.0191269	0.00391696	0.0113388	0.0172773	0.0316872
0	1	0.287807	0.342137	0.00533838	0.0242865	0.146954	0.147361	0.280811	0.172202	0.0047045	0.0118776
0	1	0.0544842	0.0213243	0.0140762	0.00823069	0.0742342	0.0247335	0.0368368	0.0195356	0.025916	0.0111081
0	1	0.0216913	0.00341281	0.033799	0.00731192	0.021972	0.00956449	0.00128148	0.0149252	0.0158151	0.00689484
0	1	0.155334	0.0214698	0.00650664	0.0778208	0.060286	0.105985	0.359243	0.040343	0.0365478	0.0116231
0	1	0.00470844	0.00341281	0.026157	0.00423352	0.0109467	0.0070929	0.00267173	0.00841982	0.0206382	0.00385892
0	1	0.0274269	0.0160202	0.0125103	0.00641633	0.0435395	0.018454	0.00199474	0.0120377	0.0101271	0.0127223
0	1	0.173998	0.310631	0.0118856	0.0142659	0.2005	0.0718003	0.0165141	0.0619396	0.0178474	0.019337
0	1	0.126321	0.0452108	0.0094679	0.010823	0.150962	0.0390144	0.0128241	0.0246685	0.0147276	0.0185348
0	1	0.0899129	0.0333893	0.0126645	0.00576751	0.105021	0.0330196	0.0051622	0.0232685	0.012599	0.0202586
0	1	0.0407137	0.0674586	0.00954095	0.0313416	0.0624985	0.0217079	0.0158491	0.0287172	0.00923815	0.0120667
0	1	0.374215	0.770749	0.00771551	0.0681981	0.0393894	0.31524	0.812634	0.436751	0.0197231	0.0277154
0	1	0.0211824	0.0437914	0.00775611	0.0526421	0.040733	0.0128807	0.0111102	0.0172108	0.0149795	0.00680181
0	1	0.0899049	0.0590699	0.00417012	0.00516272	0.15623	0.0392723	0.0101662	0.0311712	0.0103664	0.00928421
0	1	0.0134511	0.00270149	0.0438347	0.00920393	0.0297386	0.0127735	0.00591169	0.0147651	0.0195099	0.0101676
0	1	0.00605411	0.0102384	0.0108635	0.110921	0.00921656	0.0091814	0.0269955	0.0110766	0.0353511	0.0105901
0	1	0.117519	0.0329261	0.0140357	0.0130446	0.0908834	0.0602961	0.00854718	0.0279554	0.00890412	0.019362
0	1	0.0571699	0.0227487	0.0149687	0.00516272	0.080272	0.0185797	0.0110538	0.0363361	0.00964832	0.0122896
0	1	0.0564984	0.0366858	0.0164046	0.00727922	0.054765	0.0319649	0.00591169	0.0275255	0.015097	0.0147711
0	1	0.372279	0.537962	0.0656276	0.0119034	0.0979413	0.237805	0.0271043	0.419895	0.0356469	0.0478164
0	1	0.0995729	0.175843	0.00958972	0.0116231	0.148074	0.0453061	0.00929939	0.0604489	0.0126251	0.0276103
0	1	0.0991933	0.375621	0.00705016	0.0108451	0.0717098	0.0579231	0.0161987	0.11344	0.00837318	0.0139611
0	1	0.0470788	0.00341281	0.0362003	0.00439515	0.0642278	0.0186502	0.0051622	0.00879096	0.0187657	0.021175
0	1	0.0211851	0.00469165	0.0237145	0.00601313	0.0216404	0.00815216	0.00388071	0.0110961	0.0192825	0.0169617
0	1	0.201031	0.321156	0.00529778	0.0134375	0.162843	0.0789267	0.0164899	0.104046	0.00973428	0.0132486
0	1	0.13452	0.156899	0.0085674	0.00943624	0.0254711	0.176608	0.0563087	0.164628	0.00632016	0.00948227
0	1	0.0363246	0.00810447	0.0094679	0.0127183	0.0273946	0.0195367	0.0349314	0.0133493	0.0180215	0.0137561
0	1	0.140404	0.0938255	0.0135444	0.0137178	0.174288	0.0596959	0.0217252	0.0466574	0.0153103	0.0270988
0	1	0.186439	0.0688534	0.0132764	0.111722	0.0887315	0.148225	0.194572	0.127984	0.0792967	0.0171743
0	1	0.325148	0.494092	0.00804426	0.0128999	0.114705	0.166472	0.0258692	0.337151	0.00815997	0.00702708
0	1	0.218033	0.181375	0.00650664	0.0125963	0.0450094	0.166235	0.0301628	0.126092	0.00659733	0.0130672
0	1	0.176455	0.359949	0.0120879	0.0523233	0.157381	0.0784315	0.0412736	0.0770221	0.00742772	0.0290725
0	1	0.0215251	0.00142265	0.0147657	0.00609191	0.0256644	0.0115757	0.00377457	0.00498158	0.0160544	0.0255843
0	1	0.00579104	0.00881579	0.00358599	0.065681	0.0103886	0.0132339	0.00530721	0.0111158	0.0293715	0.00207054
0	1	0.317646	0.663555	0.00752071	0.0079063	0.13517	0.150301	0.0199474	0.180241	0.00693704	0.0214605
0	1	0.0595982	0.0382519	0.015431	0.0129738	0.0472659	0.0332016	0.0232546	0.0358509	0.0210316	0.00961797
0	1	0.00403419	0.00199017	0.0176311	0.00771398	0.0130355	0.00910413	0.00463021	0.0129911	0.0199327	0.00676927
0	1	0.00235422	0.00724932	0.0350403	0.00399717	0.0123738	0.00402244	0.00263547	0.0172499	0.0337314	0.00762179
0	1	0.0151339	0.00899172	0.0327769	0.0125523	0.028366	0.0124964	0.00776144	0.0118581	0.0416897	0.0332201
0	1	0.0465455	0.0269443	0.0117638	0.0121375	0.0665968	0.0232905	0.012269	0.018517	0.0167725	0.0166864
0	1	0.303503	0.361092	0.0143439	0.103691	0.0408175	0.420146	0.614664	0.488572	0.0943611	0.0252999
0	1	0.0258964	0.0248809	0.00891108	0.0170509	0.0362046	0.0180617	0.00470271	0.0152964	0.0133432	0.0127649
0	1	0.22244	0.259121	0.00784557	0.023578	0.0367148	0.274641	0.320195	0.259177	0.0120147	0.00986543
0	1	0.0129739	0.00724932	0.0130945	0.00395314	0.0244117	0.0112227	0.0051622	0.0075016	0.0287013	0.00755203
0	1	0.0413646	0.0289974	0.00958972	0.00734552	0.109682	0.0209086	0.00918792	0.0192534	0.00897812	0.018494
0	1	0.00269134	0.00412414	0.0190982	0.00241916	0.00789308	0.00500263	0.00199474	0.00843941	0.022255	0.00818591
0	1	0.390269	0.820549	0.00747211	0.0330291	0.0825543	0.262561	0.477146	0.519161	0.0138219	0.0120043
0	1	0.299558	0.659561	0.0101332	0.0088795	0.166091	0.15431	0.109829	0.362258	0.00443901	0.0124257
0	1	0.174546	0.263724	0.0102949	0.00994948	0.204209	0.0825967	0.0304167	0.0959976	0.00887801	0.0123915
0	1	0.170411	0.408027	0.00538705	0.0247686	0.181132	0.0599492	0.0869831	0.128843	0.00940776	0.0231601
0	1	0.0242165	0.00739315	0.0279414	0.0079503	0.0393618	0.0157366	0.000676995	0.0118385	0.0316835	0.00586025
0	1	0.287137	0.785466	0.0101089	0.0110623	0.0329463	0.34527	0.208623	0.594588	0.00568804	0.0132016
0	1	0.303038	0.223451	0.0167211	0.0144547	0.0731807	0.32284	0.234058	0.412829	0.00345547	0.00769593
0	1	0.00840834	0.00398033	0.0222947	0.00448758	0.0189948	0.00638673	0.00779768	0.0122292	0.0307636	0.0115366
0	1	0.20069	0.719667	0.0120481	0.0243075	0.397709	0.0840183	0.0533264	0.154491	0.0160806	0.0411701
0	1	0.229277	0.137789	0.00775611	0.0396964	0.164388	0.0849837	0.0151358	0.0598151	0.0178083	0.0155067
0	1	0.274423	0.843649	0.0125266	0.010359	0.0285655	0.268964	0.250487	0.496201	0.00592739	0.0153651
0	1	0.258285	0.141317	0.0619592	0.0259457	0.0919106	0.19346	0.0196409	0.192477	0.042954	0.0566934
0	1	0.257873	0.141317	0.0595902	0.0252904	0.0912738	0.193323	0.0173092	0.192054	0.0418885	0.0572133
0	1	0.119746	0.24614	0.0178567	0.0111023	0.0277502	0.277066	0.240259	0.319114	0.0140612	0.0184447
0	1	0.0975229	0.00469165	0.0478541	0.00427755	0.044863	0.0401171	0.0108872	0.0400577	0.0270258	0.012558
0	1	0.149843	0.0456377	0.0123724	0.0138282	0.0360721	0.0978195	0.030308	0.112602	0.0101271	0.0191217
0	1	0.087504	0.0316989	0.0166399	0.00516272	0.0827137	0.0541931	0.00707121	0.0256502	0.0225164	0.0246119
0	1	0.0953968	0.0282861	0.0227328	0.00455793	0.0892556	0.0553978	0.00861967	0.0233254	0.020946	0.0204924
0	1	0.0332962	0.0153538	0.022603	0.00702111	0.0556832	0.0188263	0.00790915	0.0206686	0.0185002	0.00832479
0	1	0.0417017	0.0491597	0.00475425	0.0757253	0.111323	0.0207092	0.0321425	0.0237161	0.0137406	0.0152983
0	1	0.0335782	0.0877035	0.0107986	0.041617	0.104315	0.0195132	0.0334499	0.0367236	0.0244537	0.0171041
0	1	0.151007	0.107053	0.0130133	0.00674073	0.135539	0.0574493	0.0111299	0.070501	0.016721	0.0202574
0	1	0.0232051	0.00284529	0.0131351	0.00278759	0.0338128	0.0096718	0.00338498	0.0210593	0.0288927	0.00888432
0	1	0.0226444	0.00284529	0.0131351	0.00263272	0.0325393	0.0096718	0.00338498	0.0210593	0.0288927	0.00888432
0	1	0.0353133	0.00938329	0.0221407	0.0085551	0.0836829	0.0224765	0.00926041	0.0176211	0.0281747	0.0113667
0	1	0.0719314	0.0794893	0.0244366	0.00915988	0.0559229	0.0457185	0.0365226	0.0569998	0.0244896	0.0125457
0	1	0.248797	0.363846	0.00825903	0.0134375	0.191555	0.0943362	0.102024	0.0834363	0.0113499	0.0269593
0	1	0.202891	0.0578683	0.0380621	0.00609191	0.0567567	0.166774	0.00726569	0.0992713	0.0185764	0.0405164
0	1	0.196369	0.471233	0.00844566	0.0119802	0.0203703	0.321855	0.416376	0.485207	0.0165593	0.0152821
0	1	0.00437131	0.00523942	0.0177269	0.00831876	0.00921656	0.00589514	0.00259923	0.0149252	0.0187657	0.00462129
0	1	0.170916	0.108252	0.00471364	0.00488234	0.0358803	0.094486	0.0226488	0.0481752	0.00861254	0.019989
0	1	0.116238	0.0911239	0.00116826	0.0174786	0.15488	0.0497421	0.031517	0.0585481	0.0212376	0.00489793
0	1	0.0822229	0.0361973	0.008562	0.0142857	0.117866	0.0459117	0.024747	0.0151748	0.0239227	0.019211
0	1	0.230172	0.21542	0.00771551	0.037008	0.115743	0.111704	0.0913988	0.112173	0.0121203	0.0102606
0	1	0.0477416	0.0182638	0.015431	0.0119034	0.0463453	0.0226223	0.00914621	0.0160598	0.00664544	0.00886936
0	1	0.125782	0.1247	0.010758	0.00367276	0.104284	0.0613333	0.0117146	0.0290884	0.0135825	0.0180022
0	1	0.0982001	0.0758763	0.0107823	0.0855273	0.1263	0.044568	0.0652464	0.0291839	0.0326343	0.0168051
0	1	0.0100911	0.00469165	0.0181747	0.00357834	0.0108989	0.0049744	0.00192223	0.00689606	0.0114592	0.00511844
0	1	0.0857659	0.0232354	0.00596311	0.00605194	0.0775852	0.0397038	0.00605669	0.0187346	0.020204	0.00922531
0	1	0.130033	0.081037	0.01382	0.0163814	0.249783	0.0590314	0.0767082	0.0537064	0.0212376	0.00897137
0	1	0.018084	0.00270149	0.0258157	0.00585557	0.0308848	0.00638673	0.00192223	0.0107251	0.0180215	0.00760085
0	1	0.00908255	0.00359043	0.0155528	0.00496112	0.0144627	0.00804487	0.00331247	0.010992	0.0207732	0.00977643
0	1	0.181241	0.195902	0.00838082	0.0458821	0.160534	0.0875132	0.323931	0.0752898	0.0596873	0.01094
0	1	0.332024	0.69532	0.00821841	0.00516272	0.14852	0.161129	0.0188412	0.190176	0.00693704	0.020382
0	1	0.339494	0.685737	0.00763432	0.00351113	0.153823	0.160855	0.023151	0.190106	0.00623424	0.0151753
0	1	0.129713	0.0574124	0.0123885	0.0193811	0.0385964	0.125313	0.141122	0.089177	0.0207589	0.0125737
0	1	0.284278	0.246744	0.00237712	0.00823069	0.202752	0.122031	0.0685211	0.140595	0.00616673	0.00916947
0	1	0.142987	0.122221	0.00479485	0.0107015	0.172594	0.0631069	0.040363	0.0630634	0.0108451	0.00946059
0	1	0.0075881	0.00540298	0.0369399	0.00702111	0.0122223	0.00649403	0.00388071	0.0134014	0.0215798	0.00942586
0	1	0.0189064	0.00554422	0.0197635	0.00367276	0.0343804	0.00885833	0.0045926	0.0130107	0.0206847	0.00774757
0	1	0.157515	0.0373894	0.0106768	0.00737578	0.167542	0.0781085	0.0106137	0.0353697	0.0219818	0.0157185
0	1	0.015471	0.00412414	0.0281038	0.00641633	0.0324531	0.00779907	0.00131774	0.0108335	0.0218902	0.00940422
0	1	0.0706265	0.0233145	0.00896495	0.0129688	0.0804058	0.0346725	0.0197299	0.0252057	0.0163199	0.0135816
0	1	0.0919264	0.120714	0.00417012	0.0618382	0.124568	0.0368878	0.03591	0.0233254	0.0298883	0.012939
0	1	0.0151311	0.00675209	0.0119668	0.0167858	0.0287937	0.0144316	0.00199474	0.013434	0.0204673	0.00780492
0	1	0.0312735	0.0221717	0.0143439	0.0100335	0.060697	0.0140773	0.00790643	0.0210593	0.0118722	0.012713
0	1	0.27871	0.171571	0.00592251	0.0450757	0.0876014	0.185037	0.221004	0.165251	0.0298763	0.00614923
0	1	0.123085	0.139895	0.00834024	0.00548713	0.172924	0.0668929	0.0179164	0.0700741	0.0108974	0.017606
0	1	0.0359847	0.0102384	0.0130538	0.00617999	0.070361	0.0241941	0.00391696	0.0153159	0.0280126	0.0118619
0	1	0.251219	0.243685	0.00592251	0.0312141	0.1525	0.0952647	0.293304	0.0821887	0.0264208	0.0106487
0	1	0.0951687	0.0668182	0.00838082	0.0076259	0.175342	0.0431875	0.0128173	0.03325	0.0140054	0.0196229
0	1	0.0130399	0.00469165	0.0215482	0.0159626	0.0187361	0.0146266	0.00192223	0.0095724	0.0144491	0.0119737
0	1	0.109291	0.0753476	0.00894468	0.00483831	0.0842652	0.0370632	0.00726569	0.0347732	0.0118548	0.0248148
0	1	0.0601927	0.0108059	0.017224	0.00427755	0.0557255	0.0346701	0.00730194	0.0303312	0.0113761	0.0395825
0	1	0.0601086	0.0108059	0.017224	0.00427755	0.0554245	0.0345524	0.00730194	0.0306514	0.0113761	0.0393907
0	1	0.0512427	0.00909243	0.0155122	0.00395314	0.0598293	0.0155001	0.00792619	0.0126395	0.0173373	0.00965271
0	1	0.0188337	0.00724932	0.0232075	0.00613594	0.01935	0.0177478	0.00327622	0.0121771	0.0225698	0.0166242
0	1	0.00470844	0.00199017	0.0568061	0.00581153	0.00473585	0.00829067	0.00452145	0.00843941	0.0213853	0.0208255
0	1	0.0124453	0.00724932	0.0251655	0.00241916	0.0149193	0.00938856	0.00851092	0.0118065	0.00911737	0.0146254
0	1	0.274208	0.587274	0.0113827	0.00766993	0.10881	0.088292	0.0143501	0.128068	0.0170795	0.016405
0	1	0.0258955	0.0382446	0.0188595	0.00367276	0.0799963	0.01196	0.010503	0.0235664	0.023975	0.0119387
0	1	0.013141	0.00142265	0.0214347	0.0116231	0.0326407	0.00981949	0.00135399	0.0107251	0.0193739	0.0151733
0	1	0.00672835	0.00454785	0.0216108	0.00931109	0.00840337	0.00758391	0.00263547	0.00906016	0.0366705	0.00842083
0	1	0.136191	0.087052	0.0218648	0.0165494	0.121115	0.0626629	0.0380695	0.0504267	0.0139611	0.00926178
0	1	0.0198423	0.00398583	0.0136948	0.0079503	0.0150686	0.00720019	0.00733818	0.00669092	0.0232308	0.0301475
0	1	0.0258992	0.0108059	0.0243636	0.010045	0.0540796	0.0187973	0.00327622	0.00996317	0.0179714	0.0169173
0	1	0.151327	0.237552	0.00533838	0.0110623	0.135937	0.0588929	0.0124252	0.0802325	0.0047045	0.021717
0	1	0.0356476	0.0140749	0.010052	0.00920393	0.0735561	0.0153523	0.00722944	0.0179923	0.00765512	0.0221582
0	1	0.0235422	0.00426795	0.0135568	0.00702111	0.0171079	0.0196206	0.00840219	0.00687649	0.0103664	0.0186024
0	1	0.00269134	0.000711325	0.00842146	0.00399717	0.00693945	0.0127925	0.00587544	0.00498158	0.0130777	0.0387861
0	1	0.0389562	0.0166326	0.0119262	0.00669671	0.0975364	0.023996	0.00753201	0.0139842	0.0192367	0.0463233
0	1	0.0424098	0.0338328	0.0114233	0.0309161	0.0694324	0.0148539	0.0972066	0.0267636	0.0576398	0.013989
0	1	0.183094	0.0290051	0.0199243	0.00892355	0.184087	0.0684117	0.0123916	0.0231013	0.0192705	0.0721783
0	1	0.0242108	0.00952713	0.0175566	0.00581153	0.0344877	0.0228583	0.00267173	0.0135186	0.0121826	0.0121975
0	1	0.195888	0.444672	0.00977634	0.0143226	0.197642	0.0839129	0.0492896	0.208985	0.00824262	0.00942658
0	1	0.254877	0.589788	0.0106768	0.0156202	0.148332	0.0994386	0.0401353	0.214362	0.00813382	0.0149106
0	1	0.209427	0.448927	0.00481907	0.0171415	0.180414	0.0669934	0.0650191	0.12549	0.00839931	0.00905367
0	1	0.17381	0.258426	0.00533838	0.0490435	0.083591	0.138371	0.130351	0.10697	0.020254	0.0142849
0	1	0.0751707	0.00199017	0.0161838	0.00427755	0.0224205	0.0321316	0.00564706	0.0225831	0.0096222	0.00920704
0	1	0.078355	0.0496806	0.0135974	0.00395314	0.100911	0.0442468	0.00861967	0.0197846	0.00940898	0.0203758
0	1	0.0783635	0.0185295	0.0203883	0.0123003	0.0666048	0.0480546	0.00854718	0.0287368	0.0280055	0.0239261
0	1	0.252165	0.844103	0.00237712	0.0109742	0.257212	0.102105	0.166814	0.292463	0.0039603	0.0124509
0	1	0.47511	1.43812	0.0117234	0.028541	0.289409	0.240634	0.312146	0.709542	0.0131038	0.0151824
0	1	0.0907976	0.032206	0.0191388	0.00950599	0.104655	0.0465877	0.0153534	0.024828	0.0196673	0.0150814
0	1	0.0329591	0.0133801	0.0255643	0.00455793	0.0601733	0.0255697	0.00519845	0.0140673	0.0120408	0.0121777
0	1	0.346952	0.471405	0.0104495	0.0558722	0.142782	0.299059	0.323132	0.282477	0.0338366	0.0092902
0	1	0.258752	0.742803	0.00834024	0.00738956	0.250131	0.104261	0.0364372	0.207272	0.00938285	0.00718899
0	1	0.154068	0.109929	0.0107306	0.045431	0.0574805	0.191878	0.431115	0.209805	0.0425645	0.00837803
0	1	0.0191709	0.0176316	0.00354538	0.00455793	0.0372251	0.00956449	0.00263547	0.00191449	0.00863867	0.00601858
0	1	0.0178196	0.00582667	0.0343102	0.00060479	0.0186883	0.00939837	0.00459396	0.0107251	0.031133	0.00706228
0	1	0.00639125	0.00383653	0.0148875	0.00334835	0.00682473	0.00603365	0.000640745	0.00841982	0.0163983	0.0047006
0	1	0.00269134	0.00398033	0.0269886	0.00492637	0.0154273	0.0095553	0.00858407	0.00881052	0.0196738	0.00687412
0	1	0.0319886	0.0270072	0.0160963	0.00827472	0.0455535	0.0117234	0.0052347	0.0144856	0.0154016	0.00469462
0	1	0.203092	0.187529	0.0162994	0.0204585	0.100026	0.131667	0.192846	0.185878	0.0233116	0.00666311
0	1	0.048277	0.0186228	0.0191792	0.00674073	0.0543356	0.0223183	0.00787018	0.0143032	0.0195099	0.0127185
0	1	0.00100855	0.000711325	0.0362572	0.0076259	0.0101334	0.0070929	0.00979243	0.00613418	0.0201918	0.0119729
0	1	0.0121054	0.00380357	0.0695615	0.000890385	0.0134944	0.011979	0.000640745	0.00642225	0.0232308	0.00738408
0	1	0.00369989	0.00796065	0.0517534	0.00553115	0.00778941	0.0133497	0.00323997	0.00306709	0.0285735	0.0133135
0	1	0.20651	0.244185	0.0118856	0.0104135	0.104447	0.102693	0.0833467	0.128856	0.00667158	0.0210749
0	1	0.221782	0.256007	0.00896495	0.0088795	0.145786	0.0866191	0.0198385	0.0733624	0.00948621	0.0111596
0	1	0.00944299	0.00199017	0.0733295	0.00581153	0.00631447	0.0146774	0.00455771	0.00304752	0.0281224	0.0279552
0	1	0.0320633	0.0157107	0.00834024	0.0088795	0.0795926	0.0258528	0.00459396	0.022544	0.0140874	0.010432
0	1	0.0133397	0.0059705	0.0121493	0.0093835	0.0283393	0.0113611	0.00534345	0.0156674	0.0165931	0.00644934
0	1	0.0134511	0.0059705	0.0113015	0.0085551	0.0275306	0.0113611	0.00534345	0.0149267	0.0175428	0.00687018
0	1	0.0908031	0.00796065	0.0148062	0.00924087	0.0502128	0.0489011	0.00607188	0.0267636	0.0108712	0.0221182
0	1	0.00470844	0.00710552	0.018222	0.0018584	0.00865497	0.00578785	0.00327622	0.00497505	0.0123488	0.0136327
0	1	0.0806318	0.0333406	0.0178893	0.00520675	0.0693915	0.0312608	0.00763684	0.0110766	0.0147195	0.0191561
0	1	0.0124426	0.0133636	0.0108798	0.0140862	0.0359016	0.0164428	0.0052347	0.0157066	0.015097	0.00380986
0	1	0.114286	0.0234978	0.00779669	0.0845484	0.104865	0.0836425	0.385833	0.0336538	0.0575048	0.0129079
0	1	0.148945	0.00453908	0.0793766	0.00246319	0.0340459	0.0953583	0.00466646	0.014886	0.00921893	0.0483035
0	1	0.0946132	0.0237459	0.00836905	0.00911585	0.13081	0.0446759	0.00918792	0.0156871	0.0283881	0.0113608
0	1	0.0897946	0.0726449	0.00841321	0.0560363	0.128171	0.0378669	0.023151	0.0382702	0.0322182	0.0231333
0	1	0.141519	0.0297087	0.0504551	0.00741537	0.0514099	0.0622154	0.0138182	0.0584502	0.0127638	0.0138473
0	1	0.132358	0.055976	0.00596311	0.0327264	0.0701132	0.063562	0.0802244	0.0607749	0.0237357	0.00835547
0	1	0.260539	0.112783	0.0114233	0.0297381	0.0669056	0.167089	0.271841	0.148258	0.0409739	0.0122496
0	1	0.110081	0.0359591	0.0372876	0.0101511	0.0599874	0.0501419	0.00587544	0.0443652	0.0224866	0.0155138
0	1	0.0770122	0.0709424	0.0208912	0.00936148	0.0771213	0.0308536	0.00929666	0.0447363	0.00940898	0.0229849
0	1	0.134854	0.175461	0.00475425	0.00213877	0.0948997	0.0605199	0.00858343	0.0569656	0.0119288	0.0289254
0	1	0.0487008	0.0293432	0.00838082	0.0085551	0.0729113	0.0340608	0.00854718	0.0304835	0.0121229	0.0177828
0	1	0.0548157	0.0183429	0.0126482	0.0109742	0.0579942	0.0218775	0.00530721	0.0172363	0.0168248	0.0158049
0	1	0.219822	0.292073	0.010044	0.0144734	0.0984165	0.0898194	0.110109	0.0979363	0.0150709	0.0147928
0	1	0.00571698	0.00284529	0.0710056	0.00504512	0.00779076	0.00317776	0.0052347	0.00763836	0.0203368	0.0136384
0	1	0.0978576	0.0541736	0.00537898	0.0155762	0.108614	0.0325326	0.0105419	0.0515038	0.00667158	0.0146078
0	1	0.200688	0.519685	0.0101738	0.00766284	0.0187802	0.39549	0.370355	0.580427	0.0145922	0.0141356
0	1	0.0739809	0.00668182	0.0193253	0.00753031	0.0447116	0.0462892	0.00861967	0.0255785	0.0157889	0.0143787
0	1	0.0588499	0.0657213	0.00592251	0.0569644	0.103982	0.0319631	0.149674	0.0168396	0.0306586	0.0412626
0	1	0.0252222	0.0149158	0.0139789	0.0100891	0.0516532	0.00910413	0.00452145	0.0267832	0.0180215	0.00592348
0	1	0.0908564	0.168121	0.0094679	0.0250605	0.0901804	0.0472087	0.032065	0.0469828	0.00619289	0.00897124
0	1	0.122743	0.132456	0.0126322	0.0346328	0.101972	0.050338	0.0455191	0.056035	0.0101271	0.011901
0	1	0.129841	0.0963537	0.00654725	0.0734569	0.169629	0.0693315	0.088539	0.0301188	0.0299034	0.019239
0	1	0.143116	0.0604375	0.0134273	0.00991549	0.0570845	0.0975899	0.0976535	0.0737379	0.0255169	0.0102993
0	1	0.026905	0.0187919	0.00592251	0.0156202	0.0557523	0.0159212	0.00790643	0.0137726	0.025198	0.014585
0	1	0.126081	0.0183455	0.0408131	0.0079503	0.0546897	0.0760263	0.0126454	0.0174604	0.0143005	0.0474163
0	1	0.0110969	0.0115766	0.0050949	0.0217526	0.0300416	0.0115849	0.00730194	0.0107055	0.0187396	0.00760983
0	1	0.232996	0.269964	0.00709077	0.00505188	0.0426656	0.292074	0.197071	0.425169	0.00233593	0.0131094
0	1	0.0193542	0.0059705	0.02081	0.00952835	0.0423574	0.0138328	0.00199474	0.00889355	0.0233015	0.0188134
0	1	0.0141253	0.00412414	0.0245373	0.00883025	0.0446754	0.00766054	0.00530721	0.0122488	0.029699	0.014088
0	1	0.0184966	0.0137874	0.0118856	0.00669671	0.0312805	0.0144004	0.00199474	0.0194964	0.0285359	0.00699389
0	1	0.0689437	0.0492594	0.0119668	0.0137618	0.0896206	0.0243804	0.0540486	0.0401992	0.0145922	0.0104506
0	1	0.0248879	0.0290336	0.00533838	0.0282605	0.0520113	0.0070525	0.0138182	0.0144519	0.0257768	0.00702556
0	1	0.0521243	0.0207568	0.0176286	0.0101238	0.0511513	0.0242412	0.015168	0.01748	0.0197493	0.0163347
0	1	0.07796	0.0678232	0.00896495	0.0409854	0.0850637	0.0351114	0.0190891	0.0279163	0.00842544	0.00698353
0	1	0.0295935	0.0278624	0.0167211	0.0150154	0.102413	0.0186594	0.00993612	0.0270708	0.0130157	0.024322
0	1	0.00874264	0.0105831	0.0232683	0.00734552	0.0153795	0.00483589	0.00459396	0.0129911	0.0263442	0.0120184
0	1	0.221143	0.160643	0.0702796	0.0425216	0.0684408	0.288639	0.0900576	0.279932	0.058582	0.229272
0	1	0.0279107	0.00796065	0.026619	0.0103695	0.0492746	0.0165501	0	0.0141633	0.0199647	0.0256595
0	1	0.0688243	0.0155377	0.0173458	0.00652233	0.105496	0.0314323	0.0132557	0.0256306	0.0171681	0.0104411
0	1	0.0400245	0.0110859	0.0283639	0.0126392	0.08908	0.033623	0.0390852	0.0153159	0.0488564	0.0109827
0	1	0.0144597	0.0169203	0.00776424	0.00488234	0.0407013	0.00638673	0.012816	0.00726722	0.0187592	0.0125837
0	1	0.0117711	0.0059705	0.0294746	0.00706514	0.0152759	0.0069544	0.0035254	0.0114023	0.016191	0.00644036
0	1	0.00605411	0.0190821	0.00803802	0.060532	0.0251569	0.0143576	0.0192341	0.0256306	0.0174568	0.00531054
0	1	0.315989	0.731916	0.010758	0.0222729	0.0611094	0.323721	0.439744	0.595716	0.0101271	0.0200581
0	1	0.268085	0.564349	0.00658785	0.0188841	0.0748929	0.228489	0.322576	0.439848	0.00890412	0.0145987
0	1	0.126602	0.130168	0.0232439	0.00455793	0.05069	0.14275	0.0536355	0.112618	0.0162676	0.0114219
0	1	0.0248823	0.0137951	0.0178487	0.00674073	0.0316201	0.0182377	0.00587544	0.0152964	0.0122269	0.0161937
0	1	0.175016	0.400925	0.00471364	0.0109742	0.12281	0.0809349	0.0144589	0.116579	0.00691093	0.0210303
0	1	0.135734	0.105615	0.00509499	0.0199858	0.06868	0.0739032	0.14057	0.110809	0.0334461	0.00375689
0	1	0.157123	0.214991	0.00300186	0.0088795	0.229436	0.070209	0.012449	0.0907599	0.0047045	0.00807918
0	1	0.0178224	0.0130837	0.00654725	0.0208449	0.0284629	0.0150403	0.00794268	0.0133818	0.00654429	0.0100022
0	1	0.0775355	0.00668182	0.0624873	0.00573913	0.0416084	0.0333564	0.00331247	0.0110766	0.0192705	0.0276848
0	1	0.267776	0.174539	0.00717198	0.0275705	0.157512	0.0929652	0.0108089	0.0694515	0.0207328	0.0125221
0	1	0.230538	0.140241	0.00775611	0.0400319	0.168599	0.0877109	0.0151358	0.0598731	0.0182181	0.0155067
0	1	0.0314434	0.0182276	0.00896495	0.0245158	0.0470524	0.0173948	0.0211201	0.0168396	0.0368228	0.00866251
0	1	0.254772	0.331282	0.0103765	0.00646035	0.0285407	0.332672	0.0115558	0.383319	0.013848	0.0109429
0	1	0.0144597	0.00867197	0.0239337	0.00674073	0.0148684	0.0125277	0.0071589	0.0108477	0.0183982	0.00615222
0	1	0.214132	0.0341579	0.0463166	0.0072899	0.0794837	0.0943144	0.0152447	0.0391714	0.0151398	0.0129294
0	1	0.144464	0.177847	0.0173864	0.0727276	0.162357	0.0567801	0.0552725	0.0571349	0.0394746	0.0216293
0	1	0.0410246	0.00852817	0.0303672	0.00641633	0.0321304	0.0195132	0.00154912	0.0080291	0.0219557	0.00666611
0	1	0.0443902	0.0419407	0.00529778	0.00460956	0.0785242	0.0204935	0.0111134	0.0357333	0.0114515	0.00624827
0	1	0.394685	1.24454	0.0116966	0.0233342	0.156326	0.275408	0.3281	0.613939	0.00666834	0.0129138
0	1	0.244695	0.663297	0.0104739	0.0284961	0.180515	0.125252	0.105771	0.271565	0.0112782	0.00638587
0	1	0.146121	0.138448	0.00533838	0.0319449	0.100795	0.0973322	0.205946	0.0997874	0.0385149	0.00728203
0	1	0.178238	0.0697997	0.0108392	0.0125418	0.0753671	0.132325	0.061003	0.111685	0.0212376	0.0128154
0	1	0.499631	0.982876	0.0125103	0.0386359	0.196336	0.27847	0.532809	0.471673	0.0278908	0.010663
0	1	0.0208509	0.0059705	0.0323466	0.00581153	0.0657549	0.0204757	0.00527095	0.0141829	0.0218037	0.00874563
0	1	0.0238765	0.0125085	0.0119332	0.0156643	0.0789787	0.014892	0.00851092	0.0213914	0.0231872	0.00792263
0	1	0.168511	0.178751	0.0104334	0.0139194	0.176368	0.0759965	0.0107515	0.0899356	0.0128383	0.0122068
0	1	0.159564	0.0264059	0.0385938	0.00892355	0.0734615	0.115071	0.00647994	0.0283265	0.0143202	0.0496198
0	1	0.204892	0.513957	0.00813737	0.0145673	0.154319	0.0766096	0.0266942	0.197123	0.00918194	0.0189872
0	1	0.0519717	0.0325557	0.00767488	0.0111063	0.0817143	0.027482	0.0138544	0.0290297	0.0204935	0.0148249
0	1	0.221778	0.23528	0.0119262	0.00334835	0.0833469	0.119237	0.0563184	0.171216	0.00792058	0.0118469
0	1	0.294005	0.443163	0.00746717	0.0131571	0.0455992	0.321471	0.121	0.476892	0.0125696	0.00874563
0	1	0.0275736	0.00668182	0.032858	0.0079063	0.0439689	0.0247023	0.00195848	0.0126004	0.0170379	0.00625426
0	1	0.211791	0.0555809	0.0301967	0.00631308	0.050226	0.158415	0.030863	0.115084	0.0120733	0.010055
0	1	0.0990882	0.0557433	0.00834024	0.0191818	0.167766	0.0428246	0.0192341	0.0416677	0.0180476	0.00647255
0	1	0.184783	0.411374	0.0174067	0.0112987	0.0486678	0.237751	0.216296	0.46656	0.0150709	0.0139558
0	1	0.127646	0.112237	0.00116826	0.017674	0.187898	0.0500658	0.0366492	0.059056	0.0200713	0.00518193
0	1	0.222656	0.200477	0.00654725	0.0119475	0.028643	0.23703	0.0763642	0.261075	0.00592739	0.017501
0	1	0.203636	0.408505	0.0177956	0.00911887	0.024419	0.386601	0.231862	0.396585	0.0267124	0.0138547
0	1	0.208572	0.208568	0.00942728	0.00920509	0.0436924	0.305996	0.113146	0.238141	0.0128122	0.0141137
0	1	0.212504	0.0672599	0.0113827	0.020681	0.0623477	0.149652	0.078692	0.0815435	0.0240012	0.0105557
0	1	0.0436822	0.00398033	0.110261	0.00488234	0.0265814	0.0344402	0.00331247	0.00969771	0.0485577	0.0274633
0	1	0.362073	0.755011	0.0184735	0.0210559	0.304662	0.154061	0.092096	0.282695	0.0118754	0.0155412
0	1	0.129082	0.0796115	0.015087	0.0165494	0.246159	0.0575136	0.0773237	0.05297	0.0218933	0.0090766
0	1	0.0951745	0.0191904	0.012786	0.00274356	0.0697143	0.0522292	0.00658869	0.0344412	0.0169172	0.0109268
0	1	0.247061	0.458294	0.00546011	0.00920393	0.0372284	0.359568	0.414403	0.434065	0.0107679	0.0120974
0	1	0.232564	0.225224	0.0196417	0.00669671	0.118108	0.167968	0.0211201	0.183782	0.0177198	0.00998049
0	1	0.0397639	0.00284529	0.0771021	0.00646035	0.0156843	0.0241991	0.00259923	0.0122065	0.0274044	0.0242644
0	1	0.0268994	0.0369657	0.00537898	0.0241647	0.0667085	0.0165501	0.00647994	0.0241264	0.00863867	0.0252349
0	1	0.0181595	0.00611431	0.0202259	0.00737487	0.0464312	0.0109768	0.00398947	0.0122292	0.0269703	0.0120569
0	1	0.257131	0.161043	0.017224	0.0126982	0.0408385	0.273905	0.122876	0.207262	0.0202922	0.0116155
0	1	0.0681556	0.0718938	0.00779669	0.0896706	0.121775	0.0306286	0.037754	0.0204911	0.0513533	0.00759945
0	1	0.00605411	0.00355662	0.0237306	0.00883549	0.0149707	0.00921139	0.00391696	0.00763836	0.0214476	0.0111806
0	1	0.043772	0.00820327	0.0230653	0.00641633	0.0868511	0.0292924	0.0058392	0.00691882	0.0228674	0.0397751
0	1	0.136817	0.184956	0.00771551	0.00669671	0.216201	0.0616398	0.0140719	0.0592571	0.0145661	0.0218611
0	1	0.15167	0.190487	0.00892437	0.0106939	0.241302	0.0700762	0.0178076	0.0576118	0.012599	0.0202547
0	1	0.0684176	0.0866969	0.00600372	0.012843	0.13897	0.0348772	0.0126495	0.025611	0.0135825	0.0161626
0	1	0.00706265	0.00668182	0.0346104	0.00246319	0.0119672	0.00850524	0.00398947	0.00572389	0.0286272	0.0110819
0	1	0.0218594	0.0115172	0.0172045	0.0102507	0.0260711	0.0142931	0.00651483	0.0145188	0.0175167	0.0177278
0	1	0.161421	0.137352	0.0094679	0.0079063	0.0821279	0.0485871	0.00993741	0.0481746	0.0096222	0.0312894
0	1	0.082798	0.304369	0.00828636	0.00878739	0.0244981	0.164348	0.220784	0.273533	0.0140131	0.0127302
0	1	0.126576	0.124971	0.00695289	0.0134814	0.173376	0.0527685	0.0203344	0.0454884	0.012599	0.0114934
0	1	0.091161	0.170179	0.0161776	0.00823069	0.154886	0.0516927	0.0136922	0.0319341	0.00988767	0.106108
0	1	0.280691	0.722343	0.0119262	0.00915988	0.140275	0.15259	0.0432797	0.327072	0.00887801	0.00922481
0	1	0.0480873	0.0092472	0.0633632	0.00666311	0.0253356	0.0250865	0.00591169	0.0179727	0.0213856	0.0105064
0	1	0.163243	0.350797	0.0132649	0.0143348	0.021614	0.329132	0.44728	0.420992	0.0374417	0.018403
0	1	0.0349734	0.0255923	0.00354538	0.017759	0.0790012	0.0203579	0.00790578	0.025661	0.00643223	0.0125025
0	1	0.401597	0.969939	0.015431	0.0308413	0.147786	0.189636	0.350334	0.373722	0.0113499	0.0156845
0	1	0.182497	0.0753202	0.0178487	0.00213877	0.0530628	0.125638	0.0138544	0.0994812	0.00345547	0.0155048
0	1	0.0958486	0.0334091	0.0137192	0.00427755	0.0531149	0.0474557	0.00395321	0.0248688	0.0130777	0.00679882
0	1	0.0817262	0.0877985	0.00973566	0.0334308	0.101326	0.0398446	0.0158491	0.0149252	0.00989965	0.069922
0	1	0.159438	0.0883179	0.0239174	0.00734552	0.13275	0.0768161	0.0045926	0.0353376	0.020734	0.0410147
0	1	0.209591	0.220761	0.00709077	0.00585557	0.147463	0.068984	0.0378163	0.0843435	0.00690445	0.0076868
0	1	0.0329591	0.0130837	0.0239594	0.00516272	0.0578213	0.0260385	0.00453991	0.0132044	0.0118548	0.0102724
0	1	0.19719	0.168258	0.00670107	0.0167858	0.0979842	0.0825359	0.0119684	0.0783765	0.00592739	0.0285167
0	1	0.0494386	0.0129454	0.012551	0.0084879	0.0759049	0.021739	0.00704949	0.0137726	0.00880694	0.0116788
0	1	0.0501101	0.0123724	0.0137598	0.00827472	0.0742384	0.0210329	0.00519845	0.0152964	0.0105905	0.0144029
0	1	0.0198423	0.00796065	0.0550148	0.00399717	0.0440498	0.0127119	0.00327622	0.0091524	0.025246	0.00674049
0	1	0.0104254	0.0117972	0.0144252	0.00552073	0.0356701	0.0073277	0.00334872	0.0133737	0.0275398	0.00543724
0	1	0.0205137	0.00213397	0.0275118	0.00519207	0.01362	0.00568978	0.00259923	0.00724766	0.0284086	0.00769989
0	1	0.0369961	0.0142187	0.00892437	0.00567192	0.0318959	0.0176094	0.0119684	0.0168201	0.00640609	0.00960898
0	1	0.128933	0.226639	0.00958972	0.00665152	0.115061	0.0516368	0.00642747	0.0522087	0.0121203	0.03585
0	1	0.200916	0.310505	0.0142221	0.0815388	0.151321	0.116042	0.0689421	0.0718718	0.0101271	0.0165048
0	1	0.00907976	0.00883004	0.016137	0.0189686	0.0234759	0.0101634	0.00831608	0.0126004	0.0322894	0.00450252
0	1	0.0369905	0.00995082	0.0131351	0.011769	0.0636755	0.0194784	0.0126817	0.0175624	0.0168675	0.00978713
0	1	0.249107	0.368694	0.00417012	0.015465	0.254778	0.10899	0.0778414	0.194141	0.00643223	0.0143244
0	1	0.0356419	0.0439583	0.0608865	0.00892355	0.0167031	0.0315494	0.00624987	0.0218212	0.0234702	0.0154891
0	1	0.0248879	0.0105183	0.0113421	0.0085551	0.034499	0.0101634	0.00519845	0.0118385	0.0126936	0.0226991
0	1	0.0251405	0.0105183	0.0129728	0.0085551	0.0339641	0.0101634	0.00519845	0.0111824	0.0112745	0.0237388
0	1	0.0265707	0.0105183	0.0142096	0.0085551	0.0333024	0.0101634	0.00519845	0.0110766	0.0111106	0.0246775
0	1	0.00414774	0.00852817	0.0150904	0.0284969	0.0131374	0.00804487	0.00463021	0.0135625	0.0222473	0.0078326
0	1	0.0104254	0.00270149	0.0558562	0.00915988	0.0239863	0.0122929	0.00409429	0.00959201	0.0334146	0.0102944
0	1	0.00949023	0.00284529	0.0314461	0.00738956	0.00723135	0.00752445	0.00452145	0.0107251	0.0270584	0.0106718
0	1	0.217392	0.0387045	0.0211834	0.00656231	0.0977454	0.0754748	0.00926041	0.0912422	0.0157889	0.0103359
0	1	0.0504471	0.0177106	0.0103418	0.0122279	0.0482195	0.0118215	0.0212973	0.0334166	0.0125728	0.00780492
0	1	0.0124426	0.0106621	0.0183922	0.00455793	0.0226028	0.0178994	0.00199474	0.0107055	0.0295846	0.00773591
0	1	0.0134539	0.00625811	0.0148875	0.00306798	0.0306132	0.0118215	0.00527095	0.0143233	0.0315779	0.00554228
0	1	0.0151311	0.0105183	0.00354538	0.0426272	0.0096236	0.00940699	0.00918792	0.0126199	0.0238331	0.010525
0	1	0.0888141	0.0715834	0.00784531	0.0564002	0.126246	0.0376903	0.0241814	0.038249	0.0307363	0.02228
0	1	0.0620182	0.0493304	0.00509004	0.0393014	0.103561	0.0304417	0.201927	0.0225831	0.064501	0.0369049
0	1	0.0527929	0.0224671	0.00958972	0.0063723	0.0359016	0.0132829	0.00263547	0.0133818	0.011575	0.0110858
0	1	0.264336	0.233988	0.0138535	0.0114207	0.0383856	0.270949	0.118873	0.301197	0.0195529	0.0163989
0	1	0.0736536	0.0685199	0.011282	0.00831876	0.116272	0.0310498	0.00581764	0.024382	0.0110105	0.0193238
0	1	0.268316	0.351213	0.01277	0.0303118	0.0690305	0.237334	0.483521	0.212616	0.0249063	0.0190452
0	1	0.0616519	0.112095	0.00717198	0.00980872	0.116082	0.0221891	0.0137121	0.0443457	0.0145922	0.0169384
0	1	0.0326248	0.00193638	0.0278226	0.00669671	0.0238307	0.0128807	0.00323997	0.0170187	0.0187307	0.0069176
0	1	0.150648	0.187084	0.00456761	0.0125153	0.0345481	0.238265	0.204294	0.283023	0.00756662	0.0124281
0	1	0.254063	1.01915	0.0148875	0.0174786	0.243312	0.155564	0.0811179	0.405525	0.00518319	0.0444677
0	1	0.0951717	0.0799375	0.01192	0.0133934	0.127198	0.0535028	0.026101	0.0401847	0.0245957	0.0144217
0	1	0.0800406	0.035744	0.00771551	0.0266385	0.139928	0.0262531	0.051264	0.0248492	0.0472369	0.011252
0	1	0.163743	0.119905	0.0114233	0.0321732	0.118587	0.0732531	0.0170581	0.0598112	0.0153103	0.0140833
0	1	0.206388	0.16115	0.0114233	0.0309254	0.143818	0.0914238	0.0197661	0.069566	0.0128383	0.014366
0	1	0.0104254	0.00454785	0.0272763	0.00395314	0.0165516	0.0139712	0.00534345	0.00726722	0.0140612	0.00511246
0	1	0.0295963	0.0241697	0.0120481	0.00423352	0.0594154	0.00744599	0.00131774	0.0237161	0.0106735	0.0078896
0	1	0.179061	0.0530695	0.014928	0.00060479	0.136427	0.0815097	0.0568941	0.0332933	0.0336354	0.00586107
0	1	0.109581	0.0373672	0.0249395	0.0088795	0.112841	0.0449309	0.00840219	0.0259887	0.023456	0.0179598
0	1	0.233993	0.58883	0.00834024	0.0143539	0.138211	0.0901216	0.0227387	0.204519	0.0096222	0.00999917
0	1	0.105594	0.162087	0.00662143	0.0111579	0.0652357	0.036908	0.0212725	0.0694765	0.00568804	0.0148861
0	1	0.0968486	0.00212848	0.0646282	0.00452098	0.0452924	0.0488992	0.00907372	0.0240873	0.0306172	0.0173311
0	1	0.205001	0.0645403	0.0486702	0.00395314	0.0516415	0.121924	0.0118596	0.145468	0.00568804	0.0163114
0	1	0.183571	0.469938	0.00637934	0.0079503	0.0310474	0.166493	0.109877	0.329267	0.00223257	0.0129664
0	1	0.193182	0.371136	0.00526532	0.0102956	0.0679855	0.0936648	0.024892	0.155633	0.00693704	0.0108349
0	1	0.0736205	0.142417	0.0173458	0.00581153	0.118609	0.0276306	0.0148127	0.0585171	0.0180325	0.0150965
0	1	0.254537	0.143811	0.00654725	0.00646035	0.0226271	0.280014	0.113871	0.208737	0.0246242	0.00813354
0	1	0.356424	0.148355	0.0108552	0.0100299	0.0542384	0.300357	0.0526034	0.235522	0.0103664	0.0111567
0	1	0.20213	0.341116	0.0228217	0.00799435	0.0286751	0.294098	0.0877007	0.307543	0.00765512	0.00896838
0	1	0.203934	0.34058	0.024136	0.00740636	0.0311819	0.292797	0.0822944	0.30215	0.00954026	0.00887236
0	1	0.0968572	0.00341281	0.0262296	0.00367276	0.0589831	0.0474147	0.00391696	0.0237161	0.0155758	0.0257451
0	1	0.0396818	0.0176325	0.0158683	0.00274356	0.0498239	0.0256854	0.00398947	0.0149056	0.0121695	0.00450074
0	1	0.227402	0.389724	0.0130945	0.015229	0.126144	0.0977169	0.0349896	0.178793	0.00606399	0.00515141
0	1	0.0975705	0.122974	0.0099388	0.0198662	0.154875	0.0430594	0.033016	0.0432707	0.0131038	0.0113482
0	1	0.370978	1.03546	0.00304238	0.0162691	0.179813	0.186289	0.0787722	0.388232	0.0101271	0.018793
0	1	0.0257769	0.00845885	0.0257532	0.00483831	0.0256295	0.0073075	0.00327622	0.0145345	0.0277351	0.0162708
0	1	0.0254866	0.00739315	0.0274657	0.00483831	0.0297929	0.00876696	0.00327622	0.0151107	0.0285332	0.0161698
0	1	0.187028	0.0843096	0.00385367	0.0085551	0.075731	0.0619523	0.0052347	0.0482412	0.00994648	0.0116429
0	1	0.0698682	0.0103822	0.0143032	0.00674073	0.0808602	0.0307757	0.00131774	0.0173068	0.0380363	0.0138551
0	1	0.0383389	0.0214681	0.0150093	0.0170597	0.0669557	0.0201121	0.0413712	0.0271348	0.0397979	0.0115588
0	1	0.0119662	0.0229324	0.031519	0.0136443	0.0248256	0.0476798	0.000676995	0.0171685	0.0244918	0.0327509
0	1	0.167733	0.26126	0.00888375	0.0295298	0.131459	0.0832507	0.0376394	0.0586131	0.00765512	0.0277736
0	1	0.16143	0.147008	0.00592251	0.0280109	0.0949406	0.0533957	0.075111	0.0488199	0.0229915	0.00553629
0	1	0.231015	0.228266	0.00775611	0.0227448	0.183575	0.128619	0.321329	0.138184	0.0436982	0.0128683
0	1	0.144441	0.0911285	0.010758	0.00898553	0.0333543	0.147458	0.0396796	0.116858	0.0162937	0.0123516
0	1	0.179668	0.559302	0.010758	0.0142878	0.0687558	0.272419	0.4121	0.499047	0.00788396	0.00991291
0	1	0.218618	0.255605	0.0185546	0.0116671	0.0411374	0.320039	0.110251	0.262528	0.00761377	0.0161629
0	1	0.22083	0.0059705	0.0959126	0.00460195	0.0358369	0.109385	0.00929666	0.02481	0.018287	0.0156158
0	1	0.136531	0.00625811	0.0360464	0.0076259	0.033151	0.0708196	0.00662495	0.0333081	0.0175167	0.0130441
0	1	0.0505001	0.00611431	0.0367278	0.0100891	0.0668294	0.0311098	0.00591169	0.0177041	0.0265574	0.0158139
0	1	0.0238793	0.0380832	0.00237712	0.0206486	0.0613278	0.0166871	0.0638289	0.0178137	0.0278826	0.0095873
0	1	0.139037	0.0582823	0.0121451	0.00809629	0.0764758	0.0763191	0.00922417	0.0794722	0.011078	0.0177765
0	1	0.0163917	0.0107609	0.0149606	0.0144107	0.054525	0.0140099	0.00398947	0.0130107	0.0190687	0.0310921
0	1	0.0810492	0.0317066	0.0212465	0.0110299	0.112624	0.036555	0.0105782	0.0183438	0.019622	0.0115585
0	1	0.178337	0.464041	0.00853495	0.0079503	0.305987	0.0574279	0.0171306	0.155469	0.00986156	0.013672
0	1	0.1344	0.0399471	0.0473223	0.00838596	0.2101	0.0635142	0.0193033	0.0332755	0.0303604	0.0179974
0	1	0.0160698	0.00582667	0.021735	0.0218002	0.038103	0.0127434	0.0116904	0.00841982	0.0283966	0.0182264
0	1	0.238408	0.223237	0.00700955	0.0125523	0.194475	0.0950261	0.02283	0.0948776	0.00923971	0.0219095
0	1	0.0548157	0.0264474	0.019017	0.0126631	0.0740404	0.0265242	0.0193877	0.0156674	0.0244798	0.00968179
0	1	0.0265679	0.00525918	0.0432184	0.00617999	0.0416007	0.0390474	0.0185571	0.0130107	0.0412459	0.0137374
0	1	0.153174	0.0272718	0.0297914	0.0046528	0.0483514	0.0880883	0.00635797	0.0504798	0.0118015	0.0186689
0	1	0.008074	0.00355662	0.0191387	0.0111063	0.0093703	0.00935973	0.00395321	0.0125624	0.0251717	0.00915956
0	1	0.337757	0.016319	0.0626728	0.00674073	0.0790242	0.179156	0.00527095	0.0511652	0.0350911	0.0213719
0	1	0.00687711	0.0102384	0.0220986	0.00944029	0.00921566	0.0070617	0.00527095	0.00800955	0.0242625	0.0116608
0	1	0.00235422	0.00220245	0.0204226	0.00581153	0.0033105	0.00564074	0.000676995	0.0107055	0.0167834	0.00353413
0	1	0.0604288	0.0354729	0.00896495	0.0215386	0.0380651	0.0372133	0.114253	0.0229347	0.0319026	0.0110449
0	1	0.0743152	0.0154658	0.0722855	0.00334835	0.0161928	0.0400561	0.00256297	0.0161868	0.00863867	0.00766625
0	1	0.0147995	0.00355662	0.0548178	0.0101331	0.00947169	0.0114684	0.00131774	0.00424519	0.0218583	0.0257529
0	1	0.0763407	0.011941	0.0431912	0.00399717	0.0329709	0.0457613	0.00512187	0.0183438	0.0234963	0.0176399
0	1	0.00840552	0.00326901	0.0523568	0.00734552	0.0159376	0.0150685	0.0059842	0.0122488	0.0342631	0.0104413
0	1	0.12278	0.311262	0.00783733	0.0615365	0.219806	0.0369767	0.0476447	0.0859759	0.0140874	0.0121867
0	1	0.0164795	0.00426795	0.0114233	0.0125523	0.0377832	0.00744599	0.00459396	0.0179923	0.0239816	0.00593386
0	1	0.0961803	0.115165	0.00771888	0.0299869	0.137756	0.0638091	0.0445355	0.015254	0.00972556	0.0476487
0	1	0.282188	0.502657	0.0113015	0.0181674	0.156502	0.132417	0.0939449	0.166022	0.0175951	0.0296439
0	1	0.279369	0.410205	0.0173864	0.0197698	0.068377	0.243264	0.263029	0.449893	0.0113761	0.0131244
0	1	0.0809251	0.0725918	0.00823478	0.0104206	0.118759	0.0427744	0.0105057	0.0256306	0.0129137	0.0361393
0	1	0.246244	0.77141	0.0101332	0.00823069	0.236605	0.103498	0.0191253	0.199655	0.00815997	0.0217124
0	1	0.116548	0.00415966	0.0374095	0.00883549	0.0595407	0.0484561	0.0109341	0.0260213	0.0275991	0.00997452
0	1	0.0073998	0.00668182	0.0433807	0.00520675	0.00735958	0.00844639	0.00712069	0.013753	0.0315834	0.00667509
0	1	0.00537987	0.0146425	0.00963031	0.00581153	0.0152023	0.00864376	0.00331247	0.0160582	0.00877526	0.0042179
0	1	0.00537987	0.0146425	0.00963031	0.00581153	0.014945	0.00864376	0.00331247	0.0160582	0.00915776	0.00462225
0	1	0.0598584	0.0105183	0.0227815	0.0115785	0.0796222	0.0188071	0.00692555	0.00959139	0.0259421	0.0195956
0	1	0.0906529	0.0244407	0.00358599	0.0140862	0.0338396	0.0570514	0.0200172	0.0440494	0.0141407	0.0081357
0	1	0.429214	0.438689	0.0094679	0.0699562	0.128591	0.358899	0.304235	0.312949	0.0537334	0.00974499
0	1	0.0451018	0.0733562	0.00954908	0.0564237	0.080208	0.0219088	0.024892	0.0451466	0.0218665	0.00833318
0	1	0.210031	0.138983	0.0123479	0.0361228	0.0538245	0.161857	0.261416	0.192945	0.0249586	0.00664255
0	1	0.0406904	0.0162089	0.00913105	0.0317352	0.0459152	0.0170416	0.0367811	0.0198139	0.0200147	0.00333605
0	1	0.138449	0.0670982	0.00662843	0.0587746	0.133384	0.064124	0.35805	0.0272948	0.0671422	0.0252238
0	1	0.217195	0.284652	0.00601986	0.0169179	0.0708265	0.215338	0.234758	0.30076	0.0227521	0.0105191
0	1	0.0218005	0.00326901	0.0565566	0.0060479	0.0339641	0.0125589	0.00195848	0.0121331	0.0239227	0.0129888
0	1	0.0248484	0.00326901	0.0428858	0.00488234	0.0506194	0.0259312	0.0054577	0.0204797	0.0194239	0.00979138
0	1	0.00100855	0.00398033	0.0170905	0.00149518	0.00565273	0.00880989	0.00195848	0.00881052	0.0241763	0.00789499
0	1	0.115678	0.0809341	0.00457307	0.0314646	0.0834268	0.0679985	0.0735798	0.0514842	0.0360638	0.0133774
0	1	0.051056	0.00768075	0.0358677	0.00399717	0.0282078	0.0219088	0.00662495	0.0236281	0.0137866	0.00903975
0	1	0.0235422	0.00867197	0.0468329	0.00334835	0.0364207	0.0102223	0.00398947	0.0155524	0.052363	0.0150477
0	1	0.0080712	0.004336	0.00475425	0.0294164	0.011738	0.00861255	0.00395321	0.0114869	0.0356112	0.00784456
0	1	0.143699	0.175319	0.00892437	0.0526623	0.199659	0.0685512	0.241596	0.0845303	0.0292474	0.00650767
0	1	0.211026	0.343514	0.00900559	0.0098826	0.202726	0.0923894	0.195558	0.115499	0.0228261	0.0111274
0	1	0.168101	0.239275	0.0147495	0.00460195	0.0198455	0.304974	0.295839	0.318371	0.0118428	0.015859
0	1	0.273409	0.297388	0.0149687	0.0137618	0.0372251	0.37419	0.239641	0.311816	0.0140612	0.0134417
0	1	0.240779	0.158019	0.00884318	0.00669671	0.0379871	0.178746	0.0252438	0.172677	0.0126482	0.0121266
0	1	0.0174881	0.00796065	0.0290932	0.00322554	0.024341	0.00950288	0.00865593	0.0160778	0.0241676	0.00498486
0	1	0.266188	0.0786601	0.0148469	0.00833439	0.103577	0.149635	0.0670617	0.0543527	0.0122295	0.0143036
0	1	0.202345	0.126656	0.00471364	0.0101331	0.151774	0.0794527	0.0157041	0.103199	0.0150263	0.0164053
0	1	0.200638	0.941987	0.00683539	0.00987592	0.0167937	0.467805	0.607601	0.882622	0.0177822	0.0145727
0	1	0.191036	0.883043	0.0057521	0.0107831	0.0142022	0.454476	0.605218	0.843347	0.0177822	0.0145294
0	1	0.165112	0.0156042	0.0731552	0.00641633	0.0386505	0.0831508	0.0119157	0.0302019	0.0207744	0.0144919
0	1	0.0837433	0.0170641	0.0119668	0.00581153	0.120253	0.0333932	0.00655244	0.0191448	0.0177822	0.0132245
0	1	0.167475	0.139593	0.00857547	0.0117354	0.158106	0.076118	0.0112969	0.0386331	0.0162676	0.0167613
0	1	0.120929	0.246316	0.0122222	0.0677752	0.153735	0.0556938	0.27534	0.0735756	0.0330561	0.0205889
0	1	0.177224	0.0782624	0.00825102	0.0247569	0.0374802	0.143214	0.0871695	0.149904	0.0192705	0.00333904
0	1	0.449419	1.1156	0.231324	0.0187554	0.14227	0.422992	0.018852	0.27529	0.0462867	0.0299848
0	1	0.246308	0.729591	0.0114637	0.0465803	0.0298103	0.327392	0.546076	0.700414	0.0217686	0.0200824
0	1	0.374978	0.176486	0.00782908	0.00735987	0.0657439	0.227189	0.0731381	0.20666	0.0062168	0.00760383
0	1	0.348432	0.343124	0.0124293	0.0137618	0.230409	0.184711	0.0913402	0.219	0.0205283	0.0131431
0	1	0.112244	0.119694	0.0118856	0.0314349	0.173253	0.0519158	0.167844	0.0536999	0.0358508	0.0115954
0	1	0.0642325	0.0292927	0.00954908	0.0164028	0.0532105	0.043844	0.0208907	0.0455178	0.0252983	0.0143294
0	1	0.208486	0.185275	0.00537898	0.0295456	0.168647	0.0703215	0.0205518	0.0993458	0.00568804	0.0134739
0	1	0.089789	0.0477033	0.0232277	0.00827472	0.160945	0.0428393	0.00722944	0.0308579	0.0340237	0.0159059
0	1	0.264672	0.127141	0.015431	0.00823069	0.202539	0.0915969	0.0113331	0.060845	0.0115447	0.0165812
0	1	0.00706265	0.000711325	0.0227248	0.0133198	0.0128841	0.00755328	0.00519845	0.0110766	0.0276064	0.00541258
0	1	0.10257	0.137415	0.00717198	0.0113427	0.0354654	0.102029	0.0190635	0.0994672	0.00863867	0.0373087
0	1	0.162626	0.0359668	0.0261808	0.00944029	0.0361009	0.101267	0.00986492	0.0895509	0.013317	0.0155917
0	1	0.233695	0.0656832	0.0139746	0.00306798	0.0336322	0.13821	0.0188564	0.194056	0.0200147	0.00982478
0	1	0.0158053	0.0142187	0.0204613	0.112999	0.0177713	0.0182965	0.0152084	0.0214305	0.0621631	0.0154416
0	1	0.0295907	0.00668182	0.0501873	0.00641633	0.018764	0.0154909	0.00459396	0.0137921	0.0140874	0.0101666
0	1	0.164077	0.138386	0.0259862	0.0155982	0.045205	0.164283	0.10585	0.117062	0.0185264	0.0128513
0	1	0.108345	0.044517	0.00884318	0.0079503	0.121491	0.0489129	0.00922417	0.0305292	0.0133432	0.0127065
0	1	0.0373276	0.0288536	0.0100926	0.00944029	0.062294	0.0190529	0.00790643	0.0221924	0.0120941	0.0125561
0	1	0.146451	0.54964	0.00771551	0.0134814	0.0153107	0.368146	0.407486	0.581947	0.0133432	0.0143961
0	1	0.137536	0.0833521	0.00779669	0.0168298	0.187944	0.0598835	0.0274213	0.0654862	0.0190259	0.00187545
0	1	0.241795	0.468594	0.00888366	0.0140862	0.113909	0.17768	0.114219	0.259192	0.0113761	0.0185437
0	1	0.148296	0.0122286	0.0411381	0.0069321	0.0837522	0.0662144	0.00726569	0.0301124	0.0271356	0.0229038
0	1	0.0648983	0.0108059	0.05826	0.00306798	0.0402786	0.0323179	0.00455771	0.0232016	0.0266602	0.0113637
0	1	0.408169	0.354078	0.0131757	0.0235506	0.127999	0.247362	0.162435	0.205225	0.0162937	0.0160305
0	1	0.204267	0.144037	0.00954908	0.00641633	0.0579332	0.257427	0.073985	0.163615	0.0108974	0.0167644
0	1	0.289403	0.212876	0.0118856	0.0114829	0.11994	0.136528	0.0842732	0.124785	0.0213187	0.0125746
0	1	0.0781365	0.00995855	0.0780393	0.00306798	0.0265814	0.0501731	0.00259923	0.0138376	0.0377516	0.0102032
0	1	0.0723037	0.0727887	0.00412952	0.00508915	0.0961444	0.0269592	0.0145676	0.0569656	0.00717644	0.00773654
0	1	0.14938	0.118999	0.0144252	0.0236145	0.181177	0.0601698	0.0949443	0.0753647	0.0682388	0.00877331
0	1	0.217908	0.169604	0.0137598	0.0180834	0.243625	0.079341	0.123217	0.0934161	0.0546052	0.00852325
0	1	0.218322	0.107272	0.0118856	0.0325726	0.196486	0.0860278	0.119854	0.0577862	0.0515382	0.0155606
0	1	0.247534	0.185401	0.016486	0.0435123	0.265655	0.128275	0.196233	0.0913873	0.0347463	0.0181353
0	1	0.0528014	0.0415136	0.00533838	0.0113427	0.0707039	0.0328747	0.00758538	0.0277909	0.00914351	0.0113301
0	1	0.251966	0.144389	0.00834024	0.0266426	0.170778	0.127628	0.0592422	0.0450879	0.0269257	0.0196171
0	1	0.0813863	0.0125162	0.0173864	0.00737133	0.100003	0.0311386	0.00834032	0.0210398	0.0202748	0.0104291
0	1	0.186942	0.384221	0.00467304	0.00674073	0.143534	0.0679462	0.0360638	0.164957	0.0140874	0.0175224
0	1	0.253296	0.506766	0.0109602	0.0280787	0.199952	0.0930851	0.162231	0.179057	0.023975	0.0183864
0	1	0.0702887	0.0702465	0.00729927	0.00766993	0.0962351	0.0319422	0.00950762	0.0375766	0.0107211	0.0188235
0	1	0.0953951	0.0169203	0.0571322	0.0119915	0.0630576	0.0765316	0.00591169	0.0298503	0.0309964	0.01619
0	1	0.388035	0.341649	0.0137678	0.107985	0.177256	0.263358	0.586944	0.240594	0.080374	0.0185002
0	1	0.154195	0.309607	0.010758	0.0076259	0.0199376	0.285236	0.150801	0.338066	0.0161371	0.00934799
0	1	0.0524614	0.0111578	0.0194253	0.00674073	0.0710326	0.0281882	0.0057787	0.0233254	0.0385204	0.00676215
0	1	0.203876	0.303747	0.0163871	0.0523224	0.0148465	0.498135	0.689534	0.518131	0.0767078	0.0228572
0	1	0.0776864	0.230367	0.00426461	0.0382264	0.127895	0.0302958	0.017265	0.0602378	0.0118286	0.0110602
0	1	0.0554899	0.00270149	0.0483091	0.00390796	0.0145127	0.014892	0.00331247	0.00955287	0.0199701	0.0111692
0	1	0.00336277	0.00632745	0.0173053	0.00334835	0.00947169	0.00706409	0.00135399	0.00421969	0.0158357	0.0048927
0	1	0.122679	0.00625811	0.0275603	0.0085551	0.0522231	0.065941	0.00790643	0.0394423	0.0199601	0.00625126
0	1	0.296202	0.0710014	0.0144252	0.00613594	0.0608766	0.171415	0.0178801	0.132547	0.0122225	0.00501342
0	1	0.0984712	0.0180553	0.0104893	0.0144547	0.051887	0.0421487	0.00609429	0.0286781	0.0209982	0.00771186
0	1	0.028839	0.0459861	0.00120886	0.0351548	0.0576854	0.0141178	0.0105483	0.0348319	0.0260733	0.00669978
0	1	0.0330075	0.00131522	0.0382958	0.00120958	0.0191986	0.0180932	0.00195848	0.00571251	0.015641	0.0048927
0	1	0.334189	0.154168	0.012551	0.0715112	0.0402419	0.425237	0.686564	0.35122	0.0913386	0.0128435
0	1	0.0958779	0.12753	0.0105714	0.00734552	0.130996	0.0453464	0.00922417	0.0580547	0.0111367	0.0112766
0	1	0.0497785	0.0309875	0.0113421	0.00734552	0.101334	0.0185907	0.00662495	0.0310225	0.0165477	0.0107291
0	1	0.314996	0.457878	0.00900559	0.00734552	0.359295	0.115074	0.0442677	0.19774	0.0150861	0.00927677
0	1	0.00910776	0.0126523	0.00658785	0.0757585	0.0122701	0.00956449	0.0157041	0.0160778	0.0269518	0.00544023
0	1	0.0374426	0.0155404	0.0118255	0.00859914	0.051949	0.013685	0.00673778	0.019007	0.018225	0.0081327
0	1	0.00437131	0.00664887	0.0796542	0.0048049	0.00947169	0.0144905	0.00267173	0.0126395	0.0312255	0.0167077
0	1	0.0776931	0.00502756	0.0558872	0.00427755	0.0736428	0.0434228	0.00820596	0.0160778	0.0242874	0.012667
0	1	0.00470844	0.00582667	0.014928	0.00213877	0.0118157	0.00568057	0.00267173	0.00420012	0.0159653	0.00437282
0	1	0.166122	0.0739315	0.0222724	0.00942233	0.141223	0.0687663	0.00918792	0.0367072	0.0366595	0.0163529
0	1	0.181679	0.0133594	0.0850496	0.00492637	0.0351607	0.107298	0.00594795	0.0400966	0.0308565	0.018032
0	1	0.243427	0.282582	0.0107173	0.00526248	0.163	0.100263	0.014525	0.108441	0.00812186	0.0127517
0	1	0.225478	0.26247	0.00892437	0.00395314	0.139645	0.094247	0.0204051	0.0969493	0.00691093	0.0145791
0	1	0.17125	0.476016	0.0193575	0.00799712	0.0152469	0.381973	0.159037	0.382944	0.0116154	0.016359
0	1	0.150996	0.0146425	0.0216282	0.0091315	0.0469041	0.0791124	0.00658869	0.0330069	0.0120821	0.0125098
0	1	0.149842	0.951503	0.0094679	0.0211954	0.00669828	0.390847	0.344924	0.850901	0.0252385	0.0186614
0	1	0.209093	0.139037	0.00929748	0.0171102	0.0594742	0.162389	0.148221	0.167986	0.00765512	0.00794771
0	1	0.0406698	0.011941	0.0273979	0.0127926	0.0570581	0.0160107	0.00323997	0.0172108	0.0187657	0.0116638
0	1	0.100217	0.134044	0.017427	0.0194158	0.233932	0.0250365	0.00628373	0.0689165	0.013671	0.0104288
0	1	0.0285878	0.00724932	0.0289706	0.00761477	0.057492	0.0194059	0.00963616	0.0129911	0.0333864	0.00715832
0	1	0.228169	0.526228	0.00752895	0.0138988	0.0163056	0.297443	0.30804	0.46867	0.00568804	0.0104026
0	1	0.0174853	0.00142265	0.0431373	0.0079503	0.00813204	0.00948403	0.00203098	0.00726722	0.0308598	0.0114321
0	1	0.0653512	0.0513207	0.0141964	0.0122213	0.122036	0.0456903	0.0134537	0.0218016	0.027519	0.0286866
0	1	0.147832	0.2655	0.00533838	0.00873354	0.0254438	0.285141	0.250665	0.394464	0.00691093	0.0114579
0	1	0.190782	0.0462207	0.0315839	0.00525837	0.0290357	0.118811	0.00722944	0.067671	0.0115893	0.00624827
0	1	0.206914	0.307773	0.0148062	0.0126302	0.0489658	0.29187	0.257451	0.379856	0.0170119	0.0187123
0	1	0.0501817	0.00284529	0.059236	0.00367276	0.0152759	0.0175194	0.00587	0.00574345	0.0177822	0.0539719
0	1	0.100071	0.0708062	0.00916775	0.0152518	0.111541	0.04596	0.0208366	0.0298503	0.00667158	0.0229403
0	1	0.040579	0.00540298	0.0183516	0.0104135	0.0421888	0.0231826	0.00519845	0.0110961	0.0222212	0.02952
0	1	0.200071	0.569653	0.00717198	0.0342194	0.251554	0.0984314	0.0594076	0.163834	0.0153103	0.0113019
0	1	0.0823892	0.0187809	0.012129	0.00553115	0.032461	0.0418911	0.00331247	0.0389928	0.0123335	0.0165505
0	1	0.0604141	0.100443	0.00479485	0.00734552	0.0962385	0.0266374	0.00986492	0.0981838	0.0127825	0.00573737
0	1	0.0615355	0.103776	0.00479485	0.00734552	0.103967	0.0266374	0.00986492	0.098717	0.0117155	0.00573737
0	1	0.0958151	0.0250445	0.015102	0.0107379	0.0786014	0.0461316	0.0468355	0.0317452	0.049115	0.00832179
0	1	0.0080684	0.00284529	0.0293788	0.00153398	0.00944375	0.00472861	0.00398947	0.00535273	0.0149675	0.00547471
0	1	0.302038	0.588232	0.00803179	0.0138833	0.0464158	0.317621	0.17503	0.422843	0.0139514	0.0155765
0	1	0.203846	0.430229	0.00834024	0.0101331	0.0566325	0.207116	0.0925335	0.302361	0.0106319	0.0120667
0	1	0.198748	0.0170564	0.0251019	0.00181437	0.0378868	0.144158	0.00527095	0.0473931	0.0161458	0.0101349
0	1	0.290647	0.119549	0.0508083	0.00953469	0.0426481	0.240406	0.0224741	0.259947	0.00789447	0.0181031
0	1	0.097822	0.521796	0.0100927	0.00944029	0.0124774	0.273787	0.310393	0.464053	0.0189985	0.0117726
0	1	0.306764	0.180509	0.0612539	0.0138394	0.0608815	0.169028	0.0361029	0.0856242	0.0199744	0.011289
0	1	0.10117	0.00540298	0.0315371	0.0094843	0.0267997	0.084731	0.0138182	0.0473931	0.0287191	0.0148385
0	1	0.192312	0.256559	0.011553	0.00487075	0.108022	0.101267	0.0144025	0.112178	0.0136826	0.0113292
0	1	0.347348	0.165289	0.0268543	0.0088795	0.125613	0.17053	0.0159578	0.148505	0.0265982	0.00767508
0	1	0.192623	0.109043	0.012551	0.00646441	0.0492645	0.155056	0.0621078	0.186336	0.0105034	0.0131844
0	1	0.0734279	0.0123724	0.0146928	0.00494954	0.0838175	0.0306286	0.00199474	0.0183438	0.0355916	0.0154191
0	1	0.0524671	0.055975	0.0136661	0.0076259	0.117652	0.0242419	0.00730194	0.024421	0.0230829	0.0134705
0	1	0.100371	0.0715187	0.00819969	0.0349573	0.19064	0.0345741	0.0373925	0.0291339	0.0294118	0.0166926
0	1	0.0107625	0.00366968	0.0187199	0.00637751	0.0144627	0.00921139	0.00334872	0.0111158	0.020414	0.00488971
0	1	0.0158053	0.0084918	0.0292885	0.0104355	0.0367921	0.0098103	0.00331247	0.0141633	0.0219818	0.00874563
0	1	0.0689382	0.0497619	0.0108798	0.0117926	0.182644	0.0306598	0.00801518	0.037098	0.00499849	0.00845149
0	1	0.0689382	0.0510052	0.0108798	0.0104505	0.186379	0.0303068	0.00801518	0.0374154	0.00510923	0.00856839
0	1	0.0643754	0.0760274	0.00771551	0.00678478	0.10785	0.0290777	0.00526899	0.0330129	0.0133432	0.0110181
0	1	0.0827236	0.0214681	0.00900559	0.0135244	0.0506218	0.0331106	0.00391696	0.018479	0.0121355	0.019257
0	1	0.0225337	0.00412414	0.0285067	0.00859914	0.0258873	0.01196	0.00128148	0.00879096	0.020254	0.0119102
0	1	0.11236	0.00412414	0.0772927	0.00548713	0.0328105	0.0471672	0.00329503	0.0171087	0.0234082	0.0237565
0	1	0.0211851	0.0147101	0.0214831	0.00766993	0.0696023	0.00921139	0.0121444	0.0198676	0.0220079	0.0095873
0	1	0.0297886	0.00199017	0.10977	0.00581153	0.0221493	0.0124596	0.00259923	0.0123004	0.0460916	0.0123976
0	1	0.270979	0.0142111	0.0632986	0.00674073	0.0698157	0.166298	0.0215828	0.0461054	0.0454336	0.0120649
0	1	0.126113	0.169917	0.00484171	0.0185996	0.0740127	0.0474712	0.0956997	0.0585481	0.0178603	0.0153998
0	1	0.200973	0.233339	0.0095085	0.00488234	0.0619727	0.288997	0.0835535	0.340583	0.0215578	0.0127683
0	1	0.0359847	0.0193342	0.022603	0.0104135	0.0471953	0.0311202	0.00775463	0.0080291	0.0268995	0.0197965
0	1	0.119885	0.049786	0.0262458	0.00586714	0.116298	0.0412622	0.00977463	0.0137726	0.0176581	0.0312794
0	1	0.221199	0.00938329	0.0998887	0.00241916	0.0565295	0.101571	0.00263547	0.0412276	0.0440818	0.0158139
0	1	0.0618783	0.0162089	0.02481	0.00799435	0.10037	0.0247335	0.00794268	0.0244584	0.018287	0.0129106
0	1	0.0221966	0.0216119	0.022603	0.0119915	0.0349501	0.014892	0.00455771	0.024478	0.0214824	0.0144985
0	1	0.0369905	0.0129399	0.0375378	0.00641633	0.05479	0.0169032	0.00790643	0.0107055	0.0165704	0.0171605
0	1	0.00773409	0.0133713	0.0269192	0.00491072	0.0483232	0.00790635	0.00787018	0.015096	0.0230219	0.00906442
0	1	0.115354	0.153834	0.00829963	0.0186441	0.1384	0.0417413	0.0131412	0.038231	0.018028	0.0125302
0	1	0.0702857	0.0602572	0.0120074	0.014691	0.144477	0.0325013	0.0118966	0.0133834	0.0143005	0.032694
0	1	0.158136	0.903919	0.00483546	0.0174233	0.0110262	0.380404	0.484911	0.921265	0.0460243	0.0122076
0	1	0.219229	0.0944084	0.0146598	0.0104135	0.131033	0.106592	0.0392144	0.0512221	0.0211756	0.0106151
0	1	0.166503	0.408168	0.00840739	0.0116307	0.0285666	0.253586	0.130055	0.351039	0.0107346	0.0110756
0	1	0.177586	0.134767	0.0465694	0.0063723	0.0435873	0.192751	0.13075	0.153664	0.0106319	0.0167246
0	1	0.250198	0.177795	0.0100926	0.0043069	0.069995	0.205251	0.0742069	0.256239	0.0115708	0.00991481
0	1	0.0823726	0.012694	0.0468358	0.00553115	0.101149	0.0295396	0.00463021	0.0210202	0.020254	0.0285018
0	1	0.132076	0.195022	0.0110825	0.0125523	0.178334	0.0555392	0.0205518	0.0807198	0.00815997	0.00855054
0	1	0.00235422	0.00522365	0.029564	0.011575	0.0199103	0.0134018	0.00587544	0.0118581	0.0465461	0.00651461
0	1	0.0285822	0.0145064	0.0256291	0.00460195	0.00605933	0.0208495	0.00327622	0.00879096	0.00927357	0.0141319
0	1	0.180502	0.257721	0.00350478	0.0094843	0.0227874	0.260603	0.278299	0.215089	0.0096222	0.0146908
0	1	0.0696095	0.00511535	0.0513559	0.0088795	0.0430293	0.0257927	0.00463021	0.0149056	0.0297255	0.0222641
0	1	0.180857	0.252374	0.0113177	0.0104135	0.0371566	0.231245	0.0999174	0.334761	0.011856	0.0103279
0	1	0.019168	0.0159214	0.00120886	0.0271325	0.0202669	0.00924264	0.00797892	0.0199068	0.0157205	0.00230228
0	1	0.0285878	0.00383653	0.0273899	0.0063219	0.0242373	0.0134491	0.00655244	0.0103343	0.0168883	0.00447363
0	1	0.0484301	0.0176316	0.0107173	0.0076259	0.0677718	0.0253011	0.00786746	0.013753	0.0234441	0.0169034
0	1	0.0356476	0.00668182	0.0240555	0.00181437	0.0551448	0.0153449	0.00395321	0.0156674	0.0159708	0.00758211
0	1	0.102237	0.131466	0.0138137	0.100455	0.164937	0.0566149	0.0365555	0.0508509	0.0153103	0.0184045
0	1	0.179301	0.201182	0.0144252	0.0180834	0.263373	0.0827668	0.0265415	0.0845688	0.0139507	0.0332878
0	1	0.173538	0.0720785	0.0112609	0.022843	0.112692	0.0761002	0.0582304	0.0504602	0.0259421	0.00929917
0	1	0.161745	0.120814	0.00671514	0.00520675	0.121281	0.0499139	0.0132137	0.0330084	0.00765512	0.0159627
0	1	0.223024	0.681682	0.0135083	0.0157012	0.0785422	0.147995	0.0592372	0.390929	0.0106319	0.0275532
0	1	0.00605411	0.00142265	0.0348868	0.00339998	0.0144627	0.0115481	0.00270798	0.0195219	0.0476062	0.003943
0	1	0.0117711	0.0126523	0.00421073	0.0088795	0.0101334	0.00388393	0.00541595	0.00717768	0.0161222	0.00644036
0	1	0.202375	0.237331	0.00533838	0.027892	0.139572	0.0946102	0.0152084	0.0557349	0.025198	0.0170966
0	1	0.0413618	0.0135075	0.0203071	0.0132126	0.0549965	0.0138629	0.00815226	0.0213155	0.0143267	0.0118871
0	1	0.237417	0.279699	0.0119262	0.0143666	0.114497	0.137165	0.0950355	0.198036	0.0133345	0.0221654
0	1	0.0565232	0.0311391	0.0100926	0.0110623	0.0819447	0.0261538	0.00787018	0.0243934	0.0113499	0.0210908
0	1	0.129139	0.0651156	0.00577492	0.0132011	0.0670115	0.0622092	0.0108801	0.0592512	0.0124162	0.0309262
0	1	0.0618755	0.0597635	0.00826684	0.0138499	0.0924622	0.0163355	0.014659	0.0384297	0.0210333	0.00539049
0	1	0.00571698	0.00270149	0.0496721	0.00883549	0.00559759	0.00649403	0.00327622	0.00920129	0.02562	0.0089497
0	1	0.0685815	0.0610142	0.0126154	0.0128766	0.181283	0.0323179	0.0304167	0.037899	0.0170641	0.00530755
0	1	0.0887804	0.0255923	0.00537898	0.00581153	0.0707349	0.0435094	0.00722944	0.0476064	0.0123335	0.011844
0	1	0.0147968	0.00852817	0.0319959	0.00823069	0.030197	0.00698563	0.00658869	0.0156674	0.0160271	0.00578777
0	1	0.0144597	0.0223771	0.00600372	0.00707627	0.0335575	0.00578785	0.00263547	0.0210398	0.0140874	0.00677713
0	1	0.195689	0.205486	0.014928	0.00581153	0.219007	0.136528	0.0218494	0.107485	0.00938285	0.0274634
0	1	0.177047	0.14106	0.0107986	0.0138059	0.0942713	0.111274	0.106992	0.152956	0.00986156	0.0135964
0	1	0.18306	0.0595689	0.0436157	0.0073907	0.0487298	0.118915	0.00651619	0.0753486	0.0136858	0.0288116
0	1	0.203951	0.31108	0.00596311	0.00883549	0.0444087	0.239998	0.208545	0.418389	0.0259421	0.00843567
0	1	0.00871651	0.017344	0.00475425	0.0663941	0.0556864	0.0069544	0.0114523	0.0137726	0.0281089	0.00939224
0	1	0.0134539	0.0153538	0.00813953	0.0164255	0.0257564	0.00647501	0.0115964	0.0137726	0.0283427	0.00448031
0	1	0.0686066	0.0368384	0.0124292	0.00629872	0.0823391	0.0313348	0.00818988	0.0225847	0.00870186	0.010324
0	1	0.0669239	0.0358231	0.0249606	0.00738956	0.172823	0.03161	0.0156758	0.0221924	0.0261345	0.100302
0	1	0.0702866	0.0358231	0.0190522	0.00846996	0.1811	0.0288632	0.0145676	0.0218635	0.0254112	0.0812702
0	1	0.0770149	0.0343336	0.0205098	0.00890885	0.196996	0.0302755	0.011951	0.0225636	0.0232801	0.0644683
0	1	0.0719638	0.0435115	0.0121291	0.00585557	0.0651432	0.0220609	0.00628508	0.0501673	0.0123596	0.0133442
0	1	0.243289	0.191464	0.0117802	0.0222755	0.155467	0.104424	0.0828034	0.0787281	0.0180215	0.0180462
0	1	0.0655754	0.017344	0.023966	0.00812875	0.0999536	0.0316198	0.00733818	0.025611	0.0170379	0.00760085
0	1	0.142346	0.178377	0.00824496	0.0079503	0.0487298	0.172391	0.0836717	0.154045	0.0118548	0.019544
0	1	0.160423	0.52795	0.00980066	0.00619548	0.03722	0.258717	0.155309	0.461234	0.00616673	0.0113851
0	1	0.264989	0.310069	0.00776418	0.0398749	0.182434	0.0887872	0.137484	0.1264	0.018287	0.0117786
0	1	0.230545	0.308134	0.0170093	0.00455793	0.139732	0.120749	0.0771819	0.168432	0.0113761	0.0122054
0	1	0.286868	0.598364	0.0129729	0.0276558	0.0408925	0.399232	0.653757	0.535058	0.0378273	0.0168605
0	1	0.0535315	0.0198122	0.0173053	0.0140381	0.121886	0.0302958	0.00907919	0.0124083	0.0223839	0.0185893
0	1	0.0315725	0.00554679	0.0536295	0.00911585	0.015531	0.0171489	0.00669743	0.00477154	0.0332543	0.0142602
0	1	0.347377	0.785111	0.0161289	0.022733	0.21599	0.16799	0.284815	0.314291	0.0111106	0.0142248
0	1	0.324879	0.145471	0.013235	0.0398396	0.0564714	0.243075	0.33672	0.192736	0.0370527	0.0105191
0	1	0.107443	0.010717	0.0684337	0.00613594	0.0346259	0.0661695	0.0151277	0.0320339	0.0143267	0.0169593
0	1	0.149516	0.138056	0.00733113	0.0150154	0.188607	0.0552846	0.0365393	0.0413312	0.0116154	0.0212606
0	1	0.175359	0.324105	0.00541959	0.037458	0.158778	0.0809092	0.0403555	0.0883314	0.0236508	0.0101229
0	1	0.0911375	0.0117972	0.0597662	0.00306798	0.0293047	0.059076	0.0133682	0.0291637	0.0297814	0.0126358
0	1	0.0020171	0.006538	0.00721256	0.0295612	0.00183816	0.00377663	0.00259923	0.00840026	0.0185264	0.0048927
0	1	0.116274	0.149997	0.00717198	0.0676132	0.191488	0.0515756	0.0234352	0.0495584	0.0180476	0.00880887
0	1	0.24219	0.584513	0.00767488	0.0143226	0.141149	0.0996167	0.0211563	0.138011	0.00419966	0.023905
0	1	0.130584	0.204284	0.0122081	0.00989549	0.0224318	0.232778	0.131707	0.300088	0.0114468	0.0163538
0	1	0.276041	0.217099	0.00537898	0.0079503	0.0483791	0.249918	0.0965951	0.420957	0.00369482	0.0120877
0	1	0.21397	0.0352434	0.00838082	0.010651	0.100968	0.0907857	0.0103633	0.0289402	0.00988767	0.0215484
0	1	0.233663	0.0408254	0.0702835	0.00581153	0.0536749	0.128486	0.0119322	0.0508314	0.0145277	0.0148881
0	1	0.0383389	0.0321643	0.00933002	0.0333792	0.0776302	0.0210264	0.00722944	0.0229347	0.0231811	0.00940615
0	1	0.190906	0.361818	0.0113015	0.00944029	0.0169099	0.357137	0.280427	0.439113	0.0108712	0.0145821
0	1	0.185906	0.360803	0.0113015	0.00851109	0.0177207	0.350491	0.274004	0.440059	0.0108712	0.0149562
0	1	0.0368099	0.0126468	0.00654725	0.0101395	0.0751119	0.0201315	0.00881318	0.0146614	0.0197786	0.00702406
0	1	0.197504	0.323149	0.0107173	0.00574433	0.0581296	0.263127	0.102871	0.380135	0.0115502	0.0130904
0	1	0.276377	0.431541	0.0066689	0.00799435	0.0756126	0.239195	0.233935	0.328372	0.0135412	0.0142402
0	1	0.0149476	0.00270149	0.0388465	0.0119475	0.0324892	0.00861255	0.00398947	0.0145149	0.0409655	0.0132014
0	1	0.0258936	0.0120848	0.04943	0.00799435	0.0405843	0.0141858	0.00459396	0.0206686	0.0258594	0.0126016
0	1	0.00672553	0.00525918	0.0872399	0.00613594	0.00896141	0.00733871	0.00327622	0.00707675	0.0305997	0.0152308
0	1	0.144452	0.115787	0.00767488	0.0334685	0.0787627	0.109606	0.167953	0.0912558	0.0210038	0.0155661
0	1	0.0655782	0.0149301	0.025045	0.00920393	0.0702191	0.0253802	0.00687215	0.00914255	0.0251379	0.0107538
0	1	0.194372	0.43153	0.0185141	0.0293485	0.0250028	0.339859	0.540039	0.422319	0.0383192	0.0163855
0	1	0.359063	0.246554	0.0160963	0.0199418	0.14973	0.18252	0.209504	0.131266	0.047393	0.0118063
0	1	0.197481	0.431582	0.00650664	0.0147661	0.0966032	0.138889	0.0663193	0.340699	0.00419966	0.00867127
0	1	0.0387284	0.0991546	0.0731177	0.00766993	0.0342452	0.0520203	0.00722944	0.0176682	0.0254373	0.00981688
0	1	0.214153	0.00881579	0.0651527	0.00334835	0.0356942	0.106958	0.00527095	0.0287991	0.00645955	0.0146098
0	1	0.0749411	0.100874	0.0142627	0.00827472	0.0936983	0.0351126	0.0118234	0.0480882	0.00592739	0.00731571
0	1	0.128116	0.0927166	0.00915162	0.0350534	0.106829	0.0606385	0.0368335	0.0464588	0.0314666	0.00717755
0	1	0.424817	0.727674	0.0113421	0.0162691	0.140773	0.214141	0.110843	0.406398	0.00964832	0.0138768
0	1	0.438681	0.407631	0.0106768	0.0402752	0.153235	0.277894	0.206834	0.299555	0.014177	0.00885357
0	1	0.316283	0.610529	0.0101738	0.0733691	0.297352	0.140554	0.173909	0.291967	0.0125663	0.00695883
0	1	0.144956	0.260555	0.00650664	0.0146511	0.059695	0.130108	0.0851674	0.202034	0.00866478	0.00976915
0	1	0.158535	0.113256	0.00412952	0.00553115	0.0320826	0.122387	0.0150996	0.109282	0.0064148	0.00550863
0	1	0.268139	0.0123724	0.0807598	0.0055681	0.0818719	0.125398	0.00730194	0.041031	0.0362174	0.0320669
0	1	0.0919577	0.0516472	0.0104185	0.0626843	0.0759498	0.0632808	0.0640147	0.0336597	0.03377	0.0156495
0	1	0.269099	0.0170619	0.0299371	0.013113	0.0552038	0.138939	0.0216883	0.0867963	0.0290702	0.0169871
0	1	0.247231	0.254951	0.00747211	0.043477	0.132026	0.117356	0.191768	0.114386	0.00813058	0.0119767
0	1	0.221278	0.501169	0.00900559	0.0506676	0.204888	0.0876287	0.0397484	0.181988	0.00542254	0.0166653
0	1	0.213292	0.261387	0.010758	0.0340539	0.110656	0.0978932	0.115173	0.112793	0.0175167	0.0180274
0	1	0.237319	0.709191	0.00876195	0.00641633	0.0448072	0.177336	0.0373665	0.318485	0.00369482	0.0123945
0	1	0.0629901	0.0122286	0.0180518	0.0185706	0.152859	0.032926	0.0331463	0.0240873	0.0392603	0.0130254
0	1	0.0661105	0.00739315	0.0232682	0.00766993	0.0295938	0.0311202	0.0052347	0.0157066	0.0192182	0.00795247
0	1	0.112349	0.086024	0.00656755	0.0173309	0.0276019	0.110058	0.0220499	0.108207	0.0133432	0.00939823
0	1	0.18878	0.254527	0.0104417	0.00480369	0.0382751	0.279525	0.251172	0.361592	0.0171501	0.0364838
0	1	0.173617	0.114302	0.0102144	0.0110015	0.0580015	0.152748	0.0337653	0.0923949	0.0111106	0.0134096
0	1	0.135457	0.211818	0.00654725	0.00553115	0.00840337	0.275925	0.188794	0.225411	0.017534	0.00868324
0	1	0.184843	0.762638	0.00940304	0.0143834	0.0164501	0.446882	0.671956	0.945836	0.014142	0.0170446
0	1	0.177268	0.0658676	0.00890406	0.00952835	0.0283641	0.227141	0.0625104	0.119281	0.00995005	0.0188031
0	1	0.147724	0.286123	0.00659592	0.00915988	0.194161	0.0792655	0.00915167	0.0484595	0.00789447	0.0534927
0	1	0.275502	0.17201	0.0240958	0.00972994	0.0575929	0.200932	0.0452975	0.243432	0.0100857	0.0240743
0	1	0.160851	0.463128	0.0101332	0.00803953	0.0269625	0.236621	0.0848901	0.451136	0.00345547	0.00938028
0	1	0.246836	0.0382446	0.0325577	0.0103695	0.0697621	0.153513	0.0154166	0.101272	0.0152537	0.0162961
0	1	0.25449	0.0744835	0.0148387	0.00952835	0.036931	0.279554	0.0742426	0.157834	0.00914024	0.011082
0	1	0.170172	0.0329382	0.0399325	0.00972064	0.0433225	0.125237	0.0272961	0.0503973	0.0182664	0.0169497
0	1	0.112768	0.0244581	0.0539439	0.000929195	0.0324892	0.0791264	0.00534345	0.0452345	0.00813382	0.0112137
0	1	0.126648	0.0291489	0.0497859	0	0.0273199	0.095623	0.00733818	0.0505058	0.00544322	0.00773713
0	1	0.00504556	0.00454785	0.00658785	0.00394555	0.00814821	0.00742984	0.00259923	0.0053723	0.0116154	0.00395497
0	1	0.14285	0.752367	0.00526532	0.00516272	0.0290919	0.260154	0.16804	0.492771	0.00887801	0.0154334
0	1	0.115354	0.117422	0.00354538	0.0569305	0.114263	0.0496815	0.0151678	0.0459085	0.0178888	0.0122042
0	1	0.0274372	0.0531912	0.00900559	0.0728313	0.0623234	0.018709	0.0307312	0.0256306	0.0211049	0.00874076
0	1	0.109872	0.232124	0.00600372	0.0104135	0.119994	0.0543114	0.0462118	0.0721415	0.00643223	0.00688338
0	1	0.0299306	0.006538	0.0426264	0.00581153	0.061566	0.0163355	0.00331247	0.0168737	0.0281486	0.00851689
0	1	0.127835	1.67116	0.0100114	0.090509	0.0172133	0.411442	0.614741	1.31332	0.0236353	0.0449128
0	1	0.178048	0.270298	0.00596311	0.00892355	0.0445007	0.292877	0.291887	0.28309	0.00988767	0.0185803
0	1	0.23625	0.383171	0.0106768	0.0275789	0.0457542	0.37429	0.465994	0.495305	0.0218904	0.0140532
0	1	0.200497	0.112451	0.015634	0.00915988	0.0809591	0.124873	0.023006	0.148732	0.0154819	0.00971402
0	1	0.195383	0.43391	0.00888375	0.00498835	0.0267641	0.316291	0.199871	0.489526	0.00443901	0.0140546
0	1	0.16677	0.456946	0.0162244	0.00432157	0.0171352	0.260435	0.154726	0.46981	0.00964832	0.0126684
0	1	0.142852	0.370013	0.00973566	0.0146919	0.0124774	0.363737	0.399664	0.374318	0.0324429	0.0101229
0	1	0.0292592	0.006538	0.0535181	0.00597432	0.0309106	0.0125277	0.0105057	0.0145599	0.018163	0.0130254
0	1	0.048148	0.0106621	0.0215159	0.00745012	0.0718988	0.0203267	0.00858343	0.0129911	0.0322446	0.0110359
0	1	0.296462	0.613128	0.00993176	0.0173906	0.270595	0.168221	0.0711106	0.280935	0.0120244	0.0244395
0	1	0.0403561	0.0118049	0.0125915	0.0076259	0.0755663	0.0272951	0.00334872	0.013753	0.0239227	0.00884766
0	1	0.171891	0.399823	0.00417012	0.00844271	0.0368333	0.266524	0.293361	0.38048	0.00980006	0.0147685
0	1	0.457496	0.528575	0.0196824	0.064633	0.136427	0.292439	0.799594	0.30555	0.0984997	0.0140014
0	1	0.233156	0.631054	0.00417012	0.0173842	0.0576368	0.205636	0.387329	0.425419	0.0173034	0.0113607
0	1	0.0648983	0.0629817	0.0058819	0.0121207	0.09129	0.0223588	0.00858343	0.0276601	0.0105923	0.0196539
0	1	0.215055	0.631038	0.0118122	0.0374934	0.354803	0.0746537	0.0643272	0.149121	0.0221862	0.0402347
0	1	0.289307	0.321137	0.0153381	0.0687024	0.187472	0.116734	0.309487	0.135732	0.0318695	0.0127223
0	1	0.200079	0.289961	0.00533838	0.0120807	0.343932	0.0858759	0.033576	0.134767	0.00952756	0.0288859
0	1	0.109101	0.0314783	0.0149687	0.00971331	0.149802	0.0317639	0.0163811	0.0237161	0.020228	0.0224804
0	1	0.227594	0.142745	0.0118856	0.0742572	0.196844	0.114726	0.339025	0.0451125	0.048481	0.0278077
0	1	0.00706265	0.00454785	0.0540334	0.00460195	0.00514245	0.0110081	0.0022973	0.0104499	0.0135825	0.0246008
0	1	0.119661	0.156815	0.0101332	0.00670025	0.0223786	0.126943	0.0302355	0.175179	0.00826925	0.00991163
0	1	0.291131	0.260243	0.00709077	0.0529655	0.228823	0.129921	0.308953	0.0807208	0.0663682	0.00520851
0	1	0.095506	0.0206514	0.0189034	0.00766993	0.0887641	0.0436479	0.00730194	0.031335	0.0160544	0.0122955
0	1	0.167285	0.492902	0.00536276	0.0359872	0.301533	0.0551435	0.0459797	0.139451	0.0145399	0.0138404
0	1	0.117365	0.0059705	0.0703411	0.00280632	0.025816	0.0414286	0.00605669	0.0225244	0.0175428	0.0132503
0	1	0.297309	0.187497	0.00940304	0.0150154	0.0595044	0.302127	0.158338	0.237225	0.0286272	0.0165045
0	1	0.163432	0.132863	0.00767488	0.00827472	0.0390908	0.222538	0.163199	0.193138	0.012599	0.012951
0	1	0.085752	0.118434	0.0101738	0.0213817	0.089421	0.0425989	0.0173481	0.0389537	0.0161045	0.0118716
0	1	0.238491	0.4255	0.0095085	0.0113427	0.0240139	0.375127	0.247347	0.468668	0.037823	0.0144916
0	1	0.140973	0.325783	0.0101657	0.00602472	0.0245962	0.23063	0.136076	0.316739	0.00792058	0.0138212
0	1	0.130844	0.0372599	0.00838082	0.0056783	0.145809	0.041625	0.0073409	0.0256306	0.0100189	0.0171041
0	1	0.110656	0.843504	0.0102676	0.0115663	0.00673725	0.278162	0.412206	0.80408	0.00746584	0.0127969
0	1	0.0504471	0.0181991	0.0171267	0.0138059	0.100467	0.0312766	0.00741343	0.0372092	0.0350856	0.0108498
0	1	0.153817	0.106877	0.0143846	0.00702111	0.24521	0.0619375	0.00719318	0.040673	0.0143005	0.0344183
0	1	0.251971	0.102641	0.0101332	0.00892355	0.0472475	0.314117	0.0661685	0.162275	0.0142027	0.0200669
0	1	0.0675971	0.048427	0.0101332	0.0160234	0.125812	0.0267447	0.00876141	0.0280205	0.0229654	0.00511844
0	1	0.0894603	0.0688732	0.00813737	0.0262286	0.065554	0.0396254	0.0483478	0.0432126	0.00863867	0.0136984
0	1	0.0894603	0.0686361	0.00794266	0.0259188	0.0654354	0.0396254	0.0481222	0.0429245	0.00863867	0.0136283
0	1	0.13981	0.0335606	0.0535871	0.00181437	0.0565155	0.0796168	0.0143863	0.0441568	0.0165593	0.00895268
0	1	0.0309391	0.0108059	0.0341075	0.00609191	0.0450145	0.0131854	0.00628645	0.019516	0.0253546	0.0141642
0	1	0.157442	0.547094	0.00537898	0.0162691	0.00883586	0.286023	0.350543	0.488218	0.00938285	0.012174
0	1	0.25876	0.0453805	0.0291503	0.00274356	0.0412992	0.247969	0.0334713	0.145356	0.0106058	0.0179031
0	1	0.245055	0.512087	0.0163174	0.0205466	0.0277252	0.303512	0.337919	0.506028	0.0111106	0.0130134
0	1	0.0723878	0.0774881	0.00821841	0.0060479	0.0960322	0.0365114	0.0100099	0.0415412	0.00988767	0.00957856
0	1	0.00964285	0.00852817	0.00786658	0.00667798	0.0253908	0.00787694	0.00783393	0.0171685	0.0168201	0.0130461
0	1	0.334629	0.112968	0.028688	0.0063723	0.0605764	0.274554	0.223115	0.308024	0.0165593	0.0174119
0	1	0.04957	0.132734	0.00237712	0.0119475	0.0587771	0.0215438	0.0166695	0.0454336	0.00805069	0.00809437
0	1	0.0195719	0.00639678	0.00958972	0.0079503	0.0263267	0.0118215	0.0138544	0.0140461	0.0120821	0.00990912
0	1	0.217501	0.3154	0.00417012	0.00920393	0.210834	0.104537	0.0455989	0.195198	0.0113761	0.0122054
0	1	0.225931	0.280735	0.00834024	0.00746833	0.0542375	0.307245	0.320167	0.355275	0.00945357	0.0107508
0	1	0.171512	0.0126523	0.0124292	0.0170882	0.0684447	0.0907056	0.0189262	0.0580791	0.00899386	0.0129174
0	1	0.101183	0.0246087	0.0564668	0.00548713	0.0222776	0.0780083	0.0210838	0.0541326	0.0246174	0.0142211
0	1	0.152917	0.398751	0.00900559	0.00952313	0.0236788	0.278988	0.109869	0.433193	0.00592739	0.0122955
0	1	0.1103	0.00764095	0.0544075	0.00520675	0.0610489	0.0555318	0.00479946	0.0240873	0.0291931	0.0109844
0	1	0.00571698	0.00426795	0.0109421	0.0133894	0.00932463	0.0143243	0.000676995	0.00996317	0.0236732	0.00644934
0	1	0.168903	0.23842	0.0124697	0.00920393	0.0323855	0.186065	0.0178801	0.284457	0.00792058	0.0108409
0	1	0.221991	0.00469165	0.101887	0.00641633	0.0521699	0.08126	0.00568163	0.0170121	0.0439184	0.0153396
0	1	0.0376675	0.00739315	0.0273979	0.00553115	0.0267217	0.022976	0.00323997	0.030241	0.0245332	0.0107261
0	1	0.102104	0.0409614	0.0164622	0.0108968	0.154847	0.0574493	0.00502784	0.0244976	0.0170379	0.0170313
0	1	0.234417	0.0913457	0.012551	0.00823069	0.0357853	0.311103	0.133335	0.200095	0.0172773	0.0112617
0	1	0.0238793	0.00341281	0.0502113	0.00399717	0.0240836	0.0186803	0.00338498	0.0183634	0.0360315	0.0078214
0	1	0.239469	0.414762	0.0133379	0.00646035	0.0383103	0.26084	0.159086	0.347928	0.00544868	0.0102371
0	1	0.195672	0.264288	0.00354538	0.00395314	0.0381898	0.197132	0.127835	0.269053	0.00704044	0.00549964
0	1	0.0557086	0.01758	0.0444546	0.00334835	0.00966213	0.0308051	0.00327622	0.00420012	0.021882	0.0140345
0	1	0.211088	0.184968	0.0173458	0.00900234	0.0415882	0.223962	0.194468	0.204451	0.0170641	0.0143238
0	1	0.261799	0.513276	0.0124697	0.0125963	0.162407	0.0820038	0.0279223	0.22651	0.0131704	0.0281827
0	1	0.16368	0.372886	0.00779669	0.0083228	0.238364	0.0548054	0.0162345	0.107806	0.0108712	0.00719497
0	1	0.140985	0.029588	0.0623324	0.00278759	0.0387559	0.0702093	0.00530721	0.0172748	0.017389	0.0134777
0	1	0.237466	0.28162	0.00705016	0.0342049	0.0754004	0.137225	0.0585895	0.172843	0.0148053	0.00647401
0	1	0.197862	0.219996	0.0131757	0.0304955	0.127565	0.16787	0.101438	0.193113	0.0128645	0.0101252
0	1	0.199946	0.220423	0.0131757	0.0300309	0.127896	0.174082	0.102244	0.198705	0.0124097	0.00990314
0	1	0.129551	0.576345	0.00680961	0.0239977	0.391586	0.0625794	0.0449495	0.143379	0.0111106	0.0126954
0	1	0.139899	0.272628	0.0120074	0.0352816	0.176043	0.061427	0.0801657	0.107529	0.0135825	0.0134373
0	1	0.070281	0.117649	0.00838082	0.0427421	0.0967139	0.0304324	0.0232235	0.0515156	0.0211069	0.00899605
0	1	0.326209	0.757377	0.0103685	0.0119475	0.106342	0.197473	0.0550066	0.356953	0.0106931	0.00931566
0	1	0.215698	0.278668	0.0107986	0.0152518	0.0346259	0.362209	0.456913	0.429265	0.0197012	0.0188685
0	1	0.0394596	0.0299963	0.0262451	0.0079063	0.0792923	0.0217304	0.00945487	0.017582	0.0232047	0.0200203
0	1	0.302407	0.67518	0.0101738	0.00120958	0.0753782	0.198414	0.128069	0.382521	0.00914351	0.0192261
0	1	0.201682	0.571516	0.00654725	0.0178031	0.2052	0.080148	0.0313505	0.133192	0.014708	0.0114231
0	1	0.00100855	0.00284529	0.0220946	0.00274356	0.0029021	0.00663254	0.000676995	0.00765794	0.0222212	0.00602551
0	1	0.0423731	0.0180553	0.014458	0.00542649	0.0677769	0.0235844	0.00395321	0.0080291	0.0234441	0.00843282
0	1	0.201848	0.234388	0.0066203	0.00620314	0.0556086	0.228634	0.170886	0.333062	0.0158412	0.00961498
0	1	0.167475	0.426408	0.0340287	0.0339363	0.11333	0.110295	0.097234	0.130771	0.0127285	0.0113832
0	1	0.197816	0.555653	0.0101933	0.0286609	0.0170069	0.391728	0.501835	0.670265	0.0297385	0.0206466
0	1	0.220712	0.0992283	0.0144252	0.00844072	0.0392846	0.168911	0.0360343	0.16198	0.00703496	0.0468985
0	1	0.0760269	0.0621572	0.02369	0.00581153	0.041508	0.0459186	0.00922417	0.039032	0.0180215	0.0087793
0	1	0.0533341	0.0635935	0.0173458	0.0162175	0.164233	0.0186386	0.025088	0.051501	0.0203781	0.0334845
0	1	0.0897869	0.0609839	0.0125915	0.00986549	0.0294835	0.0454445	0.00651619	0.0585089	0.0155758	0.00924774
0	1	0.0854205	0.00465214	0.0441674	0.00181437	0.023043	0.0320139	0.00737443	0.0191058	0.0196219	0.0145231
0	1	0.317119	0.177049	0.0120481	0.0134375	0.0829248	0.341525	0.141346	0.265734	0.0143648	0.0141398
0	1	0.192549	0.050216	0.0144244	0.0221105	0.102912	0.0875603	0.0587079	0.058497	0.0254373	0.00696324
0	1	0.160407	0.0332653	0.0147982	0.00399717	0.0418801	0.129371	0.0387827	0.114963	0.00425429	0.0105134
0	1	0.196267	0.0673199	0.0133498	0.0141232	0.190677	0.0646224	0.0287898	0.0527263	0.0222799	0.0183921
0	1	0.298085	0.436723	0.00721256	0.00915988	0.158927	0.0965249	0.163774	0.223917	0.00997908	0.0108775
0	1	0.036489	0.00719556	0.0282092	0.00241916	0.0441607	0.0194372	0.00666119	0.0203028	0.0214944	0.0131371
0	1	0.021188	0.00796065	0.00954908	0.0216429	0.0273946	0.0127735	0.00662495	0.0141633	0.023892	0.00767872
0	1	0.070434	0.0500418	0.0131757	0.0129207	0.12551	0.0464068	0.0146402	0.0248237	0.026182	0.0209166
0	1	0.151336	0.023882	0.0394378	0.0092995	0.03697	0.0904752	0.0106507	0.0717556	0.0111106	0.0135091
0	1	0.15267	0.00554679	0.0843294	0.00581153	0.0598846	0.0826196	0.00463021	0.0355031	0.0153364	0.0268875
0	1	0.123551	0.0092395	0.0353578	0.00542791	0.0329727	0.0709362	0.00694464	0.0242257	0.0223997	0.0167456
0	1	0.213796	0.308926	0.0148062	0.0127834	0.0498062	0.298233	0.266981	0.382965	0.0185756	0.0185101
0	1	0.242175	0.317015	0.0118856	0.0128842	0.0477362	0.327142	0.305856	0.402474	0.0174666	0.0146586
0	1	0.210624	0.401343	0.00606047	0.00706514	0.0371883	0.317236	0.114133	0.360536	0.0173034	0.00708395
0	1	0.225431	0.386452	0.00834024	0.00827472	0.0497776	0.300676	0.102028	0.347338	0.0180476	0.00947628
0	1	0.145616	0.0527795	0.0249395	0.00488234	0.0271166	0.126246	0.00863747	0.153492	0.00988767	0.0116576
0	1	0.171061	0.446725	0.00723913	0.00923732	0.0161015	0.477805	0.434692	0.639996	0.0228276	0.0163615
0	1	0.0073998	0.00341281	0.0221	0.00576751	0.00992922	0.0070929	0.00715693	0.0102703	0.026447	0.00657306
0	1	0.151614	0.0955201	0.00874589	0.0130551	0.0706789	0.0649578	0.013759	0.0642719	0.0168248	0.00666066
0	1	0.214917	0.737173	0.00514393	0.0241022	0.233212	0.101362	0.0466084	0.262821	0.0154614	0.00845655
0	1	0.21376	0.205668	0.012551	0.0137618	0.0333436	0.308839	0.26216	0.235096	0.020254	0.0169
0	1	0.132489	0.140832	0.00775611	0.0085551	0.0166266	0.181658	0.0687399	0.20303	0.00741577	0.00501641
0	1	0.0104988	0.00469165	0.0251019	0.00859914	0.0207026	0.00733871	0.00263547	0.0219905	0.0222473	0.00800599
0	1	0.0440531	0.0189105	0.0168915	0.00581153	0.0800676	0.0190529	0.00666663	0.0219808	0.0216478	0.011072
0	1	0.369104	0.603585	0.00654725	0.0166786	0.151125	0.185393	0.0460361	0.274128	0.00839943	0.01042
0	1	0.332804	0.197999	0.0153904	0.00980872	0.037562	0.228679	0.0860438	0.243868	0.0110812	0.0128106
0	1	0.273199	0.122986	0.0288097	0.00274356	0.0690527	0.230509	0.0545302	0.130471	0.0132	0.0115648
0	1	0.129178	0.383551	0.00838082	0.00703057	0.00590786	0.349604	0.433746	0.409871	0.0234441	0.00839405
0	1	0.194872	0.169748	0.00900559	0.00752524	0.122106	0.0812533	0.0326693	0.0604234	0.00667158	0.018309
0	1	0.26578	0.665706	0.00892437	0.00960304	0.043388	0.283118	0.066348	0.470511	0.00409629	0.0107418
0	1	0.269554	0.478718	0.00981679	0.0138059	0.180306	0.117085	0.039829	0.197426	0.00574922	0.0202708
0	1	0.101518	0.214828	0.0583973	0.0054431	0.0318525	0.110276	0.0198029	0.0584893	0.00988767	0.0107625
0	1	0.0080712	0.00511535	0.0293127	0.00460195	0.00962316	0.0162282	0.00530721	0.00996317	0.0338366	0.00868625
0	1	0.174272	0.260926	0.00408891	0.00915988	0.0403566	0.271643	0.145404	0.245076	0.00691093	0.00796436
0	1	0.180377	0.045707	0.0125915	0.0141032	0.116156	0.089364	0.0627806	0.0600522	0.0354105	0.00607053
0	1	0.176175	0.116344	0.00646602	0.00730149	0.025202	0.229192	0.246134	0.224044	0.0224606	0.0112587
0	1	0.145186	0.0260159	0.0203476	0.00395314	0.109373	0.0873422	0.0279894	0.081895	0.00839931	0.0119767
0	1	0.183294	0.115104	0.00596311	0.00883549	0.0944468	0.13333	0.0301162	0.148375	0.00667158	0.0132842
0	1	0.0722614	0.00608905	0.0310651	0.0134814	0.117449	0.0336958	0.0373376	0.0191058	0.0393571	0.0109915
0	1	0.0905211	0.00724932	0.0861592	0.00684153	0.0560128	0.0433917	0.00459396	0.0271935	0.0335711	0.0199696
0	1	0.130477	0.0489825	0.0173779	0.0120651	0.0531546	0.0842157	0.035598	0.0745394	0.0116154	0.0120965
0	1	0.51203	0.780892	0.0122886	0.0446541	0.16535	0.383238	0.861569	0.492318	0.0199054	0.0124609
0	1	0.509302	0.775952	0.0118856	0.0450216	0.166093	0.381984	0.861773	0.492146	0.0211349	0.0124983
0	1	0.261922	0.352364	0.0130945	0.00619516	0.0332177	0.300783	0.24911	0.400427	0.0119576	0.00822136
0	1	0.206051	0.500293	0.00537898	0.0144107	0.0201154	0.357496	0.365649	0.529948	0.0116393	0.0169458
0	1	0.0813761	0.0193342	0.00713137	0.00702111	0.024341	0.0543475	0.0123758	0.0480573	0.0103925	0.00957533
0	1	0.18463	0.508695	0.011699	0.0106939	0.0160841	0.468214	0.326233	0.565904	0.00512118	0.0166974
0	1	0.1729	0.618351	0.0129507	0.0079503	0.00962316	0.514077	0.271114	0.690005	0.00675354	0.0170297
0	1	0.346671	0.20899	0.0142627	0.0336596	0.0611263	0.315638	0.400269	0.185595	0.0377707	0.0181428
0	1	0.3337	0.487017	0.0100926	0.0438236	0.0787765	0.294216	0.364661	0.360028	0.0267669	0.0142912
0	1	0.0542218	0.0115172	0.014928	0.00849949	0.0723862	0.0230441	0.00794268	0.0126199	0.0308741	0.0257941
0	1	0.199078	0.150775	0.0135974	0.0076259	0.0362111	0.224932	0.0299237	0.169393	0.00223257	0.0239623
0	1	0.142897	0.216437	0.0124375	0.0212951	0.232067	0.069843	0.060136	0.0858114	0.0231394	0.00427078
0	1	0.21252	0.0789108	0.00758744	0.00734552	0.0994485	0.113871	0.0766128	0.0317257	0.0331304	0.0151888
0	1	0.0513436	0.0223224	0.0178487	0.0211335	0.073506	0.0251314	0.0364734	0.0225831	0.0414296	0.0111192
0	1	0.259958	0.285139	0.0197229	0.0118194	0.179387	0.0946207	0.0289903	0.102685	0.0138842	0.0155998
0	1	0.198032	0.345185	0.00892437	0.0125523	0.0234241	0.339788	0.139679	0.311747	0.0180095	0.0151746
0	1	0.0770038	0.0294288	0.0167617	0.00697709	0.0919522	0.0228296	0.00398947	0.0391222	0.0250001	0.00709892
0	1	0.226332	0.328147	0.0100926	0.0101175	0.0175814	0.372142	0.344137	0.364482	0.0170172	0.00802466
0	1	0.226433	0.320236	0.0100926	0.0112987	0.0186024	0.378103	0.361481	0.369382	0.0174018	0.00844549
0	1	0.123411	0.0147863	0.0420987	0.00367276	0.0395684	0.068797	0.00527095	0.0389537	0.0285262	0.0090764
0	1	0.123411	0.0147863	0.0421217	0.00367276	0.0388515	0.0664768	0.00527095	0.0386786	0.027883	0.00940373
0	1	0.115522	0.00426795	0.0612376	0.00173558	0.0235873	0.0479357	0.00331247	0.0157294	0.0222266	0.00706845
0	1	0.26168	0.0801056	0.0173215	0.00920393	0.0861599	0.173725	0.0434393	0.121447	0.00468707	0.00489569
0	1	0.231041	0.436537	0.00773173	0.00976469	0.018964	0.342139	0.103717	0.341249	0.00789447	0.0178669
0	1	0.0107597	0.0172002	0.0107986	0.00429956	0.042216	0.0161971	0.00594795	0.0141633	0.0115534	0.0117025
0	1	0.0107597	0.0170936	0.0107986	0.00399717	0.042216	0.0161971	0.00594795	0.0138035	0.0114788	0.0114441
0	1	0.132828	0.447479	0.0101738	0.0264057	0.206844	0.0510178	0.0300158	0.175195	0.00592739	0.0115877
0	1	0.134666	0.0157432	0.0658375	0.00470912	0.0176126	0.11152	0.0101269	0.0685778	0.019412	0.0186211
0	1	0.0487644	0.0396596	0.0113827	0.00213877	0.0738382	0.0151218	0.0164496	0.0311364	0.0103664	0.0104854
0	1	0.0686095	0.197753	0.0072532	0.0515253	0.11873	0.0292162	0.0261754	0.0583999	0.012599	0.0133522
0	1	0.0575061	0.00483546	0.0877352	0.00976469	0.0440977	0.0334845	0.00805144	0.0191058	0.0405905	0.0148978
0	1	0.442835	0.662753	0.00764911	0.0362729	0.24989	0.239898	0.395186	0.280311	0.0160806	0.0135699
0	1	0.438801	0.649168	0.00685649	0.0190126	0.246611	0.229468	0.338012	0.257101	0.0200408	0.0138136
0	1	0.190852	0.205261	0.0118856	0.00334835	0.0320299	0.231646	0.154233	0.318191	0.0150709	0.0114579
0	1	0.080035	0.0111474	0.0119262	0.0076259	0.0222785	0.0557659	0.00712069	0.0122684	0.015097	0.0141313
0	1	0.0174909	0.00341281	0.0271908	0.00553115	0.0233204	0.00801364	0.00537971	0.0120763	0.0261815	0.0119946
0	1	0.198113	0.113909	0.0135163	0.00306798	0.0242026	0.212357	0.0611869	0.196791	0.00693704	0.0101042
0	1	0.22585	0.344066	0.00717198	0.00705992	0.0417889	0.299916	0.149008	0.385536	0.0148316	0.0115645
0	1	0.267605	0.235185	0.00843753	0.0296671	0.035734	0.292936	0.505097	0.340583	0.0197754	0.0139698
0	1	0.149558	0.63239	0.0125103	0.00799435	0.0115606	0.42356	0.486938	0.647529	0.0111367	0.0163712
0	1	0.285741	0.33162	0.00713137	0.0104471	0.0270916	0.37008	0.37491	0.367946	0.0185525	0.0156345
0	1	0.36521	0.282357	0.0176683	0.0513663	0.107106	0.284666	0.653585	0.229926	0.0673457	0.0101278
0	1	0.144638	0.118424	0.0119262	0.0425685	0.125279	0.0722279	0.33727	0.062709	0.0639131	0.00681363
0	1	0.17355	0.395476	0.014709	0.0154743	0.020929	0.355903	0.368364	0.478422	0.0215031	0.010324
0	1	0.289671	0.1304	0.00771551	0.0224073	0.0802378	0.192202	0.135705	0.123943	0.0158151	0.00965626
0	1	0.163782	0.235857	0.00358599	0.0682539	0.243838	0.0651159	0.0625562	0.0998056	0.00673393	0.0223511
0	1	0.2141	0.0564514	0.0227717	0.0107379	0.0655387	0.113717	0.0210677	0.144441	0.0182115	0.0121089
0	1	0.201653	0.146651	0.00771551	0.0105577	0.0240646	0.261225	0.296456	0.193713	0.0409018	0.017597
0	1	0.281732	0.247385	0.0113827	0.0276848	0.121499	0.130695	0.301065	0.138442	0.0710742	0.0130045
0	1	0.13855	0.0092395	0.013531	0.00509236	0.0223558	0.0749898	0.00726569	0.0446972	0.0142919	0.00459557
0	1	0.169244	0.00739315	0.0347119	0.00334835	0.0369008	0.0960032	0.00594795	0.0236966	0.00964832	0.0145334
0	1	0.201162	0.0344004	0.0101738	0.0159006	0.0645518	0.102666	0.0172756	0.0676124	0.0140906	0.0111912
0	1	0.195014	0.0331215	0.0134759	0.0137677	0.0557494	0.100675	0.0167867	0.0645648	0.0158151	0.0125085
0	1	0.137873	0.1298	0.00537898	0.0101331	0.0202669	0.182422	0.254468	0.254294	0.0140874	0.0148048
0	1	0.127848	0.130499	0.00834024	0.00153398	0.0447348	0.125842	0.0539164	0.120734	0.0047045	0.0172691
0	1	0.229197	0.385128	0.00717198	0.00944029	0.0408416	0.223724	0.100777	0.409726	0.00616673	0.0135015
0	1	0.0628868	0.0454939	0.0182727	0.00644567	0.11557	0.029109	0.0104694	0.0487424	0.0179954	0.00976564
0	1	0.0563005	0.0774908	0.00274216	0.026426	0.0609521	0.0305508	0.0177283	0.0349115	0.0185264	0.010423
0	1	0.218392	0.295402	0.00825903	0.04161	0.17402	0.0940741	0.0275466	0.0837683	0.0130087	0.00721004
0	1	0.136007	0.145709	0.00892437	0.00399717	0.0228749	0.232944	0.141495	0.151398	0.0105731	0.00709294
0	1	0.318527	0.242874	0.00477116	0.00886271	0.0610346	0.307783	0.142634	0.468544	0.00476105	0.0128649
0	1	0.330469	0.243248	0.00475425	0.00813833	0.0590954	0.327697	0.158102	0.478475	0.00691093	0.0115618
0	1	0.126437	0.505891	0.00954908	0.00581153	0.0170457	0.351562	0.457728	0.626916	0.0179954	0.0136201
0	1	0.0299335	0.0134679	0.0166804	0.00613594	0.0296901	0.0133445	0.00858343	0.0150294	0.0288666	0.00952192
0	1	0.267	0.00383653	0.149402	0.00709874	0.119365	0.119082	0.00982867	0.0614686	0.0394527	0.0202252
0	1	0.26435	0.00383653	0.153093	0.00783792	0.118539	0.121992	0.00922689	0.0638302	0.040798	0.0195588
0	1	0.143079	0.0985327	0.00713137	0.0137618	0.103731	0.0625218	0.0417158	0.0428723	0.0108712	0.012948
0	1	0.0356448	0.00842419	0.0670055	0.00274356	0.00726811	0.0127735	0.00402572	0.0145149	0.0175466	0.00947258
0	1	0.198174	0.0737256	0.0294074	0.0085551	0.145943	0.0907047	0.0407996	0.0678909	0.0218151	0.0202361
0	1	0.104928	0.16221	0.00654725	0.0513306	0.0893673	0.0419898	0.0131412	0.0639399	0.00839931	0.015325
0	1	0.116716	0.0422403	0.0330282	0.00553115	0.035007	0.0938131	0.00463021	0.02944	0.00983437	0.0193233
0	1	0.178184	0.536787	0.0106768	0.0141146	0.0123944	0.342577	0.323966	0.578368	0.0192705	0.0154811
0	1	0.161241	0.0162757	0.0137598	0.0242634	0.0719768	0.09336	0.023364	0.0483212	0.0222735	0.00977246
0	1	0.170862	0.494817	0.00958972	0.0116231	0.0111055	0.34157	0.452835	0.640977	0.0266624	0.0128648
0	1	0.117728	0.642388	0.00892437	0.0139034	0.0106437	0.25442	0.279077	0.649842	0.0236269	0.0102586
0	1	0.209964	0.0115172	0.047202	0.00702111	0.048321	0.129885	0.00470271	0.0428219	0.018287	0.0204928
0	1	0.208918	0.0115172	0.0470179	0.00702111	0.0481004	0.129272	0.00453347	0.0426949	0.0180803	0.0205933
0	1	0.102748	0.0955577	0.00767498	0.0174346	0.142937	0.0434076	0.00787018	0.0616199	0.00991384	0.0174735
0	1	0.195786	0.127523	0.00713137	0.00954628	0.035267	0.238649	0.139213	0.209728	0.0140612	0.0149225
0	1	0.209248	0.282571	0.0184329	0.00641633	0.0379694	0.346564	0.149747	0.392507	0.0118254	0.014855
0	1	0.348448	0.592447	0.00554125	0.0183532	0.0305799	0.36074	0.349704	0.459531	0.0177822	0.0129144
0	1	0.248179	0.0406661	0.0426583	0.00488234	0.0247476	0.188572	0.0201392	0.106171	0.0113761	0.0108206
0	1	0.217634	0.438297	0.00412952	0.0292824	0.153594	0.102018	0.0332081	0.160934	0.0124493	0.0113231
0	1	0.298174	0.193124	0.0259782	0.00558155	0.0380942	0.307793	0.0236789	0.244951	0.00542254	0.0102983
0	1	0.229982	0.0651112	0.00884318	0.00864313	0.0266842	0.257606	0.0392141	0.144114	0.0107146	0.0123104
0	1	0.133477	0.29908	0.00961394	0.0112987	0.00524612	0.30074	0.375235	0.381373	0.0245985	0.01042
0	1	0.129452	0.315665	0.00809678	0.0085551	0.00840337	0.276757	0.307722	0.396892	0.0217698	0.00933871
0	1	0.132124	0.323393	0.00646602	0.0085551	0.00972685	0.263378	0.276946	0.403571	0.0199527	0.0095843
0	1	0.180615	0.197733	0.00938822	0.00854989	0.02816	0.225589	0.12019	0.306803	0.0126874	0.0112617
0	1	0.0125546	0.0244495	0.00596311	0.0279153	0.0597235	0.0112199	0.0165261	0.0103131	0.0252122	0.00553928
0	1	0.113671	0.117284	0.00296125	0.0541843	0.125415	0.0493284	0.0168985	0.0455374	0.0192444	0.0118743
0	1	0.126535	0.312136	0.00892437	0.00569008	0.189156	0.0542267	0.0362587	0.127552	0.0162676	0.00660242
0	1	0.0198423	0.0167764	0.00654725	0.0399717	0.0200118	0.00977909	0.0117509	0.0148362	0.0266395	0.0111421
0	1	0.0295907	0.0092395	0.0172646	0.00427755	0.0416022	0.0112539	0.0058392	0.0187346	0.0273782	0.00418072
0	1	0.00773409	0.00625811	0.0495872	0.00334835	0.00804453	0.00568057	0.00342259	0.00650534	0.0179421	0.0293453
0	1	0.0804441	0.169118	0.00783733	0.0414692	0.11564	0.0339233	0.0966274	0.0913931	0.0320828	0.0153157
0	1	0.208282	0.43807	0.0116121	0.018957	0.0335862	0.265223	0.18744	0.425737	0.0212376	0.0108622
0	1	0.259916	0.023099	0.0337179	0.00334835	0.0601894	0.166247	0.0177687	0.0938742	0.0300264	0.00719497
0	1	0.158064	0.220155	0.00954908	0.0192655	0.151935	0.0740307	0.0437335	0.0607809	0.011722	0.0105104
0	1	0.0403504	0.0763498	0.0048759	0.0541275	0.0692415	0.0201882	0.0230474	0.0194964	0.00607706	0.0176097
0	1	0.222431	0.281628	0.00713137	0.00488234	0.0358225	0.282608	0.10034	0.21916	0.00467836	0.016331
0	1	0.192439	0.581016	0.00592251	0.00859914	0.0116849	0.428929	0.275321	0.602019	0.0220768	0.010516
0	1	0.185751	0.523883	0.00533838	0.0077211	0.0121812	0.390345	0.23917	0.515642	0.0235735	0.00821679
0	1	0.237586	0.279496	0.0107173	0.0141807	0.0332853	0.298909	0.166913	0.292956	0.0101858	0.0142308
0	1	0.205626	0.426735	0.0095653	0.0144726	0.0202669	0.279613	0.306495	0.41317	0.0143267	0.0151656
0	1	0.205899	0.0544102	0.0414013	0.0079503	0.0585001	0.14831	0.0671654	0.12451	0.0166131	0.0120847
0	1	0.165775	0.368487	0.0060767	0.00488234	0.0227168	0.311237	0.255576	0.384535	0.00619289	0.0116608
0	1	0.193032	0.0420888	0.016137	0.0276117	0.106987	0.0983972	0.0224015	0.0692007	0.0200147	0.0103878
0	1	0.195052	0.0261598	0.0269762	0.00702111	0.0475607	0.112986	0.0124654	0.0894337	0.00938285	0.0147776
0	1	0.422994	0.459654	0.0211851	0.0658206	0.151506	0.261875	0.776827	0.249283	0.104669	0.012035
0	1	0.113372	0.176334	0.00421073	0.00734552	0.220691	0.0388076	0.0227437	0.0677623	0.00766383	0.0156299
0	1	0.279934	0.417183	0.00717198	0.0358424	0.221305	0.10555	0.195377	0.149506	0.0222473	0.0133382
0	1	0.065241	0.0376771	0.0206476	0.0073183	0.0809639	0.03121	0.00794268	0.0372868	0.0236015	0.00959328
0	1	0.0766778	0.183491	0.0422604	0.00488234	0.0883131	0.0558383	0.0118234	0.0462993	0.0204673	0.0124996
0	1	0.189448	0.144148	0.00717198	0.00432157	0.0310327	0.201512	0.0417807	0.165564	0.00568804	0.00848723
0	1	0.323089	0.500472	0.00408891	0.0269618	0.147081	0.163217	0.0652568	0.22587	0.0143528	0.0167709
0	1	0.347909	0.524613	0.00412952	0.0245994	0.154548	0.175729	0.0655276	0.23852	0.013972	0.0203291
0	1	0.296604	0.65967	0.00821841	0.0322832	0.171486	0.128599	0.214932	0.231281	0.0284331	0.0139966
0	1	0.166023	0.50971	0.0106037	0.0107379	0.0153795	0.347812	0.348992	0.602353	0.0167986	0.0160851
0	1	0.0151339	0.00398033	0.02369	0.00555954	0.0411955	0.00638673	0.00402572	0.00650534	0.0365101	0.00990912
0	1	0.0635611	0.106652	0.00958972	0.0234037	0.131612	0.0283335	0.0493177	0.0504928	0.0198716	0.00864985
0	1	0.255429	0.632045	0.010758	0.041024	0.292965	0.0851886	0.212984	0.170451	0.00911737	0.0103199
0	1	0.186638	0.0944339	0.00989113	0.0131571	0.0375074	0.261512	0.302026	0.179735	0.0358037	0.00773954
0	1	0.0342992	0.0388198	0.00596311	0.0383004	0.0611782	0.0190217	0.00920768	0.022544	0.0172883	0.00948227
0	1	0.159959	0.711639	0.00954908	0.00894579	0.0108989	0.458514	0.408305	0.687728	0.0108712	0.0168544
0	1	0.195608	0.191509	0.00896495	0.0383978	0.205232	0.0611812	0.236529	0.06351	0.0516354	0.0106181
0	1	0.260026	0.10187	0.0247934	0.00339238	0.0339687	0.220683	0.0296844	0.162094	0.00677169	0.00883325
0	1	0.174122	0.119479	0.0149421	0.00274356	0.0799781	0.105204	0.0277556	0.145132	0.00859732	0.0114321
0	1	0.037999	0.022747	0.010758	0.00334835	0.0596286	0.0171489	0.0051622	0.0309638	0.0190051	0.00553629
0	1	0.232602	0.159189	0.00332637	0.0103695	0.0359004	0.338277	0.290386	0.263114	0.012525	0.0198309
0	1	0.262587	0.351811	0.00954908	0.0120032	0.0367148	0.352349	0.188986	0.328317	0.0108712	0.0128045
0	1	0.18985	0.106077	0.00646602	0.0156202	0.0847969	0.072288	0.0329435	0.0917909	0.0262076	0.00853858
0	1	0.212548	0.104583	0.00592251	0.0104807	0.114907	0.0800489	0.0327701	0.105711	0.0249227	0.00618999
0	1	0.32671	0.459516	0.0128673	0.0110183	0.0412773	0.260052	0.0177892	0.416666	0.0130777	0.00885279
0	1	0.225292	0.314592	0.00408891	0.0136844	0.0421514	0.329017	0.373005	0.482472	0.012599	0.0225837
0	1	0.185431	0.0867276	0.0158367	0.00683632	0.0216409	0.161711	0.0245051	0.157419	0.00523783	0.0148265
0	1	0.155232	0.122425	0.0142768	0.00849834	0.186991	0.0564213	0.0143863	0.0522673	0.0220079	0.0146603
0	1	0.205133	0.204892	0.0106768	0.0105113	0.215557	0.0827631	0.0127127	0.0839855	0.0172512	0.0175963
0	1	0.189592	0.289891	0.0167211	0.014691	0.310746	0.0831791	0.02761	0.132304	0.00839931	0.0148318
0	1	0.243461	0.10043	0.0101981	0.00892355	0.046741	0.308924	0.0659136	0.159683	0.0140874	0.0184829
0	1	0.0956532	0.0324333	0.0540659	0.00213877	0.0326514	0.0450287	0.0106144	0.0305535	0.0195099	0.0145484
0	1	0.118008	0.161251	0.00658785	0.00891645	0.210095	0.0468985	0.0144589	0.0767387	0.00839931	0.012823
0	1	0.183267	0.52432	0.0118856	0.0120042	0.0364145	0.318759	0.290212	0.52869	0.0123477	0.0164118
0	1	0.296161	0.131168	0.0113827	0.0064175	0.0369695	0.268707	0.0825715	0.237955	0.00715899	0.0114538
0	1	0.0450673	0.0170564	0.0114764	0.00367276	0.0439462	0.0203579	0.0052347	0.0114674	0.0101271	0.0160329
0	1	0.215153	0.0822818	0.00706647	0.0107379	0.0781298	0.163181	0.0406229	0.0833005	0.0121203	0.0139109
0	1	0.10969	0.110157	0.01793	0.00613594	0.0250071	0.116507	0.0835779	0.165223	0.00964832	0.00748053
0	1	0.201018	0.0398176	0.0346292	0.00976469	0.0313312	0.147358	0.0409243	0.093635	0.0158151	0.00747551
0	1	0.090129	0.0525995	0.0149687	0.0279696	0.103791	0.0280041	0.0408136	0.0338454	0.036117	0.0112691
0	1	0.165437	0.0338328	0.0450626	0.00641633	0.0445333	0.0898055	0.00534345	0.0443652	0.0069458	0.0134427
0	1	0.0790292	0.149526	0.00471364	0.0419696	0.100452	0.0245546	0.0219797	0.0466508	0.020871	0.0128927
0	1	0.117235	0.383275	0.0181892	0.0150595	0.0242932	0.224275	0.351258	0.382209	0.00792058	0.00783623
0	1	0.219131	0.127048	0.00537898	0.00735666	0.0920542	0.125877	0.0158155	0.108014	0.0156584	0.0275309
0	1	0.18479	0.380047	0.0107173	0.0110183	0.0463681	0.257447	0.24706	0.381576	0.0143267	0.0126322
0	1	0.146908	0.00486613	0.0433138	0.00869478	0.0615603	0.0690784	0.00794268	0.0351835	0.0187657	0.0140459
0	1	0.202368	0.373168	0.00650664	0.00674073	0.14283	0.0769093	0.0155629	0.126031	0.00887801	0.00939465
0	1	0.265467	0.116868	0.00834024	0.00458728	0.0341642	0.301403	0.0900681	0.224518	0.0197493	0.0150725
0	1	0.262871	0.363077	0.0099388	0.0368597	0.0177596	0.401979	0.48336	0.413533	0.0210069	0.0169594
0	1	0.273251	0.083163	0.0206964	0.0106088	0.0602149	0.228446	0.0462202	0.199252	0.0139307	0.010426
0	1	0.0766806	0.170343	0.00658785	0.0085551	0.142698	0.0229681	0.022329	0.0767128	0.0111106	0.00281617
0	1	0.1902	0.272915	0.00541959	0.0205518	0.229133	0.0815778	0.0448511	0.122678	0.0106645	0.00903912
0	1	0.150478	0.465782	0.00233652	0.0332912	0.101245	0.0652612	0.0320041	0.127313	0.0170379	0.00480047
0	1	0.0755499	0.0193342	0.0523123	0.00516272	0.0950759	0.0430802	0.00608502	0.0181746	0.0206937	0.00760683
0	1	0.0554408	0.0535907	0.0131351	0.0117886	0.111691	0.0225079	0.0105782	0.0377943	0.0120941	0.0381276
0	1	0.0544785	0.052525	0.0131351	0.0123564	0.110316	0.0218775	0.0102773	0.0350007	0.0120941	0.0381276
0	1	0.204769	0.315804	0.00900559	0.0098527	0.0272944	0.278355	0.137147	0.333206	0.00914351	0.00984213
0	1	0.329706	0.0532192	0.0223538	0.00427755	0.0699851	0.199142	0.0108273	0.124675	0.0211636	0.0116887
0	1	0.169113	0.19159	0.00476128	0.0389324	0.191873	0.0588132	0.0606536	0.0764424	0.0187657	0.0109646
0	1	0.352299	0.695424	0.0130133	0.0113366	0.0728804	0.213601	0.0647948	0.301355	0.00792058	0.0138803
0	1	0.106354	0.131491	0.00717198	0.00830406	0.0243297	0.158042	0.108394	0.205807	0.0133481	0.00855653
0	1	0.0134511	0.00952713	0.0125103	0.00624678	0.0207772	0.00766054	0.00463021	0.0242925	0.0143092	0.0108509
0	1	0.283539	0.131086	0.0113178	0.00613594	0.0420289	0.27798	0.158651	0.265018	0.00976366	0.0138255
0	1	0.235291	0.125069	0.0190982	0.0124283	0.319572	0.100348	0.0237569	0.0771556	0.0138774	0.0108222
0	1	0.180912	0.00739315	0.049701	0.0079503	0.0395691	0.100118	0.00797892	0.0443457	0.0222212	0.0220652
0	1	0.169789	0.0813221	0.00930075	0.0085551	0.0641532	0.155081	0.0183396	0.0874604	0.00717644	0.0153191
0	1	0.233661	0.157725	0.0119262	0.0333792	0.0650281	0.281944	0.139942	0.182563	0.0393799	0.011243
0	1	0.0995429	0.00724932	0.0131351	0.0190425	0.0434626	0.0447224	0.0384371	0.0198872	0.0572807	0.00484202
0	1	0.202443	0.150412	0.010758	0.0180728	0.152826	0.086728	0.0999066	0.0634677	0.0180215	0.0141191
0	1	0.235331	0.22386	0.00771551	0.0467768	0.231963	0.0943171	0.141566	0.122396	0.0455815	0.0108528
0	1	0.154475	0.0899231	0.00834024	0.0232021	0.14187	0.0646612	0.110445	0.0527654	0.0318695	0.00918579
0	1	0.211365	0.487842	0.010758	0.00915988	0.198923	0.0978741	0.0173938	0.134656	0.0103664	0.0161345
0	1	0.0184966	0.00611431	0.0131351	0.00734552	0.0222521	0.0178552	0.00539357	0.0172108	0.0198847	0.0108222
0	1	0.152341	0.145823	0.00710707	0.00520675	0.0233204	0.157275	0.0310965	0.1436	0.0145661	0.00459258
0	1	0.281513	0.156688	0.0129477	0.0309305	0.0998915	0.210269	0.283751	0.142259	0.0389676	0.0148265
0	1	0.155514	0.152185	0.00838082	0.0513074	0.197385	0.0576463	0.0793346	0.0539717	0.0335992	0.0085812
0	1	0.339681	0.582079	0.00724539	0.0656049	0.212375	0.179575	0.175883	0.240375	0.0268462	0.0113577
0	1	0.282424	0.224272	0.00825903	0.0244996	0.0773119	0.237163	0.391568	0.160545	0.041746	0.0148824
0	1	0.276745	0.197265	0.00735038	0.0291588	0.0863916	0.210984	0.407324	0.130788	0.0380445	0.0241316
0	1	0.251158	0.101408	0.00900559	0.0100891	0.0697051	0.19521	0.0670867	0.157357	0.0165302	0.00965422
0	1	0.011434	0.015952	0.00537898	0.0603083	0.0139524	0.00875105	0.0136694	0.0111158	0.0341021	0.0121431
0	1	0.258263	1.18366	0.00767488	0.0258258	0.143547	0.114578	0.0515889	0.355638	0.00536673	0.0103282
0	1	0.106752	0.548601	0.0179705	0.0101719	0.00906511	0.38935	0.323947	0.593755	0.0170379	0.0106027
0	1	0.323605	0.43275	0.00838082	0.031159	0.161538	0.147815	0.250755	0.242878	0.0234429	0.00805354
0	1	0.0272393	0.00967094	0.0120803	0.00581153	0.0271901	0.0179312	0.00637446	0.0119606	0.00890412	0.00583342
0	1	0.0837405	0.0381008	0.0101332	0.0122719	0.097261	0.0404324	0.0103804	0.0417214	0.0138764	0.0155019
0	1	0.203775	0.143237	0.00896495	0.00915988	0.0329142	0.245612	0.109579	0.227543	0.0175428	0.0116459
0	1	0.26489	0.150556	0.0137598	0.00702111	0.0845366	0.246079	0.0818711	0.202111	0.0234702	0.00906742
0	1	0.24665	0.374124	0.0112691	0.0113543	0.155924	0.090249	0.0125366	0.149605	0.0133432	0.00966868
0	1	0.290249	0.24004	0.010758	0.0425131	0.0676259	0.305975	0.504015	0.37423	0.0323743	0.0166717
0	1	0.32518	0.697032	0.00761007	0.0215199	0.155988	0.178916	0.433262	0.257436	0.0140874	0.00712061
0	1	0.0547063	0.0176316	0.0227248	0.00674073	0.0712827	0.0166574	0.00270798	0.0286977	0.016507	0.0121061
0	1	0.272718	0.615068	0.00767488	0.00868314	0.0231208	0.363673	0.252788	0.858367	0.0197928	0.0206198
0	1	0.0184966	0.00980702	0.0307299	0.0113427	0.0231212	0.0098103	0.00398947	0.0137921	0.0168248	0.00708134
0	1	0.202933	0.0501856	0.017719	0.0131571	0.099978	0.123939	0.0121081	0.0791775	0.0135825	0.0179847
0	1	0.20298	0.163521	0.0107986	0.117813	0.140418	0.104224	0.251984	0.0939401	0.0451865	0.0176794
0	1	0.177182	0.0255999	0.0443863	0.00302395	0.0446901	0.0850836	0.00902773	0.0436732	0.0281453	0.0127795
0	1	0.283624	0.307652	0.00775611	0.0122279	0.021694	0.407393	0.38725	0.36424	0.023975	0.0173506
0	1	0.0392663	0.00670707	0.0656348	0.00306798	0.0532745	0.0340435	0.0105419	0.0131914	0.0329455	0.024221
0	1	0.159077	0.495411	0.00834024	0.00581153	0.0146325	0.386402	0.542296	0.573373	0.0162144	0.0145977
0	1	0.0567768	0.0840841	0.00600372	0.0558983	0.0815375	0.02644	0.0184322	0.0297021	0.0153364	0.0111815
0	1	0.185717	0.40344	0.00936238	0.00399717	0.0142237	0.436134	0.463864	0.472874	0.0166074	0.0198062
0	1	0.0689382	0.0409461	0.0095085	0.0138499	0.0936964	0.0214172	0.00466646	0.0317061	0.00704044	0.00823175
0	1	0.0703389	0.0414203	0.00994661	0.0138499	0.0947602	0.0225534	0.00466646	0.0326422	0.00747454	0.00795594
0	1	0.261081	0.794798	0.00775611	0.0111661	0.246486	0.0917677	0.0149381	0.160438	0.0101271	0.0170962
0	1	0.162226	0.00753695	0.0397378	0.00734552	0.0449888	0.0870637	0.00647994	0.0324761	0.014648	0.0194822
0	1	0.183686	0.259195	0.0190982	0.0265818	0.136595	0.107988	0.124785	0.103462	0.0182609	0.0112717
0	1	0.114014	0.144728	0.0108643	0.0119979	0.104363	0.0618686	0.0138182	0.0749237	0.0201853	0.00999917
0	1	0.283014	0.532172	0.0162182	0.0214317	0.0591038	0.308343	0.370063	0.461226	0.0212115	0.0115468
0	1	0.24474	0.184172	0.0094679	0.0239985	0.0965508	0.148197	0.0711053	0.166591	0.013848	0.0138334
0	1	0.141915	0.173274	0.0120074	0.016225	0.194484	0.0467991	0.0151358	0.0687959	0.00815997	0.0107291
0	1	0.368175	0.460507	0.00884318	0.0311953	0.125553	0.249458	0.41772	0.317901	0.025256	0.0126629
0	1	0.04667	0.0143626	0.0202188	0.00574433	0.0987172	0.0237711	0.0105419	0.0107055	0.0185953	0.0206759
0	1	0.192029	0.136474	0.017755	0.00823069	0.158329	0.0854541	0.0126092	0.0759699	0.0108451	0.0191322
0	1	0.310628	0.2994	0.0147945	0.0152362	0.105893	0.251696	0.149945	0.363298	0.0200355	0.0108893
0	1	0.170643	0.141348	0.0131351	0.0116231	0.234392	0.0626311	0.0361444	0.0782589	0.0244798	0.0111929
0	1	0.055289	0.0132275	0.0472426	0.00702111	0.0653482	0.028198	0.00730194	0.0198676	0.0229654	0.0117748
0	1	0.179913	0.193492	0.0140762	0.00815273	0.0640922	0.209305	0.101704	0.258856	0.0163199	0.00871373
0	1	0.0186455	0.00326901	0.0525403	0.00455793	0.0112018	0.0102468	0.00678382	0.0118483	0.029179	0.0107707
0	1	0.0255593	0.00867197	0.0522646	0.00734552	0.0450145	0.0179624	0.00267173	0.0156871	0.0241883	0.00988143
0	1	0.183391	0.360548	0.00963031	0.0280172	0.146352	0.0921816	0.0973707	0.169313	0.0141135	0.00677114
0	1	0.308831	0.707726	0.0107173	0.00692553	0.0333046	0.340887	0.0184846	0.519081	0.0224866	0.0154731
0	1	0.105202	0.0333608	0.0209074	0.0123751	0.151592	0.0290588	0.00986355	0.0298307	0.0293715	0.0179924
0	1	0.0659069	0.00213397	0.0375506	0.00548713	0.0180699	0.0352021	0.00463021	0.0239912	0.0182489	0.0113637
0	1	0.164924	0.109619	0.0067823	0.00669671	0.103038	0.0848324	0.00730194	0.0549034	0.00913697	0.00957348
0	1	0.20883	0.181665	0.0112008	0.0170975	0.0352874	0.340538	0.163156	0.295461	0.0108451	0.0113608
0	1	0.221527	0.0228831	0.0270495	0.00488234	0.0367611	0.145641	0.0144575	0.0799214	0.0129917	0.0113331
0	1	0.206249	0.148007	0.00900559	0.011221	0.0414651	0.273116	0.18847	0.210651	0.0298763	0.0120947
0	1	0.193816	0.0713143	0.0117437	0.00613594	0.154016	0.0956311	0.00391696	0.0514811	0.0177495	0.0443167
0	1	0.268421	0.223248	0.00592251	0.00685311	0.0454269	0.342855	0.218156	0.381057	0.0192444	0.0178228
0	1	0.163378	0.0167842	0.0311218	0.00565513	0.0374802	0.113024	0.00459396	0.0718516	0.0096222	0.0234518
0	1	0.0598584	0.00142265	0.0466394	0.00734031	0.0466968	0.0281944	0.0104332	0.0199524	0.0322159	0.00855653
0	1	0.390996	0.262884	0.022603	0.0203812	0.0653921	0.513911	0.272795	0.389058	0.0404434	0.0193997
0	1	0.264107	0.677358	0.0113827	0.071504	0.155881	0.130445	0.131912	0.254042	0.00789447	0.0139261
0	1	0.16109	0.724286	0.0075273	0.0269629	0.0222845	0.388507	0.464672	0.706652	0.0412785	0.00919414
0	1	0.0720469	0.0150739	0.0259699	0.00488234	0.0350325	0.051049	0.0189513	0.0194964	0.0179269	0.00758515
0	1	0.0779385	0.158807	0.00771551	0.106993	0.109303	0.0379924	0.0784969	0.0727552	0.0296012	0.00387127
0	1	0.357683	0.0929441	0.0124697	0.0425657	0.047263	0.339254	0.654075	0.202308	0.0799378	0.0207158
0	1	0.128616	0.0845793	0.0108392	0.0140862	0.18471	0.0372207	0.0126092	0.027506	0.00988767	0.0199368
0	1	0.119649	0.0840343	0.00834024	0.010045	0.170074	0.0376962	0.0132499	0.0273269	0.00834602	0.0140907
0	1	0.191288	0.230445	0.00928134	0.0114498	0.0590455	0.270935	0.195833	0.243561	0.0144562	0.014369
0	1	0.18703	0.42326	0.0112609	0.013427	0.0263971	0.370453	0.190025	0.488852	0.0106319	0.0122895
0	1	0.250001	0.0561187	0.00834024	0.0083535	0.112771	0.150991	0.0453351	0.0799573	0.013848	0.00899904
0	1	0.217872	0.623698	0.0103144	0.0113942	0.122931	0.113047	0.0294214	0.219658	0.0129417	0.0100278
0	1	0.180472	0.0929956	0.0211262	0.00758189	0.0294945	0.14143	0.0497122	0.154604	0.00640609	0.0188317
0	1	0.0452923	0.00895959	0.0238665	0.00274356	0.0264272	0.0270977	0.00398947	0.0126199	0.0267516	0.00708995
0	1	0.129218	0.212761	0.007924	0.0515004	0.147164	0.0452478	0.0275637	0.0952548	0.0188364	0.0111554
0	1	0.0235422	0.0188962	0.0304067	0.00367276	0.0268659	0.0202194	0.0119322	0.0191644	0.0185002	0.00666911
0	1	0.0020171	0.00625811	0.0215159	0.00367276	0.0110503	0.0098103	0.00263547	0.00726722	0.0245875	0.00676516
0	1	0.112212	0.0113735	0.0502554	0.00427755	0.0479644	0.0543753	0.0052347	0.0302019	0.0192705	0.0101349
0	1	0.0413618	0.00739315	0.0149687	0.00708831	0.0706312	0.0192613	0.00726569	0.0202975	0.0190312	0.010435
0	1	0.100889	0.255068	0.0101576	0.00646035	0.0973366	0.0427952	0.034785	0.135045	0.00321611	0.00793161
0	1	0.143031	0.0210444	0.0185953	0.00646035	0.0334289	0.0856224	0.00854718	0.0583038	0.00560608	0.026745
0	1	0.23062	0.205498	0.00471364	0.0173906	0.038475	0.233336	0.227493	0.290033	0.0203281	0.0123945
0	1	0.275618	0.206583	0.00896495	0.0122951	0.047704	0.300887	0.0777955	0.315104	0.0066989	0.024088
0	1	0.184026	0.0613758	0.0187089	0.0106939	0.0430198	0.104248	0.0318241	0.0786025	0.0156992	0.00384852
0	1	0.243225	1.00774	0.00650664	0.0343525	0.194475	0.0908784	0.0880207	0.292239	0.0047045	0.0676956
0	1	0.195386	0.267176	0.00963031	0.0184078	0.345445	0.069087	0.0246052	0.122971	0.0106319	0.0153811
0	1	0.208832	0.119936	0.0095085	0.0104135	0.132448	0.0753697	0.0171306	0.0714431	0.0153103	0.00868597
0	1	0.0914963	0.062109	0.0474702	0.00367276	0.0256644	0.0661243	0.00658869	0.0305535	0.0303368	0.00682824
0	1	0.084072	0.0489067	0.0137598	0.00801306	0.130162	0.0413596	0.00993741	0.0306122	0.0159113	0.0242347
0	1	0.0595269	0.105335	0.00779669	0.0407688	0.125372	0.0294461	0.0237193	0.0283313	0.0133502	0.00952593
0	1	0.317344	0.442047	0.0102144	0.00920393	0.0360512	0.346728	0.395022	0.487226	0.0284401	0.0134433
0	1	0.188681	0.0725088	0.0173053	0.0128384	0.0335532	0.253704	0.184325	0.183426	0.0251893	0.00761873
0	1	0.217178	0.331654	0.014928	0.0486311	0.0151244	0.515591	0.680565	0.535815	0.0676471	0.0224363
0	1	0.345885	0.370143	0.00790208	0.0206833	0.0671916	0.28789	0.181266	0.306826	0.0163199	0.00918815
0	1	0.0946254	0.46847	0.0149687	0.0491291	0.011712	0.385904	0.628759	0.67819	0.0709878	0.0225768
0	1	0.233024	0.203445	0.00771551	0.0106939	0.0406693	0.220281	0.0919224	0.254899	0.00765512	0.01051
0	1	0.253032	0.244283	0.0121371	0.0107054	0.0525542	0.340139	0.320868	0.343984	0.0300623	0.015207
0	1	0.252142	0.255408	0.0124292	0.0114614	0.0482499	0.357952	0.341059	0.362364	0.032535	0.016071
0	1	0.10366	0.017286	0.0227779	0.00893821	0.0717995	0.0597334	0.0308833	0.024478	0.0441507	0.0163831
0	1	0.0981773	0.0185746	0.0217546	0.0104575	0.0740434	0.0538315	0.0304148	0.0238008	0.0476388	0.0178441
0	1	0.138337	0.0548197	0.0192604	0.00830406	0.0235158	0.150474	0.0414556	0.14403	0.0106406	0.00864367
0	1	0.101554	0.104624	0.00783733	0.0352777	0.145412	0.0435019	0.0152084	0.0608337	0.0131778	0.00427677
0	1	0.1165	0.0237459	0.0372557	0.00246319	0.0508186	0.0781466	0.00692174	0.0443457	0.0181178	0.00687616
0	1	0.123756	0.0217558	0.0530909	0.00306798	0.0495153	0.0857486	0.0066397	0.047022	0.0150709	0.00699688
0	1	0.120753	0.0698917	0.0100926	0.0204342	0.174593	0.0408601	0.0438465	0.0544564	0.0156965	0.0144091
0	1	0.235842	0.287451	0.0137598	0.0103254	0.0341226	0.331464	0.231127	0.343069	0.0185525	0.00861823
0	1	0.308014	0.372188	0.0140973	0.00944737	0.244939	0.107148	0.0196533	0.118887	0.0251892	0.0278301
0	1	0.1298	0.373656	0.0125915	0.030783	0.27295	0.0544499	0.120689	0.0976468	0.0297196	0.0242041
0	1	0.252086	0.380748	0.0113015	0.0112764	0.0279254	0.338338	0.24808	0.517643	0.00643223	0.0129462
0	1	0.00336277	0.0059705	0.00783724	0.00274356	0.00906511	0.00412972	0.00463021	0.00496201	0.0203161	0.00294839
0	1	0.0767339	0.0892874	0.00662843	0.0152055	0.144261	0.0368581	0.0236283	0.0303484	0.0137464	0.0203105
0	1	0.0285849	0.00341281	0.0347322	0.00213877	0.0211838	0.0202506	0.00722944	0.0110961	0.0175167	0.0110202
0	1	0.273243	0.483171	0.00771551	0.0101883	0.028349	0.379926	0.151764	0.560151	0.0101348	0.0209686
0	1	0.210277	0.0665416	0.0101169	0.00371678	0.0562692	0.169508	0.0236468	0.0934663	0.0203099	0.00948227
0	1	0.0686038	0.0477717	0.00724539	0.00585557	0.045166	0.0321794	0.00466646	0.0271348	0.0145037	0.0124975
0	1	0.455715	1.55512	0.0095085	0.00883549	0.223666	0.141588	0.049544	0.562364	0.00609276	0.00899306
0	1	0.169912	0.44291	0.00717198	0.00915988	0.0167031	0.471859	0.428887	0.637746	0.0219459	0.0161394
0	1	0.16953	0.437586	0.00876211	0.00915988	0.0174926	0.463156	0.424206	0.625182	0.0190377	0.0161394
0	1	0.183615	0.0216042	0.0135893	0.00234559	0.0472071	0.123588	0.00874689	0.0340113	0.0146884	0.00774253
0	1	0.139228	0.187959	0.0113421	0.00844424	0.247057	0.0656621	0.0126159	0.0619668	0.00345547	0.019595
0	1	0.0548213	0.006538	0.0247531	0.00460195	0.048707	0.0266963	0.00794268	0.0203642	0.0200147	0.00780492
0	1	0.0110969	0.00469165	0.0251019	0.00859914	0.0213902	0.00705428	0.00245749	0.0214305	0.0222473	0.00800599
0	1	0.155817	0.322566	0.0106361	0.00302395	0.0218962	0.208997	0.0228611	0.283793	0.00717644	0.00980111
0	1	0.163101	0.272076	0.00662843	0.00427755	0.0514113	0.203345	0.220428	0.322053	0.0103664	0.00925012
0	1	0.149421	0.182862	0.0124697	0.005188	0.0189412	0.176793	0.0629746	0.208422	0.0141693	0.00534418
0	1	0.139897	0.0386683	0.016593	0.00641633	0.164087	0.0793895	0.0119684	0.0267441	0.0305997	0.0168941
0	1	0.203045	0.326979	0.0109895	0.00892355	0.0253879	0.36021	0.264254	0.364021	0.00974238	0.00825044
0	1	0.181629	0.0467728	0.0121048	0.0128327	0.11628	0.0883087	0.0624169	0.0606871	0.0329173	0.00629876
0	1	0.25886	0.298111	0.0136787	0.00652233	0.0493065	0.243471	0.0370417	0.271123	0.00715028	0.0111584
0	1	0.19929	0.246843	0.00880257	0.00641633	0.0446557	0.16088	0.0122169	0.214383	0.00717644	0.0204908
0	1	0.0723037	0.00952713	0.0268949	0.00131037	0.0168545	0.0326803	0.00384446	0.0255915	0.0209722	0.0269119
0	1	0.21173	0.156329	0.0113015	0.0103695	0.224905	0.0780838	0.0248032	0.0890375	0.0281137	0.0234434
0	1	0.211733	0.204958	0.0112414	0.00914875	0.0274775	0.298713	0.165446	0.24683	0.0307206	0.0143494
0	1	0.252648	0.21001	0.00771551	0.00867791	0.0579479	0.256576	0.167034	0.227311	0.0141081	0.011289
0	1	0.0723037	0.0407415	0.0143439	0.00669671	0.0908382	0.0212475	0.00391696	0.0286977	0.0163461	0.0115588
0	1	0.182665	0.0599362	0.0215159	0.0107819	0.136462	0.0840483	0.0151029	0.068625	0.0151123	0.0158872
0	1	0.0117711	0.00142265	0.0169157	0.00734552	0.00972685	0.0137255	0.00320372	0.0122488	0.0412976	0.0107171
0	1	0.227627	0.349553	0.00896495	0.0104135	0.0564964	0.270367	0.246346	0.461495	0.0096222	0.0163112
0	1	0.225451	0.339291	0.00954908	0.0121943	0.0494416	0.266254	0.256652	0.460045	0.0103664	0.0133322
0	1	0.187731	0.518912	0.011845	0.00998828	0.0132421	0.471429	0.323832	0.576931	0.00518319	0.0174959
0	1	0.204135	0.334458	0.0118856	0.01552	0.0355428	0.322566	0.190037	0.42859	0.0118548	0.019859
0	1	0.174201	0.0166326	0.00679878	0.00864313	0.0460578	0.0966634	0.00794268	0.0320589	0.0167315	0.00556886
0	1	0.110309	0.0186228	0.00717198	0.00213877	0.0908723	0.037985	0.0219421	0.0429001	0.0222473	0.0156227
0	1	0.0721067	0.00846142	0.0148145	0.00609191	0.0642385	0.024595	0.00327622	0.0080291	0.0157123	0.0101132
0	1	0.00470844	0.00199017	0.0298237	0.00581153	0.00524612	0.00603365	0.00327622	0.0102838	0.0312241	0.00879403
0	1	0.153841	0.5553	0.014986	0.0162638	0.0241292	0.3668	0.377614	0.695878	0.0177585	0.019172
0	1	0.195125	0.224398	0.00945459	0.0869901	0.0308025	0.453683	0.838715	0.463631	0.108018	0.0311612
0	1	0.256663	0.248257	0.0100926	0.0162691	0.0352586	0.350229	0.171857	0.353731	0.0145302	0.0145917
0	1	0.15284	0.232868	0.0095085	0.0127957	0.212939	0.0554128	0.0128933	0.0730042	0.015097	0.0140544
0	1	0.0170211	0.00469165	0.0678008	0.00492637	0.0275219	0.0191254	0.00391696	0.0137921	0.0288446	0.011108
0	1	0.212637	0.24139	0.00412952	0.0291903	0.0516878	0.194577	0.0481518	0.222748	0.0108712	0.0106121
0	1	0.187433	0.386973	0.0227248	0.018285	0.022611	0.322543	0.393897	0.447865	0.0155495	0.0107418
0	1	0.0080712	0.00270149	0.0232683	0.00719954	0.0289731	0.0158843	0.00331247	0.0095724	0.0222212	0.00727905
0	1	0.24402	0.617048	0.00965687	0.0101331	0.0341721	0.272151	0.282497	0.553419	0.0160348	0.0143438
0	1	0.0262279	0.0113735	0.0113421	0.0143074	0.045166	0.00828561	0.00334872	0.0217821	0.01897	0.0102677
0	1	0.221478	0.138389	0.00958972	0.0320121	0.0781351	0.174128	0.177793	0.241889	0.0246931	0.0120947
0	1	0.221591	0.137703	0.00958972	0.0318042	0.0784764	0.174197	0.176565	0.240988	0.0246931	0.011993
0	1	0.260688	0.60646	0.00479485	0.0119475	0.0645787	0.214233	0.115813	0.447769	0.0101609	0.0105527
0	1	0.232978	0.079041	0.00829963	0.0302397	0.0858896	0.195551	0.19872	0.139236	0.0360224	0.00427677
0	1	0.105067	0.060031	0.0810181	0.00213877	0.0315664	0.0919358	0.0110886	0.0332494	0.0242144	0.0127934
0	1	0.173535	0.0150662	0.0270573	0.0079503	0.0627859	0.0823946	0.0150996	0.0695268	0.0197023	0.00874863
0	1	0.141602	0.153094	0.0120074	0.0115338	0.15063	0.0617903	0.0390365	0.170908	0.0123596	0.00839839
0	1	0.0232079	0.0137874	0.0113827	0.0459975	0.0268388	0.0044828	0.0192703	0.0118581	0.022726	0.0330146
0	1	0.00605411	0.00326901	0.0238867	0.00676275	0.0107697	0.00418917	0.00259923	0.00765794	0.028354	0.0102152
0	1	0.00369989	0.00326901	0.0304403	0.00646035	0.0105405	0.00437552	0.00195848	0.00613418	0.0268995	0.0112983
0	1	0.0368828	0.0301384	0.00749643	0.00481958	0.0972508	0.0288332	0.00463021	0.0114674	0.011202	0.0299565
0	1	0.188632	0.246495	0.0120074	0.0197014	0.195232	0.0719895	0.177951	0.0832843	0.0283499	0.00843683
0	1	0.293094	0.444589	0.0112414	0.0166375	0.0493437	0.276085	0.302261	0.412936	0.0135825	0.0126987
0	1	0.339419	0.450728	0.0143033	0.0629689	0.125844	0.183746	0.262524	0.229376	0.0220079	0.0119142
0	1	0.080035	0.0123329	0.0119262	0.0076259	0.0229278	0.0570202	0.00712069	0.0122684	0.0141135	0.0142716
0	1	0.318883	0.0985873	0.0112203	0.00766993	0.0430153	0.318785	0.0607717	0.152772	0.0101271	0.00942495
0	1	0.0686038	0.0285441	0.0131351	0.0107495	0.0735757	0.0293296	0.0107232	0.0325071	0.00792058	0.0118776
0	1	0.194998	0.334234	0.00771551	0.0269629	0.219067	0.0754228	0.082984	0.0745942	0.0197493	0.0225458
0	1	0.209332	0.603568	0.00475425	0.0282104	0.119175	0.0820568	0.110368	0.164462	0.0125728	0.0154349
0	1	0.233273	0.412795	0.0113827	0.014439	0.246059	0.099427	0.0587916	0.194371	0.00710871	0.0115291
0	1	0.125067	0.255387	0.00654725	0.0153756	0.0283486	0.301998	0.363254	0.409761	0.0217424	0.0108573
0	1	0.135267	0.294252	0.0114637	0.00827472	0.0353913	0.212884	0.153225	0.198002	0.00833729	0.00780337
0	1	0.277699	0.12	0.00602802	0.014691	0.173752	0.122544	0.0459179	0.0733933	0.0407378	0.0207519
0	1	0.209931	0.20595	0.0135651	0.0098527	0.205577	0.0702599	0.0159578	0.136905	0.013848	0.0115985
0	1	0.227199	0.30219	0.00963579	0.0403888	0.178654	0.100493	0.0276682	0.0892443	0.0158293	0.00750778
0	1	0.07036	0.00224704	0.0347322	0.00367276	0.0622107	0.0281237	0.0052347	0.0129911	0.0276372	0.00687917
0	1	0.347281	0.627587	0.00614967	0.0187322	0.130641	0.130468	0.0198868	0.249648	0.00596778	0.0379819
0	1	0.152675	0.344791	0.00533838	0.0126646	0.0169304	0.374229	0.240974	0.439057	0.0103664	0.0132164
0	1	0.0634253	0.0294115	0.0124036	0.00915988	0.119258	0.0353572	0.0166348	0.0347473	0.0212638	0.0124876
0	1	0.278346	0.871129	0.0101332	0.0148411	0.0366603	0.358105	0.167299	0.600829	0.0139086	0.0173821
0	1	0.277234	0.87352	0.010263	0.0142746	0.0389651	0.358333	0.165682	0.602594	0.0153233	0.0177518
0	1	0.241982	0.104601	0.0135326	0.00572651	0.0504216	0.231501	0.039803	0.196705	0.0130557	0.0109399
0	1	0.228258	0.103073	0.0170131	0.00525078	0.0423036	0.235241	0.0377959	0.19242	0.0129945	0.0105768
0	1	0.251662	0.00408519	0.138145	0.00766993	0.101374	0.111738	0.00738897	0.0570047	0.0305801	0.0166406
0	1	0.289744	0.516436	0.00855499	0.0163131	0.16394	0.189452	0.0956311	0.253359	0.0155235	0.0299345
0	1	0.215796	0.211477	0.0100603	0.0100891	0.190334	0.0896426	0.0152672	0.0808019	0.00785858	0.0132348
0	1	0.058847	0.00412414	0.061132	0.00427755	0.0271728	0.0475972	0.00188191	0.0206295	0.0209787	0.0103083
0	1	0.0909956	0.0143626	0.039608	0.00470275	0.0228102	0.0541984	0.00199474	0.0248296	0.0252044	0.0280044
0	1	0.26014	0.651174	0.0244363	0.00857381	0.0765677	0.161201	0.0930273	0.213844	0.00372096	0.0144531
0	1	0.273857	0.265309	0.00771551	0.0171102	0.0598255	0.328585	0.264128	0.396845	0.0096222	0.0129114
0	1	0.137877	0.0324333	0.0696972	0.0014935	0.0381324	0.0759873	0.00331247	0.0152193	0.0237183	0.00956857
0	1	0.1883	0.125252	0.00738292	0.00952835	0.0349848	0.2656	0.0912315	0.2025	0.0118548	0.0106428
0	1	0.215894	0.169716	0.00646602	0.0194452	0.012297	0.36165	0.355482	0.288166	0.0407625	0.0164865
0	1	0.234223	0.215736	0.0198448	0.0444856	0.0627859	0.211618	0.247248	0.282768	0.023975	0.0155384
0	1	0.179876	0.380274	0.00794351	0.00292314	0.0250189	0.277674	0.087326	0.425256	0.00749217	0.0177089
0	1	0.183575	0.138919	0.00767488	0.00367276	0.037445	0.249179	0.050231	0.194927	0.00844938	0.00909446
0	1	0.134954	0.360718	0.0107986	0.0132857	0.0169582	0.304048	0.469143	0.438877	0.0452844	0.0161724
0	1	0.110303	0.106773	0.0125915	0.0155762	0.169463	0.049063	0.00840219	0.0676515	0.0107269	0.02302
0	1	0.2917	0.0560683	0.0369875	0.00334835	0.0765359	0.149523	0.0227219	0.108149	0.0109746	0.0148076
0	1	0.174988	0.266587	0.0100602	0.00529608	0.0310973	0.222301	0.18105	0.358726	0.0191144	0.00855054
0	1	0.237938	0.38012	0.00942728	0.0094843	0.0435905	0.348538	0.0888719	0.342198	0.0175374	0.00929319
0	1	0.39591	0.326329	0.0102144	0.0268748	0.0850937	0.284371	0.471831	0.278383	0.0399772	0.00850696
0	1	0.284078	0.0883839	0.026392	0.00674073	0.0495384	0.21112	0.0681717	0.181607	0.0177964	0.00952491
0	1	0.0883891	0.128853	0.00838082	0.028118	0.100409	0.0196892	0.0507786	0.0894409	0.0138219	0.00922885
0	1	0.245165	0.451092	0.00900559	0.0040083	0.048758	0.177492	0.0402766	0.242651	0.00838626	0.0154525
0	1	0.263937	0.2265	0.0141571	0.00823069	0.0585067	0.170534	0.0420384	0.207485	0.00443901	0.0127673
0	1	0.17748	0.467151	0.0163377	0.00824635	0.0263262	0.2763	0.0681339	0.378722	0.0120941	0.0100051
0	1	0.162274	0.288239	0.0052845	0.00817148	0.014842	0.292787	0.107582	0.284191	0.00990849	0.00879403
0	1	0.155445	0.294408	0.00592251	0.00734552	0.0156825	0.304588	0.101954	0.289981	0.00815997	0.0103991
0	1	0.309875	0.807411	0.0107986	0.0135318	0.107027	0.190876	0.0410489	0.317337	0.00789447	0.0238627
0	1	0.219878	0.0877114	0.00829963	0.0101331	0.0290607	0.27627	0.136887	0.174862	0.0148577	0.0130094
0	1	0.190989	0.317873	0.0129808	0.0108259	0.0447284	0.295853	0.339766	0.429391	0.0102922	0.00940656
0	1	0.189445	0.153002	0.0107173	0.00766993	0.0341716	0.245853	0.114644	0.276919	0.0166151	0.0192285
0	1	0.220358	0.657792	0.00350478	0.0136781	0.114199	0.157618	0.135533	0.462339	0.00525392	0.0167643
0	1	0.213027	0.649476	0.0118369	0.0156643	0.122066	0.0816104	0.0129719	0.170157	0.00518319	0.0216931
0	1	0.206347	0.244533	0.00471364	0.0094843	0.020988	0.305594	0.320983	0.381268	0.0129957	0.00933947
0	1	0.259621	0.214049	0.0126322	0.014647	0.190385	0.115145	0.0443597	0.158052	0.00616673	0.0115402
0	1	0.225763	0.326829	0.0107173	0.00641633	0.0390588	0.326433	0.197273	0.412177	0.00997037	0.0152977
0	1	0.212353	0.722036	0.0095085	0.0305545	0.309044	0.0724798	0.0333531	0.202188	0.02034	0.00990314
0	1	0.21534	0.750139	0.00404032	0.0301083	0.230226	0.0856704	0.448188	0.225122	0.0199886	0.0121614
0	1	0.272332	0.731841	0.0114233	0.0643706	0.268379	0.109517	0.260212	0.164254	0.0355905	0.0106664
0	1	0.274504	0.834882	0.00650664	0.0276956	0.0233785	0.324391	0.361547	0.621761	0.0257289	0.0165999
0	1	0.226157	0.630213	0.0113015	0.00678478	0.0247463	0.363287	0.262792	0.685553	0.0150709	0.017206
0	1	0.180001	0.0487629	0.0498956	0.00455793	0.0589643	0.151257	0.0637986	0.189038	0.0155495	0.0093833
0	1	0.184383	0.0487629	0.0508043	0.00455793	0.0586528	0.151489	0.0646405	0.19215	0.0158228	0.0095843
0	1	0.237994	0.354101	0.00713137	0.0116115	0.015355	0.401941	0.274964	0.43815	0.0121088	0.0131094
0	1	0.270683	0.35671	0.00354538	0.031734	0.205351	0.120575	0.319581	0.154483	0.0393414	0.0203486
0	1	0.257634	0.343929	0.00417012	0.0333486	0.194237	0.116314	0.308821	0.142425	0.0400143	0.0210004
0	1	0.170317	0.681492	0.00650664	0.00678478	0.00972685	0.406498	0.23243	0.606248	0.00518319	0.0167569
0	1	0.232976	0.686856	0.00896495	0.0373353	0.375817	0.0696755	0.0536337	0.19036	0.0181575	0.0134263
0	1	0.0726948	0.179259	0.0142698	0.0111747	0.149929	0.0427191	0.0191965	0.0977051	0.00505917	0.00592348
0	1	0.071961	0.090844	0.0101738	0.0312845	0.112134	0.0307548	0.163958	0.063935	0.0370522	0.00913175
0	1	0.198664	0.189491	0.0113827	0.0170597	0.160031	0.103483	0.0464993	0.118089	0.0182609	0.0132559
0	1	0.251565	0.275562	0.0102269	0.0234744	0.141496	0.161863	0.0946855	0.216203	0.0217424	0.016101
0	1	0.11445	0.00743296	0.0664948	0.00060479	0.0606992	0.0411828	0.00733623	0.0141242	0.0301157	0.0110058
0	1	0.00571698	0.0211991	0.0311393	0.00493795	0.0102849	0.00589514	0.00391696	0.0204032	0.0231786	0.00849226
0	1	0.171376	0.0987008	0.00745589	0.0125523	0.171015	0.0838023	0.00655244	0.0734145	0.00643223	0.0272079
0	1	0.358749	0.0412259	0.0411982	0.00686624	0.0909375	0.259292	0.0482778	0.102859	0.00839931	0.0112393
0	1	0.233075	0.0345551	0.0519968	0.00153398	0.0714976	0.136325	0.0171306	0.0563632	0.0161156	0.00916647
0	1	0.326788	0.402204	0.00985737	0.0126591	0.0641316	0.347124	0.491155	0.479948	0.0336332	0.0125638
0	1	0.210607	0.522809	0.0095085	0.0226191	0.0419361	0.259786	0.564314	0.50852	0.0337307	0.0142848
0	1	0.0340819	0.00408462	0.0331009	0.00702111	0.029918	0.014892	0.00527095	0.0143168	0.0342207	0.00970505
0	1	0.243638	0.324616	0.0105226	0.0161399	0.0293408	0.349688	0.171832	0.415547	0.0139507	0.0160692
0	1	0.171346	0.520795	0.00713137	0.00460195	0.0168184	0.3375	0.230634	0.520988	0.0156785	0.0135233
0	1	0.172768	0.531014	0.00730986	0.00306798	0.0146141	0.34718	0.236178	0.519313	0.0170379	0.0153027
0	1	0.477165	1.47083	0.00896495	0.0544937	0.140042	0.308316	0.382236	0.743838	0.0188277	0.01164
0	1	0.368557	0.71953	0.0118613	0.0284088	0.135536	0.210318	0.325686	0.256362	0.0452692	0.0218285
0	1	0.373733	0.731265	0.0114557	0.0287707	0.134242	0.210039	0.327427	0.262803	0.0458406	0.0207454
0	1	0.158298	0.374439	0.0114233	0.00669671	0.0224634	0.313043	0.293698	0.573781	0.00796519	0.0158323
0	1	0.15227	0.366547	0.012565	0.00516272	0.0279049	0.303542	0.268609	0.559285	0.00737671	0.01436
0	1	0.138781	0.333774	0.00991224	0.00476287	0.0318416	0.265366	0.218	0.506566	0.00741577	0.0139392
0	1	0.126556	0.174574	0.00679878	0.0126849	0.247453	0.0494976	0.0140317	0.0856508	0.00765512	0.0146154
0	1	0.127545	0.172921	0.00766239	0.0117815	0.247058	0.0479865	0.0138558	0.0813068	0.00713832	0.0151172
0	1	0.17804	0.122673	0.0111797	0.0138059	0.0337534	0.131435	0.028954	0.163142	0.00419966	0.0127827
0	1	0.313576	0.0403708	0.0612285	0.00483831	0.053887	0.197769	0.0194249	0.0759889	0.0279354	0.0197014
0	1	0.0151339	0.00454785	0.0263514	0.00678478	0.0246998	0.0112227	0.00459396	0.0160778	0.0503	0.00408168
0	1	0.143987	0.326593	0.00479477	0.00581153	0.0251377	0.228425	0.200929	0.348797	0.0126251	0.0048406
0	1	0.123751	0.00881579	0.0393647	0.00395314	0.0362046	0.0855925	0.00651619	0.0282874	0.0214069	0.026586
0	1	0.223662	0.0439198	0.0365006	0.00976469	0.0375582	0.164385	0.0570404	0.107194	0.015443	0.010321
0	1	0.247166	0.538586	0.0158621	0.00864313	0.0230446	0.501926	0.347272	0.574613	0.0185525	0.0203302
0	1	0.100889	0.0100946	0.0425855	0.00120958	0.0326039	0.0335041	0.00527095	0.0397547	0.0212638	0.0111133
0	1	0.304049	0.404803	0.00927344	0.00613594	0.0654184	0.329266	0.14815	0.472872	0.0133355	0.0151116
0	1	0.24329	0.302511	0.00713137	0.00830406	0.0319878	0.276392	0.22428	0.463821	0.0148053	0.00916049
0	1	0.252308	0.390224	0.00709077	0.0138059	0.0570684	0.254675	0.108285	0.402236	0.00494385	0.00935134
0	1	0.202726	0.346566	0.0115499	0.00548713	0.0288825	0.257229	0.205964	0.383514	0.00914351	0.00763701
0	1	0.339256	0.358854	0.00954908	0.0165715	0.0936875	0.272545	0.204694	0.265452	0.0323298	0.0156909
0	1	0.0110996	0.0141469	0.00596311	0.078865	0.0151244	0.0112227	0.0313661	0.0195551	0.0299736	0.00732808
0	1	0.204485	0.374806	0.0102878	0.0216361	0.119762	0.102376	0.111924	0.12857	0.0158151	0.0181874
0	1	0.233647	0.765192	0.0113827	0.0076427	0.0198231	0.474417	0.565508	0.744323	0.0285946	0.0177357
0	1	0.370281	0.239447	0.0266801	0.0701647	0.0566787	0.410585	0.509803	0.632355	0.0980835	0.0169684
0	1	0.166478	0.288901	0.00354538	0.00730149	0.124248	0.0538425	0.024892	0.128409	0.0101445	0.0192766
0	1	0.0458723	0.0153252	0.048379	0.00120958	0.0127804	0.0234284	0.0052347	0.0180623	0.0176924	0.0178258
0	1	0.218582	0.0440713	0.00662843	0.000929195	0.023169	0.0999829	0.0264654	0.0825066	0.0177363	0.00201903
0	1	0.165684	0.147004	0.00896495	0.00613709	0.0395017	0.144067	0.124246	0.203619	0.00741577	0.00961198
0	1	0.0717126	0.0563435	0.00958972	0.0347649	0.0383493	0.0889863	0.103158	0.0878919	0.0258029	0.00140189
0	1	0.299875	0.520821	0.00884318	0.0169649	0.0645531	0.163876	0.0694879	0.183853	0.0123596	0.0153434
0	1	0.101258	0.128855	0.00721256	0.0304225	0.17026	0.0294406	0.022329	0.0670177	0.0150622	0.0103412
0	1	0.292098	0.268948	0.00479485	0.039032	0.215068	0.12144	0.274717	0.127931	0.0367688	0.00634432
0	1	0.219064	0.54298	0.0112609	0.0243075	0.312756	0.107585	0.0632883	0.154099	0.00515927	0.00957645
0	1	0.24046	0.566936	0.011845	0.0243333	0.321325	0.11319	0.0616039	0.161818	0.00619289	0.0095384
0	1	0.193274	0.0813329	0.0208912	0.00213877	0.0805661	0.138337	0.039246	0.11665	0.0128383	0.0124045
0	1	0.3798	0.0745791	0.0281038	0.00766993	0.154991	0.233419	0.0573116	0.162469	0.0250013	0.0129234
0	1	0.377548	0.0766877	0.02812	0.00803953	0.156009	0.230424	0.0567623	0.15906	0.0244276	0.0124908
0	1	0.172861	0.442419	0.0101332	0.0350453	0.128729	0.0650339	0.223502	0.113579	0.0158151	0.0183329
0	1	0.198557	0.141338	0.0113015	0.0121521	0.142017	0.0910053	0.0927384	0.067352	0.0192705	0.0109576
0	1	0.0311988	0.00995082	0.00484353	0.0428451	0.02108	0.0205122	0.0307069	0.0179531	0.0408683	0.00126252
0	1	0.0400133	0.0243474	0.00947294	0.00827472	0.0569071	0.0292862	0.0156679	0.0361433	0.0158151	0.00951353
0	1	0.256529	0.268761	0.0143846	0.0526351	0.159149	0.119022	0.18468	0.152388	0.0293715	0.00919943
0	1	0.0280644	0.00326901	0.00838082	0.00704834	0.0332937	0.0116069	0.00591169	0.0172304	0.0190051	0.0137981
0	1	0.134682	0.192831	0.00892437	0.0138511	0.0530121	0.109818	0.0571016	0.193164	0.011016	0.010178
0	1	0.0813749	0.0092395	0.0321115	0.00761431	0.0371473	0.0643338	0.00979243	0.0516324	0.0217424	0.0161925
0	1	0.173212	0.0791405	0.0225218	0.014735	0.123807	0.0773105	0.043762	0.0665282	0.0128264	0.0138963
0	1	0.0914718	0.0130837	0.0203476	0.00431636	0.0364597	0.0458288	0.00548388	0.0310029	0.00914351	0.00895752
0	1	0.164295	0.153359	0.0120074	0.0569341	0.130125	0.0880006	0.133641	0.0897597	0.0170641	0.00988403
0	1	0.165978	0.154678	0.0120074	0.0567264	0.130271	0.0911522	0.137662	0.0915756	0.0170641	0.00984071
0	1	0.184367	0.193244	0.0100926	0.0366168	0.0468932	0.27636	0.426446	0.270053	0.043555	0.0149405
0	1	0.470487	0.336379	0.00838082	0.00766993	0.0773231	0.335344	0.168555	0.281419	0.0177822	0.00751078
0	1	0.475121	0.34727	0.00896495	0.00734552	0.0826163	0.324678	0.166749	0.278214	0.0136652	0.00718599
0	1	0.15753	0.116746	0.00650664	0.0079503	0.0412191	0.148055	0.0303252	0.122022	0.0122182	0.0121282
0	1	0.274829	0.366406	0.00592251	0.0272891	0.0513079	0.311024	0.202431	0.424277	0.01762	0.0170861
0	1	0.176576	0.0682409	0.0108958	0.0293757	0.0528208	0.135752	0.0496757	0.139896	0.0125283	0.00938624
0	1	0.075335	0.0106621	0.0405259	0.00827472	0.0664857	0.0453061	0.00662495	0.0218016	0.0217164	0.0200411
0	1	0.125096	0.0658347	0.0106768	0.00520675	0.139741	0.0571724	0.0209388	0.023677	0.0155758	0.0164209
0	1	0.324226	0.497297	0.0135651	0.0726289	0.168914	0.181124	0.202888	0.308194	0.0617632	0.0210164
0	1	0.162751	0.249827	0.0106361	0.0333072	0.0411058	0.185939	0.0662644	0.253843	0.0039603	0.0121391
0	1	0.184362	0.0299513	0.0476447	0.00727233	0.0914353	0.106357	0.0133587	0.0876796	0.0372246	0.0110329
0	1	0.0985344	0.0430438	0.00838082	0.00980872	0.0712929	0.0460433	0.0338379	0.0328978	0.00815997	0.00760683
0	1	0.210842	0.0324102	0.0483297	0.00166838	0.041125	0.127907	0.0361834	0.0940244	0.0162937	0.00879239
0	1	0.160705	0.489418	0.00650664	0.0219051	0.213699	0.0661765	0.018039	0.150343	0.0120941	0.0252606
0	1	0.202217	0.00945352	0.105493	0.00395314	0.0542171	0.113738	0.00986492	0.0470611	0.0240266	0.0190389
0	1	0.265732	0.775506	0.00834024	0.0106939	0.034948	0.289862	0.123298	0.52983	0.00762899	0.0132525
0	1	0.136165	0.113324	0.0101249	0.00520675	0.121218	0.0657598	0.0111279	0.0321034	0.0132517	0.0124065
0	1	0.252546	0.310833	0.00717198	0.0766553	0.177814	0.115864	0.142518	0.168389	0.034249	0.0149009
0	1	0.338787	0.407265	0.0141492	0.0365798	0.0952558	0.249972	0.288472	0.304399	0.0175428	0.0123396
0	1	0.157854	0.0567296	0.0176297	0.0104575	0.139668	0.0498274	0.0119137	0.0317061	0.0243667	0.0130134
0	1	0.094314	0.0092472	0.0747944	0.00164837	0.0273005	0.0468568	0.00259923	0.013753	0.025916	0.0133472
0	1	0.107277	0.010526	0.0392429	0.00465004	0.0421602	0.0279909	0.00594795	0.0237357	0.0241883	0.0172527
0	1	0.056167	0.0926828	0.00758575	0.0352376	0.0942545	0.0172563	0.0195677	0.0432517	0.0125728	0.012945
0	1	0.102752	0.00824828	0.0414076	0.00414315	0.0215904	0.0749577	0.00526823	0.0259627	0.0144007	0.00913927
0	1	0.12913	0.192723	0.00838082	0.0141525	0.103678	0.0559824	0.0145314	0.0747082	0.0173034	0.00980111
0	1	0.142632	0.0801874	0.00596311	0.00747054	0.163897	0.0679744	0.0190125	0.0495193	0.0131038	0.00366084
0	1	0.23796	0.206075	0.0156746	0.0192826	0.0947441	0.16764	0.0998133	0.267205	0.0212585	0.00998034
0	1	0.173431	0.495208	0.0042188	0.0158522	0.0232199	0.222054	0.431099	0.494178	0.0144627	0.00688702
0	1	0.176248	0.0299963	0.00838082	0.00555343	0.043691	0.114937	0.00851092	0.0611852	0.0133235	0.0110389
0	1	0.118636	0.0590403	0.0254193	0.00720591	0.0990659	0.0439502	0.00685328	0.0543081	0.0215788	0.00644036
0	1	0.0575013	0.0865686	0.00874398	0.0254289	0.101365	0.0268519	0.0164174	0.0462993	0.0195099	0.0146976
0	1	0.0289193	0.00739315	0.0137598	0.00306798	0.0505106	0.0227535	0.000640745	0.00931569	0.0241883	0.00975771
0	1	0.219553	0.713676	0.00198771	0.0141367	0.0235278	0.25328	0.322759	0.60812	0.00419966	0.00718221
0	1	0.132839	0.229868	0.00829963	0.0272433	0.108268	0.0474349	0.0224015	0.0825962	0.00890412	0.00605318
0	1	0.0437217	0.0905642	0.00662843	0.0293264	0.0833557	0.0256854	0.0356515	0.025611	0.0414305	0.00802466
0	1	0.274711	0.0878947	0.00933002	0.00685943	0.046035	0.180735	0.0172394	0.111106	0.00789447	0.00838012
0	1	0.187644	0.557207	0.00838082	0.00859914	0.0443796	0.275124	0.170467	0.550605	0.00424776	0.00941542
0	1	0.233974	0.370905	0.00900559	0.0249977	0.174649	0.133582	0.141313	0.208868	0.0128502	0.00942111
0	1	0.0780179	0.0896192	0.0335391	0.0106939	0.0106915	0.066536	0.00722944	0.0252399	0.0228623	0.0116806
0	1	0.268521	0.351942	0.0127993	0.0109742	0.0448072	0.239409	0.140521	0.226942	0.00568804	0.0090951
0	1	0.0363246	0.00796065	0.0290846	0.00427755	0.0247217	0.0142931	0.00308109	0.0126004	0.0188933	0.00916347
0	1	0.00777147	0.00439527	0.0592906	0.00641633	0.0147947	0.00554206	0.00459396	0.0137156	0.0306466	0.0111347
0	1	0.0874348	0.0546775	0.0114288	0.00585557	0.123746	0.0404701	0.00979243	0.0305731	0.0187657	0.00862789
0	1	0.184609	0.0460428	0.0215159	0.0349959	0.126065	0.131529	0.0190447	0.0488274	0.0160544	0.0189646
0	1	0.265007	0.19661	0.010758	0.0218054	0.0707264	0.172995	0.262446	0.150697	0.0328792	0.00804806
0	1	0.055432	0.00995082	0.0131617	0.00821955	0.079103	0.0300396	0.00222546	0.012805	0.0195099	0.019769
0	1	0.0558242	0.00995082	0.0136787	0.0088795	0.079489	0.0295982	0.00195848	0.0137921	0.0187657	0.020473
0	1	0.182185	0.311449	0.00713137	0.00951905	0.0316869	0.317401	0.27087	0.310141	0.0101151	0.0117786
0	1	0.216351	0.0417481	0.0455308	0.0022825	0.111296	0.111631	0.0379242	0.0997268	0.0181492	0.0246707
0	1	0.0821109	0.0813542	0.00658785	0.0195871	0.106462	0.0279118	0.134457	0.0466868	0.0385933	0.00896838
0	1	0.323468	0.514948	0.0229278	0.0182673	0.0464331	0.4317	0.189475	0.520152	0.013943	0.0162392
0	1	0.0416284	0.00284529	0.0697371	0.00636592	0.0350099	0.0186687	0.00398947	0.0118777	0.0223097	0.0334438
0	1	0.105787	0.191317	0.00472171	0.00789469	0.0250028	0.187259	0.149861	0.243495	0.00863867	0.00596354
0	1	0.205783	0.0909734	0.00775611	0.0199858	0.0605046	0.193202	0.141708	0.175029	0.016567	0.0107538
0	1	0.00840552	0.00449407	0.0456121	0.00246319	0.0164479	0.00839796	0.00530721	0.00421969	0.0173943	0.00437581
0	1	0.0662468	0.0455697	0.0209724	0.0149598	0.131184	0.0287871	0.0145676	0.0485262	0.0236834	0.0118866
0	1	0.157216	0.189342	0.00717198	0.00980872	0.03402	0.230116	0.188683	0.304198	0.0155495	0.00724127
0	1	0.232785	0.220187	0.00905426	0.00460195	0.0645134	0.14744	0.0615593	0.233617	0.0158151	0.00697741
0	1	0.0484272	0.0498728	0.00730629	0.0239338	0.0708716	0.0249793	0.0932005	0.0370013	0.0249292	0.00677413
0	1	0.0890841	0.0693836	0.00984509	0.00827472	0.123314	0.0484181	0.0388923	0.0475021	0.00757243	0.00935258
0	1	0.0860891	0.16989	0.00533838	0.0076259	0.0181302	0.123574	0.0678091	0.209089	0.00890412	0.0135363
0	1	0.215786	0.336284	0.00689606	0.0227223	0.105084	0.119115	0.0640711	0.0894959	0.0190312	0.0153629
0	1	0.0316106	0.0732665	0.0312513	0.00181437	0.0132907	0.0176854	0.00199474	0.00879096	0.011462	0.00854721
0	1	0.0134539	0.00270149	0.00721256	0.00333677	0.0122223	0.0136181	0.00519845	0.00535273	0.0183909	0.0114945
0	1	0.266184	0.756142	0.0102144	0.0206534	0.152933	0.103009	0.0854624	0.319017	0.0140351	0.00990912
0	1	0.0839605	0.0488661	0.0119262	0.00581153	0.0709459	0.0472105	0.011646	0.0428219	0.011016	0.0143473
0	1	0.0665868	0.066546	0.00421073	0.00766993	0.101334	0.0314733	0.0178076	0.048155	0.00568804	0.00488971
0	1	0.21869	0.208686	0.0114233	0.0549894	0.164033	0.132318	0.268165	0.149214	0.0868119	0.0075018
0	1	0.110361	0.148179	0.00541959	0.0199383	0.0676254	0.0792861	0.0573295	0.119693	0.0105079	0.00827524
0	1	0.266487	0.945051	0.00771551	0.0229658	0.0566608	0.235859	0.140406	0.558527	0.0154963	0.00610721
0	1	0.22178	0.227552	0.00717198	0.0282165	0.16576	0.0900131	0.0558956	0.104769	0.016568	0.00799999
0	1	0.125434	0.0174878	0.0113827	0.00641633	0.0478978	0.0499009	0.00527095	0.0746078	0.0101271	0.00693452
0	1	0.113997	0.064213	0.0140081	0.00417153	0.0532583	0.0397934	0.00979243	0.0810725	0.0101271	0.0112499
0	1	0.112983	0.0103069	0.0242501	0.0103695	0.0501569	0.0601808	0.00388071	0.0159313	0.0222212	0.0576913
0	1	0.0635554	0.010391	0.0184406	0.00399717	0.0217445	0.0333772	0.0105057	0.0103343	0.0109333	0.00813177
0	1	0.133372	0.14557	0.00654725	0.0125412	0.212654	0.0459539	0.00879765	0.0596208	0.00842868	0.0152806
0	1	0.0301267	0.0247119	0.00838082	0.00456906	0.0584588	0.0209191	0.00974204	0.0214109	0.0195099	0.00855951
0	1	0.224816	0.202574	0.00521811	0.00706514	0.106067	0.100209	0.00865593	0.141829	0.0140612	0.00805246
0	1	0.179424	0.392404	0.0341232	0.0138059	0.024064	0.252735	0.106841	0.333039	0.00741577	0.0223864
0	1	0.024885	0.00525918	0.00654725	0.00279873	0.0177713	0.00934993	0.00459396	0.00955287	0.0101009	0.00719198
0	1	0.101358	0.0444862	0.00421073	0.0350717	0.0797565	0.0475486	0.117634	0.0550315	0.0451956	0.00187844
0	1	0.00874264	0.0176513	0.0150093	0.0302753	0.00473585	0.00464895	0.00790643	0.0103148	0.0350334	0.00864061
0	1	0.0228652	0.0715562	0.0194387	0.00460195	0.0300974	0.0194226	0.00766196	0.0164685	0.0207328	0.00276435
0	1	0.207856	0.146249	0.0095085	0.0137618	0.042228	0.271785	0.391957	0.176491	0.0410894	0.00699389
0	1	0.0320289	0.0368142	0.00410296	0.00704949	0.0478752	0.0124601	0.00662495	0.0279358	0.00494385	0.00534515
0	1	0.144462	0.0341117	0.00945991	0.0079503	0.120195	0.0687442	0.0326745	0.0321246	0.0303874	0.0142849
0	1	0.26869	0.41254	0.011845	0.0171785	0.0207973	0.49968	0.479134	0.46245	0.0248617	0.0153067
0	1	0.175772	0.0287174	0.0338478	0.00609191	0.0589118	0.106795	0.0211321	0.0867767	0.00815997	0.0152533
0	1	0.209132	0.793693	0.0119668	0.0109004	0.0236653	0.271666	0.144128	0.550771	0.00789447	0.0156095
0	1	0.221266	0.0936818	0.0124697	0.00120958	0.0279053	0.292151	0.137595	0.160846	0.0209982	0.00855054
0	1	0.262432	0.399699	0.00358599	0.0108839	0.0348753	0.372467	0.283241	0.389701	0.0165593	0.0110053
0	1	0.258313	0.395332	0.00358599	0.0104135	0.0353695	0.368517	0.282829	0.388388	0.0171057	0.0109117
0	1	0.197827	0.00861269	0.0873815	0.00321395	0.043441	0.109622	0.00391696	0.0210202	0.0303829	0.0138623
0	1	0.171297	0.141491	0.0185696	0.00576751	0.0214249	0.224332	0.0488762	0.205224	0.00492306	0.0139274
0	1	0.140856	0.235294	0.0215566	0.0162314	0.157762	0.0402998	0.123854	0.0955944	0.0163431	0.00646992
0	1	0.157298	0.02724	0.0787454	0.00636071	0.0280085	0.0812945	0.00323997	0.0240873	0.0161532	0.045774
0	1	0.247282	0.4782	0.00717198	0.00334835	0.111064	0.121101	0.036214	0.26444	0.00741577	0.0221087
0	1	0.248414	0.481635	0.00717198	0.00334835	0.112755	0.122104	0.0368241	0.266957	0.00741577	0.0226571
0	1	0.305167	0.872201	0.0108004	0.014606	0.0783464	0.352162	0.366934	0.709658	0.0120941	0.0111326
0	1	0.363153	0.419314	0.00975198	0.0266719	0.184603	0.172039	0.149581	0.178641	0.0338931	0.0123855
0	1	0.155361	0.0368955	0.0219477	0.00702111	0.198636	0.0463825	0.0396509	0.0354049	0.0629424	0.0214185
0	1	0.0080712	0.0125085	0.00771551	0.0119622	0.0107768	0.0101634	0.00527095	0.00864281	0.0343	0.00398264
0	1	0.0221966	0.00724932	0.0325011	0.00669671	0.0102849	0.00862488	0.00854718	0.0191448	0.025916	0.00894002
0	1	0.189576	0.306501	0.0154716	0.0162842	0.0390834	0.386981	0.206774	0.461048	0.0171549	0.0100922
0	1	0.134818	0.28106	0.00827523	0.0219925	0.00801998	0.328271	0.641875	0.443572	0.037361	0.0157846
0	1	0.0923599	0.00469165	0.0944568	0.00702111	0.0385486	0.0741047	0.00918792	0.0129911	0.0214966	0.00833677
0	1	0.195016	0.108277	0.0175081	0.00306798	0.0489849	0.208018	0.0534792	0.176716	0.0123335	0.0119172
0	1	0.176224	0.048483	0.00654725	0.00478791	0.0376381	0.19245	0.028954	0.115182	0.00815997	0.0124816
0	1	0.234422	0.66321	0.0101332	0.00553115	0.0159788	0.39612	0.152101	0.580556	0.0170379	0.0187358
0	1	0.396846	0.760482	0.0119262	0.0218417	0.0594922	0.379583	0.396061	0.526347	0.0207589	0.0150107
0	1	0.133942	0.436725	0.00358599	0.017105	0.011751	0.326197	0.382565	0.383927	0.0206443	0.0141493
0	1	0.167098	0.248614	0.00713137	0.00758189	0.0298032	0.302468	0.289772	0.275074	0.0106058	0.0177357
0	1	0.0571699	0.0560122	0.016851	0.0145913	0.138775	0.0314531	0.0121801	0.0505189	0.0158357	0.0183486
0	1	0.388192	0.649187	0.0190576	0.0534039	0.153992	0.277294	0.248703	0.298584	0.0241795	0.0159577
0	1	0.305578	0.0341204	0.0420259	0.0079399	0.0790551	0.203316	0.0251821	0.144895	0.0162718	0.0167589
0	1	0.288278	0.215319	0.0132163	0.0127209	0.0591301	0.195445	0.0528546	0.185694	0.0120821	0.0332825
0	1	0.119802	0.608584	0.00705016	0.00892355	0.00504193	0.289901	0.360725	0.702778	0.00863867	0.010516
0	1	0.317825	0.516779	0.0062471	0.0229922	0.0512476	0.3723	0.255105	0.552609	0.0174681	0.0160831
0	1	0.192044	0.169999	0.0114233	0.00967962	0.0347296	0.324186	0.268007	0.31953	0.0108451	0.0165977
0	1	0.204159	0.133273	0.01406	0.00336515	0.0366825	0.252626	0.126845	0.229032	0.00667158	0.00961002
0	1	0.142668	0.412415	0.00709077	0.0152736	0.0158644	0.355566	0.431185	0.516419	0.0135499	0.0149354
0	1	0.167058	0.128655	0.00713137	0.0136328	0.0284173	0.310335	0.178756	0.246163	0.020254	0.0157395
0	1	0.300434	0.225444	0.00838082	0.0108523	0.0864888	0.218769	0.0426145	0.28011	0.0123857	0.00779595
0	1	0.206164	0.0262959	0.0261484	0.0079839	0.0694878	0.162026	0.0197299	0.111606	0.012599	0.0182427
0	1	0.0833977	0.11148	0.00834024	0.00488234	0.114872	0.0380746	0.00854718	0.0248492	0.00667158	0.0217344
0	1	0.248286	0.199117	0.0118044	0.0101835	0.0425618	0.314003	0.136494	0.303041	0.00568804	0.0132258
0	1	0.248005	0.199757	0.0118044	0.0104859	0.0419977	0.317504	0.137617	0.302169	0.00568804	0.0133104
0	1	0.262472	0.261734	0.00954908	0.0186882	0.0402534	0.36545	0.483368	0.379008	0.0364309	0.0149196
0	1	0.347861	0.357453	0.0202843	0.0737981	0.0586587	0.395607	0.583012	0.372854	0.0647748	0.0210116
0	1	0.290602	0.517382	0.00783733	0.00507872	0.205699	0.0975479	0.0252357	0.184532	0.0096222	0.0111421
0	1	0.245101	0.617292	0.00717198	0.00868248	0.135353	0.116852	0.068715	0.260354	0.0115893	0.0148566
0	1	0.0992087	0.011941	0.0737237	0.00755233	0.0308342	0.0430178	0.00527095	0.0332494	0.0166158	0.0114934
0	1	0.0080712	0.00739315	0.0108392	0.00823069	0.0213353	0.0110081	0.00587544	0.0120501	0.0212376	0.0177727
0	1	0.0356476	0.00824828	0.0561263	0.00395314	0.0959743	0.031366	0.00712069	0.0256306	0.0326702	0.011759
0	1	0.0386732	0.00554679	0.0621707	0.00488234	0.0523973	0.0208183	0.00395321	0.0080291	0.0300895	0.0102032
0	1	0.242208	0.408144	0.00654725	0.0171606	0.0463095	0.252565	0.196491	0.372615	0.0135825	0.0134709
0	1	0.327971	0.558962	0.0113156	0.0226685	0.208579	0.141307	0.0643495	0.210427	0.0113761	0.0403158
0	1	0.177901	0.124253	0.00958972	0.00480356	0.0293802	0.187495	0.0314299	0.187094	0.0047045	0.00770287
0	1	0.388522	0.857191	0.0141816	0.0242381	0.156237	0.216699	0.18752	0.410232	0.012599	0.00934154
0	1	0.142927	0.130291	0.00533838	0.0193112	0.0767232	0.0913323	0.122489	0.0596419	0.0103925	0.0153764
0	1	0.245847	0.1466	0.0117153	0.0107379	0.0373807	0.303619	0.0721788	0.238076	0.0155224	0.0118664
0	1	0.227231	0.027543	0.0762386	0.00545874	0.0399985	0.179008	0.0153038	0.0929843	0.0117014	0.0252175
0	1	0.108283	0.241241	0.00537898	0.00856809	0.0207772	0.192437	0.185509	0.327101	0.0124391	0.00460694
0	1	0.291666	0.017344	0.0741537	0.00460195	0.0573633	0.160971	0.00990116	0.0884309	0.0251902	0.0143049
0	1	0.234625	0.24498	0.0159339	0.00917149	0.0354464	0.371374	0.217413	0.313501	0.0155495	0.0112656
0	1	0.218521	0.245341	0.0145141	0.00883549	0.0308898	0.360743	0.225772	0.303098	0.0135324	0.0118757
0	1	0.0327037	0.00781685	0.0342293	0.00367276	0.0311657	0.0146774	0.00973328	0.0221728	0.0204935	0.0078296
0	1	0.167819	0.411973	0.015431	0.00427755	0.0400727	0.235357	0.0836165	0.45308	0.00940898	0.0095903
0	1	0.0538071	0.0233145	0.0154388	0.0122643	0.0315723	0.0270089	0.00591169	0.0313545	0.0165331	0.0286544
0	1	0.182705	0.137821	0.0123885	0.00806791	0.0174545	0.432286	0.252984	0.261883	0.021477	0.0214095
0	1	0.100246	0.167089	0.0143846	0.0110623	0.132902	0.0389371	0.017148	0.067588	0.0106319	0.0172654
0	1	0.0724942	0.0738155	0.00742734	0.00460195	0.0627403	0.0338761	0.00726569	0.0466508	0.00667158	0.00492035
0	1	0.30928	0.186804	0.0110011	0.00883549	0.0561906	0.264537	0.0717454	0.294243	0.00592739	0.0148145
0	1	0.125607	0.0318145	0.0169645	0.0079063	0.0381681	0.143121	0.00427427	0.0918927	0.00815997	0.0138111
0	1	0.276218	0.201174	0.0138624	0.0153484	0.0632942	0.250699	0.107593	0.278674	0.0114207	0.0112827
0	1	0.186612	0.0479875	0.0179971	0.0195838	0.103127	0.0765659	0.0726315	0.048962	0.0582227	0.00999917
0	1	0.202817	0.0585824	0.0130538	0.00702111	0.0324897	0.218788	0.0401862	0.144998	0.0143267	0.0144233
0	1	0.149929	0.0322818	0.0406304	0.00520675	0.0298423	0.116108	0.013356	0.0520605	0.0180914	0.011249
0	1	0.0975205	0.0201893	0.0201447	0.00334835	0.0274982	0.0762428	0.00331247	0.0512221	0.0111106	0.00583042
0	1	0.101616	0.00475093	0.0860026	0.00367276	0.0467446	0.0500071	0.00730194	0.0325365	0.0410611	0.0152984
0	1	0.173777	0.215156	0.0093381	0.00541471	0.0353913	0.298704	0.268388	0.297607	0.0133432	0.018745
0	1	0.153201	0.326815	0.0122345	0.0178441	0.0164724	0.331341	0.39426	0.364537	0.0274044	0.0170121
0	1	0.125464	0.261026	0.020119	0.0088795	0.118088	0.0635288	0.00922417	0.0765278	0.0128187	0.014533
0	1	0.203386	0.25595	0.0101332	0.00997471	0.049555	0.230659	0.157654	0.290452	0.0179449	0.0127193
0	1	0.130777	0.0824553	0.00942728	0.0115234	0.154477	0.0467488	0.00722944	0.0274946	0.0275937	0.0165079
0	1	0.0655725	0.0224166	0.0150093	0.0112987	0.088715	0.0367246	0.0197096	0.0201916	0.0155692	0.0122204
0	1	0.210763	0.226401	0.00896495	0.0223658	0.135176	0.0979684	0.100356	0.124957	0.0417779	0.012846
0	1	0.214716	0.135425	0.0429436	0.00641633	0.0328299	0.275259	0.114383	0.22706	0.016014	0.0135323
0	1	0.19791	0.691366	0.00890406	0.00664103	0.0176633	0.220689	0.102573	0.488004	0.00223257	0.0141202
0	1	0.154068	0.0473048	0.0101067	0.00488234	0.0387764	0.209651	0.0309309	0.10657	0.00643223	0.0149349
0	1	0.238221	0.0179192	0.0461636	0.00120958	0.0409936	0.136288	0.00527095	0.060622	0.0178083	0.00768719
0	1	0.0783607	0.101506	0.0131351	0.0131329	0.117559	0.033346	0.0107548	0.0156871	0.00815997	0.0556315
0	1	0.0837283	0.0126523	0.0538253	0.00771398	0.0289003	0.0490579	0.0052347	0.0337232	0.0208742	0.0106054
0	1	0.284641	0.470767	0.0135584	0.0150154	0.164343	0.110589	0.0593472	0.128398	0.00938285	0.0170046
0	1	0.0451513	0.0132275	0.0276414	0.00283278	0.0644549	0.0179624	0.00331247	0.0160778	0.0206295	0.0131576
0	1	0.27372	0.372051	0.0107173	0.0184113	0.0474467	0.328402	0.211949	0.411867	0.013848	0.0124796
0	1	0.143323	0.217938	0.00709077	0.0207073	0.0314723	0.245454	0.242831	0.280201	0.0157889	0.0284203
0	1	0.151347	0.206425	0.0180111	0.0116231	0.128642	0.071426	0.0186088	0.124819	0.00544868	0.00972343
0	1	0.172945	0.0535907	0.0113421	0.0238507	0.130603	0.0817579	0.0536024	0.0532327	0.0224638	0.00738408
0	1	0.194874	0.0655647	0.00596311	0.00553115	0.0411588	0.191355	0.0385125	0.154494	0.00963092	0.0076375
0	1	0.163257	0.556444	0.016137	0.0078582	0.0134039	0.332117	0.367766	0.5109	0.0169768	0.0164672
0	1	0.237129	0.674416	0.0178831	0.00533071	0.0249035	0.311002	0.128636	0.541256	0.0107592	0.0172433
0	1	0.324489	0.331824	0.00892437	0.0199418	0.0474269	0.312263	0.11422	0.346547	0.0112847	0.02204
0	1	0.122748	0.259315	0.0119262	0.0592699	0.21199	0.0541955	0.0214466	0.0653853	0.0140612	0.0168507
0	1	0.118034	0.0489067	0.0107986	0.0180394	0.114907	0.0599805	0.0289869	0.043079	0.0346916	0.0135281
0	1	0.0484301	0.00995082	0.0390296	0.0102519	0.0263262	0.0253324	0.0125004	0.0183634	0.0351009	0.017726
0	1	0.25642	0.00668182	0.0640875	0.00488234	0.0716694	0.153808	0.0107045	0.0393249	0.0306554	0.0180111
0	1	0.0356448	0.0676733	0.0122305	0.0227011	0.0924154	0.0141607	0.0308794	0.0627482	0.0263087	0.0112647
0	1	0.240699	0.171385	0.00847812	0.0159006	0.184603	0.0930897	0.0718119	0.102228	0.0459046	0.0146104
0	1	0.147	0.555826	0.0136787	0.00627034	0.00972685	0.529181	0.400294	0.622842	0.0192705	0.0144813
0	1	0.261132	0.180801	0.016265	0.00944029	0.0477556	0.258496	0.155834	0.234703	0.00808923	0.0179916
0	1	0.0258964	0.00469165	0.0238119	0.00427755	0.0173648	0.0163355	0.00651684	0.00689606	0.0325875	0.00796855
0	1	0.140233	0.0115172	0.0113015	0.00730149	0.0523245	0.0784969	0.00235004	0.0347927	0.0177822	0.00674799
0	1	0.0992849	0.470587	0.00958972	0.00548713	0.0132539	0.224195	0.222431	0.423424	0.0139104	0.0120989
0	1	0.0911433	0.31984	0.00720443	0.0076259	0.0239822	0.114838	0.0793946	0.257147	0.0121203	0.0123138
0	1	0.150324	0.0127961	0.0365658	0.00460195	0.102204	0.0664108	0.00726569	0.0286977	0.0345546	0.0181171
0	1	0.16016	0.215043	0.0120784	0.0104251	0.0367407	0.288488	0.144101	0.303005	0.00815997	0.0168129
0	1	0.14371	0.435626	0.00596311	0.0156719	0.00873355	0.270597	0.375155	0.557389	0.0345181	0.0107538
0	1	0.146676	0.202975	0.00417012	0.0088795	0.0227712	0.232295	0.0758283	0.257638	0.0139038	0.00675917
0	1	0.271201	0.575345	0.0148469	0.0140792	0.0482732	0.361588	0.419853	0.632751	0.0140187	0.016585
0	1	0.3256	0.0977983	0.0309839	0.00367276	0.062589	0.181121	0.0273854	0.264614	0.0135619	0.0152514
0	1	0.144564	0.292088	0.00533838	0.00894226	0.0160413	0.276011	0.331263	0.398518	0.0280666	0.00835547
0	1	0.251952	0.677278	0.0095085	0.00827472	0.030371	0.367194	0.0857175	0.463929	0.00857664	0.0279508
0	1	0.0672283	0.00782455	0.0402489	0.00287262	0.0177713	0.0372924	0.00128148	0.0106545	0.0240288	0.00903678
0	1	0.15307	0.133228	0.0100114	0.00702111	0.0310621	0.266624	0.125882	0.232577	0.00771389	0.0137807
0	1	0.226608	0.126911	0.00541959	0.014271	0.0390619	0.210035	0.128086	0.222218	0.0131038	0.0105022
0	1	0.192959	0.152315	0.00477491	0.00613594	0.0473054	0.166169	0.079104	0.247142	0.0123596	0.0134816
0	1	0.143837	0.0272948	0.0186359	0.00455793	0.0683856	0.0864687	0.0118959	0.0718516	0.0152841	0.00934086
0	1	0.183715	0.381127	0.0136115	0.0127977	0.0237962	0.382324	0.576286	0.50439	0.0244537	0.0185384
0	1	0.170054	0.0148539	0.0809199	0.00460195	0.0700172	0.0898075	0.0195505	0.043994	0.0244484	0.0128183
0	1	0.160635	0.060704	0.0367708	0.00570675	0.0933125	0.0622018	0.00594795	0.0602431	0.0111248	0.0119887
0	1	0.0877719	0.00867197	0.0554363	0.00664109	0.0335757	0.0358509	0.00662495	0.0202459	0.0163315	0.0209181
0	1	0.146956	0.182297	0.00713137	0.00892355	0.0201382	0.208549	0.291191	0.281381	0.0242405	0.0123351
0	1	0.116959	0.0813846	0.0139789	0.0270069	0.0795607	0.0488445	0.063952	0.0423535	0.0286653	0.013654
0	1	0.184187	0.59869	0.00672793	0.00839232	0.0135458	0.437719	0.359004	0.568926	0.0257658	0.0168308
0	1	0.194409	0.567862	0.00803195	0.00758189	0.0176314	0.343869	0.297732	0.450879	0.0108712	0.0221615
0	1	0.0615963	0.0218918	0.00483546	0.00460195	0.0988865	0.0318576	0.0202564	0.0278967	0.0197623	0.00521749
0	1	0.149626	0.233654	0.00829963	0.0131571	0.20636	0.0560701	0.0117891	0.0721832	0.0143528	0.0134373
0	1	0.287945	0.129904	0.0120074	0.0131571	0.0690508	0.225123	0.0884039	0.175618	0.00768124	0.0151266
0	1	0.0947869	0.0211805	0.0227982	0.00577813	0.0898564	0.041037	0.00259923	0.0186954	0.0290875	0.0111807
0	1	0.00470844	0.00398033	0.0239568	0.00520675	0.0143591	0.0137255	0.00331247	0.0126199	0.0206621	0.00448084
0	1	0.114088	0.0219072	0.0709247	0.00274356	0.0482935	0.0853923	0.00890379	0.0240662	0.0241793	0.00842984
0	1	0.29222	0.0630783	0.0215564	0.0079503	0.0531129	0.268689	0.0788844	0.168513	0.0254634	0.00710576
0	1	0.217718	0.242286	0.00470036	0.0271512	0.052129	0.19596	0.0486324	0.223677	0.0108712	0.0106121
0	1	0.466274	0.752431	0.0131351	0.0588685	0.117117	0.335209	0.520032	0.572988	0.020745	0.0165604
0	1	0.289169	0.0103822	0.0211264	0.00734552	0.0446804	0.178915	0.00960164	0.0419996	0.0260759	0.00689738
0	1	0.237435	0.419453	0.0058819	0.0140422	0.0453179	0.324035	0.280343	0.510956	0.00971909	0.0159377
0	1	0.179302	0.193329	0.0029315	0.0103654	0.1278	0.0637478	0.0269408	0.0815879	0.0112474	0.0143676
0	1	0.287181	0.129374	0.00592251	0.00488234	0.0483736	0.237941	0.0398813	0.232003	0.00311275	0.00794771
0	1	0.167054	0.137648	0.00417012	0.0421924	0.0865933	0.11565	0.0978891	0.0940628	0.0326398	0.00876712
0	1	0.1214	0.0150739	0.0238922	0.00306798	0.0431546	0.0838897	0.00990116	0.0343629	0.0127198	0.00874263
0	1	0.247029	0.0974907	0.00834024	0.0116839	0.0709091	0.192593	0.0752271	0.167544	0.0121203	0.00615521
0	1	0.220853	0.316619	0.00829963	0.0105259	0.0703944	0.228459	0.199064	0.323391	0.0123335	0.0120757
0	1	0.146255	0.125833	0.0232332	0.00553115	0.0392581	0.117598	0.0196573	0.155198	0.0138219	0.013663
0	1	0.212783	0.586072	0.00896495	0.0106371	0.0243091	0.31721	0.314541	0.547668	0.00776719	0.013591
0	1	0.309029	0.500944	0.0113827	0.0327199	0.203797	0.114538	0.326369	0.201339	0.0296892	0.0118746
0	1	0.207028	0.375332	0.0114233	0.0244557	0.246364	0.0821363	0.0702007	0.0975246	0.0370788	0.0192924
0	1	0.249012	0.156095	0.00691228	0.00723467	0.0399132	0.320032	0.161805	0.292235	0.00842544	0.0165648
0	1	0.161185	0.283288	0.0125103	0.00734552	0.0338641	0.237069	0.121746	0.308813	0.00717644	0.0124821
0	1	0.146143	0.381387	0.0113015	0.00613594	0.15012	0.0849794	0.0245622	0.108739	0.00247192	0.0278537
0	1	0.0558299	0.0636854	0.0169905	0.0174786	0.110588	0.0247905	0.00388071	0.0156479	0.00691093	0.0851415
0	1	0.0563061	0.0649642	0.0169631	0.0156202	0.111511	0.0243491	0.00388071	0.0175624	0.00691093	0.0847791
0	1	0.219071	0.304366	0.0179705	0.00879184	0.028196	0.472592	0.387525	0.577658	0.0182389	0.013131
0	1	0.0554928	0.0224593	0.0216377	0.0113609	0.0491364	0.0122819	0.0125366	0.0152768	0.0241883	0.0113637
0	1	0.23384	0.471646	0.00417012	0.0118919	0.216834	0.112897	0.0250027	0.156479	0.0137814	0.012455
0	1	0.0255967	0.0920021	0.00358599	0.0152958	0.0437147	0.0100249	0.0052347	0.0579456	0.00494385	0.00824489
0	1	0.145222	0.191993	0.00842146	0.00213877	0.00664556	0.275732	0.16444	0.28157	0.0108712	0.0105265
0	1	0.327024	0.159768	0.0101738	0.00535794	0.0461252	0.226699	0.0840139	0.201802	0.0101271	0.0121697
0	1	0.0836247	0.0775929	0.00900559	0.0117522	0.178916	0.0319233	0.0125004	0.0287172	0.0108451	0.0329963
0	1	0.144788	0.0642529	0.0107173	0.0183638	0.148451	0.0551163	0.00728348	0.0770302	0.0135825	0.0283983
0	1	0.183293	0.0463864	0.0165196	0.00581153	0.127412	0.115883	0.0140585	0.0787492	0.0143528	0.0103023
0	1	0.128115	0.0257361	0.0172646	0.0122719	0.150493	0.0622016	0.00922417	0.0225244	0.0234441	0.0222235
0	1	0.213331	0.273125	0.00302616	0.0117911	0.0283387	0.231563	0.15393	0.334401	0.00372096	0.0119737
0	1	0.151054	0.257186	0.0110662	0.0158895	0.0277762	0.233499	0.114839	0.375264	0.00815997	0.0118746
0	1	0.0480929	0.0571627	0.00717198	0.0140862	0.1064	0.0269324	0.00865593	0.0168201	0.0178083	0.0394597
0	1	0.113176	0.433062	0.00771551	0.00895693	0.0107951	0.256365	0.275108	0.423133	0.0183494	0.0100698
0	1	0.410496	1.14648	0.0112008	0.0599252	0.123722	0.309075	0.547419	0.725648	0.0257028	0.0151117
0	1	0.154587	0.206819	0.0095085	0.00395314	0.0251542	0.212077	0.09518	0.270703	0.00747454	0.00948227
0	1	0.160077	0.0903295	0.0278079	0.00671492	0.0401272	0.158982	0.035102	0.110254	0.0216358	0.00775218
0	1	0.152735	0.73481	0.0130943	0.00294516	0.00499099	0.281369	0.194839	0.552736	0.00667158	0.00530755
0	1	0.136363	0.295133	0.00888375	0.0122279	0.0189435	0.325474	0.429899	0.317548	0.0360758	0.0155265
0	1	0.179614	0.036542	0.0339451	0.00548713	0.0525537	0.133678	0.00730194	0.0864447	0.0220438	0.0144295
0	1	0.182867	0.0668721	0.0188222	0.0156202	0.0378877	0.205217	0.084589	0.113951	0.0145922	0.0204252
0	1	0.373038	0.479076	0.00958972	0.0100555	0.257661	0.157294	0.103237	0.222967	0.00988767	0.0088604
0	1	0.193043	0.67581	0.0130266	0.00928385	0.0267893	0.231246	0.0737948	0.552546	0.0136446	0.0107544
0	1	0.150166	0.0934137	0.00941927	0.00766471	0.119702	0.0538204	0.0159578	0.0673005	0.00813382	0.0113697
0	1	0.150465	0.268534	0.0106768	0.00488234	0.0372082	0.22453	0.052659	0.26106	0.00592739	0.0224497
0	1	0.144892	0.50968	0.00650664	0.0128766	0.1231	0.0631927	0.00719318	0.0944071	0.0111106	0.0182414
0	1	0.270437	0.499216	0.00237712	0.0180722	0.0849398	0.138156	0.0523494	0.251165	0.00518319	0.020031
0	1	0.155834	0.252116	0.011261	0.00432274	0.0305385	0.279865	0.313233	0.318187	0.010326	0.0179338
0	1	0.16327	0.254989	0.00885521	0.00395314	0.0311775	0.29665	0.326808	0.323842	0.0108112	0.0182515
0	1	0.138298	0.525305	0.00600372	0.00920393	0.0120097	0.331593	0.251604	0.624479	0.0120941	0.0117162
0	1	0.24782	0.213631	0.0238201	0.00367276	0.0226752	0.279027	0.0218333	0.223274	0.00098354	0.00657605
0	1	0.203936	0.291587	0.00771551	0.00674073	0.0208499	0.299453	0.154253	0.367318	0.00911737	0.0176931
0	1	0.0450645	0.06084	0.0124699	0.0184518	0.057492	0.0147847	0.0191978	0.0287172	0.0274066	0.00890299
0	1	0.15932	0.335653	0.0094679	0.0535365	0.0204957	0.33601	0.426533	0.41508	0.0468664	0.013051
0	1	0.145278	0.0645481	0.0101738	0.0244777	0.0784318	0.0817363	0.0351034	0.0710458	0.023269	0.0112825
0	1	0.146332	0.32055	0.0155528	0.00317122	0.0120709	0.453065	0.230162	0.390908	0.0241051	0.0116825
0	1	0.147338	0.213541	0.00769113	0.021908	0.0330789	0.181721	0.178117	0.196142	0.0115893	0.016086
0	1	0.13785	0.468695	0.0107986	0.00678478	0.0134958	0.392702	0.468147	0.484571	0.0290917	0.0167049
0	1	0.208041	0.320107	0.0130133	0.00992259	0.0465517	0.310859	0.362032	0.438055	0.0129858	0.0108892
0	1	0.219805	0.0557324	0.0401518	0.00362874	0.0354811	0.172845	0.0562809	0.113198	0.0135825	0.00927151
0	1	0.1989	0.234807	0.0113015	0.0154654	0.0248068	0.333325	0.311584	0.328732	0.0409608	0.0159466
0	1	0.191662	0.156925	0.0159745	0.0154881	0.044607	0.245358	0.269586	0.161788	0.0458393	0.0151586
0	1	0.243865	0.851747	0.0100926	0.0185885	0.019047	0.344231	0.368837	0.69149	0.0199669	0.0157323
0	1	0.207701	0.324727	0.00616459	0.0142479	0.155824	0.0943187	0.0469075	0.179505	0.00607706	0.0106623
0	1	0.185669	0.30442	0.00822666	0.00869995	0.0252602	0.309285	0.340297	0.332685	0.0103925	0.014267
0	1	0.0901318	0.0233145	0.0285743	0.00488234	0.03697	0.0607791	0.00794268	0.0634513	0.0229915	0.0339857
0	1	0.487787	0.944182	0.00997914	0.0411279	0.109418	0.331365	0.500441	0.534823	0.0253256	0.0120787
0	1	0.185583	0.38174	0.00654725	0.0104575	0.0323466	0.322656	0.221048	0.420875	0.022726	0.0124524
0	1	0.261964	0.19689	0.00995464	0.0173674	0.0453146	0.296397	0.21157	0.368049	0.0393114	0.0123321
0	1	0.145114	0.465317	0.0094679	0.00952835	0.00998196	0.346087	0.371045	0.413061	0.0163199	0.01366
0	1	0.229677	0.377907	0.0198281	0.0085551	0.0254616	0.236582	0.243042	0.310431	0.0179475	0.0107448
0	1	0.131228	0.0539771	0.0224173	0.00548713	0.192703	0.0466234	0.00655244	0.0297716	0.0227333	0.0294874
0	1	0.074318	0.036542	0.00905426	0.0104807	0.0939994	0.0266061	0.0144682	0.0325462	0.0162993	0.0129174
0	1	0.273356	0.941439	0.00775611	0.0252807	0.332404	0.110241	0.146664	0.308972	0.0118548	0.0119647
0	1	0.346874	0.922346	0.00471364	0.0219902	0.209416	0.139937	0.0791806	0.287304	0.0167986	0.00871293
0	1	0.205917	0.549492	0.00783733	0.0125418	0.258243	0.0842074	0.0750318	0.166133	0.00486842	0.00622143
0	1	0.226318	1.10575	0.0150741	0.045784	0.0193277	0.459419	0.815752	1.05544	0.0470456	0.0209551
0	1	0.151251	0.393421	0.00838082	0.00519561	0.0141546	0.305852	0.186824	0.302613	0.00938285	0.0135101
0	1	0.173215	0.217814	0.00892437	0.011579	0.238863	0.0672909	0.0167239	0.0713595	0.0215031	0.0163465
0	1	0.054006	0.0341204	0.0138005	0.00486554	0.0277261	0.0347981	0.00594795	0.0454982	0.0219088	0.00883571
0	1	0.260737	0.249623	0.0104009	0.0169631	0.0671745	0.253974	0.258829	0.334352	0.0241588	0.010423
0	1	0.216091	0.341828	0.0219392	0.00367276	0.0297131	0.139391	0.0610577	0.299025	0.0113772	0.00925312
0	1	0.0752093	0.114111	0.0107091	0.0127916	0.0162692	0.118131	0.0455893	0.134153	0.0123335	0.00658196
0	1	0.114959	0.221563	0.00654725	0.0208713	0.0777315	0.0501104	0.0111826	0.07097	0.0047045	0.0149092
0	1	0.111428	0.00270149	0.0642475	0.0063723	0.0390309	0.0542262	0.00986492	0.0210593	0.0224366	0.0134436
0	1	0.156156	0.227089	0.0100926	0.00774871	0.015559	0.31465	0.307553	0.41629	0.00854896	0.010318
0	1	0.163236	0.236179	0.0100926	0.00856031	0.0165006	0.32953	0.316886	0.429899	0.00890412	0.0117343
0	1	0.0723009	0.078744	0.00717198	0.0079063	0.0172133	0.0908054	0.0714438	0.110102	0.0149795	0.0066721
0	1	0.353357	0.245609	0.0094679	0.0353773	0.0725801	0.333612	0.330164	0.387928	0.0398847	0.0279113
0	1	0.10243	0.0189072	0.0220595	0.00181437	0.0291246	0.0729115	0.00933293	0.0338589	0.0133432	0.0245558
0	1	0.30076	0.109117	0.0119262	0.00585557	0.0710422	0.157116	0.0406759	0.152301	0.0173034	0.00741173
0	1	0.398884	0.70474	0.00892437	0.013359	0.129307	0.267134	0.269388	0.47497	0.0177679	0.0117898
0	1	0.0134539	0.0129322	0.0101738	0.0175469	0.0244924	0.0142931	0.0111826	0.0252203	0.0259334	0.0123609
0	1	0.257953	0.214236	0.00892437	0.0304125	0.0421704	0.292185	0.52295	0.380256	0.0338627	0.0101943
0	1	0.224828	0.062787	0.0296937	0.0155762	0.0720098	0.12997	0.0636799	0.109014	0.0172773	0.0310104
0	1	0.140565	0.0183352	0.0340668	0.0110623	0.0381765	0.083474	0.0059842	0.0680226	0.0190573	0.0108042
0	1	0.0020171	0.00355662	0.00963031	0.0379702	0.0131392	0.00412972	0.0197833	0.0112883	0.0370226	0.0124569
0	1	0.253908	0.315839	0.0131351	0.0653569	0.18321	0.122397	0.176052	0.099377	0.0274218	0.0113415
0	1	0.102955	0.0894093	0.0131918	0.0126478	0.137619	0.0544726	0.0368241	0.0470416	0.0315812	0.00676516
0	1	0.0867409	0.12625	0.00479485	0.0119034	0.109202	0.0331314	0.0132499	0.0566531	0.0127025	0.00729402
0	1	0.0915809	0.13482	0.00479485	0.0125082	0.116404	0.0340435	0.0132499	0.0605017	0.0148053	0.00729402
0	1	0.0660279	0.0803645	0.0320509	0.00279519	0.0164479	0.0982122	0.00527095	0.0286194	0.0112602	0.00757043
0	1	0.192317	0.556557	0.0102144	0.00979403	0.02108	0.363272	0.28987	0.425538	0.0319645	0.0126727
0	1	0.383665	0.225368	0.0125996	0.0279958	0.149094	0.196562	0.137574	0.157605	0.0139769	0.0105452
0	1	0.0201766	0.0220357	0.00255205	0.0352447	0.0327921	0.0136181	0.0419045	0.0130107	0.0322797	0.00393018
0	1	0.312165	0.426723	0.0150093	0.0265307	0.160457	0.161302	0.27063	0.220142	0.0219557	0.0100111
0	1	0.0634211	0.0280226	0.00783733	0.00553115	0.0782223	0.0258507	0.0139994	0.0276222	0.0121203	0.0097884
0	1	0.23093	0.725204	0.00633631	0.056349	0.202166	0.115663	0.050908	0.186732	0.0365478	0.0457317
0	1	0.189706	0.118691	0.00358599	0.00334835	0.030302	0.195117	0.156397	0.202355	0.0194125	0.00676815
0	1	0.155212	0.473615	0.00650664	0.00455793	0.00697864	0.248481	0.25569	0.406683	0.00665962	0.00553031
0	1	0.231371	0.273135	0.00929766	0.0573188	0.0700865	0.197948	0.285726	0.227703	0.0373443	0.0192266
0	1	0.200769	0.347567	0.0124753	0.00980872	0.16048	0.0784449	0.0191609	0.152905	0.00789447	0.0109309
0	1	0.234797	0.246933	0.0104761	0.0361248	0.0317192	0.311142	0.340846	0.320581	0.0256767	0.0120253
0	1	0.0428204	0.0127961	0.032958	0.00423352	0.0370459	0.0141858	0.00323997	0.0298759	0.0267695	0.0131094
0	1	0.140678	0.402192	0.00475425	0.00482673	0.0318275	0.195167	0.23393	0.306007	0.0134732	0.0109003
0	1	0.0308997	0.0123384	0.0215971	0.00306798	0.0657917	0.0269899	0.00915167	0.0241264	0.0211103	0.00850014
0	1	0.132266	0.0290128	0.0477778	0.00613594	0.0344744	0.0821755	0.00466646	0.0393249	0.0211723	0.0127343
0	1	0.134775	0.0486137	0.0119262	0.00766993	0.131938	0.0856799	0.0185934	0.0631957	0.0269257	0.0117935
0	1	0.205009	0.347293	0.0142221	0.102681	0.0327186	0.343326	0.519828	0.365449	0.115774	0.0324108
0	1	0.119722	0.0390574	0.00709077	0.00734552	0.0977708	0.0447383	0.00893937	0.0563382	0.0170641	0.01124
0	1	0.111845	0.453226	0.00354538	0.00367276	0.00366751	0.199299	0.257599	0.467916	0.00688361	0.00573138
0	1	0.0625441	0.0236438	0.0202664	0.00401396	0.031418	0.0512563	0.00651619	0.0201769	0.0111106	0.00812971
0	1	0.103912	0.0502609	0.0131757	0.00915988	0.0645189	0.0384963	0.0114674	0.0751126	0.0173296	0.0196832
0	1	0.319044	0.663473	0.0197229	0.0100219	0.0277463	0.469214	0.179458	0.647574	0.0139844	0.0154554
0	1	0.13807	0.103954	0.0101738	0.00936992	0.0375743	0.200402	0.0795312	0.160876	0.0100752	0.0117373
0	1	0.406864	0.591503	0.0149687	0.0127371	0.077238	0.303921	0.269277	0.443678	0.0168193	0.0166729
0	1	0.132715	0.98832	0.00503617	0.043056	0.0117129	0.373779	0.635209	0.878052	0.0447852	0.0203414
0	1	0.214605	0.184035	0.0149687	0.0088795	0.0508577	0.217805	0.054436	0.167863	0.00839931	0.0542299
0	1	0.144155	0.086439	0.0134028	0.0154186	0.0954554	0.0816751	0.0863159	0.0852363	0.0530897	0.00627894
0	1	0.233917	0.28684	0.0131757	0.0334617	0.0532389	0.18811	0.11232	0.374746	0.00748648	0.0125162
0	1	0.249524	0.0462053	0.0337014	0.00491594	0.0303915	0.255352	0.0497569	0.150313	0.0236388	0.0122084
0	1	0.205809	0.593835	0.0116666	0.00677433	0.027188	0.384091	0.16772	0.580242	0.0135825	0.0113594
0	1	0.18802	0.0429538	0.0159964	0.00841957	0.0400831	0.0825434	0.0118959	0.135674	0.00863867	0.0148949
0	1	0.0510381	0.0426563	0.00721256	0.0103967	0.143551	0.0335918	0.00651619	0.0391297	0.0136087	0.00957834
0	1	0.0511129	0.0432293	0.00721256	0.0112136	0.143551	0.0335918	0.00651619	0.0393836	0.0136633	0.00957834
0	1	0.171783	0.400991	0.00548441	0.00926313	0.0169872	0.355445	0.227921	0.419076	0.00866478	0.0121123
0	1	0.263785	0.190673	0.0101332	0.00362874	0.0474794	0.214648	0.0799991	0.19191	0.0277869	0.00993976
0	1	0.106799	0.221741	0.0145952	0.0310628	0.0438285	0.119968	0.236145	0.161041	0.0312232	0.00939195
0	1	0.0269021	0.0148219	0.0148875	0.0125523	0.0880836	0.0181009	0.0141929	0.014644	0.0185744	0.0237515
0	1	0.0258936	0.01521	0.00541959	0.0180834	0.0727495	0.0108696	0.00716494	0.0325071	0.0337507	0.00919414
0	1	0.242526	0.123367	0.011403	0.0126815	0.0596392	0.24051	0.171859	0.224049	0.0205261	0.00346575
0	1	0.171697	0.121423	0.0233496	0.00395314	0.0860587	0.111725	0.0225395	0.117651	0.00715028	0.00789259
0	1	0.182441	0.134748	0.0208506	0.00488234	0.0838904	0.104934	0.025714	0.133223	0.00691093	0.00891703
0	1	0.239223	0.324738	0.0110988	0.044345	0.168488	0.0987607	0.289416	0.143761	0.0252893	0.0161422
0	1	0.417754	0.737375	0.00835431	0.0318893	0.122748	0.296857	0.446941	0.454495	0.0160806	0.011991
0	1	0.151861	0.205465	0.00775611	0.00395314	0.070862	0.123691	0.0233955	0.181617	0.00940898	0.00855353
0	1	0.175884	0.0299963	0.00838082	0.00488234	0.0449372	0.113459	0.00787018	0.0602041	0.0130777	0.011171
0	1	0.0416989	0.0176316	0.0394865	0.00427755	0.0438425	0.0143133	0.00402572	0.0168396	0.0181032	0.0097884
0	1	0.257356	0.824939	0.00179299	0.00464599	0.0193263	0.26976	0.247013	0.714487	0.00356475	0.00851043
0	1	0.228374	0.222369	0.00709077	0.00920393	0.0207404	0.398788	0.246729	0.408098	0.0237096	0.0156771
0	1	0.189835	0.207805	0.00727897	0.00354358	0.0265753	0.231406	0.0735452	0.313496	0.00985385	0.00996157
0	1	0.11858	0.194458	0.0130133	0.00553115	0.0152763	0.188687	0.0628988	0.207329	0.00914351	0.0037539
0	1	0.0884462	0.0989562	0.00963031	0.0106487	0.116837	0.0459361	0.0163086	0.0803301	0.0192705	0.0101042
0	1	0.178429	0.283506	0.0101738	0.0102235	0.0154232	0.383662	0.469352	0.301735	0.0418783	0.0126827
0	1	0.171145	0.280328	0.00825903	0.014816	0.169631	0.0745887	0.0297759	0.0807013	0.00556725	0.0183773
0	1	0.241429	0.744768	0.016137	0.0106939	0.0309489	0.313088	0.190649	0.580759	0.0205196	0.0284708
0	1	0.259016	0.308499	0.00954908	0.00971948	0.0990777	0.209556	0.0456708	0.265644	0.0150982	0.0222383
0	1	0.148567	0.0960957	0.00583582	0.0103695	0.191932	0.0574407	0.0134481	0.0668978	0.0153103	0.0102062
0	1	0.161774	0.494764	0.0654634	0.0131571	0.0310138	0.184659	0.0472275	0.115807	0.0107973	0.00387029
0	1	0.136813	0.0866993	0.0142698	0.0873753	0.219926	0.075497	0.141914	0.0610501	0.0929244	0.014978
0	1	0.16775	0.575014	0.00330199	0.00669671	0.0155319	0.273651	0.182449	0.488865	0.00616673	0.00961198
0	1	0.0763379	0.141729	0.00600372	0.00153398	0.0127275	0.0804615	0.0225225	0.147765	0.00678365	0.0262478
0	1	0.131795	0.247796	0.00723689	0.0119139	0.0170134	0.229805	0.13788	0.370942	0.00938285	0.0350655
0	1	0.0580664	0.228344	0.00592251	0.00895693	0.0143061	0.142057	0.0777157	0.265091	0.00741577	0.0239737
0	1	0.202132	0.0230269	0.0281444	0.00516272	0.0472342	0.147435	0.0089585	0.057584	0.0255115	0.0120817
0	1	0.0393475	0.0123707	0.0167617	0.00213877	0.0273946	0.0296318	0.00334872	0.0167013	0.0168726	0.0218748
0	1	0.227223	0.831303	0.00713137	0.00625991	0.0816991	0.232944	0.198927	0.72423	0.00622875	0.0119202
0	1	0.0813129	0.0230938	0.0228269	0.0088795	0.138136	0.0424034	0.00679419	0.0476618	0.0199647	0.0119856
0	1	0.189925	0.258688	0.0159745	0.0334441	0.022585	0.245567	0.273139	0.290283	0.0259682	0.00469162
0	1	0.0686038	0.0934095	0.0147743	0.038546	0.0833557	0.0323179	0.0178801	0.0535665	0.0148316	0.00987846
0	1	0.201426	0.304654	0.00775611	0.017759	0.0337352	0.153192	0.0502191	0.245812	0.0039603	0.00666311
0	1	0.0235394	0.0167842	0.0436215	0.00364695	0.00921656	0.0124204	0.00139432	0.00459085	0.0219818	0.0100414
0	1	0.169495	0.0543328	0.0890737	0.00734552	0.0864169	0.115472	0.00858343	0.0516715	0.0254895	0.0123848
0	1	0.0187018	0.00938329	0.0302619	0.00853309	0.0716902	0.0115071	0.00975345	0.0275255	0.0154337	0.00780191
0	1	0.141211	0.0621343	0.00717198	0.00554583	0.0807044	0.0516623	0.0112189	0.064732	0.0115893	0.00705332
0	1	0.249991	0.946156	0.00650664	0.0102328	0.0212874	0.271045	0.0939206	0.740918	0.0144021	0.010324
0	1	0.0158053	0.00796065	0.00783029	0.0396032	0.0140561	0.0113611	0.0197661	0.0199263	0.0293976	0.00395198
0	1	0.221992	0.208031	0.0109039	0.00879445	0.100732	0.11258	0.0139632	0.140773	0.00667158	0.00695888
0	1	0.167867	0.310878	0.00533838	0.0156202	0.234626	0.07889	0.030903	0.148125	0.0111106	0.0208243
0	1	0.124839	0.215074	0.0106768	0.0107379	0.0253598	0.291652	0.0377527	0.245659	0.00372096	0.0504325
0	1	0.200092	0.323006	0.0102605	0.016225	0.0356552	0.360288	0.138543	0.402732	0.0096222	0.0419057
0	1	0.205525	0.0703336	0.0095085	0.00429158	0.0242469	0.168406	0.028315	0.175289	0.00849073	0.00976518
0	1	0.152181	0.140284	0.00650664	0.00553115	0.01935	0.166848	0.0388884	0.239565	0.0120941	0.0183873
0	1	0.190821	0.0224593	0.0232277	0.00552073	0.0599633	0.112551	0.00918792	0.0454873	0.0243857	0.0245408
0	1	0.0832091	0.0801942	0.0109283	0.00521834	0.0397715	0.0441582	0.0125366	0.0560479	0.0106058	0.00710192
0	1	0.232774	0.407069	0.0155934	0.00540834	0.125126	0.272824	0.271418	0.262752	0.020254	0.035664
0	1	0.0877719	0.0707986	0.0080919	0.00702111	0.0272064	0.0589242	0.0126629	0.102464	0.00345547	0.00459856
0	1	0.0198423	0.0056906	0.0119668	0.00213877	0.0138009	0.0155018	0.00459396	0.0165027	0.0131038	0.00712161
0	1	0.218162	0.195718	0.00888375	0.0116335	0.00831807	0.378511	0.226693	0.314689	0.0262076	0.0166545
0	1	0.235851	0.178905	0.00233652	0.00799435	0.14567	0.0835663	0.0189454	0.0757653	0.0318445	0.0156136
0	1	0.231882	0.17766	0.00233652	0.00799435	0.141028	0.0819395	0.0199609	0.0736077	0.0318172	0.0160613
0	1	0.197423	0.68635	0.0106768	0.00980872	0.0156825	0.361448	0.322041	0.671579	0.0101271	0.0234562
0	1	0.0416989	0.031698	0.00954908	0.00976988	0.0859576	0.0115757	0.00402572	0.020649	0.0289754	0.00698522
0	1	0.175968	0.280811	0.00888375	0.0111643	0.0106437	0.351228	0.333729	0.38651	0.00815997	0.0139362
0	1	0.0154682	0.0406584	0.00842146	0.0725918	0.0383721	0.0144425	0.0259599	0.021222	0.0239489	0.00375689
0	1	0.264755	0.341604	0.0101332	0.00738956	0.067828	0.274807	0.150373	0.362843	0.0111367	0.00831583
0	1	0.259823	0.390255	0.00717198	0.00617999	0.052699	0.324439	0.202769	0.431472	0.0133693	0.00915751
0	1	0.225288	0.156104	0.00771551	0.00702111	0.0392156	0.178281	0.0706779	0.193826	0.00568804	0.0107895
0	1	0.172181	0.100379	0.0112609	0.00893629	0.0298371	0.254472	0.062502	0.110141	0.0113499	0.0172432
0	1	0.211158	0.374385	0.0130538	0.0169075	0.0397294	0.336391	0.491337	0.523328	0.0222473	0.0255358
0	1	0.18893	0.198646	0.0119262	0.00395314	0.0377119	0.266505	0.0842825	0.21218	0.0113499	0.0117939
0	1	0.225907	0.0384872	0.0206372	0.00730149	0.034881	0.240253	0.0126092	0.10477	0.0105938	0.014468
0	1	0.127385	0.658743	0.00829963	0.0123159	0.011712	0.433943	0.501157	0.605751	0.0135825	0.020125
0	1	0.193833	0.127518	0.00958972	0.0109702	0.0214389	0.222849	0.0304319	0.212717	0.0047045	0.010417
0	1	0.115794	0.613997	0.00942728	0.00766993	0.0111584	0.205738	0.0937693	0.511578	0.00443901	0.0076375
0	1	0.181171	0.423315	0.0113421	0.00613594	0.0173648	0.230069	0.120301	0.412058	0.00789447	0.0113314
0	1	0.187225	0.713836	0.00537898	0.0149085	0.0201338	0.356354	0.428299	0.682863	0.0129569	0.0198371
0	1	0.195077	0.333693	0.00412952	0.00952835	0.179147	0.0724697	0.0158491	0.132665	0.0133432	0.0202648
0	1	0.225579	0.165055	0.00771551	0.00641633	0.0495001	0.283891	0.112723	0.223698	0.00792934	0.0136042
0	1	0.0372716	0.0210402	0.00842146	0.00758189	0.0620803	0.0210641	0.0164372	0.0269433	0.0407255	0.00605318
0	1	0.0511872	0.00364443	0.0508161	0.0079503	0.0395691	0.0139224	0.00726569	0.0229542	0.0379412	0.0104091
0	1	0.18464	0.270151	0.00592251	0.00926847	0.116768	0.064769	0.0131412	0.121081	0.0121203	0.0132553
0	1	0.0533455	0.00668182	0.0287215	0.00766993	0.0226587	0.040128	0.00655244	0.0126395	0.0317002	0.012772
0	1	0.189802	0.110738	0.0330197	0.00241916	0.0443527	0.218846	0.0443436	0.158363	0.0175143	0.0214858
0	1	0.111268	0.491491	0.00650664	0.00657273	0.00644534	0.296102	0.42936	0.479805	0.0148381	0.0140719
0	1	0.382139	0.655736	0.0197488	0.0469656	0.12177	0.273095	0.239692	0.287237	0.0226725	0.0167594
0	1	0.223309	0.0323224	0.0488462	0.006597	0.043133	0.179953	0.0261829	0.0896079	0.0117482	0.0234438
0	1	0.216707	0.503904	0.00537898	0.00488234	0.0343088	0.332325	0.322114	0.502654	0.00781061	0.0134727
0	1	0.235929	0.532942	0.0106361	0.00395314	0.206754	0.0913093	0.0227079	0.157066	0.00887801	0.0166934
0	1	0.131907	0.0846606	0.011707	0.00730149	0.223598	0.0506023	0.00787018	0.0410034	0.0258007	0.029099
0	1	0.223101	0.377124	0.00804507	0.0125523	0.0188925	0.379949	0.28272	0.44934	0.0341021	0.0180328
0	1	0.15379	0.0551572	0.0139707	0.00702111	0.0178487	0.132178	0.0336796	0.107783	0.009739	0.00300827
0	1	0.143154	0.438578	0.00535461	0.0140862	0.0130183	0.360941	0.421627	0.550894	0.0117307	0.0148696
0	1	0.19306	0.0878601	0.00717198	0.00511754	0.0721799	0.133382	0.0259649	0.0758624	0.00713832	0.00460063
0	1	0.116053	0.106246	0.0288745	0.0018584	0.00776484	0.158333	0.050896	0.0507988	0.00935022	0.00136156
0	1	0.197554	0.172099	0.00500335	0.0106939	0.143168	0.0667048	0.00594795	0.0817145	0.00982892	0.0115162
0	1	0.166303	0.0489397	0.0136787	0.0082359	0.0159376	0.115409	0.0347461	0.110172	0.0148316	0.0103954
0	1	0.161464	0.0486191	0.0136787	0.00714805	0.0159376	0.110084	0.035724	0.106826	0.0152037	0.0103954
0	1	0.469035	1.61108	0.00417012	0.0199481	0.143289	0.267012	0.122803	0.86372	0.0106112	0.0115102
0	1	0.117634	0.0932546	0.00417012	0.0117228	0.267852	0.0623585	0.021787	0.0660116	0.0127694	0.0176497
0	1	0.153109	0.157549	0.00421073	0.00367276	0.0144921	0.290492	0.112974	0.27326	0.0121355	0.011922
0	1	0.122643	0.287855	0.0186844	0.00241916	0.0156825	0.181929	0.118545	0.260297	0.0081861	0.00667509
0	1	0.118061	0.155834	0.00596311	0.00766993	0.0106834	0.232329	0.20402	0.258833	0.00552071	0.00992556
0	1	0.0663579	0.017086	0.0519972	0.00306798	0.0337274	0.0404701	0.00530721	0.0129716	0.0220169	0.0117503
0	1	0.146713	0.379168	0.0120074	0.00399717	0.00845116	0.263166	0.145354	0.374874	0.00988767	0.0110696
0	1	0.21021	0.847882	0.00967015	0.00980872	0.112461	0.096704	0.0191193	0.237882	0.00988767	0.00853858
0	1	0.319404	0.166779	0.00596311	0.0101314	0.0854358	0.231021	0.0630413	0.164391	0.00911737	0.0219626
0	1	0.0760008	0.312407	0.106046	0.00120958	0.0351362	0.0789565	0.00587544	0.022212	0.0218803	0.00947544
0	1	0.179407	0.0366781	0.0347728	0.0133703	0.0466954	0.120845	0.0259168	0.106273	0.0165331	0.00643695
0	1	0.242802	0.0808925	0.00654725	0.00432157	0.0251498	0.194222	0.0118234	0.103656	0.00691093	0.0123015
0	1	0.198366	0.644764	0.00892437	0.00395314	0.158816	0.065211	0.0119174	0.193688	0.00691093	0.00656707
0	1	0.212969	0.0647519	0.00709892	0.00613594	0.0470259	0.214614	0.180552	0.11924	0.0277471	0.00677114
0	1	0.0433817	0.0560122	0.00895167	0.0537179	0.0827316	0.0310129	0.0184484	0.0351645	0.0195208	0.0054006
0	1	0.373508	1.13715	0.00892437	0.00881673	0.139298	0.313791	0.0946657	0.582151	0.00815997	0.0116539
0	1	0.216293	0.19706	0.00471364	0.00920393	0.0316797	0.261901	0.235633	0.296084	0.0165331	0.00760085
0	1	0.239419	0.154972	0.00233652	0.00883549	0.0753907	0.15731	0.15202	0.123126	0.0150447	0.00841487
0	1	0.167807	0.18744	0.0101738	0.00927113	0.133802	0.0581573	0.00865593	0.0781763	0.0180215	0.00785245
0	1	0.325998	0.0387757	0.0335234	0.00827472	0.0631761	0.178268	0.0472415	0.159959	0.0144425	0.00592348
0	1	0.324914	0.0442688	0.0334098	0.0085551	0.0623792	0.181291	0.0493608	0.159466	0.0153103	0.00488671
0	1	0.41361	0.655598	0.00836679	0.0153399	0.0769961	0.36514	0.154142	0.629856	0.00494385	0.0081327
0	1	0.209947	0.386394	0.00358599	0.0313649	0.150218	0.111536	0.0433281	0.155632	0.0157889	0.0163525
0	1	0.220881	0.240339	0.00592251	0.0684321	0.0619249	0.19263	0.405068	0.199294	0.0572991	0.00990277
0	1	0.11938	0.100458	0.0331012	0.0100103	0.0690297	0.0730817	0.0138182	0.0706735	0.0172085	0.00544555
0	1	0.33468	0.68831	0.0131839	0.0534092	0.161222	0.168188	0.351717	0.350533	0.0264731	0.0123015
0	1	0.149602	0.422627	0.00771551	0.0218917	0.0149942	0.286743	0.357626	0.45084	0.0293066	0.0141631
0	1	0.274103	0.12123	0.00709077	0.00702111	0.0466358	0.251737	0.0483385	0.155627	0.00914351	0.0122084
0	1	0.18392	0.385041	0.00709077	0.0119382	0.0516546	0.278417	0.2965	0.335523	0.0113554	0.0212896
0	1	0.265029	0.0351117	0.0358112	0.00608033	0.0433138	0.206357	0.0121821	0.0913286	0.0131115	0.0163387
0	1	0.247556	0.565421	0.00600372	0.00460195	0.022944	0.317848	0.193215	0.4434	0.00980502	0.00954915
0	1	0.198628	0.281158	0.01277	0.0107379	0.0260554	0.327882	0.245999	0.427375	0.0106058	0.0127885
0	1	0.196246	0.282363	0.010697	0.0116671	0.0231418	0.323297	0.248286	0.427457	0.0106058	0.0128198
0	1	0.239877	0.609741	0.0262858	0.00577105	0.0378221	0.304207	0.332364	0.336245	0.00494385	0.0201737
0	1	0.198073	0.322412	0.011845	0.0107825	0.0292584	0.229154	0.213718	0.300057	0.0039603	0.015953
0	1	0.264742	0.364619	0.00840708	0.0119475	0.0376135	0.279216	0.293369	0.315342	0.00148838	0.0132555
0	1	0.0824443	0.00412414	0.0640256	0.00274356	0.0164479	0.0560234	0.00594795	0.0193939	0.0153929	0.0114658
0	1	0.0743265	0.0183506	0.0465983	0.00609191	0.0301452	0.041804	0.00463021	0.0130107	0.0111106	0.00821977
0	1	0.150632	0.288884	0.00658785	0.00813511	0.0618163	0.270489	0.36347	0.355017	0.0323482	0.0213179
0	1	0.0887883	0.0555886	0.0203072	0.00823069	0.0897259	0.0303401	0.00519845	0.0493402	0.0123596	0.00684128
0	1	0.204597	0.417946	0.0119668	0.00641633	0.0750082	0.14646	0.118313	0.366959	0.00419966	0.0136971
0	1	0.0554899	0.00199017	0.0298968	0.00576751	0.0293709	0.0275582	0.00459396	0.0159425	0.0247739	0.00779893
0	1	0.20223	0.21084	0.0133215	0.00591233	0.0370419	0.21624	0.079197	0.207908	0.0181749	0.0153187
0	1	0.163903	0.399196	0.00884324	0.0046055	0.0108979	0.320209	0.214874	0.414107	0.00859407	0.00886936
0	1	0.227983	0.0977983	0.0184488	0.00553115	0.0451008	0.24266	0.0449952	0.172528	0.0126164	0.0190008
0	1	0.220389	0.145993	0.00650664	0.0230538	0.0427307	0.234384	0.0713418	0.180194	0.0150709	0.0128745
0	1	0.167097	0.148763	0.011845	0.00460195	0.0204348	0.220933	0.0694509	0.165262	0.00483724	0.0118443
0	1	0.176759	0.346994	0.012551	0.00345514	0.011926	0.28772	0.243396	0.364517	0.00864737	0.0144393
0	1	0.277559	0.346707	0.00632816	0.0149926	0.0502292	0.34928	0.233878	0.440728	0.00914351	0.0121994
0	1	0.199582	0.0116611	0.0386133	0.00883549	0.0307321	0.110161	0.00990116	0.0527263	0.00857338	0.0173064
0	1	0.270315	0.0570002	0.0547896	0.00955031	0.057597	0.189788	0.046803	0.123953	0.0276437	0.0143775
0	1	0.284952	0.301871	0.00888375	0.0355637	0.151413	0.13334	0.127779	0.172605	0.0293595	0.0148171
0	1	0.117369	0.0592779	0.0107986	0.00509552	0.0627859	0.0487608	0.0218131	0.0857607	0.0198793	0.0119321
0	1	0.179174	0.177509	0.0150093	0.0105203	0.271104	0.0658497	0.0105419	0.0616732	0.0153364	0.0380562
0	1	0.0770094	0.0975411	0.00834024	0.00346627	0.207512	0.0313047	0.0132499	0.0508705	0.0185002	0.0161434
0	1	0.17504	0.126043	0.01793	0.0172729	0.127847	0.123756	0.0198023	0.11635	0.0253059	0.0194753
0	1	0.195381	0.0680277	0.0113827	0.0125523	0.0349686	0.244143	0.129669	0.241894	0.0287561	0.00826241
0	1	0.149568	0.169386	0.00843759	0.00920393	0.0344735	0.196023	0.0910646	0.241002	0.0160271	0.00803066
0	1	0.210483	0.404649	0.0154716	0.0158566	0.0209287	0.318458	0.244808	0.414324	0.0260446	0.0168998
0	1	0.224521	0.0925993	0.0107173	0.00581153	0.0712723	0.158353	0.0457599	0.151306	0.0164026	0.0130194
0	1	0.171999	0.0162453	0.0320669	0.00246319	0.0487102	0.0962956	0.0171816	0.0540184	0.0106351	0.00945162
0	1	0.151311	0.21585	0.00775611	0.0201226	0.10547	0.0788237	0.0962906	0.0529516	0.022726	0.00595712
0	1	0.239011	0.430555	0.00771551	0.00883549	0.025127	0.359838	0.217199	0.434524	0.0153571	0.025782
0	1	0.0531385	0.0164889	0.00961399	0.00822309	0.111233	0.0215424	0.00331247	0.0220388	0.0192705	0.00690083
0	1	0.0632212	0.0834471	0.0102949	0.00730149	0.0780545	0.086798	0.0173606	0.0857084	0.00741577	0.0240434
0	1	0.162424	0.270975	0.0123885	0.0112135	0.0148854	0.313577	0.273363	0.254157	0.0147195	0.0144447
0	1	0.127457	0.16658	0.00705016	0.0106058	0.12009	0.0484772	0.00783393	0.0648796	0.0185002	0.014527
0	1	0.0921403	0.00611431	0.0519896	0.00213877	0.0273454	0.0536279	0.00327622	0.0199355	0.0261815	0.00748312
0	1	0.0346391	0.00736705	0.0201089	0.0076259	0.0273467	0.0192987	0.00527095	0.0149252	0.0410504	0.00815738
0	1	0.235721	0.450611	0.00829963	0.0149715	0.0302068	0.381756	0.303252	0.51325	0.0172773	0.0109786
0	1	0.247814	0.223465	0.00646602	0.0312374	0.0517745	0.225537	0.364459	0.258907	0.0523632	0.0160741
0	1	0.151237	0.45703	0.0101738	0.00646035	0.00656961	0.38228	0.30411	0.419559	0.0186238	0.0131687
0	1	0.13545	0.270741	0.0105229	0.0079503	0.0344744	0.261217	0.169812	0.27165	0.0128383	0.0144206
0	1	0.115685	0.111768	0.00896495	0.00669671	0.035465	0.172245	0.0601775	0.170815	0.00964832	0.0178161
0	1	0.177515	0.251623	0.00490028	0.0108891	0.0279049	0.219139	0.108617	0.289911	0.00815997	0.020338
0	1	0.167542	0.352812	0.0131085	0.00766993	0.132338	0.078383	0.00777615	0.0989643	0.0185002	0.0178195
0	1	0.309876	0.0718618	0.0160153	0.0080511	0.0593	0.328793	0.0546885	0.151348	0.013549	0.0141055
0	1	0.128471	0.0574042	0.00600372	0.0113867	0.0980738	0.0322555	0.00662495	0.0397939	0.012599	0.0060285
0	1	0.184957	0.632479	0.00713137	0.0215199	0.403908	0.07927	0.0494455	0.15394	0.00725957	0.00792862
0	1	0.0651303	0.0220104	0.0119137	0.00923732	0.141437	0.0299819	0.00870932	0.0199068	0.0338366	0.00478468
0	1	0.219938	0.138364	0.00713137	0.0112804	0.0569043	0.219871	0.103469	0.188381	0.0214459	0.017474
0	1	0.202391	0.970841	0.0108878	0.0129102	0.0176159	0.43011	0.381872	0.937148	0.0225258	0.0175897
0	1	0.245469	0.29974	0.00771551	0.0119915	0.184387	0.105261	0.0937262	0.182656	0.00937962	0.0155506
0	1	0.186608	0.314713	0.00900559	0.00576751	0.0312886	0.207356	0.15416	0.318547	0.0120941	0.0103388
0	1	0.259572	0.45182	0.00421073	0.0182398	0.242278	0.121725	0.0458293	0.131878	0.022652	0.0202471
0	1	0.305355	0.499198	0.0131757	0.0147333	0.0425171	0.386546	0.233079	0.533848	0.0125028	0.0114904
0	1	0.150993	0.00412414	0.0794838	0.00520675	0.0310371	0.0839796	0.0051622	0.017582	0.0210468	0.0377035
0	1	0.251276	0.182455	0.0124697	0.0119475	0.0660599	0.148516	0.0164174	0.181469	0.00887801	0.011124
0	1	0.205985	0.21728	0.0184653	0.00664103	0.0404324	0.280687	0.165444	0.292401	0.0212183	0.0117788
0	1	0.26796	0.273249	0.00592251	0.0235142	0.0778651	0.228295	0.322317	0.208574	0.0419671	0.0108132
0	1	0.219367	0.27161	0.0113421	0.0229878	0.0444241	0.382165	0.681543	0.463053	0.0372921	0.017421
0	1	0.262095	0.26213	0.0162182	0.0340943	0.0665434	0.233404	0.175609	0.257378	0.0197493	0.0116777
0	1	0.147122	0.406107	0.00896495	0.013732	0.0173916	0.296122	0.443944	0.435695	0.0256799	0.0142382
0	1	0.124768	0.0608477	0.00905426	0.00976469	0.0335575	0.136601	0.0271218	0.0688041	0.0116416	0.0123934
0	1	0.107573	0.092796	0.010758	0.0331637	0.181804	0.0394347	0.0681819	0.0489283	0.029645	0.0150777
0	1	0.0413646	0.0123724	0.0206224	0.00559037	0.0452696	0.0105165	0.00651619	0.0220588	0.0187657	0.0160034
0	1	0.174397	0.218144	0.0094679	0.000929195	0.0142075	0.236728	0.0477286	0.244291	0.00641155	0.00391168
0	1	0.281776	0.220197	0.00533838	0.0119475	0.0491154	0.36593	0.148859	0.369799	0.00655951	0.0138387
0	1	0.274378	0.219486	0.00533838	0.0119991	0.0476727	0.364899	0.148879	0.369381	0.0056572	0.0138445
0	1	0.0706181	0.0915479	0.0228872	0.00283568	0.143325	0.032102	0.00655244	0.0397547	0.0139512	0.00402308
0	1	0.187629	0.150855	0.00838082	0.0205537	0.131651	0.0788178	0.133513	0.0831248	0.036179	0.00839006
0	1	0.194712	0.234672	0.0124292	0.00734552	0.0188676	0.235189	0.160655	0.359438	0.0120941	0.00563533
0	1	0.240102	0.0169203	0.0753952	0.0046371	0.065232	0.126773	0.00915167	0.0483275	0.0322013	0.0255884
0	1	0.152943	0.155672	0.0160558	0.00859914	0.149199	0.0753161	0.0295155	0.054348	0.0256505	0.0207517
0	1	0.191232	0.479202	0.005493	0.0149162	0.034323	0.372753	0.312515	0.526127	0.0190573	0.0158344
0	1	0.200939	0.489665	0.00475425	0.0157326	0.0320826	0.400066	0.368202	0.548629	0.0227521	0.0170607
0	1	0.191193	0.458658	0.00528155	0.0122537	0.0231212	0.393751	0.377221	0.508949	0.0248017	0.0151176
0	1	0.15313	0.449817	0.0114718	0.0108452	0.0158927	0.400256	0.392119	0.552276	0.025198	0.0170704
0	1	0.274691	0.284665	0.0295883	0.00734552	0.0475382	0.255047	0.255755	0.247577	0.017569	0.00976002
0	1	0.285515	0.0609839	0.0238524	0.00766993	0.0553789	0.189447	0.0228656	0.159742	0.0195099	0.0183721
0	1	0.0531058	0.00554679	0.0227094	0.00489392	0.0626163	0.0242731	0.0140572	0.0147266	0.0316248	0.0122648
0	1	0.00840834	0.00525918	0.0343188	0.00395314	0.00539759	0.00431667	0.00537971	0.0126395	0.0298763	0.00370947
0	1	0.00907976	0.0191904	0.010255	0.0619457	0.0278012	0.0114684	0.0100613	0.0146712	0.029811	0.00634131
0	1	0.275381	0.26702	0.00771551	0.0483275	0.0714194	0.316219	0.386379	0.405871	0.0306825	0.00918132
0	1	0.179814	0.486716	0.00721256	0.00980872	0.0198603	0.288185	0.100786	0.387371	0.00643223	0.0110171
0	1	0.240618	0.266575	0.0155934	0.00915988	0.0207668	0.354446	0.20232	0.358927	0.0275333	0.0159593
0	1	0.00773409	0.00326901	0.0486403	0.00153398	0.0131392	0.00673981	0.00527095	0.00687649	0.0276699	0.0105093
0	1	0.264141	0.625743	0.00958972	0.00520675	0.148792	0.199218	0.0568581	0.354345	0.00911737	0.0108715
0	1	0.26696	0.662165	0.0107244	0.00334835	0.10817	0.267287	0.125454	0.41632	0.00765512	0.00896717
0	1	0.245949	0.567848	0.00775611	0.0335711	0.0376071	0.331354	0.381799	0.599302	0.0163351	0.0174139
0	1	0.251125	0.114284	0.00596311	0.0198253	0.0352626	0.198995	0.0273907	0.205398	0.00419966	0.0121034
0	1	0.174549	0.35941	0.00755325	0.053569	0.0440579	0.273614	0.253787	0.391793	0.0274305	0.0128622
0	1	0.284004	0.616703	0.0184735	0.0132527	0.115336	0.172635	0.0395684	0.39469	0.0264208	0.0594039
0	1	0.366518	0.301871	0.00838082	0.030123	0.0914092	0.248171	0.172387	0.297972	0.0124837	0.00815343
0	1	0.363463	0.304172	0.00838082	0.0303553	0.0899497	0.250695	0.172604	0.303059	0.0123596	0.00778013
0	1	0.158032	0.0452063	0.0264	0.00641633	0.0653372	0.104154	0.0150996	0.095522	0.0171652	0.00614923
0	1	0.0265679	0.00398033	0.0469541	0	0.0227624	0.0154909	0.00658869	0.0103148	0.0269933	0.00667509
0	1	0.0275764	0.00914619	0.00838082	0.00799435	0.0240859	0.0106237	0.0052347	0.019516	0.0244537	0.00699389
0	1	0.146968	0.100227	0.0143439	0.0109631	0.206209	0.04931	0.0162248	0.0630802	0.0170641	0.0145047
0	1	0.307687	0.109829	0.00783733	0.0199418	0.129826	0.247094	0.179139	0.156586	0.0347429	0.0120667
0	1	0.231463	0.34231	0.0128106	0.00730149	0.392402	0.113097	0.0278537	0.0800571	0.0186772	0.0247669
0	1	0.240299	0.264404	0.0079208	0.0313396	0.0679824	0.217727	0.124241	0.186372	0.0190573	0.00605617
0	1	0.262194	0.0216119	0.0164589	0.00831876	0.0776998	0.146489	0.0298789	0.0803631	0.0293507	0.0126819
0	1	0.144283	0.161788	0.012968	0.0120431	0.205453	0.0536757	0.0336082	0.108206	0.0136087	0.0115103
0	1	0.177635	0.213036	0.0125103	0.0164631	0.182947	0.0612308	0.0688784	0.0852125	0.0156577	0.0132075
0	1	0.109955	0.00980702	0.06524	0.00241916	0.0400235	0.0665185	0.00851092	0.0259822	0.0208949	0.0400885
0	1	0.275855	0.808996	0.00646602	0.0136599	0.02796	0.383765	0.286959	0.634702	0.0162937	0.0151483
0	1	0.175904	0.0281576	0.0268543	0.00617999	0.0473585	0.10357	0.0154378	0.0565748	0.0250495	0.0100022
0	1	0.13295	0.182831	0.00300186	0.00920393	0.136352	0.0653495	0.0220832	0.0818734	0.0102571	0.0155844
0	1	0.177561	0.344535	0.00537898	0.00516272	0.0160553	0.217171	0.0834203	0.28477	0.00938285	0.00873965
0	1	0.154218	0.111845	0.0164728	0.0088795	0.126122	0.0665656	0.0222186	0.0625934	0.012599	0.0156285
0	1	0.189808	0.0147863	0.0403302	0.00274356	0.0323855	0.0949688	0.00726569	0.0429532	0.0157397	0.0104596
0	1	0.226322	0.0209006	0.0453602	0.00625354	0.0387787	0.179416	0.011544	0.100237	0.0232308	0.0191765
0	1	0.163835	0.335273	0.0118776	0.00920393	0.0393474	0.298352	0.302471	0.443634	0.0103664	0.0167583
0	1	0.0544842	0.0669543	0.0168835	0.0171542	0.108148	0.0263604	0.0052347	0.0156479	0.00819501	0.0854151
0	1	0.0553439	0.0645388	0.0170167	0.016751	0.109028	0.026586	0.0052347	0.0158384	0.00789447	0.0851098
0	1	0.142102	0.34778	0.00658785	0.00944029	0.163614	0.0557422	0.00823954	0.114244	0.00789447	0.0247703
0	1	0.12817	0.0825609	0.0131757	0.0121218	0.0599757	0.0799371	0.0211925	0.062709	0.019238	0.00926552
0	1	0.020511	0.0154976	0.00658785	0.0255518	0.0474541	0.0098103	0.0118234	0.0135929	0.0121203	0.00690103
[truncated: 6,385 more rows]
