# Supplementary material for: Relationship between histone modifications and transcription factor binding is protein family specific
Source: Genome Res. 2018 Mar;28(3):321–33. doi: 10.1101/gr.220079.116 (PMC5848611; doi:10.1101/gr.220079.116)
Supplement: Supplemental Material [file supp_gr.220079.116_Supplemental_Material.zip › Supplemental_Material/GABPA/GABPA.txt]

ACCAAGATGTGCGGAAGTCCCAGCTAGAGTA	0
GTTGGGTGAGGCGGAAGAGCAGACGGGGATC	0
GTCGGGGAGGCCGGAAGCAGCCCCGCCGGGC	0
GGGCTGGGCGGCGGAAGCCGACGAGGGGCGA	0
cctgtgcatgcaggaagttgcaccaaaggag	0
gaccaagagccaggaagtgcaacacttgaaa	0
aacctgggaggcggaagttgcggttagccga	0
CACGATGCAACAGGAAGTGACAGCTATGGCA	0
gtcttgctctcaggaagccccatccctagag	0
atctatgaaccaggaagtgggccctcgccag	0
CTAAATAAAACAGGAAGTTGAAAGTGTAATA	0
gttctggagaccggaagtccaagatcaaggt	0
CCATTTTCATCCGGAAGTGCGTCACCCAGAG	0
CCATTTTCCTCCGGAAGTGCGGCACCCAGAG	0
aaagagaaaccaggaagttgaagtttcctgg	0
cattcagttccaggaagccgggttgggcaaa	0
ctcagctattccggaaggtgagacggtagga	0
CCCTTGCCTCCAGGAAGTGCTTCCTTTGTCA	0
cacttgaacccaggaagcggaggttgcagtg	0
AGTTTCTAGTCAGGAAGTGCTTTTTGCCAGA	0
TTGATAAATAGCGGAAGGGAGAATCAAGAAC	0
cacatgagcccaggaagtcgaggctgtggta	0
catgtgacttcaggaagtcacttttctcagc	0
tgggctggggcaggaagtgggtagaaagttg	0
TAGAATGGAAGAGGAAGTGGCAACAAAGTGA	0
gtatgcctctcaggaaatggcatacagctat	0
tttgaggaatcaggaagtgagagagtcacag	0
caacaacctggaggaagtgaaacctccagca	0
TGCCAGCCACCCGGAACTGCATCTCTTCTTA	0
TTCTGATACCCAGGAAGCAGGCCCTGCCTTC	0
agcctatatccaggaagttggtaagcagggc	0
TTTGCTAATTCAGGAAGTGCCAGCTTGAAAC	0
gttgaataggcaggaaggggccagtccgtca	0
GGGCAACCAGCAGGAAGTGCAAAGGGCAGTT	0
TGAGCTTAGCGCGGAAGCAGAAGAGTTGCAT	0
TCTAAGGATAGAGGAAGTGAAGTGGGTCTAA	0
AGAGGCGCCCCAGGAAGCACCCTGAATGCCA	0
GTGGAGCCTGGAGGAAGTGGGTGGCTGTGAA	0
AAAAAAAAACCAGGAAGTTGCTGTTCTACTG	0
CTTTCCTTGTGCGGAAGCTCACTTCTGGTGA	0
ACGTGCACaaccggaagtccacagccacacc	0
GGTGCCTAGGCAGGAAGTGAGTCACAGAACT	0
gagggagggacaggaagttggggGCAGGCAG	0
aggagtgaaggaggaagtggggaaggaagaa	0
GGTAGCAGGAGAGGAAGTGGTCCAGTGAGAC	0
ccaagttctcccggaagcagaggccgggcca	0
AGGACACCAGCCGGAAGTTCTGTGGGGCAGG	0
AACCATCAAACAGGAAGTCACGGTCTTAGTT	0
tgaaggATGCCAGGAAGTACAGACAATATCC	0
GGAACACAGACAGGAAATGGCATTTAAAGCT	0
CCATTTTCCTCCGGAAGTGCGGATCCCAGCG	0
GGAGTCCCAGGAGGAAGTGAAACTGGGGGAC	0
tcaacacaaacaggaagtgaatattaaggta	0
CGGGCGGAGCCCGGAAGTCAGACTATGGGGC	0
GGAGCTGGCGGAGGAAGTGACGTCTGTCTCT	0
GGAGGGTGGGGCGGAAGAGCAGACGGGGACT	0
CCCGGCATCTCCGGAAGCGCCGGCTTCTGAG	0
TTGGAGGCTCGAGGAAGTGGCCAGAGTGTAG	0
catacagaaaacggaagtgaggtacagaaac	0
ACTTTAATCACAGGAAGAGGCTGTTTGGCAC	0
ttcatagagacaggaagtggaatggtggtgg	0
GAACTGAGTCCAGGAAGTGGGTGGTACTAAC	0
GATTTCTGTCCAGGAAGTGGTGTGCTATTTG	0
ccctgactttcaggaagtgaaattaaaatgg	0
catgatgagagaggaagtgagagtgagcgag	0
tagagattcacaggaagttccaaaaatagta	0
CCTCTCTTTTCCGGAAGCCCAGCCTTTCCAG	0
tcCCTAGTGGGAGGAAGTGAGAGCTGAGGTC	0
GGGTGGTGTTCAGGAAGAGGCCAGATGTCTC	0
agacttggagccggaaggcctggctcctgta	0
TTCACTCAAAGAGGAAGTGAAAATCAAGATG	0
ACCCATGAAACAGGAAGTGCTAGAGCTCCAC	0
gctgagggaagaggaagtggtaaggcaggtg	0
CACATAATGTGCGGAAGCAACTAACCGACCT	0
taatatctgtgaggaagtgaaaggagaagaa	0
acaaaagcaagaggaagtgagagagagtggt	0
taatgTGGTAGCGGAAGTTACTGCAGCTGCG	0
gggaggagggccggaagaggccaagccagag	0
atggaatacaccggaagtgtgacctgcaaag	0
GCAGAATGCAGCGGAAGTGAGAGTGCCCTGG	0
ttaacagaaagaggaagtggctagtaatgtt	0
tgagtgaagtgaggaagtgaaacttacaaaa	0
CGTCCAGCAGCAGGAAGTAACACACAGGCAG	0
gaatggcaaacaggaagtgcaaacaagagca	0
GCTACCTCCCCAGGAAGTGGAGGACTGTGGG	0
ttcttgcagccaggaagtggtggtgctggga	0
CCAAGCCACACAGGAAGTTGCTCAGCTGATA	0
gtttattcggccggaagtatcggcaagcctc	0
tgaccacatagaggaagtgggaggaggcaca	0
acctcggcctccggaagtgttgggttaacag	0
acagaagtgaccggaagacaagagtatgagc	0
ACTGATTCCGCAGGAAGTAGTAAGGGTGGTT	0
CCACAGCAACCAGGAAGTGAAGGTTATGTGG	0
GCATCTTCAAGAGGAAGTGAACACATTTAAT	0
TTATTACATCCCGGAAACCCCCTGGTCAGGG	0
TCCCGCGCTGCCGGAACCGCGGCGCAGGAGG	0
TGGTATTTGGGAGGAAGTGAGAGGAAAGATT	0
gggccacccagaggaagtgcaatgttaaaac	0
tgaattgtgagaggaagtggtgtgtgtcttt	0
CCAGGAGCATCCGGAAGCCCTGCGTGCAGAG	0
ggtccccacccaggaagtgactcagcacaag	0
CTGAGAGGAACAGGAAGTGCTCTCTCCCAGG	0
AGTAGAACCCCAGGAAGTGACAGAACAGTCT	0
gatgaggtaaccggaagtgttgcagccatct	0
CTGCCACAGACAGGAAGTAAGGGCATCCTGT	0
TTTCTTATAACAGGAAGTAGTGTGGCTTTCA	0
GTACAACAGAGCGGAAGGGAGAGAGAATATA	0
TAGTGGGTACGAGGAAGTGAAAGTGGCAGAA	0
GCCACTCATTGAGGAAGtgaaagatgagtag	0
ACTTCTGTGTCCGGAAGAGGGGAAGTGCATG	0
TGTAACAAAACCGGAAGTTGGTTAGGCTGCC	0
aagggagaaagaggaagtGAGTATTACACAA	0
gcaactcattccggaagttctgctgcaaagg	0
TTTAGGCCGACAGGAAGTGGAGCGTCACCGA	0
CCTGTGTCCCCAGGAAGCCGGGGTGGCGCTA	0
TGAGCCCAACCAGGAAGTGAGAAACAAGGTT	0
gagacacaatgaggaagtgaaaccaatatgc	0
ctctgtctcagaggaagtgggacagagagga	0
GAGGAAGGGAGAGGAAGTGGTCATTTCAagg	0
TTTGTAACACCCGGAAGTCTGAAGGTCAGTC	0
TCTTACCTAAGAGGAAGTGAGCCTGAGGACA	0
CAGTTAGAAAGCGGAAGCACAGCACCCACCC	0
TGAGAAGAAGGAGGAAGTGAGGCTGAGTCCG	0
GGTGCTCTGGCAGGAAGTCCCATAATGACCT	0
TGTATGCAATGAGGAAGTGCCTCATCGCCTG	0
ctgacactggcaggaagtcagaaaatgtttc	0
agaggaaaggcaggaagtcagtggggatgtg	0
ctgcaaaccacaggaagtacactttacatca	0
TCATGCCCACCAGGAAGCGAGTTACTGCAAA	0
ACACAAAATACAGGAAGTAAGAACATGTTTG	0
AGCTTTCCTCCAGGAAGTGATGCATCTATCT	0
CTTGCTTGGGCAGGAAGTCAGAGGAGCTCTC	0
TGGTCCTTCCCCGGAAGGCCACACCATCTTC	0
CCCGGCATCTCCGGAAGCGCCGGCTTCTGAG	0
TACTCAAAATGAGGAAGTGAACTTTCATTTC	0
GGACATCAGACAGGAAGTGCCTTCTGGGGAG	0
CTGCTCTGGAGAGGAAGTGGAGGGTGGGGGG	0
TCATGCCTTTGAGGAAGTGACAGGATAGCCT	0
ATTACAAGGACAGgaaggggcaagaaagaag	0
AAGCGTGAATCCGGAAGAAAAGTTCAATCTG	0
CCAATGTGCACAGGAAGAGGCCCAGACAGGC	0
GGCTGGTGTTCAGGAAGTGACATGCTGGTGA	0
AAAACAAAAAGAGGAAGTGGGCATAATCTTA	0
CATTTGACCCCAGGAAGAGGCAAGGATGAGA	0
CCTTCAGAGACCGGAAATGCTATGGCCCTGG	0
TTGAGTCTTACAGGAAGTGAGTTACAATAAG	0
AGATAGTGGGCAGGAAGTTGAAGGGCTTCCT	0
AGATAAGAACCAGGAAGGGGCAGGACCAGGC	0
TTTATTCTGGGAGGAAGTGAGAACTACACAA	0
ACGTGCTCCACAGGAAGTGATTCACCACTTC	0
GGCTTAAAGCCAGGAAGCACCTCAAGCCTGA	0
GACTCCTTGACAGGAAGTGATCAGCTATAGG	0
ACTTAGAAAACAGGAAGTCACTGTTCTTAGG	0
ACCAGGAGAGCCGGAAGAGGTCAGCAGGCTC	0
GAGTCGCCAAGAGGAAGTGACGTCTGCCTCT	0
AGTCAGCAGAGAGGAAGTGGTTAGTCCTGCC	0
CAGCTATAGGCAGGAAGTGCTATTTCCTGTG	0
CCACAGCACAGAGGAAGTGGGAAAGGGGCTG	0
GGGAATGTGACAGGAAGGGGCTGCTGGCCTG	0
CATTTCCTGCCCGGAAATGCAGCTCAGTGTT	0
ggaaactggacaggaagttgctgggcagatg	0
taaattaaagcaggaagtgagaacACATGGG	0
aagagagggcccggaagtggctgagccacat	0
cattccaacacaggaagcagcaaatgcaatg	0
GCCCTCGGCCCCGGAAGAGCCGCGGCCGCGG	0
GAACCCCACCGCGGAAATGAGAATAATCCCT	0
AACTTTTGCACCGGAAGTTTTCTGAGGAAGT	0
acagagcgtgacggaagtgactgtcatttca	0
GGAAGGACAGCAGGAAGCAGGCTTCGGGCAG	0
TTTGCTGGGGCAGGAAGCAGCAGAGGGAGTT	0
CTCCTGCCCCCCGGAAGTGCAGAGGCCCAGG	0
TGGCCAGCAAGAGGAAGTGGGGAGATGACTA	0
tggcatgtggcaggaagtgcgctcaagcact	0
TGCTCCTAATGCGGAAGCCCCTGAAAGGCGG	0
AACAGTGAGCCAGGAAGTGACATCAGAAGAG	0
CAGGGCGGGGGCGGAAGGGCCTAGCTGGAGA	0
ttctgatcaacaggaagtaagcagtcgtgtt	0
GAATCTGAACCAGGAAGTAAGACAGCAGTTT	0
CCATGCAGAAGAGGAAGTGAGGTCTGCCCCT	0
ggtgcaaaggccggaagccaagggggtaact	0
CTCAGTTAATCAGGAAGTGATGTCCAGTTTC	0
CAGGCACAATCAGGAAGTGCCTGGTGTTGGG	0
GATCTCCCAGGAGGAAGTGGGCTGAGCAGAC	0
GCACAGGGGAGAGGAAGTGAAAGAGAATGAC	0
CGTGAATGCGGAGGAAGTGGGTAAGTGAGAA	0
GTTATTCACGCCGGAAGTCCATGGCATTCTC	0
TAAAATAGTACAGGAAGTGAGAGCGCCACAA	0
CGCGAGCTCCCCGGAAGCTCCCACCTGAGCG	0
ACCAGCAAAACAGGAAGTGAACATGACCAGC	0
actccgggggcaggaagtagaaactgccagc	0
AAGCGACTGTCAGGAAGTCAGATGGTTAAGC	0
AAGTGTTAGTCCGGAAGCCTCAAGAGTGATG	0
GGAGCGGGCGGAGGAAGTGACACCTGACTCT	0
AGAGGGTGGGGCGGAAGAGCAGATGGGGACG	0
GCTGAGGTGGCCGGAAACAGCGCAAGAGCTT	0
CCAAGCCACAGAGGAAGTGGCTGAGCTAAGG	0
tataccatcaCAGGAAGCCGCCTGCTTTCTT	0
cccacagagaccggaagacagagactcagtc	0
CACTCTGTATGAGGAAGTGGGAGAGGCAACA	0
TAGCAGAAGGCAGGAAGTACCGTGTCTGCAG	0
GAGAGCATCTGAGGAAGTGAAAGACTTCAAA	0
GTGGGACTTACCGGAAGacaaaggctggaca	0
CACCCCCGTTCCGGAAGTCCTCTTTTCCTGA	0
TGAGGAGGGCCCGGAAGGAGGAGGAGGAGGG	0
GAGGGGAGCTGAGGAAGTGCGTGGAGTTCCT	0
TGGCTGGAGCCCGGAAGGGGAGCTGGCCTGC	0
CAGAGTTACACCGGAAGAGTCTCCTGGGAAT	0
TTTGCTCTCAGAGGAAGTGGAGAGGGGTTGG	0
GCTTGGACTGGCGGAAGCCGCTCTGCTCCAC	0
CCACGAGTGGGCGGAAGTAGGGAGGAAGAAA	0
CTAGAGGAAACAGGAAGTCCCTGAAAGCAAG	0
GGGTTAACTTCAGGAAGTGCCACTAACAAGG	0
TCCCCAAAGGGAGGAAGTGGAGTCGGGGGTG	0
AGCATGAAACCAGGAAGTGGGCTCTGCACTC	0
ACATGTGATCCCGGAAATAGGGGGAGCTGGC	0
ccaacctcggcaggaagcaggatcatccggg	0
ACGGCACCCACAGGAAGTGGGGTCGCTGTGG	0
GGATTCACAAGAGGAAGTGAAACAGGGTCCA	0
GCACGCGCTTCAGGAAGCACCTTCATGCTCC	0
CTGTTAGGGAGAGGAAGTGAGCCTGACCACC	0
CTTTGGCTAGGAGGAAGTGAGTGGGTCCTGC	0
ATTTACAGAAGAGGAAGTGAAACCATAAAGA	0
ATCCAGGGTACCGGAAGGCGCGATCCGGCCC	0
CAGGGAGATTGAGGAAGTGAAGTGAAGCCTG	0
CATGTGCTCACAGGAAGTCAGTGGTTCCCTT	0
TTTGATGTGGGCGGAAATGAGCTCTGCCTAA	0
tatctgtgatccggaagccgcttcaagtctt	0
GGGGTGGGAGGAGGAAGCGGCAAAGCCCTCC	0
GCCGAGCACTGAGGAAGTGCAGGAAGGAGTC	0
agagaggggagaggaagtgacttactcaagt	0
GGAGATGGATGAGGAAGTGACTCCTCAAGGG	0
CATGCCGGCTGCGGAAGTCCCGCACAGGGCA	0
GGGGCTTTCAGAGGAAGTGGCATTCCCCTGG	0
tataggtgaagaggaagtggagaccataagc	0
atgttcttttgaggaagtgaaatttcagcca	0
CCAGAGCCTGGCGGAAGTGGGGAGGGGTGGG	0
CGAGGCCAGGCAGGAAGTGAGCCACACACTA	0
CTCACAGCAGCAGGAAGTGGTGGGCCTGGCA	0
CTTCTGCAAACAGGAAGTGGTGAGGAGAGGA	0
AGGGAGACAGGAGGAAGTGGTGAAGCAGACC	0
ggtgtggtggcaggaagtagaggtggtctgg	0
AAGTCTGTGGCCGGAAATGTATCTTTAAAAA	0
AGCTCAGAGCCCGGAAGAAGAGCTTGTAGCA	0
acagaaaaggcaggaagtggtacaaaccaca	0
aaaaaatcacccggaagcaGAGCCGGAAGTG	0
ggaagcaGAGCCGGAAGTGGGGTTGGTCAGG	0
ACAGAGCACAGAGGAAGTGAAAGCAGAAGGG	0
TGCTACTGCTGCGGAAGCCCGCCTCCAGGCT	0
GTTTTCAGACCCGGAAGAGAAGGCCCAGCGC	0
AGTAGTAACAGAGGAAGTGAAGCTGGCTTAC	0
GGGGCCGAAACAGGAAGCAGGTAAATTCCCT	0
GGTGAGGACTCAGGAAGTGGCCCTGTGAACT	0
ACAtacagcaccggaagttgagagggtggac	0
CTAGTGGCAGCAGGAAGTGATTCAGACCCAC	0
caggatccctgaggaagtgagaatacgggtt	0
TGCTGGCTGCCCGGAAGCCATGGCATGCATA	0
gcgtaggagtcaggaagcgcaggcggggagt	0
GGCACGTGAGCAGGAAGTGGGCAGGGCTTAA	0
ggcgagagaggaggaagcgggaggctgctgc	0
gtctttatacccggaagccttggatccagtt	0
CTGAGTCACACCGGAAGGACGGCATACCAGC	0
CATTCTCACTGAGGAAGTGGTTTTCTAGAGC	0
GAGCCAGACACAGGAAGTGCCAGGGCAGACA	0
aacccaggaggcggaagttgtggtgagccga	0
TGAGGTGTAACCGGAAATCGAGGCGTTGGGT	0
AGCTGCCTTCCAGGAAGTGCTGGAACAGCAG	0
ATGCTTCCTGGAGGAAGTGGGCTTTGCATCA	0
CCATTCAAACCAGGAAGTGAAAGGGGAATCT	0
TAGCAAGTAGCCGGAAGGGCTTCTGGCCTTT	0
ACGCCCCCCAGCGGAAGTCCAGTGGTGTCTT	0
AATGAGGCAGCAGGAAGTGATGGAGAGCGCT	0
TGTGCTGGAGCCGGAAGCCTGAGGGCTGCTC	0
aaagttcctggaggaagtgaccttccagccc	0
CAGCCCAGACCAGGAAGTGGCCAGCTTCTGA	0
TCTGGCAGAGCAGGAAGCAGGTGGTGAATGT	0
gcgagtgaaagcggaagggcaGCATATCATG	0
GGACCCACGACAGGAAATGGCCTTGATCCCC	0
GTGTGTTCGACCGGAAGTATGACATTCACTA	0
aacccgagaggcggaagttggagcgagccga	0
GAGGCTGAGGCCGGAAGAGGGACAGGCAGAG	0
CCTCCTTGGGCAGGAAGAGGCGGTCCTCTGA	0
AGGTCGCCCACAGGAAGCGGTTTCTCTGTGA	0
agacacttcggaggaagtggctgaattgata	0
AGCCAGAGTTCAGGaagtcacttagctctct	0
ggtccagagagaggaagtgacttgcctgaag	0
CTGCAGCTCAGAGGAAGTGAGTGAATAGCTG	0
tacctgaccccaggaagcaggaatgagggag	0
CAAACCTGTTGCGGAAGCTGATAGGCAGGCG	0
tggacaggaagaggaagtgagcaaggacaag	0
AGCAAGCAAGCAGGAAGTGAGCAGTCTAATT	0
GGGGGAAGAGGAGGAAGTGGTGTGGGCTAGG	0
GATGAGGCGGCCGGAACCGCCCTACGAGGAG	0
atgtttgtcacaggaagtgaggttcagagag	0
AACAGAGAGGGAGGAAGTGCCTGGTCAGACA	0
GTGGCACAGGCAGGAAGTGGCTTGTCTAGGG	0
CATTGCAGACCAGGAAGTCACAGGGAGCATG	0
AACAAAGCAGCCGGAAGATGCAGTGAGCACC	0
gagaggtgaacaggaagtccaacgacagggt	0
GGGAGGGTGACAGGAAGCAGGCACCGCTGGG	0
GCTTTGGCCACCGGAAGGTGATCAGATGTCT	0
TCCTGCGGCGCCGGAAACGCTTCAAGCGCCA	0
CACTGGGTAGCAGGAAGTACCACAGGAGTCT	0
TACCAAAAAAGAGGAAGTGAGATTAAACACC	0
AATTAGCGTTCCGGAAGCAGGGGCCCGGCAC	0
CTCTGATAATCAGGAAGTGAGAGCCTGCTTT	0
TTGCTTAAAGCAGGAAGTGGGTTTCCGCTCA	0
AACCGAGCCTGCGGAAGCTGGAAGTGAAGCC	0
AGCTTCTCTACCGGAAGGAGTTTGTGTAAAA	0
tttacaTGACCCGGAAGAGTCTGAGGCTGAG	0
TTTCTGCCAGCAGGAAGCGGGGGCATGAGAT	0
GTAGTAGAAAGCGGAAGTGGAGTAGCAGATC	0
TCCTATAATTCAGGAAGTGAAGGTGCTAGTT	0
AAGGAGGAGGCAGGAAGGGGCCAGAGAAGGG	0
AAGTCTAAGGCAGGAAGTACATCTCACGTCC	0
CCCATCTCCTCCGGAAGAGTCGGTTCCCAGG	0
GCAGCGCCGGCAGGAAGCGCGGGAAAGCGGC	0
TTTGCAATTGGAGGAAGTGGCGACCAGCAGT	0
AAGATACGGGCAGGAAGAGGCACCAGCTCCC	0
TCAGTGCGAGCAGGAAGCACCCCCAGCACAG	0
TCTCCTCTGGCAGGAAGTTGCCTGCCACCAT	0
AGCCAAGATGGAGGAAGTGAAAGTTGTAGCT	0
GGAGCACATTGAGGAAGTGAGATGCTGGGAG	0
GCTCCTGAAACCGGAAGGGGCCTGCATTGTT	0
GGAAGGCCTTGCGGAAGTCGGGGCTGCGGCA	0
GTCCCTGTGGCAGGAAGTGATATCCATTTTC	0
GCCCGGGAACCAGGAAGTTCCCCGGCGCGAC	0
AGAGGGTTTTGAGGAAGTGAGACCTCTCAGC	0
ATTGCCTTTTGAGGAAGTGCCTCCTTGCCAC	0
aggctaaattgcggaagtggctcagagtttc	0
GATGGCTGCTGAGGAAGTGACTTGATCTTTC	0
TTGGCTGTTGCCGGAAGTTCTACTAGTTAAG	0
tacatgtgttacggaagtggctcacatgccc	0
GTGTGACAGTGCGGAAGAGGGGGTGGACGGA	0
CATCAGGTTACAGGAAGGGGCCAGGAAGAAG	0
GTGGGCAAAAGAGGAAGTGGCCGGGTGAGCT	0
CGTAACTCAACCGGAAACGCGAAGGACTGAA	0
AAAGATTAAGGAGGAAGTGGGGCATGCAGGA	0
CTGGGTTTCAGAGGAAGTGGAATTCTTAGGT	0
AGTTGCCTGGCCGGAAGGGGAAGAAGGGGGG	0
GAAGAGGGTGGAGGAAGTGAGGTGGGCAGGG	0
AGATCCTGCACAGGAAGGGGCTTCCCAAGAC	0
GGGCCAAGCACAGGAAGAGGCGAGTCCCACT	0
CATTAGTGAGCAGGAAGTGGAGTCCCGATGG	0
GGGTCAGATACAGGAAATGGCCATCACGTCT	0
GTCCGTTTCTGAGGAAGTGCGGTCTCTGCAT	0
gtctctgagacaggaagtagactcagaggga	0
AGATGGTTGACAGGAAGTGGGTAAAGTGTTT	0
GGGAAGAGGAGAGGAAGTGGAGGGCCTGGTT	0
AAGCCAGATGCAGGAAGTAGCCACATTTAGC	0
agcccccacccaggaagtgactcagtgcaag	0
TAAAGTGTGACCGGAAGCCCCCCCCCCCCCG	0
TTGAGGCTGACAGGAAGCGGGGAGGGAGGCA	0
GTGTGACATTCAGGAAGTCAGATGGTTAAGC	0
AGGAGCCCAGGCGGAAGAGATGCTAAAGGGA	0
AGGCATCCCCGCGGAAGTGCAGTCCACAGAT	0
GTTACAAATACAGGAAGTGCAGGACTGTGCC	0
ggcggcagcggcggaagcggctgcttctcca	0
CTCCCTCACCCAGGAAGTGCAGCAACACCTA	0
TGCCAGGAATGCGGAAACGGCAGCAGCTGCC	0
CTTTGTGAAGCCGGAAGAAAGTTCTGGGACT	0
CTTACCCACTCAGGAAGTAGATATGCTGAGC	0
TGGAAATGCCCAGGAAGTACAGGAGACAGAA	0
GAGCTGGGGAGCGGAAGCCACTTGTCCCTCT	0
TCACATGACACAGGAAGTGAGGCAATCACAG	0
GAGTTGTCCAGCGGAAGCTAGGGGGAGGGCT	0
TGCGCTGAGTGAGGAAGTGGGCAGGGTGCTT	0
GCAGCCAAAACAGGAAGTGAAAGTCTGGGAC	0
CTTGAGGGCTGAGGAAGTGGCCACAGGGACA	0
GCTGAGGCCGCCGGAAGAGGTCAGGCGGTTC	0
GCAGGGAATAGAGGAAGTGGTTTTGTCTCAG	0
AAGGGATACAGAGGAAGTGAGATCAGTAGGA	0
ACTGAACGAAGAGGAAGTGCGGTCCACTATG	0
atggggaaggccggaagaggggtgaggagga	0
CAAAGGCTCCCAGGAAGCGCGAGCGAGCCCC	0
TGCGCGGACCCCGGAAGCCCGCGGCAGCGCG	0
CAGAAGGTGTCCGGAAGTTATGCACAGCAGC	0
TGCCTAGCACCCGGAAGAGCCGTCAACTTAG	0
GACCCGGACACAGGAAGCGCGCCAGGGGCCC	0
TTTATAATGACCGGAAGGTGGGGGTGAATCG	0
ggccgcctggcaggaagaggcgagggagggg	0
CTTTCGGTCCGCGGAAGGGCTTCCTGCAGGC	0
GCACCAGAGTCAGGAAGTAACTCCATTCAGA	0
GCCTACTGTCCCGGAAGGCCCAAGGGTGTGC	0
TTCTTGGAAAGAGGAAGTGAGAGTGTGTGGG	0
CCTCGAGGCCCCGGAAGTGGAGGCCCCAAGG	0
TCCCTGTAAGGAGGAAGTGGTTAAGGGATCG	0
ACTCACTTCACCGGAAGCCAGAAATGAGCAG	0
TCTTGCAAATCAGGAAGTCGCCGGGAGGGGG	0
CGACCTGAGTCCGGAACCCGCGTCCGCATTC	0
tcacatccctgaggaagtgaaactcaaaaag	0
AGATGAGCAACAGGAAGTGAGGATGACTAAA	0
TGGGAGAACGCAGGAAGCGGAACTGGTCTGA	0
GAGATTAGTTCAGGAAGCACCCTGGGCTTCC	0
GACTGATGGGGAGGAAGTGACAGGGGACCAT	0
GAGTTAGTCTCCGGAAGGTGCTGCATTTAGA	0
TCTGGGGAGAGAGGAAGTGGTGGTTTCACAT	0
GAAATAAAGAGAGGAAGTGAAATGATTTCTA	0
TCAGGCCAGGCAGGAAGTCAGCAGCAGGCAG	0
GTCATTGGTTCAGgaagtcaggaaccttgtg	0
CTGGTTCTAACCGGAAGTGAAAGGAAACCCT	0
CCAAGGAAGGACGGAAGTGGATCTCCTGTAA	0
TTGGGTGCCCGCGGAAGTGGGAGGAACAGGG	0
GGTGGAAAATGAGGAagtgaaaagaacgtga	0
AAGAAGGCTCCCGGAAGCAAAGAAAAGAATC	0
TGCGCTCACACAGGAAGCCCCGAGAAACATG	0
GACGCCGCGCGAGGAAGTGGATCGGGCGGGT	0
TTATCGAATTCAGGAAGTAGGAGGTTTCGAC	0
GGGCATGAAGGAGGAAGTGAGGGCATTGAGC	0
ATCATGGAAACAGGAAGTCACCTGGGCCAAG	0
GCGTGGTGCCCAGGAAGCGCGGGGCTCCTCG	0
TCTCTGAAGGCAGGAAGCAGCAGGCACGTGT	0
gaaccacagaacggaagtgatttgaataact	0
TGAGCAACAGCAGGAAGTGGGGAGGAAACAC	0
GAGAGAAAGCCAGGAAGTGGAGAGGGAGGGG	0
ggcaacccaacaggaagccggggaacaaggg	0
AGttggtgtcacggaagtgagatttgctaga	0
caagtcctctcaggaagtaggtggaggggct	0
TCAGAGACCACAGGAAGTCGCTGCCAACACA	0
TCAGTGGTGGCCGGAAGCAGAAGGTTCAGTG	0
TTGGGCAAGACCGGAAGTTGTGGTGGGAGAT	0
TCCTGGCAAACAGGAAGCGAGACAAAGGCGG	0
CAAGGAGATGGAGGAAGTGGCACAGCCACTG	0
AAAGTCTCCAGAGGAAGTGGAATTTGGTTAT	0
TATTTTCACAGAGGAAGTGGTTAACCAAGTC	0
GGATGGAGGGCAGGAAGTGGCTAGGACTATG	0
atttgccaaccaggaagcaggcttgcatgtg	0
TCCAGGCTGCCCGGAAACCCCCAGCCGTCTG	0
GGGCTGTCAGCCGGAAGGGATTTGCAGCCCG	0
TGACTCCAAGCAGGAAGTGACTCTCACCACC	0
CACCATCAGCCAGGAAATGGCACTGCATGCT	0
CCTCGAGAAGCAGGAAGTGATGAAACACTTG	0
ACTTGCCATGCAGGAAGAGGCCCACTAGAGG	0
CTCAAGGGTTGCGGAAGAGGACAGAGGAGGC	0
TGCGGCAGCCCCGGAACTGCCTTACCACAAA	0
CTTCTGGGGACCGGAAGGAGGGGTGGGGGAA	0
CGTGCTGGAGCAGGAAGCGGTCAGGCAGCCC	0
AGATTGTGAACAGGAAGTGAAACTTGGGCCA	0
TTGTCTTTCAGAGGAAGTGACCCTACATGGC	0
ttcatagagacaggaagtagactagaggtga	0
TCTAAACAAGCAGGAAGTGGGAACTCTGCCA	0
GAAATTGCTTGAGGAAGTGAGCAAAGGCTTT	0
CAAGGTCAACCCGGAAGAAAATGAGAAGGGA	0
CGTCGGGAGGGCGGAAGGGGTGCTGGTTATT	0
acccaccccaccggaagccctgacgctggga	0
ggaaggaaatgaggaagtgagcaggaggcag	0
AGTAGAAGTGCAGGAAGCAGCTCCACCTCTC	0
CAGCAGAGATCAGGAAATGGCGTCCCGGCAG	0
GGAAGAAGGCCCGGAAGTACACCAAATCGTG	0
CAACCAGAACCCGGAAGAGCATGAAGGCCCA	0
ggtcatggaagaggaagtgagagaggctccg	0
GCTTTGTGGCCAGGAAGCAGGTATATTTGAA	0
GCAGCTCAGACAGGAAGTGGATAGGGGCAGA	0
CTGAAGCGTTCCGGAACCGGTAGGGGCTGCC	0
GAGCCAGCGAGCGGAAGCCAAGCGTCCAGAG	0
AGAAGCAGAGCAGGAAGTGCAGAAAAAAACC	0
TGAGAGCCTTCCGGAAGCTCTGGGGAGGTGC	0
GAGCTACCAGGCGGAACTGGCCACTCCCTTC	0
CTGGATGAAACAGGAAGTTACTCATAGGGAG	0
CCTCCTCTCGACGGAAGTGGAAAGCAGTTTC	0
AGCGTGTTCCCCGGAAGGGGCTCCCGCAAGC	0
cggcgcgccggaggAAGCGGGACCTGGCTCC	0
CCAGGTGTAACCGGAAGAGAGTTCTAGAGAA	0
TGACCTACAGCCGGAACTGGGCTCAGTGGTT	0
CTATGGCATGCAGGAAGTGCGTGCCCATTGG	0
TGCCCTCACACAGGAAGTCAGGAAACCCAGG	0
AGCACCGAACCCGGAAGTAACAGCTTTGGCA	0
CCCTCTCCCTCCGGAAACGCATTCCTCTCCC	0
GAGGATGGGGCAGGAAGTGCGACCGGGACAA	0
ATAATTTTTTCAGGAAGTGACTCATTTTAGT	0
CACCGGTAAACAGGAAGTGGAAGGGCGAGGA	0
AAAGGACCGCCCGGAAATGTCCTTGTGTAAA	0
ggcaggggaggaggaagtggagagttgctgt	0
CGGCCAGCGGGCGGAAGCCCCAGAGCAGCCT	0
gaagcaatgccaggaaggggcctcaagaagc	0
cctgaagggtccggaaggaaccagcccttcc	0
GGTTACAAAAGAGGAAGTGAAACTATAGGCT	0
AGACCAGGAGCAGGAAGTGGCTGGAAGCAGA	0
GGCCATGGCTCCGGAAGGGGTACTCTCCCCC	0
CCTGCCTGCACAGGAAGTGCCAAATATGGGT	0
CCCCACAAAACAGGAAGTGGGGTTGGGTAGG	0
TTCTCCTCACCAGGAAGTGCTTGAGGTAAAC	0
cccaaGGGCGGAGGAAGTGAGGTTCCCAGAA	0
gaggggagccgcggaaggggattctggctgt	0
CGCCCACGAGGCGGAAGCCCCACGGCCCCGG	0
ATAGAGAAGACCGGAAGAGGCTGAAAAGAGG	0
GGCTGCGGGCGCGGAAGGGGCGGGGGCGGGG	0
CCCGGCCCCGGCGGAAGCTGCCTCCCCTCGC	0
CAGAGCTAGCCAGGAAGTGAGAGCCGTTCGG	0
CTTGGCTCAGCAGGAAGTGAAACTTAAAGAG	0
TGTGTATTCTCAGGAAGTTGAATTTCTTTTT	0
GGCCCCAGAGGAGGAAGTGAAGCCTCTTGGT	0
CCACACTGAGCAGGAAGTGGAGGGATGGGCC	0
CCAGTAGCCTGCGGAAGTAAGGAAAAGAGGG	0
CAAGTCAACACAGGAAGTGGGGTGGTAAAGG	0
agtccagaaagaggaagtgactcacacaagg	0
tttaccaagtcaggaagtgtcagacccaggg	0
GACCAAGCCCCAGGAAGCGCAAGGTACATGT	0
GGACTTCACTCAGGAAGTGGTCAGTGGCTGG	0
cactgcagagccggaaggggcctcggcgctg	0
GGCGCAGCGCCAGGAAGCGCCACCAGGGGGC	0
ACCTGTGAGAGCGGAAACGGTGCTTCCTTGG	0
ttgtggtgggcaggaagcaggatagaggggg	0
GCAGGCCGGGGAGGAAGCGGGCTGGACCTGC	0
atctcttccaccggaagagaggccccaagag	0
AGCACAGCTCCAGGAAGCAGGGCGGCCGAGG	0
TCCTGTGTGACCGGAAGAGGGAGCCTTTGGC	0
CTTGAAGGCTGCGGAAGCCGCCAGCGGGAGG	0
TTGAATCCACCAGGAAGCCGGCGTTACACCA	0
GGGAGGCACAGCGGAAGCCCCCAGGGGACAG	0
ATGTGAGACACAGGAAGTAGAGAGGAAAGGC	0
GGAATAGAAACAGGAAGTGAAATTCAGAAAA	0
GAGAAACCTCCAGGAAGGGGCCCTAGTCCCT	0
TCCTGCCCGCCCGGAAGGGGCTGGGGCAGAc	0
ccactgtgggcaggaagcacctgcacctcct	0
AGCTGAgaggcaggaagtggcagtgagtcct	0
GTCAGACGGACCGGAAGCCGCTCCCctggaa	0
AACTGAGGCACCGGAAGACCTGCTTCTCTCC	0
AGCTGCAGCCCCGGAAGTGGCCCAGGCACTT	0
GCAAAGCACCCAGGAAGTGCCTGGGCCACTT	0
GGCCTCGGGGCAGGAAGTGAAAGAAGTAGTC	0
GCGGATCTGGCCGGAAGGAGAATTTAGTCTC	0
CCCCCTCCCCCAGGAAGTTCCCAGAGGGCCA	0
AAGCCGTGAACCGGAAGCTGGGGAGTCCCAG	0
GGCGGGCATTCCGGAACTGCTCAACAAACTT	0
CGGATTAGCTCAGGAAGCAGGGCCCGCTCAG	0
agagagaggccaggaagtGATGATGTTGGTG	0
TGACTGGTCCCAGGAAGCACCTGAAGAACTT	0
CAGGAGCCTCGAGGAAGTGAAAGCCAGATGG	0
agggtagtggccggaaggagaagcagtgtct	0
AAGAGCCCGACCGGAAGCTGCTCTTGGAAGA	0
GAGCAGCAGACCGGAAATGTGGAACCCCAGG	0
CTCCGACACCCAGGAAGTGCCTCCTGGCTCC	0
TGAGTAAGCTCCGGAAGCTAGTGACGCAGGT	0
AGGTGGAGGAGAGGAAGTGGTCTGAGCACAA	0
cacccacagggaggaagtgacttgctcaagt	0
GGAGTTGCCACAGGAAGTCCCCAGCCCCTGT	0
AGGTTAATACCCGGAACTACCACAACCGTCT	0
AGCAGCTGCAGCGGAAGCGCCCGCCCACTCC	0
GCACGGCGGGGCGGAAGCCGGAGGGAGGGCG	0
AGAGCTCCCACAGGAAGTGAGGCCAGAGCTC	0
ACCCCTTCCAGCGGAAGTTACTAATTCGGAC	0
GGTCAGTGGCCAGGAAGGGGCCCACTTCAGA	0
CCATCCTGACCAGGAAGTGACTCGCCCTAAA	0
CCTCCTTCCTCAGGAAGTGATTTTGCTGTCA	0
TGCGGGAGAAGAGGAAGCGGCGCGTCCCCTG	0
CAGAACACAAGCGGAAGTAAGAGGCTATTGC	0
ATCACAGAGAGAGGAAGTGAAAGGTGTGTTT	0
CCCAAGGGCAGCGGAAGCTGGGGGAACCCAC	0
GGTCGCCATGCAGGAAGCCGCCCAGCACCTC	0
GCTGTGGGATGCGGAAGCGAGACATCAAACA	0
GAGGGGTGGGCAGGAAGTGGGTAGAAAATGG	0
GGGCGTGAGTCCGGAAGTGGCCACAACCCAG	0
AGAGACTGGGGAGGAAGTGAAAGTCCTCCCA	0
gtcacatggcgaggaagtggcaaagtggggc	0
TCACATGACACAGGAAGTGAGGCAATTGCAG	0
GGCAACAGTACAGGAAGTTGGGTAGATGTGG	0
TTCCCTCATCCAGGAAGTGAGCTTGTCCAGG	0
ATGTTTTGGGCAGGAAGGGGCTGCTAAGACA	0
GAGTTAAAGCCAGGAAGTGGGGCAGACTGGG	0
CCTATTGGCCCAGGAAGTCCAGCCAACTTAG	0
CGGCAGCGAGGCGGAAGTGGATTTCTGTAGA	0
AGATAGCAGGGAGGAAGCGCCAGGGGTCTCT	0
GTAGGGAGTGCAGGAAGCAGGGTGCAAGTCT	0
GCAGCCTCCTCCGGAAGCCTCGGGTCACTAG	0
TGTCTTTGCAGCGGAAGAGAAAACGTGAAAA	0
AGCATAGACTCAGGAAGTGATTGTGGTAAGA	0
TTTGAGCTCTGAGGAAGTGGCGACCACAGAA	0
GTGGACAGGCGCGGAAGCGGGACGGGGAAGA	0
GGGAGGGGAAGAGGAAGTGGTCATTTAAAAA	0
GAGTCAGTCACCGGAAACGACACCACCAATG	0
TCCGGTCACGCCGGAAGCACGTGGCCCCCCA	0
AGAAACGAAACAGGAAGAGGCACTTGGACCC	0
CTGGGAGAGGCAGGAAGTGGTATCTCGCAGC	0
GGGCGGGAGAGAGGAAGCGGCAGCTGGCGCC	0
AGCCACCACACCGGAAGCCCAACAGGATGCC	0
CCATGAGCGGCCGGAAGCGCAGCTTCACCTT	0
CCCTCATGATGCGGAAGTCTCTGTTCAGCTT	0
GACAGCTGCACCGGAAGTGGCACCTGAGCAG	0
TTGGAGGAGACAGGAAGTCAGAGGCGAAGGG	0
GGGTGCTGAGGAGGAAGTGGTTGCTATAACC	0
TCTGAGGTCTCCGGAAGACACAGGTGCTATA	0
TCAGCTTCCCCCGGAACTGCACGGTGTCCTG	0
TGATGCCGTTCAGGAAGTGAGACTGCTTGTG	0
ACAGCAAAAGCAGGAAGCAGGCAAAATATAA	0
TCCATTTTTGGAGGAAGTGGCTGAGTGGAGT	0
CCCAATATATCAGGAAGTGGGTAGCGCAGAG	0
CAGGACGAAGCAGGAAGCGAGAGAACCAAGA	0
AAGCAGCAAGCAGGAAGTAGGAGGGGCGATC	0
TCCTGGGAGGCAGGAAGTGATCTGAGGAGGA	0
GGGGGAGATCCAGGAAGTGGTCGCGGAGCAG	0
GCACGAAGAGCCGGAAGTCGCGGACGTGGGT	0
CAGCAGCTATGCGGAAGCAGCTGCAGCTTCG	0
CTCTGTAATCCAGGAAGTGCCCCAGCATCCT	0
GGAAAGTGGCCAGGAAGCGCCGGTGGCTGAT	0
ATGCTAACCGCCGGAAGGGGGAGTAAACTTG	0
TGCGAAGAAACCGGAAAAGCCCAGAGCACTT	0
GACCTCCCTGACGGAAGCGGGCGCTGCGCGC	0
GCCCCCTAAAGAGGAAGTGGCTCCAAAAGAG	0
GTAGCAGTACCAGGAAGCACCGGCAGGTGGC	0
GGCCAGCGCCCCGGAAGGCGGCGTACGGGGG	0
TCAGGGCAGGCAGGAAGCAGGGGGAAGGTTT	0
gtcacacagccaggaagtggtgaatgcccaa	0
AGGGGCTGAACAGGAAGTGGGTGGAGAGGGA	0
AGAGTGTCCAGAGGAAGTGGCTGAGGGGCGC	0
ACAAAAGAGACCGGAAGTGCCATCTTAAAGC	0
GTGGCTGGAAGAGGAAGTGGTGGCCCTTGGG	0
CCGGAAAGGGGCGGAAGCCGAGGAAGAGGAT	0
TCCTCGCAGACAGGAAGCCCCTGCCTCGGGT	0
TCCAGAGTGGCCGGAAGCTTCCTGGGAGAGG	0
TCATGCAGATGAGGAAGTGAATGCAGATAAG	0
GGCAGCAAAGGCGGAAGGGCTGGATGTTTAC	0
TCctttgggtcaggaagtcacttacctcccc	0
AAGTGCTTTGACggaagtgaccttggtgatc	0
CGGACCTCAGCCGGAAGGGCAGTGTTGACGA	0
ACCTAAAAACCCGGAAGTCAGAATGGTGGTT	0
ACATTTCAGCCCGGAAGAACACCTCTTTCCT	0
AGGAAACGCGCCGGAAGCCAGGGTGGCGGTC	0
ACCACAACATCCGGAAGCTCTCACAAGAGTG	0
CTCAGGGATGCAGGAAGTGGCTTTTCTGCAT	0
CGAGGACATTGCGGAAGCCGGGGCATTCTCT	0
TTTAAAAAGTCCGGAAATGCAAAGCTGGGGG	0
CCATAAGAGGGCGGAAGAGGGCTGGGAACGG	0
gcaaggttacacggaagtgggtgtgcaaaca	0
GTTCGGAGAGGCGGAAGCTCCCAGAGTTAGG	0
GTTGGGAGTACAGGAAGTAGCGAAGGAGTGC	0
TTGAGCTaaggaggaagcgggggagggaagg	0
GGGCGCCGGGCCGGAAGGCAGCTGGCAGCAG	0
GCCATTGTTGCAGGAAGTGACTTCACAGGTG	0
CCAGCTGCTGGAGGAAGTGAGAGTTGATTGG	0
GGGGACTGCCCAGGAAGCACCTGCACCCCAG	0
GGGATGAGAGCCGGAAGTGTAAACTCTGCTG	0
CTGGGAGGGCCCGGAAGAGCCTGCCTTTCTG	0
ggagggcacagaggaagtgaagggcgggagc	0
TTACAGCAAACAGGAAGTTGCAACAGCTCTG	0
TTGCGCTGGGCAGGAAGTCCCGCGTCACTCC	0
GGCAGTGGGACAGGAAGTAGGCGCGGGCCCT	0
AGCAGACAAGCAGGAAGCGGAACGAAGAATG	0
GGGGCGCCTGACGGAAGCGGCGGCAGCGGGC	0
AGGCGTCAGTGCGGAAGCGCCCAGCGGGCCG	0
CGGAGGAGAGGAGGAAGCGGGTGTGGGGAGT	0
CACCAGGGCCCAGGAAGTCGCCTCCGCCCGT	0
AGGGGGCTGCGCGGAAGGGGTGCGCGCGCGC	0
ACCACAAGGACCGGAAGCAGAGACCACACTG	0
ATGAGGGCAACCGGAAGCTGTGGCCACGGCA	0
CGCGGCGAGGCAGGAAGCGCGGGGCGGCGCC	0
GAGATGATTACCGGAACCGCAAAGCCACAAC	0
AAAAAGAGTAGAGGAAGTGAAAAGCATCACC	0
TTAACAGACACCGGAAACCACAGTTCAGTAG	0
CTCTCCAGACCAGGAAGTGGAAGGCTCTGTT	0
ggcttcaggagaggaagtgagttgtctaaag	0
CAGCCGTGCTGAGGAAGTGGCTGGCAGTCCA	0
GCCCTGCTAACCGGAAGAGGGCAAAGCACTG	0
TGTTCAGCTCCAGGAAGCCCCTGGTGTGGCT	0
GAGGCCCAGGCCGGAAGCGGGATGTGCGCGT	0
TCGAGGCTGCCCGGAAGCTGTCTCCCTGTGA	0
TGAGTCTGGGGAGGAAGTGGAGGCCAAAGGT	0
TGTCTGAGCACAGGAAGTAGAAAGCCACCCA	0
TCCCAGGAGCCAGGAAGTTCCCCGGGAGGGT	0
CAGTGGCCCCGAGGAAGCGGGAGCTGCAGCG	0
ACCTGCCATTCAGGAAGTGACACCCACAGAA	0
TTCGCGGTGCCCGGAAGGAAGCCTTTGAAGA	0
AGAGCTCTTGGAGGAAGTGGGGGGATGGGGG	0
gagcagaaaggaggaagtgacgaagaaTAAA	0
GCCTGCCTCGGCGGAAGCGCTAGCGGGCGAC	0
TTCTGCTCTGCCGGAAATGGCTGGGCCTTGG	0
CTTTCTCTAAGCGGAAGCCCTGGCATCAGCA	0
tatagatacacaggaagttacaaaaatagta	0
CCAGGAGGAGGCGGAAGAGCAGCTTATGATG	0
GCCCTGTGCACAGGAAGTGACAAGGCTCTGC	0
GTAGTGATGTGAGGAAGTGAAACTTAGGCCT	0
TGGGGTGGGTGCGGAAGGGGGCGAGGCCCGA	0
GGGAGGACAACAGGAAGCAGCTGGCTGTGGG	0
TGAGATTGGAGAGGAAGTGGGAAGGCTCCAA	0
GCTTGTTTGGCCGGAAGGGCAGTGGAGTGTG	0
GCCCCGCTCTCCGGAAGCGCCGCCCGCCGCA	0
TATGAGGGCCCCGGAAGACAGCAGCATTATC	0
TCTTCAAAAACAGGAAGTCACCTCAGGCCAG	0
GGCCTTGAGGCCGGAAGGTGGCGCTGTTGCT	0
GGGCACCCGCCCGGAAACACCGCCTGCGCCC	0
GGAAGGGGAGGAGGAAGCGGGTGGGGCGAGG	0
GCATGGGTTTCCGGAAGTTCTCCCCCTTCCT	0
ccgcgcctggccGGAAGAAGCTCTTTTAAGA	0
GCAGAAGAGGGCGGAAGAGGGCAGACGGGGC	0
CCTGGGAAGCCAGGAAGCAGGTGGATCAAAA	0
ATGTCCAGGCCAGGAAGTGGTGAGTGACAGT	0
GATACAGCCTCAGGAAGTGGTTTTGTATCTC	0
ggggatatacacggaagtggaattgctgggt	0
GGCTGTTCGACCGGAAGCTCGAGGAAGGGGC	0
ctttcagtaggaggAAGTGGAACAACTCTAC	0
TTGCTATCCTACGGAAGTGGAAATCAACCCA	0
CGCACCTCGGCCGGAAGCGGGGAGGGGCCGC	0
TGACCAAACCCAGGAAGGGGCACTCTGGGGC	0
GCCAGAGGCCCCGGAAGTGATGTTTGAGGTC	0
CCCACATTGAACGGAAGTGGTTTTATTTGCT	0
aggcttcctggaggaagtggtatctaaatga	0
CCCGCCAGCTCAGGAAGTGCCTCTCCTCCCC	0
agagaCCAGCCAGGAAGTGGCCCAGAAGTAA	0
CTCTTGCCTACAGGAAGCAGCAGAATGTCCA	0
GGACTGCGTTCCGGAAGGGGTTAACCACCAC	0
CCCTGCACCACCGGAAGCCTCCTCTGGGTGC	0
AACCCAGCATGAGGAAGTGGCAGGGAACCCT	0
AGGGGCCCAACCGGAAGGCCAGTTCATGTTA	0
AACTCCTCCCCCGGAAGACAGGGAGGCCGTT	0
GGCACTCATACAGGAAGCGCATGGCGACGTC	0
CCCCGAAACAGCGGAAGCAGCTGCCTGGAGC	0
TCTGGCGGGGCCGGAAGAGCCGCGTGGGCTG	0
TGAGGCAGCGCCGGAAGTATGACGCTCATTT	0
AGACACACAGCAGGAAGTGCCCCTGCGTCCC	0
cagagacctgacggaagtgagggactggcca	0
AGCAGCAGGACAGGAAGTCAGAGGAGACAGG	0
tacaccccttcaggaagtggttcatgactca	0
TTGGCCAAGCCCGGAAGAACAAGAGAATGCT	0
GCTGGAAGAGGCGGAAGTTGCTCAGCTAGAA	0
CCACGTGAATGAGGAAGTGGGTGGGCCTGAG	0
GCCTGCAGCCCCGGAAGTCTGTTGGAGGTCA	0
CTTGGCTGGACCGGAAGAACCTTCTTATCAG	0
TCCCCTCCTCCCGGAAGCTGGAGGCCAGGCA	0
TGTGTTGAGGGCGGAAGGGGTTGCGCGTGGA	0
GCCCGGCACTCCGGAAATCCCCCGGGAGGGA	0
GAAGAGAAGCCAGGAAGCCGGGTCACAGAGA	0
CCCGACTCAACCGGAAGGGAGAGGTGTGCAG	0
GGCTGAGTGGGAGGAAGTGAAATCTGGTGGG	0
cagtgggctggaggaagtgagtgcagccatg	0
GGCTGTGGGTCAGGAAGTGGCCAGCCGGGTC	0
GCAGGGCTGGGCGGAAGGGAGGCTCATGCCG	0
GTTGCCCATGACGGAAGTGCTGTGCAAGTGC	0
TTCAGCTGCAGCGGAACCGGCCGGACCAGAG	0
TGCTGTTTTAGAGGAAGTGAGATGTTTCAGA	0
CACTGTCTCAGCGGAAATGCGGCTCTCATCC	0
CCAGTGTGAGCAGGAAGCCGCGGCAGGACGG	0
GCAGCCCAGCCCGGAAGTGCGGGGAGAGTGC	0
GCTGAAGGAACAGGAAGTGAAAAGCCTTCTG	0
AGGTGGTTGGCAGGAAGTACGGTTGCTGTAG	0
CTGCCCAGTCGCGGAAGAGCAGCTGTTTTGG	0
GGTCCCGCGGGCGGAAGTGAGAAGGGCGGCG	0
TAAGGAACCTcaggaagtggaaccatgaatc	0
AATCAACTTTCCGGAAGCAACCAGCCCACCA	0
gatccaaaaagaggaagtgactttcccaaag	0
GCCGGGAGCTCCGGAAGTCGGTCTCGCGGGG	0
cccggctctcccggAAGCCCCTTCCCTGCGA	0
GGAGGGGGCAGAGGAAGTGAGAACTGAATAA	0
GGAGACCGCAGCGGAAGAGGAATCGCGAGTT	0
GGCCCCCGAGGAGGAAGTGCGGGCTCCCGGC	0
CAGGTATGAAGAGGAAGTGGTATGTCGGGCC	0
GTCTGCCTGAGAGGAAGTGCCCGTGGTGGGG	0
GAGGAAGGATGCGGAAGGGAGGTAGAGAATG	0
TGCTCAGCTCCCGGAAATTCCAAGGTGAGTG	0
cttaatagatgaggaagtgagacctagtgtg	0
CAGCCTCCCGCAGGAAGTGGCCGGGAAATGG	0
CCACTCTGCTCCGGAAGAGCCGGTTACTCCT	0
AGGAAAGTGGGCGGAAGAGGAGTGCAGAGAC	0
ACCTCAAGTGCAGGAAGCGCTTGGGGACTGC	0
CAGCTCCGTTGCGGAAGTGTAGCGGGGGGAG	0
GTGAACCGAGCCGGAAGCAGGGGACAGGGCA	0
GTGAGAAGTACCGGAAGCGAGGGCGGGGCCG	0
agccccgacacaggaagtccctctttagtat	0
GGGAACAGACCAGGAAGTAACCCTGGCTGAG	0
GTTCCCTCAAGAGGAAGTGAGCGGTGCTGTC	0
GTGCGCAGGGCCGGAAGCCTGCTGGGGAGGG	0
TGCGCGCCGCCAGGAAGCGGCGATCGAAACC	0
TGCCTGAGAGGCGGAAGCGGGGGCAGCCGTC	0
GCATTATTATCCGGAAGGGAAGGGACTGTAG	0
CCCTAGAAGGGCGGAAACGGCTTTCGAAGCA	0
tgtgcacaagcaggaagttgagtaagcctgg	0
GGCTCGCCAGGAGGAAGTGGCATCCAGCCAG	0
TCTGATTCACCAGGAAGAGGCCCCAAGTGAT	0
ATGTTAACACCCGGAAGTAGAAGCTGCTTTG	0
TCCCTGCTGGCAGGAAGGGGCTTCACAGACG	0
CCGTGCAGGTCCGGAACTGCCGACTGGGTGG	0
AGAGACACACCCGGAAGGAGGGACCCTGTTC	0
ACGTAGCCCGCCGGAAGTGTAACCGTCACGC	0
ATGGCAGAAACAGGAAGCGGGGACAGCCCCA	0
CAGGTTTGGGGAGGAAGTGGTGTACGAGGGA	0
TTCCTTTCGGCCGGAACCGCCATCTTCCAGG	0
CGCATCGGCCCCGGAAGTCTTCGCCGGGTAA	0
GTTTTTAGGAGAGGAAGTGAAGAAGGGTGTC	0
CCGCCCAGACCCGGAACTGCTGAGGCAGCAG	0
TAGCGAGATCCCGGAAGTGCCCCAGCTGCAC	0
AGACCGCGGGGCGGAAGTGAGGGGCGCGGCC	0
GTCAACACCTGCGGAAGGGAAAGCAGTGAAA	0
GCTGCGCTCCGCGGAAgccccgccccgcact	0
CGGGGTGGTGCCGGAAGCCCGTGCCTGTGGC	0
CCGGCCCTGGCCGGAAGCCCAAGAGAGGCGC	0
CCCTGCCCAGGAGGAAGCGGCCCAGGGTGGT	0
CGCTGATTGGCCGGAAGCTGCAACTTAAAAT	0
AGAATGAAAAGAGGAAGTGGGTTGGGATTCT	0
TGACGGAGGGGAGGAAGTGAGTATGAGCGTA	0
CTGTCATCCTCCGGAAGGCCAGCCCAGGCAG	0
GTGGATTCTCCCGGAAGCTGGGGGCGGGGTG	0
CAGCAGGTGGCAGGAAGCAGGTCACCGCGAG	0
AGTGGAGAGACAGGAAGTCGCCTTGGGAAGT	0
GCTGCGGGGGCCGGAAGCCGCAAGGAAGAGG	0
CCCTCAAATCACGGAAGTGGCTGCTGCTGCA	0
GAAGAATTAGCAGGAAATGGCGGATGAGGCG	0
AATTTGAATTGCGGAAGTGTTTTGTGTGTTA	0
GGACGCCCGCCCGGAACCGCTGCGCCGGCTG	0
TGCCCTAGTTCAGGAAGTGAGAGATGGGCAG	0
aatgaaaaaagaggaagtgaagacagtgaat	0
CACTGACACCCAGGAAGTGCTGTGTTATAAG	0
GCTGAGGAGAGAGGAAGTGAAAGCCCTTCAG	0
GCTGTGGGCAGAGGAAGCGGGCGGGAGGGAG	0
GGAAGGGCTGCAGGAAGTAGAAGGGACTCCA	0
TATTTGGTCGCAGGAAGTGGGCGGCGCCGGG	0
CTGAGAGAGAGAGGAAGTGAGGCTGCCTGGG	0
accttgcctagaggaagtggtttttcgaatc	0
GAGCAGCCAGGCGGAAGCAGGGGAGCTGGTG	0
GCTGAACTAGCAGGAAGTGCTGGTGCCCAGG	0
GAGTTACCCACCGGAAGTGCAGGGGGGCGCC	0
AACCACATACCCGGAAACCACATGCACAGAA	0
CAGGCTGCTCCAGGAAGCAGGGGTGAGGATG	0
GAGCCCAGGCGCGGAAGGGAAAAGGCCTCTG	0
AGGGGGAGTAGAGGAAGTGAGAATGGGGCCA	0
AAATATGAAACCGGAAGCTCCGTGTTTCCCC	0
CCTCTGACAACAGGAAGCAGCTGCAACGGGC	0
AGGGGCCGCCCCGGAAGCGGTGCTGCGCCCA	0
CCATGGTGCCCCGGAAGCAGGAGGAAGTGTG	0
aggagttcccccggaaatccggcagagaaag	0
TTGTATGAAAGAGGAAGTGAggccgggcacg	0
GAGGACAAATCCGGAAGCCTCAAGGCAATTC	0
AGCTACCGTGCCGGAAGCGGCTCGCTGGAAC	0
ggcccagaaagaggaagtgacacttgccGGT	0
CGCGTACTTTCCGGAAGCCCCCTGCGCGGAG	0
caaccacagagaggaagtgactgtcccaaga	0
CCTAGAGGAAGAGGAAGTGAGAGGTAGAGTA	0
GAGGAACGGACCGGAAGTGGTGGTGGTTATA	0
TGAGATGATTCAGGAAGCACCCAGGGCAGAA	0
ggaagaggggcaggaagtggagacagaaagg	0
gggtgagcagccggaagaggggcaggaagtg	0
GTCACGGGGGCCGGAAGGCCAGAGGCGCCGC	0
CCTGAGACGGCAGGAAGTTGCCCCAGAAGGG	0
CTGATTTTCTCCGGAAGCGCGAAGCACTAGG	0
GCTGCGGTGGCAGGAAGTCCCCGGGAACTAC	0
ACAACCTGTCCAGGAAGTTGGCCCACATTTC	0
AGCAGAGAAGCAGGAAGCGGAGCCAGGCTTT	0
AGAGCATTGTGCGGAAGTGAGGGGGCGCTCT	0
TCCTCCCTCCCCGGAACTGCCCCCAGCGGGT	0
CTTCATTGGGACGGAAGTGCTGGTCCCCGCC	0
CCAGCAAAGGCAGGAAGCAGCACAGCAGGTG	0
agcatgcagagcggaagtcagatctcaggaa	0
TCGAATGCACCCGGAAGGTGGCCAATTTGTG	0
GCTGGGCCAGCAGGAAGTGGCGGCAGCAAGT	0
GGGAAGCGGACCGGAAGGGGGTTGCCCGGAG	0
CAAGAGAAACGCGGAAGTGGTGTTGCCTGTA	0
CGAGTGCGGACAGGAAGTCCCAAAGTCAAGC	0
gtagggggtgcaggaagcagggtgcaggtct	0
TGGCCCGCGGCAGGAAGCCCCGGCGTGAGAC	0
GAAGTCGCAGGCGGAAGTACAACCCCTTGGC	0
acctgggcagcaggaagccccgcaccaagat	0
CAGAGGAAAACAGGAAGTGATACAGTGAGTC	0
AGTGGCAGGCGCGGAAGTGCGAGCCGGCAGG	0
CACCTCGCCCCAGGAAGTTACCGCGGAGTTT	0
ACTGTAGGAAGCGGAAGGGCTAATAAGTGTC	0
GGGGCGGCGGGAGGAAGCGGCGGGAGTCGGG	0
CACGCGGACTGCGGAAGGGGACAGTGAGCGG	0
CCCTGCGGAGCCGGAAGCCAGAGAGGTGACT	0
GGGGAGGCTACAGGAAGTGAGTGGGAGTAGA	0
GGCATTGGAACAGGAAGTTGCTGGGATGTGG	0
GCAGCCAGACGCGGAAGGGAAACTCGGGGTG	0
TTAATTGTTACCGGAAGTGGAGGGAAGCGTT	0
GCAGTCCTCTCAGGAAGTTGGCAGCCTCTGG	0
GGGTTGCTGTGAGGAAGTGGCTTTACCAGAG	0
gtggctcaaagaggaagtgcctttccatttg	0
agaggccagggcggaagtgacttgcttaagg	0
TCTGCTGGGCCCGGAACTGGGTGTCTGCTCA	0
GCTTGCCAATCAGGAAGTGAGGGCCGGCTCC	0
TCGGGACGTACAGGAAGGGGCCAGATGCGAT	0
AGTTCCACGGCCGGAAGCACCATCGAGACAC	0
CTGTAAAATTCCGGAAGAGAGATTAGAGGCA	0
ttccgctgatgaggaagtggaaacacagaag	0
CCGGCAGAGTCAGGAAGCGCAGGCCTGGGCT	0
CTAAGAAAAGGAGGAAGTGGGAGTTGGGGGT	0
gggtgaggacgcggaaacgcgagccgggacc	0
CACGCCTGCCCAGGAAGTTGCTCAGTTCCTA	0
GCAACACCGACCGGAAGACCATCCCAAGTTA	0
TCACAACCCGCCGGAAGACGCGCGGGTTGTG	0
CCGGGAAGTCCCGGAAACCCCAGGCGGGCCA	0
TTGCTCTCGACAGGAAGTGTCATGTGAGTTT	0
AGGTGACGTGCAGGAAGTGGCGAAGCCGTAG	0
GGGCGCTGCCGCGGAAGGGCTGCGTGTGCCC	0
ACAACACCGACCGGAAGTGTTTCTGTCGGCC	0
AATTCAGGGCCCGGAAGGGCGTCCTGTTCCC	0
TCGCCCGACGCCGGAACTGCGAGCTCTCAGC	0
gaaaggggtgcaggaagcaggggctacatgg	0
CCAATCTGGCCAGGAAGAGGCTGCCTCGCCA	0
ACACCCAGGACCGGAAGGGCGAGCGTCTCTT	0
TGCCCAGAGCCAGGAAGCCGCCCTCCTGGCG	0
aagcgcggaggaggaagtggttagagctgag	0
GGGTGGCACCCAGGAAGCCGGAATGCGTCCG	0
AGCGCGCGTCCCGGAAGCCGCGGGCTCTGCG	0
TCCTGCACCCCCGGAAGGGGGCGCGCTTACC	0
GCAGGGGATTCAGGAAGTAGGTGGCGCGtcc	0
TTCTCCCCGGCAGGAAGCGCGCCCCCGGGGC	0
ACCCGCGGCCCCGGAAGCTCCTTAAGGAGGA	0
AAGCCGCGGAGCGGAAGGGGTTAAGTCCTTA	0
CCGGGTGTTCGCGGAAGCTGCGCGCTCGCGC	0
TCTCGGTTCTCCGGAAATTGGGTTGCGTGCG	0
TCAGCTGGGTCAGGAAATGGCCCCCCCCCCC	0
AGCGCAAGCCCAGGAAGTACCTCGAAACCTC	0
TCGGGTGAAACAGGAAGCCGGTACCTACTCA	0
Tgaggagggagcggaagccaggcgctgttag	0
GCAAACACTTCAGGAAGTGACAAGTCGATTT	0
GGTGTCTGGGCAGGAAGCCCCCCTCCCTGGT	0
GGAGTGGTGGCAGGAAGTGAAGCTGCTGGCT	0
ggcttgggcccaggaagttgaggctggagta	0
AGTTGGCCTGCCGGAAGTTCCCAGGGAGAAG	0
TCTGCTGCTCCAGGAAGCGCACCTTGTCGAT	0
CTGCCCGCAAGCGGAAGAcgcgggcgccgcg	0
GAGTGGTGAGGAGGAAGTGGAAACAGCCTGG	0
GTCCTGTAGCCCGGAAATCCCAAAGTCTCCC	0
CCCTCTGGACCCGGAAGCTGGGTGGTGTCGC	0
gaggggagccgcggaaggggattctggctgt	0
CGCGGAGCACCAGGAAGCAGGCAGAAGCTGC	0
GGGCGCGAGCCCGGAAGAGGCTGGGCGGCCG	0
AGCTGTAGCTCCGGAAGGTGCTCTGACATGA	0
ACCACAGTCCGCGGAAGCACTAGCCTGGGCA	0
CAGCGAGAGGGAGGAAGTGACTCACCAACCA	0
CCCGCGGCTCCCGGAAGCCCTCGCGGCCATC	0
ACCTCAAGTTCAGGAAGTTGCAACACTTCCT	0
TCTTCGCAACCCGGAAGAGCTCCGCTCTCTA	0
TCATATTATGCAGGAAGTAGTATAGTAAATA	0
CAGAGGTTCTGCGGAAGTCCTGCCCGGGGCT	0
GGGCAACATTCAGGAAGCCCCGGGCAGGACT	0
GTAGTGCAACCAGGAAGCCGCAGGGCCGCGC	0
CGACGCTCCCCCGGAAGGCCTGTCCACCCAT	0
TTTTAAGACTCAGGAAGTGAGGGCAAGGGAG	0
GTCAGTTTAACCGGAAGGAGACTAAAGACGG	0
TAGGCAGTTCCAGGAAGCGGCCATTTCAGAG	0
GGGCCCTCCAGAGGAAGTGAAACTGACCAAT	0
CACGATAGCACAGGAAGTGGGTTTTTTGGGT	0
GGGCATAGAGGAGGAAGTGGTGAACGAAACC	0
ACAGGTAACACCGGAAGTGACGTCAGAGCAG	0
ACCTCAGGAAGAGGAAGTGACCTGAGTGGTG	0
GGTTTACTGAGAGGAAGTGGTTCTTGTGGGT	0
TCCATTGAAAACGGAAGTGAAATATCAAATA	0
aacccgggaagcggaagttgtagtgagttac	0
TTCGCTAATCCCGGAACTGGACCCCGCCCAA	0
CCTTGGAAAGGAGGAAGTGAAACTGGAGGAG	0
CTACACCCCTGCGGAAGGGGGCGGCCGGAGT	0
CCCGAAGTCTCCGGAAGCGGCACGAGCTCAG	0
CCCGCGTCGCCCGGAAGCCCGAGCTCGCCCG	0
CGCGGTCTCTCAGGAAATGGCTCGGGGCCGG	0
GCGACGTCAGGCGGAAGGGCGCGGGGCGCGC	0
CCACCCCCGTCAGGAAGTGCCGAAAGAGGAA	0
CTCGCGCGCGCAGGAAGCGGAGGTGGAAGTT	0
GTCAGTCAAACAGGAAGTGAGATGCAGGGCA	0
AGATGCAGGGCAGGAAGCAGGGTGAGGCCTG	0
ACCAGCTCTGCAGGAAGTGGTTCTTTTCTCT	0
GTAAAGGGCAGCGGAAGGGACGGTGTGAGGG	0
TTTTACAAACGAGGAAGTGGGGGCAGAGAGG	0
AAACTCCAGCCAGGAAGTGGGGACCATGGGG	0
CCTCCTTTCACCGGAAGCCCGGCCCCGCCCT	0
CCTCATATCTGCGGAAGTGCCTCTAACACTC	0
GGGCTAGGGACAGGAAGTGACTGCCTGACGG	0
GTGTCGACTGCCGGAAACAGGTAACGGCAAC	0
atggcaacgaccggaagttaccctatatggt	0
TCATGTTAGAGAGGAAGTGGTTTGAGTGGTC	0
TCCCTAAGTAGCGGAAGGGGTAGATGAAAAT	0
AGAGGGTGGCGCGGAAACGGTAGTGAGTGTG	0
GGTAGGGGACCCGGAAACCCCAGGGTCTGGA	0
GCCCGGCAACCAGGAAGAGGCGGCTCGCCCG	0
GCTCCCCCAACAGGAAGGGGCTTGGGCAATC	0
CGAGGCAGGGCAGGAAGCCGCTGCCGTCTGG	0
CTGCTCCGGGCAGGAAGTTGCCAGCCCAGAG	0
GCTGCCGCAGCCGGAACTCGGGGAGGCAGGA	0
gcaaaacgtgcaggaagtgcccagcctgtaa	0
GTGGAGGGCTGAGGAAGTGAAAGCTCCAAGG	0
ACCAAGGTTGCCGGAAGCTGCCTGAAGCTGG	0
CGCCCCCCTCCCGGAAACAGGTAAGAGAGGG	0
GCGGAGCAAGGAGGAAGTGGCCCTGAGCATG	0
TGATCATTTTGCGGAACTGCCACACGGCCCG	0
CAGGGGCCGCCCGGAAGCGGGGCTCCCCCAg	0
AATGGGCGCCCCGGAAACGGCCGCAGCTCGC	0
TCGCCTGGTTGAGGAAGTGCAAGATGAGGTC	0
ATAACACAACCCGGAAGTCTCACGGCCGGAG	0
ATCTTAGTGCCAggaagtaccagcgccacct	0
AGGCGGGGTGCCGGAAGCAGGCCCTCCTCTG	0
TCTGAATAGACAGGAAGTACATGAGTCAGTA	0
GACGTGAATGGAGGAAGTGGAGTAGATGAAA	0
ACAGTAGCAACAGGAAGCGGCTGCTCCAGGT	0
GTTCCCCGTCCAGGAAGCAGCACCAGCGGCG	0
GGCGCCCCGCCCGGAACCGGCGCGCGCGTAG	0
GGTAGAGGGCGCGGAAGTAGTCGCTCTGCTC	0
TTCGGGAGCCCCGGAAGTCCCATTGAAGAAA	0
CTTCTCCCTTCAGGAAGTGGGGAGAGATGGT	0
AGCGGCGATTCCGGAACTGCCACTTGCACTC	0
TCCCCTGCTCCCGGAAGCGTCGCCTTCCTGG	0
aaAAGTCCaggaggaagtggtcacagaggtc	0
cgggccgcggcAGGAAGCGCTGCCCGAACTT	0
GCCAAGAAGACCGGAAGGCAATCGATCAGAG	0
GGTGGGAGAGCAGGAAGTtgctgctgctgct	0
CAGGTCGCGGCAGGAAGCGGTGGGCTAGCGG	0
TCTTCTCCCCCAGGAAGCAGCGCGGCGGCAG	0
GGAGGCGGTACAGGAAGTGGCAGGAGGCTAG	0
CCCGCCGCGGCCGGAAGTCTCCCCGGCGCCC	0
TCGAAAGGGCACGGAAGTCCCCGTCTAAACG	0
GACCACCGAGCAGGAAGTCCCCGCGGAAGCG	0
GGAAGTCCCCGCGGAAGCGCCGCCGGGCACA	0
GGAGCCCAAGCCGGAAGAAAAACATGCAGCA	0
TTTCTTACCCCAGGAAGTCACTAGCCTGCGT	0
AGCCTAGATTACGGAAGTACCGCGAGCAAGG	0
ctgttcagtagaGGAAGTGGTCCCTTTCCCT	0
CCGCCGAGCTCAGGAAGTCCGGAGCCCGGGA	0
CTTGCAAGAGCAGGAAGTGGAGGGCAGCAGC	0
agcagacggggcggaagcggccgggcgggcg	0
GGAGGGGCAGACGGAAGCGGCGACTcggcgg	0
GCCTGCAGCTCCGGAAGAGTGTTGGGGCGAG	0
CGCGACCGGGGCGGAAGCAGCAACTTGGCGG	0
CGTCCCGTCCCAGGAAGTGGCCGTCCTGAGC	0
TGGCCTGAGTCCGGAAGCTCGCCAGGGCAGA	0
GGTCTGAGTGGAGGAAGTGGGTTGGGATGGC	0
AAAATGGGACCAGGAAGCGATCTCACGGGGC	0
GGGCAGGAATGAGGAAGTGGGAGGGTTGGGG	0
GCTGGGAGGAGAGGAAGTGGCTCACAGGCAG	0
GCGGCCGCCGCCGGAAATGGGCCATCAGGAA	0
gtgtgtgtctgaggaagcgggtgtgtgtggg	0
CTGGGGAGGCCCGGAAGATGTCTAAGGCACG	0
GATTAACTGCCCGGAAGTCCCGGATGGCTCC	0
CGGCCCCGCCCCGGAACTGGCCCTGAAGAGC	0
AGGCTTAAGAGAGGAAGTGAGTCTCATGAAA	0
GAGTATGAATGCGGAAGCCGTGAACGTACTT	0
CATGCGCCGAGCGGAACTGGCTGGTTTGAAA	0
gcccTCCCCTCCGGAAGCGGCCTTGCAGCCC	0
CCAGCATCTGGCGGAAGCCCTCGTGCCGCCG	0
TTTGTAAGTACCGGAAGCCCGGTCGTTCTAC	0
TTTCGTCTTCCCGGAAGCGTTGGAGGACATT	0
ACCGCGCAGGCAGGAAGCAGCGGTAGGGTTG	0
GGTCGCTGACCCGGAAGAAGCTTGGCTTGCC	0
agcacccagtgcggaagccgcctgtgccgtg	0
GCGCGTGGGCCCGGAAGAGCGCGCCCTTCTC	0
GGTCTGTAGGCCGGAAGCTCTGCGTGCCTGC	0
AGCCTCAAATGAGGAAGTGAGGCTGAGGAGA	0
TCCCTTGCAGGAGGAAGTGGCTGATCTGGGG	0
caaagaggatccggaagcaatccagtggggc	0
GGGAGGCACTCCGGAAGGGTGGGAGGCCGTG	0
CGGGTTGCGGCCGGAAGCCGGGCGCCGCGGC	0
GCATTTGTACACGGAAGTCCCAGTGAGACCC	0
GTCACAGCAGCAGGAAGTCGCAGGAATCGGA	0
GTCAAGACTCCAGGAAGCAGGTAGTAAGGTA	0
GGAGGGCACGGAGGAAGTGGAAGGTAACAGC	0
TGCACATGCAGCGGAAGAGGCCTGCATCTTA	0
TGGGAGGGAGGAGGAAGTGGTTTGGGGCTGT	0
TCGGCAGAATGAGGAAGTGAATCAGGAAGGC	0
CCCGATCCCGCCGGAAGCCCAAGAAGGGCCT	0
AGGGCCAATGCAGGAAGTGAAACCCAAACTC	0
TTGGAAGTAGCAGGAAGTGGAGAGAATCTGG	0
acagcagccacaggaagtgagcacaCTGCCC	0
GAGGGGGGCGGCGGAAGCGCTCACGCCGCCC	0
GATTAGGCAAGAGGAAGTGGGCTGGGCTGAG	0
GGTGGGGAAAGAGGAAGTGGAAAGAGCAGGA	0
TGCAGTAGGTCCGGAAGTCAAAGTAATAGGG	0
CAAGGCAGAAGCGGAAACGGAGGCCGAGACT	0
GGGCGGGCCTCAGGAAGCACCTGCTCCCCAG	0
CCTGTGTGAACAGGAAGTGGAGAGGAAAAGG	0
CTCAGAGGACCCGGAAGCCTATATCTTTCCA	0
CGTGCCTGGCCAGGAAGAGGCACGGCTCTGC	0
TACCGGGTGTCCGGAAGCGCCAGGGCCACGC	0
ACGCCGTCTGCAGGAAGCACCCCGGGGATTG	0
AGGAAAGGGGCAGGAAGTGGTTTGTGGGGAG	0
AAGCTTCTTGCAGGAAGCGACATTATTCTAA	0
AAAATAGAACGAGGAAGTGGTGACGCACTGG	0
CCTGCAGACCCCGGAAGCTGCGGACCGGGCC	0
GTGAGACTGGCAGGAAGTACACAGGTCCCCT	0
GGCCGAGGACGCGGAAGTCCTTCTTGCGGGG	0
TCGCGGTGCCCAGGAAGCCGCCAGGCGACGG	0
ggaggagattcaggaagtgactgcaacctca	0
GCATCACGAGCAGGAAGTACGTGACACTTTA	0
GAGAGCAGCCGCGGAAGTGGCTGGCTGGGGG	0
CGGGATAAGTGCGGAAGTCGCTGCGCCCTCG	0
ccggtctgttcaggaagtcccctccacccag	0
GGAGTGTGCTCCGGAACTCGCCATCACAGCG	0
CACCTGGAGACCGGAAGCCCCCGAGGAGGTT	0
CCAGGCCTGACCGGAAGCCCCGCTAATGGGA	0
gctgctgaatgcggaagccctgggctggggc	0
CTCCCAGCCGGAGGAAGTGGGCGCATGCGTA	0
CCTAACCGGACCGGAACTGGGAGGCTGGCAG	0
tgagaggtggccggaagccaggcaatctggt	0
GAAGTCCATGGCGGAACTGCCTCAGGCCTGG	0
TTCTCCCCCAGCGGAACTGACCATGCCAGGA	0
GCTGTGTCCTCCGGAAGAGAGGAGAAGCATC	0
ATCAACTTCTCCGGAAGAAGCCATCACAAAG	0
GGCATGGAGGCAGGAAGTCAGGCCATGCCTC	0
GCTTAATAAAGAGGAAGTGCCACTGTTACAC	0
AGCTAAGAAACAGGAAGTACACAGATGTGTA	0
TTCCATGGATCAGGAAGTGGAGCCCCTGAGG	0
CCCCTGAGGACAGGAAGTGGAACAGTAGCCC	0
GGCGGGCGCCCAGGAAGAGGCACCCCCAGTG	0
ggggagaataccggaagcgggggagaaggga	0
AGCAATGTCAGCGGAAGTGGAAACCTCAGAG	0
ggtggagcctcaggaagtgcgcactgtttgc	0
CCCTGCCGGCGCGGAAGAGCCTGGGCGGGCT	0
CTCAGGCTTTGCGGAAGTGAACAGAAGGGCG	0
CTTGGCCAATCAGGAAGCGGGGGAGAGCGGC	0
tcatctggctgaggaagtggcaaagccacga	0
ATCCCTAGGCGCGGAAGCTACCACGGCCTGG	0
GGAGGGGCCACCGGAAGCCCCACCCCTTTCC	0
GGCACCAGCTCAGGAAGCAGGCCACAGGATC	0
GGTAGGCGCGGAGGAAGCGGCCACAGGGCTG	0
GGAACTGGGAGAGGAAGTGAAGATGGCCATT	0
GAAGGTTGTAGAGGAAGTGGTTTGTTCTTCC	0
AGCCTGCTGGCAGGAAGCCCCACACTCTGGG	0
GCAGTGTAGGCCGGAAATAGATGTTTTTGCA	0
CAGCTCCTTCCCGGAAGGAGGTGCAGCCCCT	0
CGAGCTCCCTGCGGAAGCCCCGGGGAGGGCT	0
CAGCCGACAGGAGGAAGTGCCGGCATCCACT	0
CTGCAGCATTGAGGAAGTGGTGGGGCGGAGT	0
CCCACAGACCCCGGAAGGGATCTGGTAGCTT	0
GGAGGGGCAGCAGGAAGCAGGGGCTTGGGGG	0
tcaccggtaagaggaagtggttacattagct	0
GCGGATTCCTCAGGAAGTTCCGCGCGCGCTT	0
AGCAACCAGCCAGGAAGCCCCGGAGCTACCC	0
CACCAGGTCTCAGGAAGCCGGATTACCAGCA	0
AAGCTTTTGTGCGGAAGAGGAAACTCTGGAA	0
GGGGCAGGAACAGGAAGTGAATATAAAGTCA	0
TTGCCCTCTGGCGGAAGGGGTTGAAGGGAGG	0
CCACCACTCCCAGGAAGCAGCAGATGGGGTG	0
GGCCCGGCCGGCGGAAGCGAGTGGAGGGAGA	0
GGCAAGTTGACCGGAAGGGAGCTCAGGAACA	0
CTCCAGCCTCCCGGAAGCTCCTCCTCCTCCT	0
CCTGGTTCTGCCGGAAATGTGAATCTCAGGA	0
GTGGTAGCACCCGGAAGTGAGACACTAGGCT	0
CCCCCATCTCCAGGAAGTGACTCAAACCAGG	0
AAGTGCGAGTGCGGAAGCTCCGGACGCGAGG	0
TTGGGGTGAGGAGGAAGTGGCTGAAGCACCA	0
tgagcctacgccggaagacgccttgggcggt	0
TTCTTCTTCTCCGGAAGCTCCTTGTATTTCT	0
GAACTTGGGCCCGGAAGGACCTTCTGCACCC	0
GCTCGGCAATCAGGAAGTGAGTGAGTGTATG	0
ACTTAGAGCGGCGGAAGCCCTTGTTCCCAGT	0
CTGAAGCCGTCAGGAAGTCACGTGGGGTGCG	0
GAAGCGAGGGGAGGAAGTGAGAGGAAAAGCC	0
GGCAAGTCTGCCGGAAGGGGTGAGGGGTTAA	0
TTGAGACACTCAGGAAGTTGAAAGGGACCTC	0
CATCAAAAGGCAGGAAGTCCCTCACAAGTCT	0
atcacatggaccggaagtggcagagctgggg	0
AAATGCCCGCGCGGAAGTCTCCGCCCCCAGC	0
GGCAGTCAGCCAGGAAGTGGTTGGTGACCCC	0
AAGCTTAAAACAGGAAGTGGTATGTGAAGCT	0
GTGGCCAGGGCAGGAAGTTGCTAACCGCCCC	0
AGAAAAATTGGCGGAAGTCACAGAGCAGTCC	0
ACAACACGGCCAGGAAGTGAGCCCACAGGAG	0
CAAAGTTGTTCAGGAAGTCGGCAGTGGAGCT	0
TTTCATTCCTCAGGAAGTGAGAAGCCACCTG	0
ctggaggaggccggaaggaaaataaatcaac	0
GAGGAGGCTGCCGGAAGCCGCACTCGGGACC	0
GCAAGGGGGCCAGGAAGAGGCTCTGGTATTT	0
GCAGATTTTGCCGGAAATGCAACTAGAGCTA	0
AGAGAAAAGACAGGAAGCGGATTGAATGCAA	0
CCAGGGCAGTGCGGAAGCTCCCTGccctcct	0
gtgtccttttcaggaagtccccggtcacggt	0
GTCTGCAGTGCCGGAAACCACAGAGCAACTT	0
TCCCTCCTTGACGGAAGTGCGCATTTCCAGT	0
CCTGGCCTTGCAGGAAGTCAGGAAGCTCTCT	0
TCCACATGCAGCGGAAGCGCGATTTTGCATT	0
gatacccttgcaggaagtagagaatagggga	0
GCGCCGGCGGGCGGAAGCGCTGCCAGCAACG	0
GAGGCAAGGGCAGGAAGTAGGGCCCAGGACG	0
CGCCCCATCTCCGGAAGCACCGACTTGGCCT	0
tcagttgtgacaggaagtgactcaaactggc	0
GCGAAAGGAGCAGGAAGCGAGGCTGGCAGCT	0
AGTGAGGAAAGAGGAAGTGGGCCGGGCTGAG	0
GCCGCTTGCTCAGGAAGTAGAACTGCTGCCA	0
ATCCAACCTACCGGAAATCCTGCGGTGAATT	0
CCTCAGGTTTGAGGAAGTGACCCCGCAGCAG	0
CTGGAAGGAAGCGGAAGTGAGAAGTGGCGAG	0
GAGCCTGGCAGCGGAAGCCGCGCGCGGGGCT	0
CCCCATAGCGCCGGAAGAGCCCGTCGAGCTC	0
AGGGGTGAAAGAGGAAGTGAAGGGAGAGCAA	0
acatctgagacaggaagtgaaacctcatcta	0
GACTGACCAGCAGGAAGTGGGGGTGACAAGC	0
GATGGTAGGGCAGGAAGCCGCCTTGTCTCTG	0
GGACCTGCAGCCGGAAGTGACTCCAAGCCTT	0
accatgccctgcggaagcccttcagtgtgct	0
TTACACACAACAGGAAGTTGCCAAACCAGAT	0
CCCCTGCCCGCAGGAAGCGGGGCTCGGAGGC	0
CCCTCCATCCCCGGAAGGTGGCACACCAAGG	0
GTAACAGAAGCCGGAAAAGGACTTCCTTCCT	0
GCCTGGAAGGCAGGAAGTGGCTCTGCGGGGA	0
CACTAGAGGGCAGGAAGTCCCTGCTGGCGGC	0
ACACGGCTTTCCGGAAGCGGCCTGCAAGCTG	0
GAGCCCTCAACAGGAAGTGAAACTACACAGT	0
CCCAGTCAAACCGGAAGAGAGCCAGAGGCCT	0
CGCGGGGGGAGCGGAAGTGGCCCAGCTGCTC	0
GTCTCTTGTGCAGGAAGTTACAGCACTGTGT	0
CGCGAGATTTGCGGAAGCGCTCCAGCGGGTC	0
CAGCCAGAGGCAGGAAGTGCTGGTGGATGAA	0
ATGGCAGCAGGAGGAAGTGGGAGCAGTGAGT	0
GAGAGTGGGGCAGGAAGCGGGCAGGCCATTT	0
TCTTAGAAACCAGGAAGTAACTACCAGTCCA	0
CGCGGAGAGGCAGGAAGCGGCCTGGGGAGGC	0
GGTTTTCAGGGAGGAAGTGGGGCTTCTGGCT	0
CCCCAGCCTTCAGGAAGCAGCACCTCAGAGT	0
aggcttccgggaggaagcgccatttaagctg	0
AAGGGACTCCGCGGAAGGGGGCGGGGAGGAG	0
aagcgaccttcaggaagtaacttaatcggtc	0
GCCACCGTGACAGGAAGCCCCAGTAGCGCCA	0
TTGTCGGCTGCCGGAAGGGGCGCTTgcgcgc	0
GAGTTTAACGCCGGAAGGTGGTGACTAATCA	0
AGGAGCGGAGCAGGAAGGGGCGAGGCAGCCC	0
AGGCACTGACGCGGAAGCGGGCAAGGGGCGG	0
GCGCGCCAGGCCGGAAGGGAGCCAGGCTTTA	0
GACTCATCTGCAGGAAGTGAACCTGGCAGGA	0
ACCCCTCCCCGAGGAAGTGAgcgcgggcccg	0
AGAAGCCTGACAGGAAGTAGGCACCGAGAGT	0
GCTGGGGGGAGAGGAAGCGGGTGGCTTCAGC	0
cgccgtggggccggaagggagcgagggggtc	0
CCTGATATAGCAGGAAGCGACCTCACTGCTC	0
CACCCCAGCTCCGGAAGATGGGGAACTGCCT	0
AGCAGCCTTGCCGGAAGGCAGAGTTTGTGGT	0
CAGCCCCGCCCAGGAAATGGCAGCTGCAGGG	0
GCCTCGGCTCCCGGAAGCGGCACGGGAGGCG	0
GGGGGCGTGTCCGGAAGCCTTCTCTTGCCTG	0
TTACTTATCACAGGAAGTGACAGGCACCAGG	0
CCACCTGCCGGCGGAAGTAGCGGATGGCAGA	0
TCGCCACTGACAGGAAGCGCCAGGAGGCTCG	0
ATCCAACCTACCGGAAATCCTGAGGTTAATT	0
GTCCCTCCCTCCGGAAGATGCTCATCTCAGG	0
TCCATTCTCAGAGGAAGTGAGAGGTGTCCAA	0
GACGAACAACCAGGAAGCGGCTGGGTTGAGA	0
CTTAGGAACCCCGGAAGGTGCCCCCGAGAGC	0
TAACCTGCAGGAGGAAGTGCAGATGCAGGAG	0
gccacccagccaggaagtagcagggccaggg	0
tgctgtgtgccaggaagtgcggtgagtgctt	0
GGTGTCTGGGCAGGAAGCCCCCACTCCCTGG	0
TAGCCCCACCCCGGAAGTTCTTGCCCCGCCT	0
GGCGCCCAACGCGGAAGCCGCTCGCCGCGCG	0
CGACCCGCCTCAGGAAGGGGCGGGGGAATCG	0
GGTCaagttccaggaagtcagaaactggttt	0
CCCTCTCCTCCCGGAAGCCAGCAGGTCCCCG	0
AAGGCTGCTTGCGGAAGTGCCAGGACGACCA	0
CTCCCCCGCCCCGGAAACGTCCCCGCCGCCC	0
GGGAAACGCCGCGGAAGACGCTTCTCTCGCA	0
CCTGACCTCACAGGAAGCGCGCGCCGGAGGG	0
GACTTAAAGGCAGGAAGTGGGCAGGGGAGCA	0
GGTAACAAGACCGGAAGTTGGTACAGGTATT	0
TGCCCTGAGGGAGGAAGCGCCAGAgcggcgg	0
GCACATGTTACCGGAACTGCTGTTCCAGAAC	0
CACAATTACCCCGGAAATGCCGCTGCACTCC	0
CCCTCTGCTGGCGGAAGCAGACAAGTGCATG	0
GAAGCGAAGCCCGGAAACCGCCGGCAGCCCT	0
CAAGAAAAAGCAGGAAGTACATGCTCCTTTA	0
TTGTTCCCAGCCGGAACCGCCCGAAGATAGG	0
GGGGGACATTCCGGAACTAGATATGAAGAGA	0
TGAAAGAGAGCCGGAAGAAGAAATGTCTAAT	0
GGCACAGCCGGAGGAAGCGGCCTCCCCTGCA	0
GGAGGGGCACCCGGAAGTGATGGGCACTGAC	0
CCCAACCTCCCCGGAAGGGCGCAGGGCACAG	0
CTACAATTCCCAGGAAGCCCCGAGGCTCAAT	0
CCGCCCAAGTCCGGAAGATGGGCGGGCCCAG	0
TGCAGCAAGTCCGGAAGAAGGTCCGGGGGCT	0
GACTGCTGTGGCGGAAGTGGAGTGGAGCTCC	0
gaaagaggtgcaggaaggggcagtggatcgt	0
GCCTAGCTCCCCGGAAGCGCCCGACCGCCCC	0
TGGCATTAACCAGGAAGTGAAGAATCCAAGG	0
gacagggatagaggaagtgagagggagggag	0
CGAGGAGGCGCAGGAAGTCCACCTCAGAACC	0
TCTGAAAGAACAGGAAGGGGCCCAGGACAAG	0
CTTCGCCTCTGCGGAAGAAGCCCTGCAGGCG	0
ACCCAGGGCTCCGGAAACGCCGAGCAGTGTG	0
CCATCTTCCCGAGGAAGTGACCTACCATTGG	0
ACACCAGATGGCGGAAGAGGCTGCAGAGGTG	0
GCTGTGGTGGCCGGAACTGGCCCGGGGAGAA	0
GGGGCGGCGGGAGGAAGTGCGAGCCGGGCGC	0
TCAAGTCTTCCCGGAACTGCTCCAGAGCCTG	0
GGCTGGGGAGCCGGAACTGCAGCCTCCATTT	0
ACAGTTTCTGCAGGAAGCCCCTGGAGGGTGG	0
CCTTTCTCGTGCGGAAGGGACTCACTCCTGG	0
TCTGGGCTAGGAGGAAGTGAAAGTCTCTACA	0
GCCGGTCCAGCAGGAAGTGCTGGGGCAGCCT	0
GGTGAGAAAAGAGGAAGTGACTGTTGATGGG	0
ACTGCCCCAGGAGGAAGTGAGCCCAGCACCC	0
acctttatttccggaaattgtccccccttta	0
AGTCTCCCTAGAGGAAGTGGAGGGGCCTGAA	0
CAAGGCTGGGCAGGAAGTTGCCCCCAGGCCC	0
CAGAACACTACCGGAAGGAAGAGAGGGCCCC	0
CCCTCCCTCTGCGGAAGAGACCTTGACCCAG	0
AAACTATAAAGAGGAAGTGGGAGCTAGGACA	0
TGTAGACCATCCGGAAGCAAATGCTGGCGGC	0
GCGGCTGTCTCCGGAAGTCGCCTGCGAGCCT	0
AGAGGACAGACAGGAAGTTGAAGTTAGAAAG	0
CTGGCAGGACGAGGAAGTGAGAGGTTAGTGA	0
ccttcctgagccggaagcctctggtaggagc	0
CCCTGCGAGTCAGGAAGTAGCTGCAGCTGTC	0
GGGAGGGATTCAGGAAGTGAGGCGCAGACAT	0
TTGGCCTTGCCCGGAAGGAGTTTCGCACAGT	0
AAGCTGAGATCCGGAAGAGGCGCCCCAAAAA	0
CCGCCGCGAACCGGAACCGCCTTCACAGCAC	0
CTTCACAGCACCGGAAGAGTCGCTAGGTGGC	0
AGGCAGCAACCCGGAAGACGCGCCGATCCTC	0
CCGCAGAGCCCCGGAAGCGGGCGGGGATTTC	0
TGGCTCGATAGCGGAAGTGGAGCAGCCCCAG	0
agcagaaggacaggaagtggtacttttttca	0
TATGTAACTCCAGGAAGTCAGGAGAGAACTG	0
TTCTCACTCTGAGGAAGTGCGTGGGGAGCCG	0
CGCCAGGGCCCCGGAAGCGGCTCTCTGGTGT	0
CTAGGGTTGACAGGAAGTGAAACTCAATTGT	0
CGTCCAGGGACCGGAAGAGAGCAGGGAGGGA	0
CCAGCAGCAGCCGGAAGCGCCTCCGCAGCAG	0
CCCTCAGAACCCGGAAGTGCGAGGCCGAGGA	0
CTGGCCGGGAGCGGAAGGGGATGGCGTCGGG	0
TCCTACCTAGCAGGAAGTAGGCATCGGTGCC	0
CCTTGGGCATGCGGAAGGGGACTGGCTGGCG	0
GGTTTGATGTCAGGAAGTGGGGTAGTAACCA	0
GAGTGGTGTCCCGGAAGTAGGGGTGGAGTTC	0
AGGACCTGCCCCGGAACTGCCGTGTGCGTGG	0
CGCCGAAGTGGCGGAAGCAGAGCTCCGCGTA	0
CCTCCCCCTCCcggaagcgcggggcggggtc	0
CGCCGTCGGGCCGGAAGTTGTTCCGTCCGGA	0
TTGTTCCACTCAGGAAGCAGGCACCACCCTC	0
cgAGGGGAGGGAGGAAGTGGGAAGTCACCCC	0
CTGGGGAGGCCCGGAAGATGTCTAAGGCACG	0
ccctgacatacaggaagtgctccatatctgg	0
ATAAATTTGGCCGGAAACGGTTGTACACGGC	0
CAGCGAGTGCGCGGAAGTCCACCTGCGTGGT	0
TTGGTCAACGGCGGAAGTTGCCTGACGAAAT	0
TTGCCTGGTCCCGGAAGGAAGGTTTTGTTAT	0
AGCCCTGACTACGGAAGTGGGCTGAAGGGTG	0
GCGCGGTTCCCAGGAAGTTGAACGCACGCGC	0
CCGCTGACGGCCGGAAGGAAAATGGTGAGTT	0
GCCAGCGGCAGCGGAACCGGCACAGCGCTCT	0
tgaagcctgagaGGAAGTGCAACACTGCAGG	0
AAGAGGACATCCGGAAACAGGTGAATGAATT	0
AGTGCTGTTCGCGGAAGCTCATGAAGCCCGA	0
TTCTTTCAAAGCGGAAGCTCCCAGGGGTCTG	0
GCGAGTGGCTCCGGAAACAGCCGAAGGCCGA	0
GCAGCCCTGGGCGGAAGTTGCTGGGGCTGGG	0
CATGTGCTCTGCGGAAGGGGGTTCCCTTGGA	0
aggaacataggaggaagtgacagaaaacata	0
TGTCTGGTTACAGGAAGTGTCGGGGTGGGCC	0
TTCCACTGCGCAGGAAGTGGCTTCAAATAAC	0
GCGGGGCTTTCAGGAAGAGGCTGGCCTTGGT	0
CGCTCCGATACAGGAAGTAGAAGGGAGCGAG	0
GGACCCGGTGCCGGAAGGGCCCGCGGACCCC	0
CTCTACCAACCCGGAAGACAGGAAAGTGTTG	0
GACACAGGAAGAGGAAGTGGGCCACGATGGT	0
ACCGTCTGGACCGGAAGCTGGGCTCCTCCCG	0
TGCCTCACTGCAGGAAGTGACCCAGGCCTTG	0
CAGCCTGGGACAGGAAGAGGCCTGACCAGGG	0
CTGCCTGGGGCAGGAAGTGGCCCTCAGTTGT	0
aaggggagaagaggAAGTGCAAGCTGCTCCG	0
AGGAGTGGGGCAGGAAGTGAGAGTCAAGGCC	0
CCCCGACCCACCGGAAGCAGCTGGGGCTGGA	0
GCTCAGGAGCCAGGAAGTGGCTGCGGGGGTC	0
GAGGCCAACACAGGAAGAGGCCTTGGGGAGA	0
GGCAACGCGCCCGGAAGCGGCTccggcggcg	0
GCACACCGGACAGGAAGCGACAGAGCTGTGG	0
gggcttcatggaggaagtggcacttgagctg	0
TGCTCTTTCGGCGGAAGTGATAGAGTAAGGG	0
GTTTGTTTCCCAGGAAGTGAGACTGGTCCGT	0
CAAGAAAGGGCCGGAAGTAGGTAGTCTGCAC	0
TCAACTCCCCGCGGAAGTGCTCACACCGGAA	0
GTGGGACGAGGCGGAAGTGACTCCTACGGAC	0
TGTCCCTCACCCGGAAGTCTCCTGGCCACAT	0
TATGGCATGACAGGAAGCAGCTGTGGTCCTG	0
GTCTGTCCATCAGGAAGCCCCAGGATATGGC	0
GCGCGGGGACGCGGAAGCGGAGGCCGAGCGC	0
GGATTTCCTCCCGGAAGAGAGCGGCAGTTCG	0
GAGCGCGGCCGAGGAAGCGGGGCGCCGAGGG	0
GGGAGGGTGGCAGGAAGTAGAGGTACTTTCC	0
CTCAGCCCCACAGGAAGCAGCAGGGCCCAGC	0
TCGAGTGAGGCCGGAAGCGGACCACAGCCCG	0
AGATACCGCGGCGGAAGCGCAGCCCCCACCC	0
TTGCCACTGGGCGGAAGCAGGGAGTAAATCT	0
ACCACCCTGACAGGAAgcggcccccggccgc	0
GGCGCCCAAGGCGGAAGTGGGCGTCATCGCC	0
TCTTACGGCGCCGGAAGCCGGCGCCGAGTCT	0
AAGCTCAGTCCCGGAACTGCTAGAACGAACC	0
GCAGGGGCGCGCGGAAGCCGGGACTGCACCG	0
AGACTGCCGAGCGGAAGCCCTGCCCACCGAG	0
CCTCTGACCTCAGGAAGCGCCTGCGGGGCCC	0
AACCCGCAATGCGGAAGGGCGAGGGGATTGC	0
GCGGGAGAAGCCGGAAGCCCAAgccggccgc	0
AGTGGCAAAAGAGGAAGCGGGAGCCCGCAGA	0
CTCTACCACCCCGGAAGCTGAGCCCTGGAGA	0
agcctggaaggcggaagttgcaacgagctga	0
ACAATGCTGAGCGGAAGAGCCCAAGATAGCG	0
AATCATGCAGCCGGAAGCGCGGCTCGCTGGG	0
GGTACAAGGACAGGAAGCAGGGGCAGCCCCT	0
GGTGTCTTGTCCGGAAGGGGGACCCAGGTAT	0
GGGCCTGGGGCCGGAAGGTGCGGCGTGCGAG	0
GCGGGCAAACCCGGAAACGACGCCGAGTCCC	0
AGGCGTTGCTCAGGAAGTTGGGGAAGCCTCC	0
tctttgaaaagaggaagtgaatctttgaggc	0
AGAGCACCCGGAGGAAGTGAGCACAGCCACT	0
GTGGCCGGGTGAGGAAGTGGGTGTCCTGTCT	0
TTCCCCATAAGAGGAAGTGGCGGCAACCACA	0
GCCAGAGTGACCGGAAGATGCCACGCATGGC	0
GGGACAAGGGCAGGAAGCGCCAAGTTCCTGG	0
AGGGGGCCGGCAGGAAGTGAGGCCACCCGAC	0
ACCCCCCACCCCGGAACCGGGCGGAGGCTGT	0
ccctgatgggcaggaagtggtatctgattgt	0
GCGGGTTGGGCAGGAAGCAGCATGACCGCAG	0
CGCTTGAGAGCCGGAAGCTGTTCCAGGAGGA	0
CCGCAGGACCCAGGAAGTCAGAGTCCCCAGG	0
GGAGGAGTTTCAGGAAGTTGAAAACAGTATT	0
AGCTCTGGGGCCGGAAGTGCAAAGTCAAGGT	0
GCGCAGCGCTGCGGAAGTCCCCCGCAAAGCA	0
AGACGGGCGTCCGGAAGGAACCCGGTTGTGA	0
GTGTGCAGTACAGGAAGTGCCTCTACCAGCT	0
GCTGCTGGATCCGGAACTGCAGCGGACGGGT	0
GTAGCTGGTTGCGGAAGTAGTGCCTCTCGAT	0
TCTCGATCATGCGGAAGTTGTTGACAGGCTT	0
AGTGGTGTCAGCGGAAGCTGCAGGCGGAGCT	0
TTACTCAGCCCCGGAAGCCTCAAAACCCCTC	0
ACCCCCCACCCCGGAAATGTCCCAGGCTCCT	0
caccagagcccaggaagttgaggctgcagtg	0
GGATGCCGTTCCGGAAGCACCTGGCACGGGG	0
GGGCAGAGGGGCGGAAggggcggggcggccg	0
TGAAGTGAGACCGGAAGAGCTGCTGCGGAAC	0
ATCAAAGCCACAGGAAGTGGGCTGGTATTTT	0
GGCCAAGGACACGGAAGCGCTGGGCTCTCAC	0
ATGCCTAGAACAGGAAGAGGCAGCTGGTGTT	0
GCTCGGCGATCCGGAAGAgggcgcccgcccg	0
GGAACACACCCCGGAAGCCACATGTCCTTGC	0
GGAACAACCCCCGGAAGCCCCACCTCGCCTT	0
CCGCttcaatgaggaagtgaagaagcagagt	0
ACCCCGAGCCGCGGAAGTCGGACTGCGCGCA	0
GGTGTTTTTCCAGGAAGTGCTCCAAGAATGG	0
AGGCTGGGGAGAGGAAGTGAAAGAATCTTCA	0
ACCTCTGGTGCAGGAAGTTGGCCTGCCCTGA	0
GGGAGGAGGGCCGGAAATGCTCCCCGCCGCC	0
TCCCCCAAGCCCGGAAGGAAAGGAAGGAGGG	0
AGAAGGGCGCCCGGAAGGCGCCGAAGCCGAG	0
GCGGTGGTGGCCGGAAGGCGTCTGCACCTGG	0
GAACCATCGACAGGAAGTGACAGTGGGAACC	0
GGTCCGCCCCCCGGAAAGGGCTGCGGCTCCC	0
CAGGGGAGGAGAGGAAGTGGGTTCTTGTGAG	0
AGCACAGTGCCCGGAAGAGAGAAGGGTTTCA	0
AGGAATCTTCCAGGAAGTCCCCGTCCCGTTC	0
GCGGCTGCGTCAGGAAGCGCCGCAGGTCGAA	0
AGAAGCGGGTGCGGAAGCGGGAGAGGGAACG	0
TCCCGGGCGGGCGGAAGGGCCAGTTCCTCCT	0
TTGTATGAATGCGGAAGCGACTACCAGGTTC	0
agaggatgtggaggaagtgacacccacccac	0
CCCACCTCTGGCGGAAGTGCAGCTGCCGACT	0
CACCTCAAGGCCGGAAGGAAGCATCTGAGGG	0
CAGGGAAGGCCCGGAAGCCAGCTCAGATGCC	0
GCGGAGCGCGCCGGAAGGGAGCGGACCGCGG	0
CGCCCGGATCCCGGAAATCCGCTCGGCTCCG	0
AAGGCTTAACCAGGAAGTCAGGGGCCAGTTC	0
AACGCTGGAGCAGGAAGCCGCCAGCAGGTGT	0
ACTGTTTCCACAGGAAGTGCGGGATAGGAGG	0
TGGACTGTGGCCGGAAGAGAGTCTGACTGGC	0
CTCTGGCCTCCCGGAAGGTCCGCCCGATGCG	0
CTGAGGCTGGGAGGAAGTGAGAATTCAGTGG	0
GGCGGGTCGGGCGGAAGTCGGTCTGGTCACC	0
CCCCCCGCCCCCGGAAGGTGGTCAGAGAGGA	0
aaaaggtggggaggaagtgaaaacagggact	0
aacatgcctggaggaagtgaaaacaggaact	0
CGTGCATATACAGGAAGTGCAGCCGTTTGGC	0
CAGCGCGAAGCCGGAAGGGCCGAGGCGACAg	0
CGTTGTCTGGGCGGAAGCCAGTCAGACGGAA	0
AGCTTGCACGCCGGAAGCTGCGATTCCTGCA	0
AACTGGAGCGGCGGAAGTTCGGGTCTTTGGC	0
tccTCTCCTcccggaaggcggaggttacagt	0
GCACCTGTTGGCGGAAGTACCCGAGTCACTG	0
AAGAGGGAGGGAGGAAGCGGCTTGCCGGAGA	0
GCCCCGGCAGCCGGAAGCTGAAAGTGCATTT	0
GATGGCCCAGGAGGAAGTGGATGCTTTCTTG	0
CAGGTTCCTCCAGGAAGCCGCCTCCTACCGG	0
CAGCCCAGGCCCGGAAGAGCCTGCAACCCCG	0
CAGGCAGGAGGAGGAAGTGAGAGCTGCTGCA	0
CCGCCATATCCCGGAAGCCGCTTTGTCCAGT	0
CTTTGATGTGCAGGAAGTGGGGTCATTCAGA	0
agagaagatgccggaaggtggggtgggaggc	0
GATCACACGCGCGGAAGAGGCCCGACCACAG	0
GCTCCAAACCCCGGAAGCTGACTCTTTACTC	0
ATGTGTGGTTCAGGAAGTCACCTTCCTGTAG	0
gtccaggaggcaggaagcagcaccatgcatt	0
CCTGTGAGGGCAGGAAGTAGATACTTTCCTT	0
aTAAGGGGTTGCGGAAGCCCTGTGGGGTGCT	0
CCAAAGGAGCCCGGAAACAGCATTGGAAGTC	0
GGGCCAGACAGAGGAAGTGAAACCTCTGAGT	0
CTTCGCTTCCCCGGAAcccgcggccggggcg	0
AGCCTGGGGACAGGAAGCCCCAGGCCTGGCC	0
CTGTCCGGACCCGGAAGTGCGTAAGGGAACG	0
caaggtttcggcggaagcaactgtcagggtg	0
GTCCCAGAAACAGGAAGTGGCAACTGCTGAT	0
TGGGAGCCATCCGGAAGTCATGCTCCTTATA	0
GAAGCCGAAGGCGGAAGCTGAGCCCTGGGGC	0
TCCCACAAACCCGGAAGCGGATCGCGTGGAG	0
TAAGAAGGAGCAGGAAGCGCAGCAGGGAGAA	0
TATCTGCAAACAGGAAGTGAACGGGGAAGGG	0
aaggtgtagacaggaagccccagcacagagc	0
TTTCCTAACCCAGGAAGTCCCTCCTGGTGTC	0
GCCCAGAGCACCGGAAAAGGAAGGAAGGGCA	0
GACCCTGGCCCCGGAAGGGAAAATGGCATTT	0
ttacgaggcgccggaagtgtgggaagaggag	0
CTGTGAGAGTGAGGAAGTGGCTTATCTGGGG	0
GCCTGCGCTCCCGGAAACCGAGTCCCTCCTG	0
CTCAGCGCCGACGGAAGTGGGACAGCGCCGG	0
GCAGGGAGAGGAGGAAGCGGCGGCGCAGGAG	0
AGGTCTGGCAGAGGAAGCGCCCCAGTGCCCT	0
GGCTCTGGAGCCGGAAGAGTGAGTCGCAGGG	0
CCCTCCTGGGCCGGAAGCGCCGTGGCCCTGC	0
gcggccccggccGGAAGGGGGCGTGGGCCGC	0
GTGCCTGTCACCGGAAATGCTGATGCTGCCT	0
gcggcctgcgccggaagtgagtggttggcgg	0
CGTCCATCACGCGGAAGCCGCGCCCCAGACG	0
TGATGGACGCCCGGAAGCCGGCACAACAAAT	0
GCGCCTGAAACAGGAAGTCAGTCAGTTAAGC	0
ATGTGAGTAACAGGAAGTGACAGAAATGACC	0
ACAACTGTTCCCGGAAGGGCTTGGCACAGCT	0
CCGGAGAGGGCAGGAAGTGCTGGACAGTGGC	0
GCAGAGGCAGCCGGAAGTCTTTGCAGGGAGT	0
TTCAGGGCAGCCGGAAGACGGGGAGGTCTGG	0
GGGGGAAGGTCCGGAAGCAAGTACAGACTAG	0
GCGCCGCGGAGAGGAAGCGGCAAAGGGGACC	0
ACGTGACGATCCGGAAGCTCTTTAGCTGTGA	0
ATGTCCTGCTCCGGAAGTAGTCTCTGGCCTG	0
GATGCGAGTACCGGAAATGCGGAATTCGGGG	0
cgcttgagcccaggaagttgaggctgcagtg	0
GCCCTGGCTCGAGGAAGCGCCTTTGTCAGGA	0
CCCAAAACAAGCGGAAGTGGGGGACCTGCCA	0
AAACAGTAGGCAGGAAGTGGTTAAACCGAAA	0
CAGTGCTGAGGAGGAagtggggtggccttgt	0
ACGCCTTGTCCCGGAAGCGCAGCACGGCCGA	0
GGGCGTGGACCCGGAAGGCGGAGGAAAGGGG	0
CGAGGCCCGCCCGGAAGCCATGCACCTGCGG	0
GAGGAAGGAACCGGAAGGAAAGGTCTTGGGA	0
CCCCTCAAAGCCGGAAGCCGGGTCTTGGCGG	0
CTGCCGAGAGCCGGAAGCCAGGGGCGCGCCG	0
CCGTCTCGTTCCGGAAGAGGATGAAGAGCGT	0
agcatgggaggcggaagctgcagtgagccat	0
GAGCTGGTCTCAGGAAGTCAGCCTGGGATGG	0
AGCTGACTTGCCGGAAGGAGTGACGCCGTCG	0
TGGAGGGAGTCCGGAAGCTGAGTGATAATGA	0
CGCTGTCGTCCCGGAAACCGGGATGCGGTTA	0
CGGGACGACAGCGGAAGTCACTTCTCACACG	0
ACCTCCTACACAGGAAGTAGAATGCTAACAA	0
TCGCAGGAGGGAGGAAGTGGCCATGGGGCCT	0
TGGAGTGACACCGGAAGGTGCAACCAAGAGC	0
ATGACCATTCCCGGAAGCGCTGAGGTGGCCA	0
AATTTATTACCCGGAAGAAAGCGCAGAGGGC	0
TTCCTGTAGACAGGAAGTGGGATGGGACCTG	0
GCTACGTGCACAGGAAGTAACGCTTGCCACA	0
GGCGCTGCAAGAGGAAGTGAAAATCGTCCAG	0
CGGGCCTGAACCGGAAGGAGGGGAGGTGCAG	0
GCCCTGCTGTCAGGAAGCACCCGCCTCGGGT	0
aggcggggacccggaaggtgacgcgggcaac	0
GTTCTGAAAACAGGAAGTGCTTTCAGCCCCC	0
caacctctaccaggaagtgagcttccctcct	0
GAAAGAGAAGCCGGAAGCAGGGGGTCCTCGG	0
CTCCAGAGAGCCGGAAGTGAGGGAGCTGGGA	0
CCCTAAAACAGCGGAAGTCCGCTCCCCCCGC	0
CCTCGGGGCTCAGGAAGCCCCAGGAGTCCAG	0
TTTCGTACCCCCGGAAGGCCAAACATCCCTC	0
CAGCTTTACGGAGGAAGCGGCTTCTCCCACT	0
GCGCCGTCTCCAGGAAGCGCCCTGACCCTGC	0
agacctgaatcaggaagtgagggagagagcc	0
GAGGGTTTTGCAGGAAGCAGGGCTACCAGCA	0
ACCAACATGCGAGGAAGTGGCGCCAGGCTCG	0
ATCCCCTCCTCCGGAAGCCTCTTCCCTGATG	0
tgagaagcgaccggaagacaagagtgcgagc	0
GCGAGTACGCCCGGAACCGAAGCTTGCGAAG	0
TGAGCCGGGGGCGGAAGTGGGGGCAGGATCA	0
CGCGCGGATTCCGGAAGCCGCTCGGGGCTGG	0
TCTCTCCAGACAGGAAGTAGCTGTCAGGCTG	0
TCTGCGTGATGAggaagtgagtgggagctgg	0
GAGGGAAGGGCCGGAACTGCAACCGCAGTGG	0
GCTCGCGGGTCCGGAACTCGCCTTCTTGTTC	0
GCAAGTCTCCGCGGAAGCTCCGCTGAACTgg	0
AAGCCCAAGCGCGGAAGAGGGCGGAAGGAGA	0
GGATGACCCGCCGGAAGGAGGGCGCGGGACT	0
CTTAAGTGAACAGGAAGTCCGTTCCTTCCTT	0
GGCAGGCCGGGCGGAAGCTGCGGCGCAGGCG	0
ACAAAACCCACAGGAAGTGGTGGAAGTGAAA	0
AGAGGGGAGTGAGGAAGTGAGAGAGATGAGG	0
CGGGCAGAAAGAGGAAGTGGAAGGAGTTGTT	0
GGTGCCGGGGGAGGAAGTGCGGCTTGTTTTC	0
CTATAAAAGGGAGGAAGTGGGGTGGGCGTGG	0
GGAGCAAAGCCCGGAAGGTGGCTATGAGGAT	0
tcggtcccctccggaaactgcttctgaagct	0
actcacagcccaggaagtagcatcagtttca	0
CCTGGCAGAGCAGGAAGTGCTGGTAGCCCGA	0
ATCACACAGAGAGGAAGTGAGAGCTCATCCA	0
gcttcagaggccggaagtccgagatcaaggt	0
cacatctagtcaggaagcaggacacaagcta	0
AGCCGGCTTTCAGGAAGTACGTCATTTAACA	0
CAGGAGCCACCAGGAAGCAGCTCATCGTCTC	0
GAAGAGCAGGCAGGAAGCAGGTTGGCTGTGC	0
CCTCACCTGGGCGGAAGTGAGAGGCCCAGGG	0
AAGTCCTGGGGCGGAAGGGCGAACTAATCGT	0
CGCGTcggggcaggaaggggcggggagagtc	0
TGTTTTCAAACAGGAAGTGCACGGCTGTCTA	0
TGAAGTGTACCCGGAAAAGGAGGAACTGAAA	0
TCTCACACAAGCGGAAGAGGCGTGCAGCTGT	0
TGAGCCAATGGCGGAAGCGGAGTGCGCGGCG	0
GCGCCAAATGGCGGAAGCGCGAGCGCAGCCA	0
CTGGCCTGGGCAGGAAGTTGGGCCTGTCTCA	0
TCTCCTCTGCCCGGAAGCCCGGCAGGCTGAC	0
TCTACGGATGCCGGAAGGAGGGTGCGCGCCC	0
AAACTTTGCTCAGGAAGCGCTAAAGAGCGGA	0
TGGCGCATGCGCGGAAGCGTCCCCGTAGCCC	0
agcagggctcgcggaagcagctttccctaag	0
GGCTGCGATACAGGAAGTGGCTGTGGTGGTG	0
CCTCACAGCTCCGGAAGGTGGCGCCACAGGG	0
CGGAAACAGCCCGGAAATGAGGGTTGAGCCA	0
GGTGCAAAAGCCGGAAGGAGACACATTTGGT	0
CGGCGGCTTCCCGGAACCGCGCGGGGCGGGC	0
GTGCGGGCGGCCGGAACTGCGCATCTCCTCC	0
CAGGGGTCACCAGGAAGTGACTACAAGACTC	0
GTAGTGAGGGCCGGAAGCCCGGCTCCCGACT	0
CCTTTAGAACCAGGAAGTTGGGATCCTGTTG	0
GGCAAGTTAAGCGGAAGCGCTGAATGGCCGG	0
CCCGGGGGCCACGGAAGCGAGCGCAGAGCTC	0
TTCCTCGGGTCCGGAAGTCCCGGTTTGTTTG	0
GCGACTATTGGAGGAAGCGGGATGGGCGGTG	0
GCGTCTGAGCCCGGAAGGAGCGCGCCGGCCA	0
TGAGATCCGGCAGGAAGTCCCTGCTCCAGGG	0
GGGGGGTGGTGCGGAAGCGGGCACGACGACA	0
GCTAACTCTGGCGGAAGTTCCGGTCTCATGC	0
GCGTGGGCCACAGGAAGCGGGCTGACTGGAC	0
TCTGGCGACCCCGGAAGCGAGAAGCAGGCCT	0
CCTACTGAAACCGGAAGGTGGCTGAGAAGGT	0
cacagcaacgccggaagccggaggtcggcgg	0
GTCACGTGATGAGGAAGTGCCGTTAGTAGCG	0
CCCAGACGGGCCGGAAGCCCCGGTGCAGTCC	0
TGCTGAAAGAGAGGAAGTGGCTGCCCCAAGC	0
ATTGCTAGACCAGGAAATGGCAGGCCTGAGC	0
GCGAGGCCACCCGGAAGACCAAGCCGGGTAG	0
TCACGCCTTCCAGGAAGTGAGGCTGAGCCTG	0
ACACAAGGGCCCGGAACTCACGACCCCCGAC	0
CGCCCGCGCAGCGGAAGTCGATCTCCTTGTG	0
TTCTGGTGTCGCGGAAGCTCGGGTCCTGTCA	0
CAACCGAAAGCAGGAAGCGGAGAAAGGGCGG	0
CCAGCCCTTACAGGAAGTCACCCTGGCCTCC	0
ACCAGGGGGCGCGGAAGCCCTCCTGGTACTA	0
CCGAGTCAATCCGGAAATAACCGAGTGTTCG	0
AGCAAGGAAACAGGAAGTGAAATTGACAGGC	0
CGGGCGTTGGGCGGAAGTGGCCAGTTGTGAT	0
AGGCCCAGAGCAGGAAGAGGCAGGAAGGAGA	0
AACTCCCGGCCAGGAAGTGCGGGGGCGGGCC	0
GGGGGCGCTCCCGGAAATGCTCCTGCCCTTG	0
GGGAAGCGACGCGGAAGCCACGGCGGGAGGA	0
tgtcgcccaggcggaagtgcagtggcgtgat	0
CAGGTCTGTGGCGGAAGTGGGTGTTCCCGGG	0
gtacttccaggaggaagtgacttcgagctga	0
CCCTGCGTTTGAGGAAGTGAGACCAGGGGGA	0
AGCTGCGGCCGCGGAAGGGGAGCAGCTGAGA	0
GAGGTCTGAGCCGGAAATGGTGACTCGGGCC	0
CCCTTGAATTCCGGAACTGGATAGTGGATCT	0
GTGAGTATGACAGGAAATGGCCTGAGCTGCA	0
GTCAGTATGACAGGAAGTTACCAAGCTGGAG	0
AAAATTGCGTCCGGAAGAGCAGTGGGTGACC	0
TGACACAACACCGGAAACGAGTCCTTGGAGG	0
agagacattgccggaaatgcagattaaagaa	0
CAGTCTGGCCCAGGAAGTGGGGCGGGGGGGC	0
AAGTGTGGGAGAGGAAgcggcggcggcggcg	0
CCGCAGCTGACCGGAAGACGTTGCCTTTCAT	0
ctcttcaaagcaggaagtggtgcttagtcat	0
TTTCCTGCAGCAGGAAGAGGCTGTAACCACT	0
GCTGGGTGAACAGGAAGTCCCCCCACCCCAG	0
AGCCCAGAATGCGGAAGGGGAAGGAGCCAGG	0
TGCATCAGGAGCGGAAGAGCCTCTCTCAGAG	0
TGCGGCTGACGCGGAAGCGGCTCTGCTCGTT	0
CTGAATGGAAGAGGAAGTGAAGATCTGGACT	0
AAATATGGCGGAGGAAGTGAGAGCCCGAGGA	0
AGGCTGACCACAGGAAGCGCAGAGCCACCGA	0
AGCAACCTGTGCGGAAGCGGAGTTGTCCAGA	0
GGTGGCCGCGCAGGAAgcggggcgggtgggg	0
GCGGCGAGAGCCGGAAGGCGGCTGTGGCGGC	0
GGAAACAATTCCGGAAGAGGACTGGGTTATC	0
CACGCGCACTCAGGAAGTACAAATAGGGCGT	0
AATGCTTCCACCGGAAGTCACTCCAACCCAA	0
GCAGGTCTCAGCGGAAGCCCCACACACACTG	0
TAGGGCGGCCCCGGAAGCGGGGCGCCGGCGG	0
AAAAACTCTGCCGGAAGTCCACCCCAGAAAC	0
GAAGGCAGCCCCGGAACCGAAGGCCACCTCT	0
ATTGGAATAACAGGAAGTGAAAACAAACTCA	0
TTCCCGCCCAGCGGAAGCTCATGCAATGGCT	0
AATGCCCCTACCGGAAGTCTTTTCCTCAACA	0
TACGTTTCAACCGGAAATAGTCGTACCCATT	0
GCCTCTGCTCCCGGAAGAGACCACGCAGCCG	0
GACTGGGGCAGAGGAAGCGGGATCTGCAGAc	0
GGTGACGCCGGAGGAAGTGGCCGTGAACAGG	0
GCACCCTACCCAGGAAGTGGGGCCTGGGGTG	0
CGGCGGCCTCCCGGAAGCGCGCACACGCTCG	0
GCTGGCTCCACCGGAAGGGGCCTTGGCGAAG	0
ACCTCTTGACCCGGAAATCCACTTGCCGTGA	0
TTAACAAAGCCCGGAAGGCAGCGTTACCTGG	0
GTCATCTTCTCCGGAACTGGAGGCTGGGCCC	0
GCTGCTGGGAGCGGAAGCGGCCGCCGAGCCC	0
CAGGGCGGCCCAGGAAGCGGCGCTGCCACCG	0
ACTAAGGTAACCGGAAACAGCAAAACTGAGG	0
TCTTGTACAACAGGAAGCGCTGCCACACCTC	0
GAGAGAAAGACAGGAAGTCACCCCGTGCGCA	0
CCTCTCGAGGCAGGAAGTGGTGGGAGAGGTT	0
AGCTTGGGGTGAGGAAGCGGCAGACTAACGG	0
AAAGTGGGGCACGGAAGCGCTGCGGATTGGA	0
aaagaaagatacggaagtgaaggctgctgtg	0
GATCAGGAATCCGGAAGCCCTGGCTGTGATA	0
GGGCCTAGACCCGGAAGGCACGGCCCAGGGG	0
GGCGGGGATCCAGGAAGCACCTCCCGAGCAG	0
ctgcctgacggaggaagtgggggttgggggg	0
TAGAAACCAGGCGGAAGGGACGAGGGTGGCA	0
GGCTTTGAGGCCGGAAGCGTCTGGAAAGGAA	0
GGTCCAGAGAGAGGAAGTGACTGGTCCTGAA	0
TCCTTCTGATCAGGAAGCAGGGCAGTGTGCA	0
GCAGGTCAGGCAGGAAGGGGCAGAGGTCACA	0
TTGGGGACACCCGGAAGCCCGCCAGGTCGGG	0
ACGACAGGGGCAGGAAGGGGCCTAGGGCCAA	0
CTGGGCTGGACAGGAAGTGAGCCTCTGAATT	0
AGGGGCTTTCCAGGAAGTGTCCCTTGGAAAA	0
ggcccagggagaggaagtgacttgttaagat	0
CTCGGGGGAGCCGGAAGAGGCACTGCCAGCA	0
CAGGCACCGGGCGGAAGGGCCAAGGGGTCCT	0
CCAGAGCTTAGCGGAAGTACCAGAGGCAGGA	0
CTGTCCTGTGGCGGAAGCCACGTCTGCCCCG	0
CACGCGGTAGGCGGAAGTTCCGGTCCCGAAA	0
CTCCCTTCCACCGGAAGCGTCCGGCTTTTAA	0
GTGTGTGCAGCAGGAAGTAGGTGACACTGGA	0
GGTGGGTGGCCAGGAAGAGGCGTCCCAGGAA	0
GAGGAGACGGCAGGAAGGGGCGGCCTCCACG	0
AGGTACGTTCACGGAAGTGGCACACTGCATG	0
CGCCAAGAGCCCGGAAGAGCCCTTCTGCAGG	0
ggctggagagcaggaagtgagaggcgaggcc	0
TCACTCAGAACCGGAAGGGAGAATCACCCCT	0
aagtctgCTCCCGGAAACGAGCAGTTCTCTC	0
CCGGCTCCAGGCGGAAGCGAGCCCAAAGCCG	0
AGGCTTCTTGGAGGAAGTGGCTTCCTAAACT	0
ggcaggtggggaggaagtgaaagagccagag	0
CTGGTGACCACAGGAAGTGCCAGCAGAGTGA	0
AGCCCAGCTCCAGGAAGTGGATTCACACTAG	0
AGGGGTGTGGACGGAAGCGAGGTACAGGCAT	0
gcgccgcctgcaggaagccgcccggcgcccg	0
CGACGGGCGGCAGGAAGGGGCTCGGCGGGAC	0
GCTTCCCCCACAGGAAGTTCCTGTCTGCGCC	0
GTCAGGGTACCCGGAAGGCACCGCTCAGGAG	0
AACTGCAGTCACGGAAGTGAAAGTGCCGGAA	0
TCCCCCGATGGCGGAAGCTGGGCCCTCTCTG	0
GGGCCTCCATCAGGAAGCGATGGTGTCTAGA	0
CGGCGGCCGTGCGGAAGCGGGGAGGAGGGAG	0
CGAGGCCGGGCAGGAAGCGGCCCCCGCGACC	0
CGACgaaccacaggaagaggcgggaggggcc	0
ggaggggaatgaggaagtgagacagagaaag	0
CTCCCAGCTACCGGAAGGCCACGCTGTTTGA	0
CTGGGGTGGCCGGGAAGTGGCGGGCGCCCCC	0
ttgcttgaacccggaagacggaggttgcagt	0
GTGTCCTTTGCAGGAAGTGGTGGAGTCCCCA	0
GCCCGGCGGGCAGGAAGTCAGGGCTGCGAGC	0
GCAGAGGATTGAGGAAGTGGAGGGTTTGGGT	0
TGTATTGTTAGCGGAAGGGGTGATAAATGCG	0
ATCTTGCTCTCAGGAAGCCCCTGTCTGAAGC	0
TCTTTACACCCCGGAAACGGCAAGGGAACGA	0
ACTGCGACAGCAGGAAGTCGGGGGTCTTGCC	0
gaaaggggtaacggaagtgctgggtacagga	0
TCTCCGAGCCGCGGAAGGGGAGACGCAGGGA	0
TTCTTTCATCCAGGAAGCGACGTGATGAAAA	0
GAGGCTCTATCCGGAAGCAGCACCCTCAGCC	0
GAGGCCAATCCCGGAAGTCCCCTCGCCCTCC	0
AGATCGCGGAGCGGAAGTTCATCCCCGGAGC	0
GCCAGAGGATGAGGAAGTGGAGGCTTTCCTG	0
GAAAGCCCGCCCGGAAGCAGCTCAATCAGGA	0
CGACGCGGAGGAGGAAGCGGCGATTCCAGCT	0
GCgggagggggcggaagtggcaagagggcgt	0
GAGGCCGAGGGCGGAAACGCGGTGGGCAGAG	0
TGAAGAAGAAGAGGAAGTGACTAGGTAACCC	0
CAGTTACCCGCAGGAAGTGACCAAGTGCCAT	0
GGGCAGGCGGCCGGAAGCGCGGCCTTGTTGG	0
CCGCCTCGAGGCGGAAGCCACAAGCTGCTCT	0
CCCTCGCGGGGCGGAAGGGGGAGCCGGGGCG	0
GGCTAGGGCTGAGGAAGTGCAGGGCTGGGCT	0
GGTCAGTCAAGCGGAAGCGGCGACCTAGTTC	0
AGCTGGGGCCCCGGAACCGCCGCGCCGTCGG	0
GAGCGGCTGGCAGGAAGCGGGACAGGTCTAG	0
GATCTCTTGGCAGGAAGTGAGCCTCGCCAGC	0
CAGCGTGAGAGAGGAAGTGGGAGGGGAGGGA	0
CAGGGGCCCACAGGAAGTGCCTGCTTGGCCT	0
TGCGGGTCTCCCGGAAGCCCAGACCCCGGGC	0
CCGGGCAGCTGCGGAAGTGGCAGGGTTGGGG	0
TTCTACCATGCAGGAAGTCGGGGAGCGGGGG	0
CGGGCGGGGGGCGGAAGTAACGGAcgggggg	0
TATGCTGCTCCAGGAAATGGCAGATGAGGCG	0
GGGGCGGCTCCAGGAAGCCGGGGCGGAGCGG	0
ccccgcACTCCCGGAACCGGGGGCGACGTGT	0
AGAAGAGCGTCAGGAAGTGGGGGCCTGGACC	0
CCTTGTTGATCCGGAAATGAAGGCGTCTAAT	0
CAAAGAAAAACCGGAAGTTCCTCCTTCCGTA	0
CCCAGATTGTGCGGAAGCAACGGGAGGGTCA	0
CTGGAACCGGCCGGAACCGGCTGCGGCGGGA	0
GGGCGAGGAGGAGGAAGTGGGTAGAGAGGTT	0
gaggagagggccggaagaggggggatgaggg	0
gctatgctgaccggaagctggggttgccagc	0
CAGGCTGTGGCCGGAAGAAGAGGCTGGGCGT	0
CCCGCAAAACCCGGAAGCCTTCCGCTTCACT	0
tcgcttgaacccggaaggcagaggttgcggt	0
CCGCCAAATCCCGGAAGCCATCTTGTCTGCT	0
TACCGCCAGCCCGGAAGACCCACGGCGGCGG	0
AGAGTAAAGGCAGGAAGTGAGGGGCGGGGCT	0
atgagcgggacaggaaggggctgaaacactt	0
AGGAGTGTGGCCGGAAGGCCTCCCCGCACCT	0
GAATTTTTTTACGGAAGTGGGGTGGTTGCTG	0
GAGCAGTGTAGAGGAAGTGGTTTCCATCACG	0
TCTGCTCCTCCAGGAAGCGCCACTCTGCCCG	0
CCTCCGTATACCGGAAGAGGGTCCCAGACCC	0
GACCGTAATACAGGAAGTGGAAACACAACCG	0
GAGAACCTGCCAGGAAGTGGGGAGGAAGGGG	0
CATCTACGAGGCGGAAGTGAGTCCGACTGGC	0
GCCTCCCGCTCCGGAACCCGCATGCGTGCTG	0
CCCTCTAGTGGCGGAAGCAACCCCTGCAGCC	0
cacttgagcacaggaagttgaggctgcagtg	0
TCACCTCTTCCAGGAAGCCCCGACTTGGTGT	0
CACCAGCCAACCGGAAAAGGAATCCAATGCG	0
CGCAGTCGCTGAGGAAGCGGGGCGTTAATGA	0
GCCTGGGCAGGCGGAAGCGGGGCGCGAGGCG	0
cccagctgctcaggaagcagcggcgggagga	0
tggagccggggcggaaatgggtggggcctct	0
GGATCTTCTGGCGGAAGTCAGCTGGCAGCTT	0
GCGGCGGGTACCGGAAGAAGAGGAGGGTGAG	0
CCAGGACAATGCGGAAGTGTTGGCTGCCTAA	0
ataaaaTTAGCCGGAAGTGGCCGAGTGCGGT	0
GCCCCGGCTGCCGGAAGCAGGGCGGGGTGGG	0
TTCACTGGTGCAGGAAGTCCATTCAGCCCTG	0
GAATGAGTCACAGGAAGAGGCCACTTGCTTG	0
GACGCTTGTGCCGGAAGTAAACTTGTTAACG	0
GGACGGGGCCCCGGAAGCAGCCCCCGCACCA	0
CGCCACCCCCGCGGAAGCGATACCTTGCCAA	0
GCGCCCTCTGGAGGAAGTGAGAAGAGTCAGT	0
ACAAAAGAATGCGGAAGTGGCATAGAAGACA	0
GGAGGGCCGGGAGGAAGTGAAACGGCGGCGC	0
CGCAGTCCGGGCGGAAGAGCGCGCATGCGCC	0
GGGCTGGCCTGCGGAAGGGGGCGGGTTCGGA	0
CCTCCGCAGAGAGGAAGCGGGAGAGGAGCCC	0
GCAACGGAAGCAGGAAGAGGCGGGCTTCGCC	0
GTGAAGGATACAGGAAGCGAGAAATAACTTT	0
GGAGCGGCTCCCGGAAGCGGAGCTGCGCGTG	0
GTCCCCTGCGGCGGAAGGGCGCCTCCCGGCC	0
AAATTTGAAGGAGGAAGCGGGGTTTGTGTGT	0
AGGGTATTCTGCGGAAGTTGGAATGTTCTGG	0
GAGGAGGGATGCGGAAGCAGCGAGTGGTGAG	0
AGCCCAGCCACAGGAAGAGGCAAAATAAGCT	0
AACGCCAGAGGCGGAAGACGCTCGTCCCGGG	0
TGCAGGCTTGCCGGAAGAGGGACAAGTGTAG	0
GGAGGGCACACAGGAAGTGGAAGAGGGTCCT	0
tcaggtctgacaggaagtgggccacaaattg	0
CTCCAGATCTCAGGAAGCGGGAAACAGCTGA	0
GGAGGGAAGACCGGAAGCCACGGTTGCGTCC	0
GGGTACGAAGCCGGAACCGGCGAGGAACCGG	0
ACCGGATGGTGAGGAAGTGGAGGGAGGGGTG	0
AGTGGGTGGGCAGGAAGGGGCGGGCCGGCAG	0
gccGCAGGGCCAGGAAGCGCGGAAGGAACCG	0
TTGGGGCCCAGAGGAAGTGGAGCGACAGCAG	0
TAATCCTGGGGAGGAAGTGGTACTCAGTATT	0
TTTCCCGGCACCGGAAGGCCCCGCCCACTGC	0
gcggCGAAGGCCGGAAGGGATAAAACCGCAG	0
TCTCCGCTGAGCGGAAGCTCACGTCGAATTC	0
gttggcggggccggaagggggacgcgaggcc	0
AGCACCAGTCCCGGAACTGGCGGCCCAGCTC	0
GATGCAGAGGCAGGAAGTTGGGCTGGGGTGA	0
TCTGGGCATCGCGGAAGCGCCAGGCCTTGCC	0
ACCGAGGCTCCCGGAACTCCCCCGGCGGGCG	0
ACTCAGTAAACAGGAAGTGTCGATACCAAAG	0
CTCTTGAGCAGCGGAAGCGCTCCCCTGTGAC	0
GCGGCGGCTCCCGGAAGGCCGCGGCGGCGTC	0
GCTTCTGCAGCAGGAAGTTGAGCACCCACGA	0
ATACAGGTGGCAGGAAGCCGCCAAGGGCGGA	0
TTTTCTGTCCCCGGAAGCCAGCGCCACCTGC	0
AGGCTGGAAGGAGGAAGTGGCTGAGCGACCA	0
TTAGTCATTTGAGGAAGTGGTGGTGACCAGC	0
GCGGCACTTCCCGGAAGAGCCCAGGATATTC	0
CCCCGCGCGACAGGAAGCGGCGGCTGCTCGC	0
GACGGAGCTCCCGGAAGCACCAGGGGCCACG	0
ggcagggcgggcggaagggggcaggatccgg	0
CCATCATGAACAGGAAGTGAGGCCACCAGAC	0
GCGCCGCGCGCCGGAAGCCCCATCGCTGCCG	0
CCTTTCTTTCCAGGAAGTGGCAGAAAGAAAC	0
ATTTCTGACACCGGAAGTCAGTGAGAGGACT	0
GTCTCTCCGGGCGGAAGCCCCAGGAGGTGCT	0
CGGGCCTTCCCCGGAAGCAAGGACTGCGGCT	0
GTGGCTCAGGGAGGAAGTGAGCATGTCCTGG	0
GCTTCTCCTGCAGGAAGCGCGGTCCCAGGAG	0
GCGTTCACAGCAGGAAGCCCCCGCTTCTCCT	0
AGCGGGCCTGGAGGAAGTGAGCAGCGGGGCT	0
CCAGGTGGGGCCGGAAGGCCAGCATGCGCCC	0
GTCTCCTCCTGCGGAAGCAGTGACCTCTGAC	0
CTTCAGAGTCCAGGAAGTCAGGAGAGAGAGC	0
CCCACAGGTGCAGGAAGCCGCCGCCCAGCCA	0
TCGCCGGCCCGCGGAACCGGCTCCCTCCCGC	0
AGGAGTTCCTCCGGAAGAGCAACCTGAAGGC	0
CCAGTCCGGGCCGGAAGGGAGCAGGGGGTGG	0
ggcggggcACCCGGAAGCGCGCGTGGACCTG	0
GACTCCAAGTGAGGAAGTGACACTCCCAGGC	0
CCGCCCTCAACCGGAAGTCTTTTGGGCTCCG	0
AAATACGACACAGGAAGTCCCGCCCGACCGG	0
ggcagaggCACCGGAAGGCACAGGCCGCGGC	0
CCTTCAGCTTCAGGAAGTGCGCCTGCGCGTT	0
gtcacgcaggcaggaagtgatcaagccagga	0
CTGCGGAGCTCAGGAAGCCGGCCTAGCACAG	0
GGGCCGGGCTCCGGAaggggaggggggcgga	0
GCCGCCCCGAGCGGAAGTACCTGTCACGAGA	0
ACACCCGTGACAGGAAGTGCAGAGCATAAAT	0
CTGAGGAGTGCAGGAAGTGGATGCTGACTGT	0
AGGGCGTGGCCCGGAAGGGCAGCCTAAGGTT	0
CTGAGGGCGGCCGGAAGCTCCTCAcgccccc	0
GCAGCCCGAGCAGGAAGCGCCGGCGCTAGGC	0
GAGATAGCTGGCGGAAGAGGGAAGGAGCGCT	0
CCTTCCGACTCCGGAAGCTGCTGTTTGGGCC	0
GGGTGAGGGACCGGAAGGGCTGGAAGGGGTG	0
aaaaaaaaaagcggaagaagcggccgaggcg	0
CGCGACCCTCCCGGAAGGAGTAGAGGTCGCG	0
TCCTCGGCCGCAGGAAGTGCATCACGAGAAA	0
CGCACGTGGACAGGAAGCGGGTCACCTCGTT	0
AGCTCTACTCCAGGAAGTGAAAATGTGCTGC	0
AGTCTGGGGGCCGGAAATGGAGAGGCTTGGG	0
TACAGAGCACGAGGAAGTGAGAAATTTTACT	0
TACCTAGAAACAGGAAGTGAGAACCTACACT	0
TTTTTAGAATGCGGAAGGGGAGGTGTTGTCA	0
ACGGCACTGCCCGGAAGGCGACGCTCCCACA	0
AACTGCCTGTCCGGAAGGGTGACTGCACCAG	0
CCCTGAAATACCGGAACTCACCAACCCGCCC	0
CTGAGGGTGTCAGGAAGGGGCAGTAGCTCTG	0
AGGAGGGGGGGAGGAAGTGGTGGGGGGGAAC	0
GATAGGACTAGAGGAAGTGGTGAGCGCTGGG	0
ACCAAAGGGCCCGGAAGTGTGACTGGATTAT	0
ccacatccagcaggaagtcagtggcagagct	0
CCCAGTAAAACCGGAAACAGGCCCAGCACCC	0
GAGCAGGGCACCGGAAGACAATTCAATGGGG	0
GGCTCTGCATCAGGAAATGGCCCCTAGCTTG	0
CCAGCTTGGGGCGGAAGTGCAGGGCAGCGGG	0
GAGGAGGGGGCCGGAAGAAGGAGGCACAAGA	0
GGGGAAGAAAGCGGAAGCCGCGGGGCCTTCT	0
CTGTATCATTGAGGAAGTGACAGACGGTCTT	0
ACGGCTTCACCCGGAAATCGGTCCGCAAGGC	0
CGCCAAAGCTCCGGAAGCCCGACGCCACGAC	0
ggtgcgccgggcggaaggggcgggaagaggg	0
CTGGAGAGGCGCGGAAGCGCGTGTGGAGCGT	0
ctttgcaaatcaggaagtgattaagactggg	0
TCTACCAAACCAGGAAGTGACATGGAGTTAA	0
TCTTCTTGGTGCGGAAGTGCAGGGAGGAACG	0
ACGGCTGCAACAGGAAGTGGAACCACTATTA	0
CAGCAGGGGGCAGGAAGAGGCAGCCCTGGTG	0
GCACGCGTCTCCGGAAGCCGCGCGCGCAGGC	0
GGCGCCCCCACCGGAAATGAGCCGCCGGCTG	0
GTTGTACTCACCGGAAGGCCAGGAGGACCAG	0
CAGTGCCCCGCCGGAAACGGGCAGGGAGAGC	0
CCAACGATCAGAGGAAGTGAGAATGAATCCG	0
TCAGCAAAACCCGGAAGTGCATTCTCCTCGG	0
CGGGCACCGACAGGAAGTGCAATCTCATTTC	0
GGAGCAAAAGCAGGAAGTGCCGCGCGCGCTC	0
CCAGGCGCACACGGAAGTGGTGAGTGTCACC	0
AAATCAGCCACCGGAAGTCACGCCGGACCTT	0
AGCCGGTCAGACGGAAGCGCCACAAACTCAC	0
GGTCACGGCTGCGGAAGAGGAGGTTCTTCGG	0
CCCCAGACCCCAGGAAGTGACTGTTTGGGGG	0
GGGTGCAAACCCGGAACTGGGGCGCGGCCTG	0
GTGGTTTGGGCAGGAAGTGGCCTCTGAAGGG	0
TCGCCAGAGACAGGAAGTGCGCTGCCTCCAC	0
ACACGCACCAGAGGAAGCGGGACGAGTGGAT	0
GGAGGAAGCTGCGGAAGTGGACTGGGACTGG	0
CTGCAGAGCCCCGGAAGCCTAGCCCCAGCCA	0
GGGGAATGATCAGGAAGTGATACCCCCAGTG	0
AGCAGCTCTGCCGGAAGGAAGCAGAAACTTC	0
CGGTCCCCATCAGGAAGCCGCGAGCGTCACA	0
GGCCCGGCGGCAGGAAGGGGCCAGCGAGCGC	0
ACATGCTTGACAGGAAGCGGGAGGAGAGAGG	0
CCGGCAAGGAGCGGAAATGCGCATGCGCCCT	0
ATGTCACCCGCCGGAAGGACCCGCTGCAGGA	0
GTGGAGGGAGCAGGAAGCAGGTTGGCGACTC	0
CGGCCCCTCCCCGGAACCGCATCACAGCACT	0
ATTCCCAGGGCAGGAAGCAGGAGGGGGCAAG	0
TGGAGAAGGCCCGGAAGAACCAGACTCCCGG	0
CCTGCAAGTTGCGGAAGAGGGAGGAGGCAAG	0
GCCGGGCTGCGCGGAAGCCCTGGAGGGCCAG	0
ACCATTTACACCGGAAGACAACCCCATCCCC	0
AACAGGAGGACCGGAAGGTGGGTGCTGGCCC	0
TGGCGCCGCGGCGGAAGCCGGAGGGATGCGC	0
TCCCGACCTGCAGGAAGCGAGGGGCAGGGAA	0
TAGGGAGGTCCAGGAAGTGGAGAGGGCTGGG	0
GAGAAGAGAACAGGAAGTGCAGGCTTTGTTG	0
CCGCAGAGAGGCGGAAGCCGATTGGTTGTCA	0
GTTCCGAAGACAGGAAGCGCTATTCTTAGAA	0
GTGGGATGGGCCGGAAGGCAGCTCCCTCTCT	0
TGACATGGCTCCGGAAGGAAGATCGCGAGTC	0
GGCATCCCACCCGGAAGTCCGACCgagaaac	0
TCTCCCCAAACAGGAAGTGACTGAGCCAAGA	0
AGCCCTGTTGCCGGAAGCAGTCCATTTCCCT	0
CTCCCCAGAGCCGGAACTGCGCTGCCTGCCA	0
CCCGAGCTTCGCGGAAGGGCCGGGAGCCCGA	0
ggctggccagcaggaagtggccactagagtg	0
ATAAAAGAAAGAGGAAGTGAGAAGAGGTTCT	0
CCGCACGTAACAGGAAGCGCCTCGGCCTCAG	0
CACCTTGTGGCAGGAAGCACCCTGGCCCCCA	0
TTTTTTCTACCCGGAAGCCTGAGAGTGAAGG	0
CAGAGCTCGCCCGGAAGTAGCGTTGCGCGCG	0
TGGGAACCCTCCGGAAGGAGAATCCACCTGG	0
GATTCTCTAGGAGGAAGTGGGGAGAGATTGG	0
GCGCCAGCTCCAGGAAGTCGGCGTGGCGCGC	0
GGCGGGGCTCCCGGAAGGGGGCGCGGTCCGC	0
TCCGCCTCCCGCGGAAGGGCAGGCGAGGGAG	0
ACCTGCTTTCCAGGAAGCAGGCTTCATTTTC	0
GGTTCTCGACCCGGAAGCTGAGCCTTCCCAC	0
TATTTCTGTGGCGGAAATGGGGTGAGCCCAG	0
GGGGCTCCGTCCGGAAGGCGGGGCCCTCCTG	0
cggcgacagcgCGGAAGTCGCGCGGGACCCA	0
GAATGCAGAACAGGAAGTAGCGAGCAGAATT	0
GCCAGTGCGGCAGGAAGTGGCTGAGCAGGAG	0
GTTGGTGTGACAGGAAGTAGCCAAGTAGGGA	0
CACCACCTGCCCGGAAACCCCCCAGGACCCA	0
CTCTAGCAAACCGGAACTAGAGGGAGTTGGT	0
CCTGGTGTCCCCGGAAGACAGGGCCACACCT	0
[truncated: 6,385 more rows]
