# Supplementary material for: Relationship between histone modifications and transcription factor binding is protein family specific
Source: Genome Res. 2018 Mar;28(3):321–33. doi: 10.1101/gr.220079.116 (PMC5848611; doi:10.1101/gr.220079.116)
Supplement: Supplemental Material [file supp_gr.220079.116_Supplemental_Material.zip › Supplemental_Material/GABPA/GABPA_pwm.txt]

MEME version 4

ALPHABET= ACGT

strands: + -

Background letter frequencies (from
A 0.25 C 0.25 G 0.25 T 0.25 

MOTIF GABPA
letter-probability matrix: alength= 4 w= 11 nsites= 20
0.032355915065723 0.776541961577351 0.18970736629667 0.00100908173562059
0.0704934541792548 0.920443101711984 0.00403225806451613 0.00100908173562059
0 0 1 0.00101112234580384
0 0 1 0
0.997985901309164 0.00100806451612903 0.00100908173562059 0
0.998989898989899 0.00202020202020202 0 0.00202224469160768
0.094853683148335 0.0322906155398587 0.872104733131923 0
0.0564516129032258 0.263370332996973 0.0373737373737374 0.643434343434343
0.155555555555556 0.138523761375126 0.609706774519717 0.0968718466195762
0.266397578203835 0.263846928499496 0.417925478348439 0.0493951612903226
0.235116044399596 0.360606060606061 0.226262626262626 0.177777777777778
