# Supplementary material for: Relationship between histone modifications and transcription factor binding is protein family specific
Source: Genome Res. 2018 Mar;28(3):321–33. doi: 10.1101/gr.220079.116 (PMC5848611; doi:10.1101/gr.220079.116)
Supplement: Supplemental Material [file supp_gr.220079.116_Supplemental_Material.zip › Supplemental_Material/GABPA/non-BS.bed]

chr1	115317869	115317880	GCGGAAGTCCC	1	+
chr1	144491882	144491893	GCGGAAGAGCA	1	-
chr1	144520121	144520132	CCGGAAGCAGC	1	+
chr1	148176450	148176461	GCGGAAGCCGA	1	+
chr1	165658797	165658808	CAGGAAGTTGC	1	-
chr1	101031226	101031237	CAGGAAGTGCA	1	-
chr1	109246246	109246257	GCGGAAGTTGC	1	+
chr1	111438898	111438909	CAGGAAGTGAC	1	-
chr1	111604229	111604240	CAGGAAGCCCC	1	-
chr1	112139323	112139334	CAGGAAGTGGG	1	-
chr1	113164970	113164981	CAGGAAGTTGA	1	+
chr1	12104413	12104424	CCGGAAGTCCA	1	-
chr1	142618786	142618797	CCGGAAGTGCG	1	+
chr1	142890995	142891006	CCGGAAGTGCG	1	-
chr1	143535362	143535373	CAGGAAGTTGA	1	-
chr1	155506030	155506041	CAGGAAGCCGG	1	-
chr1	156087708	156087719	CCGGAAGGTGA	1	-
chr1	180988586	180988597	CAGGAAGTGCT	1	-
chr1	183813044	183813055	CAGGAAGCGGA	1	-
chr1	100286238	100286249	CAGGAAGTGCT	1	+
chr1	100514516	100514527	GCGGAAGGGAG	1	-
chr1	101211950	101211961	CAGGAAGTCGA	1	+
chr1	101468255	101468266	CAGGAAGTCAC	1	+
chr1	101919657	101919668	CAGGAAGTGGG	1	-
chr1	107450652	107450663	GAGGAAGTGGC	1	-
chr1	108091881	108091892	CAGGAAATGGC	1	+
chr1	108091939	108091950	CAGGAAGTGAG	1	-
chr1	109621146	109621157	GAGGAAGTGAA	1	-
chr1	110171830	110171841	CCGGAACTGCA	1	+
chr1	111056509	111056520	CAGGAAGCAGG	1	-
chr1	111605069	111605080	CAGGAAGTTGG	1	+
chr1	111735828	111735839	CAGGAAGTGCC	1	-
chr1	112013847	112013858	CAGGAAGGGGC	1	-
chr1	112276104	112276115	CAGGAAGTGCA	1	+
chr1	11436051	11436062	GCGGAAGCAGA	1	+
chr1	115104133	115104144	GAGGAAGTGAA	1	+
chr1	115605451	115605462	CAGGAAGCACC	1	-
chr1	116190307	116190318	GAGGAAGTGGG	1	+
chr1	116655197	116655208	CAGGAAGTTGC	1	+
chr1	117155345	117155356	GCGGAAGCTCA	1	-
chr1	117566398	117566409	CCGGAAGTCCA	1	-
chr1	117636736	117636747	CAGGAAGTGAG	1	-
chr1	11801112	11801123	CAGGAAGTTGG	1	-
chr1	11965828	11965839	GAGGAAGTGGG	1	-
chr1	119866417	119866428	GAGGAAGTGGT	1	+
chr1	12235303	12235314	CCGGAAGCAGA	1	-
chr1	1247739	1247750	CCGGAAGTTCT	1	+
chr1	14059652	14059663	CAGGAAGTCAC	1	-
chr1	14122767	14122778	CAGGAAGTACA	1	-
chr1	14124131	14124142	CAGGAAATGGC	1	-
chr1	143467629	143467640	CCGGAAGTGCG	1	-
chr1	145522635	145522646	GAGGAAGTGAA	1	+
chr1	145661487	145661498	CAGGAAGTGAA	1	+
chr1	146373545	146373556	CCGGAAGTCAG	1	+
chr1	148241110	148241121	GAGGAAGTGAC	1	-
chr1	148241168	148241179	GCGGAAGAGCA	1	+
chr1	149712085	149712096	CCGGAAGCGCC	1	-
chr1	150942269	150942280	GAGGAAGTGGC	1	-
chr1	151892832	151892843	ACGGAAGTGAG	1	-
chr1	151918256	151918267	CAGGAAGAGGC	1	-
chr1	153491202	153491213	CAGGAAGTGGA	1	+
chr1	154148990	154149001	CAGGAAGTGGG	1	-
chr1	154636169	154636180	CAGGAAGTGGT	1	-
chr1	155122478	155122489	CAGGAAGTGAA	1	-
chr1	15571518	15571529	GAGGAAGTGAG	1	+
chr1	15579526	15579537	CAGGAAGTTCC	1	+
chr1	156088292	156088303	CCGGAAGCCCA	1	-
chr1	15623686	15623697	GAGGAAGTGAG	1	+
chr1	156563643	156563654	CAGGAAGAGGC	1	-
chr1	157480820	157480831	CCGGAAGGCCT	1	-
chr1	157674895	157674906	GAGGAAGTGAA	1	+
chr1	15841951	15841962	CAGGAAGTGCT	1	+
chr1	158922373	158922384	GAGGAAGTGGT	1	+
chr1	158968625	158968636	GCGGAAGCAAC	1	-
chr1	159038027	159038038	GAGGAAGTGAA	1	-
chr1	16005224	16005235	GAGGAAGTGAG	1	+
chr1	160287063	160287074	GCGGAAGTTAC	1	+
chr1	160643277	160643288	CCGGAAGAGGC	1	-
chr1	160678634	160678645	CCGGAAGTGTG	1	+
chr1	161165183	161165194	GCGGAAGTGAG	1	+
chr1	161268077	161268088	GAGGAAGTGGC	1	+
chr1	161688787	161688798	GAGGAAGTGAA	1	+
chr1	165823515	165823526	CAGGAAGTAAC	1	-
chr1	167078426	167078437	CAGGAAGTGCA	1	+
chr1	167487811	167487822	CAGGAAGTGGA	1	+
chr1	167513896	167513907	CAGGAAGTGGT	1	-
chr1	167601733	167601744	CAGGAAGTTGC	1	-
chr1	167689234	167689245	CCGGAAGTATC	1	+
chr1	169865367	169865378	GAGGAAGTGGG	1	-
chr1	169887530	169887541	CCGGAAGTGTT	1	-
chr1	171374472	171374483	CCGGAAGACAA	1	-
chr1	172558238	172558249	CAGGAAGTAGT	1	-
chr1	173194262	173194273	CAGGAAGTGAA	1	+
chr1	173300540	173300551	GAGGAAGTGAA	1	+
chr1	173387536	173387547	CCGGAAACCCC	1	+
chr1	173639027	173639038	CCGGAACCGCG	1	-
chr1	17372783	17372794	GAGGAAGTGAG	1	+
chr1	174063112	174063123	GAGGAAGTGCA	1	-
chr1	175379793	175379804	GAGGAAGTGGT	1	+
chr1	17603266	17603277	CCGGAAGCCCT	1	-
chr1	17814543	17814554	CAGGAAGTGAC	1	-
chr1	181505902	181505913	CAGGAAGTGCT	1	-
chr1	182398388	182398399	CAGGAAGTGAC	1	+
chr1	182399969	182399980	CCGGAAGTGTT	1	+
chr1	182599034	182599045	CAGGAAGTAAG	1	-
chr1	182686365	182686376	CAGGAAGTAGT	1	-
chr1	183017976	183017987	GCGGAAGGGAG	1	-
chr1	183071326	183071337	GAGGAAGTGAA	1	+
chr1	183562744	183562755	GAGGAAGTGAA	1	-
chr1	183574113	183574124	CCGGAAGAGGG	1	-
chr1	100232185	100232196	CCGGAAGTTGG	1	-
chr1	100988761	100988772	GAGGAAGTGAG	1	-
chr1	10134531	10134542	CCGGAAGTTCT	1	-
chr1	101360423	101360434	CAGGAAGTGGA	1	-
chr1	101704510	101704521	CAGGAAGCCGG	1	-
chr1	10438765	10438776	CAGGAAGTGAG	1	-
chr1	107538784	107538795	GAGGAAGTGAA	1	-
chr1	108587103	108587114	GAGGAAGTGGG	1	-
chr1	109112958	109112969	GAGGAAGTGGT	1	+
chr1	109935651	109935662	CCGGAAGTCTG	1	-
chr1	110802573	110802584	GAGGAAGTGAG	1	-
chr1	1110713	1110724	GCGGAAGCACA	1	-
chr1	111415688	111415699	GAGGAAGTGAG	1	-
chr1	111758899	111758910	CAGGAAGTCCC	1	-
chr1	112936955	112936966	GAGGAAGTGCC	1	-
chr1	114446213	114446224	CAGGAAGTCAG	1	+
chr1	114671924	114671935	CAGGAAGTCAG	1	-
chr1	115010228	115010239	CAGGAAGTACA	1	+
chr1	116563410	116563421	CAGGAAGCGAG	1	-
chr1	117087333	117087344	CAGGAAGTAAG	1	+
chr1	120178652	120178663	CAGGAAGTGAT	1	+
chr1	14847059	14847070	CAGGAAGTCAG	1	-
chr1	1490356	1490367	CCGGAAGGCCA	1	+
chr1	149326567	149326578	CCGGAAGCGCC	1	-
chr1	150738312	150738323	GAGGAAGTGAA	1	+
chr1	152551963	152551974	CAGGAAGTGCC	1	+
chr1	154912878	154912889	GAGGAAGTGGA	1	+
chr1	15507870	15507881	GAGGAAGTGAC	1	+
chr1	15607770	15607781	CAGGAAGGGGC	1	-
chr1	156305647	156305658	CCGGAAGAAAA	1	-
chr1	15652112	15652123	CAGGAAGAGGC	1	-
chr1	15679107	15679118	CAGGAAGTGAC	1	-
chr1	157482040	157482051	GAGGAAGTGGG	1	+
chr1	157799640	157799651	CAGGAAGAGGC	1	+
chr1	157803119	157803130	CCGGAAATGCT	1	-
chr1	15898400	15898411	CAGGAAGTGAG	1	+
chr1	160677357	160677368	CAGGAAGTTGA	1	+
chr1	160967347	160967358	CAGGAAGGGGC	1	+
chr1	161165082	161165093	GAGGAAGTGAG	1	+
chr1	162005251	162005262	CAGGAAGTGAT	1	-
chr1	16255614	16255625	CAGGAAGCACC	1	+
chr1	167074085	167074096	CAGGAAGTGAT	1	+
chr1	167417159	167417170	CAGGAAGTCAC	1	+
chr1	167461518	167461529	CCGGAAGAGGT	1	+
chr1	16841098	16841109	GAGGAAGTGAC	1	+
chr1	169013783	169013794	GAGGAAGTGGT	1	-
chr1	172350067	172350078	CAGGAAGTGCT	1	-
chr1	172639614	172639625	GAGGAAGTGGG	1	+
chr1	17508580	17508591	CAGGAAGGGGC	1	-
chr1	175178414	175178425	CCGGAAATGCA	1	-
chr1	176177872	176177883	CAGGAAGTTGC	1	+
chr1	180129531	180129542	CAGGAAGTGAG	1	+
chr1	181118918	181118929	CCGGAAGTGGC	1	-
chr1	182570245	182570256	CAGGAAGCAGC	1	-
chr1	182584262	182584273	CCGGAAGAGCC	1	+
chr1	183439363	183439374	GCGGAAATGAG	1	+
chr1	183866112	183866123	CCGGAAGTTTT	1	-
chr1	186051626	186051637	ACGGAAGTGAC	1	-
chr1	19586814	19586825	CAGGAAGCAGG	1	+
chr1	198590310	198590321	CAGGAAGCAGC	1	-
chr1	200863899	200863910	CCGGAAGTGCA	1	+
chr1	201521121	201521132	GAGGAAGTGGG	1	-
chr1	202170528	202170539	CAGGAAGTGCG	1	+
chr1	202172893	202172904	GCGGAAGCCCC	1	+
chr1	202522965	202522976	CAGGAAGTGAC	1	-
chr1	203276565	203276576	GCGGAAGGGCC	1	-
chr1	109189618	109189629	CAGGAAGTAAG	1	+
chr1	109634600	109634611	CAGGAAGTAAG	1	+
chr1	110305958	110305969	GAGGAAGTGAG	1	+
chr1	110429656	110429667	CCGGAAGCCAA	1	-
chr1	111085491	111085502	CAGGAAGTGAT	1	-
chr1	111745523	111745534	CAGGAAGTGCC	1	+
chr1	111747803	111747814	GAGGAAGTGGG	1	-
chr1	112048604	112048615	GAGGAAGTGAA	1	-
chr1	112146730	112146741	GAGGAAGTGGG	1	+
chr1	112447626	112447637	CCGGAAGTCCA	1	+
chr1	113160955	113160966	CAGGAAGTGAG	1	-
chr1	116961195	116961206	CCGGAAGCTCC	1	-
chr1	118115371	118115382	CAGGAAGTGAA	1	-
chr1	12210059	12210070	CAGGAAGTAGA	1	+
chr1	12405605	12405616	CAGGAAGTCAG	1	+
chr1	14028079	14028090	CCGGAAGCCTC	1	-
chr1	144533692	144533703	GAGGAAGTGAC	1	-
chr1	144533749	144533760	GCGGAAGAGCA	1	+
chr1	145096394	145096405	CCGGAAACAGC	1	-
chr1	145562766	145562777	GAGGAAGTGGC	1	+
chr1	145992268	145992279	CAGGAAGCCGC	1	-
chr1	147787203	147787214	CCGGAAGACAG	1	-
chr1	147787777	147787788	GAGGAAGTGGG	1	-
chr1	15082553	15082564	CAGGAAGTACC	1	-
chr1	154742160	154742171	GAGGAAGTGAA	1	+
chr1	154746832	154746843	CCGGAAGACAA	1	-
chr1	15587850	15587861	CCGGAAGTCCT	1	-
chr1	156836216	156836227	CCGGAAGGAGG	1	+
chr1	156836242	156836253	GAGGAAGTGCG	1	+
chr1	15713091	15713102	CCGGAAGGGGA	1	-
chr1	159175202	159175213	CCGGAAGAGTC	1	-
chr1	160634700	160634711	GAGGAAGTGGA	1	-
chr1	161409605	161409616	GCGGAAGCCGC	1	+
chr1	161736293	161736304	GCGGAAGTAGG	1	-
chr1	162824241	162824252	CAGGAAGTCCC	1	+
chr1	169681373	169681384	CAGGAAGTGCC	1	-
chr1	1714517	1714528	GAGGAAGTGGA	1	+
chr1	173164876	173164887	CAGGAAGTGGG	1	+
chr1	173839526	173839537	CCGGAAATAGG	1	-
chr1	178024367	178024378	CAGGAAGCAGG	1	-
chr1	178381116	178381127	CAGGAAGTGGG	1	+
chr1	179058252	179058263	GAGGAAGTGAA	1	+
chr1	17998512	17998523	CAGGAAGCACC	1	-
chr1	180903870	180903881	GAGGAAGTGAG	1	-
chr1	181110780	181110791	GAGGAAGTGAG	1	+
chr1	18504800	18504811	GAGGAAGTGAA	1	+
chr1	18908057	18908068	CCGGAAGGCGC	1	+
chr1	19796028	19796039	GAGGAAGTGAA	1	+
chr1	198590479	198590490	CAGGAAGTCAG	1	-
chr1	198590820	198590831	GCGGAAATGAG	1	-
chr1	201953476	201953487	CCGGAAGCCGC	1	-
chr1	202131366	202131377	GAGGAAGCGGC	1	+
chr1	202132388	202132399	GAGGAAGTGCA	1	+
chr1	202202793	202202804	GAGGAAGTGAC	1	+
chr1	203145115	203145126	GAGGAAGTGAC	1	-
chr1	203619862	203619873	GCGGAAGTCCC	1	+
chr1	204073688	204073699	GAGGAAGTGGC	1	+
chr1	204387730	204387741	GAGGAAGTGGA	1	-
chr1	204500284	204500295	GAGGAAGTGAA	1	+
chr1	204554274	204554285	GCGGAAGTGGG	1	+
chr1	20498213	20498224	CAGGAAGTGAG	1	+
chr1	206646013	206646024	CAGGAAGTGGT	1	+
chr1	207140988	207140999	CAGGAAGTGGT	1	-
chr1	210866293	210866304	GAGGAAGTGGT	1	-
chr1	211509285	211509296	CAGGAAGTAGA	1	+
chr1	213093784	213093795	CCGGAAATGTA	1	+
chr1	214192333	214192344	CCGGAAGAAGA	1	-
chr1	214601309	214601320	CAGGAAGTGGT	1	+
chr1	21724295	21724306	CCGGAAGCAGA	1	+
chr1	21724307	21724318	CCGGAAGTGGG	1	+
chr1	217496344	217496355	GAGGAAGTGAA	1	+
chr1	220983700	220983711	GCGGAAGCCCG	1	-
chr1	221060849	221060860	CCGGAAGAGAA	1	+
chr1	221376966	221376977	GAGGAAGTGAA	1	-
chr1	221951251	221951262	CAGGAAGCAGG	1	-
chr1	22282594	22282605	CAGGAAGTGGC	1	+
chr1	223656260	223656271	CCGGAAGTTGA	1	+
chr1	223816082	223816093	CAGGAAGTGAT	1	+
chr1	223903172	223903183	GAGGAAGTGAG	1	+
chr1	224888811	224888822	CCGGAAGCCAT	1	+
chr1	224896207	224896218	CAGGAAGCGCA	1	-
chr1	225632738	225632749	CAGGAAGTGGG	1	+
chr1	225665814	225665825	GAGGAAGCGGG	1	+
chr1	22755258	22755269	CCGGAAGCCTT	1	-
chr1	228532625	228532636	CCGGAAGGACG	1	-
chr1	229828214	229828225	GAGGAAGTGGT	1	-
chr1	230220278	230220289	CAGGAAGTGCC	1	-
chr1	231748594	231748605	GCGGAAGTTGT	1	-
chr1	231765062	231765073	CCGGAAATCGA	1	+
chr1	235091069	235091080	CAGGAAGTGCT	1	+
chr1	23904962	23904973	GAGGAAGTGGG	1	-
chr1	24054781	24054792	CAGGAAGTGAA	1	+
chr1	24191802	24191813	CCGGAAGGGCT	1	-
chr1	242162054	242162065	GCGGAAGTCCA	1	+
chr1	243277665	243277676	CAGGAAGTGAT	1	+
chr1	246948358	246948369	CCGGAAGCCTG	1	+
chr1	25350386	25350397	GAGGAAGTGAC	1	-
chr1	25360626	25360637	CAGGAAGTGGC	1	+
chr1	25425952	25425963	CAGGAAGCAGG	1	-
chr1	27328527	27328538	GCGGAAGGGCA	1	+
chr1	27951419	27951430	CAGGAAATGGC	1	-
chr1	27957762	27957773	CCGGAAGTATG	1	-
chr1	29065033	29065044	GCGGAAGTTGG	1	-
chr1	31643944	31643955	CCGGAAGAGGG	1	+
chr1	32205120	32205131	CAGGAAGAGGC	1	+
chr1	3289055	3289066	CAGGAAGCGGT	1	-
chr1	33223092	33223103	GAGGAAGTGGC	1	+
chr1	33227193	33227204	CAGGAAGTCAC	1	+
chr1	33724145	33724156	GAGGAAGTGAC	1	+
chr1	34368616	34368627	GAGGAAGTGAG	1	+
chr1	37134041	37134052	CAGGAAGCAGG	1	+
chr1	37501897	37501908	GCGGAAGCTGA	1	-
chr1	38683804	38683815	GAGGAAGTGAG	1	+
chr1	43665017	43665028	CAGGAAGTGAG	1	-
chr1	46009725	46009736	GAGGAAGTGGT	1	-
chr1	50882019	50882030	CCGGAACCGCC	1	+
chr1	54929799	54929810	CAGGAAGTGAG	1	+
chr1	55070356	55070367	GAGGAAGTGCC	1	-
chr1	55070470	55070481	CAGGAAGTGGC	1	-
chr1	56107057	56107068	CAGGAAGTCAC	1	-
chr1	5781876	5781887	CCGGAAGATGC	1	-
chr1	58858414	58858425	CAGGAAGTCCA	1	-
chr1	6040680	6040691	CAGGAAGCAGG	1	+
chr1	6090437	6090448	CCGGAAGGTGA	1	-
chr1	63789427	63789438	CCGGAAACGCT	1	+
chr1	64358919	64358930	CAGGAAGTACC	1	-
chr1	65329981	65329992	GAGGAAGTGAG	1	+
chr1	65731567	65731578	CCGGAAGCAGG	1	-
chr1	6642508	6642519	CAGGAAGTGAG	1	+
chr1	6659959	6659970	CAGGAAGTGGG	1	-
chr1	75139488	75139499	GCGGAAGCTGG	1	+
chr1	8181178	8181189	CCGGAAGGAGT	1	-
chr1	84737251	84737262	CCGGAAGAGTC	1	-
chr1	87240081	87240092	CAGGAAGCGGG	1	-
chr1	87692083	87692094	GCGGAAGTGGA	1	+
chr1	8824029	8824040	CAGGAAGTGAA	1	+
chr1	91178256	91178267	CAGGAAGGGGC	1	-
chr1	92037413	92037424	CAGGAAGTACA	1	+
chr1	93545112	93545123	CCGGAAGAGTC	1	-
chr1	9555491	9555502	CAGGAAGCGCG	1	+
chr1	9764959	9764970	GAGGAAGTGGC	1	+
chr10	104392694	104392705	CAGGAAGAGGC	1	-
chr10	105668210	105668221	CAGGAAGCACC	1	+
chr10	105670961	105670972	CAGGAAGTTGC	1	-
chr10	111672355	111672366	GAGGAAGTGAA	1	+
chr10	112255524	112255535	GAGGAAGTGAG	1	-
chr10	114594556	114594567	CCGGAAGGGGC	1	+
chr10	115805032	115805043	GCGGAAGTCGG	1	-
chr10	116231334	116231345	CAGGAAGTGAT	1	-
chr10	11653610	11653621	CAGGAAGTTCC	1	+
chr10	119201476	119201487	GAGGAAGTGAG	1	+
chr10	119238988	119238999	GAGGAAGTGCC	1	-
chr10	120428799	120428810	GCGGAAGTGGC	1	+
chr10	121061096	121061107	GAGGAAGTGAC	1	+
chr10	121167023	121167034	CCGGAAGTTCT	1	+
chr10	121423538	121423549	ACGGAAGTGGC	1	-
chr10	12154910	12154921	GCGGAAGAGGG	1	+
chr10	125204999	125205010	CAGGAAGGGGC	1	+
chr10	126258582	126258593	GAGGAAGTGGC	1	-
chr10	127584274	127584285	CCGGAAACGCG	1	+
chr10	129959458	129959469	GAGGAAGTGGG	1	-
chr10	13393690	13393701	GAGGAAGTGGA	1	-
chr10	134368923	134368934	CCGGAAGGGGA	1	+
chr10	134425704	134425715	GAGGAAGTGAG	1	+
chr10	13578894	13578905	CAGGAAGGGGC	1	+
chr10	13700490	13700501	CAGGAAGAGGC	1	+
chr10	13749630	13749641	CAGGAAGTGGA	1	-
chr10	13750286	13750297	CAGGAAATGGC	1	-
chr10	1780135	1780146	GAGGAAGTGCG	1	-
chr10	21695939	21695950	CAGGAAGTAGA	1	-
chr1	101644816	101644827	CAGGAAGTGGG	1	+
chr1	110167307	110167318	GAGGAAGTGGA	1	-
chr1	11026480	11026491	CAGGAAGTAGC	1	+
chr1	113446824	113446835	CAGGAAGTGAC	1	-
chr1	119544228	119544239	CCGGAAGCCCC	1	+
chr1	12404783	12404794	CAGGAAGCGGG	1	-
chr1	12405578	12405589	CAGGAAGTCAG	1	+
chr1	14140343	14140354	GCGGAAGAGAT	1	+
chr1	145396767	145396778	GCGGAAGTGCA	1	-
chr1	151818788	151818799	CAGGAAGTGCA	1	-
chr1	153234131	153234142	GCGGAAGCGGC	1	+
chr1	154130391	154130402	CAGGAAGTGCA	1	-
chr1	15417075	15417086	GCGGAAACGGC	1	-
chr1	1542645	1542656	CCGGAAGAAAG	1	+
chr1	154915113	154915124	CAGGAAGTAGA	1	-
chr1	154916201	154916212	CAGGAAGTACA	1	-
chr1	154943150	154943161	GCGGAAGCCAC	1	-
chr1	155211090	155211101	CAGGAAGTGAG	1	+
chr1	156460503	156460514	GCGGAAGCTAG	1	-
chr1	156654144	156654155	GAGGAAGTGGG	1	-
chr1	157087407	157087418	CAGGAAGTGAA	1	-
chr1	157151695	157151706	GAGGAAGTGGC	1	-
chr1	158119541	158119552	CCGGAAGAGGT	1	+
chr1	160510127	160510138	GAGGAAGTGGT	1	+
chr1	161277268	161277279	GAGGAAGTGAG	1	+
chr1	16163609	16163620	GAGGAAGTGCG	1	-
chr1	161696927	161696938	CCGGAAGAGGG	1	-
chr1	16488999	16489010	CAGGAAGCGCG	1	-
chr1	166944702	166944713	CCGGAAGCCCG	1	-
chr1	167399438	167399449	CCGGAAGTTAT	1	-
chr1	168195243	168195254	CCGGAAGAGCC	1	+
chr1	1714088	1714099	CAGGAAGCGCG	1	+
chr1	171710557	171710568	CCGGAAGGTGG	1	-
chr1	174128618	174128629	CAGGAAGAGGC	1	-
chr1	175161785	175161796	GCGGAAGGGCT	1	+
chr1	180125448	180125459	CAGGAAGTAAC	1	-
chr1	180201999	180202010	CCGGAAGGCCC	1	-
chr1	181098439	181098450	GAGGAAGTGAG	1	+
chr1	181110810	181110821	CCGGAAGTGGA	1	-
chr1	186587725	186587736	GAGGAAGTGGT	1	+
chr1	193027716	193027727	CCGGAAGCCAG	1	+
chr1	197744614	197744625	CAGGAAGTCGC	1	+
chr1	200008046	200008057	CCGGAACCCGC	1	+
chr1	20024899	20024910	GAGGAAGTGAA	1	-
chr1	201026754	201026765	CAGGAAGTGAG	1	-
chr1	205743470	205743481	CAGGAAGCGGA	1	-
chr1	207980811	207980822	CAGGAAGCACC	1	-
chr1	20901967	20901978	GAGGAAGTGAC	1	+
chr1	21005325	21005336	CCGGAAGGTGC	1	+
chr1	211691814	211691825	GAGGAAGTGGT	1	-
chr1	211692394	211692405	GAGGAAGTGAA	1	+
chr1	212332734	212332745	CAGGAAGTCAG	1	+
chr1	21990611	21990622	CAGGAAGTCAG	1	-
chr1	220906525	220906536	CCGGAAGTGAA	1	-
chr1	221219358	221219369	ACGGAAGTGGA	1	+
chr1	22379116	22379127	GCGGAAGTGGG	1	-
chr1	226216881	226216892	GAGGAAGTGAA	1	-
chr1	234832121	234832132	CCGGAAGCAAA	1	+
chr1	234978765	234978776	CAGGAAGCCCC	1	+
chr1	23543828	23543839	GAGGAAGTGGA	1	-
chr1	235490174	235490185	CAGGAAGTAGG	1	-
chr1	236467240	236467251	GAGGAAGTGAG	1	-
chr1	24236061	24236072	CAGGAAGTCAC	1	+
chr1	245081985	245081996	CAGGAAGCGCG	1	-
chr1	245473975	245473986	CAGGAAGCAGC	1	+
chr1	246936592	246936603	ACGGAAGTGAT	1	+
chr1	247570844	247570855	CAGGAAGTGGG	1	-
chr1	26642100	26642111	CAGGAAGTGGA	1	-
chr1	27328442	27328453	CAGGAAGCCGG	1	+
chr1	28016464	28016475	ACGGAAGTGAG	1	-
chr1	30184672	30184683	CAGGAAGTAGG	1	+
chr1	30184914	30184925	CAGGAAGTCGC	1	-
chr1	31354395	31354406	CCGGAAGCAGA	1	-
chr1	31385974	31385985	CCGGAAGTTGT	1	-
chr1	32054530	32054541	CAGGAAGCGAG	1	-
chr1	35667902	35667913	GAGGAAGTGGC	1	-
chr1	40468999	40469010	GAGGAAGTGGA	1	-
chr1	41229935	41229946	GAGGAAGTGGT	1	-
chr1	41246456	41246467	CAGGAAGTGGC	1	-
chr1	41315593	41315604	CAGGAAGCAGG	1	+
chr1	42204857	42204868	CCGGAAACCCC	1	-
chr1	43534206	43534217	CCGGAAGGGAT	1	-
chr1	43740147	43740158	CAGGAAGTGAC	1	-
chr1	43740202	43740213	CAGGAAATGGC	1	-
chr1	43740252	43740263	CAGGAAGTGAT	1	-
chr1	44396302	44396313	CAGGAAGAGGC	1	+
chr1	44890637	44890648	GCGGAAGAGGA	1	-
chr1	4645515	4645526	CCGGAACTGCC	1	+
chr1	46632294	46632305	CCGGAAGGAGG	1	-
chr1	46645299	46645310	CAGGAAGCGGT	1	+
chr1	48527671	48527682	CAGGAAGTGAA	1	+
chr1	54582458	54582469	GAGGAAGTGAC	1	-
chr1	6135967	6135978	CAGGAAGTAGA	1	-
chr1	65329934	65329945	CAGGAAGTGGG	1	-
chr1	65640359	65640370	GAGGAAGTGAG	1	+
chr1	7609401	7609412	CCGGAAGAAAA	1	-
chr1	8483466	8483477	GCGGAAGGGGT	1	-
chr1	94195156	94195167	CCGGAAGCCCT	1	+
chr10	101766548	101766559	GAGGAAGTGAG	1	-
chr10	112575395	112575406	CAGGAAGCAGC	1	-
chr10	122702535	122702546	CAGGAAATGGC	1	+
chr10	123686264	123686275	CCGGAAGTACA	1	-
chr10	125150574	125150585	CCGGAAGAGCA	1	+
chr10	126154149	126154160	GAGGAAGTGAG	1	+
chr10	126315601	126315612	CAGGAAGCAGG	1	-
chr10	129860848	129860859	CAGGAAGTGGA	1	+
chr10	129861185	129861196	CCGGAACCGGT	1	-
chr10	133836715	133836726	GCGGAAGCCAA	1	-
chr10	133975614	133975625	CAGGAAGTGCA	1	-
chr10	134388380	134388391	CCGGAAGCTCT	1	+
chr10	13525300	13525311	GCGGAACTGGC	1	+
chr10	13755159	13755170	CAGGAAGTTAC	1	-
chr10	13829164	13829175	ACGGAAGTGGA	1	+
chr10	21789285	21789296	CCGGAAGGGGC	1	-
chr10	21816235	21816246	GAGGAAGCGGG	1	+
chr10	30722096	30722107	CCGGAAGAGAG	1	-
chr10	30990508	30990519	CCGGAACTGGG	1	-
chr10	31040938	31040949	CAGGAAGTGCG	1	-
chr10	32217293	32217304	CAGGAAGTCAG	1	+
chr10	32218449	32218460	CCGGAAGTAAC	1	+
chr10	33247325	33247336	CCGGAAACGCA	1	+
chr10	33247391	33247402	CAGGAAGTGCG	1	+
chr10	370089	370100	CAGGAAGTGAC	1	-
chr10	43782953	43782964	CAGGAAGTGGA	1	+
chr10	45470438	45470449	CCGGAAATGTC	1	+
chr10	45476773	45476784	GAGGAAGTGGA	1	+
chr10	49880548	49880559	GCGGAAGCCCC	1	-
chr10	5592668	5592679	CAGGAAGGGGC	1	+
chr10	5592721	5592732	CCGGAAGGAAC	1	+
chr10	61996847	61996858	GAGGAAGTGAA	1	+
chr10	71494988	71494999	CAGGAAGTGGC	1	+
chr10	72268894	72268905	CCGGAAGGGGT	1	+
chr10	73291488	73291499	CAGGAAGTGCC	1	-
chr10	76737864	76737875	CAGGAAGTGGG	1	-
chr10	76926253	76926264	CAGGAAGTGCT	1	+
chr10	82218946	82218957	GAGGAAGTGAG	1	-
chr10	88963354	88963365	GCGGAAGGGGA	1	-
chr10	97050621	97050632	GCGGAAGCCCC	1	+
chr11	107436256	107436267	CCGGAAGAGGC	1	+
chr11	107461953	107461964	GCGGAAGGGGC	1	-
chr11	111848212	111848223	GCGGAAGCTGC	1	-
chr11	114030812	114030823	CAGGAAGTGAG	1	-
chr11	11575318	11575329	CAGGAAGTGAA	1	-
chr11	115846166	115846177	CAGGAAGTTGA	1	+
chr11	117304643	117304654	GAGGAAGTGAA	1	-
chr11	117841563	117841574	CAGGAAGTGGA	1	+
chr11	117881796	117881807	GCGGAAGTAAG	1	+
chr11	118747709	118747720	CAGGAAGTGGG	1	-
chr11	119681748	119681759	GAGGAAGTGAC	1	-
chr11	121243993	121244004	CAGGAAGTGTC	1	+
chr11	126262067	126262078	CAGGAAGCGCA	1	-
chr11	133823342	133823353	CAGGAAGTGGT	1	-
chr11	133907448	133907459	CCGGAAGGGGC	1	+
chr11	16810095	16810106	CAGGAAGCGCC	1	+
chr11	17374125	17374136	GCGGAAACGGT	1	+
chr11	17420366	17420377	CAGGAAGCAGG	1	-
chr11	2053639	2053650	GAGGAAGCGGG	1	+
chr11	2715930	2715941	CCGGAAGAGAG	1	-
chr11	30607937	30607948	CAGGAAGCAGG	1	+
chr11	32452837	32452848	CCGGAAGAGGG	1	+
chr11	3663416	3663427	GCGGAAGCCGC	1	+
chr11	43595036	43595047	CAGGAAGCCGG	1	+
chr11	44622665	44622676	GCGGAAGCCCC	1	+
chr11	45231859	45231870	CAGGAAGTAGA	1	-
chr11	46625509	46625520	CAGGAAGTGAA	1	+
chr11	48040990	48041001	CAGGAAGGGGC	1	+
chr11	57194647	57194658	CCGGAAGGGGC	1	+
chr11	60401232	60401243	CAGGAAGCACC	1	+
chr11	60530762	60530773	CAGGAAGTGGC	1	+
chr11	60775035	60775046	CCGGAAGCCGC	1	-
chr11	61521611	61521622	CCGGAAGACCT	1	-
chr11	61540229	61540240	CCGGAAGTGGC	1	+
chr11	61540243	61540254	CAGGAAGTGCC	1	-
chr11	6436468	6436479	CAGGAAGTGAA	1	+
chr11	64815214	64815225	CCGGAAGGAGA	1	+
chr11	64899968	64899979	CAGGAAGTTCC	1	-
chr11	659887	659898	CCGGAAGCTGG	1	+
chr11	67057890	67057901	CCGGAACTGCT	1	+
chr11	68141712	68141723	CAGGAAGCAGG	1	+
chr11	68239658	68239669	CAGGAAGTGAT	1	+
chr11	68817673	68817684	CAGGAAGCACC	1	-
chr11	69264364	69264375	GAGGAAGTGAA	1	-
chr11	69345380	69345391	CCGGAAGGAGA	1	+
chr11	69930350	69930361	CCGGAAGCTGC	1	-
chr11	70160230	70160241	CCGGAAATGTG	1	+
chr11	706743	706754	CAGGAAGTGCC	1	-
chr11	72303290	72303301	CCGGAAGCTAG	1	-
chr11	72393320	72393331	GAGGAAGTGGT	1	-
chr11	72447885	72447896	GAGGAAGTGAC	1	+
chr11	72452557	72452568	CAGGAAGTCCC	1	-
chr1	100598589	100598600	CCGGAACTACC	1	-
chr1	107600154	107600165	GCGGAAGCGCC	1	-
chr1	109102615	109102626	GCGGAAGCCGG	1	-
chr1	109796639	109796650	CAGGAAGTGAG	1	+
chr1	111214842	111214853	GCGGAAGTTAC	1	-
chr1	113009014	113009025	CAGGAAGGGGC	1	+
chr1	113162927	113162938	CAGGAAGTGAC	1	-
chr1	113162979	113162990	CAGGAAGTGAT	1	+
chr1	117210314	117210325	GAGGAAGCGGC	1	-
chr1	11790582	11790593	GCGGAAGTAAG	1	-
chr1	120204977	120204988	GAGGAAGTGAA	1	+
chr1	12148852	12148863	GCGGAAGCTGG	1	-
chr1	1245082	1245093	CAGGAAGCCGC	1	+
chr1	149223308	149223319	GCGGAAGCGAG	1	+
chr1	150123860	150123871	CAGGAAGTGGG	1	-
chr1	150978962	150978973	CCGGAAGTGGC	1	-
chr1	154379946	154379957	GAGGAAGTGAA	1	+
chr1	154815365	154815376	GAGGAAGTGGC	1	-
chr1	155188852	155188863	CAGGAAGTGAG	1	+
chr1	156495240	156495251	CAGGAAGTTGG	1	+
chr1	157373133	157373144	CAGGAAGTGAG	1	+
chr1	157776791	157776802	CAGGAAGGGGC	1	+
chr1	158065761	158065772	CAGGAAGTGGG	1	-
chr1	166459679	166459690	CAGGAAGTCCA	1	+
chr1	167013437	167013448	GCGGAAGTGGA	1	-
chr1	167425276	167425287	GAGGAAGCGCC	1	+
chr1	16951592	16951603	CAGGAAGCAGG	1	-
chr1	177150965	177150976	CCGGAAGCCTC	1	+
chr1	181455202	181455213	GCGGAAGAGAA	1	-
chr1	183164082	183164093	CAGGAAGTGAT	1	-
chr1	185529249	185529260	GAGGAAGTGGC	1	+
chr1	193029048	193029059	GCGGAAGCGGG	1	-
chr1	201481172	201481183	GAGGAAGTGGT	1	-
chr1	203734253	203734264	CCGGAAACGAC	1	-
chr1	20512540	20512551	CCGGAAGCACG	1	+
chr1	205473563	205473574	CAGGAAGAGGC	1	+
chr1	209942975	209942986	CAGGAAGTGGT	1	-
chr1	211849150	211849161	GAGGAAGCGGC	1	+
chr1	21660811	21660822	CCGGAAGCCCA	1	+
chr1	21978296	21978307	CCGGAAGCGCA	1	-
chr1	22345638	22345649	GCGGAAGTCTC	1	-
chr1	226841231	226841242	CCGGAAGTGGC	1	-
chr1	226841975	226841986	CAGGAAGTCAG	1	+
chr1	226862925	226862936	GAGGAAGTGGT	1	+
chr1	226899832	226899843	CCGGAAGACAC	1	-
chr1	227177993	227178004	CCGGAACTGCA	1	+
chr1	230348254	230348265	CAGGAAGTGAG	1	+
chr1	23181366	23181377	CAGGAAGCAGG	1	+
chr1	234907462	234907473	GAGGAAGTGGC	1	+
chr1	236320109	236320120	CAGGAAGTGGG	1	+
chr1	24807789	24807800	CAGGAAGCGAG	1	+
chr1	24827927	24827938	CAGGAAGTAGG	1	+
chr1	25252204	25252215	CAGGAAGTGAT	1	-
chr1	25593237	25593248	CAGGAAGTGGT	1	-
chr1	26136280	26136291	CCGGAAGTCGC	1	-
chr1	28907533	28907544	GCGGAAGCAGC	1	+
chr1	29536917	29536928	CAGGAAGTGCC	1	+
chr1	29586433	29586444	CAGGAAGCGCC	1	-
chr1	29780207	29780218	CCGGAAGGGGG	1	-
chr1	31846717	31846728	CCGGAAAAGCC	1	-
chr1	32706142	32706153	ACGGAAGCGGG	1	+
chr1	36786175	36786186	GAGGAAGTGGC	1	+
chr1	37953159	37953170	CAGGAAGCACC	1	-
chr1	38219741	38219752	CCGGAAGGCGG	1	-
chr1	40040927	40040938	CAGGAAGCAGG	1	-
chr1	41261705	41261716	CAGGAAGTGGT	1	+
chr1	41291216	41291227	CAGGAAGTGGG	1	+
chr1	42193246	42193257	GAGGAAGTGGC	1	+
chr1	43222794	43222805	CCGGAAGTGCC	1	+
chr1	46987217	46987228	GAGGAAGTGGT	1	-
chr1	47694927	47694938	GCGGAAGCCGA	1	+
chr1	54941360	54941371	CAGGAAGCCCC	1	-
chr1	55487965	55487976	CCGGAAGCTTC	1	+
chr1	56982256	56982267	GAGGAAGTGAA	1	-
chr1	57044074	57044085	GCGGAAGGGCT	1	+
chr1	59039181	59039192	CAGGAAGTCAC	1	-
chr1	59039583	59039594	ACGGAAGTGAC	1	-
chr1	75198990	75199001	CCGGAAGGGCA	1	+
chr1	76620561	76620572	CCGGAAGTCAG	1	-
chr1	78444458	78444469	CCGGAAGAACA	1	+
chr1	87801022	87801033	CCGGAAGCCAG	1	+
chr1	9031333	9031344	CCGGAAGCTCT	1	+
chr1	94167381	94167392	CAGGAAGTGGC	1	-
chr1	9422614	9422625	GCGGAAGCCGG	1	+
chr1	9712616	9712627	CCGGAAATGCA	1	-
chr10	100069494	100069505	GCGGAAGAGGG	1	-
chr10	100151364	100151375	ACGGAAGTGGG	1	-
chr10	102027091	102027102	GCGGAAGCTCC	1	-
chr10	102827766	102827777	CAGGAAGTAGC	1	+
chr10	106014589	106014600	GAGGAAGCGGG	1	+
chr10	112837707	112837718	CCGGAAGGCAG	1	+
chr10	116570919	116570930	CAGGAAGTGAC	1	-
chr10	119202532	119202543	GAGGAAGTGAG	1	+
chr10	121277867	121277878	CAGGAAGCACC	1	+
chr10	126043574	126043585	CCGGAAGTGTA	1	+
chr10	134260402	134260413	CCGGAAGAGCC	1	+
chr10	134260453	134260464	GAGGAAGTGAA	1	+
chr10	134365126	134365137	CAGGAAGTTGC	1	-
chr10	135048950	135048961	CAGGAAGTCCC	1	-
chr10	14995916	14995927	CAGGAAGTAGG	1	+
chr10	14996427	14996438	CAGGAAGCGGA	1	-
chr10	17659315	17659326	ACGGAAGCGGC	1	-
chr10	22629935	22629946	GCGGAAGCGCC	1	-
chr10	27149036	27149047	GAGGAAGCGGG	1	-
chr10	49864446	49864457	CAGGAAGTCGC	1	-
chr10	50970345	50970356	GCGGAAGGGGT	1	+
chr10	6093137	6093148	CCGGAAGCAGA	1	+
chr10	6182624	6182635	CCGGAAGCTGT	1	+
chr10	6186774	6186785	CAGGAAGCGCG	1	-
chr10	71494674	71494685	CCGGAACCGCA	1	-
chr10	72053105	72053116	GAGGAAGTGAA	1	-
chr10	72091578	72091589	CCGGAAACCAC	1	-
chr10	72459579	72459590	CAGGAAGTGGA	1	-
chr10	73397942	73397953	GAGGAAGTGAG	1	+
chr10	73495865	73495876	GAGGAAGTGGC	1	-
chr10	73495943	73495954	CCGGAAGAGGG	1	-
chr10	75691741	75691752	CAGGAAGCCCC	1	+
chr10	76803385	76803396	CCGGAAGCGGG	1	-
chr10	80713076	80713087	CCGGAAGCTGT	1	-
chr10	8092380	8092391	GAGGAAGTGGA	1	-
chr10	82203611	82203622	CAGGAAGTAGA	1	-
chr10	88124249	88124260	CAGGAAGTTCC	1	+
chr10	98272566	98272577	GAGGAAGCGGG	1	+
chr10	99408884	99408895	CAGGAAGTGAC	1	+
chr11	102323759	102323770	CCGGAAGGAAG	1	+
chr11	10388309	10388320	GAGGAAGTGGG	1	-
chr11	10463978	10463989	GAGGAAGTGAC	1	-
chr11	118479199	118479210	GCGGAAGCGCT	1	-
chr11	118811121	118811132	CCGGAAATGGC	1	-
chr11	119486434	119486445	GCGGAAGCCCT	1	-
chr11	119766944	119766955	CAGGAAGTTAC	1	+
chr11	120173951	120173962	GCGGAAGAGCA	1	-
chr11	120528454	120528465	CAGGAAGTGAC	1	+
chr11	120796842	120796853	GAGGAAGTGAA	1	+
chr11	122933003	122933014	GCGGAAGGGGG	1	-
chr11	123388581	123388592	CAGGAAGCAGC	1	+
chr11	124670577	124670588	GAGGAAGTGGG	1	-
chr11	125365173	125365184	CCGGAAGGGCA	1	-
chr11	126152956	126152967	CCGGAAGCGCC	1	-
chr11	126335175	126335186	CCGGAAGACAG	1	+
chr11	128494228	128494239	CAGGAAGTCAC	1	-
chr11	130732006	130732017	CCGGAAGGTGG	1	-
chr11	132952963	132952974	CCGGAAACACC	1	+
chr11	14520978	14520989	GAGGAAGCGGG	1	-
chr11	15096272	15096283	CCGGAAGTTCT	1	+
chr11	17100311	17100322	CCGGAAGAAGC	1	+
chr11	1779336	1779347	GCGGAAGAGGG	1	+
chr11	18137174	18137185	CAGGAAGCAGG	1	-
chr11	19681925	19681936	CAGGAAGTGGT	1	-
chr11	2488734	2488745	CAGGAAGTGGT	1	+
chr11	3057890	3057901	ACGGAAGTGGA	1	-
chr11	330467	330478	CCGGAAGCTCG	1	-
chr11	34373408	34373419	GAGGAAGTGGA	1	+
chr11	35028367	35028378	ACGGAAGTGGA	1	+
chr11	356386	356397	CCGGAAGCGGG	1	-
chr11	44948949	44948960	CAGGAAGGGGC	1	+
chr11	47609355	47609366	CCGGAAGTGAT	1	+
chr11	58292671	58292682	ACGGAAGTGGT	1	-
chr11	60549268	60549279	GAGGAAGTGGT	1	-
chr11	60859365	60859376	CAGGAAGTGCC	1	-
chr11	61648796	61648807	CAGGAAGTGGC	1	+
chr11	61793388	61793399	CAGGAAGCAGC	1	+
chr11	63729187	63729198	CCGGAAGGGGT	1	+
chr11	64412519	64412530	CCGGAAGCCTC	1	-
chr11	64616359	64616370	GAGGAAGTGGC	1	+
chr11	64764589	64764600	CCGGAAGGCCA	1	-
chr11	66487905	66487916	CCGGAAGACAG	1	+
chr11	66619385	66619396	CAGGAAGCGCA	1	+
chr11	67418146	67418157	GCGGAAGCAGC	1	+
chr11	68924807	68924818	CCGGAAGAGCC	1	+
chr11	6947539	6947550	CCGGAAGTATG	1	+
chr11	71936379	71936390	CAGGAAGTGCC	1	-
chr11	72412134	72412145	ACGGAAGTGAG	1	+
chr11	72487997	72488008	CAGGAAGTCAG	1	+
chr11	75365458	75365469	CAGGAAGTGGT	1	+
chr11	76338142	76338153	CCGGAAGAACA	1	+
chr11	76338402	76338413	GCGGAAGTTGC	1	+
chr11	76338744	76338755	GAGGAAGTGGG	1	-
chr11	77751164	77751175	CCGGAAGTCTG	1	-
chr11	82719136	82719147	CCGGAAGAACC	1	+
chr11	8376562	8376573	CCGGAAGCTGG	1	-
chr11	96076845	96076856	GCGGAAGGGGT	1	+
chr12	102271042	102271053	CCGGAAATCCC	1	+
chr12	109220394	109220405	CAGGAAGCCGG	1	-
chr12	111127733	111127744	CCGGAAGGGAG	1	-
chr12	111845068	111845079	GAGGAAGTGAA	1	+
chr12	113487988	113487999	GAGGAAGTGAG	1	-
chr12	113900288	113900299	CAGGAAGTGGC	1	-
chr12	122227277	122227288	GCGGAAGGGAG	1	+
chr12	122243962	122243973	ACGGAAGTGCT	1	-
chr12	122458884	122458895	GCGGAACCGGC	1	-
chr12	131586459	131586470	GAGGAAGTGAG	1	-
chr12	132258639	132258650	GCGGAAATGCG	1	-
chr12	132315020	132315031	CAGGAAGCCGC	1	-
chr12	132400461	132400472	CCGGAAGTGCG	1	-
chr12	132550970	132550981	CAGGAAGTGAA	1	+
chr12	26309695	26309706	CAGGAAGTACG	1	+
chr12	27175468	27175479	GCGGAAGAGCA	1	+
chr12	27932918	27932929	GCGGAAGTGAG	1	+
chr12	27975133	27975144	CAGGAAGTGGA	1	-
chr12	28122973	28122984	CCGGAAGCAAC	1	-
chr12	3732376	3732387	GAGGAAGTGAC	1	-
chr12	44199911	44199922	CCGGAAGTCGG	1	-
chr12	44199982	44199993	CCGGAAGCCCC	1	+
chr12	50170892	50170903	GAGGAAGTGAG	1	-
chr12	50236811	50236822	GCGGAAGAGGA	1	-
chr12	51717950	51717961	GAGGAAGTGCG	1	+
chr12	52776831	52776842	GAGGAAGTGGT	1	-
chr12	53732018	53732029	GAGGAAGTGCC	1	+
chr12	54347929	54347940	GCGGAAGGGAG	1	-
chr12	54653056	54653067	CCGGAAATTCC	1	-
chr12	5550353	5550364	GAGGAAGTGAG	1	-
chr12	57022968	57022979	CAGGAAGTGGC	1	-
chr12	57026308	57026319	CCGGAAGAGCC	1	+
chr12	57480003	57480014	GCGGAAGAGGA	1	-
chr12	6308863	6308874	CAGGAAGCGCT	1	+
chr12	63328729	63328740	GCGGAAGTGTA	1	-
chr12	6431622	6431633	CCGGAAGCAGG	1	-
chr12	6649858	6649869	CCGGAAGCGAG	1	+
chr12	6741612	6741623	CAGGAAGTCCC	1	+
chr12	7055497	7055508	CAGGAAGTAAC	1	-
chr12	7070073	7070084	GAGGAAGTGAG	1	+
chr12	740000	740011	CCGGAAGCCTG	1	-
chr12	8395478	8395489	CAGGAAGCGGC	1	+
chr12	89748010	89748021	GCGGAAGCGGG	1	+
chr12	93793082	93793093	CCGGAAGGGAA	1	-
chr12	94496144	94496155	GCGGAAACGGC	1	+
chr12	94552068	94552079	CAGGAAGTTGA	1	+
chr12	94656359	94656370	GAGGAAGTGGC	1	+
chr12	95015604	95015615	CAGGAAGAGGC	1	+
chr12	96795307	96795318	CCGGAAGTAGA	1	+
chr13	111178239	111178250	CAGGAAGGGGC	1	+
chr13	113295212	113295223	CCGGAACTGCC	1	-
chr13	114103678	114103689	CCGGAAGGAGG	1	+
chr13	25875692	25875703	CCGGAAGTGTA	1	-
chr13	26761270	26761281	CAGGAAGCGGG	1	-
chr13	26829051	26829062	GAGGAAGTGGT	1	+
chr13	27825702	27825713	CCGGAACCGCC	1	+
chr13	40229748	40229759	CCGGAAGTCTT	1	-
chr13	40781396	40781407	GAGGAAGTGAA	1	+
chr13	44453651	44453662	CCGGAACTGCT	1	+
chr13	50070085	50070096	CCGGAAGTGCC	1	-
chr13	52733550	52733561	GCGGAAGTGAG	1	+
chr13	76210881	76210892	GCGGAAGGGAA	1	-
chr13	92050843	92050854	GCGGAAGCCCC	1	-
chr13	98794840	98794851	CCGGAAGCCCG	1	+
chr13	98795122	98795133	CCGGAAGCCCA	1	+
chr14	101701673	101701684	GAGGAAGCGGC	1	-
chr14	102276118	102276129	CCGGAAGCTGC	1	-
chr14	103412936	103412947	GAGGAAGTGGG	1	-
chr14	104145849	104145860	GAGGAAGTGAG	1	+
chr14	105491412	105491423	CCGGAAGGCCA	1	+
chr14	105660444	105660455	CCGGAAGCTGG	1	-
chr14	106328433	106328444	CAGGAAGCAGG	1	-
chr14	20801450	20801461	CAGGAAGTCGC	1	+
chr14	23236561	23236572	CCGGAAGCCGC	1	-
chr14	24506628	24506639	ACGGAAGTGGC	1	+
chr14	39639294	39639305	CAGGAAATGGC	1	-
chr14	45722407	45722418	GCGGAAGTGTT	1	-
chr14	51297300	51297311	CCGGAACCGCT	1	-
chr14	65175466	65175477	CAGGAAGTGAG	1	+
chr14	66607145	66607156	GAGGAAGTGAA	1	+
chr14	69289112	69289123	CAGGAAGTGCT	1	-
chr14	69784682	69784693	GAGGAAGTGAA	1	+
chr14	70078396	70078407	GAGGAAGCGGG	1	-
chr14	74220709	74220720	CAGGAAGTAGA	1	+
chr14	74227046	74227057	CAGGAAGTGGG	1	-
chr14	77186789	77186800	GAGGAAGTGAG	1	-
chr14	91696266	91696277	GAGGAAGTGGT	1	-
chr14	91821507	91821518	GCGGAAGCAGG	1	+
chr14	94433769	94433780	CAGGAAGTGCT	1	+
chr15	101676006	101676017	CCGGAAGTGCA	1	-
chr15	101783028	101783039	CCGGAAACCAC	1	-
chr15	102030919	102030930	CAGGAAGCAGG	1	-
chr15	102285707	102285718	GCGGAAGGGAA	1	-
chr15	31631024	31631035	GAGGAAGTGAG	1	-
chr15	38361445	38361456	CCGGAAGCTCC	1	+
chr15	40340835	40340846	CAGGAAGCAGC	1	+
chr15	40545178	40545189	CCGGAAGCGGT	1	+
chr15	41100496	41100507	CCGGAAGCAGG	1	-
chr15	42787350	42787361	CCGGAAATCCG	1	-
chr15	43939213	43939224	GAGGAAGTGAG	1	-
chr15	50978592	50978603	CCGGAAGCCTC	1	+
chr15	66161571	66161582	CCGGAAGCGGC	1	-
chr15	67006628	67006639	GAGGAAGTGAC	1	+
chr15	69111123	69111134	CCGGAAGCCCC	1	-
chr15	69760691	69760702	GAGGAAGTGAC	1	-
chr15	70772290	70772301	GAGGAAGTGAG	1	-
chr15	71184909	71184920	CCGGAAGTGGT	1	+
chr15	74485767	74485778	CAGGAAGCACC	1	-
chr15	74782628	74782639	CAGGAAGTGGA	1	-
chr15	74782640	74782651	CCGGAAGAGGG	1	-
chr15	75018408	75018419	CCGGAAGGCCA	1	+
chr1	10970122	10970133	CAGGAAGTTGC	1	-
chr1	111682239	111682250	CCGGAAGCGCG	1	+
chr1	120190973	120190984	CAGGAAGTCCC	1	-
chr1	153701430	153701441	CAGGAAGTTGG	1	-
chr1	154469637	154469648	CAGGAAGCGGA	1	+
chr1	156036302	156036313	GCGGAAGTGAG	1	-
chr1	156085195	156085206	CCGGAACTGCC	1	+
chr1	156195367	156195378	ACGGAAGTGCT	1	+
chr1	156554735	156554746	CAGGAAGCAGC	1	+
chr1	156632103	156632114	GCGGAAGTCAG	1	-
chr1	156722138	156722149	CCGGAAGGTGG	1	-
chr1	156783780	156783791	CAGGAAGTGGC	1	+
chr1	160370829	160370840	CCGGAAGGGGG	1	-
chr1	161123752	161123763	GCGGAAGTGGT	1	-
chr1	16481695	16481706	CAGGAAGTCCC	1	-
chr1	17274168	17274179	CAGGAAGCAGG	1	+
chr1	179334871	179334882	CAGGAAGCCCC	1	+
chr1	180200816	180200827	GCGGAAGTACA	1	-
chr1	181159866	181159877	CAGGAAGCCCC	1	-
chr1	183925984	183925995	CAGGAAGTGAT	1	+
chr1	193073716	193073727	GCGGAAGTGCG	1	+
chr1	208305422	208305433	CAGGAAGTTAC	1	-
chr1	211556567	211556578	GCGGAAGGGCT	1	-
chr1	212004123	212004134	GAGGAAGCGGC	1	+
chr1	230562430	230562441	GCGGAAGGGGA	1	-
chr1	233750501	233750512	CCGGAAGCCAG	1	+
chr1	234859823	234859834	CAGGAAGTGAG	1	+
chr1	234867576	234867587	CAGGAAGTTGC	1	+
chr1	235812885	235812896	GCGGAAGGGAA	1	-
chr1	25566377	25566388	CCGGAAGTGGA	1	+
chr1	26605579	26605590	CAGGAAGTTGG	1	+
chr1	26605608	26605619	GAGGAAGTGGC	1	+
chr1	26615159	26615170	GAGGAAGTGCC	1	-
chr1	27463848	27463859	GCGGAAGTGAC	1	-
chr1	27730138	27730149	CCGGAACTGGG	1	+
chr1	27986653	27986664	CAGGAAGTGAG	1	+
chr1	28157747	28157758	CAGGAAGGGGC	1	-
chr1	31263884	31263895	CCGGAAGCACC	1	+
chr1	32410063	32410074	CCGGAAGAGAG	1	-
chr1	33458918	33458929	GAGGAAGTGGA	1	-
chr1	3399268	3399279	CAGGAAGCGCA	1	+
chr1	35384927	35384938	GAGGAAGTGGG	1	-
chr1	39571066	39571077	GCGGAAACGCG	1	+
chr1	40426469	40426480	CAGGAAGTTGC	1	-
chr1	40506950	40506961	CCGGAAGACCA	1	-
chr1	40942968	40942979	CCGGAAGACGC	1	+
chr1	41134647	41134658	CCGGAAACCCC	1	+
chr1	42195523	42195534	CAGGAAGTGTC	1	+
chr1	43815156	43815167	CAGGAAGTGGC	1	-
chr1	44031538	44031549	GCGGAAGGGCT	1	-
chr1	44679090	44679101	CCGGAAGTGTT	1	+
chr1	47898522	47898533	CCGGAAGGGCG	1	+
chr1	53387411	53387422	CCGGAACTGCG	1	-
chr1	55265102	55265113	CAGGAAGCAGG	1	-
chr1	6419064	6419075	CAGGAAGAGGC	1	+
chr1	8375212	8375223	CCGGAAGGGCG	1	+
chr1	9327241	9327252	CAGGAAGCCGC	1	+
chr10	100151019	100151030	GAGGAAGTGGT	1	-
chr10	100227430	100227441	CAGGAAGCCGG	1	+
chr10	102881244	102881255	CCGGAAGCCGC	1	+
chr10	103991699	103991710	CCGGAAGGGGG	1	+
chr10	106014630	106014641	CAGGAAGTAGG	1	-
chr10	106014917	106014928	CAGGAAGCGCG	1	+
chr10	106098283	106098294	CCGGAAGCTCC	1	+
chr10	106098493	106098504	GCGGAAGGGGT	1	+
chr10	112432319	112432330	GCGGAAGCTGC	1	+
chr10	114206944	114206955	CCGGAAATTGG	1	-
chr10	118441976	118441987	CAGGAAATGGC	1	-
chr10	121249157	121249168	CAGGAAGTACC	1	+
chr10	121276196	121276207	CAGGAAGCCGG	1	-
chr10	121301280	121301291	GCGGAAGCCAG	1	-
chr10	126432739	126432750	CAGGAAGTGAC	1	-
chr10	134200420	134200431	CAGGAAGCCCC	1	+
chr10	135072929	135072940	CAGGAAGTGAA	1	+
chr10	135204004	135204015	CAGGAAGTTGA	1	+
chr10	16479006	16479017	CCGGAAGTTCC	1	+
chr10	17271782	17271793	CAGGAAGCGCA	1	-
chr10	23002670	23002681	GCGGAAGACGC	1	+
chr10	23012410	23012421	GAGGAAGTGGA	1	-
chr10	27530852	27530863	CCGGAAATCCC	1	+
chr10	31996062	31996073	CCGGAAGCTGG	1	+
chr10	46951398	46951409	GCGGAAGGGGA	1	-
chr10	48427085	48427096	CAGGAAGCAGG	1	+
chr10	61666641	61666652	CCGGAAGAGGC	1	-
chr10	6193297	6193308	CCGGAAGGTGC	1	+
chr10	70884765	70884776	GCGGAAGCACT	1	+
chr10	72237622	72237633	GAGGAAGTGAC	1	+
chr10	73137240	73137251	CCGGAAGCCCT	1	-
chr10	80844200	80844211	CAGGAAGTTGC	1	-
chr10	8087229	8087240	CCGGAAGAGCT	1	+
chr10	8099094	8099105	CAGGAAGTAGT	1	-
chr10	81005431	81005442	GCGGAAGTCCT	1	+
chr10	81005446	81005457	CAGGAAGCCCC	1	-
chr10	81964977	81964988	CAGGAAGCCGC	1	+
chr10	91174918	91174929	CCGGAAGGCCT	1	+
chr10	96944538	96944549	CAGGAAGTGAG	1	+
chr11	10878878	10878889	CCGGAAGGAGA	1	-
chr11	10879350	10879361	CAGGAAGCGGC	1	+
chr11	116967376	116967387	GAGGAAGTGAA	1	+
chr11	117101370	117101381	CAGGAAGTGGG	1	-
chr11	117306174	117306185	GAGGAAGTGGT	1	+
chr11	118123072	118123083	CCGGAAGTGAC	1	+
chr11	118783698	118783709	GAGGAAGTGAC	1	-
chr11	120215241	120215252	GAGGAAGTGGT	1	+
chr11	123447228	123447239	ACGGAAGTGAA	1	+
chr11	18268155	18268166	GCGGAAGTTGT	1	-
chr11	22647121	22647132	CCGGAACTGGA	1	+
chr11	2548446	2548457	GAGGAAGTGAA	1	+
chr11	3877170	3877181	GCGGAAGGGGG	1	-
chr11	3877239	3877250	CCGGAAGCGGC	1	+
chr11	417159	417170	CCGGAAGCCCG	1	-
chr11	417197	417208	CAGGAAATGGC	1	-
chr11	43964075	43964086	GCGGAAGGGCG	1	+
chr11	46366921	46366932	CAGGAAGTGCC	1	+
chr11	58910221	58910232	CAGGAAGCGGA	1	-
chr11	60626283	60626294	CAGGAAGTGAG	1	+
chr11	60626302	60626313	CAGGAAGCAGG	1	+
chr11	60838854	60838865	CAGGAAGTGGT	1	-
chr11	6440001	6440012	GCGGAAGGGAC	1	+
chr11	67776652	67776663	GAGGAAGTGGG	1	-
chr11	71200428	71200439	CAGGAAGTGGG	1	-
chr11	71950821	71950832	CCGGAAGCCCG	1	-
chr11	72450074	72450085	GCGGAAGTGCC	1	-
chr11	72450784	72450795	CAGGAAGTGAC	1	-
chr11	74699965	74699976	CCGGAAACAGG	1	-
chr11	76758809	76758820	CCGGAAGTTAC	1	-
chr11	76853387	76853398	GAGGAAGTGGT	1	+
chr11	8932790	8932801	GCGGAAGGGGT	1	+
chr11	93861604	93861615	GCGGAAACGGT	1	-
chr12	104683254	104683265	CCGGAAACCCC	1	+
chr12	104851767	104851778	CAGGAAGAGGC	1	-
chr12	110433684	110433695	CAGGAAGGGGC	1	-
chr12	111847261	111847272	CAGGAAGCCGC	1	+
chr12	111850150	111850161	CAGGAAGTTGC	1	-
chr12	112857144	112857155	CCGGAACTCGG	1	-
chr12	113378011	113378022	CAGGAAGTGCC	1	+
chr12	113670919	113670930	GAGGAAGTGAA	1	-
chr12	113860171	113860182	CCGGAAGCTGC	1	+
chr12	118815332	118815343	CCGGAAACAGG	1	+
chr12	120548660	120548671	GAGGAAGTGGC	1	-
chr12	120763773	120763784	GCGGAACTGCC	1	+
chr12	121078317	121078328	CCGGAAGCGGG	1	+
chr12	124246798	124246809	CCGGAAACGGC	1	-
chr12	124247004	124247015	GAGGAAGTGCA	1	-
chr12	125473663	125473674	CCGGAAGTCTC	1	-
chr12	125477561	125477572	CAGGAAGTACC	1	-
chr12	12764489	12764500	CCGGAAGCAGG	1	-
chr12	131996037	131996048	CAGGAAGTACA	1	+
chr12	132268929	132268940	GAGGAAGTGGA	1	+
chr12	132556103	132556114	CAGGAAGCGGC	1	-
chr12	25403421	25403432	CAGGAAGCAGC	1	+
chr12	27933182	27933193	CCGGAACCGGC	1	+
chr12	27933345	27933356	GCGGAAGTAGT	1	-
chr12	4383923	4383934	CCGGAAGTCCC	1	+
chr12	48136236	48136247	CAGGAAGTGGG	1	-
chr12	49373429	49373440	CCGGAACTGCC	1	-
chr12	49373522	49373533	CCGGAAGCGTC	1	-
chr12	50205794	50205805	GAGGAAGTGGT	1	-
chr12	52208179	52208190	CAGGAAGCGCT	1	+
chr12	54151051	54151062	CCGGAAGGCAA	1	-
chr12	57674196	57674207	CAGGAAGTTGC	1	+
chr12	66135212	66135223	CAGGAAGCGGT	1	-
chr12	70637658	70637669	CAGGAAGCAGC	1	-
chr12	7284355	7284366	CAGGAAGTGGC	1	-
chr12	93835443	93835454	CCGGAAGTCTC	1	+
chr12	98910241	98910252	ACGGAAGTCCC	1	-
chr13	20735732	20735743	CAGGAAGTCCC	1	+
chr13	20735744	20735755	GCGGAAGCGCC	1	+
chr13	21050762	21050773	CCGGAAGAAAA	1	+
chr13	24462658	24462669	CAGGAAGTCAC	1	-
chr13	25086900	25086911	ACGGAAGTACC	1	-
chr13	33000864	33000875	GAGGAAGTGGT	1	-
chr13	40176909	40176920	CAGGAAGTCCG	1	+
chr13	52339129	52339140	CAGGAAGTGGA	1	-
chr13	74709719	74709730	GCGGAAGCGGC	1	+
chr13	76210365	76210376	ACGGAAGCGGC	1	+
chr13	99228701	99228712	CCGGAAGAGTG	1	+
chr13	99228946	99228957	GCGGAAGCAGC	1	-
chr13	99229053	99229064	CAGGAAGTGGC	1	-
chr13	99852385	99852396	CCGGAAGCTCG	1	+
chr14	103380858	103380869	GAGGAAGTGGG	1	-
chr14	103413232	103413243	CAGGAAGCGAT	1	-
chr14	103577972	103577983	GAGGAAGTGGG	1	+
chr14	104376594	104376605	GAGGAAGTGGC	1	-
chr14	105640958	105640969	CCGGAAATGGG	1	-
chr14	105944037	105944048	GAGGAAGCGGG	1	+
chr14	106172442	106172453	CCGGAAGATGT	1	+
chr14	23341850	23341861	CCGGAAGTCCC	1	+
chr14	24521841	24521852	CCGGAACTGGC	1	+
chr14	24743522	24743533	GAGGAAGTGAG	1	+
chr14	39530481	39530492	GCGGAAGCCGT	1	-
chr14	39583518	39583529	GCGGAACTGGC	1	+
chr14	50101133	50101144	CCGGAAGCGGC	1	-
chr14	50101384	50101395	GCGGAAGCCCT	1	+
chr14	60631469	60631480	CCGGAAGCCCG	1	-
chr14	65381173	65381184	CCGGAAGCGTT	1	+
chr14	69444674	69444685	CAGGAAGCAGC	1	+
chr14	71108467	71108478	CCGGAAGAAGC	1	-
chr14	73736979	73736990	GCGGAAGCCGC	1	-
chr14	74058793	74058804	CCGGAAGAGCG	1	-
chr14	74220455	74220466	CCGGAAGCTCT	1	-
chr14	75407176	75407187	GAGGAAGTGAG	1	+
chr14	76008969	76008980	GAGGAAGTGGC	1	-
chr14	77329717	77329728	CCGGAAGCAAT	1	-
chr14	77330589	77330600	CCGGAAGGGTG	1	+
chr14	78266477	78266488	CCGGAAGCCGG	1	+
chr14	89631451	89631462	ACGGAAGTCCC	1	+
chr14	89631749	89631760	CAGGAAGTCGC	1	-
chr14	91816019	91816030	CAGGAAGCAGG	1	-
chr14	92505892	92505903	GAGGAAGTGGA	1	-
chr14	93390809	93390820	GCGGAAGAGGC	1	+
chr14	93479899	93479910	GAGGAAGTGGT	1	-
chr14	95962055	95962066	GAGGAAGTGAA	1	+
chr15	101791224	101791235	CCGGAAGCCCA	1	+
chr15	28381503	28381514	CAGGAAGTGAA	1	+
chr15	30918672	30918683	CAGGAAGTGGA	1	+
chr15	31660047	31660058	CAGGAAGTGAG	1	-
chr15	38544494	38544505	GCGGAAGCGCT	1	-
chr15	40601227	40601238	GAGGAAGTGGG	1	-
chr15	40626561	40626572	GAGGAAGTGGA	1	+
chr15	40861975	40861986	CCGGAAGTCAA	1	-
chr15	41099242	41099253	GCGGAAACGGA	1	+
chr15	41198651	41198662	CAGGAAGCACC	1	-
chr15	41199320	41199331	CAGGAAGTGGA	1	+
chr15	45492440	45492451	CCGGAAGCCTA	1	+
chr15	57999323	57999334	CAGGAAGAGGC	1	-
chr15	63569462	63569473	CCGGAAGCGCC	1	-
chr15	70433180	70433191	CAGGAAGCACC	1	-
chr15	70785344	70785355	CAGGAAGTGGT	1	-
chr15	70795908	70795919	CAGGAAGCGAC	1	-
chr15	71185014	71185025	GAGGAAGTGGT	1	+
chr15	73977117	73977128	CCGGAAGCTGC	1	+
chr15	75988175	75988186	CAGGAAGTACA	1	+
chr15	78832714	78832725	GCGGAAGTCCT	1	-
chr15	78858227	78858238	CAGGAAGCCGC	1	+
chr15	79371322	79371333	CAGGAAGTGAC	1	+
chr15	80351212	80351223	CAGGAAGTACG	1	-
chr15	83877010	83877021	GCGGAAGTGGC	1	-
chr15	84748659	84748670	GCGGAAGTCGC	1	+
chr15	90753039	90753050	CAGGAAGTCCC	1	-
chr15	96900499	96900510	CCGGAACTCGC	1	-
chr16	11006691	11006702	CCGGAAGCCCC	1	+
chr16	11890395	11890406	CCGGAAGCCCC	1	+
chr16	14380927	14380938	GCGGAAGCCCT	1	-
chr16	14726651	14726662	GAGGAAGTGGG	1	-
chr16	19897513	19897524	CCGGAACTGGG	1	-
chr16	23347428	23347439	CCGGAAGCCAG	1	+
chr16	23464316	23464327	GCGGAACTGCC	1	+
chr16	23849008	23849019	GCGGAACTGAC	1	-
chr16	25118066	25118077	CCGGAAGAGAG	1	+
chr16	2559894	2559905	CCGGAAGAAGC	1	-
chr16	27248601	27248612	CAGGAAGTCAG	1	-
chr16	28152425	28152436	GAGGAAGTGCC	1	-
chr16	3057253	3057264	CAGGAAGTACA	1	+
chr16	30915111	30915122	CAGGAAGTGGA	1	+
chr16	30915133	30915144	CAGGAAGTGGA	1	+
chr16	30960469	30960480	CAGGAAGAGGC	1	-
chr16	3238530	3238541	CCGGAAGCGGG	1	+
chr16	4555531	4555542	GCGGAAGTGGA	1	+
chr16	47527011	47527022	CAGGAAGTGCG	1	-
chr16	56459441	56459452	GCGGAAGAGCC	1	+
chr16	56736064	56736075	GCGGAAGTGAA	1	-
chr16	56764039	56764050	CAGGAAGCGGG	1	+
chr16	56945915	56945926	GAGGAAGTGGC	1	+
chr16	57318841	57318852	GCGGAAGCTAC	1	-
chr16	58283782	58283793	CCGGAAGCCCC	1	+
chr16	58549734	58549745	CAGGAAGCAGG	1	-
chr16	67189447	67189458	GAGGAAGCGGC	1	+
chr16	75109776	75109787	GAGGAAGTGAA	1	+
chr16	81503696	81503707	GAGGAAGTGGT	1	-
chr16	81546866	81546877	CAGGAAGCCCC	1	-
chr16	82687713	82687724	CCGGAAATAGA	1	-
chr16	85450096	85450107	CCGGAAGGAGG	1	+
chr16	87417983	87417994	GCGGAAGCCCC	1	+
chr16	89161971	89161982	GAGGAAGTGCC	1	+
chr17	1459654	1459665	GAGGAAGTGGT	1	-
chr17	16322627	16322638	CCGGAAGGGAT	1	-
chr17	16948422	16948433	CAGGAAGCAGG	1	-
chr17	16948746	16948757	GAGGAAGTGGT	1	-
chr17	17207025	17207036	CAGGAAGTTCC	1	+
chr17	18925054	18925065	CAGGAAGCCCC	1	+
chr17	2169591	2169602	CAGGAAGCCGG	1	-
chr17	25622065	25622076	GCGGAAGAGGA	1	+
chr17	26876992	26877003	CAGGAAGTGAA	1	+
chr17	2689654	2689665	GCGGAAGGGGT	1	-
chr17	28878180	28878191	CAGGAAGCAGC	1	+
chr17	30334492	30334503	GCGGAAGCGAG	1	-
chr17	3598667	3598678	CCGGAAGGGAG	1	+
chr17	36810803	36810814	CCGGAAGCTCC	1	-
chr17	36863245	36863256	CCGGAAATGTG	1	+
chr17	38480996	38481007	CCGGAAGTGAG	1	+
chr17	38637138	38637149	CAGGAAGTGAC	1	+
chr17	38804098	38804109	GCGGAAGCTCC	1	-
chr17	39653265	39653276	GAGGAAGTGGC	1	+
chr17	41994795	41994806	CCGGAAGACGC	1	+
chr17	42293032	42293043	CCGGAAGCTCC	1	+
chr17	46114526	46114537	CCGGAAGGACC	1	-
chr17	47438469	47438480	CAGGAAGTGAG	1	+
chr17	48206218	48206229	GCGGAAGCCCT	1	-
chr17	54991445	54991456	CAGGAAGTCAC	1	+
chr17	55707106	55707117	GAGGAAGTGAG	1	-
chr17	58603051	58603062	CCGGAAGGGGT	1	+
chr17	62708828	62708839	CAGGAAGTTGA	1	+
chr17	62708899	62708910	CAGGAAGTCCC	1	+
chr17	63177846	63177857	CCGGAAGTGGC	1	-
chr17	64188356	64188367	GCGGAAGTCTC	1	-
chr17	65386928	65386939	CAGGAAGTGGT	1	-
chr17	70723248	70723259	CAGGAAGTGGT	1	+
chr17	7240396	7240407	CAGGAAGTTGC	1	-
chr17	73110374	73110385	GCGGAAGTCAC	1	+
chr17	74142229	74142240	CAGGAAGTGAG	1	-
chr17	74495079	74495090	CAGGAAGTCGG	1	-
chr17	74692274	74692285	CAGGAAGTGAG	1	+
chr17	74994569	74994580	CCGGAAGGAAA	1	+
chr17	75315992	75316003	CCGGAAGCCGC	1	+
chr17	76351429	76351440	CAGGAAGAGGC	1	+
chr17	77905151	77905162	CCGGAAATGCA	1	-
chr17	78235439	78235450	CAGGAAGCGGA	1	+
chr17	79366134	79366145	GCGGAAGCTCC	1	-
chr17	80330915	80330926	CAGGAAGTCCC	1	+
chr17	80817453	80817464	CCGGAAACCAC	1	-
chr17	8125295	8125306	ACGGAAGTGCG	1	-
chr18	13377033	13377044	CAGGAAGTCAG	1	+
chr18	13824326	13824337	GCGGAAGCGCG	1	-
chr18	21757216	21757227	CAGGAAGTAGA	1	-
chr18	33552220	33552231	GCGGAAGCGCT	1	-
chr18	33766841	33766852	CAGGAAGTAGG	1	+
chr18	46986514	46986525	CCGGAAGCACC	1	+
chr18	54752312	54752323	CAGGAAGTGAC	1	-
chr1	110577583	110577594	CAGGAAGCGAG	1	+
chr1	116518853	116518864	GAGGAAGTGGG	1	-
chr1	11710565	11710576	CAGGAAGTAGA	1	+
chr1	148556800	148556811	CCGGAAATCCT	1	-
chr1	150131912	150131923	GAGGAAGTGAC	1	+
chr1	150552071	150552082	GCGGAAGTGAG	1	+
chr1	1535206	1535217	GCGGAAGCCGC	1	+
chr1	156450634	156450645	CCGGAAGAGCC	1	+
chr1	156695801	156695812	GAGGAAGTGAA	1	-
chr1	159859156	159859167	CAGGAAGTGAA	1	+
chr1	159860450	159860461	CAGGAAGTGGG	1	-
chr1	161719561	161719572	CAGGAAGCCGC	1	+
chr1	169763854	169763865	CCGGAAGTGAC	1	-
chr1	17336925	17336936	GCGGAAGCCCT	1	+
chr1	181032118	181032129	CAGGAAGTTGC	1	+
chr1	182361415	182361426	CAGGAAGCGGG	1	-
chr1	19986497	19986508	CCGGAAGGTGG	1	-
chr1	204430614	204430625	CCGGAAAAGGA	1	+
chr1	205419053	205419064	CAGGAAGTGGC	1	-
chr1	205454795	205454806	CAGGAAGTCCC	1	-
chr1	208418644	208418655	CCGGAAGCGGC	1	+
chr1	226132796	226132807	CAGGAAGTGAA	1	+
chr1	227015883	227015894	CCGGAAGAGAG	1	+
chr1	227730489	227730500	GCGGAAGTGGC	1	+
chr1	229693372	229693383	CAGGAAGTTAC	1	-
chr1	232941071	232941082	GCGGAAGCGCT	1	-
chr1	2348106	2348117	CAGGAAGTGCT	1	+
chr1	236323972	236323983	GAGGAAGTGGG	1	-
chr1	23939757	23939768	CAGGAAGCGGG	1	+
chr1	245970926	245970937	CAGGAAGTAAC	1	-
chr1	26126469	26126480	CAGGAAGCGGC	1	+
chr1	26704795	26704806	GAGGAAGTGGG	1	-
chr1	27438810	27438821	CAGGAAGCAGC	1	-
chr1	28199689	28199700	GAGGAAGCGCC	1	-
chr1	28586849	28586860	GCGGAAGGGGG	1	-
chr1	28907772	28907783	CAGGAAGTAAC	1	-
chr1	32667229	32667240	CAGGAAGCCCC	1	+
chr1	35657715	35657726	CCGGAAGGGGC	1	-
chr1	36184705	36184716	CCGGAAGGTGG	1	-
chr1	37940044	37940055	CAGGAAGGGGC	1	+
chr1	37940104	37940115	GCGGAAGCGGG	1	-
chr1	38261173	38261184	CCGGAAGGGAG	1	-
chr1	38261271	38261282	CAGGAAGTGAA	1	+
chr1	38471211	38471222	GAGGAAGTGAG	1	+
chr1	39991591	39991602	CAGGAAGTAGG	1	-
chr1	41831806	41831817	GAGGAAGCGGG	1	-
chr1	41832178	41832189	CCGGAAGGGAG	1	-
chr1	42105987	42105998	CAGGAAGCGAC	1	-
chr1	51702421	51702432	CCGGAAGATGG	1	+
chr1	53103292	53103303	CCGGAAGGCAG	1	+
chr1	53758963	53758974	CAGGAAATGGC	1	+
chr1	55681084	55681095	CCGGAAGCGGC	1	+
chr1	6161748	6161759	CCGGAAGCCTT	1	-
chr1	7466174	7466185	CAGGAAGTGAC	1	-
chr1	911602	911613	GCGGAAGTAGC	1	+
chr1	91966835	91966846	CAGGAAGCGCC	1	-
chr1	93249809	93249820	CCGGAAATCCT	1	+
chr10	100121349	100121360	CCGGAAGATGC	1	-
chr10	112116521	112116532	GAGGAAGTGAG	1	-
chr10	114206979	114206990	CAGGAAGCGGC	1	+
chr10	114207032	114207043	CCGGAAGGTGC	1	-
chr10	116064695	116064706	GAGGAAGTGCA	1	+
chr10	125979047	125979058	CAGGAAGTAGC	1	+
chr10	126228554	126228565	CAGGAAGTGCG	1	-
chr10	134200459	134200470	CAGGAAGCCCC	1	+
chr10	15001625	15001636	CCGGAAGTTCT	1	+
chr10	23003525	23003536	GCGGAAGCCGC	1	-
chr10	25011973	25011984	CAGGAAGGGGC	1	-
chr10	330155	330166	CAGGAAGTCAG	1	+
chr10	61665731	61665742	CCGGAAGCCAG	1	+
chr10	6193263	6193274	GCGGAAGTGCC	1	-
chr10	65390366	65390377	CCGGAAACGTC	1	-
chr10	69523872	69523883	GCGGAAGACGC	1	+
chr10	71389984	71389995	CAGGAAGCGCG	1	-
chr10	81077673	81077684	CAGGAAGTGGG	1	+
chr10	93558930	93558941	CCGGAAGTTGG	1	-
chr10	98480271	98480282	GAGGAAGCGCC	1	-
chr10	98917604	98917615	CCGGAACTGCT	1	-
chr10	989742	989753	CCGGAAATGCC	1	-
chr10	99551907	99551918	GCGGAAGCAGA	1	-
chr10	99894845	99894856	CCGGAAACCGC	1	-
chr10	99894944	99894955	CAGGAAGTACA	1	-
chr11	10878930	10878941	CCGGAACCGCC	1	-
chr11	111944812	111944823	CCGGAACTAGA	1	-
chr11	112151184	112151195	CCGGAAGAAGA	1	-
chr11	118561003	118561014	GAGGAAGCGGC	1	+
chr11	128798467	128798478	CCGGAAGTGAT	1	-
chr11	1570851	1570862	CCGGAAGGGCG	1	-
chr11	16760060	16760071	CAGGAAGCCCC	1	-
chr11	18417799	18417810	CCGGAAGATGG	1	-
chr11	18610246	18610257	CCGGAAGAAGG	1	-
chr11	19463676	19463687	GCGGAAGTGGA	1	+
chr11	46409868	46409879	CAGGAAGGGGC	1	-
chr11	47736962	47736973	CCGGAAGCGCC	1	-
chr11	57436456	57436467	CAGGAAGTGAA	1	-
chr11	61309179	61309190	GAGGAAGTGAG	1	+
chr11	61735362	61735373	CAGGAAGTCCA	1	+
chr11	64141134	64141145	CAGGAAGGGGC	1	+
chr11	64884337	64884348	GCGGAAGAAGC	1	-
chr11	64884379	64884390	CCGGAAACGCC	1	+
chr11	65149330	65149341	GAGGAAGTGAC	1	+
chr11	65339521	65339532	GCGGAAGAGGC	1	-
chr11	66495090	66495101	CCGGAACTGGC	1	-
chr11	66824256	66824267	GAGGAAGTGCG	1	-
chr11	67124449	67124460	CCGGAACTGCT	1	-
chr11	68214904	68214915	CCGGAACTGCA	1	+
chr11	70601513	70601524	CAGGAAGCCCC	1	-
chr11	70601749	70601760	GCGGAAGGGAC	1	+
chr11	71094681	71094692	GAGGAAGTGAA	1	+
chr11	72454748	72454759	CAGGAAGTGCT	1	-
chr11	72526884	72526895	GAGGAAGTGAC	1	+
chr11	73691173	73691184	GAGGAAGTGAG	1	+
chr11	76758765	76758776	CCGGAAATTGT	1	-
chr11	82905739	82905750	GAGGAAGTGGA	1	-
chr11	8796259	8796270	CAGGAAGTTGC	1	+
chr12	104997956	104997967	CCGGAAGGAAG	1	-
chr12	109058424	109058435	GCGGAAGAGAC	1	+
chr12	112213461	112213472	GAGGAAGTGGG	1	+
chr12	112280916	112280927	CCGGAAGCAAA	1	-
chr12	118814078	118814089	CCGGAAGTCGC	1	+
chr12	122519768	122519779	CAGGAAGTTGA	1	-
chr12	123568394	123568405	GAGGAAGTGAG	1	-
chr12	132555967	132555978	CCGGAAGCCTC	1	-
chr12	133007113	133007124	CAGGAAGTAGC	1	-
chr12	14393167	14393178	CAGGAAGTGAG	1	-
chr12	29533567	29533578	CCGGAAGGAGT	1	-
chr12	48231650	48231661	CCGGAAGAGGC	1	+
chr12	48499884	48499895	CCGGAACCGCC	1	+
chr12	48499904	48499915	CCGGAAGAGTC	1	+
chr12	48744448	48744459	CCGGAAGACGC	1	+
chr12	48744736	48744747	CCGGAAGCGGG	1	-
chr12	49373951	49373962	GCGGAAGTGGA	1	-
chr12	4938791	4938802	CAGGAAGTGGT	1	-
chr12	51582676	51582687	CAGGAAGTCAG	1	-
chr12	52401494	52401505	GAGGAAGTGCG	1	+
chr12	54368463	54368474	CCGGAAGCGGC	1	+
chr12	56323279	56323290	CAGGAAGTGAA	1	+
chr12	56360996	56361007	CCGGAAGAGAG	1	+
chr12	569603	569614	CCGGAAGCGCC	1	-
chr12	64616060	64616071	CCGGAAGTGCG	1	-
chr12	6715538	6715549	GCGGAAGGGGA	1	-
chr12	6861320	6861331	CAGGAAGTAGG	1	-
chr12	76953759	76953770	GCGGAAGGGGA	1	-
chr12	89919967	89919978	CAGGAAGTGGG	1	+
chr13	107219623	107219634	CCGGAAGTAGG	1	-
chr13	21050147	21050158	CCGGAACTGCC	1	-
chr13	33591242	33591253	GCGGAAGCAGA	1	-
chr13	99229458	99229469	CCGGAAGCGCG	1	-
chr14	100842678	100842689	CCGGAAGTTGT	1	-
chr14	105528056	105528067	CAGGAAGCAGG	1	+
chr14	105954074	105954085	GAGGAAGTGGG	1	+
chr14	106052211	106052222	CCGGAAGATGT	1	+
chr14	23340286	23340297	CAGGAAGTGCT	1	-
chr14	23479085	23479096	CCGGAAACGGT	1	+
chr14	39902188	39902199	GCGGAAGTCCA	1	-
chr14	50697650	50697661	GCGGAAGTTGC	1	+
chr14	50697711	50697722	CCGGAAGGAAG	1	-
chr14	52314178	52314189	ACGGAAGTGGG	1	+
chr14	53257949	53257960	CAGGAAGTTGA	1	-
chr14	54955645	54955656	CCGGAAGGAAA	1	-
chr14	64194738	64194749	GCGGAACCGGC	1	+
chr14	69263140	69263151	GAGGAAGTGCA	1	-
chr14	72943538	72943549	CCGGAAACAGG	1	+
chr14	75230343	75230354	GCGGAAGCTCA	1	-
chr14	75409174	75409185	GCGGAAGCTCC	1	+
chr14	77843441	77843452	CCGGAAACAGC	1	+
chr14	91694927	91694938	GCGGAAGTTGC	1	+
chr14	91830577	91830588	GCGGAAGGGGG	1	-
chr14	91840801	91840812	GAGGAAGTGAC	1	+
chr14	91882709	91882720	CAGGAAGTGTC	1	-
chr14	92506757	92506768	CAGGAAGTGGC	1	+
chr14	92980084	92980095	CAGGAAGAGGC	1	-
chr14	92980116	92980127	CAGGAAGTAGA	1	+
chr15	101459341	101459352	CCGGAAGGGCC	1	+
chr15	31653601	31653612	CCGGAAGACAG	1	-
chr15	31653816	31653827	GAGGAAGTGGG	1	+
chr15	32907065	32907076	CCGGAAGCTGG	1	+
chr15	40340091	40340102	CAGGAAGTGAC	1	-
chr15	40361762	40361773	CAGGAAGAGGC	1	-
chr15	40746317	40746328	CAGGAAGTGGC	1	-
chr15	41139711	41139722	GAGGAAGTGCA	1	-
chr15	41164557	41164568	CAGGAAGTGAG	1	-
chr15	41793554	41793565	CCGGAAGCAGC	1	-
chr15	42282522	42282533	CAGGAAGTGGC	1	-
chr15	51369441	51369452	CAGGAAGAGGC	1	-
chr15	59730258	59730269	CCGGAAGCGGC	1	+
chr15	65714174	65714185	CAGGAAGCGAC	1	+
chr15	68521017	68521028	GAGGAAGTGGC	1	-
chr15	69109891	69109902	GCGGAAGTGAT	1	-
chr15	69351641	69351652	CAGGAAGTGAG	1	+
chr15	72668836	72668847	CCGGAAGTAGG	1	+
chr15	74833297	74833308	GCGGAAGTGCT	1	+
chr15	74833412	74833423	GCGGAAGTGAC	1	-
chr15	75081106	75081117	CCGGAAGTCTC	1	-
chr15	75162503	75162514	CAGGAAGCAGC	1	-
chr15	75162528	75162539	CAGGAAGCCCC	1	-
chr15	75871183	75871194	GCGGAAGCGGA	1	-
chr15	75871314	75871325	CCGGAAGAGAG	1	-
chr15	75871513	75871524	GAGGAAGCGGG	1	-
chr15	75987706	75987717	CAGGAAGTAGA	1	+
chr15	75987770	75987781	CAGGAAGCAGC	1	-
chr15	76050822	76050833	CCGGAAGCGGA	1	-
chr15	76632941	76632952	GCGGAAGCGCA	1	-
chr15	78162970	78162981	GCGGAAGCAGG	1	+
chr15	80352418	80352429	CAGGAAGCGGC	1	-
chr15	83349265	83349276	GCGGAAGTGGG	1	-
chr15	84748947	84748958	CCGGAAGCCGG	1	-
chr15	89010687	89010698	CCGGAACTGCT	1	+
chr15	90198193	90198204	GCGGAAGCCGG	1	-
chr15	90808594	90808605	GCGGAAGCCCT	1	+
chr15	91415193	91415204	CAGGAAGCGCC	1	+
chr15	91473435	91473446	GCGGAAGGGCG	1	+
chr16	11680864	11680875	CCGGAAGCCCA	1	-
chr16	11763681	11763692	GAGGAAGCGGG	1	-
chr16	1413904	1413915	CCGGAAGCTGA	1	+
chr16	16101161	16101172	GCGGAAGTTGC	1	-
chr16	21964392	21964403	GCGGAAGAGCC	1	+
chr16	2203357	2203368	CCGGAAGCGCG	1	-
chr16	31277307	31277318	CAGGAAGCAGG	1	+
chr16	31484139	31484150	CCGGAAGGGGG	1	+
chr16	4324063	4324074	CCGGAAGGTGC	1	-
chr16	4524681	4524692	CCGGAAACGAC	1	-
chr16	4745016	4745027	CAGGAAGTTGG	1	-
chr16	47527712	47527723	GAGGAAGTGAA	1	-
chr16	48571317	48571328	GAGGAAGTGAG	1	-
chr16	50316099	50316110	GAGGAAGTGGG	1	+
chr16	50718040	50718051	GAGGAAGTGGC	1	-
chr16	50718137	50718148	CCGGAAGATGC	1	+
chr16	66639590	66639601	CAGGAAGCGCC	1	-
chr16	67564216	67564227	CAGGAAGTGAG	1	+
chr16	67564245	67564256	CCGGAACCGGG	1	-
chr16	70438399	70438410	CAGGAAGTGGT	1	-
chr16	75109279	75109290	CAGGAAGCAGC	1	+
chr16	835646	835657	CCGGAAGCTGT	1	+
chr16	85185615	85185626	CAGGAAGTCAG	1	+
chr16	87990098	87990109	CAGGAAGTTGA	1	+
chr16	88381791	88381802	CCGGAAGTGCA	1	+
chr16	88868774	88868785	GCGGAAGTCCC	1	-
chr16	90088945	90088956	CCGGAAGGAAC	1	-
chr17	17208973	17208984	CAGGAAGTGCC	1	-
chr17	19648364	19648375	CCGGAACTGCA	1	+
chr17	26874800	26874811	GCGGAAGTAGT	1	+
chr17	26874824	26874835	GCGGAAGTTGT	1	+
chr17	26971158	26971169	GCGGAAGCTGC	1	-
chr17	27467164	27467175	CCGGAAGCCTC	1	-
chr17	27467321	27467332	CCGGAAATGTC	1	-
chr17	28926684	28926695	CAGGAAGTTGA	1	+
chr17	34890178	34890189	CCGGAAGCACC	1	+
chr17	34948213	34948224	GCGGAAGGGGC	1	+
chr17	35285636	35285647	CCGGAAGAGCT	1	+
chr17	38673165	38673176	CAGGAAGTGGG	1	-
chr17	38716672	38716683	ACGGAAGCGCT	1	-
chr17	41363114	41363125	CAGGAAGAGGC	1	+
chr17	43096771	43096782	CCGGAAGAGGG	1	-
chr17	4316292	4316303	CCGGAAGCCAC	1	+
chr17	45331687	45331698	CCGGAAGCCCC	1	-
chr17	45363701	45363712	GAGGAAGTGAA	1	+
chr17	46675193	46675204	GCGGAAGTCGG	1	-
chr17	48945065	48945076	CAGGAAGTGCT	1	-
chr17	56311103	56311114	GAGGAAGTGAA	1	-
chr17	61774140	61774151	CAGGAAGTTGG	1	+
chr17	61779437	61779448	CCGGAAATGCT	1	+
chr17	6355114	6355125	CCGGAAGGAAA	1	+
chr17	64962289	64962300	CCGGAAGGCGC	1	-
chr17	7198397	7198408	CCGGAAGGCGT	1	-
chr17	73062026	73062037	CAGGAAGTGAC	1	-
chr17	73717381	73717392	CCGGAAAGGGC	1	-
chr17	73993487	73993498	GAGGAAGTGGG	1	-
chr17	75241479	75241490	CCGGAAGAGAG	1	+
chr17	75315546	75315557	CAGGAAGTCCC	1	+
chr17	76164749	76164760	CAGGAAGCGCC	1	-
chr17	7893409	7893420	GCGGAAGCGGG	1	+
chr17	79023985	79023996	GCGGAAGGGCC	1	-
chr17	79202426	79202437	GCGGAAGCGAC	1	-
chr17	79386811	79386822	GAGGAAGTGAC	1	-
chr17	79482416	79482427	GCGGAAGTGCA	1	-
chr17	79565598	79565609	CCGGAAGGAAG	1	+
chr17	80199606	80199617	CCGGAAGCCAG	1	+
chr17	8029996	8030007	CCGGAAGGGAG	1	-
chr17	80408777	80408788	CCGGAAATCCG	1	-
chr17	80818000	80818011	CAGGAAGTCAG	1	-
chr18	12271810	12271821	CAGGAAGCCGC	1	+
chr18	29265806	29265817	CAGGAAGTGCG	1	-
chr18	35110071	35110082	CCGGAAGAGAG	1	-
chr18	35118068	35118079	CCGGAAGGTCC	1	-
chr18	43924194	43924205	GAGGAAGTGAG	1	+
chr18	47792919	47792930	GCGGAAGTCGG	1	+
chr18	74163252	74163263	CCGGAAGGTGG	1	-
chr18	77580217	77580228	GAGGAAGTGAA	1	-
chr18	77580298	77580309	GAGGAAGTGAA	1	-
chr18	9476494	9476505	CAGGAAGTGCA	1	+
chr19	10541390	10541401	CCGGAAGGGCC	1	+
chr19	10842472	10842483	GCGGAAGCCAG	1	+
chr19	12780260	12780271	CCGGAAGCTGC	1	-
chr19	12947024	12947035	GCGGAAGTTCG	1	-
chr19	13068464	13068475	CCGGAAGGCGG	1	-
chr19	14544907	14544918	GCGGAAGTACC	1	+
chr19	14586151	14586162	GAGGAAGCGGC	1	-
chr19	17004576	17004587	CCGGAAGCTGA	1	+
chr19	17667334	17667345	GAGGAAGTGGA	1	+
chr19	18404202	18404213	CAGGAAGCCGC	1	-
chr19	1853453	1853464	CCGGAAGAGCC	1	+
chr19	2266746	2266757	GAGGAAGTGAG	1	+
chr19	24269966	24269977	CCGGAAGCCGC	1	-
chr19	2699552	2699563	CAGGAAGTGGG	1	-
chr19	3225045	3225056	CCGGAAGGTGG	1	-
chr19	3821989	3822000	GCGGAAGAGGC	1	+
chr19	38539961	38539972	CCGGAAGCTGA	1	-
chr19	39728662	39728673	CAGGAAGTCAC	1	-
chr19	40967742	40967753	CAGGAAGCAGC	1	-
chr19	41309876	41309887	CAGGAAGTAGA	1	+
chr19	41933976	41933987	GCGGAAGCCCT	1	+
chr19	44258117	44258128	CCGGAAACAGC	1	-
chr19	45922929	45922940	GAGGAAGTGAA	1	-
chr19	4636371	4636382	CCGGAACCCGC	1	-
chr19	46380251	46380262	CAGGAAGCCCC	1	-
chr19	46456340	46456351	CCGGAAGTGCG	1	-
chr19	49092532	49092543	GCGGAAGCAAC	1	+
chr19	49913012	49913023	CAGGAAGTGGC	1	+
chr19	50965189	50965200	CCGGAAGTCAT	1	-
chr19	51920930	51920941	GCGGAAGCTGA	1	+
chr19	52800435	52800446	CCGGAAGCGGA	1	+
chr19	54672356	54672367	CAGGAAGCGCA	1	+
chr19	55624402	55624413	CAGGAAGTGAA	1	+
chr19	55965008	55965019	CAGGAAGCCCC	1	-
chr19	55999386	55999397	CAGGAAGTCCC	1	+
chr19	8069705	8069716	CCGGAAAAGGA	1	+
chr19	979511	979522	CCGGAAGGGAA	1	+
chr2	109760498	109760509	CCGGAAGTGTG	1	+
chr2	113300515	113300526	GAGGAAGTGGC	1	+
chr2	113914945	113914956	CCGGAAACCGA	1	+
chr2	152145997	152146008	ACGGAAGTGGG	1	-
chr2	159314409	159314420	GAGGAAGCGGC	1	-
chr2	160760919	160760930	GAGGAAGCGCC	1	-
chr2	160760951	160760962	CCGGAAGAGTG	1	-
chr2	18059574	18059585	CCGGAAGCGCC	1	-
chr2	182756417	182756428	CCGGAAGGGGG	1	+
chr2	20412365	20412376	CCGGAAATGCT	1	-
chr2	204400202	204400213	CCGGAAGTGAG	1	-
chr2	232527234	232527245	GCGGAAGCCGC	1	-
chr2	232527256	232527267	CCGGAAGCCGG	1	+
chr2	233925038	233925049	CAGGAAGTCAG	1	+
chr2	234327751	234327762	CAGGAAGTGAC	1	+
chr2	240189214	240189225	CCGGAAGGGCT	1	+
chr2	241543930	241543941	CAGGAAGTGCT	1	-
chr2	27473154	27473165	CCGGAAGTCTT	1	-
chr2	27886324	27886335	CCGGAAGACGG	1	+
chr2	29118236	29118247	CCGGAAGCAAG	1	-
chr2	31360962	31360973	GAGGAAGCGGC	1	-
chr2	39665279	39665290	CCGGAAGCTCT	1	+
chr2	44001558	44001569	CCGGAAGTAGT	1	-
chr2	44588993	44589004	CCGGAAATGCG	1	+
chr2	47170127	47170138	CAGGAAGTTGA	1	-
chr2	64371016	64371027	GAGGAAGCGCC	1	-
chr2	68289899	68289910	GCGGAAGTGGG	1	+
chr2	70173871	70173882	CAGGAAGTGGT	1	+
chr2	71299255	71299266	GAGGAAGTGGG	1	+
chr2	74730158	74730169	CCGGAAGCGCA	1	+
chr2	75186141	75186152	CCGGAAGGCGG	1	+
chr2	85197731	85197742	CCGGAAGCCAT	1	+
chr2	96971586	96971597	CCGGAAGGAAA	1	-
chr20	1099121	1099132	CCGGAAGCCGG	1	-
chr20	18568987	18568998	CCGGAAGCCAG	1	-
chr20	278999	279010	CCGGAAGAGGA	1	-
chr20	31989763	31989774	GCGGAAGCTGC	1	-
chr20	32251080	32251091	CAGGAAGTCAG	1	+
chr20	33464191	33464202	CCGGAAGGAGT	1	-
chr20	3400943	3400954	CCGGAAGCTGA	1	+
chr20	44044689	44044700	CCGGAAACCGG	1	-
chr20	44044707	44044718	GCGGAAGTCAC	1	+
chr20	48553639	48553650	CAGGAAGTAGA	1	-
chr20	55968084	55968095	GAGGAAGTGGC	1	+
chr20	56056598	56056609	CCGGAAGGTGC	1	+
chr20	57583255	57583266	CCGGAAGCGCT	1	+
chr20	57797675	57797686	CCGGAAGAAAG	1	+
chr20	61168995	61169006	CAGGAAGTGGG	1	+
chr20	62731898	62731909	CAGGAAGTAAC	1	-
chr20	657294	657305	GAGGAAGTGAA	1	+
chr21	34639311	34639322	CCGGAAGGAGG	1	-
chr21	35917070	35917081	CAGGAAGCACC	1	+
chr21	38339077	38339088	CCGGAAGGTGA	1	+
chr21	42741085	42741096	CAGGAAGTGCT	1	+
chr21	45775412	45775423	CAGGAAGTGAG	1	+
chr1	100818715	100818726	CCGGAAGCAGG	1	-
chr1	108743040	108743051	CCGGAAGTGAG	1	+
chr1	109642802	109642813	GCGGAAGTCCG	1	-
chr1	110627016	110627027	CAGGAAGCCCC	1	+
chr1	112939251	112939262	CCGGAAGGCCA	1	+
chr1	112939403	112939414	GAGGAAGCGGC	1	+
chr1	1135521	1135532	CAGGAAGCGCC	1	-
chr1	115054489	115054500	CAGGAAGTGAG	1	+
chr1	116681781	116681792	CAGGAAGCAGG	1	+
chr1	118471918	118471929	GAGGAAGTGGC	1	+
chr1	1354381	1354392	CCGGAAGCCTC	1	+
chr1	1441070	1441081	CCGGAAGACAA	1	-
chr1	145470518	145470529	CCGGAACCGAA	1	+
chr1	146697820	146697831	GCGGAAGTGGG	1	-
chr1	156561488	156561499	CCGGAAGCCGC	1	-
chr1	156627952	156627963	CAGGAAGTAGC	1	-
chr1	160002438	160002449	GAGGAAGTGAG	1	-
chr1	169075009	169075020	CCGGAACTGCA	1	+
chr1	17287289	17287300	CCGGAACTCGC	1	-
chr1	17445340	17445351	GCGGAAGCTCC	1	+
chr1	174992366	174992377	GCGGAAGAGGG	1	+
chr1	185285695	185285706	CCGGAAGGAGG	1	-
chr1	18610776	18610787	CAGGAAGTCCG	1	+
chr1	200379244	200379255	GCGGAAGCTGC	1	-
chr1	205257575	205257586	CAGGAAGTGGT	1	-
chr1	22178928	22178939	GAGGAAGTGAG	1	+
chr1	230286211	230286222	GAGGAAGTGGA	1	-
chr1	236305823	236305834	GAGGAAGTGCG	1	+
chr1	244998326	244998337	GAGGAAGTGGG	1	+
chr1	24741907	24741918	CCGGAAGGTGG	1	+
chr1	25943798	25943809	CCGGAAACTGC	1	+
chr1	32071581	32071592	CAGGAAGTAGC	1	+
chr1	33208038	33208049	CAGGAAGTGCT	1	+
chr1	33446352	33446363	GAGGAAGTGAG	1	+
chr1	3514343	3514354	CCGGAAGTCCG	1	-
chr1	35450324	35450335	CAGGAAGCAGG	1	-
chr1	38478313	38478324	CAGGAAGTACG	1	-
chr1	39024287	39024298	CAGGAAGCAGC	1	+
chr1	47897933	47897944	CAGGAAGCAGG	1	+
chr1	62208148	62208159	GCGGAAGTGAG	1	-
chr1	84971476	84971487	GCGGAAGGGCG	1	+
chr1	85040167	85040178	CAGGAAGGGGC	1	+
chr1	90309193	90309204	CAGGAAGTGCA	1	+
chr1	9097684	9097695	CCGGAAAAGGA	1	-
chr1	9299979	9299990	GCGGAAGAGGC	1	-
chr10	102321927	102321938	GCGGAAGCGGA	1	+
chr10	103990818	103990829	GCGGAAGCGCG	1	-
chr10	11800044	11800055	CAGGAAGTTGG	1	+
chr10	121129271	121129282	CCGGAAGCCCG	1	-
chr10	12237896	12237907	CCGGAAGGAGG	1	-
chr10	124639164	124639175	CAGGAAGCGCT	1	-
chr10	129809827	129809838	GCGGAAGCGTC	1	+
chr10	134775770	134775781	GCGGAAGCAGC	1	+
chr10	27149473	27149484	CAGGAAGTGGC	1	-
chr10	27150216	27150227	CCGGAAGGTGG	1	+
chr10	30316410	30316421	CCGGAAATGAG	1	-
chr10	43277904	43277915	CCGGAAGGAGA	1	-
chr10	43902660	43902671	CCGGAACCGCG	1	-
chr10	69644928	69644939	CCGGAACTGCG	1	+
chr10	75503805	75503816	CAGGAAGTGAC	1	+
chr10	88730952	88730963	CCGGAAGCCCG	1	-
chr10	976735	976746	CAGGAAGTTGG	1	-
chr10	97890040	97890051	GCGGAAGCGCT	1	-
chr10	99609529	99609540	ACGGAAGCGAG	1	+
chr11	107328605	107328616	CCGGAAGTCCC	1	-
chr11	107992227	107992238	GAGGAAGCGGG	1	+
chr11	111472971	111472982	CCGGAAGGAGC	1	+
chr11	116706374	116706385	CAGGAAGTCCC	1	+
chr11	118443471	118443482	GCGGAAGCGGG	1	-
chr11	119186452	119186463	GCGGAAGTTCC	1	+
chr11	120435552	120435563	CAGGAAGCGGG	1	+
chr11	128775511	128775522	CCGGAAGCGAG	1	+
chr11	13690982	13690993	CCGGAAGGTGG	1	+
chr11	1542330	1542341	CCGGAAGCCGG	1	+
chr11	18343783	18343794	GAGGAAGTGCC	1	-
chr11	18548210	18548221	CCGGAAGCCCC	1	-
chr11	1861247	1861258	GAGGAAGTGGC	1	+
chr11	19463626	19463637	CAGGAAATGGC	1	-
chr11	20385278	20385289	CCGGAAGACCA	1	+
chr11	2286800	2286811	CAGGAAGTGAG	1	-
chr11	2909536	2909547	CCGGAACTCAC	1	-
chr11	2950345	2950356	GCGGAAGTCGA	1	+
chr11	33795837	33795848	GCGGAAGCTCG	1	+
chr11	47736933	47736944	CAGGAAGCGGA	1	+
chr11	57192724	57192735	CAGGAAGTCAC	1	+
chr11	59521613	59521624	GCGGAAGCCCT	1	+
chr11	60674108	60674119	CCGGAAATAAC	1	-
chr11	60829153	60829164	CAGGAAGTGAA	1	-
chr11	61159828	61159839	GCGGAAGTGGC	1	-
chr11	64128766	64128777	CAGGAAGAGGC	1	-
chr11	64612324	64612335	CAGGAAGTGCG	1	+
chr11	64880765	64880776	CCGGAAATGCT	1	+
chr11	65154096	65154107	GCGGAAGCCAC	1	-
chr11	66139953	66139964	GCGGAAGTGCA	1	+
chr11	68039651	68039662	GCGGAAGTGGG	1	+
chr11	73095934	73095945	GAGGAAGTGAC	1	+
chr11	75484783	75484794	GAGGAAGTGAG	1	+
chr11	78285618	78285629	GCGGAAGGGGA	1	-
chr11	9594663	9594674	CCGGAAATGGT	1	-
chr12	110517702	110517713	CCGGAACTGGA	1	-
chr12	111494972	111494983	CAGGAAATGGC	1	+
chr12	111495063	111495074	CAGGAAGTTAC	1	+
chr12	112123858	112123869	CCGGAAGAGCA	1	-
chr12	113536416	113536427	CCGGAAACGAG	1	+
chr12	113646509	113646520	CCGGAAATGCA	1	+
chr12	118558800	118558811	CAGGAAGTGGG	1	+
chr12	118810494	118810505	GAGGAAGCGGC	1	-
chr12	122018970	122018981	CCGGAAGACGT	1	+
chr12	132077668	132077679	CAGGAAGTGGT	1	+
chr12	132088742	132088753	CAGGAAGAGGC	1	-
chr12	133065254	133065265	CAGGAAGTCCC	1	+
chr12	13326668	13326679	GCGGAAGGGGA	1	+
chr12	57145616	57145627	GCGGAAGAGCC	1	-
chr12	64173751	64173762	GCGGAAGCGGC	1	+
chr12	6477046	6477057	GAGGAAGTGAA	1	-
chr12	69005105	69005116	GAGGAAGTGAG	1	+
chr12	7062826	7062837	CAGGAAGCGCA	1	-
chr12	77459838	77459849	GCGGAAGCGGA	1	+
chr12	96588090	96588101	CAGGAAGCGGG	1	+
chr12	96793916	96793927	CCGGAAGGCGG	1	-
chr13	103250154	103250165	CCGGAAGAGGA	1	-
chr13	110790687	110790698	CAGGAAGTACA	1	+
chr13	111213104	111213115	CCGGAAGTCAC	1	+
chr13	114831276	114831287	GCGGAAGCCCC	1	+
chr13	115046875	115046886	CCGGAAGCGGG	1	-
chr13	21918997	21919008	CCGGAAGTCCA	1	-
chr13	22178442	22178453	CCGGAACCGAA	1	-
chr13	22689343	22689354	CAGGAAGTGAA	1	-
chr13	34253569	34253580	GCGGAAGCTCA	1	-
chr13	46038896	46038907	CCGGAAGTCTT	1	-
chr13	46038961	46038972	CCGGAAATAGT	1	+
chr13	53226521	53226532	CCGGAAGAGAC	1	+
chr13	74709422	74709433	GAGGAAGCGGG	1	+
chr13	96328446	96328457	GAGGAAGTGGC	1	+
chr13	99097804	99097815	CAGGAAGTGGG	1	-
chr14	102552904	102552915	CCGGAAGCGCG	1	-
chr14	24780632	24780643	CCGGAAGGGGC	1	+
chr14	45431331	45431342	CCGGAAATCCA	1	-
chr14	50583393	50583404	CCGGAAGGCAG	1	+
chr14	53619139	53619150	CCGGAACTGGA	1	+
chr14	54955521	54955532	GCGGAAGCGGC	1	+
chr14	69445223	69445234	CAGGAAGCGGC	1	+
chr14	78226846	78226857	CCGGAAACAGC	1	+
chr14	90865089	90865100	CAGGAAGCGCT	1	-
chr14	91883211	91883222	CAGGAAGTCAC	1	+
chr14	93117743	93117754	CAGGAAGTGGT	1	+
chr14	93673913	93673924	GAGGAAGCGGC	1	-
chr15	100890453	100890464	ACGGAAGCGCT	1	-
chr15	31638854	31638865	ACGGAAGTGAA	1	-
chr15	40987926	40987937	CCGGAAGCCCT	1	-
chr15	41187159	41187170	CCGGAAGGCAC	1	-
chr15	59981165	59981176	CAGGAAGCACC	1	+
chr15	64753153	64753164	GAGGAAGTGGG	1	+
chr15	70551259	70551270	GCGGAAGGGAC	1	+
chr15	73989566	73989577	CCGGAAGCGTC	1	+
chr15	74677626	74677637	GAGGAAGTGAC	1	+
chr15	74696715	74696726	CAGGAAGCAGG	1	-
chr15	75069204	75069215	CAGGAAGGGGC	1	+
chr15	75495211	75495222	CCGGAAGCCCG	1	+
chr15	77713319	77713330	CAGGAAGGGGC	1	-
chr15	77830609	77830620	CAGGAAGTGAG	1	-
chr15	78202841	78202852	CAGGAAGTGTC	1	-
chr15	91415911	91415922	GAGGAAGTGAC	1	+
chr15	99558396	99558407	CCGGAAGAGGC	1	+
chr16	1465118	1465129	GCGGAAGGGCC	1	+
chr16	15684551	15684562	GCGGAAGTACC	1	-
chr16	23194597	23194608	GCGGAAGCCAC	1	-
chr16	2732412	2732423	GCGGAAGTTCC	1	-
chr16	2732505	2732516	CCGGAAGCGTC	1	-
chr16	2867660	2867671	CAGGAAGTAGG	1	-
chr16	30456761	30456772	CAGGAAGAGGC	1	-
chr16	3550118	3550129	CAGGAAGGGGC	1	-
chr16	433437	433448	ACGGAAGTGGC	1	+
chr16	50308395	50308406	CCGGAAGAGCC	1	-
chr16	57554107	57554118	CAGGAAGTGAG	1	-
chr16	578972	578983	CCGGAAGGGAG	1	-
chr16	66587328	66587339	CCGGAAACGAG	1	-
chr16	67449978	67449989	GCGGAAGCGAG	1	+
chr16	67481621	67481632	GAGGAAGTGGC	1	-
chr16	71887502	71887513	GAGGAAGTGAA	1	-
chr16	75279200	75279211	CAGGAAGTGCC	1	+
chr16	76245	76256	CAGGAAGTGGA	1	+
chr16	76303	76314	ACGGAAGCGAG	1	-
chr16	80838448	80838459	CAGGAAGCCGC	1	+
chr16	81040250	81040261	CAGGAAGGGGC	1	+
chr16	88770042	88770053	CAGGAAGTTCC	1	+
chr16	88991743	88991754	CCGGAAGGCAC	1	-
chr16	89038277	89038288	ACGGAAGTGAA	1	+
chr16	89131596	89131607	GCGGAAGCTGG	1	+
chr16	8985477	8985488	CAGGAAGCGAT	1	+
chr17	1465804	1465815	GCGGAAGCGGG	1	-
chr17	17585700	17585711	CAGGAAGCGGC	1	+
chr17	1962401	1962412	CAGGAAGAGGC	1	-
chr17	26133093	26133104	GAGGAAGTGAG	1	+
chr17	30814670	30814681	CCGGAAGGCCA	1	+
chr17	36740766	36740777	CGGGAAGTGGC	1	+
chr17	37010589	37010600	CCGGAAGACGG	1	-
chr17	37400388	37400399	CAGGAAGTGGT	1	-
chr17	37774088	37774099	CAGGAAGTCAG	1	-
chr17	38601724	38601735	GAGGAAGTGGA	1	-
chr17	39846273	39846284	GCGGAAGGGGT	1	+
chr17	40216335	40216346	CAGGAAGCCCC	1	-
chr17	42297938	42297949	CCGGAAACGGC	1	+
chr17	42432084	42432095	CAGGAAGTCGG	1	+
chr17	42706243	42706254	ACGGAAGTGCT	1	+
chr17	43662823	43662834	GCGGAAGGGGA	1	-
chr17	44303102	44303113	CAGGAAGCGAC	1	+
chr17	45812271	45812282	CCGGAAGCAGC	1	-
chr17	4850969	4850980	CCGGAAGTCCC	1	-
chr17	4981488	4981499	GCGGAAGTTCA	1	+
chr17	56404961	56404972	GAGGAAGTGGA	1	-
chr17	56430533	56430544	CCGGAAGCAGC	1	-
chr17	57409529	57409540	GAGGAAGCGGC	1	-
chr17	58469586	58469597	GCGGAAGTGGC	1	-
chr17	58499108	58499119	GCGGAAACGCG	1	-
chr17	62031917	62031928	GAGGAAGTGAC	1	-
chr17	62031948	62031959	CAGGAAGTGAC	1	+
chr17	6544014	6544025	CCGGAAGCGCG	1	-
chr17	66453392	66453403	GCGGAAGCCAC	1	+
chr17	7141131	7141142	GCGGAAGGGGG	1	-
chr17	72740545	72740556	GAGGAAGTGCA	1	-
chr17	72830399	72830410	GCGGAAGCGGC	1	-
chr17	7382275	7382286	CCGGAACCGCC	1	-
chr17	74524368	74524379	CAGGAAGCGGG	1	-
chr17	74524783	74524794	CAGGAAGTGAG	1	-
chr17	75461895	75461906	GAGGAAGTGGG	1	+
chr17	76126737	76126748	CAGGAAGTGCC	1	+
chr17	78234148	78234159	CCGGAAGCCCA	1	-
chr17	7893461	7893472	GCGGAAGTGGC	1	-
chr17	79420904	79420915	CAGGAAGTCGG	1	+
chr17	79481918	79481929	GCGGAAGTAAC	1	+
chr18	11851969	11851980	CAGGAAATGGC	1	+
chr18	19284829	19284840	CAGGAAGCCGG	1	-
chr18	42260434	42260445	CCGGAACCGGG	1	+
chr18	43408000	43408011	CAGGAAGTGGG	1	-
chr18	46475861	46475872	CCGGAAATGAA	1	+
chr18	77385417	77385428	CCGGAAGTTCC	1	+
chr19	12036377	12036388	GCGGAAGCAAC	1	+
chr19	12076080	12076091	CCGGAACCGGC	1	+
chr19	13993092	13993103	GAGGAAGTGGG	1	+
chr19	17347053	17347064	CCGGAAGAGGG	1	+
chr19	18959729	18959740	CCGGAAGCTGG	1	-
chr19	19774645	19774656	CCGGAAGAAGA	1	+
chr19	20748603	20748614	CCGGAAGCCTT	1	+
chr19	23577452	23577463	CCGGAAGGCAG	1	+
chr19	23869996	23870007	CCGGAAGCCAT	1	+
chr19	2494867	2494878	CCGGAAGACCC	1	+
chr19	3285342	3285353	CAGGAAGTGAG	1	-
chr19	34662874	34662885	CAGGAAGGGGC	1	+
chr19	35786946	35786957	CCGGAAGGCCT	1	+
chr19	36390011	36390022	ACGGAAGTGGG	1	-
chr19	4089839	4089850	GAGGAAGTGGT	1	+
chr19	40926933	40926944	CAGGAAGCGCC	1	+
chr19	409435	409446	CCGGAAGAGGG	1	+
chr19	42433253	42433264	CAGGAAGTGGA	1	+
chr19	42438189	42438200	CAGGAAGTGGG	1	+
chr19	42821109	42821120	GCGGAAGTGAG	1	+
chr19	44259167	44259178	CCGGAACCCGC	1	-
chr19	47260721	47260732	GCGGAAGCAAC	1	-
chr19	50934636	50934647	CAGGAAGTTGA	1	+
chr19	51876187	51876198	CAGGAAGCCCC	1	-
chr19	52430061	52430072	CCGGAAAAGGA	1	-
chr19	52531386	52531397	GAGGAAGCGGG	1	-
chr19	53104478	53104489	GCGGAAGCGGG	1	-
chr19	53446382	53446393	CAGGAAGCAGC	1	+
chr19	55591705	55591716	GCGGAAATGGG	1	+
chr19	610301	610312	GCGGAAGTCAG	1	-
chr19	6670240	6670251	CCGGAAGAAGA	1	-
chr19	6863665	6863676	GCGGAAGTGTT	1	-
chr19	771376	771387	CCGGAAGTGGC	1	+
chr2	11483994	11484005	CCGGAAGCAGG	1	+
chr2	11970473	11970484	CAGGAAGTCCA	1	+
chr2	11970525	11970536	CAGGAAGAGGC	1	-
chr2	122407673	122407684	CCGGAAGTAAA	1	+
chr2	128390841	128390852	CCGGAAGCAGC	1	+
chr2	128849172	128849183	GCGGAAGCGAT	1	-
chr2	130913808	130913819	GAGGAAGTGAG	1	-
chr2	131129537	131129548	GCGGAAGTGGC	1	-
chr2	131129798	131129809	GAGGAAGTGAA	1	-
chr2	160143390	160143401	GCGGAAGAGCG	1	-
chr2	163200602	163200613	GCGGAAGGGGG	1	+
chr2	176046182	176046193	GAGGAAGCGGG	1	-
chr2	183580713	183580724	CAGGAAGAGGC	1	+
chr2	183943049	183943060	CAGGAAGCGAG	1	+
chr2	187350900	187350911	CCGGAAGCGGA	1	-
chr2	203736036	203736047	GCGGAAGGGCG	1	-
chr2	208394398	208394409	GAGGAAGCGGG	1	-
chr2	208489363	208489374	GCGGAAGTTGG	1	-
chr2	219082475	219082486	GCGGAAGCAGC	1	+
chr2	232410386	232410397	CAGGAAGAGGC	1	-
chr2	232826605	232826616	GCGGAAGACGC	1	-
chr2	233192044	233192055	CCGGAAGAGGG	1	-
chr2	239069091	239069102	CAGGAAGTGGA	1	+
chr2	241981217	241981228	CAGGAAGTGGG	1	+
chr2	242480364	242480375	CAGGAAGCGGG	1	+
chr2	38830082	38830093	CCGGAAGCCAC	1	-
chr2	62423630	62423641	CCGGAACCGGC	1	-
chr2	71298959	71298970	GAGGAAGTGGA	1	+
chr2	71503952	71503963	CAGGAAGGGGC	1	+
chr2	74781851	74781862	CAGGAAGCGCG	1	+
chr2	8656230	8656241	GAGGAAGTGGA	1	-
chr2	8747251	8747262	GAGGAAGTGGT	1	-
chr20	21284389	21284400	CCGGAAGGCCC	1	+
chr20	23618622	23618633	CCGGAAGGGAT	1	-
chr20	278870	278881	GCGGAAGCTCA	1	-
chr20	31124815	31124826	CCGGAAGGGGG	1	-
chr20	31172608	31172619	CCGGAACTGGC	1	+
chr20	36781152	36781163	CAGGAAGTTGG	1	-
chr20	4667667	4667678	GCGGAAGCGCC	1	-
chr20	4667725	4667736	CCGGAACTCCC	1	-
chr20	4794988	4794999	CAGGAAGTGTC	1	-
chr20	56027094	56027105	GCGGAAGCGCT	1	-
chr20	56884813	56884824	CCGGAAGGCCG	1	+
chr20	57465578	57465589	CAGGAAGTTGA	1	-
chr20	5986719	5986730	CAGGAAGCCGC	1	-
chr20	61810793	61810804	CCGGAAGCCAG	1	+
chr21	34696736	34696747	GAGGAAGTGGC	1	-
chr21	35348083	35348094	GAGGAAGTGGT	1	-
chr21	38593088	38593099	CCGGAAGAGCC	1	+
chr21	44074360	44074371	CAGGAAGCGGC	1	-
chr22	21311924	21311935	CCGGAAGCACC	1	-
chr22	21822360	21822371	GCGGAAGGGGG	1	+
chr22	23480269	23480280	CAGGAAGTGAG	1	+
chr22	23523370	23523381	CCGGAAGCCCC	1	-
chr22	23606925	23606936	CAGGAAGTGGC	1	-
chr22	27068856	27068867	CCGGAAGTCAG	1	+
chr22	29784172	29784183	GCGGAAGCCCC	1	+
chr22	38071103	38071114	CCGGAAGCAAG	1	-
chr22	42815765	42815776	GAGGAAGTGAG	1	-
chr22	43547904	43547915	CAGGAAGCGCG	1	+
chr22	43548238	43548249	CAGGAAGCCCC	1	-
chr22	44577655	44577666	GAGGAAGTGAG	1	+
chr22	50318825	50318836	CCGGAAGGCCA	1	-
chr22	50356873	50356884	GCGGAAGCAGT	1	+
chr22	50449071	50449082	CAGGAAGTCAG	1	-
chr22	50631469	50631480	CAGGAAGCCGC	1	+
chr3	101568953	101568964	GCGGAACCGGC	1	+
chr3	107940976	107940987	CCGGAAGAGCA	1	-
chr3	112738578	112738589	CCGGAAGGGAG	1	+
chr3	113666754	113666765	CCGGAAGCGCG	1	+
chr3	119013476	119013487	GAGGAAGTGAC	1	+
chr3	119217317	119217328	CCGGAAGTCTT	1	+
chr3	119217381	119217392	CAGGAAGTCCC	1	-
chr3	119395988	119395999	CCGGAAGGCAC	1	+
chr3	120315126	120315137	CAGGAAGTGCG	1	-
chr3	120315602	120315613	CAGGAAGTGAT	1	-
chr3	123751825	123751836	CAGGAAGCCGG	1	+
chr3	127266722	127266733	CCGGAAGGGGA	1	-
chr3	128444975	128444986	GCGGAAGTACC	1	-
chr3	13152290	13152301	CAGGAAGTGCA	1	-
chr3	13462747	13462758	CAGGAAGTGGA	1	+
chr3	139048273	139048284	CCGGAAGGGCA	1	+
chr3	141206409	141206420	CCGGAAGCTCC	1	-
chr3	150481092	150481103	CAGGAAGCGCC	1	-
chr3	152552613	152552624	GCGGAAGAGGG	1	+
chr3	158390421	158390432	CCGGAAGCTGC	1	+
chr3	15901692	15901703	CCGGAAGGGCT	1	+
chr3	16926407	16926418	GCGGAAGAAGC	1	+
chr3	186524490	186524501	CCGGAAGGAGT	1	+
chr3	19188528	19188539	CAGGAAGTGCA	1	+
chr3	193855543	193855554	CAGGAAGCGGG	1	-
chr1	10555343	10555354	CAGGAAGTGAA	1	+
chr1	110075126	110075137	CCGGAAATGGA	1	+
chr1	110359245	110359256	GAGGAAGTGAG	1	-
chr1	110448953	110448964	CAGGAAGTGAG	1	-
chr1	111162431	111162442	GCGGAAGGGGA	1	-
chr1	12290987	12290998	CCGGAAGGCGA	1	-
chr1	146714183	146714194	CCGGAAGGGTG	1	+
chr1	154155695	154155706	CCGGAACTCAC	1	+
chr1	154298632	154298643	CAGGAAGGGGC	1	+
chr1	155147032	155147043	GAGGAAGTGGT	1	-
chr1	15744148	15744159	GAGGAAGTGGT	1	+
chr1	168148576	168148587	CCGGAAGTGTG	1	-
chr1	17533708	17533719	CAGGAAGTCAG	1	-
chr1	180600475	180600486	CCGGAAACAGG	1	-
chr1	180991191	180991202	CCGGAAGACAA	1	-
chr1	181906233	181906244	CAGGAAATGGC	1	-
chr1	201083700	201083711	GCGGAAGTGCA	1	-
chr1	205030832	205030843	CCGGAAGAAGG	1	-
chr1	205091141	205091152	GCGGAAGCCGC	1	-
chr1	206860421	206860432	GAGGAAGTGAC	1	+
chr1	212459526	212459537	CCGGAAATCGG	1	+
chr1	226595654	226595665	CCGGAAGCCCG	1	+
chr1	241803712	241803723	GCGGAAGGGGC	1	-
chr1	244615539	244615550	GCGGAAGCGCG	1	+
chr1	24516850	24516861	CAGGAAGTGAT	1	-
chr1	24742628	24742639	CAGGAAGTGAC	1	+
chr1	25053466	25053477	GCGGAAGTGCA	1	-
chr1	26616357	26616368	CAGGAAGTGGA	1	+
chr1	32211393	32211404	CAGGAAGAGGC	1	-
chr1	37980434	37980445	CCGGAAGCCGC	1	-
chr1	40506346	40506357	CCGGAAATGAG	1	-
chr1	40778244	40778255	CCGGAAGGCCA	1	+
chr1	41707063	41707074	CCGGAAACGGG	1	-
chr1	42217850	42217861	GAGGAAGTGAG	1	+
chr1	42922604	42922615	CCGGAAGTGCA	1	-
chr1	50889872	50889883	CAGGAAGTGCA	1	-
chr1	59282137	59282148	CAGGAAGTGCC	1	-
chr1	65432013	65432024	ACGGAAGTGGT	1	-
chr1	9747455	9747466	CCGGAAGTCAC	1	-
chr10	103893796	103893807	ACGGAAGCGCC	1	-
chr10	105210874	105210885	GCGGAAGAGGA	1	-
chr10	121355742	121355753	CAGGAAGTGAC	1	+
chr10	126150295	126150306	CCGGAACTGGG	1	-
chr10	126339614	126339625	CAGGAAGTGGC	1	-
chr10	135039305	135039316	CAGGAAGTGCG	1	+
chr10	25012492	25012503	GAGGAAGCGGG	1	+
chr10	51827581	51827592	GCGGAAGTGGA	1	-
chr10	51827694	51827705	CCGGAAGCCTA	1	-
chr10	73404265	73404276	CAGGAAGTGAT	1	-
chr10	81947726	81947737	CCGGAAGGAAG	1	+
chr10	92923241	92923252	CAGGAAGCCGC	1	-
chr10	94449611	94449622	CAGGAAGGGGC	1	+
chr11	117477987	117477998	CAGGAAGCGGG	1	+
chr11	118272067	118272078	GCGGAAATGCG	1	-
chr11	118272317	118272328	CCGGAAGGACC	1	-
chr11	118272569	118272580	CAGGAAGCAGG	1	+
chr11	118889441	118889452	CCGGAACCGCA	1	-
chr11	124631468	124631479	CAGGAAGCAGG	1	+
chr11	124933291	124933302	CCGGAAGAACC	1	-
chr11	133818152	133818163	GCGGAAGAGGG	1	+
chr11	1674162	1674173	GCGGAAGCCCT	1	+
chr11	1974887	1974898	CCGGAAGACAA	1	-
chr11	209311	209322	CCGGAAGGTGG	1	+
chr11	33061260	33061271	GCGGAAGCCGG	1	-
chr11	36531324	36531335	CAGGAAGCGAG	1	+
chr11	371390	371401	CAGGAAGTGGA	1	-
chr11	3875788	3875799	CAGGAAGTGCA	1	+
chr11	3876334	3876345	GCGGAAGCCGA	1	+
chr11	57509488	57509499	CAGGAAGCGCT	1	+
chr11	61160660	61160671	CCGGAAGGCAG	1	-
chr11	61196711	61196722	CCGGAAGGAAG	1	+
chr11	62610104	62610115	CCGGAAGTCCG	1	+
chr11	64569345	64569356	CAGGAAGTGAC	1	+
chr11	64569375	64569386	CCGGAAGCAGT	1	-
chr11	64993008	64993019	CCGGAACTGCG	1	-
chr11	65790011	65790022	GCGGAAGGGCC	1	-
chr11	66462457	66462468	CAGGAAGTGGC	1	-
chr11	6668414	6668425	GAGGAAGTGAG	1	+
chr11	67274404	67274415	CAGGAAGCGCC	1	-
chr11	67416823	67416834	CAGGAAGCACC	1	-
chr11	67770348	67770359	CCGGAAGCCTG	1	-
chr11	70244475	70244486	CCGGAAGTAGC	1	-
chr11	72498563	72498574	CCGGAAGGAGA	1	-
chr11	75051893	75051904	GAGGAAGTGGG	1	-
chr11	75141098	75141109	CAGGAAGTCGG	1	+
chr11	7534908	7534919	CCGGAAGGGGG	1	+
chr11	833228	833239	GCGGAAGGGCA	1	-
chr11	8854571	8854582	CAGGAAGCAGG	1	+
chr12	1058689	1058700	CCGGAAGCTGA	1	+
chr12	106643698	106643709	GCGGAAATGGG	1	+
chr12	109592385	109592396	CCGGAAGGCGG	1	+
chr12	1100516	1100527	GCGGAAGTCGC	1	+
chr12	110939401	110939412	CAGGAAGTAGC	1	-
chr12	111494674	111494685	CAGGAAGTGGC	1	+
chr12	111494736	111494747	CAGGAAGTAGC	1	+
chr12	115812996	115813007	CCGGAAACCCC	1	-
chr12	120663864	120663875	CCGGAACTAGA	1	+
chr12	122211273	122211284	CCGGAAGACAG	1	-
[truncated: 2,159 more rows]
