# Supplementary material for: Relationship between histone modifications and transcription factor binding is protein family specific
Source: Genome Res. 2018 Mar;28(3):321–33. doi: 10.1101/gr.220079.116 (PMC5848611; doi:10.1101/gr.220079.116)
Supplement: Supplemental Material [file supp_gr.220079.116_Supplemental_Material.zip › Supplemental_Material/get_HM_pattern_gm12878.sh]

#!/bin/sh

tf=$1
folder=$2

awk '$1==1{print $_}' $folder/$tf/$tf.00000000001 > $folder/$tf/BS_10_HM.txt
awk '$1==0{print $_}' $folder/$tf/$tf.00000000001 > $folder/$tf/non-BS_10_HM.txt
