# Supplementary material for: Relationship between histone modifications and transcription factor binding is protein family specific
Source: Genome Res. 2018 Mar;28(3):321–33. doi: 10.1101/gr.220079.116 (PMC5848611; doi:10.1101/gr.220079.116)
Supplement: Supplemental Material [file supp_gr.220079.116_Supplemental_Material.zip › Supplemental_Material/JUND/BS.bed]

chr12	25207912	25207923	TCTGACTCAGA	1	-
chr19	6613899	6613910	AATGACTCATT	1	-
chr1	68195772	68195783	AGTGACTCATT	1	-
chr21	26799006	26799017	GGTGACTCAGC	1	+
chr3	190966088	190966099	TATGACTCATT	1	+
chr7	120044250	120044261	AGTGACTCATT	1	-
chr7	92264385	92264396	AATGAGTCATC	1	-
chr10	6100926	6100937	GCTGATTCATA	1	-
chr11	74814693	74814704	TCTGAGTCATA	1	-
chr12	109088669	109088680	TATGAGTCACG	1	+
chr12	31916187	31916198	TATGAGTCATC	1	-
chr12	92528804	92528815	ACTGACTCATA	1	-
chr14	63935173	63935184	GCTGACTCATC	1	-
chr15	38601271	38601282	GATGACTAATG	1	+
chr15	42485777	42485788	AATGACTAATG	1	-
chr16	75053216	75053227	GGTGACTCATA	1	-
chr18	2978386	2978397	AGTGAGTCATA	1	-
chr18	3250896	3250907	TATGACTCATT	1	+
chr18	56239602	56239613	GCTGAGTCATA	1	-
chr1	172311977	172311988	ACTGACTCATA	1	-
chr1	33924315	33924326	GGTGACTCATA	1	+
chr1	79659053	79659064	GCTGAGTCATA	1	+
chr2	13645104	13645115	AGTGATTCATA	1	-
chr2	58262702	58262713	GCTGATTCATT	1	-
chr3	143550272	143550283	AATGAGTCATC	1	-
chr3	178250381	178250392	TATGAGTCATC	1	-
chr3	179687524	179687535	AGTGACTCAGC	1	-
chr4	106113273	106113284	TCTGACTAATG	1	-
chr4	39034603	39034614	AATGAGTCATG	1	-
chr4	48249378	48249389	GCTGAGTCATA	1	-
chr5	118733381	118733392	GCTGACTCATT	1	-
chr5	168003179	168003190	TATGAGTCATC	1	-
chr5	54599238	54599249	GATGAGTAATA	1	+
chr5	88123949	88123960	TCTGAGTCATC	1	+
chr5	95263691	95263702	TATGATTCATT	1	+
chr6	141702438	141702449	TATGACTCATT	1	-
chr6	252119	252130	GATGATTCATA	1	+
chr7	120042702	120042713	GATGATTCATT	1	+
chr7	130716276	130716287	AATGAGTAATA	1	+
chr7	21404519	21404530	ACTGAGTCATA	1	-
chr7	69165196	69165207	TATGAGTAATG	1	+
chr8	100510969	100510980	TCTGAGTCATG	1	+
chr8	100668988	100668999	ACTGACTCATG	1	+
chr8	128218483	128218494	TGTGAGTCAGA	1	+
chr8	6598867	6598878	GCTGACTCATA	1	-
chr9	35273169	35273180	TGTGAGTCATA	1	+
chr10	114279129	114279140	GGTGAGTCATA	1	-
chr10	11559314	11559325	AATGAGTAATA	1	-
chr10	120458169	120458180	TGTGACTCATT	1	-
chr10	17553533	17553544	TATGACTCATT	1	+
chr10	17697743	17697754	AATGACTCATA	1	-
chr10	22888106	22888117	GGTGAGTCATA	1	-
chr10	34664103	34664114	TGTGACTAATA	1	+
chr10	38336794	38336805	TATGACTCATG	1	-
chr10	49599430	49599441	AATGAGTCATC	1	+
chr10	58079281	58079292	AGTGAGTCAGA	1	-
chr10	63761928	63761939	AATGACTAATA	1	-
chr10	64996322	64996333	GGTGACTCAGT	1	-
chr10	65467296	65467307	AGTGACTCATT	1	+
chr10	75240079	75240090	GGTGACTCAGA	1	-
chr10	75816044	75816055	TATGACTCATT	1	+
chr10	76358715	76358726	AATGACTCATG	1	-
chr10	90169233	90169244	TGTGAGTCATG	1	+
chr10	90661568	90661579	TGTGACTCATT	1	-
chr10	93971191	93971202	TCTGAGTCATA	1	-
chr11	100796834	100796845	TATGACTCATC	1	+
chr11	102435061	102435072	GGTGAGTCATC	1	-
chr11	108604520	108604531	TCTGAGTCATC	1	+
chr11	111203093	111203104	TATGAGTAATC	1	-
chr11	112043267	112043278	GGTGAGTAATT	1	-
chr11	123323802	123323813	AATGACTCATA	1	+
chr11	132783325	132783336	TATGAGTCATC	1	+
chr11	18600884	18600895	GCTGAGTCATA	1	+
chr11	32728712	32728723	TATGACTCATC	1	-
chr11	33797543	33797554	TCTGACTCATC	1	+
chr11	56392279	56392290	AATGACTAATC	1	-
chr11	60077099	60077110	AATGACTCATC	1	-
chr11	71673772	71673783	GCTGAGTCATG	1	+
chr11	72099254	72099265	AGTGACTCATC	1	+
chr11	94202807	94202818	GGTGACTCATT	1	-
chr11	9484857	9484868	GCTGAGTCATA	1	+
chr11	95922672	95922683	TATGACTAATT	1	+
chr12	102213488	102213499	GCTGACTAATC	1	+
chr12	10282912	10282923	GCTGACTCAGG	1	+
chr12	109329110	109329121	AGTGATTCATT	1	+
chr12	112521913	112521924	GGTGACTCAGA	1	+
chr12	121108612	121108623	GCTGACTCATA	1	+
chr12	125404822	125404833	ACTGACTCACC	1	-
chr12	18318688	18318699	AATGATTCATT	1	-
chr12	2104896	2104907	GCTGACTCATC	1	+
chr12	26673946	26673957	AGTGACTCATA	1	-
chr12	29219381	29219392	GATGACTCATC	1	+
chr12	31899925	31899936	AGTGACTCATC	1	-
chr12	56017964	56017975	AATGACTCATT	1	-
chr12	65271318	65271329	TATGACTAATA	1	+
chr12	68684098	68684109	TGTGACTCAGC	1	-
chr12	78389397	78389408	TATGATTCATC	1	-
chr12	81287004	81287015	AATGATTCATA	1	+
chr12	92890710	92890721	GCTGAGTCATA	1	+
chr12	94699478	94699489	AATGACTCATT	1	-
chr12	99775983	99775994	GGTGAGTCATA	1	+
chr12	99830587	99830598	AATGACTCATC	1	+
chr13	24325514	24325525	ACTGACTCACC	1	-
chr13	29282337	29282348	GCTGAGTCATA	1	+
chr13	41593478	41593489	TATGACTCATA	1	-
chr13	42490891	42490902	TATGACTCATG	1	-
chr13	42952096	42952107	GATGAGTAATT	1	+
chr13	43570834	43570845	GGTGACTCATA	1	-
chr13	46929049	46929060	TCTGACTCATG	1	+
chr13	47258191	47258202	TATGAGTAATC	1	-
chr13	49657511	49657522	TATGAGTCATC	1	+
chr13	50940141	50940152	TGTGACTCATT	1	-
chr14	21732452	21732463	GATGACTCATC	1	+
chr14	23006028	23006039	GGTGACTCACG	1	-
chr14	31089536	31089547	TATGAGTCATG	1	-
chr14	32675400	32675411	AATGACTCATC	1	-
chr14	52372665	52372676	TGTGAGTCATT	1	+
chr14	53611142	53611153	AGTGACTCATA	1	-
chr14	54122015	54122026	TCTGATTCATT	1	-
chr14	60656856	60656867	AATGAGTCATC	1	+
chr14	63938202	63938213	AATGAGTCATC	1	+
chr15	23092647	23092658	GCTGAGTCATA	1	-
chr15	44600698	44600709	TGTGAGTAATG	1	+
chr15	45019016	45019027	GGTGAGTCATG	1	+
chr15	56664120	56664131	TGTGAGTCATG	1	-
chr15	57445620	57445631	TATGACTCATG	1	-
chr15	58119421	58119432	TATGACTCATA	1	+
chr15	59661997	59662008	TGTGACTCATA	1	-
chr15	60547797	60547808	TATGACTCATG	1	+
chr15	63504581	63504592	TCTGACTCATA	1	+
chr15	64864431	64864442	GATGACTAATT	1	+
chr15	78595062	78595073	TATGAGTCATG	1	+
chr15	81344571	81344582	TGTGACTCATA	1	-
chr16	10060849	10060860	AGTGACTCATG	1	-
chr16	14101455	14101466	GCTGAGTCATA	1	+
chr16	1772342	1772353	GGTGACTCATT	1	-
chr16	56979089	56979100	GGTGAGTCATT	1	-
chr16	81872611	81872622	TGTGAGTCATA	1	-
chr17	10053526	10053537	AATGAGTCATC	1	-
chr17	16868164	16868175	GCTGAGTCATC	1	+
chr17	16879833	16879844	TCTGAGTCATC	1	-
chr17	38309780	38309791	GCTGAGTCATG	1	+
chr17	57906823	57906834	AGTGACTCAGA	1	-
chr17	62631966	62631977	GCTGAGTCATG	1	+
chr17	63023638	63023649	AATGACTCATG	1	-
chr17	8824575	8824586	AGTGAGTAATA	1	-
chr18	10838780	10838791	TCTGACTCATT	1	-
chr18	13019581	13019592	TCTGACTCATA	1	+
chr18	28810690	28810701	AGTGAGTCATA	1	+
chr18	34586873	34586884	TGTGAGTCATA	1	-
chr18	49265864	49265875	AATGAGTCATG	1	+
chr18	51736383	51736394	AATGACTAATA	1	-
chr18	56219367	56219378	TCTGAGTCAGC	1	-
chr18	57553169	57553180	AGTGATTCATT	1	+
chr18	57620421	57620432	AGTGAGTCATA	1	-
chr18	60452103	60452114	TATGACTCATT	1	-
chr18	61500043	61500054	AGTGACTCATT	1	-
chr18	9055496	9055507	GATGACTAATA	1	-
chr18	9117423	9117434	TATGACTCATT	1	+
chr19	50448055	50448066	GCTGACTCATA	1	-
chr1	12494427	12494438	ACTGACTCATT	1	-
chr1	160423365	160423376	TATGAGTAATC	1	-
chr1	161714060	161714071	TATGACTCATC	1	+
chr1	16871138	16871149	TGTGACTCAGA	1	+
chr1	169359733	169359744	GGTGACTAATA	1	-
chr1	172366612	172366623	TGTGACTCATC	1	+
chr1	180260394	180260405	GCTGAGTCATA	1	+
chr1	192528714	192528725	TGTGATTCATG	1	+
chr1	198610941	198610952	TATGACTCATA	1	-
chr1	198638366	198638377	AATGACTAATG	1	+
chr1	205569466	205569477	GATGATTCATT	1	-
chr1	216179442	216179453	AATGACTCATC	1	+
chr1	221927764	221927775	TATGACTAATT	1	-
chr1	222051689	222051700	CATGACTCATG	1	+
chr1	32357045	32357056	TGTGATTCATT	1	-
chr1	34826411	34826422	TCTGACTCAGC	1	+
chr1	42335939	42335950	GGTGACTCATT	1	+
chr1	56601215	56601226	TCTGACTCAGG	1	-
chr1	63087856	63087867	GCTGAGTCATT	1	+
chr1	65889779	65889790	TGTGACTCAGA	1	+
chr1	79507995	79508006	AGTGACTCATC	1	+
chr1	89506870	89506881	TATGAGTCATG	1	+
chr1	93050182	93050193	GGTGACTCATT	1	+
chr20	2812809	2812820	TATGAGTCATC	1	-
chr20	46127148	46127159	AATGATTCATA	1	-
chr20	48417365	48417376	TATGAGTCATC	1	+
chr20	52660969	52660980	TATGAGTCATG	1	+
chr20	8721142	8721153	GGTGACTCAGA	1	-
chr21	15906512	15906523	AATGACTAATG	1	-
chr21	26549017	26549028	AATGACTCATT	1	+
chr21	26563630	26563641	AATGACTCATG	1	+
chr21	26670957	26670968	GCTGACTCATT	1	+
chr21	36012731	36012742	GCTGAGTCATA	1	+
chr22	32879007	32879018	TCTGACTCATT	1	-
chr2	102697147	102697158	GCTGAGTCATA	1	-
chr2	113413647	113413658	AATGACTAATA	1	+
chr2	120405252	120405263	TCTGAGTCATT	1	+
chr2	13620404	13620415	AATGACTCATG	1	+
chr2	148386686	148386697	TCTGACTCATT	1	+
chr2	149416885	149416896	AATGAGTCATC	1	-
chr2	153354062	153354073	TCTGACTCATT	1	+
chr2	153469994	153470005	TGTGACTCATA	1	+
chr2	160817193	160817204	AATGAGTCATC	1	-
chr2	165753331	165753342	TGTGACTCATA	1	-
chr2	169352219	169352230	GATGACTCATG	1	+
chr2	180104093	180104104	GATGACTCATC	1	-
chr2	183959032	183959043	TATGACTCATT	1	-
chr2	188941584	188941595	TATGACTCATT	1	-
chr2	190309254	190309265	AATGAGTCATC	1	+
chr2	202117412	202117423	AATGAGTCATC	1	-
chr2	204884517	204884528	AATGACTCATT	1	+
chr2	208192396	208192407	TCTGACTCATT	1	-
chr2	208195766	208195777	ACTGATTCATT	1	-
chr2	22147686	22147697	AATGACTCATC	1	-
chr2	230865514	230865525	CCTGAGTCATG	1	-
chr2	234428915	234428926	AGTGAGTCATA	1	+
chr2	32940843	32940854	TGTGACTAATA	1	-
chr2	48341577	48341588	TCTGAGTCATC	1	-
chr2	53161786	53161797	TATGACTCATA	1	+
chr2	53979066	53979077	TCTGACTAATC	1	-
chr2	58246530	58246541	TATGAGTCATG	1	-
chr2	73091791	73091802	GCTGATTCATC	1	+
chr2	74811373	74811384	GCTGAGTCATT	1	-
chr2	76072035	76072046	AATGATTCATC	1	-
chr2	76677530	76677541	ACTGAGTCATT	1	+
chr2	7898444	7898455	TCTGAGTCATT	1	-
chr2	8342478	8342489	TATGAGTCATC	1	-
chr2	9692892	9692903	TATGACTCATA	1	+
chr2	98583534	98583545	TCTGACTCACC	1	-
chr3	105442229	105442240	ACTGAGTCATT	1	-
chr3	106021510	106021521	AGTGACTCAGC	1	+
chr3	107399725	107399736	AATGACTCATC	1	+
chr3	111442614	111442625	AATGAGTCATG	1	-
chr3	121717286	121717297	AGTGACTCACT	1	+
chr3	121800642	121800653	TCTGACTCACC	1	+
chr3	122308307	122308318	TGTGACTCAGC	1	-
chr3	141738777	141738788	TCTGACTCAGC	1	-
chr3	143568918	143568929	GATGACTAATA	1	+
chr3	146269113	146269124	AATGAGTCATC	1	-
chr3	14730877	14730888	GGTGATTCACT	1	-
chr3	150083271	150083282	AATGAGTCATC	1	+
chr3	152020427	152020438	TATGACTCATG	1	+
chr3	152848523	152848534	TGTGAGTCATA	1	-
chr3	156777644	156777655	TCTGATTCATG	1	-
chr3	15810659	15810670	AGTGAGTCATC	1	+
chr3	15847547	15847558	TCTGAGTCATT	1	-
chr3	159637831	159637842	GCTGAGTCATA	1	-
chr3	16351261	16351272	TGTGACTCATT	1	+
chr3	167779317	167779328	TATGAGTAATG	1	-
chr3	168425890	168425901	AATGACTCATC	1	-
chr3	174912121	174912132	TATGATTCATC	1	-
chr3	189112639	189112650	TCTGACTAATG	1	-
chr3	23367403	23367414	TGTGAGTAATG	1	+
chr3	37216379	37216390	TGTGATTCATT	1	-
chr3	41649996	41650007	AATGAGTAATC	1	+
chr3	47507888	47507899	AATGACTCATC	1	-
chr3	72893759	72893770	GATGACTCATC	1	+
chr3	94315923	94315934	TCTGAGTCATT	1	+
chr3	98255586	98255597	TGTGATTCATC	1	+
chr3	98275215	98275226	ACTGACTCATT	1	+
chr3	99806320	99806331	AATGACTAATG	1	+
chr4	101935770	101935781	AATGATTCATA	1	+
chr4	101942313	101942324	AATGACTCATT	1	+
chr4	103456716	103456727	AATGAGTCATC	1	-
chr4	10657815	10657826	TATGACTCATT	1	+
chr4	10731946	10731957	TATGACTCATC	1	+
chr4	113120819	113120830	AATGACTCATC	1	-
chr4	138924584	138924595	TGTGAGTCATT	1	+
chr4	145888533	145888544	AATGACTCAGG	1	-
chr4	146729665	146729676	AATGACTCATC	1	-
chr4	151951245	151951256	TATGACTCATG	1	-
chr4	160028867	160028878	TATGACTCACG	1	-
chr4	171627104	171627115	GGTGATTCATT	1	+
chr4	174288550	174288561	AATGATTCATT	1	-
chr4	26748591	26748602	GATGATTCATA	1	+
chr4	36287907	36287918	AATGACTCATT	1	-
chr4	38890957	38890968	GATGAGTCATG	1	+
chr4	42462203	42462214	TATGAGTCAGG	1	-
chr4	53508300	53508311	TCTGACTCATC	1	-
chr4	72978460	72978471	TGTGAGTCATG	1	+
chr4	74401892	74401903	AGTGACTCATC	1	-
chr4	87478873	87478884	ACTGACTCATC	1	+
chr4	87878542	87878553	TCTGAGTCATG	1	+
chr5	108056283	108056294	GGTGAGTCATC	1	-
chr5	108154517	108154528	AGTGACTCACC	1	+
chr5	108497981	108497992	AATGACTAATT	1	-
chr5	116032276	116032287	AATGACTAATT	1	-
chr5	122063135	122063146	AGTGACTCATA	1	-
chr5	123863457	123863468	TCTGACTCAGT	1	-
chr5	130731845	130731856	GATGAGTAATT	1	-
chr5	135477560	135477571	AATGACTCATG	1	+
chr5	142388786	142388797	TCTGACTCAGG	1	+
chr5	142975157	142975168	AATGACTCATC	1	+
chr5	144436549	144436560	AGTGACTCATA	1	+
chr5	156347760	156347771	TCTGAGTCATC	1	+
chr5	157030615	157030626	TCTGAGTCATA	1	-
chr5	17343998	17344009	TGTGAGTCATC	1	-
chr5	32542873	32542884	TATGACTCATC	1	+
chr5	44886160	44886171	GATGACTCATC	1	+
chr5	55354435	55354446	GGTGACTCATT	1	+
chr5	55361036	55361047	TATGATTCATT	1	-
chr5	61649970	61649981	GCTGATTCATT	1	-
chr5	74862885	74862896	TATGAGTCATG	1	+
chr5	88393105	88393116	TATGACTCATA	1	-
chr5	89226729	89226740	TGTGACTCATC	1	+
chr5	94950933	94950944	GCTGAGTCATA	1	-
chr5	95051704	95051715	AGTGAGTCATA	1	-
chr5	95992970	95992981	GGTGACTCACC	1	-
chr5	97174108	97174119	AATGACTCATA	1	-
chr6	113966247	113966258	TATGACTAATG	1	+
chr6	119217826	119217837	GCTGAGTCATA	1	+
chr6	135415871	135415882	TATGACTCATA	1	+
chr6	137583112	137583123	TATGATTCACC	1	-
chr6	143143585	143143596	TGTGATTCATA	1	-
chr6	143689715	143689726	GCTGACTCATT	1	-
chr6	144935166	144935177	TCTGACTCATA	1	-
chr6	151949043	151949054	AATGAGTCATG	1	-
chr6	154619596	154619607	TATGACTCATG	1	-
chr6	157864610	157864621	TGTGAGTCATT	1	-
chr6	158182542	158182553	GGTGACTCATA	1	-
chr6	161459541	161459552	TCTGAGTCATA	1	+
chr6	53096640	53096651	TATGAGTCAGG	1	+
chr6	56631718	56631729	ACTGACTCATT	1	-
chr6	64976302	64976313	AGTGAGTAATG	1	+
chr6	76206253	76206264	GATGAGTCATG	1	+
chr6	85042586	85042597	TCTGACTCATT	1	+
chr6	90070489	90070500	TGTGACTCATT	1	+
chr6	96753088	96753099	TGTGAGTCACC	1	+
chr7	102475582	102475593	AGTGATTCATT	1	+
chr7	114195038	114195049	TATGAGTCATC	1	+
chr7	128984432	128984443	GCTGACTCATC	1	-
chr7	140576685	140576696	TCTGAGTCATA	1	+
chr7	150137242	150137253	TATGACTAATG	1	+
chr7	28077117	28077128	GGTGAGTCATG	1	+
chr7	28191748	28191759	TCTGATTCATC	1	-
chr7	37758918	37758929	GATGACTAATC	1	-
chr7	38211758	38211769	TATGACTCATC	1	-
chr7	39629522	39629533	GGTGAGTCATA	1	-
chr7	43874501	43874512	TATGACTCATT	1	+
chr7	44775166	44775177	AATGATTCATG	1	-
chr7	46331407	46331418	ACTGACTCAGC	1	+
chr7	65263571	65263582	GATGACTAATC	1	-
chr7	90446262	90446273	TATGAGTCATC	1	+
chr7	92271671	92271682	GATGACTAATC	1	-
chr7	92597929	92597940	AATGACTAATA	1	-
chr7	95146935	95146946	AATGAGTCATC	1	+
chr8	105187966	105187977	TATGACTCATC	1	-
chr8	105677635	105677646	AGTGAGTCATG	1	+
chr8	116231323	116231334	AATGACTCATT	1	-
chr8	117740972	117740983	TATGACTCATC	1	-
chr8	129184402	129184413	GCTGACTCATT	1	+
chr8	131144263	131144274	GGTGAGTAATT	1	-
chr8	38153592	38153603	ACTGAGTCATA	1	+
chr8	42013307	42013318	TATGACTCATT	1	-
chr8	59555041	59555052	AATGAGTCATG	1	-
chr8	70879471	70879482	AATGATTCATC	1	-
chr8	72170492	72170503	AATGACTCATT	1	+
chr8	78031221	78031232	TGTGAGTCATA	1	+
chr8	8869775	8869786	AATGACTCATA	1	+
chr8	94892727	94892738	TATGACTCATC	1	+
chr9	111873182	111873193	GCTGACTCATA	1	-
chr9	117457290	117457301	AGTGAGTCATT	1	+
chr9	121157813	121157824	GCTGAGTCATA	1	+
chr9	123980340	123980351	TGTGAGTCAGG	1	-
chr9	130795601	130795612	TATGACTAATA	1	+
chr9	1879757	1879768	TGTGAGTCATA	1	-
chr9	20570925	20570936	TATGACTCATC	1	-
chr9	21761518	21761529	GGTGATTCAGG	1	-
chr9	22240805	22240816	TATGACTCATT	1	+
chr9	30075685	30075696	TGTGACTCATT	1	+
chr9	36550804	36550815	GCTGAGTCATA	1	+
chr9	4530557	4530568	TCTGACTCAGA	1	-
chr9	74473924	74473935	AATGACTCATC	1	-
chr9	75764592	75764603	GGTGAGTCATT	1	+
chr9	77387258	77387269	AATGACTCATA	1	+
chr9	79056566	79056577	TGTGAGTCATA	1	+
chr9	88956095	88956106	AGTGAGTAATT	1	-
chrX	114851474	114851485	GGTGACTCATA	1	+
chrX	122558584	122558595	GCTGAGTCATT	1	+
chrX	13094935	13094946	ACTGACTCATA	1	-
chrX	46564471	46564482	TCTGACTCATC	1	-
chrX	46814478	46814489	AATGACTCAGG	1	-
chr10	109201879	109201890	TCTGAGTCATA	1	-
chr10	115548585	115548596	AATGACTCATA	1	+
chr10	121464170	121464181	TCTGACTCATT	1	-
chr10	17258357	17258368	GGTGACTCATG	1	-
chr10	31642658	31642669	GCTGACTCATA	1	-
chr10	4173900	4173911	AATGACTCATG	1	-
chr10	64003166	64003177	GCTGACTCATT	1	+
chr10	74357894	74357905	GATGACTAATA	1	-
chr10	79805205	79805216	GATGAGTAATT	1	+
chr10	92079433	92079444	AATGAGTCATC	1	+
chr10	9655511	9655522	GCTGAGTCATT	1	+
chr10	98348872	98348883	TATGATTCATT	1	-
chr11	10548939	10548950	TATGACTCATT	1	-
chr11	111280835	111280846	AATGACTAATT	1	-
chr11	111700028	111700039	TGTGACTAATG	1	-
chr11	12196258	12196269	GCTGAGTCATA	1	+
chr11	132213509	132213520	AATGACTAATG	1	-
chr11	83295229	83295240	AGTGACTCATT	1	-
chr11	9587709	9587720	ACTGAGTCATC	1	+
chr12	107304165	107304176	TGTGACTCACA	1	-
chr12	110969839	110969850	TATGACTCATT	1	-
chr12	123205902	123205913	AATGATTCATT	1	-
chr12	124296685	124296696	TATGACTCACG	1	+
chr12	127526710	127526721	ACTGACTCAGA	1	+
chr12	13247539	13247550	TGTGAGTCATC	1	+
chr12	14374259	14374270	TGTGACTCATT	1	-
chr12	24992456	24992467	GATGAGTAATT	1	-
chr12	26471293	26471304	TATGACTCATG	1	-
chr12	31902260	31902271	GCTGAGTCATT	1	+
chr12	775995	776006	AGTGAGTCATC	1	-
chr12	783873	783884	AATGACTCACG	1	-
chr12	78851895	78851906	ACTGACTCATT	1	+
chr12	853274	853285	AATGACTAATG	1	+
chr12	90150715	90150726	GCTGACTCATG	1	+
chr12	90250358	90250369	GATGATTCATC	1	+
chr12	92933152	92933163	CGTGAGTCATG	1	+
chr12	92945919	92945930	AATGATTCATC	1	+
chr12	95497186	95497197	TATGACTCATA	1	-
chr12	96896509	96896520	AGTGACTCATT	1	+
chr13	27705598	27705609	AATGACTCATG	1	-
chr13	31004582	31004593	AATGACTCATA	1	-
chr13	31314368	31314379	GCTGACTCATA	1	+
chr13	33479446	33479457	TGTGAGTCATA	1	+
chr13	43072129	43072140	TCTGAGTCATT	1	-
chr13	47536024	47536035	TATGACTCATC	1	+
chr13	79960123	79960134	AATGACTCATC	1	+
chr13	96231862	96231873	TGTGATTCATA	1	-
chr13	99974630	99974641	ACTGAGTCATT	1	+
chr14	24075411	24075422	TGTGAGTCAGA	1	-
chr14	62334117	62334128	GGTGACTCATT	1	+
chr14	71964593	71964604	TCTGAGTCATA	1	+
chr14	72423794	72423805	AGTGACTCAGA	1	+
chr14	73757201	73757212	TCTGACTCAGA	1	+
chr15	52305473	52305484	AGTGAGTCATT	1	-
chr15	59543632	59543643	TATGATTCATA	1	+
chr15	60952887	60952898	TGTGACTCATA	1	+
chr15	64539086	64539097	GCTGACTCATC	1	+
chr15	71969317	71969328	TATGACTCATC	1	-
chr15	72520847	72520858	AGTGAGTCAGA	1	-
chr15	85861853	85861864	ACTGACTCATA	1	-
chr15	90395007	90395018	TATGAGTCAGG	1	+
chr16	12844281	12844292	TGTGATTCAGG	1	+
chr16	18957435	18957446	TCTGACTCAGG	1	+
chr16	30482515	30482526	AATGACTAATA	1	+
chr16	31888959	31888970	TCTGACTCAGC	1	-
chr16	50298404	50298415	GCTGAGTCATT	1	+
chr16	9141873	9141884	GATGACTCATC	1	-
chr17	15734629	15734640	ACTGAGTCATT	1	+
chr17	25798883	25798894	GCTGACTCATC	1	+
chr17	36208915	36208926	TATGACTCATC	1	+
chr17	39071722	39071733	TGTGACTCATT	1	-
chr17	46993343	46993354	AGTGACTCACC	1	-
chr18	10951145	10951156	TATGACTAATT	1	+
chr18	33157359	33157370	ACTGAGTCATT	1	+
chr18	54376818	54376829	AATGACTCATC	1	+
chr18	56230701	56230712	ACTGACTCATT	1	+
chr1	101701219	101701230	TCTGAGTCATT	1	+
chr1	109094337	109094348	TCTGATTCATT	1	+
chr1	160402360	160402371	AATGAGTCAGG	1	+
chr1	183810927	183810938	TGTGAGTCAGC	1	+
chr1	192486248	192486259	AATGAGTAATA	1	-
chr1	198322165	198322176	GATGATTCAGC	1	-
chr1	200452793	200452804	AGTGAGTCATT	1	+
chr1	212464171	212464182	AATGAGTCATC	1	-
chr1	236162902	236162913	TCTGAGTCATC	1	-
chr1	243759796	243759807	TATGACTAATG	1	-
chr1	246183827	246183838	AATGAGTCAGG	1	-
chr1	40707595	40707606	AGTGACTCAGA	1	+
chr1	44235385	44235396	GATGACTAATT	1	-
chr1	78236218	78236229	TCTGACTCATA	1	+
chr1	8054373	8054384	AATGACTAATG	1	+
chr1	83966783	83966794	AATGAGTAATG	1	-
chr1	84854702	84854713	AATGACTCATG	1	+
chr1	85065267	85065278	TCTGACTCATA	1	+
chr1	90135964	90135975	GCTGACTCATT	1	+
chr1	93441244	93441255	AATGACTAACC	1	-
chr20	14810704	14810715	AATGATTCATA	1	+
chr20	20469908	20469919	GATGACTAATA	1	+
chr20	21055801	21055812	AGTGAGTCATA	1	-
chr20	4063319	4063330	AATGACTCATC	1	-
chr20	52543391	52543402	GCTGATTCATG	1	-
chr20	52621075	52621086	AATGACTCATC	1	-
chr21	19157158	19157169	GGTGAGTCATG	1	+
chr21	26829862	26829873	TATGATTCATA	1	-
chr21	45033863	45033874	TCTGAGTCATA	1	-
chr22	25968786	25968797	GGTGATTCATT	1	+
chr22	40306325	40306336	GCTGACTCATA	1	+
chr2	101204694	101204705	TATGACTCATC	1	-
chr2	102699669	102699680	ACTGACTCATT	1	+
chr2	111858585	111858596	AATGACTCATC	1	-
chr2	11667307	11667318	AATGACTAATT	1	-
chr2	120331892	120331903	AATGATTCATT	1	+
chr2	135441374	135441385	AGTGACTCATT	1	+
chr2	137120406	137120417	AATGAGTCATG	1	+
chr2	153549694	153549705	TCTGACTCATA	1	+
chr2	157333505	157333516	AGTGATTCATT	1	+
chr2	161960929	161960940	AGTGAGTCAGA	1	+
chr2	162023641	162023652	TGTGAGTAATT	1	-
chr2	179347389	179347400	TATGACTCATC	1	-
chr2	181971738	181971749	AGTGACTCATT	1	-
chr2	191448043	191448054	AATGACTCATT	1	-
chr2	198080994	198081005	AATGACTCATT	1	-
chr2	203645632	203645643	TATGATTCATC	1	+
chr2	207226328	207226339	TATGAGTCATG	1	+
chr2	219094232	219094243	ACTGAGTCATA	1	-
chr2	224761689	224761700	TATGACTAATT	1	-
chr2	231454415	231454426	ACTGACTCACC	1	+
chr2	233101099	233101110	AGTGAGTCATA	1	+
chr2	24800588	24800599	TGTGACTAATT	1	-
chr2	25287295	25287306	GGTGAGTAACC	1	+
chr2	26291637	26291648	GCTGAGTCATT	1	+
chr2	32415043	32415054	TATGACTAATT	1	+
chr2	39135496	39135507	TCTGACTCATT	1	-
chr2	39355392	39355403	ACTGAGTCATA	1	-
chr2	44843792	44843803	GGTGACTCAGT	1	-
chr2	48060764	48060775	ACTGAGTCATT	1	-
chr2	85165799	85165810	AATGAGTAATA	1	-
chr2	88899850	88899861	GGTGACTCATT	1	-
chr3	101655573	101655584	AGTGAGTCATC	1	-
chr3	108012874	108012885	GATGACTAATT	1	+
chr3	121794077	121794088	ACTGACTCAGG	1	+
chr3	122202123	122202134	AATGACTCATA	1	-
chr3	12235150	12235161	GCTGACTCATT	1	-
chr3	132857103	132857114	TGTGACTCATT	1	+
chr3	142884669	142884680	TATGACTCATG	1	-
chr3	143751595	143751606	TATGAGTAATC	1	+
chr3	144275458	144275469	GGTGACTCATT	1	+
chr3	146221709	146221720	GGTGACTCATT	1	+
chr3	148037589	148037600	ACTGACTCATA	1	+
chr3	152856695	152856706	TCTGACTCAGT	1	+
chr3	156777160	156777171	TCTGACTCATA	1	+
chr3	159745771	159745782	GCTGAGTCATT	1	+
chr3	169774618	169774629	TGTGATTCACC	1	-
chr3	170290814	170290825	TATGACTCATC	1	-
chr3	17086608	17086619	TATGACTAATG	1	-
chr3	3151266	3151277	GGTGAGTCATA	1	-
chr3	44042336	44042347	GCTGACTCATA	1	+
chr3	46401649	46401660	TGTGACTAATA	1	-
chr3	52705039	52705050	AGTGAGTCATC	1	+
chr3	66519734	66519745	GGTGACTCATT	1	-
chr3	66522906	66522917	AATGATTCACC	1	+
chr3	70432592	70432603	AATGACTAATT	1	-
chr3	71442392	71442403	TATGAGTCATG	1	-
chr3	98699847	98699858	TATGACTCATT	1	-
chr4	102181258	102181269	AATGACTCATC	1	+
chr4	109039841	109039852	TATGACTCATG	1	+
chr4	10956676	10956687	TCTGACTCAGA	1	-
chr4	111218330	111218341	TCTGACTCATA	1	-
chr4	122710238	122710249	TGTGACTCATC	1	+
chr4	129474129	129474140	TGTGAGTCATA	1	-
chr4	142626311	142626322	AATGATTCACC	1	-
chr4	146729306	146729317	GGTGACTCATC	1	-
chr4	169781628	169781639	AGTGAGTCATC	1	+
chr4	26733139	26733150	GGTGAGTCATT	1	+
chr4	38940944	38940955	AATGATTCATC	1	-
chr4	74455959	74455970	TGTGACTCATT	1	+
chr4	76979655	76979666	ACTGACTCAGT	1	+
chr4	83826522	83826533	AGTGAGTCACC	1	+
chr5	10311108	10311119	TATGAGTCATC	1	-
chr5	110480235	110480246	ACTGACTCATA	1	-
chr5	112299668	112299679	TCTGAGTCATT	1	+
chr5	124271800	124271811	TGTGACTCATA	1	-
chr5	148171051	148171062	AGTGACTCATT	1	+
chr5	44875873	44875884	TCTGACTCATA	1	-
chr5	54660806	54660817	AATGACTAATA	1	-
chr5	66136740	66136751	GATGACTAATA	1	+
chr5	6829690	6829701	ACTGACTCATT	1	+
chr5	73935110	73935121	GATGATTCATT	1	-
chr5	88609795	88609806	TATGACTCATC	1	+
chr5	90568909	90568920	GCTGAGTCATT	1	-
chr5	94577520	94577531	AGTGACTCATT	1	-
chr6	106008566	106008577	TGTGAGTCATT	1	-
chr6	106550197	106550208	GCTGAGTAATC	1	-
chr6	108885602	108885613	AATGACTAATC	1	-
chr6	116332959	116332970	GGTGAGTCATA	1	-
chr6	126231884	126231895	TGTGACTCATT	1	-
chr6	134557367	134557378	ACTGAGTCATA	1	-
chr6	135410236	135410247	AATGATTCACC	1	+
chr6	139714120	139714131	TCTGAGTCATT	1	-
chr6	152492405	152492416	TATGACTCAGG	1	+
chr6	155095205	155095216	GGTGAGTAATA	1	+
chr6	157956988	157956999	AGTGACTCATT	1	+
chr6	158221779	158221790	GGTGACTCATT	1	+
chr6	20202382	20202393	GCTGACTCATC	1	+
chr6	24743646	24743657	TATGAGTCATG	1	+
chr6	34779218	34779229	TATGACTCATG	1	-
chr6	52022677	52022688	AGTGAGTCATT	1	+
chr6	52217358	52217369	TCTGACTCATA	1	-
chr6	70841648	70841659	GATGATTCATT	1	+
chr6	79949663	79949674	AATGATTCATT	1	-
chr6	89360168	89360179	GATGACTCAGG	1	-
chr7	105406937	105406948	TATGATTCATT	1	+
chr7	105987278	105987289	GATGAGTCAGG	1	+
chr7	106511624	106511635	AATGACTCATT	1	+
chr7	117421029	117421040	GCTGAGTCATT	1	+
chr7	148261855	148261866	TCTGAGTCATA	1	+
chr7	22425117	22425128	TATGACTAATA	1	+
chr7	24480648	24480659	TCTGACTCAGA	1	+
chr7	76960011	76960022	ACTGAGTCATT	1	+
chr7	77328553	77328564	TCTGACTCAGA	1	-
chr7	92439191	92439202	GCTGAGTCATC	1	+
chr7	92666215	92666226	TATGACTCATC	1	-
chr8	104185539	104185550	TCTGAGTCATT	1	-
chr8	119011013	119011024	TCTGACTCATT	1	-
chr8	128313103	128313114	GGTGAGTCAGC	1	+
chr8	130564934	130564945	TATGATTCATG	1	+
chr8	29107644	29107655	TGTGACTCACC	1	+
chr8	29147230	29147241	TGTGACTCATT	1	-
chr8	42012591	42012602	AGTGAGTAATA	1	-
chr8	42360708	42360719	AATGACTAATG	1	-
chr8	43015482	43015493	TGTGATTCAGG	1	+
chr8	43109270	43109281	TCTGATTCATT	1	+
chr8	54680967	54680978	GCTGAGTCATA	1	-
chr8	54798617	54798628	TGTGAGTCACC	1	-
chr8	60881580	60881591	TCTGAGTAATG	1	-
chr8	68418466	68418477	GATGACTCATG	1	-
chr8	8210085	8210096	TGTGAGTCATG	1	-
chr9	100062263	100062274	AGTGACTCATT	1	+
chr9	117453541	117453552	TCTGAGTAATC	1	+
chr9	123918925	123918936	AGTGACTCACC	1	-
chr9	1536674	1536685	AGTGAGTCATT	1	-
chr9	297686	297697	AATGAGTCATC	1	+
chr9	5459460	5459471	GGTGACTCAGG	1	-
chr9	7118320	7118331	TATGACTCATC	1	-
chr9	99241599	99241610	GATGAGTAATC	1	+
chrX	14045941	14045952	TCTGACTCAGG	1	+
chrX	20534510	20534521	TGTGACTCATA	1	+
chrX	22544642	22544653	AGTGACTCAGG	1	+
chrX	46497501	46497512	ACTGACTCATT	1	-
chr10	101315855	101315866	AGTGAGTCATA	1	+
chr10	104885765	104885776	GATGAGTCAGG	1	-
chr10	108596709	108596720	AGTGACTAATT	1	-
chr10	10911772	10911783	AATGACTCATG	1	-
chr10	112261206	112261217	AATGAGTCATC	1	-
chr10	22597543	22597554	ACTGAGTCATA	1	-
chr10	26719911	26719922	AATGACTAATC	1	+
chr10	35629066	35629077	AGTGACTCATT	1	-
chr10	3894884	3894895	GCTGACTCATT	1	+
chr10	52156872	52156883	GATGATTCATT	1	-
chr10	64374253	64374264	AATGACTCATC	1	-
chr10	93861216	93861227	GCTGACTCATC	1	-
chr11	128342259	128342270	GGTGAGTCATA	1	+
chr11	129830341	129830352	GCTGACTCATA	1	+
chr11	131763211	131763222	ACTGACTCATT	1	-
chr11	48028448	48028459	ACTGACTCATA	1	-
chr11	59972655	59972666	AATGACTCATA	1	+
chr11	7555372	7555383	AATGAGTCATC	1	+
chr11	86304153	86304164	AATGACTCATT	1	+
chr11	94829565	94829576	ACTGACTCATA	1	+
chr12	108754459	108754470	GATGATTCATT	1	-
chr12	111837437	111837448	AATGACTCATT	1	+
chr12	117398142	117398153	GCTGAGTCATA	1	+
chr12	12134276	12134287	AATGACTAATC	1	-
chr12	42693991	42694002	TCTGAGTCATC	1	+
chr12	49295246	49295257	TCTGACTCAGA	1	+
chr12	50641014	50641025	GCTGACTCATT	1	-
chr12	64587044	64587055	AGTGAGTCAGA	1	-
chr12	76577490	76577501	TCTGACTCATT	1	-
chr12	81172071	81172082	AGTGACTCAGC	1	-
chr12	88693562	88693573	GCTGATTCATA	1	+
chr13	101086509	101086520	TGTGACTCATC	1	+
chr13	111617773	111617784	AATGAGTCAGG	1	-
chr13	28622134	28622145	TGTGACTCAGA	1	+
chr13	31741754	31741765	AATGACTCATC	1	-
chr13	31742522	31742533	AATGACTCATC	1	+
chr13	33415326	33415337	AATGATTCATC	1	+
chr13	80623203	80623214	GATGACTCATG	1	-
chr13	99777396	99777407	GGTGACTCATT	1	-
chr14	29300539	29300550	ACTGACTCATT	1	-
chr14	61992180	61992191	TGTGACTCATC	1	-
chr14	64331203	64331214	GGTGAGTCATC	1	+
chr14	65673264	65673275	GGTGAGTAATA	1	-
chr14	68147038	68147049	GCTGAGTCATT	1	-
chr14	68699586	68699597	TCTGACTCATT	1	+
chr14	75677857	75677868	GCTGACTCATT	1	+
chr14	89066213	89066224	AATGATTCACC	1	-
chr14	95732010	95732021	GGTGAGTCATA	1	+
chr15	101740205	101740216	AGTGACTCACA	1	+
chr15	58749827	58749838	TATGACTCAGG	1	+
chr15	59775106	59775117	TGTGAGTCATA	1	-
chr15	64736720	64736731	GATGATTCATT	1	-
chr15	67394673	67394684	TCTGACTCATC	1	-
chr16	14597212	14597223	GCTGACTCATA	1	+
chr16	23681623	23681634	AGTGACTAATA	1	-
chr16	48492506	48492517	GATGACTAATG	1	+
chr16	58277442	58277453	AATGAGTAATG	1	+
chr17	15862609	15862620	TCTGACTCATC	1	+
chr17	26654480	26654491	GGTGACTCATG	1	-
chr17	38023367	38023378	TGTGACTCAGT	1	-
chr17	57864031	57864042	TGTGACTCACT	1	-
chr17	60170964	60170975	TGTGACTCAGA	1	+
chr17	70417551	70417562	AGTGACTCATT	1	-
chr18	11325395	11325406	GCTGACTCATG	1	+
chr18	20957807	20957818	TCTGAGTCATC	1	-
chr18	29733277	29733288	AATGAGTAATA	1	-
chr18	3604789	3604800	GATGAGTCATG	1	+
chr18	42305741	42305752	TCTGAGTCATC	1	-
chr18	53779878	53779889	TGTGAGTCATC	1	-
chr18	56209137	56209148	TCTGACTCATT	1	-
chr18	56658835	56658846	AATGACTCATG	1	-
chr18	74839964	74839975	GCTGAGTCATA	1	-
chr19	11207062	11207073	AATGACTCATT	1	+
chr19	16111296	16111307	TCTGACTCACC	1	-
chr19	55030196	55030207	TCTGACTCATT	1	-
chr1	101759507	101759518	AGTGAGTCATA	1	-
chr1	101836982	101836993	TATGACTCATA	1	-
chr1	116920691	116920702	GGTGAGTCATA	1	-
chr1	117032098	117032109	AGTGACTCATT	1	+
chr1	150586158	150586169	TCTGAGTCATC	1	-
chr1	153715522	153715533	AGTGACTCATT	1	+
chr1	182397339	182397350	TGTGACTCATA	1	+
chr1	19496307	19496318	GGTGAGTCATT	1	+
chr1	246493348	246493359	ACTGAGTCATC	1	+
chr1	55437298	55437309	TCTGACTCATT	1	-
chr1	61784645	61784656	TATGACTCATT	1	-
chr1	70970256	70970267	TGTGACTCATA	1	+
chr1	8156920	8156931	AATGACTCATA	1	-
chr1	8157635	8157646	ACTGAGTCATT	1	-
chr1	85614686	85614697	AATGACTCATC	1	+
chr1	8664181	8664192	ACTGATTCATT	1	-
chr20	10427798	10427809	AATGAGTCATC	1	+
chr20	17519384	17519395	AATGACTCATT	1	-
chr20	21253091	21253102	AGTGACTCATA	1	+
chr21	43422831	43422842	GATGAGTCAGG	1	-
chr21	43889725	43889736	TCTGACTCAGT	1	-
chr2	12434194	12434205	AATGACTCATG	1	-
chr2	13663491	13663502	AGTGACTCATT	1	-
chr2	145115687	145115698	TCTGAGTCATT	1	-
chr2	146509356	146509367	AATGAGTCATG	1	+
chr2	148055502	148055513	AATGAGTAATA	1	-
chr2	149361339	149361350	AGTGAGTCATA	1	+
chr2	15317518	15317529	GCTGACTAATC	1	-
chr2	158007439	158007450	TATGATTCATA	1	-
chr2	158326068	158326079	AATGAGTAATG	1	+
chr2	202016331	202016342	AGTGACTCATT	1	-
chr2	204736386	204736397	AATGACTAATA	1	+
chr2	217007438	217007449	AGTGAGTCATA	1	-
chr2	217070995	217071006	AATGACTCATC	1	+
chr2	220227398	220227409	GGTGAGTCATC	1	-
chr2	232891854	232891865	TATGAGTAATC	1	-
chr2	37851393	37851404	GATGACTAATC	1	-
chr2	42949879	42949890	GCTGACTCATT	1	+
chr2	61935383	61935394	TCTGAGTCATT	1	-
chr2	64441753	64441764	ACTGAGTCAGG	1	+
chr2	6966783	6966794	ACTGAGTCATT	1	-
chr2	706040	706051	GCTGAGTCATT	1	+
chr3	105042003	105042014	TATGACTCATC	1	-
chr3	118491723	118491734	TATGACTCATC	1	-
chr3	136781239	136781250	TATGACTCATT	1	+
chr3	149832849	149832860	AATGACTCATC	1	-
chr3	150484419	150484430	GATGACTCAGG	1	+
chr3	171564618	171564629	TCTGACTCATT	1	+
chr3	185265147	185265158	TATGAGTCAGG	1	-
chr3	193583276	193583287	AGTGACTCAGA	1	-
chr3	23203840	23203851	GCTGAGTCATA	1	-
chr3	23872553	23872564	AATGACTAATT	1	-
chr3	29046866	29046877	AATGAGTAATC	1	+
chr3	34098508	34098519	AGTGACTCAGC	1	-
chr3	4940499	4940510	GGTGACTCATC	1	-
chr3	55709646	55709657	TCTGACTCAGA	1	+
chr3	59372143	59372154	AATGAGTAATC	1	-
chr4	100325806	100325817	AATGAGTCATC	1	-
chr4	104419643	104419654	AATGAGTCATG	1	-
chr4	105982029	105982040	AGTGACTCATT	1	+
chr4	111208449	111208460	AATGAGTCATG	1	-
chr4	122177746	122177757	TCTGACTCATA	1	-
chr4	128620102	128620113	AATGAGTAATA	1	+
chr4	147019794	147019805	AATGACTCATG	1	+
chr4	159998944	159998955	GATGACTAATA	1	+
chr4	185204506	185204517	AATGAGTAATC	1	-
chr4	36653084	36653095	GCTGAGTCATC	1	+
chr4	37402204	37402215	TGTGACTAATT	1	+
chr4	38162710	38162721	TCTGAGTCATT	1	+
chr4	40318412	40318423	CCTGACTCATG	1	-
chr4	40675085	40675096	GCTGAGTCATC	1	+
chr4	42657505	42657516	TATGACTAATT	1	+
chr4	4639638	4639649	AATGAGTCACG	1	-
chr4	86313355	86313366	TCTGACTCATA	1	+
chr5	118873664	118873675	AATGAGTCATC	1	+
chr5	123919635	123919646	AATGACTCATC	1	+
chr5	142585966	142585977	AGTGAGTAATT	1	+
chr5	143206894	143206905	GGTGATTCAGC	1	-
chr5	169083291	169083302	AATGACTCATC	1	+
chr5	34499409	34499420	ACTGAGTCATT	1	-
chr5	67940915	67940926	TATGAGTCATG	1	+
chr5	94081998	94082009	TGTGAGTCATT	1	-
chr5	95513320	95513331	AGTGATTCATT	1	-
chr5	95616029	95616040	GATGATTCATA	1	+
chr6	105907168	105907179	TCTGAGTCATT	1	-
chr6	11732290	11732301	GGTGACTAATG	1	+
chr6	119165165	119165176	ACTGAGTCATC	1	-
chr6	130947180	130947191	TCTGAGTCATA	1	+
chr6	138776324	138776335	TGTGAGTAATT	1	-
chr6	138976048	138976059	TCTGACTCATA	1	-
chr6	14877530	14877541	GGTGAGTCATT	1	+
chr6	157020361	157020372	GGTGAGTCATG	1	-
chr6	157390032	157390043	AGTGATTCATA	1	-
chr6	158744491	158744502	AATGACTCATT	1	+
chr6	16421641	16421652	AATGACTAATT	1	+
chr6	17885224	17885235	ACTGAGTCATA	1	+
chr6	2111637	2111648	TATGACTCATG	1	-
chr6	38274317	38274328	TCTGAGTCATT	1	-
chr6	46185576	46185587	AGTGATTCAGG	1	-
chr6	52182769	52182780	TATGAGTCATC	1	+
chr6	53291954	53291965	ACTGAGTCATC	1	+
chr6	73450051	73450062	TCTGAGTCATT	1	+
chr6	75308230	75308241	GGTGAGTCATG	1	+
chr7	114473612	114473623	ACTGATTCATC	1	+
chr7	17274277	17274288	ACTGAGTCATC	1	+
chr7	23634811	23634822	ACTGACTCATC	1	+
chr7	30265719	30265730	AATGACTAATA	1	-
chr7	43687720	43687731	TATGACTCAGG	1	+
chr7	47592400	47592411	GCTGACTCATT	1	-
chr7	48291515	48291526	AATGACTCATA	1	-
chr7	50516704	50516715	GGTGACTCAGA	1	+
chr7	7298136	7298147	AGTGACTCAGA	1	+
chr7	77022747	77022758	TCTGACTCATC	1	+
chr7	88258149	88258160	TATGACTAATT	1	+
chr8	116439974	116439985	AATGAGTCATC	1	+
chr8	117662121	117662132	GCTGACTCATC	1	-
chr8	124560699	124560710	GCTGACTCATA	1	-
chr8	129252795	129252806	AATGACTCATC	1	-
chr8	131049221	131049232	AGTGATTCATG	1	+
chr8	131820715	131820726	TCTGATTCATT	1	-
chr8	132828792	132828803	GCTGACTCATG	1	-
chr8	25225957	25225968	AGTGACTCAGA	1	-
chr8	29595135	29595146	GATGACTCATG	1	-
chr8	72912799	72912810	GCTGACTAATC	1	+
chr9	102574136	102574147	ACTGATTCATC	1	-
chr9	111774668	111774679	TATGAGTCACG	1	+
chr9	114774690	114774701	GGTGACTCATG	1	+
chr9	19999650	19999661	GATGAGTAATT	1	-
chr9	2012491	2012502	TATGACTCATC	1	+
chr9	3386082	3386093	TATGAGTCAGG	1	-
chr9	5851739	5851750	TGTGAGTCACC	1	+
chr9	71589475	71589486	AGTGACTCAGG	1	+
chr9	75124728	75124739	TCTGAGTCATA	1	+
chr9	88721946	88721957	AATGAGTCATG	1	+
chr9	94158313	94158324	TATGACTCATT	1	+
chr9	95853925	95853936	AGTGACTCACT	1	-
chr9	98615014	98615025	ACTGAGTCATA	1	-
chrX	13003297	13003308	TGTGAGTCAGA	1	+
chrX	16042353	16042364	GCTGACTCATT	1	+
chrX	77320580	77320591	AGTGAGTCATG	1	+
chr10	101698463	101698474	TCTGAGTCATA	1	-
chr10	22919734	22919745	GGTGAGTCATC	1	-
chr10	5623764	5623775	GCTGATTCATT	1	-
chr10	8173349	8173360	GGTGACTCATT	1	+
chr11	109735045	109735056	TCTGAGTCATA	1	+
chr11	115093314	115093325	TATGACTCATA	1	+
chr11	18790079	18790090	TGTGACTCACA	1	+
chr11	75401146	75401157	GGTGATTCATC	1	-
chr11	84000549	84000560	AGTGAGTCATG	1	-
chr12	111015683	111015694	TCTGACTCATA	1	-
chr12	116773988	116773999	GATGACTAATC	1	+
chr12	12798991	12799002	TCTGACTCAGA	1	+
chr12	65550277	65550288	GCTGAGTCATT	1	-
chr12	9149514	9149525	TATGACTCACG	1	-
chr14	59742599	59742610	GGTGAGTCATA	1	+
chr14	62129535	62129546	TGTGATTCATA	1	+
chr14	70939213	70939224	TATGACTCATA	1	-
chr14	73092579	73092590	TGTGACTAATG	1	-
chr14	75954232	75954243	TATGACTCATT	1	+
chr15	101728876	101728887	AATGAGTCAGG	1	-
chr15	60211740	60211751	TCTGACTCATG	1	-
chr15	67377663	67377674	AGTGACTCACC	1	-
chr15	68818827	68818838	GATGACTAATG	1	+
chr15	75400374	75400385	AATGACTCATG	1	-
chr15	83501488	83501499	AATGAGTCATC	1	+
chr16	20877212	20877223	TATGACTAATC	1	-
chr16	29655803	29655814	ACTGACTCAGA	1	+
chr16	80661237	80661248	TCTGAGTCATC	1	-
chr16	84785766	84785777	AATGACTCATA	1	-
chr17	74230485	74230496	GCTGAGTCATC	1	+
chr18	13577480	13577491	ACTGAGTCATA	1	-
chr18	56202767	56202778	AATGACTCACG	1	-
chr18	60745750	60745761	TGTGATTCATT	1	+
chr18	77960319	77960330	ACTGAGTCATT	1	+
chr19	11205886	11205897	AATGACTCATT	1	-
chr19	46133926	46133937	AATGACTCATC	1	+
chr1	10571197	10571208	GGTGAGTCATC	1	-
chr1	112143563	112143574	AGTGAGTAATT	1	+
chr1	117370057	117370068	GATGACTCATC	1	+
chr1	184132991	184133002	GATGACTCATC	1	-
chr1	206603884	206603895	TGTGAGTAATG	1	-
chr1	230241743	230241754	GATGATTCATT	1	+
chr1	235147608	235147619	AATGAGTCATC	1	+
chr1	28471192	28471203	TATGACTCATC	1	+
chr1	40193005	40193016	TGTGACTCATA	1	-
chr1	59039605	59039616	AGTGACTCAGA	1	+
chr20	13698428	13698439	TGTGACTCATT	1	+
chr20	55130112	55130123	GATGACTCATC	1	+
chr21	34611048	34611059	TGTGACTCATA	1	+
chr22	20978568	20978579	TCTGACTCATA	1	-
chr22	29195165	29195176	ACTGAGTCATA	1	+
chr22	40256326	40256337	TATGACTCATC	1	-
chr22	45651067	45651078	TCTGACTCACC	1	-
chr2	174104540	174104551	GCTGATTCATA	1	+
chr2	177796716	177796727	TATGACTCATC	1	+
chr2	179269305	179269316	TCTGAGTCAGG	1	-
chr2	204444052	204444063	TGTGACTAACC	1	+
chr2	20565332	20565343	TCTGAGTCATT	1	+
chr2	228347826	228347837	TATGACTAATA	1	+
chr2	30458916	30458927	TCTGACTCAGG	1	-
chr2	43653734	43653745	GATGACTCAGG	1	-
chr2	74190981	74190992	TCTGACTCATA	1	-
chr2	9748224	9748235	TGTGACTCACA	1	+
chr3	122252885	122252896	TATGAGTCATG	1	+
chr3	122329066	122329077	TCTGACTCATT	1	+
chr3	141160362	141160373	GGTGACTCATC	1	-
chr3	159682350	159682361	TCTGACTCATT	1	-
chr3	160787843	160787854	TGTGACTCATT	1	-
chr3	182632324	182632335	AATGAGTCATG	1	+
chr3	187636987	187636998	ACTGACTCATT	1	-
chr3	32511492	32511503	GGTGACTCATA	1	+
chr3	5340334	5340345	GATGATTCATA	1	+
chr3	61167791	61167802	TATGAGTCATG	1	+
chr4	14858230	14858241	AGTGAGTCATA	1	+
chr4	163813736	163813747	TATGAGTAATC	1	-
chr4	72204750	72204761	TATGACTCATC	1	-
chr5	114974014	114974025	GATGACTCAGG	1	+
chr5	142986207	142986218	AGTGAGTCAGA	1	-
chr5	158883966	158883977	TCTGAGTCATG	1	+
chr5	16785444	16785455	TGTGAGTCATT	1	-
chr5	33850380	33850391	GCTGAGTCATT	1	-
chr5	43245062	43245073	TATGACTCATA	1	-
chr5	76675713	76675724	ACTGAGTCATT	1	-
chr5	77822184	77822195	TCTGACTCATA	1	+
chr6	106094435	106094446	GCTGAGTCATA	1	-
chr6	129812260	129812271	AGTGACTAATG	1	+
chr6	132726515	132726526	ACTGACTCATA	1	-
chr6	134568833	134568844	AATGACTCATG	1	-
chr6	138914763	138914774	AGTGAGTCATT	1	+
chr6	144472551	144472562	TGTGACTCATT	1	-
chr6	15902162	15902173	AGTGAGTCATA	1	+
chr6	161815095	161815106	GGTGACTCATA	1	-
chr6	164058757	164058768	GATGACTCAGG	1	+
chr6	20877779	20877790	AGTGACTCACT	1	+
chr6	42370065	42370076	GGTGACTCATC	1	+
chr6	86379719	86379730	TATGATTCATA	1	-
chr6	90994571	90994582	AATGACTCATC	1	-
chr6	91078894	91078905	GGTGACTCATT	1	+
chr7	126341216	126341227	GCTGACTCATT	1	-
chr7	134233838	134233849	AATGAGTCAGG	1	-
chr7	2797679	2797690	AGTGACTCATC	1	-
chr8	128320010	128320021	TATGATTCATT	1	-
chr8	29522794	29522805	TATGACTCATT	1	+
chr8	70925938	70925949	TATGACTCATT	1	-
chr8	81260317	81260328	GGTGAGTCATT	1	-
chr8	9106634	9106645	AATGACTCATT	1	-
chr9	100159795	100159806	ACTGACTCAGA	1	-
chr9	132663248	132663259	AGTGACTCAGT	1	+
chr9	33988628	33988639	TCTGACTCATA	1	+
chr9	5493793	5493804	GCTGACTCATG	1	-
chrX	29573798	29573809	AATGACTCATT	1	-
chr10	6178457	6178468	AATGACTAATT	1	+
chr11	110244132	110244143	AATGACTCATA	1	-
chr11	128421678	128421689	TATGACTCATT	1	-
chr11	133139417	133139428	AATGAGTAATA	1	-
chr11	43890665	43890676	AATGAGTCATG	1	-
chr12	120557534	120557545	GCTGATTCATT	1	-
chr12	27975120	27975131	TCTGATTCATG	1	+
chr12	68768135	68768146	TATGAGTCATC	1	-
chr13	52076533	52076544	GCTGACTCATC	1	+
chr14	105492618	105492629	GATGAGTCAGG	1	-
chr14	50988393	50988404	AGTGAGTCATA	1	-
chr14	61570648	61570659	CATGACTCATG	1	-
chr14	73481062	73481073	TCTGAGTCATC	1	+
chr15	52313524	52313535	GATGACTCATG	1	+
chr15	62941379	62941390	TCTGAGTAATC	1	-
chr15	79296944	79296955	AATGACTCATC	1	+
chr16	11269852	11269863	AATGACTAATT	1	-
chr16	68790290	68790301	GGTGACTCAGG	1	-
chr17	33390506	33390517	AGTGAGTCAGG	1	-
chr18	36521115	36521126	TGTGACTCATT	1	-
chr18	47138953	47138964	GATGACTAATT	1	-
chr19	12111439	12111450	TATGACTCATC	1	+
chr19	18949761	18949772	TATGACTAATA	1	+
chr19	36202392	36202403	TCTGACTCATC	1	+
chr19	6947855	6947866	TATGACTCATG	1	-
chr1	120204962	120204973	TGTGATTCATT	1	-
chr1	159046702	159046713	TCTGAGTCATG	1	+
chr1	200847550	200847561	GCTGAGTCATA	1	-
chr1	208777874	208777885	TCTGACTCATT	1	-
chr1	247573282	247573293	GCTGACTCAGC	1	+
chr20	30945604	30945615	AGTGAGTCATT	1	+
chr20	45903439	45903450	TCTGATTCATA	1	-
chr20	5654939	5654950	TATGACTCATG	1	-
chr21	30568850	30568861	AGTGACTCATG	1	-
chr21	46629174	46629185	TGTGACTCATT	1	-
chr22	18540641	18540652	GGTGACTCATG	1	+
chr2	161080803	161080814	GATGACTCATC	1	-
chr2	230687189	230687200	TATGACTCATT	1	-
chr2	47137051	47137062	AATGACTCATC	1	+
chr2	60743244	60743255	GATGACTCATG	1	+
chr3	112395821	112395832	GCTGATTCATT	1	-
chr3	129001689	129001700	GATGACTAATA	1	+
chr4	106227619	106227630	AGTGACTCACC	1	-
chr4	185339238	185339249	TGTGACTCATC	1	+
chr4	99851323	99851334	AATGATTCATA	1	+
chr5	141013907	141013918	TATGACTCATT	1	-
chr5	172333629	172333640	TCTGACTCATT	1	+
chr5	77517934	77517945	TATGATTCATT	1	+
chr6	139612330	139612341	AATGAGTCATG	1	+
chr6	155492334	155492345	AGTGAGTCACC	1	+
chr6	158628633	158628644	AGTGATTCACC	1	+
chr6	167567125	167567136	AGTGAGTCACG	1	+
chr6	42192414	42192425	ACTGAGTCATA	1	-
chr6	56458818	56458829	TCTGACTCAGC	1	+
chr6	56755570	56755581	TCTGACTCATC	1	+
chr7	55601164	55601175	TCTGAGTCAGC	1	+
chr7	69204365	69204376	TCTGAGTCATT	1	+
chr8	28198818	28198829	GATGACTCATC	1	+
chrX	147996598	147996609	AATGACTCATT	1	+
chr10	1156302	1156313	AATGACTCATT	1	-
chr10	3825263	3825274	GATGACTCATG	1	-
chr10	72032866	72032877	TATGAGTCAGG	1	-
chr10	82232145	82232156	TCTGAGTCATT	1	+
chr10	90031212	90031223	GGTGAGTCATA	1	-
chr12	29317902	29317913	TATGAGTCATC	1	-
chr12	66150865	66150876	GATGATTCATT	1	-
chr13	111263669	111263680	TGTGACTCACT	1	+
chr16	53569047	53569058	AATGAGTAATG	1	-
chr16	81465004	81465015	GCTGACTCATT	1	-
chr16	82687693	82687704	AATGACTAATG	1	-
chr17	3666882	3666893	TCTGAGTCATT	1	-
chr17	6014039	6014050	GGTGAGTCATA	1	+
chr17	63225316	63225327	GCTGACTCATC	1	+
chr18	20811530	20811541	AGTGAGTCACG	1	+
chr19	7419924	7419935	GATGAGTCATG	1	+
chr1	227102987	227102998	TATGACTCATT	1	+
chr1	234407088	234407099	AATGACTCATC	1	-
chr1	234867266	234867277	ACTGAGTCATA	1	+
chr1	24518598	24518609	TATGACTCATA	1	+
chr1	94073562	94073573	TCTGACTCAGA	1	-
chr20	42571462	42571473	GCTGAGTCATC	1	+
chr22	23396923	23396934	AATGACTCATT	1	-
chr22	42427406	42427417	AGTGAGTCAGA	1	-
chr2	54308909	54308920	TCTGAGTCAGC	1	+
chr2	86501590	86501601	AATGACTCATT	1	+
chr3	107819993	107820004	TATGACTCATT	1	-
chr3	112770271	112770282	AATGACTCATT	1	-
chr3	184925773	184925784	AATGACTAATG	1	-
chr3	194850482	194850493	TATGACTCATG	1	+
chr4	185435642	185435653	TGTGACTCATC	1	+
chr5	133474187	133474198	GCTGATTCACC	1	+
chr5	55444401	55444412	GATGAGTAATT	1	+
chr5	79421835	79421846	GATGACTCATG	1	-
chr6	155545333	155545344	TATGAGTCATG	1	-
chr6	31171181	31171192	AATGACTCATT	1	-
chr6	6919012	6919023	AATGACTAATC	1	+
chr7	105449813	105449824	ACTGACTCAGC	1	+
chr7	120918993	120919004	GCTGACTCATA	1	+
chr7	121170749	121170760	AATGACTCATG	1	+
chr7	134891736	134891747	GGTGACTCATT	1	+
chr7	138803061	138803072	GCTGACTCATT	1	-
chr7	158449028	158449039	GCTGACTCATC	1	-
chr7	36155317	36155328	TATGACTCAGG	1	-
chr7	55602173	55602184	AATGACTAATG	1	-
chr8	23075780	23075791	AATGACTCATC	1	-
chr8	54857637	54857648	GCTGAGTCATA	1	-
chr9	93910209	93910220	GATGATTCATC	1	-
chr9	98585305	98585316	GATGATTCATT	1	-
chrX	46421989	46422000	AATGACTCATG	1	-
chr10	119412818	119412829	AATGACTCATG	1	+
chr10	126377616	126377627	GCTGACTCATT	1	+
chr10	72338347	72338358	TGTGACTCAGA	1	-
chr11	120119534	120119545	TGTGACTCATA	1	-
chr11	132227830	132227841	TGTGACTCATC	1	-
chr11	16923917	16923928	TATGAGTCATG	1	-
chr11	19464033	19464044	GGTGACTCATG	1	+
chr11	9082465	9082476	TATGAGTAATG	1	+
chr12	26452132	26452143	AATGACTCATT	1	-
chr12	8801395	8801406	TCTGACTCAGC	1	-
chr15	101679296	101679307	GATGAGTAATT	1	+
chr15	101697009	101697020	GCTGAGTCATT	1	-
chr15	93375014	93375025	AATGACTCATT	1	-
chr16	58552563	58552574	AATGACTCAGG	1	-
chr18	13375412	13375423	AATGACTCATC	1	-
chr1	159859911	159859922	AGTGACTCATC	1	+
chr1	229576922	229576933	AATGACTCATG	1	-
chr1	230245969	230245980	TGTGACTCATT	1	+
chr1	41094400	41094411	TATGATTCATC	1	-
chr20	42380025	42380036	GATGACTAATT	1	+
chr20	47355581	47355592	ACTGACTCAGA	1	+
chr2	121044948	121044959	TATGACTCATT	1	+
chr2	20716885	20716896	AGTGACTCATT	1	+
chr2	37617760	37617771	TCTGACTCATC	1	+
chr2	43521182	43521193	GGTGAGTCATC	1	+
chr3	182876421	182876432	AATGACTCATC	1	-
chr6	149354123	149354134	GGTGACTAATT	1	-
chr6	42307961	42307972	TGTGACTCAGA	1	+
chr7	24795384	24795395	TATGACTCATT	1	+
chr8	126649897	126649908	AATGACTCATT	1	+
chr8	131457070	131457081	AGTGATTCATT	1	+
chr8	135731903	135731914	ACTGAGTCATT	1	-
chr8	143449711	143449722	GCTGACTCATA	1	+
chr9	117459653	117459664	TATGACTCATC	1	+
chr9	127016766	127016777	AATGAGTCATC	1	-
chr9	37409525	37409536	TATGACTCAGG	1	+
chr10	6183314	6183325	GGTGAGTAATA	1	+
chr11	128627292	128627303	GCTGAGTCATC	1	+
chr11	66659829	66659840	TGTGACTCATC	1	+
chr14	91840073	91840084	AATGACTAATA	1	+
chr16	15684849	15684860	TCTGACTCATC	1	-
chr1	116191802	116191813	GCTGAGTCATC	1	-
chr2	9796652	9796663	ACTGACTCATC	1	-
chr4	6944162	6944173	GGTGAGTCATC	1	+
chr6	119468654	119468665	TCTGAGTCATC	1	-
chr7	871516	871527	AATGACTCATA	1	-
chr9	140711118	140711129	TCTGAGTCATA	1	+
chr12	122430300	122430311	TGTGATTCACC	1	-
chr12	125198383	125198394	TCTGACTCAGG	1	+
chr15	76474117	76474128	TCTGACTCATC	1	+
chr17	38717249	38717260	ACTGACTCATC	1	+
chr17	48360782	48360793	AATGACTCATT	1	+
chr17	78830423	78830434	GATGACTCAGG	1	-
chr19	46970028	46970039	GATGATTCATT	1	-
chr1	16292626	16292637	TGTGACTCAGT	1	-
chr1	181906000	181906011	TCTGAGTCATG	1	+
chr1	224686061	224686072	TCTGACTCAGC	1	+
chr2	11970534	11970545	TGTGACTCATT	1	+
chr3	14186209	14186220	TATGACTCATA	1	-
chr4	4764790	4764801	TGTGAGTCATT	1	+
chr5	140090765	140090776	GCTGAGTCATG	1	+
chr8	134165342	134165353	AATGAGTCAGG	1	-
chr12	57392996	57393007	AATGAGTCAGG	1	-
chr19	13372057	13372068	TATGACTCATT	1	+
chr19	13842112	13842123	ACTGAGTCATT	1	+
chr21	35756498	35756509	TCTGAGTCATA	1	+
chr11	120483835	120483846	TGTGACTCAGA	1	+
chr16	73050538	73050549	TATGACTAATT	1	+
chr16	80614588	80614599	AATGACTCATC	1	+
chr19	33771627	33771638	GCTGAGTCATT	1	+
chr20	17806943	17806954	TGTGACTCAGA	1	-
chr2	223678335	223678346	TATGACTAATA	1	+
chr3	126630428	126630439	TCTGAGTCATT	1	+
chr4	2748037	2748048	GGTGACTCAGC	1	+
chr9	123655126	123655137	AATGATTCATT	1	+
chr17	80822052	80822063	GATGACTCATC	1	-
chr3	142801289	142801300	AGTGAGTCATT	1	+
chr7	976345	976356	GATGACTCATC	1	-
chr5	139016689	139016700	TATGACTCATT	1	+
chr9	137750122	137750133	TCTGACTCATG	1	+
chr10	112534072	112534083	GATGATTCATA	1	-
chr14	69162180	69162191	GCTGACTCATT	1	-
chr2	238466106	238466117	TGTGAGTCATC	1	-
chr6	41674101	41674112	TCTGAGTCACG	1	+
chr6	42897944	42897955	GATGACTCATC	1	+
chr16	70510642	70510653	AGTGACTCATA	1	+
