# Supplementary material for: Relationship between histone modifications and transcription factor binding is protein family specific
Source: Genome Res. 2018 Mar;28(3):321–33. doi: 10.1101/gr.220079.116 (PMC5848611; doi:10.1101/gr.220079.116)
Supplement: Supplemental Material [file supp_gr.220079.116_Supplemental_Material.zip › Supplemental_Material/JUND/JUND.00000000001]

0	1	0.0274643	0.074499	0.00350478	0.0245722	0.0515878	0.0161143	0.0351919	0.0271348	0.00419966	0.0197134
0	1	0.0855418	0.0244936	0.0165993	0.0125523	0.068767	0.0386109	0.0224741	0.021144	0.00863867	0.0491726
0	1	0.142661	0.208522	0.00954908	0.0472291	0.138024	0.0750317	0.503931	0.0716709	0.0239227	0.0186794
0	1	0.0420917	0.0345519	0.00214997	0.0153978	0.0635668	0.0269592	0.00666119	0.0191253	0.00494385	0.0109178
0	1	0.00706265	0.00810447	0.0100926	0.0235265	0.00590786	0.012635	0.00203098	0.00613418	0.0187918	0.00281916
0	1	0.0357625	0.00753695	0.00475425	0.0374204	0.0223119	0.0272829	0.0420011	0.00843941	0.0198581	0.0100022
0	1	0.0121082	0.00945264	0.00533838	0.0329036	0.00605933	0.0098103	0.062648	0.00916216	0.0165004	0.0301842
0	1	0.0329012	0.130121	0.00954908	0.0252904	0.0842688	0.02175	0.0226446	0.0466508	0.00545193	0.0293248
0	1	0.0117683	0.0105183	0.00350478	0.0088795	0.0263262	0.0147847	0.00530721	0.0168201	0.0106319	0.00845747
0	1	0.0840489	0.0222472	0.00650664	0.0663082	0.0548117	0.0475809	0.313437	0.0226482	0.0590606	0.0170794
0	1	0.0343946	0.0164965	0.00283952	0.0373324	0.0286143	0.0312061	0.184269	0.0239441	0.0238761	0.045033
0	1	0.180131	0.0626968	0.00934624	0.0273082	0.0350316	0.163364	0.359007	0.0590232	0.0195632	0.0193646
0	1	0.0485607	0.0707829	0.00465351	0.0254289	0.103469	0.0205621	0.033016	0.0232039	0.0131038	0.0124419
0	1	0.0117711	0.00739315	0.0195074	0.00823069	0.0313422	0.0105551	0.00722944	0.00687649	0.013317	0.0403831
0	1	0.020848	0.0108059	0.0651558	0.0248682	0.0248991	0.0224452	0.00719318	0.0206295	0.033853	0.0363305
0	1	0.211413	0.070808	0.0393401	0.0321996	0.0915285	0.13178	0.0212948	0.102914	0.0289574	0.0400212
0	1	0.134754	0.0950853	0.0119262	0.0651286	0.0774666	0.0766526	0.261472	0.038887	0.0398186	0.0204005
0	1	0.20079	0.135386	0.010693	0.0798666	0.0920014	0.119212	0.330537	0.0782583	0.039764	0.0216323
0	1	0.0155444	0.0396532	0.00541959	0.0457421	0.0418014	0.0152843	0.0879457	0.00879096	0.0232308	0.0248148
0	1	0.082026	0.0596787	0.00366712	0.041742	0.0920062	0.0431962	0.182357	0.0333564	0.0371425	0.00655876
0	1	0.0592258	0.0234957	0.00417012	0.0258237	0.0273558	0.035939	0.182959	0.0301385	0.0367538	0.0111539
0	1	0.0412196	0.0275807	0.00358599	0.0205026	0.0612145	0.0164116	0.112898	0.013753	0.0190312	0.0212943
0	1	0.0218612	0.00483546	0.00958972	0.0248824	0.0175095	0.0222306	0.0911458	0.012734	0.00938285	0.0675629
0	1	0.0336333	0.0226625	0.00829963	0.00851109	0.0452601	0.0160585	0.00797892	0.0145736	0.0103664	0.0275648
0	1	0.0864319	0.0537653	0.0355757	0.00823069	0.07096	0.0466547	0.0112189	0.0650761	0.0298763	0.0235097
0	1	0.111307	0.0711148	0.00658785	0.0243898	0.0952344	0.0490644	0.0499073	0.0428024	0.00813382	0.0272846
0	1	0.0899428	0.188234	0.0094679	0.0244998	0.0554502	0.0789157	0.208624	0.0585284	0.0108451	0.0710268
0	1	0.00302564	0.0112297	0.00834024	0.0189393	0.00488732	0.00586833	0.0220416	0.00996317	0.0204935	0.00952538
0	1	0.0201795	0.0102384	0.014928	0.00613594	0.038086	0.0088087	0.00730194	0.00687649	0.0113761	0.0116492
0	1	0.0338499	0.0386507	0.00417012	0.0171606	0.1063	0.0224308	0.0561129	0.0424898	0.0130777	0.010565
0	1	0.0716365	0.0655076	0.0167617	0.00966853	0.167235	0.0460979	0.0191615	0.0396332	0.0111367	0.011636
0	1	0.0702379	0.0512441	0.00763432	0.0168918	0.084725	0.0386423	0.0713314	0.020649	0.0229654	0.0177112
0	1	0.078355	0.053863	0.00804002	0.0106939	0.0779074	0.0425886	0.0131774	0.0236966	0.0101271	0.0128812
0	1	0.0252222	0.0255999	0.00600372	0.00886271	0.0368104	0.015589	0.00591169	0.0129911	0.00321611	0.0115076
0	1	0.123678	0.099095	0.00537898	0.0431252	0.0305952	0.108627	0.173963	0.104276	0.00930089	0.011898
0	1	0.0265389	0.0126421	0.00533838	0.0273145	0.0407416	0.0291851	0.0626862	0.0132646	0.0139912	0.0606783
0	1	0.0850862	0.0244572	0.00771551	0.0272213	0.0624813	0.0435094	0.0797359	0.0103148	0.0110833	0.0593504
0	1	0.0235394	0.00647674	0.00354538	0.0298733	0.0188136	0.0234569	0.0629331	0.0101867	0.0165854	0.00380664
0	1	0.0591897	0.019478	0.00296125	0.00302395	0.0588697	0.0262727	0.00587544	0.0187703	0.00345547	0.0105489
0	1	0.0389478	0.0217625	0.0138005	0.0128766	0.0882331	0.0170498	0.0118959	0.0133818	0.0193118	0.0151206
0	1	0.102144	0.0289118	0.00963655	0.0110183	0.158962	0.0449731	0.0102723	0.0295768	0.0125728	0.0125103
0	1	0.0205166	0.0122286	0.00354538	0.0323736	0.0365586	0.0093187	0.0480445	0.0183954	0.0171134	0.0127558
0	1	0.215234	0.108915	0.00892437	0.0290096	0.100983	0.0950109	0.209259	0.0544428	0.0271912	0.0133466
0	1	0.0104254	0.00421259	0.029365	0.00641633	0.0109721	0.00769179	0.00259923	0.0144808	0.00592739	0.0134769
0	1	0.00585706	0.006538	0.00479485	0.0374204	0.00394544	0.00769179	0.00263547	0.0045838	0.0206023	0.00447186
0	1	0.0167886	0.01849	0.0100882	0.00516272	0.0382934	0.0110081	0.00463021	0.0110961	0.00986156	0.0124532
0	1	0.119394	0.0803257	0.00862215	0.0340356	0.0745239	0.0418512	0.0139269	0.0269134	0.0123596	0.0209151
0	1	0.0168166	0.0313099	0.00654725	0.0183545	0.0572613	0.0178552	0.0336888	0.0222499	0.0165593	0.0191499
0	1	0.023545	0.00326901	0.00630385	0.00581153	0.0348509	0.0151175	0.00128148	0.0111158	0.0115893	0.0131995
0	1	0.0248898	0.00326901	0.00654725	0.00581153	0.0337073	0.0155981	0.00128148	0.0124067	0.012928	0.0129891
0	1	0.0349762	0.0844671	0.00863619	0.0300249	0.0534382	0.020719	0.0118596	0.0297168	0.0113761	0.003987
0	1	0.107194	0.0784913	0.00176862	0.00818665	0.0513209	0.0509865	0.0201893	0.0378599	0.00667158	0.0078326
0	1	0.0240978	0.00412414	0.0285255	0.0078391	0.0303841	0.00942719	0.00519573	0.0114674	0.0128383	0.0231192
0	1	0.030687	0.00469165	0.0142221	0.00613594	0.0430284	0.00731041	0.00263547	0.00843941	0.0101532	0.012664
0	1	0.0309391	0.00469165	0.0142221	0.00613594	0.0440977	0.00839796	0.00263547	0.00843941	0.0111367	0.012664
0	1	0.0218594	0.0167764	0.0184735	0.0076259	0.0394677	0.027359	0.00391696	0.0141535	0.0222473	0.00402735
0	1	0.0110996	0.0152177	0.00533838	0.0532928	0.0214867	0.0115665	0.0558731	0.0184025	0.0173034	0.00825642
0	1	0.302531	0.333505	0.00646602	0.0714485	0.0314353	0.403045	0.620327	0.280907	0.0518559	0.0202271
0	1	0.321543	0.286721	0.00596311	0.0811308	0.102181	0.171305	0.641572	0.118248	0.0539564	0.0253144
0	1	0.125777	0.0793422	0.00888375	0.00920393	0.0645358	0.0442542	0.0221701	0.0426277	0.00837318	0.0114258
0	1	0.0584507	0.0353873	0.0091078	0.00871348	0.0540724	0.0199536	0.0124487	0.0141633	0.00321611	0.0447862
0	1	0.0637581	0.0418012	0.0058819	0.0381616	0.0645888	0.0212192	0.204906	0.0298307	0.0334177	0.010318
0	1	0.0144597	0.00824828	0.0122913	0.0184078	0.0297386	0.00554206	0.0184846	0.0139403	0.029663	0.00760683
0	1	0.0218566	0.00881579	0.00717198	0.0107455	0.0300416	0.0119583	0.00195848	0.00879096	0.0115309	0.0258076
0	1	0.0245507	0.0207283	0.0093461	0.00929718	0.0245402	0.0184844	0.00712069	0.00881052	0.00693704	0.00686341
0	1	0.00504556	0.00625811	0.00358599	0.0781614	0.0258682	0.00784749	0.0633924	0.00650534	0.0276437	0.0128828
0	1	0.0353133	0.00956663	0.0155122	0.00674073	0.0561605	0.0192674	0.00259923	0.0172304	0.0187657	0.015393
0	1	0.0218566	0.0224671	0.00479485	0.0138059	0.0503055	0.0201121	0.00918792	0.00994357	0.0143267	0.0101432
0	1	0.0225337	0.0123329	0.0318757	0.0088795	0.0579081	0.0287811	0.00370738	0.0122488	0.033877	0.0279849
0	1	0.0188337	0.0140742	0.00771551	0.0424582	0.032665	0.00956449	0.0184484	0.00650534	0.0114372	0.0494761
0	1	0.0134539	0.00270149	0.0182298	0.00897508	0.0254255	0.00836675	0.00425514	0.00996317	0.0133693	0.00748926
0	1	0.0354505	0.0771701	0.00533838	0.111992	0.0615154	0.0176094	0.164522	0.0229738	0.0207763	0.0284862
0	1	0.0903406	0.20334	0.00475425	0.105879	0.131528	0.0387143	0.220397	0.0560887	0.0220079	0.030993
0	1	0.203496	0.753255	0.00709077	0.0298947	0.161033	0.0846642	0.388768	0.197415	0.0116154	0.0261773
0	1	0.264265	0.892095	0.00717198	0.0504556	0.139242	0.110159	0.530158	0.266512	0.00542254	0.0189359
0	1	0.0292564	0.0257361	0.011845	0.0104135	0.0496489	0.0127533	0.00459396	0.0157066	0.0156465	0.0123945
0	1	0.0830719	0.110492	0.00529778	0.0603933	0.0872548	0.0727967	0.231022	0.0314826	0.0321034	0.016174
0	1	0.0107625	0.020613	0.00417012	0.0689888	0.0224036	0.0096921	0.0113237	0.0257137	0.0247192	0.00669678
0	1	0.127094	0.0116611	0.019017	0.0135255	0.117126	0.0462774	0.0217246	0.0305926	0.0232047	0.0223221
0	1	0.00907976	0.0139059	0.00654725	0.04298	0.0202762	0.00910413	0.00722944	0.0146078	0.0185351	0.00727607
0	1	0.0285849	0.00483546	0.00412952	0.00968068	0.0297891	0.0165501	0.00854718	0.0114674	0.0143712	0.0093833
0	1	0.0286272	0.0173495	0.0209318	0.00994948	0.0510547	0.0150339	0.00349045	0.018798	0.0125728	0.0169374
0	1	0.0132811	0.0478639	0.00942728	0.00920393	0.0548051	0.0128207	0.00936918	0.015127	0.00691093	0.00906442
0	1	0.00605411	0.00540298	0.00650664	0.0324448	0.0252778	0.0115757	0.00470951	0.014554	0.020228	0.00921673
0	1	0.0228652	0.0135075	0.00941478	0.00566671	0.0238837	0.0149116	0.00320372	0.00840026	0.00667158	0.0214284
0	1	0.165639	0.0487037	0.0100926	0.0668634	0.0537899	0.195785	0.114814	0.109581	0.0438204	0.0262353
0	1	0.16493	0.0371096	0.0094679	0.0299869	0.0751729	0.0825654	0.317289	0.0221924	0.0207066	0.022357
0	1	0.119977	0.0111248	0.0394865	0.00771511	0.0304136	0.072604	0.00519845	0.0262362	0.0118548	0.0218315
0	1	0.102903	0.038676	0.00417012	0.0214758	0.109164	0.0296766	0.072008	0.019516	0.0320828	0.0108588
0	1	0.177835	0.110271	0.00592251	0.0207389	0.0137156	0.187281	0.453492	0.159474	0.0274044	0.0090951
0	1	0.0776042	0.0462493	0.0095085	0.0216677	0.0761758	0.0370724	0.0668454	0.0357745	0.0134096	0.00875912
0	1	0.0232051	0.0317943	0.0108392	0.0272433	0.0442329	0.011596	0.00884671	0.0145345	0.00518319	0.0118472
0	1	0.0672609	0.0729761	0.00829963	0.0085551	0.165079	0.0387728	0.00986492	0.0252008	0.0113761	0.0156284
0	1	0.0231995	0.0399994	0.00958972	0.00734552	0.0758575	0.0165944	0.00730194	0.0266531	0.00824262	0.0117509
0	1	0.0231995	0.0403785	0.00918677	0.00734552	0.0775283	0.0160592	0.00696377	0.0261451	0.00815997	0.0117509
0	1	0.0317982	0.0214681	0.0119749	0.0175667	0.0735348	0.028127	0.0665329	0.0221532	0.0238899	0.0189161
0	1	0.0309391	0.019478	0.0121529	0.0172423	0.0726248	0.0283624	0.0621673	0.0221532	0.022998	0.0184499
0	1	0.0174853	0.0162935	0.00829963	0.0327588	0.0363547	0.0154909	0.0126454	0.0198676	0.0101271	0.00488372
0	1	0.15839	0.067453	0.00529778	0.0424991	0.030373	0.15485	0.150363	0.112457	0.0100146	0.00906742
0	1	0.0363162	0.0181991	0.0104335	0.0170662	0.0522936	0.0258497	0.0361478	0.0263925	0.022726	0.0101012
0	1	0.0235366	0.00412414	0.0106361	0.00451744	0.0485783	0.0177247	0.00254649	0.0144808	0.0209228	0.00770777
0	1	0.0709637	0.073084	0.00888375	0.00339238	0.0985201	0.0328544	0.00395321	0.0306122	0.00863867	0.0239327
0	1	0.0211851	0.00682563	0.0121048	0.0076259	0.0394878	0.0116656	0.00131774	0.0091817	0.0148053	0.00751377
0	1	0.18028	0.193858	0.00838082	0.0832691	0.0617557	0.113232	0.385597	0.125436	0.0338104	0.0233848
0	1	0.0556263	0.101727	0.00658785	0.114322	0.103599	0.0287921	0.0617122	0.0332298	0.0341567	0.0302513
0	1	0.0184966	0.00753695	0.00764207	0.0220366	0.025816	0.00885833	0.0101309	0.0130303	0.025224	0.00900265
0	1	0.0188581	0.0154153	0.00417012	0.0330473	0.0263845	0.0120673	0.0137039	0.0138019	0.00988767	0.00630166
0	1	0.0417017	0.0345442	0.0124697	0.00945593	0.0834762	0.0225219	0.00660214	0.0176211	0.00419966	0.0296238
0	1	0.00840834	0.0121238	0.00537898	0.023814	0.00814821	0.0118406	0.00863616	0.00611462	0.00938285	0.0121567
0	1	0.00739697	0.0109498	0.00892437	0.00455793	0.0166235	0.012635	0.000640745	0.00841982	0.0124925	0.0253901
0	1	0.00369989	0.00326901	0.017224	0.00669671	0.0154542	0.00624027	0.00267173	0.0103148	0.0190051	0.00999917
0	1	0.00369989	0.00321522	0.0347509	0.00482036	0.0122223	0.0106936	0.00195848	0.0147905	0.0222212	0.0122768
0	1	0.0776062	0.0148094	0.0154716	0.0132755	0.0619698	0.0301473	0.0475675	0.022544	0.0229654	0.0115498
0	1	0.100215	0.113599	0.00923266	0.013736	0.128868	0.043792	0.242124	0.043766	0.0436082	0.0268024
0	1	0.0238793	0.00934951	0.0122913	0.0076259	0.0187806	0.0121746	0.00397202	0.0087714	0.0104002	0.0177824
0	1	0.115714	0.0476674	0.00759446	0.046456	0.0652423	0.0683225	0.323311	0.0218212	0.057026	0.00975524
0	1	0.0463223	0.0135075	0.0267488	0.0088795	0.052712	0.0249167	0.00666119	0.0184025	0.00740706	0.0232676
0	1	0.0469097	0.0142187	0.0256455	0.0088795	0.0568802	0.0264192	0.00666119	0.0195806	0.00966031	0.0235691
0	1	0.0174881	0.00469165	0.0277609	0.00730149	0.0125253	0.0183467	0.00192223	0.0114674	0.00988767	0.0132685
0	1	0.18947	0.0434682	0.0704005	0.00679235	0.182688	0.11214	0.0137819	0.0288051	0.0665919	0.0886235
0	1	0.0295935	0.00967094	0.0125103	0.0150643	0.0245402	0.0176401	0.0184484	0.0107251	0.0244886	0.0084485
0	1	0.0707675	0.0193342	0.0058819	0.00957352	0.066873	0.0451594	0.0243237	0.0110571	0.0120941	0.0143218
0	1	0.105594	0.145137	0.0080716	0.0120912	0.129619	0.0570963	0.0189493	0.0294596	0.00765512	0.0315561
0	1	0.0894547	0.0174878	0.0268137	0.0112136	0.127804	0.0479138	0.00801518	0.0221924	0.0414917	0.0342879
0	1	0.020848	0.0100946	0.0404981	0.00944029	0.0566707	0.0150515	0.00787018	0.0080291	0.0185264	0.0132698
0	1	0.0383418	0.0259084	0.0101332	0.00976469	0.0587764	0.0183928	0.0106144	0.0112308	0.00760701	0.0428162
0	1	0.0195052	0.00142265	0.0150334	0.00845952	0.0229138	0.0154909	0.00388071	0.0118581	0.0162937	0.00588045
0	1	0.168728	0.0304201	0.0699062	0.0090936	0.150807	0.0958979	0.0157404	0.0208699	0.0500293	0.0834687
0	1	0.215081	0.0314951	0.0710701	0.0172006	0.216223	0.112604	0.0173435	0.0388078	0.0733686	0.0573855
0	1	0.0353945	0.0366749	0.00771551	0.0632486	0.0502048	0.0198257	0.0163918	0.0229087	0.0103925	0.0209095
0	1	0.00537987	0.00383653	0.0293528	0.0112031	0.021333	0.00790635	0.00331247	0.0095724	0.00728033	0.0243316
0	1	0.0804039	0.0577225	0.0107705	0.0116047	0.0895109	0.0253773	0.0181273	0.024478	0.00717644	0.0122266
0	1	0.0767059	0.0218435	0.00993176	0.0277797	0.0964406	0.0346199	0.0212268	0.0168201	0.0302571	0.0116512
0	1	0.0409444	0.0135075	0.0180273	0.00851109	0.075917	0.0184038	0.00975618	0.023345	0.0108712	0.00929618
0	1	0.0137882	0.00554679	0.0184085	0.00959669	0.0151722	0.00911334	0.00203235	0.00913937	0.0140612	0.00947628
0	1	0.0238765	0.0258798	0.00834024	0.00734552	0.0204896	0.00815216	0.00486094	0.0229151	0.010304	0.00563533
0	1	0.0601983	0.015929	0.00941927	0.0231141	0.0930663	0.0277629	0.0224015	0.0194964	0.0128383	0.0143461
0	1	0.0137882	0.00540298	0.0257667	0.0094843	0.0209765	0.0114684	0.00331247	0.00994357	0.01386	0.00676589
0	1	0.0215223	0.00213397	0.0254994	0.0119915	0.0315723	0.0248591	0.00459396	0.0107055	0.0140612	0.0170739
0	1	0.0073998	0.00867197	0.0040155	0.0518792	0.0085553	0.0044828	0.0213151	0.00496201	0.0197493	0.00530155
0	1	0.0698103	0.0457816	0.00829963	0.0545075	0.0603791	0.0418721	0.156564	0.0253539	0.0192967	0.0194066
0	1	0.0906042	0.19848	0.00475425	0.0391004	0.0825425	0.057332	0.0963973	0.0921491	0.0305692	0.0127203
0	1	0.0541414	0.0221794	0.00825903	0.033567	0.0538721	0.0356015	0.030018	0.0095333	0.0103664	0.099656
0	1	0.047696	0.0546303	0.0131351	0.0312065	0.0515331	0.031089	0.0504998	0.028916	0.0113499	0.0133743
0	1	0.062561	0.0467031	0.0076182	0.0103695	0.109133	0.0255157	0.00715693	0.0220996	0.00748974	0.017287
0	1	0.0568412	0.0230346	0.0149687	0.0250594	0.0881533	0.0256622	0.0812396	0.0091817	0.0280536	0.0183949
0	1	0.0497672	0.00611431	0.0196417	0.00509996	0.0223918	0.02322	0.00452145	0.0149056	0.0125728	0.0214275
0	1	0.153013	0.264618	0.00775611	0.0103463	0.240551	0.0664278	0.0203195	0.0680049	0.0140731	0.0260745
0	1	0.0464101	0.0331292	0.0114233	0.0159006	0.079992	0.0214656	0.029631	0.0210593	0.00568804	0.0123655
0	1	0.0507786	0.0586124	0.00888375	0.0189245	0.102382	0.0396567	0.053542	0.0188241	0.0156345	0.0233616
0	1	0.00336277	0.00967094	0.0112609	0.00585557	0.018364	0.00681769	0.00199474	0.0091817	0.00795771	0.0187747
0	1	0.0295935	0.00696944	0.0253768	0.00859914	0.0538928	0.0161658	0.00459396	0.0156871	0.0181035	0.0389521
0	1	0.0699523	0.0463491	0.0113015	0.0114277	0.0753058	0.0317848	0.0103989	0.0192344	0.0055401	0.0195805
0	1	0.0442802	0.0668282	0.00417012	0.0127886	0.0392768	0.0308227	0.00391696	0.0191253	0.00321611	0.0219045
0	1	0.0168166	0.0110538	0.0101738	0.00831927	0.0246483	0.0141067	0.00534345	0.00883013	0.00715028	0.0119847
0	1	0.00638842	0.00525918	0.00923258	0.00920393	0.00547112	0.0088381	0.00331247	0.00425224	0.0111106	0.0132019
0	1	0.0164786	0.0059705	0.0214508	0.00553115	0.0310231	0.0139394	0.00822548	0.0161087	0.0165331	0.00975621
0	1	0.0895839	0.119739	0.00705016	0.00488234	0.0865761	0.0569841	0.0186613	0.0387064	0.00914351	0.0176601
0	1	0.074884	0.0553722	0.00713137	0.00371678	0.0483247	0.0430792	0.0118596	0.0227567	0.00345547	0.0106547
0	1	0.16285	0.374768	0.00709077	0.0115338	0.0987293	0.0573799	0.0350442	0.104833	0.00247192	0.0114844
0	1	0.0819068	0.0498234	0.0154716	0.0233342	0.0210617	0.0649411	0.0764877	0.0364501	0.0101271	0.0111138
0	1	0.0269021	0.0167764	0.00654022	0.0180058	0.0297864	0.0106237	0.00527095	0.0095724	0.0153103	0.0074293
0	1	0.0121054	0.00554679	0.00412952	0.0406909	0.0252579	0.00885833	0.0172032	0.0153159	0.012599	0.0383395
0	1	0.00100855	0.00696944	0.00954908	0.101862	0.0124774	0.00825945	0.00676066	0.0091817	0.0279974	0.00489263
0	1	0.0141253	0.0129092	0.0086973	0.0264462	0.043133	0.0102921	0.0113707	0.0122488	0.0265138	0.00977342
0	1	0.113751	0.0675576	0.00558992	0.00853691	0.120864	0.0378176	0.0208702	0.0168005	0.0039603	0.0190126
0	1	0.0927864	0.0629817	0.00834024	0.00609191	0.0722841	0.0555847	0.0103606	0.0305926	0.00568804	0.0231113
0	1	0.0215223	0.0112374	0.0100845	0.00641633	0.0269321	0.0106237	0.00387799	0.00879096	0.0113499	0.00710234
0	1	0.0460702	0.134975	0.00834024	0.0264021	0.0714841	0.0198265	0.01271	0.0267441	0.00643223	0.0146224
0	1	0.0632212	0.0544448	0.0119668	0.011579	0.0508576	0.030088	0.00722944	0.0214305	0.0111138	0.0118263
0	1	0.070958	0.0223233	0.0205015	0.00883549	0.168068	0.0375968	0.00501039	0.0257023	0.0333579	0.0174261
0	1	0.0403589	0.0202638	0.027276	0.0104135	0.0693739	0.029109	0.00655244	0.0267121	0.0273369	0.0117875
0	1	0.0158053	0.00682563	0.00942728	0.00339238	0.0169309	0.00873143	0.00128148	0.0111158	0.0123335	0.00618545
0	1	0.0393475	0.0598065	0.00721256	0.0366318	0.0644843	0.0150304	0.00745949	0.0145345	0.0198226	0.00281916
0	1	0.0579281	0.0705187	0.00475425	0.0854948	0.0942318	0.0325019	0.0509574	0.0160257	0.0224606	0.0326788
0	1	0.0228679	0.0189105	0.0112571	0.0144998	0.0769375	0.0170993	0.00979243	0.0108748	0.0204075	0.0122798
0	1	0.021188	0.00810447	0.03191	0.0116231	0.0352877	0.00958409	0.00602045	0.0091817	0.0254373	0.0135729
0	1	0.0154682	0.00426795	0.0100926	0.00520675	0.0163443	0.0073075	0.00327622	0.00843941	0.00867906	0.01773
0	1	0.00639125	0.00426795	0.0155122	0.00730149	0.00249549	0.0105845	0.0058392	0.0126395	0.00938285	0.0198399
0	1	0.0127797	0.00270149	0.0119262	0.0150154	0.0178125	0.0113125	0.00195848	0.00803888	0.0201525	0.0115648
0	1	0.0131535	0.00270149	0.0119262	0.0150154	0.0180332	0.0121936	0.00195848	0.00781803	0.0199886	0.0114011
0	1	0.0141253	0.00270149	0.0119262	0.0159365	0.0190809	0.0122819	0.00195848	0.00881052	0.0199886	0.00976383
0	1	0.00941689	0.00412414	0.0286067	0.00488234	0.0299937	0.00466407	0.00195848	0.0126591	0.0248777	0.00999616
0	1	0.00773409	0.0196218	0.013784	0.0116671	0.0320693	0.0120361	0.00662495	0.0114869	0.0153103	0.0193971
0	1	0.00874264	0.00454785	0.021343	0.00613594	0.0122701	0.00614094	0.00459396	0.00881052	0.00842544	0.0124996
0	1	0.0176832	0.00270149	0.0185953	0.00814032	0.0414506	0.013587	0.00455771	0.012239	0.0246669	0.0155778
0	1	0.0343019	0.0717991	0.00650664	0.0406524	0.0676204	0.0235437	0.0140825	0.0191253	0.00554333	0.0280181
0	1	0.0427102	0.0203924	0.00845382	0.0102935	0.0557288	0.0204653	0.00997366	0.0133818	0.013848	0.0127116
0	1	0.00437131	0.00326901	0.0239243	0.00766993	0.0184331	0.013891	0.00463021	0.0091817	0.0155495	0.0150089
0	1	0.0151339	0.00668182	0.017427	0.0094843	0.0271954	0.0103982	0.0058392	0.0129716	0.0192705	0.00625426
0	1	0.00100855	0.00142265	0.0113421	0.00213877	0.00381898	0.00571979	0.002884	0.00613418	0.0096222	0.00447186
0	1	0.0538127	0.0325617	0.00596311	0.0443095	0.04248	0.0298912	0.0116645	0.0283265	0.018287	0.0126017
0	1	0.0687177	0.0241697	0.00650664	0.0351686	0.0837623	0.0213548	0.00747861	0.0218016	0.0192444	0.0112587
0	1	0.0252222	0.0104305	0.0160558	0.00952835	0.0183295	0.0105165	0.00128148	0.0114869	0.0135825	0.00905846
0	1	0.0279135	0.0059705	0.0215158	0.0094843	0.0379237	0.0110461	0.00395321	0.00724766	0.0151123	0.00621601
0	1	0.00975119	0.00611431	0.0113421	0.0259897	0.0172611	0.00649403	0.00401235	0.0101037	0.0196188	0.0054006
0	1	0.0215223	0.00454785	0.017224	0.00664515	0.0444565	0.0088081	0.0052347	0.00645322	0.0234441	0.0134275
0	1	0.0322754	0.0059705	0.0095085	0.00367276	0.039511	0.0199736	0.00199474	0.00574345	0.0167517	0.00718001
0	1	0.061402	0.0478106	0.00900559	0.0120483	0.142923	0.0275582	0.00726569	0.0198676	0.00419966	0.0287365
0	1	0.0139412	0.00398033	0.0115448	0.00427755	0.0167509	0.012635	0.0058392	0.00535273	0.0113761	0.017769
0	1	0.0161417	0.0262959	0.00421073	0.0622655	0.0276497	0.0102326	0.0160775	0.0195356	0.0154741	0.00834948
0	1	0.00975399	0.00879053	0.0317868	0.00911585	0.0161928	0.0177936	0.00669743	0.00650534	0.0155495	0.0274627
0	1	0.0484824	0.0155141	0.0191388	0.0113538	0.0686673	0.0177148	0.00591169	0.0100282	0.0139246	0.0128245
0	1	0.0353133	0.0110936	0.0148875	0.0128766	0.0246439	0.0176094	0.0132862	0.015064	0.0121533	0.0104124
0	1	0.0847117	0.0671135	0.00731958	0.0088795	0.122133	0.0320743	0.0278149	0.0423612	0.0138384	0.0343612
0	1	0.0275764	0.0173517	0.00775611	0.00788756	0.049543	0.0262531	0.00915167	0.00666486	0.0101923	0.02784
0	1	0.0625525	0.0282938	0.00525715	0.0100709	0.0616617	0.0250554	0.00587544	0.0261363	0.00544868	0.0145246
0	1	0.015471	0.00810447	0.00658785	0.0103254	0.0152759	0.0167463	0.00847468	0.014554	0.0128645	0.019231
0	1	0.015471	0.00810447	0.00658785	0.0103254	0.0152759	0.0166188	0.00847468	0.014554	0.0128645	0.019231
0	1	0.0726062	0.0818998	0.00717198	0.0079503	0.0797983	0.0226599	0.00368858	0.0309004	0.00518319	0.0206747
0	1	0.00235422	0.00525918	0.0302444	0.00980872	0.0109467	0.00483589	0.00199474	0.00852564	0.0224606	0.00914645
0	1	0.00739697	0.000711325	0.0229247	0.00520675	0.0160413	0.00896559	0.00530721	0.0133818	0.0177822	0.0101164
0	1	0.075335	0.0732279	0.00412952	0.0680567	0.0891872	0.0369227	0.0415077	0.0298503	0.0148119	0.00802721
0	1	0.0943855	0.107299	0.00954908	0.0695607	0.193221	0.0401336	0.03631	0.0271544	0.0237007	0.0194172
0	1	0.0275736	0.0149301	0.00941927	0.00915988	0.0450461	0.0130077	0.0118596	0.0107055	0.0180138	0.0273243
0	1	0.0434945	0.0451352	0.00650664	0.011809	0.0716848	0.0233671	0.00647994	0.0200451	0.00867906	0.0720292
0	1	0.0164767	0.0274979	0.00705016	0.0124642	0.0446079	0.0225837	0.00393476	0.0110961	0.00765512	0.0866885
0	1	0.0295963	0.0131913	0.0166317	0.0079503	0.0255579	0.0140663	0.00195848	0.00996317	0.0118548	0.0170385
0	1	0.311933	0.12157	0.00650664	0.0226853	0.0764273	0.212021	0.557921	0.142085	0.0566573	0.0116048
0	1	0.0358969	0.019478	0.00771551	0.00460832	0.0543826	0.0119086	0.00388071	0.0198872	0.0129202	0.00644336
0	1	0.0020171	0.00270149	0.017224	0.00734198	0.00880995	0.00588475	0.00530721	0.00458107	0.0130777	0.0517607
0	1	0.108352	0.0285813	0.00658785	0.0655085	0.0667126	0.0499732	0.159712	0.0343824	0.0560453	0.0129144
0	1	0.0127797	0.00255769	0.0166399	0.00274356	0.0205698	0.0120361	0.00195848	0.00875843	0.01093	0.00769691
0	1	0.0668118	0.0381159	0.0094679	0.016163	0.0472508	0.0330984	0.211178	0.0158541	0.0263435	0.0185929
0	1	0.0362948	0.01521	0.00721256	0.0266825	0.0278038	0.0115757	0.0222565	0.0153159	0.0235735	0.0123236
0	1	0.0265679	0.070983	0.00358599	0.0241742	0.035284	0.0170301	0.0269414	0.025611	0.00592739	0.0331133
0	1	0.0144597	0.00142265	0.0292579	0.0116231	0.0199081	0.00991759	0.00455771	0.0114869	0.0252544	0.0138215
0	1	0.0144597	0.00142265	0.0312908	0.0116231	0.0193198	0.00991759	0.00455771	0.0108146	0.0244276	0.0134825
0	1	0.00941689	0.006538	0.0332947	0.00716484	0.0129319	0.0111153	0.00199474	0.00724766	0.0171019	0.0210465
0	1	0.00941689	0.006538	0.0345122	0.00702111	0.0144369	0.0111153	0.00263547	0.00824231	0.0162469	0.0226419
0	1	0.161434	0.108745	0.00580885	0.0609171	0.0761066	0.125659	0.340333	0.10323	0.0200278	0.013274
0	1	0.21792	0.188904	0.0130945	0.0757951	0.0266291	0.341803	0.558026	0.244221	0.042553	0.0299519
0	1	0.026565	0.017344	0.012551	0.0159006	0.0495548	0.016021	0.00726569	0.00804864	0.0119536	0.0228131
0	1	0.026565	0.017344	0.012551	0.0159006	0.0493155	0.0160897	0.00726569	0.00862499	0.013282	0.0230118
0	1	0.0998828	0.299411	0.0119668	0.0109742	0.180974	0.0426959	0.0340075	0.0909966	0.0128383	0.00666911
0	1	0.0322849	0.00946233	0.0192918	0.0094843	0.0590251	0.0218187	0.00594795	0.017328	0.0145922	0.0108311
0	1	0.0107597	0.00724932	0.00829963	0.00423352	0.0231844	0.00950564	0.00580294	0.0110961	0.0167232	0.00615521
0	1	0.0161424	0.0102384	0.0100034	0.00617999	0.0425462	0.0132339	0.00318723	0.00724766	0.017756	0.0122135
0	1	0.0793664	0.246269	0.0363467	0.0178031	0.168865	0.0704237	0.0165274	0.0350435	0.0346069	0.177272
0	1	0.0793664	0.246526	0.0365252	0.0178031	0.168552	0.0704237	0.01665	0.03407	0.0346069	0.17559
0	1	0.0137882	0.00326901	0.0118856	0.00427755	0.011712	0.00990779	0.00267173	0.00689606	0.0113086	0.0129264
0	1	0.00638842	0.00213397	0.0178893	0.00608824	0.00656961	0.00744599	0.00331247	0.00767753	0.00866478	0.007033
0	1	0.0985168	0.1138	0.00779669	0.0173465	0.111047	0.0469992	0.0178801	0.0440168	0.0118548	0.0247373
0	1	0.0539356	0.0430481	0.0071882	0.00730033	0.0734931	0.0327159	0.0145851	0.0267696	0.0122099	0.0189585
0	1	0.193779	0.584457	0.00596311	0.0180771	0.361158	0.0810529	0.0816236	0.192896	0.00765512	0.0156414
0	1	0.00571698	0.0059705	0.00829963	0.00641633	0.00824673	0.00915254	0.00391696	0.0103539	0.0135825	0.0124759
0	1	0.0100883	0.00199017	0.0201853	0.00669671	0.0164957	0.0140785	0.00516285	0.00879096	0.0126904	0.0155414
0	1	0.0467473	0.0410899	0.00233652	0.0125523	0.0633645	0.0280099	0.00922417	0.0218016	0.0153103	0.00902591
0	1	0.0104254	0.00611431	0.00350478	0.0195733	0.0261475	0.0112227	0.00263547	0.0153159	0.00765512	0.00586406
0	1	0.0215251	0.0107214	0.0160963	0.00520675	0.0203067	0.0084562	0.00259923	0.0100282	0.0117918	0.00503933
0	1	0.0497729	0.0425125	0.0102448	0.0104031	0.0800725	0.0321599	0.0115762	0.0254923	0.00717644	0.0361905
0	1	0.0262279	0.00696944	0.0139738	0.0198935	0.0453468	0.0188071	0.0170422	0.0111217	0.0207002	0.0133564
0	1	0.0339704	0.0290051	0.00896495	0.0542857	0.0615884	0.0201882	0.0366999	0.0241264	0.0209982	0.017513
0	1	0.078209	0.0336243	0.00892437	0.00702111	0.0885434	0.0355334	0.00906967	0.0191058	0.0175167	0.0163558
0	1	0.015471	0.0166326	0.028493	0.00641633	0.027546	0.0177167	0.00192223	0.0141633	0.0185264	0.0128727
0	1	0.0419856	0.0290533	0.0102225	0.107847	0.0379346	0.0243574	0.0778715	0.013753	0.0300117	0.0126781
0	1	0.256293	0.245282	0.0101738	0.0589707	0.118047	0.174599	0.538927	0.216243	0.0448841	0.0144506
0	1	0.291308	0.382493	0.00834024	0.0576426	0.0798983	0.252278	0.706625	0.390199	0.0491082	0.0165722
0	1	0.0205679	0.00881579	0.00603653	0.00553115	0.0308069	0.0126662	0.00452145	0.0137921	0.0096222	0.00903678
0	1	0.0269021	0.0612886	0.00985807	0.0369628	0.0535135	0.0122028	0.0458169	0.033269	0.016654	0.00531952
0	1	0.0258936	0.00142265	0.0269621	0.00456951	0.0741391	0.017873	0.00323997	0.0122684	0.0263934	0.0202785
0	1	0.158703	0.0912998	0.00550801	0.0223721	0.0503366	0.0874338	0.25091	0.0328571	0.0134672	0.0144462
0	1	0.0829871	0.0282938	0.00233652	0.0308818	0.0430837	0.0409927	0.0585526	0.0412981	0.0135825	0.00873068
0	1	0.0164767	0.0155358	0.00931388	0.00915988	0.0358457	0.0124787	0.00391696	0.0179923	0.00643223	0.00884092
0	1	0.0120214	0.0211805	0.00237712	0.0162837	0.0196559	0.00508169	0.00683589	0.024478	0.0120789	0.00563533
0	1	0.0222255	0.00295836	0.00529778	0.0088795	0.0485054	0.0127533	0.0111088	0.00689606	0.0170641	0.00965571
0	1	0.00975119	0.006538	0.00423502	0.00641633	0.017006	0.00896559	0.0058761	0.00459085	0.0118548	0.0102032
0	1	0.137964	0.111335	0.00743153	0.0202662	0.0627305	0.0705049	0.0763304	0.0633977	0.00815997	0.00938669
0	1	0.349471	0.939765	0.0152526	0.0420531	0.0322889	0.514663	0.860142	0.781923	0.035	0.0164852
0	1	0.0188281	0.0305689	0.00904618	0.0452605	0.0451064	0.0110062	0.201346	0.0131257	0.064087	0.00831838
0	1	0.0188337	0.00625468	0.0155122	0.00954724	0.0267934	0.00953568	0.00968364	0.0149376	0.0355643	0.00657007
0	1	0.00975399	0.00351853	0.0341481	0.00799435	0.0218595	0.00839796	0.00466646	0.0167094	0.0274305	0.00945762
0	1	0.226129	0.26342	0.00646602	0.0451587	0.071078	0.213162	0.478575	0.159066	0.0380107	0.015972
0	1	0.213201	0.0763462	0.0101738	0.0561767	0.0585849	0.126641	0.338743	0.0991509	0.034076	0.00742071
0	1	0.124505	0.199822	0.0107816	0.060664	0.136534	0.0493053	0.0893675	0.044769	0.0143267	0.033786
0	1	0.095503	0.0954735	0.00892437	0.0372304	0.10103	0.0548793	0.165844	0.0573955	0.0355643	0.0100942
0	1	0.0622211	0.0139312	0.0137192	0.127077	0.0405964	0.0456446	0.154815	0.017582	0.0773171	0.0164336
0	1	0.0149858	0.0454994	0.00650664	0.0208438	0.0473071	0.0127226	0.080736	0.016449	0.00863867	0.0494957
0	1	0.0299306	0.0440713	0.00654725	0.0693393	0.0587595	0.0108696	0.0103969	0.00992401	0.0150983	0.00692163
0	1	0.0681926	0.0118334	0.0135568	0.0079063	0.0559344	0.0378952	0.0392697	0.0292302	0.013317	0.00895941
0	1	0.0073998	0.0142187	0.00775611	0.0725493	0.0143591	0.00614094	0.0141673	0.0091817	0.0261553	0.00915908
0	1	0.00504275	0.00284529	0.00775611	0.00656752	0.0171097	0.0128807	0	0.0168592	0.0115893	0.00680181
0	1	0.017319	0.0344029	0.014701	0.00581153	0.0580232	0.0161278	0.00404286	0.0176846	0.0192825	0.0151771
0	1	0.0365142	0.0520285	0.0104334	0.0201781	0.104322	0.0292543	0.132775	0.0236966	0.0293323	0.0156811
0	1	0.0181624	0.0108059	0.0105955	0.0076259	0.0248113	0.0108696	0.00466646	0.0115634	0.00813382	0.0188805
0	1	0.015471	0.0181991	0.00592251	0.00687738	0.0365861	0.0153523	0.0118234	0.00992401	0.00839931	0.00735582
0	1	0.0739865	0.136921	0.00659592	0.0477899	0.127588	0.0318963	0.449084	0.024173	0.0238177	0.0390698
0	1	0.200429	0.2514	0.00842146	0.0202064	0.0858005	0.091654	0.283435	0.0680421	0.0128383	0.0173869
0	1	0.0346419	0.0348395	0.00179299	0.079501	0.058714	0.0224164	0.104833	0.014585	0.0185318	0.0103687
0	1	0.0219121	0.0438913	0.00658785	0.0580331	0.0537436	0.0109768	0.0312002	0.0129911	0.0153103	0.0163519
0	1	0.00773409	0.00899511	0.0190576	0.00732872	0.0259306	0.00643459	0.00203098	0.00726722	0.00987573	0.0849482
0	1	0.128191	0.0678535	0.00922656	0.0228807	0.0975256	0.080171	0.241813	0.034471	0.0208362	0.0154119
0	1	0.175546	0.141276	0.0108392	0.0119915	0.143355	0.0718539	0.047772	0.0712429	0.0171859	0.0112043
0	1	0.0151339	0.0156414	0.0106768	0.0139866	0.0290396	0.0099464	0.0274583	0.0091817	0.00815997	0.0330254
0	1	0.0268471	0.0339099	0.00892437	0.0160408	0.0748043	0.0222485	0.0501465	0.0120268	0.00914351	0.0365774
0	1	0.0421266	0.0692171	0.00354538	0.00734552	0.0385912	0.0193932	0.051754	0.018715	0.00616673	0.0401738
0	1	0.101981	0.106166	0.0101738	0.111297	0.174292	0.0605062	0.312723	0.0587629	0.0703583	0.013065
0	1	0.0170099	0.0176646	0.00825903	0.0294892	0.0448304	0.0164428	0.00990116	0.0136554	0.00369482	0.0102219
0	1	0.215174	0.581738	0.0228466	0.0315209	0.296078	0.0918019	0.0624887	0.150792	0.0113006	0.0186241
0	1	0.0601144	0.0153538	0.00662843	0.0655501	0.0447571	0.0284108	0.0633086	0.0232793	0.0177933	0.00511545
0	1	0.0353105	0.0200818	0.0201447	0.00669671	0.0561031	0.0120361	0.00195848	0.00840026	0.0262881	0.0136263
0	1	0.0356467	0.019478	0.0191977	0.00669671	0.0557538	0.0120361	0.00128148	0.00840026	0.0254242	0.0137144
0	1	0.224978	0.166719	0.00829963	0.0138406	0.134801	0.097406	0.0492687	0.097088	0.0118809	0.0117055
0	1	0.0554928	0.0345519	0.00592251	0.0304327	0.0817047	0.0412074	0.0433403	0.0223209	0.0150709	0.00586107
0	1	0.132257	0.236424	0.00834024	0.0110855	0.118208	0.0513846	0.0150996	0.0803301	0.00715028	0.0108072
0	1	0.0252222	0.0291489	0.00829963	0.030576	0.0406162	0.0206597	0.0273313	0.0279163	0.0239075	0.0117444
0	1	0.0203656	0.0281839	0.00585613	0.0483531	0.0257085	0.0123892	0.0180736	0.0137921	0.0113499	0.0107478
0	1	0.0349762	0.011941	0.00723913	0.0254289	0.0302967	0.0279297	0.0555164	0.0114674	0.0199886	0.0109705
0	1	0.0141253	0.0179192	0.00475425	0.0616884	0.0284629	0.0142931	0.0170581	0.0214305	0.0180063	0.0078296
0	1	0.0141253	0.012084	0.00475425	0.0181905	0.0370068	0.0121746	0.0183244	0.00804864	0.015159	0.00909718
0	1	0.0376647	0.0162089	0.0128608	0.00395314	0.0838182	0.0214172	0.00651619	0.0172304	0.0224606	0.00624528
0	1	0.1623	0.132022	0.00535868	0.0147462	0.0353436	0.167157	0.158846	0.15407	0.0132724	0.0158416
0	1	0.0904632	0.117019	0.00592251	0.0120429	0.0784099	0.0478849	0.0241451	0.0481941	0.00868	0.00773056
0	1	0.0141225	0.00215373	0.00541959	0.0265945	0.0121069	0.00673981	0.0354937	0.00804864	0.018287	0.00867726
0	1	0.0405113	0.0280566	0.0132163	0.00581153	0.0900997	0.0181015	0.00591169	0.0255606	0.0237215	0.0109152
0	1	0.0124426	0.00867197	0.010758	0.00911585	0.0241895	0.0120673	0.00398947	0.014554	0.00640609	0.0103894
0	1	0.00672553	0.00852817	0.00600372	0.00581153	0.0127804	0.00921139	0.00455771	0.017582	0.0160544	0.00531054
0	1	0.096246	0.0509957	0.00511929	0.0228478	0.0636433	0.0473766	0.143236	0.0305926	0.0202033	0.00614323
0	1	0.00470844	0.00270149	0.0144736	0.00841029	0.00381898	0.00494319	0.00195848	0.00267636	0.0163112	0.0204426
0	1	0.0180079	0.0162089	0.00352916	0.0088795	0.0349648	0.0164428	0.00466581	0.00648576	0.020785	0.0131185
0	1	0.025225	0.00341281	0.0266106	0.00422715	0.030218	0.01394	0.00263547	0.00650534	0.0106319	0.00900503
0	1	0.0121082	0.00412414	0.0263108	0.0184698	0.0156347	0.0195132	0.00256297	0.00992401	0.0279092	0.0608232
0	1	0.00537987	0.00199017	0.0183922	0.0076259	0.0160422	0.00877924	0.00323997	0.00421969	0.00789447	0.00739183
0	1	0.0133399	0.00540298	0.0125915	0.00548713	0.0091129	0.00744599	0.00244606	0.00911876	0.0138219	0.00733202
0	1	0.0574781	0.0318932	0.0058819	0.00859914	0.0964088	0.0255941	0.0104325	0.0240482	0.0110247	0.0109369
0	1	0.0232051	0.023961	0.00838082	0.0199418	0.0587636	0.0131454	0.00350629	0.0241264	0.0167986	0.00864659
0	1	0.0423759	0.0117972	0.00354538	0.0102564	0.0630354	0.028097	0.00655244	0.00650534	0.0067042	0.0122054
0	1	0.0923329	0.134646	0.00360221	0.00944029	0.0892421	0.0415999	0.0074551	0.031335	0.00815997	0.0113944
0	1	0.0299278	0.0064019	0.00439728	0.0088795	0.0299937	0.0133724	0.00192289	0.0103539	0.00940898	0.00417474
0	1	0.00773409	0.00483546	0.010758	0.00361	0.0243058	0.00885833	0.00463021	0.00611462	0.0165331	0.00677413
0	1	0.246334	0.147004	0.0113957	0.0211927	0.0220455	0.22473	0.454226	0.214031	0.0200354	0.0148145
0	1	0.0328519	0.016412	0.00709077	0.0547019	0.0546075	0.0191051	0.0546575	0.0128218	0.0301798	0.0219725
0	1	0.0195024	0.0159214	0.019017	0.00805632	0.0343752	0.0186055	0.00701585	0.0097661	0.0214596	0.00873068
0	1	0.0195024	0.0159214	0.019017	0.00800593	0.0344119	0.0172259	0.00673108	0.0095333	0.0216456	0.00873068
0	1	0.0292592	0.0153538	0.0148771	0.0194659	0.0431808	0.017464	0.00858343	0.0149252	0.0183909	0.00819197
0	1	0.0210378	0.0185262	0.00709077	0.00914166	0.041905	0.0200031	0.0180883	0.00753256	0.00542254	0.00659345
0	1	0.0117683	0.0113735	0.00587383	0.0265758	0.0159281	0.0073075	0.0158128	0.00879096	0.011264	0.0159009
0	1	0.0250821	0.0317066	0.00650664	0.0209162	0.0683143	0.0211541	0.0944318	0.023345	0.0378046	0.00721666
0	1	0.0265707	0.00469165	0.0157231	0.0153399	0.0524981	0.0129972	0.00669743	0.00535273	0.0110573	0.0339359
0	1	0.00571698	0.0059705	0.00296125	0.0251045	0.00855483	0.00644499	0.00712069	0.0130107	0.0187657	0.00786701
0	1	0.0894846	0.0518157	0.0135812	0.0101331	0.0831484	0.0216496	0.00713405	0.0410881	0.0155495	0.0152923
0	1	0.0820549	0.0409537	0.0131757	0.0118594	0.0921098	0.0427213	0.0058392	0.0271348	0.0106319	0.0774706
0	1	0.0121082	0.0112297	0.0189196	0.00526351	0.0174472	0.0145077	0.00391696	0.00994357	0.0139519	0.00719497
0	1	0.00369989	0.00454785	0.0294923	0.0076259	0.00987829	0.00600245	0.00705883	0.0145345	0.00985385	0.00774687
0	1	0.0558299	0.0211805	0.00884318	0.0112653	0.10125	0.0318257	0.00858343	0.0210593	0.0138219	0.0133144
0	1	0.0807923	0.00486071	0.0076263	0.00882435	0.0856919	0.0543801	0.0059842	0.0210789	0.00981225	0.0103556
0	1	0.0104254	0.0101089	0.0165506	0.00581153	0.0201632	0.00624823	0.00195848	0.00420012	0.00643223	0.0075195
0	1	0.052089	0.0285736	0.00825903	0.00384578	0.0464953	0.025834	0.00256297	0.0149479	0.00884417	0.020107
0	1	0.0359847	0.00554679	0.0239173	0.0085551	0.0288974	0.0122518	0.00263547	0.0153159	0.0125043	0.0075759
0	1	0.0629321	0.25202	0.00479485	0.0094843	0.0996069	0.0265667	0.00902969	0.0783309	0.00805841	0.0151305
0	1	0.0871801	0.144861	0.00942728	0.0644653	0.0883143	0.0478994	0.0454935	0.0477036	0.020228	0.00957235
0	1	0.0704006	0.0123724	0.00892437	0.014881	0.0354083	0.0433432	0.0100225	0.0102442	0.0100977	0.0165817
0	1	0.0895323	0.0250247	0.00717198	0.0088795	0.0501751	0.0370154	0.0268868	0.0338388	0.0135825	0.0159295
0	1	0.0420396	0.0577302	0.00427555	0.0428635	0.0523414	0.024701	0.0342961	0.0137921	0.00667158	0.0421209
0	1	0.0664978	0.101378	0.00838082	0.00576751	0.0839971	0.0313348	0.0170581	0.0177203	0.0108712	0.0136703
0	1	0.00706265	0.00412414	0.013638	0.00883549	0.00723135	0.00653325	0.00450431	0.00845837	0.015097	0.00663563
0	1	0.131119	0.138061	0.00592251	0.016181	0.0998034	0.0597444	0.134217	0.0444579	0.0177614	0.0121447
0	1	0.189057	0.0921522	0.0143846	0.123471	0.0667794	0.188797	0.518378	0.127601	0.127003	0.0221799
0	1	0.188039	0.0914971	0.0143846	0.123569	0.0672915	0.189781	0.521177	0.12997	0.127094	0.0221799
0	1	0.0328616	0.00650949	0.00417012	0.00164637	0.0476364	0.0147253	0.00327622	0.00650534	0.00986156	0.00417474
0	1	0.0225337	0.00142265	0.0165181	0.00669671	0.036659	0.00921139	0.00267173	0.00955287	0.016495	0.0117251
0	1	0.0557299	0.0205811	0.00821841	0.0113867	0.0610225	0.0288914	0.0166389	0.0179923	0.0118548	0.0127434
0	1	0.0893899	0.184693	0.00721256	0.034487	0.119479	0.0527818	0.0729812	0.0464642	0.0129541	0.0183606
0	1	0.00638842	0.0118049	0.0130538	0.00407596	0.0119659	0.0067086	0.00199474	0.0111158	0.0136306	0.00789198
0	1	0.0127797	0.0237382	0.0113015	0.0268232	0.0225072	0.00755328	0.0654252	0.00994357	0.0195099	0.0182062
0	1	0.094169	0.0218918	0.00571973	0.0705446	0.0601823	0.046329	0.262596	0.0290884	0.0461379	0.0344649
0	1	0.0591897	0.0463768	0.00322894	0.0306357	0.0798874	0.0383204	0.0130068	0.0229347	0.0106058	0.0162355
0	1	0.00798435	0.00540298	0.0534621	0.0248241	0.0322094	0.013891	0.0199474	0.0111158	0.0631962	0.0509906
0	1	0.0628896	0.0100236	0.00994661	0.0178314	0.0390029	0.0164116	0.0119322	0.0179792	0.0255743	0.00692329
0	1	0.0248823	0.0092395	0.0232682	0.0104135	0.0530943	0.0183155	0.00455771	0.0118581	0.020237	0.0100049
0	1	0.024885	0.0240681	0.0131554	0.00909713	0.0371894	0.0208183	0.00550364	0.00611462	0.0140762	0.0413913
0	1	0.0495444	0.0460615	0.00596311	0.00488234	0.0374375	0.0323266	0.0112189	0.0224034	0.00616673	0.00906742
0	1	0.0315872	0.0228886	0.00122509	0.0252204	0.0587342	0.0244876	0.0788554	0.0156871	0.0205612	0.0072197
0	1	0.0464073	0.0580904	0.0122183	0.0190678	0.0861401	0.0302139	0.044624	0.0252594	0.0200355	0.0112801
0	1	0.057507	0.0150739	0.00621465	0.0666849	0.026743	0.0438315	0.0727485	0.0228582	0.0293287	0.0199959
0	1	0.038554	0.00881579	0.0119059	0.00750418	0.0714488	0.017502	0.00331247	0.019516	0.0131038	0.00949425
0	1	0.040016	0.0135075	0.0072774	0.0101078	0.0752498	0.012635	0.00971176	0.0114869	0.0113347	0.00333605
0	1	0.0797035	0.0545974	0.00881088	0.0141303	0.137936	0.0313283	0.0225841	0.0458173	0.0155495	0.0193547
0	1	0.00941689	0.00471142	0.0316328	0.00367276	0.019451	0.00786715	0.00398947	0.0110766	0.0150709	0.014668
0	1	0.0456252	0.00955564	0.0107111	0.0079503	0.0137546	0.0173636	0.00463021	0.0122292	0.00792058	0.0121934
0	1	0.130709	0.04478	0.0119668	0.0302545	0.0590446	0.0881748	0.0871229	0.0655836	0.0177164	0.0154906
0	1	0.0416167	0.0726552	0.00292065	0.00766993	0.0646252	0.0225531	0.0192341	0.0241189	0.00717644	0.00612942
0	1	0.12328	0.403321	0.00475425	0.0366608	0.117169	0.0677747	0.0526747	0.0629381	0.017597	0.0250277
0	1	0.174198	0.114441	0.0210451	0.0117522	0.129791	0.0764631	0.0352842	0.04669	0.0127979	0.0131875
0	1	0.0178214	0.0225856	0.00721256	0.00367276	0.0449598	0.0113075	0.00722944	0.0206686	0.0133432	0.0107478
0	1	0.117136	0.0991773	0.00425932	0.0314305	0.108917	0.0420837	0.0821015	0.04669	0.0227521	0.00951593
0	1	0.118042	0.0989642	0.00354538	0.0316246	0.103962	0.0443603	0.0855716	0.0457913	0.0202802	0.00770783
0	1	0.149643	0.811011	0.00888375	0.030054	0.220195	0.0758202	0.0964331	0.168419	0.00520935	0.0298402
0	1	0.0295935	0.00867197	0.016494	0.00915988	0.0373765	0.0124964	0.0112552	0.0130303	0.0172915	0.0118722
0	1	0.251717	0.218419	0.0129727	0.0343859	0.0342193	0.344938	0.548249	0.216039	0.0597852	0.0128648
0	1	0.0225337	0.00724932	0.00771551	0.00520675	0.0374243	0.0063555	0.00323997	0.0080291	0.0109401	0.0129948
0	1	0.0637508	0.0298056	0.014928	0.0079063	0.0461813	0.0201104	0.00267173	0.0177622	0.0123335	0.00873965
0	1	0.0363191	0.0091034	0.0156907	0.0094843	0.0489371	0.014176	0.0105419	0.0176016	0.0116992	0.00948826
0	1	0.0706125	0.106609	0.0075857	0.131861	0.133579	0.0397016	0.0969149	0.0299333	0.0342814	0.0135621
0	1	0.133571	0.0443443	0.0281525	0.00641633	0.0678752	0.0786218	0.0217205	0.0587037	0.00776173	0.0112323
0	1	0.123618	0.179123	0.00896495	0.0412368	0.0710227	0.0712827	0.0640859	0.0556958	0.00964832	0.0140689
0	1	0.123085	0.170675	0.00709892	0.050455	0.0695187	0.0667601	0.0597464	0.0535077	0.0119582	0.0132423
0	1	0.0380427	0.015345	0.0246394	0.0154214	0.0635677	0.0231428	0.00594795	0.0189137	0.0177854	0.0156053
0	1	0.143459	0.290275	0.010758	0.023983	0.239857	0.0502261	0.0698639	0.0921794	0.0047045	0.0237635
0	1	0.123083	0.324186	0.0161776	0.0218118	0.310489	0.0670671	0.0864821	0.0932588	0.00814798	0.0524423
0	1	0.242906	0.466224	0.0101332	0.0102623	0.0412385	0.279336	0.408072	0.430051	0.0101477	0.00893079
0	1	0.0393194	0.0130837	0.00417012	0.0338601	0.0589883	0.029083	0.00851092	0.0129911	0.0180215	0.00808566
0	1	0.0131167	0.00582667	0.0249801	0.00944029	0.0264777	0.00861255	0.00267173	0.0091817	0.0259421	0.0112072
0	1	0.0743237	0.0929079	0.00775611	0.0637346	0.127343	0.0417256	0.0888812	0.0332886	0.040213	0.015076
0	1	0.088109	0.196104	0.00844572	0.0062502	0.126812	0.0412358	0.0101859	0.0474323	0.0123596	0.0405166
0	1	0.00403419	0.00896836	0.00963031	0.0314033	0.00855483	0.00476486	0.0201596	0.0128609	0.0293715	0.00709593
0	1	0.155715	0.0366858	0.0542787	0.0128327	0.0570568	0.082612	0.00669743	0.0514794	0.0338104	0.0398902
0	1	0.210635	0.209842	0.00471364	0.0654721	0.0595907	0.153998	0.349149	0.190518	0.0158978	0.00917347
0	1	0.111651	0.0916752	0.0113421	0.0196562	0.0790107	0.0588248	0.0158491	0.0400174	0.00839931	0.00835547
0	1	0.0534447	0.0361816	0.0238295	0.0144107	0.064927	0.019395	0.0059842	0.0225636	0.0143975	0.0126789
0	1	0.0339677	0.0201893	0.00533838	0.0724464	0.0322072	0.0134796	0.0612739	0.0203929	0.0515926	0.00961198
0	1	0.00605411	0.000711325	0.02369	0.00241916	0.00944158	0.00720019	0.000676995	0.00496201	0.0160283	0.00741472
0	1	0.0020171	0.00469165	0.039324	0.00258715	0.00863211	0.00504246	0.0057667	0.0148209	0.0206523	0.0109221
0	1	0.0343048	0.0464574	0.0117638	0.00548713	0.0507959	0.0159513	0.00797892	0.0129911	0.0120941	0.0164218
0	1	0.0343048	0.0488418	0.0122339	0.00571943	0.0529628	0.0163926	0.00797892	0.0129911	0.0165331	0.0185806
0	1	0.0359296	0.033229	0.0135513	0.0152184	0.0479371	0.00624969	0.0378819	0.0231339	0.0205196	0.00888134
0	1	0.0533617	0.0457931	0.00483546	0.0825148	0.120021	0.0359978	0.0629323	0.0332115	0.0383129	0.00995955
0	1	0.0820549	0.0491834	0.0208182	0.0079063	0.0510569	0.0328758	0.00534345	0.0340504	0.0130777	0.0161044
0	1	0.0262308	0.0169291	0.0129809	0.00641633	0.04308	0.0188758	0.00199474	0.0118777	0.00954823	0.012395
0	1	0.0891776	0.0255616	0.0368332	0.00581153	0.12476	0.0578423	0.0108788	0.0236526	0.0289515	0.0163612
0	1	0.0781349	0.0231861	0.0307808	0.0072939	0.0994745	0.0485623	0.00832151	0.0232489	0.0301123	0.0163652
0	1	0.00336277	0.00398033	0.0410033	0.0088795	0.0143591	0.0107623	0.00493344	0.0164293	0.0295488	0.0147304
0	1	0.0380019	0.00724932	0.0439971	0.0109742	0.0475578	0.0119288	0.0033995	0.0179923	0.0254373	0.00887834
0	1	0.194105	0.381954	0.00954908	0.0302232	0.142275	0.0868043	0.0371274	0.117145	0.0154757	0.018411
0	1	0.0508986	0.022747	0.00892437	0.0813405	0.0480914	0.0161971	0.0693081	0.0243157	0.0501826	0.00789609
0	1	0.128465	0.260512	0.00834024	0.0145362	0.187027	0.0624036	0.0882929	0.118183	0.012599	0.0160767
0	1	0.0164401	0.00611431	0.0136591	0.00380182	0.0241747	0.00481628	0.00463021	0.0187541	0.0145045	0.00611558
0	1	0.0134511	0.00270149	0.0438347	0.00920393	0.0297386	0.0127735	0.00591169	0.0150852	0.0195099	0.0103116
0	1	0.0548157	0.0760655	0.00654725	0.0137955	0.0787412	0.0267435	0.0152084	0.0327129	0.0150447	0.0123044
0	1	0.0164795	0.00542274	0.0160558	0.00613594	0.0364413	0.0141858	0.00131774	0.0137726	0.0175167	0.00978289
0	1	0.0376039	0.0177161	0.00775611	0.00613594	0.0542789	0.0112862	0.00658869	0.0126199	0.0158578	0.014701
0	1	0.0301257	0.011469	0.00705025	0.00586714	0.0432053	0.0248696	0.00813847	0.00969121	0.00839931	0.0133852
0	1	0.0296495	0.010896	0.0067744	0.00558155	0.0436057	0.0248304	0.00794268	0.00933146	0.00873006	0.0135379
0	1	0.130685	0.080006	0.0167211	0.00508915	0.113293	0.0576057	0.00726569	0.0447559	0.0209722	0.0141686
0	1	0.0564396	0.0264474	0.0138977	0.0099671	0.0471512	0.0219358	0.00982867	0.025611	0.0120941	0.0195633
0	1	0.210837	0.0223628	0.154189	0.029415	0.32477	0.111379	0.0204431	0.037111	0.128979	0.17585
0	1	0.0576941	0.0198696	0.0105713	0.013113	0.0884831	0.0183847	0.00391696	0.0150977	0.0175428	0.0195831
0	1	0.128796	0.111328	0.00900559	0.0275237	0.104332	0.0417127	0.0380062	0.0252399	0.0126251	0.0101319
0	1	0.00672553	0.000711325	0.0275924	0.00702111	0.0269211	0.0129881	0.00527095	0.0113203	0.0230069	0.0153247
0	1	0.00941689	0.00412414	0.0131351	0.00564991	0.020522	0.0113139	0.00587544	0.0110637	0.0145661	0.00648598
0	1	0.0119663	0.00540298	0.02461	0.0109742	0.0364597	0.0154026	0.0059842	0.00920718	0.0192705	0.0216413
0	1	0.0242165	0.00617908	0.0210371	0.00488234	0.0457749	0.0163527	0.00195848	0.0183634	0.0212529	0.0106121
0	1	0.232568	0.381375	0.014914	0.00879145	0.20348	0.0946087	0.0471203	0.187956	0.0096222	0.0114975
0	1	0.134541	0.105503	0.00525725	0.020827	0.197606	0.0469934	0.0282408	0.0469797	0.0126251	0.0165326
0	1	0.113587	0.0786155	0.0174058	0.0329989	0.187795	0.0414445	0.0332942	0.0390439	0.0272963	0.00582444
0	1	0.0191653	0.0187667	0.010052	0.00861434	0.0270358	0.00664054	0.00366778	0.0145149	0.0178466	0.0110454
0	1	0.0256333	0.0166326	0.0150498	0.00602993	0.0321805	0.0102721	0.00816835	0.0225636	0.0157889	0.0117192
0	1	0.0275764	0.0172002	0.0166399	0.00581153	0.0432844	0.00917278	0.00926041	0.0236966	0.0138219	0.012987
0	1	0.0289193	0.00753695	0.0106768	0.00615414	0.0384927	0.0195894	0.00587544	0.00572389	0.0286272	0.0132191
0	1	0.167496	0.182965	0.015431	0.00823069	0.147734	0.0664894	0.0107232	0.0763468	0.0200473	0.0126515
0	1	0.181343	0.196632	0.00868307	0.0469644	0.160389	0.0872489	0.323842	0.0763903	0.05977	0.0110756
0	1	0.111038	0.0249742	0.0130133	0.00976469	0.0592382	0.0557255	0.00638048	0.0287172	0.015447	0.0122708
0	1	0.0342963	0.0572548	0.00942728	0.0394195	0.0603242	0.0263696	0.0135723	0.0229738	0.00924408	0.0210688
0	1	0.0667459	0.214147	0.00629571	0.017759	0.116178	0.0354396	0.0110376	0.0358282	0.00592739	0.0716206
0	1	0.00840834	0.00454785	0.0308214	0.00765171	0.0179198	0.0111153	0.00402572	0.01166	0.0197584	0.00781389
0	1	0.346947	0.358151	0.0132163	0.0149715	0.183837	0.175166	0.126505	0.235643	0.0111106	0.0145888
0	1	0.0215223	0.0125085	0.0439646	0.00502607	0.0318783	0.0220921	0.00270798	0.0156871	0.0353471	0.0131631
0	1	0.150333	0.0429439	0.00650664	0.0281021	0.084155	0.0818611	0.0734713	0.0477839	0.0259421	0.0199053
0	1	0.139975	0.0576984	0.00354538	0.0282184	0.0606031	0.0821467	0.266382	0.0776732	0.0584689	0.00992254
0	1	0.151031	0.218363	0.0240149	0.0137734	0.193976	0.0451675	0.0285536	0.078319	0.0114328	0.0124278
0	1	0.149486	0.428212	0.0058819	0.0568014	0.150021	0.0803298	0.0284385	0.0799151	0.00774362	0.0638919
0	1	0.0298561	0.0286345	0.00650664	0.0263361	0.0551656	0.0114078	0.0185367	0.0203853	0.0128383	0.0078296
0	1	0.0723037	0.0767768	0.00399155	0.00734552	0.0696323	0.0375444	0.0248651	0.0364772	0.0108712	0.0128456
0	1	0.0588526	0.0316133	0.00412952	0.00734552	0.113625	0.0303516	0.0199474	0.0263338	0.0138219	0.0158782
0	1	0.174876	0.422667	0.0234058	0.0231968	0.0531503	0.103477	0.0717892	0.0929892	0.00691747	0.0119647
0	1	0.0437179	0.0132275	0.0196824	0.0094843	0.0650353	0.0167439	0.00591169	0.00879096	0.0153103	0.0111716
0	1	0.0798143	0.0843214	0.00838082	0.00971659	0.069034	0.0379673	0.0125004	0.0268028	0.00494385	0.0186551
0	1	0.152982	0.245133	0.00529778	0.0430767	0.130758	0.0708073	0.264895	0.0580009	0.0226999	0.0147779
0	1	0.0804889	0.119293	0.0119262	0.0141303	0.228409	0.0458773	0.0172192	0.047791	0.0117728	0.0316038
0	1	0.0527985	0.0578586	0.00954908	0.0166618	0.0906745	0.027595	0.00715693	0.0158352	0.0133432	0.0535529
0	1	0.0073998	0.00696944	0.0105955	0.00939572	0.0264777	0.0146542	0.00851092	0.0114674	0.0100835	0.0166476
0	1	0.0825126	0.0830865	0.0089649	0.058115	0.0900895	0.0399363	0.0772088	0.0267636	0.0172773	0.0281747
0	1	0.130825	0.15221	0.00717198	0.0736226	0.144575	0.0798364	0.329866	0.0577274	0.0737876	0.0112517
0	1	0.101503	0.042439	0.013281	0.0118705	0.0993334	0.0520446	0.0120867	0.0386608	0.0119549	0.00822023
0	1	0.211834	0.336242	0.00967888	0.0120382	0.0173648	0.322382	0.39764	0.428192	0.0134665	0.0140884
0	1	0.0134539	0.0192978	0.00629268	0.0642174	0.022611	0.0134889	0.018393	0.0168396	0.0307087	0.0048753
0	1	0.0285849	0.00412414	0.0256048	0.00576751	0.0470527	0.0219088	0.00658869	0.00881052	0.0191209	0.0243235
0	1	0.195638	0.0588778	0.010052	0.0179179	0.0701445	0.198641	0.246876	0.102425	0.0311253	0.0140012
0	1	0.0608747	0.0389559	0.00825903	0.00845952	0.0593	0.0195213	0.00373963	0.0183846	0.00494385	0.0156405
0	1	0.110878	0.118597	0.0095085	0.0141303	0.118439	0.0291429	0.0408136	0.06402	0.0110986	0.0350655
0	1	0.268141	1.22396	0.00613352	0.018597	0.323365	0.106344	0.102305	0.370812	0.00741577	0.0154731
0	1	0.109301	0.191286	0.00525715	0.00944029	0.0862837	0.0910818	0.0755771	0.100608	0.0141493	0.00802466
0	1	0.0477586	0.0107214	0.0196824	0.00874511	0.071237	0.0324362	0.0084706	0.020623	0.0180958	0.00828104
0	1	0.153608	0.0946533	0.00779669	0.0426712	0.0718809	0.094892	0.23486	0.0608029	0.0581576	0.0153776
0	1	0.259569	0.9117	0.00713137	0.0264245	0.263813	0.119216	0.0847953	0.211865	0.0165396	0.0203835
0	1	0.119724	0.0782751	0.0047218	0.0229435	0.0507678	0.0494922	0.0311299	0.0565956	0.00667158	0.00918815
0	1	0.0612816	0.0383434	0.00775611	0.0103254	0.0827798	0.0346614	0.0119467	0.0172108	0.00970815	0.0288221
0	1	0.0999818	0.0503184	0.0203071	0.0207115	0.241722	0.0565862	0.0139632	0.0261272	0.0318969	0.0140232
0	1	0.0161396	0.85017	0.186386	0.00980872	0.0288901	0.214219	0.00854718	0.0200858	0.0144094	0.00864359
0	1	0.0635639	0.00629193	0.0442359	0.0106099	0.0562681	0.0326606	0.00334872	0.0199068	0.0249325	0.00897319
0	1	0.229654	0.0957659	0.0131351	0.0643384	0.185724	0.0885654	0.301509	0.0700256	0.0599777	0.0103369
0	1	0.0896616	0.0910098	0.00237712	0.0756665	0.139468	0.0480329	0.379439	0.0495035	0.0474748	0.0135021
0	1	0.00739697	0.00454785	0.042605	0.0109742	0.0308069	0.0131658	0.00338498	0.0121755	0.0326137	0.00499174
0	1	0.404855	0.277313	0.014807	0.0543641	0.0835977	0.305079	0.484343	0.374051	0.0407998	0.0121598
0	1	0.0150778	0.0336163	0.00834024	0.124047	0.0655843	0.0115757	0.0339422	0.0164293	0.0497975	0.00956411
0	1	0.00235422	0.00213397	0.0193466	0.00367276	0.0127326	0.0049744	0.00334872	0.00535273	0.0211848	0.011345
0	1	0.00941689	0.0378867	0.0072532	0.0390916	0.0409969	0.00483589	0.00384446	0.0139955	0.012106	0.0128487
0	1	0.181393	0.293279	0.0103766	0.0168231	0.136611	0.0772379	0.241965	0.0836534	0.0160664	0.0178467
0	1	0.0440559	0.0255923	0.00834024	0.00883549	0.0975968	0.0177276	0.00594795	0.0126199	0.0121203	0.0381265
0	1	0	0.00469165	0.0199418	0.00827472	0.00616299	0.00518898	0.00195848	0.00228564	0.0177022	0.00968429
0	1	0.0195799	0.0128308	0.034521	0.00758189	0.0385566	0.0159826	0.00817106	0.0122927	0.0143528	0.0277058
0	1	0.092937	0.0735321	0.00596311	0.0340357	0.106213	0.0400154	0.247588	0.0343918	0.0659956	0.0146374
0	1	0.00672553	0.00483546	0.0203665	0.00488234	0.0109994	0.0100249	0.000676995	0.0118385	0.0219818	0.00605617
0	1	0.239202	0.231582	0.0127657	0.047288	0.0411422	0.19784	0.502194	0.193458	0.0341815	0.0199806
0	1	0.113222	0.226385	0.0101738	0.00952835	0.111612	0.0509865	0.0178439	0.108057	0.00619289	0.00758939
0	1	0.0719271	0.0238897	0.00858232	0.022112	0.0719105	0.0241765	0.0348009	0.0153603	0.0123596	0.019137
0	1	0.00980719	0.006538	0.00842146	0.0239477	0.0162523	0.00850524	0.00929666	0.0194807	0.0210321	0.00722265
0	1	0.0857548	0.0870304	0.00475425	0.0356588	0.0776814	0.0438624	0.0271836	0.0306318	0.022924	0.00980707
0	1	0.0341339	0.0395947	0.00834024	0.0728015	0.0355428	0.0154909	0.0275473	0.0214678	0.0234702	0.0113914
0	1	0.107283	0.0288383	0.00825903	0.0169345	0.096643	0.03525	0.150451	0.0126004	0.0513129	0.00853221
0	1	0.0491015	0.0333137	0.00779669	0.0371563	0.0723392	0.0272051	0.0843291	0.0208819	0.0426778	0.00511246
0	1	0.0506713	0.0378209	0.00958972	0.0314328	0.097305	0.0280187	0.0681476	0.0348514	0.0343395	0.00789797
0	1	0.0800406	0.113038	0.0138816	0.0132451	0.204096	0.0290496	0.00912952	0.0456643	0.0133031	0.0122768
0	1	0.0329562	0.037392	0.0100683	0.014691	0.0877377	0.0197591	0.0218333	0.0218781	0.0283879	0.0106121
0	1	0.0635051	0.115831	0.00658785	0.0149598	0.0969937	0.0235357	0.0651377	0.0347309	0.00792058	0.0110494
0	1	0.206494	0.261469	0.00658785	0.0165934	0.179079	0.0928269	0.0390888	0.0781838	0.00875073	0.0121188
0	1	0.137877	0.136346	0.0094679	0.00617999	0.0905893	0.0474245	0.00398947	0.0627025	0.00842544	0.00592947
0	1	0.0988742	0.0574349	0.00771551	0.0160515	0.0554987	0.0552548	0.0924228	0.0248296	0.020254	0.0180575
0	1	0.187981	0.119289	0.00958972	0.00488234	0.0387	0.178538	0.0833801	0.153315	0.00938285	0.00932981
0	1	0.0279107	0.0113735	0.0134272	0.00589554	0.0544358	0.0213878	0.00519845	0.0237161	0.0126886	0.00719797
0	1	0.0625553	0.057155	0.0213144	0.0113427	0.111523	0.0304521	0.00398947	0.0321555	0.0207143	0.01042
0	1	0.0593047	0.0550947	0.01793	0.0104135	0.0987936	0.0332387	0.00459396	0.0271935	0.0180215	0.010516
0	1	0.148981	0.31415	0.00968966	0.00674073	0.0173648	0.328966	0.336523	0.312906	0.0148053	0.0131341
0	1	0.0491346	0.0395399	0.00541959	0.0402011	0.101707	0.0204352	0.059763	0.0141437	0.0212735	0.00994082
0	1	0.0897973	0.04563	0.0095085	0.00915988	0.103756	0.04196	0.00658869	0.0145149	0.00839931	0.0244323
0	1	0.0242165	0.0167764	0.0160963	0.00427755	0.0457652	0.0177478	0.00701585	0.0121136	0.0167986	0.0115029
0	1	0.0225337	0.020613	0.05582	0.0540184	0.0328717	0.0441259	0.0125366	0.0485476	0.062871	0.147527
0	1	0.0429805	0.0307889	0.00958972	0.0106939	0.0764155	0.0195312	0.00813781	0.0172304	0.00839931	0.0277912
0	1	0.0564984	0.0582977	0.0104901	0.00915988	0.0503084	0.0260073	0.00658869	0.016449	0.00467836	0.019445
0	1	0.00941689	0.0158171	0.00179299	0.0251485	0.0213558	0.006858	0.00811193	0.0114869	0.0140874	0.00424584
0	1	0.111677	0.095201	0.00219048	0.00576751	0.0876264	0.0593238	0.00587544	0.0282874	0.0128383	0.0101381
0	1	0.160447	0.0644331	0.00994579	0.0271993	0.0604419	0.0972476	0.192363	0.0760913	0.0314169	0.00906742
0	1	0.139275	0.165631	0.00709077	0.0175192	0.111651	0.056037	0.0123916	0.0814382	0.0120941	0.0211341
0	1	0.221772	0.665713	0.00592251	0.0271309	0.158952	0.0694664	0.0321999	0.144773	0.00592739	0.0150332
0	1	0.200321	0.335541	0.00770846	0.00933949	0.161006	0.0814335	0.0205986	0.0760138	0.0111106	0.0147737
0	1	0.0131429	0.0108059	0.0135162	0.0116231	0.0143591	0.0141858	0.00195848	0.0110739	0.00925882	0.00669978
0	1	0.0104254	0.0059705	0.017236	0.00697709	0.0199081	0.00614094	0.0030099	0.0105839	0.0222212	0.00709593
0	1	0.0134511	0.0059705	0.0191225	0.00944029	0.0171237	0.0093187	0.00651619	0.0123547	0.0150709	0.0109872
0	1	0.0702923	0.0192211	0.0135974	0.0110183	0.120987	0.0310117	0.00395321	0.0241362	0.0131038	0.0113027
0	1	0.080375	0.0693467	0.0257266	0.0085551	0.0746016	0.0281809	0.00801518	0.046971	0.0124153	0.0248801
0	1	0.0540491	0.140146	0.00412952	0.00520675	0.141829	0.0316879	0.00721098	0.042848	0.0119302	0.0139355
0	1	0.0414386	0.0336916	0.00783733	0.0214317	0.0476092	0.0238974	0.0279052	0.0139842	0.0180215	0.0268738
0	1	0.16384	0.328909	0.0107335	0.0103325	0.117842	0.0889105	0.0138182	0.0894726	0.0101271	0.0203321
0	1	0.180316	0.059732	0.00886755	0.0209509	0.156051	0.0617661	0.0655497	0.0237161	0.0404559	0.0157276
0	1	0.068601	0.124139	0.0107173	0.0545179	0.122626	0.0440615	0.0274253	0.0410849	0.00839931	0.042408
0	1	0.0608613	0.0441493	0.00771551	0.0116138	0.0836611	0.028772	0.00398947	0.0151872	0.00632294	0.0182205
0	1	0.210082	0.13358	0.00417012	0.0116671	0.0417992	0.154725	0.0416831	0.114712	0.0114588	0.0175316
0	1	0.12929	0.112508	0.0118856	0.00613594	0.0550088	0.0900182	0.0245092	0.105717	0.00940898	0.0150547
0	1	0.105533	0.0462737	0.0119262	0.0122279	0.176325	0.0371013	0.0187121	0.039032	0.0128383	0.0146497
0	1	0.0934878	0.0597745	0.0124697	0.0176258	0.167595	0.0516616	0.0178076	0.0408239	0.0187657	0.0152473
0	1	0.0653172	0.0527745	0.00717198	0.0125523	0.0918084	0.0280167	0.0165261	0.018645	0.0106319	0.0184477
0	1	0.0104254	0.00419518	0.0207207	0.00376313	0.025513	0.00755328	0.00331247	0.00648576	0.018581	0.00563832
0	1	0.0396846	0.0213243	0.0179705	0.0133911	0.077133	0.0100249	0.00591169	0.0199263	0.0150709	0.00592947
0	1	0.0121082	0.0233145	0.0107986	0.0707036	0.0328399	0.0144316	0.00751486	0.0176211	0.0344391	0.00723431
0	1	0.142647	0.303279	0.00713137	0.0497249	0.121861	0.06952	0.35466	0.0887582	0.00918506	0.0216785
0	1	0.0405269	0.017344	0.010036	0.0460207	0.0835072	0.0284028	0.0836368	0.0218016	0.0654156	0.012966
0	1	0.0279135	0.0403785	0.00775611	0.0232566	0.0529076	0.0196206	0.0161365	0.0226157	0.0219818	0.00633129
0	1	0.0418492	0.0319458	0.00903804	0.0113867	0.120807	0.0149894	0.00655244	0.0164603	0.0143528	0.007606
0	1	0.0467473	0.0142187	0.0185141	0.0099307	0.0764107	0.0224452	0.00712069	0.0134014	0.0120941	0.0158404
0	1	0.0266419	0.0130837	0.0173166	0.00576751	0.0313172	0.0127533	0.00398947	0.0167241	0.00818193	0.0129988
0	1	0.0262308	0.0130837	0.0158897	0.00576751	0.0313172	0.0125277	0.00398947	0.0168201	0.00837318	0.0123165
0	1	0.229123	0.412042	0.0113616	0.0218853	0.181609	0.105691	0.0464646	0.122358	0.0133671	0.0240696
0	1	0.186408	0.0947135	0.0136787	0.0122719	0.0739877	0.132965	0.0380801	0.145244	0.00866478	0.0147575
0	1	0.2537	0.423527	0.00815352	0.0367823	0.103279	0.119604	0.363779	0.183431	0.00815997	0.0175787
0	1	0.210785	0.325097	0.00896495	0.0178992	0.0418191	0.290662	0.324342	0.340693	0.0217424	0.0163633
0	1	0.0642297	0.0515863	0.00600372	0.0108167	0.0719511	0.025919	0.0484867	0.0309378	0.0123095	0.00665921
0	1	0.0221966	0.0181914	0.00179299	0.0398616	0.0566787	0.0212533	0.065345	0.00765794	0.058094	0.0182212
0	1	0.247975	0.148919	0.0137192	0.0260965	0.121341	0.147841	0.334676	0.125632	0.0458218	0.00582444
0	1	0.111958	0.0803081	0.0117387	0.00883549	0.170262	0.0447145	0.00724529	0.0260789	0.0162937	0.0481535
0	1	0.0979723	0.127568	0.00834024	0.014691	0.0606022	0.0312661	0.0148323	0.0386511	0.00789447	0.0276611
0	1	0.0314286	0.0191904	0.00713137	0.015637	0.0463858	0.0205725	0.0375011	0.00734429	0.01983	0.0105547
0	1	0.0863412	0.0921811	0.0107173	0.0159887	0.0646314	0.0452436	0.0780997	0.0470416	0.00964832	0.0150601
0	1	0.00706265	0.0116611	0.0144982	0.013563	0.034076	0.00723885	0.00794465	0.0110961	0.017569	0.0119178
0	1	0.00907976	0.00867197	0.00888375	0.0211514	0.0150462	0.0117903	0.00794268	0.00800955	0.0232308	0.0363451
0	1	0.00907976	0.00867197	0.00888375	0.0211514	0.0150759	0.0117903	0.00794268	0.00800955	0.0232308	0.0367112
0	1	0.0158894	0.00952713	0.0209724	0.0161914	0.031676	0.0155584	0.00402572	0.019897	0.0171628	0.0232144
0	1	0.198073	0.114167	0.00873774	0.020553	0.0283159	0.223535	0.264767	0.165555	0.0354115	0.014366
0	1	0.0365031	0.0292927	0.0656446	0.0947329	0.0402603	0.0789819	0.0341525	0.0573255	0.0912961	0.21639
0	1	0.0366618	0.0291346	0.0652513	0.0951193	0.0396169	0.0789298	0.0343526	0.0574655	0.0889393	0.21338
0	1	0.0080712	0.0122286	0.0144252	0.00581153	0.0185846	0.00837715	0.00530721	0.00306709	0.00996963	0.0423479
0	1	0.0080712	0.0122286	0.0144252	0.00498558	0.0185846	0.00861255	0.00530721	0.00306709	0.0108712	0.0419783
0	1	0.00100855	0.0064019	0.00790214	0.000929195	0.00499099	0.00249121	0.00195848	0.00879096	0.00439766	0.00282216
0	1	0.0151311	0.00412414	0.0161222	0.00758135	0.0246944	0.0108696	0.00534345	0.00726722	0.0177822	0.0186193
0	1	0.0393475	0.0358955	0.00958972	0.0060479	0.0658072	0.0273019	0.00459396	0.0176016	0.00616673	0.0234117
0	1	0.0134539	0.0133636	0.0153717	0.0086559	0.0370736	0.0157453	0.00331247	0.0110002	0.0113499	0.0818021
0	1	0.169866	0.272992	0.0105311	0.039956	0.133378	0.0775873	0.370297	0.0840147	0.0433651	0.0219353
0	1	0.0562305	0.0243727	0.0126565	0.00520675	0.0749012	0.018454	0.00602045	0.0157066	0.0126196	0.0182661
0	1	0.0687439	0.0135066	0.0177269	0.0100891	0.0775515	0.0297839	0.0105782	0.0114674	0.0248759	0.0114592
0	1	0.0696124	0.0115172	0.0178277	0.0106828	0.0752582	0.0300978	0.0105782	0.0114674	0.0241598	0.0120787
0	1	0.0538099	0.0553087	0.00417012	0.0106498	0.0740979	0.0262589	0.0104332	0.0206686	0.00717644	0.0325883
0	1	0.0396846	0.0305647	0.00666076	0.0137618	0.0639145	0.0287247	0.00836589	0.0181094	0.0207589	0.00694007
0	1	0.0766778	0.0138466	0.0231871	0.00581153	0.0330473	0.0411463	0.00263547	0.0373665	0.00886283	0.0182182
0	1	0.00100855	0.00199017	0.0148469	0.00702111	0.00753427	0.00472861	0.00395321	0.00650534	0.0136087	0.00375689
0	1	0.131551	0.215259	0.00822658	0.00581153	0.113166	0.0536727	0.0140465	0.0714052	0.00916417	0.0116825
0	1	0.102866	0.0272948	0.00116826	0.0814119	0.0596712	0.0781041	0.374569	0.0195356	0.068587	0.0226591
0	1	0.0100897	0.00952713	0.027325	0.00823069	0.03473	0.0165501	0.00886143	0.0218016	0.0197754	0.0278266
0	1	0.0282478	0.00284529	0.0240968	0.00766993	0.0511216	0.0199356	0.00267173	0.0191448	0.0290424	0.0141552
0	1	0.0598902	0.0270149	0.00713137	0.00213877	0.0446768	0.03482	0.0105769	0.0130107	0.0150589	0.00688886
0	1	0.0263254	0.0359745	0.0107173	0.00851109	0.0522903	0.0210765	0.00719318	0.0191253	0.010731	0.0185128
0	1	0.0192069	0.0181991	0.010758	0.0720314	0.0246998	0.0146875	0.0225103	0.00763836	0.0302337	0.0232261
0	1	0.215785	0.324192	0.00847812	0.00668911	0.13795	0.0948126	0.0347444	0.173064	0.00667705	0.0155454
0	1	0.00941407	0.0068399	0.0101332	0.00399717	0.0215904	0.00705308	0.00263547	0.00881052	0.0059535	0.00965271
0	1	0.12171	0.128452	0.00592251	0.00875045	0.0921836	0.056808	0.0132499	0.0439288	0.00765512	0.0166899
0	1	0.253202	0.237374	0.00717198	0.0134375	0.126736	0.12095	0.0995095	0.094405	0.00793805	0.0164774
0	1	0.212482	0.195651	0.0062714	0.0148571	0.126202	0.1044	0.0985055	0.0677862	0.00667705	0.0176738
0	1	0.119725	0.024601	0.00825903	0.0174786	0.0664203	0.056684	0.109721	0.019262	0.0197493	0.0135621
0	1	0.118829	0.0271587	0.00825903	0.0174786	0.067854	0.0558072	0.110031	0.0190292	0.0197493	0.0141115
0	1	0.0511158	0.0522528	0.0140681	0.0134814	0.0679291	0.0321794	0.0618773	0.0128234	0.0160544	0.0382405
0	1	0.0978601	0.109315	0.0172484	0.0139982	0.0869571	0.0593176	0.0127985	0.0390125	0.0140874	0.0571039
0	1	0.0770933	0.0567992	0.0180229	0.00734552	0.0886868	0.034808	0.0158491	0.0238611	0.0262438	0.0316546
0	1	0.0457405	0.0228908	0.0118856	0.0119475	0.0770672	0.0232807	0.0104479	0.0114869	0.0106319	0.0303856
0	1	0.266687	0.618194	0.00892437	0.0104428	0.180091	0.0928493	0.0196573	0.181354	0.0181789	0.0217549
0	1	0.143554	0.23188	0.00896495	0.00851109	0.181783	0.0340209	0.0216158	0.0499653	0.00765512	0.0240399
0	1	0.077668	0.119385	0.0124697	0.0104135	0.138186	0.030812	0.0172032	0.0389733	0.0138219	0.0259488
0	1	0.107951	0.317837	0.0113746	0.00274356	0.0336053	0.225102	0.255127	0.262279	0.0183132	0.0113637
0	1	0.0970092	0.225811	0.00296125	0.00520675	0.0361347	0.0688118	0.0391587	0.0726917	0.00419966	0.0115504
0	1	0.107277	0.160164	0.00954908	0.0149715	0.0883387	0.0492661	0.0954817	0.0450879	0.012797	0.0279756
0	1	0.0296332	0.0135075	0.0115205	0.00517951	0.0682171	0.0197697	0.00673042	0.0172108	0.0148053	0.0136195
0	1	0.0427102	0.0335474	0.00369141	0.00153398	0.0421097	0.0114684	0.00729757	0.0141633	0.0108887	0.00593546
0	1	0.0427102	0.0341204	0.00354538	0.00153398	0.0452036	0.0114684	0.00886885	0.0141633	0.011328	0.00593546
0	1	0.0230351	0.00952713	0.013128	0.00851515	0.0374243	0.0155399	0.00591169	0.0144384	0.0107472	0.0174606
0	1	0.0316162	0.0160652	0.010052	0.0113774	0.0405534	0.018454	0.00402572	0.0076188	0.00890412	0.0313074
0	1	0.0413702	0.0217558	0.0115286	0.00738956	0.0347773	0.0248407	0.00794268	0.0114674	0.0175286	0.00802766
0	1	0.0403172	0.0230346	0.0189834	0.0110183	0.100738	0.0214933	0.0218347	0.0234285	0.022726	0.012485
0	1	0.0322849	0.0230346	0.00658785	0.0075083	0.0353583	0.0198663	0.043751	0.0163469	0.012525	0.0296221
0	1	0.0323845	0.00554679	0.00880257	0.00774465	0.0470041	0.0122041	0.00199474	0.00765794	0.00986156	0.0077187
0	1	0.130756	0.13194	0.00636876	0.0324814	0.137545	0.0726858	0.173696	0.0654441	0.0397515	0.0136281
0	1	0.191742	0.147113	0.00882702	0.0444856	0.179571	0.0837914	0.254304	0.0827314	0.0447938	0.00646351
0	1	0.0235394	0.0149301	0.0116303	0.0085551	0.0280004	0.0160585	0.00459396	0.0091817	0.0039603	0.0167304
0	1	0.0403616	0.0520484	0.00509499	0.00613594	0.0429132	0.0160995	0.00320372	0.0111922	0.00643223	0.0200929
0	1	0.0184995	0.00127885	0.0205666	0.0094843	0.0128841	0.00836675	0.00192223	0.0103343	0.020254	0.00767744
0	1	0.0494414	0.0316275	0.00834024	0.0489547	0.099572	0.0300298	0.0301695	0.0263925	0.0364771	0.012852
0	1	0.0305992	0.018063	0.0138005	0.00731617	0.0672893	0.0190978	0.00715693	0.0156479	0.00813382	0.0306084
0	1	0.0666255	0.0319865	0.0137598	0.00883549	0.147639	0.0384865	0.0180333	0.0394423	0.0150709	0.0105837
0	1	0.0110969	0.00682563	0.0186156	0.00553115	0.018178	0.00878582	0.00195848	0.0110961	0.0143528	0.00989041
0	1	0.0110969	0.00692442	0.01922	0.00553115	0.018178	0.00885833	0.00195848	0.0114804	0.0143528	0.00989041
0	1	0.0242165	0.00739315	0.029499	0.00787153	0.0393618	0.0153835	0.000676995	0.0118385	0.0322247	0.0048927
0	1	0.169052	0.0834822	0.012559	0.011579	0.0280537	0.216629	0.189553	0.139314	0.0344626	0.00802766
0	1	0.0358717	0.00341281	0.0136542	0.00334835	0.0286195	0.0131266	0.00195848	0.00575971	0.0237803	0.00722265
0	1	0.310215	0.599391	0.00529778	0.0269189	0.0953207	0.213161	0.450167	0.235138	0.0359277	0.0119518
0	1	0.0121054	0.0090957	0.0394182	0.00464599	0.0214375	0.0107623	0.00131774	0.0129911	0.0212376	0.0103112
0	1	0.177838	0.0742471	0.0183516	0.0140463	0.172526	0.0833978	0.0384629	0.0441112	0.0279288	0.025308
0	1	0.00369989	0.0123724	0.00779669	0.0637251	0.00807181	0.0122819	0.00911543	0.0133818	0.0205196	0.00563234
0	1	0.0871407	0.031024	0.0171591	0.00516272	0.0863286	0.055676	0.00669743	0.0244976	0.0244561	0.024095
0	1	0.0386732	0.0835084	0.00954908	0.0107831	0.123213	0.0237613	0.00719383	0.023754	0.0133432	0.0158286
0	1	0.0574538	0.027128	0.00296125	0.0113427	0.0798136	0.0160003	0.00858343	0.0237161	0.0163252	0.00491217
0	1	0.0554899	0.0298602	0.00964639	0.00362874	0.0596358	0.021739	0.00858343	0.0229542	0.00715028	0.00803664
0	1	0.0164767	0.00867197	0.00838082	0.0151562	0.0326885	0.0141858	0.00263547	0.0103343	0.0130395	0.0201994
0	1	0.019508	0.00284529	0.0282256	0.00488234	0.0252579	0.00974981	0.0052347	0.0103343	0.0160544	0.00950214
0	1	0.0303527	0.0190466	0.0134273	0.0125963	0.0726421	0.0160897	0.00553793	0.0187541	0.0118809	0.0129948
0	1	0.177507	0.0413127	0.012551	0.0167858	0.0819102	0.0798353	0.0350134	0.0970603	0.0111106	0.0101319
0	1	0.0225281	0.0281482	0.00842146	0.0536455	0.0586081	0.015844	0.0137806	0.0180557	0.0212899	0.0087793
0	1	0.130242	0.0987346	0.0113015	0.0106035	0.123143	0.0550479	0.0105057	0.0614196	0.017903	0.0225022
0	1	0.151063	0.107053	0.0130133	0.00674073	0.134269	0.0574101	0.0105782	0.0699566	0.0165593	0.0197588
0	1	0.0319506	0.0059705	0.0218648	0.00559037	0.0238307	0.0274508	0.00986492	0.0172499	0.0183132	0.00689484
0	1	0.129752	0.113334	0.00237712	0.0190718	0.110793	0.0777643	0.197861	0.0706534	0.0157705	0.00886338
0	1	0.144965	0.114829	0.00479485	0.0247906	0.130804	0.071927	0.212122	0.0727322	0.0111367	0.0113577
0	1	0.170046	0.199014	0.012551	0.0523175	0.109538	0.085629	0.211174	0.0714283	0.0272629	0.00699389
0	1	0.0989509	0.0989517	0.00693666	0.00581153	0.180385	0.0292162	0.0179942	0.0526331	0.0101271	0.00789499
0	1	0.0237284	0.019614	0.0125915	0.00604673	0.0551296	0.0163138	0.00861902	0.0133054	0.013848	0.00900849
0	1	0.0421714	0.00858418	0.0207693	0.00669671	0.0558566	0.0164116	0.00535994	0.0122292	0.0199527	0.016185
0	1	0.013114	0.0150367	0.00296125	0.00548713	0.0198117	0.0112227	0.00192223	0.0091817	0.00741577	0.00858057
0	1	0.0652396	0.0154976	0.0205882	0.00916105	0.0748068	0.0392064	0.00395321	0.0182592	0.0228219	0.023903
0	1	0.107552	0.0176316	0.0111798	0.00548713	0.136486	0.0399473	0.0137291	0.0225847	0.0290139	0.0219409
0	1	0.078271	0.0361184	0.00775611	0.0136738	0.11228	0.0439103	0.0234656	0.0168396	0.0243083	0.0167831
0	1	0.0235422	0.00355662	0.00779669	0.00766993	0.0243888	0.00991759	0.00192223	0.0160582	0.0103925	0.00417773
0	1	0.0349734	0.0174197	0.0153382	0.0127886	0.0769934	0.0158329	0.00715693	0.0192946	0.0269465	0.0127178
0	1	0.010874	0.00326901	0.0232923	0.00621472	0.00972685	0.00568057	0.00263547	0.0134014	0.0301157	0.00683053
0	1	0.00403419	0.00454785	0.0203476	0.00915988	0.00275063	0.00770099	0.00195848	0.0103343	0.0220079	0.0197592
0	1	0.0544785	0.0123724	0.0177676	0.00460195	0.0844049	0.0263401	0.0047256	0.0212123	0.0175428	0.0116922
0	1	0.126614	0.0106621	0.014914	0.00553115	0.113886	0.0553891	0.0166306	0.018715	0.0140612	0.0303507
0	1	0.141945	0.265421	0.00296125	0.0248241	0.126164	0.0431251	0.0289922	0.0656523	0.0172947	0.0121953
0	1	0.0252222	0.0133289	0.00775611	0.0275475	0.0441388	0.0112227	0.00519845	0.0180118	0.0212376	0.0055333
0	1	0.0117711	0.0127961	0.0101332	0.060534	0.0266291	0.0118227	0.00478065	0.0120258	0.0211699	0.00728186
0	1	0.00384871	0.00810447	0.00600372	0.0564794	0.00763795	0.0084458	0.00715693	0.00921426	0.0243623	0.00812671
0	1	0.169579	0.0399471	0.0114881	0.00658953	0.171364	0.0830595	0.0119486	0.0344412	0.0237629	0.0168248
0	1	0.0505223	0.0156414	0.00533838	0.0148758	0.063326	0.0215245	0.0105782	0.0237042	0.0152482	0.00922558
0	1	0.0733067	0.0843961	0.00942746	0.00613652	0.17271	0.0391345	0.00926041	0.0304266	0.0133432	0.019851
0	1	0.00907976	0.00142265	0.0346995	0.00674073	0.0182817	0.00733871	0.00338498	0.0126199	0.0385149	0.00803365
0	1	0.0386732	0.0457755	0.00475425	0.0703466	0.0609194	0.0213541	0.0347478	0.0245172	0.0185525	0.00607146
0	1	0.235793	0.230073	0.0124697	0.0322359	0.323257	0.0934677	0.121803	0.104334	0.0240867	0.0157395
0	1	0.0385618	0.00867197	0.0322739	0.0128766	0.0626645	0.0157366	0.00587544	0.0114869	0.0181153	0.013445
0	1	0.253973	0.31852	0.00650664	0.00488234	0.145555	0.0987956	0.00858343	0.103392	0.0146368	0.0107861
0	1	0.0554928	0.00739315	0.0682227	0.0107379	0.0535076	0.0321794	0.00584116	0.0235756	0.0310371	0.015904
0	1	0.043853	0.0167764	0.00958972	0.00702111	0.0853024	0.0217703	0.0164536	0.020457	0.0131238	0.0116519
0	1	0.123756	0.0267273	0.0288427	0.00696434	0.10323	0.0845486	0.0111102	0.0489365	0.0172773	0.0188074
0	1	0.131488	0.427233	0.00842146	0.0119034	0.109595	0.0665847	0.0246487	0.0841395	0.00938285	0.0344812
0	1	0.0329591	0.0116932	0.0227654	0.0116671	0.0635333	0.0101634	0.00918792	0.0138897	0.0256624	0.0128027
0	1	0.163065	0.479249	0.010758	0.0545748	0.247266	0.0713901	0.0754881	0.146558	0.0111193	0.0177843
0	1	0.0810492	0.120632	0.0123806	0.014735	0.227698	0.0454133	0.0165986	0.0490407	0.0130777	0.031087
0	1	0.136371	0.0626447	0.00354538	0.0351044	0.0634704	0.0957409	0.208474	0.0366829	0.0258866	0.0140596
0	1	0.0363219	0.0109498	0.0232683	0.0085551	0.0558097	0.0165986	0.00323997	0.0172304	0.0241437	0.0278204
0	1	0.0768447	0.0160669	0.0390535	0.0106939	0.0672188	0.0379673	0.00388071	0.0172108	0.0244134	0.0225142
0	1	0.0423731	0.0345442	0.0126322	0.0298278	0.0687834	0.0142377	0.093021	0.0250858	0.0609512	0.0137823
0	1	0.0471684	0.00593648	0.0202664	0.00395668	0.0480681	0.0196206	0.00722944	0.0152768	0.0217512	0.0153157
0	1	0.0178224	0.00668182	0.0303122	0.00641633	0.0422639	0.00812095	0.0051622	0.00955287	0.0170641	0.00750778
0	1	0.0104254	0.00497927	0.0239827	0.0122279	0.0344751	0.0169032	0.00519845	0.00841982	0.0175428	0.0120212
0	1	0.0208509	0.0100946	0.00662843	0.0270951	0.0211332	0.0107057	0.0195452	0.0150022	0.0210581	0.00478767
0	1	0.261637	0.857147	0.0142221	0.0568542	0.0349369	0.406402	0.651579	0.775631	0.0390459	0.0190433
0	1	0.0474477	0.0498244	0.01062	0.0149651	0.121498	0.0336328	0.0106144	0.0378402	0.0168248	0.0126213
0	1	0.156376	0.230958	0.00592251	0.00698751	0.167054	0.0677004	0.0120652	0.0680618	0.00689574	0.0172188
0	1	0.0316134	0.0129399	0.0178649	0.00488234	0.0332465	0.0142931	0.00388071	0.0100586	0.0177822	0.0113637
0	1	0.00706265	0.000711325	0.0247204	0.00669671	0.0243678	0.0169338	0.00327622	0.00726722	0.0164091	0.0161599
0	1	0.021187	0.00469165	0.0221812	0.0085551	0.043691	0.0121746	0.00489485	0.0136977	0.00986156	0.0109182
0	1	0.043047	0.0543919	0	0.00769949	0.035487	0.023575	0.0157766	0.0435719	0.00419966	0.0193944
0	1	0.295179	0.995236	0.00175239	0.00980872	0.255602	0.112478	0.0988469	0.267786	0.00616673	0.0135333
0	1	0.0171482	0.00611431	0.0288163	0.0076259	0.046745	0.0133706	0.00587544	0.0139392	0.0345285	0.0096989
0	1	0.0733094	0.0450702	0.016137	0.00829789	0.124207	0.0300356	0.0131196	0.0290689	0.020254	0.0375058
0	1	0.0470759	0.00525918	0.0315274	0.0094843	0.0581529	0.0191007	0.00596269	0.0107055	0.0247477	0.0185066
0	1	0.0447273	0.0489988	0.0132163	0.0314577	0.0873936	0.0256162	0.079118	0.0444043	0.0345036	0.0102133
0	1	0.0295907	0.0510484	0.0101738	0.025428	0.0596206	0.0147443	0.0283858	0.0122292	0.0120321	0.0358567
0	1	0.00907976	0.00809749	0.0211753	0.00641633	0.0127804	0.0059644	0.00851092	0.0114869	0.0150121	0.00375265
0	1	0.00269134	0.00145817	0.0150093	0.00120958	0.00224035	0.00366935	0.000640745	0.0107055	0.0121464	0.0150005
0	1	0.0080712	0.00753695	0.0388859	0.00613594	0.017875	0.011154	0.00381082	0.00920129	0.0266602	0.0058364
0	1	0.346828	0.96373	0.0141655	0.0389452	0.0295245	0.510416	0.844382	0.775402	0.029811	0.0164505
0	1	0.0191709	0.0176316	0.00296125	0.00455793	0.0365634	0.00921139	0.003068	0.00231659	0.00938285	0.00628493
0	1	0.0292564	0.0381771	0.0149687	0.00554274	0.0687941	0.0279598	0.0124279	0.0271491	0.0215738	0.00933266
0	1	0.061908	0.0199093	0.00650664	0.0088795	0.0791779	0.0250865	0.00790643	0.0359454	0.00911737	0.00738107
0	1	0.164927	0.255172	0.00771551	0.0165506	0.146024	0.0614816	0.114601	0.0932623	0.00717644	0.00957943
0	1	0.0221966	0.0118049	0.0173458	0.00766993	0.0548928	0.0150489	0.00662495	0.0168201	0.0153429	0.0113674
0	1	0.0985401	0.10547	0.00853495	0.00953168	0.0739178	0.0372728	0.0112914	0.0609726	0.0182609	0.00493899
0	1	0.0682724	0.01283	0.026846	0.014647	0.0831309	0.0307549	0.0103552	0.0149252	0.0126849	0.0309314
0	1	0.0253696	0.0122286	0.0167617	0.0079503	0.0623071	0.00956449	0.00395321	0.0095724	0.0143267	0.00771486
0	1	0.0380019	0.0358504	0.0113827	0.00725745	0.066116	0.0172563	0.00512595	0.0126199	0.00817516	0.0302013
0	1	0.248972	0.615473	0.0124767	0.0433463	0.17386	0.117269	0.133834	0.175815	0.0103664	0.0258504
0	1	0.0969385	0.104346	0.0120074	0.036056	0.116482	0.0379565	0.179662	0.0417571	0.0476561	0.0114841
0	1	0.0672638	0.0990153	0.00230996	0.0365869	0.0935569	0.0226751	0.0596829	0.0463675	0.0215264	0.00669978
0	1	0.0205968	0.0385245	0.0329798	0.0144248	0.0533002	0.010493	0.00587544	0.0172108	0.0195099	0.0319319
0	1	0.0552116	0.0529624	0.0101738	0.033608	0.0751639	0.0255469	0.0102565	0.0328338	0.0156992	0.00628193
0	1	0.0868144	0.0828143	0.00353723	0.0171982	0.0911292	0.0253097	0.145982	0.0313741	0.0279092	0.00689185
0	1	0.0218989	0.0160652	0.016204	0.0067471	0.0533146	0.0180126	0.00356165	0.0107055	0.0102391	0.0276815
0	1	0.0353105	0.0116603	0.0167291	0.00952835	0.0672107	0.013587	0.00655244	0.00994357	0.0152622	0.0158266
0	1	0.232934	0.358393	0.0113827	0.0105884	0.165013	0.0888769	0.0227803	0.0951331	0.00934246	0.00863164
0	1	0.0174881	0.00810447	0.0226842	0.00466915	0.0252579	0.0118215	0.0124642	0.0130303	0.0148316	0.00834648
0	1	0.0632212	0.0930055	0.00537898	0.0324941	0.163139	0.0447072	0.0157074	0.0374887	0.0212376	0.0178071
0	1	0.131964	0.0487706	0.0229435	0.00581153	0.0902761	0.0687921	0.00847468	0.0229021	0.0096222	0.00624827
0	1	0.0188337	0.0059705	0.0268949	0.00674073	0.0210323	0.00904588	0.00395321	0.0194769	0.021477	0.00883869
0	1	0.0890123	0.0469089	0.0103847	0.00875669	0.0988971	0.0430582	0.00644631	0.0145149	0.00839931	0.0249522
0	1	0.0590862	0.0456077	0.00624841	0.0104898	0.100227	0.0389193	0.0110739	0.021336	0.0108855	0.0277429
0	1	0.11355	0.032813	0.00829963	0.013741	0.0850073	0.0411149	0.00979243	0.0149252	0.00295063	0.0158022
0	1	0.0873607	0.00772905	0.0585683	0.0142154	0.0632607	0.0482525	0.0113244	0.0232863	0.0238401	0.0192053
0	1	0.0625469	0.0545974	0.0101332	0.00883549	0.0797919	0.0302755	0.00982867	0.0275255	0.00741577	0.0367283
0	1	0.157438	0.172876	0.00358599	0.0109884	0.0901402	0.0706346	0.00861967	0.0426866	0.0133432	0.00970207
0	1	0.15403	0.0870153	0.0308054	0.00512912	0.221942	0.0633101	0.0132137	0.0600131	0.0159113	0.0168767
0	1	0.015246	0.0255923	0.00292065	0.0818767	0.0464176	0.010871	0.0138182	0.0106859	0.0365065	0.0338004
0	1	0.243712	0.328706	0.0113907	0.0351491	0.134529	0.10865	0.336121	0.127865	0.0143399	0.0137867
0	1	0.20634	0.258106	0.0123237	0.0278987	0.0639297	0.182053	0.411505	0.144589	0.0274044	0.0149165
0	1	0.0383418	0.00810447	0.0130902	0.00334835	0.0548281	0.0161971	0.00455771	0.0091817	0.0120941	0.0118248
0	1	0.0913046	0.168438	0.0094679	0.0250605	0.0901804	0.0473657	0.0321214	0.0469828	0.00619289	0.00902971
0	1	0.205061	0.0713601	0.0119668	0.0321309	0.14298	0.0986332	0.172118	0.0835219	0.0623386	0.0120554
0	1	0.14831	0.286894	0.0120738	0.0103695	0.120865	0.0453821	0.0120047	0.0753095	0.0115893	0.0138372
0	1	0.19662	0.475924	0.0106361	0.0220105	0.278927	0.0748236	0.0742132	0.168023	0.00616673	0.0205221
0	1	0.0739837	0.0393797	0.0212444	0.0107971	0.0777875	0.0316567	0.0111826	0.0263925	0.0111106	0.0101235
0	1	0.00773409	0.00412414	0.0445163	0.00399717	0.00407411	0.00744599	0.000640745	0.00343824	0.0134911	0.0251479
0	1	0.00784896	0.00438101	0.0203071	0.00395314	0.0184331	0.0115757	0.00376652	0.0103343	0.0150709	0.00554228
0	1	0.0259235	0.00255769	0.0256861	0.0088795	0.0372603	0.0113611	0.00395321	0.0144823	0.0148316	0.0168606
0	1	0.0235394	0.00483546	0.0263108	0.0104575	0.0397684	0.00886694	0.00587544	0.0083807	0.0150709	0.0228131
0	1	0.117217	0.0746351	0.00849435	0.016181	0.0814264	0.0672145	0.114645	0.0455846	0.0246931	0.013657
0	1	0.00437131	0.000711325	0.0322739	0.00730149	0.00814821	0.00423702	0.00323997	0.00421969	0.0175428	0.00792875
0	1	0.00955601	0.0090957	0.0254424	0.00520675	0.0123246	0.0073075	0.00393169	0.00535273	0.0158714	0.00810178
0	1	0.0068017	0.000414725	0.0384963	0.00771398	0.013015	0.0098103	0.00519845	0.0122488	0.011882	0.00956264
0	1	0.0402411	0.00952713	0.0238119	0.0079063	0.0562493	0.0212002	0.00259923	0.0188696	0.0196524	0.0102032
0	1	0.00504556	0.00255769	0.0102144	0.00678478	0.00499099	0.00595459	0.00128148	0.00228564	0.0103402	0.0328392
0	1	0.0668959	0.00810447	0.0126314	0.00976469	0.0874755	0.0240469	0.05225	0.0145345	0.0492612	0.00822575
0	1	0.0400245	0.0110859	0.0257997	0.0139942	0.0903195	0.033623	0.0412928	0.0153159	0.0517994	0.0118698
0	1	0.00470844	0.00142265	0.0107986	0.00427755	0.00132348	0.00271739	0.00263547	0.00574345	0.0104578	0.0017824
0	1	0.00470844	0.0179115	0.0132569	0.069929	0.0142075	0.01196	0.0211563	0.016449	0.0284455	0.00876731
0	1	0.0702174	0.133726	0.00892437	0.0217121	0.106022	0.0289613	0.0304181	0.0638812	0.0106319	0.0206888
0	1	0.0582653	0.0196218	0.01664	0.00575593	0.0380839	0.0236522	0.00544156	0.0095333	0.0123335	0.0119365
0	1	0.0558596	0.0517521	0.0117397	0.0638547	0.106774	0.0286486	0.147016	0.0311201	0.0602509	0.0101071
0	1	0.013114	0.00398033	0.027846	0.00212197	0.00991726	0.0064248	0.00199474	0.0156871	0.0118548	0.0153157
0	1	0.0780207	0.179294	0.00354538	0.0144587	0.14436	0.0334533	0.00655244	0.0390125	0.0111106	0.0271342
0	1	0.00706265	0.00952713	0.0155934	0.00702111	0.0229138	0.0084937	0.00651619	0.0130303	0.0118548	0.0141146
0	1	0.0104254	0.00681463	0.022806	0.0176692	0.0298423	0.0110081	0.00664511	0.00800955	0.0260901	0.0100676
0	1	0.152338	0.214366	0.00920021	0.01156	0.191892	0.0543611	0.037657	0.0789086	0.0132481	0.01555
0	1	0.185767	0.239903	0.00319944	0.0219799	0.112406	0.0674865	0.0803562	0.0917389	0.0131038	0.00958132
0	1	0.118901	0.167303	0.010758	0.0103695	0.146583	0.0521549	0.0129618	0.0464588	0.0135825	0.0318477
0	1	0.0155077	0.00867197	0.0351782	0.00851109	0.0221485	0.0134796	0.00527095	0.0102914	0.0182609	0.0169842
0	1	0.0346419	0.00398033	0.0260562	0.0104135	0.0651299	0.0148746	0.00726569	0.0172108	0.0244496	0.0110402
0	1	0.173523	0.137085	0.00829963	0.0220986	0.100201	0.0832486	0.188588	0.0556925	0.0143757	0.0247211
0	1	0.110566	0.018659	0.0125915	0.0174048	0.0880304	0.0467947	0.058112	0.0295243	0.0319488	0.0119145
0	1	0.0134511	0.00351161	0.0167617	0.0068293	0.024938	0.0070929	0.00327622	0.00461042	0.0175428	0.0208611
0	1	0.0134511	0.00412414	0.0172043	0.00734552	0.0246439	0.0070929	0.00327622	0.00461042	0.0175428	0.0205739
0	1	0.0978601	0.109315	0.0165154	0.0149274	0.0892417	0.060217	0.0132499	0.0402611	0.0140874	0.059871
0	1	0.0786072	0.0745528	0.0112609	0.0155322	0.153262	0.04182	0.0185571	0.0228956	0.0158151	0.0486715
0	1	0.0510798	0.0184156	0.0160558	0.0080847	0.0886824	0.0287247	0.00773854	0.0262638	0.0163199	0.0325172
0	1	0.0622098	0.122453	0.00537898	0.0143666	0.170737	0.0329168	0.0146402	0.0777627	0.0145661	0.0106685
0	1	0.0505063	0.115766	0.0119668	0.017759	0.175947	0.033114	0.0278605	0.055939	0.0103664	0.0128694
0	1	0.0605868	0.0804066	0.0155122	0.0314186	0.110074	0.0189917	0.0165086	0.0244976	0.0197493	0.0266517
0	1	0.0317523	0.0301401	0.0100926	0.0230098	0.0578857	0.0217703	0.00331247	0.0234725	0.0220079	0.0117935
0	1	0.0194482	0.00944808	0.027479	0.0100891	0.0424638	0.0197591	0.00227682	0.0210072	0.0237596	0.0106211
0	1	0.00773409	0.00867197	0.0268167	0.00734552	0.017875	0.00554206	0.00580294	0.00920129	0.0301191	0.0102636
0	1	0.229737	0.490631	0.00838082	0.0486676	0.260145	0.0781715	0.260291	0.168142	0.0329053	0.0105557
0	1	0.0484244	0.0274386	0.0228951	0.00674073	0.0438425	0.0243491	0.00527095	0.0129911	0.0133432	0.0139938
0	1	0.0548213	0.098504	0.0118731	0.0203958	0.128127	0.0357103	0.0217246	0.0335962	0.00863867	0.0671924
0	1	0.0417017	0.0309952	0.00654725	0.00698751	0.067547	0.0182082	0.00858343	0.0231545	0.0131038	0.00770998
0	1	0.0171538	0.00483546	0.0406751	0.0106382	0.0262221	0.0166973	0.00398947	0.0155448	0.0265242	0.0104944
0	1	0.0232079	0.0258798	0.00596311	0.0182331	0.0617035	0.0136943	0.00594795	0.0189689	0.0157889	0.00721666
0	1	0.0416989	0.01849	0.00888375	0.0167858	0.0782398	0.0160793	0.00933293	0.0121966	0.0201904	0.0118911
0	1	0.207088	0.117219	0.00533838	0.0110623	0.0868468	0.0899837	0.010319	0.0451466	0.00715028	0.014021
0	1	0.0356522	0.00625811	0.0294423	0.0076259	0.0400235	0.0140577	0.00455771	0.0187737	0.0273782	0.0116915
0	1	0.235808	0.802201	0.00717198	0.00823069	0.251045	0.0988521	0.035664	0.212024	0.0101532	0.014195
0	1	0.0430474	0.0412337	0.0109122	0.0219693	0.0718104	0.0233568	0.0750042	0.0256697	0.0244614	0.0194034
0	1	0.0346419	0.0343378	0.00517048	0.0290202	0.0525356	0.0210439	0.0599642	0.0197081	0.0222212	0.00838012
0	1	0.00504556	0.00483546	0.041036	0.00343235	0.00539759	0.00342356	0.00323997	0.0130107	0.0291702	0.00416051
0	1	0.0272393	0.0567595	0.0131351	0.00863389	0.081274	0.0185613	0.011356	0.0176016	0.0236834	0.0113914
0	1	0.0390104	0.0302839	0.0173864	0.00926068	0.0894564	0.0355557	0.00320372	0.0193037	0.0170021	0.0153961
0	1	0.208182	0.0605366	0.00840114	0.0294429	0.0974303	0.119404	0.161554	0.0623998	0.0249586	0.0209969
0	1	0.0753204	0.0129382	0.0143439	0.0198922	0.0711562	0.0297239	0.0464109	0.0218147	0.041013	0.00939224
0	1	0.0722097	0.00980702	0.0246938	0.00641633	0.0339641	0.0297839	0.00662495	0.0229738	0.0155758	0.0109519
0	1	0.0723037	0.00980702	0.0255237	0.00641633	0.033284	0.0297839	0.00662495	0.0229738	0.0144091	0.0109519
0	1	0.0208509	0.00753695	0.0160151	0.0102223	0.0218933	0.0153236	0.00591169	0.0221728	0.0173866	0.00854156
0	1	0.00437131	0.0120003	0.0160963	0.00553115	0.0132907	0.00472861	0.00591169	0.014554	0.0259421	0.00699389
0	1	0.0529494	0.0160652	0.00958972	0.0144228	0.0581523	0.0151378	0.00726569	0.0141437	0.0249586	0.00841925
0	1	0.104584	0.050793	0.00852685	0.0063723	0.129574	0.0534784	0.00922417	0.0330064	0.00839931	0.018227
0	1	0.115682	0.0186263	0.0213942	0.00483831	0.0372478	0.0816042	0.00851223	0.0357125	0.0244015	0.010323
0	1	0.0891204	0.0160728	0.0296305	0.0088795	0.033709	0.0311962	0.00851092	0.0236966	0.0221886	0.0124311
0	1	0.0255621	0.000711325	0.0445814	0.0119475	0.0458076	0.019897	0.00331247	0.0118385	0.0241883	0.0109581
0	1	0.00336277	0.00341281	0.0393701	0.00372316	0.00633285	0.00608149	0.00263547	0.0130107	0.0216891	0.0186565
0	1	0.0928239	0.0874467	0.00233652	0.00984566	0.0891482	0.0264769	0.0137792	0.0263729	0.00717644	0.0299681
0	1	0.30821	0.373415	0.00551253	0.04287	0.129428	0.152281	0.367948	0.158426	0.0453458	0.014226
0	1	0.020848	0.00398033	0.0135771	0.00859914	0.0409882	0.0119288	0.00325973	0.0206686	0.0175107	0.0164298
0	1	0.152726	0.149477	0.0164696	0.0272433	0.182418	0.0681288	0.121361	0.0542159	0.0408944	0.00981008
0	1	0.030602	0.0129382	0.0124617	0.00823069	0.0426712	0.0136181	0.00975618	0.0126509	0.0178801	0.00871497
0	1	0.0322877	0.0190619	0.0267002	0.00449594	0.0332292	0.0252122	0.00527095	0.0179531	0.0162524	0.00713952
0	1	0.0501072	0.0504629	0.00358599	0.045308	0.0514187	0.0126356	0.0127288	0.0259144	0.0231307	0.00969533
0	1	0.0020171	0.00398033	0.0215971	0.00246319	0.00804453	0.00293489	0.00135399	0.00843941	0.0113149	0.00301126
0	1	0.0427131	0.0122286	0.0131757	0.00743055	0.0706231	0.0284623	0.00801518	0.0130303	0.0129957	0.0207226
0	1	0.216796	0.161127	0.0130133	0.0106311	0.102817	0.0937664	0.014941	0.0880665	0.00664544	0.0209182
0	1	0.162061	0.0865486	0.00592251	0.00734552	0.112018	0.0714984	0.00605474	0.0317257	0.00986156	0.0206746
0	1	0.169996	0.246202	0.00296125	0.0360202	0.120757	0.0670262	0.0403799	0.0838384	0.0158064	0.0216969
0	1	0.173564	0.23666	0.010052	0.0530407	0.122498	0.0911538	0.241147	0.0917401	0.020785	0.0124228
0	1	0.00369989	0.00724932	0.0388424	0.00920393	0.0316201	0.00850524	0.00929666	0.00908727	0.0331457	0.019453
0	1	0.011434	0.0063942	0.0316898	0.00427755	0.0165993	0.00614094	0.00537971	0.0114674	0.0199418	0.00629204
0	1	0.00941407	0	0.0364784	0.00613594	0.0232477	0.00864376	0.00685333	0.00800955	0.0267461	0.00842384
0	1	0.0127797	0.00600517	0.0225057	0.0100891	0.030729	0.0100561	0.0093182	0.0118777	0.0237357	0.0091241
0	1	0.0134511	0.0129737	0.0159433	0.00399717	0.0304003	0.0144316	0.00135399	0.00609505	0.0136722	0.0178183
0	1	0.0356504	0.00810447	0.0281889	0.00567617	0.0305996	0.018454	0.00463021	0.0136326	0.0194838	0.0258829
0	1	0.358349	0.569792	0.0114232	0.0436004	0.0487856	0.407278	0.43894	0.502409	0.0296369	0.0209902
0	1	0.0469452	0.0172276	0.0112528	0.0292222	0.0759702	0.0247629	0.0396826	0.0182928	0.0258213	0.013025
0	1	0.020848	0.0170981	0.0132569	0.0854803	0.048799	0.0152099	0.0312308	0.014796	0.0276437	0.00657007
0	1	0.0329562	0.119034	0.00475425	0.0787878	0.0866726	0.0233704	0.0285023	0.0504977	0.030355	0.0106103
0	1	0.055489	0.0696635	0.00529778	0.086719	0.0722319	0.0222098	0.0144226	0.0225636	0.0155223	0.0163831
0	1	0.074658	0.0185865	0.00537898	0.0266154	0.046035	0.0438816	0.295111	0.0371305	0.0805258	0.00821884
0	1	0.173874	1.15982	0.00884318	0.00548713	0.0149612	0.282001	0.0795536	0.793633	0.013459	0.0133168
0	1	0.237318	0.275033	0.0105955	0.0478077	0.107667	0.119438	0.0853384	0.0700512	0.0272803	0.0162127
0	1	0.00470844	0.0064019	0.00537898	0.0128327	0.00723135	0.00437552	0.00327622	0.00840026	0.0128383	0.00343509
0	1	0.00706265	0	0.0339445	0.00553115	0.0110503	0.00543477	0.00527095	0.0145345	0.0238869	0.00802466
0	1	0.0333681	0.0198437	0.0127213	0.013109	0.073551	0.0243804	0.00669743	0.0152964	0.0175167	0.0126886
0	1	0.238808	0.594161	0.012551	0.0107379	0.33863	0.0792203	0.0256939	0.115256	0.0103664	0.0151086
0	1	0.0178224	0.0130837	0.00654725	0.0207609	0.0284629	0.0151383	0.00803671	0.0133818	0.00664764	0.0100022
0	1	0.151732	0.0981723	0.015431	0.0110623	0.131519	0.0492764	0.00783458	0.0466704	0.0172773	0.0119003
0	1	0.255503	0.617597	0.00901363	0.0488887	0.0742039	0.162456	0.244924	0.302987	0.00789447	0.0107514
0	1	0.0201766	0.0105183	0.0260274	0.00455793	0.0419609	0.0131266	0.00459396	0.0135181	0.0177789	0.0113852
0	1	0.0575098	0.0273848	0.00296125	0.0113091	0.080689	0.0164808	0.00858343	0.0237161	0.0166531	0.00508547
0	1	0.0184098	0.00895959	0.0184735	0.00488234	0.0417308	0.014892	0.00259923	0.0118385	0.0274369	0.00738818
0	1	0.178703	0.0415696	0.012551	0.0167858	0.0825567	0.0809054	0.0353519	0.0988431	0.0111106	0.0099682
0	1	0.0549084	0.0437837	0.0131351	0.0158607	0.0968988	0.0244355	0.0446529	0.0326293	0.0304704	0.0110744
0	1	0.0507046	0.0710862	0.00713137	0.0303477	0.133929	0.025154	0.0810618	0.0325901	0.0409575	0.0100673
0	1	0.138814	0.090428	0.0119668	0.0399729	0.158326	0.0526649	0.179507	0.0436288	0.0462735	0.00671842
0	1	0.268519	0.391337	0.0120235	0.0138667	0.0776047	0.263417	0.332234	0.329556	0.0145661	0.00864061
0	1	0.218326	0.418234	0.00412952	0.0268169	0.168982	0.0866305	0.133406	0.133183	0.0163199	0.0115558
0	1	0.5173	0.766896	0.013638	0.0539471	0.283309	0.249667	0.635662	0.298998	0.0307652	0.017198
0	1	0.0282534	0.020613	0.00721256	0.00766993	0.0700249	0.0161971	0.00915167	0.0260213	0.013996	0.0109165
0	1	0.0507758	0.0312884	0.00767488	0.0111063	0.0818157	0.0264977	0.013356	0.0290297	0.0197831	0.0151724
0	1	0.0635611	0.0413852	0.00339076	0.0528663	0.0765524	0.022837	0.0854229	0.0179923	0.0135825	0.00756213
0	1	0.257022	0.0730888	0.0160558	0.0137178	0.0741281	0.26746	0.0709159	0.121317	0.020254	0.0110389
0	1	0.103674	0.137751	0.00775611	0.0116115	0.0359493	0.104791	0.0199474	0.10094	0.00863867	0.0376473
0	1	0.011434	0.0203331	0.0094679	0.0198537	0.0129319	0.00470839	0.00388071	0.00922085	0.00419966	0.0298993
0	1	0.134331	0.200662	0.0125103	0.00669671	0.217469	0.0828462	0.00922448	0.0808835	0.0119081	0.0131185
0	1	0.0110969	0.0254595	0.0095085	0.0343756	0.0346737	0.0147063	0.00388071	0.013421	0.0207066	0.0170921
0	1	0.0110969	0.0257163	0.00937418	0.0337582	0.0348943	0.0145788	0.00388071	0.013421	0.0203788	0.0170921
0	1	0.154698	0.166692	0.0177691	0.00933651	0.140705	0.0855105	0.00769688	0.0738698	0.0129137	0.0396501
0	1	0.0897749	0.19392	0.00354538	0.0942104	0.144554	0.0347584	0.0261822	0.0473931	0.0240348	0.0141691
0	1	0.117113	0.121811	0.0112609	0.00367276	0.0318761	0.152072	0.0887401	0.119048	0.00741577	0.023415
0	1	0.0511158	0.020613	0.0138067	0.00367276	0.0669901	0.0280185	0.00758606	0.0194769	0.0141581	0.0117825
0	1	0.00537987	0.00326901	0.0152537	0.00460195	0.00697621	0.00914456	0.00131774	0.00804864	0.0237229	0.00488671
0	1	0.0769056	0.00469165	0.0280956	0.00990952	0.0824764	0.0292643	0.00388071	0.0126199	0.0373443	0.012496
0	1	0.026905	0.00824828	0.0315679	0.00702111	0.0406374	0.014618	0.00195848	0.0141437	0.0155495	0.0145779
0	1	0.0578497	0.0228831	0.0131351	0.00827472	0.0606412	0.026546	0.00388071	0.0156871	0.0160806	0.00925056
0	1	0.0312735	0.0221717	0.0143439	0.00976469	0.060697	0.0134955	0.00790643	0.0210593	0.0120864	0.0122942
0	1	0.025225	0.00199017	0.0346909	0.00460195	0.0623447	0.0141858	0.0056457	0.00765794	0.0475612	0.0165531
0	1	0.038197	0.00796065	0.0131351	0.00468075	0.0487298	0.0165501	0.00790643	0.0187346	0.0167725	0.0117509
0	1	0.171856	0.244282	0.0167211	0.0284801	0.219558	0.0744498	0.130515	0.0921426	0.0247453	0.0160666
0	1	0.0529097	0.0819334	0.00838082	0.0232016	0.0322336	0.0457975	0.0444236	0.057061	0.0180215	0.00997653
0	1	0.0332934	0.0248809	0.0150578	0.00980872	0.0792177	0.0197591	0.00655244	0.0172727	0.0160806	0.0203134
0	1	0.0272393	0.00327158	0.0355702	0.0134375	0.0522593	0.0159852	0.00570484	0.0095724	0.0401981	0.0218337
0	1	0.0450673	0.0305638	0.0147416	0.0257199	0.0969625	0.0372617	0.00997366	0.0156674	0.028436	0.0146908
0	1	0.100005	0.0571422	0.00721256	0.00520675	0.142651	0.0243491	0.0185934	0.0309442	0.0140047	0.00616119
0	1	0.120645	0.0624142	0.014928	0.0088795	0.102624	0.0506668	0.0059842	0.0179923	0.0155495	0.0108162
0	1	0.0652467	0.0854449	0.00654725	0.0481584	0.0564714	0.0286186	0.0561637	0.0337184	0.0182609	0.0147951
0	1	0.260837	0.153298	0.00942737	0.0216774	0.244337	0.0891277	0.134846	0.0680421	0.022788	0.00812073
0	1	0.0952875	0.0623582	0.00771551	0.0322925	0.176928	0.0430249	0.0477723	0.0335506	0.0203064	0.0137621
0	1	0.0470844	0.00554129	0.0202664	0.0044729	0.0478291	0.0196206	0.00722944	0.0145968	0.0224659	0.0153157
0	1	0.131838	0.246465	0.011729	0.00980872	0.0964432	0.0599527	0.0129651	0.116234	0.0113761	0.0262124
0	1	0.139816	0.2563	0.0113015	0.00980872	0.0967222	0.0612376	0.0133224	0.120068	0.0111694	0.0268987
0	1	0.180636	0.39479	0.0095085	0.00973888	0.225409	0.0627964	0.0186686	0.118972	0.0132101	0.00960849
0	1	0.0746663	0.00199017	0.018796	0.00372316	0.0227146	0.0319649	0.00459396	0.0225831	0.0096222	0.0087763
0	1	0.0571726	0.0130837	0.0423014	0.0076259	0.0834991	0.0282563	0.00459396	0.0145736	0.0277608	0.0083278
0	1	0.0579037	0.0947343	0.00529778	0.0066527	0.0547714	0.0308628	0.01118	0.0493272	0.00074419	0.0165476
0	1	0.147745	0.271461	0.0107986	0.00915988	0.248326	0.0565495	0.0585367	0.0904349	0.0143267	0.0212769
0	1	0.0561239	0.0615448	0.0102144	0.0287918	0.130984	0.0381059	0.0364262	0.0417703	0.0200179	0.0135306
0	1	0.00403419	0.0203254	0.00358599	0.0228718	0.0168067	0.0100561	0.0109651	0.022417	0.0254634	0.00405102
0	1	0.0601983	0.0636931	0.00775611	0.0104135	0.110014	0.0222606	0.0119684	0.0394672	0.00866478	0.0123752
0	1	0.0795943	0.0676429	0.00412952	0.0125082	0.064213	0.0459498	0.0374031	0.0530563	0.0241883	0.00764049
0	1	0.00803382	0.006538	0.0196417	0.00398037	0.0182817	0.00733871	0.00263547	0.00611462	0.0207589	0.0138364
0	1	0.0080712	0.006538	0.0200961	0.00399717	0.0182817	0.00733871	0.00263547	0.00611462	0.0217424	0.0138364
0	1	0.0235422	0.0105151	0.0504054	0.0112987	0.05009	0.0123892	0.00530585	0.0167468	0.0306948	0.00670277
0	1	0.12151	0.127473	0.00362659	0.0113427	0.169212	0.0564119	0.0588994	0.0675668	0.0153364	0.0125302
0	1	0.0519754	0.0429285	0.00896495	0.00773191	0.104604	0.0289913	0.00730259	0.0260208	0.0177822	0.00625126
0	1	0.125396	0.165493	0.0112042	0.0125963	0.208266	0.0518194	0.0362012	0.0883305	0.00940898	0.0146719
0	1	0.0822696	0.0583488	0.0159745	0.00712436	0.0324035	0.0619398	0.030042	0.0807877	0.0160337	0.0484989
0	1	0.0252194	0.013076	0.0142627	0.00920393	0.0468828	0.0121746	0.00655244	0.0184025	0.0209982	0.0169859
0	1	0.0684087	0.0870448	0.00353723	0.012631	0.0538818	0.0304705	0.0197292	0.0566336	0.011158	0.0192016
0	1	0.00907976	0.00270149	0.0581382	0.00863909	0.0226364	0.0114886	0.00388071	0.0103539	0.0338104	0.0109399
0	1	0.0379666	0.0394111	0.00838082	0.00674073	0.105141	0.00831889	0.00760255	0.0279358	0.0155758	0.00802766
0	1	0.187118	0.155969	0.00705016	0.0105374	0.163572	0.0589776	0.0184484	0.0514556	0.00839931	0.0145615
0	1	0.081392	0.0485634	0.00739374	0.0150595	0.0607036	0.0386423	0.00455436	0.0278772	0.00513788	0.0199432
0	1	0.14301	0.127407	0.0114719	0.017401	0.135295	0.0520107	0.0345406	0.0500891	0.0374899	0.0125544
0	1	0.0168166	0.00682563	0.010052	0.00713948	0.0196052	0.0191051	0.00790643	0.00994357	0.0158151	0.0133203
0	1	0.200692	0.396189	0.012551	0.00915988	0.0929192	0.159624	0.110755	0.327969	0.0107831	0.0143348
0	1	0.024801	0.00753695	0.0115092	0.0116231	0.0511902	0.0170416	0.0118959	0.0206295	0.0286469	0.00412596
0	1	0.148164	0.0832259	0.0298694	0.00457261	0.228937	0.0566697	0.0125366	0.0577274	0.0178736	0.0177338
0	1	0.0968165	0.129691	0.0189789	0.019903	0.222712	0.0230631	0.00669743	0.0692263	0.0132605	0.010534
0	1	0.214585	0.283413	0.0119668	0.0076259	0.226397	0.0788775	0.013759	0.0942785	0.0139376	0.0112707
0	1	0.21551	0.0218996	0.0489138	0.00766993	0.0433763	0.111071	0.00865593	0.0466313	0.0175047	0.0172092
0	1	0	0.0132528	0.00815905	0.0964405	0.00729976	0.0115745	0.0165749	0.013523	0.0498482	0.00857222
0	1	0.0349762	0.0167764	0.0235279	0.0119202	0.0608345	0.013655	0.00865593	0.0137726	0.0154676	0.0104884
0	1	0.306947	0.46067	0.0101738	0.00706514	0.0509683	0.356258	0.160108	0.374176	0.0278287	0.0141739
0	1	0.138203	0.134994	0.00417012	0.0326569	0.0952505	0.0429406	0.0160304	0.0534807	0.00931393	0.00928307
0	1	0.00470844	0.00824828	0.00992552	0.0440227	0.0172133	0.00649403	0.0277087	0.0106306	0.0346613	0.00573138
0	1	0.0453995	0.028857	0.00983293	0.0141303	0.041015	0.0275582	0.00651619	0.0240059	0.0130777	0.0133815
0	1	0.0168166	0.0211882	0.0133217	0.00539154	0.037528	0.0167647	0.00404724	0.0252399	0.0135564	0.05324
0	1	0.236898	0.594499	0.00835647	0.0147235	0.145659	0.0928584	0.0246079	0.204996	0.0096222	0.010081
0	1	0.05313	0.00682563	0.0266596	0.0079063	0.0328959	0.0249168	0.0141379	0.0145345	0.0367611	0.0100982
0	1	0.0786081	0.0234583	0.0302454	0.0144107	0.0704239	0.0444705	0.00519845	0.0236966	0.0140874	0.0133352
0	1	0.0603546	0.0116611	0.010052	0.0125523	0.0701783	0.0371526	0.0651493	0.026016	0.0242287	0.0130531
0	1	0.12636	0.105774	0.0139167	0.00231835	0.0390309	0.10114	0.029099	0.0546979	0.00846132	0.0115211
0	1	0.0299335	0.0218996	0.0107173	0.00766993	0.0446535	0.0168541	0.00334872	0.0103343	0.018287	0.0228106
0	1	0.0968572	0.00341281	0.0262296	0.00367276	0.059075	0.0473657	0.00391696	0.0237161	0.0155758	0.0257884
0	1	0.16407	0.306386	0.0148875	0.0094507	0.159394	0.066532	0.0224015	0.0730629	0.0123857	0.0198252
0	1	0.0269679	0.0245506	0.00658785	0.0133448	0.0656087	0.0122139	0.00700649	0.0229151	0.0162305	0.00884261
0	1	0.0561613	0.0373894	0.0120074	0.0104575	0.0926407	0.027951	0.00988138	0.0333081	0.0157356	0.0223275
0	1	0.145861	0.0973975	0.00776424	0.0268128	0.0492423	0.118623	0.228092	0.0729825	0.0420577	0.0104282
0	1	0.0787776	0.0172738	0.0386425	0.00980872	0.138288	0.0397643	0.00452145	0.0131278	0.0288819	0.0759624
0	1	0.0420331	0.0176316	0.0137922	0.0104251	0.0759917	0.0262843	0.0103112	0.0184274	0.0214508	0.0146126
0	1	0.0275729	0.0148591	0.0372552	0.006597	0.0566693	0.00921139	0.00662495	0.00631975	0.0324159	0.0156188
0	1	0.0258908	0.0163451	0.0149687	0.00460195	0.0548928	0.0111932	0.00658869	0.0122939	0.0194947	0.00492799
0	1	0.00706265	0.0103745	0.0390252	0.00646035	0.0172611	0.00508169	0.00393607	0.00955287	0.0226727	0.00750895
0	1	0.116932	0.224969	0.00592251	0.0106939	0.168805	0.0585999	0.0106144	0.0716649	0.00868326	0.0168924
0	1	0.0780263	0.0349037	0.0166804	0.0079503	0.13034	0.0414902	0.00787018	0.0277367	0.0168574	0.0102638
0	1	0.0607242	0.119428	0.00537898	0.0143666	0.163917	0.0317931	0.0145649	0.0773954	0.0155223	0.010423
0	1	0.122074	0.189526	0.00920013	0.0589273	0.121599	0.0510499	0.15913	0.031755	0.0279059	0.0528283
0	1	0.0161424	0.00596173	0.0213947	0.00976469	0.0394273	0.0142643	0.00327622	0.0118777	0.0259421	0.0102624
0	1	0.0292592	0.0110859	0.00601179	0.00592592	0.0448609	0.0070929	0.00398947	0.0152572	0.023727	0.0060326
0	1	0.0930964	0.0179192	0.0251355	0.00753733	0.0770676	0.0454232	0.00323997	0.0103148	0.0352445	0.0164285
0	1	0.138309	0.0489067	0.0076952	0.0143666	0.0578912	0.0449414	0.00581863	0.039032	0.0179182	0.0194472
0	1	0.0610976	0.0244495	0.0196417	0.00669671	0.0976472	0.0326398	0.00787018	0.0158792	0.025198	0.0205622
0	1	0.104475	0.0771687	0.0138192	0.00302395	0.124788	0.0429982	0.00717166	0.0269373	0.012729	0.0395124
0	1	0.246952	0.759683	0.0095085	0.0443975	0.0271685	0.33889	0.559173	0.738079	0.020475	0.0196616
0	1	0.0613549	0.0926584	0.0140152	0.00427755	0.0733541	0.02855	0.00801518	0.025611	0.0188869	0.0165992
0	1	0.0618811	0.0116534	0.0144252	0.00831876	0.0392448	0.0209256	0.00719318	0.0317371	0.0140874	0.0102062
0	1	0.189736	0.146571	0.0113015	0.0523959	0.134018	0.0907504	0.358174	0.104319	0.0591014	0.00991512
0	1	0.0857491	0.037957	0.0213942	0.00868345	0.129294	0.0419663	0.0105057	0.0260213	0.0160425	0.0181225
0	1	0.120464	0.146115	0.00779669	0.0138322	0.183369	0.0369461	0.019979	0.0767665	0.0114413	0.0133057
0	1	0.141617	0.0873506	0.0113015	0.0342094	0.0784811	0.0737537	0.0377674	0.0563388	0.0204935	0.0138358
0	1	0.277277	0.348135	0.0058819	0.0113427	0.144413	0.1201	0.00730194	0.0764729	0.0162937	0.0206793
0	1	0.204703	0.303128	0.00889122	0.0113942	0.172516	0.0798849	0.0737881	0.123734	0.0114914	0.0187615
0	1	0.124765	0.112647	0.0166399	0.00492637	0.0472549	0.126397	0.0236374	0.130152	0.0135825	0.0106398
0	1	0.108289	0.0450702	0.00942728	0.0076259	0.125856	0.0500997	0.00990116	0.0319818	0.0137392	0.0135946
0	1	0.0456654	0.0181432	0.00646655	0.0100891	0.0520103	0.0188607	0.00594795	0.0145149	0.013317	0.0123975
0	1	0.269987	0.430627	0.0111797	0.0115622	0.0801501	0.1901	0.129431	0.252191	0.0103925	0.0182249
0	1	0.0151339	0.00199017	0.0295478	0.00831876	0.0359493	0.0121255	0.00334872	0.00726722	0.0354554	0.0187599
0	1	0.163946	0.171814	0.0095085	0.0156811	0.184604	0.0660835	0.021797	0.0619275	0.0237096	0.0186151
0	1	0.28471	0.596183	0.0108471	0.0184078	0.283007	0.138999	0.261853	0.171573	0.0131519	0.0156682
0	1	0.0940606	0.0422249	0.0177757	0.0104135	0.133349	0.0479922	0.00594795	0.0252399	0.0122907	0.0269458
0	1	0.0811024	0.0211882	0.016494	0.00859914	0.154767	0.0256542	0.00662495	0.0164868	0.0287769	0.019646
0	1	0.0997931	0.101212	0.00483546	0.0411495	0.183652	0.0281258	0.0312374	0.0309898	0.0815212	0.0164455
0	1	0.0743233	0.0119106	0.029645	0.0125963	0.10547	0.0457381	0.00768076	0.0140666	0.042015	0.0228206
0	1	0.141782	0.283348	0.0058413	0.0183197	0.0141048	0.299369	0.553859	0.416559	0.0234616	0.0108715
0	1	0.193032	0.218574	0.0131757	0.0318893	0.128356	0.161859	0.100989	0.186649	0.0128645	0.010324
0	1	0.186301	0.566353	0.00596311	0.00538742	0.0551958	0.271282	0.211977	0.479544	0.0120514	0.0108319
0	1	0.313958	0.0817794	0.0143846	0.00553115	0.0822904	0.196178	0.0255551	0.156662	0.00718838	0.00627182
0	1	0.113598	0.116961	0.00362659	0.0113427	0.16405	0.0540988	0.0564782	0.0661277	0.0153364	0.0125302
0	1	0.0581756	0.130013	0.0167617	0.0676402	0.0977294	0.0339985	0.0218451	0.0408878	0.0135825	0.00875161
0	1	0.356456	0.644423	0.00892437	0.0525639	0.0422476	0.509141	0.674521	0.647196	0.046701	0.0163813
0	1	0.323233	0.647752	0.0132569	0.0806716	0.097444	0.255997	0.511047	0.482131	0.0432107	0.0110696
0	1	0.0107625	0.00326901	0.0285012	0.0106498	0.0229138	0.0141858	0.00463021	0.0128761	0.0266602	0.0120704
0	1	0.0847434	0.00454785	0.0549222	0.00153398	0.0445711	0.0423914	0.00263547	0.0420404	0.0210321	0.00807493
0	1	0.0443902	0.0194856	0.0143846	0.0146975	0.0863175	0.014184	0.00830134	0.0101861	0.0194541	0.0349138
0	1	0.172624	0.0742674	0.0182219	0.0113427	0.152692	0.0677611	0.00836853	0.0356604	0.0291059	0.018905
0	1	0.0205166	0.0288206	0.00417012	0.0380032	0.0599888	0.0158249	0.0868418	0.0158726	0.0377761	0.00395796
0	1	0.0295935	0.00668182	0.0217675	0.0094843	0.0578986	0.0141858	0.00438103	0.0213149	0.0218191	0.00500823
0	1	0.0752249	0.0674308	0.0130945	0.0104575	0.153421	0.0344445	0.00402572	0.0183634	0.00678086	0.026957
0	1	0.106016	0.0277942	0.0119262	0.0122719	0.081219	0.0432491	0.0132137	0.0240677	0.0236495	0.0138738
0	1	0.119313	0.0747712	0.0285536	0.0101331	0.127694	0.0486535	0.0238119	0.0589404	0.0200552	0.010173
0	1	0.0224194	0.00369529	0.0113421	0.00581153	0.0390971	0.0174444	0.00587544	0.0103148	0.0238735	0.00758217
0	1	0.187703	0.216823	0.00958972	0.0100263	0.111547	0.0688105	0.0244312	0.0908906	0.0123596	0.0175385
0	1	0.149519	0.284988	0.0118856	0.00766993	0.0356097	0.29125	0.260262	0.335079	0.0123596	0.0112617
0	1	0.0685039	0.129048	0.00838082	0.0116231	0.149485	0.0274999	0.00738962	0.0379749	0.0116154	0.0189789
0	1	0.0867689	0.0796902	0.0142221	0.00944029	0.0795112	0.032315	0.00712069	0.0233254	0.00792058	0.0172308
0	1	0.0460702	0.131995	0.00656755	0.0171102	0.0721372	0.0309529	0.00644369	0.0325267	0.00940898	0.0999432
0	1	0.131378	0.0689874	0.012551	0.0236515	0.208735	0.0674012	0.0989495	0.0393836	0.112336	0.0140592
0	1	0.0823892	0.0192551	0.0124697	0.00553115	0.0318753	0.042097	0.00331247	0.0389928	0.0123335	0.0165505
0	1	0.30882	0.488909	0.0101332	0.0188962	0.223517	0.142582	0.113987	0.239057	0.0140874	0.00990314
0	1	0.0794486	0.0179115	0.0291909	0.00581153	0.116247	0.033623	0.00534345	0.0194199	0.0401926	0.0164219
0	1	0.243398	0.137834	0.0233496	0.00455793	0.0791815	0.16241	0.0286329	0.0998877	0.0113761	0.00934468
0	1	0.15661	0.117199	0.0117451	0.00241916	0.0433845	0.130617	0.0241914	0.0733152	0.00773781	0.0103003
0	1	0.0306049	0.022539	0.0108958	0.00815712	0.0442491	0.0191399	0.00334872	0.0103343	0.0185602	0.0227814
0	1	0.0896205	0.0961229	0.0130617	0.00749151	0.0844241	0.0262186	0.00752354	0.048879	0.0175428	0.00605916
0	1	0.0709571	0.0877419	0.0119262	0.0725763	0.097866	0.0381862	0.22427	0.0236966	0.0436242	0.0297122
0	1	0.0692752	0.0849898	0.0113421	0.0723336	0.0926376	0.0358954	0.21417	0.0255915	0.0440482	0.0260013
0	1	0.0265679	0.0120848	0.0132163	0.00859914	0.0464858	0.0144316	0.00730194	0.0149447	0.0216462	0.00740874
0	1	0.167137	0.198037	0.00829963	0.0110552	0.196651	0.0746654	0.0170944	0.111975	0.0190573	0.0203756
0	1	0.0591955	0.033903	0.00596311	0.00752265	0.0874343	0.0230441	0.00787018	0.0260213	0.0128645	0.0141085
0	1	0.232329	0.0794706	0.0058819	0.0079503	0.0356053	0.249266	0.0403344	0.231037	0.00550199	0.014366
0	1	0.187829	0.282898	0.00300186	0.00726809	0.235865	0.0774658	0.0152084	0.1095	0.0103925	0.00812073
0	1	0.0437188	0.000711325	0.018368	0.0085551	0.045166	0.0157098	0.0217003	0.0194769	0.0392591	0.00791141
0	1	0.0387844	0.0159751	0.00662843	0.0104135	0.0296881	0.0214578	0.0345302	0.017531	0.0329701	0.00573438
0	1	0.0407455	0.0175102	0.00662843	0.0104135	0.0306738	0.0210953	0.035047	0.0193825	0.0325875	0.00573438
0	1	0.0413618	0.0176239	0.00662843	0.0104135	0.0313172	0.0213405	0.0349207	0.0204651	0.033001	0.00573438
0	1	0.175881	0.105201	0.00412952	0.014603	0.041044	0.132375	0.0809503	0.121862	0.0133432	0.0063486
0	1	0.199078	0.0381439	0.0304403	0.00605309	0.0680879	0.128797	0.0581853	0.121223	0.0205196	0.0139205
0	1	0.252293	0.509523	0.00834024	0.0267901	0.0844229	0.115722	0.0999975	0.203435	0.0133432	0.00837632
0	1	0.1103	0.00796065	0.0544064	0.00520675	0.0599456	0.0552572	0.00530721	0.0240873	0.0279777	0.0111573
0	1	0.0770066	0.0457618	0.0130945	0.00613594	0.0318753	0.0372204	0.00783393	0.032315	0.00887801	0.0106428
0	1	0.101627	0.0409614	0.0166878	0.0109742	0.15397	0.0574493	0.00478337	0.0244976	0.0170379	0.0168092
0	1	0.0676426	0.18189	0.00728556	0.0109007	0.111501	0.0390198	0.0108254	0.0428023	0.00813382	0.0179001
0	1	0.0304059	0.0199522	0.00901363	0.0114682	0.06599	0.012635	0.00854718	0.0106479	0.023863	0.00753629
0	1	0.030602	0.019557	0.00933814	0.010952	0.066331	0.012635	0.00854718	0.0110961	0.0234702	0.00790095
0	1	0.0240418	0.0194424	0.0229528	0.00646035	0.0779662	0.0150304	0.00658869	0.016449	0.0358298	0.00469761
0	1	0.194974	0.151733	0.0805382	0.00520675	0.0630428	0.142234	0.00602045	0.0313741	0.028414	0.0124659
0	1	0.0346419	0.0261675	0.0221	0.00641633	0.0376379	0.0196235	0.0111464	0.0219287	0.0212638	0.0202782
0	1	0.0727548	0.0153538	0.0262897	0.00452317	0.0684411	0.0295105	0.0106144	0.0225831	0.019203	0.00947628
0	1	0.262744	0.247482	0.00709077	0.0088795	0.114768	0.131176	0.0178801	0.155019	0.015983	0.0120563
0	1	0.258688	0.247548	0.00709077	0.0093163	0.11282	0.131127	0.0185208	0.152655	0.0164261	0.0118122
0	1	0.0591897	0.0618467	0.00596311	0.030377	0.0711333	0.0359561	0.021797	0.0309833	0.0200147	0.00919714
0	1	0.0667367	0.0761712	0.00296125	0.0289006	0.0952095	0.0376534	0.0280069	0.0314957	0.0134052	0.00909605
0	1	0.0491015	0.0739085	0.00658785	0.0218559	0.0695708	0.018267	0.00936918	0.0440136	0.0264676	0.00650467
0	1	0.0844779	0.0873915	0.0114233	0.013441	0.17198	0.0246336	0.0111211	0.0509133	0.00741577	0.0114024
0	1	0.0690185	0.0760995	0.0167211	0.0137618	0.168021	0.0210341	0.0059842	0.031005	0.0183523	0.0139924
0	1	0.0117711	0.00199017	0.0208506	0.00423352	0.0182354	0.00603365	0.0052347	0.00650534	0.0258833	0.00880461
0	1	0.00100855	0.00412414	0.0216377	0.00274356	0.00381898	0.00635792	0	0.0106404	0.0232998	0.00566448
0	1	0.188849	0.465913	0.00896495	0.00641633	0.0393088	0.256267	0.229176	0.449111	0.00633759	0.00762721
0	1	0.104122	0.0374126	0.00425055	0.0270753	0.0701076	0.0527726	0.132766	0.022544	0.0552195	0.00460401
0	1	0.0211851	0.0092395	0.0374825	0.00609191	0.0528142	0.0145389	0.00263547	0.0107055	0.0371887	0.0102002
0	1	0.322541	0.220833	0.0107173	0.00734552	0.10454	0.218686	0.0357206	0.118856	0.018287	0.0138328
0	1	0.192746	0.0665383	0.0137192	0.0134668	0.187362	0.063486	0.0274959	0.0507092	0.0230943	0.0173643
0	1	0.260818	0.454914	0.00771551	0.0261218	0.0996244	0.195461	0.158622	0.288967	0.00887801	0.0144086
0	1	0.164359	0.303829	0.0150093	0.0287425	0.041044	0.340986	0.322323	0.440792	0.0301418	0.0102925
0	1	0.0675897	0.0121931	0.00834024	0.0079503	0.114307	0.0272743	0.00867338	0.0217321	0.0225247	0.0176726
0	1	0.132916	0.438447	0.00600372	0.0210789	0.0860141	0.0512095	0.0168123	0.143097	0.00477338	0.0121302
0	1	0.201875	0.240182	0.0124292	0.024935	0.265434	0.0781311	0.133548	0.0940683	0.0355905	0.0118957
0	1	0.161716	0.271408	0.00533838	0.0325057	0.186812	0.0623477	0.0454517	0.130051	0.0108451	0.0112279
0	1	0.0782083	0.0406246	0.0252481	0.00548713	0.124614	0.0472679	0.00929666	0.0191448	0.0339848	0.0195865
0	1	0.145616	0.0261936	0.0203476	0.00395314	0.109063	0.0879352	0.0280835	0.0823211	0.00839931	0.0119767
0	1	0.198499	0.163629	0.0101738	0.00502607	0.145199	0.0807901	0.0278514	0.10971	0.00914351	0.00917816
0	1	0.00639125	0.00938329	0.0130133	0.00551647	0.0190949	0.0112227	0.0105782	0.0137726	0.0174753	0.0150126
0	1	0.0726437	0.0783355	0.00888375	0.00799435	0.112067	0.0294308	0.0051622	0.0382506	0.0148316	0.0127877
0	1	0.182037	0.255582	0.0107986	0.0159447	0.196632	0.0917023	0.0497032	0.0945191	0.00893676	0.0276612
0	1	0.0355888	0.0423687	0.0124502	0.0110623	0.0854953	0.0110841	0.00787018	0.0321359	0.0244276	0.00582444
0	1	0.18377	0.190464	0.0107173	0.0137618	0.0251542	0.200223	0.184324	0.284448	0.0158151	0.00708995
0	1	0.191756	0.0565091	0.00954908	0.00831876	0.132654	0.0842259	0.0126454	0.0541736	0.00839931	0.00741472
0	1	0.291682	0.161222	0.0173053	0.00952835	0.102918	0.237171	0.0888263	0.184526	0.0169156	0.0151444
0	1	0.142065	0.21962	0.0126676	0.0207531	0.234642	0.0700124	0.060284	0.0881817	0.022726	0.00407205
0	1	0.0581841	0.0108059	0.0270734	0.0107379	0.0942302	0.0364275	0.00941222	0.0210593	0.0289217	0.0138888
0	1	0.0433817	0.012084	0.0202259	0.0116231	0.0881412	0.0185613	0.00395321	0.016851	0.0334892	0.0113637
0	1	0.100746	0.394989	0.0104253	0.00944029	0.02826	0.195559	0.095556	0.371962	0.00768451	0.0313276
0	1	0.0539509	0.059426	0.00752809	0.0079503	0.0917059	0.0173948	0.00863984	0.0542621	0.0104418	0.00728803
0	1	0.0468901	0.0518226	0.00658785	0.00955672	0.0932252	0.018446	0.00779223	0.0505042	0.00932821	0.00743448
0	1	0.188951	0.0372621	0.0294806	0.0063723	0.0662541	0.119509	0.0544672	0.106622	0.0191759	0.0136048
0	1	0.176851	0.0187886	0.0155528	0.0116231	0.143129	0.0710545	0.00926041	0.054013	0.0206762	0.0104566
0	1	0.153166	0.0369657	0.0109445	0.0076259	0.11309	0.0491379	0.00658869	0.0298942	0.0190051	0.017615
0	1	0.173911	0.0548696	0.0192794	0.0150337	0.034888	0.171049	0.00728858	0.100253	0.0190573	0.0212454
0	1	0.310066	0.515721	0.00910285	0.0122719	0.129823	0.177481	0.0535373	0.176922	0.0131038	0.0262305
0	1	0.188812	0.138787	0.0100926	0.010045	0.221079	0.0849581	0.0219747	0.073395	0.0244015	0.00761282
0	1	0.152987	0.272498	0.00829963	0.0322419	0.215105	0.0579486	0.0307835	0.068083	0.0185264	0.0135699
0	1	0.0699523	0.0302916	0.0131269	0.00720591	0.0727875	0.0360386	0.0124642	0.0325065	0.0110844	0.0146876
0	1	0.202603	0.236704	0.00783724	0.00488234	0.19761	0.0894123	0.044972	0.115844	0.0180801	0.00672355
0	1	0.176028	0.00881579	0.0393098	0.00916342	0.0543995	0.108535	0.00979243	0.0495647	0.0204912	0.00884468
0	1	0.18602	0.498764	0.0105144	0.00880098	0.108326	0.082104	0.0258591	0.205836	0.0161513	0.0105718
0	1	0.0864347	0.0731151	0.0437992	0.00859914	0.143843	0.0763682	0.0125366	0.0210669	0.0393077	0.00741472
0	1	0.246575	0.141263	0.00775611	0.0175555	0.0769457	0.171826	0.150167	0.223341	0.0283879	0.00479964
0	1	0.0823229	0.0218918	0.014636	0.0218665	0.0679033	0.0284187	0.0571839	0.0358379	0.0480234	0.00324
0	1	0.0932226	0.017344	0.0240635	0.00768673	0.0799808	0.0409392	0.0076744	0.0194964	0.025976	0.00614623
0	1	0.226825	0.155687	0.0160151	0.0195436	0.0680947	0.287697	0.338958	0.289214	0.0367338	0.0292718
0	1	0.24514	0.256732	0.0119262	0.0168738	0.0588324	0.195763	0.0590827	0.201877	0.00787055	0.060638
0	1	0.0107597	0.00363017	0.0715179	0.00766993	0.013187	0.0105165	0.00783393	0.00916216	0.0300472	0.0137408
0	1	0.153911	0.10283	0.00654725	0.0214317	0.158432	0.0466191	0.034022	0.0525864	0.0148316	0.0150343
0	1	0.292796	0.37783	0.0118856	0.01253	0.231148	0.10665	0.0211201	0.119032	0.0173774	0.0239553
0	1	0.123702	0.047348	0.0148875	0.0110183	0.212472	0.0658156	0.0218696	0.037098	0.0501304	0.0116564
0	1	0.12813	0.0479156	0.0188953	0.0110183	0.211554	0.0673423	0.0215126	0.037098	0.0487192	0.0105701
0	1	0.0124453	0.00668182	0.0243554	0.006431	0.0202669	0.0151378	0.00726569	0.0214305	0.0276437	0.0121747
0	1	0.19606	0.320013	0.00954908	0.00307955	0.0567717	0.179564	0.0104694	0.272772	0.00223257	0.0144333
0	1	0.204195	0.159108	0.0195524	0.00827472	0.0322341	0.306887	0.130671	0.269771	0.012599	0.0199389
0	1	0.0780179	0.0460615	0.0131108	0.00646035	0.108312	0.0243804	0.00767505	0.0324224	0.0135825	0.010349
0	1	0.123079	0.0109048	0.0234144	0.00911585	0.0531539	0.0731222	0.00259923	0.0412981	0.020254	0.0147831
0	1	0.197547	0.557468	0.013638	0.0116231	0.0223558	0.46385	0.361735	0.690636	0.0157497	0.0155157
0	1	0.104024	0.0211805	0.0107986	0.0104135	0.0834636	0.0428228	0.00331247	0.0229542	0.0155495	0.0174475
0	1	0.109971	0.152154	0.00927324	0.0132011	0.100682	0.0457352	0.00619982	0.0573758	0.00914351	0.0213502
0	1	0.21911	0.223175	0.0143846	0.00948077	0.160367	0.0887398	0.0176159	0.141284	0.00813382	0.0106285
0	1	0.181935	0.113127	0.00650664	0.0287084	0.196026	0.0539475	0.027745	0.0683679	0.019675	0.00886338
0	1	0.187412	0.206844	0.0100926	0.0223322	0.0245962	0.318281	0.370397	0.342258	0.0174635	0.0136983
0	1	0.147702	0.0083921	0.0303429	0.00531275	0.0183295	0.0767338	0.00662495	0.0243722	0.0168726	0.0102212
0	1	0.274628	0.0649916	0.0328905	0.00576751	0.0715668	0.192909	0.119364	0.214782	0.0215031	0.01541
0	1	0.216282	0.399134	0.0135326	0.00609191	0.0372751	0.315444	0.201408	0.349432	0.0104992	0.0127369
0	1	0.333125	0.488863	0.0137598	0.0442583	0.127711	0.174314	0.410064	0.261065	0.0439876	0.0140751
0	1	0.12409	0.261458	0.021569	0.0088795	0.118374	0.0629568	0.00922417	0.0769049	0.012327	0.0142884
0	1	0.348405	0.346579	0.00881128	0.00972473	0.122075	0.267713	0.14463	0.281409	0.0134504	0.009033
0	1	0.069618	0.017344	0.0155934	0.00952835	0.128782	0.0290017	0.00867611	0.02145	0.0404472	0.0081599
0	1	0.186721	0.0230423	0.0095085	0.010717	0.0394448	0.131076	0.0535125	0.0863861	0.0131038	0.0108234
0	1	0.084072	0.0489067	0.0137598	0.0076259	0.12955	0.0417127	0.00993741	0.0298503	0.0157976	0.0242347
0	1	0.045396	0.0220357	0.0246927	0.00823069	0.0478548	0.0178552	0.00459396	0.0214305	0.0258898	0.0257043
0	1	0.0820503	0.0138592	0.0383588	0.00520675	0.0870599	0.0280939	0.0052347	0.0243136	0.013848	0.0092685
0	1	0.369316	0.536187	0.00537898	0.0102791	0.181006	0.238421	0.143871	0.397581	0.0131038	0.0105587
0	1	0.194213	0.286933	0.00786969	0.0104471	0.0524385	0.22118	0.0158491	0.253143	0.0159224	0.0159556
0	1	0.0758506	0.0893083	0.0132569	0.00976469	0.158414	0.0367027	0.00938302	0.0436033	0.0136739	0.0105607
0	1	0.0837892	0.0507531	0.0106768	0.0085551	0.0790823	0.0245269	0.00655244	0.0450879	0.027165	0.0119315
0	1	0.221564	0.372664	0.0116748	0.0133524	0.178252	0.0862071	0.0367931	0.134398	0.0140612	0.0125115
0	1	0.17359	0.061559	0.0095085	0.00415995	0.0570295	0.199184	0.01971	0.147678	0.0130907	0.0158256
0	1	0.00403701	0.00540298	0.0189764	0.00534751	0.0108989	0.00543477	0.00256297	0.0130747	0.0298284	0.0106577
0	1	0.266778	1.1789	0.00408891	0.00702111	0.226227	0.117017	0.130882	0.364687	0.00643223	0.0118686
0	1	0.0158053	0.0331292	0.00838082	0.0685832	0.034293	0.0173636	0.0165986	0.0245871	0.0320828	0.00744539
0	1	0.134292	0.288795	0.0241929	0.00395314	0.0255078	0.167092	0.120416	0.318148	0.00746907	0.00547287
0	1	0.0272393	0.0457738	0.00958972	0.0260737	0.0559964	0.0259312	0.0316592	0.0201004	0.0362823	0.0060285
0	1	0.0434148	0.00326901	0.0257673	0.00516272	0.0438844	0.0178949	0.00797892	0.00420012	0.0342631	0.00862491
0	1	0.00571698	0.0063942	0.0417096	0.00641633	0.0121694	0.00684711	0.000676995	0.00879096	0.0347543	0.00511545
0	1	0.101394	0.104804	0.0102144	0.0193634	0.205077	0.0412756	0.0286831	0.0638812	0.0143005	0.00954518
0	1	0.201689	0.411015	0.00900559	0.0127992	0.0212772	0.434091	0.349753	0.415235	0.0226999	0.0163025
0	1	0.209374	0.0846655	0.00721256	0.0176857	0.0741933	0.147425	0.0871448	0.167151	0.0131365	0.00911441
0	1	0.151971	0.815804	0.0095085	0.00980872	0.0140042	0.335715	0.33509	0.839125	0.0132724	0.0178269
0	1	0.170337	0.58237	0.0076952	0.0101331	0.0667541	0.104225	0.0394472	0.184953	0.00494385	0.0162507
0	1	0.203968	0.718691	0.00654725	0.0156643	0.350413	0.0764766	0.0372534	0.171083	0.00640609	0.0119435
0	1	0.20045	0.0115172	0.0825757	0.00548713	0.0968625	0.114389	0.0105782	0.0508917	0.0362226	0.0197346
0	1	0.0756637	0.153926	0.0401214	0.00734552	0.0895747	0.0527105	0.00779768	0.0176656	0.0229654	0.0140248
0	1	0.0924746	0.0282861	0.0234927	0.00799435	0.109758	0.0333772	0.0135682	0.0282679	0.0298763	0.00605617
0	1	0.233942	0.300718	0.0116957	0.0327115	0.156029	0.0968155	0.105192	0.0840112	0.037823	0.0126891
0	1	0.363916	0.0200455	0.0202259	0.00976469	0.106032	0.189418	0.0118959	0.0832539	0.0232308	0.012501
0	1	0.152396	0.151201	0.0120074	0.0094843	0.176663	0.0481618	0.0343579	0.0734145	0.0198318	0.0124035
0	1	0.154976	0.156427	0.00658785	0.0487156	0.172606	0.0558539	0.0395177	0.0625582	0.0289801	0.00974597
0	1	0.0867633	0.140394	0.0126823	0.0111731	0.191981	0.0417752	0.0107199	0.0646235	0.00855273	0.017045
0	1	0.179339	0.12084	0.00433099	0.00766993	0.0247476	0.295612	0.14905	0.21411	0.0158151	0.0130851
0	1	0.264321	0.074915	0.0101738	0.00706514	0.165951	0.106552	0.0450206	0.0562785	0.0716298	0.00498575
0	1	0.196464	0.032274	0.0131757	0.00766993	0.0618212	0.0899995	0.0173481	0.0696051	0.0170379	0.00865259
0	1	0.294983	0.325428	0.00296125	0.0105434	0.0341998	0.28345	0.146678	0.286982	0.0195318	0.00991358
0	1	0.317117	0.172381	0.00654725	0.0085551	0.107827	0.163151	0.130605	0.160632	0.0333318	0.0079905
0	1	0.115295	0.286801	0.00596311	0.0088795	0.0229138	0.224242	0.0800329	0.364155	0.013848	0.00865557
0	1	0.026905	0.00270149	0.0775611	0.00334835	0.0166776	0.0124204	0.00607319	0.0191058	0.0638782	0.0219169
0	1	0.178703	0.193617	0.00892437	0.0122719	0.0411696	0.218243	0.132632	0.222381	0.0219557	0.0103863
0	1	0.244258	0.882872	0.00721256	0.0116671	0.192196	0.112224	0.0476273	0.374786	0.0096222	0.0090951
0	1	0.25873	0.315473	0.00717198	0.0410667	0.257223	0.0986807	0.123991	0.174634	0.0406289	0.0122798
0	1	0.195735	0.109968	0.0114552	0.00730149	0.0623669	0.121181	0.0331839	0.0868886	0.0190051	0.00899564
1	1	0.166792	0.390589	0.0107775	0.0331991	0.0151244	0.326318	0.450863	0.300719	0.0140612	0.0194665
1	1	0.0252222	0.0429565	0.00537898	0.00997067	0.0497981	0.0154804	0.00331247	0.0130416	0.00494385	0.0282634
1	1	0.0245507	0.0108059	0.0128258	0.00975707	0.0436905	0.0139597	0.0058392	0.0120312	0.0128021	0.0194228
1	1	0.151705	0.349251	0.00175239	0.00718911	0.100768	0.0671869	0.182609	0.0706699	0.00098354	0.0222946
1	1	0.0201766	0.0120848	0.00771551	0.00840911	0.0370652	0.0171489	0.00666119	0.0103148	0.00839931	0.0188162
1	1	0.102414	0.298859	0.00412952	0.0298556	0.0881617	0.0471816	0.164712	0.0594044	0.00223257	0.0431967
1	1	0.137548	0.19807	0.00623175	0.0229217	0.112433	0.0580471	0.0859817	0.066538	0.0111106	0.013759
1	1	0.114085	0.0550211	0.0067338	0.0127318	0.0890483	0.0433024	0.0147827	0.030241	0.0182609	0.0164455
1	1	0.0497722	0.027896	0.0058819	0.00932675	0.0495976	0.0374758	0.0337609	0.0233059	0.00938285	0.0183196
1	1	0.0764979	0.119529	0.00475425	0.0548629	0.0938194	0.0390548	0.215363	0.0278967	0.0125106	0.0492334
1	1	0.0221937	0.0428002	0.00537898	0.00714739	0.0473299	0.0201882	0.00790643	0.0150749	0.00689015	0.0374037
1	1	0.256024	0.275361	0.00292065	0.0460459	0.0747105	0.152455	0.487745	0.164797	0.0254373	0.0140689
1	1	0.0353133	0.0470527	0.00471364	0.0324553	0.0644895	0.0315494	0.168681	0.0299839	0.0310992	0.0107335
1	1	0.0807121	0.0167764	0.00771551	0.0196174	0.0704437	0.0409385	0.025714	0.0133818	0.0128383	0.0180925
1	1	0.074659	0.0889679	0.00233652	0.038776	0.0716376	0.0295602	0.0535037	0.02853	0.0153103	0.0434281
1	1	0.0512763	0.0560595	0.00654725	0.0145631	0.0550766	0.0307433	0.0851545	0.0319618	0.0103664	0.0383563
1	1	0.237787	0.171285	0.00829963	0.0232021	0.126916	0.11559	0.223385	0.0822642	0.0227521	0.0156437
1	1	0.179734	0.0760193	0.00709077	0.0568314	0.0601448	0.124232	0.397276	0.0591107	0.0429278	0.0110407
1	1	0.0228679	0.0602956	0.00179299	0.013862	0.0432299	0.0218978	0.0179164	0.0156674	0.00720905	0.0254169
1	1	0.170474	0.61756	0.00824278	0.0156202	0.0837131	0.0695837	0.0205613	0.13157	0.00765512	0.0137724
1	1	0.0397009	0.0316158	0.00175239	0.0092995	0.0662281	0.0192674	0.0187305	0.0157392	0.0101532	0.00770206
1	1	0.0255939	0.00696944	0.00967877	0.00920393	0.0295312	0.0146462	0.00131774	0.0114674	0.00619289	0.0126157
1	1	0.0517872	0.113169	0.00300186	0.00944029	0.0547288	0.0288031	0.00413251	0.0160191	0.00148838	0.0329175
1	1	0.0871357	0.173642	0.00407564	0.0212597	0.0887671	0.0599296	0.0596918	0.0213914	0.00295063	0.0830282
1	1	0.171103	0.199208	0.00237712	0.0110378	0.061055	0.0792881	0.0381002	0.05608	0.00297676	0.0183782
1	1	0.0510798	0.0422359	0.00600372	0.00973109	0.0601867	0.0266061	0.0144952	0.0218016	0.00715028	0.0226041
1	1	0.0407744	0.0560727	0.00713137	0.0128559	0.0294114	0.0190481	0.044654	0.0221924	0.0121203	0.0629754
1	1	0.105338	0.176749	0.00619115	0.0497492	0.0822352	0.0427726	0.104044	0.0436962	0.0148053	0.0145452
1	1	0.129167	0.126512	0.00654725	0.00859914	0.0823106	0.0895642	0.0461954	0.0784504	0.00940898	0.0107487
1	1	0.171424	0.210419	0.00934687	0.0211514	0.0959192	0.0700567	0.292157	0.0509877	0.0138219	0.0517995
1	1	0.124422	0.234598	0.00592251	0.0219977	0.110364	0.0592932	0.0964073	0.0677102	0.0198145	0.0177458
1	1	0.106555	0.0449341	0.00650664	0.031474	0.0452968	0.0829105	0.345905	0.0280253	0.0185525	0.0447064
1	1	0.0587481	0.0317801	0.00537898	0.0310042	0.0350523	0.0434131	0.109665	0.0206686	0.0142059	0.0621825
1	1	0.195149	0.337903	0.00533838	0.0215135	0.0718983	0.0917085	0.217924	0.0732404	0.0148522	0.0118152
1	1	0.201308	0.383447	0.00475425	0.0193967	0.160118	0.0932772	0.226386	0.0458889	0.00640609	0.0261541
1	1	0.0319477	0.0338328	0.00116826	0.00766993	0.0371692	0.0205725	0.00455771	0.00879096	0.00494385	0.0406533
1	1	0.126993	0.226797	0.00475425	0.00609191	0.127263	0.0487123	0.0224076	0.0718908	0.00908147	0.018649
1	1	0.170141	0.546535	0.00766864	0.0261218	0.0841129	0.0627652	0.101184	0.108706	0.00691093	0.021679
1	1	0.130865	0.511575	0.00058413	0.0165054	0.0976452	0.0685353	0.06233	0.131393	0.0215043	0.019132
1	1	0.0787508	0.099113	0.0106768	0.0116231	0.077516	0.0344525	0.00331247	0.0241264	0.00667158	0.0821318
1	1	0.0264269	0.00967094	0.0101737	0.0144547	0.0685945	0.019865	0.064326	0.0107446	0.0196219	0.00913085
1	1	0.143784	0.216674	0.0052439	0.012039	0.0757817	0.0758261	0.0297524	0.0515146	0.00518319	0.0186178
1	1	0.128603	0.0844654	0.00412952	0.0125082	0.0927054	0.0547724	0.0138906	0.025611	0.0150709	0.0131648
1	1	0.141661	0.586535	0.0119262	0.00957988	0.161633	0.0590513	0.0483628	0.143078	0.00271127	0.0370239
1	1	0.122777	0.727645	0.00479485	0.0513966	0.0918945	0.0512098	0.336554	0.104618	0.00148838	0.0355164
1	1	0.0221377	0.0127961	0.0247365	0.00548713	0.0352777	0.0249168	0.0051622	0.00650534	0.0150447	0.0148889
1	1	0.00537987	0.00940858	0.00964913	0.0165054	0.0362523	0.0091814	0.0252308	0.00920129	0.0137837	0.0147775
1	1	0.129243	0.221519	0.00592251	0.0398029	0.12934	0.0397935	0.0778763	0.0538024	0.00765512	0.0130435
1	1	0.0245133	0.0199324	0.00429177	0.0291017	0.0528039	0.0154597	0.0287913	0.0149252	0.0160806	0.00689784
1	1	0.157184	0.17581	0.0122669	0.00581153	0.13903	0.0668494	0.00784593	0.069846	0.0126642	0.0230696
1	1	0.109971	0.110267	0.00412952	0.0198098	0.0624612	0.049198	0.149876	0.0319227	0.0213054	0.0568009
1	1	0.159638	0.163033	0.0115975	0.0481835	0.200483	0.0721891	0.180519	0.0348384	0.0192444	0.0169416
1	1	0.0393475	0.0137951	0.00767488	0.00920393	0.0347506	0.0156531	0.00647994	0.0166904	0.0107554	0.0110087
1	1	0.0198423	0.0136513	0.00829963	0.0361926	0.0288217	0.012958	0.0133577	0.00955287	0.010974	0.0442271
1	1	0.0733112	0.0150739	0.0107173	0.0144107	0.0790238	0.030137	0.0526733	0.0152768	0.0333143	0.0154088
1	1	0.0402132	0.0184867	0.00592251	0.00641633	0.0506592	0.0205725	0.00459396	0.00776376	0.00568804	0.00970803
1	1	0.147084	0.352364	0.00654716	0.0525897	0.169185	0.0652877	0.192531	0.074802	0.00369482	0.0292721
1	1	0.0700616	0.0630266	0.00350478	0.017759	0.0465045	0.0387698	0.184752	0.0213155	0.0187409	0.0208262
1	1	0.0238765	0.0135075	0.00771551	0.0104825	0.0447766	0.0146462	0.00655244	0.0103343	0.00606013	0.0122648
1	1	0.0543721	0.0404664	0.00958972	0.0359128	0.0537945	0.0234284	0.0686096	0.02145	0.0118809	0.0139848
1	1	0.0745	0.0169203	0.00717198	0.0110183	0.0783155	0.0302443	0.0219847	0.0172499	0.0195307	0.00669978
1	1	0.0677314	0.10001	0.00892437	0.0227147	0.0694371	0.0335606	0.0177713	0.0290493	0.00419966	0.0266059
1	1	0.0600383	0.127813	0.00237712	0.0100219	0.0822106	0.0378302	0.00922417	0.0298503	0.00419966	0.0336988
1	1	0.232269	0.907474	0.00713137	0.0453991	0.164619	0.0929618	0.0709799	0.180672	0.0101271	0.0164201
1	1	0.0591897	0.0845284	0.00417012	0.0152958	0.0803448	0.0305882	0.0176263	0.0118581	0.00640609	0.0183744
1	1	0.0359876	0.00540298	0.0130133	0.00823069	0.0502525	0.0221908	0.00334872	0.0091817	0.00890412	0.0120697
1	1	0.0452596	0.041945	0.0132568	0.00859914	0.098684	0.0329825	0.00472152	0.0235354	0.0140014	0.0374359
1	1	0.176527	0.223342	0.0113827	0.0226512	0.113793	0.0682116	0.109543	0.0577862	0.00866478	0.022924
1	1	0.0258936	0.0126688	0.0162182	0.0142114	0.0663718	0.0208183	0.00851092	0.0133818	0.0219818	0.0102279
1	1	0.0211851	0.00270149	0.00241773	0.00613594	0.0352317	0.00938735	0.00534345	0.00955287	0.0103664	0.00510947
1	1	0.0705784	0.0547029	0.0095085	0.0191007	0.116167	0.0204167	0.0280502	0.0101596	0.0192705	0.00845149
1	1	0.00874264	0.00540298	0.0201853	0.00859914	0.0172611	0.0098103	0.00263547	0.00841982	0.0161364	0.00751078
1	1	0.0427131	0.0508596	0.00292065	0.0363476	0.0577574	0.022691	0.0321651	0.0195356	0.0135825	0.0102761
1	1	0.0297615	0.0226108	0.00358599	0.00751506	0.0477385	0.0198446	0.00940544	0.0095724	0.00616673	0.019428
1	1	0.159775	0.0247586	0.0247732	0.00968068	0.111316	0.0753536	0.0126683	0.0332488	0.0128383	0.01051
1	1	0.0121054	0.00649519	0.00706647	0.00472747	0.0172611	0.00942599	0.0029552	0.00611462	0.00518319	0.00854454
1	1	0.0679608	0.110604	0.00884318	0.0064511	0.0409583	0.03422	0.00930076	0.0188718	0.00414077	0.0209633
1	1	0.0527985	0.0628456	0.00544389	0.058101	0.0635539	0.0242395	0.0356757	0.0171685	0.0143409	0.0152492
1	1	0.0729808	0.0346957	0.010758	0.0288213	0.112425	0.0313348	0.0330819	0.0202387	0.0226428	0.0207234
1	1	0.0876945	0.220109	0.0114394	0.0404971	0.115894	0.0491588	0.0577828	0.0329175	0.0133432	0.0302267
1	1	0.202126	0.181669	0.00834024	0.0236515	0.0494452	0.125403	0.224235	0.0739435	0.00592739	0.0213123
1	1	0.14802	0.34223	0.00412952	0.016371	0.114641	0.0680172	0.0732412	0.0923896	0.0103925	0.0124438
1	1	0.0578497	0.0213156	0.00533838	0.0234257	0.0590905	0.0244564	0.0780289	0.0118385	0.0160283	0.0418553
1	1	0.0421841	0.00671254	0.028695	0.0100891	0.0615196	0.0237883	0.00780094	0.0140927	0.0135959	0.0230499
1	1	0.0642045	0.0197579	0.0144908	0.00460195	0.100291	0.0306587	0.00715693	0.0134014	0.0208902	0.0203104
1	1	0.0497729	0.0375837	0.00721256	0.0447515	0.0622757	0.0220921	0.0607722	0.0153355	0.015641	0.0100636
1	1	0.103502	0.15889	0.00475425	0.0155762	0.138464	0.0450303	0.0144226	0.0576851	0.00988767	0.031804
1	1	0.351777	1.44468	0.00451893	0.00553115	0.117527	0.144322	0.0789823	0.499586	0.00518319	0.0118117
1	1	0.0618755	0.0551726	0	0.00581153	0.0552399	0.0328544	0.00587544	0.0248883	0.00691093	0.0359388
1	1	0.0839584	0.0548849	0.0165181	0.0351936	0.0809911	0.063881	0.0201768	0.0183791	0.0199886	0.0145055
1	1	0.0107625	0.00867197	0.0131351	0.0276937	0.0516267	0.0181771	0.0116448	0.0126199	0.0256767	0.0182344
1	1	0.0205137	0.00213397	0.0184573	0.011389	0.0187392	0.0171489	0.00334872	0.00763836	0.0180215	0.0150335
1	1	0.119383	0.276407	0.0111312	0.0085551	0.1072	0.0624238	0.0105057	0.0887108	0.00618417	0.0288124
1	1	0.0309644	0.0218973	0.0119262	0.0100891	0.0481762	0.0186687	0.00195848	0.0219444	0.0187396	0.0152859
1	1	0.22316	0.573365	0.00842146	0.0404052	0.221768	0.0908066	0.0501432	0.101622	0.00943772	0.0666707
1	1	0.0686066	0.0538928	0.00237712	0.0180394	0.0808125	0.0470715	0.00858343	0.0179923	0.00590661	0.0340201
1	1	0.0161424	0.0102384	0.00533838	0.00362874	0.0352317	0.0138328	0.00128148	0.00382897	0.00815997	0.0111688
1	1	0.0248879	0.0112297	0.00525715	0.00915988	0.0348252	0.00554206	0.00722944	0.00804864	0.0140874	0.0163824
1	1	0.095506	0.373529	0.00520042	0.0220806	0.188449	0.0435873	0.0426929	0.0797392	0.00918506	0.0260253
1	1	0.0903493	0.096966	0.00475425	0.0792887	0.147674	0.0488989	0.0310213	0.0306893	0.00887801	0.0143868
1	1	0.0245479	0.0102384	0.0130945	0.00883549	0.0387633	0.0170209	0.00407715	0.0112302	0.0157889	0.0109557
1	1	0.0627738	0.0442228	0.00354538	0.00879145	0.0793029	0.0258492	0.00320372	0.0152376	0.0113499	0.019311
1	1	0.0886799	0.271576	0.00569535	0.0348135	0.171567	0.0439762	0.0231873	0.0688997	0.00616673	0.0180702
1	1	0.0965202	0.104798	0.00354538	0.0149715	0.0732701	0.0707456	0.0130324	0.0149252	0.00619289	0.00864061
1	1	0.084749	0.47477	0.00794292	0.0136443	0.0521622	0.164699	0.252028	0.304223	0.0127968	0.0147749
1	1	0.165215	0.211343	0.00408891	0.0140862	0.0907006	0.0924253	0.114114	0.0511397	0.00863867	0.01497
1	1	0.231631	0.906714	0.00784982	0.0116671	0.171269	0.0943471	0.0334344	0.152046	0.00788576	0.0307917
1	1	0.0979947	0.0867395	0.00525715	0.0112106	0.101867	0.0276118	0.0142624	0.0348514	0.00616673	0.0281868
1	1	0.0235394	0.0445027	0.00358599	0.0816875	0.0531436	0.0218464	0.0125729	0.0207874	0.0167986	0.0733586
1	1	0.0561893	0.0459254	0.00574836	0.0534222	0.084045	0.0210329	0.107694	0.020794	0.0261696	0.00932083
1	1	0.15639	0.210269	0.00848627	0.0618142	0.145753	0.0794343	0.0814554	0.0355742	0.0254373	0.031272
1	1	0.102704	0.0109498	0.0159525	0.00883549	0.123122	0.0479953	0.0109221	0.0107055	0.030355	0.030219
1	1	0.217413	0.104748	0.010555	0.0841193	0.0903591	0.148624	0.449007	0.0868334	0.0737862	0.0163771
1	1	0.1205	0.69386	0.00713137	0.0542352	0.178169	0.05421	0.200201	0.152841	0.00815997	0.0301739
1	1	0.109699	0.105563	0.00354538	0.0184104	0.0760217	0.0445189	0.035865	0.0387938	0.0106319	0.0130888
1	1	0.0940501	0.0298525	0.0237306	0.00246319	0.0939776	0.0335293	0.00587544	0.022212	0.0185503	0.00774253
1	1	0.0416989	0.062558	0.00537898	0.0257605	0.0411396	0.0299195	0.0352624	0.00955287	0.00863867	0.0955614
1	1	0.12309	0.0516313	0.0107173	0.0299869	0.0978185	0.077128	0.239431	0.0260213	0.0387282	0.0350696
1	1	0.0457359	0.0170641	0.011058	0.00548713	0.0566707	0.0250554	0.00722944	0.0103539	0.0109071	0.0198429
1	1	0.0551555	0.0373894	0.0094679	0.0134375	0.0850366	0.024584	0.0168109	0.0286977	0.0101271	0.0135768
1	1	0.116389	0.136921	0.00646602	0.0142542	0.0953734	0.0464485	0.189269	0.0419004	0.031604	0.0107544
1	1	0.0924775	0.038047	0.00888375	0.00646035	0.133653	0.0360634	0.0173119	0.0187796	0.0111106	0.0167984
1	1	0.186038	0.189567	0.00705016	0.0245736	0.0894391	0.0712312	0.0822592	0.0432517	0.0140874	0.0108175
1	1	0.319011	0.9033	0.00763432	0.0124086	0.0843262	0.172581	0.279957	0.469614	0.00568804	0.0138327
1	1	0.178062	0.349086	0.00529778	0.0100891	0.0531715	0.117598	0.160156	0.102423	0.00741577	0.0101595
1	1	0.0622154	0.0688051	0.00175239	0.0258878	0.0670769	0.0417238	0.0267739	0.0125689	0.0106058	0.0923128
1	1	0.00537987	0.00326901	0.0171834	0.00964678	0.0179229	0.010655	0.00270798	0.0135674	0.0222212	0.0130075
1	1	0.267739	0.218797	0.00884318	0.0354189	0.0624785	0.266144	0.483432	0.164698	0.0298621	0.0210692
1	1	0.0141253	0.00540298	0.019662	0.00576751	0.0301452	0.0113299	0.00427427	0.00920129	0.0226102	0.0183186
1	1	0.209989	0.406189	0.00233652	0.0218581	0.117075	0.0923842	0.228869	0.110524	0.0122984	0.0103487
1	1	0.127451	0.153157	0.00515174	0.0238003	0.120907	0.0548699	0.110861	0.0366877	0.0180215	0.0241381
1	1	0.0492425	0.079834	0.00779669	0.00576751	0.0641573	0.0328777	0.00732483	0.0210006	0.00765512	0.0141679
1	1	0.0366575	0.0157852	0.00592251	0.00306798	0.055655	0.0197169	0.00436389	0.0140542	0.00815997	0.0107418
1	1	0.0238793	0.0208322	0.00681588	0.0149715	0.0511584	0.0135079	0.00658869	0.00763836	0.0125728	0.0278732
1	1	0.0595269	0.0214681	0.0100926	0.00886483	0.076531	0.0282643	0.00929666	0.0103539	0.00982892	0.0133656
1	1	0.061204	0.046629	0.00475425	0.0144107	0.0763822	0.0309505	0.0552901	0.0216779	0.0198422	0.00864359
1	1	0.0473648	0.460899	0.0819405	0.0878853	0.0734976	0.130682	0.0166348	0.040572	0.0370197	0.0205797
1	1	0.10246	0.109448	0.00354538	0.0254292	0.101454	0.0446452	0.157201	0.0368576	0.0158151	0.0080187
1	1	0.0417017	0.0201443	0.00629891	0.00488234	0.0611881	0.0163044	0.00904289	0.0129716	0.0096222	0.0233938
1	1	0.231482	0.369984	0.00706647	0.0586419	0.142724	0.137394	0.548203	0.149556	0.0253149	0.0385924
1	1	0.29672	1.18461	0.00650664	0.00859914	0.218602	0.129309	0.0956377	0.340392	0.00873371	0.0150096
1	1	0.0971832	0.256219	0.00237712	0.0321697	0.100811	0.0561756	0.0510503	0.0424703	0.00568804	0.01871
1	1	0.279063	0.821454	0.00354538	0.0132011	0.0873966	0.126863	0.134476	0.280988	0.00741577	0.010315
1	1	0.0616526	0.121597	0.00839699	0.00906726	0.113995	0.0238575	0.0381294	0.0218212	0.0149485	0.0191626
1	1	0.0744448	0.109079	0.00654725	0.0418596	0.0742137	0.046304	0.238423	0.0244846	0.0131038	0.0298916
1	1	0.0618783	0.107636	0.004308	0.04007	0.102168	0.0406865	0.113268	0.0259822	0.00914351	0.0444448
1	1	0.0692781	0.114653	0.00775611	0.040244	0.1122	0.0270279	0.0401056	0.0336922	0.0145661	0.0295214
1	1	0.0266053	0.0526072	0.00650664	0.052386	0.0620705	0.0153523	0.0317882	0.0129911	0.0140351	0.0106502
1	1	0.117204	0.152888	0.00834024	0.0076259	0.0685081	0.0434052	0.00540667	0.0413568	0.00691093	0.00959944
1	1	0.0269078	0.00995082	0.00838082	0.0094843	0.027546	0.00720019	0.00530721	0.00765794	0.0115893	0.0118781
1	1	0.0478119	0.0507608	0.00592251	0.0085551	0.0706762	0.0210329	0.00463021	0.0104417	0.00654151	0.0347586
1	1	0.213076	0.46216	0.00525715	0.0162489	0.0630131	0.123958	0.213222	0.148029	0.0162156	0.0102189
1	1	0.144266	0.318692	0.00754508	0.0214429	0.214959	0.0647435	0.0538095	0.0951381	0.00765512	0.0536665
1	1	0.188515	0.293483	0.00763432	0.0079063	0.113389	0.0873045	0.0422838	0.0871871	0.00765512	0.015497
1	1	0.0956209	0.0628423	0.00825102	0.0085551	0.0960481	0.0441394	0.0120494	0.0216307	0.00419966	0.0150887
1	1	0.100886	0.0759217	0.00657154	0.016729	0.067952	0.059654	0.0767236	0.0405785	0.0204935	0.0122928
1	1	0.0269021	0.00401985	0.0153568	0.0106498	0.0544825	0.0148632	0.00602045	0.0107055	0.0246516	0.0207253
1	1	0.0181595	0.0310962	0.00676407	0.00548713	0.0542803	0.00861255	0.00730194	0.0225446	0.00568804	0.0213571
1	1	0.227305	0.370862	0.0095085	0.0392353	0.0656762	0.128159	0.25889	0.0944934	0.0213888	0.0250148
1	1	0.0228652	0.00540298	0.00596311	0.0079503	0.0444374	0.0120269	0.00455771	0.00881052	0.00863867	0.0207066
1	1	0.0843241	0.0220435	0.0100114	0.016331	0.135457	0.0365099	0.0166176	0.0204406	0.0479367	0.011856
1	1	0.144329	0.289779	0.00537898	0.0146314	0.123029	0.0642705	0.0257808	0.0998761	0.00297676	0.0266353
1	1	0.110105	0.0902842	0.00475425	0.00641633	0.115057	0.041744	0.00826108	0.0158438	0.0150709	0.0161681
1	1	0.257738	0.0513712	0.0811314	0.0140422	0.265359	0.13485	0.0143924	0.0535229	0.0951661	0.0663185
1	1	0.0223059	0.0212135	0.00537898	0.0463869	0.0491841	0.0204537	0.0113183	0.0114674	0.021034	0.0271155
1	1	0.0685092	0.223202	0.0075937	0.0172318	0.108062	0.0347729	0.0396719	0.0448709	0.00510923	0.0175193
1	1	0.0349762	0.0951277	0.00892437	0.0258333	0.053945	0.0148225	0.0237753	0.0104748	0.0100737	0.035015
1	1	0.102338	0.242519	0.00892437	0.014187	0.0599235	0.0572035	0.039794	0.0714202	0.00815997	0.0256672
1	1	0.201916	0.125154	0.00550871	0.0190126	0.0365053	0.200802	0.311288	0.130228	0.0106319	0.0161435
1	1	0.0548157	0.0467805	0.00537898	0.0441611	0.0862887	0.0295069	0.0626213	0.017683	0.0197493	0.0395265
1	1	0.117363	0.0840261	0.00829963	0.0510334	0.123069	0.0410066	0.027213	0.0439745	0.0142974	0.0120697
1	1	0.0342758	0.0197655	0.0107447	0.00860029	0.0424632	0.0170105	0.00658869	0.00762593	0.00551719	0.0180254
1	1	0.170139	0.373396	0.00883509	0.013321	0.117197	0.0850579	0.0235607	0.0927769	0.00419966	0.05663
1	1	0.0465921	0.0386903	0.00960585	0.00526951	0.0884709	0.0330898	0.00915167	0.0326309	0.00789447	0.0172869
1	1	0.0719722	0.0536854	0.00471364	0.00960824	0.0972129	0.0354455	0.0225801	0.0302339	0.0135825	0.0161946
1	1	0.0686398	0.162835	0.00596311	0.0128766	0.176597	0.0344052	0.0125004	0.0397287	0.0120821	0.0249711
1	1	0.028895	0.0441822	0.00954908	0.0114722	0.0706702	0.0205137	0.0433252	0.0208493	0.0229654	0.0122667
1	1	0.117036	0.0776319	0.0148469	0.00981274	0.135242	0.0586784	0.00779768	0.0401651	0.0288291	0.0229377
1	1	0.03032	0.0236218	0.00358599	0.0109742	0.0414198	0.0118215	0.0137819	0.016278	0.0059535	0.0124787
1	1	0.0981614	0.0304277	0.00537898	0.0250711	0.0522679	0.0511691	0.113499	0.0276471	0.0244668	0.0192474
1	1	0.0359847	0.0228732	0.00713137	0.0062211	0.0639385	0.0144206	0.00847468	0.00633603	0.0111367	0.0102011
1	1	0.0709552	0.0461394	0.00654725	0.00274356	0.0790558	0.0269777	0.0059842	0.0149252	0.00950688	0.0302019
1	1	0.0995429	0.12703	0.0101332	0.00634912	0.0680338	0.0447072	0.0111826	0.0263729	0.00437129	0.0187415
1	1	0.0121054	0.00426795	0.00829963	0.00460195	0.0196529	0.0140785	0.00192223	0.00369061	0.0117663	0.0135333
1	1	0.145331	0.35985	0.00771551	0.0090849	0.180719	0.0685457	0.110056	0.0986187	0.00446515	0.0253868
1	1	0.0819584	0.0257613	0.0119668	0.00548713	0.094604	0.038999	0.0205531	0.0221728	0.0157813	0.0163362
1	1	0.0416213	0.027375	0.00412952	0.00674073	0.0914515	0.0254667	0.00651619	0.0191253	0.00765512	0.0269855
1	1	0.0285849	0.00981475	0.0081536	0.00782831	0.0498577	0.0197469	0.00783393	0.00614663	0.0118548	0.0220044
1	1	0.248083	0.333758	0.00592251	0.025681	0.0843851	0.153058	0.206286	0.109404	0.0242625	0.019486
1	1	0.0624369	0.0782367	0.0125671	0.0135255	0.0719628	0.0256144	0.00865593	0.0259481	0.0101751	0.0228341
1	1	0.0433788	0.0319942	0.00784357	0.0118467	0.059297	0.0229368	0.00408486	0.0225636	0.00544868	0.0349526
1	1	0.1083	0.0770644	0.00646602	0.0122279	0.0954996	0.0386314	0.00756793	0.0206528	0.0047045	0.0490641
1	1	0.162767	0.577483	0.0094679	0.0103401	0.206495	0.0537255	0.0172032	0.115887	0.00803917	0.0347168
1	1	0.102735	0.0621871	0.00650664	0.054863	0.088263	0.0595875	0.241564	0.0221924	0.0412524	0.010429
1	1	0.0447245	0.0177581	0.0110986	0.00553875	0.088038	0.0263108	0.0119289	0.0122488	0.0136087	0.0362243
1	1	0.0299137	0.107207	0.0080583	0.04287	0.062544	0.0182082	0.0431925	0.02944	0.0111444	0.0109691
1	1	0.0330141	0.00967094	0.0239602	0.00488234	0.0602389	0.0260864	0.00466646	0.0149056	0.0204782	0.0355423
1	1	0.0440559	0.0091034	0.00417012	0.011159	0.027835	0.014892	0.00323997	0.00382897	0.00271127	0.0249111
1	1	0.0764578	0.114165	0.00233652	0.00781069	0.0909964	0.0262218	0.0125702	0.0218016	0.00462372	0.0382253
1	1	0.0763659	0.0243987	0.0080238	0.0109742	0.0767172	0.0221995	0.164648	0.011425	0.0404968	0.0132124
1	1	0.0635834	0.0396694	0.0148144	0.0121995	0.0638969	0.0333246	0.0505696	0.0177937	0.00964832	0.0202263
1	1	0.118711	0.112889	0.00888375	0.0236586	0.12652	0.0547632	0.0131412	0.031418	0.00964832	0.0179398
1	1	0.0706237	0.0775134	0.0100926	0.0100723	0.101316	0.0263217	0.00944169	0.0279163	0.00619613	0.0313952
1	1	0.0144624	0.00852817	0.0125183	0.00581611	0.0341156	0.0119288	0.00395321	0.00304752	0.0123367	0.0299853
1	1	0.170038	0.25209	0.00333063	0.0558283	0.169218	0.0753045	0.236131	0.0344216	0.013042	0.108754
1	1	0.026905	0.0331183	0.00179299	0.0100051	0.0420007	0.0156282	0.0459013	0.0091817	0.00914351	0.0147838
1	1	0.0931817	0.0348395	0.0115854	0.0127107	0.0639447	0.0463525	0.0125004	0.0209339	0.00518319	0.01042
1	1	0.0656924	0.0490913	0.0130945	0.0067807	0.0633858	0.0239869	0.0052347	0.0164755	0.00616673	0.0221718
1	1	0.201241	0.0663973	0.00650664	0.0411616	0.0962447	0.0993023	0.347789	0.0443001	0.0444424	0.0112419
1	1	0.0801063	0.0834526	0.0109657	0.018979	0.0929876	0.030364	0.0434115	0.0178191	0.0127078	0.026411
1	1	0.00773409	0.00611431	0.0286812	0.00241916	0.0142554	0.010731	0.00128148	0.0095724	0.0204935	0.0214739
1	1	0.0695321	0.0426783	0.0104205	0.0079503	0.0924181	0.0296559	0.0127851	0.0172108	0.0047045	0.0151889
1	1	0.178299	0.289724	0.00475425	0.0139167	0.11975	0.0780829	0.0592137	0.0988462	0.00494385	0.01795
1	1	0.0420331	0.0147863	0.00775611	0.00395314	0.0418359	0.0204145	0.00159846	0.00574345	0.0101271	0.0421559
1	1	0.0992002	0.089237	0.00704391	0.00520675	0.0735811	0.0482691	0.0118596	0.0397629	0.00746907	0.00393956
1	1	0.142339	0.320897	0.00533838	0.0296548	0.0929323	0.0573599	0.0188596	0.0687875	0.00480239	0.0131231
1	1	0.0797035	0.0845256	0.00354538	0.0141494	0.0636469	0.0369449	0.0333558	0.0256306	0.0105198	0.00676215
1	1	0.0363246	0.0341512	0.0168023	0.0122047	0.0873636	0.0252244	0.00591169	0.0149252	0.0175167	0.0217143
1	1	0.0561564	0.035407	0.00467304	0.0076259	0.0468183	0.0321483	0.00263547	0.0153159	0.00643223	0.0148186
1	1	0.133111	0.157952	0.00787717	0.0188287	0.0973508	0.0617305	0.0442119	0.0481502	0.0102975	0.0115955
1	1	0.026565	0.0552254	0.00111958	0.0149535	0.0532422	0.0244264	0.0161319	0.0233645	0.00321611	0.0285398
1	1	0.0275764	0.00668182	0.00700955	0.00475515	0.0277243	0.0109186	0.00463021	0.00650534	0.010658	0.00563234
1	1	0.104988	0.108617	0.00650664	0.00915988	0.127982	0.0314231	0.0214334	0.0380519	0.00544868	0.00948826
1	1	0.015471	0.00668182	0.00838082	0.00538111	0.0221642	0.0146462	0.00388071	0.00658999	0.00789447	0.0160273
1	1	0.0312791	0.00952713	0.0125265	0.00395314	0.0395614	0.0223379	0.00527095	0.0110961	0.00494385	0.0141622
1	1	0.0292564	0.0377056	0.0140193	0.00516272	0.0384089	0.0196708	0.00655244	0.00489692	0.0103664	0.0482148
1	1	0.0467444	0.0416026	0.0256047	0.0173906	0.0798993	0.0257615	0.00658869	0.0187232	0.0155377	0.0384902
1	1	0.212423	0.187071	0.0111149	0.0149715	0.0582604	0.145257	0.268981	0.0625576	0.0192131	0.00869464
1	1	0.0716323	0.0261269	0.00646602	0.0198409	0.0935713	0.0384528	0.162328	0.0209144	0.0511139	0.0266935
1	1	0.0425973	0.0368756	0.00350478	0.0261673	0.0658872	0.0250155	0.0172301	0.00689606	0.00741577	0.0376794
1	1	0.138277	0.559943	0.00987355	0.0174462	0.141963	0.0531309	0.0174727	0.0818158	0.00247192	0.0420641
1	1	0.0507814	0.0143626	0.00713137	0.0262261	0.0922769	0.0220921	0.0389391	0.0164495	0.0283618	0.0387592
1	1	0.0415028	0.00810447	0.0124697	0.0167858	0.0742348	0.022387	0.00395321	0.0191448	0.0150709	0.0066721
1	1	0.163664	0.260478	0.00475425	0.0436972	0.199151	0.0612757	0.053737	0.0813992	0.00815997	0.0213497
1	1	0.289834	0.237738	0.00533838	0.0316116	0.156072	0.132747	0.238281	0.10851	0.0148053	0.0173692
1	1	0.0823899	0.0528948	0.00675812	0.0151595	0.0717495	0.0433744	0.059937	0.0255688	0.0131038	0.0426397
1	1	0.0482411	0.0572988	0.00629578	0.0199418	0.0679283	0.0356993	0.042361	0.0197081	0.0180215	0.00666448
1	1	0.155392	0.151162	0.00695282	0.00702111	0.120031	0.0658835	0.025714	0.0497196	0.00518319	0.0160494
1	1	0.0335156	0.00284529	0.0137597	0.00439515	0.0618448	0.021739	0.00602045	0.00881052	0.0103664	0.0116795
1	1	0.214903	0.380571	0.00354538	0.0128766	0.142946	0.0895486	0.029835	0.108207	0.00643223	0.0195339
1	1	0.019168	0.011513	0.00363466	0.0116231	0.037831	0.0154597	0.00924433	0.0140559	0.00863867	0.0201628
1	1	0.16612	0.151695	0.00771551	0.0456319	0.0865687	0.0873268	0.323392	0.0569363	0.0219818	0.0222951
1	1	0.0595269	0.0521835	0.00654725	0.00581153	0.0575862	0.0196206	0.00655244	0.0186836	0.00247192	0.0138828
1	1	0.0872938	0.123852	0.00885938	0.00980872	0.0809448	0.036631	0.00591169	0.032468	0.00765512	0.022267
1	1	0.0924226	0.127997	0.00600372	0.0242194	0.0953393	0.0401765	0.0960508	0.0243581	0.0116154	0.0296523
1	1	0.135225	0.379577	0.00650664	0.0119421	0.0993294	0.0697248	0.102368	0.0774747	0.00640609	0.0245065
1	1	0.0762007	0.0838494	0.00433099	0.0130017	0.0971229	0.0307359	0.00892028	0.0110766	0.00319533	0.0406742
1	1	0.0474158	0.051259	0.00767488	0.033772	0.0761163	0.0285673	0.0350608	0.0210202	0.022726	0.0127511
1	1	0.109945	0.0378113	0.00702587	0.019337	0.0716516	0.0646612	0.0987975	0.016449	0.0159216	0.0263688
1	1	0.00922928	0.00668182	0.0100926	0.00702111	0.0100298	0.0105165	0.00216263	0.00726722	0.00635278	0.00854754
1	1	0.0383389	0.0201893	0.0058819	0.00455793	0.0363303	0.0293996	0.0059842	0.0141633	0.00592739	0.0283576
1	1	0.159415	0.257868	0.00642545	0.014691	0.114688	0.0750692	0.0125366	0.0550706	0.00604439	0.0237116
1	1	0.104888	0.0329854	0.0058819	0.0109719	0.0795392	0.058069	0.0718094	0.0156447	0.0145922	0.0216481
1	1	0.17977	0.114008	0.0101252	0.0102119	0.03622	0.198544	0.195018	0.15134	0.0144159	0.0124506
1	1	0.0281759	0.00879604	0.0148469	0.0103695	0.0509143	0.0161941	0.00459396	0.0129911	0.00815997	0.00739538
1	1	0.0492821	0.0629894	0.00596311	0.0253617	0.0769589	0.0249168	0.0978134	0.0156984	0.0133432	0.0692461
1	1	0.117524	0.0436221	0.00352916	0.0235329	0.0650211	0.0608681	0.0900051	0.032009	0.0157889	0.00956006
1	1	0.0181595	0.00540298	0.00709077	0.00427755	0.0230653	0.0101445	0.00192223	0.00760044	0.0111367	0.00999917
1	1	0.155676	0.519416	0.00294095	0.0126143	0.0153053	0.150899	0.281408	0.275367	0.00616673	0.0200066
1	1	0.212221	1.28082	0.00575461	0.0144891	0.056174	0.136855	0.148928	0.44731	0.0056619	0.0106194
1	1	0.0642297	0.0110884	0.00771551	0.00859914	0.0851333	0.0278199	0.0111464	0.0110897	0.0204935	0.013271
1	1	0.130819	0.0601441	0.00763432	0.00427755	0.112991	0.0704999	0.00968364	0.0244976	0.00839931	0.0154994
1	1	0.0789106	0.0449341	0.0112609	0.0160066	0.13941	0.0345886	0.0104694	0.0214305	0.0160283	0.0195211
1	1	0.0969936	0.101998	0.00713137	0.056457	0.0903891	0.0395495	0.184476	0.0314132	0.0140874	0.0133242
1	1	0.0308281	0.0237459	0.00417012	0.0131829	0.030193	0.0210329	0.0271768	0.00496201	0.00345547	0.0251131
1	1	0.18334	0.429193	0.0111392	0.0153294	0.158682	0.0788348	0.02598	0.0829387	0.00667158	0.0343359
1	1	0.0430446	0.0100946	0.00654725	0.00334835	0.0453652	0.0242107	0.00979243	0.0173774	0.0118548	0.01042
1	1	0.0295374	0.00199017	0.0160963	0.00548713	0.0481159	0.0195132	0.0029018	0.0103539	0.0135564	0.00992939
1	1	0.0450645	0.046213	0.00753433	0.00548713	0.0564288	0.0195045	0.00587544	0.0151368	0.00321611	0.0189825
1	1	0.130556	0.561476	0.00475425	0.0256469	0.123747	0.0753019	0.0340609	0.0864409	0.00740706	0.0525371
1	1	0.055431	0.0389559	0.0101673	0.00766993	0.0535135	0.0305662	0.00678447	0.0276721	0.00765512	0.00978283
1	1	0.146893	0.0716186	0.00724486	0.0209666	0.0505381	0.106067	0.218554	0.061893	0.0251914	0.0112023
1	1	0.0248879	0.0133636	0.00938667	0.0094843	0.0380383	0.0171178	0.00700105	0.00611462	0.00940352	0.0308115
1	1	0.175834	0.138342	0.0095085	0.0153331	0.0657401	0.141912	0.15713	0.0915191	0.00523783	0.0178939
1	1	0.0459899	0.00483546	0.00760998	0.0123287	0.0563141	0.0284298	0.00843844	0.00651671	0.00993697	0.0221025
1	1	0.13452	0.141612	0.0058819	0.0105427	0.0834035	0.0713133	0.0132137	0.0233172	0.00764316	0.0297823
1	1	0.0417017	0.0948246	0.00412952	0.0189245	0.0612551	0.0166262	0.00982867	0.020649	0.00667158	0.0220808
1	1	0.0214971	0.0158028	0.00591626	0.0388562	0.0435366	0.0170018	0.00634083	0.0114674	0.0108451	0.0209381
1	1	0.190793	0.312629	0.00412952	0.016311	0.138275	0.0760668	0.128927	0.0781876	0.0145922	0.0183324
1	1	0.0285878	0.0615668	0.00650664	0.0134814	0.0663304	0.0262218	0.00722944	0.0107055	0.00789447	0.0602648
1	1	0.070621	0.0410899	0.00508684	0.00553115	0.0577141	0.0281258	0.00730194	0.0133818	0.00755238	0.00873965
1	1	0.0605326	0.0649708	0.00412952	0.00613594	0.0636947	0.0365722	0.00673642	0.0194389	0.00622791	0.0119023
1	1	0.11624	0.151027	0.00533838	0.0326709	0.0941722	0.0396611	0.126728	0.0225636	0.00929693	0.0183169
1	1	0.0295935	0.0211882	0.00417012	0.0126815	0.0694106	0.0137335	0.00655244	0.0109047	0.0217472	0.0173713
1	1	0.0236271	0.0385399	0.00467304	0.0136946	0.0329965	0.014892	0.0186972	0.0153159	0.00247192	0.0241819
1	1	0.0448142	0.0374049	0.00642551	0.0165054	0.0529039	0.0244166	0.00986492	0.0122292	0.0062168	0.0352883
1	1	0.0934917	0.0369657	0.00825903	0.0127147	0.0778414	0.0445779	0.0117509	0.0217827	0.00815997	0.0184527
1	1	0.0261172	0.0313539	0.0118856	0.00966497	0.040161	0.0194821	0.0097172	0.00879096	0.0142957	0.025765
1	1	0.0548157	0.006538	0.0194307	0.00730149	0.0875335	0.0351114	0.00783393	0.0118385	0.0185264	0.0311064
1	1	0.102572	0.129182	0.00640928	0.0739928	0.137868	0.0567432	0.0637445	0.0394525	0.0181662	0.0125915
1	1	0.0383389	0.0139312	0.00700955	0.0155762	0.0697982	0.0275284	0.103045	0.00879096	0.0457144	0.0143156
1	1	0.0877719	0.0954185	0.00533838	0.020827	0.113576	0.0372213	0.0466715	0.0229542	0.00938285	0.0298174
1	1	0.0920098	0.106607	0.0058413	0.0159006	0.123776	0.0385067	0.0143984	0.0369954	0.00879207	0.0241486
1	1	0.0457388	0.0132198	0.013638	0.00334835	0.0652255	0.0195416	0.0052347	0.00996317	0.0145661	0.0144027
1	1	0.201306	0.406344	0.00233652	0.0155757	0.0853968	0.161772	0.146132	0.162841	0.00494385	0.0195131
1	1	0.107639	0.125796	0.0118856	0.0117633	0.178958	0.053775	0.00997366	0.0286586	0.00815997	0.0155213
1	1	0.0326191	0.0059705	0.00767488	0.00674073	0.0421859	0.0131266	0.00726569	0.00765794	0.00894548	0.0123254
1	1	0.121065	0.363198	0.00939492	0.0198719	0.149942	0.0585282	0.0429705	0.0608141	0.00813382	0.0412855
1	1	0.0231995	0.0409461	0.00354538	0.00693712	0.0371692	0.0221233	0.00801518	0.0146078	0.00494385	0.0216703
1	1	0.0706576	0.112846	0.0130945	0.0088795	0.112594	0.0354645	0.018625	0.033269	0.0170641	0.0161267
1	1	0.0147968	0.0619444	0.00892437	0.00820231	0.0574912	0.010731	0.0170769	0.0217821	0.00784117	0.0125414
1	1	0.0102018	0.0150739	0.00550879	0.0539066	0.0277316	0.0122046	0.0280957	0.0141443	0.0150447	0.0127103
1	1	0.25206	0.530071	0.00439815	0.0216894	0.112028	0.101196	0.151607	0.171895	0.0125236	0.0221503
1	1	0.0756142	0.0680971	0.0095085	0.00923753	0.0844439	0.0266061	0.0154549	0.0134014	0.00369482	0.0426683
1	1	0.0969002	0.0984242	0.00475425	0.00395314	0.0797854	0.0398401	0.00787018	0.0286781	0.00518319	0.0313305
1	1	0.063097	0.088305	0.00958972	0.00455793	0.0763442	0.0307439	0.0257503	0.01409	0.00544868	0.0319701
1	1	0.0335135	0.0240259	0.0107986	0.0100912	0.0466409	0.0127735	0.00975618	0.0107055	0.0143267	0.0139444
1	1	0.0419598	0.00326901	0.0225624	0.00487191	0.0728635	0.00991759	0.00666119	0.010706	0.0224429	0.0156682
1	1	0.019168	0.0059705	0.00358599	0.00427755	0.0257858	0.0222872	0.00651619	0.00191449	0.0106058	0.00886338
1	1	0.178502	0.540036	0.00471364	0.016225	0.168331	0.0606099	0.0749496	0.143386	0.00321611	0.00991183
1	1	0.148722	0.174587	0.0058819	0.0265273	0.0298423	0.122552	0.346398	0.126222	0.0074484	0.00970505
1	1	0.0457359	0.00938329	0.0100926	0.0118594	0.0796799	0.0217185	0.00801518	0.0095724	0.0120941	0.0171426
1	1	0.0849695	0.0882996	0.00646602	0.0155322	0.09395	0.0346094	0.0157067	0.0228538	0.00372096	0.0383504
1	1	0.0897445	0.342075	0.00597934	0.0429423	0.189649	0.051472	0.248614	0.0744625	0.0150709	0.0506082
1	1	0.0628868	0.0312447	0.00417012	0.0112987	0.0718937	0.0309897	0.0104694	0.014554	0.00691093	0.0282496
1	1	0.00975399	0.00138313	0.0148469	0.0160813	0.0385423	0.0083281	0.00997366	0.0110961	0.0190312	0.0118242
1	1	0.0272365	0.00469165	0.0196011	0.00697709	0.0279527	0.0135636	0.00195848	0.00765794	0.0148053	0.0171511
1	1	0.0514472	0.0177754	0.0155122	0.012029	0.0933186	0.0320409	0.0116784	0.00879096	0.0152217	0.0221025
1	1	0.0319506	0.0180553	0.00948818	0.00883549	0.0500533	0.0208451	0.00489719	0.00684395	0.0206969	0.0885297
1	1	0.179037	0.055742	0.0366915	0.0079503	0.231461	0.0682665	0.0113639	0.0436229	0.0467483	0.0183392
1	1	0.110343	0.140622	0.00825903	0.0573183	0.155817	0.0382764	0.0978691	0.0370589	0.0254373	0.0199143
1	1	0.102657	0.0362621	0.0100926	0.0094843	0.157382	0.0406535	0.00411275	0.0110766	0.0242091	0.0207797
1	1	0.152687	0.212613	0.00722065	0.0187322	0.144742	0.0712484	0.187103	0.0453897	0.0145452	0.0157305
1	1	0.0817699	0.0739052	0.00534541	0.0122719	0.0712414	0.0380556	0.00570484	0.0238286	0.00911737	0.0190422
1	1	0.0682695	0.0665658	0.00350478	0.00395314	0.0671587	0.0308432	0.0119322	0.026412	0.0022652	0.0296797
1	1	0.067742	0.0624142	0.00296125	0.0060479	0.0713326	0.0134151	0.00463021	0.0130107	0.0131691	0.0178228
1	1	0.142521	0.342546	0.00408891	0.0146283	0.118007	0.0650339	0.0547673	0.0543696	0.00741577	0.0275756
1	1	0.0218594	0.00398033	0.00771551	0.00492637	0.0162406	0.0106237	0.00395321	0.00879096	0.0138219	0.0126678
1	1	0.0295935	0.00611431	0.00658785	0.0116231	0.0371215	0.00865236	0.00709508	0.0115195	0.00938285	0.00478767
1	1	0.0622154	0.0778367	0.00533838	0.00641633	0.0443846	0.0253986	0.00283191	0.0264316	0.00887801	0.0122985
1	1	0.0812135	0.0327055	0.00775611	0.0119733	0.0915329	0.0361707	0.0143851	0.01907	0.0134824	0.0104312
1	1	0.057592	0.0155272	0.00869721	0.016181	0.0750002	0.0193442	0.0905969	0.0126591	0.0275748	0.0168959
1	1	0.0799256	0.0433677	0.00760192	0.0394021	0.0662698	0.0673504	0.19726	0.0166736	0.0205208	0.0956775
1	1	0.0638926	0.0169203	0.0130538	0.0128397	0.0770501	0.0239458	0.00858343	0.0172304	0.0131397	0.0138521
1	1	0.0273812	0.0117972	0.0194713	0.00246319	0.0557977	0.0178552	0.00259923	0.00765794	0.0195599	0.0298021
1	1	0.0635583	0.0325595	0.00896495	0.0125082	0.0844517	0.0279873	0.0154009	0.0107185	0.017215	0.0200821
1	1	0.135865	0.287415	0.0099052	0.0138499	0.0839012	0.063881	0.0233283	0.0459476	0.00691093	0.0483634
1	1	0.0355915	0.00554679	0.010547	0.00492637	0.0440351	0.0170105	0.00647994	0.0162059	0.00890412	0.0113969
1	1	0.0951687	0.122837	0.00777642	0.0113427	0.0571847	0.105679	0.0201774	0.0477204	0.0075797	0.0788507
1	1	0.0390075	0.0393928	0.00786159	0.006597	0.0669586	0.0185613	0.0139269	0.00994357	0.00738963	0.0135946
1	1	0.0645807	0.0626632	0.0100758	0.00791036	0.0566003	0.0306789	0.00466646	0.0315494	0.0123596	0.0113042
1	1	0.0951803	0.23965	0.00525715	0.016879	0.0894119	0.0436271	0.0164899	0.0412021	0.00935553	0.0122767
1	1	0.0793657	0.0952865	0.00592251	0.0167858	0.0660456	0.0324273	0.0331507	0.0263925	0.00272434	0.0405495
1	1	0.150328	0.231635	0.00717198	0.0296624	0.12124	0.0622472	0.0775902	0.0634318	0.0128645	0.0149679
1	1	0.0275792	0.011941	0.00592251	0.00609191	0.036583	0.014892	0.00535994	0.00650534	0.00667158	0.0375603
1	1	0.0242136	0.00739315	0.0213535	0.010045	0.032537	0.0179624	0.00591169	0.00841982	0.0167725	0.00925655
1	1	0.0420416	0.0214681	0.00829963	0.00383876	0.084888	0.0235045	0.0059842	0.018715	0.0147815	0.00769542
1	1	0.142107	0.114613	0.0160963	0.00827472	0.142261	0.0695623	0.0130324	0.0579277	0.0203354	0.0201996
1	1	0.124768	0.0489067	0.0129727	0.00789514	0.0961203	0.0399461	0.00918656	0.0279163	0.0161937	0.0150181
1	1	0.131963	0.251285	0.00529778	0.0225366	0.07522	0.080298	0.348919	0.0495888	0.00592739	0.0390974
1	1	0.160075	0.0439352	0.0188951	0.00896989	0.122398	0.0630036	0.0125366	0.0290493	0.0229088	0.0183463
1	1	0.0924804	0.0508651	0.0106361	0.0334233	0.142474	0.0513397	0.00726569	0.0258613	0.0281747	0.01139
1	1	0.128465	0.194499	0.00475425	0.0536015	0.103707	0.0486984	0.0374475	0.0486109	0.0126991	0.00614323
1	1	0.254965	0.674628	0.00775611	0.0311241	0.0798366	0.143079	0.072784	0.194221	0.00923971	0.0186644
1	1	0.038602	0.0220807	0.00300186	0.022689	0.0560204	0.0197279	0.0466736	0.0141437	0.00962935	0.0121034
1	1	0.0561585	0.00881579	0.00495711	0.00850347	0.0527282	0.0155877	0.00398947	0.0107055	0.0111367	0.0199302
1	1	0.147856	0.173214	0.0106768	0.00883549	0.129183	0.0729907	0.0184846	0.0434155	0.0123303	0.0170545
1	1	0.0733898	0.0459385	0.00529778	0.00409276	0.066091	0.0265069	0.00267173	0.0180589	0.00321611	0.011989
1	1	0.0554899	0.0774881	0.00592251	0.0528057	0.0683496	0.0348859	0.0255999	0.0252594	0.00887801	0.0109646
1	1	0.0369933	0.0101657	0.0166399	0.0103695	0.0594758	0.0171178	0.00518196	0.0107251	0.00667158	0.0301995
1	1	0.144441	0.0817637	0.00864243	0.0152518	0.076303	0.0679824	0.226809	0.034433	0.0316106	0.0109037
1	1	0.0567505	0.0167764	0.0252722	0.00646035	0.106393	0.0339797	0.00662495	0.0202779	0.0428494	0.0223808
1	1	0.0174909	0.00469165	0.00942728	0.00994424	0.0204184	0.0057581	0.00256297	0.00728676	0.0144126	0.0154889
1	1	0.0285849	0.0289205	0.00600372	0.0304561	0.0725539	0.0187587	0.00865593	0.0204635	0.00848041	0.016564
1	1	0.0531329	0.0501535	0.00475425	0.0079503	0.0759384	0.0184228	0.00493344	0.0225701	0.00866478	0.00436983
1	1	0.297627	0.841565	0.00646602	0.0121024	0.171476	0.0875033	0.0428446	0.14629	0.00419641	0.0306998
1	1	0.0687167	0.043619	0.0100926	0.0279361	0.0961971	0.0515873	0.167685	0.0110961	0.022195	0.0193919
1	1	0.020848	0.00611431	0.0243715	0.00911585	0.0355398	0.0156293	0.00334872	0.0176407	0.0162524	0.0123042
1	1	0.0645416	0.022747	0.0301365	0.00362874	0.102629	0.0458247	0.00719318	0.0170578	0.0126523	0.014999
1	1	0.0131167	0.0103822	0.00834024	0.00497792	0.0162915	0.0120832	0.00259923	0.00835579	0.00494385	0.0442958
1	1	0.0487644	0.142316	0.00237712	0.00766993	0.115032	0.0236742	0.010597	0.0409465	0.0103664	0.0172604
1	1	0.0427843	0.0481954	0.0113624	0.0343653	0.0860585	0.0232899	0.0362559	0.0172304	0.00676663	0.0428305
1	1	0.0292239	0.0108059	0.00709077	0.0166178	0.042916	0.0192958	0.0110739	0.0107251	0.00988767	0.0568653
1	1	0.0582045	0.0380207	0.00475425	0.00871264	0.0727547	0.0444902	0.00801193	0.016449	0.00815997	0.00769691
1	1	0.0336305	0.00824828	0.0106768	0.00312358	0.0556413	0.024595	0.00455771	0.0133818	0.0190312	0.00695859
1	1	0.121068	0.151951	0.00475425	0.010004	0.0917555	0.0441751	0.0182704	0.0520427	0.0108451	0.0135122
1	1	0.119794	0.0724031	0.00412952	0.0570531	0.117445	0.0538897	0.0675652	0.0189235	0.0144359	0.0138828
1	1	0.0504415	0.0576513	0.0123885	0.00872155	0.0501839	0.0305293	0.0164885	0.0214435	0.012599	0.011643
1	1	0.0417045	0.0232717	0.0107173	0.0088795	0.0582752	0.0220921	0.00904289	0.016449	0.0106058	0.011141
1	1	0.05378	0.331693	0.0173053	0.0236145	0.118857	0.0341416	0.0319776	0.0797923	0.00568804	0.0455762
1	1	0.221104	0.37746	0.00754508	0.0214863	0.132052	0.0886081	0.13809	0.0970719	0.00667158	0.0147176
1	1	0.0579254	0.0360733	0.0273651	0.00835272	0.0594782	0.0283012	0.0228163	0.027685	0.0176183	0.0123578
1	1	0.05515	0.034936	0.00592251	0.00835215	0.051429	0.02788	0.00795853	0.02145	0.00765512	0.0182216
1	1	0.0813835	0.0607142	0.0095085	0.00935513	0.0812316	0.0323941	0.00911543	0.0229542	0.00832532	0.0223578
1	1	0.1565	0.314391	0.00875647	0.00460195	0.0934098	0.0699893	0.0108136	0.0772444	0.0164145	0.0247392
1	1	0.0356843	0.01521	0.0113421	0.014691	0.0808102	0.019335	0.00715693	0.0134014	0.0118548	0.0159654
1	1	0.0692724	0.102933	0.00352109	0.0234825	0.0907759	0.0295958	0.275202	0.03407	0.0215178	0.0272238
1	1	0.146168	0.0435115	0.0183489	0.00672959	0.147635	0.0782597	0.0118234	0.0338453	0.0106835	0.0157883
1	1	0.142568	0.208969	0.00709077	0.0116231	0.0512503	0.0835039	0.031678	0.0709548	0.0110844	0.0186547
1	1	0.020511	0.00526174	0.00775611	0.0076259	0.0636947	0.0098103	0.016549	0.00726722	0.0293627	0.00862637
1	1	0.0497645	0.038676	0.00834024	0.0171542	0.098449	0.0249474	0.0180574	0.0252399	0.0281486	0.00741472
1	1	0.032282	0.0137951	0.0138005	0.0180799	0.0474475	0.017821	0.00854718	0.0179531	0.00741577	0.0112647
1	1	0.0844147	0.0574503	0.00646602	0.00901616	0.059508	0.0467062	0.00655244	0.0217821	0.00542254	0.0172476
1	1	0.157672	0.0468725	0.00892437	0.0131863	0.155158	0.0536944	0.028722	0.049204	0.0197493	0.0117816
1	1	0.0282507	0.00824828	0.0101332	0.0156254	0.0714922	0.0160187	0.0100462	0.013421	0.0199624	0.0078296
1	1	0.163832	0.423866	0.00829963	0.00823069	0.222315	0.0872276	0.0529885	0.102221	0.0141158	0.0183953
1	1	0.125266	0.15213	0.00525715	0.037096	0.101281	0.0442237	0.0217169	0.0355758	0.0108712	0.0104974
1	1	0.0995479	0.158543	0.00475425	0.00641633	0.0967718	0.043847	0.00651212	0.0410377	0.00686087	0.0103023
1	1	0.061204	0.0147863	0.0202321	0.0082087	0.0835404	0.0223558	0.0052347	0.0118581	0.0105772	0.0174943
1	1	0.081052	0.0815668	0.0185546	0.00549871	0.0792034	0.0532372	0.00320372	0.0251618	0.0123596	0.0226144
1	1	0.116025	0.115513	0.00717198	0.0121322	0.10286	0.0479321	0.0181648	0.0544303	0.0115893	0.0126442
1	1	0.081344	0.0388121	0.0152701	0.0046389	0.113251	0.0394203	0.00922417	0.0143961	0.0186591	0.0230775
1	1	0.241723	0.329172	0.00775611	0.0440731	0.167038	0.102221	0.084388	0.0692551	0.0254112	0.0120073
1	1	0.11725	0.153508	0.00596311	0.0107961	0.148766	0.048618	0.00820596	0.0443207	0.00556569	0.0155583
1	1	0.0602787	0.0234659	0.0101332	0.00702111	0.0645205	0.0312165	0.00466646	0.011698	0.0155003	0.0228582
1	1	0.0814359	0.192985	0.00821856	0.0122719	0.128766	0.050525	0.00259923	0.0191058	0.00848525	0.0889356
1	1	0.0440502	0.0092395	0.033361	0.011579	0.069357	0.0286352	0.00794268	0.021525	0.0135825	0.0199642
1	1	0.0312735	0.104927	0.00834024	0.0100775	0.0371096	0.0220518	0.00527095	0.0187541	0.00345547	0.0906893
1	1	0.209585	0.399208	0.00834024	0.0333352	0.108094	0.119806	0.0375724	0.126096	0.00446515	0.0165202
1	1	0.0612802	0.0491603	0.0113015	0.0139056	0.126781	0.0289407	0.00946664	0.0302215	0.0160544	0.0431451
1	1	0.124316	0.367996	0.00058413	0.00362874	0.0743759	0.0687964	0.0180891	0.110856	0.00887801	0.0243584
1	1	0.207835	0.467315	0.00705016	0.0100891	0.17459	0.0858573	0.0407108	0.156382	0.00738638	0.0119827
1	1	0.232047	0.750238	0.00709077	0.00678478	0.0754714	0.106318	0.0316996	0.262101	0.00643223	0.00738653
1	1	0.0805711	0.0153615	0.00642545	0.00488234	0.0857953	0.0321483	0.00594795	0.0114674	0.0130363	0.0231785
1	1	0.149834	0.272308	0.00771551	0.0079503	0.0747876	0.0578711	0.0257738	0.0709367	0.00297676	0.0229425
1	1	0.111654	0.397045	0.00896495	0.0128547	0.148963	0.0564709	0.0186941	0.0596028	0.0039603	0.0314155
1	1	0.123333	0.10037	0.00417012	0.0110623	0.102611	0.0562009	0.0167343	0.0348893	0.0039603	0.0175338
1	1	0.139616	0.967089	0.00568719	0.0139738	0.230971	0.0636111	0.0422402	0.181793	0.00271127	0.0243292
1	1	0.120356	0.899456	0.00747417	0.0203345	0.289944	0.0619046	0.0645952	0.147188	0.00839931	0.0334535
1	1	0.111876	0.0227546	0.0142221	0.0244954	0.139985	0.0467945	0.00993246	0.0194964	0.0219295	0.0149849
1	1	0.153352	0.213199	0.00471364	0.0101331	0.127399	0.0658363	0.0225248	0.0554532	0.00518319	0.0185774
1	1	0.151804	0.12968	0.00613727	0.025619	0.119757	0.0649642	0.169785	0.0356409	0.0229784	0.0517857
1	1	0.24055	0.089259	0.010052	0.0079503	0.130341	0.0913193	0.0176941	0.0578045	0.00911737	0.0125208
1	1	0.197634	0.058121	0.0137059	0.0156202	0.101281	0.0700049	0.0359336	0.0402204	0.0234298	0.00962511
1	1	0.177108	0.0636642	0.0167211	0.019186	0.119664	0.0723027	0.00455771	0.0443848	0.014046	0.0164119
1	1	0.124133	0.233796	0.00713137	0.0127886	0.140985	0.0368769	0.00854718	0.0543088	0.00741577	0.0524558
1	1	0.058847	0.0432831	0.0100926	0.0119034	0.106785	0.0354645	0.00722944	0.0313936	0.0123335	0.0192864
1	1	0.131117	0.221004	0.00233652	0.0149715	0.0800522	0.0595819	0.205984	0.0466508	0.0135564	0.0198506
1	1	0.0783607	0.0218996	0.00646602	0.0210065	0.0669078	0.0303338	0.00726569	0.0210006	0.015435	0.0156405
1	1	0.231036	0.41958	0.00541951	0.019293	0.145169	0.0825808	0.0807808	0.149525	0.00741577	0.0123079
1	1	0.145273	0.419115	0.0128836	0.0122279	0.188717	0.082096	0.00997366	0.0990254	0.0132017	0.0173892
1	1	0.0585099	0.0288689	0.0107173	0.00970792	0.0539415	0.0327587	0.00587544	0.0203615	0.00667158	0.0226626
1	1	0.150664	0.499946	0.00709077	0.0168298	0.0935361	0.072715	0.0999157	0.132136	0.0143267	0.0266628
1	1	0.0830719	0.123392	0.00834024	0.00646035	0.0948244	0.0399105	0.0205384	0.0350565	0.0086267	0.017854
1	1	0.13418	0.0852273	0.0131351	0.0342969	0.145399	0.0533571	0.0285308	0.0371371	0.0171326	0.00858468
1	1	0.0817944	0.14589	0.00985755	0.0159447	0.104761	0.0363853	0.0191172	0.0359422	0.00518319	0.0153992
1	1	0.204455	0.323792	0.00471364	0.0373538	0.156545	0.0768739	0.120557	0.101673	0.0163639	0.0207628
1	1	0.0924749	0.0456386	0.0147657	0.010045	0.0993538	0.0422213	0.0133554	0.0297217	0.0140874	0.0152558
1	1	0.0889541	0.0338405	0.00412952	0.0212858	0.0922439	0.0396242	0.0492477	0.0240879	0.02557	0.0142039
1	1	0.0931336	0.0287032	0.00705016	0.00907069	0.0882003	0.0421161	0.00530721	0.00879096	0.00890412	0.00855054
1	1	0.268796	0.766884	0.0112609	0.0623766	0.0298423	0.352686	0.471135	0.511845	0.0327258	0.0190012
1	1	0.105603	0.0971405	0.00709077	0.00823069	0.13252	0.0527208	0.0199836	0.0495681	0.0125576	0.0153127
1	1	0.0992356	0.155626	0.00654725	0.0269089	0.137087	0.0481814	0.0150633	0.0521208	0.0161263	0.0129029
1	1	0.0989258	0.0948312	0.00803188	0.0103214	0.0929381	0.0485206	0.0177713	0.0300961	0.0153103	0.0260982
1	1	0.0709608	0.0290051	0.0119668	0.00613594	0.063041	0.0403316	0.00596574	0.0221728	0.0108451	0.00834648
1	1	0.133581	0.388254	0.00709077	0.00704692	0.120078	0.0545515	0.0258169	0.123135	0.0104745	0.0134165
1	1	0.255495	0.44867	0.0108147	0.0816544	0.095072	0.166305	0.428435	0.180264	0.0564919	0.0499893
1	1	0.0866802	0.102061	0.010134	0.0076259	0.15789	0.0526279	0.0262288	0.0385631	0.00959826	0.0198315
1	1	0.0739062	0.0625262	0.00475425	0.0113427	0.135357	0.0431875	0.0113587	0.0339267	0.0131038	0.0387216
1	1	0.116512	0.097865	0.0147657	0.0062321	0.140341	0.0496803	0.0133376	0.0365705	0.0186226	0.016815
1	1	0.233999	0.699015	0.0095085	0.0165934	0.229994	0.0649566	0.157949	0.194132	0.013671	0.0154195
1	1	0.0591842	0.0962097	0.00838082	0.00980872	0.128046	0.0345437	0.00990116	0.0260848	0.00938285	0.0346458
1	1	0.072382	0.0368867	0.02081	0.0063723	0.0791956	0.0366372	0.00786882	0.0248671	0.00894003	0.0119616
1	1	0.18698	0.413456	0.00709077	0.0528596	0.0833997	0.132003	0.133866	0.157143	0.0185002	0.012031
1	1	0.242506	1.18414	0.0118856	0.0134814	0.0781866	0.147083	0.095493	0.347462	0.00986156	0.0148931
1	1	0.0860891	0.0429734	0.0137192	0.0107379	0.137284	0.0435382	0.0153534	0.0172108	0.0212376	0.0901667
1	1	0.0141253	0.00724932	0.00358599	0.00954354	0.0134421	0.00564935	0.0058392	0.00650534	0.00741577	0.00838895
1	1	0.141961	0.612777	0.00116826	0.00901913	0.17038	0.0498563	0.0331127	0.145076	0.00518319	0.0308148
1	1	0.28727	0.449409	0.0218405	0.0105537	0.0668048	0.206731	0.100277	0.348275	0.0117547	0.00948227
1	1	0.0551528	0.0582868	0.00658785	0.00367276	0.0787904	0.0247023	0.00804882	0.0122488	0.00542254	0.0133322
1	1	0.15235	0.514053	0.0113015	0.0131067	0.163454	0.0708027	0.0405599	0.0999126	0.00544868	0.059927
1	1	0.197916	0.691284	0.00828341	0.037096	0.131926	0.0918927	0.136879	0.13613	0.0103664	0.0158314
1	1	0.131839	0.162676	0.00907033	0.00362874	0.109135	0.0712619	0.0250007	0.0626895	0.00839931	0.0169534
1	1	0.0841262	0.0484183	0.00834024	0.00915988	0.0927706	0.0459821	0.0094888	0.0186499	0.0103664	0.0211918
1	1	0.0850862	0.0445322	0.0107173	0.00918829	0.0810073	0.0297839	0.0105057	0.0302019	0.0144682	0.0102762
1	1	0.189713	0.0652848	0.00467304	0.0256653	0.0687644	0.0769149	0.294198	0.0402172	0.0277493	0.00680181
1	1	0.169824	0.731235	0.00537898	0.013069	0.138788	0.0864517	0.0202738	0.186375	0.00755238	0.0187042
1	1	0.0770267	0.0755057	0.00884318	0.00677008	0.0813651	0.0513084	0.0196533	0.0237796	0.018888	0.0181823
1	1	0.0826558	0.042349	0.0042188	0.0128442	0.0904887	0.0316879	0.0112189	0.0218016	0.0204804	0.0100418
1	1	0.115688	0.132738	0.00617405	0.0228332	0.125791	0.0428395	0.0288089	0.0281279	0.0188191	0.016197
1	1	0.094242	0.200541	0.00646602	0.0253691	0.0822567	0.0313722	0.0665544	0.0431199	0.00321611	0.0112983
1	1	0.118383	0.146166	0.00475425	0.00548713	0.0635053	0.047565	0.00908242	0.0410544	0.0123857	0.00941001
1	1	0.0874433	0.143063	0.00613352	0.0137618	0.0643167	0.0438624	0.00790379	0.0435641	0.0115893	0.0152136
1	1	0.157086	0.357428	0.010766	0.0125963	0.112156	0.0760015	0.00854718	0.0879782	0.00419966	0.00788975
1	1	0.0727938	0.094308	0.00592251	0.0150722	0.111336	0.0306286	0.0111826	0.0190227	0.00654151	0.0265487
1	1	0.163755	0.335305	0.0100114	0.0107779	0.118069	0.0863286	0.0144226	0.089844	0.0101271	0.0232482
1	1	0.19237	0.231215	0.00781624	0.014691	0.127585	0.0716731	0.10785	0.0596778	0.00765512	0.0135978
1	1	0.174792	0.350208	0.00537898	0.00635711	0.154094	0.0862216	0.0146979	0.102202	0.00568804	0.0180199
1	1	0.0660267	0.0628478	0.0092672	0.00395314	0.0865481	0.0245852	0.00395321	0.0181647	0.0101009	0.0160216
1	1	0.147035	0.15587	0.00354538	0.0340396	0.112158	0.0572924	0.0190716	0.0451276	0.0129072	0.0173605
1	1	0.0329562	0.00682563	0.0231466	0.00721634	0.0444483	0.0163044	0.00470543	0.0114869	0.0239489	0.0221221
1	1	0.135867	0.205155	0.0252394	0.00614232	0.0969026	0.0593435	0.0176626	0.0583462	0.00738963	0.0132137
1	1	0.196705	0.293797	0.0125103	0.0079503	0.18913	0.0862519	0.0461437	0.102855	0.0039603	0.0242276
1	1	0.0924775	0.0471054	0.0123887	0.0131571	0.0929182	0.0374728	0.0105057	0.0341888	0.0131038	0.0239268
1	1	0.255657	0.642397	0.010052	0.0221321	0.11037	0.14681	0.0171104	0.144781	0.0133517	0.0373996
1	1	0.120921	0.780249	0.00475425	0.0130244	0.0832543	0.0645215	0.0968738	0.204006	0.00494385	0.0118581
1	1	0.0544813	0.0158883	0.00529778	0.0144547	0.0944531	0.0197313	0.00647994	0.0199068	0.013317	0.0181628
1	1	0.093826	0.0917658	0.00412952	0.00944029	0.0816948	0.042457	0.104668	0.0279163	0.0188057	0.0209649
1	1	0.191003	0.150581	0.0095085	0.0368389	0.102155	0.11287	0.333396	0.0406442	0.0135825	0.0417242
1	1	0.0221937	0.00895959	0.009906	0.00488234	0.0376513	0.00825945	0.00203098	0.00459085	0.015403	0.00739499
1	1	0.0981973	0.0739238	0.0107986	0.00611773	0.0933297	0.0461507	0.0052347	0.0309833	0.0115893	0.0243524
1	1	0.0554899	0.0100946	0.0312757	0.0116231	0.107717	0.031366	0.00388071	0.013753	0.0283672	0.023939
1	1	0.0427112	0.0123369	0.017496	0.0114047	0.0785581	0.0257009	0.00655244	0.00959201	0.0101771	0.0645551
1	1	0.0521243	0.0113735	0.0266919	0.0103695	0.0926369	0.0244876	0.00843161	0.0110961	0.0351072	0.0166275
1	1	0.0225364	0.019478	0.0134768	0.0144987	0.0453174	0.0178736	0.00726569	0.0106859	0.0159391	0.015093
1	1	0.0378495	0.00781685	0.0369146	0.00460195	0.0733738	0.0186374	0.00829799	0.0110961	0.0261815	0.0163695
1	1	0.0634468	0.0463489	0.00654725	0.0595451	0.0783779	0.0579041	0.0716056	0.0192946	0.0232932	0.00853858
1	1	0.110976	0.138653	0.00892437	0.0393165	0.106729	0.0548907	0.046548	0.033141	0.0101271	0.0258815
1	1	0.15346	0.128692	0.00709077	0.00924791	0.0951032	0.0616789	0.0213323	0.0506279	0.0118548	0.0210797
1	1	0.205257	0.41943	0.00412952	0.0431827	0.147369	0.100527	0.15191	0.0905438	0.0136293	0.0641552
1	1	0.187044	0.037115	0.00771551	0.0186441	0.0696714	0.107181	0.184497	0.0501353	0.0380556	0.00761923
1	1	0.125107	0.157123	0.00768296	0.00915988	0.138539	0.06115	0.0244688	0.061244	0.00518319	0.0144377
1	1	0.141471	0.13356	0.00954908	0.0160053	0.140668	0.047849	0.0202402	0.0447559	0.00914351	0.0211819
1	1	0.310794	0.555615	0.00771551	0.0326601	0.122433	0.143452	0.306176	0.18914	0.0106232	0.00577628
1	1	0.0196452	0.0268711	0.00650664	0.0309174	0.0635472	0.0161382	0.00719318	0.0111851	0.0224866	0.0184477
1	1	0.0258964	0.0116611	0.00771551	0.0063723	0.0472983	0.0150097	0.00685567	0.0144075	0.0107973	0.0136772
1	1	0.161158	0.335616	0.00596311	0.0595833	0.141507	0.0740074	0.0728303	0.0726917	0.031604	0.0110389
1	1	0.13119	0.225891	0.00179299	0.0167615	0.0952887	0.0388072	0.0168916	0.057957	0.00835251	0.0289806
1	1	0.199426	0.755085	0.00116826	0.0190178	0.138001	0.165569	0.0869444	0.231623	0.0047045	0.0324133
1	1	0.053279	0.0558676	0.00717198	0.0140862	0.0803977	0.0180305	0.0198023	0.0210935	0.00938285	0.00970803
1	1	0.203726	0.13403	0.00475425	0.0109742	0.0708018	0.10841	0.0553615	0.0466508	0.0135825	0.012939
1	1	0.121076	0.0796507	0.00713137	0.0166375	0.0914436	0.050848	0.0270528	0.0359454	0.0103402	0.0169991
1	1	0.187452	0.273772	0.00821841	0.0206831	0.121275	0.0955552	0.176374	0.0435641	0.0232101	0.0258226
1	1	0.0745711	0.099938	0.00771551	0.0255717	0.06586	0.0315907	0.0287061	0.0290493	0.00914351	0.0182217
1	1	0.114476	0.0939359	0.00763432	0.0106939	0.118382	0.0562518	0.0111826	0.0496756	0.0172773	0.00992099
1	1	0.125192	0.0571902	0.00717198	0.00609191	0.0863047	0.0621468	0.0131774	0.033543	0.00768124	0.00938326
1	1	0.134943	0.134211	0.0089642	0.0120953	0.0929311	0.0595678	0.0241412	0.0405725	0.00868556	0.0072246
1	1	0.0356476	0.0423238	0.00596311	0.0622198	0.0550686	0.0273982	0.0207786	0.00955287	0.0120941	0.0353387
1	1	0.191328	0.793467	0.00300186	0.0083703	0.0901792	0.075247	0.0327903	0.314627	0.00929436	0.00785359
1	1	0.12342	0.139191	0.00825903	0.0299144	0.0773447	0.0529937	0.141192	0.0310029	0.0150709	0.00870792
1	1	0.140785	0.108069	0.00713137	0.00730149	0.108712	0.0582941	0.023828	0.0448146	0.0105198	0.0193482
1	1	0.176617	0.114648	0.00713137	0.0121874	0.142326	0.0860511	0.0106144	0.0409399	0.0113761	0.0209847
1	1	0.396516	0.42429	0.0112203	0.0312637	0.092282	0.235311	0.4164	0.240876	0.0260193	0.0170971
1	1	0.133497	0.105676	0.00354538	0.0251329	0.074746	0.0580944	0.119268	0.0380155	0.0202627	0.0111656
1	1	0.111612	0.140545	0.0102144	0.00800193	0.113162	0.0376589	0.0171669	0.0279863	0.01213	0.0239465
1	1	0.0895675	0.0681125	0.00689632	0.00488234	0.136567	0.0333859	0.00701454	0.0141437	0.00847474	0.0222586
1	1	0.105346	0.266896	0.00728548	0.00302395	0.115309	0.0479621	0.0132499	0.0619471	0.00765512	0.0197072
1	1	0.127111	0.129112	0.00412952	0.00306798	0.0956295	0.0627658	0.0230252	0.0431752	0.00476685	0.0131064
1	1	0.0397406	0.00576078	0.0118856	0.00879853	0.0385706	0.0205725	0.00918792	0.0091817	0.00837318	0.0186061
1	1	0.0638926	0.0116611	0.00596311	0.0119034	0.0606712	0.0359757	0.00790643	0.0237161	0.0196839	0.0227394
1	1	0.107949	0.243992	0.00713137	0.00874624	0.0890509	0.0519442	0.0130324	0.0531757	0.00592739	0.0351971
1	1	0.0703645	0.164942	0.00654725	0.0085551	0.136516	0.0417496	0.0040956	0.0290493	0.00643223	0.0247217
1	1	0.0848818	0.142448	0.00818596	0.0109742	0.0916976	0.0365238	0.0104694	0.035535	0.00592739	0.0207283
1	1	0.174279	0.338027	0.0119668	0.0122279	0.186257	0.0592932	0.0117872	0.0920283	0.0131038	0.0145984
1	1	0.266404	0.674933	0.00864031	0.025356	0.137874	0.139751	0.143506	0.230485	0.0126197	0.0224613
1	1	0.0638926	0.0156414	0.0159745	0.0094843	0.0945785	0.0283716	0.0104332	0.0168592	0.0187657	0.0132967
1	1	0.0817392	0.167048	0.00892437	0.0522733	0.123609	0.0466524	0.0615351	0.0439788	0.0173034	0.0181327
1	1	0.0980911	0.0572133	0.0058819	0.00910429	0.13345	0.0462267	0.00979243	0.0210593	0.0158151	0.0210606
1	1	0.114303	0.0326456	0.0364882	0.0205374	0.0333627	0.14552	0.172484	0.0639387	0.0199886	0.0158146
1	1	0.151927	0.112333	0.00942728	0.0143333	0.203879	0.0648178	0.0118983	0.0590858	0.0155495	0.0128243
1	1	0.19032	0.199327	0.0117304	0.0402185	0.153222	0.0791285	0.0975055	0.0580595	0.0276959	0.0231364
1	1	0.14	0.116028	0.014725	0.0168486	0.129279	0.0831969	0.0856448	0.0478034	0.00792058	0.0504325
1	1	0.21645	0.257173	0.0183082	0.0161546	0.10742	0.0993477	0.0431472	0.0863677	0.0152243	0.0244255
1	1	0.11098	0.0898948	0.00767488	0.00984868	0.0790595	0.0495799	0.00708444	0.0292236	0.00518319	0.0178318
1	1	0.0746635	0.0385004	0.00713137	0.00576751	0.0565898	0.0277335	0.00391696	0.0202459	0.00741577	0.0179863
1	1	0.0504443	0.0255495	0.00693215	0.0129618	0.0533679	0.0167937	0.00767244	0.0148356	0.00863867	0.0211648
1	1	0.0622154	0.0139312	0.0199174	0.0135307	0.0784654	0.0413816	0.0355933	0.016449	0.0401631	0.0116724
1	1	0.124762	0.0637788	0.00592251	0.0106939	0.0960666	0.0428644	0.0154515	0.0204032	0.00497116	0.00702156
1	1	0.0474339	0.0396673	0.00592251	0.00786109	0.0774031	0.0161082	0.00429171	0.0223839	0.00603075	0.0139908
1	1	0.0561613	0.0140749	0.0050138	0.00516272	0.06503	0.0299224	0.00722944	0.00881052	0.0149747	0.00853858
1	1	0.0870976	0.04308	0.0118856	0.00915988	0.128643	0.0424759	0.00986082	0.0256306	0.0111106	0.016186
1	1	0.198784	0.0339766	0.0305132	0.0149831	0.044863	0.113173	0.00398947	0.0960468	0.0148848	0.0277576
1	1	0.0758103	0.0496335	0.00175239	0.0183197	0.0515118	0.0268164	0.0513748	0.0121534	0.0113499	0.0218423
1	1	0.137045	0.530941	0.00592251	0.0179102	0.104251	0.0698512	0.0330555	0.0867079	0.00542254	0.0374863
1	1	0.042036	0.0125842	0.0165993	0.0088795	0.0503084	0.0246145	0.00570076	0.0206686	0.0210483	0.0123454
1	1	0.0630773	0.0164889	0.0178649	0.0122279	0.057739	0.0307359	0.0101846	0.0204456	0.0261553	0.0122137
1	1	0.0874453	0.0501856	0.00354538	0.0299429	0.143177	0.0425326	0.0111826	0.013753	0.0116154	0.0155949
1	1	0.225203	0.410427	0.0058819	0.0118782	0.0987359	0.093286	0.00805144	0.093937	0.00911737	0.0211282
1	1	0.0511129	0.0244572	0.0218646	0.00516272	0.0787543	0.0358176	0.0102552	0.0110766	0.00667158	0.0187368
1	1	0.125231	0.04199	0.00543912	0.00730149	0.0857936	0.0535089	0.0306949	0.0260605	0.0233761	0.0100814
1	1	0.0359819	0.00895959	0.0125023	0.00702111	0.0529767	0.0171293	0.00733818	0.0107055	0.00619289	0.0113361
1	1	0.0606088	0.0341204	0.00654725	0.0114718	0.0679687	0.0255157	0.012256	0.0164293	0.00940898	0.0122331
1	1	0.0893986	0.116975	0.0101738	0.00778231	0.121898	0.0315806	0.0250801	0.0373953	0.00988767	0.00831983
1	1	0.120976	0.271535	0.00533838	0.00432157	0.0884948	0.0476582	0.00918792	0.0618429	0.00667158	0.0224634
1	1	0.0856483	0.0378209	0.0143033	0.0132967	0.119861	0.0284789	0.00621558	0.0199068	0.0179954	0.00950359
1	1	0.0901202	0.185268	0.00471364	0.013113	0.0702643	0.0371987	0.00783393	0.0428415	0.00271127	0.0650175
1	1	0.102654	0.124039	0.00650664	0.0247503	0.069935	0.060862	0.0472024	0.0274604	0.0143626	0.0160081
1	1	0.0658786	0.0109498	0.0185247	0.00726789	0.0895092	0.0321483	0.00993741	0.0189208	0.0224606	0.020846
1	1	0.192019	0.0637008	0.0118856	0.0105613	0.179995	0.0695207	0.0123916	0.0246512	0.0246268	0.0256112
1	1	0.290563	0.195716	0.00880257	0.0155322	0.0475601	0.377906	0.282805	0.233583	0.0276851	0.0199289
1	1	0.190343	0.921645	0.00650664	0.00920393	0.167592	0.0599469	0.0367002	0.243048	0.00643223	0.0157216
1	1	0.0706237	0.0221794	0.00533838	0.00553115	0.0493012	0.0243872	0.00666119	0.0118581	0.0128383	0.0160067
1	1	0.040696	0.0103822	0.0138164	0.00334835	0.0658575	0.0161658	0.00455771	0.00380941	0.0096222	0.0175817
1	1	0.0903878	0.0310062	0.00892437	0.0090811	0.0818339	0.0326673	0.00911543	0.0106631	0.0170119	0.0269522
1	1	0.184036	0.138624	0.00884318	0.0351444	0.10658	0.111211	0.0923835	0.076576	0.0178561	0.0155024
1	1	0.159666	0.151372	0.010052	0.0171102	0.070718	0.102545	0.0985646	0.0386413	0.0251148	0.0213163
1	1	0.0983654	0.115061	0.00475425	0.0123088	0.121825	0.0413045	0.0424295	0.0294009	0.00443901	0.0141649
1	1	0.0871303	0.0973895	0.0072532	0.0362196	0.109012	0.0270042	0.033645	0.0317241	0.0172773	0.0252778
1	1	0.0601955	0.119188	0.00412952	0.0128651	0.0965217	0.024318	0.00765923	0.0339918	0.0106319	0.0241617
1	1	0.147559	0.0838509	0.0144737	0.0119034	0.14711	0.0606779	0.0184477	0.0387564	0.0120941	0.030068
1	1	0.0562767	0.0129399	0.0153012	0.00427755	0.0362251	0.0177167	0.00388071	0.0118581	0.0158151	0.0159653
1	1	0.148126	0.134834	0.0072532	0.0293331	0.0884672	0.0579705	0.00854718	0.0325071	0.0118809	0.0617265
1	1	0.148365	0.191547	0.00771551	0.0323441	0.0759157	0.0778408	0.150441	0.0294374	0.0341591	0.033838
1	1	0.0386704	0.0266994	0.0239742	0.00883549	0.0663417	0.0209256	0.0124279	0.0126395	0.0167725	0.0141799
1	1	0.117288	0.0232826	0.0153092	0.00771398	0.0919458	0.0391265	0.00473766	0.0149056	0.0192705	0.0231438
1	1	0.112654	0.196588	0.00237712	0.0107379	0.0824731	0.051404	0.101351	0.0817904	0.00261506	0.00803066
1	1	0.174642	0.255532	0.0100926	0.00616092	0.137056	0.0793159	0.0218206	0.0591407	0.00568804	0.0319049
1	1	0.136584	0.206485	0.00761815	0.013891	0.10481	0.0441177	0.110865	0.0480285	0.0155169	0.0173298
1	1	0.0554899	0.0125162	0.0175994	0.012947	0.113503	0.0294615	0.00918792	0.0126395	0.0199886	0.0452258
1	1	0.105765	0.0402347	0.0155122	0.00883549	0.125818	0.0416055	0.00918792	0.0391558	0.012599	0.0114819
1	1	0.0768655	0.0596018	0.00845391	0.0233533	0.115867	0.0452828	0.00600436	0.0267832	0.0192575	0.0143318
1	1	0.121163	0.050134	0.0118325	0.0140827	0.133793	0.0448145	0.0138182	0.0336206	0.0168227	0.0311286
1	1	0.10947	0.333816	0.00533838	0.0153399	0.090316	0.0461985	0.0429534	0.0746062	0.00717644	0.0302962
1	1	0.0898001	0.00938329	0.0537437	0.0128327	0.115395	0.0432931	0.00722944	0.019783	0.0385672	0.0223274
1	1	0.151633	0.32339	0.0119262	0.0158267	0.129426	0.0605235	0.0187878	0.0944369	0.00619289	0.0259858
1	1	0.161057	0.0584888	0.0136948	0.010045	0.109836	0.0535227	0.020341	0.0251683	0.00839931	0.0244582
1	1	0.115011	0.0648434	0.0113015	0.00367276	0.0812896	0.0315494	0.00838764	0.0267636	0.00592739	0.0170558
1	1	0.120854	0.0393873	0.0140199	0.0088795	0.099432	0.0548289	0.00395321	0.0238204	0.0200147	0.0181382
1	1	0.187797	0.175778	0.0119262	0.00609191	0.130465	0.0704905	0.00979243	0.0432517	0.00863867	0.0581966
1	1	0.0835499	0.0663287	0.0113015	0.0101296	0.0715532	0.037306	0.0119322	0.0158857	0.0039603	0.0213473
1	1	0.114011	0.120216	0.00326347	0.0184414	0.140823	0.0544396	0.0132499	0.0509291	0.00913152	0.00962809
1	1	0.195814	0.104457	0.00763432	0.016181	0.0506233	0.149126	0.30305	0.0692588	0.0249414	0.0133599
1	1	0.209848	0.297747	0.00779669	0.0281342	0.102732	0.0793073	0.181357	0.084081	0.0200408	0.0179689
1	1	0.0726437	0.0372611	0.00354538	0.0147725	0.105046	0.0343654	0.00929666	0.0233254	0.00518319	0.0177327
1	1	0.0471542	0.0116611	0.0129468	0.0079503	0.062921	0.0259761	0.00865593	0.0168201	0.0116154	0.0117251
1	1	0.129416	0.0647315	0.00175239	0.0128367	0.0849768	0.057009	0.0282605	0.0290689	0.00839931	0.0126677
1	1	0.108271	0.796596	0.00348048	0.0127886	0.195458	0.0491496	0.0293127	0.152028	0.00325746	0.0198167
1	1	0.122414	0.551624	0.00592251	0.0125082	0.137328	0.0452748	0.0334812	0.116933	0.00544868	0.0257341
1	1	0.136983	0.0492701	0.00603653	0.0195856	0.0915946	0.0526092	0.0570435	0.0263615	0.0238456	0.0174614
1	1	0.137207	0.132804	0.0112281	0.00455793	0.113468	0.0473621	0.0138182	0.0394227	0.00914351	0.0181408
1	1	0.323342	0.726126	0.0155934	0.0365353	0.0861019	0.196509	0.115462	0.263879	0.013317	0.0205851
1	1	0.0504091	0.048067	0.00541959	0.0244998	0.0861703	0.0268519	0.0496334	0.0217821	0.0373182	0.00854754
1	1	0.0938315	0.143261	0.00350478	0.0366988	0.120831	0.0361517	0.0211925	0.0324632	0.00717644	0.0184567
1	1	0.0684647	0.0499133	0.0104577	0.00250836	0.0726568	0.046933	0.00594795	0.0248688	0.00518319	0.00765172
1	1	0.0471577	0.104211	0.00721256	0.0556739	0.0822908	0.0494766	0.0403059	0.0133818	0.00592739	0.089596
1	1	0.141219	0.144876	0.0110418	0.0242545	0.0687032	0.078055	0.19037	0.0745221	0.0217164	0.0147988
1	1	0.0615412	0.0507531	0.00888375	0.00646035	0.102798	0.027809	0.00797892	0.0271804	0.0111106	0.0323658
1	1	0.118481	0.0475741	0.00654725	0.00663993	0.101478	0.057998	0.0105057	0.0252203	0.0153364	0.0130849
1	1	0.0886947	0.146437	0.00658785	0.0576635	0.131928	0.0468048	0.181403	0.0336793	0.0152188	0.0722431
1	1	0.061733	0.0108059	0.0201041	0.00766993	0.0849261	0.0275269	0.00512595	0.0145345	0.00789447	0.031287
1	1	0.0413618	0.0122286	0.0586698	0.00892355	0.0662939	0.0215042	0.00651619	0.0172108	0.0367611	0.026859
1	1	0.129634	0.198074	0.00362659	0.0558799	0.0832121	0.0527115	0.0354258	0.054407	0.00733308	0.0135575
1	1	0.0605298	0.0207645	0.0113987	0.00944029	0.0990029	0.0331205	0.00973056	0.00881052	0.013848	0.0154394
1	1	0.113707	0.170486	0.0095085	0.0581573	0.146394	0.0505774	0.0463834	0.0402513	0.0347939	0.0143325
1	1	0.229027	0.29264	0.010052	0.0616642	0.149947	0.1074	0.228046	0.0899025	0.0194838	0.035304
1	1	0.0434212	0.0786846	0.00717198	0.0303344	0.0659703	0.0264175	0.0225264	0.0260409	0.020254	0.0139944
1	1	0.0794775	0.039202	0.00779669	0.013113	0.0625785	0.0303552	0.00783393	0.016449	0.00914351	0.0116855
1	1	0.153296	0.109764	0.0165993	0.0134814	0.0618208	0.10138	0.0754493	0.0678056	0.0209635	0.0192924
1	1	0.0490987	0.0127961	0.0115935	0.00641633	0.0843312	0.0327073	0.00455771	0.00724766	0.0234963	0.0331771
1	1	0.0272393	0.0115172	0.0107984	0.00399717	0.0357288	0.014892	0.00263547	0.00841982	0.0123596	0.0379117
1	1	0.0435721	0.0624043	0.0142627	0.0263141	0.0996421	0.0247899	0.0508314	0.0258732	0.0101271	0.0135333
1	1	0.131162	0.0193419	0.0220595	0.00859914	0.114115	0.0496411	0.00466646	0.0286977	0.0334797	0.0112354
1	1	0.193014	0.207447	0.00767488	0.0250119	0.113872	0.079875	0.0460658	0.0542192	0.0180215	0.0163109
1	1	0.080035	0.0366913	0.00771551	0.00592913	0.0886889	0.0375483	0.0070482	0.016449	0.0103664	0.0167109
1	1	0.0403123	0.0059705	0.0128024	0.00674073	0.0539079	0.0258811	0.00257906	0.0116237	0.0120941	0.0323379
1	1	0.356465	0.410191	0.0119668	0.0350975	0.127758	0.26063	0.3365	0.283125	0.0434862	0.0150498
1	1	0.0218566	0.0125755	0.00592251	0.00334835	0.027899	0.0113299	0.00790643	0.0141633	0.00172773	0.0055333
1	1	0.164112	0.35395	0.00533838	0.0126414	0.141334	0.0607338	0.0308177	0.100396	0.00528656	0.0204457
1	1	0.141915	0.0834876	0.00300186	0.017671	0.0950417	0.0846919	0.120981	0.0381463	0.0461962	0.00783559
1	1	0.138429	0.257641	0.015962	0.0100891	0.15679	0.0558637	0.0198144	0.060258	0.0116416	0.0205025
1	1	0.262752	0.152432	0.010758	0.0225353	0.114176	0.0944225	0.234204	0.0458498	0.0385916	0.0175466
1	1	0.0906085	0.0818921	0.0101414	0.0149274	0.167172	0.0453821	0.0151721	0.0294025	0.0124216	0.0444341
1	1	0.168722	0.165236	0.00650664	0.0110183	0.127393	0.058777	0.0362263	0.0451466	0.00911737	0.0153102
1	1	0.282429	0.60461	0.00646602	0.0579538	0.196681	0.112	0.08556	0.192939	0.0217021	0.0168911
1	1	0.0394325	0.0162089	0.0082262	0.024549	0.079922	0.0108696	0.0107891	0.0198872	0.0293715	0.0163397
1	1	0.19218	0.183958	0.0143763	0.0134532	0.214178	0.0602256	0.00982867	0.0515933	0.0101271	0.0604599
1	1	0.235285	0.340915	0.0105494	0.0271066	0.214292	0.0792589	0.118475	0.115658	0.0134185	0.0141295
1	1	0.0407199	0.0388571	0.00786963	0.0085551	0.0731049	0.0324586	0.00812131	0.016449	0.00592739	0.040242
1	1	0.295859	0.313351	0.010758	0.0350539	0.231512	0.107856	0.169611	0.071124	0.0313114	0.0231022
1	1	0.0807149	0.063765	0.00592251	0.0134814	0.10853	0.032071	0.00911543	0.0221728	0.020181	0.0350309
1	1	0.151953	0.137488	0.0094679	0.0127111	0.110653	0.0556251	0.0600055	0.0350044	0.0117389	0.0138828
1	1	0.0780651	0.0899936	0.00896495	0.0129324	0.104442	0.018248	0.00904358	0.0328978	0.0156381	0.0124341
1	1	0.0826507	0.15104	0.0147204	0.0105479	0.168971	0.0371613	0.0145676	0.0328376	0.0171134	0.0375789
1	1	0.062455	0.0197655	0.0214753	0.016181	0.11787	0.0383204	0.0125004	0.0176407	0.0357177	0.00793161
1	1	0.198151	0.577009	0.0130945	0.00883549	0.188719	0.0603263	0.0321577	0.108772	0.00295063	0.0199091
1	1	0.15389	0.190422	0.00529778	0.00525078	0.0617455	0.0682479	0.0147355	0.0624615	0.0133705	0.00634179
1	1	0.0178252	0.0116611	0.0112609	0.00646035	0.0372984	0.00921139	0.00199474	0.0145345	0.0187396	0.00511545
1	1	0.150767	0.23265	0.00475425	0.0138059	0.134424	0.0598449	0.0441452	0.0779663	0.00741577	0.0190033
1	1	0.0954389	0.12191	0.00838082	0.0550979	0.110834	0.0411219	0.0266085	0.0326238	0.0142566	0.0172625
1	1	0.0847829	0.0553087	0.00779669	0.00339238	0.0956958	0.0368769	0.0098085	0.0286781	0.00715028	0.0182556
1	1	0.130542	0.436304	0.0115043	0.0165431	0.107576	0.0846307	0.0375163	0.101115	0.00443901	0.0611642
1	1	0.0721147	0.104811	0.00471364	0.00944029	0.0579964	0.0375503	0.00517693	0.0122488	0.00765512	0.0368568
1	1	0.105594	0.0487629	0.0102874	0.014859	0.142344	0.0401735	0.00832287	0.0299773	0.0359272	0.0229696
1	1	0.0511468	0.0922889	0.00775611	0.0122628	0.0714841	0.0391338	0.00936918	0.0161478	0.0113293	0.0688442
1	1	0.151575	0.305987	0.00942728	0.00766993	0.116948	0.0920867	0.0197299	0.0544894	0.00321611	0.030417
1	1	0.0922273	0.0203331	0.00654725	0.0134375	0.0880387	0.045314	0.00666119	0.0141633	0.00969448	0.0110696
1	1	0.0978601	0.0214736	0.00537898	0.0127036	0.10075	0.0472965	0.00395321	0.0168396	0.0096222	0.0151699
1	1	0.0834006	0.0798954	0.007924	0.0104135	0.114099	0.0282643	0.00840413	0.0344412	0.00667158	0.0358964
1	1	0.0743237	0.0341029	0.00767488	0.00702111	0.0866526	0.0382113	0.00918792	0.0210006	0.0120941	0.00969588
1	1	0.103776	0.0130837	0.0267731	0.00609191	0.082544	0.0371227	0.0104694	0.0252399	0.0138219	0.0173432
1	1	0.0581826	0.0719633	0.00412952	0.00469053	0.054623	0.0332075	0.00512595	0.0179923	0.00369482	0.0269885
1	1	0.0946741	0.111988	0.00335519	0.0479745	0.117294	0.0487786	0.0581844	0.0438556	0.0339862	0.00983076
1	1	0.261989	0.331396	0.00650664	0.0144107	0.0891349	0.131055	0.123884	0.0985682	0.0106301	0.0125803
1	1	0.320547	0.739032	0.00959769	0.0110623	0.136834	0.1233	0.0165261	0.196347	0.0113499	0.0084485
1	1	0.107783	0.0813559	0.00541959	0.0410676	0.124443	0.0410765	0.0387194	0.0289582	0.0213914	0.0144927
1	1	0.0963693	0.286626	0.00658785	0.0168738	0.122411	0.0508677	0.0300359	0.07437	0.00616673	0.0200577
1	1	0.0679296	0.0364667	0.00709077	0.00515634	0.0715878	0.0338063	0.0052347	0.0154374	0.0172711	0.0133898
1	1	0.269942	0.427926	0.00892437	0.046414	0.134477	0.121343	0.0190707	0.122148	0.0241871	0.0148235
1	1	0.215804	0.291902	0.00654725	0.0172834	0.147998	0.0927304	0.0279743	0.101311	0.012599	0.0152171
1	1	0.241711	0.466472	0.00834024	0.0235268	0.181053	0.104245	0.146924	0.148455	0.0202137	0.0103923
1	1	0.167945	0.275319	0.00717198	0.0104135	0.135487	0.0588335	0.0147997	0.0771278	0.00508855	0.0203643
1	1	0.116437	0.124711	0.0129344	0.013113	0.10988	0.0399161	0.0182911	0.0407365	0.00494385	0.00966797
1	1	0.144923	0.253771	0.00504319	0.0232241	0.0780154	0.0821319	0.0502277	0.0709504	0.014232	0.00714653
1	1	0.320228	0.977032	0.00713137	0.0409201	0.262891	0.12533	0.282148	0.241387	0.0174046	0.0245439
1	1	0.17521	0.303984	0.00596311	0.0258149	0.191573	0.0810912	0.0910922	0.0794759	0.0150154	0.0178649
1	1	0.167132	0.0755698	0.00658785	0.0742251	0.234891	0.0743648	0.0669264	0.0370165	0.0767699	0.0123504
1	1	0.106942	0.136671	0.00434861	0.0121039	0.0887538	0.044343	0.0150996	0.0444494	0.00640609	0.0163494
1	1	0.212315	0.230604	0.00825903	0.0114166	0.138913	0.0843122	0.0173804	0.0828458	0.0121148	0.0232281
1	1	0.12342	0.0534623	0.0125185	0.00980872	0.134525	0.0438624	0.00726569	0.0317257	0.0367307	0.0120043
1	1	0.0533225	0.0861982	0.00537898	0.0794727	0.0862512	0.0269581	0.0545685	0.0331811	0.020487	0.0141432
1	1	0.322344	0.987024	0.00763437	0.0108023	0.137442	0.142312	0.0812165	0.280583	0.0096222	0.0132698
1	1	0.241991	0.632163	0.00709077	0.00920393	0.0706782	0.100793	0.0577017	0.172518	0.00668583	0.0155235
1	1	0.198453	0.146925	0.00892437	0.0100891	0.124412	0.0744327	0.0177351	0.0585481	0.00691639	0.00886936
1	1	0.246471	1.02952	0.0093707	0.0113427	0.279968	0.131079	0.0646727	0.279177	0.012599	0.00967739
1	1	0.0511951	0.0331402	0.00834024	0.0116671	0.116277	0.0241131	0.00404286	0.0263729	0.0167725	0.0176129
1	1	0.0541414	0.0378209	0.00596311	0.033246	0.0648417	0.0198352	0.0138182	0.0183438	0.0100801	0.00661223
1	1	0.105934	0.0190542	0.0131351	0.00915988	0.0755813	0.0547528	0.00594795	0.0303567	0.0143267	0.030472
1	1	0.299038	0.208618	0.0149362	0.00873469	0.128902	0.155121	0.0256388	0.116423	0.00610472	0.0148671
1	1	0.170353	0.267348	0.0137923	0.0140222	0.15422	0.0780041	0.0452019	0.0776342	0.0131571	0.013663
1	1	0.0616262	0.0137951	0.0135393	0.00434475	0.0466305	0.0310745	0.00443377	0.0103343	0.010972	0.016234
1	1	0.234385	0.520763	0.00892437	0.0159006	0.231787	0.0744102	0.0667691	0.136203	0.0165331	0.0214295
1	1	0.116697	0.100477	0.00834024	0.0186882	0.204425	0.0584362	0.0159032	0.0240363	0.0134604	0.0913011
1	1	0.245497	0.465633	0.0042431	0.0364032	0.0849055	0.155904	0.3309	0.177131	0.0140612	0.0137777
1	1	0.192847	0.213118	0.00408891	0.055064	0.117499	0.0752173	0.204794	0.0581795	0.0384768	0.0132653
1	1	0.100558	0.027007	0.00948897	0.015689	0.134829	0.0445823	0.00851092	0.0231784	0.0123335	0.0242103
1	1	0.0945003	0.0746428	0.0125103	0.00609191	0.106118	0.045981	0.0165261	0.0240677	0.0150447	0.00853858
1	1	0.0897861	0.187041	0.00650664	0.0141303	0.115877	0.0364477	0.0102048	0.059438	0.00866478	0.0133106
1	1	0.105792	0.354667	0.00529778	0.0137618	0.132995	0.0775616	0.0662514	0.121148	0.00765512	0.0305016
1	1	0.311858	0.717853	0.00482723	0.0243677	0.0743573	0.233508	0.378041	0.263709	0.0296133	0.013645
1	1	0.0383749	0.035693	0.00771551	0.0144107	0.0722848	0.0215245	0.0125366	0.0201949	0.018287	0.0133836
1	1	0.134594	0.279332	0.00599556	0.0361228	0.168001	0.0483874	0.0589907	0.0728772	0.0105731	0.0120934
1	1	0.155418	0.406092	0.00745595	0.0641893	0.189981	0.0646247	0.0797431	0.119684	0.0201649	0.015992
1	1	0.143259	0.345535	0.00533838	0.0112987	0.177141	0.0663519	0.0133528	0.0729218	0.00667158	0.0126016
1	1	0.108252	0.216091	0.0141487	0.0767506	0.15029	0.0596828	0.0376261	0.0573758	0.0330924	0.0130981
1	1	0.0386761	0.0327593	0.00354538	0.0131571	0.0410803	0.0231434	0.00602453	0.0188442	0.00863867	0.0200656
1	1	0.0618811	0.0275825	0.0164321	0.00766993	0.101742	0.0328544	0.0058405	0.0171912	0.0175232	0.0316943
1	1	0.0736522	0.0235327	0.0160963	0.00851109	0.0761684	0.0309505	0.00726569	0.00969398	0.0128645	0.025954
1	1	0.0487587	0.0133636	0.0153743	0.00674073	0.0541207	0.0214626	0.00726569	0.0128626	0.0106319	0.0107508
1	1	0.14293	0.348147	0.0107173	0.0094843	0.0888109	0.0715564	0.0118596	0.097357	0.00542254	0.0337359
1	1	0.186553	0.426932	0.0058819	0.0113427	0.0847954	0.0790927	0.0105782	0.140483	0.00271127	0.0151987
1	1	0.0711038	0.0696713	0.00892437	0.0143226	0.119176	0.0326589	0.0131774	0.0311559	0.0123596	0.0290684
1	1	0.122165	0.0582384	0.00836679	0.0238949	0.121716	0.0422602	0.0628345	0.027506	0.0463235	0.0109969
1	1	0.0897861	0.134269	0.00529778	0.00766993	0.0560929	0.0536918	0.0584967	0.057747	0.0143267	0.00886636
1	1	0.0226838	0.00668182	0.0152687	0.0134814	0.0567538	0.0171178	0.00323997	0.0121528	0.0122269	0.00666013
1	1	0.10796	0.0591122	0.00825903	0.0141303	0.133175	0.0506126	0.00705145	0.0279358	0.0263022	0.0279926
1	1	0.219492	0.312086	0.00954908	0.0492829	0.134883	0.105124	0.120813	0.115748	0.0145986	0.018389
1	1	0.139556	0.0771687	0.00958972	0.0113647	0.169533	0.038798	0.0138544	0.0385908	0.020254	0.0115931
1	1	0.063224	0.0476159	0.0119668	0.0160582	0.118739	0.0311962	0.0203169	0.0149252	0.0170119	0.0405682
1	1	0.195137	0.476921	0.00417012	0.0153682	0.0733245	0.105456	0.0248692	0.163597	0.00494385	0.0138599
1	1	0.119231	0.161395	0.0095085	0.00915988	0.0878705	0.0599323	0.0131049	0.0523356	0.00321611	0.0154742
1	1	0.104452	0.0228008	0.020104	0.00851109	0.143155	0.0490514	0.00847468	0.0200663	0.0195099	0.0231896
1	1	0.0860919	0.168587	0.0090298	0.0104871	0.117904	0.0486885	0.00979243	0.029829	0.00813382	0.0435482
1	1	0.104251	0.030004	0.0171842	0.00548713	0.105432	0.0634652	0.0117146	0.0179923	0.0204935	0.0594107
1	1	0.076675	0.0139389	0.00412952	0.0150476	0.0723128	0.0230626	0.0104969	0.0175999	0.0256077	0.00679882
1	1	0.0562453	0.0298679	0.010555	0.0079063	0.0692706	0.0246422	0.00651619	0.0179727	0.012599	0.0117922
1	1	0.290097	0.901097	0.00350478	0.00334835	0.0665903	0.150112	0.0620028	0.235431	0.00419966	0.0136687
1	1	0.102204	0.13287	0.00888375	0.0830144	0.0959267	0.0565862	0.133845	0.0395399	0.0305998	0.0184084
1	1	0.0675981	0.0059705	0.0232365	0.0106939	0.109968	0.0358176	0.00915167	0.0311316	0.0436852	0.0370849
1	1	0.0930438	0.411002	0.00541959	0.0768916	0.0953253	0.0539497	0.0663448	0.09512	0.0146574	0.0109225
1	1	0.0855942	0.194229	0.00417012	0.0946065	0.145196	0.0502601	0.0236615	0.0486169	0.0237927	0.0109757
1	1	0.0272393	0.00984427	0.00537898	0.0146574	0.0541804	0.0093187	0.00722944	0.0107055	0.0165593	0.00821378
1	1	0.0813835	0.0217634	0.00709077	0.0214471	0.101158	0.0404965	0.0189836	0.0180118	0.0450089	0.0128183
1	1	0.209465	0.709143	0.0137192	0.0184043	0.137802	0.11458	0.089302	0.207292	0.00938285	0.0224208
1	1	0.138676	0.1631	0.0100926	0.0329089	0.12515	0.0584014	0.029921	0.0579131	0.0143097	0.0137943
1	1	0.137887	0.146212	0.00838082	0.00674073	0.103208	0.0547701	0.0142282	0.0571544	0.00619289	0.0115686
1	1	0.254028	0.745084	0.00753702	0.0104135	0.0951111	0.0956701	0.0207133	0.188267	0.00321611	0.0090921
1	1	0.0178252	0.00611431	0.0142221	0.0085615	0.020825	0.00589514	0.00527095	0.0144921	0.0136776	0.0151589
1	1	0.0739865	0.0197853	0.0101332	0.0112871	0.0865887	0.0201882	0.00587544	0.0129911	0.0177822	0.0145584
1	1	0.0773486	0.0363982	0.00684244	0.00827472	0.0513767	0.0256542	0.00779768	0.0252203	0.0101271	0.0132003
1	1	0.0895973	0.0590014	0.00385462	0.0335625	0.0747714	0.0317755	0.0422616	0.0238893	0.0206708	0.0234984
1	1	0.117365	0.173063	0.00508379	0.0103756	0.158856	0.0485794	0.00829764	0.0462405	0.00824193	0.0550986
1	1	0.133677	0.0822971	0.010052	0.00302395	0.13273	0.0584014	0.0118234	0.0357403	0.0153168	0.0154218
1	1	0.191014	0.0754298	0.00861608	0.0115826	0.121197	0.0716248	0.0383746	0.0544813	0.0188607	0.0167256
1	1	0.0594372	0.0156644	0.0128853	0.0094661	0.0791011	0.0251329	0.00979243	0.0179727	0.0121203	0.0212929
1	1	0.115003	0.258344	0.00475425	0.0198977	0.0843763	0.0785447	0.0580899	0.110473	0.00643223	0.0132392
1	1	0.0376619	0.0160652	0.0101738	0.00902858	0.0732902	0.0115064	0.00918792	0.0152964	0.0182631	0.0116825
1	1	0.185934	0.154749	0.0113962	0.0079063	0.13632	0.0815919	0.0170581	0.057747	0.0101894	0.0376926
1	1	0.229007	0.228862	0.00658785	0.0260338	0.1246	0.110103	0.224072	0.0559834	0.0420732	0.0115912
1	1	0.0474215	0.00810447	0.00533838	0.0063723	0.0455446	0.0224765	0.00519845	0.00535273	0.00938285	0.021759
1	1	0.108289	0.115526	0.00175239	0.00718735	0.112729	0.0743445	0.013035	0.0286586	0.00667158	0.0403161
1	1	0.131876	0.0565875	0.0130538	0.0144294	0.131268	0.0396219	0.0105057	0.0336402	0.0165331	0.021875
1	1	0.130142	0.192266	0.00233652	0.0079503	0.19198	0.0432036	0.0112552	0.037098	0.00510051	0.0204965
1	1	0.172488	0.33474	0.0075937	0.0152139	0.138993	0.0639047	0.00915167	0.0715391	0.00568804	0.0380008
1	1	0.192135	0.0785727	0.0118856	0.00911585	0.13535	0.0822007	0.00651619	0.02944	0.0175428	0.0220984
1	1	0.135196	0.0600676	0.0100114	0.00799435	0.103313	0.0385662	0.0112552	0.0252008	0.0209982	0.0166294
1	1	0.255499	0.446508	0.0100926	0.00609191	0.0982578	0.109289	0.0211443	0.13795	0.00345547	0.0153081
1	1	0.0844092	0.0875827	0.00654725	0.00823069	0.110423	0.0355718	0.00715693	0.0272716	0.0162937	0.0180239
1	1	0.0442809	0.0278701	0.00529778	0.00330787	0.0643587	0.0355626	0.00267173	0.0140976	0.00568804	0.0145276
1	1	0.057167	0.0106621	0.0141409	0.00571183	0.0433322	0.0282331	0.00402441	0.0080291	0.0103664	0.00906348
1	1	0.264284	0.514056	0.0112609	0.010626	0.152227	0.0999888	0.0198748	0.111556	0.00172773	0.0225322
1	1	0.117328	0.219336	0.00475425	0.00732872	0.0998955	0.0531309	0.0165624	0.0677579	0.00502654	0.0180022
1	1	0.396507	1.37305	0.00687602	0.0191564	0.220295	0.158131	0.153203	0.592952	0.0056467	0.0117875
1	1	0.0322877	0.0699512	0.00892437	0.0155426	0.0801573	0.0185982	0.00203098	0.0107055	0.00765512	0.0351002
1	1	0.130711	0.162435	0.0113015	0.00914522	0.130148	0.0612566	0.00703866	0.043193	0.0172773	0.020143
1	1	0.0770178	0.0607775	0.00654725	0.00402755	0.114085	0.0267134	0.00990116	0.0301807	0.0118548	0.0193561
1	1	0.248069	0.195449	0.0101332	0.00730149	0.0930759	0.111084	0.0623662	0.12962	0.00494385	0.0139291
1	1	0.172178	0.436841	0.00417012	0.0125082	0.170509	0.086375	0.0342703	0.140792	0.00964832	0.0148285
1	1	0.296849	0.303925	0.00932028	0.0274681	0.041195	0.317647	0.470695	0.247175	0.0173034	0.00981606
1	1	0.0504415	0.0186305	0.00417012	0.025915	0.0876371	0.0205523	0.0104332	0.0156871	0.0229392	0.0239183
1	1	0.0617653	0.0166404	0.00777589	0.00993024	0.0847748	0.0296454	0.00696115	0.00551225	0.0177822	0.013759
1	1	0.0602011	0.106357	0.0095085	0.0290137	0.087551	0.0451987	0.0122848	0.00992401	0.00938285	0.0252218
1	1	0.129144	0.064692	0.0156051	0.0127997	0.127892	0.0720003	0.00922417	0.0158076	0.0278559	0.0519938
1	1	0.277879	0.838562	0.0131351	0.0158945	0.210459	0.132491	0.100418	0.251945	0.0106058	0.021176
1	1	0.111638	0.0509999	0.00364274	0.00553115	0.114212	0.0433561	0.0400641	0.0275451	0.0123596	0.0167386
1	1	0.169156	0.342746	0.00471364	0.0594533	0.19318	0.0824964	0.127244	0.0762553	0.0332513	0.0208207
1	1	0.115166	0.292615	0.00713137	0.0112987	0.139379	0.0510938	0.0110336	0.0783569	0.00887801	0.0179938
1	1	0.088109	0.0271587	0.0148713	0.00824749	0.085496	0.0273123	0.00826782	0.0201178	0.0203777	0.016363
1	1	0.10122	0.108897	0.00592251	0.0137618	0.113192	0.0455967	0.0141003	0.0324631	0.0148053	0.0302295
1	1	0.089687	0.0354373	0.00442471	0.00859914	0.0746837	0.03094	0.00858343	0.0199068	0.00988767	0.0192905
1	1	0.106611	0.0467805	0.0138085	0.00901373	0.0945505	0.0399063	0.00938403	0.016449	0.00808052	0.0229978
1	1	0.198109	0.649426	0.00896495	0.0126982	0.123782	0.0722035	0.0174284	0.117805	0.00247192	0.0392051
1	1	0.167163	0.559055	0.0100926	0.0180493	0.240036	0.0673257	0.0277877	0.140688	0.00616673	0.0257186
1	1	0.113816	0.098448	0.00346425	0.0113427	0.0956441	0.0515145	0.0341188	0.028307	0.00866478	0.0133451
1	1	0.0495739	0.0409988	0.00354538	0.011579	0.0456176	0.014615	0.00445222	0.00947043	0.00863867	0.0173043
1	1	0.0690895	0.0140749	0.0201853	0.00980872	0.103751	0.0360934	0.00726569	0.0103148	0.0189296	0.0260922
1	1	0.0618811	0.0244012	0.00717119	0.0088795	0.0700826	0.0222191	0.0121202	0.0120485	0.0147962	0.010318
1	1	0.110914	0.360856	0.0106768	0.0076259	0.157257	0.0603578	0.0199949	0.0699626	0.00964832	0.0174966
1	1	0.251246	0.747993	0.00771551	0.00581153	0.0924979	0.117611	0.0633602	0.187584	0.00592739	0.0119731
1	1	0.116019	0.0391931	0.00525715	0.0252969	0.135988	0.0599661	0.0854459	0.0133818	0.0459515	0.0127461
1	1	0.163557	0.114189	0.0120074	0.0293665	0.159984	0.0703843	0.0929847	0.0412981	0.0320892	0.0176486
1	1	0.223546	1.138	0.0058413	0.0201523	0.153063	0.0964201	0.0655573	0.250069	0.00715028	0.013213
1	1	0.218887	0.0597628	0.0124697	0.00576751	0.119098	0.0928451	0.0113639	0.0290689	0.0190312	0.0118092
1	1	0.14737	0.0951828	0.00775611	0.0182758	0.0838774	0.0500034	0.049575	0.0416839	0.0229915	0.016894
1	1	0.163262	0.446555	0.0106768	0.0152518	0.15946	0.0789947	0.0226809	0.0938598	0.00345547	0.0312746
1	1	0.0511158	0.0410822	0.0166274	0.0094843	0.102177	0.0267648	0.00587544	0.0214109	0.0130917	0.0222706
1	1	0.0955088	0.0395992	0.00713137	0.0079503	0.124522	0.0440402	0.0123191	0.023345	0.00938285	0.00773056
1	1	0.0823948	0.0217558	0.0183829	0.00883549	0.0674173	0.0292924	0.00594795	0.0141307	0.0234441	0.0137766
1	1	0.21574	0.249258	0.014936	0.0149715	0.15266	0.0886952	0.0910784	0.0838432	0.0204967	0.0168317
1	1	0.13138	0.128132	0.00475425	0.0113427	0.115758	0.0581277	0.00284906	0.0240482	0.00863867	0.0142136
1	1	0.122105	0.17777	0.00797787	0.0079063	0.0711356	0.0615791	0.00812131	0.0425299	0.00592739	0.0172068
1	1	0.194983	0.32636	0.00829963	0.00952835	0.107046	0.111046	0.0133587	0.125028	0.0056619	0.0152924
1	1	0.150643	0.444988	0.00412952	0.00548713	0.137386	0.0635524	0.0219609	0.088026	0.00568804	0.0202925
1	1	0.139129	0.0618809	0.0155934	0.0134814	0.189575	0.0368554	0.0147571	0.0435398	0.0203629	0.014733
1	1	0.308059	0.682348	0.0143439	0.0410584	0.167429	0.11604	0.098316	0.207071	0.0115185	0.0173653
1	1	0.0326191	0.00952713	0.00713944	0.0079503	0.0639998	0.0123303	0.00783393	0.0156674	0.0220079	0.0196945
1	1	0.0368431	0.0121551	0.00979804	0.00641633	0.0638256	0.0194821	0.0059842	0.00648576	0.0128383	0.0332371
1	1	0.209087	0.0740994	0.00650664	0.0229658	0.0865497	0.171203	0.128879	0.103369	0.0118722	0.00847916
1	1	0.207785	0.157093	0.00709077	0.0100891	0.0748427	0.0918621	0.011851	0.0523595	0.0152841	0.0186161
1	1	0.0965174	0.117412	0.00775611	0.0312226	0.139828	0.0393784	0.026708	0.027975	0.0131452	0.0202024
1	1	0.0918913	0.110887	0.00175239	0.0079503	0.0610798	0.046982	0.00675659	0.019656	0.00938403	0.0374755
1	1	0.0443931	0.0164965	0.00821841	0.00581153	0.0599207	0.0186687	0.00527095	0.00763836	0.0133878	0.0182041
1	1	0.0965202	0.135981	0.00596311	0.0458343	0.122964	0.0702252	0.128471	0.0309442	0.0229915	0.0172098
1	1	0.0507814	0.0347684	0.00354538	0.00823069	0.076914	0.0336397	0.00256297	0.0152964	0.0143267	0.0228889
1	1	0.0911673	0.0186305	0.0160151	0.0077771	0.105911	0.042531	0.0112189	0.0205107	0.0201714	0.0117846
1	1	0.0739865	0.0092472	0.0121614	0.00488234	0.0836587	0.0338376	0.00527095	0.00804864	0.0237618	0.0219197
1	1	0.101815	0.121438	0.00596311	0.00944029	0.104549	0.0529756	0.00398947	0.0240873	0.0166953	0.0178542
1	1	0.156009	0.125498	0.00775611	0.0085551	0.0936957	0.0681618	0.00990116	0.0340113	0.011575	0.0387909
1	1	0.0566675	0.0349691	0.00917349	0.0162567	0.0650546	0.0382706	0.00470271	0.0191448	0.00540734	0.037036
1	1	0.0899318	0.119312	0.0113827	0.0124138	0.15894	0.0463558	0.0106869	0.0630802	0.0118548	0.0131551
1	1	0.239627	0.645139	0.00753702	0.0113427	0.12863	0.088303	0.0382301	0.198622	0.0105446	0.0202912
1	1	0.0822432	0.0162089	0.00471364	0.0208305	0.09351	0.0264088	0.0278001	0.0179727	0.024853	0.0108613
1	1	0.289693	0.121018	0.0138084	0.014691	0.0699136	0.267875	0.105662	0.196027	0.0325602	0.0110508
1	1	0.167046	0.684078	0.00900559	0.0098527	0.218696	0.0780739	0.0276	0.170039	0.00920006	0.015839
1	1	0.105776	0.13345	0.0113827	0.00989726	0.107601	0.0415963	0.00768847	0.0405981	0.0155495	0.0200694
1	1	0.197334	0.450761	0.00791072	0.0207237	0.0942863	0.0778874	0.0731542	0.105077	0.00810533	0.0281231
1	1	0.0581794	0.0626613	0.00412952	0.0241241	0.0688986	0.0272595	0.0401551	0.0128626	0.00717644	0.0521878
1	1	0.102014	0.144804	0.0095085	0.0113427	0.125071	0.0561069	0.0199474	0.0478963	0.00544868	0.0212638
1	1	0.153259	0.149699	0.013638	0.0168918	0.14391	0.0780113	0.0354606	0.0882343	0.0160044	0.00788787
1	1	0.0679296	0.174177	0.00412952	0.0106939	0.0716119	0.0360634	0.0118234	0.0359454	0.00196708	0.0236532
1	1	0.0218622	0.00398033	0.0114233	0.00399717	0.0243888	0.014892	0.00323997	0.00228564	0.00419966	0.0169467
1	1	0.0638982	0.0108059	0.0272272	0.00660633	0.0806644	0.0271052	0.00327622	0.00840026	0.0170379	0.0159661
1	1	0.124177	0.203049	0.00954908	0.0202222	0.225886	0.0539502	0.0218129	0.0290884	0.00911737	0.10091
1	1	0.219386	0.172503	0.00771551	0.0119926	0.116773	0.103598	0.0199975	0.070699	0.0187396	0.0211968
1	1	0.175826	0.564327	0.0118856	0.0113479	0.164766	0.0698317	0.0427277	0.152399	0.0116154	0.0131737
1	1	0.110974	0.0553164	0.0124292	0.0106498	0.0871193	0.0490619	0.00331247	0.0233059	0.0165593	0.0186517
1	1	0.0958913	0.240292	0.0102956	0.00492637	0.0669587	0.0423711	0.0160278	0.0618429	0.0123596	0.0241896
1	1	0.122279	0.118426	0.0100926	0.0330501	0.13332	0.046246	0.134242	0.0294709	0.0503959	0.0244792
1	1	0.305353	0.533497	0.0137598	0.0226823	0.0864667	0.147207	0.230709	0.155412	0.0103512	0.0140609
[truncated: 304 more rows]
