# Supplementary material for: Relationship between histone modifications and transcription factor binding is protein family specific
Source: Genome Res. 2018 Mar;28(3):321–33. doi: 10.1101/gr.220079.116 (PMC5848611; doi:10.1101/gr.220079.116)
Supplement: Supplemental Material [file supp_gr.220079.116_Supplemental_Material.zip › Supplemental_Material/JUND/JUND.txt]

TGGGTGGAATAGTGACTCATCTTGCTCCCTA	0
CTTGGTGAGCTATGAGTCAGGCACTTAATTA	0
aagtaagagctgtgattcatcctggccctcc	0
CCAACTGcaaaatgactcatcatttctggca	0
TCTTGAACTGACTGACTCATGCCAGCCCTAC	0
TGATGATTGGAATGACTCATGGCATTTCTTG	0
ttatttctctgatgactaatgatgttgagca	0
TTCTGCTACATATGATTCACCAGCACCTTTA	0
tggaagttgcagtgagtcatgattgtactgc	0
acagtatgctagtgagtcaccattgcctaaa	0
TGTATGCTCTTGTGAGTCATCTTTCTTATCT	0
actagccatatgtgactaattataaattaat	0
ccactcctgcaatgactaacccactcctgtg	0
ACATTATGAAACTGACTCAGATGAATCAAAC	0
tcatgccacctgtgactcactatgagaattc	0
ttcactgtttgctgactcatccttgactttg	0
ggattacaggtgtgagtcaccgtgccttttt	0
ACATTTCCATGGTGATTCAGCTCACTTTCAA	0
GTCTTCTGGTTCTGACTCATCTCTTGGGCAT	0
TCCAACCAAGTCTGAGTCATGGGGCTAGGAT	0
TGCCTGTGTATATGACTCATATAGAAAGGTT	0
CCTCACTGTAGGTGAGTCAGCATGAACTCTC	0
cacctggacctgtgactcacaccactgaact	0
aaaacatctttgtgagtcaccaatacctctt	0
ctgtaatcccagtgactcaggggctgagaca	0
CATTTTCAACTGTGACTCATACTGCGAAATA	0
aatcaataaatgtgactcatcacaaaaacag	0
AGTGACTGTGGATGAGTCAGGAGTTAAGTAG	0
CCTCTGAACTGATGACTAATAGTTAAAACAA	0
CACATGGTGGGATGACTAATGAGTGAAAGAG	0
ACTTGCTAGAAATGACTCAGGCACTGGCACT	0
ggccaggcatggtgactcatgcctataatcc	0
CACTGTCATTGATGATTCATAGCCTGTGGCC	0
tactggttaaagtgactaatagggcaagacc	0
GTTAATCCATTCTGAGTCATTTGTTCTTCTT	0
agagaacatttgtgattcataggaggaggtc	0
agaaaattcatgtgactcactttattgcaat	0
GGTGgggtgtggtgactcacgcctgtaatcc	0
ggccaggcatggtgactcaccacctgtaatg	0
AGCCCTTAGCACTGACTCATACAGCGCCTTG	0
CTTTAACCGAAGTGAGTCAGGTCTTACTGAA	0
ggactacaggtgtgagtcaccgtacctggcc	0
ggccgggcgcagtgactcacacctgtcatcc	0
GTGTTTCCCCTGTGACTCATTCATTTCAGGT	0
taatcagtcttctgactcaggctgattcaat	0
CCAAGAGATGTATGACTCATCTCCACTCTGT	0
CTTCCTTCCCTCTGACTCAGGTCTCACGTCT	0
caccctgagtactgactcatctagaatcatg	0
tcttagtggggatgactcatctctgctttat	0
ctcatatgtgagtgagtcatcttgaacataa	0
AGCAGAGCCTTCTGACTCATAGCTGCTTCTC	0
CTCTAACCCCTCTGAGTCATTCACCCCAACA	0
AGGGCAGGCAAGTGATTCATGGGGCCACCAT	0
tcattttcctaatgactaatgatgttgagta	0
ggtcgggcgcagtgactcatgcctgtaatcc	0
gtatctcctttctgactcagagcctttgtac	0
TTCACGACCTGGTGAGTCATGTGAGGACTGT	0
AGTGCCCTAGGCTGACTAATCTAGGGACGCA	0
CTCTTAGATGCATGACTCATGGTTCTATGCA	0
acacccacaaggtgagtcagcaaatATGGTG	0
CCTTCTAGCTTGTGACTCATCTTTTACTGGA	0
GAAGTTCTGTTGTGAGTAATTTAGAAACTCT	0
CCTCCCTTTCACTGAGTCATCTGAAGAGGGA	0
GAACGGCATTGGTGAGTCATAATTTGACAga	0
gagtagaactgctgagtcatatgataactct	0
gctgaggtaagatgagtaattccaagacaat	0
ggccggacacggtgactcatgcctgtaatcc	0
TCAGTGATCTTCTGAGTCATTCTGGAGTCTC	0
TGTTCACAGGACTGACTCATTGTCCCCCCGG	0
TTCCCAGAGTGCTGAGTCATACctgcttttg	0
GCACAGCTAGAATGATTCATTCACATAACTT	0
TTAACAAATAAATGACTCATAGGACAAAGTA	0
gtggttgaaaggtgagtcatacctagtcttt	0
GCGGGCCAAGTGtgagtcagaagggactggt	0
ACATCATAATGGTGATTCATTTAAAGCCTCG	0
GTGTTGTGTGGGTGATTCATCAGACTCTCAT	0
cccattgttaaatgactcatgactgTAGTGT	0
GGTACAGTTCTGTGACTCACTTCCTGCCTAG	0
ATGGGTTCAGAATGACTAATGGGTATTGCCA	0
caacacagaatatgactaatAAAGAACTTCA	0
gcatgtcttttgtgactaatgatgttgagca	0
TGTACCTTAAAGTGAGTCATCAGAGGCTGAC	0
gataaggggaagtgagtcatgcaggtatctg	0
GTAGTAACTAAATGACTAATCAAATACAGTA	0
ACCCAACCTGGGTGACTCATTTCCACCAAAT	0
GATGACAACTTCTGAGTCAGCACCTTGGTCT	0
tcttaaaactggtgactcatgcctgtagtcc	0
ATCCCAACAGGATGATTCAGCAATTTCCCCG	0
gaaagtatcttatgagtcatctaatacaagt	0
GCGCTCAGTTTCTGACTCACCTCCCGCCCCC	0
GCAGAGACCCTGTGACTCATACAAGCCAAGC	0
ttagtactgttgtgagtcagacatagttcta	0
TCAACCCTGGTCTGAGTCATTATCCTGAAGA	0
tcaggagacttgtgactcagaccccatcttt	0
agagaggtgatgtgactcagccaaggactca	0
GGTGGTTTGTTCTGACTAATGATGTCAGCCG	0
CAAAATGTGGAATGACTCAGGGACTGCTCGT	0
ATGGTGAAGTTGTGAGTCAGATTATGGGGGG	0
GCTCTGTAACTGTGAGTCAGCTGGTTTGAAC	0
TCTTGACACTGCTGATTCATTCCATGCCTAA	0
tgtgaccttggctgagtcatgtaagtctcta	0
ttacttctatggtgactcatggactgaagac	0
TTTGTTTAATTATGAGTCATGGATTACCTCA	0
AGGAACAAGCACTGACTCATGCTCCTCAGCA	0
GCATGAGCATTGTGAGTCAGAACCAGGTGCT	0
tattagtcatgctgagtcatggtgataacac	0
GCTGGCAATAACTGACTCATATTCTTCACAA	0
Actagacagagctgattcatcaagacagggg	0
TAGTGAAGATGCTGACTCATCCTGTTCACTC	0
GATAGCTGAGGGTGACTAATATGTTCATAGC	0
CCTCTCTGGGTCTGAGTCAGCAGGCACCTCC	0
TGGTGTTTGGAATGACTCATCCCCCTTCGTG	0
GTGGTGTCAATGTGACTCATTCGAGATTTTT	0
tatgtttagGTCTGACTCATCTGTGCTAACC	0
GTTACTGCTCTCTGAGTCATAGCTGTTGCAT	0
TTTTTGTGTGTGTGAGTCATCTGAGGTCATT	0
TCTTCCAGAGAGTGACTCATAGTGGCTAGGT	0
AATTTCCCTAAGTGATTCATGAGTTGACACT	0
CACAACAGCAAATGACTCATATGTTTTCAGG	0
TGAAAACTGCAGTGACTCACCGGAAACACTT	0
GAGTGGCAACAGTGACTCAGATATGAAGACA	0
aaatttgagtaatgagtcatcaggtacagtt	0
CATCACCAGATGTGAGTCATCTGGTCTCTTA	0
AAAACACtactgtgactcagattagaacaga	0
CTGATGAAGATATGACTCATAATCAGGAAAG	0
gggctttcttgctgagtcataacatggcaga	0
GAAACAAGACAGTGACTCATCAGAGAAGCTA	0
TGAAAACTGCAGTGACTCACCGGAAACACTT	0
AAAACACtactgtgactcagattagaaccca	0
AAACCAGGGTGATGATTCATCTTCCTGTTCA	0
GAGCTCCAGAGGTGACTCAGCAGTCGCAGAG	0
tccctcctactctgactcatacccctccatg	0
GCTACATGGGAgtgactcagttcattgctca	0
TAACTAGTTCAGTGACTCAGAACATCAATGT	0
TAGGGAAGGCAGTGAGTCATCCCAGGCTGTG	0
ccacccaggaagtgactcagcacaagagaac	0
TTGAAACTCTGGTGACTAATACAGCCCCATT	0
CCATCCTCACTGTGACTCACCCATTTAGTGT	0
tttagctgtctgtgagtcatctgtgtagagg	0
CACTCACGTGACTGACTCAGGCATGTCATCA	0
AATCAGAGGCAGTGAGTCATCCTTGACACAA	0
cctcagcagctctgagtcagctgagtgggga	0
GTACCCATAGTGTGAGTCATAGTGTGGAGGT	0
ACGTTAGATGTGTGACTCATTTCTTTAAGGA	0
CATCCTCTCTGGTGAGTCATTTGTCATTCCT	0
tgtttacatgtctgactcataattatcatta	0
TGTTTCAGGGTGTGACTCACCTGTGAATAAG	0
GTCAGCCACATCTGACTCAGCTCTTCAAGGA	0
TTTCCCTCTAGATGATTCATACAGGTAAATT	0
GTTGTGCCCCTATGACTAATGAGGTGTGACC	0
CATGAGCCACAGTGACTCAGACTGACCAAAT	0
tggcagctgagctgactcatacagagaccag	0
ATGAAAACATAATGACTCATGAGAGTGGTCA	0
ttaaaaacatgctgattcatgcccaggtcta	0
ttgtgaatgcagtgattcattctgttactca	0
GTAAGGTGGCAGTGAGTCATGAACTTGAGTC	0
acaatgtgcaactgactcattaggagtgcCC	0
TTTTCTCTTAGCTGAGTCATGTGATGAACCT	0
aagacgcagttgtgagtcatctgtgttctgc	0
CAATGCAGTTTATGACTAATTGTGGTTACTA	0
TGCAGACTTTAGTGATTCAGGAAATGCCTTC	0
tgaaaacttagctgagtcatttttatttctc	0
TTTTCTCTAGTGTGAGTCATTTCATGTCTCC	0
GGGGTTGCAGGATGACTCAGGAACAGCAGGG	0
tggagtggactctgactcacctgagagtcac	0
acccagtgcagatgactcatcttgttctgat	0
GAAATATAAAAGTGATTCATTTTTTTTTAAA	0
TACAAACTTCTGTGACTCAGAAAGAGAAAGA	0
tgctgtcatcactgactcatttctcttccta	0
attagtgtataatgagtcatgaggacgaaca	0
cccgaggtgaaatgactcataaggggGTGCG	0
CACAAGGTGAGGTGACTCATATGTACATTAA	0
TGTGGGTCTTGGTGACTCATCCTCTTTCTTG	0
TGCCCCTGCCAGTGACTCAGTGCTTTGGCAG	0
CTGCTCTGATACTGACTCATTCAAAAACCAC	0
TCAAGGGCAGAATGACTCAGGGCTTTGGTTG	0
gaaaccaaaacatgactcatgacctcaccct	0
caagagtgatggtgagtcagcctctgccatt	0
cttggctatatgtgagtcacctgtgacacat	0
CAACAGGTATGGTGACTCAGTTGTCGGGAAC	0
caACAGGTATGGTGACTCAGATCCAAACCAT	0
caacatgtatggtgactcagatccaaaccat	0
ATCTTTGGATACTGACTCATTTCAGCCCCAA	0
AAACAACACTTCTGACTCATCACTAGAAAGG	0
CTACTAACAGGATGACTAATCCATGCTTTCT	0
ccagcaagtctctgagtcataccaaaagccc	0
CCTGGTAGGAAATGACTCATTGCCAGTCAGC	0
GACCAATACTGGTGAGTCATACTCCCCATAC	0
ATTGGCACCAGGTGACTCAGCCTTTGAGCCT	0
ACCATGGCTGGGTGACTCAGCGGCTGGCTGA	0
TCCCCGGCATTGTGATTCAGGAGCTGGTGCC	0
GATGGGTAGCAATGACTCATAACCAGCCTCA	0
TGCAAATTTTTCTGATTCATTGTTTCATTCT	0
ACAGAAGTTTTATGACTCATTCTTGGTAAAG	0
AGAATGAGGGGGTGACTCAGAGTGTGACTGA	0
ctcagggcagtctgattcatcatggccctaa	0
GGAATTCACGAGTGACTCAGATGGGGCTCCT	0
ATATGGTATGTGTGAGTCATGTCTCTTTCAA	0
tatctttgggtgtgactcagcacagtctcag	0
TTTGGAAAGAGGTGAGTAATTAAAGACAAAT	0
TCCAAAGAATGATGATTCAGCTCTGCCAGTA	0
AGTCCCAAACAGTGACTCACAACTCAGTGAG	0
CAGATACAAAGATGAGTCAGGCAGAGGCTCA	0
TTGCTGAGCGGATGATTCATTGCTCATGATA	0
CTCTGCTAAAACTGACTCATGAAGAAGACAG	0
CACTTGTTAcagtgattcatatcctggatac	0
cttttttgccagtgactcatcagtcaccaca	0
AGCTAAGATAAGTGATTCATGGGTATGAGTC	0
CAGATGTCATGGTGACTCATACCCATGAATC	0
CTGTGGTTTCTCTGACTCATCCTAATGAACT	0
TTAATTCCAGCATGACTCATGTTTGAGTTAC	0
ATCCTAACGTAGTGACTCAGAGATGGAAAGC	0
gagtggaatcactgagtcatatagtaactct	0
TAACCAAAACAGTGACTCATGCAGTTGAGAG	0
accacatgtgtgtgagtcagacttgaagaat	0
aggaaggcaagatgattcataaactaaacca	0
CAGCTCCAAATGTGACTCATCCTGAGACCAA	0
ttatcaatattctgagtcaggcaagacaaaa	0
GTGCCCCTCGGGTGACTCAGCCAGGCCTGAC	0
tcttcctcaaggtgagtcatagaaactagaa	0
cagacattgaactgactcagtgcaagaggac	0
GTTAGCAAGATATGACTAATACTGTACGTAA	0
TCACAACTGATATGATTCATTTAGCTTTTTT	0
CCCTTATTACAATGATTCATTCACTCCTCAA	0
gtatgacaagaatgactcatttcatgtgatc	0
tacgcctttttgtgactcatagaacataatg	0
AGGTTGGGCAGCTGAGTCATCTGTACTTCCT	0
AACACCTCACTCTGATTCATTTGAGCATGCG	0
GTGTTTGGAGTGTGATTCACCCAGCAGGGCG	0
ACATCATGAGTCTGACTCAGCAGAGCGGAGC	0
AGCAAATGAGGGTGACTCAGGACTTCTCATG	0
ACCAGTCTGCACTGAGTCATATATACTCCAA	0
catgggccctgctgagtcatttcacagctca	0
cagggcccatggtgagtcagcaccaggactA	0
CTCTCCTGGGGGTGACTAATTGGTTAATCTT	0
TCTTTAACTAAGTGAGTCATAAAACCTTGCC	0
ATCTCTTGTGTGTGACTAATACCCATTGCCA	0
gaatgccagagatgagtaatagcggcagaga	0
ggcgaccaggggtgactcagaatggagcagg	0
ggtgaccaggggtgactcagaatggagcagg	0
CAAATGTGAAAGTGAGTCATCAACTTTTAGT	0
CCCACCTTCTTGTGAGTCATACATGAACAGG	0
ttcacctccttctgactcatctctgaattgt	0
TTGATGCACAGCTGAGTCATTCCCTTTGCCA	0
TCAGCCTGGCTCTGACTCACCACCCACACCT	0
AAGTCGTTGCAATGACTCATTTTCATTCTGC	0
TGCATGTGGCTGTGACTCAGTACTGGAGCTG	0
TTCAGAGAGAGGTGACTCATAACAACGATGG	0
GAAACAGGTAAGTGAGTCATCTGTGGCTAGA	0
GTGGCTTCTCGATGACTAATGTGGAGCCAGC	0
TCCTAGCCAGGGTGAGTCATGTCAATCCCAA	0
aagaagccatagtgactcagtccgaatctga	0
gtttgagaggagtgactcattttgaaagaag	0
ttttgtcatttatgactcatgcttttggtgt	0
agtcagaggtgctgagtcataaggatgagca	0
GAAGATCCTAGCTGAGTCATATACTACCTAA	0
GCCGAGATGGTCTGACTCAGAGGTCACCGGA	0
agagatgtcaagtgactcagacacagtctca	0
ctaatactgctctgactcattccttagatga	0
GGGTATGGGCTGTGACTCATAGTCACCCCTA	0
TGAAATTAAAAGTGAGTCATggccggatgca	0
gtgtggaattgctgagtcatagggtaactcG	0
TATAAAGGTTACTGACTCATAAATTCATTAC	0
AATCAGATGAGATGACTCATCTTGAGCAAAA	0
CAGTCAGCTGTCTGAGTCAGCAGGACAGGAG	0
GTGCTTTCAAtctgactcaccttcaaagacc	0
AGAGACAGGATGTGAGTCATCACACTGGCCT	0
CCCTTTCTTCTGTGACTCAGAGCCTGGAGCG	0
TTCctcctggggtgactcagggcctgtggtt	0
CATATGGTTATCTGACTCATCAATTACTCTT	0
CCAACACCTTTGTGAGTCATTGCCCCACCCT	0
TTCCCACGGCAATGACTCATCTTATCCCCCC	0
AAATCCTGCTGGTGACTCATATCCTTCTGCA	0
ATTGCCTGTGACTGAGTCAGGGAGCCTTCCC	0
ctcagtaagaactgactcattttcctaccac	0
GAACGGCCCTTCTGACTCACCCACAATCCCC	0
CTTTGGTATATCTGACTCAGTTGTGTGGTTT	0
TGAAATCTTTGATGACTAATAAGAGTCAAGC	0
ggccaggtgcagtgactcatgcatgtgacca	0
CGTCTTGTGGGATGATTCATCCAGGCTGTTT	0
GTACATAGATAATGACTCATCGTATTAAGCT	0
gagactcagtagtgagtcatgaaatccgttt	0
cacctagaatgctgactcattctcagctcca	0
GGCAGGAAGAAGTGACTCATTTTTCATCAAA	0
TGTTTCTCATACTGACTCAGATGCTACTCAG	0
ACAATGTGCCAGTGAGTCACCACAAGATGGC	0
CAGATTCCTCTGTGAGTCAGGAACATGACAA	0
CATCATTTCCTATGAGTCATCTCATTCCttt	0
TTCTTGTATTGGTGACTAATTAAAATTCTCC	0
ttatttccctgatgactaatgatgttgcata	0
gcATCCTGtgtctgagtcatttcctcatctt	0
tagtgtattgaatgagtcatctgtgtagaga	0
GTGACCTAATGATGACTCATCCCATCCTCCT	0
aatctattcagatgactcatgtgcgagtcaa	0
CAAAATAGCCTCTGACTCAGGTAACTGCATT	0
acttttagggtgtgagtcatatttggtttct	0
GCGTGTGCCTTGTGAGTCATAGTTGGGGTAG	0
GTCTATGTGTGATGATTCATAACTAAGACct	0
TGTTGGGGATTCTGAGTCATCCAGCAGGCTG	0
TTCCCACAGCTCTGACTCAGGTGGTGGGAGA	0
cacattagctgctgactcatactgaccttat	0
ttgtctcattgctgagtcatgtctctttcat	0
GCCACTCAGAAGTGACTCACACGCCCAAGGA	0
ACTGGGGATTTCTGACTCATAGTGCAGAACA	0
GGTCAGGTTAGATGATTCAGCTCCGCAGAGC	0
TCAGAGGACAGCTGATTCATTTGGGATCTGG	0
ACCTTTGTTTACTGAGTCATATCTAAATGGA	0
acaacagccatgtgagtcatcgtggaagctg	0
TAAAAGGGCTTATGACTAATAGTAACTTCCT	0
agtaatgtgatctgactcattttaacaggat	0
agtcatctttgatgattcagctcagacatca	0
aggacacatttgtgattcagggcgtcttcgc	0
GCTTCTGAAATCTGACTCATACTGGCTCCTC	0
tgtccctgactctgagtaatggaggtctaaa	0
ATGGTGCCAGGATGACTCAGGCCCAATCTTT	0
acagctactaaatgactaatggcaatctggg	0
CTGACCACACTCTGACTCAGTCCCACATAGG	0
ATGGCCCCACAATGAGTAATACTGCTACAGG	0
aggtaggctatgtgactcagcaagagcctac	0
TTCCACCACCTATGACTCATCCCATTTCACT	0
CGTGCCAGTGACTGACTCATGATTCAAGAAG	0
ccaaggatgaaatgagTCAtgcattagtcag	0
CAAGGCACAGGCTGAGTCATCAGAACACCTT	0
ACTCACTCTCAGTGACTCAGCAGCCCAGCCC	0
TATTTGGCTTTCTGACTCAGATTCTTCCTGT	0
CAAGAGAGGGTGTGATTCATccctccagggg	0
CCTGAGGAACTCTGACTCATTTGACTGGAAC	0
gcaggtgtcatctgagtcatcagacatctaa	0
CACACACAAAAATGAGTCATCCTCCAAGCAT	0
ggctcatgagagtgactcatagacacagggg	0
ATTTCATTATAATGATTCATTCAGAAAATAT	0
TCTGATGACAGATGACTCATCATCTTGGTCC	0
TCACTAAACCAGTGACTCATGCTCAGCAAGC	0
TCACTGGTTTAGTGACTCAGAGTGGCATCTA	0
AACCTTCTACTATGAGTCATCTAGGATTTTT	0
CAGTCTTAGTACTGAGTCATAGAATTGAGTG	0
agagatgagtggtgagtcatcaccacggtaa	0
gggatataatggtgactcagacagccacggc	0
gcatttcccagatgactaataaggttgagca	0
CTTGGCTACCACTGAGTCATCATTCTCATTT	0
GTTCCTAACCAGTGACTCAGCACCTGAGAGG	0
attttagaagagtgagtcaggaagttctctc	0
ctttcagcctggtgactcagtgttaattaag	0
TAAAACTGATGGTGACTCAGCAGAGAGCTCA	0
CATCAACTTCGGTGAGTCATTTTACTGCTTC	0
TGGGGACATAGGTGACTAATAGTAGGCATTT	0
CTCTCCCACATCTGATTCATCCTATTTTGCT	0
tttcttcccttctgactcattccacactccc	0
TTATAAAATGGATGATTCATATCGTTAATCA	0
ATGGTCTCATTGTGACTCATTTTCTTTACCC	0
CGCTGCAAATGCTGAGTCATTTACTCAGTCA	0
aaatgcaggttctgactcagtaagtcgggtg	0
tggcttcccgtctgactcagCACACCCATAT	0
gcgtcccggaaatgactcatttcagtaatcc	0
GACTCATAGGTCTGACTCATAGTAGGATTTT	0
TGAGTTCACGTGTGATTCAGGCAGGCACAGG	0
AAAAGAAAACAGTGACTCAGAAATTTCCTAT	0
CTGCTAGGCCTGTGACTCACAGATGGTGACT	0
ACTCACAGATGGTGACTCAGCTCCGACTGGC	0
CAGAAACACCTCTGACTCAGAGTGAGAACAC	0
gagacatcctaatgactaatagcaagaaagt	0
CCTCTGGTGGTGTGACTCATAGACTTCCCTG	0
GCTCTAACCTGCTGAGTCATCTCAGCTCAGC	0
gtgttcacacaatgactcatgacacgtttct	0
aggagttaagtatgactcatgtttctagctg	0
ggtctcatctggtgactcagctggggaaaga	0
AGTTCACATGTCTGATTCATTTTAAGAACTG	0
AGTAAAACAAAATGATTCATCACAAGATGGG	0
atagcatgctgctgactcattctgaggctgc	0
TCAGGACTGGTCTGACTCAGTGCTGTGTACC	0
GTGGGTGGGCTGTGAGTCAGCCCATGGTCCC	0
GTCTAAGGGAAATGAGTCATCTGTTTCTCAA	0
AATGTGATGAAATGAGTCAGGTATAGACTTC	0
tttggcccctgctgattcatcactaaccaca	0
ataattattttgtgattcatctgtgttgtgg	0
ATAGAAAAGCCGTGAGTCATGAAGAATTAGT	0
tctacctagttctgactcatttcatcaccct	0
GGACTTCCAGTCTGACTCAGATCCACCCTGC	0
TCTCTGAGCCTGTGACTCAGCCCTGGCCACG	0
aaaacagaaAGATGACTAATAATGTTGGGAG	0
GCACAACCATAATGACTCATCATGGGCCCAG	0
CAGTCAGAAGACTGAGTCATTTGGTAACAGA	0
ggccaggcacagtgactcatatctgtaatcc	0
GGAGGGGAGCTGTGACTCATTCTTGAGTCAC	0
gcactcattagctgagtcatcctggataagt	0
TTACCTTTTAAGTGACTCAGCAGTTTGGGGC	0
GGGAGGGCAGGCTGACTAATCTCAGCACATA	0
agggaatggtgctgagtcattcatgagggat	0
CTTCTGACTGTGTGAGTCAGCTTGCAGGAAA	0
ATCTAAGTTTTATGACTCAGGTATATCCCTA	0
GTGGTTTCCAGGTGACTCATATGAGTAAAAT	0
TTGCATTTGGTGTGAGTCATGAGAAAGGAGA	0
ctgatgagtaaatgagTCAGGGAGTGTGGTT	0
AAACTGGAACTCTGACTCAGAACCGGATGAC	0
gcttttcaCAGATGACTCAGGGAGGTTTTGG	0
TAGTTTGTCTTGTGACTAACCTCATTTCCAT	0
ttaatgtgcatctgagtcatctggggctgca	0
CATGATAGGGAGTGACTCATATCTTTGCTTT	0
agattacagatgtgagtcaccgcactcggcT	0
CCAGCCAAGGGGTGACTCATGCAGGGCAGGC	0
CACGTGCAGAGATGACTCAGGAAAAGGCACA	0
TCCTAACCCAAATGATTCACCACCATAAGAC	0
GAGTCAAGGTTCTGACTCAGGAAGACACTAC	0
TGAGAAAAAAGATGATTCATTCTTATTCTAT	0
TAGCGCCATTTGTGACTCACAGCATGAGCTT	0
TCCCTGCACGTATGACTCATCCCAGAGCATG	0
TCAAAACTGCAGTGACTCACCAGAAACACTA	0
TCTGGTGTCCTATGAGTCAGGACCATCTGAC	0
ttttagtccagctgactcattttaagaaagc	0
atatgccagagatgactcaggcactgAATAA	0
ACAGGTCCTGTCTGACTCATTGACAGCCCTG	0
catgttggtttatgagtcatcttccccagca	0
CCTGTCAGTGTCTGACTCAGCATGTGCAAAC	0
AGctcagtctactgactcatatgtcaatctc	0
tgagctCtgtgatgactaattttaggtgtca	0
AGCAACCTTCTCTGACTCAGCTCCCAGCCCC	0
GCATCCTGCTGGTGACTCAGCGCATCACCAA	0
CTTTATGAGATCTGAGTCATCGCTGCAGGTC	0
TAAAGGAGAGAGTGAGTCATCATTCAAGACT	0
AGCCTTGAGAAGTGATTCACCCCAGGATGTC	0
CCCCTGGACTGATGAGTCAGGATATTTTCAT	0
TCAAGTCCCTTCTGAGTCATAATCAGAGTCT	0
ATCTGAAAGCTCTGACTCATCTCATGCCAGA	0
TTCCTGTTTTTGTGACTCAGAATGCTTTTCA	0
CCACCCCACTAATGACTCATTTTGGATAGAT	0
CAGTGTTTTTGCTGAGTCATTTGAGGTTTTA	0
CTCTGGGGCCTGTGAGTCATGGGCCTGGCAG	0
CTCCACAGGAAGTGATTCACCACTTCAGAAC	0
AATATGCAGGGCTGACTCATTTCACTTTTCA	0
ACACCTGGCAGCTGAGTCATTTGGGGAAAAC	0
GAAGTAGAGAAATGATTCATTCATGGCATGC	0
CACCTAACTCTGTGACTCATATCTGGTCTCA	0
CACAGAGTTAGGTGACTCATCGCCCACAATT	0
ggtatgactatgtgagtaatgaggtataaat	0
tgaggcaaggaatgactcatggtctagctgc	0
TCAAAACTGCAGTGACTCACCGGAAAGACTT	0
TTGTCTGATCACTGACTCATTGTGTGGCCGG	0
TAGGTAAGGATGTGAGTCATCATGCCATCAT	0
GAAGTTAATTTGTGAGTCATGGAGCCACTAC	0
TCACCCTGTTGGTGACTCATGCCCAGACACT	0
tgacagtcacactgagtcataaagagcaaga	0
gggtatctccactgagtcatccctaagtatt	0
ggattacagatatgagtcacggtgcccggcc	0
catttggatgtgtgagtcatggtaGGGCTAC	0
ttgagtaccagatgactcatctctaaagtCC	0
GCAGCTTCATTGTGAGTCACCAGAGTTGGGT	0
ATGTGTGAAGAGTGAGTAATTTAAGGGTGAG	0
AAAAAAGCAAGCTGAGTCATACAGTATCTAG	0
ttgggacttttctgattcataagtcaatgaa	0
ATGAATGTAGTGTGAGTCATAAGACATAAAA	0
AGCCCTCTGAGCTGACTCATCCTCCCTGCCT	0
AGCATCACTTTCTGACTCATCCCCAGCAGTT	0
GCAGATAGGTGGTGAGTCATGTAATGTGACT	0
ccttgaagtaagtgattcaggagaaagtgtg	0
GATGTGATGGGGTGACTCAGAAGAATAGACA	0
TTTACGGTTTGCTGAGTCATTTTACAAATCT	0
TGGCTTCTAATCTGACTCACCCAACTGGTTC	0
GTGTGAGATGGATGATTCATACTCACTCTCC	0
TTTGCTAAGTTCTGAGTCATGCTTCCAGTCa	0
GAGAGAAACCTGTGACTCACCTCGCCTCTCA	0
TACATTCCCCAGTGACTAATGGTCTCAAGAG	0
GTTACACTAGTATGACTAATCCTTTGTAAAT	0
ctctgtttgagctgagtcattcattgtttcc	0
CATGAAATTGTCTGACTCATTTGACTGCAAG	0
GCTAATGGTCGGTGACTCAGCTGTTTTCTGA	0
AGTCCCTAAAAGTGAGTCACCGTGATTATTC	0
actgcaggactgtgactcataagataaggga	0
AAGACTTCTCTCTGACTCATAGTCAGCCTCC	0
GGCCACTGGCAGTGACTCATGGCGGGCCTCA	0
AAGAGAATCAGCTGACTCATATACTGGTCCT	0
TTAGCGTGAGTCTGACTCATATCCCACATAC	0
gcatttctctaatgactaatgatTcagagtg	0
AACATGACAGTGTGACTCAGCATTGGTGGTA	0
GTGAGCAACGTGTGAGTCATGTGGGATGGGA	0
GCGGGGCGCGGCTGACTCAGCTCTCCCGGGC	0
CACGGGCAGCTCTGACTCACCTCCCACCTCG	0
ttgacttagatgtgagtcagctgtgtgtgca	0
TGGTGGGGCTAGTGAGTCAGAGAAGATGCTG	0
GCAGAGTGAGAATGAGTCAGGTTCTCTCCAG	0
CACTTCCCACACTGACTCATGCCCTTGGCCC	0
ctgcttcctctctgactcaggattggatctg	0
ATCAGGGAATTATGACTCATAGGAGCCACCA	0
TATAGAATCAGCTGACTAATCTCCTGGGGCT	0
AGGGATGGTTCGTGAGTCATGTGGTCCTGTG	0
cttctctgactctgactcatgcttctcgctt	0
ACAAAAGCTGAGTGATTCACCTGAAAGAATT	0
GTTGAAATGCGATGATTCATCGGTCATCACC	0
gactacaatttctgattcataacccgGTGGG	0
agattacaggtgtgagtcaccgcgtccggcc	0
GGACAGGACAGGTGACTCAGAGCAGACTCCT	0
gagcacctcctgtgactcagaccctgcccag	0
cttcttactgggtgagtcattgcctcctctg	0
CTCGGCCCTCTGTGACTAATGCTTAATTACA	0
CCTTTGGCAAAGTGAGTCATGAGCCCATAGC	0
GAGTGCCTGAGATGACTCATCAGCTGGGGAG	0
gtcaCACCATAATGACTCATATTTTATCATC	0
gtcactctgcaatgactcatcacaattctca	0
taaaacccagagtgattcataactttatgaa	0
GGAAGTGGGAGCTGAGTCATTTGATGTGTTT	0
atctcagatcagtgactcagcctctctgtgc	0
tctgggtggctgtgactcagagtctcttgtg	0
ccctgaagcagatgactcaggaaagtcatgc	0
CCTAGGAGATTGTGACTCAGATGACACTTTC	0
CGGGGTATTTTCTGACTCAGAACAGCAAAAG	0
CCACAATGTCTGTGACTCAGTATCTGCTTGG	0
tcaaagaacagatgactaatcaacggctagc	0
gtttacatgaagtgactcaccaaggtgcaca	0
TTACACTGAGTCTGACTCAGAAAGATAAATG	0
AAGCATTCAGAATGATTCATGCTGCACCACC	0
catgtgttttgatgactaattgtatgtggta	0
TCTATCCTCCAGTGACTCACTCTCAGGCAGG	0
GGGGAACTAATCTGAGTCAGCGACTGAAGAA	0
ACTTCCTGGAGGTGACTCAGCGAGACAAGCA	0
agagaggttatgtgactcacttggggccgcc	0
GCAGGTAGGTAATGAGTCAGGTCACAAAGGT	0
gttgaaggcttatgactaatcaagtaaaata	0
ggccgggtgcagtgactcatacctgtaatcc	0
gtgtttcactgctgactcattcttgaattct	0
cagtgagcaGTCTGATTCATCTGTCTTCTTC	0
agagactatgtctgattcattccccagggta	0
TAAACTTTACAGTGAGTCATTTCCTGAACAC	0
gcagagaggttctgagtcatctttctactcc	0
cctgacctcaagtgagtcatccgcctcggtc	0
CACCTTTTCCGGTGAGTCAGCGAGTTTGTCT	0
gaccaagaataatgattcattagctgggCCA	0
ttccaccacctatgactcatccctctagttt	0
GCTTCCCTGGAATGATTCATTTCACATCGAG	0
TGCAGGTGCCTCTGACTCATGACTTCCTCTC	0
TTACCCCAGCAATGACTCATAAAAAGGGCTC	0
TCAAAACCCCTGTGATTCATTTGGAGAGCCG	0
GTCATTTAGATGTGAGTCAGATGGGAAAATT	0
GGTGCAGGTGGGTGACTCACCTGAGTGGGCT	0
TATCATGATCTCTGACTCAGCCTCCAAGGCC	0
AGTTCAGCATTGTGACTCAGTAATTACAGAA	0
taatgtgcaatgtgactaatgttgctcagct	0
ATTGTATTTTGGTGACTCATTCACTTAGTTT	0
TGCGTCAGGCTCTGACTCATAATGAGAAACA	0
TCCTTATGTTTGTGATTCATCTGTGGCTCAA	0
TCACAGAACTGCTGATTCATCTCACTTGCTT	0
GATCGATGGCAGTGACTCACACCAGATCTTT	0
GGCCCATATGGATGACTCATCTCTAGGTGTT	0
agcaccatctactgagtcatagcccaaactt	0
CTTTCTGATGTGTGACTCAGATCTGTGTTTA	0
TAACCACTGTACTGATTCATTCAGAGCCATA	0
ttaaggctgtaatgagtcatgattatgccac	0
CTAATGATCTGATGACTAATTCAGTTCACAA	0
CTTTCAAGGAAGTGACTCAGTAACCATAAAT	0
CAACTAAAGCAGTGACTCATTCACCATAAAA	0
TCAAGGCTCCACTGACTCAGGCTGCTAGAGC	0
GGCATGGCCCGGTGACTCATACTCAACTGGT	0
CACGTGTGTGTGTGACTCACACTCAAAGATT	0
CCGGGGTGGAGCTGAGTCATCTGTCCCTGGG	0
TAATTCTCACTGTGACTCACTTATGTCATAC	0
GGGGAAGCAAAGTGAGTCAGGGCAGGAAATC	0
CTCCTCTGCTTCTGAGTCATTTTCTGGTAGA	0
GCTGCTCAGATGTGACTCAGACAGTTCCACC	0
cctggctgaatatgactcatttaaacccttg	0
TGGGCTGGGCGCTGAGTCATGAGGCTGTGGT	0
GATGCACAGAGCTGAGTCATTTTGGGATACC	0
GTCTCATCACTGTGACTCATCCTCCCCCCGG	0
GGACTGGCAGAATGACTCAGGCTTTCAAGTA	0
CAGTGCAGAGGCTGACTCAGCTTTTTTGCGT	0
CTTTGAGAACTGTGACTCAGATTAGGTTTGG	0
aggctttcgtggtgactcagaagacatgtgc	0
TAATGTTCAAAATGACTCAGGAGAACGAAAG	0
TTCACGTTCAAATGATTCATGCTTTTTGTTA	0
TCCCAGCCCATCTGAGTCAGGAAGGTTGGGT	0
CAGGGAGGGAAGTGACTCAGTTCACCCAGGA	0
AGTCATTCCTACTGACTCATAGCAATTCGCT	0
ttatactttctctgactcagttctataatta	0
AAACCACAGCGGTGACTCATGTCTAATATGT	0
GGCACGTACGGCTGAGTCATCCAAAACGCTG	0
GCAGCTCACTGATGATTCATTTTATAAATAG	0
CACCTACGACTCTGATTCATGGTCTGGTTAT	0
TGGTTATGATTATGATTCATGGCCTGTGAAG	0
CCGAGATGGCTCTGAGTCATGGCCCCTGGGT	0
TGGTTTGTACACTGAGTCATCCATGTTTGAC	0
AAATACAGTGGGTGACTAATTAATAATTACG	0
AAGGATAGAAAATGACTCATTCACTATTTAC	0
GTGGCCAGTCAGTGAGTCAGAGGCATTGCTC	0
GTGGCCGGTCAGTGAGTCAGAGGCACCTGCT	0
CACAGTCAGGTCTGAGTCAGGGACCCGTGGC	0
gcatttcctgaatgactaatatagtttagca	0
TTTTTCTGTAACTGACTCATCCCATTGGTTG	0
tgtgatttgctgtgactaatgtaatacagtg	0
aaacagcagaggtgagtcattgtgacagaga	0
AGGTGGGAGAGGTGATTCAGGAcagtcgttc	0
CTACCTCACGGGTGACTCAGTCCTTCAACAA	0
GAGGTTATTCAGTGACTAATTTCCAAGGGGA	0
CAAAAGTACTGCTGACTCATCACCAACTGCT	0
AAACCCATTAAGTGAGTCATTTTATGCAACA	0
AACCCGATTCTCTGAGTCATGTTTCTACCTA	0
AGGCACGCTGGCTGACTCAGGATATCCACTA	0
CCTGGGCTCCAGTGACTCATACACTAAATCA	0
ACACACCAAGAGTGACTCATTGTCTTAGTCA	0
AGCTGTGACTGATGACTCATCAGGTGATTTT	0
CTCTGGGGAAGATGAGTCATGCAGCCACAAT	0
CTTGTTTGGGTGTGATTCATGGACTGTCCAG	0
ACAAAAATGGGCTGAGTCATCTAACCAGAAA	0
CACATGTCAACATGACTCATGGTTGGATTGC	0
TGAAACAGGAACTGACTCAGCCTCAGCAGCT	0
GTCATAGCCAGCTGACTCAGCCCCTAAATTA	0
TGAGTTCAGAGCTGAGTCATTTTTGGGTGAG	0
TGTAGTTCTTGATGATTCATCTGGGAAAGCA	0
TTATAATAATGATGATTCATATACTTTTTTG	0
TAGTAGCTTTTCTGATTCATGTGGTCCAAGG	0
GACATAGGCAAATGATTCATATATAAAGCTA	0
atttcctttctgtgactcacaacccacagaa	0
GGCCTCTGCCGGTGACTCACCGCCATCACCC	0
TACAGGCAGGGGTGAGTCAGCTGACCCAGGA	0
ATAATTATGCAATGAGTAATATGTGGTTAGT	0
GTCTGTGGTTTCTGAGTCATGAAAGGTCTAC	0
gtcctagtactgtgagtcatagctccttcct	0
GGGAAATCTTGCTGAGTCATCCTGGGCCCAT	0
GCCGCAGCCAAATGAGTAATCACTAGTAATG	0
ATTGAGAATAGCTGAGTCATTATGGAGTTCT	0
AAAAATAGAGTGTGACTAACCAGTTTCTGGT	0
CTTATATAGGGATGACTCATCATTCAGCACT	0
ttgagcaaatgatgactcatgaatcaggcag	0
ccaaaccagaagtgattcatgagctctactg	0
ggacaactctgctgagtcatttcagctccac	0
GAATGTTCGCAATGACTCAGGTAGGTGTAAC	0
TTAAGCCACAAATGACTCATCACCAACCAGG	0
TCTGTGCTGTACTGACTCATCATCCCGTCTC	0
ATGAATTTGTGCTGAGTCATTCATGATTTCA	0
gcatttccctaatgactaatgatgctagctt	0
CCCGGTGGACTCTGACTCATTTCTTTCACTC	0
gagctggtaaagtgagtcatcattcactgtg	0
ACCACATCCTAATGAGTAATGAGGGTTACAT	0
AACAATAGAATGTGACTCAGCTAGGTAGTTG	0
aggaagaaactgtgagtcatttgctgttact	0
cagaccagacagtgactcagagcaaccacag	0
aaatgctcactatgactcatcattagagaaa	0
TGCCCTTCCTGGTGACTCACCCCAGAAGGGT	0
TAGAGTCCATACTGACTCAGCTCCACTACTG	0
CATAGCCTCTTCTGACTCAGCCACCCAGTAG	0
ATGAGCCGGGACTGATTCATCCATTCTCAGT	0
GGCTCCTTAGTCTGAGTCAGCCTGGTGGTAT	0
agaagcagggggTGATTCAGGGAAAGTACGG	0
TGTAAGATTTTGTGACTCAGTGGGCCTTGCT	0
ttaatggGGTGATGACTAATTGTCACCACAC	0
AGAATCACTGTGTGAGTCAGAAGATTTGGGC	0
ATATTTCTGTGATGAGTCATGTTGCCACCAG	0
agaagcttacaatgactaatcttttgtaatg	0
agtgtggcctagtgactcatagctcgtacat	0
TAACTGGATCTGTGACTCATCTTGTGAGTCA	0
tgtaggactttgtgattcattcaggtcaatg	0
ATCTTCCAGCTCTGACTCACCGTGAGCTTGC	0
aattttccctgctgactcataacccagtgag	0
ATGGAGCTCAAGTGACTCAGACTCAAAAACC	0
GAGTCAGCCTGGTGACTCATCCTCCTCCCAG	0
GATTCCTTGTGCTGAGTCATAGCGTAAACCT	0
aagtgataacgatgactcatcttgaaacagg	0
TGGACACGAGGATGACTAATCGCTGCTCTAT	0
CCTGTGGAGTTCTGAGTCATTCTGGCGGGTC	0
GGGGGCAGCATCTGAGTCATCCACCCAGCTG	0
TCTCCCCACTTCTGACTCAGCCTTCCTCCAT	0
CCACCTACGAACTGACTCATTTTGTTTCTGG	0
TGGAGACACAGCTGAGTCATGGGGGTGGGGA	0
AAAAGCCTCAACTGACTCATGCTAGGGCCTC	0
gATAGTGAAGTCTGAGTCATTTCTATTTGTT	0
CAAGCTCAAGTGTGACTCACATTTCTACTCT	0
GTAGCGGTCAAATGACTAATGCTCTGACTCA	0
AGTTTCTGAAAGTGAGTCATGTTGACTTTCC	0
ACCACATCCTAGTGAGTCAGAATTAGAGGTA	0
ttaatgaccctgtgactcatctacttcccct	0
ACCAGCACAAAATGACTCATAACAGGTCTGC	0
TCAGGGGTTGGGTGACTCAGCGGAGCGAAAA	0
tattgccaggggtgagtcattttactgatca	0
ATTGAAAGTTTCTGACTCAGAACAAGCATCC	0
GTTCTTAGAAAATGACTCATTCAGTTAGGCA	0
CAGCTTTTTTACTGACTCATCTTCAGACTCC	0
CTCAAGTCTTTCTGATTCATCAGGGAGGCAG	0
agttggcataaatgagtcaggctggttgtaa	0
GGAGCTAGGGACTGAGTCAGGCTCTCTGTAA	0
GGCTGGGTCGAGTGAGTCATCGGCCCCCTCT	0
agacatgctgagtgactcacttcatacttgt	0
TCCAAGACACAGTGActcatccatggaatgg	0
CCCATGGTGAACTGACTCAGGTCCATACTGC	0
CCAGCTGTGGGCTGACTCATGCAGCCCCGCG	0
GCAGTTTCGTTGTGAGTCAGGCCTGCTGAGA	0
ccccagagtttctgattcattagcactgggc	0
CTTCCCTAAAGCTGACTCATGAAAGCAAACC	0
CCGAGCTCGCTGTGAGTCAGGCCGACGGCGG	0
CGTCAGCCACTCTGACTCATTCACTTTGGGC	0
CGTGCCTACCAGTGAGTCATCGCTTAGGGCC	0
AAACACAGACAGTGACTCAGGTGGAACATTC	0
TCAGCCTGGTGCTGATTCACCTATAATCAGC	0
GTTTTCCCATTCTGATTCATCAAACACAGGT	0
CTGTGTTCTCAGTGACTCACCCGAAACAGAT	0
TTAACTTCTAGCTGATTCATTTGTTGTCAAA	0
CTGAGCTGAAAATGACTCATACAGAAATCTC	0
TTTAGGGACAGATGACTAATCCTTCAGCTCA	0
TTGCCTGCTGGGTGACTCAGCTATGGGCTAC	0
TAGTGTCTCCGGTGAGTCATGGCCGCTCTCC	0
ATGAAACTAGAGTGAGTCATGTATTCACAGC	0
AGTGAGGAGAGCTGAGTCATTCCACCACATC	0
GGCTCAGCACTGTGACTCACTGGTGCCACCA	0
ATCAGCCCAGTCTGACTCATCTCTGTTATGC	0
AAATAATGCCTCTGAGTCATCCATTAACCTC	0
gagtcttaaaactgagtcataggaggaacag	0
AAGGGTGAGCAGTGACTCATGGTTTACATCC	0
gagatttctatctgactcatgcctgagaaat	0
CGCCCACATTTCTGACTCAGAATGAACAGGG	0
CATGTGGTATGATGAGTAATAAGATTAAAAG	0
ACACCATGGAGGTGACTCAGAGGAGACAAAG	0
tgcaaagcaaaatgactcatttgacacctgt	0
cacatcccatgctgagtcatttatgtacttt	0
ATTGATTGGAAATGACTCATTTGTCAGGGTT	0
ACACACAGTAGGTGACTCAGGCCACCTGCCC	0
gagtgggattgctgagtcatataagcataca	0
cATGATATAGTGTGACTCAGAGAGGTTAATT	0
CAGGCTGCGAGGTGACTCATCCTCCAATGCC	0
GAGGCATCACAGTGACTCATACCAGTCATCA	0
aagaccacactgtgagtcaccaggaaaggag	0
CCTCAGTTCCAGTGACTCAGCAGTTCCCCTC	0
AGCAGCAATGGGTGACTCACCCCTTGGCAAT	0
gttagcgtggggtgagtcatgaggtcaaggg	0
GCTTGATGCGGCTGAGTCATAAGACCTTTCT	0
TGTGTTGGTGAGTGACTCAGCGCTTTCCTGC	0
ACTCACCTTATCTGACTCATCTCTCTCCTCC	0
TTCTGGTCTCTCTGAGTAATGATTTGACCAA	0
GGTGCCTGGATGTGAGTCATCTCTGAACCAG	0
AATGGAACAGGCTGAGTCATTCCAGTCTCTT	0
TAATAAGGGGAATGACTAATATTACCAGACC	0
GGTGGCAGGGGGTGACTCAGGGTTTCAGGTG	0
TTCCTGGGTCAGTGACTCATTTCCTGTCCCA	0
gcttttgtctggtgactcatatctccctggg	0
gcaggcccaggatgactcatcttccagcatt	0
CTGTGTTAAGAGTGAGTCACCTCGGGGAATG	0
CCATGCCAGGACTGAGTCATAGAAGGGAAAG	0
ctttcgcacatctgagtcatagtatgcaaat	0
ACTTGGGGGAAATGAGTCAGGTCTTGTGAAG	0
CAGAAAGGCTAGTGAGTCAGACCTAAAGAGG	0
CATGACCACTAATGATTCATGGTTGTGAGCG	0
ACATGAAGAAGATGATTCATTTGTTCCCAAG	0
CCGGGCCTGCTCTGactcattcatccactca	0
ggtgtagtcaggtgactcagttctgaccaat	0
gatttttagggatgattcatcacacaggcat	0
ATTTTTTATGGCTGACTCATGTCTGGAGGCC	0
ACAGGAGTGCGGTGACTCAGCCAGGGGCGGG	0
CAGGCATCTCTgtgagtcattcatctctctg	0
ccactgcctcagtgactcacccataaccttc	0
accctaaggcactgactcagaacccacattt	0
CTGTGTGGCCTGTGAGTCACCAGCGCCAGCC	0
GGACCGCAGCACTGACTCACCACACGGACTC	0
CTTGATTTGGGATGATTCAGCTACAGGCAGG	0
aaaaaggtgatgtgattcaggaccacaagcc	0
TCCTGCTCGCACTGACTCATCCCGCAGCTGA	0
CTGACGCACATATGAGTCATGGGtccatgca	0
TAGCACAGAAAGTGAGTCATTCAGTGTTGGG	0
AGAATGAGGTACTGACTCATTCTCTGGCTCC	0
AGAGAAATGAGGTGAGTCATGTTTGGTTGTG	0
TCTCCACTGGTCTGAGTCATGAACTTGGAAT	0
CCCCAGATTTACTGACTCATCCCAGGGGTTG	0
TTTGCTCACATGTGACTCACAGCTCCCATAA	0
TGTGTCTCTGGATGACTAATCATCTCCAGAG	0
CTGATGCACCTCTGAGTCAGGTCTCAGGGAC	0
CAATCAACTGTGTGATTCatttgttcattcc	0
GCCAGAACAGAATGACTCAGGTGGTCTGACT	0
gttggttagaagtgagtcatgaggtctagcc	0
AGCTCAGCTGTCTGATTCATACGCTGTATTG	0
ATGTGCCCCTTGTGAGTCAGGGCACCAGGAG	0
ACGCGCTCTTGGTGACTCACCAAGTGAGTCC	0
AGGAGCTTGAAGTGACTCAGGGGACCTGGCG	0
CATGTTCTGGACTGAGTCATAAAGTGCAGGC	0
TGGGAGGAACTCTGAGTCAGGAATTTGGTAA	0
agagaggctaagtgactCAGAGACAAAGGAC	0
ACGTTCCAGCTGTGACTCATTGCAACTACTG	0
AAGAATCTTAAGTGAGTCATATTTGAAGAGC	0
GCCCCCTCCAACTGACTCAGCCCGCCCCGCG	0
GTTGGCCCCTAGTGACTCAGCTTCCTGTGCA	0
GCGTCTCAGGTGTGAGTCAGGGAGGCCGCCC	0
TTTGCACCACAATGACTAATTCTAATCTCCC	0
AAGAAGAGCCGCTGACTCAGCCCTTATTTGG	0
TGAATTCACTGGTGACTCATTTGTCCAGACC	0
tctgtctgagtctgactcagtctgttctttt	0
CAGTTTCATGTGTGATTCATATTTCAGACTC	0
CTGCAGCCCTGGTGACTCATGACCCAGTCCT	0
GTAGACATCATATGATTCATTTTTTTACTAG	0
TGGTGTAGACGGTGACTCATCTCAGGTGATG	0
TAGGCTGTGATGTGACTCATCTGCgagtcta	0
CCTGTGATCTGCTGACTCATGCAGGAGCATC	0
CTACTTCCTGTCTGAGTCAGGCGCAGGCCCC	0
AACACTAAGCGGTGACTCAGAACCAACAGAA	0
AGACTCTAGGAGTGAGTCAGGGCAGATTTTT	0
TGCATGAGCTGGTGAGTCAGCAGCAGCAGGG	0
TGAGGGAGGAAGTGACTCACCTCAAGCCCAG	0
gtgaCGATATTGTGAGTCATTACTTCTAAAA	0
tcccccaaagactgactcatgtcctaagccc	0
ttcccctctaggtgactcagattcaacatct	0
CAGGAAAAATTCTGACTCATCTCAATGCAAG	0
CTCGGCTCTCTCTGACTCACCCCTTAGAGCC	0
gccatcacaaggtgagtcattctcagttatg	0
TACGGGATTCTCTGACTCAGAACTCACAGAC	0
GGGGTTGGAGAGTGACTCATCTCCCCACCAA	0
CCCGCTGAGCAATGACTCATTTCCCCCTTTG	0
GAAGGAAGGAAATGAGTAATATTTAACTGCA	0
TCAACTGTTAACTGACTCATAGCAAGTAAAA	0
AGAATACTCATGTGACTCATAGAAAGAAAAA	0
CAACTCTGTGTCTGACTCAGCGCCGGGGGTA	0
CTACCTTCGTTGTGAGTCAGACACATTCTCC	0
TCCCTTGCCTTGTGACTCACAAAGGCCTGGC	0
GGCACACAGTGGTGACTCAGCTGCTGATATA	0
TCTGAACAGCGCTGACTCAGCAGGTGGGGCG	0
CTTCCCAGGAAATGACTCAGGGGGGATGACT	0
aaagagacatgctgagTCATACTTGTGCTGG	0
gggtaggcccagtgactcatgttcaagaggc	0
GGCCCTCTCTGCTGACTCATACAGCAGCCAC	0
TCTCGGTAGAAATGAGTCAGGAGACTCCACT	0
GTTTGCCAACGGTGACTCAGATGCAGACCAT	0
CCACAGAAGTACTGACTCAGAGGTTCCCTTC	0
CACGAGGCCATCTGATTCATATGCCCCAAAC	0
actacaacactgtgagtcaggtgctaaacca	0
AAGAAGTGAAACTGACTCAGGTTCTCAGAGT	0
TTCACTCCGCTGTGACTCAGAGCGCTCCGGG	0
ACCCCAAATTTCTGAGTCATTTAAGTAGAGA	0
AGCAAAATGGGCTGAGTCATTTCTACCCCCG	0
CCTCTATGTCTCTGACTCAGATCCAGCCACA	0
tatgtttccttctgagtcagGGCTACCACAA	0
CTGAGGATTTGGTGACTCACCAGGCTCACAC	0
CATTTCTCTTAATGAGTCATCACAGCTAAGT	0
aatacagagggctgagtcatagcatctcttc	0
AGGCAGCGGCAGTGAGTCACGAGGCCTTTGC	0
CTGAGAGTGCAGTGACTCAGCCCTAAGAGGA	0
ggattacagttgtgagtcaccgcgcccagcc	0
ACCACAGCCGTGTGACTCACCCCGTCTCAAG	0
TTGGTCATATTCTGACTCAGGATTCCTGATT	0
GATGGTAAGCACTGACTCATTGCCTCCTTCT	0
GTTAGTAACAGCTGATTCATAATCAAATAAG	0
cagctctactagtgactcatttgtctgatca	0
ACTTTCCCCCACTGACTCATCTTCCCACCTC	0
CACGCGCTGTTATGACTCATTTGGAAGCCAC	0
CACCTTGAGGTCTGACTCATGAGAGCAGATG	0
ctccgagcccagtgactcaggacacactgcc	0
CCAGATGGGAAATGATTCATGAAAACCAAGA	0
ACTGACTTCCACTGAGTCATCCCTACCCTGC	0
TGGCCTCAATGGTGAGTCATTCTCTTTCCGT	0
TAGCAGAAGATGTGACTCAGACTGCCTCTGG	0
TCAATAAAAGTCTGACTCATAGAGACGTGTA	0
ACCTGGGTTGAATGACTCATCTGAAAAAGGG	0
gtggggaactagtgactcagagtggttaagg	0
AAGTAAGAGTTCTGACTCATGTTGGGATTTC	0
GTCCTAGGAGAGTGAGTCAGGAATCCAGCGA	0
ctcacaggtgagtgactcacacaccggaaga	0
GTTTCTTTTCTCTGACTCAGGATTCTGAGAA	0
GTAGTCTCCAGCTGAGTCATCCTGTTGAGCA	0
tgggttactgagtgactcatgaaggaaagcc	0
gAGTGGGGCTTGTGAGTCATAACCTCCAGTG	0
TCCCCTGAGCAGTGACTCACAGATGTAGTTT	0
ccacccaggaagtgactcagtgcaagaagac	0
ttttgcatgtgctgactcatttgttactcat	0
TTGAGCAGATTGTGATTCATTCTAAGGTTTT	0
cggctctgtcactgactcattgtgcaaccta	0
GGTGGAGCTGAGTGACTCACAAGATGAGTCA	0
GGGAGAAGGAGCTGAGTAATCACAGGATTAC	0
TTTTGGGGTCTCTGAGTCAGCCTGGTGACTC	0
catggctgcctgtgagtcatcacaagaccag	0
TAGAAGGTGGGCTGAGTCATGGGGACTTCCC	0
AGCTGGTGAGAATGAGTCATCGAAAGcaggg	0
GAATAGCTGCGCTGACTCATTCCCATTCTCG	0
GCTCCCAAGGTCTGAGTCATGAGCCCATGGG	0
AATGAGTGGTGGTGAGTCATTGCAGCTCGGC	0
AGAGCTCCTTGGTGAGTAATATCCTGTCTGC	0
GCCTCTGACCTGTGACTCAGCACTTGATTTC	0
TACCAAGACGAGTGAGTCAGAAGTCTGAACC	0
GAGACTCCTTAGTGAGTCATTCCCCGAAGTT	0
AGCTTGCAGCTGTGACTCATTTTGGCTTAGG	0
TGCCATTTTTGGTGAGTCATCTTAGGCCACC	0
AGTAGTAAGAAGTGACTCATTGCTTTAACTC	0
AGGCAAGACATATGACTAATGTTTCTGAGTA	0
GACTAATGTTTCTGAGTAATGTGAAAACGTT	0
AATGTCTCAATGTGACTCATTCAAAGAGGCT	0
GTTGTTGCACTATGATTCATTCACTGTTCCC	0
AGACAGGGGCAGTGAGTCATGTGAGAGATAC	0
ATTTGCTTCTTGTGACTAATTCTGGGCTTCC	0
CCAGGAGTGAGGTGACTCAGCAGAGCACTCC	0
TCCCTAAAGTGGTGAGTCATTCCCAACTCTG	0
TCCGTTCTCTAGTGAGTCAGATACCTTTGCC	0
GATTCTGTGATGTGACTCATCTTGCTGCTTC	0
TGGGAAGGAAAGTGATTCATGCAACCCCACG	0
GCTCAGCCAGAGTGAGTCATATCTGTATCAG	0
CATTCCAGGATGTGAGTCATAGTGAGAAGCC	0
GCTGTCTAGATCTGACTCAGTTAAGTAGAGC	0
TCTAAACTGAGCTGACTCATGTGAGTTTCCA	0
ctgaatatagaatgagtcaTCTGGGGCTGAG	0
CAGAGTGATAAGTGACTAATGGGTACTGGAG	0
ATATTTGGGGAATGACTCATTTCAGTTCTCT	0
TGCCCTTTTAACTGAGTCATCTCCAAAAAGG	0
ggaggggtgaactgactcaggtcaaaaacgg	0
TTTTCTTAAAGGTGACTAATTTGCAAATTAG	0
CTAAGTCAGCTGTGACTCAGCCTGGCAAGGG	0
CTGTTATTGCTCTGAGTCATACCTGCCTTCT	0
GATGCCCCGCTCTGAGTCATTAGTGTCTCCG	0
ctggctcccgagtgattcatgaatctgaaaa	0
CCCACCCTGCtctgattcatgaactagtttt	0
AAAGAGGAAGAATGAGTCAGGCTTGCCCCAC	0
TCCTTAAGAATGTGACTCAGCGTGAGTGTTA	0
AACTCAGGTGGGTGACTCAGAGACAGGCGGG	0
ttgatcaaagaatgattcattatcagatcgc	0
CCTTACTTGAGCTGACTCATAACGGAGCCCA	0
ACCCCCGCGTCATGACTCATGCTGTTTCCTG	0
TCAAGGCCAGGGTGACTCAGGGTCCTGAAGT	0
agcagatgcttgtgagtcagaccttgaagga	0
TGATTCAGACTCTGAGTCATTCTACGGCACC	0
TGTCATTGACTGTGACTCAGATCTGCCCTCT	0
TGTCATTGACTGTGACTCAGCTCTGCCCTCT	0
agggatcgtgtctgactcagcctgcttcccc	0
ggttgggctctgtgatTCATAGTTGCAGATA	0
cttcatgtagagtgagtcatttagcccttgt	0
ATGTTTCTCTCCTGAGTCATGCCTGGGGCTG	0
ttacagctgaagtgattcatgttggTCACTA	0
GAGGGGAATGAATGACTCAGGGCCAACTGGT	0
ACCTCATGATGGTGAGTCAGCAATCACCAGC	0
TGCAGGTGTTGGTGACTAATTCTGACACTGA	0
GTGGTGTCAGGCTGATTCATCCACTGAAGCC	0
aaatagaaaaagtgagtcataggaggcttaa	0
TTCTGCTAAATATGACTCATTTTAGATATGA	0
agattacaggtgtgagtcaccgcacccggAC	0
CAGATGCTGTAATGACTCATTCTGTCTGCAC	0
ACCAAGTGAGAATGAGTAATGGTTTGCTTCT	0
ggccaggcacggtgactcacgcctgtaatcc	0
CATATTCTGAAGTGAGTCATTGGCCTTTCTT	0
GCATTCTCCAGGTGACTCACCAGGCAGGCCA	0
gacttgtcttgctgattcatttgtctgttgt	0
GAATCACTGGGGTGAGTCATCCCTTGCAGGG	0
AGGTGGCACTACTGAGTCAGGGAAAAAAGGG	0
GAGGTGTTAAAATGACTCATCAAGTTATTGC	0
TCATACAATTTGTGACTCACTTCTTGCCCAA	0
ccacagccatgctgagtcatttatgtacgtg	0
agaagacaaaggtgagtcatcagacaaccac	0
ATTTGAGTCAACTGACTCATACCTCAGaaca	0
acttaacagaagtgactaatgaagtgaaagg	0
TAAGAAGCTTGGTGACTCAGCCTCAGGGGCA	0
AGAGCACTGATGTGAGTCAGGTCCCCAGGAT	0
TGTTTCTTTTTATGACTCACGAGGCAACGTT	0
CGCAGGGCACACTGACTCAGCGGGCGGGAGG	0
CCCTCTAGAATCTGAGTCATCTCTTTCAGGA	0
TCTGTAACCTTGTGAGTCATCTTTCATACAA	0
TTTTTCAGGAAGTGACTCATTTTAGTAAAAG	0
TGAACAGAGCGGTGAGTCATGCAGTCCTGTG	0
TGGGTCCCTTGGTGACTCAGGCCCAGCCCAG	0
CTGGTGAGATGCTGAGTCATTTAGTTTCCAG	0
CGAAAGCAACAGTGACTCATGCGGCTTTCTA	0
taATGGTATTAGTGACTCAGCTGTTGCTTTC	0
AGTCAGCAAGTCTGAGTAATGCCTGTCAGAG	0
TCCCCATGTGTGTGATTCATACTGGGTTTCT	0
ACCCTTGACCTCTGACTCATGCATGACTCAA	0
AGGGCTTGGCACTGAGTCATTCACACTCCCT	0
gcgtctaacttgtgactcattactggacagt	0
tggggtgggagatgagtcaggtggtgggcca	0
AGACTGCTACAGTGACTCAGCAGCTCCCGGC	0
CTTGGACCACAATGAGTCATGTTTCCAGTTC	0
TTCTTTGTCAAGTGAGTAATTCCTCTGACAC	0
GGACCAGCCCGGTGACTCAGGATTACACATT	0
GAGTCCAGTTGGTGACTCAGATCCGTCCGAC	0
agagagtagaagtgactcatgggtgacacct	0
tgtcatcctcagtgactcatttaggaaattc	0
TAGTCTCCAAGATGACTAATTATCTGCATGC	0
GCGTGTTTTCTGTGATTCAGGGCGGATGCGC	0
CCTGGATGTGTCTGAGTCATCAAAGCTCTGC	0
AGGAGACAGTGCTGATTCATTTCCAAGCGGC	0
GGAGACCAGTACTGACTCAGCCGAGGCCACG	0
ttttcacacatctgagtcatcatgtggaaga	0
TCTTTTTCCTAATGAGTCAGGGCTTACATTC	0
ATACTGATGGGCTGACTCAGCTTCCTTCAGC	0
CCATGAGAGAGATGAGTAATAGTCTCAAAAA	0
TGTACTGTCAGATGAGTAATCCATTAGTTAT	0
GGTTCTGTGAACTGAGTCATTCTGGCACTGA	0
TCCTCACCAGGCTGAGTCATCTACAGTTCAC	0
TTACCTCTGCGATGACTCATCATCACCTTCT	0
TGGACAGGTGAGTGACTCAGGGTGGTGAGCT	0
GCTCCTTCCTGCTGAGTCATAGAGTGACTCC	0
TTTTTCTGTTTGTGACTCACTCCCAGCAGAG	0
GATTTGGGTTGCTGAGTCATTTGTTCCCAAG	0
CCATTCTGAAGGTGAGTCAGCCTAGCTTGGG	0
TTGGGCAGGTGATGATTCATCAAAAGACAGT	0
TGCTGTGAAAGGTGACTCAGGGGCATGACTG	0
GGCGCCGTGCTCTGAGTCATAATTTTTAAAT	0
TCATCCTACGACTGACTCATGAGACATCAAT	0
AAACTTCTGTTATGACTCAGGGAAGGTTTGC	0
GGATAGAGCTTGTGACTCACTCTCCCCACCC	0
CGCGGCACGGTGTGAGTCACCGTCCACCACC	0
AAGAGTAAGTAGTGAGTCAGGCAGGGTCCCA	0
TGGCAGGGGTGCTGAGTCATACTTTGTTGGT	0
TCCACCCAGCACTGACTCATCAGCCTGCCTT	0
AGGGAGGGGTGGTGACTCAGTGTGCATGTGT	0
TGGCAATGGAGGTGATTCAGGATCAAGAAAT	0
ATTCCTGCGCGCTGACTCATGGCCGGCACGT	0
agcatcccatgctgagtcatctccagaaggg	0
CAAGAACGAATGTGACTCACACACTCATCTG	0
ATTTCCTGCCTCTGAGTCATCTAAGAGCAAA	0
CACGTAAGCTTCTGAGTCATCGGGCTTTCAG	0
TTTTCCTGTGTGTGACTAATAGAGAACCCTA	0
GACTTAATGGTATGACTCATTTAAATGGAAC	0
TCCTACTGCATCTGAGTCAGGATGCCTGATG	0
CATACGGTGTGCTGAGTCATATCCACCCCAC	0
TCAAATGAAAAGTGATTCATAGTCAATTAGT	0
GTCGATCCCGTGTGAGTCAGCGCGCCGCCCC	0
aaccactcactctgactcagcatccacctca	0
ACCCCTGGCCAGTGACTCATAAGTTTGCTTG	0
gtcccagtctgctgactcATTCTGGGATACC	0
ACAAAAGGCCGATGACTCATCTGCAGAGTGG	0
GAAGCACCGCGATGATTCAGCCACCAGCAGA	0
CCAAGAGTCAGGTGACTCAGGCCCGCCATTC	0
TGGACCTGCTGCTGACTCATTCTGTTTCTCT	0
AGTCACCGGCGGTGACTCACCGCGCCCTGCT	0
TTTCAGCGTGGATGAGTCATGTGTTACTTCC	0
CCTCTCCCAGGCTGAGTCATTAAGAACCACA	0
GGTGTGCCCTAGTGACTCACTGGGAACCACC	0
aggttcatcttgtgagtcagagtcaacaaga	0
GTTGCTAGGAAATGACTCATTCTTTAATTTG	0
GTTCTTTGTAAGTGACTCATACATTCCAGTA	0
AGGCAGGAAAGGTGAGTCATCTTGTTCTCTA	0
ACAAGAAGCTTATGAGTCATGGTCAGAATCT	0
GGAGCACAGAAGTGAGTCAGAGGCTTCCCAC	0
cattgccaacactgactcataatgtgcccac	0
catggccccctctgactcatctttggatttc	0
CCCAGCACCCTCTGACTCACCTGAGGGAGAC	0
CCCAGCACCCTCTGACTCACCGGAGGGAGAC	0
GTCTCCCTCCAGTGAGTCAGAGGGTGCTGGG	0
TGTCTAGGTCACTGAGTCATTGTGGGGGTCT	0
TGCCCATCAGTGTGACTCACCCTTCTTCCAC	0
ggccaggtgtagtgactcatacctgtcattc	0
TCTGAGCAAGGGTGACTCAGAACGAGGAAAT	0
GCTGTTGTCTTCTGAGTCAGGACTTAAAGCT	0
GAAGTGATACAGTGAGTCAGACCTAAGAAAC	0
ATTGCTCTCTGGTGACTCATCAGGGCTGGTG	0
AGTGTAATCCAGTGAGTCAGGAAGAATGAGC	0
TGGATTACACTGTGACTCAGTTCAATTTCAC	0
TGTTAATGACAGTGAGTCATTTGGTCTGATC	0
CAAGCGTTTTAGTGACTCACCCATCCGAGAT	0
TTTAGGCTTAAGTGATTCATTGTCACTGTTT	0
ccccagagtttctgactcagagtctggggtt	0
CTGTCCCCCTGCTGACTCATCTGACATTAAC	0
ATTTTCAAACTATGAGTAATGCAGGGTGTTA	0
TACTGGAAGAGGTGACTCAGACCCCACAGAG	0
aggaggcatagctgagtcatctttattcccc	0
TTCGAAAAGCTCTGAGTCACGTCACTGTCAC	0
GCTGCCTGTGGGTGACTCAGCAGTGCCAGTG	0
GGAAGCAGGAAATGATTCATTTTCTCCCTCA	0
TCAGGCGGCAGCTGACTCAGCGTCTGAAAGG	0
acctggggcaggtgactcagcctctgcgcct	0
GGAGCGCTCGGGTGACTCACCCGCCGCGGGG	0
cccagccagaagtgactcagtaagcaggacc	0
aaataagtggggtgactcagctacaaaccca	0
CAGAGGGACAGATGATTCAGCTTGATCAGGC	0
GCAGGAAAGCAGTGATTCAGGGGTAGCTATC	0
TGATTTAGCTGCTGAGTCATGGGGCTGGGGA	0
GCTGTCTCATTCTGACTCAGCGATGCAGGGA	0
cttcaggagttctgactcatttggaatcttg	0
GGCCCCCAGCACTGAGTCAGGTGAAGCTACA	0
TCCTGATCTGACTGAGTCATATCTACCAACC	0
AGGAACCAGGAGTGAGTCACCAATTACCCAG	0
TTCAACAGATGGTGAGTCATGGTTTGACTTT	0
AGAGGGAGGAAGTGACTCACCAACCACAACA	0
taatgcgtcctgtgagtcagaataaggatga	0
GGTGGAGTGGGCTGAGTAATCTGGTAGCTCT	0
GAACTTCAATGCTGAGTCATTTCCCATCGGG	0
ttcctatcattctgactcattcccgagttct	0
GTTCCCCAAAGCTGAGTCATTACAACATTCA	0
TCCGCGGGGCGATGATTCATTCACCGCCCTG	0
CAGCAGGAAAAGTGAGTCACGGGCAGACACC	0
GCACGCACGCACTGACTCAGCTGAGCCTCCT	0
TTCCTGAGGTGGTGACTCAGCGGGCAGGGAG	0
GTCGGAAACAAGTGACTCATTTGCAAACTTG	0
GGCTTCCACATCTGACTCATCTCTGTACCCC	0
AGAGCAAAGAGATGATTCATCCAATGGGGGA	0
AGGAGTGGGCTGTGACTCACAGGCATGTCAT	0
CTCAGCCCTAAGTGACTCACCCGAGGTTCCA	0
CAGTAGTAATAGTGAGTCACCCCAACCCCCC	0
TGAAACTCAAGGTGAGTAATTTCGTTTCCCA	0
GAGATTGCAGTGTGACTCATTTCCTCCCAGA	0
CCAGCCCGCCTCTGACTCAGGCTGCTGAAAG	0
CCTTTTGGCAACTGACTCATAACCCTACCAT	0
GCAGTAGAACTGTGAGTCAGAAGGGTCATCT	0
GGCACATGTGTCTGAGTCATCTCCTCTATCT	0
ACGTGTGTGTGCTGAGTCATGGTGTTCAACG	0
GCTTTCCTCAGCTGAGTCATTATTCCTCGTG	0
TGCGCGCCGCAGTGACTCATCCTGCCCCTTT	0
ACAGAATGTGGGTGACTCACCGTCGGTGGTT	0
TTTCAAAAGGGGTGAGTAATAGTCACCAGTA	0
CACCTCAGAGGGTGAGTCAGCGAGAGAACCT	0
GAGGGGAAACAGTGAGTCAGGCTTCCAAGAG	0
cttgtcacgatgtgagtcatgatttgtttag	0
TTCAACGCCTAATGACTAACCGGCAGGATCC	0
CTTCCACTCAAGTGACTCATTCCTTCTCACA	0
AAGCCACAATAGTGACTCAGGCACATGAACC	0
agtcttcacttctgactcatgaggaaagtga	0
TCAGACATAATGTGATTCATAAATACCACAG	0
TGGCCTGATTGATGAGTCATGCTCACAGAAC	0
GAGTCTCTTGGCTGACTAATCTCACGAATTT	0
GGGTAAGGGTGCTGATTCATTTCCCACCCTC	0
TTGAGTAACTTCTGAGTCACGTGGAAGTTGG	0
GCTTTATGTCCCTGACTCATGCAGGCCAAAG	0
CCAGATGCCGAGTGATTCAGGGGAGGCCTTG	0
CAAGGGCCTTTGTGACTCATTTTATGAATAT	0
CACTCTTATGTGTGACTAATTAAAAGAGGAG	0
ATTTCACATGTGTGACTCATCCAAACCATTA	0
AAAAGGAAAATGTGACTCACAGCAAGTGCAA	0
GGAGGAAGCAGCTGAGTCATGTGGGGAGCAC	0
CCCTGTGGCATGTGACTCAGAGTGTGCAACA	0
ATAATGGGATAGTGACTCACCTGAATCGGAG	0
tccagatcagtctgactcagaagtcagcacg	0
CCCCGGCGTCGGTGACTCAGTGTTCGCGGGA	0
GGCGGGAGGGAGTGACTCACTGAGCGTGTGT	0
cttctcccactctgactcacctatctcccac	0
TCCTTCCTTCACTGACTCattggttcattcc	0
CTCCTGGGAAGGTGACTCAGATCCAACTTCT	0
ttgttgctgctatgactaattaccaaagtct	0
CCACAAGCAGAGTGACTCATCCTAACATCCG	0
GGTGGGGTTGGCTGACTCATGCACCAAGAAA	0
CTCCCATCTCGGTGACTCAGGGACCTCCCCT	0
GACCACACGGTGTGAGTCATCCATCTAGAGG	0
CTGGTCCACGGGTGACTCAGCGTCCTGCACA	0
GCGGGGCGGGGCTGATTCATAAGAATCGGTT	0
CCCCCCGCGAAGTGAGTCATACTCCCCACAA	0
CAGTCCAACAGGTGAGTCATCGACCCTGTCA	0
Ggctgggcatggtgactcatgcctgcaatcc	0
GAGGTCAGTGTCTGAGTCATCTTGTGCCTCA	0
CCTGGGTCTTTGTGACTCAGAGCTGGAGGAG	0
TGCTCGCTCTGGTGACTCATCCAGAGTGAGA	0
ATTTCTTAGGACTGACTCATCTGTTTCAGCC	0
TCCGGTAAACAATGATTCATGGGGCATAATG	0
TCATTCTGCTTCTGACTCACCGGGGATTCCG	0
GGGGACACGCAGTGAGTCAGAGATGCAGGTG	0
CTGAGTAACCTCTGACTCACCTCAGGCTCGG	0
GGGCTTCCCTGCTGACTCAGCCCTGCGATGG	0
AGGACCCAGGGGTGACTCAGCGGTAGGACAA	0
AGACGGGTTTGGTGACTCAGAATTGATTTTT	0
AGCGGTGGGGGCTGAGTCATCTCACCTCCTC	0
attgcttttgtctgattcATAACCTTAAAAT	0
CCAGCCCCTTGATGACTCATGTCCTAAAATC	0
GCTGCTTTTTAGTGACTCACCTCCCAGACTT	0
AGCTCTGAGGAGTGACTCATCCCTAGAGGGG	0
AGAGAGTGATGGTGACTCAGGGGACCCCCAT	0
GGGAAGGAGAGGTGACTCAGAGGCTGATGCA	0
ctcacgtggctgtgagtcaggcgttagtaac	0
GATGGCCCAGGGTGACTCATCAGCTACCCTC	0
GCAGAGGTGGGGTGAGTCATCCCACCCCCGC	0
gaaatagaaaagtgagtcatttgtagaacaa	0
CAAGATTCATTCTGAGTCATAAGAGGGACTT	0
TTCTTGGAAGGCTGATTCACCAAGAATCGGA	0
CTCTCTCCCGACTGACTCAGTCCTGCGTCGC	0
CGCCCCCATCGGTGACTCAGTGACCTGGTGA	0
GGCTTCAGGCGCTGAGTCATGGCTTTGGTTG	0
ggtaactaaaggtgactcaggtcaaagcagg	0
ATTCATACAAGGTGACTCAGGTCACAAGGCC	0
aaagcgCAACTGTGACTAATGACGATTGCTC	0
cccaccgttatctgactcatcccctgacagt	0
GAGCTGCGGCAGTGATTCACCCCCCAAGATG	0
CCAGGATCGCTCTGACTCATGTGCACCAGGA	0
GAATCAGATGTCTGACTCAGAAATCAAACAG	1
atctctaaataatgactcatttcttcctatt	1
tattctattgagtgactcattgtgttctcat	1
AAATCACTGTGGTGACTCAGCTGTCGAAAAT	1
AAAGGCTATTTATGACTCATTTCTTCCACCC	1
TAAATTCAGGAGTGACTCATTCCTGGCTGAC	1
GATCCAATGCAATGAGTCATCCCTCTGAGCA	1
GCAATTTCTAGCTGATTCATAAGGGCAGATT	1
CAGTGCTCATTCTGAGTCATAGTGTGTCTGA	1
GAACTAACATTATGAGTCACGTAATACAGTC	1
tctttttcagtatgagtcatccatttctttt	1
TATCCCCATCACTGACTCATAAGCTTACTAA	1
TGTACTGATAGCTGACTCATCTCACCTATTG	1
gcatttttctgatgactaatgatcatctttt	1
gtattttccaaatgactaatgcatgagtttt	1
GTccaggcatggtgactcatacctgtactct	1
agtccttttcagtgagtcataccaggagtcc	1
GAATGAAAACTATGACTCATTTCATAAGTTG	1
gacagtcattgctgagtcatatggggcttgc	1
GGACAAAGAAACTGACTCATATCAGAAACAA	1
TTCCTAACGTGGTGACTCATATTTAAAACCA	1
CCAGCATGCTGCTGAGTCATAATGAAAGCCT	1
aaataacatgagtgattcatacaagaccatt	1
TTATGACAGTGCTGATTCATTTCATAAGGCT	1
AAAATTGTGAAATGAGTCATCTTTTAAAAAT	1
ATAATTTCATTATGAGTCATCACTATTAAAA	1
ACTGTTTGGCAGTGACTCAGCTTTGCTGAGT	1
GAGAAAATCTTCTGACTAATGTTATGACTTC	1
TAAGTAAATGAATGAGTCATGTGCATGCAAC	1
gagtggaaatgctgagtcatacgaaaattct	1
GAAACAAAAAGCTGACTCATTTTCTGGTTAA	1
TCAGTTGTAATATGAGTCATCACTCCCAGTA	1
ctaatactcagatgagtaataaaggggaagt	1
ATCAAGCGTATCTGAGTCATCATCAGATTTC	1
GGAGTTTTCTTATGATTCATTTTTGTAGCTT	1
CCGTGTTCAATATGACTCATTTTCACTTTCT	1
GCAAAGGTGTGATGATTCATATCTTCAGCAG	1
TCCCTCTAAAGATGATTCATTTTGTTTCTTA	1
TAGAAAAAAGAATGAGTAATATTAAAACAAA	1
gatgagaattactgagtcatatggtaattct	1
catttcttattatgagtaatgttgagcatta	1
TGTGTTTCAGTCTGAGTCATGGTAAAGTGGG	1
AGCTGGCTGCACTGACTCATGTTATATTTTC	1
ACATGAAAAATGTGAGTCAGAAAGCTGAAGG	1
GCCATGAAACGCTGACTCATACAAAGCCTCA	1
AACAGTTGGATGTGAGTCATATCATGAATAA	1
GATCTCAGAGGGTGAGTCATAACCACACCTA	1
AGAAGGAAATAATGAGTAATAGTGAGAAGTT	1
gcactttcagtgtgactcattcacgtggctg	1
ACACTTCTGATATGACTCATTGTCACTTCAG	1
GGACAGTGGAAATGACTCATACCAAGATTCT	1
actttaaataggtgagtcatatgatatgtga	1
ACTAAGGTTTTGTGACTAATAAAGAAACTAA	1
gcattctggttatgactcatgtggcttagtg	1
TAAGTAGGGAAATGAGTCATCAGAAACCATG	1
gtttagatctagtgagtcagactctgaaaag	1
TTTGAAACTCAATGACTAATAATTCTTAAAT	1
GCTGTAAGCAGGTGACTCAGTAGGTTAAACT	1
TATGATGCACAGTGACTCATTTCCCTATGTG	1
atgtgtgttaggtgactcagaaagtgacttc	1
ATGTTTTCAATATGACTCATTGTGGGTTATT	1
ATATAATTAAAATGACTCATGTATATTTTGG	1
AGAAAGATTCTGTGAGTCATGAGAGTCTCTA	1
TTAAAGTAATTGTGACTCATTTCACATTTGT	1
GTTTATCTGTTCTGAGTCATAGTTTCTGTTT	1
GGAATCTTGTTATGACTCATCTGCCTTATGA	1
GAAAGTCATAGGTGAGTCATCAGAGAAAGTC	1
TCGTTGTTCTTCTGAGTCATCTTCCTGTGAA	1
tttgacttggtatgagtaatcttgagaaaat	1
ACAAGGTTCTGGTGAGTAATTTCTGGTTTTT	1
CTAGTTTGGAAATGACTCATATTCATGGTCT	1
CACTTCTGATTATGAGTCATCGGGAAACAAA	1
aaagtaacttgctgagtcatatagcaagtta	1
CTTCATAAGGTATGACTCATCTTTTCTCTAT	1
aaactctcagtctgactcatctttctaattt	1
ATTTATACTGAATGACTAATCTCGGTAGACT	1
GGTACATTCTAATGACTCATCTCTCACCACC	1
gagtggaattgctgagtcatgtggtaactct	1
CATCCAAGACAGTGACTCATCCTGAAACCTC	1
ccttagataaggtgactcattcagtgtcaca	1
gaatagaattgctgagtcatatagtaactat	1
CTCTTACCACTATGACTAATTTCAGGTAACT	1
TCACACATAGGCTGACTAATCAACTGCTGAA	1
TTCTGAGACTGCTGACTCAGGAAAACTAAAA	1
ATCAGAAGCCAGTGATTCATTTCCTTAGGTT	1
GATCTAAGTTGGTGACTCAGAATGAGAATGT	1
TTTGCCTCCTGCTGACTCATAAAGGCCAATT	1
AAACTTGCGAACTGACTCACCAGTTAGGTGG	1
acatcagctgaatgattcattctgttcttgc	1
TATCTTTCCAGCTGACTCATCTGTATCCTTG	1
TTTCTTTCACAGTGACTCATATTGCTACTTC	1
TTTCAATGAAGATGACTCATCTATGACTCAT	1
tacattgtcaagtgactcatctgacattgtg	1
acattctgagaatgactcattaggtggtttc	1
AGATGGAAAATATGACTAATAAGTTATTGCA	1
ACTACAGTGTTGTGACTCAGCTACTCTAGAA	1
CACTGCATAATATGATTCATCAATGGAACAG	1
GGAGTTTCAGAATGATTCATAAAAGCCCACA	1
CACTAATTAGGCTGAGTCATAATACTAAGGT	1
CTTGTTTCCAAATGACTCATTTCACATTTTG	1
CTTTAACGAAGGTGAGTCATAATGCCACTCA	1
GGTGTTCAGAAATGACTCATCTTTCCTCCAA	1
TTCGCATCAGACTGACTCACCAAACCAAAGT	1
gggagggattgctgagtcataaggcaactaa	1
TGGTTTCATGTATGACTCATAAGCTGAAGCA	1
TGCTTTTAAGTATGACTCATGTTTTCTTGAG	1
TAAATAGTGAGATGAGTAATTCAGAAAGTGG	1
ACGAACTTATGGTGACTCATAATTGTACCAT	1
GTGTACAGTTTCTGACTCATGCATTCAATAT	1
ACAAAACTGATATGAGTAATCAGACCACAAT	1
tagaactaaatatgagtcatctattgaatcc	1
TGGCCTTATGTGTGACTCATTGTGAAATTTT	1
CTATACTAGAGATGACTCATCTATTCTCAAA	1
GAGAGTCTTGGGTGACTCACGCCTGACTCAT	1
CTCCCAAGACTATGAGTCATGTTAAAACCAC	1
TGTGGTTCTAAATGACTCATCTGTTCCTTGC	1
cgtgcagaactgtgagtcatttcctttataa	1
AAGCACTTTCAGTGACTCATATTCTTCCAAT	1
CTTCTTCTACTCTGATTCATTTAGAAAGTTT	1
ACTGTCTTGAAATGAGTCATCTGAAGCCCAA	1
GAAAATCTTGAATGAGTCATCCCTTCCCAGT	1
aagagggattgctgagtcatatggtagttct	1
tttcagttattgtgagtaatgcctctataaa	1
GCCAGATCTGGGTGAGTCATGTTTCCTGTCA	1
AGCTGATGTATGTGAGTCAtgaagggataca	1
gttggcacactatgactcatggcctgcttcc	1
TTGGTTCTGATATGACTCATACCTAGAGCAA	1
CTCATTCAGTTGTGACTCATAAGGAAAATAG	1
AACTGAAACTTATGACTCATGCTGTGTCAAC	1
TTCATGTTCATCTGACTCATATTTATTCTAG	1
tgtggtagctgatgactaattccaacacttt	1
catttcttgctatgagtcatggccaaacact	1
ttgctgatgatgtgactcatatctagaaaac	1
AGAACTTAACAGTGACTCATGTTTCACTACT	1
gagggaagttgctgagtcatatggtaactct	1
CTGCCCAAGAGGTGACTCATTCTGTGCAGTT	1
CTGGAGAGAAGGTGAGTCATTTCATACCTCA	1
ggcttggttctgtgagtcataaagggaaatg	1
GGAGTTGGTGAATGAGTCATCACCTGGTATG	1
GGAAAGCACGgctgagtcatcttgggaagga	1
ATTCAGCACATCTGAGTCATCTATGTAAATG	1
gaatggaattgctgagtcatgtggtaactct	1
CTCTATTCATAGTGACTCAGAATGGACCTCA	1
gaatggaattgctgagtcatgtagtaactat	1
tgaggtagaaaatgactcatgccataggagg	1
aaaacaaaacagtgagtaataaaataaatga	1
GAGTTCTGGTTCTGACTCATTTCTCACTTTT	1
GGTAGTCATTTCTGACTCATACCTATTCATT	1
TTTTCTGTTCAGTGAGTCATACCCAACCAAA	1
TGAGTTTTATTGTGAGTCATAACAAAAACTG	1
TCCAGGTGCGAATGAGTCATGCACAGATTAA	1
GAGAACTGAAAATGACTAATATCCTTCACTC	1
AAATTATCTTTCTGAGTCAGCACAGGTATTT	1
ATATTCAGAAAGTGAttcatttcctcttttt	1
AGCTCAAATCAGTGAGTCATAATAAACCCTT	1
CTTCTGATTTTATGACTCATTTTGCCCTGAA	1
TCATGTTTGCAGTGACTCATTTAGACTCTTT	1
TTCATTTGGTGATGACTAATATTGGCATTCA	1
GTACAGAGTATATGACTCATTTGTACAGAAT	1
tagtgggattgctgactcatatggtagttct	1
CACGCTGTGCACTGACTCATTTCATCCTCCC	1
TGAGGCTTTATATGAGTAATCCCCCATACAC	1
gcctctctagtatgactcatccttggtttct	1
AAAACACtactgtgactcagattagaaccca	1
ctttatgtaaggtgactaataatgtccccac	1
GAAAAACCCCTGTGACTCATCAGTAGACTGT	1
aagtagaattgctgagtcatatggcaagtga	1
tgagaacatttgtgattcatgagaggaggtc	1
TCTTAACTGTTATGACTCATAACAAAACTCA	1
TATGTTTGGAAATGACTAATGCTTAGTGTTG	1
GAGTTGCAGTGATGATTCATTCTGAGAGCTT	1
CATCCTCAATAATGACTCATCTCTGAATCTG	1
GCCTAGCAGATATGACTAATTTCTGAAATAG	1
tgtctttaaacatgactcatgtcatatagaa	1
ACATTTACCCTGTGATTCATTTTCTATTCAT	1
ATATTCTCCTTCTGACTCAGCCCATTCATCA	1
cactagattgggtGACTCATTCACTCATTCA	1
catctgggtctctgactcaggcttttgtttt	1
atgtcacagagctgagtcatttctgtcttcc	1
gactcatgtttgtgactcagagctcaagatt	1
aggtaaaaacagtgactcatcagatttaaca	1
TTATTAAATATATGAGTCATGAaaaaccaca	1
ATGACTTCAAGGTGACTCATTTGAAACTTCT	1
tcatcacttatatgagtcatcacttacattt	1
TTGTCTTCACAATGATTCATACCATACACCA	1
TACCCATAGATATGAGTCATCCTTTTTAGTG	1
AATCAGACTGTATGAGTCATGGAACAGTAAG	1
AAAAATATATGGTGACTCAGACAGAAATACC	1
ATGAGTGTGAAATGACTAATGGATAATATTA	1
AGCTCTAGAGAATGACTCATTTGTATGTAGT	1
ATGAAAATAAAATGACTCATGTTCTACCTGG	1
acttatctttgctgactcatttggggatttt	1
aattagagttgctgagtcataggataattct	1
TTACCTGATCTCTGACTCATTATCAAGTTCA	1
gagtggaattgctgagtcatatggcaactct	1
ACAGTCAGATAATGACTAATATTACTCATTC	1
TGCCTCTAGATCTGAGTCATTACTTCCTCTT	1
TAATTCACTAAATGACTCATGAattcattca	1
TTTAGCTCCTTCTGACTCATTCTGAAACATT	1
TAACCTCCTTAATGAGTCATCAGGGTCATTT	1
cctcattctttctgactcattcctgtcctct	1
CATTCTCACTTGTGACTCATAAATGAAAACA	1
ACCCAGGAAGAATGAGTCATCTAAGATACTT	1
TGAGTCACTGTGTGACTCATAGTGAGAAAGG	1
CCAAGGTAGTGATGACTCATGTGTGCATGCT	1
ACTTCCTGCAGATGACTCATCCAGGAGAGTC	1
ATACTATTGTTATGACTCATTGGATTATTTT	1
ATATAGAGAATATGACTCATTTTTAGAAATA	1
AAACTGAAACAATGAGTCATCCTTGCCTTTC	1
TTTCTGAGAAAATGAGTCATCTCTCACCTGA	1
ggactagcgaaatgactcattctctctcaga	1
gtcagaactctctgactcatttctctgtttt	1
TCTCAAGGGCACTGATTCATTTCTAGACGTG	1
gcaagaaagaaatgactcatcatgcacaaac	1
AAGCAGCAGCCCTGAGTCATGTTCCATCTTC	1
GAAGAAACAGAGTGAGTCATAAAGGACTTCA	1
AGTACATTACTGTGACTAATATTCCTCCAAT	1
CCTCTCTGATTCTGAGTCATCAGGCTCCACC	1
GAGGAGAAACTATGACTCATAGGGACTGAGT	1
AGAGTCAACTTCTGACTAATCTCTGAAACCC	1
CTAGTATCAATATGAGTCATGGCTAAATGCT	1
AACAGCTGTAGCTGATTCATCTGGTAGCTGA	1
AAGAGAAGCTGCTGAGTCATTTTCATACTTG	1
GTttttttcaaatgattcatcagtattctat	1
TTAATTGGCCACTGAGTCATTTTGAAACTTC	1
ATTTCAGAGCTCTGAGTCATTTAAGAATCTG	1
AAGGGGAAAATATGAGTCATCCAAGCATTTG	1
ACTAAGCTCATATGACTCATAACTTTCCTAA	1
ATAAGTTCCATCTGACTCACCGCCCCCATCT	1
AGTGAAACCTACTGAGTCATTTAGAATAGAC	1
atttgcttgaagtgactcagcttttagagat	1
ATGTTTTAGAAATGACTCATCAGCTTTGCAT	1
GCAGTTGCAGAATGAGTCATGAACCTAAAAT	1
AGTCTACCCCAGTGACTCACTTTGAAAGTGA	1
TGAgaccaagtctgactcacctgtcaaagct	1
ttagttaccatgtgactcagcaatttcactt	1
ACTTTCTTTTTCTGACTCAGCTTATTCTTTT	1
GAATATCTGTGATGACTAATATTCATACTGT	1
GCTTTCACGTAATGAGTCATCTGAAGCTATG	1
GAAAATTTTAGGTGATTCACTCATCACAGCT	1
cttctccctaaatgagtcatccaagagaaag	1
AAAGTAACTGTATGACTCATGCTTGAAGTTC	1
GTAAAAACAATGTGAGTCATAATTTTAGTAT	1
CATTTCTTGTTCTGATTCATGGTATCACTAG	1
CAACACAGAAAGTGAGTCATCTGTGTGTGAG	1
ACTAAAACTCTCTGAGTCATTACTTGAATTT	1
gagtggaatcgctgagtcatatggtaggtct	1
ttgtttcctgtgtgactcattccacctctct	1
ttggggctgttatgagtaatgctgcaattaa	1
TTACTATTGCAATGACTCATCATAGCACCTT	1
AGCTTGAAACTATGATTCATCTCTGTTTTAG	1
ATTAATTCTGTCTGACTAATGACCCAAGATT	1
atagtcacactGTGAGTAATGAGGGGAAAGA	1
TTTCAGAAAGTGTGATTCATTTCGAAGGTAG	1
TCATATTGAGAATGAGTAATCACTGATTTCA	1
aaggttcaagaatgactcatctcacatgtgt	1
AGAAATTAGAGATGACTCATCTTTCTATTTG	1
ACCTTCCCATTCTGAGTCATTTAGTTCTCTT	1
AATCTTCCTCTGTGATTCATCTTGACTCCTC	1
GGTCCTAGGCACTGACTCATTTGCTTTATCA	1
gtatttccacaatgactaatggtgttgagca	1
GGCTGGTGTAAATGATTCATACCAGGCTGTC	1
gagaggaggAAATGACTCATTCCAGTATTTA	1
ATTTGCTTAAAATGAGTCATCAACCTCAAAG	1
aaaagttcgctatgactcattgacctgaaat	1
agagtcattatatgactcatctgtttccctc	1
GATGAAGAGAAATGACTCATCTGGTAAAGAA	1
ctccagaccatgtgagtcatttaaggacttc	1
acaagtagtaaatgactCAGGTCTTCTGACT	1
TTCCAGTCAAAATGACTCATCCAGCTGCAGA	1
CTTCTACGATTATGACTCATGGAACTAAAAC	1
GCCCTCTCATTATGACTCACGATGAATTCTA	1
TGGTGGGATCGGTGATTCATTTTTCATTACA	1
cataggaggaaatgattcatttctggcaagt	1
ctgacaaagggatgattcatatctggagtgg	1
TAGTTCAGGCAATGACTCATTAACCGATGCT	1
AGCAGGCAGTGATGAGTCATGAATATTTCCA	1
TAGTTCTTATTATGAGTCAGGCTAGTAAAAT	1
TCAGGTGTCTTCTGACTCATCCTGAGATCTT	1
TTGTGACATCTGTGAGTCATGTGTCTCATGT	1
TCCATAAGTCAGTGACTCATCCATAGAGTTG	1
TGTAGAGGTGACTGACTCATCATAATATTTT	1
TATTTCAAAATCTGAGTCATGTTTTCTATGC	1
AGAAGCACCTGGTGAGTCATCTGATGAGGGC	1
TCATATCAAGAGTGACTCACCAATCTTGCCC	1
ATGGGATTATAATGACTAATTCTTTCAAACG	1
CCCAGAACAGAATGACTAATTCCTGGAGGAC	1
atgtgtgtagagtgACTCATAACATTCCTAC	1
TTTCCTCATTTCTGACTCAGTTCTGAATGCT	1
GTCAGATGAAGATGAGTAATTTAATGGTTTC	1
TTGAAGCAGGAATGACTCATGATAATGTAAA	1
TCATTTTCTTTCTGACTCAGGGCAAGTTCTT	1
AAACTGCATAAATGACTCATCAGCAGGAAAT	1
ACGTTTCCTCAGTGACTCATATCACAGATTT	1
GCTATTTCATTCTGAGTCATCTGCCTATCCA	1
ATTTCCAGCCTCTGAGTCATAGTTTTCATAT	1
CTGGGGAAACTGTGAGTCATCATGAATGTGA	1
agagtcaccatatgactcatcagttccgctg	1
GGTTTCAGTTGATGACTCATCAGAAACCTCA	1
TATAGCTTCTGGTGACTCATTAATATGTTAC	1
CCATTTTCATTATGATTCATTTGCCCAAATT	1
TCAGATAAAAGCTGATTCATTCAGGTTGGAT	1
AAGTGGAATGTATGAGTCATGCAGTGGAGAG	1
TAGATTTTGATATGACTCATACTTTAACAGG	1
TCTTCCGCTTTGTGACTCATCTCTCTGCTGT	1
gtgtgaaattgctgagtcatatgtgaatttc	1
tctggtggacagtgagtcatagtgattttca	1
TGGTCATCATGGTGACTCACCCCAGGCTTCT	1
CAGTGACTAGAATGACTCATAACCACAATAA	1
TAAGTCCCTTTATGACTAATGTAGTGGCTGA	1
aatattttaaGCTGAGTCATACTGAAGCTGC	1
CACATATCATTATGACTCATAGTAAAATGGG	1
GGCCACTTGATATGATTCACCTTGTCTCTAG	1
acattaccattgtgattcatatctcaaagtg	1
AATCTGCAGTGCTGACTCATTCCCTCCCTTG	1
AAAAAAAGGCTCTGACTCATAATGAGAGAAT	1
GGGGCAGGTGAATGAGTCATGCTTCTCACAT	1
TATAATTGACTATGACTCATGAAATGTTTGC	1
TGGCAGCCACTGTGAGTCATTCAAAGAACAG	1
GCAGGAGAGTGGTGACTCATAACCAACTTCT	1
ACAAAGGATCTCTGAGTCATACTATTAACTT	1
AGGTCTTCATTATGAGTCAGGAAATGTAAGT	1
GAAAAAAAGCACTGACTCATTAGATTTTTAA	1
AAAAAACCCGAGTGAGTAATGTTTACCAGTC	1
CAACTTCAAGGATGAGTCATGATGAAACttt	1
caaaggtacttctgactcattttccatttta	1
aaccacaggttgtgactcattagtggattgt	1
GAATAAATATTGTGAGTCACCTTGTTTACAC	1
AACAGCCAACAGTGATTCATTCTTTGATCTC	1
TGACAAGTAGTATGAGTCATCATATCTACAT	1
CTCTTTTGTTGCTGACTCATCTCACTACTAT	1
cagaccatattctgagtcataagacaaactt	1
gcatttcctttatgactaatgatgttacaca	1
aagtggaagaggtgagtcatgagatctgagt	1
TAAGAGAACTTCTGATTCATCAACAGACCTA	1
GGTCAGACAAGATGACTAATCCCAAGAGTGT	1
agatttaccatatgactcatcattttcagtt	1
AGGGACTTTCGGTGAGTCATAGTCTCCGTCT	1
AGCTTGCAGCTATGACTCATTTTGGCTTAGG	1
gcatttccctaatgattcatgatgttgagaa	1
TTCAGGGAACACTGACTCAGCCACAGTCAAA	1
GTTGTTACTAGATGACTAATCCCTAGCAGTA	1
GTGAAAGTCGTATGAGTCATCACTGCAGAGA	1
ATAGTGAAGTGATGACTAATCATTGTAGTGC	1
gcatatccccaatgactaataatgttgagca	1
aatttcaagaaatgagtcatcaataccatta	1
GAAAGCTTTATATGACTCATCATGATACACT	1
actgatactaagtgAGTCATGCTGTTAGTGG	1
gtgtggtttaaatgactcattcagtcttgta	1
cccatacttgtatgactcatcaagtccatTT	1
acatctccctgctgactcattctggaaccac	1
GTGAAACACAGGTGAGTAATTTGGGTGAGGC	1
TAACAAAGGGACTGAGTCATATCTACAGTGA	1
CCAGTGTTCATATGACTCATTCCAGACCTCA	1
GTACTTTCAAAATGAGTCATGCGATTTGAAC	1
tgaatccagaaatgattcatctgggtggttc	1
TGACTTTCTGAATGACTCATTAATGTCAGGC	1
attggttgactgtgagtcataagttaaaaat	1
TTAAGGGTGAAATGACTCATATAACCCTGGT	1
ATATTTCTTTTATGACTCATCTCATGTCTGA	1
ctagtcataggctgactcatactgaactgaa	1
TTTGCTTCTGAGTGAGTCATTGCGAAAGGCT	1
tgtgggaactgCTGAGTCATAAATGAAAGAA	1
ATAGCTAAACTGTGAGTCAGGGCATGAGGTA	1
gtacttcccttatgactaataatgttgaaca	1
AAAATGAACTTGTGAGTCATAATCGGAGGAC	1
AAAGTCTAGGTATGACTCATCTTCAGGCTAT	1
TTTCACTCATGGTGATTCAGGCAAGAAGCCT	1
TCAATGGCCCTATGACTCATTTCTACACTTT	1
ACCTTGCAGTTGTGACTCATTTTGGCTTAGG	1
gagtgaaattgctgagtcatatgttaagtcc	1
AAGAATTCGGTCTGACTCAGAAGAAAAGTTG	1
GTGGTTTCTAAATGACTCATCAGCAATGTGA	1
CAGCAAGAGTGGTGAGTCATTTCTCTGGAGT	1
ATTCTTTGAAAATGACTCATATATAGAATTC	1
ACGAAGAAAGTGTGAGTCATACCAGACAGAC	1
CAAACAACATAGTGAGTAATTTCTTTACTTT	1
TGCTCTGGAGGGTGACTCATACCTAAACAAG	1
ACAACCAACAGCTGAGTCATTCAGATCAACC	1
cggagggttgactgactcatactaggtactg	1
tctgtacaagtctgactcatcttgaaaggcc	1
TTTTGTCTCAAATGACTCAGGTACTGTTTCC	1
TGAGTGAAATTCTGAGTCATAACCCAGCTTA	1
AACATGTTGGAATGACTCATAGAATGACTCA	1
CCTGGTTCTATCTGACTCATTGCAGTAGTGG	1
AAGTAGTTTTGGTGACTCATGCTCATAACAG	1
aaccaacaaagctgactcataatcaaacctt	1
ATGGAGAGGAAATGACTCATGTCAATGCTAG	1
GACCACAGCTGCTGACTCATTTCATTTCACA	1
ATAGGGATGTGATGACTAATAGCATTAGCTA	1
ATCCGGGCTAGATGAGTAATTCCGAAACCTG	1
ATGATCTGAGAATGAGTCATCACTGACTCAT	1
AGAAATTTCAGCTGAGTCATTGTTTTCACTA	1
ATTACTGGTGTATGATTCATTCAGCAATTAA	1
tagacatctatatgactcatttctgcacctt	1
agagcagttaaatgactaattcaagagccta	1
ATATGTAGCCTGTGACTAATGAAATGAAACA	1
gagtggaattgctgagtcatatgctaattca	1
TCACTCTCTGAATGACTAATGTAAACCGAGG	1
ATAGACCCTTAGTGACTCATTGTGACTCTAA	1
TTGACTCACCACTGAGTCATCAAAACACAGC	1
AGTTgggcactgtgactcacatctgtaatct	1
TGTGGGTAGCTATGACTCATTACTAAGCTAC	1
TCACTCTTGAAATGATTCATTAAACAAGTTT	1
GGTTTGCTGTTATGACTCACGCTTGATTAAA	1
ATTTTATAAGACTGACTCAGATTGAGAAGTC	1
ATTCTCTTACTGTGAGTCATCCTTTCTAATA	1
AGTTTGTAGCTGTGACTCATTTTGGCTTAGG	1
TCACTCTGTTGATGAGTAATTTAACCCATAC	1
TCTGATTCATTATGACTCATGCATCAAACTC	1
gtcttcatgtgctgagtcatttcctgcaggg	1
ttattatagaagtgagtcatcgcagcagaaa	1
atgggaaggaaatgactcacgtaagatcaca	1
CAAAATGGGAACTGACTCATTCTGGTGTTTC	1
tcacttccttaatgactaatgatgtacatct	1
GAGCTCTGTTGCTGACTCATGTTTTTCATGA	1
AGTGGCTAAAGATGATTCATCTGAAAGACCT	1
AATTGCTAAACGTGAGTCATGCTTCTATCAC	1
ATGACCATGGAATGATTCATCtccagttagc	1
CCTGAAACTCTATGACTCATAAAAATACATT	1
AAGGGTTGCAAGTGACTCATTTTGAAAGCAC	1
GAAAAATCCAAATGACTCATGTTTCTAGTCA	1
AGAAGCACAAAATGACTCATACACATTCCCT	1
atgtgtcattgctgactcatattaactctgt	1
TAAGTCAGGATGTGAGTCATAGAGCAGTGAA	1
TATCTCTAAGTCTGAGTCATTTCCCCAACTG	1
TAACCAGCATTATGACTCATCACACTGTGAC	1
GGCCTCTGAAAATGACTCATCTTCCCCATTT	1
TCACCCACGTTGTGATTCATATCGGACAGTT	1
GAATCATAGTACTGAGTCATTACCACAGGGA	1
gaagaaaagctgtgagtcagagttggccaca	1
ttaacctcacggtgactcattttctcatgcg	1
gtgcatgatttctgagtcatagggtaagtgc	1
catgtgagatagtgactcagaaggaaaaagc	1
gaaacccatatctgactcagagcctgagctc	1
cttctcttcaagtgagtcattacaaagaaac	1
aaaataaatttatgattcataaccaaatgca	1
CAGGCACTGCTGTGACTCATAACCAGAAATA	1
TCTGGTCCTTGCTGACTCATCCCCTCCCTCC	1
agagttaccatatgactcatcaattccactc	1
CTCCCCTTTCAGTGAGTCAGATAATGAAGCA	1
ATAGTCAGTTACTGACTCATATCCATACTTT	1
CAGTTCCTATTATGAGTCAGGGTTCTCCGTG	1
tcattattagtgtgattcaggaaataaggag	1
GTATTCCAATTCTGACTCAGGCTTGGTTTCA	1
gcatttctctaatgactaatagtgttaagta	1
aaattccccttctgactcagctgaacagctc	1
agattgaattgctgagtcattggggaagcat	1
GCATAAAGGCGATGACTCATCTCTTAGACAA	1
gagtacttccactgagtcatttttgtcattt	1
AGGCCGCGCAGCTGACTCATCTCTGTACTGA	1
CAGCACAAGTTATGACTCATCTCCTTAAGTC	1
CATTCCCATGTGTGACTCATTCCCATCTCAT	1
CACCACCATAAGTGACTCACCATAAGTTTCT	1
gctgcaattctatgactaattttacccactg	1
ATAATTGGCTACTGAGTCATTGTGAAACCTC	1
agagaggttaaatgactcatccaagtcagac	1
TGACTTTGAGACTGACTCATTTAGGCTAGAA	1
TCTGCCTCCTTCTGAGTCATTCAGGTACAGG	1
GAGTCATACCTCTGATTCATTTCAGAATTCT	1
AGGGGACTTAAATGAGTCAGGAAACATGTGA	1
AGAGCTTATTTGTGAGTCAGCTTGTGGGTTT	1
TGATTGCTGAAATGAGTAATAAGGAGCTTCA	1
tttgtaagtagatgattcagctttcatagat	1
CTGTATGTGAAGTGAGTCATTTTCCTATCTG	1
AGTTGAAAGGAATGAGTCATCACTGATGCAG	1
AAGACGCTTGTCTGAGTCATCAATGTATCAA	1
gcgtttctcttatgactaatgataggaaatg	1
CCTTTCTTGTAATGAGTCAGGACCAAAACTA	1
CTAGTAATGAAGTGACTCAGACAACTAACAT	1
TAGTTTCCCGGATGACTAATTACAGGAGTTC	1
ttagcttagttctgactcatagaagggtcct	1
gcattttcctaatgactaatgatgtggagca	1
GAATGTAAGTAATGAGTAATGGGAAAACACC	1
AGGGATTTTAAATGACTCATGTATTTTCACT	1
ACTTAGTTCTTCTGACTCATAGATGTTATAA	1
ATACCCTCATGCTGACTCATTCATGTTCTTG	1
AACTGTTTTAAATGACTAACCACATGAGCTA	1
CCAAAGAAAAAATGATTCATAACCATTGTTG	1
TTCTACTAGTGATGACTAATAATGAGCTTTC	1
GTGAGGAGTGAGTGAGTCATACCAGAAAACC	1
ttccgttgaaaatgactcatcaaaccaagaa	1
ATCAGGAGCGGCTGATTCATGCTGTGTAGTT	1
CCACTTTCATAATGACTCATCTTCAAGACAC	1
CTCAGCCAATGGTGAGTCATGGTCCCTCATT	1
CTGATTATATTATGATTCATACTTTCACTTC	1
TTGTCTAGGTTCTGAGTCATAATGATCTTGA	1
TTGTGCATAAGGTGATTCATTACAGTCTTTC	1
atgtcacactgctgactcatatcgaaattgt	1
gtactaccagtatgactcatcactgttgatt	1
AGATTCATGCACTGACTCATTTCCACACTTC	1
GAACTACTTGAATGACTCATCAATCAACAGG	1
aaaaataagcaatgactaatttcagggaaag	1
AAACTCTTGGAATGATTCATTACATTCAACA	1
TAGCAACTAGAGTGACTCATTTCTGCAATTC	1
GGTGAAAGTAAATGAGTCATGTAAGGTGCTG	1
TCCTCAAGCCTCTGACTCATATTCTTAGCAA	1
TTTGTAACTGAGTGATTCATTTTTCACATTT	1
CTGGCTCAGAAGTGAGTCAGACAGGTGCCAT	1
TTGAGACAAGTGTGAGTAATTTGGGAGGCAG	1
ACTCTTAAATTATGACTCATCTCAGTAATGG	1
ATAGCCTGAAAGTGACTCATTTATAAAGAGG	1
TGAATACCTAAATGACTCATTCTGATTGTTT	1
TTTAGGGTGAAATGACTCATTTCCTCTGTTG	1
gtagTAACCATATGATTCATCATGATATCAG	1
attgtttctaTATGAGTCATGCGTGTTTCTA	1
TGATTCAGGAACTGAGTCATATTTCCTGCTT	1
ACTTTCTGTTTATGACTAATTCTCTCATGAC	1
AAAAGTCTGAACTGACTCACCCAGAAAGTAG	1
AGACTCTGTCAGTGAGTCATAATGGaaaggg	1
aagacactggtgtgactaatttgcattttac	1
gaaagctgaaggtgagtaaccctgcttttta	1
GCTGAGTCTTGCTGAGTCATTTCCTCAGACG	1
ttattttccttatgactaattgagcaccttt	1
CAGGGGCTCTTCTGACTCATTTTAATACTTG	1
ctgatttgaaaCTGAGTCATATGTAGACAGA	1
CCTGGGATGAGGTGACTCAGTTCAGAGGATA	1
TCTGTCAAACACTGAGTCATTTGAAGATTTG	1
TCACTTTTTAAATGAGTAATAAATCACACGT	1
CTGACTATCGGGTGACTCATTCCTATGCTTA	1
ACAGCTAAGAAGTGAGTCATCCTCAGAGACC	1
ACTCCAGTTGGATGACTAATTTCAGCCCTAT	1
AGGTAGGTTGACTGACTCAGGGAGAAGGGTG	1
GGGAAACAGGAATGACTCATAAGACAAGGTA	1
GCATTTCCAGGCTGACTCATTTTCTAAATAA	1
ACAGAACAGGTGTGACTCATTCTCCAAGGTA	1
AACTGGGAAGTATGACTCATGAACAAGTCAG	1
TTTTCACAGTTATGAGTAATCTGCTTTCATT	1
AGAAAGCTAGGGTGACTCATTTCTAACATAG	1
GTGTTTGGTTGGTGACTCATTTGCAGAGTCT	1
gtaaagttccactgactcataatctgactca	1
GTAATCTTAGTCTGACTCAGTCCTTTGTCAG	1
GGGCCATGAGTCTGACTCATAAAGATAGTAA	1
TTCTGTAAATGCTGAGTCATTTCCAGATTGG	1
TCAACTACCTTGTGATTCACCATGGCCCATA	1
ATGTGGCGACTATGACTCATCTACAAAATGC	1
CAATTCTTCATATGACTAATGACTATATGTC	1
TCCGTGGCAAGGTGAGTCATATGAAAACAAC	1
TCAGTGGCCTGCTGACTCATAAGGGAACAAG	1
GAATTATCTCTGTGACTAATACAGCATTTTC	1
cagttgtggtagtgagtcatctcagaccatg	1
GGAAATAACTGGTGACTCATTACTGACTTTG	1
GATACACTGAAATGATTCACCACTTAACGGT	1
ttagtctTCAAATGACTAATTATAGCATTTA	1
GTGTCATGAATATGAGTCATGATTTTCACAC	1
TGGGTATAAGTATGACTCATTTCttcactta	1
AGTTTCTCTTAATGACTCATCTTCAGCTGCA	1
TCTTTCTCAGTATGACTCATGTGAACAATTT	1
ATAACTTAATTCTGACTCAGAGACAGGCTCT	1
GTTGGCAACATCTGACTCATAGatttattca	1
GCAGTTTCTTTGTGACTCATCTGTAGCCCTC	1
ATTTCCAGACTGTGAGTCATAAAAGGAGTAC	1
tagacaatccaatgattcacctcaaggaact	1
TAAAAGGTAAGGTGACTCATCCTAATTATTT	1
CCAATAGTTGAGTGAGTCATCTGGGAAGTAA	1
ctagggaggtggtgagtcatttacaaaaata	1
ACTTGATGTAAATGATTCATCACAGCACAAG	1
ACTTCCTCTGTGTGACTCATTTCAAACATAA	1
ATTGACAGTTACTGACTCAGTAAGCTTCATA	1
ACTTTCTATGAGTGAGTCACCAGTATTGGTA	1
cagggcacgttatgagtcatcttggaggctg	1
aactgcatgaactgactcatatgtggaatct	1
TCTTCAGAGTTCTGAGTCATTTAACCAGAAA	1
atgctaatgatgtgactcatagttctaggta	1
CTAGCTACAAAGTGACTCATTTTGGGAAATA	1
agcttgttgatctgactcatagcacactgta	1
gtaccagtgtaatgactaatagtcccctctt	1
TGATGACAAAGATGACTAATATGGGGGACAa	1
CAGGCACCACACTGACTCATTCCACTACAGA	1
ATGCTCGAAAGATGATTCATTTTATGTTGAA	1
GACTTCCAGTTATGACTCATCCTAACCCTAG	1
GGTGGTTGAAGCTGAGTCATTTTAGTGGTAG	1
CAGAAGGGGAAGTGACTCATTTCTATACAGT	1
TGTTTCTTGCTGTGAGTCATTGAAACCACTG	1
TCCTTCAGCAGCTGAGTAATCAGTGGAGCTG	1
GTGCTTCCAAAATGACTAATCATGACAAGAA	1
GGTAGATGCAGGTGAGTCATACCGAACCATA	1
taaatttgcatgtgactcatttcacatgtgt	1
ATGTGTTAGTACTGAGTCATATGTAAATTTG	1
GTCACATACAAATGATTCACCAGGAAAAGCC	1
TTTTTCTGTTTCTGAGTCATTAGACACAGTG	1
AGAATCACGCTATGACTCAGGCAGCTGAAGC	1
AAGCTATTAAGGTGAGTAATAAATTTTACTC	1
TTTGTTTTGCAGTGACTCATTTGAAAAGGAA	1
TGCATACTGTGGTGACTCATTCCTTACTTGC	1
GTGTACCTTTGCTGACTCATCTGTTTCAAGT	1
GAAGTAAAGATATGAGTCATGCTGCAACTTG	1
cgcacgtggcTATGACTCATGtctgaacttt	1
gttgtgtagaagtgagtcatttaggaagtga	1
CATGACATGCTCTGACTCATATAAAATCCTC	1
GTATTTAAATGATGATTCATTTCTTGAAACA	1
TATTTTTCAGAATGATTCATTCGACTCTCAT	1
GAGGCATTTTGATGACTCAGGGCTGATTTCA	1
CTCACAAACGTATGATTCATTTCGGAATTTT	1
tttctaggttgatgagtcaggggatttcacc	1
GCTATGGCTAAATGACTCATTCCTGATCAAA	1
AAAAAAGGCTGCTGAGTCATTCTGAGATTTT	1
tctttcactgtctgagtcataattttgcaaa	1
CAACCAGTGTTATGACTAATATTGATAGTTC	1
TCAGGTCAGATCTGACTCAGAGACTTGCTTT	1
TATTAAACACACTGAGTCATTTCCTCCCTTG	1
AATGTCTGGTTCTGACTCAGACTGTTCAATC	1
ACCAGGAAGTGCTGAGTCATCGTGAGCATAT	1
AAAAAGAGACTATGACTCATCCAGTTTGGAT	1
GATGAAAGCTTCTGAGTCATTTAAATACAGA	1
ATGGACTCATTCTGACTCATTTGGGGGTTTT	1
CCTGAGGAGTGGTGAGTCAGCTCCCTCTGAG	1
TACCTCTGGTTATGATTCATGAACAGGGACG	1
GGAAATCTACTGTGACTCACCACCCACCACA	1
TCCACAAGTGTGTGACTCATTCAGTTGGGTG	1
TGGGAGAGGAAGTGAGTAATACCAGAGTTTT	1
GAAGCAGCAGAATGACTAATGTAAATTGGAG	1
agtaaGTGATTGTGATTCAGGCATATACTAT	1
TTATAAGTTATCTGATTCATTCTGATTTTCT	1
gtgtgaaattgctgagtcatatgttaactct	1
AAGCTCACATTGTGAGTCACCTGGTGGTGCA	1
GGAATCTGGTTCTGAGTAATGAGGATGTGGT	1
cctaatcgttgatgactcatggtgatttctc	1
gaagagaaaCTGTGAGTCATGGAGAAATAGA	1
cattggtttcagtgactcatttcaggacttg	1
CTATGGTTTCTCTGAGTAATCACTGAATCAT	1
TTGGTTGAGCAGTGACTCACCTTCAGCCAAA	1
AGGAATCTAAAGTGAGTCATTTCGACTTGAC	1
GCACTTCTGGAATGAGTCATCTTTACATGTT	1
TGCATATGGAGGTGACTCAGGAGTTCTACTT	1
CAAATACACATATGACTCATCAAAACGTCAC	1
CGAGGAGGGAGATGAGTAATCAAATTTGTAT	1
AAAGTTACCCTCTGACTCAGGAACACAACAA	1
TTCAAGTAAATGTGACTCATAAGAGAGCAAT	1
AAAGACTTCCAGTGACTCAGGATGGGAGTGT	1
TATGATCAGCACTGACTCATTCTTTACTTCT	1
tcatcgataaagtgagtcatactctgcacct	1
GACCTACACAGATGAGTCAGGCTAACCCCAG	1
GGTAACAGTGAGTGACTAATTCCAGTTGTGT	1
TAATTTTTGTAATGACTCATGGCCGGTTTTC	1
CAATTCCTAGAATGAGTCATCTTGCCATTAC	1
AAATGTTCAAACTGAGTCATAATGATAGTCT	1
gcaaatcatAAATGACTAATCTTTTTATTAA	1
ttctcctctcagtgactcatttctttgtctt	1
GCTTAGTAAAGCTGACTCATTTCCTCCTTTA	1
GATCTTAGATGATGATTCATTTGAAGAGAAT	1
gtggctggggaatgactcatcctccaagacc	1
CCTAGGTTTAGCTGACTCATCCTGGCTATTA	1
CTCAGGGAGAGGTGAGTCATACAAAAGACAA	1
ctctaaagtggctgactcataatggaacaac	1
GAAGGAGGAAACTGACTCATTTATATACCTG	1
AAAAAAAATGACTGACTCATAACAAGCCAGC	1
GTTACTCTCTAATGACTCATATTTCACAACC	1
aagagcaccaaatgagtcatcaggaacttag	1
CTGCCAGGAAAATGACTCATTTCTGTATGCC	1
TGAAAAAGAAACTGACTCATAGGCTGAACCA	1
GAGCCACTGTGATGATTCATTTCTCCTATGC	1
ctctgttagaaatgactcattaaggccaggt	1
AGAGCCCGCTGCTGAGTCATAATGCAGTACC	1
CTCTTTCAAAAATGACTAATCTCCACCCAAC	1
tgtgtgtATTTCTGAGTCATCTTGTACTCGT	1
tttctggccttctgactcagactgaaactca	1
agtcactaaagctgactcatttcggggaagg	1
TGAAACTGAAAGTGAGTCAGATTGGTAGCAT	1
TGAGAGATGATCTGACTCATTTCGTTACATT	1
ttccaattgaagtgactcagcttttttcccc	1
TTTCCATTTTGCTGATTCATATCAGTCAGAT	1
ttctgatgtctgtgactcatctcaggagaga	1
cagggtggagaatgagtcaggatggagtagg	1
AAAACTACCTTGTGACTCAGAAAATGCCAGA	1
TCTGTACTGAAATGACTCATCTTTATGTACA	1
TCTGTACTGAAATGACTCATCTTTATGTACA	1
TAAATAAAGAAATGATTCATCAAAAGCATCT	1
ttgaggttaggatgactcatgaacagctgag	1
TTACCGTTTTGGTGACTCATTTCCTCACTTG	1
GAGACATGAAACTGACTCATTTCTGGAAGTG	1
AAGACAGGGATGTGACTCATCCTGGTCACAG	1
TTGTTCCTTGGGTGAGTCATCATGTTGTCTT	1
CTCACTTTTGGGTGAGTAATACCAGGTCAAC	1
GCTTACAAAGGCTGAGTCATTTCCAGAGAGA	1
ATTTTCTTGTTCTGACTCATTCAGGCCTCTA	1
TGCTAAGGCAGCTGACTCATTTACAGAGGTG	1
caagttattaaatgattcaccgaggtctcac	1
TTCACTTCCTGGTGAGTCATATTCCGAGCAG	1
TACAAGAAAAAGTGACTCACACAATTCGTtt	1
taaagctttctatgactcaggccgcatcaTT	1
AATGACAAAATGTGAGTCATATGAATACATT	1
AGGGAAGGAAGATGATTCATTCTGAAAGGTA	1
AGTGGTTAAATCTGACTCATCCTACTCTCCT	1
TCTGAAAAGAGCTGACTCATATGAGAAAAGC	1
TTCATGCAGAAGTGACTAATACAGAAGCCAC	1
gtgattcactgatgactaatgaggattaaca	1
GATGGAAAGGAATGAGTAATGATTAAAGGTA	1
CATATTTGTATCTGACTCATCTAACGAAGTT	1
CTGTGGGTCAGGTGACTCATGAACATGTCAA	1
AGCCATGAAATGTGACTCAGTGAGTCAGATC	1
CTGGTTTCACTGTGACTCACTCCTGCTCAAA	1
TTTACTCTTATGTGACTCAGACACTCCCTTT	1
ATAAAAGGGAAGTGACTCATTTCCAGCCCTG	1
AAAATGACTGGCTGACTCATGCTAGTTCAAT	1
ACTCTGGAATTCTGAGTCATCCTTCATTTGG	1
gttaatatcaaatgagtaatacaacaatcac	1
agtgaaataagatgagtcatgcagtttcacc	1
ATGAAAATAATCTGAGTCATCACTTCCTGGA	1
catgcatacatgtgagtcatcaccactcata	1
AAAAGAAAGGTCTGACTCATTGGGAAGGTGT	1
AAGGTCAGGAAATGACTCATGGACTCAGGGG	1
gagtgcaattgctgagtcatatggttagcac	1
TAAAGGAGGAAATGACtcatttcttgctaca	1
tgactttcaatctgactcacccaaaagccat	1
AGGAGCTGAGTCTGACTCATTTCCACATCAC	1
GGCAGGAAATAGTGAGTCATAGATGGGGGAG	1
TGCTCCCAGATATGACTCATACTGAGAAACT	1
CAACTAATGAGGTGAGTCATATGCTAAGAAC	1
CCCACTCTCTAGTGACTCATTTCAGGAAAAG	1
ATTAGGGAAGTCTGAGTCATCCTTAGGCTTC	1
ACTATCAAGTAGTGACTCATTCAGAGACCTT	1
aactataatatgtgactcatagctagaagac	1
GCAAAGTGAGGGTGAGTCATTGCAAGTCAGA	1
TGCCACAGAGACTGAGTCATCTGTTCCTTCT	1
AGTAAATGCCTCTGACTCATTATCTGAAGCC	1
GGCACTGGGTTATGACTCATTTACGTTGTTT	1
atgtgggctgtgtgactcATATCACTAAAAG	1
TCATAAACTGAATGACTCATAAACTGCTTTC	1
TAATATCAGAACTGAGTCATTTATGGTTGAA	1
AGTCACAAAGAATGACTCATCTGAGTAGTGA	1
agatgagaatactgattcatttgttccagag	1
cagtttattgaatgagtcatctcttcatttc	1
CTGCTGGGACAATGACTCATTTCTGCATTTC	1
Agctgggagtagtgactcatacctgtaattt	1
GTTCTGCCGTGATGAGTCAGGTGGAGATGAG	1
tagcccagcttctgactcagtgcactttgaa	1
CTTTTCACACAATGACTCATGTTAACCCCAA	1
CAGGATTCAGAGTGACTCATTCTCACCACCA	1
TGCACTGCTTTCTGAGTCATTGTCGTGAAAT	1
TCTATCGCTCAATGAGTCATGGAGGATGAAT	1
CCCATTTCACAATGAGTAATAGAACTTACTT	1
GCTTTTTAGAAGTGAGTCATAGAGAAACTGC	1
GTCCCTAACTGCTGACTAATCTTACTACCCA	1
TTTCACTCCATATGATTCATACAGAGAGTTT	1
TGCAAAGTCAAATGAGTAATGATCAGTTCCT	1
TAAAACAGGAAGTGACTCATTAAGAAAATAT	1
GAGGTTTCAGAATGACTAATATTTTAGATGA	1
TGTTTCATGAAGTGAGTCATAAGGGAGAATC	1
TAAAGGCATAAATGACTCATCTCTCTGTGAA	1
ttgccaggagggtgagtcatcttgaaagtgg	1
GGGCTTTATGTATGAGTAATCTGTTGCCTCT	1
TCTGAGCAAGGATGACTAATCTCCAAAGCTG	1
AACACTTGAAGCTGACTCATTATGCAAGTCC	1
CCTTCTCTGATCTGAGTCATTTGGGAACTAG	1
ATCTAAATTGACTGAGTCAGGCTTGTAGTAG	1
atgagaatcaactgagtcatttcctccctga	1
gagagcgtcagctgagtcatttctccgtgaa	1
AAAGACCCACTATGACTCATCAAGGGTATTT	1
AGAAGAGATATATGACTCATCATGGCCAAGT	1
TGAATCTCATTATGACTCATTTTCTAAAACT	1
CTGGAGATGAAATGACTCATCAGAACAGTTC	1
GCTTTTTAGAGATGACTCAGGTATGCATTGG	1
TCAAACAGTCTCTGACTCATTCCACAACCTC	1
AAAAAAGCAGTATGAGTCAGGGCTGTTTTAC	1
TTTCAATGGTAGTGACTCAGAATTTACTTTT	1
gagtggaattgctgagtcataagataaagct	1
GTGGTATCAGAATGACTAATTCTCTCCAAag	1
AGGGTTTCAGAATGAGTAATCAGTATTTTTC	1
aaacttactaagtgactcagcaatttcactc	1
TGTGGCTACTGGTGACTCATCTTGAAAATTA	1
ACAAGACAATTCTGACTCAGAGCATTACGTT	1
TCTTTCTTCCAATGAGTAATCCCTCCCTCTC	1
ATGTTTCATTAATGAGTCATCATCAATTTCT	1
GGTACCCCAAAATGAGTCATGTACTACTGCC	1
GACCTCTGGGAGTGACTCATTTGGAGAACAT	1
ggagtgagggaatgagtcatgccaacatttg	1
TCTACCCTCTTCTGACTCATAAGCAGCATTA	1
GTAGGTCACAAATGAGTAATAACTCATACTG	1
aatgtccagaaatgactcatgttagttttgc	1
ACAGAGTGATGATGACTAATATACTGGAAAC	1
TACTGAAAGAAATGAGTAATCAACCTCTCAA	1
ACAAGAGGAAGCTGAGTCATCTGTGCAGAGT	1
AGTTCAGCTTTGTGACTAATTTCCCTATATG	1
tgaaacctgatctgagtcattgcaaaagaaa	1
AAATTCAGCTCCTGACTCATGCCAGGAATGC	1
TGAGTAGAAAGCTGAGTCATCCTTCCCTCTA	1
TCACTATCTCTATGACTAATTTCACTCAGAA	1
CTACTCCACAAATGAGTCACGTCTGCTAAGA	1
GGTTTCTAGTTCTGACTCATAGTGTCCTCTG	1
AGAGTATCAGAATGAGTCATCAGACTAAGGA	1
TCAACTAGAGAATGACTCATCTACGCACTCT	1
GCCACGTTTCAGTGAGTAATTTCAACCTTTC	1
CCCCTGGGCAGGTGATTCAGCACCTTCCACA	1
gaggcagtgaaatgactcatctaaggttgca	1
gctgcctgagactgagtcatttataaacaaa	1
AGATTCTCGGTATGAGTCATGAGCTTACCCA	1
AATAGAGGGCTGTGAGTCATTTGAGTATTCA	1
TAGATGCCACAGTGATTCATTTCAAAGGTGC	1
GCATTATAAAGATGATTCATATTAGGATAAA	1
AACATGAAGATCTGAGTCATTATGAAAAAAT	1
CATATTTAAAGGTGACTAATGCTTTCCAAAG	1
GGAATCCTTCACTGAGTCATCATCATCTAGA	1
CAACTCCTGGTCTGAGTCATAGAGTCATAAA	1
ACTGGGTCTCTGTGAGTAATTTCAGGAAACT	1
TCACACATCCTCTGACTCATATCATTCATGT	1
AACAGGATACGGTGAGTCATTTCAACTTCCT	1
AAACCATGGGGGTGAGTCATGGTTTTAGTGA	1
GGAGAAGCTAAGTGATTCATATCAAAACTAT	1
ACTCAGCATTAATGACTCATTTTATGCAACT	1
TTGGATAAATAATGACTAATTTTTAAATAAC	1
TGTTATGAGCACTGAGTCATACCAAGTAAAG	1
ACAGAAAAATTATGACTCATGAAGTAGGTCA	1
TTCCCTGCAGTCTGAGTCATTCCAATATTCA	1
TAAGTCAGTCAGTGATTCAGGGAAACATTCA	1
AGATGCTTGTTATGAGTCATCCAGATGCCTT	1
GAGATTAGGAACTGAGTCATCAGATCAGAGA	1
GGAGACCAAGTCTGAGTCATTTTGAGAAGAG	1
tgacaattaaggtgagtcatgtaaggcagaa	1
AGTCCAACTTACTGATTCATCTCTTTTCTTT	1
TACACAGAAAACTGAGTCATCGGTGAATCAT	1
ggtttttgacactgactcatcaccaatcact	1
GTGGAAAGGGAATGACTAATAAGGAAGTAAT	1
AAACTCTGGTTATGACTCAGGCTGAATGAAC	1
tccccactaagctgactcatttctagctttt	1
gcaaaagaaaaatgactcataacatacaatg	1
CTGAAAGAAAGGTGACTCAGAAAACACTTGA	1
TCAGAGGTTGAGTGACTCAGAGTGAGAACAA	1
tacctggccttctgactcatctccaaactcc	1
CTGAGAACAGTATGACTAATTGTGAGGATTC	1
ACCAGAAAGAAATGAGTCATCCTTCATCAGA	1
ttttggcatagctgactcatctttcactttc	1
CAAATCAAGAGCTGACTCATACAAGGAAACA	1
GTGATACTGAAATGACTCATCAGAGTCCCTG	1
gtattcatttagtgattcatgccactcatga	1
tgcatcttcatctgattcattacatttacat	1
AGTGCTACCTGCTGACTCATGGTCAGCAGGC	1
TTCAGAAGTGAGTGACTCAGATTCTGATAGC	1
CTTGAGATATGATGACTCATGTCGAGTTGCC	1
CATACATGATGCTGACTAATCTTGCTACTTT	1
TCAAAACAAGACTGATTCATCTCCTTTTTTT	1
gtaatcctaGTATGAGTCACGAAGTGGTTAC	1
CTCCACTGAAGGTGACTCATGGTTTTGGCTT	1
TCCTTTCCGTGATGAGTAATTACCCTGTCAC	1
GAGAACACATTATGACTCATCAAAGTCCAAA	1
TGGACTGGATTATGAGTCAGGGAGGCTCAGA	1
GTACTGTGACTGTGAGTCACCTTTCCCCTTC	1
TTACGTTCCTAGTGACTCAGGACAGGTGTCG	1
GAACAGAAAGTCTGAGTCATAAAATAGAGGC	1
TGGGTTTTGAAATGAGTCATGCCCAGTATTA	1
TCCTGTGGGTTATGACTCATTTCAGGAATTC	1
aacaaccagcagtgactcactgtgagagagt	1
GAACATGTCAACTGAGTCATACAAGGAACGT	1
tttctttcagtgtgagtcAGACTCACACTTG	1
TAACCATCCTGCTGACTCATTCTGTGACAAA	1
TCCTCATGAGAGTGAGTCATGAGTTCCATAT	1
TTTGTTTAGATCTGAGTCATAGTAGTGTGGA	1
ATTGATAGATGGTGAGTCATCCCTGCAATTT	1
[truncated: 304 more rows]
