# Supplementary material for: Relationship between histone modifications and transcription factor binding is protein family specific
Source: Genome Res. 2018 Mar;28(3):321–33. doi: 10.1101/gr.220079.116 (PMC5848611; doi:10.1101/gr.220079.116)
Supplement: Supplemental Material [file supp_gr.220079.116_Supplemental_Material.zip › Supplemental_Material/JUND/JUND_pwm.txt]

MEME version 4

ALPHABET= ACGT

strands: + -

Background letter frequencies (from
A 0.25 C 0.25 G 0.25 T 0.25 

MOTIF JUND
letter-probability matrix: alength= 4 w= 11 nsites= 20
0.320046499612503 0.0196073366055283 0.352363730302247 0.307982433479721
0.391707569103591 0.124618961508654 0.483673469387755 0
0 0 0 1
0 0 1 0
1 0 0 0
0 0.590467579436838 0.363678636011367 0.0458537845517954
0 0 0 1
0.0399638336347197 0.96003616636528 0 0
1 0 0 0
0 0.132678894342547 0.0594420046499613 0.807879101007492
0.149470421079824 0.386360113665719 0.321079824334797 0.143089640919659
