# Supplementary material for: Relationship between histone modifications and transcription factor binding is protein family specific
Source: Genome Res. 2018 Mar;28(3):321–33. doi: 10.1101/gr.220079.116 (PMC5848611; doi:10.1101/gr.220079.116)
Supplement: Supplemental Material [file supp_gr.220079.116_Supplemental_Material.zip › Supplemental_Material/JUND/non-BS.bed]

chr1	101868319	101868330	AGTGACTCATC	1	-
chr1	108419967	108419978	TATGAGTCAGG	1	-
chr1	117096147	117096158	TGTGATTCATC	1	-
chr1	145758704	145758715	AATGACTCATC	1	-
chr1	148009411	148009422	ACTGACTCATG	1	-
chr1	165732744	165732755	AATGACTCATG	1	-
chr1	167927114	167927125	GATGACTAATG	1	+
chr1	101832205	101832216	TATGATTCACC	1	-
chr1	109627389	109627400	AGTGAGTCATG	1	-
chr1	113172094	113172105	AGTGAGTCACC	1	+
chr1	114347558	114347569	TGTGAGTCATC	1	-
chr1	114352405	114352416	TGTGACTAATT	1	+
chr1	117048899	117048910	AATGACTAACC	1	+
chr1	117315366	117315377	ACTGACTCAGA	1	-
chr1	145189281	145189292	TGTGACTCACT	1	-
chr1	149225744	149225755	GCTGACTCATC	1	+
chr1	150544900	150544911	TGTGAGTCACC	1	+
chr1	150545938	150545949	GGTGATTCAGC	1	+
chr1	155433822	155433833	TCTGACTCATC	1	-
chr1	16209424	16209435	TCTGAGTCATG	1	+
chr1	16675515	16675526	TATGACTCATA	1	+
chr1	167219064	167219075	GGTGAGTCAGC	1	-
chr1	170032480	170032491	TGTGACTCACA	1	+
chr1	171580696	171580707	TGTGAGTCACC	1	+
chr1	17229693	17229704	AGTGACTCAGG	1	+
chr1	173375044	173375055	TGTGACTCATA	1	+
chr1	174174228	174174239	TGTGACTCATC	1	-
chr1	176088874	176088885	GATGAGTCAGG	1	-
chr1	178624992	178625003	GATGACTAATA	1	+
chr1	181107894	181107905	GATGACTAATG	1	+
chr1	182587067	182587078	AATGACTCAGG	1	-
chr1	183001801	183001812	GGTGACTCATG	1	-
chr1	184460848	184460859	GATGATTCATA	1	-
chr1	190729124	190729135	AGTGACTAATA	1	-
chr1	192548571	192548582	TCTGAGTCATT	1	-
chr1	198888200	198888211	TGTGATTCATA	1	+
chr1	198888941	198888952	TGTGACTCACT	1	+
chr1	205087216	205087227	GGTGACTCACG	1	-
chr1	205093989	205094000	GGTGACTCACC	1	-
chr1	206918202	206918213	ACTGACTCATA	1	-
chr1	206939815	206939826	AGTGAGTCAGG	1	+
chr1	208030996	208031007	TGTGAGTCACC	1	-
chr1	212203909	212203920	AGTGACTCACA	1	-
chr1	214320074	214320085	TGTGACTCATT	1	+
chr1	21548868	21548879	TCTGACTCAGG	1	+
chr1	220517161	220517172	TATGACTCATC	1	+
chr1	100909820	100909831	TCTGACTCAGG	1	+
chr1	101526766	101526777	ACTGACTCATC	1	-
chr1	102707641	102707652	GATGACTCATC	1	+
chr1	102707711	102707722	AGTGAGTCATC	1	-
chr1	10343581	10343592	TCTGACTCATA	1	+
chr1	104060245	104060256	TCTGAGTCATT	1	-
chr1	108584576	108584587	AGTGATTCATG	1	+
chr1	10982505	10982516	AATGACTAATG	1	-
chr1	10982598	10982609	AGTGACTCATG	1	+
chr1	110339658	110339669	TCTGACTCAGA	1	+
chr1	110913652	110913663	GGTGAGTCATG	1	+
chr1	111418186	111418197	GCTGACTAATC	1	-
chr1	111422766	111422777	CATGACTCATG	1	-
chr1	111459668	111459679	GGTGAGTCAGC	1	-
chr1	111818875	111818886	TGTGACTCATC	1	+
chr1	112197712	112197723	TGTGAGTAATT	1	-
chr1	112276188	112276199	ACTGAGTCATC	1	+
chr1	112839677	112839688	GGTGAGTCATA	1	-
chr1	113100241	113100252	GCTGAGTCATA	1	+
chr1	113193997	113194008	GATGAGTAATT	1	+
chr1	113385298	113385309	GGTGACTCATG	1	-
chr1	113579495	113579506	TCTGAGTCATT	1	+
chr1	11434749	11434760	ACTGACTCATT	1	+
chr1	116211844	116211855	GCTGAGTCATA	1	-
chr1	116797698	116797709	AATGATTCATT	1	-
chr1	117080337	117080348	AATGACTCATA	1	-
chr1	117081378	117081389	GGTGAGTCATA	1	-
chr1	117099417	117099428	TGTGAGTCAGA	1	+
chr1	117100878	117100889	GGTGATTCATT	1	+
chr1	117390678	117390689	GGTGATTCATC	1	+
chr1	117612850	117612861	AATGACTCATG	1	-
chr1	117636731	117636742	TGTGACTCACT	1	+
chr1	117906201	117906212	AATGACTAATG	1	-
chr1	11857685	11857696	TATGACTAATA	1	-
chr1	119765042	119765053	TGTGACTAATG	1	+
chr1	119917220	119917231	AGTGAGTCATC	1	+
chr1	12220039	12220050	AGTGAGTCATG	1	+
chr1	12467589	12467600	AATGACTAATC	1	-
chr1	14366687	14366698	GGTGACTCATT	1	+
chr1	145440380	145440391	TCTGAGTCAGC	1	-
chr1	146717475	146717486	GGTGACTCATG	1	-
chr1	147737162	147737173	GATGATTCAGC	1	+
chr1	149951403	149951414	TATGAGTCATC	1	-
chr1	151172909	151172920	TCTGACTCACC	1	-
chr1	151592308	151592319	TGTGACTCATA	1	-
chr1	151653071	151653082	TGTGAGTCAGA	1	+
chr1	152856771	152856782	TCTGAGTCATT	1	+
chr1	153569750	153569761	TGTGACTCAGA	1	-
chr1	153569791	153569802	TGTGACTCAGC	1	-
chr1	15505444	15505455	TCTGACTAATG	1	-
chr1	15505510	15505521	AATGACTCAGG	1	+
chr1	155853716	155853727	TGTGAGTCAGA	1	-
chr1	155879897	155879908	TGTGAGTCAGC	1	-
chr1	157004378	157004389	GCTGATTCATT	1	-
chr1	15782254	15782265	GCTGAGTCATG	1	-
chr1	158254075	158254086	GGTGACTCATG	1	+
chr1	158686263	158686274	TATGAGTCATG	1	-
chr1	158985454	158985465	ACTGACTCATG	1	-
chr1	160721441	160721452	TGTGAGTCAGA	1	-
chr1	160783215	160783226	GCTGAGTCATG	1	+
chr1	160966109	160966120	ACTGACTCATA	1	+
chr1	161524922	161524933	GCTGATTCATC	1	+
chr1	163245207	163245218	GCTGACTCATC	1	+
chr1	164686427	164686438	GGTGACTAATA	1	+
chr1	164742113	164742124	TCTGAGTCAGC	1	-
chr1	165377981	165377992	AATGACTCATC	1	-
chr1	165602986	165602997	TGTGACTCATT	1	+
chr1	165810937	165810948	TCTGACTCATC	1	+
chr1	166871621	166871632	TCTGAGTCATA	1	-
chr1	16698455	16698466	TGTGAGTCATC	1	+
chr1	167072869	167072880	AGTGACTCATA	1	-
chr1	167072940	167072951	AGTGATTCATG	1	+
chr1	168390759	168390770	AATGACTCATA	1	+
chr1	16872201	16872212	AGTGACTCACC	1	+
chr1	169092425	169092436	AGTGACTCAGA	1	-
chr1	169332734	169332745	AATGAGTCATC	1	+
chr1	169878015	169878026	TGTGAGTCATC	1	-
chr1	17003473	17003484	TGTGACTCAGA	1	+
chr1	171255644	171255655	TATGACTCATA	1	+
chr1	171579667	171579678	GCTGAGTCATA	1	+
chr1	171787013	171787024	AGTGACTCATC	1	-
chr1	17188707	17188718	AGTGACTCACC	1	-
chr1	17189774	17189785	TGTGACTCAGA	1	-
chr1	172558047	172558058	GATGATTCATC	1	-
chr1	172623865	172623876	GGTGACTCAGC	1	-
chr1	174122871	174122882	TCTGACTCATA	1	-
chr1	174758715	174758726	AGTGACTCAGT	1	+
chr1	175166888	175166899	AGTGACTCAGA	1	+
chr1	176486693	176486704	AGTGAGTCATC	1	+
chr1	17814538	17814549	AGTGACTCAGC	1	-
chr1	178542651	178542662	GGTGACTAATA	1	+
chr1	17880709	17880720	TGTGACTCACC	1	-
chr1	180541520	180541531	TGTGAGTCATC	1	-
chr1	180963625	180963636	ACTGACTCAGG	1	-
chr1	181007729	181007740	AGTGAGTCATC	1	+
chr1	181013788	181013799	TCTGAGTCAGC	1	-
chr1	181467271	181467282	TGTGAGTCATA	1	+
chr1	181480100	181480111	TGTGACTCATT	1	-
chr1	182595435	182595446	GGTGAGTCATT	1	+
chr1	183029757	183029768	TCTGACTCATA	1	+
chr1	183155304	183155315	TGTGACTCACC	1	-
chr1	183573502	183573513	TCTGACTCAGC	1	+
chr1	183659083	183659094	GATGATTCATA	1	-
chr1	184874470	184874481	TATGACTAATG	1	-
chr1	185369363	185369374	AGTGACTCAGA	1	-
chr1	186163699	186163710	GCTGACTCATA	1	+
chr1	186788451	186788462	AATGACTCATG	1	-
chr1	187956581	187956592	GCTGATTCATG	1	-
chr1	187996924	187996935	AGTGATTCATT	1	+
chr1	191729330	191729341	AGTGAGTCATG	1	+
chr1	192446250	192446261	ACTGACTCATT	1	-
chr1	192487067	192487078	GCTGAGTCATG	1	+
chr1	192500374	192500385	TGTGAGTCATC	1	+
chr1	192520238	192520249	TATGACTAATT	1	+
chr1	192549769	192549780	AGTGATTCAGG	1	-
chr1	192921365	192921376	GCTGAGTCATT	1	-
chr1	192962728	192962739	TGTGAGTCATT	1	+
chr1	19440310	19440321	GATGACTCAGG	1	-
chr1	19663234	19663245	TCTGACTCACC	1	-
chr1	198593185	198593196	GATGACTCATC	1	+
chr1	199121307	199121318	AGTGATTCATT	1	+
chr1	199249554	199249565	TGTGACTCAGA	1	+
chr1	200609272	200609283	ACTGACTCATT	1	-
chr1	202501355	202501366	AATGAGTCATG	1	+
chr1	202587678	202587689	AATGACTCATA	1	-
chr1	203394950	203394961	GGTGACTCATA	1	-
chr1	203576594	203576605	GGTGACTCATC	1	-
chr1	204417936	204417947	AGTGACTCAGT	1	-
chr1	204513713	204513724	ACTGACTCATT	1	-
chr1	206638235	206638246	AATGACTCAGG	1	-
chr1	207189305	207189316	CATGACTCATG	1	+
chr1	207378549	207378560	GGTGAGTCAGC	1	+
chr1	207563619	207563630	TGTGAGTCACC	1	-
chr1	20822911	20822922	GGTGACTCAGT	1	-
chr1	20822944	20822955	GGTGACTCAGA	1	-
chr1	20822977	20822988	GGTGACTCAGA	1	-
chr1	208239477	208239488	ACTGACTCATT	1	+
chr1	210570859	210570870	TCTGACTCATC	1	-
chr1	210638145	210638156	GATGACTAATC	1	+
chr1	210771299	210771310	TCTGAGTCATA	1	+
chr1	212125385	212125396	AATGACTCATT	1	+
chr1	212408133	212408144	GGTGAGTCATA	1	-
chr1	212656271	212656282	GGTGACTCAGC	1	+
chr1	212659448	212659459	GGTGACTCAGC	1	+
chr1	213946023	213946034	TGTGATTCAGG	1	-
chr1	214491904	214491915	AATGACTCATA	1	-
chr1	214495503	214495514	TCTGATTCATT	1	+
chr1	214680410	214680421	TATGACTCATT	1	-
chr1	214731556	214731567	GGTGACTCAGA	1	+
chr1	21565929	21565940	TCTGATTCATC	1	+
chr1	21847621	21847632	AGTGACTCAGA	1	-
chr1	218550782	218550793	TGTGAGTCATG	1	+
chr1	219262494	219262505	TGTGACTCAGC	1	+
chr1	219498551	219498562	GGTGAGTAATT	1	-
chr1	220186908	220186919	GATGATTCAGC	1	+
chr1	221199453	221199464	AGTGACTCACA	1	-
chr1	221612891	221612902	GATGAGTCAGG	1	+
chr1	221651638	221651649	GATGATTCATT	1	+
chr1	221997631	221997642	ACTGACTCATG	1	+
chr1	222003188	222003199	AGTGATTCATA	1	+
chr1	222135170	222135181	AGTGACTCATC	1	+
chr1	222161403	222161414	AGTGATTCATG	1	+
chr1	222161416	222161427	GGTGACTCATA	1	-
chr1	222221854	222221865	TCTGACTCATC	1	+
chr1	222971680	222971691	CATGACTCATG	1	-
chr1	223422119	223422130	AGTGACTCAGA	1	-
chr1	224556292	224556303	ACTGAGTCATA	1	+
chr1	224565544	224565555	AGTGACTCATG	1	+
chr1	224676950	224676961	TGTGAGTCAGA	1	-
chr1	224972489	224972500	GATGATTCATA	1	+
chr1	224974611	224974622	TGTGACTCATC	1	+
chr1	225535252	225535263	TCTGAGTCAGG	1	-
chr1	225613226	225613237	GGTGACTCAGC	1	-
chr1	228670288	228670299	GGTGAGTCATA	1	+
chr1	229946273	229946284	ACTGACTCAGT	1	-
chr1	231543762	231543773	TATGACTAATA	1	+
chr1	233511577	233511588	TATGATTCATT	1	+
chr1	23353224	23353235	AATGATTCATT	1	-
chr1	233792298	233792309	AATGACTCATT	1	+
chr1	233804736	233804747	TGTGACTCATA	1	+
chr1	234129625	234129636	GCTGAGTCATC	1	-
chr1	234129658	234129669	TCTGATTCATT	1	-
chr1	234321883	234321894	TGTGATTCACC	1	+
chr1	234322010	234322021	TCTGACTCAGC	1	-
chr1	234738694	234738705	GGTGACTCAGG	1	+
chr1	234741045	234741056	ACTGAGTCATA	1	+
chr1	235029695	235029706	GCTGAGTCATT	1	-
chr1	235029715	235029726	GGTGAGTCAGC	1	+
chr1	235242894	235242905	GGTGACTAATT	1	+
chr1	23529003	23529014	AGTGAGTCATA	1	+
chr1	236074139	236074150	TGTGACTAATA	1	-
chr1	236092743	236092754	GATGAGTAATA	1	+
chr1	236260649	236260660	GGTGACTCAGA	1	+
chr1	236260678	236260689	GGTGACTCAGA	1	+
chr1	237575080	237575091	AGTGAGTCATC	1	+
chr1	238042705	238042716	TGTGAGTCATA	1	+
chr1	238225733	238225744	TCTGACTCATC	1	+
chr1	238226947	238226958	GCTGAGTCATT	1	+
chr1	23920226	23920237	TCTGACTCACC	1	-
chr1	240637474	240637485	AATGACTCATT	1	-
chr1	241576866	241576877	TGTGACTCAGT	1	-
chr1	241763939	241763950	GGTGACTCATA	1	-
chr1	242058492	242058503	AGTGAGTCATC	1	+
chr1	242349206	242349217	GATGACTAATG	1	+
chr1	244517223	244517234	GGTGAGTCATG	1	+
chr1	24503800	24503811	AGTGACTCAGT	1	+
chr1	247038789	247038800	AGTGACTCATT	1	+
chr1	247376721	247376732	TATGACTCATG	1	+
chr1	249080486	249080497	GCTGAGTCATA	1	-
chr1	24975592	24975603	GCTGAGTCATA	1	-
chr1	25286199	25286210	TCTGACTCAGA	1	-
chr1	25288016	25288027	AGTGACTCAGA	1	+
chr1	25450242	25450253	TCTGACTCATT	1	-
chr1	25804105	25804116	TGTGACTCATA	1	+
chr1	25913944	25913955	AGTGAGTCATG	1	-
chr1	26564210	26564221	GCTGAGTCATA	1	+
chr1	26760827	26760838	ACTGACTCATA	1	-
chr1	26941704	26941715	GATGACTCATC	1	-
chr1	27185537	27185548	TCTGAGTCAGC	1	-
chr1	28624525	28624536	TCTGACTCACC	1	-
chr1	28672888	28672899	TGTGAGTCATC	1	+
chr1	28764503	28764514	TGTGACTCAGA	1	+
chr1	31229639	31229650	GGTGACTCAGG	1	-
chr1	31509765	31509776	TCTGACTCATC	1	-
chr1	31899334	31899345	TGTGAGTCATT	1	-
chr1	32081275	32081286	AATGACTCATC	1	-
chr1	32397438	32397449	GGTGACTCATA	1	+
chr1	32647903	32647914	ACTGAGTCAGG	1	-
chr1	33089089	33089100	ACTGACTCATT	1	+
chr1	33807999	33808010	TCTGACTCACC	1	+
chr1	35646490	35646501	TCTGACTCAGT	1	-
chr1	35976654	35976665	GATGACTAATA	1	-
chr1	36201548	36201559	AGTGACTCATG	1	+
chr1	36275909	36275920	GATGATTCATC	1	+
chr1	36765722	36765733	AATGACTCATC	1	+
chr1	38999772	38999783	AGTGAGTCATG	1	-
chr1	39007114	39007125	GCTGACTCATT	1	-
chr1	39649602	39649613	AGTGACTCATT	1	+
chr1	40481075	40481086	ACTGACTCAGA	1	+
chr1	40498149	40498160	AGTGAGTCACC	1	-
chr1	40860628	40860639	TGTGAGTCAGG	1	+
chr1	41164871	41164882	TATGAGTCATC	1	-
chr1	41208249	41208260	GGTGACTAATT	1	+
chr1	41216484	41216495	GATGACTAATG	1	-
chr1	41341613	41341624	TCTGAGTCATT	1	+
chr1	41704303	41704314	AATGAGTCATC	1	-
chr1	42272617	42272628	GATGACTCATC	1	-
chr1	42401933	42401944	GATGACTCATG	1	+
chr1	42423513	42423524	TCTGACTCAGG	1	-
chr1	42483099	42483110	TGTGAGTCATA	1	-
chr1	43402425	43402436	TGTGAGTCATA	1	-
chr1	44290701	44290712	GATGATTCATA	1	+
chr1	44300994	44301005	TCTGAGTCATC	1	-
chr1	44437858	44437869	TCTGACTCAGG	1	-
chr1	44997941	44997952	GCTGACTCATA	1	+
chr1	44997989	44998000	GCTGAGTCATG	1	+
chr1	45138100	45138111	AGTGACTCACA	1	-
chr1	45969480	45969491	TCTGACTCATA	1	-
chr1	46011834	46011845	GATGATTCAGC	1	+
chr1	46379255	46379266	GCTGATTCATT	1	+
chr1	46533513	46533524	ACTGAGTCATA	1	+
chr1	52088270	52088281	TGTGAGTCATC	1	-
chr1	52889952	52889963	TATGACTAATA	1	+
chr1	52985998	52986009	TCTGACTCATT	1	+
chr1	53125219	53125230	GATGATTCAGC	1	-
chr1	53163054	53163065	TGTGATTCAGG	1	+
chr1	53326419	53326430	TCTGACTCATA	1	-
chr1	53490953	53490964	TCTGAGTAATG	1	+
chr1	53874094	53874105	GATGACTCAGG	1	+
chr1	54453766	54453777	AATGACTAATG	1	+
chr1	55273188	55273199	TCTGACTCAGT	1	+
chr1	55670749	55670760	AATGAGTAATA	1	+
chr1	56358990	56359001	TGTGACTCAGC	1	+
chr1	56794810	56794821	TATGACTCATC	1	+
chr1	56935810	56935821	ACTGACTCATG	1	+
chr1	5726092	5726103	AATGAGTCATG	1	+
chr1	57479420	57479431	GCTGAGTCATC	1	+
chr1	59605167	59605178	AGTGACTCAGC	1	+
chr1	59608841	59608852	TCTGACTCAGA	1	-
chr1	60139220	60139231	TGTGATTCATC	1	-
chr1	60216516	60216527	TCTGACTCATT	1	-
chr1	60856762	60856773	TCTGAGTCATC	1	+
chr1	62588074	62588085	AATGAGTCATC	1	+
chr1	62822278	62822289	AGTGACTCATA	1	+
chr1	62904833	62904844	AATGATTCATT	1	-
chr1	65661925	65661936	GATGACTCATC	1	+
chr1	65726736	65726747	AGTGACTCATG	1	-
chr1	65726752	65726763	AGTGACTCAGA	1	+
chr1	65859303	65859314	TATGAGTCATC	1	+
chr1	66719114	66719125	ACTGAGTCATA	1	-
chr1	67479434	67479445	GGTGAGTCATC	1	+
chr1	6748995	6749006	GGTGACTCAGA	1	+
chr1	67751921	67751932	GATGACTAATA	1	+
chr1	67855945	67855956	ACTGAGTCATC	1	+
chr1	68215582	68215593	AGTGACTCAGC	1	-
chr1	6837183	6837194	AGTGAGTCAGG	1	-
chr1	74865144	74865155	GGTGACTCAGT	1	+
chr1	78002605	78002616	GGTGACTCAGC	1	-
chr1	78006373	78006384	GGTGAGTCATT	1	+
chr1	81903636	81903647	GGTGACTAATA	1	-
chr1	82048636	82048647	TCTGATTCATC	1	+
chr1	82063537	82063548	TCTGACTCATT	1	-
chr1	82147491	82147502	GATGATTCATA	1	+
chr1	8229534	8229545	TGTGACTCATT	1	-
chr1	85411786	85411797	GCTGAGTCATT	1	-
chr1	85557801	85557812	TCTGACTCAGT	1	+
chr1	85744747	85744758	TCTGACTCAGC	1	-
chr1	8605354	8605365	AATGACTCATT	1	+
chr1	86482278	86482289	TCTGACTCATA	1	+
chr1	86981471	86981482	TGTGATTCAGG	1	+
chr1	8823098	8823109	AGTGACTCAGA	1	+
chr1	8933821	8933832	TGTGACTCACA	1	+
chr1	8933835	8933846	GGTGACTCAGC	1	+
chr1	89764359	89764370	TCTGACTCAGA	1	-
chr1	89916742	89916753	AATGACTAATA	1	+
chr1	90187090	90187101	TGTGACTCATA	1	+
chr1	90372374	90372385	GCTGAGTCATC	1	+
chr1	9043930	9043941	AATGACTCATG	1	+
chr1	91440107	91440118	TATGACTCATG	1	-
chr1	9235164	9235175	GGTGACTCAGC	1	-
chr1	92831360	92831371	TCTGATTCATT	1	-
chr1	94071624	94071635	AATGATTCATC	1	+
chr1	94127831	94127842	GCTGACTCATT	1	+
chr1	94283990	94284001	TCTGACTCAGT	1	+
chr1	95261622	95261633	TGTGAGTCAGC	1	-
chr1	98315709	98315720	AATGAGTCATC	1	+
chr1	9840828	9840839	AATGAGTCAGG	1	-
chr1	9965280	9965291	GCTGATTCATC	1	+
chr10	100201933	100201944	TGTGATTCATC	1	-
chr10	101360160	101360171	CGTGAGTCATG	1	-
chr10	101389558	101389569	TCTGACTCATT	1	-
chr10	101798358	101798369	TCTGACTCAGA	1	-
chr10	102607461	102607472	TGTGACTCAGC	1	-
chr10	10299084	10299095	GATGACTAATA	1	-
chr10	1032546	1032557	AATGACTCATC	1	-
chr10	103463281	103463292	ACTGAGTCATT	1	+
chr1	100541512	100541523	AGTGACTCATA	1	-
chr1	108479238	108479249	TGTGACTCATT	1	-
chr1	110179172	110179183	GCTGAGTCATC	1	-
chr1	110546656	110546667	AGTGACTCAGC	1	+
chr1	110546850	110546861	GCTGACTAATC	1	-
chr1	112142495	112142506	GCTGAGTCATT	1	-
chr1	114896171	114896182	TGTGAGTCAGC	1	+
chr1	115298982	115298993	TATGACTCAGG	1	+
chr1	115605362	115605373	GGTGACTCATA	1	-
chr1	116652969	116652980	TGTGAGTCATG	1	+
chr1	116800340	116800351	AATGAGTCAGG	1	+
chr1	116932950	116932961	TCTGACTCAGA	1	+
chr1	116962338	116962349	GATGACTCAGG	1	+
chr1	11875149	11875160	TGTGACTAACC	1	+
chr1	11875401	11875412	TCTGAGTCATC	1	+
chr1	119916317	119916328	AGTGACTCATA	1	-
chr1	12116488	12116499	TGTGAGTCACC	1	+
chr1	12117653	12117664	GGTGACTCATG	1	-
chr1	12123358	12123369	GATGACTCAGG	1	-
chr1	12356901	12356912	AATGATTCACC	1	-
chr1	13823827	13823838	TCTGACTCAGG	1	+
chr1	14121551	14121562	GATGATTCATT	1	+
chr1	14844058	14844069	TGTGACTCACA	1	+
chr1	1490385	1490396	TATGACTCATC	1	+
chr1	149294433	149294444	AGTGACTCACC	1	+
chr1	150125160	150125171	TATGAGTCAGG	1	+
chr1	150245967	150245978	GCTGACTCATT	1	+
chr1	15068913	15068924	GATGACTCAGG	1	+
chr1	151284161	151284172	TCTGACTCATT	1	+
chr1	15176798	15176809	TATGAGTCATC	1	-
chr1	153367803	153367814	TCTGACTCAGC	1	+
chr1	154277526	154277537	ACTGACTCATA	1	+
chr1	154277634	154277645	GATGACTAATT	1	-
chr1	154391041	154391052	TCTGACTCAGC	1	-
chr1	155931946	155931957	GGTGACTCAGC	1	-
chr1	15668659	15668670	TCTGAGTCATC	1	+
chr1	15679142	15679153	AGTGAGTCATC	1	-
chr1	157568000	157568011	AGTGATTCACC	1	-
chr1	157568309	157568320	GATGAGTCAGG	1	-
chr1	157596135	157596146	TCTGAGTCATA	1	+
chr1	157932309	157932320	TCTGACTCATC	1	-
chr1	159038214	159038225	TGTGACTCAGA	1	+
chr1	160180761	160180772	AATGACTCATT	1	-
chr1	160696129	160696140	GCTGAGTCATT	1	+
chr1	16125702	16125713	TGTGAGTCATG	1	+
chr1	162005246	162005257	AGTGATTCACC	1	-
chr1	162633064	162633075	GCTGACTCATT	1	+
chr1	165912600	165912611	GCTGAGTCATT	1	-
chr1	166053315	166053326	AATGATTCATT	1	+
chr1	168378254	168378265	TGTGACTCATA	1	-
chr1	168378271	168378282	GGTGACTCATC	1	+
chr1	169060926	169060937	TGTGAGTAATG	1	+
chr1	170532319	170532330	AATGACTCATG	1	+
chr1	17054071	17054082	AGTGACTCACC	1	-
chr1	172668522	172668533	ACTGACTCATT	1	+
chr1	174784371	174784382	TGTGAGTCATC	1	+
chr1	175480836	175480847	TGTGAGTCATG	1	+
chr1	17560449	17560460	GGTGACTCATG	1	+
chr1	175659588	175659599	ACTGAGTCATA	1	+
chr1	178619361	178619372	ACTGAGTCATC	1	+
chr1	181097162	181097173	TATGAGTCACG	1	-
chr1	181121154	181121165	TGTGAGTCATG	1	-
chr1	181483512	181483523	GATGACTCATC	1	-
chr1	183178795	183178806	TGTGAGTCACC	1	+
chr1	183247106	183247117	AGTGAGTAATT	1	+
chr1	183247448	183247459	GCTGAGTCATA	1	-
chr1	186047590	186047601	TCTGATTCATA	1	-
chr1	197745744	197745755	TGTGAGTCATA	1	+
chr1	19796061	19796072	GCTGACTCATC	1	-
chr1	19831646	19831657	TCTGACTCATC	1	-
chr1	198703900	198703911	GGTGAGTCATG	1	+
chr1	199141940	199141951	AGTGATTCAGG	1	+
chr1	203147341	203147352	GGTGACTCAGA	1	-
chr1	203243635	203243646	GCTGAGTCATT	1	+
chr1	205512578	205512589	TCTGACTCACC	1	+
chr1	205741872	205741883	GATGATTCATA	1	+
chr1	206861501	206861512	TCTGAGTCATG	1	+
chr1	206916213	206916224	TGTGACTCACC	1	-
chr1	207510620	207510631	AGTGACTAATG	1	+
chr1	207970823	207970834	TATGACTAATC	1	+
chr1	213104470	213104481	GCTGAGTCATT	1	+
chr1	213120383	213120394	TCTGACTCATT	1	-
chr1	21348960	21348971	GGTGACTCAGC	1	-
chr1	221613478	221613489	AGTGAGTCACC	1	+
chr1	221841033	221841044	TGTGACTCATA	1	-
chr1	221885748	221885759	TCTGACTCATA	1	-
chr1	222013277	222013288	AGTGACTCATG	1	-
chr1	222167663	222167674	GCTGACTCATA	1	+
chr1	222340719	222340730	TCTGACTCATA	1	+
chr1	222755697	222755708	AATGACTAATG	1	-
chr1	22415688	22415699	TGTGACTCAGC	1	-
chr1	224393299	224393310	TGTGAGTCATG	1	-
chr1	226925705	226925716	GCTGACTCAGC	1	+
chr1	227954191	227954202	TCTGACTCACC	1	+
chr1	229163415	229163426	TGTGAGTCAGC	1	-
chr1	230779798	230779809	AGTGAGTCAGA	1	-
chr1	233059579	233059590	AATGAGTCAGG	1	-
chr1	234976800	234976811	ACTGACTCATG	1	+
chr1	235116574	235116585	TCTGACTCAGG	1	-
chr1	236047129	236047140	TATGACTCATA	1	-
chr1	236086928	236086939	GCTGACTAATC	1	+
chr1	236311995	236312006	CGTGAGTCATG	1	+
chr1	24046133	24046144	TCTGACTCATG	1	+
chr1	241790922	241790933	AGTGATTCACC	1	-
chr1	246378353	246378364	GATGATTCATC	1	+
chr1	24712254	24712265	TCTGATTCATA	1	-
chr1	25034416	25034427	TGTGAGTCACC	1	-
chr1	25193243	25193254	GGTGACTCAGA	1	+
chr1	25275921	25275932	TGTGACTCAGA	1	+
chr1	25278007	25278018	GGTGAGTCATT	1	-
chr1	26114195	26114206	TGTGACTAATG	1	+
chr1	26873473	26873484	AGTGAGTCATG	1	+
chr1	27098412	27098423	GATGACTCATC	1	+
chr1	27400862	27400873	AATGACTCATA	1	-
chr1	27432174	27432185	AATGACTCATC	1	+
chr1	27771809	27771820	AGTGATTCATA	1	+
chr1	28439325	28439336	GCTGAGTCATT	1	-
chr1	30412108	30412119	AGTGACTCAGC	1	-
chr1	31264960	31264971	TGTGACTCAGA	1	+
chr1	31483660	31483671	GATGACTCAGG	1	+
chr1	31658650	31658661	TGTGACTCAGA	1	+
chr1	32400492	32400503	TCTGACTCAGA	1	-
chr1	32450443	32450454	TGTGACTCAGT	1	+
chr1	33596086	33596097	GATGACTAATC	1	+
chr1	33644286	33644297	AGTGACTCACC	1	+
chr1	37973706	37973717	TCTGACTCAGA	1	+
chr1	38148209	38148220	AATGATTCATG	1	+
chr1	39581032	39581043	GATGACTAATT	1	+
chr1	39860434	39860445	AGTGACTCACT	1	-
chr1	39864421	39864432	TCTGAGTCAGC	1	+
chr1	42149880	42149891	GGTGACTCAGC	1	+
chr1	42277248	42277259	TGTGACTCACT	1	+
chr1	44233044	44233055	AATGAGTCAGG	1	+
chr1	45142275	45142286	TATGACTAATC	1	+
chr1	45179049	45179060	AGTGACTCATA	1	-
chr1	51339490	51339501	GCTGACTCATT	1	+
chr1	53164460	53164471	TCTGATTCATC	1	+
chr1	53856494	53856505	TCTGATTCATT	1	-
chr1	53879103	53879114	AGTGAGTCATT	1	+
chr1	53879445	53879456	TCTGAGTCATC	1	-
chr1	54303017	54303028	AGTGAGTCATC	1	-
chr1	54846332	54846343	GGTGAGTCAGC	1	-
chr1	55431754	55431765	AATGATTCATT	1	-
chr1	56796291	56796302	TATGACTCATC	1	+
chr1	5730897	5730908	AATGATTCATT	1	-
chr1	59538109	59538120	TCTGACTCATG	1	+
chr1	59738374	59738385	AATGACTCATA	1	+
chr1	6388375	6388386	TGTGATTCATT	1	-
chr1	64637926	64637937	TGTGAGTCAGA	1	-
chr1	6659551	6659562	GGTGACTCACC	1	-
chr1	66767020	66767031	TCTGACTCAGC	1	-
chr1	66840059	66840070	TGTGACTCAGT	1	+
chr1	66862393	66862404	TGTGACTAATG	1	+
chr1	70975841	70975852	GGTGACTCATT	1	-
chr1	7325940	7325951	TCTGACTCATA	1	+
chr1	76456543	76456554	TGTGATTCATC	1	+
chr1	78005619	78005630	GCTGATTCATC	1	-
chr1	8181582	8181593	AGTGACTCACA	1	+
chr1	8227509	8227520	GATGACTCATC	1	-
chr1	83608297	83608308	ACTGAGTCATA	1	-
chr1	85065016	85065027	TGTGACTCAGA	1	+
chr1	8533584	8533595	ACTGATTCATT	1	+
chr1	8556163	8556174	AATGAGTCATG	1	+
chr1	88867160	88867171	GATGACTAATT	1	+
chr1	89488563	89488574	AGTGACTCAGT	1	+
chr1	89591819	89591830	AGTGACTCATT	1	+
chr1	92197033	92197044	ACTGACTCAGG	1	+
chr1	92198241	92198252	GGTGACTCATA	1	+
chr1	92220019	92220030	TGTGACTCACA	1	+
chr1	9449073	9449084	GCTGAGTCATC	1	+
chr10	100124699	100124710	TGTGACTCACT	1	-
chr10	101163645	101163656	AGTGAGTCAGG	1	+
chr10	101736839	101736850	TCTGAGTCATT	1	-
chr10	106077662	106077673	TGTGACTCAGA	1	+
chr10	1082360	1082371	TATGACTCATT	1	-
chr10	112220358	112220369	GCTGAGTCATG	1	-
chr10	112460897	112460908	GCTGAGTCATT	1	+
chr10	115086084	115086095	TGTGACTCATC	1	+
chr10	115086114	115086125	AATGACTCAGG	1	+
chr10	116259601	116259612	GCTGACTCAGC	1	+
chr10	11654731	11654742	TGTGACTCAGA	1	+
chr10	116585907	116585918	GGTGACTCAGA	1	-
chr10	120937698	120937709	AATGACTCAGG	1	+
chr10	120995128	120995139	AATGATTCATG	1	-
chr10	121080665	121080676	TCTGAGTCAGG	1	+
chr10	121298438	121298449	AGTGACTCAGT	1	+
chr10	122367086	122367097	ACTGACTCATA	1	-
chr10	123513831	123513842	TCTGACTCAGT	1	-
chr10	12461519	12461530	GGTGACTCATG	1	-
chr10	12490845	12490856	GCTGAGTCATC	1	+
chr10	125030049	125030060	GATGATTCATT	1	+
chr10	125047557	125047568	TCTGATTCATG	1	+
chr10	125047581	125047592	TATGATTCATG	1	+
chr10	125254113	125254124	TCTGAGTCATG	1	-
chr10	126607180	126607191	ACTGAGTCATC	1	-
chr10	127575594	127575605	GGTGACTAATT	1	+
chr10	127575631	127575642	AATGACTCATT	1	-
chr10	133468057	133468068	AGTGAGTCAGA	1	-
chr10	133468096	133468107	AGTGAGTCAGA	1	-
chr10	134257274	134257285	TCTGAGTCAGG	1	-
chr10	1366352	1366363	AATGACTAATA	1	-
chr10	18279486	18279497	ACTGACTCATC	1	-
chr10	21716984	21716995	TGTGACTAATG	1	-
chr10	22970785	22970796	GGTGAGTCATT	1	-
chr10	23654472	23654483	GGTGATTCAGG	1	-
chr10	24755347	24755358	GGTGACTCAGT	1	-
chr10	24755398	24755409	AGTGACTAATT	1	+
chr10	25210456	25210467	GCTGACTCATC	1	+
chr10	25236460	25236471	AGTGAGTCATT	1	+
chr10	27609022	27609033	TCTGAGTCATG	1	-
chr10	29666458	29666469	GCTGACTCAGG	1	+
chr10	30799702	30799713	AGTGACTCATA	1	+
chr10	3113803	3113814	AGTGACTCATT	1	+
chr10	31868067	31868078	GATGACTCATC	1	-
chr10	3270136	3270147	GATGAGTCATG	1	-
chr10	34927580	34927591	TGTGATTCATG	1	-
chr10	3510627	3510638	GCTGAGTCATC	1	+
chr10	3817648	3817659	CATGACTCATG	1	-
chr10	3847546	3847557	ACTGACTCAGC	1	-
chr10	44277563	44277574	GCTGACTCAGC	1	+
chr10	45848842	45848853	GCTGAGTCATT	1	-
chr10	46077311	46077322	GATGATTCATC	1	-
chr10	46077423	46077434	GATGATTCATA	1	-
chr10	49517908	49517919	TCTGATTCATG	1	+
chr10	49517956	49517967	AATGATTCATA	1	-
chr10	49820764	49820775	TGTGACTCACA	1	+
chr10	6317445	6317456	GGTGACTCACC	1	+
chr10	6341317	6341328	GGTGAGTCAGC	1	+
chr10	63642535	63642546	AATGAGTAATA	1	-
chr10	64492893	64492904	TCTGAGTCATG	1	+
chr10	64496240	64496251	TGTGAGTCATA	1	-
chr10	64529501	64529512	GCTGAGTCATC	1	+
chr10	65029097	65029108	AATGAGTAATC	1	-
chr10	67651259	67651270	GCTGAGTCATT	1	+
chr10	70757609	70757620	TGTGACTAACC	1	-
chr10	73253676	73253687	GATGACTCATC	1	+
chr10	73631243	73631254	GATGACTCATG	1	+
chr10	73631276	73631287	AGTGATTCATG	1	+
chr10	74397357	74397368	GCTGAGTCATT	1	-
chr10	78384403	78384414	AATGACTCAGG	1	+
chr10	79002808	79002819	AATGACTCATC	1	+
chr10	79260648	79260659	ACTGACTCATC	1	-
chr10	7998638	7998649	GCTGAGTCATT	1	+
chr10	80751114	80751125	AATGACTAATG	1	-
chr10	81956176	81956187	TCTGACTCATT	1	+
chr10	82223370	82223381	AGTGAGTCATC	1	-
chr10	8225297	8225308	AATGAGTAATG	1	-
chr10	82868834	82868845	TGTGACTCAGC	1	+
chr10	87831768	87831779	TGTGAGTCATT	1	+
chr1	10134639	10134650	AGTGACTCAGA	1	-
chr1	110262326	110262337	TATGACTCATC	1	+
chr1	110438587	110438598	GGTGACTCACC	1	+
chr1	110477110	110477121	ACTGACTCAGC	1	+
chr1	110477135	110477146	TCTGACTCAGC	1	-
chr1	112447687	112447698	ACTGATTCATC	1	-
chr1	113617086	113617097	TCTGAGTCAGC	1	+
chr1	116012889	116012900	GGTGATTCAGG	1	+
chr1	116921117	116921128	TGTGACTCAGT	1	+
chr1	11768849	11768860	GATGACTAATT	1	+
chr1	143992881	143992892	TGTGAGTCAGA	1	-
chr1	146745550	146745561	GATGAGTCATG	1	+
chr1	147787293	147787304	AATGACTAATC	1	+
chr1	14849515	14849526	AGTGACTCATA	1	-
chr1	149911128	149911139	TGTGACTCATC	1	-
chr1	150895151	150895162	TGTGATTCATT	1	+
chr1	151547608	151547619	TCTGACTCACC	1	+
chr1	15162394	15162405	GCTGACTCATA	1	+
chr1	153513418	153513429	AGTGACTCAGA	1	+
chr1	153957949	153957960	GGTGACTCATC	1	-
chr1	154699136	154699147	GCTGAGTCATA	1	-
chr1	15587344	15587355	GATGACTCATC	1	-
chr1	15587881	15587892	GATGACTAATC	1	+
chr1	15599177	15599188	TCTGAGTCATT	1	+
chr1	156089503	156089514	TCTGAGTCATC	1	-
chr1	156089824	156089835	TCTGACTCAGC	1	-
chr1	156169011	156169022	ACTGACTCATT	1	-
chr1	156633225	156633236	GCTGAGTCATG	1	+
chr1	16007298	16007309	ACTGACTCATG	1	-
chr1	162921857	162921868	TCTGAGTCATT	1	-
chr1	168082414	168082425	TGTGACTCACA	1	+
chr1	168688738	168688749	AATGACTAATG	1	+
chr1	172715667	172715678	AGTGAGTCATG	1	+
chr1	173164766	173164777	AGTGAGTCAGA	1	-
chr1	17455036	17455047	TGTGACTCATC	1	+
chr1	175418642	175418653	AATGACTCATA	1	-
chr1	177225530	177225541	GGTGACTCAGC	1	-
chr1	18038172	18038183	GGTGAGTCATT	1	-
chr1	182218398	182218409	TCTGACTCAGA	1	+
chr1	198489857	198489868	AATGACTCATT	1	+
chr1	200624038	200624049	ACTGACTCATC	1	+
chr1	20091439	20091450	TCTGATTCATC	1	+
chr1	200971816	200971827	AATGAGTCAGG	1	+
chr1	201968839	201968850	ACTGAGTCAGG	1	+
chr1	203619553	203619564	AGTGAGTCATC	1	+
chr1	204386907	204386918	AGTGACTCACT	1	+
chr1	20451172	20451183	AGTGACTCATC	1	-
chr1	205227506	205227517	ACTGACTCAGG	1	+
chr1	206654719	206654730	GCTGACTCATG	1	+
chr1	206957913	206957924	TGTGAGTCAGG	1	+
chr1	208351159	208351170	TCTGATTCATT	1	-
chr1	208360893	208360904	GCTGACTCATG	1	+
chr1	209381156	209381167	TGTGAGTCAGG	1	-
chr1	209824777	209824788	TCTGACTCATT	1	-
chr1	209921241	209921252	AGTGAGTCATC	1	+
chr1	212769852	212769863	AGTGACTCAGG	1	+
chr1	212803672	212803683	GCTGATTCACC	1	+
chr1	213151254	213151265	TCTGATTCATC	1	-
chr1	222013374	222013385	AGTGACTCACC	1	+
chr1	224618394	224618405	GCTGATTCATT	1	-
chr1	228967010	228967021	AATGACTCATA	1	-
chr1	229275340	229275351	GATGACTAATC	1	-
chr1	230220473	230220484	GGTGACTCAGC	1	+
chr1	230463829	230463840	GGTGAGTCATG	1	+
chr1	230917513	230917524	AGTGAGTCATG	1	-
chr1	233040505	233040516	GCTGAGTCATT	1	+
chr1	2341516	2341527	TGTGACTCACT	1	+
chr1	234743995	234744006	TCTGACTCATC	1	+
chr1	234836144	234836155	TCTGAGTCATC	1	-
chr1	236051239	236051250	ACTGAGTCATA	1	+
chr1	236897832	236897843	AGTGACTCATG	1	-
chr1	237195552	237195563	TCTGACTCATG	1	-
chr1	24372981	24372992	TCTGACTCAGA	1	+
chr1	248849491	248849502	GATGAGTAATA	1	+
chr1	25357476	25357487	GGTGACTCAGA	1	+
chr1	25391223	25391234	AATGACTCATT	1	-
chr1	25433021	25433032	GCTGAGTCATT	1	-
chr1	25969479	25969490	AATGACTCATT	1	+
chr1	27469136	27469147	GGTGACTCAGG	1	-
chr1	28958467	28958478	GCTGAGTCATA	1	-
chr1	29187002	29187013	TGTGACTCAGA	1	-
chr1	2936190	2936201	GGTGACTCATC	1	-
chr1	30885447	30885458	AGTGACTCATA	1	+
chr1	31229809	31229820	TGTGAGTCACC	1	+
chr1	31643835	31643846	AGTGACTCAGC	1	-
chr1	32166825	32166836	GGTGACTCACC	1	+
chr1	32292930	32292941	GGTGAGTCATG	1	+
chr1	32405552	32405563	GCTGAGTCATA	1	-
chr1	33190940	33190951	AGTGACTCAGC	1	+
chr1	33586277	33586288	TCTGACTCATC	1	+
chr1	33891644	33891655	TCTGAGTAATG	1	-
chr1	35055908	35055919	TGTGAGTCATC	1	-
chr1	35057555	35057566	GCTGAGTCATT	1	-
chr1	36005545	36005556	AATGACTAATA	1	-
chr1	36723190	36723201	GGTGACTCAGG	1	+
chr1	38465391	38465402	AGTGACTCATT	1	+
chr1	38763730	38763741	GGTGACTCATA	1	+
chr1	39513770	39513781	GATGACTCATC	1	+
chr1	39657983	39657994	AGTGAGTCACC	1	+
chr1	41364181	41364192	ACTGAGTCATA	1	+
chr1	42824628	42824639	TCTGAGTCATA	1	-
chr1	46010835	46010846	AATGAGTCAGG	1	+
chr1	46689424	46689435	AGTGAGTCAGA	1	+
chr1	46836032	46836043	AATGATTCATG	1	-
chr1	52605648	52605659	GATGATTCATT	1	-
chr1	54972446	54972457	TCTGACTCATT	1	+
chr1	55431816	55431827	GGTGACTCAGT	1	+
chr1	59897775	59897786	GATGATTCATC	1	-
chr1	63590755	63590766	GCTGACTCATG	1	+
chr1	8000934	8000945	GGTGACTCAGC	1	+
chr1	9291833	9291844	TGTGAGTCATT	1	+
chr1	93004547	93004558	AGTGACTCACC	1	-
chr1	94158660	94158671	ACTGACTCAGA	1	+
chr1	9792790	9792801	TGTGAGTCACC	1	+
chr10	101743416	101743427	ACTGACTCACC	1	+
chr10	101766005	101766016	GATGATTCAGC	1	+
chr10	102456525	102456536	TGTGATTCAGG	1	+
chr10	105668194	105668205	ACTGACTCATC	1	-
chr10	106089291	106089302	TATGAGTCATG	1	-
chr10	112084341	112084352	AGTGAGTCATT	1	-
chr10	112170364	112170375	ACTGACTCATT	1	-
chr10	112525378	112525389	GGTGAGTCATG	1	-
chr10	118894832	118894843	TCTGAGTCATG	1	+
chr10	1197227	1197238	ACTGACTCATC	1	-
chr10	121226429	121226440	TGTGACTCACA	1	+
chr10	122828785	122828796	GATGACTAATC	1	+
chr10	12395650	12395661	TCTGAGTCAGG	1	+
chr10	123966444	123966455	TGTGATTCATT	1	-
chr10	125415340	125415351	AATGACTCAGG	1	+
chr10	125793034	125793045	AGTGAGTCATG	1	-
chr10	125823414	125823425	TCTGATTCATA	1	-
chr10	133018702	133018713	TGTGAGTCAGG	1	-
chr10	134361282	134361293	GGTGACTCACC	1	+
chr10	134368987	134368998	AGTGACTCAGG	1	+
chr10	135016204	135016215	ACTGAGTCATA	1	-
chr10	13697722	13697733	TCTGAGTCAGG	1	-
chr10	13819236	13819247	AGTGACTCAGA	1	-
chr10	17065625	17065636	TGTGACTCATT	1	+
chr10	3133704	3133715	AGTGAGTCATA	1	-
chr10	43818438	43818449	ACTGACTCAGC	1	-
chr10	44506609	44506620	AGTGACTCAGC	1	-
chr10	44525740	44525751	TGTGAGTCAGG	1	+
chr10	47588907	47588918	AATGACTAATT	1	-
chr10	49842557	49842568	GCTGACTCAGC	1	+
chr10	50743211	50743222	GGTGACTCATT	1	-
chr10	54725067	54725078	TCTGACTCAGT	1	+
chr10	5532203	5532214	TGTGATTCATA	1	+
chr10	5701978	5701989	GGTGACTCATG	1	+
chr10	6014680	6014691	TATGATTCATT	1	-
chr10	6191076	6191087	GGTGACTCATC	1	+
chr10	6281331	6281342	TGTGACTCATC	1	-
chr10	6281382	6281393	GCTGACTCATG	1	-
chr10	6317342	6317353	TCTGAGTCAGG	1	-
chr10	64374721	64374732	GGTGACTCAGA	1	+
chr10	64486107	64486118	AGTGAGTCAGG	1	+
chr10	73620336	73620347	GGTGAGTCAGC	1	+
chr10	74082421	74082432	AGTGACTCACC	1	+
chr10	76794076	76794087	TGTGAGTCATT	1	-
chr10	79561564	79561575	ACTGACTCATG	1	+
chr10	80338835	80338846	GGTGACTCAGA	1	+
chr10	80717435	80717446	TCTGACTCATC	1	+
chr10	82233611	82233622	TCTGACTCACC	1	-
chr10	89382141	89382152	GGTGAGTCATT	1	+
chr10	89912736	89912747	TCTGACTCAGA	1	+
chr10	95076845	95076856	AGTGACTCATC	1	+
chr10	98900441	98900452	AATGACTCATT	1	-
chr10	98977942	98977953	AATGAGTAATA	1	+
chr10	99088644	99088655	ACTGACTCATA	1	+
chr11	111887019	111887030	TGTGACTCATA	1	-
chr11	113317034	113317045	TCTGACTCAGC	1	-
chr11	115791012	115791023	TGTGAGTCAGA	1	-
chr11	11589522	11589533	TGTGACTCACA	1	+
chr11	11598988	11598999	GGTGACTCAGC	1	-
chr11	116596539	116596550	GCTGACTCAGC	1	-
chr11	117817723	117817734	AATGACTCAGG	1	-
chr11	119439059	119439070	GCTGAGTCATA	1	-
chr11	119624957	119624968	AGTGACTCATG	1	+
chr11	119630277	119630288	GCTGACTCATA	1	-
chr11	12020121	12020132	AATGAGTCAGG	1	+
chr11	12020163	12020174	GGTGACTCAGA	1	-
chr11	120555757	120555768	ACTGACTCAGA	1	-
chr11	12069138	12069149	TCTGATTCATA	1	-
chr11	121521368	121521379	TGTGAGTCAGG	1	-
chr11	12210626	12210637	ACTGACTCAGG	1	-
chr11	123986153	123986164	TGTGACTCAGA	1	+
chr11	124706936	124706947	TCTGAGTCATT	1	+
chr11	125046970	125046981	GCTGAGTCATT	1	-
chr11	126469419	126469430	TCTGACTCAGA	1	-
chr11	128188959	128188970	TCTGAGTCAGG	1	+
chr11	128367457	128367468	GGTGACTCACC	1	+
chr11	133529668	133529679	AATGAGTCATC	1	+
chr11	13360908	13360919	GCTGAGTCATA	1	+
chr11	133815419	133815430	AGTGAGTCACG	1	+
chr11	1793958	1793969	AGTGACTCAGC	1	-
chr11	3034808	3034819	TGTGAGTCACC	1	-
chr11	3168340	3168351	TGTGACTCACC	1	+
chr11	33971231	33971242	TCTGACTCAGG	1	+
chr11	35061891	35061902	ACTGACTCATT	1	-
chr11	37525737	37525748	GCTGATTCATA	1	+
chr11	4079479	4079490	AGTGACTCATT	1	-
chr11	44596941	44596952	ACTGACTCATC	1	-
chr11	44904969	44904980	TATGACTCATT	1	-
chr11	44927130	44927141	TCTGACTCATG	1	+
chr11	44968232	44968243	AGTGACTCAGG	1	-
chr11	45185999	45186010	AATGATTCATG	1	-
chr11	45549661	45549672	ACTGAGTCATC	1	+
chr11	46231808	46231819	GGTGAGTCATT	1	+
chr11	47237900	47237911	TGTGACTCAGA	1	+
chr11	48115096	48115107	TCTGACTCATA	1	-
chr11	57097602	57097613	AATGACTCATC	1	+
chr11	57174030	57174041	AGTGACTCAGA	1	+
chr11	57583109	57583120	TCTGACTCATG	1	+
chr11	580164	580175	AGTGAGTCAGG	1	-
chr11	58345477	58345488	AGTGACTCACA	1	+
chr11	58919984	58919995	TCTGACTCAGG	1	-
chr1	10706529	10706540	GCTGAGTCATC	1	-
chr1	10951352	10951363	AGTGACTCATG	1	-
chr1	110779024	110779035	TGTGAGTCATA	1	+
chr1	111177536	111177547	AGTGACTCACA	1	-
chr1	113446819	113446830	AGTGACTCAGT	1	-
chr1	120108263	120108274	GCTGACTCATT	1	+
chr1	12128177	12128188	TGTGATTCATT	1	+
chr1	13820648	13820659	ACTGACTCATT	1	-
chr1	149911116	149911127	AGTGACTCACA	1	+
chr1	151792867	151792878	GCTGAGTAATC	1	+
chr1	153957962	153957973	TCTGAGTCAGC	1	-
chr1	154392880	154392891	TGTGAGTCATC	1	+
chr1	154783255	154783266	GCTGAGTCATG	1	-
chr1	154822240	154822251	AATGAGTCATC	1	+
chr1	154976773	154976784	GCTGACTCATT	1	-
chr1	156097093	156097104	TCTGAGTCATG	1	+
chr1	156461557	156461568	GGTGAGTCATT	1	-
chr1	161062700	161062711	GGTGAGTAATA	1	+
chr1	161277297	161277308	TGTGACTCAGC	1	-
chr1	16246045	16246056	AGTGAGTCAGA	1	-
chr1	165601291	165601302	AGTGAGTCATT	1	+
chr1	166459626	166459637	TGTGACTCATT	1	+
chr1	166879871	166879882	GGTGAGTCATC	1	+
chr1	178577341	178577352	AGTGACTCATT	1	-
chr1	181737502	181737513	TATGACTAATG	1	+
chr1	181737515	181737526	TCTGAGTAATG	1	+
chr1	184618712	184618723	TGTGACTCATT	1	-
chr1	19414749	19414760	TATGATTCATT	1	+
chr1	198906597	198906608	AGTGAGTCATG	1	+
chr1	200847403	200847414	TGTGACTAATT	1	+
chr1	201854877	201854888	GGTGACTCAGC	1	+
chr1	202198011	202198022	GGTGAGTCATT	1	+
chr1	202264895	202264906	AGTGAGTCAGA	1	-
chr1	202817507	202817518	TGTGACTCATC	1	-
chr1	20498184	20498195	AGTGATTCATG	1	+
chr1	205309051	205309062	AGTGAGTCATA	1	+
chr1	20753578	20753589	TGTGAGTCATA	1	+
chr1	208005357	208005368	TCTGACTCAGT	1	-
chr1	211590324	211590335	GCTGACTCATG	1	-
chr1	212061023	212061034	AATGAGTCATC	1	-
chr1	223808359	223808370	AGTGACTAATG	1	-
chr1	223959645	223959656	AATGACTCATT	1	+
chr1	22504067	22504078	ACTGAGTCATC	1	-
chr1	226613226	226613237	ACTGACTCAGG	1	-
chr1	227944149	227944160	GGTGACTAATT	1	-
chr1	230240592	230240603	TGTGACTCAGC	1	-
chr1	230344837	230344848	TCTGAGTCATA	1	+
chr1	230463809	230463820	TCTGAGTCATT	1	+
chr1	234859089	234859100	AGTGATTCATG	1	+
chr1	234859116	234859127	TCTGATTCATG	1	-
chr1	235069388	235069399	AATGAGTCAGG	1	+
chr1	242161948	242161959	TGTGACTCAGC	1	+
chr1	24562842	24562853	GGTGACTCAGA	1	-
chr1	248850945	248850956	AATGATTCATT	1	+
chr1	25293358	25293369	GCTGACTCATA	1	-
chr1	26611400	26611411	CATGACTCATG	1	+
chr1	27872536	27872547	GGTGACTCAGG	1	-
chr1	27963730	27963741	TGTGAGTCAGA	1	-
chr1	28843705	28843716	TCTGAGTCATT	1	-
chr1	30882542	30882553	TGTGACTCAGA	1	-
chr1	30882597	30882608	TGTGACTCAGC	1	-
chr1	32216602	32216613	TCTGACTCAGC	1	+
chr1	32805294	32805305	TGTGATTCATA	1	+
chr1	36939904	36939915	AGTGAGTCATT	1	-
chr1	40779481	40779492	CCTGAGTCATG	1	+
chr1	42386501	42386512	AGTGATTCATG	1	-
chr1	43796035	43796046	AATGACTCAGG	1	-
chr1	44331507	44331518	GGTGAGTCAGC	1	-
chr1	44890725	44890736	GGTGACTAATT	1	-
chr1	46649104	46649115	GCTGATTCATC	1	+
chr1	59492496	59492507	AGTGAGTCATA	1	-
chr1	64689150	64689161	TATGACTCATT	1	-
chr1	8487194	8487205	TGTGAGTCACC	1	+
chr1	90270368	90270379	AATGACTCATT	1	-
chr1	93428207	93428218	AATGAGTAATG	1	-
chr1	9377820	9377831	GGTGACTCACG	1	-
chr1	94159070	94159081	AGTGAGTCATT	1	+
chr1	94167351	94167362	GGTGACTCACC	1	+
chr1	94169403	94169414	GCTGATTCATT	1	-
chr1	95007516	95007527	GGTGAGTCATC	1	-
chr10	104112028	104112039	ACTGAGTCAGG	1	-
chr10	106184644	106184655	AATGACTCATC	1	+
chr10	115440776	115440787	TGTGACTCACT	1	-
chr10	120880284	120880295	GCTGAGTCATT	1	-
chr10	121101128	121101139	GGTGAGTCATC	1	-
chr10	121561921	121561932	ACTGACTCATA	1	-
chr10	125686401	125686412	AGTGACTAATG	1	-
chr10	13755123	13755134	GGTGACTCAGC	1	-
chr10	1463292	1463303	TGTGAGTCAGG	1	+
chr10	17486324	17486335	TATGACTCACG	1	-
chr10	1758212	1758223	ACTGACTCAGC	1	-
chr10	24499468	24499479	TCTGAGTCATC	1	-
chr10	29948060	29948071	TGTGAGTCATC	1	-
chr10	370084	370095	AGTGACTCATT	1	-
chr10	3894680	3894691	GGTGAGTCATG	1	+
chr10	43617772	43617783	GGTGACTCAGG	1	+
chr10	44796607	44796618	GCTGAGTCATT	1	-
chr10	51572676	51572687	AGTGACTCATG	1	-
chr10	5627063	5627074	AGTGACTCAGC	1	+
chr10	64353932	64353943	TCTGAGTAATG	1	+
chr10	71713833	71713844	TGTGATTCATA	1	+
chr10	72475784	72475795	TCTGACTCATG	1	+
chr10	73006675	73006686	ACTGAGTCATT	1	+
chr10	73453298	73453309	TGTGACTCATT	1	-
chr10	73458242	73458253	GATGAGTCAGG	1	-
chr10	73620378	73620389	AGTGACTCAGC	1	-
chr10	7379814	7379825	AATGAGTCATG	1	+
chr10	80806702	80806713	AGTGAGTAATT	1	-
chr10	81173283	81173294	GGTGACTCAGG	1	-
chr10	8173426	8173437	GGTGACTCAGA	1	+
chr10	88402496	88402507	AGTGACTCATG	1	-
chr1	11444437	11444448	AGTGACTCATT	1	+
chr1	118207234	118207245	GATGACTAATT	1	-
chr1	150123705	150123716	TGTGATTCAGG	1	-
chr1	15060196	15060207	TCTGAGTCATC	1	+
chr1	153541290	153541301	GCTGATTCATT	1	+
chr1	155940433	155940444	ACTGACTCAGC	1	+
chr1	15672578	15672589	TCTGAGTCATC	1	-
chr1	160807894	160807905	AATGAGTCAGG	1	-
chr1	161932517	161932528	GCTGACTCAGC	1	+
chr1	172788250	172788261	GATGAGTAATA	1	-
chr1	181069832	181069843	GATGAGTAATC	1	-
chr1	182991605	182991616	ACTGAGTCATT	1	+
chr1	183164389	183164400	GCTGAGTCATC	1	+
chr1	192952651	192952662	GATGACTCATC	1	-
chr1	203734785	203734796	AGTGACTCAGG	1	+
chr1	204616837	204616848	GCTGAGTCATA	1	-
chr1	206677621	206677632	TGTGACTCACT	1	-
chr1	207998150	207998161	GCTGAGTCATT	1	+
chr1	209846828	209846839	GGTGAGTCAGC	1	-
chr1	210870224	210870235	GATGATTCATC	1	-
chr1	22445608	22445619	GGTGACTCAGG	1	+
chr1	229170976	229170987	TCTGAGTCATA	1	+
chr1	23669878	23669889	ACTGACTCATG	1	+
chr1	26605531	26605542	TATGACTCAGG	1	-
chr1	27817117	27817128	TGTGACTCACT	1	-
chr1	32707096	32707107	TGTGAGTCACC	1	-
chr1	32805364	32805375	AGTGAGTCAGG	1	+
chr1	36360019	36360030	GCTGAGTCATA	1	+
chr1	37942403	37942414	ACTGACTCATC	1	-
chr1	37945425	37945436	GGTGACTCAGT	1	+
chr1	41733958	41733969	GGTGATTCAGG	1	+
chr1	41962056	41962067	GCTGACTCATG	1	-
chr1	43975857	43975868	GCTGAGTCATC	1	+
chr1	56982701	56982712	TGTGACTCACA	1	-
chr1	6097747	6097758	TCTGAGTCATC	1	+
chr1	7531184	7531195	TCTGAGTCATC	1	+
chr1	85320156	85320167	TGTGACTAATA	1	-
chr1	85763787	85763798	TATGACTCATT	1	+
chr1	9256984	9256995	TCTGAGTCAGG	1	+
chr1	9446413	9446424	GCTGAGTCATA	1	-
chr10	100163730	100163741	AGTGATTCATA	1	-
chr10	101769701	101769712	TGTGAGTCAGC	1	+
chr10	112185811	112185822	TCTGACTCAGC	1	+
chr10	113962533	113962544	AGTGACTCATA	1	-
chr10	119413722	119413733	GCTGACTCATT	1	+
chr10	121075251	121075262	GATGACTCATC	1	-
chr10	126043598	126043609	GATGATTCAGC	1	-
chr10	126421937	126421948	GGTGACTCAGG	1	+
chr10	126889791	126889802	GCTGACTCATT	1	-
chr10	17270522	17270533	GGTGACTCACC	1	-
chr10	24499148	24499159	GATGAGTCATG	1	-
chr10	29948123	29948134	GCTGAGTCATT	1	-
chr10	31071543	31071554	AGTGACTCACT	1	+
chr10	3137706	3137717	TGTGAGTCAGA	1	+
chr10	3138061	3138072	AATGACTCATT	1	-
chr10	35283732	35283743	AGTGACTCATA	1	-
chr10	3799930	3799941	GGTGAGTCATC	1	-
chr10	43624915	43624926	TATGAGTCATG	1	-
chr10	52500259	52500270	AGTGAGTCAGA	1	-
chr1	11026141	11026152	ACTGACTCATA	1	-
chr1	110759702	110759713	TCTGACTCATC	1	-
chr1	1280327	1280338	TCTGACTCACC	1	+
chr1	1280367	1280378	TCTGACTCACC	1	+
chr1	1280405	1280416	AGTGAGTCAGA	1	-
chr1	147072657	147072668	ACTGAGTCATT	1	+
chr1	156084074	156084085	TGTGACTCACC	1	-
chr1	160984222	160984233	AGTGACTCATA	1	+
chr1	16481662	16481673	GGTGACTCAGA	1	-
chr1	182931901	182931912	TCTGAGTCAGG	1	-
chr1	183925997	183926008	AGTGAGTCAGA	1	+
chr1	200123575	200123586	GGTGACTCATC	1	-
chr1	201852056	201852067	AGTGAGTCAGG	1	-
chr1	201852076	201852087	TGTGACTCAGT	1	+
chr1	203142911	203142922	AGTGAGTCATT	1	-
chr1	205198131	205198142	AGTGACTCACC	1	+
chr1	210547427	210547438	AGTGATTCATT	1	-
chr1	211687431	211687442	TCTGACTCAGA	1	+
chr1	212740590	212740601	GCTGACTCATC	1	+
chr1	212740647	212740658	TATGAGTAATG	1	+
chr1	27126514	27126525	GGTGACTCAGA	1	+
chr1	27127135	27127146	GCTGAGTCATC	1	-
chr1	27426166	27426177	TCTGAGTCACG	1	+
chr1	29211624	29211635	GGTGACTCAGC	1	-
chr1	30182615	30182626	AATGATTCATT	1	-
chr1	32053531	32053542	GCTGACTCAGC	1	-
chr1	3399045	3399056	GGTGACTCAGC	1	+
chr1	36621458	36621469	GGTGACTCACC	1	-
chr1	3710318	3710329	AGTGACTCAGT	1	+
chr1	38221246	38221257	GGTGACTCAGC	1	-
chr1	51700929	51700940	GATGATTCAGC	1	+
chr1	55265006	55265017	AGTGATTCAGG	1	-
chr1	8940246	8940257	GCTGAGTCATG	1	-
chr1	94344147	94344158	TCTGACTCAGC	1	-
chr10	121221091	121221102	TCTGACTCATT	1	+
chr10	12164797	12164808	ACTGAGTCAGG	1	-
chr10	126406884	126406895	ACTGAGTCATA	1	+
chr10	45916774	45916785	AGTGAGTCACC	1	-
chr10	50571132	50571143	GGTGAGTCATG	1	-
chr10	72237627	72237638	AGTGACTCACC	1	+
chr10	73648476	73648487	TGTGAGTCAGA	1	-
chr10	75646052	75646063	GCTGAGTAATC	1	-
chr10	75692277	75692288	GCTGAGTCATT	1	-
chr10	82300750	82300761	TCTGACTCATT	1	-
chr10	82359271	82359282	GCTGAGTCATT	1	+
chr10	92923821	92923832	GATGATTCATT	1	-
chr10	990635	990646	AGTGAGTCACG	1	-
chr11	10477853	10477864	ACTGACTCAGC	1	+
chr11	118783719	118783730	GGTGACTCAGC	1	+
chr11	120706707	120706718	AGTGACTCATT	1	-
chr1	114651730	114651741	TCTGACTCATC	1	-
chr1	115301282	115301293	GATGATTCATC	1	+
chr1	153538363	153538374	TGTGACTCACA	1	-
chr1	153539167	153539178	AGTGACTCACC	1	+
chr1	156084022	156084033	AGTGAGTCACC	1	-
chr1	15711880	15711891	GGTGAGTAATT	1	-
chr1	159209821	159209832	TGTGACTCATT	1	+
chr1	161494083	161494094	TCTGACTCAGG	1	-
chr1	183559665	183559676	ACTGACTCATA	1	+
chr1	200994866	200994877	TGTGAGTCAGA	1	-
chr1	204434969	204434980	TCTGAGTCATC	1	-
chr1	204660753	204660764	GCTGAGTCATG	1	+
chr1	205638936	205638947	GCTGAGTCATT	1	-
chr1	205649037	205649048	AGTGACTCATC	1	+
chr1	234908275	234908286	GGTGACTCACC	1	-
chr1	26130958	26130969	GGTGAGTAATA	1	-
chr1	26857774	26857785	GGTGAGTCAGC	1	-
chr1	27925844	27925855	AGTGAGTCAGG	1	-
chr1	31895435	31895446	TGTGAGTCATG	1	+
chr1	38019398	38019409	AATGACTAACC	1	-
chr1	40916818	40916829	AGTGACTCATT	1	-
chr1	41849344	41849355	AGTGACTCAGG	1	-
chr1	42105091	42105102	TCTGACTCATG	1	-
chr1	53102883	53102894	TGTGATTCATA	1	+
chr1	94081328	94081339	GATGAGTCATG	1	-
chr1	94081511	94081522	GCTGACTAATC	1	-
chr10	104594800	104594811	GCTGATTCATT	1	-
chr10	105880757	105880768	TCTGAGTCACG	1	-
chr10	115934324	115934335	CCTGACTCATG	1	-
chr10	11929147	11929158	AGTGATTCAGG	1	+
chr10	134776612	134776623	TGTGACTCATT	1	+
chr10	17686006	17686017	TGTGACTAATT	1	+
chr10	23447082	23447093	TGTGACTCATC	1	+
chr10	24672813	24672824	TGTGACTCACA	1	+
chr10	70989264	70989275	GCTGAGTCATG	1	+
chr10	81076547	81076558	TGTGACTCAGA	1	+
chr1	111991230	111991241	AGTGACTCACC	1	+
chr1	150521170	150521181	TCTGACTCAGA	1	+
chr1	156084493	156084504	GGTGACTCAGT	1	+
chr1	15944007	15944018	AGTGACTCACT	1	+
chr1	159891138	159891149	TCTGACTCACC	1	-
chr1	18610798	18610809	ACTGACTCATT	1	+
chr1	206643411	206643422	GGTGACTCAGA	1	+
chr1	23090178	23090189	TATGACTAATT	1	+
chr1	233430805	233430816	AGTGACTCATC	1	+
chr1	26704746	26704757	GCTGACTCATG	1	+
chr1	31170618	31170629	GGTGACTCAGG	1	+
chr1	1143525	1143536	TGTGAGTCATC	1	+
chr1	156631303	156631314	GGTGACTCAGC	1	+
chr1	161500754	161500765	GCTGATTCATA	1	+
chr1	201374688	201374699	AGTGAGTCATA	1	-
chr1	209780955	209780966	GGTGAGTCATC	1	+
chr1	21621731	21621742	GGTGACTCATG	1	+
chr1	222988075	222988086	TCTGAGTCATC	1	+
chr1	23031179	23031190	TGTGACTCAGA	1	-
chr1	25349516	25349527	GGTGACTCATC	1	+
chr1	29529485	29529496	ACTGACTCATC	1	+
chr1	33722593	33722604	AATGATTCATG	1	+
chr1	3605096	3605107	TCTGACTCACC	1	-
chr1	3635532	3635543	AGTGAGTCAGA	1	+
chr1	41898506	41898517	TCTGACTCACC	1	+
chr1	42164796	42164807	GCTGACTCAGC	1	-
chr1	109968718	109968729	GGTGACTCAGC	1	+
chr1	110027820	110027831	GGTGACTCAGA	1	+
chr1	150208065	150208076	GCTGAGTCATC	1	+
chr1	151320568	151320579	TCTGATTCATA	1	-
chr1	12222066	12222077	GATGACTCATG	1	-
chr1	12679169	12679180	AGTGACTCACC	1	-
chr1	1532807	1532818	AGTGACTCATC	1	-
chr1	1537029	1537040	GGTGACTCAGG	1	+
chr1	15742607	15742618	GGTGACTCAGA	1	-
chr1	21059746	21059757	TGTGAGTCAGG	1	-
chr1	223914582	223914593	GGTGACTCATC	1	+
chr1	226831002	226831013	GGTGAGTCATC	1	+
chr1	23080801	23080812	AGTGAGTCATT	1	-
chr1	20834173	20834184	TCTGAGTCATA	1	+
chr1	2222289	2222300	GCTGATTCACC	1	-
chr1	902385	902396	ACTGACTCAGT	1	-
chr1	11865622	11865633	GGTGACTCAGT	1	-
chr1	1241121	1241132	GCTGAGTCATG	1	-
chr1	1446578	1446589	GGTGACTCAGG	1	+
chr1	17028234	17028245	GGTGACTCAGG	1	-
chr1	6685841	6685852	TGTGACTAATG	1	-
chr10	74080668	74080679	TCTGACTCATC	1	-
chr1	16276194	16276205	AGTGATTCACC	1	-
chr1	999666	999677	TCTGACTCATG	1	-
