# Supplementary material for: Relationship between histone modifications and transcription factor binding is protein family specific
Source: Genome Res. 2018 Mar;28(3):321–33. doi: 10.1101/gr.220079.116 (PMC5848611; doi:10.1101/gr.220079.116)
Supplement: Supplemental Material [file supp_gr.220079.116_Supplemental_Material.zip › Supplemental_Material/MAX/BS.bed]

chr14	106267697	106267707	AGACACGTGG	1	-
chr15	45016682	45016692	GACCACATGG	1	+
chr17	16881406	16881416	GAACACGTGG	1	+
chr17	63037768	63037778	GTGCACGTGG	1	+
chr18	4256937	4256947	GAGCACGTGT	1	+
chr20	29650623	29650633	ATTCACATGG	1	-
chr20	37495096	37495106	TGACACATGG	1	+
chr3	111849511	111849521	AAGCACATGT	1	+
chr3	125235549	125235559	AGGCACATGC	1	+
chr3	173909371	173909381	AATCACATGC	1	+
chr4	40196696	40196706	AACCACGTGG	1	+
chr5	129652791	129652801	AGACACGTGG	1	-
chr7	116657140	116657150	AACCACATGG	1	-
chr7	130719544	130719554	AAACACGTGG	1	+
chr9	112675438	112675448	AACCACATGT	1	+
chrX	96782833	96782843	GAACACGTGT	1	-
chr10	76437765	76437775	AGGCACATGC	1	-
chr10	89873108	89873118	TAGCACATGG	1	-
chr12	46604379	46604389	AAACACGTGG	1	-
chr13	33778342	33778352	CAGCACATGT	1	+
chr15	63790656	63790666	TGGCACGTGG	1	+
chr15	78354340	78354350	GTGCACATGG	1	-
chr16	15733043	15733053	GAACACGTGG	1	-
chr16	5206604	5206614	AGGCACATGT	1	+
chr17	44221313	44221323	AATCACATGT	1	+
chr17	56417547	56417557	GAGCACATGG	1	-
chr17	8762908	8762918	ACCCACATGG	1	-
chr18	8607987	8607997	AGGCACGTGC	1	-
chr1	145502301	145502311	TATCACATGG	1	+
chr1	160597658	160597668	TGACACATGG	1	-
chr1	182140002	182140012	AGACACATGG	1	-
chr1	198629999	198630009	AACCACATGC	1	+
chr1	206290181	206290191	AGGCACGTGT	1	-
chr1	222110546	222110556	GTGCACATGT	1	-
chr1	27033073	27033083	AGCCACGTGG	1	+
chr1	32420386	32420396	AGCCACGTGG	1	-
chr22	31943125	31943135	ATGCACATGC	1	+
chr2	203134572	203134582	TACCACATGG	1	-
chr2	38947944	38947954	AGTCACGTGG	1	-
chr2	68593596	68593606	AGTCACATGG	1	+
chr3	119274514	119274524	AAGCACGTGG	1	+
chr3	141100232	141100242	AAACACATGG	1	+
chr3	151917306	151917316	AAACACATGC	1	+
chr3	168235342	168235352	AGGCACATGG	1	-
chr3	174991903	174991913	AGCCACGTGG	1	-
chr3	5241102	5241112	CAGCACATGG	1	-
chr5	131856395	131856405	TGGCACATGC	1	+
chr5	61552785	61552795	GAACACGTGG	1	+
chr6	113967087	113967097	GAGCACATGT	1	-
chr6	132832473	132832483	AGTCACGTGG	1	-
chr6	16483700	16483710	GGGCACATGT	1	-
chr6	90064192	90064202	GGGCACATGT	1	-
chr8	119601537	119601547	AACCACATGC	1	+
chr9	109742903	109742913	AAGCACATGT	1	-
chr10	116256714	116256724	GTGCACATGG	1	-
chr10	30783198	30783208	GAACACATGT	1	-
chr10	32621378	32621388	CAGCACATGG	1	+
chr10	49487533	49487543	AGCCACATGG	1	-
chr10	7454572	7454582	TGTCACATGG	1	-
chr10	92758633	92758643	AACCACGTGG	1	+
chr11	102451932	102451942	TGGCACATGT	1	+
chr11	115798928	115798938	TACCACATGG	1	-
chr11	118095771	118095781	AGGCACGTGT	1	-
chr11	121446200	121446210	ACGCACATGG	1	+
chr11	13325340	13325350	AGTCACATGT	1	+
chr11	13343176	13343186	ACCCACATGG	1	+
chr11	44578590	44578600	GGGCACATGT	1	-
chr12	109024858	109024868	AGTCACATGT	1	-
chr12	117125905	117125915	AAGCACGTGC	1	+
chr12	11718897	11718907	AAACACGTGT	1	-
chr12	11878740	11878750	GATCACGTGG	1	-
chr12	79627339	79627349	GGCCACGTGG	1	-
chr12	92602602	92602612	TAGCACATGC	1	+
chr13	111111582	111111592	AAGCACGTGT	1	+
chr13	25753415	25753425	AGTCACATGG	1	+
chr13	30948118	30948128	AGGCACGTGG	1	-
chr13	42849299	42849309	AAGCACATGG	1	+
chr13	79968128	79968138	AGTCACGTGG	1	-
chr14	100532721	100532731	GGTCACATGG	1	+
chr14	100533592	100533602	TGACACATGG	1	+
chr14	25164557	25164567	AGCCACATGC	1	-
chr14	34145461	34145471	GATCACGTGG	1	+
chr14	51302248	51302258	AGACACATGT	1	-
chr14	55541655	55541665	GAACACGTGT	1	-
chr14	56662567	56662577	GCGCACATGT	1	-
chr14	68649319	68649329	ATACACATGG	1	+
chr14	72022751	72022761	GAGCACATGC	1	+
chr15	100048089	100048099	AGCCACATGG	1	-
chr15	100049358	100049368	GGGCACGTGG	1	+
chr15	45011885	45011895	TGCCACATGG	1	+
chr15	59705314	59705324	AGTCACGTGG	1	+
chr15	60861425	60861435	GGCCACATGG	1	+
chr15	80145997	80146007	TTGCACATGG	1	-
chr15	80274504	80274514	AATCACATGG	1	+
chr15	81596818	81596828	GAGCACATGC	1	+
chr15	86250196	86250206	AGACACATGG	1	-
chr15	96472637	96472647	AATCACGTGG	1	-
chr16	11048187	11048197	AGGCACGTGG	1	+
chr16	11403906	11403916	AATCACGTGG	1	+
chr16	27414796	27414806	AAGCACATGG	1	+
chr16	29721818	29721828	GAGCACGTGG	1	+
chr16	30470670	30470680	AGGCACATGC	1	+
chr16	85933983	85933993	AATCACATGT	1	-
chr17	31994356	31994366	AAGCACATGT	1	-
chr17	48798994	48799004	AAGCACATGG	1	+
chr17	5100638	5100648	TGGCACATGC	1	-
chr17	5130643	5130653	AGGCACATGC	1	-
chr17	65567840	65567850	AGCCACGTGG	1	-
chr17	6947471	6947481	AGACACGTGG	1	+
chr17	70460044	70460054	GGGCACGTGT	1	+
chr17	72631656	72631666	GGCCACATGG	1	+
chr17	73319750	73319760	GAGCACGTGG	1	+
chr17	74731282	74731292	GTGCACATGG	1	+
chr17	8760652	8760662	AGCCACGTGG	1	+
chr18	23808003	23808013	TGACACATGG	1	-
chr18	33945941	33945951	TAGCACATGT	1	+
chr18	56631110	56631120	ATACACATGG	1	-
chr18	57585744	57585754	AGACACATGG	1	+
chr18	60952863	60952873	TACCACATGG	1	-
chr18	9073876	9073886	ATTCACATGG	1	+
chr19	10349982	10349992	AGGCACGTGC	1	-
chr19	14477636	14477646	AGTCACGTGG	1	+
chr19	18350230	18350240	GACCACGTGG	1	-
chr19	35811483	35811493	AAACACGTGG	1	+
chr19	35846072	35846082	AGCCACATGC	1	+
chr19	35933204	35933214	GGGCACGTGG	1	+
chr19	38414034	38414044	AGTCACATGT	1	-
chr19	38497176	38497186	AGACACATGG	1	+
chr19	44088421	44088431	AGCCACATGG	1	+
chr19	47613288	47613298	AAGCACATGT	1	-
chr19	49342097	49342107	AGGCACGTGC	1	-
chr19	54011590	54011600	GGTCACGTGG	1	-
chr19	7014004	7014014	GGCCACGTGG	1	-
chr19	7463817	7463827	TAGCACATGT	1	+
chr1	117305588	117305598	GAGCACATGG	1	-
chr1	154838135	154838145	GGGCACATGC	1	+
chr1	158985381	158985391	AAGCACATGG	1	+
chr1	160316916	160316926	TGGCACGTGG	1	-
chr1	160677418	160677428	AGGCACATGC	1	+
chr1	208002014	208002024	AAGCACATGG	1	+
chr1	221917472	221917482	GAGCACGTGC	1	+
chr1	233755977	233755987	GGCCACATGG	1	-
chr1	235115614	235115624	GAGCACGTGG	1	+
chr1	238027872	238027882	AGCCACGTGG	1	+
chr1	23875560	23875570	AGTCACATGT	1	-
chr1	23917128	23917138	AGCCACATGG	1	+
chr1	79083451	79083461	AAGCACGTGT	1	+
chr1	8585936	8585946	AGGCACATGC	1	+
chr1	93422842	93422852	TGGCACGTGG	1	+
chr1	94176940	94176950	AGACACATGG	1	-
chr20	20692163	20692173	GATCACATGC	1	+
chr20	35922851	35922861	AATCACATGG	1	-
chr20	43205313	43205323	GACCACATGC	1	+
chr20	43331831	43331841	GGGCACGTGG	1	-
chr20	52198839	52198849	AATCACATGC	1	-
chr21	26793863	26793873	GTTCACATGG	1	+
chr21	26800414	26800424	AATCACATGC	1	+
chr21	26882466	26882476	AAGCACATGT	1	-
chr21	43837807	43837817	GAGCACGTGT	1	+
chr22	42327929	42327939	GAGCACGTGT	1	-
chr2	109248201	109248211	GGGCACGTGT	1	-
chr2	111943268	111943278	GGGCACATGG	1	+
chr2	12007389	12007399	AGCCACGTGG	1	+
chr2	153451041	153451051	AGACACATGG	1	-
chr2	158300554	158300564	TAGCACATGG	1	+
chr2	158301348	158301358	ATGCACATGC	1	-
chr2	158336355	158336365	GGTCACATGT	1	-
chr2	197107169	197107179	AAACACATGG	1	-
chr2	208195915	208195925	AACCACATGG	1	-
chr2	224806602	224806612	AAGCACATGG	1	-
chr2	231283205	231283215	AGGCACGTGG	1	-
chr2	231515775	231515785	AATCACATGC	1	+
chr2	231794195	231794205	GGGCACGTGG	1	-
chr2	45950463	45950473	AAACACATGT	1	-
chr2	54801801	54801811	AGGCACGTGG	1	+
chr2	62536899	62536909	AGCCACGTGG	1	-
chr2	65165136	65165146	AAGCACATGG	1	+
chr2	7198141	7198151	TGGCACATGT	1	-
chr2	80757776	80757786	GACCACGTGG	1	+
chr2	85154168	85154178	AAACACATGC	1	+
chr3	121796345	121796355	AAGCACATGG	1	+
chr3	122417238	122417248	ATGCACATGC	1	+
chr3	134518074	134518084	AGACACGTGG	1	-
chr3	140224261	140224271	AACCACATGG	1	-
chr3	141089154	141089164	GTGCACATGG	1	+
chr3	152094580	152094590	ATGCACGTGT	1	-
chr3	194871226	194871236	AGTCACATGG	1	-
chr3	195277188	195277198	GGCCACGTGG	1	+
chr3	32464668	32464678	AGGCACGTGG	1	-
chr3	97907605	97907615	GAGCACATGG	1	-
chr3	98283134	98283144	AGGCACATGC	1	+
chr3	98489350	98489360	GGGCACGTGG	1	-
chr4	105409506	105409516	GAGCACATGT	1	-
chr4	139326764	139326774	GACCACATGG	1	+
chr4	185208955	185208965	AAACACGTGG	1	+
chr4	185251379	185251389	TGTCACATGG	1	+
chr4	185270005	185270015	GAGCACATGG	1	+
chr4	42642963	42642973	AGCCACATGC	1	+
chr4	51679	51689	AAACACGTGT	1	+
chr4	72978276	72978286	TAGCACGTGT	1	+
chr4	79551192	79551202	AGTCACGTGG	1	-
chr5	139354383	139354393	TGGCACATGC	1	+
chr5	14287365	14287375	ACCCACATGG	1	+
chr5	142972640	142972650	GGACACATGC	1	+
chr5	158301520	158301530	AACCACGTGT	1	+
chr5	158324561	158324571	GGCCACATGT	1	-
chr5	159880087	159880097	AGGCACATGT	1	+
chr5	176783009	176783019	GGGCACGTGG	1	-
chr5	6404453	6404463	AGGCACATGG	1	+
chr6	12595709	12595719	GACCACGTGT	1	-
chr6	157864666	157864676	TAGCACATGT	1	+
chr6	159495559	159495569	AGTCACATGG	1	+
chr6	16471829	16471839	GGGCACATGG	1	-
chr6	16483899	16483909	TGCCACATGG	1	-
chr6	167365903	167365913	GGGCACGTGC	1	+
chr6	227489	227499	AGGCACATGC	1	+
chr6	5140482	5140492	AGTCACGTGG	1	-
chr6	64976621	64976631	AGACACGTGG	1	-
chr6	74225071	74225081	GAGCACATGG	1	+
chr6	86170344	86170354	TGGCACATGG	1	-
chr6	92185865	92185875	AGTCACATGG	1	+
chr7	102920816	102920826	GAGCACGTGG	1	-
chr7	116654940	116654950	TGTCACATGG	1	+
chr7	122184750	122184760	AAGCACATGT	1	-
chr7	17206819	17206829	AACCACGTGG	1	-
chr7	55604360	55604370	GAGCACATGG	1	+
chr7	73157383	73157393	GGTCACGTGG	1	+
chr7	7759091	7759101	GAGCACATGT	1	+
chr7	8168187	8168197	TGCCACATGG	1	-
chr8	103899347	103899357	GACCACATGG	1	+
chr8	126618589	126618599	GAGCACGTGC	1	-
chr8	42660475	42660485	GATCACATGT	1	-
chr8	61720517	61720527	AACCACATGC	1	-
chr8	90868355	90868365	GAACACATGT	1	+
chr8	99257440	99257450	AAACACGTGG	1	+
chr9	113714934	113714944	GAGCACATGC	1	-
chr9	114749230	114749240	AAGCACATGG	1	-
chr9	129921721	129921731	GAGCACATGG	1	-
chr9	37032855	37032865	AGGCACATGG	1	+
chr9	99619364	99619374	TATCACATGG	1	+
chrX	106920166	106920176	CAGCACATGT	1	-
chrX	11381361	11381371	ATGCACGTGG	1	-
chrX	122918881	122918891	GGCCACGTGG	1	-
chrX	130951017	130951027	AAGCACATGG	1	+
chrX	13281757	13281767	AGGCACATGT	1	+
chrX	9624422	9624432	GAGCACGTGG	1	-
chr10	105236294	105236304	GAGCACATGT	1	+
chr10	112632424	112632434	GGGCACGTGT	1	-
chr10	121544471	121544481	GGCCACGTGG	1	-
chr10	14630152	14630162	GAGCACATGG	1	-
chr10	16821426	16821436	TGGCACGTGG	1	-
chr10	22886324	22886334	TGCCACATGG	1	-
chr10	22972608	22972618	GAGCACGTGT	1	+
chr10	32059576	32059586	AGGCACATGC	1	-
chr10	4056040	4056050	AGTCACATGT	1	-
chr10	44503863	44503873	GGCCACGTGG	1	-
chr10	50396439	50396449	GGTCACATGG	1	-
chr10	70804184	70804194	AATCACATGG	1	-
chr10	74035317	74035327	GAGCACGTGC	1	-
chr10	79427424	79427434	GACCACGTGG	1	-
chr10	85939047	85939057	TGCCACATGG	1	+
chr10	97192165	97192175	AGCCACGTGG	1	-
chr10	97597913	97597923	AAGCACATGT	1	+
chr11	111284843	111284853	GAGCACGTGT	1	+
chr11	30364424	30364434	AACCACATGG	1	-
chr11	47956207	47956217	TATCACATGG	1	+
chr11	57173941	57173951	TAGCACATGG	1	-
chr11	59323847	59323857	GGCCACGTGG	1	+
chr11	59328757	59328767	ATGCACATGT	1	-
chr11	95745700	95745710	GTGCACATGT	1	+
chr12	110981601	110981611	AATCACATGC	1	+
chr12	121714938	121714948	AGGCACGTGG	1	+
chr12	124611648	124611658	GAACACGTGG	1	+
chr12	126257730	126257740	AAACACGTGG	1	-
chr12	131365237	131365247	AAGCACGTGG	1	-
chr12	4432753	4432763	AGTCACATGG	1	+
chr12	48276978	48276988	GGACACATGG	1	-
chr12	57849961	57849971	GAGCACGTGC	1	-
chr12	68985604	68985614	AGGCACGTGG	1	-
chr12	8380273	8380283	GGCCACGTGG	1	+
chr12	88693889	88693899	AGCCACATGG	1	+
chr12	92428828	92428838	GGACACGTGG	1	+
chr12	93364894	93364904	GGTCACATGG	1	-
chr12	9803552	9803562	AAACACGTGT	1	+
chr13	27705441	27705451	AGTCACGTGG	1	-
chr13	30945917	30945927	TGTCACATGG	1	-
chr13	47152204	47152214	AGGCACATGT	1	+
chr13	63086674	63086684	AAACACATGT	1	-
chr13	96131096	96131106	AGTCACATGG	1	-
chr14	103285842	103285852	GAACACATGT	1	+
chr14	23006102	23006112	GAGCACATGC	1	-
chr14	23034289	23034299	GGACACATGT	1	-
chr14	25175332	25175342	AAGCACATGG	1	+
chr14	68750581	68750591	AGCCACATGG	1	+
chr14	70081530	70081540	AACCACGTGT	1	-
chr14	73639915	73639925	AACCACGTGG	1	-
chr14	75963506	75963516	AGACACGTGG	1	+
chr14	88471713	88471723	AGACACATGG	1	+
chr14	88472611	88472621	TAGCACATGG	1	-
chr14	93241773	93241783	AGTCACGTGG	1	-
chr15	43668408	43668418	TTGCACATGG	1	-
chr15	45997991	45998001	GGTCACGTGG	1	+
chr15	55513763	55513773	GATCACGTGG	1	+
chr15	55818874	55818884	AGCCACGTGG	1	+
chr15	64185038	64185048	CGGCACATGG	1	+
chr15	65185078	65185088	GTGCACATGG	1	-
chr15	69121494	69121504	AGTCACATGG	1	-
chr15	75075994	75076004	AAGCACGTGC	1	-
chr16	10962547	10962557	AGGCACATGT	1	-
chr16	11419574	11419584	AGACACATGG	1	-
chr16	25025495	25025505	AAGCACGTGG	1	-
chr16	29625167	29625177	GAGCACGTGC	1	+
chr16	31707198	31707208	GAACACATGC	1	+
chr16	57037608	57037618	TGCCACATGG	1	-
chr16	57391420	57391430	GAACACATGG	1	-
chr17	2141902	2141912	AGACACATGG	1	-
chr17	34217950	34217960	GACCACATGC	1	+
chr17	37956972	37956982	ATGCACATGG	1	+
chr17	38020427	38020437	GAGCACGTGG	1	-
chr17	38264644	38264654	GGGCACGTGG	1	+
chr17	75141986	75141996	AGCCACATGG	1	-
chr17	76133598	76133608	TGCCACATGG	1	+
chr17	8099531	8099541	GGTCACATGG	1	+
chr17	8843023	8843033	GAACACGTGG	1	-
chr17	8863975	8863985	GATCACGTGG	1	+
chr18	13558405	13558415	GGCCACGTGG	1	+
chr18	3179910	3179920	CAGCACATGT	1	-
chr18	60809115	60809125	AGTCACATGG	1	-
chr19	12685045	12685055	GATCACGTGG	1	-
chr19	1336324	1336334	ACACACATGG	1	+
chr19	14496388	14496398	GTGCACGTGG	1	-
chr19	14693808	14693818	GAGCACGTGT	1	+
chr19	16251874	16251884	CAGCACATGG	1	-
chr19	2391531	2391541	GAACACGTGT	1	-
chr19	45959266	45959276	GGGCACGTGG	1	+
chr19	49835030	49835040	AGTCACATGG	1	+
chr1	12203901	12203911	GAGCACGTGG	1	-
chr1	158255678	158255688	AGTCACGTGG	1	+
chr1	160402373	160402383	AATCACATGT	1	-
chr1	161709018	161709028	GAACACATGT	1	+
chr1	161735230	161735240	GACCACGTGG	1	-
chr1	192486176	192486186	GTGCACATGT	1	+
chr1	206756885	206756895	AAGCACATGG	1	-
chr1	220393803	220393813	ATGCACATGG	1	-
chr1	222013232	222013242	GGGCACGTGG	1	-
chr1	224925065	224925075	TAACACATGT	1	-
chr1	24237637	24237647	GGTCACGTGG	1	+
chr1	31202294	31202304	TAGCACATGG	1	-
chr1	31222689	31222699	CAGCACATGG	1	-
chr1	31971787	31971797	AAACACATGT	1	-
chr1	40652369	40652379	GGCCACATGT	1	+
chr1	45252143	45252153	GAGCACGTGG	1	-
chr1	46009510	46009520	TGGCACATGG	1	+
chr1	67894782	67894792	ACGCACATGT	1	+
chr1	93441397	93441407	ATGCACATGC	1	+
chr20	35972139	35972149	AGGCACGTGC	1	-
chr20	43595052	43595062	GATCACGTGG	1	-
chr20	45888017	45888027	AAGCACGTGT	1	+
chr20	46044120	46044130	AACCACATGT	1	+
chr20	4790348	4790358	AATCACATGC	1	-
chr21	43283499	43283509	AACCACGTGG	1	-
chr21	46507283	46507293	GGGCACGTGG	1	+
chr22	18325342	18325352	GGCCACGTGG	1	+
chr22	22959276	22959286	TAGCACATGG	1	-
chr22	34810940	34810950	AGGCACATGT	1	+
chr22	36724909	36724919	ATGCACGTGG	1	-
chr22	36779399	36779409	AAACACATGG	1	-
chr22	38572378	38572388	GGCCACGTGG	1	+
chr22	39844832	39844842	TGGCACATGG	1	-
chr22	42335128	42335138	GGGCACGTGG	1	+
chr22	47165296	47165306	AGCCACATGG	1	-
chr22	47173726	47173736	GGACACATGT	1	-
chr2	111632725	111632735	AGGCACGTGG	1	-
chr2	135040865	135040875	TGGCACATGG	1	+
chr2	143886719	143886729	AGACACATGT	1	-
chr2	169409208	169409218	AGCCACGTGG	1	+
chr2	174862144	174862154	AGACACGTGG	1	-
chr2	175458516	175458526	GACCACATGC	1	-
chr2	198010325	198010335	GGTCACATGG	1	-
chr2	201993989	201993999	GGCCACGTGG	1	+
chr2	216978494	216978504	AACCACATGT	1	-
chr2	231084419	231084429	GGGCACATGG	1	-
chr2	42949739	42949749	AATCACATGT	1	+
chr2	48543159	48543169	AGCCACGTGG	1	+
chr2	54798382	54798392	AAACACATGG	1	+
chr2	55846165	55846175	GAACACATGC	1	+
chr2	60578111	60578121	AAGCACGTGC	1	+
chr2	8582281	8582291	ATGCACGTGG	1	-
chr2	99081501	99081511	TGGCACGTGG	1	-
chr3	135913415	135913425	GGGCACATGT	1	-
chr3	141998953	141998963	AAGCACATGG	1	+
chr3	17086842	17086852	AAACACATGT	1	+
chr3	186733842	186733852	TGGCACGTGG	1	+
chr3	27524683	27524693	GAGCACATGC	1	-
chr3	4467623	4467633	GATCACATGG	1	-
chr3	46134125	46134135	AAGCACATGT	1	-
chr3	5058348	5058358	GACCACATGC	1	-
chr3	58506965	58506975	GGTCACGTGG	1	+
chr3	66519985	66519995	AAGCACATGT	1	-
chr3	66522816	66522826	TGGCACATGG	1	-
chr4	141805807	141805817	GAGCACGTGT	1	-
chr4	144325946	144325956	AGCCACATGT	1	+
chr4	152809515	152809525	GAACACATGC	1	+
chr4	185249402	185249412	AACCACGTGG	1	+
chr4	185374838	185374848	AGGCACGTGG	1	+
chr4	52772724	52772734	GTGCACGTGG	1	-
chr4	89204404	89204414	AGGCACATGC	1	+
chr5	100236092	100236102	AGCCACGTGG	1	-
chr5	131761390	131761400	GTGCACGTGG	1	+
chr5	133883963	133883973	GAGCACATGG	1	+
chr5	138837705	138837715	AAACACATGG	1	-
chr5	138893289	138893299	AGTCACATGG	1	-
chr5	139664397	139664407	AGGCACGTGG	1	-
chr5	14264074	14264084	GGGCACATGG	1	+
chr5	156642921	156642931	AGTCACATGT	1	-
chr5	156718627	156718637	GAACACATGT	1	-
chr5	158528666	158528676	AAGCACATGG	1	+
chr5	160971637	160971647	TGACACATGG	1	+
chr5	180644371	180644381	TGGCACGTGG	1	+
chr5	35518358	35518368	CAGCACATGT	1	+
chr6	106235335	106235345	TGACACATGG	1	-
chr6	108914052	108914062	GTGCACGTGG	1	+
chr6	14636645	14636655	TGACACATGG	1	-
chr6	149082309	149082319	AAGCACGTGC	1	+
chr6	159229657	159229667	TGGCACATGG	1	-
chr6	160352212	160352222	AAACACGTGT	1	+
chr6	167455082	167455092	GATCACATGT	1	+
chr6	18211827	18211837	GTGCACGTGG	1	+
chr6	24575226	24575236	GGCCACATGT	1	+
chr6	32937451	32937461	GAGCACGTGT	1	+
chr6	34639701	34639711	AAACACATGT	1	+
chr6	34641472	34641482	TGGCACATGC	1	+
chr6	53275625	53275635	AACCACATGG	1	-
chr7	102056401	102056411	AAGCACATGC	1	-
chr7	104524418	104524428	AACCACGTGT	1	-
chr7	150382710	150382720	AGGCACGTGG	1	+
chr7	26008197	26008207	AGACACATGT	1	-
chr7	50484406	50484416	AAGCACATGT	1	-
chr7	5273860	5273870	ATTCACATGG	1	+
chr7	55585161	55585171	GGACACATGG	1	-
chr7	6296451	6296461	GTCCACATGG	1	-
chr7	69371443	69371453	AGCCACATGC	1	+
chr7	74031784	74031794	GGCCACATGG	1	-
chr7	90367068	90367078	AGTCACGTGG	1	+
chr7	99967051	99967061	GGTCACATGG	1	-
chr8	103567573	103567583	GGCCACATGG	1	-
chr8	103675269	103675279	GGCCACATGG	1	+
chr8	126343037	126343047	AAGCACGTGG	1	+
chr8	134388018	134388028	GTGCACGTGG	1	-
chr8	142105699	142105709	GATCACGTGG	1	-
chr8	27221277	27221287	CAGCACATGG	1	-
chr8	28182005	28182015	AGCCACATGG	1	-
chr8	42243043	42243053	GGACACATGG	1	+
chr8	48426512	48426522	AGGCACATGG	1	-
chr8	66864243	66864253	AAGCACATGC	1	-
chr9	112681047	112681057	GGCCACATGT	1	+
chr9	112863879	112863889	AAGCACGTGG	1	-
chr9	112919318	112919328	AACCACATGG	1	+
chr9	128209196	128209206	CAGCACATGT	1	+
chr9	21381954	21381964	AAACACATGC	1	-
chr9	33297574	33297584	GATCACATGC	1	-
chr9	74977716	74977726	GATCACATGG	1	+
chr9	90094853	90094863	GGTCACGTGG	1	-
chrX	13716159	13716169	AATCACATGT	1	-
chrX	56789184	56789194	TGGCACATGG	1	-
chrX	56792327	56792337	GGGCACGTGT	1	+
chrX	7033851	7033861	ACGCACGTGG	1	+
chrX	7919204	7919214	ACCCACATGG	1	-
chr10	1082418	1082428	AAGCACGTGG	1	+
chr10	43947763	43947773	ATGCACATGC	1	-
chr10	50743103	50743113	GAACACATGG	1	+
chr10	60027199	60027209	GGGCACATGT	1	-
chr10	64398002	64398012	AAGCACGTGG	1	-
chr10	70803713	70803723	AGACACATGC	1	-
chr10	97989401	97989411	AGCCACATGT	1	-
chr11	109855774	109855784	TAGCACATGT	1	-
chr11	128353368	128353378	AAACACATGT	1	+
chr11	35165628	35165638	GGCCACATGT	1	-
chr11	44600037	44600047	GGCCACATGG	1	-
chr11	58903338	58903348	GAGCACATGG	1	+
chr11	63334774	63334784	ATGCACATGC	1	-
chr11	65868433	65868443	AGTCACATGG	1	+
chr11	67039826	67039836	GAGCACGTGG	1	+
chr11	8223679	8223689	AACCACATGT	1	-
chr12	102311803	102311813	AAGCACATGG	1	+
chr12	102799946	102799956	AGTCACATGT	1	-
chr12	113417278	113417288	AGACACGTGG	1	+
chr12	113528696	113528706	GGACACATGC	1	-
chr12	12163405	12163415	AGGCACATGG	1	-
chr12	123848142	123848152	GAACACGTGT	1	-
chr12	129295326	129295336	GAGCACATGG	1	-
chr12	133047813	133047823	CAGCACATGG	1	+
chr12	32292110	32292120	AGCCACGTGG	1	+
chr12	65220429	65220439	TACCACATGG	1	-
chr12	98791260	98791270	ATACACATGT	1	+
chr13	25754179	25754189	AGGCACGTGG	1	-
chr13	30717276	30717286	GGCCACATGT	1	-
chr13	33684981	33684991	TGGCACGTGG	1	+
chr14	36843308	36843318	AATCACATGG	1	+
chr14	71338762	71338772	GGGCACGTGG	1	-
chr14	73715053	73715063	GGACACATGT	1	+
chr14	93004905	93004915	AGTCACGTGG	1	+
chr14	93842315	93842325	AATCACGTGG	1	-
chr14	95946693	95946703	AACCACATGG	1	-
chr15	101463009	101463019	AACCACGTGT	1	-
chr15	49462223	49462233	GAGCACGTGC	1	-
chr15	50296085	50296095	AGTCACATGT	1	-
chr15	50399748	50399758	GACCACATGT	1	-
chr15	74838875	74838885	GTGCACATGC	1	-
chr15	75082678	75082688	AGGCACGTGC	1	-
chr15	75321824	75321834	GACCACGTGG	1	+
chr15	78296921	78296931	ATGCACGTGT	1	+
chr15	85957037	85957047	GGGCACGTGG	1	-
chr16	11391694	11391704	GGGCACATGC	1	-
chr16	21531899	21531909	GAGCACGTGC	1	+
chr16	21552455	21552465	GTGCACATGG	1	+
chr16	22960325	22960335	AGCCACATGG	1	+
chr16	29638646	29638656	ATGCACATGG	1	+
chr16	70462704	70462714	AGCCACGTGG	1	-
chr16	84650326	84650336	GACCACGTGG	1	-
chr16	8913117	8913127	GTCCACATGG	1	-
chr16	89428905	89428915	GGACACATGG	1	-
chr17	2148169	2148179	GGGCACATGC	1	+
chr17	38754980	38754990	AAACACATGG	1	+
chr17	40326525	40326535	ATGCACGTGT	1	+
chr17	40545248	40545258	TAGCACGTGG	1	-
chr17	40807729	40807739	AACCACATGT	1	-
chr17	46517126	46517136	GAGCACATGT	1	-
chr17	72510668	72510678	GACCACATGT	1	-
chr17	76130271	76130281	GGGCACATGT	1	+
chr17	77290806	77290816	GGCCACGTGG	1	+
chr17	8127023	8127033	AGGCACGTGG	1	+
chr17	8888748	8888758	AGGCACATGT	1	+
chr18	20651492	20651502	AACCACGTGT	1	-
chr18	29080615	29080625	TGACACATGG	1	+
chr18	46238566	46238576	TGGCACATGC	1	+
chr18	46251482	46251492	AAACACGTGT	1	+
chr18	74818562	74818572	AAACACGTGT	1	+
chr18	74840420	74840430	GGTCACATGG	1	+
chr18	77863273	77863283	GTGCACATGC	1	-
chr18	8608972	8608982	ATGCACATGT	1	-
chr19	13096242	13096252	AGCCACGTGG	1	-
chr19	16363703	16363713	GTGCACATGG	1	+
chr19	18519016	18519026	GGCCACATGG	1	+
chr19	2148775	2148785	AGCCACGTGG	1	-
chr19	2889280	2889290	TGCCACATGG	1	+
chr19	35821499	35821509	GGCCACATGG	1	-
chr19	47808801	47808811	GCGCACATGG	1	+
chr19	4809745	4809755	GGCCACGTGG	1	+
chr19	49284187	49284197	TGTCACATGG	1	-
chr19	57615387	57615397	ATGCACATGT	1	-
chr19	58326113	58326123	GACCACGTGG	1	+
chr1	101491646	101491656	AGCCACGTGG	1	+
chr1	111742680	111742690	GGCCACATGG	1	+
chr1	153264291	153264301	CAGCACATGT	1	+
chr1	155053570	155053580	GGTCACGTGG	1	+
chr1	156251000	156251010	GTGCACATGG	1	-
chr1	156720298	156720308	AACCACATGG	1	+
chr1	159796445	159796455	ATGCACATGG	1	-
chr1	160759736	160759746	AATCACATGT	1	+
chr1	1713882	1713892	TAGCACGTGG	1	-
chr1	203007464	203007474	AGCCACGTGG	1	+
chr1	20452614	20452624	TGGCACATGG	1	+
chr1	206718295	206718305	GACCACGTGG	1	+
chr1	208005280	208005290	GACCACATGG	1	+
chr1	211868610	211868620	GTGCACATGT	1	+
chr1	212113419	212113429	AAGCACGTGT	1	+
chr1	244614081	244614091	AGACACGTGG	1	-
chr1	24530009	24530019	AAACACATGC	1	-
chr1	27050139	27050149	AAACACATGG	1	-
chr1	27433169	27433179	GGGCACATGT	1	+
chr1	27957511	27957521	AGCCACATGT	1	-
chr1	42210934	42210944	GATCACATGG	1	+
chr1	44058735	44058745	GATCACATGG	1	-
chr1	53163793	53163803	AATCACGTGG	1	-
chr1	55437064	55437074	GGGCACGTGC	1	+
chr1	94158942	94158952	GGTCACATGG	1	-
chr20	20433125	20433135	AGCCACGTGG	1	+
chr20	47085731	47085741	GGTCACATGG	1	+
chr20	5778853	5778863	AGCCACATGG	1	-
chr20	62359814	62359824	AACCACATGG	1	-
chr21	34755677	34755687	GGTCACGTGG	1	-
chr21	43288724	43288734	GGCCACATGT	1	+
chr22	27055036	27055046	AGCCACGTGG	1	+
chr22	35523821	35523831	TAGCACATGT	1	+
chr22	38194068	38194078	AAGCACGTGT	1	-
chr22	46676989	46676999	GGACACGTGG	1	-
chr22	50223739	50223749	TGACACATGG	1	+
chr2	10540858	10540868	AGGCACGTGT	1	-
chr2	120097025	120097035	GGTCACATGG	1	-
chr2	12186046	12186056	GGACACATGG	1	-
chr2	131128238	131128248	GGACACGTGG	1	-
chr2	135169774	135169784	AAGCACATGG	1	+
chr2	137139380	137139390	AGTCACATGG	1	-
chr2	191543585	191543595	ATGCACATGT	1	+
chr2	191746762	191746772	AGGCACGTGT	1	+
chr2	196523115	196523125	AAACACATGT	1	+
chr2	196966225	196966235	AAGCACGTGG	1	-
chr2	20335611	20335621	GCGCACATGG	1	+
chr2	215860778	215860788	AGTCACATGG	1	-
chr2	217356781	217356791	TGCCACATGG	1	-
chr2	231533000	231533010	ATGCACGTGG	1	+
chr2	233928266	233928276	AGTCACATGG	1	-
chr2	238578521	238578531	GTGCACGTGG	1	+
chr2	238612332	238612342	GACCACATGG	1	-
chr2	25642807	25642817	AAACACATGT	1	-
chr2	62421888	62421898	AGCCACGTGG	1	-
chr2	62531843	62531853	AGACACATGT	1	-
chr2	64523440	64523450	CAGCACATGG	1	+
chr2	85166954	85166964	AAGCACGTGG	1	+
chr2	8713605	8713615	TGTCACATGG	1	+
chr3	111386981	111386991	GAACACGTGG	1	+
chr3	124269426	124269436	AAGCACGTGT	1	+
chr3	129409397	129409407	AGTCACATGG	1	-
chr3	159730029	159730039	AAGCACGTGT	1	-
chr3	16550530	16550540	AGCCACATGT	1	+
chr3	186490773	186490783	AAGCACGTGG	1	-
chr3	192611011	192611021	TGACACATGG	1	-
chr3	38038295	38038305	ATACACATGT	1	-
chr3	42485520	42485530	TGCCACATGG	1	+
chr3	43936047	43936057	AAACACGTGG	1	+
chr3	52925887	52925897	AGGCACATGT	1	-
chr3	53787533	53787543	TTGCACATGG	1	-
chr3	67022695	67022705	GATCACATGT	1	+
chr4	121670502	121670512	TGGCACATGG	1	+
chr4	124318656	124318666	GAGCACATGG	1	+
chr4	124521224	124521234	AGACACATGC	1	-
chr4	185205034	185205044	AGACACGTGG	1	-
chr4	38107261	38107271	GTACACATGG	1	-
chr4	42630574	42630584	GGTCACATGG	1	+
chr4	786754	786764	GACCACGTGG	1	-
chr4	87948368	87948378	AGACACATGC	1	-
chr5	10566010	10566020	AAGCACATGT	1	-
chr5	124040755	124040765	AGTCACATGT	1	+
chr5	1313625	1313635	ATGCACGTGG	1	-
chr5	131762235	131762245	TGGCACATGG	1	+
chr5	139385262	139385272	TACCACATGT	1	+
chr5	139391181	139391191	TGCCACATGG	1	-
chr5	141392614	141392624	GGTCACGTGG	1	+
chr5	148786323	148786333	AGTCACGTGG	1	+
chr5	1494984	1494994	AACCACATGG	1	+
chr5	1499175	1499185	ATGCACGTGT	1	-
chr5	173107828	173107838	AGTCACATGT	1	-
chr5	35925186	35925196	GAACACGTGG	1	-
chr5	62016002	62016012	GAACACGTGT	1	-
chr5	64064552	64064562	AGACACATGG	1	+
chr5	64777786	64777796	GGACACATGC	1	-
chr5	6716180	6716190	AGACACGTGG	1	+
chr5	73937304	73937314	AAGCACGTGG	1	-
chr5	77793567	77793577	AAACACATGT	1	+
chr5	88179823	88179833	TAGCACATGC	1	+
chr5	88185306	88185316	ACGCACGTGG	1	-
chr6	111197704	111197714	TAGCACGTGT	1	-
chr6	157882009	157882019	GAGCACATGC	1	-
chr6	16592656	16592666	GACCACGTGT	1	+
chr6	17884788	17884798	ACACACATGG	1	-
chr6	18122687	18122697	GACCACGTGG	1	+
chr6	31431965	31431975	GAACACGTGG	1	-
chr6	37524132	37524142	GATCACGTGG	1	+
chr6	45678028	45678038	ATACACATGG	1	+
chr6	6392954	6392964	GGTCACGTGG	1	+
chr6	6589122	6589132	ACACACATGG	1	-
chr6	6798586	6798596	TGGCACATGT	1	-
chr7	105447248	105447258	AGCCACGTGG	1	+
chr7	114571420	114571430	AAGCACATGT	1	-
chr7	126341304	126341314	AAACACATGC	1	+
chr7	128649643	128649653	AGGCACGTGC	1	+
chr7	150145820	150145830	AGACACATGT	1	-
chr7	20259423	20259433	CAGCACATGG	1	+
chr7	26008001	26008011	AATCACGTGG	1	+
chr7	44500110	44500120	GGGCACGTGG	1	-
chr7	73002276	73002286	GAGCACGTGT	1	+
chr8	101450591	101450601	GAACACGTGG	1	-
chr8	101476098	101476108	GGGCACGTGG	1	-
chr8	103580430	103580440	AACCACATGG	1	-
chr8	103795213	103795223	TGGCACATGG	1	+
chr8	11395534	11395544	GTGCACATGC	1	+
chr8	11759721	11759731	GACCACATGT	1	+
chr8	119577132	119577142	GGCCACATGT	1	-
chr8	123931521	123931531	CAGCACATGG	1	-
chr8	124050613	124050623	GGACACATGT	1	-
chr8	124460182	124460192	GGTCACATGG	1	-
chr8	22483930	22483940	AGGCACGTGT	1	+
chr8	26428905	26428915	GTGCACGTGG	1	-
chr8	29498826	29498836	AAACACGTGT	1	-
chr8	56904956	56904966	GAACACATGG	1	-
chr8	58165123	58165133	AAACACATGC	1	+
chr8	72750886	72750896	GATCACGTGG	1	-
chr8	76319410	76319420	GGACACGTGG	1	-
chr9	114745995	114746005	AACCACATGG	1	+
chr9	117373511	117373521	GTGCACGTGG	1	+
chr9	127581324	127581334	AGGCACATGG	1	-
chr9	129161110	129161120	GAGCACATGG	1	-
chr9	129881399	129881409	AGGCACGTGG	1	+
chr9	130797666	130797676	TGCCACATGG	1	+
chr9	134604425	134604435	AAGCACATGC	1	+
chr9	134608703	134608713	CAGCACATGT	1	+
chr9	1876377	1876387	AAACACATGT	1	-
chr9	2157949	2157959	AAGCACATGG	1	-
chr9	37034680	37034690	TTGCACATGG	1	-
chr9	38319381	38319391	GAACACATGG	1	-
chr9	4971638	4971648	AATCACATGT	1	-
chr9	90151290	90151300	AACCACATGG	1	-
chr9	90589288	90589298	AAGCACGTGG	1	-
chr9	92020858	92020868	AGACACATGG	1	+
chr9	93956341	93956351	GAGCACATGC	1	+
chrX	106449280	106449290	AAACACGTGT	1	-
chrX	118616762	118616772	GGGCACGTGG	1	-
chrX	128913870	128913880	GGTCACGTGG	1	+
chrX	12968389	12968399	TAGCACGTGG	1	-
chrX	13003675	13003685	TGACACATGG	1	+
chrX	153247540	153247550	GTGCACGTGG	1	+
chrX	1653872	1653882	AAGCACATGC	1	-
chrX	46433763	46433773	TGCCACATGG	1	-
chrX	70712407	70712417	AGCCACGTGG	1	-
chr10	104556296	104556306	AGTCACATGG	1	-
chr10	112603111	112603121	GGACACATGG	1	-
chr10	121277735	121277745	AGCCACATGT	1	-
chr10	27026940	27026950	TGGCACATGG	1	+
chr10	63760187	63760197	CAGCACATGG	1	-
chr10	97005500	97005510	AAGCACATGC	1	+
chr11	10329125	10329135	GAACACGTGT	1	+
chr11	117052078	117052088	GGACACGTGG	1	-
chr11	11864364	11864374	TACCACATGG	1	+
chr11	18791427	18791437	AGGCACGTGG	1	+
chr11	34074995	34075005	GGGCACATGG	1	+
chr11	35105223	35105233	GAACACATGT	1	-
chr11	58967553	58967563	AGCCACGTGG	1	-
chr11	663099	663109	GAACACGTGG	1	-
chr11	67407710	67407720	AGACACATGG	1	+
chr11	85374923	85374933	GTCCACATGG	1	+
chr12	100961164	100961174	TAGCACGTGG	1	+
chr12	109232242	109232252	GACCACATGT	1	+
chr12	111351376	111351386	GGCCACATGG	1	-
chr12	12735430	12735440	AGACACGTGG	1	-
chr12	4227503	4227513	ATGCACATGC	1	+
chr12	4380005	4380015	TAACACATGG	1	+
chr12	56513356	56513366	AGACACGTGG	1	+
chr12	56862298	56862308	TAGCACGTGG	1	-
chr12	6340034	6340044	AGTCACGTGG	1	-
chr12	7074448	7074458	GCGCACATGT	1	+
chr13	30969737	30969747	GGTCACATGG	1	-
chr13	99224353	99224363	AGGCACATGG	1	-
chr14	61789314	61789324	GGCCACGTGG	1	-
chr14	68677776	68677786	AGGCACATGT	1	-
chr14	71121497	71121507	AGCCACATGG	1	+
chr14	74222401	74222411	GGCCACATGT	1	+
chr14	74225605	74225615	ACACACATGG	1	+
chr14	75988749	75988759	AGTCACATGG	1	-
chr14	76006066	76006076	ATGCACGTGT	1	-
chr14	93532559	93532569	GAGCACGTGG	1	-
chr14	94437935	94437945	TGACACATGG	1	-
chr15	100296097	100296107	AGCCACATGG	1	+
chr15	102216110	102216120	AGGCACGTGC	1	+
chr15	31523231	31523241	GAGCACGTGC	1	+
chr15	31630583	31630593	GACCACGTGT	1	-
chr15	34635498	34635508	AAACACGTGG	1	+
chr15	51199414	51199424	GCGCACATGG	1	-
chr15	57025981	57025991	ACCCACATGG	1	-
chr15	59691808	59691818	CAGCACATGT	1	+
chr15	64385654	64385664	AGTCACGTGG	1	-
chr15	74721062	74721072	GAACACATGG	1	-
chr15	79272112	79272122	GGCCACATGG	1	-
chr15	85873507	85873517	AATCACGTGG	1	-
chr16	10964892	10964902	TGGCACATGG	1	+
chr16	11058289	11058299	AGGCACGTGC	1	-
chr16	11277549	11277559	GAACACATGC	1	+
chr16	14766723	14766733	GATCACGTGG	1	-
chr16	27243537	27243547	ACACACATGG	1	+
chr16	48190767	48190777	ACGCACGTGG	1	+
chr16	71850580	71850590	GGTCACATGG	1	-
chr16	74729906	74729916	AGTCACATGG	1	-
chr16	78776599	78776609	GTTCACATGG	1	+
chr16	87811703	87811713	GTGCACGTGG	1	-
chr16	87903234	87903244	GAGCACGTGC	1	+
chr17	1737731	1737741	AAACACATGT	1	-
chr17	38256948	38256958	GATCACATGG	1	-
chr17	4737712	4737722	GACCACATGT	1	-
chr17	47826234	47826244	AACCACATGT	1	-
chr17	5186164	5186174	TAGCACATGT	1	-
chr17	56409919	56409929	GGCCACGTGG	1	+
chr17	70416432	70416442	GAGCACATGT	1	+
chr17	73456144	73456154	GGTCACATGG	1	+
chr17	74178566	74178576	AATCACATGT	1	+
chr17	7854946	7854956	TGGCACATGG	1	+
chr17	9336023	9336033	AGACACGTGG	1	-
chr18	32621288	32621298	GGTCACGTGG	1	-
chr18	39535066	39535076	GTGCACATGC	1	+
chr18	43678507	43678517	GACCACGTGG	1	+
chr18	47883637	47883647	TAGCACATGT	1	-
chr18	49182139	49182149	TGACACATGG	1	+
chr18	51796676	51796686	AGGCACGTGC	1	+
chr18	56449015	56449025	AGGCACATGC	1	-
chr18	60194164	60194174	AACCACGTGG	1	+
chr18	60708225	60708235	GAACACGTGT	1	+
chr18	71931721	71931731	AGGCACGTGT	1	+
chr19	16556394	16556404	AGACACATGT	1	+
chr19	35896169	35896179	AAACACATGG	1	-
chr19	41225122	41225132	GGCCACATGT	1	-
chr19	47033129	47033139	AGGCACGTGG	1	-
chr19	47732640	47732650	AGACACATGC	1	+
chr1	113008830	113008840	AACCACATGG	1	-
chr1	12107291	12107301	GTGCACATGC	1	+
chr1	14057544	14057554	CAGCACATGT	1	-
chr1	150540754	150540764	GGTCACATGT	1	-
chr1	153377345	153377355	AGCCACGTGG	1	+
chr1	155054655	155054665	GACCACGTGT	1	-
chr1	167191693	167191703	AAGCACATGG	1	-
chr1	167408848	167408858	ATGCACGTGT	1	-
chr1	181068678	181068688	TAGCACATGT	1	-
chr1	192578511	192578521	GGGCACATGC	1	-
chr1	200597585	200597595	GGCCACATGG	1	-
chr1	206736433	206736443	TAACACATGG	1	+
chr1	215741342	215741352	TGCCACATGG	1	-
chr1	225614718	225614728	AAACACGTGT	1	-
chr1	234743883	234743893	AGTCACATGT	1	-
chr1	235148116	235148126	GTCCACATGG	1	+
chr1	244436606	244436616	ATTCACATGG	1	+
chr1	28559525	28559535	GGTCACGTGG	1	-
chr1	32573995	32574005	GAACACGTGG	1	-
chr1	39681032	39681042	GGCCACATGG	1	-
chr1	46154271	46154281	AAGCACGTGC	1	+
chr1	53169090	53169100	GGTCACGTGG	1	-
chr1	60225216	60225226	GAACACGTGG	1	-
chr20	10416103	10416113	AAGCACATGG	1	+
chr20	20584251	20584261	AAACACGTGG	1	+
chr20	31109646	31109656	AAGCACATGG	1	-
chr20	35905186	35905196	GAGCACGTGG	1	+
chr20	36661580	36661590	GGGCACGTGG	1	+
chr20	49548445	49548455	GAGCACGTGG	1	-
chr20	56059028	56059038	GTGCACATGC	1	-
chr20	5730889	5730899	AGCCACATGT	1	+
chr21	34588089	34588099	AACCACATGC	1	-
chr21	38629819	38629829	AGCCACATGC	1	+
chr21	45338241	45338251	GAGCACATGG	1	+
chr21	45668312	45668322	GAGCACATGT	1	+
chr21	46362685	46362695	AACCACATGG	1	+
chr22	22380962	22380972	AGGCACATGG	1	+
chr22	37317752	37317762	GAACACATGT	1	-
chr22	44464688	44464698	ATGCACGTGG	1	-
chr22	50541581	50541591	GAACACGTGG	1	+
chr2	109648138	109648148	GGCCACGTGG	1	+
chr2	114451305	114451315	GTACACATGG	1	+
chr2	114644534	114644544	AACCACATGT	1	+
chr2	174219980	174219990	AGGCACGTGC	1	+
chr2	177796841	177796851	GGCCACATGT	1	+
chr2	214631511	214631521	AGACACATGG	1	+
chr2	219149319	219149329	TAGCACATGC	1	-
chr2	224700862	224700872	GGCCACGTGG	1	-
chr2	231533676	231533686	ATGCACATGG	1	+
chr2	232575038	232575048	GAGCACGTGG	1	-
chr2	232578710	232578720	TGGCACGTGG	1	+
chr2	241519323	241519333	AGGCACGTGG	1	-
chr2	25502307	25502317	GAACACATGC	1	-
chr2	37641965	37641975	TAACACATGG	1	-
chr2	40006408	40006418	GGTCACGTGG	1	+
chr2	42333297	42333307	TGTCACATGG	1	-
chr2	43361190	43361200	GGCCACATGG	1	+
chr2	45879970	45879980	AGGCACGTGG	1	+
chr2	46771149	46771159	GTTCACATGG	1	-
chr2	85766929	85766939	AAACACGTGG	1	-
chr2	99071088	99071098	GAGCACATGT	1	-
chr3	10241035	10241045	GATCACATGC	1	-
chr3	119357961	119357971	AGGCACATGT	1	+
chr3	127542417	127542427	GTGCACATGT	1	-
chr3	127814429	127814439	TGCCACATGG	1	+
chr3	15387555	15387565	AGACACATGG	1	-
chr3	169531707	169531717	GGGCACGTGG	1	+
chr3	193723043	193723053	GGCCACATGT	1	-
chr3	196366586	196366596	AGTCACATGG	1	-
chr3	25823578	25823588	GGCCACATGT	1	+
chr3	45595206	45595216	TGCCACATGG	1	+
chr3	45596086	45596096	GAGCACATGT	1	-
chr4	109087781	109087791	AGACACGTGG	1	-
chr4	113739251	113739261	AAGCACATGG	1	+
chr4	159939392	159939402	AGCCACGTGG	1	-
chr4	184319483	184319493	GACCACGTGG	1	+
chr4	187123114	187123124	GTCCACATGG	1	+
chr5	115421125	115421135	AATCACGTGG	1	+
chr5	131801912	131801922	TGACACATGG	1	+
chr5	142586438	142586448	TAGCACGTGG	1	+
chr5	142610057	142610067	TGTCACATGG	1	+
chr5	1497575	1497585	ATACACATGT	1	+
chr5	150604060	150604070	GGTCACATGG	1	+
chr5	151041971	151041981	AGACACATGC	1	+
chr5	36689612	36689622	GAGCACATGT	1	-
chr5	75700186	75700196	AACCACGTGG	1	+
chr5	77268713	77268723	GGCCACGTGG	1	-
chr5	95206236	95206246	AAGCACATGG	1	-
chr6	106969064	106969074	AGCCACATGG	1	+
chr6	116783307	116783317	ACGCACGTGG	1	+
chr6	119668883	119668893	AATCACATGT	1	+
chr6	158185848	158185858	AACCACATGT	1	+
chr6	159466423	159466433	TGGCACGTGG	1	-
chr6	167543596	167543606	AATCACATGT	1	-
chr6	26402786	26402796	GGACACATGG	1	+
chr6	26537946	26537956	GACCACGTGG	1	+
chr6	317306	317316	GAACACGTGG	1	-
chr6	37019495	37019505	AGGCACATGG	1	+
chr6	37123433	37123443	GAGCACGTGT	1	+
chr6	42016726	42016736	TAGCACGTGG	1	-
chr6	7074157	7074167	GGTCACGTGG	1	+
chr6	73330095	73330105	AGTCACATGG	1	+
chr7	100113909	100113919	TACCACATGG	1	-
chr7	102984644	102984654	AGGCACGTGG	1	+
chr7	116151893	116151903	GGGCACATGG	1	-
chr7	134870820	134870830	GAGCACGTGG	1	+
chr7	23636904	23636914	AAGCACGTGC	1	+
chr7	39620222	39620232	TAGCACGTGT	1	+
chr7	45026014	45026024	TAGCACGTGT	1	+
chr7	55637641	55637651	AACCACGTGG	1	+
chr7	73625748	73625758	AGGCACGTGC	1	+
chr7	73632059	73632069	AGGCACATGG	1	+
chr7	8215939	8215949	GTCCACATGG	1	+
chr7	92533830	92533840	AGCCACATGG	1	+
chr8	123800344	123800354	AAGCACATGG	1	+
chr8	139780131	139780141	AGACACGTGG	1	+
chr8	142123502	142123512	AAGCACATGG	1	+
chr8	22562827	22562837	AGACACATGC	1	-
chr8	29499907	29499917	GGCCACATGT	1	-
chr8	29631194	29631204	GGCCACATGG	1	-
chr8	29632748	29632758	AAGCACATGT	1	+
chr8	74964424	74964434	TGGCACGTGG	1	-
chr8	8426625	8426635	ATGCACATGC	1	-
chr8	97273889	97273899	CGGCACATGG	1	-
chr8	97274974	97274984	ATGCACATGT	1	+
chr8	98656365	98656375	GGTCACGTGG	1	-
chr9	112736633	112736643	AAGCACATGG	1	-
chr9	123659735	123659745	GGTCACATGG	1	+
chr9	127020795	127020805	AAGCACATGC	1	+
chr9	130788804	130788814	GGACACATGT	1	+
chr9	134146130	134146140	GACCACGTGG	1	-
chr9	137098302	137098312	GGGCACATGT	1	-
chr9	15530186	15530196	AATCACATGG	1	+
chr9	37036983	37036993	GGGCACATGT	1	-
chr9	6007131	6007141	GGGCACGTGT	1	+
chr9	6015275	6015285	AAACACATGC	1	-
chr9	74640098	74640108	GATCACGTGG	1	-
chr9	92081616	92081626	CAGCACATGG	1	+
chr9	92082117	92082127	GAGCACGTGC	1	+
chrX	101187242	101187252	AAGCACGTGG	1	+
chrX	128903647	128903657	GAGCACGTGG	1	+
chrX	129039895	129039905	GGCCACGTGG	1	+
chrX	23920042	23920052	AAGCACATGC	1	-
chrX	24261044	24261054	GTTCACATGG	1	+
chrX	2625505	2625515	GGCCACATGG	1	-
chrX	6657282	6657292	GTGCACATGG	1	+
chr10	120924952	120924962	GGCCACGTGG	1	-
chr10	121355387	121355397	GGGCACGTGG	1	+
chr10	12305829	12305839	GTACACATGG	1	-
chr10	125974624	125974634	AGCCACATGG	1	+
chr10	60028885	60028895	AGGCACGTGT	1	-
chr10	7451366	7451376	GGACACGTGG	1	-
chr10	75639723	75639733	AGGCACATGC	1	+
chr10	75936214	75936224	AGTCACGTGG	1	-
chr10	81010286	81010296	GGGCACGTGG	1	-
chr10	88149213	88149223	TGGCACGTGG	1	+
chr10	88151403	88151413	GGCCACATGG	1	-
chr10	89621816	89621826	GGGCACGTGT	1	+
chr11	102188112	102188122	GTGCACATGC	1	+
chr11	102979857	102979867	GTGCACGTGG	1	+
chr11	117060525	117060535	AGGCACGTGT	1	-
chr11	60531300	60531310	TGGCACATGG	1	-
chr11	64616647	64616657	GTGCACATGG	1	+
chr11	67350276	67350286	GAACACATGG	1	+
chr11	67414506	67414516	GAGCACATGC	1	+
chr11	73104763	73104773	ATGCACATGC	1	+
chr11	89955795	89955805	AAACACGTGG	1	+
chr11	9781442	9781452	GAGCACGTGC	1	+
chr12	11706939	11706949	AGGCACATGG	1	-
chr12	11989847	11989857	GGACACATGT	1	-
chr12	122227184	122227194	AAGCACGTGC	1	-
chr12	129305584	129305594	GATCACATGC	1	-
chr12	4228380	4228390	AGGCACATGT	1	-
chr12	56334101	56334111	AATCACATGT	1	+
chr12	6647961	6647971	GAGCACGTGC	1	+
chr12	80083297	80083307	AAGCACGTGT	1	+
chr13	105791878	105791888	ACGCACATGT	1	-
chr13	33000633	33000643	AGTCACATGT	1	+
chr13	92001374	92001384	CAGCACATGT	1	-
chr14	100952899	100952909	AGACACATGG	1	-
chr14	104073611	104073621	AAGCACGTGT	1	-
chr14	104145902	104145912	GAGCACGTGC	1	-
chr14	23067003	23067013	GGACACATGC	1	+
chr14	64970521	64970531	GGTCACGTGG	1	-
chr14	74100688	74100698	GGCCACATGG	1	-
chr14	90168182	90168192	AGCCACGTGG	1	+
chr14	94434472	94434482	AGGCACATGG	1	-
chr14	95830034	95830044	AACCACGTGT	1	+
chr15	101675795	101675805	AGACACATGT	1	-
chr15	101783024	101783034	AACCACATGC	1	-
chr15	35838144	35838154	AGGCACATGC	1	+
chr15	42221534	42221544	AGCCACATGT	1	+
chr15	58810528	58810538	AAACACGTGG	1	-
chr15	60884763	60884773	GGTCACATGG	1	-
chr15	63796189	63796199	GAACACGTGG	1	-
chr15	70728305	70728315	AGACACATGG	1	-
chr16	10869418	10869428	GGTCACATGT	1	-
chr16	17510672	17510682	ATGCACATGC	1	-
chr16	19533278	19533288	AGCCACATGC	1	+
chr16	30905674	30905684	GACCACGTGG	1	+
chr16	3115810	3115820	AAGCACATGG	1	-
chr16	50730731	50730741	AGTCACGTGG	1	+
chr16	50731899	50731909	GGCCACGTGG	1	-
chr16	57023394	57023404	AATCACGTGG	1	-
chr16	58549353	58549363	AACCACGTGG	1	-
chr16	68108909	68108919	AAGCACATGG	1	-
chr16	72206465	72206475	AGTCACATGG	1	+
chr16	85340010	85340020	GGTCACATGG	1	+
chr16	86029677	86029687	TAGCACGTGG	1	+
chr16	87902329	87902339	ACGCACGTGG	1	+
chr17	10537213	10537223	ATGCACATGC	1	-
chr17	19366670	19366680	TGTCACATGG	1	-
chr17	2169516	2169526	GGTCACGTGG	1	+
chr17	27940458	27940468	GAACACGTGG	1	-
chr17	30886510	30886520	AGGCACATGC	1	+
chr17	46507694	46507704	GTGCACGTGG	1	+
chr17	72732856	72732866	CAGCACATGT	1	-
chr18	20847235	20847245	GTGCACATGG	1	+
chr18	21083415	21083425	GGTCACGTGG	1	+
chr18	46987169	46987179	AGCCACGTGG	1	+
chr18	60828438	60828448	AGTCACATGT	1	+
chr19	10530538	10530548	TAGCACATGT	1	+
chr19	10908241	10908251	TAACACATGG	1	-
chr19	11074387	11074397	GGTCACATGG	1	+
chr19	14115831	14115841	AGACACATGT	1	-
chr19	14492008	14492018	AGCCACATGG	1	+
chr19	16547366	16547376	AAGCACGTGG	1	-
chr19	18197515	18197525	AGGCACGTGT	1	-
chr19	19472087	19472097	AAACACGTGG	1	-
chr19	20011612	20011622	GATCACATGC	1	-
chr19	56151352	56151362	AGCCACGTGG	1	-
chr19	58400172	58400182	AACCACGTGG	1	+
chr1	115259440	115259450	GGCCACGTGG	1	+
chr1	154380481	154380491	AGGCACGTGT	1	-
chr1	160807424	160807434	AAGCACATGT	1	-
chr1	181455177	181455187	GACCACGTGG	1	-
chr1	183440300	183440310	AACCACGTGT	1	+
chr1	207129146	207129156	AGCCACGTGG	1	+
chr1	212873443	212873453	AGTCACGTGG	1	+
chr1	223809338	223809348	AAACACGTGT	1	-
chr1	226814555	226814565	AAACACATGT	1	+
chr1	229406754	229406764	AAGCACGTGC	1	-
chr1	23881526	23881536	GGCCACGTGG	1	+
chr1	245026544	245026554	GGGCACATGT	1	-
chr1	36107371	36107381	GAGCACGTGT	1	+
chr1	65613138	65613148	GAGCACGTGG	1	+
chr1	9714274	9714284	GGGCACGTGC	1	+
chr20	17517797	17517807	TGCCACATGG	1	+
chr20	34207502	34207512	GAACACGTGG	1	-
chr20	34639011	34639021	GGTCACGTGG	1	+
chr20	36163097	36163107	TGGCACATGG	1	-
chr20	50211654	50211664	GGGCACGTGG	1	+
chr20	56324141	56324151	GAGCACGTGG	1	-
chr20	570200	570210	TGGCACATGG	1	+
chr21	32882138	32882148	AGGCACGTGG	1	-
chr21	34914220	34914230	AAGCACATGG	1	+
chr21	35320070	35320080	GGGCACGTGG	1	-
chr21	37442067	37442077	AGGCACATGG	1	+
chr21	44029892	44029902	GTGCACATGG	1	-
chr22	21379662	21379672	AACCACGTGG	1	+
chr22	25959740	25959750	TGTCACATGG	1	+
chr22	31318276	31318286	GGGCACGTGC	1	+
chr22	35767988	35767998	AGCCACGTGG	1	+
chr22	35777039	35777049	GGTCACGTGG	1	-
chr22	42343271	42343281	GAACACGTGG	1	+
chr2	136742486	136742496	GAACACATGT	1	-
chr2	136875363	136875373	AGACACATGC	1	+
chr2	157256677	157256687	GAACACGTGG	1	+
chr2	200715996	200716006	AGGCACGTGG	1	-
chr2	216946556	216946566	GGTCACGTGG	1	-
chr2	232348917	232348927	AAGCACGTGG	1	+
chr2	239892411	239892421	GACCACGTGG	1	+
chr2	241524252	241524262	GACCACATGC	1	+
chr2	29339441	29339451	GATCACGTGG	1	+
chr2	33701649	33701659	AGTCACATGT	1	-
chr2	39351384	39351394	AGGCACGTGT	1	+
chr2	42981541	42981551	GAGCACATGT	1	+
chr2	55460278	55460288	GAGCACGTGT	1	+
chr2	86221347	86221357	GGTCACATGT	1	-
chr2	96813392	96813402	AGGCACGTGC	1	+
chr3	10501931	10501941	GACCACGTGG	1	-
chr3	111805248	111805258	CGGCACATGG	1	+
chr3	127474431	127474441	AGGCACATGT	1	-
chr3	128327538	128327548	TGGCACATGG	1	+
chr3	13129785	13129795	GAGCACATGC	1	-
chr3	13460601	13460611	ACACACATGG	1	+
chr3	149530682	149530692	GGGCACATGG	1	+
chr3	196370366	196370376	GTGCACATGG	1	-
chr3	45883629	45883639	AGGCACGTGG	1	+
chr3	69101434	69101444	GCGCACATGG	1	-
chr3	99536377	99536387	ACGCACATGT	1	+
chr4	106227559	106227569	AAGCACATGC	1	+
chr4	1197424	1197434	GGTCACATGG	1	+
chr4	154388615	154388625	TGTCACATGG	1	-
chr4	170533614	170533624	GAGCACGTGG	1	-
chr4	174089335	174089345	AGCCACGTGG	1	+
chr4	186124747	186124757	GACCACATGC	1	-
chr4	20701789	20701799	AAGCACATGG	1	+
chr4	52710985	52710995	GTGCACGTGG	1	+
chr5	112073545	112073555	AGCCACATGT	1	-
chr5	126112702	126112712	AGTCACGTGG	1	+
chr5	133706747	133706757	GGACACGTGG	1	+
chr5	141017899	141017909	GAGCACGTGG	1	-
chr5	150537381	150537391	GGACACGTGG	1	+
chr5	150591442	150591452	GGTCACATGT	1	-
chr5	156698804	156698814	GAGCACGTGG	1	-
chr5	156929544	156929554	GATCACGTGG	1	-
chr5	156968140	156968150	GGGCACATGG	1	+
chr5	171577731	171577741	GGACACATGT	1	+
chr5	172710930	172710940	AAGCACGTGG	1	-
chr5	176730741	176730751	GGTCACGTGG	1	+
chr5	89770896	89770906	GGGCACGTGG	1	+
chr6	133135646	133135656	GTGCACATGC	1	+
chr6	143771698	143771708	ATGCACATGG	1	-
chr6	149354904	149354914	GAACACATGT	1	-
chr6	26365781	26365791	GGGCACGTGG	1	+
chr6	30168769	30168779	TAGCACGTGT	1	-
chr6	30689362	30689372	AGTCACGTGG	1	+
chr6	31171381	31171391	ATGCACGTGT	1	-
chr6	43197241	43197251	GGTCACGTGG	1	-
chr6	43337528	43337538	GGTCACGTGG	1	-
chr6	43823188	43823198	AACCACATGG	1	+
chr6	53412996	53413006	AGTCACGTGG	1	-
chr6	76311659	76311669	GTCCACATGG	1	+
chr6	7910150	7910160	GTGCACGTGG	1	+
chr6	86351953	86351963	TGACACATGG	1	+
chr6	90143814	90143824	GGTCACGTGG	1	+
chr7	102085643	102085653	GACCACATGG	1	-
chr7	41921640	41921650	GTTCACATGG	1	-
chr7	48128510	48128520	GACCACGTGG	1	+
chr7	55602579	55602589	GACCACGTGG	1	-
chr7	5571256	5571266	TGGCACATGG	1	-
chr8	102513852	102513862	AGCCACATGC	1	-
chr8	124529474	124529484	AGTCACATGG	1	-
chr8	128806804	128806814	GAGCACATGG	1	+
chr8	144487231	144487241	GACCACGTGG	1	-
chr8	145698349	145698359	GGGCACGTGC	1	-
chr8	27950966	27950976	AGTCACGTGG	1	+
chr8	28223437	28223447	AACCACATGT	1	+
chr8	47868965	47868975	GAGCACGTGT	1	+
chr9	100747739	100747749	TAGCACGTGG	1	-
chr9	130834759	130834769	AGTCACATGG	1	-
chr9	140164088	140164098	CAGCACATGG	1	-
chr9	140429497	140429507	GACCACGTGG	1	+
chr9	77567482	77567492	AGGCACGTGG	1	+
chr9	92219782	92219792	GGCCACGTGG	1	-
chr9	92517601	92517611	TGTCACATGG	1	-
chrX	118890049	118890059	GGGCACATGT	1	+
chrX	119619811	119619821	AGGCACGTGG	1	+
chrX	134654522	134654532	GGTCACATGG	1	+
chrX	14048031	14048041	GAACACGTGG	1	+
chrX	48794468	48794478	AGTCACATGT	1	+
chr10	103877898	103877908	GAGCACATGC	1	-
chr10	112174835	112174845	GTGCACATGG	1	-
chr10	112327046	112327056	GAACACATGG	1	-
chr10	112327982	112327992	AGGCACATGG	1	-
chr10	131926096	131926106	AAGCACGTGT	1	+
chr10	30637973	30637983	AAACACGTGG	1	-
chr10	43915983	43915993	GACCACGTGG	1	+
chr10	61666711	61666721	GGACACGTGG	1	+
chr10	6187370	6187380	GGGCACGTGG	1	-
chr10	69991347	69991357	GGGCACGTGC	1	-
chr10	70091396	70091406	AACCACGTGG	1	+
chr10	72237710	72237720	GAGCACGTGG	1	-
chr10	72254907	72254917	AGACACATGC	1	-
chr11	108463722	108463732	GAGCACGTGG	1	+
chr11	123447859	123447869	GTCCACATGG	1	+
chr11	65666925	65666935	GAGCACGTGT	1	-
chr11	75287664	75287674	GACCACGTGG	1	-
chr11	76338920	76338930	GTGCACATGG	1	-
chr11	93474080	93474090	GGCCACGTGG	1	+
chr12	10874699	10874709	ACGCACGTGG	1	-
chr12	109027707	109027717	TGTCACATGG	1	-
chr12	113344911	113344921	AAACACGTGT	1	-
chr12	117463822	117463832	AGACACATGG	1	+
chr12	123131520	123131530	AAGCACATGG	1	-
chr12	131996196	131996206	GTGCACGTGG	1	+
chr12	31515919	31515929	AGGCACATGC	1	-
chr12	4324840	4324850	GGGCACGTGG	1	-
chr12	46662836	46662846	GGTCACATGG	1	+
chr12	48152952	48152962	GGCCACGTGG	1	-
chr12	62996566	62996576	GGTCACGTGG	1	+
chr12	65002783	65002793	AATCACGTGG	1	+
chr12	7070758	7070768	GGGCACATGG	1	-
chr13	113366430	113366440	AAACACGTGG	1	-
chr13	113864317	113864327	GGACACGTGG	1	+
chr13	28713574	28713584	AGGCACATGT	1	+
chr13	30707042	30707052	GTGCACATGC	1	+
chr13	47370722	47370732	GAGCACGTGT	1	-
chr13	73301043	73301053	AGGCACGTGT	1	-
chr13	91999944	91999954	ACCCACATGG	1	+
chr14	104156107	104156117	GAACACGTGG	1	-
chr14	34529673	34529683	AGCCACGTGG	1	+
chr14	39737049	39737059	AGACACGTGG	1	+
chr14	50101633	50101643	CAGCACATGG	1	+
chr14	50468007	50468017	GAGCACATGG	1	+
chr14	58710968	58710978	GAACACGTGG	1	+
chr14	58893888	58893898	GAACACGTGG	1	+
chr14	64761157	64761167	GGTCACGTGG	1	-
chr14	74237535	74237545	GACCACGTGT	1	-
chr14	78266704	78266714	AGCCACGTGG	1	-
chr14	93170680	93170690	GACCACGTGT	1	-
chr14	93260393	93260403	GGCCACGTGG	1	-
chr15	31621324	31621334	AACCACGTGG	1	+
chr15	50647687	50647697	GCGCACATGG	1	-
chr15	69084143	69084153	AACCACATGG	1	+
chr15	75248809	75248819	GTGCACATGC	1	-
chr15	77197748	77197758	GATCACGTGG	1	-
chr16	24025670	24025680	AGTCACATGG	1	-
chr16	47008377	47008387	AAACACGTGG	1	-
chr16	47177928	47177938	GGGCACATGC	1	-
chr16	85004406	85004416	GGCCACATGG	1	-
chr16	89390641	89390651	AGACACATGC	1	+
chr17	1973384	1973394	AAGCACGTGG	1	+
chr17	21183592	21183602	GACCACATGG	1	-
chr17	26135414	26135424	TGGCACATGC	1	+
chr17	27065220	27065230	AAGCACGTGG	1	+
chr17	46505159	46505169	TGCCACATGG	1	-
chr17	48232148	48232158	AAGCACATGT	1	+
chr17	48784670	48784680	GACCACGTGG	1	+
chr17	54991450	54991460	AGTCACGTGG	1	+
chr17	56327232	56327242	GGCCACGTGG	1	+
chr17	74502656	74502666	GACCACGTGG	1	-
chr18	13726635	13726645	AGTCACGTGG	1	-
chr18	20811221	20811231	AGCCACATGT	1	+
chr18	21017927	21017937	AGCCACGTGG	1	-
chr18	3247418	3247428	AGTCACGTGG	1	+
chr18	43748250	43748260	GGGCACGTGT	1	+
chr18	46347320	46347330	AAGCACATGC	1	-
chr18	60829173	60829183	GGTCACATGG	1	-
chr19	10138587	10138597	GGCCACGTGG	1	+
chr19	10990045	10990055	GAGCACATGG	1	-
chr19	18282796	18282806	GGACACATGG	1	-
chr19	18313921	18313931	GTGCACGTGG	1	-
chr19	18561894	18561904	GGCCACATGG	1	+
chr19	2678234	2678244	GGGCACATGC	1	+
chr19	30162796	30162806	GTGCACGTGG	1	+
chr19	36202478	36202488	AGGCACATGT	1	-
chr19	39892606	39892616	AGGCACGTGC	1	-
chr19	44285519	44285529	ACACACATGG	1	+
chr19	45447033	45447043	ATGCACATGG	1	-
chr19	45656300	45656310	TAGCACGTGT	1	+
chr19	46002089	46002099	GAGCACATGG	1	-
chr19	46854072	46854082	AAGCACGTGG	1	-
chr19	52642120	52642130	AGCCACGTGG	1	-
chr19	6531853	6531863	TGCCACATGG	1	-
chr1	11123114	11123124	AACCACGTGG	1	-
chr1	111746634	111746644	GGACACGTGG	1	+
chr1	116915911	116915921	GGACACGTGG	1	+
chr1	12138731	12138741	GAGCACGTGC	1	+
chr1	150254890	150254900	AGGCACGTGC	1	+
chr1	150532631	150532641	GCGCACATGT	1	+
chr1	154833159	154833169	GAGCACGTGT	1	-
chr1	17231703	17231713	GAGCACATGT	1	+
chr1	181032155	181032165	GAGCACATGG	1	+
chr1	210001329	210001339	AAGCACGTGG	1	-
chr1	23303165	23303175	AGACACATGC	1	-
chr1	249099644	249099654	AAACACATGC	1	+
chr1	29211663	29211673	AGCCACGTGG	1	+
chr1	32404190	32404200	GATCACATGG	1	-
chr1	40426554	40426564	GTGCACATGC	1	+
chr1	40627027	40627037	AGTCACGTGG	1	+
chr1	45792858	45792868	GGGCACGTGG	1	-
chr1	59250969	59250979	AGACACATGT	1	+
chr20	17949261	17949271	GAGCACGTGG	1	-
chr20	1852689	1852699	GGTCACGTGG	1	-
chr20	1946419	1946429	GACCACGTGG	1	+
chr20	35233511	35233521	CAGCACATGG	1	+
chr20	46988635	46988645	GGTCACGTGG	1	+
chr20	47405441	47405451	AATCACGTGG	1	-
chr20	47463347	47463357	AGGCACATGT	1	-
chr20	47895780	47895790	AAGCACGTGT	1	-
chr20	4794200	4794210	AGCCACATGT	1	+
chr20	56172044	56172054	AAACACGTGT	1	+
chr21	19191153	19191163	ATGCACGTGG	1	+
chr21	47012239	47012249	GGGCACATGC	1	-
chr22	19417958	19417968	AGCCACATGT	1	+
chr22	29278639	29278649	GAGCACGTGC	1	+
chr22	32072778	32072788	GGTCACGTGG	1	-
chr22	39778562	39778572	GAGCACGTGG	1	-
chr22	41214947	41214957	GGGCACGTGT	1	+
chr22	42314078	42314088	AAACACGTGT	1	-
chr2	106363083	106363093	GGACACGTGG	1	+
chr2	109830673	109830683	AACCACATGC	1	-
chr2	111878233	111878243	GCGCACATGG	1	+
chr2	127414843	127414853	AGGCACATGG	1	-
chr2	191885114	191885124	AAGCACGTGG	1	-
chr2	192543544	192543554	AGCCACGTGG	1	-
chr2	232507962	232507972	GTGCACATGG	1	-
chr2	42329398	42329408	GAGCACGTGG	1	-
chr2	46727429	46727439	GGTCACGTGG	1	+
chr2	58274439	58274449	AGGCACATGT	1	+
chr2	65058375	65058385	AAGCACGTGG	1	+
chr2	69969046	69969056	AGGCACGTGT	1	+
chr2	70313380	70313390	AACCACGTGT	1	+
chr2	74007238	74007248	TGGCACATGC	1	-
chr2	75185435	75185445	GGGCACGTGT	1	-
chr2	8627960	8627970	AAGCACGTGT	1	+
chr2	95688030	95688040	GGCCACATGG	1	-
chr2	96830705	96830715	AGTCACATGG	1	-
chr3	112709558	112709568	GGCCACATGG	1	+
chr3	119529158	119529168	GTGCACATGT	1	+
chr3	122101984	122101994	AGGCACATGC	1	+
chr3	127371165	127371175	AACCACATGT	1	-
chr3	127473725	127473735	GGACACGTGG	1	-
chr3	169490321	169490331	GGACACATGT	1	-
chr3	169899591	169899601	GGTCACGTGG	1	+
chr3	36917927	36917937	GGTCACATGT	1	-
chr3	4508942	4508952	GGTCACATGG	1	-
chr3	49967014	49967024	GGCCACGTGG	1	+
chr3	53017665	53017675	ACCCACATGG	1	-
chr3	53808154	53808164	ATGCACATGG	1	+
chr3	8809388	8809398	AGCCACGTGG	1	+
chr4	128702816	128702826	GAGCACATGT	1	-
chr4	15657093	15657103	GGTCACGTGG	1	-
chr4	174292095	174292105	TGTCACATGG	1	-
chr4	25162150	25162160	GTGCACATGC	1	+
chr4	39045630	39045640	AAGCACGTGG	1	+
chr4	68411316	68411326	AGACACATGC	1	+
chr4	8393822	8393832	AGCCACATGG	1	+
chr5	115177432	115177442	AAACACATGT	1	-
chr5	131892666	131892676	GATCACGTGG	1	-
chr5	133876746	133876756	GGCCACGTGG	1	-
chr5	145826580	145826590	AGACACGTGG	1	+
chr5	149857203	149857213	AATCACATGT	1	+
chr5	154320455	154320465	AAGCACGTGG	1	-
chr5	180230892	180230902	GATCACATGG	1	-
chr5	180258779	180258789	GTGCACGTGG	1	-
chr5	89769854	89769864	GTGCACGTGG	1	+
chr5	90576674	90576684	TGTCACATGG	1	-
chr6	10695029	10695039	GGTCACATGG	1	-
chr6	126308379	126308389	GAGCACGTGG	1	+
chr6	155636249	155636259	GATCACGTGG	1	-
chr6	159240742	159240752	GTGCACGTGG	1	+
chr6	30458227	30458237	AGACACATGC	1	+
chr6	35696104	35696114	GGCCACGTGG	1	-
chr6	37140190	37140200	AATCACGTGG	1	+
chr6	37534181	37534191	GGTCACGTGG	1	+
chr6	44189150	44189160	GGACACATGC	1	+
chr6	5031124	5031134	GGACACATGG	1	+
chr6	711470	711480	GGGCACATGT	1	+
chr6	7590394	7590404	AGTCACGTGG	1	+
chr7	100435133	100435143	AGTCACGTGG	1	+
chr7	106065644	106065654	CAGCACATGT	1	-
chr7	130792939	130792949	AGTCACGTGG	1	-
chr7	23510249	23510259	GAACACGTGG	1	-
chr7	989458	989468	GGGCACGTGT	1	+
chr8	101464519	101464529	AGTCACATGG	1	+
chr8	103425187	103425197	GAGCACGTGT	1	+
chr8	120845162	120845172	AGACACATGC	1	-
chr8	123793488	123793498	GACCACGTGG	1	-
chr8	123983051	123983061	AGCCACATGC	1	-
chr8	22831533	22831543	GATCACATGG	1	-
chr8	33371700	33371710	GAACACGTGG	1	-
chr8	33411576	33411586	AGACACATGT	1	-
chr9	116285878	116285888	AGGCACATGT	1	+
chr9	126370450	126370460	AGCCACATGG	1	+
chr9	35847946	35847956	TGTCACATGG	1	-
chr9	71614625	71614635	AGGCACGTGT	1	-
chrX	10079715	10079725	GGCCACATGG	1	+
chrX	129402992	129403002	GTGCACATGT	1	-
chrX	48326644	48326654	GACCACGTGG	1	+
chrX	9431263	9431273	AAGCACGTGT	1	+
chr10	102107776	102107786	AGACACGTGG	1	-
chr10	126406944	126406954	AATCACATGG	1	+
chr10	126429476	126429486	AAGCACATGG	1	-
chr10	70939674	70939684	AAGCACGTGG	1	-
chr10	81004711	81004721	AGCCACGTGG	1	-
chr10	88152760	88152770	GACCACGTGT	1	-
chr11	107992666	107992676	GGGCACGTGT	1	+
chr11	20385172	20385182	GAGCACGTGC	1	-
chr11	57113233	57113243	GACCACGTGG	1	-
chr11	57192303	57192313	AGGCACATGT	1	-
chr11	62446581	62446591	GGTCACGTGG	1	+
chr11	65624498	65624508	AGTCACGTGG	1	-
chr11	68033821	68033831	GTCCACATGG	1	-
chr11	75479491	75479501	AAGCACGTGC	1	-
chr11	8615844	8615854	GGTCACGTGG	1	-
chr12	101673871	101673881	GGTCACGTGG	1	-
chr12	104235040	104235050	GAACACGTGG	1	+
chr12	110841254	110841264	GGGCACGTGG	1	-
chr12	289927	289937	AAGCACGTGC	1	+
chr12	49524067	49524077	AAGCACGTGG	1	+
chr12	56499134	56499144	AAGCACGTGG	1	-
chr12	64616039	64616049	AGCCACGTGG	1	-
chr12	6877122	6877132	AGACACATGG	1	-
chr13	21347427	21347437	AGCCACATGT	1	-
chr13	34117734	34117744	TAGCACATGT	1	+
chr14	21979350	21979360	GGACACGTGG	1	-
chr14	23322386	23322396	TTGCACATGG	1	-
chr14	34513250	34513260	GGCCACATGG	1	+
chr14	50359230	50359240	AGACACGTGG	1	-
chr14	55878560	55878570	AGTCACGTGG	1	+
chr14	75372532	75372542	AGGCACGTGG	1	+
chr14	75409151	75409161	AGACACGTGG	1	-
chr14	91830589	91830599	GAGCACATGG	1	+
chr14	92867281	92867291	AAGCACATGT	1	-
chr14	93035552	93035562	ACACACATGG	1	+
chr15	31558216	31558226	TACCACATGT	1	-
chr15	40213173	40213183	GGTCACGTGG	1	+
chr15	70796657	70796667	AACCACGTGG	1	-
chr15	81316044	81316054	AAGCACGTGG	1	+
chr15	81316418	81316428	GAACACATGC	1	-
chr15	93375255	93375265	AATCACATGG	1	-
chr16	14500168	14500178	AGCCACGTGG	1	-
chr16	24550765	24550775	GGTCACGTGG	1	+
chr16	4524705	4524715	AGGCACGTGC	1	+
chr16	57636258	57636268	TGGCACATGG	1	-
chr16	67052029	67052039	AGGCACGTGT	1	-
chr16	68504587	68504597	GGTCACATGG	1	+
chr16	87441257	87441267	TGGCACATGG	1	+
chr16	90088795	90088805	GAGCACGTGC	1	+
chr17	17208923	17208933	TGTCACATGG	1	-
chr17	1733197	1733207	GGTCACGTGG	1	+
chr17	21226462	21226472	GGTCACATGG	1	+
chr17	26733128	26733138	ACGCACATGG	1	-
chr17	38636839	38636849	AAACACGTGT	1	+
chr17	40333407	40333417	AACCACGTGT	1	-
chr17	7740192	7740202	GGGCACGTGC	1	-
chr17	80455138	80455148	GGTCACGTGG	1	+
chr18	20840326	20840336	GGGCACGTGG	1	-
chr19	16695239	16695249	CAGCACATGT	1	-
chr19	16696617	16696627	GGACACATGC	1	-
chr19	1897739	1897749	AAGCACGTGT	1	-
chr19	2332505	2332515	AGCCACATGT	1	-
chr19	36000283	36000293	GGCCACGTGG	1	+
chr19	38086098	38086108	ACACACATGG	1	-
chr19	38540025	38540035	GAACACATGC	1	-
chr19	39921744	39921754	GAGCACATGG	1	+
chr19	41309986	41309996	AAGCACATGG	1	-
chr19	42970146	42970156	AACCACATGG	1	-
chr19	45582417	45582427	GACCACGTGG	1	+
chr19	50393428	50393438	GACCACGTGT	1	+
chr19	51400151	51400161	AGTCACATGG	1	+
chr19	5341028	5341038	GAGCACGTGG	1	+
chr19	54057538	54057548	GCGCACATGT	1	+
chr1	145209306	145209316	ATCCACATGG	1	-
chr1	154810486	154810496	GTGCACATGC	1	+
chr1	182573386	182573396	CGGCACATGG	1	+
chr1	20037395	20037405	TAGCACATGT	1	+
chr1	204435392	204435402	AACCACATGC	1	-
chr1	205638261	205638271	GAGCACGTGG	1	-
chr1	25273555	25273565	TGGCACGTGG	1	-
chr1	36622449	36622459	TGGCACATGT	1	+
chr1	36627605	36627615	AGACACATGG	1	-
chr1	46016487	46016497	GGCCACGTGG	1	-
chr1	90286465	90286475	AATCACATGG	1	+
chr1	9375656	9375666	ATGCACATGT	1	-
chr20	18774682	18774692	GGTCACGTGG	1	-
chr20	30200929	30200939	GCGCACATGT	1	+
chr20	43589374	43589384	GACCACGTGT	1	+
chr20	4795573	4795583	GGCCACGTGG	1	-
chr20	48367143	48367153	AGCCACATGT	1	-
chr20	50795931	50795941	AAGCACATGG	1	-
chr21	42740153	42740163	TGACACATGG	1	-
chr21	45563401	45563411	AGACACATGG	1	-
chr21	46340529	46340539	AGCCACATGG	1	-
chr22	30787289	30787299	GGCCACATGG	1	+
chr22	39264970	39264980	GACCACGTGG	1	-
chr22	43285195	43285205	ACGCACATGG	1	+
chr22	50968876	50968886	AAACACGTGT	1	+
chr2	113240796	113240806	ATCCACATGG	1	+
chr2	122513025	122513035	GAGCACGTGG	1	-
chr2	172290002	172290012	GGACACATGT	1	+
chr2	178130084	178130094	AGACACGTGG	1	-
chr2	232527650	232527660	ATGCACGTGT	1	-
chr2	27440315	27440325	AGCCACGTGG	1	+
chr2	29118285	29118295	GAACACGTGG	1	-
chr2	29223510	29223520	AGGCACGTGG	1	+
chr2	43358697	43358707	AACCACGTGG	1	+
chr2	45182997	45183007	GTGCACGTGG	1	+
chr2	65280527	65280537	GGTCACATGT	1	+
chr2	68917229	68917239	TGTCACATGG	1	-
chr2	70314087	70314097	GGGCACGTGG	1	-
chr2	8825287	8825297	GAGCACGTGG	1	-
chr3	112770297	112770307	AGCCACGTGG	1	+
chr3	124554009	124554019	GGGCACGTGG	1	-
chr3	127469200	127469210	AGGCACGTGG	1	-
chr3	167814198	167814208	AGACACATGG	1	+
chr3	17784138	17784148	GGTCACGTGG	1	-
chr3	184529967	184529977	GGTCACGTGG	1	+
chr3	39190315	39190325	GGCCACGTGG	1	+
chr3	45634895	45634905	AAGCACGTGC	1	-
chr3	61235744	61235754	GTCCACATGG	1	+
chr3	66437722	66437732	GTGCACATGG	1	-
chr4	103941108	103941118	TGGCACATGC	1	-
chr4	110736945	110736955	GGGCACGTGG	1	+
chr4	120988345	120988355	GGTCACATGG	1	-
chr4	53579174	53579184	GAGCACGTGG	1	+
chr4	71571308	71571318	AAGCACGTGG	1	-
chr5	110427761	110427771	AATCACATGT	1	+
chr5	1112224	1112234	AGTCACGTGG	1	-
chr5	131604844	131604854	ACACACATGG	1	-
chr5	133890267	133890277	GGGCACGTGT	1	+
chr5	140998870	140998880	AGCCACGTGG	1	-
chr5	158636802	158636812	GAGCACGTGT	1	-
chr5	176857692	176857702	AAGCACGTGT	1	+
chr5	43603248	43603258	AGTCACGTGG	1	+
chr5	72861623	72861633	AATCACATGG	1	-
chr5	78531908	78531918	GGGCACGTGC	1	-
chr6	111303263	111303273	GGGCACGTGC	1	+
chr6	117996429	117996439	GACCACGTGT	1	+
chr6	158402207	158402217	GGTCACGTGG	1	+
chr6	41675596	41675606	AGCCACGTGG	1	+
chr6	41743837	41743847	AAGCACATGT	1	-
chr6	44187105	44187115	GAGCACGTGC	1	-
chr6	84937402	84937412	GGTCACGTGG	1	+
chr7	100230511	100230521	AGCCACATGG	1	+
chr7	111202003	111202013	AAGCACGTGT	1	-
chr7	138803762	138803772	TGCCACATGG	1	-
chr7	2288845	2288855	GGACACGTGG	1	-
chr7	2681120	2681130	TGGCACATGT	1	+
chr7	913196	913206	GAACACGTGG	1	+
chr8	102218166	102218176	GATCACGTGG	1	-
chr8	110657085	110657095	GGACACGTGG	1	+
chr8	134461605	134461615	GGCCACGTGG	1	-
chr8	142128969	142128979	AGCCACATGG	1	-
chr8	28918656	28918666	GAGCACGTGT	1	-
chr8	41561465	41561475	ATGCACGTGT	1	-
chr8	96036982	96036992	ATGCACGTGG	1	+
chr9	100747186	100747196	AAGCACGTGG	1	-
chr9	123476865	123476875	GATCACGTGG	1	-
chr9	131904204	131904214	GGACACGTGG	1	-
chr9	132586565	132586575	AAACACGTGG	1	-
chr9	133003061	133003071	GGTCACATGG	1	-
chr9	135897803	135897813	CAGCACATGG	1	+
chr9	140122148	140122158	GTCCACATGG	1	-
chr9	140657104	140657114	AGACACATGT	1	-
chr9	37409246	37409256	GAACACGTGT	1	+
chr9	7799385	7799395	AGCCACGTGG	1	-
chr9	79008962	79008972	GGTCACGTGG	1	-
chr9	95087914	95087924	GATCACGTGG	1	-
chrX	101914829	101914839	AGTCACGTGG	1	+
chrX	129216542	129216552	GGGCACGTGG	1	-
chrX	153991797	153991807	AGCCACGTGG	1	+
chrX	48433230	48433240	GGCCACGTGG	1	-
chrX	54209027	54209037	GGACACGTGG	1	-
chr10	102241356	102241366	GGGCACGTGC	1	+
chr10	103377363	103377373	GAACACATGT	1	-
chr10	103454949	103454959	GGTCACATGG	1	+
chr10	11916918	11916928	GGCCACGTGG	1	-
chr10	120840335	120840345	GGTCACGTGG	1	-
chr10	12238255	12238265	AAGCACATGC	1	-
chr10	127407787	127407797	GGCCACATGG	1	+
chr10	134384871	134384881	TGCCACATGG	1	+
chr10	5726466	5726476	GACCACGTGG	1	+
chr10	73571933	73571943	AACCACGTGG	1	+
chr10	79633840	79633850	GGGCACGTGT	1	-
chr10	79789301	79789311	GGACACGTGG	1	-
chr11	121163347	121163357	GGTCACGTGG	1	-
chr11	1872958	1872968	TGGCACATGG	1	-
chr11	36311001	36311011	GGTCACGTGG	1	+
chr11	4116244	4116254	GATCACATGC	1	-
chr11	57243706	57243716	GAGCACGTGT	1	+
chr11	66336119	66336129	AGGCACGTGG	1	+
chr11	67417579	67417589	GGGCACATGG	1	+
chr11	9406235	9406245	GCGCACATGG	1	-
chr11	94226551	94226561	AAACACGTGG	1	+
chr12	110517634	110517644	GGGCACGTGG	1	+
chr12	110906318	110906328	AAGCACGTGG	1	-
chr12	117348669	117348679	ACGCACGTGG	1	-
chr12	122751043	122751053	GGTCACGTGG	1	-
chr12	125424612	125424622	AGTCACGTGG	1	+
chr12	50038463	50038473	TAGCACATGG	1	-
chr12	50794883	50794893	AGTCACATGG	1	-
chr12	57023964	57023974	GTTCACATGG	1	+
chr12	64174158	64174168	AAACACGTGT	1	+
chr12	64845865	64845875	GGTCACGTGG	1	+
chr12	7262053	7262063	ACACACATGG	1	-
chr13	100039945	100039955	GTGCACGTGG	1	+
chr13	115000254	115000264	TGGCACGTGG	1	-
chr13	115079780	115079790	GGGCACGTGC	1	+
chr13	50656304	50656314	AGGCACATGC	1	+
chr14	105532881	105532891	AGACACGTGG	1	+
chr14	45431388	45431398	GGTCACGTGG	1	+
chr14	45553274	45553284	AGTCACGTGG	1	-
chr14	55565199	55565209	AGACACATGG	1	+
chr15	65281868	65281878	GGTCACATGG	1	+
chr15	70048525	70048535	AAACACATGG	1	+
chr15	75497201	75497211	AGGCACATGG	1	-
chr16	30196565	30196575	AAACACGTGG	1	-
chr16	30953135	30953145	GGTCACATGG	1	-
chr16	81538745	81538755	AAGCACATGT	1	-
chr16	89127001	89127011	GACCACGTGT	1	+
chr17	16893093	16893103	AGTCACGTGG	1	-
chr17	18864322	18864332	GACCACGTGG	1	-
chr17	1961664	1961674	GAGCACATGC	1	+
chr17	28618162	28618172	AACCACATGG	1	+
chr17	40857265	40857275	GTGCACATGT	1	+
chr17	42404366	42404376	TAGCACGTGG	1	+
chr17	48796664	48796674	GTGCACATGG	1	-
chr17	49336691	49336701	GGGCACGTGC	1	-
chr17	655085	655095	AAGCACGTGC	1	+
chr17	72459665	72459675	GAGCACGTGT	1	+
chr17	75084774	75084784	AAGCACGTGT	1	-
chr18	43407844	43407854	AGTCACATGT	1	+
chr18	72264923	72264933	CAGCACATGG	1	+
chr19	10812114	10812124	AACCACGTGG	1	-
chr19	10987176	10987186	AGGCACGTGG	1	+
chr19	11146683	11146693	GGCCACATGG	1	-
chr19	11373029	11373039	GGCCACGTGG	1	+
chr19	12904947	12904957	GGACACGTGG	1	+
chr19	13261203	13261213	GTGCACATGC	1	+
chr19	1672535	1672545	ATGCACGTGT	1	-
chr19	2266665	2266675	GGCCACGTGG	1	-
chr19	2749350	2749360	ACGCACGTGG	1	+
chr19	4815775	4815785	AATCACATGG	1	-
chr19	49990642	49990652	GATCACGTGG	1	-
chr19	58095200	58095210	AATCACGTGG	1	+
chr19	770374	770384	AGTCACATGG	1	-
chr19	8509813	8509823	GGTCACGTGG	1	+
chr1	150186013	150186023	AGTCACGTGG	1	-
chr1	153939836	153939846	AGTCACGTGG	1	+
chr1	15438772	15438782	TGGCACGTGG	1	+
chr1	227058733	227058743	GTGCACGTGG	1	+
chr1	42164831	42164841	GAGCACGTGG	1	+
chr1	43398215	43398225	GTTCACATGG	1	-
chr1	6661346	6661356	GGTCACATGG	1	-
chr20	13619645	13619655	GACCACGTGG	1	-
chr20	50016975	50016985	AACCACATGG	1	+
chr21	43375273	43375283	TGGCACATGG	1	+
chr21	45564142	45564152	GGGCACGTGT	1	+
chr21	45773491	45773501	AGACACATGG	1	-
chr22	18278177	18278187	TATCACATGG	1	-
chr22	37614554	37614564	AGTCACATGG	1	+
chr22	38173365	38173375	GAGCACATGC	1	-
chr22	39707050	39707060	GGGCACGTGC	1	+
chr22	41593595	41593605	GGTCACGTGG	1	-
chr22	45097858	45097868	GGGCACGTGG	1	+
chr22	47135167	47135177	GGCCACGTGG	1	-
chr22	51170689	51170699	GAGCACGTGG	1	+
chr2	113933571	113933581	AGCCACATGG	1	+
chr2	15282426	15282436	AGCCACATGT	1	-
chr2	15731807	15731817	GAACACATGG	1	+
chr2	187351279	187351289	GAACACGTGG	1	-
chr2	202123038	202123048	GAGCACGTGG	1	+
chr2	232552161	232552171	GAGCACGTGG	1	+
chr2	237477559	237477569	TTGCACATGG	1	+
chr2	29117532	29117542	GAACACGTGG	1	+
chr2	36824686	36824696	GGGCACGTGT	1	-
chr2	54862570	54862580	AGTCACATGT	1	-
chr2	74212006	74212016	GAGCACGTGC	1	+
chr3	107941048	107941058	TACCACATGT	1	-
chr3	13082232	13082242	AACCACATGG	1	-
chr3	135969165	135969175	TAGCACATGC	1	+
chr3	136580573	136580583	AAGCACATGT	1	+
chr3	156273112	156273122	GGTCACGTGG	1	-
chr3	182876829	182876839	TGGCACATGC	1	-
chr3	183353393	183353403	GGTCACATGT	1	+
chr3	20227739	20227749	GGTCACGTGG	1	+
chr3	53204860	53204870	ACGCACGTGG	1	-
chr3	53214866	53214876	GTGCACATGC	1	-
chr4	186317831	186317841	TGGCACGTGG	1	-
chr4	47465734	47465744	AGTCACGTGG	1	-
chr4	99850500	99850510	GGTCACGTGG	1	+
chr5	137090841	137090851	GGCCACGTGG	1	-
chr5	1485256	1485266	TGACACATGG	1	-
chr5	172410743	172410753	GGTCACGTGG	1	+
chr5	176937375	176937385	GTCCACATGG	1	+
chr5	1799998	1800008	GGTCACGTGG	1	+
chr5	61601694	61601704	AACCACGTGG	1	+
chr5	68628651	68628661	GGTCACGTGG	1	-
chr5	96430681	96430691	AGCCACATGG	1	-
chr6	109804470	109804480	AACCACGTGG	1	+
chr6	13230073	13230083	GGGCACATGG	1	-
chr6	13615414	13615424	GGCCACGTGG	1	+
chr6	26286155	26286165	AAGCACATGC	1	+
chr6	35656912	35656922	AGACACGTGG	1	-
chr6	38606984	38606994	AAACACATGC	1	+
chr6	44225081	44225091	AGTCACGTGG	1	+
chr7	100769738	100769748	GGGCACATGG	1	+
chr7	127775846	127775856	AAGCACGTGG	1	-
chr7	22893933	22893943	GACCACGTGG	1	+
chr7	55141101	55141111	AGGCACATGC	1	+
chr8	124553546	124553556	AGCCACGTGG	1	-
chr9	112083452	112083462	AAACACGTGT	1	-
chr9	124855658	124855668	GGTCACGTGG	1	-
chr9	135990129	135990139	AAGCACGTGG	1	-
chr9	140711322	140711332	AGGCACGTGG	1	+
chr9	33263891	33263901	GACCACATGG	1	+
chr9	35657907	35657917	ATGCACGTGG	1	+
chr9	98273103	98273113	GGTCACGTGG	1	-
chrX	103357462	103357472	GAGCACATGC	1	+
chrX	18904512	18904522	AGTCACATGG	1	+
chrX	30671279	30671289	GGTCACGTGG	1	-
chrX	55744187	55744197	GATCACGTGG	1	-
chr10	102106096	102106106	AAACACATGT	1	+
chr10	121303071	121303081	GGACACGTGG	1	+
chr10	126336481	126336491	AGCCACATGG	1	+
chr10	50747209	50747219	AACCACGTGG	1	-
chr10	5855793	5855803	GGCCACGTGG	1	+
chr10	69644289	69644299	GGTCACGTGG	1	-
chr10	93668858	93668868	AGACACATGC	1	+
chr11	118888855	118888865	GAGCACATGG	1	+
chr11	120483640	120483650	GGGCACATGG	1	+
chr11	13690945	13690955	GGACACGTGG	1	+
chr11	192154	192164	ATCCACATGG	1	-
chr11	34176333	34176343	ATTCACATGG	1	-
chr11	60691900	60691910	CAGCACATGG	1	-
chr11	694818	694828	GGGCACATGG	1	-
chr12	10875380	10875390	GAGCACGTGT	1	-
chr12	125030479	125030489	GGACACATGC	1	+
chr12	132408017	132408027	GGCCACGTGG	1	+
chr12	21810340	21810350	GGGCACGTGT	1	+
chr12	49393269	49393279	GTGCACATGG	1	-
chr12	54448362	54448372	TAGCACATGG	1	-
chr12	65004598	65004608	AGACACGTGG	1	-
chr12	685607	685617	AAGCACGTGC	1	+
chr13	42846023	42846033	GAGCACGTGG	1	+
chr13	95953998	95954008	GTGCACGTGG	1	-
chr13	98085402	98085412	AGGCACGTGG	1	+
chr14	35342745	35342755	TGGCACATGT	1	+
chr14	69821106	69821116	TGGCACATGC	1	-
chr14	91782369	91782379	GAGCACATGG	1	-
chr14	93799474	93799484	GGTCACGTGG	1	+
chr15	36872238	36872248	AACCACGTGT	1	+
chr15	59063344	59063354	GGCCACGTGG	1	+
chr15	65118414	65118424	TGGCACGTGG	1	-
chr16	28519631	28519641	GACCACATGG	1	+
chr16	4588911	4588921	GAGCACGTGG	1	+
chr16	48419565	48419575	TGGCACGTGG	1	+
chr16	75268140	75268150	TGGCACATGC	1	+
chr17	19881242	19881252	GGTCACGTGG	1	-
chr17	40439732	40439742	AGGCACGTGG	1	-
chr17	4607667	4607677	GACCACGTGT	1	-
chr17	5487937	5487947	GGCCACATGG	1	+
chr17	60802170	60802180	GGACACGTGG	1	-
chr17	62501745	62501755	AGCCACATGG	1	+
chr17	76642079	76642089	CAGCACATGG	1	+
chr18	12407992	12408002	GAGCACGTGT	1	+
chr18	72163592	72163602	GGACACGTGG	1	+
chr19	10399972	10399982	GGGCACGTGT	1	-
chr19	13875096	13875106	GGCCACGTGG	1	+
chr19	16228624	16228634	ATGCACATGG	1	-
chr19	16999782	16999792	AGCCACGTGG	1	+
chr19	32836739	32836749	ATGCACATGG	1	-
chr19	3369357	3369367	AGACACATGC	1	-
chr19	35839012	35839022	TGGCACGTGG	1	+
chr19	36822552	36822562	AGGCACGTGG	1	+
chr19	39342573	39342583	AAGCACGTGG	1	+
chr19	8115779	8115789	AACCACATGG	1	-
chr1	11333571	11333581	AACCACGTGG	1	+
chr1	113499008	113499018	GGTCACGTGG	1	-
chr1	146714047	146714057	GAACACATGC	1	+
chr1	160071055	160071065	AGACACATGT	1	+
chr1	166808709	166808719	GGACACGTGG	1	-
chr1	206913136	206913146	AACCACATGT	1	-
chr1	2486426	2486436	ACCCACATGG	1	+
chr1	26616316	26616326	AGGCACATGG	1	-
chr1	28844546	28844556	GGACACGTGG	1	-
chr1	32715816	32715826	GTGCACATGC	1	-
chr1	3692554	3692564	GTACACATGG	1	+
chr1	38478150	38478160	GAACACGTGG	1	-
chr1	41707004	41707014	AGACACGTGG	1	-
chr1	87794160	87794170	TAACACATGT	1	+
chr20	1825524	1825534	AATCACATGG	1	+
chr20	23338837	23338847	AGTCACGTGG	1	-
chr20	34359925	34359935	GGTCACGTGG	1	+
chr20	3800638	3800648	AGGCACATGG	1	-
chr20	50021495	50021505	TGGCACGTGG	1	-
chr21	38936201	38936211	AGTCACGTGG	1	-
chr21	45079314	45079324	GTGCACGTGG	1	-
chr21	45342074	45342084	GAGCACGTGT	1	+
chr21	45575095	45575105	AGGCACGTGT	1	+
chr22	18279199	18279209	GATCACGTGG	1	-
chr22	43515233	43515243	GGACACATGG	1	+
chr22	50364387	50364397	GGGCACGTGT	1	+
chr22	50631061	50631071	TGACACATGG	1	-
chr22	50977703	50977713	GTGCACGTGG	1	+
chr2	113012354	113012364	GAGCACGTGG	1	-
chr2	113300065	113300075	GGCCACATGG	1	+
chr2	120980737	120980747	GGTCACGTGG	1	+
chr2	128321730	128321740	GACCACGTGT	1	+
chr2	128568821	128568831	AGGCACATGC	1	-
chr2	223183275	223183285	ATGCACGTGT	1	+
chr2	232348137	232348147	GACCACGTGG	1	+
chr2	241499518	241499528	TAACACATGG	1	-
chr2	47211842	47211852	AAGCACATGG	1	-
chr2	75062144	75062154	GAGCACGTGG	1	+
chr2	85830139	85830149	GTGCACATGG	1	+
chr2	98612693	98612703	AATCACGTGG	1	+
chr3	135969774	135969784	AAGCACATGG	1	-
chr3	185303718	185303728	ATGCACATGT	1	-
chr3	194207747	194207757	GGTCACGTGG	1	+
chr3	3169063	3169073	GGCCACGTGG	1	-
chr3	40351140	40351150	GGTCACGTGG	1	+
chr3	4535038	4535048	ATCCACATGG	1	-
chr3	49395801	49395811	GGTCACGTGG	1	+
chr3	67048605	67048615	GAGCACATGC	1	-
chr4	103266698	103266708	TAGCACGTGG	1	+
chr4	54232211	54232221	GACCACGTGT	1	-
chr5	133436300	133436310	AGTCACATGT	1	-
chr5	133984431	133984441	GGACACGTGG	1	-
chr5	139090227	139090237	GGGCACGTGT	1	+
chr5	139944266	139944276	GGTCACGTGG	1	+
chr5	14108861	14108871	AAACACGTGG	1	-
chr5	369555	369565	AGGCACATGC	1	+
chr5	43120921	43120931	AAGCACGTGC	1	+
chr5	70883100	70883110	AGGCACGTGT	1	+
chr6	149887171	149887181	GTGCACATGT	1	-
chr6	33553522	33553532	GGGCACGTGG	1	-
chr6	43970438	43970448	GGACACGTGG	1	+
chr6	71123801	71123811	AGACACGTGG	1	-
chr7	148959273	148959283	GGGCACGTGG	1	+
chr7	36429366	36429376	GGTCACGTGG	1	-
chr7	55141976	55141986	GACCACATGT	1	+
chr7	72723064	72723074	ATACACATGT	1	-
chr7	96747830	96747840	AGACACATGC	1	+
chr8	11754978	11754988	AATCACATGC	1	+
chr8	28196136	28196146	GGTCACATGG	1	-
chr8	86090024	86090034	GGCCACATGG	1	-
chr9	116172679	116172689	GGCCACGTGG	1	-
chr9	129467745	129467755	GGCCACGTGG	1	-
chr9	135457389	135457399	GGACACGTGG	1	+
chr9	35619652	35619662	AGGCACGTGT	1	+
chr9	6757908	6757918	AGTCACGTGG	1	-
chr9	92113572	92113582	AGGCACGTGG	1	+
chrX	73834628	73834638	TGTCACATGG	1	-
chr10	111970978	111970988	AGACACATGG	1	+
chr10	124713865	124713875	TGGCACATGC	1	-
chr10	126330116	126330126	TGACACATGG	1	-
chr10	135207820	135207830	GGCCACATGG	1	+
chr10	26986851	26986861	GAGCACGTGC	1	+
chr10	72273855	72273865	TGGCACATGG	1	-
chr10	75531996	75532006	GGGCACGTGG	1	-
chr11	114310021	114310031	AAACACGTGG	1	+
chr11	118972863	118972873	AGACACGTGG	1	-
chr11	123612362	123612372	GAACACGTGG	1	+
chr11	308356	308366	GACCACATGG	1	-
chr11	35684653	35684663	ACCCACATGG	1	+
chr11	57508899	57508909	GGCCACGTGG	1	+
chr11	71159718	71159728	GGCCACGTGG	1	+
chr12	113659679	113659689	GAGCACGTGG	1	+
chr12	133069179	133069189	AAACACGTGG	1	-
chr12	31881405	31881415	GGTCACGTGG	1	+
chr12	69139905	69139915	AGTCACGTGG	1	+
chr13	111358856	111358866	AAGCACGTGT	1	+
chr13	31040320	31040330	AGACACATGC	1	-
chr14	35591495	35591505	GGTCACGTGG	1	-
chr14	60715163	60715173	GGGCACATGC	1	-
chr14	77564529	77564539	GGTCACGTGG	1	+
chr14	90422658	90422668	TGGCACGTGG	1	-
chr15	44084416	44084426	AAGCACGTGG	1	-
chr15	75336176	75336186	AACCACGTGG	1	-
chr16	23160178	23160188	AAGCACGTGT	1	+
chr16	25042600	25042610	AACCACGTGG	1	-
chr16	30075704	30075714	GATCACGTGG	1	-
chr16	30441926	30441936	AAACACGTGG	1	+
chr17	1496468	1496478	GAGCACGTGT	1	-
chr17	17942627	17942637	AAACACGTGG	1	-
chr17	1953118	1953128	GGGCACGTGG	1	+
chr17	27181932	27181942	AGACACATGG	1	-
chr17	33895066	33895076	GGTCACGTGG	1	-
chr17	40771114	40771124	GAGCACGTGG	1	+
chr17	49230950	49230960	AACCACGTGG	1	+
chr17	53315745	53315755	AGGCACGTGC	1	+
chr17	76471041	76471051	AGTCACATGG	1	+
chr17	7755038	7755048	AGCCACGTGG	1	+
chr17	77707086	77707096	GAACACGTGT	1	+
chr17	78711398	78711408	GAGCACATGC	1	-
chr17	78874752	78874762	TACCACATGG	1	+
chr18	45457863	45457873	GAGCACGTGT	1	-
chr19	13056496	13056506	GACCACGTGT	1	+
chr19	17633946	17633956	CAGCACATGG	1	-
chr19	18452216	18452226	GGCCACGTGG	1	+
chr19	18499530	18499540	ATGCACATGG	1	-
chr19	59025605	59025615	AAACACATGG	1	-
chr19	9938284	9938294	GGTCACATGG	1	-
chr1	156475273	156475283	CGGCACATGG	1	+
chr1	160254803	160254813	GGGCACGTGT	1	-
chr1	16767087	16767097	AGACACGTGG	1	-
chr1	1710307	1710317	GACCACGTGG	1	+
chr1	244615197	244615207	AGCCACATGC	1	+
chr1	32666404	32666414	TGGCACATGG	1	+
chr1	42194729	42194739	AAGCACGTGG	1	-
chr1	936319	936329	AAGCACGTGG	1	-
chr20	10652224	10652234	GAGCACGTGG	1	+
chr20	25039113	25039123	AGGCACGTGC	1	+
chr20	3190337	3190347	AAGCACGTGG	1	+
chr20	33413546	33413556	GGTCACGTGG	1	-
chr20	34204131	34204141	AACCACATGG	1	+
chr20	37590799	37590809	GGTCACGTGG	1	+
chr20	42839604	42839614	AAGCACGTGC	1	+
chr21	43482787	43482797	GTGCACGTGG	1	-
chr21	43653796	43653806	AAGCACATGG	1	+
chr22	18256846	18256856	GGCCACGTGG	1	+
chr22	18262555	18262565	GAGCACGTGG	1	+
chr22	28314497	28314507	GAGCACGTGT	1	+
chr22	29949844	29949854	AGACACATGC	1	+
chr2	239016123	239016133	AAACACATGT	1	+
chr2	25475250	25475260	GGTCACGTGG	1	+
chr2	33824756	33824766	TAGCACATGC	1	-
chr2	85664852	85664862	GGTCACATGG	1	-
chr3	122512748	122512758	AAACACGTGG	1	+
chr3	126630521	126630531	GACCACATGT	1	+
chr3	133292091	133292101	ATGCACGTGT	1	-
chr3	142721093	142721103	GACCACGTGT	1	-
chr3	195808419	195808429	GAACACGTGG	1	-
chr3	4345255	4345265	GACCACGTGG	1	-
chr3	46036449	46036459	AAGCACATGT	1	-
chr3	47324226	47324236	ATGCACATGC	1	+
chr4	140188045	140188055	GGTCACGTGG	1	-
chr4	187112386	187112396	GGTCACATGG	1	-
chr4	4291803	4291813	GAGCACGTGG	1	+
chr4	8230258	8230268	GAGCACGTGG	1	-
chr5	131999966	131999976	CAGCACATGG	1	-
chr5	145561975	145561985	CAGCACATGG	1	+
chr5	317411	317421	GGCCACGTGG	1	+
chr6	15249356	15249366	GGACACATGC	1	-
chr6	158653164	158653174	GGTCACGTGG	1	+
chr6	159421098	159421108	GAGCACGTGG	1	-
chr6	161694987	161694997	TGGCACATGG	1	+
chr6	30525247	30525257	GTGCACATGC	1	+
chr6	34359653	34359663	AGGCACATGT	1	-
chr6	35265382	35265392	AGCCACGTGG	1	+
chr6	36391248	36391258	GCGCACATGG	1	+
chr6	41863701	41863711	GAGCACGTGT	1	+
chr6	8102537	8102547	AGACACGTGG	1	+
chr7	101457524	101457534	GGGCACGTGC	1	+
chr7	105162034	105162044	GAACACGTGG	1	+
chr7	138720672	138720682	GGCCACGTGG	1	-
chr7	140098338	140098348	GGTCACGTGG	1	-
chr7	149411639	149411649	TGGCACATGG	1	+
chr7	2445717	2445727	AAACACATGC	1	+
chr7	644202	644212	AGGCACGTGC	1	+
chr7	69063206	69063216	GATCACGTGG	1	-
chr7	92861674	92861684	GGTCACGTGG	1	-
chr8	6566526	6566536	GAGCACGTGC	1	+
chr8	9008624	9008634	GAGCACGTGG	1	+
chr8	99129489	99129499	GGCCACGTGG	1	+
chr9	115512935	115512945	GGGCACGTGG	1	-
chr9	131446782	131446792	AATCACGTGG	1	+
chr9	131936272	131936282	GGGCACGTGG	1	-
chr9	136203390	136203400	TGGCACGTGG	1	+
chr9	139525678	139525688	GAGCACGTGC	1	-
chr9	140009237	140009247	AAACACGTGG	1	-
chr9	33290692	33290702	TAGCACATGC	1	+
chr9	34126455	34126465	AGCCACATGG	1	+
chrX	15873161	15873171	GGTCACGTGG	1	-
chr10	126219009	126219019	GCGCACATGT	1	-
chr10	23727737	23727747	AGTCACGTGG	1	+
chr10	81107708	81107718	GGGCACGTGT	1	+
chr10	88726466	88726476	GGCCACGTGG	1	+
chr11	116644204	116644214	GGGCACATGG	1	+
chr11	119252529	119252539	AACCACGTGG	1	+
chr11	126081560	126081570	GACCACGTGG	1	+
chr11	313421	313431	TGGCACATGT	1	+
chr11	66104448	66104458	CAGCACATGG	1	+
chr11	728262	728272	GGACACATGG	1	-
chr11	73046637	73046647	AACCACATGC	1	+
chr12	113508183	113508193	GGGCACGTGG	1	-
chr12	121790305	121790315	GAGCACATGG	1	+
chr12	131357039	131357049	GGGCACGTGG	1	+
chr12	131486883	131486893	AAGCACATGG	1	-
chr12	1643152	1643162	AGCCACATGG	1	-
chr12	4381771	4381781	GAGCACGTGT	1	+
chr12	49318694	49318704	GAGCACGTGG	1	-
chr12	54020340	54020350	GAACACGTGT	1	-
chr12	56693775	56693785	CGGCACATGG	1	+
chr12	64797859	64797869	AACCACGTGT	1	-
chr13	100741020	100741030	ATGCACGTGG	1	+
chr14	105123522	105123532	ATGCACATGC	1	-
chr14	65879357	65879367	TGGCACATGC	1	+
chr15	65810297	65810307	TGGCACATGG	1	-
chr15	74676322	74676332	GTGCACATGT	1	-
chr15	93352585	93352595	GGCCACGTGG	1	-
chr16	11422985	11422995	AAACACGTGG	1	+
chr16	19222452	19222462	AACCACGTGG	1	-
chr16	30441121	30441131	GACCACGTGG	1	+
chr16	30583705	30583715	GTACACATGG	1	-
chr16	778326	778336	ACGCACGTGG	1	-
chr16	89283114	89283124	AACCACATGT	1	-
chr17	18266771	18266781	GGTCACGTGG	1	-
chr17	27907609	27907619	AGGCACGTGC	1	-
chr17	35969534	35969544	AGTCACGTGG	1	-
chr17	3614457	3614467	AAGCACATGG	1	-
chr17	37356303	37356313	AATCACGTGG	1	-
chr17	38269609	38269619	GGTCACATGT	1	+
chr17	43303627	43303637	GTGCACATGG	1	+
chr17	45569967	45569977	GAGCACGTGC	1	-
chr17	46125209	46125219	AACCACATGC	1	+
chr17	63053110	63053120	GGTCACGTGG	1	+
chr18	33077506	33077516	GGACACATGG	1	-
chr19	1065030	1065040	AGGCACATGG	1	+
chr19	12995745	12995755	AAGCACGTGG	1	+
chr19	13263037	13263047	GAACACGTGG	1	-
chr19	15575388	15575398	GGTCACGTGG	1	-
chr19	6536113	6536123	AATCACATGT	1	-
chr1	1148794	1148804	GGCCACATGG	1	+
chr1	15738303	15738313	AGCCACATGC	1	+
chr1	16694187	16694197	ACCCACATGG	1	-
chr1	173836804	173836814	TGGCACATGC	1	-
chr1	182809201	182809211	AGTCACATGG	1	-
chr1	26798889	26798899	GGTCACGTGG	1	-
chr1	37754680	37754690	GGTCACATGG	1	-
chr1	6259574	6259584	AGGCACGTGG	1	-
chr1	94312213	94312223	GACCACATGC	1	+
chr20	25038194	25038204	GGGCACGTGG	1	+
chr20	39766457	39766467	GATCACGTGG	1	+
[truncated: 559 more rows]
