# Supplementary material for: Relationship between histone modifications and transcription factor binding is protein family specific
Source: Genome Res. 2018 Mar;28(3):321–33. doi: 10.1101/gr.220079.116 (PMC5848611; doi:10.1101/gr.220079.116)
Supplement: Supplemental Material [file supp_gr.220079.116_Supplemental_Material.zip › Supplemental_Material/MAX/MAX.00000000001]

0	1	0.196149	0.186108	0.024255	0.00978634	0.184166	0.0739884	0.0173205	0.0853541	0.0195053	0.017856
0	1	0.00235539	0.0116669	0.0206418	0.0172375	0.0121247	0.0184996	0.0137162	0.011237	0.0207431	0.0266414
0	1	0.00235539	0.0109552	0.0194795	0.0185653	0.0121983	0.0173826	0.0149983	0.0115122	0.0200598	0.0246983
0	1	0.0897032	0.0264552	0.0119322	0.0678518	0.0579274	0.0674655	0.124729	0.034677	0.0173382	0.0128524
0	1	0.0363388	0.0139407	0.00564948	0.02795	0.0159004	0.0130836	0.0132565	0.0248208	0.0115385	0.0074277
0	1	0.112484	0.10426	0.00650988	0.0518944	0.0939182	0.0477855	0.128649	0.0333366	0.0163917	0.0121991
0	1	0.012786	0.0286636	0.0107633	0.00976953	0.0296085	0.0152924	0.00395518	0.0233876	0.0124724	0.00869926
0	1	0.0195149	0.0300666	0.0111797	0.012795	0.0192559	0.013368	0.00847888	0.00879533	0.00444122	0.0358985
0	1	0.0738454	0.0169287	0.00771935	0.025077	0.0242972	0.0460996	0.201033	0.0245293	0.0220902	0.0171253
0	1	0.125323	0.0413695	0.00965933	0.0372437	0.0399463	0.0904259	0.297737	0.0461876	0.0409811	0.0102661
0	1	0.0100961	0.0180643	0.00354714	0.00706866	0.0132973	0.00992249	0.00131839	0.00918628	0.0101321	0.0348837
0	1	0.0417281	0.0161813	0.0063312	0.00953305	0.0496897	0.0241154	0.0117205	0.0122745	0.00638535	0.0158405
0	1	0.0154815	0.00787676	0.00892881	0.00750161	0.0208353	0.0121997	0.00320531	0.00736041	0.0133237	0.0234691
0	1	0.114862	0.0909005	0.0103493	0.0434899	0.065722	0.055502	0.353434	0.0400439	0.0316698	0.0235916
0	1	0.0750769	0.121726	0.0152762	0.0253019	0.0574815	0.0522548	0.0506158	0.0234723	0.0214877	0.0445334
0	1	0.0312897	0.00682988	0.00615281	0.0195832	0.0179455	0.0153709	0.0424407	0.0131979	0.011459	0.00590856
0	1	0.162375	0.144804	0.00659112	0.0450026	0.103326	0.0897997	0.366626	0.0658344	0.0222322	0.0128778
0	1	0.0114396	0.0220466	0.00959448	0.0654534	0.0271808	0.0125339	0.221205	0.00535539	0.0543571	0.0303486
0	1	0.064696	0.0250317	0.00650988	0.0311264	0.0481589	0.0343991	0.216811	0.0134526	0.0278763	0.019044
0	1	0.0323009	0.0229021	0.0878849	0.044007	0.0353879	0.0671858	0.0130751	0.0472636	0.0676029	0.287387
0	1	0.0570843	0.163973	0.00354714	0.02086	0.113838	0.03142	0.0899558	0.0336569	0.00962701	0.0140692
0	1	0.311357	0.886135	0.0100814	0.0753638	0.0295046	0.458081	0.880815	0.68516	0.0267888	0.0326468
0	1	0.1746	0.0470607	0.00354714	0.0303264	0.0577199	0.0738651	0.222276	0.025956	0.0180828	0.0161748
0	1	0.13837	0.0275996	0.0106821	0.0136806	0.0327607	0.0943717	0.140971	0.0525126	0.0131103	0.0124089
0	1	0.0988215	0.0155054	0.00530041	0.0131804	0.0391048	0.053061	0.092044	0.0310557	0.0180566	0.0136548
0	1	0.00840969	0.0197502	0.00475661	0.00970962	0.0238632	0.0107676	0.0084426	0.00574632	0.00972391	0.0157828
0	1	0.0592192	0.0426775	0.0107633	0.00711269	0.073411	0.0263735	0.0071605	0.0264252	0.0172859	0.0106323
0	1	0.0107679	0.0100996	0.00349037	0.0231346	0.019918	0.00694864	0.00628793	0.0126458	0.0138288	0.00623162
0	1	0.128533	0.0766574	0.00659112	0.0238628	0.0971922	0.0533732	0.0523587	0.049531	0.00739332	0.0262868
0	1	0.0090871	0.00688284	0.00358777	0.0641464	0.00738648	0.00917674	0.0231331	0.00573653	0.0261945	0.00584866
0	1	0.0898005	0.18813	0.0094726	0.0244087	0.0561866	0.079367	0.205649	0.0585576	0.0114296	0.0705392
0	1	0.0745393	0.011947	0.00534104	0.0260614	0.0206698	0.0347482	0.220142	0.0183921	0.0267378	0.0163211
0	1	0.0254879	0.0286277	0.00789079	0.0671348	0.0471172	0.0163124	0.224531	0.0133477	0.0687883	0.0233366
0	1	0.0333342	0.0383142	0.00417219	0.0171187	0.106079	0.0219341	0.0559913	0.042479	0.0130842	0.0104065
0	1	0.0370117	0.0125225	0.00834439	0.0340895	0.0255708	0.0293382	0.23103	0.0183529	0.0528084	0.01045
0	1	0.0547071	0.14396	0.00780061	0.0125585	0.169075	0.0183246	0.0103415	0.0296664	0.0099681	0.0155776
0	1	0.212551	0.0842147	0.0070943	0.040941	0.0772719	0.104471	0.304393	0.0605505	0.0193063	0.023249
0	1	0.0990563	0.0390819	0.00597937	0.0417915	0.0632026	0.0406437	0.185117	0.0321437	0.021018	0.0131751
0	1	0.126645	0.107684	0.00296273	0.0434899	0.0327048	0.127091	0.184952	0.109398	0.00903217	0.0141157
0	1	0.159623	0.167736	0.00780061	0.0171859	0.0685716	0.0721626	0.254746	0.052144	0.0138288	0.0133977
0	1	0.0464706	0.0246184	0.00782483	0.00368573	0.0517009	0.0170189	0.00260051	0.0064874	0.00444122	0.0118775
0	1	0.0436836	0.0540211	0.00650988	0.0139646	0.0589817	0.0228189	0.00395518	0.010859	0.00914808	0.0460873
0	1	0.0084125	0.00270283	0.00534104	0.00734917	0.0106969	0.0074491	0.00291264	0.00304904	0.00593034	0.0286108
0	1	0.129213	0.0201993	0.0118916	0.0977401	0.0522159	0.0833516	0.442035	0.0226964	0.0740472	0.041696
0	1	0.0603338	0.0520985	0.00842564	0.0155399	0.0830768	0.0329238	0.0446184	0.0302441	0.0155454	0.00377986
0	1	0.138688	0.214369	0.00592545	0.0255297	0.0453681	0.118917	0.379534	0.1163	0.0299043	0.0233949
0	1	0.00807523	0.00810851	0.0196109	0.0106992	0.0267461	0.0102758	0.0104384	0.00881494	0.0173861	0.0158337
0	1	0.0215302	0.0103874	0.046738	0.00501743	0.0259803	0.00969693	0.00256425	0.0130172	0.0154387	0.0142535
0	1	0.222706	0.162291	0.00968365	0.0190813	0.0764425	0.130363	0.34084	0.0813946	0.00981179	0.0128727
0	1	0.0558492	0.0234777	0.00421282	0.0270204	0.063527	0.0182358	0.0550574	0.0206593	0.0160417	0.01096
0	1	0.11594	0.150757	0.0041478	0.0174873	0.0473901	0.0740568	0.163175	0.055053	0.0360752	0.00874401
0	1	0.0185058	0.00924411	0.00421282	0.0359924	0.0138078	0.00579073	0.0276863	0.0111213	0.00938752	0.00645853
0	1	0.0619119	0.0361286	0.00600671	0.0726645	0.0326827	0.0310658	0.131531	0.0377636	0.0407132	0.00583974
0	1	0.304908	0.51305	0.00826313	0.045283	0.0843624	0.204855	0.695658	0.198913	0.0172859	0.0135587
0	1	0.0211957	0.0280728	0.00358777	0.0307454	0.0467678	0.0173635	0.073189	0.0155596	0.0227405	0.00887074
0	1	0.0336472	0.0477669	0.0065505	0.037395	0.0736095	0.0188779	0.0364171	0.0203076	0.0165413	0.0108859
0	1	0.250201	0.330259	0.0227767	0.0143738	0.07481	0.164162	0.0777489	0.231163	0.0113556	0.0104252
0	1	0.0215346	0.0105236	0.00600671	0.00641951	0.0217828	0.015606	0.00324158	0.00955764	0.0182961	0.014348
0	1	0.00807523	0.00611735	0.0251144	0.0070246	0.0134489	0.012288	0.00919249	0.0126458	0.024151	0.00793557
0	1	0.0285992	0.0277883	0.00805531	0.0692936	0.0461022	0.0179402	0.0367525	0.0106912	0.0207954	0.0407952
0	1	0.0107679	0.00455012	0.00358777	0.0544697	0.00908802	0.010151	0.00806255	0.003896	0.0195458	0.00198146
0	1	0.0211957	0.0180643	0.011711	0.0108946	0.0327525	0.00679104	0.00135466	0.0160739	0.0049463	0.00556637
0	1	0.256692	0.220556	0.0124353	0.03552	0.0339347	0.211046	0.564686	0.233039	0.0141136	0.0167943
0	1	0.0211957	0.0201148	0.00650988	0.00927688	0.0480898	0.0167349	0.0178504	0.0225552	0.0153179	0.0161127
0	1	0.23089	0.166372	0.00951323	0.0416676	0.0804876	0.139536	0.435184	0.0805895	0.0309281	0.0121426
0	1	0.00605712	0.00270283	0.048185	0.00678813	0.0097317	0.00694924	0.0045237	0.0201593	0.0291466	0.0111786
0	1	0.171209	0.106405	0.0101383	0.0246695	0.0743234	0.0670368	0.161563	0.0436641	0.0117485	0.0214367
0	1	0.0174968	0.0163609	0.0065505	0.0792948	0.0393254	0.00685051	0.0299937	0.0103199	0.0287417	0.00915905
0	1	0.00336444	0.00469399	0.00668853	0.00762969	0.00855909	0.00638991	0.00203199	0.00727083	0.015664	0.00635945
0	1	0.0706476	0.107472	0.00808056	0.13151	0.131951	0.0388655	0.0961373	0.0300345	0.0335376	0.0137118
0	1	0.0113266	0.00938796	0.0165751	0.00976953	0.015463	0.00981519	0.00375761	0.00729042	0.00906859	0.0204473
0	1	0.0262438	0.0126586	0.0226955	0.00912042	0.0449626	0.0184632	0.00906849	0.0160858	0.015858	0.0150717
0	1	0.0102596	0.00611735	0.0249113	0.0106992	0.0113111	0.00755704	0.00192318	0.0101283	0.0143338	0.00563514
0	1	0.0084125	0.00938796	0.0102195	0.074859	0.00932486	0.00908844	0.0112245	0.0107303	0.0224978	0.0067061
0	1	0.00493588	0.00540567	0.0257392	0.0045602	0.00713121	0.0042299	0.00651943	0.00805268	0.0184833	0.0106144
0	1	0.146701	0.0540567	0.0208609	0.0110237	0.213453	0.0637245	0.0124341	0.023337	0.0246792	0.0256313
0	1	0.00134634	0.00483787	0.00681832	0.0045602	0.00657288	0.00546691	0.00267306	0.00918628	0.00518578	0.0137735
0	1	0.108976	0.0406864	0.00479724	0.0186975	0.0683359	0.0641682	0.231795	0.0229852	0.0239608	0.0317033
0	1	0.00336444	0.00071168	0.0232799	0.00613899	0.00448294	0.0087554	0.00335039	0.00574632	0.0150298	0.0221025
0	1	0.109688	0.158998	0.00842564	0.0668683	0.12894	0.0520717	0.0823384	0.04415	0.0202642	0.0112852
0	1	0.109688	0.159591	0.00842564	0.0671876	0.129418	0.0520717	0.08279	0.0447586	0.0202642	0.0112852
0	1	0.104045	0.158777	0.00749217	0.0696359	0.120182	0.0495525	0.0771297	0.0409065	0.0227373	0.0103471
0	1	0.0663729	0.0516757	0.0155137	0.0549645	0.0467419	0.0285675	0.033746	0.0335424	0.0305942	0.0154351
0	1	0.00740064	0.00398232	0.0181927	0.00646357	0.00631761	0.003072	0.00335039	0.00883451	0.0101027	0.00583332
0	1	0.0789123	0.0225831	0.0065505	0.107722	0.0626211	0.0397303	0.0938451	0.0204997	0.0363353	0.00812775
0	1	0.00235539	0.00469399	0.00650988	0.00335002	0.00606235	0.00777351	0.00263679	0.00271025	0.0190145	0.00554503
0	1	0.00504807	0.00270283	0.0205907	0.00799831	0.00779326	0.00534856	0.00320531	0.0107303	0.0157552	0.00719256
0	1	0.0309574	0.0100996	0.0117243	0.018934	0.042087	0.0228409	0.0383422	0.0141442	0.0289071	0.00408371
0	1	0.00773793	0.00383844	0.0125979	0.0131636	0.00631761	0.00282608	0.0111452	0.0132273	0.0183454	0.00799554
0	1	0.0383552	0.044191	0.00592545	0.0285913	0.0862529	0.0255597	0.0228269	0.025663	0.0114471	0.0119826
0	1	0.0326382	0.0172087	0.00354714	0.0382574	0.0303908	0.0197819	0.17739	0.00996809	0.0216139	0.0293083
0	1	0.0439629	0.0566079	0.00479724	0.0169716	0.0960339	0.0291612	0.0104746	0.0154294	0.00739332	0.0532924
0	1	0.299546	0.378119	0.00622331	0.0288174	0.0646466	0.192795	0.312059	0.171731	0.0108767	0.0158358
0	1	0.0703272	0.0719946	0.00475661	0.0926362	0.068322	0.0382181	0.0320948	0.0395189	0.0133498	0.0107893
0	1	0.012786	0.00512305	0.0117616	0.00855935	0.0111832	0.00744969	0.00587836	0.0126263	0.0181529	0.00948999
0	1	0.00672889	0.00469399	0.0225411	0.00460424	0.00697968	0.00850947	0.00662824	0.0149522	0.0190145	0.00502489
0	1	0.00568243	0.00270283	0.0242863	0.0070246	0.0250407	0.0150067	0.00527358	0.0076226	0.0144046	0.0111465
0	1	0.0238883	0.0244617	0.00902258	0.00823477	0.0429469	0.0159592	0.00730557	0.0156948	0.0111161	0.0256533
0	1	0.254497	0.087468	0.00963138	0.0616635	0.124698	0.19101	0.425192	0.0575711	0.0674424	0.0178481
0	1	0.0316263	0.0322902	0.0238237	0.00520933	0.0351971	0.0185123	0.00651943	0.0204253	0.0227112	0.0178099
0	1	0.0185058	0.011523	0.00884758	0.0140492	0.0235873	0.00720377	0.00708793	0.0080331	0.0107673	0.0193734
0	1	0.0100933	0.0122852	0.0101383	0.0131636	0.0203784	0.00946192	0.00819394	0.0114926	0.00682839	0.0211115
0	1	0.0992137	0.236715	0.00534104	0.0253234	0.13663	0.0485939	0.0334615	0.0477684	0.00420174	0.020793
0	1	0.0227682	0.00270283	0.0223301	0.00764127	0.0221594	0.0118274	0.00263679	0.00764215	0.0108231	0.0203955
0	1	0.0329755	0.0348568	0.00358777	0.0137739	0.0354634	0.0172648	0.0117567	0.0314092	0.00518578	0.0286604
0	1	0.0538366	0.00355839	0.0355365	0.00888393	0.0400435	0.0246072	0.00399145	0.0128591	0.0199724	0.0147566
0	1	0.0393671	0.0294434	0.00767873	0.0147424	0.0661753	0.0248597	0.00587836	0.0126263	0.00643542	0.0223117
0	1	0.0413879	0.0257744	0.0101383	0.0177308	0.0495677	0.0317878	0.00591464	0.00824483	0.0119641	0.0651489
0	1	0.0316291	0.0537766	0.00296273	0.0664206	0.0414153	0.0169595	0.0242323	0.0179718	0.0127468	0.0560019
0	1	0.00454167	0.00398232	0.0243837	0.0030695	0.00789702	0.00497687	0.00067733	0.0167644	0.0237475	0.00988199
0	1	0.0252375	0.00398232	0.0380123	0.012234	0.0321514	0.0134863	0.00267306	0.0153039	0.0145733	0.0115437
0	1	0.00437349	0.00597347	0.016917	0.0070246	0.00906962	0.00603665	0.00131839	0.0180012	0.0252175	0.00625138
0	1	0.0201838	0.0217919	0.0119322	0.00655978	0.0391261	0.0128872	0.00595091	0.0106912	0.0205298	0.00979025
0	1	0.0528276	0.055904	0.00771935	0.0146102	0.0671934	0.0178242	0.0289684	0.0222034	0.0106372	0.0166091
0	1	0.0252347	0.0284517	0.0104305	0.00795427	0.0735609	0.013103	0.0127338	0.00916671	0.00569086	0.0084587
0	1	0	0.00469399	0.0166482	0.00795427	0.0109534	0.00956924	0.00263679	0.00913255	0.0239869	0.00993343
0	1	0.00571983	0.0139381	0.0172325	0.0257662	0.0103938	0.00752699	0.00195946	0.0118835	0.0257809	0.00709647
0	1	0.0454241	0.0585758	0.0120134	0.0153979	0.14376	0.0217984	0.0115806	0.0330201	0.0147442	0.0303709
0	1	0.0810978	0.0290195	0.0065505	0.0270204	0.073998	0.0294357	0.054648	0.0313685	0.0284282	0.00787357
0	1	0.0602282	0.11124	0.00713493	0.0810397	0.0874343	0.0354822	0.0587968	0.0562121	0.0155573	0.0168317
0	1	0.0548429	0.0677071	0.0049449	0.0642262	0.0583401	0.0414715	0.0336372	0.0223853	0.0113556	0.0192252
0	1	0.0518185	0.0779388	0.0149761	0.104619	0.0780528	0.023713	0.0425319	0.0290442	0.0260513	0.0140354
0	1	0.0583512	0.0443887	0.00771935	0.038391	0.110179	0.0241878	0.245559	0.0217929	0.0452352	0.0096244
0	1	0.0114425	0.00597347	0.00417219	0.00784817	0.0159934	0.00801765	0.00598717	0.00574632	0.00172859	0.0225129
0	1	0.00269268	0.00526179	0.0152357	0.00762969	0.0159456	0.00886274	0.00470505	0.00535539	0.0136154	0.0335409
0	1	0.0991952	0.0497867	0.00475661	0.00357129	0.0495677	0.0546531	0.00395518	0.0455013	0.00372281	0.0157872
0	1	0.116808	0.152398	0.00775997	0.0259627	0.10694	0.0412238	0.013825	0.0581667	0.00719195	0.0144872
0	1	0.011777	0.0112353	0.0154387	0.00581442	0.0283255	0.0114741	0.00487142	0.0131621	0.0199626	0.00961689
0	1	0.0394502	0.0195436	0.0173999	0.0142057	0.097119	0.0229655	0.00997861	0.0136947	0.015344	0.0474268
0	1	0.19334	0.241749	0.0125572	0.0384127	0.245017	0.0658468	0.0534627	0.0810755	0.0101321	0.0201313
0	1	0.0491231	0.0749599	0.0151059	0.0661038	0.110807	0.0346781	0.049619	0.0274045	0.0552668	0.0158314
0	1	0.129713	0.450519	0.00775997	0.0150282	0.183012	0.0524177	0.0649239	0.0968852	0.0104869	0.0176028
0	1	0.114731	0.133858	0.0161733	0.00767375	0.106613	0.0484953	0.0743772	0.0796426	0.016807	0.0166804
0	1	0.11476	0.133264	0.0170646	0.00767375	0.106465	0.0479412	0.073285	0.0788895	0.0167036	0.0165008
0	1	0.00672889	0.0110229	0.0210397	0.0715072	0.0217294	0.0160284	0.00866568	0.0203271	0.0607105	0.0101833
0	1	0.111555	0.00867629	0.0580954	0.00641951	0.0524766	0.0658254	0.0377349	0.0426836	0.045947	0.00853067
0	1	0.017983	0.00957471	0.0273709	0.00804234	0.0440871	0.0112681	0.00527358	0.0151671	0.0170464	0.0144872
0	1	0.0531946	0.0166266	0.00771935	0.00670004	0.0329122	0.0207041	0.0110451	0.0157567	0.00470684	0.0130646
0	1	0.00403621	0.00398232	0.00842556	0.00855935	0.0138078	0.00897009	0.00391892	0.0145416	0.017398	0.0166369
0	1	0.0699787	0.0154263	0.0184421	0.0106992	0.0640969	0.032274	0.0105834	0.0206397	0.00691437	0.00648321
0	1	0.0087498	0.00668515	0.0239854	0.00693537	0.0209391	0.0154691	0.00207099	0.00879533	0.0111422	0.0100131
0	1	0.00437349	0.00351943	0.0240997	0.00767375	0.0184423	0.0134269	0.00483948	0.00918628	0.0155573	0.0151743
0	1	0.057278	0.0539051	0.00896945	0.0171013	0.134275	0.0170576	0.00915621	0.0165011	0.0160624	0.0230033
0	1	0.058213	0.0539886	0.00880145	0.0170336	0.136224	0.0169105	0.00915621	0.0167633	0.0160624	0.0236663
0	1	0.0105689	0.00540567	0.0113477	0.0253975	0.0172697	0.00649726	0.00388264	0.0111017	0.022524	0.00643758
0	1	0.00403621	0.00597347	0.0110393	0.0641812	0.00751479	0.00413177	0.00591464	0.00955764	0.0363265	0.0151064
0	1	0.19393	0.0972592	0.00409095	0.0293526	0.0643633	0.143764	0.18694	0.0680773	0.0210087	0.0176378
0	1	0.102728	0.205529	0.00650988	0.0285018	0.0735055	0.0456818	0.142881	0.044446	0.0201494	0.0106793
0	1	0.107706	0.0999535	0.00577119	0.0177175	0.06203	0.077035	0.227757	0.0511624	0.0155573	0.0142801
0	1	0.0188151	0.018776	0.00896945	0.00577038	0.0387268	0.0113668	0.00463252	0.0117581	0.00986644	0.0128337
0	1	0.140834	0.207126	0.00471599	0.0137687	0.177679	0.0578527	0.0184938	0.0651053	0.0123396	0.035863
0	1	0.213676	0.310269	0.0125166	0.0193466	0.0387245	0.272732	0.254856	0.333454	0.025158	0.0139754
0	1	0.0275873	0.0149376	0.00955387	0.00916444	0.0448478	0.0131221	0.0118655	0.0107108	0.0179954	0.027836
0	1	0.0084125	0.00882018	0.01251	0.0059941	0.021649	0.00897989	0.00267306	0.00918628	0.0103716	0.021241
0	1	0.0454201	0.0688581	0.0086366	0.0728369	0.0753663	0.0238707	0.0369876	0.0252524	0.0251843	0.0131284
0	1	0.0780596	0.0327141	0.00896945	0.0423716	0.0336779	0.0438394	0.135395	0.0351358	0.0530813	0.0075175
0	1	0.0635927	0.0109552	0.0139339	0.00460424	0.0629771	0.0267268	0.00516476	0.024241	0.017376	0.00864789
0	1	0.0400388	0.0263167	0.00882802	0.0110237	0.0445823	0.0214849	0.00391892	0.0164375	0.00864296	0.0102984
0	1	0.00370173	0.00427006	0.0301874	0.00747205	0.00842814	0.0154483	0.00263679	0.00611765	0.0183781	0.0125117
0	1	0.00740064	0.00213503	0.0197246	0.00496359	0.00833111	0.00614399	0.0065557	0.0145416	0.0214877	0.0212101
0	1	0.075817	0.10258	0.00538166	0.0109797	0.0809158	0.0247515	0.00659197	0.0297675	0.00172859	0.0093819
0	1	0.0201895	0.00352763	0.0393858	0.00576767	0.0178839	0.0103353	0.00543515	0.0133885	0.0269652	0.0115175
0	1	0.00672889	0.00199116	0.0107633	0.00641951	0.00606235	0.00625134	0.00580583	0.00729042	0.0133498	0.0298135
0	1	0.242136	0.234781	0.0128322	0.0953633	0.018314	0.389794	0.623548	0.303405	0.0513255	0.0297892
0	1	0.240627	0.298531	0.0125085	0.0938228	0.0164649	0.406427	0.630987	0.363918	0.0573614	0.0283649
0	1	0.0164877	0.0214788	0.127844	0.0220475	0.0265744	0.0368922	0.0115622	0.0454586	0.121583	0.0522661
0	1	0.0696443	0.117294	0.00951323	0.0112227	0.113257	0.0405363	0.0137162	0.0256238	0.0113817	0.0472647
0	1	0.134557	0.517279	0.00775997	0.0164052	0.19497	0.0529407	0.0258357	0.177531	0.010611	0.0105665
0	1	0.0379908	0.0292996	0.00538166	0.00687855	0.0946524	0.0297031	0.0118023	0.0259951	0.00914808	0.0181932
0	1	0.169389	0.340345	0.00248379	0.0151849	0.175148	0.0466815	0.0493161	0.097573	0.00961276	0.0095926
0	1	0.0158412	0.0418558	0.00538166	0.0392833	0.078386	0.0129356	0.00730557	0.0260343	0.01382	0.0108246
0	1	0.0100933	0.00199116	0.0201953	0.00670004	0.0165039	0.0140855	0.00520103	0.00879533	0.0124899	0.0155492
0	1	0.0524875	0.0156415	0.0070943	0.00916444	0.0674229	0.0259694	0.00922876	0.0195257	0.0163281	0.0144834
0	1	0.0087498	0.00469399	0.0125166	0.0070246	0.0131458	0.00818565	0.00267306	0.00498406	0.0183704	0.00669218
0	1	0.00504525	0.00810851	0.0270871	0.00367459	0.00764175	0.00862623	0.00915621	0.0191935	0.0185356	0.00822086
0	1	0.00874698	0.478815	0.0972665	0.0113483	0.0132973	0.124732	0.00587836	0.0107428	0.01115	0.00974258
0	1	0.0333155	0.0355358	0.0101383	0.00981358	0.054609	0.0335811	0.00527358	0.015558	0.0145995	0.0244667
0	1	0.0100961	0.00355839	0.0488162	0.00423563	0.0260841	0.0101257	0.00527358	0.00840445	0.0250696	0.0197787
0	1	0.0527121	0.0162171	0.0114696	0.0214425	0.0497545	0.0214278	0.0438091	0.0275784	0.0155835	0.00395394
0	1	0.0540954	0.0166322	0.0114696	0.0214683	0.0500304	0.0214278	0.0442247	0.0275784	0.0155835	0.00395394
0	1	0.243583	0.178123	0.0101383	0.0536386	0.093623	0.168154	0.403942	0.158552	0.0338796	0.0112074
0	1	0.0349908	0.044777	0.00474846	0.0259475	0.0785553	0.0218676	0.0329236	0.0264252	0.00836962	0.0148279
0	1	0.00336444	0.00270283	0.0325455	0.00640483	0.00779326	0.00501022	0.00455997	0.0053358	0.0172859	0.00999759
0	1	0.0060543	0.0105236	0.0161856	0.00656558	0.00647403	0.00863765	0.0032604	0.00459313	0.0199039	0.00758494
0	1	0.0148069	0.0162171	0.00296273	0.0555378	0.0190007	0.00917495	0.0763105	0.0148116	0.0187147	0.00915607
0	1	0.0755275	0.0196315	0.00413157	0.0814988	0.0387782	0.0477211	0.270322	0.0244902	0.0642508	0.0129396
0	1	0.0421989	0.0394069	0.0203578	0.0086034	0.0396978	0.0175199	0.0208784	0.0371164	0.0166742	0.0173852
0	1	0.0158103	0.0148639	0.0107227	0.00730512	0.0576207	0.0109823	0.00563778	0.0180012	0.0066749	0.0183787
0	1	0.0177752	0.0389329	0.00596608	0.0128842	0.0750845	0.0187471	0.0166794	0.0160858	0.0126314	0.0239496
0	1	0.077385	0.163458	0.0160036	0.00855935	0.160461	0.0481859	0.0130058	0.0401905	0.0135893	0.0392566
0	1	0.039329	0.0124269	0.0112098	0.0796449	0.026443	0.01534	0.0786872	0.0318441	0.0403247	0.00626036
0	1	0.00740345	0.0129819	0.00775997	0.0725289	0.0143662	0.00614399	0.0146131	0.00800161	0.025672	0.0083917
0	1	0.00100905	0.00383844	0.0244487	0.00944497	0.00896588	0.00582939	0.00256425	0.0111213	0.0121002	0.0088503
0	1	0.180245	0.13938	0.0102195	0.126242	0.0970716	0.116216	0.291594	0.104287	0.0651161	0.0132712
0	1	0.0712754	0.0327218	0.00393676	0.0813386	0.0644456	0.0422119	0.08472	0.0312545	0.0251974	0.0080364
0	1	0.0312135	0.0630131	0.00417219	0.0671163	0.0766728	0.0265121	0.023621	0.0138315	0.0162192	0.0229122
0	1	0.0141324	0.0139941	0.0065018	0.0644877	0.0213458	0.0115423	0.0362014	0.0160858	0.0248524	0.00488914
0	1	0.0205211	0.033105	0.0094726	0.0134486	0.0762957	0.0140549	0.00929999	0.0153236	0.01895	0.0414461
0	1	0.00807523	0.00613162	0.0369247	0.0104627	0.0182107	0.0129761	0.00067733	0.0042218	0.0212101	0.0267331
0	1	0.0141295	0.00270283	0.00713493	0.00695003	0.0202998	0.00382758	0.0049161	0.0145416	0.0123396	0.00961678
0	1	0.0376834	0.016497	0.0108039	0.0163171	0.0617247	0.0131994	0.00267306	0.0126263	0.00518578	0.0122567
0	1	0.0581224	0.0661458	0.00717555	0.0113924	0.059721	0.0289739	0.0260439	0.0352613	0.0118345	0.00980597
0	1	0.0359727	0.178295	0.00659112	0.0167942	0.0611288	0.045956	0.0310388	0.0183726	0.00593034	0.0848378
0	1	0.00605712	0.00597347	0.0205363	0.00767375	0.00606235	0.00413177	0.00391892	0.0056947	0.0174226	0.00784304
0	1	0.0106278	0.014082	0.00780061	0.0339221	0.0266938	0.00579073	0.00677005	0.013427	0.0163281	0.00638114
0	1	0.00100905	0.0113791	0.00160716	0.0273902	0.01029	0.00582939	0.00527358	0.00842401	0.0121263	0.00408071
0	1	0.0611722	0.0153615	0.00663177	0.0656499	0.0440437	0.0289929	0.0646629	0.0243229	0.017791	0.00494256
0	1	0.0642617	0.12162	0.00417219	0.0760443	0.109529	0.0290923	0.0263679	0.0515994	0.0138288	0.00752049
0	1	0.0184488	0.0257445	0.00266244	0.0303264	0.0401999	0.0212893	0.0200178	0.0227132	0.0148716	0.00713012
0	1	0.0228822	0.0102974	0.00175326	0.0628355	0.0213253	0.013054	0.0395881	0.0068995	0.0247315	0.00197547
0	1	0.0373461	0.0448049	0.00195484	0.0551818	0.0638301	0.0194323	0.0187694	0.0171998	0.00396228	0.0140224
0	1	0.0191776	0.00213503	0.00620959	0.00395511	0.0182908	0.010453	0.00199572	0.0141508	0.00840349	0.00821489
0	1	0.0329755	0.0254864	0.0108039	0.0237904	0.0646518	0.0268654	0.0230175	0.0126263	0.0214877	0.0110583
0	1	0.00336444	0.00213503	0.0185413	0.00751204	0.00657288	0.00744969	0.00117528	0.0077448	0.0226339	0.0117934
0	1	0.00370173	0.00213503	0.00417219	0.0444828	0.00815228	0.0124266	0.00979726	0.00766175	0.0185356	0.00915905
0	1	0.00942155	0.00455012	0.0321357	0.00609495	0.0144625	0.012288	0.00433012	0.00729042	0.0205036	0.00796625
0	1	0.183262	0.0808579	0.0160963	0.0307786	0.057416	0.127031	0.219124	0.118795	0.0188011	0.018246
0	1	0.0134606	0.00284671	0.0229775	0.00678813	0.0132789	0.00554482	0.00659197	0.00842401	0.0155573	0.0100304
0	1	0.0114396	0.00668515	0.00767873	0.00335002	0.0221594	0.00393492	0.00395518	0.0118835	0.00989263	0.00732531
0	1	0.0326382	0.018296	0.0101383	0.0145986	0.0551195	0.0154287	0.0084426	0.0114926	0.0129481	0.0460982
0	1	0.0189552	0.00938796	0.00354714	0.00955103	0.0288545	0.0138396	0.00523862	0.0087628	0.0135673	0.0136801
0	1	0.116861	0.0635655	0.0135182	0.00645834	0.170546	0.0538693	0.0145571	0.0363542	0.0192952	0.0141226
0	1	0.00807523	0.0105236	0.0118916	0.0141373	0.0310297	0.0146535	0.00972474	0.0106912	0.0153179	0.0182851
0	1	0.21554	0.679079	0.0100977	0.0766378	0.302037	0.0937984	0.0827941	0.165023	0.00941366	0.0176872
0	1	0.00914126	0.00725294	0.0105847	0.00741907	0.00870621	0.00791029	0.00335039	0.00849894	0.0175254	0.00417681
0	1	0.0084125	0.00284671	0.01552	0.0086034	0.0101385	0.00755704	0.00470505	0.0114926	0.0123396	0.00508132
0	1	0.0121143	0.00469399	0.0137261	0.00548986	0.00682814	0.00638991	0.00388264	0.00728221	0.0140682	0.0141593
0	1	0.0395559	0.0083062	0.0037417	0.00520933	0.0438719	0.0266979	0.00384637	0.0103199	0.0130842	0.012072
0	1	0.16662	0.363753	0.00767873	0.0135251	0.0115663	0.292559	0.396759	0.29714	0.0140944	0.0191348
0	1	0.0178341	0.00626123	0.0189811	0.00641951	0.00514501	0.0135937	0.00128213	0.0081292	0.0103454	0.00613346
0	1	0.0385832	0.00775816	0.00646927	0.00948901	0.0695398	0.0257743	0.00331412	0.00306861	0.00816404	0.0268849
0	1	0.0451158	0.00967355	0.0488488	0.0186094	0.0678831	0.0324394	0.00922876	0.0341243	0.0429524	0.071399
0	1	0.0612429	0.00412619	0.031	0.00734917	0.0459064	0.0346995	0.00475651	0.0210502	0.028881	0.0123092
0	1	0.0612429	0.00433943	0.0309664	0.00734917	0.0459064	0.0346995	0.00459625	0.0208597	0.028881	0.0121214
0	1	0.0430694	0.0418506	0.00650988	0.0113263	0.088641	0.0147608	0.0138975	0.0249854	0.00724201	0.0210912
0	1	0.012786	0.00213503	0.0153574	0.0106992	0.0101937	0.00883329	0.00331412	0.00459313	0.00843082	0.014606
0	1	0.0903894	0.0268811	0.0189291	0.00520933	0.115364	0.0333064	0.00429286	0.0153039	0.0180304	0.0286088
0	1	0.0622436	0.0264605	0.00942496	0.0147424	0.0607518	0.0205516	0.00832291	0.0153236	0.00936019	0.0212107
0	1	0.134965	0.0830685	0.0100437	0.0192029	0.120995	0.0549519	0.0435433	0.0287119	0.00941366	0.0282541
0	1	0.00689614	0.0118108	0.0130604	0.00427968	0.0121247	0.00671195	0.00199572	0.0109611	0.0138288	0.0078959
0	1	0.00451457	0.00611735	0.00413157	0.0528675	0.00685315	0.00461271	0.00267306	0.00805268	0.00847425	0.00565909
0	1	0.0225448	0.0174965	0.00417219	0.00917487	0.0331579	0.0123953	0.00331412	0.0122533	0.00593034	0.0290645
0	1	0.106813	0.0507235	0.0136855	0.0109797	0.16166	0.0329308	0.0084426	0.0244235	0.0103912	0.0230667
0	1	0.200278	0.27588	0.00713493	0.0174469	0.109017	0.0953419	0.218178	0.0967536	0.0111643	0.0142116
0	1	0.00807523	0.0250295	0.00592545	0.0506796	0.0268499	0.00473095	0.0065557	0.0121392	0.0254499	0.004369
0	1	0.048797	0.0177051	0.00771935	0.00520933	0.053184	0.0320569	0.00595091	0.0195061	0.00521195	0.023468
0	1	0.132255	0.26861	0.0106415	0.0116404	0.217781	0.0621016	0.0381648	0.0853378	0.0101321	0.0205344
0	1	0.0738552	0.143048	0.00401801	0.015067	0.0948463	0.0282784	0.0199572	0.0681705	0.00643542	0.019331
0	1	0.215633	0.201976	0.0094726	0.00516529	0.0969785	0.108134	0.0205786	0.0701828	0.010611	0.0129532
0	1	0.0255673	0.00412619	0.0285397	0.00791022	0.0314843	0.00991269	0.00493491	0.0110566	0.0128447	0.0229153
0	1	0.0436293	0.0285956	0.0110797	0.00823477	0.0591026	0.0282471	0.00527358	0.0126066	0.0133759	0.0148708
0	1	0.0114425	0.0182403	0.0023783	0.0463264	0.0115404	0.00734236	0.0422275	0.0124356	0.0232696	0.00634447
0	1	0.0114425	0.0167831	0.0023783	0.0462001	0.0113111	0.00734236	0.0411268	0.0121393	0.0232076	0.00634447
0	1	0.241195	1.09532	0.00467536	0.0140932	0.205435	0.0999817	0.0919288	0.315709	0.00914808	0.0178042
0	1	0.0151414	0.0145059	0.0261613	0.00795427	0.0226222	0.0105708	0.00320531	0.0122158	0.0220242	0.00812775
0	1	0.0453662	0.0551846	0.00647749	0.0320976	0.0640695	0.0199011	0.0332252	0.0325428	0.0128175	0.0136428
0	1	0.00336444	0.00071168	0.0409263	0.00705706	0.0126352	0.0114741	0.00263679	0.00996809	0.0106372	0.00973272
0	1	0.21244	0.154394	0.0132229	0.0945841	0.141502	0.104461	0.519469	0.0611108	0.0742567	0.0100748
0	1	0.0881529	0.194616	0.00780061	0.00775932	0.124744	0.0416727	0.0100929	0.0474558	0.012676	0.0412245
0	1	0.0582045	0.00976552	0.0460645	0.0164916	0.0347946	0.0319496	0.00986983	0.0313322	0.0387736	0.0183073
0	1	0.127091	0.0133703	0.0291583	0.0128831	0.0276634	0.0854967	0.00407852	0.0485503	0.0265995	0.0104979
0	1	0.239779	0.244038	0.00838503	0.0773734	0.111154	0.157752	0.392961	0.125824	0.0644182	0.00849398
0	1	0.00471078	0.00071168	0.0191896	0.00121018	0.0100348	0.00649726	0.00067733	0.00420222	0.016119	0.00741842
0	1	0.0777222	0.189341	0.00967557	0.0113043	0.112064	0.0436389	0.00983354	0.0501336	0.00840349	0.0131556
0	1	0.0810587	0.191252	0.0100977	0.0113043	0.115741	0.0448753	0.00983354	0.0512868	0.00840349	0.01372
0	1	0.0559864	0.060171	0.0100164	0.0123114	0.124702	0.0176181	0.0157844	0.0298652	0.0118345	0.0167162
0	1	0.109981	0.0741199	0.0355933	0.00823477	0.0733343	0.0449341	0.0110794	0.0359437	0.00765893	0.0187344
0	1	0.0020181	0.00491145	0.0410888	0.00363054	0.00906962	0.00508421	0.00576955	0.0147528	0.0203523	0.0110138
0	1	0.00437349	0.00327064	0.0434752	0.00698764	0.00723494	0.00585021	0.00128213	0.0137403	0.0113817	0.0087745
0	1	0.148693	0.0191231	0.0070943	0.0814993	0.0590198	0.0953344	0.333376	0.0382011	0.0348374	0.0119355
0	1	0.0228195	0.00412619	0.0106415	0.00383223	0.048768	0.0167418	0.00263679	0.0148479	0.0205211	0.00739373
0	1	0.153511	0.26583	0.00589813	0.0100941	0.0829941	0.0948348	0.0264969	0.0666656	0.00518578	0.0486892
0	1	0.184752	0.27272	0.0094726	0.024338	0.0303851	0.238258	0.229746	0.243053	0.0197787	0.0145132
0	1	0.0211957	0.00427006	0.0548938	0.00855935	0.0162486	0.0105013	0.00484219	0.00845818	0.0175515	0.0159485
0	1	0.257236	1.25922	0.0125166	0.030717	0.0509255	0.391924	0.703427	0.946682	0.0210468	0.0268798
0	1	0.0107679	0.00810851	0.0156879	0.0122171	0.0293076	0.009205	0.00780155	0.01698	0.0150237	0.0122829
0	1	0.0178312	0.00611735	0.0147207	0.00393283	0.0235891	0.00463012	0.00463252	0.0187635	0.0150784	0.00677912
0	1	0.0148041	0.00682902	0.0380935	0.00920849	0.0434097	0.00967659	0.00344718	0.0133885	0.0170203	0.0266662
0	1	0.0134578	0.00270283	0.0437266	0.00920849	0.0297534	0.0128093	0.00591464	0.0144934	0.0195196	0.00985557
0	1	0.0110269	0.00769336	0.0229925	0.00977475	0.0398678	0.0176181	0.00501017	0.0110566	0.0314336	0.0120817
0	1	0.0232166	0.0102435	0.00929405	0.00399915	0.0339569	0.0170282	0.00530985	0.00886921	0.021086	0.0138173
0	1	0.0164877	0.00469399	0.016226	0.00613899	0.0364778	0.0141929	0.00195946	0.0142664	0.0175254	0.0110558
0	1	0.039027	0.0386953	0.00959448	0.00795427	0.0563957	0.0181099	0.00352244	0.0237279	0.00691437	0.0122115
0	1	0.164044	0.226288	0.0100977	0.0792862	0.131251	0.0767685	0.214139	0.0718061	0.0433425	0.0178403
0	1	0.1372	0.0817891	0.0182881	0.00524984	0.111895	0.0594537	0.00791036	0.0447147	0.0208732	0.0148993
0	1	0.0686352	0.0283078	0.010232	0.0236263	0.0869343	0.041027	0.01853	0.0145856	0.0153179	0.0120877
0	1	0.0676317	0.00199116	0.0194809	0.00767375	0.0628848	0.0440903	0.00662824	0.00801353	0.0224978	0.0145891
0	1	0.0605789	0.04295	0.0094726	0.00733872	0.141783	0.0291684	0.0113333	0.0132517	0.0107406	0.018253
0	1	0.00942155	0.00412619	0.0131416	0.00533337	0.0205323	0.010444	0.00587836	0.0114503	0.0145733	0.0064892
0	1	0.0252347	0.00412619	0.0260071	0.00608735	0.0385604	0.0105113	0.00455997	0.00918628	0.0175777	0.0147477
0	1	0.0309574	0.0106692	0.0222571	0.00920849	0.0351537	0.0145854	0.00595091	0.0100642	0.0193063	0.0119976
0	1	0.0363427	0.00810851	0.0094726	0.012518	0.0274082	0.0196864	0.0351369	0.0129325	0.0180304	0.0137629
0	1	0.0164877	0.029226	0.00751646	0.055893	0.0367348	0.0138402	0.0304291	0.0245293	0.0259464	0.0101182
0	1	0.218002	0.456722	0.00963509	0.013192	0.259142	0.103897	0.0800803	0.12644	0.00679573	0.0131714
0	1	0.297354	0.137023	0.0142699	0.0159085	0.0507466	0.317922	0.201027	0.16982	0.0172236	0.0119092
0	1	0.330585	0.37031	0.0088557	0.0313877	0.0832294	0.242784	0.3169	0.199114	0.00900328	0.0185327
0	1	0.0188403	0.0191999	0.00951323	0.0168718	0.0281739	0.0199836	0.00801918	0.0107303	0.00840349	0.0261396
0	1	0.0297802	0.0132264	0.0113477	0.00367459	0.0548787	0.0161277	0.00324158	0.0111017	0.0121263	0.0112576
0	1	0.0937019	0.0785338	0.00435884	0.00674409	0.0899371	0.051824	0.00395518	0.0290637	0.0049463	0.0228009
0	1	0.0811484	0.0663287	0.00705366	0.00399915	0.0704249	0.0268624	0.00803632	0.0225943	0.00718001	0.0185573
0	1	0.0619119	0.0813753	0.00721619	0.0118421	0.0622963	0.0313191	0.00858769	0.0114731	0.00196806	0.0602157
0	1	0.05245	0.0229021	0.019914	0.00855935	0.0773826	0.0271873	0.00644688	0.0103395	0.0166311	0.0151789
0	1	0.0904052	0.0602729	0.0155606	0.00892796	0.142283	0.0429509	0.0228724	0.0450045	0.0167863	0.00918
0	1	0.0269435	0.0537985	0.0155606	0.0158129	0.0561538	0.0176285	0.00862396	0.0192884	0.0207431	0.0271477
0	1	0.015473	0.00924411	0.00708632	0.0373687	0.0310798	0.00815621	0.00199572	0.0152502	0.0229354	0.0104342
0	1	0.188946	0.0501627	0.0102195	0.0232473	0.0678268	0.0939341	0.141823	0.08299	0.0232043	0.00524476
0	1	0.00639159	0.00483787	0.035831	0.00920849	0.0209391	0.0100507	0.00192318	0.0110821	0.0180655	0.015145
0	1	0.116231	0.0428181	0.0152357	0.00407798	0.108552	0.0603255	0.0133072	0.0255065	0.0200399	0.0148903
0	1	0.206255	0.0145652	0.0687052	0.012132	0.0678106	0.0938505	0.013786	0.0584778	0.0260937	0.0122241
0	1	0.0235539	0.020161	0.00775997	0.0355721	0.0638962	0.012553	0.0799313	0.0219086	0.0193508	0.00962898
0	1	0.0817613	0.0327141	0.013856	0.0113483	0.22813	0.0316254	0.0193162	0.0218125	0.0143338	0.013546
0	1	0.0874252	0.0251439	0.0117211	0.0151192	0.162302	0.0418241	0.0124703	0.0249908	0.017312	0.0187818
0	1	0.261284	0.0758078	0.0138128	0.00966868	0.0430639	0.172716	0.0622886	0.141528	0.00986644	0.0124945
0	1	0.0259037	0.0159292	0.0150168	0.00795427	0.0524233	0.0121206	0.00612833	0.0210502	0.0142168	0.00911351
0	1	0.251383	0.258114	0.0172325	0.0196976	0.0533967	0.26454	0.367526	0.316896	0.0123658	0.00877468
0	1	0.0188431	0.018776	0.00955387	0.00577038	0.03695	0.0123098	0.00463252	0.0126263	0.00997579	0.0128337
0	1	0.00960714	0.00611735	0.0124253	0.00668323	0.0254698	0.00413177	0.0123978	0.0103395	0.0124866	0.00919571
0	1	0.11827	0.179032	0.0293429	0.00488477	0.0865364	0.0797568	0.0072693	0.0451691	0.00640927	0.0151252
0	1	0.0171256	0.0108761	0.0202766	0.00395511	0.0413676	0.0131522	0.00395518	0.010359	0.020626	0.0174621
0	1	0.0847622	0.049355	0.00596608	0.014182	0.140375	0.029818	0.0100149	0.0168676	0.0199898	0.0275588
0	1	0.084986	0.0490343	0.00592545	0.0156281	0.149591	0.032094	0.0132565	0.0172389	0.0182087	0.0268969
0	1	0.169751	0.208468	0.00588483	0.0146984	0.230013	0.0688626	0.0419018	0.0672503	0.0100293	0.0240338
0	1	0.0659452	0.0719009	0.0101383	0.0625561	0.130986	0.0255189	0.016353	0.0401459	0.0141023	0.0130479
0	1	0.0235539	0.00427006	0.0133688	0.00641951	0.0179317	0.0196303	0.00840637	0.0077448	0.00962701	0.0185649
0	1	0.11592	0.0233971	0.0226142	0.0153475	0.0433533	0.0691218	0.11156	0.0464248	0.022155	0.00722624
0	1	0.0285992	0.00412619	0.0261695	0.00577038	0.0471084	0.0219197	0.00659197	0.00896316	0.0178221	0.024378
0	1	0.0366772	0.00697288	0.0118916	0.0124071	0.0746329	0.0214278	0.00327785	0.00727083	0.0176335	0.0340696
0	1	0.0245658	0.00782076	0.0226955	0.00420723	0.0374665	0.0150379	0.00331412	0.0141703	0.0230065	0.00791387
0	1	0.232103	0.131438	0.0088882	0.0171111	0.041096	0.301313	0.261371	0.291296	0.0197591	0.0144137
0	1	0.0270665	0.0455311	0.00901006	0.0479341	0.0623838	0.018197	0.0118292	0.0183318	0.0108592	0.0128782
0	1	0.112047	0.19994	0.00634745	0.00944497	0.0881354	0.096467	0.0809306	0.110016	0.0134739	0.00834468
0	1	0.0242257	0.0233415	0.0250738	0.00941861	0.0415719	0.0140543	0.021554	0.0161628	0.0202903	0.013239
0	1	0.125397	0.0646483	0.00955387	0.0329623	0.0615612	0.0851644	0.209672	0.0574044	0.0473075	0.0117717
0	1	0.00756024	0.0106675	0.00417219	0.0552069	0.0125315	0.00665426	0.015857	0.0117451	0.00985995	0.0103748
0	1	0.00302715	0.00327064	0.0160882	0.00559315	0.00356561	0.00861679	0.00128213	0.011864	0.0140682	0.011891
0	1	0.283529	0.0871687	0.00951323	0.118105	0.0726516	0.219019	0.542887	0.202161	0.0698197	0.0179639
0	1	0.233267	0.137625	0.00767873	0.0106992	0.0702993	0.144176	0.0484808	0.0796154	0.00739332	0.0216031
0	1	0.111367	0.124206	0.00650988	0.00757805	0.0927127	0.0383395	0.0100663	0.053554	0.00523586	0.0149069
0	1	0.0268069	0.0342736	0.00413157	0.0596945	0.0367345	0.020614	0.0290046	0.0180012	0.0215139	0.00531618
0	1	0.104979	0.105703	0.0122072	0.0486142	0.0894073	0.0589823	0.0883082	0.0357483	0.0293828	0.00453021
0	1	0.186522	0.215753	0.0119322	0.00395511	0.213051	0.0756631	0.0283999	0.0995931	0.0118868	0.0124937
0	1	0.034603	0.0120908	0.0327119	0.00488477	0.0562948	0.0137611	0.00466878	0.0168676	0.0257156	0.0123767
0	1	0.28129	0.858885	0.0164068	0.0113483	0.318396	0.0855115	0.144761	0.325499	0.00938752	0.0154292
0	1	0.174113	0.0597502	0.00884758	0.0100941	0.0835156	0.105399	0.121465	0.0398298	0.0231478	0.0139305
0	1	0.00723527	0.00810851	0.00721619	0.0177679	0.014311	0.0040729	0.00391892	0.00991648	0.0240936	0.00738474
0	1	0.00672889	0.00341451	0.0343217	0.00324917	0.00855909	0.0105768	0.0058421	0.00918628	0.0385121	0.0122485
0	1	0.0699002	0.288686	0.00775997	0.0141484	0.14065	0.0254211	0.0170514	0.056147	0.00989263	0.0108522
0	1	0.0211957	0.00276214	0.0162343	0.00646357	0.0348984	0.00981519	0.00113024	0.0108688	0.00941366	0.00809408
0	1	0.0958104	0.253906	0.00955387	0.0632504	0.144203	0.0530904	0.080602	0.0651335	0.0217794	0.0138493
0	1	0.0891619	0.0155054	0.0287658	0.00516529	0.0465197	0.0466343	0.00666451	0.0360024	0.0177998	0.00917103
0	1	0.162441	0.0948714	0.00906394	0.00851532	0.15054	0.058569	0.0234004	0.0512965	0.00616981	0.0132398
0	1	0.0164616	0.00611735	0.0143023	0.00696897	0.0263525	0.0105217	0.00395518	0.0119389	0.0108767	0.00614929
0	1	0.0698708	0.167671	0.00596608	0.0130847	0.176772	0.0359054	0.0125066	0.0434317	0.0126053	0.0232457
0	1	0.00657788	0.0270361	0.0106415	0.026466	0.0142396	0.0133478	0.013329	0.0179621	0.0207812	0.0111065
0	1	0.228963	0.555581	0.00713493	0.0217946	0.0707655	0.147062	0.0931286	0.195527	0.00840349	0.0241619
0	1	0.0174996	0.00341451	0.031468	0.00427968	0.0168629	0.00791029	0.00311824	0.0130172	0.0300783	0.00657633
0	1	0.0474366	0.0719104	0.00713493	0.038158	0.152527	0.0183558	0.0177802	0.0370275	0.0294383	0.0103961
0	1	0.0962392	0.0675632	0.0065505	0.0134882	0.0606234	0.0528543	0.195437	0.0463223	0.0328694	0.0107778
0	1	0.107168	0.02907	0.00826313	0.0176958	0.0966358	0.0352675	0.15079	0.0126066	0.0510103	0.00879376
0	1	0.01671	0.0150737	0.00575827	0.0715171	0.052828	0.0139025	0.00937384	0.013799	0.0249068	0.00531019
0	1	0.148879	0.187065	0.00951323	0.0100941	0.118637	0.0530432	0.0193835	0.0822915	0.0106372	0.0105985
0	1	0.193891	0.219865	0.0109649	0.00855935	0.138888	0.0740825	0.0236974	0.0681544	0.0117579	0.0136323
0	1	0.150678	0.178722	0.00923743	0.0521454	0.223052	0.0672045	0.0430163	0.0699508	0.02161	0.0184768
0	1	0.170383	0.19757	0.00771935	0.0539411	0.216604	0.0676658	0.0413787	0.0822143	0.0182166	0.0162908
0	1	0.0796218	0.0405338	0.00775997	0.0030695	0.0786651	0.0455953	0.00791036	0.0309792	0.00792456	0.00689829
0	1	0.00706617	0.0154691	0.00323062	0.0756779	0.0171182	0.00554482	0.0079829	0.0115448	0.0202903	0.0156453
0	1	0.00370079	0.00248538	0.0591169	0.00706866	0.0114148	0.006301	0.00335039	0.00840445	0.0200247	0.00790488
0	1	0.0111052	0.00896406	0.00596608	0.0319973	0.0146755	0.00981519	0.00794664	0.0122549	0.0314064	0.00614929
0	1	0.114603	0.0285109	0.00475661	0.0368228	0.0760875	0.0557485	0.108207	0.0284058	0.0352712	0.0050219
0	1	0.122657	0.0964378	0.00534104	0.0148184	0.10729	0.0644977	0.0387884	0.0375074	0.0267203	0.00615528
0	1	0.028942	0.00142336	0.0160231	0.00520933	0.0144809	0.0264048	0.00459625	0.0264252	0.0197591	0.00643758
0	1	0.0504757	0.01636	0.0136042	0.00981358	0.086747	0.0252064	0.00429286	0.0233566	0.00819791	0.0103206
0	1	0.00471078	0.00355839	0.00830376	0.00976953	0.00448294	0.00649726	0.00783783	0.00613723	0.0190145	0.00635224
0	1	0.0134606	0.00782076	0.0102602	0.0600562	0.0131458	0.0104144	0.0164618	0.00496448	0.0441303	0.00592942
0	1	0.0134606	0.00807775	0.00905067	0.0571603	0.0115663	0.0104144	0.0164618	0.00496448	0.0442131	0.00644656
0	1	0.06393	0.0298465	0.00951323	0.00501401	0.064033	0.0255873	0.00391892	0.0190811	0.0170203	0.0119172
0	1	0.0363787	0.00739683	0.013101	0.00609495	0.028438	0.0129859	0.00463252	0.00918628	0.0163019	0.0166171
0	1	0.142631	0.182202	0.00479724	0.039469	0.139015	0.0552823	0.184345	0.0519903	0.0422551	0.00767406
0	1	0.0844288	0.136059	0.00386375	0.0204508	0.142118	0.0437162	0.0322765	0.0642382	0.0131103	0.02195
0	1	0.0141295	0.00255896	0.0406507	0.00706866	0.0132964	0.0168042	0.00335039	0.00920583	0.0266734	0.0201151
0	1	0.0397043	0.0149376	0.00300335	0.037373	0.0355126	0.0141929	0.0145749	0.0225308	0.0272555	0.00761062
0	1	0.0726769	0.023046	0.00896945	0.00581442	0.0701638	0.023429	0.00930131	0.0176478	0.0113556	0.00939088
0	1	0.210653	0.0280564	0.011942	0.00860457	0.123258	0.106696	0.0130388	0.0432971	0.0185094	0.0200917
0	1	0.0185058	0.00725294	0.024205	0.0042742	0.0166076	0.0191697	0.00719676	0.0105571	0.00864296	0.0199739
0	1	0.115825	0.0917188	0.00301951	0.00641951	0.0635374	0.0784452	0.0249045	0.068076	0.00936674	0.0223963
0	1	0.0367053	0.0102435	0.0149114	0.00948901	0.0361488	0.0171962	0.00666451	0.00883451	0.0189198	0.0164587
0	1	0.145769	0.215328	0.00534104	0.0207452	0.106438	0.0420167	0.0758103	0.0626669	0.00798694	0.0134656
0	1	0.0745067	0.0431894	0.0140587	0.0106992	0.104428	0.032696	0.00791036	0.0139374	0.0192801	0.0592121
0	1	0.0915143	0.103779	0.00951323	0.0154401	0.0456158	0.0307512	0.0157844	0.0321265	0.00813788	0.0185057
0	1	0.0360054	0.0308225	0.0120134	0.0243039	0.0733705	0.0116796	0.0394218	0.0298456	0.0323357	0.00825351
0	1	0.0550382	0.0509622	0.0202766	0.00771257	0.155745	0.0246072	0.0104181	0.0203167	0.0165194	0.00930978
0	1	0.0607019	0.0572755	0.018856	0.00799831	0.157605	0.0268417	0.0106439	0.0208639	0.0163281	0.00930978
0	1	0.289785	0.213907	0.0137261	0.0505691	0.0436576	0.350278	0.625023	0.429139	0.0358215	0.0189075
0	1	0.0383524	0.0419614	0.00713493	0.0580445	0.0535747	0.0200909	0.0189904	0.0164375	0.0108767	0.0109025
0	1	0.00571983	0.00199116	0.00534104	0.00641951	0.00591081	0.0126725	0.00064106	0.00535539	0.0078984	0.0209061
0	1	0.00336444	0.00353312	0.02071	0.010404	0.00290354	0.00769562	0.00128213	0.0042218	0.013809	0.00894653
0	1	0.0686324	0.48415	0.00717555	0.0369114	0.139562	0.0405681	0.0355118	0.0923486	0.00715383	0.0738208
0	1	0.11291	0.122524	0.0328338	0.00883988	0.073615	0.0860458	0.0480233	0.0860344	0.0177648	0.0181315
0	1	0.0961764	0.0880226	0.0101789	0.0640537	0.134199	0.0414697	0.0681748	0.0290426	0.041299	0.0109453
0	1	0.327779	0.278164	0.0119322	0.0286696	0.0684285	0.214494	0.320987	0.184433	0.0198275	0.0116824
0	1	0.00403902	0.00554954	0.043489	0.00953305	0.0113111	0.00444079	0.00260051	0.0107303	0.0175309	0.0083506
0	1	0.0104306	0.00839628	0.00175326	0.0119975	0.0156903	0.00706976	0.00979726	0.00764215	0.00718001	0.0174759
0	1	0.00908427	0.0109039	0.00358777	0.00706866	0.0262148	0.00950118	0.0275412	0.0145808	0.00593034	0.0134622
0	1	0.120991	0.156995	0.00538166	0.0556602	0.106317	0.0485079	0.0651432	0.0474363	0.0213948	0.0126325
0	1	0.367665	0.839982	0.00771935	0.00581442	0.153534	0.19204	0.0739669	0.29489	0.014718	0.00614929
0	1	0.329877	0.849523	0.00596608	0.00581442	0.135777	0.166897	0.0490934	0.293824	0.0121679	0.00761062
0	1	0.0679606	0.0939544	0.00269491	0.0223061	0.0849692	0.027667	0.263961	0.034011	0.020238	0.0235522
0	1	0.035298	0.0419582	0.00417219	0.0291434	0.0540073	0.0166969	0.0164981	0.0246792	0.0185618	0.0105273
0	1	0.0187488	0.0182081	0.0107633	0.0734856	0.0249414	0.0152742	0.0225215	0.00764215	0.030627	0.0233885
0	1	0.00504807	0.00427006	0.0120134	0.00646357	0.00382088	0.00946192	0.00331412	0.0133885	0.0108767	0.01648
0	1	0.021533	0.033105	0.00663177	0.0152594	0.0505133	0.0242821	0.00459625	0.00980736	0.0133259	0.0383856
0	1	0.0178312	0.0131181	0.019189	0.00994165	0.0374989	0.0210445	0.00919249	0.0118444	0.0173567	0.0550718
0	1	0.00100905	0.00682902	0.0166755	0.0045602	0.00922115	0.00420106	0.00331412	0.00842401	0.00989263	0.005118
0	1	0.0151414	0.0133703	0.00663177	0.0585487	0.0281899	0.0117882	0.0343553	0.0175809	0.0399971	0.00909203
0	1	0.0571954	0.00768458	0.0118509	0.00366416	0.0875689	0.0207662	0.00455997	0.00946213	0.0217272	0.0136104
0	1	0.0934224	0.133212	0.0023783	0.00774767	0.146969	0.0408802	0.0258329	0.0529529	0.00840349	0.00956726
0	1	0.0806691	0.091177	0.00646927	0.0639482	0.0649172	0.0384156	0.0972382	0.0440659	0.0248963	0.0153144
0	1	0.0265811	0.00796461	0.0114415	0.0190773	0.0305192	0.0177566	0.0495695	0.011864	0.0446714	0.00916803
0	1	0.00437349	0.00341451	0.00336588	0.0449746	0.00723494	0.00554774	0.00723303	0.00383088	0.0247743	0.00540928
0	1	0.00538254	0.00071168	0.0160068	0.0146543	0.0109521	0.00508362	0.00723303	0.0114731	0.0116474	0.0117754
0	1	0.0949358	0.103548	0.0144809	0.00832287	0.120108	0.0370338	0.00899596	0.0313701	0.0122417	0.0188433
0	1	0.00874698	0.00398232	0.0275584	0.0064027	0.00738648	0.0108749	0.0071605	0.0114731	0.0214136	0.00986726
0	1	0.0235511	0.00668515	0.0101789	0.0124356	0.0372915	0.021583	0.00723303	0.00343996	0.0101321	0.093694
0	1	0.0235511	0.00668515	0.0101789	0.012049	0.0372915	0.0217302	0.00723303	0.00343996	0.0101321	0.0934129
0	1	0.00482196	0	0.0289293	0.00460424	0.00198621	0.00815621	0.00463252	0.0149326	0.0277457	0.00781179
0	1	0.084368	0.136945	0.00649737	0.00799831	0.138421	0.0292487	0.0164981	0.0447586	0.0157837	0.014159
0	1	0.019742	0.00540567	0.0240443	0.0032712	0.0249115	0.00885292	0.00199572	0.0114405	0.0148324	0.00406201
0	1	0.0400445	0.0217666	0.0154387	0.00618304	0.0347946	0.0241368	0.00539152	0.0129976	0.0220189	0.00776955
0	1	0.0191748	0.0160732	0.0178577	0.0100941	0.0391017	0.0126824	0.0125066	0.012364	0.0208754	0.00989916
0	1	0.0440778	0.0130826	0.00834439	0.0171828	0.0431981	0.0194156	0.0344233	0.0218533	0.0244921	0.0076196
0	1	0.011777	0.00270283	0.041904	0.00573341	0.00764175	0.00763554	0.00595091	0.00496448	0.0252182	0.0123106
0	1	0.0833801	0.0777607	0.00860691	0.0134253	0.0993774	0.0450695	0.0392817	0.0483653	0.0121295	0.0215488
0	1	0.013795	0.057502	0.0224111	0.00795427	0.0212421	0.0312567	0.00395518	0.0103003	0.00741946	0.0257364
0	1	0.00538254	0.00825236	0.00834439	0.0106992	0.0122284	0.0118274	0.00480457	0.00879533	0.0118607	0.0285466
0	1	0.147254	0.600772	0.0172732	0.0110719	0.239626	0.0583525	0.0474692	0.157965	0.00593034	0.0236015
0	1	0.074355	0.0337135	0.00842564	0.0629115	0.0765561	0.0243988	0.0339741	0.0298456	0.0271786	0.0140803
0	1	0.102405	0.105026	0.00530041	0.0100501	0.117243	0.0451692	0.0151071	0.0470552	0.00840349	0.0205473
0	1	0.266216	0.799472	0.010057	0.0134441	0.0227737	0.389224	0.38742	0.605443	0.0111161	0.0254499
0	1	0.337243	0.834384	0.00951323	0.0395546	0.0932337	0.228975	0.435446	0.317045	0.0227373	0.0216498
0	1	0.209135	0.0991599	0.00467536	0.0322631	0.05029	0.182409	0.419923	0.129175	0.0527448	0.0115262
0	1	0.0681537	0.0521936	0.00592545	0.00855935	0.0659707	0.0261181	0.0151071	0.030256	0.0112374	0.00666642
0	1	0.00235539	0.00270283	0.0119728	0.00270706	0.00483237	0.00755704	0.00463252	0.00842401	0.0123046	0.0077331
0	1	0.106649	0.06508	0.013174	0.0113095	0.0947327	0.0609336	0.0282911	0.0424914	0.0108767	0.0214943
0	1	0.0152521	0.00199665	0.0128088	0.0112602	0.02267	0.0119348	0.00552288	0.016848	0.0171831	0.00832865
0	1	0.056861	0.0128113	0.0425848	0.00823477	0.0822805	0.0437327	0.00712421	0.0210502	0.0273075	0.0117687
0	1	0.0444151	0.0357047	0.016145	0.00916444	0.0768706	0.0266194	0.0111519	0.0225618	0.0195196	0.0238554
0	1	0.0121143	0.0135142	0.0102195	0.0187415	0.0159465	0.0102758	0.0429734	0.0048749	0.0216945	0.00731504
0	1	0.0227671	0.0114121	0.00988982	0.00706982	0.0398918	0.00955944	0.00470505	0.0112092	0.0199492	0.0111829
0	1	0.012786	0.0128025	0.013101	0.0122881	0.0270009	0.0102758	0.00327785	0.0165613	0.017791	0.0130408
0	1	0.104493	0.00714634	0.0107633	0.0178119	0.0502065	0.0450014	0.084468	0.0252329	0.0357966	0.00703311
0	1	0.00672889	0.00213503	0.0330529	0.00427968	0.0075314	0.00211035	0.00595091	0.00540048	0.0207692	0.00542424
0	1	0.0508011	0.0348381	0.0099434	0.00888393	0.0825441	0.03126	0.00791036	0.0149326	0.014874	0.0437663
0	1	0.193416	0.230934	0.00896945	0.00916444	0.101637	0.0792457	0.0750112	0.0925859	0.00965315	0.0110444
0	1	0.0167961	0.00782076	0.0135474	0.0373962	0.0158556	0.00370923	0.0480413	0.0176495	0.0237475	0.00658232
0	1	0.0349879	0.00597347	0.014255	0.00397191	0.00962794	0.0194918	0.00565123	0.0176299	0.013069	0.00636573
0	1	0.00740345	0.00811948	0.0101383	0.012234	0.0243435	0.00570182	0.0163893	0.0149228	0.0115352	0.00787473
0	1	0.00639159	0.00398232	0.0239455	0.00674409	0.0117179	0.0087554	0.00331346	0.00894198	0.0187543	0.00760761
0	1	0.140512	0.139478	0.0143917	0.0287528	0.176833	0.0575449	0.120313	0.0489608	0.0421588	0.00939389
0	1	0.00672889	0.00270283	0.0369244	0.00851532	0.00606235	0.0121806	0.00459625	0.00383088	0.0204775	0.0175951
0	1	0.0141295	0.00526179	0.032915	0.0087143	0.0126839	0.00474836	0.00527358	0.00955764	0.0226149	0.0223894
0	1	0.0572011	0.0462359	0.00822251	0.0134882	0.0664279	0.027326	0.0103678	0.0372196	0.0150784	0.020629
0	1	0.0487886	0.0241388	0.00830376	0.015023	0.0665092	0.0262662	0.00979726	0.0260343	0.017312	0.0202548
0	1	0.0487886	0.0239016	0.00834836	0.015023	0.065155	0.0260111	0.00979726	0.0239109	0.0179532	0.0199845
0	1	0.0232166	0.0139381	0.0191483	0.00246441	0.0138556	0.0106106	0.00263679	0.0130112	0.0175515	0.00979623
0	1	0.00874698	0.0150737	0.00428583	0.0930491	0.0145662	0.0108455	0.0174095	0.00974659	0.0291847	0.00680218
0	1	0.103603	0.178443	0.0135637	0.0107328	0.174564	0.0472022	0.0124703	0.042796	0.0135893	0.0430061
0	1	0.39235	0.234461	0.0188875	0.0175911	0.0717049	0.360465	0.25664	0.343724	0.021096	0.0215598
0	1	0.147508	0.0426775	0.0119322	0.00641951	0.164121	0.0812713	0.00723303	0.041001	0.0101321	0.0132458
0	1	0.00908427	0.00597347	0.0332962	0.00944497	0.0300086	0.0134863	0.00470505	0.010416	0.0175254	0.0126365
0	1	0.0423625	0.0260636	0.00300335	0.0727424	0.0332189	0.0168042	0.0355241	0.0111017	0.0289126	0.0096824
0	1	0.00908427	0.00728849	0.00296273	0.0423678	0.0194626	0.0076644	0.00598717	0.00842401	0.0267442	0.00897285
0	1	0.186609	0.405681	0.00705366	0.0277181	0.0734207	0.0878962	0.05081	0.0929766	0.00271262	0.0124827
0	1	0.330925	0.938476	0.00409095	0.0479469	0.0665749	0.284882	0.746175	0.732363	0.0197995	0.0150424
0	1	0.18734	0.935586	0.00830376	0.0137246	0.198935	0.0965812	0.086092	0.198829	0.0054514	0.0160116
0	1	0.0936391	0.0490157	0.0182473	0.0179696	0.211174	0.043531	0.0255686	0.0409723	0.0238895	0.0183578
0	1	0.273282	0.688819	0.0088882	0.0110678	0.0346247	0.314573	0.199467	0.51028	0.00569086	0.0118775
0	1	0.121802	0.0895741	0.00475661	0.037797	0.122739	0.0491457	0.097563	0.04556	0.0196055	0.0168748
0	1	0.0124487	0.00270283	0.0225736	0.00349382	0.0163524	0.0108749	0.00479147	0.011864	0.0276487	0.00434473
0	1	0.00336444	0.00882018	0.0102195	0.0522434	0.00815228	0.0102758	0.0205258	0.0042218	0.0136974	0.00741987
0	1	0.0312918	0.0029796	0.0182066	0.00395511	0.0279187	0.0112282	0.00195946	0.00727083	0.0264601	0.00544293
0	1	0.00893539	0.00270283	0.0151384	0.00523774	0.0188012	0.00992249	0.00858769	0.0110903	0.0325164	0.00517965
0	1	0.0107651	0.00874089	0.0300578	0.00585848	0.0231806	0.00815621	0.00199572	0.0114926	0.0183507	0.00626036
0	1	0.0471022	0.0529243	0.00663177	0.0697473	0.0802225	0.0236738	0.0549736	0.0259571	0.0189285	0.0110823
0	1	0.111038	0.0472277	0.0133039	0.0151574	0.176009	0.0586301	0.00764831	0.0248419	0.0249807	0.0199806
0	1	0.12148	0.0120908	0.0374091	0.00516529	0.0201733	0.062164	0.00331412	0.0422813	0.0235766	0.0070786
0	1	0.0345703	0.0177765	0.0227361	0.00641951	0.0575684	0.0184632	0.00847888	0.0126458	0.013537	0.0147965
0	1	0	0.0131616	0.00780061	0.0399369	0.0139616	0.0123301	0.0102044	0.0156948	0.0421892	0.00643921
0	1	0.125521	0.211891	0.00713493	0.0101381	0.117945	0.0603827	0.109847	0.0686759	0.00593034	0.00739156
0	1	0.00740345	0.00199116	0.0209828	0.00892796	0.00909421	0.00211956	0.00199572	0.00648898	0.015344	0.00356656
0	1	0.213344	0.228291	0.00596608	0.0651672	0.160118	0.0985118	0.523902	0.0858917	0.0506604	0.0153104
0	1	0.28027	0.190038	0.00471599	0.0513356	0.155649	0.161158	0.468571	0.130898	0.0528665	0.0215994
0	1	0.0151414	0.00668515	0.0171513	0.00399915	0.0266424	0.00981519	0.00064106	0.00920583	0.017791	0.00709647
0	1	0.00403621	0.00142336	0.00583872	0.0235382	0.0087106	0.00413177	0.00648044	0.0183726	0.0150821	0.00544293
0	1	0.0131205	0.0133703	0.00659112	0.132269	0.0207963	0.0132405	0.0271177	0.0160466	0.0494369	0.00968234
0	1	0.0975714	0.030299	0.0107227	0.012234	0.0355642	0.0707496	0.0072693	0.0486091	0.0126053	0.0088314
0	1	0.087141	0.0288756	0.0101383	0.00855935	0.0252709	0.0681486	0.00668101	0.0465655	0.0123399	0.00781571
0	1	0.0282675	0.00654126	0.0143267	0.00607266	0.0296018	0.0187091	0.0125792	0.0195061	0.0101615	0.00971585
0	1	0.358784	1.07222	0.0154793	0.0147571	0.0596496	0.315454	0.395829	0.756545	0.00718001	0.013303
0	1	0.229184	0.214279	0.00771935	0.0370263	0.116239	0.112292	0.091991	0.11012	0.0121263	0.010219
0	1	0.0259064	0.00626123	0.0101383	0.00981358	0.0276245	0.0189238	0.00527358	0.0095772	0.0121263	0.0388421
0	1	0.0618357	0.0295873	0.0162669	0.0059257	0.121965	0.0268654	0.00919249	0.0206985	0.00872244	0.0230129
0	1	0.00471078	0.0100996	0.0164857	0.00832287	0.01029	0.00656595	0.0045237	0.0119569	0.0191561	0.0126632
0	1	0.333133	0.697456	0.00822251	0.00516529	0.148964	0.161774	0.0189631	0.190777	0.00694053	0.0202188
0	1	0.150168	0.188117	0.00805609	0.00698056	0.146892	0.077163	0.00712421	0.0616408	0.0136807	0.0183391
0	1	0.0084125	0.00526179	0.0263645	0.00242036	0.00855909	0.00914669	0.00384637	0.0107303	0.0259562	0.0383507
0	1	0.00773793	0.00142336	0.0345058	0.00795781	0.0179849	0.00712648	0.00338666	0.0124601	0.0386789	0.00803763
0	1	0.0623204	0.141664	0.0244524	0.00758739	0.118975	0.0481678	0.0125039	0.0277835	0.0138288	0.0191872
0	1	0.00100905	0.00127948	0.040661	0.006951	0.0114626	0.00603665	0.00359903	0.0103395	0.0215019	0.0100131
0	1	0.0134606	0.0116669	0.0136855	0.00832287	0.0414972	0.0113846	0.00881584	0.0137598	0.0145942	0.0113387
0	1	0.163146	0.0372668	0.0171325	0.00767375	0.0438599	0.0900785	0.0360872	0.0580738	0.0126053	0.00761361
0	1	0.00672889	0.00355839	0.0101789	0.0133479	0.0150282	0.0128872	0.0065557	0.00869987	0.0138288	0.0167749
0	1	0.0319347	0.00668515	0.00955387	0.022922	0.0504345	0.0159695	0.0481396	0.0138186	0.0422466	0.00992001
0	1	0.00325224	0.00582958	0.0257199	0.00200538	0.00723494	0.00348836	0.00131839	0.00611765	0.0232163	0.00593541
0	1	0.169208	0.820293	0.00592545	0.0166857	0.107958	0.0754796	0.183105	0.22799	0.0186205	0.01662
0	1	0.0423942	0.0340474	0.011429	0.0300458	0.0696452	0.0141044	0.094252	0.0257183	0.0591162	0.0145134
0	1	0.0235511	0.0112353	0.0250473	0.0135763	0.0442729	0.0114741	0.00324158	0.0206789	0.0332051	0.0181881
0	1	0.239618	0.186466	0.00650988	0.0130969	0.21217	0.0960135	0.0190623	0.0949655	0.012613	0.0179977
0	1	0.19522	0.0558425	0.00588483	0.0279861	0.0603641	0.15433	0.205823	0.109723	0.0399504	0.0112763
0	1	0.0328877	0.0248933	0.00354714	0.0177679	0.0810041	0.0207213	0.00986983	0.023337	0.00765893	0.0114744
0	1	0.0514756	0.0103874	0.05701	0.00702737	0.0222014	0.0212599	0.00764559	0.0103606	0.014218	0.0152205
0	1	0.00437349	0.00455012	0.00507929	0.0378077	0.0141227	0.00685051	0.0106197	0.0111213	0.0255534	0.0139701
0	1	0.00706617	0.00398232	0.0502004	0.00762969	0.020277	0.0119354	0.00195946	0.00650857	0.0402801	0.0187324
0	1	0.0419749	0.0538739	0	0.00788821	0.0355045	0.0234198	0.0157844	0.0432732	0.00420174	0.0190592
0	1	0.27458	0.0317146	0.0112665	0.00427968	0.0792135	0.144303	0.0220941	0.120829	0.0108767	0.0158315
0	1	0.128818	0.0838316	0.0167294	0.00641951	0.176404	0.0561354	0.0138612	0.0522412	0.0111161	0.014561
0	1	0.00336444	0.00291694	0.0294732	0.00976953	0.0152261	0.0125056	0.00260051	0.00805268	0.0246792	0.0221345
0	1	0.234656	0.265902	0.00470791	0.0344653	0.0806402	0.154761	0.151649	0.211645	0.0249211	0.0099943
0	1	0.33658	0.231624	0.0101383	0.0812835	0.194211	0.211198	0.30756	0.151427	0.0404738	0.0106654
0	1	0.336955	0.237216	0.010743	0.0810359	0.193708	0.213443	0.30891	0.154629	0.0393214	0.0108657
0	1	0.169876	0.02375	0.0085149	0.0440893	0.0797134	0.110162	0.098473	0.0513095	0.0466981	0.01264
0	1	0.212276	0.203781	0.0138073	0.0225013	0.204696	0.0833501	0.038802	0.0757775	0.01436	0.0173943
0	1	0.011777	0.00412619	0.0483131	0.00609495	0.0157941	0.00744969	0.00263679	0.00572674	0.021738	0.00449877
0	1	0.00571983	0.00142336	0.0106821	0.0114557	0.0110558	0.0102758	0.00220876	0.005673	0.0103977	0.0610361
0	1	0.00571983	0.0051179	0.0297331	0.00242036	0.00606235	0.00614399	0.00525577	0.00766175	0.0242265	0.0130251
0	1	0.402077	0.659145	0.01677	0.0680228	0.166927	0.19803	0.578438	0.259236	0.0334879	0.0117462
0	1	0.379639	0.401002	0.00955387	0.015672	0.263483	0.177032	0.422107	0.165938	0.0123396	0.0287882
0	1	0.0141324	0.0222226	0.0105604	0.052462	0.0295792	0.00769562	0.00459625	0.00916671	0.0159738	0.00884607
0	1	0.0141324	0.0219027	0.0108039	0.0527838	0.0309251	0.00769562	0.00459625	0.00840445	0.0163019	0.00884607
0	1	0.00975885	0.00322232	0.0249925	0.00678813	0.0141109	0.010867	0.00263679	0.010359	0.0220428	0.00933446
0	1	0.00807523	0.00255896	0.0208609	0.00395511	0.0128721	0.00790969	0.00064106	0.0104242	0.0213222	0.0126753
0	1	0.0400388	0.00071168	0.0431749	0.00399915	0.0348984	0.0271113	0.00192318	0.00620395	0.0216476	0.0221662
0	1	0.0211957	0.0392554	0.0329556	0.0144578	0.053747	0.00978394	0.00587836	0.0172194	0.0185356	0.0296697
0	1	0.00504807	0.00526179	0.0173545	0.00496578	0.00749242	0.0160977	0	0.0042218	0.0175931	0.0226886
0	1	0.124381	0.11096	0.0142699	0.0156112	0.194025	0.0557509	0.0105834	0.0476225	0.0143338	0.0102467
0	1	0.00471078	0.00970871	0.0181397	0.00851532	0.0113093	0.00579073	0.00764968	0.0107108	0.0202968	0.0113754
0	1	0.270726	0.176492	0.0103656	0.0853232	0.19611	0.150645	0.614101	0.1251	0.093509	0.0122675
0	1	0.0494251	0.0174965	0.012476	0.0107432	0.0425401	0.0105609	0.0197397	0.0353998	0.0192539	0.00963495
0	1	0.0269184	0.0177765	0.0116319	0.0144178	0.0352802	0.0107755	0.0159658	0.0140661	0.0278458	0.00946203
0	1	0.058922	0.0438602	0.0171677	0.0155219	0.108456	0.0242219	0.00979726	0.0160466	0.0128447	0.0144962
0	1	0.115128	0.0233316	0.00780061	0.0845709	0.10507	0.0834093	0.384029	0.0332221	0.0573545	0.01316
0	1	0.0713278	0.00611735	0.0755936	0.00670004	0.0265946	0.0449544	0.00384637	0.0175907	0.0340755	0.0205658
0	1	0.0134549	0.0174965	0.0036284	0.0300823	0.0488578	0.00508421	0.01701	0.0136426	0.0150784	0.00540928
0	1	0.17405	0.386173	0.00413157	0.0141164	0.0206616	0.301002	0.517446	0.412303	0.0278426	0.0116174
0	1	0.0886397	0.00668515	0.0997626	0.00213984	0.035659	0.0521624	0.00402772	0.011864	0.0244659	0.0178675
0	1	0.0134578	0.00660056	0.0319649	0.00882114	0.0264747	0.016205	0.00794664	0.0095772	0.0251843	0.0158501
0	1	0.0524305	0.0219247	0.00955387	0.00548986	0.0937429	0.028589	0.00983354	0.0210502	0.010611	0.0191476
0	1	0.0644654	0.0150814	0.0178008	0.0259564	0.0636307	0.0331277	0.00659132	0.0287956	0.0321248	0.00951679
0	1	0.00328894	0.00341451	0.0259747	0.0106992	0.0168629	0.00956924	0.00723303	0.0190826	0.0292675	0.0151252
0	1	0.0397043	0.018776	0.019189	0.015067	0.078531	0.0100298	0.00670621	0.0199363	0.0159257	0.00593241
0	1	0.152355	0.186586	0.00959448	0.014295	0.0942933	0.0597203	0.023225	0.0747165	0.0127794	0.0176251
0	1	0.00577589	0.00383844	0.0340838	0.00883988	0.00947642	0.00992249	0.00463252	0.00523814	0.0286284	0.0134253
0	1	0.141697	0.0318543	0.00717555	0.0284311	0.104009	0.0893034	0.0526839	0.0386606	0.0427882	0.0165191
0	1	0.162121	0.344145	0.00475661	0.00739322	0.1384	0.075158	0.0285813	0.164093	0.00962701	0.0132824
0	1	0.0888275	0.178655	0.0173545	0.00488477	0.136335	0.0343319	0.0142489	0.0652908	0.0163281	0.0107284
0	1	0.0258242	0.00255896	0.0256988	0.00888393	0.0371033	0.0114031	0.00395518	0.0144684	0.014839	0.0169982
0	1	0.0521502	0.0207671	0.0168367	0.00979272	0.0507381	0.0241552	0.0149874	0.0171683	0.0197591	0.0161992
0	1	0.0526856	0.0300562	0.0151371	0.0128391	0.0883853	0.0224876	0.0130683	0.0219917	0.0187073	0.0715497
0	1	0.00672889	0.00327064	0.0346682	0.00274493	0.00746293	0.00886274	0.00270933	0.00574632	0.0219927	0.00917103
0	1	0.00504807	0.00255896	0.0102195	0.00678813	0.00499347	0.0060753	0.00128213	0.00228678	0.0103454	0.0325954
0	1	0.00504807	0.118562	0.0287991	0.00060509	0.0119731	0.0340828	0.00331412	0.00230635	0.0130602	0.0113105
0	1	0.00227036	0.00398232	0.00784122	0.0174433	0.00922161	0.00579073	0.00388264	0.00343996	0.0118431	0.00843741
0	1	0.00773793	0.00540567	0.0023783	0.0134882	0.0141395	0.00508421	0.0132565	0.0119031	0.0187751	0.0346548
0	1	0.00605712	0.0203355	0.00834439	0.0556231	0.0252194	0.0132405	0.0179817	0.0199416	0.0178172	0.00567575
0	1	0.0134606	0.0120908	0.0169567	0.00916444	0.0395888	0.0143003	0.00263679	0.0121974	0.0116016	0.0845926
0	1	0.0538366	0.0553362	0.00417219	0.0104534	0.0733874	0.0260203	0.0104384	0.0206789	0.00718001	0.0332605
0	1	0.0628081	0.0149376	0.0173545	0.0110237	0.095195	0.0252064	0.00651943	0.029242	0.0118868	0.00897585
0	1	0.108345	0.15413	0.00713493	0.0448125	0.116433	0.065322	0.0352946	0.026777	0.0168331	0.0261467
0	1	0.0107679	0.00142336	0.0169646	0.00675046	0.013042	0.0150067	0.00391892	0.00992895	0.014827	0.00948401
0	1	0.0545028	0.011523	0.0149761	0.0070246	0.0620036	0.0227023	0.00455997	0.0180012	0.012836	0.0209096
0	1	0.0605655	0.0339935	0.00677239	0.0143297	0.0841641	0.032009	0.00587836	0.0128054	0.0118607	0.026426
0	1	0.0218703	0.00787676	0.0257554	0.00981358	0.0323257	0.015498	0.00333061	0.0107108	0.0145995	0.0185159
0	1	0.00437349	0.0100996	0.0280318	0.006936	0.0185939	0.0137322	0.0173205	0.0161069	0.0219927	0.01237
0	1	0.014464	0.00327064	0.0243268	0.00242036	0.0256161	0.014074	0.00710705	0.0165092	0.0251843	0.00936023
0	1	0.0111024	0.00526179	0.0347117	0.0030695	0.01536	0.00968762	0.0052373	0.0191544	0.0185061	0.00832593
0	1	0.248828	0.0780945	0.00659112	0.018978	0.0635829	0.176474	0.292336	0.127024	0.0491451	0.00929181
0	1	0.00235539	0.00412619	0.0222244	0.00792065	0.00473821	0.00423912	0.00260051	0.00496448	0.0213865	0.00398761
0	1	0.0089368	0.00526179	0.0292948	0.00823477	0.00787423	0.00596737	0.00470309	0.0187439	0.0200247	0.00930801
0	1	0.0121395	0.00526179	0.0101383	0.00399915	0.0269768	0.00744969	0.00544291	0.0103395	0.017655	0.00752349
0	1	0.0890256	0.131865	0.0118429	0.0086034	0.115263	0.0311738	0.00598717	0.0329977	0.00768508	0.0234219
0	1	0.0289365	0.0137942	0.0161856	0.00726412	0.0692384	0.0121806	0.00591464	0.0308517	0.0165915	0.00805936
0	1	0.0212013	0.0107773	0.00892889	0.00460424	0.0321324	0.0189238	0.00199572	0.00650857	0.0155573	0.0105427
0	1	0.0342979	0.0513385	0.00476477	0.0199958	0.0557411	0.0109725	0.00791036	0.0212169	0.0195458	0.00560922
0	1	0.00740345	0.00383844	0.0108446	0.0113924	0.0129942	0.00565215	0.00263679	0.00496448	0.0168331	0.00805453
0	1	0.077554	0.0939595	0.00970062	0.00618304	0.09145	0.0519087	0.00463252	0.0237279	0.013802	0.0212467
0	1	0.0313659	0.0851947	0.00677239	0.0887311	0.0897944	0.019523	0.0275273	0.0408388	0.0233904	0.0121592
0	1	0.00538254	0.00540567	0.01983	0.00883988	0.00922115	0.00769562	0.00976103	0.00959677	0.0212482	0.0141653
0	1	0.00471078	0.00398232	0.024944	0.00339406	0.0109043	0.00317935	0.00135466	0.0118444	0.0258884	0.0111991
0	1	0.00471078	0.00398232	0.0259458	0.00339406	0.0109043	0.00351298	0.00135466	0.0123889	0.0248055	0.0105692
0	1	0.0222048	0.00839628	0.0247003	0.00213984	0.0280429	0.0208656	0.00651943	0.0160662	0.0145917	0.00796923
0	1	0.0201867	0.0122347	0.00802771	0.0213695	0.0520287	0.0146654	0.01853	0.0183921	0.0197591	0.01214
0	1	0.0104306	0.0075407	0.00417219	0.02543	0.0191044	0.00815621	0.00651943	0.0114926	0.0106372	0.0235691
0	1	0.176808	0.182337	0.00358777	0.0870434	0.226187	0.0755781	0.0864117	0.0862933	0.052894	0.0158616
0	1	0.00571983	0.00795035	0.0405123	0.00706866	0.00132414	0.00416062	0.00466878	0.0114731	0.0296517	0.0127587
0	1	0.0336444	0.0278762	0.0130346	0.00520933	0.0739767	0.0132012	0.00922876	0.024982	0.0206952	0.00447109
0	1	0.0877667	0.0152253	0.0266972	0.00516529	0.0704517	0.0491306	0.0112245	0.011864	0.0223592	0.0252697
0	1	0.0440778	0.0413728	0.0108039	0.0208373	0.0751157	0.0235941	0.0743996	0.0266435	0.0220831	0.0193284
0	1	0.0195149	0.00882018	0.0149924	0.0111918	0.0603763	0.016619	0.00324158	0.0137794	0.0136688	0.00866994
0	1	0.0164877	0.00142336	0.0496038	0.00985761	0.020277	0.0118274	0.00527358	0.0188823	0.0289071	0.0121124
0	1	0.0709682	0.066723	0.00830376	0.00851532	0.103988	0.0452212	0.0052373	0.0283015	0.00941366	0.00897285
0	1	0.0118311	0.0136503	0.0340432	0.00613899	0.0223669	0.0209857	0.00463252	0.0219857	0.025545	0.01871
0	1	0.0230677	0.0064051	0.0226283	0.014429	0.0339811	0.00922641	0.015857	0.00994851	0.025955	0.0134601
0	1	0.00336444	0.00341451	0.0398265	0.00394352	0.00657508	0.00621209	0.00263679	0.0130172	0.0215139	0.0196591
0	1	0.113147	0.125883	0.00538166	0.00924211	0.108206	0.0524544	0.00792817	0.0608248	0.00840349	0.0079683
0	1	0.095216	0.0166091	0.00896945	0.0100941	0.0716441	0.0314577	0.0102807	0.0210698	0.00765893	0.0137078
0	1	0.190624	0.171705	0.0154395	0.0248597	0.191418	0.0850313	0.127637	0.0789706	0.043526	0.0129268
0	1	0.00672889	0.000213247	0.0212305	0.00888393	0.00382088	0.00685051	0.00067733	0.00868028	0.017889	0.00729465
0	1	0.0366744	0.0331726	0.0065505	0.0297507	0.0533148	0.0191991	0.0680156	0.0276353	0.0316198	0.00502489
0	1	0.0497976	0.0197001	0.0178577	0.00920849	0.0475969	0.0189238	0.0072693	0.0164375	0.0185172	0.0079161
0	1	0.0222075	0.00739683	0.0382481	0.0107432	0.0353921	0.0152526	0.00463252	0.01053	0.0295428	0.0182119
0	1	0.0141324	0.00832175	0.0389524	0.00945203	0.0324017	0.0176389	0.0132565	0.0149326	0.0243612	0.00978128
0	1	0.0793726	0.0816417	0.00402609	0.012957	0.0500304	0.0353748	0.024626	0.0572919	0.0111422	0.00693155
0	1	0.0604964	0.0220466	0.0156144	0.00953305	0.0807813	0.0304053	0.010187	0.0241888	0.0207431	0.0137695
0	1	0.0444095	0.000612835	0.0766808	0.00121018	0.0216306	0.0246569	0.004443	0.00727083	0.0278969	0.0263524
0	1	0.126617	0.261477	0.0070943	0.0627201	0.107299	0.0813852	0.0773229	0.103031	0.0113556	0.00893618
0	1	0.0858388	0.0548263	0.00667222	0.00849734	0.0892807	0.0494889	0.0145551	0.031038	0.00938752	0.0142404
0	1	0.0148069	0.00810851	0.0180201	0.00609495	0.0239183	0.0107971	0.00734183	0.0122353	0.0128447	0.00979025
0	1	0.222157	0.328798	0.00943198	0.0399844	0.128002	0.121439	0.244789	0.13976	0.0239869	0.0113069
0	1	0.00571983	0.00938796	0.0149592	0.00967507	0.01029	0.00818504	0.00270933	0.0111213	0.0224617	0.0352852
0	1	0.0104278	0	0.0377691	0.00566837	0.0246224	0.00900132	0.0065557	0.00801353	0.0252532	0.00814072
0	1	0.330515	0.483708	0.0111797	0.0451568	0.0459826	0.35956	0.425673	0.426152	0.0275715	0.0198311
0	1	0.0696	0.0907452	0.00830376	0.0329084	0.093289	0.03295	0.0194386	0.0290637	0.0133498	0.0795741
0	1	0.364091	0.216351	0.00838503	0.0712592	0.0842492	0.29449	0.437352	0.34946	0.0306532	0.0242815
0	1	0.105389	0.0782336	0.00296273	0.0416851	0.179194	0.0623875	0.151524	0.0358427	0.0623763	0.0114714
0	1	0.0063944	0.00597347	0.0120134	0.0727245	0.00764175	0.00685051	0.0105471	0.013799	0.0217533	0.00725026
0	1	0.0232194	0.00526179	0.0433867	0.00762969	0.029963	0.0118274	0.00463252	0.0137794	0.0311919	0.00615229
0	1	0.0712911	0.0071168	0.0312834	0.0110237	0.130028	0.0237412	0.00986983	0.0216159	0.0308752	0.0111003
0	1	0.290969	0.895028	0.011361	0.0506134	0.164998	0.115896	0.212064	0.260811	0.0266996	0.0224246
0	1	0.00774075	0.00582958	0.0185639	0.0030695	0.0043314	0.00377852	0.00195946	0.00824483	0.0165185	0.00136223
0	1	0.0084125	0.00597347	0.0222329	0.00637546	0.00631761	0.00992249	0.00256425	0.00535539	0.0191578	0.00928211
0	1	0.029611	0.00853243	0.0202359	0.00399915	0.030926	0.0171205	0.00331412	0.00766175	0.0185094	0.0279532
0	1	0.0127832	0.0200554	0.00354714	0.0833134	0.0426443	0.0105217	0.0185259	0.0164767	0.0369299	0.00803165
0	1	0.116755	0.00882018	0.0453503	0.00274493	0.0340848	0.0649453	0.00723303	0.0242931	0.0252081	0.0148776
0	1	0.184068	0.170806	0.00717555	0.0134589	0.116717	0.0900268	0.128003	0.0423627	0.0227373	0.0185837
0	1	0.00639159	0.00540567	0.0101929	0.0416342	0.00876249	0.012523	0.0146817	0.00687992	0.0111161	0.124971
0	1	0.0222048	0.00810851	0.0191483	0.0115438	0.0325693	0.00954241	0.00794664	0.0126263	0.0230682	0.00748383
0	1	0.00942155	0.0236215	0.00869364	0.0509596	0.00628083	0.00660459	0.01835	0.0118835	0.0307446	0.00271848
0	1	0.0020555	0.00427006	0.0146066	0.00520933	0.00682814	0.00554482	0.00395518	0.0108395	0.0158175	0.00437267
0	1	0.210183	0.218764	0.0131416	0.016189	0.0321174	0.25412	0.295293	0.288368	0.0150784	0.0174039
0	1	0.0508095	0.0433837	0.00663177	0.0582668	0.0967792	0.0347154	0.016443	0.0168676	0.0132823	0.0130932
0	1	0.0497976	0.0227583	0.0108039	0.00734917	0.0661684	0.0309971	0.00463252	0.0153039	0.0133498	0.0162447
0	1	0.0141295	0.00213503	0.0179373	0.00791022	0.0127867	0.0176493	0.00331412	0.0079484	0.0160146	0.0235741
0	1	0.19453	0.22746	0.00892881	0.0349682	0.0176287	0.395794	0.569372	0.389802	0.0712989	0.0174136
0	1	0.0533879	0.0387601	0.012476	0.0146984	0.0874339	0.0289849	0.00864046	0.0182395	0.0133617	0.0283666
0	1	0.0921947	0.0220492	0.0103125	0.0101381	0.0924613	0.0389386	0.0210943	0.0160662	0.0143338	0.0227632
0	1	0.0919144	0.0216227	0.0094726	0.0106546	0.0922516	0.038919	0.0215038	0.0167438	0.0151302	0.0234031
0	1	0.00773793	0.00469399	0.0177358	0.00855935	0.0228548	0.00744969	0.0055585	0.0143397	0.0150784	0.00802321
0	1	0.0975714	0.0452365	0.0153168	0.0120118	0.127912	0.0387064	0.0151071	0.0244712	0.00938752	0.0119174
0	1	0.137461	0.0222926	0.0112665	0.0143738	0.0544118	0.0918719	0.0464161	0.0863106	0.0355558	0.0169649
0	1	0.314696	0.3761	0.00471599	0.0200294	0.144979	0.113926	0.103793	0.114966	0.0217675	0.0142712
0	1	0.146029	0.168984	0.0131416	0.0353813	0.176098	0.0632687	0.0924609	0.0500748	0.0152028	0.0228816
0	1	0.0131233	0.0121247	0.00780061	0.0998291	0.0297534	0.0306751	0.0436521	0.0112809	0.0485557	0.0134806
0	1	0.0833917	0.0135142	0.0309726	0.00888393	0.0401547	0.041228	0.00734183	0.0264252	0.0108767	0.0147197
0	1	0.0134036	0.0128025	0.00558949	0.0970111	0.0186976	0.0221239	0.0669893	0.0141703	0.0475727	0.0734648
0	1	0.0198521	0.00611735	0.019814	0.00883988	0.0482575	0.0076644	0.00484554	0.0142028	0.0229506	0.0155844
0	1	0.0679634	0.0717453	0.0125979	0.0174873	0.139388	0.0277792	0.0177385	0.0344388	0.0227112	0.0233052
0	1	0.0306172	0.0165047	0.0233691	0.00577038	0.0504931	0.019523	0.00463252	0.0141508	0.0159738	0.0211802
0	1	0.0768235	0.056184	0.0168513	0.015388	0.0949333	0.0317631	0.0105979	0.0158756	0.00888244	0.0447146
0	1	0.0349898	0.0524894	0.0065505	0.053435	0.075615	0.0232708	0.00792918	0.0222426	0.0121263	0.00848184
0	1	0.043066	0.0108113	0.0168106	0.00427968	0.0264909	0.0147608	0.00388264	0.00916671	0.0159881	0.0120987
0	1	0.277381	0.213191	0.0137667	0.0170852	0.140184	0.121592	0.134866	0.0887827	0.0313763	0.0108522
0	1	0.0232166	0.00469399	0.0166012	0.0104187	0.0473987	0.0186883	0.00986983	0.011864	0.0237213	0.00906892
0	1	0.0124515	0.00398232	0.0114045	0.00917082	0.0134489	0.0107964	0.00662824	0.00420222	0.0252728	0.0115536
0	1	0.00504807	0.00469399	0.00659112	0.0548305	0.00224147	0.00473095	0.0079829	0.00343996	0.0305549	0.00960103
0	1	0.0434033	0.00355839	0.023844	0.0045602	0.0520165	0.0133177	0.00463252	0.0120366	0.018181	0.0155534
0	1	0.0020181	0.00270283	0.0107633	0.00516529	0.00682814	0.00342525	0.00165706	0.0068995	0.0205036	0.0061276
0	1	0.101909	0.08927	0.0426313	0.00618304	0.0236382	0.105878	0.101818	0.10163	0.0198072	0.0118639
0	1	0.163015	0.0873744	0.00775997	0.0394172	0.103645	0.0602408	0.0665772	0.0436375	0.0360609	0.0158735
0	1	0.00269268	0.00199116	0.0158609	0.0030695	0.00504443	0.0107676	0.00395518	0.00459313	0.0120859	0.0222515
0	1	0.0100933	0.00735729	0.0484997	0.00827884	0.0222632	0.0105217	0.00131839	0.0122353	0.022503	0.0075379
0	1	0.349272	0.461743	0.00587858	0.0104187	0.0615825	0.257661	0.182103	0.369984	0.0078984	0.0159306
0	1	0.00942155	0.00142336	0.04343	0.00282118	0.00815228	0.00350316	0.00395518	0.0068995	0.0307651	0.00752648
0	1	0.227075	0.351282	0.0130198	0.00845606	0.0223677	0.307329	0.432915	0.435009	0.0253977	0.014927
0	1	0.0245997	0.00541994	0.0416	0.00725355	0.0494161	0.0211819	0.00780155	0.0149326	0.0238865	0.0123076
0	1	0.0205239	0.00540567	0.0342659	0.00995115	0.0273435	0.00850947	0.00327785	0.00955764	0.0220266	0.00778273
0	1	0.017494	0.0215101	0.00475661	0.0380882	0.0311261	0.00720377	0.0179978	0.0137598	0.0155835	0.00803673
0	1	0.00605712	0.0120908	0.00358777	0.0417388	0.0142352	0.00791029	0.00391892	0.0137598	0.0284609	0.00553605
0	1	0.0739607	0.0310107	0.0221166	0.0116729	0.12962	0.0301833	0.00527358	0.0279105	0.0242265	0.0174206
0	1	0.0332206	0.087929	0.00612078	0.0649653	0.0722887	0.0204864	0.0379095	0.0392756	0.0199708	0.00647722
0	1	0.0366211	0.0139381	0.0104143	0.00581442	0.0489762	0.0301985	0.00783783	0.0214412	0.0147116	0.00757388
0	1	0.212371	0.638008	0.0174763	0.0110202	0.211958	0.0890307	0.0563348	0.19164	0.00739332	0.00755812
0	1	0.188492	0.348808	0.0119728	0.0239068	0.0358636	0.207894	0.234909	0.268898	0.0136154	0.0295007
0	1	0.10769	0.137367	0.00413157	0.00438052	0.119774	0.0522233	0.0292896	0.0616262	0.0100697	0.0106877
0	1	0.211159	0.394338	0.00646927	0.0159085	0.18259	0.0938399	0.0249083	0.117982	0.00293783	0.0380808
0	1	0.328974	0.224069	0.0101789	0.0892176	0.0775128	0.344754	0.666158	0.416449	0.106523	0.0143787
0	1	0.0985206	0.156481	0.00713493	0.0180813	0.0660716	0.0306126	0.0643468	0.046957	0.00432147	0.0210205
0	1	0.095006	0.141263	0.00870153	0.0173992	0.0562865	0.0298859	0.0625867	0.0393718	0.00616981	0.0173145
0	1	0.119521	0.0258927	0.0130928	0.00767375	0.1209	0.0523692	0.0111882	0.0298652	0.0284021	0.0158928
0	1	0.116078	0.0537766	0.0101383	0.0106992	0.0650026	0.0361262	0.00780155	0.0547659	0.00369666	0.0186767
0	1	0.0104306	0.00540567	0.0351314	0.00855935	0.0172145	0.014792	0.00530985	0.0133885	0.01923	0.0131002
0	1	0.00370173	0.00331567	0.0165254	0.00646357	0.0108005	0.00448504	0.00192318	0.0111409	0.0197591	0.0198863
0	1	0.00958973	0.0155027	0.0309868	0.00730512	0.0164517	0.00960849	0.00331412	0.011864	0.0198333	0.0760238
0	1	0.0272556	0.0268845	0.00717555	0.0376149	0.0500326	0.0166969	0.0559135	0.0122549	0.0439528	0.00653177
0	1	0.098365	0.190603	0.00901006	0.0330712	0.106659	0.03942	0.0461989	0.0852907	0.0167808	0.0067031
0	1	0.0390325	0.0177843	0.0209015	0.0107044	0.0769702	0.0259238	0.00263679	0.0245749	0.0225686	0.00998014
0	1	0.036254	0.0551473	0.0125166	0.00399915	0.11292	0.0275063	0.00787409	0.0179229	0.0101737	0.0372306
0	1	0.0218703	0.010946	0.0115751	0.0107989	0.0336706	0.0113355	0.0084426	0.0111017	0.0174981	0.0180332
0	1	0.0275873	0.00419099	0.0634134	0.00460424	0.0198841	0.0124266	0.00263679	0.00918628	0.0113817	0.0478549
0	1	0.124822	0.12307	0.00354714	0.0197124	0.0627266	0.0423922	0.0313505	0.0313256	0.018013	0.017565
0	1	0.217128	0.180515	0.015977	0.0237448	0.0369213	0.228182	0.463823	0.265959	0.0224767	0.0119172
0	1	0.0248974	0.00882018	0.0215672	0.0100941	0.0638112	0.0169613	0.00926502	0.0138641	0.0225472	0.0120978
0	1	0.0247202	0.0398001	0.00834439	0.0135502	0.0926744	0.0256017	0.0107582	0.0264887	0.0143338	0.056975
0	1	0.104756	0.218095	0.00896945	0.0470816	0.1237	0.0586003	0.0244043	0.0625258	0.0118607	0.0313486
0	1	0.0565322	0.0688504	0.0125166	0.00488477	0.0918894	0.0226244	0.00391892	0.0202586	0.0121002	0.0206682
0	1	0.0345455	0.0596095	0.0142699	0.00851532	0.0906008	0.0258056	0.00459625	0.0185968	0.0145733	0.0304527
0	1	0.0134578	0.012551	0.00534104	0.00399915	0.0273045	0.00981519	0.00263679	0.00955764	0.00917418	0.00486939
0	1	0.142256	0.121458	0.010736	0.0070246	0.0368098	0.0738212	0.0248008	0.163638	0.00723332	0.0258144
0	1	0.0107651	0.00412619	0.0115993	0.00641951	0.018148	0.00755704	0.00926502	0.00728221	0.00962701	0.00597959
0	1	0.0282675	0.00924411	0.0380935	0.00972547	0.0256772	0.0159592	0.00199572	0.0080331	0.0218222	0.0122728
0	1	0.148531	0.0482117	0.00296273	0.0426707	0.0594459	0.0727314	0.242619	0.0552185	0.0512725	0.00793856
0	1	0.00807523	0.00142336	0.0133166	0.00274493	0.0097317	0.00685051	0.00327785	0.0103395	0.0200247	0.0161376
0	1	0.0371245	0.0132281	0.00810906	0.00584804	0.0298012	0.0168527	0.00598717	0.0167617	0.0111161	0.013912
0	1	0.00852369	0.00199116	0.0642143	0.00641951	0.0147251	0.00815621	0.00719676	0.0122353	0.0224542	0.00744277
0	1	0.169838	0.178557	0.0109711	0.0137246	0.178027	0.0771175	0.0122486	0.090299	0.0128447	0.013116
0	1	0.00235539	0.000177705	0.0220704	0.00548986	0.00922115	0.0046132	0.00463252	0.0077193	0.0243162	0.00732231
0	1	0.245574	0.163025	0.0070943	0.00460424	0.0633062	0.151872	0.00973537	0.143125	0.0140944	0.0212061
0	1	0.250638	0.223615	0.0112259	0.00894317	0.0327427	0.361366	0.157564	0.270011	0.0133237	0.0119989
0	1	0.00571983	0.00469399	0.0287807	0.00213984	0.0393335	0.00946192	0.00455997	0.00881494	0.0404097	0.00915832
0	1	0.212337	0.231361	0.0172325	0.00762969	0.134033	0.0922953	0.00866025	0.12558	0.0209673	0.00872042
0	1	0.108345	0.156417	0.0620547	0.00796588	0.114602	0.103572	0.00737813	0.0315119	0.0296778	0.0120193
0	1	0.122411	0.0307238	0.0154793	0.0104134	0.183468	0.055481	0.0159565	0.0235547	0.0415667	0.00690128
0	1	0.240439	0.550372	0.0119322	0.0146098	0.181581	0.188092	0.190569	0.313655	0.00765893	0.0137412
0	1	0.0705449	0.0722494	0.00716113	0.0891048	0.125998	0.0322713	0.0402244	0.0214329	0.0505861	0.00842502
0	1	0.0269945	0.00953184	0.0056973	0.0752761	0.030959	0.0162349	0.100334	0.0141762	0.0632656	0.00930978
0	1	0.011777	0.00127948	0.0296436	0.00305836	0.0139594	0.0121806	0.00192318	0.00842401	0.0184792	0.0077127
0	1	0.161502	0.137421	0.0094726	0.00791022	0.0820584	0.0479375	0.00994237	0.0484526	0.00908489	0.0312816
0	1	0.222562	0.208386	0.0070943	0.00488477	0.106065	0.0924716	0.0111519	0.0788503	0.00819993	0.0206513
0	1	0.0302828	0.0109882	0.0224709	0.00181527	0.0555983	0.0169116	0.00534612	0.0149522	0.0207692	0.0110461
0	1	0.146433	0.191343	0.0161044	0.00982732	0.185735	0.0634183	0.0146297	0.0812106	0.0183858	0.0276029
0	1	0.196402	0.129221	0.0144323	0.0395505	0.206952	0.0937439	0.169828	0.0623362	0.0330519	0.0297135
0	1	0.0969085	0.00469399	0.0189778	0.0109797	0.0959167	0.0300545	0.00659197	0.0103199	0.0249175	0.0231551
0	1	0.0837377	0.0863326	0.00534104	0.0262973	0.113621	0.0358042	0.0182868	0.0299107	0.0182961	0.0123046
0	1	0.0521502	0.0174965	0.0317462	0.00367459	0.0419259	0.02764	0.00352781	0.0210502	0.0106372	0.0224684
0	1	0.299562	0.861015	0.0154387	0.012278	0.215388	0.122586	0.0470526	0.292485	0.00593034	0.0126823
0	1	0.100601	0.217093	0.00830376	0.0198449	0.136445	0.0495989	0.138275	0.0541436	0.0197852	0.0202747
0	1	0.078394	0.0506345	0.0134418	0.00444254	0.103276	0.044622	0.00862396	0.0195061	0.00941366	0.0214555
0	1	0.0958962	0.0334257	0.0137261	0.00427968	0.0531414	0.0474794	0.00395518	0.0248811	0.0130842	0.00680218
0	1	0.107914	0.214841	0.00834439	0.0454361	0.105773	0.0654507	0.133056	0.104078	0.0256034	0.00932121
0	1	0.100653	0.213106	0.00713493	0.0436791	0.102243	0.065117	0.12607	0.102573	0.0266996	0.00845354
0	1	0.0148041	0.0126586	0.0130486	0.0754093	0.0388664	0.0127798	0.0225578	0.0141899	0.0659499	0.00906892
0	1	0.0551503	0.0790819	0.0101789	0.0634341	0.118549	0.0267083	0.0150346	0.0378395	0.0196224	0.00994173
0	1	0.0232138	0.00355839	0.034587	0.00646357	0.0264614	0.00589808	0.010656	0.00764215	0.0205298	0.0135163
0	1	0.19482	0.169407	0.00588483	0.0152594	0.108532	0.0825181	0.011297	0.0784154	0.00593034	0.0256334
0	1	0.0235539	0.0102435	0.0508539	0.0113043	0.0505353	0.0123953	0.00466878	0.0164375	0.0294461	0.0067061
0	1	0.0188431	0.011523	0.0226494	0.0100941	0.0298571	0.00861679	0.00983354	0.0184236	0.0163781	0.0416841
0	1	0.278784	0.440393	0.0088882	0.0120931	0.184454	0.127367	0.0380527	0.140089	0.0236952	0.01653
0	1	0.0577066	0.0184882	0.0113282	0.0113483	0.0809561	0.0240393	0.0109946	0.0253736	0.0196612	0.0106207
0	1	0.142613	0.272077	0.00771935	0.0102401	0.141179	0.0697913	0.00987047	0.0486091	0.0160286	0.020907
0	1	0.0293821	0.0126586	0.0321152	0.0125585	0.071748	0.0181099	0.01234	0.0316242	0.00914808	0.00721726
0	1	0.117778	0.0105686	0.0196515	0.0236855	0.0679349	0.0659523	0.0889358	0.0265479	0.028881	0.0148963
0	1	0.00571983	0.00810851	0.0177849	0.0054458	0.0153391	0.00709643	0.00463252	0.0180012	0.0175515	0.00864789
0	1	0.0467705	0.0176386	0.0114208	0.00994268	0.0413632	0.0105217	0.0190986	0.0345658	0.0209826	0.0105124
0	1	0.0309546	0.0243255	0.00413157	0.0196014	0.0943712	0.0180026	0.0138975	0.0206593	0.0227373	0.0108534
0	1	0.0114396	0.00255896	0.0345464	0.00791022	0.0232283	0.0112975	0.00289884	0.0122608	0.0210987	0.012639
0	1	0.0114396	0.00853243	0.0171432	0.00674409	0.0112074	0.0104818	0.00791036	0.0111213	0.0205036	0.00563215
0	1	0.0389457	0.0248933	0.0118509	0.00641951	0.0615327	0.0270898	0.00670077	0.016227	0.0140563	0.0132169
0	1	0.00706617	0.00199116	0.0107227	0.00520933	0.00670162	0.00377852	0.00128213	0.00245617	0.0118607	0.00801594
0	1	0.0107651	0.00469399	0.0124971	0.00609495	0.0149804	0.0087554	0.00131839	0.00613723	0.0123396	0.00342124
0	1	0.0107651	0.00469399	0.0119259	0.00609495	0.0149804	0.00840214	0.00131839	0.00613723	0.017206	0.00531019
0	1	0.219501	0.181603	0.0104549	0.0130755	0.025408	0.323312	0.201231	0.235481	0.0202642	0.0412022
0	1	0.14673	0.0253249	0.0113477	0.0100269	0.140986	0.0534149	0.00915621	0.0210306	0.0190145	0.0180418
0	1	0.0635899	0.00739683	0.0485619	0.00335002	0.0496001	0.0319097	0.00520103	0.0168285	0.0232456	0.012803
0	1	0.0659452	0.00668515	0.0474098	0.00488477	0.0521725	0.0325084	0.00520103	0.0179817	0.0244659	0.013969
0	1	0.0565237	0.00341451	0.0942802	0.00637546	0.0377586	0.0252376	0.0031532	0.0131018	0.0315935	0.00657932
0	1	0.277025	0.368626	0.00892881	0.0304608	0.192989	0.141858	0.0711302	0.0820222	0.00816404	0.0207568
0	1	0.155712	0.746413	0.0088801	0.0180924	0.31606	0.0518922	0.0245172	0.172282	0.00989263	0.0203512
0	1	0.326445	0.343285	0.0107227	0.0403469	0.0910951	0.296045	0.375398	0.338491	0.0425834	0.0212467
0	1	0.0235539	0.0201993	0.0223658	0.0176361	0.047079	0.0152526	0.0105109	0.0118835	0.0197591	0.0118895
0	1	0.0148359	0.00699594	0.0362591	0.0110678	0.0190543	0.0126492	0.00516476	0.0141703	0.0333309	0.00996382
0	1	0.207721	0.0621108	0.017058	0.0190368	0.261077	0.0845057	0.14568	0.027378	0.114893	0.0239586
0	1	0.0417225	0.0287032	0.0107633	0.00872744	0.0975532	0.025667	0.0119744	0.0129976	0.0136154	0.0404969
0	1	0.00504525	0.0136503	0.0141886	0.012234	0.0228774	0.0185705	0.00979726	0.0114926	0.0220189	0.0181469
0	1	0.328207	0.499303	0.00955387	0.0251402	0.202808	0.141095	0.114618	0.23681	0.0159438	0.00948701
0	1	0.245698	0.232795	0.0126628	0.0222854	0.18612	0.111612	0.0231988	0.0907082	0.0135152	0.0140482
0	1	0.0473806	0.00697288	0.00856626	0.00246441	0.0896267	0.0262662	0.00541669	0.00942951	0.0260672	0.0083063
0	1	0.042396	0.00796461	0.012265	0.00302545	0.0302885	0.0182873	0.00455997	0.0187439	0.0174434	0.00868252
0	1	0.0598121	0.00213503	0.0685878	0.00581442	0.0295555	0.0296392	0.013193	0.0210828	0.0333744	0.0139845
0	1	0.125699	0.0451093	0.0101301	0.00819076	0.0376982	0.102933	0.0184797	0.0824299	0.00962701	0.011607
0	1	0.109008	0.014362	0.0173138	0.0118242	0.110909	0.0502159	0.00391892	0.023337	0.017791	0.0144654
0	1	0.0397015	0.0183521	0.0177441	0.00274493	0.0497751	0.0256982	0.0045791	0.0151036	0.0123396	0.00499422
0	1	0.0262438	0.00611735	0.0502288	0.00916444	0.0173734	0.020936	0.00520103	0.0153056	0.0175177	0.0163026
0	1	0.0178312	0.0142259	0.0268676	0.0115408	0.0255603	0.015606	0.00587836	0.00807544	0.0239608	0.0136384
0	1	0.0280728	0.0147007	0.0371439	0.00678105	0.0568262	0.00921599	0.00662824	0.00654714	0.0322134	0.0156988
0	1	0.038358	0.0210834	0.0150168	0.0177643	0.0667792	0.0201221	0.0415118	0.0271483	0.0387789	0.0115646
0	1	0.0753696	0.0338651	0.00892881	0.00674409	0.0651748	0.0374274	0.0132927	0.0328946	0.00837409	0.0077067
0	1	0.0667604	0.0814364	0.0130604	0.0325003	0.104055	0.0273536	0.0168503	0.0277478	0.0131311	0.0134923
0	1	0.00538254	0.00540567	0.0207878	0.00883988	0.00922115	0.00769562	0.00976103	0.00883451	0.0234866	0.0151477
0	1	0.0311808	0.00668515	0.0395061	0.00618304	0.0529585	0.0226262	0.00263679	0.00805268	0.0281952	0.012048
0	1	0.0360026	0.0193437	0.0226142	0.0104187	0.0475498	0.0311357	0.00794664	0.0080331	0.0269129	0.0199357
0	1	0.0104306	0.00270283	0.0195039	0.0102002	0.0183386	0.00900132	0.00730557	0.015432	0.0353164	0.0112366
0	1	0.0390284	0.00796461	0.0348304	0.00935976	0.0441673	0.0202295	0.00587836	0.0183009	0.0303962	0.0119654
0	1	0.342055	0.032423	0.014213	0.00883988	0.0578796	0.203546	0.0290409	0.0745672	0.0116212	0.0114211
0	1	0.120644	0.169029	0.0115962	0.0149788	0.159436	0.0490684	0.0111882	0.0703824	0.00963472	0.0151558
0	1	0.11811	0.0590307	0.0126997	0.0093452	0.136487	0.051012	0.00732439	0.0449312	0.00904527	0.0147208
0	1	0.11811	0.0581967	0.013101	0.0106105	0.135895	0.051012	0.00735964	0.0447195	0.00989263	0.0170328
0	1	0.247428	0.11917	0.00926061	0.0175314	0.174308	0.0933661	0.0434208	0.0542103	0.0296811	0.0124051
0	1	0.118972	0.063373	0.0258801	0.00941018	0.030517	0.119729	0.0411015	0.0821342	0.0175613	0.00997005
0	1	0.0545907	0.0264605	0.0190265	0.011843	0.073109	0.0259935	0.0191302	0.0156753	0.0246014	0.00985035
0	1	0.150801	0.0442085	0.0190265	0.012795	0.0960802	0.0933095	0.0205258	0.0375219	0.00912411	0.0895435
0	1	0.00336444	0.00597347	0.0244081	0.0100941	0.0109521	0.00610415	0.00192318	0.00851416	0.023003	0.025624
0	1	0.0114686	0.00710908	0.106032	0.0168898	0.0203749	0.0138084	0.0128829	0.0255256	0.065611	0.0221058
0	1	0.0356653	0.00668515	0.0240674	0.00181527	0.0541403	0.0152839	0.00395518	0.0156753	0.0155835	0.00738474
0	1	0.064599	0.0753994	0.00713493	0.00242036	0.0736125	0.0387995	0.00719676	0.047788	0.0103716	0.00821212
0	1	0.00975885	0.00710908	0.0248652	0.0030695	0.0175249	0.0163436	0.00331412	0.0137598	0.016807	0.00780579
0	1	0.302212	0.648713	0.0169648	0.0601206	0.0353611	0.518577	0.751304	0.692661	0.0362319	0.0205157
0	1	0.0640767	0.10933	0.01124	0.0140422	0.0862813	0.031635	0.0109732	0.0453358	0.0167873	0.0154104
0	1	0.181107	0.053733	0.0291484	0.0109797	0.114335	0.0968292	0.0137524	0.0352357	0.024186	0.0124443
0	1	0.0156282	0.0292941	0.0138479	0.0639283	0.0489055	0.0114741	0.0372514	0.0130172	0.0525105	0.0157623
0	1	0.00571983	0.00668515	0.0108446	0.0126026	0.0121247	0.00804888	0.00455997	0.00727083	0.0240167	0.00576489
0	1	0.0915132	0.230744	0.0128815	0.0514291	0.16646	0.0365732	0.0541615	0.0597569	0.02063	0.0133964
0	1	0.0154778	0.00725294	0.0250181	0.00823477	0.0186814	0.00918475	0.00324158	0.00804556	0.0155092	0.0231411
0	1	0.0157491	0.00270283	0.0461883	0.00399915	0.0178997	0.0147571	0.00395518	0.0127517	0.034598	0.00771869
0	1	0.153261	0.18073	0.0072154	0.0134389	0.14612	0.0633686	0.0713653	0.0809662	0.0309014	0.0113639
0	1	0.00615026	0.00455012	0.01552	0.00367459	0.0122652	0.003072	0.00901113	0.00725128	0.0305585	0.00474561
0	1	0.128103	0.116086	0.00892881	0.0747789	0.157778	0.0681689	0.0719774	0.03438	0.0624688	0.0211903
0	1	0.0716651	0.00800533	0.0325659	0.0110237	0.134734	0.0241938	0.00943709	0.0219661	0.0308752	0.0122899
0	1	0.118781	0.054358	0.00837799	0.0476897	0.084825	0.0499509	0.074208	0.0691695	0.0494369	0.0102551
0	1	0.0386925	0.0206233	0.00780061	0.0070246	0.103759	0.0318042	0.0104746	0.0246444	0.020556	0.00680218
0	1	0.0127832	0.00455012	0.0015384	0.0461234	0.023564	0.0100611	0.0277212	0.0107108	0.0266996	0.00187938
0	1	0.0594967	0.0846743	0.0216318	0.0121447	0.110774	0.0538689	0.0104384	0.0256434	0.0152526	0.0237107
0	1	0.223614	0.272262	0.0145377	0.0100941	0.0335742	0.243886	0.25993	0.316657	0.0145925	0.0109453
0	1	0.305693	0.161694	0.0137667	0.0166457	0.0652547	0.291131	0.285052	0.243018	0.0455639	0.0148647
0	1	0.00919732	0.00483787	0.0224195	0.00309268	0.0171182	0.0124817	0.00395518	0.0114926	0.0222322	0.0159241
0	1	0.0134578	0.00682902	0.0209015	0.0152437	0.0300851	0.0104807	0.00723303	0.015355	0.0270729	0.0108269
0	1	0.274814	0.288252	0.0101789	0.0110678	0.25473	0.107789	0.0175517	0.0945436	0.0161498	0.0442667
0	1	0.140643	0.121908	0.0112259	0.0107276	0.101765	0.0640065	0.00527358	0.0455404	0.0139376	0.0292088
0	1	0.0312918	0.0240378	0.0125572	0.00579241	0.103667	0.0200954	0.00710269	0.030256	0.0234819	0.010239
0	1	0.116418	0.152575	0.00838503	0.043221	0.11703	0.0488403	0.0460428	0.0548607	0.0224978	0.00689529
0	1	0.011777	0.0056934	0.0201953	0.00596685	0.0160985	0.0111007	0.00391892	0.00627728	0.0121263	0.0445426
0	1	0.19835	0.26063	0.0065505	0.0389774	0.175835	0.0921547	0.279524	0.153538	0.0281887	0.00774127
0	1	0.176285	0.334498	0.00415188	0.017616	0.0149425	0.287462	0.431492	0.307824	0.00444122	0.0162428
0	1	0.00807523	0.00341451	0.0119728	0.0057756	0.0108005	0.00495664	0.00463252	0.0130172	0.0158645	0.0113417
0	1	0.00639159	0.00327064	0.023913	0.00226896	0.0185461	0.00820527	0.00327785	0.0080331	0.0176817	0.0155187
0	1	0.00889727	0.00611735	0.0306529	0.00432373	0.00672442	0.00649726	0.00267306	0.0042218	0.0116812	0.0143343
0	1	0.200942	0.679636	0.0088882	0.08875	0.174159	0.0930829	0.324651	0.204668	0.00888244	0.0293114
0	1	0.0794866	0.0445012	0.024348	0.0116729	0.102141	0.0374411	0.00395518	0.0172639	0.016993	0.02752
0	1	0.137499	0.0730511	0.0195702	0.00484072	0.125146	0.033037	0.00549936	0.0114535	0.0146354	0.0412664
0	1	0.262094	0.275106	0.00713493	0.028709	0.0403501	0.30665	0.305126	0.253467	0.023517	0.0156766
0	1	0.218193	0.444379	0.00771935	0.0199726	0.178854	0.080746	0.0727496	0.141632	0.00247315	0.0148693
0	1	0.203152	0.187161	0.00955387	0.0170601	0.148093	0.0903585	0.0131477	0.0716073	0.0135893	0.0167077
0	1	0.142946	0.173235	0.0132959	0.0143535	0.117639	0.0756443	0.0139003	0.0585184	0.0126053	0.0175198
0	1	0.0502824	0.0162171	0.0349955	0.00670004	0.105387	0.0256664	0.0105471	0.0142854	0.0218127	0.0119099
0	1	0.0131233	0.00151671	0.0370976	0.00409479	0.0283991	0.0100611	0.00463252	0.011991	0.0232163	0.00459639
0	1	0.00880303	0.00541665	0.0614174	0.00427968	0.00906962	0.0113668	0.0052373	0.00306861	0.0244397	0.0381692
0	1	0.0144697	0.00213503	0.039928	0.0070246	0.0259325	0.0128872	0.00623583	0.00733436	0.0205036	0.025314
0	1	0.0201867	0.0145085	0.0161114	0.0070246	0.0356569	0.0112282	0.0157481	0.0145221	0.0188011	0.00863938
0	1	0.0252347	0.00469399	0.0776979	0.00556752	0.0179317	0.0192771	0.00391892	0.00918628	0.0304366	0.0113655
0	1	0.146961	0.142148	0.0125572	0.0610684	0.184387	0.0768265	0.0561465	0.081388	0.0314741	0.0126993
0	1	0.21733	0.130432	0.00689949	0.0106992	0.0330723	0.295957	0.291069	0.201926	0.013972	0.0169099
0	1	0.125162	0.425941	0.00296273	0.00460424	0.0267506	0.0857165	0.0255877	0.12925	0.00172859	0.0156107
0	1	0.162365	0.240293	0.0100977	0.0134882	0.0191308	0.264643	0.263964	0.28583	0.0158229	0.0157626
0	1	0.0131233	0.0411334	0.0735641	0.00488477	0.0137755	0.019	0.00595091	0.00574632	0.0212078	0.0445854
0	1	0.0211957	0.00540567	0.0143835	0.00484072	0.0181709	0.00915654	0.00327785	0.0216969	0.00691437	0.0151648
0	1	0.00403691	0.00142336	0.0191749	0.00548986	0.00866279	0.0120341	0.00267306	0.00572674	0.0246792	0.00616697
0	1	0.0935693	0.117519	0.00471607	0.0638802	0.107278	0.0329492	0.0461022	0.0251156	0.0223324	0.027397
0	1	0.0932792	0.115861	0.00479724	0.0654583	0.108567	0.0326255	0.045822	0.0248615	0.0229323	0.0302177
0	1	0.0585447	0.0532011	0.0138073	0.00940091	0.0563179	0.0277909	0.00685842	0.0302169	0.0117305	0.0151214
0	1	0.0925321	0.00611735	0.065477	0.0030695	0.0265035	0.0538693	0.00651943	0.00916671	0.0166507	0.00936621
0	1	0.0346535	0.0305122	0.0104062	0.00730512	0.117547	0.0205712	0.0086455	0.0290637	0.0109913	0.0163907
0	1	0.207463	0.182698	0.0239526	0.00858138	0.188059	0.0732687	0.0187787	0.0729299	0.0165675	0.014893
0	1	0.301378	0.0405425	0.0178982	0.0245624	0.102727	0.18495	0.0467123	0.103803	0.0217914	0.0205448
0	1	0.300399	0.218263	0.00763812	0.010716	0.0500804	0.260614	0.154502	0.196352	0.0111161	0.0209707
0	1	0.232569	0.604153	0.0065505	0.0161997	0.131783	0.102402	0.0494996	0.145003	0.0113556	0.0164564
0	1	0.0020181	0.00557995	0.00600671	0.00427968	0.0105453	0.0073007	0.00256425	0.00306861	0.0131519	0.024561
0	1	0.0346562	0.0106675	0.021064	0.00734917	0.0867012	0.0186701	0.00463252	0.0317415	0.0173471	0.0101725
0	1	0.0201895	0.00327064	0.025084	0.00781756	0.0235395	0.0165583	0.00466878	0.0141703	0.0155573	0.00994315
0	1	0.110692	0.117456	0.00620829	0.0204024	0.257752	0.0716248	0.0848122	0.0447782	0.0106372	0.0134499
0	1	0.0420569	0.0287318	0.0094726	0.00916444	0.0721898	0.0286825	0.00719676	0.0325037	0.0172859	0.00551136
0	1	0.219123	0.19775	0.00834439	0.0162664	0.0992063	0.105939	0.0758967	0.0691277	0.0221111	0.0165309
0	1	0.0447849	0.0116811	0.00767873	0.00613899	0.0937697	0.0429815	0.0064979	0.0114535	0.0207169	0.0204484
0	1	0.124048	0.346919	0.00823075	0.0188636	0.189802	0.0580085	0.0238251	0.139395	0.00542525	0.00825952
0	1	0.0608131	0.0564718	0.00659112	0.0119534	0.110659	0.0259129	0.0283307	0.052049	0.0150522	0.015278
0	1	0.273734	0.221697	0.0118916	0.0266295	0.264945	0.103726	0.0700045	0.0863015	0.0245675	0.0118977
0	1	0.0884959	0.0871947	0.00479724	0.0247925	0.115867	0.0361887	0.0197034	0.044446	0.0217533	0.010552
0	1	0.048114	0.0810773	0.0108446	0.00698056	0.10696	0.0358507	0.0057926	0.0329142	0.0148128	0.0110901
0	1	0.00706617	0.00199116	0.0244487	0.00670004	0.0192081	0.00679104	0.00384637	0.0111017	0.0272939	0.0076196
0	1	0.246295	0.616692	0.00771935	0.00981358	0.0622612	0.113444	0.121441	0.154119	0.00593034	0.022731
0	1	0.0474395	0.061609	0.00901006	0.0239572	0.106725	0.0230515	0.0694859	0.0320172	0.0187751	0.0107434
0	1	0.223397	0.334373	0.0118509	0.0103042	0.259113	0.102082	0.0480575	0.14755	0.0186771	0.0143738
0	1	0.0928021	0.0718487	0.0070943	0.0106551	0.143642	0.0400746	0.0079829	0.0363737	0.0103716	0.011297
0	1	0.188101	0.403417	0.00596608	0.013651	0.0490106	0.155894	0.0384551	0.250246	0.0123658	0.00795137
0	1	0.32479	0.431345	0.00880712	0.0300565	0.0659703	0.285614	0.294643	0.348664	0.014839	0.0294547
0	1	0.161123	0.128036	0.012054	0.0618189	0.214779	0.0633312	0.231565	0.0642648	0.0309601	0.01354
0	1	0.0269184	0.00710908	0.0113884	0.0114997	0.0447338	0.0110135	0.00267306	0.00934588	0.0204536	0.00366266
0	1	0.104844	0.0130199	0.0135637	0.00641951	0.122828	0.0637454	0.00598151	0.0195061	0.0259468	0.017327
0	1	0.406196	0.309932	0.00667222	0.0298169	0.0586954	0.308387	0.454781	0.310554	0.0339927	0.0184232
0	1	0.0299399	0.00398232	0.0244081	0.00585848	0.0499088	0.0151828	0.00399145	0.0123705	0.0179289	0.00798412
0	1	0.127769	0.149755	0.0110188	0.0195832	0.151844	0.0603676	0.0184213	0.0802162	0.0128447	0.013119
0	1	0.157438	0.189836	0.0109338	0.0747008	0.0609606	0.190142	0.144626	0.209076	0.0468592	0.013847
0	1	0.00235539	0.00668515	0.0516356	0.0125249	0.00787064	0.00584901	0.00516476	0.00889145	0.0266996	0.00831995
0	1	0.0346591	0.0100996	0.0340188	0.00460424	0.0626106	0.0151452	0.0072693	0.0262977	0.0210087	0.0169294
0	1	0.166805	0.202214	0.0161937	0.0140932	0.268307	0.067692	0.029186	0.0929728	0.00816404	0.0109598
0	1	0.0100933	0.00597347	0.0410156	0.00767375	0.0166444	0.00334675	0.00195946	0.0116441	0.029338	0.00768039
0	1	0.139121	0.187606	0.00663177	0.0110678	0.237508	0.0534013	0.0381608	0.0896752	0.0079519	0.0154265
0	1	0.00504807	0.00810851	0.00901006	0.00767375	0.0185461	0.00448504	0.0071605	0.0152339	0.0237562	0.00432268
0	1	0.0576485	0.0195436	0.00809273	0.00985761	0.0780121	0.0336846	0.00922876	0.0130172	0.0123396	0.0407436
0	1	0.0107679	0.0147937	0.0178577	0.00948901	0.0281762	0.0114153	0.00591464	0.0218125	0.0205298	0.0133389
0	1	0.0410478	0.0415342	0.00475661	0.00548986	0.0410085	0.0269414	0.00708793	0.0210502	0.00396228	0.0210206
0	1	0.0174968	0.00327064	0.0338999	0.00581442	0.0364021	0.0226262	0.00463252	0.00611765	0.0268505	0.0120692
0	1	0.0755751	0.120432	0.0155606	0.0457127	0.223616	0.0454483	0.0272765	0.0478935	0.0145995	0.0181993
0	1	0.0724537	0.160599	0.0144323	0.0495773	0.229264	0.0452028	0.0300025	0.0555086	0.0166884	0.0168898
0	1	0.00807523	0.00718273	0.0072161	0.0418883	0.0164561	0.0102758	0.0159712	0.00842401	0.0231629	0.00883709
0	1	0.00908427	0.00270283	0.0170701	0.00853733	0.0112074	0.00956924	0.00516476	0.0153236	0.0239608	0.0108799
0	1	0.115069	0.0559992	0.0147147	0.0100941	0.118712	0.0496197	0.0157119	0.0386606	0.0247054	0.0121106
0	1	0.00672889	0.011523	0.00530041	0.0367899	0.0124947	0.0087554	0.00972474	0.0114926	0.0133498	0.0129802
0	1	0.0279245	0.00974934	0.00638009	0.00920849	0.0758309	0.0119348	0.0079829	0.0337291	0.0160286	0.00488615
0	1	0.0849074	0.0650042	0.0134317	0.00883988	0.184814	0.0351479	0.0144661	0.0332954	0.0131223	0.0666384
0	1	0.277601	0.175609	0.0148542	0.0704118	0.0918294	0.228926	0.318026	0.248867	0.0586111	0.0198902
0	1	0.0753669	0.12645	0.00120947	0.0223721	0.132645	0.0321666	0.0162952	0.0528113	0.0270353	0.00981195
0	1	0.141577	0.298855	0.00588483	0.0259899	0.212338	0.0741535	0.107885	0.0885112	0.0190406	0.0122409
0	1	0.18221	0.155634	0.00534104	0.0147424	0.100667	0.0615337	0.00866025	0.043247	0.0234819	0.014796
0	1	0.211093	0.358144	0.00830376	0.020911	0.0824763	0.120614	0.169884	0.0917332	0.0169853	0.0597694
0	1	0.138414	0.0973477	0.00566571	0.00795427	0.0454437	0.104541	0.0309883	0.161172	0.0113556	0.00864521
0	1	0.106999	0.0776629	0.00951323	0.015029	0.100192	0.0573495	0.0220901	0.0462832	0.00938752	0.00797001
0	1	0.00975885	0.00071168	0.0310399	0.00581442	0.0192559	0.0137317	0.0104212	0.0135166	0.0305276	0.0127354
0	1	0.0735459	0.129709	0.0074597	0.0308928	0.11238	0.0454647	0.0263144	0.0298064	0.0180566	0.0189755
0	1	0.227724	0.102878	0.00417219	0.0483302	0.151523	0.151592	0.199236	0.0823397	0.0561424	0.0113259
0	1	0.232859	0.737432	0.00650988	0.0382254	0.137649	0.108674	0.203202	0.178789	0.0184798	0.016579
0	1	0.31233	0.631435	0.00771935	0.0216777	0.0654176	0.244131	0.291436	0.389353	0.0155573	0.0119242
0	1	0.0235539	0.0186321	0.00604735	0.0397049	0.0497332	0.00843218	0.00659197	0.0141703	0.0197591	0.0100235
0	1	0.125918	0.141704	0.00780061	0.0697308	0.172658	0.0515205	0.0599142	0.0613231	0.0340667	0.0151498
0	1	0.303995	0.517428	0.0111042	0.0159526	0.114349	0.184039	0.105428	0.269724	0.0066749	0.0126295
0	1	0.0309527	0.00739683	0.0191077	0.00581442	0.0381064	0.0106225	0.00587836	0.00918628	0.0112283	0.00806051
0	1	0	0.00142336	0.0155687	0.00460424	0.0119209	0.0127088	0.00263679	0.00698254	0.0190406	0.00582433
0	1	0.196391	0.0645092	0.0113477	0.00577038	0.0432022	0.128757	0.0406427	0.10693	0.00393613	0.0167211
0	1	0.143814	0.121771	0.0023783	0.0217166	0.100385	0.0802908	0.165218	0.0635128	0.0296101	0.00731633
0	1	0.301262	0.45758	0.0160231	0.0198637	0.0582864	0.341575	0.324426	0.456315	0.0101582	0.0165091
0	1	0.0104306	0.00582958	0.00955387	0.0308051	0.0343673	0.00781291	0.00587902	0.0126263	0.0225941	0.00988634
0	1	0.0100933	0.00270283	0.0225819	0.00274493	0.0149363	0.0108749	0.00391892	0.00805268	0.0172859	0.00919571
0	1	0.011777	0.0184882	0.00721619	0.0268986	0.0223669	0.00542766	0.022789	0.0107559	0.0289814	0.00794156
0	1	0.00403621	0.00327064	0.0633678	0.00638609	0.00723494	0.00578955	0.00067733	0.00613723	0.0421814	0.00593241
0	1	0.0306172	0.0115932	0.0148949	0.0162331	0.0659655	0.0208385	0.0146766	0.0158485	0.0312513	0.0140247
0	1	0.120387	0.208822	0.0113618	0.0161207	0.194448	0.0413716	0.0593851	0.0997178	0.013205	0.0166545
0	1	0.089587	0.06921	0.00659112	0.0514715	0.0930099	0.0319909	0.104989	0.0316199	0.034119	0.0108552
0	1	0.017494	0.00636885	0.012054	0.101643	0.0208957	0.00917735	0.0250132	0.0122745	0.0412728	0.0120817
0	1	0.0798002	0.0105313	0.0318761	0.00363054	0.0329122	0.0326456	0.00595498	0.0129976	0.0160363	0.00845461
0	1	0.227768	0.161824	0.0136855	0.0205568	0.0455065	0.219391	0.382911	0.210313	0.0357106	0.0147665
0	1	0.0279245	0.0120908	0.0173545	0.0140492	0.0507961	0.0105309	0.00919249	0.0179817	0.0116386	0.00949122
0	1	0.110023	0.0989976	0.0104305	0.0208813	0.0924188	0.0492189	0.0474622	0.0512671	0.014839	0.00887973
0	1	0.0437406	0.00071168	0.0190752	0.00855935	0.0458	0.0166969	0.0213913	0.0194865	0.0392786	0.00781478
0	1	0.0277375	0.00739683	0.0160231	0.0124704	0.0582886	0.00906819	0.00651943	0.0245293	0.031435	0.0050219
0	1	0.210562	0.368414	0.00638	0.0146543	0.0406753	0.280946	0.112993	0.384536	0.016807	0.0134686
0	1	0.0585475	0.0476209	0.00717555	0.0550966	0.125306	0.0306439	0.0111277	0.0442602	0.0270537	0.0089302
0	1	0.624224	0.0680101	0.12156	0.0173698	0.135544	0.441594	0.109427	0.235162	0.0816771	0.0470462
0	1	0.185789	0.0287318	0.0402102	0.00427968	0.042856	0.141999	0.00476827	0.0412795	0.0286415	0.0242675
0	1	0.12118	0.0224339	0.035585	0.0104187	0.0797453	0.0517583	0.0217101	0.028681	0.0224978	0.0151323
0	1	0.348358	0.342583	0.0101383	0.0353873	0.0636931	0.403258	0.683782	0.393518	0.0614212	0.0167987
0	1	0.141208	0.400882	0.00530041	0.00755455	0.0344875	0.286375	0.345211	0.359426	0.0144575	0.0186924
0	1	0.11374	0.121479	0.0119402	0.0298761	0.173658	0.052979	0.168042	0.0543092	0.0356131	0.0116012
0	1	0.172782	1.87239	0.248675	0.0518098	0.0715327	0.347425	0.564726	0.137962	0.0499862	0.0132691
0	1	0.162251	0.0265967	0.0398794	0.00892796	0.0760158	0.114719	0.00600236	0.0285947	0.013279	0.0492081
0	1	0.0131233	0.00516295	0.0244894	0.00855935	0.0204804	0.0118274	0.00391892	0.0210306	0.0249622	0.0133052
0	1	0.10935	0.0694665	0.00718362	0.0189446	0.18014	0.0561503	0.0205984	0.046776	0.0158404	0.0073563
0	1	0.103958	0.0666013	0.00713493	0.0202763	0.182281	0.0549602	0.019921	0.0471707	0.0160886	0.00719256
0	1	0.23199	0.225082	0.0164289	0.00659281	0.0565764	0.285608	0.0562853	0.208802	0.0084775	0.0144435
0	1	0.109911	0.0813389	0.00600671	0.0126466	0.10444	0.0587432	0.0375554	0.0503839	0.0294123	0.00601517
0	1	0.172112	0.171399	0.00884758	0.00734917	0.109035	0.0516964	0.0176034	0.0578842	0.0177637	0.0228197
0	1	0.00302715	0.00255896	0.029603	0.00548986	0.00631761	0.00663584	0.00195946	0.00799075	0.0289131	0.00574758
0	1	0.101422	0.118544	0.00358777	0.0372026	0.149315	0.0529775	0.194377	0.0611724	0.0369168	0.00906294
0	1	0.0181685	0.00611735	0.0219649	0.00799831	0.0477352	0.0111197	0.00331412	0.0122353	0.0279231	0.0103131
0	1	0.00807523	0.0115898	0.0120134	0.0212875	0.0139594	0.00569201	0.00662824	0.00916671	0.0128048	0.00635346
0	1	0.0111024	0.00327064	0.033995	0.00594367	0.013042	0.0135937	0.00324158	0.0103395	0.0318385	0.00718359
0	1	0.265251	0.316066	0.00588483	0.0768637	0.157542	0.11957	0.340854	0.111555	0.0377895	0.0179061
0	1	0.00774075	0.00341451	0.0196434	0.0045602	0.00764175	0.00809734	0.00489592	0.00879377	0.0162662	0.0220971
0	1	0.00774075	0.00341451	0.0196921	0.00508125	0.00762336	0.00780296	0.00463252	0.00881494	0.0156773	0.0220971
0	1	0.172528	0.344729	0.0118103	0.0106364	0.204595	0.0730694	0.016779	0.0842904	0.00741946	0.0153203
0	1	0.154698	0.125782	0.0144323	0.0231333	0.18788	0.0607983	0.0960995	0.0769056	0.0658748	0.00877767
0	1	0.0722594	0.0313811	0.00838503	0.0235524	0.0434524	0.0557234	0.0190986	0.039578	0.0254642	0.00836259
0	1	0.195526	0.18623	0.00713493	0.00827884	0.0396022	0.185569	0.308676	0.279421	0.0249885	0.00926712
0	1	0.128057	0.0155054	0.0178757	0.00335002	0.0294952	0.0666144	0.00723303	0.0427177	0.0177648	0.0132271
0	1	0.0309284	0.0633963	0.0126221	0.00631622	0.0680058	0.0202295	0.00384637	0.0280736	0.0108973	0.0242321
0	1	0.282075	0.702654	0.0101789	0.0119975	0.228913	0.109483	0.0412966	0.211198	0.0138549	0.0114889
0	1	0.0523269	0.0645803	0.0120539	0.00730512	0.0984403	0.0367944	0.0184401	0.0321324	0.0221633	0.0110287
0	1	0.413096	1.12697	0.0107633	0.0126026	0.276325	0.223388	0.305888	0.512814	0.0113556	0.0164743
0	1	0.00336444	0.00867629	0.00784122	0.0417746	0.008359	0.00755704	0.00602345	0.00611765	0.0303962	0.00605918
0	1	0.00403621	0.00554954	0.023491	0.0086034	0.0140631	0.00377852	0.00527358	0.011832	0.0259288	0.00873763
0	1	0.0300529	0.00469399	0.0848108	0.00855935	0.0208493	0.0187876	0.00131839	0.00918628	0.0275389	0.0399801
0	1	0.188491	0.0103621	0.0660518	0.00418753	0.0407077	0.123012	0.00447159	0.0313114	0.0127757	0.0323328
0	1	0.212026	0.107538	0.0124353	0.00661497	0.0734625	0.167725	0.0393099	0.143127	0.0078984	0.0316507
0	1	0.134701	0.0456682	0.00705366	0.0352992	0.120184	0.0425786	0.0155097	0.0382304	0.0112163	0.0189113
0	1	0.0837757	0.0120139	0.0777297	0.00795427	0.0272567	0.0367804	0.00128213	0.01294	0.0274442	0.016868
0	1	0.036424	0.0075517	0.0676642	0.0045602	0.0160493	0.0156371	0.0072693	0.0042218	0.0206392	0.0225499
0	1	0.0689753	0.00871101	0.0407156	0.00670004	0.0592368	0.0306439	0.00295732	0.0213792	0.0227308	0.0156176
0	1	0.184044	0.23564	0.00588483	0.0181364	0.0254219	0.318783	0.484348	0.389167	0.0210087	0.0210415
0	1	0.0292737	0.0394857	0.0194093	0.00948901	0.0404502	0.0197065	0.0210581	0.021819	0.0136154	0.00994173
0	1	0.0383608	0.019056	0.00896945	0.0384537	0.100902	0.032745	0.0476784	0.0206789	0.031303	0.0187923
0	1	0.207033	0.135301	0.0120056	0.00823477	0.0287914	0.258915	0.134536	0.240172	0.0207431	0.00563514
0	1	0.0198521	0.00710029	0.0116156	0.0111246	0.0263967	0.00992249	0.00527358	0.0134406	0.0222377	0.0211372
0	1	0.0198521	0.00668515	0.0118267	0.0110237	0.0255691	0.00992249	0.00527358	0.0133696	0.0216379	0.0212817
0	1	0.11883	0.0426775	0.0113072	0.00427968	0.0542301	0.0390319	0.00466878	0.0198742	0.00986644	0.0109543
0	1	0.11305	0.309438	0.00763812	0.0230653	0.081639	0.0489979	0.064997	0.0551757	0.0148508	0.0377014
0	1	0.268319	0.25203	0.0122752	0.00460424	0.106332	0.126621	0.015361	0.145218	0.0143077	0.0082065
0	1	0.12197	0.0108113	0.0201833	0.00767375	0.176633	0.0482313	0.0071605	0.0114731	0.0340929	0.0242625
0	1	0.292027	0.425905	0.00592545	0.00736386	0.163295	0.13299	0.0145024	0.107611	0.0090566	0.0317555
0	1	0.140747	0.18216	0.0065505	0.00613899	0.149444	0.0602451	0.0204532	0.0493263	0.0101321	0.0194882
0	1	0.00605712	0.00668515	0.0433752	0.00577038	0.0148676	0.010307	0.00327785	0.0164375	0.0254761	0.00490958
0	1	0.0782705	0.0676792	0.00959448	0.0192521	0.128777	0.0261576	0.00734183	0.0335934	0.0159007	0.0200233
0	1	0.1281	0.103794	0.00542229	0.0591873	0.19397	0.0609012	0.0371663	0.063206	0.0309014	0.0126712
0	1	0.035159	0.00796461	0.0177846	0.00827884	0.0941827	0.016294	0.0191349	0.0110821	0.0322728	0.00685271
0	1	0.035158	0.0421764	0.0125572	0.0110678	0.0846181	0.0108737	0.00787409	0.0321519	0.0244397	0.00582733
0	1	0.0878068	0.197369	0.0065505	0.0070246	0.107295	0.05253	0.0111157	0.090153	0.0116028	0.0082774
0	1	0.0746343	0.0219335	0.00650988	0.00823477	0.147099	0.0421572	0.0104384	0.0335071	0.0103716	0.0154236
0	1	0.100231	0.067978	0.0129543	0.0125514	0.12904	0.0384837	0.0119381	0.0362451	0.0143338	0.0198883
0	1	0.269115	0.157779	0.0159419	0.0350158	0.112958	0.200836	0.154775	0.167247	0.0321488	0.0140477
0	1	0.0619091	0.0162171	0.0246113	0.00799831	0.10042	0.0247458	0.00794664	0.0244707	0.0182961	0.0132355
0	1	0.0430688	0.0361658	0.00780061	0.00883988	0.0860942	0.019247	0.00659197	0.0110821	0.00962701	0.0198281
0	1	0.169397	0.241833	0.0108039	0.0614461	0.0137819	0.403593	0.626324	0.440805	0.0748607	0.0195634
0	1	0.303431	0.199709	0.0124494	0.00818313	0.162577	0.144786	0.0326184	0.13853	0.0113556	0.0171273
0	1	0.0128234	0.00469399	0.0395061	0.00395511	0.0197669	0.018955	0.00399145	0.00864172	0.0254118	0.00664174
0	1	0.126725	0.00270283	0.0951497	0.00855935	0.0608159	0.0756484	0.00937384	0.0198775	0.0331309	0.0233759
0	1	0.0117741	0.00213503	0.0410564	0.0030695	0.010366	0.00840214	0.00327785	0.0114731	0.0244659	0.00741623
0	1	0.0926655	0.133535	0.00485401	0.0348762	0.165237	0.0459774	0.0291497	0.0452586	0.0175254	0.0157747
0	1	0.349812	0.57736	0.00955387	0.0247473	0.12512	0.258946	0.369551	0.316041	0.0145232	0.0180542
0	1	0.200701	0.076887	0.00780061	0.00920849	0.0875845	0.113041	0.0441843	0.0926283	0.0271786	0.00729165
0	1	0.183588	0.0661078	0.00780061	0.00920849	0.0855417	0.107658	0.0430154	0.087709	0.0276542	0.00729165
0	1	0.266552	0.32601	0.0113072	0.0214425	0.0386729	0.297061	0.303441	0.369804	0.0222975	0.0198251
0	1	0.00605712	0.0172087	0.00846625	0.0276295	0.0295349	0.00709643	0.0089814	0.00840445	0.0249449	0.00521709
0	1	0.0977461	0.0836363	0.00775369	0.00888393	0.168165	0.0434956	0.0313	0.0555086	0.0108505	0.0105605
0	1	0.211934	0.190393	0.00775997	0.035727	0.0866119	0.154266	0.115142	0.145594	0.023434	0.00811098
0	1	0.0191776	0.00199116	0.0382967	0.00497402	0.0156903	0.0149698	0.00324158	0.0171802	0.0242003	0.00760693
0	1	0.0205239	0.0221905	0.00793038	0.0472808	0.042763	0.00737715	0.0229813	0.0296436	0.0323905	0.0115952
0	1	0.199134	0.0532779	0.0245706	0.00851532	0.22416	0.0756972	0.00866025	0.0370561	0.0336151	0.0703585
0	1	0.0645637	0.0358409	0.0262833	0.00705752	0.170916	0.032334	0.0148967	0.0210823	0.0269129	0.100396
0	1	0.0689759	0.0357816	0.0193156	0.00757397	0.180557	0.0295841	0.0145749	0.0222034	0.0252256	0.0864241
0	1	0.237625	0.257696	0.00860413	0.0166463	0.0308861	0.325825	0.230995	0.348059	0.00619598	0.00928884
0	1	0.341179	0.813956	0.0125572	0.0264194	0.150236	0.16156	0.266933	0.32945	0.0136154	0.00761062
0	1	0.334969	0.494092	0.0106821	0.0309754	0.0910359	0.277307	0.305323	0.22037	0.0158568	0.0191939
0	1	0.0363371	0.0275961	0.0119728	0.0108673	0.0937436	0.0199726	0.0133264	0.0343524	0.0219448	0.0249681
0	1	0.0679896	0.107516	0.0107633	0.0457517	0.146155	0.0423951	0.0590467	0.0390817	0.0264862	0.0171739
0	1	0.0736861	0.232408	0.0149566	0.0360369	0.190352	0.0282784	0.0363639	0.10402	0.0131103	0.0180648
0	1	0.0329755	0.0330018	0.0112665	0.0293751	0.0709519	0.0197376	0.00530985	0.0206397	0.0251843	0.00738321
0	1	0.223348	0.0944399	0.00892881	0.0137687	0.0564528	0.177854	0.0808604	0.150537	0.00840349	0.0144038
0	1	0.218083	0.328734	0.0112016	0.00419776	0.0218843	0.301789	0.36829	0.445379	0.0197264	0.014602
0	1	0.0131233	0	0.0202359	0.0102222	0.0226222	0.00554482	0.00591464	0.00574632	0.0230796	0.00771869
0	1	0.184769	0.00469399	0.0887378	0.0142852	0.0716848	0.11962	0.0147429	0.0661998	0.026706	0.0162278
0	1	0.0211985	0.0249614	0.00604725	0.0168382	0.0769517	0.00850947	0.0152159	0.0180581	0.0135631	0.00810905
0	1	0.0855108	0.0428137	0.0241891	0.0110185	0.0257809	0.0791105	0.0140228	0.0743794	0.0143338	0.0112822
0	1	0.1475	0.145584	0.0108932	0.0589696	0.191597	0.0782181	0.0570966	0.0798629	0.0273168	0.011997
0	1	0.148388	0.144794	0.0113477	0.0593259	0.190825	0.0782894	0.056676	0.0808782	0.0289507	0.0119826
0	1	0.193465	0.105966	0.00830376	0.00399915	0.0215709	0.134119	0.0131477	0.112404	0.0101321	0.00583631
0	1	0.329239	0.934001	0.00413157	0.0225252	0.144808	0.144261	0.152095	0.266279	0.0106372	0.0164814
0	1	0.34205	0.487419	0.0088882	0.0226966	0.10076	0.260734	0.389551	0.288587	0.0316721	0.0126381
0	1	0.104461	0.0657652	0.0065505	0.0100501	0.117321	0.0399788	0.0122459	0.025663	0.00914808	0.0167697
0	1	0.154733	0.253165	0.0101789	0.00767375	0.0237389	0.249671	0.120227	0.27635	0.00882039	0.0140849
0	1	0.18697	0.147245	0.0150168	0.00985761	0.0235395	0.27828	0.108797	0.223861	0.013058	0.0173205
0	1	0.00740345	0.00327064	0.00717555	0.00488477	0.0146214	0.00183499	0.00327785	0.0118835	0.0190933	0.0151898
0	1	0.0020181	0.00295983	0.0227116	0.00153475	0.0123248	0.0081497	0.00067733	0.010701	0.0248925	0.00477564
0	1	0.0336444	0.0186321	0.00592545	0.0158645	0.0569064	0.0206318	0.0236302	0.0237469	0.0269129	0.00521409
0	1	0.249593	0.0829389	0.00922102	0.00855935	0.0427932	0.200935	0.0354918	0.18418	0.00768508	0.00936023
0	1	0.0598909	0.0126729	0.024676	0.00702053	0.0810888	0.016773	0.0094559	0.0126458	0.0311844	0.00640941
0	1	0.110899	0.203868	0.00892881	0.0101381	0.0345394	0.217179	0.065649	0.241824	0.00741946	0.0166568
0	1	0.336019	0.0370665	0.0230377	0.00791022	0.0901277	0.203524	0.0292547	0.110478	0.0123658	0.0142241
0	1	0.196804	0.209254	0.0118509	0.0153475	0.0375562	0.240764	0.109435	0.262981	0.0130842	0.0154381
0	1	0.259665	0.0341374	0.022452	0.00581442	0.104827	0.115751	0.015857	0.0558603	0.0228242	0.0114565
0	1	0.199852	0.285101	0.00534104	0.012675	0.341977	0.0857383	0.0343423	0.135859	0.010463	0.0290621
0	1	0.0142435	0.0062755	0.0118916	0.00920849	0.0277922	0.0171734	0.00455997	0.0137403	0.0135007	0.0189563
0	1	0.133841	0.0149376	0.0172732	0.0102393	0.072695	0.0441614	0.00994237	0.0345924	0.0121002	0.011501
0	1	0.0892957	0.00626123	0.0561418	0.0030695	0.0220079	0.0549914	0.00399145	0.00881494	0.0183377	0.0224362
0	1	0.195437	0.827322	0.00955387	0.0125585	0.353793	0.076885	0.0513408	0.194464	0.0130768	0.00896985
0	1	0.00874698	0.0050494	0.0323306	0.00335002	0.00764175	0.0148232	0.00270933	0.011826	0.0241847	0.00344279
0	1	0.0376806	0.033352	0.0135448	0.0119534	0.1073	0.0233508	0.00520103	0.0226388	0.01002	0.0624079
0	1	0.0738813	0.0440213	0.0127822	0.00767375	0.130984	0.0348518	0.00723303	0.0340478	0.0104717	0.00936023
0	1	0.0468198	0.0172087	0.0250334	0.00581442	0.0684492	0.0140162	0.00466878	0.0229461	0.0239489	0.011146
0	1	0.16433	0.0491049	0.0285803	0.00940942	0.0697211	0.0958038	0.0131477	0.0586499	0.0185094	0.0159246
0	1	0.00235539	0.0112353	0.0142293	0.0086034	0.00738648	0.00579073	0.0071605	0.0100316	0.0224739	0.00469096
0	1	0.0171595	0.016497	0.0179648	0.00520933	0.0218564	0.00791029	0.00662824	0.0110821	0.0212274	0.00469695
0	1	0.0810625	0.229735	0.00592545	0.0205128	0.185779	0.0297503	0.0305769	0.0941495	0.00446737	0.0237237
0	1	0.00471078	0.00882018	0.00538166	0.0160746	0.0105453	0.0087554	0.00331412	0.00805268	0.0210468	0.00743636
0	1	0.0928665	0.0995808	0.00879711	0.00767375	0.0927949	0.0397814	0.00855142	0.0413806	0.0172859	0.0367945
0	1	0.0215386	0.00597347	0.0172325	0.0107432	0.0163542	0.0140543	0.00659197	0.00879533	0.0121002	0.060717
0	1	0.00908427	0.00526179	0.0401868	0.0030695	0.0170949	0.00633043	0.00459625	0.0130172	0.0416963	0.0107628
0	1	0.0181685	0.00199116	0.0149285	0.00367459	0.010649	0.016952	0.00466878	0.0149522	0.0207692	0.00460384
0	1	0.131962	0.0845964	0.00834439	0.0484427	0.0985593	0.0847743	0.113342	0.0587394	0.0437994	0.0173875
0	1	0.127995	0.124533	0.00534104	0.00960698	0.172081	0.063599	0.0185489	0.0425404	0.0143077	0.0163775
0	1	0.205891	0.37154	0.0131823	0.0223423	0.2072	0.101365	0.0437412	0.112184	0.0108767	0.0171445
0	1	0.100752	0.00540567	0.0231365	0.00864743	0.0481038	0.0420701	0.00794664	0.0320114	0.0163696	0.0139939
0	1	0.217166	0.331073	0.0105016	0.0193026	0.049151	0.212915	0.252401	0.3959	0.00965315	0.00928336
0	1	0.0358506	0.0153977	0.0280975	0.0106708	0.0475636	0.0168042	0.0105109	0.0193563	0.0409367	0.00729465
0	1	0.0590717	0.00796461	0.0178577	0.0113084	0.0245211	0.0367395	0.0171926	0.035737	0.0180917	0.00759341
0	1	0.040525	0.0507403	0.00475661	0.0499793	0.0935728	0.0190623	0.0195703	0.034574	0.0259288	0.00740056
0	1	0.0700238	0.0203465	0.00766265	0.053938	0.0459542	0.0432577	0.0502797	0.0434105	0.0289333	0.005861
0	1	0.233322	0.0194953	0.0166482	0.0030695	0.0713408	0.12281	0.0162575	0.0768556	0.0131103	0.0194627
0	1	0.212723	0.253046	0.00951323	0.0194085	0.0330638	0.253922	0.202713	0.34526	0.0174357	0.0339844
0	1	0.111399	0.15337	0.00830376	0.00855935	0.0762144	0.0305873	0.00894924	0.0634857	0.00941366	0.00840275
0	1	0.227066	0.168544	0.0139553	0.0204223	0.0436686	0.228809	0.376853	0.222015	0.0362846	0.0147665
0	1	0.0800804	0.0170725	0.0144404	0.00823477	0.0838277	0.0314595	0.00128213	0.00918628	0.0160886	0.0204046
0	1	0.208863	0.487359	0.00959448	0.00859297	0.20511	0.100454	0.0167628	0.138274	0.0103716	0.0154387
0	1	0.0148041	0.00199116	0.0301159	0.00423157	0.0153107	0.00685051	0.00195946	0.0139526	0.0140204	0.00865987
0	1	0.064939	0.0273084	0.0128666	0.00427968	0.0643206	0.0317959	0.00787409	0.0164767	0.0121948	0.0100946
0	1	0.0390298	0.00682902	0.01677	0.0116288	0.0306708	0.0228721	0.00976103	0.0141703	0.0224717	0.020902
0	1	0.0861348	0.029014	0.0262833	0.00734917	0.0922116	0.0392919	0.00591464	0.031659	0.0189143	0.0118895
0	1	0.00471078	0.0166713	0.00534104	0.0357119	0.0171182	0.00910867	0.0239487	0.0183921	0.0237213	0.00375277
0	1	0.0607029	0.0978774	0.0070943	0.0267902	0.0461536	0.0207975	0.120876	0.037136	0.0210695	0.00381171
0	1	0.192083	0.168906	0.00588483	0.0365833	0.183815	0.0659585	0.0432933	0.0675126	0.0223404	0.0146981
0	1	0.0602226	0.0139381	0.0323493	0.0070246	0.11597	0.0250991	0.00783783	0.0294351	0.0284282	0.00820645
0	1	0.00504807	0.0167848	0.00389014	0.0584526	0.0155388	0.00497687	0.00986983	0.0162525	0.0308075	0.00780282
0	1	0.0577813	0.00270283	0.0932728	0.00581442	0.0298316	0.035465	0.0052373	0.0202244	0.0367434	0.0183918
0	1	0.222343	0.153105	0.0431472	0.0009408	0.0260384	0.174728	0.0674547	0.158716	0.0157968	0.00867557
0	1	0.0423942	0.00739683	0.0142699	0.00706866	0.0382661	0.0159793	0.00195946	0.0153236	0.0239608	0.0106075
0	1	0.013795	0.00796461	0.0399929	0.0119534	0.0397602	0.00774468	0.00534612	0.0118835	0.0331962	0.0151384
0	1	0.00302715	0.00725294	0.00300335	0.051716	0.00962794	0.00685051	0.0163893	0.0118835	0.0548285	0.00657034
0	1	0.00538254	0.00270283	0.0375661	0.00658238	0.0152835	0.00625134	0.00459625	0.00996809	0.0301389	0.00698837
0	1	0.00538254	0.0030389	0.0373826	0.00654877	0.0150812	0.00519156	0.0052373	0.0114812	0.031082	0.0080876
0	1	0.0487858	0.0176404	0.0353996	0.00892796	0.0807729	0.0228409	0.00587836	0.0172194	0.0241056	0.00592942
0	1	0.0541683	0.0106675	0.0603342	0.00734917	0.0466163	0.0309683	0.00602345	0.0111017	0.0200104	0.0144536
0	1	0.138271	0.0195198	0.0213421	0.00585848	0.0532157	0.0899449	0.0105592	0.0535019	0.00938752	0.0144033
0	1	0.0578701	0.087692	0.00746367	0.0623756	0.155547	0.0309231	0.020562	0.0374878	0.0140539	0.0116943
0	1	0.0523889	0.00938796	0.0412187	0.00581442	0.0474659	0.0250398	0.00855142	0.0263715	0.0319511	0.0131773
0	1	0.00672889	0.0106477	0.0335923	0.00670004	0.0129942	0.0133478	0.00284916	0.0103395	0.0205211	0.025621
0	1	0.0225448	0.0102435	0.00834439	0.00335002	0.0339811	0.0118274	0.00659197	0.0114731	0.0108178	0.00178029
0	1	0.170426	0.229108	0.00901006	0.0734907	0.176441	0.0732811	0.0712934	0.102738	0.0503262	0.00941639
0	1	0.0359631	0.0536174	0.00663983	0.0277825	0.0773781	0.0201221	0.114047	0.0305883	0.0402467	0.00365967
0	1	0.240548	0.222709	0.0120134	0.049558	0.211415	0.0777919	0.277335	0.0982983	0.0419801	0.0114961
0	1	0.0432594	0.0677147	0.0132229	0.020143	0.103031	0.0217499	0.0041326	0.036694	0.0194782	0.00854878
0	1	0.108381	0.0312984	0.0202234	0.00827884	0.111838	0.0432721	0.00994237	0.0267916	0.0276836	0.00970009
0	1	0.00571983	0.00782076	0.0351714	0.00827884	0.0148289	0.013379	0.00670077	0.0141508	0.027418	0.0214562
0	1	0.0241911	0.00725294	0.00592545	0.00274493	0.0390783	0.0152833	0.0105471	0.00761667	0.00458442	0.00884009
0	1	0.150117	0.258335	0.0101789	0.00920849	0.168079	0.08048	0.0278815	0.0909304	0.0118607	0.0175881
0	1	0.115918	0.0468521	0.0103195	0.0302755	0.152425	0.0428984	0.0556625	0.0321715	0.0761756	0.0172153
0	1	0.228009	0.371078	0.00509258	0.0308498	0.221399	0.0893772	0.123919	0.131548	0.0288536	0.0101674
0	1	0.0334631	0.00697288	0.0474732	0.00734917	0.0298876	0.0195634	0.00545034	0.00970696	0.0210349	0.0116786
0	1	0.0084125	0.00469399	0.00955387	0.00925252	0.0117179	0.00709643	0.00388264	0.00535539	0.0205036	0.0236336
0	1	0.243143	0.227752	0.00600671	0.0414605	0.226147	0.105979	0.0694475	0.0814792	0.0262195	0.00991102
0	1	0.15157	0.0255262	0.00896945	0.0112087	0.150826	0.0630686	0.0389255	0.0461702	0.0609208	0.0114645
0	1	0.137951	0.178811	0.00830376	0.0442271	0.194312	0.0589912	0.0809259	0.0386213	0.0168278	0.0368389
0	1	0.00437349	0.00469399	0.0023783	0.0536524	0.00932486	0.00367117	0.0136641	0.00840503	0.0317733	0.00945932
0	1	0.221745	0.0837126	0.00834439	0.0338085	0.163915	0.0754265	0.355807	0.0589545	0.0853942	0.0111832
0	1	0.0382459	0.0148155	0.0231014	0.0118759	0.0766669	0.0141929	0.00527358	0.0240992	0.0243831	0.00698591
0	1	0.0523502	0.00825236	0.00596608	0.0664069	0.0556381	0.0294768	0.14631	0.0130172	0.0556287	0.011639
0	1	0.0504722	0.00825236	0.00596608	0.0672107	0.0556381	0.0294768	0.142622	0.0130172	0.0541328	0.011639
0	1	0.00740064	0.00315203	0.0297491	0.00488477	0.0218564	0.0107676	0.00530985	0.00498406	0.0209173	0.00810306
0	1	0.196416	0.499043	0.0174599	0.0138568	0.021657	0.373126	0.557009	0.63967	0.0303223	0.0134999
0	1	0.118779	0.136192	0.00534104	0.00758566	0.107207	0.0466624	0.013106	0.0447977	0.0113556	0.0236539
0	1	0.0530799	0.0382098	0.0107633	0.00422236	0.055619	0.0208269	0.00327719	0.0191983	0.0145885	0.00729165
0	1	0.0164849	0.00270283	0.0500584	0.00460424	0.0156161	0.00720377	0.00508407	0.0110821	0.0234272	0.0153708
0	1	0.194605	0.218924	0.00538166	0.0308271	0.0650789	0.136377	0.219463	0.153104	0.0104874	0.00825628
0	1	0.00504807	0.00398232	0.00542229	0.0487049	0.00947642	0.00804888	0.017744	0.00459313	0.0284021	0.0220724
0	1	0.0101703	0.00597347	0.0189587	0.00613899	0.0145962	0.0158899	0.00618043	0.0095772	0.0345841	0.0106181
0	1	0.187874	0.0620221	0.00892881	0.0731948	0.0590732	0.138354	0.313784	0.122441	0.0936387	0.0106353
0	1	0.0105736	0.00611735	0.0198468	0.0108946	0.028505	0.0117489	0.00926502	0.0141703	0.0352902	0.0205277
0	1	0.140882	0.0316547	0.012054	0.0684263	0.0599806	0.0793996	0.452682	0.0716588	0.130006	0.0104312
0	1	0.198193	0.0514148	0.0269356	0.00492881	0.0677923	0.142378	0.0238399	0.0773601	0.016199	0.0192526
0	1	0.0978787	0.160745	0.0160231	0.012795	0.143272	0.0480785	0.0667567	0.0672111	0.00966513	0.0203056
0	1	0.0864749	0.048931	0.00471599	0.00609495	0.0976119	0.0393992	0.0131114	0.0340673	0.0101321	0.00935886
0	1	0.220639	0.3169	0.014169	0.024556	0.0227259	0.302708	0.350922	0.408748	0.0140944	0.0122827
0	1	0.13733	0.0547266	0.00744346	0.0491351	0.0613716	0.125173	0.313051	0.0886143	0.0350465	0.0161414
0	1	0.0218703	0.0142259	0.0036284	0.0285992	0.0267461	0.00473095	0.00527358	0.022223	0.0240468	0.00572824
0	1	0.365959	0.289224	0.0275739	0.0100941	0.0512061	0.440711	0.249055	0.389375	0.0244065	0.0224875
0	1	0.235874	0.222246	0.00358777	0.0174433	0.190412	0.0810702	0.0178165	0.112894	0.00271262	0.0133439
0	1	0.020666	0.00469399	0.010049	0.00924379	0.0216584	0.0107676	0.0125792	0.0128674	0.00989263	0.0103351
0	1	0.291795	0.233925	0.00771935	0.045729	0.12074	0.223148	0.185129	0.22418	0.0180982	0.0161946
0	1	0.0225421	0.00216907	0.0270357	0.005143	0.045699	0.0120733	0.00256425	0.0145808	0.0212482	0.0174443
0	1	0.0104306	0.00540567	0.0185639	0.00460424	0.0174212	0.00992249	0.00382922	0.0100446	0.0214169	0.00843142
0	1	0.16862	0.663537	0.0100977	0.0110237	0.00993597	0.44087	0.424368	0.633315	0.0426739	0.0160704
0	1	0.14837	0.0122347	0.0412594	0.00687855	0.0836452	0.0662767	0.0072693	0.0299992	0.0270664	0.0229153
0	1	0.231422	0.0234623	0.00659112	0.0255179	0.0666928	0.122466	0.193527	0.0706914	0.0646769	0.0104952
0	1	0.0588819	0.0396116	0.0186452	0.00641951	0.115149	0.0206901	0.00855142	0.0232979	0.0224148	0.00828578
0	1	0.111785	0.0472122	0.00600671	0.0255518	0.0290913	0.083848	0.0644211	0.0559759	0.0402889	0.00428578
0	1	0.159224	0.24197	0.00963509	0.0119534	0.319029	0.0636157	0.0257309	0.116685	0.014975	0.0103395
0	1	0.229845	0.274862	0.0094726	0.013315	0.197939	0.0903686	0.025339	0.10521	0.0121002	0.0121748
0	1	0.19469	0.0509518	0.014278	0.0211127	0.105438	0.0866884	0.0553393	0.0589257	0.0257602	0.00705544
0	1	0.0422503	0.00661407	0.0431345	0.00488477	0.0279187	0.0218885	0.00817784	0.0132419	0.0313541	0.0103044
0	1	0.180378	0.440669	0.0118916	0.00581442	0.0270867	0.276937	0.191072	0.431686	0.0135893	0.00946571
0	1	0.0387545	0.0217797	0.00816581	0.0115848	0.112349	0.0157445	0.0230349	0.0294546	0.0278219	0.00800397
0	1	0.159357	0.135647	0.00660727	0.0304763	0.0855516	0.0801901	0.134701	0.0543554	0.0207431	0.0113544
0	1	0.153092	0.0253172	0.0198804	0.0156281	0.0671262	0.066496	0.0200164	0.0279105	0.0387736	0.0161957
0	1	0.130149	0.059205	0.0157554	0.0145687	0.085539	0.0365732	0.0357109	0.0472294	0.0215457	0.0205476
0	1	0.216879	0.570999	0.0058442	0.0149505	0.0834051	0.109651	0.165161	0.15272	0.00691437	0.0244169
0	1	0.147968	0.0401811	0.0175168	0.00641951	0.173933	0.0864179	0.0132927	0.0294155	0.0310167	0.0185338
0	1	0.287207	0.710835	0.017395	0.0724429	0.0728637	0.34249	0.662046	0.531039	0.0723495	0.0206056
0	1	0.0085988	0.0051179	0.0293272	0.00460424	0.00962794	0.0162363	0.00530985	0.00996809	0.0337705	0.00893618
0	1	0.160009	0.115671	0.013101	0.00438909	0.152009	0.086265	0.0408346	0.075386	0.00593034	0.010241
0	1	0.16928	0.416839	0.0115831	0.0101169	0.0434611	0.30687	0.155201	0.405508	0.0158491	0.0191029
0	1	0.0201885	0.00924411	0.0301124	0.0114272	0.0369883	0.00720377	0.00589991	0.0187439	0.0314217	0.0173882
0	1	0.280587	0.824962	0.0107633	0.00827884	0.2267	0.113903	0.0732656	0.317628	0.0105457	0.0105916
0	1	0.15093	0.129763	0.00663177	0.0476698	0.240921	0.065983	0.0463881	0.0611967	0.0318059	0.0154254
0	1	0.320742	0.69298	0.0153574	0.0256328	0.0608639	0.259294	0.168014	0.352702	0.0197591	0.0171689
0	1	0.0940612	0.0112353	0.0172173	0.00758566	0.0509266	0.0466706	0.0052373	0.0331244	0.0241391	0.0146242
0	1	0.130389	0.542303	0.00838503	0.0149308	0.253267	0.0575344	0.0301725	0.192034	0.00962701	0.00842802
0	1	0.121388	0.493093	0.00780061	0.0137687	0.242686	0.0511977	0.0277951	0.161388	0.0108505	0.0119669
0	1	0.144996	0.0348491	0.0259872	0.00762969	0.143808	0.0528862	0.0161984	0.0344583	0.0327957	0.021974
0	1	0.156674	0.165155	0.00842564	0.0136186	0.214649	0.0580322	0.0639452	0.0671267	0.0171185	0.00198146
0	1	0.234952	0.048282	0.0231988	0.00888393	0.0430779	0.159431	0.0321737	0.143289	0.0169876	0.0111747
0	1	0.153108	0.152098	0.0168025	0.055454	0.195305	0.0515542	0.0992369	0.081103	0.060553	0.0124152
0	1	0.00774075	0.00142336	0.025926	0.00799831	0.00738648	0.00674317	0.00570095	0.00632939	0.0346053	0.00764428
0	1	0.0915146	0.0318966	0.0193757	0.0110237	0.0860556	0.0471909	0.00131839	0.0191152	0.0224978	0.0107013
0	1	0.00336444	0.00398232	0.017395	0.00274493	0.00330593	0.00462361	0.00195946	0.0060791	0.0236952	0.00504894
0	1	0.0434004	0.023783	0.00509761	0.0115549	0.0306708	0.015046	0.00794664	0.0229265	0.0245995	0.0101002
0	1	0.00471078	0.00255896	0.0305692	0.012278	0.0107961	0.00413177	0.00263679	0.00801353	0.0298622	0.00987439
0	1	0.0124235	0.00483787	0.0196355	0.00246441	0.00591081	0.00494565	0.00324158	0.0095772	0.0155573	0.00563514
0	1	0.0090871	0.0141809	0.00600671	0.0427293	0.0134752	0.00962865	0.0283166	0.00597646	0.0271667	0.00536802
0	1	0.027365	0.0267385	0.00120947	0.0690449	0.026755	0.0169613	0.0128641	0.0195061	0.0238155	0.0132277
0	1	0.114848	0.273617	0.00993549	0.0154913	0.148419	0.0475376	0.013911	0.100479	0.0111161	0.0183331
0	1	0.0777618	0.0310107	0.0107829	0.00548986	0.128842	0.0259399	0.0105109	0.0268482	0.0158229	0.0140482
0	1	0.0329726	0.00483787	0.0739465	0.00664323	0.0281055	0.0166288	0.00459625	0.0147957	0.031716	0.0139754
0	1	0.112028	0.101669	0.0186452	0.00758566	0.200609	0.0345114	0.0052373	0.0479494	0.0296604	0.0103014
0	1	0.0167148	0.00341451	0.0275739	0.00553391	0.0233321	0.00812559	0.00538238	0.0122745	0.0261945	0.0124918
0	1	0.0309574	0.0206233	0.0246518	0.00660962	0.0444785	0.0126725	0.00530985	0.0191544	0.019582	0.00981795
0	1	0.271015	0.128047	0.00834439	0.025515	0.0760662	0.187869	0.138612	0.119304	0.0165675	0.00826052
0	1	0.07906	0.0642848	0.0113884	0.0113483	0.17033	0.0278178	0.0184754	0.036706	0.0160886	0.0149637
0	1	0.0971834	0.0145652	0.0182149	0.0086034	0.111844	0.0443196	0.017838	0.0299303	0.0296255	0.0111772
0	1	0.206313	0.254321	0.00775997	0.0113483	0.0270874	0.286772	0.238946	0.373151	0.015698	0.00732531
0	1	0.0265782	0.0213349	0.011429	0.00181527	0.0593472	0.0157132	0.00648316	0.00611765	0.00518578	0.0486402
0	1	0.23306	0.320697	0.0118916	0.0426043	0.17862	0.107742	0.0270496	0.09279	0.0185356	0.00709048
0	1	0.128243	0.0123819	0.0504884	0.0129735	0.0724752	0.0685238	0.0119744	0.0245733	0.0409811	0.0108216
0	1	0.0639271	0.388712	0.0791087	0.0030695	0.0139088	0.119468	0.00587836	0.0199167	0.0111161	0.00395694
0	1	0.179486	0.216272	0.0112665	0.0192585	0.168846	0.0823262	0.0669356	0.105974	0.0170869	0.0133665
0	1	0.102736	0.0498965	0.0131823	0.0110719	0.15817	0.0401857	0.0100539	0.0468495	0.0172859	0.0127813
0	1	0.105394	0.00810851	0.041308	0.0123684	0.0512627	0.0481085	0.0052373	0.0224721	0.0310107	0.0161517
0	1	0.0769009	0.0732566	0.014773	0.00577038	0.138702	0.035877	0.00719676	0.0237084	0.0175254	0.0384332
0	1	0.254101	0.155869	0.00947884	0.0284671	0.0156903	0.365136	0.448719	0.2841	0.054127	0.0182317
0	1	0.12834	0.333236	0.0112259	0.0159526	0.110652	0.0572891	0.033064	0.0973967	0.00715383	0.0174166
0	1	0.224359	0.0693599	0.00659112	0.0383687	0.0705148	0.144552	0.352801	0.135715	0.0499835	0.00795942
0	1	0.17087	0.608443	0.00774668	0.0115784	0.0104879	0.342351	0.187813	0.562148	0.0183646	0.0128494
0	1	0.201058	0.123467	0.00766256	0.0101897	0.0506885	0.17196	0.110381	0.236322	0.013598	0.0148664
0	1	0.273405	0.568049	0.00866907	0.0119094	0.145263	0.132261	0.0219167	0.235368	0.00765893	0.0111926
0	1	0.0239156	0.00682902	0.0481845	0.00795427	0.00652146	0.0190544	0.00067733	0.00946154	0.0260943	0.00858548
0	1	0.370961	0.767116	0.00835237	0.037351	0.173391	0.148674	0.270919	0.261188	0.0257505	0.0142788
0	1	0.135364	0.109608	0.00713493	0.0356679	0.123696	0.049375	0.0270815	0.0787723	0.0145472	0.00365967
0	1	0.0100933	0.0075642	0.0274122	0.00762969	0.00804855	0.00282608	0.00324158	0.0181608	0.0309721	0.0127677
0	1	0.16501	1.13153	0.00951323	0.0070246	0.0122284	0.412083	0.460589	1.05027	0.0142577	0.0131421
0	1	0.159864	0.0916788	0.00767246	0.0116288	0.152273	0.0789994	0.00723303	0.0716089	0.0066749	0.0311188
0	1	0.0289075	0.0126586	0.0137667	0.00762969	0.0733356	0.0183276	0.0052373	0.0149326	0.0264078	0.00574072
0	1	0.100629	0.122912	0.011429	0.0144178	0.230649	0.0407361	0.0131463	0.0712207	0.0145733	0.0183823
0	1	0.0790742	0.0615871	0.0065505	0.0169002	0.109607	0.0356594	0.0216654	0.022109	0.0166365	0.0140514
0	1	0.0534994	0.00725294	0.0125166	0.0132077	0.0351537	0.0150379	0.00331412	0.0172389	0.0180304	0.00521409
0	1	0.262888	0.519681	0.0029221	0.0405784	0.196923	0.0984807	0.0629578	0.208857	0.0148128	0.0147912
0	1	0.117539	0.137923	0.0107633	0.00581442	0.135354	0.0451802	0.0065557	0.0564091	0.0216771	0.0217511
0	1	0.179781	0.264614	0.0108039	0.0113043	0.135764	0.0684486	0.0171926	0.07765	0.0066749	0.0104252
0	1	0.148269	0.00455012	0.0409986	0.00855935	0.0950122	0.0567739	0.00520103	0.01633	0.0246222	0.0117806
0	1	0.263051	0.0964698	0.00354714	0.0233638	0.0716397	0.183487	0.398494	0.182711	0.0589698	0.00799303
0	1	0.184389	0.136694	0.00717555	0.00855935	0.12155	0.0830687	0.0303231	0.0401801	0.0138288	0.0196606
0	1	0.129878	0.126237	0.011429	0.0903559	0.236205	0.0547733	0.0290543	0.053497	0.0475448	0.0245409
0	1	0.0969027	0.0276499	0.00475661	0.0388985	0.0484509	0.064914	0.0890695	0.0596912	0.0156174	0.00408071
0	1	0.131111	0.0230537	0.0943337	0.0116729	0.0566055	0.0630693	0.00994237	0.0279105	0.0394962	0.0178125
0	1	0.024563	0.0152879	0.00830376	0.0515335	0.017127	0.0198762	0.0244935	0.0239711	0.0332449	0.00676552
0	1	0.306258	0.438816	0.011299	0.0412727	0.160145	0.136329	0.108135	0.157253	0.0140944	0.0150597
0	1	0.188731	0.138386	0.0106352	0.0139599	0.0373597	0.232831	0.253586	0.223527	0.0160439	0.0106029
0	1	0.162176	0.145837	0.00659112	0.0600233	0.143257	0.080118	0.0250495	0.0340282	0.0357954	0.0118775
0	1	0.00942155	0.00255896	0.0295302	0.012464	0.0237947	0.0128872	0.00983354	0.0168872	0.0207996	0.00987736
0	1	0.342219	0.449993	0.00614735	0.0323322	0.318079	0.144808	0.11762	0.178205	0.0286415	0.0124944
0	1	0.177426	0.495091	0.00817016	0.0722973	0.0385303	0.30887	0.415734	0.526324	0.057368	0.0314412
0	1	0.226877	0.221236	0.00717555	0.0177126	0.0479132	0.24722	0.212952	0.236464	0.023204	0.0190681
0	1	0.260575	0.796095	0.00775997	0.0112708	0.245831	0.0922783	0.0150346	0.161428	0.0102414	0.0167765
0	1	0.235031	0.178266	0.0086609	0.022954	0.088377	0.145523	0.0668354	0.160888	0.0138549	0.0138403
0	1	0.0268613	0.0127971	0.01677	0.0104187	0.045103	0.0216125	0.0302601	0.017114	0.0271524	0.0149239
0	1	0.00504525	0.00213503	0.0238157	0.00706866	0.0125597	0.0107676	0.00455997	0.0164375	0.0375501	0.00728976
0	1	0.0124487	0.00255896	0.0537354	0.00730512	0.00682814	0.0114729	0.0052373	0.011864	0.03317	0.0151881
0	1	0.307674	0.147413	0.00830376	0.0285551	0.0758643	0.216427	0.104387	0.240336	0.0347308	0.0105218
0	1	0.261618	0.242703	0.0119728	0.0436626	0.0833016	0.220678	0.265153	0.287193	0.00864296	0.00928489
0	1	0.284343	0.376027	0.00497573	0.00772938	0.0404471	0.271035	0.0732996	0.274331	0.0496502	0.0123412
0	1	0.172102	0.072291	0.0137667	0.0140869	0.0470532	0.141747	0.0898423	0.105035	0.030849	0.00709347
0	1	0.0242285	0.00580654	0.0419816	0.00242036	0.0159456	0.0177371	0.00263679	0.0114926	0.0180273	0.0133142
0	1	0.29893	0.526502	0.0111852	0.0116457	0.0367794	0.320453	0.203029	0.362386	0.01184	0.0135959
0	1	0.0558519	0.00995579	0.0136367	0.00881425	0.0790871	0.0297111	0.00195946	0.0131583	0.0187751	0.0210542
0	1	0.0144697	0.00626123	0.0128994	0.00827884	0.0112074	0.0119439	0.00260051	0.00606552	0.01827	0.0121237
0	1	0.203677	0.205553	0.0277115	0.0263712	0.219921	0.105298	0.0526632	0.058215	0.0259288	0.0101963
0	1	0.126627	0.0230383	0.00784122	0.0418349	0.0580293	0.0454653	0.199999	0.0557551	0.0289333	0.00572824
0	1	0.0289556	0.00967576	0.00959448	0.00181527	0.0178722	0.0198192	0.00203199	0.00953485	0.00691437	0.0218682
0	1	0.112101	0.0459859	0.00896945	0.0187415	0.077313	0.0819641	0.127496	0.0507209	0.0185356	0.00816142
0	1	0.0279245	0.00071168	0.0216891	0.00213984	0.0293466	0.00910867	0.0047844	0.0111213	0.0301981	0.00291067
0	1	0.239431	1.12354	0.0117617	0.0471043	0.332174	0.125533	0.143706	0.306185	0.0155008	0.0128607
0	1	0.104532	0.0446412	0.0158608	0.00674409	0.0728948	0.0593901	0.0111331	0.050601	0.0133498	0.01725
0	1	0.0836102	0.049779	0.0105346	0.00581442	0.0704111	0.0471261	0.0118655	0.0419381	0.0116005	0.0139809
0	1	0.185018	0.328047	0.040325	0.0228259	0.109389	0.148068	0.212724	0.0476268	0.0331006	0.0114595
0	1	0.0934318	0.061752	0.00959448	0.0166017	0.16365	0.053172	0.0296833	0.0325624	0.0302049	0.0142613
0	1	0.0175781	0.0110991	0.0145054	0.0108893	0.0638689	0.0162738	0.010689	0.0168285	0.0255409	0.0124007
0	1	0.0201838	0.0238922	0.00538166	0.0546337	0.035409	0.00992249	0.0197397	0.0145416	0.0458793	0.00595708
0	1	0.358669	0.472564	0.00358777	0.0362729	0.0869231	0.27105	0.41989	0.366552	0.0135893	0.0107531
0	1	0.0410198	0.0238939	0.00483787	0.00765172	0.0790966	0.0242459	0.00587836	0.0195257	0.00768508	0.00977827
0	1	0.148004	0.0520502	0.0108039	0.0389442	0.108831	0.0738421	0.155012	0.0469446	0.0460017	0.00884029
0	1	0.210002	0.217685	0.00538166	0.0241277	0.146224	0.0843242	0.0497222	0.102894	0.0168266	0.00576844
0	1	0.110881	0.215709	0.0118376	0.0103746	0.0302728	0.166551	0.0283636	0.134647	0.00592709	0.0557453
0	1	0.0161505	0.00469399	0.00610749	0.0115442	0.0113111	0.00935458	0.00587836	0.00879533	0.0178172	0.00634747
0	1	0.101619	0.113928	0.00538166	0.0211138	0.122864	0.0433371	0.0179615	0.0547659	0.00929283	0.0152866
0	1	0.0659121	0.0169001	0.0119454	0.0045602	0.0874709	0.0285093	0.00298855	0.0156948	0.0175777	0.0153393
0	1	0.0400388	0.00626123	0.0159012	0.00912042	0.0268499	0.0367878	0.00666451	0.0158121	0.0187511	0.00835361
0	1	0.120847	0.080605	0.256007	0.209369	0.182841	0.292074	0.046269	0.190947	0.299865	1.65267
0	1	0.266552	0.194013	0.019189	0.00592127	0.0926383	0.223008	0.141954	0.220114	0.0177898	0.0114378
0	1	0.0185058	0.00469399	0.0241727	0.00427968	0.0133478	0.00680205	0.00455997	0.0116295	0.0283781	0.00751898
0	1	0.0211957	0.00896406	0.0122568	0.00846372	0.0595067	0.0137322	0.00651943	0.0191152	0.0342997	0.0129808
0	1	0.140807	0.153917	0.0101789	0.0227407	0.18469	0.0574675	0.0145386	0.0663664	0.0232163	0.018243
0	1	0.20034	0.110682	0.0148138	0.0045602	0.0493235	0.133787	0.0719956	0.147159	0.00866911	0.0035831
0	1	0.167918	0.0532802	0.0156418	0.0208813	0.0885128	0.0658308	0.0390921	0.0665907	0.0242265	0.00844674
0	1	0.0269155	0.00825236	0.00892881	0.00985761	0.0616446	0.0161941	0.0058421	0.0122549	0.0333483	0.00555309
0	1	0.209643	0.0429465	0.0281177	0.00274493	0.0642248	0.0946855	0.0157441	0.0880925	0.0192507	0.00907791
0	1	0.17932	0.26857	0.00175326	0.00734917	0.115482	0.0581268	0.01853	0.0773014	0.00972718	0.0225009
0	1	0.128832	0.0314346	0.0170857	0.00399915	0.161976	0.0538039	0.0145386	0.0401655	0.0361638	0.0143782
0	1	0.16187	0.292131	0.00542229	0.0250086	0.18801	0.0686182	0.0626959	0.125427	0.00938752	0.0153977
0	1	0.101945	0.187549	0.0107633	0.0153475	0.139887	0.0522864	0.0369513	0.0883057	0.00961928	0.0300675
0	1	0.0198521	0.0298674	0.00659112	0.0104187	0.0322979	0.0157445	0.00395518	0.0252524	0.0138288	0.00911047
0	1	0.0677879	0.046392	0.0151547	0.0143738	0.0827189	0.035985	0.0251758	0.0385063	0.0138288	0.00870067
0	1	0.145349	0.397606	0.0067322	0.00655573	0.142798	0.0601102	0.0124007	0.122263	0.0164227	0.0119434
0	1	0.0522661	0.0392554	0.01194	0.00983039	0.0804221	0.0219958	0.0123978	0.0237475	0.0177225	0.00591061
0	1	0.0706999	0.0535603	0.00534104	0.0512558	0.10163	0.0242257	0.0290007	0.0474363	0.0488517	0.0214423
0	1	0.231771	0.164417	0.008181	0.0392264	0.207866	0.0829671	0.0880831	0.091902	0.0171492	0.0110504
0	1	0.26168	0.101822	0.00806236	0.0141373	0.0513066	0.177903	0.0607309	0.206144	0.0106372	0.00563813
0	1	0.0763441	0.0908749	0.0172732	0.00762969	0.110127	0.0555282	0.0105471	0.0312502	0.0170464	0.0121332
0	1	0.19773	0.0297958	0.0316243	0.00948901	0.0430985	0.144993	0.0828374	0.102663	0.0285779	0.016641
0	1	0.00941874	0.0110991	0.0119728	0.0448294	0.0422414	0.00809674	0.0179495	0.0126263	0.0266996	0.00984386
0	1	0.0198113	0.0503852	0.0573637	0.00246441	0.01029	0.0201192	0.00169235	0.00191544	0.0320102	0.00198146
0	1	0.0326354	0.00341451	0.0400482	0.00674409	0.0522606	0.0125339	0.00489592	0.0141899	0.0245729	0.0131245
0	1	0.348838	0.50974	0.0088882	0.0124525	0.101403	0.22661	0.0645894	0.263051	0.0222707	0.0141792
0	1	0.105506	0.118141	0.00896945	0.0110237	0.117613	0.0581702	0.0486485	0.0432341	0.00643542	0.0139334
0	1	0.228706	0.0783194	0.00959448	0.0311076	0.121187	0.094882	0.0435371	0.0772819	0.0135566	0.00831695
0	1	0.00471078	0.00668515	0.0166888	0.00516529	0.00723541	0.00402443	0.00190302	0.0187831	0.0215203	0.0114436
0	1	0.0259064	0.00654126	0.015666	0.00548986	0.0234357	0.00836228	0.00645891	0.0156184	0.0289594	0.00656832
0	1	0.0718161	0.0822284	0.00783567	0.00460424	0.0677753	0.0290057	0.00866131	0.0393832	0.0121263	0.0279555
0	1	0.0111024	0.009889	0.0161044	0.00925252	0.0291951	0.0162842	0.00997861	0.0145221	0.0296517	0.0150014
0	1	0.0449794	0.0146497	0.019694	0.00641951	0.0583901	0.0260827	0.00359903	0.0129976	0.0202107	0.00489923
0	1	0.283524	0.36398	0.0162254	0.0534797	0.182791	0.146018	0.192715	0.126195	0.014839	0.0109603
0	1	0.16723	0.139737	0.0138885	0.0101381	0.124052	0.0655131	0.00768323	0.0780246	0.0100982	0.00961336
0	1	0.0161533	0.018776	0.00663177	0.0532259	0.0214496	0.0111209	0.0138975	0.0178052	0.0302352	0.00822684
0	1	0.151766	0.0566973	0.00663983	0.00706866	0.07543	0.0831167	0.0149374	0.0760946	0.00691437	0.0159425
0	1	0.160531	0.0450921	0.00780762	0.0292043	0.10711	0.0767619	0.207896	0.0616456	0.0393305	0.00732531
0	1	0.00437349	0.00270283	0.019814	0.0030695	0.0119731	0.0135321	0.00131839	0.00569418	0.023003	0.00405303
0	1	0.203027	0.112247	0.0142699	0.00646357	0.0762851	0.0987636	0.0210943	0.11154	0.00666836	0.0106383
0	1	0.0615707	0.00927489	0.0286623	0.00827884	0.0743239	0.0273024	0.00776658	0.0427693	0.017791	0.00936921
0	1	0.178623	0.139203	0.0226142	0.00698056	0.191981	0.0800251	0.0139701	0.0617754	0.0160537	0.0129042
0	1	0.156687	0.123127	0.00798724	0.0040027	0.0300293	0.183775	0.0256875	0.16377	0.0103716	0.00676852
0	1	0.138848	0.0742365	0.0148542	0.00488477	0.0235395	0.143502	0.0327864	0.10664	0.0136568	0.007841
0	1	0.0063944	0.00383844	0.0313705	0.00755609	0.00499347	0.00592932	0.00260051	0.0131453	0.0189611	0.00773006
0	1	0.22718	0.0555687	0.0157458	0.00767375	0.0654272	0.192618	0.0124273	0.123579	0.0136154	0.0207182
0	1	0.160376	0.255857	0.0065505	0.0103746	0.0192388	0.285981	0.37104	0.346619	0.00992526	0.0150379
0	1	0.141702	0.245237	0.00650988	0.0477696	0.161651	0.0644873	0.100622	0.0512385	0.0167262	0.0593483
0	1	0.147709	0.15079	0.00350652	0.00925252	0.134455	0.0609927	0.0100512	0.064521	0.0125693	0.0128247
0	1	0.123761	0.136291	0.00409095	0.00914524	0.113147	0.0540506	0.00745065	0.0573848	0.0121263	0.0192405
0	1	0.189108	0.431061	0.00592545	0.0106592	0.0282571	0.276402	0.400534	0.43231	0.0170999	0.0159762
0	1	0.16483	0.367596	0.0108039	0.0530896	0.251907	0.0743498	0.0351048	0.124775	0.0210653	0.00900053
0	1	0.0131233	0.00540567	0.0122548	0.00930527	0.0106969	0.0137656	0.00659197	0.0187357	0.0439971	0.0152665
0	1	0.36546	0.140269	0.0246113	0.0241833	0.116912	0.373336	0.255015	0.465712	0.0475119	0.0130386
0	1	0.0411979	0.0157821	0.0107633	0.0220475	0.0437856	0.0288395	0.00331412	0.0150271	0.0180304	0.00606478
0	1	0.100187	0.122922	0.00892881	0.0152594	0.111642	0.0435521	0.00644688	0.0364432	0.0138549	0.0208664
0	1	0.121063	0.00526179	0.0934994	0.00302545	0.0418236	0.0850761	0.00395518	0.021832	0.0286962	0.0371456
0	1	0.0716679	0.00412619	0.0681425	0.00335002	0.0514884	0.0222417	0.00670077	0.0212163	0.0257156	0.00869479
0	1	0.14105	0.309353	0.0113477	0.00855935	0.16982	0.0795725	0.00858769	0.141498	0.0116212	0.0172027
0	1	0.0248974	0.00668515	0.078081	0.0030695	0.00922115	0.0229795	0.00466878	0.00801353	0.0256742	0.0271826
0	1	0.0750062	0.181692	0.00775997	0.0045602	0.0135503	0.188984	0.142941	0.220506	0.0114144	0.00732231
0	1	0.189626	0.185136	0.0111579	0.0030695	0.0161248	0.194431	0.0318342	0.229815	0.0152352	0.00741842
0	1	0.127174	0.0250372	0.0339127	0.00520933	0.047421	0.0702578	0.00866025	0.0505261	0.0157609	0.0128247
0	1	0.287018	0.189918	0.00650988	0.0118653	0.212802	0.125022	0.0449778	0.122017	0.0146647	0.0125779
0	1	0.122585	0.45003	0.0088882	0.0107432	0.107567	0.0379957	0.0174603	0.0822691	0.00989263	0.0179908
0	1	0.228738	0.0334257	0.0284178	0.00242036	0.0674283	0.153805	0.0124703	0.103531	0.0126599	0.0138986
0	1	0.307661	0.672355	0.0147489	0.0119534	0.0776401	0.277189	0.249209	0.464529	0.00247315	0.0169634
0	1	0.223934	0.351994	0.00534104	0.0115479	0.0450626	0.149107	0.199928	0.248756	0.0165675	0.01127
0	1	0.00639159	0.00327064	0.0409916	0.00937585	0.0158964	0.0048383	0.00591464	0.0127517	0.0227373	0.0152704
0	1	0.201443	0.277751	0.0144404	0.00308109	0.0183672	0.302411	0.176252	0.384095	0.0234272	0.0120877
0	1	0.259919	0.431932	0.0119728	0.0070246	0.0657507	0.137299	0.0322692	0.22344	0.0123658	0.00643586
0	1	0.220506	0.120804	0.014148	0.0174433	0.0569622	0.139032	0.0679557	0.120539	0.0143513	0.00525074
0	1	0.0457586	0.0163609	0.0163965	0.0103817	0.0929332	0.0243912	0.0132927	0.021402	0.0254494	0.0231971
0	1	0.348452	0.369307	0.0070943	0.0257474	0.141951	0.174021	0.324381	0.156695	0.027356	0.0144098
0	1	0.105746	0.160563	0.00471599	0.0260543	0.144488	0.0486465	0.0239689	0.0553576	0.0214877	0.0122328
0	1	0.0168222	0.0032904	0.0140589	0.00380905	0.00764175	0.00770483	0.00463252	0.0068995	0.0135985	0.00719256
0	1	0.105651	0.295527	0.00600671	0.0292548	0.175482	0.0402056	0.078858	0.0773472	0.023839	0.0141779
0	1	0.0807494	0.20778	0.00759824	0.0289372	0.105604	0.0311044	0.0223949	0.0753273	0.0124751	0.0136689
0	1	0.201465	0.307377	0.00358777	0.00641951	0.253661	0.0830998	0.0152159	0.120106	0.0103977	0.00916205
0	1	0.0107679	0.00924411	0.0228949	0.00181527	0.0148767	0.00815621	0.00662824	0.00768074	0.0266473	0.00557601
0	1	0.0134578	0.00398232	0.0376638	0.00827884	0.0159456	0.00695784	0.00459625	0.0115887	0.0270043	0.0167846
0	1	0.228007	0.210221	0.00417219	0.0254416	0.191452	0.0856401	0.045131	0.0795296	0.0188011	0.0123917
0	1	0.280837	0.324031	0.017395	0.0297213	0.0331954	0.375812	0.776296	0.439779	0.0743556	0.0270393
0	1	0.37987	0.836151	0.0125166	0.0106992	0.0305916	0.32223	0.372532	0.624656	0.00864296	0.0137569
0	1	0.00672889	0.0107015	0.0342963	0.0106992	0.0218336	0.00519156	0.00256425	0.00881494	0.0343324	0.0141201
0	1	0.0699441	0.131663	0.00717555	0.0424536	0.145358	0.0357678	0.0201765	0.0386801	0.0364565	0.0130933
0	1	0.0699871	0.0303067	0.0133608	0.0070246	0.0721103	0.0352768	0.0124703	0.0328751	0.01109	0.0147548
0	1	0.296937	0.619688	0.00775997	0.0170424	0.156212	0.1149	0.0549017	0.193249	0.0264372	0.0155974
0	1	0.217216	0.221952	0.00978115	0.0172914	0.139126	0.0951101	0.0813784	0.130673	0.0286026	0.011509
0	1	0.173718	0.136505	0.0137261	0.0119904	0.0316917	0.249406	0.152528	0.271347	0.0151818	0.0116973
0	1	0.242637	0.167579	0.00934601	0.029784	0.0694937	0.195674	0.103287	0.237377	0.0235918	0.0054612
0	1	0.155395	0.342538	0.010049	0.00642776	0.0199989	0.291822	0.144217	0.362865	0.015297	0.00907192
0	1	0.224046	0.275716	0.00538166	0.0119534	0.0707671	0.16047	0.0632453	0.179005	0.00842963	0.0273953
0	1	0.34478	0.613327	0.00780061	0.0146543	0.0987311	0.167573	0.198769	0.295153	0.00498767	0.0123352
0	1	0.0380179	0.0147564	0.0276146	0.0110794	0.06906	0.0126929	0.0103658	0.0240797	0.0108767	0.00399221
0	1	0.136815	0.344903	0.0113152	0.0191102	0.0118216	0.330335	0.423574	0.47097	0.0304949	0.0205908
0	1	0.0654217	0.0175042	0.0951896	0.00060509	0.0313328	0.0357592	0.00598717	0.0156753	0.0312852	0.0141226
0	1	0.0447711	0.0241971	0.0306164	0.0030695	0.0197664	0.0281398	0.00459625	0.0126458	0.0118607	0.0119789
0	1	0.159958	0.0522018	0.017391	0.0113483	0.223269	0.0616895	0.0230671	0.0427688	0.074443	0.0321587
0	1	0.00605712	0.00782076	0.0222329	0.00335002	0.0189691	0.00579073	0.0052373	0.0145612	0.0241135	0.00878062
0	1	0.196158	0.320093	0.00955387	0.00313152	0.0568763	0.179617	0.0104746	0.273014	0.00223368	0.0144405
0	1	0.293671	0.136844	0.0107956	0.00520933	0.0623316	0.197155	0.0631886	0.139851	0.0410073	0.0141851
0	1	0.188609	0.0214788	0.0115157	0.00367459	0.0418781	0.118309	0.0271822	0.0955277	0.00942238	0.0115743
0	1	0.175682	0.144378	0.00713493	0.0177679	0.169234	0.0729	0.0659499	0.0805877	0.045524	0.0130655
0	1	0.178131	0.0697685	0.0103006	0.0101381	0.123474	0.0740378	0.0915984	0.0386606	0.0192801	0.0167851
0	1	0.231527	0.299339	0.0136448	0.0109565	0.0300365	0.314677	0.217164	0.262197	0.00741946	0.0135707
0	1	0.132485	0.162162	0.0065505	0.0384099	0.155992	0.0530028	0.0197813	0.0681347	0.0151317	0.0162464
0	1	0.0111024	0.014362	0.013242	0.0122275	0.0190565	0.0159904	0.0120106	0.0186776	0.0567802	0.0171127
0	1	0.390526	0.850201	0.0164371	0.0113483	0.0858529	0.288591	0.215958	0.503981	0.00741946	0.0113415
0	1	0.367822	0.541138	0.00822251	0.00706866	0.0565415	0.277664	0.0301285	0.296103	0.00965315	0.0154975
0	1	0.308261	0.395236	0.0120134	0.0183729	0.179897	0.110108	0.135174	0.137426	0.040463	0.0217528
0	1	0.27353	0.122971	0.0262833	0.00641951	0.111013	0.125991	0.0488766	0.0941357	0.0150784	0.0126712
0	1	0.219519	0.299274	0.0112665	0.0307583	0.0324576	0.469803	0.432118	0.42725	0.01936	0.0176331
0	1	0.0356646	0.0142939	0.0401718	0.00646357	0.0783498	0.0221338	0.00432913	0.0244902	0.0192334	0.0135857
0	1	0.0121143	0.00739683	0.0155606	0.00181527	0.0201496	0.00758828	0.00215468	0.0107108	0.036088	0.00742675
0	1	0.0838552	0.00749016	0.0189214	0.0030695	0.0420952	0.0382443	0.00662824	0.0221333	0.021603	0.00667542
0	1	0.226651	0.463724	0.00650988	0.00795427	0.016281	0.367873	0.364563	0.490296	0.0231812	0.0202291
0	1	0.276649	0.429295	0.00959448	0.0113043	0.0179207	0.38834	0.330371	0.34343	0.0103716	0.02055
0	1	0.0828963	0.0456224	0.0246518	0.00919381	0.150424	0.031194	0.00922876	0.0332562	0.0368132	0.0191595
0	1	0.129943	0.0529198	0.0131416	0.0111194	0.126754	0.0419033	0.0157803	0.0715134	0.010611	0.00971585
0	1	0.0299483	0.0219027	0.0240674	0.00581442	0.0437128	0.0150379	0.00591464	0.0164571	0.016989	0.00604327
0	1	0.123602	0.249124	0.00721619	0.00427968	0.0202748	0.232859	0.261248	0.360043	0.0227962	0.0163995
0	1	0.211884	0.706956	0.0107227	0.0127382	0.011481	0.389351	0.326408	0.672814	0.0178172	0.0180388
0	1	0.0309574	0.0418229	0.0102602	0.0169263	0.0692591	0.0188013	0.0052373	0.0106912	0.0125791	0.0625968
0	1	0.36189	0.326213	0.0187725	0.0506315	0.143114	0.269541	0.654733	0.223295	0.0632917	0.00865774
0	1	0.174372	0.211919	0.00592545	0.00546146	0.0104695	0.296469	0.423514	0.33776	0.0297519	0.0100072
0	1	0.304411	0.331476	0.00847426	0.02086	0.0597703	0.305036	0.278365	0.42252	0.0298912	0.0179014
0	1	0.216312	0.0159292	0.0858289	0.00674409	0.0340852	0.127326	0.00719676	0.0675223	0.0207431	0.0120425
0	1	0.173605	0.089377	0.00596608	0.0274858	0.0382892	0.211609	0.204761	0.176467	0.0254499	0.00653968
0	1	0.0575328	0.0253172	0.011429	0.0300458	0.140311	0.035974	0.0101237	0.030256	0.0244659	0.0265652
0	1	0.0598909	0.0174965	0.0263907	0.0100941	0.120537	0.0326076	0.00862396	0.0229461	0.0363355	0.00985511
0	1	0.0148873	0.00810851	0.0907175	0.00460424	0.0114626	0.0165289	0.0081234	0.0111017	0.0338208	0.0109107
0	1	0.172002	0.473935	0.00413157	0.00625143	0.151323	0.0786032	0.0171009	0.11217	0.0153309	0.00676552
0	1	0.0250105	0.075862	0.056052	0.00637546	0.0263156	0.0265519	0.00858769	0.0124144	0.0313509	0.0110167
0	1	0.270331	0.354635	0.00998402	0.00405595	0.0367883	0.307708	0.100478	0.367431	0.0133912	0.0130971
0	1	0.0100933	0.0074759	0.0137667	0.0118466	0.0122284	0.0105529	0.00278398	0.00611765	0.0178236	0.00625138
0	1	0.142287	0.218606	0.00475661	0.00584804	0.0414823	0.228574	0.127873	0.284131	0.00420174	0.0141779
0	1	0.109241	0.123317	0.0238886	0.00767375	0.0263393	0.231746	0.12257	0.191921	0.00718001	0.0179427
0	1	0.210968	0.242723	0.0141886	0.0206419	0.0179872	0.303329	0.441303	0.335723	0.0271262	0.0133093
0	1	0.21524	0.0877546	0.00861221	0.0101381	0.0284498	0.274958	0.13497	0.174366	0.014865	0.0136068
0	1	0.0100933	0.00398232	0.00721619	0.00395511	0.0139594	0.00692902	0.00128213	0.00996809	0.0157347	0.0161355
0	1	0.194031	0.145653	0.00659112	0.0403765	0.178478	0.0739325	0.198647	0.0799911	0.0245182	0.00640706
0	1	0.0148041	0.020494	0.00354714	0.0629727	0.0291441	0.0162253	0.0200087	0.016848	0.0276575	0.00916506
0	1	0.00471078	0.00142336	0.0138966	0.00106412	0.00407614	0.00141304	0.00256425	0.00916671	0.0101321	0.00353589
0	1	0.227278	0.475972	0.00838503	0.00935572	0.0433059	0.283092	0.168149	0.400977	0.0116212	0.0117331
0	1	0.0969027	0.0284802	0.00475661	0.0380441	0.0484509	0.064914	0.088932	0.0596912	0.015344	0.00408071
0	1	0.0590192	0.0100996	0.0191077	0.00430905	0.0464452	0.0302805	0.00463252	0.0203123	0.0185706	0.00642432
0	1	0.222	0.253825	0.0113477	0.00974114	0.0335082	0.259345	0.11697	0.333109	0.00849323	0.0158387
0	1	0.195656	0.140852	0.0104151	0.012234	0.14042	0.0904524	0.0928568	0.0662383	0.0199908	0.0112117
0	1	0.0152236	0.00839198	0.0196515	0.00520933	0.0132973	0.0153912	0.00131839	0.0199312	0.031532	0.00668577
0	1	0.031289	0.0472508	0.0276467	0.00399915	0.0690406	0.0271113	0.0052373	0.0175907	0.0188011	0.00978964
0	1	0.036565	0.0108113	0.0234178	0.00827884	0.0559685	0.0115815	0.00855142	0.0217734	0.0289213	0.0122679
0	1	0.165855	0.160768	0.00783308	0.0510594	0.199497	0.0609847	0.079532	0.0553799	0.034119	0.00953186
0	1	0.263124	0.380131	0.00656673	0.0193537	0.216888	0.103191	0.150355	0.162141	0.0108767	0.0147972
0	1	0.0998131	0.044979	0.0127786	0.0137836	0.174603	0.0400855	0.0165522	0.0390515	0.0177976	0.0203176
0	1	0.315982	0.304932	0.0102195	0.0300458	0.174862	0.115106	0.156518	0.140437	0.0140462	0.0161661
0	1	0.0349636	0.0273084	0.0191288	0.00827884	0.0791864	0.0158613	0.00587836	0.0188074	0.0123396	0.0158073
0	1	0.456442	0.290285	0.00814958	0.00799831	0.0963769	0.2741	0.147	0.239216	0.0140944	0.00553306
0	1	0.198173	0.048931	0.0179388	0.0133485	0.101895	0.124162	0.0124703	0.0782624	0.0135893	0.0202517
0	1	0.0985834	0.0429664	0.00838503	0.00981358	0.0713284	0.0460663	0.0338548	0.0329142	0.00816404	0.00761062
0	1	0.492669	1.19473	0.00896945	0.0195315	0.255162	0.210186	0.450635	0.451257	0.0133237	0.0149239
0	1	0.197471	0.138344	0.0118916	0.0376541	0.175691	0.0827128	0.0252671	0.0970662	0.0217272	0.00980898
0	1	0.165681	0.0253359	0.047199	0.00395511	0.0399956	0.082321	0.00911622	0.0423935	0.0284282	0.0127975
0	1	0.296743	0.0161182	0.0651623	0.00520933	0.112312	0.134454	0.015088	0.0489804	0.048479	0.0155823
0	1	0.117955	0.0817102	0.0216485	0.00395511	0.0701313	0.0802722	0.0102797	0.0743011	0.00616981	0.0069667
0	1	0.337209	0.310813	0.0144323	0.0137687	0.0982245	0.265823	0.163162	0.380238	0.0175515	0.0116583
0	1	0.223656	0.306563	0.00958121	0.0266887	0.146628	0.0900173	0.224217	0.132905	0.0225933	0.0199543
0	1	0.0740261	0.0274522	0.0223204	0.0115367	0.0675554	0.0324101	0.00719676	0.0302365	0.0105968	0.0513088
0	1	0.115917	0.483715	0.00358777	0.00948901	0.0877514	0.0494989	0.0202864	0.139045	0.00643542	0.00557413
0	1	0.145588	0.156224	0.0156824	0.0128391	0.16277	0.0689018	0.00459625	0.0470454	0.0138549	0.0137427
0	1	0.26498	0.196708	0.0107633	0.0196196	0.0685538	0.173063	0.260841	0.150772	0.0328749	0.00802864
0	1	0.199856	0.180597	0.00421282	0.0363697	0.0492168	0.167866	0.16588	0.280594	0.0165413	0.00554204
0	1	0.0131233	0.015716	0.00721619	0.0641479	0.0155248	0.0169007	0.00466878	0.00997406	0.0169387	0.0790456
0	1	0.169984	0.381641	0.0029221	0.0195832	0.0700091	0.158434	0.0853999	0.257754	0.00765893	0.00791233
0	1	0.243606	0.451055	0.0113477	0.018461	0.0731631	0.187414	0.13352	0.246758	0.0101321	0.0132992
0	1	0.0370407	0.0184882	0.016145	0.00888393	0.0471062	0.0131331	0.0187602	0.0290834	0.0390566	0.00529325
0	1	0.0434033	0.0430938	0.00784122	0.0472526	0.0910946	0.023058	0.0112245	0.0205632	0.0175254	0.00521409
0	1	0.0437406	0.0398232	0.00663177	0.0449267	0.0771089	0.0207039	0.0105834	0.0171232	0.0155573	0.00509917
0	1	0.118439	0.138188	0.00851237	0.038012	0.177713	0.0351602	0.109511	0.0600121	0.0277097	0.00386922
0	1	0.00571983	0.00464018	0.0410969	0.00585848	0.0161618	0.0123381	0.00399145	0.00611765	0.021222	0.008794
0	1	0.0309574	0.0297312	0.00842564	0.0404286	0.0458027	0.0118274	0.0205951	0.0157144	0.0380552	0.0149954
0	1	0.154371	0.230341	0.00596608	0.0045602	0.169274	0.0467398	0.0110108	0.0714041	0.0135631	0.016238
0	1	0.144396	0.297996	0.0107227	0.00948901	0.0219601	0.298258	0.0823226	0.369647	0.00542525	0.0293347
0	1	0.127105	0.042246	0.0036284	0.0264962	0.0959952	0.0616341	0.136031	0.0573652	0.0430014	0.00314252
0	1	0.075745	0.0566825	0.00600671	0.0558312	0.108825	0.0266969	0.128016	0.0283015	0.072013	0.0108462
0	1	0.140528	0.0137942	0.0238643	0.00598772	0.034816	0.0898297	0.0143707	0.0447586	0.0133759	0.0137045
0	1	0.101282	0.113928	0.00581997	0.021811	0.123297	0.0427483	0.0179615	0.0547659	0.00989263	0.0178554
0	1	0.0211957	0.0102435	0.0114142	0.00827884	0.0595828	0.0141346	0.00651943	0.0160786	0.0326125	0.012204
0	1	0.062921	0.0113791	0.0304961	0.00888393	0.0962957	0.0274507	0.00327785	0.0214608	0.0163773	0.0384735
0	1	0.105865	0.0302123	0.011997	0.0113114	0.0470098	0.0937167	0.0192262	0.048179	0.0187751	0.0126796
0	1	0.214778	0.248032	0.0143511	0.0263156	0.0545111	0.190072	0.148944	0.27119	0.00989263	0.00763829
0	1	0.290616	0.321612	0.0118916	0.0100501	0.0461745	0.381541	0.259019	0.441416	0.0089086	0.0280711
0	1	0.262405	0.397587	0.00834439	0.0165693	0.0475882	0.323086	0.263939	0.402398	0.0302091	0.00971585
0	1	0.143491	0.234935	0.00787353	0.00920849	0.159135	0.0548163	0.00808106	0.0455209	0.00782438	0.0206237
0	1	0.140595	0.233099	0.00826313	0.00920849	0.169631	0.0554841	0.00723303	0.0502221	0.00914808	0.0267722
0	1	0.204092	0.132153	0.014213	0.00335002	0.0372374	0.253169	0.126163	0.229168	0.0066749	0.0101607
0	1	0.00942155	0.00071168	0.014895	0.0070246	0.0337458	0.00815621	0.00527358	0.0149326	0.022732	0.00722324
0	1	0.0457558	0.0130826	0.01552	0.00577038	0.102163	0.0195046	0.00591464	0.0179621	0.0308872	0.00489812
0	1	0.0174968	0.00668515	0.0177358	0.00708386	0.0199739	0.0253328	0.00263679	0.0133689	0.0123658	0.0238492
0	1	0.101613	0.011947	0.0674658	0.0071527	0.027456	0.0430392	0.00459625	0.0339468	0.0177648	0.010919
0	1	0.105691	0.122394	0.00780061	0.0201204	0.133191	0.0514934	0.0679007	0.0413382	0.0507693	0.0161804
0	1	0.0417196	0.00526179	0.0156565	0.0107432	0.0521762	0.0201221	0.00459625	0.0233566	0.0155835	0.00648321
0	1	0.0262466	0.00554954	0.017817	0.00838972	0.0424923	0.0105217	0.00520103	0.0131556	0.0227635	0.0234893
0	1	0.0339817	0.0075407	0.0147813	0.00213984	0.0786715	0.0154985	0.00466878	0.0126263	0.0322972	0.00666513
0	1	0.0107679	0.00398232	0.0276146	0.0045602	0.0184195	0.0130257	0.00922746	0.0115486	0.0211354	0.0137442
0	1	0.0916815	0.0301551	0.0527452	0.00827884	0.079173	0.0573084	0.0131839	0.0409505	0.020591	0.0139701
0	1	0.120111	0.0218676	0.0618479	0.00367459	0.0422444	0.0844681	0.00997861	0.0262828	0.021187	0.00993454
0	1	0.0292765	0.0120163	0.0114776	0.00948901	0.0455952	0.00791029	0.00595091	0.0137794	0.0145613	0.010235
0	1	0.153769	0.165698	0.0103805	0.0113483	0.142812	0.0575594	0.0106197	0.0788064	0.0197383	0.00563813
0	1	0.137169	0.0627711	0.00959448	0.0395778	0.12642	0.0380936	0.014162	0.0363542	0.0360871	0.0129862
0	1	0.141398	0.0694259	0.00801165	0.0168602	0.100431	0.0576448	0.0182973	0.0233174	0.0301044	0.0174871
0	1	0.0309517	0.00995579	0.0282557	0.00548986	0.0492763	0.0115815	0.00506525	0.0120882	0.0196818	0.0174549
0	1	0.106498	0.653757	0.00577119	0.0246979	0.00804855	0.350716	0.371912	0.489665	0.0244659	0.0169856
0	1	0.0770419	0.00725294	0.0639877	0.00275014	0.0244083	0.0425656	0.00463252	0.0168089	0.0200598	0.0129914
0	1	0.149005	0.53864	0.00495117	0.00974371	0.0219618	0.266468	0.359942	0.380183	0.0183365	0.0152999
0	1	0.254644	0.0975743	0.0156418	0.0196271	0.0521699	0.234362	0.0520598	0.174661	0.00468069	0.0480197
0	1	0.189478	0.335367	0.00826313	0.0131636	0.0212545	0.234525	0.246092	0.312909	0.0423205	0.0129485
0	1	0.202235	0.372275	0.00498389	0.0266958	0.0351537	0.327806	0.344271	0.435437	0.0311408	0.0113941
0	1	0.00235539	0.00199116	0.0149761	0.00609495	0.0132973	0.003072	0.00194165	0.00306861	0.0334692	0.00813674
0	1	0.260279	0.153436	0.00822329	0.0219415	0.0761385	0.221306	0.144433	0.233761	0.0198815	0.00647123
0	1	0.228454	0.00953184	0.0746737	0.00367459	0.0423106	0.119627	0.00858769	0.0463923	0.0222335	0.0119928
0	1	0.174598	0.17563	0.00534806	0.00157996	0.0208604	0.171499	0.0332605	0.175396	0.00712991	0.00865089
0	1	0.0849295	0.0617094	0.0137747	0.00641951	0.109947	0.0389185	0.00958555	0.0175907	0.0144978	0.0214264
0	1	0.192312	0.143929	0.00963509	0.0132517	0.056707	0.126607	0.0701866	0.189597	0.0252551	0.0120416
0	1	0.163744	0.205773	0.00471599	0.0115848	0.0741201	0.105865	0.0275351	0.137546	0.0169844	0.0135897
0	1	0.153358	0.380472	0.00725602	0.01399	0.0179238	0.279625	0.361943	0.462399	0.0306357	0.00646141
0	1	0.160487	0.0857838	0.00350652	0.00520933	0.0311813	0.170658	0.015857	0.150111	0.00593034	0.0171817
0	1	0.0460361	0.0736675	0.0506109	0.00121018	0.01238	0.0587075	0.00534612	0.00611765	0.010611	0.00665072
0	1	0.146078	0.428037	0.0101586	0.00609495	0.0257758	0.277037	0.152509	0.439013	0.0125998	0.0276957
0	1	0.222414	0.342702	0.0113072	0.00739322	0.0367845	0.307982	0.217473	0.378447	0.010611	0.0110474
0	1	0.206856	0.109587	0.0137667	0.0146543	0.087936	0.137841	0.0315906	0.103277	0.0116212	0.0521143
0	1	0.344078	0.190107	0.012476	0.0201882	0.0956662	0.323835	0.337444	0.298807	0.0405283	0.0140513
0	1	0.204126	0.150919	0.0184014	0.0110678	0.0402214	0.179832	0.0145749	0.0929176	0.00521517	0.0310197
0	1	0.16374	0.164548	0.00892881	0.00274493	0.0490394	0.157545	0.014919	0.117824	0.0114232	0.0427662
0	1	0.0952246	0.0676698	0.00838503	0.0128391	0.135518	0.0374044	0.0335995	0.0470454	0.0125791	0.00689829
0	1	0.396907	0.684195	0.0119322	0.0287192	0.175248	0.210221	0.555751	0.339834	0.0564841	0.0137371
0	1	0.17797	0.103003	0.00896945	0.00880102	0.104475	0.0940197	0.0139338	0.0436054	0.00593034	0.0194453
0	1	0.175193	0.141925	0.0107633	0.00730512	0.0606624	0.161386	0.0501151	0.141228	0.00691437	0.00998784
0	1	0.313419	0.689171	0.0065505	0.0684986	0.27041	0.12978	0.167467	0.245151	0.0226155	0.00718656
0	1	0.310082	0.685005	0.0065505	0.0682009	0.266467	0.128047	0.167909	0.24376	0.0216848	0.00718656
0	1	0.141725	0.391161	0.00534104	0.00674409	0.0103938	0.354817	0.275515	0.454042	0.0140944	0.0135511
0	1	0.148183	0.011523	0.0526971	0.0098588	0.0735887	0.071433	0.00459625	0.00955764	0.020238	0.0311781
0	1	0.0719277	0.00398232	0.0706511	0.00460424	0.0570119	0.0636837	0.00651943	0.0137794	0.0597888	0.0176683
0	1	0.152669	0.361619	0.00830376	0.0110458	0.0104201	0.492004	0.275894	0.410393	0.0199843	0.0135558
0	1	0.202331	0.408556	0.0125166	0.00674409	0.0221116	0.306167	0.293697	0.406531	0.0212482	0.0149807
0	1	0.142875	0.147068	0.00538166	0.00335002	0.0292731	0.178916	0.00926502	0.168623	0.00593034	0.0123266
0	1	0.0369334	0.0246736	0.0138885	0.0107174	0.0565555	0.00711667	0.00844524	0.0200127	0.0154541	0.00759191
0	1	0.0526856	0.0972933	0.00901815	0.0146102	0.116904	0.0405069	0.00791036	0.0267966	0.00840349	0.0556273
0	1	0.152238	0.056581	0.0142536	0.00581442	0.205974	0.0666122	0.0165706	0.036315	0.0269664	0.017491
0	1	0.147978	0.435273	0.00713493	0.00585848	0.0175368	0.280743	0.0809368	0.403966	0.00196806	0.00776838
0	1	0.12406	0.0392784	0.0478099	0.00949423	0.0528464	0.0814138	0.0113333	0.0332856	0.0184802	0.0119564
0	1	0.22107	0.442307	0.0113072	0.0107432	0.0222654	0.3345	0.188958	0.505824	0.0166383	0.00942709
0	1	0.273847	0.257028	0.00247571	0.01112	0.0450879	0.220913	0.126692	0.243484	0.0174993	0.00877767
0	1	0.556137	0.05177	0.148161	0.00827884	0.113407	0.397786	0.0895956	0.200846	0.0680569	0.0362381
0	1	0.164889	0.326178	0.00851864	0.0128391	0.0189366	0.260128	0.502641	0.407788	0.0244452	0.0149458
0	1	0.293134	0.20995	0.0161856	0.0487505	0.0716297	0.308853	0.527407	0.32214	0.0606629	0.00702013
0	1	0.131014	0.0725796	0.0126838	0.00427968	0.0235991	0.187665	0.0846405	0.14924	0.0142834	0.0136421
0	1	0.255858	0.397973	0.00838503	0.0219478	0.119677	0.166092	0.0839122	0.248787	0.015768	0.0086344
0	1	0.00773793	0.00483787	0.00417219	0.00459903	0.00866279	0.0105072	0.00131839	0.00535539	0.0133857	0.0152701
0	1	0.013795	0.00796461	0.0130198	0.0104848	0.0116142	0.012288	0.013825	0.0114926	0.0278404	0.00455247
0	1	0.0539301	0.069214	0.0173545	0.0178119	0.172609	0.0203945	0.0239326	0.0577171	0.0205036	0.0299468
0	1	0.21298	0.0149298	0.037873	0.00525976	0.030657	0.156696	0.0145799	0.0520164	0.00840349	0.0147409
0	1	0.0977415	0.0071563	0.0322493	0.0070246	0.0414713	0.0497913	0.00520103	0.0301973	0.0185094	0.0157534
0	1	0.038358	0.0525125	0.0120134	0.0289134	0.0983549	0.0234401	0.080145	0.0244055	0.0195196	0.00981195
0	1	0.1339	0.0375344	0.0142699	0.0100941	0.0843667	0.0620127	0.00828531	0.0392289	0.0267736	0.0130536
0	1	0.118432	0.011947	0.0253984	0.00695217	0.0466654	0.0705661	0.0111519	0.0405564	0.011828	0.0276131
0	1	0.235941	0.349908	0.0088882	0.0134997	0.116048	0.0852945	0.0322945	0.144363	0.00492015	0.0205219
0	1	0.0796234	0.110801	0.00780061	0.00823477	0.146162	0.030451	0.0105109	0.100023	0.00989263	0.00437799
0	1	0.131582	0.0659959	0.0150168	0.0199454	0.109666	0.0394495	0.0505845	0.0577171	0.022934	0.0245751
0	1	0.133016	0.301539	0.0108039	0.017701	0.215892	0.0590691	0.0413392	0.0933479	0.0101146	0.0141683
0	1	0.307397	0.539967	0.108402	0.00641951	0.0599577	0.311028	0.0453681	0.0869834	0.0204503	0.00709347
0	1	0.00908427	0.00341451	0.0235803	0.0086034	0.00881435	0.00886274	0.0111519	0.0126458	0.0274466	0.0146659
0	1	0.029611	0.00882018	0.0160637	0.00832287	0.0700043	0.019523	0.0065557	0.0165418	0.016807	0.00964254
0	1	0.234257	0.0363526	0.0400968	0.00423563	0.0433605	0.200897	0.0230537	0.126506	0.00889986	0.0122017
0	1	0.122103	0.0159369	0.0723597	0.00219148	0.0270014	0.0567245	0.00474133	0.0201468	0.0305245	0.0105429
0	1	0.115743	0.0149376	0.0328926	0.00970623	0.0604241	0.0472334	0.00520103	0.0348296	0.0175646	0.00990861
0	1	0.0895049	0.0075407	0.0551718	0.00395511	0.0352574	0.0536682	0.0065557	0.0243208	0.0219927	0.00962276
0	1	0.140712	0.0271645	0.0186452	0.0045602	0.0642678	0.07963	0.0152159	0.0746232	0.0190265	0.0111177
0	1	0.294573	0.468038	0.0125166	0.00609495	0.033501	0.324603	0.161034	0.49592	0.00741946	0.0107952
0	1	0.00571983	0.00668515	0.0191363	0.0058919	0.0151643	0.00481926	0.00459625	0.0106359	0.0412086	0.00492579
0	1	0.207054	0.099838	0.0131823	0.0030695	0.0286942	0.139651	0.0163167	0.120232	0.0101321	0.00907192
0	1	0.167552	0.0481802	0.00616089	0.0159966	0.0546633	0.135455	0.0432457	0.0946184	0.024971	0.0107041
0	1	0.296085	0.288204	0.00706773	0.0206449	0.0602449	0.274202	0.122536	0.389416	0.00931026	0.00916205
0	1	0.17593	0.485916	0.00718362	0.0634519	0.254625	0.0677978	0.175874	0.151327	0.026827	0.0110384
0	1	0.137071	0.5279	0.00354714	0.006205	0.0160559	0.209603	0.0834277	0.516223	0.00542525	0.0102053
0	1	0.266451	0.0203432	0.0209015	0.0086034	0.0807855	0.136765	0.0289684	0.0860575	0.0318592	0.0112269
0	1	0.0455187	0.0133703	0.02371	0.00302545	0.0760033	0.0146339	0.00662824	0.0203711	0.0187232	0.0171343
0	1	0.198823	0.286667	0.00838503	0.00558201	0.0224148	0.33178	0.430621	0.424871	0.0326299	0.0160574
0	1	0.064599	0.0395431	0.0101789	0.00734917	0.136188	0.0361126	0.00930131	0.0240992	0.0210349	0.00573723
0	1	0.0246741	0.00582958	0.013101	0.00767375	0.0583342	0.0149386	0.00598717	0.0137355	0.029631	0.00610894
0	1	0.144293	0.519365	0.0107633	0.00274493	0.0204844	0.335089	0.454395	0.622289	0.0170203	0.0136578
0	1	0.178212	0.172891	0.00830376	0.00892796	0.0506366	0.0938218	0.0894109	0.0754723	0.0155835	0.00994173
0	1	0.0716651	0.0351291	0.00896945	0.0132077	0.0781329	0.0279251	0.0184938	0.040558	0.0276367	0.00592642
0	1	0.139415	0.341803	0.0150574	0.0045602	0.0602704	0.0749437	0.0157844	0.190001	0.00321771	0.0111479
0	1	0.045256	0.0104508	0.0193107	0.0108313	0.0287838	0.0202607	0.00719676	0.0129976	0.0202903	0.0131998
0	1	0.0473881	0.0571912	0.00717555	0.0143118	0.104891	0.0276682	0.00866025	0.0168285	0.0170726	0.037733
0	1	0.0631071	0.0283221	0.0304661	0.00548284	0.0191044	0.05373	0.00933755	0.0290834	0.0170051	0.0207169
0	1	0.0556231	0.261595	0.014148	0.0106992	0.0031588	0.239671	0.259251	0.247618	0.0271001	0.00781777
0	1	0.348194	0.437333	0.012476	0.0143586	0.0628008	0.235081	0.0713801	0.289755	0.0209075	0.00675954
0	1	0.0831003	0.00729247	0.0457738	0.00181527	0.0358158	0.0593503	0.015361	0.0407827	0.011724	0.0145953
0	1	0.403063	0.387577	0.0215672	0.0319933	0.0913552	0.303023	0.494803	0.306433	0.0313803	0.0132547
0	1	0.22922	0.394123	0.00650988	0.0144178	0.0333241	0.252714	0.0736839	0.329153	0.0171237	0.005864
0	1	0.221683	0.285015	0.013101	0.0174433	0.0894117	0.178433	0.0396244	0.203006	0.0150522	0.0124313
0	1	0.17311	0.366563	0.0151644	0.0098756	0.0149057	0.468836	0.369409	0.473063	0.0219651	0.010721
0	1	0.244353	0.0987781	0.00697321	0.00734917	0.052452	0.223245	0.0898854	0.155847	0.0166654	0.0104679
0	1	0.324977	0.310307	0.0148542	0.0114592	0.0475925	0.270896	0.185241	0.342776	0.0108767	0.0111682
0	1	0.0474338	0.0123743	0.0199358	0.0645263	0.0402251	0.031489	0.00666451	0.0173253	0.0564569	0.0125663
0	1	0.0992525	0.0110991	0.0173545	0.00827884	0.0228479	0.0464686	0.00862396	0.0592807	0.0231956	0.00544801
0	1	0.262954	0.0355209	0.0474849	0.00335002	0.0341885	0.216005	0.0691363	0.190495	0.0390392	0.0126018
0	1	0.147813	0.0222355	0.0199195	0.014379	0.108759	0.0827975	0.0336372	0.0674816	0.0667228	0.0113357
0	1	0.342955	0.386949	0.0191077	0.0668357	0.0268472	0.536862	0.695399	0.830703	0.0704837	0.0232192
0	1	0.0717385	0.078783	0.00717555	0.00776794	0.0163046	0.0906005	0.0700265	0.110157	0.013972	0.00635963
0	1	0.25298	0.229681	0.0166154	0.0218551	0.0535969	0.412935	0.59774	0.402263	0.0156679	0.0149774
0	1	0.190189	0.115696	0.0107633	0.0220243	0.0447338	0.166813	0.0496002	0.186586	0.0192643	0.00831572
0	1	0.173613	0.0400938	0.00120947	0.0201011	0.0465908	0.104593	0.0172103	0.0633527	0.027418	0.00770971
0	1	0.0488138	0.058847	0.00782716	0.0133401	0.141649	0.0223104	0.00858769	0.020288	0.017312	0.0124665
0	1	0.15556	0.327829	0.00838503	0.0101381	0.010649	0.361725	0.468082	0.45472	0.0385341	0.0147972
0	1	0.149334	0.11093	0.0203375	0.011987	0.122112	0.0484318	0.0115067	0.0810461	0.0197591	0.0089332
0	1	0.408992	0.349827	0.0148706	0.0316982	0.137193	0.225037	0.359225	0.224558	0.0266473	0.00777735
0	1	0.355028	0.613947	0.0156012	0.0101949	0.125436	0.246224	0.3497	0.435778	0.00616981	0.00281757
0	1	0.0151414	0.00597347	0.0221923	0.00488477	0.054617	0.0105217	0.0039908	0.0202017	0.0257609	0.00859241
0	1	0.11423	0.0644793	0.0299125	0.0139819	0.154809	0.049675	0.0126585	0.0511907	0.0490384	0.065466
0	1	0.193042	0.109721	0.0162091	0.0149956	0.0240056	0.288324	0.21161	0.264416	0.016064	0.0185559
0	1	0.133677	0.0293831	0.0485808	0.00644154	0.0349926	0.0822948	0.00466878	0.0393445	0.0214799	0.0127406
0	1	0.290199	0.262462	0.00771935	0.0273353	0.20745	0.120263	0.112225	0.0926021	0.0135893	0.018024
0	1	0.305495	0.385445	0.0168646	0.0475877	0.0742798	0.281012	0.666216	0.363584	0.0591945	0.0146062
0	1	0.221006	0.213639	0.00600671	0.0193026	0.176355	0.164201	0.0618894	0.235528	0.0175777	0.0134543
0	1	0.116386	0.0331397	0.00604735	0.0214425	0.0863832	0.0504255	0.116937	0.0333181	0.0601833	0.00612701
0	1	0.073605	0.182143	0.00968509	0.0151338	0.0939004	0.038478	0.0600354	0.0846135	0.0128447	0.0274069
0	1	0.270297	0.0844083	0.0138885	0.00762969	0.0613414	0.179887	0.0818452	0.155834	0.0200247	0.0104619
0	1	0.118064	0.28648	0.00834439	0.00488477	0.0336499	0.113848	0.0104356	0.154552	0.0138952	0.0115556
0	1	0.0336472	0.0224705	0.00600671	0.0101822	0.0473807	0.0344848	0.0107971	0.0295084	0.0184678	0.00887074
0	1	0.0514785	0.0450562	0.012476	0.0134183	0.0864508	0.0248623	0.0111519	0.0194865	0.0133914	0.0161589
0	1	0.0476908	0.00739683	0.0131823	0.00948901	0.110252	0.0245056	0.00472659	0.0197417	0.0193841	0.0112396
0	1	0.20898	0.152533	0.00506506	0.00756768	0.0247679	0.170296	0.26001	0.171055	0.0313803	0.00998678
0	1	0.111349	0.309441	0.00834439	0.00609495	0.0147511	0.17796	0.0427201	0.313263	0.00818795	0.0263124
0	1	0.325372	0.64174	0.00421282	0.00762969	0.0472332	0.300918	0.369298	0.519439	0.0143077	0.0107621
0	1	0.122812	0.0036269	0.0557161	0.00581442	0.0300984	0.0670752	0.00267306	0.0340282	0.0241816	0.00979653
0	1	0.0557141	0.0223343	0.0209015	0.0070246	0.106916	0.0288602	0.00598717	0.0409669	0.0180304	0.00864789
0	1	0.00571983	0.0124479	0.00413157	0.0349529	0.00953092	0.0163632	0.00858769	0.00992895	0.0175276	0.00479005
0	1	0.050475	0.0571505	0.00959448	0.0348866	0.0895212	0.0231942	0.00990608	0.0191544	0.011704	0.0801608
0	1	0.30994	0.284481	0.012476	0.0377384	0.0678713	0.346357	0.494327	0.301308	0.0506016	0.0195419
0	1	0.116415	0.0308668	0.00497225	0.0457584	0.0905748	0.0601026	0.0305559	0.0336797	0.033614	0.0173203
0	1	0.213386	0.180323	0.00467536	0.00853095	0.0290545	0.300146	0.211898	0.329875	0.00888244	0.0234671
0	1	0.144349	0.451745	0.00830376	0.00525339	0.008729	0.211933	0.092205	0.513197	0.00420174	0.0129594
0	1	0.0198494	0.0197677	0.0113884	0.0453672	0.0200239	0.00800902	0.0123833	0.0112939	0.0408628	0.00970987
0	1	0.0501265	0.028879	0.00538166	0.0050088	0.0826314	0.0247458	0.000944439	0.0187243	0.0138288	0.0348777
0	1	0.0135138	0.00931345	0.0110799	0.0104187	0.0264909	0.0110135	0.00399145	0.0107108	0.0223152	0.00908389
0	1	0.158691	0.252329	0.00534104	0.00995443	0.0460561	0.146704	0.0718521	0.220246	0.0126053	0.00971884
0	1	0.283084	0.152522	0.0070943	0.00613899	0.029955	0.27688	0.0412463	0.200533	0.0105076	0.0137966
0	1	0.174009	0.431227	0.0124353	0.00948901	0.0250907	0.347461	0.180041	0.499066	0.0116474	0.0131586
0	1	0.0998802	0.0470838	0.00969998	0.00948901	0.152583	0.0432402	0.00591464	0.0394228	0.0157968	0.0201254
0	1	0.208558	0.411393	0.0215672	0.0153034	0.0972133	0.124831	0.0605989	0.250013	0.0165675	0.0139454
0	1	0.0624725	0.011814	0.0296358	0.00758159	0.0962222	0.0256082	0.00327785	0.0214608	0.0154953	0.0353101
0	1	0.0820025	0.138237	0.0126385	0.0422455	0.23791	0.0306855	0.0250588	0.0577953	0.0197591	0.0152441
0	1	0.171386	0.210114	0.00690052	0.073834	0.178953	0.0846732	0.0192693	0.0627108	0.0272138	0.01258
0	1	0.203248	0.22343	0.00955387	0.0104627	0.0438195	0.278132	0.191526	0.304289	0.0140736	0.0118338
0	1	0.141842	0.0234304	0.0166888	0.0156498	0.0265177	0.147553	0.0180661	0.0689393	0.0140682	0.0598995
0	1	0.0531592	0.0126586	0.0186045	0.00601747	0.0557346	0.0286317	0.00723303	0.0181222	0.0108767	0.0158367
0	1	0.257818	0.0807742	0.0179388	0.0030695	0.0497314	0.267254	0.125619	0.252231	0.0279154	0.00699137
0	1	0.125064	0.254047	0.00650988	0.0417023	0.192935	0.0582954	0.0902661	0.0777607	0.0276289	0.0232202
0	1	0.112433	0.117379	0.0120134	0.0531575	0.113211	0.0565505	0.0213429	0.0330141	0.0412061	0.0111375
0	1	0.102288	0.074842	0.0107227	0.020438	0.133148	0.0548529	0.0842737	0.0459118	0.0395443	0.00816441
0	1	0.109538	0.0253164	0.00951323	0.00680089	0.0668645	0.0700443	0.0277951	0.0575184	0.0395443	0.0129873
0	1	0.10902	0.135414	0.017192	0.00520933	0.0420481	0.100673	0.0248384	0.12206	0.0136154	0.0100131
0	1	0.0292709	0.00398232	0.0185639	0.00739322	0.0218564	0.0104426	0.00787409	0.0183529	0.017791	0.00503725
0	1	0.0672744	0.115553	0.00780061	0.00274493	0.043609	0.0299114	0.0177358	0.039231	0.0114495	0.00656463
0	1	0.00396422	0.00437242	0.0340594	0.00246441	0.0117179	0.00872656	0.00791036	0.00902611	0.0332182	0.00884907
0	1	0.112284	0.172907	0.00955387	0.0301263	0.214238	0.0440223	0.0898368	0.0885276	0.0139511	0.00657932
0	1	0.238387	0.32424	0.00650988	0.0137246	0.0500193	0.307614	0.183077	0.398292	0.00914808	0.0111285
0	1	0.133333	0.261577	0.0119931	0.0111854	0.0127867	0.368266	0.404931	0.421992	0.0163281	0.0210456
0	1	0.0174968	0.00526179	0.0212426	0.00855935	0.0109043	0.00840214	0.00324158	0.0133689	0.0239608	0.00889817
0	1	0.266891	0.00981963	0.0836283	0.00060509	0.0489078	0.138806	0.00459625	0.0405173	0.0210087	0.0127009
0	1	0.165322	0.118205	0.00830376	0.00185932	0.0139594	0.178818	0.020472	0.140987	0.00888244	0.0111435
0	1	0.189642	0.148698	0.0118916	0.00941018	0.0890049	0.0736656	0.00940748	0.0734706	0.00691437	0.0190142
0	1	0.0282675	0.0491135	0.0126385	0.0454303	0.079659	0.0186945	0.0145386	0.0279497	0.0251108	0.0118618
0	1	0.182602	0.129153	0.00830376	0.00739438	0.0250635	0.324916	0.193931	0.301101	0.0123658	0.015145
0	1	0.110026	0.0206935	0.0125979	0.0157161	0.125944	0.040459	0.0106197	0.0325624	0.0360348	0.0111742
0	1	0.132094	0.147373	0.00901006	0.0298094	0.200984	0.0635005	0.0220202	0.0819853	0.0289333	0.0101339
0	1	0.208166	0.126808	0.00570433	0.00427968	0.0852895	0.101106	0.0175476	0.0732831	0.0131604	0.0177611
0	1	0.0484542	0.0305945	0.0417964	0.00335002	0.0498174	0.0304982	0.00577921	0.0152844	0.0181252	0.00600305
0	1	0.232276	0.31792	0.0101789	0.00344565	0.0232364	0.337994	0.0901717	0.422884	0.0163281	0.0131556
0	1	0.283745	0.630517	0.0148542	0.00674409	0.0276613	0.354996	0.124377	0.491617	0.00917418	0.00877767
0	1	0.0992481	0.0707022	0.00350652	0.00948901	0.127852	0.0503239	0.0079829	0.0386018	0.0148128	0.034217
0	1	0.125338	0.0289975	0.0379962	0.00520933	0.0369883	0.096117	0.0391079	0.0605973	0.0190145	0.00739971
0	1	0.161164	0.0581804	0.0260621	0.00680089	0.0409608	0.132149	0.0185718	0.110623	0.0156251	0.0156019
0	1	0.157006	0.0182081	0.026048	0.00857093	0.16756	0.0557429	0.00787409	0.0357456	0.0140682	0.0150555
0	1	0.0543287	0.00924411	0.0594475	0.00585848	0.0500159	0.0333649	0.00862396	0.0126263	0.0222322	0.0103241
0	1	0.0470006	0.0169287	0.0124299	0.00278897	0.054617	0.0200874	0.00930131	0.0198775	0.0207169	0.00777974
0	1	0.00773793	0.00515603	0.0198741	0.00274493	0.0218564	0.00636047	0.00260051	0.0080331	0.0182961	0.00470294
0	1	0.111406	0.193331	0.00475661	0.0495901	0.11623	0.0546831	0.0337057	0.0493713	0.0136154	0.0286683
0	1	0.186683	0.334881	0.0113072	0.00907517	0.0348984	0.309689	0.225518	0.352849	0.00842963	0.0196888
0	1	0.220325	0.139813	0.00767873	0.0128391	0.0312563	0.281189	0.264444	0.232087	0.0220189	0.0135984
0	1	0.196711	0.086236	0.010293	0.0145434	0.17556	0.0942679	0.0366086	0.078116	0.0242645	0.0151177
0	1	0.0154758	0.00626123	0.0390435	0.0180495	0.0162018	0.0306034	0.0123253	0.0214412	0.0373106	0.138963
0	1	0.153796	0.040436	0.0148542	0.00399915	0.0268013	0.176666	0.0296961	0.11968	0.00518578	0.00561796
0	1	0.168198	0.00483787	0.0548643	0.00841909	0.0386714	0.1024	0.00719676	0.0390123	0.0100494	0.0208879
0	1	0.171438	0.0591823	0.0168513	0.00427968	0.201521	0.060332	0.00851516	0.0248615	0.027418	0.0185068
0	1	0.0338876	0.00355839	0.0283206	0.00520933	0.0318956	0.0150281	0.00544155	0.0156623	0.0336411	0.00739074
0	1	0.0242257	0.0385436	0.0103412	0.0172068	0.0480195	0.0129264	0.013618	0.0332302	0.0315917	0.00982094
0	1	0.0111024	0.00199116	0.0267457	0.00339406	0.0109043	0.00840214	0.00135466	0.0172927	0.0306618	0.00874998
0	1	0.0144668	0.00597347	0.0233205	0.0086034	0.019918	0.0164509	0.00723303	0.011864	0.0177916	0.0975502
0	1	0.0899555	0.387824	0.00650988	0.00942623	0.00896126	0.175639	0.0950214	0.25993	0.0128447	0.0146046
0	1	0.151018	0.179669	0.0125572	0.0260026	0.124714	0.0636706	0.0277589	0.0676917	0.0181528	0.0150756
0	1	0.153101	0.156108	0.0113477	0.0128391	0.04932	0.0981445	0.0852273	0.161647	0.0138288	0.0117687
0	1	0.098698	0.163559	0.00901006	0.00577038	0.0289398	0.066976	0.018385	0.138924	0.00938752	0.0213211
0	1	0.230702	0.156783	0.0120056	0.0262011	0.0506435	0.256636	0.377669	0.219006	0.0348374	0.0109513
0	1	0.255625	0.428391	0.00759824	0.0193026	0.103693	0.098107	0.0454181	0.120336	0.0207431	0.0147882
0	1	0.157924	0.0574202	0.00527609	0.0165913	0.0398387	0.0759485	0.0215935	0.0768127	0.0056789	0.00868672
0	1	0.292526	0.272447	0.00625013	0.0213103	0.0639474	0.423685	0.328114	0.380004	0.0566961	0.016206
0	1	0.152446	0.141617	0.0143511	0.0159862	0.0339569	0.223409	0.12902	0.241599	0.0182961	0.0356222
0	1	0.18835	0.00882018	0.0359437	0.00581442	0.0426917	0.0814342	0.00755356	0.025065	0.0262087	0.00936621
0	1	0.137338	0.0279794	0.00838503	0.0113483	0.0777754	0.0770528	0.0704178	0.07543	0.0527697	0.007362
0	1	0.20472	0.351687	0.00939137	0.0159526	0.0217924	0.329903	0.427285	0.397616	0.0258015	0.0124036
0	1	0.00605712	0.00782076	0.0440431	0.00706866	0.0158419	0.00868489	0.00477497	0.0156753	0.0233254	0.0105982
0	1	0.0817556	0.0128025	0.0399524	0.00488477	0.0312849	0.0409704	0.00463252	0.0214412	0.0260497	0.0116012
0	1	0.0225448	0.00071168	0.0461379	0.00185932	0.0182908	0.0118274	0.00466878	0.00613723	0.0304877	0.00282056
0	1	0.238566	0.558285	0.0065505	0.00427968	0.0418535	0.232285	0.151208	0.36888	0.00787107	0.00944527
0	1	0.00302715	0.00469399	0.00838503	0.00553391	0.0160493	0.00840214	0.0065557	0.0203597	0.0414089	0.00947562
0	1	0.0576944	0.0520921	0.0125572	0.00892796	0.121577	0.0389202	0.00659197	0.0637989	0.0115951	0.0136421
0	1	0.178153	0.242926	0.0106157	0.0113043	0.0251189	0.226133	0.0811412	0.395217	0.00962701	0.0118424
0	1	0.388672	0.605414	0.00749745	0.01003	0.0686221	0.261202	0.113293	0.441662	0.00593034	0.00906595
0	1	0.383923	0.759767	0.0070943	0.0289857	0.0956953	0.371644	0.622734	0.527564	0.0158229	0.0083506
0	1	0.19969	0.177771	0.00955387	0.0136458	0.0252687	0.303147	0.372927	0.296502	0.017017	0.016094
0	1	0.0948585	0.0406677	0.0160512	0.0137067	0.0937991	0.0263735	0.0110794	0.0380025	0.0271786	0.00946354
0	1	0.0615718	0.0112462	0.0142699	0.0101277	0.139315	0.0326561	0.0117409	0.0153236	0.0163281	0.0129701
0	1	0.126511	0.0180071	0.017395	0.0113043	0.0776697	0.043848	0.0183124	0.0314337	0.0274507	0.00676852
0	1	0.185756	0.20519	0.00834439	0.00488477	0.140104	0.0738787	0.0125792	0.10844	0.00665421	0.0133299
0	1	0.11557	0.238896	0.0132473	0.0217229	0.112607	0.0264966	0.0174298	0.103994	0.00771771	0.0155245
0	1	0.275011	0.626658	0.00630204	0.0425509	0.182543	0.103604	0.308501	0.291523	0.0169371	0.0106511
0	1	0.361259	0.315266	0.00659112	0.065446	0.0829864	0.260327	0.37957	0.294449	0.0486662	0.00599009
0	1	0.134819	0.128153	0.00834439	0.0180043	0.17731	0.0684996	0.0302202	0.0618563	0.0346241	0.00864492
0	1	0.314051	0.605464	0.00871393	0.0100496	0.0349911	0.429228	0.385881	0.520764	0.0277149	0.0120792
0	1	0.149778	0.178976	0.00775997	0.00762969	0.132302	0.0626346	0.00395518	0.0562513	0.0174154	0.0113327
0	1	0.327045	0.365073	0.0101789	0.0126135	0.139786	0.141082	0.20019	0.139589	0.0384183	0.00896985
0	1	0.00840969	0.00270283	0.00471599	0.0178119	0.010649	0.0168754	0.00131839	0.0103003	0.0224978	0.0681377
0	1	0.245892	0.209719	0.0172325	0.00957826	0.0167113	0.35934	0.165314	0.340757	0.00420174	0.0129839
0	1	0.144312	0.0738222	0.0111448	0.0518977	0.140279	0.0565199	0.0477516	0.0817795	0.0292261	0.0172243
0	1	0.291848	0.559895	0.00912337	0.00520933	0.0812264	0.185012	0.119547	0.411726	0.00840349	0.00738177
0	1	0.138957	0.480492	0.00771935	0.00939337	0.039165	0.240169	0.322378	0.522291	0.00905733	0.0170225
0	1	0.110916	0.0494989	0.0141093	0.00520933	0.190317	0.0446358	0.00858769	0.0302169	0.0163281	0.0169331
0	1	0.127377	0.0775494	0.00771935	0.0105068	0.089343	0.0617559	0.0159121	0.0971327	0.00894449	0.0308464
0	1	0.105197	0.19309	0.00399092	0.0454009	0.138528	0.0309076	0.0462082	0.0697081	0.0232463	0.00841307
0	1	0.0558547	0.0227583	0.0133307	0.00646357	0.0968541	0.020368	0.01853	0.036706	0.0108767	0.0147509
0	1	0.151425	0.162557	0.00600671	0.0266624	0.0901179	0.0425994	0.0584897	0.0636589	0.0251145	0.0125177
0	1	0.194981	0.253323	0.0121548	0.0178287	0.155772	0.0710333	0.101177	0.0740065	0.0281887	0.0207049
0	1	0.232523	0.427722	0.00747089	0.00985761	0.182198	0.0960756	0.12112	0.136717	0.0373368	0.00531019
0	1	0.157206	0.22541	0.0173545	0.00674409	0.0352522	0.260022	0.0521119	0.256941	0.00864296	0.00804862
0	1	0.208015	0.115682	0.00955387	0.00985761	0.148587	0.109212	0.048036	0.122129	0.0103716	0.00626036
0	1	0.217724	0.304847	0.012476	0.0148163	0.0301602	0.303291	0.423369	0.4156	0.0200247	0.0153144
0	1	0.125837	0.0398232	0.00650988	0.00641951	0.098992	0.0434549	0.00794664	0.0520294	0.0212623	0.0111465
0	1	0.215159	0.146925	0.00951323	0.00734917	0.0192037	0.26734	0.115861	0.208205	0.00989263	0.0119766
0	1	0.189504	0.107947	0.00842556	0.0368247	0.070423	0.0954725	0.0258521	0.103624	0.0265189	0.0106403
0	1	0.139655	0.0938645	0.0101789	0.00803831	0.0279187	0.19846	0.0964797	0.164148	0.0170464	0.0187737
0	1	0.118054	0.321757	0.00417219	0.00460424	0.155662	0.056293	0.0152186	0.0988857	0.00741946	0.0196112
0	1	0.133386	0.0193437	0.00659112	0.0149788	0.0242016	0.0788607	0.0190623	0.0535343	0.0271786	0.00411127
0	1	0.156075	0.378473	0.0107633	0.00585848	0.018201	0.331545	0.375694	0.438589	0.0272464	0.0120185
0	1	0.0373442	0.00401957	0.0367381	0.00609495	0.0101385	0.0219197	0.00128213	0.0145416	0.0429117	0.00990805
0	1	0.0343218	0.0302913	0.00538166	0.048549	0.0653616	0.0129958	0.026513	0.00725128	0.0143894	0.0166227
0	1	0.332051	0.121527	0.0161044	0.00153475	0.0390546	0.256017	0.0648747	0.201321	0.0158229	0.00823583
0	1	0.13376	0.267372	0.00892881	0.0169327	0.0262917	0.313319	0.334643	0.365011	0.017262	0.00969366
0	1	0.265969	0.053837	0.0178982	0.0107444	0.0530096	0.279149	0.0709352	0.127984	0.00864296	0.0173175
0	1	0.26296	0.0534812	0.0181334	0.00944497	0.0529543	0.278648	0.0695213	0.127455	0.00938752	0.0169563
0	1	0.217195	0.559624	0.0101383	0.00981358	0.0326885	0.296779	0.465647	0.55576	0.011197	0.0133172
0	1	0.257894	0.634665	0.0126385	0.0435897	0.34802	0.122404	0.126382	0.240265	0.00837732	0.0100809
0	1	0.331317	1.07088	0.0159339	0.00976953	0.242091	0.125239	0.0215848	0.270783	0.00844509	0.0235704
0	1	0.255692	1.21841	0.0070943	0.0103242	0.339138	0.102018	0.0494914	0.281543	0.00785027	0.0247283
0	1	0.247588	1.15489	0.00588483	0.0103746	0.318358	0.0977616	0.0451617	0.263514	0.0066749	0.0223136
0	1	0.136905	0.192591	0.0222706	0.00287418	0.029208	0.178261	0.119492	0.203624	0.0181666	0.00969416
0	1	0.105276	0.0317223	0.00959448	0.00472223	0.11837	0.0585231	0.0241638	0.0355821	0.0365247	0.010979
0	1	0.27938	0.281647	0.0065505	0.00791208	0.0265512	0.348506	0.296768	0.266177	0.0208455	0.00929181
0	1	0.184683	0.320908	0.0119322	0.0116404	0.15134	0.101824	0.0503397	0.145456	0.0282272	0.00642919
0	1	0.0620039	0.197792	0.0188234	0.00795427	0.0156464	0.111908	0.130535	0.1808	0.0123334	0.0112456
0	1	0.204012	0.0965449	0.0185178	0.00434324	0.154026	0.081357	0.0128452	0.061156	0.0222322	0.0152741
0	1	0.219261	0.128449	0.0149222	0.00488477	0.165988	0.0877861	0.0132202	0.0705891	0.0242003	0.0182206
0	1	0.119786	0.0556162	0.00892881	0.0124356	0.164943	0.0420418	0.0225485	0.0405157	0.0131103	0.00906892
0	1	0.0195177	0.00469399	0.00881472	0.00516529	0.0276981	0.00685051	0.00470505	0.0195257	0.0286677	0.00634747
0	1	0.190253	0.717127	0.0100977	0.00520933	0.238823	0.0780785	0.0109567	0.172764	0.00792456	0.00917403
0	1	0.277575	0.199443	0.00713493	0.00791022	0.0802633	0.252963	0.123669	0.200392	0.0158992	0.0077127
0	1	0.0859111	0.0386799	0.00972436	0.0119534	0.0507174	0.0576811	0.0130522	0.0229657	0.00938752	0.0781645
0	1	0.181207	0.114927	0.00780061	0.00988602	0.162516	0.0670739	0.022718	0.0937585	0.0100907	0.00847563
0	1	0.199734	0.146144	0.00534104	0.0125585	0.0445773	0.192205	0.0898921	0.170261	0.0126053	0.0127226
0	1	0.251698	0.163836	0.00878271	0.0287412	0.0996151	0.129524	0.199261	0.137023	0.04377	0.00975029
0	1	0.194811	0.299936	0.010057	0.00847008	0.0140314	0.309163	0.182092	0.409595	0.00691437	0.0114794
0	1	0.168092	0.297147	0.00830376	0.00674409	0.0101139	0.304706	0.253027	0.296137	0.0162472	0.00661418
0	1	0.0945473	0.0292567	0.00876647	0.0184187	0.0979154	0.032293	0.00723303	0.0221838	0.0432375	0.0149221
0	1	0.143575	0.0956425	0.00296273	0.00577038	0.133754	0.0526911	0.00530985	0.0493517	0.0220962	0.0177378
0	1	0.110151	0.0987525	0.00892881	0.0477993	0.089291	0.0406838	0.0665738	0.0455013	0.0168331	0.0104125
0	1	0.159868	0.499733	0.00479724	0.0467878	0.268454	0.0584964	0.0946029	0.13853	0.0101321	0.0186698
0	1	0.0743585	0.00341451	0.0653675	0.00581442	0.0422848	0.0324726	0.00399145	0.013263	0.0229768	0.00677152
0	1	0.167493	0.465886	0.00650988	0.0171005	0.0137225	0.403222	0.291765	0.520984	0.0125648	0.0175806
0	1	0.434003	0.0165699	0.0784912	0.00363054	0.0709304	0.23989	0.0111882	0.0617646	0.0254499	0.0154284
0	1	0.24966	0.151639	0.00650988	0.0169632	0.0589439	0.173588	0.0264042	0.183034	0.00470684	0.0188076
0	1	0.291986	0.0816446	0.0327931	0.0107432	0.0778578	0.15816	0.044776	0.145162	0.0224978	0.014005
0	1	0.194661	0.332962	0.00421282	0.0561366	0.11466	0.120261	0.0967051	0.177096	0.0161587	0.00733676
0	1	0.274528	0.116918	0.0197328	0.00686611	0.0392298	0.26361	0.0739076	0.224184	0.00593034	0.0143922
0	1	0.248418	0.02633	0.0156741	0.00613899	0.0485292	0.148054	0.013825	0.0545829	0.00728642	0.00667242
0	1	0.1233	0.141709	0.0107227	0.00916444	0.138626	0.0585978	0.0185288	0.0724743	0.0154676	0.00647431
0	1	0.213477	0.0456605	0.00596608	0.00827884	0.0326596	0.139629	0.0252308	0.114903	0.00989263	0.0127196
0	1	0.300719	0.0600492	0.01552	0.00953944	0.0406085	0.34072	0.0673624	0.185478	0.026717	0.0143769
0	1	0.182992	0.0180643	0.0304149	0.00732077	0.0351397	0.131564	0.00926502	0.0751286	0.0086604	0.00916205
0	1	0.109017	0.00473039	0.0631478	0.00953305	0.0479456	0.047694	0.00866025	0.0183529	0.0207845	0.00820095
0	1	0.0942399	0.011523	0.0141886	0.00367459	0.0833493	0.0253836	0.00719676	0.0156948	0.027702	0.00340109
0	1	0.159971	0.328707	0.00838503	0.0113043	0.0183945	0.262805	0.240204	0.414993	0.0113817	0.00822086
0	1	0.26488	0.197158	0.0160232	0.00814437	0.249599	0.102746	0.016353	0.0648835	0.0130548	0.0347953
0	1	0.00975603	0.00782076	0.0440627	0.00460424	0.0312291	0.0204754	0.00260051	0.013799	0.0198972	0.0133291
0	1	0.194972	0.153718	0.00116884	0.0155335	0.0348743	0.314367	0.249457	0.2757	0.0182831	0.0155501
0	1	0.308838	0.0793945	0.0328338	0.00799427	0.0740267	0.189804	0.0527237	0.112111	0.0168276	0.0150822
0	1	0.33183	0.445878	0.0136935	0.0140556	0.0519906	0.383784	0.281868	0.547933	0.00861681	0.014608
0	1	0.257901	0.0853474	0.0186506	0.00395511	0.0611828	0.234087	0.0362423	0.178214	0.0148868	0.00843579
0	1	0.282053	0.306442	0.0070943	0.0273708	0.0711428	0.250938	0.305733	0.335392	0.0296223	0.0123917
0	1	0.137279	0.190089	0.0101789	0.00602102	0.0742239	0.0517524	0.00648316	0.0561716	0.00840349	0.016141
0	1	0.225542	0.226299	0.0107227	0.0105131	0.0556587	0.198178	0.075141	0.311479	0.0076056	0.00858548
0	1	0.227925	0.867166	0.0120134	0.00795427	0.0433842	0.264894	0.104014	0.628932	0.00989263	0.0128277
0	1	0.0193187	0.0102477	0.00600671	0.0100941	0.0404024	0.00734236	0.00587836	0.0209064	0.0176825	0.00272147
0	1	0.258576	0.247767	0.00775997	0.0159085	0.0566128	0.251333	0.330661	0.290813	0.0271487	0.00959206
0	1	0.0289365	0.00670492	0.021442	0.00213984	0.0156425	0.00981519	0.00331412	0.00727083	0.0263893	0.0165712
0	1	0.170311	0.199338	0.00771935	0.00767375	0.168688	0.0597813	0.00986983	0.0977626	0.0143338	0.0105126
0	1	0.0757972	0.0157854	0.00413157	0.0171303	0.0531892	0.0352799	0.0105471	0.0249951	0.0253216	0.00802567
0	1	0.0131233	0.00469399	0.0449275	0.00492881	0.0102646	0.00815621	0.00149646	0.00980303	0.0353991	0.0157384
0	1	0.172583	0.119031	0.0125572	0.00470754	0.0324576	0.179474	0.0650891	0.158411	0.00813788	0.00689927
0	1	0.397628	0.283596	0.00989683	0.0270204	0.0868164	0.327225	0.396616	0.27589	0.0312784	0.00674437
0	1	0.104495	0.0377079	0.01552	0.00846372	0.139365	0.0322445	0.0292291	0.0197369	0.0548358	0.0083566
0	1	0.164334	0.0959226	0.0137261	0.0030695	0.0342118	0.195644	0.0090177	0.119352	0.0177019	0.00528482
0	1	0.179953	0.543668	0.0154793	0.0143738	0.0102422	0.438572	0.448838	0.497595	0.0290574	0.0242232
0	1	0.0583057	0.00810851	0.0183553	0.0030695	0.0760254	0.0240393	0.00395518	0.0141508	0.0313333	0.00338403
0	1	0.0592164	0.0075407	0.0425499	0.00371864	0.0359367	0.0350528	0.00455997	0.0111017	0.0333717	0.0293688
0	1	0.258832	0.614461	0.0072568	0.0414978	0.259156	0.101463	0.108072	0.3039	0.0138288	0.00897809
0	1	0.247298	0.0290195	0.0510636	0.00406194	0.0404024	0.135466	0.00666451	0.0728	0.0229768	0.00803763
0	1	0.00504807	0.00739683	0.0143104	0.00274493	0.0247599	0.00900132	0.00719676	0.00611765	0.0282785	0.0067061
0	1	0.179426	0.0847997	0.00663177	0.0356922	0.0827826	0.0760638	0.0377268	0.0749756	0.0293175	0.00829827
0	1	0.221708	0.0509223	0.0689146	0.00581442	0.0663717	0.115015	0.0439353	0.113304	0.0239608	0.013877
0	1	0.093028	0.0394135	0.0246518	0.00674409	0.057817	0.080325	0.0260385	0.0439904	0.0212744	0.0163437
0	1	0.239881	0.178467	0.0107633	0.0070246	0.0268029	0.236539	0.160757	0.316192	0.012886	0.00676552
0	1	0.198008	0.145833	0.0115912	0.00615696	0.0376092	0.224212	0.0352408	0.20546	0.00660088	0.01023
0	1	0.325466	0.195161	0.00592545	0.00520933	0.0898479	0.180756	0.0244029	0.208671	0.0118868	0.00770072
0	1	0.00807523	0.00127948	0.016145	0.00399915	0.0127867	0.00529028	0.0065557	0.0110821	0.0326658	0.00717086
0	1	0.137613	0.021191	0.0142375	0.00795427	0.0509231	0.100213	0.00809987	0.0477684	0.0118041	0.0121748
0	1	0.300748	0.201891	0.00739466	0.00799831	0.0709054	0.212933	0.0823323	0.245513	0.0212482	0.0096108
0	1	0.0730143	0.0546168	0.0107633	0.0159485	0.0923182	0.0240393	0.0403681	0.0811698	0.00989263	0.0184898
0	1	0.130554	0.704349	0.00551145	0.0213285	0.0154887	0.261078	0.229575	0.480259	0.00569086	0.0204888
0	1	0.191151	0.198356	0.0101383	0.0130755	0.261853	0.078756	0.00904873	0.0482377	0.0140944	0.0234206
0	1	0.407654	0.690009	0.00713493	0.0344427	0.213772	0.241064	0.172853	0.340548	0.00840349	0.0116809
0	1	0.0913735	0.0149376	0.0422812	0.0103306	0.0638301	0.038889	0.00399145	0.0279105	0.0365661	0.0136421
0	1	0.17796	0.0339935	0.0147808	0.00670004	0.0470927	0.121258	0.00869649	0.108202	0.0165413	0.0064862
0	1	0.0336501	0.026309	0.0337416	0.00432373	0.0741648	0.0211283	0.00602345	0.0303776	0.0222322	0.0104645
0	1	0.18539	0.126815	0.0147324	0.0045602	0.0363263	0.211589	0.124736	0.231629	0.0150784	0.0140909
0	1	0.281564	0.0303001	0.024392	0.0202763	0.105616	0.107781	0.0236589	0.0588328	0.0272994	0.0139428
0	1	0.223287	0.179536	0.0107766	0.0291384	0.0442851	0.347019	0.367706	0.36105	0.0242265	0.00942459
0	1	0.237208	0.10609	0.0122001	0.0157825	0.0502237	0.291994	0.214594	0.26306	0.0140944	0.0178173
0	1	0.16356	0.041822	0.0288644	0.00944497	0.0272956	0.175479	0.0270842	0.126762	0.0160363	0.013779
0	1	0.132568	0.179795	0.0108039	0.0195832	0.142909	0.0544372	0.0302813	0.0967097	0.0126053	0.00728866
0	1	0.227585	0.209892	0.00296273	0.00935051	0.0364038	0.335749	0.301559	0.535466	0.0226707	0.010078
0	1	0.265403	0.127236	0.0154337	0.0108724	0.0422923	0.312333	0.214416	0.28365	0.0116212	0.0134661
0	1	0.181561	0.12486	0.0145199	0.00957713	0.305395	0.0828199	0.0126154	0.0765588	0.0229768	0.0172013
0	1	0.0562977	0.15066	0.01552	0.0123079	0.130725	0.0331762	0.0084426	0.0535735	0.00914808	0.0407389
0	1	0.201367	0.152908	0.00979738	0.00674409	0.043598	0.194164	0.0631129	0.340603	0.0116506	0.00657932
0	1	0.555705	1.16573	0.0101789	0.026995	0.183911	0.282823	0.54435	0.543276	0.00840349	0.00876654
0	1	0.141924	0.0106675	0.0227767	0.0120086	0.0446301	0.0915961	0.0108518	0.0472571	0.0193716	0.0129442
0	1	0.0151442	0.00469399	0.0249534	0.00613899	0.0116142	0.0082948	0.0065557	0.0156557	0.0310523	0.00738676
0	1	0.134927	0.478309	0.00775997	0.068817	0.0210195	0.340506	0.700392	0.694415	0.0601234	0.0128679
0	1	0.173254	0.0395474	0.00659112	0.0194475	0.093187	0.0835544	0.13261	0.0499316	0.0671038	0.00688659
0	1	0.22992	0.214085	0.0148382	0.0157865	0.0542124	0.189222	0.214896	0.263613	0.00616981	0.0170698
0	1	0.348938	0.0535661	0.0426463	0.00767375	0.0604476	0.226909	0.00858769	0.0996138	0.0227373	0.00922326
0	1	0.0770435	0.0452288	0.00306013	0.00734917	0.0830608	0.0387165	0.00994237	0.0317415	0.0267171	0.0124136
0	1	0.0695985	0.0125225	0.0133371	0.00739322	0.0418302	0.0363585	0.00668101	0.0358168	0.00345718	0.015692
0	1	0.18943	0.103528	0.00891013	0.0192838	0.0512049	0.199555	0.307549	0.195534	0.0377895	0.00699437
0	1	0.218977	0.197955	0.00786076	0.0269355	0.0576611	0.196596	0.54989	0.29017	0.0485995	0.0134603
0	1	0.0838981	0.0123709	0.0323306	0.00976953	0.0836607	0.0427011	0.00783783	0.0246498	0.0259614	0.0109293
0	1	0.19382	0.239824	0.00721619	0.0159526	0.0503393	0.196767	0.35663	0.279784	0.0309014	0.00792957
0	1	0.187597	0.243106	0.00838503	0.014692	0.0455036	0.194081	0.34823	0.269192	0.027314	0.00792957
0	1	0.169911	0.0372719	0.0227361	0.00395511	0.053877	0.0978195	0.00794664	0.0443481	0.0133498	0.0105363
0	1	0.226264	0.386124	0.00713493	0.0134221	0.0209927	0.420359	0.428229	0.460098	0.0202642	0.0174159
0	1	0.324228	0.157029	0.0113072	0.00734917	0.0482325	0.330774	0.280361	0.335643	0.0256567	0.0115695
0	1	0.189497	0.282008	0.00713493	0.0148837	0.0509051	0.249289	0.330505	0.351136	0.0159869	0.00760164
0	1	0.0196831	0.0120908	0.022858	0.00520933	0.0393932	0.00638991	0.00527358	0.0285003	0.0335878	0.00887074
0	1	0.090658	0.0822542	0.0102195	0.0162435	0.0889526	0.0393543	0.0538406	0.0632306	0.00914808	0.00437499
0	1	0.102368	0.00870157	0.0662926	0.00492881	0.0599555	0.0414876	0.00598717	0.027891	0.0133498	0.0157167
0	1	0.0902161	0.0405323	0.0184163	0.00650458	0.178587	0.031941	0.0119018	0.047788	0.0132934	0.00853836
0	1	0.0807522	0.0265967	0.00959448	0.00548986	0.0826873	0.0352693	0.00851516	0.0463223	0.0126053	0.00551436
0	1	0.275874	0.16945	0.00892881	0.00581442	0.110861	0.18747	0.116284	0.198676	0.0116833	0.0200229
0	1	0.345677	0.320651	0.00717555	0.0326911	0.107667	0.171863	0.230254	0.17772	0.0216872	0.0167197
0	1	0.24436	0.19983	0.00475661	0.00706866	0.161883	0.137631	0.0754901	0.131566	0.00694053	0.0100531
0	1	0.216666	0.283025	0.00834439	0.0253008	0.17465	0.0701902	0.0321216	0.0858705	0.0110648	0.0229737
0	1	0.225553	0.329602	0.0139453	0.0119975	0.0321464	0.214792	0.0873022	0.443936	0.0160624	0.0125274
0	1	0.247985	0.129927	0.0101586	0.015315	0.0996034	0.141209	0.183827	0.106806	0.0271786	0.0162664
0	1	0.241553	0.282353	0.0111251	0.00834515	0.0230289	0.388655	0.224368	0.366737	0.0066749	0.0102923
0	1	0.190653	0.206999	0.00950517	0.0103746	0.0444675	0.238499	0.228982	0.228469	0.0133498	0.0116606
0	1	0.244886	0.835328	0.0152765	0.018461	0.025465	0.463647	0.577643	0.728786	0.0176462	0.0122145
0	1	0.181799	0.260512	0.00943198	0.0220035	0.0150828	0.387632	0.423179	0.421013	0.0250983	0.0182965
0	1	0.164758	0.164928	0.00659112	0.00916444	0.197451	0.091515	0.0302383	0.0999855	0.00893475	0.00983273
0	1	0.167388	0.0211845	0.0253253	0.00823477	0.0368478	0.128404	0.0104548	0.0551746	0.00914808	0.0287914
0	1	0.139707	0.163633	0.0072568	0.0125144	0.123856	0.0627944	0.0207905	0.0868395	0.0140944	0.0102924
0	1	0.180532	0.124279	0.00354714	0.0224161	0.0513066	0.162703	0.184865	0.266657	0.0227373	0.00615827
0	1	0.196898	0.756633	0.0065841	0.0162603	0.299675	0.0858351	0.0336893	0.169235	0.0129862	0.0194314
0	1	0.0746962	0.00668515	0.0447659	0.0106592	0.044108	0.0325892	0.00986983	0.0187635	0.0413103	0.0183513
0	1	0.0810951	0.0289273	0.0154793	0.00484072	0.109463	0.0488924	0.00979726	0.0317415	0.0158262	0.0153947
0	1	0.272997	0.556671	0.00642865	0.0113483	0.0191603	0.427053	0.517068	0.685938	0.0158229	0.0158068
0	1	0.155121	0.062689	0.0267703	0.00492881	0.0504446	0.0923106	0.0214624	0.09327	0.0188011	0.0115616
0	1	0.0495697	0.0719463	0.00421282	0.0379561	0.110515	0.0212132	0.0238399	0.0238489	0.019888	0.00635645
0	1	0.248011	0.423523	0.0094726	0.00948901	0.0269547	0.460258	0.35394	0.532416	0.0207169	0.0150659
0	1	0.168328	0.00455012	0.0816247	0.00686812	0.0447834	0.075784	0.0123199	0.026233	0.0371674	0.0146317
0	1	0.0297493	0.00867629	0.0228769	0.00213984	0.0156425	0.00981519	0.00331412	0.00727083	0.0258242	0.017606
0	1	0.257564	0.173145	0.00813335	0.0294848	0.0386205	0.285324	0.246102	0.336254	0.0252105	0.00929181
0	1	0.173282	0.00725294	0.0324118	0.00730512	0.125841	0.0693402	0.00571876	0.0270207	0.0246792	0.00772069
0	1	0.154186	0.291722	0.00955387	0.0217594	0.126734	0.0794814	0.0725737	0.0785148	0.0108767	0.00958308
0	1	0.294034	0.156928	0.0114696	0.00363054	0.0387014	0.254394	0.0683697	0.211817	0.0169448	0.0104342
0	1	0.148918	0.153765	0.00965933	0.00553391	0.0268434	0.207693	0.0990119	0.197543	0.0066749	0.0131039
0	1	0.144711	0.125127	0.0149356	0.00460424	0.0219601	0.135387	0.0106765	0.148578	0.00888244	0.00544276
0	1	0.0320766	0.00469399	0.00959448	0.012234	0.0417524	0.00900132	0.0110095	0.0137598	0.0311669	0.00674998
0	1	0.252316	0.0735004	0.0117509	0.047397	0.0786938	0.203123	0.236423	0.114651	0.0457599	0.00761931
0	1	0.151926	0.136244	0.00343351	0.0190886	0.0259908	0.146151	0.181119	0.155951	0.0170361	0.0100458
0	1	0.0659425	0.0173527	0.0203171	0.0066044	0.0674266	0.0212997	0.0052373	0.0321194	0.0382673	0.0105183
0	1	0.172237	0.729156	0.01289	0.0367459	0.0122025	0.361233	0.634929	0.798784	0.0239608	0.029192
0	1	0.213602	0.144117	0.00713493	0.00367459	0.0850803	0.156599	0.018813	0.159521	0.00840349	0.00896985
0	1	0.200182	0.0710821	0.0150978	0.00375206	0.0465008	0.199117	0.0119381	0.136716	0.0123658	0.0230814
0	1	0.320989	0.56912	0.00616896	0.00427968	0.0825461	0.182214	0.11826	0.375717	0.00616981	0.00948999
0	1	0.0776363	0.323636	0.0968284	0.00181527	0.0389054	0.0956279	0.00128213	0.0168089	0.0209826	0.00823284
0	1	0.181441	0.248755	0.00596608	0.0110531	0.0236153	0.299749	0.350266	0.38416	0.014839	0.0109534
0	1	0.0928008	0.0536438	0.0198523	0.00367459	0.0200217	0.0933177	0.0161029	0.0567669	0.00741946	0.0050219
0	1	0.00807523	0.00540567	0.00788178	0.0660759	0.00524874	0.00448504	0.0334477	0.00574632	0.0304535	0.00793557
0	1	0.310976	0.063866	0.0153981	0.00883988	0.0783218	0.212651	0.0236924	0.133572	0.00616981	0.0136044
0	1	0.235474	0.0879633	0.0383032	0.014949	0.0615185	0.187755	0.0430005	0.186546	0.00792456	0.0122246
0	1	0.163028	0.165467	0.0149356	0.0109797	0.161162	0.0569211	0.0137524	0.0824201	0.0192801	0.00677451
0	1	0.28916	0.357178	0.0131823	0.0326798	0.0794807	0.292594	0.305074	0.405237	0.00420174	0.0122145
0	1	0.182615	0.0907574	0.00834439	0.0239104	0.0967192	0.0967641	0.362503	0.0708678	0.0762289	0.00460384
0	1	0.136355	0.0618621	0.0151715	0.0245155	0.140011	0.0613044	0.0255131	0.0321324	0.0365922	0.0363695
0	1	0.0131233	0.00554954	0.00179389	0.00395511	0.030926	0.00709643	0.0052373	0.0112619	0.0243708	0.00480202
0	1	0.172298	0.245905	0.00471599	0.0103166	0.0217281	0.235972	0.281511	0.282141	0.0170275	0.0137779
0	1	0.0900788	0.00995579	0.00869347	0.00278189	0.031772	0.0682547	0.00491776	0.0388836	0.0078984	0.00583631
0	1	0.238622	0.257496	0.0102195	0.0159085	0.0487621	0.326059	0.326574	0.431958	0.0178204	0.0117814
0	1	0.28925	0.253687	0.00925349	0.0173992	0.0466929	0.307073	0.238571	0.29445	0.02091	0.00929738
0	1	0.211847	0.36566	0.00939137	0.0100941	0.0476852	0.233314	0.10355	0.34058	0.00698598	0.0182478
0	1	0.224233	0.248837	0.00866705	0.0214425	0.0288352	0.322599	0.379726	0.349653	0.0200247	0.0153451
0	1	0.0982181	0.0112353	0.0365434	0.00678813	0.0458118	0.0599582	0.00666451	0.0296664	0.0352902	0.0139364
0	1	0.208629	0.186466	0.0113884	0.00888393	0.0378578	0.299646	0.11019	0.281402	0.0143338	0.00855237
0	1	0.154727	0.352149	0.0106415	0.0100941	0.147555	0.0911771	0.0179774	0.118569	0.00321771	0.0183144
0	1	0.301697	0.484957	0.00810088	0.00696376	0.0403031	0.33169	0.361286	0.666473	0.0138549	0.0138724
0	1	0.342282	0.279776	0.00775997	0.0121119	0.226476	0.163441	0.120651	0.257211	0.0128447	0.0113272
0	1	0.211704	0.570707	0.0120134	0.00520933	0.0568308	0.218533	0.248701	0.56183	0.00556677	0.00975439
0	1	0.33308	0.683943	0.0143104	0.0086034	0.0620595	0.333066	0.264606	0.565608	0.0089086	0.0156947
0	1	0.332344	0.0462699	0.0235884	0.00395511	0.0443798	0.284155	0.046711	0.149151	0.0187511	0.00855777
0	1	0.120824	0.349266	0.0101789	0.00944497	0.169032	0.0489206	0.0171391	0.113191	0.00816404	0.00718957
0	1	0.3152	0.0821908	0.0125979	0.0129271	0.0838621	0.195923	0.0323729	0.180536	0.0123396	0.0119796
0	1	0.00605712	0.00949563	0.0126791	0.0144178	0.00998693	0.0036902	0.0126154	0.0233761	0.0407939	0.00489812
0	1	0.117426	0.147998	0.0101383	0.00765172	0.0376504	0.133985	0.0848525	0.168642	0.0102268	0.0233071
0	1	0.259267	0.257678	0.0107227	0.0305072	0.0387406	0.350957	0.30176	0.391859	0.0274442	0.0119822
0	1	0.171877	0.155534	0.0203578	0.00720782	0.162431	0.0860036	0.0304681	0.0772771	0.0186422	0.00741842
0	1	0.144761	0.0411082	0.0101383	0.00768334	0.0408329	0.0935851	0.0223385	0.0773729	0.00703846	0.00782069
0	1	0.138065	0.54416	0.0118103	0.023158	0.0108528	0.3268	0.545165	0.630842	0.0349676	0.0126061
0	1	0.181851	0.173239	0.0065505	0.00837859	0.210315	0.0966189	0.0321803	0.111415	0.00893475	0.0108772
0	1	0.14639	0.0167848	0.0094726	0.00473336	0.0258288	0.111422	0.00994237	0.0396203	0.0073781	0.0170198
0	1	0.216827	0.0118031	0.060164	0.00613899	0.0289398	0.110658	0.00465405	0.030046	0.0136154	0.00887685
0	1	0.0494127	0.0334335	0.00650988	0.0273009	0.0523901	0.0211819	0.0283655	0.0210306	0.02357	0.00907192
0	1	0.134406	0.0623551	0.0149356	0.00395511	0.0384162	0.106621	0.0216884	0.0723523	0.0103977	0.0122852
0	1	0.0869476	0.0470933	0.0205398	0.00395511	0.110322	0.0327839	0.00391755	0.0333165	0.0317058	0.0140452
0	1	0.0718903	0.255229	0.00846625	0.0205128	0.116487	0.0441921	0.0857342	0.0997326	0.0126053	0.0108233
0	1	0.104538	0.0361362	0.0130198	0.00670004	0.110709	0.0520595	0.0065557	0.0217929	0.0182961	0.0748136
0	1	0.0934972	0.0128025	0.0156012	0.00121018	0.0670448	0.0545308	0.00463252	0.0363542	0.00914808	0.00554204
0	1	0.236588	0.0850741	0.00896945	0.00762969	0.0413676	0.156522	0.0381971	0.139863	0.0133498	0.00489213
0	1	0.233573	0.565312	0.0112665	0.019133	0.0377842	0.306783	0.404903	0.491009	0.019304	0.0220764
0	1	0.346737	0.401141	0.00475661	0.00916444	0.0379496	0.328372	0.31163	0.536889	0.00765893	0.00864191
0	1	0.213059	0.476145	0.0106829	0.0136578	0.0618013	0.181758	0.0528209	0.275925	0.0106372	0.0059384
0	1	0.0948817	0.0341374	0.0142511	0.00832287	0.148463	0.0288978	0.00851516	0.0360609	0.0148128	0.00874698
0	1	0.0913943	0.0155096	0.0266793	0.00488477	0.0280586	0.0621596	0.00651943	0.0289591	0.0293731	0.00814138
0	1	0.224589	0.0358747	0.00900192	0.00426808	0.0390783	0.18453	0.0240629	0.096871	0.0215139	0.0116315
0	1	0.0256799	0.00725294	0.00966869	0.00213984	0.0500046	0.0146847	0.0164638	0.00918628	0.0178531	0.00249262
0	1	0.163973	0.153242	0.0308235	0.00246441	0.0342106	0.151229	0.0392979	0.122422	0.0112583	0.00770072
0	1	0.269069	0.33616	0.0160637	0.0150282	0.0760152	0.294938	0.231637	0.504949	0.0207431	0.0138031
0	1	0.21888	0.660242	0.00331987	0.00646357	0.115402	0.0963335	0.00970184	0.224692	0.0103716	0.0128603
0	1	0.203565	0.446508	0.0116368	0.00367459	0.0256852	0.318561	0.227537	0.427477	0.0140682	0.0130213
0	1	0.00370173	0.00611735	0.00838503	0.00878943	0.0101385	0.00900132	0.00260051	0.0107303	0.0101321	0.0798206
0	1	0.162067	0.283023	0.0142293	0.00335002	0.0213384	0.258729	0.172492	0.346745	0.0091361	0.0057404
0	1	0.0632289	0.00932406	0.00901006	0.0086034	0.0242016	0.0495106	0.0439921	0.0254328	0.0174275	0.0177717
0	1	0.170203	0.45115	0.00892881	0.00928209	0.0223733	0.234004	0.108604	0.303262	0.0121263	0.0115922
0	1	0.154153	0.397436	0.00884758	0.00715387	0.0373473	0.14711	0.0664882	0.357191	0.00864296	0.0285636
0	1	0.290745	0.0958787	0.0142699	0.0159966	0.0665511	0.271921	0.152066	0.230756	0.0139927	0.00897285
0	1	0.185636	0.171847	0.0118916	0.0122598	0.0232811	0.30259	0.349168	0.293002	0.0197044	0.0131467
0	1	0.00773793	0.00654126	0.0120865	0.0243458	0.0168219	0.00935458	0.00602345	0.0142095	0.0225864	0.00794455
0	1	0.184561	0.311233	0.00771935	0.00678813	0.0121274	0.297092	0.370738	0.41931	0.017312	0.00621812
0	1	0.268057	0.0567561	0.0299116	0.0104187	0.0572662	0.190689	0.0316039	0.125185	0.018627	0.0208564
0	1	0.124092	0.399334	0.00471599	0.0139651	0.0177552	0.344475	0.460738	0.472853	0.0311147	0.017464
0	1	0.237301	0.354681	0.0101789	0.0418671	0.023015	0.311032	0.443348	0.490316	0.0533469	0.011921
0	1	0.178324	0.112084	0.0150574	0.00520933	0.0410532	0.148741	0.0263826	0.207901	0.00741946	0.00480202
0	1	0.264112	0.171723	0.0101789	0.0246	0.03643	0.325206	0.368536	0.298949	0.0205757	0.0179469
0	1	0.0906485	0.120121	0.00721619	0.0072263	0.086971	0.0557868	0.0311917	0.0802527	0.0065508	0.00877468
0	1	0.260979	0.0323693	0.0335318	0.00399394	0.0589065	0.151205	0.00983083	0.0782884	0.00962701	0.0180915
0	1	0.184076	0.37692	0.00542229	0.00670004	0.0247188	0.309985	0.263025	0.360375	0.020238	0.0158155
0	1	0.130335	0.150885	0.00959448	0.0101549	0.173401	0.0584141	0.0126581	0.056875	0.0237968	0.0162338
0	1	0.135373	0.161681	0.00959448	0.0101381	0.178886	0.0586983	0.011793	0.0564765	0.0229768	0.0162338
0	1	0.171016	0.232516	0.0125979	0.014066	0.0246084	0.339211	0.252732	0.327356	0.0178118	0.0112009
0	1	0.109349	0.220618	0.0112259	0.00460424	0.0252704	0.139674	0.0386569	0.216385	0.0138288	0.00752049
0	1	0.124153	0.0138019	0.0606002	0.00274493	0.0298917	0.0642399	0.00568249	0.0209921	0.0212339	0.0184311
0	1	0.183492	0.184842	0.00600671	0.00181527	0.0180355	0.255574	0.0908446	0.180944	0.00444122	0.00435799
0	1	0.0918705	0.0145208	0.017724	0.00734917	0.0281307	0.0534036	0.0101039	0.0432194	0.0217533	0.00669765
0	1	0.0845618	0.0123007	0.0185639	0.00734917	0.0273096	0.0494422	0.0100149	0.040135	0.0217533	0.00643758
0	1	0.0911884	0.0836595	0.0100164	0.0030695	0.0125021	0.0706125	0.00128213	0.0466741	0.0178944	0.0104125
0	1	0.223749	0.40871	0.0156012	0.0366942	0.152455	0.128958	0.124749	0.167173	0.0183989	0.0111742
0	1	0.238229	0.27463	0.0140089	0.0110678	0.0737297	0.160554	0.0731888	0.224971	0.0116212	0.0138031
0	1	0.118137	0.188302	0.00955387	0.0526692	0.166009	0.0491463	0.0281687	0.0772819	0.0234819	0.0179307
0	1	0.163711	0.287554	0.0108039	0.0199141	0.125512	0.0974209	0.140339	0.0873429	0.0320987	0.0158652
0	1	0.419555	1.06451	0.0149761	0.0327055	0.134145	0.220206	0.313707	0.473299	0.0306357	0.0136236
0	1	0.190888	0.235271	0.00600671	0.0100348	0.0647296	0.162469	0.136655	0.313992	0.00792456	0.0101456
0	1	0.129114	0.541941	0.00959448	0.00859986	0.0110071	0.350665	0.272112	0.597509	0.014839	0.0149894
0	1	0.237978	0.00398232	0.0406342	0.00920849	0.0481461	0.129613	0.010656	0.0561338	0.0248654	0.0146594
0	1	0.336198	0.442194	0.00775997	0.0186314	0.0713521	0.259142	0.398351	0.268193	0.0407678	0.00846945
0	1	0.181617	0.292928	0.00592545	0.0418473	0.172764	0.114957	0.12627	0.098156	0.0292468	0.00927311
0	1	0.230208	0.245936	0.00775997	0.00842933	0.0384619	0.377308	0.40444	0.392955	0.0226133	0.0124721
0	1	0.0992495	0.119573	0.00350652	0.00976953	0.042719	0.119624	0.0502527	0.10041	0.00271262	0.050369
0	1	0.0808829	0.0294512	0.0122814	0.00213984	0.0178281	0.0637654	0.0108267	0.0317203	0.0148477	0.00470294
0	1	0.3277	0.530661	0.0130674	0.00902541	0.0532564	0.328869	0.268459	0.57833	0.0131453	0.0117249
0	1	0.0753696	0.0705767	0.0147324	0.00434691	0.0304817	0.0334699	0.0197181	0.0631899	0.00691437	0.00657034
0	1	0.230451	0.133264	0.00842564	0.0313209	0.0617	0.225208	0.241179	0.239372	0.0340625	0.00775363
0	1	0.101085	0.93848	0.00780061	0.0277315	0.00881435	0.420685	0.668703	0.891037	0.0538519	0.0252405
[truncated: 2,787 more rows]
