# Supplementary material for: Relationship between histone modifications and transcription factor binding is protein family specific
Source: Genome Res. 2018 Mar;28(3):321–33. doi: 10.1101/gr.220079.116 (PMC5848611; doi:10.1101/gr.220079.116)
Supplement: Supplemental Material [file supp_gr.220079.116_Supplemental_Material.zip › Supplemental_Material/MAX/MAX.txt]

GGGTTTTCCCAAGCACGTGTTACGTATGAT	0
gacgtgaagtgagcacgtgctgtaggaaca	0
tcaatatgtaaaacacatggtcacaaaata	0
ttgggattacaggcacatgccaccatgccc	0
AAGAGGTAGAAACCACGTGTAATAAAACAG	0
ctgggaccacaggcacgtgctactatgcca	0
cagtaaaataagtcacgtggactttttggg	0
TAGCTTTTGGAAACACATGTTTTGTCTCAC	0
AGGAGCATGAGGTCACATGGATCTTTTAAT	0
TCTTTGCCACTACCACATGTGTCACAGTTA	0
aggcttccccagtcacatggaactttaagt	0
TCTAATCTTGAGCCACATGTATTTTTTAAA	0
tgaggtcttagaccacatgcttactctctc	0
CATATTCAAAGACCACATGTGTCAGGACTG	0
GGAACTGAGCTGTCACATGGATCCCACATT	0
tccctcatatgtccacatggctcagttctt	0
GCTCATGAGTAACCACATGGACAAGTAGGT	0
CTCCACAGACTGGCACATGGCCAGCTCTGT	0
taatttctacaggcacatgccacagttggc	0
GGGCTCTGGCAGCCACGTGGGCCAGCAGGA	0
ctcagactacaggcacatgccaccacgccc	0
attatttattgagcacatgccacactccag	0
cctggcttgcatgcacatggctgccttctt	0
ACATGTAGATGAACACATGTTACCAGTGGT	0
CATGATGAGCAAGCACGTGTGGGATGGAAA	0
aggcctccccaggcacgtggaactgtgagt	0
ACTCCAGACAAGGCACATGGAGATGAGGTC	0
tggaaacttcaggcacgtgccaccatgctt	0
AAAGGCTGCATGGCACGTGGGTGTGTGTTA	0
ctgggtgtgatggcacatgcctgtattccc	0
ctcttgagataatcacgtggtttttgtctt	0
gacatccaaatggcacatgtattataaagc	0
TCACTGGCTCGTGCACGTGGCCATGCACGc	0
GTGACCTTTGTGCCACATGGTGGGATGACT	0
ctaggaccacgggcacatgccaccgtgccc	0
cttggctaagagccacatgctgccaaatgg	0
ATCAGTGGTTAGTCACGTGGCTCTTCTTAG	0
aactcacctctaccacatgtgagctataca	0
TGCTTCATCAAAACACGTGGGGGTTGGTGC	0
ttctctgaaggatcacatggtaaatatttc	0
AGTATACACTGAACACATGCTAAATTTATA	0
ATCTTTCTAGGAACACATGCAGCAGAAGCA	0
ctgcctctgtggtcacatggctgtctcctc	0
GCAGGAAGCATGGCACATGGGTAAAACCAC	0
GAGCTAAGAGGGGCACATGTAAATGACAGT	0
ctgccactacaggcacatgccacaacacga	0
atagcagacttgtcacatggtaaagagcaa	0
catcagtggtaaccacatggggagactaga	0
agtgctcaacagtcacatgtagctaaatgt	0
GCCGACAAGAAACCACATGGTCTTGGGCTG	0
GTGTATACACATACACATGTTCACTCAAAT	0
TGTTTTAGCAAGCCACATGTAGTAGAGTAC	0
tggctgtggtaaccacatggctaggtctgt	0
TCCACCTGCTATTCACATGGGGTTATAAAT	0
CACTCACCCATTGCACATGGTCTGGTCTCT	0
gacttcctgaagtcacatggctatttcagg	0
taaattaacctagcacatgcttgatacaga	0
ttggtctagagagcacatggtatttcaagg	0
GGGGGGTGTCAGTCACGTGGACACACCAAT	0
agaccacagcttgcacatggaatatgacgt	0
GGAGGAGATCGTGCACGTGGAGCAGGGCCG	0
AAGCCCCAGAAGTCACATGTCCCCGCAGAT	0
cagggtgtggtggcacatgctcgtaatcct	0
ttcccaattcagccacatggggaccaaatt	0
ATGCTACAAAAACCACATGCAGAAGAATTT	0
gataaagcgtaTGCACATGCGCATATGCAT	0
ccaggcatgttagcacatgcctgtaatccc	0
TTTAGACTTGAACCACGTGGTACAAAATGT	0
GCTCCTGCCAAGTCACATGGCAGGGAGCGT	0
TTGATTGTCAAACCACATGTGGGCCACTGT	0
ATGTAAAGAGAGGCACGTGGTTAAGCTCTC	0
GGTCAAACATGTCCACATGGAACCTGTTTT	0
TTGGTTTGGGACACACATGGAGGCAAAGGA	0
TCACCCAAGGGTCCACATGGGGGCGATAAA	0
ccactgGGAGAGCCACATGGCCCATTTCAT	0
AATAGGATCAAAGCACGTgtttagaaagag	0
ATGTGTATGGATGCACATGCATGTGGAACT	0
catgtacagagatcacatggtgagagagga	0
tgtcctaccgtggcacgtggggccctaaag	0
CTCACGCCCAAGTCACATGGCCGCATCCGC	0
AGAAGTGATCAAACACGTGGCGGATGCGGC	0
CCTTTCCTTGGTTCACATGGGAGGGGGCTT	0
gcctccccaaaatcacatggattCCCCAAG	0
gagaagtacttggcacatggaaagctttta	0
GGGAGGGAGATGGCACATGGCAGTACTCAG	0
AATTTGCCTTACACACATGGGACGGTAGGG	0
AGAGGGCAGTGGGCACATGCAGGGCTGGTG	0
tttacaaactgaacacatgcatggaaccac	0
acttttctccatgcacatggccagcaccct	0
CAGGATGGTAATGCACATGGCCAATTCCAG	0
TATTTAGTAGAACCACATGCTGATTCAAAA	0
gggacctcccattcacatggtagagttgaa	0
AGAGGTGGAAAAACACGTGTCTGAGGATAA	0
GGGGAAGCCCAGGCACATGGGTGCAGGGAG	0
agacaatttagttcacatggccaccagcat	0
ACATTCCATGGTGCACATGGAGCCTCCACG	0
GCCCCCCTGGGACCACATGCTACACAAAGA	0
ACTCTGCCCAAGTCACATGTTCTCCTTCAC	0
AAGAACTTGCAACCACATGTAATGGAAAAA	0
ACACTGCTGTGGACACATGTCATAGCTCCA	0
ggccaatgcaagtcacgtggtcaagctcag	0
aaggggaagtgggcacatgtgaagaggaac	0
GCATGAAACTGAACACATGCCCCCTTAGTT	0
tggcagagggtatcacatggttagggggaa	0
ATTTTAACTGAAGCACATGTCATAGTTGTA	0
TCTCAAGAGTAGCCACATGGTGGTGGAATG	0
ACACACATACATGCACATGCACACAGAGGT	0
AGAGTAATCAGAACACATGCTTACTTTCCA	0
ccagtgctgtaatcacatggtcggtctttg	0
TGGGCTGAACTGGCACATGGACAGGCCTTT	0
AAAGATCACCAAGCACATGCAGGGCTCAGT	0
CAGCCGCTTAGGGCACATGCCTTTCTGtcc	0
CATTACAGATGACCACATGGTTTTACTTGC	0
aaacgcacacatgcacatgcacacacacaG	0
TCACACTGATGGTCACATGGGGAAGTCTCT	0
gaagtgtgcccagcacatgtgaggcacagc	0
CCGCTTTCTGGGCCACATGGAGACAGAGTG	0
GGGGAGAGAAGAACACATGTCTCCTAGCCC	0
GGTGAATAATGGACACATGGGAGTTTGAAC	0
ttcccAGAGCAAGCACATGGCCAAGGCTCA	0
ggttgccactaatcacatgggacttttgag	0
TGGTAGTTTAGGCCACATGGCTGTAGATGA	0
CTGCCCTCAAGAGCACATGGTAAGACCCTG	0
GTGGTTTCTGTTGCACATGGCTCCTGCAGT	0
ggtcaaaacaaatcacatggctaacttcag	0
gagcttgtccaaccacatgtagatttagtt	0
ACAGTGATTTAAACACATGTACAAAACTAA	0
TCAGCCTAGCATGCACATGCAGCTTATACA	0
AATGGTTTATTGGCACATGCAACAGGATTA	0
cttacttcagcagcacatgtactataattg	0
taggcaatcaggtcacatggGCTGTCTGCC	0
tctcatgccataccacatgtcacatagact	0
CAAAATATGAAGCCACATGCTACTGGTGGG	0
cccCCACCAGTAGCACATGGCAGGCAGGTT	0
CTGGATTTGTAAACACATGCTGGCTGCCAG	0
GTAAACACATGAACACATGGCTGTGGATAT	0
acagtgcccaatgcacatggcacgcaggat	0
TCCAGATTAAGTGCACATGCTCAGCAATCA	0
TGCACCgagcggccacatggtgtcgtggtc	0
AAAGTGAAAGAAGCACATGCCCACTGAAAT	0
ACAAGGGGCGTGGCACATGCCATCAGGTCT	0
TTCTCCAGCCATACACATGTTTGGGTCCAG	0
CATAGGCCCCGAACACATGGGCTGAACTTT	0
TGAGGCTGATACCCACATGGGGCTGATGAA	0
cagtatatatgaccacgtgtggtggccctg	0
ACTGCTCCCTAAGCACGtgcaatgtaagct	0
gccataaacaagacacatggtttgggcttt	0
GCAAGCTCCTGGTCACATGTAATTCTAAAG	0
gactataggcaggcacATGTCACTTTGTCT	0
aaagatgagaaaccacatggaaagagACAC	0
GTGCAGCTTGAGTCACGTGGCTCAGAGGTA	0
GCCTCTTCCAGAGCACGTGTTTGTTTTTTG	0
ctgatgctggaaccacatgtgtgtgagtca	0
ggcagaggtgtgtcacatggcaagggaggg	0
cacagccagcAACCACATGCTTCTTAACTT	0
acaccatggtttgcacatggcagatgtata	0
TCACTGAACTAAACACATGTAAATATAATC	0
CATTTGCAGAGGTCACATGGGCCTAGATGG	0
GCATGGGCCAAGCCACATGGGAACCCAGCA	0
ggtcagaatctgtcacatggtcatccccag	0
TCCTGATGCATAACACATGTTTAATCATTT	0
gtccaaagcaaatcacgtggctgctcttga	0
GTGGGTCTCAGGTCACATGTATAGTGAAGG	0
TTGGTATTTCAAACACATGTTAAGAAGGAA	0
TCTTACAACTGATCACGTGGACAGTGAACA	0
TCTTCTGGTGAGCCACATGCAAGGTGTCTC	0
cctggatttgagccacatgtctcactgcta	0
GGAAGTGCAGACCCACATGGGAGCCCCGGC	0
GGCTGGATCCTGGCACGTGGGTTGGTGAGA	0
ATGTAAAACCAGCCACATGGAACCACTATG	0
agtctagagagagcacgtgcaaaggcccag	0
ACTGAGTCACAGCCACATGCAGATGCCACC	0
agcacactgaaaccacatggcataagaata	0
CAAGCCCCAGGACCACATGGCTTCCTGCTG	0
CCAATGGAAGAAACACGTGTGAGTATACGA	0
GCTACTGGGAAGACACATGCACAGTGAATG	0
CCACTGGCCCATGCACATGCAACCATGAGG	0
ATTCTCTAGCAAGCACGTGCTGAGCAGCCA	0
cataacccaaagtcacgtggctgcaagcct	0
tttgggttatggtcacatgtctgccacctg	0
GCTCAGTGTCACCCACATGGCAATGAATCC	0
AGTTGTCTGATGTCACATGGTGGTTTAAAG	0
GCGCCTTCTGAAGCACATGGAAGAACCACC	0
TGATCATTGCTGACACATGGTCCTTCTTGG	0
ATACGTTAATTGTCACATGGTTGGTTTTAC	0
TCCTGCTGGGAAACACATGGCAACAGGTAG	0
CTGCTGCTTAGAACACATGTGGACACGTAC	0
ttataaaaaataccacatgtacacatttat	0
CCCAGCCTGAGGCCACATGGTCTTGAGCTG	0
gcttgataccatacacatggtttgcaggtg	0
GCAACTCCTGGGCCACATGGAGGATCTGGA	0
TAACCTCCACTATCACATGGCAGGGCTGGT	0
gtgtgtctgcagccacatgcctggtgatga	0
gaagagtacctggcacatggtagatgctca	0
atcctctgcctagcacatgtcaaaatccta	0
AAACAATAAAAACCACATGGAGGCGGGCTG	0
TGTCAAAAAAGAACACATGCTTGTTCTGTT	0
CGCTCACCAAATACACATGGGAATTCCCAG	0
gaggaagtgaagccacgtggaaaagcattt	0
CAAGACAGGGTGTCACATggctgtacactg	0
gagaatcctaagccacatggacaggctgcc	0
TTCTGGGAGAGAACACATGTCCAATAGGGC	0
aggcctccccagccacgtggaactgcgagt	0
atggagagcccggcacatggcaggcactcG	0
cgttgagacagaccacatggcctccaaagc	0
GACAAGCTGGAGCCACATGCATGACATGTG	0
GTGGTGGGAGAGCCACGTGGAAGGGAGAGC	0
GGAAGTGGCAAGACACATGTGAGTATTGAG	0
CTCATCCACCATTCACATGGGGTCCAGCTT	0
CCTGGACAGATGACACATGGCTCAGCTGAC	0
gctagaactaagtcacatgggcatacctag	0
Taccagtctaggccacgtggcaaaactctg	0
CATGACCTCAAACCACATGCCCCAAGTGGG	0
gatggtttggaaacacgtgtaaacaataag	0
TCCAGTCTGTAAACACATGCTTACACTTTC	0
GTTCTGCTCGTGTCACATGGCAACCAATGG	0
TGAGAGAAGCAAACACATGCTTTAATACAA	0
AGTGCAAGTGAGGCACATGTGGGAACACCC	0
GAGGAATTCAAACCACATGCCTGGCCTAGG	0
TGCAGCCACTGTGCACGTGGTGAAGTCCAC	0
TTGACTCACCAGGCACATGGCAGGGTGAGG	0
TGCTATCTCCAGGCACATGGTTCTGTCTCC	0
TTGTTGTGGAAAACACGTGTTGAGGTTTAG	0
ATTCTGATCAAGACACATGGCTTGAAAATG	0
TTCACACTTTTGCCACATGGGGACGCCACC	0
CTGGCAGGATTGCCACATGGTGTGCTTGGC	0
ataccaagagaggcacatggctgagcaaaa	0
actggcagaaagccacatgggtttccccaa	0
TTTCCTGAACAGTCACATGTGAAGTGACTT	0
TTTGTGTTCCGGGCACATGCTTTAAGAAAT	0
tacatataaagtacacatggcaatgcTAAT	0
GGAACCTTCAGATCACATGGGCTCTGCTGC	0
TCACACACAGGATCACATGCTCCTCCCGGG	0
GCCATTTCTTATGCACGTGGTCCAAGTCCA	0
tgtatgcacaggtcacgtggcgaggaaggg	0
gctagaacttaatcacatggtcacacctag	0
TGAAATTAACAAACACATGTATTGAGTACC	0
TTTTTATTTTGAACACATGTCAGATTGAAA	0
CCTGTTTGCTGTGCACATGCTCTCTTCTTT	0
acttgcacagacccacatggcatagcctac	0
tagggatgaggagcacgtggggctgagtga	0
GAAGTGGGTAGAGCACATGGCTTTGAGTTC	0
TGTGTCCTCTGTCCACATGGTATCTCCACA	0
tcagtcctgcaaccacatgtaactgaattc	0
AGGGGAGCTAAGGCACGTGGTTTCTCAGGC	0
ctcctatgagaatcacatgcctctgctgat	0
ttaaagcaatgggcacgtgggagatggtgg	0
TTCTTTACTCTGCCACATGGTGGCACTGTT	0
ATTAAGAGAAAAGCACATGCTAAACAAAAT	0
ATAAGATAGAGATCACATGGGGCTGTTCTG	0
TGTTGCCATGGGTCACATGTCTTTCTGACC	0
tgcctttgaggatcacatgtgacaacatgt	0
actaggtgctgtgcacatgttgtcacatgt	0
tgttcttctaatgcacatgtgggcccttag	0
AGGAACTTGCTACCACATGGGACAAGCTTA	0
TTGGCCTGGAAGTCACATGTGATAAAACAA	0
ACTCTGAACTGTCCACATGGCTGCATGGAA	0
aagggtccctgttcacatggaatcacattc	0
AAGAAGCCTGGAACACATGCCTTAGCGCCA	0
GGGTCCCTCATAGCACATGCACTCTGTGGC	0
AGGCTGCAATATGCACATGCGGCCACAGTG	0
AGAAGATACCTGGCACATGTACCCACAACC	0
cttactgaccaaccacatgtgagGTTGGTC	0
TGCAATGACCAAACACATGGCCTACAAGTA	0
CACCCAACTAATGCACATGTTTCTCAAGAA	0
TCATATCCCATGACACATGGAGAAGCTTTG	0
ATAGTAAGGAGACCACATGGGCTTACTCAG	0
GCAGAACCACAGACACATGTTAAGGGAAGA	0
CCACTGCAGGAACCACATGTAGGGCTCCTC	0
TAGATGCACAGGACACATGGCTATGACCAA	0
tgtggggaaggtgcACATGTAGCAGAATTT	0
TGACAGCCACTAACACATGTGGGTGTTCAT	0
GTCTTATGGTAAACACGTGTCAATACTTTG	0
GATATGAACGAGACacatgcctcatgtcat	0
CCAACCTCTGGAGCACATGCTTCCTTCCAG	0
aaatcacccagagcacatgctgacctgata	0
CCCAATCAGAAGGCACATGGGGGGTCAGGG	0
aaatgatgcctggcacatgggaagcactca	0
ACTTCCTGTGGAGCACGTGTCCTGGCCCAG	0
CTCTGTGGACAGGCACATGGGGTGTGTGGA	0
GGAGAATGACAAGCACATGGGAGATAGTGT	0
CAGGAAAAACAACCACATGGAGATCTGTTT	0
gagacaagttggtcacATGTCCCCAAGATG	0
AGCAGCAGCCAACCACATGCATCAGCCCAA	0
tgctttatgcgggcacatggctgccggttg	0
gtccgtgggcatgcacgtgggtgtgcgtgc	0
acctcaggaaatacacatggctcagcctgt	0
ggctgcaaacagtcacatggctccaactta	0
CCAACAGGGTGAGCACATGCCTCTCGCCTG	0
CAGCTCTTAGTAACACATGGCAGAGGTTTC	0
GGTCAGTGACAGTCACATGGGTGCGAGGAG	0
caggaagtgagaacACATGGGTCTAAAAGT	0
CTGTGAGGAAAGGCACGTGTGTCTGGGTAT	0
GCTCCTGAGAGAGCACATGGCCGTAATCCT	0
GCAACTGTAGAAACACGTGTAAGTGATGTT	0
CTAGAGGCCAAACCACATGGACGCCACATT	0
aaatctgggataccacatggagtagagccc	0
agcctcagaaggtcacatgtaagctgagat	0
aacctaagaaaaacacatggtagtttctgt	0
CATGACTTGCATACACATGTGGATAGACTT	0
ttttgaaaccaaacacgtgtataacatcac	0
GCAAGGAGGCAGTCAcatggtggtttggag	0
caacctggacaaccacatggAGTTGCCTTA	0
CACGGATGGGAACCACGTGGTAGGAGGCAG	0
gcagctccctaagcacgTGTGCTTTGTGGC	0
CCAGAGGCAGATGCACATGTGTGCAATTAA	0
ATGCCTGTGTGACCACGTGTGTGCATGCCC	0
TCACCACTGGAATCACATGCAGGAAGACAG	0
GAGGGTAACTCAGCACATGGGCTAGGAGGC	0
aggaggcaccattcacatGGTTTTCATTTT	0
TGATCTGTCACGGCACATGgctccaggcca	0
ctgcatgtgttggcacatgcctgcctgtag	0
CGCTCAGAACTAGCACGTGTGCCGGACACT	0
AGACATCTCTGGTCACATGGGGGCTTTCCC	0
GCGCATGTGGATGCACGTGGCCAAGGTGCA	0
ccctgggcttgttcacatggcatcacattc	0
TTTCCATGAAAGTCACATGGGAAACAGAGC	0
agaccagcctggccacatggcaaaaccccg	0
GCTGGCTGGATACCACATGGTTCTTCGGCT	0
ttTTCATTTGAGACACATGCCCCCCAGGTC	0
gtccctcctaaagcacatggttgccTTCAC	0
AGGCACAGGAAGGCACGTGTGTGGTTGTGA	0
CCTGGGTGAGTACCACATGGCTAAAATTAG	0
gccagaactcagtcacatggcaacacctgc	0
GCTCAAAGCTACCCACATGGATGCAGAAGG	0
ttgcaattaagtgcacatgcacacacagct	0
GTACTAGGCAGGGCACATGCAATGGTGCAT	0
GGCACTGGCAGATCACGTGGGGTTGCACTT	0
ATACGATGCGGACCACATGGCCCAACTGCA	0
GAAGGCAGGAATGCACGTGTCTTCACTTCC	0
GCCACGCTTGTATCACATGGGGAATTTGGC	0
TTTCTCTTTTAACCACATGTTATGGGCTAT	0
GAAAGGAGAAAGACACATGGACACTGCTCA	0
GACTGGATGGAAACACATGCCATCTTGTGG	0
TATCTGCAAAATGCACGTGTTAACTCTGCA	0
ACTCCTTTAGTAACACATGTAGATAAGTTA	0
tcaggtctctggtcacatgtcccttcagca	0
TGGCAGGTGGTAGCACATGTCTGAATTAGG	0
GCcactcagtcagcacatgtttactgcaca	0
TCTGGGCAGCAGGCACATGCTGGGCTGGGT	0
TCAGACTACAGAGCACGTGTTCCTGACCAC	0
CTCTGTCCAAGACCACATGTCAGCCCCTTG	0
CTTGGCTTCGACACACATGGTGGCTTCATC	0
TTCAGTTGCAGAACACATGTACAATCAAGG	0
TGCCACCAGAGGGCACATGCAACCTGAGCC	0
CCTGACCACGAATCACATGCCTTCCCTGGC	0
acttgcccaaggtcacatggcaggtcagca	0
ACTTCCCCAAGGTCACGTGGTCAAGCAGTA	0
CCACCTGATAGGTCACATGTACAGTGTTCT	0
AGTTCTGCTCAGGCACGTGGCCACAGAAAA	0
gtttgctcaaagtcacatgtgacatatggc	0
TCATTtcatctgtcacatggagttggacta	0
ttccatccattaccacatgtaatcctcatg	0
atttgcccaaggtcacatggcaaatagatg	0
actctggcactaccacatggttgaagactt	0
TCTCGTGAGTGATCACATGCTGTCACCCTA	0
TTCAATAAGCAAACACATGCAAGTACTTCC	0
ccaggcatggtggcacatgcctgttagtcc	0
ttagtcatcaaaacacatggatgttacccc	0
GGAGGAGCTGGTGCACATGTTCAATGAGCT	0
CTTACTCTCAAAGCACATGCATTAAGAAAG	0
CTTCTTATCAAACCACATGTAGTTCCTGGA	0
GGAAGGCTTAAGCCACATGGAGCAGAAGAT	0
CACTGTATGGAAGCACATGTGTAATGTGGT	0
aggacggggataacacatgtggcatgtgtg	0
AGTGCTGGATAACCACATGGTCCTCAACGT	0
gcccgagcctgagcacatgggagcgctggc	0
TGAGAATGCCAAGCACATGGAGGAAACTGC	0
CCTGTCACCCCAGCACATGGAGAGCCTAAA	0
TCCCCTCACAAGGCACGTGTAACCCATTTA	0
TCTGAACTGCAGACACATGTTTCTTTAAAA	0
ttgaagaataagccacatggtcaagcaata	0
GTCCTCTCAGGAACACATGCACTGGAGTTC	0
atgcacaggtagacacatgcaGACGCAAAT	0
acctgtatgcatgcacatgcgtgtgtacct	0
CTTGTGAAGTAACCACATGCCTAGTCAGAA	0
tggcagaactggtcacatggccccacccaa	0
TGAACCGGAAGGACACATGCCCAAGGCTGA	0
CCACACTGTGAAGCACATGGTGGCTCCCTG	0
CTAAGTGACTGACCACATGGGTAGCTGTGT	0
GTACCTCCTCAATCACGTGGCCATGGATCT	0
aagtgcaatggatcacgtggacacagagaa	0
ttctccagtagggcacatggcacgggaaag	0
ggctatagcgagtcacatggccaaggctaa	0
tgtgtaaagagatcacatggcaagaaagga	0
AAAACAGACAATGCACATGCGAGACATTTA	0
atgagaacttagccacatgcaaaacagcct	0
gtcagctgtgggccacatgttcatccctta	0
CTAATTTCTTGACCACATGGGGCAGAATTG	0
ACTCAAAAGTAGCCACATGGAACTGGGTGA	0
ctctggagaggtgcacatggcaaggaactg	0
catacatgccagccacatgcggagccacct	0
GCCTCTAGTGGGACACATGTCAGAGGCTGA	0
TCACAGGGACAACCACATGTGTCACCCAAA	0
ACAGAGTCTCAGTCACATGGACCCGCGTTG	0
tgattctaaaatacacatggacatgcaatg	0
ccttctcctagtgcacatgtgggccccagt	0
ATATTTATAGGGCCACATGTTTTTGACTCT	0
tttggctctgaagcacatgcacctgcccca	0
TCTGTTCTCTGACCACATGTGGATCTGCTT	0
TGCACTCCATAAACACATGGCTATGGTTCT	0
CTTGCTCTACGTGCACGTGGCCTTGGCCTC	0
cagtggcagaaaacacgtgttgtcagaaat	0
CCATTCTCTTATTCACATGGCAGACAGTGT	0
AGCAGCACACAGCCACATGGGAAATACCAT	0
TCAGGAAAGAAATCACGTGGTTCCAAGCCT	0
gattaactgaaagcacatgtcctGATTTGT	0
TGAGTTCAGCAGCCACATGCTGCATAGTGT	0
TTCTATCCCCAAGCACATGTCAACATGACT	0
ccaagaagaatgtcacatgggcaaactgaa	0
ggagcaggtgtgtcacatggcgagaaagga	0
TGCCTTTGGGGGCCACATGGGGGCAGCAGA	0
tgaggaagggagccacatgggagtggccag	0
TGTGTGTCAGAATCACATGGGAAACACCTT	0
ATCACCGTGGGTACACATGGCAATACTGCC	0
ctaggaaccgaaacacatgcatgtttgggg	0
ATGCAAAATAAGCCACATGGGAACAGAGAC	0
TTACAACCATGGCCACGTGGGTAAGTCCTC	0
cccctgCGTTAGACACGTGGCCTCATGTTG	0
GCCCTCTAGGGGACACATGGAAAATAAGCA	0
gcgctcatcggaccacatgcctcctttgta	0
GCTGGGCCAGGGACACATGCAATTTCCGAG	0
aggaagcccaagccacatggagagagacca	0
catggagagagaccacatgtagacagtctt	0
CCCATGCTCCACACACATGGTCATGGGAAA	0
GTGATGCTGTGGTCACATGTCAAAGGGGTT	0
CAGAGCCACTTAGCACATGTCCTTCTGGAA	0
ATCTCCTCCCTGTCACATGGCACTGGGCCT	0
GAGGGAGGCCAGGCACGTGGGAGGCAGGTG	0
ACCAACACCCAGGCACATGTCCTCCCCAGT	0
TACAGTTTGCCAGCACATGgcaccagtgaa	0
AGCACAGAGGTGGCACATGGTGTTAAATCC	0
atgaaagtaaaagcacatggccgggtgcgg	0
ggttgggtgggaccacatggctagtcctgg	0
TTCTCTGACACAGCACATGTAACTCAGCTC	0
TGGTCCAGCTGAGCACATGGCAATTAGGAT	0
TTGCTGCCACAACCACGTGGATAGGTGTTC	0
gacaagtaagtagcacatgtaatatgctag	0
GATTCAGGAAGAGCACATGTCATTCAGCAA	0
tgggatttacaggcacatgccaccacacct	0
GAAAAAAATGAAACACATGCCGAGGTCGAA	0
GCACTGTCCTACCCACATGGACTGCGAAGA	0
agaagctctctaccacatggagtttcacta	0
aaaatgaaactggcacatgtgaggcacaac	0
CCACCCCTGGAAACACATGGTCTGCTGGTC	0
GATGGGGAAATAACACATGGAAAAAATAAT	0
AGGCTCTCAGGGTCACATGGGATCCTAGAC	0
CTGCTGGAGAGGGCACATGTCACAGGAGGG	0
acaaaactcctgccacatggagtgttcatt	0
GTTTGTGTGCTAGCACATGGCTGCGTACTA	0
ACAGTGCCCGGGACACATGGCTGTCTTAGG	0
GTTAGAGCTTGACCACATGCATAGACACAG	0
CTTTTTCACTTACCACATGTTTAAAATGAA	0
tcataacagtatacACATGTGAATGCACCT	0
GCATTTACAAAGCCACATGTACCAGTTTAG	0
ACAGCGCCGAGAGCACATGCCTATAATGTG	0
ACACTAGGTAGAACACATGTATTTACTTAC	0
acacacacacacacacatggtatcttctca	0
gtcggcatttagtcacatggccataactac	0
ACCCCAGCCTGGACACATGGCTTCCCTGCT	0
ctgtgactatgggcacgtgccatcacaccc	0
GATGTTTTAGGTGCACGTGGCTTTAAACTG	0
GGATTTCCTCAGCCACGTGGGAGGGACCAT	0
gagccattcaagtcacgtggtaacttggtg	0
GCAGCAAAGCTGCCACATGGAGGAGTCAAG	0
GTATGTGCATGAACACGTGTGCAACTAGAA	0
GCTAGAGCTGCAGCACATGGCAGAAAGTAA	0
gaaatgagtttggcacatggtgagcactta	0
ACTGCAGACAGAGCACGTGTCTGGGTCCCT	0
cctgagattaagccacatgcctgttcacaa	0
CTCACTCACCAAACACGTGTATTTATAGCA	0
TTTTAAAGAAAATCACATGCAGTACCACCA	0
CTCCTGACCCAGTCACATGGGGAACCATGT	0
AGAAAAGAAAATGCACGTGTTTTAAAGCTG	0
AGTCCACaaaaaacacatgccagaatcata	0
CTGACAATACGAACACATGTAAGAAGTGAT	0
tgagaaagtgaaccacatggttagaagcag	0
gctttgcttcggtcacatgtacacacttag	0
acacacgtacaagcacatgcacagtgcact	0
GGGGAGGCAGTGCCACATGGGGCCTATAGG	0
CCTGGTAAATGGCCACATGTTTTGGACTCA	0
GAGGCAGTCGGGTCACATGGAGAGCTTAGA	0
AGgcaaaggaaaacacgtgggctccggagt	0
AATAGGATCAAAGCACGTgtttagaaagag	0
AGGCTGCAATATGCACATGCGGCCACAGTG	0
TCTAATATGTATACACATGTACAGAGATGA	0
CAGCTTCCAGGGACACATGGGGCAGGAAGC	0
GAAGACGCCCTGTCACATGGCGGGAAGTCA	0
GGCTAGGCCAACACACATGGCCAAGCTTGG	0
GAGCAGCCCTGAGCACATGGAGATGGAGAG	0
ACACAGAGAGGGGCACGTGGGGGAGGGgta	0
tgccagaactaatcacatggccccacccaa	0
TTAACGCAGTTACCACATGGTGGCGCCACG	0
ACAGAAAAAGGAACACATGCCAGGTTGATG	0
AGAGGTTGAAAGGCACATGCAGTGTTCACC	0
CAACCACCTCAGGCACATGTTAGAAACCTA	0
GTGCTTTCCAGATCACATGGCTGCCGCCAT	0
CCCCATGTTTGGGCACATGGAGTCGTGGCT	0
CTATTTCCGGGATCACATGTCCTTGAATGA	0
gacatatcctggtcacgtggtcacaccagc	0
GGGGCATGCAAATCACATGGGAGAGGGTCT	0
AGCATTCTCATGACACATGGGGGCGCCAAA	0
GACTTCCTGTGAGCACATGTTCCTGTCTCA	0
TCTTGGTCAAGTACACATGGTGGGTAGAAC	0
CACTGTGTGCATGCAcatgtgtgtgcatgt	0
AGGCCCCAGCTGCCACATGGGGGATTCGAA	0
tggctctccctagcacgtggctgcctgctt	0
TTCTCAGTATTATCACATGGCACCTGCTAT	0
gctcagacttgtccacatggtggcagcatc	0
tcCacaatgagaacacatggacacaggaag	0
gtgcagtctgggtcacatgtccagctgtgt	0
tgggtttgtaggccacatggtctctctcgc	0
GGCAGGGGAGGTGCACATGCCGGTGTGCGA	0
TGTCTGTGTTTGACACATGGGAGTATCTGT	0
GTGGAGGGTCTGCCACATGGGGGACCATGC	0
agaggtattaggtcacatgtccaaggttgc	0
Aatcactgggagacacatgttcatactgaa	0
GCTCTCTGGTAATCACATGCAAATTCTGAA	0
CGCTCCTTGGAGGCACATGTGTTGGCCAAG	0
gccccgccccgAGCACGTGCGGGCGGACAA	0
CTTTGCATTGAAGCACATGGCCTCCTAGCA	0
AATGGCCATAGTCCACATGGTGCTACGGAG	0
TTACTCATCATACCACATGTGTGAATTTAA	0
ACCCTACCTGGGCCACATGGCATCACAGAG	0
gacacaaagcagccacatgtgaagtacttg	0
cattgttcctgtgcacgtggcacctcctac	0
AAGAAGTAGTGGTCACATGGGGCAGAACTG	0
ACACACGCGCATGCACATGCTCATACGCTC	0
ACGCTCATACAGGCACGTGGCTTTCCCTCT	0
GCACGGTGTTTGGCACGTGGTAAGCTCCGC	0
AGACAAACACACACACATGGACACAGTCAC	0
GCCGCCTCCGGGCCACGTGGTGCGCGCGGC	0
atggcgccttaagcacatgcttgccttggt	0
TTGTTCAGCCAATCACATGTTGAGCAGCTG	0
tttgggtggaggtcacatgggtgtgttcac	0
TTGGTCTCATTGGCACATGGAGAATGGATT	0
CCACGCAAGAGGGCACATGGTTATTCTGTG	0
GACCTGTGTTGACCACATGCCTCTGAACCA	0
ctcacccatcagccacatgtaacacagttg	0
tctcatagcctatcacatggcctgacacaa	0
AATGGCGGACAGACACATGGCGGGAGGGCG	0
ggtgcaagtggggcacatgcagtcaagact	0
GTCCAGGAGCAGGCACATGCCCTAGGCTGG	0
CCATGTCCTTGGCCACATGTTCTCCCAGCA	0
ccaaggccccaaacacgtgtgtgaagcctt	0
CTGCTGCACAGACCACATGCTCCCCTGGAG	0
TCAGGAACACTAGCACATGTTTATGTATGT	0
cacctgggctggccacatgtgggagatgtc	0
aagacttctgtgccacatggttgctaagca	0
GGCCAAAGCAAGTCACATGGTTGCACAGGA	0
TTCAGGGTGCAAACACATGCCCACAAAACA	0
tgtgtgtgtagggcacgtgtgtgcgtgtgt	0
TGCAGCAGAGAAGCACGTGTGTTAGTGGCT	0
CAACAAGCTGGTGCACATGGTGGTGAGCGC	0
ttcggagatcgttcacatggactcagaggg	0
TTAAGAAAGTGACCACATGGGGGAATAAAA	0
AATCTAGAATTACCACATGTAAATACTCTA	0
agggagcagggagcacatggtgacatatgc	0
agcacctgctaaccacatgggctagtgacc	0
ctgcttagatgtccacatggctgctgctgg	0
TACACACAGGATGCACATGGAGGAAGCCCC	0
ACCCAGGAACATGCACATGCACAGATGTAC	0
gccttctgcaattcacatgggcccctttca	0
AAACTGGAGGGACCACATGGCCTAATCACT	0
GGGAGCTGTGAGTCACATGTGAGCAAAGAG	0
gccacttccgtaacacatgtatttaggggc	0
cttccctggaaaccacatgtgggcaggcac	0
CAAGAGCCACAACCACATGCCAGGCTTCAG	0
GACTCACAAGGGGCACATGGGGATCCCAGG	0
ACCAGTGGGGAGGCACATGGTTGCTGGTTG	0
TGCCTCCAGTGGACACATGTGAGAGCCACG	0
gggatgctgtggtcacatgggacatggtgt	0
TGCAAAACAGTATCACATGGCAGATGATGT	0
gaggatgaaaggccacgtggaaagaggcac	0
AGGCCTCGATGATCACATGCTAACCAACAC	0
caagtgcagagatcacgtggtgggaggagg	0
GGATACACCCAGACACATGCAAGCCTGAAA	0
CATTCAAAAATAGCACATGGAGAGCTAGCC	0
AGTGGGGACTGAACACATGCAACCACACAG	0
tgccatgggggaccacatggggaaactcca	0
TTCTCAGAGTGAACACATGCACCCGAACAG	0
GGAGGCAGCCATTCACATGGTAGTCTAAGT	0
TGGATCTTCGTGACACATGGGAGGTATGTT	0
GCCTGCCCCCAGGCACATGCTTACAAGTCT	0
gctggaccacaggcacgtgccaccacgcct	0
catgctcagcaggcacgtgtggccggtggc	0
GAGGCTGCACATGCACATGGGACTGTGTTT	0
ACCCAGACTGGACcacgtgtagctcccagg	0
gtcaaaattgtgtcacatggccactgctag	0
ACCGTTCTTTGAACACATGGTTAAGCTTCT	0
accagagccgagacacgtggctggaaatct	0
GAGCTGCCTGGGTCACATGTCAGATAGCTC	0
acatctgtgtgtgcacatgtgtgtgcctgt	0
TCTGCCACCAGGTCACATGGTAGAAACCGT	0
CTCGGCTGAAGGACACATGGCACAGAAAGG	0
ggccctggcaagtcacatggccaaggatga	0
AGCATGTGCTGGGCACATGGCCACACACAT	0
CTGTAGCACCTGGCACATGCTCTGTCACTG	0
GCCTCTGAAGAGGCACATGCCAACAACATT	0
TGCGAGCTTTAGCCACATGGTGGCACGGTG	0
ttagtctagagatcacatggcatttcaagg	0
GAGCAAATGCAAACACATGCCCCCAAGCAA	0
AGCTTTCTTGAGGCACATGCACACGgttat	0
CTGCAAGAGAGAGCACGTGGCCTGAGGGGT	0
CAAATCCTGATACCACATGGTCTGAGAAAT	0
ggccaaaatcagtcacgtggcaatgcctGG	0
AGTCTTCGTGAACCACGTGTACAGAGTGCT	0
ATGCTGCCGCAGACACATGTCAGCTCTGCC	0
ggctgtctcgggacacatgcactctgtggg	0
TGGTAATCGCAGGCACATGCTGGGAGCCAG	0
AACTGGGTCAGACCACATGTTTGCAGCTTG	0
ACTCAGATCCAGCCACATGCCAGAAGAGAA	0
tcttctcaacagccacatggggttggtttc	0
CAGTGCTGAAAATCACATGCCTCTAACCAT	0
TTCCTCCAGCTGTCACATGGGGCATGTACC	0
AAAGAGTCCGAACCACATGCTGCTCTCTGT	0
CCAGGCTGAAGTGCACATGGGCCACACAGG	0
TGGGAGTGAGTGCCACATGGTTAAATCGGT	0
CCGGGCTACATACCACATGGTCCGTGTGTA	0
GACAGTCAGTGGCCACGTGGGGGCAGCATC	0
ctctttgaaggaccacatgtaattactaaa	0
GGACACCTGTGGGCACATGGCACCACCCTG	0
GAAGTACCGGGAGCACGTGCTGCAGCTGCA	0
cgccctcgggtaacacatggtacttcctca	0
acccacacacaggcacgtgcacacacaggc	0
GAGAAAGGGGAGTCACATGTGGGTGGAGCA	0
aagaatgctcaatcacatgggaaaaccctc	0
CTAGAGTGACAGACACATGGGACCTCCAAT	0
CCAGATCTCAGGGCACATGTTCCTGGAGGT	0
AATAGTAAAAATGCACGTGTAAACCCTTGA	0
CATGAGGCAGAGGCACATGGGCTTAGACCC	0
TGCTGGACAAAGGCACATGGGATGCTGTTG	0
CTCCAGAAGATGGCACATGGCGGTGGGGGG	0
ACATCCGCAAGAACACATGTCCAGACTCAA	0
TATCCTGCTTGACCACGTGGGGGCGCCCCA	0
GTTAAAAATTGACCACATGGGCTGAGTCTA	0
tctgccataaggacacatgcacacatacgt	0
GGCTCCAGGCGACCACGTGGGGGGACCCTC	0
ggtgagaactagtcacgtggccacatctgg	0
ttacaatcccacccacatggtgtgagaact	0
CCGTTTCCAGGGACACATGGCTGGGGAGAC	0
CCGGGCTCCCAGGCACGTGGGTCTCTGCGG	0
TCCTTCCTGGGGTCACATGTCAGCTTCCTC	0
ttgctctggagatcacatggtatttcaagg	0
GTGGAGCCGGAGCCACGTGGAGGCAGGGCC	0
CAGGCGCCTCTGCCACATGGCCACACGGGG	0
tgaacactgagaacacatggacacaggaag	0
CCTTTTATTTGGCCACGTGGAGCACTTTGG	0
TATCAGAATAAGCCACATGCACCTTCTGAA	0
agtaacattggatcacatggtgagaaagtc	0
ctcgtctggcaaacacatggtatttctaac	0
GAGATTTAATAGTCACATGTTATCATTAGG	0
AATGAAAATTAACCACGTGGGATTCCCCTC	0
atttgtgactcagcacatggtgctctcctt	0
tggtcatctcagacacatgtaaacgggagg	0
acttgcccaatggcacatggcccgttagtg	0
ttcttcttcctgccacatggtgggttaggg	0
ACTTGCAGTTAGACACATGCAACAAAAACC	0
GACACCAAGAAGGCACGTGGCTTGGGTGGG	0
TTGTAAGCTAAGGCACATGCTGGGTGGAAG	0
CCTTTGTTCTGGTCACATGGTGGCACTGTT	0
GATGGCAGCAAAGCACATGCTGCCCATTGA	0
AGCTTCTGGGTAGCACATGTGGGGAAGAGT	0
GAGCCCTGGGAGACACATGCCACCCCTGTC	0
TGTTGTCTCCAGCCACATGCCGCTCCCCCA	0
gccgggtttgggtcacatgGCACCAGGGAG	0
tcCCAACTCAGGCCACATGTAGAAGGAAAA	0
cagctttgcaggccacatggtctctgtaac	0
AGCCGCCATGAGTCACGTGGCCTGACGCCA	0
CCTCTGTCACAGGCACgtggtctcttagct	0
CCAGGTCTGAAGTCACATGGAATTGTCAGC	0
cagggggcgcgatcacatgttgggattttt	0
GTGCATCGGTGGGCACATGGGCTTTTAAGC	0
aggctttccagatcacatggtctctattgc	0
cactaagttcagccacatggggctttctgc	0
CACCTCCCCCACGCACATGGCCCCTCCCTG	0
AGATCTCAAGATGCACGTGTGACCAGAGCC	0
gtgcagggctggtcacgtggcccgagcaag	0
AAATGAAAGGAGACACATGGCCCTGGCCCA	0
AGTGTATTCTAGACACGTGGCCATAGGATG	0
CTGTGTGTGAACGCACATGTTCATGTGCAG	0
CCAGAAGCCTGATCACATGCCCACAACGGA	0
ccagctgacaaggcacatgtgagccgtatg	0
CCTTGCCCTCGGGCACGTGTCAGGTGGGGT	0
AGGAGGACAGAGGCACATGGCCCTTAAGGC	0
CTGCTGCCTTGTGCACATGCCCCACCTTCT	0
CTGGCTGGGGGAACACATGGAGTCACCTCT	0
aaaagcagatagacacatgttctatgtggt	0
AGAACCGGATAGGCACATGGTGCATGTTCC	0
TTGTTTCCACTGTCACATGGGGATGCAGAT	0
aacatggtttgaacacgtggccatctttgg	0
TAGACTTGAAAGCCACATGGGAGGCCATCT	0
GAAATGTGTTATGCACATGTTCATTAGAGT	0
AAGACTGCGGAGCCACGTGGGTGGTCCTGG	0
ATCTACCTTTAAACACATGCATTTATCACC	0
CAGGGCTTAGTGACACATGGCAGAAAGAAG	0
AGAAATCCTGAGACACATGTGCAGGAGAGG	0
TTCCTTTCATGGCCACATGGGTTAGAAACA	0
agtcgcagattgacacatggaggttatgcg	0
CTAGGTGCTGAAGCACGTGCATCCCACACA	0
CAGCAGGGCCAGCCACATGGCCACCTCCCA	0
ATGTTTTGTGGGACACGTGGCCTCGCCCGG	0
GTTCCCAAGTGAACACGTGTGATTGAATGC	0
GACAGGCCACATGCACATGGTATCAGGTGC	0
gcagccctccaagcacgtgcatgaatcacg	0
TCTGACATGTGAGCACATGCTGTATATGCT	0
CCCCCGGCTGAACCACGTGGGGCCCCGCGG	0
TGTCATCTGTAGACACATGCATAATTTTGT	0
ATATGTACAGGAGCACGTGGCTCTAGGATC	0
TTGTCTCCGGGGGCACGTGCAATACAGCGC	0
gccacaattctgtcacatggccatgcctag	0
GCATGTTGCATAGCACATGGTTGACATTCA	0
GACTGTCATTGATCACATGGGGGCTGGGGA	0
GAATGGCTTCACCCACATGGCCCCACTGCA	0
CCACACAGTGGACCACATGTTGAGTCACTA	0
TAGTTGTTGGAGACACATGTGCAATAGAGA	0
GTGATTTTAGTTGCACATGGCCACCAGGTG	0
AAGAGTGGCTGGTCACATGGCCCGGTCACC	0
TTGTGTGTGGGGTCACATGGAGGCCAGTGA	0
gctcgagttgagtcacatgtccacgtataa	0
ggccagaacaagtcacatggctgagttcag	0
tgagtgtccttaccacatggcagctggcca	0
GAAAGCAGAGGGTCACGTGGAGGGGACTGA	0
TCCTCACCTTTTGCACATGGAGCCTCTAGG	0
CACTAAACGTGTGCACATGCATACATAAGT	0
GCTTTGAAGGGGACACATGGAAATTCTGTT	0
CCTCCGAGGAAGGCACGTGGGGCAGAGGAC	0
ACTAACTTTTGAACACATGTACATAGTCGC	0
TACACCTCCTGACCACATGGGATGGACTCG	0
GTGGTGGGGGAGGCACGTGGGTGAGGGGGG	0
GGGTCACCACAAACACATGCAAATCAGATG	0
CACCTGGTCCACACACATGGACTGGGCACA	0
AAGAGCCAACAATCACATGGCCTGACTCCG	0
GGACTCTGCAGGGCACATGGGAGAGGTGGG	0
TTAGTCATGGGGGCACATGTTGAAGGTACT	0
ttgggattacaggcacatgccaccacacct	0
TTGTCTGATTTGACACATGGGAGAGAAGAT	0
GTTTCCACGGAGCCACATGGCCACCCTGCC	0
AAGTGTGGGTGGGCACATGCGTACACCCAC	0
CCACGCTATCAGACACATGCTGGCTTATCA	0
atccccatcatagcacatggttctattgga	0
ccctttgaatttgcacatgggacccatgag	0
cagccccctcgtacacatggggaaaccgag	0
TTATGCAATTAATCACATGGGGCAGAAAAC	0
CTGGTGCTTGGGGCACATGCCCTGCAGGGT	0
AGGAAGCAGCAGGCACGTGTGCAGGGAAGG	0
AGGAAGCCCAGATCACATGggggttactaa	0
gacgaaagggaaacacatgtaCAAACATGT	0
TGGGCAGGAGAGGCACGTGTGTCCCCAGCA	0
GAGTTAGGATTGTCACATGGCCCAGTGTGG	0
CTCCCCCCATGAACACATGTTCTCTAACTG	0
aaccatgggtgaccacatggctactcaggg	0
aggagcttctggccacatgggggagGTGGC	0
ttggtctagagagcacatggcgtttcaagg	0
ATAGAGCAGGAATCACATGGACAGAGATTT	0
CTCCCCATTTAGACACATGCCTGTATTTAC	0
AATCTGGACCGATCACATGGAAACAACCTC	0
ctttcacccagggcacatgctagcaccgtg	0
TGTAAAGTTCAACCACATGTGGAGCCTGTG	0
TCCCTGGTGCAGCCACATGCAAAGGCTTTC	0
TCATGCTCACATGCACATGCATCTGCTCAT	0
CCACTACTGCTGCCACATGGGAACTGTGAA	0
cctcaagacaagtcacgtggcatctctgag	0
TGCACCTTAAGACCACATGGGGGCGGACTC	0
TCATTATGATTAACACATGTGGTGCCTAAT	0
GCAGAGGCCGGAGCACGTGGTTGGAGGGCG	0
ctgcctctgttagcacatggggttttcccg	0
gggctttcagaggcacgtggccctgccctc	0
GAGGGGACCAGAACACGTGGGCCGCGACGC	0
TCTAGACCACAACCACATGGCTGTGTAGTA	0
CGATGCTGGGGGACACATGTCCCTATGCAG	0
gcgcgcacacatgcacatgggcctgctgga	0
CACCAGCGGGAAGCACGTGCAGGTCCTGGC	0
CTCTCATCAAGGTCACGTGGTAAGATTAGA	0
ctgctggagaggccacatggaggagaactg	0
gcacacgcaagagcacatggagaaggacat	0
TCAAAAAAGAGACCACATGTAGGAGGCGCT	0
tctcaattctgaccacatgttgggtaacct	0
GGGCCCCTCCCAGCACATGGGGCCTGAGAG	0
CAGACACCAGGAGCACGTGGGGTGGAAGTG	0
gaccagagtaagtcacatggccaagcccaa	0
CCGGGGAGGTTAGCACATGCCTTCACCTGT	0
AAAAAAACCCAAACACATGCAGTGGCTTAC	0
TCCTGCCAGCAACCACATGGCTTGTCCTCC	0
AGGCAGTGAGAGCCACATGCTGCCTCCTGG	0
CACCCGCTTAGGACACATGGCATGCATTTC	0
AAGCTTTAAAAGGCACGTGCAGTGGCTCCT	0
CGCCTGCCACGTCCACATGGTGGGTGCTTC	0
CTTCTGCCCAAGGCACATGGGGGCAGGGCA	0
CAGTGCGCATGCGCACATGTCCGTGAAGCA	0
ccagctgagcaggcacatggcaggttagat	0
AGTATGAATCACACACATGGGGAAGCCCAA	0
AGGGGGCAAAGAACACGTGGGACCCAGGGG	0
TCGGTTGACTGATCACATGTTTGGGGGTGG	0
CCAGGTGTCTGAACACGTGTGCTCGCAACT	0
ctctaagagctgccacatggtttgtttttc	0
TCAAGAATCAGGGCACGTGGTGTGATTTAG	0
GGGGGATGGGGGGCACATGGAGAACCTCCA	0
CATACTCAGTCAGCACATGGAAGGGGAACT	0
GCAACAGTTTAGCCACATGCAAAGGGGCCA	0
ACAGATTGGCGACCACGTGGATTCCCTCAA	0
gtctgactgagaccacatggctcctgcatg	0
TTAAAATCAGACACACATGGCCTGGCCAGA	0
GAGCACTTGCAGGCACATGTGTGCAGCAGG	0
ggctgagcaaaaacacgtggctctagattg	0
GCCTTCCTCCGAGCACGTGGGCTTGCCTTT	0
TCCTCCTGGAGGCCACATGTACCTTGCGCT	0
cgccagggggtggcacgtgggttagtttca	0
gctacaacttagtcacatggtcacagctag	0
CCTGGAAGGCAGACACATGTGGACTAAGAG	0
CCACAATCCGAGTCACATGGGACCATTGAG	0
GAATTCAAAGCAGCACATGGGCCTTGAGGT	0
AGAAGGAGAGAACCACATGGGGGGAAAGCC	0
GCATCATCACAAGCACGTGCACTTTATTGA	0
TCTGCCGCAGTGTCACATGGGAAGGAAGCC	0
CCACCGCCCTGGACACATGGGGGCGCTGCA	0
atcccccgccagacacatggacacaccgag	0
GGGTGGCCTTGGACACATGTGGTGCTTGGG	0
tgaacccctggaccacatggctcTGCAGCC	0
gctacagcctggccacatggccattcttag	0
GAGCCCCTGGTGTCACATGGGGCCTGGCCC	0
AAAAATTTTTAATCACATGTCAAGCAGCTT	0
CCTGAGGCAGGACCACATGGTGATCTCTAA	0
CTTCAGCCCCAATCACGTGGGAGGAAGTGT	0
GCTTGGGGTGTACCACATGGCTTGATCTTG	0
gagctgtcatggtcacgtggtgagtagtgg	0
CTCACATAAGAACCACGTGGCAAGGTGGAT	0
CTTGCCTTGCAGCCACATGGCCCCATCCCA	0
AGGGTTTTCAGGTCACATGGCTGTCCCTTC	0
TCTGGCACGCACACACATGGCGCTctcaga	0
GTTTGGGCAGGATCACGTGGCTACGTGCCT	0
GGAGGCAGCAGAACACATGGGAGTTGGGGA	0
GCTCACATTCACCCACATGGGGATACAGGC	0
ctcatgaccaatacaCATGGGCAGTTTATT	0
TCGTGATCTTGGCCACATGTAGAGACAGTA	0
TTTAGAGGCAGAGCACATGTCACCCCTCAT	0
CCGTGACCCAGAGCACGTGTTCTCTCAGGA	0
gcctaggggtgatcacatggcacagctctg	0
CAGAACAGCAGGGCACATGCTGCTGCCTTC	0
cattccattaaaacacatgttttcttatag	0
GTCCCTGCCGTGTCACATGGGCCTCTGCAG	0
gatgtccccaaaccacgtggactgaggctg	0
TGCCCGGCAATAGCACATGGCTCTATTGAA	0
CACACCCACTATACACATGTCTCTTCTTGG	0
GGCTGGGAGTAGACACATGTGAAAGAAGAG	0
tatgtgtggtgggcacatgtaagactatgg	0
TATAATAAAAGAGCACATGCTAATGTGTTT	0
agggaaaaataatcacatgccatcaactgt	0
CCCAGCAGATGGGCACGTGGGCAGGCAGAG	0
CTTTGAGTTCAGGCACGTGTCTAAGGGCAG	0
gaggtttttcgggcacatgtacggtggctt	0
tcacacacacacgcacatgttcacacacag	0
GCGCAGAGCGGGTCACGTGGGCGCGGGAGG	0
CACTAAGCAGGGTCACATGGTCCCCACCAA	0
GGTGCTGAGAGGTCACGTGGCCGGGGTTCC	0
AATGGGTCCGGGACACGTGGCTTTGTAGTC	0
AGCCAGGCGTGATCACATGCCCAACACTCC	0
ttctaggacctggcacgtggtaggcactgg	0
TGTTTACGTGATTCACATGGCTTGACTTTT	0
AGAAACGCGCAGCCACATGCCGGCTCTTCT	0
CGACAGGAAGAAGCACATGCACGTCCACAC	0
tagccattgctgccacatggtgtcactgtt	0
AAGCCCCTCCAAACACATGTGTCGGCCAAC	0
acctggaaaCAGTCACATGTTACACAACAT	0
AACTACAGATGACCACATGTGAGATGGGGC	0
CATGAACGGAGTCCACATGGGCAGATCCGG	0
AGTGGAGCAAGAGCACATGGGTTGTTTGCT	0
gggtgactccagccacatggggggattccc	0
tctccccaggagacacatgcagatactcac	0
GGGAGCCAGAGAGCACATGGGCATGAAGGT	0
CATCCCTAGCAGGCACGTGGGGCTGTCCCT	0
TTATCTCCCTGGACACATGTGATACTTTGG	0
AGGGTTGGTGTGACACATGGGTGTGGAGAG	0
CTTTGTGGAGAATCACGTGGGAGTCGCAGG	0
TAACGCTATAAGTCACGTGGGAGCCAGGGT	0
AGTGTGCTACAGGCACGTGGCAACCCCCAT	0
ATCTGAGGCTGTCCACATGGAAAGTGTCAA	0
TCAGTTTCACTAGCACATGTGAGTCATGAG	0
GGCTCCCATGACCCACATGGAACCTCTTCT	0
ACTGGCATTCAGACACATGGCAATGGTAGC	0
CCCGCCGGCTGTCCACATGGCAACCCTCCA	0
GGTGTCCTGCAGACACGTGGGAGGTTTGGT	0
CTATGCAGATGATCACATGCAGATGTCTCT	0
gcatgaccttggacacatgtcatctcgctg	0
TGGCCCATCATGGCACATGGAGCACACCTG	0
AAAAAACTTCAAACACATGCAAAACACACA	0
ACCCAGGATTGGCCACGTGGGCCACAGGTG	0
GCATGCACATAGCCACATGCATTGAGCATC	0
tgttcactgaaaccacatgtgagacttgct	0
GTTTTAGCTTGGTCACATGGGTTTATCTTT	0
ggttgcagatggccacgtggcagggaaaga	0
TGGAGCTGACATGCACATGGCTTCGCAGGA	0
gtggcgaggagatcacatgtgtgaaatgct	0
ctaagagataaaccacatgccaggtttcag	0
CTTAGGTCATAGCCACATGCTCTGCCCCAT	0
ATATTTAATGAACCACATGCAAATGAGATG	0
ACTCGGCACAGACCACATGGTGCCACTTCT	0
GCCTGCCTTCAAACACATGTGCAAGTTTTG	0
CTGCAGGGGGCAGCACATGGCCAGTACTTC	0
GGAGAATGTAGAGCACGTGGGGCAGGGAGG	0
ATTCTCACAGTGTCACATGGAAGGAGAGAA	0
GGGGGGATCAGGGCACATGCCATTCCACTC	0
GGGAGGGGAAGATCACATGCAAGGCGGGCT	0
CACCCAGTAAGTGCACATGCGTGTGTGTGc	0
aactaatgtgtggcacatgtgtcatggtgt	0
AGTCCAGACTGACCACATGCAAACAGCACC	0
ctcaggtccttaccacatgggtctgtctta	0
gcttagcttggatcacatgcctgtctcaga	0
AAGTGGTGAGAAGCACGTGGTCATAGGGGG	0
GCCCCAGTTTGAGCACGTGGCAGGATGTCT	0
GGCAAATTAGAGACACATGGTGGGGAAGCC	0
CTCCCCCTGTAGCCACATGCAGTTTGGGCA	0
ATCCCAGACTGACCACATGCAAATAGCACC	0
GCGGCAGCCAGAGCACATGCGAGGAGAGCC	0
TGCCCCTACCAGCCACATGGGGGCCCCTGA	0
ACTGCCCACAAGCCACATGGGAAAGCCCAG	0
TTGGCCAGCCTGACACATGGGCCATGGTGG	0
GTCAGTCTGCATGCACGTGGGGCTGGGTGG	0
acatgtgtgaacacacatggtttataacca	0
TTTAACTGCAAACCACATGGGCTCCAGTCC	0
gctgcactgaaggcacatgtatgcaaatat	0
ggctccgacctggcacatggtaggtgctcg	0
ACCCAGCACAAACCACATGCTAAGCAGCAG	0
CATCACCTATGGCCACGTGGGGGCACTAAA	0
AGTCCCCACTAAACACATGTCAGTCATCTG	0
TCTCACATACGTACACATGGGGGAATCCAG	0
AAATGTAAAGAGTCACATGTATCTTCAATT	0
CCTGCCCTCCAGCCACATGGGCTTCTTGGT	0
CTCAGCCTCGTTGCACATGGGGTGAGCACC	0
TTCCCAACACAGACACATGGACGTGGGTAC	0
caaggcctgcaaccacgtggcaatgttttg	0
gaaatgacagaatcacatggctgggaaatg	0
ggccagcctggatcacatgcacatctctgg	0
ttatggtggaaggcacatgttcacagggca	0
aaccctatcttgtcacatggggaactccta	0
AGTGACCGAAAACCACATGGGAATGCAGAA	0
GGCTTGGTCTGAACACATGGTTCTGCAGAT	0
AGCACTTGGTGAGCACGTGTGAAGGGCGCC	0
TTCTGTCTCATAGCACATGTGACAATCATC	0
GAGGAAACATGTCCACATGGTGCCAGGGTA	0
CCAGCCTTCCAAGCACATGCACTCCACTCA	0
ttccctacctagtcacatggcctgatcctt	0
CAACAGGTAAAGGCACATGGGCTGCTGCCA	0
GCCTCCCTGCAGACACATGCCATCTGGAGG	0
gggagggagggagCACGTGCAACTCGCTCC	0
CTTAGATGTAGGTCACATGTCCCATTTCAA	0
ACTTGTCTGAAATCACATGGTGAGAAGGAG	0
TATCATTGCAGGGCACATGCGCATGCGTAT	0
cgtacttaccatacacatgtggggttctag	0
GCCACCCAATGGCCACATGGGTGCAGGGAC	0
AAACGTAACATGGCACATGTTGGTGCTCTA	0
CCCCATGCAAAGGCACGTGGTTTCCTTTTC	0
TGCCAGGGGGCGGCACATGGGCCGGGTGTG	0
TTCTTCTATCGAGCACATGGTTTCATGGAA	0
TGACAAGAATAACCACATGTCAAGCTTGCA	0
GCATTTAAGTGTGCACATGCGTGCACAGAC	0
AAAGAGGTTGAATCACGTGGTTCTTCCTCC	0
gttgaggcttggtcacatggcgaggaagtg	0
CTCACCACGGGGACACGTGGGGCGGGGGAT	0
AAATGATTTGGAGCACATGCGCACTTCCCC	0
TAACATCAAAAAGCACATGTTCTGTTTATT	0
CACACTGTGTAACCACATGTTTTTTATGCC	0
CTGGCCCCTGTAGCACATGGTACAGTTCAA	0
TAGTAGCTATATGCACATGTGTAGGGAGAA	0
AGGTGTGGCCAGGCACGTGGCCCCTGGAGC	0
tgttatgagaggacacgtgggagctgggga	0
TAAACCACAGAAGCACATGGCCATTTGGGG	0
CTGTCCAGATGGACACATGGCCTCCACCAG	0
gaatcatgcctggcacatgggaggtactca	0
CCAGAAGAAACAGCACATGTGGCAAGCAGC	0
CGGCGCAGGAGAGCACATGCTGTGGACCTG	0
gctggaactcagtcacgtggccacacctaa	0
tgagcaaaagtggcacatgcgactttgggc	0
gctggaccccagtcacatggtcagactggc	0
TGCCTCATAGGAGCACATGCTACTGTTTTC	0
TGCTCTGATCTGACACATGGGAGAGCTTAA	0
AGGGCAGGGCAGGCACGTGCTGGAGGAGCC	0
AAGAGGCCATAACCACATGTAACCCCCGTG	0
GCTAGAAGGAGAGCACGTGCATAGAAAACG	0
aggtaaggcagggcacatgggcttatgatt	0
ATGGCCTCGGGACCACATGGAGGGTAAAGG	0
TTTGGACTTCACACACATGGGTGcacacac	0
CTCTGGCCCCATTCACATGGTCCTCCTGGC	0
GGCACTGAAAACCCACATGGAGTGAAGGCT	0
ACCCATGGGCTGCCACATGGGGGTGGAGGG	0
GAGTGGTCACACGCACGTGGGAGGGGGTGT	0
CGTCACGCACGGTCACGTGGCCCCGCCTCC	0
ATAGGGAGGGGACCACATGGCCGAGGGGCG	0
CCCCTCTATGGTACACATGGAGGGTCAAAG	0
ATTCTGTATTCAGCACATGTTATCTATCTA	0
CTGTGGCAGCAGTCACGTGGGCGGGAAGGC	0
GCAGCTGTGCACACACATGGCCTGCACACG	0
AGGATGCTCCAAACACATGTAAGAGTAAGA	0
TTCCCTCTAGAGACACATGGGGGTGACCTA	0
TTTATAAATCATGCACATGTGAATGGCTTG	0
GGCGTGGCTTTTGCACATGGCGAGAAGGGC	0
TACTTTTTCTGGACACATGGTGGCGGTAGT	0
GACTGAATTGAGTCACGTGGTTCTAGACAA	0
tagcctcagaagccacatgtcatcatttct	0
AGGTGGCCCTGACCACGTGGTGACATCTCA	0
ctgggttggtgaacacatggaggtgtgttg	0
caacccacacatacacatgttaagtaaatg	0
GAGTCAGGGAGGGCACATGGTTCATGTGGG	0
tggccggctgagtcacatggccagccctgg	0
CCAGGTCTCCTGTCACATGGGTCCTGTTTC	0
ACACCCACTCACCCACATGGGTGTTATCTG	0
GAGGAGCACAGAACACGTGTTGTCTTTTGT	0
CTCAACATCTCAGCACATGGCTTCATTGTT	0
TCATTACAACATTCACATGGGTGTGAAGTG	0
catcatagggaggcacatgtgtacgtgtag	0
CACTCGCAGGTACCACATGGGAGACCATTT	0
AGGCTTGAGCGTGCACATGCCACGTTTGCC	0
ctctagaatcagacacatgtggattcatgt	0
TCCCAGCATGGGCCACGTGGGGAGCTGGGG	0
atgtagtgcctggcacatggcaggttctgg	0
TTCGGGGTAAGACCACGTGTTGAGCAACGC	0
TGGCTTCGTCAACCACGTGTCATGTGATCG	0
GCAAGCAAGGGGACACATGCAGGGGGTGGC	0
AACCAGTGCAGTTCACATGGCGCCTCGCTG	0
TCAGGTTTGTGGACACATGCCTCCGGGCTC	0
CCACTCGGGAAGGCACGTGGCAGGAAGGCC	0
CTGCCAGAGATAGCACATGGCTGACCTCTC	0
TTTATCTGTTGACCACGTGTGGACACTGAA	0
GAACAGGCAGATGCACATGTAGCCACTTAG	0
GCAGCTTGCTAGGCACATGTAGTGTTGGGT	0
CACAGAGATAGGCCACATGGAGGAGAGACC	0
CCCGTTCACCAGCCACGTGGGCCCTGACCT	0
CTTGTCCCCAGAGCACGTGTGTGGACGTGC	0
cggcgggcgggggcACGTGGCTGGCTGAGG	0
GCTGCTACCTTATCACATGGGGCACTAGTT	0
gctgtggccagaccacatgtctcacctgct	0
GCAACCACAGAACCACATGTGGGGTTTACC	0
gactggcatctggcacatggtgaggactgc	0
TTCTGCCCCTGCGCACATGGCCAGGAGACT	0
GACCTACCTGGGTCACATGGCAGCCCAGGA	0
GTAAATTACCTGGCACATGTAGGCATGTGA	0
GACTCGTCCAGGCCACATGGCAATCAGTGG	0
CTAGCCAACAGACCACATGCGCCTGAGAGC	0
TTCCCAAGGAAGACACGTGGAACAAAACCC	0
gactcagatgagtcacatggagagatggtg	0
atttgggtatggtcacatgggaggtcccta	0
TTTCAAAAAGAGACACATGGGAAATCCGCA	0
ACCAGTGAACAGACACATGGGGTGCTTCCA	0
CGCAGCTCAGAGGCACGTGGAGCGGCGAGA	0
tgtatcaaatgaccacatgtgcaaaagtgc	0
CCAGGGACTGGGGCACGTGGCAGCCAGCTG	0
AAAGCACAAGTGACACATGGTCCCTCTCTA	0
GCAAAGTGGAAGACACGTGGGACAAGAGCA	0
GACTATGTCTTGGCACATGGCCAGGCGGTG	0
TGCCAGGGAGGGACACATGCTCTTCACTCC	0
CGACTGCTAGGAGCACATGCCTGCAAAGAA	0
AAGGTCCCCCAAGCACATGCACATCCCTGT	0
CGCCGGTCGGTAGCACGTGGCGTGGGGCGC	0
ACCGCACCCCCGGCACATGGGAGTTTGTCC	0
CAGAAGAAAGGATCACATGGCTCCACCCAT	0
GGGGTGTGGTGGTCACATGGCCACTGGGGG	0
CAACAAGAATGAGCACATGTTCTCTACACT	0
TAGAACAGAACAGCACATGTTAAGGAATGA	0
TCCACCAAGGGAGCACATGGGGCCAGAGAG	0
GCATCTACCCAATCACATGGGGGAATTGCG	0
AATGCGGGAAAAGCACGTGTCCGCATTTTA	0
TCTGCCCTCCAGCCACATGGTATGTGTATT	0
CTGCCCCCTAGTGCACATGTGAGGCAGCGC	0
TAGGGGCTCAGTGCACATGGTGCTGAACTA	0
TGCCATCTTCAAGCACATGGAAGGGCTCTA	0
AGGGTGCCACACGCACATGTTGCAGTCCCT	0
ACTGCCCAGAAACCACGTGTAAGAAAGCGC	0
GCCACTGCAGAAACACGTGGAGATCAGACA	0
CGCCACCCGCAGACACGTGGAGGCCCTGCA	0
GTGCACTCGCAGACACATGCTTGCTCTCAT	0
acttgtccaaggtcacatggcttgttcttt	0
GGGTTGGGAGACACACATGGTGATGCCCCC	0
GTGCTTCAGCATGCACGTGGGCCCTGCGGC	0
CCAGTTCCAGGAGCACATGTCCTTCCTCCA	0
GCAGTTAGAGAAACACATGTTTCTCATAGC	0
gcctcaccttgggcacatggggcccacccc	0
TGCGTGGACCCAGCACATGGGAGGGCCTGA	0
cacatggagggaccacgtgtaggtgtttgg	0
ttgatcatgtgaccacatgctagctgcaaa	0
TCGCCGTGCGGATCACATGCCACGGAGAGC	0
acactaaccgagtCACATGTGTGATTACAC	0
CCACCCGGGAAGCCACATGGCGCTGGTGCG	0
GGTGCTTGGAGACCACATGGTCTGTTTGTT	0
TGAGGAACCAGGACACATGGCCTTTCATGG	0
cactttcgtgagccacatgtcctcaacgtc	0
GCCCCTTGGGGTGCACATGGGTCCAGGAGA	0
GGTGCAGATTGGCCACATGGGGGCGGCAGA	0
gtaaaatgcagaccacatgcctgccatttc	0
AGGCAGCCAAGAGCACGTGGGCGTGGCCAG	0
GGCCTTACCCGGCCACATGTCATCCGAGGA	0
GAGCCGCCCCGGTCACGTGGCCGGCGGGGC	0
TTTCTGGACCTGACACATGGTAAGCAAGAG	0
Accccaacatgaacacatgtatttataaat	0
CTATATATATAACCACATGTATTACATACG	0
GAAGCCTGAAGAACACATGGGAGCTCTCTT	0
ACTCAGGCAGAGACACATGGGCCTGAGAGA	0
AGCATAGTAAGGCCACATGGCACTCAGGCA	0
GGCAGGGCCATAGCACATGGTCCCCAGGAA	0
TTACTCACATGGCCACATGGGGCTAAATGA	0
GTGGAACATAGGTCACGTGGAGCAAACTAA	0
ACTTGCACCAGTCCACATGGCAGCAGGGGG	0
gccaagtgtggtgcacatgcctgtagtccc	0
CCTTCCTCTTTGCCACATGGGTAGGAAGCA	0
TTGCTGTGCACGGCACATGGAAGAGGAATC	0
GTGTGCATGTGTGCACATGTGTAGCATTCT	0
CTTCTTGCACATACACATGTGGGCTCCCCG	0
GAAGGAATGAGGTCACGTGGGTGAGTGGTG	0
TTCCCATCATGACCACATGGTGTCGCCATT	0
GACCAAAAATGGCCACATGGAAGAGAAAGG	0
TCCAAGGAATAGGCACATGCAAATTACTTT	0
AGACCTGTGCAGTCACATGTCTACTGTTGC	0
CATGGGGATCTGTCACATGGTTTTCCCCCA	0
TGATTCAGCGGAACACGTGTCCTGCGGTTG	0
ggtgcctgTGTGGCACGTGGCTGGTGTGTC	0
TGAACCAGAGGGGCACGTGTAATATTTCCG	0
GCAGTGGGGCTGACACATGGTGAGCCTGGC	0
cctaactgggtggcacatgcatgggctaga	0
gtcataagttagtcacatggtcacaaatga	0
ggggaaatggagtcacgtGGACATGCTGTG	0
TCGCTGAGTTTGACACATGGATCCCTGTGG	0
GCAGGGAGGGACCCACATGGCAGGCACATT	0
AAAACAGTGGTGGCACATGGGAATTTGAAG	0
taacctatcgggtcacatgtggcagtttac	0
GATGCATCCACAGCACATGGGCTAGACACA	0
gtcaggactcagtcacatggcccaggctcc	0
CAGTACATGAGTCCACATGGAGCTAACGCT	0
GTTTCCCAGAAAGCACGTGGAGCAGAGTGA	0
gacacgtaacaaacacatgcggtgagaaga	0
GGGTCCTGTGAGCCACATGGACACCGGGCC	0
TGCTGGCCTCAACCACATGCAGCTTGCTTT	0
gcaaggtgttggccacatgtctaagttctg	0
GGCTGTGATCAGCCACATGGGGGTTGGGGT	0
GCCAGTACCATGTCACATGGTCCAATGTCC	0
CCAGAAATACATGCACATGCAAATCCAGCC	0
GTGCTCGGCTGGCCACATGGCCACAGCGAC	0
CCCAATCCTGTACCACATGGCCACACCCCT	0
GCCAGAACCTATGCACGTGTGGTGAGAGCT	0
gcacacatacatgcacatgcatgcaaacat	0
acatgcatgcaggcacatgcacacagacac	0
TCCCATGGCAGGTCACATGTGACAGACAGA	0
TGGCGGGAGTGGTCACGTGGACAGGACGGG	0
CCAGGGTTGCAAACACATGGCCTGAGGGCT	0
gctcgggtgagaccacgtggacttgtgatt	0
CCACCGCGGGGGCCACGTGGTGGTGCAGGT	0
AGTACGACAAGAACACGTGGACGGAGGTGC	0
gccagcacccagtcacgtggccacaccttg	0
CTTCCAGAAGTGGCACATGCATGCAGCACT	0
CAGGCTTCCTAGACACATGGCAAGTGTGGT	0
gaccacttgaggtcacatgtccagacttga	0
TTTGTGCAGCCAGCACATGGGAGCCGCATG	0
CCGCTGTCACAGCCACATGCTCTCATCCTC	0
TTAAAACTTGAGGCACATGTGAAGAAACCA	0
TTTGAGTCTTGATCACATGTATCGTTAAGG	0
TGTTATTGGAAAGCACATGGGACCTCTCAG	0
GTGTGGGCAAGGGCACAtgtgtgtaatacg	0
GGCAGTCACAGGCCACGTGGGGCATCTCAT	0
GGCGGGGCCGGAACACATGCCCTCCCAACC	0
AATGATGGCTGATCACATGTAGAAACTTGG	0
CTTCCTGGGGATACACATGGGGTCCTACCC	0
CGAACCAGCTCAGCACATGTTTTAAAGTTC	0
gggggcgtgaaaccacatggttgtgcaagg	0
CTGGAGACAGGAGCACATGGCCAGTCCTGG	0
TCCCGCTGCAGACCACATGGGGCGGGTCTG	0
GTCACGCCGGAAGCACGTGGCCCCCCACCC	0
GGCTGGAGGAAGCCACATGTCGGGGGGGAT	0
gaacaatgactggcacatgcactcaggaaa	0
tcagttacgtagtcacgtggccagtggcta	0
tgaaaccacatgacacatggaaagcattta	0
AGTGTAACCCAGGCACATGGGGACATGCCC	0
TACCATAGACATGCACATGCGCTCACCTTC	0
TTAGCCCAACATGCACATGCTGGGGACACA	0
AACAGCGCGGAATCACGTGGCCGACAGCCC	0
ACCAACCAGAAGACACATGCTGTCACTGAC	0
atacaatgcaagccacatgcgtaattttca	0
ggccctctgggtgcacatgcagtagctgtc	0
GATGCTCCCAGGCCACATGTGTACAAATGT	0
atgacacaaatatcacatggctgtaagagt	0
TCAAAGCGATAGCCACGTGGGTTACGGAGA	0
GCTTTCCTTAAAACACATGGTTCTTGACAA	0
AACACGGCAGGGCCACATGGGGGCGCCTGA	0
GGCAGATTCGAGCCACATGCGGTAGTGTGT	0
ACATAGTTGTGACCACATGGCAAAAATACG	0
TGAATGGGGCGATCACATGCAAGGGCACAG	0
CCCAAGCTCTTGCCACATGGAACAGGATCC	0
GGCTTTAGTCACGCACATGTTTTTTCTTCC	0
CCTGTTCATTGATCACGTGGGAGGCTTAGC	0
ctgtgcccttaaccacATGGCTTTCCCACC	0
CCACCAGAGGGAGCACGTGGCTTGCGCCGA	0
TCTCCAGAAAGGTCACATGGGCTGGCAGTT	0
ATGGATGGATGAGCACATGTGTGATATGTA	0
CAGGATGCAGGGGCACGTGGGCCAGGCCGG	0
TGACCGCAGGGACCACATGTTGGGCTGCAA	0
TCTCCTTCCCATACACATGTTCAAACAAGA	0
CGCTGTTGCACAGCACATGGGGTCCCACCG	0
CAGTCCCCTCAGACACATGCCCTCTCTCCA	0
GGATGGCACAGGGCACGTGGGGTGTGGGTG	0
CAATGAGTGTGAACACATGGAAAAGCTCAG	0
CTCCTGGCCAGGGCACGTGCAAGCCCTTTC	0
tgccatctgctggcacatggttgtggtgaa	0
CCTTCTCTACTGCCACATGGGAACCAGCCT	0
GCCCTGTCTTGGACACATGTTCAGACACAG	0
CTCTGCCTCCAAACACATGCACAGGCCTTC	0
ACCAACAAATAAACACATGTTGCCAAGATG	0
GGGCATCGCGGGACACGTGGCGACCACGGG	0
ACCACAACCTGGACACATGTattcattgag	0
TGAATCTGTCATACACATGTAGGGTGTAGA	0
acccagggcctggcacatggaatgtgcttt	0
ccatatctgcagccacatgtaactacatca	0
GGCTGGGGCGTGACACATGGTCATGGGACA	0
TAGGGCAGGAAACCACATGTCTTTCACTTC	0
GAGCTGCGCCAGGCACATGGTCTCGCTCCG	0
gtctggggggagccacatggattctggttt	0
gagGGAGTTCATACACATGGGCTTTAAACA	0
AATGAGAGGTAGGCACGTGGGGGAGTGGAT	0
GGGCGAGAGGATGCACGTGTGACTCGCTCT	0
ctgggactttgatcacatgtgtgtgaaacc	0
ATCAGAATATTACCACATGTGTCAATCACA	0
CGCGTGGCCAGGCCACATGTGCAAGGCATG	0
AAAGGAGATGAAACACATGCACTTTTTTTC	0
CGTGCCCAGGAGGCACATGGCTTCCACCCC	0
ccaggcctctcagcacatggtgatgtgaaa	0
TCCTCGGGGCGGGCACGTGGGGGGCCTGAC	0
GGGCAAAACCAAACACATGTAGTGGCGGGC	0
CATCAGTGAGAGCCACGTGGGTGGGCCCCT	0
CAAATCTGCATTGCACATGGCAGGCTTCCA	0
AAACAAATAAGGCCACGTGGAGCTGTGCAC	0
taatggaagttaacacatggaacaaaacct	0
CCCCAGCAGGGACCACATGCACCCTGGCTG	0
TTCCCCCAAAGGACACATGGGGGCACCCTT	0
GCGCGCGGAGGGACACATGGTGTGCGAGTG	0
gcttaataatatgcacatgcgcactggggg	0
ACCTCCGTGAAACCACATGGTGCTGAACAG	0
GGCCAGGGACCAGCACATGGGGCTGGTGCC	0
TAGGTCGCTTAGTCACATGGAAAGTGGAGC	0
AAATGAAATCAGGCACATGCTGAGCAGAAG	0
GAATGACAATAAACACATGGCTGAGCAATC	0
CAGCCAGAGAAGACACATGCCTCCTGAACC	0
aCTGTataataaccacgtggtgaagtcagg	0
AATCAGTTAAAAACACATGGGCATAGGCTT	0
TGGAACTAACAAGCACATGGAGCCAGCCGA	0
GTAGATACAGGACCACGTGGCATCACAGAT	0
GTGCACACTTGTGCACATGGGTGAGCTCCG	0
TTCCCGCCCTGGTCACATGGTTGCTGCATG	0
ccagagcccgaagcacgtggctcttgatca	0
GGGTGGAACTGGGCACATGCCAGCACCACT	0
actctcaggggaccacatgccggaacctga	0
GCAATGCTGATGCCACATGGCCAAAGCTGA	0
gctttgtgcaagtcacatgtcctctctggg	0
AGGCACAGCGGTGCACATGGTCTATGCATA	0
ATGTTTCCACGTTCACATGGACAGGCTCGT	0
ACACACACACAGACACATGTGACATGACTG	0
GTCTGGGCCAGCGCACATGTCCCCGGAGCC	0
gcttgcccaagatcacatggaccggaagtg	0
GTGGAGATTTAGCCACATGCTTCTGCAGGG	0
CCCCACTAGGGGGCACATGTGTCACACAGA	0
CCACAAGCCAGAGCACATGTGATGCCATGA	0
acacgcatgtatgcacatgtgcacgtgtac	0
TTTGTAGCCCTGGCACATGTTTCCTGTTCC	0
TGCCCTGGAGGAGCACGTGGCTGATGAGAA	0
TTTGCTCTTCGTGCACATGGTACTTGCGCC	0
gttcagtccctggcacgtggtgggtatccc	0
TTGCTCAGGGGAACACGTGGGCTGGAAGAG	0
CCTGCCCAGAAAGCACGTGTTCAGAATTGT	0
ctctgaatgtcagcacatgtatcctgtttg	0
ggctgctgaatggcacatggacagtagggg	0
CAGACCAGCCAAGCACATGTGGCGGACGTG	0
CTGACCTGACAGCCACATGCCTCACTGAAC	0
AGGGGCGTGAGGCCACGTGGGCGGCCTGGG	0
acacaaccacaaacacatgggcacttgtcc	0
TGCCCTACCGGACCACATGCACCCCCCAAC	0
GTCTCAGAAAACCCACATGGCTTGTAGCTG	0
tagcctattgggtcacatgtccctccctga	0
AGCCTGGCCCGGGCACGTGTCACTTTCTCT	0
ccagggagagagccacatgcacacagtcac	0
GTCCCACGGAGACCACATGCAGCCTCAACC	0
AGGGGGCAGTGGCCACATGGAATCCAGGTT	0
TGCAGGCCCAGGCCACATGGGGGCAGCAGG	0
AGTGACCAGGAGCCACATGGAGGGTCAGGC	0
GTCACGCGGGGGCCACATGTAGctagctgt	0
CCATGGCTACAGCCACGTGGGGTCATGCTC	0
tggcagccagggccacatggctGTGCTTAC	0
gggtagctaggaccacatgcgagcgcccct	0
GCCACCTAGTGGGCACATGGAGTAGAGGGC	0
AAAGACAGGCAGGCACATGGGGCTTCATCC	0
TGATGACAGGAAGCACATGCTTGTAAGCAG	0
CAGGCAACGCGGACACATGGCTGGCAACAC	0
gacccgcctgacccacatggagaaatgccg	0
TGGCAAAGGGAGGCACGTGGGCAGGGAAGG	0
GCCCTCTGCTGGCCACATGGAGATATTGAC	0
TCACACATGGAACCACATGGACCCCTCTGC	0
TTAAATATGTAACCACATGTCTCAGTAGAG	0
GTCTTCCTCCAACCACATGCCCCAGCAACC	0
ACAGCTGTGTGTGCACGTGGGCCGAGAGGA	0
CTCCACTGAAACCCACATGGGCTCTGCAGG	0
GCCGAAGTCGAACCACATGTTGTTCTTGGC	0
TAGAAAATTTAAACACATGCTCACACTCAC	0
GGACAGGTGCAGGCACGTGCTGGCTGACTG	0
TGCCCTGGATGGGCACGTGCCACCCCCATA	0
GGAATTTCCAGGGCACGTGCCACGTAAGGG	0
CTGCCTCGTCTACCACATGGGTGTGGCCTG	0
gtgtatctgtgagcacatgcatgtatgtgt	0
TCGAAGAAGAGGGCACATGGATTTATGTAA	0
AGGGGTGACGGGGCACGTGGGTAGCACCTC	0
TGAATTGTGCACCCACATGGGTTTTCCTGG	0
TTTCATTGGCTTGCACATGGGCCTTGGGGG	0
GACGAAGGCCTAGCACATGGGCTACGGAGC	0
TAATGTTCCCTTGCACATGGGCTGTATTTT	0
ggctgagggaggtcacatggccaattagtg	0
CTGAACACAGAAACACATGCTCCAATGTTG	0
CCCCACCACCAGACACATGCGCTCAGATAC	0
TTTACAGCTGAGCCACATGCACGTCAGGAG	0
ttatcttcttgttcacatggaattagtgat	0
gtgctcattcagtcacgtggatatgagtta	0
AAGGGGGGTGGTGCACATGGCGGGGGTCGT	0
CGCTAAGAAACAGCACATGGAATGTACATG	0
CGCCAGGCAGAGGCACGTGGTCCTGGCACC	0
AGAAGCAGGAATGCACGTGGAATGTTCAGA	0
cttataaggtagccacatggcagcctccca	0
gccacttcctggccacgtggcggcaggcag	0
CTGTGTGCTCATACACATGGAGCAAGGAAG	0
acacagacccagacacaTGCCCTGGGCTCC	0
CCCTGCTGGCAAACACATGCCCGTCCTCCA	0
GGGGAGACAGGTGCACATGGCCACGTCCTC	0
ACATGTGCAGACACACATGGCTGGGTGCTG	0
TCGACAGAGCAGCCACATGCAGATGGGCAG	0
CGCCAGCGAAAAGCACGTGTCCCATTTCCT	0
CTGTCAGGAAATTCACATGGTCCTTCTTCA	0
TGCACCTTCCACGCACATGTGAAATTCAGA	0
GACTATGTCTTAGCACATGGCCAGGCGGTG	0
ctgggaccacaggcacgtgccaccacgccc	0
AACTGCAGGCAGACACATGCCACAGCCACT	0
tgtatcttatagccacatggtgtcgctgtt	0
CCGCAGCCCTGGACACATGTGAGTGCGACA	0
GTATATGACCACACACATGGTCTATGTATA	0
ACGTGTGTGGACACACATGGTTTCCCTAAA	0
GAGCCATGACTGACACATGGGGAACTACTC	0
GACACTCGCATGCCACATGGTACTGTGATG	0
GTGCTCCTAGAGGCACGTGGGTTGCTGAGG	0
TTGTCTGCAAAACCACATGGCCCTTGAGAA	0
TGAGGTGGGAGGCCACATGTGTGAGTGGGA	0
gcatgaagcctggcacgtggtgattgctgg	0
tcagcttctttagcacatgccattgtgacc	0
CCCTTCCACGGGGCACGTGCGCCGCTGCGC	0
AAGGAAGTGTGGTCACATGGCAGCCTTCCT	0
CTGATCCAGGGGACACATGTAATCTTTTTC	0
TCCCCCTGATACGCACGTGGTCTTGTCCCT	0
GGGGTGTGCCTGGCACATGCGCCGCGGGCA	0
ATCCTTTGTAGAGCACGTGGTGAAAGTGAC	0
CGGGGGCGGGGAGCACATGCAGCCCGTCCC	0
TCTTTTACACAAACACATGCACACAAATCA	0
GTCTGCTCCAAATCACATGTACATATTCAT	0
CGCAGGGCCGTGCCACATGGTCCTCCCTTG	0
ATTCGGTGCGAGGCACATGGGGCCAGCAGG	0
TCAGAAAGAAAAACACATGCCTAGTGGCTA	0
ACAGCATGAAGAACACATGGCGCCTGTGGT	0
GCTGCGCCTCAAGCACATGGCTGACTACCC	0
aaaccccTGAAAACACGTGTTAGCAAACGT	0
AGACTCAGAGAGTCACGTGGCCCCAGCCCC	0
ACTTTCACAAGACCACATGGCTCCAGGGGC	0
ACAGGGTTCTGATCACATGGGCCCTGGGGC	0
TTTGAATTTCTGGCACAtgcccagctctgc	0
GCCCTCTGGTGGCCACATGGAGGATGGCAG	0
TTACACCACAAGTCACGTGGCAGTGGGCAG	0
GATGGGGGCTGGCCACATGTTGCTGGAACC	0
TAAATTTTAGAGTCACATGGTCTCGTGAGC	0
TGGCTCCAGAGACCACATGGAACTCACAAC	0
AGGACGGCCCAGCCACGTGGAACCGCCTCG	0
ATTGGTCATAAAACACGTGTCACCTGCCTC	0
CTGACCTCACAGACACATGCTGTACAGAAC	0
AACTGCAGTTAGACACATGGAAGGCCTTCG	0
GGCTTTAAGGACGCACATGGTATGCAGAGC	0
TGATATCAAGTATCACATGGCCAATTCACA	0
TTTTTCATGTAAACACGTGTGTGTGCTGAG	0
ctttgaagaggGGCACATGCAGGTTGGTCA	0
CAATTGATCTTGACACATGGGGTGCCTCTG	0
tgggttgtgaagtcacgtggtttgggttca	0
GCAGGAAATAGATCACATGGCCTCAAGGGT	0
GTGTGCAGAAGGGCACATGCGATCACACAG	0
gaacagcacctgacacatggtaaccacagt	0
AGACAGACATATGCACATGTTTACAGACTT	0
ctttcacccagggcacatgctagcaccgtg	0
TCGTGGTCGCGAACACATGCTCAGATTGGC	0
CCAGGACGCCATGCACGTGTTCTTGCGGGC	0
GAGTGGGTGGGGCCACGTGGGTGGGTGGAA	0
taggccctcagtGCACATGCTAGGGGTAGG	0
CTCTGCTGAGAGCCACGTGGCACAACTGGG	0
GTAACTTCTGAGTCACGTGGAAGTTGGGAA	0
GTGGTGGAAGTGGCACGTGGGAATGAGTAG	0
CCTGGAGGGCGAGCACGTGGGGGGCCTGGC	0
CACTTGGAGAAGCCACATGTGAAACCACTG	0
gtgtgCCCACATGCACATGCATAGgtgtgt	0
TATAAGACATGATCACGTGGTCAGGAGCAA	0
aacaactcagagacacatgttcaggggttc	0
catgactcccacccacatgGCTGACAggca	0
GAGTGGCCCTGACCACATGGGCCCCCCACG	0
GTAACTGCTTAAGCACATGCCCACACACAA	0
GATTTGCATCTGGCACATGTTTTCCCCTGG	0
acaaggaattgagcacatggcacggaaagt	0
tcttttctacgggcacgtggcctgcaagga	0
ACAGAGAAAGGGACACGTGGCACACAGATA	0
AGGATGACCTGGGCACATGCTGTCACCTTG	0
CTCTGTGCAGGTGCACATGGGCCAGAGGGC	0
TAGTCTCGTCTACCACATGGTGGATTTCGT	0
agaacagggccagcacatgtaggcattcaa	0
CAGAGCCAGTGACCACGTGGATGGAAGCTC	0
tgtgtTGAATGATCACATGTTCCAGGGAGG	0
ACAGGTTACAAAGCACATGCCAGGGGCGGG	0
CAGCTCAGGCAGCCACGTGGGCTGCGGACT	0
TAGCTCTTTTGGTCACGTGGGTTCAGCGGC	0
GCGTTTACAGAGACACATGCAGTCACACAT	0
GCCTCCCTGGGGACACATGTCCTGGGCAGC	0
CGCTGCCGGAGGCCACATGGAGCCCCACGA	0
actgaggtgaagtcacatgtgtaggtcaca	0
CAAAGTAAAGAGGCACGTGTGCCGGGAAAG	0
TGTTTTTGCTTAGCACGTGTGGTTTTCGGT	0
TAGCTAAATCAGCCACATGTCGAGCGCATG	0
GAAGCACTGAGTCCACATGGTTGCCTCGCT	0
GACTGAGAAAGACCACATGTAagagagaga	0
gtgtggttttgaacacatggaaactgagag	0
ATGGAGAAATGATCACATGCTCCACCAGGC	0
GCCCACCTGGGGTCACATGGGGAACTACTT	0
GGACATGGGCGGCCACATGGGGGGGCTGTC	0
CGGGCGGGGCGGTCACGTGGGCACGCCTGG	0
CAATGTTTAGAAACACGTGTGGGCACCACT	0
ATCAGCATAAATTCACATGGTATTATGGCA	0
CGCCAGCTGGGTGCACATGGTGTGGAGCGC	0
atcatacaGCATGCACGTGTCCATAAATGA	0
CCCCCACAGCAGCCACATGCAAATGCAGCC	0
CAGAGCTGTGGGGCACGTGTGTTTGGGGAA	0
CCCAGGACGGGGTCACGTGGTGCGCGGGGC	0
tgtttgcttcagccacatggccttctggct	0
CATGTTTCTGAAACACATGCAGCAACCATG	0
attaggtactgaccacgtgtcaggcccatc	0
acctgtccaagatcacgtggtcaaattagg	0
CCTGCAGTCTGTGCACATGCACACATGATC	0
GTCAAGAGATGAGCACGTGGTGTTTCTCCG	0
GTTTAGTCCCAACCACGTGTTGGGATGGAG	0
GCACCCATCCGGACACGTGGAGAGCTGTTT	0
ACCCTACCCAGGCCACGTGGTACTTTCTTG	0
AATGGTTACTAGCCACATGTGTACCCATCT	0
ATCCAGCGCATTGCACATGGTGTGGTTGCG	0
CTGGTTACCATGGCACATGCAAATTTCCCA	0
CAGAAGCACGAACCACATGGTTCCAGAATA	0
AGCTTGAGACAAGCACATGCGCACTCATGT	0
ggccagagcaagccacgtgggcaagcccga	0
ACACCCCGGAAGCCACATGTCCTTGCCCCA	0
AGCTATGAGCTGCCACATGGAGGACCTGga	0
gtgggacagtggtcacatgtacaagctggc	0
CCCAGCCCTGTGCCACATGGGCCAACCCAG	0
GACTCAGTCCTGGCACATGGTGGGCATCAG	0
AGGTCGGCGGGACCACATGCCTGGGTCTCA	0
AACATATGATCAGCACATGGAAATGTGGTA	0
GTCCCTCAGCAGACACATGGCTTAAAGGCT	0
actccagggcagccacgtggtggagtaaga	0
ctgggattacagacacatgccaccacgcct	0
ACCACAACGAAATCACATGTTGAGTGAGGG	0
GGATAAGTAAAGCCACATGGCGTCGGGGGA	0
gggcctggtagggcacatgtCTTCTTACTG	0
tggcccaaacagtcacatggctacatttag	0
AGCTGATGAGAACCACATGTGTGCCTTGGA	0
TGGCAGACAGATACACatggagcaccagta	0
TGCTCCTTCGAGCCACATGGACAATAAAAC	0
GGGAGTAAGAGGACACGTGGCCCCACTGCA	0
TTGCCCTGGGAGCCACATGGAGCCAATGGC	0
CTGTCTTTGAGAACACATGTGAACCAAACC	0
AAAGGCCTGCAGGCACATGGATGGATGGAG	0
ACCGTCACACAGACACATGCACACACAAAC	0
CCAAGCGTGATGTCACATGGGAGGTTGTGT	0
AAATGCTAATACCCACATGGGGCTTGCTAT	0
CCCGTTCCCAGGGCACGTGCGGCCCCTTCA	0
CTCCCTGCAAAGTCACATGGCACCTAGTCC	0
GCAGGGGTCGGAGCACGTGGCGTCCCGGAC	0
cgactgcagcatgcacatgcagtctctctg	0
TCATGCATGTAACCACATGGACTCCTGTAC	0
caaacaggaaaaccacatgcaagtcagccc	0
AAGTTTATTGAAACACATGCAAAACTTCAT	0
AGGGTGGGTGAATCACATGGAGCAACTGAT	0
GCGATTTCTGAACCACGTGGAGTCGAGGAA	0
GACTCAGGGAACCCACATGGGTACTCTAAA	0
TGTCTGTCAATGGCACGTGGTTGTACACAC	0
tgggactgcatatcacatggggctggacta	0
GGGGCCGGTCGGGCACGTGCAGGGGGCTCT	0
GGGCAATAGTGACCACGTGTTGAGTTTGTT	0
TCTGGCACAGAGCCACATGCCCTGGGTGGC	0
ggtggagactagtcacatggtcacacctag	0
AGAGCCGCCTAGCCACGTGGATGCTTCTGG	0
GCAGATGAAAGAGCACATGTTAAAATTGTG	0
GGGCCCTGCCAGACACATGCACGGTTCTTC	0
ctgggctgtggagcacgtgggagggaagag	0
CCGTGGTGTCAGCCACATGGTGTTGCCCCA	0
ggcagaactcagtcacatggccacatccag	0
CAGCATTCTTGAACACATGGCCACAGGCGC	0
acgggcgcgcggTCACGTGGTGCGggtggc	0
TATAAGATAGAGCCACATGGTTTggggggg	0
CTGGCGCGGGGACCACATGCCGAGTGAGTC	0
AGGTCTGAGCCAGCACATGTTTCTGGCATT	0
TCACAGAGCTAGTCACATGGTCCCACCAGC	0
ctctactacttgccacatggccttagacag	0
aggcgggggcgggcacatggggcgccggcg	0
TAACAATAGTAGCCACGTGGAAGCGAGCAG	0
TTTCTCTACAAGACACATGGGCCGCTCCTG	0
ttgtacacgtgtgcacatggcacacataat	0
CCAGAGCCAAAGTCACATGTTCAGGGGACC	0
AGAGCTCGGAGTTCACATGGGCCACATAAG	0
CTGACTCAGCAGACACGTGGCTGGGCTCAG	0
tattaaacagagccacgtggaccaaaatgc	0
aggccgggccggccacgtgggcgggaggcg	0
GACTATGTCGTAGCACATGGCCAGGCGGTG	0
GCATGAGAATGTGCACATGGCCCCAGATAT	0
AAGCTGTAAAAGTCACATGGTCGTAGAGGA	0
TTTAATTGGAAATCACATGTCTCTGGTTCA	0
AGCTTCTCGTGAACACGTGGAAGTCAGGGA	0
TTATTTTCTCTAGCACGTGGTAGAattcat	0
CCACCCCCGCGATCACATGGTGACCCCCGG	0
ggcggcagcggGGCACGTGGGAGTGAACAG	0
AGCAGGATAGAGGCACGTGGACGGTGACCC	0
ggccagagcaggtcacatggccatgcctaa	0
GCCCGGGGATGGCCACATGTCTTTGGTGGT	0
AGGATCCAGGACCCACATGGGCCTCAGTGC	0
AGGGCCGTCCAGGCACATGTAGAAACATCT	0
TCTCACCCACACCCACATGGTGCTTACCTC	0
CTGGGAGTGTGAGCACATGCTTGCACATGT	0
ggccctctaggtgcacatgtgcagtagctc	0
CAAACCTCCGTGACACATGGTCGTTTTCTT	0
CTGGTGGTGTGGGCACATGCCCCACCCATG	0
CACAGCCCGAGAGCACATGGGTGGGGCATG	0
CTGGCGGAAGAGGCACGTGCGCTGCTGAAT	0
GTTTGTTGCATGGCACATGTTGGAAAGGTG	0
GAAATCTGAAGGTCACGTGGTGAAGTCGTC	0
CATGCACTGTTGTCACATGGCTCTTTCCGC	0
TGCGTCAGTTGGTCACGTGGTTGTTCGGAG	0
gtccggtagatggcacatgctgaccgactt	0
ACCTGAGAGTGGGCACATGTAAATACCGCT	0
TTGAAATCCCAGTCACATGGAGCTAGGAAG	0
TGCCTGGTCAGGacacatggggaatggaag	0
ATTTATACACATGCACATGGCAAGAGACAG	0
GAATTACATCGAGCACGTGCTGCTCCGGCG	0
TGTGGCTTGATGCCACATGGCTCCTCCGGA	0
CTTACAAATATGGCACATGCGTGGCATATA	0
TGCCAGGGGGCGGCACATGGGCCGGGTGTG	0
CCAAACTGAGGGCCACATGGGGGAGTTTGG	0
GCCCTGACCAGAACACATGCGCCAAAGGTG	0
GGGCGAGACCCAGCACATGTTTGTGGAGTT	0
GTATCTGAGCGGCCACATGGGCTGGCCCTG	0
TCTTATAATTTGGCACATGTGTGTTCTTAT	0
GAGGAACCAGAAGCACGTGGAGTTGCTAAA	0
AGAGGAACAAGGACACATGGCTGAAAGGAC	0
CCAGAGCTGGGAGCACATggcggccagggc	0
CTCTAATGGCAGCCACATGCTCTGATGAGT	0
TCCCAGCTTTGAGCACATGGCTCCACCCTC	0
CAGTTTTAACAACCACATGTGAAAATAAGT	0
ATTTGGAAGCATCCACATGGTTTCAGTTTC	0
ATCTAGGATAGGTCACATGGTTGTCAGTGG	0
GGATAACTCAGTACACATGGGTTCTCAGCT	0
CCTGGGCTCAATGCACATGCCCTGAGAGGA	0
CTGATTGTTGAGTCACATGTGACACATTAA	0
TCTGCAGTGGGAGCACATGCCAGAGGCGAC	0
GCCACCTAGCGACCACATGTCCCCATGTCA	0
GTGACTACGTGAGCACATGCAGGGGGGTCT	0
GGGCGGGGCGGGTCACATGGCGGTGGCGCG	0
GAGGCTCCGCAGTCACGTGGTAGAGAGGCG	0
AAAAGCCAATAGTCACGTGGCCTCTCTCGG	0
TACTGGGTATGGCCACATGGTGTCCCTCCA	0
TGCGCAGCGCGTCCACATGGGCGCGCGCGC	0
GCAGATTAAAGATCACATGTTACATTCCCC	0
CTGCAGACTGAACCACGTGTAACCAGAATG	0
GACTATGTCGTAGCACGTGGCCAGGCGCTG	0
gcaacatgggaatcacatggtttagattac	0
CAGTCCTACCGGACACATGTAAAGTTGTGG	0
CAGAATGACAGAACACATGCCCTTGGCGTG	0
GTTTTTGTGAAGACACGTGGGCGGGATGGG	0
tcaagcgttaaaccacatgggtactcacct	0
AGGTCACCAGATGCACATGGGCCGCAAAAC	0
GTGACGGGTTGGACACATGGCTGGCTCGGG	0
TGAGATGTAGTGGCACATGTTTCCTGAGAG	0
GCAGAGCTTAGGCCACGTGGGCAGCCACCA	0
AAGAAGAGGCAGCCACATGCAGGAACACGC	0
GAGGAGAACACAGCACATGGGAGTCAGTGA	0
TCCTGGAATCAGGCACATGCTGCCTTGGGA	0
ctgggtctacaggcacgtgccacctcaccc	0
AGAGCGGGAGGGTCACGTGGCTCGGCCGGA	0
tgcacgttaggaccacgtgggggctctttc	0
ggcgccgggcgggcacgtggcgcggtgCGC	0
cTCACCTGAGGACCACATGGTGACCGAGAA	0
AAGGCAAAGTGGACACATGCCGCACCAGAT	0
GAGGCGGGGCGGGCACATGGCTACGGCGTG	0
CGGGATGCTCCAGCACATGTGGGTCTGCAC	0
ccaggttttgtggcacatgcctgtaatcct	0
TCCCTCTTGCAGACACATGTCATCTCCACA	0
GATCTCCCTGGGCCACGTGGTGGTCGCTCC	0
CCCGGAGAAAAGCCACATGGTGAGCGCGGC	0
GGAGGCTGCTGAGCACGTGCAGAAGCTTGA	0
AGGGAAGCAGAGGCACGTGCGCTCAGTGTG	0
acacacacacGGGCACGTGCACCCTCTGCT	0
AGTCCGGGACGGGCACGTGTGAGGAAGCAA	0
TGGGCCCTAGAAGCACATGCTCCCTGCAGA	0
CTCCCTAAGGAGGCACATGGGAACCCTAGG	0
GGGCCCTGCAGAGCACGTGGGAGGATCTCC	0
GGAGaatgcctaacacatgtagagctcttg	0
TCACTGTGCCCAGCACATGGGTGGTACACT	0
GTGGGTCAGGGGTCACATGGGACAGCTGCA	0
gATGTGGTCAGGCCACATGTTCACCAGGTC	0
AGGAACCGGTGGCCACATGGGGTGCCCCTG	0
AATGGAACAAAGTCACGTGGACACACACAC	0
CCCTTTTGTTGACCACATGGTGTTGGGGGG	0
GGGGCCGAGGAAACACATGCCCAGTGGCCA	0
CTGGTGCCCTGAGCACATGTGTGGTCGGAC	0
GGGGCACAGATGGCACATGCGTTATCACAG	0
GGGGAGGCCGGCGCACATGGACACCCGTGG	0
ATGGGGCGCGGGGCACGTGCCGAGGGAGCC	0
GTGTCTGCAGAGGCACATGTCTTGCTCACC	0
CCCCTCCCTGACACACATGGACACACACGC	0
CCTGGGCCTGGGACACATGCTTTAGTGCCC	0
CCCCTCAGCAACCCACATGGTGACAGGCAC	0
TCGCACAGCGGGACACATGGGGCTGGGAAG	0
TCCCCCACACAGCCACATGCCTAAGAACAG	0
CTGCAGTCTTGTGCACATGGTGGTTGCCCT	0
GCTCCTGTTGGGCCACATGTCCCCTGCTAG	0
agtccaccgtgagcacatgccagcacacac	0
GCTCCTTGACAAGCACATGGGGATGAAGAG	0
GAGGCGGCCCGGGCACGTGGGGGCCGGGCG	0
AGCTGGAGCGAACCACATGGTTTCTGGGGG	0
GGCCATCACCAGCCACATGCGGTCGCGACG	0
AATGCGAGGGACGCACGTGGCTGGGGGTCT	0
CGGCCTTCGAAGGCACGTGCGTCTCCATCC	0
TTCCTGGACAAGGCACATGGGGCTTTGGCC	0
CTGATAGTCAACACACATGGCCTCAGATTG	0
GATTGTATATGGGCACATGGCGTTGGCTGT	0
AGGGGCACGCAGCCACGTGGGTCCCCAGGG	0
gattgccccgagacacatgggcCAAGGAGG	0
gcccccggccgggcacgtgcgagccccccg	0
GCCTCCAAGTGGTCACATGTCATAACTGCA	0
AGCAGCAAGTGGCCACATGGCAGGGGCCCC	0
CATCGCCTTCAATCACATGGCTGCAGTTGT	0
ttttttttttaatcacatgtcaagggcaag	0
CCTCAGGCCTGGGCACGTGGGCAGCCGCCG	0
GACGACTGGAGGTCACGTGGTACACTATAC	0
CTTTTGTTTGTGCCACATGGTTCTTGAGAG	0
caactgcaggagccacgtgggaaggaaggg	0
ggctatctgcaatcacatggccatgtcacc	0
TCCTGCCTGGGACCACATGGCCTCCTCTCA	0
GGGGAAGCCCACACACATGGTTCTAAAGTT	0
GGTTTCCTGTGGGCACATGGTTGAGAAATT	0
TTTGACTACTTAGCACATGCAATATAAAAA	0
CTGCACCTGCGGCCACGTGGGGAGGAGCTT	0
TCGGGTCCTAGGGCACATGTGGATGTTAAA	0
GGGTGCAGGGGCGCACATGGAGTGGGTGGT	0
GTGGGACAGAGAACACGTGTCCATTCACTG	0
ccaaccctctaatcacgtggctggttcctc	0
AGAAGCTTTGTACCACATGGCACCACCAGG	0
ggctccaacagatcacatgcccagccctga	0
GTGCCCAATGAAGCACGTGGGGCTGGGAAG	0
taatctcaggggtcACATGTACATCTTAAA	0
CCAGGCCACCTTGCACATGGCCACCAGAGG	0
GGGGGAAAGAAAGCACATGGTTTCTTGCAT	0
GCCCTCTTGAGGACACGTGGCTTTTACTTC	0
AAGATGCAATGTACACATGGCGTGGAAATG	0
ACTGCAGGGCTGGCACATGGCAGAGATGGG	0
GACCTCCGAGACCCACATGGTACGGCCAGG	0
TGATATGTCGTAGCACGTGGCCAGGCGGTG	0
GAGTCTTAAAAGCCACATGCTTGAAGTTCA	0
ATGGAAGCCCAGCCACATGCCACAGGGAAA	0
AACTGCTTAAAGCCACATGGGAAATCTGCG	0
tgaaaatgcaagacacatgcacaatgcTGC	0
GCCCCGTCTAAACCACATGGACAGAGACTG	0
CTCTCGGCTCATCCACATGGCTGCCCATCC	0
GCGGTTGCGGATGCACATGCGGATGCGGAG	0
GGAGCAGGTAGTTCACATGGTCACCTGCGG	0
GACCTCCAGTAGCCACATGGGCGGGCTGCA	0
aaacagaccagaccacatgtaaaaatagat	0
GACTCTGGGCAGACACGTGGGCCGCTTCTC	0
CCAGAAGCTGGACCACGTGTGGACCGACAC	0
AAACCTAGACAATCACGTGGCTGGCTGCAT	0
CCCAGCTGCTGAGCACATGCACGAAGAGGG	0
GTCTTCCTTGGACCACATGCCCCTTTCCAG	0
GCCCTTGCCTGGACACGTGGACTCCGGGCA	0
gactacaggtgaccacatgtggctaatttt	0
GAGACATAGTGTGCACGTGGTATGAGGAAC	0
CTCTCCAGAATGGCACATGGCTCCGGGGTG	0
TGTTTGCCGCAGTCACGTGGGTAACCTGGT	0
tcatcacagcaatcacatggttttccccag	0
CGCCTCCGCCGGTCACGTGGGGGCCGCTCC	0
CACGGACTCGGGTCACATGGCCAAGTCCGC	0
gtttgCACCAGAGCACATGgctgcttttct	0
GGCCTCCCGGAACCACATGGGCTGCGCCAG	0
CACCAGGCGGAGCCACATGCCCATCTCAAG	0
GCCCTCTGGTGGCCACATGGAGGAGGGGCG	0
gccacagcctggtcacatggccactgcttg	0
AGCCACAGGTTATCACATGGGGAGGAAATC	0
TTGTCAACCCAGCCACATGTTTTCACCCAA	0
CCAGCTTCACATGCACATGCTAGAAGGTAC	0
tgggcccctcaatcacgtggccagGGCCGC	0
CACGCAGTCTTAGCACATGCACACGCTGAC	0
ttagcaatacaaacacatggtaaaactata	0
GAAACGAAGCAGCCACATGCAAAGGTGTGG	0
ATACGATGCGGACCACATGGCCCAACTGCA	0
agacTCCATCATACACATGTACATACACAC	0
ACACGCCGCTGAGCACGTGGATGGCCTGTG	0
GGCAAGCAGCATGCACATGCCACCTGGGGG	0
GAAGTCACCCAAACACATGCACTCTCCACT	0
TGGATTCAGGGATCACGTGGTAATGTGCAG	0
CTTCTGCAGCAGCCACATGTGTGCAGGGAG	0
AACCCTGGCGACCCACATGGCACAGCAGCC	0
CAAGTGAAACTATCACATGGGAGCGTGGCG	0
GTGGAGCCAGATACACATGTATCTCATGAA	0
AATCACACACAACCACATGTCACACAGAAC	0
GGAGGCGGGGATGCACATGCGCAGAGGGAG	0
CCCGCAGGCCAGCCACATGCCCCGTGCTCC	0
CCAATACCAAAACCACATGCTCAGGACCCC	0
GTTCACCCACAAACACATGCTCGGTATATG	0
GCCACCTGCTGGACACATGGAGTCATAGCG	0
GTGTGAAAACAGGCACATGTCTTCCTTTGT	0
AGCACAGGCTGTGCACATGGCGTCCCCTGG	0
catcctgactagccacatgcaggagggcct	0
tcacagggcctggcacgtggtaggtacgtg	0
ctccacgcagcagcacatggctcggctgta	0
GGTGAGCGGGGTACACATGGACTTGGGAAC	0
CTCTGTCCCCGACCACATGGACACGCAGAA	0
gcctcgagaagagcacgtgcagaggttccg	0
GTAAGAGGTGAATCACATGCTGAGTGGTTT	0
ctgtgaccctgggcacgtggcttaaccctt	0
AATGAACGAGAGCCACATGCCTGCGTGTGT	0
CCGGCCCCGAGGACACATGCGGCGGCCTTT	0
CAGATAGGGTTTGCACATGGGAGATCTAAC	0
CGGGACAGGGAGGCACGTGGAGGGGCGGGG	0
AACTAGGCCGGGTCACGTGGGCAGGTTGGG	0
GGCTACACCCGTGCACATGCGGGCACACAC	0
GGCCCTGTGTGAGCACATGTGTACATCTCA	0
TCCAGGGCAAGTGCACATGGCACTGTCACA	0
CCTACACCCCAACCACGTGGATTGCACTTC	0
ctccactgccaggcacatgcgaaagagctg	0
ctgggattacaggcacatgcaccacgcctg	0
TCCTCCCAAAAGCCACATGCCTGTCACATG	0
cgaccatcttgggcacatgttgtaggacct	0
GTCCACCAAAGGCCACGTGGGGATGGGGAA	0
TTTCCCCCAGCAGCACATGGTTCGGGAGTT	0
GGGCATCTGGAGCCACGTGGAGCAGGGGTT	0
TGATGTTCTTATACACATGGTGTCCCCTTC	0
GTGTCCGTGAGAGCACATGGGTGTGCACCG	0
gcccgccgccggTCACGTGGGAGCGGGGGC	0
GCATAAGTCTGTTCACATGGCTTTGCTCCC	0
GAATTGGCCTGGTCACGTGGTGCCTGTGGG	0
GTTATCCTCAGGGCACATGTAGGGGATCCC	0
AACACGGGTCATGCACATGTTATGCCAAAG	0
CAGATGGGCTTAGCACGTGGGGGCGGGGCT	0
GGCGTCATGGGGTCACATGGAGTCTAGGGA	0
ACGAGGGAGCATGCACGTGTGTTTTGCAAG	0
AAAGAGTTTAAATCACGTGGATCAGCAACA	0
AAACATAGGGTAGCACGTGGCGACTTATCC	0
CCTAGTGGCTTGACACATGGAAAATACGGA	0
TTTCTTCCTGAGGCACATGTTTTGGTCCTT	0
GTGAGTACTGGACCACATGCATCCCCAGAT	0
gtgtgcacataggcacgtgtgatgtgtgta	0
ATGTGTATCTGTGCACATGTGTAAGCCTCT	0
GGGGATGGGCGGGCACATGGAAGGGCGGGG	0
GCCAGGGGACAAACACATGGCTCAGCACAC	0
TTGCTTCAAAAACCACATGGCCATCTCCAA	0
ctggcctATGGGTCACATGGCTTGTGGGGT	0
GGCCTATGCTAGTCACGTGGGCGCGggggc	0
GGGTGGCTCGAGTCACGTGGAGACCGTGGG	0
AGGGAGCAGAAGGCACGTGGTCCTGTGTAA	0
ACTGGGAGGGTGGCACGTGGAAGACTGGAC	0
GTGGCTGCAGTGACACATGGTGGCCCAGTC	0
ttcttctttagttcacatggatgcgttaac	0
TGGGTAGCAAAGGCACGTGTCGGAAGCAGG	0
gccggaactaaatcacatggtcctacctca	0
CCTCCTAAATGACCACGTGGGATAACTCAG	0
TCACCTTAAGAGTCACGTGGAGAGAAATGC	0
GGGCCATGCCACACACATGGGTGGGAGTGT	0
CGAGGGCACAGGGCACGTGCCGGGCAGGCT	0
TGACTTGAATGGACACGTGGATTCGAGTCT	0
ttcagtttcttgccacatgggcctcctgct	0
ctcttaaagcagccacatgctctgggaaga	0
TTGTGTCCACGGCCACGTGGGTGAACTGGC	0
GTGCTGCTCTTGACACATGGGCGGGTGTAT	0
GCCCTCCGAGGATCACGTGGTGGGGAGGCG	0
GCCGTGGAGGGACCACATGGCTCCAAGGCC	0
TAGTGGACGAACGCACATGGCCAGGGTGGA	0
AGGCGATAGAGGTCACGTGGGCCAGCTGTG	0
ACCAATTCTGGGGCACGTGGACCACAGAGT	0
CTGACTGGTAAGTCACATGGGCAGAAAAGA	0
GTGGGCACGGGACCACATGCGGCTGGCAAG	0
GCTGGCCCGGGGGCACGTGGCCGGGGGGCA	0
ccaagcgtggtggcacatgcctgtagtcac	0
TTAGCTCATTCAGCACATGGTGACTGAGGG	0
GACCCAGGCAGGACACATGCAGGCCAAAAA	0
TGGCCGCACGGATCACGTGGTCCGGGCGAG	0
TTTACGCACGGGTCACGTGGCGGCGGGGAG	0
GAGGCTGCAGGACCACGTGGAGGGTGAGGG	0
AGTTGCGCCGAAACACGTGTCTCTAACCGG	0
AGCTGGGGGTGGGCACGTGGGTTTGCAGGC	0
GACGGCTCCAAGACACATGGAGCCTGGGAA	0
CTTTTACGGGGATCACATGGGGCTGTACTA	0
GTGCGACCTAAGTCACATGGCCaaaaaaaa	0
GCTCCCTTGGGAGCACGTGGCCTACCAGCC	0
AATGGAGCCCAGACACGTGGGCGGCGGGGC	0
TATGTGTATAAGTCACATGGGTGTGTGTCA	0
gcacactacgaaccacatgccacagctcca	0
GGCGTGGAGGGGCCACGTGGGGCAAGGGGA	0
caaccttctctgccacatgggttcaagcga	0
TGCCTCCAGCAGCCACGTGGGGGCAGGGAG	0
ACCTAACTTCGACCACGTGTGACTTGTGTG	0
tggccacgttagtcacatggccccacctgg	0
CCTGTTGGCAGACCACATGCTGACTTCATG	0
actgggccatatgcacatgttgtctcattg	0
AGGGCACCCCGGGCACATGGCAGGAGATAG	0
ACATGCACAGATGCACATGGCACGGAAACC	0
CGGCGACAGATGTCACATGGTTCAGTCAAC	0
ATCAAACTCAAACCACATGCACccctggcc	0
TGCGGCTCGCGATCACGTGGCGCCACCTGC	0
AGTCGCCGGGGACCACGTGGGACACCCGGC	0
AACAATCGAGAAACACATGGTCCTAGAGAG	0
GGCTCTTGCGTAGCACATGGGTATTTGTGG	0
AGACATACAGGTGCACATGCACGCAGGCGC	0
GGTCTGAGCCGGTCACATGGGCCCCCGCCC	0
TGTGGCTTGGGGTCACATGGGGGAGCACAT	0
CGTGGGCTCCGACCACATGGGGGCCTCAGG	0
GGAGGCCGGGGAGCACGTGGACTTTATTGA	0
gctcagggatgagcacgtggcccatagcag	0
GGGGGCAGTGGGTCACGTGGACGCCCCATC	0
AAGCAACAGCAGCCACATGGCTGACAACAC	0
TCAAAATGATACCCACATGGTCTCAAATGA	0
CCCAACCTCCAGCCACATGGGCCCTCGGTG	0
GCTTGGATTGCAGCACATGGGCCAGCTCGC	0
cccccaagcctagcacatgcctggcatcta	0
AGCACCGAGAGGCCACGTGGGGCGAGGCCT	0
GCGGGGCATGGGGCACGTGGCTTTGCGGAG	0
AGCCAGACAGAGACACATGGTTAAATGGTT	0
GGCCCCCAGTTGCCACATGGGACTTTCTGT	0
ACATCCTGTTAGGCACATGCAGAGCTGGTT	0
GTCCCAGGTGAGACACGTGGGCAGGTGGGG	0
GGTGTCAGCAGGGCACATGCACCGTGTGTG	0
CTGCAGCACGAAGCACGTGGGATTTTACTC	0
CCGGCTCGGGGACCACATGCCCCGGGTTGC	0
ggcacgtagtaaacacatgttggatgaaca	0
gcacagtgcatggcacatggtgagTCTTCG	0
TATGAAGACAAAACACGTGGGTAACACGGC	0
CAGATCCTGCAGCCACATGCGTGATTCCCG	0
TCCCTGCTCCTGGCACATGTCCCAGACAGC	0
CGGCGTGCTGGAACACATGCTGCGCGCGCT	0
acgcacacggatgcacatggatgcacacac	0
aaggggaagcgagcacatgtgaagaaacaa	0
GCCGCACCGCAAGCACATGCTGCTTTGTTT	0
CCCAACATCAGACCACATGGCCACATCCCC	0
GGCCTCCAAGGAGCACGTGTCCCGCCCCTT	0
GCCACTAGGGGGCCACATGGGCACAGGCAG	0
TCGAGGGAGCGAGCACATGGTGGCCTGAGG	0
CTCCAGATGGAGGCACATGGGGGCAAGGGT	0
CCTCATCCGGCAGCACATGGACCACCGGCA	0
ACACGCATTCCAGCACATGTCAAATGGTCA	0
TGGCTGGGCAAGGCACATGCTCAATTATAA	0
TAATCACCGGGACCACGTGTGCTGTGACCT	0
agacagccctgtccacatggaggtctcagt	0
CTCTGGGGTGAGTCACGTGGTCTCAGTTCT	0
TGGGGCCCTaagtcacatggccccctgtga	0
TCCCTGTTTTAAGCACGTGGACGCATACAC	0
GGGAGAGAGCAGGCACATGGAGAGAGGGGT	0
CCTCCCGGGGAGGCACGTGGGGGACCGCTG	0
GAAGCGCACCGAACACATGCTTCAGAGGCT	0
CAGGTACATGAACCACATGGCGCCCCCACC	0
TAAAACAGTAAAGCACATGTAGGAATGCCC	0
GCAGGCTCCGGGGCACATGTGTGCAAAGGT	0
GCTGGGGGCTGGGCACATGCATGCCCACTC	0
AGGGACAGAGAGGCACATGCCGGCCCCTCC	0
ATGGGGGAGTGGCCACGTGGCGCTCAGTTC	0
TGCCCCTGGAAGCCACGTGGGGCAGACTGG	0
CTACACGCACAGGCACATGTCCTATGTTTA	0
CTCAGCCTGTGTGCACATGCTGAACTGTTA	0
ACGGGTTGTCACCCACATGGCCCTGGGGAC	0
ctgccagataggccacatggtgtcagttct	0
TTCCAAAGGCTGGCACATGGCGAGGAAGCG	0
GGGCTCAGGAAGACACATGTCAGCCCTGGA	0
TTGTTCTTGGAGTCACGTGGTCCTCAGGCT	0
CTGGAGGAAGAAGCACGTGCTAAACCACGA	0
GATCTTGTAGGGACACATGTCCTAACTGAG	0
CTGTGGCTGCAGCCACATGGCCTCGGGGCA	0
CAGGCAAGCAGGGCACATGGGCCTGGGGAA	0
CCTAACCGCGAATCACGTGGCTGCTGCCCC	0
AGAAGCGTGGGGTCACATGGGCTGGGCCTC	0
TGCAGAGGAGGGGCACGTGTCTGGCCTTGG	0
GTGACAGAGAAACCACATGGATTCACTGGG	0
ACGCCAACAGGGCCACGTGGGGCTGGCCTG	0
acaaaacaaaaACCACATGTGAGGCCCAGA	0
CCAGGCGTGCAGCCACATGGAGTTCTACAA	0
TGAGCACACTGAACACGTGGACTAGCACAT	0
GGGTTGGGGTGTGCACATGCAGGTACACAC	0
GTTTGGAGGGAAGCACGTGGAGGAATCCCC	0
ACACCGCCCAGCGCACATGTCGGGGGAGGC	0
ttcatatccataacacatggaagcttggaa	0
CTGGACGAGGGGACACATGGGACTTCCGGA	0
TGACGTTTAAAAGCACATGCCAGTTGTAAA	0
ctaggactacagacacatgccactatgccc	0
AAGGTCACACAGCCACGTGGGACCCGCAGG	0
CTGGGTAAGGTGACACATGGGCGCTTCCAG	0
GACTATGTCGTAGCACGTGGCCAGGCGCTG	0
CCACTCACGGCAGCACATGGAGCGGCCGGC	0
CAGGGGAACCTGGCACGTGGCACCCTCACC	0
ccggggccgcgAGCACATGGGCGACCCCGG	0
ACAAGTGTCAGAGCACATGCAAATGACATG	0
TGATAGGCAGAAGCACGTGTCTTGTTGCGA	0
ACTCCCCCAGAGGCACATGCAGGGAGAGCA	0
AGGTCCAGCAGTGCACATGGGGTGCCCCCG	0
CGGGACAGGGAGGCACGTGGAGGGGCGGGG	0
TGCCAGGAGGGAGCACATGGGAGGAACCGG	0
cgttcattggacgcacatgtgagcgcccgc	0
CTGGGTAATGAAGCACATGCGCACTGAATT	0
CTGGTGTGTCTAGCACATGGCTGCATTCTC	0
AGGTGAAGGGAGACACGTGGGAGGCAAAGC	0
AGGCAGGCTGAGTCACGTGGGGGCCCGGTC	0
GAATGTGAATATGCACATGTATGCGTGTGC	0
CTTCCTGGAGAGTCACATGTTTGTCTGCAT	0
gacctgctgaggtcacatggccaggaggga	0
CTCGTGAAACAGCCACATGGCAACATCACA	0
ACCCGTCCTCATACACATGGACAGGCCTGG	0
TCACAGTCGGAAGCACATGCGCCCACCTGG	0
ACCTCACCTGGAACACGTGGAAGCCAACGG	0
CCATGGCCTGGGACACATGCGTACTGGAAT	0
GGAGTTGTTCAGACACGTGGCTGGAGAGAG	0
gttttatctgagtcacatggagacgggtgg	0
GTGAAGAGacagacacatgcgtgcacacac	0
CATGGGAGCAGAGCACGTGGCCTCTCAGTG	0
AATGCCTCGGGGACACATGGCCCCAGGGAT	0
CCGGCCAGGCTGGCACATGCGGATGTTGCA	0
TGGTGTGCAGGACCACGTGGGAATGTTAGA	0
GTGGATAGTGGGACACATGTCCACTCCTCG	0
AGCAAGGAAGGGACACATGCCCCAGGACAT	0
GGAGTCAAGGGGGCACGTGGCCTTGCCCTT	0
GGCCTCCAGGAGGCACGTGGCGGGGTGGGT	0
GGAAGGGAATGGTCACGTGGGGCATCAAGT	0
cacacaagaaaggcacatgcacaggaaagc	0
CCATTCAGGGAAGCACGTGTGGGCGCAGGC	0
cctgTAGTGATGGCACATGGTATCCTTCAG	0
AGCTGTAGCTGATCACATGCCGCATCCGCG	0
ACACAACTGCACACACATGGAGGCCCTCAG	0
TGTGGCAATGAACCACGTGTACCCACGGGA	0
GTTGGGCGGGATGCACATGGGCAAAACCTC	0
AAGGAGCCTCAGTCACGTGGGGCACCAGTT	0
GCCCCCGCGTGAACACGTGTGCCTGGGTGC	0
GGCCGCAGCAGTGCACATGGGGTGTTGGAG	0
ctgaacccaaggtcacatggctgctggtgc	0
ATCCGGCGGCAGCCACGTGGGCCCCTTCCG	0
CCTGGGGAAGTTGCACATGGAGGGGCAGCT	0
GCTGCCTGGACAGCACATGTGGGAGGTAGA	0
tcttgaatcgaagcacatggagcatctgca	0
TCTCAAGCATGGGCACGTGTGCTCACACAC	0
aacctctcaacagcACATGGTACAGACTTG	0
TGCCGTCACTGAGCACGTGTTAAAGGACTA	0
CCGCCTGGGCGGCCACATGGAGCAGTGGTG	0
gaaaagcagacagcacatgttttccctttc	0
CTACTTCTTTAAACACATGCACGCACCACA	0
TCTTCCTACCTGTCACATGGACATGGACTG	0
CCCACCCAGCAGACACATGGACATCCTGCA	0
AGGGGCCCAGAGGCACGTGCGGCGTGCCCC	0
ATACTTTGGGGTGCACATGGCTATTGATCT	0
GAGTGTGCCAAGCCACGTGGTATTCCTCTT	0
CCCACCCGCCGATCACATGGACTGTGTCTT	0
TCGCTCCTGAACGCACATGGGGCGGGCTTC	0
TTCTCCCTGAAGACACATGCAAGCCCAGAG	0
CCTCCGGCCCGTGCACATGCCTCGCCCTCC	0
CCCACCTGCAAAACACATGCCCAACCTCCT	0
GTCAGAGGTGAGTCACGTGGGTCCCCCCGG	0
ACGCTCGCGTGATCACGTGGTTGGCACCCA	0
GCCCCGTGGCTGGCACGTGGCCGGTGCCCA	0
GTAAGGCCCAATACACATGTGGACAAATAC	0
GCCCCCTGCTGGCCACATGGCCCAGAGCCC	0
GCCTCAAGTGACCCACATGGCCCAGGTCCC	0
CGGGCTCCCGGGACACATGCAAGAGGGAAA	0
AACTTCATGAAACCACATGGTGTTCGCGGA	0
TGGCCGTGGTAGTCACATGTAAACGTGTGT	0
CCTCAGAAAAAGGCACGTGTCCGTATCCAT	0
CCCTGCCCAAGGTCACATGGGGTCGTTACC	0
GCATGGTGACTGGCACATGGGGGTTTGGGT	0
GCTGCACTGTGAGCACGTGGGAGGGGCTAG	0
CGGGAGGAGGAGACACATGTGGGGGAAGAT	0
gtgtttgtgcatgcacgtggcttgtgtggt	0
cacacactatatgcacatgcgcacacatca	0
CGAGAAGGAGAGGCACGTGGCTCCGGGTCC	0
TTGGCCGAAAAGGCACGTGCGGCAGTATGA	0
AGTGACTTGAGGGCACATGGCCAACTCTTG	0
GCTGCGGCTCAAGCACATGGCGGATTACCC	0
CCGTCCCAGGAGACACATGCGTCTGAGGTG	0
CCGTCCCAGGAGACACATGCATCTGAGTCG	0
aggtcacgtgagtcacatgtccaccgcaca	0
ATTCCCCCAAGATCACATGCTCAGACCACA	0
GTCCTTCCTATATCACATGGCCTTCACTGA	0
aaattgcaccaatcacatggctctccagat	0
GACGTAAAAAAACCACATGCCTAAAACTGT	0
ATTCAGGAAGAGCCACATGGTGCAGCAGGG	0
ctctgcagctttgcacatggcatccttcta	0
AGGCCGGCTGAGGCACATGCGTACTGGGAG	0
CTCGGCGATGGTGCACATGTTCTGAATGAG	0
CCTACTCATTTGGCACATGTGAAACTGAGA	0
TCCTCAAAGAcagcacatgtttatacagcc	0
CGCCTGGGGGGGACACATGTGCCGGGGAGG	0
ttatcttcataaacacatggcttgcttccc	0
TGACCCCCCCATGCACATGCGGACCCCGAA	0
GCCGGGGTGAAAGCACATGGCACCCGGGAA	0
ccctatgctaaagcacgtggtttgtctcac	0
TCCACGCCCAGGACACATGGGTCAAGGGGT	0
CTCATCCTAGAGGCACATGCCTCACGAATC	0
[truncated: 2,787 more rows]
