# Supplementary material for: Relationship between histone modifications and transcription factor binding is protein family specific
Source: Genome Res. 2018 Mar;28(3):321–33. doi: 10.1101/gr.220079.116 (PMC5848611; doi:10.1101/gr.220079.116)
Supplement: Supplemental Material [file supp_gr.220079.116_Supplemental_Material.zip › Supplemental_Material/MAX/MAX_pwm.txt]

MEME version 4

ALPHABET= ACGT

strands: + -

Background letter frequencies (from
A 0.25 C 0.25 G 0.25 T 0.25 

MOTIF MAX
letter-probability matrix: alength= 4 w= 10 nsites= 20
0.511174435171993 0.0301648687156524 0.3355587217586 0.123101974353755
0.551882760024425 0.0452676572359047 0.276043150824344 0.126806431915327
0.204111540810096 0.146020761245675 0.511744351719927 0.138123346224303
0 1 0 0
1 0 0 0
0 1 0 0
0.798615916955017 0 0.201384083044983 0
0 0 0 1
0 0 1 0
0.00496641563199674 0.117606350498677 0.577813962955424 0.299613270913902
