# Supplementary material for: Relationship between histone modifications and transcription factor binding is protein family specific
Source: Genome Res. 2018 Mar;28(3):321–33. doi: 10.1101/gr.220079.116 (PMC5848611; doi:10.1101/gr.220079.116)
Supplement: Supplemental Material [file supp_gr.220079.116_Supplemental_Material.zip › Supplemental_Material/MAX/non-BS.bed]

chr1	117171315	117171325	AAGCACGTGT	1	+
chr1	143150067	143150077	GAGCACGTGC	1	+
chr1	143150141	143150151	AAACACATGG	1	+
chr1	145509610	145509620	AGGCACATGC	1	+
chr1	145514122	145514132	AACCACGTGT	1	+
chr1	150542850	150542860	AGGCACGTGC	1	+
chr1	171569472	171569482	AGTCACGTGG	1	-
chr1	172344451	172344461	AAACACATGT	1	+
chr1	172507275	172507285	GGTCACATGG	1	+
chr1	173988497	173988507	TACCACATGT	1	-
chr1	187917775	187917785	AGTCACATGG	1	+
chr1	192574241	192574251	AGCCACATGT	1	-
chr1	199132958	199132968	GACCACATGC	1	-
chr1	22102794	22102804	GACCACATGT	1	-
chr1	233754732	233754742	TGTCACATGG	1	-
chr1	235533327	235533337	GTCCACATGG	1	+
chr1	111688225	111688235	AACCACATGG	1	-
chr1	112191674	112191684	TGGCACATGG	1	+
chr1	114477445	114477455	AGGCACATGC	1	-
chr1	143278838	143278848	AGCCACGTGG	1	+
chr1	153813467	153813477	AGGCACATGC	1	-
chr1	160679590	160679600	GAGCACATGC	1	+
chr1	161740275	161740285	ATGCACATGG	1	+
chr1	162533089	162533099	GAACACATGT	1	+
chr1	162534624	162534634	AAGCACGTGT	1	-
chr1	163254746	163254756	AGGCACGTGG	1	-
chr1	168996950	168996960	AGGCACATGG	1	+
chr1	171685007	171685017	AGGCACGTGC	1	-
chr1	173375103	173375113	TGGCACGTGG	1	+
chr1	173958313	173958323	TGGCACATGC	1	-
chr1	174174193	174174203	AATCACGTGG	1	+
chr1	176170964	176170974	TGGCACATGT	1	+
chr1	1807967	1807977	GTGCACGTGG	1	-
chr1	181107881	181107891	TGCCACATGG	1	+
chr1	1814577	1814587	GGGCACATGC	1	-
chr1	182593903	182593913	AGCCACATGC	1	-
chr1	183779492	183779502	AGTCACGTGG	1	+
chr1	183784791	183784801	TACCACATGT	1	+
chr1	192548324	192548334	AAACACGTGG	1	-
chr1	198130440	198130450	GATCACATGG	1	+
chr1	198512921	198512931	GAACACATGC	1	-
chr1	198571691	198571701	GAACACATGC	1	+
chr1	199067751	199067761	GGTCACATGG	1	-
chr1	203768386	203768396	TGGCACATGG	1	-
chr1	206955009	206955019	GGGCACATGT	1	-
chr1	22105605	22105615	AGGCACATGC	1	-
chr1	224930294	224930304	TGTCACATGG	1	+
chr1	228961814	228961824	AACCACATGG	1	-
chr1	246732678	246732688	AGTCACATGT	1	+
chr1	25793896	25793906	AACCACATGG	1	-
chr1	27807841	27807851	ATACACATGT	1	+
chr1	28882150	28882160	AGCCACATGT	1	-
chr1	32651873	32651883	AACCACATGG	1	+
chr1	40847429	40847439	ATTCACATGG	1	+
chr1	10116843	10116853	TTGCACATGG	1	+
chr1	101468244	101468254	AGTCACATGG	1	-
chr1	101700819	101700829	TAGCACATGC	1	+
chr1	102900203	102900213	GAGCACATGG	1	+
chr1	109734165	109734175	AGTCACGTGG	1	-
chr1	109947712	109947722	TTGCACATGG	1	+
chr1	110170797	110170807	GTGCACGTGG	1	+
chr1	110829402	110829412	AGTCACATGT	1	+
chr1	111685142	111685152	TGGCACATGC	1	+
chr1	112113520	112113530	AGCCACATGG	1	+
chr1	112171690	112171700	AACCACATGC	1	-
chr1	112545293	112545303	ATGCACATGC	1	-
chr1	112944904	112944914	TAGCACATGC	1	+
chr1	113211668	113211678	AACCACGTGG	1	+
chr1	11424415	11424425	AGTCACATGG	1	-
chr1	116932979	116932989	AACCACATGT	1	-
chr1	117297014	117297024	AGGCACGTGG	1	+
chr1	117396551	117396561	GTCCACATGG	1	+
chr1	120082558	120082568	ACACACATGG	1	-
chr1	12304345	12304355	GTCCACATGG	1	-
chr1	14421726	14421736	AGCCACATGG	1	+
chr1	145159518	145159528	AAGCACGTGT	1	+
chr1	146699344	146699354	ATGCACATGC	1	+
chr1	146719125	146719135	GATCACATGG	1	-
chr1	15036923	15036933	TGGCACGTGG	1	+
chr1	151131585	151131595	AGTCACATGG	1	+
chr1	151131604	151131614	AAACACGTGG	1	-
chr1	151132039	151132049	GTTCACATGG	1	-
chr1	151313916	151313926	AATCACATGG	1	-
chr1	151353568	151353578	TGGCACATGG	1	-
chr1	151374470	151374480	TGGCACATGG	1	-
chr1	152467731	152467741	ACACACATGG	1	+
chr1	152708301	152708311	GGGCACATGC	1	-
chr1	154389320	154389330	GAACACATGC	1	+
chr1	156781049	156781059	ATGCACATGG	1	+
chr1	15841745	15841755	ATGCACATGG	1	+
chr1	16015315	16015325	AACCACATGC	1	-
chr1	160441691	160441701	ATTCACATGG	1	-
chr1	160489854	160489864	AAACACGTGT	1	+
chr1	161091752	161091762	AGGCACATGG	1	+
chr1	161454648	161454658	GTTCACATGG	1	-
chr1	165114153	165114163	GTGCACATGG	1	-
chr1	165982660	165982670	GACCACATGC	1	-
chr1	166877159	166877169	AGTCACATGT	1	+
chr1	168198260	168198270	AACCACATGT	1	+
chr1	168523128	168523138	GGACACATGT	1	-
chr1	169281584	169281594	AGTCACGTGG	1	+
chr1	169618122	169618132	GGGCACATGT	1	+
chr1	169667094	169667104	GAACACATGC	1	-
chr1	171931175	171931185	TATCACATGG	1	+
chr1	172123926	172123936	AAGCACATGT	1	-
chr1	172795324	172795334	AGCCACATGG	1	+
chr1	173081563	173081573	ATGCACATGC	1	-
chr1	173210614	173210624	GAACACATGC	1	-
chr1	174367506	174367516	AATCACATGG	1	+
chr1	175375465	175375475	TGGCACATGG	1	+
chr1	175739999	175740009	AAGCACATGC	1	+
chr1	177749356	177749366	GGGCACATGC	1	-
chr1	177770048	177770058	GACCACATGG	1	+
chr1	179121682	179121692	ATGCACATGC	1	-
chr1	181093498	181093508	GGTCACATGG	1	-
chr1	181304134	181304144	CAGCACATGT	1	-
chr1	181712315	181712325	GGCCACATGG	1	+
chr1	182614070	182614080	GAACACATGT	1	-
chr1	183009432	183009442	GGACACATGG	1	+
chr1	183884926	183884936	AAGCACATGG	1	-
chr1	193052605	193052615	AATCACATGG	1	+
chr1	19492761	19492771	GGCCACATGG	1	-
chr1	19772458	19772468	GAGCACATGG	1	+
chr1	198976691	198976701	TTGCACATGG	1	+
chr1	199918181	199918191	AATCACATGG	1	-
chr1	200407183	200407193	AACCACATGT	1	-
chr1	200831630	200831640	AAACACATGT	1	-
chr1	20399910	20399920	ATGCACATGC	1	-
chr1	20403402	20403412	TGGCACATGC	1	-
chr1	205564181	205564191	CAGCACATGT	1	+
chr1	206273233	206273243	GGTCACATGG	1	+
chr1	206291964	206291974	TACCACATGT	1	-
chr1	206304471	206304481	AGCCACATGC	1	+
chr1	206304506	206304516	TAGCACATGG	1	-
chr1	206578154	206578164	AAACACATGC	1	+
chr1	206682364	206682374	GAACACATGG	1	-
chr1	207008370	207008380	ATGCACATGG	1	+
chr1	207483407	207483417	GTGCACATGC	1	-
chr1	208049682	208049692	GGCCACATGG	1	-
chr1	210513826	210513836	AAGCACATGC	1	-
chr1	211079412	211079422	TGGCACATGC	1	+
chr1	212656239	212656249	ATACACATGT	1	+
chr1	213118013	213118023	GAACACATGG	1	+
chr1	213118041	213118051	ACCCACATGG	1	-
chr1	21565821	21565831	GACCACGTGT	1	+
chr1	21571746	21571756	AAGCACGTGC	1	+
chr1	219349716	219349726	AGACACATGG	1	-
chr1	220392216	220392226	GGTCACATGT	1	+
chr1	220396533	220396543	AGGCACATGT	1	+
chr1	220517220	220517230	AACCACATGG	1	-
chr1	221966841	221966851	AGTCACGTGG	1	-
chr1	224372151	224372161	GAGCACGTGT	1	+
chr1	224676962	224676972	AACCACATGT	1	-
chr1	224989991	224990001	TGTCACATGG	1	-
chr1	226348093	226348103	AACCACATGC	1	+
chr1	228590594	228590604	TTGCACATGG	1	-
chr1	229389468	229389478	AAACACATGT	1	+
chr1	231648048	231648058	GGTCACATGG	1	+
chr1	232347032	232347042	AGCCACATGG	1	+
chr1	233035766	233035776	TGTCACATGG	1	+
chr1	233733472	233733482	TAACACATGT	1	+
chr1	234261169	234261179	AATCACGTGG	1	+
chr1	234715954	234715964	GGTCACATGT	1	-
chr1	234741708	234741718	AAACACATGT	1	+
chr1	234742167	234742177	GATCACGTGG	1	+
chr1	234916613	234916623	AGCCACATGC	1	-
chr1	235080662	235080672	AGCCACATGT	1	+
chr1	235183421	235183431	ACCCACATGG	1	+
chr1	235188264	235188274	TGGCACGTGG	1	+
chr1	24055221	24055231	AGCCACATGG	1	-
chr1	24139130	24139140	GAGCACGTGC	1	+
chr1	241576876	241576886	AGCCACATGC	1	+
chr1	242003116	242003126	AACCACATGG	1	-
chr1	242112319	242112329	GACCACATGG	1	+
chr1	244960278	244960288	AAACACGTGT	1	+
chr1	247650656	247650666	AGACACATGC	1	+
chr1	248129113	248129123	ATGCACATGC	1	-
chr1	26030997	26031007	AAGCACGTGC	1	-
chr1	26860622	26860632	AGTCACGTGG	1	-
chr1	26860641	26860651	GGTCACATGT	1	+
chr1	27156454	27156464	ACCCACATGG	1	-
chr1	28754645	28754655	TGTCACATGG	1	+
chr1	30919360	30919370	AAGCACATGG	1	-
chr1	31009305	31009315	TGACACATGG	1	+
chr1	31430819	31430829	TGTCACATGG	1	+
chr1	31528110	31528120	AAACACATGG	1	-
chr1	31973533	31973543	GAACACATGT	1	+
chr1	32330782	32330792	TACCACATGT	1	-
chr1	32343841	32343851	GGCCACATGG	1	-
chr1	34827505	34827515	ATACACATGG	1	+
chr1	36557642	36557652	GGCCACATGG	1	+
chr1	36765682	36765692	TATCACATGG	1	+
chr1	37817936	37817946	AGCCACATGC	1	+
chr1	37946532	37946542	TGGCACATGG	1	+
chr1	38163163	38163173	TAGCACATGT	1	+
chr1	38285744	38285754	AACCACATGG	1	+
chr1	38484792	38484802	GAACACATGC	1	-
chr1	38637096	38637106	ATACACATGG	1	-
chr1	38759400	38759410	AGCCACGTGG	1	-
chr1	39554446	39554456	TGTCACATGG	1	+
chr1	40486541	40486551	AGCCACATGG	1	+
chr1	42342942	42342952	GAACACATGT	1	+
chr1	42417314	42417324	AGCCACGTGG	1	-
chr1	42618872	42618882	CGGCACATGG	1	+
chr1	43691028	43691038	GACCACATGG	1	-
chr1	44347371	44347381	AGCCACATGC	1	-
chr1	44437839	44437849	AGCCACGTGG	1	-
chr1	45223310	45223320	AGACACATGT	1	+
chr1	45800276	45800286	ATTCACATGG	1	+
chr1	45978473	45978483	TGACACATGG	1	-
chr1	46531220	46531230	AGTCACATGG	1	-
chr1	46694574	46694584	GGCCACGTGG	1	-
chr1	47061049	47061059	AACCACATGC	1	+
chr1	47341794	47341804	AAACACGTGT	1	-
chr1	47728701	47728711	AAACACATGC	1	+
chr1	53095200	53095210	TGTCACATGG	1	-
chr1	54409721	54409731	AAACACATGC	1	+
chr1	55006357	55006367	AGGCACATGT	1	-
chr1	56623403	56623413	AACCACATGC	1	-
chr1	59221354	59221364	GTGCACGTGG	1	-
chr1	59409626	59409636	AGGCACATGG	1	+
chr1	59474424	59474434	AGGCACATGG	1	+
chr1	59756050	59756060	AAACACGTGT	1	+
chr1	66838611	66838621	AGACACATGG	1	+
chr1	68001255	68001265	TGCCACATGG	1	+
chr1	68808596	68808606	TGCCACATGG	1	-
chr1	71211052	71211062	AGGCACATGG	1	-
chr1	72899512	72899522	AGCCACATGG	1	+
chr1	76191765	76191775	AGTCACATGT	1	+
chr1	78799331	78799341	GGGCACATGC	1	+
chr1	80243738	80243748	GTACACATGG	1	-
chr1	826262	826272	GATCACATGG	1	-
chr1	85224881	85224891	GATCACATGC	1	+
chr1	85224914	85224924	ATGCACGTGG	1	-
chr1	85615637	85615647	GGTCACGTGG	1	+
chr1	87752833	87752843	AATCACATGG	1	-
chr1	88057928	88057938	AAACACATGT	1	-
chr1	89503047	89503057	GAACACATGT	1	+
chr1	90165143	90165153	GTGCACATGC	1	-
chr1	9043890	9043900	ACCCACATGG	1	-
chr1	9116640	9116650	GAGCACGTGG	1	-
chr1	91524940	91524950	GAGCACATGG	1	-
chr1	92969007	92969017	GTCCACATGG	1	-
chr1	93416936	93416946	AACCACATGT	1	+
chr10	100180738	100180748	AGGCACGTGG	1	-
chr10	101537901	101537911	AATCACATGC	1	-
chr1	101757456	101757466	GGGCACGTGG	1	-
chr1	101823121	101823131	TGCCACATGG	1	-
chr1	108477455	108477465	AAGCACATGC	1	+
chr1	108584660	108584670	GATCACATGG	1	+
chr1	109222412	109222422	GGTCACATGT	1	+
chr1	110168676	110168686	GATCACATGT	1	+
chr1	110168690	110168700	GTGCACATGT	1	-
chr1	111757172	111757182	ATGCACATGT	1	+
chr1	11436136	11436146	TACCACATGG	1	-
chr1	11727751	11727761	AGTCACATGT	1	-
chr1	117444745	117444755	GTCCACATGG	1	-
chr1	14080437	14080447	GTTCACATGG	1	+
chr1	14844036	14844046	GAACACATGC	1	+
chr1	149204463	149204473	TAGCACATGC	1	-
chr1	149764180	149764190	ATGCACATGC	1	-
chr1	151029281	151029291	TGGCACATGT	1	-
chr1	15176856	15176866	AACCACATGT	1	+
chr1	151897883	151897893	AAACACATGG	1	-
chr1	151897976	151897986	ATGCACATGT	1	-
chr1	152878555	152878565	TGACACATGG	1	-
chr1	153236180	153236190	GACCACATGG	1	+
chr1	153367750	153367760	AGACACATGT	1	-
chr1	154482317	154482327	AACCACATGT	1	-
chr1	156305541	156305551	GGACACATGG	1	+
chr1	15782150	15782160	GTGCACATGT	1	-
chr1	158800065	158800075	TAACACATGT	1	-
chr1	15945413	15945423	AAACACGTGT	1	+
chr1	160050370	160050380	AGACACATGC	1	-
chr1	160681545	160681555	GAGCACATGC	1	+
chr1	160800452	160800462	GAGCACATGC	1	-
chr1	16125657	16125667	AGGCACATGG	1	+
chr1	161998679	161998689	TGGCACATGG	1	-
chr1	162005264	162005274	GAGCACGTGT	1	+
chr1	16484767	16484777	AGGCACATGG	1	+
chr1	165897470	165897480	AAGCACATGG	1	-
chr1	165912646	165912656	AACCACATGG	1	+
chr1	167060143	167060153	GGTCACATGT	1	-
chr1	167607155	167607165	AACCACATGC	1	+
chr1	169060864	169060874	GGGCACATGG	1	+
chr1	169085290	169085300	ATGCACGTGG	1	-
chr1	172864458	172864468	ATACACATGG	1	-
chr1	175103132	175103142	AGTCACATGG	1	+
chr1	17560431	17560441	GAGCACATGC	1	-
chr1	175687133	175687143	TAACACATGG	1	+
chr1	175842649	175842659	AGTCACATGG	1	-
chr1	180129541	180129551	GAACACATGG	1	+
chr1	180935611	180935621	AGGCACGTGT	1	-
chr1	181102987	181102997	GAGCACATGG	1	+
chr1	182993999	182994009	AAACACGTGT	1	+
chr1	183777079	183777089	AACCACATGG	1	-
chr1	184756121	184756131	TACCACATGG	1	+
chr1	18605660	18605670	GGTCACATGT	1	-
chr1	191143636	191143646	AAACACATGG	1	+
chr1	199050890	199050900	ATACACATGT	1	-
chr1	199059138	199059148	AAACACGTGT	1	-
chr1	200231936	200231946	AGTCACATGG	1	-
chr1	200858997	200859007	AACCACATGG	1	+
chr1	200878420	200878430	AACCACGTGG	1	-
chr1	20096429	20096439	AAGCACGTGT	1	-
chr1	201474478	201474488	ATGCACATGT	1	+
chr1	202252801	202252811	GACCACGTGT	1	-
chr1	202516071	202516081	AATCACATGC	1	+
chr1	203597967	203597977	CAGCACATGG	1	-
chr1	204445934	204445944	ATTCACATGG	1	-
chr1	206641589	206641599	CGGCACATGG	1	+
chr1	207002335	207002345	TGGCACATGC	1	-
chr1	207627624	207627634	TAGCACGTGT	1	+
chr1	212662086	212662096	GGTCACATGG	1	+
chr1	213125085	213125095	ATGCACGTGG	1	+
chr1	220517262	220517272	GTTCACATGG	1	+
chr1	221717191	221717201	AGTCACATGG	1	+
chr1	222946552	222946562	GGCCACATGG	1	+
chr1	224897151	224897161	TACCACATGG	1	-
chr1	224933814	224933824	AGACACATGC	1	+
chr1	224934251	224934261	AAGCACATGG	1	-
chr1	226189896	226189906	AGGCACGTGT	1	+
chr1	226544042	226544052	TACCACATGG	1	+
chr1	22755309	22755319	AGTCACATGG	1	-
chr1	227924898	227924908	ACCCACATGG	1	+
chr1	229163398	229163408	GTGCACATGC	1	+
chr1	229272751	229272761	GGGCACATGC	1	+
chr1	230885016	230885026	GATCACGTGG	1	+
chr1	231475177	231475187	GACCACATGG	1	-
chr1	233113979	233113989	ATGCACGTGT	1	-
chr1	236047039	236047049	TATCACATGG	1	+
chr1	236214805	236214815	AACCACATGT	1	+
chr1	236311069	236311079	AGACACATGG	1	-
chr1	237032340	237032350	AAACACATGC	1	+
chr1	237288378	237288388	ATGCACGTGT	1	-
chr1	24020450	24020460	TAACACATGT	1	+
chr1	241697152	241697162	GGTCACATGT	1	-
chr1	245084443	245084453	TAGCACATGT	1	-
chr1	249111509	249111519	CAGCACATGT	1	+
chr1	249113111	249113121	AGGCACATGC	1	-
chr1	25070157	25070167	GAGCACGTGT	1	+
chr1	25199129	25199139	GACCACATGT	1	+
chr1	25354817	25354827	ACACACATGG	1	+
chr1	25762116	25762126	GAACACATGT	1	-
chr1	25830482	25830492	GGGCACATGC	1	+
chr1	26019294	26019304	AATCACATGC	1	-
chr1	26907946	26907956	GGTCACATGG	1	-
chr1	27341982	27341992	GGTCACGTGG	1	-
chr1	28216168	28216178	GGTCACATGT	1	-
chr1	28261599	28261609	AGGCACGTGG	1	+
chr1	32446830	32446840	AGTCACATGT	1	+
chr1	32959892	32959902	TGTCACATGG	1	-
chr1	34826462	34826472	TACCACATGT	1	+
chr1	35443754	35443764	GGTCACATGG	1	-
chr1	36489081	36489091	TACCACATGG	1	+
chr1	37416423	37416433	GATCACATGC	1	+
chr1	38492579	38492589	AAACACATGC	1	-
chr1	39576052	39576062	TGGCACATGC	1	-
chr1	39581021	39581031	AAACACATGG	1	-
chr1	44685717	44685727	GTGCACATGT	1	+
chr1	45859733	45859743	AAGCACATGC	1	-
chr1	46009369	46009379	AACCACATGT	1	+
chr1	46507916	46507926	AGCCACATGG	1	+
chr1	46508104	46508114	AAGCACATGT	1	+
chr1	46625356	46625366	TAACACATGT	1	-
chr1	46740907	46740917	AACCACATGG	1	-
chr1	53943455	53943465	GAGCACATGG	1	+
chr1	6035332	6035342	AAGCACATGG	1	+
chr1	6687374	6687384	CAGCACATGG	1	+
chr1	6921621	6921631	AGGCACGTGT	1	+
chr1	70598779	70598789	AGACACATGT	1	-
chr1	78004685	78004695	AGCCACATGG	1	+
chr1	85575301	85575311	GAACACATGC	1	-
chr1	885750	885760	AGACACATGC	1	+
chr1	885834	885844	ATGCACATGC	1	-
chr1	90823746	90823756	AACCACATGC	1	-
chr1	91590753	91590763	GGTCACATGG	1	-
chr1	9225624	9225634	GGACACATGC	1	+
chr1	92271228	92271238	AAGCACATGG	1	+
chr10	102329346	102329356	GACCACATGG	1	+
chr10	104438954	104438964	AATCACGTGG	1	+
chr10	105000123	105000133	GATCACGTGG	1	+
chr10	106112256	106112266	GGGCACATGG	1	+
chr10	106147211	106147221	AGTCACATGG	1	+
chr10	109413962	109413972	GATCACATGG	1	+
chr10	10952718	10952728	ATGCACATGC	1	-
chr10	11558546	11558556	AGCCACATGC	1	-
chr10	122368009	122368019	GGCCACATGT	1	-
chr10	123513439	123513449	GACCACATGG	1	-
chr10	12551879	12551889	AGCCACATGG	1	+
chr10	125938894	125938904	GTGCACATGG	1	+
chr10	125938946	125938956	AGCCACATGC	1	+
chr10	129923279	129923289	GGACACATGT	1	+
chr10	13222875	13222885	AACCACATGT	1	-
chr10	132900678	132900688	AGTCACATGG	1	-
chr10	134688900	134688910	ATACACATGG	1	+
chr10	13800570	13800580	GTGCACATGT	1	-
chr10	14066844	14066854	GGCCACATGT	1	+
chr10	14984205	14984215	AAGCACATGC	1	-
chr10	14994018	14994028	GACCACATGT	1	-
chr10	21794667	21794677	AAACACATGG	1	-
chr10	24608518	24608528	GTGCACGTGG	1	-
chr10	30703074	30703084	AAACACGTGT	1	-
chr10	30745482	30745492	ATTCACATGG	1	+
chr10	30993950	30993960	AGCCACATGG	1	-
chr10	30994461	30994471	AATCACGTGG	1	-
chr10	31642794	31642804	AAGCACATGT	1	+
chr10	35853849	35853859	AGCCACATGC	1	+
chr10	3817662	3817672	AAGCACATGT	1	-
chr10	43967001	43967011	TGTCACATGG	1	+
chr10	44802327	44802337	TGTCACATGG	1	+
chr10	49423685	49423695	GGCCACATGG	1	+
chr10	49680659	49680669	AGCCACATGG	1	-
chr10	50728000	50728010	AATCACATGG	1	-
chr10	54017296	54017306	GTACACATGG	1	-
chr10	5859415	5859425	AAACACATGC	1	-
chr10	6143393	6143403	AGCCACATGG	1	-
chr10	6251135	6251145	GGCCACGTGG	1	-
chr10	6271989	6271999	AGACACGTGG	1	+
chr10	62724111	62724121	GGACACATGG	1	+
chr10	6312699	6312709	GACCACATGC	1	+
chr10	6487800	6487810	GGACACATGC	1	+
chr10	6812256	6812266	AGCCACATGG	1	+
chr10	6812271	6812281	GACCACATGT	1	+
chr10	72710791	72710801	ACACACATGG	1	-
chr10	75410486	75410496	GGTCACATGT	1	-
chr10	7629751	7629761	TAGCACATGT	1	-
chr10	79003122	79003132	TGTCACATGG	1	-
chr10	79165598	79165608	AGGCACGTGG	1	+
chr10	79682706	79682716	AGGCACATGT	1	+
chr10	81368636	81368646	CAGCACATGG	1	-
chr10	82299554	82299564	TGGCACATGG	1	+
chr10	88298545	88298555	AAGCACATGG	1	-
chr10	88374845	88374855	GACCACATGG	1	+
chr10	89822390	89822400	CAGCACATGT	1	+
chr10	90694727	90694737	GAGCACATGG	1	-
chr10	91123935	91123945	AACCACGTGG	1	-
chr10	97517018	97517028	TAGCACATGT	1	-
chr10	97518596	97518606	GAGCACATGT	1	+
chr10	975401	975411	AGGCACATGC	1	-
chr10	98784250	98784260	AAACACATGC	1	-
chr10	99292700	99292710	ACCCACATGG	1	-
chr11	102424936	102424946	TACCACATGG	1	+
chr11	104871686	104871696	TGGCACATGT	1	-
chr11	10628398	10628408	AAACACATGG	1	-
chr11	112477515	112477525	TAACACATGG	1	+
chr11	11515882	11515892	GGTCACATGG	1	-
chr11	117286630	117286640	GGGCACATGT	1	-
chr11	117843463	117843473	TGCCACATGG	1	-
chr11	118792010	118792020	TAGCACATGG	1	-
chr11	119854283	119854293	GGACACATGG	1	+
chr11	12048666	12048676	GACCACATGC	1	+
chr11	123277723	123277733	TACCACATGT	1	+
chr11	124625905	124625915	ATACACATGT	1	+
chr11	128028003	128028013	AGCCACATGT	1	-
chr11	128502506	128502516	GAGCACATGC	1	+
chr11	128754748	128754758	GAACACATGT	1	-
chr11	13360997	13361007	ACACACATGG	1	+
chr11	134339748	134339758	AGTCACATGG	1	+
chr11	134455787	134455797	GGACACATGG	1	-
chr11	19850175	19850185	GGGCACGTGC	1	+
chr11	19850727	19850737	GTGCACGTGG	1	+
chr11	19850765	19850775	AGCCACGTGG	1	-
chr11	2380119	2380129	AGTCACGTGG	1	-
chr11	251664	251674	TGCCACATGG	1	+
chr11	35057880	35057890	GAACACGTGT	1	+
chr11	35161193	35161203	CAGCACATGG	1	+
chr11	36376271	36376281	TGGCACATGG	1	+
chr1	109841419	109841429	GAGCACGTGT	1	+
chr1	110461000	110461010	AGCCACATGC	1	-
chr1	11114657	11114667	AAACACGTGT	1	-
chr1	111671053	111671063	AATCACATGC	1	+
chr1	111742887	111742897	AGTCACATGG	1	+
chr1	111759488	111759498	ATGCACGTGT	1	-
chr1	112060164	112060174	AAACACATGC	1	+
chr1	113160866	113160876	GAACACATGT	1	-
chr1	11341211	11341221	AACCACATGG	1	-
chr1	11379275	11379285	GGTCACATGT	1	+
chr1	1158356	1158366	AAGCACATGC	1	+
chr1	116012498	116012508	TGCCACATGG	1	-
chr1	116523941	116523951	GGCCACATGT	1	-
chr1	11767953	11767963	GGTCACATGG	1	-
chr1	12049757	12049767	AAACACGTGG	1	-
chr1	120660200	120660210	AAGCACGTGT	1	-
chr1	120926019	120926029	ATGCACATGC	1	+
chr1	146524431	146524441	ATACACATGT	1	-
chr1	154549676	154549686	GGACACATGG	1	-
chr1	156095146	156095156	TGTCACATGG	1	+
chr1	156362856	156362866	ACACACATGG	1	+
chr1	156456883	156456893	GAGCACATGG	1	+
chr1	156466230	156466240	GGGCACGTGG	1	+
chr1	156597361	156597371	AATCACATGG	1	+
chr1	15828084	15828094	TACCACATGG	1	-
chr1	160261303	160261313	GAACACATGC	1	+
chr1	161391787	161391797	AGGCACATGC	1	+
chr1	161392020	161392030	AGGCACATGT	1	+
chr1	16735510	16735520	GATCACATGG	1	-
chr1	167599302	167599312	GGGCACATGG	1	+
chr1	173839537	173839547	GATCACATGT	1	+
chr1	17487986	17487996	GGTCACGTGG	1	+
chr1	175194756	175194766	AATCACATGG	1	+
chr1	182024035	182024045	TGACACATGG	1	-
chr1	198590491	198590501	GAGCACATGT	1	+
chr1	203349961	203349971	GTACACATGG	1	-
chr1	20492154	20492164	ATGCACATGT	1	+
chr1	205227447	205227457	TGCCACATGG	1	-
chr1	205448920	205448930	TAGCACGTGG	1	-
chr1	205909104	205909114	TATCACATGG	1	-
chr1	206804596	206804606	GTCCACATGG	1	+
chr1	207668761	207668771	GAACACATGG	1	-
chr1	20993427	20993437	GGTCACATGT	1	-
chr1	2190698	2190708	GGCCACATGG	1	-
chr1	21945832	21945842	GTGCACATGC	1	+
chr1	22089413	22089423	TGACACATGG	1	-
chr1	230220387	230220397	TGCCACATGG	1	+
chr1	23234179	23234189	GGTCACATGT	1	+
chr1	234623970	234623980	AGACACATGT	1	+
chr1	236308175	236308185	AATCACATGC	1	+
chr1	236467012	236467022	AGGCACATGT	1	-
chr1	236849670	236849680	GAGCACGTGC	1	-
chr1	245862192	245862202	AAGCACATGG	1	-
chr1	24884448	24884458	GTCCACATGG	1	-
chr1	248849480	248849490	TACCACATGT	1	-
chr1	249157173	249157183	GGCCACATGG	1	-
chr1	25021003	25021013	AGCCACATGT	1	-
chr1	25851275	25851285	GTGCACGTGG	1	-
chr1	26646213	26646223	GGTCACATGG	1	+
chr1	27950506	27950516	ATGCACATGC	1	+
chr1	27950530	27950540	AGGCACGTGG	1	+
chr1	27996088	27996098	TGGCACGTGG	1	+
chr1	28474098	28474108	ACACACATGG	1	+
chr1	29138625	29138635	GGCCACGTGG	1	+
chr1	29706190	29706200	AAGCACATGC	1	+
chr1	30212196	30212206	AATCACATGT	1	-
chr1	31222247	31222257	GGTCACATGG	1	+
chr1	31231940	31231950	TGGCACATGG	1	-
chr1	33788559	33788569	GGGCACATGG	1	+
chr1	33788621	33788631	GACCACATGC	1	-
chr1	35363998	35364008	AGCCACATGT	1	-
chr1	37889600	37889610	TATCACATGG	1	+
chr1	38679407	38679417	AGACACATGG	1	+
chr1	38763805	38763815	GGGCACATGC	1	+
chr1	3999654	3999664	AGGCACATGC	1	-
chr1	40291096	40291106	GGCCACATGT	1	-
chr1	41779431	41779441	AAACACGTGT	1	-
chr1	43418596	43418606	GACCACATGC	1	+
chr1	46645807	46645817	TAGCACATGT	1	+
chr1	53829188	53829198	GGCCACATGT	1	-
chr1	59324512	59324522	TGCCACATGG	1	-
chr1	6090459	6090469	AGTCACATGG	1	+
chr1	61518669	61518679	AAACACATGC	1	+
chr1	6359752	6359762	GGGCACGTGT	1	+
chr1	71545965	71545975	AAGCACGTGT	1	-
chr1	77334215	77334225	GTGCACATGG	1	-
chr1	81880308	81880318	GTTCACATGG	1	-
chr1	92927467	92927477	GACCACATGG	1	+
chr1	94108135	94108145	TACCACATGT	1	-
chr1	94279650	94279660	GAGCACATGG	1	+
chr10	100124601	100124611	AACCACATGG	1	-
chr10	100163391	100163401	GTCCACATGG	1	+
chr10	102397598	102397608	ATGCACATGG	1	-
chr10	103602072	103602082	ATGCACATGC	1	+
chr10	105226455	105226465	ATTCACATGG	1	+
chr10	11741720	11741730	GACCACATGG	1	+
chr10	121226426	121226436	AGTCACATGT	1	-
chr10	121423548	121423558	TAACACATGT	1	+
chr10	125218664	125218674	AACCACATGT	1	+
chr10	125420879	125420889	AACCACATGC	1	+
chr10	133018715	133018725	GGGCACATGG	1	+
chr10	133972045	133972055	AGGCACATGG	1	+
chr10	134174431	134174441	GGACACATGT	1	-
chr10	134430022	134430032	GGTCACATGG	1	+
chr10	13700417	13700427	TATCACATGG	1	+
chr10	21716845	21716855	GGCCACGTGG	1	-
chr10	25210394	25210404	GATCACATGC	1	+
chr10	353000	353010	GATCACGTGG	1	-
chr10	35498295	35498305	AGACACATGC	1	+
chr10	35924539	35924549	TAGCACATGG	1	-
chr10	44303726	44303736	GAACACATGC	1	+
chr10	44803214	44803224	GACCACATGG	1	+
chr10	458234	458244	GAACACATGC	1	+
chr10	49714704	49714714	ATTCACATGG	1	+
chr10	5325675	5325685	TGACACATGG	1	-
chr10	567386	567396	AGGCACATGC	1	+
chr10	72165877	72165887	AGGCACGTGC	1	+
chr10	73205838	73205848	AGGCACGTGT	1	+
chr10	73308317	73308327	ATGCACATGG	1	-
chr10	73431991	73432001	GACCACGTGT	1	-
chr10	73669749	73669759	TGTCACATGG	1	-
chr10	73819715	73819725	GAACACATGG	1	+
chr10	81804855	81804865	AGACACGTGG	1	-
chr10	82283640	82283650	GGTCACATGT	1	+
chr10	837753	837763	GTGCACATGT	1	+
chr10	85750077	85750087	GGTCACATGG	1	-
chr10	864619	864629	GGACACATGG	1	+
chr10	88018431	88018441	AGTCACATGG	1	+
chr10	88423914	88423924	GGGCACATGG	1	-
chr10	88423950	88423960	TGGCACATGC	1	+
chr10	90570234	90570244	AGGCACATGC	1	-
chr10	93847677	93847687	AGCCACATGG	1	+
chr10	96892890	96892900	GATCACATGG	1	-
chr10	97006510	97006520	AAACACATGC	1	+
chr10	99793125	99793135	AGGCACATGC	1	+
chr11	10921687	10921697	GAGCACGTGG	1	-
chr11	115065686	115065696	TACCACATGG	1	-
chr11	11589560	11589570	AGTCACGTGG	1	-
chr11	117790599	117790609	AACCACGTGT	1	+
chr11	118051307	118051317	AGACACATGT	1	+
chr11	118586328	118586338	GGACACATGC	1	+
chr11	119238171	119238181	AGGCACATGC	1	-
chr11	119687687	119687697	GACCACATGT	1	+
chr11	126469406	126469416	AGCCACATGC	1	-
chr11	128700506	128700516	AGCCACATGG	1	+
chr11	128835522	128835532	AATCACATGC	1	+
chr11	13360599	13360609	TGTCACATGG	1	+
chr11	134812070	134812080	AACCACATGC	1	-
chr11	1545322	1545332	GTGCACATGG	1	+
chr11	16903468	16903478	TGCCACATGG	1	-
chr11	17408412	17408422	TACCACATGG	1	+
chr11	19579401	19579411	GGCCACGTGG	1	+
chr11	225988	225998	GACCACATGT	1	-
chr11	258307	258317	GGGCACATGG	1	+
chr11	280103	280113	GAGCACGTGC	1	+
chr11	32127553	32127563	TAACACATGG	1	+
chr11	35411832	35411842	AGGCACGTGC	1	+
chr11	3643779	3643789	AGTCACATGT	1	+
chr11	44596351	44596361	AATCACATGG	1	-
chr11	44921690	44921700	AGACACATGG	1	-
chr11	44968171	44968181	GGGCACATGT	1	-
chr11	47238058	47238068	ATGCACGTGT	1	-
chr11	60156247	60156257	AGGCACATGG	1	-
chr11	62434288	62434298	AGGCACATGG	1	+
chr11	63638720	63638730	TGGCACATGG	1	-
chr11	63669404	63669414	GAACACATGT	1	-
chr11	64257452	64257462	GACCACGTGG	1	+
chr11	64442426	64442436	GACCACATGG	1	-
chr11	64633515	64633525	GGACACATGC	1	+
chr11	69932055	69932065	GACCACGTGG	1	+
chr11	70545970	70545980	AGTCACGTGG	1	-
chr11	70952084	70952094	ACCCACATGG	1	-
chr11	72542727	72542737	GGACACATGG	1	+
chr11	72929376	72929386	AGGCACGTGG	1	+
chr11	74494816	74494826	GGTCACATGT	1	-
chr11	74581688	74581698	GATCACATGG	1	+
chr11	74977179	74977189	AGCCACGTGG	1	+
chr11	762616	762626	TGCCACATGG	1	-
chr11	76445050	76445060	GAACACATGG	1	-
chr11	77347980	77347990	GGCCACGTGG	1	-
chr11	77590513	77590523	AGCCACATGC	1	-
chr11	79117595	79117605	GATCACATGG	1	-
chr11	82393455	82393465	AAACACATGG	1	-
chr11	85374663	85374673	AGTCACATGT	1	+
chr11	85659188	85659198	AACCACGTGG	1	+
chr11	85894249	85894259	CAGCACATGG	1	-
chr11	85894292	85894302	AGACACATGT	1	+
chr11	8834213	8834223	TGGCACATGG	1	-
chr12	102233011	102233021	TGCCACATGG	1	-
chr12	104849579	104849589	AGACACATGC	1	-
chr12	104964209	104964219	AGGCACGTGG	1	-
chr12	105089434	105089444	AGGCACATGC	1	-
chr12	108913535	108913545	GGTCACATGG	1	-
chr12	111332366	111332376	AAGCACATGC	1	+
chr12	113430800	113430810	TAGCACATGT	1	-
chr12	113490448	113490458	AGACACATGC	1	-
chr12	113519874	113519884	AGCCACATGC	1	+
chr12	116896404	116896414	GGTCACATGG	1	-
chr12	118327003	118327013	GGCCACATGT	1	+
chr12	120219772	120219782	GGCCACATGG	1	+
chr12	121063767	121063777	AGTCACGTGG	1	+
chr12	123373770	123373780	AGGCACGTGG	1	-
chr12	124015866	124015876	AGTCACATGG	1	-
chr12	124390084	124390094	GATCACATGT	1	+
chr12	124835369	124835379	GGGCACATGG	1	-
chr12	125118344	125118354	GATCACATGG	1	-
chr12	130393673	130393683	AGCCACATGG	1	-
chr12	131199448	131199458	ACGCACATGG	1	-
chr12	131363070	131363080	ATGCACGTGT	1	-
chr12	131648969	131648979	GGTCACGTGG	1	-
chr12	2394105	2394115	AGACACATGG	1	-
chr12	27485302	27485312	AGACACGTGG	1	+
chr12	48381623	48381633	ACGCACATGT	1	-
chr12	50899902	50899912	GATCACATGC	1	-
chr12	52615960	52615970	AGGCACATGT	1	-
chr12	53231257	53231267	GGGCACGTGT	1	-
chr12	53605686	53605696	AGGCACATGG	1	+
chr12	56988060	56988070	GTGCACATGC	1	+
chr12	57441381	57441391	GAACACATGG	1	-
chr12	57489603	57489613	AGACACATGT	1	+
chr12	63194021	63194031	AGGCACATGG	1	-
chr12	6535380	6535390	TGTCACATGG	1	-
chr12	66562377	66562387	GAACACGTGG	1	-
chr12	68752707	68752717	AGCCACATGG	1	-
chr12	68875640	68875650	ATGCACATGT	1	-
chr12	6978286	6978296	AGCCACGTGG	1	+
chr12	92964092	92964102	AAACACATGC	1	+
chr12	92964373	92964383	TGACACATGG	1	+
chr12	96441852	96441862	AGACACATGT	1	-
chr13	109568201	109568211	GGCCACATGG	1	-
chr13	113271447	113271457	TGACACATGG	1	-
chr13	114480571	114480581	AAGCACGTGC	1	-
chr13	114578571	114578581	AGCCACATGG	1	-
chr13	114880851	114880861	GGACACGTGG	1	-
chr13	115062573	115062583	GAACACGTGT	1	+
chr13	24567717	24567727	ATGCACATGG	1	-
chr13	25192778	25192788	AAGCACGTGC	1	-
chr13	25302378	25302388	GAGCACATGC	1	+
chr13	28494062	28494072	AACCACGTGG	1	+
chr13	28843064	28843074	AGACACATGC	1	+
chr13	30167939	30167949	GAGCACGTGG	1	+
chr13	30498480	30498490	GGGCACGTGC	1	+
chr13	30718349	30718359	TGTCACATGG	1	+
chr13	43177863	43177873	TAGCACATGG	1	-
chr13	45342482	45342492	GATCACATGG	1	+
chr13	45343559	45343569	ACCCACATGG	1	-
chr13	45894314	45894324	GACCACATGT	1	-
chr1	109203187	109203197	AGACACATGT	1	-
chr1	109370902	109370912	TTGCACATGG	1	+
chr1	110679688	110679698	GGTCACATGG	1	+
chr1	1206454	1206464	GGTCACATGG	1	-
chr1	12614184	12614194	AGTCACATGT	1	-
chr1	15667098	15667108	AGTCACATGG	1	+
chr1	156896209	156896219	TACCACATGG	1	+
chr1	157151748	157151758	GGTCACGTGG	1	-
chr1	158057376	158057386	TTGCACATGG	1	-
chr1	161509657	161509667	GTGCACATGC	1	+
chr1	175161468	175161478	GGACACATGG	1	-
chr1	17962562	17962572	AGGCACGTGG	1	-
chr1	197745220	197745230	GAACACATGT	1	+
chr1	205199579	205199589	GACCACATGG	1	-
chr1	205641348	205641358	AGGCACGTGG	1	-
chr1	206730013	206730023	AAACACATGC	1	-
chr1	207980874	207980884	ACACACATGG	1	+
chr1	207985456	207985466	AATCACATGG	1	+
chr1	20799847	20799857	GGGCACATGG	1	-
chr1	221219395	221219405	GGGCACATGT	1	+
chr1	221220330	221220340	AGGCACATGC	1	+
chr1	223363318	223363328	TGACACATGG	1	-
chr1	224921022	224921032	AGCCACATGG	1	+
chr1	226900657	226900667	GGGCACATGC	1	-
chr1	228930805	228930815	AGACACATGC	1	-
chr1	230406145	230406155	TAGCACATGG	1	-
chr1	230631765	230631775	TTGCACATGG	1	-
chr1	23903644	23903654	GTACACATGG	1	-
chr1	24223722	24223732	AATCACATGG	1	+
chr1	243277606	243277616	GGGCACATGC	1	-
chr1	245473986	245473996	AGGCACGTGT	1	+
chr1	249137398	249137408	GATCACATGG	1	+
chr1	249137457	249137467	AAACACATGT	1	+
chr1	25229728	25229738	AGGCACGTGT	1	-
chr1	26602266	26602276	TGTCACATGG	1	+
chr1	27318235	27318245	GAACACATGT	1	-
chr1	28016360	28016370	GACCACATGG	1	+
chr1	32216565	32216575	GGCCACATGG	1	-
chr1	32879706	32879716	GAGCACATGG	1	+
chr1	33926318	33926328	AATCACATGG	1	+
chr1	38516082	38516092	AGACACATGC	1	-
chr1	38639248	38639258	GATCACATGG	1	+
chr1	39978391	39978401	GGGCACATGC	1	-
chr1	42125921	42125931	AACCACATGT	1	-
chr1	44046489	44046499	AGCCACATGC	1	-
chr1	46645874	46645884	ATGCACATGC	1	-
chr1	46651232	46651242	TGCCACATGG	1	+
chr1	54051037	54051047	AGTCACGTGG	1	-
chr1	60413185	60413195	GACCACATGG	1	-
chr1	61798087	61798097	TAACACATGT	1	-
chr1	6187901	6187911	GAGCACGTGG	1	+
chr1	6201793	6201803	TAGCACATGG	1	-
chr1	6201903	6201913	AGGCACGTGG	1	+
chr1	84945329	84945339	GAACACGTGG	1	-
chr10	101526228	101526238	AACCACATGG	1	-
chr10	103326158	103326168	GGACACATGT	1	-
chr10	103326237	103326247	ATGCACATGG	1	-
chr10	103534542	103534552	AAGCACGTGC	1	-
chr10	103618706	103618716	GGTCACGTGG	1	+
chr10	112173381	112173391	GGCCACATGG	1	-
chr10	112260087	112260097	GAGCACATGG	1	-
chr10	116097451	116097461	GACCACATGT	1	+
chr10	118974968	118974978	GACCACATGT	1	-
chr10	121073278	121073288	CAGCACATGG	1	-
chr10	125282711	125282721	GAGCACGTGG	1	-
chr10	125919892	125919902	AGTCACATGG	1	-
chr10	126421612	126421622	TAGCACATGC	1	-
chr10	129861571	129861581	AAACACATGC	1	+
chr10	130856301	130856311	AACCACATGG	1	-
chr10	13313708	13313718	AGCCACATGC	1	-
chr10	134122910	134122920	GGACACATGG	1	+
chr10	22603995	22604005	AGGCACGTGC	1	-
chr10	379448	379458	GTCCACATGG	1	-
chr10	43782909	43782919	AGGCACATGG	1	-
chr10	45374306	45374316	GCGCACATGT	1	+
chr10	49684121	49684131	AGGCACATGG	1	-
chr10	71713826	71713836	ACACACATGG	1	-
chr10	72268921	72268931	GAACACGTGG	1	-
chr10	75351870	75351880	GATCACATGT	1	-
chr10	76792785	76792795	GAACACGTGT	1	+
chr10	88018358	88018368	TGCCACATGG	1	-
chr10	98856547	98856557	GGGCACGTGG	1	+
chr11	10388291	10388301	GGGCACATGG	1	-
chr11	112426512	112426522	CAGCACATGG	1	-
chr11	113545860	113545870	AGCCACATGC	1	+
chr11	118305236	118305246	GACCACGTGG	1	-
chr11	120581066	120581076	GACCACATGG	1	+
chr11	122597836	122597846	ACACACATGG	1	-
chr11	122597886	122597896	AGGCACATGT	1	-
chr11	123350647	123350657	AAACACGTGG	1	+
chr11	125366312	125366322	GAGCACGTGG	1	+
chr11	126262053	126262063	GGCCACATGT	1	+
chr11	1332595	1332605	TGGCACGTGG	1	-
chr11	17725742	17725752	AGTCACATGG	1	+
chr11	194398	194408	AGACACATGT	1	-
chr11	2488774	2488784	AGTCACATGG	1	+
chr11	27255800	27255810	CAGCACATGG	1	-
chr11	300081	300091	AACCACATGG	1	+
chr11	315258	315268	AAGCACGTGC	1	-
chr11	32175990	32176000	TGTCACATGG	1	-
chr11	35413955	35413965	GGACACATGG	1	-
chr11	3847248	3847258	AGACACATGG	1	-
chr11	4203523	4203533	GGACACATGT	1	-
chr11	44623711	44623721	GACCACATGG	1	+
chr11	45668323	45668333	GGCCACATGG	1	-
chr11	46405075	46405085	TGTCACATGG	1	+
chr11	48131045	48131055	AATCACATGT	1	-
chr11	61405881	61405891	GACCACATGG	1	+
chr11	61731034	61731044	AATCACGTGG	1	+
chr11	64442516	64442526	TACCACATGG	1	+
chr11	72141952	72141962	GGTCACGTGG	1	-
chr11	74854272	74854282	AACCACGTGG	1	-
chr11	838551	838561	AGCCACATGG	1	+
chr11	8739851	8739861	GGTCACATGG	1	+
chr11	88071610	88071620	ACACACATGG	1	+
chr11	93863306	93863316	GATCACGTGG	1	+
chr11	94059054	94059064	GAACACATGG	1	+
chr12	108851688	108851698	ACCCACATGG	1	+
chr12	116976004	116976014	ATACACATGG	1	-
chr12	117115092	117115102	GGCCACATGT	1	-
chr12	123547458	123547468	GAGCACATGT	1	-
chr12	124491008	124491018	GAGCACGTGT	1	+
chr12	124594445	124594455	GATCACATGG	1	+
chr12	125036374	125036384	GGGCACATGC	1	-
chr12	12879820	12879830	AAACACATGT	1	-
chr12	131939377	131939387	TGTCACATGG	1	-
chr12	132126843	132126853	AACCACGTGG	1	-
chr12	132904141	132904151	TAGCACATGG	1	-
chr12	15102856	15102866	ATACACATGT	1	-
chr12	2444764	2444774	AGACACATGT	1	-
chr12	2497482	2497492	GGGCACATGT	1	+
chr12	32113668	32113678	GAGCACATGC	1	-
chr12	46911573	46911583	AATCACATGC	1	-
chr12	47601307	47601317	GGGCACGTGG	1	+
chr12	47601948	47601958	AGGCACGTGT	1	-
chr12	4916694	4916704	GGGCACATGT	1	-
chr12	52597092	52597102	ACGCACATGT	1	-
chr12	54332451	54332461	GGTCACGTGG	1	+
chr12	54434081	54434091	GGTCACATGG	1	+
chr12	54805503	54805513	GGTCACGTGG	1	+
chr12	6184356	6184366	GGACACGTGG	1	+
chr12	7032416	7032426	GATCACATGC	1	-
chr12	88430337	88430347	TGGCACGTGG	1	+
chr12	90321017	90321027	ATTCACATGG	1	+
chr12	93861485	93861495	AGCCACATGC	1	-
chr13	100637267	100637277	AAGCACATGC	1	+
chr13	103109861	103109871	TGCCACATGG	1	-
chr13	112056201	112056211	AAACACATGT	1	-
chr13	113840721	113840731	AGTCACATGT	1	+
chr13	113840758	113840768	GACCACATGT	1	+
chr13	27619095	27619105	GTCCACATGG	1	-
chr13	28535040	28535050	GAGCACATGG	1	-
chr13	30733836	30733846	AGCCACATGG	1	-
chr13	41091861	41091871	AGACACATGC	1	+
chr13	42033213	42033223	GAGCACATGG	1	+
chr13	43149315	43149325	AGGCACGTGG	1	-
chr13	95879784	95879794	GGACACATGT	1	-
chr14	101339547	101339557	TGACACATGG	1	-
chr14	105212703	105212713	AATCACGTGG	1	+
chr14	21323890	21323900	AGTCACGTGG	1	+
chr14	24748607	24748617	AGGCACGTGG	1	-
chr14	35825367	35825377	GTCCACATGG	1	-
chr14	50787219	50787229	TAGCACATGT	1	-
chr14	52488119	52488129	ACCCACATGG	1	+
chr14	68979959	68979969	AGACACATGG	1	+
chr14	69273906	69273916	GTCCACATGG	1	-
chr14	71247224	71247234	AGACACGTGG	1	-
chr14	73689851	73689861	GATCACATGC	1	-
chr14	75060109	75060119	GGACACATGT	1	+
chr14	76922677	76922687	TGGCACATGG	1	-
chr14	89832046	89832056	AAACACATGC	1	+
chr14	93509512	93509522	GGCCACGTGG	1	+
chr14	94441884	94441894	AGCCACATGC	1	-
chr14	94478338	94478348	AACCACATGT	1	+
chr15	29562662	29562672	GGTCACATGG	1	+
chr15	31520619	31520629	GGCCACGTGG	1	-
chr15	31657016	31657026	ATGCACATGG	1	-
chr15	40548989	40548999	GATCACATGT	1	+
chr15	56900468	56900478	AACCACATGC	1	+
chr15	65136316	65136326	AGCCACATGC	1	+
chr15	65629573	65629583	AACCACATGC	1	-
chr15	66214343	66214353	GACCACATGG	1	+
chr15	66790487	66790497	AAACACATGT	1	-
chr15	69815923	69815933	CAGCACATGG	1	+
chr15	69866577	69866587	GAGCACGTGG	1	+
chr15	70795602	70795612	TGTCACATGG	1	+
chr15	74216895	74216905	GGGCACATGC	1	-
chr15	75401022	75401032	GATCACATGC	1	-
chr15	75998803	75998813	GTGCACATGC	1	-
chr15	77377983	77377993	TGGCACATGT	1	-
chr15	78259327	78259337	GACCACATGC	1	-
chr15	78518364	78518374	TACCACATGG	1	+
chr15	78653903	78653913	GATCACATGC	1	-
chr15	80452224	80452234	AAGCACGTGG	1	+
chr15	80453172	80453182	GAGCACGTGG	1	+
chr15	81262522	81262532	AGACACATGG	1	+
chr15	84228252	84228262	AGCCACATGC	1	+
chr15	85142448	85142458	GACCACATGC	1	-
chr15	90418426	90418436	GAGCACATGC	1	+
chr15	90442029	90442039	AGCCACATGG	1	+
chr16	10929562	10929572	AGCCACATGG	1	-
chr16	11347368	11347378	TGACACATGG	1	-
chr16	12553455	12553465	ATGCACGTGG	1	+
chr16	14596293	14596303	ACACACATGG	1	+
chr16	14766293	14766303	AACCACATGG	1	+
chr16	16055770	16055780	AGGCACATGT	1	+
chr16	19124929	19124939	TGGCACATGG	1	+
chr16	19128513	19128523	AACCACATGC	1	-
chr16	23072218	23072228	GGCCACGTGG	1	-
chr16	23529859	23529869	AAACACATGT	1	+
chr16	2721591	2721601	GTACACATGG	1	+
chr16	28199154	28199164	AGTCACATGT	1	-
chr16	30888252	30888262	AGCCACATGG	1	-
chr16	4415249	4415259	TTGCACATGG	1	+
chr16	4556627	4556637	AGACACATGG	1	+
chr16	47526086	47526096	AACCACGTGG	1	-
chr16	50602324	50602334	AATCACATGG	1	-
chr16	5065579	5065589	GATCACATGC	1	+
chr16	56763025	56763035	AGGCACATGT	1	+
chr16	56766957	56766967	TGTCACATGG	1	-
chr16	57024383	57024393	AACCACATGG	1	-
chr16	57555526	57555536	GAACACATGG	1	+
chr16	57933818	57933828	GAGCACGTGT	1	-
chr16	58545947	58545957	TAGCACATGT	1	+
chr16	66463504	66463514	GTCCACATGG	1	+
chr16	66641610	66641620	AAGCACATGC	1	-
chr16	68795636	68795646	AGTCACATGG	1	-
chr16	71890268	71890278	AGGCACATGG	1	-
chr16	72133475	72133485	AGACACATGC	1	-
chr16	73105324	73105334	GAGCACGTGC	1	+
chr16	75496892	75496902	GGTCACATGT	1	-
chr16	75512055	75512065	AATCACATGG	1	-
chr1	10020963	10020973	GGGCACATGC	1	-
chr1	110759673	110759683	ATACACATGT	1	+
chr1	111158567	111158577	GGCCACATGG	1	+
chr1	117908975	117908985	TGGCACATGT	1	+
chr1	11902453	11902463	AGGCACGTGG	1	+
chr1	145209957	145209967	CGGCACATGG	1	+
chr1	147775741	147775751	GAGCACATGG	1	+
chr1	14927091	14927101	AACCACATGT	1	-
chr1	153929582	153929592	GTGCACATGC	1	+
chr1	154600500	154600510	AATCACGTGG	1	-
chr1	154815377	154815387	GGTCACATGG	1	-
chr1	156716356	156716366	GGACACGTGG	1	-
chr1	158119610	158119620	GAGCACATGC	1	-
chr1	160078861	160078871	AAGCACATGT	1	+
chr1	167400184	167400194	AACCACATGT	1	+
chr1	167400253	167400263	TAGCACATGG	1	+
chr1	182557589	182557599	ATGCACATGT	1	-
chr1	1839023	1839033	AGGCACGTGG	1	+
chr1	185308089	185308099	GGACACGTGG	1	+
chr1	1955792	1955802	AAGCACATGG	1	+
chr1	19719473	19719483	GGACACATGG	1	+
chr1	201026674	201026684	TGGCACATGG	1	+
chr1	201500101	201500111	CAGCACATGT	1	-
chr1	204911025	204911035	GAGCACATGC	1	-
chr1	206736510	206736520	AGTCACGTGG	1	+
chr1	20767403	20767413	TGGCACATGC	1	-
chr1	20767443	20767453	AGTCACATGG	1	+
chr1	212852619	212852629	GAGCACATGC	1	+
chr1	226841276	226841286	TGACACATGG	1	-
chr1	227917509	227917519	AGGCACGTGC	1	+
chr1	228269011	228269021	AACCACATGT	1	+
chr1	231761841	231761851	GAGCACGTGC	1	-
chr1	233595517	233595527	GGGCACATGG	1	-
chr1	27959095	27959105	GACCACATGG	1	-
chr1	32165062	32165072	ACACACATGG	1	+
chr1	32716934	32716944	ATTCACATGG	1	-
chr1	43213018	43213028	ACCCACATGG	1	-
chr1	46879459	46879469	TGCCACATGG	1	-
chr1	50891952	50891962	ACGCACGTGG	1	-
chr1	63788178	63788188	GGTCACGTGG	1	+
chr1	89989634	89989644	GACCACATGG	1	-
chr1	92940452	92940462	GTACACATGG	1	+
chr10	101296173	101296183	CAGCACATGT	1	+
chr10	102415216	102415226	AGTCACGTGG	1	-
chr10	103326658	103326668	ACACACATGG	1	+
chr10	103913094	103913104	AAACACATGT	1	+
chr10	11767390	11767400	AGACACATGG	1	-
chr10	126371980	126371990	ATGCACATGT	1	+
chr10	126431919	126431929	TTGCACATGG	1	-
chr10	135252513	135252523	GGACACATGG	1	+
chr10	135252542	135252552	AGTCACGTGG	1	-
chr10	28624292	28624302	AGCCACATGT	1	+
chr10	5946468	5946478	GACCACGTGG	1	+
chr10	6184298	6184308	GAACACATGG	1	-
chr10	64216652	64216662	ATACACATGT	1	-
chr10	6969694	6969704	GGGCACATGG	1	-
chr10	72339494	72339504	AGTCACATGG	1	-
chr10	72827992	72828002	TGTCACATGG	1	-
chr10	73119378	73119388	ACCCACATGG	1	+
chr10	75619742	75619752	GAACACGTGT	1	+
chr10	80850361	80850371	CAGCACATGG	1	-
chr10	82359287	82359297	ATTCACATGG	1	+
chr10	88724941	88724951	AGGCACATGT	1	-
chr10	92864382	92864392	TACCACATGG	1	+
chr10	98085668	98085678	GTGCACATGC	1	+
chr11	117858937	117858947	AGACACATGT	1	+
chr11	118811154	118811164	GGCCACGTGG	1	+
chr11	120797446	120797456	TGGCACATGG	1	+
chr11	122932281	122932291	GACCACGTGT	1	-
chr11	123172912	123172922	AACCACGTGT	1	-
chr11	1851918	1851928	GGACACATGC	1	-
chr11	19366687	19366697	GTTCACATGG	1	-
chr11	2468318	2468328	GGACACATGC	1	+
chr11	3043962	3043972	AGGCACGTGG	1	-
chr11	44590151	44590161	TAGCACATGG	1	-
chr11	538662	538672	GACCACGTGT	1	-
chr11	538710	538720	ATGCACATGT	1	-
chr11	58875265	58875275	AGGCACATGT	1	-
chr11	60703248	60703258	GGCCACATGG	1	-
chr11	64835034	64835044	AGCCACGTGG	1	+
chr11	67769703	67769713	GAGCACGTGT	1	-
chr11	68778599	68778609	GGGCACGTGG	1	-
chr11	71802270	71802280	TATCACATGG	1	+
chr11	76003033	76003043	GACCACATGT	1	+
chr11	76338107	76338117	AACCACATGT	1	+
chr11	76338322	76338332	TGGCACATGG	1	-
chr12	104350448	104350458	GCGCACATGG	1	+
chr12	111867913	111867923	GGTCACATGG	1	-
chr12	120556624	120556634	TGGCACATGT	1	+
chr12	123436104	123436114	GGCCACATGG	1	+
chr12	124966664	124966674	GACCACATGC	1	-
chr12	125264600	125264610	AGACACGTGG	1	+
chr12	3731519	3731529	AGTCACATGG	1	-
chr12	50678348	50678358	GGTCACATGG	1	+
chr12	50899461	50899471	AGACACATGG	1	+
chr12	53346204	53346214	AGACACATGG	1	-
chr12	58158694	58158704	AGGCACGTGG	1	-
chr12	6434585	6434595	GACCACATGT	1	+
chr12	663183	663193	GGGCACGTGG	1	+
chr12	7032319	7032329	TGACACATGG	1	-
chr12	7032348	7032358	AGACACGTGG	1	-
chr12	8396084	8396094	TGGCACATGG	1	+
chr12	95225380	95225390	GGACACATGC	1	+
chr13	111838040	111838050	GAGCACATGC	1	-
chr13	52076397	52076407	AAGCACATGC	1	+
chr13	53024447	53024457	TAGCACGTGG	1	-
chr13	76112330	76112340	CGGCACATGG	1	+
chr14	105343158	105343168	GATCACATGG	1	-
chr14	105666678	105666688	GGTCACATGG	1	-
chr14	105807504	105807514	GAGCACATGT	1	-
chr14	50863058	50863068	CAGCACATGT	1	+
chr14	55249610	55249620	GAGCACATGG	1	-
chr14	60557927	60557937	AATCACATGG	1	+
chr14	64760792	64760802	AAGCACGTGT	1	-
chr14	68287445	68287455	AGCCACATGG	1	-
chr14	75762978	75762988	GTGCACATGT	1	+
chr14	94433748	94433758	GTGCACATGG	1	+
chr14	96645428	96645438	AAGCACATGG	1	-
chr15	100026896	100026906	ACGCACATGT	1	-
chr15	100882372	100882382	AACCACGTGT	1	-
chr15	31556233	31556243	AAACACGTGG	1	-
chr15	42168325	42168335	AGACACGTGG	1	-
chr15	57833094	57833104	AGACACATGC	1	+
chr15	65046171	65046181	GGTCACATGG	1	+
chr15	66447577	66447587	ACACACATGG	1	+
chr15	68131417	68131427	ATGCACGTGG	1	-
chr15	74614973	74614983	GAGCACATGT	1	-
chr15	75061388	75061398	AAACACATGT	1	+
chr15	75416747	75416757	GGGCACATGG	1	-
chr15	77326703	77326713	CAGCACATGG	1	-
chr15	89611756	89611766	GACCACGTGT	1	-
chr15	90000564	90000574	GACCACATGC	1	+
chr15	90016214	90016224	GATCACATGC	1	+
chr15	93579321	93579331	AGTCACATGT	1	-
chr16	11346086	11346096	AGCCACATGG	1	+
chr16	17395738	17395748	GACCACATGG	1	+
chr16	17510291	17510301	GGACACATGG	1	-
chr16	19897829	19897839	AGCCACATGT	1	+
chr16	28944639	28944649	GTGCACATGG	1	-
chr16	3011897	3011907	GGCCACATGG	1	-
chr16	3164028	3164038	GACCACATGC	1	+
chr16	4715124	4715134	GAGCACGTGG	1	-
chr16	67692238	67692248	GGCCACATGT	1	-
chr16	68270179	68270189	GGTCACGTGG	1	-
chr16	70333855	70333865	TGACACATGG	1	+
chr16	71642155	71642165	GAACACATGT	1	+
chr16	75496929	75496939	AACCACATGT	1	-
chr16	77902366	77902376	GAACACATGG	1	+
chr16	82687638	82687648	AGACACATGG	1	+
chr16	84231420	84231430	GGCCACATGG	1	+
chr16	86123801	86123811	TAGCACATGG	1	-
chr16	8617924	8617934	GGCCACATGG	1	-
chr16	87498432	87498442	GGTCACGTGG	1	-
chr16	89624041	89624051	GTCCACATGG	1	-
chr17	1335024	1335034	GTGCACATGC	1	-
chr17	2026198	2026208	TGCCACATGG	1	+
chr17	2695514	2695524	CGGCACATGG	1	+
chr17	27438976	27438986	GTGCACATGT	1	-
chr17	35292316	35292326	ATACACATGT	1	-
chr17	36904713	36904723	GGTCACGTGG	1	-
chr17	4324074	4324084	GACCACATGG	1	+
chr17	45790008	45790018	GGCCACATGG	1	-
chr17	4785528	4785538	AGGCACATGC	1	+
chr17	48643345	48643355	AGTCACATGT	1	-
chr17	48643420	48643430	TGTCACATGG	1	+
chr17	55952009	55952019	GAACACGTGT	1	-
chr17	58228999	58229009	TGGCACGTGG	1	+
chr17	60729442	60729452	GGGCACGTGT	1	+
chr17	62133858	62133868	TGACACATGG	1	+
chr17	6816553	6816563	TGGCACATGC	1	+
chr17	72186477	72186487	AGTCACATGG	1	+
chr17	73734457	73734467	AGTCACGTGG	1	-
chr17	7482702	7482712	TGACACATGG	1	+
chr17	75396891	75396901	ACCCACATGG	1	-
chr17	75469835	75469845	TGGCACATGG	1	-
chr17	76662084	76662094	GGTCACATGT	1	+
chr17	76885820	76885830	CAGCACATGG	1	+
chr17	79462268	79462278	AGTCACATGG	1	-
chr17	8901256	8901266	GTCCACATGG	1	+
chr18	57515312	57515322	AAGCACGTGG	1	-
chr18	74086792	74086802	AAACACATGC	1	+
chr18	74768162	74768172	AGCCACATGG	1	-
chr18	77551858	77551868	AACCACATGC	1	+
chr19	17782856	17782866	GGCCACATGT	1	+
chr19	17865344	17865354	AGCCACATGG	1	-
chr19	18810021	18810031	TGTCACATGG	1	+
chr19	19266412	19266422	ATGCACATGC	1	+
chr19	19453694	19453704	GGCCACATGG	1	+
chr19	19521244	19521254	TACCACATGG	1	-
chr19	35772966	35772976	ATGCACGTGT	1	+
chr19	4053408	4053418	ATGCACATGC	1	-
chr19	4053446	4053456	AGGCACATGC	1	-
chr19	40726122	40726132	GGTCACATGT	1	+
chr19	47290593	47290603	GGTCACGTGG	1	-
chr19	47327803	47327813	AAACACATGG	1	+
chr19	49285128	49285138	GACCACGTGG	1	+
chr19	49939813	49939823	GGCCACGTGG	1	-
chr19	50397653	50397663	GAACACGTGG	1	-
chr19	5058073	5058083	AGTCACGTGG	1	+
chr19	55958876	55958886	TGGCACATGC	1	+
chr19	5692858	5692868	AGACACATGG	1	+
chr19	6165357	6165367	GGTCACATGT	1	+
chr19	801554	801564	CAGCACATGG	1	+
chr19	8641307	8641317	AGCCACATGC	1	+
chr2	109871027	109871037	AGGCACATGT	1	+
chr2	120145469	120145479	GATCACATGT	1	-
chr1	113500276	113500286	AAGCACATGG	1	-
chr1	1165318	1165328	GGGCACATGT	1	-
chr1	11809389	11809399	GGCCACGTGG	1	-
chr1	144594065	144594075	GAACACATGC	1	-
chr1	156494456	156494466	GATCACATGT	1	+
chr1	156554843	156554853	ATACACATGG	1	-
chr1	161089020	161089030	CAGCACATGT	1	-
chr1	16449617	16449627	AACCACATGG	1	-
chr1	16514234	16514244	GAGCACATGG	1	-
chr1	171455105	171455115	GACCACATGG	1	-
chr1	20512544	20512554	AAGCACGTGG	1	+
chr1	2162653	2162663	AGCCACATGT	1	+
chr1	226130432	226130442	TGGCACATGC	1	-
chr1	228289324	228289334	AGTCACGTGG	1	+
chr1	23940238	23940248	TGACACATGG	1	+
chr1	28196313	28196323	AGGCACATGG	1	-
chr1	47898447	47898457	ATGCACATGC	1	-
chr10	104167923	104167933	ATGCACATGC	1	-
chr10	112327103	112327113	AATCACGTGG	1	+
chr10	126301329	126301339	AGACACATGC	1	+
chr10	13383099	13383109	AGCCACATGC	1	-
chr10	1507926	1507936	GTGCACATGC	1	-
chr10	1705102	1705112	GGCCACATGT	1	-
chr10	31673313	31673323	TATCACATGG	1	-
chr10	329954	329964	AGCCACGTGG	1	+
chr10	3824806	3824816	AAACACATGG	1	-
chr10	48427041	48427051	GGCCACATGG	1	+
chr10	63657600	63657610	AGCCACATGC	1	+
chr10	70939381	70939391	GACCACATGG	1	-
chr10	71717417	71717427	GATCACATGC	1	-
chr10	74019888	74019898	TGCCACATGG	1	-
chr10	75618900	75618910	ACGCACATGT	1	+
chr10	91092946	91092956	GATCACGTGG	1	-
chr11	111100966	111100976	AACCACATGG	1	+
chr11	117688610	117688620	GAGCACGTGG	1	-
chr11	117688795	117688805	GGTCACATGG	1	-
chr11	118741618	118741628	GAGCACATGT	1	-
chr11	118785264	118785274	GGGCACGTGG	1	+
chr11	124933918	124933928	GACCACATGT	1	+
chr11	126188720	126188730	ATACACATGT	1	-
chr11	15230333	15230343	CAGCACATGG	1	-
chr11	17421713	17421723	AGACACATGC	1	-
chr11	2219498	2219508	GGGCACGTGG	1	-
chr11	35843547	35843557	GAACACATGG	1	+
chr11	44915902	44915912	GGGCACGTGC	1	+
chr11	47370599	47370609	TGGCACATGG	1	+
chr11	65412209	65412219	TGCCACATGG	1	+
chr11	65418400	65418410	GGACACATGT	1	-
chr11	66867403	66867413	AAACACATGC	1	-
chr11	70316306	70316316	AAACACATGT	1	-
chr11	72295723	72295733	GGACACGTGG	1	-
chr11	72999237	72999247	GGACACATGT	1	-
chr11	76853441	76853451	ATACACATGT	1	+
chr11	76887404	76887414	TGGCACATGG	1	-
chr12	113378226	113378236	AGCCACATGT	1	+
chr12	123431513	123431523	TGACACATGG	1	-
chr12	124016823	124016833	AACCACATGT	1	+
chr12	124197137	124197147	AGGCACATGG	1	-
chr12	131916996	131917006	AGCCACATGG	1	-
chr12	132555758	132555768	ATACACATGG	1	-
chr12	1740056	1740066	AGGCACGTGG	1	+
chr12	1771223	1771233	ATGCACGTGT	1	-
chr12	49975333	49975343	GATCACATGT	1	+
chr12	53496875	53496885	TACCACATGT	1	+
chr12	54943924	54943934	GGCCACATGT	1	+
chr12	66150790	66150800	AAACACATGC	1	+
chr12	6715254	6715264	AGGCACATGG	1	+
chr13	46645877	46645887	CAGCACATGG	1	+
chr14	105888459	105888469	GGGCACGTGG	1	-
chr14	58894654	58894664	AAACACATGT	1	-
chr14	75517604	75517614	AGCCACGTGG	1	+
chr14	77506841	77506851	TTGCACATGG	1	-
chr14	91281630	91281640	GGCCACGTGG	1	+
chr14	91816393	91816403	TAACACATGG	1	+
chr15	41062637	41062647	GACCACATGC	1	+
chr15	42281884	42281894	GGACACATGG	1	+
chr15	50647380	50647390	GGACACATGG	1	+
chr15	51369936	51369946	ATGCACATGC	1	+
chr15	66461496	66461506	AACCACATGG	1	-
chr15	75986863	75986873	CAGCACATGG	1	-
chr15	83784837	83784847	AGTCACATGG	1	+
chr15	89750453	89750463	AGGCACATGC	1	-
chr15	91141191	91141201	AAACACATGG	1	+
chr15	99630450	99630460	AGACACATGC	1	+
chr16	10907042	10907052	AACCACGTGG	1	+
chr16	15950232	15950242	AAACACATGG	1	-
chr16	2057728	2057738	AAGCACATGG	1	+
chr16	23838175	23838185	GACCACGTGG	1	+
chr16	27460921	27460931	GTGCACATGG	1	-
chr16	419457	419467	GGTCACATGG	1	+
chr16	4364689	4364699	AAGCACGTGG	1	-
chr16	67232427	67232437	GGGCACATGC	1	+
chr16	68318010	68318020	GACCACATGC	1	-
chr16	90040239	90040249	TGCCACATGG	1	-
chr17	1800031	1800041	AGTCACATGT	1	+
chr17	21183549	21183559	GTGCACATGG	1	-
chr17	29818936	29818946	GTTCACATGG	1	-
chr17	56407752	56407762	AGACACATGT	1	-
chr17	56591789	56591799	GCGCACATGT	1	+
chr17	63177858	63177868	GATCACATGG	1	-
chr17	73110301	73110311	AGCCACATGC	1	-
chr17	74543593	74543603	GGGCACATGT	1	-
chr17	77042093	77042103	GAGCACATGT	1	+
chr17	77387725	77387735	ATGCACATGT	1	-
chr17	7759482	7759492	TGGCACATGT	1	-
chr17	79632295	79632305	GAGCACGTGG	1	-
chr17	8090696	8090706	GTGCACATGG	1	+
chr18	2907706	2907716	TGGCACGTGG	1	-
chr18	34833011	34833021	GAACACGTGG	1	+
chr18	72167097	72167107	AAGCACGTGT	1	-
chr18	77580268	77580278	CAGCACATGT	1	+
chr19	10111099	10111109	TGGCACATGG	1	-
chr19	1265198	1265208	AAGCACATGT	1	-
chr19	15541239	15541249	AGCCACATGC	1	+
chr19	3285887	3285897	GGCCACGTGG	1	-
chr19	3362281	3362291	AAACACATGG	1	-
chr19	33732426	33732436	GACCACATGC	1	-
chr19	38537537	38537547	ACCCACATGG	1	+
chr19	39035753	39035763	GGTCACATGT	1	+
chr19	39728622	39728632	GGGCACGTGT	1	-
chr19	40781430	40781440	AGCCACATGC	1	+
chr19	41193765	41193775	GACCACATGC	1	+
chr19	42688647	42688657	GGCCACATGG	1	-
chr19	42800376	42800386	GGCCACATGG	1	-
chr19	44283558	44283568	AGCCACATGG	1	-
chr19	45447165	45447175	GGCCACATGT	1	-
chr19	45757362	45757372	AGCCACGTGG	1	+
chr19	45922648	45922658	GGCCACATGG	1	+
chr19	52872926	52872936	GACCACATGC	1	+
chr19	5578419	5578429	GGGCACATGG	1	+
chr19	6728382	6728392	AGGCACATGG	1	-
chr2	129511966	129511976	AAGCACATGC	1	-
chr2	131090039	131090049	GGACACATGG	1	-
chr2	133016407	133016417	ACCCACATGG	1	+
chr2	20423190	20423200	AGGCACGTGG	1	-
chr2	217547358	217547368	GGCCACATGG	1	-
chr2	218729829	218729839	AACCACATGG	1	-
chr2	231184101	231184111	AACCACATGT	1	-
chr2	232261194	232261204	AACCACATGC	1	+
chr2	23755778	23755788	GTGCACGTGG	1	+
chr2	240068015	240068025	ACCCACATGG	1	+
chr2	242742958	242742968	AACCACATGT	1	-
chr2	38637036	38637046	AAACACATGC	1	-
chr2	43397287	43397297	AGGCACGTGC	1	-
chr2	46131496	46131506	GGGCACGTGC	1	-
chr2	65058557	65058567	GGGCACGTGC	1	+
chr2	73181197	73181207	TACCACATGG	1	+
chr2	73513430	73513440	GAGCACATGC	1	+
chr2	8549029	8549039	GGGCACATGG	1	-
chr2	96797366	96797376	GGGCACGTGG	1	-
chr20	17920546	17920556	ACCCACATGG	1	+
chr20	3779982	3779992	TTGCACATGG	1	-
chr20	44518809	44518819	TAGCACATGG	1	+
chr20	46967969	46967979	TTGCACATGG	1	+
chr20	4981024	4981034	GGTCACATGG	1	+
chr20	55957048	55957058	AAACACATGC	1	-
chr20	60796201	60796211	AGACACATGC	1	+
chr21	44197724	44197734	AGCCACATGC	1	+
chr21	44529928	44529938	GTTCACATGG	1	+
chr21	45594759	45594769	AGTCACGTGG	1	+
chr22	24105629	24105639	GTGCACATGG	1	+
chr22	25444885	25444895	CAGCACATGG	1	-
chr22	30652252	30652262	AGGCACGTGG	1	-
chr22	36025930	36025940	ATGCACGTGG	1	+
chr22	36576542	36576552	AGCCACATGG	1	+
chr22	38430397	38430407	GGCCACGTGG	1	+
chr22	39148339	39148349	ATACACATGG	1	+
chr22	39696264	39696274	AGACACATGC	1	+
chr22	43532464	43532474	AAACACATGC	1	+
chr22	46829472	46829482	GTGCACATGG	1	+
chr22	50740349	50740359	ACACACATGG	1	+
chr22	51168086	51168096	AGCCACATGC	1	-
chr3	119528650	119528660	AAGCACGTGT	1	+
chr3	129036824	129036834	ATTCACATGG	1	-
chr3	12928091	12928101	ACGCACATGT	1	-
chr3	129830858	129830868	TAGCACATGG	1	+
chr3	130466562	130466572	AGGCACGTGC	1	+
chr3	13252131	13252141	AGACACATGC	1	+
chr3	138313687	138313697	AGCCACATGG	1	+
chr3	160939837	160939847	GGACACATGT	1	+
chr3	182876027	182876037	ACACACATGG	1	+
chr3	194412530	194412540	ACACACATGG	1	+
chr3	194412936	194412946	TGACACATGG	1	+
chr3	3169495	3169505	TGCCACATGG	1	-
chr3	42255666	42255676	AGGCACGTGG	1	+
chr3	44955800	44955810	AACCACATGG	1	-
chr3	49727991	49728001	GGCCACATGT	1	+
chr3	52409684	52409694	TGGCACGTGG	1	+
chr3	73497355	73497365	TAGCACATGC	1	+
chr4	154605335	154605345	GGGCACGTGC	1	-
chr4	3486637	3486647	GGTCACATGG	1	+
chr4	38321839	38321849	GGACACATGT	1	-
chr4	5891978	5891988	ACGCACGTGG	1	-
chr4	71705640	71705650	TGGCACATGC	1	+
chr4	88142148	88142158	GAGCACGTGG	1	-
chr5	135416351	135416361	GAGCACATGC	1	-
chr5	150613864	150613874	AAACACATGC	1	+
chr5	33934582	33934592	AATCACATGT	1	-
chr6	107437638	107437648	TGCCACATGG	1	-
chr6	149353542	149353552	AGGCACATGG	1	-
chr6	157341665	157341675	AAACACATGC	1	-
chr6	167632068	167632078	GAACACATGG	1	-
chr6	21595116	21595126	AAGCACATGG	1	+
chr6	27781903	27781913	AAACACGTGT	1	+
chr6	33265504	33265514	AGTCACGTGG	1	+
chr6	431683	431693	GACCACATGG	1	-
chr6	53200114	53200124	GATCACATGG	1	-
chr6	56459679	56459689	TGGCACATGC	1	-
chr7	100835961	100835971	GGCCACATGG	1	+
chr7	101705517	101705527	AGTCACGTGG	1	+
chr7	101855389	101855399	GGCCACATGT	1	+
chr1	11025934	11025944	AGTCACATGG	1	+
chr1	110648980	110648990	GACCACATGG	1	-
chr1	153438437	153438447	AGCCACGTGG	1	-
chr1	154764504	154764514	AAACACGTGT	1	-
chr1	155657103	155657113	AGACACATGC	1	+
chr1	155949071	155949081	AGACACATGG	1	-
chr1	202205011	202205021	ACGCACATGG	1	-
chr1	204534529	204534539	TATCACATGG	1	+
chr1	204660739	204660749	AAACACGTGT	1	+
chr1	230259177	230259187	GGGCACATGC	1	+
chr1	230285677	230285687	TGACACATGG	1	+
chr1	236768139	236768149	AGTCACGTGG	1	+
chr1	24126126	24126136	GATCACATGG	1	+
chr1	25593326	25593336	GGGCACATGC	1	-
chr1	33594024	33594034	TGACACATGG	1	+
chr1	3572819	3572829	ATGCACATGT	1	+
chr1	40239154	40239164	GGGCACATGC	1	+
chr1	46769290	46769300	GAACACATGC	1	-
chr1	6484953	6484963	ATGCACGTGT	1	-
chr1	7022737	7022747	GGCCACGTGG	1	-
chr1	94073515	94073525	GTGCACATGC	1	+
chr10	105324122	105324132	AGCCACGTGG	1	+
chr10	105880754	105880764	AGTCACGTGG	1	-
chr10	116285965	116285975	TGGCACGTGG	1	-
chr10	11784030	11784040	GAGCACGTGG	1	-
chr10	121129810	121129820	AGCCACATGT	1	-
chr10	134408072	134408082	ATGCACATGC	1	+
chr10	38645766	38645776	GATCACGTGG	1	-
chr10	45929381	45929391	AGACACATGT	1	+
chr10	47599921	47599931	ACCCACATGG	1	+
chr10	49893242	49893252	GACCACATGG	1	-
chr10	65389028	65389038	AAGCACATGC	1	+
chr10	73595995	73596005	TGGCACATGT	1	-
chr10	79470700	79470710	GAGCACATGG	1	-
chr11	111957023	111957033	GGGCACGTGG	1	+
chr11	120057929	120057939	GGACACGTGG	1	-
chr11	2935006	2935016	GGGCACATGC	1	+
chr11	414448	414458	GTGCACATGG	1	-
chr11	43381148	43381158	TACCACATGG	1	+
chr11	57334446	57334456	CAGCACATGT	1	+
chr11	72381319	72381329	GACCACGTGG	1	-
chr11	72953434	72953444	GATCACATGT	1	+
chr11	76886743	76886753	AAGCACATGC	1	+
chr11	9406057	9406067	AGCCACGTGG	1	+
chr11	95524236	95524246	GGTCACGTGG	1	+
chr12	111494023	111494033	AGACACATGC	1	-
chr12	111847894	111847904	GGACACATGT	1	-
chr12	112035886	112035896	GGCCACATGG	1	+
chr12	113624008	113624018	AGTCACATGT	1	-
chr12	118541100	118541110	AGGCACGTGT	1	-
chr12	132627892	132627902	TAGCACGTGT	1	-
chr12	48119821	48119831	AGCCACATGT	1	+
chr12	48384230	48384240	GTCCACATGG	1	-
chr12	50354273	50354283	GACCACATGT	1	+
chr12	52512478	52512488	GAACACATGG	1	-
chr12	6936699	6936709	GATCACATGC	1	+
chr12	94854362	94854372	GGTCACATGG	1	+
chr14	23523789	23523799	GGCCACATGG	1	-
chr14	35183914	35183924	GGTCACGTGG	1	+
chr14	36790238	36790248	AAACACGTGT	1	-
chr14	45554146	45554156	ATTCACATGG	1	-
chr14	53257976	53257986	GTGCACATGG	1	-
chr15	22547608	22547618	ATGCACGTGT	1	-
chr15	31657997	31658007	AGCCACATGC	1	-
chr15	78293451	78293461	GGGCACGTGT	1	-
chr16	1156422	1156432	GGTCACGTGG	1	-
chr16	20912895	20912905	AGCCACATGG	1	-
chr16	419472	419482	AAACACATGC	1	-
chr16	4377352	4377362	GACCACGTGT	1	-
chr16	68878246	68878256	GATCACGTGG	1	+
chr16	75109224	75109234	GTGCACATGC	1	+
chr16	86554633	86554643	GAGCACGTGG	1	+
chr16	89059828	89059838	AACCACGTGT	1	-
chr16	89638926	89638936	GGACACGTGG	1	+
chr17	1459515	1459525	GGCCACGTGG	1	+
chr17	17654332	17654342	AGCCACATGT	1	-
chr17	19659359	19659369	TTGCACATGG	1	-
chr17	25823664	25823674	TGGCACATGC	1	-
chr17	26836154	26836164	AACCACATGG	1	+
chr17	27467785	27467795	AAGCACATGC	1	+
chr17	41994731	41994741	AGCCACGTGG	1	-
chr17	4316297	4316307	AGCCACATGT	1	+
chr17	43305288	43305298	TGCCACATGG	1	-
chr17	46027519	46027529	GGTCACATGT	1	+
chr17	46114434	46114444	TGCCACATGG	1	+
chr17	66196719	66196729	TGGCACATGG	1	-
chr17	74523747	74523757	GACCACATGC	1	-
chr17	75316209	75316219	CAGCACATGG	1	+
chr17	75461472	75461482	AGACACATGG	1	-
chr17	75606379	75606389	AGCCACGTGG	1	+
chr17	76150495	76150505	AGACACATGC	1	-
chr18	10483582	10483592	AATCACATGT	1	+
chr18	74163213	74163223	AGCCACATGG	1	-
chr19	1276974	1276984	GGGCACATGT	1	+
chr19	14032468	14032478	AGTCACATGG	1	+
chr19	16740209	16740219	AACCACATGT	1	+
chr19	17862822	17862832	ATACACATGG	1	-
chr19	18770247	18770257	AGCCACATGG	1	+
chr19	36584199	36584209	GGACACGTGG	1	-
chr19	36584428	36584438	AGCCACATGG	1	-
chr19	39184684	39184694	GAACACATGT	1	-
chr19	49562123	49562133	AGGCACATGG	1	+
chr19	51298567	51298577	AGACACATGC	1	-
chr19	51400026	51400036	TGTCACATGG	1	-
chr19	52532189	52532199	ACCCACATGG	1	+
chr19	55625125	55625135	GGGCACGTGC	1	-
chr19	5951820	5951830	AGTCACATGG	1	-
chr19	6502492	6502502	GAGCACGTGG	1	-
chr19	6728303	6728313	ATGCACATGC	1	+
chr2	218729915	218729925	AACCACATGG	1	-
chr2	241595786	241595796	AACCACATGC	1	-
chr2	242158616	242158626	AAACACATGC	1	-
chr2	27602723	27602733	AATCACATGG	1	-
chr2	43822860	43822870	AACCACGTGG	1	+
chr2	98279386	98279396	ACCCACATGG	1	+
chr20	17836877	17836887	TGGCACGTGG	1	+
chr20	17836991	17837001	TATCACATGG	1	-
chr20	18568958	18568968	GGGCACGTGC	1	-
chr20	31683896	31683906	GACCACGTGT	1	-
chr20	36037811	36037821	AGCCACATGC	1	+
chr20	43367671	43367681	AGTCACATGG	1	+
chr20	57797434	57797444	AGCCACGTGG	1	+
chr20	60606543	60606553	GAGCACATGT	1	-
chr20	60985283	60985293	AGACACATGC	1	+
chr21	39073223	39073233	GAGCACGTGG	1	+
chr21	46746159	46746169	AGCCACATGG	1	+
chr22	23718623	23718633	AGTCACATGG	1	-
chr22	39637497	39637507	GAACACATGG	1	-
chr22	42372777	42372787	GGTCACGTGG	1	+
chr22	42375401	42375411	AGCCACATGG	1	-
chr22	42815095	42815105	GACCACATGC	1	+
chr22	47455656	47455666	CAGCACATGT	1	+
chr22	49897729	49897739	AGTCACATGG	1	-
chr3	10517227	10517237	TGCCACATGG	1	+
chr3	133293178	133293188	GGGCACATGG	1	-
chr3	37493165	37493175	AGCCACGTGG	1	-
chr3	38207717	38207727	AGACACATGG	1	-
chr3	44597413	44597423	GTGCACATGG	1	-
chr3	48957381	48957391	AGTCACATGT	1	-
chr3	49130431	49130441	GTTCACATGG	1	+
chr3	50563598	50563608	AGACACGTGG	1	+
chr3	51706716	51706726	AGCCACGTGG	1	-
chr3	57113366	57113376	GGCCACGTGG	1	+
chr3	75484767	75484777	TAGCACATGG	1	+
chr3	8620451	8620461	GTGCACATGG	1	+
chr4	110623376	110623386	AGTCACATGG	1	-
chr4	139935981	139935991	AATCACATGT	1	-
chr4	1713290	1713300	GAACACGTGG	1	-
chr4	18024512	18024522	TAGCACGTGG	1	-
chr4	2060934	2060944	GATCACATGG	1	+
chr4	25235527	25235537	GGGCACGTGG	1	-
chr4	4544151	4544161	AGGCACGTGG	1	+
chr4	6203605	6203615	GGTCACATGG	1	+
chr4	7046424	7046434	GGCCACATGT	1	-
chr4	99064235	99064245	ACCCACATGG	1	+
chr5	109024649	109024659	AGGCACATGT	1	-
chr5	131722850	131722860	ACCCACATGG	1	-
chr5	139033025	139033035	GAGCACATGC	1	+
chr5	155829599	155829609	GTGCACATGT	1	+
chr5	172482712	172482722	TGACACATGG	1	-
chr5	176858931	176858941	GGGCACATGC	1	+
chr5	176858946	176858956	GAGCACATGG	1	-
chr6	10695200	10695210	AGGCACGTGC	1	+
chr6	167764938	167764948	TGGCACATGT	1	+
chr6	170601763	170601773	GGTCACGTGG	1	+
chr6	170862865	170862875	TGTCACATGG	1	-
chr6	24775171	24775181	GGTCACGTGG	1	+
chr6	27156788	27156798	TGGCACATGC	1	+
chr6	36931999	36932009	GGGCACATGT	1	-
chr6	40117046	40117056	AGTCACATGG	1	+
chr6	6712931	6712941	GGACACATGG	1	-
chr6	79788548	79788558	ATGCACATGG	1	-
chr7	100806293	100806303	GAGCACGTGC	1	-
chr7	130792134	130792144	TGCCACATGG	1	-
chr1	11865158	11865168	TGGCACATGC	1	-
chr1	120611456	120611466	CGGCACATGG	1	-
chr1	154194024	154194034	GGCCACATGG	1	-
chr1	228329664	228329674	GAACACATGC	1	-
chr1	23495033	23495043	CAGCACATGT	1	-
chr1	2516401	2516411	GGCCACATGG	1	+
chr1	3236739	3236749	TGGCACATGT	1	-
chr1	33833188	33833198	AAGCACGTGG	1	+
chr1	42195402	42195412	GGACACATGG	1	-
chr1	42846603	42846613	GAGCACATGG	1	-
chr1	51797098	51797108	AGCCACATGC	1	-
chr1	54753124	54753134	GAGCACATGG	1	-
chr10	100099605	100099615	AACCACATGT	1	+
chr10	105344064	105344074	ATCCACATGG	1	+
chr10	112562588	112562598	GGTCACATGG	1	-
chr10	134261264	134261274	GTACACATGG	1	+
chr10	1704207	1704217	ATGCACATGC	1	-
chr10	50385730	50385740	AGTCACATGT	1	-
chr10	6243252	6243262	GAGCACATGC	1	-
chr10	71275557	71275567	GACCACATGT	1	-
chr10	72442903	72442913	GAGCACATGC	1	-
chr10	82168242	82168252	GGTCACATGG	1	+
chr10	88126642	88126652	AGTCACGTGG	1	-
chr10	98797740	98797750	AGTCACGTGG	1	+
chr11	10955440	10955450	GGCCACATGG	1	+
chr11	116706784	116706794	GTCCACATGG	1	+
chr11	126174441	126174451	GATCACATGT	1	+
chr11	1939170	1939180	AACCACGTGT	1	+
chr11	3444270	3444280	TAGCACGTGG	1	+
chr11	3830582	3830592	AATCACATGG	1	-
chr11	62379149	62379159	GGACACATGT	1	-
chr11	64626186	64626196	GAACACATGC	1	-
chr11	696145	696155	AGACACGTGG	1	+
chr11	70244178	70244188	AACCACATGG	1	-
chr11	70317511	70317521	ATGCACATGG	1	-
chr11	9406672	9406682	GGACACATGG	1	+
chr12	123605164	123605174	TGGCACATGT	1	+
chr12	289809	289819	GGCCACGTGG	1	+
chr12	4383667	4383677	AGCCACATGC	1	-
chr12	50991412	50991422	CAGCACATGG	1	+
chr12	52436007	52436017	AGGCACATGC	1	-
chr12	53764155	53764165	AGGCACGTGC	1	+
chr12	54553113	54553123	GGTCACGTGG	1	+
chr12	6476997	6477007	GACCACGTGG	1	-
chr14	100437647	100437657	GGGCACGTGG	1	-
chr14	100706245	100706255	GACCACATGG	1	-
chr14	23356642	23356652	GGACACATGC	1	-
chr14	24046585	24046595	GGGCACATGG	1	-
chr14	95981632	95981642	CAGCACATGT	1	-
chr15	40986387	40986397	TGGCACATGC	1	-
chr15	42065644	42065654	AGACACATGT	1	+
chr15	45695065	45695075	GGCCACGTGG	1	+
chr15	64444040	64444050	AGCCACATGG	1	+
chr15	66586913	66586923	GAGCACGTGC	1	+
chr15	72490729	72490739	AGGCACGTGC	1	+
chr15	89974359	89974369	GGGCACGTGC	1	-
chr16	1663538	1663548	GGGCACGTGT	1	-
chr16	2200382	2200392	AAGCACATGC	1	+
chr16	2204275	2204285	AGGCACATGG	1	+
chr16	2867633	2867643	GAGCACGTGG	1	+
chr16	29802912	29802922	TAACACATGT	1	+
chr16	450643	450653	CAGCACATGG	1	+
chr16	4742376	4742386	GGTCACATGG	1	-
chr16	57161564	57161574	GGCCACATGT	1	+
chr16	84651002	84651012	GGCCACATGG	1	-
chr16	85116209	85116219	AGTCACGTGG	1	-
chr16	89039194	89039204	GACCACATGG	1	-
chr16	89043693	89043703	AAACACATGC	1	-
chr17	13403	13413	GAGCACATGT	1	+
chr17	21251548	21251558	TGGCACATGC	1	+
chr17	36003271	36003281	GCGCACATGG	1	-
chr17	37774116	37774126	GGGCACGTGC	1	-
chr17	38254589	38254599	AGGCACATGT	1	+
chr17	48224398	48224408	ACACACATGG	1	+
chr17	5488283	5488293	GGACACATGC	1	-
chr17	75372576	75372586	ACCCACATGG	1	-
chr17	76467964	76467974	GGACACATGG	1	-
chr17	79789903	79789913	AGCCACATGC	1	+
chr17	8076461	8076471	GTGCACATGG	1	-
chr18	46202028	46202038	GGCCACATGT	1	+
chr18	77615151	77615161	GAGCACATGC	1	-
chr19	17010338	17010348	AAGCACATGG	1	-
chr19	19517039	19517049	GGGCACGTGG	1	+
chr19	19976639	19976649	AACCACATGG	1	+
chr19	3179006	3179016	AGCCACATGC	1	+
chr19	33794638	33794648	ACGCACGTGG	1	-
chr19	35786570	35786580	AGGCACGTGC	1	+
chr19	39220463	39220473	AGGCACATGG	1	-
chr19	42868038	42868048	ACACACATGG	1	+
chr19	47288916	47288926	GGGCACATGG	1	-
chr19	49843711	49843721	AGCCACGTGG	1	-
chr19	9251113	9251123	AGACACATGG	1	+
chr2	113033842	113033852	GGGCACGTGC	1	+
chr2	113961655	113961665	GGTCACATGT	1	-
chr2	127797364	127797374	GGCCACATGG	1	+
chr2	128397854	128397864	AATCACATGG	1	+
chr2	131862167	131862177	AATCACATGT	1	+
chr2	175351503	175351513	GGGCACGTGG	1	-
chr2	190305868	190305878	GGTCACGTGG	1	+
chr2	20716713	20716723	TGCCACATGG	1	+
chr2	232544741	232544751	AGCCACGTGG	1	+
chr2	241595844	241595854	AATCACATGG	1	-
chr2	25509000	25509010	GACCACATGG	1	+
chr2	27264688	27264698	ACACACATGG	1	+
chr2	74618590	74618600	GGGCACATGG	1	-
chr2	95874139	95874149	TAGCACATGC	1	+
chr2	98335191	98335201	GGCCACGTGG	1	+
chr20	3452550	3452560	GGGCACATGT	1	-
chr20	37522329	37522339	GCGCACATGG	1	-
chr22	18077227	18077237	GAACACGTGT	1	-
chr22	23585449	23585459	AATCACGTGG	1	-
chr22	30683915	30683925	TACCACATGG	1	+
chr22	41047804	41047814	GATCACATGC	1	+
chr22	46518511	46518521	AAGCACGTGG	1	+
chr22	50339458	50339468	GGTCACATGT	1	-
chr3	127263278	127263288	TTGCACATGG	1	-
chr3	13089179	13089189	AAGCACATGG	1	-
chr3	186524744	186524754	GGACACGTGG	1	+
chr3	193311633	193311643	GTACACATGG	1	-
chr3	9029513	9029523	TGGCACATGG	1	-
chr4	122872505	122872515	ACCCACATGG	1	-
chr4	3957649	3957659	TAGCACGTGG	1	+
chr4	78115623	78115633	AGCCACATGC	1	-
chr4	874639	874649	AGCCACATGC	1	+
chr5	139682907	139682917	AGCCACATGG	1	-
chr5	176086056	176086066	AGACACATGC	1	-
chr5	176871973	176871983	AACCACATGG	1	-
chr5	180588251	180588261	ATCCACATGG	1	-
chr5	528621	528631	ATGCACATGC	1	-
chr5	78532237	78532247	GTTCACATGG	1	-
chr6	108616131	108616141	AGCCACATGG	1	-
chr6	119468694	119468704	GACCACATGT	1	+
chr6	39197195	39197205	AGACACGTGG	1	+
chr7	100231078	100231088	GACCACGTGT	1	-
chr7	100769813	100769823	AATCACGTGG	1	+
chr7	128471571	128471581	GAGCACATGC	1	-
chr7	151130444	151130454	GACCACATGC	1	-
chr7	45194514	45194524	GGACACGTGG	1	+
chr7	73514897	73514907	GACCACATGT	1	+
chr7	89976332	89976342	GTGCACGTGG	1	+
chr8	101571469	101571479	TGGCACATGG	1	-
chr8	142249250	142249260	AGTCACGTGG	1	-
chr8	58125667	58125677	AATCACATGG	1	-
chr8	8751163	8751173	GGTCACGTGG	1	-
chr8	98787981	98787991	GGTCACATGG	1	+
chr9	101338059	101338069	GAGCACATGG	1	+
chr9	129468740	129468750	AACCACATGG	1	+
chr9	129961686	129961696	AGCCACATGC	1	-
chr9	133336719	133336729	GGCCACATGG	1	-
chr9	139668340	139668350	GGTCACATGG	1	-
chrX	122994448	122994458	TATCACATGG	1	-
chrX	148607619	148607629	AGCCACATGT	1	+
chrX	153286463	153286473	ATGCACATGC	1	-
chrX	18693788	18693798	AATCACGTGG	1	-
chr1	110164174	110164184	TAGCACATGC	1	-
chr1	16292340	16292350	AAACACATGG	1	+
chr1	180922753	180922763	AGCCACATGC	1	+
chr1	231472899	231472909	GACCACATGG	1	-
chr1	247241184	247241194	ATACACATGT	1	+
chr1	26663339	26663349	GAGCACGTGG	1	+
chr1	27928174	27928184	ATGCACATGC	1	+
chr1	28100431	28100441	AAACACATGC	1	-
chr1	43995099	43995109	GATCACGTGG	1	-
chr1	46908087	46908097	AGCCACATGT	1	-
chr1	6546647	6546657	ACCCACATGG	1	+
chr1	67896727	67896737	TATCACATGG	1	+
chr10	105472859	105472869	ATACACATGT	1	+
chr10	134236613	134236623	AACCACATGT	1	-
chr10	38147023	38147033	ATGCACATGC	1	+
chr10	45914973	45914983	AGCCACATGC	1	+
chr10	81004172	81004182	AACCACATGC	1	-
chr10	97415664	97415674	AAACACATGC	1	+
chr11	116603601	116603611	GGACACATGG	1	-
chr11	118763320	118763330	AGGCACATGT	1	+
chr11	34196060	34196070	GTGCACATGG	1	-
chr11	47422646	47422656	AGCCACATGC	1	-
chr11	65696665	65696675	TGGCACGTGG	1	+
chr11	67044354	67044364	CAGCACATGG	1	-
chr11	67203057	67203067	GTACACATGG	1	+
chr11	68148823	68148833	GACCACATGG	1	-
chr11	72524857	72524867	GAGCACGTGC	1	-
chr12	122430304	122430314	AATCACATGC	1	+
chr12	125030701	125030711	GGGCACGTGG	1	+
chr12	17250787	17250797	AGCCACATGC	1	-
chr12	32260008	32260018	GGACACATGC	1	+
chr12	7033579	7033589	TTGCACATGG	1	+
chr14	106146931	106146941	AGGCACGTGG	1	+
chr15	44084287	44084297	GGTCACGTGG	1	-
chr15	70552045	70552055	GTGCACATGC	1	-
chr16	30914496	30914506	GAGCACATGT	1	+
chr16	67580782	67580792	GTGCACATGG	1	-
chr16	85855548	85855558	AACCACGTGG	1	-
chr16	88658151	88658161	AGGCACATGC	1	-
chr17	1087370	1087380	AGGCACATGC	1	-
chr17	1100915	1100925	AGCCACATGC	1	+
chr17	19280446	19280456	GGGCACATGT	1	+
chr17	3460133	3460143	GGCCACGTGG	1	-
chr17	36862543	36862553	CAGCACATGG	1	+
chr17	40215940	40215950	AGCCACGTGG	1	-
chr17	41321499	41321509	ATACACATGG	1	+
chr17	43339143	43339153	GAGCACATGG	1	+
chr18	77867605	77867615	GGTCACGTGG	1	+
chr19	1101979	1101989	GTTCACATGG	1	-
chr19	12885962	12885972	GGTCACGTGG	1	-
chr19	18631975	18631985	GGGCACATGT	1	-
chr19	42210653	42210663	ATGCACATGT	1	-
chr19	46119514	46119524	TAGCACGTGG	1	+
chr19	49139730	49139740	GGTCACATGG	1	-
chr2	152267264	152267274	ATGCACGTGT	1	+
chr2	20189435	20189445	AATCACGTGG	1	+
chr2	20189476	20189486	TAGCACGTGG	1	+
chr2	37383686	37383696	TGACACATGG	1	-
chr2	47212350	47212360	AGGCACATGT	1	+
chr20	42380811	42380821	GACCACATGC	1	-
chr21	45575140	45575150	AGGCACGTGT	1	+
chr21	45575255	45575265	GTGCACATGT	1	+
chr22	18484287	18484297	GGGCACATGG	1	+
chr22	23521792	23521802	AAACACATGG	1	+
chr22	25800365	25800375	AACCACATGG	1	+
chr22	29599672	29599682	GGTCACATGG	1	+
chr22	38794956	38794966	AGTCACGTGG	1	-
chr22	43165453	43165463	AGTCACGTGG	1	+
chr22	43166198	43166208	AGGCACGTGG	1	+
chr22	43514622	43514632	TGGCACGTGG	1	+
chr22	46402373	46402383	TGACACATGG	1	-
chr22	48493868	48493878	GTTCACATGG	1	-
chr3	135969975	135969985	AGGCACGTGT	1	+
chr3	14361284	14361294	AATCACATGG	1	-
chr3	196750240	196750250	GACCACGTGG	1	+
chr3	44904003	44904013	AGTCACGTGG	1	-
chr3	50283429	50283439	ACACACATGG	1	+
chr4	184579980	184579990	GGGCACGTGC	1	+
chr4	185746352	185746362	GGACACGTGG	1	-
chr4	4691659	4691669	TGCCACATGG	1	-
chr4	99584225	99584235	AGCCACATGC	1	+
chr5	177547783	177547793	GGCCACGTGG	1	-
chr5	369340	369350	TGACACATGG	1	-
chr5	783368	783378	GATCACGTGG	1	+
chr5	82373009	82373019	GACCACATGG	1	+
chr5	82769809	82769819	ACGCACATGG	1	+
chr6	36391217	36391227	GGTCACGTGG	1	+
chr6	42421630	42421640	GGGCACGTGG	1	+
chr6	43191578	43191588	AGTCACATGG	1	+
chr6	74019655	74019665	GACCACATGC	1	+
chr7	129465191	129465201	GGGCACGTGG	1	-
chr7	2904292	2904302	TGGCACATGC	1	-
chr7	30811846	30811856	CAGCACATGG	1	+
chr8	119123281	119123291	GGACACATGC	1	-
chr9	115913231	115913241	GATCACGTGG	1	-
chr9	130370772	130370782	GGTCACGTGG	1	-
chr9	133801139	133801149	GACCACGTGG	1	+
chr9	135545084	135545094	AAACACGTGT	1	-
chr9	137828110	137828120	GGGCACGTGG	1	+
chr9	139088749	139088759	AGACACATGG	1	+
chr9	32572417	32572427	GATCACATGG	1	+
chr9	73027090	73027100	AGTCACATGG	1	+
chr1	110162611	110162621	GAGCACGTGG	1	+
chr1	11796981	11796991	AGACACGTGG	1	-
chr1	160175916	160175926	AGTCACATGG	1	-
chr1	17468585	17468595	AACCACATGC	1	-
chr1	20125908	20125918	GGCCACGTGG	1	+
chr1	22352853	22352863	TGCCACATGG	1	+
chr1	2243087	2243097	AGCCACGTGG	1	+
chr1	28845505	28845515	GACCACGTGT	1	+
chr1	31327157	31327167	AGTCACATGG	1	+
chr1	39974764	39974774	GACCACATGC	1	-
chr1	41983015	41983025	ATGCACATGT	1	-
chr1	46993859	46993869	GGGCACATGG	1	-
chr1	53794288	53794298	ATGCACATGG	1	-
chr1	6087861	6087871	TGTCACATGG	1	-
chr1	974277	974287	AACCACATGC	1	-
chr10	104677367	104677377	GATCACGTGG	1	-
chr10	70716370	70716380	GACCACGTGG	1	-
chr11	133798765	133798775	AAACACATGG	1	+
chr11	2023533	2023543	TAGCACATGG	1	-
chr11	44618726	44618736	GTGCACATGC	1	-
chr11	46403203	46403213	GGTCACATGG	1	-
chr11	64420509	64420519	GGTCACATGG	1	-
chr11	72533698	72533708	GACCACATGG	1	-
chr12	122461435	122461445	GAGCACGTGG	1	-
chr12	122502164	122502174	GAGCACGTGG	1	+
chr12	123755351	123755361	GGTCACGTGG	1	-
chr12	27676489	27676499	AGCCACATGG	1	+
chr12	50016331	50016341	ACCCACATGG	1	-
chr12	50261015	50261025	AGCCACATGG	1	+
chr12	53448188	53448198	CAGCACATGG	1	-
chr12	56124099	56124109	TAGCACATGC	1	-
chr12	685390	685400	GGCCACGTGG	1	+
chr12	69202411	69202421	GGGCACGTGG	1	+
chr13	31648272	31648282	AGACACATGG	1	-
chr15	40397565	40397575	TGCCACATGG	1	-
chr15	41850240	41850250	AGGCACATGC	1	-
chr15	77836097	77836107	AGACACGTGG	1	-
chr15	78183890	78183900	GGGCACATGC	1	-
chr15	79603153	79603163	AAGCACGTGG	1	-
chr16	67208590	67208600	GACCACATGC	1	+
chr16	68344080	68344090	AAACACATGT	1	+
chr16	70834410	70834420	TGGCACATGG	1	-
chr16	82204199	82204209	AAACACGTGG	1	-
chr17	1496279	1496289	AGCCACATGC	1	+
chr17	26684146	26684156	TGGCACATGT	1	+
chr17	28618380	28618390	GAACACATGC	1	+
chr17	3699154	3699164	ATGCACATGG	1	-
chr17	3897378	3897388	GAGCACATGT	1	+
chr17	40428705	40428715	AAGCACATGC	1	+
chr17	43302830	43302840	GACCACATGG	1	-
chr17	7287760	7287770	GAGCACGTGT	1	+
chr17	74010465	74010475	GGCCACATGG	1	+
chr17	7476958	7476968	GAGCACATGG	1	+
chr17	75371614	75371624	AGGCACATGG	1	-
chr17	76480962	76480972	CAGCACATGG	1	-
chr17	8021915	8021925	CAGCACATGT	1	+
chr17	80452773	80452783	AGGCACATGC	1	+
chr18	77617293	77617303	GACCACGTGT	1	-
chr19	14064389	14064399	GTCCACATGG	1	-
chr19	2455233	2455243	AGTCACGTGG	1	-
chr19	3605132	3605142	AGTCACATGG	1	+
chr19	42757002	42757012	AAGCACGTGG	1	-
chr19	42757099	42757109	AGGCACATGG	1	+
chr19	919814	919824	AGGCACGTGG	1	+
chr2	37458416	37458426	GAACACATGC	1	+
chr2	71221879	71221889	AACCACATGG	1	+
chr20	57556883	57556893	AAGCACATGT	1	-
chr21	43565945	43565955	GGGCACATGT	1	+
chr21	45229922	45229932	GGGCACATGC	1	-
chr21	47394688	47394698	AGGCACATGC	1	-
chr22	20232706	20232716	GGCCACGTGG	1	+
chr22	46959825	46959835	AGCCACGTGG	1	+
chr22	47010638	47010648	AGGCACATGT	1	-
chr3	124770874	124770884	GTGCACATGC	1	-
chr3	52259432	52259442	ACCCACATGG	1	-
chr3	66437430	66437440	GGCCACATGG	1	-
chr5	133860196	133860206	TGGCACATGG	1	-
chr5	150006527	150006537	AGACACATGT	1	-
chr5	1800776	1800786	AGTCACGTGG	1	+
chr5	442513	442523	AAGCACGTGC	1	-
chr6	31703663	31703673	GGACACATGT	1	+
chr6	35888127	35888137	AGCCACATGG	1	-
chr6	37484262	37484272	GGGCACATGG	1	-
chr7	12726222	12726232	AATCACGTGG	1	+
chr7	74001929	74001939	GGTCACATGG	1	-
chr8	145668840	145668850	GGGCACGTGT	1	-
chr9	123655545	123655555	AACCACATGG	1	+
chr9	126802609	126802619	GGCCACGTGG	1	+
chr9	132220573	132220583	AACCACATGT	1	+
chr9	134151274	134151284	AGCCACATGG	1	-
chrX	41135924	41135934	GAACACGTGG	1	+
chr1	1150865	1150875	GTGCACATGC	1	-
chr1	156252183	156252193	AAGCACGTGG	1	-
chr1	156830642	156830652	GCGCACATGT	1	+
chr1	31327218	31327228	TAACACATGG	1	-
chr10	103825968	103825978	GGACACATGG	1	+
chr10	135055234	135055244	AAGCACATGC	1	-
chr10	73528369	73528379	AGACACATGC	1	+
chr10	76995312	76995322	AGCCACGTGG	1	+
chr11	64948506	64948516	TGACACATGG	1	+
chr11	67573328	67573338	TAGCACGTGG	1	+
chr11	728193	728203	CAGCACATGG	1	-
chr12	122249476	122249486	TGGCACGTGG	1	-
chr12	123874155	123874165	GAGCACATGG	1	+
chr12	53264219	53264229	GAGCACATGC	1	-
chr12	54675036	54675046	AAGCACGTGT	1	+
chr12	56131705	56131715	AGGCACATGC	1	+
chr13	103046662	103046672	GTGCACATGG	1	+
chr14	106026514	106026524	AGGCACGTGG	1	+
chr16	215697	215707	GAGCACATGG	1	-
chr16	3766934	3766944	ACGCACATGT	1	-
chr16	73092997	73093007	AAGCACATGC	1	-
chr16	89356062	89356072	TAGCACATGG	1	-
chr17	35849142	35849152	AGACACGTGG	1	-
chr17	7344080	7344090	AGTCACGTGG	1	-
chr17	76313477	76313487	ATGCACATGT	1	+
chr17	79632630	79632640	AGTCACATGT	1	-
chr19	1016677	1016687	GGTCACATGG	1	+
chr19	13211005	13211015	AGCCACATGG	1	-
chr19	33897265	33897275	ATACACATGG	1	-
chr19	35492007	35492017	AAGCACATGC	1	-
chr19	39227798	39227808	GAACACGTGG	1	+
chr19	49495663	49495673	GGACACATGC	1	-
chr19	56155424	56155434	AGACACGTGG	1	+
chr2	128284756	128284766	AGTCACATGG	1	-
chr2	73510798	73510808	AGACACATGC	1	+
chr2	96783687	96783697	GAGCACGTGG	1	+
chr20	18269679	18269689	GGACACATGG	1	-
chr21	46969952	46969962	TGGCACATGC	1	+
chr22	19930034	19930044	GACCACGTGG	1	+
chr22	47009241	47009251	GGACACATGT	1	+
chr3	13462159	13462169	GGACACATGC	1	+
chr3	38179463	38179473	GGGCACGTGG	1	-
chr3	38496554	38496564	AGGCACGTGG	1	+
chr3	50628060	50628070	GGTCACGTGG	1	-
chr3	52009628	52009638	AGGCACATGC	1	-
chr4	1811556	1811566	AAGCACGTGT	1	+
chr5	112196145	112196155	TGGCACATGG	1	+
chr5	132202608	132202618	GATCACATGC	1	-
chr5	150002539	150002549	ACACACATGG	1	+
chr5	154062179	154062189	AACCACGTGT	1	+
chr6	30688691	30688701	ATGCACATGG	1	-
chr6	37484442	37484452	AGTCACGTGG	1	-
chr6	39692748	39692758	GAACACGTGT	1	+
chr6	47277371	47277381	GTGCACATGG	1	-
chr7	1959370	1959380	GGTCACATGG	1	+
chr8	126441513	126441523	AGCCACGTGG	1	+
chr9	133803841	133803851	TTGCACATGG	1	+
chr9	136689747	136689757	CAGCACATGT	1	+
chr9	98487442	98487452	AAGCACATGG	1	+
chr1	1015235	1015245	GGGCACGTGT	1	-
chr1	16562775	16562785	CAGCACATGG	1	-
chr1	19924214	19924224	GAGCACGTGT	1	-
chr1	249152402	249152412	GGCCACATGG	1	-
chr10	135201869	135201879	CAGCACATGT	1	-
chr10	73427332	73427342	AAACACATGC	1	-
chr10	80826391	80826401	TGTCACATGG	1	-
chr11	118402301	118402311	AGACACATGG	1	-
chr11	1859562	1859572	AGGCACGTGC	1	+
chr11	19799465	19799475	GTGCACATGG	1	+
chr11	61101289	61101299	AGCCACGTGG	1	-
chr12	116997426	116997436	GATCACATGG	1	-
chr12	122065267	122065277	ACGCACATGG	1	-
chr12	34363146	34363156	AGACACATGC	1	-
chr12	68042644	68042654	GTGCACATGC	1	-
chr13	114520164	114520174	AAACACATGC	1	+
chr14	75643338	75643348	AGTCACGTGG	1	-
chr14	81687510	81687520	GATCACGTGG	1	+
chr15	45315773	45315783	TGGCACGTGG	1	+
chr16	56486136	56486146	ATACACATGT	1	+
chr16	57791277	57791287	GGCCACATGG	1	-
chr16	578303	578313	ACCCACATGG	1	-
chr17	33570776	33570786	GGACACATGC	1	-
chr17	73178229	73178239	AACCACATGG	1	+
chr17	79828267	79828277	AGTCACATGT	1	+
chr17	80171370	80171380	AGGCACGTGT	1	+
chr17	80188279	80188289	GGTCACATGG	1	-
chr19	1175092	1175102	TGGCACATGG	1	+
chr19	39522040	39522050	GAGCACGTGG	1	-
chr19	6773460	6773470	AGACACATGT	1	-
chr2	110271152	110271162	ATGCACGTGG	1	-
chr2	110271187	110271197	ATGCACATGC	1	+
chr2	113403984	113403994	AGGCACGTGG	1	-
chr2	242640748	242640758	AGGCACGTGC	1	-
chr2	46523718	46523728	GGGCACATGG	1	+
chr20	306862	306872	AAGCACATGG	1	+
chr21	46976848	46976858	AGACACATGC	1	-
chr21	46976878	46976888	AGACACATGC	1	-
chr21	47564021	47564031	AGTCACATGT	1	-
chr21	47788999	47789009	GATCACATGC	1	-
chr22	24235600	24235610	TATCACATGG	1	+
chr22	37269858	37269868	AATCACATGG	1	+
chr22	45715089	45715099	AACCACATGC	1	-
chr22	50630609	50630619	AGCCACATGG	1	+
chr3	127316436	127316446	TTGCACATGG	1	+
chr3	57583324	57583334	AGGCACATGC	1	+
chr4	53728690	53728700	GTGCACATGT	1	-
chr5	139031118	139031128	TGGCACATGT	1	+
chr5	176792126	176792136	CAGCACATGT	1	+
chr5	443606	443616	GGACACATGT	1	-
chr7	56175038	56175048	AAACACATGG	1	-
chr8	144816657	144816667	ATGCACATGC	1	+
chr9	130678871	130678881	AAGCACATGG	1	+
chr9	134268596	134268606	AAGCACGTGG	1	-
chr9	140150665	140150675	GGACACATGG	1	-
chr9	86594847	86594857	AGGCACATGC	1	+
[truncated: 228 more rows]
