# Supplementary material for: Relationship between histone modifications and transcription factor binding is protein family specific
Source: Genome Res. 2018 Mar;28(3):321–33. doi: 10.1101/gr.220079.116 (PMC5848611; doi:10.1101/gr.220079.116)
Supplement: Supplemental Material [file supp_gr.220079.116_Supplemental_Material.zip › Supplemental_Material/MEF2A/BS.bed]

chr10	81434786	81434801	TCCTTAAAATAGCTT	1	-
chr11	108099303	108099318	AGCTAAAAATAAAAC	1	-
chr12	112791465	112791480	TACTAAAAATACAAA	1	+
chr12	70640526	70640541	ATTCTAAAATAGAAA	1	-
chr14	42480459	42480474	AAATAAAAATAACTC	1	-
chr14	66978772	66978787	TTCTATAAATAGTAA	1	-
chr14	75977599	75977614	TTCTAAAATTAGATA	1	+
chr15	40816090	40816105	TTTTAAAAATAAAAC	1	+
chr15	46947366	46947381	TTCTAAATATATCAC	1	-
chr15	86069223	86069238	TTCTAAAAATAAATA	1	-
chr17	37650081	37650096	TACTAAAAATAGAAA	1	+
chr17	43381538	43381553	TACTAAAAATACAAA	1	-
chr17	59843151	59843166	TTCTATAAATAACAT	1	-
chr1	157704297	157704312	TTCTTAAAATAGCAA	1	-
chr1	174245458	174245473	CTACAAAAATAAAAT	1	-
chr1	206097901	206097916	AGCTAAGAATAGCAC	1	+
chr1	45933172	45933187	TACTAAAAATACAAA	1	-
chr20	46118289	46118304	AGTTAAAAATAAATG	1	+
chr21	37910116	37910131	TACTAAAAATACAAA	1	-
chr2	114189660	114189675	AGCTAAAAATAATAC	1	-
chr2	172247576	172247591	TTCTTAAAATAAGAC	1	-
chr2	24590280	24590295	TACTAAAAATACAAA	1	+
chr2	9620329	9620344	GTCCATAAATAGTTT	1	-
chr3	125235518	125235533	TACTAAAAATACAAA	1	+
chr3	31271068	31271083	TACTAAAAATACAAA	1	+
chr4	181077965	181077980	AATTAAAAATAGAAC	1	-
chr4	84177683	84177698	CTCCTGAAATAGAAT	1	+
chr5	105510636	105510651	TGTTTAAAATAGCCA	1	-
chr5	150173021	150173036	GTATAAAAATAGGCA	1	+
chr5	176586452	176586467	TACTAAAAATACAAA	1	-
chr5	61529389	61529404	GCCCATAAATAGCAG	1	+
chr5	71594178	71594193	TTTTAATAATAGCCA	1	-
chr5	90573758	90573773	AGCCAAAAATAGGCA	1	-
chr6	137955552	137955567	TACTAAAAATACAAA	1	-
chr6	56842155	56842170	TTCTATAAATAGCCT	1	+
chr6	6396218	6396233	TTACAAAAATAGAAG	1	-
chr7	116610805	116610820	ATATAAAAATAGAAC	1	-
chr7	135263477	135263492	ACACAAAAATAGACC	1	-
chr7	23483770	23483785	AACCAAAAATAAAAA	1	-
chr7	43771374	43771389	TACTAAAAATACAAA	1	-
chr7	69192633	69192648	GTCCAGAAATAGACC	1	-
chr7	7848221	7848236	ACCTAAAAATATCTG	1	-
chrX	109286944	109286959	TGGCAAAAATAGAAA	1	+
chr10	104532186	104532201	TACTAAAAATAGAAA	1	-
chr10	3792001	3792016	ATCTAAAAATAGTTG	1	+
chr11	119108412	119108427	GTCCAGAAATAAACC	1	-
chr11	82777762	82777777	TACTAAAAATACAAA	1	-
chr12	102250599	102250614	TACTAAAAATACACA	1	-
chr12	118784811	118784826	GTCTAAAAAAAGAAA	1	-
chr12	15142929	15142944	TTCTAAATATAGACT	1	-
chr12	25158676	25158691	TCTCAAAAATAAAAA	1	-
chr12	26670452	26670467	TTTTAATAATAGCCT	1	-
chr12	92810443	92810458	TTCTAAAATTAAAAG	1	+
chr12	92886221	92886236	TGACATAAATAGAAA	1	-
chr12	93639680	93639695	TTATATAAATAGAAT	1	+
chr14	30229107	30229122	TTTTATAAATAGAAA	1	-
chr14	31752965	31752980	CCTTAAAAATAGATT	1	-
chr14	52880713	52880728	AACTAAAAATATCAA	1	+
chr14	53291888	53291903	TTTTAAAAATAACAT	1	-
chr14	53847470	53847485	TTCTAAAATTAGATT	1	+
chr14	68872250	68872265	TCCTAAAAATACAAA	1	+
chr14	74332577	74332592	GTCCAGAAATAAACC	1	-
chr14	90079295	90079310	TACTAAAAATACAAA	1	+
chr16	46808937	46808952	TTACAAAAATAGAAA	1	+
chr16	67096528	67096543	TACTAAAAATAGAAA	1	+
chr16	9226926	9226941	TACTAAAAATACAAA	1	-
chr17	43140874	43140889	AGATAAAAATAAAAG	1	-
chr17	49225272	49225287	TACTAAAAATACAAA	1	-
chr17	57051870	57051885	AGACAGAAATAGCTT	1	-
chr18	23771447	23771462	TACTAAAAATAACAA	1	+
chr19	34700953	34700968	AGCCAAAAATACCCA	1	-
chr19	39348014	39348029	TACTAAAAATACAAA	1	+
chr19	49394720	49394735	TACTAAAAATACAAA	1	+
chr1	105302890	105302905	AGCCAAAAATAGAGA	1	+
chr1	151902794	151902809	GTACAGAAATAGCTG	1	+
chr1	153813433	153813448	TACTAAAAATAGAAA	1	+
chr1	168531462	168531477	TCCTATAAATAGCAA	1	+
chr1	205602775	205602790	TTCCAAAAATACACT	1	-
chr1	206811213	206811228	AATCAAAAATAAACC	1	-
chr1	27980363	27980378	GTCCAGAAATAGACC	1	-
chr1	86458607	86458622	TTTTAAAAATAGTAT	1	+
chr20	36003808	36003823	TACCAAAAATACACA	1	-
chr20	5575109	5575124	TACTAAAAATAAAAA	1	-
chr22	31890463	31890478	TACTAAAAATAGAAA	1	-
chr22	39464369	39464384	AACTAAAAATAGAAT	1	+
chr22	39469620	39469635	TACTAAAAATACACA	1	+
chr22	40917344	40917359	TTATATAAATAGAAT	1	+
chr2	11379434	11379449	ATATATATATAGCAT	1	+
chr2	141398907	141398922	TTCTAAAAATATGTT	1	-
chr2	158299729	158299744	AGTTAATAATAGAAC	1	-
chr2	197139540	197139555	AACCAAAAATACCCA	1	+
chr2	198123472	198123487	AACCAGAAATAGCAA	1	-
chr2	230765411	230765426	TACTAAAAATACAAA	1	+
chr3	105525265	105525280	AAACAAAAATAGAAG	1	+
chr3	111848940	111848955	AGCTTAAAATAAAAT	1	+
chr3	120504934	120504949	TTTTAATAATAGCCA	1	+
chr3	128512297	128512312	TACTAAAAATAGAAA	1	-
chr3	136444644	136444659	TTCTATTAATAGCAA	1	+
chr3	143550257	143550272	TTTTAAAAATAGTTT	1	-
chr3	152053348	152053363	TTTTAAAAATAACTC	1	+
chr3	171049176	171049191	AGCTAAAAATAATAC	1	-
chr3	19584526	19584541	TGCTTAAAATAAATA	1	+
chr3	49808955	49808970	GGCTAAAATTAAAAA	1	+
chr4	105112842	105112857	TTCTAAAAATAGAAA	1	-
chr4	105892072	105892087	ATATAAAAATAGAAC	1	+
chr4	153274196	153274211	ATACAAAAATAACCT	1	-
chr4	153473430	153473445	TCTCAAAAATAAAAA	1	+
chr4	26196659	26196674	ATTTATAAATAAACT	1	-
chr4	36605206	36605221	AAGTAAAAATAGCAA	1	-
chr4	84180934	84180949	TTTTAAAAATAGTAT	1	+
chr5	118735059	118735074	CTTTAAAATTAGAAT	1	-
chr5	176718487	176718502	TACTAAAAATACAAA	1	+
chr5	40487185	40487200	AGGTAAAAATAGCAG	1	-
chr5	80738673	80738688	TACTAAAAATAAATA	1	+
chr5	93967918	93967933	GTCCAGAAATAGACC	1	-
chr6	10533854	10533869	TACTAAAAATACAAA	1	+
chr6	145074453	145074468	TTTTAAAAATACACA	1	-
chr6	38739257	38739272	TTCTAAAATTAGATT	1	-
chr6	66758888	66758903	TTTCAAAAATAGCAG	1	-
chr6	72196365	72196380	TTTTAAAAATAGTTT	1	+
chr7	104833839	104833854	GTATAAAAATAGGCA	1	-
chr7	152041537	152041552	TTCCAGAAATAAACA	1	-
chr7	27356158	27356173	TTCTAAAATTAGATT	1	-
chr7	28191614	28191629	ATCTAAAAATAAAAT	1	-
chr7	35749137	35749152	ACCTCTAAATAGAAA	1	-
chr7	78532386	78532401	TCCTTAAAATAGCTT	1	+
chr7	8169159	8169174	GTTTAAAAATAGTGG	1	+
chr8	105588010	105588025	TGACAGAAATAGAAA	1	+
chr8	120932109	120932124	TTTCAAAAATAGCTT	1	-
chr8	128191085	128191100	AAATAAAAATAGAAG	1	-
chr8	14892595	14892610	TACTAAAAATACAAA	1	-
chr8	36693479	36693494	AGGTAAAAATAGAAA	1	-
chr8	81049484	81049499	TTCTAAAATTAGATT	1	+
chr9	3608311	3608326	TTTTAATAATAGCCA	1	+
chr9	93857190	93857205	AACCAAAAATAACTG	1	+
chrX	135462367	135462382	AGCTAAGAATAGATT	1	-
chrX	148102898	148102913	TTCTAAATATATCAC	1	+
chrX	43204153	43204168	AATTAAAAATAGAAC	1	-
chrX	96581442	96581457	AGCCAGAAATAACCA	1	+
chr10	12036264	12036279	AGTTAAATATAGTAC	1	+
chr10	12447182	12447197	TTCTAAAAATAGGCA	1	+
chr10	31296691	31296706	TACTATTAATAGAAC	1	-
chr10	32151309	32151324	ATTTAAAAATAAAAA	1	-
chr10	49868140	49868155	AGATAAAAATAGGTA	1	+
chr10	54660578	54660593	TTCTAAAAATAAACA	1	-
chr10	74814159	74814174	TTCTAAAATTAGATT	1	-
chr10	76986524	76986539	TGTTAAAAATAACAA	1	-
chr10	79408458	79408473	TTCCAGAAATAAACA	1	-
chr10	79442946	79442961	ATCTATGAATAACAT	1	-
chr10	81670231	81670246	GTACAGAAATAGCTG	1	+
chr10	84681915	84681930	ATATATATATAGAAT	1	-
chr10	91927475	91927490	AGCTAAATTTAGACT	1	+
chr10	98265212	98265227	TTTTAAAAATAGTAT	1	+
chr11	102443393	102443408	TTCTAAAATTAGTTC	1	-
chr11	108534474	108534489	AATTAAAAATAGAAC	1	-
chr11	22216089	22216104	TTCTAAAATTAGATT	1	-
chr11	27507614	27507629	ATTCTAAAATAGAAA	1	+
chr11	6863072	6863087	TGCCTAAAATAGAAA	1	-
chr11	72663058	72663073	TGCCAAAAATAAAAA	1	-
chr12	12035553	12035568	TAATAAAAATAACAA	1	-
chr12	15442301	15442316	GTCCAAAAATAGATG	1	-
chr12	18620925	18620940	AGCTAAAATTAAACT	1	-
chr12	27396113	27396128	CCCCAAAAATACACT	1	+
chr12	32621301	32621316	AATTAAAAATAGCTG	1	+
chr12	43801902	43801917	TGTTAAAAATAGACA	1	-
chr12	48546004	48546019	AGCTAGAATTAGAAT	1	+
chr12	55861899	55861914	TTTTAAAAATAATCT	1	-
chr12	65603633	65603648	AAATAAAAATAGAAA	1	+
chr12	79282597	79282612	AAGTAAAAATAGAAG	1	-
chr12	95482252	95482267	TTCTAAAAATATTTT	1	+
chr12	95581605	95581620	TACCAAAAATAAGTA	1	-
chr13	111351184	111351199	TACTAAAAATAGAAA	1	+
chr13	30989951	30989966	TTTTAATAATAGCCA	1	+
chr13	32437116	32437131	GGCTATAAATAGCTT	1	+
chr13	40257138	40257153	CTCTAAAAATAGTAT	1	-
chr13	46015993	46016008	AGACAAAATTAGCAA	1	-
chr13	46947277	46947292	TACTAAAAATACAGA	1	-
chr13	46951874	46951889	TCACAAAAATAACCA	1	+
chr13	50649098	50649113	CTCTAAAAATAAAAT	1	-
chr13	75874330	75874345	ATCTAAAAATATCAA	1	+
chr13	77209456	77209471	TTTTAAAAATAACTA	1	+
chr13	84450847	84450862	ATTTAAAAATAATTT	1	+
chr13	95913536	95913551	TACTAAAAATACAAA	1	+
chr14	103077944	103077959	ACTTAAAAATAGTTT	1	+
chr14	23030868	23030883	AAATAAAAATAAACC	1	+
chr14	23272698	23272713	TTGCAAAAATAGTAC	1	-
chr14	36769721	36769736	GCTTAAAAATAGTAA	1	-
chr14	42898369	42898384	ATCCTAAAATAACCC	1	-
chr14	50571807	50571822	TTGTTAAAATAGAAT	1	-
chr14	53653365	53653380	TGCTAAAAATAAAAA	1	-
chr14	54342281	54342296	TTTTAAAAATAGCAA	1	+
chr14	54357866	54357881	TCTTAAAAATAGTTC	1	-
chr14	61312473	61312488	TTCTATAAATAGAAT	1	+
chr14	89080775	89080790	TACTAAAAATAGAAA	1	-
chr14	91961931	91961946	TTCTAAAATTAGATT	1	+
chr14	95736715	95736730	TTCTAAAATTAGATT	1	-
chr15	23092627	23092642	AATTAAAAATAGAAC	1	+
chr15	44600793	44600808	AGTTAAATATAGAAT	1	-
chr15	51917653	51917668	TTCTAAAATTAGATT	1	+
chr15	60217521	60217536	GGTCAAAAATAACTT	1	-
chr15	67375840	67375855	AAATAAAAATAAAAA	1	-
chr15	67403425	67403440	TTCTAAAATTAGATA	1	-
chr15	67831966	67831981	TCATATAAATAGAAT	1	-
chr15	85986834	85986849	ATCTAAACATAGAAA	1	+
chr16	10407115	10407130	TTCTAAAAATAAACA	1	+
chr16	14700090	14700105	TACTAAAAATATAAA	1	+
chr16	23860533	23860548	AACTTTAAATAGATT	1	+
chr16	23906583	23906598	AACTAAAAATAGGAA	1	-
chr16	69869155	69869170	AGTTATAAATAGCAG	1	-
chr16	70440243	70440258	TACTAAAAATAACAA	1	+
chr16	80923902	80923917	CTCTAAAAATAATAA	1	+
chr17	4296872	4296887	TACTAAAAATACAAA	1	+
chr17	5202900	5202915	AGGCAAAAATAAAAC	1	-
chr17	54864576	54864591	TTCCAGAAATAAACA	1	-
chr17	63010297	63010312	TTTTTAAAATAGCAG	1	-
chr17	67112166	67112181	TACTAAAAATACAAA	1	-
chr18	11090369	11090384	AGCCAAATATAGATA	1	-
chr18	2972240	2972255	ATCTAAAAATATCCC	1	+
chr18	57906669	57906684	TTTTAAAAATAGCCA	1	+
chr18	61229703	61229718	AGCCTAAAATAAGTC	1	-
chr19	14414489	14414504	TACTAAAAATACAAG	1	-
chr19	39045635	39045650	TTCTAAAATTAGATT	1	-
chr19	50868082	50868097	TACTAAAAATACAAA	1	+
chr1	104480602	104480617	TTCTTAATATAGCCT	1	+
chr1	110418741	110418756	GTTTTAAAATAGTAT	1	+
chr1	16243619	16243634	CTCCAAAAATAGAAG	1	+
chr1	172327672	172327687	AAATAAAAATAGAGC	1	-
chr1	184654531	184654546	GGATAAAAATAGAAC	1	-
chr1	187021006	187021021	TTCTTAAAATAGAAA	1	+
chr1	199242044	199242059	GTTTATAAATAAATA	1	-
chr1	213131789	213131804	TCCCCAAAATAGCAA	1	-
chr1	224567809	224567824	AATTAAAAATAAAAG	1	-
chr1	235080890	235080905	TTTTAAAAATATCTT	1	+
chr1	28571505	28571520	AAATATAAATAGCTC	1	-
chr1	33810691	33810706	TTTTAAAAATAACTC	1	+
chr1	46306546	46306561	GGCTATAAATATAGC	1	+
chr1	46798026	46798041	ATCTATGAATAACAT	1	+
chr1	51875611	51875626	TGTTGAAAATAGAAC	1	+
chr1	66771785	66771800	TGCTGAAAATAACAG	1	+
chr1	66865600	66865615	GGCCAAGAATAGAAC	1	-
chr1	67576319	67576334	TTTTAAAAATAGAAA	1	-
chr1	90055213	90055228	TGCCAAAAATAACAA	1	-
chr1	90092707	90092722	TTCCTGAAATAGCTC	1	-
chr1	97629458	97629473	AACCAAAAATAAGTG	1	-
chr20	16050196	16050211	AGTTAAAAATATACT	1	+
chr20	3132833	3132848	AGCCAAAAATAGGTC	1	-
chr20	35903657	35903672	GGATAAAAATAACAC	1	+
chr20	36916642	36916657	TTCCAGAAATAAACA	1	-
chr20	50203560	50203575	GGCTAAAATTAAAAA	1	+
chr20	5743319	5743334	AAGTAAAAATAGCAC	1	+
chr20	62358762	62358777	TACTAAAAATACAAA	1	-
chr21	15962276	15962291	CTTTAAAAATAAACC	1	-
chr21	37888027	37888042	TACTAAAAATACACA	1	+
chr22	39462027	39462042	AAATAAAAATAGAAG	1	+
chr2	10216147	10216162	TACTAAAAATACAAA	1	+
chr2	12413430	12413445	AGTTAAAAATAGTTC	1	+
chr2	134924838	134924853	AATTAAAAATAGAAC	1	+
chr2	135020405	135020420	TGCTAAGAATAGCTA	1	-
chr2	148393540	148393555	GTCTCAAAATAAAAA	1	-
chr2	174913096	174913111	TTCTAAAAATAAATA	1	-
chr2	184395278	184395293	TTTTAAAAATAAATA	1	+
chr2	188847541	188847556	AGCTAAAAAAAGAAA	1	-
chr2	210388984	210388999	TTCTAAAATTAGATA	1	-
chr2	228173559	228173574	TGCTGAAAATAACTT	1	+
chr2	231643579	231643594	ATCTAAACATAGAAA	1	+
chr2	44298929	44298944	ATTTAAAAATAGGCA	1	-
chr2	54905230	54905245	TTTTAAAAATAAAAA	1	+
chr2	54982965	54982980	TACTAAAAATAGAAA	1	-
chr2	62356943	62356958	TGCTTAAAATAACCC	1	-
chr2	73855825	73855840	GTACAGAAATAGCCA	1	-
chr3	101510809	101510824	TTTTAATAATAGCTA	1	+
chr3	101657413	101657428	ATCCTAAAATAACCC	1	+
chr3	106018371	106018386	CTGCAAAAATAGAAG	1	+
chr3	106718294	106718309	CTCCAGAAATAGCTG	1	+
chr3	108006368	108006383	CTTTAAAAATAAAAT	1	+
chr3	115757470	115757485	GTATATATATAGCAT	1	-
chr3	122125251	122125266	AATTAAAAATAGAAC	1	+
chr3	123295080	123295095	AACTAAAAATATCAA	1	-
chr3	130635719	130635734	TTCTAAACATAGCTT	1	+
chr3	131407430	131407445	CTCTTTAAATAGATT	1	+
chr3	132856970	132856985	GGCTAAAAATACTCT	1	-
chr3	142663391	142663406	TGACATAAATAGAAA	1	+
chr3	148870503	148870518	ATGTAAAAATAGTTA	1	-
chr3	151874816	151874831	AGCTAAAAATAACCA	1	+
chr3	15332207	15332222	AAATAAAAATAAACC	1	+
chr3	167491493	167491508	GTTTATAAATAGAAT	1	+
chr3	170068486	170068501	TACTAAAAATACAAA	1	+
chr3	171000453	171000468	TTTTAAAAATAACAA	1	+
chr3	171850364	171850379	TACTAAAAATACAAA	1	-
chr3	175195740	175195755	AAATAAAAATAGCTG	1	+
chr3	176965440	176965455	TACTAAAAATACAAA	1	+
chr3	178183214	178183229	GGATAAAAATAACAC	1	+
chr3	183234295	183234310	GACTAAAAATACAAT	1	+
chr3	185955915	185955930	TACTAAAAATAGGAA	1	+
chr3	197023042	197023057	TTCTTAAAATAACTA	1	-
chr3	31434396	31434411	TTACAAAAATAGAAA	1	-
chr3	3143512	3143527	TACTAAAAATAAAAC	1	+
chr3	33180945	33180960	AATTAAAAATAGAAC	1	-
chr3	40229562	40229577	AAATAAAAATAACTC	1	+
chr3	45922556	45922571	AAATAAAAATAAAAA	1	+
chr3	45931019	45931034	CTCTTAAAATAAAAT	1	+
chr3	52744811	52744826	CTCTAAAAATAAATA	1	-
chr4	102339426	102339441	AGCTAAAAAAAGAAA	1	-
chr4	105673748	105673763	CTTTAAAAATAGCAA	1	+
chr4	105895044	105895059	AGCTATGAATAAAAC	1	+
chr4	123683706	123683721	TTTTAAAAATAAAAC	1	-
chr4	132535135	132535150	AAATAAAAATAGAAA	1	-
chr4	13434250	13434265	GTCTAAAAATAGGCC	1	-
chr4	139104116	139104131	TTTTAAAAATAGTAT	1	-
chr4	145324496	145324511	ATTTAAAAATAAATC	1	-
chr4	147033710	147033725	ATGCAAAAATAAAAC	1	+
chr4	159948845	159948860	TTTTAAAAATAGAAA	1	-
chr4	165857266	165857281	ATCTATAAATAACAT	1	+
chr4	172976429	172976444	ACCTTAAAATAGCCT	1	-
chr4	183899805	183899820	GCACAAAAATAGAGC	1	+
chr4	186283895	186283910	AGACAAAAATAAAGC	1	-
chr4	38705447	38705462	GTTTAAAAATAATTC	1	-
chr4	38784772	38784787	AAATAAAAATAGAAA	1	-
chr4	48039065	48039080	TTCTTAAAATAACTA	1	-
chr4	48213948	48213963	TACTAAAAATACAAA	1	+
chr4	48263383	48263398	AATCAAAAATAACCC	1	+
chr4	71620501	71620516	AGTTCAAAATAGATT	1	+
chr4	72132190	72132205	TGACAAAAATAAATA	1	-
chr4	78396815	78396830	AAATAAAAATAGAAA	1	+
chr4	91043298	91043313	TTTTAAAAATAGGAC	1	+
chr5	138062768	138062783	ACCTAAAAATACCAT	1	+
chr5	142642182	142642197	TTCCAGAAATAAACA	1	-
chr5	158369418	158369433	ATTTATAAATAAACT	1	-
chr5	43201894	43201909	TACTAAAAATACAAA	1	+
chr5	49964108	49964123	GGTTTTAAATAGCAG	1	+
chr5	66500029	66500044	GGATAAAAATAGCAC	1	-
chr5	74383165	74383180	TACTAAAAATACAAA	1	+
chr5	7971299	7971314	ATTTAAAAATACCTC	1	-
chr5	88893920	88893935	ATCCAGAAATAGGAA	1	-
chr5	90459052	90459067	AGATAAAAATAATTA	1	-
chr5	95263615	95263630	ATTTAAAAATAAGAA	1	-
chr6	100932497	100932512	GTCCAAATATAAATG	1	+
chr6	112072601	112072616	TGTTAAAAATAGACA	1	-
chr6	119284378	119284393	TTCTTAAAATAGAAA	1	-
chr6	119492761	119492776	CACTAAAAATAGAAT	1	+
chr6	12066088	12066103	AACCAAAAATAGCTT	1	-
chr6	127655006	127655021	TGCCTAAAATAGAAA	1	-
chr6	139592208	139592223	TTTTAAAAATAGGAA	1	+
chr6	141474784	141474799	TTCCTGAAATAGCTC	1	+
chr6	143124688	143124703	ATATATATATAGCAT	1	+
chr6	145050977	145050992	AATCAAAAATAAACC	1	-
chr6	15656625	15656640	ATCTAAAAATAAAAT	1	-
chr6	156995496	156995511	ATCTAAAAATAAACT	1	+
chr6	159230000	159230015	AAATAAAAATAAAAA	1	+
chr6	26241494	26241509	TACTAAAAATAAAAA	1	-
chr6	32578842	32578857	AACCAAAAATAAAAT	1	+
chr6	52532470	52532485	AGTCAAAAATAGCAG	1	+
chr6	70591918	70591933	ATCTAAAAATAAAAT	1	+
chr6	71533459	71533474	AAATAAAAATAAAAA	1	-
chr6	80990353	80990368	GTATATAAATAAAAA	1	+
chr7	108063915	108063930	AGATAAAAATAAAAG	1	+
chr7	110732569	110732584	AAACAAAAATAGAAG	1	+
chr7	111029213	111029228	TGCCCAAAATAACAA	1	+
chr7	117271360	117271375	TTCCTGAAATAGCTC	1	+
chr7	135241490	135241505	TACTAAAAATACAAA	1	-
chr7	141660568	141660583	AACTAGAAATAGACT	1	-
chr7	147757998	147758013	AAATAAAAATAGAAT	1	+
chr7	17785576	17785591	TTCTGAAAATAAAAT	1	+
chr7	18535242	18535257	AGCCAAAAATAGGTC	1	-
chr7	33789941	33789956	TTTTAATAATAGCCA	1	+
chr7	49406842	49406857	GCATAAAAATAGGCA	1	-
chr8	101839324	101839339	CCTTAAAAATAGAGC	1	-
chr8	102652452	102652467	ATCTAAAAATAGCAG	1	+
chr8	11388527	11388542	TGCTAAAATTAGATG	1	-
chr8	11739629	11739644	CACTAAAAATACAAA	1	+
chr8	128579381	128579396	TTTTATAAATAACAC	1	+
chr8	28570936	28570951	AAACAAAAATAGAAC	1	-
chr8	30513496	30513511	TACTAAAAATACAGA	1	-
chr8	30932115	30932130	AGTTTAAAATAACTT	1	+
chr8	67398103	67398118	TGCTAAAATTACAAA	1	+
chr8	67587058	67587073	TACTAAAAATAGAAA	1	+
chr8	98643557	98643572	AGCTAAGAATAGTCT	1	+
chr9	114793983	114793998	AATTAAAAATAGAAC	1	+
chr9	126506293	126506308	TTTCAAATATAGAAT	1	-
chr9	132801787	132801802	TACTAAAAATAGAAA	1	+
chr9	16542032	16542047	AAATAAAAATAGAAA	1	+
chr9	6655251	6655266	TTCCAGAAATAAACA	1	+
chr9	81372193	81372208	TTTTAAAAATAAACC	1	+
chr9	91542578	91542593	TTCTAAAATTAGATA	1	-
chrX	109565003	109565018	GGATAAAAATAACAC	1	-
chrX	111912516	111912531	GTTTAAAAATAAAAG	1	+
chrX	121759894	121759909	TTCCTAATATAGCCT	1	+
chrX	1327285	1327300	TACTAAAAATACAAA	1	+
chrX	135740622	135740637	GACTAAAATTAGGCA	1	-
chrX	13777375	13777390	AGATAAAAATAAAAC	1	-
chrX	150049072	150049087	TTCTAAAATTAGATA	1	+
chrX	44857293	44857308	AGTTTAAAATAGAAA	1	+
chrX	48408833	48408848	TCATAAAAATAACAT	1	-
chrX	52953098	52953113	AACTATTAATAGAAA	1	-
chrX	73492369	73492384	TTCTATAAAAAGCCC	1	-
chrX	96090982	96090997	TACTAAAAATACAAA	1	-
chr10	13160091	13160106	TTTTAAAAATAGCCA	1	-
chr10	22177959	22177974	TGCTATAAATAACTG	1	+
chr10	23702710	23702725	TTCTAAAATTAGATT	1	-
chr10	90844233	90844248	AAATAAAAATAAAAA	1	+
chr11	100781819	100781834	ATCTTAAAATAGATG	1	-
chr11	128340142	128340157	ATTTAAAAATAAAAG	1	+
chr11	36348735	36348750	AACCAAAAATAAAAC	1	+
chr11	36376151	36376166	AAATAAATATAGAAT	1	-
chr11	65905371	65905386	TACTAAAAATAAAAA	1	-
chr11	77168092	77168107	TACTAATAATAGTAC	1	-
chr12	10349044	10349059	GTCTCAAAATAAAAA	1	-
chr12	123205115	123205130	TTCTAGAAATAAATA	1	-
chr12	12354370	12354385	TTCTTAAAATAACCC	1	+
chr12	125406452	125406467	AACCAAAAATAAAAA	1	-
chr12	133276940	133276955	TTTTAATAATAGCCA	1	+
chr12	76566648	76566663	TACTAAAAATACAAA	1	+
chr12	93561899	93561914	TGTTAAAAATAAACT	1	+
chr13	48861182	48861197	TGCTATTAATAAAAC	1	-
chr13	77208959	77208974	TCCTAAAAATATCTG	1	-
chr13	95933397	95933412	TACTAAAAATACAAA	1	+
chr14	102457876	102457891	AGCTAAGAATAACCA	1	+
chr14	104272264	104272279	TTCTAAAATTAGATT	1	+
chr14	62343353	62343368	TTCCTGAAATAGCCA	1	-
chr14	89817920	89817935	TTTTAAAAATAGGCT	1	-
chr15	64754800	64754815	CTTTAAAAATAAAAA	1	+
chr16	11589405	11589420	TACTAAAAATAGAAA	1	-
chr16	57269380	57269395	GCTCATAAATAGCAT	1	-
chr18	22503280	22503295	AGTCAAAAATAAATG	1	-
chr19	19179956	19179971	TTTTAAAAATAGCTC	1	-
chr19	38466578	38466593	TACTAAAAATAGAAA	1	+
chr19	49369732	49369747	TGCTAAAAATACAAA	1	-
chr1	145159410	145159425	TTCTAAAAATAAACA	1	-
chr1	206855434	206855449	AGATAAAAATAGTAC	1	+
chr1	219755816	219755831	TTCTAAAATTAGATT	1	-
chr1	221967112	221967127	AAATAAAAATAAAAG	1	+
chr1	222946576	222946591	TACTAAAAATACACA	1	+
chr1	241695076	241695091	TTCTAAAATTAGATT	1	+
chr1	65361458	65361473	TTTTAAAAATAGACC	1	-
chr1	94181201	94181216	GTCCATAAATAGTTT	1	-
chr20	52510598	52510613	TACTAAAAATACCAA	1	+
chr21	19156252	19156267	TCACAGAAATAGCTT	1	+
chr2	106502098	106502113	TTCTATTAATAGCAC	1	+
chr2	109211547	109211562	CTCCATAAATAGCCC	1	-
chr2	111903217	111903232	CTTTAAAAATAGTCT	1	+
chr2	146169873	146169888	TATTATAAATAGATA	1	-
chr2	152882372	152882387	ATTTAAAAATAAATC	1	-
chr2	161960999	161961014	AGTCCAAAATAGCCT	1	-
chr2	16910226	16910241	CTCTTAAAATAGATC	1	-
chr2	171806913	171806928	GATCAAAAATAACTT	1	+
chr2	191979182	191979197	ATTTAAAAATAAGCA	1	+
chr2	192482684	192482699	TTCTAAAATTAGAAA	1	+
chr2	227727418	227727433	TGCTATAAATACCTG	1	+
chr2	230999371	230999386	ATATAAAAATAGAAC	1	-
chr2	232087117	232087132	TACCAAAAATAGTTC	1	-
chr2	233822696	233822711	GTGTAAAAATAGAAA	1	+
chr2	237040067	237040082	TTCTGTAAATAGCAG	1	+
chr2	29332757	29332772	TACTAAAAATACAAA	1	+
chr2	55204518	55204533	CTCCAGAAATAGCTG	1	-
chr2	65142554	65142569	AGCTTAAAATATCAA	1	-
chr3	112126236	112126251	ATCTATGAATAACAT	1	+
chr3	124838766	124838781	GGTCAGAAATAGACC	1	+
chr3	144275411	144275426	TGTTAAAAATAAAGC	1	+
chr3	14733065	14733080	GTCCAAAAATATTAA	1	+
chr3	158904504	158904519	TTTTAAAAATAGCAA	1	-
chr3	183187401	183187416	TACTAAAAATACAAA	1	+
chr3	185313548	185313563	CACCAAAAATAAAAG	1	-
chr3	190987223	190987238	GTCTGAAAATAGACT	1	-
chr3	196007610	196007625	AACTAATAATAAAAC	1	+
chr3	39268140	39268155	TTATATAAATAGAAT	1	+
chr3	47984935	47984950	TACTAAAAATACAAA	1	+
chr4	122722286	122722301	TACTTAAAATAACCA	1	-
chr4	142626290	142626305	AACTAAAAATAATAA	1	-
chr4	185303837	185303852	TGCTTAAAATAGCTG	1	+
chr4	25876973	25876988	ATTTAAAAATAAAAA	1	+
chr4	39355381	39355396	TTTTAAAAATAAAAA	1	+
chr4	77117339	77117354	TACTAAAAATACAAA	1	+
chr4	77881165	77881180	ATTTAAAAATAACTA	1	-
chr5	109031559	109031574	ACTTAAAAATAGCAG	1	-
chr5	112287095	112287110	GTCTCAAAATAAAAA	1	-
chr5	124272345	124272360	AAATAAAAATAAAAA	1	+
chr5	133366466	133366481	TACTAAAAATACAAA	1	-
chr5	17425676	17425691	TAATAAAAATAGTTC	1	+
chr5	55614749	55614764	TACTAAAAATACAAA	1	-
chr5	77869239	77869254	AGCTAAAAATAACCA	1	+
chr6	105941203	105941218	AGTCAAAAATAGATG	1	+
chr6	110142162	110142177	ACCCCAAAATAGCTC	1	+
chr6	111132625	111132640	TTCTAAAAATACAAA	1	-
chr6	143178283	143178298	TGCCAAAAATAAAAA	1	+
chr6	149888610	149888625	TACTAAAAATAGAAA	1	+
chr6	151761842	151761857	ATCTATTAATAGAAG	1	-
chr6	20181283	20181298	GGTTAAAAATAGAAA	1	+
chr6	36400095	36400110	AACTAAAAATAAAAA	1	+
chr6	4802853	4802868	AACTAAAAATATCAA	1	-
chr6	7649811	7649826	AACTAAAAATACAAA	1	+
chr7	101674150	101674165	TACTAAAAATAAAAA	1	-
chr7	117421063	117421078	AATTATAAATAGCAT	1	+
chr7	148001219	148001234	AACTAAAAATAAAAA	1	+
chr7	158616776	158616791	GGCTAAAAATAAAGC	1	-
chr7	35268464	35268479	TGGCAAAAATAGAAA	1	-
chr7	47968461	47968476	TTCTAAAAATAATAA	1	-
chr8	120946032	120946047	TGTTATAAATAGGAC	1	+
chr8	126352430	126352445	TACTAAAAATACAAA	1	-
chr8	135576220	135576235	TACTAAAAATACAAA	1	+
chr8	22301473	22301488	AAACAAAAATAGCTG	1	-
chr8	23416892	23416907	GATTAAAAATAAACA	1	-
chr8	48426299	48426314	ATCTAAAAATAAAAT	1	-
chr8	8192431	8192446	TACTAAAAATAGAAA	1	+
chr9	102846598	102846613	AGATAAAATTAGCCA	1	+
chr9	135259881	135259896	AGGTATAAATAGCCA	1	+
chr9	36552058	36552073	TTCTTAAAATAGATA	1	+
chrX	106920540	106920555	TGCTTAAAATAGCTG	1	-
chrX	123012178	123012193	TTCTAAAATTAGATT	1	-
chrX	13524798	13524813	TTTTAAAAATAAATA	1	+
chrX	51698520	51698535	CGACAAAAATAACAA	1	-
chrX	5565085	5565100	GCCTAAAAATATCCT	1	+
chrX	987907	987922	TACTAAAAATAGAAA	1	-
chr10	125608673	125608688	AGATAAAAATAAAAC	1	-
chr11	133854903	133854918	AGTTAAAAATAAACA	1	+
chr11	58967863	58967878	ATCTTAAAATAGATG	1	-
chr11	9634834	9634849	AAACAAAAATAGAAG	1	-
chr12	110443366	110443381	TCATATAAATAGAAT	1	+
chr12	1107339	1107354	AACTGAAAATAGCTA	1	+
chr12	121107390	121107405	TACTAAAAATACAAA	1	+
chr12	129341345	129341360	TGCTAAAAATAAAAA	1	+
chr12	76864503	76864518	TGCTAATAATAACAT	1	+
chr14	73182058	73182073	GTTTAAAAATAAACC	1	-
chr14	77466763	77466778	AGCTATAAATAATCC	1	-
chr15	23062623	23062638	AGATAAAAATAAAAC	1	-
chr15	91201209	91201224	ATCTAAAAATAGGTG	1	-
chr16	10758711	10758726	CTATAAAAATAGTAC	1	-
chr16	10832752	10832767	TACTAAAAATACCAA	1	-
chr16	31362862	31362877	TTCTTAAAATACAAT	1	-
chr17	34906946	34906961	AGATAGAAATAGATT	1	+
chr17	46222598	46222613	TCTTAAAAATAAAAG	1	+
chr17	5146429	5146444	TTTTAAAAATAGACC	1	-
chr17	55082741	55082756	GGCTTAAAATAGCCC	1	+
chr17	65675954	65675969	GGATAAAAATAGGCA	1	+
chr18	13611321	13611336	AGCCCAGAATAGCCT	1	-
chr19	40922828	40922843	TGCTAAAAATACAAA	1	-
chr19	45240234	45240249	TACTAAAAATACAAA	1	-
chr1	120660303	120660318	TTCTAAAAATAAACA	1	+
chr1	14014022	14014037	ATCTAAAAATATCAA	1	-
chr1	203145069	203145084	GGCCAGGAATAGCTC	1	+
chr1	211913419	211913434	TTCTAAATATAAAAC	1	-
chr1	236448546	236448561	TTCTAAAAATACAAA	1	-
chr1	8824755	8824770	TTTTAAAAATAGAAA	1	-
chr21	19157047	19157062	TACTGAAAATAGATT	1	-
chr22	42142178	42142193	TTCTAAAAATAAAAT	1	+
chr2	10222862	10222877	TACTAAAAATACAAA	1	-
chr2	106406754	106406769	TGCTAAAAATAGATG	1	-
chr2	122406084	122406099	TTCTAAAATTAAAAA	1	-
chr2	215602163	215602178	AACTAAAAATAAAGA	1	-
chr2	29946698	29946713	ATCTAAATATAGAAA	1	-
chr2	54787846	54787861	ATTTAAAAATAAGAA	1	-
chr2	60581006	60581021	ATTTAAATATAGAAT	1	+
chr2	64441328	64441343	ATCCTAAAATAAAAG	1	+
chr3	182643557	182643572	GGTTATAAATAGCTT	1	-
chr3	189305124	189305139	TACTAAAAATAATCT	1	-
chr3	193583184	193583199	GTCCAAAAAAAGCAA	1	+
chr3	53588360	53588375	TTACAAAAATAGAAA	1	+
chr3	9694755	9694770	TACTAAAAATAGAAA	1	+
chr4	167760928	167760943	AGCTAAAATTAAACT	1	-
chr5	102677000	102677015	TTGTAAAAATAAAAA	1	-
chr5	107149613	107149628	AAATAAAAATAAACT	1	-
chr5	150513868	150513883	TACCAGAAATAACCC	1	-
chr5	150618116	150618131	AGCTAAAAATAAAAC	1	+
chr5	173171158	173171173	ATCTAAAAATATCAA	1	-
chr5	173700612	173700627	AGTTAAAAATAAATG	1	-
chr5	33676137	33676152	AAACAAAAATAGATT	1	+
chr6	11414187	11414202	TTCTATAATTAGATT	1	+
chr6	13527036	13527051	GGCTTAAAATAAGTT	1	-
chr6	149462054	149462069	TTTTAAAAATAAAGT	1	-
chr6	158221684	158221699	GTCTCAAAATAAATA	1	+
chr6	46189220	46189235	TTTTAAAAATAAAAT	1	-
chr6	83128797	83128812	CTATAAAAATAGGCT	1	-
chr6	88635502	88635517	AGCTAAAAATAAAAC	1	-
chr7	101883554	101883569	CTCTAAAAATAAATA	1	-
chr7	1138525	1138540	TTCTAAAATTAGATT	1	+
chr7	43824375	43824390	TACTAAAAATACAAA	1	-
chr9	128463103	128463118	AAATAAAAATAAATT	1	+
chrX	15800594	15800609	AGCTAGAAATAGAAA	1	-
chrX	1654249	1654264	TACTAAAAATACCAA	1	-
chrX	24414123	24414138	TTCTAAACATAGCCT	1	+
chr10	76737910	76737925	TACTAAAAATAAAGC	1	-
chr11	78021642	78021657	GGTTAAAAATAGCTT	1	+
chr12	104888560	104888575	TTTTAAAAATAATTT	1	+
chr12	15743407	15743422	TTTTAAAAATACCCT	1	-
chr12	44229849	44229864	AGCTATAAATACCGG	1	-
chr13	105792174	105792189	TCCTTAAAATAACCC	1	-
chr13	44811850	44811865	TTTTAAAAATAAAAC	1	+
chr15	91204702	91204717	ATCTAAAAATAGGTG	1	+
chr15	99525909	99525924	AGATAAAAATAACCA	1	-
chr16	49400201	49400216	AAGTAAAAATAGCAC	1	-
chr16	50496003	50496018	TACTAAAAATACAAA	1	+
chr16	85257895	85257910	TACTAAAAATACAAA	1	+
chr17	60531682	60531697	CTCTGAAAATAGCAG	1	-
chr1	181122119	181122134	CTTTATAAATAACCC	1	-
chr1	201685210	201685225	GGCCAGGAATAGAAT	1	+
chr1	221220358	221220373	TACTAAAAATACAAA	1	-
chr1	36609249	36609264	TTACAAAAATAGATG	1	-
chr20	58406536	58406551	AGTCAGAAATAGACT	1	+
chr2	101628534	101628549	TGTTAAAAATAAAAC	1	+
chr2	111433636	111433651	ATATATAAATAAAAA	1	+
chr2	231091311	231091326	TACTAAAAATACAAA	1	+
chr2	237968049	237968064	AAACAAAAATAGTTC	1	-
chr2	47980314	47980329	TCTTAAAAATAAAAA	1	+
chr3	121267693	121267708	ATCTATGAATAACAT	1	-
chr3	124295478	124295493	TTCCAATAATAGAAA	1	-
chr3	16551951	16551966	CTCTAAAAATAAAAT	1	+
chr3	185871081	185871096	CTCCTAAAATAGGAT	1	-
chr3	59437302	59437317	AGATATAAATAACAT	1	-
chr5	10607336	10607351	GGCTTAAAATAACAA	1	+
chr6	139612924	139612939	ATTTATAAATAAAAT	1	-
chr6	160399741	160399756	AGACAAAAATAGGCT	1	-
chr7	100125305	100125320	AGTTAAATATAGAAT	1	-
chr7	2207912	2207927	GTCTAAAAAAAGAAA	1	+
chr7	23312954	23312969	TTCTCTAAATAGAAG	1	+
chr8	125624686	125624701	CTCCTAAAATAAACC	1	-
chr8	29266688	29266703	TGTCAAAAATAATTT	1	+
chr9	100159614	100159629	TTCTAAATATAACAG	1	-
chrX	39631522	39631537	CTCTAAAAATAAATC	1	+
chr10	112155818	112155833	GGTTAAAAATAACCC	1	-
chr10	121277600	121277615	CTATCAAAATAGCTC	1	-
chr10	73656459	73656474	AAATAGAAATAGAAA	1	-
chr10	74009088	74009103	AAATAAAAATAAATA	1	-
chr10	76737079	76737094	AAATAAAAATAAACA	1	+
chr12	67877180	67877195	AGCCATAAATAAAGC	1	-
chr14	71247551	71247566	AGATAAAAATAACCA	1	+
chr16	14493467	14493482	GTCTAAAAATACATA	1	+
chr16	30361221	30361236	TTTTAAAATTAGACT	1	+
chr16	89591679	89591694	TTTTAAAAATAGCAA	1	-
chr17	2475437	2475452	ACATAAAAATAACTA	1	-
chr19	17480914	17480929	TTTTTAAAATAGCCA	1	-
chr1	221051684	221051699	TTCTTAAAATAGATA	1	+
chr1	222763337	222763352	AGACAAAAATAAAAC	1	-
chr1	229034404	229034419	TTCTTAAAATACCAG	1	-
chr1	229503767	229503782	GTCTAAAAAAAGAAA	1	+
chr1	76252146	76252161	GGATAAAATTAGAAG	1	-
chr22	34238157	34238172	AGACAAAAATAGATC	1	-
chr2	113896207	113896222	TTTTTTAAATAGAAA	1	+
chr2	157257194	157257209	TTTTAAAAATAAAGA	1	+
chr3	72871412	72871427	CTTTAAAAATAGCAA	1	-
chr6	26158137	26158152	TACTATAAATAGGCC	1	-
chr8	8923305	8923320	AAATAAAAATAAAAA	1	+
chr9	132083200	132083215	AGCTAAAAATAAAAC	1	+
chr9	134505899	134505914	CTCCAAAAATACCTT	1	+
chr9	139794101	139794116	TTTCTAAAATAGAAA	1	-
chr12	117295853	117295868	GTCTCAAAATAAAAT	1	+
chr13	20735806	20735821	GGTTATAAATAGCGG	1	+
chr14	105717416	105717431	TGCCTAAAATAACAC	1	+
chr16	10906218	10906233	AATTAAAAATAGAAC	1	+
chr16	23347448	23347463	GTCTGAAAATAGAAA	1	-
chr17	29298978	29298993	TACTAAAAATACCAA	1	-
chr17	30885714	30885729	ATTTTAAAATAGAAA	1	-
chr17	45356606	45356621	GGGCAAAAATAGCCA	1	-
chr17	46094949	46094964	GTTTATAAATAGAAT	1	-
chr17	7787637	7787652	TTTTAAAAATAATTT	1	+
chr18	44154211	44154226	TTCCAAATATAGCCA	1	+
chr19	35576989	35577004	GTCTATAAATAATGT	1	-
chr1	42089068	42089083	CTTTAAAAATAGCAA	1	-
chr20	10415708	10415723	CTTTAAAAATAGCCT	1	+
chr20	17763593	17763608	AGGTAAAAATAGCCT	1	+
chr21	47012332	47012347	AGCTAAAATTAAACT	1	-
chr22	23271168	23271183	AGCCCAGAATAGCCT	1	+
chr3	197121240	197121255	TTTTAAAAATAGACC	1	-
chr6	169956980	169956995	GGCTAAAATTAAAAA	1	+
chr6	52362840	52362855	TTTTAAAAATAGACC	1	+
chr8	103252208	103252223	TAACAAAAATAAAAT	1	+
chr9	102130743	102130758	TGTTAAAAATAGCCT	1	+
chr10	31996777	31996792	TGTTTTAAATAGCAG	1	+
chr11	14292881	14292896	TTCTCAAAATAGCCC	1	+
chr11	66185906	66185921	AACCAAAAATAGCTT	1	-
chr11	71094621	71094636	CTCTTAAAATAGAAA	1	-
chr12	1641463	1641478	GGTTATAAATAGCAA	1	+
chr17	17800809	17800824	TTCTTAAAATAGAAA	1	-
chr1	94081813	94081828	AAATAAAAATAAAAG	1	-
chr21	19192283	19192298	ACCTAAAAATAAGAG	1	-
chr21	46529913	46529928	AGGTAAAAATAGATG	1	-
chr3	196411972	196411987	GGCTAAAAATAAAAT	1	+
chr4	6966425	6966440	TCTTATAAATAGAAA	1	+
chr5	156680048	156680063	TGTTAAAAATAACAA	1	-
chr12	133396941	133396956	TGTTTAAAATAGAAA	1	+
chr12	82752273	82752288	GGCCCAAATTAGCAC	1	-
chr14	50531341	50531356	TTTTAAAAATAGAGC	1	+
chr17	34891497	34891512	ACATAAAAATAAAAA	1	-
chr19	21689093	21689108	TGCTAAAAATACAAA	1	+
chr19	50922162	50922177	AGATATAAATAGGGT	1	+
chr1	212629472	212629487	AACCAAAAATAGAAG	1	-
chr1	27147346	27147361	AGCCAAACATAGATC	1	-
chr22	26145888	26145903	TTTTAAAAATAAAGT	1	+
chr22	37626928	37626943	ATCTATTAATAGATA	1	-
chr8	8183258	8183273	TGCTAAAAATACAAA	1	+
chr16	14449041	14449056	AGTTAAAAATAAATG	1	-
chr17	45792330	45792345	AGCCAGAAATAACAA	1	+
chr19	4115108	4115123	TTGCAAAAATAGTAA	1	+
chr3	114010463	114010478	TTTTTAAAATAGAAA	1	+
chr22	18262216	18262231	AAATAAAAATAAAAA	1	+
chr2	234160013	234160028	GATTAAAAATAAAAG	1	+
chr6	14109471	14109486	GGCTGGAAATAGCTC	1	-
chr12	1663773	1663788	GGCTAAAAATACAAC	1	-
chr14	20896041	20896056	ATTTAAAAATAACTC	1	+
chr21	43944684	43944699	AGCCAAAAATAAATA	1	+
chr1	27852089	27852104	AGCTAAAAATATCTG	1	+
chr10	73611698	73611713	TACTAAAAATACAAA	1	+
chr17	74478162	74478177	GGTCAGAAATAGACC	1	-
chr19	4109570	4109585	GGATAAAAATAGCAC	1	-
chr7	976365	976380	ACTTAAAAATAAAAG	1	-
chr8	22225432	22225447	GACCAAAAATAGCCA	1	-
chr17	42188653	42188668	GTCTATAAATAGGTG	1	+
chr21	45717848	45717863	TACTAAAAATATAAA	1	+
chr2	101178983	101178998	TACTAAAAATACAAA	1	-
chr7	128762486	128762501	TGCCAAAAATAACAA	1	-
chr22	39101154	39101169	AGCTAAAATTAAAAG	1	-
chr19	50400355	50400370	GGCCAGAAATAGATG	1	+
