# Supplementary material for: Relationship between histone modifications and transcription factor binding is protein family specific
Source: Genome Res. 2018 Mar;28(3):321–33. doi: 10.1101/gr.220079.116 (PMC5848611; doi:10.1101/gr.220079.116)
Supplement: Supplemental Material [file supp_gr.220079.116_Supplemental_Material.zip › Supplemental_Material/MEF2A/MEF2A.00000000001]

0	1	0.0614218	0.0630002	0.00532778	0.0342906	0.0432462	0.0285294	0.0560338	0.0294011	0.00886041	0.0135747
0	1	0.043223	0.0328735	0.00363551	0.0438533	0.0580323	0.0253995	0.123628	0.0206081	0.0308366	0.00740399
0	1	0.0328936	0.0134806	0.00425094	0.0413238	0.0384489	0.0197578	0.226635	0.016992	0.0741788	0.0112971
0	1	0.0171989	0.0103617	0.00774071	0.0133861	0.0250789	0.013708	0.0033059	0.00955344	0.0140333	0.010186
0	1	0.00973464	0.00553577	0.00416184	0.0560488	0.00985868	0.00851773	0.0269259	0.00764274	0.0216993	0.00238759
0	1	0.0458358	0.0192082	0.00719824	0.0431022	0.0407575	0.0319694	0.0359431	0.0141579	0.0115923	0.00899697
0	1	0.0790568	0.153456	0.00595128	0.0295035	0.0839267	0.0289442	0.116498	0.0620289	0.0128389	0.00904944
0	1	0.151465	0.142261	0.00532778	0.0549109	0.0671558	0.13945	0.489257	0.104013	0.0145632	0.0111682
0	1	0.0157739	0.00608245	0.00412132	0.00950939	0.00945291	0.0104955	0.0476596	0.00610247	0.0153179	0.00488896
0	1	0.0302375	0.010641	0.00957068	0.0677188	0.0416761	0.0269439	0.0645747	0.0264809	0.0432119	0.0500666
0	1	0.047661	0.0390221	0.00532778	0.0188662	0.0590964	0.0187006	0.18764	0.0140961	0.0179858	0.00739704
0	1	0.0348163	0.0295139	0.00291485	0.0208629	0.0521889	0.01489	0.0242755	0.00879308	0.0051249	0.0187679
0	1	0.0128111	0.0168867	0.00711721	0.0408405	0.015906	0.0173603	0.00787297	0.0145252	0.00930208	0.0107607
0	1	0.00839164	0.00498362	0.00828316	0.0100251	0.00747163	0.0107293	0.00195459	0.00343142	0.00814377	0.0140096
0	1	0.0665107	0.0440856	0.00653425	0.0686782	0.0546892	0.0444082	0.291571	0.0255993	0.029552	0.0111771
0	1	0.097027	0.0255146	0.00753825	0.059106	0.0550911	0.056606	0.239238	0.0421492	0.0209566	0.00698002
0	1	0.0433012	0.0428587	0.00233188	0.0381753	0.0424588	0.0195517	0.0522134	0.0122245	0.0113274	0.0313088
0	1	0.155904	0.0252882	0.00770019	0.108274	0.0555492	0.103613	0.252047	0.0489292	0.0422677	0.0212276
0	1	0.0855959	0.014013	0.00758016	0.0937285	0.0292738	0.0666084	0.18436	0.0342606	0.0615987	0.00800873
0	1	0.0241656	0.00950822	0.00058297	0.0773455	0.02044	0.0145165	0.110015	0.00840311	0.0204788	0.00772715
0	1	0.00906174	0.00752199	0.0147769	0.00640358	0.00721699	0.0087025	0.00462102	0.00573205	0.00543787	0.00351816
0	1	0.121978	0.0366805	0.00418834	0.0260052	0.0413117	0.0676426	0.281945	0.0171864	0.0319593	0.0171759
0	1	0.0411996	0.0416125	0.00719824	0.0398663	0.0667724	0.0242133	0.159864	0.0227365	0.0165264	0.0236865
0	1	0.0241637	0.00922115	0.00178944	0.0515878	0.025375	0.0237723	0.149271	0.0110742	0.0180237	0.0344052
0	1	0.045296	0.0191972	0.0130685	0.0725275	0.0255872	0.0395249	0.19481	0.0236772	0.0359964	0.0155754
0	1	0.002686	0.00595865	0.00178944	0.00515247	0.00990998	0.00271199	0.00259406	0.00560965	0.0110647	0.00356387
0	1	0.210802	0.0682314	0.00504436	0.0468023	0.0396434	0.154384	0.408643	0.104009	0.0584499	0.0169959
0	1	0.183368	0.211523	0.00474481	0.0263058	0.053327	0.140952	0.473348	0.105399	0.0199489	0.012621
0	1	0.00436264	0.00624568	0.00770019	0.0213892	0.00655657	0.0102503	0.0282183	0.00838359	0.0110885	0.0264692
0	1	0.0529193	0.00965171	0.00241293	0.0579037	0.0233824	0.0279116	0.0643198	0.00858186	0.0219643	0.00762232
0	1	0.0524999	0.0104208	0.00241293	0.0605305	0.0246456	0.0282738	0.0673033	0.00876112	0.0219643	0.00757566
0	1	0.090026	0.0260499	0.00957068	0.0261885	0.0611986	0.059493	0.191158	0.0356184	0.0185013	0.0106122
0	1	0.0120813	0.00496938	0.00765968	0.0586288	0.0130587	0.0105148	0.017736	0.016119	0.0123351	0.00937955
0	1	0.0225438	0.0139035	0.00478533	0.034652	0.023804	0.0158602	0.101795	0.00801316	0.0163136	0.00985478
0	1	0.0614134	0.0183066	0.00591075	0.100855	0.0405081	0.0541654	0.139848	0.0301502	0.0378837	0.00626646
0	1	0.0130879	0.00737848	0.0037667	0.0295331	0.0128326	0.0133458	0.0358081	0.0101389	0.0128128	0.0134905
0	1	0.0151038	0.00922115	0.00710916	0.0204618	0.0136701	0.0170838	0.138493	0.0118345	0.0170954	0.0121069
0	1	0.0494115	0.0509267	0.00953012	0.0277273	0.0568928	0.0369517	0.0416694	0.0217779	0.0151267	0.0170977
0	1	0.0926281	0.0370358	0.00408079	0.048547	0.0458739	0.0531326	0.386368	0.0241673	0.0337434	0.0252515
0	1	0.0469712	0.0176916	0.0111575	0.0233162	0.0302021	0.0525726	0.0604983	0.0298679	0.0178975	0.0081848
0	1	0.0423486	0.0127707	0.00408079	0.0756671	0.0360319	0.016967	0.112076	0.0196311	0.0182507	0.0168315
0	1	0.0358564	0.124884	0.00832368	0.0405772	0.0916857	0.0330351	0.10155	0.0270929	0.0135555	0.0170089
0	1	0.00906174	0.00695561	0.0107771	0.00426906	0.0152456	0.00588345	0.00202695	0.0117955	0.00740105	0.00323656
0	1	0.0476237	0.00854737	0.0060565	0.00918563	0.0211894	0.0226276	0.055636	0.018327	0.0155709	0.00519817
0	1	0.121435	0.0860455	0.0113196	0.059747	0.0769548	0.0672424	0.245548	0.0345758	0.0399239	0.0178478
0	1	0.0473182	0.00806048	0.0070767	0.00301794	0.0280233	0.0176567	0.00255789	0.0117837	0.0145111	0.0176352
0	1	0.109757	0.0372121	0.0119431	0.0818248	0.048766	0.0731117	0.204406	0.0639152	0.0340444	0.0173577
0	1	0.135574	0.131489	0.00420237	0.0199861	0.110742	0.0697195	0.0441297	0.0624919	0.010133	0.00614299
0	1	0.0074956	0.0249421	0.00717394	0.0148075	0.0267037	0.00864497	0.0162401	0.0129848	0.0133937	0.0127718
0	1	0.164384	0.251754	0.00667185	0.0226994	0.18985	0.0527591	0.0275295	0.0644757	0.012309	0.020429
0	1	0.0400112	0.131484	0.00953012	0.0109525	0.021444	0.0597388	0.0879489	0.0745362	0.00530153	0.0147854
0	1	0.00973184	0.00737848	0.016364	0.0101864	0.0322677	0.0107409	0.0111243	0.00879308	0.0118727	0.00542945
0	1	0.105518	0.818916	0.00919808	0.0163035	0.0161633	0.277386	0.352071	0.709915	0.0149466	0.0123474
0	1	0.0892745	0.123225	0.0119431	0.0076547	0.128577	0.0376698	0.0308764	0.0316334	0.0113535	0.012277
0	1	0.0748434	0.119281	0.0147525	0.0251553	0.0568341	0.0511846	0.0491374	0.0236886	0.0214343	0.0442047
0	1	0.155563	0.0343494	0.0070767	0.0605491	0.0332872	0.123168	0.315396	0.0779555	0.0372702	0.0188539
0	1	0.190799	0.21907	0.0135704	0.0222726	0.0748615	0.0965009	0.0535282	0.103677	0.0143244	0.0102669
0	1	0.085482	0.0403261	0.00445333	0.0588504	0.0615606	0.0673577	0.353249	0.030201	0.0471122	0.0394753
0	1	0.157373	0.0269613	0.00540883	0.06246	0.0562455	0.124649	0.393921	0.0788503	0.0478169	0.0132536
0	1	0.0518993	0.0767273	0.00408088	0.0320758	0.0515732	0.0299592	0.0833746	0.0255797	0.0175232	0.00795368
0	1	0.20557	0.122756	0.011862	0.0692144	0.0104157	0.275996	0.446877	0.213787	0.0411183	0.0195015
0	1	0.0340092	0.0330809	0.00241293	0.0256143	0.0588793	0.024332	0.0129914	0.0148565	0.0133428	0.00613702
0	1	0.106388	0.13808	0.00466377	0.0377687	0.11129	0.0877644	0.177704	0.0427564	0.0239205	0.0140031
0	1	0.0181206	0.0134806	0.00824263	0.00974531	0.0264252	0.0135115	0.0076585	0.00764274	0.00716218	0.0263849
0	1	0.0151038	0.00340604	0.0323141	0.00830221	0.0192059	0.0176055	0.0144663	0.010902	0.0150671	0.00977713
0	1	0.0192724	0.0333428	0.0078183	0.0214882	0.0525758	0.0166555	0	0.0211702	0.0135816	0.00929708
0	1	0.0466545	0.0178409	0.00349782	0.0103154	0.0285576	0.0263393	0.00589996	0.0247024	0.00591563	0.00674875
0	1	0.169083	0.0525991	0.00419535	0.037626	0.0466221	0.12272	0.388072	0.0535489	0.0263945	0.0147939
0	1	0.245981	0.307788	0.0070767	0.01715	0.0710935	0.125491	0.0857882	0.136	0.00469515	0.00913333
0	1	0.120916	0.0874743	0.01833	0.0412024	0.0393325	0.14502	0.395495	0.110821	0.0352961	0.0114981
0	1	0.164542	0.115713	0.0122507	0.051464	0.0920535	0.0887888	0.1951	0.0559498	0.0254682	0.0234557
0	1	0.00570564	0.00326252	0.0113196	0.00509061	0.010368	0.00604006	0.00127895	0.00536164	0.00740105	0.0095653
0	1	0.106677	0.0322783	0.008538	0.0648422	0.0305701	0.0828668	0.353295	0.0511904	0.0588521	0.0103094
0	1	0.162284	0.0843338	0.00233188	0.0324319	0.0322735	0.127015	0.2888	0.0717512	0.0288137	0.0109212
0	1	0.00805518	0.00766551	0.00474481	0.0285976	0.016041	0.00778359	0.0451714	0.0080327	0.0284424	0.0092292
0	1	0.196845	0.106604	0.0136109	0.0736706	0.038546	0.232864	0.460685	0.161985	0.0422078	0.0179732
0	1	0.0830026	0.0256299	0.00828316	0.0376454	0.0554769	0.031845	0.181395	0.0299292	0.0393291	0.0125567
0	1	0.152587	0.103851	0.00828316	0.0300708	0.0542887	0.102741	0.239552	0.0474046	0.0165003	0.0242004
0	1	0.0164468	0.0124914	0.00416184	0.0494006	0.0321161	0.0132566	0.0123053	0.00766227	0.0108301	0.0213828
0	1	0.264669	0.327321	0.00412132	0.0377243	0.0523446	0.181406	0.4193	0.231557	0.0268165	0.0168156
0	1	0.0130618	0.00482587	0.00536831	0.0633599	0.0105963	0.0147933	0.114266	0.0100815	0.0263423	0.0571701
0	1	0.139113	0.376242	0.00959489	0.0217149	0.0236411	0.302049	0.316283	0.458835	0.0103458	0.0137894
0	1	0.072491	0.061254	0.00353835	0.0352353	0.081785	0.031097	0.0684837	0.0312923	0.0128128	0.0127833
0	1	0.0143219	0.00524874	0.00649372	0.0385534	0.00616175	0.00813598	0.0268357	0.00267105	0.00740105	0.0510205
0	1	0.0308721	0.0342039	0.0123965	0.0122319	0.0497881	0.0222735	0.0208972	0.00994338	0.00689721	0.0481
0	1	0.016444	0.0124837	0.00832368	0.0725648	0.0164386	0.0205155	0.0262622	0.0135032	0.0435816	0.0130421
0	1	0.0953336	0.0134806	0.00890665	0.0955757	0.0229021	0.072017	0.114165	0.0357717	0.0469651	0.0119878
0	1	0.104274	0.163267	0.00349782	0.00431936	0.0917367	0.0430406	0.0289327	0.04113	0.00888647	0.0104299
0	1	0.0342698	0.0113958	0.0124449	0.106627	0.0210338	0.027512	0.0864898	0.0128055	0.0231848	0.00946801
0	1	0.0493405	0.0475292	0.00357887	0.00640358	0.0903354	0.0244079	0.00629075	0.0195943	0.00689721	0.0145006
0	1	0.162962	0.35505	0.00703617	0.0506315	0.0112729	0.322905	0.479024	0.328737	0.0328435	0.0260244
0	1	0.0110776	0.00397243	0.00835598	0.0113202	0.0299342	0.00893862	0.00522431	0.00688237	0.0206916	0.0112215
0	1	0.101479	0.0629973	0.00828316	0.022018	0.0572874	0.0570626	0.160241	0.0385337	0.0186817	0.011603
0	1	0.102842	0.0707895	0.0063156	0.0249668	0.0385352	0.0680513	0.322496	0.043611	0.018735	0.00926876
0	1	0.173236	0.404868	0.0106961	0.0238025	0.118743	0.120357	0.157774	0.191939	0.00843717	0.0408459
0	1	0.0704616	0.0278147	0.00898771	0.0246932	0.0382922	0.0336322	0.216572	0.0156755	0.0108496	0.0323908
0	1	0.0144337	0.0174531	0.00660708	0.0269094	0.0432088	0.0140396	0.0968288	0.0110546	0.00685572	0.0584267
0	1	0.181721	0.383518	0.00416184	0.023005	0.0385626	0.126034	0.205211	0.198311	0.00936423	0.0145484
0	1	0.0620551	0.0811464	0.00412132	0.00914171	0.0963777	0.0330588	0.0202216	0.0371927	0.0133089	0.0138863
0	1	0.0328936	0.0239858	0.00524675	0.0541929	0.0433583	0.0271511	0.0642291	0.0267496	0.0202139	0.00811954
0	1	0.00906174	0.0102181	0.00882558	0.0406323	0.0129319	0.00740005	0.084869	0.00573205	0.0236864	0.01234
0	1	0.179148	0.0805968	0.0128579	0.0254224	0.0334642	0.211091	0.447414	0.121681	0.0611103	0.0175705
0	1	0.0493376	0.0237714	0.00587023	0.0107166	0.0942803	0.0257103	0.0186762	0.03022	0.0148282	0.0116407
0	1	0.0242402	0.0194393	0.011862	0.017062	0.0422562	0.0105583	0.0170239	0.0202181	0.0117026	0.0131236
0	1	0.161189	0.109485	0.00832368	0.0249074	0.0518013	0.114677	0.281061	0.0825963	0.0162875	0.00447852
0	1	0.274826	0.183785	0.010688	0.0132855	0.0372429	0.242304	0.416052	0.198823	0.0272006	0.0138481
0	1	0.0893144	0.237951	0.00474481	0.00886188	0.132582	0.0353432	0.00725126	0.0390048	0.00665833	0.0307287
0	1	0.0944711	0.0179917	0.00295538	0.0407359	0.0462548	0.0659349	0.298911	0.0354841	0.0521256	0.00864771
0	1	0.0273454	0.0185859	0.0059918	0.0665265	0.0267832	0.0142741	0.0413925	0.0152855	0.0155514	0.0147932
0	1	0.087099	0.0394219	0.00745729	0.0444978	0.0669129	0.05243	0.229044	0.020626	0.030108	0.0143527
0	1	0.0709239	0.0365464	0.00536831	0.0336402	0.0613361	0.0423006	0.190773	0.0219106	0.0400999	0.0143968
0	1	0.0499673	0.0232879	0.00897143	0.044	0.0349148	0.0355502	0.236291	0.0360982	0.0314707	0.00764267
0	1	0.118105	0.259402	0.00408079	0.0186511	0.0643879	0.0691956	0.283295	0.0959192	0.014776	0.00603817
0	1	0.0372563	0.035942	0.00532778	0.00797845	0.0588234	0.0228809	0.00679008	0.0168063	0.00936423	0.0265878
0	1	0.002686	0.00411595	0.00653425	0.0140582	0.00945291	0.00648113	0.00337826	0.006122	0.0105847	0.00611228
0	1	0.173123	0.0785475	0.00824263	0.0562447	0.0660886	0.129854	0.410803	0.0506227	0.0456916	0.0144622
0	1	0.00503275	0.00388479	0.0130685	0.0122475	0.0260194	0.00309314	0.0157091	0.00759183	0.00886041	0.0169407
0	1	0.0107412	0.00624568	0.012526	0.0131309	0.0104157	0.0102313	0.00458484	0.00497168	0.0128128	0.0731024
0	1	0.0127543	0.00411595	0.0112385	0.00792297	0.0169722	0.00977055	0.00326971	0.0095339	0.02329	0.00481176
0	1	0.0835714	0.0596095	0.00591075	0.063016	0.0556857	0.0375228	0.219394	0.0133748	0.0159314	0.0161103
0	1	0.161092	0.380343	0.0185988	0.0327311	0.192242	0.0660011	0.243493	0.107842	0.019457	0.0315571
0	1	0.0476871	0.111427	0.00653425	0.0265394	0.0808621	0.0176338	0.0356202	0.0473598	0.00300583	0.00924414
0	1	0.0161103	0.035616	0.011279	0.0433238	0.0331328	0.00824306	0.0601322	0.0183074	0.0108016	0.0183756
0	1	0.0711275	0.0926182	0.00711721	0.00700717	0.0919085	0.0308132	0.00347345	0.0315669	0.00763992	0.0155166
0	1	0.0512187	0.0158974	0.0128742	0.0830941	0.043654	0.0401472	0.231911	0.0298267	0.0470625	0.0141488
0	1	0.155721	0.184356	0.00536831	0.0320116	0.0881442	0.0903908	0.136794	0.096564	0.0268983	0.00842578
0	1	0.0144309	0.0280941	0.00349782	0.0394807	0.031836	0.0147241	0.0098815	0.0095339	0.0142983	0.00946595
0	1	0.0402731	0.0114944	0.00416184	0.0553497	0.0319159	0.0280699	0.0737798	0.0163968	0.0360236	0.00865704
0	1	0.00570564	0.00269613	0.00653425	0.00656085	0.00245605	0.00431037	0.00105237	0.00306101	0.00454204	0.0184543
0	1	0.025059	0.00823191	0.00890665	0.071142	0.0161834	0.0252986	0.186625	0.00384031	0.0226601	0.113141
0	1	0.0792032	0.135255	0.00824263	0.0195345	0.0202266	0.149059	0.221722	0.2428	0.0170041	0.0106421
0	1	0.0448059	0.0521725	0.00653425	0.00853811	0.107252	0.0263869	0.0089069	0.0151115	0.00493403	0.0354409
0	1	0.122674	0.247951	0.00774071	0.021669	0.0880174	0.0664911	0.152535	0.0523439	0.0120231	0.0119986
0	1	0.044305	0.0259721	0.0125779	0.0164726	0.049674	0.0191981	0.00586378	0.0160459	0.0135348	0.0130347
0	1	0.175393	0.0742049	0.00443151	0.0436952	0.0636324	0.0848335	0.35598	0.0549169	0.0315652	0.0114706
0	1	0.0318582	0.0139314	0.00470247	0.00970136	0.0579184	0.0215284	0.003873	0.0148955	0.00912535	0.0187352
0	1	0.166714	0.286913	0.00711721	0.0487102	0.12499	0.0815355	0.388891	0.0626627	0.0110885	0.0657107
0	1	0.156098	0.1589	0.00653425	0.0221732	0.0352932	0.166593	0.320695	0.132179	0.0252424	0.0111375
0	1	0.0276448	0.00980401	0.00470428	0.0621714	0.0226321	0.022047	0.0385759	0.0137452	0.0180857	0.0310648
0	1	0.0659578	0.0558147	0.00898771	0.0178086	0.0973884	0.0293724	0.0314557	0.0217389	0.0137944	0.0113292
0	1	0.00973393	0.00070991	0.011198	0.0160312	0.0166676	0.00631416	0.00266643	0.00992387	0.0131777	0.0123927
0	1	0.192722	0.0953601	0.0178539	0.0118834	0.0529809	0.221488	0.182065	0.145975	0.0149466	0.0108181
0	1	0.198531	0.55	0.00774071	0.0197681	0.0156514	0.398511	0.516705	0.557528	0.0125479	0.0151092
0	1	0.168098	0.124304	0.00657477	0.0603359	0.177353	0.0714572	0.0546579	0.0553513	0.0223324	0.0116317
0	1	0.100136	0.226822	0.00774071	0.0261952	0.183217	0.0516747	0.0184077	0.0578685	0.00767793	0.0427237
0	1	0.184591	0.145792	0.00980541	0.0486224	0.112663	0.0737143	0.123986	0.0538939	0.0384384	0.0137317
0	1	0.0489639	0.0202621	0.0172709	0.00955332	0.0816181	0.0309514	0.00721508	0.0261164	0.012309	0.0107135
0	1	0.0406096	0.0155378	0.00715774	0.00680598	0.0552851	0.0209912	0.00319735	0.0160263	0.00888647	0.0190101
0	1	0.089978	0.0180195	0.00420237	0.0266497	0.0244395	0.0647944	0.106358	0.0435785	0.0367273	0.0084407
0	1	0.409498	0.60056	0.0142749	0.0649647	0.109663	0.312939	0.692541	0.412606	0.0118519	0.0241698
0	1	0.176765	0.255239	0.00291485	0.0318133	0.120392	0.082558	0.236961	0.058076	0.0218433	0.015723
0	1	0.0476666	0.0698243	0.00832368	0.0776037	0.0774768	0.0224013	0.0379856	0.0260346	0.0266072	0.0142972
0	1	0.0110776	0.0156104	0.00474481	0.0422997	0.019972	0.0151947	0.0402017	0.0192986	0.0376685	0.00717173
0	1	0.0506835	0.0266751	0.0217343	0.0162368	0.0925793	0.0318507	0.0086361	0.015266	0.0119741	0.0632276
0	1	0.0491442	0.0548113	0.00595128	0.00853811	0.0492781	0.01541	0.00732361	0.0286602	0.012309	0.00796787
0	1	0.0305441	0.0221606	0.0101537	0.050521	0.0553679	0.0311655	0.0880528	0.0206276	0.0295781	0.0125898
0	1	0.00472705	0.00752199	0.00532778	0.0562291	0.0150254	0.00848836	0.0098815	0.0133943	0.0250051	0.0103722
0	1	0.0315479	0.0141905	0.00657477	0.00398923	0.0514259	0.0230295	0.00450977	0.00992387	0.00493403	0.00439799
0	1	0.104693	0.0983545	0.0177891	0.00672735	0.0210746	0.115382	0.043134	0.149488	0.0111146	0.00355273
0	1	0.175113	0.309427	0.00438847	0.0269281	0.0262373	0.266114	0.51896	0.263006	0.00864758	0.0144559
0	1	0.00402618	0.00595865	0.010275	0.0107166	0.0140273	0.0100427	0.00067565	0.0107037	0.0164145	0.00520414
0	1	0.0288619	0.00794484	0.0136109	0.00853811	0.0407556	0.0147933	0.00195459	0.0127217	0.00395245	0.0356597
0	1	0.00939818	0.0164167	0.00178944	0.0246865	0.0212666	0.00637405	0.0088841	0.0114641	0.013915	0.00436712
0	1	0.0155763	0.00411595	0.00645321	0.00547623	0.0269076	0.0057458	0.00398155	0.00994338	0.00618059	0.0135179
0	1	0.0807251	0.0168867	0.0107366	0.0887515	0.0595808	0.055591	0.0793685	0.0137257	0.0366881	0.0161313
0	1	0.0387848	0.0393267	0.00649372	0.0124718	0.0869514	0.0130694	0.0138631	0.0243596	0.00716218	0.0211439
0	1	0.0397537	0.0269613	0.0557983	0.0782992	0.0517355	0.0741804	0.0392912	0.0603815	0.0661393	0.139113
0	1	0.0412825	0.0306155	0.0554561	0.0742614	0.0538437	0.0769981	0.0432537	0.0624937	0.0616227	0.1444
0	1	0.039009	0.0253442	0.0521362	0.0629824	0.0518172	0.0779584	0.037277	0.0605943	0.06338	0.145107
0	1	0.154843	0.132939	0.00295538	0.0107166	0.196874	0.0582094	0.0306097	0.0714166	0.0133167	0.0120623
0	1	0.0446115	0.022853	0.00657477	0.0213498	0.0393682	0.0302422	0.0979779	0.0190678	0.0153916	0.0198209
0	1	0.14928	0.164681	0.0060565	0.00804109	0.103237	0.0683447	0.0146742	0.0763037	0.0078788	0.00931438
0	1	0.00682496	0.00269613	0.0246343	0.00733094	0.0141776	0.0124251	0.00533285	0.00992387	0.0103719	0.0127524
0	1	0.066036	0.0361825	0.00295538	0.0657936	0.0453211	0.0580626	0.221498	0.0267934	0.0572597	0.0110126
0	1	0.136743	0.0442785	0.0135058	0.0176232	0.0790781	0.0741777	0.110375	0.039567	0.0210933	0.0122381
0	1	0.0107412	0.00198621	0.00832368	0.00909775	0.0114342	0.0127922	0.00870776	0.00931184	0.00517291	0.0249723
0	1	0.0757782	0.0367259	0.00774071	0.0242153	0.11946	0.0473016	0.0210781	0.0284614	0.0343417	0.00720232
0	1	0.013758	0.0131987	0.00886614	0.0221385	0.0281518	0.0119051	0.00991768	0.0103138	0.0100874	0.00832991
0	1	0.0110748	0.032497	0.00536831	0.036331	0.0235765	0.0140194	0.0764634	0.014876	0.0172431	0.0133304
0	1	0.0641811	0.038161	0.0212706	0.0109525	0.075777	0.0421529	0.00785455	0.0244294	0.011341	0.0272354
0	1	0.0610825	0.0425794	0.0118215	0.043882	0.0955904	0.0468275	0.104443	0.0206081	0.0199489	0.0151767
0	1	0.0461695	0.066439	0.0118215	0.0104212	0.0467888	0.0165259	0.00668414	0.023961	0.0106108	0.0199184
0	1	0.0227113	0.0646096	0.00653425	0.0840708	0.0424996	0.0186004	0.0345977	0.0159369	0.014776	0.00980841
0	1	0.0251973	0.00397243	0.0214939	0.00696325	0.0655575	0.0269179	0.00597232	0.0110742	0.0296041	0.0132923
0	1	0.005372	0.00212973	0.0141534	0.0076547	0.0109044	0.0069406	0.0064309	0.012205	0.0150409	0.00978165
0	1	0.1561	0.165698	0.00349782	0.0423289	0.0225305	0.174569	0.352921	0.159392	0.0209186	0.0134122
0	1	0.00805518	0.0114297	0.00583748	0.0442348	0.00798088	0.00789066	0.00778221	0.00764274	0.0115781	0.00604116
0	1	0.197833	0.135363	0.00233188	0.0508009	0.121381	0.0915486	0.296633	0.0626236	0.0444063	0.0137624
0	1	0.0576426	0.237372	0.00357887	0.00922957	0.0858063	0.0289699	0.0105209	0.0532181	0.00222814	0.0313885
0	1	0.0218132	0.0119173	0.0101131	0.0373901	0.0825253	0.0213436	0.00931439	0.0137452	0.0246441	0.00814117
0	1	0.17666	0.310502	0.00753013	0.0227861	0.0451981	0.0976687	0.125915	0.142747	0.0120701	0.0136053
0	1	0.0663138	0.0478644	0.00653425	0.0148978	0.0522989	0.0323977	0.010891	0.0229087	0.00490795	0.0127741
0	1	0.0275217	0.0263949	0.00532778	0.0141502	0.0549269	0.027944	0.00838602	0.0164163	0.00713609	0.0129223
0	1	0.0258422	0.0117618	0.00925483	0.00705112	0.0425572	0.0217051	0.00703616	0.00879308	0.0126415	0.032626
0	1	0.0107383	0.00652503	0.0158423	0.00797488	0.00838668	0.0152148	0.00770985	0.00801316	0.0115663	0.0119152
0	1	0.0218246	0	0.0229922	0.00348515	0.0186578	0.0125028	0.00334207	0.00840311	0.0124648	0.0130775
0	1	0.0288619	0.01376	0.00411326	0.0326316	0.0625578	0.0272	0.0513621	0.0194773	0.0136219	0.0205115
0	1	0.176762	0.428656	0.00353835	0.00978922	0.0382651	0.178599	0.0796212	0.38725	0.0108496	0.0121476
0	1	0.301312	0.600869	0.00774071	0.0388689	0.0668412	0.161019	0.179669	0.283064	0.00689721	0.0100033
0	1	0.00973464	0.00524874	0.0065423	0.00655448	0.0185	0.0099474	0.00700999	0.0137452	0.00543787	0.01126
0	1	0.0124206	0.00656121	0.00470428	0.0137345	0.0137735	0.0063009	0.0541374	0.0135666	0.0317802	0.0068752
0	1	0.00805518	0.00414991	0.00528726	0.00789061	0.0101133	0.00539402	0.0099566	0.012205	0.0160225	0.00958991
0	1	0.219247	0.195522	0.00741089	0.0647299	0.0224625	0.250869	0.523787	0.189977	0.0418077	0.0168164
0	1	0.0808144	0.188335	0.0070767	0.00995688	0.115539	0.0277054	0.0314419	0.0605851	0.00820601	0.01312
0	1	0.0431485	0.0160307	0.0137325	0.00946546	0.0306423	0.031625	0.00597232	0.0263591	0.00906429	0.0101037
0	1	0.0842388	0.0849121	0.028698	0.0115813	0.0669016	0.0303996	0.0149973	0.0213489	0.015185	0.0309581
0	1	0.00536919	0.00451034	0.0277239	0.00995171	0.0246962	0.0117883	0.00477252	0.0110937	0.0170732	0.0108007
0	1	0.0164468	0.00794484	0.00711721	0.0149081	0.0301353	0.0187203	0.00394537	0.0171766	0.0111146	0.0169223
0	1	0.0298373	0.0162447	0.011862	0.00591415	0.0296238	0.013667	0.0037215	0.0114837	0.0128128	0.011694
0	1	0.00234954	0.00397243	0.0180076	0.00459282	0.00655657	0.00571764	0.00067565	0.00725279	0.0148021	0.00769954
0	1	0.00570564	0.00624568	0.0101131	0.00678401	0.0060473	0.0137857	0.00778221	0.00764274	0.0115923	0.0097748
0	1	0.0604404	0.134823	0.013109	0.0204734	0.14266	0.0358892	0.0411387	0.0488784	0.0113535	0.0235507
0	1	0.069477	0.0394164	0.00241293	0.00789061	0.0940167	0.0255274	0.00803545	0.0274595	0.0108496	0.0130969
0	1	0.0285282	0.00666856	0.0231006	0.00950939	0.0275948	0.0190824	0.00593614	0.0156755	0.0144216	0.00781405
0	1	0.0670698	0.0488834	0.00615772	0.0379405	0.0788139	0.0380301	0.206095	0.0323174	0.022442	0.0360667
0	1	0.0372535	0.00553577	0.0186706	0.00434588	0.0475669	0.0146172	0.00456471	0.00838359	0.0110885	0.0142667
0	1	0.0369925	0.00553577	0.0189387	0.00398923	0.0466518	0.0146172	0.00462102	0.0095339	0.0110885	0.0146929
0	1	0.250541	0.0779438	0.0101131	0.0100691	0.136653	0.120303	0.0085302	0.0560303	0.0133244	0.0143821
0	1	0.021816	0.0149005	0.00273404	0.0126947	0.0234253	0.0107098	0.00263024	0.00657691	0.00821904	0.0277607
0	1	0.166762	0.247947	0.00649372	0.010113	0.0399925	0.125434	0.180129	0.0736594	0.00763992	0.0089762
0	1	0.101382	0.081523	0.00890665	0.0357014	0.0832689	0.0430706	0.186012	0.0253587	0.0372181	0.0287566
0	1	0.0604125	0.191897	0.00477832	0.0180036	0.163508	0.0274545	0.0297301	0.0534211	0.0051652	0.0114213
0	1	0.0253874	0.0114944	0.0120239	0.0118798	0.0317731	0.0122679	0.00792691	0.00881257	0.0153059	0.0356527
0	1	0.125645	0.0525185	0.00948883	0.0107836	0.0416707	0.149398	0.0580635	0.106317	0.0160225	0.0117492
0	1	0.00570634	0.00666856	0.0141534	0.0209256	0.0160095	0.00513895	0.00977295	0.00838359	0.0204266	0.00950368
0	1	0.248547	0.260273	0.0136109	0.0216473	0.0591674	0.151081	0.344263	0.144537	0.0172691	0.0156695
0	1	0.0463208	0.0554782	0.00295538	0.057782	0.064181	0.0382443	0.0412997	0.0504186	0.0303208	0.00856416
0	1	0.040276	0.0173095	0.0183962	0.00794213	0.0471053	0.0211875	0.00390918	0.0175666	0.0177208	0.0195812
0	1	0.082869	0.0351325	0.00828316	0.0161928	0.0768932	0.0326425	0.0490064	0.0533544	0.0125914	0.00527985
0	1	0.0281945	0.0104975	0.0295943	0.00700717	0.0480504	0.0207176	0.00721508	0.0194773	0.0254129	0.00811356
0	1	0.0537031	0.112717	0.00474481	0.0325677	0.125696	0.0279629	0.122243	0.0374142	0.00641293	0.0110488
0	1	0.0139466	0.0274897	0.00890665	0.053912	0.0427954	0.0158688	0.0105769	0.0144038	0.0207177	0.00846516
0	1	0.264898	0.150273	0.00914825	0.0835762	0.0623589	0.270925	0.414525	0.284021	0.0519307	0.0201691
0	1	0.150631	0.126149	0.0101131	0.0123435	0.0701925	0.0654866	0.0977499	0.0430017	0.0118573	0.00880721
0	1	0.00704863	0.00652503	0.00116594	0.0192107	0.0145851	0.00672644	0.0138992	0.0125949	0.00716218	0.00852165
0	1	0.118937	0.0921139	0.0102913	0.0272332	0.12939	0.0593337	0.104583	0.0426151	0.0173071	0.0129572
0	1	0.0104048	0.00808839	0.00832368	0.00519641	0.0288679	0.0120434	0.00131512	0.0126523	0.0199989	0.00417487
0	1	0.080864	0.0864043	0.00894715	0.0348	0.0606432	0.0405043	0.0902655	0.0602174	0.0123612	0.00473817
0	1	0.0275217	0.0790984	0.00778121	0.0903546	0.0815845	0.0200411	0.0960548	0.026346	0.0254141	0.0271015
0	1	0.133016	0.184355	0.00886614	0.0142815	0.170928	0.065213	0.0264834	0.0828714	0.0160486	0.0142722
0	1	0.268412	0.145318	0.00711721	0.00761076	0.0295761	0.270692	0.180971	0.130413	0.0131039	0.0120793
0	1	0.0255374	0.0114692	0.00969206	0.0158292	0.0556989	0.00979079	0.00529667	0.0202572	0.0213928	0.0076876
0	1	0.0167059	0.0123479	0.00416184	0.0272332	0.0316609	0.00813598	0.00458484	0.0114446	0.0177556	0.0133086
0	1	0.00100654	0.00595865	0.0170683	0.00213452	0.00498108	0.00292674	0.00131512	0.00603267	0.0121999	0.00624483
0	1	0.143659	0.0386279	0.00882558	0.015695	0.0853031	0.0466256	0.0737915	0.0233626	0.0142983	0.0215462
0	1	0.112099	0.0788001	0.00295538	0.0172783	0.0761244	0.0591687	0.0888974	0.0400462	0.0172431	0.0216177
0	1	0.075973	0.0235476	0.00652799	0.0890653	0.0496547	0.0410264	0.11605	0.0315262	0.0497721	0.00928369
0	1	0.0194664	0.00567503	0.0185989	0.00886188	0.0269344	0.00753828	0.00458484	0.0133553	0.0229197	0.00995471
0	1	0.0295347	0.0393015	0.0029959	0.0277042	0.0599161	0.011122	0.0104486	0.0125949	0.00763992	0.0103717
0	1	0.0262913	0.0112074	0.0254731	0.00978571	0.0420893	0.0182331	0.00431938	0.0110742	0.0162875	0.0341477
0	1	0.00906174	0.00468234	0.0070767	0.00273812	0.0129062	0.00817215	0.00266643	0.00688237	0.0133167	0.00614598
0	1	0.0503442	0.0746061	0.00349782	0.0144341	0.0825094	0.0241242	0.0712698	0.0163854	0.00814377	0.0377255
0	1	0.002686	0.00539226	0.0134895	0.00120718	0.00579268	0.00612874	0.00131512	0.00303556	0.0236266	0.00135885
0	1	0.0352404	0.0343718	0.0113601	0.0402312	0.0769142	0.0235961	0.0878027	0.0171962	0.0140333	0.120857
0	1	0.110068	0.0127707	0.00894715	0.0820689	0.0403293	0.0538616	0.169737	0.0257563	0.0318626	0.0122775
0	1	0.023159	0.00858644	0.0279265	0.00547623	0.0243404	0.0159196	0.00323354	0.0107037	0.00912535	0.01186
0	1	0.0127543	0.00070991	0.0158618	0.00650419	0.00366023	0.00580455	0.00191841	0.00879308	0.0142983	0.0105624
0	1	0.056157	0.0696732	0.00300915	0.01484	0.0552066	0.0208535	0.00398155	0.0426649	0.00618059	0.0192052
0	1	0.0850831	0.0692382	0.00836418	0.00978922	0.104128	0.0385178	0.0169157	0.0420659	0.0138205	0.0184363
0	1	0.0500367	0.00468234	0.0438757	0.0110363	0.054064	0.0347297	0.00462102	0.010408	0.0209457	0.016558
0	1	0.00786797	0.00737848	0.0069229	0.00830221	0.0111795	0.00630436	0.00127895	0.00450701	0.00947283	0.0104067
0	1	0.135348	0.243669	0.00649372	0.0236159	0.0128423	0.265676	0.485212	0.260897	0.0198395	0.0209997
0	1	0.127864	0.113989	0.00591075	0.0422001	0.109326	0.0480799	0.0310682	0.0377197	0.0078788	0.0203333
0	1	0.00536919	0.00666856	0.00941635	0.017578	0.0132482	0.00471921	0.00522431	0.00610247	0.0113535	0.00542646
0	1	0.0368121	0.0153233	0.00711721	0.0353673	0.0226138	0.0119772	0.10359	0.0109068	0.0265128	0.0158191
0	1	0.152327	0.0967528	0.00353835	0.014426	0.0284181	0.248752	0.35843	0.196472	0.0271372	0.00833887
0	1	0.305422	0.152676	0.00703617	0.0796268	0.0756654	0.260899	0.570218	0.186578	0.0843051	0.0132189
0	1	0.0456451	0.0327055	0.00470428	0.0145612	0.0674302	0.0132566	0.00451248	0.0186211	0.0140333	0.0111352
0	1	0.114997	0.0528538	0.00494719	0.0536307	0.0477609	0.0654125	0.202535	0.0382944	0.0277854	0.0109458
0	1	0.00100654	0.00340604	0.0309629	0.00394529	0.00579268	0.00778359	0.00515195	0.0129848	0.0205049	0.00915126
0	1	0.136302	0.0500349	0.0106556	0.0122036	0.0479726	0.148155	0.108129	0.083576	0.0127477	0.00846531
0	1	0.00771874	0.00695561	0.00820211	0.0252507	0.0237312	0.0074312	0.0110519	0.0022811	0.024883	0.0148276
0	1	0.0305413	0.039698	0.00836418	0.00858204	0.0395558	0.0142751	0.0110519	0.014199	0.00543787	0.0158762
0	1	0.0202232	0.0154669	0.0119961	0.0172658	0.0528503	0.0125028	0.0165657	0.0130239	0.0157892	0.0207693
0	1	0.0198029	0.0241217	0.011219	0.0098407	0.0260203	0.0154601	0.00451248	0.0186974	0.0110885	0.0490365
0	1	0.0573956	0.0560446	0.00557874	0.00943395	0.0430692	0.0188849	0.0257125	0.0279194	0.00543787	0.0119879
0	1	0.0607545	0.0775183	0.00416184	0.0529136	0.0600445	0.0317033	0.0341932	0.0259892	0.0169431	0.0136359
0	1	0.102706	0.0133397	0.00353835	0.0407476	0.0922106	0.0486734	0.0596201	0.0232596	0.0646044	0.0151025
0	1	0.0919047	0.129641	0.00657477	0.0247581	0.171623	0.0357726	0.100352	0.038303	0.0101656	0.0223574
0	1	0.10172	0.0666144	0.00528726	0.0252502	0.0665251	0.0472992	0.299762	0.0362444	0.0379586	0.0146676
0	1	0.144657	0.0478204	0.00715774	0.157079	0.0633997	0.0952578	0.256509	0.0289824	0.0944086	0.190598
0	1	0.0809228	0.0191774	0.00497966	0.0742269	0.0458879	0.0584787	0.174577	0.04048	0.0498878	0.0112542
0	1	0.0214823	0.0171518	0.0425497	0.0585807	0.0445234	0.0671457	0.0071789	0.0439652	0.0645419	0.19069
0	1	0.0302049	0.0624061	0.00653425	0.0405919	0.0426112	0.0140645	0.0197992	0.019552	0.0150149	0.011011
0	1	0.0446386	0.0151798	0.0101537	0.0225976	0.0714747	0.0163913	0.00860661	0.0191069	0.00872287	0.0136881
0	1	0.0535903	0.135163	0.00836418	0.0306627	0.123314	0.0267987	0.0157453	0.0264745	0.0102513	0.0154297
0	1	0.00615315	0.0113509	0.00416184	0.0265412	0.0210914	0.00542398	0.0419902	0.0137648	0.0177816	0.00795989
0	1	0.00708523	0.00688214	0.0183822	0.00700717	0.0138169	0.0104955	0.00940255	0.00421132	0.0167653	0.0112087
0	1	0.0208095	0.00524874	0.031327	0.00575605	0.0331277	0.0170556	0.00341051	0.0144547	0.01971	0.00697258
0	1	0.0882706	0.212468	0.0104015	0.013087	0.0890869	0.041342	0.0117985	0.0692948	0.00912535	0.0141851
0	1	0.0198029	0.0113509	0.0124449	0.00978922	0.0345572	0.0139124	0.00589996	0.0122245	0.0266072	0.00884578
0	1	0.0312142	0.0147569	0.0126475	0.0775113	0.100846	0.0268844	0.0333091	0.0140409	0.0300819	0.0503257
0	1	0.17771	0.0430343	0.0125989	0.0381707	0.0323226	0.170963	0.41876	0.0766109	0.0567225	0.0100662
0	1	0.0835743	0.0847412	0.0119431	0.00700717	0.0547335	0.0304295	0.00653943	0.0206081	0.00862151	0.0117731
0	1	0.0719588	0.0602003	0.00852606	0.00942151	0.0633132	0.0399953	0.0196907	0.0313704	0.00740105	0.0131447
0	1	0.0597107	0.0132353	0.0100656	0.00362153	0.0808985	0.0307819	0.00462102	0.0156755	0.0145111	0.0204013
0	1	0.0250323	0.0122043	0.00929539	0.0109525	0.0319631	0.0126399	0.00320935	0.011854	0.0109071	0.0102699
0	1	0.179125	0.104854	0.00528726	0.0206639	0.0768928	0.0683595	0.339137	0.0320722	0.0261035	0.0408522
0	1	0.077573	0.0296305	0.0056364	0.0279574	0.0507839	0.0478854	0.307084	0.0293816	0.0401954	0.00614001
0	1	0.00469909	0.00269613	0.0157028	0.00793453	0.0105191	0.00605104	0.0027026	0.00460127	0.0133167	0.00846404
0	1	0.0208123	0.00539226	0.00715774	0.0139265	0.0412649	0.0138053	0.00533285	0.0171962	0.0115663	0.00910524
0	1	0.064963	0.0380252	0.0084289	0.00733094	0.0613236	0.0278362	0.0168795	0.0179175	0.00567675	0.0221264
0	1	0.017787	0.0150867	0.00595128	0.081357	0.0459355	0.0222936	0.0272314	0.0118345	0.0206146	0.0101117
0	1	0.0956614	0.0452536	0.0107366	0.0131696	0.0765302	0.0500423	0.169985	0.00780251	0.0145632	0.0171876
0	1	0.00738509	0.00411595	0.0152094	0.00846066	0.0112812	0.0124239	0.00390854	0.0122245	0.0123351	0.00697704
0	1	0.0563835	0.0413637	0.00774071	0.00894676	0.103733	0.0272838	0.0126203	0.0185154	0.00541724	0.0120437
0	1	0.220106	0.173417	0.00521442	0.0771008	0.131482	0.117271	0.387904	0.0637348	0.0365921	0.0519074
0	1	0.00536919	0.00141982	0.0268901	0.00366547	0.0237834	0.00412153	0.00462102	0.00647292	0.0116336	0.0133979
0	1	0.00469909	0.00382892	0.0104128	0.00858204	0.00762279	0.00815555	0.0046572	0.0103333	0.00933813	0.00512407
0	1	0.0443077	0.00595865	0.0231411	0.0058	0.050938	0.0193364	0.00185939	0.0140068	0.0176585	0.01133
0	1	0.141307	0.0890041	0.0124449	0.00515247	0.155357	0.0670274	0.00653943	0.0332421	0.0125479	0.0138395
0	1	0.0294221	0.0114944	0.00478533	0.0524801	0.0310877	0.0153714	0.154186	0.0191264	0.0278277	0.0202786
0	1	0.0271852	0.0229888	0.00836418	0.050415	0.0442128	0.0153219	0.0342294	0.0191956	0.0177469	0.00788827
0	1	0.24897	0.138232	0.00713332	0.0269169	0.0201739	0.234342	0.429478	0.149681	0.0078788	0.0254862
0	1	0.0604153	0.0198304	0.0103267	0.00649551	0.0555898	0.0287466	0.00390918	0.015266	0.00419132	0.0190198
0	1	0.187431	0.190945	0.00974855	0.0248188	0.201385	0.0902774	0.0459214	0.0473003	0.0120701	0.0134205
0	1	0.0290315	0.027807	0.00719824	0.0106727	0.0846146	0.0189747	0.00906115	0.0122245	0.0135816	0.0176602
0	1	0.0387102	0.0551989	0.00727153	0.010761	0.0537734	0.0119051	0.0013513	0.0192347	0.00246702	0.0170267
0	1	0.0218132	0.564515	0.0932349	0.00487265	0.00802857	0.125159	0.00980915	0.0218932	0.0143244	0.0151166
0	1	0.0240528	0.0134806	0.0094491	0.00858204	0.0342064	0.0176308	0.00522431	0.0145252	0.00533796	0.0136269
0	1	0.0292011	0.00411595	0.00587023	0.0626037	0.0135666	0.0383416	0.0723195	0.00382137	0.0184896	0.123289
0	1	0.0221496	0.0538273	0.00765968	0.0254224	0.0427846	0.0203623	0.0597305	0.0168063	0.0116001	0.0211784
0	1	0.101659	0.135531	0.00357887	0.0107728	0.069399	0.0328088	0.109053	0.0382634	0.00737498	0.0134292
0	1	0.147708	0.0665826	0.0118215	0.0293417	0.0328166	0.165006	0.303076	0.11914	0.0278799	0.0132618
0	1	0.00369254	0.00936467	0.00774071	0.0561143	0.0110284	0.00494078	0.0369763	0.0114446	0.0343148	0.0111662
0	1	0.0657872	0.0618751	0.00233188	0.0254183	0.0506395	0.0292342	0.0119085	0.0171962	0.00517291	0.00899179
0	1	0.0104048	0.00539226	0.0124855	0.00793453	0.027189	0.00779338	0.0033059	0.0121822	0.015233	0.00605249
0	1	0.00839164	0.00539226	0.0090407	0.00728701	0.0114342	0.0109862	0.00390918	0.0103138	0.0258646	0.00730416
0	1	0.0157739	0.00624568	0.00591075	0.0308096	0.0207836	0.0132076	0.00732361	0.00879308	0.00515217	0.0499343
0	1	0.0543704	0.0459777	0.0124449	0.0112762	0.0612847	0.0307061	0.015142	0.0232987	0.0127096	0.00739405
0	1	0.00469909	0.00624568	0.00291485	0.0275367	0.00421719	0.00873364	0.0161943	0.00766227	0.00952132	0.00720531
0	1	0.224117	0.278365	0.00649372	0.026174	0.0407923	0.199414	0.362681	0.141226	0.00988	0.0176352
0	1	0.18133	0.17969	0.00524675	0.0218218	0.0572631	0.136969	0.365458	0.0873666	0.0257843	0.0180778
0	1	0.0557106	0.0307979	0.0102269	0.00795245	0.0498929	0.0220391	0.00580206	0.0110937	0.00886041	0.0099853
0	1	0.176155	0.395332	0.00774071	0.00640358	0.0533443	0.11384	0.0134138	0.129543	0.00395245	0.00612151
0	1	0.181579	0.194475	0.00774071	0.0311346	0.039594	0.233552	0.462489	0.27201	0.0382791	0.0163111
0	1	0.232126	0.114121	0.00674417	0.0248743	0.0742606	0.147039	0.505762	0.136122	0.0381997	0.0109853
0	1	0.00201309	0.0012763	0.03225	0.00426906	0.00919827	0.00943841	0.003873	0.0110168	0.022177	0.012694
0	1	0.0292011	0.00879829	0.0154004	0.00773605	0.0745489	0.0136041	0.00781835	0.0133748	0.0172431	0.0111524
0	1	0.0419526	0.0130578	0.0129795	0.00434133	0.0522405	0.0258486	0.00458484	0.0141352	0.0137944	0.0115575
0	1	0.0930991	0.1168	0.00291485	0.0730182	0.103921	0.0433709	0.121769	0.0368483	0.0265244	0.011851
0	1	0.00939818	0.00865476	0.0316861	0.0193113	0.0145851	0.0193675	0.00199077	0.021323	0.0182247	0.065045
0	1	0.0571132	0.0310696	0.0142749	0.0152654	0.0998806	0.0221554	0.00803545	0.0274709	0.00939356	0.0212593
0	1	0.0453086	0.0542468	0.0094491	0.0437247	0.047153	0.0241626	0.073881	0.0137061	0.0204788	0.0167038
0	1	0.0780355	0.0391751	0.00528726	0.00886188	0.0616427	0.0376269	0.0746153	0.029752	0.0180118	0.00823405
0	1	0.168131	0.150416	0.0123641	0.0269418	0.0387743	0.174939	0.254912	0.174876	0.0177469	0.0109912
0	1	0.148093	0.153509	0.00845151	0.0312926	0.129856	0.0726189	0.02954	0.0576129	0.00939033	0.0173554
0	1	0.0234377	0.0182419	0.013109	0.0101681	0.0581938	0.0138053	0.0104848	0.0263791	0.0130233	0.00978806
0	1	0.0245048	0.011638	0.00904424	0.00821435	0.0302365	0.0126098	0.0046572	0.00764274	0.00419132	0.0266362
0	1	0.00671218	0.0110716	0.011279	0.0789523	0.0108582	0.0131672	0.0270143	0.00688237	0.027641	0.0121416
0	1	0.0362152	0.0516603	0.00378931	0.0118746	0.0668711	0.0179752	0.021428	0.0204375	0.00912535	0.0181596
0	1	0.0506835	0.00899552	0.00894715	0.0496028	0.0365891	0.0268648	0.0439675	0.00838359	0.00763992	0.0356379
0	1	0.0302049	0.010641	0.00420237	0.00657125	0.0326236	0.0109159	0.00428455	0.00647292	0.00713609	0.00675173
0	1	0.00973464	0.0167509	0.00291485	0.0593505	0.0380105	0.00730336	0.0146219	0.0107037	0.0115183	0.0114952
0	1	0.033888	0.0148555	0.00948963	0.00955332	0.0487864	0.0244344	0.00216338	0.00916348	0.00641946	0.0242061
0	1	0.185646	0.358135	0.00591075	0.0177434	0.106217	0.088559	0.327929	0.101591	0.00936423	0.0256511
0	1	0.0121942	0.0161318	0.0106891	0.0109628	0.0261156	0.0130296	0.00518813	0.0107037	0.00639883	0.0415204
0	1	0.028531	0.00411595	0.0125826	0.00092735	0.0166699	0.0212364	0.00863873	0.0259047	0.0145632	0.00843473
0	1	0.0171169	0.0165997	0.00357887	0.0585767	0.0499562	0.0120231	0.0125479	0.018327	0.0320896	0.00947243
0	1	0.228962	0.385035	0.015702	0.0590603	0.0277188	0.44439	0.684823	0.449135	0.0280927	0.0239581
0	1	0.014375	0.0103617	0.00524049	0.0109085	0.0208709	0.0204694	0.00259406	0.0102196	0.0177469	0.0188282
0	1	0.217522	0.274687	0.00999153	0.030842	0.0491854	0.119867	0.200699	0.109572	0.00807618	0.0156074
0	1	0.0124179	0.0012763	0.0213111	0.00672735	0.0133171	0.00612874	0.00195459	0.0133212	0.0198955	0.00646184
0	1	0.0884494	0.0679351	0.00715774	0.0135333	0.0650531	0.0455851	0.227297	0.0225762	0.0182247	0.0235498
0	1	0.0577274	0.0197264	0.0112385	0.021713	0.0851374	0.0344336	0.0287403	0.0160459	0.0155709	0.0454503
0	1	0.00369254	0.00198621	0.00378133	0.00666029	0.00721699	0.00352383	0.00063947	0.0110742	0.00740105	0.00194471
0	1	0.213502	0.158279	0.0102596	0.0102999	0.0490541	0.145581	0.136914	0.122212	0.00689721	0.0109375
0	1	0.112092	0.0258208	0.00940858	0.00960999	0.050105	0.0501472	0.0116578	0.0274497	0.0194711	0.0117701
0	1	0.0544353	0.0669243	0.0174489	0.0269094	0.0773352	0.0426369	0.0497926	0.04115	0.00644009	0.0333901
0	1	0.0248384	0.00641781	0.028129	0.017304	0.0473611	0.0169871	0.00897054	0.0114446	0.0174819	0.00967696
0	1	0.20806	0.142677	0.00761912	0.027362	0.0287762	0.249562	0.483647	0.193902	0.0337955	0.015215
0	1	0.00570564	0.00397243	0.0259749	0.00434653	0.0108509	0.00623583	0.00518813	0.0137452	0.0150149	0.00833887
0	1	0.0130879	0.017876	0.00649372	0.0195345	0.022442	0.00672644	0.00593614	0.0137257	0.0175818	0.00504003
0	1	0.283013	0.579634	0.00237241	0.00978922	0.0256403	0.27445	0.160297	0.435684	0.00840874	0.0127178
0	1	0.0260118	0.0368231	0.0036194	0.0408619	0.0580422	0.014373	0.217238	0.011326	0.0512712	0.0126536
0	1	0.120155	0.245871	0.00295538	0.0258941	0.105217	0.0464103	0.0307779	0.092705	0.0127096	0.0119232
0	1	0.0519929	0.0224203	0.00886614	0.0125713	0.0850658	0.0319957	0.00657561	0.0167867	0.0145632	0.0213999
0	1	0.131823	0.0482214	0.00402077	0.0237082	0.0673428	0.0932391	0.385264	0.037046	0.0329442	0.0146385
0	1	0.0526937	0.0644277	0.00353835	0.0369391	0.0580921	0.0380749	0.0860909	0.0167867	0.0162224	0.0150786
0	1	0.0610853	0.0118109	0.00774071	0.00640358	0.0936647	0.0275034	0.0171583	0.0175666	0.0142983	0.0135963
0	1	0.0209521	0.0317872	0.00237241	0.00640358	0.041973	0.0199139	0.00382869	0.0198477	0.0046452	0.0290212
0	1	0.00637855	0.00737848	0.0177646	0.00771656	0.00406603	0.0106027	0.00255789	0.00992387	0.0212345	0.00604415
0	1	0.171168	0.109856	0.013692	0.0406455	0.0654509	0.103736	0.415658	0.0686834	0.0280927	0.0239513
0	1	0.00301964	0.00354956	0.0189387	0.00595725	0.006616	0.0104265	0.00063947	0.0117539	0.0157836	0.00727531
0	1	0.136173	0.0664108	0.00532778	0.0348949	0.056154	0.0956074	0.222778	0.0614176	0.0340604	0.0143159
0	1	0.00436264	0.00468234	0.00765968	0.00677128	0.00615077	0.00683352	0.00195459	0.00320451	0.00960312	0.0111435
0	1	0.0860309	0.0334881	0.00828316	0.0230554	0.0426348	0.0325922	0.162104	0.0385841	0.0167422	0.0105247
0	1	0.0137636	0.00737848	0.0291329	0.0075668	0.00828322	0.0122574	0.00199077	0.00501607	0.016655	0.011869
0	1	0.151221	0.328568	0.00500391	0.0186511	0.115281	0.0848566	0.0836035	0.0828514	0.00862151	0.0334592
0	1	0.156344	0.0882904	0.00672044	0.0146377	0.0173765	0.217577	0.299911	0.205548	0.019276	0.00636232
0	1	0.0174506	0.0274965	0.00894715	0.0343975	0.0424823	0.0203935	0.0361116	0.0155714	0.0196981	0.0528534
0	1	0.0124179	0.0153233	0.0101942	0.0334096	0.0239852	0.00884074	0.00522431	0.0145056	0.0148228	0.00914827
0	1	0.0273431	0.0803744	0.00233188	0.0469661	0.0763373	0.0197578	0.0322103	0.0358935	0.0242988	0.0199796
0	1	0	0.00618105	0.0240478	0.00640358	0.0060473	0.00577637	0.00326971	0.0110937	0.0157576	0.00834783
0	1	0.141725	0.239555	0.00755444	0.0200039	0.115002	0.0577189	0.197084	0.0845981	0.0120701	0.0114182
0	1	0.0214823	0.00326252	0.0334889	0.00488941	0.0313028	0.0137355	0.00518813	0.00686284	0.0142983	0.0157269
0	1	0.0251777	0.0140471	0.0094491	0.0315704	0.0269589	0.0173395	0.127856	0.00727233	0.0203164	0.0133207
0	1	0.167145	0.13239	0.0146958	0.0179157	0.0266798	0.244012	0.218465	0.201358	0.00962917	0.0106246
0	1	0.125556	0.177742	0.00774071	0.0141022	0.174402	0.066855	0.00995386	0.0366539	0.00912535	0.0805893
0	1	0.288953	0.501121	0.0116282	0.0122036	0.0764286	0.158653	0.0227076	0.154273	0.00395245	0.00963741
0	1	0.114541	0.0966716	0.00957068	0.0516474	0.106314	0.0633773	0.0865962	0.0512181	0.0187726	0.0113945
0	1	0.240453	0.488206	0.00761912	0.0130199	0.0437698	0.154109	0.181795	0.201198	0.0061545	0.0123275
0	1	0.0261787	0.00482587	0.00890665	0.00213452	0.0132643	0.0193553	0.0033059	0.00994338	0.00962917	0.0117642
0	1	0.157747	0.147224	0.00587023	0.00677128	0.110865	0.0800848	0.0151781	0.0736196	0.00903413	0.00701359
0	1	0.0772989	0.124056	0.0123721	0.00859316	0.0908148	0.0337977	0.00679948	0.0381941	0.0125479	0.0164761
0	1	0.0107412	0.00198621	0.0183962	0.00577803	0.0101133	0.00648113	0.00398155	0.0202376	0.014776	0.0046853
0	1	0.0054452	0.00070991	0.0641854	0.0134986	0.0147935	0.0108479	0.00462102	0.0139662	0.0351169	0.00807155
0	1	0.061474	0.019447	0.00414564	0.0139189	0.0594711	0.0283153	0.0253425	0.0102602	0.0138893	0.0251225
0	1	0.314897	0.516896	0.011198	0.0256143	0.136466	0.125982	0.282006	0.208158	0.0139841	0.0119805
0	1	0.0971905	0.170529	0.0134247	0.00886188	0.174474	0.0484507	0.0111604	0.0412747	0.0128128	0.0443284
0	1	0.0763774	0.127449	0.0143965	0.0433219	0.160596	0.0233507	0.0464932	0.0338057	0.00641946	0.00480358
0	1	0.0523601	0.0630002	0.00832368	0.0416152	0.0577836	0.018141	0.022961	0.0347042	0.0154297	0.00530299
0	1	0.266256	0.182658	0.00584373	0.0465106	0.0440101	0.268595	0.505672	0.168556	0.0384733	0.0162398
0	1	0.0174562	0.00624568	0.0129617	0.00766626	0.0437078	0.0114457	0.00263024	0.0174626	0.0183369	0.00584646
0	1	0.205398	0.202236	0.00828316	0.00853811	0.0447971	0.145781	0.25241	0.152649	0.00816437	0.00885288
0	1	0.208456	0.368313	0.00546884	0.0099696	0.130472	0.0898408	0.0541036	0.137839	0.00740105	0.0144761
0	1	0.284248	0.705491	0.00931955	0.0187602	0.15438	0.121841	0.146946	0.296915	0.00665833	0.0113915
0	1	0.00939818	0.00794484	0.00786854	0.0230081	0.0109652	0.00979444	0.00497897	0.0095339	0.0243107	0.00882712
0	1	0.028189	0.0246113	0.00412132	0.00886188	0.0507169	0.0185245	0.00671104	0.00916348	0.0106108	0.0283747
0	1	0.073506	0.0283439	0.00981358	0.0163403	0.104622	0.0393015	0.00967778	0.0148955	0.0187545	0.0225372
0	1	0.0805435	0.0130578	0.0173599	0.00950939	0.125743	0.0343853	0.00920586	0.0141157	0.0155448	0.0187136
0	1	0.222189	0.477689	0.011198	0.0167964	0.167287	0.0885823	0.0338196	0.15625	0.00763992	0.01109
0	1	0.155905	0.485602	0.00836418	0.0484841	0.254698	0.0496025	0.147862	0.129037	0.00960312	0.0194211
0	1	0.0798734	0.099198	0.00715774	0.0058	0.0862378	0.0365895	0.00657561	0.0667444	0.00591563	0.0194853
0	1	0.104083	0.0798869	0.00595128	0.0566876	0.0997758	0.0561711	0.292802	0.0251194	0.0320191	0.0286466
0	1	0.17737	0.169608	0.0107771	0.0376699	0.124738	0.119463	0.326454	0.0762711	0.0321244	0.0176235
0	1	0.0392694	0.03221	0.00653425	0.0516403	0.0665409	0.026308	0.0229307	0.0198672	0.0163027	0.0070699
0	1	0.41398	1.13921	0.00765968	0.0234798	0.0938138	0.256296	0.179298	0.463841	0.0147825	0.00938485
0	1	0.0954973	0.0412109	0.0130279	0.021757	0.132932	0.0338487	0.0278638	0.0303278	0.00915144	0.0219146
0	1	0.229472	0.12413	0.0107771	0.0204179	0.0951441	0.157898	0.287795	0.100116	0.0224225	0.0139481
0	1	0.0147673	0.00482587	0.018263	0.00442516	0.0239215	0.00461863	0.00533285	0.0107233	0.0183883	0.00614299
0	1	0.018567	0.00978758	0.0127647	0.00635965	0.0434531	0.0154999	0.00646705	0.0141352	0.019445	0.00996068
0	1	0.210076	0.134529	0.0107042	0.0404081	0.0700271	0.180217	0.406209	0.153823	0.0273376	0.0240639
0	1	0.147452	0.109707	0.00645321	0.0395246	0.109085	0.0672111	0.307671	0.0488768	0.0483066	0.0139205
0	1	0.110414	0.127549	0.00770019	0.00426906	0.051794	0.0623016	0.00781835	0.0454469	0.00517291	0.0136739
0	1	0.101556	0.13078	0.0102869	0.0322347	0.0698186	0.0475922	0.221927	0.0681406	0.0395395	0.0118066
0	1	0.211342	0.290478	0.00661452	0.0319477	0.0532601	0.265198	0.488166	0.317545	0.0229197	0.0151084
0	1	0.024502	0.0108327	0.0364933	0.0400259	0.0233776	0.0534665	0.00977295	0.024059	0.0299169	0.120887
0	1	0.0168913	0.00340604	0.0172841	0.00120718	0.0501682	0.0170859	0.00398155	0.00914394	0.0215865	0.00972462
0	1	0.146452	0.13468	0.00770019	0.0419725	0.0984114	0.107611	0.199476	0.0999599	0.0115663	0.0314741
0	1	0.0446386	0.0271443	0.00524675	0.00263232	0.0939016	0.0203346	0.0184479	0.0167867	0.00986806	0.0325901
0	1	0.108643	0.365475	0.0135704	0.0123821	0.00797955	0.28716	0.454618	0.385665	0.0244704	0.0132993
0	1	0.0325544	0.00624568	0.0141939	0.0116439	0.0384919	0.023489	0.00451248	0.00796934	0.00716218	0.0161505
0	1	0.362657	0.63999	0.0100726	0.0201664	0.118878	0.192671	0.318684	0.304949	0.00886041	0.0289607
0	1	0.0735871	0.0167432	0.0214327	0.00976726	0.126081	0.0264157	0.00653943	0.0175471	0.0232498	0.0163704
0	1	0.146662	0.0845692	0.0165178	0.00607982	0.14906	0.0626834	0.00931439	0.0713776	0.0198595	0.0143842
0	1	0.205595	0.102	0.00715774	0.0409677	0.0724436	0.129438	0.390263	0.0796004	0.0514504	0.0123284
0	1	0.117545	0.29598	0.00536831	0.0335812	0.0995111	0.0606084	0.0423446	0.0496847	0.0106201	0.0535282
0	1	0.0748462	0.0107845	0.0220156	0.00705112	0.090716	0.0280223	0.00593614	0.024449	0.0178055	0.017515
0	1	0.0984858	0.0982119	0.00886614	0.0192107	0.122332	0.034816	0.0168834	0.0370243	0.00936423	0.00464162
0	1	0.00369254	0.00397243	0.0198053	0.00640358	0.0190775	0.00802887	0.00518813	0.00571252	0.022151	0.00760069
0	1	0.07501	0.0627447	0.00906722	0.018561	0.154991	0.0284593	0.0642503	0.0426571	0.0347478	0.00862942
0	1	0.300183	0.720734	0.00882558	0.0211468	0.15563	0.173982	0.322995	0.2504	0.00716218	0.00604116
0	1	0.129457	0.327302	0.00714372	0.0311744	0.140053	0.053743	0.116195	0.0747879	0.00591563	0.0187744
0	1	0.0188009	0.0142464	0.00718424	0.0093325	0.0400671	0.0117981	0.0158176	0.0190662	0.00790488	0.0142536
0	1	0.0181206	0.00496938	0.0632447	0.00547623	0.0208367	0.0265982	0.00472629	0.0103138	0.0246702	0.0168388
0	1	0.0208095	0.00403708	0.0137325	0.00793453	0.0375012	0.0071859	0.00323354	0.00610247	0.00763992	0.0173913
0	1	0.0257024	0.0120608	0.0129469	0.0152654	0.0370954	0.0202179	0.00646705	0.0118345	0.0110473	0.0630902
0	1	0.072491	0.0455209	0.00649372	0.0118798	0.123511	0.0280699	0.0134314	0.0145056	0.0120962	0.0168725
0	1	0.209605	0.140589	0.00412132	0.0114677	0.0332493	0.241026	0.238378	0.243234	0.00895161	0.00873943
0	1	0.188395	0.32277	0.011862	0.0523066	0.0653759	0.166612	0.476637	0.151056	0.0193441	0.0240187
0	1	0.0321849	0.024975	0.00661527	0.00733094	0.0469238	0.0222936	0.00893904	0.0106842	0.00909924	0.0286797
0	1	0.264778	0.200614	0.00824263	0.0233581	0.0588022	0.28259	0.433123	0.178211	0.0187829	0.0167034
0	1	0.152608	0.249264	0.00653425	0.0351289	0.155695	0.0733094	0.0453522	0.0679852	0.00862151	0.024255
0	1	0.0978579	0.0790193	0.00649372	0.0149417	0.0610123	0.048634	0.140357	0.0351332	0.0152799	0.0190775
0	1	0.274451	0.187653	0.00645321	0.0155892	0.108471	0.15017	0.165258	0.136893	0.0116955	0.0153722
0	1	0.0114113	0.00261725	0.0359259	0.00986599	0.0127162	0.00648113	0.00462102	0.00688237	0.023669	0.0123665
0	1	0.292612	0.648877	0.00649372	0.0258087	0.0864493	0.167682	0.432727	0.244515	0.0113274	0.0198134
0	1	0.0097887	0.00752199	0.0075677	0.00849415	0.0103412	0.0177862	0.00529667	0.00593029	0.0107877	0.00787491
0	1	0.215645	0.0459612	0.00774071	0.0162368	0.0415731	0.170859	0.0355482	0.144511	0.0269967	0.00631501
0	1	0.225158	0.251973	0.00770019	0.0297892	0.0601481	0.141286	0.366285	0.104143	0.012866	0.0119039
0	1	0.111347	0.180346	0.00846943	0.0712849	0.135584	0.0524229	0.041873	0.0360533	0.0110885	0.042013
0	1	0.061091	0.00553577	0.0136514	0.0076547	0.0474289	0.0306554	0.00323354	0.011815	0.0108496	0.0083329
0	1	0.165118	0.476203	0.0136514	0.0120577	0.125349	0.0797781	0.131708	0.128659	0.0209305	0.0159603
0	1	0.00949949	0.00631574	0.0160643	0.0112762	0.0241254	0.00919312	0.00394537	0.00571252	0.0137647	0.00881516
0	1	0.214558	0.39576	0.00711721	0.0060359	0.11882	0.120009	0.0479251	0.171177	0.00641946	0.0140074
0	1	0.0416692	0.0966216	0.00774071	0.0619837	0.102298	0.0192213	0.0220862	0.038116	0.0219435	0.00849718
0	1	0.207165	0.107001	0.00812928	0.0347821	0.0537177	0.163514	0.441857	0.0906215	0.00886041	0.0164129
0	1	0.0592229	0.0406698	0.00178944	0.0391477	0.0659871	0.0272581	0.0237637	0.0190483	0.017965	0.0108499
0	1	0.148295	0.142885	0.0135704	0.0103928	0.130948	0.0873981	0.00785455	0.0308828	0.0204356	0.0242299
0	1	0.034904	0.0154669	0.0143155	0.0192107	0.0725119	0.0267675	0.0236722	0.014876	0.0180118	0.0412329
0	1	0.0439656	0.0698046	0.00587023	0.0317275	0.11379	0.0309202	0.0417058	0.0225188	0.0251064	0.0167111
0	1	0.146145	0.0803558	0.00886614	0.049481	0.069995	0.0893813	0.328278	0.0480416	0.0463783	0.0107384
0	1	0.0135642	0.0397243	0.00769393	0.0883683	0.0459437	0.0172716	0.0628244	0.0156559	0.0256518	0.00773013
0	1	0.101022	0.172401	0.0117082	0.0134107	0.121382	0.0415634	0.00675324	0.0651154	0.00864877	0.0232901
0	1	0.191308	0.121325	0.014356	0.0186055	0.0485457	0.238793	0.267121	0.233706	0.0189402	0.0155975
0	1	0.145461	0.0791762	0.00649372	0.00914171	0.0382174	0.145261	0.195623	0.111532	0.0237147	0.0087529
0	1	0.187564	0.21957	0.0119026	0.0139886	0.106518	0.126391	0.0586883	0.128921	0.0103523	0.0126998
0	1	0.174066	0.157193	0.00174891	0.0264533	0.0570652	0.110314	0.386207	0.106855	0.0451263	0.00708819
0	1	0.177396	0.190673	0.0106961	0.0255916	0.0777801	0.070574	0.0279018	0.047759	0.00665833	0.0250944
0	1	0.0332301	0.00752199	0.0206471	0.00704591	0.0613658	0.0144377	0.0043901	0.00838359	0.0155122	0.00997037
0	1	0.114299	0.0430022	0.0100564	0.023413	0.0984833	0.0474478	0.0104848	0.0228892	0.0187578	0.0118525
0	1	0.0664546	0.0349061	0.00532778	0.0240565	0.0551815	0.0278559	0.172578	0.0282508	0.0202399	0.00960527
0	1	0.148138	0.655774	0.00723057	0.0934611	0.175024	0.0608032	0.15844	0.127974	0.0078788	0.0259882
0	1	0.0382656	0.00960131	0.0135299	0.00487265	0.0524078	0.0190819	0.0033059	0.0129848	0.0100808	0.0271351
0	1	0.139408	0.2785	0.00474481	0.0161705	0.0478691	0.108083	0.178921	0.191151	0.00567675	0.00756037
0	1	0.0184599	0.0114944	0.00778923	0.0243893	0.0101133	0.0102503	0.0125479	0.0110742	0.0135555	0.00520414
0	1	0.0537003	0.0183514	0.0117406	0.0075668	0.0958894	0.0315369	0.00725126	0.0194773	0.0116423	0.0244216
0	1	0.0718237	0.0235552	0.0201452	0.0092527	0.0385843	0.0372459	0.00585971	0.0282312	0.0137944	0.0178242
0	1	0.001343	0.00581511	0.02659	0.0106287	0.00198128	0.00577637	0.0013513	0.0110742	0.0214343	0.0218979
0	1	0.141803	0.131521	0.00957068	0.0223061	0.107392	0.0483074	0.0371286	0.0833464	0.0232108	0.0108163
0	1	0.0355769	0.00340604	0.0133428	0.0033417	0.028104	0.0131005	0.00195459	0.00571252	0.0227428	0.00692005
0	1	0.0459781	0.0530691	0.00661527	0.0731142	0.0801945	0.0233507	0.0582551	0.0254433	0.0192323	0.00992014
0	1	0.0248357	0.0132013	0.00241293	0.00858204	0.0638309	0.0181721	0.00913351	0.0159304	0.00665833	0.00949704
0	1	0.261149	0.388615	0.0141035	0.0207856	0.117186	0.11293	0.0515109	0.113006	0.0206178	0.0137913
0	1	0.0281918	0.00695561	0.0449138	0.00301794	0.0214925	0.0194865	0.00334207	0.0110546	0.0186101	0.0171354
0	1	0.27222	0.201938	0.0143155	0.0408608	0.171211	0.115751	0.559058	0.100273	0.0629707	0.012686
0	1	0.15235	0.359755	0.0100726	0.00672735	0.0164268	0.345292	0.337924	0.35525	0.014776	0.0136239
0	1	0.057166	0.136729	0.0119431	0.0173884	0.187707	0.0349952	0.0284071	0.0628976	0.0126973	0.0130588
0	1	0.0560498	0.0117815	0.0113601	0.00733094	0.0524922	0.0192666	0.00710655	0.0190678	0.0163515	0.00675471
0	1	0.196551	0.123444	0.0143118	0.0192505	0.0504199	0.168944	0.0573606	0.119959	0.0221564	0.0132398
0	1	0.0305413	0.0160332	0.0187316	0.0119677	0.0591867	0.0183085	0.00845786	0.0115274	0.0184614	0.0136705
0	1	0.0318899	0.0136528	0.00661527	0.0127054	0.0628585	0.0196127	0.00326971	0.0138796	0.0130517	0.0092011
0	1	0.0335679	0.0357519	0.00940858	0.0116439	0.0307721	0.0285606	0.0058276	0.0345651	0.00452504	0.00656299
0	1	0.185235	0.221176	0.00769203	0.0111409	0.0301888	0.160452	0.251762	0.10783	0.0106227	0.0177586
0	1	0.261635	0.524134	0.00886614	0.00705112	0.0595668	0.120644	0.0530077	0.254281	0.00838263	0.00804531
0	1	0.2584	0.462357	0.00892285	0.0283373	0.21616	0.106241	0.0958569	0.148635	0.0123351	0.0168804
0	1	0.0100683	0.021282	0.0101537	0.0516583	0.0242926	0.00894781	0.00984531	0.0221061	0.0206916	0.0124035
0	1	0.210501	0.422164	0.0107366	0.0370663	0.143082	0.08346	0.193556	0.0886085	0.0230158	0.0255506
0	1	0.0641436	0.208106	0.0029959	0.0207417	0.0630857	0.0257196	0.0200418	0.0373638	0.00716218	0.0632258
0	1	0.114742	0.0526385	0.0125665	0.00884723	0.233701	0.0407697	0.0157453	0.0186974	0.0255394	0.0162198
0	1	0.11268	0.117734	0.00774071	0.0435578	0.162872	0.0514487	0.0199758	0.0580499	0.0204527	0.0117809
0	1	0.251755	0.177096	0.013109	0.0500978	0.0810734	0.175395	0.392234	0.16007	0.0271045	0.0122507
0	1	0.0382629	0.0158898	0.0142749	0.0109707	0.0759814	0.0238413	0.00851181	0.0252483	0.0167913	0.00869482
0	1	0.0215453	0.0129134	0.0119836	0.0100691	0.0710903	0.0151077	0.00781835	0.0114446	0.0273518	0.00707885
0	1	0.144029	0.0844552	0.00412132	0.024731	0.0802578	0.0797412	0.137731	0.0435167	0.0347807	0.00985145
0	1	0.0100683	0.00759289	0.00828316	0.0100691	0.0327271	0.010955	0.00263024	0.00725279	0.00936423	0.00805173
0	1	0.00771874	0.00624946	0.018453	0.00366547	0.0126038	0.00939867	0.00510635	0.0159938	0.0293131	0.0118555
0	1	0.0042508	0.00141982	0.0716274	0.0109138	0.00330213	0.00724523	0.0013513	0.00304148	0.0132906	0.0292948
0	1	0.100914	0.0894622	0.00653425	0.00060359	0.0893381	0.0362371	0.0060085	0.030065	0.0061545	0.00759724
0	1	0.113132	0.0797433	0.00464427	0.0140143	0.0967987	0.0545474	0.008494	0.0423469	0.00939033	0.00500944
0	1	0.0409489	0.0135847	0.0220967	0.00705112	0.0552862	0.0133458	0.00451248	0.0095339	0.0110885	0.0115785
0	1	0.0426255	0.00340604	0.0519069	0.00705112	0.0614116	0.0281012	0.00323354	0.0186778	0.0181219	0.0101873
0	1	0.264622	0.112318	0.00649372	0.0706721	0.10628	0.193644	0.430366	0.124457	0.0581278	0.0120123
0	1	0.220975	0.331211	0.00953012	0.0373022	0.0365385	0.275706	0.561636	0.436231	0.0286226	0.0102975
0	1	0.111254	0.130433	0.00824263	0.0209558	0.0661655	0.0462537	0.144977	0.0500855	0.0162342	0.0185792
0	1	0.196296	0.272662	0.0130685	0.0149417	0.0545069	0.213383	0.285162	0.261987	0.0146104	0.0133028
0	1	0.0780545	0.156993	0.00888716	0.0249254	0.1177	0.0455996	0.0407189	0.0713158	0.0108496	0.00581586
0	1	0.0919659	0.0652363	0.00832368	0.00853811	0.121479	0.0450778	0.00653943	0.0387677	0.0217888	0.011863
0	1	0.023159	0.00539226	0.0545252	0.0075668	0.0458959	0.0127959	0.0033059	0.00842263	0.0280393	0.0123453
0	1	0.112668	0.0668986	0.00765968	0.01352	0.138862	0.0518043	0.00721508	0.0302671	0.0271372	0.0252138
0	1	0.195523	0.240554	0.0070767	0.0427492	0.118295	0.0855585	0.231764	0.116281	0.0466729	0.0110938
0	1	0.0191328	0.0124837	0.0467194	0.00366547	0.018269	0.00911539	0.00394537	0.0091244	0.0262945	0.00747422
0	1	0.245324	0.14331	0.00948963	0.01963	0.0836489	0.161094	0.239121	0.106531	0.0161137	0.0108283
0	1	0.287486	0.167476	0.0126069	0.142499	0.0349072	0.395787	0.669547	0.256854	0.0704723	0.126785
0	1	0.0181263	0.00780132	0.0134409	0.00454888	0.0305947	0.0133153	0.00593614	0.0213489	0.0169112	0.00864156
0	1	0.00822389	0.00070991	0.0122788	0.00530857	0.0120946	0.00466967	0.00259406	0.0102942	0.0132349	0.00726163
0	1	0.143676	0.0982313	0.013109	0.013287	0.106211	0.0526761	0.0145387	0.0550317	0.0103719	0.00882496
0	1	0.236258	0.27703	0.0130279	0.0185002	0.173782	0.100624	0.0410273	0.0768237	0.0225213	0.0126873
0	1	0.168625	0.0919595	0.00604844	0.0264117	0.0678799	0.106592	0.345529	0.0725263	0.039865	0.00662081
0	1	0.105418	0.325901	0.00774071	0.00733094	0.103669	0.100866	0.0753401	0.212724	0.00822627	0.0103115
0	1	0.0456493	0.0123479	0.0357342	0.00301794	0.0267832	0.0172422	0.00462102	0.00916348	0.00838263	0.0253518
0	1	0.190026	0.206859	0.0192463	0.0125273	0.0799688	0.117978	0.0131512	0.105197	0.0194831	0.0137317
0	1	0.0302049	0.00539226	0.0253112	0.0128511	0.0158583	0.01356	0.00394537	0.0144211	0.0197622	0.0150194
0	1	0.216431	0.574345	0.00468809	0.0360076	0.052193	0.174017	0.272751	0.177876	0.0184634	0.0189995
0	1	0.00402899	0.00326252	0.0111252	0.00725867	0.00670773	0.00724406	0.00954271	0.0133943	0.0171127	0.0145687
0	1	0.173855	0.178576	0.00528726	0.022806	0.125202	0.0868876	0.0165637	0.0728788	0.0140855	0.0474094
0	1	0.134759	0.077743	0.0112306	0.111529	0.24932	0.0587956	0.040057	0.0240395	0.0474636	0.0220329
0	1	0.271966	0.466012	0.00793493	0.0089058	0.0680987	0.163645	0.0703409	0.350645	0.013903	0.0110081
0	1	0.0298684	0.0218484	0.0116111	0.0116387	0.096224	0.0207565	0.00935056	0.0259306	0.0189205	0.00717173
0	1	0.00234954	0.00340604	0.00353835	0.00547623	0.00325354	0.00678574	0.00191841	0.00253456	0.00618059	0.026299
0	1	0.112439	0.0986831	0.0154814	0.0115121	0.128688	0.0436581	0.0145012	0.0275099	0.00567675	0.0244054
0	1	0.0361757	0.0157539	0.0101698	0.0128858	0.0507589	0.0219412	0.0311044	0.0217968	0.014384	0.010594
0	1	0.0926305	0.0700468	0.0059918	0.0172155	0.0459752	0.0310163	0.0172481	0.039664	0.0189674	0.0111345
0	1	0.0127543	0.00539226	0.0107366	0.00761076	0.0262209	0.00623583	0.00263024	0.0126144	0.0203994	0.00552829
0	1	0.105439	0.102279	0.00649372	0.0339773	0.0431823	0.0713099	0.235159	0.0586219	0.02162	0.0098871
0	1	0.0292011	0.0121649	0.0101131	0.00773605	0.0568686	0.019934	0.0178084	0.0148565	0.0244052	0.00717179
0	1	0.0167217	0.00482587	0.0345417	0.00426906	0.0280483	0.0119348	0.00266643	0.0137257	0.0209566	0.0080207
0	1	0.149848	0.217743	0.0100726	0.0165732	0.173417	0.0582762	0.0052632	0.0638767	0.00930197	0.0534349
0	1	0.049785	0.0405777	0.0136514	0.00459282	0.0574692	0.0234878	0.00326971	0.0126144	0.00985289	0.0311427
0	1	0.178036	0.135819	0.00540883	0.0344999	0.165394	0.0783442	0.164931	0.0600273	0.0448929	0.00800339
0	1	0.206399	0.265429	0.00770019	0.0140143	0.117077	0.0924842	0.0243479	0.0574147	0.0103458	0.00903748
0	1	0.263598	0.651385	0.0106556	0.0100691	0.0976433	0.11839	0.0700619	0.212965	0.00740105	0.0226569
0	1	0.0554128	0.0285247	0.0070767	0.00487265	0.0655684	0.0265533	0.00394537	0.011425	0.0137792	0.0140343
0	1	0.0509052	0.00950822	0.0552559	0.00733094	0.0390767	0.0391717	0.0098815	0.0206081	0.0294369	0.0129589
0	1	0.137313	0.168784	0.0135182	0.00715415	0.1378	0.0513448	0.0137907	0.0616925	0.00886041	0.00730484
0	1	0.023269	0.0105479	0.0116204	0.00635965	0.0391845	0.0150922	0.00589996	0.00669066	0.0125479	0.012963
0	1	0.328367	0.329827	0.0162865	0.058048	0.138233	0.189341	0.236833	0.164047	0.0124144	0.0176566
0	1	0.0879341	0.100331	0.00898771	0.0116439	0.114011	0.0437753	0.0197268	0.0305124	0.0126	0.00965818
0	1	0.00970384	0.0281094	0.0480633	0.00547623	0.011283	0.0190599	0.00131512	0.00795576	0.0184896	0.00582183
0	1	0.0994009	0.153728	0.0137325	0.0112762	0.0921159	0.0414236	0.0202577	0.0618046	0.0202638	0.0148047
0	1	0.110421	0.127182	0.00770019	0.0122036	0.140819	0.0607857	0.0251643	0.0555886	0.0107145	0.00689013
0	1	0.0514591	0.0232682	0.00357887	0.00459282	0.0383131	0.0223046	0.0123992	0.0338577	0.0116184	0.00468231
0	1	0.0651087	0.0245445	0.00532778	0.00426906	0.0764268	0.0349267	0.00533285	0.0194968	0.0133167	0.0204598
0	1	0.166822	0.380556	0.0112331	0.0229213	0.0143529	0.355949	0.471275	0.473809	0.0318063	0.0181455
0	1	0.135595	0.107414	0.00481764	0.0284404	0.0835212	0.0760292	0.0773752	0.0557802	0.0332656	0.0133028
0	1	0.228904	0.488972	0.0111819	0.0134327	0.243386	0.0958557	0.019763	0.199773	0.0192584	0.0110303
0	1	0.00704863	0.00453882	0.0392866	0.00519641	0.00996216	0.00281907	0.00199077	0.0114641	0.0263683	0.00675471
0	1	0.0228254	0.00723493	0.00646134	0.00273812	0.0379142	0.0150006	0.0098815	0.00686284	0.00419132	0.00881817
0	1	0.0124206	0.00787147	0.00719824	0.0116439	0.0282543	0.00753828	0.00586378	0.0130233	0.011398	0.00909404
0	1	0.108111	0.143228	0.00913337	0.0103928	0.107104	0.0597347	0.017736	0.0696608	0.004377	0.00718069
0	1	0.294667	0.287753	0.00880135	0.0146619	0.186871	0.11114	0.015142	0.0987128	0.0120736	0.0167889
0	1	0.0288866	0.00482587	0.017687	0.004313	0.0150427	0.0260259	0.00653943	0.00688237	0.0206406	0.0255416
0	1	0.218259	0.296648	0.00456668	0.00881796	0.0637752	0.173513	0.151905	0.264479	0.00740105	0.0108524
0	1	0.0925185	0.0778196	0.0226469	0.0137278	0.0247476	0.0680255	0.155295	0.044256	0.00114518	0.0154422
0	1	0.0462584	0.0431718	0.00782177	0.0248188	0.105896	0.0255048	0.00860255	0.0351136	0.00960312	0.0200353
0	1	0.028524	0.0101801	0.0137731	0.00505071	0.057529	0.0187697	0.00462102	0.0267496	0.0155187	0.00875887
0	1	0.045013	0.0203653	0.00894715	0.00757723	0.0624059	0.0173523	0.003873	0.0286017	0.0143943	0.00581288
0	1	0.0500106	0.00752199	0.026801	0.00547623	0.0696236	0.0200063	0.00634768	0.0229087	0.0174819	0.0102106
0	1	0.175961	0.416565	0.0193191	0.00918563	0.025583	0.189667	0.0952983	0.212024	0.00912535	0.0112714
0	1	0.213085	0.233202	0.010032	0.0237424	0.139964	0.07613	0.0532022	0.0576973	0.00814377	0.0342761
0	1	0.291438	0.628343	0.00948963	0.00954293	0.178225	0.114017	0.0226771	0.130239	0.00344861	0.0224249
0	1	0.338227	0.59151	0.0107771	0.0131309	0.0787609	0.34994	0.41968	0.468918	0.0201987	0.0117612
0	1	0.0832585	0.409259	0.0114006	0.0116	0.00655657	0.292233	0.320903	0.430493	0.0222031	0.00931872
0	1	0.114643	0.0364302	0.00672132	0.00487265	0.0191649	0.110424	0.0117638	0.0742642	0.0139372	0.00990491
0	1	0.0424559	0.105711	0.0101272	0.0243627	0.0717745	0.037596	0.0325912	0.0294011	0.0141039	0.0883289
0	1	0.010209	0.00223439	0.0157268	0.00733094	0.0275471	0.00704825	0.00664797	0.0165554	0.0207177	0.00468231
0	1	0.177818	0.00621501	0.0467093	0.00676776	0.0352176	0.0839727	0.004865	0.033203	0.0217669	0.0134081
0	1	0.0208095	0.00936467	0.0220715	0.0130092	0.0430683	0.0138053	0.00351906	0.0144861	0.0145632	0.0102566
0	1	0.156744	0.057608	0.00711721	0.0125273	0.0886042	0.0529985	0.0060085	0.0375719	0.0186666	0.013918
0	1	0.0187107	0.0334863	0.00822392	0.0340854	0.044567	0.0204181	0.0928291	0.0156559	0.0409316	0.0129547
0	1	0.0630985	0.053492	0.00774071	0.0584044	0.117913	0.0173291	0.0279229	0.0290111	0.0194711	0.00698599
0	1	0.015101	0.0185159	0.0060323	0.00949782	0.0295257	0.0115839	0.00293222	0.0172157	0.0143933	0.0108022
0	1	0.135115	0.394444	0.00848562	0.0175806	0.0105698	0.325742	0.477102	0.469007	0.0219643	0.01513
0	1	0.0100683	0.00269613	0.0446127	0.0089058	0.015782	0.00753828	0.00067565	0.00916348	0.0243791	0.0100569
0	1	0.118484	0.205887	0.00416184	0.00728701	0.0944733	0.0501806	0.0130788	0.0950469	0.00344861	0.00955335
0	1	0.22133	0.526696	0.00957068	0.00950939	0.130391	0.0937747	0.0383507	0.19902	0.00763992	0.021805
0	1	0.0613305	0.0158898	0.0149795	0.00419287	0.0846138	0.0188769	0.00533285	0.0301321	0.0142722	0.00906177
0	1	0.0880199	0.0424204	0.0151003	0.037081	0.0984725	0.039302	0.108862	0.0247787	0.0655349	0.026578
0	1	0.0895847	0.143023	0.0129633	0.00865115	0.014365	0.180507	0.0489175	0.17317	0.00912535	0.0239946
0	1	0.0860005	0.0462747	0.0231816	0.00515247	0.0750675	0.0491111	0.0174328	0.0200649	0.0201964	0.00918481
0	1	0.128876	0.0580706	0.0102059	0.00853811	0.0883775	0.0626742	0.0182881	0.0496766	0.0167653	0.0154341
0	1	0.0345675	0.0217049	0.028505	0.0149856	0.0330062	0.0166555	0.00202695	0.0125753	0.0215654	0.0206685
0	1	0.0833836	0.00979526	0.0744104	0.00426906	0.0463495	0.0421921	0.0060085	0.0186974	0.0182507	0.0153368
0	1	0.187632	0.0556414	0.0124855	0.0165512	0.14275	0.079974	0.0833212	0.0592474	0.0365275	0.00646117
0	1	0.127374	0.20302	0.00963666	0.0119677	0.0281518	0.158626	0.10043	0.24083	0.00864758	0.0114736
0	1	0.126987	0.209751	0.00326305	0.00732337	0.0742707	0.0786255	0.008494	0.0686416	0.0113535	0.0195898
0	1	0.269535	0.184988	0.00528726	0.0366276	0.0871394	0.17495	0.638883	0.175932	0.0298018	0.0176322
0	1	0.149735	0.252698	0.006008	0.012895	0.0833281	0.0980757	0.114547	0.114552	0.0187681	0.00989243
0	1	0.139614	0.0745925	0.00645321	0.00644752	0.0866475	0.068557	0.0270126	0.0340219	0.0142983	0.013619
0	1	0.2172	0.275373	0.0059918	0.0190189	0.0361315	0.311007	0.286091	0.385487	0.0162875	0.0204964
0	1	0.158581	0.470023	0.00639664	0.0100072	0.209705	0.0723347	0.0149973	0.129891	0.0120962	0.0204835
0	1	0.129151	0.0110716	0.0119026	0.00891737	0.0401987	0.0968294	0.00785455	0.0427564	0.0113535	0.0124993
0	1	0.152208	0.0315001	0.0195218	0.00312374	0.0397452	0.090621	0.0366427	0.0347941	0.035332	0.00365357
0	1	0.114563	0.108276	0.0106556	0.0241092	0.153297	0.0507513	0.015142	0.0539133	0.0136101	0.0144794
0	1	0.152703	0.10307	0.00809688	0.00793453	0.0399998	0.141086	0.0266223	0.108547	0.0120701	0.0119469
0	1	0.312931	0.178703	0.00532778	0.0058	0.0652371	0.233696	0.186662	0.150373	0.013232	0.0117953
0	1	0.171374	0.643946	0.0906038	0.0123146	0.0206838	0.295451	0.291399	0.151838	0.0247092	0.00895059
0	1	0.0637686	0.0232682	0.0242679	0.00672735	0.0812044	0.0376777	0.00842492	0.0261164	0.0229197	0.0151559
0	1	0.187537	0.186647	0.00898771	0.0170762	0.0321678	0.246932	0.306719	0.325229	0.0244931	0.0136695
0	1	0.132541	0.071323	0.0125665	0.00672735	0.194655	0.0530281	0.0106295	0.0580191	0.0117748	0.0125705
0	1	0.127498	0.024401	0.027504	0.00394529	0.0640889	0.052326	0.0105571	0.0488588	0.0203996	0.0125383
0	1	0.209609	0.200192	0.00587023	0.0110751	0.135256	0.0694409	0.0383299	0.0592539	0.0150562	0.0129697
0	1	0.248988	0.113671	0.01685	0.0133589	0.0531672	0.17865	0.125285	0.165648	0.00665833	0.010189
0	1	0.138541	0.0453631	0.00357887	0.0320666	0.0982015	0.0434467	0.0528525	0.0509033	0.0253542	0.00655702
0	1	0.00637575	0.00255261	0.0274407	0.00394529	0.0075193	0.00542398	0.00266643	0.00916348	0.0241663	0.00826572
0	1	0.132943	0.102834	0.00058297	0.00761076	0.125764	0.0503072	0.0131861	0.0712405	0.0128183	0.0199414
0	1	0.148277	0.0639095	0.0154409	0.00849415	0.157686	0.0880312	0.00963217	0.0253994	0.0214169	0.0205228
0	1	0.189769	0.52462	0.00555311	0.00818012	0.128395	0.0856396	0.0275157	0.158185	0.00320973	0.0171876
0	1	0.133657	0.367131	0.00474481	0.00394529	0.0308492	0.165235	0.170723	0.247104	0.0117345	0.0118175
0	1	0.12519	0.0171661	0.0324576	0.00849415	0.124094	0.0499115	0.00334207	0.0278413	0.0278354	0.00977193
0	1	0.1442	0.129049	0.011862	0.0483994	0.115386	0.0810248	0.0477037	0.0316822	0.0190423	0.0154878
0	1	0.104057	0.188955	0.00524675	0.00761076	0.0249531	0.179207	0.147551	0.240503	0.00862151	0.00670032
0	1	0.147999	0.235799	0.00658283	0.0120524	0.0213223	0.288295	0.35551	0.364615	0.0427319	0.0112057
0	1	0.152223	0.147263	0.0119431	0.0132084	0.0156514	0.241972	0.191628	0.292031	0.0162353	0.0214476
0	1	0.19658	0.203358	0.00797452	0.00886188	0.0403474	0.228236	0.39521	0.234735	0.038819	0.0111337
0	1	0.123946	0.110096	0.00890665	0.00426906	0.0711161	0.0493756	0.0106571	0.0410617	0.00706225	0.00468828
0	1	0.282478	0.685624	0.00778121	0.00761076	0.188101	0.133213	0.043021	0.262093	0.00814377	0.0113688
0	1	0.153581	0.0383122	0.00832368	0.00884723	0.118201	0.0503325	0.00589996	0.0289185	0.016725	0.0151894
0	1	0.084551	0.0298009	0.0111415	0.0116439	0.145724	0.0311343	0.00980915	0.0435558	0.0216609	0.010174
0	1	0.157066	0.0400191	0.0130685	0.0131309	0.0944461	0.070349	0.00995386	0.0406685	0.0226809	0.0118876
0	1	0.214917	0.426956	0.00530353	0.0372863	0.0253539	0.44274	0.571894	0.664609	0.0355184	0.0122278
0	1	0.118159	0.198178	0.00120647	0.018909	0.0339948	0.121497	0.108104	0.185385	0.00641077	0.009188
0	1	0.264165	0.103299	0.0173114	0.0152654	0.0578893	0.248559	0.0449674	0.180774	0.0183094	0.00729819
0	1	0.226951	0.166667	0.0113601	0.0394696	0.15273	0.113462	0.0475428	0.0813902	0.0237147	0.0127653
0	1	0.401898	0.45187	0.00828316	0.0399234	0.145407	0.18941	0.288521	0.271176	0.0286291	0.00753489
0	1	0.149889	0.0979061	0.00711721	0.0076547	0.105157	0.0562782	0.00646705	0.044667	0.0142722	0.0194078
0	1	0.144128	0.274949	0.00836418	0.0199355	0.174106	0.050704	0.0326569	0.0449789	0.0148847	0.02692
0	1	0.12717	0.0811348	0.011781	0.00821435	0.224249	0.0453724	0.00883218	0.0404362	0.0267693	0.0302405
0	1	0.127154	0.273531	0.00332246	0.00398923	0.0341903	0.227998	0.049824	0.354447	0.00939033	0.0119258
0	1	0.0624284	0.00798978	0.0161049	0.00612376	0.101851	0.026308	0.0187482	0.0160263	0.0165264	0.00445456
0	1	0.0570611	0.0875428	0.0368976	0.004313	0.0491424	0.0437851	0.00597232	0.0216749	0.00814377	0.0177165
0	1	0.15216	0.154192	0.012572	0.0581828	0.227108	0.0580265	0.022912	0.0493756	0.0322076	0.015066
0	1	0.174692	0.125714	0.0180563	0.0180479	0.128476	0.123393	0.019763	0.115908	0.0252859	0.0195752
0	1	0.19669	0.128614	0.032785	0.00830221	0.0447167	0.152284	0.0189985	0.118617	0.0161731	0.0260187
0	1	0.186854	0.131806	0.0136109	0.0058	0.0581532	0.143827	0.0143216	0.149699	0.00740105	0.00959588
0	1	0.314254	0.496236	0.0070767	0.0107605	0.08655	0.261342	0.100515	0.451028	0.00517291	0.0113007
0	1	0.168704	0.231351	0.0179349	0.0100355	0.0644525	0.16505	0.0648887	0.185233	0.00944603	0.0179634
0	1	0.161771	0.28221	0.0036194	0.0226392	0.123121	0.0650741	0.13067	0.0992544	0.0234388	0.00614001
0	1	0.169023	0.158935	0.0130362	0.0033417	0.0465006	0.13607	0.0144663	0.125	0.00419132	0.0121407
0	1	0.196568	0.208425	0.00645321	0.00889541	0.0428939	0.20841	0.144303	0.208792	0.00936423	0.0136575
0	1	0.162786	0.0909136	0.00536831	0.0113202	0.0307458	0.227853	0.110167	0.173544	0.00689721	0.0069299
0	1	0.149116	0.437058	0.00894715	0.00459282	0.0296796	0.160521	0.0321179	0.255956	0.00543787	0.00976001
0	1	0.138633	0.300694	0.00761912	0.00918563	0.045442	0.0813535	0.0103722	0.183014	0.00921366	0.00829473
0	1	0.20895	0.140406	0.00711721	0.00366547	0.0852912	0.153364	0.0183755	0.156271	0.00803191	0.00887761
0	1	0.170502	0.24066	0.00584598	0.00705112	0.0336733	0.166907	0.141879	0.185024	0.00862151	0.00600758
0	1	0.337423	0.431403	0.0190683	0.0112028	0.160411	0.166725	0.0490678	0.264126	0.0066844	0.0137653
0	1	0.233131	0.206591	0.00999153	0.00793453	0.0639344	0.127319	0.0072335	0.157916	0.0128128	0.0116198
0	1	0.163297	0.283885	0.0059918	0.00640725	0.0318487	0.225625	0.160796	0.294165	0.00838263	0.0145628
0	1	0.135376	0.476153	0.0100889	0.00487265	0.00432065	0.277208	0.293984	0.522215	0.0369878	0.0227193
0	1	0.191194	0.332402	0.00711721	0.0296657	0.128092	0.0762485	0.0313839	0.0930523	0.022707	0.0165455
0	1	0.0753081	0.145124	0.00711721	0.00733094	0.0192082	0.150523	0.139891	0.24533	0.00712957	0.0069524
0	1	0.171743	0.213264	0.00295538	0.0125337	0.0405005	0.254769	0.119428	0.199895	0.0148124	0.0104646
0	1	0.122786	0.397263	0.00774071	0.0136882	0.0327829	0.169597	0.191384	0.355167	0.0125076	0.00830529
0	1	0.241995	0.162726	0.023583	0.0158008	0.128905	0.122965	0.0599242	0.0748155	0.0450293	0.00850594
0	1	0.285634	0.180014	0.0172465	0.00241435	0.0426093	0.262229	0.0520718	0.224394	0.0148021	0.0137226
0	1	0.329014	0.754951	0.00894715	0.0167226	0.0362593	0.348254	0.345725	0.661975	0.0112651	0.0116944
0	1	0.151062	0.0913062	0.00682185	0.0109964	0.0323213	0.181171	0.0411468	0.210261	0.0109822	0.0131021
1	1	0.0308805	0.0165997	0.00536831	0.0183712	0.0348933	0.0156949	0.0261587	0.00688237	0.00984195	0.0294467
1	1	0.0707603	0.0750687	0.00412132	0.0459207	0.0631445	0.0340519	0.0736683	0.029887	0.00835653	0.0120763
1	1	0.0909625	0.0558496	0.00416184	0.0246754	0.0982267	0.0374013	0.104718	0.0228696	0.0357847	0.0216553
1	1	0.10494	0.0345128	0.00711721	0.0294915	0.0411615	0.0560617	0.289336	0.0260239	0.0303086	0.00843945
1	1	0.00973464	0.0102181	0.00474481	0.00668341	0.01057	0.0154601	0.00343089	0.00452434	0.00931972	0.0103362
1	1	0.117051	0.0598812	0.00349782	0.00942151	0.0603161	0.0653331	0.242122	0.0263839	0.0216732	0.0154289
1	1	0.0184599	0.0156104	0.00832368	0.0137785	0.0466489	0.0158315	0.0044763	0.00879308	0.00344861	0.0990396
1	1	0.0184571	0.0103617	0.00470428	0.00784665	0.0506621	0.0169767	0.00646705	0.01175	0.00517291	0.0128018
1	1	0.0140973	0.00805293	0.00532778	0.00914171	0.0195663	0.0164488	0.00195459	0.00688237	0.00888647	0.0174063
1	1	0.0756641	0.0516416	0.0105285	0.0275645	0.0931985	0.0329275	0.0356383	0.0206276	0.0267151	0.0106216
1	1	0.0479919	0.0435173	0.00416184	0.0642883	0.0651974	0.0233819	0.0268141	0.0293621	0.00975621	0.0252213
1	1	0.106315	0.217019	0.00936807	0.050869	0.110427	0.0615885	0.220956	0.0690164	0.0181416	0.0275761
1	1	0.0155522	0.0180272	0.00357887	0.0299685	0.0320744	0.00965256	0.0138881	0.0135942	0	0.0252527
1	1	0.0202168	0.00950822	0.0119186	0.00454888	0.0420538	0.0152142	0.00383411	0.00653738	0.00960312	0.0419806
1	1	0.0120842	0.0208591	0.00478533	0.0349433	0.0416149	0.00811697	0.0261939	0.0110937	0.0061545	0.030609
1	1	0.150935	0.0455471	0.0278859	0.012038	0.192428	0.0547304	0.0453536	0.0240785	0.0680984	0.018664
1	1	0.042289	0.0154669	0.00778121	0.00366547	0.061915	0.0247744	0.0239038	0.0110742	0.0110885	0.0074144
1	1	0.0475715	0.205041	0.00357887	0.00974531	0.086747	0.0272581	0.0249511	0.0347432	0.00419132	0.0119193
1	1	0.0678159	0.188408	0.00902279	0.014526	0.0958958	0.0243149	0.098755	0.0438812	0.0027059	0.020746
1	1	0.256566	0.569295	0.00591075	0.0138479	0.151365	0.127408	0.034826	0.114281	0.0110885	0.0269087
1	1	0.0755557	0.122243	0.0109572	0.0471396	0.122274	0.0444214	0.0897767	0.0472764	0.0101808	0.012899
1	1	0.0515967	0.0692634	0.00291485	0.00982064	0.0738604	0.0320085	0.0139512	0.021897	0.00517291	0.0121566
1	1	0.0503442	0.0234118	0.00591075	0.0632525	0.048252	0.0200411	0.039528	0.0145056	0.0241402	0.00873417
1	1	0.180221	0.164097	0.0070767	0.0413152	0.0809956	0.0930528	0.172507	0.0845602	0.024535	0.0119563
1	1	0.0580615	0.0978814	0.00233188	0.014574	0.0777043	0.0190231	0.0284809	0.0256091	0.0103719	0.041128
1	1	0.0402731	0.0186812	0.00774695	0.00761076	0.0362926	0.0142647	0.00394537	0.00764274	0.0061545	0.0323879
1	1	0.0684648	0.138628	0.00291485	0.0192298	0.0953467	0.0288745	0.019015	0.0614538	0.00790488	0.00956829
1	1	0.00570564	0.00808839	0.00703617	0.00942151	0.00338018	0.00717671	0.00067565	0.00181643	0.00344861	0.0148593
1	1	0.0183955	0.0110639	0.00416184	0.0170283	0.0357746	0.00809621	0.026298	0.0103138	0.00986806	0.0167034
1	1	0.0681411	0.0597925	0.00470428	0.0204689	0.0937874	0.0427097	0.0917652	0.0285367	0.0207865	0.0122367
1	1	0.0476582	0.0831494	0.0117316	0.00825829	0.0617417	0.030774	0.0118025	0.0299226	0.00716218	0.021402
1	1	0.131163	0.129028	0.00178944	0.0204618	0.051646	0.0774157	0.119245	0.0579833	0.00692329	0.0179851
1	1	0.0302049	0.0174608	0.0135299	0.00640358	0.0416707	0.011308	0.00202695	0.00762324	0.013246	0.013918
1	1	0.0512995	0.0524041	0.00555613	0.0173005	0.10937	0.0209912	0.0111604	0.0201986	0.00419132	0.0444179
1	1	0.0151038	0.00595865	0.00966888	0.00696728	0.015753	0.0140085	0.0071427	0.00306101	0.0110885	0.0515493
1	1	0.0378187	0.0214507	0.00836418	0.0214254	0.0601407	0.022821	0.016063	0.0156364	0.00692329	0.0265365
1	1	0.162373	0.158206	0.00474481	0.0188349	0.0823275	0.0751489	0.157726	0.0584318	0.013638	0.0109182
1	1	0.0312142	0.0358955	0.00349782	0.0682472	0.0402486	0.0233507	0.0198663	0.0263596	0.0128389	0.00979656
1	1	0.0607545	0.0683875	0.00536017	0.021669	0.0667295	0.0349053	0.135232	0.0307301	0.0192062	0.0115269
1	1	0.128544	0.130094	0.00836418	0.00887299	0.0862914	0.0465455	0.07035	0.0493138	0.00297086	0.0261498
1	1	0.00939818	0.00752199	0.0101131	0.0189696	0.0240931	0.0160578	0.0254873	0.0096168	0.0099451	0.021623
1	1	0.0114113	0.00950822	0.00470428	0.0163766	0.0194628	0.00872279	0.00796308	0.00840311	0.00912535	0.0223887
1	1	0.0623016	0.0637178	0.0162055	0.0103489	0.0671318	0.0298025	0.0582352	0.0216793	0.0121326	0.0180848
1	1	0.0418392	0.047254	0.00237241	0.0257133	0.0741894	0.0216683	0.0550296	0.0259501	0.0233975	0.0106248
1	1	0.0432956	0.0258208	0.00953012	0.00806288	0.0594047	0.0189356	0.00668414	0.0167867	0.00986806	0.00797311
1	1	0.075508	0.0593225	0.00349782	0.0408724	0.119577	0.0304454	0.131921	0.0187365	0.0229459	0.0253023
1	1	0.208092	0.196653	0.00652611	0.025982	0.1152	0.116548	0.306707	0.0832121	0.0139388	0.0284064
1	1	0.0771034	0.231834	0.00653425	0.0140143	0.155448	0.0378303	0.0304649	0.0548119	0.00591563	0.0593089
1	1	0.138834	0.124738	0.00796742	0.0313837	0.068315	0.0382403	0.179587	0.0621946	0.0192062	0.0146982
1	1	0.0584021	0.0566187	0.0107366	0.0153094	0.0954839	0.0304057	0.0190511	0.0210175	0.00864758	0.0403763
1	1	0.0949077	0.110027	0.00773263	0.0173286	0.0714249	0.0465576	0.0301744	0.0278803	0.00591563	0.0600492
1	1	0.015101	0.00950822	0.00890665	0.0139022	0.0273878	0.00699013	0.0196115	0.00647292	0.0165525	0.0130324
1	1	0.055046	0.142755	0.00894715	0.0189315	0.0843233	0.0268746	0.0159089	0.0370032	0.0106108	0.0580593
1	1	0.0749391	0.221191	0.0125665	0.0251888	0.15619	0.0461349	0.033791	0.0437627	0.00246702	0.115569
1	1	0.128321	0.25047	0.00585412	0.00943214	0.150479	0.0581342	0.0274386	0.089932	0.00344861	0.012691
1	1	0.0137608	0.00553577	0.0152478	0.0058	0.0173026	0.0128819	0.00263024	0.0108207	0.0108236	0.0147388
1	1	0.0467662	0.0533485	0.0113196	0.00398923	0.0742943	0.0381091	0.0033059	0.0385841	0.0145632	0.00614001
1	1	0.0429619	0.0226646	0.0120233	0.0058	0.0459355	0.0204626	0.00199077	0.0210175	0.0109718	0.00978651
1	1	0.0328881	0.0107845	0.013109	0.00394529	0.053256	0.0134217	0.00263024	0.0133748	0.0103458	0.0087762
1	1	0.0160752	0.00198621	0.0136353	0.00426906	0.0300854	0.00813598	0.00390918	0.0141547	0.0157576	0.0101088
1	1	0.102559	0.562111	0.0119026	0.0235018	0.1619	0.0438641	0.0737513	0.13625	0.00222814	0.0228513
1	1	0.0184599	0.00823191	0.0036194	0.0253345	0.0268405	0.010955	0.00956307	0.0187559	0.0143332	0.010183
1	1	0.0830962	0.0617887	0.00676087	0.0150591	0.0697865	0.0441283	0.0714261	0.0416061	0.0150409	0.0198232
1	1	0.0745041	0.081241	0.00684186	0.0125273	0.14074	0.0386727	0.0178808	0.015266	0.0110885	0.0488966
1	1	0.113523	0.120465	0.0045975	0.0222059	0.0647401	0.033923	0.1323	0.0227202	0.0157836	0.0128595
1	1	0.0755191	0.185234	0.00552886	0.00886188	0.0792434	0.0312726	0.0224405	0.0351819	0.00646072	0.0169101
1	1	0.182059	0.214306	0.00353835	0.0210953	0.0462188	0.130443	0.265927	0.114737	0.0156273	0.0120793
1	1	0.0202763	0.0102181	0.00379744	0.0141473	0.0352176	0.0140506	0.00398155	0.00994338	0.00469515	0.00435816
1	1	0.0516602	0.0275631	0.00420237	0.0116	0.0514282	0.0267675	0.00323354	0.0225773	0.00236386	0.00837658
1	1	0.157603	0.214246	0.00174891	0.00467768	0.0724076	0.0649405	0.0110881	0.068198	0.00567675	0.00916991
1	1	0.0221553	0.0197187	0.00474481	0.0455548	0.0295739	0.0139124	0.0297531	0.0213489	0.0133167	0.00965312
1	1	0.0815546	0.0486662	0.00653425	0.00970136	0.116538	0.0409275	0.0131512	0.0282118	0.0115923	0.0185279
1	1	0.106129	0.208638	0.00932777	0.0103928	0.0732031	0.0655562	0.0237446	0.0927749	0.0051903	0.0117848
1	1	0.0879314	0.0670435	0.00711721	0.00791255	0.0872563	0.0233507	0.0046572	0.0186974	0.00886041	0.0173577
1	1	0.0509594	0.059064	0.0118518	0.0116	0.0667641	0.025465	0.0058276	0.0317018	0.00466907	0.0191448
1	1	0.0564394	0.160412	0.00353835	0.0219928	0.111733	0.0300757	0.0902982	0.0325314	0.00960312	0.0140343
1	1	0.00570564	0.00269613	0.0173516	0.00700717	0.00968166	0.010476	0.0057914	0.00727233	0.00838263	0.0171996
1	1	0.0385819	0.011765	0.00999153	0.0103489	0.031812	0.042258	0.0180538	0.0299205	0.00419132	0.00956232
1	1	0.124696	0.0771087	0.011279	0.0205058	0.0710593	0.103129	0.0870769	0.0496924	0.00912535	0.0108133
1	1	0.0278553	0.0281018	0.00886614	0.0118156	0.0517172	0.0189154	0.00529667	0.0180329	0.00310837	0.0055128
1	1	0.0930479	0.22742	0.00528726	0.00942151	0.0407879	0.0573801	0.0331596	0.0542009	0.00222814	0.0220386
1	1	0.0500106	0.16425	0.00711721	0.0615689	0.147247	0.0379587	0.144637	0.0303082	0.0132906	0.0733327
1	1	0.251422	0.461793	0.00474481	0.0516585	0.102109	0.12498	0.210407	0.173345	0.0213733	0.022695
1	1	0.161365	0.327397	0.00770019	0.00886188	0.0872045	0.0745811	0.0314998	0.118881	0.00320973	0.00824002
1	1	0.174584	0.307978	0.01502	0.0345514	0.0990625	0.104472	0.116555	0.146037	0.00763992	0.0210886
1	1	0.119685	0.311373	0.00715774	0.0149856	0.119511	0.0449555	0.0127517	0.0981681	0.00766719	0.00700569
1	1	0.0332273	0.0396943	0.00478533	0.0277594	0.0579575	0.0148122	0.120428	0.0106842	0.0175438	0.0303933
1	1	0.028189	0.0237042	0.00715774	0.0248934	0.0507949	0.0137459	0.0339756	0.00974354	0.0147402	0.0237271
1	1	0.0241669	0.0168867	0.00770019	0.006192	0.0321674	0.0168696	0.00263024	0.00610247	0.0118106	0.0125023
1	1	0.122534	0.778172	0.0171087	0.0213054	0.00683615	0.432485	0.660838	0.627633	0.0078788	0.0217898
1	1	0.0657788	0.0650691	0.00989455	0.0369437	0.0941386	0.0418931	0.039774	0.028807	0.00862151	0.0195227
1	1	0.170491	0.317115	0.00532778	0.0198402	0.136003	0.0796914	0.34455	0.079486	0.014632	0.0208013
1	1	0.0553818	0.0377545	0.00770019	0.0371115	0.0527483	0.0304107	0.153331	0.0118556	0.0317475	0.0181187
1	1	0.0281178	0.0329199	0.00536831	0.040882	0.0501139	0.0217259	0.0906928	0.0129653	0.0156225	0.0327438
1	1	0.396145	1.01118	0.00824263	0.0795425	0.0883231	0.277578	0.653224	0.56763	0.0119843	0.0193439
1	1	0.0842415	0.0479245	0.00470428	0.0173737	0.068068	0.0421977	0.0188353	0.0110546	0.00867593	0.0164287
1	1	0.0587372	0.0842307	0.00653425	0.0106727	0.124596	0.0281012	0.063454	0.024098	0.0344782	0.00882115
1	1	0.0513778	0.0224225	0.00474481	0.0187181	0.0764319	0.018475	0.15949	0.0137061	0.022961	0.0192451
1	1	0.169943	0.197224	0.00237241	0.0105481	0.0612824	0.0794632	0.0379374	0.0552699	0.00297086	0.0185167
1	1	0.135453	0.11391	0.010032	0.071202	0.127553	0.0742931	0.260574	0.0297716	0.0209566	0.0624228
1	1	0.0884233	0.0899425	0.00353835	0.0336473	0.0745804	0.031418	0.207301	0.0388273	0.0113274	0.0284032
1	1	0.0775238	0.0781089	0.00595128	0.0127505	0.137681	0.0284223	0.0115188	0.0248194	0.0120701	0.033351
1	1	0.0402731	0.0132662	0.00719824	0.0340343	0.0468029	0.00965256	0.0652095	0.0160459	0.0210248	0.00835764
1	1	0.0221553	0.0196131	0.0126071	0.00805826	0.0292738	0.0204246	0.00266643	0.00631372	0.00386992	0.0269855
1	1	0.139766	0.166369	0.00683387	0.00842044	0.0710869	0.0903631	0.0811482	0.0596016	0.00689721	0.0306272
1	1	0.141531	0.160763	0.00524675	0.0237596	0.0617484	0.144655	0.116797	0.0966065	0.0293131	0.0139989
1	1	0.232716	0.355403	0.00645321	0.00970136	0.137971	0.103399	0.0466847	0.112162	0.00639337	0.025409
1	1	0.0652512	0.0307893	0.00978932	0.0113202	0.120275	0.0251115	0.0118723	0.0171187	0.0106108	0.0299614
1	1	0.0328908	0.0188374	0.0100726	0.0148787	0.0335386	0.0253972	0.00627904	0.0109268	0.0061545	0.0572516
1	1	0.0825677	0.142752	0.00711721	0.0227839	0.13922	0.0455915	0.0229603	0.0497325	0.00320973	0.0152907
1	1	0.0828408	0.0846706	0.00737206	0.020278	0.117808	0.0268856	0.0639009	0.0375779	0.0148968	0.0152359
1	1	0.0694714	0.118486	0.00686625	0.0771066	0.0953408	0.0326509	0.0353876	0.0331248	0.0268722	0.0158754
1	1	0.138667	0.0778678	0.010615	0.0146347	0.142966	0.0546418	0.00979268	0.02204	0.0106108	0.0139985
1	1	0.00469909	0.00918998	0.00153839	0.0210309	0.00670773	0.00376914	0.00589996	0.00573205	0.00222814	0.00420397
1	1	0.0577321	0.0559011	0.00536831	0.0303541	0.0504481	0.0288329	0.0295722	0.0221483	0.00960312	0.0361791
1	1	0.207452	0.190098	0.00523425	0.0146619	0.0592356	0.0996686	0.146122	0.115369	0.0229285	0.00643223
1	1	0.0686924	0.0322446	0.00408079	0.0368238	0.0734754	0.0337781	0.013842	0.015305	0.00639337	0.0221443
1	1	0.0327259	0.0127707	0.00633178	0.00700717	0.0499539	0.0252228	0.00657561	0.00957294	0.00669332	0.0169179
1	1	0.00402618	0.00212973	0.0029959	0.00672735	0.00487762	0.00838126	0.00127895	0.00535187	0.00862151	0.00707734
1	1	0.0127543	0.0012763	0.0189873	0.0090064	0.0177116	0.00766613	0.00191841	0.00345254	0.0120256	0.0128175
1	1	0.0533315	0.0420052	0.00174891	0.0131309	0.0639241	0.0295205	0.0246439	0.00762324	0.0120701	0.0208206
1	1	0.0623733	0.0345913	0.000307679	0.0315026	0.0805414	0.0212251	0.0984797	0.0196788	0.0253607	0.0228841
1	1	0.0188215	0.00212973	0.0165257	0.00688981	0.0293215	0.00859541	0.00323354	0.00495215	0.00665833	0.00983066
1	1	0.0268516	0.00978758	0.0185096	0.0024583	0.0560812	0.0176338	0.00195459	0.00942559	0.019989	0.0272677
1	1	0.0600922	0.0380668	0.00957857	0.00525306	0.0458438	0.0251886	0.0151769	0.0265259	0.00879163	0.0080873
1	1	0.0151038	0.00737848	0.00540883	0.0048287	0.00885632	0.0110933	0.00131512	0.00733727	0.00344861	0.00690339
1	1	0.14761	0.424732	0.00532778	0.0125051	0.133444	0.0590495	0.0410127	0.163388	0.00344861	0.0205521
1	1	0.105543	0.0739283	0.0159834	0.00860428	0.0596615	0.0590115	0.148207	0.0414463	0.0234236	0.0302827
1	1	0.0198001	0.00854194	0.014987	0.0060359	0.0352649	0.0193675	0.00616771	0.011508	0.00739779	0.0110444
1	1	0.127355	0.323159	0.00611044	0.0145054	0.0962655	0.0493375	0.0320793	0.0934419	0.0027059	0.0327757
1	1	0.0174533	0.00269613	0.00291485	0.00618993	0.0108904	0.00848836	0.00326971	0.00688237	0.00618059	0.0203519
1	1	0.0187963	0.0126272	0.00595933	0.00666029	0.0176617	0.00989787	0.00259406	0.00727233	0.0153331	0.0122445
1	1	0.116166	0.176945	0.00770019	0.0352671	0.111578	0.0428432	0.301408	0.0469595	0.0113274	0.0181952
1	1	0.0234955	0.00830366	0.00174891	0.0106873	0.028785	0.0169088	0.00785455	0.00877355	0.00811769	0.0301385
1	1	0.00671218	0.00212973	0.0321693	0.00366547	0.0107737	0.00753828	0.00263024	0.00304148	0.0164742	0.0393664
1	1	0.00671218	0.00468234	0.0243475	0.00797845	0.00813205	0.00672644	0.00323354	0.00916348	0.0165003	0.0075977
1	1	0.00637575	0.0056793	0.00470428	0.00772696	0.0178396	0.0127481	0.00131512	0.00380184	0.00392636	0.0153278
1	1	0.0295347	0.0140471	0.00770019	0.00519641	0.0303099	0.016253	0.00263024	0.018231	0.00888647	0.0053
1	1	0.0402731	0.00936467	0.00948963	0.0111363	0.0363455	0.0208841	0.00394537	0.00840311	0.0117495	0.0104208
1	1	0.0501211	0.102604	0.00532778	0.057276	0.0535252	0.0264824	0.0396655	0.02542	0.00259683	0.0193406
1	1	0.0501996	0.04597	0.00595128	0.0284056	0.0805962	0.0311655	0.0322748	0.0283337	0.020013	0.0138715
1	1	0.0318843	0.0193265	0.00649372	0.00733094	0.0697403	0.0266604	0.0155873	0.011815	0.0120962	0.0162573
1	1	0.0124179	0.0104975	0.0059918	0.0158586	0.0241437	0.0138053	0.0337363	0.0129973	0.016786	0.00626348
1	1	0.0187963	0.00755595	0.011862	0.00612376	0.0345542	0.0108082	0.0136117	0.0120009	0.0160225	0.00916991
1	1	0.069477	0.0683848	0.0163234	0.0122036	0.106442	0.0334236	0.00454865	0.0272077	0.00712093	0.0148094
1	1	0.0524748	0.0456907	0.00595128	0.0530683	0.0707125	0.0384798	0.044873	0.0167867	0.0280927	0.0107672
1	1	0.035574	0.0368924	0.00774071	0.0601345	0.0468469	0.023549	0.141677	0.0324621	0.0415102	0.00772117
1	1	0.0744855	0.050568	0.014939	0.011907	0.120028	0.0347175	0.0145025	0.0277244	0.0103458	0.0151136
1	1	0.0947996	0.134795	0.0152336	0.00830276	0.148894	0.0478688	0.019444	0.0341632	0.0145087	0.0413373
1	1	0.0379292	0.0129395	0.0153274	0.00846405	0.0443579	0.0183862	0.0124207	0.0110742	0.00936423	0.0169198
1	1	0.0382684	0.0303673	0.00765968	0.00881796	0.0458872	0.032468	0.0033059	0.0122245	0.00665833	0.0272074
1	1	0.0561598	0.067826	0.00510107	0.0058	0.0643239	0.0254253	0.00906511	0.0160263	0.00740105	0.0210913
1	1	0.0268516	0.0161768	0.00478533	0.00607982	0.0291703	0.0139228	0.00526049	0.0128434	0.0162615	0.0135184
1	1	0.0120842	0.0107845	0.0137486	0.0134734	0.0311493	0.0205744	0.00390918	0.00801316	0.0128389	0.055712
1	1	0.176188	0.17482	0.00874853	0.00732573	0.136597	0.0696801	0.0253506	0.0289494	0.00836309	0.026087
1	1	0.0767271	0.0227018	0.0319667	0.00978922	0.0326339	0.101888	0.0642523	0.0365711	0.0148021	0.00881817
1	1	0.00234954	0.00411595	0.00416184	0.0118798	0.0026417	0.00908602	0.00589996	0.00916348	0.0181182	0.00916991
1	1	0.0120813	0.00894181	0.0178539	0.00928103	0.0213339	0.00859541	0.00326971	0.00458174	0.0194537	0.00630352
1	1	0.0793644	0.227668	0.0088131	0.0429617	0.0930317	0.0251605	0.0752719	0.0439029	0.0177208	0.0267623
1	1	0.0982835	0.133146	0.00412132	0.062824	0.119808	0.0401444	0.0698274	0.0477085	0.0149715	0.0192736
1	1	0.00839164	0.00468234	0.0182747	0.00487265	0.00711351	0.0105647	0.00191841	0.0087817	0.0095812	0.00827014
1	1	0.0238291	0.0147569	0.00595128	0.0109085	0.020174	0.0156553	0.00127895	0.00686284	0.00493403	0.0127
1	1	0.0961392	0.179628	0.0125665	0.0167524	0.085292	0.0771442	0.0323472	0.0582455	0.00790488	0.0677179
1	1	0.0415077	0.0227736	0.0122127	0.00631455	0.0345082	0.0184168	0.00323354	0.024449	0.00591563	0.00567495
1	1	0.0236425	0.0238423	0.00591075	0.00705112	0.02716	0.0163031	0.00453155	0.00916348	0.00641946	0.00800876
1	1	0.0900959	0.0498055	0.00824263	0.0649262	0.108338	0.0403495	0.0405721	0.0279914	0.0242727	0.0169257
1	1	0.0208066	0.015504	0.0134644	0.00459282	0.0508859	0.0197958	0.00323354	0.00534211	0.00641946	0.0242713
1	1	0.134067	0.18542	0.0070767	0.0223848	0.078688	0.068674	0.196466	0.0547128	0.00835653	0.0225495
1	1	0.0134243	0.00269613	0.0106798	0.00394529	0.0112272	0.00884074	0.0033059	0.00495215	0.00689721	0.00937014
1	1	0.114789	0.0551946	0.018874	0.0202838	0.0957392	0.0521175	0.0125319	0.0225188	0.00591563	0.0186364
1	1	0.0396338	0.0299367	0.00408079	0.0125609	0.0381851	0.0201799	0.0193086	0.0164163	0.00967719	0.00683374
1	1	0.0588439	0.0458342	0.00649372	0.0625327	0.0996608	0.0251029	0.0693258	0.0186778	0.0233484	0.0131271
1	1	0.0960229	0.0446368	0.00828316	0.008277	0.104385	0.0383796	0.0151781	0.0152464	0.00862151	0.0238657
1	1	0.0296792	0.00723412	0.0118215	0.0076547	0.020529	0.0207661	0.00638793	0.00652438	0.0120701	0.0128572
1	1	0.0469557	0.0317784	0.00408079	0.0391613	0.0498982	0.0196887	0.00529667	0.01595	0.00900976	0.0089302
1	1	0.0862547	0.046257	0.00237241	0.0109525	0.0876026	0.0467639	0.00586378	0.0211193	0.013344	0.00539287
1	1	0.194626	0.167893	0.00953012	0.0515948	0.130087	0.0985859	0.227613	0.0834412	0.0226245	0.0205918
1	1	0.202304	0.412926	0.00832368	0.0406	0.126887	0.101276	0.221034	0.110237	0.0103458	0.0297301
1	1	0.147567	0.106824	0.00765968	0.0354702	0.0422016	0.0953351	0.372016	0.0447062	0.0177469	0.0096828
1	1	0.124859	0.229815	0.0146553	0.0280854	0.0617196	0.0719575	0.024931	0.0783207	0.00567675	0.00888232
1	1	0.0691405	0.0316436	0.0171468	0.0103269	0.0500802	0.0328963	0.00419536	0.0167867	0.00811769	0.00955385
1	1	0.0147645	0.00965171	0.00940858	0.00728701	0.0158025	0.0116598	0.00323354	0.00916348	0.00665833	0.0232643
1	1	0.167911	0.409574	0.0107366	0.0339903	0.16242	0.0808353	0.112708	0.0868578	0.00909924	0.0211611
1	1	0.126348	0.0926502	0.00416184	0.027418	0.136114	0.0571682	0.102078	0.0328326	0.0344564	0.022022
1	1	0.149352	0.517405	0.0135786	0.0362273	0.196483	0.0728296	0.0767927	0.160222	0.012574	0.0120556
1	1	0.242188	0.649825	0.0135977	0.0256583	0.152524	0.124477	0.10395	0.185302	0.00246702	0.0263952
1	1	0.0200253	0.0169009	0.00233188	0.0432092	0.0192636	0.00919312	0.00991768	0.00688237	0.0182247	0.00895059
1	1	0.023159	0.0269638	0.00353835	0.00426906	0.0288122	0.017115	0.00337826	0.0114641	0.00763992	0.01716
1	1	0.0258637	0.0718062	0.00416184	0.0279362	0.0358223	0.0181035	0.0340323	0.0358935	0.0108496	0.0121752
1	1	0.005372	0.00581511	0.0124855	0.0204618	0.0130378	0.0070978	0.00522431	0.0114641	0.0101603	0.016541
1	1	0.0573956	0.0874332	0.0230303	0.0137345	0.0519615	0.0426001	0.0243104	0.0415865	0.0236625	0.0332924
1	1	0.0545652	0.110512	0.019606	0.0113202	0.0643784	0.0192293	0.0234617	0.0409801	0.0171982	0.0197423
1	1	0.0775238	0.0336376	0.00420237	0.0105105	0.0604173	0.0249784	0.0170604	0.0148565	0.0125325	0.0224451
1	1	0.0281918	0.0336381	0.00432378	0.052004	0.0555326	0.0219516	0.00650325	0.011815	0.0136881	0.0113945
1	1	0.208852	0.105371	0.00295538	0.0393489	0.108205	0.10163	0.317889	0.0515624	0.0479623	0.0124374
1	1	0.0773421	0.0431303	0.00653425	0.0100691	0.106254	0.0305091	0.0204748	0.0217584	0.00888647	0.0215331
1	1	0.0920514	0.037439	0.00886614	0.00644752	0.133058	0.0359918	0.0171709	0.018327	0.0110612	0.0166718
1	1	0.190836	0.192934	0.00703617	0.0213452	0.0794601	0.071638	0.0782075	0.0419262	0.0140594	0.0114196
1	1	0.140286	0.0563733	0.00894715	0.0127054	0.133412	0.0579642	0.0169881	0.030142	0.0137944	0.0190947
1	1	0.0221525	0.00411595	0.0203743	0.0115561	0.0275948	0.0139124	0.00458484	0.0103333	0.00936423	0.0150442
1	1	0.242359	0.561477	0.00856667	0.0237521	0.167981	0.121339	0.181091	0.205543	0.0164861	0.0149049
1	1	0.163149	0.255183	0.00635612	0.0251982	0.15082	0.0742355	0.257744	0.0697008	0.0262891	0.0782373
1	1	0.109192	0.138819	0.00657477	0.0076547	0.105458	0.0393572	0.0234815	0.0348926	0.00881588	0.0218524
1	1	0.193397	0.130887	0.00886614	0.0193116	0.119832	0.0766452	0.163003	0.0339633	0.029443	0.0124191
1	1	0.0987147	0.145738	0.00536831	0.00924475	0.114633	0.0435417	0.00323354	0.0363869	0.00582116	0.0300505
1	1	0.125108	0.207111	0.00455854	0.0464785	0.0978472	0.0530952	0.0717891	0.0632436	0.00986806	0.0124598
1	1	0.208388	0.154545	0.00237241	0.0496897	0.137051	0.098869	0.245509	0.0694669	0.0234497	0.0389857
1	1	0.0701527	0.0604546	0.0038946	0.0436629	0.0934006	0.0378173	0.132502	0.0259697	0.0190837	0.0336756
1	1	0.0520236	0.0438874	0.00653425	0.0245522	0.0382883	0.0281097	0.0183354	0.0271005	0.0123612	0.00844529
1	1	0.055046	0.114204	0.00474481	0.033121	0.129436	0.0279629	0.124187	0.0374142	0.00665833	0.0109055
1	1	0.0354929	0.0221355	0.0112385	0.0112687	0.0322655	0.0163215	0.0129116	0.011815	0.0108236	0.0292892
1	1	0.175682	0.14731	0.0134491	0.00728701	0.205673	0.0804667	0.0230515	0.0751161	0.0148911	0.00909687
1	1	0.0877384	0.106777	0.00483834	0.0627024	0.0843805	0.043789	0.212076	0.0298983	0.0340344	0.0305365
1	1	0.0483013	0.0264598	0.0115877	0.00883991	0.0818987	0.0270128	0.0125118	0.0217584	0.0146577	0.0128671
1	1	0.0975652	0.0814119	0.00711721	0.0894729	0.124985	0.0482941	0.157088	0.0276561	0.0442335	0.0257183
1	1	0.14525	0.384997	0.00411318	0.0122475	0.0443601	0.0814155	0.0616161	0.120511	0.00246702	0.0138097
1	1	0.110081	0.0948591	0.010032	0.0476656	0.0986536	0.0424356	0.10554	0.0454274	0.022707	0.0176825
1	1	0.328179	0.539896	0.00987854	0.0214332	0.0997843	0.129948	0.121389	0.282541	0.00814377	0.00881313
1	1	0.0244992	0.014686	0.00940858	0.0033417	0.0460662	0.0234059	0.003873	0.00725279	0.00986806	0.0270987
1	1	0.05169	0.0113509	0.0112385	0.0137785	0.0732838	0.0205898	0.0076223	0.0168258	0.0144375	0.0110099
1	1	0.054567	0.0457859	0.0129399	0.012038	0.111329	0.029354	0.0066289	0.0274725	0.00543787	0.00707587
1	1	0.03826	0.0229888	0.00474481	0.00612376	0.0889813	0.010632	0.00657561	0.0175666	0.0106108	0.0181696
1	1	0.13399	0.155303	0.00470428	0.00426906	0.0649781	0.0744045	0.0136634	0.0658021	0.0103306	0.00740301
1	1	0.0342367	0.0299445	0.00711721	0.0056994	0.0100099	0.0281403	0.00398155	0.0110937	0.0106433	0.0132433
1	1	0.0238291	0.0134806	0.0166068	0.00797845	0.037488	0.0145296	0.00259406	0.0169464	0.012689	0.0107711
1	1	0.125692	0.122421	0.00408079	0.0522878	0.0988042	0.0497102	0.103654	0.0404135	0.0207438	0.00842578
1	1	0.181144	0.715552	0.0059918	0.00552017	0.109375	0.065951	0.0230958	0.181329	0.00960312	0.0144735
1	1	0.0782023	0.0210026	0.012526	0.0112351	0.106678	0.0365584	0.00679948	0.0183074	0.0170041	0.0337508
1	1	0.015101	0.00553577	0.0123912	0.00515247	0.0125004	0.013169	0.00326971	0.0129848	0.0118193	0.0124005
1	1	0.0449778	0.0238084	0.00890665	0.0076547	0.0453258	0.0237423	0.00661179	0.0229477	0.0108236	0.01186
1	1	0.192387	0.180592	0.0108909	0.0647651	0.158506	0.101363	0.185034	0.0903364	0.01971	0.00994848
1	1	0.14234	0.118702	0.00719824	0.0408328	0.151373	0.0665459	0.0211747	0.0309219	0.0168678	0.0143292
1	1	0.0644359	0.106574	0.00953821	0.0110403	0.103137	0.0343787	0.0136822	0.0253046	0.0101069	0.0333293
1	1	0.160701	0.400387	0.00406468	0.0186574	0.0774349	0.0800736	0.0470605	0.098714	0.00713609	0.0100692
1	1	0.150805	0.0704608	0.00832368	0.0294556	0.0703442	0.0678327	0.194528	0.0357441	0.0133167	0.00949405
1	1	0.0802182	0.10114	0.00537454	0.0268655	0.100248	0.0293413	0.0476142	0.0408847	0.00517291	0.00791905
1	1	0.160977	0.531679	0.00474481	0.0116439	0.039828	0.178935	0.172603	0.3686	0.00511971	0.0101117
1	1	0.0266284	0.0821427	0.00540883	0.0517104	0.0543232	0.0102503	0.0313203	0.0274904	0.014611	0.0268983
1	1	0.0510143	0.00894181	0.013951	0.00547623	0.0647848	0.0239301	0.00984531	0.019115	0.00912535	0.0149601
1	1	0.133553	0.165353	0.00474481	0.00864115	0.147402	0.0513724	0.0135037	0.0452026	0.00543787	0.0196508
1	1	0.0288619	0.00737848	0.00821023	0.00796168	0.0360791	0.0124141	0.00259406	0.0080327	0.00395245	0.00983243
1	1	0.0460059	0.02288	0.00970819	0.0243789	0.0741942	0.0202381	0.0279669	0.0168063	0.0138632	0.0111841
1	1	0.0315506	0.0123479	0.00653425	0.0147356	0.0593055	0.016272	0.0137317	0.017937	0.0165756	0.0110506
1	1	0.0379264	0.0161768	0.00765968	0.0107166	0.0576721	0.0177886	0.00586378	0.00610247	0.0133167	0.0551041
1	1	0.0255085	0.0186913	0.0160158	0.00950939	0.0535111	0.0270867	0.00725126	0.0137648	0.0145371	0.0212553
1	1	0.0547836	0.0331414	0.00585404	0.0390402	0.0639567	0.024367	0.161165	0.0145056	0.034376	0.00698599
1	1	0.0789446	0.107981	0.00532778	0.0103489	0.135673	0.0454309	0.0158561	0.0315078	0.006522	0.00921571
1	1	0.0305441	0.00212973	0.0204367	0.00459282	0.044297	0.00954552	0.00394537	0.024449	0.0156154	0.0125996
1	1	0.0234955	0.00397243	0.0226392	0.0100691	0.0449251	0.0141577	0.00451248	0.0137648	0.0133525	0.0407237
1	1	0.0965532	0.166936	0.00808078	0.0265353	0.114248	0.046849	0.0407085	0.0619575	0.00675436	0.00946646
1	1	0.110562	0.270072	0.00715774	0.0329892	0.0964836	0.058083	0.0437141	0.0444304	0.00955538	0.0549776
1	1	0.0577264	0.134528	0.00178944	0.00446049	0.0554362	0.0235753	0.0144787	0.0267496	0.00493403	0.0554489
1	1	0.0838738	0.247186	0.00774071	0.0136842	0.146774	0.0418079	0.0648494	0.0646301	0.00517291	0.0217965
1	1	0.14251	0.314882	0.00474481	0.00946546	0.0729224	0.0614171	0.0537418	0.141865	0.0044302	0.0240161
1	1	0.100835	0.0192618	0.013121	0.0227357	0.106703	0.0304295	0.0330228	0.0272515	0.0233975	0.0162381
1	1	0.0714286	0.0257354	0.00832368	0.0172595	0.0722389	0.0246686	0.0149329	0.00840311	0.00962917	0.0220118
1	1	0.0276263	0.0264568	0.00587031	0.0490814	0.0500838	0.0174668	0.189497	0.0148955	0.0412711	0.0200029
1	1	0.16948	0.241067	0.0137325	0.0396125	0.16309	0.0843953	0.206889	0.08203	0.019975	0.0132069
1	1	0.171699	0.141791	0.00828316	0.0135669	0.180829	0.0922467	0.00778221	0.0470862	0.00838263	0.0135868
1	1	0.026064	0.00723493	0.0164806	0.00793453	0.0306423	0.0214108	0.00131512	0.0144618	0.0172353	0.0264408
1	1	0.031545	0.00871942	0.00768392	0.00621396	0.0230195	0.0194238	0.00133289	0.00725279	0.00960312	0.00632874
1	1	0.0335638	0.00965171	0.0123639	0.00881796	0.0372727	0.0187697	0.00325261	0.00987026	0.00711535	0.00716577
1	1	0.0352376	0.0123479	0.00813585	0.0069852	0.0609815	0.0246532	0.00462102	0.0129848	0.00740105	0.0150347
1	1	0.0745154	0.0285247	0.010361	0.0332252	0.0795777	0.0274723	0.00999004	0.0129848	0.0150409	0.0124837
1	1	0.0698134	0.0963012	0.0070767	0.0662699	0.0933944	0.0349959	0.120829	0.0259697	0.0211682	0.0489854
1	1	0.0581168	0.0282453	0.0087796	0.00974531	0.0470098	0.0146747	0.00390918	0.0110742	0.00641946	0.0260036
1	1	0.082482	0.0407941	0.0173195	0.0140582	0.115785	0.0420562	0.0335775	0.0364666	0.0305075	0.0114716
1	1	0.055377	0.018163	0.019295	0.00946546	0.0700926	0.0330553	0.00323354	0.0176526	0.0157424	0.0157364
1	1	0.155104	0.279003	0.00649372	0.00974531	0.0795895	0.0754309	0.0581469	0.0942863	0.00320973	0.023638
1	1	0.050347	0.0459717	0.0106556	0.0113202	0.0540031	0.0257985	0.00638522	0.0210945	0.00854742	0.0618877
1	1	0.0506806	0.0753631	0.00699565	0.0193617	0.0591243	0.0301146	0.0200473	0.0236057	0.00172431	0.0539864
1	1	0.0916537	0.0489334	0.0123639	0.00635965	0.123975	0.0484497	0.0186141	0.0233572	0.0118052	0.0219658
1	1	0.108204	0.274665	0.00412132	0.0164287	0.0985218	0.0456459	0.0231668	0.0646512	0.00543787	0.0402939
1	1	0.0580936	0.00737848	0.00986206	0.00793453	0.0234973	0.0261987	0.00063947	0.00489477	0.010168	0.0191871
1	1	0.041288	0.0317872	0.00524675	0.00575605	0.0585395	0.019161	0.00390918	0.012244	0.0152799	0.0229659
1	1	0.131751	0.107414	0.00728721	0.0081704	0.102996	0.061011	0.00977295	0.0269088	0.00811769	0.015304
1	1	0.0239969	0.0191599	0.0059918	0.0831971	0.0321951	0.0174673	0.025691	0.0151701	0.0194711	0.00573279
1	1	0.0654282	0.0632873	0.00595128	0.0388175	0.0606683	0.0305574	0.0481571	0.0313508	0.0133167	0.0145598
1	1	0.0757138	0.0342828	0.00836418	0.0198363	0.0598831	0.0374411	0.100293	0.0152335	0.0211955	0.0224609
1	1	0.0268488	0.0234118	0.00828316	0.0143381	0.0570006	0.0208841	0.00589996	0.0080327	0.00517291	0.0362175
1	1	0.0934729	0.0740794	0.00770019	0.00487265	0.143952	0.0345236	0.00778221	0.0141368	0.00763992	0.0241963
1	1	0.104047	0.0554103	0.0117342	0.00789061	0.0631697	0.0583041	0.00856639	0.0324426	0.0118844	0.0211742
1	1	0.0614218	0.0444041	0.0101131	0.0441175	0.112839	0.0332798	0.0170242	0.0240363	0.0278277	0.00937059
1	1	0.0473217	0.0280941	0.00686625	0.00875817	0.0410597	0.0184266	0.00462102	0.0251898	0.0066844	0.0188191
1	1	0.113429	0.166789	0.014534	0.0369042	0.186895	0.0475056	0.0645277	0.0527063	0.0176501	0.0238345
1	1	0.068462	0.0350574	0.00657477	0.00603184	0.0659722	0.031969	0.00931439	0.0198477	0.00368749	0.0105858
1	1	0.123517	0.0469746	0.00587023	0.00950939	0.135634	0.0546234	0.0152867	0.0259501	0.0162615	0.0162924
1	1	0.186076	0.593201	0.00416184	0.0335888	0.148096	0.0827757	0.198054	0.146819	0.0078788	0.0127343
1	1	0.0867337	0.136517	0.0124855	0.0184424	0.103457	0.0351329	0.0667487	0.030181	0.0152123	0.0223166
1	1	0.0407954	0.0056793	0.0176675	0.00793453	0.060115	0.0361289	0.0033059	0.00916348	0.012309	0.0159885
1	1	0.0483339	0.111984	0.0139267	0.00398923	0.0657088	0.0523886	0.00792963	0.0247998	0.0103458	0.0286524
1	1	0.0610825	0.0569342	0.017449	0.0207417	0.105042	0.0193162	0.00830225	0.0194383	0.00875014	0.0418353
1	1	0.104379	0.0971417	0.0194632	0.0201381	0.128059	0.0464097	0.0375245	0.0537914	0.0201178	0.0223277
1	1	0.0725246	0.0961334	0.00823013	0.0134599	0.156255	0.041053	0.0175138	0.0301497	0.00608574	0.0210046
1	1	0.174338	0.0606416	0.00882558	0.0381417	0.0335386	0.141056	0.168886	0.0565704	0.017508	0.00981173
1	1	0.0863432	0.0421301	0.00587023	0.0112323	0.144008	0.0524063	0.0159262	0.0214529	0.0182247	0.0193469
1	1	0.117081	0.0807487	0.0169551	0.00459282	0.126827	0.0731287	0.00896053	0.0160459	0.0108236	0.0157083
1	1	0.0627676	0.0612736	0.00832368	0.0204618	0.061982	0.0274937	0.0125118	0.0278803	0.00912535	0.0166955
1	1	0.073136	0.106805	0.00894715	0.00918563	0.126023	0.0339765	0.00854992	0.0369853	0.0233027	0.00978463
1	1	0.0891019	0.113793	0.0336024	0.0188396	0.141683	0.0543351	0.00789073	0.0441387	0.0330593	0.014634
1	1	0.054868	0.0522896	0.0129453	0.00607867	0.0688951	0.0321306	0.0071789	0.0282703	0.0188233	0.00958948
1	1	0.0840198	0.117345	0.00495533	0.0378822	0.075147	0.0389975	0.030284	0.0239443	0.00912535	0.0417057
1	1	0.0926064	0.0504966	0.00474481	0.00773956	0.09937	0.0499153	0.0111604	0.0126144	0.0110885	0.0336001
1	1	0.0426515	0.0476769	0.00528726	0.0145393	0.0612847	0.0227531	0.0119085	0.024059	0.00543787	0.027544
1	1	0.150743	0.128182	0.00792073	0.0106727	0.100424	0.0930724	0.0572058	0.0774248	0.0044705	0.024982
1	1	0.0342338	0.00468234	0.0147364	0.0048287	0.0585989	0.0170527	0.00390918	0.0095339	0.0113535	0.0129283
1	1	0.063808	0.0359031	0.00587023	0.00301794	0.0445639	0.0419063	0.00548706	0.0232791	0.00469515	0.0148444
1	1	0.0180109	0.0229888	0.00595128	0.0165166	0.0254066	0.0257103	0.0417332	0.0145446	0.00986806	0.0181131
1	1	0.0073823	0.00553577	0.00416184	0.031974	0.00619845	0.00563815	0.00543812	0.0107037	0.016978	0.00926783
1	1	0.0187963	0.00326252	0.0112385	0.00547623	0.0235288	0.0122379	0.00326971	0.0156755	0.0157836	0.0123986
1	1	0.133806	0.132872	0.0106556	0.0173008	0.145831	0.0444588	0.00991768	0.0482816	0.00641946	0.0241164
1	1	0.048298	0.015331	0.00587023	0.00552017	0.0440615	0.0158125	0.00526049	0.0152855	0.0120962	0.0140529
1	1	0.124339	0.338603	0.00607277	0.0106727	0.11736	0.0829072	0.0270499	0.112556	0.00624572	0.0344359
1	1	0.0469853	0.0163203	0.00948963	0.0058	0.0528204	0.0292654	0.00454865	0.017937	0.00960312	0.0100129
1	1	0.0325544	0.0734977	0.00536831	0.00640358	0.0487344	0.0175744	0.0111966	0.0106647	0.00790488	0.024996
1	1	0.0222922	0.0846054	0.00591075	0.0620136	0.0468617	0.0174967	0.0152505	0.0264549	0.00716218	0.0130775
1	1	0.0445675	0.0177324	0.017666	0.0106842	0.0866964	0.0266109	0.00913351	0.0175861	0.0052348	0.0227637
1	1	0.129969	0.461167	0.0058297	0.0104967	0.0276983	0.20349	0.205429	0.341729	0.00567675	0.0433626
1	1	0.119813	0.313502	0.00595128	0.0164287	0.115834	0.0457411	0.0151781	0.0744213	0.00988543	0.0239927
1	1	0.242245	0.600526	0.00653425	0.0150863	0.0786171	0.136232	0.132091	0.173805	0.0027059	0.0215901
1	1	0.169829	0.0986317	0.00828316	0.0223166	0.0701725	0.0763815	0.280459	0.0301224	0.0211955	0.0191731
1	1	0.12318	0.139351	0.00416184	0.00643776	0.0839542	0.0424245	0.0188058	0.0642792	0.00763992	0.0126881
1	1	0.0768317	0.0479327	0.00474481	0.00869015	0.0605965	0.036969	0.00732361	0.0244294	0.00665833	0.00940117
1	1	0.0087253	0.00478094	0.0201047	0.00364729	0.0215174	0.0123553	0.00671104	0.0050486	0.0140333	0.0100812
1	1	0.0500078	0.0199728	0.011433	0.00640358	0.0587178	0.0171927	0.0060085	0.0161802	0.00543787	0.0143889
1	1	0.0459816	0.0156104	0.00882558	0.00575605	0.0794824	0.0285012	0.00664797	0.017905	0.0199377	0.0177401
1	1	0.0275217	0.0673298	0.00353835	0.0158726	0.0470768	0.0202864	0.0165295	0.0210175	0.00172431	0.0577569
1	1	0.0409489	0.0401626	0.0094826	0.0259861	0.0666598	0.0214789	0.0287413	0.0183465	0.0069591	0.0162686
1	1	0.0415099	0.0650784	0.0102426	0.0103164	0.0506011	0.0213436	0.0159504	0.0206785	0.0130485	0.0199341
1	1	0.212792	0.793455	0.0100726	0.0152654	0.0219743	0.375148	0.29261	0.571852	0.00395245	0.0158796
1	1	0.113296	0.108212	0.00641265	0.00793453	0.158322	0.0528582	0.0132236	0.051302	0.0231326	0.0284414
1	1	0.0104048	0.00666856	0.0286021	0.00733094	0.0288122	0.014893	0.00454865	0.00840311	0.0222074	0.0158488
1	1	0.0278581	0.00524874	0.0146068	0.00590696	0.0268309	0.0152148	0.00442628	0.0122245	0.0111146	0.0110635
1	1	0.0255085	0.0159258	0.00336828	0.0133888	0.0527115	0.0224024	0.00259406	0.00980689	0.00368749	0.020136
1	1	0.111611	0.139574	0.00345738	0.0106727	0.112711	0.0511209	0.00689603	0.0565211	0.0120962	0.0163916
1	1	0.189832	0.364238	0.00360537	0.0207856	0.150113	0.0874175	0.221449	0.0423469	0.00715683	0.0259822
1	1	0.0587358	0.0444144	0.013109	0.00881796	0.0600142	0.033494	0.003873	0.0362249	0.00912535	0.00865107
1	1	0.102392	0.239359	0.00353835	0.0214833	0.119452	0.0459301	0.129415	0.0588429	0.00344861	0.0222582
1	1	0.00469909	0.0056793	0.0074087	0.00310062	0.00498108	0.0100361	0.00799797	0.0118345	0.00695826	0.00678232
1	1	0.0140973	0.00797556	0.0100078	0.0127193	0.0338894	0.00563815	0.00593614	0.0145252	0.00886041	0.0197655
1	1	0.269305	0.52627	0.0106961	0.0295166	0.157369	0.130363	0.386555	0.134302	0.0116075	0.0246946
1	1	0.0510889	0.0268255	0.00237241	0.0368906	0.0627882	0.0279317	0.0824998	0.0163968	0.0133167	0.036288
1	1	0.136898	0.0651377	0.00948963	0.0103928	0.0742811	0.0700167	0.0170604	0.0461683	0.0103458	0.00785185
1	1	0.0265151	0.0299861	0.00478533	0.00213452	0.0252554	0.0162192	0.00529667	0.0133357	0.00761381	0.0335012
1	1	0.0579837	0.0596524	0.00295538	0.0324296	0.0628829	0.0281776	0.088614	0.02195	0.0174819	0.0141824
1	1	0.0564682	0.0205721	0.00408079	0.0170762	0.0665681	0.0399279	0.0144301	0.0213489	0.0179858	0.00801031
1	1	0.0340093	0.0236171	0.00416184	0.0238035	0.0583821	0.0233861	0.0760603	0.0118736	0.0214162	0.013618
1	1	0.0338946	0.0728459	0.00408079	0.0151701	0.0470297	0.030889	0.0118361	0.0171962	0.00663227	0.0948923
1	1	0.293037	0.196319	0.00532778	0.0621195	0.170516	0.142803	0.349515	0.0738687	0.0501879	0.0207244
1	1	0.202158	0.346461	0.0161049	0.0116879	0.0687104	0.104969	0.0197389	0.210752	0.00469515	0.0251951
1	1	0.122379	0.790935	0.00536017	0.00519641	0.0787903	0.0519402	0.0482733	0.167789	0.00445628	0.0187639
1	1	0.18205	0.0470679	0.00858268	0.0293145	0.124856	0.115518	0.0482687	0.0370048	0.017508	0.0188864
1	1	0.262799	0.44161	0.00674467	0.0179313	0.0846872	0.117349	0.108394	0.148761	0.00466907	0.0149828
1	1	0.0164468	0.0279583	0.00474481	0.0232151	0.0477162	0.016272	0.0164571	0.0145252	0.0109925	0.0645523
1	1	0.0196883	0.0192958	0.00770019	0.0152654	0.0319941	0.0150968	0.0125118	0.00672636	0.00665833	0.0121722
1	1	0.036306	0.0130501	0.040517	0.00672735	0.0375152	0.0213436	0.00529667	0.0141032	0.0258906	0.0144453
1	1	0.0912874	0.0235552	0.00724677	0.0117843	0.0939665	0.0480817	0.00725126	0.0235619	0.0121641	0.0141956
1	1	0.0198058	0.0112074	0.00591075	0.011796	0.0306166	0.0211386	0.00559799	0.00877355	0.00790488	0.044126
1	1	0.0194664	0.0588842	0.0119026	0.0113485	0.067227	0.028913	0.00522431	0.0221483	0.013169	0.0703722
1	1	0.176278	0.273843	0.00649372	0.00366547	0.0849169	0.0709223	0.0214321	0.0794703	0.00297086	0.00487104
1	1	0.0140944	0.00666856	0.0199374	0.00426906	0.0293955	0.013678	0.00533285	0.0103138	0.00962917	0.00702898
1	1	0.0345675	0.0228064	0.00532778	0.00213452	0.0418241	0.0269057	0.00458484	0.0126144	0.00344861	0.0131268
1	1	0.0127534	0.00482587	0.00807264	0.00278205	0.0205547	0.0115527	0.00337826	0.00497168	0.00859425	0.00979059
1	1	0.24046	0.0451961	0.0305095	0.00853811	0.0722535	0.160591	0.0235998	0.0648461	0.0163613	0.0137168
1	1	0.0456479	0.0167432	0.0121636	0.00756278	0.0322655	0.0141265	0.0033059	0.0118091	0.0136793	0.0165117
1	1	0.0210043	0.00539226	0.010032	0.00459282	0.0123492	0.0120813	0.00131512	0.0149346	0.00971495	0.00972535
1	1	0.028531	0.00553577	0.0194406	0.00821435	0.0174547	0.0198717	0.00458484	0.00686284	0.0172431	0.0122681
1	1	0.067081	0.0178529	0.0107366	0.0112207	0.0842482	0.0312458	0.00970322	0.00992387	0.0061545	0.0280513
1	1	0.148008	0.361536	0.00655044	0.0442999	0.0905395	0.0938286	0.147204	0.0862731	0.00814377	0.0818813
1	1	0.0607489	0.0436967	0.00825082	0.00612376	0.112258	0.0251628	0.00526049	0.022704	0.00855277	0.0170534
1	1	0.204679	0.375433	0.00591075	0.0122475	0.243044	0.0726928	0.0437597	0.13727	0.0123677	0.0181626
1	1	0.017787	0.011925	0.00811636	0.0173561	0.0429149	0.0133355	0.0247376	0.0137452	0.0166343	0.00888232
1	1	0.242688	0.355412	0.0070767	0.0126672	0.0292198	0.210071	0.264087	0.201496	0.0209722	0.0136852
1	1	0.0714873	0.0662704	0.00416184	0.0194905	0.0614512	0.0248985	0.0229912	0.0224992	0.0115186	0.025807
1	1	0.161098	0.186366	0.00774071	0.00737486	0.167895	0.0585105	0.0124755	0.0723616	0.0135555	0.0163568
1	1	0.0802153	0.0825261	0.00603155	0.0323189	0.0656976	0.0332487	0.112019	0.0260975	0.0184634	0.0124772
1	1	0.116206	0.372553	0.00416184	0.00933667	0.110845	0.0478165	0.0352336	0.083002	0.00543787	0.0228113
1	1	0.196759	0.57444	0.00728729	0.00918563	0.0736658	0.0880216	0.0242018	0.130815	0.0061545	0.0112699
1	1	0.0305413	0.0200112	0.0039108	0.0175136	0.0372254	0.0144593	0.028257	0.0172157	0.00961615	0.016946
1	1	0.183926	0.988165	0.011279	0.0357713	0.0239346	0.237596	0.383401	0.595997	0.0273499	0.00989243
1	1	0.0164468	0.0134806	0.0181453	0.00649018	0.0202266	0.0169767	0.00522431	0.0183465	0.00473012	0.0123759
1	1	0.138278	0.0847949	0.011862	0.0125776	0.113182	0.0715725	0.0294784	0.0398026	0.0165264	0.0221082
1	1	0.0399395	0.00950822	0.0155873	0.012321	0.0350107	0.0195816	0.00518813	0.0127005	0.0163433	0.0153399
1	1	0.0399366	0.00397243	0.0159428	0.00793453	0.0520387	0.0139417	0.0046988	0.0148955	0.0157836	0.0235913
1	1	0.0315506	0.0180195	0.0117325	0.00882316	0.0461425	0.0202864	0.0058276	0.0114446	0.0078788	0.0107272
1	1	0.0963296	0.144528	0.0136109	0.0186071	0.108674	0.0298515	0.0237446	0.0449439	0.0150409	0.0150834
1	1	0.00503554	0.00141982	0.0118215	0.0093776	0.00696677	0.00848836	0.00063947	0.00725279	0.0108496	0.0147914
1	1	0.0881839	0.0653107	0.00890675	0.00978922	0.0462312	0.0506689	0.00580341	0.0597856	0.0155187	0.0134255
1	1	0.0493018	0.0351526	0.00787026	0.0140507	0.0766953	0.0298859	0.00597232	0.0233181	0.0157836	0.0263869
1	1	0.1425	0.295228	0.00936807	0.0364095	0.124562	0.0537987	0.0208248	0.065729	0.0155187	0.0208312
1	1	0.0847998	0.161625	0.00711721	0.0152654	0.0815956	0.0361638	0.0374575	0.0436239	0.0150409	0.0465694
1	1	0.214555	0.258006	0.00531064	0.0190082	0.109012	0.0723676	0.146905	0.0589111	0.0192323	0.0294931
1	1	0.0258478	0.0157133	0.00664882	0.0319925	0.0284277	0.0130645	0.0158005	0.0137257	0.00469515	0.00996365
1	1	0.090762	0.149583	0.00470428	0.00793453	0.0637429	0.0509221	0.0131874	0.0632214	0.00862151	0.0114867
1	1	0.0336369	0.0301589	0.00625887	0.0300906	0.0239551	0.0206675	0.0264862	0.0129848	0.0134672	0.00656001
1	1	0.0406067	0.0954424	0.0106556	0.0100691	0.0356029	0.0382547	0.0118361	0.0335929	0.00915144	0.00778644
1	1	0.0709665	0.0679718	0.0148579	0.0471394	0.0884803	0.0329856	0.0153697	0.0324231	0.0111146	0.0149641
1	1	0.118132	0.268463	0.00768694	0.0148216	0.0945179	0.05614	0.0235784	0.0608753	0.0115663	0.0395119
1	1	0.073021	0.0230195	0.0121176	0.00575605	0.0756289	0.0259557	0.00394537	0.0197518	0.00689721	0.0173517
1	1	0.0369111	0.019332	0.0166879	0.00881796	0.0625578	0.023214	0.00796113	0.0206471	0.0104679	0.0158692
1	1	0.0839079	0.025398	0.0146068	0.00549846	0.0825943	0.0263168	0.0117638	0.0129848	0.0104609	0.0181205
1	1	0.248486	0.48053	0.0113519	0.0642076	0.186845	0.100391	0.187458	0.139614	0.0240657	0.00988915
1	1	0.0553826	0.0211461	0.0154004	0.00821435	0.0612039	0.019972	0.00394537	0.0175666	0.00466137	0.0152703
1	1	0.143309	0.0425717	0.0121617	0.00733094	0.162946	0.08182	0.00721508	0.0404557	0.0101069	0.0132129
1	1	0.222994	0.372704	0.00174891	0.0211094	0.130061	0.104442	0.0849842	0.100447	0.0162375	0.0121868
1	1	0.255283	0.24341	0.00349782	0.0205058	0.116617	0.110666	0.167438	0.0739901	0.00665833	0.0159147
1	1	0.0298712	0.00709141	0.0148955	0.00471018	0.0441495	0.0198477	0.00469337	0.00649242	0.00875725	0.011521
1	1	0.112362	0.127013	0.00595128	0.00825829	0.0994662	0.0454561	0.00792691	0.0400658	0.0061545	0.0115389
1	1	0.0466517	0.018163	0.00886614	0.0268655	0.057322	0.0216959	0.0145749	0.0240184	0.0138205	0.0209788
1	1	0.335345	0.722442	0.0141128	0.00902317	0.101042	0.147646	0.0297557	0.280409	0.00716218	0.0112699
1	1	0.0695246	0.109695	0.00774071	0.0509039	0.112965	0.0360063	0.0567031	0.0358545	0.0254298	0.0195715
1	1	0.102929	0.0218484	0.00999153	0.00273812	0.0849339	0.0377516	0.00683565	0.0135854	0.0115663	0.0215805
1	1	0.259217	0.527355	0.00466377	0.0089058	0.0881329	0.147817	0.0337005	0.215749	0.0027059	0.0177483
1	1	0.0852455	0.0295139	0.0360938	0.00825829	0.13091	0.035492	0.0151058	0.0147866	0.0276149	0.0234299
1	1	0.0611143	0.0321054	0.0166068	0.00844272	0.0467946	0.0284223	0.00597232	0.012395	0.00909924	0.0104504
1	1	0.119223	0.251036	0.00627939	0.0278479	0.132389	0.0570438	0.169552	0.0568871	0.0192062	0.0361798
1	1	0.102963	0.0742153	0.00778121	0.0394507	0.137045	0.0422054	0.0224697	0.0259064	0.0183517	0.0107762
1	1	0.0836857	0.0291699	0.00974371	0.0137345	0.12299	0.0476827	0.0389603	0.0224961	0.0343392	0.00636232
1	1	0.0639996	0.0140816	0.0215718	0.0122267	0.0781358	0.0256608	0.00787061	0.0171962	0.0228937	0.0451255
1	1	0.181659	0.399563	0.0107366	0.041552	0.116674	0.0787686	0.176856	0.123413	0.00986806	0.0414322
1	1	0.286159	0.239179	0.0119563	0.0263205	0.0772111	0.185862	0.438049	0.171932	0.0295748	0.0175829
1	1	0.0817878	0.0687842	0.00572369	0.0106663	0.126271	0.0241926	0.0159088	0.0466205	0.0034573	0.0068588
1	1	0.0553797	0.0797433	0.00412132	0.0812152	0.0871323	0.02902	0.019036	0.0366344	0.0145371	0.0201959
1	1	0.0664573	0.0122043	0.0208092	0.00886188	0.0659313	0.0225976	0.00199077	0.0158899	0.0108496	0.0142506
1	1	0.0899415	0.124452	0.00291485	0.0161488	0.0623032	0.0428876	0.0591805	0.0633839	0.00680276	0.00862942
1	1	0.146684	0.367352	0.0128337	0.0316068	0.215172	0.0605691	0.220168	0.0828027	0.0115923	0.0410248
1	1	0.0812247	0.0528073	0.0142749	0.0117058	0.0988613	0.0250863	0.0131874	0.0309528	0.0191036	0.00984511
1	1	0.148352	0.0539225	0.0208092	0.0131309	0.224872	0.0668863	0.0147144	0.0249363	0.0270577	0.0309902
1	1	0.214765	0.213701	0.00875311	0.0094891	0.213822	0.0867163	0.0365438	0.057301	0.0111385	0.0147911
1	1	0.0859155	0.0157539	0.00885798	0.00640358	0.0680951	0.0372528	0.00685713	0.00992387	0.0078788	0.0284094
1	1	0.157026	0.230356	0.00412132	0.0130639	0.193887	0.0590018	0.0175242	0.0718262	0.0134763	0.0386153
1	1	0.115039	0.176596	0.0290596	0.00452055	0.0848016	0.078201	0.00725126	0.0450571	0.00639337	0.0148309
1	1	0.155033	0.301037	0.00470428	0.00459918	0.0468812	0.16132	0.0139221	0.130359	0.005199	0.0104754
1	1	0.138878	0.134787	0.00894715	0.0122036	0.163045	0.0605581	0.115766	0.0477568	0.0342201	0.0180336
1	1	0.122552	0.0993183	0.00882558	0.0114641	0.168299	0.0521782	0.00920586	0.0542264	0.01948	0.0152862
1	1	0.191119	0.483989	0.00470428	0.00487265	0.0894605	0.0670634	0.0161032	0.148524	0.00591563	0.00885771
1	1	0.258147	0.535533	0.00466377	0.0167964	0.101713	0.158371	0.0204386	0.153664	0.0129301	0.0176107
1	1	0.036917	0.0180272	0.00715774	0.0351534	0.0601332	0.0279629	0.07632	0.0267496	0.0148021	0.022331
1	1	0.163108	0.0518005	0.00735199	0.0232879	0.136278	0.0622319	0.065426	0.0308828	0.0438764	0.0152634
1	1	0.0265151	0.0113509	0.0287097	0.0343698	0.0560012	0.0270128	0.0354171	0.00838359	0.03684	0.0715872
1	1	0.0570169	0.0246881	0.0348705	0.0100691	0.0622547	0.0325077	0.00385589	0.0175861	0.01971	0.0112007
1	1	0.0647807	0.0159544	0.00881936	0.0112762	0.0267832	0.0376155	0.0125479	0.0217584	0.0174819	0.0126288
1	1	0.153994	0.129701	0.00587023	0.00983315	0.0901855	0.0653365	0.0229242	0.0513317	0.0118313	0.0230904
1	1	0.0837738	0.0113509	0.0253919	0.00366547	0.0722141	0.0333478	0.0098815	0.00762324	0.0143775	0.0285791
1	1	0.0846591	0.123756	0.00416184	0.0721204	0.102042	0.0580271	0.0495	0.0313118	0.0165395	0.0160433
1	1	0.148351	0.0588817	0.0123235	0.00588533	0.133254	0.0808816	0.0124367	0.0259697	0.0135555	0.0179211
1	1	0.084578	0.0637178	0.0070767	0.0105474	0.114308	0.0343756	0.0146834	0.032813	0.00939033	0.0140896
1	1	0.116128	0.157803	0.00470428	0.0262098	0.106581	0.0554975	0.0573573	0.0627015	0.0110885	0.0265139
1	1	0.0694714	0.0313949	0.0154814	0.00962003	0.0726249	0.0327072	0.00995386	0.0140961	0.0166654	0.104658
1	1	0.0664546	0.160527	0.00233188	0.0230795	0.0646336	0.036206	0.0210744	0.0518364	0.00567675	0.00861747
1	1	0.101028	0.0463929	0.0101942	0.00872198	0.0766978	0.0334325	0.00522431	0.0224711	0.0130778	0.0287966
1	1	0.0087253	0.00950822	0.0183962	0.00547623	0.0228207	0.0179268	0.00131512	0.00306101	0.0152799	0.00833887
1	1	0.156079	0.113699	0.0106961	0.00793453	0.127419	0.0497659	0.00990057	0.0442381	0.000742715	0.00626945
1	1	0.13257	0.157851	0.00715774	0.0400519	0.134202	0.0514312	0.0786352	0.042386	0.0179858	0.0235223
1	1	0.253753	0.516216	0.00723863	0.0271968	0.135244	0.103476	0.121361	0.180339	0.0241663	0.0113352
1	1	0.0923067	0.181907	0.0103335	0.0174	0.124555	0.0346581	0.0167721	0.0733495	0.00438219	0.0287292
1	1	0.305287	0.612177	0.00888639	0.0189078	0.190939	0.13246	0.0838509	0.25686	0.00419132	0.0115635
1	1	0.0387391	0.00624568	0.0117649	0.00914171	0.0355186	0.0205317	0.00916965	0.00916348	0.00895643	0.0184991
1	1	0.197663	0.34331	0.00890665	0.023762	0.15635	0.0937152	0.0345678	0.105763	0.00716218	0.0304616
1	1	0.0865911	0.100436	0.0185584	0.00672735	0.129112	0.0346686	0.0092782	0.0256306	0.0137684	0.0175781
1	1	0.043632	0.0133371	0.0119026	0.00454888	0.0477161	0.0202092	0.00664797	0.0141352	0.012574	0.00717472
1	1	0.0667882	0.0652811	0.00408079	0.0241944	0.0625021	0.03613	0.0399965	0.0175471	0.0160225	0.0107175
1	1	0.104099	0.0630079	0.00470428	0.00853811	0.0851633	0.0578749	0.0117638	0.0206081	0.0110885	0.0393608
1	1	0.162281	0.115099	0.00412132	0.0243071	0.130449	0.0705269	0.204153	0.0606441	0.0253987	0.0146207
1	1	0.0422862	0.00737848	0.00878506	0.00515247	0.0653659	0.0243008	0.00278174	0.0143956	0.017508	0.0146241
1	1	0.0938421	0.0434174	0.00478533	0.0203497	0.0883225	0.0336633	0.054668	0.0277829	0.0313285	0.00936761
1	1	0.245932	0.712962	0.00416184	0.0113202	0.0306112	0.311461	0.211772	0.510945	0.00716218	0.0153159
1	1	0.0747092	0.0495152	0.00174891	0.0182834	0.0503352	0.026197	0.0508982	0.0130748	0.0113274	0.0224174
1	1	0.320732	0.609738	0.00653425	0.0156406	0.172979	0.150202	0.106237	0.212073	0.00419132	0.0227237
1	1	0.0933051	0.270107	0.0181938	0.0095169	0.148291	0.0427176	0.0094019	0.0677075	0.0110885	0.0282669
1	1	0.207083	0.203333	0.00778923	0.0143496	0.0884178	0.115815	0.154241	0.0840613	0.0276627	0.0173081
1	1	0.15328	0.104464	0.015522	0.0345041	0.200025	0.0652939	0.0665714	0.038506	0.0273499	0.0280714
1	1	0.0835743	0.0460823	0.0101131	0.0421673	0.0625636	0.0460163	0.218926	0.0232987	0.0294424	0.0152075
1	1	0.179702	0.148353	0.0100726	0.0301997	0.108913	0.100668	0.0968156	0.0346001	0.0174819	0.0133986
1	1	0.0506778	0.0170302	0.00478533	0.0033417	0.0272368	0.0158321	0.00856639	0.0111635	0.00280905	0.0130387
1	1	0.10235	0.234681	0.00711721	0.00832444	0.0927763	0.0419823	0.0104486	0.0472455	0.00567675	0.0324037
1	1	0.0532502	0.0297188	0.0101131	0.00956607	0.0890756	0.0216959	0.0163485	0.020998	0.0110885	0.0135564
1	1	0.108604	0.0295139	0.00753013	0.0116	0.0748513	0.0606638	0.00657561	0.0242259	0.0128128	0.0124127
1	1	0.0705512	0.0400081	0.0104867	0.00426906	0.1063	0.0324081	0.00924203	0.0221093	0.0206697	0.0178579
1	1	0.187653	0.311926	0.00890665	0.020425	0.166127	0.097838	0.0517061	0.0989166	0.0135555	0.0202522
1	1	0.0944426	0.0870364	0.00481807	0.0140143	0.129847	0.0504817	0.00725126	0.0366734	0.0128128	0.0285316
1	1	0.124526	0.0556944	0.00999932	0.0211094	0.118931	0.0448325	0.00469337	0.0309024	0.0211955	0.00768462
1	1	0.163725	0.179335	0.00237241	0.0109964	0.0881572	0.074748	0.136223	0.0713971	0.0199489	0.0121167
1	1	0.432735	0.897643	0.00890665	0.0119238	0.110727	0.177626	0.122928	0.33175	0.00921113	0.0128348
1	1	0.287434	0.432728	0.00591075	0.0197537	0.0340919	0.34671	0.298611	0.351637	0.0236625	0.0153468
1	1	0.106844	0.0924516	0.00528726	0.0249564	0.0704347	0.0533209	0.130419	0.0534211	0.030421	0.006377
1	1	0.0153262	0.0275251	0.0051901	0.0274173	0.0509373	0.0178197	0.0324277	0.0119824	0.0195917	0.0293968
1	1	0.0741937	0.0608705	0.00886614	0.00954017	0.076563	0.0314867	0.0098815	0.0396954	0.00682148	0.010798
1	1	0.306314	0.283987	0.013109	0.0116451	0.163036	0.156304	0.258076	0.107742	0.0609024	0.0145894
1	1	0.0622327	0.00752199	0.0277518	0.0033417	0.0673605	0.0402204	0.00586378	0.0168063	0.0213057	0.0204686
1	1	0.0620947	0.108124	0.00474481	0.0356202	0.101877	0.0283465	0.0419076	0.0408457	0.00641946	0.0124687
1	1	0.114783	0.0647148	0.011279	0.00366547	0.0812567	0.0327892	0.00856639	0.0267105	0.00591563	0.0179575
1	1	0.0849984	0.0219995	0.0159023	0.0161425	0.067332	0.0332798	0.00394537	0.00877355	0.0162615	0.0234305
1	1	0.0865996	0.0675391	0.00882558	0.0167524	0.0738885	0.0426112	0.119181	0.0255406	0.0170041	0.0134471
1	1	0.025845	0.00453882	0.0123801	0.00426906	0.037957	0.0207666	0.00246972	0.011815	0.0140333	0.0104356
1	1	0.043152	0.00581511	0.0309465	0.013087	0.0597172	0.0164102	0.00199077	0.00957456	0.0198483	0.0234761
1	1	0.0629587	0.032497	0.00648748	0.00942151	0.087545	0.0251605	0.0059522	0.022933	0.00591563	0.0116114
1	1	0.153127	0.174196	0.00715774	0.0129986	0.123287	0.0692093	0.0260899	0.0914799	0.0227598	0.015483
1	1	0.388685	1.04154	0.00723057	0.0532513	0.0999192	0.273377	0.260401	0.488237	0.0141781	0.0155453
1	1	0.255616	0.479024	0.0107446	0.0158251	0.0365957	0.199986	0.282927	0.168499	0.0130517	0.0153065
1	1	0.0416133	0.0187294	0.0113601	0.0220368	0.0809049	0.0321156	0.0294998	0.00725279	0.0337434	0.0395792
1	1	0.110565	0.112316	0.00295538	0.0141987	0.0996238	0.0534591	0.0232228	0.0252088	0.0044302	0.0144731
1	1	0.221068	0.34804	0.00894715	0.0298834	0.127082	0.091359	0.0498822	0.116087	0.0119806	0.0160134
1	1	0.277557	0.341591	0.00649372	0.00517418	0.0410353	0.187567	0.168556	0.0816913	0.0155448	0.014586
1	1	0.158674	0.238861	0.0100726	0.0433194	0.132035	0.0723917	0.0457997	0.046054	0.0141477	0.0144423
1	1	0.0755191	0.151542	0.0029959	0.0102933	0.11739	0.026094	0.0157453	0.0457979	0.0110885	0.0186853
1	1	0.11062	0.217579	0.0092224	0.00705112	0.0663482	0.0993396	0.061366	0.168868	0.0198955	0.00966903
1	1	0.121165	0.126431	0.00532778	0.0110403	0.0597092	0.0672332	0.0627641	0.0469287	0.0142983	0.013383
1	1	0.0137608	0.00737848	0.0107366	0.00672735	0.0131608	0.0065882	0.00960271	0.0080327	0.0202399	0.0134748
1	1	0.0365834	0.010641	0.0171574	0.00706268	0.0493412	0.0205317	0.00365985	0.00980904	0.00884711	0.016732
1	1	0.12943	0.220601	0.00433184	0.00547623	0.128657	0.0525464	0.00983126	0.0402819	0.00888647	0.0399092
1	1	0.135261	0.365541	0.00832368	0.00959323	0.0320666	0.061302	0.0071427	0.110761	0.00425321	0.0174871
1	1	0.0493376	0.0400558	0.0124449	0.00459282	0.0577755	0.0231925	0.00263024	0.011854	0.0112094	0.0321843
1	1	0.0459787	0.0168115	0.0330901	0.00705112	0.081268	0.0187697	0.00326971	0.0183074	0.0256518	0.0101214
1	1	0.101609	0.415712	0.00625082	0.0401266	0.146463	0.0411704	0.0351971	0.0866388	0.00301535	0.0243437
1	1	0.259134	0.355374	0.0172709	0.00394529	0.0764049	0.142249	0.0260631	0.239239	0.00395245	0.00835233
1	1	0.200828	0.157563	0.00591075	0.0119834	0.062978	0.105614	0.116856	0.0547517	0.0364753	0.0226517
1	1	0.0973365	0.0147789	0.019052	0.0137785	0.104418	0.0610292	0.0177146	0.0244294	0.0363743	0.0156973
1	1	0.205483	0.230192	0.00536831	0.00886188	0.150838	0.0696251	0.0158176	0.0983767	0.00962917	0.00416346
1	1	0.0696041	0.0782433	0.0225581	0.0215507	0.0713348	0.0340743	0.0394068	0.035958	0.0101069	0.0346012
1	1	0.0624622	0.0252621	0.00810858	0.0235677	0.0713672	0.0359717	0.0570305	0.0187169	0.0156925	0.0187718
1	1	0.065051	0.0317597	0.0191414	0.0122036	0.150066	0.0299363	0.0105571	0.0240199	0.0219121	0.0151039
1	1	0.116979	0.0813658	0.00973262	0.00983315	0.151923	0.0366206	0.0111966	0.0827393	0.0106108	0.0113501
1	1	0.134246	0.119992	0.00657477	0.0256895	0.110396	0.052805	0.0833926	0.0421877	0.0265747	0.00863241
1	1	0.221166	0.614758	0.00474481	0.00950939	0.166967	0.104776	0.0541009	0.190118	0.00466907	0.0149606
1	1	0.0224861	0.0158898	0.018947	0.00761076	0.0778467	0.0172221	0.00865454	0.0125949	0.026173	0.0101754
1	1	0.10988	0.217968	0.00783788	0.010113	0.140838	0.0528419	0.0172655	0.0626512	0.0123351	0.0125587
1	1	0.183523	0.0866085	0.0213516	0.00830221	0.175964	0.0697934	0.00916965	0.0713018	0.0148847	0.0330124
1	1	0.099679	0.0388863	0.00548158	0.0205058	0.0753609	0.0334842	0.0941796	0.0186974	0.0410222	0.0119439
1	1	0.107623	0.0454113	0.0100726	0.025804	0.127392	0.0463565	0.0152492	0.0345509	0.0237005	0.00875588
1	1	0.148008	0.414229	0.00774071	0.010644	0.144962	0.0426185	0.0337775	0.0921252	0.0061545	0.0123669
1	1	0.158305	0.222692	0.00531453	0.0407266	0.144394	0.0607832	0.0316905	0.0790344	0.0152876	0.0207295
1	1	0.163388	0.294177	0.00742482	0.0354307	0.131916	0.0714063	0.0262636	0.104949	0.0102958	0.0133986
1	1	0.372029	0.379864	0.0137731	0.00858204	0.162784	0.165764	0.0455652	0.251321	0.0172952	0.013569
1	1	0.124854	0.302397	0.0126936	0.00996209	0.192836	0.0453127	0.0130624	0.0954287	0.0078788	0.011851
1	1	0.108891	0.172994	0.00416184	0.00853811	0.120827	0.0422587	0.0131116	0.0771841	0.00962917	0.00726461
1	1	0.116273	0.0480768	0.0124449	0.0161928	0.179332	0.0589303	0.0071789	0.0247803	0.0265597	0.0203595
1	1	0.052018	0.0259721	0.0105745	0.00547623	0.0421001	0.022794	0.0126565	0.017102	0.00591563	0.0230513
1	1	0.01913	0.00595865	0.0194898	0.00366547	0.034534	0.00884074	0.0034574	0.0129848	0.0186804	0.00749887
1	1	0.117662	0.0299445	0.00595128	0.0104367	0.158952	0.0414158	0.00589996	0.0270809	0.0155187	0.0105347
1	1	0.204435	0.309571	0.00936807	0.00914171	0.0992	0.0780873	0.00984531	0.0782972	0.00540526	0.0140469
1	1	0.196344	0.27317	0.0094491	0.0196224	0.112881	0.0851911	0.0928791	0.0892952	0.0130778	0.0131955
1	1	0.263501	0.65271	0.00935998	0.0172454	0.106075	0.157134	0.0159477	0.151611	0.0134785	0.0354595
1	1	0.239729	0.201947	0.00595128	0.00892895	0.173567	0.105676	0.0322748	0.0895174	0.00613062	0.00830231
1	1	0.122144	0.106106	0.0220967	0.00487265	0.120924	0.0574309	0.00778221	0.0439846	0.0168652	0.0136142
1	1	0.196491	0.208089	0.0107771	0.0218827	0.188825	0.0850263	0.186985	0.0731909	0.0381087	0.0115605
1	1	0.152777	0.292368	0.00645321	0.015869	0.0106703	0.305319	0.418716	0.394563	0.0150149	0.0164647
1	1	0.141452	0.337388	0.00237241	0.0356267	0.0867536	0.0614949	0.0620595	0.0656651	0.00663227	0.0288716
1	1	0.0496797	0.0174531	0.0136109	0.00886188	0.0674244	0.0276785	0.0071789	0.0140831	0.0199624	0.0242199
1	1	0.204929	0.674853	0.00349782	0.0286322	0.0197464	0.312497	0.45358	0.549119	0.0113535	0.0188896
1	1	0.29393	1.12561	0.0106961	0.00726907	0.260269	0.136789	0.0488258	0.37944	0.00790488	0.0129193
1	1	0.267872	0.828302	0.00657469	0.0111547	0.098904	0.109203	0.0237308	0.201049	0.00320973	0.0116488
1	1	0.109868	0.0670166	0.00922852	0.0243469	0.126468	0.0482492	0.013115	0.0186974	0.0158163	0.0312524
1	1	0.136268	0.0970323	0.00546539	0.0100691	0.0883823	0.0494475	0.00728745	0.0350941	0.00469515	0.0178868
1	1	0.0372236	0.0160332	0.0113196	0.0113202	0.0707352	0.0116598	0.00868168	0.015266	0.0185157	0.0118632
1	1	0.120206	0.181407	0.00667531	0.00873411	0.103388	0.0434894	0.00792691	0.0307648	0.00740105	0.0195812
1	1	0.143493	0.0889645	0.00120647	0.0395477	0.121289	0.0773528	0.0476167	0.0470424	0.0393175	0.0165368
1	1	0.116468	0.252711	0.0150995	0.0102483	0.0765504	0.0632405	0.0078532	0.0753175	0.00886041	0.0337645
1	1	0.0961357	0.0539302	0.00774071	0.0116439	0.0661519	0.0493897	0.0104486	0.0156755	0.00814377	0.0437822
1	1	0.143058	0.143379	0.0151737	0.00487618	0.170924	0.0573273	0.0092782	0.041743	0.0206098	0.017589
1	1	0.149558	0.169347	0.00591075	0.104614	0.181957	0.0659436	0.0840276	0.0557217	0.0167653	0.0143901
1	1	0.196005	0.186433	0.00474481	0.0116	0.106487	0.0941255	0.0258077	0.134871	0.00687984	0.0169994
1	1	0.194	0.656673	0.00894715	0.0180915	0.320562	0.0805593	0.0235636	0.170795	0.00738149	0.0105163
1	1	0.178242	0.351356	0.00828316	0.00668341	0.162963	0.0726192	0.0152867	0.0885748	0.00419132	0.0494279
1	1	0.137551	0.396849	0.0147839	0.018688	0.120449	0.0603933	0.0137545	0.0849376	0.00567675	0.0381075
1	1	0.0786759	0.0805331	0.0095364	0.0128071	0.0983912	0.0431795	0.0100934	0.02673	0.00790488	0.0680958
1	1	0.0585817	0.0359031	0.0059918	0.0113202	0.113928	0.033426	0.0073381	0.0267159	0.0204853	0.0191009
1	1	0.213273	0.464483	0.00832368	0.0103928	0.0915506	0.0983026	0.0161313	0.137615	0.00665833	0.0121692
1	1	0.115322	0.022566	0.0147769	0.00744103	0.0881893	0.0392392	0.0046572	0.014876	0.0182507	0.022653
1	1	0.0919659	0.0603492	0.0126804	0.0111745	0.0713946	0.0316623	0.00646705	0.0333546	0.00665833	0.0145598
1	1	0.0641078	0.0888342	0.00474481	0.00646545	0.0656485	0.0387723	0.0071789	0.0282898	0.00543787	0.0104892
1	1	0.193316	0.500123	0.00609234	0.0147058	0.283833	0.0797579	0.0208891	0.13062	0.0129361	0.0282707
1	1	0.0204702	0.027187	0.00595128	0.0480849	0.0502086	0.00968376	0.0119446	0.0133553	0.0212903	0.00510829
1	1	0.0624293	0.0521631	0.00540883	0.0460544	0.0459943	0.040528	0.0584592	0.0214134	0.0224394	0.0411721
1	1	0.181243	0.134201	0.00492562	0.0343024	0.127486	0.0580401	0.0734107	0.0685734	0.0130778	0.0126088
1	1	0.208261	0.371675	0.00595128	0.021796	0.055905	0.151272	0.256689	0.135096	0.0222031	0.00958693
1	1	0.181461	0.26503	0.00591075	0.0238915	0.0994221	0.0921318	0.0183394	0.139655	0.00740105	0.0141408
1	1	0.253513	0.841884	0.00778121	0.0184153	0.0397713	0.316503	0.259906	0.573452	0.0278017	0.00857933
1	1	0.00671218	0.00666856	0.0251979	0.00362153	0.0224625	0.0071859	0.00591903	0.0167867	0.00862151	0.0120853
1	1	0.16672	0.257948	0.0094491	0.0303372	0.127666	0.0832812	0.0369722	0.0572365	0.00763992	0.0281781
1	1	0.0898941	0.0714491	0.00478533	0.00858204	0.109709	0.0358536	0.0241213	0.0291493	0.0115923	0.0113852
1	1	0.311437	0.362591	0.00761912	0.0253017	0.126037	0.129144	0.199652	0.165721	0.0216732	0.0157359
1	1	0.0842472	0.00681208	0.0165071	0.00975994	0.0335533	0.0468293	0.00725126	0.0310231	0.0108258	0.0110506
1	1	0.226001	0.162492	0.011198	0.0112762	0.0447579	0.237906	0.0525124	0.246501	0.00790488	0.00989838
1	1	0.290285	0.525024	0.00532778	0.00914171	0.0778767	0.195229	0.0170604	0.267604	0.00517291	0.0129966
1	1	0.0698804	0.0204017	0.0224447	0.00789061	0.101903	0.0329464	0.00518813	0.0239534	0.0239437	0.0133087
1	1	0.291364	0.979313	0.0124045	0.0216355	0.15076	0.148644	0.0904985	0.379723	0.0141299	0.020012
1	1	0.0808034	0.20629	0.00886614	0.0100691	0.0831918	0.0267272	0.0127072	0.0638307	0.0078788	0.0155251
1	1	0.120047	0.13217	0.0126804	0.0143967	0.110795	0.0721627	0.00364373	0.0309219	0.0120701	0.0212749
1	1	0.103038	0.056324	0.0101131	0.00745351	0.156146	0.0386279	0.0111966	0.0299811	0.0172572	0.013546
1	1	0.0959955	0.166022	0.00948963	0.00974531	0.129513	0.0321536	0.0142586	0.0469362	0.00740105	0.0102319
1	1	0.246866	0.311144	0.00828316	0.0121597	0.149414	0.0808771	0.0102545	0.084637	0.0161719	0.0139413
1	1	0.14888	0.113804	0.00540883	0.0149804	0.185003	0.0603721	0.0249511	0.0652555	0.0160486	0.0143494
1	1	0.115571	0.0756351	0.0139674	0.0076547	0.135166	0.0376467	0.00600784	0.0278284	0.0290593	0.00904348
1	1	0.22421	0.206974	0.0070767	0.00487265	0.10644	0.0932145	0.0111243	0.0778098	0.00800859	0.0201869
1	1	0.110906	0.0931672	0.00491939	0.0244277	0.0861649	0.0547334	0.103888	0.0459895	0.0303469	0.0195812
1	1	0.0580629	0.0117738	0.0210442	0.00881796	0.0771782	0.026094	0.0060085	0.0153305	0.0211162	0.00601213
1	1	0.143842	0.383415	0.012032	0.0431323	0.129966	0.0619655	0.0496331	0.0925433	0.0366226	0.0357179
1	1	0.195586	0.274403	0.0086394	0.0204618	0.0542713	0.176611	0.336036	0.131594	0.0122797	0.0125557
1	1	0.269099	0.288897	0.00591075	0.017467	0.0401728	0.253229	0.153788	0.233587	0.022177	0.017652
1	1	0.297238	0.116976	0.0160184	0.0152654	0.238792	0.130471	0.019585	0.0645261	0.0176859	0.0146086
1	1	0.104714	0.162262	0.00653425	0.00560516	0.0817992	0.0496472	0.00664797	0.0737611	0.00988543	0.0117294
1	1	0.0936669	0.158434	0.00474481	0.00793453	0.0879676	0.0497211	0.0113655	0.0718244	0.00395245	0.00922622
1	1	0.0807699	0.0262513	0.0179349	0.0161928	0.196621	0.0362371	0.0132236	0.0301621	0.0164926	0.0137347
1	1	0.323864	0.637699	0.0107366	0.0328655	0.0979567	0.1771	0.302096	0.333751	0.0278538	0.0199862
1	1	0.132134	0.116606	0.00324998	0.00881796	0.106752	0.0419046	0.00703745	0.0364319	0.00984195	0.0107064
1	1	0.23024	0.794949	0.00649372	0.010305	0.206717	0.102434	0.0170229	0.171027	0.00947328	0.0270435
1	1	0.208794	0.341042	0.00828316	0.0269458	0.0976895	0.125017	0.109444	0.109762	0.017773	0.00980539
1	1	0.272118	0.533478	0.0110037	0.00527016	0.0746691	0.156642	0.021609	0.159001	0.00539104	0.0153345
1	1	0.397453	0.650837	0.012325	0.0205058	0.180829	0.158775	0.499548	0.260953	0.0264628	0.0180856
1	1	0.0849173	0.130419	0.00412132	0.0115745	0.109088	0.0379679	0.0131874	0.03797	0.010184	0.0318152
1	1	0.0289584	0.116432	0.00715774	0.0354022	0.0595134	0.0161649	0.0193381	0.0229282	0.0116456	0.015662
1	1	0.16949	0.143784	0.00420237	0.0104483	0.0500054	0.127784	0.0654205	0.12396	0.00639337	0.00970265
1	1	0.250601	0.211285	0.0208092	0.00974531	0.227024	0.105164	0.021719	0.102376	0.0128302	0.0219575
1	1	0.19913	0.420591	0.0114168	0.00780676	0.126298	0.0874661	0.0204386	0.112053	0.00371356	0.0198757
1	1	0.0362497	0.0127707	0.0178539	0.00515247	0.0801836	0.0185821	0.00650325	0.0136087	0.0245004	0.0193059
1	1	0.0318815	0.0269613	0.0308818	0.00784614	0.0638787	0.0239484	0.0030904	0.02673	0.021443	0.0161067
1	1	0.097338	0.200677	0.011749	0.011508	0.191616	0.0432388	0.0196545	0.066016	0.00591563	0.0156302
1	1	0.238337	0.758174	0.00619911	0.0276226	0.265653	0.111313	0.0567252	0.230521	0.0110885	0.00894761
1	1	0.0107412	0.017876	0.00412132	0.00640358	0.0203778	0.00707883	0.00778221	0.0175471	0.0135707	0.00731884
1	1	0.175603	0.483811	0.00948963	0.0106559	0.124322	0.079672	0.025609	0.210701	0.0118052	0.00890804
1	1	0.249522	0.230506	0.0100726	0.0346161	0.141962	0.110358	0.0449357	0.0715938	0.00971097	0.0146202
1	1	0.142828	0.159593	0.00591075	0.0106727	0.216764	0.0534499	0.0085302	0.0541804	0.0109652	0.0298514
1	1	0.241644	0.213128	0.00890665	0.0253785	0.229102	0.0916065	0.0648334	0.0817031	0.0246441	0.0120823
1	1	0.0859182	0.132883	0.00536831	0.0142351	0.1392	0.0456468	0.018484	0.0503796	0.00894837	0.0144177
1	1	0.138934	0.0634133	0.00670181	0.0278576	0.13285	0.0553904	0.0141479	0.0302428	0.0457382	0.00926672
1	1	0.0600816	0.066255	0.0119431	0.0697853	0.120422	0.027679	0.0455346	0.0357533	0.0374569	0.00894463
1	1	0.1276	0.098488	0.00953012	0.00612376	0.0675676	0.0531245	0.00586378	0.0476695	0.0137087	0.0108458
1	1	0.144512	0.299353	0.00653425	0.00914171	0.104291	0.0615749	0.00934731	0.0836021	0.0027059	0.0133034
1	1	0.205729	0.00737848	0.078612	0.0103928	0.0820721	0.0784539	0.00495917	0.0226915	0.0232151	0.036501
1	1	0.277284	0.221067	0.011781	0.0118137	0.0307069	0.355733	0.173115	0.276923	0.0103719	0.0156673
1	1	0.0369199	0.00611641	0.0251168	0.00886188	0.0583406	0.0183103	0.00310984	0.0185707	0.0288398	0.0146604
1	1	0.132238	0.0343497	0.0119431	0.00552017	0.097443	0.0467908	0.00593614	0.016595	0.0167392	0.0226565
1	1	0.169839	0.468748	0.00408079	0.0178637	0.0110284	0.31652	0.481842	0.541629	0.0210099	0.0190579
1	1	0.206735	0.525419	0.00470428	0.0168257	0.0841754	0.106757	0.0908808	0.191306	0.0147196	0.0165342
1	1	0.051348	0.0151798	0.015522	0.00780283	0.0461425	0.0172221	0.021042	0.0366344	0.0110267	0.0124687
1	1	0.220666	0.23993	0.00765968	0.00700717	0.0635001	0.213329	0.0157453	0.174929	0.016978	0.0116593
1	1	0.148689	0.146303	0.00778115	0.0287641	0.125472	0.0576393	0.0461713	0.0538436	0.0207177	0.0168575
1	1	0.193331	0.436451	0.00536831	0.00487265	0.0161777	0.221612	0.0856888	0.398066	0.0393527	0.00730117
1	1	0.0891138	0.0174531	0.0119026	0.00672735	0.100623	0.0375479	0.00920991	0.0179175	0.0179532	0.00750185
1	1	0.168429	0.0418541	0.0176933	0.00398923	0.101047	0.066017	0.0111349	0.0850837	0.0174406	0.00988646
1	1	0.134923	0.342398	0.00478533	0.0496064	0.151397	0.0621016	0.124499	0.110963	0.0296899	0.0102964
1	1	0.132182	0.164972	0.0099511	0.0621058	0.21967	0.0481512	0.0536957	0.056443	0.0203106	0.00754874
1	1	0.0551215	0.01376	0.0207952	0.0076547	0.0707973	0.0228913	0.00326971	0.0213879	0.0176079	0.0110314
1	1	0.196205	0.0102181	0.0438087	0.00694011	0.0465368	0.12407	0.00401772	0.0391039	0.0161051	0.020478
1	1	0.0466517	0.0235552	0.0108176	0.0582361	0.0543259	0.0257358	0.0447361	0.0248194	0.0335121	0.00760069
1	1	0.181991	0.238855	0.00957068	0.00977245	0.113609	0.0721782	0.018484	0.0629112	0.00641946	0.0111069
1	1	0.20205	0.373452	0.00649372	0.00672735	0.140761	0.075908	0.0162459	0.125719	0.00886041	0.00908942
1	1	0.150778	0.524877	0.00944985	0.0128071	0.0392836	0.223857	0.128912	0.400059	0.0061545	0.0214253
1	1	0.167477	0.448987	0.00178944	0.0128071	0.180559	0.0637	0.0191772	0.104231	0.00665833	0.0264835
1	1	0.223421	0.35801	0.0107366	0.011584	0.202354	0.0766052	0.0228862	0.130609	0.00641946	0.0147655
1	1	0.0672057	0.0818731	0.00948963	0.00677128	0.0955646	0.0281012	0.00526049	0.0548963	0.00838263	0.00761295
1	1	0.0793152	0.147689	0.0164447	0.00849415	0.0237173	0.0817693	0.0918709	0.0941691	0.00148543	0.00781405
1	1	0.0694714	0.018163	0.0155625	0.00366547	0.107405	0.0313038	0.00458484	0.020998	0.0217278	0.0117118
1	1	0.114116	0.133599	0.00719824	0.00906826	0.20684	0.0541429	0.0152867	0.069506	0.00748034	0.0155908
1	1	0.219886	0.176358	0.0107366	0.0245208	0.203136	0.0872429	0.0634999	0.0836802	0.0183745	0.0139876
1	1	0.21997	0.42978	0.00711721	0.00825829	0.0193059	0.338224	0.145278	0.417223	0.00490795	0.012107
1	1	0.0921616	0.0647444	0.0177003	0.0167189	0.159336	0.0535797	0.00589996	0.0299384	0.0186253	0.0196646
1	1	0.13844	0.0844946	0.0148447	0.00913014	0.215292	0.10712	0.0140333	0.0367741	0.0161844	0.0349993
1	1	0.296152	1.04986	0.00836418	0.015869	0.383873	0.10736	0.127531	0.354138	0.0080938	0.0130984
1	1	0.254661	0.804223	0.00774071	0.0149008	0.199806	0.124993	0.0330778	0.274786	0.0111385	0.0193193
1	1	0.113584	0.0405854	0.0152691	0.00947701	0.140476	0.0399751	0.00984531	0.0256984	0.0228237	0.0185282
1	1	0.28553	0.541556	0.00474481	0.0145371	0.154327	0.122905	0.0240059	0.167077	0.0126351	0.0153582
1	1	0.191593	0.389461	0.0100726	0.010113	0.0272257	0.226605	0.127924	0.251101	0.00936423	0.0127869
1	1	0.175028	0.0238423	0.0177728	0.0110403	0.170359	0.0662464	0.00671337	0.057301	0.0138205	0.0169317
1	1	0.25491	0.56235	0.00801593	0.011578	0.224655	0.105168	0.0250946	0.195207	0.00984195	0.0185154
1	1	0.16558	0.13628	0.0104352	0.0318172	0.153166	0.0766435	0.0184479	0.0442706	0.020671	0.0270632
1	1	0.0356347	0.00326252	0.0342986	0.0075259	0.050312	0.0111117	0.0085302	0.00649242	0.0480156	0.0171945
1	1	0.0373411	0.0326471	0.00700473	0.00426906	0.0996194	0.0304955	0.00499404	0.0111066	0.010638	0.032094
1	1	0.385757	0.14814	0.0311445	0.0109964	0.131235	0.258663	0.164815	0.165274	0.0265811	0.00710646
1	1	0.106546	0.104224	0.00948963	0.0248597	0.145699	0.0507068	0.0142565	0.0541814	0.0113274	0.0125706
1	1	0.126469	0.0435626	0.0287358	0.0128401	0.194068	0.0653298	0.0188028	0.0369707	0.0578846	0.011481
1	1	0.204027	0.484854	0.00824263	0.00587863	0.0287645	0.274112	0.12883	0.35244	0.00912535	0.0070699
1	1	0.246643	0.227328	0.0102507	0.0103489	0.206889	0.108514	0.0145025	0.0732943	0.0166137	0.0299385
1	1	0.107875	0.0413129	0.0126921	0.00181076	0.0513783	0.0440788	0.0137907	0.0366539	0.0128096	0.0106552
1	1	0.222484	0.235627	0.00649372	0.00974531	0.129695	0.102054	0.0424656	0.072562	0.0383527	0.0138303
1	1	0.121247	0.0930805	0.0119026	0.00793453	0.115006	0.0497084	0.0132021	0.0547079	0.0182247	0.013537
1	1	0.167702	0.234699	0.00295538	0.0364388	0.103482	0.0644568	0.0419628	0.103761	0.0131335	0.0116675
1	1	0.146116	0.333905	0.0113196	0.00569343	0.014943	0.376536	0.32573	0.402157	0.0182461	0.0158911
1	1	0.179678	0.318385	0.00754639	0.0125667	0.229462	0.0703512	0.0684922	0.0945836	0.0105302	0.0150324
1	1	0.21593	0.382105	0.00442293	0.015115	0.0343302	0.325166	0.182318	0.424383	0.00893449	0.0179515
1	1	0.0681312	0.108145	0.00715774	0.010113	0.0231626	0.123881	0.0348326	0.105897	0.00618059	0.0261173
1	1	0.254678	0.396711	0.00953012	0.00893933	0.0737727	0.287426	0.148255	0.311956	0.0172431	0.00984093
1	1	0.0238319	0.00595865	0.0208092	0.0149124	0.0328306	0.0168587	0.0071427	0.0220103	0.0201878	0.0170503
1	1	0.109089	0.0560446	0.00474481	0.00875086	0.0901049	0.0423658	0.0118361	0.0148955	0.00591563	0.00823405
1	1	0.130371	0.151342	0.00536831	0.0110519	0.183401	0.0614506	0.00723654	0.0697544	0.00936423	0.019651
1	1	0.266018	0.847415	0.00774071	0.055437	0.262399	0.0955095	0.110064	0.30476	0.0311791	0.0131203
1	1	0.18053	0.203221	0.00532778	0.043279	0.0848663	0.0724401	0.0656757	0.0752576	0.0204536	0.0135808
1	1	0.12725	0.466511	0.0128659	0.00273812	0.0675466	0.0516961	0.0192151	0.121813	0.00782238	0.00770251
1	1	0.171474	0.0700917	0.0264207	0.00914171	0.271875	0.0742792	0.0205643	0.045018	0.0206916	0.00812245
1	1	0.272848	0.286991	0.00774071	0.0580416	0.145814	0.12451	0.116318	0.120907	0.0199805	0.0116883
1	1	0.160798	0.182876	0.00894715	0.00957761	0.143566	0.0608628	0.0145387	0.129894	0.024353	0.013241
1	1	0.351944	0.43709	0.0107366	0.0442806	0.179275	0.21089	0.282474	0.195216	0.0182507	0.0363898
1	1	0.0829554	0.2572	0.00765968	0.00820279	0.0323685	0.197881	0.217795	0.240121	0.0106108	0.0175586
1	1	0.329008	0.564817	0.0102668	0.00459282	0.142278	0.108426	0.0286655	0.246046	0.0110885	0.0096794
1	1	0.199022	0.199934	0.00925953	0.00911976	0.173984	0.0839691	0.0659422	0.0608412	0.0204788	0.0181815
1	1	0.222786	0.445987	0.00653425	0.00761076	0.158565	0.100612	0.020267	0.129283	0.0101069	0.0152482
1	1	0.326079	0.316122	0.00912719	0.038917	0.157732	0.152356	0.0946352	0.176777	0.0260673	0.00738276
1	1	0.227135	0.181878	0.0140879	0.00659958	0.150373	0.117704	0.0624853	0.123337	0.00493403	0.00843771
1	1	0.129895	0.196327	0.00595128	0.0137345	0.130757	0.138668	0.0714747	0.154369	0.00912535	0.0145546
1	1	0.203908	0.591185	0.00595128	0.0128845	0.119326	0.0880822	0.0457296	0.199753	0.00665833	0.0100722
1	1	0.174785	0.508529	0.00840474	0.0461106	0.193589	0.0720557	0.0252018	0.184244	0.0108236	0.016001
1	1	0.0862527	0.180072	0.00178944	0.0168403	0.139321	0.0367654	0.0320983	0.0674781	0.0117014	0.00973698
1	1	0.228018	0.116795	0.00599804	0.00962156	0.0378439	0.244139	0.187225	0.196223	0.0106108	0.011014
1	1	0.375818	0.218069	0.0120241	0.0150371	0.123141	0.254424	0.200277	0.205117	0.0172622	0.00550272
1	1	0.12352	0.090105	0.013692	0.0058	0.155736	0.0460279	0.0464996	0.0392405	0.00962917	0.0164069
1	1	0.168987	0.378785	0.0108662	0.0089058	0.0558978	0.151775	0.0352261	0.3328	0.00965761	0.00913632
1	1	0.20818	1.14223	0.00572994	0.0084323	0.142332	0.109537	0.0166018	0.186514	0.00672023	0.0671736
1	1	0.185552	0.280559	0.00353835	0.00644752	0.060659	0.177524	0.0657662	0.192735	0.00419132	0.0102108
1	1	0.306731	0.764784	0.00653425	0.00640358	0.0995099	0.171183	0.148724	0.336699	0.00780497	0.00875588
