# Supplementary material for: Relationship between histone modifications and transcription factor binding is protein family specific
Source: Genome Res. 2018 Mar;28(3):321–33. doi: 10.1101/gr.220079.116 (PMC5848611; doi:10.1101/gr.220079.116)
Supplement: Supplemental Material [file supp_gr.220079.116_Supplemental_Material.zip › Supplemental_Material/MEF2A/MEF2A.txt]

cgagactccgtctcaaaaataaaaaaaaaaaaaga	0
accccatctctactaaaaatacagaaattagccga	0
gcaagactccgtctcaaaataaataaataaaGTAG	0
accccgtctctactaaaaatacaaaaattaaccaa	0
acctcgtctttactaaaaatacaaaaattatcccg	0
accccatctctactaaaaatacaaaaattagccag	0
accccgtctctactaaaaatacaaaaattagccaa	0
AAGTATAAGAATTTAAAAATAAAAGTCATTGCCAA	0
accctgtctgtactaaaaatacaaaaTTAggccag	0
accccgtctctactaaaaatacaaaattagctggg	0
ttgttttccttattataaatagatatggtactttc	0
acccagcttctactaaaaatacaaaaataagtcag	0
GCCCCTCCTCCGACAAAAATAACAACAGACCTAGC	0
GATGATCTTAACCCCAAAATAGCTCACTGGACAGT	0
ctgtggcagtttcttaaaataagacaacaaggaag	0
acctcgtctctactaaaaatacaaaaaaaaagctg	0
gtcacaggactccttaaaatagcttttctcataac	0
TGGTAGCAATTTTTAAAAATATCTTGAACTggcca	0
ggcctgtctctactaaaaatacaaaaatcagccag	0
accccgtctctactaaaaatacaaaaattagccgg	0
accccgtctctactaaaaatacaaaagttagccag	0
accccgtgtctactaaaaatacaaaaattagccgg	0
accctgtctctactaaaaatacaaaaaaaattagc	0
ccctcgcctctactaaaaatacaaaaagtagccgg	0
actccgtctctactaaaaatacaaaaattagctgg	0
ACTGAAAATAAACTAAAAATAAagaagtcacatat	0
acccagtctccactaaaaatacaaaaattagcggg	0
accctgtctctactaaaaataaaaaattagctggg	0
GAAAGGGTACATCCTAAAATAAAAGATAGTTGTCA	0
gtcaacagaggtccaaaaatattaaattgaaaaat	0
aattgaaaaattccagaaataaacaattcatatgt	0
gagcctgtctctacaaaaataaaattaaaaaaaaa	0
accttgtctctactaaaaatacaaaaaattagctg	0
accccacctcaactaaaaatacaaaaatttagctg	0
accctgtctttactaaaaatacaaaattagccgcc	0
accctgtctctactaaaaatacaaaagagtcaggc	0
accctgtctctactaaaaataaaaaaattagctag	0
aacccatatctactaaaaatacaaaaattagccgg	0
accctgtctgtactaaaaatacaaaaatcagccag	0
agaactgacagtccagaaataaacctttacattca	0
accccgtttttactaaaaatacaaaaaattagctg	0
accacatctctactaaaaatacaaaaaaaatcagc	0
CATTGACTTGAGATATAAATAGGGTGGCCACCTTC	0
agactttgcctgctaaaaataaaaagaTGCCTTGG	0
accccatctctactaaaaataaaaaaaattaactg	0
GGAATCAGCGAATTAAAAATAAAAGAAGTTACACA	0
GCAAGGCCCAAGCCAAAAATAAATAAAAAGGCCTT	0
accccgtctctactaaaaatacaaaaatttagcca	0
AATATTCATGTTACAAAAATAGAAGTCTAAACACC	0
TTTTCTAAGCCTCTTAAAATAGAAATGTCCCACTA	0
ctgcagcaatttcttaaaataagacaaaagtgaag	0
CACGCACACAGTTTAAAAATAGTGGGAGAAATTAA	0
aacccgtctccactaaaaatacaaaactgagtcgg	0
accccgtctctactaaaaatacaaaaaaattagca	0
tatctccaaaaaataaaaataaacaaaaaGGAACA	0
acccccactctgctaaaaatacaaaaattagccgg	0
accccgtctctactaaaaatacaaaaaattagcca	0
accccatctctactaaaaatacaaaaatcagccgg	0
GGACTATCCATTCTAAAAATAATAAATCGTggccg	0
tatctcaaaaaaataaaaataaaaaagataaCATG	0
AGGTCAGGAGAGGTAAAAATAGCAGCATGGCTAAT	0
accccatctctactaaaaatacaaaaaaggccgga	0
accccatctctactaaaaatacaaaaattagccag	0
cggcagtgaggtacagaaatagctggactggctac	0
atgtttgactttttaataatagctattctgactgg	0
acctcaagaagtttataaataaatattaagaggaa	0
accccgtctctgctaaaaatacaaaaattagctgg	0
atcccctttctactaaaaatacaaaaattagctaa	0
aacccgtcgctactaaaaatacaaaaaattagcca	0
accctgtctctactaaaaatacaaaaaattagctg	0
accccatctctactaaaaatacaaaaattagccag	0
atgtttgtgtatctaaacatagaaaaagcatagta	0
accacgtctctactaaaaatacaaaaattaccagg	0
ccctgttctctactaaaaatacaaaaattagctgg	0
GTGATGAATTTCACAAAAATAACCATATAACTTGA	0
TTCTTGAATCTTTCAAAAATAGCTTTTATAGTCAA	0
accccgtctctactaaaaatacaaaattagccgga	0
accctgtctccactaaaaatacaaaaattagcgag	0
accccgtctctactaaaaatacaaaaaaaattagc	0
accccgtttgtactaaaaatacaaaaattagccgg	0
acaTATGGTGATTTAAAAATAGGCATGAAGTCtgt	0
aaaaaaatataaataaaaataaaaaagacggtggt	0
cccccatctctactaaaaatacaaaaaaaatcagc	0
acctcatctctactaaaaataccaaaaaactagcc	0
ttgctcaaaaaaataaaaatagagctaccacatga	0
tctctacaagaaataaaaatagctgggcatggtgg	0
CTGGGAGGCCTTTTAAAAATAACTAATATCAGAAA	0
accccatctctactaaaaatacaaaaattagccgg	0
atggagtctctactaaaaatacaaaattagccagg	0
accccatctctactaaaaatacaaaacttagccag	0
TGATCAGAAGTTTTAAAAATAAAGAAGAATGCAAT	0
aacctgtctctactaaaaatacaaaaaattagcca	0
accccgtctctactaaaaatacagaaattaCATTC	0
AAGGAGACTTTAACAAAAATAAAATCTTAGTCTGA	0
accccttctctactaaaaatacaaaaattagcggg	0
AAGAGGAAGGAACCAAAAATAACTGAGTATCTCAT	0
ctaaaatcaagactaaaaatacaatgtgctgatga	0
accctgtctctactaaaaatacaaaaaattagcca	0
accccatctgtactaaaaatacaaaaaattagctg	0
accccgtctctgctaaaaatacaaaaattagtcag	0
accccgtctctactaaaaatacaaaaattagccaa	0
acccagtctctactaaaaatacaaaaattagcagg	0
actccacctctactaaaaatacaaaaatcagccag	0
accccgtctctactaaaaatacaaaaattagtcgg	0
accccgtctctactaaaaatacaaaaagtagcggg	0
tccccgtctctactaaaaatacaaaaattagccag	0
accccgtctctactaaaaatacagaaaattagcca	0
aaccagtctctactaaaaatacaaaaattagctgg	0
aaaccccatctactaaaaatacaaaaattatccag	0
aaaccccatctactaaaaatacaaaaattagccag	0
accccatatctactaaaaatacaaaaattagccag	0
accccatctctactaaaaatacaaaaagtagctag	0
accccatctttactaaaaatacaaaaattagccag	0
ctgtgggaatttcttaaaataagacaacaatgagg	0
AAGCTTGATGAAATAAAAATAAACCCCAAAggcta	0
CAAAGCACATCTTTAAAAATAGTCTGTTTTGTGTG	0
GGGGCTTTCATTTTAAAAATAGGAATCAGAATCTT	0
taatctagtcagataaaaataaaagagaataaaaa	0
AAAAACAAAAAGATAAAAATAAAAGTCAGATGTAG	0
TAGCAGAGCAAAATAAAAATAAATAAGAAACTGAA	0
accccgtctctactaaaaatacagaaaattagtca	0
tgagaccctgtctcaaaaataaaaataagctgggt	0
accctgtctctactaaaaatacaaaaattagctgg	0
accccgtctctactaaaaatacaagaaaaattagc	0
accccgtctttactaaaaatacaaaagctagccca	0
aacccatctctactaaaaatacaaaaattagtcgg	0
accccatctctactaaaaatacaaaaattagccgg	0
gccccgtctctactaaaaatacaaaaattagcctt	0
ttcctcaaaaaattaaaaatagaactatgagccgg	0
acctcgtcaatactaaaaatacaaaaaattagccg	0
accccatctctactaaaaatacaaaaattagccag	0
accccctctgtactaaaaatacaaacatcagccag	0
accccgtatctactaaaaatacaaaagtcagccgg	0
cagcccCgtaaaccaaaaataaaattctaaggccc	0
GTTTTTGAGTTGCTAAAAATAGATGTCCTCCAAAT	0
TGCACCTAAGTGCTTAAAATAGCTGAAGAGCACTT	0
aactcatctctactaaaaatacaaaaactagccag	0
accccatctctactaaaaatacaaaaattagccgg	0
cccccgtctctactaaaaatacaaaaaactagctg	0
accccatctctactaaaaatacaaaaattagccag	0
accccgtctctactaaaaatagaaaaatcagccag	0
accccgtctctactaaaaatacagaaaaagtagcc	0
accccgtctctactaaaaatacaaataattagccg	0
accccatctctactaaaaatacaaaaattatccag	0
atcccatctctactaaaaatacaaaaaattaacca	0
accccgtctctactaaaaatacaaaaactagccaa	0
CAGAAAAAGCAGCTAAAAATAATACATGAGGAAGG	0
actccgtctctactaaaaatacaaaaaattagccg	0
CCAGGGGAGGGGCCAGGAATAGAATCTGGAAGCCC	0
CTGAGCTTGCTTCTATAAATAGCCTTGTCAGAACA	0
TTTGAATGCCTTCTTAAAATACCAGGATGGCTATT	0
aaaccgtctttactaaaaatataaagattagccag	0
AGGATATTTTTTCTAAAAATATGTtttttttttgt	0
ctaagtagtgacctaaaaataagagcgaagaaggc	0
aatgtctggaatctatgaataacatcggtttctaa	0
TATGTCTAACTTTTATAAATAACACAGTGAAATTG	0
ttttagtctctactaaaaatacaaaaaaactagcc	0
tctggacatgttctataaatagaatatataaatat	0
accccgtccctactaaaaatacaaaaaattagttg	0
CCAAGATACACTCCTAAAATAAACCAAATCTTCCA	0
tccccctcttagataaaaataattaaaatgcctaa	0
AATAATCATCTTTTAAAAATAAAACAAAAAACGAA	0
TGACTCCAGAAGTTAAAAATAAATGTGACTATAAG	0
atataaaagtaaataaaaataaaaagtattgtccc	0
TTACCAGTAAGGCCAAGAATAGAACACAGGTCTGC	0
tacagccagttgttaaaaatagcctagcacttcct	0
tcagctgactttttaaaaatagcaagacctcttca	0
CAGACTACATTTTTAAAAATAGGCTCACGTTGCAT	0
TTAATTAGCTTTTTAAAAATAAAAAAGGTCCATTT	0
TTCAGTAGAAAAATAAAAATAGAAGGCTGGGGTAA	0
ttctaaaattttatataaatagaatcatatagtaa	0
AGAAGCTGTACTATCAAAATAGCTCCTCCCCGCTC	0
AAACATGGATCTCCTAAAATAGGATGACAAGGCCA	0
ctcgaaaaaaaaataaaaataaaaaCTTCTTAGGA	0
GAAGAATCATACTTAAAAATAGCAGCCACCTTCAC	0
accccgtctctactaaaaatacaaaaattagctgg	0
catgaggaaattttaaaaatacacaccctcaaggc	0
aacacaaccaaaccaaaaataaaacaaagaacaat	0
CTGGCTTAAGATTCTAAAATAGAAAGAACTATCTG	0
GGCTGTATTTGGCCAGGAATAGCTCAGAAGGCCTT	0
GCTGAGTGCTAGTTAAATATAGTACATAGAAAGAA	0
accctgtctctactaaaaatacaaagaattagccg	0
gcaagaacctgtctcaaaataaaataaaataaaTT	0
accccatctctactaaaaatacaaaaacaaaatta	0
CGCCATCTTGTGTTAAAAATAAAACGCACAGCTTT	0
agggctttgcaactttaaatagatttcacattagg	0
cccccatctctactaaaaatacacaaagaaattag	0
taaaaaaTTTTTTTAAAAATAACTCATCAGGGGCT	0
aatgtaaggaatctatgaataacatctgcttctaa	0
ACTATTACTAAAACAAAAATAGTTCATAAGCCATG	0
accccgtctctactaaaaatacaaaaattagacgg	0
acccggtctctactaaaaatacaaaaattagccag	0
ACAAGTGTAAATTTAAAAATACCTCCTCCTTTGGT	0
gccccgtctctactaaaaatacaaaaaattagcca	0
GAGTCCAGATAGTTAAATATAGAATATGCTTAAAC	0
accccttctctactaaaaatacaaaaaattagcca	0
accccatctctactaaaaatataaaaattaaccag	0
accccgtctctactaaaaataaaaaaaaatcagcc	0
accctgtctctactaaaaatacaaaaagttagcca	0
atcccgtctctactaaaaatacaaaaattagccag	0
ttattgtgtcaattaaaaataaaaGCCGAGAAAAC	0
ACCAGTGCTAAAATAAAAATAACTCTTTATAATGC	0
AACAAGACACCTTTAAAAATAGTCTCCCTTTAGAA	0
aatgtctggaatctatgaataacatcggtttctaa	0
TCGGAAAACACTTTAAAATTAGAATTCTTAGTATG	0
GGGACTTTCCACCTAAAAATATCTGCCAGCAGTTA	0
TTCTAAGGCAAATTAAAAATAGCTGCTGTGTGCTT	0
catttctaaaaaataaaaataaaTTCAACAATATG	0
CAAGAACACATTTTAAAAATAGCTCAAGGAAGCCG	0
AAAGATTAGATGTTATAAATAGGACTTGTTCATCC	0
gtcaaccagagtccaaaaatattaaatgaaaaatt	0
accttgtctctactaaaaataaaaaaGGAGTCCCT	0
tttgatccccagtccaaaatagcctctctgtcact	0
ACTTAGTTTAGTCCAAAAATAGATGTGTGGAACCA	0
accccgtcgctactaaaaatacaaaaaaaatagct	0
CAAAATATGTATATATATATAGCATTAGATGAGGC	0
GAAGGATAAATGTTGAAAATAGAACTGAGCATTAC	0
attctcatcatcttaaaaataaaagtgattagatc	0
gtcgactgtggtccaaaaatattaagatagtttga	0
accccggctctactaaaaatacaaaaattagccag	0
gtcaaccatggtccaaaaatattaaagaaaaaact	0
accccgtctctactaaaaatacaaaaattagccgg	0
TCAAATGCTAACATAAAAATAACTACCCTTGCCAC	0
actccgcctctactaaaaatacaaaaattagccgg	0
atgtcagaactttcaaatatagaatgaactctgct	0
atcccatctctactaaaaatacaaaaactaacagg	0
accccacctcttctaaaaatacaaaaattagccag	0
caagcgcagttgttaaaaatagcctggcacctccc	0
accccgtctctactaaaaatagaaaaactagccag	0
ATACTCATCTGTTTATAAATAGAATACATCTGCCA	0
accccatctctactaaaaataacaaaacttagctg	0
accccatctctactaaaaatacaaaaaattagctg	0
actccctctcaactaaaaatacaaaaattagctgg	0
accctgtctctactaaaaatacaaaaattaactgg	0
ACCTAGTGGCAGCCAAATATAGATATATTTTGAAA	0
GCCTGGTTCCTTCTAAAATTAGAAATCAGACAAAT	0
TTTCTCATTATTTTAAAAATAGAAACATTACAGAA	0
aaacctcgactactaaaaatacaaaaattagtcgg	0
tgagtactgttactaataatagtactactcatatg	0
accccgtctctactaaaaatacaaaaaattagtca	0
TCAAGGTAACATTTAAAAATAACTACCCCAGTACA	0
CAACGTGAATTACTTAAAATAACCACCACCACTTG	0
gtcttcggctgtctgaaaatagactcggtgctgtt	0
accccacctctactaaaaatacaaaattagtcggg	0
TATTCAAATTTTTTAAAAATAACATCTGGTTTGTC	0
CAAACCTAATGTCTAAAAATAGGCCCAAGGAAACC	0
accccatctccactaaaaatacaaaaattagccag	0
ctgagacgctAACtaaaaataataataataataat	0
aaacaaacagatctaaacatagaaaaggtacagga	0
accccgtctgtactaaaaatacaaaattatctggg	0
agccgcctgtttctgaaaataaaatttcatgagaa	0
tgttttgactttttaataatagccattctgactgt	0
aggccaacaagcacaaaaatagagcattaaaccac	0
ATGCAAACTTGCTTAAAAATAGTAACTTCATAAAA	0
tctaccaagaaaacaaaaatagctggacgtggtgg	0
GACACTCCCTGTTTTAAAATAGTATTTTCTTGTCC	0
TAGAGTCTGTTTCCAAATATAGCCAGCAGATGGTG	0
aatacctggaatctatgaataacatcggtttctaa	0
accccgtctctactaaaaatacaaaaattagcaag	0
CTCAAAGAATAGCTTAAAATAAAATTAACCCGATT	0
ttttttgactttttaataatagccattctgactag	0
accccgtgtctactaaaaatacaaaaattagccgg	0
atcccgtctctactaaaaatacaaaaattagctgg	0
gacagtacaaaaataaaaatagaaataaagtgaaa	0
agcccatcactactaaaaatataaaaactagccag	0
accccgtctctactaaaaatacaaaaattagctag	0
CATGAGATGGTCTTAAAAATAGTTCTGTGGCATAT	0
TTCTGCTAATATTTAAATATAGAATGATCTGAGAA	0
acggcgaaactactaaaaatacaaaaattagccag	0
TATAGCAGCTGATCAAAAATAACTTCAATCCCTCC	0
atccctactctactaaaaatacaaaaattagccag	0
TTGTTGAACTAAATATAAATAGCTCAGTACATACC	0
GTCACTTTCTATTTATAAATAAACTATGAGTTATG	0
aacccatctctactaaaaatacaaaatgagccgga	0
ccgaagtgaggtacagaaatagccaaattggttac	0
GAGTTTCACTTCTTATAAATAGAAAAAATGTAAAG	0
acccctcctctactaaaaatacaaaaaattagcca	0
acctcgtgtctactaaaaatataaaaaattagccg	0
accccgtctctactaaaaatacaaaaattagccaa	0
accccatctctgctaaaaatacaaaaaattagccg	0
acacccctcctgtttaaaatagccaatcaggacta	0
AATCATCCAGAGCTAAGAATAACCAGGAAGCTTCA	0
GTTAACCAAGTACCAAAAATAGTTCCCGATGACTT	0
gtcttagagaaaataaaaataaattagccaggcat	0
accccatctctactaaaaatacaaaaataagcctg	0
gtcccgtctctactaaaaatacaaaaattagttgg	0
accccgcctctactaaaaatacagaaaaattagcc	0
accccgtctctactaaaaatacaaaaattagccga	0
CTAGGCTGAGAGTTTAAAATAACTTCAAAAGAGCC	0
aatgtaaggaatctatgaataacatcggcttctga	0
cagacaaaagatccagaaataggaaagtgtggttc	0
ATACATTTATATCTAAAAATAAACTGGCACTAGTG	0
atcctgtctcaactaaaaatacaaaaatcagccag	0
accctgtctctactaaaaatacaaaaacttaaccg	0
TTCTATTCACTTCTATAATTAGATTGAGTGTCACA	0
tgggtgtttattctaaatatatcactgccagtgta	0
AAGTGATtaaaaataaaaataaaaataaaTCTCAG	0
accccgtatctactaaaaatacaaaaattagccag	0
GAAAGCATTCAGACAAAAATAGATCCAGACTCTAG	0
GTCATGCATTCTCCAAAAATAGAAGGGAGAGACAA	0
ctaaccaatcaccttaaaatagcctctgagtgttt	0
ctaatccagtttctaaaaataaatattttctatat	0
GCATTGGAGCTTCTATAAATAGTAAATCAGCAAAA	0
gtcaattatggtccaaaaatattaaagtatcttgt	0
GTTATTATTTACATAAAAATAAAAATTTCTAGTTT	0
ACAAAAATATGCCTAAAAATATCCTACTGTTGAAC	0
aacccgtctctactaaaaatacaaaactagcgggg	0
aggccaaccagcacaaaaatagagcattaaaccac	0
ATTAAAATTCCTCTTAAAATAGATCCTTAGTTTTT	0
aaatctcagtggcttaaaataagttcatttcttgc	0
CCCTGAGACTGTCTATAAATAATGTGATTGAGAGT	0
accccgtctctactaaaaatacaaacaaaattagc	0
accctgtcgctactaaaaatacaaaaattagctgc	0
GGCACTTAAACCTTAAAAATAGATTTCAAACGGCT	0
CAAGAAAGAAATTTTAAAATAGAAAATGAAAACTC	0
accccgtctctactaaaaatagaaaaaatagctgg	0
accccgtctctactaaaaatacaaaaaattagcca	0
aatgtctggaatctatgaataacatcgctttctaa	0
GAGCTCTGACTGTCAAAAATAATTTTTGTTATGAA	0
accccatatctactaaaaatacaaaaaagtagccg	0
attcttgcattgctataaatacctgagactaggta	0
tcaaCCTATGTTTTATAAATAGAAATGGTTCCTAA	0
GCATCACTAAATCTAAAAATAAAATCACAAGGCTG	0
accccatctctactaaaaatacaaaaaaattagct	0
tacccaactaatttaaaaataatttcttttttttt	0
TAAGATGTATTCATAAAAATAACATAATGataatg	0
TCATCCAGAACACTAAAAATAGAATTCTCTACTGA	0
GGGCAGCAAGAGACAAAAATAAAACAATCGATTTA	0
agaatcattaaaataaaaatagctgacaaaaccaa	0
atcccgtatctactaaaaatacaaaaaattagctg	0
TATAACTCATAGCTATGAATAAAACATAAGTTGGA	0
accccatctctactaaaaatacaaaaagtagctgg	0
accctgtctccactaaaaatacaaaaattagtcag	0
CTGTTTCAGTTCCTAAAAATATCTGCCAGTAATGT	0
accccgtctccactaaaaatacaaaaaaaattctc	0
acccgatttctactaaaaataaataaaattagcca	0
TTCATGCCAGGTCTATAAATAGGTGATCAAAATGA	0
CACTATAAAAACTTAAAAATAAAAGAAAATCTAAA	0
TTTGAAGACAAGGTATAAATAGCCAGTGTGCTCAA	0
GTGAACAATGAGCTAGAAATAGAAAGGAAGAAGTG	0
accccgtctctactaaaaatataaaaagcagccag	0
accctgtctctactaaaaatacaaaaattagccgg	0
AGCACAGAGAAGACAAAATTAGCAAAACCCCACTA	0
accctgtctctactaaaaatacaaaaattagtcag	0
accccagctctactaaaaatacaaaaaatcagcca	0
acctcgtctctactaaaaatacaaaacattagcca	0
CTGTGTCTATTTCCAATAATAGAAATTTAGCTCCC	0
AGCTCTTTAAAGATAAAATTAGCCAGGTTTATTTC	0
tgatacccagagatataaataacatacttgacata	0
ATCAAGAGTCTGGCaaaaatagaaaaaaaaaaaaa	0
accccgtctctactaaaaatacaaaaattagccgg	0
cagagggcaggtatatatatagcattagtagatac	0
TCAGTATTGTTGTTAAAAATAACAACAacatagtt	0
GCATGGTGTGTGCTGAAAATAACAGTTTTGTGCTT	0
accccgtctctactaaaaatacaaaatcagccagg	0
GAACTAGTCAAACCAAAAATAGCTTTCTGATCATT	0
ggccgtaaaaaggtaaaaatagaaatgggggtttt	0
GAAGCTGTTATCTTAAAAATAGTTCAGCAATAAAG	0
CTTTACAGTGAACTAAAAATATCAAGAGACGCACT	0
AATCATAGCAGGATAAAAATAACACATATACCTTT	0
tcaacctgccagtcaaaaatagatgacaaacatat	0
ACCTGACGAAAACCAAAAATAAAACCAGCTGCTGC	0
accccatctttactaaaaatacaaaaaaaatagcc	0
AGTCAAACTGAACCAAAAATAAGTGGGGGCAGGGA	0
CTAATATTATTTCTATTAATAGCAATACTTCTGAG	0
cttgcaccacatacaaaaataacctcaaaatggat	0
acctggtctttactaaaaatacaaaaataagccag	0
tccccgtctctactaaaaatacaaaaaagttagcc	0
accctgtctctactaaaaataaaaattagctgggc	0
TTGTAAAAAGTTTTAAAAATACCCTCAAGTCTTTC	0
accccacctctactaaaaatacaaaaaaaattagc	0
actccgtctctactaaaaatacaaaaattagccag	0
GTAAACAGATGGCTTAAAATAGCCCAGAGGTGCAG	0
cccccgtctcttctaaaaatacaaaaatttgtggg	0
ccccctgctctttttaaaatagccagttggaatta	0
accctgtctccactaaaaatacaaaaaaaaaaaaa	0
accccgtctctactaaaaatacaaaaattagtcag	0
accccgtctctactaaaaatacaaaaattagtcag	0
aaacagaaacttctagaaataaatacacaagtttt	0
accgcatctcaactaaaaatacaaaaaattaggca	0
aatgtctggaatctatgaataacattggtttctgg	0
gagggagacagtctcaaaataaaaaactaaaaaaa	0
AAGGAAACTCAGCTAAGAATAGCACAGCTAACCAT	0
tacccacaaaagttaaaaaTAAACataaaataaaa	0
GGTGTAAGTTTTCtaaaattaaaaaaaaaaaaaaa	0
ctcattttgaaattataaatagcatagcctatgtg	0
aacccggctccactaaaaatacaaaaattagccgg	0
ATCTATTCAAAGGCAAAAATAAAACTAAGAAAATA	0
CAGGATCTGCCTTTATAAATAACCCTGAAGTAGGA	0
accccgtctgtactaaaaatacaaaaattagccgg	0
tcaatagaatggctaaaattaaaaacactgaccac	0
tgggtttttgttctaaaattagattgtagtgatct	0
accccatctctactaaaaatacaaaaatcagccag	0
accctgtttctactaaaaatacaaaaattagGGAG	0
accctatttctactaaaaatacaaggaaattagcc	0
TTAGACAAAGTTTTAAAAATAGGACTAGTTAACCA	0
accccgtctctactaaaaatacaaaaattagccgg	0
accccgtccctactaaaaatacaaaaaattagccg	0
tctttctataatctataaataacatcagttgctaa	0
accctgtctgtactaaaaatacaaaaaattagcca	0
GACTGGCCGTGGTCAAAAATAACTTGCCCTTTCTC	0
accccgtctctactaaaaatacaaaaattagctgg	0
GAATTCATTAATTTATAAATAAAATTGAGGGAAAA	0
TTTTGCTGCTTGCTGAAAATAACTTGTAAAGAAGA	0
agagctgtacacttaaaaatagtttgaatggtaaa	0
AGCAGCCGCTTGCTTAaaataaataaataaataaa	0
GGTCTTTTGTATCCTAAAATAACCCTACCTGGACT	0
accctgtctctactaaaaatacaaaaactagtggg	0
acccggtctctactaaaaatacaaaaaattagccg	0
GGATAACTGTAGCCAGAAATAACAAGTCTGGCCAG	0
accctgtccctgctaaaaatacaaaaattagccgg	0
CACTAATGTCTTCTAAACATAGCCTTCCTCTCTCA	0
GTTTATTTCGTTCTCAAAATAGCCCTCTATGGTAT	0
accccgtctctactaaaaatacaaaaactagtcag	0
CATTAGTCCAGGGCAAAAATAGCCAGTAAGTCCAT	0
accctgtctctactaaaaataccaaaaagttagct	0
actccatctctactaaaaatacaaaaattagctga	0
GATTACAAAATACTATAAataggccttatcacaac	0
tttcagtagaagccaaaaatagagaagggattatc	0
gacactagtcccccaaaaatacacttgtttacagt	0
CTCTAGTTTCACCTCTAAATAGAAACGAAAGCCTT	0
TTCATTCCACTTCTATAAAAAGCCCAAGTAAGAGT	0
tataaaagaaggataaaaatagaacctgtttcatg	0
ACAGGAtgtaaaccaaaaataaaattctaagcccc	0
accccatctctactaaaaatacaaaaattagccag	0
GTGAGAGTAATTTTAAAAATAAAATATGCACATTT	0
gtcaaccatggtccaaaaatattaaatggaaaatt	0
accctgtctctcctaaaaatacaaaaattagccag	0
accccatctctactaaaaatataaaacttagctgg	0
accctgtctctactaaaaatacaaaaaatgagccg	0
TCTTAAGGAAAAATAAAAATAAAAGATCCAGCTTT	0
AATGCCTTGCCTTTAAAAATAAAATGCATACGCCT	0
accccatctctactaaaaatacaaaaaaaaaacaa	0
accccgtctctactaaaaatacaaaaattagcaga	0
accccgtctctactaaaaatacaaaaattagccaa	0
agcccatctctactaaaaatacaaaaaattagacg	0
acaccatttctactaaaaatacaaaaaaattagct	0
TGACCCTACACTCCAGAAATAGCTGTATAAAGAAA	0
accccgtgtctactaaaaatacaaaaattagctgg	0
gtttttgtactgctataaataactgcctgtgaccg	0
ataaaggtgaaactagaaatagactggcccttagt	0
ACCTTTAAATAAATAAATATAGAATCCATCGGCCA	0
GCTGAGTAGTAGCTATAAATAATCCGGTTTTAGAA	0
accccatctctactaaaaataccaaatagctgagc	0
aatacaaagtaaccaaaaatagaagaccagagtca	0
CTTTTAGAAAAGCTAAAAATATCTGTTAACGAAGA	0
aaaccttctcttctaaaaataaacacacaaaatta	0
accccatctctactaaaaatataaaagttagctgg	0
accccgtctatactaaaaatacaaaaaaaatttag	0
gatgaaaatgttctaaaattagatagtggtgaagg	0
GTCAGAAAGTGCTCATAAATAGCATGCCCCTTGCG	0
TTATTCCCCCTTCTTAAAATAGCAAGCTGAATTAC	0
TCACAGAACTGTTTAAAAATAAACCGGATACTCAA	0
acatgttactttttaaaaatagccagttcctggtt	0
AAGTACTTAAATCTAAATATAGAAAACCTAAAAGT	0
ATTTCTGTCATTTCTAAAATAGAAACTAGAGACAT	0
CCTATATTACTTTTAAAAATAAACCCTTTCAGATC	0
TGTAGATATTGGCTATAAATAGCTTCCCTTCATTA	0
CGCTTCCCCTTTCTTAAAATAACTACCAGCTTGCT	0
accctgtctctactaaaaatataaaattagccggg	0
TGAGTACCACTGACAAAAATAAATAATTCTGATAC	0
GTTGACATCAAGTTAAAAATATACTACCACGTGAC	0
TAATATGCTGTCACAGAAATAGCTTTCTACCAGTG	0
aaaaaaattaagataaaaataaaaCCTAGCTAGGT	0
GCAGCTGGCGGATTAAAAATAAAAGCTgacatcat	0
acactgtctctactaaaaatacaaaaattagctgg	0
AGCCTTACATAACCAGAAATAGCAAGATTAGCCTC	0
accccatctctactaaaaatacaaaaattacccag	0
GATTATTATTATGTAAAAATAGTTAATAGGGCTTA	0
CATTCAGAACCTGCAAAAATAGAAGCAGATAATGG	0
accccgtctgtactaaaaatacaaaaaatcagccg	0
aAAGGCCTTCTTTTAAAAATAGTATTCATTATAGT	0
aaatggaaaattccagaaataaacaattcataagt	0
GCTCTGTTTGTTCCTGAAATAGCTCTCTGGCTACC	0
TATAGTAATATTCTAAAAATATTTTCTTAATATTC	0
aatgtctggaatctatgaataacatcggtctctaa	0
tctgtttcacttcttaatatagcctttgtctttga	0
accccgtctgtactaaaaatacaaaaaagctagcc	0
accccatctctactaaaaatacagaaattagccag	0
ACCTTCTGACTGCTAAGAATAGCTATTCATTTATT	0
accccttctctactaaaaatacaaaacttagccag	0
AGCCCTGTGAGGTCAGAAATAGACCGAAcagggtc	0
tatgtacttgtactaaaaatataaaaaattagcca	0
TACTAGAATCTTCTAAAATTAAAAGGCCCAAAGGA	0
ttgagtatcttgcctaaaataacacaaactaagtg	0
accccgtctctactaaaaatataaacattagccgc	0
accccctctctactaaaaatacaaattagctgggc	0
accccatctctactaaaaatacaaaaaattagtcg	0
accccgtgtctactaaaaatacaaaaaattagcca	0
accccatctctactaaaaatacaaaaaattagcca	0
CCTTTCACAATAATAAAAATAGTTCCCTCATttga	0
ATTTATTTTATTCTAAACATAGCTTCAGATTGTTT	0
AATGGGACAAATCTAAAAATATCCCTAGTAACAGT	0
atcgcatatctactaaaaatacaaatattagtcat	0
atgtcttaccttctaaatataaaactaaatttcaa	0
accccgtctctactaaaaatacaaaaaaatcagcc	0
CAACCTTAGAAATTAAAAATAAAAGCAAAGCAGCT	0
TGAGAGTTATTTCTAAAAATAAAATGAGAAAGAAG	0
GGTAAAAGCCATTTAAAAATAACTCCTTCATTCTA	0
GAGAGGTCTTTTCCTGAAATAGCCACTGGGCGGCA	0
ATCTTCTAGGGGATAAAAATAGGCAAGTGTGGCAG	0
CAGGGAAGTGAAACAAAAATAGAAGAGACCCGTAC	0
TCTGTCACCAATCTAAAAATATCAAAGAAAGGGCG	0
AAGGGTCTCTTACTAAAAATAGGAAGCAAGTTACC	0
aaaccccgtctactaaaaataaaaaaaaattagcc	0
TTAAATAATGTAATAAAAATAACAAAAGGGATGAT	0
ATTTGAGATGAGTTATAAATAGCAGTGCCGACTTC	0
accccatctctactaaaaatacaaaaattagctgg	0
AGGGGACAGCATCTAAAAATAGCAGGGCCTAGACT	0
GGCTAGAAGAAACCAAAAATACCCACCCCACAAGG	0
taacttctagctataaaaataggctctgttcagca	0
gttcagaatgtcatataaatagaatcacatagtat	0
acagcccaaaagctaagaatagtctttatgttttt	0
cggtggtctctactaaaaatacaaaaaagttaggg	0
TTTGTTTTCCAGTTAAAAATAGTTCTGAGTTAAAA	0
accccgtctttactaaaaatacaaaaatcagctgg	0
gtagttgtgtatctaaacatagaaaagacatagca	0
AGTacacccctttttaaaatagcagttcttaagct	0
accctgtctctactaaaaatacaaaaataattagc	0
cctcttctctggctataaatatagcttgcagaaat	0
tttcatataattcttaaaataaccccatgaggtga	0
TGAGTCCTGTGGCTAAAAATACTCTAATCACAGCT	0
CTAGACAGTGAGCCTAAAATAAGTCTCCCTGGTAG	0
accccatctctactaaaaatacaaaaattagccga	0
gaatgagactgtctcaaaataaataaaagaCCACA	0
acccagtctctactaaaaatacaaaaacaaaatta	0
CCCTGATAAGTGCTAAAATTACAAACCAGAAGTTA	0
AAGGGAACTCTTGTAAAAATAAAAACCCTCCTTAT	0
TTAGAGAAatgtatataaataaaaatttttaagac	0
accctgtctctactaaaaatacaaaattacccggg	0
ATTGAAACGAAGTCAAAAATAAATGCTCAAAGGAG	0
accccatctctactaaaaatacaaaaaattagcca	0
ACAGGACACCGTGTAAAAATAGAAACTTTAAGTCA	0
CAAAACGTTTTGTTGAAAATAGAACAAAAAAAGAA	0
accccatgtctactaaaaatacaaaaattagcctg	0
accccgtctctactaaaaatacaaaagattagcgg	0
accccgtctctactaaaaatacaaaacagcggggt	0
accccgtctctactaaaaatacaaaaacaaaacta	0
AAGGCCCTAAGGCTTAAAATAACAAAACAATTCCT	0
ATGAATGGTATGTTAAAAATAAAACCCAAACCAAA	0
acctcatctctactaaaaatacaaaaattagccag	0
CTATGAAGTGTTTTAAAAATAACAAGATGACTACT	0
GCTTGTAAGTTTCCTAATATAGCCTGACTGTTTCC	0
accccgcctctactaaaaataacaaaaaaaattag	0
acatgcctcctgtttaaaatagccaatcaggacta	0
CACAAATATGAGTCAGAAATAGACTATGGGACTCT	0
GCAGTTGGTTTACTAAAAATAAAAAGAGGCCAAGC	0
accccatctctactaaaaatacaaaaatcagccgg	0
atgccatctctactaaaaatacaaaattagccggg	0
atcccatctctactaaaaatacaaaaattagccaa	0
accccgtctctactaaaaatacaaaaattagccgg	0
CACATTAGTAttttaataatagccatcctaatgga	0
GAGCACATGGTTGTTAAAATAGAATTTAGTGAGTT	0
GGCACTGCAGAGCCAGAAATAACCAGGGCCCTGCG	0
gtgagaccctgtctaaaaaaagaaaaaaaaaaaaa	0
AATCACAACTGTATAAAAATAGGCAAATAAAATTT	0
AAGTTGATTATGTTTAAAATAGAAACATATTTCGG	0
CACCTTCTGCAGCTAAAAATAACCACACCGCCTTT	0
acgagactccgtctcaaaataaaaaGTGTGCCCAT	0
TGTCTATCCGGTCCAGAAATAGACCTGGCCCTCCT	0
CTAGACATCATTCTAAATATAGACTGCACACACTT	0
AATAATATGTGTTTAAAAATAAAAGCCAGCTGCTC	0
AAGTTACTTTAAGTAAAAATAGCAATTTCTAGAGC	0
AAGACGCTTGTTTTTTAAATAGAAATTGTGATTAT	0
aagatattgttgctattaATAAAACTCTAGAACAA	0
TAAGGTGACACTTTAAAAATAAAATCTCTTCTATC	0
ATATACTGGCATTTAAAAATAAGAACCTAATGTTC	0
AGTGTAGATTTGTTAAAAATAAACTCGGCTGCTCA	0
aatgtctggaatctatgaataacatcgctttctaa	0
GGACCTAACTTACTATTAATAGAACAAAACTGAAA	0
CTGTCTCAGCATCTAAAAATAGGTGTCAGGCGAGG	0
TTTTATTTCTAGCTAAGAATAGATTTAACATATAT	0
accccatctctactaaaaatacaaaaaaattagcc	0
accctgtctctactaaaaatacaaaaaattagcca	0
aaaatgcggatgctaataataacatcagagggtcg	0
TTAAGGCTGGGACTAAAATTAGGCAACCGGATCCA	0
gtgatgtggaaagtaaaaatagaagagtgatgggc	0
AGTTTTCACCTGTTAAAAATAGACATCCACCCTTA	0
agacctgtctctacaaaaataaaatattagccagg	0
ACACAGCTCAGGCCCAAATTAGCACTGCACGGTTA	0
GCTTGCAACTTGCCTAAAATAGAAAATAGAAGTTA	0
CACGTGGTTAAGCTAGAAATAGAAAATAAGTCATG	0
gtgagaccctgtctcaaaataaataaataaataaa	0
gagaaagatgttctaaaattagattgtgatagtgg	0
atgccgcccctactaaaaatacaaaaattagccgg	0
aaccctggtctactaaaaatacaaaattagctggg	0
TCTCATTATAGGCCAGAAATAGATGCCCCATCCCA	0
ACTACAAATTAGTTATAAATAGCAGGGTGGTAGTA	0
ATCCACTATTTTCTCTAAATAGAAGAAAACTTTTT	0
caatcttttgctctaaaaatagtatagcaactagt	0
TGTGTATTTAAGCTAAAAAAAGAAAAAGTGAAACT	0
ATCTCACTAAAGATAGAAATAGATTTTCAAGAAAT	0
aaccgctctctactaaaaatacaaaaatcagctga	0
ctagcattaatgtttaaaatagaaatcataaggcg	0
acagtccccatactaaaaataccaatgaaacaaaa	0
aatttttagcgtccataaatagttttacaggaaca	0
CATCAGACATCTTTAAAAATAAACCTCAAAGAGAT	0
acctcgtctctactaaaaataccaaaaaattagcc	0
TTGGTTATGGTTTTTAAAATAGAAAATGAATAAAT	0
CGAGGAAAAAGATTAAAAATAAACAACCTCCCTCA	0
gttcaagggataccaaaaataagtaagacatggtc	0
TGGCAATTAATACTAAAAATAAAGCTACAATCCTT	0
TGAGGGAATAAGACAAAAATAGGCTTTGCTTTTCC	0
ATAAAAGCGATACTAAAAATAATCTCTCACCTAAT	0
atcacaactctactaaaaatataaaaattaggcgg	0
aatgtctggaatctatgaataacatctgtttctaa	0
GGAGGGCAGGAACTAAAAATAGGAACTAAGCAAGT	0
AAGaaaaaatatatataaataaaaaGAAACATTTT	0
AAGGCAGTTTCTTTAAAAATAGCCTGAAGCCACAA	0
acccaatctctactaaaaatacaaagcattagctg	0
GGGCGGCCCCTTTTAAAAATAAAAACAACATGCAG	0
ACCTTTACTCAGCCAAAAATACCCAGCGTGAAGAG	0
CTGACTCACTGTCTAAAAATACATATTGTCTCATG	0
gcgtgactccgtctcaaaataaaaaTAATCGTTAG	0
AGACACCTGAGGTTATAAATAGCAAAGCATGCTGC	0
accccatctctactaaaaatacaaaaattagccag	0
accccgcctctactaaaaataaaaaaaattagccg	0
acttccctatttctattaatagcaccgccaccctc	0
TAATCTCTACCTTTAAAAATAGCAAGCAGCTATTT	0
accccttgtctactaaaaatacaaaaattaggtgg	0
tcacaaaagatgctaaaattagatgctcCCGACCA	0
accccatctctactaaaaatacagaattagcgggg	0
GTGCTGCAGGATCTTAAAATAGATGTGTATGTGAA	0
CTGTGGTGTGATTTAAAAATAAGCAGACACCGACT	0
AAATTGGGGGTTTTAAAAATAGAGCTTAGCTGTGT	0
ttaaataaataaaTAGAAATAGAAACACTCAAGTG	0
accccatctttactaaaaatacacagattacccgg	0
gagaccctgtctctaaaaataaataaatagcacag	0
accccggctctactaaaaatacaaaaataagccag	0
accccatctctactaaaaatacaaaaattagctgg	0
TTCCTAGGGAGGTTATAAATAGCGGTCTCGTGCAG	0
ATGGAATTCAAGCTAAAAAAAGAAACCCAGGCTTA	0
ACAACAGAGCCTCTAAAAATAAAATGTCTTAGGGT	0
AAGGGGGGCAGGTTAAAAATAACCCTCTCCGGCTG	0
ATGGGGTAAAAACTGAAAATAGCTACAAAGACTCT	0
aacatgtctctactaaaaatacaaaaattaatggg	0
taagtgacagagctagaattagaatccaggtctga	0
AACAAAGTGAAGTTTAAAATAGAAACCAATTACCT	0
AAAAAGAGAGAGACAAAAATAAAGCGATGTGAAAG	0
TCATCAGTGATCTCAAAAATAAAAACGAAACCCTC	0
CTTTTGTTTCTGCCTAAAATAACACAGAATAGAAG	0
GAAAAATACCGTCCAAATATAAATGGGCAAGTCCC	0
TTATGCAGGTGCATAAAAATAGGCATAGACAGGAG	0
AGGAACTTAAAGCTAAAAATAAAACAACACAGAAG	0
GCAACCGCAGAGATAAAAATAAAACCCCAAAATTG	0
GCTATTTTACTTCCAAAAATACACTCAACATATTC	0
accccatctctactaaaaatacaaaaaattagcca	0
ATACTTCTTATCCCCAAAATAGCAAGTGTCCACAG	0
accccatctctactaaaaatagaaaaaagttagcc	0
accccgtctctactaaaaatacaaaaattagccca	0
TACATAAATCAGTTAAAAATAGTTCTCCGAGCGGA	0
CTGAAAGTGATACTGAAAATAGATTATGCATATAT	0
accccgtctctactaaaaatacaaaattagccggg	0
tttcctcatctgttaaaaataaagcagggtggaaa	0
ctcactttcgtttttaaaatagaaaaaagcaatac	0
TGCTAAAATGAATCAAAAATAACCCCGCCTAGCAA	0
tgcctccaaaaaataaaaataaaTAggctgggcat	0
AACTTCTAAAACACAAAAATAGACCCACAAAGTCA	0
AGGCAGCTGCTGTTTTAAATAGCAGTATTCACTTT	0
TAGGAGACAGCACCAAAAATAAAAGGGGATGTGCA	0
AAGCAGAAGGTTTTAAAAATAGACCTGAGCTTCCC	0
GGTAAAGTTATTTTAAAAATAGCCAAAACTCTGGT	0
cttgaataaactctttaaatagattccggcccttt	0
TCAGTGTCTTTTCTATAAATAACATAGAACCCTCC	0
tcacaggatgttgcaaaaatagtaaagggaggtga	0
TGCTGGCTTGGGTTATAAATAGCTTTGGGCTGTGG	0
ATTTATGCGGTTTTAAAAATAGGAAGTTCTACCCT	0
ctgaccttactgcttaaaataaccccccagtggca	0
AGGAATTTCTCTCTTAAAATAAAATGGATTTGCTT	0
CCAACTTCACTCTTAAAAATAAAAAAGCAACGACA	0
ATGGGAACGTGGCTAAAAATAAAATGGGCTCTCAA	0
TTAGAAGGACAGCCAAACATAGATCGAGAATCTCC	0
ACCAACCGGGACCTAAAAATACCATGTATTCAAAT	0
CCCTTCCGCATTCTAAAAATACAAAACCCAGAAAC	0
TGGGAGGAATTTCTGTAAATAGCAGAGTCCGGTTC	0
TGTACAACGTATGCAAAAATAAAACCCTTAAGCCG	0
CACCCAATAGCTCTTAAAATAAAATCCAGGCTGTG	0
actcggtctctactaaaaatacaaaaactagcggg	0
accccgtctctactaaaaatacaaaaattagccgg	0
tactcaatAAAAATAAAAATAAACTGAATTGGTAG	0
aaaaaaacaaaaccaaaaataaaaaCCAATAAAAG	0
gcgagactccgtctaaaaaaagaaaaaaCAGCGTT	0
accccgcccgtactaaaaatacaaaaattagttgg	0
accccccctctactaaaaatacaaaaattaaccgg	0
ACCACCCCCTAGCCCAGAATAGCCTCCCCACTCCC	0
acctcgcctctactaaaaatacaaaaattagcccc	0
CCATATGCCAGGTTTTAAATAGCAGACTAGAAACA	0
ccccaatctctactaaaaatacaaaattagccggg	0
CCCTCGCATCAATCAAAAATAAACCCCAAGGCGGA	0
AGAAATAAGTTTCTAAAAATAGGCAGCGGCCTGCC	0
aacagagataagctaaaattaaaaggatgaaaaaa	0
ACACCCCTGGTTTTaaaaataaagtttcgagccga	0
CAGAAATGGTATCTATTAATAGAAGGGCTCCCTCC	0
agaatccctattttaaaaatagaaaaaaaaaaaaT	0
GTGGGGAGGCCTCCAAAAATACCTTCGAAAGTGCA	0
tgagatcttgtctcaaaaataaaaaacaaaaaTGT	0
cacCAACCCCAGCTAAATTTAGACTCCACTTCTGG	0
TAGCATGGCTAACTAATAATAAAACAAATCTCAGC	0
gtcacatgactccttaaaatagcttttctcataac	1
ACCAAACAGGAGCTAAAAATAAAACAGAATCTGTC	1
accccatctctactaaaaatacaaaattagctggg	1
TAAGAGTTGAATTCTAAAATAGAAATCAAAGGATG	1
aatgttcagcaaataaaaataactcttgcaaataa	1
CTCTAGTCTCTTCTATAAATAGTAATACAAGTAGA	1
gataaaaatattctaaaattagatagtggtaatgg	1
tattggcagtttttaaaaataaaactaacagacat	1
ttgttcctttttctaaatatatcacaatttgttta	1
TTGCTGTGAATTCTAAAAATAAATAACAGACATGC	1
accccgtttctactaaaaatagaaaaaattagcca	1
accccgtctctactaaaaatacaaaaattagccgg	1
TTTATGTACTTTCTATAAATAACATGAATATATTT	1
ctttggtaatttcttaaaatagcaatgacatttgc	1
gaccccatcgctacaaaaataaaatttaaaaatta	1
TTAGAGACCCAGCTAAGAATAGCACCCCATTCATG	1
accccatttctactaaaaatacaaaaattagccgg	1
CCTTTGTAGAAGTTAAAAATAAATGAAGAggctgg	1
accccgtctttactaaaaatacaaaaattagtcag	1
ATAAGAAGAAAGCTAAAAATAATACCAACTTGGTT	1
ctgtggcagtttcttaaaataagacaacaatggag	1
acaccatctttactaaaaatacaaaaattagccaa	1
gcttttctgtgtccataaatagtttgcaaaaaaat	1
accccctctttactaaaaatacaaaaattagtcag	1
accccatctctactaaaaatacaaaaattagccgg	1
tttctcaaaaaattaaaaatagaactaccatatga	1
TAAAATTGTTCTCCTGAAATAGAATCTGAAAAATC	1
atatcaatagtgtttaaaatagccaacagatagaa	1
tatggtactggtataaaaataggcacatagactaa	1
acctcgtctctactaaaaatacaaaaattaaccag	1
CAACTGGGAAGCCCATAAATAGCAGCAGAGAGGAC	1
ttttttgactttttaataatagccattctgactgg	1
cacgacacccagccAAAAATAGGCATTTTGAAATG	1
accccgtctgtactaaaaatacaaaaaaattagtc	1
acaaattagtttctataaatagcctttgtgaaaaa	1
GCGTGTGACATTACAAAAATAGAAGTGGCAGAGCA	1
accagaccatatataaaaatagaactctgactcac	1
ATATCTGAAAACACAAAAATAGACCACTTTACCGA	1
TGCAATGTTTAACCAAAAATAAAAAAAGAACAAAA	1
accccttctctactaaaaatacaaaaattagccag	1
agaacacagagtccagaaatagacctaaacagaaa	1
AAAATAAACAACCTAAAAATATCTGCTAAAACTAG	1
aagcgagaaatggcaaaaatagaaagtgaaagtcc	1
accccatctctactaaaaatagaaaaattagctaa	1
GCTTGCCTGGATCTAAAAATAGTTGTTCCCCCGAG	1
gaaactgagagtccagaaataaacccttacactta	1
accccgtctctactaaaaatacaaaattaggcggg	1
accccatctctactaaaaatacacaaattagccat	1
gcgagacctggtctaaaaaaagaaaaaaGGCCTAT	1
ccgtggggttttctaaatatagactcctgttgtct	1
AAAAAACACATCTCAAAAATAAAAATTAAAGAAAA	1
gtttttcactttttaataatagcctttctgactgg	1
ATGAATCAATTTCTAAAATTAAAAGTGAAAACAAT	1
taagcagaggtgacataaatagaaaagaaagtaca	1
TCATAATTTGTTATATAAATAGAATATACACTTTT	1
TTGACATTACTTTTATAAATAGAAAATATTTTGCC	1
CACAAAAGCTCCTTAAAAATAGATTTTCTAAATTA	1
AAAAAGGCTGAACTAAAAATATCAATAAAGTTTCA	1
ACTTATTTCATTTTAAAAATAACAttttttctgtc	1
tatgaaaatgttctaaaattagattgtgatatcat	1
TTGTAAGAACTCCTAAAAATACAAATGGATATTTT	1
agagttgaaagtccagaaataaaccctcatattta	1
accccatctctactaaaaatacaaaattagccagg	1
tggctattacttacaaaaatagaaaataacaagta	1
accccgtctctactaaaaatagaaaagttagcagg	1
actccgtctctactaaaaatacaaaaactagctgg	1
ACAGTTAAGAAGATAAAAATAAAAGCAACTACAAA	1
accccatctctactaaaaatacaaaaattagcTCA	1
AGTGAGACAAAGACAGAAATAGCTTAATTCTTTGA	1
caaatctctctactaaaaataacaaaaatcagtca	1
TAAAGCAATGAGCCAAAAATACCCATTTCTAAAGT	1
accccatttctactaaaaatacaaaaattagttgg	1
aaccggtctctactaaaaatacaaaaattagcagg	1
ctcatcagtaagccaaaaatagagagcattgagag	1
caaaagtgaggtacagaaatagctggattggttac	1
accccgtctctactaaaaatagaaaaagttagccg	1
GAAGAGGAAGTCCTATAAATAGcaaaattaaaaga	1
GCAGGCTGTTTTCCAAAAATACACTGCAATTGACA	1
AGTCAAGAGAAATCAAAAATAAACCAAAAAAAAGT	1
agaatagaaagtccagaaatagacctaattgcacg	1
AAAGAAGTAGTTTTAAAAATAGTATGTGAAAATAT	1
accccatttctaccaaaaatacacaaaagaaatta	1
aacccgtctctactaaaaataaaaaaacaaagtta	1
ccatctctactactaaaaatagaaaaattagccag	1
tcaCGCCTATaactaaaaatagaatcgttagcccc	1
accgcgtctctactaaaaatacacaaaaagttagc	1
ttcaagaatgttatataaatagaatcatacaatag	1
tttacaagtgatatatATATAGcattggtcattag	1
AACCTTGTTATTCTAAAAATATGTTGATTTAGACT	1
tctaaaatggagttaataatagaaccacccttatt	1
ACAAGTAGATAACCAAAAATACCCATTAACAGCCT	1
actatctgaaaaccagaaatagcaaatcttggtga	1
accctgtctctactaaaaatacaaaaattaggtgg	1
CTCCACTTCAAAACAAAAATAGAAGTGGTAACTAT	1
AGACACCTATAGCTTAAAATAAAATGGCTAGGGTG	1
ttttttgactttttaataatagccattctgactag	1
accccgtctctactaaaaatagaaaaggctgggca	1
GTGTTGTGTCTTCTATTAATAGCAACTCAAATTCA	1
ATGAGTCATCTTTTAAAAATAGTTTCATAATTGCA	1
CTACAGTGATTTTTAAAAATAACTCTGTGGTATAT	1
CAAAACTGGAAGCTAAAAATAATACACCTTGTCAT	1
gaacaggaagtgcttaaaataaataattattatta	1
tcacccaaatggctaaaattaaaaacacactacaa	1
tcttagaatgttctaaaaatagaaaggaagcttat	1
TAGAGTTTGAATATAAAAATAGAACACAAAATTCA	1
GTTTTACAAAATACAAAAATAACCTCTTGAAAGTT	1
caagactgcgtctcaaaaataaaaaaaaagaaaaT	1
ACACGTATTCATTTATAAATAAACTCACTTttatt	1
GCTGCTTCAAAAGTAAAAATAGCAACGCAACCTGG	1
tgtgtcaaagttttaaaaatagtatcctttcatat	1
AAAATTGTATCTTTAAAATTAGAATATGAGGTAAT	1
aacccgtctctactaaaaatacaaaaattagccag	1
AATACCAGGCAGGTAAAAATAGCAGTGTGGTTTGA	1
AAATTGTCATTACTAAAAATAAATACCCACAGTCA	1
caaacaggaagtccagaaatagaccacacatacat	1
accccaactctactaaaaatacaaaaaactagcca	1
atgcctagccTTTTAAAAATACACATTCTATAGTT	1
agtgaaaatgttctaaaattagattgtggtaatga	1
ATAGAACTTATTTCAAAAATAGCAGCCTTGTCATT	1
acacgtcactttttaaaaatagttttttgaccaaa	1
catggtactggtataaaaataggcacatagaccag	1
aaatgggaaattccagaaataaacaattcataaat	1
gatgaacatgttctaaaattagattttggtgatgg	1
GATTTGGGAAATCTAAAAATAAAATGCTAATGAGA	1
GACACTAAGTACCTCTAAATAGAAATTTAATAATG	1
gaactcattgtccttaaaatagcttttgcaaaatt	1
TGTCCCTGTGGTTTAAAAATAGTGGCAAAACATCA	1
gatgactgaatgacagaaatagaaatttgaatatg	1
AGAAATTGTTTTTCAAAAATAGCTTGCAGAGAACT	1
TTGAGGTAGAAAATAAAAATAGAAGTATTGCATTC	1
ttacccttcatactaaaaatacaaatgatttatat	1
TAATAATTACAGGTAAAAATAGAAATTTGATGGTA	1
gatgaaaatattctaaaattagattgtggtgatca	1
ttttttgactttttaataatagccattctgaccgg	1
aagatgaaccaaccaaaaataactgcaacagcttt	1
tgttgccctgagctaagaatagattttacatGTCA	1
GGTTGTCAGCTTCTAAATATATCACTagtcccttg	1
aaaaaaaaagaattaaaaatagaactaccatttga	1
GCAAAATTGCAGCCAGAAATAACCACCTACCCACC	1
TGTCTGTAACAGTtaaatatagtacattcatcaaa	1
tctttggaaattctaaaaataggcactccccatac	1
AAGTGTGTTCTACTATtaatagaactaacactctt	1
CTAGTGAGatatttaaaaataaaaaataaaGCTGT	1
caaaagaagaagataaaaataggtataaatgccat	1
atttatgggtttctaaaaataaacatagaaactga	1
gatgaaaatgttctaaaattagattgtggtgatgg	1
gaaagaggcctgttaaaaataacaacatagcccag	1
caatggaaagttccagaaataaacaattcataagt	1
aatgtctggaatctatgaataacatcggtttctaa	1
cgaaactgaggtacagaaatagctggattggttac	1
ATATGTACATATATATATATAGAATATTATACATC	1
AAAAATCACCAGCTAAATTTAGACTTGTTCACTGA	1
ATGACaataattttaaaaatagtatttactggatg	1
AATGCTTAATTTCTAAAATTAGTTCATCTTTACAA	1
Atcctcaaaaaattaaaaatagaactccacgtgag	1
gatgaaagtgttctaaaattagattatgatgatag	1
CTGCTAGAAAATTCTAAAATAGAAACAATAGCACT	1
actctgactctgcctaaaatagaaaacttacatgg	1
TTTTGATTCTTGCCAAAAATAAAAATGCCCTGAAG	1
GAAGAGAAAGTAATAAAAATAACAACGGTatttag	1
gtcaaccacagtccaaaaatagatgagtactgtat	1
ATGTTTATGTAGCTAAAATTAAACTGTGCATATTT	1
GAGCTGATCTCCCCAAAAATACACTAATTACCAAA	1
AATGTTCATTAATTAAAAATAGCTGACCGACACAG	1
CCAAAGAAATTGTTAAAAATAGACAAGATTTGCAT	1
TCAGCAGCAGAGCTAGAATTAGAATGTTACAAGGT	1
ATTTGAGTGGTTTTAAAAATAATCTTATGTTTCAT	1
CTGTTTTCTCAAATAAAAATAGAAAAGCATCTCAG	1
TTGCGCTCCAAAGTAAAAATAGAAGTGACAGTGAG	1
aaagaggagtttctaaaaatattttaaacattact	1
AGTAGTAAGCTACCAAAAATAAGTAGTGAAATTAA	1
accgcatctctactaaaaatagaaaaaagaaaaaa	1
ttttttgactttttaataatagccattctgactag	1
TGGTGACAGTGGCTATAAATAGCTTATTAGGAGCC	1
TGGGGAGGTCCTCTAAAAATAGTATAAACAGATTC	1
AACCACAGTCAGACAAAATTAGCAATCAGAAATGC	1
accccgtccctactaaaaatacagaaatcagccag	1
TGTTGTTGCTTCACAAAAATAACCAGCAGGTGCTG	1
AAGTTGCAGACTCTAAAAATAAAATTGTAGAATCC	1
CTTTTTCAATATCTAAAAATATCAAGGAAAATAAA	1
AAGATGGGCATTTTAAAAATAACTAACGCTGACCA	1
tgaaactactattTAAAAATAATTTTACCCCTTTA	1
accccgtctctactaaaaatacaaaaattagctgg	1
tggttaaaatacttaaaaatagtttgatgaagtct	1
AGAGCACAGAAAATAAAAATAAACCACCCCATAGA	1
attcacctctttgcaaaaatagtaccttactagag	1
TTCACAAAGTGCTTAAAAATAGTAAGTGCTCAAGT	1
aactgagggcatcctaaaataaccctgaactcatt	1
AGAAAGGAAGTTGTTAAAATAGAATCTACTTTGAA	1
acatagtaagtgctaaaaataaaaaaaaaaataaa	1
cctcacagtgttttaaaaatagcaatagcaacata	1
CTGAATTAAATCTTAAAAATAGTTCCAGCCACAAC	1
ttttgacattttctataaatagaataatacaaaat	1
ACTTGGTTAATACTAAAAATAGAAATGACTAAATT	1
agacaaaatgttctaaaattagattgtggtgatgg	1
ggtgagtgtgttctaaaattagattgtggtatggt	1
tttctagagaaattaaaaatagaactaccatatga	1
taaaaaaaaaagttaaatatagaatatggcccagc	1
gagataaacattctaaaattagattgtggtcatgg	1
GAAACCACGTGGTCAAAAATAACTTCAGGCCTGAC	1
AGATAGCAAAAAATAAAAATAAAAAAACACAGTGG	1
gttgaaaatgttctaaaattagatagtgatgatgg	1
tctagatacctcatataaatagaatcatccagtat	1
aagtatctatatctaaacatagaaaaggtacagta	1
gaaaccttgattctaaaaataaacacaaaaaGgga	1
accctgtctctactaaaaatataaaaaattagcca	1
GTAGCATTTCAACTTTAAATAGATTTGTGACCATT	1
aattttcaaaaactaaaaataggaactcagtaaga	1
CTAGAACCTTAGTTATAAATAGCAGTCTTAGCCAC	1
accccatctctactaaaaataacaaaaattagccg	1
cctgaaactgctctaaaaataataataaagtctat	1
accccatctctactaaaaatacaaaattagccagc	1
CTGGGTCACAAGGCAAAAATAAAACCGTGACTAAA	1
taatggaaaattccagaaataaacaattcatcagt	1
TTTGTTTTGTTTTTTAAAATAGCAGTTTACAACCA	1
accctgtctctactaaaaatacaaaaattagccaa	1
CGGAGCTTAAAGCCAAATATAGATACTTATGTTTC	1
GGATGGGTAAATCTAAAAATATCCCCGTGAGAACA	1
ttttttgatgttttaaaaatagccattctgacagg	1
TACCAAGGACAGCCTAAAATAAGTCAACTGTCATT	1
aaaccccctctactaaaaatacaagaattagtgag	1
gattaaaatgttctaaaattagattgcagggatgg	1
accccatctctactaaaaatacaaaaattagccgg	1
aaagtagaaattcttaatatagcctacaaagctct	1
ATAACGTAATGTTTTAAAATAGTATTTAATAGAAT	1
gagaccctgtctccaaaaatagaaGCAGCAAATTA	1
GATTTGGCTAAAATAAAAATAGAGCTATTTTACAA	1
tgtgaagcggggataaaaatagaacctgtttcaaa	1
AATGATTTGATTCTTaaaatagaaaaggaaaaaaa	1
TATACTAACAGTTTATAAATAAATACACAGTAACC	1
CGGCAGGTGGTCCCCAAAATAGCAACCCGATGGCG	1
AGAGGGAAGCAATTAAAAATAAAAGCAGCCTTTAC	1
tgagctcaacttttaaaaatatctttgaaggactt	1
CAAGAGAGGCAAATATAAATAGCTCAGATAAGCAA	1
GCAACTAGAGTTTTAAAAATAACTCAAGCAGTCAC	1
ctgtttctctggctataaatatagcctacatgcat	1
aatgtctggaatctatgaataacatcggtttttaa	1
tttgctaacatgttgaaaatagaactcctggaatt	1
AAAGACAATGTGCTGAAAATAACAGAACTTGTATT	1
taaagtccatggccaagaatagaacATTAAGAAAA	1
aattttagttttttaaaaataGAAATATCCATGTG	1
TAAGTAGTGATGCCAAAAATAACAAAACCCAGTGT	1
ttgtctttagttcctgaaatagctccagataaagg	1
GAACTCTATGAACCAAAAATAAGTGAATACCAGAA	1
ttacatcactagttaaaaatatacttttgatgaat	1
cactgtgcccagccAAAAATAGGTCTTCTTAAAAG	1
GAAACCAAATGGATAAAAATAACACAACAAATACA	1
aattgaaaagttccagaaataaacaattaatgagt	1
ccaccagaaaggctaaaattaaaaatattaacaac	1
GTGAAAGAGAAAGTAAAAATAGCACCACAggccag	1
accccgtctctactaaaaatacaaaaattagccag	1
TTACAGTTTTCTTTAAAAATAAACCAAAATATTAA	1
GACACTCGGGTACTAAAAATACACACACGGCCCAC	1
aaataaaataaaataaaaatagaagccatctgatg	1
accccatctctactaaaaatacaaaaaaattagcc	1
ttgtacagtcagttaaaaatagttctcagtttctg	1
CATCATGAGGAATTAAAAATAGAACAGTTGACATC	1
CCCCTGTAAATGCTAAGAATAGCTACATAAACAGG	1
gcgagactctgtctcaaaataaaaataaaactgaa	1
TGTTTGGGGTTTCtaaaaataaataaataaataaC	1
TCTATTTCTTTTTTAAAAATAAATATCTGAGTTAA	1
atagtatgagagctaaaaaaagaaagcagaacttt	1
AAAATCATATTTCTAAAATTAGATACAAATAACTA	1
CTAGTAACGATGCTGAAAATAACTTTAACTTACTG	1
gtatttgtttatctaaacatagaaaaggtacagca	1
aaataatctgatttaaaaataggcaaagaaactga	1
GGGACtttatttttaaaaataaaaattCAGTTCCT	1
actccgtctctactaaaaatagaaaaattagccag	1
TCCTTTCATATGCTTAAAATAACCCTTTGACCCAC	1
ccaaagtgaggtacagaaatagccaaattggttac	1
ttttttgactttttaataatagctattctgactgg	1
agccctctgtatcctaaaataacccccctctgacc	1
tttcagattgctgcaaaaatagaagacagagtaaa	1
aaggaagaaactccagaaatagctgaacatctgga	1
TGTTTCCATGCTTTAAAAATAAAATAAAAATCTCC	1
AGAGGCGGGTGTATATATATAGCATACATCTCAGA	1
AAATAAAGTAAATTAAAAATAGAACCATGACTCAC	1
AAAAAAAAAGAACTAAAAATATCAATGGTGGCAAT	1
GGATTGGTTTTTCTAAACATAGCTTTTGTAAATCA	1
CACGCTTTGCCTCTTTAAATAGATTGTTGGTCCCT	1
GTGACAACCTGGCTAAAAATACTCTACTCTTTTGG	1
GGGGCAGTATTGACATAAATAGAAAATGAAGCTGC	1
TGTTACCTCCATGTAAAAATAGTTAAGGTGGCTTG	1
GCAAACCTTTAGCTAAAAATAACCATTACACATTC	1
tccgtctcaaaaataaaaataaaCCACTTACCCAA	1
TGTGTGGCAGGTTTATAAATAGAATTAACAGGCAG	1
AAAGTTGGtttactaaaaatacaaaaattagccag	1
TCTTAAAGCATTTTAAAAATAACAAATGAAACTGA	1
acctggtctctactaaaaatacaaaaattaaccag	1
TACAGTGCTAAAATAAAAATAGCTGTCTTCTCACT	1
accccgtctctactaaaaatacaaaaaaattagcc	1
tgtataatgaggataaaaataacacttcctttgag	1
CAAATGAGGAGACTAAAAATACAATCAAAGAAACC	1
accccatctctactaaaaataggaagaaaagttag	1
CCAGTGTCCTTTCTTAAAATAACTAGTAACCAAAA	1
atgaaaagtcttacaaaaatagaaagtcaaagaca	1
TCTGGTTTCATACTAAAAATAAAACCCACAAGTCA	1
aaattcaacgaattaaaaatagaacttcctcaacc	1
CTGACTCTCAAAATAAAAATAACTCGATGTCCTGC	1
TAGATGAGACAAATAAAAATAAAAAATCCTCTGAC	1
TTTATGACAGCTCTTAAAATAAAATTTTACACACT	1
ATTCGAGGGACTCTAAAAATAAATATTGCTCCAGA	1
AGTTGCCATTAGCTAAAAAAAGAAATAGTGGGAGG	1
AGATTGCTGACTTTAAAAATAGCAAAGGCCTTGCT	1
AACCACACTGAGCTATGAATAAAACTGCTGCTCTA	1
TATTGGGAAATTTTAAAAATAAAACTGCCAGGAAA	1
gaatcatagaaaataaaaatagaaagagaactgaa	1
tctttaagaagtctaaaaataggccccagtctctt	1
CATGTGGCTTTTTTAAAAATAGTATTTCCACAGTC	1
GAGCATTAACATTTAAAAATAAATCACAGTTACAC	1
GACAGCACAAATGCAAAAATAAAACCAAAAACAAC	1
GATTCAATTATTTTAAAAATAGAAAATGACTTCAC	1
aatgtctggaatctataaataacatcagtttctaa	1
TGCCCACTCTACCTTAAAATAGCCTGATTCTTTCC	1
aggccaaccagcacaaaaatagagcattaaaccac	1
ACGAAGAAACAGACAAAAATAAAGCAGGAAACCCC	1
TTCCCCATAAGTTTAAAAATAATTCTAATTTACAG	1
ataaaaataaaaataaaaatagaaagatggtgagc	1
AATTTCTTTTTTCTTAAAATAACTAATTAGCTATC	1
accccatctctactaaaaatacaaaaacttagcca	1
GCCTTCTACAAATCAAAAATAACCCTAATAGTAAA	1
TTATTGCAAAAGTTCAAAATAGATTTATTTAAAAT	1
TTAGTGAAAGTGACAAAAATAAATAAAAACTTACC	1
caccacagtgaaataaaaatagaaattaatatcaa	1
TGATGTTTTATTTTAAAAATAGGACAAAATGTCCT	1
TCACCTACGTACCTAAAAATACCATACTGTGGTTG	1
aatattaaaattccagaaataaacaatttgaaagt	1
attatccccaatttataaataaactttgtaaagct	1
accccgtctgtactaaaaatacaaaaattagctgg	1
GACGTCCCTCGGTTTTAAATAGCAGGAGGAGGGGA	1
tatagatttgggataaaaatagcacctacctcatG	1
accccgtctctactaaaaatacaaaaattagccag	1
TGAAGCAGAAATTTAAAAATACCTCCGAGAGAGAA	1
ctaagcctgcatccagaaataggaacaaccactga	1
TCTGATCCTAAGATAAAAATAATTACGTAACACAG	1
GTTGTACAGTATTTAAAAATAAGAAGTACACTTAA	1
ACAGGTGGTTGTCCAAATATAAATGAAAAGGCTTA	1
AGGGATCTGATGTTAAAAATAGACATTAAGCCCCA	1
TTCTTTTGATTTCTTAAAATAGAAACCTTAAGTAG	1
CCAGATTTTTCACTAAAAATAGAATCTGTATTCAA	1
GAACCAGTCAAACCAAAAATAGCTTTCTAATCGTT	1
tccactagaatgcctaaaatagaaaaaacaaagaa	1
CTAGCGCTATTTTTAAAAATAGGAAAGAGAAATGC	1
aacacccctgttcctgaaatagctcagaagcataa	1
CCCCAACTATATATATATATAGcatacacacacac	1
ACATACATGAAATCAAAAATAAACCAATGAGGGCA	1
CGTTGGAGCTATCTAAAAATAAAATTATTGAACTT	1
aaaataaaatatctaaaaataaacttaactgaaga	1
atctctatagaaataaaaataaaaagattagtcag	1
gccccttctgtactaaaaataaaaaattagccaag	1
TCACACtgtaaaccaaaaataaaatttaagccctt	1
ACCAATGCTCAGTCAAAAATAGCAGCTGCTGAATT	1
AAGTGATTACATCTAAAAATAAAATATAACAAATC	1
tatccaaaataaataaaaataaaaaataatacaac	1
gaaaaaatatgtatataaataaaaatatatatcat	1
GTGAATGACGAGATAAAAATAAAAGGTAACTTCAA	1
GATAATGTGAAAACAAAAATAGAAGTAAAGGTTCA	1
gtggtaataatgcccaaaataacaacttattcata	1
ccccccctagttcctgaaatagctctagagaaata	1
accccgtctctactaaaaatacaaaaattagccag	1
TAGAGGTTGGAACTAGAAATAGACTTGTAGTCATC	1
ACAGCAAGTGAAATAAAAATAGAATTCTCAAAAGC	1
atgtgaaactttctgaaaataaaatttcaaatgag	1
GGTCGGCCTGAGCCAAAAATAGGTCAAGCATGGCC	1
ttttttgactttttaataatagccatgctgactgg	1
tgtggtcctggcataaaaataggcatatagatcaa	1
CATCAAACTACCTTAAAAATAGAGCTCTGACTTCC	1
cagttttctcatctaaaaatagcaggataataata	1
accacccagatgctaaaattagatgaccgatcata	1
atgctgtatccactaaaaatacaaaaattagccgg	1
tctggcctgtttttataaataacacttcatgaagc	1
AAAAAACAAAAAACAAAAATAGAACAGTGACATAC	1
accccgtctctactaaaaatacagacattggcggg	1
atctgtcatgagtttaaaataacttgtgtcatcat	1
ATGTTATGCTTGCTAAAATTACAAATATATCTCCA	1
GCCACGTTCCTACTAAAAATAGAAATTGCACATAA	1
TTTTAAAGTTAGCTAAGAATAGTCTGTTCATAGAG	1
ttcctcaaaaaattaaaaatagaactacggtatga	1
TATCTCATGATTTCAAATATAGAATGCCACAAACG	1
accccatctctactaaaaatagaaaaaattagcca	1
AAGCACATTAAAATAAAAATAGAAAATACAGTAAC	1
aaatggaaaattccagaaataaacagttcataagt	1
TCTATATAAGTTTTAAAAATAAACCTGACTGCAAA	1
agtgaaagtgttctaaaattagatagtgttgacga	1
TGATGACAGAGGATAAAAATAACACTTGTTTGGGC	1
ATTATAGCGTGTTTAAAAATAAAAGTGAAAGGTAA	1
TTCTGCTCCTTTCCTAATATAGCCTGAAATCAAAG	1
tcaccatctctactaaaaatacaaaaattagctag	1
CCCCAGCAAGGACTAAAATTAGGCAAGGAAGTATG	1
AAACGAGTAGAGATAAAAATAAAACAAGTGCTGGT	1
taataaaatgttctaaaattagataatgagagtga	1
TTTTCAgaggagtttaaaatagaaagtgcatgttt	1
aaaaccactgtcataaaaataacatggtgttagca	1
GCAGGGCAGGAACTATTAATAGAAAGGGACTTCTC	1
agcaaactttttctataaaaagcccagtggtaaat	1
accctgtctctactaaaaatacaaaaaattagcca	1
AGAGCTGTTATTTTAAAAATAGCCATGTGGCTTAA	1
attctcacattgctataaataactgagactgggta	1
aatagaaatgttctaaaattagattatggtgatgg	1
tgaaaacaaaaaataaaaataaaaaaataaatTTA	1
ACTCCCTTTCATCTTAAAATAGATGCTTAAAATTT	1
GTGTCAAAAAATTTAAAAATAAAAGCCATTTTACA	1
actgactgtaaaccaaaaataaaactctaagatgc	1
TTTCTTTTTTAAATAAATATAGAATGGTCCTATTG	1
accccgtctctactaaaaataaaaaaagaatttgc	1
cgtgaaatggtactaataatagtacctgctttggc	1
gcgagactctgtctcaaaataaaaaaGGCGATAGA	1
AAATTTCAGCTTCTAGAAATAAATACTGCTGACTT	1
TCAGCTGCTGTTCTTAAAATAACCCACCATCTTGT	1
caataataaaaACCAAAAATAAAAATGAAACACGT	1
ccacttgactttttaataatagccattctgactcg	1
accctgtctctactaaaaatacaaaaattagctgg	1
TTTAACTTGATGTTAAAAATAAACTCAGCCGCCTC	1
GGTTAGGGGATGCTATTAATAAAACAAACACTTTG	1
attatctcaatcctaaaaatatctgcaaggtaggt	1
accccatctctactaaaaatacaaaaattagctgg	1
GTCGTTCATGAGCTAAGAATAACCAATCAGGTAAT	1
gacagtaatgttctaaaattagattgtggtgatgg	1
GCCATCTGTCTTCCTGAAATAGCCAATAGTGGCAC	1
GGACTTACATTTTTAAAAATAGGCTGTCCATAGAC	1
gaccctgtttctttaaaaataaaaaataaaAAAGT	1
aacccggctttactaaaaatagaaaaatgagccaa	1
TGCCTAGGAAGCTCATAAATAGCATTAAACCTGTT	1
TGGCTTTTCTAGTCAAAAATAAATGCCAGAAAGGT	1
GACAAGCATATTTTAAAAATAGCTCTGTGAACAGG	1
accccatctctactaaaaatagaaaaattagtcat	1
accgcgtctctgctaaaaatacaaaaattagccag	1
TCAACAGGACTTCTAAAAATAAACAGTATCATAGC	1
TGTTAATAGTAGataaaaatagtactttctatttg	1
gctgaaaatgttctaaaattagattgtggtgatgg	1
CAGGGTGAAGAAATAAAAATAAAAGCAAGGGGGTG	1
accccgtctctactaaaaatacacaaattagttga	1
AAATTTtcgattctaaaattagattctaaattttc	1
TTTGGCAGAATTTTAAAAATAGACCTTCCATGCTT	1
ATCAAGTCAAGTCCATAAATAGTTTCGAGTGTCTG	1
acctcgtctctactaaaaataccaaaattagccgg	1
TCACAGGTGATCACAGAAATAGCTTGCTGTAACAG	1
gaatttgcatttctattaatagcacgtttcttggt	1
CCTTACTGCTCTCCATAAATAGCCCTTCAGTCAGT	1
TTACTTAAGACTTTAAAAATAGTCTGTTGCTGAGC	1
TTATAGACTTTATTATAAATAGATATAAGCTTTGA	1
CTGTAATCACATTTAAAAATAAATCCACACAAGAA	1
ATATAGAGAGAGTCCAAAATAGCCTCAAAATTTAA	1
GAAACAGTGACTCTTAAAATAGATCATCAACTCAG	1
AGTCTTTGCTGATCAAAAATAACTTAAGCCTCAGG	1
GAAACGATATATTTAAAAATAAGCATTTCAGTATC	1
CATAATTATTTTCTAAAATTAGAAAAAAAGTAGGT	1
cgtttagggttgctataaatacctgagtctgagta	1
accagaccacatataaaaatagaactctgactcac	1
TTAGGCTGCATACCAAAAATAGTTCAGTACAGTCT	1
ttctgagacagtgtaaaaatagaaacggtttcaca	1
AGTTTTCTGTTTCTGTAAATAGCAGTGTATAGAGA	1
accccgtctctactaaaaatacaaaaattagccag	1
ACGGCCTGAGCTCCAGAAATAGCTGACCCAGAAGA	1
aaaacccagcagcttaaaatatcaaacatctgtta	1
aatgtctggaatctatgaataacatcggtttgtaa	1
tattctaaaaggtcagaaatagacccaaggttacc	1
CTACCACTGATGTTAAAAATAAAGCAAGCATTGGT	1
gtcaactgcggtccaaaaatattaagatattttga	1
GGAAGCAACTTTTTAAAAATAGCAATTCAGTATGT	1
accccatctctactaaaaatacaaaaattagccaa	1
CCTTCCTTGCCACCAAAAATAAAAGGAAAGGGTAG	1
TCACTTCAATGTCTGAAAATAGACTTCTGCTTTCG	1
taacaggaataactaataataaaacaattataaca	1
ttcaggaatattatataaatagaatcatagagtat	1
accccatctctactaaaaatacaaaaattagccag	1
GAGAAAAGGATACTTAAAATAACCATGAGAGTGAT	1
cacctcaaggaactaaaaataataagaacaaacta	1
aatgactttctgcttaaaatagctggcgtggtttt	1
AACTTAGGAAATTTAAAAATAAAAAACAAGAAGCG	1
GATGGAAACATTTTAAAAATAAAAAGTAGTGATTG	1
accccgtctctactaaaaatacaaaaatcagccag	1
CTTGGGgtacatttaaaaataactaaaagagtaca	1
ATGGTTTCAAACTTAAAAATAGCAGCTTGGCTTGA	1
gcaagaccctgtctcaaaataaaaagaaaagaaag	1
ccatctcaaaaaataaaaataaaaataaaCAATAA	1
aaaaaacccctactaaaaatacaaaattagccaga	1
AAAGCGTGGGTAATAAAAATAGTTCTGTTGGTTTT	1
accccatctctactaaaaatacaaaaattagccag	1
ACTATAGCTTAGCTAAAAATAACCACCCCAAGTGA	1
GCTAAAGTGAAGTCAAAAATAGATGAAGATCCACC	1
GAATAGGAGAACCCCAAAATAGCTCACAGGTAGTC	1
accccgtctcttctaaaaatacaaaaattagccga	1
AACCAGCGAATGCCAAAAATAAAAAGGTAGAAACA	1
accccgtctctactaaaaatagaaaaattagctgg	1
CGTCAAGTTCATCTATTAATAGAAGAAACCCACAA	1
GCTAATAGCAGGTTAAAAATAGAAACAGGATGATT	1
gcatgtAAAGAACTAAAAATAAAAACAGAACTTTC	1
AGTATTTCAAAACTAAAAATATCAACTTTCTGTAA	1
AAGAAATACGAACTAAAAATACAAAAGGGAACCAA	1
acctcgtctctactaaaaataaaaataaattagcc	1
TTGAGAAAATAATTATAAATAGCATAGACAGCAGG	1
TTTTAACCAAAACTAAAAATAAAAAAGCCAAAAGA	1
GCCCCAAGATGGCTAAAAATAAAGCAGTAAATATC	1
CCCACCTCACTGGCAAAAATAGAAAGTGTTTTCAT	1
AGAAGCAGAATTCTAAAAATAATAACTATTGAAAA	1
GTTTGTTCTGTGTTATAAATAGGACTTTGTGAAAC	1
accccgtctctactaaaaatacaaaaaaaaaatta	1
accccgtctctactaaaaatacaaaaattagctga	1
GAAATGACAGAAACAAAAATAGCTGGGGTGTGGTA	1
ACAGGGCAGAGATTAAAAATAAacacacacacgcg	1
TCACCCTTATATCTAAAAATAAAATGAAACATTAC	1
aactcgtctctactaaaaatagaaaaattagccag	1
TGTCACCAACAGATAAAATTAGCCATCCCTTGTAC	1
aaaagagagtaggtataaatagccaacattagcca	1
AAGAAGAAACTTCTTAAAATAGATATATAAGACTA	1
GGCGATGTTATGCTTAAAATAGCTGGGAAATGGTA	1
aatgaaaatgttctaaaattagattgtggtgatag	1
CGAGAACATATTTTAAAAATAAATAACAACAGCAA	1
ATCTGAGTCACGACAAAAATAACAAGTGAAACTTG	1
TAACCACAGTGCCTAAAAATATCCTTCATGCAAAG	1
accctgtctctactaaaaatagaaaaattagccgg	1
ACCGATCAATAGATAAAAATAAAACAAAGCCACAG	1
ATCACAAGCCAGTTAAAAATAAACATCAATAACCA	1
TAGACACAGGATCTTAAAATAGATGAATTATTGCC	1
CTAAGAGCAGAAACAAAAATAGAAGCTGAGATCAA	1
tctggacatttcatataaatagaatcatatgtggc	1
atttcagtgaaactgaaaatagctagtgaaaatat	1
accccgtctgtactaaaaatacaaaaattagccag	1
accccatctctgctaaaaataaaaaaattagccag	1
CAGGCAAGACTGCTAATAATAACATGGAAACGTCA	1
ACTTACAAAGGTTTAAAAATAAACCTCGCTGTGTT	1
GTAAGACTGGAGCTATAAATAATCCAGTCACAGCT	1
AACCCTTTTGAGATAAAAATAAAACTCCATCAAAG	1
gtcaaccaccatctaaaaataggtgagtgcagtac	1
TGACTATTAGCTATAAAAATAGTACAAAGCTATGG	1
actccgtctctactaaaaataccaaaaattagcca	1
CCCCCACATTTTCTTAAAATACAATTTATTTTAAT	1
AAACCAGGAAAGATAGAAATAGATTAGATCTTAGT	1
CATGAAGAAGTCTTAAAAATAAAAGTTGGCTATTT	1
TGTGTGTGATTTTTAAAAATAGACCTTCTTCCTCC	1
gttggggacaggcttaaaatagcccttggagactg	1
GAGGGAAGGTGGATAAAAATAGGCAGCCCAGTTTC	1
CACTGCCGGGAGCCCAGAATAGCCTTTGTTTTTCC	1
cccccatctctgctaaaaatacaaaattattgctt	1
accccatctctactaaaaatacaaaaattagtggg	1
TCAACAGGACTTCTAAAAATAAACAGTATCATAGC	1
CGGGTACCTGATCTAAAAATATCAACAAACTCATG	1
GAGGCGCCCAGGCCAGGAATAGCTCTGGGGGAGGA	1
ATTCATATGATTCTAAATATAAAACTACATTGAAA	1
accccatctcttctaaaaatacaaaaattagccag	1
gCCTTTGATCTTTTAAAAATAGAAATCTGGGTGAA	1
CTGAAAGCACTACTGAAAATAGATTAGAATCTGAA	1
CTTTCCTTTGTTCTAAAAATAAAATGTAGTGTTTG	1
accctgtctctactaaaaatacaaaaattagccgg	1
GGGCAAGATCTGCTAAAAATAGATGGTGGGCAATG	1
aGTTGTTTGCTTCTAAAATTAAAAAAAATTAATGT	1
ACATTGATCCAACTAAAAATAAAGATGAACAAAAA	1
ACACAAGATGATCTAAATATAGAAAAGAGACCAAG	1
AAACCACAATATTTAAAAATAAGAAAGTCACTGGG	1
GGTTGGTTATATTTAAATATAGAATTTCCCCCTAC	1
TGAGTTGCTGATCCTAAAATAAAAGTGGAAATCAG	1
tctgagattaggttataaatagcttccatcttgca	1
TTGGTAAAGTTACTAAAAATAATCTCAGAGATACA	1
TGTCCAAGATGTCCAAAAAAAGCAAGTTGGAGAGC	1
AAAAAAGACGTTACAAAAATAGAAATTGTGTCAGT	1
cccctgtctctactaaaaatagaaaaattagtcag	1
ATGGTTATATAGCTAAAATTAAACTGTGCACATTC	1
CTGCAATCTATTGTAAAAATAAAAACCTCCAGACA	1
ctcaataaataaataaaaataaaCTTTCAGAATAG	1
TTGCATCAAATACCAGAAATAACCCAGCCACAGCT	1
CACTCCCAGCAGCTAAAAATAAAACTTCCGCTCCC	1
TATGCTCAACATCTAAAAAtatcaagcaccgattt	1
CGAGCCCACAAGTTAAAAATAAATGTGGTCGCTTA	1
TTTCCTCTGCAAACAAAAATAGATTCCTCTTTTTG	1
gatgaacatattctataattagattgtggtaaggt	1
TTTTCACTGAGGCTTAAAATAAGTTGGTGATGCCT	1
AAAAACCTGCTTTTAAAAATAAAGTTCATGAAATA	1
atgggaccctgtctcaaaataaataaaaTATTTTA	1
TGAAAACTCCTTTTAAAAATAAAATCTGAGGAGTG	1
ATCTTGCTTGCTATAAAAATAGGCTTGAGTGGGGG	1
agtacatattagctAAAAATAAAACTGAGAGCATG	1
aagcccttgtctctaaaaataaataaaTATGAATA	1
gaagaaaacgttctaaaattagattgtggcgatgg	1
accctgcctctactaaaaatacaaaaaattagcca	1
CTGGGtattaaaataaaaataaattaaaCTCTTGG	1
AAATTGCTCAAGCTAGAAATAGAAACAGAAAGCAT	1
accccgtctctactaaaaataccaaaattagccga	1
CTGACGTCTATTCTAAACATAGCCTTACAAAATGC	1
AACTGGCTGCTACTAAAAATAAAGCGTTAAGAGCC	1
AAGAATGTGTGGTTAAAAATAGCTTAGAGAACAGA	1
GTGGGTAGatttttaaaaataattttaaaaatGTA	1
GACCAAAGCATTTTAAAAATACCCTGATTACAGGT	1
GCTGTCACGGAGCTATAAATACCGGCTCGGCCCAC	1
TAGCTCTAAGTCCTTAAAATAACCCAACTCGGTGG	1
CATTTACCATTTTTAAAAATAAAACAATGCACAGC	1
gtcaaccaccatctaaaaataggtgagtgcagtac	1
aaaaaGCCTCAGATAAAAATAACCAGAGTGAGGAG	1
AGACTAGCCCAAGTAAAAATAGCACTAGGAGAGGG	1
accccatctctactaaaaatacaaaaattagccag	1
ACCCTATCTCTACTaaaaatacaaaaaaaaaaaaa	1
CGCAGCCAGGCTCTGAAAATAGCAGCTGCAGCCAC	1
AAGGCGGGAGCTTTATAAATAACCCGATGTGTGCT	1
AACAGGGGCAGGCCAGGAATAGAATTGAGGAACCC	1
accccgtctttactaaaaatacaaaaattagtcag	1
tgagaaactgttacaaaaatagatgtgTTGCAGAA	1
CAGTGGGGAGAGTCAGAAATAGACTGTGGCTTCCC	1
ttcttaaggatgttaaaaataaaactgtcagaacc	1
AAAGACAACTATATATAAATAAAAACTTCTCCATG	1
accctgtctttactaaaaatacaaaattagctggg	1
TTAAAAAACAAAACAAAAATAGTTCACATTATTAT	1
agactctgtctcttaaaaataaaaaaaaattatta	1
aatgtgtggaatctatgaataacatcagtttctaa	1
TATTGAGGATTTCCAATAATAGAAAGGATGTACAT	1
ctctgaaaatctctaaaaataaaatattcatctga	1
ATCCAACTACCTCCTAAAATAGGATCATAACTATT	1
GAGTGCAGTTAGATATAAATAACATCGTTTAAGCC	1
aagtcccagtggcttaaaataacaaaggtttgcct	1
TCATTGTTGTATTTATAAATAAAATGTGTTGCTTA	1
GCTAACACGGAGACAAAAATAGGCTTATGACGCAT	1
aaaaaaataaagttaaatatagaattactatatga	1
gagcgagactgtctaaaaaaagaaaaaaaaagaaC	1
TGCTGACTCATTCTCTAAATAGAAGATAAGCTGAC	1
GGGTAATTGTCTCCTAAAATAAACCAGCATCTCAG	1
CTTTCTTCTTTGTCAAAAATAATTTGTTATGAAAT	1
CTAGGTCTGATTCTAAATATAACAGGAAACCACTG	1
GTGGCCTTGACTCTAAAAATAAATCTCCTGCTATA	1
AGGGAGAGAAGGTTAAAAATAACCCATGAGCTGCC	1
CTGGAAAAATCTATCAAAATAGCTCCACAGACTGT	1
gaaaagaagcaaatagaaatagaaaagaaaaagaa	1
taaaataaataaataaaaataaaTACTGATGTTGG	1
ACAGATACTGAAATAAAAATAAACATCAAACAAGA	1
TGAAGGGGCCAGCCATAAATAAAGCACAGGCTGGG	1
GCTACATACCAGATAAAAATAACCAAAAAAGAGGA	1
CTGACTCACTGTCTAAAAATACATATTGTCTCATG	1
gaaaaaaaggttttaaaattagactgtggtgatgg	1
GGTTTCCTGTTTTTAAAAATAGCAAGACAGCgcca	1
TACAGAGTAGACataaaaataactaacttgtatga	1
ggtttatgggtttttaaaatagccaccctcgtggg	1
AGAGAAGAAATTCTTAAAATAGATATGTCGATGTT	1
TAGCTGAGACAGACAAAAATAAAACTCGGGCAAAA	1
GTCATATGTGTTCTTAAAATACCAGTCTCAACCCA	1
gcgaaactctgtctaaaaaaagaaaTCTTCTCTTA	1
AAGAAGGCCTGGATAAAATTAGAAGCGGCATTGCC	1
GTCCGTGTAGAGACAAAAATAGATCAAAAAGCTTT	1
TTGtttttttttttttaaatagaaacggggtttca	1
CaatataaatttttaaaaataaaGATCTTAATACA	1
TAAAAACCACCTTTAAAAATAGCAAGGACATGTGA	1
TACCCGAGGCTACTATAAATAGGCCTCTTTAGGCA	1
ttacttaaaaaaataaaaataaaaaGCAGGGCCTT	1
GGAAGCACAGAGCTAAAAATAAAACGAAAAGATCA	1
GTCCCCTGCCCTCCAAAAATACCTTCATGGCATGT	1
ACCGAACTGCTTTCTAAAATAGAAATGCCTTCTTC	1
gtgagactctgtctcaaaataaaatagaagaagaa	1
CGGGGCGGGAGGTTATAAATAGCGGCCGCCATCCT	1
TAATAAAGGTTGCCTAAAATAACACCCACGTGTCA	1
ttcctcaaaaaattaaaaatagaactaccatagga	1
caaagggcaggtctgaaaatagaaaccagattgcc	1
accccgtctctactaaaaataccaaaattagccgg	1
ACGGAAGCACATTTTAAAATAGAAAATGAGAGGGG	1
TACACAAAAAGGGCAAAAATAGCCAAGACCCAGGG	1
AGAATATAACGTTTATAAATAGAATTCCCTTGACA	1
GGGGGGGTTGTTTTAAAAATAATTTCAAGGCGGCC	1
TAATAGATATTTCCAAATATAGCCAGTTTCTTTCA	1
aaattccggtgtctataaataatgtcttcatgaaa	1
TTATATAGCCCTTTAAAAATAGCAAGTGTGTGCTA	1
GGGTCCCAGCCTTTAAAAATAGCCTGCGTCCGGCG	1
CAGTCAGAGAAGGTAAAAATAGCCTCTCCTCTCAC	1
ATGGTGACACAGCTAAAATTAAACTGTGCATATTT	1
GCAAAGCCAGAGCCCAGAATAGCCTGGGAGGGGGT	1
AGTTAGTAGTTTTTAAAAATAGACCttttttcttt	1
accacctcaaggctaaaattaaaaagactaaagaa	1
TCAACACATTTTTTAAAAATAGACCTCTAAGATGA	1
taGTTTGGTCTAACAAAAATAAAATGGAAGAGAGA	1
ATAGACCTTCTGTTAAAAATAGCCTTTGTCTAAAT	1
AGGAACCCGTTGTTTTAAATAGCAGACAGCAGAGA	1
gccacagaatttctcaaaatagcccacacttactt	1
AACTGTGCAGAACCAAAAATAGCTTGGCAGCAGCT	1
ACTACTTTCTCTCTTAAAATAGAAATGGAAAGAAA	1
CAAGATTCGTGGTTATAAATAGCAAGAAGGAGGAG	1
CCACAGTGAGTTCTTAAAATAGAAACTGTAACAGG	1
TTTTGGTGTGAAATAAAAATAAAAGATGCTTAGGA	1
ACCAAGCAGGACCTAAAAATAAGAGGTGGGGCTTC	1
GAGGACTGTGAGGTAAAAATAGATGCTCACACCGC	1
GCAGTGGCGAGGCTAAAAATAAAATGTGCAAAGTG	1
AAAGTCCATTTCTTATAAATAGAAATTACCTTGGG	1
TTTAGATTCATGTTAAAAATAACAATAAAAATAGC	1
agtaataaaatgtttaaaatagaaaaaGGGGCGga	1
GCGCCAGCTCGGCCCAAATTAGCACAGGCAGGCTC	1
GCATACACATTTTTAAAAATAGAGCATACAAATCA	1
taaaaaataaacataaaaaTAAAAAGTCTTTTTCC	1
accccctctctgctaaaaatacaaaaattagccgg	1
GGCTGGGCCAAGATATAAATAGGGTTGGCGGCTGC	1
AAATACTGGGAACCAAAAATAGAAGTTCTTGAGGG	1
ctattagcagagccaaacatagatctagctggtaa	1
ctctgcctggttttaaaaataaagtcaaattgaaa	1
TATGAGTAGTATCTATTAATAGATACTGAAAATAA	1
accccatctctgctaaaaatacaaaaattagccag	1
gtagggcactagttaaaaataaatggcaccatctg	1
AAGAAAATGGAGCCAGAAATAACAAGGGGGGAGGC	1
gcacaggaagttgcaaaaatagtaacgagagtccc	1
GATTTTAGCATTTTTAAAATAGAAATGTGAGTCAG	1
cccgtttctaaaataaaaataaaaaacaaaagaga	1
CCTAAACTGCGATTAAAAATAAAAGTGGGGGGAGA	1
GTTTGTGATAGGCTGGAAATAGCTCACCTGATGAC	1
CACAGCCCCTGGCTAAAAATACAACCTCCTCTGAG	1
AGGGAAATGGATTTAAAAATAACTCTGGGGGAAAG	1
GAAACCAAAGAGCCAAAAATAAATATGATCTTAAT	1
GTGGCAGAGAAGCTAAAAATATCTGCTCTCCTCCT	1
accctgtctctactaaaaatacaaaaattagtcag	1
TGCAAATGATGGTCAGAAATAGACCTCACTCCAAC	1
ttaaaaatggggataaaaatagcaccagctacatg	1
GAGAGCCTCCACTTAAAAATAAAAGCAGTTCAGAG	1
GGTCATTAAGGACCAAAAATAGCCAGAAAGCCATC	1
GGAGGGCCCTGTCTATAAATAGGTGGAGCATGCTC	1
CCTGGTGACctactaaaaatataaaaattagctgg	1
accccgtctctactaaaaatacaaaaaaattagcc	1
TCCTCTCTCATGCCAAAAATAAcaagggggcagag	1
AGAGGCAAGCAGCTAAAATTAAAAGCCAAAAAACA	1
GTGGTTTGGAGGCCAGAAATAGATGCTCAGGTAAC	1
