# Supplementary material for: Relationship between histone modifications and transcription factor binding is protein family specific
Source: Genome Res. 2018 Mar;28(3):321–33. doi: 10.1101/gr.220079.116 (PMC5848611; doi:10.1101/gr.220079.116)
Supplement: Supplemental Material [file supp_gr.220079.116_Supplemental_Material.zip › Supplemental_Material/MEF2A/MEF2A_pwm.txt]

MEME version 4

ALPHABET= ACGT

strands: + -

Background letter frequencies (from
A 0.25 C 0.25 G 0.25 T 0.25 

MOTIF MEF2A
letter-probability matrix: alength= 4 w= 15 nsites= 20
0.326544467073999 0.100475220638153 0.257298031228785 0.315682281059063
0.114731839782756 0.101154107264087 0.424304141208418 0.359809911744739
0.0787508486082824 0.80040733197556 0.021724372029871 0.0991174473862865
0 0.321113374066531 0 0.678886625933469
0.863543788187373 0.0461642905634759 0.00950441276306857 0.0807875084860828
0.684317718940937 0 0.0807875084860828 0.23489477257298
0.938900203665988 0 0.0264765784114053 0.0346232179226069
0.91785471826205 0.00339443312966735 0 0.0787508486082824
0.943652410047522 0 0 0.0563475899524779
0.00407331975560081 0 0 0.995926680244399
0.999321113374066 0 0 0.000678886625933469
0.156822810590631 0.03326544467074 0.787508486082824 0.0224032586558045
0.398506449422946 0.429056347589952 0.0760353021045485 0.0964019008825526
0.359809911744739 0.277664630006789 0.0746775288526816 0.287847929395791
0.234215885947047 0.304820095044128 0.137813985064494 0.323150033944331
