# Supplementary material for: Relationship between histone modifications and transcription factor binding is protein family specific
Source: Genome Res. 2018 Mar;28(3):321–33. doi: 10.1101/gr.220079.116 (PMC5848611; doi:10.1101/gr.220079.116)
Supplement: Supplemental Material [file supp_gr.220079.116_Supplemental_Material.zip › Supplemental_Material/MEF2A/non-BS.bed]

chr1	114296056	114296071	TCTCAAAAATAAAAA	1	-
chr1	151410061	151410076	TACTAAAAATACAGA	1	+
chr1	16705239	16705254	GTCTCAAAATAAATA	1	-
chr1	200518602	200518617	TACTAAAAATACAAA	1	-
chr1	201930046	201930061	TACTAAAAATACAAA	1	-
chr1	206812975	206812990	TACTAAAAATACAAA	1	-
chr1	27769349	27769364	TACTAAAAATACAAA	1	+
chr1	40842593	40842608	ATTTAAAAATAAAAG	1	-
chr1	53313040	53313055	TACTAAAAATACAAA	1	-
chr1	6253551	6253566	TACTAAAAATACAAA	1	-
chr1	78134215	78134230	TATTATAAATAGATA	1	-
chr1	8591335	8591350	TACTAAAAATACAAA	1	+
chr10	15863431	15863446	CGACAAAAATAACAA	1	+
chr10	20283115	20283130	ACCCCAAAATAGCTC	1	-
chr10	71925652	71925667	TTCTTAAAATAAGAC	1	-
chr10	76973006	76973021	TACTAAAAATACAAA	1	-
chr10	81559322	81559337	TCCTTAAAATAGCTT	1	+
chr11	10827304	10827319	TTTTAAAAATATCTT	1	-
chr11	18420101	18420116	TACTAAAAATACAAA	1	-
chr11	47784849	47784864	TACTAAAAATACAAA	1	+
chr11	66147935	66147950	TACTAAAAATACAAA	1	+
chr11	89952267	89952282	TACTAAAAATACAAA	1	+
chr12	27440209	27440224	TACTAAAAATACAAA	1	-
chr12	32838464	32838479	TACTAAAAATACAAA	1	-
chr12	494189	494204	TACTAAAAATACAAA	1	+
chr12	51645544	51645559	AACTAAAAATAAAGA	1	-
chr12	53403141	53403156	CACTAAAAATACAAA	1	+
chr12	62657933	62657948	TACTAAAAATAAAAA	1	-
chr12	76922394	76922409	ATCCTAAAATAAAAG	1	+
chr12	82749101	82749116	GTCCAAAAATATTAA	1	+
chr12	82749125	82749140	TTCCAGAAATAAACA	1	+
chr13	41631469	41631484	CTACAAAAATAAAAT	1	-
chr14	20815357	20815372	TACTAAAAATACAAA	1	-
chr14	34927011	34927026	AACTAAAAATACAAA	1	+
chr14	39647569	39647584	TACTAAAAATACAAA	1	+
chr15	28562403	28562418	TACTAAAAATACAAA	1	-
chr15	41959612	41959627	TACTAAAAATAAAAA	1	-
chr15	44620509	44620524	TACTAAAAATACAAA	1	+
chr15	52855241	52855256	TACTAAAAATACAAA	1	-
chr15	55580125	55580140	GTCCAGAAATAAACC	1	+
chr15	59219638	59219653	TACTAAAAATACAAA	1	-
chr15	64924838	64924853	TACTAAAAATACAAA	1	-
chr15	65484672	65484687	AGATATAAATAGGGT	1	+
chr1	10274175	10274190	TGCTAAAAATAAAAA	1	+
chr1	150544792	150544807	TACTAAAAATAAAAA	1	-
chr1	152434257	152434272	AATTAAAAATAAAAG	1	+
chr1	153608963	153608978	AGCCAAAAATAAATA	1	-
chr1	155194364	155194379	TACTAAAAATACAAA	1	+
chr1	174739160	174739175	TTACAAAAATAGAAG	1	+
chr1	184837303	184837318	CTCTTAAAATAGAAA	1	+
chr1	192527120	192527135	TTCTTAAAATAAGAC	1	+
chr1	204472387	204472402	GTTTAAAAATAGTGG	1	+
chr1	22108060	22108075	CACTAAAAATACAAA	1	+
chr1	22369143	22369158	TACTAAAAATACAAA	1	-
chr1	233754762	233754777	AAATAAAAATAAACA	1	-
chr1	235289616	235289631	TGCTAAAAATACAAA	1	-
chr1	25563518	25563533	TACTAAAAATACAAA	1	+
chr1	32485541	32485556	TACTAAAAATACAAA	1	-
chr1	36692164	36692179	TTCTAAAAATAATAA	1	-
chr1	46022866	46022881	AAATAAAAATAAAAA	1	+
chr1	76254739	76254754	AGGTAAAAATAGCAG	1	+
chr1	9997021	9997036	TACTAAAAATACAAA	1	+
chr10	116590200	116590215	TACTAAAAATACAAA	1	-
chr10	18707600	18707615	GTACAGAAATAGCTG	1	-
chr10	73727922	73727937	TTTTAATAATAGCTA	1	+
chr10	73999361	73999376	GTTTATAAATAAATA	1	+
chr10	92776657	92776672	TGCTAAAAATACAAA	1	-
chr10	98344405	98344420	TACTAAAAATACAAA	1	+
chr11	122939837	122939852	TACTAAAAATACAAA	1	+
chr11	34076144	34076159	TACTAAAAATACAAA	1	-
chr11	47240664	47240679	TACTAAAAATACAAA	1	-
chr11	56484023	56484038	ATCTAAACATAGAAA	1	-
chr11	66389555	66389570	TACTAAAAATACAAA	1	-
chr11	66889966	66889981	TACTAAAAATACAAA	1	-
chr11	75608191	75608206	TCACAAAAATAACCA	1	+
chr11	93471486	93471501	TTTCAAAAATAGCTT	1	+
chr11	9413892	9413907	TACTAAAAATACAAA	1	-
chr11	9690945	9690960	CACTAAAAATACAAA	1	-
chr12	100713469	100713484	TACTAAAAATACAAA	1	-
chr12	111017651	111017666	TACTAAAAATACAAA	1	+
chr12	11315189	11315204	ATTTAAAAATAGGCA	1	+
chr12	120106934	120106949	AAATAAAAATAAAAA	1	+
chr12	12704270	12704285	TACTAAAAATACAAA	1	+
chr12	133460537	133460552	TACTAAAAATACCAA	1	+
chr12	46893766	46893781	AAATAAAAATAGAGC	1	-
chr12	49667333	49667348	AAATAAAAATAGCTG	1	-
chr12	54679212	54679227	TTTTAAAAATAACTA	1	+
chr12	6541835	6541850	TACTAAAAATACAAA	1	+
chr12	98993007	98993022	TACTAAAAATACAAA	1	-
chr13	41272003	41272018	TACTAAAAATACAAA	1	+
chr13	46753768	46753783	TTTTAAAAATAAAGA	1	+
chr13	76438544	76438559	TACTAAAAATACAAA	1	+
chr14	21921448	21921463	TACTAAAAATACAGA	1	+
chr14	45716720	45716735	TAACAAAAATAAAAT	1	-
chr14	65781890	65781905	TACTAAAAATACAAA	1	-
chr14	66981811	66981826	AACCAAAAATAACTG	1	-
chr14	71919412	71919427	GACTAAAAATACAAT	1	-
chr15	34625600	34625615	TACTAAAAATACAAA	1	-
chr15	43540540	43540555	TACTAAAAATACAAA	1	-
chr15	45701407	45701422	TGCTAAAAATACAAA	1	+
chr15	72791485	72791500	TACTAAAAATACAAA	1	-
chr15	79167962	79167977	TACTAAAAATACAAA	1	+
chr16	14444608	14444623	TACTAAAAATACAAA	1	-
chr16	27218562	27218577	TACTAAAAATACAAA	1	+
chr16	70470164	70470179	TACTAAAAATACAAA	1	+
chr16	81038859	81038874	TACTAAAAATACAAA	1	+
chr17	12336605	12336620	TACTAAAAATACAGA	1	+
chr17	1296893	1296908	TACTAAAAATACAAA	1	-
chr17	38293385	38293400	TACTAAAAATACAAA	1	+
chr17	40166747	40166762	TACTAAAAATACAAA	1	-
chr17	60571612	60571627	TACTAAAAATACAAA	1	-
chr17	7587198	7587213	TACTAAAAATACAAA	1	-
chr17	76774218	76774233	TACTAAAAATACAAA	1	+
chr18	23763824	23763839	TTCTTAAAATAAGAC	1	-
chr18	3090874	3090889	AAATAAAAATAAACC	1	+
chr18	3251440	3251455	CTTTAAAAATAGTCT	1	-
chr18	33991727	33991742	TTTTAAAAATAGGAA	1	-
chr18	34579186	34579201	AGATAAAAATAAAAG	1	+
chr18	44576864	44576879	AGATAAAAATAAAAG	1	+
chr18	9120921	9120936	AAATAAAAATAAATA	1	+
chr19	16554707	16554722	TACTAAAAATACAGA	1	+
chr19	19706901	19706916	TCTCAAAAATAAAAA	1	+
chr19	34692416	34692431	TACTAAAAATACAAA	1	-
chr19	35954820	35954835	TACTAAAAATACAAG	1	-
chr19	39942340	39942355	TACTAAAAATACAAA	1	-
chr19	41900591	41900606	TACTAAAAATACAAA	1	-
chr19	47704474	47704489	TACTAAAAATACAAA	1	-
chr19	58902632	58902647	TACTAAAAATACAAA	1	+
chr19	9113201	9113216	AATTAAAAATAGAAC	1	+
chr19	9690800	9690815	TACTAAAAATACAAA	1	+
chr2	112640576	112640591	TACTAAAAATACAAA	1	+
chr2	114453134	114453149	TACTAAAAATACAAA	1	+
chr2	122356609	122356624	TACTAAAAATACAAA	1	-
chr2	171167527	171167542	AACCAAAAATAAAAT	1	-
chr2	191753797	191753812	TGCTAAAAATAGATG	1	-
chr2	192477388	192477403	TGCTTAAAATAGCTG	1	-
chr2	198163474	198163489	TACTAAAAATACAAA	1	+
chr2	208396912	208396927	TACTAAAAATACAAA	1	+
chr2	224830773	224830788	TACTAAAAATACAAA	1	+
chr1	100851556	100851571	TACTAAAAATACAAA	1	+
chr1	108725288	108725303	TACTAAAAATAGAAA	1	+
chr1	146642329	146642344	TACTAAAAATACAGA	1	-
chr1	150338235	150338250	TACTAAAAATACAAA	1	-
chr1	156128958	156128973	TACTAAAAATACAAA	1	+
chr1	173301826	173301841	TACTAAAAATACAAA	1	+
chr1	1760664	1760679	TACTAAAAATACAAA	1	-
chr1	17779237	17779252	AGCTAAAAATAATAC	1	+
chr1	200255299	200255314	TACTAAAAATACAAA	1	+
chr1	201435823	201435838	GGCCAGGAATAGAAT	1	-
chr1	206733525	206733540	TTCTATAAATAGCCT	1	+
chr1	221886307	221886322	TTCTTAAAATACCAG	1	-
chr1	226347961	226347976	TACTAAAAATATAAA	1	-
chr1	226837562	226837577	TTCTAAAAATATGTT	1	-
chr1	247601562	247601577	ACCTAAAAATAAGAG	1	-
chr1	28913703	28913718	ATCTATGAATAACAT	1	+
chr1	31443027	31443042	TTTTATAAATAACAC	1	-
chr1	35640421	35640436	TACTAAAAATACAAA	1	+
chr1	36046695	36046710	TTCTATAAATAGAAT	1	+
chr1	36108269	36108284	TACTAAAAATACAAA	1	+
chr1	40841358	40841373	CTCCTAAAATAAACC	1	-
chr1	41728788	41728803	AGATAAAAATAATTA	1	-
chr1	51597138	51597153	TTTTAAAAATAAAAC	1	-
chr1	6388403	6388418	AGTTAAAAATAAATG	1	+
chr1	6826290	6826305	AAATAAAAATAAAAA	1	-
chr1	8480094	8480109	GGCCAAGAATAGAAC	1	+
chr1	85615691	85615706	TGTTAAAAATAGCCT	1	-
chr10	127578126	127578141	TTTTAAAAATAGCAA	1	-
chr10	127578641	127578656	TTTTAAAAATAGGCT	1	+
chr10	127579098	127579113	TTTTAAAAATAAAAA	1	+
chr10	30779371	30779386	AAATAAAAATAGAAG	1	+
chr10	43640329	43640344	TTATATAAATAGAAT	1	+
chr10	5885813	5885828	CTATCAAAATAGCTC	1	+
chr10	6885466	6885481	CTCCTAAAATAGGAT	1	+
chr10	70856756	70856771	AAATAAAAATAAAAA	1	+
chr10	74454837	74454852	ACTTAAAAATAGCAG	1	-
chr10	75345612	75345627	TACTAAAAATACAAA	1	+
chr10	90790166	90790181	TTTTAAAAATACACA	1	+
chr10	93941498	93941513	AACCAAAAATAAAAC	1	+
chr10	98670411	98670426	ATTCTAAAATAGAAA	1	+
chr11	10332006	10332021	GGCCAGGAATAGCTC	1	-
chr11	119110600	119110615	AGTTAAATATAGTAC	1	+
chr11	125852039	125852054	TACTAAAAATACAAA	1	-
chr11	18331544	18331559	GTCTCAAAATAAAAT	1	+
chr11	19991320	19991335	TACTAAAAATACAAA	1	+
chr11	30939617	30939632	TGTTAAAAATAAAAC	1	+
chr11	5713498	5713513	AACTTTAAATAGATT	1	+
chr11	62565434	62565449	TACTAAAAATACACA	1	+
chr11	63618900	63618915	TTTTAAAAATAACTC	1	+
chr11	74760720	74760735	ATCTATGAATAACAT	1	+
chr12	122772531	122772546	AAACAAAAATAGTTC	1	-
chr12	122897035	122897050	TACTAAAAATACAAA	1	+
chr12	12817092	12817107	TACTAAAAATACAAA	1	-
chr12	14935816	14935831	ATTTAAAAATACCTC	1	+
chr12	28046527	28046542	TACTAAAAATACAAA	1	-
chr12	42963312	42963327	AGTTAAATATAGAAT	1	-
chr12	4508112	4508127	TACTAAAAATACAAA	1	+
chr12	50209441	50209456	TACTAAAAATATAAA	1	-
chr12	57083486	57083501	TACTAAAAATAAAAA	1	+
chr12	6556084	6556099	TACTAAAAATACAAA	1	+
chr12	68917596	68917611	TACTAAAAATACAAA	1	-
chr12	77184877	77184892	AATTAAAAATAAAAG	1	+
chr12	89923635	89923650	AAATAAAAATAACTC	1	-
chr12	92533586	92533601	CTTTAAAAATAGTCT	1	+
chr12	9865811	9865826	ATCTATGAATAACAT	1	+
chr13	103841193	103841208	CTTTAAAATTAGAAT	1	+
chr13	110780450	110780465	ACCTAAAAATATCTG	1	-
chr13	31581875	31581890	AATTAAAAATAGCTG	1	-
chr13	43119191	43119206	AAATAAAAATAAATT	1	-
chr13	80921936	80921951	TTTTAAAAATAGCTC	1	+
chr14	106936783	106936798	TGTTATAAATAGGAC	1	+
chr14	49053551	49053566	GTCCAAAAATATTAA	1	-
chr14	65820804	65820819	TACTAAAAATAAAAA	1	+
chr14	67950811	67950826	AGTCCAAAATAGCCT	1	+
chr14	75754577	75754592	GTCCAAAAATAGATG	1	-
chr15	100145321	100145336	TACTAAAAATACAAA	1	-
chr15	38372038	38372053	ATATATATATAGCAT	1	-
chr15	38372096	38372111	TGTTGAAAATAGAAC	1	-
chr15	38422495	38422510	TCTTAAAAATAAAAG	1	-
chr15	55096291	55096306	GTCCAAAAATATTAA	1	-
chr15	56663223	56663238	TACTAAAAATACAAA	1	-
chr15	59294313	59294328	GTCCAAAAATATTAA	1	-
chr15	64175318	64175333	TACTAAAAATACAAA	1	+
chr15	80070271	80070286	ACATAAAAATAACTA	1	+
chr15	83418005	83418020	TACTAAAAATACAAA	1	-
chr15	84788241	84788256	TTTCAAATATAGAAT	1	-
chr16	12072965	12072980	TACTAAAAATACAAA	1	+
chr16	15166493	15166508	TTCTAAAAATACAAA	1	+
chr16	24408400	24408415	TGTTAAAAATAGCCT	1	-
chr16	27216992	27217007	TACTAAAAATAGAAA	1	+
chr16	56581691	56581706	GTTTATAAATAGAAT	1	-
chr16	70440180	70440195	TACTAAAAATAACAA	1	+
chr16	89834126	89834141	TACTAAAAATACAAA	1	-
chr17	27049365	27049380	AACTAAAAATACAAA	1	-
chr17	49316294	49316309	TACTAAAAATACAAA	1	+
chr17	57824369	57824384	AGCCAAATATAGATA	1	-
chr17	65511212	65511227	TTCTAAAATTAGAAA	1	-
chr17	76293882	76293897	TTTTAAAAATAGAAA	1	+
chr17	79851985	79852000	TACTAAAAATACAAA	1	+
chr17	8748064	8748079	TACTAATAATAGTAC	1	+
chr18	13579021	13579036	TACTAAAAATACAAA	1	+
chr18	32622625	32622640	ATTTAAAAATAACTA	1	-
chr18	44352460	44352475	TACTTAAAATAACCA	1	+
chr18	47305824	47305839	GTCTGAAAATAGACT	1	-
chr18	508309	508324	TACTAAAAATACAAA	1	-
chr18	60396995	60397010	TTTTAAAAATAACAT	1	-
chr19	12593448	12593463	GTCTAAAAATAGGCC	1	+
chr19	34860445	34860460	CACTAAAAATACAAA	1	+
chr19	39434915	39434930	AACTAAAAATAATAA	1	-
chr19	4849294	4849309	ATCTAAACATAGAAA	1	-
chr19	54884265	54884280	TACTAAAAATACAAA	1	-
chr19	56582588	56582603	TTCTGAAAATAAAAT	1	-
chr2	110341037	110341052	TTTTAATAATAGCCA	1	-
chr2	119807675	119807690	GCACAAAAATAGAGC	1	-
chr2	12053130	12053145	GCTTAAAAATAGTAA	1	+
chr2	128280627	128280642	AAACAAAAATAGCTG	1	+
chr2	144692186	144692201	GTTTTAAAATAGTAT	1	-
chr2	184113797	184113812	TTCCAAATATAGCCA	1	+
chr2	191022747	191022762	ATCTATGAATAACAT	1	-
chr2	191569469	191569484	TACTAAAAATACAAA	1	-
chr2	191917088	191917103	AGCTTAAAATAAAAT	1	+
chr2	196025880	196025895	TTTTAATAATAGCCA	1	+
chr2	197033968	197033983	TACTAAAAATACAAA	1	-
chr2	197134042	197134057	TACTAAAAATACAAA	1	+
chr2	202615406	202615421	AAATAAAAATAGAAA	1	+
chr2	203097304	203097319	TACTAAAAATATAAA	1	+
chr2	203101942	203101957	TACTAAAAATACAAA	1	+
chr2	219085266	219085281	TCTTAAAAATAGTTC	1	+
chr2	224706443	224706458	ATTTAAATATAGAAT	1	-
chr2	234163788	234163803	TACTAAAAATACAAA	1	-
chr2	238301996	238302011	GATCAAAAATAACTT	1	+
chr2	32290257	32290272	TACTAAAAATACAAA	1	-
chr2	38808850	38808865	AAATATAAATAGCTC	1	+
chr2	44826384	44826399	ATTTATAAATAAACT	1	-
chr2	54762982	54762997	TACTAAAAATACAAA	1	+
chr2	73915873	73915888	GTACAGAAATAGCCA	1	-
chr2	80703739	80703754	TCTTATAAATAGAAA	1	-
chr2	86357256	86357271	TACTAAAAATACAAA	1	+
chr20	32965012	32965027	TACTAAAAATATAAA	1	+
chr20	35477633	35477648	TACTAAAAATACAAA	1	-
chr20	47798135	47798150	TGCTAAAAATACAAA	1	+
chr20	47903825	47903840	TGTTTAAAATAGCCA	1	-
chr20	61844880	61844895	AGCTAAGAATAACCA	1	+
chr21	11181035	11181050	TACCAAAAATAGTTC	1	-
chr21	34634018	34634033	AAATAAAAATAAATT	1	+
chr21	37655107	37655122	TACTAAAAATACAAA	1	+
chr21	37879895	37879910	TACTAAAAATACAAA	1	+
chr21	40681582	40681597	TACTAAAAATACAGA	1	+
chr22	18498347	18498362	TACTAAAAATACAAA	1	-
chr22	29373733	29373748	AGTTTAAAATAACTT	1	-
chr22	36646464	36646479	ATCTATGAATAACAT	1	-
chr22	38979015	38979030	ATCCAGAAATAGGAA	1	+
chr22	40360121	40360136	ATCTAAAAATAAACT	1	-
chr22	41491404	41491419	AACTAAAAATACAAA	1	-
chr22	42935790	42935805	TACTAAAAATACAAA	1	+
chr3	114183162	114183177	TTCTATAATTAGATT	1	-
chr3	115649929	115649944	TTCTAAATATATCAC	1	+
chr3	115701643	115701658	AAATAAAAATAAAAA	1	-
chr3	122227926	122227941	TACTAAAAATACAAA	1	+
chr3	125086811	125086826	AGACAAAAATAGATC	1	+
chr3	137841444	137841459	CTCCAAAAATAGAAG	1	+
chr3	143233908	143233923	ACCTTAAAATAGCCT	1	-
chr3	151941598	151941613	TTCTAAAAATAAATA	1	+
chr3	15477771	15477786	TTCTATAAATAGTAA	1	-
chr3	15860199	15860214	GTCCAAAAATATTAA	1	-
chr3	167600117	167600132	ACATAAAAATAAAAA	1	-
chr3	182432238	182432253	GCCTAAAAATATCCT	1	+
chr3	186749391	186749406	TACTAAAAATACAAA	1	-
chr3	186868618	186868633	GCACAAAAATAGAGC	1	+
chr3	28517819	28517834	CTCTTAAAATAGATC	1	+
chr3	28882587	28882602	GGCTTAAAATAAGTT	1	-
chr3	46100947	46100962	GTCTATAAATAATGT	1	-
chr3	47815292	47815307	TACTAAAAATACAAA	1	-
chr3	52495089	52495104	TACTAAAAATACAAA	1	+
chr3	56715166	56715181	CCTTAAAAATAGATT	1	+
chr3	599831	599846	ATTTTAAAATAGAAA	1	-
chr3	72130717	72130732	TACTAAAAATAGAAA	1	+
chr3	72737446	72737461	TACTAAAAATACAAA	1	+
chr3	95075854	95075869	ATCTATGAATAACAT	1	-
chr3	97438150	97438165	TGTCAAAAATAATTT	1	+
chr4	108995151	108995166	TACTAAAAATACAAA	1	-
chr4	131044	131059	TGCTATAAATACCTG	1	-
chr4	148567660	148567675	TTTTATAAATAGAAA	1	-
chr4	148706359	148706374	ATCTAAAAATAAAAT	1	+
chr4	151934085	151934100	TACTAAAAATACAAA	1	-
chr4	1929782	1929797	ATTTAAAAATAATTT	1	+
chr4	42080353	42080368	TCATAAAAATAACAT	1	+
chr4	42308663	42308678	CACTAAAAATAGAAT	1	-
chr4	53242472	53242487	AGACAAAAATAAAAC	1	+
chr4	54143005	54143020	AAATAAAAATAGCTG	1	-
chr4	71708585	71708600	TACTAAAAATACAAA	1	+
chr4	83872495	83872510	AGCTATGAATAAAAC	1	-
chr4	87859435	87859450	TACTAAAAATACAAA	1	+
chr4	89201748	89201763	CACTAAAAATACAAA	1	+
chr4	90064295	90064310	TCCTAAAAATATCTG	1	+
chr5	126097439	126097454	CACTAAAAATACAAA	1	+
chr5	132389210	132389225	TACTAAAAATAAATA	1	-
chr5	14147060	14147075	GTCTATAAATAGGTG	1	-
chr5	143583411	143583426	ACTTAAAAATAAAAG	1	+
chr5	145459417	145459432	AGGTATAAATAGCCA	1	-
chr5	159574051	159574066	AGCTAGAAATAGAAA	1	-
chr5	171582335	171582350	TACTAAAAATATAAA	1	+
chr5	172626211	172626226	TACTAAAAATACAAA	1	-
chr5	35876680	35876695	AGACAAAATTAGCAA	1	+
chr5	54634787	54634802	TACTAAAAATACAAA	1	-
chr5	65023763	65023778	TACTAAAAATACAAA	1	-
chr5	68391197	68391212	TACTAAAAATACAAA	1	-
chr5	78203874	78203889	TTCCAATAATAGAAA	1	+
chr5	81152924	81152939	AGATAAAATTAGCCA	1	+
chr5	88483883	88483898	AGATATAAATAACAT	1	+
chr5	90666813	90666828	TGGCAAAAATAGAAA	1	+
chr5	95060338	95060353	TACTAAAAATACAAA	1	-
chr5	95073882	95073897	GTATATATATAGCAT	1	+
chr6	107465536	107465551	TGTTAAAAATAACAA	1	+
chr6	110535711	110535726	TGCTGAAAATAACAG	1	+
chr6	111370557	111370572	TACTAAAAATACAAA	1	-
chr6	12066704	12066719	AACCAAAAATAGCTT	1	-
chr6	130881483	130881498	AGGTAAAAATAGAAA	1	+
chr6	132851772	132851787	TCTTAAAAATAGTTC	1	+
chr6	13296857	13296872	AACTAAAAATATCAA	1	-
chr6	138190587	138190602	GGATAAAAATAACAC	1	-
chr6	140808274	140808289	AGTCAAAAATAGATG	1	+
chr6	143228448	143228463	AACCAAAAATAAAAC	1	+
chr6	150660115	150660130	TACTAAAAATACAAA	1	+
chr6	157294886	157294901	AACCAAAAATAAGTG	1	-
chr6	16631071	16631086	TTCTATTAATAGCAA	1	-
chr6	19833025	19833040	ATACAAAAATAACCT	1	+
chr6	27096001	27096016	TACTAAAAATACAAA	1	-
chr6	27562323	27562338	TACTAAAAATACAAA	1	+
chr6	2898883	2898898	TACTAAAAATAAAAA	1	+
chr6	3378628	3378643	TTTTAAAAATACCCT	1	-
chr6	34662658	34662673	TACTAAAAATACAAA	1	+
chr6	40974039	40974054	TACTAAAAATACAAA	1	+
chr6	41023160	41023175	GGCTTAAAATAGCCC	1	+
chr6	74232493	74232508	TTCTAAAAATACAAA	1	-
chr6	87923222	87923237	TTTTTAAAATAGCCA	1	-
chr6	99933039	99933054	CACTAAAAATACAAA	1	+
chr7	121072729	121072744	TACTAAAAATACAAA	1	+
chr7	152128515	152128530	TACTAAAAATACAAA	1	+
chr7	152365236	152365251	TTCTAGAAATAAATA	1	+
chr7	157127104	157127119	AACTAAAAATACAAA	1	+
chr7	17422507	17422522	ATCTATGAATAACAT	1	+
chr7	18032039	18032054	GTCTCAAAATAAAAA	1	-
chr7	23502708	23502723	AGCTAAGAATAGCAC	1	+
chr7	38438435	38438450	AGTTAAAAATAAACA	1	+
chr7	4725170	4725185	TTCTAAAATTAAAAA	1	-
chr7	48895904	48895919	AATTATAAATAGCAT	1	+
chr7	6147648	6147663	CACTAAAAATACAAA	1	+
chr8	104137341	104137356	AGGCAAAAATAAAAC	1	-
chr8	119578464	119578479	CTTTATAAATAACCC	1	-
chr8	38035841	38035856	TACTAAAAATACAAA	1	-
chr8	38910527	38910542	GGCTAAAATTAAAAA	1	-
chr8	48627589	48627604	TTCTAAAATTAGATT	1	-
chr8	48806674	48806689	TACTAAAAATACAAA	1	+
chr8	49826260	49826275	TACTAAAAATACAAA	1	+
chr8	54808375	54808390	TACTAAAAATACAAG	1	-
chr8	73861570	73861585	TTTTAAAAATAGGAC	1	-
chrX	73823777	73823792	TACTAAAAATACAAA	1	+
chr1	114300703	114300718	TACTAAAAATACAAA	1	+
chr1	209281040	209281055	ATCTATAAATAACAT	1	+
chr1	246116891	246116906	TACTAAAAATACAAA	1	-
chr1	32782225	32782240	GGTCAAAAATAACTT	1	+
chr10	35420962	35420977	TACTAAAAATACAAA	1	+
chr10	4858313	4858328	ATTTATAAATAAAAT	1	-
chr10	5886801	5886816	TGCTGAAAATAACTT	1	+
chr10	77371138	77371153	ACTTAAAAATAGTTT	1	-
chr10	78307267	78307282	TGCTTAAAATAAATA	1	-
chr10	85967237	85967252	ATCCTAAAATAACCC	1	-
chr10	93993127	93993142	TACTAAAAATACAAA	1	+
chr11	121337908	121337923	TACTAAAAATACAAA	1	-
chr11	35057553	35057568	AGCCAGAAATAACAA	1	-
chr11	44635206	44635221	TGCTAAAAATACAAA	1	+
chr11	62545128	62545143	TTCTAAACATAGCCT	1	-
chr12	110721661	110721676	TTCTCAAAATAGCCC	1	-
chr12	113539054	113539069	TACTAAAAATACAAA	1	+
chr12	12512160	12512175	GGGCAAAAATAGCCA	1	-
chr12	32425591	32425606	TACTAAAAATACCAA	1	+
chr12	6552094	6552109	TACTAAAAATACAAA	1	+
chr12	9470502	9470517	TACTATAAATAGGCC	1	+
chr12	99377901	99377916	AGCCAAAAATAGAGA	1	-
chr13	31236821	31236836	CCCCAAAAATACACT	1	+
chr14	51445806	51445821	ACCTCTAAATAGAAA	1	-
chr14	55538969	55538984	TTCTATAAAAAGCCC	1	-
chr14	71130743	71130758	GGATAAAAATAGAAC	1	+
chr14	96119166	96119181	AACCAAAAATAAAAT	1	+
chr15	52321403	52321418	TACTAAAAATACAAA	1	-
chr15	59646179	59646194	TTTTAAAAATAAAAT	1	-
chr15	90403805	90403820	GTCCAAAAATATTAA	1	-
chr16	11876639	11876654	TCCTAAAAATACAAA	1	-
chr16	17460385	17460400	TACTAAAAATATAAA	1	+
chr16	2655522	2655537	TACTAAAAATACAAA	1	+
chr16	30353396	30353411	AAATAAAAATAAAAG	1	+
chr16	79047159	79047174	CTTTAAAAATAAAAT	1	+
chr17	40167694	40167709	TACTAAAAATACAAA	1	+
chr17	80488554	80488569	TACTAAAAATACAAA	1	-
chr18	10392158	10392173	TACTAAAAATACAAA	1	+
chr19	2148002	2148017	TACTAAAAATACAAA	1	+
chr19	39937480	39937495	TACTAAAAATACAAA	1	+
chr19	44917707	44917722	CTCCAGAAATAGCTG	1	-
chr19	845547	845562	TACTAAAAATACAAA	1	+
chr2	25109900	25109915	TGCTATAAATAACTG	1	+
chr2	37830087	37830102	AACTAGAAATAGACT	1	-
chr2	48131931	48131946	AAATAAATATAGAAT	1	-
chr2	57776862	57776877	AGCTATAAATAATCC	1	+
chr2	65164608	65164623	TACTAAAAATACCAA	1	+
chr2	65529912	65529927	AACCAAAAATAGAAG	1	+
chr2	8418535	8418550	AGCTAAAAATATCTG	1	+
chr2	96869532	96869547	TTCTAAAAATAAACA	1	+
chr20	62358856	62358871	TACTAAAAATATAAA	1	+
chr21	43782850	43782865	TACTAAAAATACAAA	1	+
chr22	24907409	24907424	TTCTAAAATTAGATA	1	+
chr22	25595790	25595805	GCTCATAAATAGCAT	1	+
chr22	35709988	35710003	TTCTTAAAATAGCAA	1	+
chr22	43329955	43329970	GTTTAAAAATAAACC	1	+
chr22	46168997	46169012	TTTTAAAAATAGCCA	1	+
chr3	179647114	179647129	ATCTAAATATAGAAA	1	+
chr3	181432424	181432439	TTTCTAAAATAGAAA	1	+
chr3	33961906	33961921	TTTTAAAAATAAACC	1	-
chr3	40665199	40665214	GGCTATAAATAGCTT	1	+
chr3	73500875	73500890	TTCTTAAAATAACTA	1	+
chr4	108912066	108912081	TACTAAAAATATAAA	1	-
chr4	113200294	113200309	TGACAAAAATAAATA	1	-
chr4	129579677	129579692	AGTTAAAAATATACT	1	+
chr4	148655387	148655402	TCACAGAAATAGCTT	1	-
chr4	153558712	153558727	AGATAAAAATAAAAC	1	+
chr4	174107430	174107445	GATTAAAAATAAAAG	1	+
chr4	186126441	186126456	TACTAAAAATACAAA	1	+
chr4	186959568	186959583	AACCAGAAATAGCAA	1	+
chr4	3080791	3080806	TACTAAAAATACAAA	1	-
chr4	84412293	84412308	ATGTAAAAATAGTTA	1	+
chr5	102201511	102201526	CTGCAAAAATAGAAG	1	-
chr5	131751410	131751425	TACTAAAAATACAAA	1	-
chr5	132439174	132439189	TTTTAAAAATAGTAT	1	+
chr5	175863797	175863812	TTCCAGAAATAAACA	1	+
chr6	108918971	108918986	TTCCTGAAATAGCTC	1	-
chr6	155398484	155398499	TTCTAAAAATATTTT	1	-
chr6	167372051	167372066	ATCTATGAATAACAT	1	+
chr6	37285293	37285308	TTCTTAATATAGCCT	1	-
chr6	42753130	42753145	TACTAAAAATACAAA	1	+
chr6	43509685	43509700	TACTAAAAATACAGA	1	-
chr6	44837517	44837532	TGCTAAGAATAGCTA	1	+
chr6	74013735	74013750	TACTAAAAATACAAA	1	+
chr7	101691676	101691691	GGTCAGAAATAGACC	1	+
chr7	129587862	129587877	TACTAAAAATATAAA	1	-
chr7	155561273	155561288	TTCTAAAATTAAAAG	1	-
chr7	21452291	21452306	TGCCTAAAATAACAC	1	-
chr7	22861201	22861216	TACTAAAAATATAAA	1	+
chr7	6097429	6097444	TACTAAAAATACAAA	1	-
chr7	69289231	69289246	TACTAAAAATACAAA	1	+
chr7	74077024	74077039	TACTAAAAATACAAA	1	-
chr7	77536057	77536072	TACTAAAAATACAAA	1	+
chr8	140228400	140228415	TAATAAAAATAGTTC	1	+
chr8	23283193	23283208	TTCTAAACATAGCTT	1	-
chr8	38040288	38040303	ATCTAAAAATATCCC	1	-
chr8	6606194	6606209	TACTAAAAATACAAA	1	-
chr8	75042239	75042254	TTCTAAATATAAAAC	1	-
chr9	131445125	131445140	TACTAAAAATACAAA	1	-
chrX	103440405	103440420	AATTAAAAATAAAAG	1	-
chrX	11843150	11843165	TTCTAAAAATAAAAT	1	-
chrX	40869419	40869434	ATTTAAAAATAACTC	1	-
chrX	69483026	69483041	TTCCTGAAATAGCCA	1	-
chr1	10654981	10654996	GGATAAAAATAGGCA	1	+
chr1	116012914	116012929	AAACAAAAATAGAAG	1	-
chr1	12049845	12049860	ATCTAAAAATATCAA	1	-
chr1	153546014	153546029	TACTAAAAATAGGAA	1	+
chr1	16291440	16291455	TACTAAAAATAAAAA	1	+
chr1	170631763	170631778	TAATAAAAATAACAA	1	-
chr1	27050456	27050471	AGTTATAAATAGCAG	1	+
chr1	54303079	54303094	TACTAAAAATACAAA	1	+
chr10	74082354	74082369	ATCTAAAAATAGCAG	1	-
chr10	79967169	79967184	AACCAAAAATACCCA	1	+
chr10	88964634	88964649	CTATAAAAATAGGCT	1	+
chr11	120450660	120450675	TCATATAAATAGAAT	1	+
chr11	75191816	75191831	AGCTAAGAATAGTCT	1	+
chr12	110869541	110869556	TACTAAAAATACAAA	1	+
chr12	118795137	118795152	AGTTAAAAATAGTTC	1	-
chr12	32292666	32292681	TACTAAAAATACAAA	1	-
chr13	100009374	100009389	ATCTAAACATAGAAA	1	-
chr13	96672518	96672533	TTTTTAAAATAGCAG	1	-
chr13	99164310	99164325	TACTAAAAATACAAA	1	-
chr14	105493721	105493736	GGCTATAAATATAGC	1	+
chr14	75697301	75697316	TTCTTAAAATAACCC	1	+
chr15	100257432	100257447	GGCTAAAAATACTCT	1	+
chr15	90547372	90547387	AGCCTAAAATAAGTC	1	-
chr16	57154018	57154033	TACTAAAAATACAAA	1	+
chr16	68401066	68401081	GTCTCAAAATAAATA	1	+
chr16	85719852	85719867	TACTAAAAATACAAA	1	+
chr17	12159947	12159962	TGCTAAAATTACAAA	1	+
chr17	41178828	41178843	TTGTAAAAATAAAAA	1	-
chr17	46826169	46826184	GTATATAAATAAAAA	1	+
chr17	7025046	7025061	TACTAAAAATACAAA	1	-
chr17	74787368	74787383	AGTCAAAAATAAATG	1	-
chr17	77897087	77897102	TACTAAAAATACAAA	1	-
chr18	10476250	10476265	GTGTAAAAATAGAAA	1	+
chr18	46472929	46472944	TGTTGAAAATAGAAC	1	-
chr19	10304208	10304223	TACTAAAAATACAAA	1	-
chr19	10849676	10849691	TACTAAAAATACAAA	1	+
chr19	10984103	10984118	TACTAAAAATACAAA	1	+
chr19	49961304	49961319	TACTAAAAATACAAA	1	+
chr2	112663947	112663962	GGCTTAAAATAACAA	1	-
chr2	121088856	121088871	TGTTAAAAATAAAAC	1	+
chr20	21253197	21253212	TACTAAAAATACAAA	1	+
chr20	3888288	3888303	TTTTAAAAATAACAA	1	-
chr20	42795228	42795243	TTCCTAATATAGCCT	1	-
chr20	47540878	47540893	TACTAAAAATAACAA	1	+
chr20	47897871	47897886	TGTTTAAAATAGCCA	1	-
chr21	15392623	15392638	AGTCAGAAATAGACT	1	-
chr21	18759553	18759568	TACTAAAAATAAAAA	1	-
chr22	30474428	30474443	TACTAAAAATACAAA	1	+
chr22	33964586	33964601	TACTAAAAATACAAA	1	+
chr22	36780149	36780164	TACTAAAAATACAAA	1	+
chr22	42323094	42323109	TACTAAAAATACAAA	1	-
chr22	50422629	50422644	TTTTAATAATAGCCA	1	+
chr3	113933986	113934001	TTGTTAAAATAGAAT	1	+
chr3	129653499	129653514	AGCCAGAAATAACCA	1	-
chr3	197461269	197461284	GTCTAAAAAAAGAAA	1	+
chr5	178921182	178921197	GTATAAAAATAGGCA	1	+
chr6	144223426	144223441	TGTTTAAAATAGAAA	1	-
chr6	160490343	160490358	AGCTAAAAATAACCA	1	-
chr6	26233585	26233600	GTCTCAAAATAAAAA	1	-
chr6	43766824	43766839	GTCCAGAAATAGACC	1	-
chr7	157926897	157926912	TTCTAAATATAGACT	1	-
chr7	24481422	24481437	GTTTAAAAATAAAAG	1	+
chr7	99983177	99983192	AAGTAAAAATAGCAA	1	-
chr8	104086188	104086203	TTTTTTAAATAGAAA	1	+
chr9	127597684	127597699	TGCTATTAATAAAAC	1	-
chr9	140534247	140534262	CTTTAAAAATAAAAT	1	-
chr9	38030533	38030548	ATTTAAAAATAAGAA	1	-
chr1	47701575	47701590	TGTTAAAAATAAACT	1	-
chr1	67680607	67680622	ATCTATGAATAACAT	1	-
chr10	125608563	125608578	TACTATTAATAGAAC	1	-
chr11	2404348	2404363	ATCTAAAAATAGGTG	1	-
chr11	33410594	33410609	AGCTAAGAATAGATT	1	-
chr11	82773876	82773891	TACTAAAAATACAAA	1	+
chr12	115759663	115759678	TACTAAAAATACAAA	1	-
chr12	49930787	49930802	TGCTAATAATAACAT	1	-
chr12	51720758	51720773	GACTAAAATTAGGCA	1	-
chr12	8149073	8149088	AAGTAAAAATAGAAG	1	-
chr15	101463442	101463457	TGTTAAAAATAGACA	1	-
chr15	74804116	74804131	CTACAAAAATAAAAT	1	-
chr15	93633388	93633403	GGCCCAAATTAGCAC	1	+
chr15	99601095	99601110	TGCCTAAAATAGAAA	1	+
chr16	17471573	17471588	AGCTAGAAATAGAAA	1	-
chr16	28956100	28956115	GTCTCAAAATAAATA	1	-
chr16	56082580	56082595	TTCTAAAATTAGATT	1	+
chr16	75683275	75683290	TACTAAAAATACAAA	1	+
chr17	1737308	1737323	TACTAAAAATACAAA	1	+
chr17	30843262	30843277	GGCCAGAAATAGATG	1	-
chr17	34094063	34094078	AGTTATAAATAGCAG	1	+
chr17	8901316	8901331	TTCTCTAAATAGAAG	1	+
chr18	46379092	46379107	CTCTAAAAATAGTAT	1	+
chr19	1903447	1903462	AGCTAAAAAAAGAAA	1	+
chr19	40049216	40049231	AGATAGAAATAGATT	1	+
chr2	10185106	10185121	TACTAAAAATACAAA	1	+
chr2	172378320	172378335	TGTTTAAAATAGAAA	1	-
chr2	207142482	207142497	TACTAAAAATACCAA	1	+
chr2	232162273	232162288	GTCCATAAATAGTTT	1	-
chr2	97553906	97553921	CTTTAAAAATAAACC	1	-
chr22	43157979	43157994	TACTAAAAATACCAA	1	-
chr3	194592646	194592661	TTTTTAAAATAGAAA	1	+
chr4	105413259	105413274	GATTAAAAATAAACA	1	+
chr4	114485741	114485756	TACCAAAAATAAGTA	1	-
chr4	147020103	147020118	TACTAAAAATAAAGC	1	-
chr5	150466303	150466318	AGACAAAAATAGGCT	1	+
chr5	32173282	32173297	TACTAAAAATAATCT	1	+
chr6	26568476	26568491	TACTAAAAATATAAA	1	+
chr1	1347914	1347929	ATCTATGAATAACAT	1	+
chr1	53933284	53933299	AACTAAAAATAGGAA	1	-
chr1	57045499	57045514	ATATATAAATAAAAA	1	+
chr10	105620173	105620188	CTTTAAAAATAGCCT	1	+
chr10	88403090	88403105	TACTAAAAATACAAA	1	-
chr12	125007714	125007729	TTTTAAAAATAAAAA	1	-
chr13	114793108	114793123	AGCCAAAAATACCCA	1	+
chr15	23668438	23668453	GTCTAAAAATACATA	1	-
chr16	11835882	11835897	GTCTCAAAATAAAAA	1	+
chr16	79636774	79636789	GGTTATAAATAGCAA	1	-
chr17	28540489	28540504	TACTAAAAATACAAA	1	-
chr17	36857011	36857026	TACTAAAAATAAAAA	1	+
chr17	49028172	49028187	TTCTATTAATAGCAC	1	+
chr18	74101716	74101731	CTTTAAAAATAGCAA	1	+
chr19	20959754	20959769	TACTAAAAATACAAA	1	+
chr19	3357456	3357471	TGCTAAAATTAGATG	1	+
chr19	6088390	6088405	TACTAAAAATACAGA	1	-
chr2	31148493	31148508	ATCTTAAAATAGATG	1	+
chr2	70994262	70994277	ATTTAAAAATAAGCA	1	+
chr20	25034496	25034511	TTTTAAAAATAGAGC	1	+
chr22	40741612	40741627	AAATAGAAATAGAAA	1	-
chr3	182447424	182447439	TACTAAAAATACACA	1	+
chr4	1875582	1875597	CTCTAAAAATAAATA	1	-
chr4	2803668	2803683	TACTAAAAATACAAA	1	+
chr4	929956	929971	TACTAAAAATACAAA	1	+
chr5	43604098	43604113	GGTTATAAATAGCGG	1	+
chr1	117280692	117280707	AGCTAAAAAAAGAAA	1	-
chr14	68085545	68085560	CTCTAAAAATAAAAT	1	+
chr17	17685608	17685623	GGTTAAAAATAACCC	1	+
chr17	17800991	17801006	AACTGAAAATAGCTA	1	-
chr17	28926594	28926609	TACTAAAAATACAAA	1	+
chr17	7740897	7740912	AGCTAGAATTAGAAT	1	-
chr18	74203090	74203105	AGTTTAAAATAGAAA	1	+
chr19	5336045	5336060	AGACAAAAATAAAGC	1	+
chr20	2855082	2855097	TCTCAAAAATAAAAA	1	-
chr21	43376290	43376305	TGCCTAAAATAACAC	1	-
chr3	193720830	193720845	GTCCAAATATAAATG	1	-
chr5	123985883	123985898	GCATAAAAATAGGCA	1	+
chr9	130615981	130615996	AGCTAAAAATAAAAC	1	+
chr1	1306792	1306807	AGATAAAAATAAAAC	1	+
chr1	1891240	1891255	TTCCAAAAATACACT	1	-
chr12	111835640	111835655	TACTAAAAATACAAA	1	+
chr12	26451856	26451871	TCCCCAAAATAGCAA	1	-
chr14	72944336	72944351	TACTAAAAATAGAAA	1	+
chr17	37010672	37010687	TACTAAAAATACAAA	1	-
chr17	81147744	81147759	AGTTAAAAATAGTTC	1	+
chr18	74076997	74077012	TACTGAAAATAGATT	1	+
chr19	13068498	13068513	TACTAAAAATACAAA	1	+
chr19	34920006	34920021	TGTTAAAAATAAAGC	1	-
chr19	44599484	44599499	TTTTTAAAATAGAAA	1	-
chr5	14145434	14145449	AATCAAAAATAACCC	1	-
chr7	101922336	101922351	AAATAAAAATAAATA	1	+
chr8	103826277	103826292	ACACAAAAATAGACC	1	+
chr1	159209479	159209494	TGTTTTAAATAGCAG	1	+
chr1	51807753	51807768	CACCAAAAATAAAAG	1	-
chr10	100100224	100100239	TTTTAAAAATAGACC	1	-
chr11	17098623	17098638	TTTTAAAAATAGCCA	1	-
chr12	57119916	57119931	CTCTTTAAATAGATT	1	+
chr17	58041756	58041771	TTCTATAAATAACAT	1	+
chr19	1363047	1363062	TTGCAAAAATAGTAA	1	+
chr19	42390898	42390913	GGTTATAAATAGCTT	1	+
chr2	102239773	102239788	TTTTAAAAATAGGAA	1	-
chr2	43521755	43521770	TGCTTAAAATAACCC	1	-
chr2	8747320	8747335	CTCTTAAAATAAAAT	1	-
chr20	42285491	42285506	TCTTAAAAATAAAAA	1	+
chr6	36733781	36733796	GGCTAAAAATAAAAT	1	-
chr7	73867333	73867348	AGCCAAACATAGATC	1	-
chr8	142192583	142192598	ACCTAAAAATACCAT	1	-
chr1	111162443	111162458	TTCTAAAAATACAAA	1	+
chr1	228652434	228652449	TTCTGTAAATAGCAG	1	+
chr12	56132684	56132699	ATGCAAAAATAAAAC	1	+
chr22	44577108	44577123	CTCTTAAAATAAAAT	1	-
chr6	42017951	42017966	TACTAAAAATACAAA	1	+
chr9	136766090	136766105	TACTAAAAATACAAA	1	-
chr9	86536672	86536687	AAATAAAAATAAACT	1	-
chr19	11670947	11670962	AACCAAAAATAAAAA	1	-
chr9	131643367	131643382	GTCTAAAAAAAGAAA	1	-
chr11	65479066	65479081	TACTAAAAATACAAA	1	+
chr12	122027970	122027985	TACTAAAAATACAAA	1	+
chr12	56131676	56131691	AGCCCAGAATAGCCT	1	+
chr19	15444311	15444326	TACTAAAAATACAAA	1	+
chr1	39025619	39025634	GGTTTTAAATAGCAG	1	-
chr17	8041509	8041524	TACTAAAAATACAAA	1	-
chr19	49955189	49955204	AATCAAAAATAAACC	1	+
chr20	32582027	32582042	TTCTAAAAATAGGCA	1	-
chr4	1213167	1213182	AGCTAAAATTAAAAG	1	+
chr21	45208990	45209005	TTTTAAAAATAAAGT	1	+
chr1	67390275	67390290	ATCTATTAATAGAAG	1	+
chr16	28874256	28874271	TTTTAAAAATAGAAA	1	-
chr17	17726819	17726834	CTCCAAAAATACCTT	1	+
chr2	9984286	9984301	TCTCAAAAATAAAAA	1	-
chr1	153918088	153918103	AGCTAAATTTAGACT	1	+
chr7	150925034	150925049	AACTAATAATAAAAC	1	-
