# Supplementary material for: Relationship between histone modifications and transcription factor binding is protein family specific
Source: Genome Res. 2018 Mar;28(3):321–33. doi: 10.1101/gr.220079.116 (PMC5848611; doi:10.1101/gr.220079.116)
Supplement: Supplemental Material [file supp_gr.220079.116_Supplemental_Material.zip › Supplemental_Material/MEF2C/BS.bed]

chr11	108099304	108099319	GAGCTAAAAATAAAA	1	-
chr12	40596086	40596101	AAGTTTTAAATAGCT	1	+
chr13	33773766	33773781	CAGCTAAAAATAAAC	1	+
chr15	40816089	40816104	TTTTTAAAAATAAAA	1	+
chr17	29465591	29465606	ATTTTAAAAATAGCA	1	+
chr17	43381539	43381554	CTACTAAAAATACAA	1	-
chr17	59843152	59843167	TTTCTATAAATAACA	1	-
chr18	23938034	23938049	TGTACAGAAATAAAA	1	-
chr1	108165788	108165803	GAGCTAGAAATAGAA	1	-
chr1	206097900	206097915	CAGCTAAGAATAGCA	1	+
chr1	45933173	45933188	CTACTAAAAATACAA	1	-
chr20	46118288	46118303	AAGTTAAAAATAAAT	1	+
chr2	144977745	144977760	TATTTAAAAATAGTG	1	-
chr2	24590279	24590294	TTACTAAAAATACAA	1	+
chr3	125235517	125235532	TTACTAAAAATACAA	1	+
chr3	24021167	24021182	CTTTCAAATATAGAA	1	-
chr3	31271067	31271082	CTACTAAAAATACAA	1	+
chr3	46346475	46346490	CTGATAAAAATAGAT	1	-
chr4	122796864	122796879	TGGCTAAAAATAAAA	1	+
chr4	71532299	71532314	TTTCTTAAAATAACA	1	+
chr5	150173020	150173035	GGTATAAAAATAGGC	1	+
chr5	61529388	61529403	AGCCCATAAATAGCA	1	+
chr6	129955621	129955636	TGGCTATAAACAGAA	1	+
chr6	137955553	137955568	GTACTAAAAATACAA	1	-
chr6	15356012	15356027	CTACTAAAAATACAG	1	-
chr6	16499382	16499397	GAACTAAAAATGGAT	1	-
chr7	43742768	43742783	GCAATAAAAATAGAA	1	-
chr7	83242681	83242696	CTGCCTAAAATAGGC	1	+
chr10	104532187	104532202	CTACTAAAAATAGAA	1	-
chr10	88542648	88542663	AAGGCAAAAATAGAC	1	-
chr10	90691974	90691989	CTACTAAAAATACAT	1	-
chr11	119108413	119108428	AGTCCAGAAATAAAC	1	-
chr11	82777763	82777778	CTACTAAAAATACAA	1	-
chr12	102250600	102250615	CTACTAAAAATACAC	1	-
chr12	25158677	25158692	ATCTCAAAAATAAAA	1	-
chr12	41095846	41095861	ATTCTAAAAACAGAC	1	-
chr12	82832441	82832456	AAAACAGAAATAAAA	1	-
chr12	92505380	92505395	GGTTTAGAAATAGAA	1	-
chr14	52880712	52880727	GAACTAAAAATATCA	1	+
chr14	53847469	53847484	GTTCTAAAATTAGAT	1	+
chr14	68746799	68746814	AAGACAGAAATAGAA	1	+
chr15	23028197	23028212	ATTCCAAAAATAACC	1	+
chr15	34620326	34620341	AGACTAAAATTAGAA	1	+
chr16	9125157	9125172	ATTTTAAAAATGGAA	1	-
chr16	9226927	9226942	CTACTAAAAATACAA	1	-
chr18	52931445	52931460	GAATTAAAAATAGAA	1	+
chr19	21211500	21211515	CGTCTAAAAAAAGAA	1	-
chr19	38450549	38450564	TAGTTAAATATAGAA	1	+
chr1	105302889	105302904	AAGCCAAAAATAGAG	1	+
chr1	145004491	145004506	CCACCAAAAATAGAT	1	+
chr1	160701948	160701963	GTTTTAAAAACAGCA	1	-
chr1	192574200	192574215	TTTCTATAAATAAAT	1	+
chr1	206941390	206941405	TTGTTATAAATAACA	1	+
chr1	231465401	231465416	TGAACAGAAATAGAA	1	+
chr20	13759687	13759702	TCTCCAAAAATAAAA	1	+
chr20	5575110	5575125	CTACTAAAAATAAAA	1	-
chr22	31890464	31890479	CTACTAAAAATAGAA	1	-
chr22	38783035	38783050	TGTCTAAAATTAGAA	1	+
chr2	122356610	122356625	CTACTAAAAATACAA	1	-
chr2	148800074	148800089	CTTTCAAAAATAACA	1	+
chr2	172180876	172180891	GAGACAAAAATGGCA	1	+
chr2	203531357	203531372	TATTTCAAAATAGTC	1	-
chr2	213588340	213588355	ATTTTAAAAATAAAT	1	+
chr3	111848939	111848954	TAGCTTAAAATAAAA	1	+
chr4	114754122	114754137	TATACAAAAATAGCA	1	-
chr5	126049107	126049122	AAAGTAAAAATAACC	1	+
chr5	142739586	142739601	TTCCTATAAATAGTA	1	-
chr5	157782105	157782120	CAAGTAAAAATAGCA	1	-
chr6	111106210	111106225	GTTCTAAAATTAGAT	1	+
chr6	126138458	126138473	AAACTAAAAATACAC	1	-
chr6	24004473	24004488	AATCCTAAAATAGCA	1	-
chr6	38739258	38739273	GTTCTAAAATTAGAT	1	-
chr6	79782713	79782728	GGGCTAATAATAGCT	1	-
chr6	87907620	87907635	ATTCTTAAAATAGAA	1	-
chr7	120041354	120041369	CAGCTTAAAATAGGA	1	-
chr7	121541330	121541345	GAGCTAAAAATAGGG	1	+
chr7	24760142	24760157	CTGCCCAGAATAGAA	1	+
chr7	28191615	28191630	AATCTAAAAATAAAA	1	-
chr7	55596210	55596225	GTACTAAAAATACAA	1	+
chr7	6290363	6290378	GTTCTAAAATTAGAT	1	+
chr8	105588009	105588024	ATGACAGAAATAGAA	1	+
chr8	128191086	128191101	AAAATAAAAATAGAA	1	-
chr8	14892596	14892611	ATACTAAAAATACAA	1	-
chr8	56841670	56841685	AGCCCAGAAATAGAA	1	-
chr8	81049483	81049498	ATTCTAAAATTAGAT	1	+
chr8	96102075	96102090	TAACTAAAAATAATA	1	-
chr10	103729010	103729025	GTTGCAAAAATAGTA	1	-
chr10	10374853	10374868	GATATAAAAATAGAA	1	+
chr10	30779370	30779385	AAAATAAAAATAGAA	1	+
chr10	35797877	35797892	ATATCCAAAATAGAC	1	-
chr10	36378807	36378822	TAACCAAAAATAGTT	1	-
chr10	4045879	4045894	ATCCTAAAAATAAAC	1	-
chr10	63752664	63752679	TTTCTCAAAATAACC	1	+
chr10	74814160	74814175	GTTCTAAAATTAGAT	1	-
chr10	98681639	98681654	AGTCCAGAAATAAAC	1	-
chr11	48095103	48095118	AAGCCATAAACAGAA	1	-
chr11	65917863	65917878	TTCCTAGAAATAGAA	1	-
chr12	10438711	10438726	CTGCCTAAAATAACA	1	-
chr12	10693627	10693642	GAACTTAAAACAGAA	1	+
chr12	112430585	112430600	TATCTAAAAATAGTT	1	+
chr12	112746208	112746223	CTTCCCAAAATAGAT	1	+
chr12	25149197	25149212	GAGCCAGAAATAATA	1	-
chr12	27437967	27437982	TGACTCAAAATAACC	1	+
chr12	39796897	39796912	GAGACAAAAATACAC	1	+
chr12	43672363	43672378	TAGGCAAAAATAAAC	1	-
chr12	43801903	43801918	TTGTTAAAAATAGAC	1	-
chr12	48546003	48546018	GAGCTAGAATTAGAA	1	+
chr12	51874866	51874881	AAAATAAAAATAGAA	1	-
chr12	77456762	77456777	ATTCCAGAAATAAAC	1	+
chr12	93204441	93204456	TGGCTAAAAATAAAA	1	-
chr12	99848014	99848029	TTTTCCTAAATAGAA	1	-
chr13	111351183	111351198	CTACTAAAAATAGAA	1	+
chr13	24285667	24285682	TGGCTATAAATAAAA	1	-
chr13	46929227	46929242	GAGATAAAAATAGCA	1	-
chr13	77209455	77209470	ATTTTAAAAATAACT	1	+
chr14	107108648	107108663	CCTTTTAAAATAGCA	1	+
chr14	23030867	23030882	AAAATAAAAATAAAC	1	+
chr14	23272469	23272484	ATACCAAAATTAGCC	1	+
chr14	36769722	36769737	TGCTTAAAAATAGTA	1	-
chr14	50571808	50571823	GTTGTTAAAATAGAA	1	-
chr14	55806780	55806795	TCTCTAAAAATAATA	1	-
chr14	91961930	91961945	GTTCTAAAATTAGAT	1	+
chr14	95736716	95736731	GTTCTAAAATTAGAT	1	-
chr15	23092626	23092641	AAATTAAAAATAGAA	1	+
chr15	40231825	40231840	CATTTATAAATAGCT	1	+
chr15	51917652	51917667	ATTCTAAAATTAGAT	1	+
chr15	57243421	57243436	TGGCTAAAATTAAAA	1	-
chr15	67403426	67403441	GTTCTAAAATTAGAT	1	-
chr15	77474267	77474282	TTTTTAAAAATAGAA	1	+
chr15	85947535	85947550	CATTTAAAAATAGTA	1	+
chr16	23860532	23860547	CAACTTTAAATAGAT	1	+
chr16	69869156	69869171	TAGTTATAAATAGCA	1	-
chr16	70440179	70440194	CTACTAAAAATAACA	1	+
chr16	74614992	74615007	AACTTAAAAATAGAA	1	+
chr16	75606094	75606109	GATTCTAAAATAAAA	1	-
chr17	18529258	18529273	AAACCAAAAACAACA	1	+
chr17	42479990	42480005	AAAATAAAAATAAAA	1	+
chr17	49210574	49210589	CTACTAAAAATAAAC	1	-
chr17	5202901	5202916	AAGGCAAAAATAAAA	1	-
chr17	54864577	54864592	ATTCCAGAAATAAAC	1	-
chr17	5515733	5515748	TGGTTACAAATAGCA	1	+
chr17	67112167	67112182	CTACTAAAAATACAA	1	-
chr17	74779416	74779431	AATCTAAATATAGAC	1	-
chr18	2972239	2972254	AATCTAAAAATATCC	1	+
chr18	4394787	4394802	GATCTAAAAATATCA	1	-
chr18	47839390	47839405	TCTCTAAAAATAATA	1	-
chr19	40649795	40649810	TGCCTTAAAATAACA	1	+
chr19	49395287	49395302	TATCTCAGAATAGAA	1	+
chr19	7410343	7410358	CTTCTAAAAATACAA	1	-
chr1	150862702	150862717	AATTTAAAAATAGCT	1	-
chr1	153822277	153822292	CTGCTAAAAATACAA	1	-
chr1	16243618	16243633	TCTCCAAAAATAGAA	1	+
chr1	172327673	172327688	AAAATAAAAATAGAG	1	-
chr1	173254344	173254359	GTGGTAGAAATAGCA	1	+
chr1	173324832	173324847	AAGCCAGAAATAAAA	1	+
chr1	174136881	174136896	TTTCTAAAAATAATA	1	-
chr1	174784729	174784744	GGCTTTAAAATAGAT	1	+
chr1	184677655	184677670	TTTCTGAAAATAACT	1	+
chr1	185333976	185333991	GAACTTAAAACAGAA	1	+
chr1	187021005	187021020	ATTCTTAAAATAGAA	1	+
chr1	221930735	221930750	CAGCCAAATATAGCT	1	-
chr1	236019586	236019601	TTTCTTAAAATACAT	1	+
chr1	238405045	238405060	GGAATAAAAATAAAT	1	+
chr1	32346931	32346946	GTTCTTTAAATAGTC	1	-
chr1	32378673	32378688	TTTTTAAAAATAGAC	1	-
chr1	51875610	51875625	ATGTTGAAAATAGAA	1	+
chr1	57669966	57669981	AATCTAAAAAAAGCA	1	+
chr1	6881131	6881146	TACCTAAAAATAGAA	1	+
chr1	76451688	76451703	TTGTTAGAAATAGCA	1	+
chr1	8554786	8554801	AAAATAAAAATAGAA	1	+
chr1	86481312	86481327	AAAATTAAAATAGAT	1	+
chr1	90621831	90621846	AGTACAAAAATAGTT	1	+
chr1	9140415	9140430	AAATTAAAAATAGAA	1	-
chr20	10539635	10539650	AAACTAAAAATAGCA	1	-
chr20	48292291	48292306	ATTTTAAAAATAACT	1	-
chr20	52447368	52447383	TGGCCAAAAAAAAAA	1	-
chr20	62358763	62358778	CTACTAAAAATACAA	1	-
chr21	30596725	30596740	TTTTTAAAAATAGCT	1	+
chr21	45986574	45986589	AGTCCAGAAATAAAC	1	+
chr2	12413429	12413444	CAGTTAAAAATAGTT	1	+
chr2	153421517	153421532	CTTCTAAAATTAGAA	1	+
chr2	169939622	169939637	GAACCAGAAATAGAG	1	+
chr2	171017246	171017261	AAAACAAAAATAGCT	1	+
chr2	174913097	174913112	TTTCTAAAAATAAAT	1	-
chr2	190817720	190817735	AAATTAAAAATAGGA	1	+
chr2	209185602	209185617	TTTCTTAAAATAGAG	1	-
chr2	212822753	212822768	CATTTAAAAATAACA	1	-
chr2	216189026	216189041	AAATTAAAAATAGAA	1	-
chr2	231501525	231501540	TGGTTAAAAATAAGA	1	-
chr2	44298930	44298945	GATTTAAAAATAGGC	1	-
chr2	54905229	54905244	TTTTTAAAAATAAAA	1	+
chr2	54982966	54982981	CTACTAAAAATAGAA	1	-
chr2	65138486	65138501	CTTCTATAAATAGTA	1	+
chr2	70003081	70003096	AAAATAAAAATAAAT	1	-
chr2	88915541	88915556	AGTCCAAAAAAAAAA	1	-
chr3	101657412	101657427	TATCCTAAAATAACC	1	+
chr3	101757392	101757407	GTGCCCAAAATAGCA	1	-
chr3	106718293	106718308	ACTCCAGAAATAGCT	1	+
chr3	111855223	111855238	ACCACAAAAATAGAA	1	-
chr3	112627279	112627294	GAGCCAAAAATACAA	1	-
chr3	113142745	113142760	GGTACAGAAATAGCC	1	+
chr3	118977011	118977026	AGTTCAGAAATAGCT	1	+
chr3	122125250	122125265	AAATTAAAAATAGAA	1	+
chr3	12685475	12685490	TTTCTAAAAATAAGT	1	+
chr3	132856971	132856986	TGGCTAAAAATACTC	1	-
chr3	134206489	134206504	CGGACTAAAATAACA	1	-
chr3	15847527	15847542	AATTTAAAAATAGCT	1	-
chr3	161066720	161066735	AACCTAAAAATAGTG	1	-
chr3	17055245	17055260	GTGCCTGAAATAGCC	1	+
chr3	175195739	175195754	AAAATAAAAATAGCT	1	+
chr3	183234294	183234309	AGACTAAAAATACAA	1	+
chr3	52744812	52744827	ACTCTAAAAATAAAT	1	-
chr3	55759017	55759032	TGTTTAAAAATAGAG	1	+
chr4	105640932	105640947	TGACTAAAAATAATT	1	+
chr4	123609109	123609124	ATTCTAAGAATAGTT	1	-
chr4	132535136	132535151	AAAATAAAAATAGAA	1	-
chr4	159948846	159948861	ATTTTAAAAATAGAA	1	-
chr4	164585090	164585105	CAGCTAAAAAAAAAA	1	+
chr4	183899804	183899819	AGCACAAAAATAGAG	1	+
chr4	22633205	22633220	ATACTGAAAATAGGT	1	-
chr4	39715478	39715493	AAGTTAAAAATAACA	1	+
chr4	47501857	47501872	TTTCTAAAAATAAGT	1	+
chr4	48198848	48198863	ATTTTAAAAACAGAA	1	-
chr4	53508390	53508405	AACTCATAAATAGCA	1	+
chr4	57657500	57657515	AAACTAAAAATAAAG	1	-
chr4	86582106	86582121	GAAACAGAAATAGCC	1	+
chr5	112232333	112232348	GTTCTAAAAATAAAT	1	+
chr5	126067061	126067076	AAACTCAAAATAGTC	1	-
chr5	132121271	132121286	CAGCTAAAAATAAGT	1	+
chr5	142642183	142642198	ATTCCAGAAATAAAC	1	-
chr5	155555218	155555233	TGGCTAAAAATAAAA	1	+
chr5	43038128	43038143	GTTTTAAATATAGAA	1	-
chr5	43201893	43201908	GTACTAAAAATACAA	1	+
chr5	56032082	56032097	CTACCAAAAATAGAA	1	+
chr5	56471664	56471679	AAGGTAAAAATAAAC	1	-
chr5	65736420	65736435	TAGCTTAAAATAACA	1	-
chr5	66500030	66500045	GGGATAAAAATAGCA	1	-
chr5	88030405	88030420	ATGCTAAAAAAAAAA	1	-
chr5	95293678	95293693	TGGACAAAAAAAGAA	1	+
chr5	9654208	9654223	CTTCCAAAAATAGAT	1	+
chr6	12066089	12066104	AAACCAAAAATAGCT	1	-
chr6	145671410	145671425	GAACCAAAAATAGCT	1	-
chr6	156995495	156995510	TATCTAAAAATAAAC	1	+
chr6	159213177	159213192	GAACCAAAAATAAGT	1	-
chr6	164127170	164127185	ACAACAAAAATAACA	1	-
chr6	24974955	24974970	TAGCCAAAAATGGAA	1	+
chr6	32578841	32578856	AAACCAAAAATAAAA	1	+
chr6	4879963	4879978	CTACTAAAAATACAA	1	-
chr6	68836308	68836323	ATGACAGAAATAGAA	1	-
chr6	79960067	79960082	GTTTCTAAAATAACC	1	-
chr6	90070516	90070531	TTTTTAAAAAAAGCA	1	+
chr7	110732568	110732583	AAAACAAAAATAGAA	1	+
chr7	111029212	111029227	ATGCCCAAAATAACA	1	+
chr7	120042635	120042650	ACTCTGAAAATAGCA	1	-
chr7	127497085	127497100	AAACCAAAAATACCC	1	+
chr7	135241491	135241506	CTACTAAAAATACAA	1	-
chr7	17785575	17785590	TTTCTGAAAATAAAA	1	+
chr7	24662475	24662490	AAACTAAAAATAGAA	1	-
chr7	50161086	50161101	CATACAAAAATAGTC	1	-
chr7	81503121	81503136	TTCTTTAAAATAGAC	1	-
chr7	91624904	91624919	TAACTGAAAATAGAA	1	-
chr8	101179740	101179755	CATCCAAAAATAGGT	1	-
chr8	101447991	101448006	TAGCTTAAAATAACA	1	+
chr8	11388528	11388543	ATGCTAAAATTAGAT	1	-
chr8	126266466	126266481	TGTCTAAAAACAAAA	1	+
chr8	126297169	126297184	TTTTTAAAAATAAAT	1	-
chr8	137083440	137083455	GAGTTAAAAAAAGAA	1	+
chr8	142162339	142162354	TTTTTAAAAATAGCT	1	+
chr8	30932114	30932129	GAGTTTAAAATAACT	1	+
chr8	66742381	66742396	GGGCTAAAAATATCC	1	+
chr8	67587057	67587072	CTACTAAAAATAGAA	1	+
chr8	90776133	90776148	TCAACAAAAATAAAA	1	-
chr8	9409767	9409782	GACATAAAAATAACT	1	+
chr9	114756305	114756320	TGTCTAAAAAAAAAA	1	-
chr9	114793982	114793997	AAATTAAAAATAGAA	1	+
chr9	132801786	132801801	CTACTAAAAATAGAA	1	+
chr9	6655250	6655265	ATTCCAGAAATAAAC	1	+
chrX	109565004	109565019	AGGATAAAAATAACA	1	-
chrX	111912515	111912530	TGTTTAAAAATAAAA	1	+
chrX	13777376	13777391	GAGATAAAAATAAAA	1	-
chrX	29888857	29888872	ACTTTAAAAATAAAA	1	-
chrX	64923109	64923124	GTAATAAAAATAAAA	1	-
chrX	78417338	78417353	AAAATAAAAATAGCA	1	+
chr10	13160092	13160107	ATTTTAAAAATAGCC	1	-
chr10	18601903	18601918	GTGCTAATAATAGCA	1	+
chr10	23702711	23702726	GTTCTAAAATTAGAT	1	-
chr10	97518417	97518432	AGACTAAAAATAAAA	1	-
chr11	102430863	102430878	AAAATAAAAATAAAA	1	-
chr11	118087454	118087469	GGTTCAAAAATGGAA	1	-
chr11	119134304	119134319	CATCTAAAAATAGCA	1	-
chr11	128340141	128340156	AATTTAAAAATAAAA	1	+
chr11	128702160	128702175	GAACTAAAAATGGCA	1	-
chr11	15495638	15495653	AGTCTGAAAATAGGT	1	-
chr11	46122528	46122543	TAAATAGAAATAGAA	1	+
chr11	65905372	65905387	CTACTAAAAATAAAA	1	-
chr12	123205215	123205230	TGGATAAAATTAGAA	1	+
chr12	13243149	13243164	ATGTTAAAAATAGAA	1	-
chr13	49657565	49657580	ACTTCAAAAATAGAA	1	+
chr13	78004202	78004217	AATCTAAAAAAAGCA	1	-
chr14	102457875	102457890	GAGCTAAGAATAACC	1	+
chr14	51229456	51229471	GGACCCAAAATAGCT	1	+
chr14	52778424	52778439	ACACTAAAATTAGAA	1	+
chr14	89817921	89817936	TTTTTAAAAATAGGC	1	-
chr15	60800278	60800293	GATTTAAAAATAGCA	1	-
chr15	64185453	64185468	AGGGTAAAAATAGAC	1	-
chr15	96518694	96518709	AGACCTAAAATAGTT	1	-
chr16	11776659	11776674	GCACTAAAAACAGAA	1	-
chr16	27410369	27410384	AAAATAAAAATAAAA	1	+
chr16	9038398	9038413	CCTTTAAAAATAGTC	1	+
chr17	19417560	19417575	TAATTAAAAATAGTT	1	+
chr17	34399897	34399912	GAACCAAAAATAACT	1	-
chr17	62098142	62098157	AGTCTAAAAAAAAAA	1	-
chr17	65643731	65643746	TTTTTAAAAATAGCT	1	-
chr17	74184604	74184619	AGACTAAAAATAGCC	1	+
chr18	24050225	24050240	AGGCTAAAAATAAGC	1	+
chr18	48623728	48623743	GTTCCTGAAATAGCT	1	-
chr18	57543534	57543549	CAGCTGAAAATAGCA	1	+
chr19	15054563	15054578	TGAATAAAAATAACT	1	+
chr19	35704956	35704971	GGGCTATAAATAGCC	1	+
chr19	7242834	7242849	CATTTATAAATAGCT	1	-
chr1	12356856	12356871	CATGTAAAAATAACT	1	-
chr1	170217310	170217325	GCTCCAAAAATGGAA	1	+
chr1	199051140	199051155	ATTTTAAAAATAGCT	1	-
chr1	219755817	219755832	GTTCTAAAATTAGAT	1	-
chr1	222946575	222946590	CTACTAAAAATACAC	1	+
chr1	40185982	40185997	GAGACAGAAATAAAT	1	+
chr1	45859767	45859782	AAACTAAAAATAACA	1	-
chr1	87668848	87668863	AGTCTGAAAATAGGT	1	+
chr1	90823699	90823714	ATTTTAAAAATAACT	1	-
chr22	24796267	24796282	TTCATATAAATAGAA	1	+
chr22	39511457	39511472	CTACCAAAAATAGAA	1	+
chr2	109392960	109392975	TTTTTAAAAATAGCC	1	+
chr2	171806912	171806927	TGATCAAAAATAACT	1	+
chr2	174901775	174901790	TTTTTAAAAATAGAA	1	+
chr2	197025006	197025021	GATTCAGAAATAAAC	1	-
chr2	208541955	208541970	ATGCCTGAAATAGTT	1	+
chr2	227727417	227727432	TTGCTATAAATACCT	1	+
chr2	234710124	234710139	TTCCTTAAAATAAAC	1	-
chr2	23602134	23602149	GGACCCAAAATAGCT	1	+
chr2	242245110	242245125	CTGCTAGAAATAAAT	1	+
chr2	29332756	29332771	CTACTAAAAATACAA	1	+
chr2	47528525	47528540	AAGACCAAAATAGAC	1	-
chr2	58577797	58577812	TTTCTCTAAATAGAA	1	-
chr2	68430940	68430955	TTACTAAAAACAGAA	1	+
chr3	124838765	124838780	AGGTCAGAAATAGAC	1	+
chr3	133196574	133196589	GGTATAAAAATAGAC	1	+
chr3	143751467	143751482	AATACAAAAATAACA	1	-
chr3	14733064	14733079	GGTCCAAAAATATTA	1	+
chr3	148037547	148037562	CTTTCTAAAATAGTA	1	-
chr3	178686833	178686848	TTCTTAAAAATAGGA	1	-
chr3	181557916	181557931	GAAACAAAAATAGAA	1	-
chr3	183187400	183187415	CTACTAAAAATACAA	1	+
chr3	190987224	190987239	TGTCTGAAAATAGAC	1	-
chr3	23464231	23464246	AGACTAGAAATAGAA	1	+
chr3	46139400	46139415	TGTTTAAAAACAGAA	1	-
chr3	49382628	49382643	GTCTCAAAAATAAAA	1	+
chr3	51333280	51333295	CTCCTAAAAAAAGAA	1	-
chr3	5541323	5541338	TCTCCCAAAATAGTT	1	-
chr3	70432487	70432502	AAAATAAAAATAAAA	1	+
chr4	106226264	106226279	TTTACAGAAATAGAA	1	+
chr4	148758083	148758098	CATCTAAAAATAGAA	1	+
chr4	177045223	177045238	AGACCAGAAATAAAT	1	-
chr4	25876972	25876987	AATTTAAAAATAAAA	1	+
chr4	37718001	37718016	ATACTAAAAATGGAA	1	+
chr4	77881166	77881181	CATTTAAAAATAACT	1	-
chr4	7833115	7833130	ATGCTAAAAAAAAAA	1	+
chr5	109031560	109031575	AACTTAAAAATAGCA	1	-
chr5	112299810	112299825	AATTTAAAAATGGAA	1	+
chr5	124272344	124272359	AAAATAAAAATAAAA	1	+
chr5	14287138	14287153	CTGCCAAAATTAGTC	1	-
chr5	43387146	43387161	GGGCTATAAATAAAC	1	-
chr6	138248982	138248997	CTTTCAAAAATAGTA	1	-
chr6	144975664	144975679	AAGCCAAAATTAAAA	1	-
chr6	15390127	15390142	CTACCAAAAATAGAA	1	+
chr6	15736108	15736123	GTGCTAATAATAGCA	1	-
chr6	16592169	16592184	TTTTTTAAAATAGTT	1	-
chr6	25007702	25007717	TTACCATAAATAAAA	1	+
chr6	25405457	25405472	TTTTTAAAAATAGCT	1	+
chr7	101674151	101674166	CTACTAAAAATAAAA	1	-
chr7	19968785	19968800	GATTCAAAAATAAAC	1	-
chr7	69371501	69371516	AAACTGTAAATAGCA	1	-
chr8	120946119	120946134	AAAATAAAAATAAAA	1	-
chr8	126352431	126352446	CTACTAAAAATACAA	1	-
chr8	129009456	129009471	CTACTAAAAATACAA	1	-
chr8	135576219	135576234	CTACTAAAAATACAA	1	+
chr8	19205613	19205628	TTTCTAAAAATACAC	1	-
chr8	29146503	29146518	ATTTTAAAAATACAA	1	-
chr8	61891947	61891962	GAGACAAAAATATCA	1	+
chr8	67564420	67564435	GTTTCAAAAAAAGAA	1	+
chr9	112680826	112680841	GTGCTAAAAATAAAG	1	-
chr9	115461706	115461721	AGTACAAAAATAGGC	1	+
chr9	2229520	2229535	TGGCTTAAAATAGCA	1	-
chr9	93862651	93862666	GATCTTTAAATAGCA	1	-
chrX	109100270	109100285	TTTTTAAAAATAGCT	1	-
chrX	123012179	123012194	GTTCTAAAATTAGAT	1	-
chrX	99880959	99880974	AAAACAAAAAAAGAA	1	+
chr10	115785229	115785244	AGGTTAAAAATAACC	1	-
chr10	121113306	121113321	AATCTAAAAATAAAA	1	-
chr10	64397903	64397918	TTTCTAAAAATATCA	1	+
chr11	10319940	10319955	AAAATTAAAATAAAA	1	+
chr11	30364305	30364320	GAAACAAAAATAAAA	1	-
chr11	58967864	58967879	GATCTTAAAATAGAT	1	-
chr11	9634835	9634850	GAAACAAAAATAGAA	1	-
chr12	1107338	1107353	AAACTGAAAATAGCT	1	+
chr12	121107389	121107404	GTACTAAAAATACAA	1	+
chr12	127526678	127526693	AAACTAAAAATAATC	1	+
chr12	129341344	129341359	CTGCTAAAAATAAAA	1	+
chr13	79768632	79768647	GTTCTTTAAATAGCA	1	-
chr14	31324038	31324053	TGTCTAAAAATAAAG	1	-
chr14	63979796	63979811	GGAACTGAAATAGAA	1	+
chr14	73092689	73092704	AGGACAGAAATAACT	1	-
chr15	23062624	23062639	GAGATAAAAATAAAA	1	-
chr15	23076004	23076019	TATCTAAAAAAAAAA	1	+
chr15	75417691	75417706	ATTTTAAAAATAAAA	1	-
chr15	80503687	80503702	GTTCTATAAATAGAA	1	+
chr15	91201210	91201225	CATCTAAAAATAGGT	1	-
chr15	91209045	91209060	AGAATAAAAATAAAA	1	-
chr16	10832753	10832768	CTACTAAAAATACCA	1	-
chr16	17441347	17441362	GAGCCAAAAATAAAC	1	-
chr17	5146430	5146445	TTTTTAAAAATAGAC	1	-
chr17	55082740	55082755	AGGCTTAAAATAGCC	1	+
chr17	56698579	56698594	CAGCTGAAAATAGCC	1	+
chr17	77724603	77724618	CTTTTAAAAATAGTA	1	+
chr19	30521261	30521276	TTGTTAAATATAGCA	1	-
chr19	44267837	44267852	AGAACAGAAATAGGA	1	+
chr19	54857715	54857730	CTGCTAAAAATAAAA	1	+
chr1	200443448	200443463	AAGCTAGAAACAGAT	1	+
chr1	27953170	27953185	TGCCCTAAAATAGCC	1	+
chr20	52346430	52346445	TGGCTAAAAACAACC	1	-
chr21	19157048	19157063	CTACTGAAAATAGAT	1	-
chr21	32879453	32879468	AAATTAAAAATAGAA	1	-
chr22	50414829	50414844	GTTTTAAAAATACCT	1	-
chr2	10585741	10585756	AAACTTAAAATAGCA	1	+
chr2	152903697	152903712	AAACTAAAAATAACA	1	+
chr2	201997392	201997407	AAGACAGAAATAGAA	1	-
chr2	204664824	204664839	CAGCTGAAAATAGCA	1	-
chr2	217950835	217950850	GTGTTATAAATAGGA	1	+
chr2	25721230	25721245	GAGCCTAAAATAAAA	1	+
chr2	29946699	29946714	GATCTAAATATAGAA	1	-
chr2	69390390	69390405	TGGCTTAAAATAGAA	1	+
chr3	12689438	12689453	ACTTTAAAAATACAA	1	+
chr3	39302459	39302474	GAAACAAAAATAACA	1	-
chr3	53588359	53588374	GTTACAAAAATAGAA	1	+
chr3	9694754	9694769	CTACTAAAAATAGAA	1	+
chr4	124510014	124510029	GTTTTAAAAATAGAA	1	-
chr5	124040801	124040816	AAGGCAAAAATAACT	1	-
chr5	130560320	130560335	ATTCTCAAAACAGCA	1	+
chr5	153893370	153893385	TTTTTAAAAATAATT	1	+
chr5	173700613	173700628	AAGTTAAAAATAAAT	1	-
chr5	98363413	98363428	GTACCAAAAATAGTT	1	+
chr6	137605857	137605872	TGGACAAAAATAGCA	1	+
chr6	158221683	158221698	TGTCTCAAAATAAAT	1	+
chr6	161156919	161156934	TTTTTAAAAAAAGAA	1	-
chr6	30973575	30973590	ATTTTAAAAATAACA	1	-
chr6	33476494	33476509	CTACTAAAAATAGAA	1	-
chr6	42745116	42745131	GTGACAAAATTAGAA	1	+
chr6	46188578	46188593	AAACTTAAAATAGTG	1	+
chr7	101883555	101883570	TCTCTAAAAATAAAT	1	-
chr7	73632227	73632242	GATTTGAAAATAGAA	1	+
chr8	128562504	128562519	AAAATAAAAATAAAA	1	+
chrX	1654250	1654265	CTACTAAAAATACCA	1	-
chr10	8173493	8173508	AGTTCAAAAATGGAA	1	-
chr10	95242223	95242238	AAACTAAAAATAATT	1	+
chr11	35412679	35412694	TTTACAAAAATAGAT	1	-
chr11	67355332	67355347	CTACTAAAAATACAA	1	-
chr12	109232214	109232229	ATGCTAAAATTAGAT	1	-
chr13	105792175	105792190	GTCCTTAAAATAACC	1	-
chr13	44811849	44811864	TTTTTAAAAATAAAA	1	+
chr14	92505489	92505504	GTTACAAAAATAGAA	1	+
chr15	76349502	76349517	GAGCTATAAATAGTA	1	-
chr15	91204701	91204716	CATCTAAAAATAGGT	1	+
chr19	46853028	46853043	GGGACAGAAATAGAT	1	+
chr1	212108838	212108853	TTTCTAAAAATAGGC	1	+
chr1	235147552	235147567	TCATTAAAAATAACA	1	-
chr20	13698605	13698620	AGGCCAAAAAAAAAA	1	-
chr20	30873867	30873882	ACTTTAAAAATAAAA	1	-
chr20	58406535	58406550	GAGTCAGAAATAGAC	1	+
chr2	169567920	169567935	AGGATAAAAATAACC	1	+
chr2	237968050	237968065	AAAACAAAAATAGTT	1	-
chr3	159682431	159682446	TGTTTAAAAATAAAA	1	-
chr4	185268809	185268824	AACTTAAAAATAAAA	1	+
chr4	36387928	36387943	AGCACAAAAATAGAT	1	+
chr6	164129630	164129645	CAAATAAAAATACAA	1	-
chr7	130597821	130597836	GCTCTAAATATAGAT	1	+
chr7	2207911	2207926	TGTCTAAAAAAAGAA	1	+
chr7	2797753	2797768	ATAGTAAAAATAGAG	1	-
chr10	112155819	112155834	AGGTTAAAAATAACC	1	-
chr13	51374709	51374724	CATCTAAAAATAGAA	1	+
chr14	20801588	20801603	ACTCCAAAAATAGTG	1	-
chr16	14493466	14493481	TGTCTAAAAATACAT	1	+
chr16	89591680	89591695	TTTTTAAAAATAGCA	1	-
chr19	45194760	45194775	CTACTAAAAATACAA	1	-
chr1	109934495	109934510	TTTTTAAAAATAGAA	1	+
chr1	178628947	178628962	AAACCAAAAACAAAA	1	+
chr1	181100623	181100638	TTTCTATAAATAACC	1	-
chr1	226814535	226814550	ATTTTAAAAATAGCT	1	-
chr20	34824255	34824270	AAACTAAGAATAACA	1	+
chr2	111952699	111952714	AGGCTAAAAAAAAAA	1	-
chr3	49843012	49843027	GCTCCTAAAATAGTT	1	-
chr3	72871413	72871428	CCTTTAAAAATAGCA	1	-
chr4	929955	929970	CTACTAAAAATACAA	1	+
chr5	115694656	115694671	GTTTTTTAAATAGAA	1	+
chr5	43604097	43604112	AGGTTATAAATAGCG	1	+
chr6	132725715	132725730	CATCCAAAAATAACC	1	+
chr8	61824908	61824923	TTTTTAAAAATAGCA	1	+
chr9	134505898	134505913	CCTCCAAAAATACCT	1	+
chr14	93017970	93017985	TGGCTAAAATTAAAA	1	-
chr15	44027509	44027524	GAAACTGAAATAGAA	1	-
chr15	75301491	75301506	TTTTTAAAAATAGCT	1	+
chr16	10906217	10906232	AAATTAAAAATAGAA	1	+
chr17	29298979	29298994	CTACTAAAAATACCA	1	-
chr17	45356607	45356622	AGGGCAAAAATAGCC	1	-
chr18	44154210	44154225	TTTCCAAATATAGCC	1	+
chr1	42089069	42089084	CCTTTAAAAATAGCA	1	-
chr20	32240458	32240473	GATTTGAAAATAGAA	1	+
chr20	47158351	47158366	ATGCTAAAAACAGCA	1	-
chr20	62257120	62257135	CTACTAAAAATACAA	1	-
chr2	74153674	74153689	AAATTAAAAATAGAA	1	-
chr3	88198629	88198644	AAGTTAAAAATAGAT	1	-
chr5	133161623	133161638	AGGTTATAAATAGCA	1	-
chr6	133135037	133135052	TTACTAAAAATACAA	1	+
chr6	42694387	42694402	AATTTAAAAATAGCT	1	+
chr6	45649864	45649879	CAGCCAAAATTAGCA	1	+
chr6	52362839	52362854	TTTTTAAAAATAGAC	1	+
chr6	52363477	52363492	AAACCAAAAACAAAA	1	+
chr8	134510864	134510879	AAACCAAAAATACTA	1	+
chr9	102130742	102130757	CTGTTAAAAATAGCC	1	+
chr9	116285688	116285703	GGGATAAAAATAGTA	1	+
chr9	137822342	137822357	AAGTTAAAAATACAC	1	-
chr11	66185907	66185922	GAACCAAAAATAGCT	1	-
chr12	52430821	52430836	GGGCTAAAAATAGCG	1	-
chr14	81685623	81685638	GACCTAGAAATAAAC	1	+
chr15	65047233	65047248	GGTTTAAAATTAGCC	1	-
chr16	68503888	68503903	TTTCTAAAAATAAAT	1	+
chr18	3587066	3587081	CGTCTCAAAATAAAA	1	-
chr1	247553844	247553859	AAGATAAAAATAAGA	1	-
chr1	28832325	28832340	GTTACAGAAATAGGT	1	-
chr2	98643735	98643750	TGAACCAAAATAGAA	1	-
chr4	6966424	6966439	TTCTTATAAATAGAA	1	+
chr6	39498426	39498441	ATGCTGAAAATAACT	1	-
chr6	7138110	7138125	ATACTGAAAATAACT	1	-
chr7	2755706	2755721	GAGCTAAAAATAGTT	1	+
chr10	112148159	112148174	ATTCTAAAAATAATA	1	+
chr10	11727173	11727188	TCTTTAAAAATAGAC	1	-
chr12	133396940	133396955	ATGTTTAAAATAGAA	1	+
chr13	20993734	20993749	CTACTAAAAATACAA	1	-
chr13	22688979	22688994	ACTACCAAAATAGCT	1	-
chr20	827807	827822	ATGCTTAAAATAAAA	1	-
chr22	26145887	26145902	GTTTTAAAAATAAAG	1	+
chr7	130809116	130809131	TGGCTGAAAATAAAA	1	+
chr7	871493	871508	TGGCTAAAAATACTC	1	-
chr8	142192584	142192599	GACCTAAAAATACCA	1	-
chr8	8183257	8183272	CTGCTAAAAATACAA	1	+
chr19	4115107	4115122	GTTGCAAAAATAGTA	1	+
chr19	49972529	49972544	TGTCTCAAAATAGAA	1	-
chr1	246862525	246862540	GGGCTATAAATAGCC	1	-
chr21	34451715	34451730	TTTCTCAAAATAGAT	1	+
chr3	114010462	114010477	ATTTTTAAAATAGAA	1	+
chr22	18262215	18262230	AAAATAAAAATAAAA	1	+
chr6	32054740	32054755	TTGCCTAAAATAACA	1	+
chr14	105126462	105126477	CTGCTAAAAATACTC	1	-
chr17	5322372	5322387	AAACTAAAAATAGCA	1	+
chr1	223317290	223317305	AGGACAGAAATAGCA	1	+
chr1	27852088	27852103	AAGCTAAAAATATCT	1	+
chr2	110271805	110271820	ATTCCAGAAACAGCC	1	-
chr2	136634228	136634243	CAGCCAAAAATACCC	1	-
chr1	11968338	11968353	GTTTTAAAAACAGAT	1	+
chr7	128762487	128762502	ATGCCAAAAATAACA	1	-
chr19	11491917	11491932	CAGACAAAAATAGAT	1	+
chr16	70771701	70771716	AGGATAAAAATAACC	1	+
chr20	48532627	48532642	AAACTAAAAATAGAA	1	-
chr19	50400354	50400369	AGGCCAGAAATAGAT	1	+
