# Supplementary material for: Relationship between histone modifications and transcription factor binding is protein family specific
Source: Genome Res. 2018 Mar;28(3):321–33. doi: 10.1101/gr.220079.116 (PMC5848611; doi:10.1101/gr.220079.116)
Supplement: Supplemental Material [file supp_gr.220079.116_Supplemental_Material.zip › Supplemental_Material/MEF2C/MEF2C.00000000001]

0	1	0.0614218	0.0630002	0.00532778	0.0343242	0.0432462	0.0285294	0.0561226	0.0294011	0.00886041	0.0135747
0	1	0.0431858	0.0328184	0.00361931	0.0438275	0.0579518	0.0254093	0.123482	0.0206081	0.0308572	0.00737533
0	1	0.0172269	0.0103617	0.00774071	0.0134287	0.0251043	0.0137178	0.0033059	0.00955344	0.0140333	0.010186
0	1	0.00973464	0.00553577	0.00416184	0.0560488	0.00985868	0.00852751	0.0269259	0.00764274	0.0216993	0.00238759
0	1	0.0457986	0.0191687	0.00719824	0.0431022	0.040732	0.0319596	0.0358877	0.0141368	0.0115923	0.0089853
0	1	0.0486759	0.0131936	0.00420237	0.04739	0.0386809	0.0307819	0.215575	0.0101074	0.0443488	0.0119223
0	1	0.0790195	0.153417	0.00595128	0.0294778	0.0838318	0.0289442	0.116423	0.061997	0.0128389	0.00903777
0	1	0.00201309	0.00340604	0.0150385	0.00672735	0.0148397	0.00412153	0.00470918	0.00486608	0.0111591	0.0100991
0	1	0.15154	0.142178	0.00532778	0.0548942	0.0671742	0.13945	0.489309	0.103929	0.0145632	0.0112059
0	1	0.0157739	0.00610217	0.00412132	0.00950939	0.00945291	0.0104955	0.0476774	0.00610247	0.0153385	0.00488896
0	1	0.0302654	0.010641	0.00957068	0.0677872	0.0416507	0.0268422	0.0645757	0.026449	0.0432119	0.0500666
0	1	0.0347883	0.0295139	0.00291485	0.0208114	0.052138	0.0148802	0.0242755	0.00879308	0.00515217	0.0187133
0	1	0.0969057	0.0255343	0.00757064	0.059182	0.0551166	0.0565502	0.23922	0.0420967	0.0209566	0.00698002
0	1	0.0818014	0.0748431	0.00806258	0.0147897	0.111087	0.0452931	0.0994461	0.0282508	0.0171073	0.0161162
0	1	0.0855959	0.014013	0.00761366	0.0937801	0.0292738	0.066671	0.184521	0.0342606	0.0616466	0.00803747
0	1	0.0241656	0.00950822	0.00058297	0.0773713	0.0205091	0.0144803	0.110071	0.00840311	0.0204788	0.00772715
0	1	0.0110776	0.0130578	0.00894715	0.00998822	0.0242747	0.00824306	0.00614929	0.00840311	0.00568869	0.0129324
0	1	0.00906174	0.00752199	0.0147769	0.00640358	0.00721699	0.0087025	0.00462102	0.00573205	0.00543787	0.00351816
0	1	0.121875	0.0366805	0.00415483	0.0260052	0.0412863	0.0675966	0.28196	0.0171653	0.0319387	0.0171759
0	1	0.0385986	0.0343091	0.00878506	0.0137345	0.0173304	0.0272581	0.0178446	0.0263596	0.00493403	0.00885473
0	1	0.0438974	0.00553577	0.00353835	0.0201061	0.0211234	0.0208241	0.126275	0.0202376	0.0281187	0.00770893
0	1	0.0284397	0.152537	0.00470428	0.0209001	0.0800268	0.0273444	0.0198676	0.0258819	0.000742715	0.100587
0	1	0.0410877	0.0414981	0.00719824	0.0398831	0.0667838	0.0242329	0.159864	0.0226726	0.0165264	0.0236865
0	1	0.0241917	0.00922115	0.00178944	0.0516135	0.0254118	0.023782	0.149419	0.0110742	0.0180444	0.0344313
0	1	0.0452774	0.0191774	0.0130685	0.0726035	0.0255618	0.0395053	0.194736	0.0236561	0.0359824	0.0155611
0	1	0.002686	0.00595865	0.00178944	0.00515247	0.00993538	0.00271199	0.00259406	0.00559882	0.0110234	0.0035522
0	1	0.183479	0.211621	0.00474481	0.0263058	0.0533891	0.141024	0.473479	0.105399	0.0199489	0.0126066
0	1	0.0529473	0.00965171	0.00241293	0.0577851	0.0233204	0.0279018	0.0642289	0.00856074	0.0219643	0.00762232
0	1	0.0476984	0.00860254	0.0060403	0.00918563	0.0211894	0.0226374	0.0556173	0.018327	0.0155709	0.00519817
0	1	0.121491	0.0861554	0.0113196	0.0597817	0.0769548	0.06717	0.245677	0.034597	0.0399239	0.0178477
0	1	0.0563835	0.160318	0.00353835	0.0219928	0.111638	0.0299936	0.090339	0.0324783	0.00960312	0.0140343
0	1	0.135462	0.131484	0.00420237	0.0199693	0.110754	0.0696637	0.0441109	0.062513	0.010133	0.00614299
0	1	0.0892745	0.123225	0.0119431	0.0076547	0.128445	0.0376962	0.0308577	0.0316123	0.0113535	0.012277
0	1	0.0748434	0.119245	0.0147201	0.0251386	0.0567974	0.0511191	0.0491207	0.0236886	0.0214343	0.0442334
0	1	0.155666	0.0344243	0.0070767	0.0605658	0.033338	0.123285	0.315648	0.0781467	0.0372702	0.0188683
0	1	0.163778	0.167521	0.00532778	0.051602	0.0846331	0.0847521	0.119419	0.0546109	0.027446	0.0125996
0	1	0.190677	0.219011	0.0135704	0.0222726	0.0748431	0.0964813	0.0534364	0.103624	0.0142625	0.0102669
0	1	0.0902025	0.128197	0.00234002	0.0195501	0.0517295	0.0662107	0.178254	0.0524381	0.0273499	0.0106808
0	1	0.0855754	0.0403616	0.00446952	0.0588672	0.0615422	0.0674722	0.353576	0.0302113	0.0471122	0.0394897
0	1	0.15728	0.0269613	0.00540883	0.06246	0.0562525	0.124601	0.393809	0.0786808	0.0477897	0.0132419
0	1	0.197324	0.207654	0.00653425	0.0241713	0.0572964	0.131597	0.337295	0.110172	0.0176904	0.0161014
0	1	0.05189	0.0766919	0.00409707	0.0321944	0.0515619	0.0299787	0.0833913	0.0255797	0.0175025	0.00794201
0	1	0.0339253	0.0330612	0.00241293	0.0256143	0.0588538	0.024332	0.0129736	0.0148565	0.0133428	0.00613702
0	1	0.0671247	0.0337328	0.00894715	0.0295849	0.0582371	0.0240555	0.0422813	0.0272922	0.0137944	0.0131536
0	1	0.106286	0.13801	0.00466377	0.0377687	0.111192	0.0877448	0.177648	0.0427564	0.0239685	0.0140121
0	1	0.00973464	0.00212973	0.0103616	0.00349627	0.00890475	0.00648113	0.00454865	0.0179761	0.00713609	0.00804232
0	1	0.0466545	0.0178212	0.00349782	0.0103321	0.0285576	0.0263393	0.00589996	0.0246813	0.00591563	0.00674875
0	1	0.169046	0.0525203	0.00422887	0.037626	0.0466221	0.12277	0.387958	0.0534427	0.0263945	0.0147822
0	1	0.00939535	0.0292839	0.0072045	0.0739347	0.0407239	0.0133642	0.0797736	0.0199063	0.0135555	0.0308452
0	1	0.245785	0.307627	0.0070767	0.0170985	0.0710751	0.125452	0.0857704	0.135947	0.00469515	0.00913333
0	1	0.120888	0.0873599	0.0183635	0.0412192	0.0393254	0.144853	0.395497	0.110652	0.0353167	0.0115125
0	1	0.164281	0.115584	0.0122346	0.0514808	0.0920097	0.0886412	0.194747	0.0558647	0.0255161	0.0234414
0	1	0.124858	0.03448	0.0111575	0.00858204	0.0406045	0.0771736	0.154616	0.0464413	0.0155448	0.0108153
0	1	0.196856	0.218681	0.00412132	0.0296914	0.080573	0.111351	0.302463	0.0632269	0.0168865	0.0111663
0	1	0.106686	0.0322783	0.00857152	0.0648332	0.030563	0.0829587	0.353311	0.0511692	0.0589066	0.0103094
0	1	0.162331	0.0841881	0.00233188	0.0323983	0.0323173	0.127055	0.288766	0.0717089	0.0288005	0.0109212
0	1	0.0830492	0.0257049	0.00828316	0.0377047	0.0554953	0.0318744	0.181561	0.0299502	0.039377	0.0125854
0	1	0.0164468	0.0124914	0.00416184	0.0494006	0.0320907	0.0132663	0.0123241	0.00766227	0.0108028	0.0213828
0	1	0.264744	0.327534	0.00412132	0.0377578	0.0524208	0.181445	0.419609	0.231653	0.0268437	0.0168272
0	1	0.0130898	0.00482587	0.00536831	0.0633857	0.0105708	0.0147738	0.114267	0.0101026	0.0263423	0.0571701
0	1	0.0786991	0.0349171	0.0273207	0.0344762	0.0491835	0.0504264	0.129156	0.0225734	0.0371246	0.0142566
0	1	0.00839164	0.0114944	0.00898771	0.0246754	0.0128063	0.00943841	0.00255789	0.00649242	0.0150149	0.0154817
0	1	0.072491	0.0612933	0.00353835	0.0352778	0.0818217	0.0311068	0.0685015	0.0312923	0.0128128	0.012795
0	1	0.0142939	0.00524874	0.00649372	0.0385534	0.00614345	0.00813598	0.0268723	0.00267105	0.00740105	0.0510493
0	1	0.101395	0.272043	0.00295538	0.0070433	0.205936	0.0420405	0.024872	0.0574465	0.0027059	0.0202671
0	1	0.0308721	0.0342039	0.0123803	0.0122487	0.0497697	0.0222735	0.0208972	0.00994338	0.00689721	0.0481171
0	1	0.104311	0.163382	0.00349782	0.00433612	0.0918792	0.0430504	0.0289327	0.041215	0.00888647	0.0104299
0	1	0.0342324	0.0114156	0.0124449	0.106651	0.0210522	0.0275022	0.0864533	0.0127736	0.0231848	0.00945634
0	1	0.0493405	0.0475332	0.00357887	0.00640358	0.0903099	0.0244079	0.00629075	0.0196154	0.00689721	0.014498
0	1	0.16299	0.354967	0.00703617	0.0506147	0.0113166	0.322794	0.478913	0.328609	0.0328163	0.0260244
0	1	0.00436264	0.0053222	0.00587023	0.00487265	0.00472645	0.00482629	0.0033059	0.00916348	0.0106108	0.00855819
0	1	0.0110776	0.00397243	0.00833978	0.0113202	0.0299087	0.00894842	0.00522431	0.00688237	0.0206916	0.0112099
0	1	0.101432	0.0629421	0.00828316	0.0219923	0.0572182	0.0569444	0.160058	0.0385125	0.0186611	0.011603
0	1	0.173329	0.404809	0.0106961	0.023845	0.118823	0.120428	0.157809	0.191992	0.00846443	0.0408864
0	1	0.0703684	0.0278147	0.00898771	0.0246339	0.0382739	0.0336322	0.216407	0.0156755	0.0108496	0.0323908
0	1	0.0144337	0.0174531	0.00660708	0.0269094	0.0431904	0.0140298	0.096811	0.0110546	0.00688298	0.0584007
0	1	0.030283	0.0334357	0.00653425	0.0611937	0.0187385	0.0195266	0.171924	0.0137122	0.0449735	0.0095653
0	1	0.0152995	0.00411595	0.0141939	0.00306188	0.0425381	0.00930165	0.0013513	0.00649242	0.0201878	0.00929268
0	1	0.181647	0.383767	0.00416184	0.0229535	0.0385006	0.126024	0.205357	0.198352	0.00936423	0.0145341
0	1	0.0621483	0.0812607	0.00412132	0.00914171	0.096447	0.0331312	0.0202216	0.0373098	0.0132817	0.0138576
0	1	0.0328936	0.0239858	0.00524675	0.0542096	0.0433512	0.0271511	0.0642647	0.0267496	0.0202139	0.00811954
0	1	0.0371109	0.0119173	0.00540883	0.0297053	0.0345079	0.0232437	0.127785	0.0114446	0.0239323	0.00888232
0	1	0.00906174	0.0102181	0.00882558	0.0406156	0.0129502	0.00740005	0.0848315	0.00573205	0.023707	0.0123256
0	1	0.178999	0.0805968	0.0128417	0.0254224	0.0334896	0.211052	0.447126	0.121733	0.0610418	0.0175561
0	1	0.0493376	0.0238069	0.00587023	0.0107166	0.0942803	0.0257103	0.018694	0.03022	0.0148282	0.0116407
0	1	0.0242774	0.0194393	0.011862	0.0170967	0.0422817	0.0105221	0.0170604	0.0202181	0.0117299	0.0131092
0	1	0.0659019	0.0557398	0.00898771	0.0178086	0.0972461	0.029392	0.0314746	0.0216754	0.0137944	0.0113292
0	1	0.0335638	0.0473329	0.00653425	0.0373022	0.073427	0.0191448	0.0365576	0.0202572	0.0165003	0.0110419
0	1	0.00969663	0.00070991	0.011198	0.016057	0.0166931	0.00630436	0.00266643	0.00992387	0.0131777	0.0123611
0	1	0.169566	0.0509394	0.0342502	0.0180586	0.153903	0.0675002	0.0183394	0.0443351	0.0352549	0.0335383
0	1	0.19275	0.0954311	0.0178539	0.0119259	0.0529738	0.221898	0.182157	0.146092	0.0149672	0.0108442
0	1	0.198438	0.549424	0.00774071	0.0198352	0.0156514	0.39854	0.51676	0.557052	0.0125479	0.0151092
0	1	0.0238291	0.0174531	0.0154814	0.0198583	0.0609001	0.0121505	0.0138631	0.0152855	0.0267375	0.0112087
0	1	0.0705412	0.052345	0.0131901	0.0209437	0.090664	0.0421419	0.0324464	0.0397019	0.0136316	0.00748991
0	1	0.168107	0.124325	0.00657477	0.0603359	0.177333	0.0714934	0.0546964	0.0553513	0.0223118	0.0116317
0	1	0.100145	0.226936	0.00774071	0.0261694	0.183198	0.0516747	0.0184077	0.0579004	0.00769858	0.0427381
0	1	0.237189	0.0992627	0.0171898	0.117592	0.0612606	0.298774	0.373429	0.191709	0.0468167	0.0212598
0	1	0.184591	0.145812	0.00982161	0.0486224	0.112787	0.0737143	0.124024	0.0539577	0.0384384	0.0137317
0	1	0.0406096	0.0155023	0.00715774	0.00677245	0.0552851	0.0209912	0.00319735	0.0160263	0.00888647	0.0190101
0	1	0.00738509	0.0127863	0.00824263	0.032371	0.00472645	0.0101132	0.0210781	0.00688237	0.0205994	0.00855819
0	1	0.0392461	0.035323	0.0116676	0.0128511	0.0483784	0.0275346	0.00664797	0.0194773	0.0168684	0.0182533
0	1	0.101379	0.0831614	0.00953012	0.0591049	0.0920943	0.0539963	0.0676005	0.0274361	0.0160225	0.0241315
0	1	0.0995029	0.0293704	0.00937964	0.0524728	0.0465483	0.0820565	0.206482	0.0363207	0.0389424	0.00855083
0	1	0.00469909	0.00752199	0.00532778	0.0562033	0.0150437	0.00848836	0.0098815	0.0133943	0.0249505	0.0103865
0	1	0.0315479	0.0141905	0.00657477	0.00398923	0.0514259	0.0230295	0.004491	0.00992387	0.00493403	0.00438358
0	1	0.104693	0.0984688	0.0178053	0.00672735	0.0211183	0.115503	0.0433344	0.149743	0.0111146	0.00356706
0	1	0.0154403	0.0177021	0.00591075	0.00668341	0.0367931	0.0153219	0.0117999	0.00990434	0.00838263	0.0074929
0	1	0.028531	0.0526003	0.0037732	0.0369512	0.0565582	0.0167119	0.0327696	0.0256122	0.00909924	0.0312386
0	1	0.243414	0.184661	0.00882558	0.0203561	0.0608861	0.164166	0.402092	0.0652767	0.0133428	0.0177585
0	1	0.00939818	0.016397	0.00178944	0.0247122	0.021292	0.00637405	0.00886531	0.0114641	0.0139356	0.00436712
0	1	0.0350172	0.00610217	0.0094491	0.00487265	0.0382915	0.0278069	0.00462102	0.0221288	0.00937291	0.0145867
0	1	0.0473217	0.0383122	0.00661527	0.0243736	0.0539832	0.0186316	0.111008	0.0123139	0.0169769	0.00582482
0	1	0.0412825	0.0241326	0.0587758	0.0785784	0.0486019	0.0705865	0.0379577	0.058057	0.0677066	0.140048
0	1	0.0398283	0.0269613	0.0557648	0.0782734	0.0517792	0.0742264	0.0392912	0.0603815	0.0661121	0.139096
0	1	0.0412825	0.03058	0.0554897	0.0742537	0.0538549	0.0769586	0.0432359	0.0624726	0.061616	0.144357
0	1	0.0390463	0.0254034	0.0521524	0.063025	0.051861	0.0780172	0.037276	0.0606155	0.0633867	0.145214
0	1	0.0500133	0.0445578	0.00766785	0.0328119	0.0572803	0.0258333	0.219807	0.0137257	0.0340203	0.0319138
0	1	0.151197	0.123436	0.0132906	0.0152654	0.156481	0.0656792	0.0948293	0.0395741	0.00986806	0.0317144
0	1	0.119638	0.141309	0.00353835	0.00853811	0.155782	0.0543021	0.0230327	0.0465973	0.0118573	0.0202921
0	1	0.0261787	0.00482587	0.00890665	0.00213452	0.0135211	0.019091	0.0033059	0.00994338	0.00979277	0.0117642
0	1	0.0660733	0.0361825	0.00295538	0.0658026	0.0453324	0.0580724	0.221588	0.0267723	0.0573076	0.0110009
0	1	0.00201309	0.0063892	0.00474481	0.0106727	0.0060473	0.00553106	0.00195459	0.00764274	0.00790488	0.00590576
0	1	0.0107412	0.00198621	0.00832368	0.00909775	0.0114342	0.0128284	0.0087088	0.0093227	0.00517291	0.024984
0	1	0.00704863	0.0168867	0.00237241	0.0252326	0.0109249	0.0141387	0.0862212	0.00935519	0.0173437	0.0256246
0	1	0.0342367	0.0143341	0.0107366	0.0058	0.0357907	0.0193461	0.00255789	0.0080327	0.00909924	0.0111371
0	1	0.041619	0.0359031	0.011862	0.00946546	0.0872397	0.0129629	0.0164729	0.0289137	0.0111093	0.00393423
0	1	0.013758	0.0132342	0.00886614	0.0221553	0.0281518	0.0119051	0.00991768	0.0103138	0.0101147	0.00832991
0	1	0.0359499	0.0276712	0.00711721	0.00793453	0.0692682	0.0296857	0.00650325	0.0156559	0.00962917	0.0188706
0	1	0.0686867	0.0527229	0.00743208	0.0107345	0.0606059	0.0390561	0.0158176	0.0225383	0.0155448	0.0271875
0	1	0.0362441	0.0156553	0.0140643	0.00858204	0.0610484	0.0230708	0.00728745	0.01821	0.0226809	0.0120823
0	1	0.0462068	0.0663838	0.0118215	0.0104379	0.0467564	0.0165259	0.00668414	0.023982	0.0106108	0.0199184
0	1	0.0444718	0.0414816	0.00591075	0.0269776	0.0668259	0.0261539	0.0106671	0.0206276	0.0137944	0.00374644
0	1	0.0251693	0.00397243	0.0215437	0.00696325	0.0655575	0.0269277	0.00597232	0.0110742	0.0296041	0.0132494
0	1	0.076192	0.0904587	0.00774071	0.0329054	0.113884	0.0430156	0.0703383	0.032155	0.0285965	0.0167221
0	1	0.0377403	0.0259721	0.0105909	0.0248627	0.0748723	0.0174362	0.0804685	0.0164358	0.0138205	0.0107074
0	1	0.156044	0.165769	0.00349782	0.0423031	0.0224867	0.174559	0.352703	0.159371	0.0208773	0.0133692
0	1	0.100361	0.128452	0.00902822	0.00728701	0.19384	0.0398428	0.0230689	0.0628045	0.00814377	0.0148623
0	1	0.00805518	0.01141	0.00580397	0.044218	0.00798088	0.00789066	0.00778221	0.00764274	0.0115509	0.00604116
0	1	0.0671303	0.0653447	0.00711721	0.0110403	0.0944175	0.0284223	0.0155023	0.0329355	0.010133	0.0102076
0	1	0.0224861	0.0325934	0.010032	0.0110687	0.039944	0.010955	0.00323354	0.0164553	0.00766599	0.024061
0	1	0.00906174	0.00070991	0.00828316	0.00830221	0.0119911	0.00521843	0.00529667	0.00764274	0.0162615	0.00916773
0	1	0.0348509	0.0123479	0.00846121	0.00701828	0.0433952	0.0169767	0.00390918	0.00610247	0.0108496	0.0491168
0	1	0.0314668	0.0242651	0.00657477	0.0305749	0.0238311	0.0200411	0.00785455	0.0141352	0.00945546	0.00720232
0	1	0.0218132	0.0119173	0.0101131	0.0373901	0.0824999	0.0213436	0.00931439	0.0137452	0.0246441	0.00814117
0	1	0.176623	0.310076	0.00749773	0.0228363	0.0452234	0.0976393	0.125915	0.142715	0.0120701	0.0136053
0	1	0.0662299	0.0478289	0.00653425	0.0148978	0.0522297	0.0324075	0.0108722	0.0229087	0.00490795	0.0127598
0	1	0.0517143	0.163901	0.0143965	0.00881796	0.0640725	0.0284805	0.00661179	0.0423989	0.0027059	0.0548267
0	1	0.0258422	0.0117815	0.00927103	0.00705112	0.0425826	0.0216954	0.0070539	0.00879308	0.0126688	0.0326403
0	1	0.00872809	0.00198621	0.0513023	0.00487265	0.00447182	0.00517868	0.00263024	0.00382137	0.0318013	0.00830231
0	1	0.00637855	0.00684668	0.023562	0.00733094	0.00802857	0.0140995	0.0058276	0.0129653	0.0128128	0.00961876
0	1	0.0107383	0.00652503	0.0158758	0.00796586	0.00838668	0.0152148	0.00770985	0.00801316	0.0115663	0.0119152
0	1	0.0218899	0	0.0230258	0.00351091	0.0186761	0.0125028	0.00334207	0.00840311	0.0124922	0.0130775
0	1	0.0324849	0.0154669	0.00714952	0.119745	0.0279529	0.0249952	0.0301795	0.0129653	0.0494716	0.0106651
0	1	0.176921	0.429488	0.00353835	0.00978922	0.0382651	0.178629	0.0796202	0.387683	0.0108496	0.0121476
0	1	0.301471	0.600988	0.00774071	0.0388354	0.0667282	0.16112	0.179706	0.283139	0.00689721	0.0100266
0	1	0.00973464	0.00524874	0.00652611	0.00653771	0.0185	0.00992782	0.00699123	0.0137452	0.00543787	0.0113003
0	1	0.219295	0.195542	0.00739358	0.0647221	0.0224625	0.251043	0.524008	0.190094	0.0417532	0.0168164
0	1	0.0930611	0.0339169	0.00839652	0.03307	0.104155	0.0428069	0.0254327	0.0157778	0.0197719	0.0137313
0	1	0.199719	0.044359	0.00778121	0.0610619	0.0670024	0.150365	0.359206	0.0467417	0.0320167	0.0169106
0	1	0.0164468	0.00794484	0.00711721	0.0149249	0.0301353	0.0187104	0.00394537	0.0171766	0.0111146	0.0168767
0	1	0.256079	0.294657	0.0106556	0.0201381	0.032369	0.251568	0.248206	0.239234	0.0115663	0.0155382
0	1	0.110391	0.0225583	0.0190603	0.00547623	0.0896712	0.0450105	0.0085302	0.0416706	0.0148021	0.00994141
0	1	0.194477	0.167838	0.00953012	0.0515691	0.13007	0.0985662	0.227358	0.083367	0.0226038	0.0205774
0	1	0.0758584	0.0289552	0.014939	0.0103489	0.09029	0.0248985	0.0162762	0.0183074	0.010133	0.00717472
0	1	0.0144337	0.00553577	0.00824263	0.0033417	0.0159038	0.00394533	0.00518813	0.0198868	0.0101069	0.0133897
0	1	0.0328908	0.0458342	0.00295538	0.0358459	0.0370397	0.0244678	0.0425545	0.0187365	0.00320973	0.0346582
0	1	0.0298747	0.016225	0.011862	0.00593991	0.0296605	0.013667	0.00375904	0.0114837	0.0128128	0.011694
0	1	0.0362497	0.0123479	0.00733579	0.00793453	0.0405514	0.0155672	0.00474405	0.0106647	0.0110885	0.013634
0	1	0.0604125	0.134882	0.013109	0.0204399	0.142748	0.0359254	0.0411575	0.0488784	0.0113535	0.0235768
0	1	0.0404977	0.0200057	0.00836418	0.00663945	0.0569456	0.017731	0.00856639	0.0161076	0.00909924	0.0485519
0	1	0.00906174	0.0140076	0.00836418	0.0240425	0.0222846	0.0103971	0.00263024	0.0103268	0.00639337	0.0245708
0	1	0.0670884	0.0489188	0.00620743	0.037898	0.0788392	0.0380301	0.206149	0.0323174	0.022442	0.0361331
0	1	0.0369272	0.00553577	0.0189387	0.00398923	0.0466518	0.0146172	0.00462102	0.0095339	0.0110885	0.0147072
0	1	0.0727944	0.0771156	0.00726529	0.0236818	0.14885	0.0316158	0.0285398	0.0409204	0.0143601	0.0148317
0	1	0.0110748	0.00666856	0.011279	0.00640358	0.0167984	0.0071859	0.0033059	0.0160361	0.00383686	0.0107235
0	1	0.021816	0.0149005	0.00276755	0.0127037	0.0234253	0.0107098	0.00263024	0.00661915	0.00819177	0.0277723
0	1	0.166847	0.248062	0.00649372	0.010113	0.0400109	0.12549	0.180114	0.073596	0.00763992	0.00896187
0	1	0.101242	0.0815822	0.00890665	0.0357439	0.0832435	0.0430706	0.185943	0.0253165	0.0372181	0.0287566
0	1	0.0604125	0.191917	0.00477832	0.0180036	0.163592	0.0274448	0.0297488	0.0534211	0.00521974	0.0114241
0	1	0.242479	0.561627	0.00858287	0.0237263	0.168093	0.121283	0.18118	0.205606	0.0164588	0.0149049
0	1	0.125851	0.052763	0.00952235	0.0107669	0.0416707	0.149835	0.0581168	0.106592	0.0160225	0.0117492
0	1	0.00566903	0.00666856	0.0141534	0.0208998	0.0160095	0.00512915	0.00977295	0.00838359	0.0204266	0.00949201
0	1	0.248743	0.2604	0.0136109	0.0216215	0.059142	0.151101	0.344391	0.144631	0.0172691	0.0156812
0	1	0.0463208	0.0554782	0.00295538	0.0577653	0.064181	0.0382443	0.0412997	0.0504186	0.0303208	0.00856416
0	1	0.00234954	0.00468234	0.00774071	0.0831134	0.0113357	0.00778359	0.00398155	0.00534211	0.0306476	0.00633769
0	1	0.161566	0.068762	0.0102507	0.0525344	0.0726737	0.113846	0.376882	0.0574699	0.0533704	0.0175218
0	1	0.187663	0.0949232	0.0113196	0.0138739	0.0851662	0.0896019	0.0345877	0.0868033	0.0101069	0.00468231
0	1	0.0829063	0.0352823	0.00828316	0.0161928	0.0769187	0.0327706	0.0490608	0.0535348	0.012612	0.00527085
0	1	0.0295347	0.0100782	0.00653425	0.11575	0.0405957	0.0300111	0.128655	0.0164547	0.0521569	0.0226289
0	1	0.00805518	0.0107845	0.00788646	0.00802048	0.0358575	0.0135111	0.00266643	0.0084481	0.00912535	0.00686611
0	1	0.0127543	0.00610217	0.00653425	0.00426906	0.0219533	0.0148135	0.00390918	0.0103333	0.0133167	0.0285169
0	1	0.013984	0.0275251	0.00890665	0.0539725	0.0428463	0.0158786	0.0105591	0.0144358	0.0207177	0.00847682
0	1	0.108555	0.171181	0.0102345	0.0214678	0.13158	0.0626149	0.117894	0.0664709	0.0184712	0.0130719
0	1	0.0510143	0.108122	0.0202201	0.021669	0.112039	0.0380102	0.016421	0.0674296	0.0205422	0.0234103
0	1	0.0238319	0.0154417	0.00353835	0.0206715	0.0293745	0.0119051	0.00518813	0.00764274	0.0118313	0.00642759
0	1	0.0275217	0.0148979	0.00940866	0.00978922	0.0516806	0.00930021	0.0087111	0.0160263	0.019975	0.00814623
0	1	0.175543	0.147231	0.0134652	0.00728701	0.205603	0.0804595	0.0230139	0.0749471	0.0148705	0.0091112
0	1	0.109276	0.0797433	0.00715774	0.0195784	0.0954905	0.0421205	0.0890651	0.0337586	0.0221705	0.0157067
0	1	0.15078	0.126225	0.0101131	0.0123693	0.0702617	0.0654504	0.097913	0.0429805	0.0118573	0.00882155
0	1	0.118937	0.0921139	0.0103075	0.0272332	0.12939	0.0593434	0.104602	0.042594	0.0173277	0.0129573
0	1	0.0104048	0.00808839	0.00832368	0.00519641	0.0288679	0.0120434	0.00131512	0.0126842	0.0200195	0.0041892
0	1	0.080892	0.0864043	0.00894715	0.0348	0.0606616	0.0405141	0.0903931	0.0602385	0.0123612	0.0047525
0	1	0.133072	0.184524	0.00886614	0.0143149	0.170658	0.0653147	0.0264834	0.0829879	0.0160486	0.0142722
0	1	0.0130031	0.0157035	0.0312218	0.00607982	0.0304912	0.0158125	0.00263024	0.0133428	0.0201878	0.0218244
0	1	0.0893339	0.197177	0.00591075	0.0192546	0.0919913	0.0382333	0.0241213	0.0454372	0.00541178	0.0209054
0	1	0.114627	0.045454	0.00872843	0.0125355	0.0736794	0.0503337	0.00993373	0.0291558	0.0027059	0.0227125
0	1	0.268468	0.1452	0.00711721	0.00761076	0.0295761	0.270551	0.180973	0.130286	0.0131039	0.0120793
0	1	0.0167431	0.0123479	0.00416184	0.0272332	0.0316609	0.00813598	0.00458484	0.0114446	0.0177762	0.013323
0	1	0.0154375	0.0107845	0.00587023	0.00700717	0.0287645	0.0126098	0.00131512	0.00881257	0.00267332	0.00610643
0	1	0.00100654	0.00595865	0.0170683	0.00213452	0.00498108	0.00291696	0.00131512	0.00606462	0.0121727	0.00624483
0	1	0.0402815	0.0372857	0.00832368	0.0448846	0.0636176	0.0211294	0.168378	0.00992387	0.0333417	0.0173487
0	1	0.101839	0.108289	0.0125665	0.0100251	0.112788	0.0409183	0.0236722	0.0526607	0.00763992	0.0129622
0	1	0.115358	0.0455929	0.00953012	0.0425597	0.071572	0.0640208	0.192377	0.0487062	0.0364219	0.0228569
0	1	0.054595	0.0457268	0.0128578	0.0120895	0.111311	0.029354	0.00661114	0.0274937	0.00543787	0.00707587
0	1	0.00369254	0.00340604	0.00832368	0.0288925	0.00538048	0.00873364	0.00319735	0.00649242	0.0108496	0.0573484
0	1	0.0194664	0.00571048	0.0185989	0.00886188	0.0269344	0.00753828	0.00458484	0.0133553	0.0229197	0.00995471
0	1	0.00939818	0.00785721	0.00416184	0.0533586	0.0152456	0.00507159	0.00920586	0.00686284	0.0150409	0.0323934
0	1	0.0263285	0.0112074	0.0254568	0.00981147	0.0421331	0.0182888	0.00433814	0.0110742	0.0162875	0.0342053
0	1	0.00906174	0.00468234	0.0070767	0.00273812	0.0129062	0.00813598	0.00266643	0.00688237	0.0133167	0.00614598
0	1	0.002686	0.00539226	0.0135057	0.00120718	0.00579268	0.00612874	0.00131512	0.00309947	0.0236266	0.00135885
0	1	0.0352404	0.0344427	0.0113601	0.0402814	0.0769762	0.0235961	0.0877652	0.0171962	0.0140333	0.120816
0	1	0.109937	0.0127707	0.00894715	0.0820096	0.0402375	0.0538059	0.169629	0.0257882	0.031842	0.0122658
0	1	0.0464	0.0105479	0.0337561	0.0123724	0.048931	0.0229984	0.00845786	0.0193164	0.0226809	0.0130518
0	1	0.021816	0.0168504	0.0118215	0.00761597	0.0267605	0.0165484	0.00131512	0.00877355	0.0128128	0.0157143
0	1	0.0540117	0.0730283	0.00585404	0.0321156	0.0776382	0.0213159	0.151247	0.0142056	0.0216264	0.043669
0	1	0.0127543	0.00070991	0.0158618	0.00648741	0.00366023	0.00579475	0.00191841	0.00879308	0.0142983	0.0105624
0	1	0.0850272	0.0692382	0.00836418	0.00978922	0.104154	0.0384816	0.0169157	0.0420978	0.0138205	0.0184624
0	1	0.0087253	0.00141982	0.00828316	0.00818101	0.00538687	0.011293	0.00980915	0.0103138	0.0140594	0.0108786
0	1	0.0500646	0.00468234	0.043893	0.0110531	0.0540823	0.0347199	0.00462102	0.0104292	0.0209869	0.016558
0	1	0.135312	0.2437	0.00649372	0.0236068	0.012824	0.265764	0.485138	0.260823	0.0197643	0.0209997
0	1	0.127929	0.114099	0.00591075	0.0421576	0.109344	0.0480799	0.0310682	0.0377408	0.0078788	0.0202929
0	1	0.335457	0.821184	0.00890665	0.0348697	0.238414	0.141087	0.27052	0.205994	0.00862151	0.0186334
0	1	0.00536919	0.00666856	0.0094834	0.0175613	0.0132298	0.00471921	0.00522431	0.00610247	0.0113535	0.00542646
0	1	0.152336	0.0967134	0.00353835	0.014426	0.0284365	0.248542	0.3583	0.196356	0.0271372	0.00833887
0	1	0.0745154	0.0285247	0.0103945	0.0332252	0.0795777	0.0274723	0.00999004	0.0129848	0.0150409	0.0124837
0	1	0.115053	0.0529247	0.004931	0.0535881	0.0477284	0.0654223	0.202479	0.0381779	0.0277374	0.0109888
0	1	0.00100654	0.00340604	0.0309629	0.00394529	0.00579268	0.00778359	0.00515195	0.0129848	0.0205322	0.00915126
0	1	0.00738509	0.00666856	0.0236757	0.00737486	0.015349	0.00919433	0.00398155	0.0107037	0.0170041	0.0107356
0	1	0.136246	0.0498892	0.0106556	0.0122036	0.0479726	0.148037	0.108129	0.0834065	0.012727	0.00846531
0	1	0.157333	0.108117	0.00528726	0.0211094	0.0447472	0.146516	0.179102	0.124938	0.0183728	0.00795244
0	1	0.159023	0.034236	0.0106556	0.13252	0.0521187	0.125081	0.379607	0.0637999	0.0593038	0.0235795
0	1	0.00201309	0.00340604	0.0138783	0.00640358	0.00579268	0.0077922	0.00394537	0.00534211	0.0125479	0.0296488
0	1	0.0201953	0.0154669	0.0119625	0.0172826	0.0528503	0.0125028	0.0165657	0.0130239	0.0157413	0.0207001
0	1	0.0521242	0.0107845	0.0101131	0.00853811	0.103462	0.0238523	0.0135748	0.0232791	0.0113535	0.0236373
0	1	0.0198029	0.0241571	0.0111855	0.0098239	0.0260457	0.0154601	0.00451248	0.0186974	0.0110885	0.0490221
0	1	0.0573956	0.0560446	0.00559494	0.00942491	0.0430437	0.0188946	0.0256938	0.0279194	0.00543787	0.0119762
0	1	0.0607545	0.0774986	0.00416184	0.0529394	0.0600191	0.0317131	0.0341744	0.0259892	0.0169158	0.0136359
0	1	0.0919233	0.129681	0.00657477	0.0247414	0.171538	0.0357168	0.100351	0.0382607	0.0101862	0.0223457
0	1	0.0147673	0.00879829	0.0178133	0.00672735	0.0235288	0.0114457	0.00458484	0.0126144	0.0155448	0.0318705
0	1	0.101823	0.0666893	0.00528726	0.0252759	0.0665688	0.0472992	0.29991	0.0362444	0.0379998	0.0146676
0	1	0.0809974	0.0191972	0.00499586	0.0742269	0.0459388	0.0584328	0.174577	0.040459	0.0499564	0.0112542
0	1	0.0214823	0.0171716	0.0425983	0.0586065	0.0445304	0.0671555	0.0071789	0.0439652	0.0645006	0.190759
0	1	0.177378	0.301315	0.0136109	0.00950939	0.0359257	0.26186	0.230542	0.300484	0.00667897	0.0112924
0	1	0.0302049	0.0624415	0.00653425	0.0405919	0.0426366	0.0141007	0.0197992	0.0195732	0.0150149	0.011011
0	1	0.0446386	0.0151798	0.0101537	0.0226403	0.0714492	0.0164275	0.00858785	0.0191069	0.00869561	0.013662
0	1	0.0535903	0.135144	0.00836418	0.0306627	0.12327	0.0267987	0.0157453	0.0265064	0.0102307	0.0154297
0	1	0.0061438	0.0113509	0.00416184	0.0264897	0.0210151	0.00542398	0.0419714	0.0137648	0.0178023	0.00795712
0	1	0.00712254	0.00691759	0.0184158	0.00700717	0.0138352	0.0104955	0.00938478	0.00421132	0.0167653	0.0112087
0	1	0.0208095	0.00524874	0.0313108	0.00575605	0.0331093	0.0170459	0.00342828	0.0144227	0.01971	0.00698691
0	1	0.0523014	0.0105744	0.00962717	0.00886188	0.0375475	0.0241741	0.0149466	0.0257112	0.014776	0.0049106
0	1	0.0312142	0.0147569	0.0126313	0.0774597	0.100795	0.0269109	0.0332725	0.0139986	0.0300819	0.0502825
0	1	0.0835743	0.0847964	0.0119431	0.00700717	0.0547589	0.0304295	0.00653943	0.0206081	0.00862151	0.0117731
0	1	0.0073823	0.00269613	0.0272624	0.00853811	0.00655657	0.0042286	0.00394537	0.00727233	0.0128128	0.0108096
0	1	0.06135	0.0948466	0.0017813	0.0602557	0.0681506	0.0357153	0.0837573	0.0385841	0.0143789	0.0322875
0	1	0.190699	0.919296	0.00466377	0.0188303	0.0326619	0.284656	0.514346	0.607306	0.0110885	0.0201263
0	1	0.0120842	0.0122407	0.00295538	0.0471282	0.0145071	0.00894781	0.0112328	0.00826937	0.0132906	0.00714101
0	1	0.0419545	0.0140471	0.0152663	0.00942151	0.0741109	0.0257416	0.00995386	0.0201986	0.0130778	0.016109
0	1	0.179152	0.104854	0.00528726	0.0206382	0.0768928	0.0683692	0.339082	0.0320722	0.0261035	0.0408144
0	1	0.0775357	0.029595	0.0056029	0.0279819	0.0508022	0.0478462	0.307154	0.0293816	0.0402366	0.00614001
0	1	0.0214823	0.024401	0.00412132	0.0411596	0.0480526	0.0187778	0.0144663	0.0198672	0.0138205	0.0162681
0	1	0.00469909	0.00269613	0.0157698	0.00793453	0.0105191	0.00605104	0.0027026	0.00460127	0.0133167	0.00842904
0	1	0.0650003	0.0380252	0.00844509	0.00733094	0.0615282	0.0278822	0.0168795	0.0179175	0.00567675	0.022138
0	1	0.0183106	0.010641	0.0130685	0.0116387	0.0314903	0.00940731	0.00526049	0.00571252	0.00888647	0.00821999
0	1	0.017787	0.0151261	0.00595128	0.081348	0.0459355	0.0222936	0.0272314	0.0118345	0.0205939	0.0101117
0	1	0.0956614	0.0452733	0.0107366	0.0131529	0.0765302	0.0500423	0.16993	0.0077386	0.0145632	0.0171876
0	1	0.0328936	0.00681208	0.0454841	0.00828662	0.0426339	0.0232437	0.00390918	0.0103138	0.0280688	0.0278599
0	1	0.106787	0.118707	0.00591075	0.0263498	0.141881	0.0419921	0.13574	0.039679	0.0253192	0.0214079
0	1	0.0610825	0.0569145	0.0174652	0.0207417	0.105024	0.019326	0.00832106	0.0194383	0.0087774	0.041847
0	1	0.025845	0.0168867	0.0213516	0.00914171	0.0393556	0.00957487	0.0048697	0.0133357	0.0126765	0.0141191
0	1	0.220133	0.173417	0.00521442	0.0771691	0.131464	0.11728	0.388033	0.0637348	0.0365921	0.0519101
0	1	0.00536919	0.00141982	0.0268739	0.00366547	0.0237834	0.00412153	0.00462102	0.00647292	0.0116542	0.0133979
0	1	0.0627676	0.0612933	0.00832368	0.0204618	0.0620441	0.0275231	0.0125118	0.0278803	0.00912535	0.0167098
0	1	0.0140973	0.00340604	0.0130685	0.0106727	0.030744	0.0201793	0.00664797	0.00419179	0.00836744	0.0219908
0	1	0.00369254	0.00436241	0.00832368	0.00956094	0.0026417	0.00968376	0.00067565	0.00534211	0.00834511	0.0090405
0	1	0.167108	0.132206	0.0146958	0.0179157	0.0266798	0.243792	0.218447	0.201263	0.00962917	0.0106246
0	1	0.154818	0.300922	0.00470428	0.00461594	0.0469504	0.161264	0.0138845	0.130253	0.005199	0.010461
0	1	0.289045	0.50139	0.0116282	0.0122036	0.076454	0.158718	0.0226711	0.154294	0.00395245	0.00962308
0	1	0.139585	0.0500937	0.00760319	0.0076547	0.108325	0.0646595	0.00661179	0.029752	0.00514034	0.0160118
0	1	0.240593	0.488206	0.00761912	0.0130367	0.0437657	0.154056	0.181888	0.201304	0.0061545	0.0123158
0	1	0.00548251	0.00070991	0.064153	0.0134986	0.0147752	0.0108479	0.00462102	0.0139451	0.0351375	0.00805722
0	1	0.0615019	0.019447	0.00412946	0.0139022	0.059522	0.0283153	0.0253604	0.0102813	0.0139165	0.0251225
0	1	0.0124179	0.00993106	0.00241293	0.0462204	0.0308969	0.0128644	0.0157834	0.0118345	0.0135295	0.00816884
0	1	0.001343	0.00340604	0.0192788	0.00971599	0.0060473	0.0106228	0.00458484	0.0130385	0.0151561	0.0414889
0	1	0.314636	0.516751	0.011198	0.0256143	0.13639	0.125989	0.281915	0.208232	0.0140113	0.0119805
0	1	0.196241	0.176853	0.00711721	0.0114429	0.147009	0.0880819	0.111731	0.0899025	0.0315674	0.0179198
0	1	0.0553826	0.0211461	0.0154004	0.00821435	0.0611856	0.0199818	0.00394537	0.0175666	0.00463411	0.0152703
0	1	0.0763494	0.12741	0.0143965	0.0433219	0.16057	0.0233507	0.046438	0.0337846	0.00641946	0.00478917
0	1	0.0174562	0.00624568	0.0129952	0.00768303	0.0437078	0.0114457	0.00263024	0.0174837	0.0183229	0.00584646
0	1	0.20509	0.201866	0.00828316	0.00853811	0.0447717	0.145653	0.252374	0.152332	0.00818502	0.00882688
0	1	0.208316	0.368128	0.00550235	0.00998641	0.130391	0.0897166	0.0541224	0.137764	0.00740105	0.0144761
0	1	0.00919965	0.0191929	0.0028906	0.0321134	0.0246985	0.0051487	0.00472629	0.0164163	0.00864758	0.00945748
0	1	0.28422	0.705074	0.00930335	0.0188028	0.154307	0.121785	0.146982	0.296756	0.00665833	0.0114059
0	1	0.028189	0.0246113	0.00412132	0.00886188	0.0507098	0.0185245	0.00672981	0.00916348	0.0106108	0.0283747
0	1	0.0637686	0.0113509	0.0068686	0.00817446	0.0958719	0.0304993	0.0264834	0.0160068	0.019975	0.00723203
0	1	0.0268516	0.0227094	0.00953012	0.00974531	0.0579267	0.0147241	0.00657561	0.0137452	0.00807691	0.0158011
0	1	0.0483283	0.0489143	0.015536	0.0109964	0.11322	0.036138	0.00867492	0.0200009	0.0132906	0.0314121
0	1	0.0446413	0.00978758	0.0147769	0.0060359	0.052187	0.0251738	0.00394537	0.0118345	0.0113241	0.014152
0	1	0.0798734	0.099198	0.00715774	0.0058	0.0862561	0.0365895	0.00657561	0.0668082	0.00591563	0.0194709
0	1	0.104121	0.0798869	0.00595128	0.0567469	0.0998198	0.0561711	0.292948	0.0251513	0.0320191	0.0286466
0	1	0.17737	0.169478	0.0107771	0.0376699	0.124811	0.11951	0.326365	0.0762711	0.0321038	0.0176118
0	1	0.0392694	0.03221	0.00653425	0.0516403	0.066596	0.026308	0.0229671	0.0198672	0.0163233	0.0070699
0	1	0.229463	0.124106	0.0107771	0.0204179	0.0951003	0.15801	0.287939	0.100116	0.0223679	0.0139481
0	1	0.0147673	0.00480614	0.0182295	0.00444192	0.0238778	0.00458245	0.00533285	0.0107233	0.018361	0.00614299
0	1	0.00805518	0.00397243	0.0396458	0.00858204	0.0211417	0.00623583	0.00593614	0.0149725	0.0280688	0.00957424
0	1	0.209964	0.134336	0.010688	0.0404081	0.0700018	0.179987	0.406118	0.153463	0.0273309	0.0240522
0	1	0.147488	0.109728	0.00645321	0.0395246	0.109147	0.0672736	0.30774	0.048919	0.0483066	0.0139205
0	1	0.110414	0.127568	0.00770019	0.00426906	0.0517247	0.0622556	0.00781835	0.0454469	0.00517291	0.0136596
0	1	0.0334761	0.0123479	0.010032	0.00761076	0.0571152	0.0155672	0.00426379	0.0142732	0.00892912	0.00956829
0	1	0.0899415	0.124452	0.00291485	0.0161488	0.0623032	0.0428876	0.0591805	0.0633839	0.00682339	0.00862942
0	1	0.101584	0.13069	0.0102534	0.0322012	0.0698256	0.0473458	0.221875	0.0681515	0.0395329	0.0117949
0	1	0.211334	0.291023	0.00664804	0.031922	0.0532092	0.265405	0.488297	0.318043	0.0229197	0.0150447
0	1	0.024502	0.010813	0.0364933	0.0399924	0.0233776	0.0534567	0.00977295	0.024059	0.0298962	0.12087
0	1	0.0169193	0.00340604	0.0173177	0.00120718	0.0501682	0.0171485	0.00398155	0.00914394	0.0215799	0.00973629
0	1	0.355495	0.332121	0.00737631	0.0259382	0.0750105	0.223806	0.260528	0.241966	0.0212215	0.0149947
0	1	0.135967	0.123816	0.0101537	0.0058	0.0739259	0.0902471	0.00650325	0.0871521	0.00517291	0.0203757
0	1	0.0100711	0.00588525	0.0278291	0.00306188	0.0116888	0.00707883	0.00458484	0.0122245	0.0182594	0.00730416
0	1	0.362685	0.63997	0.0100726	0.0202	0.118878	0.192746	0.318828	0.304949	0.00886041	0.0290127
0	1	0.146587	0.0845692	0.0165502	0.00607982	0.149042	0.0626834	0.00931439	0.0713776	0.0198321	0.0143582
0	1	0.0564975	0.0330558	0.00832368	0.0108125	0.079353	0.0380301	0.00728745	0.0176418	0.0118313	0.0739946
0	1	0.185876	0.228311	0.0124449	0.0177237	0.0404533	0.228108	0.190628	0.216782	0.0105237	0.0115624
0	1	0.00402899	0.00340604	0.0196837	0.0024583	0.0176884	0.00827422	0.00374998	0.0110742	0.0164438	0.00506873
0	1	0.0748462	0.0107845	0.0220156	0.00705112	0.0906905	0.0280125	0.00593614	0.024449	0.0177848	0.0175097
0	1	0.0984209	0.098232	0.00886614	0.0192107	0.12232	0.0348258	0.0169012	0.0370243	0.00936423	0.00465328
0	1	0.164374	0.123394	0.0138541	0.00789061	0.0643241	0.0930088	0.0805978	0.127296	0.0115171	0.00871632
0	1	0.129401	0.327322	0.0071102	0.0311229	0.139923	0.0537136	0.116102	0.074756	0.00591563	0.01876
0	1	0.256581	0.260562	0.0119836	0.00853811	0.141364	0.13354	0.0511077	0.164234	0.00692329	0.0202515
0	1	0.0238319	0.0198318	0.0070767	0.0193577	0.0473608	0.0175744	0.00458484	0.0205892	0.0149466	0.0279363
0	1	0.0567255	0.0334863	0.013109	0.0244511	0.116944	0.036638	0.0105209	0.0145252	0.0168098	0.0246183
0	1	0.189661	0.331675	0.00536831	0.0180475	0.0907056	0.0972363	0.0742726	0.106988	0.0152799	0.0163387
0	1	0.274516	0.187724	0.00645321	0.0155892	0.108326	0.150193	0.165351	0.136998	0.0116749	0.0153722
0	1	0.292677	0.649023	0.00649372	0.0258422	0.0865114	0.167702	0.432872	0.244633	0.0113274	0.019816
0	1	0.0725264	0.0188678	0.00711721	0.0110403	0.131378	0.0278057	0.0268962	0.0133357	0.0455408	0.0122045
0	1	0.225102	0.251746	0.00770019	0.0297724	0.0601185	0.141174	0.366171	0.104123	0.0128454	0.0119155
0	1	0.111319	0.180346	0.00848562	0.0712771	0.13558	0.0523867	0.0419283	0.0360214	0.0110885	0.0420363
0	1	0.242496	0.198991	0.010032	0.0116	0.0422335	0.231681	0.221797	0.182822	0.00656232	0.0128145
0	1	0.143653	0.116787	0.00657477	0.0106727	0.0713422	0.0625675	0.0087256	0.10267	0.00177426	0.0157094
0	1	0.061091	0.00553577	0.0136514	0.0076547	0.0473738	0.0306652	0.00323354	0.011815	0.0108496	0.00834456
0	1	0.164633	0.23526	0.00828316	0.00700717	0.197493	0.0724425	0.0145025	0.0656871	0.00543787	0.0327322
0	1	0.0249475	0.00552481	0.0452931	0.00644752	0.019564	0.0225719	0.00597232	0.0125949	0.0196427	0.0240949
0	1	0.16508	0.476687	0.0136514	0.0120655	0.125367	0.0797879	0.131617	0.12886	0.0209305	0.015946
0	1	0.163762	0.179264	0.00237241	0.0109964	0.0881022	0.0746659	0.13611	0.0713971	0.0199489	0.012088
0	1	0.0298712	0.0082648	0.0277286	0.00768823	0.0411615	0.0218641	0.00781835	0.0171571	0.0150409	0.0169703
0	1	0.0835714	0.00624568	0.0252874	0.0125273	0.0570225	0.0339051	0.00398155	0.0305319	0.0261827	0.014223
0	1	0.287462	0.432968	0.00591075	0.0197369	0.0340919	0.346828	0.298538	0.351965	0.0236625	0.0153324
0	1	0.0352404	0.0347626	0.0354303	0.0111656	0.0509446	0.0431914	0.003873	0.015266	0.0185157	0.0260293
0	1	0.207062	0.107286	0.00811308	0.0347988	0.0537177	0.163693	0.441966	0.0907596	0.00886041	0.0164129
0	1	0.0592602	0.0406895	0.00178944	0.0391645	0.0660379	0.0272581	0.0237459	0.0190483	0.0179377	0.0108499
0	1	0.0379264	0.00561466	0.0211086	0.00882503	0.0396336	0.0119339	0.0046572	0.0133428	0.0115663	0.0307532
0	1	0.0714901	0.0276208	0.00295538	0.0110184	0.145647	0.0482413	0.0144663	0.0167672	0.00814377	0.00979853
0	1	0.034904	0.0154669	0.0143155	0.0192107	0.0725119	0.0267675	0.0236722	0.014876	0.0180118	0.0412329
0	1	0.0439656	0.0698046	0.00587023	0.0316592	0.11379	0.0309202	0.0417048	0.0225188	0.0250792	0.0167372
0	1	0.222116	0.248576	0.00478533	0.0365094	0.104928	0.105523	0.116126	0.0764863	0.0165003	0.0202156
0	1	0.101022	0.172366	0.0117244	0.0134107	0.121437	0.0415273	0.00673548	0.0651686	0.00867605	0.0233333
0	1	0.103038	0.200885	0.0110037	0.0192546	0.105019	0.0567388	0.0263386	0.0762463	0.00665833	0.0154699
0	1	0.265609	0.319975	0.0113196	0.067662	0.150228	0.151354	0.187788	0.133819	0.0113535	0.0098519
0	1	0.145489	0.079322	0.00649372	0.00914171	0.0382174	0.145325	0.19557	0.111848	0.0237147	0.0087529
0	1	0.187564	0.21929	0.0119026	0.0140143	0.106486	0.126483	0.0587228	0.128848	0.0103796	0.0127259
0	1	0.0810598	0.0761044	0.00459093	0.00607982	0.097408	0.0275931	0.0109271	0.030142	0.00845141	0.00872594
0	1	0.174001	0.157038	0.00174891	0.0264791	0.0570836	0.110314	0.38652	0.106855	0.0452222	0.00712319
0	1	0.177526	0.190709	0.0106961	0.0255658	0.0777505	0.070574	0.0279195	0.0476956	0.00665833	0.0250971
0	1	0.0629307	0.032497	0.00645397	0.00942151	0.0874756	0.0251507	0.00593343	0.0229541	0.00591563	0.0115997
0	1	0.0127543	0.00340604	0.0421302	0.00942151	0.0147686	0.00838126	0.00653943	0.00571252	0.0140594	0.00721083
0	1	0.0664546	0.0349061	0.00532778	0.0240476	0.0551815	0.0278559	0.172542	0.0282508	0.0202399	0.00959086
0	1	0.1481	0.655564	0.00721438	0.0934611	0.174918	0.0608296	0.158514	0.128005	0.0078788	0.0259416
0	1	0.0961618	0.0619123	0.0029959	0.00914171	0.174836	0.0330657	0.0090973	0.0412161	0.0166263	0.0119193
0	1	0.139474	0.278842	0.00474481	0.0162221	0.0478691	0.108214	0.17905	0.191564	0.00567675	0.0075487
0	1	0.0417047	0.0147569	0.0060323	0.00382356	0.0614998	0.0122574	0.00390918	0.0183074	0.0133167	0.00640816
0	1	0.0435229	0.0147569	0.00612946	0.0039266	0.0639834	0.0121791	0.00390918	0.0183074	0.013358	0.00624483
0	1	0.0203024	0.0174531	0.0148093	0.00672735	0.0273638	0.0119051	0.00398155	0.00936761	0.0194842	0.0190785
0	1	0.0718237	0.0235552	0.0201452	0.00923593	0.0386027	0.0372361	0.00587848	0.0282312	0.0137944	0.0178358
0	1	0.0355769	0.00340604	0.0133093	0.0033417	0.028104	0.0131005	0.00195459	0.00571252	0.0227016	0.00690564
0	1	0.052018	0.0259721	0.0105745	0.00547623	0.0420747	0.0228038	0.0126565	0.0170808	0.00591563	0.023028
0	1	0.26114	0.388386	0.0141694	0.0207856	0.11723	0.112877	0.0514922	0.113027	0.0205972	0.0138263
0	1	0.204315	0.309083	0.00936807	0.00914171	0.0992253	0.0781695	0.00984531	0.07817	0.00537799	0.0140989
0	1	0.152388	0.359255	0.0100726	0.00672735	0.0164705	0.345118	0.337994	0.354923	0.014776	0.0136239
0	1	0.135178	0.0533037	0.0119836	0.00981729	0.0556027	0.0902507	0.0872028	0.0621096	0.0246962	0.00987738
0	1	0.0140944	0.0129348	0.00661527	0.0180616	0.0343371	0.0149218	0.00792691	0.00764274	0.0167392	0.0371748
0	1	0.0399504	0.0214255	0.0167689	0.0180036	0.067875	0.0198275	0.0436399	0.0263206	0.0394461	0.0119559
0	1	0.0569888	0.136363	0.0119431	0.0174052	0.18747	0.0349853	0.0283509	0.0628445	0.0126427	0.0130588
0	1	0.0560498	0.0117815	0.0113601	0.00733094	0.0524922	0.0192764	0.00710655	0.0190678	0.0163448	0.00675471
0	1	0.123296	0.0527852	0.0103965	0.00733094	0.105239	0.0355771	0.00732361	0.0198477	0.0124208	0.0451941
0	1	0.0110478	0.00755318	0.0141534	0.00454888	0.0347474	0.00387622	0.00518813	0.0120978	0.00821904	0.0111435
0	1	0.171505	0.293251	0.0100726	0.0234359	0.0903859	0.136056	0.106597	0.124097	0.00790488	0.0460168
0	1	0.0335306	0.0357519	0.00940858	0.0116439	0.0307975	0.0285606	0.0058276	0.0345331	0.00455231	0.00656299
0	1	0.185319	0.221216	0.00770823	0.0111242	0.0301888	0.160475	0.251852	0.107936	0.0106021	0.017747
0	1	0.0459787	0.181781	0.00295538	0.0186071	0.0875054	0.0283153	0.00803545	0.0312614	0.00947933	0.0394879
0	1	0.261626	0.524083	0.00886614	0.00705112	0.0596105	0.120727	0.0530817	0.254398	0.00838263	0.00804531
0	1	0.210707	0.422274	0.0107366	0.0370663	0.143289	0.0834894	0.193759	0.0886296	0.0230431	0.0255623
0	1	0.214736	0.271771	0.011781	0.0185334	0.0224031	0.343214	0.540606	0.362795	0.0351018	0.0114616
0	1	0.167374	0.13585	0.0113196	0.0103864	0.125831	0.0771231	0.0328968	0.0679282	0.00527545	0.00962333
0	1	0.112624	0.117636	0.00774071	0.0435578	0.162685	0.0514653	0.0199768	0.0579757	0.0204527	0.0117953
0	1	0.172903	0.0411354	0.0257807	0.0107166	0.0754935	0.125634	0.00863873	0.060895	0.0113535	0.0143605
0	1	0.0748462	0.0536009	0.0185259	0.0351917	0.153158	0.0385967	0.00995386	0.0480909	0.0216461	0.0068892
0	1	0.0440983	0.031579	0.0573679	0.0705989	0.0446228	0.0763232	0.0122421	0.063051	0.0680109	0.224717
0	1	0.0579641	0.0961073	0.00988555	0.0202411	0.0770804	0.0272893	0.0184479	0.038545	0.0176285	0.00746593
0	1	0.0382629	0.0158898	0.0142749	0.0109964	0.0759814	0.0238413	0.008494	0.0252483	0.0167913	0.00868041
0	1	0.021452	0.0128425	0.0119836	0.0100691	0.071072	0.0151077	0.00781835	0.0114446	0.0274203	0.00707885
0	1	0.143991	0.0844197	0.00412132	0.024731	0.0802141	0.0797217	0.137659	0.0434745	0.0347255	0.0098487
0	1	0.100942	0.0894816	0.00653425	0.00060359	0.0893565	0.0362371	0.0060085	0.0301182	0.0061545	0.00760891
0	1	0.0409489	0.013565	0.0220967	0.00705112	0.0552679	0.0133458	0.00451248	0.0095339	0.0110885	0.0115669
0	1	0.171886	0.232759	0.00653425	0.0252004	0.0343306	0.231293	0.151794	0.270403	0.012574	0.00688117
0	1	0.138407	0.44898	0.0108257	0.0171138	0.0902024	0.0789037	0.0869128	0.239441	0.00222814	0.0120732
0	1	0.221106	0.331578	0.00953012	0.0373022	0.0365385	0.27589	0.561856	0.436592	0.0286226	0.0102975
0	1	0.111161	0.130492	0.00824263	0.021015	0.0662276	0.0462341	0.14501	0.0500644	0.0162342	0.0185792
0	1	0.0780172	0.156933	0.00885366	0.0248996	0.117598	0.0455996	0.0406645	0.0712947	0.0108496	0.00581586
0	1	0.0560471	0.0246881	0.012526	0.0122926	0.0751059	0.0238103	0.00259406	0.0248194	0.0187285	0.0135281
0	1	0.190918	0.100136	0.00890665	0.0174515	0.0825564	0.0922088	0.0288241	0.0520758	0.00917854	0.0164693
0	1	0.11264	0.0668434	0.00765968	0.0135549	0.138757	0.0518043	0.00721508	0.030246	0.0271372	0.0252425
0	1	0.0151038	0.00610217	0.0182747	0.00845948	0.00992546	0.00940731	0.00334207	0.0135535	0.0157099	0.0107294
0	1	0.0100683	0.00539226	0.0218941	0.00797845	0.0111795	0.0104955	0.00589996	0.00992387	0.0123351	0.00727619
0	1	0.245454	0.14331	0.00948963	0.0196557	0.0836628	0.161163	0.239234	0.106584	0.0161137	0.0108283
0	1	0.0181263	0.00780132	0.0134247	0.00454888	0.0305947	0.0133251	0.00593614	0.0213489	0.0169046	0.00865323
0	1	0.143591	0.0982668	0.013109	0.0133038	0.106193	0.0526761	0.0145387	0.0549889	0.0103719	0.00883937
0	1	0.236287	0.277085	0.0130279	0.0185169	0.173687	0.100615	0.0409522	0.0767706	0.0225007	0.0126873
0	1	0.168577	0.0919437	0.00604844	0.0263949	0.0678729	0.106491	0.345417	0.0725052	0.0398377	0.00663513
0	1	0.105381	0.325881	0.00774071	0.00733094	0.103786	0.100836	0.0753056	0.212618	0.00820567	0.0103349
0	1	0.189998	0.207029	0.0192625	0.0125273	0.0799617	0.118135	0.0131512	0.105283	0.0194625	0.0137317
0	1	0.216365	0.573829	0.0046719	0.0359986	0.0521676	0.173958	0.272696	0.177781	0.0184634	0.0189707
0	1	0.239548	0.351235	0.0124449	0.00555352	0.0390085	0.195183	0.110003	0.262504	0.00541178	0.0126105
0	1	0.106127	0.0637178	0.0113196	0.00858204	0.139883	0.0465185	0.0336985	0.0442575	0.0226287	0.00860232
0	1	0.208708	0.0284271	0.0139428	0.0092527	0.154031	0.0902592	0.00831705	0.0278803	0.0226071	0.0209339
0	1	0.043632	0.0262513	0.0159834	0.00970136	0.0791705	0.0205005	0.00533285	0.0290307	0.0156953	0.0181589
0	1	0.173855	0.178651	0.00528726	0.0228317	0.125246	0.0869334	0.0165815	0.0728788	0.0140855	0.0474499
0	1	0.0892819	0.0862535	0.00532778	0.00610912	0.0853161	0.0393205	0.00326971	0.0316432	0.00960312	0.016177
0	1	0.0127543	0.00141982	0.0150605	0.00672735	0.0207447	0.0107098	0.00668414	0.0187169	0.0290482	0.0148247
0	1	0.271901	0.46634	0.00795113	0.0089058	0.0681058	0.163734	0.0703409	0.351027	0.013903	0.0110081
0	1	0.0624013	0.0521434	0.00540883	0.0461472	0.0459506	0.040528	0.0584968	0.0213815	0.0224327	0.0412126
0	1	0.112439	0.0987027	0.0154814	0.0115121	0.12875	0.0436943	0.0144824	0.0275099	0.00567675	0.0244457
0	1	0.0267424	0.0167744	0.0141534	0.0124834	0.0384162	0.0166831	0.00593614	0.00879308	0.00591563	0.0124441
0	1	0.220127	0.368045	0.00641265	0.0275748	0.0793044	0.112015	0.383613	0.104081	0.0348509	0.0117918
0	1	0.0926305	0.0700665	0.0059918	0.0172491	0.0460119	0.031026	0.0172669	0.039696	0.0189674	0.0111345
0	1	0.105383	0.1022	0.00649372	0.0339773	0.0431385	0.0713099	0.234938	0.0586008	0.0215993	0.00987543
0	1	0.219997	0.0956218	0.00948963	0.00515247	0.101909	0.114566	0.016421	0.0685603	0.0108496	0.0155759
0	1	0.270934	0.0989984	0.0259443	0.0127795	0.209701	0.129023	0.0411306	0.113741	0.0134615	0.0120092
0	1	0.224416	0.206919	0.0070767	0.00487265	0.106472	0.0932608	0.0111243	0.0777464	0.00798134	0.0201869
0	1	0.117679	0.0996054	0.00653425	0.00644752	0.0896586	0.0489339	0.0137545	0.0412161	0.0066844	0.0140935
0	1	0.178072	0.135744	0.00540883	0.0344831	0.165399	0.0783998	0.164911	0.059985	0.0448384	0.00803204
0	1	0.0675178	0.0334863	0.00953012	0.0253895	0.040057	0.0340519	0.112802	0.0221288	0.0327118	0.0105012
0	1	0.267553	0.383277	0.0148984	0.0174826	0.0309315	0.270423	0.318128	0.253362	0.00984195	0.0183827
0	1	0.263458	0.651137	0.0106556	0.0100691	0.0976503	0.11837	0.0699493	0.212965	0.00740105	0.0226309
0	1	0.0422817	0.047771	0.0208092	0.00668341	0.0556431	0.017285	0.00255854	0.0232791	0.0113535	0.0103628
0	1	0.0554501	0.0285247	0.0070767	0.00487265	0.0654879	0.0265533	0.00394537	0.011425	0.013738	0.0140343
0	1	0.247333	0.149842	0.0118215	0.00981497	0.0901687	0.131844	0.026013	0.0685895	0.00933166	0.0144639
0	1	0.0507152	0.0237662	0.0201371	0.0118359	0.0582117	0.0334264	0.0169006	0.0223622	0.0130485	0.00927771
0	1	0.115658	0.0304307	0.0143155	0.0137345	0.105062	0.0414232	0.00856639	0.0271963	0.0141969	0.0154104
0	1	0.0888891	0.0211539	0.0598354	0.00246985	0.0319641	0.0616609	0.0118361	0.00840311	0.0192388	0.019987
0	1	0.0110776	0.00397243	0.0499576	0.00733094	0.0136701	0.0114391	0.00804088	0.010199	0.0285965	0.00530597
0	1	0.123505	0.178614	0.00653425	0.038921	0.190934	0.0629029	0.162745	0.0820259	0.0212773	0.007659
0	1	0.0516642	0.0232682	0.00357887	0.00459282	0.0383823	0.0223242	0.0124367	0.0339211	0.0116184	0.00468231
0	1	0.0507365	0.0275277	0.0126071	0.00830221	0.124812	0.0282394	0.00597232	0.0301729	0.0116884	0.00582183
0	1	0.120084	0.132285	0.0127139	0.0144482	0.11077	0.0721823	0.00364373	0.0309219	0.0120701	0.0212317
0	1	0.0651087	0.0245445	0.00532778	0.00426906	0.0764268	0.0349629	0.00533285	0.0194968	0.0133167	0.0205001
0	1	0.166784	0.380958	0.0112666	0.0229046	0.0143783	0.356204	0.471202	0.474095	0.0318063	0.0181455
0	1	0.135595	0.107414	0.00480145	0.0284404	0.0834957	0.0760292	0.0773752	0.0557802	0.0332656	0.0133028
0	1	0.228886	0.488928	0.0111981	0.0134662	0.243309	0.0959016	0.019763	0.199858	0.0192584	0.0110446
0	1	0.00704863	0.00453882	0.0392866	0.00519641	0.00996216	0.00281907	0.00199077	0.0114641	0.0263683	0.00675471
0	1	0.0228254	0.00723493	0.00644514	0.00273812	0.0379396	0.0150006	0.0098815	0.00686284	0.00419132	0.00881817
0	1	0.19638	0.272816	0.0130685	0.0149417	0.0544815	0.213468	0.285326	0.262252	0.014617	0.0133028
0	1	0.0289518	0.00482587	0.017754	0.004313	0.0150681	0.0260621	0.00653943	0.00688237	0.0206201	0.0255702
0	1	0.0990709	0.0705873	0.00591075	0.0118208	0.0726185	0.0469181	0.00515195	0.0431268	0.0078788	0.0136132
0	1	0.113406	0.143679	0.0161049	0.0308108	0.206778	0.0345512	0.0218597	0.0678731	0.022442	0.0123101
0	1	0.156744	0.057608	0.00711721	0.0125273	0.0885859	0.0530082	0.0060085	0.0375508	0.018646	0.013892
0	1	0.150181	0.104098	0.0101139	0.0137785	0.117222	0.0389774	0.0846286	0.0640241	0.0172691	0.00540183
0	1	0.0630985	0.053492	0.00774071	0.0584559	0.11795	0.0173291	0.027922	0.0290111	0.0194711	0.00698599
0	1	0.015101	0.0185513	0.0060323	0.00948106	0.0295003	0.0115839	0.00291445	0.0172157	0.0143793	0.0108139
0	1	0.180464	0.359766	0.00770019	0.00858204	0.132023	0.0646117	0.0183032	0.133202	0.0111472	0.00982767
0	1	0.135236	0.394211	0.00850181	0.0176566	0.0105881	0.325798	0.47723	0.469007	0.0219643	0.0151184
0	1	0.0100683	0.00269613	0.044645	0.0089058	0.0157453	0.0075285	0.00067565	0.00916348	0.0243791	0.0100426
0	1	0.127628	0.098488	0.00953012	0.00612376	0.0675746	0.0531148	0.00586378	0.0476695	0.0136881	0.0108602
0	1	0.118484	0.205887	0.00416184	0.00728701	0.0944733	0.0501806	0.0130788	0.0950469	0.00344861	0.00955335
0	1	0.221032	0.526041	0.00957068	0.00950939	0.130497	0.0934892	0.0382953	0.198638	0.00763992	0.021805
0	1	0.0167833	0.00482587	0.0108176	0.00950939	0.0311039	0.0164096	0.00789073	0.0286798	0.0151767	0.0112057
0	1	0.141352	0.0959683	0.00894715	0.00391176	0.0829034	0.0719595	0.00657561	0.0400267	0.00960312	0.0106677
0	1	0.144938	0.0132013	0.0579866	0.00385767	0.0291101	0.103491	0.00522431	0.0366035	0.0103719	0.0115882
0	1	0.0506778	0.00326252	0.0790346	0.00301794	0.0242926	0.0381478	0.00337826	0.0103138	0.0113274	0.0809508
0	1	0.0879919	0.0424204	0.0150668	0.0370642	0.098454	0.0392825	0.108713	0.0247998	0.0656034	0.0265636
0	1	0.0895567	0.143023	0.0129471	0.00860864	0.0143833	0.180498	0.0488632	0.17317	0.00912535	0.0239775
0	1	0.0859632	0.0461643	0.0231816	0.00515247	0.0749545	0.0490651	0.0173795	0.0200329	0.0202171	0.00917048
0	1	0.036917	0.00652503	0.0123881	0.004006	0.0445	0.0122574	0.00323354	0.011001	0.0204527	0.0165057
0	1	0.12882	0.0579603	0.0101724	0.00853811	0.0883592	0.0626644	0.0182683	0.0496446	0.0167653	0.0154629
0	1	0.100041	0.153129	0.0194489	0.0107848	0.097711	0.0332928	0.0130065	0.0534926	0.0149942	0.0164681
0	1	0.282141	0.359548	0.0292139	0.0109964	0.0461315	0.222552	0.277087	0.297289	0.0242416	0.0100189
0	1	0.0634349	0.0818983	0.00774071	0.00853811	0.0571232	0.0300583	0.00800198	0.040654	0.0130778	0.0162894
0	1	0.0519146	0.00908535	0.0631092	0.00644752	0.0323213	0.0284847	0.00550855	0.0133357	0.0300559	0.0106
0	1	0.196447	0.0102181	0.0438779	0.00695687	0.0465807	0.124126	0.00401772	0.0391462	0.0161257	0.0204924
0	1	0.230581	0.269784	0.00890665	0.0157389	0.0292198	0.290679	0.171617	0.283625	0.00861827	0.0137258
0	1	0.0994888	0.0107845	0.047224	0.0100549	0.0992678	0.0415354	0.0050809	0.0160459	0.051096	0.0143543
0	1	0.0539854	0.753764	0.0109795	0.0249807	0.00289634	0.269362	0.543247	0.718118	0.0142983	0.0201444
0	1	0.152087	0.0315001	0.019538	0.00314051	0.0397452	0.0905125	0.0366812	0.0347302	0.0354145	0.00365357
0	1	0.114526	0.108276	0.0106556	0.0241092	0.153271	0.0506956	0.015142	0.0538181	0.0135828	0.0144938
0	1	0.152563	0.102723	0.00811308	0.0079513	0.0399998	0.140922	0.0265669	0.10843	0.0120701	0.0119469
0	1	0.173076	0.166378	0.0142344	0.0128511	0.149001	0.0622613	0.00913351	0.0786352	0.0149639	0.0101123
0	1	0.0953164	0.0294421	0.0215543	0.00853811	0.0535357	0.0403898	0.00955981	0.0395377	0.0266333	0.0141827
0	1	0.312931	0.178498	0.00532778	0.0058	0.0652809	0.233552	0.186643	0.150203	0.0132253	0.011781
0	1	0.322836	0.733369	0.0101131	0.00640358	0.0865628	0.190323	0.100094	0.522151	0.00713609	0.00693746
0	1	0.22706	0.426924	0.00940858	0.0393478	0.048705	0.330471	0.283805	0.488028	0.0308127	0.016192
0	1	0.187565	0.186683	0.00898771	0.0170762	0.0321425	0.246962	0.306808	0.32507	0.0245138	0.0136695
0	1	0.132466	0.071323	0.0125665	0.00672735	0.194358	0.0528902	0.0106295	0.0580083	0.0117542	0.0125444
0	1	0.217393	0.353766	0.00532778	0.0109525	0.0424123	0.149155	0.197555	0.250962	0.0165264	0.0111796
0	1	0.214686	0.296626	0.00674433	0.0366014	0.130402	0.0907239	0.0327306	0.0830572	0.00912535	0.016486
0	1	0.138429	0.0453276	0.00357887	0.0320241	0.0981576	0.0433646	0.0527439	0.0509141	0.025313	0.00655702
0	1	0.132879	0.102689	0.00058297	0.00761076	0.125746	0.0503072	0.0131672	0.0712833	0.0128389	0.0199298
0	1	0.190059	0.525077	0.00563633	0.00813761	0.128315	0.0857291	0.0274792	0.158206	0.00320973	0.0171876
0	1	0.13362	0.36665	0.00474481	0.00394529	0.0308492	0.1649	0.170032	0.246427	0.0117212	0.0118175
0	1	0.131481	0.0539149	0.0286564	0.00241435	0.0530795	0.130777	0.0211505	0.106769	0.00888647	0.0119806
0	1	0.12519	0.0171661	0.0325073	0.00849415	0.124044	0.0499476	0.00334207	0.0278732	0.0278627	0.00975753
0	1	0.104216	0.189046	0.00524675	0.00761076	0.0249531	0.179473	0.147659	0.240673	0.00862151	0.00668599
0	1	0.0837177	0.281825	0.00898771	0.0113202	0.11429	0.0275034	0.0237114	0.0676536	0.00912535	0.0218691
0	1	0.123723	0.110116	0.00890665	0.00426906	0.0710468	0.049356	0.010584	0.0410194	0.00708289	0.00467662
0	1	0.214917	0.427378	0.00528734	0.0372516	0.0252593	0.44275	0.571877	0.664832	0.0355043	0.0122162
0	1	0.312756	0.056898	0.0297969	0.00366547	0.0299114	0.32763	0.0441843	0.210697	0.0163574	0.0180065
0	1	0.115122	0.221793	0.00711721	0.0203841	0.0782192	0.0514427	0.010894	0.0714362	0.00515868	0.0142061
0	1	0.264071	0.103299	0.0173114	0.0152654	0.0578526	0.248569	0.0449674	0.180774	0.0182887	0.00729819
0	1	0.226932	0.166648	0.0113601	0.0394953	0.152693	0.113426	0.0475803	0.0813263	0.0237147	0.0127653
0	1	0.0624284	0.00797007	0.0161049	0.00612376	0.101808	0.026308	0.0186929	0.0160263	0.0165264	0.00444023
0	1	0.117422	0.312914	0.00703617	0.00552017	0.0299342	0.279745	0.200451	0.293393	0.0123612	0.00730117
0	1	0.094858	0.183076	0.00894715	0.0058	0.0345572	0.161689	0.0832951	0.181252	0.00933986	0.0159745
0	1	0.120667	1.14579	0.0106556	0.014029	0.00630193	0.414194	0.577791	1.10437	0.018546	0.0193129
0	1	0.226992	0.083443	0.0164774	0.0820672	0.0757744	0.318122	0.67803	0.204767	0.102716	0.0200258
0	1	0.153477	0.0980537	0.0177566	0.00459282	0.0438413	0.148399	0.0450618	0.108347	0.0120962	0.00685941
0	1	0.0124179	0.00936467	0.0232222	0.00850341	0.019966	0.00585467	0.00856639	0.00838359	0.0175988	0.00817586
0	1	0.0406953	0.0772202	0.0342904	0.018695	0.0226664	0.0312103	0.0058276	0.0129848	0.0241663	0.00508243
0	1	0.249016	0.363569	0.0144773	0.0143821	0.0230247	0.369376	0.336755	0.443054	0.0194972	0.0189403
0	1	0.168601	0.231293	0.0179349	0.0100188	0.0644341	0.164974	0.0648324	0.185254	0.00947328	0.0179634
0	1	0.161771	0.28221	0.0036194	0.0226728	0.12319	0.0650741	0.130725	0.0992755	0.0234594	0.00614001
0	1	0.309498	0.0794227	0.0327523	0.00789061	0.0736651	0.191964	0.0528181	0.113221	0.0168198	0.0151848
0	1	0.168679	0.158785	0.01302	0.0033417	0.0465006	0.136011	0.0144663	0.124842	0.00419132	0.012129
0	1	0.0559656	0.00509646	0.036293	0.00700717	0.0327271	0.0445908	0.0065119	0.0221678	0.0354676	0.00675267
0	1	0.196531	0.208346	0.00645321	0.00891218	0.0429448	0.20819	0.144137	0.208559	0.00936423	0.0136575
0	1	0.162786	0.0908781	0.00536831	0.0113202	0.0307458	0.227915	0.110167	0.173619	0.00689721	0.00690657
0	1	0.149052	0.436786	0.00894715	0.00459282	0.0296796	0.160409	0.0320991	0.255839	0.00543787	0.00976001
0	1	0.138465	0.300559	0.00761912	0.00918563	0.0453798	0.0813437	0.0103534	0.18293	0.0091864	0.00828306
0	1	0.170502	0.24064	0.00582979	0.00705112	0.0336296	0.166907	0.141898	0.185024	0.00862151	0.00600758
0	1	0.141796	0.107188	0.00782177	0.00914171	0.116427	0.0821888	0.0357208	0.0745148	0.0245822	0.014226
0	1	0.118447	0.188605	0.00836418	0.0113641	0.0460556	0.153784	0.0539393	0.168778	0.00591563	0.00542329
0	1	0.359125	0.553965	0.00765968	0.00607982	0.107992	0.240187	0.0926416	0.287455	0.00543787	0.0098745
0	1	0.275156	0.499272	0.00983097	0.00695565	0.127814	0.134964	0.0265304	0.199638	0.0182247	0.0113717
0	1	0.221415	0.0663481	0.0191414	0.00120718	0.10602	0.151375	0.028257	0.12932	0.0184896	0.0130597
0	1	0.286801	0.0828547	0.0300964	0.0156447	0.0702047	0.238425	0.0556088	0.190002	0.0209826	0.0188993
0	1	0.240503	0.467782	0.0130685	0.0102367	0.0348668	0.248878	0.171227	0.349367	0.0153863	0.00896683
0	1	0.122814	0.397334	0.00774071	0.013629	0.0327829	0.16958	0.191382	0.355305	0.0124597	0.00830529
0	1	0.241837	0.162656	0.0236165	0.0158175	0.128684	0.122909	0.0599074	0.0748047	0.0450565	0.00850594
0	1	0.285447	0.17994	0.0172303	0.00241435	0.042646	0.262223	0.0520896	0.224256	0.0147748	0.0137342
0	1	0.238632	1.07456	0.00688262	0.0545621	0.250926	0.0832139	0.0255893	0.282324	0.0168445	0.00908301
0	1	0.456926	0.701199	0.0142485	0.0570726	0.170543	0.241711	0.301156	0.382225	0.0412882	0.0130996
0	1	0.200931	0.190533	0.00412132	0.00672735	0.0602919	0.185109	0.110597	0.189127	0.00960312	0.00281357
1	1	0.0708162	0.0750687	0.00412132	0.0459375	0.06317	0.0340617	0.0736496	0.0299189	0.00835653	0.0120763
1	1	0.0362441	0.0123479	0.024137	0.00914171	0.0317086	0.0168696	0.0027026	0.00842263	0.00565066	0.0163568
1	1	0.203965	0.254522	0.0108985	0.0281554	0.123001	0.126533	0.278342	0.113358	0.00517291	0.0205546
1	1	0.0184571	0.0103617	0.00470428	0.00784665	0.0506621	0.0169767	0.00646705	0.0117078	0.00517291	0.0128018
1	1	0.0513508	0.0665213	0.00353835	0.0356281	0.0485046	0.0209232	0.0499548	0.0259631	0.0113535	0.0252533
1	1	0.106194	0.216475	0.00936807	0.0509026	0.110401	0.0614672	0.220903	0.0688783	0.0181144	0.0275761
1	1	0.0155895	0.0180272	0.00357887	0.030011	0.0321181	0.00965256	0.013908	0.0136153	0	0.0252151
1	1	0.0331513	0.108162	0.00203234	0.0344531	0.0591504	0.0333391	0.0171689	0.021526	0.00320973	0.0305711
1	1	0.0476638	0.0141905	0.0165664	0.00640358	0.0621087	0.0209227	0.00586378	0.00842263	0.00395245	0.0264176
1	1	0.150869	0.0455471	0.0278535	0.0119864	0.192373	0.0547304	0.0453536	0.0240785	0.0680711	0.018664
1	1	0.042289	0.0154669	0.00778121	0.00366547	0.0618966	0.0247909	0.0239215	0.0110742	0.0110885	0.0074144
1	1	0.0475436	0.205041	0.00357887	0.00974531	0.0867216	0.0272581	0.0249511	0.0347432	0.00419132	0.0119193
1	1	0.0087253	0.0106268	0.00536831	0.0115561	0.0223452	0.00968376	0.00454865	0.00573205	0.00246702	0.00707885
1	1	0.05169	0.069224	0.00291485	0.00986317	0.0739042	0.0320085	0.0139335	0.02195	0.00517291	0.0121566
1	1	0.180099	0.164101	0.0070767	0.0413063	0.080901	0.0930169	0.172488	0.0844757	0.0244532	0.0119419
1	1	0.0107391	0.00936467	0.00295538	0.0136467	0.0125004	0.0139124	0.00326971	0.0125722	0.0108236	0.0100455
1	1	0.0579496	0.0979403	0.00233188	0.014574	0.0777043	0.0190133	0.0285185	0.0255879	0.0103719	0.0411567
1	1	0.0329505	0.0140471	0.0123234	0.00341141	0.0428323	0.0200215	0.00522431	0.011854	0.00172431	0.0253612
1	1	0.00805518	0.00965171	0.0167849	0.00700717	0.0192082	0.0109262	0.00518813	0.0164358	0.0106108	0.0166906
1	1	0.0739738	0.0771601	0.00824263	0.00575605	0.0423788	0.0795691	0.0733735	0.0568721	0.00260334	0.012298
1	1	0.0184422	0.0110639	0.00416184	0.017054	0.0357746	0.00811581	0.0263533	0.0103138	0.00986806	0.0167034
1	1	0.0476582	0.0831494	0.0117143	0.00825829	0.0617163	0.0307838	0.0117848	0.0298803	0.00716218	0.0213787
1	1	0.0342338	0.0371826	0.00836418	0.0726634	0.0753478	0.0137558	0.0493154	0.0110546	0.0061545	0.034522
1	1	0.0513554	0.0524395	0.00558964	0.0172747	0.109428	0.0209912	0.0111604	0.0201986	0.00419132	0.0444179
1	1	0.130728	0.168552	0.00882558	0.0400404	0.0608013	0.0631894	0.235256	0.0632019	0.0123351	0.01057
1	1	0.017566	0.0192673	0.00657477	0.0299067	0.0629555	0.0223848	0.0235623	0.00877355	0.00641946	0.0975467
1	1	0.0597085	0.0304712	0.00711721	0.0275938	0.0868006	0.0328963	0.103849	0.00667275	0.026377	0.0540565
1	1	0.021898	0.0122043	0.0094977	0.00640358	0.0226614	0.0133635	0.00703616	0.00668412	0.0061545	0.0135251
1	1	0.0418765	0.047254	0.00237241	0.0256876	0.0742035	0.0216683	0.054918	0.0259501	0.0233975	0.0105988
1	1	0.14694	0.123329	0.010032	0.013087	0.0643608	0.0777789	0.101297	0.0507695	0.0216993	0.0245563
1	1	0.0813726	0.0921682	0.00295538	0.0351417	0.104536	0.0382805	0.0351518	0.0400854	0.0156013	0.0167415
1	1	0.075508	0.0593225	0.00349782	0.0409149	0.119522	0.0304816	0.131994	0.0187365	0.0229459	0.0253023
1	1	0.208036	0.196508	0.00649372	0.025982	0.115021	0.116447	0.306636	0.0832121	0.0139182	0.0284064
1	1	0.0771407	0.231783	0.00653425	0.0140143	0.155462	0.0378303	0.0304649	0.0547907	0.00591563	0.0592946
1	1	0.0948144	0.109885	0.00771643	0.017397	0.0714686	0.0466134	0.0301201	0.0278803	0.00591563	0.0600842
1	1	0.00704863	0.00723493	0.0142829	0.00519641	0.00934942	0.00588345	0.00266643	0.00982205	0.0142813	0.00795528
1	1	0.0369199	0.036613	0.00253296	0.0241713	0.0261705	0.0201586	0.00661179	0.0118345	0.00466907	0.0147236
1	1	0.0513508	0.0273841	0.00715774	0.0186071	0.0648636	0.0197774	0.0698795	0.0095339	0.00986806	0.0235067
1	1	0.0429619	0.0226252	0.0119898	0.0058	0.0459355	0.0204528	0.00199077	0.0210175	0.0109445	0.00976318
1	1	0.0160379	0.00198621	0.0136191	0.00426906	0.0300854	0.00813598	0.00390918	0.0141547	0.0157576	0.0101088
1	1	0.231559	0.933998	0.00645321	0.0135605	0.191622	0.129995	0.118871	0.308251	0.00912535	0.0195633
1	1	0.0804247	0.0828386	0.00640019	0.0688593	0.0529939	0.0613332	0.218218	0.0478169	0.0585644	0.0087529
1	1	0.201295	0.387138	0.00653425	0.0187193	0.0697377	0.092113	0.149892	0.133472	0.0112041	0.00917237
1	1	0.0157739	0.00326252	0.017441	0.0112762	0.0193116	0.00848836	0.00199077	0.00916348	0.0077877	0.0114424
1	1	0.0755191	0.185143	0.00556237	0.00886188	0.0793013	0.0312726	0.0224414	0.0351607	0.00648135	0.0169101
1	1	0.0634328	0.0729812	0.00530752	0.0647503	0.0900984	0.0351494	0.110798	0.0328521	0.024959	0.019312
1	1	0.115382	0.112201	0.0101607	0.0518995	0.0702283	0.0740979	0.121422	0.0213879	0.0192062	0.0778502
1	1	0.139319	0.20035	0.00058297	0.029636	0.0790796	0.0625226	0.196951	0.0591532	0.00862151	0.0408463
1	1	0.0879314	0.0670081	0.00711721	0.00789581	0.0872308	0.0233507	0.0046572	0.0186974	0.00886041	0.0173577
1	1	0.0469853	0.0248982	0.0415048	0.0486204	0.0926488	0.0364201	0.0133473	0.0407124	0.064763	0.0314817
1	1	0.101361	0.154927	0.00295538	0.012276	0.0943036	0.044505	0.0329888	0.0374906	0.00828817	0.0525702
1	1	0.0409157	0.015503	0.0058297	0.00971059	0.0492444	0.023713	0.012171	0.012244	0.00556116	0.0156845
1	1	0.147556	0.0970772	0.0123317	0.0310042	0.196284	0.0478705	0.0355235	0.0529022	0.0104416	0.0179664
1	1	0.0473217	0.0112082	0.00886614	0.00959075	0.0625507	0.0222856	0.0171733	0.0122245	0.014332	0.0114807
1	1	0.0896154	0.0493447	0.00836418	0.0281605	0.0607482	0.0676385	0.0629673	0.0305515	0.0167653	0.0202467
1	1	0.251394	0.461565	0.00474481	0.0516843	0.102084	0.124991	0.210389	0.173281	0.0214278	0.022695
1	1	0.161403	0.32755	0.00770019	0.00887865	0.08723	0.0746007	0.0315374	0.118944	0.00320973	0.00824002
1	1	0.146755	0.107983	0.00291485	0.0170323	0.0641392	0.0692027	0.264763	0.0477281	0.0158782	0.0110506
1	1	0.122674	0.247825	0.00774071	0.021669	0.0879667	0.0664617	0.1523	0.0523016	0.0119752	0.0120156
1	1	0.0524692	0.113719	0.00649372	0.0198583	0.0608771	0.0357165	0.0481681	0.0255147	0.00763992	0.030191
1	1	0.216211	0.783431	0.0091414	0.04011	0.0872832	0.126738	0.0913253	0.257163	0.00517291	0.0150889
1	1	0.0811381	0.0509986	0.00582165	0.00839761	0.0608495	0.0339846	0.0331582	0.0263401	0.0137944	0.0187965
1	1	0.023159	0.0239014	0.00758466	0.0118798	0.0286053	0.0112003	0.00593614	0.00382137	0.00952602	0.0249058
1	1	0.3962	1.0111	0.00824263	0.0795167	0.0883161	0.277605	0.653085	0.567524	0.0119637	0.0193439
1	1	0.0234955	0.0231576	0.00890665	0.0173121	0.0454263	0.0227738	0.0108642	0.0148955	0.00297086	0.0497442
1	1	0.0429591	0.067698	0.0124045	0.00946546	0.053714	0.0320532	0.0114607	0.00951437	0.00665833	0.0596251
1	1	0.0932126	0.0389624	0.00653425	0.0331034	0.0691947	0.0507753	0.335242	0.031406	0.0403571	0.0130972
1	1	0.00906174	0.00869096	0.0154814	0.0139219	0.0266798	0.0157428	0.00390918	0.00817943	0.0102717	0.0398167
1	1	0.0536723	0.0410215	0.00711721	0.0177196	0.0643409	0.0298204	0.029483	0.0205111	0.0133309	0.0224625
1	1	0.18169	0.163239	0.00872044	0.0340044	0.0913525	0.0833603	0.14277	0.0816237	0.0078788	0.0243872
1	1	0.00973184	0.00326252	0.00703617	0.00695687	0.00868902	0.00281907	0.00334207	0.0097262	0.0142722	0.0109745
1	1	0.032698	0.0127707	0.00634798	0.00702394	0.0499539	0.0252521	0.00657561	0.00957294	0.00666602	0.0169323
1	1	0.159107	0.0774778	0.0104208	0.0338767	0.0654185	0.0882119	0.274994	0.0323998	0.0179048	0.0244059
1	1	0.0656167	0.0949732	0.00532778	0.0290378	0.0754942	0.0459208	0.213141	0.0221613	0.0332394	0.0190372
1	1	0.209162	0.546037	0.00570023	0.0234465	0.091667	0.091906	0.102998	0.120243	0.0044302	0.0110051
1	1	0.0248608	0.00340604	0.00966768	0.006742	0.0208827	0.00696076	0.00255985	0.00727233	0.00848518	0.00892082
1	1	0.0372563	0.0814634	0.0124995	0.0325261	0.133588	0.0278026	0.0560193	0.021383	0.017508	0.0154369
1	1	0.0268516	0.00978758	0.018542	0.0024583	0.0560629	0.0176239	0.00195459	0.00945754	0.0199823	0.0272793
1	1	0.0856423	0.117587	0.00596453	0.0320795	0.08372	0.0434047	0.228761	0.0384628	0.013081	0.0239354
1	1	0.137266	0.215497	0.0125665	0.0219337	0.0940758	0.0648561	0.124137	0.0663534	0.0244325	0.0165274
1	1	0.105506	0.0739283	0.0159834	0.00863004	0.0596615	0.0589821	0.14826	0.0414144	0.0234236	0.0302683
1	1	0.127411	0.323786	0.00610932	0.0144628	0.0963857	0.0493834	0.0320813	0.0935058	0.0027059	0.032773
1	1	0.0174533	0.00269613	0.00291485	0.00621568	0.0108721	0.00848836	0.00326971	0.00688237	0.00618059	0.0203375
1	1	0.207205	0.550107	0.00621843	0.0231109	0.134701	0.0918514	0.333044	0.143147	0.025174	0.0124188
1	1	0.116072	0.176508	0.00770019	0.0352503	0.111534	0.0428568	0.301191	0.0469806	0.0113274	0.0181809
1	1	0.139372	0.173704	0.00828316	0.0210654	0.129145	0.0684555	0.0292736	0.0787202	0.0115923	0.0162687
1	1	0.222453	0.951229	0.00765968	0.0407475	0.200382	0.0966207	0.0502923	0.182459	0.00517291	0.0240591
1	1	0.0184627	0.00865476	0.00940858	0.00728701	0.0140759	0.0150189	0.00326971	0.0129848	0.0103458	0.00810462
1	1	0.154843	0.13288	0.00295538	0.0107166	0.196947	0.0582094	0.0306097	0.0714166	0.0133167	0.0120623
1	1	0.0427015	0.0270651	0.0029959	0.0147134	0.105791	0.0246734	0.0355321	0.0158038	0.016522	0.00976001
1	1	0.0449722	0.0227094	0.00349782	0.0058682	0.0268786	0.0267394	0.00127895	0.0126144	0.0061545	0.0110476
1	1	0.0137608	0.00610217	0.0290113	0.00978922	0.0243881	0.0114457	0.0087256	0.0103138	0.0156503	0.0138854
1	1	0.135955	0.261621	0.00440474	0.032018	0.115928	0.066373	0.183979	0.0793598	0.00665833	0.0304478
1	1	0.0524468	0.0456907	0.00595128	0.053009	0.0706942	0.03847	0.0448365	0.0167867	0.0280721	0.0107438
1	1	0.0268488	0.0153233	0.00536831	0.0344156	0.0562046	0.0245461	0.100631	0.00333556	0.0283315	0.0310023
1	1	0.0736905	0.0893504	0.00295538	0.0143865	0.088492	0.0373156	0.0362577	0.0262768	0.0140594	0.0114468
1	1	0.089891	0.070612	0.00312537	0.0230271	0.145918	0.0461374	0.0410902	0.0303613	0.0150677	0.0222053
1	1	0.0570088	0.0300803	0.0155625	0.00737486	0.0430393	0.0251569	0.00390918	0.0123106	0.00493403	0.0228263
1	1	0.0540395	0.126045	0.00478533	0.00515247	0.058436	0.0237227	0.00334207	0.0187365	0.00665833	0.0496518
1	1	0.158732	0.0268934	0.0284962	0.0125713	0.20706	0.0703073	0.0234296	0.0337039	0.0376958	0.0111494
1	1	0.0550433	0.0803648	0.00880943	0.0593465	0.0818303	0.0344245	0.0427607	0.0156575	0.0101419	0.0183903
1	1	0.282794	0.181781	0.0140318	0.0147058	0.11127	0.146037	0.102773	0.100829	0.00886041	0.0189772
1	1	0.105027	0.13483	0.00416184	0.0382909	0.10002	0.055133	0.226108	0.052638	0.0179597	0.0241448
1	1	0.0234955	0.0345457	0.0070767	0.0178195	0.0366823	0.0210268	0.0512321	0.0122245	0.00766599	0.0256194
1	1	0.0405312	0.0147569	0.00711721	0.00612376	0.055591	0.0188407	0.00860255	0.0107037	0.0138282	0.0187222
1	1	0.0236053	0.0238423	0.00591075	0.00705112	0.0271346	0.0163031	0.00451379	0.00916348	0.00641946	0.00800876
1	1	0.0900586	0.0498449	0.00824263	0.0649765	0.108313	0.0403035	0.0405721	0.0279805	0.0242521	0.0169257
1	1	0.094597	0.0501363	0.00770019	0.0126783	0.0929598	0.0353941	0.00653943	0.0335734	0.00493403	0.0154529
1	1	0.264887	0.15599	0.00765968	0.0399525	0.0780852	0.176348	0.156523	0.118276	0.0140594	0.0166109
1	1	0.0547068	0.0850074	0.00703617	0.0382735	0.0450205	0.0346894	0.0193447	0.0145252	0.0044302	0.0264672
1	1	0.102371	0.0675467	0.0123639	0.00946546	0.0741155	0.0375084	0.00390918	0.0263206	0.0124296	0.0197502
1	1	0.058816	0.0458342	0.00649372	0.0625327	0.099665	0.0251127	0.0692903	0.0186778	0.023321	0.0131126
1	1	0.0446358	0.0415748	0.00382983	0.0125724	0.0700276	0.0211294	0.00991768	0.0102942	0.0061545	0.030588
1	1	0.0235665	0.0457979	0.00357887	0.0831195	0.0539642	0.0235223	0.0121933	0.0156997	0.0182507	0.0734964
1	1	0.0691405	0.0316436	0.0170971	0.0102934	0.0500618	0.0328963	0.00421312	0.0167867	0.00811769	0.00955112
1	1	0.0789377	0.0466799	0.0196028	0.00812244	0.108294	0.02616	0.00631015	0.0353432	0.0111769	0.0130924
1	1	0.149296	0.517338	0.0135948	0.0362273	0.196403	0.0728561	0.0768491	0.160137	0.012574	0.0120583
1	1	0.232392	0.612516	0.0154409	0.0258762	0.155557	0.121952	0.107939	0.176011	0.00172431	0.0255552
1	1	0.0200999	0.0169207	0.00233188	0.0431924	0.0193328	0.00919312	0.00991768	0.00688237	0.0182247	0.00895059
1	1	0.0258731	0.0718062	0.00416184	0.0279105	0.035804	0.0180938	0.0340145	0.0358935	0.0108496	0.0121752
1	1	0.0765228	0.0482433	0.00532778	0.0253102	0.0933281	0.0404969	0.0882918	0.0181157	0.0246962	0.0092401
1	1	0.208786	0.105331	0.00295538	0.0393489	0.108175	0.101575	0.317727	0.0516047	0.0479829	0.0124257
1	1	0.07737	0.0431303	0.00653425	0.0100691	0.106217	0.0304993	0.0204748	0.0217584	0.00888647	0.0215359
1	1	0.0920514	0.0373996	0.00886614	0.00644752	0.13307	0.0359918	0.0171531	0.018327	0.011034	0.0166718
1	1	0.109918	0.156574	0.00896042	0.0397166	0.100016	0.0525482	0.0808185	0.0523684	0.0259167	0.00768953
1	1	0.140286	0.0563931	0.00894715	0.0126719	0.13343	0.0579642	0.0169881	0.030142	0.0137944	0.0190831
1	1	0.0799628	0.057539	0.00471243	0.024058	0.0835117	0.0408709	0.0899943	0.0164163	0.0172146	0.0137797
1	1	0.163046	0.254765	0.00637231	0.0252407	0.150693	0.074216	0.257799	0.0696797	0.0262891	0.0782975
1	1	0.249494	0.470888	0.0094491	0.0141653	0.146714	0.130249	0.0177835	0.104595	0.00838263	0.0108058
1	1	0.19124	0.222437	0.00953012	0.0271892	0.144082	0.0889443	0.265151	0.0643408	0.0266072	0.0162854
1	1	0.208472	0.154509	0.00237241	0.0496639	0.137176	0.0988495	0.245526	0.0694669	0.0234497	0.0389972
1	1	0.0520236	0.0438479	0.00653425	0.0245431	0.0382629	0.0280999	0.0183364	0.0271005	0.0123612	0.00845695
1	1	0.0537031	0.112701	0.00474481	0.0325845	0.125634	0.0279629	0.122225	0.0374142	0.00638567	0.0110631
1	1	0.107067	0.123557	0.00478533	0.020374	0.0847471	0.0540556	0.163676	0.0412145	0.0143601	0.0196984
1	1	0.170026	0.365494	0.00778121	0.0677365	0.202606	0.0865894	0.159715	0.0765919	0.0327879	0.019091
1	1	0.12687	0.0205721	0.0151817	0.0119677	0.0475067	0.0811631	0.00790951	0.0614733	0.0160225	0.0106929
1	1	0.0553797	0.0482126	0.00357887	0.0534616	0.0918337	0.0249456	0.0235636	0.0167867	0.00419132	0.0232283
1	1	0.0516396	0.0162556	0.00894715	0.00668341	0.064574	0.0270505	0.00458484	0.0182523	0.00840874	0.0135679
1	1	0.0877663	0.106801	0.00487185	0.0627539	0.0843001	0.0438252	0.211963	0.0299194	0.0340344	0.0305248
1	1	0.0483293	0.0264243	0.0115542	0.00885666	0.0818804	0.0270128	0.0125118	0.0217584	0.014699	0.0128671
1	1	0.0728028	0.0295139	0.0107366	0.0164675	0.0749953	0.0282951	0.0316246	0.017937	0.0154097	0.0166297
1	1	0.145167	0.385242	0.00412938	0.0122475	0.0443601	0.081478	0.0615973	0.120543	0.00246702	0.0138097
1	1	0.050675	0.0789053	0.00657477	0.0238476	0.0732758	0.0212364	0.0085302	0.0186974	0.00862151	0.0096492
1	1	0.328225	0.540176	0.00991204	0.0214074	0.0998394	0.129994	0.121426	0.282636	0.00814377	0.00882747
1	1	0.0191328	0.0241293	0.00412132	0.00672735	0.0132643	0.0166555	0.0119085	0.0118156	0.0064314	0.0231585
1	1	0.210394	0.549448	0.0102472	0.00575605	0.185	0.0677986	0.0124903	0.117605	0.0103458	0.0144106
1	1	0.135369	0.209947	0.00532778	0.00366547	0.0482019	0.0859268	0.0377162	0.111872	0.00912535	0.0120368
1	1	0.103714	0.210675	0.0107366	0.0119677	0.0727809	0.0603347	0.0257354	0.0987703	0.00455943	0.00690156
1	1	0.214218	0.26077	0.00648748	0.00562655	0.154784	0.109345	0.0223209	0.14196	0.00888647	0.0136417
1	1	0.132239	0.0402918	0.00770019	0.0134871	0.0881158	0.0403275	0.0131512	0.0347546	0.00740105	0.0172835
1	1	0.118812	0.282485	0.00532778	0.0301852	0.127469	0.0624197	0.0931012	0.0847133	0.0178275	0.0102729
1	1	0.125711	0.122441	0.00408079	0.0522878	0.0988297	0.0497199	0.103616	0.0403712	0.0207438	0.00838278
1	1	0.181115	0.715611	0.0059918	0.00552017	0.109356	0.0659148	0.023002	0.181499	0.00960312	0.0144619
1	1	0.0224889	0.0147569	0.0126474	0.0187916	0.0342035	0.0189839	0.00842295	0.00765519	0.0118313	0.0225556
1	1	0.224217	0.270436	0.011781	0.0155453	0.126981	0.0910585	0.0158354	0.0928244	0.0120962	0.0291406
1	1	0.192146	0.250169	0.00595128	0.0251255	0.0732351	0.0977481	0.295555	0.0687541	0.0135555	0.0155975
1	1	0.135056	0.119619	0.0089769	0.0300917	0.114307	0.0445964	0.037857	0.0271622	0.012865	0.0085272
1	1	0.0357138	0.0493424	0.00715774	0.0681511	0.0523409	0.0165161	0.0157091	0.0164358	0.0165406	0.0211671
1	1	0.0302309	0.0123479	0.00999153	0.00849415	0.0479164	0.0293327	0.00597232	0.0080327	0.00740105	0.0457007
1	1	0.015101	0.00553577	0.0123577	0.00515247	0.0125004	0.0131593	0.00326971	0.0129848	0.0117987	0.0124005
1	1	0.118974	0.201333	0.00770019	0.0229202	0.173768	0.0607403	0.0666488	0.0360273	0.00493403	0.0627131
1	1	0.0459844	0.0282376	0.00564602	0.012895	0.0439017	0.0213943	0.0479383	0.0114348	0.00902221	0.0122654
1	1	0.0067882	0.00269613	0.00774071	0.00560503	0.00802857	0.00859541	0.00067565	0.00419179	0.0044302	0.0144019
1	1	0.127498	0.0427292	0.0115139	0.0132522	0.152786	0.059942	0.0216546	0.0260768	0.0115923	0.028522
1	1	0.107291	0.114172	0.00532778	0.0719171	0.125272	0.0748285	0.285531	0.0323483	0.0355869	0.0206102
1	1	0.0265538	0.0821584	0.00540883	0.0517697	0.0542977	0.0102503	0.0312828	0.0274904	0.0145904	0.0268293
1	1	0.025845	0.0194393	0.00899569	0.00914171	0.041058	0.010005	0.00522431	0.0111489	0.00713609	0.0171452
1	1	0.121164	0.113874	0.00474481	0.0283409	0.0914338	0.0571661	0.10436	0.0294325	0.0131039	0.017367
1	1	0.0342367	0.0398358	0.00782177	0.00807797	0.0451735	0.0214507	0.00462102	0.0179566	0.0143363	0.0255482
1	1	0.0652234	0.0842527	0.00215808	0.0491106	0.105262	0.0455537	0.0263386	0.0248194	0.00814377	0.0223408
1	1	0.0617238	0.0999056	0.00657477	0.00654928	0.0817581	0.0280699	0.0149973	0.0202181	0.0110885	0.0164669
1	1	0.0187935	0.011638	0.013109	0.0102703	0.0234253	0.0123957	0.00650325	0.00833269	0.0124773	0.01241
1	1	0.165905	0.350272	0.00587023	0.00683797	0.161998	0.0772583	0.0146439	0.103947	0.0144541	0.026365
1	1	0.065448	0.128253	0.00629965	0.0227743	0.0825161	0.0373628	0.0325903	0.0459085	0.0181822	0.0116506
1	1	0.264157	0.365102	0.0100726	0.0231999	0.172121	0.113418	0.263467	0.12081	0.0184896	0.00916991
1	1	0.14256	0.369702	0.00412132	0.0110687	0.0667926	0.0652888	0.0213597	0.112901	0.00543787	0.0217073
1	1	0.11059	0.270435	0.00715774	0.0329892	0.096564	0.058129	0.0437328	0.0445154	0.00957598	0.0549776
1	1	0.0356501	0.0824395	0.00953012	0.00978922	0.062039	0.028177	0.00785455	0.0242416	0.00639337	0.0572894
1	1	0.0139753	0.0165997	0.00953012	0.00769863	0.0294249	0.0122569	0.0033059	0.012244	0.00640207	0.0199583
1	1	0.0715591	0.0257551	0.00832368	0.0172762	0.0722939	0.0247047	0.0149694	0.00840311	0.00962917	0.0220523
1	1	0.0752932	0.0611652	0.00602523	0.0148978	0.111118	0.0355801	0.0161971	0.0267837	0.0171885	0.011851
1	1	0.0835743	0.0197264	0.0140158	0.00312374	0.0547513	0.0327892	0.00451248	0.0145056	0.00912535	0.0134412
1	1	0.118971	0.0668865	0.00839296	0.00607982	0.12527	0.0593977	0.0122446	0.0328439	0.00592985	0.0121564
1	1	0.0260919	0.00723493	0.0165141	0.00793453	0.0306423	0.021447	0.00131512	0.0144406	0.0172899	0.0264552
1	1	0.150389	0.292809	0.00886614	0.00918563	0.0837319	0.0582537	0.0141828	0.0476121	0.0044302	0.0189835
1	1	0.065393	0.0315165	0.00470428	0.0363895	0.0732837	0.0299702	0.0337482	0.0268747	0.0219287	0.00876648
1	1	0.0530851	0.120791	0.00587023	0.00825829	0.0659315	0.0269057	0.00980915	0.0271591	0.00222814	0.016934
1	1	0.0513369	0.0523515	0.00649372	0.0626247	0.0291703	0.0273052	0.11328	0.0222051	0.027625	0.0169499
1	1	0.110759	0.103865	0.00353835	0.00607982	0.084418	0.0360989	0.016421	0.0289267	0.00692329	0.0224511
1	1	0.0581821	0.0283045	0.0088131	0.00974531	0.0470098	0.0146649	0.00390918	0.0110742	0.00641946	0.0259804
1	1	0.082454	0.0408138	0.0173357	0.0140582	0.115723	0.0420004	0.0335588	0.0364134	0.0305075	0.0114832
1	1	0.055377	0.018163	0.0193111	0.00946546	0.0701801	0.0330455	0.00323354	0.0176738	0.0157217	0.0157625
1	1	0.0261814	0.0468739	0.00474481	0.0507889	0.063067	0.0187992	0.105245	0.0279258	0.0214343	0.030951
1	1	0.134435	0.10816	0.0106556	0.0188407	0.0955634	0.0687463	0.0464913	0.0392291	0.0163407	0.0497158
1	1	0.226794	0.230848	0.00840474	0.0249582	0.170048	0.0884856	0.26529	0.0519003	0.0137944	0.0394328
1	1	0.0917655	0.0489018	0.0123639	0.00635965	0.124001	0.0484234	0.0186329	0.0233572	0.0118052	0.0219514
1	1	0.0758471	0.183895	0.011862	0.0116	0.116625	0.0442176	0.0111243	0.0454572	0.0113274	0.0379797
1	1	0.0581216	0.00737848	0.00987826	0.00793453	0.023534	0.0262447	0.00063947	0.00495867	0.0101953	0.0192015
1	1	0.166183	0.587489	0.00774071	0.0130072	0.143672	0.0703602	0.0857074	0.185732	0.00392636	0.0136575
1	1	0.154715	0.186827	0.00532778	0.0120978	0.109982	0.051559	0.0157091	0.0605033	0.0044302	0.0325204
1	1	0.0244964	0.0535057	0.00824263	0.0228803	0.0711984	0.0176227	0.00369537	0.0217389	0.00965111	0.0577058
1	1	0.0459844	0.0520722	0.00774071	0.00978922	0.0856808	0.0383918	0.00462102	0.0198281	0.00692329	0.0570962
1	1	0.0239689	0.0191599	0.0059918	0.0831455	0.0322317	0.0174673	0.0256723	0.0151701	0.0194711	0.00575612
1	1	0.0718934	0.0709528	0.00836418	0.0217592	0.0909364	0.0290186	0.273344	0.030142	0.0331551	0.0121131
1	1	0.0934449	0.0740794	0.00770019	0.00487265	0.143898	0.0344942	0.00778221	0.0141157	0.00763992	0.0241963
1	1	0.233023	0.330326	0.00649372	0.0207172	0.0626513	0.215075	0.264398	0.265552	0.0078256	0.0162377
1	1	0.134891	0.384572	0.00716398	0.0115728	0.0990586	0.0694766	0.100985	0.0783347	0.00639337	0.0250352
1	1	0.0130879	0.00198621	0.0226797	0.00461594	0.0109249	0.00974184	0.00191841	0.0101448	0.0179858	0.00937656
1	1	0.0439312	0.0656963	0.0119431	0.0454044	0.0683021	0.0295015	0.103405	0.0289916	0.0189934	0.0098805
1	1	0.0407581	0.0056793	0.0176837	0.00793453	0.060115	0.0361289	0.0033059	0.00916348	0.012309	0.0159625
1	1	0.104305	0.0971259	0.0194297	0.0201381	0.128059	0.0463999	0.0375255	0.0537914	0.0200285	0.0223043
1	1	0.0840571	0.11738	0.00497152	0.0377559	0.0751654	0.0389681	0.030284	0.0238803	0.00912535	0.0417775
1	1	0.147784	0.0917462	0.0102022	0.0116299	0.179661	0.0598327	0.0104486	0.0282118	0.0061545	0.0126012
1	1	0.0325572	0.0541327	0.00573695	0.00978922	0.0429358	0.0141265	0.00906246	0.0183856	0.00591563	0.037589
1	1	0.148176	0.0810199	0.0158134	0.0103928	0.154222	0.0705329	0.0090973	0.04184	0.0214343	0.0337378
1	1	0.0637333	0.0359031	0.00587023	0.00301794	0.0446147	0.0419063	0.00546829	0.0232791	0.00469515	0.0148444
1	1	0.048298	0.015331	0.00587023	0.00552017	0.0440431	0.0158125	0.00526049	0.0152855	0.0120962	0.0140529
1	1	0.100927	0.296075	0.00820219	0.0112575	0.103918	0.0509026	0.0135172	0.112581	0.0070351	0.00837767
1	1	0.0325544	0.0734977	0.00536831	0.00640358	0.048767	0.0176105	0.0111966	0.0106647	0.00790488	0.024996
1	1	0.00335609	0.00610217	0.00655037	0.00606826	0.00604686	0.0071859	0.00412234	0.009183	0.00960312	0.0122162
1	1	0.123621	0.110263	0.00711721	0.0328456	0.0931073	0.0546832	0.247065	0.0447402	0.027735	0.0198807
1	1	0.192698	0.193418	0.00602099	0.0205058	0.109946	0.0682792	0.0754674	0.0645343	0.00225541	0.0282588
1	1	0.368144	0.892815	0.0111981	0.0348388	0.123242	0.270496	0.296616	0.314883	0.00320973	0.0132603
1	1	0.182742	0.302231	0.00353835	0.0165166	0.139435	0.0702479	0.133545	0.0721682	0.0155448	0.0188621
1	1	0.0245048	0.0215383	0.00416184	0.00578889	0.046502	0.0171764	0.00529667	0.0156559	0.0100808	0.0161995
1	1	0.0780056	0.0402896	0.0041699	0.00899601	0.0552822	0.0382936	0.00984531	0.0289137	0.00838263	0.01416
1	1	0.03826	0.0374073	0.00536831	0.055475	0.0643674	0.0240971	0.0564341	0.00799362	0.0239275	0.0219442
1	1	0.109747	0.187239	0.00591075	0.00644752	0.0889668	0.063133	0.00723793	0.0914842	0.00864758	0.00897353
1	1	0.0329719	0.0225892	0.014939	0.00772813	0.0499539	0.0174673	0.00586378	0.0268259	0.0105315	0.0259615
1	1	0.0275217	0.0673692	0.00353835	0.0158468	0.0470909	0.0202864	0.0165295	0.0210175	0.00172431	0.0577219
1	1	0.0100683	0.0126272	0.0109201	0.00459282	0.0261147	0.0231366	0.00390918	0.0107037	0.0101069	0.008914
1	1	0.233486	0.13862	0.0136514	0.0100084	0.106327	0.114548	0.040807	0.0958184	0.0220824	0.0300776
1	1	0.0415378	0.0650391	0.0102588	0.0103422	0.0505389	0.0213436	0.0159682	0.0206785	0.0130691	0.0199745
1	1	0.0379264	0.018484	0.0260965	0.0137345	0.0764268	0.0350423	0.00781835	0.0221169	0.00986806	0.021817
1	1	0.20469	0.431788	0.0094491	0.027278	0.0221602	0.33072	0.484973	0.307484	0.040129	0.0185438
1	1	0.0144309	0.00354956	0.0183962	0.00668341	0.0288907	0.0130694	0.0060085	0.00725279	0.0108496	0.0132352
1	1	0.113371	0.108173	0.00641265	0.00793453	0.158365	0.0529306	0.0132236	0.051249	0.0231326	0.0284621
1	1	0.146952	0.696537	0.0117972	0.0236526	0.109973	0.0654726	0.111078	0.159778	0.00320973	0.014292
1	1	0.240208	0.0943143	0.00761912	0.0354079	0.0586969	0.19123	0.512569	0.0957666	0.0340083	0.0219988
1	1	0.0228226	0.0133371	0.00882558	0.00700717	0.0214095	0.0179377	0.00131512	0.00992387	0.00763992	0.0087518
1	1	0.269024	0.525959	0.0106961	0.0295257	0.157264	0.130297	0.386355	0.134164	0.0115663	0.0246829
1	1	0.189248	0.247412	0.0154004	0.0134547	0.0759982	0.0948677	0.0177038	0.109162	0.0118313	0.0164159
1	1	0.0338946	0.0728459	0.00408079	0.0151533	0.047048	0.030889	0.0118361	0.0171962	0.00663227	0.0948691
1	1	0.0880308	0.0557171	0.00233188	0.0498463	0.0963893	0.0353537	0.25483	0.0227429	0.0323216	0.014754
1	1	0.135931	0.156929	0.00649372	0.0103928	0.185845	0.058852	0.0151058	0.0659818	0.00246702	0.0210711
1	1	0.0943155	0.0247889	0.00691614	0.0106727	0.0849169	0.0371756	0.0164571	0.012205	0.0179858	0.021859
1	1	0.12248	0.791632	0.00539256	0.00519641	0.078834	0.0519597	0.0482733	0.167895	0.00445628	0.0187639
1	1	0.15402	0.133264	0.00774071	0.0125273	0.0868373	0.0648158	0.220249	0.0390633	0.0184896	0.0180212
1	1	0.0553536	0.013819	0.0101537	0.0100251	0.0619491	0.0165858	0.00326971	0.0157523	0.00641946	0.0235223
1	1	0.0461783	0.0200403	0.00353835	0.00653592	0.0526491	0.0212364	0.00924203	0.0182879	0.00737498	0.0138216
1	1	0.138788	0.33774	0.00408079	0.0149856	0.115486	0.0643982	0.0523609	0.0542026	0.007236	0.0259179
1	1	0.0912874	0.0235552	0.00726296	0.0117586	0.0939919	0.0480817	0.00725126	0.0235407	0.0121162	0.0141812
1	1	0.0198058	0.0112074	0.00591075	0.0117625	0.030635	0.0211288	0.00558022	0.00877355	0.00790488	0.0440916
1	1	0.173009	0.564957	0.00832368	0.0260699	0.085705	0.0633974	0.0997181	0.108986	0.0078788	0.0210018
1	1	0.0549305	0.0362913	0.00532778	0.0409793	0.0837125	0.0220795	0.0601266	0.0151717	0.0429855	0.0143405
1	1	0.176371	0.274332	0.00649372	0.00366547	0.0849169	0.0709517	0.0214676	0.0797459	0.00297086	0.00487104
1	1	0.0127813	0.00482587	0.00805644	0.00278205	0.0205364	0.0115527	0.00337826	0.00497168	0.00862151	0.00979059
1	1	0.0944182	0.090666	0.00828316	0.0137345	0.0515771	0.036863	0.124242	0.0209152	0.00493403	0.0351049
1	1	0.0456479	0.0112074	0.0130685	0.00584509	0.0551338	0.023429	0.00527791	0.0160263	0.00567675	0.0138919
1	1	0.0677948	0.199722	0.00645321	0.00761076	0.0778781	0.0380981	0.0046572	0.0409513	0.00517291	0.0291416
1	1	0.0815701	0.0832357	0.00525487	0.0447608	0.097832	0.0406039	0.0300578	0.0282703	0.0101308	0.00984093
1	1	0.0526882	0.0412877	0.00474481	0.0348439	0.0534589	0.0213436	0.0243479	0.011815	0.0106108	0.00782599
1	1	0.0732378	0.126574	0.00890665	0.0219671	0.23466	0.0355324	0.0373595	0.0404898	0.0120537	0.0441956
1	1	0.148008	0.361549	0.00653425	0.0443089	0.090484	0.0938188	0.147184	0.0862731	0.00814377	0.0818265
1	1	0.105057	0.212889	0.0107771	0.021317	0.173035	0.0555838	0.0285345	0.038545	0.0128389	0.0370322
1	1	0.0817478	0.221568	0.00570015	0.0133105	0.0895042	0.0374203	0.0166075	0.0605357	0.0113274	0.012507
1	1	0.00906174	0.00468234	0.00703617	0.00524151	0.0133303	0.00919312	0.00673482	0.00246038	0.00845141	0.0246347
1	1	0.0349068	0.00950822	0.0173925	0.0674053	0.0644914	0.0131005	0.0315629	0.0168258	0.0355198	0.0157993
1	1	0.0714873	0.0662704	0.00416184	0.0194905	0.0614583	0.0248985	0.0229912	0.0224992	0.0114979	0.0258214
1	1	0.13035	0.12803	0.00487185	0.0218253	0.0626216	0.0750651	0.296059	0.0419327	0.0167392	0.0308519
1	1	0.0802153	0.0825852	0.00609858	0.0323447	0.0657964	0.0332487	0.112221	0.0261294	0.0184634	0.0125033
1	1	0.0719838	0.0295139	0.00349782	0.0302511	0.0635523	0.0449772	0.100069	0.0235743	0.0147782	0.00781107
1	1	0.0714845	0.0145849	0.011862	0.0058	0.0694643	0.0270214	0.016247	0.0171571	0.0136723	0.019044
1	1	0.102879	0.338166	0.00532778	0.00858204	0.11326	0.0400736	0.0156473	0.0737725	0.00517291	0.0194002
1	1	0.196712	0.574491	0.00728729	0.00918563	0.0736658	0.0879953	0.024183	0.130805	0.0061545	0.0112699
1	1	0.183926	0.988256	0.011279	0.0357713	0.0239346	0.237586	0.383401	0.595997	0.0273499	0.00989243
1	1	0.138278	0.0847752	0.011862	0.0125609	0.113149	0.0715823	0.0294971	0.0397814	0.0165264	0.0221082
1	1	0.0315506	0.0180195	0.0117163	0.00880636	0.0461425	0.0202864	0.0058276	0.0114446	0.0078788	0.0107127
1	1	0.0964322	0.144543	0.0136109	0.0186071	0.108699	0.0298416	0.0237446	0.0448908	0.0150409	0.0150978
1	1	0.142574	0.295322	0.00936807	0.0363928	0.124675	0.0538183	0.0208248	0.0657821	0.0155187	0.0208313
1	1	0.0181234	0.0133371	0.00649372	0.0134107	0.0284064	0.0246532	0.00063947	0.00608295	0.00962917	0.0534823
1	1	0.0651883	0.130229	0.00824263	0.0297134	0.104901	0.036866	0.16765	0.0286602	0.0152973	0.0130954
1	1	0.085921	0.0772856	0.0141534	0.0182834	0.0504074	0.0433044	0.0630173	0.0278413	0.0061545	0.0177506
1	1	0.0710038	0.0679915	0.0148579	0.0470957	0.0884618	0.0329953	0.0153874	0.0324231	0.0111146	0.0149641
1	1	0.00570564	0.00340604	0.0136025	0.00710264	0.0107737	0.0103885	0.00462102	0.00879308	0.00892772	0.0098805
1	1	0.0731236	0.0230195	0.0121512	0.00575605	0.075691	0.0259557	0.00394537	0.0197838	0.00689721	0.0173517
1	1	0.314528	0.821237	0.00948963	0.0337135	0.0808128	0.217639	0.38502	0.319731	0.0209566	0.0218938
1	1	0.15022	0.177415	0.00532778	0.00710777	0.111572	0.0587802	0.0085302	0.0374857	0.00838263	0.0183881
1	1	0.118757	0.0663043	0.0124855	0.00853811	0.128699	0.0529801	0.0125118	0.0428127	0.0229197	0.0182892
1	1	0.216728	0.253912	0.0142749	0.0236748	0.114309	0.109919	0.229916	0.0693293	0.0189674	0.0130518
1	1	0.248551	0.480148	0.0113681	0.064156	0.18675	0.100457	0.187367	0.139466	0.0241137	0.00990081
1	1	0.193719	0.128366	0.00761912	0.0140143	0.172401	0.0772195	0.0160124	0.0786754	0.0125479	0.0107832
1	1	0.0607489	0.00198621	0.0219346	0.00487265	0.0617866	0.0307624	0.00390918	0.00304148	0.0131465	0.0171644
1	1	0.204407	0.145673	0.00829123	0.0103928	0.0712209	0.119334	0.108338	0.0476267	0.0200906	0.0110752
1	1	0.222929	0.372487	0.00174891	0.0211094	0.130043	0.104433	0.0849653	0.100447	0.0162169	0.0121752
1	1	0.116203	0.133904	0.00595128	0.00825829	0.108368	0.0437348	0.00728745	0.041514	0.0061545	0.0120547
1	1	0.0490012	0.0103617	0.0241613	0.00681639	0.0930585	0.0285606	0.0046572	0.012205	0.0216993	0.0243664
1	1	0.155381	0.205539	0.00944104	0.0598866	0.146674	0.0786109	0.085047	0.0330751	0.0246441	0.0314106
1	1	0.200825	0.319019	0.00174891	0.0130136	0.0923669	0.0819827	0.021621	0.09879	0.0108496	0.0215609
1	1	0.102851	0.0742153	0.00778121	0.0394674	0.13699	0.0422318	0.0224885	0.0258852	0.0183103	0.010805
1	1	0.0696235	0.16382	0.00882558	0.106622	0.0992567	0.0504448	0.0508753	0.0247998	0.020329	0.017403
1	1	0.0597162	0.0174531	0.0192869	0.00825829	0.106398	0.0335536	0.00913351	0.0184032	0.0249525	0.0706723
1	1	0.181715	0.399583	0.0107366	0.041543	0.116674	0.0787324	0.176951	0.123381	0.00986806	0.0414035
1	1	0.0782861	0.0720538	0.00536831	0.0426684	0.0980651	0.0302641	0.0560974	0.0232791	0.0145371	0.0138866
1	1	0.195709	0.367549	0.00886614	0.0100124	0.285598	0.0820677	0.0493917	0.103967	0.0197687	0.0282468
1	1	0.104612	0.300059	0.00703617	0.0140143	0.135156	0.051279	0.00732361	0.0454757	0.0110885	0.0734721
1	1	0.200548	0.38141	0.00890665	0.0766571	0.244445	0.0816884	0.088137	0.10074	0.0349899	0.0107205
1	1	0.196394	0.466339	0.0113196	0.0171641	0.182908	0.0995087	0.0539733	0.0947652	0.00419132	0.0437091
1	1	0.284349	0.173766	0.00910073	0.0208296	0.0874433	0.108491	0.39737	0.0787976	0.0720721	0.0113011
1	1	0.023159	0.00808839	0.0140977	0.00672735	0.0284292	0.0106027	0.00394537	0.0140074	0.0104045	0.00718107
1	1	0.0457579	0.0198621	0.0135704	0.00797845	0.0937786	0.0392624	0.00883218	0.0167672	0.0160225	0.0172177
1	1	0.192532	0.715577	0.0101131	0.010113	0.0759985	0.202209	0.0637974	0.331591	0.00913957	0.0108253
1	1	0.129761	0.326306	0.0101131	0.0237111	0.225329	0.0622136	0.0370986	0.106262	0.00817958	0.0208029
1	1	0.109411	0.104027	0.00804025	0.0124099	0.110517	0.038449	0.0106295	0.0292694	0.00984195	0.0064182
1	1	0.16204	0.133828	0.0125665	0.0222149	0.158263	0.052572	0.0292571	0.0576519	0.00720366	0.0152152
1	1	0.0728359	0.043378	0.0094491	0.0107166	0.0590127	0.0277176	0.00401772	0.0367125	0.0137261	0.0166719
1	1	0.16793	0.433256	0.00649372	0.00366547	0.0835483	0.0721978	0.0215393	0.0980491	0.00763992	0.0193083
1	1	0.0322236	0.0133371	0.0171737	0.00487265	0.020327	0.0175836	0.00589996	0.0133553	0.00591563	0.00562116
1	1	0.128201	0.0679696	0.00770019	0.00757389	0.159631	0.0420906	0.00995386	0.0358154	0.017773	0.0153871
1	1	0.12972	0.406692	0.00937618	0.00726477	0.0778525	0.0823238	0.135544	0.159549	0.0117352	0.0154671
1	1	0.040248	0.0130932	0.00416184	0.0334607	0.0585776	0.0288537	0.0088848	0.0124373	0.0179858	0.00695382
1	1	0.0587337	0.0395884	0.00957068	0.0104367	0.0658415	0.0324933	0.00586378	0.0194773	0.0138205	0.00971941
1	1	0.0779075	0.0612781	0.00820211	0.00612376	0.0718463	0.0276049	0.00845981	0.0240168	0.00831748	0.0219675
1	1	0.0859155	0.0157539	0.00884178	0.00640358	0.0680951	0.0372429	0.0068759	0.00992387	0.0078788	0.0284264
1	1	0.115142	0.177582	0.0291567	0.00453732	0.0848386	0.0785308	0.00725126	0.0450571	0.00639337	0.0148543
1	1	0.0187992	0.0012763	0.018202	0.00454888	0.0191604	0.0100931	0.00920586	0.0129848	0.015811	0.00895059
1	1	0.151417	0.188349	0.00982971	0.0095493	0.121546	0.0538904	0.0180189	0.0828125	0.00992996	0.0113461
1	1	0.0997901	0.0201492	0.0216805	0.00543602	0.104039	0.0454302	0.00653943	0.015266	0.0264628	0.0216936
1	1	0.0637714	0.0289245	0.00948963	0.00515247	0.0634215	0.0251322	0.00390918	0.0185268	0.016978	0.0118876
1	1	0.325588	0.481625	0.00524675	0.0214332	0.105049	0.153319	0.058965	0.144103	0.00862151	0.0103924
1	1	0.112818	0.226772	0.00591075	0.0110403	0.117676	0.053114	0.0118723	0.0630995	0.00811769	0.00997428
1	1	0.0940245	0.181694	0.00532778	0.0338718	0.0611817	0.0577341	0.0413398	0.0477671	0.0108496	0.00523428
1	1	0.0845752	0.123666	0.00416184	0.0721461	0.102104	0.0579909	0.0494635	0.0313118	0.0165395	0.0160173
1	1	0.0918121	0.0307013	0.00649372	0.00821435	0.153934	0.0387255	0.01589	0.0228501	0.0106108	0.0137317
1	1	0.134095	0.189925	0.00805283	0.0417644	0.0913902	0.0795382	0.241639	0.0534703	0.00986806	0.0396155
1	1	0.0735003	0.0946516	0.00120647	0.00394529	0.0602122	0.0310964	0.00576723	0.0530702	0.00248765	0.00913933
1	1	0.1161	0.157803	0.00470428	0.0262355	0.106482	0.0554877	0.0573385	0.0626804	0.0110885	0.0265426
1	1	0.0157739	0.0012763	0.0196028	0.0100691	0.0376047	0.010514	0.00326971	0.012205	0.0152799	0.00916123
1	1	0.176859	0.451715	0.0691792	0.0116555	0.143748	0.125939	0.0226789	0.083784	0.0135816	0.0195416
1	1	0.108336	0.181542	0.00532778	0.0232439	0.0919065	0.0470575	0.221551	0.0565893	0.023252	0.0105727
1	1	0.156079	0.11368	0.0106961	0.00793453	0.127456	0.0497659	0.00991833	0.0442381	0.000742715	0.00626945
1	1	0.194514	0.171449	0.0171835	0.00974531	0.149688	0.0916837	0.0218366	0.0889441	0.00986806	0.0229046
1	1	0.0293073	0.00212973	0.0171187	0.00700717	0.0440695	0.0157813	0.00526049	0.0110103	0.0187023	0.0156934
1	1	0.15879	0.155855	0.0031335	0.0182337	0.0626205	0.0772694	0.110744	0.0537118	0.0213605	0.00810462
1	1	0.305083	0.611846	0.00891991	0.018891	0.190921	0.13225	0.0837935	0.256702	0.00419132	0.0115635
1	1	0.25374	0.478353	0.00474481	0.0274713	0.272869	0.0867962	0.113404	0.136767	0.0061545	0.0348955
1	1	0.124956	0.127035	0.00291485	0.00306188	0.0953887	0.060683	0.0238491	0.0394149	0.00633884	0.0130518
1	1	0.197858	0.343554	0.00890665	0.0237195	0.156561	0.0938335	0.0345876	0.105795	0.00716218	0.0304615
1	1	0.107734	0.244079	0.00711721	0.00809181	0.088569	0.0512831	0.0130065	0.0530702	0.00591563	0.0351272
1	1	0.142159	0.271505	0.00676901	0.0171641	0.138579	0.0651604	0.0197737	0.0675367	0.00641946	0.0430815
1	1	0.0937824	0.0317795	0.00649372	0.00306188	0.0382402	0.0474355	0.00131512	0.0262123	0.00870867	0.0105235
1	1	0.043632	0.0133371	0.0119026	0.00454888	0.0477852	0.020219	0.00664797	0.0141352	0.012574	0.00717472
1	1	0.104071	0.0630079	0.00470428	0.00853811	0.0851268	0.0578846	0.0117638	0.0206081	0.0110885	0.0393581
1	1	0.0883085	0.0262168	0.0112385	0.0106287	0.0768378	0.0474686	0.0489504	0.0122245	0.0299207	0.0170355
1	1	0.203114	0.660494	0.0101537	0.00700717	0.266431	0.0873722	0.0293222	0.219373	0.0116781	0.0126768
1	1	0.110462	0.426751	0.0037667	0.00426906	0.0881704	0.0431018	0.0324035	0.1608	0.00594818	0.00872231
1	1	0.0538978	0.0185864	0.00653425	0.00514611	0.0669271	0.0210982	0.00326971	0.0171669	0.00639013	0.0109954
1	1	0.0959921	0.0207232	0.0148579	0.00696325	0.106606	0.0414917	0.007746	0.0186778	0.0172431	0.0256407
1	1	0.110759	0.0897926	0.00759488	0.0107681	0.0807373	0.0508029	0.00716419	0.0271591	0.00669983	0.0178636
1	1	0.177008	0.175886	0.0070767	0.0119677	0.107736	0.0730609	0.0188735	0.0628332	0.00740105	0.0514165
1	1	0.151705	0.144279	0.00886614	0.0274739	0.0739883	0.0614102	0.0947231	0.043832	0.00912535	0.0134713
1	1	0.100352	0.0373371	0.00891462	0.017574	0.105852	0.0610285	0.00995386	0.0151717	0.0126184	0.0200665
1	1	0.0932492	0.270122	0.0181614	0.00955045	0.148266	0.0427372	0.00938413	0.0676864	0.0110885	0.0282669
1	1	0.112072	0.115613	0.00532778	0.00672735	0.127262	0.0439896	0.012175	0.0416061	0.00960312	0.00988944
1	1	0.0835743	0.0461178	0.0101131	0.042193	0.062582	0.0460261	0.219114	0.0232987	0.0294217	0.0151931
1	1	0.0229344	0.00780132	0.0302381	0.010113	0.0230753	0.0106125	0.00522431	0.0240785	0.0175837	0.00997415
1	1	0.179702	0.14829	0.0100726	0.0301829	0.108931	0.100658	0.0969096	0.0345791	0.0174819	0.0133986
1	1	0.0862574	0.108438	0.00653425	0.00733094	0.104289	0.0282083	0.0232795	0.0343142	0.00962917	0.00923218
1	1	0.102444	0.234772	0.00711721	0.00829869	0.0928826	0.0419823	0.0104486	0.0472243	0.00567675	0.0323893
1	1	0.113199	0.115442	0.00890665	0.0594158	0.157412	0.0567356	0.0835124	0.0475872	0.0344031	0.0196123
1	1	0.0500394	0.0221206	0.0111415	0.0238035	0.0687562	0.0274741	0.0176583	0.0145252	0.0115923	0.0165223
1	1	0.18489	0.662722	0.00478533	0.00821435	0.196628	0.107331	0.0816427	0.175212	0.00246702	0.0151921
1	1	0.113109	0.0550631	0.00416184	0.0128511	0.0694343	0.0653331	0.0296446	0.0309414	0.0211162	0.0181653
1	1	0.105163	0.0956956	0.00898771	0.0471191	0.161618	0.0573487	0.343697	0.0423372	0.0419316	0.0156709
1	1	0.0306166	0.00874461	0.0107446	0.0058	0.056407	0.0147554	0.00650325	0.0233572	0.0148021	0.0173211
1	1	0.162786	0.302901	0.010032	0.012001	0.122063	0.089482	0.021042	0.100506	0.00814377	0.0180959
1	1	0.118784	0.0659954	0.00478533	0.0161928	0.128848	0.0433976	0.0178808	0.044667	0.0197361	0.0164222
1	1	0.227715	0.228218	0.00412946	0.00889524	0.127278	0.104959	0.0375363	0.0664059	0.0127064	0.0123076
1	1	0.0620947	0.108124	0.00474481	0.0355945	0.101859	0.0283465	0.0419076	0.0408457	0.00641946	0.0124687
1	1	0.057582	0.0270115	0.0106961	0.0076547	0.0482528	0.0353134	0.00389208	0.00955344	0.00804121	0.0100381
1	1	0.121109	0.223054	0.00412132	0.0183712	0.138781	0.0531171	0.0520214	0.0765003	0.0145371	0.0168423
1	1	0.0657844	0.0319252	0.00787837	0.00881796	0.0890795	0.0254149	0.0060085	0.0228696	0.00591563	0.0121506
1	1	0.153211	0.174322	0.00715774	0.0130244	0.123262	0.0692093	0.0261077	0.0915438	0.0227053	0.0155064
1	1	0.108355	0.132542	0.00774071	0.0608992	0.124113	0.0591284	0.0949058	0.0465685	0.0310402	0.0228464
1	1	0.388796	1.04145	0.00721438	0.0532938	0.0998754	0.273459	0.260567	0.488577	0.0141847	0.0155426
1	1	0.0543732	0.0112151	0.015951	0.00394529	0.0774101	0.0243584	0.00725126	0.0147743	0.0271372	0.0219685
1	1	0.123062	0.114037	0.0113601	0.00454888	0.104097	0.0350198	0.0111243	0.0339828	0.00962917	0.0149074
1	1	0.131404	0.169357	0.0210438	0.0170323	0.135079	0.0429324	0.0125118	0.0622727	0.00395245	0.0787908
1	1	0.0570293	0.0753875	0.00653425	0.0403641	0.0706004	0.0346037	0.103402	0.0193684	0.0251894	0.0160205
1	1	0.32077	0.755833	0.00774071	0.00873308	0.158868	0.142517	0.0188126	0.289971	0.00493403	0.0127869
1	1	0.0714901	0.0336299	0.00470428	0.0361194	0.0860783	0.0353941	0.0437852	0.0175471	0.013862	0.0122434
1	1	0.106061	0.0434481	0.011781	0.0110802	0.144703	0.0472681	0.00790678	0.0125949	0.0157836	0.0529503
1	1	0.0536794	0.00993106	0.0488167	0.00789061	0.0463971	0.0237343	0.00653943	0.0125949	0.0179238	0.015477
1	1	0.0234983	0.02008	0.0205014	0.0133761	0.0453826	0.0171229	0.0098815	0.0255993	0.0111561	0.0232418
1	1	0.121165	0.126431	0.00532778	0.0110403	0.0597092	0.0672332	0.0627641	0.0469287	0.0142983	0.013383
1	1	0.0570592	0.0102181	0.0113196	0.00422512	0.0534072	0.0362475	0.00254077	0.0110546	0.00960312	0.0189883
1	1	0.217109	0.4671	0.0120807	0.00552017	0.161486	0.0993592	0.0176998	0.155124	0.0103687	0.0206196
1	1	0.0110748	0.00524874	0.00828316	0.0149856	0.0183965	0.00376914	0.0193887	0.00688237	0.015813	0.0157985
1	1	0.243816	0.546312	0.0037932	0.0102599	0.24872	0.112917	0.0159409	0.164509	0.0132906	0.0261954
1	1	0.0577321	0.00965171	0.0294973	0.00750366	0.103121	0.0282963	0.00518813	0.00686284	0.0277324	0.0147508
1	1	0.143197	0.361178	0.00524675	0.00910483	0.0839035	0.065369	0.02499	0.0694701	0.00800091	0.0136121
1	1	0.101675	0.415475	0.00626701	0.0402027	0.146419	0.0411704	0.0351971	0.0866388	0.00303599	0.0243437
1	1	0.259143	0.355525	0.0172709	0.00394529	0.076412	0.142321	0.0260088	0.239335	0.00395245	0.00833792
1	1	0.097281	0.0147592	0.0190843	0.0137785	0.10433	0.0610193	0.0177333	0.0244294	0.036395	0.0157206
1	1	0.205445	0.230173	0.00536831	0.00886188	0.150795	0.0696251	0.0158176	0.0983658	0.00962917	0.00416346
1	1	0.0808827	0.192783	0.00836418	0.0125325	0.126504	0.0489852	0.00259406	0.0190678	0.00765414	0.0886502
1	1	0.0695574	0.078259	0.0225581	0.0215417	0.0713165	0.0341105	0.0392962	0.03599	0.0101069	0.0345867
1	1	0.183102	0.287516	0.00595128	0.0117625	0.135531	0.067782	0.0112584	0.0511595	0.0027059	0.0229934
1	1	0.119632	0.082334	0.00295538	0.00700717	0.147261	0.0449091	0.0156006	0.0336124	0.0120962	0.0232152
1	1	0.0705208	0.11457	0.00591075	0.0252905	0.0884959	0.0377537	0.24682	0.0308054	0.0212215	0.0127929
1	1	0.0238291	0.0173095	0.00854216	0.0104367	0.0345572	0.0151837	0.00646705	0.00990434	0.00469515	0.050641
1	1	0.134246	0.119956	0.00657477	0.0256547	0.11041	0.0527953	0.0834282	0.0422197	0.0265953	0.00863241
1	1	0.106001	0.327894	0.00233188	0.00645511	0.0479726	0.0558879	0.0555233	0.123056	0.00830011	0.0162214
1	1	0.0673989	0.229001	0.00770019	0.0113202	0.159456	0.0339761	0.026896	0.0856362	0.00493403	0.0196398
1	1	0.0627648	0.0173095	0.0177728	0.0128071	0.0839542	0.0248288	0.00789073	0.0236495	0.0103719	0.0240598
1	1	0.221138	0.614702	0.00474481	0.00950939	0.166948	0.104766	0.0541009	0.190097	0.00466907	0.014975
1	1	0.211574	0.863261	0.008016	0.00936598	0.121264	0.18764	0.197924	0.661201	0.0061545	0.00820644
1	1	0.109806	0.217944	0.00785407	0.010113	0.140881	0.0528419	0.017228	0.0626831	0.0123351	0.0125875
1	1	0.142649	0.209174	0.00859898	0.0160587	0.182814	0.0595145	0.0098815	0.0994905	0.0103719	0.00893493
1	1	0.148008	0.413819	0.00774071	0.0106518	0.1449	0.0425726	0.0338141	0.0920197	0.0061545	0.0123669
1	1	0.158342	0.222763	0.00528102	0.0407099	0.144446	0.0608028	0.0317084	0.0790241	0.0152942	0.0207036
1	1	0.109041	0.0455117	0.00622647	0.00635965	0.150654	0.0424545	0.00785455	0.038922	0.0207177	0.0109301
1	1	0.0365834	0.00681208	0.0224365	0.00398923	0.0551622	0.0119045	0.0057914	0.0098469	0.0172691	0.0153506
1	1	0.130374	0.185846	0.00470428	0.0360986	0.104593	0.051146	0.0300511	0.038883	0.0111146	0.0465062
1	1	0.125527	0.567345	0.00774071	0.0281605	0.230936	0.0380099	0.0421563	0.136984	0.0105608	0.0149306
1	1	0.0734752	0.0141905	0.0201452	0.00644752	0.0557452	0.025358	0.00127895	0.0156559	0.00962917	0.0259308
1	1	0.223204	0.188095	0.0119026	0.00793453	0.097536	0.10459	0.0150697	0.0873648	0.00986806	0.0111055
1	1	0.22483	0.607192	0.00595128	0.00906087	0.129491	0.172286	0.170254	0.339952	0.0105847	0.00823405
1	1	0.0775322	0.148541	0.00178944	0.00881796	0.0935063	0.0417681	0.0159289	0.0549418	0.00222814	0.011364
1	1	0.263362	0.652505	0.00937618	0.0172711	0.106138	0.157032	0.0159101	0.151537	0.0134991	0.0354738
1	1	0.0770099	0.0270971	0.0148174	0.0103928	0.0832559	0.0271511	0.00809987	0.0202376	0.0111638	0.0198298
1	1	0.0352404	0.0269536	0.00412132	0.00700717	0.0382651	0.017115	0.00127895	0.0202376	0.0135555	0.00921354
1	1	0.206952	0.142464	0.00528726	0.0538662	0.0744903	0.199152	0.397985	0.162087	0.0557866	0.0214913
1	1	0.207118	0.385337	0.00918175	0.0136648	0.168131	0.0837921	0.0291873	0.0849933	0.00766599	0.0114123
1	1	0.212859	0.249703	0.0153599	0.0757238	0.045929	0.205842	0.426034	0.169864	0.0278538	0.0255977
1	1	0.121468	0.0525531	0.00430914	0.00974531	0.115807	0.0594297	0.00526049	0.0274514	0.0122948	0.0384744
1	1	0.078961	0.11635	0.0212545	0.011799	0.0799903	0.03466	0.00792691	0.0351136	0.0135295	0.0194827
1	1	0.116131	0.103724	0.00536831	0.0220207	0.14158	0.0516299	0.0138631	0.0401969	0.00960312	0.0144437
1	1	0.0496797	0.0174531	0.0136109	0.00886188	0.0674174	0.0276882	0.0071789	0.0141043	0.0200103	0.0242316
1	1	0.0760601	0.0185859	0.0218375	0.0118798	0.088057	0.0599403	0.00785455	0.015695	0.0215487	0.0158952
1	1	0.215135	0.251306	0.00587023	0.0106539	0.0822266	0.0737455	0.17666	0.0626041	0.0140594	0.0103717
1	1	0.023268	0.00539226	0.0463647	0.0098135	0.0585307	0.0166024	0.00924203	0.0168258	0.0128389	0.0177189
1	1	0.120094	0.181273	0.00670882	0.00876765	0.103369	0.0435061	0.00792691	0.0307333	0.00740105	0.0195812
1	1	0.143576	0.0889645	0.00120647	0.039531	0.121228	0.077343	0.0476167	0.0470213	0.039249	0.0165135
1	1	0.111949	0.0540584	0.00536831	0.00797845	0.0938525	0.0438243	0.00653943	0.0246438	0.00819177	0.0151105
1	1	0.217085	0.328769	0.00890665	0.029	0.192102	0.0876716	0.152925	0.108013	0.017773	0.0206011
1	1	0.267891	0.462913	0.00886614	0.0487554	0.142997	0.176181	0.178613	0.163985	0.012574	0.0122003
1	1	0.170359	0.155921	0.0124449	0.00547623	0.218001	0.0694981	0.0151781	0.0443026	0.0163355	0.0096731
1	1	0.178168	0.35121	0.00828316	0.00668341	0.162864	0.0726389	0.0152867	0.0885217	0.00419132	0.0494539
1	1	0.192852	0.319141	0.0070767	0.00459282	0.103939	0.0868288	0.0176087	0.104633	0.00593301	0.0101585
1	1	0.209101	0.243618	0.0106556	0.00612376	0.124612	0.096751	0.0126203	0.116311	0.00713609	0.0165303
1	1	0.115294	0.022566	0.0147769	0.00741528	0.0881385	0.0392392	0.0046572	0.014876	0.0182507	0.0226531
1	1	0.107745	0.111907	0.0173114	0.00672735	0.149527	0.037999	0.00877792	0.053198	0.0157836	0.0348082
1	1	0.0739012	0.0305108	0.0114167	0.00552017	0.0983873	0.0433569	0.00458484	0.0167672	0.0110592	0.0165548
1	1	0.114528	0.0891402	0.00788801	0.00383314	0.127005	0.0381741	0.00957851	0.0454783	0.0160486	0.00801268
1	1	0.179771	0.37765	0.00948963	0.0194466	0.152081	0.0750936	0.0889738	0.104475	0.00149965	0.0110446
1	1	0.115879	0.0836499	0.0140879	0.0103928	0.106244	0.035363	0.00980915	0.0339828	0.00716218	0.013809
1	1	0.0204702	0.027187	0.00595128	0.0481106	0.0502086	0.00968376	0.0119446	0.0133553	0.021263	0.00510829
1	1	0.125297	0.463124	0.0109572	0.0787366	0.186927	0.0715867	0.14245	0.110404	0.0157836	0.0312717
1	1	0.0771929	0.249168	0.00587023	0.0155453	0.157431	0.0423104	0.0131874	0.041697	0.0103458	0.0611321
1	1	0.25342	0.841773	0.00778121	0.0184153	0.0397276	0.316446	0.259834	0.573431	0.0278017	0.00855599
1	1	0.0924828	0.0191259	0.0247444	0.00733094	0.0788835	0.0463711	0.00323354	0.0115404	0.0349187	0.015844
1	1	0.13979	0.0170302	0.037586	0.00515247	0.0633815	0.0875173	0.00653943	0.0336935	0.0308453	0.0151077
1	1	0.231159	0.084933	0.00878506	0.0096343	0.133829	0.103448	0.018961	0.0462074	0.0140506	0.0163017
1	1	0.15578	0.288853	0.00957068	0.0237569	0.110364	0.0777413	0.0345063	0.0562756	0.0145371	0.0355132
1	1	0.142356	0.452344	0.00474481	0.0572156	0.195735	0.0647977	0.14865	0.0945068	0.0157305	0.0238148
1	1	0.290313	0.52506	0.00532778	0.00914171	0.0779684	0.195259	0.0170604	0.267646	0.00517291	0.0129966
1	1	0.069955	0.020457	0.0224608	0.00789061	0.101885	0.0329464	0.00518813	0.0239323	0.0239231	0.0133087
1	1	0.20946	0.355403	0.0105988	0.0141022	0.0250623	0.312874	0.45499	0.494055	0.0261295	0.017568
1	1	0.103395	0.0542096	0.00478533	0.00515247	0.084224	0.0632645	0.0064309	0.0200134	0.0123351	0.00973933
1	1	0.291569	0.979526	0.0124045	0.0216187	0.150785	0.14869	0.0904786	0.379924	0.0141506	0.020012
1	1	0.301654	0.336789	0.00953012	0.0260043	0.131312	0.16571	0.260494	0.175401	0.0180118	0.0112617
1	1	0.169048	0.45698	0.00778121	0.0155968	0.247431	0.0733308	0.0199064	0.125451	0.00646095	0.0186186
1	1	0.203363	1.07513	0.00778121	0.0100691	0.185059	0.0698515	0.0349597	0.264475	0.00754871	0.010811
1	1	0.124521	0.187412	0.00058297	0.0507756	0.0921072	0.0600687	0.0225163	0.0539329	0.00840874	0.00926876
1	1	0.306183	0.514207	0.00528726	0.0262619	0.104867	0.131112	0.136341	0.134113	0.00735109	0.0159208
1	1	0.0580629	0.0117738	0.021028	0.00881796	0.0772149	0.026094	0.0060085	0.0152985	0.0211368	0.00600047
1	1	0.0912163	0.080461	0.00587023	0.0255352	0.107324	0.0440605	0.0466114	0.0255797	0.0189193	0.0195379
1	1	0.297229	0.116846	0.0159849	0.0152654	0.238788	0.130405	0.019584	0.0645261	0.0177339	0.0145969
1	1	0.114116	0.100179	0.00715774	0.00668341	0.0729927	0.0401714	0.00586378	0.0465973	0.00371356	0.0106306
1	1	0.382016	1.03958	0.00886614	0.0533997	0.160987	0.200278	0.29932	0.446818	0.0118573	0.0118846
1	1	0.105724	0.0810274	0.00649372	0.00909775	0.0980588	0.0450778	0.00653943	0.0407871	0.00936423	0.0149768
1	1	0.20879	0.249109	0.00634642	0.0131026	0.210616	0.099949	0.019388	0.0577368	0.0113274	0.0160324
1	1	0.339118	0.475567	0.00761912	0.0469804	0.0687229	0.237928	0.250578	0.217298	0.0390955	0.0155975
1	1	0.028949	0.116393	0.00715774	0.0353339	0.0594767	0.0161649	0.0193371	0.0229282	0.011625	0.015662
1	1	0.141526	0.248905	0.00890665	0.0116	0.148065	0.0752161	0.0334072	0.093818	0.0125327	0.0146443
1	1	0.097338	0.200621	0.0117825	0.0114823	0.19159	0.0432486	0.0196545	0.066016	0.00591563	0.0156447
1	1	0.143965	0.0312848	0.0070767	0.00946546	0.123842	0.0700167	0.0116914	0.0409735	0.0104132	0.0169214
1	1	0.16853	0.258513	0.00474481	0.00750366	0.0438604	0.275655	0.27022	0.270396	0.00933166	0.0185435
1	1	0.0859182	0.132847	0.00536831	0.0142093	0.1392	0.0456566	0.018484	0.0503796	0.00892772	0.0144177
1	1	0.0600816	0.066255	0.0119431	0.0698872	0.120441	0.027679	0.0455346	0.0358064	0.0374569	0.00894463
1	1	0.149937	0.106427	0.0069229	0.0058	0.0837007	0.0736108	0.00901683	0.0446866	0.0170303	0.00978603
1	1	0.164864	0.110442	0.0185178	0.0161928	0.125115	0.0904166	0.0341509	0.0606446	0.0223898	0.0175364
1	1	0.153662	0.0849812	0.0153599	0.0112143	0.145815	0.0661455	0.011647	0.0323468	0.0153409	0.015313
1	1	0.198669	0.538111	0.00657477	0.0128835	0.187269	0.094284	0.0619639	0.16711	0.00591563	0.00913933
1	1	0.0443021	0.0246881	0.0252572	0.0161928	0.0791932	0.0190133	0.00799927	0.0251703	0.024618	0.0499476
1	1	0.185971	0.155512	0.00726296	0.00487265	0.037557	0.258481	0.266124	0.304749	0.0162321	0.0156845
1	1	0.051348	0.0557576	0.0264771	0.00362153	0.115143	0.0337501	0.0118361	0.0416634	0.014434	0.0299469
1	1	0.145958	0.179083	0.00859089	0.0237134	0.153529	0.0779253	0.0460598	0.111526	0.0290482	0.0070699
1	1	0.148661	0.146249	0.00779735	0.0287641	0.125417	0.0576296	0.0461338	0.0538116	0.0207177	0.0168575
1	1	0.139735	0.0745216	0.00645321	0.00644752	0.0866362	0.0685668	0.0270304	0.0340219	0.0142983	0.013645
1	1	0.127315	0.090105	0.0079418	0.0188203	0.233692	0.0630957	0.0211317	0.0435558	0.0317737	0.0219819
1	1	0.217256	0.275554	0.0059918	0.0190189	0.0361641	0.311047	0.286109	0.385794	0.0162875	0.0204677
1	1	0.169052	0.0881343	0.0190198	0.0090538	0.0873287	0.0668867	0.022357	0.0412161	0.0122684	0.0197161
1	1	0.257416	0.730347	0.00695522	0.0076547	0.121227	0.114132	0.01612	0.253849	0.00936423	0.0091729
1	1	0.134923	0.342311	0.00478533	0.0495639	0.151404	0.0621378	0.124554	0.111005	0.0296693	0.010282
1	1	0.168116	0.0543532	0.0160238	0.00549185	0.180015	0.0654609	0.0388671	0.0377651	0.0341654	0.0160857
1	1	0.151795	0.217533	0.00474481	0.0076726	0.0733249	0.0885318	0.0149447	0.0722474	0.0103458	0.0124036
1	1	0.162165	0.261111	0.00770019	0.00821435	0.0939542	0.0674482	0.0169538	0.0865315	0.00419132	0.0111257
1	1	0.181777	0.238606	0.00957068	0.00975569	0.113529	0.0721782	0.018484	0.0628792	0.00641946	0.0111069
1	1	0.1506	0.52435	0.00941635	0.0128071	0.0392836	0.22368	0.128875	0.39955	0.0061545	0.0214253
1	1	0.223365	0.35803	0.0107366	0.0115414	0.202398	0.0766413	0.0229227	0.130609	0.00641946	0.0147511
1	1	0.0694714	0.0181827	0.0155625	0.00366547	0.107449	0.0313038	0.00458484	0.020998	0.021755	0.0116975
1	1	0.219849	0.176358	0.0107366	0.0245723	0.203242	0.0872528	0.0635374	0.0836802	0.0183539	0.0139876
1	1	0.0838482	0.070371	0.010615	0.00575605	0.1179	0.0388689	0.0118361	0.0339877	0.0209978	0.0143425
1	1	0.103046	0.0466082	0.0119026	0.00621915	0.0938752	0.0575358	0.00725126	0.0247294	0.0151529	0.0333369
1	1	0.14028	0.406639	0.00832368	0.0108525	0.0338968	0.185111	0.211757	0.437206	0.012574	0.00897028
1	1	0.162393	0.387423	0.00999973	0.0128071	0.0497859	0.202937	0.225587	0.313258	0.00747488	0.0307406
1	1	0.180773	0.452976	0.00846128	0.00612376	0.031816	0.295516	0.229643	0.456211	0.0141984	0.0114646
1	1	0.150813	0.088821	0.013692	0.00946546	0.189517	0.0505202	0.0177722	0.0412778	0.0174309	0.0215073
1	1	0.225897	0.471717	0.00788646	0.00614952	0.0222285	0.315293	0.133217	0.46522	0.0106499	0.0162961
1	1	0.181248	0.0837235	0.00719125	0.00761076	0.0760767	0.103881	0.0211143	0.109552	0.00591563	0.0153811
1	1	0.0459787	0.0526356	0.0112466	0.00640358	0.0720502	0.0423347	0.00454865	0.011815	0.00543787	0.054226
1	1	0.285428	0.541356	0.00474481	0.0145114	0.15436	0.122868	0.0240059	0.166898	0.0125805	0.0153726
1	1	0.276896	0.599805	0.00295538	0.0140143	0.160394	0.121595	0.0294518	0.201871	0.0164645	0.0114706
1	1	0.332292	0.637289	0.0119026	0.0153533	0.158301	0.150428	0.0635845	0.279786	0.0152799	0.0121722
1	1	0.175056	0.0238423	0.0177728	0.0110403	0.170395	0.0662366	0.0067499	0.057301	0.0138205	0.0169173
1	1	0.418393	0.28449	0.0125665	0.0627443	0.182692	0.209947	0.255783	0.143516	0.0415483	0.00966612
1	1	0.172873	0.193095	0.0102346	0.0117509	0.188565	0.0813164	0.0532357	0.111664	0.0128128	0.0122524
1	1	0.0356906	0.00326252	0.0342986	0.00750014	0.050312	0.0111312	0.0085302	0.00649242	0.0480156	0.017209
1	1	0.141262	0.0461212	0.0465028	0.00306188	0.0803018	0.0900039	0.00958988	0.0694492	0.0210272	0.0124679
1	1	0.137829	0.427597	0.00497958	0.00597286	0.0253828	0.247131	0.259504	0.469428	0.0115663	0.0131092
1	1	0.0883437	0.0432251	0.014356	0.00487265	0.108295	0.0315784	0.00657561	0.0320722	0.0162875	0.00892298
1	1	0.309373	0.57001	0.00591075	0.0121126	0.186718	0.14656	0.0290145	0.178963	0.0078788	0.0141487
1	1	0.219021	0.192928	0.0085504	0.00918563	0.144446	0.0905984	0.0104125	0.0492293	0.012309	0.0291086
1	1	0.111766	0.029779	0.0172709	0.0110403	0.0904006	0.0343945	0.00732361	0.0254726	0.0234236	0.0211659
1	1	0.11218	0.445669	0.00828316	0.0204618	0.0137731	0.239154	0.278744	0.560045	0.0103458	0.0181995
1	1	0.324196	0.365874	0.0087461	0.00793453	0.140374	0.164962	0.0176234	0.146261	0.0167653	0.0138246
1	1	0.222642	0.235698	0.00649372	0.00974531	0.129866	0.102044	0.0424102	0.072562	0.0384352	0.0138159
1	1	0.118809	0.0716703	0.0070767	0.0058	0.0870098	0.0543274	0.00499208	0.0349095	0.0161257	0.0145352
1	1	0.334724	0.64137	0.00969772	0.0246586	0.152205	0.162454	0.279122	0.160282	0.0280927	0.0152021
1	1	0.184602	0.117897	0.0131495	0.0222979	0.216905	0.0791245	0.0247038	0.0612961	0.0211955	0.0139276
1	1	0.137693	0.240431	0.00416184	0.00918563	0.161145	0.0535974	0.00828152	0.109636	0.0113274	0.0134572
1	1	0.315464	1.06563	0.010615	0.0101142	0.075119	0.178983	0.0417567	0.423949	0.00469515	0.010537
1	1	0.167702	0.234699	0.00295538	0.0363537	0.103445	0.0644206	0.041874	0.103793	0.0131062	0.0116531
1	1	0.0721658	0.0827178	0.00595128	0.0132547	0.137308	0.0384896	0.00989926	0.0259697	0.011486	0.0479517
1	1	0.14231	0.506864	0.00649372	0.0198583	0.110326	0.062481	0.00561575	0.0962711	0.00856469	0.0248867
1	1	0.153854	0.179588	0.0130428	0.0396537	0.179753	0.0604528	0.0742896	0.0755402	0.0275888	0.0101601
1	1	0.130408	0.151377	0.00536831	0.0110687	0.18342	0.0614408	0.00719901	0.0697333	0.00936423	0.0196366
1	1	0.191791	0.216093	0.00770019	0.00640358	0.158161	0.0821485	0.0180336	0.0594223	0.0118573	0.0217054
1	1	0.247784	0.323908	0.00948963	0.0263816	0.141636	0.118032	0.178556	0.114095	0.0180118	0.0195359
1	1	0.152123	0.154156	0.0125385	0.0581828	0.227101	0.0580265	0.0228933	0.0493333	0.0321803	0.015066
1	1	0.180437	0.203418	0.00532778	0.0432365	0.084958	0.0724498	0.0656193	0.0752576	0.0204197	0.0135664
1	1	0.272726	0.286771	0.00774071	0.0580248	0.145763	0.12451	0.116298	0.120801	0.0200011	0.0116768
1	1	0.109404	0.140671	0.011279	0.0164287	0.131505	0.0406156	0.0163445	0.0399315	0.00962917	0.013803
1	1	0.0912194	0.0509471	0.0113196	0.0033417	0.0577836	0.0481734	0.00789073	0.061746	0.00716218	0.0120975
1	1	0.0966622	0.0306544	0.0158621	0.0076547	0.114462	0.0339534	0.00195459	0.0328357	0.0208552	0.00862346
1	1	0.160798	0.18284	0.00894715	0.00962791	0.14353	0.0608921	0.0145387	0.129947	0.024353	0.0132122
1	1	0.352047	0.437015	0.0107366	0.0443231	0.179202	0.210873	0.282639	0.195375	0.0182507	0.0363468
1	1	0.0525622	0.016328	0.0421086	0.00491658	0.121736	0.0421829	0.00462102	0.0217389	0.0370053	0.0103498
1	1	0.277344	0.273608	0.0121699	0.00942036	0.18831	0.159992	0.0464005	0.142566	0.0106108	0.0184627
1	1	0.141636	0.513568	0.00645321	0.0126339	0.0207359	0.298297	0.198626	0.448778	0.0179105	0.0112984
1	1	0.184263	0.038448	0.0328333	0.00515247	0.105117	0.0882151	0.0110519	0.0468199	0.0217264	0.0210485
1	1	0.227069	0.181878	0.0141214	0.00659958	0.150279	0.117694	0.0624112	0.123337	0.00493403	0.00843771
1	1	0.161413	0.256808	0.0100645	0.00672735	0.20428	0.0618831	0.00980915	0.0841961	0.0181974	0.0137131
1	1	0.113908	0.210121	0.00715774	0.00858204	0.0287935	0.184208	0.126482	0.283514	0.0132136	0.00814176
1	1	0.151089	0.630862	0.00653425	0.0033417	0.0534889	0.109126	0.0113413	0.364474	0.0135555	0.00924607
1	1	0.208413	1.14235	0.00576345	0.00841555	0.1423	0.109563	0.0166018	0.186567	0.00674086	0.0670064
1	1	0.372244	0.245957	0.0138136	0.00793484	0.0693967	0.258757	0.0387787	0.188948	0.0165003	0.0189283
1	1	0.13318	0.207956	0.00630667	0.0228803	0.213106	0.0500545	0.0247703	0.0812819	0.0375488	0.0108537
1	1	0.16422	0.520579	0.00653425	0.00491658	0.0440578	0.283335	0.094143	0.340445	0.00994189	0.00867991
1	1	0.30688	0.765129	0.00653425	0.00642934	0.0995099	0.171248	0.148797	0.336954	0.0078256	0.00875588
