# Supplementary material for: Relationship between histone modifications and transcription factor binding is protein family specific
Source: Genome Res. 2018 Mar;28(3):321–33. doi: 10.1101/gr.220079.116 (PMC5848611; doi:10.1101/gr.220079.116)
Supplement: Supplemental Material [file supp_gr.220079.116_Supplemental_Material.zip › Supplemental_Material/MEF2C/MEF2C.txt]

gcgagactccgtctcaaaaataaaaaaaaaaaaag	0
aaccccatctctactaaaaatacagaaattagccg	0
aaccccgtctctactaaaaatacaaaaattaacca	0
aacctcgtctttactaaaaatacaaaaattatccc	0
aaccccatctctactaaaaatacaaaaattagcca	0
ctatctctaaaaaataaaaataaaattaaaaaaTA	0
aaccccgtctctactaaaaatacaaaaattagcca	0
ccTGGGGTGATTTTTTAAAATAGTTTTCAATGTTA	0
TAAGTATAAGAATTTAAAAATAAAAGTCATTGCCA	0
aaccctgtctgtactaaaaatacaaaaTTAggcca	0
aaccccgtctctactaaaaatacaaaattagctgg	0
aacccagcttctactaaaaatacaaaaataagtca	0
aacctcgtctctactaaaaatacaaaaaaaaagct	0
ctgccccaTCTGACTCAAAATAACCAACTCATAGT	0
aggcctgtctctactaaaaatacaaaaatcagcca	0
aaccccgtctctactaaaaatacaaaaattagccg	0
caaaaaattaaaactaaaaatagcatatgattcag	0
taccccgtctctactaaaaatacaaaagttagcca	0
aaccccgtgtctactaaaaatacaaaaattagccg	0
TCACCTAGGTCAGCTAAAAATAAGTAACACTGTGT	0
agagcaagacagtctaaaaaaaaaaaaaaaataca	0
ctatggaaataaaataaAAATAAAATCCCCTccat	0
aaccctgtctctactaaaaatacaaaaaaaattag	0
accctcgcctctactaaaaatacaaaaagtagccg	0
aactccgtctctactaaaaatacaaaaattagctg	0
AACTGAAAATAAACTAAAAATAAagaagtcacata	0
aaccctgtctctactaaaaataaaaaattagctgg	0
agtcaacagaggtccaaaaatattaaattgaaaaa	0
cagactttgcctgctaaaaataaaaagaTGCCTTG	0
aaccccatctctactaaaaataaaaaaaattaact	0
aaccccgtctctactaaaaatagaaaaagttagcc	0
aaccccgtctctactaaaaatacaaaaatttagcc	0
aaccccgtctctactaaaaatacaaaaaaattagc	0
ctatctccaaaaaataaaaataaacaaaaaGGAAC	0
aacccccactctgctaaaaatacaaaaattagccg	0
GCAATTGCGAGAACCAAAAATAGCTGGTACAGAGA	0
aaccccgtctctactaaaaatacaaaaaattagcc	0
caaaaacaaaaaaacaaaaaaaGAATGCATGTGTG	0
aaccccatctctactaaaaatacaaaaatcagccg	0
AGGACTATCCATTCTAAAAATAATAAATCGTggcc	0
gtaaaaatggaacctaaaaatagtgtctgatttag	0
ctatctcaaaaaaataaaaataaaaaagataaCAT	0
aaccccatctctactaaaaatacaaaaaaggccgg	0
ctgtcttaaaaaaacaaaaaaagaaaaaGTAttct	0
aaccccatctctactaaaaatacaaaaattagcca	0
TTTTGTTTCTTTACTAAAAACAGAAAACTTTCCCC	0
aaccccgtctctgctaaaaatacaaaaattagctg	0
aatcccctttctactaaaaatacaaaaattagcta	0
attacatgctgagacaaaaatatcaatatcctcca	0
aaacccgtcgctactaaaaatacaaaaaattagcc	0
aaccctgtctctactaaaaatacaaaaaattagct	0
aaccccatctctactaaaaatacaaaaattagcca	0
agcaagaccttgtctaaaaaaaaaaaaaaaaaaaa	0
tgatggctgcaatctaaaaaaagcagaaaataaca	0
aaccacgtctctactaaaaatacaaaaattaccag	0
accctgttctctactaaaaatacaaaaattagctg	0
aaccccgtctctactaaaaatacaaaattagccgg	0
aaccccgtctctactaaaaatacaaaaaaaattag	0
aaccccgtttgtactaaaaatacaaaaattagccg	0
tacaTATGGTGATTTAAAAATAGGCATGAAGTCtg	0
ATTCCACTGCCATGtaaaaataactttaaataaaa	0
gcccctcctctttctcaaaatagatctgggcagac	0
acccccatctctactaaaaatacaaaaaaaatcag	0
aacctcatctctactaaaaataccaaaaaactagc	0
CATTTGCAATTTTCTTAAAATAGAGCTGAAAGGGC	0
gttgctcaaaaaaataaaaatagagctaccacatg	0
aaccccatctctactaaaaatacaaaaattagccg	0
catggagtctctactaaaaatacaaaattagccag	0
aaccccatctctactaaaaatacaaaacttagcca	0
ATGATCAGAAGTTTTAAAAATAAAGAAGAATGCAA	0
gggggagacagagacagaaataaatatgtgcgact	0
aaacctgtctctactaaaaatacaaaaaattagcc	0
aaccccgtctctactaaaaatacagaaattaCATT	0
aaccccttctctactaaaaatacaaaaattagcgg	0
AAAGAGGAAGGAACCAAAAATAACTGAGTATCTCA	0
gctaaaatcaagactaaaaatacaatgtgctgatg	0
tcgacaaaaaataccaaaattagccaggtggtgta	0
ctgcacagatcatttataaatagctcaatatgaaa	0
aaccctgtctctactaaaaatacaaaaaattagcc	0
aaccccatctgtactaaaaatacaaaaaattagct	0
aaccccgtctctgctaaaaatacaaaaattagtca	0
gtctgtaggtgttctttaaatagtcgtgatattag	0
aaccccgtctctactaaaaatacaaaaattagcca	0
aacccagtctctactaaaaatacaaaaattagcag	0
aactccacctctactaaaaatacaaaaatcagcca	0
aaccccgtctctactaaaaatacaaaaattagtcg	0
aaccccatctctactaaaaatacaaaaattagcca	0
aattaaccgtgtgcctgaaatagccatgtgacttc	0
aaccccgtctctactaaaaatagaaaaatcagcca	0
acaagcacaaaaaccaaaaacaaaaGTCAGATGAC	0
aaccccgtctctactaaaaatacagaaaaagtagc	0
aaccccgtctctactaaaaatacaaataattagcc	0
ggtcaactgcggtccaaaaatattaaatgggaaat	0
GAAAAGCAGAAGTACAAAAATAGTTCGGCTGACCC	0
aaccccatctctactaaaaatacaaaaattatcca	0
aatcccatctctactaaaaatacaaaaaattaacc	0
gctagactcttgtctaaaaaaaaaaaaaaaaTACT	0
aaccccgtctctactaaaaatacaaaaactagcca	0
aactccgtctctactaaaaatacaaaaaattagcc	0
CAAATCTCTCAAAATTAAAATAGATCTAGATAACC	0
ATGATAACAATATACAAAAATAGCAGCAAGAATCA	0
gtttcaaaagaaaacaaaaaaagaaaaagaaagta	0
aaaaccagactgtctaaaaaaaaaaaaagaaTTGA	0
tttttagtctctactaaaaatacaaaaaaactagc	0
ttctggacatgttctataaatagaatatataaata	0
aaccccgtccctactaaaaatacaaaaaattagtt	0
GAATTCAGTGCAGCCAAAATTAGCAAGGCTGCCAT	0
TGAACACAAATTTCTAAAAATAATATCTATTCAAA	0
gcaagactctgtttcaaaaaaagaaaTCAAGTGCT	0
TTGACTCCAGAAGTTAAAAATAAATGTGACTATAA	0
TCAAATACAAAGGCTAAAAAAAAAAAGCTGTGTTT	0
TTAACAGACTTGTTTAAAAATAAAACCAAAACAAA	0
TTTTCTAAACATAGTAAAAATAGAGTGTAAGTATA	0
ttcagctgactttttaaaaatagcaagacctcttc	0
CCAGACTACATTTTTAAAAATAGGCTCACGTTGCA	0
GTTAATTAGCTTTTTAAAAATAAAAAAGGTCCATT	0
GTGTTTCCCAGATTTGAAAATAGAAACCGTGTTTT	0
CTTTACACGAGTTTTAAAAATAGAACCATGGAACC	0
CCATCACGTCTGCCCTAAAATAGCCCAGCTGCTTA	0
AATAATGGTATAATTAAAAATAGTTCCTACATGTT	0
tctcgaaaaaaaaataaaaataaaaaCTTCTTAGG	0
GTACCCAGGAATACTGAAAATAACTGGTCTTACAA	0
aaccccgtctctactaaaaatacaaaaattagctg	0
ATGGAGACAGAAGCCAGAAATAAAATGTATTAGCA	0
AGACCAACAGAAGGCAAAAATAGACTAGTGTGTAT	0
TTTAATGAGTTTTTCCTAAATAGAAGTGTTTCCTA	0
aaacacaaccaaaccaaaaataaaacaaagaacaa	0
tgtttgaacaatactgaaaataggtcactttcgct	0
TAAACTCCACATGCTTAAAATAAAAGCAATCATAA	0
GAGTACTGGGGAGATAAAAATAGCACACTTGAAAC	0
aaccctgtctctactaaaaatacaaagaattagcc	0
acccctatctctaccaaaaatagaaaaaattagct	0
aaccccatctctactaaaaatacaaaaacaaaatt	0
GTTCGTTTCATGGCTAAAAACAACCACAACAAAAG	0
ttaattaaaatttttaaaaataaaaGAGAAGTGAA	0
Aagggctttgcaactttaaatagatttcacattag	0
aactataaaggacctaaaaataccacttcacagta	0
acccccatctctactaaaaatacacaaagaaatta	0
aaaatgaaaggggctaataatagctatgtgtgcat	0
gtttttctgttatctcagaatagaacaaatgtaca	0
tacagaaaaactgataaaaatagATTCCTTGTGGT	0
atttctgaaagaacttaaaacagaactatgattca	0
CAAGTGACGAAAGTTAAAAATACACGGCCACAAAC	0
CACTATTACTAAAACAAAAATAGTTCATAAGCCAT	0
aaccccgtctctactaaaaatacaaaaattagacg	0
aacccggtctctactaaaaatacaaaaattagcca	0
TGGGTAACTTtttttaaaaatagactttttttaga	0
agccccgtctctactaaaaatacaaaaaattagcc	0
ACATGGCATCTTGTTAGAAATAGCAAGGgcagggc	0
ACCCACTCCAAGTCCAAAAAAAAAAAAAGAATGAT	0
TGAGTCCAGATAGTTAAATATAGAATATGCTTAAA	0
aaccccttctctactaaaaatacaaaaaattagcc	0
cgctgtgtctctactaaaaatacaattagccaggc	0
aaccccgtctctactaaaaataaaaaaaaatcagc	0
aaccctgtctctactaaaaatacaaaaagttagcc	0
aatcccgtctctactaaaaatacaaaaattagcca	0
TAACAAGACACCTTTAAAAATAGTCTCCCTTTAGA	0
ACTAGATAAGATGCTAAAAAAAAAAGATATGAAAC	0
GTTAGATTGTTGTTTAAAAACAGAAGGAAAGAAGA	0
ccatttctaaaaaataaaaataaaTTCAACAATAT	0
GAAAAAGGAGAGACTAAAAATAAAACCATCTGGAC	0
gcagaggagagggacagaaatagatgcacacagaa	0
aaccccgtccctactaaaaatacagaaatcagcca	0
TAAAGCCACAATACTAAAAATGGAAACAAAAACAG	0
TGAAAAAGCTGTAATAAAAATAAAAGTAGATAAAC	0
AATGCTTTCAGCAATAAAAATAGAACTGATGTTGT	0
TCAAGAACACATTTTAAAAATAGCTCAAGGAAGCC	0
TTGGTCTCAGAGAACAGAAATAGGATGACAAAAAC	0
gaccttgtctctactaaaaataaaaaaGGAGTCCC	0
agcaagactctgtctaaaaaaaaaaaaaaaaaaaa	0
GGAAAAGATTGAGCCAGAAATAATACCTGGAGAAA	0
aaccccgtcgctactaaaaatacaaaaaaaatagc	0
AGAAGGATAAATGTTGAAAATAGAACTGAGCATTA	0
tttctacaaaatatccaaaatagacaaacccagag	0
GTGGATCTGAAATTTAAAAATAAAATTGAAAGTAA	0
ggtcgactgtggtccaaaaatattaagatagtttg	0
aaccccggctctactaaaaatacaaaaattagcca	0
ggtcaaccatggtccaaaaatattaaagaaaaaac	0
aaccccgtctctactaaaaatacaaaaattagccg	0
CAGATAGCAAAAAATAAAAATAAAAAAACACAGTG	0
gactccgcctctactaaaaatacaaaaattagccg	0
aatgtcagaactttcaaatatagaatgaactctgc	0
aatcccatctctactaaaaatacaaaaactaacag	0
aaccccacctcttctaaaaatacaaaaattagcca	0
gttcagaatcattctcaaaacagcAgctcacacct	0
ctacacttgagaaactgaaatagaatgataaaggt	0
ATGAAATCAGGATATAAAAATAGAAGTGATATTCT	0
aaccccgtctctactaaaaatagaaaaactagcca	0
ACATCAGAACGaaacaaaaataacaaataaacaaa	0
AACTATTTCTGAGCCAAAAATAAACCACACTAAAA	0
TGTTTAATGAACACTAAAATTAGAATTTGACTGAA	0
aaccccatctctactaaaaatacaaaaaattagct	0
CTCCAGTCACCATCCAAAAATAACCACCACCTCCC	0
ACAGTTAGTGAGGCTTAAAATAGCCAGGAATGTAA	0
CTCCCACCTTGGGCTAAAAATATCCTGCAGTTATC	0
agcatgactctgtctaaaaaaaaaaaaaaaaaaaa	0
aaccccatctctactaaaaatacaaaattagccag	0
agcgaaactctgtctaaaaaaaaaaaatggaaaga	0
aaccctgtctctactaaaaatacaaaaattaactg	0
AGCCTGGTTCCTTCTAAAATTAGAAATCAGACAAA	0
CTTTCTCATTATTTTAAAAATAGAAACATTACAGA	0
gaaacctcgactactaaaaatacaaaaattagtcg	0
aaccccgtctctactaaaaatacaaaaaattagtc	0
ACAAAGGAGGAAAACAGAAATAAAACAAGAGACAG	0
TTTTAACACATGTTTAAAAATAGAGCAGGTTGAAA	0
TTTGAATAAGCTTTCAAAAATAACACATTGTCATT	0
ATCAAGGTAACATTTAAAAATAACTACCCCAGTAC	0
ggtcttcggctgtctgaaaatagactcggtgctgt	0
gaccaggccacatctaaaaatagaactttgaccca	0
aaccccacctctactaaaaatacaaaattagtcgg	0
GATACACGTCAAACTAAGAATAACATCATAACACA	0
AACAAATCCTCAGCTGAAAATAGCATCTAGGCGAG	0
aagtgttaaaagaataaaaataaaaggcacagaca	0
gaaaccccctctactaaaaatacaagaattagtga	0
ATATACAACAATTTTAAAAATACAAATGTTaatat	0
actgagacgctAACtaaaaataataataataataa	0
AAGTGAGAGTGACCTAGAAATAAACCCCCTTGGGG	0
aaccccgtctgtactaaaaatacaaaattatctgg	0
cagccgcctgtttctgaaaataaaatttcatgaga	0
gaggccaacaagcacaaaaatagagcattaaacca	0
CATGCAAACTTGCTTAAAAATAGTAACTTCATAAA	0
ctctaccaagaaaacaaaaatagctggacgtggtg	0
CATTCTTTAAAAACCAAAAACAAAAAACCCATTTG	0
TGGGGCACACAGTTCAAAAATGGAATGAGAAAGCT	0
ACAACAAGTACTTTCAAAAATAGTAGCCCAATTTC	0
TTAGAGTCTGTTTCCAAATATAGCCAGCAGATGGT	0
aaccccgtctctactaaaaatacaaaaattagcaa	0
TCACATGGTCAGACCAGAAATAAATGAGTGGCCAG	0
GCTCAAAGAATAGCTTAAAATAAAATTAACCCGAT	0
aaccccgtgtctactaaaaatacaaaaattagccg	0
aatcccgtctctactaaaaatacaaaaattagctg	0
TTTTTCTTGACTCCTAAAAAAAGAACAGCAGCAAG	0
tgacagtacaaaaataaaaatagaaataaagtgaa	0
aaccccgtctctactaaaaatacaaaaattagcta	0
TCTAGTAACGATGCTGAAAATAACTTTAACTTACT	0
cacggcgaaactactaaaaatacaaaaattagcca	0
CTATAGCAGCTGATCAAAAATAACTTCAATCCCTC	0
TGTGTTTTTTTTGTTAAATATAGCAGCTGTTTCAG	0
aatccctactctactaaaaatacaaaaattagcca	0
cgagaccgtgtctccaaaaataaaataaaaaaaaa	0
AAGTCTTAACAGGCCAAAAAAAAAAAAAACTGTGG	0
CTGCTTTACACGGACTAAAATAACACACCCTCACA	0
aaacccatctctactaaaaatacaaaatgagccgg	0
tggaccaatacaGCTAAAAAAAAAAAAATGAAACC	0
gccgaagtgaggtacagaaatagccaaattggtta	0
TGAGTTTCACTTCTTATAAATAGAAAAAATGTAAA	0
aacccctcctctactaaaaatacaaaaaattagcc	0
aaccccgtctctactaaaaatacaaaaattagcca	0
caaaaggggattgttataaataacaaaagacatgt	0
aaccccatctctgctaaaaatacaaaaaattagcc	0
CAATCATCCAGAGCTAAGAATAACCAGGAAGCTTC	0
GGTTAACCAAGTACCAAAAATAGTTCCCGATGACT	0
CGTCACTGTATGTCTAAAAATAAAGAAGCTTGGAA	0
tgtcttagagaaaataaaaataaattagccaggca	0
aaccccatctctactaaaaatacaaaaataagcct	0
agtcccgtctctactaaaaatacaaaaattagttg	0
aaccccgcctctactaaaaatacagaaaaattagc	0
aaccccgtctctactaaaaatacaaaaattagccg	0
ACTAGGCTGAGAGTTTAAAATAACTTCAAAAGAGC	0
TATTTTTTTATTTCTAAAAATATCATAAAAAGACA	0
CATACATTTATATCTAAAAATAAACTGGCACTAGT	0
aaccctgtctctactaaaaatacaaaaacttaacc	0
ttagctacgtaaggtaaaaataaACGAGTCAATGC	0
CTTCCTGCTTCTACTGAAAATAGATGGCAAGCTTG	0
TGTTTATTTCAAACTTAAAATAGTGGCTGAAAGAG	0
ATGATTAAAGGTTACAGAAATAGGTCTTCATAGGC	0
CTAATGTTGAGTTCTTTAaatagcagttgctgaca	0
aaccccgtatctactaaaaatacaaaaattagcca	0
AGAAAGCATTCAGACAAAAATAGATCCAGACTCTA	0
caaatgtttcatgctaaaaaaaaaaaaaaacccaa	0
TGTCATGCATTCTCCAAAAATAGAAGGGAGAGACA	0
actaatccagtttctaaaaataaatattttctata	0
TAGTCTGCAATGGTTAAAAATAAGACAAACAGCTC	0
TGCATTGGAGCTTCTATAAATAGTAAATCAGCAAA	0
agtcaattatggtccaaaaatattaaagtatcttg	0
CACAGTAAGCAAACTAAAAATAAAGTTCAAAGTGA	0
GTATATTCTGAAACTGAAAATAGCTTCTAGGAGAT	0
ctgtataatgaggataaaaataacacttcctttga	0
TTTGGAGGTCAGTCTGAAAATAGGTGAATCTGGAT	0
aaacccgtctctactaaaaatacaaaactagcggg	0
gaggccaaccagcacaaaaatagagcattaaacca	0
aaaattcaacgaattaaaaatagaacttcctcaac	0
TAAGCATGCTTGGCTTAAAATAGAAAATGAGTCAT	0
aaaagcaaaaaagccaaaattaaaacaacaacaaa	0
aaccccgtccctactaaaaatacaaaaaattagcc	0
TAAATTTtcgattctaaaattagattctaaatttt	0
aaccctgtctgtactaaaaatacaaaaaattagcc	0
TTCATGGGGATTTTTAAAAATAGAAGTATCTTGGT	0
aaccccgtctctactaaaaatacaaaaattagctg	0
TGGTCTTTTGTATCCTAAAATAACCCTACCTGGAC	0
caccctgtctctactaaaaatacaaaaactagtgg	0
tctaaaaacaaaaccaaaaacaaaaaaCTAGGTCT	0
AATTTATATACTGCTAGAAATAAATTTATTTGCTA	0
aacccggtctctactaaaaatacaaaaaattagcc	0
TGCAGGAATCACAACAAAAATAACAACACAAAAAC	0
aactgactgtaaaccaaaaataaaactctaagatg	0
gaccctgtccctgctaaaaatacaaaaattagccg	0
aaccccgtctctactaaaaatacaaaaactagtca	0
GCATTAGTCCAGGGCAAAAATAGCCAGTAAGTCCA	0
aaccctgtctctactaaaaataccaaaaagttagc	0
TCTGAGATCATTTCTATAAATAAATAACTCCCATG	0
aactccatctctactaaaaatacaaaaattagctg	0
atttcagtagaagccaaaaatagagaagggattat	0
cgagagagtaagtctaaaaaaaaaaGTTTAAATTA	0
AATTATCTAGTTCCTATAAATAGTAAGTATCTCAA	0
TTTGCACACCGAACTAAAAATGGATTTTACCATTG	0
AATGTAAATGAATACAAAAATAACAGCACTCCCTT	0
GACAGGAtgtaaaccaaaaataaaattctaagccc	0
aaccccatctctactaaaaatacaaaaattagcca	0
AGTGAGAGTAATTTTAAAAATAAAATATGCACATT	0
agtcaaccatggtccaaaaatattaaatggaaaat	0
aaccctgtctctactaaaaatacaaaaaatgagcc	0
CTCTTAAGGAAAAATAAAAATAAAAGATCCAGCTT	0
cagtaaagtggggataaaaatagtacctttacatg	0
aaccccatctctactaaaaatacaaaaaaaaaaca	0
aaccccgtctctactaaaaatacaaaaattagcag	0
aaccccgtctctactaaaaatacaaaaattagcca	0
agtgagaccctgtctaaaaaaaaaaaaaTCGATAT	0
TGACAAGCATATTTTAAAAATAGCTCTGTGAACAG	0
aagcccatctctactaaaaatacaaaaaattagac	0
aacaccatttctactaaaaatacaaaaaaattagc	0
GTGACCCTACACTCCAGAAATAGCTGTATAAAGAA	0
aaccccgtgtctactaaaaatacaaaaattagctg	0
aaccccgtatctactaaaaatacaatattagccac	0
aaggaacaacattttaaaaacagaacaatcaaaaa	0
CAAGAGGGCGCTTTCTAAAATAGTATTTAGTCCAA	0
aaccccatctctactaaaaataccaaatagctgag	0
GCTTTTAGAAAAGCTAAAAATATCTGTTAACGAAG	0
ctcacaagcatggctgaaaataaaaagatgtgtaa	0
GAACTGAATGTGTACAGAAATAAAATCGTGTCTAG	0
CGGAGACAGGAAGTTAAAAATAGATGCACCGCTTC	0
aaccccgtctatactaaaaatacaaaaaaaattta	0
tgatgaaaatgttctaaaattagatagtggtgaag	0
aaatgcttaaGAGCCAAAAATACAAGCAGCTGGAA	0
tacatgttactttttaaaaatagccagttcctggt	0
TCAAGTGAACAAGGCAAAAATAACTTGCAGAAAAC	0
TGTAGAGTTTTGTCTAAAAAAAAAAACCTCCAAAA	0
TTAAAAATGAGCACTAAAAACAGAACAAGTTCTCA	0
gcatggtgttggtataaaaatagacacatagTCAT	0
aacactgtctctactaaaaatacaaaaattagctg	0
aaccccatctctactaaaaatacaaaaattaccca	0
TCAGTTTCCCCATCCAAAAATAGGTACTCATACTC	0
aaccccgtctgtactaaaaatacaaaaaatcagcc	0
caAAGGCCTTCTTTTAAAAATAGTATTCATTATAG	0
CCCCCAGAAACAGCTAAAAAAAAAAAAAAAAAAAG	0
cagaagcagttttctaaaaataaatcaaatatttt	0
taaatggaaaattccagaaataaacaattcataag	0
gctaaccattattttaaaaatagaatacatacaga	0
GTCACGGGGCTGGTTACAAATAGCACAGGGATTGG	0
AGCTCTGTTTGTTCCTGAAATAGCTCTCTGGCTAC	0
aaccccgtctcttctaaaaatacaaaaattagccg	0
GGCCACTAATACTCTGAAAATAGCACCTAGTCCCT	0
TTCAGATTACGGTTTAAAATTAGCCACATGACTGT	0
aaccccgtctctactaaaaatagaaaaattagctg	0
AAGGAGGGCTCTGCTAAAAATAAAACAAAAAGACC	0
aaccccgtctgtactaaaaatacaaaaaagctagc	0
aaccccatctctactaaaaatacagaaattagcca	0
AAAATGAAACTGGCTATAAACAGAAATCAAAACTG	0
attctattcttttttaaaaataattctcgttgtgg	0
aaccccttctctactaaaaatacaaaacttagcca	0
CAGCCCTGTGAGGTCAGAAATAGACCGAAcagggt	0
aaacaaaacaaaaccaaaaaCAAAAAAGTAATTCT	0
gttgagtatcttgcctaaaataacacaaactaagt	0
gatGGAACTGTATTTCAAAATAGTCAAATAACCTG	0
AGTAACATGTGATTTAAAAATAGCAAGTGGCTGTG	0
aaccccctctctactaaaaatacaaattagctggg	0
aaccccatctctactaaaaatacaaaaaattagtc	0
atgagtaaacagactaaaattagaagtaaagaatc	0
aaccccgtgtctactaaaaatacaaaaaattagcc	0
aaccccatctctactaaaaatacaaaaaattagcc	0
TGTTTGTTCTGTGTTATAAATAGGACTTTGTGAAA	0
GAATTTGCAGGTTTTAAATATAGAATTGTTGTGTG	0
AAATGGGACAAATCTAAAAATATCCCTAGTAACAG	0
aatcgcatatctactaaaaatacaaatattagtca	0
agacagaaacaatttaaaaatggaatttatcatca	0
aaccccgtctctactaaaaatacaaaaaaatcagc	0
aaccccgtctctactaaaaatacaaaattagccag	0
gtggtgacacctgcctaaaataggctgaggcagga	0
CCCAAGACATCCACCAAAAATAGATCCAACTTACA	0
CGGTAAAAGCCATTTAAAAATAACTCCTTCATTCT	0
CCAGGGAAGTGAAACAAAAATAGAAGAGACCCGTA	0
GCGGGTACCTGATCTAAAAATATCAACAAACTCAT	0
gaaaccccgtctactaaaaataaaaaaaaattagc	0
aaccccatctcttctaaaaatacaaaaattagcca	0
aaccccatctctactaaaaatacaaaaattagctg	0
cccgagaacctatctaaaaaaaaaaaaTCCGGAAA	0
tttaggaacaattttaaaaataacacttgtgatgt	0
AGTAACAATGGAGCTAAAAATAGGGCCCGACTCTG	0
GAGGGGACAGCATCTAAAAATAGCAGGGCCTAGAC	0
AGGCTAGAAGAAACCAAAAATACCCACCCCACAAG	0
atctctatgcttgttaaaaatagactcctggctgg	0
GGGTCCCAGCAAGACCAAAATAGACCACAAGGTGG	0
caagactccgtgtctaaaaaaaaaaaaaaaaaGCA	0
acggtggtctctactaaaaatacaaaaaagttagg	0
CTTTGTTTTCCAGTTAAAAATAGTTCTGAGTTAAA	0
CTAAATAAAGGAGCCTAAAATAAAAGTGCAAAATG	0
aaccccgtctttactaaaaatacaaaaatcagctg	0
aaccctgtctctactaaaaatacaaaaataattag	0
TCTTTTTACGGTTTCAAAAAAAGAAGGGAGAGGGA	0
CAGCAAaacatttttaaaaataaaagcagcacaga	0
TTGAGTCCTGTGGCTAAAAATACTCTAATCACAGC	0
GGATGAAGTTAAAacaaaaaaagaaactggggctt	0
TGAGACACACAAACTTAAAATAGCAAGCAAATAAA	0
TACTTAGGTAAAACCAAAAATACTATAAACCAATG	0
GTTAATTTAGGTGCCCAAAATAGCAAGTATGCAGG	0
aaccccatctctactaaaaatacaaaaattagccg	0
agaatgagactgtctcaaaataaataaaagaCCAC	0
aacccagtctctactaaaaatacaaaaacaaaatt	0
aaccctgtctctactaaaaatacaaaattacccgg	0
aaccccatctctactaaaaatacaaaaaattagcc	0
CACTTCTCTCATCCTAAAAATAAACCATTTACATC	0
actaaatataaaaatAAAAATAAAATAAAgaataa	0
aaccccatgtctactaaaaatacaaaaattagcct	0
aaccccgtctctactaaaaatacaaaagattagcg	0
aaccccgtctctactaaaaatacaaaaacaaaact	0
acctgctatgattctaagaatagtttcacccattg	0
CTAATGTGTAAAGCCAGAAATAAAACCTACCTGCT	0
aacctcatctctactaaaaatacaaaaattagcca	0
ccatggtgccaggccAAAAAAAAAATGTGTAGACA	0
aaaCCAGCAAATTCCAAAAATAACCGCTAGAGGGG	0
aaccccgcctctactaaaaataacaaaaaaaatta	0
CCACAAATATGAGTCAGAAATAGACTATGGGACTC	0
aaccccatctctactaaaaatacaaaaatcagccg	0
aatgccatctctactaaaaatacaaaattagccgg	0
aatcccatctctactaaaaatacaaaaattagcca	0
aaccccgtctctactaaaaatacaaaaattagccg	0
TGAGCACATGGTTGTTAAAATAGAATTTAGTGAGT	0
agtgagaccctgtctaaaaaaagaaaaaaaaaaaa	0
TCAGCTCTTTTTTTTAAAAAAAGAAAAAAACAGGA	0
GCCTCTTCCTTTTCTAAAAATACACGGGTCTGCAG	0
agcaagactctgtctaaaaaaaaaaaaaGCAGAAG	0
ATCATATGTATGGCTTAAAATAGCACACTTCAGGT	0
AAAGTTGATTATGTTTAAAATAGAAACATATTTCG	0
GTAACATGTGCAGCTTAAAATAGGATACAGTAAAA	0
GATTTGTCCAGAAACAAAAATAAAATGACCTGGGG	0
aacgagactccgtctcaaaataaaaaGTGTGCCCA	0
tgaagaaaacgttctaaaattagattgtggcgatg	0
CAATAATATGTGTTTAAAAATAAAAGCCAGCTGCT	0
TCTCAACTTTGATTCAAAAATAAACTTCGTGGGCA	0
ttccATTTGGTCTTTAAAAATAGACTTTCAGGCTA	0
AAAGACGCTTGTTTTTTAAATAGAAATTGTGATTA	0
CTAAGGTGACACTTTAAAAATAAAATCTCTTCTAT	0
AGGGAACTGAAATTTAAAAATAAAAAAGTGTGAAA	0
CACGAAGATCAACTTAAAAATAGCACCCCCTCCAG	0
aaccccgtctttactaaaaatacaaaaattagtca	0
CAGCCTGGGAAAGCTAGAAACAGATTAGCTTGTGC	0
CCTGTCTCAGCATCTAAAAATAGGTGTCAGGCGAG	0
tgaattttatttcctagaaatagaagccactagag	0
GCTTATTGGTTGAACAGAAATAGAACATAGGCTGA	0
aaccccatctctactaaaaatacaaaaaaattagc	0
ccactttttgaagataaaaataagagttcggggcc	0
aaccctgtctctactaaaaatacaaaaaattagcc	0
TTTTTCCATCCTGATAAAAATAGATGAGGTCGACC	0
TACAGAGCCCAGTACAAAAATAGGCAGGTGTAATG	0
AATGACGAAGAAACTAAAAATAATCAGCCTTCTGT	0
TGGAATGAATGGGCTATAAATAGCCGCCAATGGGC	0
ctgtaaaatggggataaaaatagtatcccctgcca	0
GAGCTGCTGAGTGCTAATAATAGCAGCAAACACCA	0
agtgagaccctgtctcaaaataaataaataaataa	0
TAGTCCCTTGTACCTAAAAATAGAACTGAGGGCAA	0
CAGACTAGCCCAAGTAAAAATAGCACTAGGAGAGG	0
agagaaagatgttctaaaattagattgtgatagtg	0
aatgccgcccctactaaaaatacaaaaattagccg	0
aaaccctggtctactaaaaatacaaaattagctgg	0
CTCTCATTATAGGCCAGAAATAGATGCCCCATCCC	0
CACTACAAATTAGTTATAAATAGCAGGGTGGTAGT	0
CATCCACTATTTTCTCTAAATAGAAGAAAACTTTT	0
aaccccgtctctactaaaaatacaaaacagcgggg	0
aaaccgctctctactaaaaatacaaaaatcagctg	0
tgtaccacctgattctaaaataaaaattgaaagtg	0
TGAGAGTCTGCCTTTTAAAATAGCACCCCAGAGAG	0
aacccaatctctactaaaaatacaaagcattagct	0
CATCAACTGAGAAACAGAAATAGCCCTGAACCACA	0
AACCTTTACTCAGCCAAAAATACCCAGCGTGAAGA	0
ACTGACTCACTGTCTAAAAATACATATTGTCTCAT	0
CTTCaaaataattttaaaaataaattagtaaaact	0
tgcgtgactccgtctcaaaataaaaaTAATCGTTA	0
GAGACACCTGAGGTTATAAATAGCAAAGCATGCTG	0
GTACAGAGTAGACataaaaataactaacttgtatg	0
aaccccatctctactaaaaatacaaaaattagcca	0
aaccccgcctctactaaaaataaaaaaaattagcc	0
TAATCATTCTCAGCTAAAAAAAAAAAAAAGTTTTA	0
TAACTCCATCGATCTTAAAATAGATCCAAACACCA	0
GAATAAGAGCTTTTTAAAAATAAATGAAACGTTTG	0
TGGAAAGCCTGGAATAAAAATAAATGCCCAGCCTC	0
TTAATCTCTACCTTTAAAAATAGCAAGCAGCTATT	0
aaccccttgtctactaaaaatacaaaaattaggtg	0
atcacaaaagatgctaaaattagatgctcCCGACC	0
ATTCAACCCAAAGCCATAAACAGAATTGAAAGACC	0
aaccccatctctactaaaaatacagaattagcggg	0
aaaataaataaaaataaaaataaattGAACTGATT	0
AGAAAGAGGGAGACTAAAAATAGCCCCGGGGAGCG	0
tccccggggacagccaaaaataccctaggcccaga	0
GACACGGCTGACCACAAAAATAGAAATGCAGTCCC	0
GCGGGGCGGGAGGTTATAAATAGCGGCCGCCATCC	0
ACACTAGAAAGAACTAAAAATGGCAGTTTGCTGGA	0
GGAGCCGTTTTAACTGAAAATAGAACCAATGTCAT	0
TGACTACGTTTCAACAAAAATAAAACTTGTTTTTT	0
AAAGGGGGGCAGGTTAAAAATAACCCTCTCCGGCT	0
CATGGGGTAAAAACTGAAAATAGCTACAAAGACTC	0
aaacatgtctctactaaaaatacaaaaattaatgg	0
TTTTAGGTTCCTGCTAAAAATACTCAATGAATTGC	0
AGTATCCCTGGAGCTAAAAATAGTTCTGGAAACTT	0
ctaagtgacagagctagaattagaatccaggtctg	0
TATCCCCCCACAGCCAAATATAGCTCCCAAAGCCT	0
GAAGCAGGTAAAGCCAAAATTAAAAACTCCCTCCG	0
ATCATCAGTGATCTCAAAAATAAAAACGAAACCCT	0
TCTTTTGTTTCTGCCTAAAATAACACAGAATAGAA	0
GATGCTGTTGGAGCTATAAATAGTAGGTAGAACTG	0
TTCCTAAGGGGAACCAAAAATAACTCACCAAGACC	0
AGCAACCGCAGAGATAAAAATAAAACCCCAAAATT	0
aaccccatctctactaaaaatacaaaaaattagcc	0
aaccccatctctactaaaaatagaaaaaagttagc	0
aaccccgtctctactaaaaatacaaaaattagccc	0
CTTTCTCAACAAACTGTAAATAGCAAAGAGGCGGA	0
ATACATAAATCAGTTAAAAATAGTTCTCCGAGCGG	0
aaccccgtctctactaaaaatacaaaattagccgg	0
gtcggtccctaaaattaaaataaaaaaTAGTAGGC	0
ctgcctccaaaaaataaaaataaaTAggctgggca	0
TGGTAAAGTTATTTTAAAAATAGCCAAAACTCTGG	0
TTCTTGCAGGAAAATAAAAATAAAATGAAATTAAT	0
CCTACTGATTTTTTTAAAAAAAGAAAACATTAAAA	0
TTCAGTGTCTTTTCTATAAATAACATAGAACCCTC	0
ttcacaggatgttgcaaaaatagtaaagggaggtg	0
CATGGGAACGTGGCTAAAAATAAAATGGGCTCTCA	0
tTTACTTTACTTTTTAAAAAAAGAAGACAtttaca	0
gtgagactcagtctcaaaaataaaaGGGGGAGGGG	0
TTGACCAAGAAAAATAAAAATAAAACTGTGTACAC	0
ATCCCCAGGGGAGACAAAAATACACTGAAGAATCA	0
TGTGGGTTGCTAGGCAAAAATAAACATCAGAGACA	0
aagagagacaaagacagaaatagaaacagactaac	0
GTGAGATGCTATTCCAGAAACAGCCACCAGATGGC	0
AGGGAACACCCAGCTGAAAATAGCCGGGCCGCAGC	0
aactcggtctctactaaaaatacaaaaactagcgg	0
aaccccgtctctactaaaaatacaaaaattagccg	0
CTAAGTCACATGGCCaaaaaaaaaaaaaaaaaaaa	0
ttactcaatAAAAATAAAAATAAACTGAATTGGTA	0
AGGCCTTCCAAGCCCAGAAATAGAAACGTGGCCAC	0
gaaaaaaacaaaaccaaaaataaaaaCCAATAAAA	0
agcgagactccgtctaaaaaaagaaaaaaCAGCGT	0
aaccccgcccgtactaaaaatacaaaaattagttg	0
aaccccccctctactaaaaatacaaaaattaaccg	0
aacctcgcctctactaaaaatacaaaaattagccc	0
tctaaatgggaaaccaAAAACAAAACAGTGACTTT	0
TACCAAATAGTGAACCAAAATAGAAGTTAGGGGTC	0
aaccccgtttctactaaaaatacaaaaattagccg	0
ACAGACCCTTTTTCTCAAAATAACCGCAATTCTGT	0
accaaaataaaaaccaaaaataaaaCCCCACCACC	0
TAGATAACCGAAAGTAAAAATAACCCCATACACTG	0
aatcccgtctctactaaaaatacaatagctgggcg	0
tagaatccctattttaaaaatagaaaaaaaaaaaa	0
GGTGGGGAGGCCTCCAAAAATACCTTCGAAAGTGC	0
gtgagatcttgtctcaaaaataaaaaacaaaaaTG	0
aaccccatctctactaaaaatacaaaaattagcca	0
ctttcccaggttctttaaaatagacacccagaatc	0
CAAGGATGGGGGGCTAAAAATAGCGCCGGGGTGAG	0
TACCAAACAGGAGCTAAAAATAAAACAGAATCTGT	1
GAGAAAAAAAAAGTTTTAAATAGCTGTGGCTCACC	1
GTTTGATCCTCAGCTAAAAATAAACAGCTTTTATT	1
atattggcagtttttaaaaataaaactaacagaca	1
TGCTCTCTCTATTTTAAAAATAGCATTCTTTAGtt	1
aaccccgtctctactaaaaatacaaaaattagccg	1
ATTTATGTACTTTCTATAAATAACATGAATATATT	1
CTAGAAACAATGTACAGAAATAAAAAATTTAAATA	1
ttttatagcagagctagaaatagaacaagctcttc	1
GTTAGAGACCCAGCTAAGAATAGCACCCCATTCAT	1
aaccccatttctactaaaaatacaaaaattagccg	1
TCCTTTGTAGAAGTTAAAAATAAATGAAGAggctg	1
CCTCTTGTGATATTTAAAAATAGTGATACAGCTCT	1
aacaccatctttactaaaaatacaaaaattagcca	1
aaccccctctttactaaaaatacaaaaattagtca	1
TATTGGGCTACTTTCAAATATAGAAATGCTATGAG	1
aaccccatctctactaaaaatacaaaaattagccg	1
aggacagaaactgataaaaatagattggtaaattt	1
aaacaacttatggctaaaaataaaagcaatttaaa	1
GTGCTTCTGCTTTCTTAAAATAACACTCCAGGCAG	1
gtatggtactggtataaaaataggcacatagacta	1
GCAACTGGGAAGCCCATAAATAGCAGCAGAGAGGA	1
gaatattatttggctataaacagaaatgaagtatt	1
aaccccgtctgtactaaaaatacaaaaaaattagt	1
aaacccgtctctactaaaaatacagaaattagcca	1
atacaaaaatgaactaaaaatggatcaatacccta	1
agaccacagtgcaataaaaatagaactcaatacca	1
GACTGTATGACTGCCTAAAATAGGCCTAACAATGT	1
aaccccatctctactaaaaatagaaaaattagcta	1
acaggcaacaaaggcaaaaatagacacagaattac	1
aaccccatctctactaaaaatacataattagccaa	1
tgaaactgagagtccagaaataaacccttacactt	1
aaccccgtctctactaaaaatacaaaattaggcgg	1
aaccccatctctactaaaaatacacaaattagcca	1
TAAAAAACACATCTCAAAAATAAAAATTAAAGAAA	1
gtttatgtagattctaaaaacagacaaaactattc	1
AGAAACAAAAAAAACAGAAATAAAATAAATACCAG	1
AGTAATTTAGGGTTTAGAAATAGAATCCTTCATTT	1
TAAAAAGGCTGAACTAAAAATATCAATAAAGTTTC	1
gtatgaaaatgttctaaaattagattgtgatatca	1
GTTGGTGGCCAAGACAGAAATAGAACCCAGGAGTC	1
AGAATTAAAAATTCCAAAAATAACCTACTGACGTT	1
AAAAAAAAAAAGACTAAAATTAGAAGACCTGTCAT	1
aatggtaataattttaaaaatggaaaatagcaagt	1
aactccgtctctactaaaaatacaaaaactagctg	1
TCAGGAAATAGAATTAAAAATAGAATCAACTTCTT	1
agcaatactccgtctaaaaaaagaaaaaaaaccct	1
aacttagttctagttaaatatagaaattttgctct	1
actcatcagtaagccaaaaatagagagcattgaga	1
ACTTCCCTGGCCACCAAAAATAGATGGCCCAGCCA	1
AACTAGTGTAGTTTTAAAAACAGCATTTCatgcaa	1
GCCAAGCTTGTTTCTATAAATAAATGGGCACTGGC	1
CAAATTTAGGTTGTTATAAATAACAAGCTGGCCAC	1
AGCTTGGTACTGAACAGAAATAGAAATATCAgtgg	1
cgagaccctgtctccaaaaataaaaataaaaaaCC	1
aaacccgtctctactaaaaataaaaaaacaaagtt	1
cccatctctactactaaaaatagaaaaattagcca	1
cctattagaatgtctaaaattagaaagatggcgtg	1
aaccccgtatctactaaaaatacaaaagtcagccg	1
TTTAGACCAGCTTTCAAAAATAACAACAGTTTTTA	1
CTTCCCCTGTGAGACAAAAATGGCAATAAAAGATA	1
CGAAACATGTTATTTCAAAATAGTCAAAAACCAGA	1
TAGACAACCCATTTTAAaaataaataaataaataa	1
TAGACACCTATAGCTTAAAATAAAATGGCTAGGGT	1
tgcagaacactatacaaaAATAGCATCTTGTTTTT	1
taatagcaaaaaagtaaaaataacccaaatgtcca	1
GCACATGCATTTCCTATAAATAGTACATGGGTTTC	1
atgaaagaatcaagtaaaaatagcataaatggaaa	1
gtgatgaaatgttctaaaattagataatggtgata	1
cttttttataaaactaaaaatacacttatcttttg	1
CTTGTCCGAAAATCCTAAAATAGCAAAGGGCTCCA	1
gagtgaaaatgttctaaaattagattgtggtaatg	1
tctgtaaaatgggctaataatagcttctactttgt	1
ATACATAAATATTCTTAAAATAGAAATGATCTGAA	1
ATGAAAAAGGCAGCTTAAAATAGGAACTGAAAAAA	1
TGAGAAAACAGAGCTAAAAATAGGGATGAGGCAAT	1
ATGTAATCACCTGCccagaatagaaacaactcacg	1
TGATTTGGGAAATCTAAAAATAAAATGCTAATGAG	1
aaccccatctgtactaaaaatacaaaaattagctg	1
tgataaaaatgttctaaaattagatagtgctgatg	1
agatgactgaatgacagaaatagaaatttgaatat	1
CTTGAGGTAGAAAATAAAAATAGAAGTATTGCATT	1
tttacccttcatactaaaaatacaaatgatttata	1
tagaataaacagcccagaaatagaaccacacaaat	1
tgatgaaaatattctaaaattagattgtggtgatc	1
GTTGTGACGTTAACTAAAAATAATATTTTTCAACC	1
cttacaggaagttgcaaaaatagtatatagagttt	1
TTTAGAATCAGATATAAAAATAGAAGTGATGTCAC	1
TTTCAGTAGAAAAATAAAAATAGAAGGCTGGGGTA	1
tttatataaaatatccaaaatagacaaatctacaa	1
AATAAGCTACTAACCAAAAATAGTTTTCACTCTGA	1
GTTTTTTCTCATCCTAAAAATAAACCCATCCTTCT	1
GTACAAACCATTTCTCAAAATAACCACAACAGTGC	1
tgatgaaaatgttctaaaattagattgtggtgatg	1
agaaatagatagtccagaaataaacgctcagatgt	1
CATACTGAAGAAGCCATAAACAGAAAATGACCTAT	1
AGGAATTCTGTTCCTAGAAATAGAATCTGTTTCCT	1
AGAGTTGCTGCTGCCTAAAATAACAGTTAACACCT	1
atttctcaaagaacttaaaacagaactaccatttg	1
CATTCCCACTTATCTAAAAATAGTTTTGGTCCTAT	1
GAAATGATGCCTTCCCAAAATAGATCTGGTTCaaa	1
GCCAGCAGCAGAGCCAGAAATAATATTCAAATTCT	1
AGAGTTTAAATGACTCAAAATAACCAAACATAGCT	1
TTCCCACTTTGAGACAAAAATACACATCAAAAACC	1
TTTATCTTTGTAGGCAAAAATAAACTTTCTgctaa	1
CCCAAAGAAATTGTTAAAAATAGACAAGATTTGCA	1
CTCAGCAGCAGAGCTAGAATTAGAATGTTACAAGG	1
TAACCACAGGAAAATAAAAATAGAAGATaatgtta	1
cacatggaaaattccagaaataaacaattcatgag	1
TAACTGCCTTTGGCtaaaaataaaaaaaaaaaaaa	1
GGCTGACTTTTTTTCCTAAATAGAAAAATTTAATC	1
aaccgcatctctactaaaaatagaaaaaagaaaaa	1
GCTAAGTCTATGGCTATAAATAAAATGACTATTCA	1
CCTACTTCAAGAGATAAAAATAGCAAGCAGGAATC	1
GAAGATGGGCATTTTAAAAATAACTAACGCTGACC	1
CTATGAGTCACCTTTTAAAATAGCAACAAGAAAAA	1
AAGAGCACAGAAAATAAAAATAAACCACCCCATAG	1
ttctgctaaaataccaaaattagccaggcacagtg	1
ATTCACAAAGTGCTTAAAAATAGTAAGTGCTCAAG	1
TAGAAAGGAAGTTGTTAAAATAGAATCTACTTTGA	1
caagacctggtctctaaaaaTAATAGTTTGCTTAT	1
gagacaaaatgttctaaaattagattgtggtgatg	1
tggtgagtgtgttctaaaattagattgtggtatgg	1
atttctagagaaattaaaaatagaactaccatatg	1
TGTGTGAGTACATTTATAAATAGCTTTGACGTGGT	1
tgagataaacattctaaaattagattgtggtcatg	1
cctattctaatggctaaaattaaaatgaataacca	1
tgttgaaaatgttctaaaattagatagtgatgatg	1
CAAGCAGACATTTTTAAAAATAGAACTTCACAGAC	1
ATCACTGCCCCATTTAAAAATAGTAGTTCCTCATT	1
GGTAGCATTTCAACTTTAAATAGATTTGTGACCAT	1
ACTAGAACCTTAGTTATAAATAGCAGTCTTAGCCA	1
aaccccatctctactaaaaataacaaaacttagct	1
taacctcaaaaacttaaaaatagaattgccatatg	1
GGCTCCCCAAGATTCTAAAATAAAAAGATTAACCA	1
CTcaaaaacaaaaccaaaaacaacaacaacaaaaa	1
acctctaaaaaaaataaaaaTAAAAATTTCCCCAT	1
TCTGTTGCCCCTACTAAAAATAAACCACAGGGTGT	1
ACTGGGTCACAAGGCAAAAATAAAACCGTGACTAA	1
ttaatggaaaattccagaaataaacaattcatcag	1
ttgtggtagttggttacaaatagcaacaggaaacc	1
aaccctgtctctactaaaaatacaaaaattagcca	1
GTCTAAGCCAAATCTAAATATAGACAATATGAAAC	1
AGGATGGGTAAATCTAAAAATATCCCCGTGAGAAC	1
AGAGAAAACAGATCTAAAAATATCACTATTGGCAT	1
caacatcttgtctctaaaaataataataatacaat	1
acaagtggcttgccttaaaatAACACAATTTGTGT	1
ggttttctcctatctcagaatagaatgtatggtcg	1
aaccccatctcttctaaaaatacaaaaattagccg	1
gagtttcagtaatttaaaaatagctattaagtacg	1
gacctaacctctgctaaaaatacaaaacattagct	1
tgagaccctgtctccaaaaatagaaGCAGCAAATT	1
AGATTTGGCTAAAATAAAAATAGAGCTATTTTACA	1
tattacggatgtggtagaaatagcaagagagctag	1
AAGTTAGAAGAAGCCAGAAATAAAACCTCTCATTT	1
GTTTGTATTTTTTCTAAAAATAATATTTATTTGCA	1
AACTGAAACTGGCTTTAAAATAGATGCAGCAGTTG	1
AGAAATAGTATTTCTGAAAATAACTTATCCGTATT	1
atttctcaaagaacttaaaacagaactaccatttg	1
TAATGATTTGATTCTTaaaatagaaaaggaaaaaa	1
AATCAGGGGCCAGCCAAATATAGCTGTGGCCCTTG	1
ATGAGATCACTTTCTTAAAATACATTAAAATTTTC	1
gtctgggcttggaataaaaataaatgtgagtcatt	1
cccacccccagttctttaaatagtcttccagatat	1
ATTAATGATTTTTTTAAAAATAGACACTACTTATA	1
ctttgctaacatgttgaaaatagaactcctggaat	1
GAAATCCCCAAATCTAAAaaaagcacagttatttt	1
AAATCTGGGCTACCTAAAAATAGAAGCGGTAAGTT	1
actttcaactttgttagaaatagcagcgactctcc	1
aaaataaataaaaataaaaatagaacctagaggtg	1
aaagataatgaaaattaaaatagattctgtatcct	1
CAGAGTCATGAGTACAAAAATAGTTGCTGATGACT	1
ttcctaaaaaaaattaaaaatagaattatcatgtg	1
TATAAGGCTAAAACTAAAAATAGCATGACAAAAAT	1
CCAGTTGCTGATTTTAAAAATAACTGTGAGAAAGG	1
cacgccactCTGGCCaaaaaaaaaaaaaaaaaaaa	1
aaccccgtctctactaaaaatacaaaaattagcca	1
TAGTAGCTTATTTTTAAAAATAGCTAATGCTATAG	1
taaaattgagagtccagaaataaacccacctatct	1
tttgtacagtcagttaaaaatagttctcagtttct	1
TTTGTATTGTCTTCTAAAATTAGAATGTGGTGTGC	1
TTGACATTCAGAACCAGAAATAGAGTAACAGCGAG	1
AAACCACTTTAAAACAAAAATAGCTGACATGAGGC	1
GTGTTTGGGGTTTCtaaaaataaataaataaataa	1
ATATCAACAGAAATTAAAAATAGGAGGTCAGGTGG	1
TCACTTTTACTTTCTTAAAATAGAGCTGGAAGGGT	1
TCATGCTTTTCATTTAAAAATAACAACAGACTAGT	1
aacactcagcaaattaaaaatagaagggaacttac	1
AGCATTCATGTGGTTAAAAATAAGAATTGCCAAAG	1
caaataatctgatttaaaaataggcaaagaaactg	1
GGGGACtttatttttaaaaataaaaattCAGTTCC	1
aactccgtctctactaaaaatagaaaaattagcca	1
tcatccctttcttctataaatagtactaagaacta	1
ataaataaataaaataaaaataaataaaATGGCCT	1
catagaactgagtccaaaaaaaaaagagcgtggtg	1
cagccctctgtatcctaaaataacccccctctgac	1
GCCGAGAAGGGTGCCCAAAATAGCAAACCTCATAG	1
gaaggaagaaactccagaaatagctgaacatctgg	1
agaaaacctcaccacaaaaatagaagagaaagaaa	1
AGTTGCTCATGAGCCAAAAATACAACCATCTAAGA	1
acgaaagtgaggtacagaaatagccgaattggtta	1
agggaagtaaagttcagaaatagcttgattggtta	1
TAAATAAAGTAAATTAAAAATAGAACCATGACTCA	1
ATTCAGAGAATTTCTAAAAATAAGTTAAGTAGTAC	1
GGTGACAACCTGGCTAAAAATACTCTACTCTTTTG	1
GGCGGGGAGGCGGACTAAAATAACATAAAGATCGG	1
TCATTACTTGAATTTAAAAATAGCTATGGTCAGTA	1
GCAAATCTAGAACCTAAAAATAGTGTGCATTCTAA	1
GGACCCAAGTGTGCCTGAAATAGCCCACCTGACTC	1
GTACAGTGCTAAAATAAAAATAGCTGTCTTCTCAC	1
TCAAATGAGGAGACTAAAAATACAATCAAAGAAAC	1
TATTCGAGGGACTCTAAAAATAAATATTGCTCCAG	1
AAAGAATAAATGTTTAAAAATAGAGCACAGATGTG	1
ttctgtttattgactaaaaataattggaaacttca	1
acgtgctgtgattctaagaatagttttacccacca	1
tgaatcatagaaaataaaaatagaaagagaactga	1
AGATTCAATTATTTTAAAAATAGAAAATGACTTCA	1
AAAAATGGGGCAGCTAAAAAAAAAAAACTGCCAAA	1
gaggccaaccagcacaaaaatagagcattaaacca	1
aaaaaaaaaaatactgaaaataggtcataagcagt	1
GAAACTCTGGAAGTTAAAAATAACATCCTTGCCCA	1
ACTTCAGCTGTTTCTAAAAATAAGTCCTATTTGTT	1
ATCAACCGTCATTTTAAAAACAGAATTGTAAGACC	1
aataatagagaactcataaatagcatagactgtgt	1
atttctcaaaaaactaaaaataaaggaaaagaaat	1
TAAAACTTCAGAAACAGAAATAGCCACAGGCAAAC	1
ACTCAACCTTGTTCTAAAAATAAATCTAgccaggc	1
gaagtgacagaaactcaaaatagtctgagcataaa	1
GGTTTTTCCGCAGCTAAAAATAAGTCTGACAAACC	1
aaatattaaaattccagaaataaacaatttgaaag	1
cttatcagaatggctaaaaataaaacgaatgagag	1
TTATGCCTGAGTTTTAAATATAGAAGTCCGGGCAC	1
aaccccgtctgtactaaaaatacaaaaattagctg	1
CCATATTCTGCTACCAAAAATAGAAAAGAGGAAAT	1
ACTTTCAATAAAGGTAAAAATAAACTGCCATGAAA	1
caatgctaaatagcttaaaataacatatattatct	1
ctatagatttgggataaaaatagcacctacctcat	1
ACTGTAGAAAATGCTaaaaaaaaaaaaaaaaaaaa	1
CAAAATAATTTGGACAAAAAAAGAATTCTCTGATG	1
TGTAAATTCCCTTCCAAAAATAGATTCCAAGAAGT	1
TGAACCAGTCAAACCAAAAATAGCTTTCTAATCGT	1
ACCTGTTAAAGAACCAAAAATAGCTACACCTCTTG	1
taaaataaaatatctaaaaataaacttaactgaag	1
AACTGTTTCAGAACCAAAAATAAGTTATTCTAAAT	1
AGTAACAACTACAACAAAAATAACAGCACCACGCA	1
ttattcatcatagccaaaaatggaaacaactgttc	1
TTCACACtgtaaaccaaaaataaaatttaagccct	1
aaccccacctctactaaaaatacaaaaaattagct	1
gctggctgaaatgacagaaatagaattcagaatag	1
tgtcactcctgtttctaaaataacctcctggtagg	1
ttgtgagatctttttaaaaaaagcaaatgaaagag	1
GGATAATGTGAAAACAAAAATAGAAGTAAAGGTTC	1
tgtggtaataatgcccaaaataacaacttattcat	1
TGTGACTAATACTCTGAAAATAGCAACTAGCTTGG	1
TCAAAGCAAGAAACCAAAAATACCCCTTCCTTTCC	1
aaccccgtctctactaaaaatacaaaaattagcca	1
tatgtgaaactttctgaaaataaaatttcaaatga	1
aacattcaccaaactaaaaatagaagggaaattct	1
acagaagtgacatacaaaaatagtctacatggtta	1
TAGTTTCAGGTTCTTTAAAATAGACATCAGATTCT	1
CACTAGCCTGTAACTGAAAATAGAAAGAAACCTCA	1
agtcaactgccatccaaaaataggtgagtacaata	1
tacaatgcagtagcttaaaataacacaaatatgtt	1
aaccacccagatgctaaaattagatgaccgatcat	1
TGTTTGAAGATGTCTAAAAACAAAAGTCTTTTGCA	1
TTTCGTAAGATTTTTAAAAATAAATTACACAGGTG	1
atacattgttgagttaaaaaaagaagtAAATTACA	1
CTGGGTTTGGtttttaaaaatagctttattgagat	1
aatctgtcatgagtttaaaataacttgtgtcatca	1
tactgtctttgggctaaaaatatccaggtggacaa	1
TGCCACGTTCCTACTAAAAATAGAAATTGCACATA	1
tactcatttctcaacaaaaataaaagagaaattgt	1
AGACATTTCTGACATAAAAATAACTTATTATGTTT	1
agcgagactctgtctaaaaaaaaaaaaaaaaaaat	1
gttcctcaaaaaattaaaaatagaactacggtatg	1
aaccccatctctactaaaaatagaaaaaattagcc	1
taaatggaaaattccagaaataaacagttcataag	1
TTGATGACAGAGGATAAAAATAACACTTGTTTGGG	1
AATTATAGCGTGTTTAAAAATAAAAGTGAAAGGTA	1
GAAACGAGTAGAGATAAAAATAAAACAAGTGCTGG	1
TATCTTAGTGACTTTAAAAATAAAACAATATAACT	1
TAATTGAACAGTaataaaaataaaaataataataa	1
TATGATAGGGAAAATAAAAATAGCACTACATTGCC	1
CAGAGCTGTTATTTTAAAAATAGCCATGTGGCTTA	1
TTGTTTTTCTGTGCtaataatagcactgacatcat	1
caatagaaatgttctaaaattagattatggtgatg	1
ACAAGTTTAGAGACTAAAAATAAAATTGCACTAGA	1
CAATCACCAAAAAATAAAAATAAAACATTATCTAC	1
GTTACAACAAGGTTCAAAAATGGAAACTTAAGTTT	1
TCAGCCAATACATCTAAAAATAGCAATGGCCCTTT	1
AGTGTCAAAAAATTTAAAAATAAAAGCCATTTTAC	1
GTTTTTAGTTGAACTAAAAATGGCAAGTAGAGACC	1
ggttaaccacagtctgaaaataggtgagtaaaata	1
ACATTTGGGTTAAATAGAAATAGAATATGCACAAG	1
aaccccgtctctactaaaaataaaaaaagaatttg	1
ACAATAGTCATGGATAAAATTAGAAAAAAACAACC	1
TCAAAATAGCATGTTAAAAATAGAATTAACCTTAA	1
gaaatcttggacttcaaaaatagaaatgcaagttc	1
cctgTACTGTAATCTAAAAAAAGCAAATTGAGTAG	1
TGTCGTTCATGAGCTAAGAATAACCAATCAGGTAA	1
TAAGGCAGTGGGACCCAAAATAGCTTTGCATGTGG	1
CAAAATGCTGACACTAAAATTAGAAATGGGAAGAA	1
AGGACTTACATTTTTAAAAATAGGCTGTCCATAGA	1
CTGAAATGGAGATTTAAAAATAGCAAAGTGTCTAA	1
CATACAGTACAGGGTAAAAATAGACATGTAAGTGA	1
AGAAACAAGAAGACCTAAAATagttgcttaaagac	1
GTCACATCATGCACTAAAAACAGAATGTGACTCAC	1
taaagctcttaaaaTAAAAATAAAAAAGAGGAAAT	1
TAATGTAAGTCCTTTAAAAATAGTCAAACATAACC	1
attttcaccataattaaaaatagttgcgagggctg	1
ccaatggaatgaaccaaaaataactagatcagatg	1
actgagactcagtctaaaaaaaaaaaaaaaattga	1
TTTTTTTTTCTTTTTAAAAATAGCTTCCTGggctg	1
AAGCTTTCTGAGACTAAAAATAGCCAAGTTCCAAC	1
CTTACTACAGAGGCTAAAAATAAGCGAAGAAAAAA	1
tttgtctccagttcctgaaatagctccagggtgat	1
AACAAATCCTCAGCTGAAAATAGCACCTAGGAGAG	1
TGAGGTTACGTGAATAAAAATAACTCAAAGAGTTT	1
ATGAATCAAAGGGCTATAAATAGCCATGTCTTGGT	1
CCAAAATTTTCATTTATAAATAGCTTCTGTGGTAC	1
TTCAACCACACATGTAAAAATAACTGTTTTAAATG	1
CCACAAGAAAGCTCCAAAAATGGAAGTCCCAGCTT	1
ACTTGTAAACATTTTAAAAATAGCTTGGGAGTGGG	1
tgctgaaaatgttctaaaattagattgtggtgatg	1
aaccccgtctctactaaaaatacacaaattagttg	1
CAAGACTCATGAGACAGAAATAAATTGTAACCTAG	1
ATGTCATATGAAACTAAAAATAACAAAGTTGAGTA	1
tggtcaactgagtctgaaaataggtgagtacagta	1
TTAAGAACCAATTTTAAAAATAACTGTCAAATTAG	1
ctatggatatttcatataaatagaatcatacagta	1
aactccatctctaccaaaaatagaaaaaaaaaaaa	1
CCTTACCTACTTTTTAAAAATAGCCTTCAGTGTCA	1
CAGTCTTTGCTGATCAAAAATAACTTAAGCCTCAG	1
TCACTGAACCTTTTTAAAAATAGAACTGACACATT	1
GGGTGAGGCAGATTCAGAAATAAACGTCAGCTTCC	1
GTCAGAAGGGATGCCTGAAATAGTTCTTGTGAAGT	1
ccgtttagggttgctataaatacctgagtctgagt	1
catgagtcacttccttaaaataaaccaggctatat	1
ATAGTCCAGAGGACCCAAAATAGCTGAAACCACTA	1
gtgataaccactgCTAGAAATAAATAGCGTGATGA	1
aaccccgtctctactaaaaatacaaaaattagcca	1
tgcgatctggaagaccaaaatagacacacttttat	1
AGAAAGGTTTTTTCTCTAAATAGAAACTGTAACTT	1
GTGAAACTGTTTACTAAAAACAGAAACAGCGTTCT	1
atattctaaaaggtcagaaatagacccaaggttac	1
TGTCATCAAAGGTATAAAAATAGACATCTGAGTCT	1
TATTTTCCCTAATACAAAAATAACACAAGGACGAA	1
ggtcaactgcggtccaaaaatattaagatattttg	1
tgagaaattactttctaaaatagtatcagtttaca	1
AATTTTTTCTTTCTTAAAAATAGGATAAATAATAA	1
AATGCAAAGAGAAACAAAAATAGAAACCATCCAAT	1
aaccccatctctactaaaaatacaaaaattagcca	1
CTCACTTCAATGTCTGAAAATAGACTTCTGCTTTC	1
caattagagcagactagaaatagaataggatgttt	1
GAAACGCCTGTGTTTAAAAACAGAAGGCCATGGCT	1
gcaagatcctgtctcaaaaataaaacaaaaaagag	1
aatacctcacctcctaaaaaaagaatcaggtcatc	1
CAAAAACTGCTCTCCCAAAATAGTTTGAAGCTTTG	1
GTTTTCCCttaaaataaaaataaaaaaaaaaaaCA	1
tactaccaattttacagaaatagaaaacgattaCa	1
TATTTTCTGTCATCTAAAAATAGAACTAGTTAGGG	1
TACAGAATTGAGACCAGAAATAAATGTCTCCTGTG	1
AAACTTAGGAAATTTAAAAATAAAAAACAAGAAGC	1
TTTATACTCAATACTAAAAATGGAACCCACTTTTA	1
TCTTGGGgtacatttaaaaataactaaaagagtac	1
AAATCAGCAAATGCtaaaaaaaaaaaaaaaaaatt	1
AATGGTTTCAAACTTAAAAATAGCAGCTTGGCTTG	1
TATGATGCAAAATTTAAAAATGGAAAAAAGGAATG	1
tccatctcaaaaaataaaaataaaaataaaCAATA	1
AAATTTAGAACTGCCAAAATTAGTCCTCTGTTTCT	1
TCCTTTCTTTGGGCTATAAATAAACCCATTGCTTA	1
GGGATTTCCACTTTCAAAAATAGTATGACTTCAGT	1
TAGTAAATTGAAGCCAAAATTAAAATACAAATTTT	1
CATCTTCCTGCTACCAAAAATAGAAGTGTGTAGTG	1
taaacctgctgtgctaataatagcatgcatttatc	1
AGCATGACTATTTTTTAAAATAGTTTCAACATCTT	1
CTGAAAAATGTTACCATAAATAAAATGAGTGGGTT	1
ATATTCTCTATTTTTAAAAATAGCTTTGCTCCCTT	1
aacctcgtctctactaaaaataaaaataaattagc	1
GAAAGTTCTAGATTCAAAAATAAACAGAAGCAAAA	1
CTGCAAACCCAAACTGTAAATAGCACATTGTGAGT	1
cttataaataaaaataaaaataaaaaagaaaGCCA	1
aaccccgtctctactaaaaatacaaaaaaaaaatt	1
aaccccatcactactaaaaatacaaaattagccgg	1
aaccccgtctctactaaaaatacaaaaattagctg	1
caagatcctgtttctaaaaaTACACACACACACGC	1
AGGACCAAAGATTTTAAAAATACAAATGTTTGTCa	1
AATTTTAAAAGAGACAAAAATATCACATGGCTGGA	1
gtgagatcctgtttcaaaaaaagaaaaaaCCACAA	1
AGATGTTGCTGTGCTAAAAATAAAGAATGGGCAGG	1
ggtcaaccacagtacaaaaataggccaaggtagta	1
TGTACTCCAGTGGCTTAAAATAGCACTGTGGTCAC	1
TGCTGTAACAGATCTTTAAATAGCAAACCCGCGGC	1
CACAGTTGAATTTTTAAAAATAGCTTTCCTTTTAC	1
taatgaaaatgttctaaaattagattgtggtgata	1
TTACACAGTCAAAACAAAAAAAGAAAAATATTTTT	1
TGTGCGGTTTAGGTTAAAAATAACCTCTAATCCTT	1
CTGCAGCATCAATCTAAAAATAAAACCAGTAGCAG	1
AGGCCTTCATTTTCTAAAAATATCACTCACTATGA	1
tcccgttcaaaaaattaaaataaaaaattttaaaa	1
AACTGACGTGGAAACAAAAATAAAAACAAAAACCC	1
CTAGACACAGGATCTTAAAATAGATGAATTATTGC	1
ACTAAGAGCAGAAACAAAAATAGAAGCTGAGATCA	1
tatttcagtgaaactgaaaatagctagtgaaaata	1
aaccccgtctgtactaaaaatacaaaaattagcca	1
GCTACCCTTTAAACTAAAAATAATCAGTTACTATT	1
aaccccatctctgctaaaaataaaaaaattagcca	1
CATCTCTCTAGTTCTTTAAATAGCACTGCGGATGT	1
ATAAAACTTATGTCTAAAAATAAAGCTCTCTAACC	1
TACCTTTTTTGGAACTGAAATAGAAACTGTTTGGA	1
tgtaaagctaaggacagaaataactgcaccacaaa	1
AAACCCTTTTGAGATAAAAATAAAACTCCATCAAA	1
agcgagactttatctaaaaaaaaaaaaaaagaaaC	1
ccttgtctcaattttaaaaataaaaaatatatgaa	1
TCATCAGCTGGTTCTATAAATAGAAGTGCAGCCAT	1
ggtcaaccaccatctaaaaataggtgagtgcagta	1
tctcagaataagaataaaaataaaaGTACTGCCTA	1
aactccgtctctactaaaaataccaaaaattagcc	1
CCCCAAAACTGAGCCAAAAATAAACATTCTAAACA	1
GTGTGTGTGATTTTTAAAAATAGACCTTCTTCCTC	1
agttggggacaggcttaaaatagcccttggagact	1
TCTCTCGTATCAGCTGAAAATAGCCCAAGAAACCG	1
CAGTCTCAAACTTTTAAAAATAGTAACCAATGTCT	1
CCCAGGGGCTTTGTTAAATATAGCAATTTCAGTGC	1
GAGTGCAGGCAGAACAGAAATAGGAGAAGGAAGGA	1
ATAAGTGTTGCTGCtaaaaataaaataataataat	1
GAGGAACAACAAGCTAGAAACAGATGTTCCAGCTA	1
GTGAGAAGCCTGCCCTAAAATAGCCCCTGTTCACT	1
caacatttagtggctaaaaacaaccatttgtttag	1
ACTGAAAGCACTACTGAAAATAGATTAGAATCTGA	1
GCAcctcaaaaaattaaaaatagaattaccatatg	1
caataaagctgttttaaaaaTACCTTTCACAGATT	1
AGTTCCTTAGAAACTTAAAATAGCATTATAGACtt	1
ttccctatagaaactaaaaataacatcttgacata	1
ACTAACATAAAAGACAGAAATAGAATTTGAAGTAG	1
TATGAAAACACAGCtgaaaatagcagctactgcag	1
TAATCTGCTTGTGTTATAAATAGGATGGCTTGAAT	1
TCCAAACTAAGAGCCTAAAATAAAATGGGTGCATG	1
GACACAAGATGATCTAAATATAGAAAAGAGACCAA	1
CCTTCTGCACTGGCTTAAAATAGAATTTCAGCTTT	1
TAAAAGTGTAACTTTAAAAATACAAGTTAAAAACG	1
TACTGAGATAGAAACAAAAATAACAttttaatttg	1
GAAAAAAGACGTTACAAAAATAGAAATTGTGTCAG	1
acccctgtctctactaaaaatagaaaaattagtca	1
CATGGTTCAAGTTTTAAAAATAGAAATTACAAAAC	1
TCTTTTGTATAAGGCAAAAATAACTACTGAAAATG	1
tccatagtccattctcaaaacagcagccagagtga	1
GCCTCTTCCttttttaaaaataattgtggttaaat	1
ACGAGCCCACAAGTTAAAAATAAATGTGGTCGCTT	1
CATCTTCTGGGTACCAAAAATAGTTTTTGTGGCTT	1
GCAGTTTCGATGGACAAAAATAGCAATGGGAAAGG	1
aatgggaccctgtctcaaaataaataaaaTATTTT	1
TGGAAGCCTTTTTTTAAAAAAAGAAGCAAGGCATA	1
cttacctaacattttaaaaataacacaacttacag	1
aaccccgtcactactaaaaatagaaaaattagcca	1
cacctggtaagtgacaaaattagaatttgaaccca	1
TAAAGTTTTCAAACTTAAAATAGTGCTAAAGAGAT	1
caagcccttgtctctaaaaataaataaaTATGAAT	1
ACCACAGTGAGATTTGAAAATAGAATCTTCCCATC	1
aaaaaaattaaaaataaaaataaaaaaaGCCAACA	1
aaccccgtctctactaaaaataccaaaattagccg	1
CAAAACCACCAGTTCAAAAATGGAAAACCCAGTCG	1
GACAAACCCTAAACTAAAAATAATTCCGTGCGACA	1
taaaagtttatttacaaaaatagatggcaagctgg	1
aagcccatctctactaaaaatacaaaaattagcca	1
GAGCAGGAAAATGCTAAAATTAGATCTTACGTGGT	1
GTAGCTCTAAGTCCTTAAAATAACCCAACTCGGTG	1
TCATTTACCATTTTTAAAAATAAAACAATGCACAG	1
TATTTCAACTGTTACAAAAATAGAAAACAGATATA	1
GGGAATCCTAGAGCTATAAATAGTACAGGTGCTGC	1
ggtcaaccaccatctaaaaataggtgagtgcagta	1
CCAGGCTGGAGGGACAGAAATAGATTCAAGAAGTG	1
CTCGCCACATTTTCTAAAAATAGGCCTTATTCTGT	1
TGCACCACTTTCATTAAAAATAACATTCACTGGGG	1
GAAACAGTAAAGGCCAAAAAAAAAAAAGCAAAAAA	1
CTTGCCAAAAACTTTAAAAATAAAAGCCACACCCA	1
TCAGTGGGGAGAGTCAGAAATAGACTGTGGCTTCC	1
TAGAACTGACAGGATAAAAATAACCTGATCCAGTC	1
TTTAAAAAACAAAACAAAAATAGTTCACATTATTA	1
atagaaagtatgtttaaaaataaaattagtaatta	1
AGGAAGTCACAACTTAAAAATAAAATTCACACATA	1
gagagttgtcagcacaAAAATAGATTAAGCTGCAA	1
ACTGAACCCCCAAATAAAAATACAACAGAGGTCAG	1
TGGACATACAGCTCTAAATATAGATACAGAGAGGT	1
agagcgagactgtctaaaaaaagaaaaaaaaagaa	1
TAAGAATAGGATAGTAAAAATAGAGGGGCTTTCCA	1
AAGGGAGAGAAGGTTAAAAATAACCCATGAGCTGC	1
AGAACATAAGCATCTAAAAATAGAACCTCAGGGGT	1
TAAGAAGTTCACTCCAAAAATAGTGCAAGAAGCAT	1
ACTGACTCACTGTCTAAAAATACATATTGTCTCAT	1
AGGTTTCCTGTTTTTAAAAATAGCAAGACAGCgcc	1
acccccgtctctactaaaaatacaaaaataagcca	1
TTTCACCAAGTTTTTAAAAATAGAAGTAAAAGATG	1
acaacaacaaaaaccaaaaacaaaaCAAAGATTCT	1
GACTTCCCCATTTCTATAAATAACCCCTCCATCAT	1
TGTTTGGGTTATTTTAAAAATAGCTTCTGCAAATT	1
CTAAAACGAGAAACTAAGAATAACAAAAGGCAACC	1
TATTTATGTAAGGCTAAAAAAAAAAGACAACAAGA	1
CTCATCAGCTGCTCCTAAAATAGTTTCAGATGTTT	1
CTAAAAACCACCTTTAAAAATAGCAAGGACATGTG	1
aaccccatctctactaaaaatacaaaaattagctg	1
GGCTAGTTTGGTTTTTTAAATAGAACATTTCCCCT	1
CTTCCTAGGGAGGTTATAAATAGCGGTCTCGTGCA	1
gaaattccaccatccaaaaataacccttgtatgca	1
GGGTTTTTACTTTTTAAAAATAGCATTTCTTTTAC	1
TGTCCCCTGCCCTCCAAAAATACCTTCATGGCATG	1
accactagaatggctaaaattaaaatgactgacaa	1
TCTATTCCAAGAAACTGAAATAGAACACAATAGGG	1
ctgcaaagcatttttaaaaatagctgcggaacagt	1
gttcctcaaaaaattaaaaatagaactaccatagg	1
aaccccgtctctactaaaaataccaaaattagccg	1
TTACACAAAAAGGGCAAAAATAGCCAAGACCCAGG	1
TTAATAGATATTTCCAAATATAGCCAGTTTCTTTC	1
TTTATATAGCCCTTTAAAAATAGCAAGTGTGTGCT	1
tgactaggcagatttgaaaatagaattctggaaat	1
CCTTGTACTCATGCTAAAAACAGCATTATTTCCCC	1
aaccctgtctctactaaaaatacaaaagttagccg	1
ACTGAAGACAAAATTAAAAATAGAAATTGTAATTT	1
ATAGTATGAAAAGTTAAAAATAGATAATCCACTGT	1
ACCTCAAGGAAGGTTATAAATAGCAGCCGGGGATG	1
aatcccgtctttactaaaaatacaaaaaattagcc	1
CAGAAACAAAAATTTAAAAATAGCTCTACAAGGGT	1
tgagtaagcccagccaaaattagcagagccactta	1
TTCAACACATTTTTTAAAAATAGACCTCTAAGATG	1
CACAAGGGAGAAACCAAAAACAAAACAGAACACAC	1
AAAAACAACAAAACCAAAAATACTACAAACCACAC	1
AATAGACCTTCTGTTAAAAATAGCCTTTGTCTAAA	1
cgtgtaaatagggataaaaatagtaaccgagaagg	1
ccatttacctaagttaaaaatacacacacacagat	1
TAACTGTGCAGAACCAAAAATAGCTTGGCAGCAGC	1
CTCATCAATGGGGCTAAAAATAGCGGCGCCCGGAA	1
GTGAAAAAAGGACCTAGAAATAAACTGAGCTCTGC	1
TTTGAGGGAGGGTTTAAAATTAGCCTGGGTGAAAT	1
AAGAACGGCATTTCTAAAAATAAATTTGGTTTCAG	1
agcgaaactccgtctcaaaataaaaagagaaCGTC	1
tgagcttctaaagataaaaatAAGAAAGAAAACGG	1
GGGAATGTACGTTACAGAAATAGGTTTGTAGGTAT	1
atctgaaccctgaaccaaaatagaagaggaaggac	1
GAAAGTCCATTTCTTATAAATAGAAATTACCTTGG	1
TTACCAATTTATGCTGAAAATAACTCCCTTCAGAT	1
ATGACTGATGATACTGAAAATAACTGAGATACTTA	1
GGGCCTCATGGAGCTAAAAATAGTTTCAGGTCATG	1
TTTTTTTCTGATTCTAAAAATAATATGCTTATAGA	1
CCCCTAGAGATCTTTAAAAATAGACCTGAAAACAG	1
cagtaataaaatgtttaaaatagaaaaaGGGGCGg	1
aaccccatcgctactaaaaatacaaaaTTATccag	1
AATTACCACCACTACCAAAATAGCTGGGGAAATTT	1
TCTCCTCTTTATGCTTAAAATAAAACCTACATCAA	1
tctctgcctggttttaaaaataaagtcaaattgaa	1
cgagaacatttggctgaaaataaaagcagaagtga	1
TACTTTCCTCTGGCTAAAAATACTCACATGCACAC	1
AACCAACCGGGACCTAAAAATACCATGTATTCAAA	1
aaccccatctctgctaaaaatacaaaaattagcca	1
agcacaggaagttgcaaaaatagtaacgagagtcc	1
ggtgaggttctgtctcaaaatagaaaaacaaaGCG	1
CTTACTGTTTGGGCTATAAATAGCCAGTGACTCTG	1
TGAGCGATTATTTCTCAAAATAGATTTTGTGGTCA	1
TGATTTTAGCATTTTTAAAATAGAAATGTGAGTCA	1
ccccgtttctaaaataaaaataaaaaacaaaagag	1
TCACCCTCTATTGCCTAAAATAACAATCCTGGAAG	1
ATCTGACCCTCTGCTAAAAATACTCGGGCAGCGTG	1
tctctcgacgaaactaaaaatagcaactccgccca	1
ACCCAGTTCAAGGACAGAAATAGCACTGTCTTGAG	1
AGTGGCAGAGAAGCTAAAAATATCTGCTCTCCTCC	1
TCATAATAAGATTCCAGAAACAGCCAGTCCAGCAC	1
CTTGTTCCAGCAGCCAAAAATACCCGCGGGCCACG	1
TATTTTAAGTGTTTTAAAAACAGATGCGATTCCGT	1
CTCCTCTCTCATGCCAAAAATAAcaagggggcaga	1
GGACGCGTAGCAGACAAAAATAGATGACGTGGGGG	1
CTCACATGTCAGGATAAAAATAACCCTGGCTTCAG	1
gtaagtggcaaaactaaaaatagaacccacgctct	1
GGTGGTTTGGAGGCCAGAAATAGATGCTCAGGTAA	1
