# Supplementary material for: Relationship between histone modifications and transcription factor binding is protein family specific
Source: Genome Res. 2018 Mar;28(3):321–33. doi: 10.1101/gr.220079.116 (PMC5848611; doi:10.1101/gr.220079.116)
Supplement: Supplemental Material [file supp_gr.220079.116_Supplemental_Material.zip › Supplemental_Material/MEF2C/MEF2C_pwm.txt]

MEME version 4

ALPHABET= ACGT

strands: + -

Background letter frequencies (from
A 0.25 C 0.25 G 0.25 T 0.25 

MOTIF MEF2C
letter-probability matrix: alength= 4 w= 15 nsites= 20
0.319148936170213 0.145314622000905 0.306020823902218 0.229515617926664
0.331824354911725 0.0683567224988683 0.259393390674513 0.340425531914894
0.195110909913988 0.088727931190584 0.372114078768674 0.344047080126754
0.172928927116342 0.639203259393391 0.0353100950656406 0.152557718424627
0 0.445903123585333 0 0.554096876414667
0.731552738795835 0.115889542779538 0.0334993209597103 0.119058397464916
0.772295156179267 0.0144861928474423 0.1090991398823 0.104119511090991
0.953825260298778 0 0.0393843368039837 0.00679040289723857
0.964689904934359 0 0.000905387052965143 0.0344047080126754
0.96650067904029 0 0.00181077410593029 0.03168854685378
0.025350837483024 0.0280669986419194 0 0.946582163875057
0.985513807152558 0 0.0144861928474423 0
0.17609778180172 0.0543232231779086 0.756450882752377 0.0131281122679946
0.441376188320507 0.37845178813943 0.0669986419194206 0.113173381620643
0.456767768220914 0.203712086917157 0.057039384336804 0.282480760525124
