# Supplementary material for: Relationship between histone modifications and transcription factor binding is protein family specific
Source: Genome Res. 2018 Mar;28(3):321–33. doi: 10.1101/gr.220079.116 (PMC5848611; doi:10.1101/gr.220079.116)
Supplement: Supplemental Material [file supp_gr.220079.116_Supplemental_Material.zip › Supplemental_Material/MEF2C/non-BS.bed]

chr1	114296057	114296072	GTCTCAAAAATAAAA	1	-
chr1	151410060	151410075	CTACTAAAAATACAG	1	+
chr1	200518603	200518618	CTACTAAAAATACAA	1	-
chr1	201930047	201930062	TTACTAAAAATACAA	1	-
chr1	206812976	206812991	CTACTAAAAATACAA	1	-
chr1	22385309	22385324	AAAATAAAAATAAAA	1	-
chr1	27769348	27769363	CTACTAAAAATACAA	1	+
chr1	28246658	28246673	TTTTTTAAAATAGTT	1	+
chr1	40842594	40842609	AATTTAAAAATAAAA	1	-
chr1	53313041	53313056	GTACTAAAAATACAA	1	-
chr1	6253552	6253567	CTACTAAAAATACAA	1	-
chr1	8591334	8591349	CTACTAAAAATACAA	1	+
chr10	76973007	76973022	CTACTAAAAATACAA	1	-
chr11	116852339	116852354	TGACTCAAAATAACC	1	+
chr11	18420102	18420117	CTACTAAAAATACAA	1	-
chr11	47784848	47784863	CTACTAAAAATACAA	1	+
chr11	5836914	5836929	AAACTAAAAATAGCA	1	+
chr11	66147934	66147949	CTACTAAAAATACAA	1	+
chr11	89952266	89952281	CTACTAAAAATACAA	1	+
chr12	1193304	1193319	CAGCTAAAAATAAGT	1	-
chr12	123846271	123846286	AGTCTAAAAAAAAAA	1	+
chr12	27362723	27362738	AAAATAAAAATAAAA	1	+
chr12	27440210	27440225	CTACTAAAAATACAA	1	-
chr12	32838465	32838480	CTACTAAAAATACAA	1	-
chr12	494188	494203	CTACTAAAAATACAA	1	+
chr12	51645545	51645560	AAACTAAAAATAAAG	1	-
chr12	62657934	62657949	CTACTAAAAATAAAA	1	-
chr12	82749100	82749115	GGTCCAAAAATATTA	1	+
chr1	10274174	10274189	CTGCTAAAAATAAAA	1	+
chr1	150544793	150544808	CTACTAAAAATAAAA	1	-
chr1	153813432	153813447	CTACTAAAAATAGAA	1	+
chr1	155194363	155194378	CTACTAAAAATACAA	1	+
chr1	22369144	22369159	CTACTAAAAATACAA	1	-
chr1	233754763	233754778	AAAATAAAAATAAAC	1	-
chr1	235289617	235289632	CTGCTAAAAATACAA	1	-
chr1	24290912	24290927	GAACCAAAAATAGCT	1	+
chr1	25563517	25563532	CTACTAAAAATACAA	1	+
chr1	27807564	27807579	AAAACAAAAAAAGAA	1	+
chr1	32485542	32485557	CTACTAAAAATACAA	1	-
chr1	36692165	36692180	ATTCTAAAAATAATA	1	-
chr1	41177660	41177675	AACCTAAAAATAGTG	1	+
chr1	46022865	46022880	AAAATAAAAATAAAA	1	+
chr1	9997020	9997035	CTACTAAAAATACAA	1	+
chr10	112674914	112674929	AAAACAAAAAAAGAA	1	-
chr10	116590201	116590216	CTACTAAAAATACAA	1	-
chr10	91327415	91327430	TTACTAAAAACAGAA	1	+
chr10	92776658	92776673	CTGCTAAAAATACAA	1	-
chr10	98344404	98344419	CTACTAAAAATACAA	1	+
chr11	121402289	121402304	GAGACAAAAATATCA	1	-
chr11	122939836	122939851	CTACTAAAAATACAA	1	+
chr11	34076145	34076160	CTACTAAAAATACAA	1	-
chr11	47240665	47240680	CTACTAAAAATACAA	1	-
chr11	63451434	63451449	TGTCTAAAAAAAAAA	1	-
chr11	65199049	65199064	AATCTAAAAAAAGCA	1	-
chr11	66389556	66389571	CTACTAAAAATACAA	1	-
chr11	66889967	66889982	CTACTAAAAATACAA	1	-
chr11	9413893	9413908	CTACTAAAAATACAA	1	-
chr12	100713470	100713485	CTACTAAAAATACAA	1	-
chr12	111017650	111017665	GTACTAAAAATACAA	1	+
chr12	11315188	11315203	GATTTAAAAATAGGC	1	+
chr12	123376670	123376685	CATGTAAAAATAACT	1	+
chr12	124190609	124190624	TTTCTCAAAATAGAT	1	+
chr12	12704269	12704284	CTACTAAAAATACAA	1	+
chr12	133460536	133460551	CTACTAAAAATACCA	1	+
chr12	4260996	4261011	TTTCTTAAAATAGAG	1	-
chr12	46893767	46893782	AAAATAAAAATAGAG	1	-
chr12	6541834	6541849	CTACTAAAAATACAA	1	+
chr12	98993008	98993023	CTACTAAAAATACAA	1	-
chr13	41272002	41272017	CTACTAAAAATACAA	1	+
chr13	46753767	46753782	GTTTTAAAAATAAAG	1	+
chr13	70431528	70431543	GAGACAGAAATAAAT	1	-
chr13	76438543	76438558	CTACTAAAAATACAA	1	+
chr14	21921447	21921462	CTACTAAAAATACAG	1	+
chr14	65781891	65781906	CTACTAAAAATACAA	1	-
chr14	66981812	66981827	GAACCAAAAATAACT	1	-
chr14	71919413	71919428	AGACTAAAAATACAA	1	-
chr15	23026398	23026413	ATACCAAAATTAGCC	1	-
chr15	33055636	33055651	CATTTATAAATAGCT	1	+
chr15	34625601	34625616	CTACTAAAAATACAA	1	-
chr15	43540541	43540556	GTACTAAAAATACAA	1	-
chr15	45701406	45701421	CTGCTAAAAATACAA	1	+
chr15	65827653	65827668	GTTCTTTAAATAGTC	1	-
chr15	72791486	72791501	CTACTAAAAATACAA	1	-
chr15	79167961	79167976	CTACTAAAAATACAA	1	+
chr16	14444609	14444624	CTACTAAAAATACAA	1	-
chr16	27218561	27218576	CTACTAAAAATACAA	1	+
chr1	100851555	100851570	CTACTAAAAATACAA	1	+
chr1	101468231	101468246	GTGCCTGAAATAGCC	1	+
chr1	108725287	108725302	CTACTAAAAATAGAA	1	+
chr1	144536264	144536279	AAACCAAAAACAAAA	1	+
chr1	146642330	146642345	CTACTAAAAATACAG	1	-
chr1	150338236	150338251	CTACTAAAAATACAA	1	-
chr1	154404420	154404435	GGTCCAAAAATATTA	1	-
chr1	155193021	155193036	AGTACAAAAATAGTT	1	+
chr1	156128957	156128972	CTACTAAAAATACAA	1	+
chr1	173301825	173301840	CTACTAAAAATACAA	1	+
chr1	173834327	173834342	TGTCTAAAAAAAAAA	1	+
chr1	1760665	1760680	CTACTAAAAATACAA	1	-
chr1	200255298	200255313	CTACTAAAAATACAA	1	+
chr1	212236300	212236315	AAAATTAAAATAGAT	1	-
chr1	220941390	220941405	TATACAAAAATAGCA	1	+
chr1	222756531	222756546	AAAACAAAAAAAGAA	1	+
chr1	226369923	226369938	TGTCTAAAAAAAAAA	1	+
chr1	35640420	35640435	CTACTAAAAATACAA	1	+
chr1	36046694	36046709	GTTCTATAAATAGAA	1	+
chr1	36108268	36108283	CTACTAAAAATACAA	1	+
chr1	40498119	40498134	CAGCCAAAATTAGCA	1	+
chr1	51876370	51876385	TTTCTAAAAATAATA	1	+
chr1	54300749	54300764	GTTTCAAAAAAAGAA	1	+
chr1	6388402	6388417	AAGTTAAAAATAAAT	1	+
chr1	84899503	84899518	AGGCTAAAAAAAAAA	1	+
chr1	8709351	8709366	TGTTTAAAAATAAAA	1	-
chr10	127577920	127577935	ATAGTAAAAATAGAG	1	-
chr10	127578127	127578142	TTTTTAAAAATAGCA	1	-
chr10	127578640	127578655	TTTTTAAAAATAGGC	1	+
chr10	127579097	127579112	TTTTTAAAAATAAAA	1	+
chr10	27132961	27132976	GATTTGAAAATAGAA	1	-
chr10	30720494	30720509	GTTTTAAAAATAGAA	1	-
chr10	30777346	30777361	TGCCCTAAAATAGCC	1	+
chr10	4858280	4858295	TAATTAAAAATAGTT	1	-
chr10	70856755	70856770	AAAATAAAAATAAAA	1	+
chr10	75266348	75266363	ATACTGAAAATAACT	1	-
chr10	75345611	75345626	CTACTAAAAATACAA	1	+
chr10	75973556	75973571	AAGCCAGAAATAAAA	1	+
chr10	8402541	8402556	AAGGCAAAAATAGAC	1	-
chr10	91129408	91129423	TTTTCCTAAATAGAA	1	+
chr10	93941497	93941512	AAACCAAAAATAAAA	1	+
chr10	9577893	9577908	ATACTGAAAATAGGT	1	-
chr11	100605958	100605973	ATGCTTAAAATAAAA	1	-
chr11	123178872	123178887	GAGATAAAAATAGCA	1	+
chr11	125852040	125852055	CTACTAAAAATACAA	1	-
chr11	17319946	17319961	CTACCAAAAATAGAA	1	+
chr11	19991319	19991334	CTACTAAAAATACAA	1	+
chr11	35807543	35807558	TGGCTAAAAACAACC	1	-
chr11	3977122	3977137	TTTTTAAAAATAAAA	1	-
chr11	5713497	5713512	CAACTTTAAATAGAT	1	+
chr11	60679974	60679989	GACCTAAAAATACCA	1	-
chr11	62565433	62565448	CTACTAAAAATACAC	1	+
chr11	66873578	66873593	GGGCTAATAATAGCT	1	-
chr11	71246290	71246305	TATCTCAGAATAGAA	1	-
chr12	10292703	10292718	CTGATAAAAATAGAT	1	+
chr12	10300711	10300726	GAACTTAAAACAGAA	1	-
chr12	106848946	106848961	AAGTTAAAAATACAC	1	+
chr12	122772532	122772547	AAAACAAAAATAGTT	1	-
chr12	122897034	122897049	CTACTAAAAATACAA	1	+
chr12	12817093	12817108	CTACTAAAAATACAA	1	-
chr12	14431632	14431647	TTTTTAAAAATAGAC	1	+
chr12	28046528	28046543	CTACTAAAAATACAA	1	-
chr12	3603674	3603689	TTGTTAGAAATAGCA	1	-
chr12	39667099	39667114	AGTCCAAAAAAAAAA	1	+
chr12	42963313	42963328	TAGTTAAATATAGAA	1	-
chr12	4508111	4508126	CTACTAAAAATACAA	1	+
chr12	54681529	54681544	CTACTAAAAATACAA	1	-
chr12	57083485	57083500	CTACTAAAAATAAAA	1	+
chr12	6556083	6556098	CTACTAAAAATACAA	1	+
chr12	68917597	68917612	CTACTAAAAATACAA	1	-
chr12	92533585	92533600	CCTTTAAAAATAGTC	1	+
chr12	94961333	94961348	ATGCTAAAAAAAAAA	1	-
chr13	28197800	28197815	TGTTTAAAAACAGAA	1	+
chr13	43119192	43119207	AAAATAAAAATAAAT	1	-
chr13	43564975	43564990	AGACTAAAAATAAAA	1	+
chr13	43702138	43702153	GGGACAGAAATAGAT	1	-
chr13	46947278	46947293	CTACTAAAAATACAG	1	-
chr13	52399455	52399470	ATACTAAAAATGGAA	1	-
chr13	62694082	62694097	GTAATAAAAATAAAA	1	-
chr13	76153866	76153881	GCAATAAAAATAGAA	1	+
chr13	80921935	80921950	ATTTTAAAAATAGCT	1	+
chr14	33505138	33505153	AGAACAGAAATAGGA	1	+
chr14	65820803	65820818	CTACTAAAAATAAAA	1	+
chr14	69301763	69301778	TGTCTAAAAAAAAAA	1	-
chr14	95673052	95673067	GAGCCAGAAATAATA	1	-
chr15	100145322	100145337	CTACTAAAAATACAA	1	-
chr15	38372097	38372112	ATGTTGAAAATAGAA	1	-
chr15	40351041	40351056	ATATCCAAAATAGAC	1	+
chr15	45274236	45274251	AATTTAAAAATAAAA	1	+
chr15	55096292	55096307	GGTCCAAAAATATTA	1	-
chr15	56663224	56663239	CTACTAAAAATACAA	1	-
chr15	59294314	59294329	GGTCCAAAAATATTA	1	-
chr15	64175317	64175332	CTACTAAAAATACAA	1	+
chr15	67375841	67375856	AAAATAAAAATAAAA	1	-
chr15	83418006	83418021	CTACTAAAAATACAA	1	-
chr15	84788242	84788257	CTTTCAAATATAGAA	1	-
chr16	12072964	12072979	CTACTAAAAATACAA	1	+
chr16	15166492	15166507	CTTCTAAAAATACAA	1	+
chr16	16231999	16232014	ATTCTCAAAACAGCA	1	-
chr16	25019899	25019914	GAAACTGAAATAGAA	1	+
chr16	25063314	25063329	GATATAAAAATAGAA	1	+
chr16	27216991	27217006	CTACTAAAAATAGAA	1	+
chr16	2809867	2809882	GAAACAAAAATAACA	1	-
chr16	31313471	31313486	GAGCCAAAAATAAAC	1	+
chr16	80380415	80380430	ACACTAAAATTAGAA	1	-
chr16	89834127	89834142	CTACTAAAAATACAA	1	-
chr17	28040858	28040873	CATCCAAAAATAACC	1	+
chr17	30852334	30852349	AGGCTTAAAATAGCC	1	-
chr17	3547396	3547411	GGGCTAAAAATATCC	1	+
chr17	36807656	36807671	TGTCTAAAAAAAAAA	1	-
chr17	4296871	4296886	CTACTAAAAATACAA	1	+
chr17	46915001	46915016	TGTCTAAAAAAAAAA	1	+
chr17	49316293	49316308	CTACTAAAAATACAA	1	+
chr17	65511213	65511228	CTTCTAAAATTAGAA	1	-
chr17	76293881	76293896	ATTTTAAAAATAGAA	1	+
chr17	79851984	79851999	CTACTAAAAATACAA	1	+
chr18	13579020	13579035	CTACTAAAAATACAA	1	+
chr18	21315443	21315458	AAAACAGAAATAAAA	1	-
chr18	23936476	23936491	TGTTTAAAAATAGAG	1	-
chr18	28825843	28825858	CTTTCAAAAATAACA	1	-
chr18	32622626	32622641	CATTTAAAAATAACT	1	-
chr18	47305825	47305840	TGTCTGAAAATAGAC	1	-
chr18	48887982	48887997	CATCTAAAAATAGAA	1	+
chr18	508310	508325	CTACTAAAAATACAA	1	-
chr18	52957248	52957263	AAACTAAGAATAACA	1	+
chr18	57539830	57539845	CAGCTGAAAATAGCA	1	+
chr19	12727604	12727619	AGAATAAAAATAAAA	1	-
chr19	14414490	14414505	CTACTAAAAATACAA	1	-
chr19	36731090	36731105	ATTTTAAAAATACAA	1	+
chr19	39434916	39434931	TAACTAAAAATAATA	1	-
chr19	50287064	50287079	GACCTAGAAATAAAC	1	+
chr19	54884266	54884281	GTACTAAAAATACAA	1	-
chr19	56582589	56582604	TTTCTGAAAATAAAA	1	-
chr2	119807676	119807691	AGCACAAAAATAGAG	1	-
chr2	12053129	12053144	TGCTTAAAAATAGTA	1	+
chr2	128280626	128280641	AAAACAAAAATAGCT	1	+
chr2	137142310	137142325	AAACCAAAAACAAAA	1	+
chr2	150983209	150983224	AGTTCAAAAATGGAA	1	+
chr2	169372254	169372269	CTTTCAAAAATAGTA	1	-
chr2	184113796	184113811	TTTCCAAATATAGCC	1	+
chr2	191569470	191569485	CTACTAAAAATACAA	1	-
chr2	191715468	191715483	AGACCAGAAATAAAT	1	+
chr2	191917087	191917102	TAGCTTAAAATAAAA	1	+
chr2	197033969	197033984	CTACTAAAAATACAA	1	-
chr2	197134041	197134056	CTACTAAAAATACAA	1	+
chr2	198074863	198074878	CTCCTAAAAAAAGAA	1	+
chr2	202615405	202615420	AAAATAAAAATAGAA	1	+
chr2	203101941	203101956	CTACTAAAAATACAA	1	+
chr2	228173558	228173573	ATGCTGAAAATAACT	1	+
chr2	234163789	234163804	CTACTAAAAATACAA	1	-
chr2	238301995	238302010	TGATCAAAAATAACT	1	+
chr2	240678675	240678690	TTGTTAAATATAGCA	1	-
chr2	32290258	32290273	CTACTAAAAATACAA	1	-
chr2	37425298	37425313	TCTCCAAAAATAAAA	1	+
chr2	38975336	38975351	AGGCCAAAAAAAAAA	1	-
chr2	42229293	42229308	CGGACTAAAATAACA	1	+
chr2	54762981	54762996	CTACTAAAAATACAA	1	+
chr2	65206882	65206897	CAGCTAAAAAAAAAA	1	+
chr2	73915874	73915889	GGTACAGAAATAGCC	1	-
chr2	80703740	80703755	TTCTTATAAATAGAA	1	-
chr2	86357255	86357270	CTACTAAAAATACAA	1	+
chr20	35477634	35477649	CTACTAAAAATACAA	1	-
chr20	4607075	4607090	TTGTTATAAATAACA	1	+
chr20	47798134	47798149	CTGCTAAAAATACAA	1	+
chr20	61844879	61844894	GAGCTAAGAATAACC	1	+
chr21	11181036	11181051	GTACCAAAAATAGTT	1	-
chr21	27108806	27108821	TGTCTAAAAATAAAG	1	-
chr21	34634017	34634032	AAAATAAAAATAAAT	1	+
chr21	37655106	37655121	CTACTAAAAATACAA	1	+
chr21	37879894	37879909	CTACTAAAAATACAA	1	+
chr21	40681581	40681596	CTACTAAAAATACAG	1	+
chr22	18498348	18498363	CTACTAAAAATACAA	1	-
chr22	29373734	29373749	GAGTTTAAAATAACT	1	-
chr22	38968246	38968261	TTTCTAAAAATATCA	1	-
chr22	40360122	40360137	TATCTAAAAATAAAC	1	-
chr22	42935789	42935804	CTACTAAAAATACAA	1	+
chr22	46020105	46020120	AAGGTAAAAATAAAC	1	-
chr3	105542026	105542041	CTACTGAAAATAGAT	1	+
chr3	111851546	111851561	AAACTTAAAATAGTG	1	+
chr3	112301233	112301248	GTTACAGAAATAGGT	1	-
chr3	115719404	115719419	GTTCTTTAAATAGCA	1	-
chr3	122227925	122227940	CTACTAAAAATACAA	1	+
chr3	125086810	125086825	CAGACAAAAATAGAT	1	+
chr3	130405920	130405935	ATGCTAAAAAAAAAA	1	-
chr3	137841443	137841458	TCTCCAAAAATAGAA	1	+
chr3	151941597	151941612	TTTCTAAAAATAAAT	1	+
chr3	153688704	153688719	TGGTTAAAAATAAGA	1	+
chr3	15477772	15477787	CTTCTATAAATAGTA	1	-
chr3	15860200	15860215	GGTCCAAAAATATTA	1	-
chr3	170375287	170375302	AAACTAAAAATAAAG	1	+
chr3	171813144	171813159	AAACTGAAAATAGCT	1	+
chr3	178183213	178183228	AGGATAAAAATAACA	1	+
chr3	182228098	182228113	AGTCTGAAAATAGGT	1	-
chr3	186749392	186749407	CTACTAAAAATACAA	1	-
chr3	186868617	186868632	AGCACAAAAATAGAG	1	+
chr3	33180946	33180961	GAATTAAAAATAGAA	1	-
chr3	34143915	34143930	TGGCTTAAAATAGAA	1	-
chrX	99777250	99777265	AAGCCAAAATTAAAA	1	-
chr1	114300702	114300717	CTACTAAAAATACAA	1	+
chr1	241695075	241695090	ATTCTAAAATTAGAT	1	+
chr1	246116892	246116907	GTACTAAAAATACAA	1	-
chr1	88053475	88053490	TTTTTAAAAATAGAA	1	+
chr10	35420961	35420976	CTACTAAAAATACAA	1	+
chr10	85967238	85967253	TATCCTAAAATAACC	1	-
chr10	93993126	93993141	CTACTAAAAATACAA	1	+
chr11	117109127	117109142	AAACCAAAAACAAAA	1	+
chr11	117492063	117492078	CTGCTAGAAATAAAT	1	+
chr11	121337909	121337924	CTACTAAAAATACAA	1	-
chr11	13359584	13359599	ACAACAAAAATAACA	1	-
chr11	36348734	36348749	AAACCAAAAATAAAA	1	+
chr11	44635205	44635220	CTGCTAAAAATACAA	1	+
chr12	113539053	113539068	CTACTAAAAATACAA	1	+
chr12	12512161	12512176	AGGGCAAAAATAGCC	1	-
chr12	32425590	32425605	CTACTAAAAATACCA	1	+
chr12	51146365	51146380	TTTCTATAAATAAAT	1	+
chr12	6552093	6552108	CTACTAAAAATACAA	1	+
chr12	99377902	99377917	AAGCCAAAAATAGAG	1	-
chr13	100289143	100289158	AGTCTAAAAAAAAAA	1	-
chr13	51827510	51827525	TTCCTATAAATAGTA	1	-
chr14	25175210	25175225	GAACTAAAAATGGAT	1	-
chr14	54784214	54784229	AATACAAAAATAACA	1	-
chr14	96119165	96119180	AAACCAAAAATAAAA	1	+
chr15	52321404	52321419	CTACTAAAAATACAA	1	-
chr15	59646180	59646195	ATTTTAAAAATAAAA	1	-
chr15	90403806	90403821	GGTCCAAAAATATTA	1	-
chr16	2655521	2655536	CTACTAAAAATACAA	1	+
chr16	30353395	30353410	AAAATAAAAATAAAA	1	+
chr17	35024482	35024497	GGGATAAAAATAGTA	1	-
chr17	40167693	40167708	CTACTAAAAATACAA	1	+
chr17	80488555	80488570	CTACTAAAAATACAA	1	-
chr18	10392157	10392172	CTACTAAAAATACAA	1	+
chr18	21296130	21296145	TGTCTAAAAAAAAAA	1	-
chr19	19179957	19179972	ATTTTAAAAATAGCT	1	-
chr19	2148001	2148016	CTACTAAAAATACAA	1	+
chr19	39937479	39937494	CTACTAAAAATACAA	1	+
chr19	44917708	44917723	ACTCCAGAAATAGCT	1	-
chr19	845546	845561	CTACTAAAAATACAA	1	+
chr2	175497270	175497285	CTACTAAAAATACAA	1	+
chr2	178499865	178499880	ATTTTAAAAACAGAA	1	-
chr2	31749110	31749125	CTTTCTAAAATAGTA	1	-
chr2	65164607	65164622	CTACTAAAAATACCA	1	+
chr2	8418534	8418549	AAGCTAAAAATATCT	1	+
chr20	17884892	17884907	TGGCTGAAAATAAAA	1	+
chr20	23400643	23400658	TGTACAGAAATAAAA	1	+
chr20	49242735	49242750	AAGTTAAAAATAGAT	1	+
chr21	43782849	43782864	ATACTAAAAATACAA	1	+
chr22	24907408	24907423	GTTCTAAAATTAGAT	1	+
chr22	42832643	42832658	GAGCCAAAAATACAA	1	-
chr22	46168996	46169011	TTTTTAAAAATAGCC	1	+
chr3	122397707	122397722	AAGGCAAAAATAACT	1	+
chr3	142995613	142995628	TGTCTAAAAAAAAAA	1	+
chr4	10579901	10579916	GCACTAAAAACAGAA	1	-
chr4	113240571	113240586	GGTATAAAAATAGAC	1	-
chr4	186126440	186126455	CTACTAAAAATACAA	1	+
chr4	3080792	3080807	CTACTAAAAATACAA	1	-
chr4	37966868	37966883	CATCCAAAAATAGGT	1	+
chr5	131751411	131751426	GTACTAAAAATACAA	1	-
chr5	132439173	132439188	CTTTTAAAAATAGTA	1	+
chr5	139421246	139421261	CAGCTAAAAAAAAAA	1	+
chr5	143171733	143171748	TTTCTAAAAATAAAT	1	-
chr5	175863796	175863811	ATTCCAGAAATAAAC	1	+
chr5	64344902	64344917	ATTTTAAAAATAGAA	1	-
chr5	72415489	72415504	TGGTTACAAATAGCA	1	+
chr6	108918972	108918987	GTTCCTGAAATAGCT	1	-
chr6	111132626	111132641	CTTCTAAAAATACAA	1	-
chr6	133034621	133034636	ACTCTGAAAATAGCA	1	+
chr6	13767920	13767935	GGTTTAAAATTAGCC	1	-
chr6	149888609	149888624	CTACTAAAAATAGAA	1	+
chr6	159501809	159501824	CTGCTAAAAATAAAA	1	-
chr6	42753129	42753144	GTACTAAAAATACAA	1	+
chr6	43509686	43509701	CTACTAAAAATACAG	1	-
chr6	45526686	45526701	TGGCTATAAACAGAA	1	-
chr6	52280814	52280829	TTTTTAAAAATAATT	1	+
chr6	74013734	74013749	CTACTAAAAATACAA	1	+
chr7	101691675	101691690	AGGTCAGAAATAGAC	1	+
chr7	155517242	155517257	AAACCAAAAACAAAA	1	+
chr7	21452292	21452307	TTGCCTAAAATAACA	1	-
chr7	23579539	23579554	TATTTCAAAATAGTC	1	-
chr7	55583787	55583802	GATTTAAAAATAGCA	1	-
chr7	6097430	6097445	CTACTAAAAATACAA	1	-
chr7	69289230	69289245	CTACTAAAAATACAA	1	+
chr7	73679582	73679597	AGACTAAAATTAGAA	1	-
chr7	74077025	74077040	CTACTAAAAATACAA	1	-
chr7	77536056	77536071	CTACTAAAAATACAA	1	+
chr8	120946031	120946046	GTGTTATAAATAGGA	1	+
chr8	124775797	124775812	GTTTTAAATATAGAA	1	+
chr8	38040289	38040304	AATCTAAAAATATCC	1	-
chr8	6606195	6606210	CTACTAAAAATACAA	1	-
chr9	115488804	115488819	AATTTAAAAATGGAA	1	-
chr9	131445126	131445141	CTACTAAAAATACAA	1	-
chr9	140407775	140407790	CTACTAAAAATACAA	1	+
chr9	140407812	140407827	CTGCCTAAAATAGGC	1	+
chrX	13394295	13394310	CCACCAAAAATAGAT	1	+
chrX	40869420	40869435	CATTTAAAAATAACT	1	-
chr1	116012915	116012930	GAAACAAAAATAGAA	1	-
chr1	14014023	14014038	GATCTAAAAATATCA	1	-
chr1	16291439	16291454	CTACTAAAAATAAAA	1	+
chr1	236448547	236448562	CTTCTAAAAATACAA	1	-
chr1	54303078	54303093	CTACTAAAAATACAA	1	+
chr10	112255440	112255455	TATCTAAAAAAAAAA	1	+
chr10	45947854	45947869	ATTTTAAAAATAACA	1	+
chr10	72268824	72268839	GAGCTAAAAATAGGG	1	-
chr10	74082355	74082370	CATCTAAAAATAGCA	1	-
chr10	79967168	79967183	AAACCAAAAATACCC	1	+
chr10	94884472	94884487	TTGTTAAAAATAGAC	1	-
chr11	60468867	60468882	AAGACCAAAATAGAC	1	+
chr11	68041394	68041409	TGTCTAAAAAAAAAA	1	-
chr12	110869540	110869555	CTACTAAAAATACAA	1	+
chr12	118795138	118795153	CAGTTAAAAATAGTT	1	-
chr12	19584829	19584844	GAGCCTAAAATAAAA	1	+
chr12	32292667	32292682	TTACTAAAAATACAA	1	-
chr13	99164311	99164326	CTACTAAAAATACAA	1	-
chr13	99227797	99227812	GTTTCAAAAAAAGAA	1	+
chr14	103785932	103785947	TTTTTAAAAATAAAA	1	-
chr15	100257431	100257446	TGGCTAAAAATACTC	1	+
chr15	34807966	34807981	AAAACAAAAAAAGAA	1	-
chr15	64216815	64216830	AAACTTAAAATAGCA	1	+
chr16	33923650	33923665	AAACCAAAAATACTA	1	+
chr16	4798088	4798103	GTGCCCAAAATAGCA	1	-
chr16	57154017	57154032	CTACTAAAAATACAA	1	+
chr16	68401065	68401080	TGTCTCAAAATAAAT	1	+
chr16	85719851	85719866	CTACTAAAAATACAA	1	+
chr17	7025047	7025062	CTACTAAAAATACAA	1	-
chr17	77897088	77897103	CTACTAAAAATACAA	1	-
chr18	19283296	19283311	ATCCTAAAAATAAAC	1	+
chr19	10212064	10212079	AAAATAAAAATAAAA	1	+
chr19	10304209	10304224	CTACTAAAAATACAA	1	-
chr19	10849675	10849690	CTACTAAAAATACAA	1	+
chr19	49961303	49961318	CTACTAAAAATACAA	1	+
chr2	187833232	187833247	ATTCTAAGAATAGTT	1	+
chr2	201238960	201238975	AAGCCAGAAATAAAA	1	-
chr20	21253196	21253211	CTACTAAAAATACAA	1	+
chr20	25159932	25159947	AGGCCAAAAAAAAAA	1	+
chr20	30048449	30048464	ATTCCAAAAATAACC	1	+
chr20	47540877	47540892	CTACTAAAAATAACA	1	+
chr21	15392624	15392639	GAGTCAGAAATAGAC	1	-
chr22	30474427	30474442	CTACTAAAAATACAA	1	+
chr22	33964585	33964600	CTACTAAAAATACAA	1	+
chr22	36780148	36780163	CTACTAAAAATACAA	1	+
chr22	42323095	42323110	CTACTAAAAATACAA	1	-
chr3	113933985	113934000	GTTGTTAAAATAGAA	1	+
chr3	197461268	197461283	TGTCTAAAAAAAGAA	1	+
chr4	139163634	139163649	TTTTTAAAAAAAGAA	1	+
chr5	142225165	142225180	TTTCTAAAAATACAC	1	-
chr5	157986816	157986831	TGTCTAAAAAAAAAA	1	-
chr6	14225127	14225142	TGGCTTAAAATAGCA	1	+
chr6	144223427	144223442	ATGTTTAAAATAGAA	1	-
chr6	145534132	145534147	CAGCTTAAAATAGGA	1	+
chr6	161795028	161795043	GAAACAAAAATAAAA	1	-
chr6	26233586	26233601	CGTCTCAAAATAAAA	1	-
chr7	1138524	1138539	GTTCTAAAATTAGAT	1	+
chr7	24481421	24481436	TGTTTAAAAATAAAA	1	+
chr7	3192958	3192973	GATTCAAAAATAAAC	1	+
chr7	43631481	43631496	TCTTTAAAAATAGAC	1	+
chr8	104086187	104086202	GTTTTTTAAATAGAA	1	+
chr9	140534248	140534263	ACTTTAAAAATAAAA	1	-
chr9	4762326	4762341	AATTTAAAAATAAAA	1	+
chr1	112058889	112058904	AACTTAAAAATAGCA	1	+
chr1	221220359	221220374	TTACTAAAAATACAA	1	-
chr10	5894622	5894637	AAGCTAGAAACAGAT	1	-
chr11	2404349	2404364	CATCTAAAAATAGGT	1	-
chr11	2716303	2716318	TTCCTAGAAATAGAA	1	+
chr11	57333456	57333471	TGAACAGAAATAGAA	1	-
chr11	82773875	82773890	CTACTAAAAATACAA	1	+
chr11	86399415	86399430	AAGATAAAAATAAGA	1	-
chr12	115759664	115759679	CTACTAAAAATACAA	1	-
chr12	42862496	42862511	CTGATAAAAATAGAT	1	+
chr12	66630513	66630528	AGTACAAAAATAGGC	1	-
chr13	45242393	45242408	AAACTAAAAATAATC	1	+
chr14	103989225	103989240	GGGCTATAAATAGCC	1	-
chr14	70344341	70344356	GGGATAAAAATAGTA	1	-
chr15	90590506	90590521	GTGCTAATAATAGCA	1	+
chr16	28956101	28956116	TGTCTCAAAATAAAT	1	-
chr16	46782803	46782818	TACCTAAAAATAGAA	1	+
chr16	49400202	49400217	CAAGTAAAAATAGCA	1	-
chr16	56082579	56082594	GTTCTAAAATTAGAT	1	+
chr16	75683274	75683289	CTACTAAAAATACAA	1	+
chr17	1737307	1737322	CTACTAAAAATACAA	1	+
chr17	30843263	30843278	AGGCCAGAAATAGAT	1	-
chr17	34094062	34094077	TAGTTATAAATAGCA	1	+
chr17	8901315	8901330	TTTCTCTAAATAGAA	1	+
chr19	10984102	10984117	CTACTAAAAATACAA	1	+
chr2	10185105	10185120	CTACTAAAAATACAA	1	+
chr2	16196831	16196846	GATTCTAAAATAAAA	1	-
chr1	206976495	206976510	CCTTTTAAAATAGCA	1	+
chr10	88403091	88403106	CTACTAAAAATACAA	1	-
chr11	75056993	75057008	GAAACAGAAATAGCC	1	+
chr13	114793107	114793122	CAGCCAAAAATACCC	1	+
chr15	23668439	23668454	TGTCTAAAAATACAT	1	-
chr16	10831824	10831839	ATTTTAAAAATAAAT	1	-
chr16	11835881	11835896	CGTCTCAAAATAAAA	1	+
chr16	79636775	79636790	AGGTTATAAATAGCA	1	-
chr17	2475438	2475453	GACATAAAAATAACT	1	-
chr17	28540490	28540505	CTACTAAAAATACAA	1	-
chr17	36857010	36857025	CTACTAAAAATAAAA	1	+
chr17	42600377	42600392	CAGCTAAAAAAAAAA	1	-
chr18	21757730	21757745	GATCTTAAAATAGAT	1	+
chr18	24236380	24236395	TTTTTAAAAATAAAT	1	+
chr18	55108363	55108378	GGAATAAAAATAAAT	1	-
chr18	74101715	74101730	CCTTTAAAAATAGCA	1	+
chr19	20959753	20959768	CTACTAAAAATACAA	1	+
chr19	3357455	3357470	ATGCTAAAATTAGAT	1	+
chr19	50579336	50579351	AAGCCATAAACAGAA	1	+
chr19	6088391	6088406	CTACTAAAAATACAG	1	-
chr1	68226066	68226081	AAAATAAAAATAAAT	1	-
chr11	124630332	124630347	AGACTAAAAATAGCC	1	-
chr12	131724475	131724490	CAGCCAAAAATACCC	1	-
chr13	113549705	113549720	ACCACAAAAATAGAA	1	+
chr13	20735805	20735820	AGGTTATAAATAGCG	1	+
chr14	60631336	60631351	GAACTAAAAATGGCA	1	-
chr15	83619266	83619281	TAACTGAAAATAGAA	1	-
chr15	93426910	93426925	TCAACAAAAATAAAA	1	+
chr17	17685607	17685622	AGGTTAAAAATAACC	1	+
chr17	17800992	17801007	AAACTGAAAATAGCT	1	-
chr17	28926593	28926608	CTACTAAAAATACAA	1	+
chr17	48906159	48906174	CTGCTAAAAATACTC	1	-
chr17	72439369	72439384	GAGCTAAAAATAGTT	1	+
chr17	7740898	7740913	GAGCTAGAATTAGAA	1	-
chr2	232531730	232531745	CAGCCAAATATAGCT	1	-
chr2	85133928	85133943	AAGCCAAAATTAAAA	1	-
chr20	2855083	2855098	ATCTCAAAAATAAAA	1	-
chr21	43376291	43376306	CTGCCTAAAATAACA	1	-
chr6	157341693	157341708	GAGCTATAAATAGTA	1	+
chr7	151856543	151856558	GAACCAAAAATAACT	1	-
chr1	1306791	1306806	GAGATAAAAATAAAA	1	+
chr12	111835639	111835654	CTACTAAAAATACAA	1	+
chr14	72944335	72944350	CTACTAAAAATAGAA	1	+
chr17	37010673	37010688	CTACTAAAAATACAA	1	-
chr17	65990677	65990692	AAACTGTAAATAGCA	1	-
chr17	81147743	81147758	CAGTTAAAAATAGTT	1	+
chr19	13068497	13068512	CTACTAAAAATACAA	1	+
chr19	2596357	2596372	AAAATTAAAATAAAA	1	+
chr7	101922335	101922350	AAAATAAAAATAAAT	1	+
chr11	17098624	17098639	ATTTTAAAAATAGCC	1	-
chr15	62683085	62683100	AAAATAAAAATAAAA	1	+
chr16	15684609	15684624	TTTTTAAAAAAAGAA	1	+
chr17	58041755	58041770	TTTCTATAAATAACA	1	+
chr19	1363046	1363061	GTTGCAAAAATAGTA	1	+
chr6	36733782	36733797	TGGCTAAAAATAAAA	1	-
chr8	80941726	80941741	TTTTTAAAAAAAGAA	1	+
chr1	226596053	226596068	GTCTCAAAAATAAAA	1	-
chr10	3826536	3826551	AAAATAAAAATAAAA	1	-
chr11	64544441	64544456	GAGACAAAAATACAC	1	+
chr12	68041770	68041785	TAGGCAAAAATAAAC	1	-
chr19	35625837	35625852	AAGACAGAAATAGAA	1	-
chr2	25352268	25352283	ATTCCAGAAACAGCC	1	-
chr22	40742820	40742835	CAGCTGAAAATAGCC	1	-
chr6	42017950	42017965	CTACTAAAAATACAA	1	+
chr9	136766091	136766106	CTACTAAAAATACAA	1	-
chr9	73027097	73027112	TGGCCAAAAAAAAAA	1	+
chr9	86536673	86536688	AAAATAAAAATAAAC	1	-
chr12	133135377	133135392	AGCCCAGAAATAGAA	1	+
chr19	11670948	11670963	AAACCAAAAATAAAA	1	-
chr9	131643368	131643383	CGTCTAAAAAAAGAA	1	-
chr11	65479065	65479080	GTACTAAAAATACAA	1	+
chr12	122027969	122027984	CTACTAAAAATACAA	1	+
chr19	15444310	15444325	CTACTAAAAATACAA	1	+
chr22	38609785	38609800	AAACCAAAAACAAAA	1	+
chr3	49466246	49466261	TGAACCAAAATAGAA	1	-
chr11	65657064	65657079	CTACTAAAAATACAA	1	-
chr16	11423046	11423061	TTTCTCAAAATAACC	1	-
chr17	1533377	1533392	AAACCAAAAATAAAA	1	+
chr1	156390135	156390150	AAAGTAAAAATAACC	1	-
chr11	64086238	64086253	CTACTAAAAATACAA	1	-
chr16	28874257	28874272	ATTTTAAAAATAGAA	1	-
chr17	17726818	17726833	CCTCCAAAAATACCT	1	+
chr2	9984287	9984302	GTCTCAAAAATAAAA	1	-
chr19	44270127	44270142	CTACTAAAAATACAA	1	+
chr20	55974506	55974521	TTCTTTAAAATAGAC	1	-
chr19	42785193	42785208	GGGCTAAAAATAGCG	1	-
