# Supplementary material for: Relationship between histone modifications and transcription factor binding is protein family specific
Source: Genome Res. 2018 Mar;28(3):321–33. doi: 10.1101/gr.220079.116 (PMC5848611; doi:10.1101/gr.220079.116)
Supplement: Supplemental Material [file supp_gr.220079.116_Supplemental_Material.zip › Supplemental_Material/MYC/BS.bed]

chr17	56417547	56417557	CCATGTGCTC	1	+
chr1	206290181	206290191	ACACGTGCCT	1	+
chr3	119274514	119274524	CCACGTGCTT	1	-
chr8	6590788	6590798	ACATGTGCTC	1	+
chr16	27414796	27414806	CCATGTGCTT	1	-
chr17	73319750	73319760	CCACGTGCTC	1	-
chr17	76713170	76713180	CCACGTGCTG	1	+
chr18	77105949	77105959	GCATGTGCTT	1	+
chr2	182323087	182323097	CCATGTGGAC	1	+
chr2	208195915	208195925	CCATGTGGTT	1	+
chr2	62536899	62536909	CCACGTGGCT	1	+
chr2	80757776	80757786	CCACGTGGTC	1	-
chr2	85154168	85154178	GCATGTGTTT	1	-
chr4	185366198	185366208	CCACGTGCTG	1	+
chr6	16471829	16471839	CCATGTGCCC	1	+
chr7	102920816	102920826	CCACGTGCTC	1	+
chr7	55604360	55604370	CCATGTGCTC	1	-
chr8	11365754	11365764	GCATGTGCTT	1	-
chr8	135577595	135577605	CCATGTGCCG	1	+
chr9	117150675	117150685	CCATGTGCAC	1	+
chrX	65146253	65146263	ACATGTGCCT	1	-
chr11	65868319	65868329	CCACGTGGCT	1	+
chr12	25102012	25102022	CCACGTGTAC	1	-
chr14	68750581	68750591	CCATGTGGCT	1	-
chr15	55818874	55818884	CCACGTGGCT	1	-
chr15	75075994	75076004	GCACGTGCTT	1	+
chr16	27410842	27410852	CCATGTGGTG	1	+
chr16	29625167	29625177	GCACGTGCTC	1	-
chr17	2126525	2126535	ACACGTGCTG	1	-
chr17	25801038	25801048	CCATGTGGGC	1	+
chr17	38020427	38020437	CCACGTGCTC	1	+
chr18	13567190	13567200	GCATGTGCTT	1	+
chr19	18134944	18134954	CCACGTGCGG	1	-
chr19	40195675	40195685	CCACGTGCAT	1	-
chr1	16176399	16176409	GCACGTGCTT	1	-
chr1	213125085	213125095	CCACGTGCAT	1	-
chr1	220393803	220393813	CCATGTGCAT	1	+
chr1	45252143	45252153	CCACGTGCTC	1	+
chr20	49434954	49434964	GCACGTGGCT	1	-
chr20	49438716	49438726	CCACGTGGCT	1	+
chr21	47792259	47792269	ACACGTGCTT	1	+
chr22	22121592	22121602	ACATGTGGCT	1	-
chr22	38572378	38572388	CCACGTGGCC	1	-
chr2	60778642	60778652	CCACGTGCTT	1	-
chr3	27524683	27524693	GCATGTGCTC	1	+
chr4	89204404	89204414	GCATGTGCCT	1	-
chr5	43042854	43042864	CCACGTGGGC	1	-
chr6	18211827	18211837	CCACGTGCAC	1	-
chr6	32937451	32937461	ACACGTGCTC	1	-
chr7	102056401	102056411	GCATGTGCTT	1	+
chr7	5578555	5578565	ACATGTGGTC	1	-
chr8	27221277	27221287	CCATGTGCTG	1	+
chrX	56792697	56792707	CCACGTGTTC	1	+
chr10	120938474	120938484	ACACGTGGTT	1	+
chr10	22905246	22905256	ACATGTGCAC	1	-
chr10	44069826	44069836	ACACGTGCCG	1	+
chr10	7514218	7514228	CCACGTGCTG	1	+
chr11	107729314	107729324	CCACGTGCGC	1	+
chr12	12163405	12163415	CCATGTGCCT	1	+
chr12	66217566	66217576	GCATGTGCTT	1	+
chr13	31019830	31019840	CCACGTGTGC	1	+
chr13	76055274	76055284	CCACGTGGCG	1	-
chr14	102554891	102554901	CCACGTGGCT	1	-
chr16	10972690	10972700	CCACGTGCTT	1	-
chr16	21552412	21552422	CCATGTGCAT	1	-
chr16	29638428	29638438	CCATGTGCAT	1	-
chr16	84650326	84650336	CCACGTGGTC	1	+
chr17	38689983	38689993	GCATGTGCTG	1	+
chr17	4279023	4279033	CCACGTGGAT	1	-
chr17	62097549	62097559	CCACGTGGGC	1	-
chr17	72510668	72510678	ACATGTGGTC	1	+
chr17	74178504	74178514	CCATGTGTAT	1	-
chr17	76130146	76130156	CCACGTGTTC	1	+
chr17	8127023	8127033	CCACGTGCCT	1	-
chr18	8608972	8608982	ACATGTGCAT	1	+
chr19	12896027	12896037	CCATGTGTGT	1	-
chr19	13322451	13322461	CCACGTGCAC	1	+
chr19	2491451	2491461	ACACGTGCAT	1	+
chr19	6590621	6590631	CCATGTGTGC	1	+
chr1	101775408	101775418	ACACGTGGCC	1	-
chr1	111742680	111742690	CCATGTGGCC	1	-
chr1	161696358	161696368	CCACGTGGAC	1	+
chr1	211868610	211868620	ACATGTGCAC	1	-
chr1	27433169	27433179	ACATGTGCCC	1	-
chr21	26934691	26934701	CCACGTGCGC	1	-
chr2	196522999	196523009	CCATGTGGAC	1	-
chr2	231533000	231533010	CCACGTGCAT	1	-
chr2	48542818	48542828	CCATGTGCTC	1	+
chr2	61764117	61764127	CCATGTGCAG	1	+
chr2	85166954	85166964	CCACGTGCTT	1	-
chr2	96192379	96192389	CCATGTGGTC	1	-
chr3	186490773	186490783	CCACGTGCTT	1	+
chr3	43936047	43936057	CCACGTGTTT	1	-
chr4	185205034	185205044	CCACGTGTCT	1	+
chr4	84031464	84031474	ACACGTGGGC	1	-
chr5	1313625	1313635	CCACGTGCAT	1	+
chr5	1494984	1494994	CCATGTGGTT	1	-
chr5	41925885	41925895	ACATGTGCCT	1	-
chr5	88185306	88185316	CCACGTGCGT	1	+
chr6	107990720	107990730	CCATGTGGAG	1	-
chr6	157041464	157041474	ACACGTGCAC	1	+
chr6	159142019	159142029	CCATGTGCAC	1	-
chr6	26273701	26273711	CCATGTGTTG	1	-
chr6	73332417	73332427	ACACGTGGTG	1	+
chr7	45026144	45026154	CCACGTGTTG	1	-
chr8	101450591	101450601	CCACGTGTTC	1	+
chr8	27184124	27184134	CCACGTGCAC	1	-
chr9	114745995	114746005	CCATGTGGTT	1	-
chr9	117373511	117373521	CCACGTGCAC	1	-
chr9	140312180	140312190	ACACGTGGTG	1	-
chr9	2157949	2157959	CCATGTGCTT	1	+
chrX	100646299	100646309	CCATGTGCTT	1	-
chrX	118616762	118616772	CCACGTGCCC	1	+
chrX	1653872	1653882	GCATGTGCTT	1	+
chr10	101780880	101780890	CCATGTGCTT	1	-
chr10	104404614	104404624	CCACGTGCAG	1	-
chr11	107436120	107436130	GCATGTGTTT	1	-
chr11	34074995	34075005	CCATGTGCCC	1	-
chr12	56513356	56513366	CCACGTGTCT	1	-
chr12	56862296	56862306	GCACGTGGTG	1	-
chr12	93861485	93861495	GCATGTGGCT	1	+
chr13	51484254	51484264	ACACGTGCTG	1	-
chr14	23025465	23025475	CCACGTGCCG	1	+
chr14	93532559	93532569	CCACGTGCTC	1	+
chr15	31523231	31523241	GCACGTGCTC	1	-
chr15	31630583	31630593	ACACGTGGTC	1	+
chr15	59691808	59691818	ACATGTGCTG	1	-
chr15	79272112	79272122	CCATGTGGCC	1	+
chr15	80453172	80453182	CCACGTGCTC	1	-
chr16	2345276	2345286	ACACGTGCTG	1	-
chr16	86029875	86029885	CCATGTGGGC	1	-
chr17	30669448	30669458	CCATGTGGCT	1	-
chr17	4268572	4268582	CCACGTGCTG	1	-
chr18	23806620	23806630	ACACGTGCGC	1	-
chr18	43678507	43678517	CCACGTGGTC	1	-
chr19	2599154	2599164	CCACGTGGTG	1	-
chr19	38422963	38422973	ACACGTGGTC	1	-
chr19	47732593	47732603	ACATGTGGGT	1	-
chr19	55768923	55768933	GCACGTGCTG	1	+
chr1	113008830	113008840	CCATGTGGTT	1	+
chr1	14057544	14057554	ACATGTGCTG	1	+
chr1	156571227	156571237	ACATGTGCCG	1	+
chr1	167408848	167408858	ACACGTGCAT	1	+
chr1	212872701	212872711	CCACGTGCCG	1	+
chr1	245082227	245082237	CCACGTGCGC	1	+
chr1	25346131	25346141	GCATGTGGCC	1	-
chr1	46154271	46154281	GCACGTGCTT	1	-
chr20	20584251	20584261	CCACGTGTTT	1	-
chr20	49548445	49548455	CCACGTGCTC	1	+
chr21	43285822	43285832	CCATGTGCAT	1	-
chr22	44464688	44464698	CCACGTGCAT	1	+
chr2	174219980	174219990	GCACGTGCCT	1	-
chr2	203130874	203130884	ACACGTGGCC	1	+
chr2	232575038	232575048	CCACGTGCTC	1	+
chr2	241519323	241519333	CCACGTGCCT	1	+
chr2	64553205	64553215	CCACGTGGAC	1	-
chr2	74776548	74776558	CCACGTGGTC	1	-
chr2	85766929	85766939	CCACGTGTTT	1	+
chr2	86422851	86422861	CCACGTGCGG	1	-
chr3	119187780	119187790	CCACGTGCTG	1	+
chr3	154041859	154041869	ACACGTGCAT	1	+
chr3	169531707	169531717	CCACGTGCCC	1	-
chr3	178789656	178789666	GCATGTGCTT	1	+
chr5	111496951	111496961	CCACGTGCGG	1	+
chr5	139041055	139041065	CCATGTGGTG	1	+
chr5	139927230	139927240	CCACGTGCAG	1	-
chr6	116783307	116783317	CCACGTGCGT	1	-
chr6	317256	317266	CCACGTGGCC	1	-
chr6	74230310	74230320	ACATGTGCGC	1	+
chr7	73632059	73632069	CCATGTGCCT	1	-
chr7	99818731	99818741	CCACGTGCAG	1	-
chr8	11395566	11395576	ACACGTGCAC	1	+
chr8	134582690	134582700	ACACGTGCGC	1	-
chr8	97273857	97273867	CCACGTGGGC	1	-
chr9	127020795	127020805	GCATGTGCTT	1	-
chr9	37592211	37592221	CCACGTGCAC	1	+
chrX	53101147	53101157	ACACGTGCAC	1	-
chr10	120924952	120924962	CCACGTGGCC	1	+
chr10	134388855	134388865	ACATGTGGCT	1	+
chr10	17243338	17243348	CCATGTGCGG	1	+
chr10	27532204	27532214	GCATGTGCTG	1	+
chr10	60028885	60028895	ACACGTGCCT	1	+
chr10	89621816	89621826	ACACGTGCCC	1	-
chr11	117060525	117060535	ACACGTGCCT	1	+
chr11	57193408	57193418	CCACGTGGTG	1	-
chr12	111098829	111098839	CCACGTGCCG	1	-
chr12	112546553	112546563	CCATGTGCAG	1	-
chr12	122227184	122227194	GCACGTGCTT	1	+
chr12	46663630	46663640	CCACGTGGTC	1	+
chr13	92001374	92001384	ACATGTGCTG	1	+
chr14	104145902	104145912	GCACGTGCTC	1	+
chr14	21777092	21777102	CCACGTGTGT	1	-
chr14	91884468	91884478	CCACGTGCTG	1	-
chr15	101817692	101817702	CCACGTGTGC	1	-
chr15	35838144	35838154	GCATGTGCCT	1	-
chr15	40453635	40453645	GCACGTGCCC	1	-
chr15	41953837	41953847	CCACGTGTTT	1	-
chr15	69745546	69745556	GCACGTGGTC	1	-
chr15	93199094	93199104	CCACGTGGGC	1	+
chr16	12641271	12641281	CCATGTGGGC	1	+
chr16	30905674	30905684	CCACGTGGTC	1	-
chr16	58549353	58549363	CCACGTGGTT	1	+
chr16	74734542	74734552	ACACGTGGCT	1	+
chr19	10530629	10530639	CCACGTGCGC	1	+
chr19	12893099	12893109	CCACGTGTGT	1	+
chr19	14492008	14492018	CCATGTGGCT	1	-
chr19	16557104	16557114	CCACGTGCGG	1	-
chr19	3984264	3984274	CCACGTGGAC	1	-
chr19	58400172	58400182	CCACGTGGTT	1	-
chr1	115259440	115259450	CCACGTGGCC	1	-
chr1	12107060	12107070	CCACGTGCAT	1	+
chr1	160807424	160807434	ACATGTGCTT	1	+
chr1	183440300	183440310	ACACGTGGTT	1	-
chr1	200990625	200990635	CCATGTGTGT	1	-
chr1	229406754	229406764	GCACGTGCTT	1	+
chr1	245026544	245026554	ACATGTGCCC	1	+
chr21	38630271	38630281	CCATGTGCAG	1	-
chr21	45668187	45668197	CCACGTGCCC	1	-
chr21	47035168	47035178	CCATGTGGAG	1	+
chr22	31318276	31318286	GCACGTGCCC	1	-
chr2	105945222	105945232	CCACGTGCAG	1	+
chr2	11919446	11919456	CCACGTGGGT	1	-
chr2	136742486	136742496	ACATGTGTTC	1	+
chr2	171786769	171786779	GCATGTGGTC	1	+
chr2	238601406	238601416	CCATGTGCCT	1	-
chr2	241524252	241524262	GCATGTGGTC	1	-
chr2	55276650	55276660	ACACGTGCAC	1	-
chr3	119529409	119529419	CCATGTGGCT	1	-
chr3	13460601	13460611	CCATGTGTGT	1	-
chr3	149530682	149530692	CCATGTGCCC	1	-
chr3	196370366	196370376	CCATGTGCAC	1	+
chr3	47563833	47563843	CCACGTGCTG	1	-
chr4	154387252	154387262	CCATGTGCTC	1	+
chr5	107008503	107008513	ACACGTGGCT	1	-
chr5	140871851	140871861	ACACGTGCGC	1	+
chr5	156698804	156698814	CCACGTGCTC	1	+
chr5	157285898	157285908	CCACGTGGGC	1	+
chr5	81573988	81573998	CCACGTGCCT	1	+
chr6	143771698	143771708	CCATGTGCAT	1	+
chr6	26365781	26365791	CCACGTGCCC	1	-
chr6	26520810	26520820	CCACGTGCTG	1	+
chr6	28891213	28891223	GCATGTGCCT	1	+
chr6	41681978	41681988	GCATGTGCTT	1	+
chr6	42738974	42738984	CCACGTGCTG	1	+
chr6	43197022	43197032	CCACGTGCTC	1	+
chr6	76311659	76311669	CCATGTGGAC	1	-
chr6	7910150	7910160	CCACGTGCAC	1	-
chr7	102085643	102085653	CCATGTGGTC	1	+
chr7	21938456	21938466	GCACGTGCTT	1	+
chr7	55602579	55602589	CCACGTGGTC	1	+
chr8	109261011	109261021	GCATGTGCTG	1	+
chr8	28223437	28223447	ACATGTGGTT	1	-
chr9	100747894	100747904	CCACGTGTGT	1	-
chr9	77567482	77567492	CCACGTGCCT	1	-
chr9	92099404	92099414	CCACGTGGTG	1	+
chrX	14048031	14048041	CCACGTGTTC	1	-
chrX	23685523	23685533	CCACGTGGGC	1	-
chr10	100994033	100994043	CCACGTGGCG	1	+
chr10	103877469	103877479	GCATGTGGCT	1	-
chr10	103877994	103878004	CCATGTGGTT	1	+
chr10	22292892	22292902	CCACGTGGAC	1	+
chr10	30637973	30637983	CCACGTGTTT	1	+
chr10	43915983	43915993	CCACGTGGTC	1	-
chr10	61666711	61666721	CCACGTGTCC	1	-
chr10	6187370	6187380	CCACGTGCCC	1	+
chr10	70091396	70091406	CCACGTGGTT	1	-
chr10	72237710	72237720	CCACGTGCTC	1	+
chr10	96122670	96122680	ACACGTGCCG	1	+
chr11	18415921	18415931	CCACGTGCGC	1	-
chr11	57250712	57250722	CCACGTGCGC	1	-
chr12	10874699	10874709	CCACGTGCGT	1	+
chr13	113864317	113864327	CCACGTGTCC	1	-
chr13	31038687	31038697	CCACGTGCGC	1	+
chr13	47370722	47370732	ACACGTGCTC	1	+
chr13	91999944	91999954	CCATGTGGGT	1	-
chr14	50863490	50863500	CCACGTGTTG	1	+
chr14	58893888	58893898	CCACGTGTTC	1	-
chr14	74208912	74208922	CCACGTGCCT	1	+
chr14	74237535	74237545	ACACGTGGTC	1	+
chr14	78266704	78266714	CCACGTGGCT	1	+
chr14	93260393	93260403	CCACGTGGCC	1	+
chr15	50647380	50647390	CCATGTGTCC	1	-
chr15	50647687	50647697	CCATGTGCGC	1	+
chr15	72767310	72767320	CCATGTGTTG	1	-
chr16	11348620	11348630	CCATGTGGGT	1	-
chr17	27065220	27065230	CCACGTGCTT	1	-
chr17	33469303	33469313	CCACGTGGAG	1	+
chr17	41116714	41116724	CCACGTGCCT	1	-
chr17	56327232	56327242	CCACGTGGCC	1	-
chr17	74502656	74502666	CCACGTGGTC	1	+
chr18	21017927	21017937	CCACGTGGCT	1	+
chr19	10138587	10138597	CCACGTGGCC	1	-
chr19	10990045	10990055	CCATGTGCTC	1	+
chr19	1265198	1265208	ACATGTGCTT	1	+
chr19	18313921	18313931	CCACGTGCAC	1	+
chr19	30162796	30162806	CCACGTGCAC	1	-
chr19	36202478	36202488	ACATGTGCCT	1	+
chr19	39892606	39892616	GCACGTGCCT	1	+
chr19	39893313	39893323	ACACGTGCCG	1	+
chr19	46854072	46854082	CCACGTGCTT	1	+
chr19	54041104	54041114	ACACGTGCGC	1	-
chr1	111746634	111746644	CCACGTGTCC	1	-
chr1	154833159	154833169	ACACGTGCTC	1	+
chr1	156783747	156783757	CCACGTGGTG	1	-
chr1	181032155	181032165	CCATGTGCTC	1	-
chr1	210001329	210001339	CCACGTGCTT	1	+
chr1	29211663	29211673	CCACGTGGCT	1	-
chr20	17949261	17949271	CCACGTGCTC	1	+
chr21	42740018	42740028	CCACGTGGGG	1	+
chr22	44419879	44419889	CCACGTGGGT	1	-
chr2	10261030	10261040	CCACGTGCTT	1	-
chr2	112642023	112642033	CCACGTGGAG	1	+
chr2	173421611	173421621	ACACGTGCCC	1	-
chr2	191885114	191885124	CCACGTGCTT	1	+
chr2	192543544	192543554	CCACGTGGCT	1	+
chr2	198570080	198570090	ACACGTGCTG	1	+
chr2	216176807	216176817	CCACGTGCGC	1	-
chr2	238583510	238583520	GCACGTGCTG	1	+
chr2	65058375	65058385	CCACGTGCTT	1	-
chr2	69969046	69969056	ACACGTGCCT	1	-
chr2	96823484	96823494	CCATGTGGCC	1	-
chr3	131221742	131221752	CCACGTGGAC	1	+
chr3	183851959	183851969	CCACGTGGCG	1	-
chr3	8809388	8809398	CCACGTGGCT	1	-
chr3	97690822	97690832	CCACGTGGGC	1	-
chr3	97690945	97690955	ACACGTGGCC	1	-
chr5	111093923	111093933	ACACGTGCAC	1	+
chr5	115177432	115177442	ACATGTGTTT	1	+
chr5	133876746	133876756	CCACGTGGCC	1	+
chr5	145827037	145827047	CCATGTGGAG	1	+
chr5	154317307	154317317	CCACGTGGGG	1	-
chr5	158636867	158636877	CCACGTGGTC	1	-
chr5	1782968	1782978	ACACGTGCTC	1	+
chr5	40835671	40835681	CCATGTGCCT	1	-
chr5	65018050	65018060	CCACGTGCGG	1	-
chr6	35696104	35696114	CCACGTGGCC	1	+
chr6	711470	711480	ACATGTGCCC	1	-
chr7	101855389	101855399	ACATGTGGCC	1	-
chr7	5595212	5595222	ACACGTGCCT	1	+
chr8	103425187	103425197	ACACGTGCTC	1	-
chr8	91657497	91657507	CCATGTGGTC	1	-
chr9	129929066	129929076	CCACGTGCAG	1	-
chr9	21803273	21803283	CCACGTGGGC	1	-
chr9	5832554	5832564	CCACGTGCAG	1	+
chr9	98269536	98269546	CCATGTGGCT	1	-
chrX	10079715	10079725	CCATGTGGCC	1	-
chrX	48326644	48326654	CCACGTGGTC	1	-
chrX	9431263	9431273	ACACGTGCTT	1	-
chr10	49893242	49893252	CCATGTGGTC	1	+
chr10	64578299	64578309	CCACGTGCGC	1	+
chr10	70939674	70939684	CCACGTGCTT	1	+
chr10	81004711	81004721	CCACGTGGCT	1	+
chr11	107992666	107992676	ACACGTGCCC	1	-
chr11	20385172	20385182	GCACGTGCTC	1	+
chr11	75479491	75479501	GCACGTGCTT	1	+
chr11	9406057	9406067	CCACGTGGCT	1	-
chr12	104235040	104235050	CCACGTGTTC	1	-
chr12	110841254	110841264	CCACGTGCCC	1	+
chr12	64616039	64616049	CCACGTGGCT	1	+
chr12	94853654	94853664	CCACGTGCTG	1	+
chr13	114831073	114831083	CCATGTGCTT	1	-
chr13	20176428	20176438	ACACGTGCCG	1	+
chr13	50656592	50656602	ACACGTGCAT	1	+
chr14	103021534	103021544	CCACGTGCCC	1	+
chr14	59950850	59950860	GCACGTGGTC	1	+
chr14	91830589	91830599	CCATGTGCTC	1	-
chr15	81316044	81316054	CCACGTGCTT	1	-
chr15	89164577	89164587	CCACGTGCAG	1	+
chr15	99496893	99496903	CCACGTGTCC	1	+
chr15	99558987	99558997	ACATGTGGCG	1	+
chr16	10275286	10275296	CCACGTGCAC	1	-
chr16	27437783	27437793	CCATGTGCTG	1	-
chr16	30197365	30197375	CCATGTGGGG	1	-
chr16	4524705	4524715	GCACGTGCCT	1	-
chr16	53089104	53089114	ACACGTGCTG	1	-
chr16	66914758	66914768	CCACGTGGGC	1	+
chr17	17208729	17208739	ACACGTGGCT	1	+
chr17	29298525	29298535	CCATGTGGCT	1	+
chr17	37911909	37911919	CCATGTGTGC	1	-
chr17	58469857	58469867	ACATGTGGGC	1	-
chr17	75441701	75441711	CCACGTGCTG	1	-
chr19	1897913	1897923	CCACGTGCAT	1	+
chr19	2082714	2082724	CCACGTGGCT	1	-
chr19	2332715	2332725	GCACGTGGTT	1	+
chr19	37064088	37064098	CCACGTGGAC	1	+
chr19	45582417	45582427	CCACGTGGTC	1	-
chr19	50393428	50393438	ACACGTGGTC	1	-
chr1	11113102	11113112	GCACGTGCTT	1	+
chr1	118472869	118472879	CCACGTGCAC	1	-
chr1	165599791	165599801	CCATGTGCCG	1	+
chr1	182573204	182573214	CCACGTGCTC	1	-
chr1	28969693	28969703	ACACGTGGTG	1	+
chr1	38156305	38156315	ACATGTGGAC	1	+
chr1	43148900	43148910	CCACGTGTGC	1	+
chr1	46016487	46016497	CCACGTGGCC	1	+
chr1	86174061	86174071	ACACGTGGGC	1	-
chr1	89990090	89990100	CCATGTGGCC	1	-
chr20	2633653	2633663	CCACGTGGCC	1	+
chr20	42310745	42310755	GCATGTGGTG	1	+
chr20	45986303	45986313	GCATGTGGCC	1	-
chr20	4795573	4795583	CCACGTGGCC	1	+
chr21	46340529	46340539	CCATGTGGCT	1	+
chr22	50968876	50968886	ACACGTGTTT	1	-
chr2	183989616	183989626	CCACGTGTAC	1	-
chr2	25537465	25537475	CCACGTGGCG	1	-
chr2	27440315	27440325	CCACGTGGCT	1	-
chr2	70314087	70314097	CCACGTGCCC	1	+
chr2	8825287	8825297	CCACGTGCTC	1	+
chr3	124449686	124449696	ACACGTGTTT	1	+
chr3	127469200	127469210	CCACGTGCCT	1	+
chr3	167814086	167814096	CCACGTGCGT	1	-
chr3	39448401	39448411	CCACGTGCGG	1	-
chr3	45634895	45634905	GCACGTGCTT	1	+
chr3	50378042	50378052	ACACGTGGTG	1	-
chr3	61235744	61235754	CCATGTGGAC	1	-
chr4	110736945	110736955	CCACGTGCCC	1	-
chr4	146857370	146857380	CCATGTGCAC	1	+
chr4	164415844	164415854	CCACGTGGCG	1	-
chr4	53579174	53579184	CCACGTGCTC	1	-
chr5	10563112	10563122	CCACGTGCCG	1	-
chr5	110428237	110428247	ACACGTGGTG	1	+
chr5	134094745	134094755	CCACGTGCGG	1	+
chr5	138609840	138609850	ACACGTGCGC	1	+
chr5	140998870	140998880	CCACGTGGCT	1	+
chr5	176857692	176857702	ACACGTGCTT	1	-
chr5	176858946	176858956	CCATGTGCTC	1	+
chr5	42951835	42951845	CCACGTGGGT	1	-
chr6	10695200	10695210	GCACGTGCCT	1	-
chr6	111303263	111303273	GCACGTGCCC	1	-
chr6	117996429	117996439	ACACGTGGTC	1	-
chr6	20403763	20403773	ACACGTGCGC	1	+
chr6	33396267	33396277	CCATGTGCAC	1	+
chr6	41675596	41675606	CCACGTGGCT	1	-
chr6	53409376	53409386	GCACGTGGTC	1	+
chr6	79788548	79788558	CCATGTGCAT	1	+
chr6	90529659	90529669	CCACGTGCTG	1	-
chr7	100806293	100806303	GCACGTGCTC	1	+
chr7	100951947	100951957	CCACGTGGGC	1	-
chr7	2354264	2354274	CCACGTGGAC	1	-
chr7	44530138	44530148	CCACGTGCTG	1	+
chr7	913196	913206	CCACGTGTTC	1	-
chr8	117779139	117779149	CCACGTGGGC	1	-
chr8	42396409	42396419	CCACGTGGAC	1	-
chr8	96036982	96036992	CCACGTGCAT	1	-
chr9	100747186	100747196	CCACGTGCTT	1	+
chr9	127963063	127963073	CCACGTGGGG	1	+
chr9	129486033	129486043	ACATGTGTTC	1	+
chr9	135897803	135897813	CCATGTGCTG	1	-
chr9	37079551	37079561	CCACGTGGCG	1	-
chr9	37409246	37409256	ACACGTGTTC	1	-
chr9	7799385	7799395	CCACGTGGCT	1	+
chrX	153991797	153991807	CCACGTGGCT	1	-
chrX	47050040	47050050	CCACGTGCAC	1	+
chrX	48433230	48433240	CCACGTGGCC	1	+
chrX	54209027	54209037	CCACGTGTCC	1	+
chr10	12238255	12238265	GCATGTGCTT	1	+
chr10	73571933	73571943	CCACGTGGTT	1	-
chr10	88731294	88731304	ACACGTGCCG	1	-
chr11	117856823	117856833	GCATGTGCTG	1	-
chr11	35640798	35640808	CCACGTGCCG	1	+
chr11	57243706	57243716	ACACGTGCTC	1	-
chr11	67417356	67417366	GCATGTGCTT	1	+
chr11	696145	696155	CCACGTGTCT	1	-
chr11	73499179	73499189	GCATGTGCTG	1	-
chr11	78285777	78285787	GCACGTGGTT	1	-
chr12	110841410	110841420	GCACGTGGTC	1	+
chr12	117348669	117348679	CCACGTGCGT	1	+
chr12	123356304	123356314	GCATGTGGCT	1	-
chr12	27090519	27090529	CCATGTGCTT	1	-
chr12	64174158	64174168	ACACGTGTTT	1	-
chr13	115079780	115079790	GCACGTGCCC	1	-
chr13	31248632	31248642	CCACGTGCTG	1	+
chr14	105532881	105532891	CCACGTGTCT	1	-
chr14	61447601	61447611	CCATGTGCTG	1	-
chr15	75497201	75497211	CCATGTGCCT	1	+
chr16	14396845	14396855	CCACGTGCGC	1	+
chr16	50099913	50099923	CCATGTGTGC	1	+
chr16	75267958	75267968	CCACGTGTGC	1	-
chr16	88804047	88804057	CCACGTGCTG	1	+
chr16	89038350	89038360	ACATGTGGTG	1	+
chr16	89043693	89043703	GCATGTGTTT	1	+
chr17	1961664	1961674	GCATGTGCTC	1	-
chr17	36831429	36831439	CCACGTGCGG	1	-
chr17	48796671	48796681	CCACGTGGTG	1	-
chr17	57642817	57642827	CCACGTGCGC	1	-
chr17	57697106	57697116	CCATGTGGCG	1	+
chr17	655085	655095	GCACGTGCTT	1	-
chr17	65714422	65714432	CCACGTGCAC	1	-
chr17	75084774	75084784	ACACGTGCTT	1	+
chr17	76121281	76121291	GCATGTGGTC	1	+
chr17	79934562	79934572	CCATGTGCCT	1	-
chr19	10812114	10812124	CCACGTGGTT	1	+
chr19	12904947	12904957	CCACGTGTCC	1	-
chr19	18682520	18682530	CCACGTGCGC	1	+
chr19	2749350	2749360	CCACGTGCGT	1	-
chr19	3179006	3179016	GCATGTGGCT	1	-
chr19	56151874	56151884	GCATGTGCCC	1	+
chr1	100504148	100504158	CCACGTGCGC	1	+
chr1	154194024	154194034	CCATGTGGCC	1	+
chr1	160231827	160231837	CCATGTGTGC	1	-
chr1	246729432	246729442	ACATGTGGAT	1	-
chr1	36184508	36184518	CCACGTGGGC	1	+
chr1	36396543	36396553	GCATGTGGCC	1	+
chr1	41469514	41469524	CCACGTGCAG	1	-
chr20	42380389	42380399	CCATGTGGCT	1	+
chr22	37258386	37258396	CCACGTGGCC	1	+
chr22	39861347	39861357	CCACGTGGCC	1	-
chr22	50364595	50364605	CCACGTGCTG	1	-
chr22	51170689	51170699	CCACGTGCTC	1	-
chr2	113931698	113931708	ACATGTGGGT	1	+
chr2	15731807	15731817	CCATGTGTTC	1	-
chr2	187351279	187351289	CCACGTGTTC	1	+
chr2	190649468	190649478	CCACGTGTGC	1	-
chr2	202123038	202123048	CCACGTGCTC	1	-
chr2	208490661	208490671	CCACGTGTTC	1	-
chr2	231852022	231852032	CCACGTGGAT	1	+
chr2	29117532	29117542	CCACGTGTTC	1	-
chr2	62082005	62082015	CCACGTGGTG	1	-
chr2	68385025	68385035	ACACGTGCGC	1	-
chr2	74212006	74212016	GCACGTGCTC	1	-
chr3	113465021	113465031	ACACGTGCAC	1	+
chr3	13089179	13089189	CCATGTGCTT	1	+
chr3	141457298	141457308	CCATGTGGAG	1	+
chr3	186524744	186524754	CCACGTGTCC	1	-
chr3	53204860	53204870	CCACGTGCGT	1	+
chr3	72496520	72496530	CCACGTGCGC	1	-
chr4	119200110	119200120	CCACGTGCAG	1	+
chr4	56261670	56261680	CCATGTGGCC	1	-
chr5	149737739	149737749	CCACGTGGCT	1	+
chr5	176784463	176784473	ACATGTGCTC	1	-
chr5	70883250	70883260	CCATGTGGGC	1	+
chr6	111279765	111279775	CCACGTGGGT	1	+
chr6	114292686	114292696	CCACGTGCCG	1	+
chr6	13230073	13230083	CCATGTGCCC	1	+
chr6	13615414	13615424	CCACGTGGCC	1	-
chr6	139695931	139695941	GCACGTGCTG	1	+
chr6	2892159	2892169	CCACGTGGGC	1	-
chr6	42847629	42847639	CCATGTGGTG	1	+
chr6	97345708	97345718	CCACGTGCGG	1	-
chr7	102067429	102067439	CCATGTGCCC	1	-
chr7	22893933	22893943	CCACGTGGTC	1	-
chr7	89976332	89976342	CCACGTGCAC	1	-
chr8	102217945	102217955	CCATGTGCCT	1	+
chr8	28258898	28258908	ACACGTGCAC	1	-
chr9	101338059	101338069	CCATGTGCTC	1	-
chr9	112083452	112083462	ACACGTGTTT	1	+
chr9	130890542	130890552	ACACGTGGTT	1	-
chr9	2844045	2844055	CCACGTGTGC	1	-
chr9	33263891	33263901	CCATGTGGTC	1	-
chr9	37120144	37120154	CCACGTGGCG	1	-
chr9	91933303	91933313	CCACGTGCTG	1	+
chr9	95056156	95056166	CCACGTGGAG	1	-
chr10	5727020	5727030	CCACGTGCGC	1	+
chr10	5855793	5855803	CCACGTGGCC	1	-
chr10	97416597	97416607	CCACGTGGCG	1	+
chr11	111749593	111749603	CCACGTGGGT	1	+
chr11	118888855	118888865	CCATGTGCTC	1	-
chr11	192154	192164	CCATGTGGAT	1	+
chr11	57282186	57282196	CCACGTGGAG	1	+
chr11	72524857	72524867	GCACGTGCTC	1	+
chr11	73694793	73694803	ACACGTGCGT	1	+
chr11	9595389	9595399	CCACGTGCGG	1	-
chr12	21810340	21810350	ACACGTGCCC	1	-
chr12	53401035	53401045	CCACGTGTTG	1	+
chr12	65004598	65004608	CCACGTGTCT	1	+
chr14	39644995	39645005	CCACGTGCAG	1	+
chr14	77413626	77413636	CCATGTGGTG	1	+
chr14	91782369	91782379	CCATGTGCTC	1	+
chr15	59063344	59063354	CCACGTGGCC	1	-
chr16	29819077	29819087	CCACGTGCGC	1	+
chr16	4588911	4588921	CCACGTGCTC	1	-
chr17	1101582	1101592	CCACGTGTAC	1	-
chr17	30813520	30813530	ACACGTGCTG	1	-
chr17	40333213	40333223	CCACGTGGCC	1	+
chr17	45726593	45726603	CCATGTGGCT	1	-
chr17	4607667	4607677	ACACGTGGTC	1	+
chr17	4891039	4891049	CCACGTGTGC	1	-
chr17	5372273	5372283	CCACGTGCTG	1	+
chr17	62501745	62501755	CCATGTGGCT	1	-
chr18	12407992	12408002	ACACGTGCTC	1	-
chr19	16228624	16228634	CCATGTGCAT	1	+
chr19	32836739	32836749	CCATGTGCAT	1	+
chr19	39342573	39342583	CCACGTGCTT	1	-
chr19	42821084	42821094	CCATGTGGTG	1	+
chr1	10490253	10490263	ACACGTGTTT	1	+
chr1	11333571	11333581	CCACGTGGTT	1	-
chr1	161087637	161087647	ACATGTGGTG	1	+
chr1	166808399	166808409	CCATGTGCTC	1	-
chr1	173836708	173836718	CCACGTGCTT	1	-
chr1	224622592	224622602	GCACGTGCTG	1	-
chr1	27019902	27019912	CCACGTGCCC	1	+
chr1	3692727	3692737	ACACGTGGCT	1	+
chr1	38478150	38478160	CCACGTGTTC	1	+
chr20	36035042	36035052	CCACGTGTGC	1	+
chr20	5931168	5931178	CCACGTGTTG	1	+
chr21	45079314	45079324	CCACGTGCAC	1	+
chr21	45575095	45575105	ACACGTGCCT	1	-
chr21	45575255	45575265	ACATGTGCAC	1	-
chr22	40742764	40742774	GCACGTGCTG	1	-
chr22	50977703	50977713	CCACGTGCAC	1	-
chr2	113012354	113012364	CCACGTGCTC	1	+
chr2	113300065	113300075	CCATGTGGCC	1	-
chr2	120980723	120980733	ACACGTGCAC	1	+
chr2	170655711	170655721	CCACGTGCGG	1	-
chr2	47143063	47143073	ACACGTGGAC	1	-
chr2	75062144	75062154	CCACGTGCTC	1	-
chr2	86667842	86667852	CCACGTGCGC	1	+
chr3	113775639	113775649	CCACGTGTTG	1	-
chr3	3169063	3169073	CCACGTGGCC	1	+
chr3	4535038	4535048	CCATGTGGAT	1	+
chr4	103266700	103266710	GCACGTGGTG	1	+
chr4	54232211	54232221	ACACGTGGTC	1	+
chr5	133984431	133984441	CCACGTGTCC	1	+
chr5	369555	369565	GCATGTGCCT	1	-
chr5	43120921	43120931	GCACGTGCTT	1	-
chr5	60241142	60241152	CCACGTGCTC	1	-
chr5	82373009	82373019	CCATGTGGTC	1	-
chr6	151187466	151187476	CCACGTGCGC	1	+
chr6	99395305	99395315	GCATGTGGCC	1	+
chr7	128096261	128096271	CCACGTGGCC	1	+
chr7	148959273	148959283	CCACGTGCCC	1	-
chr7	2445437	2445447	CCACGTGTGT	1	-
chr7	6049119	6049129	CCACGTGCAG	1	+
chr8	67341276	67341286	GCACGTGGTT	1	+
chr8	86090024	86090034	CCATGTGGCC	1	+
chr9	116172679	116172689	CCACGTGGCC	1	+
chr9	132647768	132647778	CCACGTGCCT	1	+
chr9	134132187	134132197	CCATGTGCAG	1	-
chr9	135545084	135545094	ACACGTGTTT	1	+
chr9	34049462	34049472	CCATGTGGCG	1	+
chr10	135207820	135207830	CCATGTGGCC	1	-
chr10	26986851	26986861	GCACGTGCTC	1	-
chr10	70716370	70716380	CCACGTGGTC	1	+
chr11	11642628	11642638	ACACGTGCGC	1	+
chr11	118972863	118972873	CCACGTGTCT	1	+
chr11	123612362	123612372	CCACGTGTTC	1	-
chr11	35684653	35684663	CCATGTGGGT	1	-
chr11	57508899	57508909	CCACGTGGCC	1	-
chr11	63975670	63975680	CCATGTGCAG	1	+
chr12	685390	685400	CCACGTGGCC	1	-
chr12	69979418	69979428	CCATGTGCGG	1	-
chr13	41019633	41019643	CCATGTGCAG	1	+
chr14	31926635	31926645	CCATGTGTCG	1	+
chr15	68522459	68522469	CCACGTGCTG	1	-
chr15	99190722	99190732	CCACGTGGTG	1	+
chr16	11945101	11945111	CCACGTGTGT	1	+
chr16	16044366	16044376	CCACGTGTTG	1	-
chr16	23160178	23160188	ACACGTGCTT	1	-
chr16	71496343	71496353	ACACGTGGCT	1	-
chr17	1377202	1377212	ACATGTGCAC	1	-
chr17	1627951	1627961	CCACGTGCGC	1	+
chr17	17942627	17942637	CCACGTGTTT	1	+
chr17	27181932	27181942	CCATGTGTCT	1	+
chr17	3699828	3699838	CCACGTGCTG	1	-
chr17	40428705	40428715	GCATGTGCTT	1	-
chr17	40771114	40771124	CCACGTGCTC	1	-
chr17	49230950	49230960	CCACGTGGTT	1	-
chr17	53315745	53315755	GCACGTGCCT	1	-
chr17	7476958	7476968	CCATGTGCTC	1	-
chr17	7755038	7755048	CCACGTGGCT	1	-
chr17	80452773	80452783	GCATGTGCCT	1	-
chr18	45457863	45457873	ACACGTGCTC	1	+
chr19	13056496	13056506	ACACGTGGTC	1	-
chr19	18499530	18499540	CCATGTGCAT	1	+
chr19	18700447	18700457	CCACGTGCGC	1	+
chr19	3367213	3367223	CCACGTGTGC	1	+
chr19	35837671	35837681	CCATGTGGCG	1	-
chr19	56189288	56189298	GCATGTGGCT	1	-
chr19	59025605	59025615	CCATGTGTTT	1	+
chr1	100315320	100315330	CCACGTGTTT	1	-
chr1	110162611	110162621	CCACGTGCTC	1	-
chr1	165797222	165797232	GCATGTGGCC	1	+
chr1	16767087	16767097	CCACGTGTCT	1	+
chr1	193090817	193090827	GCACGTGCTG	1	+
chr1	231376739	231376749	CCACGTGGGC	1	+
chr1	28845505	28845515	ACACGTGGTC	1	-
chr1	42194729	42194739	CCACGTGCTT	1	+
chr1	936319	936329	CCACGTGCTT	1	+
chr20	10652224	10652234	CCACGTGCTC	1	-
chr20	25039113	25039123	GCACGTGCCT	1	-
chr20	3190337	3190347	CCACGTGCTT	1	-
chr20	58327295	58327305	ACATGTGCAC	1	-
chr21	33765306	33765316	CCATGTGGGC	1	-
chr22	32026563	32026573	CCACGTGGGC	1	-
chr2	172865132	172865142	CCACGTGGTG	1	-
chr2	223521156	223521166	CCACGTGGAG	1	-
chr2	239016272	239016282	GCACGTGCTC	1	+
chr2	241499646	241499656	CCACGTGCAC	1	+
chr2	32853207	32853217	CCATGTGCGG	1	-
chr3	195808419	195808429	CCACGTGTTC	1	+
chr3	48130902	48130912	GCATGTGGCT	1	+
chr3	49395703	49395713	CCATGTGTGC	1	-
chr4	1160891	1160901	CCACGTGGTT	1	-
chr4	4291803	4291813	CCACGTGCTC	1	-
chr4	57302553	57302563	GCACGTGGCC	1	-
chr4	76649618	76649628	CCACGTGGTG	1	-
chr4	8230258	8230268	CCACGTGCTC	1	+
chr5	131999966	131999976	CCATGTGCTG	1	+
chr5	145561975	145561985	CCATGTGCTG	1	-
chr5	177658934	177658944	CCACGTGGCT	1	-
chr5	61699667	61699677	CCACGTGGTG	1	-
chr6	159421098	159421108	CCACGTGCTC	1	+
chr6	24721855	24721865	CCACGTGCGC	1	+
chr6	34359653	34359663	ACATGTGCCT	1	+
chr6	8102537	8102547	CCACGTGTCT	1	-
chr6	86352324	86352334	CCATGTGCTG	1	-
chr7	105162034	105162044	CCACGTGTTC	1	-
chr7	108210243	108210253	CCACGTGCGC	1	+
chr7	138720672	138720682	CCACGTGGCC	1	+
chr7	148844372	148844382	CCACGTGTGT	1	-
chr7	1513896	1513906	GCACGTGCTG	1	-
chr7	30323927	30323937	CCACGTGCGG	1	+
chr8	74205461	74205471	ACATGTGGAT	1	-
chr8	9008624	9008634	CCACGTGCTC	1	-
chr9	134151274	134151284	CCATGTGGCT	1	+
chrX	54556909	54556919	CCACGTGTGC	1	-
chr10	105212340	105212350	CCACGTGGCC	1	-
chr10	25305892	25305902	CCACGTGTGT	1	+
chr10	70231792	70231802	CCACGTGGGG	1	+
chr10	76995312	76995322	CCACGTGGCT	1	-
chr10	81107708	81107718	ACACGTGCCC	1	-
chr10	88726466	88726476	CCACGTGGCC	1	-
chr10	88855261	88855271	ACACGTGGGC	1	+
chr11	72853783	72853793	CCACGTGCGC	1	-
chr12	108079439	108079449	CCACGTGGAT	1	+
chr12	121790305	121790315	CCATGTGCTC	1	-
chr12	131357039	131357049	CCACGTGCCC	1	-
chr12	133464521	133464531	CCACGTGCAC	1	-
chr12	4381771	4381781	ACACGTGCTC	1	-
chr12	49318694	49318704	CCACGTGCTC	1	+
chr12	54675036	54675046	ACACGTGCTT	1	-
chr12	56693775	56693785	CCATGTGCCG	1	-
chr13	100741020	100741030	CCACGTGCAT	1	-
chr13	27998827	27998837	CCACGTGCCG	1	-
chr14	24769154	24769164	CCATGTGTGC	1	-
chr15	76135453	76135463	ACACGTGCGT	1	-
chr15	85523507	85523517	GCACGTGGCT	1	-
chr15	93352585	93352595	CCACGTGGCC	1	+
chr16	30441121	30441131	CCACGTGGTC	1	-
chr16	88848384	88848394	CCACGTGGGT	1	+
chr17	27054487	27054497	CCACGTGGGT	1	+
chr17	34890829	34890839	CCACGTGCGC	1	-
chr17	34958028	34958038	CCACGTGGGT	1	-
chr17	38255688	38255698	CCACGTGCTG	1	-
chr17	40540932	40540942	CCACGTGGTG	1	-
chr17	43303627	43303637	CCATGTGCAC	1	-
chr17	46125209	46125219	GCATGTGGTT	1	-
chr17	76313477	76313487	ACATGTGCAT	1	-
chr17	7788871	7788881	CCACGTGCCC	1	-
chr17	79259251	79259261	CCACGTGGAC	1	-
chr18	33077506	33077516	CCATGTGTCC	1	+
chr19	1065030	1065040	CCATGTGCCT	1	-
chr19	13211005	13211015	CCATGTGGCT	1	+
chr19	13263037	13263047	CCACGTGTTC	1	+
chr19	14529171	14529181	CCACGTGTAC	1	+
chr19	39971810	39971820	CCACGTGGGT	1	-
chr19	41903344	41903354	CCACGTGCGG	1	-
chr1	145589676	145589686	ACATGTGGGT	1	-
chr1	16694187	16694197	CCATGTGGGT	1	+
chr1	55181713	55181723	CCACGTGTGT	1	+
chr1	6259574	6259584	CCACGTGCCT	1	+
chr1	78148921	78148931	CCACGTGTCC	1	+
chr20	2820804	2820814	CCACGTGCCC	1	+
chr20	35203180	35203190	CCATGTGCTC	1	+
chr21	30257624	30257634	CCACGTGCCC	1	+
chr21	45664293	45664303	CCATGTGGCT	1	+
chr21	47789114	47789124	ACATGTGGTG	1	-
chr22	18283758	18283768	CCACGTGGTG	1	+
chr22	24823771	24823781	CCATGTGTCC	1	-
chr2	175113538	175113548	CCACGTGCCG	1	-
chr2	232328504	232328514	CCACGTGCCC	1	+
chr2	241500351	241500361	CCACGTGCGC	1	+
chr2	242626840	242626850	CCACGTGGCC	1	-
chr2	47748687	47748697	CCACGTGCTG	1	-
chr3	182817444	182817454	CCACGTGCTC	1	+
chr3	183415861	183415871	GCACGTGCCC	1	-
chr4	2965111	2965121	ACACGTGCCG	1	+
chr4	57301654	57301664	CCACGTGCTT	1	-
chr4	57301954	57301964	CCACGTGCAG	1	-
chr4	83351735	83351745	CCACGTGGTC	1	+
chr5	10250646	10250656	CCATGTGCTC	1	+
chr5	112196795	112196805	CCATGTGGGG	1	-
chr6	119256173	119256183	CCACGTGCAC	1	-
chr6	31763487	31763497	CCACGTGTTC	1	+
chr7	44613457	44613467	CCATGTGTTC	1	+
chr7	55377020	55377030	GCATGTGCTT	1	-
chr7	73588483	73588493	CCACGTGGTG	1	-
chr7	99679616	99679626	ACATGTGCTC	1	+
chr8	141644605	141644615	CCACGTGCCC	1	+
chr8	30891557	30891567	CCACGTGTCT	1	-
chr9	133569352	133569362	CCACGTGCAG	1	-
chr10	104474566	104474576	CCACGTGGCT	1	-
chr11	34127287	34127297	CCACGTGCTT	1	+
chr11	61061843	61061853	GCACGTGCTT	1	-
chr11	62324273	62324283	CCATGTGGGC	1	+
chr12	121734281	121734291	CCACGTGCGC	1	-
chr14	93418454	93418464	CCACGTGTTG	1	-
chr16	30418603	30418613	CCACGTGCGC	1	-
chr16	30547147	30547157	CCATGTGCTG	1	+
chr16	30645953	30645963	CCACGTGCAT	1	+
chr16	4664217	4664227	CCATGTGCAT	1	-
chr17	33307455	33307465	CCACGTGGGT	1	-
chr17	61851205	61851215	CCACGTGGTC	1	-
chr17	66287579	66287589	CCATGTGCTG	1	+
chr17	71088847	71088857	ACACGTGGCC	1	+
chr19	18527969	18527979	CCACGTGCGT	1	-
chr19	33072439	33072449	CCACGTGCGG	1	+
chr19	36618546	36618556	CCACGTGCTG	1	-
chr19	40476649	40476659	CCACGTGGCG	1	-
chr19	4369950	4369960	CCACGTGCAG	1	+
chr19	56154372	56154382	GCACGTGCTG	1	-
chr1	151319544	151319554	CCATGTGCAC	1	-
chr1	154972356	154972366	CCACGTGCGC	1	-
chr1	156076393	156076403	CCATGTGGGC	1	-
chr1	19924214	19924224	ACACGTGCTC	1	+
chr1	2509875	2509885	CCATGTGGGC	1	-
chr1	38061526	38061536	ACACGTGGTC	1	-
chr22	21983600	21983610	GCACGTGCTC	1	-
chr22	24109883	24109893	ACACGTGGGT	1	+
chr22	41697601	41697611	CCATGTGGCT	1	-
chr2	219524497	219524507	CCATGTGGCT	1	+
chr2	220118171	220118181	GCACGTGCTT	1	-
chr2	232328691	232328701	CCACGTGGGC	1	-
chr2	88991332	88991342	CCACGTGCGG	1	+
chr2	96810961	96810971	CCACGTGCGC	1	-
chr3	122786085	122786095	ACACGTGCTG	1	-
chr3	193852906	193852916	GCACGTGCTC	1	+
chr3	57583742	57583752	ACACGTGTTC	1	+
chr3	61236541	61236551	ACACGTGCCC	1	-
chr4	129732192	129732202	ACACGTGCAC	1	-
chr4	166033600	166033610	CCACGTGCGG	1	-
chr4	17579044	17579054	CCACGTGCTC	1	+
chr4	2415546	2415556	GCATGTGCCT	1	-
chr5	137911100	137911110	CCACGTGGTT	1	-
chr5	175963643	175963653	CCATGTGCTC	1	+
chr5	179246558	179246568	CCACGTGGCT	1	+
chr6	17706416	17706426	CCACGTGGAG	1	-
chr6	36842383	36842393	CCACGTGGAG	1	-
chr6	7390094	7390104	GCACGTGGTG	1	+
chr6	86353577	86353587	ACACGTGCGC	1	-
chr7	100464739	100464749	CCACGTGCAG	1	+
chr7	5184471	5184481	CCACGTGTCT	1	+
chr7	75677592	75677602	CCACGTGCGT	1	+
chr7	97831995	97832005	CCACGTGTGT	1	+
chr7	98979002	98979012	ACATGTGCTT	1	+
chr8	101734760	101734770	CCACGTGCGC	1	+
chr8	103818615	103818625	CCACGTGCTG	1	-
chr8	55047785	55047795	CCACGTGGTC	1	-
chr9	133710116	133710126	ACACGTGCGC	1	-
chr9	4792944	4792954	CCACGTGGTT	1	-
chr9	86594847	86594857	GCATGTGCCT	1	-
chr10	104474286	104474296	CCACGTGGCT	1	+
chr10	99161058	99161068	CCACGTGGAT	1	+
chr11	6624772	6624782	CCACGTGCAC	1	+
chr12	113622920	113622930	ACACGTGCTC	1	+
chr14	64108365	64108375	ACACGTGCAC	1	+
chr16	2653733	2653743	CCACGTGGTC	1	-
chr16	28985847	28985857	CCACGTGGGG	1	+
chr17	12920911	12920921	ACATGTGGTT	1	-
chr17	21179438	21179448	CCACGTGTCC	1	-
chr17	4853182	4853192	CCACGTGCCC	1	-
chr17	72957079	72957089	CCATGTGGGC	1	+
chr17	74268434	74268444	CCACGTGCTG	1	-
chr17	7590835	7590845	CCATGTGCTC	1	-
chr18	12948668	12948678	CCATGTGCCC	1	-
chr19	1261212	1261222	CCACGTGCGG	1	-
chr19	36705373	36705383	ACACGTGCAC	1	+
chr19	36706074	36706084	CCACGTGGAC	1	-
chr19	51339218	51339228	GCACGTGCTC	1	+
chr1	1376505	1376515	CCACGTGGAC	1	+
chr1	236958771	236958781	GCACGTGCTT	1	-
chr1	31628343	31628353	CCACGTGGCC	1	-
chr1	44445544	44445554	CCACGTGTTC	1	+
chr20	305133	305143	ACACGTGGTG	1	+
chr20	30697528	30697538	ACACGTGGAT	1	+
chr20	61584082	61584092	ACACGTGGAC	1	+
chr21	45616213	45616223	CCACGTGGGC	1	-
chr22	25843989	25843999	CCATGTGGGG	1	-
chr22	45659798	45659808	CCACGTGCTT	1	+
chr22	51059504	51059514	ACATGTGCAC	1	+
chr2	119981610	119981620	CCACGTGCGC	1	+
chr2	232479543	232479553	CCACGTGCGT	1	-
chr2	238970456	238970466	CCACGTGCTT	1	-
chr3	135915503	135915513	CCACGTGCTC	1	+
chr3	184032621	184032631	CCACGTGTGC	1	+
chr4	7069409	7069419	CCACGTGCGC	1	-
chr5	170815587	170815597	CCACGTGGTT	1	+
chr6	13815096	13815106	ACATGTGGTT	1	+
chr6	30539032	30539042	CCATGTGTTT	1	+
chr6	30585815	30585825	CCACGTGTGT	1	+
chr7	44298035	44298045	GCACGTGCTC	1	+
chr7	4681742	4681752	CCACGTGGTG	1	+
chr9	131901828	131901838	CCACGTGGCC	1	+
chr9	136689144	136689154	CCACGTGGCT	1	-
chr9	34637284	34637294	CCATGTGCCT	1	-
chrX	16805017	16805027	CCACGTGCGG	1	+
chr10	14920368	14920378	CCACGTGCAG	1	+
chr10	43903524	43903534	ACACGTGGCT	1	+
chr10	99094799	99094809	CCACGTGTCG	1	+
chr11	20409290	20409300	CCATGTGCTC	1	+
chr11	75945945	75945955	CCACGTGCTG	1	+
chr12	122326561	122326571	ACACGTGCGC	1	-
chr14	24564794	24564804	GCATGTGGCC	1	+
chr15	42264400	42264410	CCACGTGTGC	1	-
chr15	76031387	76031397	CCACGTGCTG	1	-
chr16	69166532	69166542	CCACGTGCGC	1	-
chr16	89045051	89045061	CCATGTGGCG	1	-
chr16	89984427	89984437	GCACGTGGTG	1	-
chr17	1547047	1547057	CCACGTGCCG	1	-
chr17	17109811	17109821	GCACGTGGCC	1	-
chr17	17739775	17739785	ACACGTGCGC	1	-
chr17	46048735	46048745	GCACGTGCCC	1	+
chr17	5323384	5323394	CCACGTGGAG	1	-
chr17	62009384	62009394	CCACGTGCAG	1	+
chr17	79925931	79925941	CCACGTGGCC	1	+
chr18	77225503	77225513	CCATGTGGTC	1	+
chr19	17448454	17448464	CCACGTGCCG	1	-
chr19	41168873	41168883	CCACGTGGTT	1	-
chr19	42364481	42364491	GCACGTGGCC	1	-
chr19	47633906	47633916	CCACGTGGTC	1	-
chr19	51307775	51307785	ACACGTGCGT	1	+
chr1	229761969	229761979	CCACGTGGTG	1	+
chr1	43424048	43424058	CCATGTGCTC	1	+
chr1	8938510	8938520	GCACGTGCCC	1	+
chr1	8939535	8939545	CCACGTGCTT	1	+
chr20	39657141	39657151	CCACGTGGCT	1	+
chr21	35748106	35748116	GCACGTGGCC	1	+
chr21	37432694	37432704	CCACGTGCCT	1	-
chr22	35806387	35806397	CCACGTGTCT	1	-
chr2	220083536	220083546	CCACGTGCGT	1	-
chr2	27579725	27579735	ACACGTGTTT	1	-
chr3	10290487	10290497	CCATGTGGTC	1	+
chr3	160283559	160283569	CCACGTGCCT	1	+
chr3	23987503	23987513	CCACGTGTCC	1	-
chr3	50329472	50329482	CCACGTGCGT	1	-
chr3	52008253	52008263	CCATGTGGGG	1	-
chr4	8203799	8203809	CCATGTGCTT	1	+
chr5	138725712	138725722	CCACGTGGGC	1	+
chr5	154134538	154134548	CCATGTGCTC	1	+
chr6	44191535	44191545	CCACGTGCTG	1	-
chr10	103912554	103912564	CCATGTGGCT	1	-
chr10	76970452	76970462	CCACGTGGCC	1	+
chr10	99496698	99496708	GCACGTGCTT	1	-
chr11	67159391	67159401	CCACGTGCAG	1	-
chr11	8986527	8986537	CCATGTGCCT	1	+
chr12	49454689	49454699	CCACGTGTCT	1	-
chr13	114894456	114894466	ACATGTGTTC	1	-
chr14	67955352	67955362	CCATGTGCCT	1	+
chr15	41407865	41407875	CCACGTGCAC	1	+
chr15	85524170	85524180	CCACGTGCGC	1	-
chr16	23568269	23568279	ACATGTGCAT	1	-
chr16	4321348	4321358	CCACGTGCTC	1	-
chr17	2297192	2297202	CCATGTGCTC	1	+
chr17	49244120	49244130	CCACGTGGCC	1	+
chr17	74477902	74477912	GCACGTGCCT	1	+
chr18	29672841	29672851	ACACGTGCTG	1	-
chr19	17716990	17717000	CCATGTGGAT	1	+
chr19	41111330	41111340	CCACGTGGAC	1	-
chr19	46388849	46388859	CCACGTGCTC	1	-
chr19	56166761	56166771	CCACGTGGTC	1	+
chr19	6753613	6753623	CCACGTGCGG	1	+
chr1	154955648	154955658	CCACGTGGTT	1	+
chr1	26758604	26758614	CCACGTGCTG	1	-
chr1	35325534	35325544	CCACGTGTTT	1	+
chr21	45148529	45148539	CCACGTGCGC	1	-
chr22	24181393	24181403	CCACGTGCTC	1	-
chr22	30661923	30661933	CCACGTGGTC	1	+
chr22	45631501	45631511	CCACGTGCAG	1	+
chr2	43454307	43454317	CCACGTGCAG	1	-
chr3	193788441	193788451	ACATGTGCTC	1	-
chr4	129732620	129732630	CCACGTGCCG	1	-
chr6	43395906	43395916	CCATGTGTGC	1	+
chr6	44215203	44215213	CCACGTGCAG	1	-
chr7	44836681	44836691	GCACGTGCTC	1	+
chr8	141468520	141468530	CCACGTGGGT	1	+
chr8	22224694	22224704	CCACGTGGGG	1	-
chr8	23387111	23387121	ACACGTGCGC	1	+
chr9	137030762	137030772	CCATGTGGGC	1	-
chr10	105451796	105451806	ACACGTGGCT	1	-
chr11	118955646	118955656	CCACGTGTCC	1	+
chr11	64646504	64646514	CCACGTGCGG	1	+
chr13	114238673	114238683	CCATGTGCAC	1	+
chr14	20923358	20923368	CCACGTGGGT	1	-
chr16	22308727	22308737	CCACGTGTCC	1	+
chr16	4321733	4321743	CCACGTGCGG	1	+
chr16	56965893	56965903	CCACGTGCTC	1	+
chr16	692351	692361	CCACGTGCTG	1	+
chr16	81129714	81129724	CCACGTGCCC	1	+
chr19	18043526	18043536	ACACGTGGTC	1	-
chr19	19144718	19144728	CCACGTGGCC	1	+
chr1	247495701	247495711	CCACGTGCGG	1	+
chr1	6454335	6454345	CCACGTGCTG	1	+
chr22	41940404	41940414	CCACGTGCCG	1	+
chr22	50699606	50699616	GCATGTGCTT	1	+
chr2	10588124	10588134	ACACGTGGTC	1	-
chr2	207024837	207024847	CCACGTGGCC	1	-
chr3	9975302	9975312	CCATGTGGCC	1	+
chr5	149110543	149110553	CCACGTGCCC	1	-
chr7	44621344	44621354	CCACGTGCAT	1	+
chr12	122711081	122711091	CCACGTGCTG	1	-
chr12	56122964	56122974	CCACGTGGCC	1	-
chr14	103995561	103995571	ACACGTGCCT	1	-
chr16	28857269	28857279	CCATGTGGAC	1	-
chr16	3314907	3314917	ACACGTGCAC	1	-
chr17	26828290	26828300	ACATGTGGTC	1	+
chr17	40688586	40688596	CCACGTGGCC	1	+
chr17	74723058	74723068	CCACGTGGCC	1	-
chr17	80231731	80231741	CCACGTGCAG	1	+
chr19	1857165	1857175	CCACGTGCGC	1	-
chr19	58898136	58898146	GCATGTGCCT	1	-
chr19	8570954	8570964	CCACGTGCTC	1	-
chr1	156710872	156710882	CCATGTGCTG	1	-
chr20	25176334	25176344	CCACGTGCAT	1	+
chr20	45317579	45317589	CCACGTGGTT	1	+
chr22	42016649	42016659	CCATGTGTCT	1	+
chr4	128982117	128982127	CCATGTGCGC	1	+
chr4	185655501	185655511	CCACGTGGCT	1	-
chr6	41674368	41674378	CCATGTGCGC	1	+
chr8	11659820	11659830	CCACGTGTCC	1	-
chr8	143534589	143534599	ACACGTGCCC	1	-
chr10	52384447	52384457	CCACGTGGTG	1	+
chr10	71993354	71993364	CCACGTGGCT	1	+
chr12	58165893	58165903	CCACGTGGAT	1	-
chr14	73393384	73393394	CCACGTGCTC	1	-
chr16	2097570	2097580	CCACGTGCGG	1	-
chr16	30104004	30104014	GCATGTGGCT	1	-
chr16	67881030	67881040	CCATGTGTCG	1	+
chr19	10764834	10764844	GCACGTGGTG	1	-
chr19	8372908	8372918	CCACGTGCTG	1	+
chr1	11120265	11120275	CCACGTGGCC	1	-
chr1	53792466	53792476	CCACGTGCGC	1	+
chr22	24236967	24236977	CCACGTGCAC	1	-
chr2	10588937	10588947	CCACGTGGCC	1	-
chr2	242641125	242641135	CCACGTGTTT	1	+
chr5	6712916	6712926	CCACGTGCTC	1	-
chr6	3259413	3259423	CCATGTGCAG	1	+
chr7	2394455	2394465	CCATGTGCGT	1	-
chr7	915920	915930	CCACGTGTTG	1	+
chr8	41686073	41686083	CCACGTGCTG	1	+
chr8	66546060	66546070	CCACGTGTCC	1	-
chr9	96928149	96928159	ACACGTGCGC	1	-
chr11	3819533	3819543	CCACGTGCAG	1	-
chr11	62389750	62389760	CCACGTGCAC	1	-
chr12	132413798	132413808	CCACGTGGTC	1	+
chr16	452108	452118	CCACGTGGTC	1	+
chr16	88767398	88767408	CCACGTGGGT	1	-
chr16	89627434	89627444	CCACGTGGTT	1	+
chr17	35306537	35306547	CCACGTGCGG	1	+
chr17	42148028	42148038	CCACGTGCCT	1	+
chr17	7747472	7747482	CCACGTGGCC	1	-
chr17	79632871	79632881	CCATGTGCTT	1	-
chr18	76828991	76829001	CCACGTGCAG	1	+
chr18	77794493	77794503	CCATGTGGGC	1	+
chr19	3360643	3360653	CCACGTGCTG	1	+
chr19	45640939	45640949	CCACGTGCCT	1	-
chr1	110881438	110881448	ACACGTGCTT	1	-
chr20	61584677	61584687	GCACGTGGTG	1	-
chr22	42665783	42665793	CCATGTGGAC	1	-
chr22	50354974	50354984	CCACGTGCTT	1	-
chr5	176817611	176817621	CCACGTGGCT	1	-
chr6	33589001	33589011	CCATGTGCAC	1	-
chr7	766228	766238	CCACGTGCGC	1	+
chr9	139622749	139622759	CCACGTGCGG	1	-
chr10	103893322	103893332	CCACGTGGCT	1	-
chr14	24658042	24658052	CCACGTGCTG	1	-
chr16	2803150	2803160	ACATGTGCCG	1	+
chr19	2290333	2290343	ACACGTGCGT	1	-
chr19	2783545	2783555	CCACGTGGTC	1	-
chr1	156630419	156630429	CCATGTGGGT	1	-
chr1	159894806	159894816	ACACGTGCTC	1	+
chr2	239197580	239197590	CCATGTGCGT	1	-
chr2	28615670	28615680	CCATGTGGAT	1	-
chr3	9885513	9885523	GCACGTGCCT	1	+
chr7	148726054	148726064	ACACGTGTTC	1	-
chr8	22102820	22102830	CCACGTGGCG	1	-
chrX	1511589	1511599	CCACGTGGGC	1	+
chr10	76585474	76585484	GCACGTGCTT	1	+
chr10	81045294	81045304	CCATGTGGCC	1	+
chr17	36908754	36908764	CCACGTGCGC	1	+
chr17	81009611	81009621	CCACGTGGGC	1	+
chr18	11980735	11980745	CCACGTGCGC	1	+
chr19	17403591	17403601	CCATGTGGCT	1	+
chr1	44412284	44412294	CCACGTGCTC	1	+
chr2	131100481	131100491	CCACGTGGGT	1	-
chr3	14444666	14444676	ACATGTGCCT	1	+
chr7	99698160	99698170	CCATGTGCTT	1	-
chr8	145734057	145734067	CCACGTGCGC	1	-
chr10	80063443	80063453	ACACGTGCTG	1	+
chr11	3400434	3400444	ACATGTGCCT	1	+
chr11	537365	537375	CCACGTGGCC	1	+
chr14	24584223	24584233	CCACGTGGTG	1	-
chr14	96000712	96000722	CCACGTGGCG	1	+
chr17	46018714	46018724	CCACGTGCGT	1	+
chr19	1020979	1020989	CCACGTGCTC	1	+
chr19	36422407	36422417	CCACGTGCTG	1	+
chr19	4670395	4670405	CCACGTGTCC	1	-
chr19	8008906	8008916	CCACGTGCCT	1	-
chr1	32645561	32645571	CCACGTGCGC	1	-
chr3	183967361	183967371	CCACGTGTTT	1	+
chr3	52016850	52016860	ACACGTGCTC	1	+
chr7	100487092	100487102	CCACGTGGAC	1	+
chr9	130159034	130159044	CCACGTGCTT	1	+
chr10	135088347	135088357	CCATGTGCAG	1	+
chr17	46970149	46970159	CCACGTGTCC	1	-
chr19	36036877	36036887	CCACGTGTTC	1	+
chr1	155231757	155231767	CCACGTGGCG	1	+
chr3	14165774	14165784	CCACGTGTTT	1	-
chr3	52017472	52017482	CCACGTGGCC	1	-
chr12	110010997	110011007	CCACGTGGCC	1	+
chr19	4910895	4910905	CCATGTGGAT	1	+
chr1	226112005	226112015	CCACGTGGCC	1	-
chr22	30987877	30987887	GCACGTGCCC	1	+
chr2	242823963	242823973	ACACGTGGTC	1	-
chr9	136024886	136024896	CCATGTGCGG	1	+
chr16	638933	638943	CCACGTGCCC	1	+
chr19	49141052	49141062	CCATGTGCTT	1	-
chr1	110027048	110027058	CCACGTGTTT	1	+
chr1	155164301	155164311	CCACGTGCTG	1	-
chr1	156308524	156308534	CCATGTGCTG	1	-
chr21	46961721	46961731	ACACGTGCCT	1	+
chr22	50353837	50353847	CCACGTGCGC	1	+
chr7	100026942	100026952	GCACGTGCTG	1	-
chr12	6833408	6833418	ACACGTGGCT	1	-
chr19	11593508	11593518	GCACGTGCCT	1	+
chr19	1407324	1407334	CCACGTGCGT	1	-
chr19	3557282	3557292	CCATGTGGTT	1	-
chr8	145514894	145514904	CCACGTGCCC	1	+
chr8	42150537	42150547	CCATGTGGGT	1	-
chr16	128121	128131	CCACGTGGCC	1	+
chr17	2614584	2614594	ACACGTGCGC	1	-
chr19	1275838	1275848	CCACGTGCGC	1	-
chr19	36605870	36605880	ACACGTGCTG	1	+
chr19	6280224	6280234	CCACGTGCGG	1	-
chr17	7211676	7211686	CCATGTGGCC	1	-
chr17	79213888	79213898	ACACGTGCTG	1	-
chr8	144679313	144679323	CCACGTGGCC	1	-
chr19	45681681	45681691	ACATGTGGCC	1	-
chr9	130565380	130565390	CCACGTGTCG	1	-
chr16	103500	103510	ACACGTGCCC	1	-
chr22	20105245	20105255	CCACGTGGCC	1	-
chr3	48700986	48700996	CCACGTGGAG	1	+
chr19	10947211	10947221	CCACGTGGTT	1	+
chr19	50180836	50180846	CCACGTGGCC	1	+
chr19	925124	925134	CCACGTGCCC	1	-
chr1	12079662	12079672	CCACGTGCAT	1	+
chr22	43582871	43582881	GCACGTGCCC	1	+
chr9	139258321	139258331	CCACGTGCAG	1	+
chr12	53472692	53472702	CCACGTGGCC	1	+
chr19	45909141	45909151	CCACGTGCCG	1	+
chr1	1168090	1168100	CCACGTGCTC	1	-
chr11	64072278	64072288	CCACGTGCGT	1	-
chr16	2265325	2265335	CCACGTGGTG	1	-
chr17	80057038	80057048	CCACGTGGCC	1	-
chr19	1864215	1864225	CCACGTGGCC	1	+
chr19	48949285	48949295	ACACGTGCGC	1	-
chr16	686236	686246	GCACGTGCTG	1	-
chr17	45973375	45973385	ACATGTGCAT	1	-
chr9	140134952	140134962	CCACGTGCTC	1	+
chr19	55973015	55973025	CCACGTGTCC	1	-
chr19	5790839	5790849	CCACGTGCAT	1	-
chr19	796947	796957	CCATGTGCCC	1	+
chr20	26189103	26189113	GCACGTGGTC	1	-
