# Supplementary material for: Relationship between histone modifications and transcription factor binding is protein family specific
Source: Genome Res. 2018 Mar;28(3):321–33. doi: 10.1101/gr.220079.116 (PMC5848611; doi:10.1101/gr.220079.116)
Supplement: Supplemental Material [file supp_gr.220079.116_Supplemental_Material.zip › Supplemental_Material/MYC/MYC.00000000001]

0	1	0.162375	0.144804	0.00659112	0.0450026	0.103326	0.0897997	0.366626	0.0658344	0.0222322	0.0128778
0	1	0.064696	0.0250317	0.00650988	0.0311264	0.0481589	0.0343991	0.216811	0.0134526	0.0278763	0.019044
0	1	0.0570843	0.163973	0.00354714	0.02086	0.113838	0.03142	0.0899558	0.0336569	0.00962701	0.0140692
0	1	0.173955	0.0283078	0.00413157	0.0774919	0.0601371	0.107377	0.320369	0.0802576	0.060553	0.0104679
0	1	0.127734	0.355647	0.00901006	0.0119094	0.129067	0.0413294	0.0674153	0.158459	0.0049463	0.0150613
0	1	0.0215346	0.0105236	0.00600671	0.00641951	0.0217828	0.015606	0.00324158	0.00955764	0.0182961	0.014348
0	1	0.0107679	0.00455012	0.00358777	0.0544697	0.00908802	0.010151	0.00806255	0.003896	0.0195458	0.00198146
0	1	0.139217	0.0292725	0.0029221	0.0292454	0.0600622	0.119797	0.164636	0.0448645	0.0390904	0.00975964
0	1	0.0188431	0.012596	0.00663177	0.0424641	0.0170145	0.0153912	0.0305895	0.0100756	0.0381075	0.00490112
0	1	0.0211957	0.0201148	0.00650988	0.00927688	0.0480898	0.0167349	0.0178504	0.0225552	0.0153179	0.0161127
0	1	0.23089	0.166372	0.00951323	0.0416676	0.0804876	0.139536	0.435184	0.0805895	0.0309281	0.0121426
0	1	0.0174968	0.0163609	0.0065505	0.0792948	0.0393254	0.00685051	0.0299937	0.0103199	0.0287417	0.00915905
0	1	0.0121488	0.0194876	0.0209015	0.00799831	0.058382	0.0102758	0.00862396	0.0191054	0.0133498	0.012081
0	1	0.0262438	0.0126586	0.0226955	0.00912042	0.0449626	0.0184632	0.00906849	0.0160858	0.015858	0.0150717
0	1	0.0107679	0.0206233	0.00475661	0.0685989	0.0212171	0.0101684	0.0117567	0.0261206	0.0240697	0.00630244
0	1	0.0380207	0.0163308	0.00727295	0.0397113	0.0297288	0.0207402	0.0743287	0.0219282	0.0212744	0.00731633
0	1	0.0102596	0.00611735	0.0249113	0.0106992	0.0113111	0.00755704	0.00192318	0.0101283	0.0143338	0.00563514
0	1	0.0084125	0.00938796	0.0102195	0.074859	0.00932486	0.00908844	0.0112245	0.0107303	0.0224978	0.0067061
0	1	0.00493588	0.00540567	0.0257392	0.0045602	0.00713121	0.0042299	0.00651943	0.00805268	0.0184833	0.0106144
0	1	0.146701	0.0540567	0.0208609	0.0110237	0.213453	0.0637245	0.0124341	0.023337	0.0246792	0.0256313
0	1	0.0185058	0.00825236	0.0521036	0.00767375	0.0176765	0.0104242	0.0105834	0.01951	0.0279143	0.0105549
0	1	0.132255	0.26861	0.0106415	0.0116404	0.217781	0.0621016	0.0381648	0.0853378	0.0101321	0.0205344
0	1	0.215633	0.201976	0.0094726	0.00516529	0.0969785	0.108134	0.0205786	0.0701828	0.010611	0.0129532
0	1	0.0114425	0.0167831	0.0023783	0.0462001	0.0113111	0.00734236	0.0411268	0.0121393	0.0232076	0.00634447
0	1	0.191507	0.666502	0.00607164	0.0655855	0.169052	0.082049	0.337136	0.174971	0.0178172	0.0238673
0	1	0.0121114	0.0194876	0.0204146	0.00704283	0.0556645	0.0102169	0.00862396	0.0187243	0.0123658	0.0115608
0	1	0.00336444	0.00071168	0.0409263	0.00705706	0.0126352	0.0114741	0.00263679	0.00996809	0.0106372	0.00973272
0	1	0.238778	0.243193	0.00838503	0.0803729	0.110542	0.15094	0.387732	0.125727	0.0666139	0.00975711
0	1	0.240584	0.244349	0.00838503	0.0737607	0.110519	0.159847	0.395639	0.131406	0.0652337	0.00835361
0	1	0.00471078	0.00071168	0.0191896	0.00121018	0.0100348	0.00649726	0.00067733	0.00420222	0.016119	0.00741842
0	1	0.0777222	0.189341	0.00967557	0.0113043	0.112064	0.0436389	0.00983354	0.0501336	0.00840349	0.0131556
0	1	0.0810587	0.191252	0.0100977	0.0113043	0.115741	0.0448753	0.00983354	0.0512868	0.00840349	0.01372
0	1	0.109981	0.0741199	0.0355933	0.00823477	0.0733343	0.0449341	0.0110794	0.0359437	0.00765893	0.0187344
0	1	0.226662	0.0939651	0.00713493	0.0452487	0.0612372	0.192792	0.476843	0.098727	0.0724768	0.0134773
0	1	0.0408404	0.0149376	0.00951323	0.0279463	0.0602924	0.0314235	0.022569	0.0243647	0.0434684	0.0115705
0	1	0.00437349	0.00327064	0.0434752	0.00698764	0.00723494	0.00585021	0.00128213	0.0137403	0.0113817	0.0087745
0	1	0.0216703	0.0267406	0.00842564	0.0506027	0.0579752	0.0158518	0.0137162	0.0172389	0.0199065	0.00863159
0	1	0.0084125	0.0148958	0.00475661	0.0722383	0.00789702	0.00992249	0.0152684	0.00805268	0.0267816	0.00650204
0	1	0.148693	0.0191231	0.0070943	0.0814993	0.0590198	0.0953344	0.333376	0.0382011	0.0348374	0.0119355
0	1	0.103634	0.0799548	0.0190265	0.00670004	0.133136	0.0317238	0.00431132	0.0378199	0.0217533	0.0111802
0	1	0.0228195	0.00412619	0.0106415	0.00383223	0.048768	0.0167418	0.00263679	0.0148479	0.0205211	0.00739373
0	1	0.153399	0.265467	0.00603252	0.0100941	0.0828186	0.0946898	0.0263463	0.0665808	0.00518578	0.0486999
0	1	0.184752	0.27272	0.0094726	0.024338	0.0303851	0.238258	0.229746	0.243053	0.0197787	0.0145132
0	1	0.257236	1.25922	0.0125166	0.030717	0.0509255	0.391924	0.703427	0.946682	0.0210468	0.0268798
0	1	0.0107679	0.00810851	0.0156879	0.0122171	0.0293076	0.009205	0.00780155	0.01698	0.0150237	0.0122829
0	1	0.0178312	0.00611735	0.0147207	0.00393283	0.0235891	0.00463012	0.00463252	0.0187635	0.0150784	0.00677912
0	1	0.153089	0.267836	0.010057	0.00706866	0.0243504	0.176781	0.12767	0.248704	0.00941485	0.00922117
0	1	0.0134578	0.00270283	0.0437266	0.00920849	0.0297534	0.0128093	0.00591464	0.0144934	0.0195196	0.00985557
0	1	0.0521559	0.011947	0.0141481	0.00121018	0.0422316	0.0179714	0.00395518	0.0114731	0.0126053	0.0107729
0	1	0.0493167	0.0725449	0.00538166	0.0169054	0.0683162	0.0243613	0.00992216	0.030647	0.0118106	0.0115011
0	1	0.0110269	0.00769336	0.0229925	0.00977475	0.0398678	0.0176181	0.00501017	0.0110566	0.0314336	0.0120817
0	1	0.0232166	0.0102435	0.00929405	0.00399915	0.0339569	0.0170282	0.00530985	0.00886921	0.021086	0.0138173
0	1	0.0164877	0.00469399	0.016226	0.00613899	0.0364778	0.0141929	0.00195946	0.0142664	0.0175254	0.0110558
0	1	0.00908427	0.00597347	0.0332962	0.00944497	0.0300086	0.0134863	0.00470505	0.010416	0.0175254	0.0126365
0	1	0.0423625	0.0260636	0.00300335	0.0727424	0.0332189	0.0168042	0.0355241	0.0111017	0.0289126	0.0096824
0	1	0.00908427	0.00728849	0.00296273	0.0423678	0.0194626	0.0076644	0.00598717	0.00842401	0.0267442	0.00897285
0	1	0.18734	0.935586	0.00830376	0.0137246	0.198935	0.0965812	0.086092	0.198829	0.0054514	0.0160116
0	1	0.0936391	0.0490157	0.0182473	0.0179696	0.211174	0.043531	0.0255686	0.0409723	0.0238895	0.0183578
0	1	0.273282	0.688819	0.0088882	0.0110678	0.0346247	0.314573	0.199467	0.51028	0.00569086	0.0118775
0	1	0.121802	0.0895741	0.00475661	0.037797	0.122739	0.0491457	0.097563	0.04556	0.0196055	0.0168748
0	1	0.00336444	0.00882018	0.0102195	0.0522434	0.00815228	0.0102758	0.0205258	0.0042218	0.0136974	0.00741987
0	1	0.00893539	0.00270283	0.0151384	0.00523774	0.0188012	0.00992249	0.00858769	0.0110903	0.0325164	0.00517965
0	1	0.0524875	0.0783668	0.00120947	0.0070246	0.101104	0.015606	0.0119381	0.0398333	0.0054514	0.0123076
0	1	0.111038	0.0472277	0.0133039	0.0151574	0.176009	0.0586301	0.00764831	0.0248419	0.0249807	0.0199806
0	1	0.234785	0.125587	0.0299906	0.0419881	0.092263	0.165268	0.084974	0.17536	0.0226959	0.0217668
0	1	0.0087498	0.0106675	0.0369247	0.00516529	0.0310775	0.0144388	0.00787409	0.0196218	0.0254238	0.00887906
0	1	0.0164877	0.0075407	0.0220358	0.00520933	0.0217526	0.0101372	0.00527358	0.0026777	0.0120389	0.0139641
0	1	0.1737	0.228242	0.0208609	0.0114689	0.183113	0.0715925	0.0221951	0.0933551	0.0170464	0.0187726
0	1	0	0.0131616	0.00780061	0.0399369	0.0139616	0.0123301	0.0102044	0.0156948	0.0421892	0.00643921
0	1	0.00740345	0.00199116	0.0209828	0.00892796	0.00909421	0.00211956	0.00199572	0.00648898	0.015344	0.00356656
0	1	0.213344	0.228291	0.00596608	0.0651672	0.160118	0.0985118	0.523902	0.0858917	0.0506604	0.0153104
0	1	0.28027	0.190038	0.00471599	0.0513356	0.155649	0.161158	0.468571	0.130898	0.0528665	0.0215994
0	1	0.00235539	0.00127948	0.0432604	0.00775121	0.00529655	0.00413177	0.00659197	0.0107108	0.016807	0.0114389
0	1	0.0730171	0.0155054	0.0237424	0.00550454	0.101551	0.0195991	0.00459625	0.0195453	0.0222322	0.0164993
0	1	0.0975714	0.030299	0.0107227	0.012234	0.0355642	0.0707496	0.0072693	0.0486091	0.0126053	0.0088314
0	1	0.087141	0.0288756	0.0101383	0.00855935	0.0252709	0.0681486	0.00668101	0.0465655	0.0123399	0.00781571
0	1	0.358784	1.07222	0.0154793	0.0147571	0.0596496	0.315454	0.395829	0.756545	0.00718001	0.013303
0	1	0.169428	0.230066	0.0070943	0.0716514	0.13955	0.082262	0.194935	0.0769497	0.0401647	0.0171539
0	1	0.120122	0.0999971	0.00467536	0.0104627	0.0889005	0.0404902	0.0106197	0.0237084	0.00715383	0.0138395
0	1	0.00403621	0.00455012	0.0209625	0.00916444	0.002752	0.00744969	0.00195946	0.0103395	0.0214812	0.019769
0	1	0.333133	0.697456	0.00822251	0.00516529	0.148964	0.161774	0.0189631	0.190777	0.00694053	0.0202188
0	1	0.211073	0.137399	0.0167294	0.0132517	0.220135	0.0744517	0.00922876	0.0558261	0.0319335	0.0305887
0	1	0.210624	0.136387	0.0167294	0.0132517	0.219318	0.073932	0.00922876	0.0552544	0.0321248	0.0309499
0	1	0.00437349	0.00327064	0.0214941	0.00967334	0.0227715	0.00685051	0.00327649	0.0133689	0.0130842	0.00698837
0	1	0.0084125	0.00526179	0.0263645	0.00242036	0.00855909	0.00914669	0.00384637	0.0107303	0.0259562	0.0383507
0	1	0.062096	0.141415	0.0242855	0.00763904	0.118836	0.048056	0.0124662	0.0276771	0.0138288	0.0192446
0	1	0.0134606	0.0116669	0.0136855	0.00832287	0.0414972	0.0113846	0.00881584	0.0137598	0.0145942	0.0113387
0	1	0.163146	0.0372668	0.0171325	0.00767375	0.0438599	0.0900785	0.0360872	0.0580738	0.0126053	0.00761361
0	1	0.139198	0.373413	0.00659112	0.0246579	0.124472	0.047338	0.0257644	0.090475	0.00938752	0.0121124
0	1	0.0319347	0.00668515	0.00955387	0.022922	0.0504345	0.0159695	0.0481396	0.0138186	0.0422466	0.00992001
0	1	0.012786	0.00540567	0.0311618	0.0030695	0.0242016	0.0107676	0.00331412	0.00959677	0.0165413	0.00958609
0	1	0.169797	0.707197	0.00417219	0.00992448	0.135974	0.0934058	0.0186165	0.184979	0.00914808	0.0132031
0	1	0.0328877	0.0248933	0.00354714	0.0177679	0.0810041	0.0207213	0.00986983	0.023337	0.00765893	0.0114744
0	1	0.0514756	0.0103874	0.05701	0.00702737	0.0222014	0.0212599	0.00764559	0.0103606	0.014218	0.0152205
0	1	0.00437349	0.00455012	0.00507929	0.0378077	0.0141227	0.00685051	0.0106197	0.0111213	0.0255534	0.0139701
0	1	0.00706617	0.00398232	0.0502004	0.00762969	0.020277	0.0119354	0.00195946	0.00650857	0.0402801	0.0187324
0	1	0.27458	0.0317146	0.0112665	0.00427968	0.0792135	0.144303	0.0220941	0.120829	0.0108767	0.0158315
0	1	0.109095	0.0428214	0.0113477	0.023759	0.143238	0.042118	0.00997861	0.0406606	0.0217533	0.013
0	1	0.128818	0.0838316	0.0167294	0.00641951	0.176404	0.0561354	0.0138612	0.0522412	0.0111161	0.014561
0	1	0.00336444	0.00291694	0.0294732	0.00976953	0.0152261	0.0125056	0.00260051	0.00805268	0.0246792	0.0221345
0	1	0.255631	0.191252	0.0143511	0.0412393	0.165643	0.106687	0.547898	0.100121	0.0573965	0.0161041
0	1	0.352861	0.263173	0.0131416	0.0308915	0.0749652	0.25129	0.405397	0.25258	0.0274703	0.0113664
0	1	0.0279302	0.086483	0.00959448	0.0388834	0.106737	0.0154361	0.00702743	0.0359828	0.0163281	0.0154361
0	1	0.240187	0.696406	0.00775997	0.00678813	0.252306	0.0907957	0.0362594	0.193153	0.00938752	0.00723566
0	1	0.212276	0.203781	0.0138073	0.0225013	0.204696	0.0833501	0.038802	0.0757775	0.01436	0.0173943
0	1	0	0.00255896	0.0202359	0.00367459	0.0065979	0.00283052	0.00395518	0.0068995	0.014641	0.00688276
0	1	0.00571983	0.00142336	0.0106821	0.0114557	0.0110558	0.0102758	0.00220876	0.005673	0.0103977	0.0610361
0	1	0.363274	0.951806	0.0125572	0.0226966	0.112105	0.439129	0.809977	0.718633	0.0193435	0.0181745
0	1	0.0158131	0.00469399	0.0198707	0.00335002	0.0235395	0.00478983	0.00260051	0.0122353	0.0168278	0.00469695
0	1	0.0141324	0.0222226	0.0105604	0.052462	0.0295792	0.00769562	0.00459625	0.00916671	0.0159738	0.00884607
0	1	0.0141324	0.0219027	0.0108039	0.0527838	0.0309251	0.00769562	0.00459625	0.00840445	0.0163019	0.00884607
0	1	0.00975885	0.00322232	0.0249925	0.00678813	0.0141109	0.010867	0.00263679	0.010359	0.0220428	0.00933446
0	1	0.0400388	0.00071168	0.0431749	0.00399915	0.0348984	0.0271113	0.00192318	0.00620395	0.0216476	0.0221662
0	1	0.0211957	0.0392554	0.0329556	0.0144578	0.053747	0.00978394	0.00587836	0.0172194	0.0185356	0.0296697
0	1	0.0843426	0.0238939	0.00901006	0.062741	0.0547296	0.0587567	0.232917	0.0248615	0.0365269	0.0144371
0	1	0.0084125	0.00071168	0.015593	0.00767375	0.00998693	0.0083034	0.00598717	0.00498406	0.0251843	0.00535237
0	1	0.154444	0.0953265	0.0190671	0.015067	0.123608	0.0479258	0.00855142	0.0468342	0.0195816	0.0102083
0	1	0.151462	0.09834	0.0154387	0.0110678	0.13159	0.0492322	0.00787409	0.0466936	0.0172859	0.0119764
0	1	0.0158159	0.015367	0.00534104	0.0380657	0.0195112	0.00897009	0.00577087	0.016848	0.0177583	0.00740943
0	1	0.192097	0.260922	0.0107633	0.0146984	0.169254	0.0546311	0.022594	0.119774	0.00768508	0.0137569
0	1	0.0299455	0.00725294	0.0288889	0.00302545	0.0603763	0.0234597	0.00263679	0.0223956	0.0164554	0.0120907
0	1	0.00706617	0.00284671	0.0256582	0.00624622	0.0105453	0.014183	0.00260051	0.0114926	0.0303962	0.0232201
0	1	0.0323009	0.00469399	0.0264255	0.00674409	0.0331675	0.0167257	0.00670077	0.0133689	0.0267477	0.00659118
0	1	0.0839894	0.00682902	0.0258688	0.00395511	0.100228	0.034236	0.00530985	0.0149522	0.0238923	0.0142406
0	1	0.0483962	0.00866534	0.0297124	0.00604453	0.0572604	0.0291235	0.00263679	0.0263861	0.0168548	0.01445
0	1	0.250638	0.223615	0.0112259	0.00894317	0.0327427	0.361366	0.157564	0.270011	0.0133237	0.0119989
0	1	0.00571983	0.00469399	0.0287807	0.00213984	0.0393335	0.00946192	0.00455997	0.00881494	0.0404097	0.00915832
0	1	0.212337	0.231361	0.0172325	0.00762969	0.134033	0.0922953	0.00866025	0.12558	0.0209673	0.00872042
0	1	0.0121114	0.00270283	0.0373063	0.00964749	0.0140631	0.00900009	0.00463252	0.00842401	0.0394919	0.00628393
0	1	0.108345	0.156417	0.0620547	0.00796588	0.114602	0.103572	0.00737813	0.0315119	0.0296778	0.0120193
0	1	0.122411	0.0307238	0.0154793	0.0104134	0.183468	0.055481	0.0159565	0.0235547	0.0415667	0.00690128
0	1	0.240439	0.550372	0.0119322	0.0146098	0.181581	0.188092	0.190569	0.313655	0.00765893	0.0137412
0	1	0.0705449	0.0722494	0.00716113	0.0891048	0.125998	0.0322713	0.0402244	0.0214329	0.0505861	0.00842502
0	1	0.011777	0.00127948	0.0296436	0.00305836	0.0139594	0.0121806	0.00192318	0.00842401	0.0184792	0.0077127
0	1	0.161502	0.137421	0.0094726	0.00791022	0.0820584	0.0479375	0.00994237	0.0484526	0.00908489	0.0312816
0	1	0.222562	0.208386	0.0070943	0.00488477	0.106065	0.0924716	0.0111519	0.0788503	0.00819993	0.0206513
0	1	0.0356682	0.0051179	0.00481678	0.00823477	0.0309738	0.0111785	0.0052373	0.0180012	0.0166121	0.00451306
0	1	0.146433	0.191343	0.0161044	0.00982732	0.185735	0.0634183	0.0146297	0.0812106	0.0183858	0.0276029
0	1	0.0423942	0.0234699	0.0293679	0.0131804	0.0765958	0.0204545	0.00777458	0.0237084	0.0241002	0.0475752
0	1	0.196402	0.129221	0.0144323	0.0395505	0.206952	0.0937439	0.169828	0.0623362	0.0330519	0.0297135
0	1	0.254386	0.828159	0.00650988	0.0113396	0.160884	0.106047	0.0168714	0.241645	0.00938752	0.0155402
0	1	0.078394	0.0506345	0.0134418	0.00444254	0.103276	0.044622	0.00862396	0.0195061	0.00941366	0.0214555
0	1	0.0958962	0.0334257	0.0137261	0.00427968	0.0531414	0.0474794	0.00395518	0.0248811	0.0130842	0.00680218
0	1	0.100653	0.213106	0.00713493	0.0436791	0.102243	0.065117	0.12607	0.102573	0.0266996	0.00845354
0	1	0.0148041	0.0126586	0.0130486	0.0754093	0.0388664	0.0127798	0.0225578	0.0141899	0.0659499	0.00906892
0	1	0.185949	0.217722	0.00542229	0.0113043	0.443811	0.0896385	0.071504	0.0818404	0.0140058	0.015556
0	1	0.0232138	0.00355839	0.034587	0.00646357	0.0264614	0.00589808	0.010656	0.00764215	0.0205298	0.0135163
0	1	0.19482	0.169407	0.00588483	0.0152594	0.108532	0.0825181	0.011297	0.0784154	0.00593034	0.0256334
0	1	0.0148069	0.00341451	0.0119728	0.00888393	0.0139594	0.00946192	0.00466878	0.0145416	0.0136154	0.00554204
0	1	0.0235539	0.0102435	0.0508539	0.0113043	0.0505353	0.0123953	0.00466878	0.0164375	0.0294461	0.0067061
0	1	0.0188431	0.011523	0.0226494	0.0100941	0.0298571	0.00861679	0.00983354	0.0184236	0.0163781	0.0416841
0	1	0.0293821	0.0126586	0.0321152	0.0125585	0.071748	0.0181099	0.01234	0.0316242	0.00914808	0.00721726
0	1	0.00302715	0.00696775	0.00780061	0.0219903	0.01238	0.00993354	0.00788612	0.00729042	0.0261463	0.00610279
0	1	0.117778	0.0105686	0.0196515	0.0236855	0.0679349	0.0659523	0.0889358	0.0265479	0.028881	0.0148963
0	1	0.00571983	0.00810851	0.0177849	0.0054458	0.0153391	0.00709643	0.00463252	0.0180012	0.0175515	0.00864789
0	1	0.0114396	0.00853243	0.0171432	0.00674409	0.0112074	0.0104818	0.00791036	0.0111213	0.0205036	0.00563215
0	1	0.0390298	0.0248933	0.0118509	0.00641951	0.0614224	0.02708	0.00670077	0.0160988	0.0139735	0.0131591
0	1	0.150528	0.084517	0.0291788	0.00441994	0.230002	0.0580796	0.0117772	0.0577561	0.0175515	0.0178862
0	1	0.14673	0.0253249	0.0113477	0.0100269	0.140986	0.0534149	0.00915621	0.0210306	0.0190145	0.0180418
0	1	0.0659452	0.00668515	0.0474098	0.00488477	0.0521725	0.0325084	0.00520103	0.0179817	0.0244659	0.013969
0	1	0.0565237	0.00341451	0.0942802	0.00637546	0.0377586	0.0252376	0.0031532	0.0131018	0.0315935	0.00657932
0	1	0.209863	0.72963	0.00832816	0.010385	0.0212489	0.379964	0.445777	0.677732	0.0163619	0.00741543
0	1	0.155712	0.746413	0.0088801	0.0180924	0.31606	0.0518922	0.0245172	0.172282	0.00989263	0.0203512
0	1	0.326445	0.343285	0.0107227	0.0403469	0.0910951	0.296045	0.375398	0.338491	0.0425834	0.0212467
0	1	0.0235539	0.0201993	0.0223658	0.0176361	0.047079	0.0152526	0.0105109	0.0118835	0.0197591	0.0118895
0	1	0.0148359	0.00699594	0.0362591	0.0110678	0.0190543	0.0126492	0.00516476	0.0141703	0.0333309	0.00996382
0	1	0.0329726	0.00597347	0.0195296	0.0045602	0.0121247	0.0110896	0.00260051	0.0179817	0.0226476	0.00929481
0	1	0.207721	0.0621108	0.017058	0.0190368	0.261077	0.0845057	0.14568	0.027378	0.114893	0.0239586
0	1	0.0417225	0.0287032	0.0107633	0.00872744	0.0975532	0.025667	0.0119744	0.0129976	0.0136154	0.0404969
0	1	0.245698	0.232795	0.0126628	0.0222854	0.18612	0.111612	0.0231988	0.0907082	0.0135152	0.0140482
0	1	0.0473806	0.00697288	0.00856626	0.00246441	0.0896267	0.0262662	0.00541669	0.00942951	0.0260672	0.0083063
0	1	0.042396	0.00796461	0.012265	0.00302545	0.0302885	0.0182873	0.00455997	0.0187439	0.0174434	0.00868252
0	1	0.0598121	0.00213503	0.0685878	0.00581442	0.0295555	0.0296392	0.013193	0.0210828	0.0333744	0.0139845
0	1	0.125699	0.0451093	0.0101301	0.00819076	0.0376982	0.102933	0.0184797	0.0824299	0.00962701	0.011607
0	1	0.109008	0.014362	0.0173138	0.0118242	0.110909	0.0502159	0.00391892	0.023337	0.017791	0.0144654
0	1	0.0397015	0.0183521	0.0177441	0.00274493	0.0497751	0.0256982	0.0045791	0.0151036	0.0123396	0.00499422
0	1	0.0262438	0.00611735	0.0502288	0.00916444	0.0173734	0.020936	0.00520103	0.0153056	0.0175177	0.0163026
0	1	0.110023	0.0989976	0.0104305	0.0208813	0.0924188	0.0492189	0.0474622	0.0512671	0.014839	0.00887973
0	1	0.0277375	0.00739683	0.0160231	0.0124704	0.0582886	0.00906819	0.00651943	0.0245293	0.031435	0.0050219
0	1	0.624224	0.0680101	0.12156	0.0173698	0.135544	0.441594	0.109427	0.235162	0.0816771	0.0470462
0	1	0.185789	0.0287318	0.0402102	0.00427968	0.042856	0.141999	0.00476827	0.0412795	0.0286415	0.0242675
0	1	0.12118	0.0224339	0.035585	0.0104187	0.0797453	0.0517583	0.0217101	0.028681	0.0224978	0.0151323
0	1	0.00706617	0.00192093	0.00896945	0.00516529	0.0162008	0.00589808	0.00983354	0.0207961	0.0113556	0.0100007
0	1	0.305834	0.329159	0.00783421	0.0158128	0.247275	0.14529	0.10095	0.183007	0.0159557	0.0116914
0	1	0.0121114	0.00981194	0.00767873	0.0160817	0.0243531	0.00850947	0.00791036	0.0174914	0.0502724	0.00563813
0	1	0.0586278	0.136922	0.00963509	0.0329672	0.129009	0.0271265	0.13369	0.0797235	0.0255588	0.005118
0	1	0.172782	1.87239	0.248675	0.0518098	0.0715327	0.347425	0.564726	0.137962	0.0499862	0.0132691
0	1	0.162251	0.0265967	0.0398794	0.00892796	0.0760158	0.114719	0.00600236	0.0285947	0.013279	0.0492081
0	1	0.187675	0.395559	0.0118916	0.0119721	0.0180619	0.321748	0.259066	0.364225	0.0191974	0.0136241
0	1	0.0131233	0.00516295	0.0244894	0.00855935	0.0204804	0.0118274	0.00391892	0.0210306	0.0249622	0.0133052
0	1	0.10935	0.0694665	0.00718362	0.0189446	0.18014	0.0561503	0.0205984	0.046776	0.0158404	0.0073563
0	1	0.0356653	0.0310073	0.0119322	0.00751869	0.0627134	0.0180014	0.00516476	0.0199167	0.016807	0.0114744
0	1	0.23199	0.225082	0.0164289	0.00659281	0.0565764	0.285608	0.0562853	0.208802	0.0084775	0.0144435
0	1	0.229097	0.0197018	0.0232639	0.00516529	0.0606992	0.138552	0.0198485	0.113597	0.00822605	0.0167697
0	1	0.172112	0.171399	0.00884758	0.00734917	0.109035	0.0516964	0.0176034	0.0578842	0.0177637	0.0228197
0	1	0.00302715	0.00255896	0.029603	0.00548986	0.00631761	0.00663584	0.00195946	0.00799075	0.0289131	0.00574758
0	1	0.101422	0.118544	0.00358777	0.0372026	0.149315	0.0529775	0.194377	0.0611724	0.0369168	0.00906294
0	1	0.00807523	0.0115898	0.0120134	0.0212875	0.0139594	0.00569201	0.00662824	0.00916671	0.0128048	0.00635346
0	1	0.0111024	0.00327064	0.033995	0.00594367	0.013042	0.0135937	0.00324158	0.0103395	0.0318385	0.00718359
0	1	0.172528	0.344729	0.0118103	0.0106364	0.204595	0.0730694	0.016779	0.0842904	0.00741946	0.0153203
0	1	0.0460988	0.0224705	0.0161856	0.0140932	0.0348506	0.0204754	0.0100855	0.0356347	0.0207497	0.00700335
0	1	0.195526	0.18623	0.00713493	0.00827884	0.0396022	0.185569	0.308676	0.279421	0.0249885	0.00926712
0	1	0.199106	0.193551	0.00713493	0.00822718	0.0381944	0.189239	0.313361	0.28772	0.0240732	0.00926712
0	1	0.128057	0.0155054	0.0178757	0.00335002	0.0294952	0.0666144	0.00723303	0.0427177	0.0177648	0.0132271
0	1	0.0309284	0.0633963	0.0126221	0.00631622	0.0680058	0.0202295	0.00384637	0.0280736	0.0108973	0.0242321
0	1	0.102516	0.422727	0.0125166	0.0352111	0.00912699	0.331395	0.597614	0.48432	0.0516303	0.0207687
0	1	0.038995	0.00825236	0.0185232	0.0084596	0.0327866	0.019866	0.0071605	0.0197716	0.0214461	0.0126708
0	1	0.282075	0.702654	0.0101789	0.0119975	0.228913	0.109483	0.0412966	0.211198	0.0138549	0.0114889
0	1	0.0523269	0.0645803	0.0120539	0.00730512	0.0984403	0.0367944	0.0184401	0.0321324	0.0221633	0.0110287
0	1	0.0315945	0.00199116	0.0395954	0.0014623	0.0187056	0.0164723	0.00195946	0.00556713	0.0161717	0.00489513
0	1	0.00336444	0.00867629	0.00784122	0.0417746	0.008359	0.00755704	0.00602345	0.00611765	0.0303962	0.00605918
0	1	0.0300529	0.00469399	0.0848108	0.00855935	0.0208493	0.0187876	0.00131839	0.00918628	0.0275389	0.0399801
0	1	0.0497949	0.00341451	0.104153	0.00884342	0.0381609	0.036867	0.00641324	0.011864	0.0350769	0.0297342
0	1	0.0444151	0.00540567	0.0228174	0.00399915	0.0361748	0.0172961	0.00195946	0.0248811	0.0163281	0.0109266
0	1	0.212026	0.107538	0.0124353	0.00661497	0.0734625	0.167725	0.0393099	0.143127	0.0078984	0.0316507
0	1	0.274995	0.579107	0.00896945	0.0170179	0.0284776	0.304671	0.307404	0.426184	0.0101034	0.0106234
0	1	0.0837757	0.0120139	0.0777297	0.00795427	0.0272567	0.0367804	0.00128213	0.01294	0.0274442	0.016868
0	1	0.0689753	0.00871101	0.0407156	0.00670004	0.0592368	0.0306439	0.00295732	0.0213792	0.0227308	0.0156176
0	1	0.184044	0.23564	0.00588483	0.0181364	0.0254219	0.318783	0.484348	0.389167	0.0210087	0.0210415
0	1	0.0292737	0.0394857	0.0194093	0.00948901	0.0404502	0.0197065	0.0210581	0.021819	0.0136154	0.00994173
0	1	0.068978	0.0226144	0.00646927	0.0372466	0.0978756	0.0333263	0.00858769	0.0336764	0.0135958	0.0105773
0	1	0.161314	0.334245	0.0107227	0.0248806	0.0198702	0.320641	0.553078	0.370067	0.0348113	0.0157997
0	1	0.156928	0.11493	0.0236451	0.0086034	0.116135	0.0716366	0.0164981	0.0719173	0.0163019	0.0187541
0	1	0.318543	0.174335	0.0137667	0.0172068	0.0588303	0.32958	0.197534	0.269938	0.0345718	0.0129238
0	1	0.197723	0.435177	0.00713493	0.00460424	0.139846	0.104429	0.0119018	0.145392	0.0078984	0.0130818
0	1	0.0383608	0.019056	0.00896945	0.0384537	0.100902	0.032745	0.0476784	0.0206789	0.031303	0.0187923
0	1	0.0391942	0.053232	0.043605	0.00060509	0.0154351	0.0248721	0.00199572	0.00498406	0.0175515	0.0153347
0	1	0.0128691	0.00398232	0.00959448	0.00441935	0.0097317	0.00995376	0.00737813	0.010732	0.0179684	0.00645255
0	1	0.0198521	0.00710029	0.0116156	0.0111246	0.0263967	0.00992249	0.00527358	0.0134406	0.0222377	0.0211372
0	1	0.11883	0.0426775	0.0113072	0.00427968	0.0542301	0.0390319	0.00466878	0.0198742	0.00986644	0.0109543
0	1	0.00471078	0.0076769	0.0241268	0.00548986	0.005504	0.00812738	0.00730557	0.0105724	0.0197852	0.00813674
0	1	0.268319	0.25203	0.0122752	0.00460424	0.106332	0.126621	0.015361	0.145218	0.0143077	0.0082065
0	1	0.118438	0.0108113	0.0201546	0.00621647	0.171247	0.0438733	0.00587836	0.0107108	0.0327197	0.0252081
0	1	0.292027	0.425905	0.00592545	0.00736386	0.163295	0.13299	0.0145024	0.107611	0.0090566	0.0317555
0	1	0.0759772	0.0242112	0.00542229	0.0303704	0.0392298	0.0665351	0.0306443	0.068816	0.0203165	0.00602552
0	1	0.0782705	0.0676792	0.00959448	0.0192521	0.128777	0.0261576	0.00734183	0.0335934	0.0159007	0.0200233
0	1	0.1281	0.103794	0.00542229	0.0591873	0.19397	0.0609012	0.0371663	0.063206	0.0309014	0.0126712
0	1	0.035159	0.00796461	0.0177846	0.00827884	0.0941827	0.016294	0.0191349	0.0110821	0.0322728	0.00685271
0	1	0.340851	0.346778	0.00785373	0.0301611	0.206238	0.146019	0.495766	0.180733	0.0492706	0.00952366
0	1	0.2242	0.116918	0.0177278	0.00411906	0.0927103	0.114976	0.00888736	0.0946006	0.0108767	0.014421
0	1	0.0336454	0.00127948	0.107769	0.00520933	0.02228	0.015735	0.00192318	0.00824483	0.043083	0.0134098
0	1	0.391433	0.476765	0.0107227	0.0251828	0.0937226	0.384218	0.349954	0.363837	0.00741946	0.0142771
0	1	0.0259848	0.0159348	0.00963509	0.00734917	0.0637565	0.0137322	0.00986983	0.0205378	0.0180044	0.00804362
0	1	0.0878068	0.197369	0.0065505	0.0070246	0.107295	0.05253	0.0111157	0.090153	0.0116028	0.0082774
0	1	0.0100933	0.00142336	0.030642	0.00548986	0.00764175	0.00804888	0.00199572	0.00920583	0.0270561	0.00936621
0	1	0.193468	0.00882018	0.0305226	0.00553391	0.0472989	0.141324	0.00919249	0.0673757	0.0108767	0.021225
0	1	0.269301	0.157135	0.0159419	0.0352175	0.113105	0.20062	0.155135	0.166992	0.0324502	0.0140009
0	1	0.169397	0.241833	0.0108039	0.0614461	0.0137819	0.403593	0.626324	0.440805	0.0748607	0.0195634
0	1	0.303431	0.199709	0.0124494	0.00818313	0.162577	0.144786	0.0326184	0.13853	0.0113556	0.0171273
0	1	0.0360054	0.00270283	0.0360319	0.00488477	0.0180906	0.0197689	0.00391892	0.00994851	0.0298912	0.00936023
0	1	0.0926655	0.133535	0.00485401	0.0348762	0.165237	0.0459774	0.0291497	0.0452586	0.0175254	0.0157747
0	1	0.250856	0.364369	0.0173545	0.0162625	0.065984	0.236437	0.270629	0.381598	0.0215519	0.0138245
0	1	0.200701	0.076887	0.00780061	0.00920849	0.0875845	0.113041	0.0441843	0.0926283	0.0271786	0.00729165
0	1	0.183588	0.0661078	0.00780061	0.00920849	0.0855417	0.107658	0.0430154	0.087709	0.0276542	0.00729165
0	1	0.266552	0.32601	0.0113072	0.0214425	0.0386729	0.297061	0.303441	0.369804	0.0222975	0.0198251
0	1	0.00605712	0.0172087	0.00846625	0.0276295	0.0295349	0.00709643	0.0089814	0.00840445	0.0249449	0.00521709
0	1	0.077577	0.0946092	0.0164474	0.00609495	0.0459932	0.0796421	0.116967	0.0902632	0.00710571	0.0121491
0	1	0.0110995	0.00668515	0.0395708	0.00399915	0.0309015	0.0104144	0.00263679	0.0152648	0.0223677	0.00544936
0	1	0.220639	0.3169	0.014169	0.024556	0.0227259	0.302708	0.350922	0.408748	0.0140944	0.0122827
0	1	0.13733	0.0547266	0.00744346	0.0491351	0.0613716	0.125173	0.313051	0.0886143	0.0350465	0.0161414
0	1	0.141729	0.1011	0.00838503	0.022328	0.0919085	0.078466	0.118434	0.07586	0.0376154	0.00940508
0	1	0.020666	0.00469399	0.010049	0.00924379	0.0216584	0.0107676	0.0125792	0.0128674	0.00989263	0.0103351
0	1	0.291795	0.233925	0.00771935	0.045729	0.12074	0.223148	0.185129	0.22418	0.0180982	0.0161946
0	1	0.0225421	0.00216907	0.0270357	0.005143	0.045699	0.0120733	0.00256425	0.0145808	0.0212482	0.0174443
0	1	0.0104306	0.00540567	0.0185639	0.00460424	0.0174212	0.00992249	0.00382922	0.0100446	0.0214169	0.00843142
0	1	0.16862	0.663537	0.0100977	0.0110237	0.00993597	0.44087	0.424368	0.633315	0.0426739	0.0160704
0	1	0.262071	0.218691	0.00790608	0.0401323	0.230439	0.137915	0.0732042	0.0778715	0.0364011	0.0105639
0	1	0.0619147	0.0255061	0.0396438	0.00995739	0.0762262	0.0269537	0.00395518	0.0210698	0.014889	0.0100972
0	1	0.126858	0.245961	0.0125967	0.0506788	0.102709	0.063071	0.0891207	0.0811103	0.017927	0.0143874
0	1	0.231422	0.0234623	0.00659112	0.0255179	0.0666928	0.122466	0.193527	0.0706914	0.0646769	0.0104952
0	1	0.229845	0.274862	0.0094726	0.013315	0.197939	0.0903686	0.025339	0.10521	0.0121002	0.0121748
0	1	0.309527	0.885512	0.00471599	0.0118653	0.136368	0.144927	0.0292828	0.409019	0.00765893	0.0215507
0	1	0.0763731	0.0618362	0.0237019	0.00581442	0.0426438	0.0459414	0.00964268	0.0388609	0.017294	0.00878366
0	1	0.0174968	0.00284671	0.0430533	0.0045602	0.0147251	0.025345	0.00463252	0.00881494	0.0247141	0.00570158
0	1	0.256199	0.0839949	0.00905067	0.0370936	0.0718867	0.175267	0.0916801	0.11318	0.0295721	0.00573423
0	1	0.162523	0.432627	0.0113072	0.00844691	0.0170725	0.311414	0.366672	0.470303	0.0281626	0.00974178
0	1	0.297673	0.18193	0.0179713	0.0162215	0.0491347	0.326444	0.185751	0.266211	0.0275612	0.0124677
0	1	0.159357	0.135647	0.00660727	0.0304763	0.0855516	0.0801901	0.134701	0.0543554	0.0207431	0.0113544
0	1	0.130149	0.059205	0.0157554	0.0145687	0.085539	0.0365732	0.0357109	0.0472294	0.0215457	0.0205476
0	1	0.198848	0.0170649	0.0251144	0.00181527	0.0376593	0.144053	0.00527358	0.0474167	0.0163607	0.0100814
0	1	0.287207	0.710835	0.017395	0.0724429	0.0728637	0.34249	0.662046	0.531039	0.0723495	0.0206056
0	1	0.0085988	0.0051179	0.0293272	0.00460424	0.00962794	0.0162363	0.00530985	0.00996809	0.0337705	0.00893618
0	1	0.176364	0.0357047	0.0204797	0.0144798	0.0474349	0.142379	0.0725117	0.0830282	0.0229768	0.0126979
0	1	0.160009	0.115671	0.013101	0.00438909	0.152009	0.086265	0.0408346	0.075386	0.00593034	0.010241
0	1	0.170252	0.00540567	0.0698369	0.00488477	0.0347859	0.0836993	0.00659197	0.0497622	0.0111161	0.0132592
0	1	0.16928	0.416839	0.0115831	0.0101169	0.0434611	0.30687	0.155201	0.405508	0.0158491	0.0191029
0	1	0.248191	0.206125	0.00884758	0.00488477	0.0360004	0.292554	0.0768602	0.294571	0.00715383	0.0137539
0	1	0.0566586	0.0672908	0.00475661	0.00674409	0.0790519	0.0266673	0.00324158	0.023337	0.00971519	0.0145179
0	1	0.281486	0.0995832	0.0118103	0.00791022	0.0514712	0.264611	0.0544531	0.207766	0.0158229	0.0197884
0	1	0.0940612	0.0112353	0.0172173	0.00758566	0.0509266	0.0466706	0.0052373	0.0331244	0.0241391	0.0146242
0	1	0.144996	0.0348491	0.0259872	0.00762969	0.143808	0.0528862	0.0161984	0.0344583	0.0327957	0.021974
0	1	0.156674	0.165155	0.00842564	0.0136186	0.214649	0.0580322	0.0639452	0.0671267	0.0171185	0.00198146
0	1	0.145387	0.0355125	0.0389634	0.00855935	0.0610604	0.0570798	0.00399145	0.0439572	0.0192801	0.0110534
0	1	0.0414702	0.0216227	0.0126302	0.0241746	0.0519128	0.0201983	0.0271903	0.0194361	0.0461384	0.00878366
0	1	0.234952	0.048282	0.0231988	0.00888393	0.0430779	0.159431	0.0321737	0.143289	0.0169876	0.0111747
0	1	0.17646	0.063199	0.0137261	0.0187198	0.173445	0.0649675	0.0216279	0.0269318	0.0173415	0.01335
0	1	0.00774075	0.00142336	0.025926	0.00799831	0.00738648	0.00674317	0.00570095	0.00632939	0.0346053	0.00764428
0	1	0.182807	0.425644	0.0102438	0.0334196	0.068071	0.304334	0.588609	0.471611	0.0238164	0.0245893
0	1	0.00336444	0.00398232	0.017395	0.00274493	0.00330593	0.00462361	0.00195946	0.0060791	0.0236952	0.00504894
0	1	0.0434004	0.023783	0.00509761	0.0115549	0.0306708	0.015046	0.00794664	0.0229265	0.0245995	0.0101002
0	1	0.00471078	0.00255896	0.0305692	0.012278	0.0107961	0.00413177	0.00263679	0.00801353	0.0298622	0.00987439
0	1	0.217459	0.0108113	0.0167154	0.00548986	0.0523755	0.133993	0.0105109	0.0852309	0.0181785	0.0102138
0	1	0.222439	0.138813	0.00959448	0.0323847	0.0782604	0.174668	0.178318	0.241945	0.0247054	0.0117966
0	1	0.269196	0.0710853	0.0244243	0.00360736	0.0596105	0.187893	0.116613	0.199264	0.0158229	0.00708747
0	1	0.114848	0.273617	0.00993549	0.0154913	0.148419	0.0475376	0.013911	0.100479	0.0111161	0.0183331
0	1	0.0460408	0.03496	0.0113884	0.00249281	0.069419	0.0158236	0.0185475	0.0286522	0.00962701	0.0104906
0	1	0.0777618	0.0310107	0.0107829	0.00548986	0.128842	0.0259399	0.0105109	0.0268482	0.0158229	0.0140482
0	1	0.0329726	0.00483787	0.0739465	0.00664323	0.0281055	0.0166288	0.00459625	0.0147957	0.031716	0.0139754
0	1	0.198485	0.250596	0.00336042	0.0197216	0.0521449	0.141952	0.217874	0.200312	0.015366	0.0105021
0	1	0.271015	0.128047	0.00834439	0.025515	0.0760662	0.187869	0.138612	0.119304	0.0165675	0.00826052
0	1	0.00605712	0.0112353	0.0102195	0.0536833	0.0168629	0.0104144	0.00404553	0.0222034	0.0476899	0.00605918
0	1	0.13862	0.00853243	0.0161044	0.00553391	0.0223853	0.0750824	0.0072693	0.0458727	0.0184699	0.00563215
0	1	0.12314	0.107122	0.00771935	0.00800236	0.0749433	0.0623475	0.0121854	0.0397158	0.0145995	0.0138026
0	1	0.0971834	0.0145652	0.0182149	0.0086034	0.111844	0.0443196	0.017838	0.0299303	0.0296255	0.0111772
0	1	0.206313	0.254321	0.00775997	0.0113483	0.0270874	0.286772	0.238946	0.373151	0.015698	0.00732531
0	1	0.0265782	0.0213349	0.011429	0.00181527	0.0593472	0.0157132	0.00648316	0.00611765	0.00518578	0.0486402
0	1	0.23306	0.320697	0.0118916	0.0426043	0.17862	0.107742	0.0270496	0.09279	0.0185356	0.00709048
0	1	0.128243	0.0123819	0.0504884	0.0129735	0.0724752	0.0685238	0.0119744	0.0245733	0.0409811	0.0108216
0	1	0.0639271	0.388712	0.0791087	0.0030695	0.0139088	0.119468	0.00587836	0.0199167	0.0111161	0.00395694
0	1	0.105394	0.00810851	0.041308	0.0123684	0.0512627	0.0481085	0.0052373	0.0224721	0.0310107	0.0161517
0	1	0.0898797	0.00810851	0.0365221	0.0126941	0.0421437	0.0414795	0.00696527	0.0240797	0.0311288	0.015038
0	1	0.0769009	0.0732566	0.014773	0.00577038	0.138702	0.035877	0.00719676	0.0237084	0.0175254	0.0384332
0	1	0.254101	0.155869	0.00947884	0.0284671	0.0156903	0.365136	0.448719	0.2841	0.054127	0.0182317
0	1	0.038358	0.0320752	0.00592545	0.0165577	0.0687757	0.0224876	0.0837386	0.0240797	0.0372274	0.00990805
0	1	0.211569	0.00905739	0.0502485	0.00399915	0.031588	0.139398	0.00903655	0.0428236	0.0149304	0.0237416
0	1	0.223234	0.285088	0.0065505	0.0117211	0.147243	0.101993	0.0199717	0.122729	0.0113556	0.0160145
0	1	0.12834	0.333236	0.0112259	0.0159526	0.110652	0.0572891	0.033064	0.0973967	0.00715383	0.0174166
0	1	0.159487	0.202366	0.00951323	0.0115668	0.0213002	0.220749	0.317296	0.266342	0.0113556	0.0136361
0	1	0.0105128	0.0224563	0.00475661	0.0272285	0.0527077	0.0144486	0.0138975	0.011864	0.0205036	0.00554204
0	1	0.0467677	0.0236138	0.0108446	0.0579961	0.054273	0.0254067	0.0437649	0.0248811	0.0341422	0.0076196
0	1	0.224359	0.0693599	0.00659112	0.0383687	0.0705148	0.144552	0.352801	0.135715	0.0499835	0.00795942
0	1	0.17087	0.608443	0.00774668	0.0115784	0.0104879	0.342351	0.187813	0.562148	0.0183646	0.0128494
0	1	0.0649307	0.0642925	0.00442465	0.012278	0.0901216	0.0225662	0.00858769	0.0263111	0.0121524	0.0209253
0	1	0.151678	0.032547	0.0065505	0.0655206	0.0688819	0.074273	0.193101	0.0618559	0.0550807	0.00948653
0	1	0.19981	0.277276	0.0122651	0.0199816	0.0332844	0.301956	0.331056	0.239002	0.0407416	0.00855179
0	1	0.135364	0.109608	0.00713493	0.0356679	0.123696	0.049375	0.0270815	0.0787723	0.0145472	0.00365967
0	1	0.0100933	0.0075642	0.0274122	0.00762969	0.00804855	0.00282608	0.00324158	0.0181608	0.0309721	0.0127677
0	1	0.0289075	0.0126586	0.0137667	0.00762969	0.0733356	0.0183276	0.0052373	0.0149326	0.0264078	0.00574072
0	1	0.0757069	0.00882018	0.0606616	0.00641951	0.0339811	0.0478326	0.00459625	0.0185713	0.0237475	0.0138169
0	1	0.0272528	0.00668515	0.0342541	0.00395511	0.0201733	0.016773	0.00591464	0.0191349	0.0318592	0.005861
0	1	0.100629	0.122912	0.011429	0.0144178	0.230649	0.0407361	0.0131463	0.0712207	0.0145733	0.0183823
0	1	0.142319	0.0350017	0.0257457	0.0086034	0.0329004	0.0930858	0.0329141	0.0722391	0.0138549	0.0104282
0	1	0.150068	0.0182081	0.0297152	0.0115848	0.116238	0.0658039	0.0065557	0.0425501	0.0377634	0.0142176
0	1	0.0534994	0.00725294	0.0125166	0.0132077	0.0351537	0.0150379	0.00331412	0.0172389	0.0180304	0.00521409
0	1	0.262888	0.519681	0.0029221	0.0405784	0.196923	0.0984807	0.0629578	0.208857	0.0148128	0.0147912
0	1	0.148269	0.00455012	0.0409986	0.00855935	0.0950122	0.0567739	0.00520103	0.01633	0.0246222	0.0117806
0	1	0.048114	0.00213503	0.0146188	0.00851532	0.0203807	0.0349142	0.0118655	0.013408	0.0142598	0.00811585
0	1	0.263051	0.0964698	0.00354714	0.0233638	0.0716397	0.183487	0.398494	0.182711	0.0589698	0.00799303
0	1	0.0107679	0.00924411	0.0228949	0.00181527	0.0148767	0.00815621	0.00662824	0.00768074	0.0266473	0.00557601
0	1	0.0134578	0.00398232	0.0376638	0.00827884	0.0159456	0.00695784	0.00459625	0.0115887	0.0270043	0.0167846
0	1	0.228007	0.210221	0.00417219	0.0254416	0.191452	0.0856401	0.045131	0.0795296	0.0188011	0.0123917
0	1	0.37987	0.836151	0.0125166	0.0106992	0.0305916	0.32223	0.372532	0.624656	0.00864296	0.0137569
0	1	0.17996	0.0369248	0.0281177	0.00637546	0.0652169	0.112123	0.0525349	0.102853	0.0187718	0.0133309
0	1	0.0111052	0.00540567	0.0165507	0.00516529	0.016732	0.00563373	0.00514761	0.00764215	0.0250864	0.0112764
0	1	0.152746	0.0418198	0.0179795	0.00213984	0.0496236	0.0878936	0.0134271	0.111956	0.00621989	0.00770971
0	1	0.201709	0.121979	0.0284178	0.00762969	0.0633148	0.136302	0.0384625	0.127897	0.00986588	0.0122145
0	1	0.00672889	0.0107015	0.0342963	0.0106992	0.0218336	0.00519156	0.00256425	0.00881494	0.0343324	0.0141201
0	1	0.164531	0.286482	0.00955387	0.033432	0.236418	0.0630091	0.0373384	0.0780442	0.0212188	0.0121005
0	1	0.0699871	0.0303067	0.0133608	0.0070246	0.0721103	0.0352768	0.0124703	0.0328751	0.01109	0.0147548
0	1	0.205134	0.251395	0.00984296	0.00743321	0.188466	0.110707	0.0630127	0.127729	0.0224238	0.007998
0	1	0.088406	0.0394147	0.0365227	0.00406118	0.0366844	0.0779776	0.00327785	0.0425267	0.0185182	0.00522008
0	1	0.296937	0.619688	0.00775997	0.0170424	0.156212	0.1149	0.0549017	0.193249	0.0264372	0.0155974
0	1	0.148014	0.204278	0.00838503	0.0617145	0.148361	0.0583777	0.320831	0.0798754	0.054464	0.0136243
0	1	0.155395	0.342538	0.010049	0.00642776	0.0199989	0.291822	0.144217	0.362865	0.015297	0.00907192
0	1	0.049792	0.00469399	0.0903017	0.00795427	0.0333859	0.0302398	0.00395518	0.0191349	0.0291727	0.0117729
0	1	0.00874698	0.00355839	0.041904	0.0100501	0.0183922	0.00321859	0.00530985	0.0108775	0.0212482	0.0106264
0	1	0.34478	0.613327	0.00780061	0.0146543	0.0987311	0.167573	0.198769	0.295153	0.00498767	0.0123352
0	1	0.320963	0.582116	0.00717555	0.0513351	0.123948	0.199934	0.396592	0.386466	0.0224717	0.015479
0	1	0.0380179	0.0147564	0.0276146	0.0110794	0.06906	0.0126929	0.0103658	0.0240797	0.0108767	0.00399221
0	1	0.0568582	0.0207671	0.0179388	0.00618304	0.084469	0.0227336	0.00602345	0.0223549	0.0285827	0.0100161
0	1	0.0654217	0.0175042	0.0951896	0.00060509	0.0313328	0.0357592	0.00598717	0.0156753	0.0312852	0.0141226
0	1	0.0896655	0.030299	0.0222329	0.0110237	0.118344	0.0337061	0.0199331	0.0195061	0.0328956	0.0117627
0	1	0.210568	0.161412	0.00901006	0.0339569	0.0255521	0.312987	0.428385	0.24071	0.0272625	0.0120103
0	1	0.016825	0.0046885	0.025155	0.00520933	0.0239463	0.0152098	0.00580583	0.0164571	0.0267888	0.0107344
0	1	0.016825	0.00526179	0.0244831	0.00613899	0.0239463	0.0140855	0.00580583	0.0165852	0.0270083	0.0112546
0	1	0.00605712	0.00782076	0.0222329	0.00335002	0.0189691	0.00579073	0.0052373	0.0145612	0.0241135	0.00878062
0	1	0.188609	0.0214788	0.0115157	0.00367459	0.0418781	0.118309	0.0271822	0.0955277	0.00942238	0.0115743
0	1	0.175682	0.144378	0.00713493	0.0177679	0.169234	0.0729	0.0659499	0.0805877	0.045524	0.0130655
0	1	0.0111024	0.014362	0.013242	0.0122275	0.0190565	0.0159904	0.0120106	0.0186776	0.0567802	0.0171127
0	1	0.221815	0.0432798	0.0507877	0.0030695	0.0559412	0.119292	0.0264132	0.0773145	0.0202021	0.0275817
0	1	0.367822	0.541138	0.00822251	0.00706866	0.0565415	0.277664	0.0301285	0.296103	0.00965315	0.0154975
0	1	0.188023	0.429796	0.0125166	0.0266518	0.0164083	0.377971	0.553279	0.403412	0.042762	0.0204786
0	1	0.20633	0.0468111	0.0193918	0.00335002	0.105552	0.150501	0.0456794	0.134731	0.00846472	0.0116513
0	1	0.248565	0.579482	0.00833736	0.00529337	0.149956	0.0973462	0.0326756	0.23542	0.0128185	0.0100011
0	1	0.27353	0.122971	0.0262833	0.00641951	0.111013	0.125991	0.0488766	0.0941357	0.0150784	0.0126712
0	1	0.265749	0.358627	0.00650988	0.0116288	0.122836	0.251548	0.16078	0.23872	0.00824674	0.00861439
0	1	0.256155	0.138152	0.0284099	0.00511718	0.11991	0.180762	0.048633	0.130441	0.0197127	0.018438
0	1	0.0356646	0.0142939	0.0401718	0.00646357	0.0783498	0.0221338	0.00432913	0.0244902	0.0192334	0.0135857
0	1	0.267712	0.107092	0.00830376	0.0109058	0.0622721	0.23899	0.0533082	0.219716	0.0066749	0.011035
0	1	0.0121143	0.00739683	0.0155606	0.00181527	0.0201496	0.00758828	0.00215468	0.0107108	0.036088	0.00742675
0	1	0.0838552	0.00749016	0.0189214	0.0030695	0.0420952	0.0382443	0.00662824	0.0221333	0.021603	0.00667542
0	1	0.188339	0.43563	0.00585902	0.0373674	0.181689	0.0782303	0.0945677	0.226685	0.0111422	0.0100167
0	1	0.276649	0.429295	0.00959448	0.0113043	0.0179207	0.38834	0.330371	0.34343	0.0103716	0.02055
0	1	0.0299483	0.0219027	0.0240674	0.00581442	0.0437128	0.0150379	0.00591464	0.0164571	0.016989	0.00604327
0	1	0.174372	0.211919	0.00592545	0.00546146	0.0104695	0.296469	0.423514	0.33776	0.0297519	0.0100072
0	1	0.216312	0.0159292	0.0858289	0.00674409	0.0340852	0.127326	0.00719676	0.0675223	0.0207431	0.0120425
0	1	0.0575328	0.0253172	0.011429	0.0300458	0.140311	0.035974	0.0101237	0.030256	0.0244659	0.0265652
0	1	0.0598909	0.0174965	0.0263907	0.0100941	0.120537	0.0326076	0.00862396	0.0229461	0.0363355	0.00985511
0	1	0.0148873	0.00810851	0.0907175	0.00460424	0.0114626	0.0165289	0.0081234	0.0111017	0.0338208	0.0109107
0	1	0.172002	0.473935	0.00413157	0.00625143	0.151323	0.0786032	0.0171009	0.11217	0.0153309	0.00676552
0	1	0.257681	0.40681	0.0112259	0.0140932	0.0440637	0.273035	0.168749	0.423423	0.00741946	0.0187279
0	1	0.208304	0.259415	0.00538166	0.0138127	0.0250114	0.325231	0.301186	0.421769	0.016807	0.0132323
0	1	0.075997	0.184476	0.00830376	0.0086034	0.01152	0.189295	0.0698355	0.153404	0.0164801	0.0127256
0	1	0.189014	0.428242	0.0148137	0.0120238	0.00942367	0.303673	0.385014	0.494111	0.0089086	0.0126445
0	1	0.0100933	0.0074759	0.0137667	0.0118466	0.0122284	0.0105529	0.00278398	0.00611765	0.0178236	0.00625138
0	1	0.103968	0.0492265	0.0102258	0.00613899	0.167542	0.0578103	0.0099639	0.0217929	0.00986644	0.0336543
0	1	0.109241	0.123317	0.0238886	0.00767375	0.0263393	0.231746	0.12257	0.191921	0.00718001	0.0179427
0	1	0.21524	0.0877546	0.00861221	0.0101381	0.0284498	0.274958	0.13497	0.174366	0.014865	0.0136068
0	1	0.212266	0.385665	0.0101383	0.0101381	0.0244304	0.466874	0.331703	0.411966	0.00805189	0.0146189
0	1	0.0124515	0.0260289	0.00713493	0.0670456	0.0266335	0.0107474	0.0131772	0.0130172	0.030956	0.0116914
0	1	0.19518	0.292029	0.0155362	0.00827884	0.256871	0.0902624	0.0163071	0.0878576	0.0170464	0.0179271
0	1	0.155595	0.314031	0.0131823	0.0221508	0.213775	0.0619152	0.033746	0.137818	0.0155573	0.0300731
0	1	0.186661	0.14992	0.00830376	0.00795427	0.10306	0.0899505	0.00986983	0.0750342	0.0163019	0.00813076
0	1	0.0100933	0.00398232	0.00721619	0.00395511	0.0139594	0.00692902	0.00128213	0.00996809	0.0157347	0.0161355
0	1	0.194031	0.145653	0.00659112	0.0403765	0.178478	0.0739325	0.198647	0.0799911	0.0245182	0.00640706
0	1	0.105335	0.0909265	0.00896945	0.00930065	0.0317396	0.145455	0.187071	0.124237	0.00938752	0.0163045
0	1	0.117943	0.144291	0.0128197	0.0375829	0.18181	0.0562354	0.0875421	0.0769562	0.0297467	0.0112079
0	1	0.0148041	0.020494	0.00354714	0.0629727	0.0291441	0.0162253	0.0200087	0.016848	0.0276575	0.00916506
0	1	0.0357467	0.0287394	0.0760902	0.00395511	0.0230863	0.0234585	0.00391892	0.0121257	0.0298912	0.00938938
0	1	0.227278	0.475972	0.00838503	0.00935572	0.0433059	0.283092	0.168149	0.400977	0.0116212	0.0117331
0	1	0.254021	0.435904	0.00706183	0.00670004	0.0902409	0.178876	0.0288246	0.233096	0.00866911	0.0113929
0	1	0.0746979	0.13166	0.0138073	0.0698863	0.139471	0.0448385	0.0352472	0.0580266	0.0316774	0.00896226
0	1	0.0969027	0.0284802	0.00475661	0.0380441	0.0484509	0.064914	0.088932	0.0596912	0.015344	0.00408071
0	1	0.0590192	0.0100996	0.0191077	0.00430905	0.0464452	0.0302805	0.00463252	0.0203123	0.0185706	0.00642432
0	1	0.0292737	0.0102435	0.0147326	0.0263084	0.0447338	0.0161271	0.0137658	0.0183302	0.0414035	0.0110197
0	1	0.00975603	0.00455012	0.0106821	0.0106476	0.0152835	0.0109639	0.00937384	0.0112515	0.0237682	0.0101354
0	1	0.0341229	0.0051179	0.106659	0.00185932	0.0623228	0.0163639	0.00941013	0.0149456	0.0503279	0.0188156
0	1	0.0346591	0.00882018	0.0184014	0.00674409	0.0551275	0.01166	0.00919249	0.0213824	0.0299173	0.0112336
0	1	0.0346591	0.00953101	0.0192882	0.00674409	0.0551275	0.0119348	0.00949353	0.0213824	0.0299173	0.010988
0	1	0.036565	0.0108113	0.0234178	0.00827884	0.0559685	0.0115815	0.00855142	0.0217734	0.0289213	0.0122679
0	1	0.165855	0.160768	0.00783308	0.0510594	0.199497	0.0609847	0.079532	0.0553799	0.034119	0.00953186
0	1	0.170654	0.0780536	0.022533	0.0144325	0.122857	0.0774898	0.0435096	0.0661801	0.0126053	0.0140904
0	1	0.263124	0.380131	0.00656673	0.0193537	0.216888	0.103191	0.150355	0.162141	0.0108767	0.0147972
0	1	0.202265	0.0494912	0.00659112	0.00395511	0.0551266	0.166368	0.0363617	0.137637	0.0204775	0.00991702
0	1	0.0349636	0.0273084	0.0191288	0.00827884	0.0791864	0.0158613	0.00587836	0.0188074	0.0123396	0.0158073
0	1	0.456442	0.290285	0.00814958	0.00799831	0.0963769	0.2741	0.147	0.239216	0.0140944	0.00553306
0	1	0.0548737	0.0176404	0.0278287	0.00613899	0.0743257	0.0159592	0.00301205	0.0313897	0.0171986	0.0119729
0	1	0.188958	0.0204794	0.0289051	0.00181527	0.105043	0.105171	0.0218846	0.0398529	0.0244659	0.0169234
0	1	0.0985834	0.0429664	0.00838503	0.00981358	0.0713284	0.0460663	0.0338548	0.0329142	0.00816404	0.00761062
0	1	0.15051	0.476255	0.00650988	0.0218991	0.211006	0.0639378	0.0178165	0.146762	0.0117995	0.0251457
0	1	0.14468	0.0873539	0.0143511	0.00888393	0.104727	0.0502338	0.0079829	0.0344388	0.016946	0.0275606
0	1	0.269188	0.610498	0.0029221	0.012278	0.0472262	0.303343	0.336201	0.394011	0.0115951	0.0113978
0	1	0.117955	0.0817102	0.0216485	0.00395511	0.0701313	0.0802722	0.0102797	0.0743011	0.00616981	0.0069667
0	1	0.337209	0.310813	0.0144323	0.0137687	0.0982245	0.265823	0.163162	0.380238	0.0175515	0.0116583
0	1	0.223656	0.306563	0.00958121	0.0266887	0.146628	0.0900173	0.224217	0.132905	0.0225933	0.0199543
0	1	0.0767646	0.00284122	0.0333775	0.00246441	0.0432831	0.0424332	0.00794664	0.014439	0.0143632	0.00948589
0	1	0.183789	0.22112	0.0113477	0.0316247	0.188035	0.0811511	0.0277589	0.138811	0.0150011	0.0142842
0	1	0.234046	0.0137985	0.0260098	0.00953305	0.0335993	0.17344	0.0145588	0.0820815	0.00914808	0.0145026
0	1	0.26498	0.196708	0.0107633	0.0196196	0.0685538	0.173063	0.260841	0.150772	0.0328749	0.00802864
0	1	0.199856	0.180597	0.00421282	0.0363697	0.0492168	0.167866	0.16588	0.280594	0.0165413	0.00554204
0	1	0.358705	0.96654	0.0142293	0.0387837	0.0702331	0.341463	0.498433	0.672983	0.0350745	0.0161681
0	1	0.169984	0.381641	0.0029221	0.0195832	0.0700091	0.158434	0.0853999	0.257754	0.00765893	0.00791233
0	1	0.243606	0.451055	0.0113477	0.018461	0.0731631	0.187414	0.13352	0.246758	0.0101321	0.0132992
0	1	0.0370407	0.0184882	0.016145	0.00888393	0.0471062	0.0131331	0.0187602	0.0290834	0.0390566	0.00529325
0	1	0.137592	0.121694	0.00951323	0.00423563	0.0520149	0.0509819	0.0126847	0.088812	0.0108353	0.00639649
0	1	0.0121114	0.00981194	0.00842564	0.018978	0.0293944	0.0146535	0.00979726	0.0172514	0.0287354	0.00793557
0	1	0.556137	0.05177	0.148161	0.00827884	0.113407	0.397786	0.0895956	0.200846	0.0680569	0.0362381
0	1	0.153361	0.199857	0.0192747	0.0209598	0.0964402	0.0848615	0.09009	0.086227	0.0254147	0.125466
0	1	0.153371	0.272836	0.00830376	0.0327268	0.215233	0.0585236	0.0308553	0.0680957	0.0187543	0.0134762
0	1	0.0902813	0.0484511	0.0118916	0.00916444	0.0742871	0.0242539	0.00723303	0.0455203	0.026939	0.0111772
0	1	0.131014	0.0725796	0.0126838	0.00427968	0.0235991	0.187665	0.0846405	0.14924	0.0142834	0.0136421
0	1	0.255858	0.397973	0.00838503	0.0219478	0.119677	0.166092	0.0839122	0.248787	0.015768	0.0086344
0	1	0.013795	0.00796461	0.0130198	0.0104848	0.0116142	0.012288	0.013825	0.0114926	0.0278404	0.00455247
0	1	0.205411	0.0819252	0.00530041	0.00799123	0.0549679	0.168887	0.052561	0.148	0.0151265	0.015856
0	1	0.0539301	0.069214	0.0173545	0.0178119	0.172609	0.0203945	0.0239326	0.0577171	0.0205036	0.0299468
0	1	0.21298	0.0149298	0.037873	0.00525976	0.030657	0.156696	0.0145799	0.0520164	0.00840349	0.0147409
0	1	0.123147	0.0537612	0.00179389	0.0125585	0.062211	0.105297	0.022594	0.101831	0.00694053	0.00909963
0	1	0.0977415	0.0071563	0.0322493	0.0070246	0.0414713	0.0497913	0.00520103	0.0301973	0.0185094	0.0157534
0	1	0.038358	0.0525125	0.0120134	0.0289134	0.0983549	0.0234401	0.080145	0.0244055	0.0195196	0.00981195
0	1	0.1339	0.0375344	0.0142699	0.0100941	0.0843667	0.0620127	0.00828531	0.0392289	0.0267736	0.0130536
0	1	0.126663	0.185437	0.0113477	0.0433416	0.180653	0.0483743	0.0314786	0.0736839	0.0231597	0.00980597
0	1	0.118432	0.011947	0.0253984	0.00695217	0.0466654	0.0705661	0.0111519	0.0405564	0.011828	0.0276131
0	1	0.307397	0.539967	0.108402	0.00641951	0.0599577	0.311028	0.0453681	0.0869834	0.0204503	0.00709347
0	1	0.00908427	0.00341451	0.0235803	0.0086034	0.00881435	0.00886274	0.0111519	0.0126458	0.0274466	0.0146659
0	1	0.029611	0.00882018	0.0160637	0.00832287	0.0700043	0.019523	0.0065557	0.0165418	0.016807	0.00964254
0	1	0.0989152	0.159398	0.0119728	0.0147424	0.145647	0.0297301	0.0584568	0.0577953	0.0148128	0.0273326
0	1	0.204126	0.19558	0.013101	0.0106551	0.0311003	0.280258	0.224441	0.33053	0.011845	0.0144752
0	1	0.0962775	0.134447	0.00955387	0.0153034	0.0653616	0.0815407	0.0939116	0.160626	0.0259288	0.00888273
0	1	0.254933	0.159952	0.00822251	0.00585848	0.0258611	0.290259	0.117126	0.233521	0.0204775	0.0192129
0	1	0.0895049	0.0075407	0.0551718	0.00395511	0.0352574	0.0536682	0.0065557	0.0243208	0.0219927	0.00962276
0	1	0.140712	0.0271645	0.0186452	0.0045602	0.0642678	0.07963	0.0152159	0.0746232	0.0190265	0.0111177
0	1	0.00571983	0.00668515	0.0191363	0.0058919	0.0151643	0.00481926	0.00459625	0.0106359	0.0412086	0.00492579
0	1	0.326491	0.612656	0.0153574	0.00553391	0.0523197	0.240385	0.0808128	0.359459	0.00878617	0.0173238
0	1	0.206792	0.099838	0.0131823	0.0030695	0.0285046	0.139461	0.0163167	0.120063	0.0101321	0.00907192
0	1	0.0878156	0.00995579	0.0459347	0.00274493	0.0223669	0.0333939	0.00466878	0.0190761	0.0313628	0.0126672
0	1	0.266451	0.0203432	0.0209015	0.0086034	0.0807855	0.136765	0.0289684	0.0860575	0.0318592	0.0112269
0	1	0.266956	0.0223343	0.0190202	0.00816639	0.0813711	0.139258	0.0289684	0.0861636	0.0318385	0.0115737
0	1	0.0455187	0.0133703	0.02371	0.00302545	0.0760033	0.0146339	0.00662824	0.0203711	0.0187232	0.0171343
0	1	0.198823	0.286667	0.00838503	0.00558201	0.0224148	0.33178	0.430621	0.424871	0.0326299	0.0160574
0	1	0.144293	0.519365	0.0107633	0.00274493	0.0204844	0.335089	0.454395	0.622289	0.0170203	0.0136578
0	1	0.0237482	0.00981194	0.0313402	0.00548986	0.0225346	0.0124266	0.00156299	0.0162649	0.0188011	0.00620828
0	1	0.178212	0.172891	0.00830376	0.00892796	0.0506366	0.0938218	0.0894109	0.0754723	0.0155835	0.00994173
0	1	0.0716651	0.0351291	0.00896945	0.0132077	0.0781329	0.0279251	0.0184938	0.040558	0.0276367	0.00592642
0	1	0.139415	0.341803	0.0150574	0.0045602	0.0602704	0.0749437	0.0157844	0.190001	0.00321771	0.0111479
0	1	0.0723453	0.0812289	0.00354714	0.0126153	0.132151	0.0372994	0.00990608	0.0241189	0.0109028	0.0389385
0	1	0.0721209	0.0807743	0.00354714	0.0120606	0.1316	0.0362198	0.00990608	0.0235743	0.0109028	0.0379302
0	1	0.213562	0.468005	0.00767873	0.00335002	0.0159232	0.368552	0.27568	0.502921	0.0160624	0.0123921
0	1	0.0631071	0.0283221	0.0304661	0.00548284	0.0191044	0.05373	0.00933755	0.0290834	0.0170051	0.0207169
0	1	0.0556231	0.261595	0.014148	0.0106992	0.0031588	0.239671	0.259251	0.247618	0.0271001	0.00781777
0	1	0.0831003	0.00729247	0.0457738	0.00181527	0.0358158	0.0593503	0.015361	0.0407827	0.011724	0.0145953
0	1	0.142283	0.471202	0.0107367	0.00678813	0.0150312	0.388221	0.461823	0.484702	0.0279035	0.0167132
0	1	0.157205	0.235011	0.00955387	0.00883988	0.149671	0.0571333	0.015857	0.0695418	0.00888244	0.0122085
0	1	0.246949	0.275857	0.00564948	0.0140932	0.0287387	0.355372	0.225984	0.348663	0.0154688	0.0142406
0	1	0.244353	0.0987781	0.00697321	0.00734917	0.052452	0.223245	0.0898854	0.155847	0.0166654	0.0104679
0	1	0.324977	0.310307	0.0148542	0.0114592	0.0475925	0.270896	0.185241	0.342776	0.0108767	0.0111682
0	1	0.173465	0.282145	0.0188991	0.00892444	0.23101	0.0928759	0.0146111	0.064869	0.0111422	0.0171029
0	1	0.0474338	0.0123743	0.0199358	0.0645263	0.0402251	0.031489	0.00666451	0.0173253	0.0564569	0.0125663
0	1	0.0992525	0.0110991	0.0173545	0.00827884	0.0228479	0.0464686	0.00862396	0.0592807	0.0231956	0.00544801
0	1	0.184723	0.25187	0.0101383	0.00883988	0.014368	0.311478	0.396471	0.278017	0.0136894	0.0132001
0	1	0.18407	0.25068	0.00974302	0.00883988	0.0135526	0.30626	0.376626	0.275409	0.0131103	0.0135365
0	1	0.262954	0.0355209	0.0474849	0.00335002	0.0341885	0.216005	0.0691363	0.190495	0.0390392	0.0126018
0	1	0.147813	0.0222355	0.0199195	0.014379	0.108759	0.0827975	0.0336372	0.0674816	0.0667228	0.0113357
0	1	0.342955	0.386949	0.0191077	0.0668357	0.0268472	0.536862	0.695399	0.830703	0.0704837	0.0232192
0	1	0.0717385	0.078783	0.00717555	0.00776794	0.0163046	0.0906005	0.0700265	0.110157	0.013972	0.00635963
0	1	0.190189	0.115696	0.0107633	0.0220243	0.0447338	0.166813	0.0496002	0.186586	0.0192643	0.00831572
0	1	0.0488138	0.058847	0.00782716	0.0133401	0.141649	0.0223104	0.00858769	0.020288	0.017312	0.0124665
0	1	0.168768	0.275733	0.00842564	0.010468	0.134983	0.0688385	0.0520385	0.0999709	0.0141651	0.0122418
0	1	0.15556	0.327829	0.00838503	0.0101381	0.010649	0.361725	0.468082	0.45472	0.0385341	0.0147972
0	1	0.347379	0.315993	0.0102195	0.0163475	0.0691347	0.259999	0.470023	0.35741	0.0333744	0.00958308
0	1	0.408992	0.349827	0.0148706	0.0316982	0.137193	0.225037	0.359225	0.224558	0.0266473	0.00777735
0	1	0.0151414	0.00597347	0.0221923	0.00488477	0.054617	0.0105217	0.0039908	0.0202017	0.0257609	0.00859241
0	1	0.239938	0.109342	0.0136855	0.0140932	0.0489528	0.289983	0.23532	0.230223	0.0131103	0.0133725
0	1	0.193042	0.109721	0.0162091	0.0149956	0.0240056	0.288324	0.21161	0.264416	0.016064	0.0185559
0	1	0.133677	0.0293831	0.0485808	0.00644154	0.0349926	0.0822948	0.00466878	0.0393445	0.0214799	0.0127406
0	1	0.290199	0.262462	0.00771935	0.0273353	0.20745	0.120263	0.112225	0.0926021	0.0135893	0.018024
0	1	0.305495	0.385445	0.0168646	0.0475877	0.0742798	0.281012	0.666216	0.363584	0.0591945	0.0146062
0	1	0.141945	0.122932	0.0148136	0.00427968	0.0258646	0.192915	0.0687987	0.217159	0.00396228	0.00775051
0	1	0.22379	0.451117	0.016145	0.0144798	0.219744	0.0665994	0.0571578	0.120581	0.0126314	0.0168658
0	1	0.116386	0.0331397	0.00604735	0.0214425	0.0863832	0.0504255	0.116937	0.0333181	0.0601833	0.00612701
0	1	0.073605	0.182143	0.00968509	0.0151338	0.0939004	0.038478	0.0600354	0.0846135	0.0128447	0.0274069
0	1	0.270297	0.0844083	0.0138885	0.00762969	0.0613414	0.179887	0.0818452	0.155834	0.0200247	0.0104619
0	1	0.118064	0.28648	0.00834439	0.00488477	0.0336499	0.113848	0.0104356	0.154552	0.0138952	0.0115556
0	1	0.0336472	0.0224705	0.00600671	0.0101822	0.0473807	0.0344848	0.0107971	0.0295084	0.0184678	0.00887074
0	1	0.0514785	0.0450562	0.012476	0.0134183	0.0864508	0.0248623	0.0111519	0.0194865	0.0133914	0.0161589
0	1	0.241239	0.425651	0.00959448	0.0183678	0.141653	0.108444	0.189163	0.12896	0.0289071	0.00741244
0	1	0.0985748	0.0232074	0.0197166	0.00646357	0.0393674	0.0567896	0.0124259	0.0355331	0.0145733	0.010898
0	1	0.0985374	0.0229307	0.0194893	0.00646357	0.0386907	0.0571446	0.0121625	0.0354696	0.0145733	0.0110617
0	1	0.0476908	0.00739683	0.0131823	0.00948901	0.110252	0.0245056	0.00472659	0.0197417	0.0193841	0.0112396
0	1	0.20898	0.152533	0.00506506	0.00756768	0.0247679	0.170296	0.26001	0.171055	0.0313803	0.00998678
0	1	0.111349	0.309441	0.00834439	0.00609495	0.0147511	0.17796	0.0427201	0.313263	0.00818795	0.0263124
0	1	0.089502	0.0697147	0.0102531	0.00807224	0.124711	0.0477063	0.0391616	0.0461967	0.00765893	0.00935723
0	1	0.0557141	0.0223343	0.0209015	0.0070246	0.106916	0.0288602	0.00598717	0.0409669	0.0180304	0.00864789
0	1	0.00571983	0.0124479	0.00413157	0.0349529	0.00953092	0.0163632	0.00858769	0.00992895	0.0175276	0.00479005
0	1	0.050475	0.0571505	0.00959448	0.0348866	0.0895212	0.0231942	0.00990608	0.0191544	0.011704	0.0801608
0	1	0.30994	0.284481	0.012476	0.0377384	0.0678713	0.346357	0.494327	0.301308	0.0506016	0.0195419
0	1	0.284017	0.0680716	0.0131823	0.0177379	0.0601906	0.273879	0.464453	0.176225	0.0936035	0.00896985
0	1	0.213386	0.180323	0.00467536	0.00853095	0.0290545	0.300146	0.211898	0.329875	0.00888244	0.0234671
0	1	0.144349	0.451745	0.00830376	0.00525339	0.008729	0.211933	0.092205	0.513197	0.00420174	0.0129594
0	1	0.344564	0.391153	0.0203984	0.0628148	0.0598376	0.335901	0.577527	0.336174	0.0735284	0.0222458
0	1	0.0501265	0.028879	0.00538166	0.0050088	0.0826314	0.0247458	0.000944439	0.0187243	0.0138288	0.0348777
0	1	0.283084	0.152522	0.0070943	0.00613899	0.029955	0.27688	0.0412463	0.200533	0.0105076	0.0137966
0	1	0.208558	0.411393	0.0215672	0.0153034	0.0972133	0.124831	0.0605989	0.250013	0.0165675	0.0139454
0	1	0.255625	0.428391	0.00759824	0.0193026	0.103693	0.098107	0.0454181	0.120336	0.0207431	0.0147882
0	1	0.23624	0.0472372	0.0168485	0.00950234	0.05725	0.151113	0.0179978	0.0797507	0.00700906	0.0182666
0	1	0.100933	0.0193802	0.0207797	0.00427968	0.0296018	0.0782928	0.00331412	0.0531631	0.00938752	0.00625437
0	1	0.157924	0.0574202	0.00527609	0.0165913	0.0398387	0.0759485	0.0215935	0.0768127	0.0056789	0.00868672
0	1	0.199439	0.136406	0.00583872	0.00791022	0.172563	0.0778986	0.0330324	0.0740407	0.00964443	0.00936023
0	1	0.292526	0.272447	0.00625013	0.0213103	0.0639474	0.423685	0.328114	0.380004	0.0566961	0.016206
0	1	0.212047	0.250736	0.00554964	0.0181364	0.102107	0.098156	0.110033	0.120304	0.00518578	0.00670909
0	1	0.18835	0.00882018	0.0359437	0.00581442	0.0426917	0.0814342	0.00755356	0.025065	0.0262087	0.00936621
0	1	0.20472	0.351687	0.00939137	0.0159526	0.0217924	0.329903	0.427285	0.397616	0.0258015	0.0124036
0	1	0.198068	0.164426	0.0065505	0.0141854	0.0439935	0.275413	0.159714	0.23409	0.0110172	0.0158801
0	1	0.0817556	0.0128025	0.0399524	0.00488477	0.0312849	0.0409704	0.00463252	0.0214412	0.0260497	0.0116012
0	1	0.236546	0.208247	0.00116884	0.00743843	0.0283255	0.223304	0.0274337	0.247435	0.00483697	0.00953412
0	1	0.0225448	0.00071168	0.0461379	0.00185932	0.0182908	0.0118274	0.00466878	0.00613723	0.0304877	0.00282056
0	1	0.127672	0.188716	0.00358777	0.00754463	0.0154652	0.243917	0.0815533	0.173848	0.0127794	0.0100072
0	1	0.141089	0.237193	0.00713493	0.0395609	0.221361	0.0503262	0.108054	0.0638767	0.0254674	0.0145147
0	1	0.0576944	0.0520921	0.0125572	0.00892796	0.121577	0.0389202	0.00659197	0.0637989	0.0115951	0.0136421
0	1	0.388672	0.605414	0.00749745	0.01003	0.0686221	0.261202	0.113293	0.441662	0.00593034	0.00906595
0	1	0.383923	0.759767	0.0070943	0.0289857	0.0956953	0.371644	0.622734	0.527564	0.0158229	0.0083506
0	1	0.19969	0.177771	0.00955387	0.0136458	0.0252687	0.303147	0.372927	0.296502	0.017017	0.016094
0	1	0.0948585	0.0406677	0.0160512	0.0137067	0.0937991	0.0263735	0.0110794	0.0380025	0.0271786	0.00946354
0	1	0.0615718	0.0112462	0.0142699	0.0101277	0.139315	0.0326561	0.0117409	0.0153236	0.0163281	0.0129701
0	1	0.180578	0.221205	0.00829124	0.0575809	0.2296	0.0715497	0.0457566	0.0768197	0.0282921	0.00800698
0	1	0.126511	0.0180071	0.017395	0.0113043	0.0776697	0.043848	0.0183124	0.0314337	0.0274507	0.00676852
0	1	0.185756	0.20519	0.00834439	0.00488477	0.140104	0.0738787	0.0125792	0.10844	0.00665421	0.0133299
0	1	0.28106	0.0332831	0.0287022	0.0143738	0.0817968	0.164242	0.0305407	0.0913486	0.0156928	0.0158772
0	1	0.275011	0.626658	0.00630204	0.0425509	0.182543	0.103604	0.308501	0.291523	0.0169371	0.0106511
0	1	0.134819	0.128153	0.00834439	0.0180043	0.17731	0.0684996	0.0302202	0.0618563	0.0346241	0.00864492
0	1	0.215424	0.171121	0.0137667	0.00873787	0.116591	0.0809491	0.00990608	0.0788879	0.0111161	0.00851216
0	1	0.010795	0.00428434	0.0248183	0.00556231	0.0298012	0.00992249	0.00530985	0.00840445	0.0158711	0.0528107
0	1	0.00840969	0.00270283	0.00471599	0.0178119	0.010649	0.0168754	0.00131839	0.0103003	0.0224978	0.0681377
0	1	0.333719	0.100099	0.0176162	0.0179187	0.0961157	0.217709	0.0762792	0.149745	0.0195458	0.0166572
0	1	0.256543	0.344592	0.009083	0.0280428	0.0320066	0.383115	0.678779	0.542173	0.0327173	0.0161654
0	1	0.185629	0.290038	0.00538166	0.00335002	0.0245606	0.285328	0.0414387	0.253789	0.00938752	0.0162317
0	1	0.291848	0.559895	0.00912337	0.00520933	0.0812264	0.185012	0.119547	0.411726	0.00840349	0.00738177
0	1	0.294044	0.261475	0.0113884	0.0104627	0.0567025	0.303523	0.0662587	0.303185	0.00637663	0.0260402
0	1	0.130018	0.124445	0.00771935	0.0156169	0.206749	0.0558237	0.0206708	0.0522727	0.0167656	0.0268316
0	1	0.127377	0.0775494	0.00771935	0.0105068	0.089343	0.0617559	0.0159121	0.0971327	0.00894449	0.0308464
0	1	0.105197	0.19309	0.00399092	0.0454009	0.138528	0.0309076	0.0462082	0.0697081	0.0232463	0.00841307
0	1	0.202055	0.116029	0.00538166	0.0174873	0.051625	0.16115	0.205985	0.122235	0.0347515	0.00606017
0	1	0.151425	0.162557	0.00600671	0.0266624	0.0901179	0.0425994	0.0584897	0.0636589	0.0251145	0.0125177
0	1	0.194981	0.253323	0.0121548	0.0178287	0.155772	0.0710333	0.101177	0.0740065	0.0281887	0.0207049
0	1	0.232523	0.427722	0.00747089	0.00985761	0.182198	0.0960756	0.12112	0.136717	0.0373368	0.00531019
0	1	0.157206	0.22541	0.0173545	0.00674409	0.0352522	0.260022	0.0521119	0.256941	0.00864296	0.00804862
0	1	0.223629	0.245043	0.00475661	0.011336	0.0997987	0.150644	0.0632251	0.17191	0.00521195	0.00881331
0	1	0.217724	0.304847	0.012476	0.0148163	0.0301602	0.303291	0.423369	0.4156	0.0200247	0.0153144
0	1	0.215159	0.146925	0.00951323	0.00734917	0.0192037	0.26734	0.115861	0.208205	0.00989263	0.0119766
0	1	0.189504	0.107947	0.00842556	0.0368247	0.070423	0.0954725	0.0258521	0.103624	0.0265189	0.0106403
0	1	0.306135	0.243475	0.00542229	0.0206824	0.144781	0.21796	0.0774901	0.29128	0.0163281	0.0162144
0	1	0.0994202	0.0104829	0.0277525	0.00920849	0.17437	0.0229562	0.0141449	0.0201723	0.0316492	0.0129431
0	1	0.0952135	0.0877625	0.0105848	0.00916444	0.0731072	0.0525434	0.015551	0.0424522	0.0165413	0.0323895
0	1	0.258211	0.0556162	0.0317591	0.00395511	0.081131	0.1292	0.0280253	0.0602411	0.0131103	0.0156206
0	1	0.0185058	0.011523	0.00542229	0.0501257	0.0302038	0.0199075	0.0342218	0.00725128	0.0322076	0.0141423
0	1	0.0201867	0.0133703	0.00179389	0.0547535	0.034333	0.0222043	0.0375561	0.00725128	0.040024	0.0133878
0	1	0.0907479	0.00629527	0.0964779	0.00488477	0.0508181	0.0399622	0.00375864	0.0275784	0.0280663	0.0132734
0	1	0.180456	0.16176	0.0118103	0.0123666	0.0268507	0.246414	0.141875	0.216552	0.0157148	0.00908556
0	1	0.079319	0.0138662	0.0233869	0.00246441	0.0380094	0.057433	0.0203021	0.0443677	0.0170464	0.0142404
0	1	0.181362	0.313256	0.00296273	0.0217118	0.0196918	0.301086	0.519636	0.352895	0.0343998	0.0160142
0	1	0.156075	0.378473	0.0107633	0.00585848	0.018201	0.331545	0.375694	0.438589	0.0272464	0.0120185
0	1	0.14883	0.0391268	0.0299242	0.00706866	0.0273761	0.10025	0.0237311	0.0508029	0.0154141	0.00687659
0	1	0.0373442	0.00401957	0.0367381	0.00609495	0.0101385	0.0219197	0.00128213	0.0145416	0.0429117	0.00990805
0	1	0.267074	0.205024	0.0109243	0.00827884	0.20583	0.100625	0.0185663	0.0810736	0.0433996	0.0136085
0	1	0.235059	0.45546	0.0114857	0.00795427	0.0388609	0.400016	0.323634	0.501829	0.0155716	0.0183301
0	1	0.13376	0.267372	0.00892881	0.0169327	0.0262917	0.313319	0.334643	0.365011	0.017262	0.00969366
0	1	0.274798	0.0270283	0.013174	0.00520933	0.0298571	0.184185	0.0119018	0.0638738	0.00813788	0.00968519
0	1	0.301044	0.414496	0.00849857	0.00948901	0.0543757	0.193401	0.0976974	0.444406	0.00344521	0.00651373
0	1	0.179923	0.302708	0.0108446	0.015669	0.195907	0.0808723	0.037101	0.129176	0.00858963	0.0178238
0	1	0.0868007	0.064588	0.00844517	0.00921489	0.118898	0.0378788	0.00463252	0.0300953	0.012897	0.00939389
0	1	0.257894	0.634665	0.0126385	0.0435897	0.34802	0.122404	0.126382	0.240265	0.00837732	0.0100809
0	1	0.0403789	0.0502588	0.00717555	0.0778411	0.103861	0.0223018	0.0254432	0.0303667	0.0241741	0.00793557
0	1	0.230708	0.37013	0.00717555	0.0129619	0.0172744	0.381892	0.203275	0.460751	0.0279492	0.0178496
0	1	0.156129	0.0122347	0.0196921	0.012049	0.0723972	0.0642853	0.0123991	0.0530278	0.0241884	0.0091393
0	1	0.331317	1.07088	0.0159339	0.00976953	0.242091	0.125239	0.0215848	0.270783	0.00844509	0.0235704
0	1	0.215899	0.344823	0.00834439	0.0100941	0.169516	0.102011	0.0236948	0.150589	0.00518578	0.0156822
0	1	0.100738	0.00825236	0.0252699	0.0136983	0.038386	0.0437008	0.0126517	0.0417291	0.0170726	0.00853624
0	1	0.136905	0.192591	0.0222706	0.00287418	0.029208	0.178261	0.119492	0.203624	0.0181666	0.00969416
0	1	0.105276	0.0317223	0.00959448	0.00472223	0.11837	0.0585231	0.0241638	0.0355821	0.0365247	0.010979
0	1	0.27938	0.281647	0.0065505	0.00791208	0.0265512	0.348506	0.296768	0.266177	0.0208455	0.00929181
0	1	0.26146	0.201282	0.00955387	0.025117	0.0624784	0.208188	0.248367	0.218602	0.0467539	0.00822684
0	1	0.218726	0.462399	0.00834439	0.013311	0.142736	0.109637	0.0606276	0.150834	0.0106372	0.0133682
0	1	0.221984	0.508934	0.00577943	0.0253975	0.201483	0.0977849	0.0898181	0.173245	0.0170345	0.0170483
0	1	0.137279	0.190089	0.0101789	0.00602102	0.0742239	0.0517524	0.00648316	0.0561716	0.00840349	0.016141
0	1	0.0487914	0.0330635	0.00568195	0.0568999	0.0689354	0.0268509	0.0506253	0.0328495	0.0382946	0.00968519
0	1	0.170311	0.199338	0.00771935	0.00767375	0.168688	0.0597813	0.00986983	0.0977626	0.0143338	0.0105126
0	1	0.0757972	0.0157854	0.00413157	0.0171303	0.0531892	0.0352799	0.0105471	0.0249951	0.0253216	0.00802567
0	1	0.0131233	0.00469399	0.0449275	0.00492881	0.0102646	0.00815621	0.00149646	0.00980303	0.0353991	0.0157384
0	1	0.00782109	0.011523	0.00434017	0.0608353	0.013042	0.00554482	0.0139701	0.0101505	0.0252105	0.0069593
0	1	0.172583	0.119031	0.0125572	0.00470754	0.0324576	0.179474	0.0650891	0.158411	0.00813788	0.00689927
0	1	0.104495	0.0377079	0.01552	0.00846372	0.139365	0.0322445	0.0292291	0.0197369	0.0548358	0.0083566
0	1	0.138056	0.194213	0.0023783	0.00778251	0.0178839	0.23281	0.0632439	0.162994	0.0111542	0.0121798
0	1	0.363687	0.0440026	0.0333096	0.00985761	0.0704207	0.205597	0.0331605	0.104249	0.0133999	0.014743
0	1	0.176044	0.282689	0.00650988	0.0476266	0.0493701	0.287853	0.156005	0.267622	0.0182961	0.00960558
0	1	0.2824	0.471287	0.0107487	0.00706866	0.0416036	0.427732	0.215533	0.475942	0.0121263	0.00819718
0	1	0.15615	0.0102435	0.0270302	0.00399915	0.0559434	0.0830064	0.00787409	0.0391491	0.0160243	0.0154579
0	1	0.216984	0.025605	0.0120783	0.00780299	0.0640934	0.116481	0.013356	0.0670012	0.024984	0.00732231
0	1	0.0583057	0.00810851	0.0183553	0.0030695	0.0760254	0.0240393	0.00395518	0.0141508	0.0313333	0.00338403
0	1	0.366846	0.691586	0.00771935	0.00646357	0.0598921	0.234544	0.067898	0.36889	0.0103716	0.0147031
0	1	0.179426	0.0847997	0.00663177	0.0356922	0.0827826	0.0760638	0.0377268	0.0749756	0.0293175	0.00829827
0	1	0.15244	0.0933121	0.0202766	0.013483	0.0425401	0.201177	0.0541266	0.16899	0.0132225	0.0142035
0	1	0.279036	0.388078	0.00757795	0.0147424	0.0336953	0.322562	0.282522	0.495224	0.0156781	0.00979582
0	1	0.143585	0.349614	0.00608718	0.00851532	0.166835	0.0558387	0.00791036	0.115042	0.0078984	0.0252037
0	1	0.221708	0.0509223	0.0689146	0.00581442	0.0663717	0.115015	0.0439353	0.113304	0.0239608	0.013877
0	1	0.198008	0.145833	0.0115912	0.00615696	0.0376092	0.224212	0.0352408	0.20546	0.00660088	0.01023
0	1	0.325466	0.195161	0.00592545	0.00520933	0.0898479	0.180756	0.0244029	0.208671	0.0118868	0.00770072
0	1	0.00807523	0.00127948	0.016145	0.00399915	0.0127867	0.00529028	0.0065557	0.0110821	0.0326658	0.00717086
0	1	0.137613	0.021191	0.0142375	0.00795427	0.0509231	0.100213	0.00809987	0.0477684	0.0118041	0.0121748
0	1	0.191151	0.198356	0.0101383	0.0130755	0.261853	0.078756	0.00904873	0.0482377	0.0140944	0.0234206
0	1	0.264791	0.69043	0.00538166	0.00920849	0.0690869	0.179874	0.0863022	0.437623	0.00840349	0.0122739
0	1	0.0913735	0.0149376	0.0422812	0.0103306	0.0638301	0.038889	0.00399145	0.0279105	0.0365661	0.0136421
0	1	0.0336501	0.026309	0.0337416	0.00432373	0.0741648	0.0211283	0.00602345	0.0303776	0.0222322	0.0104645
0	1	0.18539	0.126815	0.0147324	0.0045602	0.0363263	0.211589	0.124736	0.231629	0.0150784	0.0140909
0	1	0.308306	0.0330626	0.0247183	0.0166499	0.121042	0.118225	0.0269364	0.0654179	0.0272166	0.0149805
0	1	0.281564	0.0303001	0.024392	0.0202763	0.105616	0.107781	0.0236589	0.0588328	0.0272994	0.0139428
0	1	0.223287	0.179536	0.0107766	0.0291384	0.0442851	0.347019	0.367706	0.36105	0.0242265	0.00942459
0	1	0.229297	0.666497	0.00896945	0.0260467	0.199893	0.119352	0.175104	0.205797	0.00937371	0.0129907
0	1	0.132568	0.179795	0.0108039	0.0195832	0.142909	0.0544372	0.0302813	0.0967097	0.0126053	0.00728866
0	1	0.181561	0.12486	0.0145199	0.00957713	0.305395	0.0828199	0.0126154	0.0765588	0.0229768	0.0172013
0	1	0.0562977	0.15066	0.01552	0.0123079	0.130725	0.0331762	0.0084426	0.0535735	0.00914808	0.0407389
0	1	0.555705	1.16573	0.0101789	0.026995	0.183911	0.282823	0.54435	0.543276	0.00840349	0.00876654
0	1	0.141924	0.0106675	0.0227767	0.0120086	0.0446301	0.0915961	0.0108518	0.0472571	0.0193716	0.0129442
0	1	0.210842	0.0973467	0.0119728	0.00213984	0.0509554	0.154066	0.030268	0.173153	0.00691437	0.00628503
0	1	0.0975774	0.239267	0.0101789	0.0272568	0.163349	0.0527022	0.0397694	0.0556883	0.0108505	0.0125832
0	1	0.0151442	0.00469399	0.0249534	0.00613899	0.0116142	0.0082948	0.0065557	0.0156557	0.0310523	0.00738676
0	1	0.173254	0.0395474	0.00659112	0.0194475	0.093187	0.0835544	0.13261	0.0499316	0.0671038	0.00688659
0	1	0.22992	0.214085	0.0148382	0.0157865	0.0542124	0.189222	0.214896	0.263613	0.00616981	0.0170698
0	1	0.198513	0.1759	0.00968805	0.0126362	0.0745466	0.162832	0.0939047	0.142013	0.00638848	0.0103074
0	1	0.199273	0.352638	0.00538166	0.017406	0.130379	0.0749905	0.0384141	0.15066	0.015344	0.0146599
0	1	0.348938	0.0535661	0.0426463	0.00767375	0.0604476	0.226909	0.00858769	0.0996138	0.0227373	0.00922326
0	1	0.18943	0.103528	0.00891013	0.0192838	0.0512049	0.199555	0.307549	0.195534	0.0377895	0.00699437
0	1	0.0846093	0.0572408	0.00354714	0.00533221	0.0132618	0.0889361	0.0600525	0.115493	0.0134357	0.00907192
0	1	0.0810861	0.055636	0.00354714	0.00492881	0.012594	0.0820015	0.0586837	0.107274	0.0127119	0.00907192
0	1	0.0756735	0.0516681	0.00354714	0.00492881	0.0122998	0.0765319	0.0567964	0.0984737	0.0123396	0.00907192
0	1	0.159341	0.022332	0.0407562	0.00877708	0.0508998	0.0920871	0.0126154	0.0511189	0.00867562	0.0237625
0	1	0.19382	0.239824	0.00721619	0.0159526	0.0503393	0.196767	0.35663	0.279784	0.0309014	0.00792957
0	1	0.187597	0.243106	0.00838503	0.014692	0.0455036	0.194081	0.34823	0.269192	0.027314	0.00792957
0	1	0.169911	0.0372719	0.0227361	0.00395511	0.053877	0.0978195	0.00794664	0.0443481	0.0133498	0.0105363
0	1	0.0524875	0.0385436	0.0108852	0.0146584	0.0619392	0.0207213	0.0141818	0.0229657	0.0231422	0.00988195
0	1	0.150346	0.173975	0.00413157	0.0101381	0.0205529	0.206202	0.215377	0.254885	0.0170464	0.00900818
0	1	0.324228	0.157029	0.0113072	0.00734917	0.0482325	0.330774	0.280361	0.335643	0.0256567	0.0115695
0	1	0.349367	0.177468	0.0107633	0.00427968	0.0732393	0.26919	0.0560868	0.276716	0.00989263	0.0120475
0	1	0.210063	0.306203	0.00955387	0.00641951	0.0371922	0.347718	0.218583	0.396974	0.0273701	0.014608
0	1	0.189497	0.282008	0.00713493	0.0148837	0.0509051	0.249289	0.330505	0.351136	0.0159869	0.00760164
0	1	0.0844966	0.0195207	0.00421282	0.018417	0.097634	0.0443877	0.106712	0.0244902	0.0745058	0.0121868
0	1	0.383785	0.574197	0.0148949	0.00698764	0.273857	0.153097	0.0279355	0.245855	0.0148128	0.0145766
0	1	0.0196831	0.0120908	0.022858	0.00520933	0.0393932	0.00638991	0.00527358	0.0285003	0.0335878	0.00887074
0	1	0.156498	0.237155	0.0112098	0.00895116	0.0473592	0.228498	0.205669	0.319862	0.0113817	0.0114127
0	1	0.159517	0.239621	0.0107227	0.00948901	0.0463172	0.234728	0.214533	0.327443	0.0113817	0.011518
0	1	0.090658	0.0822542	0.0102195	0.0162435	0.0889526	0.0393543	0.0538406	0.0632306	0.00914808	0.00437499
0	1	0.102368	0.00870157	0.0662926	0.00492881	0.0599555	0.0414876	0.00598717	0.027891	0.0133498	0.0157167
0	1	0.112716	0.00427006	0.046727	0.00734917	0.0579603	0.0558433	0.00527358	0.025759	0.0200247	0.00834543
0	1	0.275874	0.16945	0.00892881	0.00581442	0.110861	0.18747	0.116284	0.198676	0.0116833	0.0200229
0	1	0.186731	0.364343	0.0107227	0.0189628	0.311572	0.0825807	0.0328533	0.0783566	0.0185213	0.0191831
0	1	0.202619	0.500132	0.0107227	0.0353224	0.0231546	0.440773	0.697677	0.747362	0.0477911	0.0157587
0	1	0.24749	0.343612	0.00592545	0.00581442	0.0589953	0.221754	0.142485	0.283901	0.0106372	0.0158632
0	1	0.24436	0.19983	0.00475661	0.00706866	0.161883	0.137631	0.0754901	0.131566	0.00694053	0.0100531
0	1	0.216666	0.283025	0.00834439	0.0253008	0.17465	0.0701902	0.0321216	0.0858705	0.0110648	0.0229737
0	1	0.148988	0.302103	0.00788984	0.0421105	0.194268	0.0622824	0.0642119	0.0743028	0.0190145	0.00697867
0	1	0.0701381	0.104827	0.011429	0.0620373	0.103614	0.0388901	0.023715	0.0447586	0.030688	0.013002
0	1	0.0675224	0.0648604	0.00901006	0.00888393	0.142916	0.0317349	0.0105834	0.0394032	0.0140617	0.0126108
0	1	0.190653	0.206999	0.00950517	0.0103746	0.0444675	0.238499	0.228982	0.228469	0.0133498	0.0116606
0	1	0.181799	0.260512	0.00943198	0.0220035	0.0150828	0.387632	0.423179	0.421013	0.0250983	0.0182965
0	1	0.164758	0.164928	0.00659112	0.00916444	0.197451	0.091515	0.0302383	0.0999855	0.00893475	0.00983273
0	1	0.210565	0.388618	0.00413157	0.0070246	0.0432316	0.177211	0.0351723	0.217542	0.0054514	0.0104312
0	1	0.179976	0.207157	0.0088801	0.0119534	0.0143662	0.378674	0.448316	0.313351	0.0105131	0.0160122
0	1	0.241418	0.141306	0.0113884	0.0059657	0.110015	0.157221	0.0633911	0.182057	0.0152544	0.00977827
0	1	0.248011	0.423523	0.0094726	0.00948901	0.0269547	0.460258	0.35394	0.532416	0.0207169	0.0150659
0	1	0.168328	0.00455012	0.0816247	0.00686812	0.0447834	0.075784	0.0123199	0.026233	0.0371674	0.0146317
0	1	0.268597	0.234656	0.00838503	0.0275552	0.0606794	0.251749	0.389012	0.256108	0.0379104	0.00977827
0	1	0.151355	0.289976	0.0094726	0.00795427	0.0137041	0.288548	0.349044	0.267432	0.0269151	0.0129238
0	1	0.177095	0.736872	0.00713493	0.0370745	0.309534	0.0745145	0.0595816	0.197073	0.00345718	0.00792957
0	1	0.229824	0.159355	0.00780061	0.00367459	0.0397031	0.257573	0.015677	0.205703	0.00616981	0.0103291
0	1	0.257564	0.173145	0.00813335	0.0294848	0.0386205	0.285324	0.246102	0.336254	0.0252105	0.00929181
0	1	0.173282	0.00725294	0.0324118	0.00730512	0.125841	0.0693402	0.00571876	0.0270207	0.0246792	0.00772069
0	1	0.300411	0.50959	0.00650988	0.0126026	0.205889	0.102937	0.0237673	0.16031	0.0104064	0.0178406
0	1	0.208987	0.148243	0.00955387	0.00711269	0.0502619	0.198321	0.0658984	0.240845	0.00888244	0.0052111
0	1	0.239606	0.0665638	0.0101383	0.00399915	0.0396226	0.153202	0.0243909	0.149585	0.00970647	0.00770641
0	1	0.144636	0.124985	0.0149356	0.00460424	0.0219601	0.135184	0.0105676	0.148419	0.00888244	0.00539598
0	1	0.0320766	0.00469399	0.00959448	0.012234	0.0417524	0.00900132	0.0110095	0.0137598	0.0311669	0.00674998
0	1	0.0348031	0.055904	0.0179388	0.024438	0.103598	0.0220154	0.0422368	0.0497676	0.037947	0.010233
0	1	0.0353829	0.0557619	0.018006	0.0252594	0.103245	0.0219958	0.0436038	0.0497035	0.0380837	0.00998878
0	1	0.142438	0.0970123	0.0166223	0.0163212	0.246905	0.0743351	0.0537665	0.0741497	0.0188011	0.0154284
0	1	0.174131	0.0247494	0.0548312	0.00823477	0.210722	0.0746391	0.0372258	0.0406215	0.0478942	0.0134788
0	1	0.151926	0.136244	0.00343351	0.0190886	0.0259908	0.146151	0.181119	0.155951	0.0170361	0.0100458
0	1	0.208525	0.101705	0.02453	0.010381	0.0716153	0.106301	0.012481	0.0860019	0.0145995	0.0117939
0	1	0.0659425	0.0173527	0.0203171	0.0066044	0.0674266	0.0212997	0.0052373	0.0321194	0.0382673	0.0105183
0	1	0.213602	0.144117	0.00713493	0.00367459	0.0850803	0.156599	0.018813	0.159521	0.00840349	0.00896985
0	1	0.200182	0.0710821	0.0150978	0.00375206	0.0465008	0.199117	0.0119381	0.136716	0.0123658	0.0230814
0	1	0.320989	0.56912	0.00616896	0.00427968	0.0825461	0.182214	0.11826	0.375717	0.00616981	0.00948999
0	1	0.283344	0.984562	0.006638	0.0168602	0.339653	0.12033	0.134235	0.316538	0.0133621	0.0146402
0	1	0.290339	0.521103	0.0112665	0.0070246	0.1385	0.140151	0.0291203	0.205141	0.01827	0.0120368
0	1	0.0780235	0.0740968	0.00413157	0.00553391	0.0781297	0.035406	0.00424012	0.039755	0.00345718	0.00813674
0	1	0.0776363	0.323636	0.0968284	0.00181527	0.0389054	0.0956279	0.00128213	0.0168089	0.0209826	0.00823284
0	1	0.268155	0.160156	0.011422	0.0335727	0.0567547	0.189578	0.0683026	0.282137	0.0200247	0.012558
0	1	0.285165	0.413578	0.0085655	0.0178351	0.0504931	0.362338	0.371107	0.446864	0.0391982	0.00974384
0	1	0.0928008	0.0536438	0.0198523	0.00367459	0.0200217	0.0933177	0.0161029	0.0567669	0.00741946	0.0050219
0	1	0.243619	0.109381	0.00596608	0.00598772	0.0382757	0.184243	0.051306	0.144098	0.0115196	0.00803165
0	1	0.200082	0.145283	0.0138073	0.0086034	0.0432462	0.164868	0.0536389	0.216226	0.0214877	0.0142464
0	1	0.205238	0.335558	0.00892881	0.0238628	0.0376259	0.264118	0.348382	0.363261	0.0257156	0.00990219
0	1	0.0104306	0.0268339	0.00448159	0.0461769	0.0386876	0.0130257	0.0111882	0.0191349	0.0320585	0.00822086
0	1	0.310976	0.063866	0.0153981	0.00883988	0.0783218	0.212651	0.0236924	0.133572	0.00616981	0.0136044
0	1	0.111308	0.137286	0.0111935	0.0101088	0.0805639	0.0382431	0.0105834	0.0674223	0.00753809	0.0104117
0	1	0.0860403	0.0259004	0.0619965	0.00060509	0.0546516	0.0452212	0.00368873	0.0221838	0.0245878	0.00955841
0	1	0.213396	0.166	0.0136855	0.0104187	0.0433538	0.216979	0.112613	0.212765	0.00864296	0.0144826
0	1	0.0111024	0.00355839	0.0247491	0.00581442	0.0102422	0.0135937	0.00691318	0.00343996	0.0266734	0.004372
0	1	0.114737	0.106266	0.00838503	0.058202	0.103497	0.0486967	0.0271403	0.0474055	0.0214463	0.0269694
0	1	0.0359998	0.00270283	0.0259098	0.00185932	0.0489991	0.0303432	0.00459625	0.00770033	0.0207443	0.032355
0	1	0.186521	0.474445	0.00713493	0.0229331	0.0211465	0.387842	0.592907	0.478069	0.0275682	0.0176981
0	1	0.216283	0.456891	0.00896945	0.0160527	0.0929756	0.159094	0.182059	0.237612	0.00866911	0.00667542
0	1	0.0131233	0.00554954	0.00179389	0.00395511	0.030926	0.00709643	0.0052373	0.0112619	0.0243708	0.00480202
0	1	0.172298	0.245905	0.00471599	0.0103166	0.0217281	0.235972	0.281511	0.282141	0.0170275	0.0137779
0	1	0.0900788	0.00995579	0.00869347	0.00278189	0.031772	0.0682547	0.00491776	0.0388836	0.0078984	0.00583631
0	1	0.320954	0.458986	0.00650988	0.0086034	0.045053	0.277029	0.127273	0.356984	0.0103977	0.00718656
0	1	0.0885356	0.260898	0.0737112	0.00399915	0.0211908	0.0852248	0.00475782	0.0195061	0.0145472	0.0279714
0	1	0.094196	0.260898	0.0691247	0.00399915	0.0226053	0.0933583	0.00598717	0.0183529	0.0140866	0.0306748
0	1	0.281921	0.186416	0.0115019	0.0153475	0.187571	0.105658	0.0277589	0.110575	0.0165675	0.0118964
0	1	0.0524875	0.0385436	0.0120947	0.0143558	0.0604082	0.0207213	0.0135226	0.0229657	0.0217979	0.00991702
0	1	0.0524875	0.0385436	0.0108852	0.014423	0.0625351	0.0208194	0.0144311	0.0229657	0.0235145	0.00971822
0	1	0.0523194	0.0385436	0.0108852	0.0143222	0.062586	0.0209568	0.0145024	0.0229657	0.0237213	0.00955445
0	1	0.177769	0.179065	0.00775997	0.0156209	0.0277758	0.311787	0.214076	0.269851	0.0135152	0.0203946
0	1	0.208986	0.329531	0.0106555	0.0120357	0.0266174	0.299196	0.127758	0.297687	0.0135893	0.0171967
0	1	0.249232	0.532496	0.00713493	0.0103746	0.0245329	0.410317	0.242639	0.471593	0.0190145	0.0117223
0	1	0.398657	0.542538	0.0113639	0.0531294	0.197634	0.165137	0.312605	0.193977	0.024157	0.0191799
0	1	0.208629	0.186466	0.0113884	0.00888393	0.0378578	0.299646	0.11019	0.281402	0.0143338	0.00855237
0	1	0.198717	0.131945	0.0179388	0.0120198	0.0375511	0.203942	0.149417	0.247296	0.0283726	0.00531917
0	1	0.00471078	0.00550885	0.0269896	0.00856998	0.0127154	0.00554482	0.00666451	0.0124878	0.0319115	0.00771869
0	1	0.15722	0.190255	0.0175561	0.00920849	0.220579	0.0548799	0.0176938	0.106355	0.00962701	0.00666345
0	1	0.0922001	0.0836966	0.0102195	0.0162771	0.0899274	0.0407278	0.0534754	0.0644544	0.00914808	0.00437499
0	1	0.301697	0.484957	0.00810088	0.00696376	0.0403031	0.33169	0.361286	0.666473	0.0138549	0.0138724
0	1	0.332344	0.0462699	0.0235884	0.00395511	0.0443798	0.284155	0.046711	0.149151	0.0187511	0.00855777
0	1	0.3152	0.0821908	0.0125979	0.0129271	0.0838621	0.195923	0.0323729	0.180536	0.0123396	0.0119796
0	1	0.00605712	0.00949563	0.0126791	0.0144178	0.00998693	0.0036902	0.0126154	0.0233761	0.0407939	0.00489812
0	1	0.250329	0.0854836	0.0377931	0.00748885	0.0365775	0.226197	0.0343827	0.164536	0.0205298	0.0196774
0	1	0.171877	0.155534	0.0203578	0.00720782	0.162431	0.0860036	0.0304681	0.0772771	0.0186422	0.00741842
0	1	0.115908	0.032434	0.00241893	0.0030695	0.0225184	0.142523	0.024799	0.0904013	0.00840349	0.0236425
0	1	0.178387	0.0549045	0.0174357	0.0122188	0.0347469	0.118753	0.0204505	0.105168	0.0101386	0.0263648
0	1	0.252854	0.441905	0.00534104	0.0177122	0.0281262	0.382038	0.23159	0.425118	0.030995	0.0108493
0	1	0.138065	0.54416	0.0118103	0.023158	0.0108528	0.3268	0.545165	0.630842	0.0349676	0.0126061
0	1	0.14639	0.0167848	0.0094726	0.00473336	0.0258288	0.111422	0.00994237	0.0396203	0.0073781	0.0170198
0	1	0.216827	0.0118031	0.060164	0.00613899	0.0289398	0.110658	0.00465405	0.030046	0.0136154	0.00887685
0	1	0.226752	0.430681	0.00784122	0.00976953	0.197813	0.127648	0.0509053	0.245298	0.0111161	0.00897285
0	1	0.0934972	0.0128025	0.0156012	0.00121018	0.0670448	0.0545308	0.00463252	0.0363542	0.00914808	0.00554204
0	1	0.236588	0.0850741	0.00896945	0.00762969	0.0413676	0.156522	0.0381971	0.139863	0.0133498	0.00489213
0	1	0.285123	0.0314269	0.0512661	0.00725355	0.0472042	0.198005	0.0197785	0.0944818	0.0141945	0.0253414
0	1	0.346737	0.401141	0.00475661	0.00916444	0.0379496	0.328372	0.31163	0.536889	0.00765893	0.00864191
0	1	0.198331	0.410851	0.0108288	0.00899836	0.166685	0.11785	0.0519428	0.191452	0.0148629	0.0201426
0	1	0.150286	0.447024	0.00951323	0.00767375	0.0231806	0.263267	0.314485	0.52144	0.0151524	0.0129238
0	1	0.0806465	0.00668515	0.0524071	0.0109463	0.104943	0.02983	0.012938	0.0340706	0.0299627	0.0130942
0	1	0.11973	0.00725294	0.0751924	0.0059324	0.0865082	0.0441614	0.00539691	0.0141312	0.0377206	0.0166668
0	1	0.213059	0.476145	0.0106829	0.0136578	0.0618013	0.181758	0.0528209	0.275925	0.0106372	0.0059384
0	1	0.0582082	0.0157305	0.0173545	0.00246441	0.0317396	0.0267863	0.00852855	0.0432537	0.0254499	0.008741
0	1	0.0948817	0.0341374	0.0142511	0.00832287	0.148463	0.0288978	0.00851516	0.0360609	0.0148128	0.00874698
0	1	0.224589	0.0358747	0.00900192	0.00426808	0.0390783	0.18453	0.0240629	0.096871	0.0215139	0.0116315
0	1	0.0256799	0.00725294	0.00966869	0.00213984	0.0500046	0.0146847	0.0164638	0.00918628	0.0178531	0.00249262
0	1	0.163973	0.153242	0.0308235	0.00246441	0.0342106	0.151229	0.0392979	0.122422	0.0112583	0.00770072
0	1	0.251022	0.28576	0.00951323	0.0143286	0.0488902	0.366797	0.292575	0.497358	0.014839	0.0157384
0	1	0.269069	0.33616	0.0160637	0.0150282	0.0760152	0.294938	0.231637	0.504949	0.0207431	0.0138031
0	1	0.203565	0.446508	0.0116368	0.00367459	0.0256852	0.318561	0.227537	0.427477	0.0140682	0.0130213
0	1	0.153682	0.325833	0.00948754	0.0086034	0.0134768	0.273628	0.332864	0.401016	0.0116355	0.013838
0	1	0.0632289	0.00932406	0.00901006	0.0086034	0.0242016	0.0495106	0.0439921	0.0254328	0.0174275	0.0177717
0	1	0.0481169	0.068411	0.00542229	0.023995	0.13497	0.02397	0.0320311	0.0421004	0.0212482	0.00583332
0	1	0.290801	0.0958787	0.0142699	0.0159966	0.0665285	0.271703	0.152029	0.230714	0.0139927	0.00897285
0	1	0.206144	0.217189	0.00534104	0.00862138	0.247264	0.0686736	0.0216991	0.0795964	0.0108973	0.0151271
0	1	0.114734	0.0799417	0.0188806	0.00403277	0.1684	0.0534087	0.00933431	0.0685159	0.0209228	0.0166937
0	1	0.245696	0.250304	0.0105767	0.00863457	0.131719	0.104912	0.013825	0.121689	0.0185443	0.0141731
0	1	0.437593	1.29365	0.00592545	0.024578	0.257621	0.177486	0.105626	0.371419	0.0151111	0.0130479
0	1	0.0736861	0.00882018	0.017395	0.00460424	0.0322501	0.0436726	0.00534612	0.036706	0.0066749	0.00323862
0	1	0.192576	0.365619	0.0159012	0.0076702	0.0732109	0.171422	0.0224943	0.219343	0.00643542	0.00919571
0	1	0.185476	0.169975	0.0118916	0.0124134	0.0233321	0.301962	0.348522	0.292177	0.0195951	0.0131467
0	1	0.00773793	0.00654126	0.0120865	0.0243458	0.0168219	0.00935458	0.00602345	0.0142095	0.0225864	0.00794455
0	1	0.184561	0.311233	0.00771935	0.00678813	0.0121274	0.297092	0.370738	0.41931	0.017312	0.00621812
0	1	0.163517	0.185174	0.0101383	0.0178119	0.0502857	0.164509	0.114131	0.158573	0.0160886	0.00699736
0	1	0.132985	0.162061	0.00659112	0.0253975	0.232982	0.0518228	0.0459262	0.0620513	0.0157815	0.0213608
0	1	0.25962	0.543185	0.00592545	0.0255297	0.197908	0.103858	0.0664913	0.157249	0.0313125	0.0115487
0	1	0.279382	0.57306	0.0065505	0.0461249	0.255503	0.117617	0.11026	0.175005	0.037045	0.0123974
0	1	0.124092	0.399334	0.00471599	0.0139651	0.0177552	0.344475	0.460738	0.472853	0.0311147	0.017464
0	1	0.103963	0.0236138	0.0265511	0.00762969	0.180658	0.0379862	0.00949219	0.0256434	0.019685	0.0125894
0	1	0.178324	0.112084	0.0150574	0.00520933	0.0410532	0.148741	0.0263826	0.207901	0.00741946	0.00480202
0	1	0.270172	0.361606	0.00838503	0.0188203	0.113317	0.143562	0.0481401	0.226355	0.00900328	0.00718957
0	1	0.283493	0.175417	0.0125572	0.0126026	0.0525041	0.303874	0.202336	0.276653	0.0135893	0.00945932
0	1	0.260979	0.0323693	0.0335318	0.00399394	0.0589065	0.151205	0.00983083	0.0782884	0.00962701	0.0180915
0	1	0.139739	0.274539	0.00431014	0.0287965	0.0616565	0.0904529	0.0575736	0.192702	0.00958093	0.0212202
0	1	0.222272	0.025885	0.0292852	0.00423563	0.0632798	0.143993	0.0105471	0.0508974	0.0194935	0.0202422
0	1	0.154214	0.201679	0.00413157	0.00715907	0.0220084	0.223287	0.121649	0.288869	0.00816404	0.023018
0	1	0.187903	0.580217	0.0115507	0.016148	0.0188012	0.41435	0.529904	0.619844	0.0208226	0.0147131
0	1	0.109349	0.220618	0.0112259	0.00460424	0.0252704	0.139674	0.0386569	0.216385	0.0138288	0.00752049
0	1	0.124153	0.0138019	0.0606002	0.00274493	0.0298917	0.0642399	0.00568249	0.0209921	0.0212339	0.0184311
0	1	0.275275	0.474562	0.0113477	0.00948901	0.143379	0.12729	0.0418377	0.218227	0.0131963	0.0140193
0	1	0.183492	0.184842	0.00600671	0.00181527	0.0180355	0.255574	0.0908446	0.180944	0.00444122	0.00435799
0	1	0.163711	0.287554	0.0108039	0.0199141	0.125512	0.0974209	0.140339	0.0873429	0.0320987	0.0158652
0	1	0.419555	1.06451	0.0149761	0.0327055	0.134145	0.220206	0.313707	0.473299	0.0306357	0.0136236
0	1	0.236775	0.242134	0.0152683	0.0131636	0.0184423	0.434954	0.213797	0.35455	0.0143338	0.0164469
0	1	0.129114	0.541941	0.00959448	0.00859986	0.0110071	0.350665	0.272112	0.597509	0.014839	0.0149894
0	1	0.15906	0.408616	0.00834439	0.00488477	0.00749021	0.268286	0.124784	0.423879	0.00569086	0.00699437
0	1	0.237978	0.00398232	0.0406342	0.00920849	0.0481461	0.129613	0.010656	0.0561338	0.0248654	0.0146594
0	1	0.181617	0.292928	0.00592545	0.0418473	0.172764	0.114957	0.12627	0.098156	0.0292468	0.00927311
0	1	0.229675	0.246236	0.00775997	0.00825881	0.0382397	0.377903	0.404794	0.393018	0.0225305	0.0124721
0	1	0.148723	0.46011	0.0101383	0.0112266	0.0132995	0.323399	0.28761	0.529402	0.0187751	0.00901301
0	1	0.164176	0.0717423	0.011096	0.01723	0.0679165	0.0959673	0.102717	0.0345918	0.0678315	0.00918304
0	1	0.297066	0.167978	0.00717555	0.0290426	0.0751493	0.269216	0.414216	0.310817	0.043672	0.0143761
0	1	0.277092	1.25921	0.00659112	0.0460207	0.197895	0.12794	0.0592055	0.429561	0.00816404	0.00881735
0	1	0.156795	0.0326427	0.0590519	0.00894477	0.0645485	0.13358	0.00659197	0.0500944	0.0276575	0.0142613
0	1	0.396316	0.722517	0.0108039	0.00855935	0.238217	0.18902	0.0668878	0.30319	0.0078984	0.00563813
0	1	0.309709	0.195591	0.0119241	0.0086034	0.191634	0.163856	0.0864885	0.140682	0.0148128	0.0109453
0	1	0.196711	0.0319347	0.0127358	0.00674409	0.0623375	0.0912773	0.0160021	0.0696397	0.0166121	0.00813674
0	1	0.190761	0.402557	0.0106415	0.00827884	0.00524874	0.311665	0.268717	0.434028	0.0123658	0.0142278
0	1	0.365958	0.0342813	0.0216751	0.0178559	0.125522	0.165441	0.0384873	0.0933897	0.0340667	0.0112793
0	1	0.162166	0.315573	0.0114751	0.00897954	0.0105712	0.27306	0.255847	0.29795	0.0144992	0.0111117
0	1	0.326638	0.525754	0.00784114	0.0143599	0.226927	0.11166	0.0265644	0.164473	0.0102468	0.0154261
0	1	0.321313	0.476596	0.0142699	0.0094438	0.0659073	0.352992	0.309542	0.552118	0.00720066	0.018974
0	1	0.370799	0.261831	0.0149356	0.0135554	0.0913991	0.185158	0.193144	0.280496	0.0131365	0.0149623
0	1	0.110533	0.156281	0.0673192	0.00395511	0.0243531	0.0640385	0.00530985	0.0164441	0.0258691	0.00657932
0	1	0.198055	0.287346	0.00862045	0.00920849	0.0246562	0.344008	0.444275	0.389217	0.0303962	0.0111038
0	1	0.0696498	0.0133703	0.016145	0.00399915	0.0416897	0.0193844	0.00734183	0.0313701	0.016643	0.0128737
0	1	0.0511411	0.0257412	0.0156012	0.00888393	0.0398918	0.0190312	0.00726794	0.0248811	0.00739332	0.036215
0	1	0.0249236	0.0129387	0.0132635	0.0138127	0.0207021	0.0130257	0.00817747	0.0130367	0.0227373	0.00636243
0	1	0.18719	0.901095	0.126275	0.00584804	0.0257185	0.358957	0.0846994	0.182706	0.0097598	0.0113009
0	1	0.126059	0.294128	0.00721619	0.00827884	0.178488	0.0458516	0.0143453	0.0910381	0.0101582	0.00576585
0	1	0.122809	0.101756	0.00659112	0.00786384	0.123999	0.035974	0.0139338	0.0474363	0.0179238	0.0120163
0	1	0.2202	0.167393	0.00901006	0.0103746	0.0393335	0.296798	0.119316	0.3305	0.0212601	0.0143821
0	1	0.146472	0.0729359	0.00668032	0.00323237	0.0196149	0.15704	0.0706594	0.201325	0.014658	0.00665371
0	1	0.0592454	0.0174888	0.00417219	0.0451609	0.10982	0.0355323	0.0299239	0.0212311	0.0446234	0.00690428
0	1	0.322827	0.354064	0.0154387	0.0276255	0.186793	0.148869	0.17461	0.18131	0.0148196	0.0121803
0	1	0.108473	0.0056934	0.0474041	0.00762969	0.105588	0.0464704	0.00795072	0.0493008	0.0103977	0.0118479
0	1	0.261336	0.174069	0.0101789	0.0240061	0.03643	0.316762	0.367843	0.293686	0.0197852	0.0179038
0	1	0.0652735	0.00611735	0.117747	0.00370299	0.053508	0.0249997	0.0117567	0.0137598	0.0664938	0.0138553
0	1	0.166786	0.529375	0.00959448	0.00892796	0.226359	0.0612565	0.035309	0.205776	0.00422254	0.0134233
0	1	0.151559	0.072097	0.0191272	0.00395511	0.051	0.114797	0.00810559	0.0550399	0.0308707	0.00801295
0	1	0.091177	0.0401109	0.0102602	0.0233458	0.0512008	0.0805485	0.0169671	0.0607856	0.0181187	0.0135677
0	1	0.297976	0.538714	0.00826313	0.00395511	0.0710192	0.202919	0.0770327	0.353967	0.0066541	0.0080021
0	1	0.226058	0.187594	0.00896945	0.00762969	0.138718	0.128261	0.114703	0.112599	0.00570283	0.00596008
0	1	0.156836	0.108211	0.0094726	0.00641951	0.0334705	0.144029	0.0468833	0.133529	0.00703678	0.00271848
0	1	0.209036	0.557747	0.00830376	0.0070246	0.0179349	0.316778	0.159842	0.557164	0.00574553	0.011626
0	1	0.11163	0.0106675	0.0229314	0.00278897	0.0210906	0.0930687	0.011508	0.0463858	0.0239608	0.0121651
0	1	0.172507	0.0449488	0.0181741	0.00548986	0.0232929	0.100374	0.0125429	0.0647125	0.00914808	0.0148419
0	1	0.129785	0.0933261	0.0119728	0.0322202	0.244777	0.039046	0.0224637	0.0365366	0.0337701	0.00534413
0	1	0.299879	0.0865547	0.0125979	0.0107357	0.0582407	0.30811	0.194768	0.293331	0.0145733	0.0158637
0	1	0.26446	0.208328	0.017395	0.0226462	0.0612774	0.313316	0.475802	0.390082	0.0389502	0.0104075
0	1	0.225607	0.284091	0.012054	0.00613899	0.125362	0.146293	0.0539116	0.161222	0.0190406	0.00718359
0	1	0.221043	0.147388	0.00775997	0.0086034	0.0417228	0.315611	0.0782918	0.227663	0.0153179	0.0120907
0	1	0.0467733	0.0664032	0.00116884	0.0153475	0.0698416	0.0384301	0.0137887	0.0430321	0.0159204	0.00985979
0	1	0.163056	0.671153	0.00959448	0.0186975	0.0236726	0.35405	0.629349	0.806865	0.0240317	0.014984
0	1	0.00336444	0.00867629	0.0065505	0.0586428	0.0105453	0.0101494	0.0100301	0.0145416	0.0519895	0.00667841
0	1	0.133568	0.00785971	0.0644903	0.00242036	0.0400579	0.0889562	0.00930131	0.0248311	0.0301568	0.01273
0	1	0.197132	0.364912	0.00530041	0.0121279	0.0640248	0.17627	0.0648887	0.258966	0.00816404	0.0135878
0	1	0.215964	0.339045	0.0146919	0.0103746	0.0130214	0.414465	0.335045	0.378604	0.0291466	0.0205471
0	1	0.276243	0.130135	0.00659112	0.0239955	0.0621648	0.296617	0.345124	0.290579	0.0254238	0.00741842
0	1	0.134918	0.228153	0.0209665	0.00548986	0.0372966	0.185009	0.103841	0.335597	0.0108527	0.00849314
0	1	0.192916	0.455493	0.00827945	0.00767375	0.0231661	0.447265	0.534327	0.650945	0.0197852	0.0175399
0	1	0.228565	0.189366	0.0113072	0.0134958	0.0387211	0.246248	0.119753	0.300405	0.00813788	0.0103573
0	1	0.126905	0.272247	0.00758947	0.0100783	0.0122328	0.240725	0.239134	0.407923	0.00369666	0.0113447
0	1	0.136219	0.210157	0.00358777	0.0117286	0.12137	0.194217	0.115741	0.206242	0.00914808	0.0148963
0	1	0.103718	0.303601	0.00650988	0.00549507	0.0212453	0.155895	0.104033	0.323061	0.0153179	0.0133504
0	1	0.427638	0.722349	0.00896945	0.0221971	0.124961	0.295962	0.318393	0.417064	0.0088291	0.00741543
0	1	0.175305	0.302207	0.00534104	0.00613899	0.0542602	0.133205	0.0149539	0.147402	0.00593034	0.0197884
0	1	0.221741	0.0642848	0.0142495	0.0103903	0.0334214	0.239747	0.148351	0.139348	0.0262356	0.0102295
0	1	0.0195149	0.0109552	0.0341651	0.0389297	0.0273604	0.0488611	0.00719676	0.0264056	0.0478942	0.17124
0	1	0.184352	0.157256	0.0115759	0.0101381	0.0450281	0.265236	0.131349	0.187248	0.0254641	0.00962576
0	1	0.241629	0.2689	0.00838493	0.00488477	0.0273225	0.301848	0.148408	0.324898	0.0207431	0.0130705
0	1	0.156214	0.232552	0.00771935	0.0109797	0.00972523	0.261408	0.243733	0.289963	0.0135893	0.0075145
0	1	0.14664	0.273758	0.00784122	0.0113043	0.0418781	0.155908	0.0717059	0.318511	0.0066749	0.00774039
0	1	0.180157	0.236932	0.00668032	0.00827884	0.0220365	0.26991	0.114954	0.253774	0.0123919	0.0164942
0	1	0.180612	0.056888	0.00659112	0.0248365	0.072142	0.116786	0.0144298	0.0574044	0.0262206	0.00709946
0	1	0.0882362	0.0886102	0.00325494	0.0270645	0.101621	0.029161	0.0692847	0.0610756	0.0365322	0.00479005
0	1	0.241951	0.0690126	0.0387675	0.00964976	0.081901	0.0873868	0.0171391	0.08245	0.0218622	0.00686761
0	1	0.477494	0.0826446	0.0400581	0.00883988	0.10531	0.392527	0.0274686	0.301513	0.0251985	0.0151978
0	1	0.204935	0.260593	0.0148949	0.0260908	0.027379	0.30891	0.510467	0.329167	0.0702466	0.0184382
0	1	0.228895	0.345473	0.00534104	0.00805756	0.0228997	0.268401	0.272035	0.385757	0.0101059	0.0145442
0	1	0.175255	0.44474	0.00538166	0.00698056	0.175124	0.0685795	0.0104384	0.137405	0.0103977	0.0165558
0	1	0.31757	0.513388	0.0093265	0.0184686	0.111911	0.24963	0.132728	0.258195	0.01109	0.00686163
0	1	0.0669515	0.0189276	0.0580009	0.00423563	0.0369525	0.0626969	0.0138975	0.0233174	0.0297731	0.0323371
0	1	0.178934	0.42657	0.0113072	0.00767375	0.0319949	0.227558	0.141261	0.380868	0.0113556	0.0085294
0	1	0.295961	0.614609	0.00847096	0.00609495	0.176298	0.114391	0.0281674	0.178661	0.00914257	0.0289261
0	1	0.280259	0.45928	0.0118916	0.00548986	0.0665297	0.200335	0.119323	0.362383	0.00593034	0.00821786
0	1	0.228748	0.0936475	0.00358777	0.015067	0.0451406	0.131975	0.0829138	0.073023	0.015344	0.00343979
0	1	0.359603	1.29283	0.0088882	0.011643	0.258752	0.132046	0.0297504	0.373664	0.0078984	0.00886777
0	1	0.16117	0.275479	0.00713493	0.00981358	0.0527265	0.170812	0.0590611	0.220933	0.0116212	0.005115
0	1	0.173774	0.193337	0.00550276	0.024181	0.144117	0.0735511	0.0400047	0.0968979	0.0260291	0.00864789
0	1	0.155196	0.323448	0.00775997	0.00674409	0.32063	0.0600241	0.0248193	0.11675	0.0120177	0.0160417
0	1	0.183032	0.208206	0.0137261	0.0187764	0.0401053	0.252585	0.197217	0.285309	0.0137871	0.0231287
0	1	0.299125	0.167296	0.00960258	0.00795427	0.0282898	0.323588	0.0763303	0.316701	0.00914808	0.0120479
0	1	0.125773	0.139973	0.00771935	0.0221698	0.0942814	0.0594722	0.0508352	0.0719955	0.0236125	0.00626372
0	1	0.143951	0.270893	0.00808263	0.00060509	0.0170929	0.27024	0.22178	0.312518	0.0163019	0.00749917
0	1	0.128756	0.517761	0.00696017	0.0107432	0.0220902	0.188064	0.198788	0.557309	0.00821735	0.0355093
0	1	0.126532	0.529361	0.00771935	0.012799	0.0202983	0.198112	0.20698	0.573742	0.0113806	0.0357253
0	1	0.119154	0.0251811	0.030066	0.00827884	0.178949	0.0557429	0.00794664	0.051632	0.0387998	0.013471
0	1	0.357776	0.471001	0.0114046	0.0106179	0.152054	0.197432	0.140757	0.253244	0.0128709	0.00755625
0	1	0.210639	0.174952	0.00534104	0.0435814	0.226176	0.0743075	0.0393368	0.0753883	0.0315906	0.00819618
0	1	0.10924	0.0662517	0.0102195	0.00739322	0.030567	0.121721	0.0549976	0.0922162	0.00444122	0.00540629
0	1	0.198845	0.1853	0.0113072	0.0330712	0.040554	0.279888	0.38514	0.312291	0.0439823	0.00932848
0	1	0.146613	0.290585	0.0133229	0.00439212	0.0350801	0.289959	0.114855	0.287264	0.0123658	0.0143376
0	1	0.234642	0.233665	0.0149293	0.0141668	0.0935701	0.143773	0.0462885	0.198345	0.0131135	0.0148497
0	1	0.114237	0.0213294	0.00596608	0.0138127	0.0487599	0.0690769	0.0574045	0.0273216	0.0486431	0.00592942
0	1	0.249102	0.326311	0.00771935	0.00916444	0.0754909	0.126237	0.0336168	0.209444	0.0100668	0.00874698
0	1	0.219944	0.539268	0.0102562	0.00767375	0.162276	0.219111	0.134665	0.382829	0.016807	0.0150497
0	1	0.191229	0.125589	0.00830376	0.00706866	0.0418608	0.298027	0.133382	0.29869	0.0131781	0.0118752
0	1	0.257779	0.12344	0.0102195	0.00218035	0.0381336	0.200632	0.0418256	0.151274	0.00962701	0.0077127
0	1	0.0784695	0.0197677	0.00358777	0.024485	0.0855908	0.0307004	0.0153577	0.0167069	0.038423	0.00425757
0	1	0.302131	0.164314	0.00771935	0.00536583	0.0700934	0.269509	0.0100922	0.27734	0.0402889	0.0173829
0	1	0.26429	0.474117	0.018864	0.0111748	0.020483	0.389365	0.216682	0.341727	0.020238	0.00722025
0	1	0.339039	0.449094	0.00692711	0.0360364	0.169573	0.192654	0.135322	0.23186	0.0188143	0.0101963
0	1	0.204902	0.115919	0.00296273	0.0211179	0.0372436	0.175901	0.109184	0.167151	0.0197591	0.00417981
0	1	0.192163	0.401856	0.00896945	0.0141584	0.0205582	0.361574	0.354038	0.480313	0.00517151	0.0124751
0	1	0.167375	0.348359	0.00713493	0.0113483	0.0199739	0.357636	0.310586	0.395713	0.0180566	0.0131866
0	1	0.367439	0.834324	0.00596608	0.0309754	0.240226	0.25085	0.351545	0.468648	0.0128709	0.0121094
0	1	0.186901	0.305488	0.00955387	0.0158117	0.0403202	0.191493	0.0917355	0.296075	0.0264001	0.011808
0	1	0.248103	0.182802	0.0112211	0.00335002	0.0618398	0.177468	0.0881882	0.160327	0.0142376	0.00638414
0	1	0.24329	0.115311	0.00919672	0.00272265	0.147184	0.13357	0.0215256	0.131612	0.0170464	0.0127631
0	1	0.225361	0.0805018	0.0125572	0.0181922	0.0843974	0.123061	0.0951795	0.085232	0.0306882	0.0133695
0	1	0.299341	0.18691	0.0065505	0.0173592	0.0524793	0.295778	0.53906	0.256015	0.0805864	0.00680816
0	1	0.162173	0.150622	0.0110188	0.018978	0.033202	0.216953	0.285643	0.227291	0.032616	0.0125087
0	1	0.12328	0.0439033	0.0530242	0.00488477	0.0666684	0.113022	0.00960204	0.0668388	0.0281887	0.0104803
0	1	0.201416	0.425903	0.00834439	0.0195988	0.0224283	0.411965	0.482646	0.509834	0.0488437	0.0133755
0	1	0.0940842	0.315712	0.00632323	0.00734917	0.0792816	0.0326845	0.00922876	0.114429	0.00468069	0.00572064
0	1	0.230735	0.149344	0.00552777	0.0200515	0.0498046	0.209873	0.0885515	0.279259	0.0138341	0.0101893
0	1	0.303162	0.30303	0.00834439	0.0171187	0.0768499	0.329122	0.323164	0.245767	0.0263154	0.00941432
0	1	0.165875	0.128078	0.0102602	0.0155839	0.209413	0.0556459	0.0283554	0.0845006	0.00908603	0.00699437
0	1	0.0235482	0.00668515	0.0260432	0.00460424	0.0330733	0.011238	0.00983354	0.0211214	0.0383883	0.00621307
0	1	0.164154	0.0147937	0.0259551	0.00488477	0.0558374	0.0580322	0.00730557	0.0541398	0.0169644	0.00780282
0	1	0.165042	0.0147937	0.0260559	0.00488477	0.0555248	0.0580322	0.00730557	0.0555589	0.016708	0.00780282
0	1	0.234858	0.263824	0.00990287	0.00795427	0.0227092	0.266659	0.0603315	0.217957	0.0208933	0.00823276
0	1	0.321873	0.400893	0.0125979	0.0138127	0.045505	0.300531	0.227677	0.459326	0.0281364	0.0163293
0	1	0.350087	0.373348	0.0125298	0.0179475	0.177699	0.157445	0.170167	0.182252	0.0417519	0.00881844
0	1	0.259327	0.272932	0.00592815	0.0107432	0.0242016	0.358395	0.228774	0.366196	0.0175754	0.0120911
0	1	0.20929	0.0210472	0.0291718	0.00814958	0.0812761	0.121695	0.0135578	0.0702977	0.00854016	0.0261568
0	1	0.199521	0.272555	0.0152699	0.00060509	0.0579251	0.180923	0.0477412	0.225281	0.00921558	0.00272447
0	1	0.101279	0.0264605	0.0167294	0.00427968	0.0367213	0.0682318	0.00395518	0.0562316	0.0163531	0.0170977
0	1	0.239183	0.228558	0.00838503	0.00948901	0.0364984	0.301235	0.187619	0.30403	0.00962701	0.0113604
0	1	0.234947	0.0948529	0.0153901	0.0053722	0.0355636	0.280044	0.17855	0.340379	0.0118868	0.0105452
0	1	0.183581	0.382265	0.00771935	0.0119534	0.0199475	0.402909	0.319937	0.437136	0.0178172	0.0134439
0	1	0.150233	0.340349	0.0119728	0.0204905	0.0474131	0.151354	0.0740448	0.365448	0.00888244	0.00616127
0	1	0.110826	0.118029	0.126082	0.0677961	0.0829108	0.208488	0.0499877	0.131248	0.115059	0.845012
0	1	0.212044	0.484337	0.00959448	0.00877424	0.351961	0.0904983	0.0319428	0.184584	0.0129515	0.00958517
0	1	0.249323	0.408066	0.0149356	0.0122444	0.0462654	0.296846	0.129384	0.415531	0.0217533	0.0129178
0	1	0.280164	0.450428	0.00479724	0.0212112	0.0675325	0.186127	0.137921	0.425408	0.0121002	0.0110504
0	1	0.216342	0.259495	0.00800338	0.00367459	0.0547619	0.104604	0.0744348	0.255564	0.00396228	0.0114565
0	1	0.218696	0.970096	0.00717555	0.0117539	0.0451362	0.231092	0.156001	0.67991	0.0170846	0.00574957
0	1	0.216604	0.175077	0.00796156	0.0478169	0.207351	0.0823831	0.0159658	0.0508567	0.0188011	0.0151945
0	1	0.191454	0.161384	0.0136855	0.0127034	0.016073	0.289359	0.313218	0.270911	0.0106372	0.0135737
0	1	0.259144	0.347199	0.00830376	0.0123064	0.0648568	0.240776	0.0684325	0.259893	0.0156043	0.018967
0	1	0.251938	0.339698	0.00771935	0.0115112	0.0628406	0.237611	0.0691757	0.250833	0.0142598	0.019097
0	1	0.143605	0.0254984	0.0124767	0.00242036	0.0489646	0.0970872	0.00843854	0.0541685	0.0163084	0.00571448
0	1	0.0646146	0.00981194	0.0148753	0.00972954	0.0267989	0.0396275	0.037183	0.040356	0.0416175	0.00385279
0	1	0.119501	0.109653	0.00805609	0.00992047	0.0363764	0.126764	0.0445294	0.15614	0.02318	0.00792752
0	1	0.135348	0.13436	0.00700549	0.00855935	0.0220079	0.197188	0.0927904	0.207966	0.0183223	0.010236
0	1	0.209258	0.247515	0.00838503	0.0149348	0.0595067	0.201118	0.16095	0.297191	0.0101855	0.00741543
0	1	0.209018	0.449394	0.0107633	0.0104187	0.149289	0.0948798	0.0153087	0.204192	0.0113556	0.00488615
0	1	0.269796	0.329203	0.00951323	0.0134882	0.172492	0.130005	0.0754343	0.235861	0.00989263	0.0088518
0	1	0.282423	0.0635368	0.0144988	0.00655978	0.168119	0.121812	0.025681	0.066039	0.0239062	0.00980735
0	1	0.220124	0.27034	0.00467536	0.0188419	0.0997864	0.1333	0.14099	0.206852	0.0442249	0.0100403
0	1	0.208314	0.396954	0.00600671	0.0194138	0.284861	0.0940244	0.0387002	0.137016	0.0118607	0.0126961
0	1	0.256057	0.419505	0.00955387	0.0142718	0.0214496	0.345846	0.433772	0.616122	0.0202968	0.0151226
0	1	0.25341	0.132704	0.00721619	0.0113483	0.0553779	0.176412	0.0512101	0.168083	0.00964009	0.00480108
0	1	0.139476	0.236752	0.00646927	0.00460424	0.0302639	0.16856	0.0172506	0.193549	0.00815531	0.0107471
0	1	0.228883	0.107642	0.0112259	0.00613899	0.0480755	0.184906	0.0959209	0.143205	0.0469376	0.00637133
0	1	0.0878987	0.00353312	0.0533634	0.00637546	0.0505754	0.0565806	0.00783783	0.0121196	0.0347079	0.0181102
0	1	0.164457	0.372768	0.00955387	0.0142077	0.0289686	0.215374	0.137684	0.364946	0.0202642	0.0109603
0	1	0.189492	0.32128	0.0422814	0.00948901	0.143656	0.127767	0.0639846	0.103507	0.0103977	0.0199084
0	1	0.164932	0.335012	0.00951323	0.0169674	0.0598658	0.198786	0.115683	0.261157	0.00839477	0.0354467
0	1	0.324044	0.201909	0.00713493	0.0310636	0.0744613	0.339405	0.539133	0.38676	0.0467199	0.0132987
0	1	0.240512	0.486202	0.0112665	0.0200306	0.0344916	0.342197	0.353354	0.5885	0.0170726	0.0131407
0	1	0.306752	0.0803224	0.0125979	0.0207963	0.0704589	0.186429	0.242647	0.112016	0.0765598	0.0121217
0	1	0.209301	0.277625	0.00499197	0.0159526	0.0423226	0.279619	0.120048	0.289489	0.0123396	0.0120375
0	1	0.124422	0.0402582	0.0177873	0.00736978	0.0773038	0.0558309	0.0072693	0.0539644	0.0158087	0.0173913
0	1	0.182094	0.125296	0.00717555	0.00646357	0.0640934	0.15789	0.0615848	0.171299	0.0106198	0.00869974
0	1	0.219474	0.168899	0.0158365	0.00888393	0.0424996	0.273794	0.121225	0.259063	0.0132274	0.013865
0	1	0.295299	0.446493	0.00834439	0.0135322	0.0398753	0.294351	0.135582	0.410247	0.0118907	0.0145426
0	1	0.266323	0.208304	0.00771935	0.0070246	0.0276175	0.29995	0.0703768	0.290975	0.0122624	0.0113297
0	1	0.26847	0.248169	0.0125979	0.0253052	0.0480758	0.341383	0.542645	0.402064	0.0256034	0.0116516
0	1	0.24797	0.33175	0.00717555	0.00869904	0.0772179	0.237165	0.046128	0.338263	0.0103716	0.0132428
0	1	0.435491	1.19302	0.00534104	0.0202763	0.0850379	0.315459	0.215353	0.737967	0.0102529	0.0127685
0	1	0.293793	0.836921	0.00959448	0.00667015	0.217106	0.114218	0.0297539	0.270391	0.00470684	0.0106043
0	1	0.0598147	0.0449488	0.0117852	0.0411788	0.139497	0.024149	0.0179615	0.0248615	0.0333965	0.011931
0	1	0.229666	0.48331	0.0107633	0.0107717	0.157361	0.105829	0.0196532	0.220737	0.010611	0.00540629
0	1	0.27835	0.0490453	0.0102195	0.0180977	0.0815666	0.143423	0.0258398	0.0652073	0.033135	0.00897585
0	1	0.28242	0.245771	0.00632323	0.0362779	0.055147	0.379451	0.495233	0.43401	0.0226215	0.0211412
0	1	0.187803	0.112692	0.0065505	0.0070246	0.0264225	0.258371	0.028203	0.213431	0.0131103	0.00803165
0	1	0.243905	0.235092	0.0070943	0.0134882	0.0586606	0.272778	0.215515	0.256227	0.014042	0.0101725
0	1	0.211639	0.0551312	0.0106497	0.00767375	0.047079	0.111361	0.00986983	0.0641366	0.0126053	0.0107135
0	1	0.128464	0.302522	0.00596608	0.00441935	0.0202648	0.250811	0.202141	0.352212	0.0180785	0.00661459
0	1	0.168197	0.343284	0.00763962	0.00641951	0.0277672	0.267532	0.175814	0.392613	0.0306357	0.00812478
0	1	0.262198	0.0318662	0.0481021	0.00864039	0.0837635	0.169302	0.0202812	0.0662524	0.0170726	0.019993
0	1	0.232931	0.106894	0.00681024	0.00520933	0.0218471	0.201016	0.205696	0.163972	0.0348374	0.00502489
0	1	0.136121	0.114521	0.00872723	0.00684293	0.0247934	0.159053	0.137702	0.153617	0.0132874	0.00462866
0	1	0.17843	0.0829917	0.0112259	0.00423563	0.0347491	0.129671	0.0191711	0.114285	0.0116212	0.019646
0	1	0.266093	0.528979	0.00659112	0.0196515	0.0560471	0.293858	0.193582	0.473942	0.0300893	0.0170742
0	1	0.0676261	0.0134769	0.012054	0.00213984	0.0113111	0.0460597	0.00791036	0.0208303	0.0126053	0.00540928
0	1	0.281397	0.245344	0.00780061	0.00747475	0.118814	0.250343	0.105218	0.2634	0.0118074	0.00718957
0	1	0.14587	0.537617	0.00842564	0.00629141	0.011514	0.311536	0.340025	0.554022	0.00892284	0.0123684
0	1	0.20961	0.107557	0.0130198	0.00758511	0.0321309	0.171309	0.0660086	0.122353	0.0143338	0.0105392
0	1	0.135632	0.221763	0.00937885	0.0149169	0.0307346	0.19577	0.236479	0.294211	0.0215139	0.00343381
0	1	0.308672	0.0708007	0.035334	0.00446457	0.094281	0.214852	0.0256893	0.0898139	0.0195196	0.0131487
0	1	0.185151	0.0946288	0.00780061	0.0175754	0.0500286	0.0909319	0.0164618	0.0959913	0.0135631	0.00644356
0	1	0.213407	0.219043	0.00592545	0.0159149	0.0445058	0.288083	0.232963	0.319385	0.0147323	0.00742142
0	1	0.144592	0.127458	0.007411	0.00181527	0.155902	0.0457644	0.0104154	0.0767124	0.0100994	0.00618895
0	1	0.224086	0.159183	0.00596608	0.00394352	0.0288501	0.208341	0.0331762	0.146604	0.0242003	0.0103291
0	1	0.16703	0.19361	0.00507314	0.0060509	0.0382875	0.121691	0.0393099	0.157049	0.00562966	0.00843101
0	1	0.187878	0.22395	0.00876785	0.00395511	0.0263044	0.225203	0.0717502	0.230702	0.00914808	0.00427889
0	1	0.0936747	0.00213503	0.0443033	0.00246441	0.0397658	0.0430948	0.00990608	0.0201805	0.0431256	0.00479005
0	1	0.0985808	0.0028814	0.0443033	0.00295506	0.0419796	0.0444321	0.00990608	0.0206599	0.0446776	0.00505012
0	1	0.247017	0.237401	0.0101789	0.0196271	0.0427466	0.231329	0.236729	0.308165	0.0186597	0.0161225
0	1	0.30913	0.0712272	0.0352852	0.00466627	0.0942288	0.216544	0.0261286	0.0929087	0.0195196	0.0130976
0	1	0.194269	0.677442	0.00600671	0.00767375	0.0302349	0.274841	0.083275	0.651098	0.0179265	0.00700906
0	1	0.263028	0.14877	0.00482962	0.0126026	0.0222404	0.213073	0.236082	0.172432	0.0298226	0.00690318
0	1	0.194752	0.208323	0.00358777	0.00460424	0.154444	0.152786	0.0472364	0.18425	0.0136814	0.0129051
0	1	0.1514	0.2145	0.0113477	0.00920849	0.269625	0.0627776	0.0138975	0.0740742	0.0150784	0.0148092
0	1	0.111487	0.143408	0.00358777	0.00767375	0.0388804	0.0940726	0.034125	0.123719	0.00840349	0.00460085
0	1	0.181906	0.284733	0.00417219	0.0144178	0.024465	0.369534	0.450084	0.423424	0.0182254	0.0122665
0	1	0.0892396	0.0837101	0.00475661	0.00121018	0.0792173	0.0450826	0.00851516	0.0241839	0.0177833	0.0184292
0	1	0.274641	0.278176	0.0125572	0.00981358	0.0204286	0.286938	0.129826	0.316306	0.0123396	0.00999978
0	1	0.0865876	0.172334	0.00534104	0.00335002	0.013042	0.161258	0.0631684	0.204513	0.01436	0.00815433
0	1	0.265717	0.112497	0.0116431	0.00988081	0.0684457	0.208165	0.0263873	0.119754	0.00768508	0.0168207
0	1	0.103304	0.0802886	0.00471599	0.00335002	0.0171182	0.150004	0.031813	0.117153	0.00986644	0.00978128
0	1	0.0974913	0.00611735	0.0674939	0.00268292	0.049113	0.0504717	0.00530985	0.0168285	0.0257351	0.0118967
0	1	0.340456	0.484415	0.0088882	0.02433	0.140733	0.192842	0.283346	0.230697	0.0180066	0.0198977
0	1	0.262836	0.0973489	0.0102195	0.00629039	0.0599849	0.16941	0.0891841	0.206246	0.00744679	0.00521409
0	1	0.159921	0.20024	0.0111852	0.00242036	0.0453463	0.164434	0.0477444	0.180091	0.0117692	0.00900951
0	1	0.193914	0.075384	0.0101789	0.0109058	0.0428179	0.1361	0.0231447	0.10142	0.0145406	0.0132294
0	1	0.268999	0.112497	0.0113072	0.0104187	0.0684248	0.206633	0.027416	0.120516	0.00864178	0.0173235
0	1	0.227189	0.240951	0.0160637	0.0316002	0.0393606	0.344322	0.436351	0.456964	0.0167327	0.0135001
0	1	0.231839	0.439809	0.010057	0.0107432	0.0459593	0.203549	0.114456	0.373799	0.00593034	0.0114719
0	1	0.191892	0.233209	0.0065505	0.00506907	0.026357	0.256759	0.120825	0.397399	0.0137699	0.0110845
0	1	0.296328	0.377614	0.00526802	0.00473684	0.0373693	0.30318	0.102445	0.482954	0.00518578	0.00994502
0	1	0.153616	0.0383452	0.025577	0.00516529	0.0290244	0.109342	0.0113965	0.0447504	0.0191473	0.0121808
0	1	0.270983	0.388815	0.0101789	0.0193026	0.0405635	0.318088	0.562371	0.65862	0.0374729	0.00967321
0	1	0.166013	0.0189199	0.0160637	0.00674409	0.0336374	0.114282	0.0118222	0.0557679	0.0164688	0.00751387
0	1	0.193085	0.48697	0.00834439	0.00948901	0.0708179	0.171524	0.0410496	0.286757	0.00682582	0.00815843
0	1	0.284271	0.388192	0.0112259	0.0188191	0.05607	0.196477	0.162623	0.298524	0.0335355	0.00822477
0	1	0.105365	0.0832398	0.0125653	0.0070246	0.0546416	0.0637156	0.0111519	0.057911	0.0145853	0.0232152
0	1	0.1751	0.0832393	0.00530041	0.00302545	0.0297534	0.200294	0.0378462	0.125303	0.0113556	0.00563215
0	1	0.205119	0.223104	0.00517714	0.00730512	0.0386663	0.229046	0.117729	0.278593	0.0103857	0.00491835
0	1	0.169228	0.075957	0.0101656	0.00395511	0.0322265	0.165446	0.0462222	0.159658	0.0106372	0.00780419
0	1	0.220772	0.0678354	0.00659112	0.00920849	0.0413751	0.148633	0.0369513	0.101714	0.00965315	0.00417681
0	1	0.210223	0.397051	0.00354714	0.00581442	0.0192081	0.260914	0.0427548	0.354058	0.0158229	0.00426445
0	1	0.275681	0.225565	0.0131354	0.00540923	0.0544941	0.364664	0.353562	0.37912	0.0139757	0.0154093
0	1	0.261306	0.292429	0.0137667	0.0107432	0.0417265	0.338014	0.0949791	0.340473	0.0145733	0.00647722
0	1	0.214351	0.030299	0.0395061	0.00092966	0.0356392	0.14861	0.0214854	0.0929041	0.00965315	0.0104095
0	1	0.314875	0.508448	0.00358777	0.00520933	0.0422929	0.232822	0.068014	0.347311	0.00765893	0.00615528
0	1	0.230972	0.399751	0.0131823	0.00823477	0.0454996	0.329477	0.034945	0.295859	0.0130842	0.0146499
0	1	0.140921	0.392357	0.00901006	0.00516529	0.0177803	0.280066	0.227874	0.428519	0.0207692	0.00896688
0	1	0.288855	0.198089	0.00892881	0.0177679	0.0446811	0.288212	0.1597	0.321064	0.0318418	0.0104282
0	1	0.212197	0.352782	0.00780061	0.0407503	0.05137	0.318767	0.425735	0.54998	0.0224978	0.0114685
0	1	0.234445	0.158348	0.00959448	0.00965189	0.0417356	0.275535	0.156191	0.25989	0.00887473	0.0165498
0	1	0.103599	0.0130919	0.0316038	0.00581442	0.0532098	0.0376329	0.00851516	0.025829	0.0239815	0.0111045
0	1	0.246215	0.169534	0.00830376	0.0140492	0.0625969	0.30528	0.223596	0.201121	0.0185356	0.072867
0	1	0.260615	0.192703	0.00845803	0.00427968	0.035256	0.253856	0.142045	0.260738	0.0224978	0.00959338
0	1	0.164593	0.101446	0.00892881	0.00540124	0.0231934	0.114034	0.0219746	0.111853	0.0054514	0.00376175
0	1	0.29043	0.466252	0.0100648	0.0132117	0.0338568	0.28999	0.183737	0.501943	0.00849819	0.0133191
0	1	0.255587	0.0597425	0.0183748	0.00460424	0.0487144	0.207998	0.00737813	0.132446	0.0111215	0.0119271
0	1	0.226575	0.156472	0.0132229	0.00258998	0.0510241	0.194095	0.0306494	0.199088	0.00860792	0.00428189
0	1	0.243962	0.335434	0.00771935	0.00395511	0.0391703	0.183738	0.0418343	0.271073	0.00840349	0.00774039
0	1	0.36539	0.458631	0.00834439	0.00535668	0.0434365	0.329931	0.158946	0.492197	0.017791	0.0134906
0	1	0.221579	0.153486	0.00592545	0.010301	0.0284572	0.335116	0.140499	0.322346	0.0173744	0.00608024
0	1	0.287056	0.282793	0.00775997	0.00539422	0.0372724	0.17639	0.0199129	0.180241	0.0103716	0.0134672
0	1	0.123645	0.116485	0.030568	0.00399915	0.066955	0.104355	0.0166907	0.0558211	0.0113817	0.0109087
0	1	0.189028	0.178546	0.0108039	0.0252051	0.0473777	0.301004	0.278979	0.280161	0.0113524	0.0181858
0	1	0.123455	0.0883225	0.00939153	0.0105647	0.0314505	0.162267	0.107002	0.140032	0.0288538	0.0128
0	1	0.121517	0.394571	0.00179389	0.00060509	0.00978173	0.179264	0.0374093	0.295915	0.00792456	0.00540328
0	1	0.287533	0.424343	0.00838503	0.00758566	0.0564327	0.235705	0.111746	0.420677	0.0119521	0.0121094
0	1	0.143673	0.155118	0.0213235	0.00339406	0.0170375	0.254173	0.208312	0.202526	0.0202903	0.00939389
0	1	0.222285	0.205203	0.00694827	0.00646357	0.0384881	0.207388	0.0421161	0.299191	0.0181012	0.0084507
0	1	0.101741	0.0531866	0.019196	0.00339406	0.0193596	0.0888315	0.0265966	0.0724172	0.0224978	0.00751151
0	1	0.336119	0.109393	0.0212742	0.00581442	0.0441196	0.293144	0.0968741	0.296294	0.01366	0.0197039
0	1	0.12166	0.577452	0.00530041	0.00727878	0.0138078	0.369143	0.215388	0.604976	0.017188	0.01253
0	1	0.203227	0.325484	0.00951323	0.0104885	0.0571042	0.228391	0.064134	0.164628	0.0211532	0.0128217
0	1	0.231148	0.553701	0.00780061	0.00335002	0.0883429	0.111794	0.0263316	0.322594	0.0049463	0.00910562
0	1	0.0931508	0.297884	0.010057	0.00399915	0.00733865	0.177301	0.319945	0.336141	0.0252105	0.00978725
0	1	0.205909	0.376758	0.00775997	0.00734917	0.0261864	0.32669	0.256258	0.534819	0.0148387	0.00962373
0	1	0.261092	0.528096	0.0155332	0.0162012	0.129453	0.152403	0.0979332	0.166012	0.0279831	0.00680762
0	1	0.135429	0.0815551	0.0173545	0.00525339	0.0773768	0.108403	0.06756	0.121813	0.0261858	0.00879947
0	1	0.188376	0.0554724	0.0198461	0.00239196	0.0268017	0.170589	0.0195374	0.0829936	0.0161183	0.00864134
0	1	0.15814	0.387451	0.00780061	0.00520933	0.0420855	0.201948	0.0777159	0.332763	0.00569086	0.010988
0	1	0.162821	0.288531	0.00542229	0.00827884	0.0178603	0.288299	0.0884814	0.390188	0.00962701	0.00417388
0	1	0.200168	0.490219	0.0102195	0.0166017	0.0347469	0.254102	0.0946036	0.36534	0.0153179	0.0092017
0	1	0.136568	0.142246	0.0215332	0.00423563	0.0274406	0.17641	0.0414474	0.179674	0.0148182	0.0161841
0	1	0.283477	0.833525	0.00830376	0.0146984	0.0399426	0.341673	0.315685	0.534578	0.0308865	0.00917355
0	1	0.164311	0.130976	0.00126963	0.00585848	0.0175408	0.21156	0.0718481	0.188072	0.0202303	0.00398163
0	1	0.15266	0.298049	0.0130849	0.0148087	0.027326	0.18207	0.0503156	0.147363	0.00938752	0.0165065
0	1	0.206682	0.0142907	0.0179795	0.00613899	0.0474891	0.137688	0.0122751	0.0726686	0.01827	0.00723331
0	1	0.137593	0.368578	0.00454878	0.00121018	0.00727394	0.241743	0.209647	0.393945	0.00765893	0.00324161
1	1	0.445892	1.53044	0.0202359	0.0416951	0.0913665	0.33254	0.793065	1.03512	0.0128447	0.0214673
1	1	0.227984	0.663669	0.00896945	0.0152594	0.216407	0.0883401	0.0588226	0.186343	0.0147712	0.0199459
1	1	0.321434	0.37164	0.00650988	0.060742	0.0834531	0.277621	0.528721	0.321952	0.0222791	0.020933
1	1	0.218682	0.637509	0.00834439	0.0790969	0.107787	0.151604	0.436263	0.282269	0.00953177	0.0190403
1	1	0.369421	1.381	0.00998356	0.0487306	0.0346022	0.611093	1.0049	1.14285	0.0232163	0.0270431
1	1	0.0541712	0.0979342	0.00116884	0.0637988	0.11026	0.0251365	0.0751485	0.0351304	0.0162779	0.0080213
1	1	0.287723	0.326265	0.00659112	0.0393036	0.150403	0.128138	0.647194	0.159426	0.0348178	0.0129155
1	1	0.00706617	0.00341451	0.0124923	0.0941686	0.0104975	0.012288	0.00388264	0.00420222	0.0202642	0.0110197
1	1	0.238957	0.709422	0.0149356	0.017711	0.0139368	0.416886	0.556415	0.68979	0.0128447	0.0180358
1	1	0.176237	0.291191	0.00420466	0.0141303	0.127638	0.0799514	0.058932	0.092439	0.0049463	0.0189062
1	1	0.157578	0.9182	0.00596608	0.0142718	0.227252	0.0670041	0.0739924	0.328532	0.00172859	0.00799587
1	1	0.215991	0.43111	0.00955387	0.0119534	0.152215	0.116744	0.0446538	0.116793	0.0115951	0.0167789
1	1	0.244705	0.271869	0.00475661	0.00553391	0.0385567	0.263781	0.117818	0.232547	0.00840349	0.0142374
1	1	0.0686324	0.0678486	0.00780061	0.0593053	0.101416	0.0440541	0.259673	0.0275078	0.0310117	0.0270524
1	1	0.204699	0.739217	0.00771935	0.0376404	0.184075	0.0980662	0.158282	0.215411	0.00718001	0.0117592
1	1	0.249188	0.109706	0.0370328	0.00948901	0.0347533	0.245097	0.0531339	0.200758	0.0128709	0.0117806
1	1	0.405934	0.607766	0.012882	0.0565032	0.132874	0.245984	0.637784	0.322759	0.0249449	0.0110841
1	1	0.156657	0.373042	0.0168106	0.0709433	0.327025	0.0745456	0.481468	0.144882	0.0456934	0.0304885
1	1	0.36815	0.642891	0.0112665	0.0784382	0.167845	0.214051	0.188391	0.279086	0.0150784	0.0126564
1	1	0.431473	0.811591	0.0156255	0.0435435	0.103737	0.398635	0.667045	0.635415	0.0178938	0.0133302
1	1	0.0601139	0.100717	0.00717555	0.00613899	0.0764966	0.037387	0.00789322	0.039755	0.0129894	0.0448341
1	1	0.246134	0.234957	0.011429	0.0254805	0.0879382	0.118765	0.124233	0.130523	0.0137809	0.0117721
1	1	0.367436	0.667984	0.00775997	0.00609495	0.0787627	0.30324	0.197983	0.466723	0.0155835	0.0121743
1	1	0.249739	1.21166	0.00643642	0.0224425	0.244698	0.0962908	0.0560853	0.355901	0.00864296	0.0132637
1	1	0.0124487	0.00924411	0.0184015	0.00548986	0.0175249	0.00927429	0.00267306	0.0103199	0.01033	0.0150136
1	1	0.387181	0.580589	0.0168106	0.0468926	0.0472769	0.460747	0.75615	0.687892	0.0222998	0.0129455
1	1	0.183308	0.454427	0.0131823	0.0144178	0.18063	0.0854642	0.0653874	0.0913935	0.00470684	0.0398274
1	1	0.18907	0.26614	0.0173545	0.00646357	0.038823	0.258896	0.28596	0.304008	0.0227998	0.0379692
1	1	0.20188	0.694867	0.0521759	0.0350703	0.176925	0.129405	0.0985227	0.132829	0.0102206	0.017404
1	1	0.268625	0.680715	0.0149761	0.0143297	0.207492	0.110995	0.17632	0.224954	0.00840349	0.0154501
1	1	0.188516	0.935304	0.0143104	0.0103746	0.0245926	0.266861	0.371656	0.668807	0.00691437	0.0133566
1	1	0.291123	0.931005	0.00849231	0.0101417	0.141687	0.141635	0.0451802	0.400618	0.0126053	0.012047
1	1	0.198519	0.0475077	0.00467536	0.0106992	0.0867713	0.111441	0.0617576	0.0791581	0.0150784	0.00844383
1	1	0.269326	0.491671	0.0161856	0.0106992	0.22788	0.163005	0.0552619	0.177173	0.00976248	0.0310298
1	1	0.242495	0.402726	0.00830376	0.0205128	0.026443	0.350365	0.627493	0.442766	0.0192112	0.0170804
1	1	0.251383	0.258114	0.0172325	0.0196976	0.0533967	0.26454	0.367526	0.316896	0.0123658	0.00877468
1	1	0.237762	0.441442	0.0104223	0.0322865	0.0820061	0.167031	0.169746	0.150776	0.0138288	0.0337015
1	1	0.204126	0.0194876	0.0179388	0.00885455	0.115235	0.0991863	0.028171	0.0864372	0.0163847	0.0112749
1	1	0.165848	0.579554	0.00713493	0.049723	0.224933	0.0638284	0.187737	0.24063	0.00271262	0.0194603
1	1	0.140421	0.408252	0.0107633	0.0544013	0.197051	0.0493827	0.123244	0.172279	0.0101027	0.0157834
1	1	0.0528332	0.0507567	0.00421282	0.0569822	0.0690869	0.0350215	0.160159	0.0216691	0.0320954	0.0256406
1	1	0.076716	0.187203	0.00354714	0.061994	0.143867	0.0340358	0.0210217	0.0616326	0.0271284	0.00620094
1	1	0.155089	0.237256	0.011429	0.0154396	0.193644	0.0786765	0.0819689	0.116919	0.0197503	0.0158124
1	1	0.16194	0.352828	0.0154793	0.00916444	0.00631761	0.237678	0.292579	0.347206	0.0182961	0.0112396
1	1	0.172845	0.233371	0.00600671	0.0162771	0.0204735	0.300025	0.245551	0.305134	0.00965315	0.010152
1	1	0.261787	0.547399	0.01677	0.0132077	0.0273372	0.315005	0.276371	0.483438	0.0178172	0.00722025
1	1	0.380261	0.408393	0.00901006	0.00427968	0.05276	0.269014	0.0232668	0.254095	0.0140332	0.00907492
1	1	0.0858618	0.0914339	0.00797101	0.0174433	0.110244	0.0346683	0.0171754	0.0361978	0.0172859	0.0123412
1	1	0.277177	1.81282	0.00650988	0.0134441	0.0338832	0.371074	0.65198	1.39386	0.00715383	0.0146891
1	1	0.118023	0.223851	0.00896945	0.0570452	0.164117	0.0426081	0.0634642	0.0841423	0.0187751	0.0153947
1	1	0.130555	0.237813	0.0100977	0.0108441	0.144587	0.0620567	0.044898	0.0861733	0.0128185	0.00855179
1	1	0.282298	1.07148	0.0150168	0.0544848	0.287848	0.121599	0.31403	0.324085	0.0114715	0.0123307
1	1	0.316672	0.410152	0.00780061	0.0373651	0.110125	0.183729	0.107941	0.212114	0.0143338	0.0147378
1	1	0.190692	0.311519	0.00955387	0.00302545	0.0371899	0.249424	0.219776	0.328902	0.00792456	0.0143869
1	1	0.228203	0.33802	0.00588483	0.0255601	0.0922859	0.114124	0.346723	0.174046	0.0130842	0.0122722
1	1	0.119108	0.0204794	0.0101383	0.0134441	0.0397921	0.0664314	0.0171391	0.0370772	0.00664876	0.0604984
1	1	0.245198	0.677001	0.00708804	0.0166133	0.141381	0.124616	0.0484553	0.15423	0.00704334	0.0219617
1	1	0.246549	0.366898	0.0113884	0.00795427	0.0219601	0.359461	0.348292	0.40476	0.0138572	0.0144128
1	1	0.297162	0.70123	0.00775997	0.00620533	0.196676	0.117828	0.047493	0.205354	0.00718001	0.011259
1	1	0.13097	0.0139381	0.0833088	0.00791022	0.036956	0.0720088	0.0232342	0.0308787	0.0271524	0.0209428
1	1	0.273559	0.150604	0.00896945	0.0098875	0.102313	0.147504	0.0461126	0.146139	0.00856571	0.0124236
1	1	0.190213	0.133769	0.02453	0.0070246	0.0158694	0.281689	0.179292	0.16575	0.0192801	0.00960402
1	1	0.285745	0.271597	0.00892881	0.013038	0.0536997	0.218204	0.103348	0.320942	0.0089086	0.00350697
1	1	0.30796	0.543139	0.0143511	0.0318206	0.0387031	0.476343	0.518066	0.547282	0.0239869	0.0157547
1	1	0.216574	0.0952682	0.0240268	0.0156281	0.474411	0.123268	0.0380883	0.0426413	0.0323905	0.0302129
1	1	0.167565	0.130016	0.00775997	0.0116729	0.361856	0.0922709	0.0271177	0.0562708	0.0175515	0.0192586
1	1	0.205162	0.335927	0.0101383	0.0294002	0.017936	0.398077	0.587891	0.493024	0.0491079	0.0203052
1	1	0.108298	0.048046	0.0285077	0.0149788	0.138264	0.0594441	0.0267186	0.0511233	0.0226947	0.0175727
1	1	0.218365	0.418462	0.00350652	0.00548986	0.11749	0.0808322	0.018385	0.113558	0.0130842	0.00835361
1	1	0.204819	0.666685	0.0131416	0.00896273	0.0431167	0.229721	0.0846922	0.330024	0.00841775	0.0103658
1	1	0.0063203	0.0146497	0.0185233	0.00427968	0.0264686	0.0211507	0.0102933	0.0111017	0.0153146	0.13542
1	1	0.0282647	0.0359781	0.00784122	0.00948901	0.0478617	0.0127798	0.0218805	0.0195257	0.00616981	0.00802864
1	1	0.361484	0.398136	0.00596608	0.0801364	0.111205	0.265651	0.313717	0.268296	0.0334554	0.014079
1	1	0.328329	0.633304	0.00771935	0.0125585	0.100367	0.245996	0.0360737	0.427156	0.0188632	0.00721959
1	1	0.195314	0.343102	0.0146918	0.009688	0.0294981	0.185139	0.0932088	0.260294	0.0102557	0.00855179
1	1	0.186231	0.600371	0.0161856	0.0153475	0.307941	0.0612082	0.057853	0.19166	0.0155312	0.0146421
1	1	0.0171595	0.00582958	0.013101	0.00402234	0.015964	0.00970784	0.00723303	0.00766175	0.0145472	0.00376175
1	1	0.067286	0.00953184	0.0365028	0.00520933	0.115807	0.0331791	0.00673443	0.0122353	0.0266375	0.0126018
1	1	0.180409	1.06747	0.00830376	0.0294848	0.0193118	0.399868	0.759815	1.05678	0.0156336	0.0234847
1	1	0.365567	0.736313	0.0102761	0.00944497	0.0907449	0.165864	0.0818492	0.34046	0.00768508	0.00939088
1	1	0.306323	0.964889	0.00350652	0.0518245	0.0620313	0.293882	0.779106	0.782754	0.0197448	0.0144429
1	1	0.315974	0.438859	0.00834439	0.0101817	0.0480969	0.349135	0.135284	0.448264	0.0106372	0.00884607
1	1	0.104969	0.0415628	0.00538166	0.00714258	0.132151	0.0394484	0.00990608	0.0298978	0.00864296	0.0286488
1	1	0.0288277	0.0876203	0.00959448	0.0381804	0.108061	0.0154361	0.00651943	0.0381611	0.0163281	0.0162081
1	1	0.1941	1.04581	0.0113072	0.0472834	0.0160734	0.359683	0.619335	0.916534	0.0180304	0.0285478
1	1	0.208848	0.41996	0.00771935	0.0165136	0.0112236	0.253397	0.304547	0.437795	0.00741946	0.0118761
1	1	0.208066	0.609101	0.00592545	0.015023	0.380571	0.0734507	0.0422153	0.203915	0.00628568	0.0121806
1	1	0.185729	0.561476	0.0143917	0.013038	0.0138078	0.368121	0.335037	0.5089	0.0180304	0.0149518
1	1	0.103294	0.384765	0.0059741	0.0145967	0.0124837	0.348123	0.48673	0.480105	0.0333222	0.0195248
1	1	0.245362	0.954572	0.00358777	0.00762969	0.0950032	0.106018	0.036861	0.407926	0.00886937	0.00653277
1	1	0.203085	0.262326	0.00713493	0.00520933	0.0202034	0.264647	0.20143	0.243983	0.00962701	0.0179693
1	1	0.0900299	0.0287603	0.0231044	0.00921964	0.0379056	0.0634697	0.00783783	0.0595332	0.014839	0.013134
1	1	0.157463	0.0128025	0.0510722	0.00339406	0.0743334	0.100888	0.00575873	0.0302169	0.016807	0.0155807
1	1	0.391267	1.26345	0.0081225	0.0128831	0.186199	0.176791	0.169077	0.59521	0.00593034	0.013441
1	1	0.285627	0.529514	0.0146676	0.0331914	0.0470716	0.255987	0.353463	0.433682	0.00900001	0.0135311
1	1	0.177725	0.161928	0.0180607	0.00916444	0.242345	0.0628999	0.0149929	0.0546664	0.0223204	0.0140638
1	1	0.218716	0.82903	0.0104386	0.0511498	0.171941	0.161812	0.369166	0.406836	0.0131103	0.00900801
1	1	0.269392	0.485488	0.00780061	0.00584283	0.0395675	0.234961	0.0732502	0.467635	0.00518578	0.00559688
1	1	0.295297	0.708323	0.00712676	0.00730512	0.0286114	0.294478	0.292773	0.604678	0.0049463	0.0169737
1	1	0.135935	0.145426	0.0173545	0.00883988	0.197194	0.0584928	0.013825	0.0593998	0.0104127	0.0183305
1	1	0.283257	0.777954	0.00588483	0.0146984	0.129536	0.119662	0.0417084	0.317738	0.00642235	0.0104511
1	1	0.144462	0.0260289	0.0167161	0.00909724	0.121818	0.0671409	0.0158208	0.0298456	0.0165675	0.0154194
1	1	0.252385	0.754287	0.0240425	0.0101381	0.0352113	0.318691	0.0390103	0.428363	0.0115523	0.0143002
1	1	0.289876	0.433017	0.0140767	0.00488477	0.0319471	0.324148	0.218999	0.43709	0.0123658	0.0118024
1	1	0.229867	0.488164	0.00519337	0.0204727	0.0247967	0.427356	0.611545	0.573222	0.0208069	0.0158949
1	1	0.208273	0.848728	0.00838503	0.0132077	0.216976	0.0961508	0.0656241	0.238061	0.0118345	0.0139491
1	1	0.26525	0.366082	0.00775997	0.0275004	0.0295031	0.439859	0.616779	0.43652	0.0308752	0.0152212
1	1	0.179391	0.805047	0.0118916	0.0101381	0.340338	0.0605533	0.0237794	0.205868	0.0066749	0.0178839
1	1	0.311561	0.777864	0.00966716	0.0107432	0.0426684	0.346699	0.361076	0.592761	0.00637663	0.0152519
1	1	0.134582	0.0617258	0.0113884	0.0134882	0.025675	0.0822099	0.0754741	0.111779	0.00792456	0.0138972
1	1	0.365562	0.412047	0.0049595	0.0344872	0.0614061	0.225667	0.338281	0.275473	0.0232685	0.0128401
1	1	0.141118	0.200533	0.0142293	0.0266958	0.0214496	0.245279	0.284645	0.299426	0.01827	0.0230712
1	1	0.0647097	0.0167848	0.0142699	0.00478502	0.0406577	0.0425024	0.0125429	0.0420515	0.0133563	0.012388
1	1	0.233426	0.666594	0.00759901	0.0181805	0.0350581	0.275108	0.234407	0.448782	0.026655	0.00841604
1	1	0.165991	0.372524	0.00596608	0.00741119	0.168749	0.0807346	0.0184575	0.123956	0.00914808	0.0160603
1	1	0.212498	0.692627	0.00918427	0.00795427	0.0184969	0.367488	0.430335	0.645647	0.0160886	0.00741543
1	1	0.221604	0.258578	0.0185639	0.0116729	0.0404847	0.321288	0.115517	0.26463	0.00840349	0.014978
1	1	0.139968	0.529079	0.0167294	0.0204688	0.0183904	0.348535	0.577179	0.692321	0.0284021	0.0183865
1	1	0.272921	0.136426	0.0164208	0.0294671	0.0822481	0.187586	0.116081	0.179409	0.0140944	0.0103052
1	1	0.206776	0.389946	0.011429	0.00706866	0.0340334	0.306154	0.266697	0.492712	0.0133313	0.0169065
1	1	0.162365	0.240293	0.0100977	0.0134882	0.0191308	0.264643	0.263964	0.28583	0.0158229	0.0157626
1	1	0.271798	0.725575	0.0070943	0.00670004	0.0311044	0.306885	0.29907	0.738742	0.00989263	0.01291
1	1	0.280185	1.40724	0.00305561	0.0148568	0.234338	0.102005	0.0652793	0.612633	0.00518578	0.0114129
1	1	0.141979	0.33284	0.0150574	0.029064	0.192698	0.0629118	0.0669436	0.0776564	0.0152502	0.0168823
1	1	0.214423	0.224471	0.011429	0.014383	0.230587	0.0842059	0.0841246	0.109129	0.00991878	0.0170275
1	1	0.315832	0.243978	0.00713848	0.0506543	0.213606	0.130697	0.296408	0.0760896	0.0614957	0.00699437
1	1	0.285455	0.466303	0.00723232	0.0113924	0.140985	0.121972	0.0375924	0.141198	0.00866375	0.012208
1	1	0.426608	0.48721	0.0143574	0.0231325	0.132001	0.288589	0.321144	0.337398	0.00901793	0.0234077
1	1	0.0724537	0.160599	0.0144323	0.0495773	0.229264	0.0452028	0.0300025	0.0555086	0.0166884	0.0168898
1	1	0.0356682	0.0075407	0.00822404	0.0165136	0.0703633	0.0123278	0.0052373	0.0141508	0.0239347	0.00738775
1	1	0.334506	0.444923	0.00596608	0.00770717	0.246652	0.139094	0.0477161	0.218853	0.0116865	0.0124872
1	1	0.189449	0.176831	0.0074596	0.00548986	0.0268844	0.159371	0.0683956	0.220417	0.00962701	0.00881428
1	1	0.13384	0.323311	0.00842564	0.0131404	0.019412	0.271172	0.410799	0.383474	0.0346579	0.0150481
1	1	0.23601	0.257138	0.00622582	0.00435213	0.0254219	0.319439	0.154836	0.32243	0.0110133	0.0147141
1	1	0.175494	0.39528	0.00592545	0.0103929	0.0402509	0.259093	0.225675	0.376511	0.0175997	0.0207702
1	1	0.164878	0.394806	0.00471599	0.0101751	0.0553263	0.0896855	0.0233507	0.140016	0.00808856	0.00887973
1	1	0.32382	0.465759	0.00592545	0.0448469	0.084483	0.168181	0.245773	0.261701	0.0111836	0.0156901
1	1	0.347627	0.111145	0.0251956	0.00888393	0.121558	0.28467	0.137578	0.185129	0.0348374	0.0128048
1	1	0.266927	0.23065	0.0131416	0.031966	0.0327299	0.365434	0.607019	0.39974	0.0612181	0.0131403
1	1	0.201931	0.117837	0.00650988	0.0116177	0.143111	0.0802769	0.0149983	0.105206	0.0138549	0.0162797
1	1	0.353444	0.646628	0.00697258	0.0254172	0.110953	0.18449	0.138379	0.236237	0.0111161	0.017058
1	1	0.316608	0.35942	0.0094726	0.00641951	0.0528721	0.343908	0.320038	0.488611	0.00936359	0.0135781
1	1	0.210624	0.00834022	0.0392865	0.00953305	0.0482214	0.0966386	0.00858769	0.0420613	0.017336	0.0134499
1	1	0.34658	0.0621582	0.0219892	0.00444776	0.0538536	0.227251	0.0594604	0.156931	0.016807	0.0103291
1	1	0.196047	0.0903259	0.0166888	0.00478147	0.0678646	0.131884	0.0136304	0.101868	0.00411974	0.0170401
1	1	0.183455	0.168828	0.00959448	0.0134441	0.414691	0.0828229	0.0677669	0.0706311	0.0124604	0.0133146
1	1	0.249043	0.786068	0.00680523	0.012278	0.0387109	0.376872	0.375768	0.767566	0.0183377	0.0155342
1	1	0.0784781	0.172015	0.00775997	0.0519474	0.132058	0.0309659	0.0143573	0.0321324	0.00949963	0.0570869
1	1	0.0995813	0.317178	0.00354714	0.0349524	0.0387671	0.0941945	0.0698722	0.205402	0.00619598	0.00879754
1	1	0.234899	0.418574	0.0110232	0.0103964	0.162971	0.121317	0.150459	0.164681	0.012289	0.0105144
1	1	0.189847	0.296808	0.0113072	0.0268872	0.188594	0.0754025	0.208598	0.122834	0.0447126	0.00771569
1	1	0.324795	0.419798	0.021486	0.00916444	0.0319513	0.384634	0.204704	0.423438	0.0120733	0.0193987
1	1	0.103271	0.613927	0.0029221	0.0161323	0.0110558	0.351262	0.519041	0.715775	0.0303095	0.0160183
1	1	0.1449	0.420311	0.0100977	0.0374403	0.0132973	0.343342	0.619192	0.774769	0.0573011	0.0121868
1	1	0.11274	0.0845121	0.010239	0.0271224	0.221378	0.0387337	0.0687495	0.0443807	0.0455031	0.0148895
1	1	0.207263	0.172104	0.0131143	0.0125144	0.210204	0.0729004	0.038357	0.0727084	0.0113817	0.0215563
1	1	0.317735	0.166611	0.0094726	0.0254416	0.068069	0.259093	0.258	0.307264	0.0123919	0.00808352
1	1	0.199647	0.578369	0.00475661	0.0342803	0.0183945	0.477491	0.768933	0.646319	0.045338	0.0215597
1	1	0.225638	0.33702	0.0156872	0.00742664	0.0346968	0.292936	0.171459	0.375235	0.00977372	0.0170275
1	1	0.29877	0.451831	0.0088882	0.00823477	0.0464893	0.362028	0.200319	0.384404	0.00470684	0.0184441
1	1	0.139632	0.270058	0.00534104	0.00701346	0.0184835	0.270722	0.150187	0.279868	0.00866911	0.0172102
1	1	0.338709	0.162958	0.0111852	0.00213984	0.0863854	0.188182	0.0295435	0.138948	0.00938752	0.0222465
1	1	0.208589	0.387356	0.00532775	0.0104627	0.0384403	0.295909	0.220225	0.339606	0.00739332	0.00732231
1	1	0.275249	0.206521	0.022104	0.0143292	0.0315905	0.412899	0.503617	0.483139	0.0242057	0.0274872
1	1	0.23128	0.218566	0.00775997	0.0192585	0.184393	0.100376	0.303214	0.114251	0.0290987	0.00681259
1	1	0.221727	0.16127	0.00538166	0.0334656	0.090196	0.107475	0.0511448	0.11376	0.0282826	0.00847948
1	1	0.27683	0.0436616	0.0338807	0.00998371	0.106425	0.137513	0.0226008	0.0688579	0.00914808	0.0176981
1	1	0.319102	1.73145	0.0144323	0.0579726	0.490151	0.130306	0.212147	0.520609	0.0108767	0.0415244
1	1	0.15749	0.724946	0.0161044	0.0448999	0.0138836	0.357789	0.617519	0.858652	0.0348374	0.0213281
1	1	0.148241	0.51086	0.012476	0.0865263	0.210547	0.0821771	0.157467	0.13407	0.0168955	0.032142
1	1	0.447515	1.43404	0.00816581	0.0342351	0.101696	0.317802	0.549505	0.884502	0.0130842	0.00896688
1	1	0.288861	1.12995	0.0088882	0.0421653	0.29751	0.114697	0.152742	0.377802	0.0197591	0.0211873
1	1	0.352039	0.0632897	0.0435196	0.00488477	0.102223	0.192077	0.053433	0.113966	0.0281626	0.0157131
1	1	0.20154	0.432709	0.00830376	0.00718798	0.0136489	0.399277	0.332824	0.422802	0.0216154	0.0139025
1	1	0.188599	0.539327	0.00775997	0.0138092	0.0245716	0.342357	0.490891	0.604352	0.0145995	0.0134964
1	1	0.144854	0.229654	0.00830376	0.00548986	0.0184454	0.323951	0.346243	0.382281	0.0163106	0.00929481
1	1	0.165541	0.0730198	0.0171839	0.00335002	0.0374224	0.109889	0.00994237	0.0747065	0.0162199	0.0108494
1	1	0.288466	0.36857	0.0103412	0.015672	0.0499018	0.288386	0.181898	0.436409	0.0128447	0.0127572
1	1	0.193239	0.0679135	0.0136448	0.00246441	0.152749	0.0935462	0.0648079	0.0455013	0.0403105	0.0050219
1	1	0.192574	0.0640125	0.0153412	0.00888393	0.0349462	0.183094	0.0212031	0.156773	0.00542525	0.0192899
1	1	0.266814	0.547674	0.0149356	0.0145586	0.0475932	0.326813	0.129165	0.430303	0.00576634	0.0139858
1	1	0.269866	0.208736	0.0134167	0.00670004	0.0271275	0.314535	0.14596	0.285629	0.0118607	0.0160668
1	1	0.330913	0.656406	0.0071245	0.00541238	0.0384948	0.402585	0.302265	0.557269	0.0160624	0.0107441
1	1	0.122138	0.199469	0.00842564	0.0590027	0.203651	0.0627632	0.0270999	0.058538	0.0128709	0.0125861
1	1	0.456752	0.778118	0.0162262	0.0487768	0.088532	0.370779	0.520151	0.709032	0.0153472	0.0136421
1	1	0.306993	0.401	0.00955387	0.0878935	0.120761	0.171212	0.322161	0.199855	0.0152347	0.0180081
1	1	0.221819	0.594445	0.0125166	0.00855935	0.0262915	0.34735	0.526631	0.723276	0.0219927	0.0154501
1	1	0.328782	0.746414	0.0145541	0.0234415	0.212838	0.15433	0.297183	0.289612	0.0117159	0.0133577
1	1	0.317818	0.574658	0.0115343	0.012234	0.0427196	0.308601	0.263789	0.60853	0.00691437	0.0118745
1	1	0.128024	0.305681	0.0106415	0.0250842	0.00675899	0.261995	0.408889	0.378433	0.0177648	0.00877767
1	1	0.025572	0.0536251	0.00901006	0.0725625	0.0606081	0.0184632	0.0312629	0.0256434	0.0215673	0.0088311
1	1	0.261676	0.230649	0.00467536	0.00916444	0.0845901	0.105995	0.0326991	0.119166	0.0089086	0.0199836
1	1	0.210057	0.349217	0.00987046	0.00548986	0.0673759	0.205025	0.171784	0.384225	0.00694053	0.0019943
1	1	0.184688	0.217203	0.0108446	0.0168746	0.0408232	0.266912	0.184021	0.309885	0.0338796	0.00947025
1	1	0.274543	0.471545	0.00951323	0.00791022	0.0391893	0.327663	0.0672433	0.497457	0.0066749	0.0116072
1	1	0.223093	0.304646	0.00888003	0.0115848	0.0334705	0.368093	0.412877	0.342326	0.0107112	0.0168967
1	1	0.368425	0.285595	0.0112665	0.00581442	0.0747425	0.314984	0.313634	0.282883	0.0276836	0.0114094
1	1	0.20446	0.43321	0.0108039	0.0269915	0.0285835	0.410408	0.467129	0.515894	0.0570186	0.0215981
1	1	0.183474	0.0757315	0.0180606	0.0100941	0.039967	0.122169	0.0858922	0.112962	0.0115385	0.0248285
1	1	0.300956	0.489306	0.016145	0.0249909	0.31474	0.121856	0.12591	0.148612	0.0163281	0.0236799
1	1	0.19857	0.069072	0.0113072	0.00827884	0.061852	0.162386	0.026419	0.169069	0.013183	0.0152997
1	1	0.200937	0.146724	0.014498	0.0192585	0.0438098	0.261293	0.118817	0.173829	0.0172738	0.0122829
1	1	0.364302	0.431476	0.0106821	0.00892796	0.0366284	0.291448	0.0738232	0.376334	0.00792456	0.00815398
1	1	0.187754	0.057121	0.0555491	0.00337938	0.0923601	0.141658	0.0146837	0.0605267	0.0227373	0.0182105
1	1	0.273103	0.461249	0.00951323	0.00492881	0.115775	0.168371	0.0550724	0.228611	0.00444122	0.00531019
1	1	0.254108	0.377783	0.0125572	0.00691852	0.058396	0.250346	0.260831	0.344441	0.0139096	0.0137292
1	1	0.442847	1.12236	0.00331171	0.0175882	0.310774	0.159104	0.191911	0.32176	0.0212744	0.0106204
1	1	0.255221	0.349305	0.0173545	0.0987226	0.0505203	0.488588	0.960015	0.685001	0.124577	0.0284136
1	1	0.178889	0.14521	0.0113477	0.0127509	0.0271051	0.277193	0.195066	0.252573	0.0113817	0.0424369
1	1	0.162811	0.377147	0.00838503	0.0484628	0.0372927	0.252038	0.242721	0.39372	0.0158229	0.0165847
1	1	0.307639	0.657099	0.00479724	0.0158024	0.348247	0.110973	0.0684689	0.205645	0.00827068	0.0151882
1	1	0.121129	0.160098	0.00435345	0.0140052	0.198028	0.0408215	0.0222314	0.0786762	0.0131103	0.0138136
1	1	0.315619	0.499513	0.0065505	0.00492881	0.03434	0.310559	0.0579149	0.336107	0.0101059	0.0107471
1	1	0.329495	0.362534	0.0149761	0.0169263	0.172982	0.191172	0.184935	0.239053	0.0156194	0.0087687
1	1	0.108789	0.0514977	0.0155746	0.00648675	0.0272449	0.16474	0.041024	0.102033	0.00924275	0.0334277
1	1	0.090782	0.588741	0.016145	0.0285521	0.00657288	0.342051	0.609667	0.63466	0.0478027	0.0202463
1	1	0.416349	0.715232	0.00717555	0.0144178	0.0639041	0.267153	0.110671	0.399156	0.0256894	0.0109543
1	1	0.136069	0.0857873	0.0234018	0.00731233	0.187165	0.0675144	0.0221987	0.0548259	0.0167808	0.021024
1	1	0.0984634	0.0705079	0.0120736	0.00346039	0.0816269	0.0468035	0.0116573	0.0478468	0.0165675	0.0141333
1	1	0.154591	0.131374	0.0107633	0.0126026	0.0493898	0.106217	0.0507642	0.15787	0.0115711	0.0132639
1	1	0.313694	0.242291	0.0118916	0.0211179	0.0577759	0.317731	0.510125	0.270938	0.0163762	0.00919571
1	1	0.0413879	0.0132264	0.0160637	0.0549097	0.0554776	0.0221032	0.0304473	0.0141312	0.0329448	0.0133796
1	1	0.297663	0.58493	0.0073378	0.0213091	0.0315814	0.328851	0.191191	0.498539	0.00420828	0.0150411
1	1	0.210634	0.393177	0.0129061	0.0208373	0.0276487	0.409183	0.557105	0.595862	0.0291139	0.0196516
1	1	0.170376	0.455118	0.00534104	0.012234	0.0101385	0.344992	0.40433	0.503284	0.0202903	0.0109513
1	1	0.316578	0.700439	0.00826313	0.0184402	0.110009	0.245381	0.131796	0.37218	0.016807	0.0163424
1	1	0.176475	0.36153	0.00830376	0.0110678	0.0138078	0.3463	0.38253	0.42359	0.0247054	0.0140422
1	1	0.211994	0.0947464	0.0119159	0.00707503	0.0857151	0.0936311	0.02765	0.119383	0.00542525	0.00924878
1	1	0.268444	0.465844	0.00538166	0.0205128	0.0584146	0.297717	0.679045	0.523186	0.0229768	0.0107716
1	1	0.22195	0.328449	0.00659112	0.00912042	0.0451222	0.324844	0.126093	0.35878	0.0150784	0.0136473
1	1	0.271325	0.545481	0.00592545	0.0500077	0.144039	0.126291	0.509936	0.28383	0.029865	0.0121827
1	1	0.0299483	0.0155418	0.0172677	0.00613899	0.049113	0.0182173	0.00666451	0.0252394	0.0101321	0.00605619
1	1	0.221967	0.297762	0.0183608	0.00706866	0.0703603	0.262647	0.193365	0.303021	0.0185356	0.010976
1	1	0.268087	0.0813456	0.0477691	0.00548986	0.0626707	0.195968	0.0586213	0.118028	0.00994917	0.0104559
1	1	0.27313	0.0415266	0.0398794	0.00944497	0.0791194	0.140755	0.0334127	0.0913737	0.0112839	0.0175942
1	1	0.301355	0.793597	0.00417219	0.0454374	0.241546	0.131345	0.291273	0.291749	0.016807	0.0195278
1	1	0.194996	0.0980235	0.0136448	0.0142173	0.0472188	0.225156	0.133128	0.183133	0.0268803	0.0153714
1	1	0.157836	0.385692	0.00943198	0.0139483	0.0194428	0.268016	0.392255	0.570513	0.00938752	0.0130476
1	1	0.266685	0.317341	0.00832408	0.00910243	0.0166606	0.412654	0.248	0.487038	0.00882584	0.0180872
1	1	0.19096	0.362897	0.00966091	0.00988041	0.0342378	0.239161	0.142299	0.247961	0.00321771	0.0147405
1	1	0.117375	0.176234	0.0217243	0.00520933	0.0514023	0.0889854	0.0184944	0.112869	0.00840349	0.0124037
1	1	0.211949	0.537805	0.00711869	0.0112709	0.0147498	0.42295	0.403091	0.604827	0.0237475	0.0136499
1	1	0.248371	0.49328	0.0179865	0.0667471	0.223586	0.108267	0.45363	0.178934	0.0328138	0.0115676
1	1	0.181365	0.291545	0.00771935	0.00611697	0.086704	0.0814907	0.0568137	0.176629	0.00401695	0.00740943
1	1	0.171422	0.102094	0.0104539	0.00641951	0.0573912	0.148987	0.0874129	0.162872	0.00964443	0.0144388
1	1	0.163036	0.580804	0.00534104	0.00399915	0.0164789	0.258266	0.306432	0.664221	0.00489936	0.0168178
1	1	0.194486	0.187241	0.0161505	0.0213984	0.0286774	0.261801	0.256544	0.275111	0.0192516	0.0119858
1	1	0.122135	0.220713	0.0119322	0.0229331	0.0963489	0.0729488	0.0421028	0.10832	0.0103977	0.00748684
1	1	0.130547	0.142682	0.00959448	0.0397409	0.105256	0.0749241	0.011297	0.0562121	0.0105218	0.0224912
1	1	0.379671	1.11566	0.0100977	0.0312541	0.151134	0.203178	0.271567	0.421587	0.0225011	0.00576489
1	1	0.140581	0.339229	0.0074596	0.00633026	0.025628	0.328737	0.272135	0.392244	0.0140944	0.020296
1	1	0.228005	0.549832	0.00834439	0.0297213	0.245552	0.100382	0.107829	0.138346	0.00989263	0.0170139
1	1	0.235901	0.656391	0.00662351	0.0262831	0.0504152	0.223238	0.580794	0.585159	0.0121524	0.00831003
1	1	0.156214	0.327566	0.0130604	0.00674409	0.0185114	0.306878	0.127971	0.435894	0.0054514	0.0114313
1	1	0.348262	0.224284	0.0118509	0.0604215	0.167904	0.276357	0.603228	0.13376	0.0496696	0.0192335
1	1	0.162351	0.215882	0.0212829	0.0086034	0.0283255	0.188344	0.0790408	0.238425	0.0123658	0.0300716
1	1	0.118334	0.211998	0.0143104	0.00359711	0.0192198	0.128642	0.0541795	0.181661	0.0101321	0.0178269
1	1	0.0946327	0.00782076	0.0639904	0.00795427	0.0912408	0.0511462	0.00595091	0.0179817	0.0161745	0.086051
1	1	0.281613	0.25782	0.00296273	0.0196712	0.14294	0.114653	0.219419	0.164419	0.0215139	0.00928884
1	1	0.332499	0.291548	0.00650988	0.0230653	0.130506	0.159998	0.223221	0.195852	0.0234819	0.010233
1	1	0.155873	0.371764	0.00479724	0.00641951	0.0530587	0.192907	0.0466856	0.21494	0.00926394	0.00783347
1	1	0.161135	0.266142	0.00951323	0.00843011	0.0198143	0.336767	0.379318	0.348456	0.010835	0.0149864
1	1	0.213971	0.267262	0.0128332	0.00599873	0.0675053	0.155749	0.0239256	0.209564	0.0066749	0.0210889
1	1	0.180527	0.25251	0.00344159	0.00916444	0.0405776	0.258068	0.134752	0.229757	0.00691437	0.0086348
1	1	0.240546	0.114305	0.019799	0.00679566	0.0463961	0.186601	0.0858753	0.20351	0.0257617	0.0110841
1	1	0.187262	0.657455	0.00438705	0.00528816	0.0559439	0.277924	0.224515	0.658324	0.0123396	0.0154377
1	1	0.152705	0.0275564	0.0189803	0.00335002	0.108206	0.102685	0.0313047	0.0917474	0.00840349	0.0115517
1	1	0.162864	0.286472	0.0118753	0.00799831	0.0243531	0.296482	0.209902	0.359316	0.0101321	0.0248837
1	1	0.170683	0.400467	0.0124095	0.0263482	0.0722965	0.277875	0.526416	0.440312	0.018522	0.0227065
1	1	0.11767	0.0133561	0.0342049	0.016323	0.0864782	0.059886	0.0132927	0.0352004	0.0265461	0.00968519
1	1	0.214012	0.268466	0.014773	0.0116288	0.0410534	0.417936	0.483456	0.3169	0.0289333	0.0154381
1	1	0.144177	0.282524	0.00713493	0.00952953	0.029254	0.221102	0.21661	0.301269	0.0106372	0.0128217
1	1	0.0802993	0.459839	0.0123947	0.01347	0.00914319	0.19857	0.204836	0.3819	0.0126546	0.00990204
1	1	0.281911	0.240167	0.00775997	0.00964668	0.0592812	0.256109	0.245816	0.325844	0.0121002	0.0188228
1	1	0.204453	0.347154	0.00642865	0.00516529	0.0189021	0.209317	0.121255	0.358954	0.00691437	0.00778192
1	1	0.274211	0.0882892	0.00771935	0.00976953	0.0666017	0.20282	0.0364759	0.195433	0.00784909	0.0104936
1	1	0.149141	0.609353	0.0126385	0.0100941	0.0136975	0.313848	0.235001	0.56226	0.0182961	0.0132368
1	1	0.314253	0.264221	0.00459428	0.0410087	0.227266	0.132029	0.496943	0.150201	0.0836234	0.009456
1	1	0.380564	0.619287	0.00951323	0.0354395	0.184169	0.156267	0.270751	0.187105	0.0163281	0.0118696
1	1	0.197336	0.142228	0.00534104	0.00732689	0.0362031	0.203265	0.0444019	0.164121	0.00552697	0.00848638
1	1	0.180181	0.234258	0.0136955	0.00460424	0.0485033	0.265662	0.179487	0.373016	0.0131103	0.0410978
1	1	0.16501	1.13153	0.00951323	0.0070246	0.0122284	0.412083	0.460589	1.05027	0.0142577	0.0131421
1	1	0.196717	1.02741	0.00767873	0.0121939	0.0151136	0.403811	0.492909	0.949066	0.0118607	0.0146417
1	1	0.161586	0.526348	0.0102195	0.0055415	0.00861093	0.373563	0.339133	0.547728	0.0339329	0.0149781
1	1	0.274614	0.297144	0.0203171	0.0401138	0.0499289	0.323385	0.427694	0.404351	0.0563513	0.0172095
1	1	0.319893	0.547079	0.00713493	0.0342921	0.179209	0.186241	0.130354	0.244244	0.015344	0.0506914
1	1	0.111867	0.123874	0.00534104	0.00674409	0.0147229	0.211265	0.203405	0.185655	0.0131135	0.0034543
1	1	0.170684	0.178763	0.00951323	0.00926528	0.0227671	0.259485	0.170407	0.27893	0.0066749	0.0149299
1	1	0.135938	0.0159292	0.0377202	0.00832287	0.040427	0.0629704	0.00986983	0.0684865	0.017791	0.0211648
1	1	0.0353308	0.016184	0.0180201	0.00823477	0.0449421	0.0202301	0.011336	0.0254626	0.0138626	0.00531683
1	1	0.234963	0.0783965	0.0118348	0.00819076	0.0589256	0.208776	0.0966702	0.179831	0.0049463	0.0309833
1	1	0.0282619	0.00341451	0.0395312	0.00797221	0.0234101	0.0131711	0.00270933	0.0156948	0.0229427	0.0111277
1	1	0.286513	0.326655	0.00911713	0.0432975	0.107292	0.15508	0.540593	0.188786	0.0266996	0.0160484
1	1	0.203677	0.205553	0.0277115	0.0263712	0.219921	0.105298	0.0526632	0.058215	0.0259288	0.0101963
1	1	0.250223	0.0584197	0.015098	0.0166017	0.0549751	0.234995	0.148251	0.078843	0.0281539	0.00854581
1	1	0.316566	0.46257	0.00810218	0.0272645	0.192785	0.133784	0.209935	0.155539	0.010918	0.015564
1	1	0.299945	0.690267	0.00596608	0.0103306	0.162991	0.113003	0.0504877	0.21007	0.0108767	0.00955243
1	1	0.314721	0.895976	0.00600671	0.0119534	0.3092	0.156072	0.0975731	0.308051	0.0121263	0.0153233
1	1	0.347444	1.12087	0.00897646	0.00734917	0.226256	0.157671	0.114676	0.474546	0.0089086	0.00926712
1	1	0.32927	0.648819	0.0094726	0.0262831	0.148025	0.178758	0.356993	0.309968	0.0170464	0.00995184
1	1	0.155164	0.171256	0.00717555	0.00681802	0.0196427	0.193385	0.0782957	0.186937	0.00819667	0.0395336
1	1	0.353417	0.92592	0.00445625	0.0135607	0.0965219	0.24711	0.256958	0.617976	0.00864296	0.0091987
1	1	0.289721	0.634648	0.00896945	0.0166535	0.214744	0.159363	0.165354	0.203453	0.0150784	0.0118008
1	1	0.171598	0.0126586	0.0124353	0.0167942	0.0676112	0.0916939	0.0183302	0.0600135	0.00910765	0.0131811
1	1	0.216158	0.617327	0.00951323	0.0109797	0.123094	0.110484	0.0296615	0.21773	0.012052	0.00984358
1	1	0.125351	0.0945914	0.00884758	0.00944497	0.0227737	0.185739	0.087286	0.133628	0.0110472	0.0113754
1	1	0.0821734	0.087099	0.011429	0.0129533	0.173673	0.0240179	0.0120106	0.0493451	0.00741946	0.0107531
1	1	0.108661	0.938719	0.0101139	0.0150577	0.00840756	0.397613	0.51263	1.04136	0.0118607	0.0103271
1	1	0.397593	0.813233	0.0107227	0.0315948	0.146562	0.20459	0.150792	0.38181	0.0223939	0.0107219
1	1	0.175355	0.397891	0.00830376	0.00536061	0.021552	0.186067	0.289745	0.356174	0.00875112	0.00569851
1	1	0.275616	0.593573	0.0147732	0.0147424	0.0395998	0.283734	0.250852	0.521862	0.00840349	0.0119662
1	1	0.10514	0.367191	0.0086609	0.00395511	0.0290435	0.281006	0.195526	0.461912	0.0134942	0.0151311
1	1	0.20025	0.201743	0.00471599	0.0158645	0.023691	0.343662	0.38513	0.231585	0.0220189	0.0124067
1	1	0.278049	1.10469	0.00354714	0.00633426	0.0800261	0.184703	0.215394	0.611535	0.00476151	0.0180665
1	1	0.169125	0.363787	0.00668038	0.00920849	0.0133232	0.24707	0.229247	0.362974	0.00569086	0.00822684
1	1	0.186563	0.172931	0.0137667	0.00747534	0.0324418	0.322062	0.226782	0.283461	0.0150665	0.0135027
1	1	0.168806	0.443107	0.013799	0.0137687	0.0140121	0.309845	0.318496	0.489084	0.00364332	0.00876746
1	1	0.29161	0.094204	0.0185639	0.00767375	0.192992	0.129093	0.0289322	0.0782874	0.0244397	0.00637516
1	1	0.100936	0.184048	0.0101789	0.0132364	0.134664	0.0507648	0.0375561	0.0848991	0.0089086	0.0307637
1	1	0.27609	0.334699	0.00538166	0.00868575	0.0340075	0.38059	0.161129	0.41365	0.00643542	0.0193891
1	1	0.272878	0.644721	0.00659112	0.00892796	0.294882	0.095412	0.0654156	0.265286	0.0101321	0.0119826
1	1	0.2093	0.197148	0.0132229	0.0127126	0.0227737	0.338453	0.390312	0.341252	0.0114416	0.0205467
1	1	0.258037	0.128725	0.00819671	0.0118809	0.0355075	0.285685	0.222961	0.190887	0.0111161	0.0167042
1	1	0.234003	0.0373055	0.0292704	0.0159085	0.0683652	0.156301	0.0806759	0.0844686	0.0289266	0.0115586
1	1	0.244511	0.19939	0.00886378	0.00673887	0.0354581	0.253027	0.258664	0.30138	0.0054514	0.00909664
1	1	0.238518	0.198048	0.00853913	0.00641951	0.0432022	0.250661	0.249132	0.293198	0.00470684	0.00951767
1	1	0.138512	0.236567	0.0176303	0.00641951	0.0297806	0.157346	0.00994108	0.231395	0.00989263	0.00946203
1	1	0.138909	0.389528	0.0088882	0.00851794	0.0103442	0.324922	0.268119	0.387618	0.0103922	0.0157359
1	1	0.156768	0.433489	0.00417219	0.0448344	0.178773	0.076934	0.0578662	0.113045	0.0126053	0.00959206
1	1	0.116261	0.326522	0.00558454	0.0113483	0.0143662	0.332226	0.416491	0.547934	0.0145733	0.0253255
1	1	0.286284	0.109945	0.00920479	0.0139073	0.0539851	0.314783	0.303307	0.246739	0.0170726	0.0110504
1	1	0.199452	0.155721	0.00530041	0.00613899	0.0991432	0.197387	0.182807	0.163511	0.0140944	0.0154769
1	1	0.199875	0.198502	0.0137261	0.00855935	0.187186	0.0881274	0.018385	0.121034	0.00640927	0.0152939
1	1	0.181718	0.506927	0.0118916	0.0163212	0.0448759	0.327222	0.368632	0.619836	0.0135893	0.028304
1	1	0.281444	0.231627	0.0131823	0.00646357	0.0183069	0.385616	0.145889	0.317256	0.00943447	0.00978428
1	1	0.297932	0.172853	0.0156418	0.00799831	0.188068	0.144652	0.0382068	0.169523	0.00669233	0.00753539
1	1	0.323182	0.264871	0.0106578	0.00612785	0.0613414	0.217192	0.026203	0.228304	0.0108505	0.0104222
1	1	0.0807494	0.20778	0.00759824	0.0289372	0.105604	0.0311044	0.0223949	0.0753273	0.0124751	0.0136689
1	1	0.285114	0.557916	0.00740274	0.00488477	0.0623621	0.17552	0.156374	0.40363	0.00521195	0.00489513
1	1	0.083102	0.369116	0.00592545	0.00492881	0.00962794	0.21716	0.340571	0.329924	0.00469242	0.0126859
1	1	0.202499	0.241344	0.00475661	0.0114604	0.0190102	0.387757	0.236173	0.325638	0.0153179	0.0139395
1	1	0.125912	0.25013	0.00713493	0.0167578	0.257819	0.0598819	0.0160021	0.0815265	0.00792456	0.0256379
1	1	0.268849	0.177009	0.0114681	0.0130847	0.0275145	0.302808	0.229452	0.380157	0.0217533	0.01033
1	1	0.236363	0.138144	0.00943198	0.0141216	0.0370494	0.283573	0.185159	0.234169	0.0145995	0.0148339
1	1	0.188358	0.360681	0.0195039	0.00367459	0.0199739	0.356629	0.169841	0.352847	0.0121002	0.0154134
1	1	0.193284	0.349089	0.0221517	0.0138127	0.115218	0.0847985	0.0234717	0.14595	0.0200955	0.0118574
1	1	0.136653	0.212579	0.0108039	0.0125585	0.0246678	0.156822	0.208604	0.295407	0.00667814	0.0197989
1	1	0.0771925	0.0522018	0.01677	0.00367459	0.0605557	0.0331057	0.00930131	0.0279688	0.0106372	0.0233273
1	1	0.390526	0.850201	0.0164371	0.0113483	0.0858529	0.288591	0.215958	0.503981	0.00741946	0.0113415
1	1	0.289015	0.0836713	0.0427136	0.0030695	0.0628429	0.147146	0.0305209	0.142433	0.0192801	0.0208459
1	1	0.19599	0.466133	0.0134176	0.0104639	0.0453476	0.382424	0.252348	0.49442	0.0145341	0.0191183
1	1	0.491656	0.839843	0.0088882	0.042387	0.138764	0.427766	0.792631	0.572969	0.0163281	0.00912553
1	1	0.258946	0.126328	0.00421282	0.016901	0.045568	0.233807	0.178673	0.22836	0.0150784	0.0113039
1	1	0.273024	0.123888	0.0120134	0.0125585	0.0654934	0.212518	0.0811414	0.173249	0.00792456	0.0140078
1	1	0.273166	0.192143	0.0199812	0.0113483	0.119065	0.170952	0.0724246	0.220518	0.0138288	0.0125087
1	1	0.123602	0.249124	0.00721619	0.00427968	0.0202748	0.232859	0.261248	0.360043	0.0227962	0.0163995
1	1	0.228911	0.0428137	0.0119322	0.00153475	0.0448346	0.194522	0.0399832	0.121843	0.0179692	0.0144902
1	1	0.229664	0.437274	0.0125166	0.0134325	0.0353309	0.304864	0.25325	0.507738	0.0127627	0.0161911
1	1	0.188974	0.125314	0.00717555	0.009688	0.0348053	0.266827	0.0924253	0.203993	0.0118607	0.0106337
1	1	0.282946	0.427986	0.0124353	0.00887347	0.0239219	0.408102	0.187047	0.478813	0.0140944	0.0157736
1	1	0.363588	0.460124	0.011254	0.0110353	0.254307	0.165773	0.105306	0.221436	0.0111122	0.0087687
1	1	0.204902	0.150487	0.0065505	0.00548986	0.0238426	0.212561	0.110455	0.322731	0.00715383	0.00845271
1	1	0.223725	0.358871	0.00646927	0.00427968	0.0224706	0.344001	0.205433	0.384736	0.0150784	0.0128187
1	1	0.141989	0.0372565	0.019814	0.00730512	0.0366617	0.0808058	0.00954997	0.119206	0.0078984	0.0106779
1	1	0.20027	0.403004	0.0101383	0.00909604	0.0192081	0.484272	0.338769	0.424056	0.00840349	0.0143608
1	1	0.215662	0.751801	0.00384752	0.0300458	0.231543	0.0854058	0.448503	0.225959	0.0199985	0.0124709
1	1	0.224757	0.470178	0.00896945	0.0116288	0.239359	0.103282	0.0152522	0.130425	0.0106372	0.0168732
1	1	0.243932	0.507872	0.0150168	0.00767375	0.0498788	0.301891	0.341564	0.561862	0.0171063	0.00844674
1	1	0.16794	0.338782	0.0137737	0.01001	0.148386	0.0648375	0.0363465	0.0998178	0.0185356	0.0137024
1	1	0.212348	0.344503	0.0227036	0.00827884	0.0361056	0.132306	0.0880112	0.314314	0.0113556	0.0104312
1	1	0.122187	0.0103797	0.0650114	0.00637546	0.059111	0.0772642	0.0052373	0.026777	0.0245883	0.0176049
1	1	0.21938	0.351936	0.00471599	0.0409469	0.167674	0.115797	0.302395	0.12514	0.0361056	0.0242967
1	1	0.51573	1.47945	0.00633564	0.0840993	0.117709	0.314417	0.665685	1.06138	0.0210646	0.0123344
1	1	0.165719	0.146786	0.00896945	0.00577038	0.040195	0.14369	0.123653	0.204229	0.00741946	0.00961678
1	1	0.28795	0.407828	0.00834439	0.0116729	0.0410115	0.25266	0.21803	0.370542	0.00718001	0.0148903
1	1	0.251084	0.11359	0.0106415	0.00762969	0.0453241	0.243154	0.101196	0.208097	0.0139605	0.01178
1	1	0.210831	0.0888132	0.0241645	0.0151925	0.134825	0.0913959	0.0551366	0.0771673	0.0126053	0.014605
1	1	0.236911	0.648448	0.0113477	0.00840441	0.031705	0.289898	0.115789	0.54552	0.00514442	0.014889
1	1	0.370537	0.883071	0.00963509	0.0122228	0.202172	0.14847	0.107615	0.35489	0.0126053	0.00697269
1	1	0.213717	0.56389	0.0131416	0.00916444	0.0327055	0.347343	0.120975	0.518549	0.0111161	0.0101266
1	1	0.313896	0.954039	0.00928604	0.0168822	0.24006	0.14241	0.122943	0.335836	0.00691437	0.00949299
1	1	0.124496	0.111017	0.00951323	0.00363054	0.043968	0.0447294	0.0105109	0.0845136	0.0101321	0.00615229
1	1	0.298999	0.561547	0.0148949	0.0860391	0.0446055	0.45833	0.805227	0.595584	0.0727704	0.0250047
1	1	0.171871	0.0678188	0.00991916	0.0131752	0.0957772	0.0665112	0.130473	0.0845657	0.0210349	0.00967864
1	1	0.183289	0.265173	0.00797909	0.0120815	0.0236499	0.308428	0.164961	0.325384	0.00470684	0.0207253
1	1	0.260061	0.433442	0.0128666	0.0106551	0.053237	0.283975	0.342573	0.423917	0.0158229	0.018593
1	1	0.145357	0.100814	0.0106415	0.048861	0.0592022	0.087862	0.0900024	0.0294938	0.0224978	0.0226797
1	1	0.0537618	0.0349985	0.00896945	0.0206888	0.0962406	0.0178837	0.00595091	0.0306698	0.0199172	0.0116552
1	1	0.218118	0.151486	0.00884758	0.0109501	0.0126857	0.418173	0.372664	0.283507	0.0187697	0.0221461
1	1	0.195543	0.165524	0.0119159	0.00427968	0.0357426	0.215149	0.0308749	0.159803	0.0133237	0.010988
1	1	0.292112	0.169422	0.012476	0.0265477	0.0667526	0.330379	0.35766	0.302706	0.0189097	0.0210307
1	1	0.226004	0.545416	0.0100977	0.00616462	0.0274271	0.416744	0.16156	0.704295	0.00739332	0.0128157
1	1	0.316474	0.131214	0.0100734	0.0113651	0.0698275	0.300609	0.17632	0.200924	0.0232533	0.0108126
1	1	0.11319	0.225187	0.0230362	0.0289975	0.00515235	0.295305	0.434517	0.24446	0.0418432	0.0103935
1	1	0.208097	0.401095	0.0125897	0.0142772	0.043493	0.330414	0.304208	0.375157	0.00636467	0.0212673
1	1	0.175618	0.209296	0.0179956	0.00952707	0.0291951	0.315424	0.228682	0.276572	0.00446737	0.0241847
1	1	0.262088	0.195139	0.010057	0.00734917	0.0714766	0.293238	0.0856555	0.230412	0.00938752	0.0243146
1	1	0.165717	0.278302	0.012458	0.0217476	0.0100685	0.345529	0.488804	0.502046	0.0331754	0.0115922
1	1	0.356718	0.865237	0.00834439	0.0431778	0.216767	0.16272	0.0946305	0.274569	0.0185015	0.014458
1	1	0.338863	1.15715	0.00141235	0.00950582	0.133541	0.144337	0.159968	0.616324	0.00420174	0.0113991
1	1	0.420875	1.35984	0.00758947	0.0307354	0.189551	0.225986	0.106743	0.745417	0.0115711	0.0117407
1	1	0.352426	0.191578	0.0149356	0.0134441	0.0461094	0.359127	0.275772	0.335904	0.0158229	0.0137689
1	1	0.305581	1.01562	0.00320623	0.0143738	0.0351823	0.281972	0.303412	0.923065	0.0108767	0.00969117
1	1	0.215234	0.268682	0.00460235	0.0161924	0.0225554	0.400618	0.188621	0.310866	0.0129449	0.0222313
1	1	0.0870635	0.2946	0.00600671	0.022952	0.186279	0.037498	0.0745158	0.11987	0.0182961	0.00989535
1	1	0.24544	0.246223	0.00695635	0.0372144	0.0541197	0.271288	0.250173	0.344981	0.010439	0.0157107
1	1	0.247115	1.52111	0.00763812	0.00581442	0.0286399	0.238364	0.157271	1.01862	0.0049463	0.00739156
1	1	0.202989	0.110463	0.0338809	0.00850705	0.0299049	0.155754	0.0911436	0.150476	0.0128447	0.0118469
1	1	0.220505	0.209511	0.00763812	0.00953305	0.0306949	0.268085	0.28924	0.320756	0.0118607	0.014046
1	1	0.220786	0.611656	0.00838503	0.0361672	0.28157	0.102676	0.111763	0.201709	0.0116212	0.0115698
1	1	0.193649	0.1744	0.00771935	0.00423563	0.0271283	0.200131	0.0329199	0.172449	0.00518578	0.00647722
1	1	0.154925	0.37525	0.0101383	0.0332814	0.0293189	0.297398	0.421336	0.413891	0.0212482	0.0120589
1	1	0.2532	0.187038	0.0130878	0.0128831	0.0901608	0.151229	0.110029	0.211268	0.0168126	0.0108187
1	1	0.382555	0.302061	0.00826322	0.00832287	0.0622499	0.29757	0.258084	0.381063	0.0124724	0.00943058
1	1	0.239345	0.154416	0.00883141	0.00791022	0.0448349	0.173466	0.0868016	0.15714	0.00864296	0.0154471
1	1	0.24037	0.265053	0.00905868	0.0112811	0.0277855	0.387296	0.22595	0.370308	0.0128447	0.0150627
1	1	0.192955	0.596111	0.0119728	0.0111752	0.0215736	0.296826	0.434887	0.526374	0.0150163	0.00844971
1	1	0.148796	0.505788	0.00358777	0.00585848	0.0173734	0.290024	0.218663	0.598178	0.00998731	0.0140412
1	1	0.268053	0.446762	0.00883141	0.0376314	0.027776	0.378868	0.435392	0.580706	0.0162899	0.0142741
1	1	0.355485	0.346414	0.0191483	0.00920849	0.134241	0.19521	0.0896902	0.318347	0.0130842	0.0117583
1	1	0.158079	0.169594	0.00830376	0.0115616	0.0362777	0.382412	0.332069	0.223349	0.0123952	0.0329591
1	1	0.215592	0.179297	0.0118916	0.0113043	0.0429773	0.33706	0.343287	0.303932	0.0182874	0.0101362
1	1	0.303119	0.342079	0.00782716	0.0119975	0.0716891	0.258831	0.336191	0.389869	0.0177344	0.00980597
1	1	0.0725815	0.14886	0.00896945	0.0289661	0.0309738	0.110716	0.075979	0.18559	0.0101321	0.00589578
1	1	0.358089	0.798349	0.0118509	0.0421021	0.312717	0.153099	0.276475	0.300491	0.0239608	0.0115556
1	1	0.310082	0.685005	0.0065505	0.0682009	0.266467	0.128047	0.167909	0.24376	0.0216848	0.00718656
1	1	0.383754	0.177934	0.0361387	0.00488477	0.0416853	0.255331	0.0284362	0.261144	0.0126053	0.014286
1	1	0.141725	0.391161	0.00534104	0.00674409	0.0103938	0.354817	0.275515	0.454042	0.0140944	0.0135511
1	1	0.217556	0.195474	0.00767873	0.00613899	0.0288518	0.354762	0.425451	0.339671	0.0100699	0.0160969
1	1	0.156867	0.22335	0.00471599	0.0101886	0.0210214	0.251947	0.260655	0.297076	0.0023077	0.0207895
1	1	0.103557	0.391275	0.0104061	0.00335002	0.00874518	0.164516	0.200015	0.364089	0.00840349	0.00614629
1	1	0.214425	0.0855545	0.00797101	0.00766665	0.0892143	0.147027	0.0661055	0.0797263	0.0185094	0.00681071
1	1	0.275101	0.722221	0.0131823	0.0331154	0.247395	0.120611	0.240241	0.24014	0.0143403	0.0119096
1	1	0.246237	0.100989	0.0155443	0.00981358	0.0332889	0.28803	0.0574489	0.168304	0.0170726	0.0148508
1	1	0.147978	0.435273	0.00713493	0.00585848	0.0175368	0.280743	0.0809368	0.403966	0.00196806	0.00776838
1	1	0.218456	0.318997	0.0113477	0.0162771	0.0276156	0.343633	0.229743	0.37216	0.0190145	0.0173467
1	1	0.12406	0.0392784	0.0478099	0.00949423	0.0528464	0.0814138	0.0113333	0.0332856	0.0184802	0.0119564
1	1	0.16318	0.0534219	0.00955387	0.00613899	0.0281739	0.137518	0.0960731	0.119369	0.0103716	0.020193
1	1	0.13433	0.177394	0.00604656	0.0123968	0.0278709	0.183038	0.126909	0.172437	0.0242297	0.026226
1	1	0.205392	0.387459	0.0094239	0.00930412	0.0284617	0.356446	0.214398	0.422561	0.0131103	0.00952067
1	1	0.0201895	0.0315499	0.00475661	0.0665234	0.0484032	0.00755704	0.0164834	0.0129976	0.0182545	0.015366
1	1	0.222579	0.347719	0.0172165	0.0130471	0.0296171	0.404237	0.432893	0.352008	0.0254238	0.0272772
1	1	0.174281	0.423901	0.0121838	0.0131636	0.0165729	0.305826	0.244205	0.457735	0.00992849	0.0114285
1	1	0.228058	0.254964	0.00727295	0.0146984	0.0653529	0.275238	0.211757	0.276972	0.00858466	0.011483
1	1	0.158072	0.884796	0.00534104	0.00706866	0.0207139	0.253286	0.444997	0.822795	0.00470684	0.00540629
1	1	0.198313	0.151294	0.00471599	0.00855935	0.0379652	0.218634	0.100166	0.236871	0.00816404	0.00877767
1	1	0.133992	0.079808	0.0102992	0.00581442	0.0169666	0.127251	0.0163734	0.113634	0.0121002	0.0144842
1	1	0.0436672	0.0120117	0.0163235	0.00263049	0.0491295	0.020251	0.0125574	0.0309281	0.01635	0.00867608
1	1	0.13316	0.337973	0.00951323	0.0119534	0.0392298	0.252091	0.207011	0.368256	0.00813788	0.0312674
1	1	0.225068	0.797595	0.00530041	0.00802672	0.133117	0.111217	0.103909	0.33332	0.00962701	0.0110717
1	1	0.198308	0.186453	0.0131416	0.0110181	0.0348437	0.219269	0.126566	0.188845	0.00840349	0.0158286
1	1	0.0813676	0.193993	0.00296273	0.00767375	0.00723494	0.164956	0.235052	0.226315	0.0126314	0.020924
1	1	0.0731777	0.150681	0.0154793	0.00888393	0.0189529	0.0968371	0.0634857	0.153369	0.0133498	0.0117538
1	1	0.155204	0.369339	0.00354714	0.0332262	0.0240997	0.217184	0.268003	0.431262	0.0123919	0.0324748
1	1	0.134466	0.173843	0.00659921	0.0146207	0.0168151	0.178441	0.219143	0.186377	0.0120541	0.0173911
1	1	0.164124	0.544628	0.0121939	0.00706866	0.0158308	0.542961	0.444214	0.609609	0.0193895	0.0142194
1	1	0.00942155	0.0156184	0.00866079	0.0132077	0.0191132	0.00900132	0.00376839	0.0120236	0.0136154	0.00616127
1	1	0.290473	0.0886026	0.0287103	0.00427968	0.0567547	0.166866	0.0204502	0.257474	0.0160744	0.0143208
1	1	0.271099	0.287449	0.0125166	0.00467785	0.0537934	0.264672	0.0702032	0.309721	0.0118868	0.0104667
1	1	0.306865	0.0899937	0.0226548	0.00389586	0.0498009	0.227155	0.0805102	0.122005	0.0130928	0.0138786
1	1	0.237516	0.142465	0.0172325	0.00674409	0.0965429	0.149441	0.0484707	0.150371	0.0138733	0.00572571
1	1	0.269276	0.327781	0.0124436	0.00762969	0.34732	0.162909	0.0282092	0.129254	0.0160624	0.0248698
1	1	0.137071	0.5279	0.00354714	0.006205	0.0160559	0.209603	0.0834277	0.516223	0.00542525	0.0102053
1	1	0.18526	0.387728	0.00830376	0.00719778	0.027779	0.262163	0.145251	0.4344	0.0145995	0.0125495
1	1	0.241088	0.15475	0.0070943	0.00799831	0.037365	0.304151	0.144	0.288988	0.00696118	0.0163937
1	1	0.230665	0.444609	0.013101	0.0149788	0.0458351	0.310368	0.252285	0.51062	0.0118607	0.019207
1	1	0.158384	0.0401109	0.00892881	0.00581442	0.0355126	0.1969	0.0435154	0.122491	0.00879645	0.0108976
1	1	0.276971	0.123051	0.0185476	0.0389335	0.170347	0.119927	0.103819	0.139284	0.0439616	0.0183596
1	1	0.202395	0.491086	0.0100164	0.0117581	0.0153593	0.405836	0.438126	0.459261	0.0157664	0.0199116
1	1	0.167096	0.261296	0.0113072	0.0130807	0.0331898	0.248074	0.146841	0.392885	0.0066749	0.0100231
1	1	0.187135	0.533497	0.0113477	0.00976953	0.0307731	0.276774	0.209249	0.405749	0.0129575	0.0142897
1	1	0.156802	0.0312984	0.0249925	0.00488477	0.0340848	0.111774	0.0122788	0.0603947	0.0179342	0.0205157
1	1	0.328904	0.799555	0.0116238	0.0100941	0.248661	0.161234	0.211062	0.382981	0.0123396	0.00554591
1	1	0.247883	0.234476	0.00975542	0.012278	0.0331829	0.390781	0.163355	0.339453	0.0116212	0.0115922
1	1	0.233255	0.276263	0.011575	0.0491449	0.0578295	0.245602	0.690505	0.31388	0.0926144	0.0212437
1	1	0.103127	0.534794	0.0390832	0.00553391	0.00815228	0.317574	0.446403	0.539425	0.0210087	0.0132458
1	1	0.220492	0.122067	0.010225	0.00916444	0.0336685	0.232747	0.137515	0.178556	0.0200509	0.0218222
1	1	0.012786	0.0126586	0.0144323	0.0395169	0.0281512	0.00603665	0.0198122	0.00967923	0.0311408	0.0056042
1	1	0.012928	0.0120908	0.0107633	0.0490239	0.0226222	0.00840214	0.0252189	0.0053358	0.0366749	0.00229743
1	1	0.321255	0.43241	0.0150168	0.02691	0.16161	0.172547	0.27796	0.230384	0.0219666	0.0100573
1	1	0.355028	0.613947	0.0156012	0.0101949	0.125436	0.246224	0.3497	0.435778	0.00616981	0.00281757
1	1	0.238552	0.336618	0.00585244	0.0375762	0.062253	0.235337	0.356061	0.251067	0.0237202	0.0227967
1	1	0.250876	0.0420944	0.0217068	0.0122517	0.115336	0.168806	0.0448091	0.0931103	0.0121405	0.010114
1	1	0.0993761	0.34302	0.00896945	0.0045602	0.0207669	0.225295	0.268979	0.414054	0.0160769	0.0147547
1	1	0.130301	0.0911623	0.0148542	0.0128391	0.0415719	0.225875	0.1188	0.14459	0.0123658	0.0457989
1	1	0.105673	0.8865	0.012614	0.00674409	0.00448294	0.352327	0.304834	0.81015	0.0140058	0.0147197
1	1	0.316605	0.302997	0.0131416	0.0102825	0.0495057	0.359515	0.37242	0.484177	0.0170464	0.0142684
1	1	0.193759	0.362947	0.00884758	0.0105039	0.0257074	0.380132	0.432412	0.641512	0.0210349	0.0199398
1	1	0.245417	0.399557	0.0108283	0.0198185	0.0585679	0.296714	0.316302	0.447877	0.0103977	0.0177049
1	1	0.399186	0.488851	0.0108375	0.0399484	0.139703	0.228382	0.329794	0.399238	0.0159144	0.0141088
1	1	0.204902	0.17703	0.0167294	0.00734917	0.0664387	0.144477	0.0292626	0.24427	0.010611	0.0190791
1	1	0.271022	0.127975	0.0139948	0.0041568	0.0300596	0.265675	0.0706452	0.266276	0.0126938	0.00832296
1	1	0.153101	0.300949	0.00717555	0.00993764	0.049134	0.122312	0.128336	0.219143	0.0189906	0.0139244
1	1	0.139294	0.212496	0.0161856	0.0132697	0.0244823	0.231224	0.25511	0.333319	0.0174775	0.0134811
1	1	0.0602563	0.01387	0.00780061	0.00827884	0.0655923	0.0423147	0.0120133	0.0114926	0.0170726	0.00841081
1	1	0.325372	0.64174	0.00421282	0.00762969	0.0472332	0.300918	0.369298	0.519439	0.0143077	0.0107621
1	1	0.171994	0.183006	0.00358777	0.0113483	0.0494166	0.148782	0.0779605	0.142827	0.0128447	0.00988337
1	1	0.135279	0.720757	0.00448871	0.0132094	0.0149804	0.375039	0.442724	0.583413	0.0183669	0.0162495
1	1	0.164889	0.326178	0.00851864	0.0128391	0.0189366	0.260128	0.502641	0.407788	0.0244452	0.0149458
1	1	0.214647	0.649883	0.00534104	0.0167313	0.0189541	0.315582	0.301033	0.541876	0.00971434	0.0206022
1	1	0.131588	0.232861	0.00896945	0.00795427	0.0183676	0.376547	0.27826	0.327721	0.00962701	0.0140422
1	1	0.271349	0.211222	0.0106821	0.0102344	0.0420846	0.23992	0.109846	0.268595	0.006873	0.0109625
1	1	0.209473	0.28884	0.0117038	0.00795427	0.0271783	0.320638	0.120226	0.375771	0.0116212	0.00696594
1	1	0.0450841	0.0486434	0.0106253	0.0806521	0.118559	0.0271867	0.0440781	0.0318571	0.0491419	0.016286
1	1	0.336917	1.22955	0.0169892	0.00784742	0.246816	0.117719	0.0209855	0.279851	0.0105076	0.0283862
1	1	0.404344	1.28404	0.00646995	0.01316	0.22764	0.193268	0.130207	0.537757	0.00888244	0.0166856
1	1	0.160907	0.114321	0.011072	0.0152518	0.148242	0.0730757	0.117899	0.0656172	0.0145995	0.0105298
1	1	0.0874553	0.0943029	0.00300335	0.00553391	0.0742319	0.049353	0.0232351	0.0504853	0.00768508	0.00447109
1	1	0.00706617	0.00526179	0.00713493	0.00213984	0.0093727	0.003072	0.00064106	0.0060981	0.0246792	0.00366565
1	1	0.289015	0.723902	0.00840531	0.027906	0.077646	0.346324	0.393143	0.553894	0.0147621	0.0192484
1	1	0.158206	0.206297	0.0125979	0.00674409	0.0345608	0.286187	0.27109	0.342194	0.0152949	0.0169301
1	1	0.136824	0.608863	0.00830376	0.010989	0.0151838	0.442752	0.563464	0.579403	0.0211567	0.0226756
1	1	0.197719	0.371187	0.0106415	0.0107996	0.0200753	0.32724	0.312064	0.417736	0.0140704	0.016509
1	1	0.337662	0.595091	0.0107227	0.0114628	0.0820348	0.178642	0.0342743	0.223252	0.0126053	0.0118775
1	1	0.234573	0.484472	0.00721619	0.00367459	0.0240236	0.225537	0.0381971	0.503171	0.00938752	0.00615229
1	1	0.264145	0.386382	0.0134916	0.0159966	0.0840712	0.156235	0.165578	0.324361	0.0128709	0.00979888
1	1	0.0627677	0.24938	0.00767873	0.0110574	0.0111294	0.222388	0.430735	0.359652	0.0234144	0.0116973
1	1	0.27833	0.249339	0.0137667	0.00767375	0.0589247	0.312678	0.027646	0.284835	0.00837732	0.019284
1	1	0.206952	0.493557	0.00475661	0.00641951	0.0184432	0.442559	0.397467	0.575677	0.0185618	0.0140433
1	1	0.212183	0.413917	0.00592545	0.00274493	0.0220853	0.244706	0.203279	0.349587	0.00926008	0.00731163
1	1	0.187995	0.761734	0.0115962	0.00581442	0.0149804	0.311301	0.252005	0.647122	0.0106372	0.0152549
1	1	0.112284	0.172907	0.00955387	0.0301263	0.214238	0.0440223	0.0898368	0.0885276	0.0139511	0.00657932
1	1	0.120416	0.400322	0.00651796	0.00423446	0.0241982	0.310663	0.344214	0.4493	0.0142387	0.0125274
1	1	0.238387	0.32424	0.00650988	0.0137246	0.0500193	0.307614	0.183077	0.398292	0.00914808	0.0111285
1	1	0.357889	0.400134	0.00358777	0.062611	0.232444	0.190202	0.471349	0.185325	0.0443601	0.0130872
1	1	0.13079	0.103472	0.0167294	0.00710865	0.0409608	0.180493	0.11035	0.178653	0.0144979	0.0193601
1	1	0.176889	0.491509	0.00538166	0.0348101	0.0151388	0.328176	0.348603	0.519659	0.00981314	0.0239527
1	1	0.118423	0.249169	0.00775997	0.0105918	0.0222082	0.178753	0.157983	0.270672	0.00420174	0.0121927
1	1	0.175019	0.197852	0.0109257	0.0154495	0.0396969	0.266875	0.340757	0.303836	0.0131103	0.00960398
1	1	0.255113	0.242615	0.0125247	0.0139606	0.183764	0.233904	0.169917	0.186024	0.0135893	0.0108409
1	1	0.219477	0.395568	0.00781674	0.0129215	0.0350879	0.278662	0.179295	0.43717	0.00906206	0.0161708
1	1	0.201852	0.446642	0.00697321	0.00618304	0.0456621	0.27862	0.172851	0.505864	0.0066749	0.012149
1	1	0.130371	0.25132	0.00705366	0.00553391	0.0179317	0.188416	0.109848	0.25273	0.00866911	0.0149139
1	1	0.195487	0.110937	0.0112828	0.0103746	0.130658	0.108515	0.0303741	0.0627434	0.0135203	0.0153456
1	1	0.228575	0.393172	0.00796156	0.0114949	0.0186105	0.401211	0.302354	0.499826	0.0227373	0.0168152
1	1	0.306028	0.345066	0.0125166	0.00553391	0.0243053	0.39224	0.0688518	0.347966	0.0155182	0.00836995
1	1	0.12101	0.0565388	0.0227767	0.0276183	0.0743643	0.0750096	0.0471456	0.0761483	0.0175515	0.0148151
1	1	0.172214	0.569397	0.0113884	0.0116729	0.0147724	0.372064	0.257462	0.615141	0.0123658	0.0206155
1	1	0.210778	0.277197	0.00763945	0.011843	0.0136208	0.265069	0.0996814	0.324089	0.0119227	0.0122376
1	1	0.227419	1.05357	0.00780061	0.0567551	0.189271	0.0947005	0.0501265	0.370155	0.0121263	0.0102023
1	1	0.212184	0.35948	0.0130604	0.0153181	0.0493828	0.234546	0.230362	0.455031	0.0108767	0.0103826
1	1	0.186683	0.334881	0.0113072	0.00907517	0.0348984	0.309689	0.225518	0.352849	0.00842963	0.0196888
1	1	0.12358	0.494428	0.00892881	0.00274493	0.0102404	0.24987	0.185661	0.48678	0.00941366	0.0108493
1	1	0.227534	0.0931594	0.0143104	0.0113924	0.113773	0.162561	0.0289895	0.0821492	0.00409894	0.0169589
1	1	0.171438	0.0591823	0.0168513	0.00427968	0.201521	0.060332	0.00851516	0.0248615	0.027418	0.0185068
1	1	0.0752528	0.0133725	0.0316977	0.00121018	0.0256263	0.0440912	0.00702606	0.0160858	0.0131323	0.0142673
1	1	0.219674	0.497335	0.0107227	0.00637546	0.0242025	0.337181	0.137217	0.483957	0.0188306	0.0151394
1	1	0.15397	0.267298	0.01552	0.0113495	0.0164311	0.397889	0.390135	0.386711	0.0143077	0.0157324
1	1	0.215716	0.320823	0.0173138	0.0199517	0.0288846	0.42232	0.616903	0.481953	0.0222723	0.0137996
1	1	0.121127	0.366067	0.0100977	0.00827884	0.0450964	0.202315	0.234569	0.342056	0.0146734	0.0414579
1	1	0.216033	0.552859	0.00650988	0.0299479	0.0454282	0.258871	0.165254	0.356881	0.00840349	0.0146951
1	1	0.194294	0.297276	0.00834439	0.0118871	0.0219359	0.31275	0.361517	0.410894	0.00889114	0.015245
1	1	0.156392	0.31259	0.00713493	0.0100993	0.0384184	0.269545	0.213442	0.344254	0.0135893	0.0147187
1	1	0.212657	0.685178	0.00836062	0.00823477	0.0415245	0.271173	0.288528	0.5563	0.0066455	0.0129171
1	1	0.17121	0.164834	0.0125572	0.0086034	0.0324017	0.240001	0.247482	0.277315	0.0110127	0.0209257
1	1	0.249201	0.332368	0.013101	0.00982632	0.0257816	0.323019	0.112078	0.334975	0.00867683	0.0145592
1	1	0.172253	0.451207	0.0131409	0.0195062	0.0158483	0.430513	0.519796	0.619767	0.019795	0.0217699
1	1	0.132562	0.0340012	0.0389623	0.00916444	0.209705	0.0573612	0.0230182	0.0554141	0.0535738	0.0207206
1	1	0.273639	0.137975	0.00896945	0.0070246	0.0316248	0.326556	0.101866	0.308532	0.0049463	0.00965927
1	1	0.314051	0.605464	0.00871393	0.0100496	0.0349911	0.429228	0.385881	0.520764	0.0277149	0.0120792
1	1	0.236924	0.331723	0.0119931	0.00670004	0.0874969	0.169906	0.065917	0.251943	0.0088291	0.00873935
1	1	0.150562	0.398841	0.00834439	0.00605799	0.0123277	0.328947	0.259211	0.493407	0.0125429	0.0112673
1	1	0.172084	0.316141	0.00896935	0.0144318	0.0212475	0.287749	0.37657	0.382983	0.0222747	0.0112673
1	1	0.206031	0.331593	0.00659112	0.0301762	0.0222794	0.335484	0.637442	0.395869	0.04146	0.0181893
1	1	0.146442	0.433098	0.0118916	0.00559592	0.00998693	0.373827	0.313473	0.483936	0.00999544	0.0112845
1	1	0.131391	0.391358	0.00775997	0.0333135	0.0187387	0.31309	0.514697	0.595176	0.0286962	0.0154193
1	1	0.116108	0.178459	0.0123299	0.00734917	0.138356	0.0376918	0.0197034	0.073021	0.015344	0.0120785
1	1	0.136908	0.193777	0.00636359	0.103576	0.218876	0.0532915	0.100493	0.0729119	0.0356597	0.0130199
1	1	0.196421	0.243941	0.0148949	0.00855935	0.0241497	0.303057	0.089709	0.346117	0.00866911	0.00981195
1	1	0.233147	0.331116	0.00838503	0.0190724	0.0257132	0.272666	0.306406	0.32681	0.0326299	0.0110721
1	1	0.125723	0.0585404	0.0331299	0.00335002	0.0206838	0.101035	0.0517123	0.0924294	0.00798985	0.0537415
1	1	0.271028	0.531689	0.0111931	0.00892796	0.197581	0.104419	0.0990073	0.172332	0.0345621	0.00437493
1	1	0.0961419	0.0966815	0.00394405	0.0113483	0.0258472	0.0909811	0.0386349	0.117031	0.017685	0.0115167
1	1	0.190781	0.0204794	0.0303749	0.00186569	0.100683	0.105884	0.0206867	0.0386997	0.0249863	0.0194601
1	1	0.196829	0.538917	0.00650988	0.00525339	0.0399956	0.286537	0.0853872	0.43008	0.00914808	0.00738177
1	1	0.170758	0.212316	0.0136855	0.012278	0.0355113	0.281505	0.209652	0.330267	0.0122303	0.00906642
1	1	0.329964	0.352296	0.011986	0.00548986	0.0438291	0.380835	0.197825	0.473548	0.00733757	0.00783946
1	1	0.126174	0.107992	0.00866898	0.00553391	0.0242011	0.260745	0.271868	0.2665	0.00962701	0.015266
1	1	0.135972	0.522124	0.0106415	0.0343255	0.0148855	0.416788	0.61346	0.632836	0.0738505	0.0161811
1	1	0.248239	0.105411	0.015067	0.00609495	0.0392658	0.193316	0.159505	0.138053	0.0089086	0.0103728
1	1	0.276942	0.866324	0.011429	0.0487874	0.240073	0.142897	0.226572	0.289531	0.0125779	0.0144188
1	1	0.155287	0.194321	0.0195702	0.00823477	0.0307185	0.281519	0.188697	0.352474	0.00768508	0.0274188
1	1	0.362187	0.560711	0.00834439	0.00674409	0.0544729	0.310383	0.0883256	0.450913	0.00942764	0.0104258
1	1	0.140308	0.062023	0.00717555	0.00492881	0.0799803	0.0512891	0.0112245	0.0646361	0.0115951	0.00705681
1	1	0.254357	0.17156	0.0113408	0.0100794	0.0561983	0.197219	0.06183	0.239748	0.014839	0.0114535
1	1	0.192267	0.233412	0.00588483	0.011091	0.0277973	0.306518	0.150868	0.313114	0.013832	0.0156483
1	1	0.220969	0.361038	0.00936868	0.0124517	0.0257569	0.422683	0.364502	0.37956	0.0144285	0.0130576
1	1	0.198957	0.186033	0.00848578	0.0056475	0.0446254	0.221185	0.0763122	0.214977	0.0106372	0.01476
1	1	0.167636	0.347102	0.0094726	0.0461328	0.0122284	0.381893	0.518238	0.406499	0.0261945	0.0165745
1	1	0.21983	0.296952	0.0118103	0.00706866	0.0146246	0.291405	0.331888	0.31393	0.0118607	0.0150602
1	1	0.367237	0.53401	0.0194324	0.014953	0.088088	0.227982	0.116821	0.433067	0.00569086	0.00999817
1	1	0.0454157	0.0150539	0.00358777	0.0116729	0.0681908	0.0159904	0.00855142	0.0141312	0.0335965	0.0032446
1	1	0.114792	0.214671	0.00660727	0.0189328	0.0315397	0.217656	0.197702	0.26791	0.0113556	0.0276818
1	1	0.1554	0.0122347	0.0196921	0.012234	0.0723972	0.0641087	0.0120073	0.0527525	0.0233957	0.0093849
1	1	0.175945	0.310281	0.0108907	0.0130771	0.0201949	0.396218	0.417588	0.501501	0.00616981	0.0186466
1	1	0.126287	0.198586	0.0129062	0.00613899	0.0490652	0.202081	0.151693	0.266585	0.00825546	0.00958308
1	1	0.25957	1.23416	0.0070943	0.0108957	0.343917	0.103482	0.0501002	0.286975	0.00864296	0.0255953
1	1	0.247588	1.15489	0.00588483	0.0103746	0.318358	0.0977616	0.0451617	0.263514	0.0066749	0.0223136
1	1	0.250422	0.363934	0.0139938	0.0136951	0.0216667	0.364499	0.325574	0.452723	0.0195458	0.01735
1	1	0.144252	1.17898	0.00413157	0.0155822	0.177879	0.0639423	0.0459402	0.390358	0.00688703	0.0163281
1	1	0.198794	0.209943	0.0101789	0.00607291	0.0315339	0.253596	0.154543	0.227936	0.0101582	0.00958609
1	1	0.246218	0.501812	0.0120133	0.0106435	0.0269644	0.516702	0.387362	0.53632	0.0155688	0.0139521
1	1	0.319384	0.279514	0.0100003	0.0192145	0.112578	0.252202	0.204873	0.198098	0.0197868	0.020715
1	1	0.228594	0.238104	0.00935785	0.0103306	0.0312841	0.296318	0.299871	0.281939	0.0121002	0.0102025
1	1	0.234015	0.207614	0.0181983	0.00691216	0.0223124	0.362589	0.111059	0.319646	0.0182961	0.00887375
1	1	0.159568	0.221015	0.0101383	0.00981358	0.0165097	0.351965	0.321176	0.31844	0.0197097	0.00958609
1	1	0.0838226	0.359575	0.00650988	0.00645378	0.019918	0.0906142	0.024626	0.123444	0.00643542	0.076939
1	1	0.179988	0.236683	0.0100977	0.00953305	0.0132973	0.395112	0.216534	0.31785	0.0101201	0.0174106
1	1	0.24791	0.52691	0.00530041	0.0104187	0.0306211	0.346722	0.392932	0.530628	0.0119489	0.0171997
1	1	0.282862	0.141789	0.018848	0.00436372	0.0366097	0.346374	0.120832	0.252258	0.00903592	0.0105774
1	1	0.267317	0.256611	0.0145458	0.0116288	0.0514582	0.226042	0.037552	0.264541	0.0140944	0.0134469
1	1	0.220656	0.179515	0.0143104	0.00335002	0.0255257	0.388836	0.234515	0.287899	0.0111161	0.0202089
1	1	0.209614	0.874054	0.0144729	0.00585848	0.0232842	0.410683	0.290223	0.821954	0.0198766	0.0180548
1	1	0.154934	0.475896	0.00600671	0.055256	0.259211	0.0523081	0.09829	0.137058	0.008102	0.0147491
1	1	0.132251	0.286994	0.00870065	0.00795427	0.030567	0.130645	0.0478488	0.227641	0.00718001	0.00883412
1	1	0.21096	0.212232	0.0177763	0.00491317	0.0219592	0.427587	0.173994	0.260391	0.0190145	0.0179756
1	1	0.167493	0.465886	0.00650988	0.0171005	0.0137225	0.403222	0.291765	0.520984	0.0125648	0.0175806
1	1	0.191692	0.234332	0.00650988	0.00990399	0.0216552	0.254325	0.193497	0.259289	0.0078984	0.00803763
1	1	0.19258	0.216971	0.0113072	0.0132077	0.0336975	0.261414	0.132483	0.259188	0.0154213	0.0104176
1	1	0.289255	0.229712	0.00896945	0.019251	0.0468744	0.306619	0.328327	0.301901	0.0238987	0.0152895
1	1	0.242096	0.0763757	0.00949368	0.00316513	0.0657772	0.160158	0.0426846	0.244815	0.00616981	0.010089
1	1	0.293114	0.335779	0.00534104	0.00905711	0.0883104	0.165531	0.137973	0.144076	0.0210207	0.0101933
1	1	0.120609	0.273632	0.00475661	0.0132077	0.0173734	0.22826	0.20394	0.361563	0.0106372	0.00865089
1	1	0.221247	0.162815	0.0108039	0.00706866	0.044235	0.338444	0.172132	0.231147	0.0111227	0.0117874
1	1	0.234693	0.32348	0.00717555	0.00706866	0.0280224	0.278137	0.215891	0.280288	0.0101321	0.0175127
1	1	0.217327	0.597858	0.0117861	0.0247293	0.0357708	0.395815	0.247503	0.688001	0.0143149	0.0156303
1	1	0.372744	0.692457	0.00608779	0.0296436	0.13818	0.202884	0.247034	0.468815	0.0165413	0.0110295
1	1	0.216314	0.718943	0.00659112	0.0223494	0.123116	0.115119	0.0656495	0.323255	0.00901258	0.00751151
1	1	0.159971	0.328707	0.00838503	0.0113043	0.0183945	0.262805	0.240204	0.414993	0.0113817	0.00822086
1	1	0.170133	0.555694	0.011429	0.0070246	0.0576655	0.262047	0.0958881	0.360795	0.0089086	0.0133061
1	1	0.14535	0.323798	0.0070943	0.0114147	0.0516049	0.233542	0.207057	0.402861	0.0108767	0.00968817
1	1	0.207707	0.340423	0.0102519	0.0101381	0.0268499	0.393214	0.281911	0.469527	0.0143338	0.00760761
1	1	0.179953	0.543668	0.0154793	0.0143738	0.0102422	0.438572	0.448838	0.497595	0.0290574	0.0242232
1	1	0.239994	0.124022	0.013101	0.0107556	0.0373127	0.338425	0.224227	0.244623	0.0208207	0.0152591
1	1	0.239592	0.517057	0.00896945	0.00432373	0.0281175	0.417721	0.159443	0.471039	0.00864985	0.0111028
1	1	0.227475	0.176015	0.0100977	0.0129346	0.0372927	0.317568	0.210979	0.322476	0.0108767	0.00908222
1	1	0.28889	0.26231	0.0136448	0.0165136	0.0827657	0.287365	0.150848	0.271692	0.0101321	0.0520858
1	1	0.186423	0.510872	0.00659112	0.0382477	0.0413711	0.269613	0.250619	0.540942	0.0153179	0.0182564
1	1	0.290581	0.60224	0.00858583	0.0382238	0.0726821	0.236268	0.336749	0.455043	0.0190668	0.0066135
1	1	0.0730143	0.0546168	0.0107633	0.0159485	0.0923182	0.0240393	0.0403681	0.0811698	0.00989263	0.0184898
1	1	0.144307	0.271653	0.00233768	0.0193803	0.0122284	0.273749	0.284713	0.327852	0.0234819	0.0129922
1	1	0.0992517	0.0717179	0.00974058	0.0110678	0.148003	0.0288776	0.00994237	0.025663	0.0145733	0.0183372
1	1	0.19541	0.19296	0.0073622	0.00488477	0.0312291	0.223802	0.110176	0.260613	0.00569086	0.0167786
1	1	0.28249	0.247579	0.0146995	0.00976953	0.0792552	0.208966	0.0752602	0.289509	0.0144093	0.00558265
1	1	0.133456	0.0196315	0.0347331	0.00552276	0.0344438	0.0967767	0.00399145	0.0491709	0.00968905	0.0148686
1	1	0.190164	0.339391	0.00892881	0.0165577	0.0170632	0.394904	0.566015	0.499818	0.0220165	0.023038
1	1	0.216299	0.31904	0.00827945	0.0106992	0.0214496	0.273899	0.428797	0.382808	0.0212482	0.0131377
1	1	0.20363	0.047795	0.00650988	0.00335002	0.0383684	0.209692	0.0938157	0.106101	0.0150522	0.00417382
1	1	0.217344	0.167409	0.00354714	0.00734917	0.0385677	0.353349	0.169258	0.302062	0.00840349	0.0121722
1	1	0.120889	0.111043	0.00600671	0.0202323	0.0845698	0.0527066	0.0394366	0.0743893	0.0214877	0.007365
1	1	0.202452	0.302017	0.00820646	0.00827884	0.0810787	0.173032	0.099302	0.196737	0.00951706	0.0106264
1	1	0.212022	0.157316	0.00979738	0.00609495	0.0285383	0.331252	0.111835	0.277365	0.0254054	0.0128307
1	1	0.246291	0.162722	0.0136855	0.00943339	0.0427954	0.350953	0.150115	0.255182	0.0116212	0.00975783
1	1	0.169515	0.134646	0.012054	0.00585848	0.245282	0.0827573	0.0145749	0.0633836	0.00989263	0.0147875
1	1	0.201367	0.152908	0.00979738	0.00674409	0.043598	0.194164	0.0631129	0.340603	0.0116506	0.00657932
1	1	0.298546	0.493278	0.00684272	0.00832287	0.176193	0.122743	0.0303593	0.159606	0.00877192	0.00828598
1	1	0.271036	0.291029	0.00667229	0.00795427	0.0437761	0.331717	0.357122	0.351751	0.0109028	0.0138896
1	1	0.263071	0.0465556	0.0115425	0.00641951	0.0852892	0.155296	0.0125066	0.0688633	0.0066749	0.0193599
1	1	0.134927	0.478309	0.00775997	0.068817	0.0210195	0.340506	0.700392	0.694415	0.0601234	0.0128679
1	1	0.158944	0.0439295	0.00774373	0.0565125	0.090873	0.106061	0.0522984	0.0447586	0.0403239	0.0116666
1	1	0.0770435	0.0452288	0.00306013	0.00734917	0.0830608	0.0387165	0.00994237	0.0317415	0.0267171	0.0124136
1	1	0.162065	0.258542	0.00596608	0.00646994	0.029803	0.150257	0.0240858	0.200345	0.00840349	0.00979662
1	1	0.142938	0.325845	0.00896945	0.0299137	0.0620588	0.195296	0.27268	0.302383	0.0215519	0.0166616
1	1	0.138965	0.00739683	0.0240348	0.0111802	0.0444483	0.0711185	0.0122388	0.0562904	0.0163019	0.025745
1	1	0.27294	0.186084	0.0113477	0.0128106	0.0723722	0.227229	0.0664736	0.189397	0.0160886	0.0118012
1	1	0.221783	0.57252	0.045666	0.0082	0.0317396	0.262455	0.362725	0.312412	0.0145169	0.00948401
1	1	0.230957	0.797098	0.0102195	0.0572693	0.27385	0.0930269	0.0311116	0.253022	0.0264601	0.00920905
1	1	0.451949	0.592763	0.0148542	0.0562189	0.132291	0.294077	0.348651	0.346291	0.0332791	0.0108938
1	1	0.157797	0.179227	0.00780061	0.0104187	0.0553305	0.147276	0.144237	0.195804	0.0123919	0.00718059
1	1	0.201638	0.167189	0.0058442	0.00630708	0.0378527	0.271768	0.079211	0.29568	0.00640927	0.0123186
1	1	0.33183	0.445878	0.0136935	0.0140556	0.0519906	0.383784	0.281868	0.547933	0.00861681	0.014608
1	1	0.159774	0.405064	0.00801963	0.00553391	0.0181275	0.311488	0.225559	0.507133	0.0128447	0.0110152
1	1	0.169885	0.282205	0.0120134	0.00798267	0.0343724	0.266712	0.167773	0.36937	0.014446	0.0130432
1	1	0.126171	0.213708	0.0112665	0.0113483	0.0285043	0.204418	0.0459623	0.242132	0.0108778	0.0163333
1	1	0.211193	0.323631	0.0148299	0.0128831	0.0342129	0.356268	0.311299	0.572366	0.0140944	0.014979
1	1	0.258576	0.247767	0.00775997	0.0159085	0.0566128	0.251333	0.330661	0.290813	0.0271487	0.00959206
1	1	0.158483	0.174713	0.0149356	0.0169263	0.289766	0.0629369	0.0287059	0.0996955	0.0214877	0.020792
1	1	0.230183	0.032579	0.0711592	0.00363054	0.0746035	0.134197	0.0174577	0.0870193	0.0175949	0.014286
1	1	0.237785	0.205042	0.0155606	0.0107432	0.0997615	0.17981	0.0678831	0.152158	0.0257156	0.00811654
1	1	0.238561	0.289386	0.0117374	0.00213984	0.0645599	0.218047	0.0434509	0.300537	0.014524	0.0110227
1	1	0.299539	0.434859	0.0065505	0.00993154	0.046477	0.481775	0.33939	0.636509	0.00914808	0.0199578
1	1	0.287237	0.102712	0.0118048	0.00613899	0.2205	0.119214	0.0112607	0.0477896	0.0226304	0.00896985
1	1	0.221182	0.102829	0.0107227	0.01388	0.0326775	0.316403	0.202807	0.185895	0.0155835	0.0193655
1	1	0.299001	0.236516	0.00650988	0.0325385	0.056702	0.240905	0.27296	0.234802	0.0590019	0.00601792
1	1	0.270398	0.113216	0.0147651	0.0128895	0.0583748	0.285098	0.0581168	0.203447	0.00538063	0.0178187
1	1	0.213107	0.42277	0.0096999	0.00855935	0.0327633	0.388906	0.218216	0.520991	0.0101321	0.0148926
1	1	0.236917	0.119839	0.00896945	0.00649834	0.132939	0.130091	0.0338872	0.107261	0.0118607	0.00958256
1	1	0.238973	0.319688	0.00659112	0.021767	0.053401	0.210785	0.201361	0.315551	0.0285196	0.0105549
1	1	0.231439	0.171119	0.00834439	0.00538656	0.0340808	0.305461	0.121056	0.262387	0.00804317	0.0131611
1	1	0.176256	0.504639	0.0184259	0.0238924	0.0177938	0.454446	0.673606	0.585234	0.0477901	0.0211506
1	1	0.120306	0.169023	0.00637624	0.00553391	0.0249115	0.170211	0.103038	0.226299	0.0103803	0.00741842
1	1	0.232721	0.484427	0.00455365	0.0388821	0.0514392	0.262746	0.274465	0.400292	0.0228582	0.019508
1	1	0.239158	0.157302	0.0108039	0.0159085	0.0658009	0.178132	0.0434602	0.180688	0.0178172	0.0298325
1	1	0.2739	0.156669	0.0113559	0.0140544	0.0406371	0.431412	0.336946	0.333451	0.0274366	0.0131615
1	1	0.145595	0.383223	0.00775997	0.00460424	0.010396	0.272254	0.252464	0.388512	0.0160918	0.00722714
1	1	0.19142	0.39178	0.00617713	0.00674409	0.0193874	0.340967	0.184243	0.506158	0.0172586	0.0145198
1	1	0.141062	0.295216	0.00886865	0.0437476	0.190574	0.0596912	0.064147	0.0727967	0.0207431	0.0085301
1	1	0.147792	0.733962	0.0132229	0.0045602	0.275305	0.0509768	0.0252474	0.220032	0.0121002	0.0152232
1	1	0.144987	0.199861	0.0107632	0.00894901	0.024234	0.210416	0.139599	0.220539	0.00730733	0.0111315
1	1	0.32851	0.279288	0.0106415	0.0234795	0.0605742	0.368591	0.330458	0.497632	0.0306357	0.0116914
1	1	0.197576	0.288201	0.00700497	0.00484426	0.0151319	0.289038	0.0960341	0.319948	0.0078984	0.00479304
1	1	0.333059	0.186904	0.0125979	0.00367459	0.0441942	0.30294	0.0626259	0.230265	0.0125051	0.0107112
1	1	0.200183	0.947043	0.00713493	0.00674409	0.0479963	0.20601	0.108165	0.689388	0.00866911	0.010906
1	1	0.190924	0.302887	0.00951323	0.00756246	0.0119731	0.340315	0.342212	0.35964	0.0108505	0.0142741
1	1	0.186851	0.126609	0.00884758	0.00762969	0.0384162	0.275857	0.262687	0.231396	0.00813788	0.0255948
1	1	0.0921552	0.551179	0.00624189	0.00855935	0.00810152	0.344457	0.49644	0.648574	0.0347649	0.00981195
1	1	0.213846	0.103382	0.0101789	0.0113483	0.0322333	0.211645	0.168972	0.147863	0.0130842	0.00888572
1	1	0.190241	0.556843	0.0119322	0.00467147	0.0136563	0.370893	0.243117	0.618353	0.0107167	0.020147
1	1	0.230609	0.168917	0.00775997	0.0105331	0.0405879	0.216097	0.156748	0.263239	0.0066749	0.0076166
1	1	0.162391	0.386472	0.00901815	0.00674409	0.0199628	0.277074	0.173358	0.365891	0.00859835	0.0116031
1	1	0.00672889	0.0133703	0.00479724	0.0377195	0.0211943	0.00402443	0.0065557	0.00648898	0.026434	0.00230042
1	1	0.118604	0.174684	0.00372215	0.00367459	0.0370921	0.120241	0.0224127	0.158996	0.0111161	0.00823284
1	1	0.148053	0.562919	0.0133608	0.0186094	0.01467	0.39762	0.468232	0.641609	0.0210349	0.0143107
1	1	0.356406	0.0838977	0.014773	0.00795427	0.0517777	0.220343	0.0208689	0.235611	0.0081159	0.0110534
1	1	0.272997	0.556671	0.00642865	0.0113483	0.0191603	0.427053	0.517068	0.685938	0.0158229	0.0158068
1	1	0.105124	0.308544	0.0335963	0.0134934	0.0225993	0.208796	0.216647	0.300759	0.00373706	0.0334313
1	1	0.281578	0.214322	0.0203984	0.0110237	0.0693181	0.231162	0.095414	0.248685	0.0128447	0.00997645
1	1	0.269301	0.208342	0.0268676	0.00729353	0.0439715	0.221137	0.0390908	0.202738	0.01291	0.0256123
1	1	0.152024	0.279759	0.0065505	0.0086034	0.0356642	0.242492	0.229811	0.330991	0.00765893	0.0163843
1	1	0.294034	0.156928	0.0114696	0.00363054	0.0387014	0.254394	0.0683697	0.211817	0.0169448	0.0104342
1	1	0.302268	0.571596	0.0135155	0.0178873	0.0528771	0.283237	0.499453	0.617046	0.0282249	0.0114685
1	1	0.210444	0.404025	0.00475661	0.00961772	0.205144	0.0913412	0.0230175	0.154863	0.0125232	0.0124978
1	1	0.121039	0.313779	0.00955387	0.00581442	0.0156487	0.218177	0.130906	0.295997	0.00593034	0.00519755
1	1	0.204534	0.90675	0.00642879	0.00949963	0.0684574	0.191915	0.148622	0.531016	0.0124698	0.00679918
1	1	0.267336	0.260383	0.00646927	0.0103514	0.0448781	0.449548	0.275131	0.41299	0.00938752	0.0271184
1	1	0.140671	0.177804	0.00530041	0.0116729	0.0184423	0.263875	0.215345	0.326124	0.00792456	0.0122951
1	1	0.17911	0.452659	0.0130611	0.0320565	0.0182746	0.314735	0.424476	0.516571	0.0200247	0.0175931
1	1	0.186601	0.338094	0.0113152	0.00974114	0.0270292	0.227844	0.0827129	0.269532	0.00521195	0.0450635
1	1	0.302791	0.529287	0.0065505	0.00367459	0.0634573	0.172714	0.118945	0.300125	0.00569086	0.00492579
1	1	0.302204	0.30566	0.0113072	0.0365094	0.0718968	0.290581	0.124543	0.389123	0.0175515	0.014849
1	1	0.172237	0.729156	0.01289	0.0367459	0.0122025	0.361233	0.634929	0.798784	0.0239608	0.029192
1	1	0.267882	0.360808	0.00955387	0.0152426	0.0494935	0.34302	0.304991	0.303826	0.0177998	0.0141492
1	1	0.178335	0.162381	0.0142942	0.00585848	0.0186056	0.311106	0.0700072	0.21061	0.0108767	0.00810995
1	1	0.369058	0.264935	0.0180605	0.0106992	0.0684034	0.302741	0.297754	0.29875	0.0094249	0.0179577
1	1	0.287015	0.182133	0.0120134	0.0122328	0.0548772	0.355609	0.238604	0.351388	0.0165413	0.0118606
1	1	0.137809	0.109889	0.0377123	0.00335002	0.0296754	0.193216	0.0350282	0.267939	0.00866911	0.017359
1	1	0.15746	0.200207	0.00905067	0.00762969	0.0572709	0.186172	0.0350282	0.168867	0.0121263	0.00581084
1	1	0.256595	0.859331	0.00409095	0.00488477	0.0288208	0.208521	0.125558	0.682568	0.00489297	0.0102696
1	1	0.286272	0.204242	0.016145	0.0168124	0.0711677	0.309021	0.274822	0.240242	0.017101	0.0131288
1	1	0.412801	0.382797	0.00955387	0.0154768	0.140491	0.209641	0.485835	0.299994	0.0242265	0.00731017
1	1	0.359457	0.484444	0.00842564	0.00278897	0.0451546	0.230901	0.0365279	0.280757	0.00989263	0.0076166
1	1	0.252321	0.457184	0.00471599	0.014972	0.0253601	0.36931	0.184746	0.524447	0.0108767	0.0157918
1	1	0.27349	0.312441	0.0142699	0.0155399	0.060283	0.346019	0.210331	0.426885	0.016807	0.0146437
1	1	0.426848	0.221887	0.0154387	0.0104187	0.15059	0.275689	0.0908741	0.13944	0.0109801	0.0192962
1	1	0.186026	0.434402	0.0067512	0.00339406	0.0338913	0.204041	0.152197	0.30065	0.0127576	0.0116648
1	1	0.499212	1.2687	0.0094726	0.0257221	0.148653	0.238065	0.439854	0.53673	0.0113556	0.00785071
1	1	0.228691	0.541485	0.00771935	0.00768488	0.0229038	0.351956	0.242252	0.500879	0.00558806	0.0176962
1	1	0.163028	0.165467	0.0149356	0.0109797	0.161162	0.0569211	0.0137524	0.0824201	0.0192801	0.00677451
1	1	0.193159	0.340977	0.0193186	0.00335002	0.0171449	0.232884	0.22416	0.267696	0.00840349	0.00896985
1	1	0.220135	0.337394	0.00538166	0.0303491	0.0728932	0.132153	0.141512	0.317473	0.0175515	0.00699437
1	1	0.248467	0.3364	0.0131416	0.0129851	0.0500811	0.247062	0.0892493	0.255124	0.0131103	0.0194483
1	1	0.0873764	0.0199116	0.00963509	0.0119534	0.06592	0.0442145	0.0164981	0.0197239	0.0230455	0.0104342
1	1	0.136355	0.0618621	0.0151715	0.0245155	0.140011	0.0613044	0.0255131	0.0321324	0.0365922	0.0363695
1	1	0.269888	0.746619	0.011429	0.00461893	0.0266983	0.302968	0.186628	0.57435	0.0157761	0.00954299
1	1	0.0991817	0.385606	0.0113477	0.0100941	0.00998693	0.188167	0.331733	0.441703	0.023656	0.00818071
1	1	0.304742	0.284204	0.00600671	0.0127642	0.0452963	0.338935	0.260786	0.450894	0.0187751	0.0139123
1	1	0.176113	0.451089	0.00822251	0.0068061	0.0160243	0.378773	0.255055	0.510027	0.017791	0.0165924
1	1	0.3307	0.257779	0.00838503	0.0114219	0.131663	0.156425	0.0215127	0.192102	0.0204216	0.0101002
1	1	0.1315	0.539314	0.0065505	0.012278	0.0172932	0.268821	0.285176	0.484517	0.0344881	0.0165734
1	1	0.185783	0.118334	0.00778428	0.0126689	0.0476116	0.2713	0.20116	0.249366	0.0129721	0.016602
1	1	0.215617	0.461865	0.0119322	0.0111354	0.0419634	0.326469	0.471878	0.63461	0.0234819	0.0130738
1	1	0.180694	0.424971	0.0118509	0.00548226	0.0226228	0.307787	0.143202	0.467023	0.00699386	0.0133019
1	1	0.224639	0.180791	0.00905067	0.0164232	0.0736486	0.219548	0.0821949	0.201263	0.0137961	0.00624538
1	1	0.24492	0.512064	0.00834439	0.0101381	0.0214135	0.316817	0.508865	0.54705	0.0313771	0.00966319
1	1	0.179126	0.195149	0.00884758	0.0100941	0.029546	0.171342	0.0303231	0.172839	0.00566471	0.017918
1	1	0.316971	0.5685	0.00830376	0.0330743	0.189169	0.193794	0.216221	0.326178	0.0183181	0.011884
1	1	0.224602	0.413423	0.0126628	0.0354436	0.146149	0.130904	0.133686	0.168422	0.016807	0.0121154
1	1	0.191253	0.932437	0.00838503	0.0146595	0.139825	0.0735136	0.0304873	0.280255	0.00819138	0.00673686
1	1	0.360284	0.459934	0.0126783	0.0153915	0.112864	0.245817	0.289762	0.277871	0.00847895	0.0118084
1	1	0.208985	0.231978	0.00775997	0.00981358	0.0398939	0.237012	0.166766	0.309033	0.0137547	0.011107
1	1	0.190797	0.460398	0.0130198	0.0532091	0.0351286	0.378905	0.703131	0.631273	0.0760853	0.0199632
1	1	0.187895	0.428172	0.00354714	0.00813774	0.018104	0.224691	0.111473	0.394235	0.00938101	0.0111315
1	1	0.128671	0.336495	0.00892881	0.00642119	0.0213969	0.312742	0.271417	0.457518	0.0140682	0.0122225
1	1	0.223071	0.0399653	0.0196109	0.00427968	0.0760885	0.144001	0.0207938	0.107699	0.0101441	0.013549
1	1	0.157444	0.329229	0.00896945	0.00912394	0.0406018	0.272301	0.0949391	0.286546	0.0178664	0.0116883
1	1	0.144155	0.304121	0.0143997	0.0132488	0.0288265	0.347016	0.295706	0.327094	0.0103628	0.0137798
1	1	0.25403	0.223952	0.0119455	0.0121992	0.021349	0.367829	0.259823	0.347032	0.0155954	0.0117445
1	1	0.172413	0.349289	0.00754087	0.00335002	0.0153666	0.342927	0.275096	0.356348	0.0234819	0.0130109
1	1	0.174961	0.394105	0.00717555	0.00525744	0.0124077	0.328172	0.252397	0.407981	0.0227373	0.0121356
1	1	0.155452	0.590765	0.00534104	0.00662611	0.0145736	0.328365	0.313876	0.643185	0.0229227	0.0140879
1	1	0.156299	0.562576	0.0131283	0.0144966	0.0248246	0.426309	0.496583	0.66046	0.0304313	0.0118131
1	1	0.169374	0.283626	0.00834439	0.00997612	0.0379258	0.27765	0.262296	0.370803	0.0143338	0.019302
1	1	0.19403	0.171982	0.00910747	0.00976953	0.0249673	0.213329	0.0737971	0.247335	0.0115951	0.0164794
1	1	0.188344	0.344668	0.0101789	0.00706866	0.025753	0.240232	0.176679	0.423481	0.00888244	0.0128841
1	1	0.278343	0.267008	0.0110798	0.0336492	0.0497631	0.419375	0.516907	0.542061	0.0150095	0.0140909
1	1	0.106775	0.255069	0.0185071	0.0107432	0.240603	0.0501668	0.00990608	0.0909919	0.0115951	0.0253708
1	1	0.23118	0.312247	0.00771935	0.0100246	0.0273103	0.324356	0.327992	0.418346	0.0180571	0.0100101
1	1	0.15662	0.243056	0.0128206	0.00791022	0.0457947	0.229795	0.26405	0.352618	0.0109028	0.0141407
1	1	0.235267	0.232059	0.0118916	0.0118629	0.04101	0.271752	0.256784	0.31359	0.038581	0.0127303
1	1	0.182193	0.141131	0.0125166	0.00230792	0.015548	0.24814	0.133595	0.276877	0.0109028	0.0161445
1	1	0.251381	0.174821	0.00534104	0.0125585	0.0318044	0.307053	0.406418	0.363631	0.0144774	0.0174622
1	1	0.20515	0.276187	0.00951323	0.00730512	0.0281762	0.322682	0.201941	0.355128	0.0145995	0.0122181
1	1	0.323041	0.472032	0.0121757	0.0116288	0.0567812	0.374684	0.35203	0.563662	0.00755226	0.0202902
1	1	0.29886	0.109833	0.0234018	0.00516529	0.0591691	0.214357	0.0567997	0.226038	0.014839	0.00654633
1	1	0.370371	0.828834	0.0065505	0.0293076	0.263354	0.147677	0.0394449	0.237306	0.0219394	0.0102325
1	1	0.24902	0.257008	0.0100773	0.00577038	0.030109	0.342071	0.255962	0.359877	0.0124692	0.00832641
1	1	0.0117741	0.0206233	0.00838503	0.0490627	0.0276156	0.0110135	0.00992627	0.013408	0.0291989	0.00739074
1	1	0.198014	0.194401	0.0388155	0.0114723	0.0463296	0.177366	0.0298785	0.0987155	0.015344	0.00680108
1	1	0.281763	0.46912	0.0106821	0.0205128	0.0534466	0.22656	0.182583	0.479071	0.0082794	0.0107838
1	1	0.201129	0.301832	0.00634753	0.00460424	0.0385243	0.261539	0.1183	0.372476	0.00864296	0.00833957
1	1	0.267468	0.206239	0.00491088	0.00603293	0.0363607	0.283832	0.231467	0.322976	0.0296811	0.00764631
1	1	0.191064	0.402505	0.00358777	0.00516529	0.0348628	0.24825	0.102526	0.414909	0.00792456	0.00895548
1	1	0.150006	0.474401	0.0065505	0.00314697	0.0118047	0.331288	0.33177	0.517705	0.0188767	0.0118622
1	1	0.197643	0.854734	0.0140506	0.00670004	0.0138847	0.318763	0.171175	0.849867	0.00731605	0.00699437
1	1	0.21117	0.142657	0.00892881	0.0113782	0.0393836	0.26885	0.135468	0.253113	0.0101321	0.0100696
1	1	0.26517	0.131425	0.0156012	0.00367459	0.124508	0.107817	0.0223039	0.127502	0.00965315	0.00739074
1	1	0.215051	0.183688	0.0118916	0.0145434	0.0241006	0.280067	0.226743	0.362507	0.0172859	0.0105334
1	1	0.16039	0.197169	0.00245948	0.00799477	0.0424901	0.148598	0.0165156	0.180918	0.00643542	0.0117508
1	1	0.212753	0.399814	0.00775997	0.00700187	0.0422698	0.332356	0.203394	0.520547	0.0118607	0.0103255
1	1	0.380698	0.523807	0.00659112	0.0303086	0.200914	0.202788	0.213593	0.231482	0.0190145	0.00867557
1	1	0.292941	0.314261	0.00838503	0.00274493	0.0360232	0.231716	0.131399	0.277672	0.0140944	0.00408071
1	1	0.255648	1.00318	0.0143917	0.0119408	0.0383112	0.265264	0.226307	0.600728	0.0124572	0.0167727
1	1	0.277238	0.495383	0.039278	0.00460424	0.036138	0.206117	0.0446776	0.199362	0.0182961	0.00907192
1	1	0.210469	0.171759	0.00930219	0.00892796	0.10816	0.104407	0.0405369	0.174043	0.0118607	0.00990504
1	1	0.233573	0.565312	0.0112665	0.019133	0.0377842	0.306783	0.404903	0.491009	0.019304	0.0220764
1	1	0.320302	1.06854	0.00842564	0.0107432	0.120091	0.183313	0.081958	0.521663	0.00864296	0.00906892
1	1	0.202365	0.16178	0.0160168	0.00653196	0.0477588	0.272466	0.26146	0.241556	0.0214104	0.0126235
1	1	0.23537	0.343849	0.00846625	0.0212449	0.0438442	0.235534	0.341986	0.341376	0.0266495	0.0124726
1	1	0.290227	0.28717	0.0119728	0.0106992	0.049113	0.27634	0.241516	0.353612	0.0155039	0.00728866
1	1	0.143295	0.249439	0.0113477	0.00121018	0.0405473	0.171913	0.230447	0.434161	0.00816404	0.00670798
1	1	0.240385	0.207412	0.0162669	0.0096622	0.0595864	0.397158	0.195974	0.335328	0.0162745	0.0103261
1	1	0.299162	0.33884	0.0179388	0.00906114	0.0311767	0.369401	0.296281	0.339153	0.0157968	0.0136581
1	1	0.185059	0.523948	0.0136611	0.0448727	0.0264305	0.374312	0.65995	0.693026	0.0664954	0.0195278
1	1	0.251652	0.238758	0.00797101	0.00478502	0.0360413	0.380823	0.226216	0.338702	0.014852	0.0135393
1	1	0.260347	0.594939	0.00834439	0.0181093	0.0601722	0.310636	0.352143	0.435858	0.02968	0.0121184
1	1	0.213588	0.0753171	0.0157065	0.0128831	0.034953	0.228296	0.164253	0.186221	0.0163019	0.0113754
1	1	0.206278	0.0649592	0.01789	0.00488817	0.0493955	0.10459	0.0151797	0.0604724	0.0185737	0.0117549
1	1	0.136719	0.492107	0.0100977	0.00734917	0.0136931	0.302416	0.215556	0.545037	0.00987347	0.0158506
1	1	0.309177	0.29598	0.00930219	0.00541741	0.0423408	0.315592	0.0861606	0.299339	0.00864296	0.0135519
1	1	0.153387	0.457663	0.00775997	0.00488477	0.00749021	0.270647	0.131013	0.460204	0.00569086	0.00699437
1	1	0.178324	0.219838	0.0107633	0.00583123	0.0334385	0.257922	0.100289	0.265572	0.0105751	0.0100805
1	1	0.158912	0.579823	0.0104792	0.010592	0.0226222	0.304147	0.285259	0.503468	0.018627	0.0136049
1	1	0.316261	0.281082	0.0142777	0.00953305	0.159492	0.147244	0.0358371	0.127596	0.0133498	0.0102889
1	1	0.135647	0.763697	0.0094726	0.011843	0.0181902	0.33127	0.36686	0.705419	0.0160624	0.0138076
1	1	0.23481	0.716158	0.0149356	0.00847532	0.0127389	0.2989	0.32681	0.678302	0.00542525	0.010236
1	1	0.259636	0.45373	0.00548244	0.00799831	0.210877	0.135836	0.0604471	0.224319	0.0123658	0.012794
1	1	0.120675	0.648265	0.00471599	0.00673648	0.0136099	0.240121	0.278807	0.602849	0.0143164	0.00855809
1	1	0.241013	0.46568	0.0124353	0.011282	0.0271713	0.351905	0.188632	0.56289	0.00816404	0.0155199
1	1	0.235295	0.421544	0.0185233	0.00948901	0.0211457	0.369965	0.270439	0.491818	0.0158229	0.0139592
1	1	0.137192	0.606495	0.00530041	0.00367459	0.0243763	0.197703	0.0938446	0.456982	0.0108767	0.00434055
1	1	0.19061	0.311024	0.0111204	0.00762969	0.0577457	0.17831	0.192201	0.395703	0.00470684	0.00752985
1	1	0.146129	0.0300112	0.00713493	0.0101381	0.0564218	0.0779163	0.0120469	0.054764	0.0145733	0.00761062
1	1	0.164936	0.438318	0.0064531	0.00910846	0.0197186	0.400499	0.595108	0.692029	0.0215501	0.0205516
1	1	0.23919	0.187479	0.00993539	0.0149788	0.168532	0.137058	0.0383528	0.128119	0.0331056	0.0131522
1	1	0.390954	1.19869	0.0113884	0.0488795	0.219017	0.200706	0.417159	0.568489	0.0187413	0.0119142
1	1	0.115045	0.217981	0.00951323	0.00335002	0.0209954	0.194243	0.112319	0.297708	0.00741946	0.0107424
1	1	0.225556	0.488256	0.00479724	0.00516529	0.130799	0.125898	0.0463752	0.284714	0.00569086	0.00358192
1	1	0.216954	0.340979	0.0118103	0.0100373	0.058769	0.218667	0.122097	0.356016	0.00396228	0.0170701
1	1	0.176197	0.251807	0.00767873	0.0103294	0.0429711	0.15927	0.134187	0.259564	0.0185618	0.0144255
1	1	0.195951	0.169289	0.00896945	0.00646357	0.0244774	0.290203	0.185915	0.239392	0.0185356	0.0131437
1	1	0.101085	0.93848	0.00780061	0.0277315	0.00881435	0.420685	0.668703	0.891037	0.0538519	0.0252405
1	1	0.188074	0.337735	0.0105928	0.00499721	0.0172701	0.380497	0.21254	0.405697	0.014839	0.0127791
1	1	0.183507	0.105392	0.00600671	0.0125656	0.0302289	0.264619	0.102165	0.167959	0.0188219	0.00720241
1	1	0.243134	0.403992	0.00958634	0.0131195	0.0203807	0.483127	0.537407	0.588767	0.0207344	0.0126857
1	1	0.200227	0.418254	0.0113072	0.00488477	0.0166877	0.314728	0.221811	0.537845	0.0213723	0.017058
1	1	0.144549	0.53137	0.00467362	0.00363054	0.0154351	0.253407	0.053107	0.332021	0.00593034	0.00998824
1	1	0.201398	0.216071	0.0108039	0.0132033	0.0293211	0.334188	0.235658	0.366322	0.0133237	0.0106298
1	1	0.261319	0.124593	0.00967557	0.00948901	0.0474679	0.324011	0.0815027	0.314621	0.00741946	0.0132151
1	1	0.176004	0.245086	0.0058804	0.0159085	0.0189271	0.305759	0.152728	0.359553	0.0145733	0.0105213
1	1	0.234057	0.0264638	0.0395148	0.00092966	0.0633136	0.137814	0.0106197	0.0808079	0.0111956	0.008957
1	1	0.248179	0.647145	0.00802779	0.00641951	0.0223669	0.269936	0.141107	0.604078	0.00766438	0.00576489
1	1	0.0332001	0.00660607	0.0203171	0.00399915	0.0408651	0.0170582	0.00455997	0.00822207	0.0237121	0.00723958
1	1	0.336094	1.00819	0.00624111	0.0159149	0.134586	0.172871	0.147625	0.677566	0.0066749	0.010233
1	1	0.186984	0.712854	0.00672907	0.00367459	0.0185461	0.403129	0.281564	0.830351	0.0132696	0.0113123
1	1	0.126958	0.225035	0.00802249	0.0116729	0.0282218	0.109371	0.0533406	0.1471	0.0128447	0.0135817
1	1	0.396733	0.473849	0.00834439	0.0040179	0.0549931	0.277844	0.164523	0.28956	0.00888244	0.0111465
1	1	0.222216	0.403608	0.00713493	0.00548986	0.0332712	0.332117	0.170475	0.399811	0.0182961	0.0147497
1	1	0.209347	0.480419	0.00906675	0.00548986	0.0186488	0.401022	0.334166	0.51192	0.0214741	0.0194322
1	1	0.233309	0.0206233	0.0229742	0.00548986	0.0516835	0.127401	0.012688	0.0922732	0.0221843	0.015029
1	1	0.0434033	0.00668515	0.0102195	0.00581442	0.0380572	0.0110135	0.0108441	0.0191349	0.0220189	0.00706021
[truncated: 292 more rows]
