# Supplementary material for: Relationship between histone modifications and transcription factor binding is protein family specific
Source: Genome Res. 2018 Mar;28(3):321–33. doi: 10.1101/gr.220079.116 (PMC5848611; doi:10.1101/gr.220079.116)
Supplement: Supplemental Material [file supp_gr.220079.116_Supplemental_Material.zip › Supplemental_Material/MYC/MYC.txt]

ACCTACTTGTCCATGTGGTTACTCATGAGC	0
gccaactgtggcatgtgcctgtagaaatta	0
gggcgtggtggcatgtgcctgtagtctgag	0
ctcaagagacacatgtggctaatggctacc	0
ATCAAGGCTACCACGTGGGGGAGATGTTGT	0
ccttgaaataccatgtgctctctagaccaa	0
CGGCCCTGCTCCACGTGCACGATCTCCTCC	0
TGTACCTCTGCCATGTGTTGATAACGTGAA	0
AGCTGACCCTACATGTGGGTGACGGTTTTG	0
aatttggtccccatgtggctgaattgggaa	0
AAATTCTTCTGCATGTGGTTTTTGTAGCAT	0
ACATTTTGTACCACGTGGTTCAAGTCTAAA	0
CATGACTTAGCCATGTGCTCCCCAAAGCAT	0
AAAACAGGTTCCATGTGGACATGTTTGACC	0
GAAAGCAGCCCCATGTGGTGACCACTGTAA	0
AGGTTGGCTCCCACGTGCAGGGCATCCCAA	0
TCCTTTGCCTCCATGTGTGTCCCAAACCAA	0
TTTATCGCCCCCATGTGGACCCTTGGGTGA	0
ATGAAATGGGCCATGTGGCTCTCCcagtgg	0
ctctttctaaacACGTGCTTTGATCCTATT	0
TCTGctgccaccatgtggtgagggagcctg	0
ccaccatctcccacgtgcccattgctttaa	0
ATTTTGTTTAGCATGTGCTTTTCTCTTAAT	0
acatgtgacaacatgtgcacagcacctagt	0
ACATGTTTGACCATGTGGAGCTTACTCTTT	0
CTACATTCCTGCATGTGCCCAAGATAAAAT	0
TTCCATGCAGCCATGTGGACAGTTCAGAGT	0
GGCCATATCTCCACGTGTGTCCAGTACAGA	0
GGCAGATAGGACATGTGGACGGTGGGGAAA	0
GACCAACctcacatgtggttggtcagtaag	0
TACTTGTAGGCCATGTGTTTGGTCATTGCA	0
TTCTTGAGAAACATGTGCATTAGTTGGGTG	0
CTGAGTAAGCCCATGTGGTCTCCTTACTAT	0
GAGGAACTGGCCATGTGTTGAGCTGCAGAA	0
CATCCCAGCCCCATGTGCAGTCCCCCCTAC	0
GAGGAGCCCTACATGTGGTTCCTGCAGTGG	0
GTTGGCACGAACACGTGCACTCAGTGACTG	0
CCCAGATGGCCCATGTGGTGATGGAGATTT	0
TTGGTCATAGCCATGTGTCCTGTGCATCTA	0
cctgcctacaccatgtgcagtcaagtgtgg	0
AAATTCTGCTACATGTgcaccttccccaca	0
AGCCACTAACACATGTGGGTGTTCATTGTT	0
CAAAGTATTGACACGTGTTTACCATAAGAC	0
CTGGAAGGAAGCATGTGCTCCAGAGGTTGG	0
tatcaggtcagcatgtgctctgggtgattt	0
CCCTGACCCCCCATGTGCCTTCTGATTGGG	0
GGGAAAGATTCCACGTGGTCCTAGAAGCAT	0
CTGGGCCAGGACACGTGCTCCACAGGAAGT	0
ggacaaagatgcatgtggtgtctcttcagg	0
GGGCTCAAGTCCACGTGCTGAGGCTTCTGC	0
TCCACACACCCCATGTGCCTGTCCACAGAG	0
ACACTATCTCCCATGTGCTTGTCATTCTCC	0
AAACAGATCTCCATGTGGTTGTTTTTCCTG	0
AGGGACCCAGACACGTGCTCTGTCTGCAGT	0
ttgtgaacaggcatgtggcttaatctcagg	0
TGCTATAAATACACGTGTTTGGTGAGTGAG	0
CAGCTTTAAAACACGTGCATTTTCTTTTCT	0
tatgattctggcatgtgttttttGTGGACT	0
ATCACTTCTTACATGTGTTCGTATTGTCAG	0
ctgcttctaaccatgtggttcactttctca	0
agtgcactgtgcatgtgcttgtacgtgtgt	0
TGAGTCCAAAACATGTGGCCATTTACCAGG	0
GGTACGTGCTGCACGTGCTGTGGACAGTTA	0
ctctttctaaacACGTGCTTTGATCCTATT	0
GCCTCTCCCACCATGTGCAGTCTCATGGGG	0
CCAGTTTGGGACATGTGGGTGCATGTTGAG	0
CCTGCATACCACACGTGGCCAAAGGCAGAC	0
CCTCCCAGTCACATGTGGCTTTGCAGACCT	0
GCTTCCTGCCCCATGTGTCCCTGGAAGCTG	0
CCAAGCTTGGCCATGTGTGTTGGCCTAGCC	0
CTCTCCATCTCCATGTGCTCAGGGCTGCTC	0
tacCCCTCCCCCACGTGCCCCTCTCTGTGT	0
AGAGACACATGCATGTGCTTAGAATTAAGC	0
TGAGATGAGACCATGTGGGGAGGGGAGCTT	0
GGTGAACACTGCATGTGCCTTTCAACCTCT	0
TAGGTTTCTAACATGTGCCTGAGGTGGTTG	0
AGCCACGACTCCATGTGCCCAAACATGGGG	0
CCCCAGGCAGGCATGTGCTGCCATTAGATT	0
CCAGGCTTTAGCATGTGGTGGGAAGTTGAA	0
ccagagatgggcatgtggcccaaaaggaac	0
TGAGACAGGAACATGTGCTCACAGGAAGTC	0
acacatatacacacgtgcacacacacgcac	0
gaaatggggacCAtgtgtgcgtgtgtgtgc	0
TTCCTCATCCCCATGTGCAGCACCAGACCC	0
acatgcacacacatgTGCATGCACACAGTG	0
gctctccctagcacgtggctgcctgctttc	0
gatgctgccaccatgtggacaagtctgagc	0
cttcctgtgtccatgtgttctcattgtGga	0
gcacctgGGAACACGTGCTTAGGAAAAATT	0
gcgagagagaccatgtggcctacaaaccca	0
TACCCGGTCCCCATGTGTGCATCCCTCCGG	0
AATCACATCTGCATGTGGTGGTGCTTTTCC	0
CTTGGCCAACACATGTGCCTCCAAGGAGCG	0
TTGTCCGCCCGCACGTGCTcggggcggggc	0
TGCTAGGAGGCCATGTGCTTCAATGCAAAG	0
CTCCGTAGCACCATGTGGACTATGGCCATT	0
CTCTGTGATGCCATGTGGCCCAGGTAGGGT	0
CAATAGCATTACATGTGGGTTTTAGAATGA	0
caagtacttcacatgtggctgctttgtgtc	0
gtaggaggtgccacgtgcacaggaacaatg	0
TGCAGATTAGCCATGTGTTTCTCACTTCAA	0
CTTCCCAAGGGCATGTGGCCATGGTAAGGC	0
GGCCTGGTCCCCACGTGTGCCCCGGCCTGC	0
GGGCTTCATGACATGTGGCTCTTGCCCGAT	0
GTGACTGTGTCCATGTGTGTGTGTTTGTCT	0
TGGTGGGGGTCCACGTGCTGGCAGAGGAGC	0
accaaggcaagcatgtgcttaaggcgccat	0
TGGCCATCTACCATGTGGTGAGTGTGCGGG	0
ATGTGATGTGACATGTGGGCTTCCCCTGTT	0
CACAGAATAACCATGTGCCCTCTTGCGTGG	0
TGGTTCAGAGGCATGTGGTCAACACAGGTC	0
caactgtgttacatgtggctgatgggtgag	0
CGCCCTCCCGCCATGTGTCTGTCCGCCATT	0
agtcttgactgcatgtgccccacttgcacc	0
TCTCCGGACCACACGTGGTGtttttttctt	0
tataacgtttacacgtgggtccagctctgt	0
CTGTGTGTCTACATGTGGGCTCTGGCTGTG	0
tacatgttttgcatgtgctgactcatttgt	0
gtccacggtcacacgtgctgcaccaaatct	0
TCCTTATAAAACATGTGGTGGCGTTTGCAG	0
GCGCGCACACACACGTGCTGAGGTGGGGCT	0
GGAGGCAGTACCACGTGGCTGGGTCCTTCG	0
AGCCTCGCTGCCACGTGGGTTTGCCACTCG	0
TTTACATACACCATGTGGAGTCAAAAAAGA	0
CTCTTTCCTGCCACGTGTTGGAGTGAGAGC	0
AACAGAATTTCCATGTGTCCCCTTCAAAGC	0
GTCCTCTGCCCCACGTGCCTTCCTCGGAGG	0
GCGACTATGTACATGTGTTCAAAAGTTAGT	0
TTTGGGAATAACACGTGCGTGAAGGTCCGC	0
CGAGTCCATCCCATGTGGTCAGGAGGTGTA	0
CCCCCCTCACCCACGTGCCTCCCCCACCAC	0
CATCTGATTTGCATGTGTTTGTGGTGACCC	0
TGTGCCCAGTCCATGTGTGTGGACCAGGTG	0
CCCACCTCTCCCATGTGCCCTGCAGAGTCC	0
AGTACCTTCAACATGTGCCCCCATGACTAA	0
aggtgtggtggcatgtgcctgtaatcccaa	0
CTGCTTTTTGCCACGTGGTGGAGCCAATAC	0
GGCAGGGTGGCCATGTGGCTCCGTGGAAAC	0
CTTTCTGAGAACACGTGCTGGAGTGAGATC	0
GTGGGTGTACGCATGTGCCCACCCACACTT	0
CTCTAAAGCAACATGTGGGCTTAGAAAAGA	0
ACCCTGCAGGGCATGTGCCCCAAGCACCAG	0
CCTTCCCTGCACACGTGCCTGCTGCTTCCT	0
ACATGTTTGtacatgtgtttccctttcgtc	0
TGCTGGGGACACACGTGCCTCTCCTGCCCA	0
atgcctacacacacgtgcacacacatacat	0
CAGTTAGAGAACATGTGTTCATGGGGGGAG	0
ccctgagtagccatgtggtcacccatggtt	0
CTGTGTTCATACACGTGCACACAGTCAAAC	0
GCCACctcccccatgtggccagaagctcct	0
ccttgaaacgccatgtgctctctagaccaa	0
cacggtgctagcatgtgccctgggtgaaag	0
TGCCCGCAGTGCATGTGGTGGGCCAGGCGG	0
CACAGGCTCCACATGTGGTTGAACTTTACA	0
GAAAGCCTTTGCATGTGGCTGCACCAGGGA	0
GAGTCCGCCCCCATGTGGTCTTAAGGTGCA	0
TATGATTAACACATGTGGTGCCTAATCTCA	0
TCATTTCCTTCCATGTGGCGTGTTTGTCAC	0
TACTACACAGCCATGTGGTTGTGGTCTAGA	0
tccagcaggcccatgtgcatgtgtgcgcgc	0
GCCAGGACCTGCACGTGCTTCCCGCTGGTG	0
GCTGCCAGTCCCACGTGCAGACGCACCTGC	0
cagttctcctccatgtggcctctccagcag	0
atgtccttctccatgtgctcttgcgtgtgc	0
AGCGCCTCCTACATGTGGTCTCTTTTTTGA	0
aggttacccaacatgtggtcagaattgaga	0
CTAGTCTGGCCCATGTGTTGACTGAGAACA	0
CTCTCAGGCCCCATGTGCTGGGAGGGGCCC	0
CACTTCCACCCCACGTGCTCCTGGTGTCTG	0
GTAAGCCACTGCATGTGTTTGGGTTTTTTT	0
GGAGGACAAGCCATGTGGTTGCTGGCAGGA	0
CCAGGAGGCAGCATGTGGCTCTCACTGCCT	0
GAAATGCATGCCATGTGTCCTAAGCGGGTG	0
AGGAGCCACTGCACGTGCCTTTTAAAGCTT	0
GAAGCACCCACCATGTGGACGTGGCAGGCG	0
TGCCCTGCCCCCATGTGCCTTGGGCAGAAG	0
TGCTTCACGGACATGTGCGCATGCGCACTG	0
ATACGCATGCGCATGTGCCCTGCAATGATA	0
GTCCCTGCACCCATGTGGCCATTGGGTGGC	0
CACACCCGGCCCATGTGCCGCCCCCTGGCA	0
TTCCATGAAACCATGTGCTCGATAGAAGAA	0
TGCAAGCTTGACATGTGGTTATTCTTGTCA	0
CGGTCTCCTGCCACGTGGAGGAAAAGGTAG	0
CATTACCCACACACGTGCCTAGCCTCACCC	0
CTCCAGATAAACACGTGCACAAAGGCCCAG	0
AGTGCTAGGGACATGTGGGCCATGAGCTTA	0
ATCCCCCGCCCCACGTGTCCCCGTGGTGAG	0
GGGGAAGTGCGCATGTGCTCCAAATCATTT	0
AACCAGAAACGCATGTGGTGGGTAAAGAGC	0
AATAAACAGAACATGTGCTTTTTGATGTTA	0
GGCATAAAAAACATGTGGTTACACAGTGTG	0
GGGTTCTCAGCCATGTGGGGAAGTCCCTTC	0
TTCTCCCTACACATGTGCATATAGCTACTA	0
CGGCTCGGGCCCACGTGCCGCCACGCCAGG	0
tccccagctcccacgtgtcctctcataaca	0
CCCCAAATGGCCATGTGCTTCTGTGGTTTA	0
CTGGTGGAGGCCATGTGTCCATCTGGACAG	0
GCTGCTTGCCACATGTGCTGTTTCTTCTGG	0
CAGGTCCACAGCATGTGCTCTCCTGCGCCG	0
GAAAACAGTAGCATGTGCTCCTATGAGGCA	0
GCCCGACCTCCCATGTGCAGAGGGCGCTGC	0
CACGGGGGTTACATGTGGTTATGGCCTCTT	0
CAGAGCGGGGCCATGTGCGGACATTTCACG	0
CGTTTTCTATGCACGTGCTCTCCTTCTAGC	0
aatcataagcccatgtgccctgccttacct	0
TCTTCGGGATACACGTGGGCTTCGGGCCTG	0
AAAGAATTCCCCACGTGCGGCTGAGATTTT	0
CCTTTACCCTCCATGTGGTCCCGAGGCCAT	0
gtgtgtgCACCCATGTGTGTGAAGTCCAAA	0
CCATATCCGCCCACGTGCGCCCCAGTGCGG	0
AGCCTTCACTCCATGTGGGTTTTCAGTGCC	0
ACACCCCCTCCCACGTGCGTGTGACCACTC	0
GTAGAGCAAAACATGTGCCGGCTGTTGAGG	0
CTTCCCTGAGGCATGTGCTGGTCTTGTCAC	0
CGCCCCTCGGCCATGTGGTCCCCTCCCTAT	0
CCGCCCACATCCACGTGCGGCTGTGCCCAG	0
TAGATAGATAACATGTGCTGAATACAGAAT	0
CGTGTGCAGGCCATGTGTGTGCACAGCTGC	0
TCTTACTCTTACATGTGTTTGGAGCATCCT	0
TAGGTCACCCCCATGTGTCTCTAGAGGGAA	0
GGGGGAAGTCCCACGTGTGTCTGGAACATT	0
TCTTTATGCCCCACGTGCCCCCGCCCACGC	0
TTTAATTCAGCCATGTGTTGACTTAGCAAA	0
AACGCTCCAAGCATGTGCTGCTCAGCTCAG	0
CTCGGCAAAACCATGTGGCTCTGTTTGCTT	0
CAAGCCATTCACATGTGCATGATTTATAAA	0
CGAGGCCGGCCCATGTGGGGTTGTGTCATT	0
GGCTGGCTCAGCATGTGGCCCAAGGGACGC	0
ACTACCGCCACCATGTGTCCAGAAAAAGTA	0
agaaatgatgacatgtggcttctgaggcta	0
AGGTGGACCCCCACGTGTGTGTCCTGCCGT	0
caacacacctccatgtgttcaccaacccag	0
TAAAacacacacacgtgcgcacacatgcac	0
CCCACATGAACCATGTGCCCTCCCTGACTC	0
AGACTGGACACCATGTGTTGATTGGCAGGA	0
CAGATAACACCCATGTGGGTGAGTGGGTGT	0
ACAAAAGACAACACGTGTTCTGTGCTCCTC	0
AACAATGAAGCCATGTGCTGAGATGTTGAG	0
TGGCCGGCACCCACGTGCCCACTTTCATTT	0
AGGTACCAATGCAtgtggtgggtacttacc	0
CCCTCAGCGCACACGTGCACACAGTTGACA	0
TGTGGTGATTCCACGTGGCCCGGGAGGTCC	0
ctcactcaacacacgtgcacacacacacaA	0
ctacacgtacacatgtgcctccctatgatg	0
CCTAGGAGAGGCATGTGCTGACTGCAGTGC	0
tgctcgctctccacgtgcacctggtagcaa	0
agaatcagacacatgtggattcatgtgccc	0
GCGTTGCTCAACACGTGGTCTTACCCCGAA	0
CGATCACATGACACGTGGTTGACGAAGCCA	0
GGTCCAACTCCCATGTGGGGAGTGGCTGCC	0
GGCCTTCCTGCCACGTGCCTTCCCGAGTGG	0
AGCACCAGAAACACGTGCACTTTATTGAAT	0
TTCAGTGTCCACACGTGGTCAACAGATAAA	0
CTAAGTGGCTACATGTGCATCTGCCTGTTC	0
ACCCAACACTACATGTGCCTAGCAAGCTGC	0
GGTCTCTCCTCCATGTGGCCTATCTCTGTG	0
cgccatgtgaccatgtgttctcattgttca	0
CCCCTCCCACCCATGTGTGCTGTTGTACTT	0
CTGAGAGGTCCCATGTGCTTTCCAATAACA	0
cgtattacacacaTGTGCCCTTGCCCACAC	0
CCGCTCCAGGACATGTGCGCAAGAGCGGCA	0
GGGTAGGACCCCATGTGTATCCCCAGGAAG	0
GAACTTTAAAACATGTGCTGAGCTGGTTCG	0
ccttgcacaaccatgtggtttcacgccccc	0
CCAGGACTGGCCATGTGCTCCTGTCTCCAG	0
CAGACCCGCCCCATGTGGTCTGCAGCGGGA	0
ACAGTCGCTGCCAtgtgttgtcaggcacag	0
GACCCCAGGAGCATGTGCTGGGCCCTTCCC	0
tgcgagcgaaacatgtgccgaaagaatgaa	0
ATCCCCCCCGACATGTGGCTTCCTCCAGCC	0
GGGCATGTCCCCATGTGCCTGGGTTACACT	0
TCCATCGGGTCCATGTGTTGCCTCCATGTT	0
CGGCCCCTAAACATGTGGGCGCTGGCCAGA	0
TCCGTTTTCAGCATGTGGCCTGGTGTGGCT	0
GGCACTGCCACCATGTGGCGGAGTCCAGCC	0
CTCACACGGCCCATGTGCCTGGGATGTGTG	0
GCTCAGGGTCACACGTGGGCAGAGCCTCAC	0
tgaaaattacgcatgtggcttgcattgtat	0
ACATTTGTACACATGTGGCCTGGGAGCATC	0
GTCAGGCGCCCCATGTGCAGCGCGCAGGGG	0
TTGTCAAGAACCATGTGTTTTAAGGAAAGC	0
TCAGGCGCCCCCATGTGGCCCTGCCGTGTT	0
AGTGCAAGGTCCACGTGCTGGCCCCGAGTG	0
ACACACTACCGCATGTGGCTCGAATCTGCC	0
CGGCCCCGGCGCACGTGCCCGCGCACTCGG	0
CGTATTTTTGCCATGTGGTCACAACTATGT	0
TTTAGATGTAACACGTGGCCGTGTCGGACC	0
GACACTCCACCCATGTGTGCTCAGAGGCTT	0
CCGCGCGCACCCACGTGCTCGCACGGGTCC	0
GGTGGGAAAGCCATgtggttaagggcacag	0
TACATATCACACATGTGCTCATCCATCCAT	0
CCGGCCTGGCCCACGTGCCCCTGCATCCTG	0
CTCCCTCTCCCCACGTGCGCGCTAGGCCTT	0
GCAGCAGTGCCCATGTGGACACAGACGCAC	0
TTGCAGCCCAACATGTGGTCCCTGCGGTCA	0
CTATTGTTCCACATGTGGGTTTGTTGTTTA	0
CGGTGGGACCCCATGTGCTGTGCAACAGCG	0
AGCCCGACTCACACGTGGGTTCCCGCACGT	0
CACCCACACCCCACGTGCCCTGTGCCATCC	0
CTGAGCTTTTCCATGTGTTCACACTCATTG	0
GAAAGGGCTTGCACGTGCCCTGGCCAGGAG	0
CAAAGCCCTCCCACGTGCAGCTGCTAGCCC	0
AGGCGGCAGCCCACGTGCTGGAAGCAGGCG	0
TCCCCTGTCGACACGTGCTCGCAGCCCCTC	0
GAAGGCCTGTGCATGTGTTTGGAGGCAGAG	0
GGTCATGATGCCACGTGTCGCCTTGGTGGT	0
CATCTTGGCAACATGTGTTTATTTGTTGGT	0
CCCGTGGTCGCCACGTGTCCCGCGATGCCC	0
AGGTCCTCTTCCACGTGGGCCTGGGGACCG	0
tgatgtagttacatgtggctgcagatatgg	0
AAAACAGTGACCACGTGGGGGACAAGCCTG	0
CTAGAAAATGACACGTGGATAGTTGCTGTG	0
CCCCGTGGTGCCATGTGCTTGGCAGTTGGT	0
GAAGTGAAAGACATGTGGTTTCCTGCCCTA	0
CGGAGCGAGACCATGTGCCTGGCGCAGCTC	0
aaaccagaatccatgtggctccccccagac	0
TGTTTAAAGCCCATGTGTATGAACTCCctc	0
ATCCACTCCCCCACGTGCCTACCTCTCATT	0
AGAGCGAGTCACACGTGCATCCTCTCGCCC	0
CATGCCTTGCACATGTGGCCTGGCCACGCG	0
TCACACATATCCATGTGCAGAGTTGTGCAG	0
GAAAAAAAGTGCATGTGTTTCATCTCCTTT	0
GGGGTGGAAGCCATGTGCCTCCTGGGCACG	0
ATGTTGGCTCCCACGTGTTTTCCCCGTTCT	0
TGGGAGCCGCACACGTGCCGGGGCTCGGCT	0
TTAAAATACCCCATGTGGGGTTTCGGAGTG	0
tttcacatcaccatgtgctgagaggcctgg	0
GGCTTCACACACACGTGCCTCCGGGGCCGA	0
ACTGCAGGTGCCATGTGTGCACAGAAGGCC	0
TCATTTACTGACACGTGGGTGTTATTTTAG	0
GTCAGGCCCCCCACGTGCCCGCCCCGAGGA	0
GCCCGCCACTACATGTGTTTGGTTTTGCCC	0
CAGAGAGGGGCCATGTGGAGTAAGCCTGTC	0
CCAGAGTTTAACATGTGGGCATCCTTAGTT	0
CCATCACCTGCCACGTGGTTTGGAGCGGCC	0
CAGCCAGGGTGCATGTGGTCCCTGCTGGGG	0
AAGGGTGCCCCCATGTGTCCTTTGGGGGAA	0
CTGTTCAGCACCATGTGGTTTCACGGAGGT	0
CGAGACCGCTCCACGTGCAGCTCCACGGCG	0
CAGAGGCGCCCCACGTGCGGCCCCACAGCC	0
GGCACCAGCCCCATGTGCTGGTCCCTGGCC	0
CGCGGAGGAGGCATGTGGTGCGGCACTTGG	0
GCAACTGCTGCCACGTGTGTGCTATTAaga	0
CTTCTGCTCAGCATGTGCCTGATTTCATTT	0
GATTGCTCAGCCATGTGTTTATTGTCATTC	0
AAGCCTATGCCCATGTGTTTTTAACTGATT	0
CAGACCTTCCACACGTGGCCACCAGAGGGC	0
TCGGCTGGCTCCATGTGCTTGTTAGTTCCA	0
GTTGTGAGTTCCATGTGGTCTCTGGAGCCA	0
CGAGGCGGTTCCACGTGGCTGGGCCGTCCT	0
GAGGCAGGTGACACGTGTTTTATGACCAAT	0
CGAAGGCCTTCCATGTGTCTAACTGCAGTT	0
ACCCCCCTCCACACGTGGGCAGCCCATTCA	0
GATGGCTGCGCCATGTGGGGCAGGGACAAG	0
AGCAGTCCCTCCACGTGTACCCGGCCCCCG	0
GCTCCCGGCTGCACGTGCTGCCCCCGCCGC	0
GCTCTGCATACCATGTGCGTCCTTAAAGCC	0
GATAAGGCCGGCATGTGGTTCCAACAGCTG	0
CTCAGCACACACACGTGTTTACATGAAAAA	0
CCTCCTCCTCCCACGTGCTCGCCACACACC	0
GCTCCGCGCCACACGTGCACGCCAACTTCC	0
TGACCAACCTGCATGTGCCcctcttcaaag	0
agagggtctggcacgtggtgagctccgtgg	0
CTGTGTGATCGCATGTGCCCTTCTGCACAC	0
GCGGCAGCCGCCACGTGCAGTAGCTCCCGA	0
ttgtaatcccccacgtgtcgagagaggggc	0
AAGTCTGTAAACATGTGCATATGTCTGTCT	0
CGTCTGTCTCCCATGTGTCTCTGCCCTCTG	0
cacggtgctagcatgtgccctgggtgaaag	0
CCTCTGCACAGCATGTGCTGGGCAGCCAGG	0
GCCCGCAAGAACACGTGCATGGCGTCCTGG	0
GCCCACAGTGACATGTGCATGGCACCCTTG	0
CCAGCTGCCTCCACGTGTCTCTTCTCCTGA	0
ACCGGGCAGTGCATGTGGTGTGTCTCTCTT	0
GATGCAAGCACCATGTGCGGCTGTGTGTCC	0
CCCAGTTGTGCCACGTGGCTCTCAGCAGAG	0
GCCAGGCCCCCCACGTGCTCGCCCTCCAGG	0
CAGTGGTTTCACATGTGGCTTCTCCAAGTG	0
tgccTGTCAGCcatgtgggtgggagtcatg	0
GCCGGTCCGCCCACGTGCGCAGAGAGGAGC	0
TTGTGTGTGGGCATGTGCTTAAGCAGTTAC	0
AAGACGCGGCCCACGTGCGCAGATGAAGTT	0
CTTTTGCCTCCCACGTGTCGAAGGGGAGCC	0
CCAGCAGAGGCCATGTGCAGTTCTCTTCTT	0
actttccgtgccatgtgctcaattccttgt	0
TGTGCAAGTGACACGTGGTCAGCAAGCACA	0
CTCACTGCTCCCACGTGGGCCTCCAGCTCC	0
TATCTGTGTGCCACGTGTCCCTTTCTCTGT	0
CAGCCCCTGCCCACGTGCGCCCGTCATAGG	0
CAAGGTGACAGCATGTGCCCAGGTCATCCT	0
GCCCTCTGGCCCATGTGCACCTGCACAGAG	0
CATCTCAGACCCATGTGGGCAGAGCCCCTG	0
ttgaatgcctacatgtgctggccctgttct	0
CCCGCCCCTGGCATGTGCTTTGTAACCTGT	0
TCGTGGGGCTCCATGTGGCCTCCGGCAGCG	0
CTTTCCCGGCACACGTGCCTCTTTACTTTG	0
CATGCGCTCGACATGTGGCTGATTTAGCTA	0
AGCGAGGCAACCATGTGGACTCAGTGCTTC	0
tctctctctTACATGTGGTCTTTCTCAGTC	0
ctctcagtttccatgtgttcaaaaccacac	0
TTCCTGTCTGACATGTGGCTCCCTCCCGGT	0
CCCGGCCCTTCCACGTGCTGCCGGCTGCAA	0
GGGGCTGGTTCCACGTGGTGCATTTGGCGG	0
TCATTCCAAACCATGTGGAGGGCTTGAGGA	0
GACAGCCCCCCCATGTGGCCGCCCATGTCC	0
CCTCTGCCCTCCATGTGGCCTGTGGGCTGT	0
AGTGGTGCCCACACGTGTTTCTAAACATTG	0
GCGCTCCACACCATGTGCACCCAGCTGGCG	0
GGCTACAGCTCCATGTGCGGCCACGCAGTG	0
CTGACACGGTCCACGTGCCTGGCTCTGAAG	0
AAGCAGAACGCCATGTGGTGgggacagaat	0
AGATGCTTCACCATGTGGTGGGGATGCCTG	0
TCCTCATCTTCCATGTGCAGGAGCAGGGGT	0
TCATTTATGGACACGTGCATGCtgtatgat	0
GGCTGCATTTGCATGTGGCTGCTGTGGGGG	0
TGCGCGTGCGCCATGTGGCGCGGCCCTGCG	0
CCTCTGACTCACACGTGCGTTGCCTTCCTG	0
TTCCCCAAACACACGTGCCCCACAGCTCTG	0
TTGGGGTCAGCCATGTGTGCATGCGCCTGC	0
agccagaaggccatgtggctgaagcaaaca	0
TCTGCCAGTCCCACGTGTGCATATTATGAT	0
TAACACGTTTCCACGTGTGCTCATGGTGGC	0
CATGGTTGCTGCATGTGTTTCAGAAACATG	0
gatgggcctgacacgtggtcagtacctaat	0
CAAGCCATTTCCACGTGGGCAGGACAGGTT	0
CTCACACTACACACGTGCCTCAGAGAATGC	0
AGTCGGGCTCACATGTGGTGGTAATCCACG	0
AATACCGCAGACACGTGCACGTACTCATGG	0
GTGCGTGCCTGCATGTGCTGAGTGTGGTGG	0
AAACAGCTCTCCACGTGTCCGGATGGGTGC	0
CAAGAAAGTACCACGTGGCCTGGGTAGGGT	0
AGCCTAAATCCCACGTGTGCAGTACAGGAA	0
AGATGGGTACACATGTGGCTAGTAACCATT	0
GCGCTCCCCTCCATGTGCGTGCGCGGCGGA	0
TATTCTGGAACCATGTGGTTCGTGCTTCTG	0
ACATGAGTGCGCATGTGCTTGTCTCAAGCT	0
gcacAGGCACACACGTGTTTCCCATCTCAG	0
CCACGCCTCCACACGTGGTTCCCTGGCTGC	0
TGGGGCAAGGACATGTGGCTTCCGGGGTGT	0
TTGGCTACAAACACGTGCTGACGCTAACTG	0
CTGTGAGATTCCACGTGGTGGCTTGTTATC	0
ACTGCGAGGGGCATGTGGTGAGGGTGGGGG	0
TGAGACCCAGGCATGTGGTCCCGCCGACCT	0
TACCACATTTCCATGTGCTGATCATATGTT	0
AGCCTTTAAGCCATGTGTCTGCTGAGGGAC	0
CTGGCTCTGTCCACGTGCAGAGGCTTCCCC	0
CCACTCTGTACCACGTGCCCTACCTTAGTG	0
TCAAGTCTTTGCACGTGGCCGGAGGGGAGG	0
TCCCCCGACGCCATGTGGCTTTACTTATCC	0
CAGTAAGAAGacatgtgccctaccaggccc	0
CTAACTGGTGACATGTGCTGTTCAGCTCAC	0
TCCAAGGCACACATGTGGTTCTCATCAGCT	0
tactggtgctccatGTGTATCTGTCTGCCA	0
GTTTTATTGTCCATGTGGCTCGAAGGAGCA	0
AAGGGTGTAAACACGTGCTTAGATCCGGCC	0
AGCTGCAGACCCATGTGTTGTTGCCACCTG	0
CACACCCGGCCCATGTGCCGCCCCCTGGCA	0
aagctatgaaccatgtgcatgtgcactttt	0
TGACTCAGACACATGTGCCTTCTGGGTAAA	0
TTGTGCACATGCACGTGCTTGGAGGAGGAG	0
AACTCCACAAACATGTGCTGGGTCTCGCCC	0
CAGGGCCAGCCCATGTGGCCGCTCAGATAC	0
TTTAGCAACTCCACGTGCTTCTGGTTCCTC	0
GGTCCCGCCCCCATGTGTCGCGCCCGTTCC	0
GTCCTTTCAGCCATGTGTCCTTGTTCCTCT	0
gccctggccgccATGTGCTCCCAGCTCTGG	0
CTGCTCAGCAACATGTGGTGGTAGCTCAGC	0
ACTCATCAGAGCATGTGGCTGCCATTAGAG	0
GAGGGTGGAGCCATGTGCTCAAAGCTGGGA	0
ACTTATTTTCACATGTGGTTGTTAAAACTG	0
CCACCCACGCACATGTGTTCAGACACAATG	0
GAAACTGAAACCATGTGGATGCTTCCAAAT	0
GTCGCCTCTGGCATGTGCTCCCACTGCAGA	0
TGACATGGGGACATGTGGTCGCTAGGTGGC	0
AGACCCCCCTGCATGTGCTCACGTAGTCAC	0
CAGGTTTCCAACACGTGCCCCCCGCCTAGC	0
GTAGAGTGTCCCACGTGTCCGCTTCCTCTT	0
CATTTAAACCCCACGTGCTGAAAGTGGGCT	0
CCCACTGATACCATGTGGGCCGGAACTATG	0
TGGAGGGACACCATGTGGCCATACCCAGTA	0
GCGCGCGCGCCCATGTGGACGCGCTGCGCA	0
CATTCTGGTTACACGTGGTTCAGTCTGCAG	0
AGGGTGGATCCCATGTGGCGTGTGAGATGA	0
CTATGTCGTAGCACGTGGCCAGGCGCTGCT	0
CCTGCGCGCCCCACGTGCCTCCTGTAAACA	0
aggtgagtacccatgtggtttaacgcttga	0
tcCCTGGCACGCATGTGGCCCTTTCTTGGA	0
GTTTTGCGGCCCATGTGCATCTGGTGACCT	0
CCCGAGCCAGCCATGTGTCCAACCCGTCAC	0
GCGTGTTCCTGCATGTGGCTGCCTCTTCTT	0
aggctgaagcccatgtgttgaaggaagaaa	0
TCACTGACTCCCATGTGCTGTGTTCTCCTC	0
TCCCAAGGCAGCATGTGCCTGATTCCAGGA	0
gggtgaggtggcacgtgcctgtagacccag	0
GAAAACGAAAACATGTGGGTACAGTATGTA	0
GGGGGAAGCAACATGTGGTGAAGAGTATAG	0
ATGATTCTGCGCATGTGCCTGGCGGGAGGA	0
GCGcaccgcgccacgtgcccgcccggcgcc	0
TTCTCGGTCACCATGTGGTCCTCAGGTGAg	0
CACGCCGTAGCCATGTGCCCGCCCCGCCTC	0
GGGACGGCGACCATGTGTGCTCCCCCACGG	0
TAGACAGGAACCATGTGTCTTGTGGGTGAT	0
TCAGTAAAATCCATGTGTTGGAGGATATGC	0
GCCGCGCTCACCATGTGGCTTTTCTCCGGG	0
TCAAGCTTCTGCACGTGCTCAGCAGCCTCC	0
acacacacacacacgtgcacacacaGGCAC	0
CACACTGAGCGCACGTGCCTCTGCTTCCCT	0
AGCAGAGGGTGCACGTGCCCgtgtgtgtgt	0
TGTCAGCGCCCCACGTGCCGACCGGGCCCC	0
CACCCCTACGCCATGTGGGCTCCGGCGCCC	0
TTGCTTCCTCACACGTGCCCGTCCCGGACT	0
TCTGCAGGGAGCATGTGCTTCTAGGGCCCA	0
CCTAGGGTTCCCATGTGCCTCCTTAGGGAG	0
GGAGATCCTCCCACGTGCTCTGCAGGGCCC	0
AGTGTACCACCCATGTGCTGGGCACAGTGA	0
GACCTGGTGAACATGTGGCCTGACCACATc	0
gcccgtctcaacatgtgcttctgctgtcct	0
CAGGGGCACCCCATGTGGCCACCGGTTCCT	0
ATTCTGTGGCACATGTGGTTTGCTGCCCCC	0
CCCCCCAACACCATGTGGTCAACAAAAGGG	0
GTCCGACCACACATGTGCTCAGGGCACCAG	0
AGAACATTACCCATGTGGTTTGTTTTGCTG	0
CCACGGGTGTCCATGTGCGCCGGCCTCCCC	0
GGCTCCCTCGGCACGTGCCCCGCGCCCCAT	0
GGTGAGCAAGACATGTGCCTCTGCAGACAC	0
GCGTGTGTGTCCATGTGTGTCAGGGAGGGG	0
GAGAGCCGTCACACGTGGGCTCGGCTTAGC	0
TGGTGTGGACACACGTGCTCAGAGGCCAAT	0
GTGCCTGTCACCATGTGGGTTGCTGAGGGG	0
CTTCCCAGCCCCATGTGTCCCGCTGTGCGA	0
CTGTTCTTAGGCATGTGGCTGTGTGGGGGA	0
AGGGCAACCACCATGTGCACAAGACTGCAG	0
CTAGCAGGGGACATGTGGCCCAACAGGAGC	0
gtgtgtgctggcatgtgctcacggtggact	0
GAAGTCCTCCCCACGTGCCTCTCCTGGGCC	0
CGGGCGCTCCCCACGTGCGCGCTCACACGT	0
GTGCGCGCTCACACGTGCATCCGCGGCTAC	0
CTCTTCATCCCCATGTGCTTGTCAAGGAGC	0
CGCCCGGCCCCCACGTGCCCGGGCCGCCTC	0
CCCCCAGAAACCATGTGGTTCGCTCCAGCT	0
AGCGCTCATCCCACGTGGCCTGGCCAGTGT	0
GGATGGAGACGCACGTGCCTTCGAAGGCCG	0
GGCCAAAGCCCCATGTGCCTTGTCCAGGAA	0
CAATCTGAGGCCATGTGTGTTGACTATCAG	0
ACAGCCAACGCCATGTGCCCATATACAATC	0
AACTAAACACACACGTGCACACGCAGGCAC	0
CCTCCTTGgcccatgtgtctcggggcaatc	0
cggggggctcgcacgtgcccggccgggggc	0
agctgacaagccatgtggctctgggtgaaa	0
GGGGCCCCTGCCATGTGGCCACTTGCTGCT	0
CGGCGGCTGCCCACGTGCCCAGGCCTGAGG	0
cccttccttcccacgtggctcctgcagttg	0
tatagttttaccatgtgtttgtattgctaa	0
CGCCTCAGCCCCACGTGCGGGGCCCCACCC	0
aaacaCCCTGCCATGTGGGGGCGGGGCCTC	0
CCACACCTTTGCATGTGGCTGCTTCGTTTC	0
CCAGTGCTCTCCATGTGCAGTGCGAGGTCA	0
TGCAGTTGGGCCATGTGGTCCGCATCGTAT	0
ACATGCAGAGCCATGTGGGTCTTGCAAGGA	0
CACAGGCCATCCACGTGCTCAGCGGCGTGT	0
AGTGGAGAGTGCATGTGTTTGGGTGACTTC	0
CTGCACCGCCACACGTGCtgtctgtcttct	0
CTCCCTGCACACATGTGGCTGCTGCAGAAG	0
CCTCTCAGTCCCACGTGGGCGCTGGGGGCT	0
GGCTGCTGTGCCATGTGGGTCGCCAGGGTT	0
AAAGGGGCGGGCATGTGGCCCTAGAGGCGG	0
GCTGATAGCTCCATGTGGCTACTGACCTGC	0
GTTCTGTGTGACATGTGGTTGTGTGTGATT	0
GGAGCACGGGGCATGTGGCTGGCCTGCGGG	0
GGGGTCCTGAGCATGTGGTTTTGGTATTGG	0
CATATACCGAGCATGTGTTTGTGGGTGAAC	0
CGCTATGACTCCATGTGTCCAGCAGGTGGC	0
ACAAAGGAAGACATGTGCCTGTTTTCACAC	0
GTGGAGCAGAGCATGTGGTGGGAGGTGGCC	0
CCAGGGGACGCCATGTGCACAGCCTGTGCT	0
aggccctcctgcatgtggctagtcaggatg	0
AGGGGGCAGCCCATGTGCTGCGATTCGCTC	0
tacagccgagccatgtgctgctgcgtggag	0
TTCTGCGTGTCCATGTGGTCGGGGACAGAG	0
gacacccccggcatgtgctgacttcttggg	0
AGCTGTACTGACATGTGGGTGAAAACGTGT	0
ACACACGCAGGCATGTGGCTCTCGTTCATT	0
GCTACCTCCCCCATGTGCACGGCCGCCCCC	0
GGACCCAGCAACACGTGCCGGCTTGGCTCC	0
CGCCCCCATACCACGTGCCTTTACTCCTTC	0
CCCCGCCCCTCCACGTGCCTCCCTGTCCCG	0
CTCATGTGTGACACGTGGTTCCTAAGCGCT	0
AAAAGCTCAGCCATGTGCGGTTGCTGGTTT	0
TGAGATGTACACATGTGCTCACACAGGGCC	0
TGTGACAGTGCCATGTGCACTTGCCCTGGA	0
TGCGCCCTTTCCACGTGGTGGGCCGGGGGC	0
cagctctttcgcatgtgcctggcagtggag	0
caggcgtggtgcatgtgcctgtaatcccag	0
CATGTGACAGGCATGTGGCTTTTGGGAGGA	0
aggtcctacaacatgtgcccaagatggtcg	0
GGCTCTAGGCGCATGTGCTGGGCTTGGCCC	0
AACTCCCGAACCATGTGCTGCTGGGGGAAA	0
GAAGGGGACACCATGTGTATAAGAACATCA	0
CGGTGCACACCCATGTGCTCTCACGGACAC	0
CCTATAGATGCCATGTGGCCCATCTGAATC	0
CCCAGATTTGCCACGTGGGGGCGGCAGCGG	0
AGTCGGACAACCATGTGCTGCTGACCTCAG	0
CGCTGAGTAGACACGTGCCCGCTGCACCCT	0
CACACCCCTGCCACGTGCTGACCAAgcccc	0
GGCCCAGCCCCCACGTGTGCCTGCCACGCC	0
AGGTCCTTTTCCACGTGCGGATGACTCAGC	0
GACGCGGATTCCACGTGGCCGAACCCACTC	0
AATAACACTGCCACGTGTGTAGACACGTCA	0
GGGCGGGTCAGCATGTGGCCATGCTGGGGC	0
GGGATCCCCTACATGTGCCCTGAGGATAAC	0
TAGGGGAGGCGCATGTGGCCGCTCCGCGCA	0
CTTTGGCATAACATGTGCATGACCCGTGTT	0
GGCTCCAGCCACACGTGGTCACCCTGGAGG	0
TTCGATCTGCGCATGTGCCTAGGTGAGGTG	0
CTTGCAAAACACACGTGCATGCTCCCTCGT	0
GCGCGCGTGCACACGTGCATCTGTGGCGGC	0
TTCGTCCTCCCCATGTGGGGTCCCGGCCCT	0
CAGGAGCACCCCACGTGCTGGCCAGACGCC	0
gtggagaggcccatgtggagaggaacggag	0
AAGGACCAAAACATGTGCCTCAGGAAGAAA	0
GGGTCCGGGTCCATGTGGGGAGGTTAATGC	0
GCACTTCCTCCCACGTGCGCGCTGGAGAAC	0
GGTTGCGCTCGCACGTGGCCCTGCGCCCCC	0
ATCTGGGGATGCATGTGGTCCAGTACTCAC	0
TACTAGTTTTGCACGTGGCCTTAGACTCTG	0
GCAGATCCCGACACGTGCGCAGAATAAAAG	0
CCCCGCCCTTCCATGTGCCCGCCCATCCCC	0
GTGTGCTGAGCCATGTGTTTGTCCCCTGGC	0
TTGGAGATGGCCATGTGGTTTTTGAAGCAA	0
ACTCAGGACCCCACGTGCTGCTGACCTCAC	0
CTTCTTCCCCCCATGTGCCGTCTGGTTGGG	0
CCCAGGCCACCCATGTGTGCCCTGACCCCT	0
tggagctgtggcatgtggttcgtagtgtgc	0
CCCTGTGGCCACACGTGCACCAGCGCTCGT	0
CATGAAGTCAGCATGTGGTCTGCCAACAGG	0
caatgagacaacatgtgcatatggcccagt	0
CTATCTCCTGCCATGTGCCCGGGGTGCCCT	0
ccagatctttccacgtgggggcgcccagag	0
GGTTTCCGTGCCATGTGCATCTGTGCATGT	0
ggccagggGTGCATGTGGTTTGAGTTTGAT	0
TCCCCGCCCTCCATGTGGCGAAAATGCAAT	0
CATGTGGAAACCATGTGTCTCTAGCTGGGA	0
TGCGCATGCGCCACGTGCCCCCGTGGCGTA	0
TGACCGGTCACCATGTGGGCCTTCTCGGAA	0
GGGCTACAGCCCACGTGCGCCGGCGGCAGC	0
GTCCGATTAAACACGTGCCGGGTGGATTAC	0
CTCTCTAGGACCATGTGTTTCTCGATTGTT	0
actgtttaatccatgtgttgtttatttatg	0
CCTGAGGCCCCCATGTGGTCGGAGCCCACG	0
CAAAGCGGGCCCACGTGCTGAGCCACTGCA	0
GGCTCCAGCTCCACGTGCTCCCAGCCCCTG	0
GAGCTGACATCCACGTGCAGCTGGGATTCC	0
TCAATAAAGTCCACGTGCTCCCCGGCCTCC	0
GTGTTGTCAGCCATGTGGCTGCTGTTGCTT	0
TCATTTGAGACCATGTGGGTATCATTTTGA	0
CACCGAGGGCCCATGTGGCTGGAGGTTGGG	0
GCGAGCTGGCCCATGTGCTGCAATCCAAGC	0
AACCATTTAACCATGTGTCTCTGTCTGGCT	0
GAAACTCAGAGCATGTGCCCCGTGCGTGAA	0
AACCAGCTCTGCATGTGCCTAACAGGATGT	0
CACACACGGTGCATGTGCCCTGCTGACACC	0
GAGTAAAATCCCACGTGCTTCGTGCTGCAG	0
TCACCCGGACCCACGTGCTGCCAGTCCCAA	0
GCAACCCGGGGCATGTGGTCCCCGAGCCGG	0
tgttcatccaacatgtgtttactacgtgcc	0
GAGGGACAAACCATGTGCAGCTGAGGGAGA	0
CGGGAATCACGCATGTGGCTGCAGGATCTG	0
gtgtgtgcatccatgtgcatccgtgtgcgt	0
ttgtttcttcacatgtgctcgcttcccctt	0
GGGGATGTGGCCATGTGGTCTGATGTTGGG	0
AAGGGGCGGGACACGTGCTCCTTGGAGGCC	0
CACCACttctgcatgtggccctcagaacta	0
ggcagatgagacatgtggacagataacgcc	0
CTGCCTGTGCCCATGTGGCCCCCTAGTGGC	0
ACCCTTGCCCCCATGTGCCTCCATCTGGAG	0
TGCCGGTGGTCCATGTGCTGCCGGATGAGG	0
AGacaaatagacacgtgttctttgacctgt	0
TCCCTTCTCTGCATGTGCTCTGGACACTTT	0
TGACCATTTGACATGTGCTGGAATGCGTGT	0
actgagacctccatgtggacagggctgtct	0
CATATTATTGGCACGTGCTGTATAGATCCA	0
CATGTTATTGGCATGTGCTGTGTACATCCA	0
CCTGTTATTGGCATGTGCTGTTTAGATCCA	0
CCCTGAACACCCACGTGCAGCTTCCGATCG	0
GTGTATGCGTCCACGTGCTTAAAACAGGGA	0
ACCCCTCTCTCCATGTGCCTGCTCTCTCCC	0
CAGCGGTCCCCCACGTGCCTCCCCGGGAGG	0
GTGGGCGGTCCCATGTGGGCGGTCCTATGT	0
CGGCCGCTTCCCACGTGGGCCCCCGCGGCA	0
GGTGGGGGCGCCATGTGGTTCATGTACCTG	0
TCGCAGAGCACCATGTGTTGTGCTTCTACT	0
TACGTAAGGCGCACGTGCTTCTGAGGGGGG	0
GGGCATTCCTACATGTGCTTTACTGTTTTA	0
TACATGCACTGCACGTGCTGGACCGGCACT	0
CCCACACACCCCACGTGCACTGAGCGTCTC	0
ACCTTTGCACACATGTGCCCCGGAGCCTGC	0
ccccggcccGCCATGTGGCGCGGCTGACCG	0
AATGCGGCTTCCACGTGTTGTCGTGACACC	0
GAGTGGGCATGCATGTGCCCAGCCCCCAGC	0
GGAGGGGCCGGCATGTGCCTCTCTGTCCCT	0
CCAAGCCGAAACACGTGCACCCAGAGCGGC	0
TAAACATAGGACATGTGCCTGTGCGTGTAG	0
CTCAGTTTGAACATGTGGTCAACTCGATTT	0
ATGAACGAATACACGTGGGCCGACATTGGT	0
ATCAGAGAATACATGTGCTTTAACAGGGGG	0
GTCCCCAGGGCCATGTGGGTGACAACCCGT	0
agaactgacaccatgtggcctatctggcag	0
TGGAGATGGGCCACGTGGAGAGTGAGTGCC	0
tttctgggctccaCGTGTGTGTGCCCCTGC	0
TTGGTTTCCTGCATGTGCTGGGTGTGGGCG	0
TCGTGGTTTAGCACGTGCTTCTTCCTCCAG	0
TGCCCCGAGGCCATGTGGCTGCAGCCACAG	0
TTCCCCAGGCCCATGTGCCCTGCTTGCCTG	0
CAAAAGCCAGACACGTGCTCACCCGCCTGG	0
GGCGGGATCTACACGTGCGCCTCGGGAAGG	0
ACCCCGTCAGCCATGTGTGCTCCTGGCTGT	0
GGGGATTCCTCCACGTGCTTCCCTCCAAAC	0
GCCTCCCCCGACATGTGCGCTGGGCGGTGT	0
ACTGACAGCTGCATGTGGCTGAGGCTGACA	0
AGACACTCTACCACGTGGGCAGGATGCAAC	0
GTTGCTGTGAGCATGTGCTGAGCATGGGGT	0
GTATGCGGGTGCATGTGGTCGGAGGGCGCG	0
TCCGGAAGTCCCATGTGTCCCCTCGTCCAG	0
TTTACAACTGGCATGTGCTTTTAAACGTCA	0
TTACTCATATCCATGTGTCGTTGTGACTCa	0
CGCGCTGCGCCCACGTGCAGGGCCCGACCC	0
ACTCGTATACACACGTGCGCGCCCGCCCGG	0
CTATGTCGTAGCACGTGGCCAGGCGCTGCT	0
GCCGGCCGCTCCATGTGCTGCCGTGAGTGG	0
GGGCTGTGGTGCATGTGGTTTGAATTTAAC	0
ACAGCCCCTGCCATGTGGGCCTCTGCTGCC	0
TGACCGCCTCCCACGTGCCCCCTTCCCGTC	0
CCCTCGTGGGGCATGTGGCCCTCACATGCT	0
CCGGGGTCGCCCATGTGCTcgcggccccgg	0
TCCTTCCTTACCACGTGGTGCATGAAGAAG	0
CATGTCATTTGCATGTGCTCTGACACTTGT	0
TGCTCTCCCTGCATGTGCCTCTGGGGGAGT	0
CGGGGGCACCCCATGTGCACTGCTGGACCT	0
CCCCGCCCCTCCACGTGCCTCCCTGTCCCG	0
GTGTCCTCAGACATGTGCACTTCCAGGCCA	0
GAGCATCACTCCACGTGTTTGCACAGAAAG	0
TTGTCCTGGTACATGTGGGCGGGTCAGGTA	0
CCGGTTCCTCCCATGTGCTCCCTCCTGGCA	0
AACCTCCTAACCATGTGCGGACCAGGAACT	0
GCCTTCTCACCCATGTGGAGCGCAGGTGCT	0
AATTCAGTGCGCATGTGCTTCATTACCCAG	0
TCGGGGCCATCCACGTGCGTTGCCTCCTGA	0
tgaacacttcacaTGTGgttttgttttgtt	0
CCTGAAGTTTGCACGTGGCCCCAACACACA	0
CAGCCTCAGCGCACGTGCCTAATTCTGAGC	0
GCTTTGCCTCCCACGTGTCTCCCTTCACCT	0
GGAAAGTACCCCATGTGCTTTCTGTTCTCC	0
GCCCCGCCCCGCACGTGCTGCCCTGGGGGT	0
GCGAGGACGCGCACGTGCTCGCGGGAGTGG	0
TGGGTGGCAGCCATGTGGCGCTGTCGGCTC	0
ACCCCGTGTGCCACGTGGGGACGTGGAGCC	0
CTCACCGTCTCCACGTGCGGCAGCTCGTCC	0
CTCCAAGTTTCCACGTGGGGTGGCCTCAAA	0
ctgggcctttgcacgtgctgtggcctctgc	0
CCAGGCCTGTCCATGTGTATGAGGACGGGT	0
CCAGGTGGGCGCATGTGCTTCCGACTGTGA	0
CCGTTGGCTTCCACGTGTTCCAGGTGAGGT	0
TGTATGTGAAGCATGTGGCCCCGGGCCTGG	0
TCCGACCAAAACACGTGCCGCGTCCCGCCC	0
cgcccgcAGCCCACGTGCGGCCGCTGCTGC	0
acaaccagccacacgtggctactgagcaca	0
GTGGGCGGTCCCATGTGGGCAGTCCTATGC	0
GTGGGCGGTCCCATGTGGGCGGTCCCATGT	0
GTGGGCGGTCCCATGTGGGCGGTCCCATGT	0
AACAACCATCACATGTGGTGAAAACCAGAT	0
AAACACGGAAACATGTGCCCTGCTGACGTC	0
GAGAAAAATCACATGTGGTTTGGGGGCTTG	0
CTGGTTGGGGACATGTGGTGAAGCACTGCA	0
ATCCCTGGGGCCATGTGTCCCCGAGGCATT	0
GCTGACAGTTACACGTGGGTTGCGTCAGTC	0
tacctgagtgccacgtgggctccgggtggt	0
acacatctgcacacgtgcacacgcacacac	0
CGGCTCCCTACCACGTGGGCTGGGGGCTGG	0
TCTAACATTCCCACGTGGTCCTGCACACCA	0
ACCCACCCCGCCACGTGCCTCCTGGAGGCC	0
gctttcctgtgcatgtgcctttcttgtgtg	0
GCCTGCGCCCACACGTGCTTCCCTGAATGG	0
TAAACACGCCCCACGTGCGCTCGCCCTGCC	0
CTGAGGGCCTCCATGTGTGTGCAGTTGTGT	0
CCTGCCCACTCCATGTGGGCCTCGCGGACT	0
CTGAAGGGCCACACGTGCTCTCACTTCCCT	0
tccgaccgcaacacgtgcgctggataaacg	0
GAGGTTTTGCCCATGTGCATCCCGCCCAAC	0
GCACCCAGGCACACGTGTTCACGCGGGGGC	0
CTCCAACACCCCATGTGCACTGCTGCGGCC	0
CACACCTTCTGCATGTGCCTGTACTCCACA	0
GTGTGTGAGCACACGTGCCCATGCTTGAGA	0
CAAGTCTGTACCATGTgctgttgagaggtt	0
AGCGGACCCTACACGTGCGCTACGTGCTGC	0
CACCACTGCTCCATGTGGCCGCCCAGGCGG	0
AAAAGTGTACACATGTGGGCAAACATACAT	0
AGGGGAGGAGACACGTGTTCCGCTAGCGCC	0
gtggggcctgccatgtgtctgtaggagttt	0
TGGCGAGCTTACACGTGCACACACACACAC	0
gaaagggaaaacatgtgctgtctgcttttc	0
CAGATGGCGCCCATGTGCAGCTATCTCCCC	0
TGTGGTGCGTGCATGTGTTTAAAGAAGTAG	0
TGCAGGATGTCCATGTGTCTGCTGGGTGGG	0
GGGGCACGCCGCACGTGCCTCTGGGCCCCT	0
AGATCAATAGCCATGTGCACCCCAAAGTAT	0
CGGAAGTAACCCACGTGCTTCCGCTGGAGC	0
AAGAGGAATACCACGTGGCTTGGCACACTC	0
GAAGCCCGCCCCATGTGCGTTCAGGAGCGA	0
GACATGCGCGACATGTGGCCAAAGGGGCGG	0
AGGAGGTTGGGCATGTGTTTTGCAGGTGGG	0
ACTGCAGGTGCCATGTGTGCACAGAAAGCC	0
CCCGTGGCTGGCACGTGGCCGGTGCCCAGG	0
TTGAGCAGGGCCATGTGGCCCTGCCTGGAT	0
TTAAATGGGCCCATGTGTGCTTGGAGGAAT	0
GTGCAGCCTCCCACGTGGTTTTGCCCAGAG	0
CCCATGCTTTGCATGTGCTGGTTTCATTAC	0
GCCGGGGCTTGCACGTGGCCTCGGCGCCTT	0
CTGTGCATCTACACGTGTTTGCGTGTCCCT	0
GGCCCAATACACATGTGGACAAATACAGGA	0
GGGCTCTGGGCCATGTGGCCAGCAGGGGGC	0
GGGACCTGGGCCATGTGGGTCACTTGAGGC	0
AGCACCTGTCACACGTGGCtcagagctgag	0
AGCCAGCCAGCCATGTGGAGACCATGTTGT	0
GTCTCTCTCCACATGTGGCTGAGTTTCACT	0
AGGCATTAGGCCATGTGCTGGGGACTCAGA	0
TCCGCGAACACCATGTGGTTTCATGAAGTT	0
AGCCGCATGCCCATGTGGCTGGGGGGTGGG	0
ATGGATACGGACACGTGCCTTTTTCTGAGG	0
CCGGTAGCCCCCACGTGTCTTCGCGCCGCT	0
CAGGCCAGCCCCACGTGTGCTGCGGGGTGG	0
CTAGCCCCTCCCACGTGCTCACAGTGCAGC	0
CCGCAGAAACGCATGTGGTGAAGCTCCTTA	0
CAGTCCCAGCCCACGTGCGGCTACCGTTCA	0
GAAGGCATTTCCACGTGTGCACGTAACGTA	0
GCAAGCGGTCCCACGTGGGCTCGGGCGGGG	0
TCATACTGCCGCACGTGCCTTTTCGGCCAA	0
CAAGAGTTGGCCATGTGCCCTCAAGTCACT	0
AGGCCTCAGGCCATGTGGAGAGTGGCTCAT	0
GGGTAATCCGCCATGTGCTTGAGCCGCAGC	0
ACAGTTTTAGGCATGTGGTTTTTTTACGTC	0
CCCTGCTGCACCATGTGGCTCTTCCTGAAT	0
CTATCCCTGCCCATGTGGAGATAACTTCTC	0
CTCCCAGTACGCATGTGCCTCAGCCGGCCT	0
AATATTTTGGACATGTGGTGACGCGGTGAC	0
CTCATTCAGAACATGTGCACCATCGCCGAG	0
ggctgtataaacatgtgctgTCTTTGAGGA	0
TGGGGGGGACACATGTGCCGGGGAGGACAC	0
AACCAAGGCCCCACGTGTCCGGGCCTGGTC	0
ACTCGCCGTCCCACGTGCAGCCGTCTCCCA	0
CCTGAGGGTCCCACGTGGTGGTTAGTCAAG	0
TACAGCCAGGGCATGTGCTCATTTATTAGG	0
AAAGCATTAAACATGTGGATTGTATGACAA	0
GTGCGTGGGGGCATGTGTTTCTGCATAGGG	0
CATAGCACAAACACGTGCCTGCCTAGGGTG	0
AGCGACAGAGACACGTGCGCTGGTCCCCTG	0
GCGCCTGCCACCATGTGCGTGGTGACAGTG	0
AAAGTCCTCGGCACGTGCTTGGCAGGAGGA	0
AGCCCTGCAACCATGTGCTGAGTCTCTCCT	0
CACGGAGTGTGCATGTGTTTGCGTGTGTGC	0
ATGCGCTTGCGCACGTGCTGTCTACCAGTT	0
ACGGCCCCTCCCATGTGGCTCCCCAGGGTG	0
TGCGAGGGAGACACGTGCGCACAGACACCG	0
GAGCTGACTTCCACGTGGCCAGTTTGTGGT	0
ACACAACACCCCATGTGGTTCTGTCACGTG	0
attatggcagccatgtgctcagcgaaaaga	0
TTGTGCTTACGCATGTGGCCCTTGAGAAAC	0
CCAGCTCCCTCCACGTGTCCTGTCTTCCCA	0
TGTCACCAGGGCAtgtgcccttgggccagg	0
GTGCAAGCGTGCATGTGCCTGTATTTGGGA	0
CCCGCCCCTGCCACGTGGGCTTGTTTGGGT	0
ACGAACAGGACCATGTGCGTCCCCCACGGG	0
AGTCATTGCCCCATGTGGCTTCCTATGGAC	0
TTCTGCCCCTCCATGTGGGGCTGGGCTGGG	0
ACCCGCTTCCCCATGTGGCTGGCTGTTGGG	0
ACCCAGAAAGCCATGTGGCCTGCACGATCA	0
GGAGACCATCACATGTGGGCGTGGTCAGTG	0
GAGGCTTCCCCCACGTGCTTGCTGCCCGGA	0
AGGCTGCGCTCCACGTGCGCCGTGTTTACC	0
TCTGGCGCCCCCATGTGGTTGCGACACTCC	0
AAAAGGTCTCCCACGTGGGCTGTGGACAGG	0
TCCTAGAGGACCATGTGCAGGTGGGGCCAG	0
TACTTAGGCCCCACGTGCCCCGCGGCGGAG	0
CCCGGTCTCCACACGTGGGTAGCCAGAGCC	0
AGCGCCTTCCCCACGTGCTCAGGGGGCACA	0
GGGCAGGAGCCCACGTGCCGCGGGGCGCGC	0
AAACCTCAAACCATGTGGTGTTAGCGCCCA	0
ccctgcctctccacgtgctcactttctaga	0
CTGGGTTTTTGCACGTGCTGTGCCGGTTTG	0
atgGCCAGCGCCATGTGGGGACTGCCCAAG	0
GGTACGCCGCCCATGTGCCTGTGGAGAAGA	0
GGGCCTGTCCCCATGTGGCCCGAGGGGGAC	0
GTCGTGCAGGCCATGTGCTGGGGTCGTGCG	0
CCTTTCCCTACCACGTGCTTATTGACTCAC	0
CTAAAAACCCACACGTGGCCTCACTTAAAC	0
CAGACATCTTCCACGTGGAGAAGCTGCAGC	0
GGGCAAAGGCCCATGTGTTGGGAGACTTAA	0
GGTCAAAGTCACACGTGCTGAGCCACTGAC	0
GCGCGGCCGCACATGTGTTTCTGTTTTGTG	0
CGCGCTGAATCCACGTGCGGCGGAAGACGG	0
CTGTCATCGCCCACGTGCTTTGTTGTTGTT	0
TCCTGCGCTCGCATGTGCTGTCGCCTTCCG	0
CCACCTGCCCCCACGTGCCCCTGGCCAGGA	0
tgagttcttcccacgtggacaattccgtga	0
CCCTGGGAACCCATGTGTCCTTGTGGTATT	0
CCGCCAGCGTCCATGTGGAGGAGGGAGCGC	0
CCCCACCAGCGCACGTGCTCCGAGGTCCCC	0
GCAGTGGAGACCATGTGGGTGGAGGTTGCT	0
CACTGTCTGGCCATGTGTCCTGCTCTGTCA	0
ggcgcggggcgcACGTGCTGAGGCTCCATC	0
CCGCTCGCACCCACGTGCGGCCGCTCCCGA	0
tgctcaggagccatgtggggctggtggccc	0
GGGGCCGTGTCCATGTGCCGGTTCCCGCGC	0
GTGACTGCCCCCATGTGGTCTAGTGGAGAG	0
GGAGGTGGTGGCACGTGGCCAGCCGGGATT	0
CACGCCCCCGGCATGTGGCCGCCCTCAGTG	0
TCCAGGACTAACATGTGGACTCGGAAGAAG	0
CCCAGTCGCTGCATGTGGCTTATGGGGGGT	0
CCGGCCAGAGCCATGTGCAGAGGCCCCCGA	0
CCCCAAATCAACATGTGGGCTGCCAACCTC	0
tcccaccatcccatgtggggtcagtcctat	0
AGCGGCGCCACCATGTgccgcccgcgccgc	0
GGTTAAACACCCACGTGCAGTGGAGCAGGG	0
CTGCAGCCACCCATGTGGCCTCTTCCCCTT	0
TTTTAATATGGCACGTGGCTCTTCCCTAAG	0
TCCCAGCCCCGCACGTGCTGCTCCTGCCAG	0
AGGCTCAAGCCCATGTGGGTGGTGGAGACG	0
TCGGGGGCACACATGTGGGCGGCGTGGCGT	0
CCAACTGTGACCATGTGTCCCTCAGGGGGT	0
ggatgtgcatacatgtgcatgtgtattgtg	0
CAGAGGAAACGCACGTGCCCACCTCAGCAC	0
GCACAGCTCGGCATGTGGCTGTCCTGGAGG	0
GGCCACGCAGCCATGTGCTCTGCCCAGCGT	0
CCGCTCCCGCCCACGTGCGGCCGCGGGGCG	0
CTTCTCGCGACCATGTGGCGAAGCCCCATT	0
TCTGATCTGCGCATGTGCTGGGCTACGCCC	0
AGTTCGTTCAACATGTGCCTCCCACCCGGG	0
CAAGGCATCCACACGTGCATCAGTGCTGAG	0
GCGTGTGCATCCATGTGTGTACTGTGTAGA	0
GCATCTTAATACACGTGCATGGAAAGACAG	0
ggcttgacgccCATGTGCCTCTGGTCTCAG	0
TAAGCGCACGGCATGTGGCCGAATTTGATG	0
TCACCAAGCCCCACGTGCAGGTTCTGGCAT	0
GGGGCAGCTCCCATGTGGGCGTGGCCTTGA	0
CAGATCAAGAACATGTGGGCGGCCTTCCCC	0
CCGTAGGTTTCCACGTGGGGCCACAGAGGC	0
CCCGCCCCTGCCACGTGGGCTTGTTTGGGT	0
GAGCGAGCCCCCACGTGCTCTGCTCTCCGG	0
CCCCTGAGTTCCACGTGCCGCCCCTCCTCA	0
GACGCTAAACCCACGTGCTCCTTGATAGGT	0
GTGCATGAGCCCATGTGTCTGCACACTGTG	0
CACGGAGCTAACACGTGCTGGGGACACACA	0
CTGGCTCTGCACATGTGGCCTTggcggcgg	0
ATGCTCAAGTCCATGTGTGCCGGGCAGAGG	0
ACTGCGAGCTCCACGTGCACCCTTGGGTTG	0
GGGAAGGAGACCATGTGTGTCTTGGAAACA	0
taaaagattcccatgtgtatccatgtttaa	0
GAGCTGGCTCCCACGTGGCTGCAGTCGTCG	0
TTCTCATGCTGCATGTGCTTCAGCAGCAGC	0
TGCCGGGAGCACACGTGCACGCGCAGCTGG	0
TGGGCCTGAGGCATGTGGTGAGAAGGCGAA	0
AGGGGGAAGCCCACGTGCAGTGTGTCCCTG	0
TGGCATGATGCCATGTGGAGTCTTGGTACT	0
CTCCTAGGGCGCATGTGGCTGCCACTCAGT	0
CAGGACTTGGCCATGTGCTCTCCCCAGCTC	0
GCATCTTACCCCATGTGGCCCTCTGGTCCC	0
ATCCGTGCTGACACGTGGATTGGCCATATT	0
CCCATTAACCCCATGTGCTGATCAGGCCCT	0
GAGCCTGACACCATGTGGCCACTTGTGAGA	0
ACCCCACATCCCACGTGCCTGCAAGGCATC	0
CATCGCCCACCCACGTGCCGGCCTCCCTGC	0
GCTTTGAGGAACATGTGGGCTTGTTCTGAA	0
CGCGCAGAGCCCACGTGCTGCCCTCGGCGC	0
CTGGCACAGCCCACGTGCCGATCTCGTGTC	0
CAGCAGGGCGCCATGTGCTGGAGCGCGCCT	0
TCCCGAGCACCCACGTGCAGCTTCCGATCA	0
CTCTGCCACTCCACGTGCCTCATCAGCTGT	0
ttgtggctgcgcatgtggccggaggttagg	0
CCAGGCAGTGACATGTGGTGGGGGAGTGAT	0
TCTAGATCTGCCATGTGGCGCGCGCCGGAA	0
CAGCGTCGCCCCACGTGCTCTACCTACCCG	0
TAGGGAACGTGCATGTGGTCAGGAGTGAGC	0
TTCCCGCATCCCACGTGCCCTGCGCGCCTG	0
AAGGGGAAGCCCATGTGGGGCTTGGGAAGG	0
GCTGGCAGCGACATGTGGCGCCTCCCGGGA	0
CCGGGTCACCCCATGTGCACACATGCTGCG	0
ACAGGTGTCAGCATGTGCCTTTCAGTGTCA	0
GGCATTGGGTGCATGTGGCTTCTATCTTGT	0
GGTGGGCAGGGCATGTGCTGCATGGCAGCT	0
CTCACGTTTCCCACGTGGCCCTGTGAAAGA	0
ccatgtatggacacgtgcatgaatgTGCAG	0
tcgtgtgcagacatgtgcgcgtgtagacat	0
CGCCCCGCCCCCATGTGGGCGCGGCCCAAT	0
GGAGGTTGGGGCATGTGGCTTTCTCCTCTC	0
TCTTGGCCTGCCACGTGCGTCTGTACCGGA	0
ATAAATTCCCCCACGTGCGGAGGTGTTTCC	0
GGCTCCTCGGCCATGTGCTTCTAGTTTCAG	0
CATGGATCACCCATGTGGTGTGCAGTGTGC	0
TGTTCTCGCTGCATGTGGCTACCCACATTT	0
CTCTCAGCTGCCACGTGCTCGAGACGCGCC	0
CAGGGCTCCCACATGTGGCCTCCCACCCTC	0
ATTCACATGTACACGTGCATGAATGTGCAT	0
TTCAACCTTCACACGTGCCCTGGCACTTGG	0
CCCAGCCAGGGCATGTGCTCGGAGGCCCGC	0
cttaacgataccacgtgtacaaagcactga	0
CATCAGCCTCCCACGTGCTCCAGATACCAA	0
GCGCCACCGCCCACGTGCAGGGGGTGGGGT	0
GGGGCTTGGGCCATGTGGGCGGATTCTGGC	0
tgcagtccatccatgtgctggaatattact	0
GCTCTTGGAACCATGTgctgctgccgcctc	0
CTGGGTTTTTGCACGTGCTGTGCCGGTTTG	0
TCCGGAGACCCCATGTGCCGCTCCCAGCGA	0
ggggggtggggcatgtggccactcaagttc	0
GTGGCCTCTCCCATGTGTATATGACTGTGG	0
GCTATGCCCCACACGTGCTGCTGCGAAGAG	0
CTCGGAGAGGACATGTGGCCCCGCCCACCG	0
CCCTGGGCGGCCATGTGGACAGAGCTGGGA	0
CGGGTCATTCGCATGTGCCTGAGGTCCGAG	0
TCCATGCCGCCCACGTGCTCCCCGGGGCTC	0
GTGAGAGGTGACATGTGCTGTGTGAGCCAG	0
GCGGGAACAGACACGTGCTGCTCTCCTTCC	0
GTGGCCCCCACCATGTGCTGAGGGGTGACC	0
ctgagctgttccatgtgcttcacttatact	0
GCTCTGCTGTGCACGTGCTCCCTCGGGCCC	0
AGCACCCCAGCCATGTGGCTCAGCTGCATT	0
CGTAGCTCGCCCACGTGCCCAGTGACGTCA	0
TGCACGCTCGACACGTGCTCTAGGGCTATG	0
GCTGCCATGTCCACGTGCTCCGAGCTTGGA	0
GCGAACTCTTACACGTGCTGGCCGGGCCCG	0
CATCACTTTCACACGTGTTCAGAGAGATAA	0
GCTTGGGTGGCCATGTGTTCCCGTGTAGGT	0
ATGGTCTACCCCACGTGCTGCCCCACCCAC	0
CAGACGTCGCCCACGTGCCTGCTCAGTGGA	0
ggggcgggcgccacgtgcgggcggtgcggg	0
TCCTGCGCTGCCACGTGCTCCTTGCCCCGT	0
TATCTTATGAGCACGTGGCTCTCGATCTCT	0
AACAGCAGCCCCATGTGGAGCGCATCTTCA	0
GGGCTGCGCCCCACGTGCGCCCTTCGGGGC	0
TCCCTCCACCCCACGTGCGCCTCTTCAGCC	0
CACTCCCAGCCCATGTGGGCCCCCGCGGGC	0
CCTTCCTGCGCCACGTGTACCCAGAGCTCC	0
TCTGGTGTTTCCACGTGGGGTGCTAAGAAG	0
AATGCCTGCCACACGTGGTGTCACGCACGT	0
CCACCCCCCCCCACGTGCTGACCACCTGCT	0
CGAGAACCGCACATGTGGCTAATCTTTCAG	0
TGAGCACCCACCATGTGCCCACCCACTTCT	0
GGGCTTCGTTGCACGTGCTCACCCGGCTGC	0
TTTCCCGCTCCCACGTGCTTCCCGGCGCCC	0
CGTCCGCCCTCCACGTGCGTGTccgcggcg	0
ATAGAAACCCACACGTGCCTGCCTAGTCTG	0
GAGGGCAGAAGCATGTGGCTGGGGCCTCAG	0
ACAAGGCCACCCACGTGCCCACCAATACCT	0
CAGTGTGACTACACGTGCGTGACACCACGT	0
CCGTGGCTTTCCACGTGTTCGCGCCAGCTG	0
CACACTCCCCACACGTGCCGGCCCGAGGCT	0
CCCGGATTATCCACGTGCTTCTCACAGCGG	0
cacatgcagaccatgtggtctgagggccct	0
CACAACAGCCACACGTGGACGCTGGCGAAC	0
CCGGGCGGTGACACGTGGACGCCACAGGAA	0
TGCAGAATGGGCATGTGGTTCATTAGAGTG	0
GGGCTTTCTTCCACGTGCACCTGTGTTCGC	0
TTATGCATTTACATGTGGCTTTTCTTATTA	0
CGTACGCGACCCACGTGCGTAAACGGCCTC	0
GTTGAAGTCACCATGTGGTGTGAGGCGAGT	0
GGGGGCGCCCCCATGTGGCCCGCGTCTGCC	0
CCTGCCTTCTACATGTGCCGAGATGTGAGC	0
CAGCCTTGATCCACGTGCCTCAGGGATTAA	0
GCCCAGACTGCCACGTGGCGGGCTCGGGCA	0
ATGCTGTGGGCCATGTGTGTATGGCGGAGT	0
GAGCCCGAACCCACGTGCAGCTACTGCGCC	0
CGTCTCAAGGACACGTGTTCACCATGGGCT	0
TCTCGGGGTCCCATGTGCCGCCGGCTCTCG	0
CGCAGTGCCCCCATGTGGCCTCCCACCCCG	0
TCTGGGGCTCCCACGTGGTTCGCCTCATGG	0
GGGGGGGTGTCCACGTGCGCAGGGACCTGC	0
AGGACGCCTGCCATGTGCCGAGCACCTGGG	0
gtccaggtgtgcatgtggttgtgtgCACGC	0
TGCTGCTGTCCCATGTGTTTGGTGTCACTC	0
GGGTGTGCACACATGTGCACGGCATATGCA	0
GCTGTGCCCGGCACGTGCCCGCCTCCACCA	0
AATGTGCGAGACATGTGCCTTTTTCTTAGG	0
GCAGCCTCCGCCACGTGCCTGGAGGGCCCC	0
CCCCGCCCCTCCACGTGTCCCCGCCCTTCG	0
CTTGACAGGCCCATGTGGCTGCATCAAGGA	0
CGGCGCGCGCACACGTGGCCCGGGCAGGGA	0
GGGCCGGAGCACACGTGTTTCGTGTTTCGG	0
CTCCCTGTCCCCACGTGTTCAGCCACGGAG	0
GCCTGGGCGCACACGTGCCGCCTCCGTCGG	0
CGCGCACTCTCCATGTGTGCCCATGCAGTC	0
TTAAAGAAGGCCATGTGGCCTCTTCACCAA	0
TGGTCCCGCCCCACGTGCCTCCAATCCCGG	0
CGCCCTCTGTCCACGTGCAGCCGCTGGAGC	0
CTTTTGGCTCCCATGTGTCTTGCTCTCTCT	0
TGACACGATGGCACGTGGCCCGCTCCTGAC	0
CGCCCCCCTCACACGTGCTGTCTCTGTCTC	0
TTACATCAATGCATGTGCCCTGTGTTCCAG	0
TGCCCATCTCCCATGTGGGCTCATTTGCCT	0
CAGGACTCCTCCATGTGGGGACGAGGCACC	0
atcctggctcccatgtgcagccccagtgcg	0
cccaccccgAGCATGTGGTCTTCACCAATC	0
GGGCCTCTAGCCATGTGCAGCCTCTCTACC	0
GCTGTAGGGTACACGTGCCGGCGGTCTCAC	0
AGGGAGATTTGCATGTGGCTTCTCTTGGCT	0
tgggtacttaccatgtgggcctggcacttg	0
AAGGTGATTTACATGTGGTGCCCCGCCCCT	0
GCCGCACGCTCCACGTGCGCGGTGGGGGCA	0
ctgctgctACCCATGTGCTGGGCCGTGGAG	0
TTCCCCTCGTCCATGTGTTCAGCCAGCGGT	0
GAAAGCCGAAACATGTGGCTCCGCCCACAC	0
GATTTGAGTCACACGTGGCTAGGTGCCGCT	0
TTGGCCTGTGCCACGTGGAGGCGGCAAGCG	0
CCGAAATGGGACACGTGCTGAAGCGGGGCA	0
CTTAACACCTGCACGTGCCCCGCCCCTCCT	0
TTGCGAGAAGACACGTGCGCGGAAGGAGCT	0
CGGCAGCTGCACATGTGGGTTTGTTTATAA	0
AACTGTAGTTCCATGTGCGTGCGATGCACT	0
AAAGCCTAGGCCATGTGGGTGCTTTCCTCC	0
CTCAGGCTTCGCACGTGGTGGTGGCGTCAA	0
GGACCCCGCCCCATGTGTCCCATTGGCTTC	0
acacacacaaacacgtgcacacgcacacac	0
GTCTGCAGACCCACGTGCCCCCTTAGAAGC	0
tcctcccgccccACGTGTTGCTAACGACGT	0
GATTGGGGCCCCATGTGTCCAAGGGGCTCT	0
CCGCCCCCTAGCACGTGCCCTGAGCTCGAC	0
TCCCAGCTCCCCACGTGCCCCAGGGGGACC	0
cggggcggttccacgtgggtggggctgggc	0
ATCGAGTGGGCCATGTGGGCCAACGAACAG	0
GCGGGCGGAACCATGTGGGCCGGCGCCGCG	0
GAGGCTCCACCCATGTGCAGGCACCGCCCC	0
CTGATGGCCGCCATGTgggcggcgcgcccg	0
AGCTGTCAGCCCATGTGGCGTGGCCGCCCG	0
AGGCAGGCAGCCATGTGCTCTTCTCCCCAG	1
gaaaaagaggACACGTGCCTGTGAAACACC	1
ACAAACAAAGCCACGTGCTTTGAAGGCAGG	1
TCAGTACATGACATGTGCTCAGAAGCTTAG	1
cccgactccaccatgtgcttctgaaagccc	1
ACGGGGGCAGCCACGTGCTCGGCTGGACGC	1
TCCCCCACTGCCACGTGCTGCAGCCATGCT	1
GTGCACGTCAGCATGTGCTTAGCGTACGCT	1
TCCCGACCCCCCATGTGGACCCCACCATAG	1
AGGGGCTGATCCATGTGGTTCCAGGGCTTG	1
GAGCCTCGGTCCACGTGGCTCAGCTCTGTG	1
AATCCTCCTCCCACGTGGTCAGGCTCATCC	1
CTCCAACCCTGCATGTGTTTAGGACTCTGT	1
CCAGCTGAGTCCACGTGCTGACACGCTGCT	1
TGCAAAGCAGCCATGTGCCCTGGATTAGAT	1
GCGTGTCCCCCCACGTGCTCCCCAGCGCGC	1
CTGCCACGTGCCATGTGCTCTGCCCTCATT	1
TGATTTCCCAGCATGTGCTTAGCCTTCGCG	1
ACATGCTGTTCCATGTGCCGCAGCAGCTGT	1
gcctcagggcccatgtgcacggtgagagct	1
ccttgccccgacatgtgcctggcaacatgg	1
tatggcctttccacgtggctgcttggcttc	1
ATCCAGCCCGCCACGTGTACTCGCCGCCGC	1
CACAAGATAACCATGTGGCTCCCTAAGGCA	1
gaaagaggagccacgtggctaagagctacc	1
TGTTGGTTGAGCACGTGCTTCCCTGCAGAG	1
ccgtgaggtcccatgtggtgtagatgtgtg	1
GCCGGAGGACGCACGTGCTCCGAGCTGGGT	1
TGAAATCCGGACACGTGCTGTTCACACTTT	1
GTACAGCCAGCCATGTGGGCTGCGATCGGC	1
CTCGGCCTCTCCACGTGCTCCTGCCGTCGC	1
ACTATGACGTGCATGTGCTTTTGTGGGTAC	1
CTGGGCAATGCCACGTGCGGCCCGacacac	1
GCACAGAAGGCCACGTGCATGTTTTCCCTT	1
ATGCTGCAATGCACGTGCTTGTACATCGGT	1
TGCACCTTGGCCACGTGCATCCACATGCGC	1
GTGGCTCAGTCCATGTGCATCATCACGAGT	1
CCTGCGTCCACCACGTGCTCCATGGTGGGG	1
gggagTGTTTGCACGTGGCTTTCCTCTCAG	1
tgcacgctctccacgtggctggcgtgggct	1
acacacatgcacaCGTGCTTACACAGCACA	1
TGCCCCATACACATGTGGCTCTCTAGTGGA	1
CTGGAATCCCCCACGTGGCCAAGCCTGTGA	1
GAGGAGGTCACCACGTGCTTTCCCTGCCCA	1
CTGCGGGGACGCATGTGCTCTAAAGAAAGC	1
gggcgtggtggcatgtgcctgtggtcccag	1
GGCCCCACCGCCACGTGGGCAACTTCTTCA	1
ACATACAGAACCACGTGCACCAGCAACATG	1
CCTGGAGTAGACACGTGCTCAGTAAAGACC	1
CAGCCTCGCTGCATGTGCTTAGGCTGCCTG	1
TCCTCTCTGCACATGTGGTCTCTTTCTCAT	1
GAAATACCTGCCATGTGCTGGGCTGTGACA	1
GGTGTCTCTGCCACGTGTTCATTTGCTCAC	1
TGGGCAAGTGACACGTGGTTTTCCTACTGT	1
gggtcttggcacaTGTGCACCTAGCATGAG	1
GCGCCGGGACACACGTGCCGCCGCGGGCCG	1
CAGCCTGGGACCACGTGCTGCTCAGAATGC	1
TGCTCCTTGTCCACGTGCGCGCAGGGCCCG	1
TGCTGTGGTTCCATGTGCCTGAACACGAGC	1
gtatctgcgtgcatgtgcttacacgcgtgt	1
CCCTCCCTCCCCACGTGTGCACCCAGAAGG	1
CGCGCGCGCTCCACGTGGCGCGCTCAAGCG	1
GGGGCCCGCGCCACGTGGCTGCTAGTTTCC	1
ACTGTGGCCACCACGTGCTTTATCAGAAGT	1
CGCCTGTTACCCATGTGCATAGACCAACAC	1
CGCCTGTTACCCATGTGCATAGACTAACAC	1
GCGATGCCTGCCACGTGGTCTTTCTTTTCA	1
GAGGGGAGCTGCATGTGCTGGTGTGCAGGT	1
acctaattacccacgtggatgacccatcca	1
ATTTAGGGGCCCACGTGGGCTGTGATCTGG	1
atgccatgtgacatgtggtcatgtgacagg	1
GCGTGTGTGCCCATGTGTATGTGAATGCAC	1
TGCGTGAGAGCCACGTGTTCCAGGTGTGTG	1
ATTCATGCGGCCACGTGCCTCAGAGCCTTC	1
GGGGGCGAAAACATGTGCATGGTGTTTGGG	1
tggcttgtttccatgtgtgtgtTCTGTGGC	1
gtgtatatgcccacgtgcacacacgtgtgt	1
ATATGTGTGCACACGTGCATGGGCCATGCT	1
TCTTCCATTTCCATGTGTGCCTACCTTTCC	1
TTCCCTGCCCACACGTGGCCGTGACCTCCG	1
GCCTTGGCCTCCATGTGGCCTCTCCAGCAC	1
CCTTCCCCCTCCACGTGGACACACGGCCTC	1
GCACAAACACACATGTGCACAGGCCCACCC	1
GGTTCCACTCACATGTGCCCCACATGCCTC	1
GGCTCCACGGCCACGTGCGCGCTGCCCCCG	1
TTAGTACAGCCCATGTGGACAGGCTCCCAC	1
GTGCATGGCACCACGTGCATGGTGGTGGGG	1
GGAAAGCAGCCCATGTGCTCCGTGCTCCAT	1
AGACGGAATCCCATGTGCAGGCCCCTGAAA	1
CCCTTTAAAGCCACGTGCTTAAAACTGAAA	1
GTCATCCTGACCATGTGGTCCAGGGCGCCC	1
TGTTCAGGCCCCACGTGCTTACGACCCGGA	1
CTGCCGGCTGCCACGTGTTTGGTAAGTTAG	1
CCCAGGGAAGCCACGTGTCTCAGCCCTGAA	1
GCTTACTCTTACACGTGGGCGTGTACCCCA	1
GCAGGCACAGCCACGTGCATGATTTGATCC	1
ATCATGCGCACCATGTGGTTCGCCGGCGGC	1
TGTCCTAGTCACATGTGCCTGTTTTGGCGG	1
GGTGAGTGCGCCACGTGCGTGCGCCACGGG	1
gagggccctgccatgtggagcagagcaggg	1
acacagacacacacgtgcacacacTGCGTC	1
AGGCTCTGGGCCATGTGCACATGCAGCAGG	1
CCTTACTATCCCATGTGTTGCTTAGCCATT	1
GCGCGCGTGCACACGTGGTGGCTTTTATTT	1
ATCCTGGGCCCCACGTGTTGCCTGACCATT	1
CAGAGAAAAGCCACGTGTTCCAAAATGGAA	1
CCACATCACACCACGTGCACTGCCCCAGTG	1
GAAGCTCACACCATGTGGTTGGTGCTGCTG	1
GCGGAGCCGACCACGTGCACGGCATCTTGG	1
CCCGGGGCGCACACGTGGTGTCGGTGATGT	1
CCCGGGTCTGCCATGTGCTTTGCTAGCTGC	1
TGGGCCAGCCCCATGTGCTTCAAGCAGAGC	1
CTTTTCCAGTCCACGTGCCCAGGCGGGTCT	1
CATCTGAAAAGCATGTGCTTTTACAAACAC	1
aagaaacccaccatgtgcttatgatggcag	1
GGCGGCTTCTCCACGTGCAGGGCATTGAAC	1
TGTTTAGGGTGCATGTGTTTGTGTTTGGTT	1
GACGCTCTCTCCATGTGCCCCGAGTCCCAG	1
GTCCCTGCTACCACGTGTCTGACCTCCCAA	1
CGCTCCCCTAGCACGTGGTGCGCGAGGGGC	1
AGAAGAGCCGGCATGTGGCTGCGCGTTTCT	1
GAAACCAGGAACACGTGCTGCCGGGCGCCA	1
TCGCCCCAGGCCACGTGCCGAGGGGAGCAG	1
CAGGGCCAGACCACGTGCTCCTCAGAGACC	1
TCTGTTCCTTGCACGTGCTCCAGGCCCTGC	1
ATGCGCATGCACACGTGGTCAGCCATGCAG	1
TTGTGGCCTCACATGTGCTGCCCCCTCACC	1
TAGGCCACGGCCATGTGGCCTTGGACCGTC	1
AGACATCCTGCCACGTGCTCAAACTGGGGC	1
ACCAGGCTCAACACGTGCTGCGGCTGCACT	1
GTCTTGGGCCCCATGTGGGCTTAGGGAACT	1
TTATTCTTTTCCATGTGGCTAGGTAGTTGT	1
CAATGCAGCCCCACGTGCTGCCAGATTTAA	1
AGCGGCGCTCACACGTGCGCTGCCTCAGCC	1
ATTCAGCTACCCACGTGGTCACCCGGGGCA	1
TCAAAAAGCACCACGTGGTGTCTGCGGCGG	1
TACTCATCAGACACGTGGTCTGAGGAGTCT	1
AGAGTTGGTGACATGTGGGTGTGTTTTGGG	1
tgacatatctgcacgtgctgctccttcccc	1
AGATTGGAAGCCATGTGGTTCTGACGCCAA	1
AGGTACCCGAACATGTGCTGCGAGGACTTC	1
CTCCGCGGAAACATGTGCCGGACCTGACTT	1
CCCGCCTGTGACACGTGCATTCATCACGCT	1
AGTGCGGAGCCCACGTGCCGGGGAGCACCG	1
CCACACCGCGCCACGTGCGCGCGGGGGCTG	1
TATGGGTCTGGCATGTGGCCATTTGCATGT	1
ttcctcTGTGGCACGTGCTTTCCAACTAGT	1
tgtgactgggccacgtgtttcagcagccag	1
TGGGGCGGCTCCACGTGCTCAGATGCCCGC	1
AAAAAACAGACCATGTGCATGACATTATGT	1
TAGCTCTGAGCCACGTGCATCTTCAGTCAG	1
TTTGGCGGACGCACGTGCCTAGGGCTTTCC	1
GTTACGTGTAACACGTGGCCCCGCCGTTTG	1
CGGCCCCGGGCCACGTGCTCCCTGCGCGCG	1
TGACTCCACTCCACGTGCCTACAGCCACGC	1
AGTTCTCCTGCCACGTGGACTTACGGCATC	1
CCCACAACAGCCACGTGGTCTGCGGGATGC	1
GCAGCGGCGACCACGTGTTTGCCGCATGTG	1
TGTCCATTTTCCACGTGCGGCTGAAGAATG	1
GACCCGCCGCCCACGTGCTGCGGCTCCCGG	1
ATTTCACAAAACACGTGCATCACTTAAGAA	1
agttcggagcccacgtgccccacaacctgc	1
TCGCCACTGCGCATGTGCTTGGCGGAGCAG	1
ACAGCTGTTTCCACGTGCGGTGCTCGTCGG	1
CACACAGCTCCCATGTGGTGCTCCAGAAGC	1
ACTCAGCCGACCACGTGCAGCTGCTGGCAA	1
TGAGCAGGCGCCACGTGCGTGCGCTCAGCA	1
GGCCTCAGGCCCACGTGGCCGCTGGGCACT	1
GCCTCGCCGAACATGTGCGCTGGGACGCAC	1
TGGCCACTGCCCATGTGCCTGGGTTGTTCT	1
GACAAAGCTGCCACGTGCAGGGATGGGTGT	1
acatgcatatacacgtgcacacatagacac	1
GGGCGAGGGGACACGTGCGCACCCAGAAGC	1
CGGGCGCGGCCCACGTGGGCCCGGGAGCGC	1
CTAGGCTCACGCATGTGCTTGCACACAAAT	1
GCGCCGGCCACCACGTGCACTTCAGTGCCC	1
TCGAGCCCAGACACGTGCACACCCCATCCC	1
CAGGGGGCGCCCACGTggcctggccaaggt	1
TGCAGAACTGACATGTGGCTAGCCTGCTCC	1
CTTTGAGGCGCCATGTGCGGCCCCTCGAGC	1
cATGCCCACTGCATGTGCTGGGAGGCTCTC	1
TCGAGCTCACACACGTGCCTACGACCCGCC	1
CCACATCCAAACACGTGCCCCCGCCTCCCC	1
CTCAGAAGGAACACGTGCCTGCGGTGCTGT	1
AGTCTGGCTCCCACGTGGTGGCAAGGAGCA	1
ccagcacctaccacgtgccggggaccctgt	1
CGACGCGGGGCCATGTGCAGGACCCTAACG	1
TGCAAAGGATGCACGTGCTTCTGGTGAGGA	1
CCTGGAGACCCCACGTGGTCCCGACCGAAG	1
CCCTTGTGCGACATGTGCTGCCGGCCCGGG	1
TACACAGCGGGCACGTGCTCCGGGAGGCGC	1
ccacatatccccacgtgtgtagaacatcat	1
CAGGGATGCGCCACGTGCTGGGGCCCCACA	1
TCCGGGCGCGCCACGTGTGCGTAGGAGCGC	1
TTGCCGGCCCGCATGTGCCTCGGCCCCTGG	1
GGCAGGATTCGCACGTGCCCTCAGTCCACT	1
TTCTCATGATCCACGTGTTTGCTCCGGCGA	1
CGCTGGGCCCGCACGTGGTCCCGGGGGCCC	1
GGCCGCGGCCCCACGTGGGCGGGGCAGGCC	1
agttaggggaccatgtgggcaccccgggga	1
CACCCCGCGCCCACGTGGTCTGAACACACG	1
AAAACAGGCACCACGTGGTTCCGGCGCCGG	1
ACCGGACGCCACACGTGGCTGGCGGCGACA	1
CAGCAGCCAACCACGTGCGCACACACACTT	1
GCGTCTCCATCCACGTGTGTCCGTGTTCGC	1
AGAGTTTCCACCATGTGGCTCTGACGAACC	1
CTGCCCTCGGCCACGTGCGGGGATCAGAGT	1
CTGTCATCGCCCACGTGGACCATGGCAAGT	1
CTGCTTAAAACCACGTGGTTCGATGGCTGC	1
GTTCGGAGGCCCACGTGGCCGGGGCGGGGA	1
tgcacacacaccacgtgcatgcgcacaTAA	1
GAGCCCCACCACATGTGCTTCCTGCGTGCT	1
TAGAAGGCTAACACGTGGTTTTCTATCATT	1
CAGTTCAGGACCATGTGTGTCATCTCTGGT	1
CCCAGCCCGCGCACGTGCTTCCGGCGCGCG	1
TCCCCCCGAGACATGTGCCCGCACCGCGCG	1
GCCGCGGGTACCATGTGCAGCGCAGCGCAG	1
TGGCCTTTCCCCACGTGCCCTCTCTGCGGC	1
ttgtcgatgaccatgtggagtgacaaggac	1
CTGGCGCGCCGCACGTGCCCGTACCGTGAC	1
CGCGTGCAGTCCACGTGCAGTAAGGCCTGC	1
GGAAGGCGCTCCACGTGGGTCGCCCGCCCC	1
AATAAAAATGACATGTGTTCTTTAAAGCTG	1
GTGGTACAAAGCATGTGGTCTTTTCCTCAT	1
CGGGGAGAGACCATGTGCCTTTTCGTCCTT	1
gctgtgatttgcatgtggtctgcccctgcc	1
GTTTCGGGGAACACGTGCACCGCTCCCGGC	1
GTCCTATCACCCATGTGGCTCCTGCTTCCC	1
CACGTGACAGCCATGTGTGTAAGCCTGGAC	1
CTGCCGCTAACCATGTGCCCCTAGAAACGG	1
AGGTGCTGCGCCATGTGCACCAAGCAACTT	1
TGAGCTCTGCCCACGTGCTGGCCATTGCAA	1
GGGCCCGCGGCCATGTGCTCCGCGCCGGGG	1
CCAAAGGGTTACACGTGGCTGCCGGGCTCC	1
CGCCCCGCCAACACGTGCGCGGACGCACGC	1
GAGCTGAGTTCCACGTGCTCCGATCTGGTG	1
CCCCCCTCCCCCACGTGGGCCTCGGCCACA	1
CCGCGCCGGACCACGTGCCTCCTGGAGCGG	1
GGGCTCCTCACCATGTGCATCGCCTCCTCC	1
TCCCGTCTTCCCACGTGCCCATATGTGCAT	1
CCAAGGGTAACCACGTGCTGGGAGATTTGC	1
CGGTTGGGCCGCATGTGCCTCTGCGGGAAG	1
gtgtgtgtatgcatgtgCTTCTACCACCCC	1
GTCGTTGGCGCCACGTGCTGCAGAAAGAGG	1
TCGGCGGCCGCCACGTGCTCGGTGAGCACT	1
TTGCGACTGTCCATGTGGACAGGGGTGGGT	1
TGCCCGTGGGCCACGTGCACTCACCAGAGC	1
TGAGGAGGCACCATGTGGTCTGTCTGAGGC	1
GGCAGCTACTGCACGTGCTTAGACTGCCGT	1
CCCACTCCATCCACGTGGTCAAGCCTTGTC	1
CCTGTACTGCGCATGTGCTGTGGTAAAACT	1
GTGTGCTGAGACATGTGGTTGTCCAGCAAC	1
TTCTGAAGACCCACGTGTGTACTTCTCTTG	1
CGGTGACGTTCCACGTGCCTTGGAAGCGGC	1
tgtgtatgtaccacgtggtgggtttgtgta	1
CCGCGCCACGCCACGTGTTCCGCACCGGAA	1
CCCCGCCCCGCCACGTGGGCGCCGGCCGCA	1
AAGGAGCGCTCCACGTGGCGCCTCCCGCTA	1
GTCTGGGGCAGCATGTGGCTCAGAAGGGTT	1
GAAGCCCTCCCCATGTGGTTCTCCTTGAAG	1
CTGGAACGCCCCACGTGGACTTCCCCTGAA	1
TTTCCACAGGCCACGTGTTTCCCCGTGATC	1
GCGCTCTGGGCCACGTGGTCCTGCGGCCGC	1
GCTGACCTTTCCACGTGTCCCCGGCACCTG	1
CCGGCCGCCACCACGTGCCCGAGCCGGGGG	1
GGAAAGGGCCCCACGTGGTTCGACCGGCAA	1
GTGCGTTCACCCACGTGCTCGCGGGGGCGT	1
GGGGAATGACACACGTGCCGAAGTCCCTAC	1
GCAGACTGCTCCACGTGCGCTGGGAGTCTA	1
GGGGTAAGCGCCACGTGCGCGCCAGGTCCT	1
AGCTGCTACACCACGTGCGTTCCCACAGTC	1
GCAGCTTCCGCCACGTGTCCTGCGTGTAGT	1
CCCGAGGCCGCCACGTGCGCCCGGCAGGCC	1
AACTCCAAAGACACGTGCTCCCCTCGGCAC	1
CCTCGAAGGACCATGTGGGTGAATGAAGGG	1
TGGAGCGGTGCCACGTGTTGGCCAGGGACG	1
ATTACTGCTCCCACGTGTTCTTTCCCATCT	1
CCTGGCAAGCCCACGTGCCTCCAGGGGGCT	1
cctggggcacacacgtggtctctaaattag	1
CGGCGCGCGGCCACGTGGCTCGGGTGACTC	1
CTTTGGTCACCCACGTGGCCCGCAGTAAGG	1
CACTCGCACACCATGTGTCCCTCCGCGCGC	1
CTGCGGACGGCCATGTGCGCGGCGGAGAGG	1
ATACATTCCACCATGTGTTGTAGAATCTGC	1
TTGCCTGGAACCATGTGGGTACCCTCCCCG	1
TCCCCACAGGCCACGTGCTTGATGGTCACA	1
TCCTGCGTCCCCACGTGGAGGAGAAAGAGC	1
GCTCACTAAACCACGTGCCTTGTCCAGGTC	1
AACGTGACCGCCACGTGGCCGGGCTCCGGG	1
GCCAAGGAATCCACGTGGTCAGGGGAACCC	1
CCAGAGACGGCCACGTGGCTCCGAGCTCCG	1
GTGCGCAAGTCCACGTGGCCTCTCGTACTT	1
atctgagcggccatgtgctcagctgaattt	1
CACGTCCGCCACATGTGCTTGGCTGGTCTG	1
CCGCGCGGCCCCACGTGCACCGCGTGCATG	1
CCCACCACCACCACGTGCACACATGCATTC	1
GGAAGGGTTAACATGTGCCTGCACCCATGT	1
gggtgtggtggcacgtgcctttagtcccaa	1
CGGCGCGAGCACACGTGCCGCGGGTACACG	1
cccttcctcgccacgtgcttggctcccacg	1
AGCCCGACACACACGTGCGCCTGCACAGAT	1
GGCCCCGGGGCCACGTGTCCTTCCATCCAG	1
GGCATGTTCCACACGTGCTCTCCAGGCAGG	1
GGGACGGGCGCCACGTGGTGCTGGGCGAGG	1
GAAGGGCTGCCCATGTGCTCGGCCTTGGTG	1
GTCAGCGAGCCCACGTGCTTGTGTTGACTG	1
GCTGGGGCAGCCACGTGGCTCTAGCTCTGT	1
GAGCAGGGCGCCACGTGCTCCCCCAGAGCA	1
GCGGAAGCTCCCACGTGGGGACCAAGCCCT	1
GACACCATTGCCACGTGGGTGCAGCCTCAG	1
CCCTAGGGCGCCACGTGCTTTTTTGCTCCT	1
CCTCCTGACCCCACGTGGAGGTAGGCACCT	1
CATGCACTCAACACGTGCCCAAGACTTACT	1
AAGAGCCGCCCCACGTGCTTTCGGGGAAAC	1
CCTCCCCCACCCACGTGGCTCTAGTGGCCT	1
TGCGCCTCTCACACGTGCTGTCAGAACGCC	1
AGCGGCGGCACCACGTGCGCAGGTAGGAGG	1
GGACGTGCACGCACGTGCTGGCTGTTGAAC	1
GCTTCTGCAGCCACGTGCTTCCTGGAAAAC	1
TCCGCCCTCCACACGTGCCTGCTCCCCAGG	1
GGTCCCCAACCCATGTGGCCACCTGCTCAC	1
CACGCCACCGCCACGTGGACGCAGTAGCCG	1
AGAGCTGTTTCCACGTGGCGATTCCGACTT	1
GCAGTGCTCGCCACGTGGCTCGGCTGCCTG	1
AGCACGGCTTCCACGTGGGCTGCGCCGCCG	1
AGAGAGTCGCACACGTGGCCTGCTAATGGT	1
GTGCACACACACACGTGCACACAGTCACAC	1
TAGTAACGCAACATGTGTTTCTCCGCGACT	1
GGGACTAGCTCCACGTGGCCCTGGGTCCAA	1
GCTAGACCTGCCATGTGGAGATCCGGGGCG	1
CCTGGAGCTTCCACGTGGGGCCGCTTGCTT	1
TCAAATTCTCCCACGTGGTCCCTGCAGGTG	1
acgcacattcacacgtgctcacatgtgcac	1
TCCAGGTTCTCCATGTGCCTAGAAGACAGT	1
CAGCGCCCTCCCACGTGCGGCAGCTCCACG	1
CGCGAGACCTCCACGTGGCCGGTTTGCGCA	1
GAGTCTGTACACATGTGCCCTGAAGAATCC	1
GGTTCCAGCAACATGTGGCCAGCCCCCATC	1
cggaaACGCCACACGTGCCTCCAGGTGGCA	1
TCCTTCCCTAACACGTGCTCTCCGGAACAC	1
CCTTCATCGCCCATGTGGTCTGCAAGCGGC	1
gtggatttggccaCGtgcagcagagtgtgg	1
AGCAGTTCTCCCACGTGGGCCGCAGGCAAC	1
TCACCCCACCCCACGTGCAGCCTGGGAGGG	1
AGGGAAAGATCCATGTGGCTGCCCTCTTCC	1
AAGCCTCCTACCATGTGGCCTCATACTTGC	1
TATCCCTTCTCCACGTGGTCGGCTCATCTG	1
TGCCCTGGCTACACGTGCTTCCCTTCCCCC	1
CGTGGGGGGCCCATGTGGTCAGGGCCACTC	1
TGCGTTCTTACCACGTGCGCCAGCCCACTC	1
CACTGCTCACCCACGTGCTTCTGGACACTT	1
CTCTTGGAGTCCACGTGGCTCCTAACAAGC	1
GCCCGCCCAGACACGTGCCCTTGTTTGACA	1
GCGGCTCCGCGCACGTGCTCTCGGGGTCAC	1
TGCCTGCACCGCACGTGCTTGGTTTTCCCC	1
AGTCCGCAGCCCACGTGGCTGCCTGAGCTG	1
GCCTGCGCCGCCACGTGTTCCGACGCAGGA	1
CCGCCTGTTCCCACGTGCCCTGAGCCCCCG	1
CCAGCTCGACCCACGTGGCTCTCCTCGGCC	1
CGGCGCCACCCCACGTGCTGACGTATGGCC	1
CCTGCACTGGCCATGTGCTTCTGATGGGTG	1
GCGCCGCCGCACACGTGCCGCGGGAACCCT	1
GTATATGGATACACGTGCATTTAAAACCGC	1
GGACTCGCATCCACGTGCCCGGCGGGGCCG	1
AGCCGTCGCCGCACGTGGTCAAGGTGCTGG	1
CACACCCCTACCATGTGCTCTGCGGAAGGG	1
CTGTCCTGGGCCACGTGCTTCTCAGCCCTT	1
TTTCCGGACGCCACGTGCAGACCGGAAGAG	1
TTCCACAGCTCCACGTGTCCAGACTGTTGC	1
CCTTGTGGGGACATGTGGCGGGGCCGGGTG	1
GGCCCACTGCCCACGTGCACCTAGGACTTG	1
CTTTCATGGTCCATGTGCTGTATCCCTGCA	1
TGTGTGACAGCCATGTGGGGCGCGGGCCCA	1
AACTCACTGTGCACGTGCCTGGGGCGGGCA	1
CACGGCTACAACACGTGCTGCCGCCCCGAC	1
CGTGCGCGCGCCACGTGGGCCCGCGGGCTC	1
ccgcccccACACACGTGGCTCCTTATGTGT	1
TGACCCTTTCCCATGTGGCTCGAACCCCTT	1
GTGTCTGTCTCCATGTGTGCCTGTCTCTCT	1
GAACGCCAGAACATGTGGGCGCGGGGGCGG	1
GTGGTGACACCCACGTGCTGCTGAAACACA	1
CAAGGGCTGCCCACGTGCATGCTGGGCAAT	1
CTTGGAGCATCCACGTGGCTCTGCTAGGCA	1
TTGGTCCCTGGCACGTGGTTTTTCTTCTGG	1
GCTCCCGGCTCCACGTGGACCGACCTCGCC	1
CGCCACTGCCCCACGTGGTCGCGGGCTGGC	1
CTGGCCTCGTACACGTGGTCGGACGCGGCG	1
GGGCTGCGTCGCACGTGCTTCTCACCAAAG	1
TCACTTTGTTCCACGTGCACAGCTTTCGCC	1
GGCAGAGACTCCATGTGCCGCAAAAAAAAC	1
GCACTTGATGCCACGTGCTCAGATTCCAGG	1
CTGCCCTCCGACACGTGGTGGCGATATTGA	1
CTGTAGTCCAACATGTGGACTGGCCACTCG	1
TCAGACTCACCCACGTGTGCGGCGGCGGCG	1
CTTGCACCGCCCACGTGGCCAGCGCCACCT	1
GCTTGGCTCCACACGTGGGCCGCCGTAGGT	1
CCCGAGCGCGCCATGTGGCCATCGCTGCCC	1
CAGCGCGCTCCCACGTGGCCGGCCGAGCGG	1
GACATTTGCAGCATGTGGTGCATATTTGCA	1
GTAGATCCAGGCATGTGGCCTGCGAGGAGG	1
AACTGCTCCTCCACGTGGCCCGCAGAGGCG	1
TCCCAGCACACCATGTGGCTCTGCTCTTGG	1
GAGCGGCCCCACACGTGTTTGCTTAAAGTC	1
CACCGCCCACCCACGTGTACCGCGGTCAGT	1
CTCACTTCCTCCACGTGGCGGGAGGTGTGG	1
CGGAGTCGGTCCACGTGGCTAACGGCGCGG	1
CGAAAGGGCCCCACGTGCCCGCCCGCGCGC	1
CCGCGGGTGGCCACGTGCTCAAGACTGGTC	1
ACACGCTTAGACACGTGTTTTGCAAAAGTC	1
CTCGGGCAGGCCACGTGCCTCTTCATCTGC	1
ACTCCGCTCTCCACGTGCGTTCCGAACGAG	1
CCGAGCCTGGCCACGTGCGGGCCGCAGGCC	1
GCCTACTAGGGCACGTGCTTTTACTGCTGC	1
CCCGCCACGCACACGTGGTGCGACCTCTGT	1
ACTACAACTCCCATGTGGACCTGCGTTCAT	1
CTCACCGGCGCCACGTGCCCCTCTGGCCCT	1
GGCAGTCCGGCCATGTGCACGCACACTCTT	1
GGGCCGAATCCCACGTGGCGCCTGAGAAGC	1
GTCCCACTGGCCACGTGCTCCAGGCTGACT	1
GGCTTGAGGCCCACGTGCCGCTGGGCAAGC	1
ACGACATTCCACACGTGGTGCGGTTCAGCG	1
TGGCGCGGCCCCACGTGCGGTCAGCGCTGC	1
GGAGCTCCGAACACGTGCGCGTGAGTAAGG	1
CACGCAGCGCCCACGTGGCTGTACAGCCTG	1
GTTCCAGGACACACGTGCTTCTCCTGCTTC	1
CATGCCCCACCCATGTGCTCTCGGGCTGTG	1
GGCACCACTGCCACGTGGGTCACTTTCTTC	1
ATTCAGCAGCGCACGTGCCTCTTCCGCCAG	1
CAGGGGGCATGCACGTGCCCTCGGCGATTA	1
CCAGCAAGGCACACGTGGTCTTCAATGCGA	1
GACGTTTCGCACACGTGCGCGCAGGACGCG	1
TGTGTCGGTGCCATGTGCACACGGGGGCCC	1
CCCATGGCCGCCACGTGGCTGCCTTTTAGT	1
CCGTGCCGCCGCACGTGGTCGGCATGGCGC	1
CTGTCTCTTGCCATGTGCATGTGTATAAAT	1
TTCTGTCCCACCACGTGCTGTGTTCGCGAG	1
CGCCGGAGCAGCACGTGCTCGATGTAATTC	1
cacgtgggctccacgtgggctcctgcaacg	1
GGCTCCGTGTCCACGTggacggggaggggc	1
TGGACGTTGCCCACGTGCTGCAGGATGCCC	1
TGTCTGAGAGCCACGTGTTCAACACGCTTC	1
ACTGTCAACTCCACGTGGGCGGGGCGTTTT	1
GCCTGCTGGCCCACGTGGACCTGGCCGTCG	1
TCCCCTTCCCCCACGTGCATCCACAGGCGA	1
CTCTGGCCTCCCACGTGCTTGAGAGCGGCC	1
CCTAGAACTGCCACGTGGGGATGAGATTTG	1
CGCCCCCCAAACATGTGTTCTTTCCTGAGT	1
CTCATGGAAGCCATGTGCTGGGCCAGGGGG	1
CTTCCCAGTGCCACGTGGCGGGGAGCTGAT	1
TCAGTGCTCAACACGTGTTCACGTGTTTGG	1
GCCTCCCCGCCCACGTGGCTGCTCCGTTTC	1
TTCCGGTTCACCACGTGGCTATGGCAGAGC	1
CTGGTGCCCACCACGTGCACCAGGCACTGG	1
TTTCCTTATCCCACGTGGCCGCCGCCATCT	1
CCCTTGTTGCCCACGTGTCCCACGATCAGT	1
TGAAGAAGGAGCATGTGCTTCACTGCCAGT	1
CCCCTGTCAGCCACGTGGTTTCTgagggtg	1
ACACGCGTGGACACGTGCCGGGGGGGTGCT	1
gcgcgtgtgtgcatgtgCTGGGAAGCAGGT	1
GCCTCCAGCGCCACGTGCCGCCGCTGGCAC	1
AGGCCGCGAAACACGTGCTCTGTGAGCAGC	1
gtgcatgtgtgcatgtgcttgagagcgtgt	1
CCCATCCCGCCCACGTGTCTTCACAAAAAC	1
CCAGGCAGCCGCATGTGCTGCTGGGAAGGA	1
GCTGCCAACTGCACGTGGTTTCTTTCTGGC	1
GCCATGTCCCGCACGTGGTCTATCACATTC	1
AGCCGGACCACCACGTGCGTACAGGGGCAG	1
TAAGTTCTGGGCATGTGGCTTCTTCTCTAC	1
GCTTTGCTTGCCATGTGCTTTTCGAATGTG	1
TTGGATTTTAACACGTGTTTGAAAGGCGTG	1
CGGAAGTGCCGCACGTGCCCACTCCGCCTC	1
GAGGGAAGAACCACGTGCTGTACAGGTTTA	1
CAGCTGTGATCCACGTGTCTGGGGGAAAGT	1
CTGCTCTCTGCCATGTGCTGCCTGGGCACA	1
CCCCACCCTGCCATGTGCCTAGGAATCGCC	1
GCCCGCCGCTCCACGTGCGCCCGAGCCCCG	1
CACGGCTTGCCCATGTGTGCTGCAGCCGTC	1
gtgtgtgcgtccacgtgtgcgtgtgtgtgC	1
GCTGTGGGCACCACGTGCTGTGGGCAAGCA	1
TTCTCGGTCCACATGTGGTGAGAAGTGAAA	1
TGGCCACTGGGCATGTGTTTCCTCGGCCCC	1
GAGTGGATGCGCATGTGCTCCGTGAGGCGG	1
CGCCACCGGGCCACGTGCGGCGGCGCATCT	1
CTCCTTTAGTCCACGTGGTGCACATGGTGC	1
CCGCCAACTGCCACGTGCGCTTCGCCTTGG	1
CTGTTTCCCCCCATGTGGCGTCAGGAAGCG	1
CGGGGCTCGCGCACGTGCTTTGGGAAACGG	1
CGAGTCTAACCCACGTGCACTCAGACGCTC	1
GTAAGTGGAGACACGTGCTTTGGCCTGTTG	1
ATCCCGCGAAGCATGTGGTCCCGCTGTGCC	1
ACTCCTCTCTCCATGTGCCTGCCTGTCTCT	1
GTGGTACGGCCCACGTGGTTCCGACAGTCA	1
ACCCCCACCTCCACGTGTCCCAGCTGCGCG	1
CGACCTTCACCCACGTGCGCTGCGGCTTCG	1
CCGCGGGCACCCACGTGCGTCCGCAGCTGC	1
CGTCGCGACCGCATGTGGCTGGTGATGGCC	1
ctcggttcccgcatgtgccccgtggaaaga	1
GCCTCGAACCCCACGTGCGCCTCCGCCGCG	1
CCAAACTCCCCCATGTGGCCCTCAGTTTGG	1
GTTGGGTGACCCATGTGTGCGCTCCTATTT	1
AGAGACAAGGACATGTGGATCCCAGTGGTC	1
GCGACCGGTCCCACGTGGGCCGGTTCGGTT	1
CGAGCCCGCCGCATGTGGCCCGGCTCCCGG	1
agatagtacaccacgtgcagctgaaaccca	1
cacaagtggaccatgtggcttaggttaact	1
ACAGGGGAGTCCACGTGGCCTTCCTGAGCC	1
CCCAGAGAGGCCACGTGGCCAGCTGAACCC	1
GGAGGCGCCCCCACGTGCTGCTGTGCCCTT	1
CACACGGCTCCCACGTGCTCAGACGCACCC	1
GTGGAGAGTCACATGTGGGTCCTTGTGGCA	1
GTTCTGGGCACCATGTGTTCGGAGCACACC	1
CTTCCTCGGGCCACGTGTTCCTCCCTTAGG	1
AAAACGCGTTCCACGTGTGCGCGCCCGCAA	1
CTGCCTAACTCCACGTGCTCAGCAGGGAAG	1
GACTCGGGCGCCACGTGTTCACTTCCCCCA	1
TTCCTTGAGTCCACGTGGATCCGAGAGGAG	1
CCCGCTGCAGCCACGTGTTCGTCCGTGCGC	1
TCTCTTACTGCCACGTGGTGCAGAGGGAAG	1
GCCGGCTGAAACACGTGCGCAGCTGCACCA	1
GCGCACCGCGGCACGTGCTCGCCCGGGGAC	1
CCGCTTCTCCACACGTGCACTCGGGTCTCT	1
ATGCAAGAAACCATGTGCTTTCTTTCCCCC	1
AACGCGGTGGCCATGTGGAGCTGGGACGTG	1
GAAGTAAAAGCCACGTGTCCTCAAGAGGGC	1
TTGTGGCACTCCACGTGCGTGTGGAGCCTA	1
CCGGGCGCGGCCACGTGCGCCCCGCCGGGC	1
CGCCGGGCGTCCACGTGCAGCCCTGGACCC	1
GTGCCACCCTCCATGTGGCCACCTACCGCC	1
AAGTCTCCCGCCACGTGGCTAGGCTCTGCG	1
tgccagacaaacatgtgctCAGTACCCCTC	1
GTGCCCGCCGCCATGTGGGCCGTCCTGAGG	1
TGGCGAGTCTCCACGTGGGTACCGGCGCTC	1
CCCAAGCCGACCACGTGCCGCGAGCCCGGC	1
CATGTGCTGTCCATGTGCCCCACACAGTGC	1
GTGTTTCTTTCCACGTGGCCAGCGCAGGCC	1
GCCGCCCGCGGCACGTGCTGCAGAGGCTGC	1
TTAAGCTCGCCCACGTGGGCGAGGTGCGCG	1
GCTGTCTTCCCCATGTGGTGGGGTTGCGCA	1
GCCGGTGTTCCCACGTGCGGCCTGAACCTG	1
TGCTGTGTCGCCATGTGCCCACCCACCCAA	1
AGCCCCGGAGCCACGTGGTCGGCTCCTGCG	1
GTTCCTCATACCACGTGCACACTATGTCTC	1
GCAGCCCCGCCCATGTGCCTTTCTGCGGCT	1
acacatatacacacgtgcacacacacgtac	1
agaaaagcagcCATGTGCTCTGGTGcaaac	1
AGGTGAGCACACACGTGTTTCCGGCGCCCA	1
GAAATCAGAGACACGTGGTTTCCAAGGCCC	1
TGTCTCGGTCCCACGTGTGCGGTGAGTGTG	1
ATATATTGGGCCATGTGGTCTACGACTGCT	1
CTTCTCAGTGCCACGTGGCGCGGGAGCCTA	1
CCCACTGCCTCCACGTGCTGCCCGCGCAGG	1
GGTTCGTTTTCCACGTGGAGGCGCAAAACC	1
CTGGTGCTTCCCACGTGCGCCGGTGTCGCG	1
CGCTCCTCGCCCACGTGGCCGCCGCACGCG	1
AGCCAGCGCTCCACGTGGCGGGCCAGCCCA	1
AGAACAATCTCCACGTGGGTTACATCCCCA	1
ATTGCTTGGCCCATGTGCTCTGGTGGTGGA	1
TGGCCCAGGGCCATGTGGATGCCATCAGCC	1
CCAACAGCTGCCACGTGGAGGGAGACCCAG	1
cggaacctctgcacgtgctcttctcgaggc	1
GCCGGGACAAACACGTGCGTTTGGGGAGTA	1
GGCGGGTCCGCCACGTGCGGCTGGGCGCGC	1
GGGAGTCGGGACACGTGCCCGAGTAGCTGG	1
TTAGGTGCGCCCACGTGTTGGAGAAGCACC	1
CCCCCTGCCTCCACGTGTCTCTGCGGGGCG	1
AGCTTCCTGTCCACGTGCAGCCTCCTCGGG	1
CGCTGAGTAACCATGTGGTGGCAGGCGAGG	1
ATCCTTGCTGCCATGTGCTCCACCGCCTGA	1
CAGCAGCCGCCCACGTGGCCCAGCCCTTTC	1
GCATGAGCTACCACGTGCGCTCACATGACG	1
CCCGACCATCCCACGTGCTCAGCCCCAGCT	1
GGGCAACGTGCCACGTGTACCGACGTTGGG	1
TCCCGCCCAGACACGTGCTGCCTTTGTTcc	1
CCCGCACCCGCCACGTGGCCCCACACGGGG	1
atccgtaaggccatgtggctccactgccaa	1
TGTTAAAGGTACACGTGGTCCGGACAAAAG	1
ACCCAGAACTCCACGTGTGCTGACCCCAGG	1
TTCCTCGCCGCCACGTGCTGGCGGCTCCCG	1
CCGGCATCAGCCATGTGGCTGAGTCGCGAG	1
CCTCACCCAAACACGTGCTCCGAGCTCCAG	1
gagaacgtgaccatgtgcattgacgcatgg	1
CCGCCGCCGGCCATGTGCATCCTCCCCTCA	1
GTCACGCGGGCCACGTGCTTCAGACGCGGC	1
ACACGCTCACCCATGTGGTGCTGCTCATCT	1
ACCTATGCGCACACGTGTTTCGCGGAGAGT	1
CATGGAAGCTCCACGTGGTTGAAGTAAACT	1
GGTGCCACGCACATGTGGTGCTGGAGTAAA	1
GCGCACAGTTCCATGTGCTCATTTGCAGTC	1
CGGTGGTAGTCCACGTGCTTAAGTGCCTGC	1
AGCCCCCGATGCACGTGCTGGGTGACAGGC	1
CTCGGGCCAGCCACGTGCCCAGCTCCTCCC	1
ACAGCTGGGCACACGTGGCTGGGAGGCCTG	1
CCAGTGCCAGCCACGTGTTCCCAGGTGCCC	1
CCGGCGGGACCCACGTGTGCCCGGGGGCGC	1
GGCACCGCCCCCACGTGTTGCACGCCGCTT	1
AGCGCCGGCGCCACGTGCACACGGGCTGGG	1
tacacacgtcacacgtgcctatgtgcacac	1
AGAGGCTTACACATGTGCACAGATACACAT	1
ACAGAGCCCGGCACGTGCTGGGGCGGGCCC	1
GGCTCTTTACCCACGTGCACACCCTCAGTc	1
CCCGGCCGGCCCACGTGCTCCCCACGGGCC	1
CTGCCAGGATCCATGTGGCCACCTGCACAC	1
AGAGGCCGGAACACGTGCACGCGCGGTCAC	1
TGGGCACCAGCCACGTGCGGGGAACCCCAG	1
CGGGCCGATTACACGTGGACTCACGCGAGC	1
ACGATTCTCTCCACGTGCTCTCGCCGGAAC	1
ACGATCAGTACCACGTGCGCCTGCGCCTCC	1
CAGTTCACTACCACGTGTTGCAAAATTCTC	1
TCTTTCCGCCCCACGTGGCCTGCCGGGAAG	1
AGTGCAGTAACCATGTGGATGTGCTGCTGA	1
CGCCTCCGTAGCACGTGGTGACCCATTTCC	1
TCTCCACAGTACACGTGGTCGGCCTCTGAC	1
GCCGGAAGTGCCACGTGTCCTGATTGCGGC	1
TCTGCAAGGAGCATGTGCCTCAGCCTTGCA	1
CCCTGCCGCAGCACGTGCTTGCTGGGCTCA	1
TGGTCCGTGCCCACGTGCTCCTTCACTTCC	1
GGCCTTGGAGCCATGTGGTCCCTCCACGGC	1
ACGCCCGGCTCCACGTGCGCAGCCGGCCGC	1
GCACAGGCGGGCATGTGGCCGACGCGTGGC	1
TAACTAGGATCCACGTGGCCCATCCCACGC	1
GCGTCCCGAGCCACGTGCCCCGCTGGCCCT	1
GGTCTAAAACCCACGTGTGTTTGTGTGGCC	1
CGGGCGCTGGCCACGTGCAGGTAGGAGCGC	1
CCCGGCATCTGCACGTGGTTATGCTGCCGG	1
AATCCGAGGACCATGTGGCCTGCGCCCGGG	1
CCGTTCCGCCCCACGTGGCCTACAGTGTCC	1
CAAGGGGCTGCCACGTGCCTGCTGGCAGCC	1
GACGGTGGGGCCATGTGCAGTGTCCAATAA	1
CCGGTTAGAGACACGTGTTTCGGCGCAACT	1
ATGCCGCCCGCCATGTGGCGGAGCGTGGTG	1
TCACCCTTGGCCATGTGGCCCGGGAACCAG	1
GCGTCGCGACGCACGTGCTCCCCGCTCCCA	1
GCCGGGTGTCCCACGTGGTCCCCGGCGACT	1
GCACATTTGGACACGTGCGCAGCGCGCCCC	1
CCTCCTTGTACCACGTGTCTGACACCGCTC	1
CGCAAAGGCCCCACGTGTTCCGACCCGCTA	1
ACTCCAGAGGCCATGTGGGTGCTGTGACGC	1
CCCGCAGCACCCACGTGGCCTGGAGGCGGA	1
CGCCAGGCCACCATGTGCAGCACAGGAGGA	1
AGGCCTCGCCCCACGTGGCCTCTCGGTGCT	1
ATGGCTCGCACCATGTGCGGAGGGCCGGGG	1
GTGGGGCAggccatgtgcagtggctcacac	1
AGTTACTAGGCCATGTGTCGCTGGCCCCTC	1
CATCTGCAACCCACGTGCTGCACCACGCGG	1
CCGCAGCCGCCCACGTGGTGGAGCCCTGAG	1
AGGCGCCCACCCACGTGTGTAAAGGGGAGA	1
GAGAGGAGCTCCACGTGTTGCAGGGAAGGG	1
AACCACGGCAACACGTGCTTCATGAACGCC	1
CAAGACTCCCACACGTGGCTGCACCTGCAG	1
GCCTGCAGCAACATGTGCACAGGGTGCTTT	1
GCCTCTGGAGCCACGTGCGCTTGTTTCCGT	1
GCGCACCGCGCCACGTGTTTTCTCCTCCCG	1
CGCCCACATCCCATGTGTCTCGGCTTTCAA	1
ACCTCAGCCTCCACGTGCTGAGCCTCCTGC	1
AAACAAAGCAGCATGTGCTTGCGGTGCGGC	1
TCTCTGCTCGCCACGTGCTCCCCACCCACC	1
CGCCCGGGACCCACGTGGTTCGCAGCACTT	1
ACGTGGAATCGCACGTGCCTGGTCCTGCAG	1
CCTCAGGCCACCATGTGCTCGCTCCCTCGA	1
ATGGTGTGGCCCACGTGGCTCAGCATGTTG	1
TTATAATTGAGCATGTGCCTTGCCCAGCCA	1
CCGGCAGCGGACACGTGCTCATCCCACGGG	1
CTCGGCCCGCACACGTGGTCTCCTGAGTGA	1
GTGCAAGTGACCATGTGCATCGGCGCGTGC	1
TGCTCGCCGGCCACGTGCGCAGCCTGCAGG	1
CGTTATTGGCCCACGTGTGCATGGAGGGGG	1
CAGGAGGAAGCCATGTGGCGGTGTCTGGGG	1
atgtctgtctgcatgtggcttttcccagca	1
GTGTGCGTGACCATGTGTTTGAGCAGGTAG	1
TTTTGTGCCACCACGTGTTTTGTTTCTTTG	1
GGCTGGTAGGCCACGTGCTCCCAAGGGAGC	1
CCTGGGCGGCGCATGTGGCCGGCGGCCGCG	1
AGGTCGCCCGCCACGTGTCTTGAGCCGGGT	1
AATACTCAGTGCACGTGCTGGGGATGGAAG	1
AATCTGTTCTCCACGTGGGCTCCTGGGACC	1
CACACAAGTCACACGTGGTCGAAGTTAGGT	1
GCTGCCTTGGCCACGTGCTTCCCCCAACAC	1
GCCCGTGTCGCCACGTGCTTCCAGGTGACC	1
TTGCTTTCCACCACGTGCTCTAATGGGGTG	1
GTCCTGGGCCGCACGTGCCTCTGGCAGCTC	1
ATGCCTCCTCCCACGTGCTTCCCTCCTCCC	1
GTGTCGTGGCACATGTGCACAGTGCAAGCA	1
tcttcctgcgccATGTGGGCCTGAAGCGCG	1
TTTTCCGTCCCCACGTGGGCACGGCCCGGG	1
CGAAAAGATGCCACGTGGTGACGTGTTCTA	1
GCAAGATCTCCCACGTGGAGGCCCCACCCC	1
TGACGGGGACGCACGTGCTCAGCCAGCCCT	1
AGCCCGCCGTCCACGTGCACCGGGTAGCCA	1
CCCTAGAATTCCATGTGCGGATACTACCTC	1
CCTGGAGCAGCCACGTGTTCCCCCGGCGCC	1
CCCGTGagccgcatgtggctggtgagctct	1
GACAATTGCGCCATGTGTGCTGCTCGGCTA	1
GGCCTGGCTCCCACGTGGTTGCAGATACCT	1
GGCGGCGAGTCCACGTGCTCCCCGCGGCCG	1
TTCGCGGCTCGCACGTGGCCGCGAGCTCAC	1
CCGCAGCCACCCACGTGGTGGAAGCCCGGC	1
GGGACTTCACCCACGTGCTCCTGCAGCTGG	1
ACACCCCCAGCCATGTGCTGCCTGCCTGGG	1
TAGGGGCTCTCCATGTGCTGTCCTGAAGGG	1
GGCAGCAGGGCCACGTGGCTGGCAAGGAGC	1
GCGGCGATCCCCACGTGGTGGCTTTCTCAC	1
TCTCGCAGGCCCACGTGCTCCTGCTCTTCC	1
CCCCACCCCGCCACGTGCGCAGGCAGGGAG	1
GCCTCCGCACACATGTGCCTGGCTGACAAC	1
ACCCAGCTCCCCACGTGTCTGCGCCGCTAG	1
TTCCTCCTTTCCATGTGCTGCTGCGGTTCG	1
TGGGTCCAGCCCACGTGTTCCACCCCTGTG	1
CAACAGTTTTCCACGTGCGCGTAGGGCGCC	1
TCCGACAGCTCCACGTGGCCGCGCAGGTCC	1
TATTTGGGGCCCACGTGTGTTCCGCTTTCT	1
GCTGCTTCCTGCACGTGCTGGGCCTGCTGG	1
CGTCGGCGGGCCACGTGCGGGAGGAGGGGC	1
TTTGCTTTCAACATGTGGATCCTGATTGAA	1
CCTCCCGGGCCCACGTGCTCCACCGCGCTG	1
TTGTAGAACTCCATGTGGCTGCACGCCTGG	1
CGGCGCGTCTCCACGTGTGCCGCGATCCCT	1
CTCCACATCCCCACGTGGCCCTCCCGACTG	1
GCCCTGCCCGCCACGTGTGTGAGTGCGCGC	1
CCGGCGCGTTCCACGTGGGGCCCCTCACCT	1
CCTGCGGGTCCCACGTGGCTGTGTGACCTT	1
TTTCTCCTCCACACGTGCCCTCCCTCCCGT	1
agagagagctccacgtggccctagcggcag	1
GCAGGGGCTGACACGTGGGCAGGAAAGCGA	1
CCTCTCCCGCCCACGTGCGCGCCCCCGAGC	1
CCAGACCAGCCCACGTGGATTCCTCGCCCG	1
TGTCGCTCTCCCATGTGCTCTGACAGACTG	1
CCCCAGCGCCCCACGTGCCCGCCCCACAAA	1
GAAAGGGTCCCCACGTGCACTACCTCGTGA	1
GTCGGCCCTGACACGTGCTCTAACGCATGC	1
TCTCCCCTCGCCACGTGCTCGACGACCCCA	1
TCGCAACAAGACACGTGCTTCTGCCTATCA	1
AGCTACAGGACCATGTGCCGCGCTTCCCTT	1
GCTCAGCAACCCACGTGCATCCAGGCCGGT	1
AGGCGCGCTGCCACGTGCCGAGACACGTGC	1
GGACCCTGCCCCATGTGTGCTTCGCGACCT	1
cTGGAGCCGGACACGTGCGTGGCGGATCGC	1
CGAACCACTGGCACGTGGCTCTATTACCAA	1
CGGAGCCGTGCCACGTGGCCGGCCCGGAGG	1
GAGGGTTCCTCCACGTGGTCGGGAAGCGGG	1
TATTGTCAGCCCACGTGGGTGTCCCACAGT	1
AGCAGTCATTCCACGTGGGTGGGTTTGGAT	1
CCCGGCCAAGCCACGTGCGCGCCCCGCGCC	1
TCCCAGGCTCCCACGTGGGTCCCTCGCTTC	1
AGAGCCGGGCCCACGTGCTGCGTTTGTTTT	1
AACCTCGCCACCACGTGGTGCCAAGGGCCG	1
CCTCCCCCTCCCATGTGCACACTGCTACCG	1
GGGACACGAAGCATGTGGTTCTTGTGGTTG	1
GCACACGCATACATGTGCATATTCACATTC	1
CGCCCCTCCCCCACGTGCCCCTCCCCCACG	1
CATTAGCTGTCCACGTGGACACCACAAGCC	1
CGTTGTAAGCCCATGTGTCCAAACGAAGGG	1
CAGGCGGCCTCCATGTGCCTCGCGCAGCTC	1
TGTGATGTTGCCATGTGGCTGTTTCACGAG	1
GGGGCGGCAGCCACGTGTTCACGGGGACTG	1
CCCAGACACGCCACGTGTACCCAGTTACCC	1
CCTCCGGCACCCACGTGGGTGGGAGGTGGG	1
AAACGCTAAGCCACGTGCGGACGCCCAGGA	1
GTTGGAAGTAACATGTGGGTCCTGAAGTCA	1
GACGGACACACCATGTGGGTGGTGGTGGGG	1
TGGGGTCTCCCCACGTGTGTAGGGGCGTCG	1
TCGGCGAGGCCCACGTGCCTCCCCTGGAGC	1
CTGGCCCTCACCACGTGTCCCGAGCTCTTG	1
CTGCGCCTCGCCACGTGCCCGCCGCCGTCC	1
GACCCAGGAGCCATGTGCTCCGACTCGGTC	1
GCGCCGCGGCCCACGTGCCCGTGGAACGGC	1
GCCTCAGTGGCCATGTGGCTTCTCTGTGTG	1
GGACTCCCTGACATGTGGTGAAGACAAGGA	1
GCAGCAGCCCCCACGTGGTGGGCAGAACCC	1
CCCCACACCCCCATGTGTCCAGGCTAGGGG	1
ACCGAGAAGCCCACGTGCCGAAGCGGAAGA	1
TGGTAGGCCACCACGTGCCCGAAACACAGC	1
CACCTGGAGCCCACGTGCGCCGCCATGGAG	1
CCTACAATTGCCACGTGGCCAGCGTCTACA	1
CCTCGGTGTACCACGTGCTGCTCATCCTGG	1
GGCAGTCTGGCCACGTGCTCGTGGGGGTGT	1
GGAGGGGCGCGCACGTGCCCGCGCCGCCCC	1
CTACCCTAAGACACGTGCCGGGCCGCGGAA	1
GCAGGTCCTTCCACGTGCTTTCGGCGGCGA	1
ACGGAGATTTCCACGTGCAGCAAATACAGC	1
CTTTTCCTGCCCACGTGGTCTCGGGCTCCT	1
AGCGGCTCTGCCATGTGCTCCCCGGAAAGG	1
GCCGGGAAGACCATGTGGGGCGCATGCACC	1
CCTCGAGCGGCCACGTGCACGCGCGCACTC	1
CAGCCGGCGCCCACGTGTTCCCCCCTTTGT	1
GGATCGAGGCCCATGTGTTCGAAGCCCAGT	1
agcgcccactgcatgtgcttgtgaggatga	1
GCTCTGCAGCCCACGTGGTGCGGCGGCGTC	1
GGGCCTCAGGACATGTGCTCCAGCGTCGCC	1
GAGCCAGGAGCCACGTGCCCGGTGGGAGCA	1
CTAAGCGCCTCCACGTGTCTCAGAAGCCTA	1
GAGGCCTGGACCACGTGCAGAGAGCCCTGA	1
GCACTTCGCGCCACGTGGCTTCTGCAGGTG	1
TTCCGTGCTCCCACGTGCTTCCCCTTCTCC	1
GCCGCCCTCCGCACGTGCTTTCCCCCGGGC	1
ACCACCTAGTCCATGTGGGCTGCCAGGCCC	1
CGGAGGGACCCCACGTGCGCCTCCCCACGC	1
GAGCCGGGGGCCACGTGTTGTGTGCCTGGG	1
CCGAAATAGGCCACGTGCGCTCCCGCCCCG	1
GGAGCTTCTCCCATGTGCTGTGCAGGACGC	1
TTGGCTGTCCCCACGTGCATTCTAGGTCAA	1
GCGCACACGTCCATGTGCATTTGTGTTTAC	1
CCCCCGTCTGCCACGTGGGTCGTAGTTGCA	1
TTGCCTCTGGCCACGTGGTCCCACACAGCA	1
ccgccgccgACCATGTGCTGCGAGCGCTGA	1
TCCCTCCCGCACACGTGGCCCTCCCGCCTC	1
TCAGGGAGTGCCACGTGCGTGAGAGGGAGG	1
GCGGGGGCCGCCACGTGCGGGACCTGCCCT	1
ATGTGACACGCCACGTGCTGGTGTCACGGC	1
GGTAAGGTCTCCACGTGGCGCTGATCCAAA	1
GGCAGCCGGGCCACGTGCAGCGCCGGCCGC	1
TAGTGGAGGCGCACGTGCTGCGCCAGCTCC	1
GCTTCTTCACCCATGTGCACGTGCCCGGAA	1
ACTGGCCGGGCCACGTGCGCCGAAGGGTAG	1
gtgggtggggCCATGTGGGCCGGCGGCGTC	1
TAGTCCTTTAACACGTGCTCAGTGACGGCA	1
CACGTCCTGGCCATGTGGGCGGGTGTGGGG	1
TACGTCGTGCACACGTGGTCCGGCGTGGTT	1
ACCAGCACGTGCACGTGCTCCCAGGTGCGT	1
CCACGTCTCCACACGTGGGTGCTGCACCCC	1
GCAGCTCCGTCCATGTGGCTCTGGAGCGCT	1
TTACCCCAAACCATGTGGCTGGAGGCGCGA	1
CACTGACCGAGCACGTGCTTGGCGCTAGAA	1
GCGCGGCCTGCCACGTGGGCCGCGCCGCGT	1
TCCCGGGTTCCCACGTGCGGCTGCCGGGGC	1
TCTGCCGGCGCCACGTGCGCGCCGCGCGGC	1
CACGCGGGACACACGTGCTGGCCCGGCCCG	1
AAACATCCTGGCACGTGCTCCGGCTCCAGG	1
GAGCGCTCCAACACGTGTTCATCGGCTGTT	1
GGGTTGCTGAACACGTGCCCAGGACAGGAG	1
CAGGCACAAGACACGTGCACTGAAGGGCTC	1
GGCGCCCAGCCCACGTGCGGGGTACGTCTT	1
CCACCGCTCTCCACGTGCTCGCTGGAGGGC	1
GCAGTCACTGGCATGTGCCTTGACTTCCCT	1
GCCCCTCACCCCACGTGGTTGGAGGTTTCC	1
GGATCCCGGACCATGTGCTCGGCGTGAGAC	1
TCGGCGGGGGCCACGTGGCTCTCAGGCGCC	1
CCCCGGCGCCCCACGTGGAGCAGACAGGAG	1
AGGCCGGCCTCCACGTGGAGGGGCGTGGAG	1
TTTTCCCGTCGCACGTGGTGGCCACTGTTG	1
GCCCCGGGGGACACGTGCGCCTGCAGCTTC	1
CGCGAGGCTGCCACGTGCAGGGCTGGGGTG	1
CTCATGGGCCCCACGTGTCTGATCTGATCT	1
CCGGCCCGGGCCACGTGCGTCCCCGGTTCG	1
tgaacctgccccacgtgtgtgccccgcacc	1
GCAAGGCTAAACATGTGCTTAAAGTGTGGG	1
TAACCACCCCCCACGTGCGCGGCCGCCTGT	1
CCCCACACAGCCACGTGCTGAAGCCCTCAC	1
TGCTCGGAGGCCACGTGGTCTCGGGGGCTG	1
CAGGACAACCACACGTGCGCACGACACCCC	1
CCAGACGCGTCCACGTGGTTTGGAACAGGA	1
GATTCGTGAGGCATGTGCCTCTAGGATGAG	1
GAAAGCCTGCCCACGTGGCTGGCGGGAGCC	1
CGCTCAGAACCCACGTGGATACCCTGTAGC	1
CCGCTCTTCTCCACGTGCACAGCGCTCCTC	1
AAGCCCCGAGACACGTGCTCAGGCCGGCGG	1
GAGACTGCCAACACGTGCACACTCCGTCCA	1
TTCGACTGGCCCACGTGGTCCTCACCTTGT	1
ATGGAGTCTGCCACGTGGGGGTTCCAGATA	1
CCTGCTTCACACATGTGGTTCACTGTTGCG	1
CTGGAAAGGCCCACGTGTCCCCAGCACACA	1
GGGAGCGCCGCCACGTGCCCGGGTGCGGCC	1
CATGAGTGCCCCATGTGGGCTGGGCCTCCC	1
GCCTAACCACCCACGTGCTGAGAGGGGCTG	1
TTTTCCCCTCCCATGTGCTCAAGACTGGCG	1
ACGGAGAAAACCATGTGCCCTGGTGAGAGA	1
TGCCGGGGGTCCACGTGCGGCGCCCCGGGG	1
ACAGGCGGTTACACGTGCACAGTTGCAGAC	1
TACTTTCGCGCCACGTGGACCCAGGGGCCG	1
cgtcacgatcgcacgtgctcctcctcctaa	1
GCCCCTTTCCCCACGTGGACTCTGCGTGAC	1
[truncated: 292 more rows]
