# Supplementary material for: Relationship between histone modifications and transcription factor binding is protein family specific
Source: Genome Res. 2018 Mar;28(3):321–33. doi: 10.1101/gr.220079.116 (PMC5848611; doi:10.1101/gr.220079.116)
Supplement: Supplemental Material [file supp_gr.220079.116_Supplemental_Material.zip › Supplemental_Material/MYC/MYC_pwm.txt]

MEME version 4

ALPHABET= ACGT

strands: + -

Background letter frequencies (from
A 0.25 C 0.25 G 0.25 T 0.25 

MOTIF MYC
letter-probability matrix: alength= 4 w= 10 nsites= 20
0.22136832239925 0.684161199625117 0.0944704779756326 0
0 1 0 0
1 0 0 0
0 0.430178069353327 0 0.569821930646673
0 0 1 0
0 0 0 1
0 0 1 0
0.0091846298031865 0.430552952202437 0.390065604498594 0.170196813495783
0.158950328022493 0.203748828491097 0.104217432052484 0.533083411433927
0.0153701968134958 0.35182755388941 0.150140581068416 0.482661668228679
