# Supplementary material for: Relationship between histone modifications and transcription factor binding is protein family specific
Source: Genome Res. 2018 Mar;28(3):321–33. doi: 10.1101/gr.220079.116 (PMC5848611; doi:10.1101/gr.220079.116)
Supplement: Supplemental Material [file supp_gr.220079.116_Supplemental_Material.zip › Supplemental_Material/MYC/non-BS.bed]

chr1	111688225	111688235	CCATGTGGTT	1	+
chr1	114477445	114477455	GCATGTGCCT	1	+
chr1	153813467	153813477	GCATGTGCCT	1	+
chr1	155901772	155901782	ACATGTGGCT	1	-
chr1	101904137	101904147	CCACGTGGGG	1	-
chr1	102900203	102900213	CCATGTGCTC	1	-
chr1	110170797	110170807	CCACGTGCAC	1	-
chr1	110529927	110529937	CCATGTGTTG	1	+
chr1	11116733	11116743	ACATGTGGGT	1	-
chr1	112113520	112113530	CCATGTGGCT	1	-
chr1	112171690	112171700	GCATGTGGTT	1	+
chr1	113211668	113211678	CCACGTGGTT	1	-
chr1	117305588	117305598	CCATGTGCTC	1	+
chr1	117396551	117396561	CCATGTGGAC	1	-
chr1	117636786	117636796	CCATGTGGTG	1	+
chr1	11999339	11999349	CCACGTGCAG	1	+
chr1	120082558	120082568	CCATGTGTGT	1	+
chr1	12304345	12304355	CCATGTGGAC	1	+
chr1	14421726	14421736	CCATGTGGCT	1	-
chr1	145159518	145159528	ACACGTGCTT	1	-
chr1	147817930	147817940	CCATGTGGTG	1	-
chr1	101757456	101757466	CCACGTGCCC	1	+
chr1	108477455	108477465	GCATGTGCTT	1	-
chr1	110168690	110168700	ACATGTGCAC	1	+
chr1	117087355	117087365	CCATGTGGAG	1	+
chr1	117305509	117305519	GCATGTGCCC	1	+
chr1	117444745	117444755	CCATGTGGAC	1	+
chr1	151029238	151029248	CCACGTGTGT	1	+
chr1	151029327	151029337	ACATGTGGAC	1	-
chr1	15176856	15176866	ACATGTGGTT	1	-
chr1	151897883	151897893	CCATGTGTTT	1	+
chr1	151897976	151897986	ACATGTGCAT	1	+
chr1	153236180	153236190	CCATGTGGTC	1	-
chr1	154153497	154153507	CCATGTGTTG	1	-
chr1	154302344	154302354	CCATGTGCAG	1	-
chr1	154482317	154482327	ACATGTGGTT	1	+
chr1	154699074	154699084	ACACGTGCAC	1	+
chr1	156229801	156229811	CCATGTGGTG	1	+
chr1	156305541	156305551	CCATGTGTCC	1	-
chr1	157137944	157137954	CCATGTGCAG	1	-
chr1	15782150	15782160	ACATGTGCAC	1	+
chr1	158800061	158800071	ACATGTGGGT	1	-
chr1	15945413	15945423	ACACGTGTTT	1	-
chr1	160681545	160681555	GCATGTGCTC	1	-
chr1	160800452	160800462	GCATGTGCTC	1	+
chr1	16125657	16125667	CCATGTGCCT	1	-
chr1	161735230	161735240	CCACGTGGTC	1	+
chr1	162005264	162005274	ACACGTGCTC	1	-
chr1	162235821	162235831	GCATGTGGTG	1	+
chr1	162633718	162633728	CCACGTGCTG	1	-
chr1	16484767	16484777	CCATGTGCCT	1	-
chr1	165897470	165897480	CCATGTGCTT	1	+
chr1	165912646	165912656	CCATGTGGTT	1	-
chr1	109841419	109841429	ACACGTGCTC	1	-
chr1	110461000	110461010	GCATGTGGCT	1	+
chr1	11114657	11114667	ACACGTGTTT	1	+
chr1	111759488	111759498	ACACGTGCAT	1	+
chr1	112060164	112060174	GCATGTGTTT	1	-
chr1	113160866	113160876	ACATGTGTTC	1	+
chr1	11341211	11341221	CCATGTGGTT	1	+
chr1	1158356	1158366	GCATGTGCTT	1	-
chr1	116523941	116523951	ACATGTGGCC	1	+
chr1	11990041	11990051	GCACGTGCTG	1	-
chr1	120660200	120660210	ACACGTGCTT	1	+
chr1	145138990	145139000	CCATGTGCAG	1	-
chr1	151830728	151830738	ACATGTGGGT	1	+
chr1	153250508	153250518	ACACGTGGCC	1	+
chr1	153318485	153318495	ACATGTGGCT	1	+
chr1	154549676	154549686	CCATGTGTCC	1	+
chr1	156362856	156362866	CCATGTGTGT	1	-
chr1	156456883	156456893	CCATGTGCTC	1	-
chr1	156466230	156466240	CCACGTGCCC	1	-
chr1	157172805	157172815	GCATGTGCTT	1	+
chr1	158218103	158218113	CCATGTGGGG	1	+
chr1	161391787	161391797	GCATGTGCCT	1	-
chr1	161392020	161392030	ACATGTGCCT	1	-
chr1	167599302	167599312	CCATGTGCCC	1	-
chr1	167606807	167606817	GCATGTGCTG	1	-
chr1	178036548	178036558	GCATGTGGTG	1	+
chr1	18038212	18038222	GCATGTGGCC	1	+
chr1	198590491	198590501	ACATGTGCTC	1	-
chr1	202585641	202585651	ACACGTGCAC	1	+
chr1	202585657	202585667	CCATGTGTGC	1	-
chr1	203449992	203450002	CCATGTGCAG	1	-
chr1	20492154	20492164	ACATGTGCAT	1	-
chr1	205448918	205448928	GCACGTGGCT	1	-
chr1	206804596	206804606	CCATGTGGAC	1	-
chr1	207668761	207668771	CCATGTGTTC	1	+
chr1	212113419	212113429	ACACGTGCTT	1	-
chr1	2190698	2190708	CCATGTGGCC	1	+
chr1	228223262	228223272	CCATGTGTGC	1	+
chr1	236162453	236162463	GCATGTGGTG	1	+
chr1	236467012	236467022	ACATGTGCCT	1	+
chr1	236849670	236849680	GCACGTGCTC	1	+
chr1	245862192	245862202	CCATGTGCTT	1	+
chr1	24884448	24884458	CCATGTGGAC	1	+
chr1	249157173	249157183	CCATGTGGCC	1	+
chr1	249219581	249219591	ACATGTGGGT	1	-
chr1	25021003	25021013	ACATGTGGCT	1	+
chr1	25851275	25851285	CCACGTGCAC	1	+
chr1	27050139	27050149	CCATGTGTTT	1	+
chr1	27155033	27155043	GCATGTGGCC	1	+
chr1	27433210	27433220	CCACGTGTGC	1	+
chr1	27957511	27957521	ACATGTGGCT	1	+
chr1	28474098	28474108	CCATGTGTGT	1	-
chr1	2965965	2965975	CCACGTGCTG	1	-
chr1	29706190	29706200	GCATGTGCTT	1	-
chr1	31230502	31230512	CCATGTGGTG	1	-
chr1	32153375	32153385	ACATGTGGGC	1	+
chr1	33788559	33788569	CCATGTGCCC	1	-
chr1	33788621	33788631	GCATGTGGTC	1	+
chr1	35363998	35364008	ACATGTGGCT	1	+
chr1	38679407	38679417	CCATGTGTCT	1	-
chr1	38763805	38763815	GCATGTGCCC	1	-
chr1	1164560	1164570	ACACGTGGTG	1	+
chr1	11705979	11705989	ACACGTGGGT	1	+
chr1	120107873	120107883	ACATGTGGGC	1	+
chr1	120108257	120108267	GCATGTGCTG	1	+
chr1	12074358	12074368	ACACGTGCTG	1	+
chr1	12217880	12217890	ACATGTGGTG	1	-
chr1	151832722	151832732	ACACGTGCTG	1	+
chr1	153377345	153377355	CCACGTGGCT	1	-
chr1	155064047	155064057	CCACGTGGGT	1	+
chr1	157623144	157623154	CCATGTGGAG	1	-
chr1	175041751	175041761	CCACGTGTTG	1	+
chr1	175161468	175161478	CCATGTGTCC	1	+
chr1	17962562	17962572	CCACGTGCCT	1	+
chr1	197745220	197745230	ACATGTGTTC	1	-
chr1	203185532	203185542	ACACGTGCGT	1	+
chr1	205199579	205199589	CCATGTGGTC	1	+
chr1	205641348	205641358	CCACGTGCCT	1	+
chr1	206730013	206730023	GCATGTGTTT	1	+
chr1	207980874	207980884	CCATGTGTGT	1	-
chr1	20799847	20799857	CCATGTGCCC	1	+
chr1	221219395	221219405	ACATGTGCCC	1	-
chr1	221220330	221220340	GCATGTGCCT	1	-
chr1	223886072	223886082	CCACGTGGTG	1	+
chr1	224921022	224921032	CCATGTGGCT	1	-
chr1	226814413	226814423	ACACGTGCTG	1	-
chr1	226900657	226900667	GCATGTGCCC	1	+
chr1	235099209	235099219	ACATGTGGGC	1	-
chr1	243277606	243277616	GCATGTGCCC	1	+
chr1	245473986	245473996	ACACGTGCCT	1	-
chr1	249137457	249137467	ACATGTGTTT	1	-
chr1	25229728	25229738	ACACGTGCCT	1	+
chr1	25346711	25346721	ACACGTGCAC	1	+
chr1	27318235	27318245	ACATGTGTTC	1	+
chr1	28016360	28016370	CCATGTGGTC	1	-
chr1	29203792	29203802	ACACGTGCAC	1	+
chr1	32216565	32216575	CCATGTGGCC	1	+
chr1	32879706	32879716	CCATGTGCTC	1	-
chr1	39978391	39978401	GCATGTGCCC	1	+
chr1	41979225	41979235	GCATGTGGTG	1	+
chr1	42125921	42125931	ACATGTGGTT	1	+
chr1	44046489	44046499	GCATGTGGCT	1	+
chr1	60413185	60413195	CCATGTGGTC	1	+
chr1	61798083	61798093	ACATGTGGTG	1	-
chr1	94159026	94159036	CCATGTGGCG	1	-
chr10	101526228	101526238	CCATGTGGTT	1	+
chr10	103326237	103326247	CCATGTGCAT	1	+
chr10	103534542	103534552	GCACGTGCTT	1	+
chr10	104404724	104404734	CCACGTGCAG	1	+
chr10	112173381	112173391	CCATGTGGCC	1	+
chr10	112260087	112260097	CCATGTGCTC	1	+
chr10	116097451	116097461	ACATGTGGTC	1	-
chr10	118974968	118974978	ACATGTGGTC	1	+
chr10	120328283	120328293	CCATGTGTTG	1	-
chr10	121073278	121073288	CCATGTGCTG	1	+
chr10	125282711	125282721	CCACGTGCTC	1	+
chr10	129861571	129861581	GCATGTGTTT	1	-
chr10	130856301	130856311	CCATGTGGTT	1	+
chr10	13313708	13313718	GCATGTGGCT	1	+
chr10	134122910	134122920	CCATGTGTCC	1	-
chr10	22603995	22604005	GCACGTGCCT	1	+
chr10	379448	379458	CCATGTGGAC	1	+
chr10	43782909	43782919	CCATGTGCCT	1	+
chr10	45374306	45374316	ACATGTGCGC	1	-
chr1	10020963	10020973	GCATGTGCCC	1	+
chr1	111158567	111158577	CCATGTGGCC	1	-
chr1	145209957	145209967	CCATGTGCCG	1	-
chr1	147775741	147775751	CCATGTGCTC	1	-
chr1	14927091	14927101	ACATGTGGTT	1	+
chr1	153483621	153483631	CCACGTGGAG	1	+
chr1	154380481	154380491	ACACGTGCCT	1	+
chr1	154547376	154547386	ACACGTGCAC	1	+
chr1	156099950	156099960	ACATGTGGGC	1	+
chr1	156716356	156716366	CCACGTGTCC	1	+
chr1	158119610	158119620	GCATGTGCTC	1	+
chr1	15944890	15944900	GCATGTGGTG	1	-
chr1	160078861	160078871	ACATGTGCTT	1	-
chr1	167400184	167400194	ACATGTGGTT	1	-
chr1	17421452	17421462	CCATGTGGGG	1	-
chr1	182557589	182557599	ACATGTGCAT	1	+
chr1	182758848	182758858	CCACGTGCCG	1	-
chr1	185308089	185308099	CCACGTGTCC	1	-
chr1	1955792	1955802	CCATGTGCTT	1	-
chr1	19719473	19719483	CCATGTGTCC	1	-
chr1	201500101	201500111	ACATGTGCTG	1	+
chr1	204911025	204911035	GCATGTGCTC	1	+
chr1	212852619	212852629	GCATGTGCTC	1	-
chr1	226098975	226098985	CCATGTGCAG	1	+
chr1	228269011	228269021	ACATGTGGTT	1	-
chr1	228269037	228269047	CCATGTGCGG	1	-
chr1	231761841	231761851	GCACGTGCTC	1	+
chr1	233595517	233595527	CCATGTGCCC	1	+
chr1	245026290	245026300	ACACGTGGGC	1	-
chr1	27372610	27372620	CCACGTGCGG	1	-
chr1	27959095	27959105	CCATGTGGTC	1	+
chr1	32165062	32165072	CCATGTGTGT	1	-
chr1	38219773	38219783	CCACGTGCGC	1	+
chr1	43213018	43213028	CCATGTGGGT	1	+
chr1	50891952	50891962	CCACGTGCGT	1	+
chr1	63793383	63793393	ACATGTGCCG	1	+
chr1	7712275	7712285	GCATGTGCTG	1	-
chr1	89989634	89989644	CCATGTGGTC	1	+
chr1	9713131	9713141	CCACGTGCGG	1	-
chr10	101296173	101296183	ACATGTGCTG	1	-
chr10	103326658	103326668	CCATGTGTGT	1	-
chr10	103913094	103913104	ACATGTGTTT	1	-
chr10	11767390	11767400	CCATGTGTCT	1	+
chr10	121215242	121215252	CCACGTGTGT	1	-
chr10	121355387	121355397	CCACGTGCCC	1	-
chr10	121484004	121484014	CCATGTGTTG	1	-
chr10	12392658	12392668	GCATGTGCTG	1	+
chr10	125974624	125974634	CCATGTGGCT	1	-
chr10	126371980	126371990	ACATGTGCAT	1	-
chr10	126849685	126849695	CCATGTGGGG	1	-
chr10	134036681	134036691	GCATGTGGCC	1	+
chr10	135252513	135252523	CCATGTGTCC	1	-
chr10	28624292	28624302	ACATGTGGCT	1	-
chr10	43364867	43364877	CCACGTGTGT	1	+
chr10	6184298	6184308	CCATGTGTTC	1	+
chr10	64216586	64216596	ACACGTGCGC	1	+
chr10	6969694	6969704	CCATGTGCCC	1	+
chr10	72646812	72646822	CCATGTGTTG	1	+
chr10	73119378	73119388	CCATGTGGGT	1	-
chr10	75619742	75619752	ACACGTGTTC	1	-
chr10	80850361	80850371	CCATGTGCTG	1	+
chr10	81010286	81010296	CCACGTGCCC	1	+
chr10	87707009	87707019	GCATGTGGTG	1	-
chr10	88124059	88124069	ACACGTGCAC	1	+
chr10	88151519	88151529	CCACGTGGCC	1	+
chr10	88720416	88720426	ACACGTGCAC	1	-
chr10	88724941	88724951	ACATGTGCCT	1	+
chr10	98841814	98841824	GCATGTGCTG	1	+
chr11	102979857	102979867	CCACGTGCAC	1	-
chr11	117858941	117858951	ACATGTGGAT	1	+
chr11	122932281	122932291	ACACGTGGTC	1	+
chr11	123172912	123172922	ACACGTGGTT	1	+
chr11	129566193	129566203	CCATGTGGGG	1	-
chr11	3043962	3043972	CCACGTGCCT	1	+
chr11	319682	319692	ACACGTGCAC	1	+
chr11	538662	538672	ACACGTGGTC	1	+
chr11	538710	538720	ACATGTGCAT	1	+
chr11	58875265	58875275	ACATGTGCCT	1	+
chr11	60703248	60703258	CCATGTGGCC	1	+
chr11	67350276	67350286	CCATGTGTTC	1	-
chr1	10794162	10794172	CCATGTGTGC	1	-
chr1	113500276	113500286	CCATGTGCTT	1	+
chr1	1165318	1165328	ACATGTGCCC	1	+
chr1	150532631	150532641	ACATGTGCGC	1	-
chr1	156554843	156554853	CCATGTGTAT	1	+
chr1	161089020	161089030	ACATGTGCTG	1	+
chr1	16449617	16449627	CCATGTGGTT	1	+
chr1	16514234	16514244	CCATGTGCTC	1	+
chr1	171455105	171455115	CCATGTGGTC	1	+
chr1	19641052	19641062	CCATGTGTTG	1	+
chr1	203446675	203446685	GCATGTGCTG	1	+
chr1	212788632	212788642	ACATGTGCCG	1	-
chr1	2162653	2162663	ACATGTGGCT	1	-
chr1	28196313	28196323	CCATGTGCCT	1	+
chr1	38940137	38940147	CCATGTGTTG	1	-
chr1	41134620	41134630	ACATGTGGGC	1	-
chr1	6308681	6308691	GCATGTGGCC	1	-
chr10	104182614	104182624	CCATGTGGCG	1	+
chr10	112327982	112327992	CCATGTGCCT	1	+
chr10	12392457	12392467	ACACGTGGGC	1	+
chr10	13383099	13383109	GCATGTGGCT	1	+
chr10	1705102	1705112	ACATGTGGCC	1	+
chr10	17659334	17659344	CCATGTGCAG	1	+
chr10	3824806	3824816	CCATGTGTTT	1	+
chr10	48427041	48427051	CCATGTGGCC	1	-
chr10	52419752	52419762	CCACGTGCTG	1	+
chr10	63657600	63657610	GCATGTGGCT	1	-
chr10	69991347	69991357	GCACGTGCCC	1	+
chr10	70939381	70939391	CCATGTGGTC	1	+
chr10	95462359	95462369	ACACGTGGCC	1	-
chr11	100552045	100552055	CCATGTGTGC	1	-
chr11	108463722	108463732	CCACGTGCTC	1	-
chr11	111100966	111100976	CCATGTGGTT	1	-
chr11	118741618	118741628	ACATGTGCTC	1	+
chr11	118785264	118785274	CCACGTGCCC	1	-
chr11	120434872	120434882	CCACGTGCGC	1	+
chr11	123447859	123447869	CCATGTGGAC	1	-
chr11	124933918	124933928	ACATGTGGTC	1	-
chr11	129988235	129988245	ACATGTGGGT	1	-
chr11	15230333	15230343	CCATGTGCTG	1	+
chr11	18416021	18416031	ACACGTGGGT	1	+
chr11	2219498	2219508	CCACGTGCCC	1	+
chr11	35843547	35843557	CCATGTGTTC	1	-
chr11	44915902	44915912	GCACGTGCCC	1	-
chr11	61658130	61658140	CCACGTGCAG	1	+
chr11	64884312	64884322	CCACGTGCTG	1	-
chr11	65666925	65666935	ACACGTGCTC	1	+
chr11	66867403	66867413	GCATGTGTTT	1	+
chr11	67776498	67776508	CCACGTGTCG	1	-
chr11	70316306	70316316	ACATGTGTTT	1	+
chr11	72295723	72295733	CCACGTGTCC	1	+
chr11	72527546	72527556	CCACGTGGGC	1	+
chr12	113378226	113378236	ACATGTGGCT	1	-
chr12	117463784	117463794	CCACGTGGGG	1	-
chr12	120763385	120763395	ACACGTGGAT	1	+
chr12	123131520	123131530	CCATGTGCTT	1	+
chr12	124016823	124016833	ACATGTGGTT	1	-
chr12	124197137	124197147	CCATGTGCCT	1	+
chr12	131916996	131917006	CCATGTGGCT	1	+
chr12	132555758	132555768	CCATGTGTAT	1	+
chr12	1740056	1740066	CCACGTGCCT	1	-
chr12	1771223	1771233	ACACGTGCAT	1	+
chr12	54943924	54943934	ACATGTGGCC	1	-
chr12	54944113	54944123	CCATGTGCAG	1	+
chr12	66150790	66150800	GCATGTGTTT	1	-
chr12	6715254	6715264	CCATGTGCCT	1	-
chr13	113366430	113366440	CCACGTGTTT	1	+
chr13	20734880	20734890	ACACGTGCCG	1	+
chr13	25755450	25755460	CCATGTGGGG	1	+
chr13	46645877	46645887	CCATGTGCTG	1	-
chr13	73301043	73301053	ACACGTGCCT	1	+
chr14	103381433	103381443	CCATGTGTGC	1	-
chr14	105717429	105717439	ACACGTGGGT	1	-
chr14	105888459	105888469	CCACGTGCCC	1	+
chr14	58894654	58894664	ACATGTGTTT	1	+
chr14	77186743	77186753	CCATGTGGAG	1	+
chr14	90866643	90866653	ACATGTGGGC	1	-
chr15	31621324	31621334	CCACGTGGTT	1	-
chr15	41062637	41062647	GCATGTGGTC	1	-
chr15	42281884	42281894	CCATGTGTCC	1	-
chr15	66461496	66461506	CCATGTGGTT	1	+
chr15	68852089	68852099	CCACGTGCAG	1	+
chr15	69687065	69687075	CCACGTGCGG	1	-
chr15	75986863	75986873	CCATGTGCTG	1	+
chr15	78557441	78557451	GCATGTGGTG	1	+
chr15	81558375	81558385	CCACGTGTGT	1	+
chr15	89750453	89750463	GCATGTGCCT	1	+
chr15	91141191	91141201	CCATGTGTTT	1	-
chr16	15950232	15950242	CCATGTGTTT	1	+
chr16	18980794	18980804	ACACGTGGCC	1	-
chr16	2057728	2057738	CCATGTGCTT	1	-
chr1	110648980	110648990	CCATGTGGTC	1	+
chr1	153438437	153438447	CCACGTGGCT	1	+
chr1	154764504	154764514	ACACGTGTTT	1	+
chr1	155949071	155949081	CCATGTGTCT	1	+
chr1	156083999	156084009	ACACGTGGGC	1	-
chr1	156352981	156352991	CCATGTGGGG	1	+
chr1	15911155	15911165	CCACGTGTAC	1	+
chr1	181074921	181074931	GCACGTGCTG	1	+
chr1	202205011	202205021	CCATGTGCGT	1	+
chr1	204435392	204435402	GCATGTGGTT	1	+
chr1	204660739	204660749	ACACGTGTTT	1	-
chr1	205638261	205638271	CCACGTGCTC	1	+
chr1	22264266	22264276	ACACGTGCAC	1	+
chr1	230259177	230259187	GCATGTGCCC	1	-
chr1	25273553	25273563	GCACGTGGTG	1	-
chr1	25593326	25593336	GCATGTGCCC	1	+
chr1	33358486	33358496	CCACGTGCAG	1	-
chr1	3536050	3536060	CCACGTGTCG	1	+
chr1	3572819	3572829	ACATGTGCAT	1	-
chr1	36627605	36627615	CCATGTGTCT	1	+
chr1	40239154	40239164	GCATGTGCCC	1	-
chr1	46988545	46988555	GCATGTGCTG	1	+
chr1	6484953	6484963	ACACGTGCAT	1	+
chr1	9375656	9375666	ACATGTGCAT	1	+
chr10	102107776	102107786	CCACGTGTCT	1	+
chr10	102631896	102631906	GCATGTGGTG	1	-
chr10	102631967	102631977	CCATGTGCGG	1	-
chr10	105324122	105324132	CCACGTGGCT	1	-
chr10	11784030	11784040	CCACGTGCTC	1	+
chr10	121129810	121129820	ACATGTGGCT	1	+
chr10	47599921	47599931	CCATGTGGGT	1	-
chr10	64578556	64578566	CCACGTGCGC	1	-
chr10	65389028	65389038	GCATGTGCTT	1	-
chr10	70716860	70716870	CCACGTGCGC	1	-
chr10	72238000	72238010	CCACGTGTCG	1	-
chr10	74008696	74008706	CCATGTGCAG	1	+
chr10	79470700	79470710	CCATGTGCTC	1	+
chr10	88152760	88152770	ACACGTGGTC	1	+
chr11	10476970	10476980	CCACGTGGGC	1	-
chr11	120057929	120057939	CCACGTGTCC	1	+
chr11	27384616	27384626	CCACGTGCGC	1	+
chr11	2935006	2935016	GCATGTGCCC	1	-
chr11	414448	414458	CCATGTGCAC	1	+
chr11	44619301	44619311	CCATGTGGGC	1	-
chr11	57334446	57334456	ACATGTGCTG	1	-
chr11	76886743	76886753	GCATGTGCTT	1	-
chr12	112035886	112035896	CCATGTGGCC	1	-
chr12	118541100	118541110	ACACGTGCCT	1	+
chr12	48119821	48119831	ACATGTGGCT	1	-
chr12	48384230	48384240	CCATGTGGAC	1	+
chr12	50354273	50354283	ACATGTGGTC	1	-
chr12	52512478	52512488	CCATGTGTTC	1	+
chr13	21347427	21347437	ACATGTGGCT	1	+
chr13	21476286	21476296	CCACGTGCTG	1	+
chr13	26828064	26828074	CCACGTGGTG	1	+
chr13	30168800	30168810	CCATGTGGAG	1	+
chr14	23523789	23523799	CCATGTGGCC	1	+
chr14	34513250	34513260	CCATGTGGCC	1	-
chr14	36790238	36790248	ACACGTGTTT	1	+
chr14	53257976	53257986	CCATGTGCAC	1	+
chr14	59950720	59950730	CCATGTGCGG	1	-
chr14	75372532	75372542	CCACGTGCCT	1	-
chr14	92726490	92726500	CCATGTGGTG	1	-
chr14	93035279	93035289	CCATGTGGTG	1	+
chr14	99753576	99753586	CCATGTGCAG	1	-
chr15	22547608	22547618	ACACGTGCAT	1	+
chr15	31657997	31658007	GCATGTGGCT	1	+
chr15	34730054	34730064	CCATGTGGCG	1	-
chr15	68502297	68502307	ACACGTGCGT	1	-
chr15	78293451	78293461	ACACGTGCCC	1	+
chr16	2077621	2077631	CCATGTGTGC	1	+
chr16	20912895	20912905	CCATGTGGCT	1	+
chr16	22203291	22203301	CCACGTGTGC	1	-
chr16	29126734	29126744	CCACGTGTGC	1	+
chr16	419472	419482	GCATGTGTTT	1	+
chr16	4377352	4377362	ACACGTGGTC	1	+
chr16	66642687	66642697	CCACGTGGGC	1	+
chr16	67052029	67052039	ACACGTGCCT	1	+
chr16	88706065	88706075	ACATGTGGTG	1	-
chr16	89638576	89638586	ACACGTGCAC	1	-
chr16	89638631	89638641	GCATGTGCTG	1	+
chr16	89638926	89638936	CCACGTGTCC	1	-
chr17	1459515	1459525	CCACGTGGCC	1	-
chr17	17208988	17208998	CCACGTGTGC	1	-
chr17	17654332	17654342	ACATGTGGCT	1	+
chr17	26733128	26733138	CCATGTGCGT	1	+
chr17	26836154	26836164	CCATGTGGTT	1	-
chr17	27467785	27467795	GCATGTGCTT	1	-
chr17	38636839	38636849	ACACGTGTTT	1	-
chr17	40333407	40333417	ACACGTGGTT	1	+
chr17	4316297	4316307	ACATGTGGCT	1	-
chr17	45363661	45363671	ACACGTGCTG	1	+
chr17	64538093	64538103	CCACGTGGTG	1	-
chr17	72463244	72463254	GCATGTGGTG	1	+
chr17	74523747	74523757	GCATGTGGTC	1	+
chr17	75316209	75316219	CCATGTGCTG	1	-
chr17	75461472	75461482	CCATGTGTCT	1	+
chr17	7553633	7553643	CCACGTGCAG	1	-
chr18	20840326	20840336	CCACGTGCCC	1	+
chr18	46065365	46065375	GCACGTGGCC	1	+
chr18	74163213	74163223	CCATGTGGCT	1	+
chr19	1276974	1276984	ACATGTGCCC	1	-
chr19	16695239	16695249	ACATGTGCTG	1	+
chr19	16740209	16740219	ACATGTGGTT	1	-
chr19	17862822	17862832	CCATGTGTAT	1	+
chr19	18770247	18770257	CCATGTGGCT	1	-
chr19	1897739	1897749	ACACGTGCTT	1	+
chr1	109820251	109820261	CCATGTGTTG	1	-
chr1	120611456	120611466	CCATGTGCCG	1	+
chr1	156187562	156187572	CCATGTGCAT	1	-
chr1	204434981	204434991	ACATGTGCCT	1	+
chr1	209781369	209781379	GCACGTGCTT	1	-
chr1	23495033	23495043	ACATGTGCTG	1	+
chr1	2516401	2516411	CCATGTGGCC	1	-
chr1	33833188	33833198	CCACGTGCTT	1	-
chr1	33938042	33938052	CCATGTGTCG	1	+
chr1	42195402	42195412	CCATGTGTCC	1	+
chr1	42846603	42846613	CCATGTGCTC	1	+
chr1	46268551	46268561	ACATGTGGTG	1	-
chr1	51797098	51797108	GCATGTGGCT	1	+
chr1	54753124	54753134	CCATGTGCTC	1	+
chr10	100099605	100099615	ACATGTGGTT	1	-
chr10	103377363	103377373	ACATGTGTTC	1	+
chr10	105344064	105344074	CCATGTGGAT	1	-
chr10	6243252	6243262	GCATGTGCTC	1	+
chr10	71275557	71275567	ACATGTGGTC	1	+
chr10	72442903	72442913	GCATGTGCTC	1	+
chr10	79633840	79633850	ACACGTGCCC	1	+
chr10	79789301	79789311	CCACGTGTCC	1	+
chr10	81106463	81106473	CCACGTGCTG	1	-
chr10	91403748	91403758	CCATGTGGGC	1	-
chr11	10955440	10955450	CCATGTGGCC	1	-
chr11	116706784	116706794	CCATGTGGAC	1	-
chr11	1939170	1939180	ACACGTGGTT	1	-
chr11	268193	268203	CCATGTGGCG	1	-
chr11	3444272	3444282	GCACGTGGCC	1	+
chr11	66336119	66336129	CCACGTGCCT	1	-
chr11	70244178	70244188	CCATGTGGTT	1	+
chr11	70244250	70244260	GCATGTGGCC	1	+
chr11	70317511	70317521	CCATGTGCAT	1	+
chr11	9406672	9406682	CCATGTGTCC	1	-
chr12	4383667	4383677	GCATGTGGCT	1	+
chr12	49188874	49188884	CCATGTGTTG	1	+
chr12	50991412	50991422	CCATGTGCTG	1	-
chr12	52436007	52436017	GCATGTGCCT	1	+
chr12	53764155	53764165	GCACGTGCCT	1	-
chr13	20993951	20993961	ACATGTGGGT	1	-
chr13	20993980	20993990	ACATGTGGTG	1	-
chr13	50656304	50656314	GCATGTGCCT	1	-
chr14	100437647	100437657	CCACGTGCCC	1	+
chr14	100706245	100706255	CCATGTGGTC	1	+
chr14	24046585	24046595	CCATGTGCCC	1	+
chr14	53619168	53619178	CCATGTGTGC	1	-
chr14	55565199	55565209	CCATGTGTCT	1	-
chr15	101459054	101459064	CCATGTGTTG	1	+
chr15	64444040	64444050	CCATGTGGCT	1	-
chr15	66586913	66586923	GCACGTGCTC	1	-
chr15	69959011	69959021	ACACGTGCAC	1	+
chr15	72490729	72490739	GCACGTGCCT	1	-
chr15	89974359	89974369	GCACGTGCCC	1	+
chr16	12009120	12009130	CCACGTGCCG	1	+
chr16	12009172	12009182	CCATGTGGGC	1	+
chr16	1663538	1663548	ACACGTGCCC	1	+
chr16	2200382	2200392	GCATGTGCTT	1	-
chr16	2204275	2204285	CCATGTGCCT	1	-
chr16	2867633	2867643	CCACGTGCTC	1	-
chr16	450643	450653	CCATGTGCTG	1	-
chr16	57161564	57161574	ACATGTGGCC	1	-
chr16	81538745	81538755	ACATGTGCTT	1	+
chr16	84651002	84651012	CCATGTGGCC	1	+
chr16	88849656	88849666	ACATGTGGTT	1	-
chr16	89039194	89039204	CCATGTGGTC	1	+
chr17	13403	13413	ACATGTGCTC	1	-
chr17	28618162	28618172	CCATGTGGTT	1	-
chr17	36003271	36003281	CCATGTGCGC	1	+
chr17	37774116	37774126	GCACGTGCCC	1	+
chr17	38254589	38254599	ACATGTGCCT	1	-
chr17	48224398	48224408	CCATGTGTGT	1	-
chr17	55333913	55333923	ACACGTGGGC	1	-
chr17	72459665	72459675	ACACGTGCTC	1	-
chr17	75372576	75372586	CCATGTGGGT	1	+
chr17	76467964	76467974	CCATGTGTCC	1	+
chr17	79789903	79789913	GCATGTGGCT	1	-
chr17	8076461	8076471	CCATGTGCAC	1	+
chr18	46202028	46202038	ACATGTGGCC	1	-
chr18	77615151	77615161	GCATGTGCTC	1	+
chr19	10987176	10987186	CCACGTGCCT	1	-
chr19	1672521	1672531	CCACGTGCGC	1	+
chr19	1672535	1672545	ACACGTGCAT	1	+
chr19	17010338	17010348	CCATGTGCTT	1	+
chr19	19517039	19517049	CCACGTGCCC	1	-
chr19	19976639	19976649	CCATGTGGTT	1	-
chr19	2266665	2266675	CCACGTGGCC	1	+
chr19	35786570	35786580	GCACGTGCCT	1	-
chr19	39220463	39220473	CCATGTGCCT	1	+
chr19	42868038	42868048	CCATGTGTGT	1	-
chr19	47288916	47288926	CCATGTGCCC	1	+
chr19	4971089	4971099	ACACGTGCAC	1	-
chr19	9251113	9251123	CCATGTGTCT	1	-
chr2	113033842	113033852	GCACGTGCCC	1	-
chr2	113933571	113933581	CCATGTGGCT	1	-
chr2	127797364	127797374	CCATGTGGCC	1	-
chr2	175351503	175351513	CCACGTGCCC	1	+
chr2	232544741	232544751	CCACGTGGCT	1	-
chr1	16292340	16292350	CCATGTGTTT	1	-
chr1	166136332	166136342	CCACGTGCGG	1	-
chr1	17287685	17287695	CCATGTGGGG	1	-
chr1	180922753	180922763	GCATGTGGCT	1	-
chr1	200856993	200857003	CCATGTGCAG	1	+
chr1	231472899	231472909	CCATGTGGTC	1	+
chr1	2486426	2486436	CCATGTGGGT	1	-
chr1	26663339	26663349	CCACGTGCTC	1	-
chr1	28100431	28100441	GCATGTGTTT	1	+
chr1	43123735	43123745	ACACGTGCTG	1	-
chr1	46908087	46908097	ACATGTGGCT	1	+
chr1	59762601	59762611	CCACGTGGGC	1	+
chr1	6546647	6546657	CCATGTGGGT	1	-
chr10	105128424	105128434	GCATGTGGCC	1	-
chr10	126336481	126336491	CCATGTGGCT	1	-
chr10	134236613	134236623	ACATGTGGTT	1	+
chr10	45914973	45914983	GCATGTGGCT	1	-
chr10	81004172	81004182	GCATGTGGTT	1	+
chr10	97415664	97415674	GCATGTGTTT	1	-
chr11	116603601	116603611	CCATGTGTCC	1	+
chr11	118763320	118763330	ACATGTGCCT	1	-
chr11	34175769	34175779	GCATGTGGTG	1	+
chr11	34196060	34196070	CCATGTGCAC	1	+
chr11	47422646	47422656	GCATGTGGCT	1	+
chr11	60691900	60691910	CCATGTGCTG	1	+
chr11	67044354	67044364	CCATGTGCTG	1	+
chr11	68148823	68148833	CCATGTGGTC	1	+
chr12	125197899	125197909	GCATGTGCTG	1	-
chr12	133191701	133191711	ACATGTGGGT	1	-
chr12	17250787	17250797	GCATGTGGCT	1	+
chr12	49393269	49393279	CCATGTGCAC	1	+
chr12	56499040	56499050	ACACGTGCCG	1	-
chr13	98085402	98085412	CCACGTGCCT	1	-
chr14	106146931	106146941	CCACGTGCCT	1	-
chr15	36872238	36872248	ACACGTGGTT	1	-
chr15	91395315	91395325	CCATGTGCGG	1	+
chr16	30914496	30914506	ACATGTGCTC	1	-
chr16	67580782	67580792	CCATGTGCAC	1	+
chr16	85648182	85648192	CCACGTGGTG	1	+
chr16	88658151	88658161	GCATGTGCCT	1	+
chr17	1087370	1087380	GCATGTGCCT	1	+
chr17	1100915	1100925	GCATGTGGCT	1	-
chr17	19280446	19280456	ACATGTGCCC	1	-
chr17	27475991	27476001	GCATGTGCTG	1	-
chr17	36862543	36862553	CCATGTGCTG	1	-
chr17	41321499	41321509	CCATGTGTAT	1	-
chr17	43339143	43339153	CCATGTGCTC	1	-
chr17	5487937	5487947	CCATGTGGCC	1	-
chr17	76247199	76247209	CCACGTGGGG	1	-
chr17	76642079	76642089	CCATGTGCTG	1	-
chr19	10399972	10399982	ACACGTGCCC	1	+
chr19	1082222	1082232	CCACGTGCTG	1	-
chr19	1082780	1082790	CCACGTGTGC	1	-
chr19	13124269	13124279	CCACGTGCGG	1	+
chr19	13875096	13875106	CCACGTGGCC	1	-
chr19	13977357	13977367	CCACGTGTGT	1	+
chr19	17515035	17515045	GCATGTGGCC	1	+
chr19	18631975	18631985	ACATGTGCCC	1	+
chr19	33555448	33555458	GCATGTGGCC	1	-
chr19	42210653	42210663	ACATGTGCAT	1	+
chr2	128321730	128321740	ACACGTGGTC	1	-
chr2	128568821	128568831	GCATGTGCCT	1	+
chr2	152267264	152267274	ACACGTGCAT	1	-
chr2	223183275	223183285	ACACGTGCAT	1	-
chr2	232348056	232348066	CCATGTGGGG	1	-
chr2	25600055	25600065	CCACGTGCTG	1	+
chr2	43286853	43286863	CCATGTGGAG	1	-
chr2	47212350	47212360	ACATGTGCCT	1	-
chr2	97466942	97466952	CCATGTGGGG	1	-
chr20	21283937	21283947	CCACGTGCGC	1	-
chr20	36035064	36035074	GCACGTGGCC	1	-
chr20	42380811	42380821	GCATGTGGTC	1	+
chr21	38581417	38581427	GCACGTGGCC	1	+
chr21	46266447	46266457	ACACGTGCGC	1	-
chr22	18484287	18484297	CCATGTGCCC	1	-
chr22	23521792	23521802	CCATGTGTTT	1	-
chr22	25800365	25800375	CCATGTGGTT	1	-
chr22	32027241	32027251	CCACGTGCTG	1	+
chr1	156475273	156475283	CCATGTGCCG	1	-
chr1	1609985	1609995	CCATGTGTGC	1	+
chr1	17468585	17468595	GCATGTGGTT	1	+
chr1	227950285	227950295	ACACGTGCAC	1	-
chr1	39974764	39974774	GCATGTGGTC	1	+
chr1	41983015	41983025	ACATGTGCAT	1	+
chr1	46993859	46993869	CCATGTGCCC	1	+
chr1	53744080	53744090	CCACGTGGGG	1	+
chr1	53794288	53794298	CCATGTGCAT	1	+
chr1	974277	974287	GCATGTGGTT	1	+
chr10	105127692	105127702	CCATGTGGCG	1	+
chr10	111970978	111970988	CCATGTGTCT	1	-
chr10	75531996	75532006	CCACGTGCCC	1	+
chr11	118972357	118972367	CCATGTGGGC	1	-
chr11	12131999	12132009	CCACGTGCGC	1	+
chr11	121526608	121526618	ACACGTGCCG	1	-
chr11	133798765	133798775	CCATGTGTTT	1	-
chr11	268818	268828	CCATGTGTTG	1	+
chr11	72533698	72533708	CCATGTGGTC	1	+
chr12	110561939	110561949	CCACGTGCTG	1	-
chr12	113659679	113659689	CCACGTGCTC	1	-
chr12	115813040	115813050	CCACGTGCAG	1	-
chr12	122461435	122461445	CCACGTGCTC	1	+
chr12	27676489	27676499	CCATGTGGCT	1	-
chr12	50016331	50016341	CCATGTGGGT	1	+
chr12	50261015	50261025	CCATGTGGCT	1	-
chr12	53448188	53448198	CCATGTGCTG	1	+
chr13	31648272	31648282	CCATGTGTCT	1	+
chr14	60715163	60715173	GCATGTGCCC	1	+
chr15	41850240	41850250	GCATGTGCCT	1	+
chr15	78183890	78183900	GCATGTGCCC	1	+
chr15	79603153	79603163	CCACGTGCTT	1	+
chr16	67208351	67208361	CCACGTGCTG	1	-
chr16	67208590	67208600	GCATGTGGTC	1	-
chr16	68344080	68344090	ACATGTGTTT	1	-
chr16	81514684	81514694	CCATGTGCAG	1	-
chr17	1496279	1496289	GCATGTGGCT	1	-
chr17	3699154	3699164	CCATGTGCAT	1	+
chr17	3897378	3897388	ACATGTGCTC	1	-
chr17	43302830	43302840	CCATGTGGTC	1	+
chr17	7287760	7287770	ACACGTGCTC	1	-
chr17	73083539	73083549	GCATGTGGCC	1	-
chr17	73483646	73483656	ACATGTGGAC	1	-
chr17	74010465	74010475	CCATGTGGCC	1	-
chr17	75371614	75371624	CCATGTGCCT	1	+
chr17	76480962	76480972	CCATGTGCTG	1	+
chr17	77707086	77707096	ACACGTGTTC	1	-
chr17	78711398	78711408	GCATGTGCTC	1	+
chr17	8021915	8021925	ACATGTGCTG	1	-
chr19	14064389	14064399	CCATGTGGAC	1	+
chr19	3700767	3700777	GCACGTGCTG	1	-
chr19	3700795	3700805	GCATGTGCTG	1	-
chr19	3700823	3700833	GCATGTGCTG	1	-
chr19	39283328	39283338	CCACGTGCAG	1	-
chr19	42757002	42757012	CCACGTGCTT	1	+
chr19	42757099	42757109	CCATGTGCCT	1	-
chr19	919814	919824	CCACGTGCCT	1	-
chr2	239007251	239007261	CCATGTGGGC	1	-
chr2	242575802	242575812	CCACGTGGGC	1	-
chr2	71221879	71221889	CCATGTGGTT	1	-
chr20	2853495	2853505	CCATGTGTTG	1	+
chr20	42839604	42839614	GCACGTGCTT	1	-
chr20	57556883	57556893	ACATGTGCTT	1	+
chr20	62579204	62579214	GCACGTGCTG	1	+
chr21	43482787	43482797	CCACGTGCAC	1	+
chr21	43565945	43565955	ACATGTGCCC	1	-
chr21	45079700	45079710	CCATGTGGCG	1	-
chr21	45079766	45079776	CCACGTGTTG	1	+
chr21	45229922	45229932	GCATGTGCCC	1	+
chr21	47394688	47394698	GCATGTGCCT	1	+
chr22	38214896	38214906	ACACGTGCAC	1	-
chr22	47010638	47010648	ACATGTGCCT	1	+
chr3	126630521	126630531	ACATGTGGTC	1	-
chr3	12882627	12882637	ACACGTGGGC	1	+
chr3	46036449	46036459	ACATGTGCTT	1	+
chr3	52259432	52259442	CCATGTGGGT	1	+
chr3	66437430	66437440	CCATGTGGCC	1	+
chr4	8230360	8230370	CCACGTGGAG	1	+
chr4	873573	873583	CCACGTGTGT	1	+
chr5	172115826	172115836	GCATGTGCTG	1	+
chr5	442513	442523	GCACGTGCTT	1	+
chr6	35888127	35888137	CCATGTGGCT	1	+
chr6	37484262	37484272	CCATGTGCCC	1	+
chr6	41863701	41863711	ACACGTGCTC	1	-
chr6	43543132	43543142	ACACGTGCGC	1	+
chr7	149569931	149569941	CCATGTGTGC	1	-
chr1	156252183	156252193	CCACGTGCTT	1	+
chr1	156830642	156830652	ACATGTGCGC	1	-
chr1	15738303	15738313	GCATGTGGCT	1	-
chr1	42800111	42800121	CCACGTGGGC	1	+
chr1	45273193	45273203	GCATGTGCTG	1	+
chr1	94312213	94312223	GCATGTGGTC	1	-
chr10	103825968	103825978	CCATGTGTCC	1	-
chr10	135055234	135055244	GCATGTGCTT	1	+
chr11	120483824	120483834	CCATGTGTCG	1	+
chr11	126225852	126225862	CCACGTGCAG	1	-
chr11	63933683	63933693	ACACGTGCGC	1	+
chr11	67573330	67573340	GCACGTGGCC	1	+
chr11	728193	728203	CCATGTGCTG	1	+
chr11	73046637	73046647	GCATGTGGTT	1	-
chr11	73046660	73046670	CCATGTGGGC	1	+
chr12	113508183	113508193	CCACGTGCCC	1	+
chr12	122467317	122467327	GCATGTGGCC	1	-
chr12	123874155	123874165	CCATGTGCTC	1	-
chr12	52418788	52418798	CCACGTGGTG	1	-
chr12	53264219	53264229	GCATGTGCTC	1	+
chr12	56131705	56131715	GCATGTGCCT	1	-
chr13	103046662	103046672	CCATGTGCAC	1	-
chr14	106026514	106026524	CCACGTGCCT	1	-
chr15	74676322	74676332	ACATGTGCAC	1	+
chr16	11422985	11422995	CCACGTGTTT	1	-
chr16	1353734	1353744	ACATGTGGGC	1	-
chr16	215697	215707	CCATGTGCTC	1	+
chr16	30786783	30786793	CCATGTGCGG	1	-
chr16	31469551	31469561	CCATGTGGAG	1	+
chr16	73092997	73093007	GCATGTGCTT	1	+
chr16	778326	778336	CCACGTGCGT	1	+
chr16	89283114	89283124	ACATGTGGTT	1	+
chr17	1131565	1131575	GCACGTGGCC	1	+
chr17	27907609	27907619	GCACGTGCCT	1	+
chr17	35849142	35849152	CCACGTGTCT	1	+
chr17	3614457	3614467	CCATGTGCTT	1	+
chr17	4402069	4402079	GCACGTGCTG	1	-
chr17	45569967	45569977	GCACGTGCTC	1	+
chr17	79700945	79700955	CCATGTGGCG	1	+
chr18	77468484	77468494	CCACGTGGGG	1	+
chr19	1455241	1455251	CCACGTGCGG	1	-
chr19	17515480	17515490	CCACGTGGGG	1	-
chr19	18210551	18210561	GCACGTGCTG	1	-
chr19	33897265	33897275	CCATGTGTAT	1	+
chr19	35492007	35492017	GCATGTGCTT	1	+
chr19	39227798	39227808	CCACGTGTTC	1	-
chr19	41222286	41222296	GCATGTGGCC	1	-
chr2	10183475	10183485	ACACGTGCCG	1	+
chr2	10183772	10183782	CCACGTGCGG	1	+
chr2	10549303	10549313	ACACGTGGCT	1	-
chr2	239007209	239007219	CCATGTGGGC	1	-
chr2	239007265	239007275	CCATGTGGGC	1	-
chr2	239007279	239007289	CCATGTGGGC	1	-
chr2	27995146	27995156	ACATGTGGTG	1	-
chr2	28114181	28114191	ACATGTGCCC	1	-
chr2	47169038	47169048	ACATGTGGTT	1	+
chr2	64864592	64864602	ACATGTGGTG	1	+
chr20	18269679	18269689	CCATGTGTCC	1	+
chr20	48808985	48808995	ACACGTGGGT	1	-
chr20	56228665	56228675	CCACGTGGGC	1	-
chr21	44818667	44818677	ACACGTGCAC	1	-
chr21	45229940	45229950	CCACGTGGGC	1	-
chr22	19930034	19930044	CCACGTGGTC	1	-
chr3	38496554	38496564	CCACGTGCCT	1	-
chr3	52009628	52009638	GCATGTGCCT	1	+
chr4	1811556	1811566	ACACGTGCTT	1	-
chr4	90032302	90032312	CCACGTGCGC	1	+
chr5	150002539	150002549	CCATGTGTGT	1	-
chr5	178157299	178157309	CCATGTGGGC	1	-
chr6	24495932	24495942	ACACGTGCTC	1	-
chr6	30293949	30293959	ACACGTGCGC	1	-
chr6	30688691	30688701	CCATGTGCAT	1	+
chr6	39692748	39692758	ACACGTGTTC	1	-
chr6	47277371	47277381	CCATGTGCAC	1	+
chr8	103819926	103819936	GCATGTGCCT	1	-
chr1	1015235	1015245	ACACGTGCCC	1	+
chr1	16562775	16562785	CCATGTGCTG	1	+
chr1	202780648	202780658	ACACGTGCGC	1	-
chr1	249152402	249152412	CCATGTGGCC	1	+
chr1	2507542	2507552	ACATGTGGGC	1	-
chr1	32479219	32479229	ACACGTGTTC	1	+
chr1	36589208	36589218	CCATGTGTCT	1	+
chr10	102491047	102491057	ACACGTGCAC	1	+
chr10	135201869	135201879	ACATGTGCTG	1	+
chr10	71167710	71167720	CCATGTGCAG	1	+
chr10	73427332	73427342	GCATGTGTTT	1	+
chr11	118402301	118402311	CCATGTGTCT	1	+
chr11	1859562	1859572	GCACGTGCCT	1	-
chr11	19799465	19799475	CCATGTGCAC	1	-
chr11	57298219	57298229	CCACGTGCTT	1	-
chr11	61101289	61101299	CCACGTGGCT	1	+
chr12	122065267	122065277	CCATGTGCGT	1	+
chr12	53400061	53400071	ACATGTGGCC	1	-
chr13	114520164	114520174	GCATGTGTTT	1	-
chr14	103383458	103383468	CCATGTGTGC	1	-
chr15	45315775	45315785	GCACGTGGCC	1	+
chr15	70328141	70328151	CCATGTGGCC	1	-
chr15	70489466	70489476	CCATGTGTGC	1	+
chr15	74257592	74257602	CCACGTGGTT	1	+
chr15	74696135	74696145	GCATGTGCTG	1	+
chr16	1979936	1979946	GCACGTGGCC	1	+
chr16	50186401	50186411	ACACGTGTTT	1	+
chr16	56486140	56486150	ACATGTGGAC	1	+
chr16	57791277	57791287	CCATGTGGCC	1	+
chr16	578303	578313	CCATGTGGGT	1	+
chr17	1388093	1388103	ACACGTGGCT	1	-
chr17	36884996	36885006	CCATGTGGAG	1	-
chr17	42425734	42425744	ACATGTGGCT	1	+
chr17	42426253	42426263	CCATGTGCTG	1	+
chr17	73178229	73178239	CCATGTGGTT	1	-
chr17	76339889	76339899	CCATGTGGCT	1	-
chr17	80171370	80171380	ACACGTGCCT	1	-
chr19	13215389	13215399	CCACGTGTCT	1	-
chr19	35646568	35646578	CCACGTGTGC	1	+
chr19	39522040	39522050	CCACGTGCTC	1	+
chr19	47729166	47729176	GCATGTGGTG	1	-
chr19	55592036	55592046	CCACGTGCGG	1	-
chr19	58427993	58428003	CCACGTGTGC	1	-
chr2	120124414	120124424	CCACGTGGGC	1	+
chr2	242640748	242640758	GCACGTGCCT	1	+
chr2	46523718	46523728	CCATGTGCCC	1	-
chr2	64833837	64833847	CCATGTGGAG	1	+
chr20	306862	306872	CCATGTGCTT	1	-
chr22	45715089	45715099	GCATGTGGTT	1	+
chr22	50630609	50630619	CCATGTGGCT	1	-
chr3	16306295	16306305	CCATGTGGAG	1	-
chr3	57583324	57583334	GCATGTGCCT	1	-
chr4	129731839	129731849	ACATGTGGTG	1	-
chr4	53728690	53728700	ACATGTGCAC	1	+
chr5	176792126	176792136	ACATGTGCTG	1	-
chr5	443602	443612	ACATGTGCCG	1	-
chr5	6633190	6633200	CCACGTGTCC	1	+
chr6	33601491	33601501	CCACGTGCAG	1	-
chr7	100290339	100290349	CCACGTGGTG	1	-
chr7	102067093	102067103	GCATGTGCTC	1	-
chr1	24828642	24828652	ACATGTGGAT	1	+
chr1	26868887	26868897	GCATGTGTTT	1	+
chr1	27852653	27852663	ACACGTGCCT	1	-
chr1	902462	902472	ACACGTGCGC	1	-
chr10	101379863	101379873	CCATGTGCGT	1	+
chr10	103539531	103539541	GCACGTGCTT	1	-
chr10	88854178	88854188	CCATGTGCTG	1	-
chr11	120484255	120484265	GCATGTGTTT	1	+
chr11	34127159	34127169	GCACGTGCTG	1	+
chr11	504141	504151	CCATGTGGCT	1	-
chr11	72354018	72354028	ACACGTGCGC	1	+
chr11	748121	748131	CCACGTGGCC	1	+
chr12	132167289	132167299	CCATGTGGTT	1	-
chr12	1913782	1913792	CCATGTGCTC	1	+
chr14	21560575	21560585	GCATGTGGCC	1	+
chr14	65569575	65569585	CCACGTGTCC	1	-
chr15	79049871	79049881	GCATGTGCCC	1	+
chr16	57411507	57411517	GCATGTGCCT	1	+
chr16	74402223	74402233	CCACGTGGGC	1	+
chr16	89778283	89778293	CCATGTGCGT	1	-
chr17	17723142	17723152	CCATGTGGCT	1	+
chr17	75401934	75401944	CCATGTGGGG	1	+
chr17	79924984	79924994	CCATGTGGCT	1	+
chr17	80188324	80188334	CCATGTGGCC	1	+
chr19	1471206	1471216	ACATGTGGGC	1	+
chr19	18485298	18485308	CCACGTGCTT	1	-
chr19	30335357	30335367	CCACGTGCGC	1	+
chr19	49298538	49298548	CCATGTGGTT	1	-
chr2	128145892	128145902	CCACGTGGGC	1	+
chr2	219744354	219744364	CCATGTGCAG	1	+
chr2	25143541	25143551	CCACGTGCCC	1	-
chr2	27434780	27434790	ACACGTGGGT	1	+
chr20	62150953	62150963	CCACGTGCTC	1	+
chr22	22090279	22090289	CCACGTGCCG	1	+
chr22	23611286	23611296	CCATGTGGTG	1	+
chr22	38350129	38350139	CCACGTGCTC	1	+
chr22	42915056	42915066	GCACGTGCTG	1	-
chr22	50753980	50753990	CCATGTGGGG	1	-
chr22	51222458	51222468	CCATGTGCCT	1	+
chr3	126733969	126733979	CCATGTGGCC	1	+
chr3	128902151	128902161	CCATGTGCTG	1	-
chr3	50159551	50159561	CCACGTGCTT	1	+
chr4	2421121	2421131	ACACGTGGCC	1	+
chr6	32163048	32163058	CCACGTGGAG	1	-
chr6	42532431	42532441	CCATGTGTTG	1	-
chr9	139294000	139294010	ACACGTGCTG	1	+
chr1	17766207	17766217	ACATGTGTTT	1	-
chr1	19578309	19578319	CCACGTGCGG	1	-
chr10	16859101	16859111	CCACGTGCTT	1	-
chr10	3110596	3110606	GCATGTGCTG	1	+
chr10	73611539	73611549	CCACGTGCCC	1	-
chr11	47448475	47448485	CCACGTGGAC	1	-
chr11	65407751	65407761	CCATGTGTCC	1	+
chr11	73490553	73490563	CCATGTGGAG	1	+
chr11	76091584	76091594	GCACGTGCTC	1	+
chr12	38445287	38445297	CCATGTGGGT	1	+
chr12	7125235	7125245	CCATGTGTCC	1	-
chr13	42615027	42615037	GCACGTGCTG	1	-
chr13	98629276	98629286	CCACGTGCGG	1	+
chr14	95624684	95624694	CCATGTGGGG	1	-
chr16	75466930	75466940	CCATGTGCCG	1	+
chr16	88700099	88700109	CCATGTGGTC	1	+
chr16	88987855	88987865	GCACGTGGCC	1	+
chr16	89985204	89985214	GCATGTGGCC	1	+
chr17	44344823	44344833	ACATGTGGAC	1	-
chr19	2050432	2050442	GCATGTGGCT	1	-
chr19	35491506	35491516	CCATGTGCAG	1	-
chr19	42449593	42449603	ACATGTGGGC	1	+
chr19	47221189	47221199	CCATGTGGGG	1	-
chr19	50831535	50831545	CCATGTGCCG	1	+
chr2	3606513	3606523	CCACGTGCAG	1	-
chr2	8655618	8655628	CCATGTGGCC	1	-
chr20	55966031	55966041	GCACGTGGCT	1	+
chr20	62370165	62370175	GCACGTGCTG	1	-
chr22	37559790	37559800	CCATGTGGGT	1	-
chr3	63897406	63897416	ACATGTGGGC	1	+
chr4	670745	670755	CCATGTGTCC	1	+
chr7	44297942	44297952	ACATGTGCAT	1	-
chr8	146077812	146077822	GCACGTGCCC	1	+
chr8	37888508	37888518	GCATGTGGCT	1	-
chr9	135997470	135997480	CCATGTGCTC	1	-
chr9	136857601	136857611	CCACGTGCGG	1	+
chrX	153626491	153626501	CCATGTGGCG	1	+
chrX	153626561	153626571	GCATGTGCTG	1	+
chr1	11000375	11000385	ACATGTGCCT	1	+
chr1	19254550	19254560	ACACGTGCAT	1	-
chr1	226831673	226831683	CCATGTGTGT	1	+
chr1	229695507	229695517	ACACGTGCAT	1	+
chr1	38273074	38273084	CCATGTGCCT	1	+
chr11	18656420	18656430	GCATGTGGCC	1	-
chr11	72505057	72505067	CCACGTGCAG	1	+
chr16	1458245	1458255	CCATGTGGGC	1	-
chr16	30389123	30389133	ACATGTGGGC	1	+
chr16	56965586	56965596	CCACGTGGGG	1	+
chr16	70148072	70148082	CCACGTGGGC	1	-
chr16	777693	777703	CCACGTGCTC	1	+
chr17	17712442	17712452	CCACGTGCCG	1	-
chr17	73030615	73030625	CCACGTGCTC	1	+
chr18	74204909	74204919	CCATGTGTCT	1	-
chr19	41833146	41833156	ACACGTGCTG	1	+
chr19	632512	632522	ACATGTGGCC	1	+
chr2	132249525	132249535	CCATGTGTGC	1	-
chr21	44298929	44298939	CCACGTGCAC	1	+
chr5	138726160	138726170	CCATGTGTGT	1	-
chr5	141304050	141304060	CCATGTGTAT	1	+
chr5	176874422	176874432	CCACGTGGCT	1	+
chr6	36099156	36099166	GCATGTGCTT	1	-
chr6	41528269	41528279	ACACGTGCAC	1	-
chr8	144678491	144678501	GCATGTGGTG	1	+
chr8	680234	680244	CCACGTGCAG	1	+
chr1	155056699	155056709	CCATGTGGAG	1	+
chr1	36690521	36690531	GCATGTGGCT	1	+
chr1	45187887	45187897	CCATGTGCTC	1	-
chr1	46663558	46663568	CCATGTGGCC	1	-
chr10	105451869	105451879	ACACGTGGAT	1	-
chr10	105455858	105455868	CCATGTGCTG	1	-
chr11	2173372	2173382	CCATGTGGCC	1	+
chr14	103557576	103557586	CCACGTGCCT	1	-
chr14	103557606	103557616	CCACGTGCCG	1	-
chr16	285138	285148	ACATGTGGGC	1	-
chr16	88877893	88877903	CCACGTGCTG	1	+
chr16	89164049	89164059	CCACGTGCCG	1	+
chr17	74068707	74068717	CCATGTGCTG	1	+
chr19	39260662	39260672	CCACGTGCAG	1	+
chr19	45251229	45251239	CCACGTGCCT	1	-
chr19	46431122	46431132	GCATGTGGCC	1	+
chr19	46850791	46850801	ACATGTGGTG	1	+
chr2	241075756	241075766	CCATGTGGCG	1	-
chr21	44299179	44299189	CCACGTGCTC	1	+
chr3	49762101	49762111	GCATGTGGTC	1	+
chr3	75718659	75718669	CCACGTGCCC	1	+
chr4	2789032	2789042	CCATGTGGGG	1	-
chr5	141303504	141303514	ACATGTGGCG	1	+
chr5	179051618	179051628	CCATGTGCAC	1	+
chr6	34204131	34204141	GCATGTGCCT	1	-
chr7	2393608	2393618	GCATGTGGCT	1	-
chr8	41479843	41479853	GCATGTGCTG	1	+
chr9	114394168	114394178	CCACGTGGCC	1	+
chr9	137030578	137030588	ACACGTGCAT	1	-
chr9	137030658	137030668	ACATGTGCGC	1	-
chr9	140196821	140196831	CCATGTGGGC	1	-
chr12	133138816	133138826	GCATGTGGCT	1	-
chr14	100751479	100751489	CCACGTGCGT	1	+
chr14	105281694	105281704	CCACGTGCGG	1	+
chr15	91447082	91447092	CCATGTGCTT	1	-
chr16	88748838	88748848	CCATGTGGTG	1	-
chr17	26827796	26827806	GCATGTGGCT	1	+
chr17	27918310	27918320	CCACGTGCTC	1	-
chr17	56406345	56406355	ACATGTGGCC	1	+
chr18	46311223	46311233	ACACGTGCAT	1	-
chr19	12833506	12833516	ACACGTGCCC	1	+
chr19	17392727	17392737	GCATGTGCTC	1	+
chr19	40696617	40696627	CCACGTGTAC	1	+
chr19	4457002	4457012	CCACGTGCTC	1	+
chr19	55691552	55691562	CCACGTGCAG	1	-
chr2	676795	676805	CCATGTGGGC	1	-
chr21	45718375	45718385	CCATGTGCTG	1	-
chr22	31364815	31364825	CCATGTGCTG	1	+
chr22	42977272	42977282	GCACGTGCTG	1	-
chr6	31634030	31634040	CCATGTGCCG	1	-
chr7	1572741	1572751	GCATGTGGCC	1	-
chr8	22103555	22103565	CCATGTGTAT	1	+
chr9	136424025	136424035	ACACGTGCTG	1	+
chr9	140353888	140353898	ACATGTGGCC	1	+
chr9	38392729	38392739	CCATGTGGAC	1	+
chr1	155108784	155108794	GCATGTGCCT	1	-
chr1	155294215	155294225	CCACGTGCTC	1	+
chr1	33501823	33501833	ACATGTGCTG	1	-
chr14	21571390	21571400	ACACGTGCTG	1	+
chr15	89182780	89182790	CCATGTGCTG	1	-
chr16	11318837	11318847	CCATGTGCTT	1	+
chr16	87735512	87735522	GCACGTGCTC	1	+
chr16	88748737	88748747	CCATGTGGCT	1	-
chr16	89766738	89766748	CCACGTGCCC	1	+
chr17	2239208	2239218	ACACGTGCTC	1	+
chr17	58754781	58754791	CCACGTGCTC	1	+
chr19	45579759	45579769	ACACGTGCTG	1	+
chr19	51841904	51841914	ACACGTGTTC	1	-
chr2	26256492	26256502	CCATGTGTTC	1	-
chr6	33167621	33167631	CCACGTGCTG	1	-
chr7	156804154	156804164	CCACGTGCCT	1	+
chr7	1570915	1570925	CCACGTGCGG	1	+
chr7	767241	767251	CCACGTGCTC	1	+
chr12	120755499	120755509	GCACGTGGCT	1	-
chr14	24900022	24900032	CCATGTGGAG	1	+
chr16	403326	403336	CCACGTGCGC	1	-
chr16	84538881	84538891	CCACGTGCGC	1	+
chr17	7154835	7154845	CCATGTGGGC	1	-
chr17	79886139	79886149	CCACGTGTAC	1	+
chr19	1604845	1604855	CCACGTGGGG	1	-
chr19	40972256	40972266	ACACGTGGTG	1	-
chr19	41197258	41197268	CCACGTGCTG	1	-
chr3	183903747	183903757	ACATGTGGCT	1	+
chr7	2569393	2569403	CCATGTGCCC	1	+
chr9	127533920	127533930	GCACGTGCTC	1	-
chr1	2126072	2126082	CCACGTGCTT	1	-
chr11	66624505	66624515	CCACGTGCGT	1	+
chr12	50360539	50360549	ACACGTGCCT	1	+
chr12	50360566	50360576	GCATGTGGCT	1	-
chr14	105865582	105865592	CCACGTGCCC	1	-
chr19	40972244	40972254	ACACGTGCGT	1	+
chr20	2082614	2082624	CCACGTGTTC	1	-
chr22	31741690	31741700	ACACGTGCCG	1	+
chr8	145597466	145597476	CCACGTGCTT	1	+
chr1	22192824	22192834	CCATGTGGTC	1	+
chr1	228352534	228352544	ACACGTGGAC	1	+
chr10	103893035	103893045	ACACGTGGAC	1	+
chr14	103606492	103606502	GCATGTGGTT	1	+
chr19	19175556	19175566	CCACGTGCAC	1	+
chr19	2951136	2951146	ACATGTGGCT	1	+
chr19	2977353	2977363	CCACGTGCGT	1	+
chr19	531048	531058	CCATGTGGTG	1	-
chr3	184279212	184279222	CCATGTGGCC	1	-
chr7	1063405	1063415	ACATGTGCCG	1	-
chr8	142402778	142402788	CCACGTGCCT	1	+
chr1	46712703	46712713	CCACGTGGCG	1	-
chr19	17403717	17403727	CCATGTGTGT	1	-
chr19	2977420	2977430	CCACGTGCAG	1	+
chr3	51423350	51423360	ACACGTGTTC	1	+
chr4	1243450	1243460	CCATGTGCCG	1	-
chr9	137000723	137000733	CCATGTGGCC	1	-
chr9	139981166	139981176	CCACGTGGTT	1	-
chr17	3795650	3795660	CCACGTGCGC	1	-
chr19	1591572	1591582	CCATGTGCCG	1	-
chr19	38715072	38715082	GCATGTGGTT	1	-
chr2	128458359	128458369	CCATGTGTTT	1	-
chr10	135088523	135088533	ACATGTGCAC	1	-
chr19	56015580	56015590	GCACGTGCCC	1	-
chr2	97481548	97481558	ACATGTGCCT	1	-
chr20	62587995	62588005	CCACGTGCCT	1	+
chr7	2671312	2671322	CCACGTGTCC	1	-
chr7	75623313	75623323	CCATGTGGCT	1	-
chr17	2304540	2304550	ACACGTGGCC	1	+
chr17	4458643	4458653	ACACGTGTTT	1	-
chr17	79519957	79519967	CCACGTGTTC	1	-
chr19	14317224	14317234	ACACGTGCCG	1	-
chr19	39341542	39341552	CCATGTGTGC	1	+
chr19	56826599	56826609	CCATGTGGCC	1	-
chr20	44563965	44563975	CCACGTGCCT	1	+
chr8	145748605	145748615	CCACGTGCAG	1	-
chr11	126138188	126138198	CCATGTGTCT	1	-
chr15	72565028	72565038	GCACGTGGCC	1	+
chr16	89238121	89238131	ACACGTGCTG	1	+
chr19	45004058	45004068	GCATGTGCCC	1	+
chr9	136024012	136024022	CCATGTGGGC	1	-
chr9	139843923	139843933	CCATGTGGGG	1	+
chr1	155196892	155196902	CCATGTGCAG	1	+
chr14	100150444	100150454	GCATGTGGTC	1	-
chr17	18163605	18163615	CCATGTGCAG	1	+
chr17	8060039	8060049	ACACGTGCCG	1	+
chr19	55896568	55896578	GCATGTGGCT	1	-
chr6	33421999	33422009	CCATGTGGGC	1	-
chr19	54975494	54975504	ACATGTGGTG	1	+
chr16	88519086	88519096	CCACGTGCGC	1	-
chr19	11546966	11546976	CCATGTGCTG	1	+
chr19	2739221	2739231	CCATGTGTTC	1	-
chr19	54693691	54693701	ACATGTGGCT	1	-
chr8	144691434	144691444	ACACGTGGCT	1	-
chr1	1407797	1407807	CCACGTGGAG	1	-
chr1	19229439	19229449	ACACGTGCTG	1	+
chr19	18747036	18747046	GCACGTGCCC	1	+
chr2	220363599	220363609	ACACGTGCGC	1	+
chr6	42714124	42714134	ACATGTGGGT	1	+
chr17	27279469	27279479	CCATGTGCGT	1	+
chr19	13972389	13972399	CCATGTGGGT	1	-
chr19	4065133	4065143	GCACGTGGTG	1	+
chr19	50145304	50145314	CCATGTGTCC	1	+
chr20	61283577	61283587	ACACGTGCAC	1	-
chr1	2458374	2458384	CCACGTGCCC	1	-
chr17	77770988	77770998	CCACGTGTTG	1	+
chr19	42579424	42579434	CCATGTGTCC	1	-
chr4	1340801	1340811	GCACGTGCCC	1	-
chr17	4870162	4870172	CCACGTGCCC	1	-
chr17	79319872	79319882	CCACGTGGGT	1	-
chr16	88717392	88717402	CCATGTGGGC	1	-
chr1	6052268	6052278	CCATGTGGGC	1	-
chr19	5791295	5791305	CCATGTGCAG	1	-
chr7	1498958	1498968	CCATGTGGGC	1	+
chr17	80056164	80056174	CCATGTGGCG	1	-
