# Supplementary material for: Relationship between histone modifications and transcription factor binding is protein family specific
Source: Genome Res. 2018 Mar;28(3):321–33. doi: 10.1101/gr.220079.116 (PMC5848611; doi:10.1101/gr.220079.116)
Supplement: Supplemental Material [file supp_gr.220079.116_Supplemental_Material.zip › Supplemental_Material/NFYB/BS.bed]

chr10	101385088	101385103	AAATGGACCAATCAG	1	-
chr10	112092168	112092183	AAATGGACCAATCAG	1	+
chr10	114132083	114132098	AAATGGACCAATCAG	1	+
chr10	124772434	124772449	AAATGCACCAATCAG	1	-
chr10	17060705	17060720	AAATGGACCAATCAG	1	-
chr10	18875789	18875804	AAATGGACCAATCAG	1	-
chr10	20617108	20617123	GTCTCAGCCAATCAC	1	-
chr10	24464999	24465014	AAATGGACCAATCAG	1	-
chr10	25452588	25452603	AAATGGACCAATCAG	1	-
chr10	27195677	27195692	AAATGGACCAATCAG	1	+
chr10	32890801	32890816	AAATGGACCAATCAG	1	+
chr10	3361652	3361667	AAATGGACCAATCAG	1	-
chr10	37038005	37038020	AAATGGACCAATCAG	1	+
chr10	46093471	46093486	AAATGGACCAATCAG	1	-
chr10	52723933	52723948	AAATGGACCAATCAG	1	+
chr10	57127548	57127563	AGCTTAACCAATCAG	1	-
chr10	59343679	59343694	AAATGGACCAATCAG	1	+
chr10	70582540	70582555	AAATGGACCAATCAG	1	-
chr10	70582587	70582602	AAATGGACCAATCAG	1	-
chr10	70935368	70935383	AAATGGGCCAATCAG	1	+
chr10	74061237	74061252	AAACGCACCAATCAG	1	+
chr10	74061286	74061301	AAATGGACCAATCAG	1	+
chr10	74869042	74869057	AAATGCACCAATCAG	1	+
chr10	82574679	82574694	AAATGGACCAATCAG	1	+
chr10	83250378	83250393	AAATGGACCAATCAG	1	+
chr10	85222616	85222631	AAATGGACCAATCAG	1	+
chr10	88790149	88790164	AAATGGACCAATCAG	1	-
chr10	88790399	88790414	AAATGCACCAATCAG	1	-
chr10	90777983	90777998	AAATGGACCAATCAG	1	-
chr10	91166072	91166087	AAATGGACCAATCAG	1	+
chr10	91172204	91172219	AAATGGACCAATCAG	1	+
chr10	92170547	92170562	AAATGGACCAATCAG	1	-
chr10	92591466	92591481	AAACGCACCAATCAG	1	-
chr10	95605654	95605669	AAATGGACCAATCAG	1	+
chr11	104210079	104210094	AAACGGACCAATCAG	1	+
chr11	105685672	105685687	CTCTGAACCAATCAC	1	-
chr11	106426508	106426523	AAATGGACCAATCAG	1	+
chr11	107368312	107368327	AAATGGACCAATCAG	1	+
chr11	110171340	110171355	AAATGGACCAATCAG	1	-
chr11	110287497	110287512	AAATGCACCAATCAG	1	+
chr11	114522346	114522361	AAATGGGCCAATCAG	1	-
chr11	124329432	124329447	AAATGGACCAATCAG	1	+
chr11	16434444	16434459	TTCTGAACCAATCAC	1	+
chr11	31170954	31170969	AAATGGACCAATCAG	1	+
chr11	32909463	32909478	AAATGGACCAATCAG	1	-
chr11	34935299	34935314	AAATGGACCAATCAG	1	-
chr10	106005609	106005624	AAATGGACCAATCAG	1	+
chr10	109696266	109696281	AAGGTGACCAATCAG	1	-
chr10	111459770	111459785	AAATGGACCAATCAG	1	+
chr10	12352083	12352098	AAATGCACCAATCAG	1	-
chr10	133302596	133302611	CCTTTGGCCAATGGG	1	+
chr10	17043358	17043373	AAATGGACCAATCAG	1	-
chr10	17060844	17060859	AAATGCACCAATCAG	1	-
chr10	48572400	48572415	AAATGGACCAATCAG	1	-
chr10	50890689	50890704	AAATGGACCAATCAG	1	-
chr10	59021318	59021333	AAATGGACCAATCAG	1	+
chr10	5910535	5910550	AAATGGACCAATCAG	1	+
chr10	64864004	64864019	GACCCAACCAATCAG	1	-
chr10	69373885	69373900	AAATGGACCAATCAG	1	-
chr10	69443898	69443913	AAACGGACCAATCAG	1	-
chr10	73896298	73896313	AAATGGACCAATCAG	1	+
chr10	75705341	75705356	AAATGGACCAATCAG	1	+
chr10	75820698	75820713	AAATGGACCAATGAC	1	-
chr10	82118923	82118938	AAATGGACCAATCAG	1	-
chr10	86071523	86071538	AAATGGACCAATCAG	1	-
chr10	96218808	96218823	AAATGGACCAATCAG	1	-
chr11	104236853	104236868	AAACGGACCAATCAG	1	-
chr11	116980779	116980794	AAATGGACCAATCAG	1	-
chr11	127266631	127266646	AAATGGACCAATCAG	1	+
chr11	130206793	130206808	AAATGGACCAATCAG	1	-
chr11	134058216	134058231	AAATGCACCAATCAG	1	+
chr11	18297253	18297268	AAATGGACCAATCAG	1	-
chr11	23224273	23224288	CCATGGACCAATCAG	1	+
chr11	60332135	60332150	AAATGGACCAATCAG	1	+
chr11	67244270	67244285	AAACGGACCAATCAG	1	+
chr11	67394095	67394110	AAACGCACCAATCAG	1	+
chr11	76555089	76555104	AAAGCAACCAATCAG	1	+
chr11	80919499	80919514	AAATGGACCAATCAG	1	+
chr11	82115628	82115643	AAACGGACCAATCAG	1	+
chr11	82682572	82682587	AAATGGACCAATCAG	1	+
chr11	8772689	8772704	AAACGCACCAATCAG	1	+
chr11	94836149	94836164	AGCCTGGCCAATAAG	1	-
chr11	96514349	96514364	AAATGGACCAATCAG	1	+
chr11	99419152	99419167	GCTGTAGCCAATCAG	1	-
chr12	102318630	102318645	CGTCTGACCAATCAG	1	-
chr12	106627511	106627526	AAATGGACCAATCAG	1	+
chr12	107603621	107603636	AAATGCACCAATCAG	1	+
chr12	111347522	111347537	CCCTGAGCCAATCAC	1	-
chr12	128311400	128311415	AAATGGGCCAATCAG	1	-
chr12	128732619	128732634	AAATGGGCCAATCAG	1	+
chr12	15026484	15026499	CTTTCAGCCAATCAG	1	+
chr12	19976387	19976402	AAATGGACCAATCAG	1	+
chr12	25495067	25495082	AAATGGACCAATCAG	1	+
chr12	28348099	28348114	AAACGGACCAATCAG	1	-
chr12	296905	296920	AAATGGACCAATCAG	1	-
chr12	32118263	32118278	GAGGGGACCAATCAG	1	-
chr12	39377202	39377217	AAAGCAACCAATCAG	1	+
chr12	49016870	49016885	AAATGGACCAATCAG	1	-
chr12	50207200	50207215	CAAATGGCCAATAAG	1	-
chr12	58050356	58050371	AAATGGACCAATCAG	1	+
chr12	59864787	59864802	AAATGCACCAATCAG	1	+
chr12	6252044	6252059	AAACGCACCAATCAG	1	+
chr12	64293423	64293438	GTTTTGGCCAATCAA	1	-
chr12	64937778	64937793	AAATGGACCAATCAG	1	+
chr12	65558701	65558716	GCTGTAGCCAATCAG	1	-
chr12	68114249	68114264	GCCTCAGCCAATGAG	1	-
chr12	6826040	6826055	AAACGCACCAATCAG	1	+
chr10	106008740	106008755	AAACGGACCAATCAG	1	+
chr10	114110036	114110051	AAATGGACCAATCAG	1	+
chr10	119458487	119458502	ATTCTGGCCAATGAG	1	-
chr10	123678485	123678500	AAATGGACCAATCAG	1	+
chr10	123678509	123678524	AAATGGACCAATCAG	1	+
chr10	125308484	125308499	GAGCAAGCCAATGAG	1	-
chr10	125661288	125661303	GAACCAACCAATCAG	1	+
chr10	13105018	13105033	TCTCTGACCAATCAG	1	+
chr10	13432778	13432793	ACATCAACCAATCAG	1	+
chr10	135129501	135129516	AAATGGGCCAATCAG	1	+
chr10	135134632	135134647	AAATGGACCAATCAG	1	-
chr10	14002764	14002779	GTTCTGGCCAATGAG	1	+
chr10	14590681	14590696	GTTCTGGCCAATGAG	1	-
chr10	14854498	14854513	AAAGCAACCAATCAG	1	-
chr10	15126748	15126763	AAAGCAACCAATCAG	1	+
chr10	27546322	27546337	AAACGGACCAATCAG	1	+
chr10	28718905	28718920	AAAGCAACCAATCAG	1	+
chr10	30854599	30854614	CCAACAACCAATAGG	1	+
chr10	31218687	31218702	AAATGCACCAATCAG	1	-
chr10	31218765	31218780	AAATGCACCAATCAG	1	-
chr10	31876361	31876376	AAATGGACCAATCAG	1	-
chr10	43802494	43802509	AAATGGACCAATCAG	1	-
chr10	44255416	44255431	AAATGGACCAATCAG	1	-
chr10	46980863	46980878	GTTCTAACCAATGAG	1	-
chr10	47031748	47031763	AAATGGACCAATCAG	1	+
chr10	48643376	48643391	AAATGGACCAATCAG	1	-
chr10	48656862	48656877	AAATGGACCAATCAG	1	-
chr10	62477833	62477848	GTCTCAGCCAATCAC	1	-
chr10	65521180	65521195	CTCTGAACCAATCAC	1	+
chr10	74869426	74869441	AAATGGACCAATCAG	1	+
chr10	78624863	78624878	ATTCTGGCCAATGGG	1	+
chr10	79979539	79979554	AAATGGGCCAATCAG	1	+
chr10	80060092	80060107	AAATGGACCAATCAG	1	-
chr10	97120229	97120244	GTCTCAGCCAATCAC	1	+
chr11	107438864	107438879	GTTTTGGCCAATCAA	1	-
chr11	118559330	118559345	AAATGCACCAATCAG	1	-
chr11	11879464	11879479	AAAGCAACCAATCAG	1	-
chr11	119897390	119897405	AAATGGACCAATCAG	1	+
chr11	12298869	12298884	GCTGTAGCCAATCAG	1	-
chr11	129684661	129684676	AAATGGACCAATCAG	1	-
chr11	133609601	133609616	GCTTTGGCCAATGAG	1	+
chr11	13508645	13508660	AAACGGACCAATCAG	1	-
chr11	35822088	35822103	AAATGCACCAATCAG	1	-
chr11	46887092	46887107	TTTTTATCCAATCAG	1	-
chr11	4784492	4784507	ACACTGACCAATCAG	1	+
chr11	5705025	5705040	AAATGGACCAATCAG	1	+
chr11	67731467	67731482	AAATGGACCAATCAG	1	+
chr11	68916955	68916970	AAATGGACCAATCAG	1	-
chr11	68917136	68917151	AAATGCACCAATCAG	1	-
chr11	70309424	70309439	ACATTGACCAATCAC	1	-
chr11	75385214	75385229	GAGGGAACCAATCAG	1	-
chr11	75561121	75561136	AAAGCAGCCAATCAG	1	+
chr11	81079083	81079098	AAATGGGCCAATCAG	1	-
chr11	86004513	86004528	TCCTAAACCAATCAC	1	+
chr11	94974966	94974981	ATCTGAGCCAATCAG	1	+
chr12	104023554	104023569	AAAACAGCCAATCAC	1	-
chr12	113022265	113022280	GGCTGGACCAATCAG	1	-
chr12	113806350	113806365	GCTTTGGCCAATGGG	1	-
chr12	116370039	116370054	GTTCTGGCCAATGGG	1	-
chr12	116886972	116886987	GGACTGGCCAATCAG	1	+
chr12	118349062	118349077	GCTTTGGCCAATGGA	1	+
chr12	119996179	119996194	AGATGGACCAATCAG	1	-
chr12	121530960	121530975	AAATGGACCAATCAG	1	-
chr12	121576233	121576248	CCCTGAACCAATCAC	1	+
chr12	122095377	122095392	TCTCTGACCAATCAG	1	+
chr12	126578636	126578651	GTTCTGACCAATGAA	1	-
chr12	129952053	129952068	GCCCCAGCCAATCAG	1	-
chr12	1825028	1825043	AAATGGACCAATCAG	1	+
chr12	21721221	21721236	AGCTGGGCCAATCAG	1	-
chr12	29268054	29268069	AAATGGACCAATCAG	1	-
chr12	29335270	29335285	AAATGGACCAATCAG	1	-
chr12	31225140	31225155	AAATGGACCAATCAG	1	+
chr12	32543663	32543678	AAACGGACCAATCAG	1	-
chr12	41019742	41019757	CTTCCAGCCAATCAG	1	-
chr12	4525701	4525716	AAATGGACCAATCAG	1	-
chr12	47700475	47700490	AAATGCACCAATCAG	1	+
chr12	52998814	52998829	GCACTGGCCAATGAA	1	+
chr12	57268276	57268291	GTATCAACCAATCAG	1	-
chr12	60664114	60664129	AAATGGACCAATCAG	1	+
chr12	67827693	67827708	GTCTCAGCCAATCAC	1	+
chr12	68087895	68087910	CTCTGGACCAATCAC	1	+
chr12	7793136	7793151	AAACGCACCAATCAG	1	+
chr12	8034543	8034558	AAACGCACCAATCAG	1	+
chr13	108830548	108830563	AAACGCACCAATCAG	1	+
chr13	109971024	109971039	AAATGGGCCAATCAG	1	-
chr13	111529142	111529157	CCTGCAACCAATCAG	1	+
chr13	21304853	21304868	AAATGGACCAATCAG	1	+
chr13	21313597	21313612	AAATGGGCCAATCAG	1	-
chr13	22406821	22406836	AAATGGACCAATCAG	1	-
chr13	23512413	23512428	AAATGGGCCAATCAG	1	-
chr13	24251622	24251637	AAATGGACCAATCAG	1	-
chr13	24913455	24913470	AAATGGGCCAATCAG	1	+
chr13	27925135	27925150	AAATGGACCAATCAG	1	-
chr13	27925249	27925264	AAATGCACCAATCAG	1	-
chr13	27974752	27974767	AAATGGACCAATCAG	1	+
chr13	31451639	31451654	CATCCAGCCAATCAA	1	+
chr13	31463442	31463457	GTCTCAGCCAATCAC	1	+
chr13	31766165	31766180	AAAGCAACCAATCAG	1	-
chr13	39398731	39398746	GACCCAACCAATCAG	1	-
chr13	42117194	42117209	AAATGGACCAATCAG	1	+
chr13	43754345	43754360	AAATGGACCAATCAG	1	+
chr13	45168467	45168482	AAATGGACCAATCAG	1	-
chr13	45168516	45168531	AAATGCACCAATCAG	1	-
chr13	58766822	58766837	ACTTTGACCAATGGA	1	+
chr13	98761633	98761648	AAATGCACCAATCAG	1	-
chr14	21148292	21148307	GGCTCCACCAATCAG	1	-
chr14	24050871	24050886	AAATGGACCAATCAG	1	+
chr14	40150104	40150119	GCTTCAGCCAATCAG	1	+
chr14	42582318	42582333	AAATGGACCAATCAG	1	-
chr14	50829526	50829541	AAATGGACCAATCAG	1	+
chr14	54549752	54549767	GTTCTGGCCAATGGG	1	-
chr14	54683723	54683738	GTTCTGGCCAATGGG	1	-
chr14	65464007	65464022	GAGTCAGCCAGTCAG	1	-
chr14	66578257	66578272	AGCAGGACCAATCAG	1	-
chr14	68846921	68846936	CACTTGACCAATGAG	1	+
chr14	70722277	70722292	AAATGGACCAATCAG	1	+
chr14	71634938	71634953	AAATGGACCAATCAG	1	+
chr14	73759229	73759244	GTTTCAGCCAATCAT	1	+
chr14	74056869	74056884	AAATGGGCCAATCAG	1	-
chr14	79027578	79027593	GCTTTGGCCAATGAA	1	-
chr14	82134519	82134534	AAATGGGCCAATCAG	1	-
chr14	92034280	92034295	AAATGGACCAATCAG	1	-
chr14	93489598	93489613	GTTCTGGCCAATGAG	1	+
chr14	95305824	95305839	GCTTGGACCAATCAG	1	-
chr14	96112144	96112159	GGCCTGGCCAATCAG	1	+
chr14	96300018	96300033	TAGCTGGCCAATCAG	1	-
chr14	97130068	97130083	GTTCTAGCCAATGAG	1	+
chr14	97247013	97247028	GGCCTAACCAATCAG	1	-
chr14	97372983	97372998	GTTTTGGCCAATGGG	1	+
chr15	100049199	100049214	CCCTGAGCCAATCAC	1	-
chr15	26218350	26218365	AAATGGACCAATCAG	1	+
chr15	27959172	27959187	AAATGGACCAATCAG	1	+
chr15	29451710	29451725	AAATGGACCAATCAG	1	-
chr15	29828329	29828344	CCCTGAACCAATCAC	1	-
chr15	31075091	31075106	AAATGCACCAATCAG	1	-
chr15	31696677	31696692	AAATGGACCAATCAG	1	+
chr15	38896033	38896048	GTCTCAGCCAATCAC	1	+
chr15	40875078	40875093	AAAGCAACCAATCAG	1	-
chr15	45012024	45012039	GTCTCAGCCAATCAC	1	-
chr15	58160802	58160817	AAATGGACCAATCAG	1	-
chr15	63397805	63397820	AAACGGACCAATCAG	1	-
chr15	67119064	67119079	GGCTGAGCCAATCAG	1	+
chr15	67702924	67702939	TCCTGAACCAATCAC	1	+
chr15	71931422	71931437	GTTCTGGCCAATGGG	1	-
chr15	74119371	74119386	CTCTGAACCAATCAC	1	+
chr15	74266796	74266811	AAATGGACCAATCAG	1	+
chr15	79414910	79414925	ACTCTGGCCAATGAG	1	-
chr15	80583591	80583606	AAATGGACCAATCAG	1	-
chr15	81946251	81946266	AAATGGACCAATCAG	1	-
chr15	83738092	83738107	AAATGGACCAATCAG	1	-
chr15	90086793	90086808	CTCTCCACCAATCAG	1	-
chr15	91835090	91835105	GTTTTGGCCAATGGG	1	-
chr15	92199067	92199082	AAATGGACCAATCAG	1	+
chr15	92309087	92309102	GTTCTGGCCAATGAG	1	-
chr15	92507171	92507186	AAATGGACCAATCAG	1	-
chr15	95285529	95285544	AAATGGACCAATCAG	1	-
chr15	98419485	98419500	AAATGGACCAATCAG	1	+
chr15	99089767	99089782	AAATGGACCAATCAG	1	-
chr15	99543969	99543984	AAATGGACCAATCAG	1	+
chr15	99551077	99551092	AAATGGACCAATCAG	1	-
chr16	13293578	13293593	TGCTGGGCCAATCAG	1	-
chr16	13654178	13654193	CCCTGAACCAATCAC	1	+
chr16	16033423	16033438	CTTTGAACCAATCAC	1	+
chr16	18055907	18055922	AAATGGACCAATCAG	1	+
chr16	19137795	19137810	ATTCTGGCCAATGAG	1	-
chr16	19995640	19995655	AAACTGGCCAATCAG	1	-
chr16	20118594	20118609	CTATGAGCCAATCAC	1	-
chr16	20226920	20226935	ATCCAAGCCAATCAG	1	-
chr16	21301117	21301132	AAATGGGCCAATCAG	1	-
chr16	21301323	21301338	AAATGGACCAATCAG	1	+
chr16	26913494	26913509	TTCTGAACCAATCAC	1	-
chr16	28038570	28038585	AAGCCAGCCAATCAG	1	+
chr16	31882299	31882314	ACTGGGGCCAATCAG	1	-
chr16	48257605	48257620	CAGCTGGCCAATCAG	1	+
chr16	50758555	50758570	GTCTTAGCCAATCAC	1	-
chr16	50956648	50956663	CCCTGAACCAATCAC	1	+
chr16	53615883	53615898	GTTTTGGCCAATGAA	1	+
chr16	61007319	61007334	AAATGGACCAATCAG	1	+
chr16	64298170	64298185	AAATGGACCAATCAG	1	-
chr16	67008902	67008917	AAATGGACCAATCAG	1	+
chr16	69588580	69588595	GTTCTGGCCAATGAG	1	+
chr16	70777211	70777226	AAATGGACCAATCAG	1	+
chr16	84291969	84291984	AAATGGACCAATCAG	1	+
chr16	8438862	8438877	GTTCTGACCAATGGG	1	-
chr16	85995990	85996005	TCCTGAACCAATCAC	1	+
chr16	86675842	86675857	GAGCCAACCAATCAG	1	+
chr16	86757434	86757449	GAGTGGCCCAATCAG	1	-
chr16	87973361	87973376	CCCCTGACCAATCAG	1	+
chr16	9660197	9660212	ACTCTGGCCAATGAG	1	+
chr17	12142549	12142564	AAATGGACCAATCAG	1	-
chr17	17924790	17924805	CCATGAACCAATCAC	1	-
chr17	20988608	20988623	AAATGGACCAATCAG	1	-
chr17	20988843	20988858	AAATACACCAATCAG	1	-
chr17	21035971	21035986	GTCTCAGCCAATCAC	1	-
chr17	25790665	25790680	GGGCTGACCAATTAG	1	+
chr17	30059041	30059056	AAATGGACCAATCAG	1	+
chr17	31906917	31906932	AAATGGACCAATCAG	1	-
chr17	3605638	3605653	AAATGGACCAATCAG	1	+
chr17	36099360	36099375	GAGGCAGCCAATGGG	1	+
chr17	37245544	37245559	AGCTGGACCAATCAG	1	+
chr17	38752941	38752956	CCCTCCACCAATCAG	1	-
chr17	42447051	42447066	AAACACACCAATCAG	1	+
chr17	42615419	42615434	AAATGGACCAATCAG	1	-
chr17	44882196	44882211	AAATGGACCAATCAG	1	+
chr17	60772931	60772946	AAATGGACCAATCAG	1	+
chr17	63438643	63438658	TGCTGGGCCAATCAG	1	+
chr17	63470989	63471004	CTCTGGTCCAATCAG	1	+
chr17	64978391	64978406	AAATGGACCAATCAG	1	-
chr17	65381463	65381478	AAATGGACCAATCAG	1	+
chr17	65381535	65381550	AAATGGACCAATCAG	1	+
chr17	66176775	66176790	AAATGGACCAATCAG	1	+
chr17	67331409	67331424	AAACTAACCAATCAG	1	+
chr17	72910037	72910052	AAATGGACCAATCAG	1	+
chr17	73577356	73577371	AAATGGACCAATCAG	1	+
chr17	75521770	75521785	AAATGGACCAATCAG	1	-
chr17	75521818	75521833	AAACAGACCAATCAG	1	-
chr17	8750172	8750187	ATTCTGGCCAATGGA	1	+
chr18	13134457	13134472	AAATGCACCAATCAG	1	-
chr18	20647412	20647427	GTTTCAGCCAATCAC	1	-
chr18	4406224	4406239	GAGTGGACCAATCAG	1	+
chr18	45898773	45898788	GTTCTGGCCAATAGG	1	+
chr18	47766790	47766805	AAATTAGCCAATCAG	1	+
chr18	48646801	48646816	AAATGGACCAATCAG	1	-
chr18	56494895	56494910	AAATGGACCAATCAG	1	-
chr18	56877707	56877722	GTTTTGGCCAATGAG	1	-
chr18	63760149	63760164	CCCTCAACCAATCAG	1	+
chr18	68678799	68678814	ACTTTAACCAATCAA	1	-
chr18	74500150	74500165	AAACGGACCAATCAG	1	-
chr18	8177531	8177546	GCCTTAGCCAATCAC	1	-
chr19	13297052	13297067	AAACGCACCAATCAG	1	-
chr19	13297331	13297346	AAACACACCAATCAG	1	-
chr19	13755592	13755607	GACTGGGCCAATCAG	1	-
chr19	14389257	14389272	AAATGGACCAATCAG	1	+
chr19	14477620	14477635	GCTCTGACCAATGGC	1	-
chr19	2393076	2393091	AAATGGGCCAATCAG	1	+
chr19	39383645	39383660	GGTCTGGCCAATCAG	1	+
chr19	40675696	40675711	AAACGCACCAATCAG	1	-
chr19	50843873	50843888	TCCTTGACCAATCAG	1	+
chr19	51699638	51699653	GAGCCAACCAATCAG	1	-
chr19	51854426	51854441	CCCTGAACCAATCAC	1	-
chr10	88298354	88298369	AAACGCACCAATCAG	1	-
chr11	10336440	10336455	GTCTCAGCCAATCAC	1	-
chr11	45600062	45600077	GGTTTGGCCAATAGG	1	-
chr11	66980831	66980846	CACTCAACCAATGAA	1	-
chr11	92147622	92147637	AAAGCCACCAATGAC	1	-
chr12	106159664	106159679	TCTTGCGCCAATCAC	1	-
chr12	124675702	124675717	GCTTTGACCAATAGG	1	-
chr12	125120902	125120917	TCTCTGACCAATCAG	1	-
chr12	125288683	125288698	AGCCTGGCCAATCAG	1	+
chr12	125769737	125769752	GGCCTGACCAATCAG	1	-
chr12	129057068	129057083	GGCCCGGCCAATCAG	1	-
chr12	129490553	129490568	GTCCTGGCCAATCAG	1	+
chr12	131134001	131134016	GTTCTGGCCAATGGG	1	-
chr12	131602122	131602137	GGCTGGCCCAATGAG	1	-
chr12	132851887	132851902	GGCTGAGCCAATCAG	1	+
chr12	14374339	14374354	TTTTTAACCAATCAG	1	+
chr12	9602445	9602460	AAATGGACCAATCAG	1	-
chr13	100149140	100149155	AAAGCAACCAATCAG	1	+
chr13	58204180	58204195	CTGTCAGCCAATCCG	1	-
chr13	96110462	96110477	GCTTTGACCAATGGG	1	-
chr14	105217226	105217241	AAATGGACCAATCAG	1	-
chr14	22538836	22538851	CCTGCAACCAATCAG	1	-
chr14	34801544	34801559	GCTTCAGCCAATCAC	1	+
chr14	50061571	50061586	ATCTCCACCAATGAA	1	+
chr15	38963384	38963399	TTCTGAACCAATCAC	1	+
chr15	40527860	40527875	GAGCCAGCCAATCAG	1	+
chr15	40691746	40691761	AAATGGGCCAATCAG	1	+
chr15	65593029	65593044	AAATGGACCAATCAG	1	-
chr15	68325084	68325099	CCCTGAACCAATCAC	1	-
chr15	71506523	71506538	AAATGGACCAATCAG	1	+
chr15	77885290	77885305	TCCTGAACCAATCAC	1	-
chr15	92393544	92393559	AAATGGACCAATCAG	1	-
chr16	14429411	14429426	AGCTGGGCCAATCAG	1	+
chr16	16237976	16237991	ATTTTGGCCAATGGG	1	-
chr16	21513845	21513860	CAGGCGTCCAATCAA	1	+
chr16	49958178	49958193	GGCCTGGCCAATCAG	1	-
chr16	68016870	68016885	AAATGGACCAATCAG	1	+
chr16	84670684	84670699	AGCAGGGCCAATCAG	1	-
chr16	86462495	86462510	GTTCTGGCCAATGAG	1	-
chr16	86668101	86668116	TTGCTGGCCAATGGG	1	+
chr17	43749858	43749873	AGCAGGGCCAATCAG	1	+
chr17	54947579	54947594	AAGGCAACCAATCAA	1	-
chr17	6839892	6839907	GAGGGGACCAATCAG	1	+
chr17	9069254	9069269	TTCTTCACCAATCAG	1	-
chr18	21518174	21518189	CTGCTGGCCAATGAG	1	-
chr18	44241158	44241173	GGCTCAGCCAATCAG	1	-
chr18	48637675	48637690	AAATGGACCAATCAG	1	-
chr19	11334091	11334106	ATTCTGGCCAATGGG	1	+
chr19	16765152	16765167	TCTTGAGCCAATCAG	1	-
chr19	18171530	18171545	AGCTGGACCAATCAG	1	+
chr19	35167023	35167038	AAATAGACCAATCAG	1	-
chr19	44133263	44133278	ATTCTGGCCAATGGG	1	+
chr19	45161754	45161769	AGCTGGGCCAATGAG	1	-
chr19	46029617	46029632	TCCCCAGCCAATCAG	1	-
chr19	51950845	51950860	AAATGGACCAATCAG	1	-
chr19	7011431	7011446	GCCTTAGCCAATCAC	1	-
chr1	10933428	10933443	CTGTCACCCAATCAG	1	-
chr1	115345997	115346012	GCTTTGGCCAATGAA	1	-
chr1	14843635	14843650	CTCTGAGCCAATCAC	1	-
chr1	15274823	15274838	GGAGGAGCCAATGAG	1	-
chr1	169864991	169865006	GACCCAACCAATCAG	1	+
chr1	17406784	17406799	GCTTTGGCCAATGAA	1	+
chr1	22755321	22755336	GTTCTGGCCAATAGG	1	+
chr1	23357746	23357761	GGCTGGACCAATCAG	1	+
chr1	244488559	244488574	GTTTTGGCCAATCAA	1	-
chr1	24961807	24961822	AAAACAACCAATCAA	1	+
chr1	59972929	59972944	GTCTCAGCCAATCAC	1	-
chr1	67395129	67395144	GCCAGAACCAATGAT	1	-
chr1	88292468	88292483	ATTCTAGCCAATGGG	1	+
chr20	30504678	30504693	GTTTTGGCCAATCAG	1	-
chr20	46020933	46020948	GTTCTGGCCAATGGG	1	-
chr20	46556928	46556943	GCTTCAGCCAATCAG	1	+
chr20	48738555	48738570	CCCTGAACCAATCAC	1	-
chr20	5485253	5485268	GGCTGAGCCAATCAG	1	-
chr20	60841531	60841546	GCCACAGCCAATCAC	1	-
chr21	35402518	35402533	GGCCTGGCCAATGAG	1	-
chr21	43594453	43594468	GGCTGGACCAATCAG	1	-
chr22	26795438	26795453	GGTCTGGCCAATCAG	1	+
chr22	27162920	27162935	AAATGGACCAATCAG	1	+
chr22	31460047	31460062	AGCTGGGCCAATCAG	1	-
chr22	33300224	33300239	GTTCTGGCCAATGGG	1	+
chr22	33962691	33962706	AAATGGACCAATCAG	1	-
chr10	107712109	107712124	GCTGCAACCAATCAA	1	+
chr10	45471477	45471492	CCTTTAGCCAATCAT	1	-
chr10	5905493	5905508	AAATGGACCAATCAG	1	+
chr11	113246303	113246318	CTCTGACCCAATCAG	1	-
chr11	119699835	119699850	AGTTGGTCCAATCAG	1	+
chr11	32109296	32109311	ATTCTGGCCAATGAG	1	+
chr11	47475170	47475185	AAATGGGCCAATCAG	1	+
chr11	69408796	69408811	CCCTGAGCCAATCAC	1	-
chr12	122204542	122204557	CAGCCAACCAATCAG	1	-
chr12	125686698	125686713	AGCTGGGCCAATGAG	1	+
chr12	131648981	131648996	CCCTGCACCAATCAC	1	+
chr12	57643007	57643022	CCCCAGGCCAATGGG	1	-
chr12	79258440	79258455	GGTGGAGCCAATCAG	1	+
chr12	85430099	85430114	GCAACAGCCAATCAC	1	-
chr13	111617976	111617991	ACCCTAGCCAATAGG	1	+
chr13	21584986	21585001	ACATCAACCAATCAG	1	+
chr13	25722733	25722748	AGGCTGACCAATCAC	1	+
chr13	46401209	46401224	CTCTGAGCCAATCAC	1	+
chr14	36003284	36003299	GGCCCGGCCAATCAG	1	-
chr14	71698588	71698603	CCATGAACCAATCAG	1	+
chr14	86400711	86400726	ACTTCAACCAATCAA	1	+
chr14	95876778	95876793	GTCCTGGCCAATGAG	1	+
chr15	52227896	52227911	CTCCCCACCAATGAG	1	-
chr15	68195101	68195116	GACCTGACCAATCAG	1	+
chr15	74289438	74289453	CAAGTGGCCAATGGG	1	-
chr15	74568424	74568439	CCCTGAGCCAATCAC	1	+
chr15	90005900	90005915	GAGGGGACCAATCAG	1	-
chr15	90631190	90631205	CTCTGAGCCAATCAC	1	-
chr16	10937786	10937801	GCATTGGCCAATGGG	1	-
chr16	19349867	19349882	AGCTAAGCCAATCAG	1	+
chr16	27095414	27095429	AGCTGGGCCAATCAG	1	-
chr16	27918413	27918428	AGCTGGGCCAATCAG	1	+
chr16	49602087	49602102	GGCCTGGCCAATCAG	1	+
chr16	50686153	50686168	GCTTTGGCCAATGGG	1	-
chr16	68561668	68561683	AAATGGACCAATCAG	1	+
chr16	78830323	78830338	ATTCTGGCCAATGGG	1	-
chr16	84847386	84847401	AAGCCAGCCAATCAG	1	+
chr16	86587640	86587655	AAATGGACCAATCAG	1	+
chr16	86698693	86698708	GAGCCAGCCAATCAG	1	+
chr16	89501655	89501670	AAATGGACCAATCAG	1	+
chr17	17319558	17319573	GTTTTGGCCAATGAG	1	-
chr17	42646249	42646264	AAATGGACCAATCAG	1	+
chr17	7945430	7945445	AGCTGGGCCAATCAG	1	-
chr17	80325835	80325850	CCAACAACCAATAGG	1	-
chr19	10155252	10155267	ATTCTGGCCAATGAG	1	-
chr19	14743299	14743314	AGATCAGCCAATGGG	1	+
chr19	16726787	16726802	CTCTGAACCAATCAC	1	+
chr19	1790958	1790973	CTCTGAACCAATCAC	1	-
chr19	46005113	46005128	AGCCTGGCCAATCAG	1	-
chr19	51951074	51951089	AAATGCACCAATCAG	1	-
chr1	17482736	17482751	AAAGCAACCAATCAG	1	-
chr1	19163328	19163343	CTCTGAGCCAATCAC	1	+
chr1	226613690	226613705	AAACGCACCAATCAG	1	-
chr1	244623762	244623777	CCCCTGACCAATCAG	1	+
chr1	30590710	30590725	GGCCTGGCCAATCAG	1	+
chr1	3839070	3839085	GAGGGGACCAATCAG	1	+
chr1	38618646	38618661	ATTCTGGCCAATGAG	1	+
chr1	41862880	41862895	CACTGGGCCAATCAG	1	+
chr1	59323627	59323642	GTTTTGGCCAATGGG	1	-
chr1	99337247	99337262	CTTCCAGCCAATCAG	1	-
chr20	46393236	46393251	GGTGGAGCCAATCAG	1	+
chr20	47897866	47897881	AAAATAGCCAATCAG	1	-
chr20	60340994	60341009	CAGCTGGCCAATCAG	1	-
chr20	60534568	60534583	TCTGCGGCCAATCAG	1	-
chr22	32323183	32323198	AGCCTGGCCAATCAG	1	-
chr22	35830453	35830468	AGCACAGCCAATCAG	1	-
chr22	40120607	40120622	CCTGCAACCAATCAG	1	-
chr22	43795551	43795566	GCCTGGACCAATCAG	1	-
chr22	50063114	50063129	AAATGGACCAATCAG	1	-
chr22	50063282	50063297	AAATGCACCAATCAG	1	-
chr2	10552688	10552703	ACTCTGGCCAATGGG	1	-
chr2	128417810	128417825	AAATGGACCAATCAG	1	+
chr2	20831864	20831879	GAAGCAGCCAATGAG	1	-
chr2	232582103	232582118	GTCCTGGCCAATCAG	1	+
chr2	240832710	240832725	CGCTGGGCCAATCAG	1	-
chr2	45359063	45359078	AAATGGACCAATCAG	1	-
chr2	65067169	65067184	GTCCTGGCCAATGGA	1	+
chr3	124826339	124826354	TGTGCAACCAATCAG	1	-
chr10	88097988	88098003	CCATGAACCAATCAG	1	-
chr10	91111899	91111914	CCTTTAGCCAATCAT	1	+
chr11	33915283	33915298	ACTGGAGCCAATGAG	1	+
chr12	111505068	111505083	AGCTGGGCCAATCAG	1	+
chr12	127257098	127257113	ACTTCAACCAATCAA	1	-
chr12	132126928	132126943	GCCTGAGCCAATCAC	1	-
chr14	53683924	53683939	AAACGCACCAATCAG	1	-
chr14	67960413	67960428	CCCTGAACCAATCAC	1	-
chr14	71635958	71635973	AGATGGACCAATCAG	1	+
chr14	75530792	75530807	CAGCTGACCAATCAG	1	+
chr15	75532066	75532081	GACTTCACCAATCAG	1	+
chr15	78653915	78653930	AGCTAAGCCAATCAG	1	+
chr16	84619635	84619650	AGCTGGGCCAATCAG	1	+
chr16	87009169	87009184	ATTCTGGCCAATGGG	1	+
chr16	9233974	9233989	GTTCTGGCCAATGGG	1	+
chr17	1726976	1726991	GGCCTGGCCAATCAG	1	+
chr17	2810427	2810442	AAGCCAGCCAATGAG	1	-
chr17	30886463	30886478	GTTTCAGCCAATCAC	1	+
chr17	46519044	46519059	ACACCAGCCAATGAA	1	-
chr18	21590261	21590276	GTTTCAGCCAATCAC	1	-
chr18	47626489	47626504	CATTGGTCCAATGAC	1	+
chr19	17721388	17721403	GTTTTGGCCAATGAG	1	+
chr19	17728363	17728378	CCAGGGACCAATGAG	1	-
chr19	41098253	41098268	ATTCAAGCCAATGAA	1	-
chr19	4535292	4535307	GAACTGACCAATGGG	1	+
chr19	49851236	49851251	GTTCTGGCCAATGGG	1	+
chr1	120218378	120218393	CCATCACCCAATCAG	1	+
chr1	15416330	15416345	ATCTCCACCAATGAA	1	-
chr1	166459542	166459557	TTTTTAACCAATCAG	1	-
chr11	66774206	66774221	AAGTTAGCCAATCAG	1	+
chr12	102513923	102513938	CCGGGAGCCAATCGC	1	-
chr12	131727645	131727660	GTTTTGGCCAATGGG	1	-
chr12	131900533	131900548	GTTCTGGCCAATGGG	1	+
chr12	54422158	54422173	CTCCCAGCCAATCGC	1	-
chr15	59665114	59665129	GGCCTGACCAATCAG	1	+
chr15	72094391	72094406	AAATGGACCAATCAG	1	+
chr15	77892403	77892418	AACTCAGCCAATCAG	1	+
chr16	18938037	18938052	CAGGCGTCCAATCAA	1	+
chr17	32688811	32688826	ATCTGCTCCAATGAG	1	-
chr17	33759650	33759665	GAGGGGACCAATCAG	1	+
chr17	45177683	45177698	TGAAGGGCCAATGAG	1	-
chr19	17782870	17782885	GTTCTGGCCAATGAG	1	+
chr19	49938591	49938606	CGCTCCACCAATCAG	1	+
chr19	50501129	50501144	GTTCTGGCCAATGAG	1	+
chr1	15667082	15667097	GTTCTGGCCAATGGG	1	-
chr1	206736493	206736508	GTTCCAGCCAATGGC	1	-
chr1	226862850	226862865	AAAGGAACCAATGAG	1	+
chr1	29840045	29840060	ATCTGAGCCAATCAG	1	-
chr20	35725375	35725390	AAAGCAACCAATCAG	1	-
chr20	3668502	3668517	ACTCCAGCCAATGGG	1	+
chr20	46068051	46068066	CTTTCAGCCAATCAC	1	-
chr20	986460	986475	GTTCTGGCCAATGGG	1	-
chr22	35749428	35749443	AGTGGGACCAATGGG	1	+
chr22	42535220	42535235	AAATGGGCCAATCAG	1	+
chr2	218298983	218298998	GGTCTGGCCAATCAG	1	-
chr2	240418440	240418455	AAGCCAGCCAATCAG	1	+
chr2	30670073	30670088	CCTGCAGCCAATCAG	1	+
chr2	46689147	46689162	CATCTGGCCAATGGC	1	+
chr2	7966599	7966614	TTTTGGACCAATCAT	1	-
chr2	95679145	95679160	AAACAAGCCAATCAC	1	+
chr3	187431511	187431526	GAGGGGACCAATCAG	1	+
chr10	74091885	74091900	GGGGCAGCCAATGAG	1	+
chr14	93579237	93579252	GTGAGGGCCAATGAG	1	-
chr15	78833462	78833477	CTCTCAGCCAATGGG	1	-
chr16	15743990	15744005	GCCTCGGCCAATCAG	1	-
chr17	16284079	16284094	GGCCTAACCAATCAG	1	+
chr17	17295009	17295024	AAATGGACCAATCAG	1	+
chr17	7198146	7198161	CCGCCGGCCAATGGG	1	-
chr19	23457101	23457116	GCTTTATCCAATCAG	1	-
chr19	2375583	2375598	GTGTGGACCAATCAC	1	+
chr19	58331019	58331034	GTCAGAGCCAATGAG	1	+
chr1	8242816	8242831	TTTTGGACCAATCAT	1	+
chr21	47562703	47562718	AAATGGACCAATCAG	1	-
chr3	52931631	52931646	GGCTGCGCCAATCAG	1	-
chr4	68411256	68411271	GGCGGAGCCAATGGC	1	-
chr5	133889841	133889856	CTATGATCCAATCAG	1	-
chr5	95144631	95144646	AGGAGAGCCAATGAC	1	-
chr6	20321286	20321301	AAATGGACCAATCAG	1	+
chr11	57405787	57405802	CCCACAGCCAATGGG	1	+
chr11	65659894	65659909	GCCTGGTCCAATCAC	1	+
chr11	68609378	68609393	GCCTCAGCCAATCCG	1	-
chr13	115079894	115079909	GCGCGGGCCAATCAG	1	-
chr15	41055437	41055452	CCAGCCACCAATGAG	1	-
chr17	2300264	2300279	CCTTTGGCCAATCAA	1	+
chr17	44896146	44896161	CGAGCAGCCAATCAG	1	+
chr17	75606513	75606528	GTTTTGGCCAATCAA	1	-
chr18	11149604	11149619	CCCCCGGCCAATGGG	1	+
chr19	13928094	13928109	GAGGCAGCCAATGGG	1	-
chr19	14032100	14032115	GTTCTGGCCAATGGG	1	-
chr19	17858372	17858387	GGCTGGACCAATCAG	1	+
chr19	18208518	18208533	GGCCTGGCCAATGGC	1	+
chr19	4153555	4153570	CTGTCCACCAATCAG	1	+
chr19	51111610	51111625	CAGGCATCCAATCAG	1	-
chr19	5340966	5340981	CCCCCGGCCAATGGG	1	+
chr1	8086447	8086462	CCCGCAGCCAATCAG	1	+
chr20	35234106	35234121	CACGCAGCCAATCGG	1	-
chr20	43367655	43367670	GTCTCCACCAATGGA	1	-
chr10	115934014	115934029	GGAGGAACCAATCAG	1	+
chr10	45455071	45455086	GCACCGGCCAATGGC	1	-
chr11	18720254	18720269	GCCAGGGCCAATGAG	1	-
chr12	124981314	124981329	GTCCTGGCCAATCAG	1	+
chr14	60714790	60714805	ACCCCAGCCAATGGG	1	+
chr14	72943502	72943517	CAGCCAACCAATCAG	1	+
chr15	30918250	30918265	GAGTGGACCAATCAG	1	+
chr15	75445650	75445665	GAGCCAGCCAATCAG	1	+
chr15	75491193	75491208	GAGGGGACCAATCAG	1	+
chr16	27438508	27438523	GGCTTGGCCAATCAA	1	-
chr17	17653426	17653441	GCTCCAGCCAATGGA	1	-
chr17	79296785	79296800	AGCTGGGCCAATCAG	1	-
chr19	12267604	12267619	GCCTCATCCAATCAG	1	-
chr19	3344345	3344360	GTCCTGGCCAATGAG	1	+
chr19	37742745	37742760	ACGGTGACCAATGGG	1	-
chr19	4815787	4815802	ATTCTGGCCAATGGG	1	+
chr10	126107558	126107573	GCCCCAGCCAATGAG	1	-
chr10	134148813	134148828	CCAACAACCAATAGG	1	-
chr10	134148909	134148924	CCAACAACCAATAGG	1	-
chr12	107380931	107380946	CCCATGGCCAATCAG	1	+
chr12	113658959	113658974	AGTCTGACCAATCAG	1	+
chr12	25539740	25539755	AAATGCACCAATGAG	1	+
chr12	6477556	6477571	GTTTTGGCCAATGAA	1	-
chr14	68161614	68161629	CTTAGAACCAATAAG	1	+
chr14	94547628	94547643	GAGGCAGCCAATCAG	1	-
chr19	58258104	58258119	GTCAGAGCCAATGAG	1	+
chr1	24286231	24286246	GGCCTGGCCAATGAG	1	-
chr20	2633208	2633223	CCCCCGACCAATCGG	1	-
chr20	31560195	31560210	CTTCCAGCCAATCAG	1	-
chr2	9144124	9144139	CCCGCAGCCAATCAG	1	+
chr10	6205691	6205706	GCAGCAGCCAATCCG	1	-
chr10	62538154	62538169	AAAGCAGCCAATCAG	1	-
chr11	134201818	134201833	GCCCCAGCCAATGAG	1	+
chr11	1593575	1593590	CCTGCAGCCAATCAG	1	+
chr14	103851668	103851683	AGTCCCGCCAATCAG	1	-
chr15	66994582	66994597	GAGGCAGCCAATGAC	1	+
chr19	12777584	12777599	GGCCGGGCCAATCGG	1	+
chr19	4180333	4180348	GTTCTGGCCAATGAG	1	+
chr19	756548	756563	AGCCTGGCCAATCAG	1	-
chr1	150336523	150336538	AACCTGACCAATCAG	1	-
chr1	213031526	213031541	CCTCCGGCCAATCAG	1	-
chr11	34460442	34460457	GGCTCAGCCAATCAG	1	-
chr12	110318444	110318459	CCCCCGGCCAATGGG	1	-
chr12	122064374	122064389	GCGGCGGCCAATCGC	1	+
chr15	101142761	101142776	TCAACAACCAATCAG	1	-
chr19	3971284	3971299	ACTGCAGCCAATGAA	1	-
chr19	6536311	6536326	AGCTGGGCCAATCAG	1	+
chr1	27560920	27560935	GCCGTGGCCAATGGG	1	-
chr2	55746657	55746672	TTTTTAACCAATCAG	1	+
chr11	105893292	105893307	CAGTGCCCCAATCAG	1	-
chr11	313958	313973	CCAGGGACCAATGAG	1	-
chr12	121790278	121790293	TTGTTAACCAATCAG	1	+
chr12	12878652	12878667	GCGCCGGCCAATGGG	1	-
chr11	14913863	14913878	CAGTCAGCCAATGGC	1	-
chr12	53662031	53662046	GCGGCTGCCAATCAG	1	-
chr13	41240835	41240850	CGCGCGGCCAATGGG	1	+
chr15	78799858	78799873	GGAGGAGCCAATCAG	1	+
chr10	104503603	104503618	GCAAAGGCCAATGAA	1	+
chr10	105992208	105992223	CTCTCGGCCAATGGG	1	+
chr11	60929829	60929844	GTTTCAGCCAATCAC	1	+
chr12	50017303	50017318	GGCCTGGCCAATCAG	1	+
chr11	61524441	61524456	GTGGCAGCCAATGAG	1	-
chr12	56618078	56618093	CCTCCGGCCAATCAG	1	-
chr12	58008151	58008166	GAGCCAGCCAATCAG	1	-
chr14	34931605	34931620	GGCCTGGCCAATGAG	1	-
chr16	3507975	3507990	GCGGCGGCCAATGGG	1	+
chr16	53164858	53164873	AACTGGGCCAATCAG	1	+
chr17	17727073	17727088	CGCGCGGCCAATCAG	1	+
chr17	57232970	57232985	GCTCCAGCCAATCAG	1	-
chr11	11643618	11643633	GCTGCCACCAATCGC	1	+
chr11	64879266	64879281	ACACCAGCCAATCGG	1	-
chr16	11439242	11439257	TCAGCCACCAATCAG	1	-
chr11	59383538	59383553	ACAGCAGCCAATCGG	1	-
chr17	48638005	48638020	CCCGCAGCCAATCGC	1	-
chr19	1249773	1249788	GCGCCGGCCAATCGC	1	-
chr19	58790274	58790289	CCCTCGGCCAATGGG	1	-
chr16	3314626	3314641	GCGGCTGCCAATCAG	1	-
chr16	2932770	2932785	GGCTGGACCAATGGG	1	+
chr19	2269368	2269383	CCTTTCACCAATCAG	1	+
chr19	18654405	18654420	GCGGCGGCCAATGGG	1	-
chr11	68228105	68228120	AGAGGGGCCAATGAG	1	+
chr17	7518455	7518470	GAACCAACCAATCAG	1	+
chrX	49047590	49047605	AGAGCAACCAATAAA	1	-
chr16	30538839	30538854	CTCCCGGCCAATCAG	1	-
chr19	46273937	46273952	CCAGGAGCCAATCAG	1	-
chr16	1662068	1662083	GCTGCGGCCAATCAC	1	+
chr17	8059819	8059834	CTGCTGACCAATGAG	1	-
chr19	39421453	39421468	TGACGAGCCAATCAG	1	+
chr19	17377872	17377887	CCAATCACCAATCAG	1	+
chr17	78428815	78428830	AGAAGGCCCAATCGG	1	+
chr11	45940406	45940421	CCCGCAGCCAATCAG	1	-
chr19	11546059	11546074	GCCTCAGCCAATGAG	1	-
chr12	6960479	6960494	GGCTCAGCCAATAGG	1	-
chr19	54663576	54663591	GTCTCAGCCAATCAC	1	-
chr19	55987908	55987923	CGCACAGCCAATGGG	1	+
chr19	5904423	5904438	GACTTGACCAATCTG	1	+
chr19	42772632	42772647	CCCGCAGCCAATCAG	1	-
