# Supplementary material for: Relationship between histone modifications and transcription factor binding is protein family specific
Source: Genome Res. 2018 Mar;28(3):321–33. doi: 10.1101/gr.220079.116 (PMC5848611; doi:10.1101/gr.220079.116)
Supplement: Supplemental Material [file supp_gr.220079.116_Supplemental_Material.zip › Supplemental_Material/NFYB/NFYB.00000000001]

0	1	0.00671218	0.00411595	0.00653425	0.0133668	0.00802857	0.0119051	0.0057914	0.00916348	0.00814377	0.0396122
0	1	0.00671218	0.00411595	0.00653425	0.0133668	0.00780842	0.0106712	0.0063042	0.00840311	0.00740105	0.040275
0	1	0.00906174	0.00269613	0.00715774	0.00640358	0.00589614	0.00522573	0.0013513	0.0107037	0.0135555	0.0195878
0	1	0.0114085	0.0320336	0.00234807	0.00120718	0.0115376	0.0409421	0.00323354	0.0535819	0.00763992	0.00798711
0	1	0.0214823	0.0211384	0.00711721	0.0813746	0.0388042	0.0171547	0.112174	0.00992387	0.0188436	0.0621706
0	1	0.0214823	0.0219069	0.00540875	0.0782073	0.0372745	0.0169295	0.114484	0.00992387	0.0182247	0.0623479
0	1	0.0140944	0.0188192	0.00474481	0.0128511	0.0389981	0.0137741	0.0117295	0.00593351	0.00567675	0.0686429
0	1	0.0117477	0.0196989	0.014356	0.0492133	0.0219533	0.0127664	0.0130992	0.0133943	0.0204527	0.0294859
0	1	0.0204759	0.0247559	0.0101537	0.065402	0.0454155	0.028959	0.23594	0.0114446	0.0324967	0.0381278
0	1	0.0201401	0.0251109	0.0101537	0.0645327	0.0454056	0.0286947	0.237304	0.0114446	0.0324967	0.0376248
0	1	0.00939535	0.00340604	0.00957068	0.00974531	0.0119434	0.00761661	0.00458484	0.00664568	0.00517291	0.0346751
0	1	0.0550703	0.0138356	0.00711721	0.0195784	0.0508944	0.032468	0.0519007	0.0232596	0.0286913	0.00843771
0	1	0.0176202	0.0106322	0.0081616	0.0142503	0.0182931	0.0223262	0.0915158	0.0168063	0.0156699	0.041312
0	1	0.0167814	0.00988286	0.0081616	0.0142503	0.0180363	0.0216366	0.0902492	0.0168063	0.0153059	0.041017
0	1	0.00335609	0.00198621	0.00595128	0.019137	0.00558977	0.0030442	0.0316373	0.00343142	0.0138409	0.0568496
0	1	0.0318871	0.00823191	0.00349782	0.0201194	0.0239841	0.0158939	0.0484484	0.00801316	0.0189998	0.0118145
0	1	0.0387436	0.0327337	0.00653425	0.00920574	0.050869	0.0149695	0.00949136	0.0156559	0.00838263	0.0323149
0	1	0.0060393	0.00468234	0.00711721	0.0110403	0.0165114	0.0148624	0.00326971	0.00686284	0.0145632	0.0282281
0	1	0.0630985	0.0428587	0.00241293	0.0204179	0.0535665	0.0413434	0.173536	0.0319568	0.0147203	0.0198501
0	1	0.00469909	0.0103617	0.00466377	0.0141022	0.00364629	0.010955	0.00787297	0.0088537	0.0111765	0.0244179
0	1	0.00469909	0.00990077	0.00466377	0.0141022	0.00320601	0.010955	0.00744665	0.00770665	0.0111146	0.0244179
0	1	0.00469909	0.00908535	0.00466377	0.0141022	0.00315097	0.0106294	0.00725126	0.00764274	0.0111146	0.0244179
0	1	0.00469909	0.00908535	0.00466377	0.0147058	0.00315097	0.00965256	0.0072335	0.00764274	0.0111146	0.023902
0	1	0.00201309	0.00489926	0.00657477	0.004313	0.0111804	0.00830238	0	0.00877355	0.00419132	0.0240076
0	1	0.00671218	0.0041497	0.00887426	0.00825829	0.014991	0.00623583	0.00517233	0.0095339	0.00665833	0.042265
0	1	0.0100683	0.00723493	0.00778121	0.00530857	0.00762279	0.0123957	0.00263024	0.00725279	0.0118313	0.0424117
0	1	0.0087253	0.0136242	0.00836418	0.0258313	0.00923937	0.00919312	0.114373	0.0130044	0.0170041	0.0179083
0	1	0.0399813	0.0351767	0.0797594	0.0718754	0.057529	0.079285	0.0162638	0.0622554	0.0948009	0.236148
0	1	0.0130879	0.0220226	0.00461699	0.025099	0.0200197	0.017115	0.164048	0.0107037	0.0224681	0.0311131
0	1	0.00153872	0.00681208	0.00886614	0.0132714	0.01146	0.00623583	0.00766047	0.00382137	0.0152721	0.0335296
0	1	0.00223771	0.00681208	0.00886614	0.0136906	0.0122237	0.00612815	0.00792691	0.00382137	0.0155448	0.0331761
0	1	0.00234954	0.00681208	0.00886614	0.0136906	0.0130355	0.00589323	0.00792691	0.00382137	0.0155448	0.032872
0	1	0.00313296	0.00681208	0.00886614	0.0136906	0.0132643	0.00588345	0.00792691	0.00382137	0.0155448	0.0328273
0	1	0.00201309	0.0058194	0.00500668	0.051809	0.00406603	0.00829259	0.012477	0.00723327	0.0197219	0.0276357
0	1	0.00201309	0.00391185	0.00178944	0.0468346	0.00472645	0.00808703	0.0148223	0.00519585	0.0214866	0.0240781
0	1	0.0416548	0.00979183	0.00991204	0.0741502	0.029929	0.037039	0.096376	0.0243871	0.0263477	0.0153002
0	1	0.0298162	0.0327098	0.00353835	0.0604426	0.0480776	0.0277469	0.191297	0.00992387	0.0286866	0.0121931
0	1	0.00962063	0.00524874	0.0184205	0.00803513	0.0124043	0.00979079	0.00131512	0.0059904	0.0135555	0.011866
0	1	0.00738509	0.00808839	0.00591075	0.0122551	0.00894363	0.00458099	0.0120815	0.0105152	0.00888647	0.00846629
0	1	0.00201309	0.0153233	0.010178	0.0376406	0.0026417	0.012189	0.0131874	0.00649242	0.00665833	0.0544531
0	1	0.0137608	0.0105735	0.0113358	0.0241309	0.0179803	0.00740005	0.0697746	0.00458174	0.00781367	0.0493381
0	1	0.0094802	0.00652503	0.00645321	0.0300108	0.0199448	0.0156743	0.0852379	0.00610247	0.0115728	0.0575312
0	1	0.0105464	0.00425947	0.00873659	0.0058	0.00790058	0.00856667	0.00202695	0.00573205	0.0108496	0.0108836
0	1	0.0177891	0.0131936	0.00657477	0.00761076	0.0267274	0.0113074	0.00334813	0.00860785	0.0140333	0.0100873
0	1	0.00858736	0.00821216	0.00595128	0.00886188	0.00696236	0.00612874	0.00781835	0.0114387	0.00836201	0.0103065
0	1	0.00906174	0.00766551	0.0059918	0.0204618	0.0235288	0.0116311	0.0379355	0.00879308	0.0152799	0.0139264
0	1	0.0073823	0.00141982	0.0211086	0.00487265	0.00930041	0.00542398	0.00536903	0.00536164	0.0142722	0.00683861
0	1	0.0914591	0.144027	0.00478533	0.051137	0.123109	0.0362307	0.0238106	0.0392865	0.0113122	0.0154949
0	1	0.017787	0.00468234	0.0201858	0.00728701	0.0223591	0.0106027	0.00845786	0.0123853	0.0150149	0.0102284
0	1	0.0291983	0.0122043	0.0101131	0.0138802	0.0345286	0.0221088	0.0058276	0.0133748	0.00726243	0.0326194
0	1	0.00604209	0.00269613	0.0153276	0.0127632	0.0284064	0.0106913	0.00513418	0.0102747	0.0120962	0.0173428
0	1	0.0117477	0.0309951	0.0133303	0.0235677	0.047281	0.0175744	0.0169519	0.00686284	0.0130778	0.0297
0	1	0.0275244	0.0231324	0.00878506	0.00269938	0.0418051	0.0155672	0.00728745	0.0164938	0.010133	0.021152
0	1	0.00738509	0.00411595	0.00591075	0.00398403	0.0107143	0.0063429	0.00184199	0.00502908	0.0136761	0.0126402
0	1	0.0525072	0.0244087	0.00470428	0.0146179	0.0314539	0.0385563	0.0315097	0.0254043	0.0155187	0.0258231
0	1	0.05055	0.0236987	0.00528726	0.0146179	0.0306659	0.0357953	0.0316444	0.0221992	0.0152799	0.0248023
0	1	0.051728	0.0790392	0.00587023	0.036553	0.0977964	0.0237631	0.160299	0.0289884	0.0312206	0.0157369
0	1	0.0878253	0.113122	0.00528726	0.00866691	0.0892633	0.0373921	0.0508621	0.0377456	0.0110885	0.0264957
0	1	0.00301964	0.00808839	0.00058297	0.00821435	0.00198128	0.0102503	0.00255789	0.00458174	0.00936423	0.0145718
0	1	0.11652	0.133949	0.00711721	0.0293369	0.243947	0.050956	0.222835	0.0552186	0.0285791	0.013114
0	1	0.0670417	0.0416876	0.00633992	0.0509373	0.113305	0.0227089	0.255888	0.0237075	0.0187285	0.0468525
0	1	0.032629	0.0221355	0.00832368	0.00878961	0.0776816	0.0120122	0.0123671	0.0183465	0.00984195	0.00977193
0	1	0.00570564	0.0239781	0.0106556	0.0495844	0.0319631	0.0164861	0.082529	0.0156755	0.0174819	0.103729
0	1	0.00671218	0.00070991	0.0166879	0.00737486	0.00595118	0.00375016	0.00529667	0.00382137	0.0167392	0.0112177
0	1	0.0291983	0.0286677	0.00536831	0.0305127	0.0336898	0.0180339	0.0386241	0.00877355	0.0115923	0.0852861
0	1	0.00301964	0.00539226	0.00478533	0.0459686	0.0122458	0.00745998	0.00460361	0.0105884	0.0160997	0.00773023
0	1	0.0172027	0.00212973	0.0215378	0.00644752	0.0193138	0.00919312	0.00195459	0.00238671	0.0128389	0.0171533
0	1	0.0503498	0.00922115	0.0029959	0.0925075	0.0250216	0.0410634	0.206729	0.00629419	0.0209121	0.0989737
0	1	0.0503498	0.00922115	0.0029959	0.0920923	0.0255101	0.0410634	0.20616	0.00610247	0.0212215	0.0981821
0	1	0.0120842	0.00922115	0.0123234	0.0136906	0.0310958	0.0131587	0.019709	0.0148419	0.0128302	0.0154736
0	1	0.017787	0.0161768	0.0141534	0.00366547	0.0436043	0.0146172	0.00589996	0.0110742	0.00960312	0.0283861
0	1	0.145997	0.0917964	0.38265	0.143793	0.162227	0.204913	0.0677752	0.170598	0.27252	1.04746
0	1	0.0187225	0.00593017	0.00565979	0.0047696	0.017378	0.0179268	0.00589996	0.0107687	0.00909924	0.0153752
0	1	0.107091	0.0274093	0.00778121	0.0993164	0.0330735	0.0836809	0.437889	0.0328098	0.0609885	0.0200821
0	1	0.0705143	0.028983	0.0114006	0.0735534	0.13796	0.0210493	0.108515	0.0110546	0.0335566	0.0181078
0	1	0.121162	0.068823	0.0073518	0.0239933	0.0391284	0.0590863	0.234115	0.0323467	0.0134936	0.0432586
0	1	0.0768039	0.12139	0.00408079	0.0532971	0.0811033	0.0440528	0.0519449	0.0370048	0.00986806	0.0192685
0	1	0.0271824	0.0188729	0.00832368	0.0553601	0.0456105	0.0272771	0.0836826	0.0141547	0.0315326	0.0187016
0	1	0.012605	0.0204286	0.00649372	0.0122707	0.0327219	0.0155672	0.00462102	0.0118345	0.00893643	0.0248625
0	1	0.0506433	0.0192958	0.00353835	0.0981281	0.0289633	0.0231684	0.095941	0.0301614	0.0286226	0.0103747
0	1	0.0727464	0.0623057	0.00470428	0.0429712	0.0923256	0.0458832	0.0513279	0.0200903	0.0204266	0.0180439
0	1	0.00604209	0.0158898	0.00832368	0.054335	0.00696236	0.0103298	0.0131874	0.00916348	0.0170303	0.00786493
0	1	0.0383254	0.0132528	0.00478533	0.0286184	0.0190709	0.0245461	0.0667416	0.0149053	0.0200781	0.0245167
0	1	0.0918673	0.0305031	0.00474481	0.0300384	0.0461874	0.045656	0.105042	0.0226531	0.019975	0.0108529
0	1	0.00992942	0.0137677	0.0129875	0.00700717	0.00535239	0.0122574	0.00195459	0.00421132	0.0105847	0.00734299
0	1	0.178847	1.03421	0.00940858	0.0399227	0.0102645	0.4753	0.728036	0.832	0.032284	0.0307281
0	1	0.00604209	0.00539226	0.00357887	0.00552017	0.00630193	0.01356	0.00383683	0.00801316	0.010133	0.0314731
0	1	0.00469909	0.00666856	0.02522	0.0113202	0.0106226	0.00542398	0.0060085	0.00723327	0.0130517	0.00919669
0	1	0.0278553	0.0254057	0.00657477	0.00974531	0.0432953	0.020933	0.00263024	0.0112123	0.00716218	0.05652
0	1	0.00436264	0.00326252	0.00591075	0.00394529	0.0180415	0.0140932	0.00593614	0.00725279	0.00541178	0.0249278
0	1	0.0278581	0.0124837	0.00589456	0.0709028	0.0252552	0.0202265	0.0509721	0.0171766	0.0216993	0.0299372
0	1	0.127005	0.0437044	0.00774071	0.032018	0.053623	0.054769	0.269458	0.0323906	0.0388382	0.0175802
0	1	0.00973464	0.00873036	0.0173599	0.0882285	0.0181419	0.00860521	0.0335905	0.00725279	0.033741	0.0172003
0	1	0.00973464	0.00908535	0.0178943	0.0901081	0.0204036	0.00916191	0.0351235	0.00725279	0.0359411	0.017492
0	1	0.00973464	0.00954624	0.0178943	0.0924781	0.0206325	0.0100694	0.036652	0.00725279	0.0375091	0.0176272
0	1	0.00469909	0.0018931	0.0108649	0.00366547	0.00274517	0.00468925	0.00195459	0.00304148	0.00567675	0.00313472
0	1	0.00458717	0.00560497	0.00890665	0.016016	0.0124527	0.0070984	0.00255789	0.00879308	0.0140671	0.0170624
0	1	0.00805518	0.0056793	0.00489055	0.0352116	0.0107737	0.00577637	0.00650456	0.0133558	0.00469515	0.0204385
0	1	0.00867217	0.00652503	0.00595128	0.0381008	0.0123492	0.00471862	0.00913351	0.009183	0.0187806	0.00633372
0	1	0.148753	0.0436673	0.00408079	0.010287	0.0381833	0.0820879	0.0111966	0.0808096	0.0103458	0.00672859
0	1	0.0740262	0.0390221	0.0101131	0.024953	0.0672284	0.0453231	0.100978	0.0186974	0.0224159	0.0290978
0	1	0.0167804	0.0154077	0.01502	0.0512767	0.0201342	0.0116598	0.16544	0.0133748	0.0454077	0.0147585
0	1	0.0261246	0.0120608	0.0127123	0.0530092	0.0169722	0.0205108	0.0571326	0.0168712	0.0120701	0.00529702
0	1	0.102445	0.0214255	0.00855126	0.0962141	0.0435075	0.0730658	0.114701	0.0305124	0.0286768	0.0119529
0	1	0.0669867	0.148632	0.00832368	0.0195721	0.0877502	0.0533669	0.133423	0.0728582	0.0125534	0.0200243
0	1	0.0110748	0.00737848	0.034173	0.00711935	0.0264728	0.0136982	0.00263024	0.0107037	0.0110885	0.0131763
0	1	0.0192771	0.521194	0.107615	0.0207283	0.0117138	0.164429	0.0085302	0.0106398	0.0151734	0.0145531
0	1	0.028189	0.0584055	0.00532778	0.0099748	0.045692	0.0222245	0.00670061	0.0194773	0.00689721	0.0788976
0	1	0.0825677	0.053684	0.0099673	0.112251	0.117566	0.0463896	0.0530686	0.0230679	0.0280927	0.0789908
0	1	0.0147673	0.00922115	0.0148984	0.0177676	0.0291462	0.00753828	0.020857	0.0133748	0.0193359	0.00857408
0	1	0.0282486	0.038448	0.0029959	0.0457681	0.0724465	0.0116782	0.268958	0.0213685	0.066038	0.00740002
0	1	0.0144337	0.00936467	0.0395373	0.00728701	0.0299819	0.0114457	0.00586378	0.00495215	0.018811	0.0195788
0	1	0.002686	0.00524874	0.014874	0.00768804	0.015906	0.00884074	0.00469337	0.00534211	0.0135816	0.0334577
0	1	0.00906174	0.00553577	0.0216107	0.00394529	0.00513224	0.00894781	0.00390918	0.0086257	0.012574	0.0197624
0	1	0.00335609	0.00528675	0.00951393	0.00793453	0.00622635	0.00588345	0.00398155	0.0103333	0.0172015	0.0053503
0	1	0.0140944	0.00471865	0.00828316	0.00886188	0.0273402	0.0125926	0.00394537	0.00642852	0.00297086	0.0339623
0	1	0.00469909	0.00524874	0.00241293	0.0226404	0.00721699	0.00436683	0.00394537	0.00992387	0.00986806	0.0075977
0	1	0.0127543	0.00340604	0.0493519	0.00503073	0.0152456	0.0100851	0.00336084	0.0100847	0.0223472	0.0104483
0	1	0.0206623	0.0239781	0.00237241	0.0394379	0.0274914	0.0131482	0.0477479	0.0118345	0.0156966	0.0314627
0	1	0.0194313	0.0234062	0.00237241	0.0396727	0.0274914	0.0133147	0.0493137	0.0111586	0.0150149	0.0318827
0	1	0.0144337	0.00070991	0.0101131	0.00241435	0.011909	0.00661933	0.00263024	0.006122	0.0155155	0.00374644
0	1	0.206937	0.122674	0.0166149	0.0210834	0.050293	0.195799	0.377134	0.171965	0.0268591	0.00908301
0	1	0.00570564	0.00482587	0.00412132	0.0215812	0.00412546	0.00381327	0.0125479	0.00764274	0.0131804	0.0143308
0	1	0.00797035	0	0.0219265	0.00789061	0.0105536	0.0133147	0.003873	0.0127742	0.0181843	0.0074929
0	1	0.0151038	0.00936467	0.0131495	0.00881796	0.0424904	0.0194557	0.00326971	0.0106842	0.0172027	0.0214126
0	1	0.00771874	0.00397243	0.0228992	0.00426906	0.00853785	0.00627617	0	0.00875402	0.0113274	0.021294
0	1	0.00738509	0.00468234	0.0154409	0.0115561	0.00513224	0.0103574	0.0033059	0.0080327	0.0081645	0.0209382
0	1	0.00738509	0.00468234	0.0154409	0.0121597	0.00513224	0.0103574	0.0033059	0.0080327	0.00838263	0.0218605
0	1	0.0107412	0.00595865	0.0450299	0.00825829	0.0115421	0.0106027	0.00657561	0.00573205	0.0248568	0.0314138
0	1	0.0100413	0.00340604	0.0141939	0.0108403	0.0138212	0.00985015	0.00131512	0.00840311	0.00984195	0.00935791
0	1	0.0296087	0.00666856	0.013109	0.00519641	0.0326449	0.0212555	0.00371575	0.0107801	0.0152799	0.0185841
0	1	0.0432604	0.0439838	0.00858208	0.00825475	0.0504265	0.026008	0.00650325	0.0123415	0.00886041	0.0324891
0	1	0.00436264	0.00212973	0.0108176	0.0657437	0.00670773	0.00612874	0.0286658	0.0135216	0.0211727	0.0103916
0	1	0.0288646	0.0157539	0.00882558	0.045533	0.0471053	0.0247291	0.229572	0.0137707	0.0396697	0.0317996
0	1	0.229857	0.320555	0.0144383	0.0317535	0.0820768	0.162683	0.224606	0.273112	0.0158098	0.0131476
0	1	0.00839164	0.0032428	0.023724	0.00705112	0.011283	0.00707883	0.00255789	0.00994338	0.017508	0.00497586
0	1	0.00671218	0.00397243	0.011862	0.00515247	0.00802857	0.00771391	0.00394537	0.012244	0.00888765	0.00904944
0	1	0.0214796	0.00950271	0.0128498	0.00853811	0.0288738	0.00810601	0.00334207	0.00626985	0.0130778	0.0271624
0	1	0.0315506	0.00695561	0.0264729	0.0103928	0.0382374	0.0148122	0.003873	0.0131993	0.0113274	0.040479
0	1	0.00816515	0.00453882	0.0109767	0.0103489	0.00619845	0.0101322	0.00319735	0.00879308	0.0123351	0.00915423
0	1	0.00913703	0.00752199	0.0359421	0.0103489	0.0162083	0.0107489	0.00454865	0.0104812	0.0145371	0.00719934
0	1	0.00839164	0.0153233	0.0059918	0.0340368	0.0281954	0.0118177	0.0322491	0.0101605	0.0168133	0.0265763
0	1	0.00839164	0.0153233	0.0059918	0.0343051	0.0276207	0.0120526	0.0317208	0.0107037	0.0157875	0.0262304
0	1	0.00738509	0.00794484	0.0081764	0.00853811	0.0168211	0.00805646	0.00589996	0.00458174	0.00766599	0.0365767
0	1	0.0339368	0.0158898	0.0107771	0.0855372	0.030138	0.015421	0.239899	0.0164163	0.0812797	0.0104795
0	1	0.0345731	0.0623098	0.00639394	0.00761076	0.0725405	0.0202363	0.00261012	0.0147054	0.0078788	0.106319
0	1	0.0208095	0.0322298	0.00470428	0.0246223	0.0439044	0.0238413	0.0203538	0.0229282	0.0135555	0.0080063
0	1	0.00301964	0.00247921	0.0223836	0.00459282	0.00421719	0.00566929	0.00127895	0.00458174	0.014776	0.0138136
0	1	0.0544105	0.015526	0.0113601	0.0651054	0.0184982	0.0349804	0.0510509	0.0269981	0.0260761	0.00955396
0	1	0.00872809	0.00411595	0.0315457	0.00394529	0.0108772	0.00293653	0.00063947	0.00421132	0.00960312	0.0179903
0	1	0.0086535	0.00535595	0.00711721	0.00766626	0.00998488	0.00749913	0.00323354	0.00458174	0.0113535	0.0173637
0	1	0.00738509	0.00595865	0.00705245	0.00733094	0.0102645	0.00813598	0.00323354	0.00458174	0.0120962	0.0165353
0	1	0.00536919	0.00269613	0.0168095	0.00519641	0.00432065	0.00507159	0.00458484	0.00460127	0.010938	0.0123543
0	1	0.00939818	0.00610217	0.00233188	0.0348878	0.00919827	0.0121505	0.142026	0.00879308	0.00838263	0.0705017
0	1	0.024502	0.0194393	0.00618431	0.0109461	0.027746	0.0180247	0.00760652	0.0141352	0.00989414	0.0629035
0	1	0.021816	0.0129537	0.00782177	0.0291318	0.0350709	0.0112003	0.01108	0.0188355	0.0210684	0.00249241
0	1	0.0268516	0.01376	0.00353835	0.0153533	0.0231707	0.0170078	0.0106657	0.0149589	0.0110624	0.00345887
0	1	0.0401101	0.025375	0.00839773	0.0697752	0.0186512	0.031643	0.131775	0.0117955	0.0302947	0.0160054
0	1	0.0130907	0.0122043	0.00213756	0.0076547	0.0183965	0.0042286	0.00863873	0.0110742	0.00368749	0.018078
0	1	0.00805518	0.00737848	0.014932	0.013087	0.0230107	0.0122574	0.00390918	0.0160263	0.0129415	0.0326073
0	1	0.0130907	0.00198621	0.0244689	0.00853811	0.0102645	0.0200722	0.003873	0.012205	0.0157044	0.0179552
0	1	0.0493376	0.00879829	0.0208902	0.00974531	0.0325759	0.0366189	0.00326971	0.0129735	0.0161137	0.0178179
0	1	0.0218151	0.0151875	0.0154814	0.0263937	0.0308118	0.0185245	0.0904901	0.0156755	0.0183897	0.0168665
0	1	0.0614208	0.0676903	0.00653417	0.00983315	0.055304	0.0386727	0.00398155	0.0206081	0.00909924	0.0759325
0	1	0.0639093	0.0681635	0.00703617	0.00895736	0.0570667	0.0392515	0.00462102	0.0216219	0.00811769	0.0782132
0	1	0.00369254	0.00340604	0.00778121	0.0322366	0.00703794	0.00789066	0.00593614	0.0127298	0.0124827	0.00570692
0	1	0.00604209	0.00342576	0.0155963	0.00761076	0.00538687	0.0069406	0.00650325	0.0152855	0.0105912	0.00145471
0	1	0.00939818	0.00922115	0.0065113	0.00852135	0.00934942	0.00930021	0.00337629	0.00879308	0.00830737	0.0288752
0	1	0.0248413	0.0303673	0.00765968	0.0187049	0.0598787	0.0265105	0.00255789	0.00916348	0.00818826	0.0477843
0	1	0.172396	0.335338	0.0137325	0.0429782	0.196634	0.0656095	0.335919	0.114579	0.0315674	0.017163
0	1	0.00992044	0.00269613	0.0101942	0.00651774	0.0221934	0.00683352	0.00927958	0.007438	0.00821433	0.0143644
0	1	0.0124179	0.0292268	0.00753825	0.02664	0.022318	0.0139423	0.018484	0.0154605	0.0155448	0.136709
0	1	0.00992114	0.0298848	0.0127851	0.0133799	0.023123	0.0137558	0.00342122	0.00573205	0.00320973	0.0534401
0	1	0.0231562	0.0190715	0.0107366	0.00705112	0.0780461	0.0297871	0.0071789	0.0154576	0.00912535	0.0261296
0	1	0.00301964	0	0.0101374	0.00607982	0.00893925	0.00471921	0.00195459	0.00766227	0.0072979	0.00769954
0	1	0.0565521	0.0319229	0.00653425	0.00672735	0.111604	0.0385432	0.00469337	0.0243466	0.0207297	0.00725915
0	1	0.0124179	0.00737848	0.00894715	0.00733094	0.0202289	0.00919312	0.00147499	0.00636726	0.00689721	0.0092531
0	1	0.00923137	0.0102433	0.00474481	0.0676699	0.00996216	0.0102503	0.017365	0.0080327	0.0130072	0.0168478
0	1	0.017759	0.0150363	0.0119431	0.0517744	0.00579268	0.0119284	0.0359668	0.00306101	0.0180118	0.106111
0	1	0.0184958	0.0150363	0.0119431	0.053779	0.00579268	0.0128725	0.037531	0.006122	0.0180118	0.106404
0	1	0.00469909	0.00198621	0.0263152	0.00761076	0.00564151	0.00602167	0.00199077	0.010812	0.0234561	0.00881718
0	1	0.00771874	0.0188806	0.00653425	0.0122475	0.00919827	0.0123646	0.0064309	0.00461369	0.00344861	0.0386127
0	1	0.00766281	0.019275	0.00653425	0.0122475	0.00876616	0.0124918	0.00583167	0.00458174	0.00344861	0.0378281
0	1	0.00699178	0.0195905	0.00703694	0.0122475	0.00828322	0.0124625	0.0044763	0.00458174	0.00344861	0.0364342
0	1	0.00671218	0.0195905	0.00791884	0.0126082	0.00778789	0.0123646	0.00339275	0.00458174	0.00344861	0.0355815
0	1	0.00771874	0.0195905	0.00863136	0.0126383	0.00696236	0.0123646	0.00319735	0.00458174	0.00344861	0.0341402
0	1	0.00906174	0.0041497	0.00646947	0.0076547	0.0140759	0.00602167	0.00522431	0.00727233	0.00740105	0.00352712
0	1	0.0134243	0.0165668	0.00540883	0.0411302	0.0306423	0.0128566	0.0551913	0.00640794	0.0100038	0.0139473
0	1	0.0114113	0	0.0221776	0.00620105	0.00696236	0.00849756	0.00199077	0.011854	0.00912535	0.0127989
0	1	0.0140973	0.00595865	0.0106232	0.0128176	0.0223591	0.0128552	0.0111604	0.0120874	0.00540408	0.0424747
0	1	0.00805518	0.00794484	0.00653425	0.0170762	0.0179907	0.0141577	0.00526049	0.0183074	0.01971	0.0341695
0	1	0.006715	0.0181184	0.00892285	0.0253191	0.0135189	0.00954552	0.00419339	0.00382137	0.0201037	0.0102602
0	1	0.0087253	0.00340604	0.0140887	0.00506408	0.00696236	0.0023596	0.00326971	0.00790755	0.00924744	0.00332943
0	1	0.00536919	0.00894181	0.0161454	0.0172081	0.0100583	0.0162546	0.00326971	0.0129848	0.0273499	0.0852841
0	1	0.0381201	0.0326406	0.0165664	0.0283525	0.0438692	0.0268051	0.00390918	0.0209785	0.0199663	0.053422
0	1	0.00234954	0.00326252	0.012526	0.00918563	0.0068112	0.00577637	0.00067565	0.0120766	0.0135555	0.0108192
0	1	0.0971307	0.023794	0.0114409	0.00705112	0.0384929	0.0661848	0.0184369	0.0269592	0.0108496	0.0141398
0	1	0.001343	0.00397243	0.0160238	0.00584393	0.00589614	0.00507159	0.00263024	0.00762324	0.0111913	0.0063738
0	1	0.0214823	0.00950822	0.00661527	0.00575605	0.0113829	0.00555985	0.00518813	0.00992387	0.0140594	0.0242698
0	1	0.0224861	0.0207156	0.0148579	0.00668341	0.0487842	0.0191204	0.00661179	0.0190678	0.0101069	0.0284113
0	1	0.00301964	0.00652503	0.0276177	0.00426906	0.00813867	0.0063429	0.00664797	0.00727233	0.0145371	0.0067577
0	1	0.0171197	0.00269613	0.00890665	0.00640358	0.00762279	0.00919312	0.00172432	0.00573205	0.0101069	0.0238684
0	1	0.00335609	0.00823191	0.00961119	0.0414785	0.00975083	0.00683352	0.0066993	0.0103333	0.0217641	0.011863
0	1	0.00234954	0.00198621	0.00770019	0.00454888	0.00274517	0.00176192	0.00131512	0.00382137	0.0101069	0.0155848
0	1	0.00234954	0.00269613	0.00890665	0.00394529	0.00333221	0.00176192	0.00241643	0.00382137	0.0112521	0.0161037
0	1	0.00234954	0.00269613	0.00877711	0.00357643	0.00340559	0.00176192	0.00259406	0.00382137	0.0120701	0.0161037
0	1	0.00995644	0.0030498	0.0207687	0.0311083	0.0190092	0.00623583	0.00535026	0.00762324	0.0201346	0.00685057
0	1	0.0855902	0.0187111	0.00478533	0.0403201	0.0303457	0.0534186	0.209787	0.0216642	0.0120962	0.0424017
0	1	0.0859257	0.0192027	0.00478533	0.039968	0.0291703	0.059351	0.213092	0.0215374	0.0120962	0.0420591
0	1	0.00335609	0.00397243	0.00291485	0.00454888	0.00406603	0.00789066	0.00195459	0.00343142	0.0110885	0.0207096
0	1	0.0738397	0.0937828	0.00653425	0.00886188	0.0769917	0.0309202	0.00980915	0.0400267	0.00517291	0.0135124
0	1	0.0180666	0.0124837	0.0131495	0.00584393	0.0241892	0.0120923	0.00558022	0.00992387	0.0123351	0.0220652
0	1	0.0073823	0.00482587	0.0218375	0.00459282	0.00553804	0.00461863	0.00582891	0.00725279	0.0118313	0.0116274
0	1	0.00604209	0.00283965	0.0165664	0.00640358	0.00498108	0.0176055	0.00063947	0.00573205	0.0142983	0.0142803
0	1	0.00604209	0.00397243	0.00595128	0.0897659	0.00879248	0.0104955	0.0136098	0.00306101	0.0298431	0.0238062
0	1	0.00201309	0.00397243	0.00649372	0.00700717	0.0038114	0.00876205	0.00515195	0.00764274	0.0145371	0.0303344
0	1	0.00534123	0.00624568	0.0196028	0.00552017	0.00513224	0.0120434	0.00326971	0.00076037	0.0145371	0.00550366
0	1	0.252626	0.113472	0.00889849	0.0592394	0.062709	0.159035	0.438018	0.126368	0.0627009	0.0222156
0	1	0.00469909	0.00737848	0.00770019	0.00733094	0.00496494	0.00806746	0.003873	0.0106647	0.013079	0.00850594
0	1	0.00201309	0.00102543	0.0281532	0.0037996	0.0038114	0.00672644	0.00259406	0.00764274	0.0150149	0.00511127
0	1	0.220738	0.273166	0.00765968	0.0360072	0.232002	0.0970083	0.234131	0.0616389	0.0256518	0.0211191
0	1	0.0274648	0.0344833	0.00715774	0.0103928	0.02815	0.0171823	0.00234538	0.0121161	0.00801997	0.0456591
0	1	0.0961237	0.0761938	0.00748153	0.0376962	0.0920529	0.0399781	0.105165	0.0269542	0.0214474	0.0115299
0	1	0.00839164	0.01845	0.00178944	0.0342404	0.0130097	0.0203175	0.00924203	0.00801316	0.00936423	0.0253754
0	1	0.00469909	0.00489336	0.00836418	0.00431126	0.00879248	0.00181086	0.0046572	0.00573205	0.0143244	0.00831423
0	1	0.00969805	0.00340604	0.0166068	0.00880281	0.0139247	0.00694205	0.00350194	0.00688237	0.0115923	0.040085
0	1	0.131912	0.0710962	0.00474481	0.0491856	0.0647658	0.064238	0.0719161	0.0293621	0.0138205	0.0112105
0	1	0.00805518	0.00340604	0.0143155	0.00306188	0.00879248	0.00632847	0.00326971	0.00534211	0.00838263	0.0170761
0	1	0.0119349	0.00666856	0.0125665	0.00847105	0.0150699	0.0156743	0.00199077	0.00877355	0.0144814	0.0241027
0	1	0.00234954	0.00979526	0.0153193	0.00394529	0.00789796	0.0216648	0.00063947	0.0148565	0.0168174	0.00944481
0	1	0.00906174	0.00524874	0.00836418	0.0357757	0.00665779	0.0119748	0.0155174	0.0135091	0.0276149	0.00365059
0	1	0.211446	0.171198	0.0154409	0.0428649	0.124991	0.101113	0.299416	0.0670363	0.0381736	0.0199254
0	1	0.001343	0.0063815	0.0157567	0.00793453	0.00223591	0.00553106	0.0033059	0.0128701	0.0130778	0.0240087
0	1	0.0162976	0.00681208	0.0237645	0.00733094	0.0150685	0.0139124	0.00394537	0.00647292	0.0118182	0.0335039
0	1	0.144844	0.0478204	0.00715774	0.157145	0.0632726	0.0952216	0.256691	0.0292478	0.0945737	0.190799
0	1	0.00218179	0.00411595	0.0274163	0.00552017	0.00966352	0.009162	0.00259406	0.00725279	0.00838263	0.00623587
0	1	0.0155232	0.00553577	0.0130685	0.00728701	0.0156514	0.0116604	1.87681e-05	0.00916348	0.015594	0.0132002
0	1	0.18663	0.209695	0.00703617	0.0183273	0.145734	0.0777119	0.0496047	0.11026	0.0128128	0.0130262
0	1	0.0955234	0.069611	0.00703625	0.0483749	0.0820547	0.0293827	0.390007	0.0248194	0.0601413	0.0278589
0	1	0.0100711	0.00794484	0.0270036	0.0230196	0.0143488	0.0313393	0.0111604	0.0225578	0.0382257	0.113822
0	1	0.0302076	0.071516	0.00357887	0.0294284	0.0602757	0.0220392	0.0283294	0.0293264	0.0155448	0.032392
0	1	0.0417688	0.0160332	0.0114412	0.0851771	0.0262945	0.0253683	0.0413737	0.0122878	0.0430027	0.0182628
0	1	0.0140973	0.0223129	0.00532778	0.051982	0.0259983	0.0114457	0.0151781	0.0111684	0.010879	0.0304008
0	1	0.00469909	0.0012763	0.0109245	0.00426906	0.00594385	0.00717728	0.00195459	0.00916348	0.00493403	0.0239618
0	1	0.00469909	0.00894181	0.00398363	0.00515247	0.0331996	0.00789066	0.00458484	0.0121736	0.00567675	0.0114521
0	1	0.066123	0.0771908	0.00832368	0.0425582	0.111652	0.0266207	0.254084	0.0339828	0.0288615	0.013957
0	1	0.0251721	0.0140471	0.00178944	0.00881796	0.0193593	0.0166244	0.00323354	0.00597575	0.00665833	0.0357554
0	1	0.0459844	0.0520722	0.00774071	0.00978922	0.0857542	0.0381372	0.00462102	0.0198915	0.00692329	0.0567479
0	1	0.00973184	0.00070991	0.0267464	0.00737486	0.0102395	0.0141577	0.0031008	0.00631369	0.0113274	0.0226867
0	1	0.00402899	0.00666856	0.00774071	0.0263058	0.00985868	0.0125028	0.00785455	0.00914394	0.00954086	0.0145201
0	1	0.00335609	0	0.0362096	0.00640358	0.00630193	0.00897899	0.00273551	0.0109659	0.0158056	0.0115793
0	1	0.0198029	0.0188729	0.00840474	0.0405328	0.045427	0.0112315	0.0621647	0.00987294	0.0253954	0.023106
0	1	0.0361351	0.220721	0.0367272	0.0159886	0.0595367	0.0663779	0.0273333	0.0156755	0.0132906	0.0199849
0	1	0.0342338	0.0243243	0.0141136	0.0100251	0.0629176	0.0137741	0.00326971	0.014544	0.0102513	0.0353689
0	1	0.034122	0.0235552	0.0136757	0.0109525	0.0628601	0.0139209	0.00326971	0.0137452	0.0101069	0.0347896
0	1	0.0331136	0.0328456	0.0153032	0.00947599	0.134565	0.0247917	0.00781835	0.0274904	0.0194766	0.0156506
0	1	0.0626874	0.0357935	0.0228192	0.00918563	0.0985533	0.0303898	0.0071789	0.0156559	0.00939033	0.0232366
0	1	0.0439713	0.0378893	0.00237241	0.0322752	0.0454263	0.015429	0.0367873	0.0202572	0.0221094	0.00881288
0	1	0.0999055	0.0576253	0.00973262	0.0277517	0.0682969	0.0505638	0.132101	0.0394777	0.0224278	0.0114212
0	1	0.0359105	0.0476944	0.0184368	0.0100691	0.0917758	0.0117669	0.00589996	0.0221678	0.0224977	0.0218359
0	1	0.0365862	0.0190165	0.0119431	0.00849415	0.0488099	0.0157054	0.0182281	0.0129848	0.0108028	0.017172
0	1	0.0186666	0.00723751	0.0190198	0.00567107	0.0183835	0.0132847	0.00347345	0.00873566	0.0123351	0.0385355
0	1	0.00234954	0.00354956	0.0143155	0.00769863	0.00960408	0.00751931	0.00458484	0.00458174	0.00960312	0.0176788
0	1	0.0087253	0.00539226	0.0143155	0.0058	0.0109249	0.00766198	0.00518813	0.00727233	0.0192062	0.0100159
0	1	0.0127514	0.00453882	0.00653425	0.0401135	0.0111751	0.0071859	0.0807804	0.0102049	0.0379401	0.0123488
0	1	0.0107383	0.00453882	0.00711721	0.0408132	0.0132643	0.0071859	0.0815941	0.0106842	0.0329845	0.0123721
0	1	0.0127543	0.0523823	0.0147629	0.00942151	0.0440578	0.0164861	0.00781835	0.0110937	0.0101069	0.0319237
0	1	0.0138158	0.038184	0.0195622	0.0119677	0.0123492	0.0191815	0.0109433	0.00688237	0.00766599	0.0560864
0	1	0.00973184	0.00283965	0.00595128	0.0164287	0.00579268	0.00673563	0.00266643	0.0103138	0.0197361	0.0094645
0	1	0.137358	0.032156	0.00928715	0.0379058	0.0530545	0.0585347	0.29288	0.0564144	0.0548389	0.0117918
0	1	0.0370318	0.0100746	0.00770019	0.0975389	0.0266062	0.0280705	0.0567243	0.0263401	0.0525719	0.0104952
0	1	0.0136229	0.00524874	0.0349626	0.00666029	0.0299077	0.00729296	0.00462102	0.0144097	0.0180118	0.0242527
0	1	0.00841775	0.00652503	0.0154814	0.0764078	0.00630413	0.0172761	0.00713865	0.0106842	0.0113535	0.104647
0	1	0.0087253	0.00652503	0.0154814	0.0761637	0.00689118	0.016272	0.00589996	0.0106842	0.0113535	0.103811
0	1	0.017787	0.00681208	0.00416184	0.00635965	0.0201966	0.0147144	0.00541971	0.0152937	0.00565066	0.0103013
0	1	0.0161103	0.00269613	0.024194	0.00459282	0.00853785	0.0117289	0.00326971	0.00708382	0.0145371	0.0188412
0	1	0.00872809	0.00340604	0.0135301	0.00567743	0.0148397	0.00982016	0.00661179	0.00267105	0.0140833	0.0109798
0	1	0.00469909	0.00539226	0.0171898	0.00520798	0.00804692	0.00803809	0.00526049	0.0160459	0.00860958	0.0206989
0	1	0.012755	0.00936467	0.00828521	0.00886188	0.0278972	0.0143247	0.00131512	0.00267105	0.00567675	0.0377808
0	1	0.00469909	0.00198621	0.00657477	0.00677128	0.00294852	0.00884074	0.00302103	0.00421132	0.0106588	0.0205457
0	1	0.0214823	0.0201942	0.0173519	0.00491658	0.0378593	0.012835	0.00394537	0.0156168	0.00936423	0.0779844
0	1	0.0273809	0.0275189	0.0267753	0.0152357	0.0808003	0.0195436	0.0098815	0.0187358	0.0229873	0.0342445
0	1	0.128995	0.0729505	0.0124449	0.0168131	0.110833	0.0683815	0.0445866	0.0363983	0.0233975	0.0384952
0	1	0.0134243	0.00366745	0.00832368	0.0074662	0.0262297	0.0123393	0.00323354	0.00458174	0.0107863	0.0129007
0	1	0.0108819	0.00482587	0.0038197	0.00273812	0.0151421	0.00930021	0.00788666	0.0114641	0.00395245	0.0213125
0	1	0.00100654	0.00326252	0.039165	0.00700717	0.00787742	0.00737188	0.00216775	0.00686284	0.0204788	0.0261821
0	1	0.0231562	0.0242651	0.00653425	0.00983315	0.0192082	0.0152228	0.00609601	0.00764274	0.00761381	0.0659907
0	1	0.104363	0.0389377	0.00645321	0.00881796	0.0512703	0.0524088	0.111546	0.0410515	0.0061545	0.00490762
0	1	0.0396086	0.00794484	0.0657608	0.00640358	0.0411702	0.0214794	0.00518813	0.0176252	0.0138151	0.0110051
0	1	0.0275244	0.0134806	0.0153193	0.0121868	0.0322178	0.0217191	0.0033059	0.0110742	0.00990384	0.0177594
0	1	0.030875	0.0100746	0.0113601	0.00500677	0.0367931	0.0162004	0.0092782	0.0140387	0.0150671	0.00895059
0	1	0.0934159	0.0158898	0.0307602	0.00789061	0.0697425	0.0519108	0.00568877	0.0171766	0.0170041	0.0237763
0	1	0.0224861	0.00878731	0.0185178	0.0168843	0.0346535	0.0169767	0.0285908	0.0106842	0.0281269	0.0271244
0	1	0.0693462	0.153134	0.00840474	0.0134401	0.164399	0.0315639	0.00653943	0.0321491	0.00469515	0.0308731
0	1	0.0104048	0.00553577	0.0203315	0.0114283	0.0143305	0.00678517	0.00326971	0.00752084	0.00814377	0.0188864
0	1	0.0744344	0.0813144	0.0070767	0.026832	0.130667	0.0375079	0.0119085	0.0454079	0.0101069	0.0180297
0	1	0.194406	0.41733	0.0100931	0.0152654	0.275965	0.0777965	0.090628	0.144563	0.011408	0.014411
0	1	0.233189	0.618537	0.00828316	0.00793453	0.16269	0.102556	0.0661864	0.193466	0.00877089	0.0132873
0	1	0.0120813	0.0241217	0.022477	0.0076547	0.0101133	0.012679	0.0130427	0.017611	0.0143255	0.0112321
0	1	0.00234954	0.00326252	0.0350842	0.00992916	0.0062491	0.0136061	0.00266643	0.010857	0.0204028	0.00914827
0	1	0.00201309	0.00283965	0.0289708	0.0058	0.0060473	0.00412153	0.0058276	0.00566164	0.0180195	0.00937358
0	1	0.00939818	0.00916199	0.00715774	0.00946546	0.0140759	0.0109171	0.00803085	0.0113872	0.0185595	0.0117128
0	1	0.0459732	0.010928	0.00890665	0.00800275	0.032369	0.023489	0.0097968	0.0302005	0.00713609	0.0134658
0	1	0.00771874	0.00922115	0.00585698	0.00914171	0.0404725	0.014743	0.0105209	0.00801316	0.00567675	0.0202387
0	1	0.0406876	0.0184395	0.00715774	0.0129517	0.0355868	0.0323459	0.0278415	0.029739	0.00548785	0.0176745
0	1	0.0338974	0.0122043	0.0186657	0.00638894	0.0376469	0.0208444	0.00721508	0.0232791	0.0157836	0.0158575
0	1	0.00536919	0.00468234	0.0273111	0.00607982	0.00993676	0.00881076	0.00195459	0.0133494	0.0120701	0.0155329
0	1	0.0144309	0.0214485	0.0101942	0.0108287	0.0216986	0.00884074	0.0085302	0.0137648	0.012309	0.0198556
0	1	0.0540395	0.155122	0.00295538	0.0137345	0.0509643	0.0258174	0.011269	0.0198477	0.00419132	0.070273
0	1	0.0983604	0.085665	0.0090477	0.0124829	0.019972	0.112381	0.0693495	0.0881069	0.0130778	0.0171696
0	1	0.0974374	0.0791032	0.0084445	0.0119677	0.019972	0.105368	0.0658435	0.0833552	0.0130778	0.0168257
0	1	0.0300371	0.0221355	0.00295538	0.00970136	0.0792754	0.0101616	0.00326971	0.013482	0.0195275	0.0323144
0	1	0.00377642	0.00539226	0.0124449	0.00853811	0.0105808	0.00853671	0.00535061	0.0155292	0.0123351	0.00828494
0	1	0.0248329	0.00823191	0.0225176	0.00728701	0.0274971	0.0190317	0.00646705	0.00840311	0.0211955	0.0219751
0	1	0.00335609	0.0063892	0.0347198	0.00528024	0.00432065	0.0207331	0.00526049	0.00840311	0.0132906	0.0156303
0	1	0.00503554	0.00411595	0.0102004	0.00273812	0.00655657	0.00789066	0.00323354	0.00775104	0.0130517	0.019409
0	1	0.00234954	0.00553577	0.0107771	0.0143381	0.00579357	0.0071859	0.0115677	0.00421132	0.0211955	0.00637227
0	1	0.00710456	0.00879829	0.0914794	0.0135396	0.00879248	0.0201482	0.0104848	0.0191069	0.0340083	0.143976
0	1	0.00850253	0.00539226	0.00902822	0.0189309	0.0126038	0.00934052	0.00266643	0.00784577	0.0138205	0.0303375
0	1	0.0297314	0.010641	0.0139025	0.0197037	0.0942097	0.0158125	0.00836238	0.0234774	0.0152799	0.0162115
0	1	0.0161103	0.00681208	0.0147121	0.0103928	0.00919827	0.00710759	0.00195459	0.00688237	0.0161963	0.0156791
0	1	0.0104048	0.0151148	0.00463959	0.0612932	0.00579268	0.0123957	0.016421	0.00495215	0.0165003	0.00908761
0	1	0.118566	0.158955	0.0180563	0.0289653	0.278068	0.0517058	0.0238759	0.0426941	0.0115663	0.0599412
0	1	0	0.00198621	0.010939	0.0103928	0.0064054	0.00838126	0.003873	0.00955344	0.015813	0.00678531
0	1	0.0267416	0.0347019	0.00532778	0.0287612	0.0442933	0.0164297	0.0766528	0.0105364	0.0181454	0.0259237
0	1	0.0506806	0.0197964	0.0317796	0.014824	0.0956662	0.0322808	0.00390918	0.0202831	0.0252804	0.0327099
0	1	0.00469909	0.00070991	0.0178133	0.00547623	0.00696236	0.010005	0.00435392	0.00916348	0.019975	0.00433001
0	1	0.113414	0.239691	0.00774071	0.0263677	0.122216	0.0632029	0.0449674	0.0450115	0.0108496	0.0416737
0	1	0.0143965	0.0103617	0.00832368	0.00515247	0.0186989	0.0128357	0.00259406	0.00840311	0.00493403	0.0473719
0	1	0.0130907	0.0103617	0.00830749	0.00515247	0.0171234	0.0132076	0.00259406	0.00840311	0.00493403	0.0453285
0	1	0.0140973	0.0195828	0.0149064	0.00909775	0.0138469	0.0102123	0.00131447	0.006122	0.00692329	0.0612824
0	1	0.0352791	0.0133371	0.00469155	0.0119238	0.0244701	0.0256345	0.00903558	0.0093552	0.017773	0.0383886
0	1	0.0330605	0.0236253	0.00474481	0.0392009	0.052419	0.01974	0.024372	0.0160009	0.0137944	0.0161426
0	1	0.0603492	0.0973769	0.0280885	0.0145277	0.0697795	0.0220472	0.0175578	0.0284816	0.0185135	0.0204954
0	1	0.0134272	0.00723493	0.0147769	0.00366547	0.00919827	0.00507159	0.00323354	0.00536164	0.00933813	0.0076876
0	1	0.023159	0.00922115	0.0310151	0.00519641	0.0486445	0.0121596	0.0033059	0.011854	0.0178897	0.0175919
0	1	0.0073823	0.00340604	0.0185584	0.0210543	0.0292738	0.0114457	0.00653943	0.00947055	0.0232173	0.00882668
0	1	0.00290874	0.00581511	0.0172303	0.00849415	0.00223591	0.00799776	0.00191841	0.00879308	0.012044	0.0103124
0	1	0.0372506	0.011638	0.0200321	0.00853811	0.0364372	0.017955	0.00799927	0.0102942	0.0123351	0.0154163
0	1	0.0147673	0.00996176	0.00886614	0.0105013	0.0202266	0.0112003	0.0150697	0.0141352	0.0103458	0.00711886
0	1	0.0147673	0.00879829	0.00886614	0.00821955	0.0187639	0.0112003	0.0145723	0.0141352	0.0100364	0.00697656
0	1	0.0167833	0.0280941	0.0159023	0.0287205	0.0261499	0.0105036	0.00916965	0.0155178	0.0125501	0.0105116
0	1	0.0087253	0.00993106	0.0103275	0.00515247	0.0109572	0.00753828	0.00430332	0.010512	0.0135555	0.0105035
0	1	0.0147673	0.0293704	0.0136919	0.0137345	0.0270855	0.016379	0.00593614	0.00992387	0.0133167	0.0509329
0	1	0.1344	0.10815	0.0185178	0.0226404	0.11642	0.0682916	0.129343	0.0465778	0.0130517	0.0173457
0	1	0.0317358	0.0614522	0.00731317	0.00744509	0.0415782	0.028499	0.00925655	0.0139743	0.00641946	0.053392
0	1	0.0335638	0.0617359	0.00719824	0.00840398	0.0437942	0.0274079	0.00920326	0.0147981	0.00567675	0.0548613
0	1	0.053951	0.138803	0.00865566	0.0137785	0.0976874	0.0320251	0.0112131	0.028423	0.0160486	0.0580876
0	1	0.0520265	0.0119173	0.0147769	0.00120718	0.0417852	0.0179268	0.00476247	0.0124031	0.012574	0.0117492
0	1	0.00704863	0.00070991	0.0154814	0.00886188	0.00919827	0.00641397	0.00259406	0.00429739	0.014776	0.0142048
0	1	0.00704863	0.000354956	0.0152223	0.00938163	0.00919827	0.00707883	0.00259406	0.00495215	0.014776	0.0147188
0	1	0.128723	0.125036	0.00657477	0.00886188	0.155943	0.0522529	0.0305066	0.0773565	0.00939033	0.0095863
0	1	0.00973184	0.00269613	0.00886614	0.00910295	0.00630193	0.0104558	0.00263024	0.00573205	0.012574	0.0277071
0	1	0.075478	0.0442926	0.0136676	0.0106727	0.106257	0.0328008	0.00789073	0.0152486	0.0192323	0.059046
0	1	0.0738741	0.0423211	0.0148335	0.0108403	0.103248	0.032605	0.00789073	0.0132058	0.0192323	0.0593924
0	1	0.0483677	0.0521773	0.00778121	0.0486663	0.129872	0.028366	0.0929473	0.0217584	0.0409429	0.0235234
0	1	0.001343	0.00397243	0.0213111	0.0018547	0.00315097	0.00412153	0.00131512	0.00688237	0.0182507	0.00229771
0	1	0.00536919	0.00823191	0.00832368	0.0104882	0.0125539	0.0117981	0.00496155	0.00877355	0.0121614	0.0284758
0	1	0.238938	0.111028	0.00774071	0.0559325	0.0605962	0.229633	0.550448	0.152479	0.0392619	0.0155915
0	1	0.0701499	0.0218484	0.0136514	0.0081588	0.0557627	0.041834	0.0160817	0.0274904	0.0162353	0.0172559
0	1	0.098303	0.191645	0.00284158	0.0157988	0.0286654	0.124226	0.175921	0.104452	0.00368749	0.0169693
0	1	0.00906174	0.00332168	0.00478533	0.0423775	0.016303	0.00877223	0.0654331	0.00651197	0.0199731	0.00775783
0	1	0.00536919	0.00269613	0.0168095	0.00519641	0.00485444	0.00507159	0.00458484	0.00460127	0.0115923	0.0123543
0	1	0.032218	0.106705	0.00832368	0.0116	0.0389256	0.0225757	0.00488746	0.0187169	0.00344861	0.0984135
0	1	0.0312114	0.105392	0.00832368	0.0103928	0.0381917	0.022331	0.00526049	0.0187169	0.00344861	0.0923011
0	1	0.344915	0.0819663	0.010032	0.0540986	0.067326	0.273726	0.5602	0.160183	0.084543	0.0153069
0	1	0.0292011	0.0103617	0.0124449	0.00816637	0.0313165	0.0232437	0.00383683	0.0171962	0.0162615	0.0159678
0	1	0.0973181	0.468465	0.00474481	0.0198144	0.00930173	0.293204	0.456035	0.470433	0.0308073	0.0162368
0	1	0.152026	0.103619	0.00657477	0.0115561	0.0447182	0.190543	0.0844356	0.157104	0.0128389	0.0143621
0	1	0.0779479	0.0471399	0.00474481	0.00821435	0.0594726	0.0514035	0.0148793	0.0393054	0.00692329	0.0358159
0	1	0.0570536	0.0486662	0.00581097	0.0162554	0.112586	0.0216764	0.0211143	0.0399195	0.0110385	0.0165057
0	1	0.0421742	0.0271048	0.00723057	0.0263169	0.0898193	0.0395201	0.00977295	0.0171962	0.0205565	0.0113879
0	1	0.0607489	0.0207156	0.0238651	0.0076547	0.131928	0.0261416	0.0163485	0.0125949	0.0220674	0.0390918
0	1	0.0161103	0.00340604	0.0272366	0.00426906	0.00682001	0.0115717	0.00263024	0.00879308	0.015872	0.0603033
0	1	0.0161103	0.00340604	0.0262252	0.00426906	0.0064531	0.0113662	0.00263024	0.00879308	0.0155448	0.0604983
0	1	0.0157758	0.00755403	0.00836418	0.0109964	0.0283588	0.0138053	0.0046572	0.0159938	0.0130517	0.0615478
0	1	0.132569	0.254217	0.00457482	0.0143821	0.0421323	0.140622	0.154653	0.163892	0.0210384	0.00675219
0	1	0.0252312	0.0188729	0.00235214	0.0557294	0.0315342	0.0149891	0.108715	0.00946347	0.0428947	0.0335998
0	1	0.0243915	0.0199719	0.00174891	0.056365	0.0319155	0.0154785	0.106834	0.0113504	0.039685	0.0340877
0	1	0.0134243	0.0056793	0.00618605	0.0103671	0.0198209	0.0105537	0.00458484	0.00762324	0.0226252	0.00459242
0	1	0.00469909	0.00681208	0.0360917	0.00886188	0.0145851	0.00688245	0.0071789	0.00727233	0.0259121	0.00973688
0	1	0.0278581	0.00808839	0.0177375	0.00946546	0.0423473	0.0136481	0.00191841	0.00764274	0.0141538	0.0155237
0	1	0.00234954	0.00666856	0.00331077	0.00241435	0.00183011	0.00728438	0.00195459	0.0037829	0.00470709	0.029162
0	1	0.107234	0.225873	0.00295538	0.0281681	0.0995419	0.054416	0.28236	0.0693338	0.00665833	0.0412445
0	1	0.0272961	0.0142217	0.00782177	0.0105251	0.0362404	0.0086266	0.0098815	0.0225383	0.00888647	0.0063683
0	1	0.064421	0.010928	0.00435617	0.00668341	0.0273468	0.0311655	0.0167762	0.0400626	0.00888647	0.0103489
0	1	0.0177898	0.0113509	0.0178133	0.00418002	0.0144061	0.00954552	0.00454865	0.0152855	0.0120701	0.00860181
0	1	0.0198001	0.0190087	0.0112385	0.00709504	0.0422145	0.0143039	0.00131512	0.0141352	0.0167653	0.0346259
0	1	0.0411417	0.029378	0.00587023	0.0146734	0.0824969	0.0312726	0.0151058	0.0263206	0.0135784	0.0125031
0	1	0.00335609	0.00255261	0.015119	0.00844215	0.0109249	0.00401445	0.00323354	0.00879308	0.0162353	0.00885174
0	1	0.0410206	0.0333135	0.00667185	0.0109964	0.0418835	0.0156743	0.00326841	0.0237672	0.00875665	0.0129876
0	1	0.0456451	0.021569	0.00948963	0.00181076	0.0454637	0.024367	0.0033059	0.0125949	0.00591563	0.0195269
0	1	0.00503275	0.00354956	0.0207282	0.00864392	0.00696236	0.0042286	0.0046572	0.00585879	0.0125479	0.0367203
0	1	0.0251777	0.0151875	0.0141767	0.00668341	0.0646903	0.0155672	0.0342294	0.0134895	0.0145371	0.013066
0	1	0.016444	0.00610217	0.00645321	0.00487265	0.0278972	0.0139124	0.00534931	0.0095339	0.0130778	0.0261888
0	1	0.0526724	0.0282453	0.0134106	0.0155453	0.105578	0.0241937	0.00785455	0.022998	0.0184896	0.0176911
0	1	0.0194664	0.0132662	0.00882558	0.00700717	0.0303899	0.00989787	0.00202695	0.00990434	0.0118313	0.0192363
0	1	0.0440002	0.0325737	0.00595128	0.0793784	0.0781155	0.0208841	0.0236002	0.0400462	0.0401083	0.0136357
0	1	0.0286699	0.00968019	0.0101942	0.011946	0.0695869	0.0179772	0.00641444	0.0200264	0.0104484	0.0166056
0	1	0.00536919	0.00737848	0.0404525	0.0058	0.00602676	0.0114457	0.00127895	0.00647292	0.0206916	0.00736942
0	1	0.0607489	0.0961943	0.0029959	0.0100691	0.141379	0.0457067	0.0163848	0.0213685	0.00689721	0.0647682
0	1	0.121421	0.0780287	0.00929523	0.00756567	0.095616	0.0398184	0.0111604	0.0282508	0.00936423	0.0119865
0	1	0.114452	0.0910865	0.00898771	0.0051357	0.107748	0.0531068	0.00789073	0.016863	0.00768119	0.0282564
0	1	0.0322207	0.0188729	0.00885987	0.00993247	0.0379099	0.0148624	0.00522431	0.0270809	0.00689721	0.0156661
0	1	0.00570564	0.00723493	0.00408079	0.0103489	0.00538687	0.00710279	0.00263024	0.00573205	0.00591563	0.00572939
0	1	0.0104867	0.00326252	0.0107122	0.00733094	0.0140759	0.0107207	0.00394537	0.011854	0.0242066	0.0168559
0	1	0.0107383	0.00877307	0.0320394	0.00815249	0.0148948	0.0119051	0.00661179	0.00703182	0.0239275	0.00801975
0	1	0.0785359	0	0.0414159	0.00733094	0.0131131	0.0532586	0.00906311	0.0198477	0.0103719	0.0408682
0	1	0.272293	0.478006	0.0142749	0.0389092	0.0653029	0.19686	0.352097	0.28292	0.00838263	0.0134975
0	1	0.0785359	0.03221	0.0173925	0.00459282	0.119223	0.0427494	0.0110461	0.0213489	0.0196685	0.0107541
0	1	0.0205299	0.00808583	0.00058297	0.0100691	0.0354312	0.0160605	0.019586	0.0103138	0.0216369	0.00698552
0	1	0.0107412	0.0109817	0.00653425	0.0338545	0.0273402	0.00732236	0.0323147	0.00880441	0.0272045	0.00539287
0	1	0.0432984	0.0526385	0.00801581	0.0137345	0.0483307	0.0380002	0.00657561	0.0167867	0.00921366	0.0738905
0	1	0.0718181	0.040259	0.00832368	0.00547623	0.0968335	0.0300286	0.00593614	0.0209687	0.0155187	0.013248
0	1	0.0366566	0.0123479	0.00665429	0.00459282	0.082438	0.014403	0.00799601	0.0225188	0.0147956	0.0222593
0	1	0.0896163	0.0522157	0.00957068	0.0556272	0.0484342	0.0409875	0.054108	0.0370048	0.0207741	0.00905243
0	1	0.0104048	0.0281642	0.0362014	0.00547623	0.0115376	0.00777273	0.0105571	0.0252288	0.0206928	0.0128156
0	1	0.195481	0.779898	0.0119431	0.0539946	0.241405	0.108324	0.134681	0.233005	0.00939033	0.0596557
0	1	0.006715	0.00482587	0.0142749	0.0100691	0.0126038	0.00797936	0.00334207	0.0113699	0.0237928	0.0071777
0	1	0.0832359	0.0977705	0.00898771	0.0103928	0.106933	0.0475033	0.0256439	0.0377847	0.00641946	0.0226143
0	1	0.102249	0.099847	0.0092823	0.012895	0.020449	0.119971	0.0735043	0.098028	0.0130778	0.0172126
0	1	0.0252523	0.00823191	0.0235904	0.00742115	0.0288737	0.019805	0.00646705	0.00907899	0.0211955	0.0220184
0	1	0.0449778	0.00681208	0.0202099	0.0100251	0.0231873	0.0222936	0.00390918	0.00877355	0.017028	0.0180248
0	1	0.0104048	0.0152541	0.00237241	0.040889	0.0241116	0.0059905	0.00518813	0.0152449	0.0170303	0.0162813
0	1	0.0855817	0.0331785	0.00869858	0.0131361	0.0491533	0.0508853	0.0346355	0.0246596	0.00936423	0.00838088
0	1	0.0264018	0.0204	0.0113601	0.00946546	0.0318933	0.0109447	0.00371314	0.0183465	0.00838263	0.0251382
0	1	0.0396058	0.00666856	0.00957068	0.00789061	0.0308492	0.0167822	0.00529667	0.006122	0.00713609	0.0268085
0	1	0.0396058	0.00666856	0.00957068	0.00849415	0.0308492	0.017115	0.00593614	0.006122	0.00713609	0.0268085
0	1	0	0.00326252	0.0183962	0.00519641	0.00670773	0.00697028	0.00195459	0.00573205	0.0132699	0.015063
0	1	0.286726	0.547677	0.0223883	0.00705112	0.0495793	0.259058	0.1423	0.451715	0.00844742	0.0102213
0	1	0.00402618	0.00453882	0.0210781	0.00914171	0.00274517	0.00751931	0.00195459	0.0103138	0.0218199	0.0197199
0	1	0.00402618	0.00453882	0.0205084	0.00914171	0.00274517	0.0074312	0.00195459	0.0103138	0.0212215	0.0197344
0	1	0.0087253	0.0154669	0.00478533	0.0955891	0.0181687	0.00866455	0.0138631	0.0174962	0.0278538	0.00831319
0	1	0.087462	0.150514	0.00796733	0.00881796	0.0392164	0.0558481	0.0268079	0.118123	0.00740105	0.0203664
0	1	0.00637575	0.0119147	0.0255073	0.0110583	0.00223591	0.00542398	0.00451248	0.0137452	0.0384362	0.00342827
0	1	0.00570564	0.0051052	0.029805	0.00241435	0.0060473	0.00612874	0.00526049	0.00774835	0.0241663	0.0129928
0	1	0.00570564	0.0051052	0.0298375	0.00316139	0.0060473	0.00612874	0.00526049	0.0082975	0.0246299	0.0129928
0	1	0.00570564	0.0051052	0.0297888	0.00426906	0.00594563	0.00612874	0.00526049	0.00840311	0.0251479	0.0129928
0	1	0.0100683	0.00631489	0.0323719	0.00552017	0.0148541	0.00897899	0.00454865	0.00981991	0.0427394	0.0133147
0	1	0.00637855	0.00453882	0.0170374	0.00362153	0.0185749	0.00943841	0.00390918	0.00610247	0.0277785	0.0155337
0	1	0.00738509	0.00141982	0.0184368	0.00875606	0.0150944	0.0146172	0.00378485	0.00613442	0.00763992	0.0423824
0	1	0.0318843	0.0773343	0.0102993	0.0118319	0.086347	0.0306616	0.0113413	0.0221678	0.0120701	0.0584606
0	1	0.0248357	0.0407871	0.00591075	0.0253824	0.0298652	0.00917236	0.00657561	0.0144286	0.0152799	0.0282021
0	1	0.124119	0.172684	0.0107366	0.00938223	0.145731	0.0545668	0.0136822	0.0451105	0.0137824	0.030409
0	1	0.0198029	0.0147569	0.0114816	0.0125713	0.0427369	0.0192702	0.00139019	0.011854	0.0105847	0.068635
0	1	0.0130907	0.00340604	0.0208417	0.00394529	0.00970753	0.00908602	0.0098815	0.00951437	0.032157	0.0151025
0	1	0.187288	0.221649	0.00420237	0.00487265	0.0384162	0.126931	0.047453	0.212554	0.00320973	0.0110495
0	1	0.0311283	0.0269587	0.0113601	0.0146052	0.0672149	0.0168696	0.00619754	0.0194577	0.0101813	0.0087791
0	1	0.00604209	0.00908535	0.0160238	0.00273812	0.0217376	0.0113582	0.00536903	0.017292	0.017199	0.00488597
0	1	0.020364	0.0175603	0.0171009	0.00849415	0.0293482	0.0219724	0.00394537	0.0140084	0.014837	0.0160665
0	1	0.193528	0.973739	0.00705019	0.0197553	0.0124486	0.345418	0.480457	0.768744	0.0103458	0.0183756
0	1	0.00369254	0.00482587	0.0320397	0.00273812	0.0126788	0.00542398	0.00195459	0.00688237	0.0202139	0.00527092
0	1	0.00469909	0.00070991	0.0101537	0.00612376	0.00919827	0.0060009	0.00451248	0.00647292	0.0113274	0.00323357
0	1	0.00637855	0.00198621	0.00886614	0.00853811	0.00670773	0.00813598	0.00255789	0.009183	0.00814377	0.034693
0	1	0.0130907	0.00652503	0.0226392	0.00825829	0.00909481	0.0140206	0.00390918	0.0110937	0.0184277	0.0308571
0	1	0.254781	0.131084	0.0119431	0.052276	0.0719185	0.195919	0.34084	0.137785	0.0265319	0.0163093
0	1	0.148481	0.0103704	0.063834	0.00950939	0.0446713	0.0569347	0.0118512	0.0367286	0.0237395	0.0183953
0	1	0.100129	0.103447	0.00999973	0.00733094	0.0239346	0.122943	0.0154413	0.0720989	0.00517291	0.0334973
0	1	0.0177898	0.0050121	0.00540883	0.0076547	0.0209374	0.0141876	0.00195459	0.006122	0.0115663	0.0250401
0	1	0.0617555	0.0211461	0.00714952	0.0103928	0.0236323	0.0291271	0.0061037	0.041996	0.00815028	0.00831021
0	1	0.188058	0.00553577	0.068152	0.00487265	0.0524445	0.0923714	0.00831445	0.0179175	0.0158662	0.0184363
0	1	0.0161103	0.00340604	0.027324	0.00478425	0.0064531	0.0113074	0.00263024	0.00879308	0.0156273	0.0602994
0	1	0.0130907	0.00070991	0.0301195	0.00848145	0.0135828	0.00848836	0.00202967	0.00714449	0.0207177	0.0154951
0	1	0.00637575	0.00467686	0.00840474	0.00398923	0.00472645	0.00531691	0.00266643	0.00848597	0.030253	0.00756711
0	1	0.00604209	0.00794484	0.0160751	0.00522994	0.0038114	0.00684331	0.0033059	0.00534211	0.0152799	0.0167303
0	1	0.00503554	0.00269613	0.0248495	0.0118429	0.00879248	0.0110052	0.00458484	0.0109529	0.017293	0.0242692
0	1	0.0533537	0.0400451	0.00898771	0.0473984	0.0648461	0.0339752	0.377541	0.0175471	0.0753177	0.0196613
0	1	0.0610825	0.0423141	0.00898771	0.0440735	0.0674471	0.0349614	0.369727	0.0169556	0.0751114	0.0204602
0	1	0.0613064	0.0424204	0.00898771	0.0436543	0.0681691	0.0339846	0.363957	0.0167867	0.0751269	0.0209605
0	1	0.20742	0.0686783	0.0124855	0.00705112	0.0661703	0.19347	0.117095	0.208265	0.0201878	0.00714083
0	1	0.0402788	0.018163	0.014939	0.00978922	0.0779199	0.0258492	0.00374866	0.0125949	0.0245203	0.0248954
0	1	0.194406	0.334242	0.00719824	0.0101477	0.21274	0.0650987	0.0250959	0.100369	0.00591563	0.0178023
0	1	0.0177898	0.00936467	0.0178133	0.00454888	0.0140759	0.00954552	0.00359148	0.0152855	0.0120701	0.00814326
0	1	0.0285254	0.00723493	0.0144968	0.00821435	0.0348118	0.0106027	0.00913351	0.00955344	0.0208979	0.00687819
0	1	0.00738509	0.0157462	0.0036194	0.0143873	0.0220245	0.0129934	0.00131512	0.0160263	0.0165003	0.00384828
0	1	0.00234954	0.00397243	0.0195622	0.0118798	0.00930173	0.00542398	0.00593614	0.009183	0.016799	0.00865873
0	1	0.128658	0.0239179	0.0614767	0.00519641	0.0314047	0.0752796	0.0076585	0.0190873	0.0281187	0.0110356
0	1	0.00671218	0.00865476	0.00552219	0.0484805	0.00868902	0.0101432	0.0112835	0.0080327	0.0270721	0.0194906
0	1	0.00671218	0.00865476	0.00540883	0.0475196	0.00868902	0.0101432	0.0122906	0.0080327	0.025731	0.0186416
0	1	0.00671218	0.00865476	0.00540883	0.0498283	0.00868902	0.00927489	0.0124032	0.0080327	0.0249058	0.0172151
0	1	0.00732823	0.00468234	0.0235948	0.00876218	0.00853785	0.0139124	0.00394537	0.00573205	0.0110885	0.0685784
0	1	0.00805518	0.00836776	0.0187445	0.01447	0.014434	0.0110933	0.00785455	0.011698	0.0293131	0.00772416
0	1	0.112436	0.0119173	0.0316471	0.00644232	0.0316609	0.0580339	0.00522431	0.0228696	0.0136586	0.011456
0	1	0.0439713	0.0123479	0.0345417	0.00301794	0.0252077	0.0174673	0.00462102	0.00906166	0.0105695	0.0262261
0	1	0.00939818	0.00524874	0.0241493	0.00978922	0.0162627	0.0042286	0.00394537	0.0110742	0.0258906	0.00622019
0	1	0.0178188	0.00968019	0.0193277	0.00849415	0.0335961	0.0167274	0.0137545	0.0148955	0.0180118	0.0123245
0	1	0.0100324	0.00581511	0.0179817	0.00394882	0.0103176	0.00813598	0.00390918	0.012244	0.00960312	0.012042
0	1	0.0205505	0.0145408	0.00890665	0.016505	0.037215	0.00912462	0.0103842	0.0178564	0.0151065	0.0181812
0	1	0.00939818	0.00482587	0.0142749	0.0137785	0.0140282	0.00979079	0.00127895	0.0095339	0.0156227	0.0140985
0	1	0.0606004	0.0755365	0.00614534	0.00366547	0.0197174	0.0422276	0.00721508	0.0797807	0.00344861	0.00477408
0	1	0.0403477	0.0147569	0.0107366	0.0258869	0.012504	0.0202864	0.0244564	0.0274904	0.0148021	0.0380709
0	1	0.30989	0.292481	0.00828316	0.0311527	0.0507523	0.297416	0.475669	0.242522	0.0162615	0.00927771
0	1	0.00402618	0.00794484	0.0197244	0.00241435	0.0267832	0.00833231	0.00398155	0.0110742	0.0189674	0.0222122
0	1	0.0403498	0.00383318	0.0793906	0.00153094	0.0257384	0.0229225	0.0033059	0.00458174	0.00987677	0.0559397
0	1	0.093909	0.0742488	0.0591649	0.00366547	0.0208754	0.100393	0.116359	0.0936365	0.0288081	0.0100595
0	1	0.0127543	0.0100746	0.0237161	0.00775774	0.0268889	0.0117981	0.00518813	0.0135129	0.0202139	0.0293218
0	1	0.190307	0.00453882	0.0839735	0.0140143	0.0525986	0.0792315	0.00845786	0.0224992	0.0246962	0.0201653
0	1	0.0107383	0.00780132	0.0131657	0.00398923	0.0280564	0.0148624	0.00195459	0.0103138	0.0106108	0.00995768
0	1	0.0124566	0.00453882	0.00894715	0.0100251	0.00772626	0.00919312	0.00127895	0.00380184	0.00618059	0.0429025
0	1	0.068542	0.104937	0.00974064	0.062358	0.157407	0.0341296	0.0570147	0.048118	0.0243639	0.0141517
0	1	0.042399	0.00397243	0.065316	0.00519641	0.0130463	0.0276135	0.00263024	0.0206081	0.021873	0.0159902
0	1	0.0100683	0.00198621	0.0226134	0.00584393	0.0136701	0.00447391	0.0033059	0.00304148	0.0248608	0.00840711
0	1	0.0105715	0.025822	0.0181009	0.00595089	0.0117211	0.0114457	0.0013513	0.012205	0.0137322	0.0175901
0	1	0.0392694	0.0204286	0.00736826	0.0740009	0.0357269	0.0268453	0.174609	0.0308828	0.0433986	0.00792185
0	1	0.0087253	0.00411595	0.0161454	0.00481599	0.0171792	0.011691	0.00266643	0.0173239	0.0184634	0.00601329
0	1	0.0884937	0.0309337	0.012526	0.0100691	0.0624867	0.0372323	0.00589996	0.0129653	0.0150149	0.0252368
0	1	0.0560471	0.00539226	0.0321619	0.0058	0.0203778	0.0186627	0.00446115	0.0148565	0.0123351	0.0151135
0	1	0.0281918	0.0202927	0.00828316	0.00459282	0.0228684	0.0236531	0.00326971	0.0141352	0.00395245	0.0590717
0	1	0.0569165	0.00453882	0.0597419	0.00181076	0.0293926	0.0239796	0.00239932	0.0164358	0.0211955	0.0116213
0	1	0.0590751	0.0149005	0.0129552	0.00584393	0.0477171	0.0335056	0.00661179	0.0122358	0.0167406	0.030147
0	1	0.0590751	0.0153737	0.0136514	0.00677128	0.0482509	0.0331728	0.00721574	0.015266	0.0167392	0.0273256
0	1	0.20076	0.143764	0.0137325	0.0180915	0.122763	0.0821787	0.0524387	0.120503	0.00740105	0.011781
0	1	0.0318871	0.0129427	0.0208092	0.0103928	0.0443124	0.011023	0.00586378	0.0198477	0.0196359	0.0230471
0	1	0.0275244	0.0282299	0.0108176	0.0400612	0.0541051	0.0214818	0.0252209	0.0129653	0.0184634	0.0917468
0	1	0.029237	0.00595865	0.0337483	0.00984591	0.0241415	0.0188769	0.00394537	0.0115026	0.0167804	0.0194271
0	1	0.00805235	0.017876	0.0246795	0.0126193	0.00813205	0.0138934	0.0171327	0.02324	0.0133428	0.0297167
0	1	0.0238291	0.0495898	0.03574	0.0024583	0.011283	0.0259545	0.00433615	0.00456221	0.00644333	0.0246805
0	1	0.0214852	0.00794484	0.00943863	0.00339721	0.0120946	0.0164102	0.00266643	0.00530364	0.0125088	0.0196398
0	1	0.0939679	0.477351	0.011028	0.0162807	0.0110284	0.280046	0.248848	0.457249	0.0253607	0.00908301
0	1	0.0116337	0.00411595	0.0314244	0.00972851	0.0364238	0.00839048	0.00563178	0.0206667	0.0197361	0.00853059
0	1	0.300201	0.529702	0.00509977	0.0249668	0.0376626	0.324702	0.44384	0.47217	0.0239091	0.0115299
0	1	0.0312142	0.0149082	0.0605655	0.00491658	0.0189535	0.0201787	0.00326971	0.0141352	0.0187285	0.0106989
0	1	0.0100683	0.0126349	0.0203073	0.00370587	0.0212562	0.00827422	0.00522431	0.0103138	0.0142983	0.00344908
0	1	0.030202	0.00269613	0.0248837	0.00366547	0.0433798	0.012348	0.00662825	0.0102747	0.0184896	0.00904348
0	1	0.0604068	0.076058	0.0107366	0.00950939	0.161608	0.0326822	0.0098815	0.0522512	0.00838263	0.00871661
0	1	0.131082	0.0334786	0.0339587	0.00668341	0.0336929	0.0833844	0.0222847	0.0648461	0.0165145	0.013812
0	1	0.0514934	0.00496938	0.0114069	0.014125	0.0467685	0.0224318	0.00796308	0.0137061	0.0263465	0.00913193
0	1	0.0463124	0.00468234	0.0238375	0.00213452	0.0381639	0.0323609	0.00518813	0.0122245	0.0267575	0.0442882
0	1	0.0463124	0.00468234	0.0230448	0.00213452	0.0390151	0.0323609	0.00518813	0.0122245	0.0264839	0.0432121
0	1	0.00335609	0.00539226	0.0184045	0.00132454	0.0139492	0.00648113	0.00462102	0.0080327	0.0188938	0.00893192
0	1	0.0448251	0.0126272	0.0114412	0.0302581	0.0921917	0.0193289	0.0170604	0.00914453	0.0351036	0.00614616
0	1	0.13235	0.122217	0.00719824	0.0400925	0.138687	0.0704829	0.34161	0.0417453	0.0428513	0.0209401
0	1	0.0580574	0.0097821	0.0568644	0.00612376	0.0864905	0.0298612	0.00799927	0.0214936	0.037192	0.0145105
0	1	0.00503554	0.00255261	0.042203	0.00519641	0.00782677	0.00705205	0.00398155	0.00267105	0.0237858	0.0158562
0	1	0.160095	0.0222712	0.0152385	0.00974531	0.0493492	0.0784561	0.0181128	0.0400599	0.0307986	0.00805224
0	1	0.0369227	0.00460346	0.053436	0.00942151	0.0181947	0.0185245	0.00263024	0.0156364	0.0258646	0.0095929
0	1	0.409903	0.756409	0.00695528	0.0237808	0.0980285	0.301198	0.363448	0.550909	0.0187784	0.013531
0	1	0.0786153	0.0331007	0.00829718	0.0208194	0.0439866	0.0610587	0.0195485	0.0445559	0.0258646	0.00834185
0	1	0.002686	0.00887716	0.00957068	0.0249663	0.0221089	0.00859541	0.0265919	0.0164163	0.0311835	0.00571403
0	1	0.201284	0.233548	0.0108106	0.0113202	0.129239	0.0745885	0.0233276	0.10338	0.0120962	0.0143151
0	1	0.0214768	0.0120608	0.0302099	0.00640358	0.0518349	0.0127182	0.00661179	0.0124958	0.0165679	0.0202542
0	1	0.297925	0.0543378	0.0250843	0.00398923	0.0802389	0.237836	0.0315998	0.11549	0.0140594	0.0137228
0	1	0.310418	0.21349	0.013109	0.0106287	0.0480189	0.271755	0.13718	0.200006	0.0135555	0.0152318
0	1	0.0732935	0.00755999	0.0581103	0.00301794	0.0225795	0.0589166	0.00394537	0.015266	0.021325	0.0132092
0	1	0.0436348	0.00666856	0.0148984	0.0422678	0.09402	0.01356	0.0115156	0.0152855	0.0295781	0.00727356
0	1	0.0781251	0.0767526	0.00948963	0.0151209	0.0552931	0.0603228	0.00936702	0.081315	0.00469515	0.012783
0	1	0.191125	0.00758989	0.0464848	0.00607982	0.0385987	0.086633	0.00556312	0.0446085	0.0167433	0.0158473
0	1	0.192012	0.130482	0.0114006	0.0142942	0.033342	0.268398	0.200013	0.20318	0.0307571	0.0092628
0	1	0.282073	0.175381	0.0185826	0.0128083	0.143959	0.162164	0.0610627	0.12192	0.00888647	0.0805919
0	1	0.0144337	0.020393	0.0121455	0.012102	0.0161951	0.0121584	0.00785455	0.0129653	0.0219643	0.00988944
0	1	0.0147673	0.872979	0.156221	0.00651421	0.0117392	0.155356	0.00763945	0.0237081	0.00902545	0.00852761
0	1	0.0419526	0.00865476	0.0227467	0.00238082	0.0645181	0.0244391	0.00653943	0.0193755	0.0303979	0.00999725
0	1	0.0314388	0.0116829	0.00719824	0.0118735	0.0351831	0.0250368	0.0128697	0.0290561	0.0152538	0.0112884
0	1	0.190259	0.318528	0.00554288	0.00426906	0.0452576	0.195468	0.0920437	0.332049	0.011233	0.011624
0	1	0.142834	0.0083754	0.110917	0.00485588	0.0566682	0.0847528	0.00586378	0.0224992	0.0365275	0.0312939
0	1	0.00301964	0.0012763	0.0260607	0.00273812	0.00929218	0.00884074	0.00327102	0.00879308	0.0207487	0.0393588
0	1	0.016279	0.00595865	0.00617886	0.027513	0.00853785	0.00892826	0.00462102	0.022698	0.0225246	0.00677934
0	1	0.0104048	0.0117815	0.0352625	0	0.00945291	0.00365227	0.00131512	0.00419179	0.0152799	0.00332644
0	1	0.0137636	0.00553577	0.0501025	0.0106727	0.0129062	0.011971	0.0046572	0.00725279	0.0202139	0.0116347
0	1	0.179155	0.497609	0.00957068	0.0124539	0.272531	0.0992051	0.0581309	0.200633	0.00740105	0.0220226
0	1	0.0395751	0.00798203	0.00715774	0.00978922	0.029251	0.0193675	0.00657561	0.00764274	0.0189674	0.0125223
0	1	0.116802	0.00354956	0.0390355	0.0155085	0.0501914	0.0692555	0.0320471	0.0420416	0.0207796	0.0210671
0	1	0.201719	0.319694	0.0106556	0.00946546	0.0394593	0.204425	0.0875537	0.292017	0	0.0180424
0	1	0.176541	0.5596	0.00989446	0.0122914	0.0529537	0.154034	0.201539	0.279778	0.00344861	0.0219173
0	1	0.0583938	0.0429908	0.00824263	0.00853811	0.0806988	0.0265356	0.00467632	0.0324745	0.0165264	0.0154815
0	1	0.0117477	0.00794484	0.0399911	0.0189656	0.0271501	0.0114457	0.00785728	0.0160459	0.0337594	0.0128887
0	1	0.168932	0.0418541	0.0188662	0.00491658	0.101927	0.0662715	0.0113413	0.0850837	0.0175027	0.0104023
0	1	0.00839164	0.0112128	0.0216135	0.0143149	0.0270855	0.0110328	0.00458484	0.00801316	0.0189674	0.00759173
0	1	0.333952	0.294023	0.00474481	0.0109756	0.156233	0.145466	0.0598583	0.115869	0.00929907	0.00621757
0	1	0.308329	0.107734	0.00711721	0.0271441	0.0685941	0.302036	0.262025	0.182219	0.0241402	0.0133483
0	1	0.216509	0.414343	0.00770019	0.0116187	0.0954469	0.149695	0.0554724	0.238765	0.00567675	0.0106372
0	1	0.156548	0.131212	0.00649372	0.0275908	0.0820701	0.0778521	0.12815	0.0526672	0.0200108	0.0109996
0	1	0.101604	0.0301503	0.00412132	0.00858204	0.0551225	0.0595342	0.0533972	0.0462074	0.0276967	0.0107265
0	1	0.255034	0.317053	0.00774071	0.00914171	0.179041	0.119942	0.031995	0.125399	0.0103719	0.0160235
0	1	0.0993434	0.0126349	0.0437562	0.00060359	0.0189562	0.0405493	0.00063947	0.00914394	0.0100797	0.0394548
0	1	0.036917	0.0120465	0.0464442	0.00120718	0.0107737	0.0220012	0.00458484	0.0164358	0.017048	0.01709
0	1	0.243845	0.174104	0.00828316	0.00459282	0.0389331	0.299928	0.099599	0.262485	0.00689721	0.0171862
0	1	0.0238291	0.00354956	0.0329791	0.00366547	0.0219038	0.0154601	0.00451248	0.0141547	0.0191129	0.00417242
0	1	0.199738	0.104011	0.0127801	0.010113	0.0768442	0.125479	0.0391922	0.126728	0.0237331	0.0109122
0	1	0.228602	0.313009	0.00291485	0.00975165	0.0401236	0.303221	0.375224	0.360421	0.039927	0.0240654
0	1	0.182484	0.0266896	0.0607272	0.00366547	0.0532362	0.0962077	0.0125841	0.0426978	0.019887	0.0177708
0	1	0.372637	0.404938	0.00770019	0.0300535	0.137629	0.174177	0.307073	0.162278	0.01971	0.0146661
0	1	0.164955	0.0703732	0.00836418	0.0103928	0.0241892	0.174176	0.172372	0.112703	0.014776	0.00760368
0	1	0.126472	0.00410499	0.0789309	0.00362153	0.0296905	0.065703	0.00195459	0.0141157	0.0192062	0.0168338
0	1	0.203954	0.220009	0.00536831	0.00942151	0.019917	0.296532	0.227758	0.332431	0.0182247	0.0122681
0	1	0.0590667	0.0201569	0.0486164	0.0020699	0.0111289	0.0331238	0.00259406	0.00495215	0.0159758	0.0144589
0	1	0.116851	0.0915859	0.00237241	0.0231624	0.0511786	0.144426	0.0817601	0.148468	0.0170541	0.00875588
0	1	0.047127	0.00993875	0.0381844	0.00493971	0.0116888	0.0345743	0.00653943	0.0220897	0.0142787	0.0073347
0	1	0.325662	0.500761	0.0168416	0.00886188	0.0431479	0.366969	0.343458	0.476213	0.0170041	0.0170946
0	1	0.147595	0.698564	0.0119026	0.00932909	0.0121981	0.410096	0.309129	0.705384	0.00886041	0.0164711
0	1	0.0543732	0.0190156	0.00844525	0.00552017	0.0583615	0.0216026	0.0114567	0.0259697	0.0122613	0.00883309
0	1	0.0536643	0.0183066	0.00814249	0.00552017	0.0583489	0.0217473	0.0108775	0.0259697	0.0128662	0.00857366
0	1	0.153722	0.186745	0.0163479	0.0100872	0.0402705	0.234223	0.0497334	0.223035	0.00936423	0.00782002
0	1	0.0532818	0.106539	0.0150606	0.0284404	0.0935319	0.0262322	0.0122263	0.0464441	0.0211226	0.00933511
0	1	0.00604209	0.00780561	0.0121009	0.00733094	0.00945291	0.00767649	0.00323354	0.0141157	0.0249655	0.00915126
0	1	0.0137608	0.00539226	0.015522	0.00426906	0.00564151	0.0065882	0.00650325	0.00458174	0.0209566	0.0237816
0	1	0.0335358	0.0462962	0.0062994	0.00644752	0.0329743	0.028761	0.00492502	0.0243742	0.00875131	0.0134016
0	1	0.213315	0.21467	0.00774063	0.00338564	0.0608049	0.224274	0.0511089	0.270089	0.0103458	0.0105288
0	1	0.0271852	0.00283965	0.0173519	0.00761076	0.0189811	0.0119051	0.00326971	0.0102942	0.0130778	0.0470946
0	1	0.110332	0.0256773	0.0142282	0.0119238	0.100608	0.0596813	0.0105571	0.0377651	0.0358428	0.00782002
0	1	0.121713	0.0130578	0.0569198	0.00519641	0.0287483	0.0694997	0.00602365	0.0346846	0.0256154	0.0259804
0	1	0.0849387	0.0647323	0.00886614	0.0033417	0.0329817	0.070671	0.0166581	0.0662099	0.0118573	0.00769356
0	1	0.00301964	0.00391876	0.0166473	0.00301794	0.00274517	0.0064224	0.00323354	0.00916348	0.0141538	0.0065324
0	1	0.064105	0.0107845	0.0124855	0.00886826	0.0950382	0.0179671	0.00721508	0.0263401	0.0115424	0.00811356
0	1	0.123545	0.26164	0.0220959	0.00896248	0.118632	0.0628174	0.00920586	0.0770398	0.0121661	0.0143174
0	1	0.118887	0.119636	0.00953012	0.00978922	0.0997645	0.0649359	0.00913351	0.0534601	0.0150671	0.014299
0	1	0.151748	0.00968716	0.0323638	0.00394529	0.0442567	0.104734	0.0092782	0.0211068	0.0169596	0.0105297
0	1	0.0241628	0.00666856	0.00805117	0.0109964	0.0255218	0.00838126	0.0138268	0.016459	0.0274395	0.00914827
0	1	0.0214823	0.00283965	0.0125665	0.0060359	0.0328306	0.0104265	0.0033059	0.011815	0.021678	0.0092807
0	1	0.173241	0.0977474	0.035658	0.0058	0.0315097	0.196181	0.0152505	0.138087	0.00740105	0.0424814
0	1	0.00570564	0.00283965	0.0301773	0.00607982	0.0126222	0.00577637	0.00337826	0.0137648	0.0359976	0.00646416
0	1	0.186943	0.42197	0.0414719	0.0118399	0.0522492	0.114231	0.087357	0.0854932	0.0146696	0.0108589
0	1	0.191493	0.10405	0.00413751	0.0105435	0.0295847	0.192846	0.0902993	0.137097	0.0127184	0.0121126
0	1	0.106385	0.0223464	0.0132844	0.004006	0.0414276	0.0598195	0.0131874	0.0346846	0.0118313	0.00851382
0	1	0.112776	0.0679619	0.0106961	0.00733094	0.0203778	0.128662	0.017736	0.0606802	0.00297086	0.051713
0	1	0.296822	0.585959	0.00726296	0.0125273	0.0450286	0.328602	0.0657226	0.395854	0.0251156	0.00959887
0	1	0.169959	1.0491	0.0083837	0.0333968	0.0161129	0.268327	0.367428	0.795022	0.0230729	0.0153841
0	1	0.164793	0.175198	0.00948963	0.0207206	0.0378292	0.173742	0.14813	0.238347	0.00419132	0.0264551
0	1	0.212915	0.195835	0.0330175	0.00728701	0.0184289	0.235293	0.0207716	0.129904	0.0137944	0.0179879
0	1	0.147529	0.0255612	0.0101131	0.00475849	0.0493815	0.05419	0.0134287	0.0477995	0.0261035	0.0168497
0	1	0.168749	0.285587	0.00650991	0.0183051	0.0213964	0.214017	0.211957	0.341237	0.017508	0.00867311
0	1	0.130399	0.328236	0.00592695	0.00338564	0.0155002	0.244683	0.0464698	0.361227	0.0066844	0.00852463
0	1	0.120152	0.0150834	0.0243475	0.00213452	0.0428403	0.0837231	0.00924203	0.0331444	0.0128389	0.00859354
0	1	0.181969	0.0879674	0.00237241	0.00427638	0.0269752	0.246611	0.0519728	0.141269	0.0157836	0.00842876
0	1	0.192329	0.222857	0.00832368	0.00978922	0.0266798	0.18014	0.0459579	0.299532	0.00713609	0.0119671
0	1	0.217061	0.117324	0.00698316	0.0104367	0.0791078	0.210193	0.160794	0.118149	0.0204495	0.0075041
0	1	0.0211431	0.0715578	0.0712031	0.00105628	0.0136194	0.0379673	0.00394537	0.0120393	0.0207307	0.00281357
0	1	0.281158	0.241232	0.00711721	0.0263205	0.0538103	0.310461	0.145293	0.300495	0.0126098	0.0332361
0	1	0.110642	0.0249211	0.0191332	0.00644752	0.0269344	0.138801	0.0223772	0.0617893	0.0125479	0.00866858
0	1	0.107064	0.010928	0.0456184	0.00306188	0.0374058	0.0686291	0.00905539	0.0175666	0.0188975	0.0106956
0	1	0.098667	0.0115481	0.0334773	0.000989986	0.0131014	0.0522398	0.00323354	0.0205886	0.0133167	0.0149557
0	1	0.202513	0.111664	0.0202017	0.00306188	0.0763776	0.183453	0.0303871	0.148211	0.0161669	0.0134975
0	1	0.00964889	0.00723493	0.0295376	0.00700717	0.00960408	0.0123957	0.00390918	0.00777925	0.0227496	0.0173063
0	1	0.0993424	0.071392	0.00774071	0.00789061	0.0270379	0.110679	0.0471925	0.0729617	0.0115923	0.0180287
0	1	0.290751	0.0915248	0.0308358	0.00306188	0.0975789	0.16876	0.0160499	0.083173	0.0212085	0.0159923
0	1	0.032216	0.0523658	0.0101537	0.050518	0.0745929	0.0283645	0.0118723	0.0336124	0.020924	0.00859311
0	1	0.121465	0.00666856	0.0786055	0.00519641	0.0255034	0.0674251	0.0061822	0.0118345	0.0202139	0.034953
0	1	0.104295	0.0477174	0.0113601	0.0238915	0.0714312	0.0643525	0.0351231	0.0421048	0.0120701	0.0149039
0	1	0.143169	0.221104	0.00532778	0.00826131	0.0328294	0.17943	0.109343	0.20901	0.00420326	0.0215872
0	1	0.20114	0.181899	0.0128877	0.00815172	0.0654828	0.174225	0.0447651	0.11833	0.00510778	0.0585475
0	1	0.226328	0.311787	0.00886614	0.0365454	0.0387146	0.289049	0.560079	0.406478	0.0715022	0.0107078
0	1	0.212605	0.0390144	0.0462715	0.00700717	0.148676	0.0832647	0.0194801	0.0349819	0.0273239	0.015263
0	1	0.0935349	0.0615858	0.00770019	0.00519641	0.0449823	0.0574632	0.056176	0.0432454	0.00320973	0.0130792
0	1	0.0964809	0.0636021	0.00770019	0.00536407	0.0462343	0.0597517	0.0586236	0.0434777	0.00294153	0.0125807
0	1	0.0151784	0.0129142	0.0589586	0.00177389	0.0318593	0.0127481	0.0033059	0.009183	0.0374605	0.00706084
0	1	0.206243	0.147524	0.0107366	0.0122475	0.178404	0.0930377	0.0258768	0.124079	0.0139503	0.00985285
0	1	0.236114	0.00610217	0.0604603	0.00487265	0.0403498	0.142886	0.00605917	0.0244007	0.0271111	0.0147478
0	1	0.126864	0.00397243	0.0337701	0.00918563	0.0169722	0.0686601	0.00394537	0.0156559	0.0263423	0.0069524
0	1	0.00738509	0.00198621	0.00357887	0.00487265	0.00864131	0.00933137	0.0013513	0.00458174	0.0143528	0.0411047
0	1	0.00738509	0.00198621	0.00357887	0.00487265	0.00845785	0.00802887	0.0013513	0.00458174	0.0142983	0.0436145
0	1	0.0819173	0.0408429	0.00740558	0.00672735	0.0281554	0.0715241	0.021984	0.0650557	0.00702969	0.00766297
0	1	0.175198	0.235363	0.0148579	0.00797845	0.0270601	0.244498	0.132658	0.244997	0.0059417	0.00404298
0	1	0.21121	0.0234784	0.0471005	0.00793453	0.0421162	0.198286	0.0119085	0.0802178	0.0207177	0.0165177
0	1	0.24898	0.12504	0.00412132	0.00244011	0.0166838	0.291767	0.0453863	0.212756	0.0140594	0.0106474
0	1	0.193599	0.324549	0.0140614	0.00607982	0.0283983	0.373167	0.285951	0.32508	0.0150671	0.0271626
0	1	0.118134	0.0140547	0.0260717	0.00273812	0.0313558	0.052219	0.00931439	0.0273637	0.028628	0.00916021
0	1	0.331367	0.0790258	0.00593101	0.0132487	0.0768738	0.231456	0.0542826	0.18966	0.0140333	0.00542646
0	1	0.182912	0.105566	0.00828316	0.008774	0.0522886	0.125108	0.0184479	0.171217	0.00493403	0.00908002
0	1	0.221139	0.206946	0.00706857	0.00454888	0.0285208	0.273914	0.288116	0.356871	0.0209566	0.00821837
0	1	0.240511	0.558474	0.0125665	0.0107166	0.121165	0.153911	0.0251119	0.229301	0.00641946	0.0430464
0	1	0.29677	0.402106	0.00836418	0.0189309	0.0989176	0.229395	0.177734	0.381452	0.0204527	0.0110476
0	1	0.135394	0.615271	0.00591075	0.00491658	0.0607277	0.141204	0.13752	0.338168	0.00960312	0.00771819
0	1	0.165318	0.0786183	0.0181804	0.00637783	0.068862	0.0879837	0.0131874	0.0881253	0.0106108	0.00915126
0	1	0.196579	0.136354	0.0060403	0.00458929	0.0193893	0.252901	0.10981	0.219349	0.0111146	0.00688416
0	1	0.021816	0.0141676	0.04174	0.00153094	0.00894363	0.0106338	0.00398155	0.00191069	0.0187285	0.0155281
0	1	0.299519	0.194548	0.013109	0.00950939	0.0529159	0.318474	0.150029	0.227863	0.00960312	0.0115284
0	1	0.0932615	0.196794	0.0041537	0.00738599	0.0173025	0.144178	0.0602459	0.189171	0.00567675	0.00727421
0	1	0.231726	0.122825	0.0177735	0.00640358	0.0472577	0.314528	0.0939686	0.21788	0.0123271	0.00556969
0	1	0.149014	0.183585	0.00595128	0.00547623	0.0283588	0.205535	0.0872205	0.22821	0.0061545	0.0138612
0	1	0.120915	0.471359	0.00957068	0.0058	0.014525	0.328634	0.179046	0.483372	0.0116338	0.014341
0	1	0.192226	0.399088	0.00802832	0.00977107	0.0361466	0.158722	0.109172	0.285217	0.012309	0.0094463
0	1	0.122983	0.118387	0.00898771	0.00547623	0.156482	0.0403449	0.025663	0.0597527	0.0234989	0.0163238
0	1	0.180441	0.54489	0.014356	0.0120383	0.0218276	0.43424	0.45508	0.82012	0.0268319	0.01619
0	1	0.178758	0.257862	0.00994306	0.00672735	0.0143769	0.257213	0.209136	0.277144	0.00716218	0.00974805
0	1	0.197813	0.0571119	0.05727	0.00181076	0.0328927	0.15533	0.010576	0.0468505	0.0183245	0.00933018
0	1	0.208456	0.275097	0.012526	0.0076547	0.155695	0.101123	0.0406057	0.135458	0.00517291	0.0118467
0	1	0.161432	0.0289629	0.0569798	0.00153094	0.0320666	0.094138	0.00657561	0.0274904	0.0148608	0.0104285
0	1	0.202605	0.296419	0.00953012	0.00793453	0.0331872	0.231619	0.0863934	0.256481	0.00814377	0.00860181
0	1	0.212707	0.196643	0.00774071	0.00644752	0.0272719	0.300955	0.145164	0.308032	0.0132492	0.0175068
0	1	0.0656565	0.0529561	0.0359594	0.00060359	0.0176526	0.0698051	0.00401772	0.0174122	0.0107877	0.0109174
0	1	0.246974	0.14741	0.00790014	0.00811484	0.0431989	0.334151	0.178683	0.249892	0.0153059	0.0139205
0	1	0.202678	0.22653	0.00774071	0.00668341	0.0317393	0.339004	0.0786475	0.301474	0.00716218	0.0149707
0	1	0.140211	0.347784	0.00657477	0.00241435	0.0157088	0.18412	0.175227	0.475792	0.00567675	0.0109844
0	1	0.253109	0.091283	0.00501291	0.00388979	0.0387743	0.193064	0.0391667	0.148616	0.0103719	0.0175247
0	1	0.19581	0.0529256	0.00532778	0.00362153	0.0563406	0.168326	0.0322413	0.0923367	0.0108496	0.0103396
0	1	0.183233	0.649233	0.00511345	0.0108565	0.0133938	0.240474	0.214726	0.483996	0.00466907	0.0156598
0	1	0.212449	0.125294	0.00995102	0.00793453	0.0473216	0.211496	0.0804751	0.203232	0.0120701	0.00858551
0	1	0.168401	0.0417105	0.00927529	0.00338564	0.0445289	0.15557	0.0350136	0.0618046	0.013574	0.015072
0	1	0.210767	0.229907	0.00640462	0.0054136	0.0438589	0.186047	0.0317439	0.170592	0.00543787	0.00873761
0	1	0.227237	0.0913298	0.00894715	0.00296764	0.034613	0.214942	0.0594345	0.159135	0.010437	0.00707587
0	1	0.150691	0.0165305	0.0208902	0.00672735	0.0495005	0.0770392	0.0105933	0.0305319	0.0132602	0.0231327
0	1	0.247101	0.26286	0.0135786	0.00428017	0.0393526	0.196515	0.0346058	0.179471	0.0121113	0.00679081
0	1	0.237248	1.11936	0.0133843	0.00677128	0.127132	0.119324	0.0629072	0.543545	0.00419132	0.0230271
0	1	0.119701	0.270767	0.0102347	0.00404833	0.0133587	0.167695	0.0653325	0.234021	0.00665833	0.0284833
0	1	0.172193	0.123107	0.0103318	0.0050565	0.009166	0.234984	0.157866	0.251119	0.0152733	0.00630898
0	1	0.0951927	0.484679	0.00595128	0.00640358	0.0156719	0.113283	0.0255456	0.310312	0.00469515	0.00633471
0	1	0.163254	0.0792289	0.0107771	0.0433861	0.0495503	0.134266	0.149127	0.0795596	0.0464631	0.010343
0	1	0.0879071	0.312688	0.0117893	0.00658802	0.0060473	0.227191	0.195752	0.414459	0.0108496	0.0300847
0	1	0.245706	0.265548	0.00764716	0.00316036	0.0235178	0.315415	0.0804148	0.381888	0.0103458	0.00719647
0	1	0.11663	0.209087	0.00541688	0.00422512	0.0090471	0.219921	0.0830369	0.209505	0.00700036	0.00549172
0	1	0.231287	0.123095	0.00536831	0.00612376	0.0195943	0.300478	0.116156	0.233974	0.0206916	0.00540031
0	1	0.183876	0.348317	0.0070767	0.0033417	0.0303479	0.23949	0.166056	0.311607	0.00786686	0.0241882
0	1	0.21471	0.262872	0.00886614	0.00612376	0.0365111	0.187063	0.0644141	0.213579	0.0142983	0.00944131
0	1	0.19041	0.195155	0.0101131	0.00087185	0.0255123	0.26219	0.103871	0.241246	0.0179182	0.00683656
1	1	0.00906174	0.00681208	0.0106961	0.00640358	0.00988501	0.00623583	0.00266643	0.0114641	0.0128389	0.0135184
1	1	0.00369254	0.00070991	0.00353835	0.00153094	0.00498108	0.00827422	0.00195459	0.00571252	0.00493403	0.0316601
1	1	0.00234954	0.00141982	0.0100726	0.00769863	0.00447182	0.00577637	0.00398155	0.00419179	0.0044302	0.0149138
1	1	0.00704863	0.00468234	0.00591075	0.0226404	0.00447182	0.00672644	0.0152505	0.00230064	0.00858895	0.0189717
1	1	0.00100654	0	0.010829	0.00761076	0.00315097	0.00543328	0.00259406	0.00343142	0.0130517	0.020968
1	1	0.00100654	0.00269613	0.00836418	0.0535986	0.0106226	0.00824306	0.0102177	0.00914394	0.0144188	0.0385949
1	1	0.00637575	0.0100746	0.00295538	0.0118798	0.0038114	0.00623583	0.00259406	0.00916348	0.00493403	0.0194528
1	1	0	0.00070991	0.00353835	0.0058	0.00183011	0.00387622	0.00202695	0.0018262	0.00811769	0.0164002
1	1	0	0.00681208	0.00719824	0.00306188	0.00557473	0.00317146	0	0.00458174	0.0118313	0.00507768
1	1	0.00553881	0.00595865	0.00824263	0.00515247	0.00132085	0.0074312	0.00199077	0.00688237	0.00689721	0.029471
1	1	0.00301964	0	0.00653425	0.00635965	0.0038114	0.0074312	0.00131512	0.00727233	0.00790488	0.0231623
1	1	0.00335609	0.00269613	0.00459899	0.0024583	0.00157548	0.00255786	0.00266643	0.00115032	0.00550663	0.0244123
1	1	0.00234954	0.00269613	0.00241293	0.00640358	0.00592111	0.00577637	0.00067565	0.00747377	0.00986806	0.0212921
1	1	0.00671218	0.00269613	0.00564264	0.00821435	0.00242157	0.00637405	0.00199077	0.00573205	0.00395245	0.0128266
1	1	0.00335609	0.00070991	0.0165664	0.00532013	0.00696236	0.00482629	0.00195459	0.00267105	0.0122384	0.0108067
1	1	0.0107412	0.00340604	0.00715774	0.00813572	0.00721699	0.00640283	0.00266643	0.00458174	0.00886041	0.00940715
1	1	0.00671218	0.00269613	0.00870557	0.00793453	0.00462298	0.00281907	0.00131512	0.0106842	0.0104714	0.0148672
1	1	0.00234954	0.00269613	0.0095839	0.00459282	0.00406603	0.00436683	0.00063947	0.00076037	0.00297086	0.00643953
1	1	0.00234954	0.00269613	0.00894715	0.00412914	0.00406603	0.0045626	0.00063947	0.00076037	0.00297086	0.00643953
1	1	0.001343	0.00198621	0.00233188	0.0075888	0.00538687	0.00517868	0.00204441	0.00840311	0.00912535	0.0121842
1	1	0.0073823	0.00929038	0.0108847	0.00338564	0.0235288	0.00321061	0.00462102	0.0106842	0.000742715	0.0145255
1	1	0.0073823	0.0108864	0.0111528	0.00338564	0.0257452	0.00354341	0.00525913	0.0124671	0.000742715	0.0145971
1	1	0.0194298	0.00595865	0.00536831	0.0369039	0.0100421	0.0110828	0.00630879	0.0114837	0.00665833	0.0394868
1	1	0	0.00198621	0.00661527	0.00737486	0.00489155	0.00507159	0.0013513	0.00191069	0.00459379	0.0141954
1	1	0.00201309	0.0012763	0.00710916	0.00338211	0.00223591	0.00317146	0.00195459	0.00152074	0.0118313	0.00623587
1	1	0.00369254	0.00354956	0.00237241	0.00499521	0.0105468	0.00707883	0.00127895	0.00230064	0.00763992	0.020824
1	1	0.00570564	0.00766551	0.0113196	0.00394529	0.00223591	0.0135288	0.00195459	0.00267105	0.00567675	0.020455
1	1	0.00469909	0.00553577	0.0101942	0.00394529	0.00223591	0.00839717	0.00131512	0.00267105	0.00493403	0.022935
1	1	0.00369254	0.00524874	0.00715774	0.0453468	0.00447182	0.00341676	0.0138992	0.00439653	0.0142983	0.026518
1	1	0.00906174	0.00539226	0.00719824	0.0235495	0.00711351	0.0068439	0.00769534	0.00916348	0.00673735	0.0232627
1	1	0.0295089	0.0131936	0.00715774	0.0113899	0.0196665	0.0214518	0.0234661	0.00879308	0.00541178	0.0303524
1	1	0.00469909	0.00267093	0.0133923	0.00398923	0.00630193	0.00802887	0.00199077	0.00343142	0.0111146	0.0364858
1	1	0.00100654	0.00141982	0.0106961	0.00214917	0.00498108	0.00376914	0.00131512	0.00139944	0.0118313	0.0204449
1	1	0.00201309	0.00070991	0.00886614	0.00640358	0.00731867	0.00401445	0.00195459	0.0107037	0.0128389	0.010705
1	1	0.0110748	0.00595865	0.0149874	0.00586186	0.023123	0.00753828	0.00131512	0.00573205	0.0136674	0.0267178
1	1	0.00469909	0.00212973	0.0135704	0.00519641	0.00249054	0.00789066	0.00195459	0.0119076	0.0181602	0.00271771
1	1	0.00201309	0	0.00233188	0.0100691	0.00538687	0.00517868	0.00259406	0.00458174	0.0106108	0.0180479
1	1	0.00160343	0.00255261	0.00174891	0.00362153	0.00393759	0.00404381	0.00319735	0.00115032	0.0113535	0.0122677
1	1	0.00805518	0.00723493	0.00591075	0.00983315	0.00772626	0.00281907	0.00390918	0.00883093	0.0128389	0.0115473
1	1	0.00570564	0.00344548	0.015708	0.00647585	0.00820855	0.00810601	0.00454865	0.00842263	0.0186666	0.02946
1	1	0.00234954	0.00377524	0.0291329	0.0103489	0.00406603	0.0120434	0.00131512	0.00191069	0.0181274	0.0734788
1	1	0.00301964	0.00177435	0.0138539	0.00398923	0.00157548	0.00517868	0.00202695	0.00458174	0.00862151	0.027509
1	1	0.0107383	0.00595865	0.0119026	0.00793453	0.017378	0.0110933	0.00127895	0.00419179	0.00893966	0.00562713
1	1	0.00402899	0.00397243	0.0124855	0.00273812	0.00355676	0.00859541	0.00063947	0.00495215	0.00567675	0.0109242
1	1	0.00301964	0.00539226	0.00836418	0.00733094	0.00853785	0.00542398	0.00650325	0.00497168	0.0145632	0.0202072
1	1	0.0403153	0.00573212	0.00886614	0.0370598	0.0291703	0.0172906	0.0542805	0.0105949	0.0175483	0.0396756
1	1	0.00704958	0.00254385	0.0104046	0.00797845	0.00930173	0.00408237	0.00454865	0.00994338	0.00876593	0.036707
1	1	0.00637855	0.00524874	0.00645321	0.00886188	0.0060473	0.00753828	0.00147499	0.00382137	0.00509763	0.0276988
1	1	0.001343	0.00794484	0.013109	0.00757723	0.00523482	0.00612874	0.00319735	0.00681846	0.0140594	0.00840711
1	1	0.0124179	0.0110858	0.00836418	0.00761076	0.0152661	0.00905491	0.00394537	0.0100815	0.0120962	0.0270501
1	1	0.001343	0.00269613	0.00657477	0.00426906	0.000660425	0.00572683	0.00131512	0.00419179	0.00344861	0.027032
1	1	0.0140944	0.00482587	0.0195879	0.010113	0.0198413	0.00943841	0.00337826	0.00115032	0.0143981	0.02356
1	1	0.00100654	0	0.012437	0.00700717	0.0038114	0.00813598	0.00326971	0.00343142	0.0140943	0.0239763
1	1	0.0173946	0.00198621	0.0256041	0.00672735	0.0101365	0.0121505	0.00115525	0.00932426	0.0135295	0.0225478
1	1	0.00455929	0.00198621	0.0177322	0.00635965	0.00296971	0.0053445	0.00255789	0.00289362	0.0118193	0.022089
1	1	0.00503554	0.00141982	0.00774071	0.00547623	0.0060473	0.00577637	0.00063947	0.00343142	0.00713609	0.0144759
1	1	0.00503554	0.00283965	0.010615	0.00715807	0.00538687	0.00979079	0.00856369	0.00879308	0.0145371	0.0366547
1	1	0.0127543	0.00666856	0.0256219	0.004313	0.0122458	0.0134431	0.00263024	0.0103138	0.0118573	0.0129467
1	1	0.0140096	0.0047887	0.0105989	0.00529701	0.0289083	0.0112003	0.0047993	0.00838359	0.00726533	0.0258461
1	1	0.00201309	0.00340604	0.00698942	0.0076547	0.00406603	0.00536466	0.00193683	0.00306101	0.00665833	0.0317806
1	1	0.0473076	0.0724526	0.00494727	0.0431409	0.0806697	0.0175226	0.0229348	0.0305627	0.0133167	0.0332321
1	1	0.00234954	0.00695561	0.0196028	0.00394529	0.00432065	0.00997169	0.00529667	0.0069019	0.014776	0.0274321
1	1	0.00369254	0.00468234	0.00778121	0.0128511	0.00513224	0.00501227	0.0118558	0.00651197	0.00986806	0.00656001
1	1	0.0108531	0.00070991	0.0158053	0.00737486	0.00470149	0.00471921	0.00259406	0.00610247	0.00862151	0.0159742
1	1	0.0110748	0.00733903	0.0285904	0.0100627	0.0121702	0.0123652	0.00326971	0.00649242	0.0212281	0.025311
1	1	0.001343	0.00411595	0.00719824	0.0137345	0.00280241	0.00813598	0.00899141	0.00968992	0.0078788	0.0515264
1	1	0.00369254	0.0012763	0.00709695	0.00426906	0.00353269	0.00517868	0.00127895	0.00421132	0.00796132	0.0156906
1	1	0.00201379	0.00453882	0.013109	0.00519641	0.00447182	0.00672644	0.0046572	0.00586855	0.00543787	0.0213416
1	1	0.00100654	0.00198621	0.0070767	0.00585666	0.00898986	0.00653986	0.00199077	0.00534211	0.0103716	0.0205914
1	1	0.00973464	0.00070991	0.0144694	0.00575605	0.0038114	0.00707883	0.00287959	0.00649242	0.00909924	0.0259467
1	1	0.00369254	0.0012763	0.00353835	0.054103	0.00721699	0.0069406	0.00732361	0.0119808	0.0100993	0.0273151
1	1	0.001343	0.00141982	0.00416184	0.0149417	0.00544191	0.00759328	0.00593614	0.00375095	0.00567675	0.0115275
1	1	0.00570564	0.00283965	0.00957068	0.00426906	0.00798088	0.0071859	0.003873	0.00458174	0.00912535	0.0411296
1	1	0.0129415	0.0434105	0.00853178	0.0134547	0.0266197	0.0149535	0.00657561	0.00725279	0.00689721	0.0601399
1	1	0	0.00581511	0.011279	0.00273812	0.00183011	0.00401445	0.00131512	0.00267105	0.0111146	0.0218644
1	1	0.00369254	0.00326252	0.00653425	0.00833203	0.00696236	0.00730396	0.00449537	0.00534211	0.00838263	0.00947541
1	1	0.00738509	0.00326252	0.0165257	0.00501834	0.00802857	0.00773346	0.00259406	0.0080327	0.0141832	0.0144543
1	1	0.00234954	0.0012763	0.00591075	0.00454888	0.00366023	0.00401445	0.00067565	0.00573205	0.00888647	0.00572598
1	1	0.001343	0.00283965	0.00890665	0.0053421	0.00315097	0.00317146	0.00063947	0.0022811	0.0146854	0.0104876
1	1	0.12999	0.201464	0.00657477	0.010516	0.113372	0.0624348	0.0151058	0.0441173	0.00297086	0.0299375
1	1	0.00469909	0.00269613	0.0153193	0.00612376	0.00579268	0.0116598	0.00661179	0.00534211	0.0122065	0.0278231
1	1	0.0154403	0.0154669	0.00653425	0.0331289	0.0251043	0.0143247	0.0128315	0.00914394	0.0182247	0.00568593
1	1	0.00839164	0.00141982	0.00765968	0.0112762	0.0108772	0.0106027	0.00131512	0.00497168	0.0161666	0.0164248
1	1	0.0154403	0.00595865	0.0108417	0.00511375	0.00813205	0.00352383	0.00296905	0.00842263	0.0105586	0.0129876
1	1	0.0137608	0.0274011	0.00898771	0.033139	0.0196139	0.0160266	0.0123309	0.0137843	0.016978	0.080863
1	1	0.00402899	0.00141982	0.0137325	0.0115107	0.0054786	0.00813598	0.00401772	0.00764274	0.0077075	0.023322
1	1	0.00201309	0.00070991	0.0100726	0.00584393	0.00249054	0.0042286	0.00259406	0.00545747	0.00320973	0.0149701
1	1	0.0298726	0.0378937	0.00828316	0.0100691	0.0697091	0.0131366	0.0163848	0.0190873	0.00838263	0.0125097
1	1	0.00727389	0.00141982	0.00818341	0.00965286	0.00630193	0.00627498	0.00184802	0.00497168	0.0130536	0.0405504
1	1	0.00704863	0.00198621	0.00470428	0.00394529	0.00615077	0.00838126	0.00259406	0.00886941	0.00864107	0.0166157
1	1	0.0118894	0.0100746	0.00802127	0.00709735	0.0159382	0.0170159	0.00390918	0.011815	0.00990063	0.0306062
1	1	0.00503554	0.00198621	0.00587023	0.00946546	0.0101133	0.00859541	0.00131512	0.00571252	0.00960312	0.0275646
1	1	0.00771874	0.00610217	0.00982551	0.00640358	0.00460024	0.0071859	0.00067565	0.00419179	0.0116488	0.0311816
1	1	0.0108897	0.00340604	0.00424212	0.0234723	0.0115376	0.0109146	0.0473351	0.00725279	0.0091929	0.0385212
1	1	0.00301964	0.00496938	0.0246001	0.00273812	0.00198128	0.0294932	0.00326971	0.00951437	0.0207438	0.00574663
1	1	0.079534	0.0390845	0.0119961	0.0682344	0.0553943	0.0543297	0.231291	0.013828	0.0214398	0.13549
1	1	0.0168917	0.00212973	0.00711721	0.0058	0.00538687	0.0115527	0.00067565	0.0145252	0.00969432	0.0212108
1	1	0.00369254	0.00070991	0.0156226	0.00668341	0.00655657	0.00553165	0.00323354	0.00801316	0.0108496	0.0184103
1	1	0.0818977	0.0666009	0.00657477	0.0137345	0.0850124	0.0319279	0.0334452	0.0121854	0.00716218	0.011434
1	1	0.00335609	0.00070991	0.00760666	0.00454888	0.00289634	0.00865533	0.00131512	0.00994338	0.0111146	0.017768
1	1	0.00369254	0.00283965	0.00953012	0.00213452	0.00721699	0.00318184	0.00191841	0.00421132	0.0115923	0.0131913
1	1	0.00570564	0.00666856	0.00478533	0.00235249	0.00655657	0.00571564	0.00334207	0.00801316	0.0105237	0.00459133
1	1	0.0261759	0.00482587	0.0154004	0.00881796	0.0265286	0.010005	0.00458484	0.0133748	0.00504962	0.0116258
1	1	0.00913845	0.165123	0.0393021	0.00519641	0.00630193	0.0303465	0.00390918	0.00840311	0.00689721	0.0162782
1	1	0.0265258	0.0154669	0.00595128	0.00886188	0.0371236	0.0219724	0.00789073	0.00647292	0.00929907	0.020768
1	1	0.00100654	0.00468234	0.00591075	0.00974531	0.015349	0.00764536	0.00300326	0.006122	0.0141332	0.0235886
1	1	0.0073823	0.00453882	0.00291485	0.00273812	0.00289634	0.00264288	0.00067565	0.00879308	0.00740105	0.0105329
1	1	0.00100654	0.00326252	0.023805	0.00366547	0.00294718	0.00623583	0.00458484	0.00495215	0.0123078	0.0169629
1	1	0.00536919	0.0012763	0.0134572	0.00547623	0.00655657	0.00767649	0.0073197	0.00304148	0.0120701	0.0110013
1	1	0.00536919	0.00326252	0.0338371	0.00793453	0.00975881	0.00829259	0.00586378	0.0103333	0.0153059	0.0136023
1	1	0.0271901	0.0161768	0.0018866	0.0319291	0.0301893	0.00842963	0.0172196	0.00421132	0.00732577	0.0257091
1	1	0.0280854	0.0161177	0.00227525	0.0325988	0.0300113	0.00808616	0.017646	0.00421132	0.00716218	0.0264758
1	1	0.0164468	0.0224225	0.0201452	0.0212331	0.0459265	0.017605	0.0118723	0.0165203	0.0182626	0.0541267
1	1	0.0167804	0.00752199	0.0182747	0.00974531	0.00762279	0.00943841	0.00323354	0.00536164	0.0155187	0.0260613
1	1	0.0100683	0.00070991	0.0257753	0.00547623	0.0120946	0.0133257	0.00394537	0.00458174	0.0101069	0.0438174
1	1	0.0305786	0.0151798	0.0070767	0.00306188	0.0322178	0.0243008	0.00458484	0.0175471	0.0148173	0.0218045
1	1	0.0402675	0.601578	0.154228	0.00575605	0.0147635	0.2042	0.00266643	0.0194383	0.0190545	0.0109805
1	1	0.00234954	0.00326252	0.0119026	0.00566767	0.00448796	0.00482629	0.00131512	0.00534211	0.0083423	0.0221351
1	1	0.0153248	0.0216709	0.0171087	0.0246869	0.0410233	0.0188757	0.0282557	0.0133553	0.0145371	0.0426765
1	1	0.0107412	0.015038	0.00823463	0.0480628	0.0290669	0.00563933	0.0702751	0.0157046	0.0436635	0.00854252
1	1	0.0291983	0.00759539	0.0119026	0.0058	0.0337456	0.0213436	0.00405391	0.0119612	0.012574	0.0185841
1	1	0.033903	0.00594441	0.0225986	0.00728701	0.0179195	0.018073	0.00586378	0.0106842	0.00936423	0.014643
1	1	0.0110199	0.225752	0.0581909	0.00640358	0.0113	0.0350732	0.00424603	0.00903675	0.00778108	0.0462249
1	1	0.0189054	0.00141982	0.0189792	0.00702535	0.010368	0.0138053	0.0058276	0.0129003	0.0107877	0.0354431
1	1	0.00906174	0.00269613	0.0188982	0.00338564	0.0107996	0.00683352	0.00323354	0.00458174	0.00814377	0.0143648
1	1	0.0406096	0.0263983	0.00595128	0.0125273	0.0213964	0.0306657	0.00428287	0.00840311	0.010133	0.0257305
1	1	0.0396958	0.0246958	0.00595128	0.0119606	0.0196005	0.0312726	0.0033059	0.00895226	0.00868888	0.026034
1	1	0.0408044	0.0110639	0.0280675	0.00946546	0.0308492	0.018018	0.00526049	0.00764274	0.0150409	0.0614617
1	1	0.0079126	0.00212973	0.0250926	0.00612376	0.00538687	0.00847914	0.00131512	0.00076037	0.0103458	0.0331792
1	1	0.00570564	0.00595865	0.0167284	0.00858204	0.00813205	0.00789066	0.0019157	0.0080327	0.0180118	0.0176277
1	1	0.00246076	0.00688128	0.0377559	0.0100691	0.0184039	0.0120122	0.00394537	0.0121627	0.0172431	0.020408
1	1	0.0107412	0.0157728	0.0351868	0.00909775	0.0105191	0.0130601	0.00202695	0.0118345	0.0180857	0.0406661
1	1	0.00671218	0.00326252	0.0188577	0.00607982	0.00894363	0.0150006	0.00497563	0.0130044	0.0123351	0.0195193
1	1	0.00671218	0.00269613	0.021255	0.00612376	0.00274517	0.00447391	0.00259406	0.00764274	0.0150149	0.0165979
1	1	0.0124206	0.00319417	0.011279	0.0048287	0.0243404	0.010142	0.00586378	0.00573205	0.00909924	0.0147859
1	1	0.00604209	0.00826037	0.031481	0.00858204	0.0123492	0.00523741	0.0058276	0.00725279	0.0279433	0.0153257
1	1	0.0613976	0.0697628	0.00536831	0.0367865	0.0141749	0.0464372	0.0173498	0.0418136	0.00665833	0.042183
1	1	0.00276894	0.00269613	0.00811559	0.00668341	0.00421719	0.0042286	0.00195459	0.00536164	0.00466907	0.00739107
1	1	0.00436264	0.00255261	0.0165468	0.00725899	0.00787742	0.00663835	0.00172432	0.0118345	0.0211474	0.0272726
1	1	0.0297959	0.0262437	0.00935557	0.00881796	0.0451798	0.0172221	0.00199077	0.0183074	0.0103393	0.0389907
1	1	0.0268488	0.0232342	0.00715774	0.0137876	0.0599691	0.0140194	0.0138268	0.0125949	0.00567675	0.0166326
1	1	0.0694509	0.033173	0.00791809	0.00640358	0.0759968	0.0473556	0.00451248	0.0228892	0.00591563	0.013954
1	1	0.00369254	0.00340604	0.022605	0.00306188	0.00908224	0.00943841	0.00323354	0.00594486	0.0178079	0.0164936
1	1	0.0305591	0.0181915	0.00774071	0.0271013	0.0409694	0.0283275	0.212382	0.00458174	0.0206916	0.0488849
1	1	0.00839164	0.00212973	0.0183635	0.00290578	0.00696236	0.0050117	0.00199077	0.00573205	0.010322	0.0196867
1	1	0.002686	0.00397243	0.0182755	0.00761076	0.0060473	0.00967277	0.00390918	0.0080327	0.0198398	0.0046853
1	1	0.00536919	3.94395e-05	0.0227605	0.00752057	0.00800143	0.00707883	0.00199077	0.00573205	0.0115923	0.0292367
1	1	0.00805235	0.0105052	0.0183152	0.00366547	0.00366023	0.0138616	0.00526049	0.00914076	0.0160498	0.0163823
1	1	0.0117505	0	0.00412132	0.00705112	0.0101133	0.0131005	0.00067565	0.0101475	0.0103251	0.0167318
1	1	0.0332273	0.0400097	0.00591075	0.0294954	0.0587941	0.0272581	0.0358625	0.0145056	0.0201931	0.0360129
1	1	0.00335609	0.00666856	0.0188739	0.00825829	0.00894363	0.0115527	0.00323354	0.0154583	0.0115923	0.00707587
1	1	0.00805518	0.00681208	0.00642895	0.00398923	0.029218	0.0110933	0.00394537	0.0133748	0.0108496	0.00776375
1	1	0.113139	0.236389	0.00836418	0.0161593	0.0178278	0.173992	0.168044	0.167251	0.0177869	0.0262924
1	1	0.00369254	0.00198621	0.00698117	0.0048287	0.00406603	0.00648113	0.00063947	0.00306101	0.00814377	0.00488896
1	1	0.0137608	0.00397243	0.00898771	0.00483911	0.0148397	0.0128552	0.00394537	0.00267105	0.00838263	0.0600057
1	1	0.0137608	0.00397243	0.00778121	0.00454888	0.0148397	0.0171835	0.00458484	0.00191069	0.00763992	0.0571591
1	1	0.0130907	0.00198621	0.0178133	0.0058	0.0152683	0.00979079	0.00063947	0.00954366	0.013418	0.0484884
1	1	0.0130907	0.00610217	0.0194894	0.0122914	0.00973117	0.00919312	0.00469337	0.00877355	0.0123351	0.0416401
1	1	0.0758555	0.04644	0.00953012	0.0387518	0.0741086	0.0331128	0.204202	0.0244944	0.0396579	0.0303664
1	1	0.00234954	0.00340604	0.00645321	0.00607982	0.00183011	0.0069406	0.00199077	0.00322834	0.012574	0.0111159
1	1	0.0653054	0.0833741	0.00595128	0.0205538	0.104098	0.0297548	0.0199932	0.0444862	0.0183777	0.0123393
1	1	0.0771706	0.0514795	0.011781	0.0128743	0.0576288	0.0439136	0.0072322	0.0278608	0.0105847	0.013741
1	1	0.00335609	0.00326252	0.0166879	0.0119238	0.00969578	0.0074312	0.00394537	0.006122	0.0167392	0.0113777
1	1	0.00839164	0.00269613	0.0113398	0.00785069	0.00364629	0.00683352	0.00323354	0.00688237	0.0157836	0.014646
1	1	0.00637855	0.00851123	0.00715774	0.0285101	0.0108001	0.0126387	0.0152505	0.0102942	0.0261556	0.0120883
1	1	0.00265616	0.00147898	0.0145556	0.00914171	0.00538687	0.00976087	0.00259406	0.00686284	0.00937726	0.0137131
1	1	0.00839164	0.00681208	0.0306712	0.00567743	0.00787742	0.0107409	0.00131512	0.009183	0.0211694	0.0298094
1	1	0.00604209	0.00283965	0.0136717	0.00881796	0.00919827	0.00982937	0.0071427	0.00573205	0.00949996	0.0534128
1	1	0.00738509	0.00808839	0.0128498	0.00696325	0.00721699	0.0135299	0.00458484	0.00458174	0.0140048	0.0258715
1	1	0.0379236	0.00595865	0.0143155	0.00853811	0.0362838	0.0223419	0.00259406	0.0209785	0.00986806	0.0400484
1	1	0.0124179	0.00651629	0.0113196	0.0195381	0.0213824	0.0165173	0.0098815	0.00495215	0.0180118	0.0213025
1	1	0.0140693	0.0131624	0.00587023	0.00672735	0.036228	0.00753828	0.0133459	0.0148955	0.0135555	0.00562713
1	1	0.00436264	0.0012763	0.00478533	0.0033417	0.00157548	0.0054913	0	0.00688237	0.00912535	0.0117821
1	1	0.00805518	0.00198621	0.00890665	0.0106436	0.00157548	0.0157054	0.00458484	0.0118606	0.00886041	0.0209863
1	1	0.085281	0.0596106	0.00723052	0.0286424	0.0555206	0.0434524	0.112963	0.0160459	0.0264424	0.0679279
1	1	0.00604209	0.00453882	0.0164853	0.00797845	0.00868902	0.00648113	0.00199077	0.00996292	0.00838263	0.0107947
1	1	0.00536919	0.0064122	0.0159634	0.0033417	0.00447402	0.00964396	0.00199077	0.00306101	0.00888647	0.038549
1	1	0.00436264	0.00340604	0.0094491	0.012882	0.00498108	0.00835011	0.00323354	0.00764274	0.00859542	0.0278217
1	1	0.0924466	0.0145408	0.0113601	0.00761076	0.0233931	0.0624359	0.0309748	0.0345108	0.00912535	0.0253478
1	1	0.0117449	0.00468234	0.0119836	0.00731223	0.00498108	0.00412153	0.00199077	0.0101871	0.00960312	0.0153319
1	1	0.00738509	0.0112074	0.0188982	0.00983315	0.0164586	0.00965256	0.00191841	0.00982907	0.0165003	0.0108253
1	1	0.00570564	0.00397243	0.0386977	0.00733094	0.0151979	0.00683352	0	0.00681081	0.0113535	0.00914231
1	1	0.0323895	0.00397243	0.0220252	0.00524035	0.0208634	0.0188958	0.00826338	0.0126908	0.0206916	0.0206067
1	1	0.00980995	0.00283965	0.0326232	0.00813572	0.0100116	0.011377	0.00323354	0.0126144	0.0276316	0.0100059
1	1	0.0137608	0.00411595	0.0196433	0.00607982	0.0168197	0.0145101	0.00454865	0.00686284	0.00567675	0.0301463
1	1	0.00536919	0.00255261	0.00357887	0.00301794	0.000660425	0.00572742	0.00195459	0.00688237	0.0113948	0.0142469
1	1	0.0328936	0.0238346	0.00890665	0.0109525	0.0665328	0.0259263	0.00526049	0.011854	0.0112568	0.0484908
1	1	0.0279175	0.0117059	0.00878506	0.0106727	0.0454498	0.0110555	0.00646705	0.00955344	0.00838263	0.0319906
1	1	0.0518714	0.00993106	0.0240237	0.00737486	0.0233526	0.0423449	0.00131512	0.0198868	0.012574	0.00789125
1	1	0.00335609	0.00340604	0.00770019	0.00273812	0.00447182	0.00246669	0.00127895	0.00382137	0.0152299	0.0054078
1	1	0.00570564	0.00397243	0.00774071	0.00688546	0.0038114	0.00683352	0.00191841	0.00688237	0.00618059	0.0250169
1	1	0.00660128	0.0235991	0.0078136	0.00360283	0.00706583	0.0135288	0.00063947	0.00495215	0.00816763	0.0311869
1	1	0.00335609	0.00468234	0.00898771	0.011992	0.00876417	0.0112003	0.00259406	0.00764274	0.0121181	0.00870416
1	1	0.00436264	0.00723493	0.0107771	0.0227663	0.00853785	0.00816534	0.00799601	0.00649242	0.0100808	0.0157825
1	1	0.00301964	0.00524874	0.0029959	0.011703	0.00249054	0.00894781	0.00202695	0.00419179	0.0142983	0.0246275
1	1	0.00771874	0.00354956	0.00836418	0.00717483	0.0136701	0.0103971	0.00127895	0.00992387	0.00912535	0.0228176
1	1	0.00100654	0.0012763	0.00627315	0.00547623	0.00315097	0.00566929	0.00202695	0.00306101	0.00771923	0.0342297
1	1	0.01145	0.0158898	0.00840474	0.019701	0.0229437	0.00661933	0.00401772	0.00762324	0.00395569	0.0246838
1	1	0.00234954	0.043871	0.0142344	0.00946546	0.00330213	0.0103366	0.00390918	0.00686284	0.00617513	0.0220027
1	1	0.00671218	0.00453882	0.0187784	0.00640358	0.00816961	0.00774386	0.00193447	0.00762324	0.00862151	0.0397722
1	1	0.00671218	0.00453882	0.0174328	0.0060576	0.00861319	0.00789066	0.00131512	0.00762324	0.00763992	0.0389224
1	1	0.00503554	0.00141982	0.0191494	0.0128847	0.00736815	0.00789066	0.00266643	0.00610247	0.0109528	0.0247812
1	1	0.00301964	0.00326252	0.0255376	0.0100251	0.00421719	0.0121392	0.00255789	0.00955344	0.0172691	0.00801473
1	1	0.00402899	0.00453882	0.0165421	0.00793453	0.00340559	0.0116598	0.0012967	0.00973377	0.0115923	0.033094
1	1	0.00201309	0.00269613	0.0227038	0.00612376	0.00699906	0.0147083	0.0028421	0.0107037	0.0133167	0.0252975
1	1	0.0215336	0.0147569	0.00353835	0.00982911	0.0248609	0.0142111	0.00323354	0.0122245	0.00965111	0.0242113
1	1	0.00604209	0.00411595	0.0196837	0.00519641	0.00603116	0.0108479	0.00405129	0.0110546	0.0166912	0.039099
1	1	0.00402618	0.00439872	0.013109	0.00153094	0.00523571	0.00651049	0.00191841	0.00152074	0.0120701	0.0398065
1	1	0.00738509	0.00141982	0.00966775	0.0058	0.0110284	0.00908602	0.00334207	0.00956639	0.0101626	0.0268991
1	1	0.00738509	0.00141982	0.0100726	0.00700717	0.0110284	0.00890517	0.00334207	0.00990434	0.0116948	0.0267555
1	1	0.00201309	0.00340056	0.00416184	0.0058	0.00289634	0.00546254	0.00289164	0.00306101	0.00692329	0.0119589
1	1	0.00335609	0.00453882	0.00995926	0.0058	0.000990863	0.00884074	0.00063947	0.00610247	0.0113274	0.0123489
1	1	0.267909	0.11877	0.00770019	0.00700717	0.0918595	0.153082	0.0156729	0.059535	0.0128128	0.0138582
1	1	0.00402618	0.0281094	0.0202492	0.00491658	0.000660425	0.0115216	0.00191841	0.0107233	0.00982358	0.00897395
1	1	0.0238347	0.0316436	0.00662078	0.0189749	0.060115	0.0264739	0.00138552	0.00916348	0.00862151	0.0493255
1	1	0.00234954	0.00070991	0.00478533	0.0100251	0.00447182	0.00802887	0.00379523	0.00378941	0.00763992	0.0193917
1	1	0.178673	0.244088	0.00536831	0.00769863	0.035042	0.147639	0.0621286	0.140292	0.0103719	0.0239308
1	1	0.00704863	0.00666856	0.0153599	0.00672735	0.00538687	0.00607001	0.00661179	0.00534211	0.00912535	0.0183152
1	1	0.00772154	0.00539226	0.0282176	0.00672735	0.0120946	0.00925609	0.00195459	0.0126144	0.0131062	0.0156383
1	1	0.135259	0.126091	0.0107366	0.0176358	0.0874368	0.0885578	0.122786	0.0415865	0.0187545	0.0151212
1	1	0.00335609	0.0023762	0.0213516	0.0136239	0.00670773	0.0134529	0.00259406	0.00688237	0.0110885	0.0208354
1	1	0.154388	0.350946	0.0113601	0.0178784	0.166699	0.0981962	0.0903539	0.105832	0.00790488	0.0163297
1	1	0.0435654	0.0332224	0.0379011	0.00428062	0.0185796	0.0370178	0.00131512	0.00560424	0.00838263	0.0320631
1	1	0.0253417	0.00411595	0.0124113	0.00301794	0.0152595	0.00968229	0.00120251	0.00534211	0.00705903	0.0189101
1	1	0.0302887	0.0330635	0.00770019	0.0464439	0.0957385	0.0133147	0.0098815	0.0148955	0.0241663	0.0165207
1	1	0.0107412	0.00624568	0.0119026	0.0058	0.0107737	0.0107605	0.00334207	0.00953232	0.00665833	0.0186792
1	1	0.00369254	0.00453882	0.00528726	0.0199085	0.00853785	0.00800811	0.0119085	0.012244	0.016952	0.0092531
1	1	0.002686	0.00326252	0.00653425	0.0058	0.00340559	0.0043386	0.000213157	0.006122	0.0103458	0.00955263
1	1	0.00436264	0.00070991	0.0108637	0.00596766	0.00930173	0.00859541	0.00191841	0.00458174	0.00835007	0.0235159
1	1	0.00973184	0.00890551	0.00719824	0.0247801	0.0228452	0.0100833	0.0501726	0.0123144	0.0206916	0.0186096
1	1	0.00973464	0.00340604	0.0200641	0.00909775	0.0064531	0.00458099	0.00191841	0.0162825	0.0140594	0.0115215
1	1	0.0429591	0.0132307	0.0143155	0.0109525	0.0704353	0.0230643	0.00578871	0.0150207	0.0130517	0.028169
1	1	0.00615299	0.00595865	0.026137	0.00868901	0.00773286	0.0100361	0.00199077	0.00573205	0.0192999	0.0267916
1	1	0.00570564	0.00258891	0.0258537	0.00552017	0.0108082	0.0109563	0.00323354	0.00725279	0.0100808	0.00747723
1	1	0.0043906	0.00397243	0.030315	0.00547977	0.00421719	0.00789066	0.00458484	0.0129848	0.0106466	0.0104448
1	1	0.0114113	0.00610217	0.0137731	0.0313502	0.014991	0.0102503	0.00789073	0.0125949	0.0108496	0.0277068
1	1	0.197673	0.238427	0.00832368	0.0108867	0.227758	0.0851339	0.0784129	0.10022	0.00541178	0.0456085
1	1	0.00671218	0.0012763	0.0101213	0.00552017	0.00421499	0.010955	0.00191841	0.009183	0.00740105	0.019471
1	1	0.002686	0.00269613	0.00840474	0.00426906	0.00330213	0.0109073	0.00131512	0.0022811	0.00567675	0.0302154
1	1	0.00402618	0.00070991	0.0126071	0.00672735	0.00919827	0.00908602	0.00195459	0.00419179	0.0160225	0.0270707
1	1	0.00436264	0.00326252	0.0101131	0.00787497	0.00315097	0.00401445	0.003873	0.00867609	0.00864758	0.00750185
1	1	0.0060393	0.00695561	0.0070767	0.00491658	0.00579268	0.0100925	0.00063947	0.0103024	0.00652261	0.00560565
1	1	0.0126685	0.00808839	0.0150458	0.00696325	0.0217405	0.00848836	0.00263024	0.0128045	0.0177469	0.0451814
1	1	0.0275217	0.0104975	0.0168812	0.00454888	0.0389813	0.0163601	0.003873	0.00955344	0.0191855	0.0113076
1	1	0.0157739	0.0052038	0.0131901	0.00519641	0.0106226	0.00919312	0.00263024	0.00992387	0.0113274	0.0229848
1	1	0.0937746	0.255722	0.00653425	0.0450307	0.126605	0.0533446	0.0838924	0.103883	0.0206971	0.0117558
1	1	0.00570564	0.00269613	0.0225378	0.00273812	0.0090471	0.0117069	0.00263024	0.00801316	0.0172431	0.0243961
1	1	0.00369254	0.0051052	0.0249305	0.0118798	0.00747163	0.00648113	0.00522431	0.00343142	0.00984195	0.0357322
1	1	0.00838885	0.00496938	0.0159428	0.00797845	0.00523571	0.00631906	0.00263024	0.00955344	0.0201296	0.0110863
1	1	0.00402618	0.00198621	0.0148579	0.0119238	0.00980876	0.010818	0	0.0110742	0.0177469	0.0115389
1	1	0.00369254	0.00524874	0.0302178	0.00825829	0.010368	0.0071859	0.00127895	0.00983936	0.0119583	0.0127683
1	1	0.00100654	0.00198621	0.0270598	0.00700717	0.0123492	0.00387622	0.00259406	0.00497168	0.022442	0.010071
1	1	0.0130057	0.00397243	0.0220967	0.00886188	0.0431784	0.012181	0.00462102	0.00688237	0.011815	0.0355803
1	1	0.0117505	0	0.023376	0.00825829	0.0110284	0.00637405	0.00319735	0.00956859	0.023177	0.0114382
1	1	0.0104048	0.00397243	0.0159834	0.0058	0.0075193	0.0151561	0.00458484	0.009183	0.0103426	0.0228996
1	1	0.0204759	0.0161768	0.00478533	0.0033417	0.0190569	0.00884074	0.00255789	0.00458174	0.00977684	0.0236625
1	1	0.00685198	0.0221112	0.00653425	0.010901	0.0118667	0.0128442	0.0070526	0.00649242	0.00344861	0.0402184
1	1	0.00906454	0.0100943	0.0239267	0.00976726	0.0169246	0.00856723	0.00529667	0.00764274	0.0133167	0.0362316
1	1	0.0151066	0.00397243	0.0219346	0.00974531	0.00838668	0.00840946	0.00792691	0.0114641	0.0137452	0.0135263
1	1	0.00469909	0.00624568	0.0122829	0.00552017	0.00513224	0.00553106	0.000941445	0.00458174	0.0118313	0.014652
1	1	0.00570564	0.0012763	0.0147769	0.00690657	0.00445348	0.00989787	0.00394537	0.00709518	0.0155187	0.0153298
1	1	0.00574365	0.0110716	0.0142344	0.0024583	0.0109249	0.00919312	0.00319735	0.00488341	0.0130778	0.0250832
1	1	0.00637855	0.00524874	0.0113196	0.00761076	0.00355676	0.00612874	0.00131512	0.00495215	0.0108496	0.0115478
1	1	0.00335609	0.00134721	0.00836418	0.00793453	0.000660425	0.00436683	0.00195459	0.00306101	0.0140594	0.0167847
1	1	0.00369254	0.00524874	0.0412783	0.00848261	0.00655657	0.00908602	0	0.0053226	0.0202553	0.0155602
1	1	0.00637855	0.00198621	0.00528726	0.00309541	0.019415	0.00993701	0.00131512	0.00764274	0.00936423	0.0319151
1	1	0.00620891	0.00340604	0.0101942	0.00519641	0.00874074	0.00997453	0.00259406	0.00573205	0.00567675	0.0339608
1	1	0.00486684	0.00326252	0.0202263	0.00700717	0.00589614	0.00752791	0.00454865	0.006122	0.0142983	0.0165267
1	1	0.00469909	0.00564862	0.00836418	0.0058	0.0060473	0.0044837	0.00067565	0.0057516	0.0126012	0.0163857
1	1	0.00973464	0.00595865	0.013109	0.0033417	0.0127074	0.0074312	0.00536903	0.00458174	0.017508	0.00614001
1	1	0.0137608	0.0217126	0.0124045	0.0140582	0.0369442	0.010123	0.00526049	0.00877355	0.0147695	0.0415734
1	1	0.0557442	0.0619068	0.0107771	0.00881796	0.0778957	0.0308027	0.00916965	0.0158882	0.012309	0.0699858
1	1	0.00609801	0.00198621	0.0171898	0.00936999	0.00510817	0.00612874	0.00255789	0.00495215	0.0088189	0.00918484
1	1	0.00671218	0.00524874	0.0182342	0.0106727	0.00406603	0.00465929	0.00131512	0.00916348	0.0044302	0.00898117
1	1	0.0127543	0.00468234	0.013109	0.00825829	0.0235978	0.00943841	0.00515195	0.0125753	0.0189108	0.0296114
1	1	0.00604209	0.00070991	0.0209063	0.00519641	0.00564151	0.00714675	0.0033059	0.00370658	0.00838263	0.0412207
1	1	0.00604209	0.00070991	0.0250114	0.00426906	0.00747163	0.00850794	0.0033059	0.00460127	0.00838263	0.0408443
1	1	0.0110748	0.00255261	0.0154814	0.00705112	0.00383771	0.00985872	0.00518813	0.00306101	0.0182768	0.0114823
1	1	0.0100711	0.00198621	0.0190198	0.00338564	0.00749217	0.00707883	0.00131512	0.00764274	0.0162962	0.0319087
1	1	0.0547209	0.0250459	0.0161454	0.0124834	0.0896891	0.0355611	0.0182076	0.0195309	0.00936423	0.0311883
1	1	0.00704863	0.00539226	0.024352	0.0137345	0.00630193	0.0109862	0.00751705	0.0126144	0.0260489	0.0190004
1	1	0.0225728	0.0593148	0.00765968	0.0646429	0.0323199	0.0201873	0.0152505	0.0214075	0.0130256	0.077716
1	1	0.00234954	0.00851123	0.0272219	0.00638894	0.00787742	0.00835011	0.0033059	0.0149296	0.0137606	0.020554
1	1	0.00839164	0.00411595	0.0137731	0.00519641	0.00762279	0.00623583	0.00131512	0.0141157	0.00814377	0.00801473
1	1	0.00335609	0.00070991	0.00953012	0.00700717	0.00513224	0.0106027	0.00191841	0.00573205	0.005199	0.0157281
1	1	0.00201309	0.00070991	0.00416184	0.0103928	0.00472645	0.00246669	0.00195459	0.00766227	0.00419132	0.01444
1	1	0.0238319	0.00723412	0.0101537	0.00799522	0.0331137	0.0123131	0.00195459	0.0109875	0.00855637	0.00624781
1	1	0.0264583	0.011902	0.00536831	0.0164762	0.0446057	0.0118458	0.00718759	0.0190873	0.00864225	0.0377749
1	1	0.00942708	0.00453882	0.00478533	0.0427605	0.00762279	0.00591457	0.00152964	0.00573205	0.0112504	0.0285964
1	1	0.00570564	0.00560668	0.0127069	0.00761076	0.00487896	0.00812657	0.000844565	0.00688237	0.0143244	0.0152639
1	1	0.00100654	0.00581511	0.00412132	0.00758244	0.00594698	0.00376914	0.00199077	0.00382137	0.0111146	0.017865
1	1	0.0100683	0.00581511	0.0173925	0.0103928	0.0173304	0.0116415	0.0071789	0.0154328	0.0146788	0.0257799
1	1	0.00436264	0.00397243	0.0157752	0.00683437	0.00650573	0.00773005	0.00063947	0.00458174	0.0145371	0.0282415
1	1	0.00469909	0.0012763	0.0134896	0.00426906	0.0110284	0.00479633	0.0046572	0.0103138	0.0145491	0.0139294
1	1	0.00839164	0.00271585	0.0195541	0.00769863	0.00630193	0.0074312	0.0046572	0.00421132	0.0120701	0.015483
1	1	0.00738509	0.00453882	0.0195622	0.0032862	0.00919781	0.0127481	0.0033059	0.00458174	0.00960312	0.0280319
1	1	0.00503554	0.00212973	0.0163598	0.00366547	0.00833385	0.00315247	0.00263024	0.00587229	0.0115923	0.016827
1	1	0.001343	0.00801662	0.00416184	0.0511434	0.00386313	0.00517868	0.00546423	0.0141547	0.0225291	0.00623288
1	1	0.0100683	0.00340604	0.0127131	0.00789061	0.00930173	0.00764536	0.00263024	0.00421132	0.00801128	0.0320951
1	1	0.00973184	0.00141982	0.0130685	0.00734965	0.0108772	0.00764536	0.00310984	0.006122	0.0109542	0.0310663
1	1	0.0252029	0.0368458	0.00291485	0.0176358	0.0489354	0.0168696	0.0748661	0.0133553	0.0120701	0.0172678
1	1	0.159621	0.119848	0.00474481	0.0183273	0.13212	0.0706316	0.225687	0.0583439	0.0233389	0.0139876
1	1	0.00335609	0.00681208	0.0245096	0.00853811	0.00564151	0.00832196	0.00409144	0.00668415	0.0121439	0.0275919
1	1	0.00216232	0.00453882	0.0074656	0.00610699	0.00289634	0.0074312	0.00469076	0.0145252	0.00923722	0.029456
1	1	0.00704863	0.00439203	0.00747885	0.0180036	0.0125004	0.00855745	0.00259406	0.00527874	0.0164113	0.0278477
1	1	0.0147702	0.00894181	0.035834	0.0128511	0.00762279	0.0117981	0.0234615	0.0120197	0.0379608	0.00982514
1	1	0.00771874	0.00993106	0.0124855	0.00487265	0.014537	0.00471921	0.00429998	0.00762324	0.00772824	0.00760069
1	1	0.0924955	0.0566939	0.0249385	0.00914805	0.183354	0.0472038	0.0312438	0.041415	0.021547	0.0981009
1	1	0.00704863	0.00141982	0.0150359	0.00306188	0.00930173	0.00577637	0.00195459	0.00380184	0.00740105	0.00945079
1	1	0.00335609	0.00965171	0.0134166	0.00547623	0.00452265	0.00299586	0.00195459	0.00649242	0.00665833	0.0104915
1	1	0.0054086	0.00656646	0.0117325	0.00640358	0.00223591	0.00824306	0.00127895	0.00432612	0.0101692	0.00932471
1	1	0.00234954	0.00269613	0.0101202	0.00273812	0.00421719	0.00482629	0.00195459	0.00725279	0.0184634	0.0132002
1	1	0.00805518	0.00269613	0.0231411	0.0087497	0.0109262	0.00721413	0.00263024	0.00840311	0.0174067	0.00633769
1	1	0.00771874	0.00652503	0.0172141	0.00487265	0.00472645	0.00778359	0.00266643	0.00992387	0.00757514	0.0238131
1	1	0.002686	0.00336112	0.0224505	0.00645388	0.00670332	0.00513032	0.00131512	0.0103333	0.0221945	0.0201496
1	1	0.0349151	0.0183066	0.00474481	0.0327094	0.0249531	0.0246844	0.122635	0.00647292	0.0152799	0.0361341
1	1	0.0335721	0.0181685	0.00474481	0.0321226	0.0246735	0.0243712	0.118686	0.00647292	0.0145371	0.0343284
1	1	0.133346	0.0908149	0.00886614	0.0100691	0.040501	0.111468	0.0487681	0.0987507	0.00567675	0.0210105
1	1	0.00839164	0.00468234	0.0106718	0.00515247	0.0108148	0.010358	0.00114621	0.0134192	0.0101069	0.0118755
1	1	0.00234954	0.00269613	0.00774071	0.0033417	0.00340559	0.00176192	0.00259406	0.00382137	0.0120701	0.0150481
1	1	0.00417751	0.00198621	0.00474481	0.00855488	0.00513224	0.00637405	0.00334207	0.00304148	0.00667256	0.0304524
1	1	0.00100654	0.00198621	0.0143155	0.0033417	0.00736815	0.00527595	0.00426379	0.00399416	0.0153059	0.018549
1	1	0.00100654	0.00267641	0.0143155	0.00372733	0.0060473	0.00493337	0.003873	0.00500257	0.0132634	0.0196828
1	1	0.0305441	0.0421246	0.00353835	0.0891572	0.0507538	0.016379	0.0948102	0.00969309	0.0157576	0.0612707
1	1	0.00503275	0.00666856	0.011279	0.010113	0.0114079	0.0106222	0.00597232	0.00762324	0.0115772	0.0149416
1	1	0.0338946	0.0236987	0.00408079	0.0116717	0.0449156	0.0151641	0.0085302	0.0130044	0.00766599	0.047011
1	1	0.00917354	0.00865476	0.0161049	0.0128071	0.00406603	0.0074218	0.00845786	0.0117728	0.00814377	0.0298104
1	1	0.0281973	0.0104975	0.0314567	0.00922957	0.0404551	0.0172221	0.00661179	0.024059	0.0170303	0.0313046
1	1	0.00671218	0.00141982	0.0297564	0.00607982	0.0139247	0.00778359	0.00451248	0.006122	0.0113274	0.0298317
1	1	0.00436264	0.00070991	0	0.00459282	0.0038114	0.00482629	0.00266643	0.00152074	0.00543787	0.0132685
1	1	0.0157767	0.00411595	0.0202263	0.00974531	0.00813205	0.00848836	0.00650325	0.0129848	0.0135555	0.0317925
1	1	0.0107383	0.00737848	0.0287119	0.00849415	0.0060473	0.00624562	0.00199077	0.00794003	0.018013	0.0189132
1	1	0.00335609	0.00283965	0.00233188	0.00394529	0.00223591	0.00707883	0.00255789	0.00230064	0.0110885	0.0111009
1	1	0.0271852	0.0593148	0.00392024	0.00547623	0.0301523	0.01356	0.00259406	0.00799362	0.0061545	0.0228005
1	1	0.0208095	0.00851123	0.0143882	0.00700717	0.00802857	0.0123957	0.00218551	0.0120458	0.00886908	0.0308471
1	1	0.00234954	0.00382892	0.0206068	0.00398923	0.00710252	0.0071859	0.00390918	0.00686284	0.0104625	0.00840413
1	1	0.00100654	0.00553577	0.00832368	0.0033417	0.00762279	0.00661933	0.00358677	0.00458174	0.00936423	0.00819375
1	1	0.00335609	0.00426823	0.00638037	0.00394529	0.0161606	0.00756945	0.00326971	0.00497168	0.010686	0.010529
1	1	0.00436264	0.00255261	0.0098135	0.00859881	0.00274517	0.0119051	0.00597232	0.00536164	0.00327487	0.0260301
1	1	0.00436264	0.00397243	0.0166473	0.00515247	0.00599646	0.0074312	0.00131512	0.00321426	0.0103458	0.0247765
1	1	0.0836544	0.0709895	0.00894715	0.00607982	0.0924192	0.0329862	0.0150335	0.0224992	0.017534	0.0160138
1	1	0.024928	0.0268646	0.0135704	0.00430259	0.0506438	0.0203549	0.00604407	0.0171766	0.00936423	0.0297235
1	1	0.00402806	0.00482587	0.00478533	0.0168403	0.0064531	0.00612874	0.00323354	0.00573205	0.0044302	0.00443414
1	1	0.0106294	0.0134944	0.00548097	0.0024583	0.00980146	0.00796957	0.00263024	0.00280538	0.00763992	0.0102572
1	1	0.180106	0.102315	0.0094491	0.0480305	0.0751243	0.134677	0.208101	0.0597625	0.0374308	0.0711277
1	1	0.0130907	0.00652503	0.0148579	0.00640358	0.0160571	0.0113967	0.00326971	0.00501552	0.0167445	0.0257161
1	1	0.00637575	0.017876	0.00357887	0.057742	0.00589614	0.0122201	0.00259406	0.0178623	0.0167653	0.00688034
1	1	0.0151588	0.0566493	0.024145	0.00700717	0.0209348	0.029878	0.0033059	0.00875402	0.00839132	0.0317123
1	1	0.066449	0.0304517	0.00840474	0.0076547	0.0471053	0.0367651	0.00732361	0.0230045	0.0157641	0.0254533
1	1	0.00551	0.00198621	0.0234692	0.0089058	0.00523571	0.00612874	0.0058276	0.00688237	0.0162495	0.0100615
1	1	0.0597423	0.0945003	0.00649372	0.0512287	0.0927891	0.0363051	0.0424602	0.0198868	0.0258646	0.0141659
1	1	0.0369199	0.0104975	0.0161303	0.00942151	0.041317	0.0221664	0.00191841	0.00840311	0.010791	0.013146
1	1	0.105515	0.0887486	0.00765741	0.00733094	0.0801349	0.0373026	0.00661179	0.0269136	0.0127518	0.0221329
1	1	0.00570564	0.00269613	0.0179559	0.00853811	0.00769859	0.00937968	0.00200788	0.0080327	0.0215304	0.0208463
1	1	0.0133505	0.0056793	0.0225014	0.00711818	0.0284071	0.0104151	0.0033059	0.00906761	0.0137944	0.0240209
1	1	0.00939818	0.0174531	0.00898771	0.0685594	0.0162641	0.00764536	0.0191597	0.00840311	0.0222434	0.0081009
1	1	0.00973464	0.00468234	0.0183724	0.00454888	0.0125004	0.00764596	0.00543681	0.0137648	0.0162408	0.027488
1	1	0.0060393	0.00737848	0.00832368	0.00881796	0.0190569	0.0132076	0.00199077	0.00419179	0.0120962	0.0544859
1	1	0.002686	0.00255261	0.0137395	0.00491658	0.0026417	0.00381868	0.00259406	0.0080327	0.00986806	0.0139151
1	1	0.00301964	0.00243977	0.0107771	0.0162147	0.00919827	0.00683352	0.0152143	0.00267105	0.0105083	0.0422231
1	1	0.0198029	0.00666856	0.0126071	0.0164558	0.0249531	0.012933	0.00657561	0.0125949	0.0167653	0.00906935
1	1	0.00671218	0.00255261	0.00836418	0.00519641	0.00838668	0.00767649	0.00263024	0.00762324	0.0155448	0.0130712
1	1	0.0312114	0.103087	0.00822314	0.0106727	0.0369442	0.0213032	0.00526049	0.0179566	0.0044302	0.0845258
1	1	0.0989524	0.0148359	0.0166798	0.0111652	0.0451017	0.0451632	0.0396893	0.0357229	0.00986806	0.0297149
1	1	0.190451	0.176108	0.00948963	0.0112323	0.0610374	0.112604	0.0400227	0.0823154	0.00838263	0.047797
1	1	0.0148413	0.0012763	0.0572576	0.00733094	0.0128585	0.0224318	0.0085473	0.00497168	0.0100862	0.0428993
1	1	0.0563836	0.0732482	0.0114653	0.0116	0.0881955	0.0348148	0.0105933	0.0158151	0.00960312	0.0844666
1	1	0.00805518	0.00269613	0.0217891	0.00366547	0.0158509	0.00968376	0.00462102	0.00508865	0.0142983	0.0201431
1	1	0.128541	0.00595865	0.0351731	0.00833171	0.088442	0.0544759	0.00664797	0.0145056	0.0222654	0.00604415
1	1	0.141032	0.22444	0.0106556	0.0100691	0.117018	0.0662543	0.0098815	0.0949781	0.00713609	0.0391349
1	1	0.147566	0.183872	0.0107366	0.0125776	0.103974	0.053379	0.0428104	0.0920783	0.00419132	0.0176792
1	1	0.141446	0.246448	0.00591075	0.0103489	0.170335	0.0565333	0.0103401	0.0831499	0.00749707	0.0162528
1	1	0.0332301	0.0259644	0.00353835	0.018695	0.067828	0.0160272	0.00856639	0.0285221	0.020652	0.00762232
1	1	0.0545008	0.0167432	0.00972342	0.0108455	0.0436155	0.0277763	0.00856639	0.0173748	0.0169748	0.0117257
1	1	0.112498	0.0864963	0.00653425	0.0102587	0.0513731	0.0491951	0.008494	0.0514198	0.0113665	0.0270051
1	1	0.0339002	0.0970529	0.00824263	0.0129102	0.0795549	0.0139613	0.0218262	0.0239323	0.013044	0.0355459
1	1	0.00436264	0.00269613	0.0171493	0.00950939	0.00838668	0.00589383	0.00462102	0.00916348	0.0148306	0.0208996
1	1	0.00637575	0.0012763	0.0114006	0.00893549	0.00317728	0.00271199	0.00458484	0.00925934	0.0236722	0.0104855
1	1	0.00536919	0.00780905	0.0318613	0.00575605	0.0060473	0.0139124	0.00458484	0.00649242	0.0140594	0.0332974
1	1	0.0375899	0.0415452	0.0161859	0.0180915	0.0687771	0.0242611	0.0180872	0.0124471	0.0140506	0.0795626
1	1	0.00570564	0.00922115	0.00357887	0.059047	0.0110021	0.00615811	0.0139505	0.00989841	0.0374569	0.00690446
1	1	0.189065	0.531122	0.0298936	0.024972	0.0507686	0.263884	0.271868	0.294346	0.0354937	0.0143554
1	1	0.0181234	0.00354956	0.0378686	0.00793453	0.0151444	0.027994	0.00668414	0.0142527	0.0133167	0.0349154
1	1	0.0105533	0.024401	0.00657477	0.00918563	0.0448935	0.0107409	0.00709009	0.00875402	0.0113535	0.0193342
1	1	0.0251721	0.0173095	0.0100196	0.00793453	0.0487366	0.0145596	0.0112168	0.0224797	0.00665833	0.0263638
1	1	0.00335609	0.00269613	0.022534	0.00793453	0.00960408	0.00873364	0.00259406	0.00456221	0.0123351	0.0206062
1	1	0.00301964	0.00326252	0.0215783	0.00455928	0.0103129	0.00510955	0.00131512	0.0126144	0.022177	0.0139354
1	1	0.00503554	0.00326252	0.00567591	0.00858204	0.00630193	0.00985015	0.00131512	0.00801316	0.0122319	0.0106801
1	1	0.0476582	0.222815	0.0137325	0.0217465	0.0714523	0.0241811	0.00607825	0.0283905	0.00631692	0.0765889
1	1	0.0459872	0.0627126	0.0119026	0.0148978	0.0517496	0.0431685	0.00913351	0.0160263	0.00960312	0.05797
1	1	0.00604209	0.00411595	0.0128488	0.0093776	0.00498108	0.00419004	0.00263024	0.00762324	0.0163049	0.0179657
1	1	0.0836843	0.0379551	0.0139348	0.0118798	0.131539	0.0374992	0.00831562	0.0282118	0.0226548	0.0276119
1	1	0.00436264	0.00468234	0.0372944	0.00830221	0.00538687	0.00778359	0.00454865	0.00497168	0.0214463	0.0112453
1	1	0.0135736	0.00333264	0.0059918	0.00616769	0.0101133	0.0132387	0.00458484	0.00534211	0.012309	0.0137625
1	1	0.00335609	0.00269613	0.00058297	0.0125713	0.00879248	0.00507159	0.00326971	0.00840311	0.00618059	0.0147565
1	1	0.0214796	0.0204008	0.00540883	0.0807837	0.0306633	0.0084507	0.0617332	0.0186974	0.0461045	0.0139044
1	1	0.00234954	0.00606672	0.00178944	0.0442791	0.00813205	0.0119363	0.00127895	0.00497168	0.0274792	0.00664019
1	1	0.103459	0.0511885	0.0154409	0.0150642	0.048182	0.089186	0.0105411	0.0583408	0.00713609	0.0518619
1	1	0.00604209	0.00340604	0.013109	0.0024583	0.0106703	0.00813535	0.003873	0.00840311	0.0150149	0.0164129
1	1	0.0166416	0.00482587	0.0178539	0.0118798	0.0113307	0.00873364	0.0074434	0.00549536	0.0167653	0.0189352
1	1	0.0120842	0.0134806	0.00715774	0.0760173	0.0565105	0.0146483	0.017098	0.0148955	0.0226809	0.0120913
1	1	0.0320866	0.00736749	0.0361901	0.00967706	0.0357541	0.0230295	0.00454865	0.00874104	0.0141412	0.0464004
1	1	0.0674639	0.129748	0.00957068	0.0129284	0.0944183	0.0368348	0.0058276	0.0276512	0.0120962	0.0645715
1	1	0.0104075	0.00453882	0.0133032	0.00607982	0.0105191	0.00933137	0.00131512	0.0133748	0.01785	0.00706701
1	1	0.0100683	0.00666856	0.0148579	0.00685615	0.0155002	0.00851773	0.00131512	0.006122	0.00939033	0.00689013
1	1	0.0861821	0.201549	0.00778121	0.00984472	0.11919	0.0445644	0.0114795	0.0471691	0.0132428	0.0610287
1	1	0.00939535	0.00354956	0.0245502	0.00398923	0.00752156	0.00517868	0.00398155	0.0142505	0.0202139	0.00985424
1	1	0.0713423	0.0246881	0.0162993	0.00607982	0.111277	0.0241235	0.0132236	0.0302378	0.00420001	0.0216249
1	1	0.0381702	0.0254451	0.00613755	0.0145109	0.0905211	0.0197883	0.00398155	0.0242301	0.0100364	0.0283758
1	1	0.0234955	0.00425947	0.0131412	0.00600119	0.0178873	0.0195816	0.0083855	0.00801316	0.00960312	0.0185189
1	1	0.188591	0.168759	0.00493906	0.0276019	0.0790363	0.0890778	0.192683	0.0590411	0.0225107	0.0112729
1	1	0.162154	0.169175	0.00412132	0.0149856	0.0556195	0.105498	0.0624114	0.116134	0.0061545	0.025572
1	1	0.00335609	0.00652503	0.0206417	0.00426906	0.00787742	0.00553106	0.00390918	0.006122	0.0139595	0.00988348
1	1	0.0257844	0.0255918	0.00657477	0.00886188	0.0324724	0.0107017	0.00405391	0.0103772	0.00639337	0.02727
1	1	0.118055	0.10805	0.00837044	0.0299158	0.0453482	0.109258	0.153425	0.0910277	0.0149085	0.00832693
1	1	0.0275767	0.0141905	0.00649372	0.00700717	0.0303877	0.0233507	0.00725126	0.00877355	0.012309	0.0380313
1	1	0.0224861	0.00411595	0.0160238	0.00761076	0.0410102	0.0164278	0.00458419	0.024449	0.0165003	0.0196521
1	1	0.0983335	0.130124	0.0119026	0.0356963	0.123412	0.0614017	0.0377162	0.0449139	0.00763992	0.0795471
1	1	0.00805518	0.00812298	0.0069229	0.00946546	0.0110784	0.0102488	0.00259406	0.00573205	0.00567675	0.030549
1	1	0.018267	0.00723493	0.00840474	0.0385019	0.0219283	0.0117981	0.00721508	0.0106842	0.0206265	0.0191149
1	1	0.0969959	0.00936467	0.0327523	0.00974531	0.0316609	0.0403586	0.0085302	0.053811	0.0130517	0.00946944
1	1	0.00671218	0.00702395	0.00652799	0.048065	0.00884153	0.0101432	0.0114078	0.0080327	0.0263115	0.0205632
1	1	0.0875653	0.0465441	0.00532778	0.00733094	0.0583883	0.0458486	0.0142493	0.018855	0.00591563	0.0471132
1	1	0.0161103	0.00482587	0.0247574	0.00547623	0.0172268	0.0184174	0.00199077	0.00795576	0.00984195	0.0220713
1	1	0.00599427	0.00581511	0.0101537	0.0165358	0.0186512	0.0101432	0.00657561	0.0125949	0.0167392	0.00603817
1	1	0.00369254	0.00497814	0.0107366	0.0299713	0.00747163	0.0166555	0.00511198	0.0103333	0.0158447	0.0284749
1	1	0.0600788	0.00752199	0.010777	0.0125713	0.0248497	0.0530945	0.00721508	0.0155519	0.00763992	0.0419482
1	1	0.00301964	0.0012763	0.00828316	0.00273812	0.00447182	0.012367	0.0071789	0.00955344	0.0128715	0.0102455
1	1	0.0698832	0.101919	0.00711721	0.0225745	0.117552	0.0346281	0.0327416	0.0194139	0.0104457	0.0310068
1	1	0.0514697	0.039445	0.00886614	0.00672735	0.0516792	0.0260627	0.00593614	0.0141157	0.00689721	0.0236005
1	1	0.151284	0.172732	0.00890665	0.0283004	0.0804698	0.0586545	0.0592331	0.0957612	0.0155187	0.0055253
1	1	0.147822	0.135641	0.00474481	0.00973801	0.106006	0.0804912	0.0130065	0.0586112	0.0118573	0.0347492
1	1	0.0211459	0.0175714	0.014939	0.0136906	0.0298307	0.0137178	0.00454865	0.00994338	0.0177469	0.0185841
1	1	0.0130528	0.00212973	0.0265094	0.0152822	0.0177129	0.0120434	0.00394537	0.00843559	0.0275888	0.0374647
1	1	0.126494	0.187991	0.0130279	0.0134778	0.114762	0.0582439	0.0250006	0.0583289	0.010045	0.0434154
1	1	0.0127543	0.00468234	0.0101942	0.0129839	0.0107737	0.0104271	0.00915387	0.0137648	0.0199609	0.0166285
1	1	0.00704863	0.00422879	0.0243881	0.00720567	0.0160571	0.00908602	0.00259406	0.0100262	0.0190088	0.0316199
1	1	0.00637575	0.00397243	0.00540883	0.0274795	0.0143305	0.0139247	0.00586378	0.0105266	0.0192193	0.00280759
1	1	0.00847365	0.00329968	0.0439503	0.00487265	0.0189058	0.0141577	0.00652298	0.0111684	0.02391	0.0295579
1	1	0.002686	0.00198621	0.0156272	0.00306188	0.0060513	0.0108877	0.00394537	0.00458174	0.0125194	0.0222429
1	1	0.0614274	0.0175462	0.00532778	0.0103489	0.0225161	0.0481111	0.0112315	0.0388646	0.0121845	0.00985885
1	1	0.162581	0.00340604	0.0511486	0.00786078	0.0580999	0.0636604	0.00195459	0.0231448	0.0231848	0.0155987
1	1	0.0859238	0.00198621	0.0184773	0.00552017	0.0156514	0.0507097	0.00319735	0.0137452	0.00753738	0.00769655
1	1	0.050347	0.0821446	0.00832368	0.0118798	0.062191	0.0356688	0.00867492	0.0145072	0.00960312	0.065735
1	1	0.0302076	0.0208591	0.00902665	0.0141724	0.0568613	0.0167315	0.0233544	0.0164163	0.0177469	0.0287091
1	1	0.0396002	0.0287109	0.0106961	0.0106287	0.0529503	0.0323885	0.00657561	0.0170483	0.0120701	0.0823131
1	1	0.0157767	0.00765785	0.0183962	0.00946026	0.0292738	0.0131005	0.0092782	0.0268123	0.0151615	0.0107175
1	1	0.328171	0.00581511	0.0637476	0.00241435	0.048972	0.1725	0.00512504	0.0297716	0.0265717	0.022225
1	1	0.0231562	0.0143264	0.00948963	0.00825829	0.0270379	0.0215129	0.0071789	0.0110742	0.0177469	0.0155632
1	1	0.0897504	0.100064	0.00948963	0.00793453	0.0233659	0.112468	0.0130065	0.0700951	0.00517291	0.0334099
1	1	0.00503554	0.00422231	0.00886614	0.0536708	0.00584486	0.00968376	0.0028367	0.00994338	0.0260854	0.00584646
1	1	0.124189	0.178331	0.00711721	0.0645132	0.138642	0.059784	0.0208402	0.0550004	0.0217699	0.0142812
1	1	0.148227	0.0748086	0.0161454	0.0143381	0.0978072	0.0578731	0.0145025	0.0465582	0.0137944	0.0551971
1	1	0.261682	0.100159	0.0119291	0.0518123	0.0453009	0.24291	0.411131	0.124572	0.044328	0.0105977
1	1	0.0118216	0.00340604	0.0344315	0.00394529	0.0110284	0.00862596	0.00319801	0.00840311	0.0277171	0.0122584
1	1	0.0161075	0.00666856	0.0106556	0.00853811	0.0115376	0.00482629	0.0046572	0.0176246	0.0165264	0.0167162
1	1	0.00436264	0.0144896	0.00657477	0.0779563	0.0155002	0.00778359	0.0141078	0.0145056	0.0443725	0.0177621
1	1	0.0582143	0.0762957	0.00836418	0.00914171	0.0978128	0.0286989	0.0106986	0.0381356	0.00888647	0.0123878
1	1	0.0087253	0.00141982	0.0161049	0.00515247	0.00538687	0.0071859	0.003873	0.0107037	0.0115988	0.020291
1	1	0.0144337	0.00397243	0.0475293	0.00487265	0.0130097	0.00531691	0.00127895	0.00725279	0.0337434	0.00747125
1	1	0.00704585	0.00070991	0.0232627	0.00668341	0.0068112	0.0074312	0.00200215	0.00725279	0.0206993	0.00674927
1	1	0.0140973	0.00397243	0.0171508	0.00700717	0.0105191	0.0145101	0.00277366	0.00610247	0.0169803	0.0165016
1	1	0.00637855	0.00778709	0.0178141	0.0058	0.00472645	0.00966867	0.0033059	0.00563781	0.0151561	0.0167303
1	1	0.0107412	0.00468234	0.00838991	0.00426906	0.0115376	0.00681511	0.00529667	0.00649242	0.0130517	0.0285537
1	1	0.00839164	0.00539226	0.0130685	0.0114439	0.00579268	0.010955	0.00728745	0.0137073	0.0150942	0.0219562
1	1	0.00335609	0.00212973	0.0370251	0.00181076	0.0124527	0.00788086	0.00563585	0.0164358	0.021455	0.030999
1	1	0.121819	0.0953254	0.00414157	0.0166934	0.0337566	0.135573	0.107843	0.188048	0.0116955	0.0178579
1	1	0.042126	0.0684531	0.0228822	0.00547623	0.0654282	0.016223	0.00510128	0.0167867	0.0189727	0.0409224
1	1	0.062239	0.041995	0.00898771	0.042547	0.0708079	0.0339846	0.360642	0.0167867	0.0761055	0.0211191
1	1	0.0110776	0.00808839	0.0159709	0.00942151	0.0214859	0.0118436	0.00636245	0.00916348	0.0202139	0.038733
1	1	0.0248329	0.321303	0.0690743	0.00487265	0.0108772	0.125404	0.0111243	0.0101697	0.0187252	0.0213324
1	1	0.0171738	0.00382892	0.0194247	0.00394529	0.020376	0.00824365	0.00469337	0.0226038	0.0263651	0.0142676
1	1	0.0173422	0.0113509	0.0172303	0.00394529	0.0156514	0.0102503	0.00454865	0.0152855	0.0130517	0.00923597
1	1	0.00570564	0.00453882	0.0243475	0.00543114	0.00919827	0.0112003	0.00458484	0.0080327	0.0223315	0.0308234
1	1	0.0140973	0.00269613	0.00532778	0.00635965	0.0117365	0.00740005	0.00263024	0.006122	0.0116456	0.026295
1	1	0.0626902	0.048866	0.00473676	0.0394991	0.0901848	0.0337998	0.315302	0.025478	0.0729767	0.0110536
1	1	0.00469909	0.056083	0.02489	0	0.00497026	0.010955	0.00191841	0.00534211	0.00960312	0.0237228
1	1	0.0741761	0.0337734	0.0165339	0.0173444	0.0585953	0.0372815	0.0216814	0.0367774	0.0209566	0.00885174
1	1	0.0517661	0.00978758	0.0302367	0.0116439	0.0374029	0.0240959	0.00445481	0.0105997	0.0141626	0.045412
1	1	0.0271852	0.0195828	0.00886614	0.00437576	0.0226505	0.0234572	0.00390918	0.0152855	0.00596558	0.0583244
1	1	0.00436264	0.00198621	0.0260432	0.00555486	0.00655657	0.011691	0.0046572	0.00745755	0.0251108	0.0103184
1	1	0.108062	0.0597377	0.0119026	0.00825829	0.0773594	0.0441575	0.00398155	0.0141352	0.0162615	0.0125322
1	1	0.143612	0.0413932	0.00657477	0.0152654	0.0439939	0.0838601	0.0144663	0.087207	0.00960312	0.0173271
1	1	0.0120842	0.00141982	0.0305192	0.00797845	0.00864131	0.0117981	0.00383683	0.0102878	0.0223667	0.0080207
1	1	0.0590751	0.0153622	0.0127801	0.00677128	0.0501825	0.0321444	0.00657561	0.0160263	0.0159965	0.0258323
1	1	0.0308083	0.0307902	0.0126795	0.0131309	0.0913935	0.0170648	0.00536903	0.017286	0.0135295	0.0393591
1	1	0.00604209	0.00723493	0.028469	0.00491658	0.00366023	0.00666056	0.0033059	0.0143328	0.0240857	0.0143432
1	1	0.0886482	0.0656221	0.0147396	0.0116	0.126736	0.028177	0.00999119	0.0223866	0.0116848	0.0157348
1	1	0.0946434	0.0641406	0.0119836	0.0090064	0.0507392	0.0474374	0.00272409	0.0191264	0.00996798	0.0390055
1	1	0.00816796	0.00269613	0.0374565	0.00976089	0.0165738	0.00908602	0.00497628	0.012205	0.0153059	0.0333588
1	1	0.288335	0.167992	0.0127884	0.142879	0.0348338	0.396486	0.670764	0.257542	0.0708075	0.127019
1	1	0.001343	0.0012763	0.00812945	0.00060359	0.00315097	0.0135911	0.00398155	0.00736816	0.00859542	0.0166286
1	1	0.00324418	0.00453882	0.0154814	0.00793453	0.00655657	0.00859541	0.00390918	0.011854	0.0206536	0.00998829
1	1	0.0128381	0.00652503	0.0336429	0.00821435	0.0102623	0.00778359	0.00458484	0.00764274	0.0219382	0.00932748
1	1	0.00335609	0.00610217	0.00782177	0.0510009	0.0105191	0.00778359	0.00725126	0.00775971	0.0224681	0.0350803
1	1	0.00581747	0.00171562	0.0293728	0.00983315	0.00747163	0.00612874	0.0060085	0.00994338	0.0179858	0.0259661
1	1	0.00335609	0.00198621	0.0168095	0.00550456	0.00523571	0.00897899	0.00263024	0.00916348	0.019975	0.0101949
1	1	0.0099844	0.00468234	0.0397479	0.00607982	0.00978378	0.0168696	0.00266643	0.00191069	0.0137944	0.0401773
1	1	0.0124179	0.00468234	0.0418694	0.00487265	0.0107766	0.0190845	0.00266643	0.00191069	0.0137944	0.0384477
1	1	0.0203892	0.0235268	0.012526	0.0146619	0.0378916	0.0151077	0.0204748	0.0194773	0.0204266	0.038733
1	1	0.00839164	0.00354956	0.0221372	0.00459282	0.022566	0.00412153	0.00742286	0.0106647	0.0138911	0.0250629
1	1	0.0374372	0.0330809	0.0108176	0.0195784	0.0933617	0.0179735	0.0108039	0.0229948	0.0166366	0.0169101
1	1	0.0616176	0.104088	0.0161454	0.0172762	0.0702062	0.0343841	0.0369453	0.0674781	0.0105847	0.0381359
1	1	0.0140973	0.00595865	0.0171493	0.00672735	0.00721699	0.0147554	0.00259406	0.00840963	0.0150409	0.0217331
1	1	0.0653026	0.0278882	0.0188982	0.0103378	0.0816155	0.0342587	0.00217846	0.0205967	0.0196839	0.0241779
1	1	0.0715479	0.14217	0.00353835	0.0155014	0.133466	0.0366563	0.0215729	0.0393054	0.0106108	0.0201466
1	1	0.3225	0.612197	0.00528726	0.0460161	0.0585476	0.328145	0.339225	0.384435	0.0136645	0.0208233
1	1	0.0174525	0.00141982	0.0149795	0.00923012	0.030492	0.0113288	0.0033059	0.0137257	0.0155448	0.0281404
1	1	0.201913	0.167633	0.00649372	0.00837681	0.13639	0.0764201	0.0230327	0.0672773	0.0121727	0.0224864
1	1	0.325558	0.456503	0.00770019	0.00789061	0.178459	0.188552	0.0517081	0.239891	0.0107346	0.0171156
1	1	0.0147673	0.00524874	0.0275188	0.00454888	0.0137735	0.00979079	0.00913351	0.00821302	0.0170445	0.0278036
1	1	0.0522129	0.083293	0.00699017	0.0078719	0.0409594	0.0350791	0.00661179	0.0175471	0.014776	0.0675035
1	1	0.00678611	0.00326252	0.0246094	0.00213452	0.0176104	0.00906587	0.00326971	0.00725279	0.0167653	0.0158933
1	1	0.0876246	0.04652	0.00532778	0.0113202	0.0186377	0.101415	0.00725126	0.0782534	0.00862151	0.0124471
1	1	0.0347491	0.0629794	0.0119836	0.0170762	0.0727188	0.027437	0.00728745	0.0164163	0.0140594	0.162729
1	1	0.0295183	0.00624568	0.0267848	0.00668341	0.0227861	0.0103574	0.00263024	0.00725279	0.0135555	0.0364256
1	1	0.225171	0.151982	0.00691475	0.0102367	0.0403271	0.246652	0.149178	0.236397	0.00891374	0.0150615
1	1	0.0124206	0.029045	0.0210519	0.00853811	0.0140759	0.0119097	0.0058276	0.0148955	0.0123351	0.0233407
1	1	0.0174533	0.00326252	0.0335152	0.0058	0.0366236	0.0225701	0.00462102	0.00614472	0.0268657	0.0122644
1	1	0.14921	0.143483	0.00353835	0.0738001	0.14995	0.0659654	0.175453	0.0645538	0.036927	0.0118406
1	1	0.002686	0.00397243	0.0206959	0.0100691	0.00157548	0.00615752	0.00323354	0.00879308	0.0154915	0.0182936
1	1	0.0922643	0.0120159	0.0213859	0.0112323	0.0470576	0.0584201	0.0156729	0.0221483	0.0129008	0.0240136
1	1	0.0523601	0.0894493	0.00715774	0.0444458	0.0719153	0.0273652	0.0492642	0.036264	0.0143244	0.0250514
1	1	0.0104048	0.0112074	0.00461526	0.00793453	0.0166699	0.00884074	0.00131512	0.00801316	0.0109496	0.0678475
1	1	0.148351	0.364841	0.00178944	0.0122036	0.142046	0.0677538	0.0157586	0.0798695	0.00567675	0.0187699
1	1	0.222266	0.533636	0.010032	0.0166551	0.259572	0.0878812	0.0314155	0.085334	0.00713609	0.040705
1	1	0.237943	0.404656	0.0128904	0.01436	0.179065	0.0979049	0.0321061	0.113646	0.0135555	0.030505
1	1	0.0428514	0.0248316	0.0252138	0.0112762	0.0784638	0.0244991	0.0110881	0.00879308	0.0106108	0.0244668
1	1	0.0219288	0.0104635	0.00649372	0.00600119	0.026684	0.0142503	0.00822758	0.0192368	0.00985289	0.0188022
1	1	0.0393827	0.00652503	0.0220156	0.00644752	0.0389813	0.0289804	0.00860255	0.0190678	0.0195211	0.0328594
1	1	0.00838885	0.0120608	0.00902822	0.0179197	0.0168211	0.00796957	0.00518271	0.00996292	0.0157576	0.0220214
1	1	0.0224861	0.00397243	0.0171493	0.00705112	0.0191531	0.0139031	0.00499404	0.00842263	0.0181182	0.00840711
1	1	0.00973464	0.00482587	0.0137731	0.010113	0.0186512	0.00553106	0.00394537	0.00647292	0.0113001	0.0319173
1	1	0.0634293	0.0119173	0.0105179	0.00519641	0.0507567	0.0378745	0.00398258	0.0217779	0.00952602	0.00886276
1	1	0.0438258	0.00780132	0.0317887	0.00705112	0.0313131	0.0208743	0.00199077	0.00762324	0.0207044	0.00571403
1	1	0.107737	0.138779	0.00774071	0.00962156	0.0354561	0.10643	0.0212229	0.101805	0.00862151	0.0377359
1	1	0.0345675	0.0146135	0.0167689	0.00974531	0.023123	0.0198269	0.00589996	0.00536164	0.0106108	0.0300857
1	1	0.245439	0.310356	0.0113196	0.0177414	0.0234165	0.396234	0.260482	0.424706	0.015594	0.0159504
1	1	0.0323	0.0110639	0.0214003	0.00886188	0.0177379	0.0148111	0.00586242	0.0118345	0.0142983	0.0604843
1	1	0.00234954	0.00198621	0.013109	0.00363971	0.0115376	0.00965256	0.00326971	0.00992387	0.0167767	0.035905
1	1	0.102859	0.0119173	0.0616233	0.00394529	0.0392491	0.0621169	0.00959601	0.0430379	0.0176057	0.0150204
1	1	0.183553	0.516914	0.0100726	0.00547623	0.0169246	0.318987	0.376806	0.536111	0.00838263	0.0100752
1	1	0.015101	0.00553406	0.0184773	0.0112311	0.0287012	0.00948734	0.00454865	0.0156364	0.0189662	0.0234138
1	1	0.0120842	0.00592235	0.0179349	0.00946546	0.0196095	0.00683352	0.00597232	0.00992387	0.0201463	0.0122909
1	1	0.130557	0.493357	0.00237241	0.0076547	0.0210383	0.180795	0.114456	0.308142	0.0110885	0.0106935
1	1	0.00936019	0.0012763	0.0379452	0.00303991	0.0114342	0.0078619	0.00398155	0.0095339	0.0440962	0.0156005
1	1	0.320589	0.364289	0.00770019	0.0205058	0.0643203	0.271491	0.147282	0.320171	0.008941	0.015339
1	1	0.133797	0.171284	0.00774071	0.00757606	0.0307209	0.187462	0.11713	0.18168	0.00395245	0.00800033
1	1	0.00839164	0.00468234	0.00953012	0.00922957	0.0116888	0.00707883	0.003873	0.00534211	0.0205353	0.0235749
1	1	0.0103015	0.00070991	0.0351052	0.00755166	0.00796915	0.00517868	0.00551113	0.00380184	0.0253867	0.0166484
1	1	0.002686	0.00468234	0.00661527	0.0529571	0.00630193	0.00140953	0.00597232	0.0114641	0.0296294	0.00895358
1	1	0.0366221	0.0128054	0.00860709	0.00648819	0.0297273	0.0167033	0.00597232	0.0164878	0.0115424	0.0142217
1	1	0.264163	0.317214	0.00587023	0.0770349	0.155922	0.119349	0.338951	0.111151	0.0376958	0.0178616
1	1	0.211408	0.105849	0.011862	0.0321058	0.189376	0.0847079	0.115237	0.0580613	0.0531404	0.0148168
1	1	0.00738509	0.00141982	0.0106394	0.00672735	0.0138212	0.018065	0.00255789	0.0129653	0.0185812	0.0157398
1	1	0.14367	0.273008	0.00591776	0.00793453	0.0550385	0.102032	0.0295534	0.214006	0.00419132	0.0113715
1	1	0.00906174	0.00269613	0.0328008	0.00797845	0.0123492	0.0126502	0.00326971	0.0137452	0.0243507	0.0121901
1	1	0.153817	0.310136	0.00595128	0.0076547	0.112713	0.0786248	0.0345994	0.111341	0.00725663	0.0198002
1	1	0.0114113	0.00723493	0.0277235	0.00644752	0.0102168	0.0197199	0.00259406	0.0141352	0.0241402	0.0194055
1	1	0.155083	0.0890434	0.00615859	0.0056712	0.19863	0.0610076	0.0116672	0.044628	0.00665833	0.00613403
1	1	0.00839164	0.00453882	0.0198459	0.025982	0.00853785	0.00929158	0.00266643	0.0101984	0.0216472	0.0131786
1	1	0.093761	0.0451243	0.0181535	0.0122036	0.0858403	0.044159	0.00796308	0.0377847	0.0171808	0.0144789
1	1	0.00436264	0.00198621	0.0291674	0.00394529	0.00960408	0.0107047	0.00334207	0.00850548	0.0177469	0.0394279
1	1	0.253006	0.173756	0.0142749	0.00612376	0.0450009	0.320902	0.146661	0.302609	0.00689721	0.0158851
1	1	0.136694	0.0703678	0.0105488	0.00946546	0.155641	0.0544979	0.00916965	0.0405581	0.0182507	0.011306
1	1	0.0662715	0.136556	0.0132306	0.00479402	0.0789149	0.0276026	0.00508416	0.0263401	0.0061545	0.0273956
1	1	0.0768198	0.0608705	0.00591075	0.0116	0.145999	0.0348091	0.008494	0.0282118	0.01971	0.00848654
1	1	0.0162188	0.00198621	0.0229306	0.0118359	0.0128585	0.0106671	0.00588391	0.0103138	0.0205301	0.0244328
1	1	0.159683	0.406905	0.00832368	0.0250133	0.227472	0.0758413	0.0544415	0.16328	0.0113741	0.0102715
1	1	0.174506	0.0861369	0.015522	0.0134107	0.0621331	0.118034	0.155115	0.102754	0.0253574	0.00926876
1	1	0.203102	0.570283	0.0144773	0.0172942	0.0243162	0.389093	0.438238	0.576154	0.0174558	0.0212127
1	1	0.151742	0.248802	0.013109	0.00920876	0.0472103	0.272248	0.235556	0.309108	0.0140594	0.00594531
1	1	0.0966651	0.438407	0.00836418	0.0108085	0.0148521	0.179094	0.20035	0.300415	0.0169069	0.0171647
1	1	0.0799964	0.0134806	0.0094491	0.00672735	0.0736215	0.0410634	0.00522431	0.00992387	0.0145546	0.026197
1	1	0.105133	0.0117815	0.0392578	0.00426906	0.0436153	0.0273964	0.0038314	0.0209471	0.0201166	0.0141301
1	1	0.100021	0.157175	0.0107366	0.00410197	0.0142828	0.1934	0.0660807	0.219007	0.0121635	0.00798115
1	1	0.0137608	0.00491898	0.0153762	0.00460438	0.00564151	0.00610857	0.00650325	0.0049408	0.020709	0.0236813
1	1	0.163964	0.27767	0.00591075	0.00918563	0.0377081	0.287161	0.272846	0.49854	0.00912535	0.0192804
1	1	0.0954106	0.308488	0.00466377	0.00733094	0.0941945	0.0407508	0.00913351	0.0948248	0.00665833	0.0190907
1	1	0.0303201	0.013481	0.00357887	0.00677128	0.00970753	0.0271318	0.00202695	0.0190657	0.0132906	0.0228576
1	1	0.193985	0.0792751	0.0116722	0.0183167	0.0302461	0.260168	0.0832843	0.188115	0.0222031	0.00768462
1	1	0.146609	0.303535	0.00474481	0.00547623	0.0136701	0.237649	0.216597	0.411064	0.00541178	0.0136269
1	1	0.132972	0.413834	0.0113196	0.0586233	0.228903	0.0565372	0.0637357	0.121005	0.0185157	0.00908695
1	1	0.214096	0.638103	0.0070767	0.0252562	0.179333	0.0961387	0.0483896	0.168684	0.00665833	0.0124168
1	1	0.0588456	0.0384445	0.0143155	0.00849415	0.0344537	0.044699	0.00781835	0.031999	0.0172658	0.0400575
1	1	0.167444	0.0231247	0.0340398	0.0024583	0.0483321	0.124604	0.0158538	0.0879464	0.0155318	0.00905243
1	1	0.318256	0.234123	0.0154409	0.0258427	0.0760522	0.252774	0.377386	0.315522	0.0389434	0.0144669
1	1	0.284098	0.12295	0.014356	0.00092735	0.0428482	0.231559	0.0660456	0.143891	0.0145632	0.00477817
1	1	0.182902	0.500626	0.0113196	0.00962791	0.0273429	0.292841	0.232448	0.393554	0.0162443	0.013957
1	1	0.225546	0.0750534	0.014939	0.00698	0.0572084	0.140401	0.0220165	0.0961682	0.0108496	0.00651948
1	1	0.239124	0.117179	0.0130279	0.0116586	0.103431	0.117313	0.089141	0.109988	0.0353295	0.00553127
1	1	0.0857263	0.0100746	0.100076	0.00213452	0.0387718	0.0350642	0.00259406	0.0104617	0.0227841	0.0114153
1	1	0.0751855	0.0277983	0.0221777	0.0101361	0.0627353	0.0329758	0.0071789	0.0301614	0.0113274	0.0556999
1	1	0.243314	0.384974	0.0119431	0.0125713	0.0658717	0.214117	0.271966	0.362173	0.0111646	0.0146366
1	1	0.0482178	0.0223162	0.0059918	0.0264564	0.0237113	0.0356265	0.00401772	0.0225188	0.0162875	0.00866657
1	1	0.0130907	0.0160332	0.00661527	0.0635989	0.0131608	0.0168006	0.00398155	0.00916348	0.0128128	0.0845181
1	1	0.186787	0.0705912	0.00794881	0.00519641	0.0426871	0.133337	0.072286	0.0707503	0.0150149	0.00716577
1	1	0.159284	0.358622	0.0130685	0.00487265	0.0302138	0.206333	0.138647	0.255424	0.00419132	0.00542945
1	1	0.0144309	0.00472179	0.0226878	0.00812596	0.027746	0.0138934	0.00529667	0.0133748	0.0235525	0.00955546
1	1	0.0281918	0.00220862	0.0191881	0.00761076	0.0220567	0.0150191	0.00350064	0.0102942	0.0165264	0.0504511
1	1	0.0546984	0.0054317	0.0282584	0.00601976	0.0115853	0.027564	0.00063947	0.0144861	0.0109392	0.018259
1	1	0.15379	0.0182988	0.0433255	0.00487265	0.0552931	0.114095	0.0165295	0.0654527	0.0233975	0.0283585
1	1	0.212365	0.718465	0.0130685	0.00547623	0.0393385	0.335672	0.318373	0.622354	0.0149889	0.00911619
1	1	0.0177609	0.00666856	0.0176917	0.00696325	0.0199243	0.0251622	0.00291445	0.0133357	0.0123351	0.0248096
1	1	0.246227	0.182672	0.0185743	0.00797845	0.0349542	0.356291	0.172174	0.300796	0.0133167	0.0199922
1	1	0.289461	0.203526	0.0092062	0.00454888	0.0540932	0.306863	0.206402	0.242948	0.0186597	0.00884876
1	1	0.200695	0.0133371	0.0378021	0.00301794	0.0355209	0.0982778	0.00661179	0.0327935	0.0309384	0.0155878
1	1	0.0321468	0.0512505	0.00879362	0.028852	0.0990125	0.0197443	0.168945	0.0175861	0.0391732	0.0162204
1	1	0.267826	0.659677	0.00657477	0.00996209	0.0808039	0.171948	0.0799983	0.415901	0.00936423	0.014217
1	1	0.211336	0.637594	0.010777	0.0156331	0.12427	0.080415	0.0130588	0.167151	0.00517291	0.0216357
1	1	0.147573	0.808526	0.00836418	0.00886188	0.0102168	0.470902	0.329234	0.759072	0.0113535	0.0143315
1	1	0.0847286	0.121845	0.0123073	0.0122475	0.148629	0.0409563	0.0198169	0.0472861	0.0108496	0.0463654
1	1	0.239025	0.23281	0.00890665	0.00728701	0.166305	0.106757	0.11812	0.124983	0.0140256	0.0206446
1	1	0.264799	0.416735	0.00824263	0.0525237	0.178019	0.157762	0.439438	0.20744	0.0401129	0.026926
1	1	0.226037	0.242583	0.0070767	0.0282115	0.213555	0.107326	0.141495	0.101666	0.0141538	0.0199427
1	1	0.00100654	0.00256357	0.0169567	0.00257245	0.00447182	0.00330968	0.00191841	0.00647292	0.0145632	0.00475028
1	1	0.154823	0.183729	0.00711721	0.00616769	0.0209888	0.18608	0.0883992	0.274743	0.00517291	0.0209691
1	1	0.0392694	0.00610217	0.0113196	0.00922957	0.0164152	0.0220795	0.00597232	0.0114641	0.017508	0.0156572
1	1	0.0927458	0.0218484	0.010032	0.0076547	0.0185	0.0803963	0.0157453	0.0302005	0.00811769	0.0772557
1	1	0.0533666	0.0222789	0.0139811	0.0422278	0.0390067	0.0273682	0.0404893	0.0160263	0.0264483	0.0397389
1	1	0.161066	0.011638	0.0274325	0.00612376	0.0302365	0.110522	0.0124755	0.0370924	0.0238742	0.0219614
1	1	0.0728275	0.0425717	0.0101942	0.0232376	0.0516209	0.0539162	0.0285576	0.0393249	0.0109794	0.0136272
1	1	0.0794487	0.0425717	0.0104047	0.0235677	0.0538761	0.0559033	0.0308242	0.037541	0.0128128	0.0154103
1	1	0.1517	0.0546299	0.00770019	0.00881796	0.0367163	0.185919	0.0398358	0.164776	0.0175557	0.0123106
1	1	0.222849	0.25287	0.00649372	0.00995688	0.0433413	0.246773	0.149768	0.33339	0.0187545	0.00961062
1	1	0.30285	0.410288	0.00474481	0.00710255	0.0557511	0.212929	0.0359078	0.319271	0.0126445	0.0168851
1	1	0.0460385	0.0618388	0.00957068	0.0119238	0.108403	0.0256137	0.00931439	0.017937	0.0195298	0.0366084
1	1	0.176347	0.252552	0.0107932	0.0192546	0.0406111	0.286546	0.212772	0.243768	0.0230729	0.0156261
1	1	0.215841	0.408166	0.0130279	0.0163794	0.0298049	0.33905	0.293312	0.434824	0.0160606	0.0199834
1	1	0.125246	0.133787	0.012526	0.00842044	0.0156896	0.212815	0.14433	0.270346	0.0170303	0.052205
1	1	0.131715	1.12437	0.0135947	0.0105661	0.0178137	0.327558	0.388328	0.958605	0.0165791	0.00943893
1	1	0.185914	0.330966	0.013692	0.0162812	0.00892508	0.349811	0.471496	0.527644	0.02775	0.0113068
1	1	0.181391	0.560718	0.00832368	0.0232439	0.196095	0.0713962	0.0303202	0.153855	0.00936423	0.0349285
1	1	0.20254	0.0912622	0.0365984	0.00335847	0.0334909	0.152891	0.044386	0.130352	0.0125653	0.0129906
1	1	0.160086	0.228158	0.0119026	0.0140582	0.0447908	0.235982	0.217357	0.359013	0.0150409	0.0168406
1	1	0.101361	0.221774	0.00116594	0.0080363	0.0156514	0.172343	0.190323	0.270694	0.00848579	0.00855819
1	1	0.0467337	0.0425246	0.0520552	0.0048287	0.0220567	0.0518043	0.00131512	0.0095339	0.0245623	0.022246
1	1	0.066366	0.0266896	0.0337749	0.00366547	0.0156991	0.0338753	0.00454865	0.0144665	0.0122817	0.00831126
1	1	0.198415	0.219168	0.013512	0.00825829	0.050558	0.306129	0.274347	0.385911	0.0304963	0.01319
1	1	0.298044	0.0111734	0.0562214	0.00306188	0.0638933	0.147481	0.00398155	0.0589739	0.0271111	0.0104735
1	1	0.260075	0.385541	0.0154409	0.021931	0.0462262	0.335383	0.269958	0.369496	0.0189674	0.0158288
1	1	0.136833	0.0449731	0.00237241	0.0377497	0.0983008	0.0492305	0.0847781	0.0573432	0.0249231	0.00982715
1	1	0.00738509	0.00280249	0.00357887	0.00487265	0.00798088	0.00767649	0.00202695	0.00458174	0.0150409	0.0469234
1	1	0.22291	0.666122	0.00591075	0.0159581	0.041194	0.287991	0.190784	0.613446	0.00689721	0.0151409
1	1	0.239232	0.323958	0.00657477	0.00943214	0.0266181	0.365089	0.311654	0.363592	0.0147606	0.013114
1	1	0.214549	0.230447	0.00439661	0.00702394	0.0273694	0.294588	0.0897185	0.247808	0.00588835	0.0124963
1	1	0.28816	0.0547311	0.0153193	0.00825829	0.0465516	0.224739	0.0500232	0.159094	0.0153211	0.00937059
1	1	0.158432	0.267066	0.0114809	0.00153094	0.0288679	0.208724	0.0981	0.268669	0.00804892	0.009501
1	1	0.117804	0.364545	0.00890665	0.0076547	0.00724551	0.359905	0.205469	0.42433	0.0157836	0.00949704
1	1	0.125561	0.0941979	0.00499343	0.00398923	0.0338455	0.109638	0.106191	0.153885	0.0162615	0.00552231
1	1	0.127344	0.141278	0.00489055	0.0574143	0.130677	0.0630761	0.128311	0.0377847	0.0261556	0.030081
1	1	0.114791	0.0637845	0.00697153	0.00459282	0.0558581	0.111845	0.0287333	0.0593524	0.00395245	0.00547787
1	1	0.253559	0.121314	0.0131495	0.00700717	0.0274253	0.312196	0.0700916	0.196383	0.0135555	0.0101469
1	1	0.131767	0.170777	0.00702992	0.00858204	0.0284321	0.223421	0.0955162	0.168569	0.00631848	0.0195156
1	1	0.342361	1.46773	0.0168336	0.0236348	0.0640494	0.419438	0.653558	1.10281	0.0154004	0.018291
1	1	0.141077	0.177698	0.00528726	0.0118283	0.0183965	0.265049	0.215931	0.327743	0.00790488	0.0127924
1	1	0.109491	0.616509	0.0070767	0.00306188	0.00498108	0.225722	0.210184	0.49012	0.00331289	0.00587053
1	1	0.199296	0.0643461	0.0196189	0.00515247	0.0491459	0.158716	0.00811595	0.0939417	0.0128946	0.0224643
1	1	0.237908	0.229745	0.00782177	0.00824671	0.0526742	0.261909	0.122593	0.273504	0.00912535	0.010594
1	1	0.173609	0.112327	0.0130615	0.00487265	0.015349	0.210841	0.110033	0.150446	0.0123644	0.0106
1	1	0.252304	0.0234118	0.0312542	0.00426906	0.0400767	0.160818	0.0191959	0.0896087	0.0120286	0.0142506
1	1	0.167363	0.208648	0.00995179	0.0100029	0.0405836	0.268858	0.245444	0.285914	0.0140256	0.0199459
1	1	0.226891	0.0219919	0.0197023	0.00982244	0.0320666	0.15684	0.00668414	0.0762469	0.0120701	0.0130645
1	1	0.258661	0.461905	0.00824263	0.0107166	0.0724297	0.219268	0.102264	0.28955	0.00665833	0.0192452
1	1	0.238453	0.141589	0.0114006	0.0048287	0.0561787	0.135346	0.0289029	0.163419	0.0117661	0.00843473
1	1	0.0321909	0.0390524	0.0142384	0.0061571	0.0725231	0.0283753	0.0158176	0.0232987	0.00999186	0.0067218
1	1	0.21811	0.134257	0.00715774	0.00704758	0.0396477	0.214761	0.0784508	0.23721	0.0110559	0.00614299
1	1	0.0829013	0.0235552	0.0309161	0.0131309	0.0955265	0.0356705	0.0111966	0.0286213	0.020532	0.01422
1	1	0.17184	0.174923	0.00649372	0.0103928	0.0281402	0.243806	0.110662	0.282477	0.0130778	0.00862346
1	1	0.255271	0.392672	0.00957068	0.00607982	0.0493692	0.27631	0.214042	0.46296	0.0128389	0.0119499
1	1	0.136937	0.341444	0.00948963	0.00666029	0.0160196	0.229218	0.151714	0.303457	0.00904281	0.00707885
1	1	0.244318	0.16858	0.0235962	0.0144371	0.1444	0.125601	0.0563451	0.0775196	0.0450707	0.00726306
1	1	0.125819	0.382957	0.00965156	0.0058	0.0150418	0.293067	0.165572	0.377569	0.0110885	0.016737
1	1	0.174909	0.201826	0.0334238	0.00487265	0.0332363	0.245955	0.102044	0.139398	0.0201878	0.0139001
1	1	0.17641	0.0691701	0.00482586	0.0342296	0.0641663	0.152249	0.0531199	0.130311	0.0270693	0.00812131
1	1	0.190633	0.103155	0.00591075	0.0105992	0.0383414	0.190475	0.0812936	0.216687	0.00591563	0.0101088
1	1	0.189091	0.260349	0.00840474	0.00978922	0.0263657	0.187798	0.121054	0.227554	0.0118573	0.0123056
1	1	0.201152	0.00823191	0.0645006	0.00278841	0.0605135	0.114917	0.0071789	0.0293425	0.0257549	0.0120547
1	1	0.0951182	0.294785	0.00924802	0.00366547	0.00340559	0.163301	0.15176	0.26284	0.00939033	0.00520713
1	1	0.220688	0.198417	0.00774071	0.00644752	0.029703	0.307121	0.151386	0.310755	0.0126	0.0171582
1	1	0.204394	0.302393	0.00641345	0.0072922	0.037557	0.225041	0.0244202	0.200332	0.0129962	0.028428
1	1	0.241088	0.13145	0.00595128	0.00273812	0.0264618	0.231456	0.0329142	0.163517	0.00518595	0.00738706
1	1	0.0711508	0.208107	0.00836418	0.00552017	0.0229161	0.211421	0.324558	0.327809	0.0328509	0.0108193
1	1	0.200796	0.189929	0.00995102	0.00404833	0.0488614	0.145315	0.0956248	0.205329	0.00543787	0.00562713
1	1	0.11012	0.262896	0.0113601	0.00519641	0.0140865	0.199043	0.216514	0.301849	0.0216548	0.00790693
1	1	0.0973021	0.159354	0.00420237	0.0103909	0.0192544	0.174629	0.0888505	0.218031	0.0126896	0.00416944
1	1	0.0455136	0.109648	0.00953012	0.00366547	0.0133905	0.0928982	0.0279556	0.127869	0.00838263	0.0198515
1	1	0.242315	0.327105	0.0094491	0.00886188	0.0483784	0.150541	0.0250959	0.197722	0.00814377	0.00435518
1	1	0.243419	0.0830037	0.0107366	0.0143318	0.057091	0.152216	0.0190096	0.0766025	0.0300559	0.00873126
1	1	0.216685	0.0697279	0.0102508	0.00352093	0.050136	0.175935	0.0413918	0.159081	0.0211922	0.00736644
1	1	0.265425	0.34635	0.00886614	0.00394529	0.0511146	0.202241	0.0542095	0.281741	0.00665833	0.00720232
1	1	0.209643	0.407715	0.0125261	0.00534731	0.0302167	0.360438	0.275653	0.582493	0.0170408	0.0154621
1	1	0.137327	0.216911	0.00995926	0.00644752	0.0464221	0.19384	0.0642918	0.255744	0.00641946	0.00719934
1	1	0.261424	0.412578	0.00619418	0.00336367	0.0468589	0.263993	0.0607841	0.559511	0.0133089	0.0153375
1	1	0.214462	0.123988	0.0154814	0.0118798	0.0485853	0.187478	0.017811	0.162237	0.0267375	0.0108999
1	1	0.19258	0.161822	0.0127285	0.0140179	0.0460993	0.266895	0.176281	0.247978	0.0108455	0.0150688
1	1	0.287743	0.356418	0.00427512	0.01864	0.0511863	0.372247	0.258946	0.365988	0.0202139	0.0206993
1	1	0.284739	0.37281	0.0070767	0.00515247	0.044316	0.334185	0.0734132	0.372379	0.0186253	0.0128301
1	1	0.184532	0.161178	0.00587023	0.00964471	0.0358164	0.220097	0.0467049	0.178532	0.0153059	0.0070699
1	1	0.155628	0.321746	0.00241293	0.00340241	0.00998047	0.31513	0.12266	0.449222	0.0126	0.0100069
1	1	0.207079	0.422162	0.00353835	0.00388619	0.0463018	0.186698	0.0206304	0.297102	0.0145371	0.00601027
