# Supplementary material for: Relationship between histone modifications and transcription factor binding is protein family specific
Source: Genome Res. 2018 Mar;28(3):321–33. doi: 10.1101/gr.220079.116 (PMC5848611; doi:10.1101/gr.220079.116)
Supplement: Supplemental Material [file supp_gr.220079.116_Supplemental_Material.zip › Supplemental_Material/NFYB/NFYB.txt]

aaaggattgtaaacgcaccaatcagcactctgtaa	0
aaaggattgtaaatgcaccaatcagcactctgtaa	0
taagattgtaaaacgcaccaatcagtgctctgtag	0
caggccactgggctctaccaatcagcaggatgtgg	0
ttgatcccctcctgtaaccaatcagactggtccca	0
ttgatcaccttctgcaaccaatcagactggtcgtg	0
gggaccacccccatgacccaatcacctcccaccag	0
catgtgatctgcactggccaatgaaatgtgggcac	0
cagtagctgagtttcagccaatcataggtggccaa	0
aagtagccaagtctcagccaatcacagtagctgag	0
aaatccgcccccatgatccaatcaccttccaccat	0
TGTAAGGAGAAAAGGAACCAATGAGCTCCACATCC	0
gcgctctgtaaaatgcaccaatcagcaggatccta	0
gcgctctataaaatgcaccaatcagcgctctgtaa	0
tataagaaaaaaaacaaccaatcaaaaaagaagca	0
ATGCTTTCTTACTACAGCCAATCAGATTGTCAGAC	0
acgtgacaaagttctcaccaatgaaacataaacag	0
atgtgactacattctggccaatgggatacaagtag	0
aagttctaagttgctagccaatcgggacaaataca	0
gctctctgtaaaacaaaccaatcagtactctgtaa	0
caccctgtcaaaacggaccaatcagctctctgtaa	0
cagggattgtaaacgcaccaatcagcaccctgtca	0
agaggattgtaaatacaccaatcagcactctatgt	0
gaaatgctgagctgtaaccaatcaagctgtttttg	0
gaaatctgccccatgaaccaatcacctcccaccaa	0
tttgccccctcctgcaaccaatcagacgtttgcat	0
gtatcactatacctgaaccaatcattggcaagggg	0
gctgtgagctcttccagccaatgaatgcaactaaa	0
TAGCATAATTCTCTCCACCAATCAGTAGTTCAAAT	0
cagggattgtaaatgcaccaatcagcaccctgtca	0
caccctgtcaaaacagaccaatcagctgtctgtaa	0
gctgtctgtaaaatggaccaatcagcgctctgtaa	0
gcgctctgtaaaatggaccaatcagctctctgcaa	0
caaggtttgtaaatgcaccaatcagcaccctgtgt	0
caaggtttgtaaatgcaccaatcagcactctgtgt	0
AGAGGGAAGCAAGCAGACCAATCAAAATGACCAAT	0
atgtgagtaggttctggccaatgagatacaactag	0
atgtgtgtgggcctcatccaatcagttgaaggcct	0
aaatccgcccccatgatccaatcacctcccaccag	0
aaaggatgataaatgcaccaatcagcactctgtaa	0
gaaaccacccccatgatccaatcaccttccaggcc	0
ttgctaaatgaaataagccaatcacaaaaggacaa	0
cactctctttaaattaaccaatcagaattagttta	0
actctttcaaccaatcaccaatcagaaaatctttg	0
catgtgacttactctggccaatgggctgagcaaat	0
atgtgcccatctctgaaccaatcactgttgccatt	0
CTGATTATTTCATTGGTCCAATGACCAGTTGCCAT	0
AGAGCTTTACTGCTGGGCCAATCAGACAGTGTTCA	0
acctgacctaagctgggccaatcagtttatctctt	0
ATGTCTTTCTAACTAAGCCAATCAGTTACTATTTC	0
acatgactaaaactgggccaatcagaatacttcgt	0
ccaaaaacaagccttagccaatcacaaacagccaa	0
aagtctgcccccatgatccaatcacctcccaccag	0
tatgatttcatccctgaccaatcagcgctcctggt	0
ttggttatggaaagcaaccaatcagaggctgaagt	0
ttggttgctttccacaaccaatcagatgtttgtat	0
ttatgatgcaattctggccaatgagacagaaggaa	0
gctgtgacttgctttggccaatgaaataagggtga	0
CCGCCTGATGTTTTTAACCAATCAGGCTCgccaac	0
GCAGCCCTGCCGCTCCACCAATCAGATGGGTCAGA	0
gtgctgagcgaaacaagccaatcacaaatgacaaa	0
TTCATCTTTCTCATTGACCAATGGGCTTGGATCAT	0
aaatctgcccccatgatccaatcacttcccaccaa	0
TTCATCTTTCTCATTGACCAATGGGATCGGAGCAT	0
aaaggattgtaaatgcaccaatcagcactctgtaa	0
tggaatgctggctgcagccaatcaccatgcaggac	0
tgatttaatccccccaaccaatcagcagcaagtat	0
tatgctgtaaaaatgcaccaatcagcactctgtgt	0
agaggattgtaaatgcaccaatcagtatgctgtaa	0
aggaacatgtgcactgaccaatcacccatgggctt	0
aaaggtttgtaaatgcaccaatgagcaccctgtgt	0
ttctggataacctcgggccaatcgcacgccccccg	0
catgagataagcttcagccaatcacaggctgccaa	0
GCACCAAGATCATCCAGCCAATCAATATACCCGAG	0
CACATGATCTGGGTTGTCCAATCAGAGCAAAGTAT	0
CACAACACCCATGAGCACCAATGACTCAAATCCTA	0
TGGTTGGCAGATGAGCACCAATGACTGCAGCGTGG	0
CCAGTGGTAAGTTCTAACCAATGAGATACAGGTAC	0
cagcagacaagcttcagccaatcacaggcggccaa	0
ttgagctgagagatcagccaatgggaacagagtca	0
TTCATTTTACTGTTCAACCAATCAAATGTCACTTC	0
AATGTTACAGAGCTTCACCAATCACACAGTCACAA	0
atgtgacctacgtctgaccaatcagaggttcgcac	0
TCACTGTTCCCCAGGGACCAATGAGGCTCAAGCTT	0
tttcatctctgacctgaccaatcagcattcttggc	0
ACGGCACCAGCTTAGAACCAATAAGGGGACACCAA	0
AGGGATTGAAACTTCAACCAATCAAAAAGGACTTT	0
gctgtcttgtgccagaaccaatgatcttgaccact	0
acaaaacttaagcttaaccaatcagaaattgccaa	0
gcatgactaggttccagccaatggcaagtgtgtag	0
AGAGCTTTCTCAGTGAGCCAATGAGGATGCACATT	0
tacagtttcatccctgaccaatcagcacttctggc	0
ccactctttaaaatggaccaatcagcactctttaa	0
gcactctttaaaatggaccaatcagcacttttaaa	0
gcactctgtaaaatagaccaatcagcactctttaa	0
aagtagctgagtctcagccaatcacagcagttgag	0
taggtcccctccctcaaccaatcagactgattgtg	0
agtgatgtcatctctgaccaatcagcactcctggc	0
AGAAAGGTTAACCTCAACCAATCAGACCACAGATG	0
TGTTCCGGTTGGGTGATCCAATCACTCCACTTTGC	0
aagtgaacaccaagtggccaatgggaaacctctag	0
aggtgacctaagtctgaccaatcagagcactgccg	0
actatgcgacttgctggccaatgggattgtgagca	0
TGTATCATTCCCTTTCACCAATCAGGAAATCACAG	0
ccatggctgcccatgggccaatcagcacactcttc	0
ATAAGGGGGTCTGTCCACCAATCAGGGGCTGGGAA	0
gggactttccactttaaccaatcaaacattttctt	0
gggattttccactttaaccaataaaatatattttc	0
atatgatccagttttaaccaatgagatgtagaaag	0
ggcatggtcaggcctagccaatcagttcttctgtg	0
GTGAATCTCTCTATTAACCAATCACTGTCATCTTG	0
GTCAGAGTAAGAATCAACCAATCAGCGTTTCCAAC	0
catgtgatttgttttgaccaatgagacattagaaa	0
CACCTGACTCAAACTGGCCAATCAGAGTTCATCTC	0
CCACCACCCACCCCCAACCAATGACAGCTGCTGGG	0
ttggtcaccctccccaaccaatcagacatttgcat	0
tcatattttttcttgagccaatcagagagctgagg	0
AGCTCTCCACTGCTCAGCCAATCAGCCAGTGTCTC	0
gtgcggtctaaccctagccaataggggaaagacac	0
gactctctttaaattagccaatcagaattacttta	0
GAAGCTGGGAGGCTTGGCCAATCAAAGCTTCCTCT	0
TAGATAAGTCCTGAAAGCCAATCAGAAGGGTCCTT	0
AACATGACCCAGTCTGACCAATCAGCGATCTCCca	0
tatgtgacttgctttggccaatggatgtgggcaga	0
catggggtgggcctcggccaatcagttgaactcct	0
ACGGGCTTTTCCGTCAGCCAATCGGCTGGGGCCCC	0
ttggttgtggaaggtgaccaatcagaagttgaagt	0
ttggtcccctcctgcaaccaatcagactggttgta	0
cacgtgacttgctttggccaatgggctgttagcaa	0
ttggccaccttcctcagccaatcagactggttgca	0
ttggttgctcctcacaaccaatcagacatttgcgt	0
GCTGATTATGCAGTGGTCCAATCATTCATGTTAAT	0
ACATAATCTACCATCACCCAATCAGGCTTGATACT	0
CACTACAGTGAAAGCCACCAATGACTCAGACCTTC	0
ttccgtcttcaacctgaccaatcagcactccccgc	0
gctcataagagcagaagccaatgggaaggagcaag	0
ctttctttcggttttggccaatgagaggcactggc	0
tttcaaccctgagccaaccaatcagcactcctgac	0
aatcactgggtttttggccaatcaaaggtggccaa	0
gaaaccgctcccatgatccaatcacctccctcctc	0
gggaagtggaagcttagccaatcagtggaatgagg	0
gagctcagctgtatcaaccaatcagggctcagctg	0
gagctcgtctgcttcagccaatcagagctcagctg	0
aaatctgcctccgtgatccaatcacctctcaccag	0
GGCAGCATAGGAAGCAGCCAATGAGGCTGATGACT	0
tgtgatttcatccctgaccaatcagcactcctgga	0
tcctgagagagagaaagccaatgaggtaagaccac	0
CAGGAGTCCATCTTGAGCCAATCAGCTCCAGCCAG	0
ctcctggttgggtttggccaataggggccttggca	0
GCCCCCACGAATTCCAGCCAATGAGGAAGCCCTCC	0
acattatccagtcagagccaatgagatgcaggctt	0
catgtgattcagggtggccaatcagaacatggcaa	0
atgtggccagccctgcaccaatcactggtccagag	0
GCTGCTCACAAACTCAGCCAATCAGCAGCCAGCAT	0
aatccagcctctatgatccaatcagctccaaacag	0
GCAGGAGCTGGTCAGAGCCAATGAGAAGGAAACCT	0
tcagtggtgacttccatccaatcacaaaggcctga	0
TAACCCAACCAGGAGAGCCAATGACATTAGTCACA	0
atgtgactcatttctagccaatgagaAATAGGATG	0
tctaactagagactttaccaatcagaaactgacct	0
catgtgatcaggctccaccaatcagagctgctaca	0
attggttgcgaaaagaaccaatcagatatctgcat	0
aatttagatgaaatggaccaatgactcaaaaagca	0
AGGGATTGACACTTCAACCAATCATACAGGGAGTT	0
AGGGATTGAAACTTCAACCAATCAAAGGGGACCTT	0
CACATGATGGCAGTGGGCCAATGGGATTCAAGCGA	0
ATGTGACAGAAGCACAGCCAATCAGAAAAGTTATT	0
AGGGATTGAAACTTCAACCAATCAAAGGGGACTTT	0
aaataaggcagctgcaaccaatcaagtggtttctg	0
CCTGTCCGTAAGTTCCTCCAATGAGGAAGAAAACT	0
cagatactcaacaccagccaatgaaagcagccagg	0
aaatctgcttccatgatccaatcacctcccaccag	0
aattccacccccatgacccaatcacctcccgccag	0
TGATTGGTCTGGGGGGACCAATCAGGTCTTGTTTT	0
TTCATCTTTGTCATTGACCAATGGGCTTGGAGCAT	0
GCAGTCCCTGCCAGGAGCCAATCAGTTACAGACCT	0
tatgattttatctctgaccaatcagcactcctggc	0
catgtgactagttttggccaatgggctgtgaagag	0
gtgctttgtaaaatgcaccaatcagcaggatcctc	0
gaggattgtaaaatgcaccaatcagtgctctgtaa	0
atgtgatgcagctctagccaatgagtcataagggg	0
gcattccgtaaaatggaccaatcagcaccctgtaa	0
gcactctgtaaaatggaccaatcagcattccgtaa	0
gcactctgtaaagtggaccaatcagcactctgtaa	0
gaggtttgtaaaatggaccaatcagcactctgtaa	0
tgctctgtaaaaacacaccaatcagcactctgtgg	0
TTCATATTTCTCATTGACCAATGGGCTTGGAGCAT	0
catgtgacttgctttggccaatggcttatgagcaa	0
CCCGCCCTCACACTTGACCAATGAGAAAGGGTCTT	0
acgtccacccccatgatccaatcacctccccccag	0
acatgctcacccctaaaccaatcactgtgggctac	0
acgtgacccaggcctagccaatcagagcatgcgat	0
gttggccttagcctgagccaatcactgagctagga	0
TGAACTCCTGGGCTGGCCCAATGAGGATGTCTGTG	0
ggaactgcccctatgagccaatcacctctcaacag	0
CTCCCATGATGCGGTGAccaatcagttgactttga	0
ttggttgcaagaggggaccaatcagaggtaccttc	0
acatgactatgttctggccaatgggataggagcac	0
ctcgtgatctcctttggccaatcaatggattgcag	0
gactagctgagtctcagccaatcacagcagccaat	0
acgtgactaagttctggccaatgggacaggagcac	0
CACATGACTAGTTCTAGCCAATGAGTAAAGAGCAA	0
atgtgaccaagttctgaccaatgggatctaagcaa	0
caaggtttgtaaatacaccaatcagtgcttttcgt	0
cagggattgtaaacacaccaatcagcaccctgtca	0
caccctgtcaaaacagaccaatcagccctctgtaa	0
GTGGGACCAGGCAGGAGCCAATGGGGCGGCTGAGC	0
caaggtttgtaaacgcaccaatcagtgctctgtgc	0
agaggtttgtaaacacaccaatcagcactctgtgt	0
catgtgattagttttggccaatgggctgtgagcat	0
aagttaatgtaaaacagccaatcacaaaaaagctc	0
ctcgtgatctcctttggccaatcaatggattgcag	0
CTACCAACGAGCCAGGGCCAATGAGAGATTCCCCA	0
ttgcttatctgtctccaccaatggaatgtccataa	0
cacatgactaattctggccaatggggtgtgagtag	0
atgtgacctagtcctggccaatggaaagtgagcag	0
acatgactccagctgggccaatgagcatgaaacct	0
gatccattttaagaaggccaatcaggcaaggcccc	0
catgtgactttttctagccaatgagcagtgagata	0
cagcaTATGCAGAAGAACCAATCAGTACCTGCTTA	0
AATTTTCCTAGAGCAAGCCAATGAGGTGCTACATC	0
AGGTATTGAAACTTCAACCAATCATATAGGGAGTT	0
atgtgaaccagatctggccaatgagaacactgcct	0
aaacagccatgtttcagccaatcataggcagccaa	0
cttgtgacctggctcagccaatcagacacacacat	0
gaaaccacccccatgatccaatcacctcccaccag	0
TGAACTAGCCAGCTAAGCCAATCAGCACAGCCACC	0
atgtgactcaggctggaccaatcagagccttgcat	0
tcatgtgacagttctagccaatgagaaataagcag	0
cagggtttgtaaatacaccaatcagcactctgtat	0
CCACGGTGGGAAGCCAGCCAATGAGGACGGCCTAA	0
AGAACTCTGAAGAGAGGCCAATGACTGGCCCACTG	0
CTTCTGACCTAGTGGGACCAATGGGTGCCCTACAg	0
catgtgaccaggtctggccaatcagctggtaaatc	0
cctcctgtttaaaatagccaatcaggactagttta	0
acgtgacacagactccaccaatcagatagcaccAT	0
TGAACCTGACAACCTGACCAATCAAATTCAAGTCT	0
CAGTGATGGGCCTCCCACCAATGGCTTCCCCAAGT	0
TATTTAGTAACAGTGAGCCAATAAGAACAAATGAA	0
TGCCAGGAACAGGTGGGCCAATCACCAACCTCACA	0
TTATCTGTGTGAGTCATCCAATGAAACTACCAGCT	0
acgtgacccaagcctggccaatcagcaaagggaaa	0
tcatacagttactttggccaatgagggatattagc	0
catgtgacatgctttggccaatgagatatcagcaa	0
CGGGCAGTAAGGGCTGGCCAATGGGATAAGAGAAG	0
CAGGCAGCCAGCTCCAGCCAATCAGACAGCTACAG	0
AGGGATTGAAACTTCAACCAATCATATAGGGAGTT	0
caagtgtctagctataaccaatcaagctatttctg	0
cagggattgtaaacccaccaatcagcaccctatca	0
GTAACTAAAGTCCCCAGCCAATCAGGAGTGGGAAA	0
AATGTAGTCTGGACTGGCCAATCAGAGCATCGCGT	0
GAGGCAGGCCCCTCTAGCCAATGAAACACATGTTT	0
CCAGTTTCAACTACCAGCCAATGAGAATGACTCAA	0
tctacctagagacttcaccaatcagaaatggccaa	0
gcaaaacttaagcttaaccaatcagaaactgccaa	0
caggtgcacagtcctggccaatgagacctaagtag	0
TATGCAAAGGAGAGCAACCAATAAACCCCACCGCC	0
TCTAAAATTTCAGTCAACCAATGAGGTGAACTGTT	0
ACCTGTCCCATGCTGAGCCAATCAGATACTCCAAT	0
ctgcctgaacactggagccaatgaggatcttttga	0
CCCCAGAGAGGAGTCAGCCAGTCAGTGAAATTTAG	0
agatgactaagttctggccaataggatgtgagcaa	0
catgtgttatgctttggccaatgaatgtgaaacag	0
atgcagctaagttctagccaataagatgtaagcag	0
caaggtttgtaaacacaccaatcagcacgctgtgt	0
caggaattgtaaaagcaccaatcagcaccctgtca	0
aagacaggttgttttgaccaatgggatattaacaa	0
TCACAGGGACAATGTGACCAATGAAGTAAGCAGTC	0
gcctgtgactgctttgaccaataggatacagagta	0
CAGGTCTCTGAtccaagccaatcagagtgcagctt	0
CTAGACCAATGGCCTAACCAATCAGCAACAGATCC	0
acaagcccaaccctgagccaatcacagtgaccaca	0
aaaatttcaagttttagccaatcaggttagcttaa	0
gtgtggtccgactccagccaatgggaaaaggatac	0
caatcgctgagtttcagccaatcaaatgtagccaa	0
atgtgacccagacctggccaatcacagtatctctc	0
aagtgggcatctctggtccaatcagctctgtgcag	0
tgccagcctaggcctggccaatcagcactctccaa	0
cagcggctgagtttcagccaatcacaggtggccaa	0
TGTGATGTCACTTTCAGCCAATCAGAGAAGCTGAG	0
gcgactttccactttaaccaatcaaatattttctt	0
CCAATAATTTTCCTGAACCAATCACCCTTGTTATT	0
gatctcacctgaaccaaccaatcagggctcagctt	0
caaacacagagctgtaaccaatcaggctgtttcta	0
atagagtgatcactcaaccaatgaatgcataaatg	0
catgtgacacagcctggccaataagatgtaaggac	0
AGGGATTGAAACTTCAACCAATCAAAGGGGACTTT	0
TACTTAAAAGACAAGAACCAATCACCTTTATTTTT	0
ATTGTGGGACATTTTGGCCAATGGGTTAGCATCTG	0
ATAAATCTTAACAtcaaccaatcagaacaaataat	0
GGGAGATACAGGTCTAGCCAATGAGAAGAAACCTT	0
ttggttgacgaaagcaaccaatcagactaattgtg	0
TGCACACTGGGCAGTGACCAATGACTGCATTGAAA	0
tttcatctctgacctgaccaatcagcactcccggc	0
tatgatttcacccctgaccaatcagcactgccggc	0
accaaccaaccaaccaaccaatcaaccaaccaact	0
ACCACCAGGGGGCTCGGCCAATGGCCTGTGCTGAT	0
tgtatactgctcttgcgccaatcactcagtttggg	0
GCCAGGTCAGGTTTTGGCCAATCAGAAAAATCCCC	0
AGGTGCCATGTTGTTAACCAATCAGTGGATAATAT	0
ccccgccccctccttaaccaatcactcaccagctc	0
CATTCTTCACCCCACAGCCAATGGGAGTGATGGCT	0
CCAATTTAGAACTTTAACCAATAAACTAAAAACAC	0
CTGCTAGTCACCACCAGCCAATGAGAGGGTAATTT	0
ttggttgttttttgcaaccaatcagatgtttgcac	0
aggtgcccctctctgacccaatcagctgtggacca	0
catgggaccaattctggccaatgagttgtaagcag	0
tctgggtcacccatggaccaatcagcacatacttc	0
tgaaacttttagcttaaccaatcagaaacttccaa	0
gaggtttgtaaaatgcaccaatcagcgctctgtaa	0
gcgctctgtaaaatggaccaatcagcaggattcta	0
tataattgcatctgcaaccaatcagcagcacccat	0
cacatgacaagttctggccaatgggctctgagaag	0
acatgaccaaggcctggccaatcagaaacttccac	0
catgtgactaattctggccaatgggatgtaagAAA	0
cagacactcaactgcagccaatgaaagcagccagg	0
CCCAAGTAAGAAGGCAACCAATCAAACTGACACCT	0
gtgtggtgcgactccagccaatggggactggacac	0
cactcttgcagcattggccaatgggggcttatttg	0
GGGGGCAGCCCCTCCCACCAATCAGTGGTGACCGT	0
ggactttccagtgggaaccaatgggtagtcataag	0
catgtgactcatcctggccaatgagacatgagaag	0
acctgcctatttctgaaccaatcactgaagccaag	0
tgaccgaaggggcatggccaatcaccacattccac	0
caggagattcacagcaaccaatcagaaagagcgtg	0
TGTAAGAGGGCTTTCGGCCAATGAGCAGAGCCTGT	0
aagagtgtaagcttggaccaatcagtaagttttca	0
agaagatacacaaatggccaataagcacatgaaaa	0
AGGTATTGAAACTTCAACCAATCAAGGGGCACTTT	0
AGGGATTGAAACTTCAACCAATCAAGGGGCACTTT	0
tgctctctttaaaatagccaatcagaaattagctt	0
ccatggcctcccatggaccaatcagcacacacttc	0
atgtgacctaggctgagccaatcagtccactccat	0
TAAGCACTCATCAACAACCAATCAGAGAAATGCTA	0
CAACCCTACCACCACCACCAATGAGCTCAAATCAT	0
gaaaagggttgacttgaccaatctgagactatctt	0
AAGAGGAAGTGGGCTGACCAATTAGGTAGGCTTAG	0
aggtgttcattcctaaaccaatcactgaatcacta	0
cacctgattcagggcagccaatcataaggtggGCT	0
atcctgtttagtctaagccaatcagatcatggcat	0
aactgacctaagttggtccaatcagactgaaggac	0
ATCTTGTGAGAGAGCAACCAATAGGATTCCTAGAG	0
ttagttgctttttgcaaccaatcagacatttgcat	0
agccacaaactcagccaccaatcagggcttctata	0
AGAACAGAAGATTCAAGCCAATGAACTTGCAACAG	0
AGGGATTGAAACTTCAACCAATCAAAGGGGACTTT	0
AGGGATTAAAACTTCAACCAATCATATAGGGAGTT	0
atgtgctcatctctgagccaatcactgtggtcaag	0
atgagactgaattctagccaatgggacaaaaatag	0
atatggcccaggcctggccaatcagagcagagcac	0
cacgtgtcatttctgaaccaatcatgatggtcaaa	0
GGAATATAAATAGCTGGCCAATCAGTGGCCTCAAC	0
gggtaaccagattccagccaatgagatgcaagcag	0
acatgttcatcccttaaccaatcactatggtcaga	0
atgtggcccacagctgaccaatcagagctactgag	0
acaaatctctccctaagccaatcactgacaagaaa	0
CCTGCTCGGGGGGCCAGCCAATGGGCCTGGATGGG	0
cacatggctagtcctggccaatcagttgtaaacag	0
ATAATGTAGCATACCTACCAATCAGAAAGTGTGTA	0
cagcagctgagtttcagccaatcacaggtggccaa	0
ACTTGCACCTGTGGGAACCAATGGGCGTTGTAACA	0
aggcgacccaaggctgaccaatcacagcagtccat	0
cacatggcccagccagtccaatcagagtGCATGCC	0
AGAGATTAAAACTTCAACCAATCAAAGGGGATTTT	0
AGGGATTGAAACTTCAACCAATCAAAGGGGACTTT	0
AGCCCCAGCCCAAGTGGCCAATGGGAGGCCAAGAC	0
ttggtcgcttcccacaaccaatcagcttgattgtg	0
GGCCCGCTTCCTTCCAGCCAATCAGGGGGTAACAA	0
CACTAGCCATACAGTGGCCAATCATCTGGAGTCAG	0
aaatccgtccccatgatccaatcacctcccactgg	0
CAAACACCCAGACTGGGCCAATCAGACTACTGGGA	0
gtaagatccagttctgaccaatgaaatgaaactag	0
atgtgactcagctctggccaataggatAATATCCA	0
agagctgggcaactgggccaatcagcgtcctctca	0
agttgcccagctctgaaccaatcagagctcatatt	0
CACAGCGGAAACATTGACCAATCACTTCTGTACCA	0
CAGGTGTAAACAGGCGTCCAATCAAGGACCTGCAG	0
ttcattgtggaaagcaaccaatcagaggctgaagt	0
ttggttgcaggaggggaccaatcagaggtactttc	0
acatgcccagagctggaccaatcagctgtggccag	0
TGGGTGACTCAAGTTAGCCAATCAGACTCTTCCTA	0
gaactcccctgccctggccaatcaggactcaactg	0
CGCCTTCGCAGGCCTAACCAATCAGTGCTGGTGCT	0
TATCTACCGGCTGCCAGCCAATCATCCTGGACAAG	0
GACTCCGCTTTTCTTCACCAATCAGGCGGTGACAA	0
aggaattcacccctaaaccaatcactgtgtggcat	0
cagcccctgcccaacaaccaataggcgacatgcag	0
atgtgactgagtcttggccaatgggacacatgtac	0
agtaaatcctaaaccagccaatagaggaagtagtg	0
tgagtgattcaaatgggccaatcagCCTGTTCCTT	0
CTGGGCTCACACTGGGGCCAATCAGAATTTCATTG	0
catttaccaagttttggccaatcaaatgtagccaa	0
atgtgactaaattctagccaatgggaagtaggcaa	0
TTGGTGCCACCTGCTGACCAATGAGAAGAAACCCC	0
cacatgcatggttttggccaatgaagcatgagtac	0
tcataactgagtctcagccaatcacagcagctgaa	0
caatcacacagtttcagccaatcacaggtggccag	0
CAACAGCCAGAGCTCCACCAATCAGGGCTGATCAC	0
tctctcacaccccacaaccaatcagcctctgcaaa	0
cctatgatcaattctggccaatgagatgtaaaagg	0
acgtcctctcccatgatccaatcacctcccactag	0
gtctttcacccagtgccccaatcagtcagctgtaa	0
aattctacctccatgatccaatcacctcccaccag	0
cagtcacagagtttcagccaatcacaggcagccag	0
TCCCAGtaaacagctggccaatcagagggagtgct	0
TGTGACCCTAGAGTGAGCCAATCAGAATTACTATG	0
GATGAACACAAGCGAGGCCAATCAGAGGAAGCCTC	0
GGGAGAACAGAAAGCAGCCAATGGGCTGAAACTTC	0
aacaaaaaGTCTATCAGCCAATCACCTAGGGATAG	0
CCTATGGAGAGTCCTGGCCAATCAGCTGTGACCTG	0
GATTGGTCCAGAGGCAGCCAATCAGAGCCAAGGAA	0
tttctctgatcagctggccaatcagctgggaagac	0
AGGGACTGAAACTTCAACCAATCATATAGGGAGTT	0
gggagtggccagctggaccaatgggtcgcctattt	0
ttgctccactcagctggccaatcagctgaaggctg	0
ccatggcagcccatgaaccaatcagcacacacttc	0
AGTCCCTAGGAAAGGAACCAATCAGCACTGGAGCT	0
catatgaccagttctggccaatgggcagaagagaa	0
tctaggactggtcctggccaatgagttgtgagcac	0
aaagttatttctgtaagccaatgagaattccgaat	0
aggtttgtaaaaatgcaccaatcagcgctctgtag	0
acaCAACCAAGGCCTGACCAATCAGAACCTTCCAC	0
agtggggttagccccagccaatgagttatgagtag	0
agagtgaccaattctggccaatgaggtataggcag	0
aaGTCCTACCCAGCCAACCAATCAGTGAATGTTTT	0
acaaaacttaagcttagccaatcagaaaccgccaa	0
attggttaggatagcaaccaatcagaggttgaagt	0
ttggttgtggaaagcagccaatcagaggctagagt	0
catatgacttgctttgaccaatggggccttagaaa	0
TGTGTCCCAGATTCTGGCCAATGGAGAGGTCGTTG	0
acatgcccatctctggaccaatcactattgccagg	0
atgtggcccaaaaggaaccaatcagggcccttctc	0
ggcctaaatacagagcaccaatcaggtgggtaagg	0
GCATCTGGCAGAAGTCTCCAATGAGCAGTCAGTTA	0
TCCCGCACTGCCAGTGGCCAATCAGCTgatctagc	0
TGAGCTTATTTGTTCAGCCAATCACATGTTGAGCA	0
ACTGCCAGTCAGATGGACCAATCAGATGAGCTTAT	0
GCAAATCAGAGGAGGAACCAATCAGCAGGGACTGC	0
CTTTCTTCCACCACCAGCCAATCAGGAGCTTTCTT	0
CGCCAGAGAAGAAAGGGCCAATCAGCTTGCAGTGC	0
gccatgtactctccagaccaatgggagagagacct	0
gtgaggtctggctccagccaatggagacgggacac	0
caatagctgagtcttagccaatcacagcagccatg	0
ccatggctacccatggaccaatcagcacacacttt	0
gactggcccagacctggccaatcactgcattccat	0
AGCTtgacttgctgtagccaatgggatgttaactg	0
atacgacccgaccccagccaatgggaaaaagatac	0
CAGACATCTGACACCAGCCAATCGGTAACAGCCAC	0
GGGCAGGACCTGCTCAGCCAATCAGCTCCACCAAC	0
tagtaacagcatctccaccaatgaactgacgccaa	0
tgtgtggccgactccagccaatggggaaagggcaa	0
GGCTGAAATGAAAGCAGCCAATCAGAGGCTTTGTT	0
agggggagacggggaggccaatgggaggtggcctg	0
tgtgtcccacgcttcagccaatcagcaggcaggaa	0
gggtgattaagtcttggccaatgggctatgagcag	0
CACCACTCGGCCCCAAACCAATCGCCTTTGGGATA	0
CAAGGCCGCGGGAGGAGCCAATCAGCGGCGACTCT	0
CAGCCTGATGTTTTTAACCAATCAGGCCCATCAAC	0
GGCCCTGTAGAAACCCACCAATCAGCGTCCAAAAC	0
aggagaacccccatgatccaatcacctcccatcag	0
AGGTGCTTGGTTTTTATCCAATCAGGAGGCAGCTT	0
catgtgactgagcttagccaatcagaattctctac	0
ttgtgactacattctggccaatgggtagcaagcag	0
acgtgactcacagtgagccaatgagaacctggcct	0
catgtgacttgctttggccaatgggatggaagtta	0
gaaatccaccccatgatccaatcacctcccatcag	0
aaaggtctgtaaatgcaccaatcagcactctgtac	0
cactctgtaaaaacgcaccaatcagcactctgtgt	0
aaaggtttataaactaaccaatcagcattctgtaa	0
GTGAGGCCAGGGCCTGACCAATCAGTTGCGGGTTA	0
agtcatctgagagtggcccaatcagaagtgcattg	0
GTCTTCGTGATCATCAGCCAATCAGCAAGCATTTA	0
cagcacctgcccaacaaccaataggcgacatccgg	0
ACAGCCTTTGCAGTCAGCCAATGGCTGCAATACTG	0
aggcgagcaccaagtggccaatgggaaacctcctg	0
GGCACTTTGACCACCAGCCAATCCCCACCCATTGC	0
CCGGGGAGGGGGGGCAGCCAATGAGCGGCGCGCGG	0
TCCAGAACGAGCCACAGCCAATCACTGCAGATCCA	0
TCCAGAACGAGCCACAGCCAATCACCTCGGATCCA	0
TCCAGAATGAGCCACAGCCAATCACTGCGGATCCA	0
cagacgtccagctgtagccaatcaggctgtttctg	0
CCATTGTGTTAAGCCAGCCAATGGCTGTCTTGTCT	0
GCCCCCGCCTGGGCTGGCCAATCCGCGGCCTCCTC	0
agaaaatatgcaaatggccaataagcacatgaaag	0
GGCCGGATCAGAGCCAGCCAATCAGAAGGCACAAG	0
CAAGTCTACCAGTCAGACCAATCAGCAGAGGAGGC	0
catgtgAGTActctggaccaatcactgccactctg	0
GCCTGACGCACACTGGGCCAATCAGATGATCTCTC	0
catgtgacgtgctttggccaatgagatgttagcaa	0
TTCTGTCATAATGTCAGCCAATCACCAACCTGttt	0
CGGCAGAATGGCCTGGTCCAATCACCTGCTGCTGC	0
tttggaaaATACACAAGCCAATCAAGAACAATACT	0
aaaggtttgtaaatgcaccaatcagcactctgtaa	0
GCAGCTCGGCGAGGGGACCAATCAGGAGGGCAGCC	0
GATATGGCCGCTCTCGGCCAATGGGAGGCTGCCCG	0
catgtgacccgttctggccaatgggctgtgggcag	0
GTGCTACGTGCCCTCCACCAATCAGTGGCAGCCGA	0
tgtctggcaggcctggaccaatcagGTCTGATCAG	0
TAGGACGCATATCCAAGCCAATCAGCACCCTGTAA	0
GGGTTTCCCTAGGGGGCCCAATGAGGCTTTCCATG	0
GAACCTCAAGCCAGCCACCAATGAGGGTCACCCAA	0
GGCTAACCCACCCTAAACCAATCACTGGCCAGGAG	0
ttggttgcatgaggggaccaatcaggatgaagagt	0
AGCTGCCACAGTCCCCACCAATGGGGTCTCCTGGG	0
GCCTGGAGGCCAGGCATCCAATCAGCCCAGCACCC	0
tgaattagttactttgaccaatggactgtgaatgg	0
CGCCCACCTCCCCTCGGCCAATGGGGGCGCAGTCT	0
tgagcaggggaaagcaaccaatcagaggttaaagt	0
agccgccgccacccgagccaatggccgcgccgccc	0
ttggtcgccttgtgcaaccaatcagactggttgca	0
ttggttgtgggaggggaccaatcagaggctgaagt	0
TCTTAGGGGCCTCTGCCCCAATGAGATGAATGAGG	0
ttccaccagtccccagaccaatcactcttcccctc	0
CTCTTGGTGACCAACAgccaatcagatactctgtc	0
tcatgtgactactctggccaatgagacgtgagcTG	0
GGCGTAACGGAAGCCGACCAATGGCGGGCTTGGAC	0
CCTTTCCTACCGCTGGGCCAATCAGAGCTGGCGGC	0
GAGCCAAACAATCTGAGCCAATCAGAGCCTCTCAT	0
CATACTCATTTTGCCAACCAATCAACATAAAACCT	0
gggcatttcactccccaccaatgagcctcagtttc	0
TCACCCGGGTCCCCCGACCAATCGGCCCCTCCCCC	0
CAGCGCTCGCCGCGCGGCCAATCAGGAGGCAGCAG	0
CCGACCTCGGTCCAGGGCCAATGAGGCGGCACTAT	0
ttaggagtggttcccagccaatgactaattgatac	0
gggccttAGGCATCTGGCCAATGGCCCACAGTCCC	0
ACCGGTGCCGGAGGCAGCCAATCAGGGCGGGGCTT	0
TCCCATCGCTGCCCCTGCCAATCACAGTTAACCAC	0
aaaggtttgtaaatgcaccaatgagcaccctgtcc	0
aaaggattgtaaacacaccaatcagcactctgtag	0
TCTAGATACTAGGGTGGCCAATCAGATGACTGCAG	0
gattggtccagaggcagccaatcagagccaaggaa	0
ggaggtgtctgctgccaccaatcgccgagcctttg	0
ATAGGGGCCTCCTCAGACCAATCAGGAGCTGCTCG	0
ATTGTCTCGCCTGGCAGCCAATCGGCGGCGCCGTT	0
CGCAACCCGCGCAGCAGCCAATCCGCTGGTGCACT	0
GGCTCCAGCGGCCTCAGCCAATGAGCGGCCGCCCC	0
TGGGAGCCTCCTTCTGGCCAATCAGGCAGGCCAGA	0
ACCTCCATGGATTCCAGCCAATCACAATTGCAAGC	0
GCCCTAACAGCCTTTGGCCAATGGGTGGCGCCATA	0
caatcgccgagttttggccaatcaaaggggaccaa	0
aactgcagttatttgagccaatcaggctctctctc	0
CTTGACGGCCCCAGGAGCCAATCAGAGCACGCGAC	0
AGTCTCAATCTAACTGACCAATCAGTGTGAGAGTT	0
TTCCTCCGGTCCCGCAGCCAATTAGGCGGCCCCCT	0
CACCTAGCCAGCTCTGACCAATGGCTGGGCTGCAC	0
ccatgacccaggcctggccaatgagaatatcccag	0
TCCCGCCGAGGTGGCGGCCAATGGGGAGCAAGACC	0
GTAGAGAACAGCTTTATCCAATCAGCTTTACCACA	0
AGGAGAGAGGTTGCTGGCCAATGAGCTTGAGCTTC	0
CACCAGAATGGGCTGCGCCAATCAGGTCTTTACCA	0
CAGGCTTCAAGGCTGGACCAATGGGGGCGCCGAAG	0
aagtgctttcgaggcagCCAATGGGCTAAGATTCC	0
TTTAGTTAACGCCCCAGCCAATCACCGTGTGGCTC	0
CGCCTCTCTGCACGGCGCCAATGAGGAAGACAGTC	0
CCGGAGCTGCCCCGCAGCCAATCAGACGCTCCGAG	0
GCCCTTCTAAAAGCCAGCCAATCAGTGACAGGCCT	0
TGCGCACTCTTCCTTGACCAATCAGCAGGGGGCAG	0
GCCACCTCCTCCGGGAGCCAATCGCGAATGCAGGG	0
TTGGCCCCCCGTCAGGGCCAATCAGGGGTTCCCGG	0
GTGCTTCCAAAGCAGGACCAATCAGACAACCCACA	0
gcggggccgcggcgcagccaataggcgggcgagcc	0
GCGGCTCCCGGGCTCAGCCAATAGGCTGAGCAGAG	0
GAAACATCACCTCTGAGCCAATCAAAAAACTAATT	0
ACTCTCGTGTTGGAGAACCAATCAGCATCTGAGTT	0
TATCAGTTAAAGAGAAGCCAATCAGATATTCTCTG	0
ATGACAAGTTGCAAAGGCCAATGAACATGAAACAA	0
TATGCATCTCCGAGCAGCCAATCAGCTGTCAGACT	0
GATCTAAGCAGCCCCAGCCAATCAGGCTGTTTATA	0
CATGCAAATTCAGTTTGCCAATGAGGACACGAATG	0
GAACTGCCTGACTTTGGCCAATGAGGCGGCACGAT	0
TACGTAAACCGCACCGGCCAATGAGCAGGAAGATG	0
GATTGGTGATTTCTAAACCAATCACTGTAGACcag	0
CCGTGGTGGTTAACTGACCAATGGGTTGACAGTAC	0
ACCAACAAGGACAGGAGCCAATCAACAAGGATGGC	0
TGACTAGGCCGCGGCGGCCAATcgcggcgccggga	0
GAGGGCCAGGCACTGGGCCAATGGAGCAATTTGGA	0
TGGGAAATGTAGTCCCGCCAATCAGTGGAGTCGCG	0
CTCCTTCCCCAGACTGGCCAATCACAGGCAGGAAG	0
GAGACACCCCGAGGCAGCCAATGACTCACCTCTCT	0
CCCCTGAAGCAGAAGGACCAATCAGCGATCGAGAA	0
CCGCCCCCGCCTCTCCGCCAATCACCGCCCGCCTG	0
acggggtgatgttctagccaatgagatgtaagcaa	0
GTCGAGGCTCCCCCAGGCCAATGGGGCATAGTCAT	0
TCGGCGACGCGGCTGGACCAATCCGGACGGAGGAG	0
GAGACAGCTGTCACAGGCCAATCACACACACCCAA	0
CACCTCCCGCCCGCCGGCCAATGGGGAGCCCGGCC	0
TGTGCTTTGAAATGCAGCCAATGAATACCCAGTCT	0
ggggcggcggggccgggccaatcgggcggcgggcc	0
gagctaccacacccggccCAATGGGCTCTTTCTTG	0
TTGAAAAGAGGAGTGGACCAATCAGATGTGGAGCG	0
GAGCATTGATTCTGCGGCCAATCAGAGGGAGCGTT	0
GAGCGTTGATTCTGCGGCCAATCAGAGGGAGCGTT	0
ccaaaggagacaaatggccaataagcacatcaaat	0
GGCAGAGACAGAGGCGGCCAATGAGGACCCTGAGG	0
TTGGCGCCCCCTGCTGGCCAATGAGGTTTCTGCAT	0
CCAGGGTCCAGTGTGGACCAATCACTGATGGGGAT	0
AAAGCTGGGCCTCTCAGCCAATGGGGAGTCAGGAT	0
TGCCGAACACGGCCCGGCCAATGGGACCTGGATCT	0
TATCTGAGAGACAGCAGCCAATCGGGTCCGCAGAC	0
TTCTAGTCCAGGAGGCACCAATGGGAACTCTCAAA	0
GAAGTGCCGGCCGCGGCCCAATCACGGGGTGCACG	0
tttcacctccgacccaaccaatcagcactctcgac	0
AGTGCTGTAGCCTTtagccaatcatctgttagctc	0
GCCTCTTTGCACACTGACCAATCAGAGGAGCCATC	0
tgcatttgtggaatgaaccaatGAGTCAGTGAAGG	0
CAACACAGTCTTTTGGACCAATCATCCTAATACTG	0
AGGGCTGGGACTGTCAGCCAATCCGTCTGTCGCCG	0
AGGCTGCCCCCTGGTGGCCAATGGGTGTGTCACAG	0
GTTAGTCCCCAGAAGGACCAATCAGGAGCCCATAT	0
GTCTCAGCGAGCCTCGGCCAATGGTGGCCGCTCAT	0
tctaacTGCAGAACTGACCAATGGGTGCCATCCTT	0
GACTGAAAACAGCTCAGCCAATGAGTAAAACTATC	0
GATGTGCCCCTGAAGGGCCAATGAGCGCCAGAGGA	0
GTGCTGCCACCTGGTGGCCAATGGGGCAAGGCCGC	0
GCTTCCGGAAACGGTGACCAATGGGAAACGTGATC	0
TAAAAATAAAACGTAAGCCAATCGCACAGCTTCCT	0
CCGTTTCCCTGCTTTGGCCAATGGAGGAGCTACGA	0
taacagctgggtttcagccaatcacggccgagctt	0
CCTCCCCGGAGCGGCTGCCAATCAGCGGCGCGAGA	0
CCGCCCCCTTCTGTCACCCAATCAGCCTGGGACCC	0
CTCTTCTCTCCCCGCAGCCAATCGCGCCGGGCGAG	0
AACACGATGATGACGAGCCAATCAGGGTAGAACTG	0
GGGCAGGTGCGCGCCGGCCAATGGGAGCCGCGGCT	0
ACCCTCCGCGGCGCCGGCCAATCGCCGCTGCCATC	0
AGGTCGGGGTGTGAGGGCCAATGAGGAGGCTGGGG	0
AGGGCGGCAGCGCCCAGCCAATGGGCCGGAGGGCG	0
GGAGCGGATGGAGGCAGCCAATCAGAGGCGCCGCA	0
TCACCTGCACGCACCGGCCAATGGCGGTGCTTCCG	0
GGACAAGCCAGACTGGGCCAATCAGGGGAGGGCGG	0
ctcgccccgGCGCCCGGCCAATGGGAGGCGGGTCC	0
cagggcccgccccccggccAATGGGAAGCGAGCTG	0
GGCAGGTCCCCTTTCAGCCAATCACATCTGCGGAA	0
GAGAGGACTTTCTCTGGCCAATGAGTGGATTGGAG	0
GGGAGGTGGAGGAGCAGCCAATAGGGAGGGAAGTG	0
AGGTGAGGTGGGCGGAGCCAATGGGTCTGGGACAT	0
GAGGGCATAGCCCATGGCCAATCAGAGGAGCAGGT	0
cccgggcgcgggcccggccAATCAGAGCGCCGTCT	0
cagcccctgcccaacaaccaatagggaacgtccag	0
atgctaagtgaaataagccaatcagaaaagagcaa	0
CCCGGCGGCCGCCGTGGCCAATGGGCGCTCCGCAT	0
GACTGGCCGCCACGCAGCCAATCGGAACTGAATAA	0
GGGCGTGAAGGAGACAGCCAATCAGCGGGCCGTTA	0
gaaggtttgtaaacgcaccaatcagcactctgtaa	0
aaaggactgtaaacacaccaatcaggactctgtct	0
GTGGAAAGGGGGCCTGGCCAATGGGCTCATTTGTT	0
CTGTTCCTCCCAGGTGGCCAATGGGCCCGTAGGGA	0
GCCCCCAGCCCCGCGAGCCAATCGCCGGGCGGTAG	0
ACCGAAAGCGGCCTCAGCCAATcgcgggcggcgtc	0
acttacccatctttgaaccaatcacagaggccagt	0
acttacccatccctgaaccaatcacagaggccaga	0
cagggattgtaaatacaccaatcagcaccgtgtgt	0
CCGCCCCTCACGCAGAGCCAATCGGAACTCCAGGT	0
TCCCACCTCCCTCCCAGCCAATCGCTCCTCTCCTC	0
GCGGTGCAGTAGCAGGGCCAATCAGCAGCGTGGGT	0
ACGGTTCCTAGCAACAGCCAATCACACTTCCGAAT	0
GCGGTCACGGCGAGCAGCCAATCgggcggggccgc	0
GTTAGCATCCATCTGCTCCAATGAGAACCCAGGCT	0
ggCCACTGAGGCTGCGGCCAATCACCGGCGCCTCC	0
CTACTACTTCGCCTCAGCCAATCCGTAATCGCTTT	0
TCGTCGCCCGCTCCCGGCCAATCAGGGCGCGCGAC	0
GATTGGCCACAGAAGGCCCAATCGGGGCCCAGGTT	0
AAACAGAGGGCCCTCGGCCAATCAGCAGGCACTCC	0
GAGACATCCACGAGCAGCCAATGGCTGCGTCCAAG	0
GCACGCGCGGGGCCTGGCCAATGGCGGCGGGGCGG	0
CGTCACAAAGGCGGCGGCCAATGGGGCGGGCCCTT	0
CAGGGGTGGGGAGCTGGCCAATCAGGCGCGGAGGG	0
GCAGGAACAGCAACCAACCAATCACCCACCGCCTC	0
CGTCGGGGGGCTGTCAGCCAATCCGAGGCTGATTT	0
CCGCCCCTCACGCAGAGCCAATCGGAACTCCAGGT	0
CCGGTGGAACGGAGGAGCCAATGAGTGCGAGATGT	0
CGCACACCCCCGCTCGGCCAATCAGGAAGGAGAGG	0
GGCCCCTCCTCCTCCCACCAATGGCCCCTCCTCCT	0
TTAGAAACGAATAGCAGCCAATGAATCAGCTGGGG	0
GGACCGGTCGCCCCCGGCCAATCAGAGCACGCCTT	0
CCCGCCAGCGGCGGCAGCCAATGGGAGGTGAGAAC	0
AAAAATGGAGAGAGGGGCCAATGAGAGGCAGAGAG	0
gGTGGGTGTGCGCGCGGCCAATgggcggtgcgcgg	0
CAGACTCCAGAGCTAACCCAATCAGAGACACCCCC	0
CACCCGCTGGCCTCTGGCCAATGGGAGCACTCAGC	0
ccggggcgcggcgcgggccaatcagcggcggccgg	0
ACCACTTACCAGCAGAGCCAATGAGAGCGGACGAA	0
GAAAATAGTCCTCCCCACCAATGAGGAAGCCTGGC	0
CCGGCGCCCCGCCTCCTCCAATCAGCGGCCGCGCT	0
CCGCAGAGCAGGAGCAGCCAATAGGAACGCAAGGC	0
GGGCTGAGCGGTGGCAGCCAATGAGATCTCGAGTC	0
TCCGGGAGTGGCGGCGGCCAATCAGCGCGCGGCTT	0
AAGGGCTGGGGGCGGAGCCAATGGCCCCGCGTGTC	0
CTGCAGCTGGGCCCCGGCCAATCGCGAGGGAGGAA	0
CACCAACTCGGATTTGACCAATGGGCAGACGTCCA	0
GGGCGTGACAGAGGCAGCCAATGGGCGCGGGGAGG	0
AACTTTGATGATTCCAACCAATGAACAGGAAGGGG	0
CACCTTGAGACGCACAGCCAATGGGGCCTCTGGGT	0
CAACTGCATGCCTGCAGCCAATCAGATACCTTCTC	0
GCCGGAGAAGCACGCAGCCAATGGGGATGCCCGGG	0
ACCGCCCGGGCCTCCGGCCAATCAGGTCCGTCCTA	0
CCGGAGCGCGCCACCAGCCAATCAGCGCCCTGAGG	0
CCCCTAGGAAGAGGGAACCAATCAGAAACCTTGGA	0
GTAAGTGGCAGCGGCAGCCAATCGCGCACCGAACG	0
CAACCGTCCTGGATTGACCAATCAGCGTCCGCATT	0
GGTTGGAGCCCTGCCAGCCAATCACCGGGGCGTCC	0
CCGCCCCGCGCCTCCAGCCAATGAGACCGGAgcgc	0
AAAATGCTCAGCACAGACCAATGGCGGGTTAGCAC	0
CCAGGAGGTTGGCCAGGCCAATCGGAGGCGGGGCC	0
CAGATCGGGAGGTGGAGCCAATCAGGTCCAACCAA	0
atgctctgtaaaatggaccaatcagcaggatgtgg	1
gctctctgtaaaatggaccaatcagcggaatgtgg	1
gctctctgtaaaatggaccaatcagtaggatgtgg	1
cagggattgtaaatgcaccaatcagcaccctgtca	1
gtgctctgtaaaatggaccaatcagtgctctgtaa	1
gcactgtgtaaaatggaccaatcagcgctctgtaa	1
aagtagctgagtctcagccaatcacaggggaccag	1
gctctctgtaaaatggaccaatcaggagcatgtgg	1
gcgctctgtaaaatggaccaatcagcaggatgtgg	1
gctctctgtaaaatggaccaatcagctctctgtaa	1
gcactctgtaaaatggaccaatcagtgctctgtaa	1
gctctctgtaaaatggaccaatcagcaggatgtgg	1
gctctctgtaaaatggaccaatcagtgctctttaa	1
gcactctgtaaaatggaccaatcagtgctctgtaa	1
gcactctgtaaaatggaccaatcagctcactgtaa	1
acaaaacttaagcttaaccaatcagaaactgtcca	1
cactctgtaaaaatggaccaatcagcactctgtaa	1
gctctctgtaaaatggaccaatcagcaggatgtgg	1
cactctgtaaaaatggaccaatcagcactctgtaa	1
gcactctgtaaaatgggccaatcagcaggacatgg	1
cagggattgtaaacgcaccaatcagcgccctgtca	1
gctctctgtaaaatggaccaatcagcaggatgtgg	1
cacactgtaaaaatgcaccaatcagcactctgtgt	1
gctgtctgtaaaatggaccaatcagcaggatgtgg	1
gcactctgtaaaatggaccaatcagcagcatgtgg	1
gcactatgtaaaatggaccaatcagcactctgtaa	1
gctctctgtaaaatggaccaatcagctttctgtaa	1
caaggtttgtaaatgcaccaatcagtgctctgtgt	1
gctctctgtaaaatggaccaatcagcaggatgtgg	1
acactctgtaaaatggaccaatcagctctctgtaa	1
gctctctgtaaaatggaccaatcagcaggatatgg	1
gcattctgtaaaatggaccaatcagcaggatgtgg	1
cagggattgtaaacgcaccaatcagcaccctgtca	1
caccctgtcaaaatggaccaatcagctctctgtaa	1
cactctgtaaaaacggaccaatcagcactctgtaa	1
acatgccctactctgaaccaatcactatggctggg	1
gcactctgtaaaatggaccaatcagctctctgtaa	1
gcactctgtaaaatggaccaatcagcaggatgtgg	1
gctctctgtaaaatggaccaatcagcaggatgtgg	1
aaaggattgtaaatgcaccaatcagcactctgtaa	1
gaagtctgtaaaatgggccaatcagtgctctgtaa	1
cacgctgtaaaaatggaccaatcagcactctgtaa	1
gcatgtttatttctgaaccaatcactgttgccagg	1
gcactctgtaaaatggaccaatcagcactctgtaa	1
gctctctgtaaaatggaccaatcagcaggatatgg	1
gctctttgtaaaatggaccaatcagcaggatgtgg	1
gctctctgtaaaatggaccaatcagcaggatgtgg	1
ttgattgcagaaggtgaccaatcagaggctgaagt	1
actctctgtaaaatggaccaatcagcaggatgtgg	1
agcagtctaaaaatgcaccaatcagcactctgtgt	1
catgtgatttcctttggccaatgggcattGAGAGG	1
gcgctctgtaaaatggaccaatcagcaggatgtgg	1
aaaggtttgtaaatgcaccaatcagcactctgtaa	1
cactctgtaaaaatggaccaatcagcaggatatgg	1
gcactctgtaaaatggaccaatcagcaggacatgg	1
gcacactgtaaaatggaccaatcagtgctctgtaa	1
gcactctgtaaaatggaccaatcagcaggatgtgg	1
cttcatctctgacccaaccaatcagcagtcccggc	1
gcactctgtaaaatggaccaatcagcaggacatgg	1
gcactctgtaaaacggaccaatcagcgctctgtaa	1
gcactctgtaaaatggaccaatcagaatgggccaa	1
gttctttgtaaaatggaccaatcagcaggatgtgg	1
GCTATATATCAAATGGACCAATGACAGCCTTATGG	1
caccctgtcaaaatggaccaatcagctctctgtaa	1
gaggtttgtaaaatggaccaatcagcactctgtaa	1
gctctctgtaaaatggaccaatcagtaggctgcgg	1
gcactctgtaaaacggaccaatcagctctctgtaa	1
gctctctgtaaaatggaccaatcagggtagggggg	1
ggactctgtaaaatggaccaatcagcaggaggtgg	1
gctctctgtaaaatggaccaatcagcaggatgtgg	1
acaggattgtaaatgcaccaatcagcactctgtaa	1
gctctctgtaaaatggaccaatcagcaggatgtgg	1
ccatggccacccatggaccaatcagcatgcactgt	1
gcactctgtaaaatggaccaatcagcagggcgtgg	1
caccctgtcaaaacggaccaatcagctctctggaa	1
cagggattgtaaacgcaccaatcagtgccctgtca	1
caggttgcagaaagcaaccaatcagaggcttgcat	1
gctctctgtaaaatggaccaatcagcaggatgtgg	1
caccctgtcaaaacggaccaatcagctctctgtaa	1
caccctgtcaaaatggaccaatcagctctctgtaa	1
caaggtttgtaaacgcaccaatcagcactctgtgt	1
AGCAGTAACAAGCCTGGCCAATAAGCTACCTGGGC	1
gcactctgtaaaatggaccaatcagcagaatgtgg	1
caaacacttagctgtagccaatcaggtaatttttc	1
atgtgactcacgtctgaccaatcagagcctcagac	1
gctctctgtaaaatggaccaatcagcaggatgtgg	1
aaaggtttgtaaatgcaccaatcagcactctgtaa	1
cacttgacacccctgagccaatcaccatggactgg	1
gctgtctgtaaaatgggccaatcagcaggatgtgg	1
gctctctgtaaaatgggccaatcagcaggatgtgg	1
agcagctgagctttcagccaatcagggcctgtaaa	1
aaaggattgtaaatggaccaatcagcgctctgtgt	1
gcaccctgtaaaatggaccaatcagctctctgtaa	1
cactctggcaaaacggaccaatcagcactctgtaa	1
gctctctgtaaaatggaccaatcagcaggatgtgg	1
ttggttgtgggaggggaccaatcagaggtactttc	1
ttagttgcaaaaagcaaccaatcagaggctagggg	1
gcactctgtgaaatggaccaatcagcactctgtaa	1
ggaagagatgcaaatggccaataagcacatgcaaa	1
caccctatcaaaatggaccaatcagctctctgtaa	1
aaaggattgtaaatgcaccaatcagcactctgtaa	1
caaggattgtaaacgcaccaatcagcgccctgtta	1
caatcaccaagttttggccaatcaaaggtggccag	1
gctctctgtaaaatggaccaatcagcaggatgtgg	1
ccaatgcatagctgtagccaatcaggtaatttctt	1
aagaattcaggcctcagccaatgaggtcattaatc	1
cagggattgtaaacgcaccaatcagcgccctgaca	1
actctgttaaaaacggaccaatcagcactccgtaa	1
caccctgtcaaaatggaccaatcagctctctgtta	1
atgtgaccccattctggccaatgagacatatgtga	1
gaggtttgtaaaatggaccaatcagcactctataa	1
gcactctataaaatggaccaatcagcactctataa	1
ATTGGCATGTGAGCAAGCCAATGAGATTGAAGTGA	1
cagagcacctgaaccaaccaatcagagttcacctg	1
accgatttcatctctgaccaatcagcactcctggc	1
gtcagttttaacatcaaccaatcaggattgagcga	1
gaagtgtttaaaatgggccaatcagcacactgtaa	1
gcactctgtaaaatggaccaatcagcaggacatgg	1
atgtgaccaagttctggccaatgagaagaagagga	1
atgtgacactgttctggccaatgaggcgatggagg	1
ttggttgcagaaagcaaccaatcagaggctgaaat	1
ctggttggggaaagcaaccaatcagaggctgaaat	1
caccctgtcaaaacggaccaatcagctctctgtaa	1
ttggctgtgaaaagcaaccaatcagaggctaaagt	1
caacccctacccaacaaccaataggcgacatctgg	1
ggaggattgtaaatgcaccaatcagcactctgtgt	1
aaaggtttgtaaatgcaccaatcagtgatctgtgt	1
gcactctgcaaaatggaccaatcagcagcatgtgg	1
gcactctgtaaaatggaccaatcagcactctgtaa	1
gctctctgtaaaatggaccaatcagcaggctgtgc	1
acgtgaccttgttctaaccaatgagatgtaagagg	1
gcactctgtaaaatggaccaatcagcagcactctg	1
gcactctgtaaaatggaccaatcagcactctgtaa	1
gctctctgtaaaatggaccaatcagcagaatgtgg	1
cagcagctgagtctcagccaatcacaggctgatag	1
atatgtttgcctctgaaccaatcactgtggtcaga	1
gcactctgtcaaatggaccaatcagcactccataa	1
atgtgacctcattctggccaatgggatccaaaaga	1
gcactctgtaaaatgggccaatcagcactctgtaa	1
gcactccgtaaaatggaccaatcagcactctggaa	1
aagtagctgagtctcagccaatcacagcagccaag	1
caatcgctgagttttggccaatcaaatgtagccaa	1
cagggattataaatgcaccaatcagcgccctgtca	1
ttggttgtggaaagcaaccaatcagaggctgaagt	1
gctgtctgtaaaatggaccaatcagcaggatgtgg	1
cttgtgacatgctgtagccaatcagatggcactgg	1
gcgctctgtaaaatggaccaatcaggaggatgtgg	1
catatgacttgctttggccaatgagaagtgggtgg	1
caccctgtcaaaacggaccaatcagctctctgtaa	1
aaaggattgtaaatgcaccaatcagcattctgtaa	1
CTTGTGATAATTTTTATCCAATCAGATTGGCTTGG	1
GCCAAAGGAGACACTGACCAATCAGGCTTGGCTGG	1
gctctctgtaaaatggaccaatcaggaggatgtgg	1
gctctctgtaaaatggaccaatcagcaggatgtgg	1
gtgctttgtaaaatggaccaatcagcaggacgtgg	1
aaaggtttgtaaatgcaccaatcagcactctgtaa	1
CACATGCCTCACATTGACCAATCACTGGCAAAGAA	1
ttggctacaggagggaaccaatcagaggtactttc	1
ttggttgcagaaagcagccaatcagaggctgaagt	1
gctctctgtaaaatgggccaatcagctctctgtaa	1
ATGGGGCTGATCCTAAACCAATCACCGCAAAGAGA	1
caaaatgataatctgagccaatcagattcctttct	1
atggcagaagaaaacagccaatcacaatgcactgg	1
ATGTGACCCTGGCTGGACCAATCAGATTCTTTCTC	1
cacgtgacctgctttggccaatgggatatgggtgg	1
catctgactggttctggccaatgggttgtgagtgg	1
atgtgactcaggactggccaatcagaacactgtgt	1
catgtgacttgctttggccaatggaatatcagagg	1
acctgacccaagatggaccaatcagagctttgccc	1
gctctctgtaaaatggaccaatcagcaggatgtgg	1
acagatccatccctgaaccaatcactgtggccagg	1
tgtgattttatctctgaccaatcagcacgcctggc	1
atgtgattgggttctgaccaatgaaaatgatgtga	1
atgtcacccagccccagccaatcagaatgctcaac	1
gcaccctgtaaaatggaccaatcagtgccctgtaa	1
atctgacataagctgggccaatcAGAATGCTCCCA	1
gcactctgtaaaatggaccaatcagcaagatgtgg	1
gcactctataaaatggaccaatcagcaggatgtgg	1
gctctctctaaaatggaccaatcagcaggatgtgg	1
cactctgtcaaaacggaccaatcagcgctctgtaa	1
gatgactactcttccagccaatcagaatcatgagc	1
cgggtttgtaaaatggaccaatcagcaggacatgg	1
aaaggattgtaaatgcaccaatcagcactctgtgt	1
catgtgactagcactggccaatgaaacatgagtgg	1
aggctcagctgtatcaaccaatcagggcttagctg	1
gctctctgtaaaatggaccaatcagcaggatgtgg	1
taggagtaaagtctcagccaatcacaggctaccaa	1
atgtgtattcctctggaccaatcactgtgactcag	1
cagggattgtaaacgcaccaatcagcgccctgtca	1
cagggattgtaaacgcaccaatcagcgccctgtca	1
aaaggattgtaaacgcaccaatcagcactctgtaa	1
gctctctgtaaaatgggccaatcagctctctgtaa	1
gaaagattagcctgcaaccaatcagaggctgaagt	1
gcactctgtaaaatggaccaatcagcactctctga	1
gctctctataaaatgggccaatcagctctctgtaa	1
gtgctctgtaaaatggaccaatcagcaggatgtgg	1
gctctctgtaaaatgggccaatcagcaagatgtgg	1
gctctctgtaaaatggaccaatcagcagggtgtgg	1
gctctctgtaaaatgggccaatcagctctctgtaa	1
gcactctgtaaaatggaccaatcagcaggatgtgg	1
aaaggattgtaaatgcaccaatcagcactctgtaa	1
acactctgtaaaatggaccaatcagcaggatgtgg	1
ACAAGCTAGACATCCAGCCAATCAAAACACATTGC	1
gtaacagccagtctcagccaatcacaagcagccaa	1
ttggttgtggaaagcaaccaatcagaggctaaagt	1
tttcatctctgacccaaccaatcagcagcaagcac	1
cattctgtaaaaatggaccaatcagcactctgtag	1
gaggtttgtaaaatggaccaatcagcactctgtga	1
gcactctgtaaaatggaccaatcagcgctctgtaa	1
aaaggtttgtaaatgcaccaatcagcactctgtaa	1
cacatgacttactttgaccaatggaaagttactgg	1
aaaggactgtaaatgcaccaatcagcactctgtaa	1
atgtgacctgggctccaccaatcagatgcatcGCC	1
gctctctgtaaaatggaccaatcagcaggatgtgg	1
cagtagttgagcttcagccaatcagggctgccaac	1
gctctctgtaaaatggaccaatcagcaggatgtgg	1
gctctctgtaaaatggaccaatcagcaggatgtgg	1
catgtgacaagttctggccaatgggctatgaatgg	1
catgtgatgtgttctggccaatgggaatgaatcgg	1
tgtctgtgtggagtcagccagtcagaaatgcaaaa	1
atgtgactgaagcaggaccaatcagaatccttctc	1
TGTCTGGCTCCACTTGACCAATGAGGAGCTTACTT	1
gctctctgtaaaatggaccaatcagcaggatgtgg	1
gctctctgtaaaatggaccaatcagcaggatgtgg	1
ATGATCTTTGGTTTCAGCCAATCATTTTGTTCAGT	1
gctctctgtaaaatgggccaatcagcaggatgtgg	1
catgtgacctgctttggccaatgaaaatggtaaga	1
gctcactgtaaaatgggccaatcagcaggatgcag	1
gagctctgtaaaatggaccaatcagcaggatgtgg	1
catgtgactcgttctggccaatgagctgtgagtga	1
ctctggattggcttggaccaatcagagttcatctt	1
atgcaactcaggcctggccaatcagagcctcaggt	1
gcaacatgaatagctggccaatcagagcatggcat	1
atgtgactgagttctagccaatgagaggcatgtgg	1
atgtgacttaggcctaaccaatcagagcagtttgt	1
catgtgatgtgttttggccaatgggacatatttgc	1
tgtgcccatcccctgagccaatcactgcatcagag	1
gcactctgtaaaatggaccaatcagcacgctgtaa	1
gcactctgtaaaatggaccaatcagcactctgtaa	1
gctctctgtaaaatggaccaatcagcaggatgtgg	1
atgtgatcatccctgaaccaatcactggcaagggg	1
caaggtttgcaaatgcaccaatcagcactctgtct	1
gaggtttctaaaatggaccaatcagtgctttgtaa	1
acataaagcagtctcagccaatcactgtagcagag	1
tcgattgcaaaaagcaaccaatcagaggtactttc	1
ataccacagagtctcagccaatcacaggtggccaa	1
acgctctgtaaaatggaccaatcagcaggatttgg	1
gcactctgtaaaacggaccaatcagctctctgtaa	1
ACCTGACTCAGGCTGAGCCAATCAGTGCCTTCTGC	1
catttgcccatcctgaaccaatcactgtagccagg	1
catgtgactagttctggccaatgggatgtgagtgg	1
acatgatcacctctgaaccaatcactatggcctgg	1
caccctgtcaaaatggaccaatcagctctctgtaa	1
atgtgacccaactctggccaatgagatgtcagggg	1
gcactctgtaaaatggaccaatcagcaggacatgg	1
gtgctctgtaaaatggaccaatcagcaggacatgg	1
gcattctgtaaaatggaccaatcagcaggacatgg	1
atgtgacctgctctccaccaatcagatgcaacctt	1
atgtgacttagttttggccaatgggatgtaagtgc	1
gcaccctgtaaaatggaccaatcagcactctgtaa	1
tcatgtgactgttctggccaatgagctgtgagtga	1
gcactctgtaaaatggaccaatcagcaggatgtgg	1
ccactctgcaaaatggaccaatcagcaccctgtaa	1
gctctctgtaaaatggaccaatcagtaggatgtgg	1
gcactctgtaaaatggaccaatcagcaggacatgg	1
caccctgtcaaaatggaccaatcagttctctgtaa	1
gctctctgtaaaatggaccaatcagcaggatgtgg	1
atgtgatctatgctgggccaatcagagttcttcca	1
atgtggtcacccctgaaccaatcaccatagccagg	1
cacatgatctctttgaaccaatcactgtgtccaga	1
gcactctgtaaaatggaccaatcagcaagatatgg	1
atgtgacattattctggccaatgagatgtcagagg	1
cacatgatctaaactggccaatcagattgaaggga	1
cacatgagacctatgagccaatcactgtgatcagg	1
tgtgacatagatccaagccaatcagagccagtcac	1
ggcactctgtaaatgggccaatcagcgctctgtaa	1
gcactctgtaaaatggaccaatcagcactctgtaa	1
tcatgtgactttctgaaccaatcactgtgaccagg	1
cacatgatctaagccagccaatcagagtactccat	1
TTCCATTTTGACTGGGGCCAATCAGTGAAACAGAC	1
catgtgaccccagctggccaatcagaCTCTTTCTC	1
aaacagctaagtcttagccaatcacagcagccagg	1
acatgtccttccctgaaccaatcactatgaccagg	1
atgtgacccagttttggccaatgaaatatcagtgg	1
gcactcggtaaaatggaccaatcagcaggatgtgg	1
agcctctgtaaaatggaccaatcagcaggatgtgg	1
actctctgtaaaatggaccaatcagcaggatgtgg	1
atgtgacacagttctggccaatgagatgcaagtca	1
gcactctgcaaaatggaccaatcagcaggacgtga	1
gaggtttgtaaaatggaccaatcagcaccctgtaa	1
atgtgatgcagttctgaccaatgggatcttaaagg	1
acatgtccattcctgaaccaatcacatgcaaagaa	1
gagcttacctgagccaaccaatcagagctcacctg	1
CCCTTGATCTGAGTGGCCCAATCAGGTAGAGGATG	1
gaaggattggcccctgaccaatcagaggcagaagt	1
atgtgacccaactctggccaatgagattatgaggg	1
gcactctgtaaaatggaccaatcagcaggatgtgg	1
acatgtccatccatgaaccaatcactagactgggt	1
gctctctgtaaaatggaccaatcagcaggatgcgg	1
aaaggtttgtaaatacaccaatcagcactctgtgt	1
aagtagcccagtctcagccaatcacagcagcccag	1
GGGGCCCCCTGGGCTGACCAATTAGAAGAAGGCCT	1
gtgctctgtaaaatggaccaatcagcaggatgtgg	1
gctctctgtaaaatggaccaatcagctctctgtaa	1
gcactctgtaaaatggaccaatcagcgctctgtaa	1
AAGGGAAACTGAGGCAGCCAATGGGGTGAGAGGGC	1
atcggctgtgagctggaccaatcagagacctcccc	1
ATGTGACCTACCCTCCACCAATCAGAAGCACTCAG	1
cagggattgtaaacacaccaatcagcgccctgtca	1
gcactctgtaaaatggaccaatcagcaggatgtgg	1
gaggtttgtaaaatggaccaatcagcactctgtaa	1
gaggtttgtaaaatggaccaatcagcactctgtaa	1
tggggacttttgctgggccaatcaggaaagCCTGG	1
aggtgctttcctctggtccaatcagctgaggTGGA	1
caacactgtaaaatggaccaatcagcatgctgtaa	1
gaggtttgtaaaatggaccaatcagtgctcagtaa	1
gcactctgtaaaatggaccaatcagcaggacatgg	1
gctctctgtaaaatggaccaatcagcaggatgtgg	1
GGAAACTGTAAAACTAACCAATCAGAGGATCAGGT	1
gctctctgtgaaatggaccaatcagcaggatgtgg	1
gctctctgtaaaatggaccaatcagcaggatgtgg	1
gcttgctgtaaaatggaccaatcagcaggatgtgg	1
caccctgtcaaaacagaccaatcagttctctgtaa	1
atgtgactgcattctggccaatggaatgtggtgga	1
caaggtttgtaaatgcaccaatcagtgctctgtgg	1
caaccaccgagtttcagccaatcacaggcagccaa	1
ttggttgtgggagtggaccaatcagaagtagtttc	1
catgtgaccagttctggccaataggctatgagtgg	1
cactctctttaaattagccaatcagaattagttta	1
gctctctgtaaaatggaccaatcagcaggatgtgg	1
gctctctgtaaaatggaccaatcagctctctgtaa	1
atgtgacctagttttggccaatgagacttaggtga	1
ctggtcgcctccctcaaccaatcagactggtagtg	1
ctactgcttcactttaaccaatcaaatattttcct	1
caccctgtcaaaacggaccaatcagctctctgaaa	1
agtataacaagccttagccaatcacagcagctgag	1
cagggattgtaaacgcaccaatcagcgccctgtca	1
caaggtttgtaaacacaccaatcagcaccctgtgt	1
atgtgatatggactgggccaatcagagtgaatctc	1
caccctgtcaaaatggaccaatcagctctctgtaa	1
cacgtgacttgctctgaccaatggcatgtgagcag	1
gcgctctgtaaaatgggccaatcaggaggatgtgg	1
aagcgacccaggtctggccaatcagaggcatgggg	1
cagggattgtaaacgcaccaatcagtgccctgtca	1
aatgattacatccttgaccaatcagcagcacccat	1
gagatcacctgagccaaccaatcagagctcagctg	1
atgtgcccctccctgaaccaatcactgggctgggg	1
gcactctgtaaaacgcaccaatcagcaggattcta	1
aagcagccaagtctcagccaatcacagaagccata	1
cacgtgacttggtttggccaataggaggtgggtgg	1
CAAGTGTCTACACTCAACCAATGAACTCCAGGTAG	1
TTTGCAATGGAAAGCCACCAATGACTGAGCTTGGC	1
tgtaacatattcttgcgccaatcaccaagttttgg	1
tgtgtgactggctttgaccaataggatgcagtgga	1
tatgatttcatctctgaccaatcagcactcctggc	1
atgtgacacaagcctggccaatcagcatagtccac	1
cagaggccctggcctgaccaatcagtttattgtac	1
ATGTGACCCAGGCCCGGCCAATCAGAGGCCAGCAG	1
atgtgactaagtcctggccaatcagataaaagtgg	1
cacgtggcttgttctggccaatgggaGAGTGGAGC	1
atgtgaccctggctggcccaatgagactcaatcaa	1
CACAGGACCAGGCTGAGCCAATCAGCATGGCAATA	1
CAGCCTGATGTTTTTAACCAATCAGGTCTGCCAAC	1
gctctctgtaaaatggaccaatcagcaggatgtgg	1
ttagttgcagaaagcaaccaatcagaggcactttc	1
TACTGATTCCCTGTCAGCCAATCCGAGCGAGGAGC	1
catatgacttgctttgaccaatgggatgtcataga	1
gccctctgtaaaatggaccaatcagcaggatatgg	1
TGTTGCTGCTCCTGCAACCAATCAGCTCCACCCGA	1
ctgcagcccagcttcagccaatcacaggctgccaa	1
cagtaacagcatctccaccaatgaactgatgacag	1
acatggccatttctgaaccaatcactgccaagagg	1
CATATGACCTGAGCCAGCCAATCAGACTCCTTCCC	1
gcaccttgtaaaatgggccaatcagtgctctgtaa	1
gctctctgtaaaatggaccaatcagcaggatgtgg	1
ACATGCCAAGCCCTGAACCAATCACTGGGTCTGAt	1
gcactctgtaaaatggaccaatcagcaggatgtgg	1
acatgcctattcctgaaccaatcactggttaggga	1
gcactctgaaaaatggaccaatcagcaggacatga	1
cacatgacaaagctgggccaatcagaatcttccct	1
catgtgactcattttggccaatgggctgtgagtgg	1
CAGGTGTAAACAGGCGTCCAATCAAGGACCTGCGG	1
atgtgacttgggcctggccaatcagcatattccgt	1
gctctctgtaaaatggaccaatcagcaggatgtgg	1
atgtagtcccagcagggccaatcagaatccttccc	1
atgtgactaagttctggccaatgagcagtaagagg	1
atgtgatgaattgctggccaatgggatatgaatgg	1
TGTGTCCCCAAGCAGGGCCAATCAGAATCCTCCCC	1
taagccaaaaaaggcaaccaatcaaatcatttctt	1
ttggttgcaggaggggaccaatcagaggtactttc	1
AGAGATGTCTTTCTTCACCAATCAGATGGCTGGAC	1
tgacccctccctgctggccaatgagccctgagagg	1
acatgacttaggctcagccaatcagatgctccggc	1
gctctctgtaaaatggaccaatcagcaggatgtgg	1
cacatgaccaattctggccaatgggatttgagggg	1
acatgccccttcttgagccaatcagaggcagaggg	1
atgtgacccaagctggaccaatcagtgatggccct	1
gcactctgtaaaatagaccaatcagcgctctgtaa	1
catgtgaccaattctggccaatgggatgtaggtgg	1
ctgtggcctaagctgggccaatgagagccagccct	1
GGCGGGGGCCTCCCCAGCCAATCAGCAGCCAGTGT	1
gcactctgtaaaatggaccaatcagcaggatgtgg	1
acatgagcaggccttagccaatcactgtggacaaa	1
AAGAAGGAGGCTGTCACCCAATCAGCGAGAAGAAG	1
cacaggatttgctttggccaatgaaacattttggc	1
acacggtcatctctgagccaatcactgtggccaag	1
cattgggaggggaggagccaatgagaccaggacag	1
tttcatctccgacccaaccaatcagcactccctga	1
cacgtgacttgctttggccaatgaaatgtgagcag	1
atgtgactgagttctggccaataggatataagaga	1
TTCTGAGGATGGCTGGACCAATCAGGGATATCTGC	1
caattgctgagttttggccaatcaaatgtagccaa	1
GGCTCAGTAAAAAACAACCAATCAAACTACATGCT	1
tagaagctgagtctcagccaatcacagaagacata	1
GCTGATGATGGCCAGAACCAATGATTTCAAAGTAA	1
CATTTAAGCAATTCTAGCCAATGGGCTTTTGCGTT	1
cacatgaccagttttggccaatcagacctaaggag	1
acatgacaaggttctggccaatgggatgggaacag	1
aaactgctgagcttcagccaatcagaagtagccaa	1
acgtgcccatccctgaaccaatcacattggccagt	1
GTGGGCACGCGGCTGAGCCAATCAGAATCTCCCGG	1
TCCAGAACGAGCCACAGCCAATCACTGCAGATCCA	1
catatgactgggcctggccaatgagatgtacacca	1
acgtgactcaggctggaccaatcagactctctcct	1
acctgaccatggtctggccaatcagaggttccatg	1
gcattctgtaaaatggaccaatcagcaggatgtgg	1
catctgacccagctgggccaatcagaCACCTTCCC	1
atgtgacagagttctggccaatgggatgaatggaa	1
gtgctctgtaaaatggaccaatcagcaggatgtgg	1
caaatgctaagctgcaaccaatcaagctgtttcta	1
GCCGGGGCAGCCTTTAGCCAATCATCATCCTCGGG	1
gcactctgtaaaatggaccaatcagcaggacgtgg	1
acatgaccatctctgacccaatcagtgtaatgaga	1
ttgtgatgtaagttggtccaatcagagagaaagtt	1
acatgacacaattctggccaatgagatatgaggga	1
gtgctctgtaaaatgggccaatcagcaggacatgg	1
cacatgaccaccctgagccaatcactgtgtctgca	1
acatgacccccagccaaccaatcaggaccctctgc	1
acatggcctaagctgggccaatgagggccagccct	1
acgtgaccagccctgcaccaatcacagagccaggg	1
TCCCCCAGAGCCCCAGGCCAATGGGGAGGCAGTGG	1
GCGTACCCGAGGTGGAGCCAATCAGGATGCTGGGG	1
CGTATCCATGGCAACAGCCAATCACAAGGAAGAGA	1
gtacggtctaaccctagccaataggggaatgacaa	1
agctcagcaaacatcaaccaatcagaactaagcaa	1
catgtcccagaggctgaccaatcacagtcagacaa	1
CCACTCTTAGCTCTGAGCCAATCACTATTCTTTGT	1
tccccgggctggcccggccAATCAGGAGTGGGAGC	1
ccatggccacccatgaaccaatcagcacacacttc	1
AGGGATTTAAACTTCAACCAATCAAAGGGGACTTT	1
atgtgacacagtcctggccaatgagatgagaacgg	1
CAGTTCTGAGCTCCCCACCAATGAGAAGGGATGCT	1
tttcatctctgacctgaccaatcagcactcctgac	1
gggtgaacaccaagtggccaatgggaaacctctag	1
acatgcacttccctgagccaatcactaaggagggg	1
ttggctgtgggaggggaccaatcagaggtactttc	1
acatgaccacctctgagccaatcacagaggccctg	1
tctgggccccgcattggccaatgggagcctgtggg	1
ACCTGACCTAAGCTAAGCCAATCAGGGGACTTTCC	1
CCTGACAGTAAGCTGGGCCAATCAGACTTCAGAAT	1
acatgactcaagctgggccaatcagagctagacct	1
catgtgaccaggcctggccaatcagagccaattgt	1
catgtgacttgctttggccaatgggatgggagtga	1
gctctctgtaaaatggaccaatcagcaggatgtgg	1
atgtgactgaattctggccaatgggaagcaggtgg	1
CATGTGACCCAAGCCAGCCAATCAGTGCCTTTCCC	1
gctctctgtaaaatggaccaatcagcaggatgtgg	1
TCACATCCCAGAGCCAGCCAATCAGAGCCAACAGT	1
cattctgtaaaaatggaccaatcagcactctgtaa	1
atgtgactcagttttggccaatgagatgaaagaag	1
caccctgtcaaaatggaccaatcagctctctgtaa	1
acctgactagagctgggccaatcagagtcctttcc	1
cagcccctgcccaacaaccaataggcgacatgcgg	1
atgtgactatattctggccaatgagatgtggaaga	1
catgtgacaaagatcagccaatgggatatgagcaa	1
acaggtctgtctctgaaccaatcactgcccaggaa	1
acaagcccttctctgaaccaatcaccatggccagg	1
gtgcgaccccagcctggccaatcagacacagtgac	1
cactctgtaaaaatgcaccaatcagcactctgtct	1
ttggttgaagaaagcaaccaatcagagatactttc	1
atgtgcccacctctgagccaatcactgcagactgg	1
cagggattgtaaacgcaccaatcagcgccctgtca	1
tatgatttcacccctgaccaatcagcactcctggc	1
atgtgtctcaggcctggccaatcagtgacttccat	1
ttggttgcaggaggggaccaatcagagctactttc	1
ctagtgattaattctggccaatgagttgtgaatgg	1
acgtgattcacactgggccaatcagaagccctggC	1
tctccagttggttttggccaatgggtgccaccagc	1
GCTTACCTAACTTCCAGCCAATCAGCAACAAAAAA	1
atgtgagccaggtggagccaatcagcaattccagc	1
cctcctgtttaaaatagccaatcaggactagttta	1
cctaagggtccagctggccaatcagagtccggcat	1
gaaggattgatctgcggccaatcagaggctgacgt	1
ACTGCAGCACAGCCTGGCCAATCAGGAAGGAGATG	1
gactggcccaagcacagccaatcagagagctcccc	1
gaaggattggcctgcaaccaatcagagggtgaagt	1
CACGTGTCCAGCCTGGACCAATCAGCCATGGCAGG	1
gctctctgtaaaatggaccaatcagcaggatgtgg	1
caaggtttgtaaatgcaccaatcagcaccctgtgt	1
atgtgactacactctggccaatgggatgtggccag	1
gcactctgtaaaatggaccaatcagcaggatgtgg	1
ggggaatccagaagcagccaatgagaagtggggca	1
atgtgacttggtcctggccaatcagtggcctgagg	1
acatggtccacgctgggccaatcagagccCTTCTG	1
gcactctgtgaaatggaccaatcagcgctctgtaa	1
catatgacttgtcctggccaatggagtgtgaagca	1
GTTCCTGAGCTGTGCAACCAATCAGAGTCCAGTGG	1
atgtgcttatccatgaaccaatcagtgcaacaagg	1
tcctttattgcctttagccaatcatctgaagccac	1
ATTTTCAGACACTGGAGCCAATGAGGGAAGTATGA	1
acatgacttaagctgggccaatcagaattctctgg	1
AGGGATGGAAACTTCAACCAATCAAAGGGGACTTT	1
acacccctatgcctgagccaatcacgtgctctggg	1
caagatttgtaaacgcaccaatcagcactctgtat	1
atgtatccatccctgaaccaatcacagaaccaggg	1
atgtgagtcaagatggaccaatcagtgtccttcct	1
CCATCACCTCCAGCTGACCAATCAGAGACGGCGCC	1
tctaactagggacttcaccaatcagaaatcaccca	1
atgtgatccaagctaagccaatcagagccctctct	1
acgtgacccaagctgggccaatcagggtcctctta	1
atgtgattggattctggccaatgggaagtgatggg	1
catgtggtacgttctggccaatgggatgtgggtaa	1
acatgacacaggcctggccaatcagaggagtctca	1
catgtgacctaagccagccaatgagcttcttccct	1
tttcagctgagtttcagccaatcacaggtgttcag	1
tttGTGTTGGACACCAGCCAATGAAACCCCTGAGC	1
aagtagcggagtttcagccaatcacagcagccaac	1
GTCACATGCACATTGGTCCAATGACAGAAGGAAGG	1
atatgactatgttttggccaatgaggtgagagaaa	1
TGCACCAAGTCCAGGGACCAATGAGCGATCAAAGG	1
acctgacttaattcaagccaatgaaaatcagtctt	1
GGGGCCTCCGGAACTGACCAATGGGGAGAGGCCGT	1
acatgactaagttctggccaatgggatgtgaccag	1
GGACAGATTTCCATCACCCAATCAGATGGTCAGCC	1
cagtaacgtcatctccaccaatgaactgatgccaa	1
CAGCCTGATGTTTTTAACCAATCAGGCCCGTCAAC	1
cacctgacccaagttagccaatcAGAGCTCTCTCC	1
GCGGGAGGCCCCGGGAGCCAATCGCTGCGCTCGCC	1
acatgaccatgttttggccaatgggatgagagagg	1
acgtgaccatgttctggccaatgggatgagagaga	1
AGCTGACCCCCTCCCAGCCAATCGCAAGCCAGATG	1
ACTCAGCTCAGGCCTGACCAATCAGGGTTTGTTTT	1
gcacactataaaatggaccaatcagtactctgtaa	1
CACTTGACTCAACTCAGCCAATCAGAGTGCGTCTC	1
CAGGTGTAAACAGGCGTCCAATCAAGGACCTGCGG	1
TACCAGCTCCATCTGCTCCAATGAGGGCTTAATGT	1
ttggttgcgggaggggaccaatcagaggtattttc	1
GATGTGCCCCTGAAGGGCCAATGAGCGCCAGAGGA	1
acatgtctaagttctggccaatgagatgtgcatga	1
CAGGCTCTGCCGCTCCACCAATCAGCACCCACAGA	1
acatgaccaagttctggccaatgaggatgtgagca	1
catgtgacttgttctggccaatgggatcttagcag	1
acgtgactgagttccagccaatggcccgtggttgc	1
aaaaaaaaaaaaaGGAACCAATGAGGTTGTCAGAA	1
acatgacccaatctgagccaatcagGCTGAATTCC	1
gtggttgcagaaagcaaccaatcagaggccagggt	1
atgtgacaatactccagccaatgggaagtgagtgg	1
acatgtccatctttcagccaatcaccacagccaga	1
gtgtgtctgagttctggccaatgggacataggtag	1
CCCAAGCTTCAGTGGGACCAATGGGTGGAGGCGGC	1
actgtctgtaaaatgggccaatcagcaggatgtgg	1
TCCTTGCACAGGTCTGGCCAATCAGAGCTCTGTTA	1
ACTCTCCTGAAAGCCAGCCAATCAGGGACAGCCCC	1
CGTCACGGCGCCTGCAGCCAATCAGGACGTAGCCT	1
cagaaggtgacatctgGCCAATGGCGAGCAGTGAA	1
ttgctaaatcttttggaccaatcatgagtttatga	1
agaattattcaaacaagccaatcacaccatcagat	1
ttggttgcaggaggggaccaatcagaggtactttc	1
ACCCTGGGCAGGGGCAGCCAATGAGCTCCCGGGCC	1
TTTGTTTGGTGTGAGGGCCAATGAGACTTTAGTGG	1
agaattttatctctcagccaatggggctcctctga	1
TACCGCGTCCGCCTCGGCCAATCAGCGCAGAGCAG	1
CGCCTTCGCAGGCCTAACCAATCAGTGCCGGCGCT	1
gcactgtgtaaaatggaccaatcagcactgtgtaa	1
GGGAAAGGGGCCGCCGGCCAATGGGTTGGGCCGGG	1
GAGTGCTGGTGCTTTATCCAATCAGTGGCGCTAGC	1
CCAGGGTCCAGTGTGGACCAATCACTGGCTGGAGA	1
AATGAATGCCGTCAGAGCCAATGAGGGCTCGGAAA	1
CCTCTTTTCTTTTTGGACCAATCATATGCTGATAA	1
gcactctgtaaaatggaccaatcagcactctgtaa	1
CCCCAACCTTGGCTGCGCCAATCAGGCACTGCGAT	1
GTTTGTTGAGGGCGGAGCCAATGGCGGGGGAGTGT	1
TCTGCTGTGCCTATGATCCAATCAGATGCAGCTGC	1
GAGGGGAACTAGGAGAGCCAATGACGGCACAGAAC	1
gctctcggtaaaatggaccaatcagcaggatgtgg	1
AAAGGGTTAACCCACAGCCAATGGGAGCCTGGGGG	1
CGGCAGAATGGCCTGGTCCAATCACCTGCTGCTGC	1
AGCCGGACCCGCCTCAGCCAATCCGCTGCTGCCGG	1
GCGCCCTCCCGCGCGGGCCAATCAGATCGCCGATC	1
TTCCCCCGCACCAGCCACCAATGAGCGGCTGCGAG	1
GGCCTCAGGCCCTTTGGCCAATCAACAACTGGAGT	1
AGGATGTCAGCGAGCAGCCAATCAGCGCCCGCGGC	1
cagtcactgagttttggccaatcaaagggggccga	1
ACGGGCGTGTCCCCCGGCCAATGGGATGGCGGCTC	1
GCGCCCTGCAGAGGCAGCCAATGGGGTCCAGGGGG	1
atgttacttagttctggccaatgggagacaagcaa	1
CCTAGTCTTCGGCTGGACCAATCAGCGCGCTGAGC	1
TCAGCTGACCGGCCTGGCCAATGGCACCTGGCggc	1
TCTCTCCACCCTGTCCACCAATCAGCACCTGGAGG	1
CTTGACTCGCCAGGCATCCAATCAGAGTAATGGAT	1
GCCGCCACGCCCCCCGGCCAATGGGACGGCGCAGC	1
CCCGCCTCCTCCCGCAGCCAATCAGGGCGCGCGCC	1
CCGACGTGCTCACGCAGCCAATCGGCGACCGCGAA	1
catgtgactagtctccaccaatggaatgtgagcag	1
GGGGCTCCCTGGAGGAACCAATCAGCGCAGCGCGG	1
ccctcactccgcaccggccaatggcaccgccccgt	1
CGTCACCGCTGCCAGGGCCAATGAgcgggcgggag	1
atgtgacccggtcctggccaatcagagtcctgcat	1
AGGGAAGGGCACCCCAGCCAATGGGAACCCGTGCT	1
TGCATGTACTCAGCCAACCAATCAGGAAAACAACA	1
TTGAAAAGAGGAGTGGACCAATCAGATGTGGAGCG	1
ATGCTTCTGAGAGCCAGCCAATCAGCAAGGGTCTT	1
tgggttgtgggaggggaccaatcagaggcactttc	1
tcctgacccaggcttggccaatcaaaacaccccat	1
acatgactgtgctccagccaatggaatgtgaatgc	1
GGTTTGACAGAGCTGGGCCAATCAGCCTTCTCAGC	1
GGGGACTGGAGCCTCATCCAATCAGGGGCGCTGGG	1
GGCTGCATATGTCCTGGCCAATGAGAATGCCCCAG	1
GCTTCCGGAAACGGTGACCAATGGGAAACGCGACC	1
atgtgattatattctggccaatgggatgagggcaa	1
CCTGCCCTCCGCCCCAGCCAATGAGCGGCGAGGGT	1
cagcccctacccaacaaccaataggcgaagtctgg	1
cagcccctacccaacaaccaataggcgaagtccag	1
AGTCCCTTCGCCCATGGCCAATCAGGGCTCGGGAG	1
CACCTCCTGAAGTCTGACCAATCAGAAGCACCGCC	1
AGTTTTTAAAAAATGCACCAATGAGCCAATATGAA	1
caatcacagagttttggccaatgaaaggcagccca	1
TGGTGATTTACTTAGAACCAATAAGCAGGCTGCCG	1
TGCGGTCCGCGAGGCAGCCAATCAGGTAGCTGAGT	1
ATGACAGCGCGTCAGAGCCAATGAGGGCTCAAAAT	1
CGACAGCGCGGGCCTGGCCAATGAGAAGCGGGCCG	1
CGCCCCCGCCCCCCCGACCAATCGGAGGCCGGGGA	1
GCTCACCTGACTTCCAGCCAATCAGCAGCCAAAGA	1
CGCCCTGACGCCCGCAGCCAATCAGAGAgcgccgg	1
TGCGCCGCAGGCAGCAGCCAATCCGCGCGGACCAC	1
GTAGACTTTCAAAGCAGCCAATCAGAGCCCAGCTA	1
GGAGCCGCGAGCCCCAGCCAATGAGCGCCGGCGGG	1
CCTGACGTCACCTGCAGCCAATCAGCGCGCGCGGC	1
CGCCACCCGGAGTCCCGCCAATCAGCATGGCCTGA	1
CATATGATGGGAGGCAGCCAATGACTCCGCGGCGC	1
CCCCAGACCCGGCCGGGCCAATCGGGGTGGGGGGC	1
aggtgaccgtgttctggccaatgaggtgAGTGGAA	1
taagtaactcagcctggccaatcagagcatcccac	1
ATGGCGGGGCAACCTGACCAATCAGGAGTGGAGAA	1
TGACTACGGCCCTCCGGCCAATCAGCGTGCGCCTT	1
GGCGACTTCAGGCTCAGCCAATCAGCACCACCCCC	1
cccggccggccccccggccAATGGGGGCGCGGAGA	1
ACAGCCCAGGGCGGCGGCCAATCGCGGCGCGCGCC	1
GACCAAGCCTTCAACAACCAATCAGCGCCCGCAGT	1
ACCAGCGTCGACTGCAGCCAATGAAATCAGGGATG	1
acgtgacttgagctgggccaatcagGTCTCCCCAG	1
GCCCCGCACCGCCGTGGCCAATGGGCTTCGCCGCT	1
CCACTGTTCTTTTTTAACCAATCAGAAACGTTTTT	1
ATGCAGCGGCCAGTGCCCCAATCAGTTGGAACAGC	1
GGTGAATTAGCCAGGGACCAATGAGGTGTGGTTTA	1
CTCGCGGCATTTGTTAACCAATCAGAGCAGTCTGT	1
CAAACTGCACGCGCCGGCCAATGGGGAAGAAGTGG	1
AGCGCTCACTCAGTCAGCCAATGGCCACGGAGCTA	1
TCAAATATCCGCGGCTGCCAATCAGCGGGCGCGGC	1
ACCGACAGCCCGCGCGGCCAATGGGCATGCGGCAC	1
CGAGGGACCGGGAGGAGCCAATCAGAAGTCAGGAC	1
TGGACAAAGGGCAAAGGCCAATGAAGCGCTGGAAC	1
AGGTCTGCCGCTCTCGGCCAATGGGTGAGCGGCAA	1
caatcacagagtttcagccaatcacaggcagccac	1
TCCCGGCTGCGGCCTGGCCAATCAGAGCGGCTCTT	1
AAGTCCAAGGGTGGCAGCCAATGAGCAGCTCTGCT	1
CGGCTGGCCTCCTCCGGCCAATCAGCACCGCCCGG	1
ATGAATAGCTGAGCCAGCCAATCAGGATCTTTCAG	1
gcgaggtagcggcctggccaatgagcgcgggtcgg	1
CCACGTGGGGGCGGCGGCCAATGGGCTTCCGGGCT	1
TGGGGGAGTGAACTGGGCCAATCAGGCGGGTGCGT	1
GGGGTGAGCGCGCGCGGCCAATCAGCGGCCGCGCT	1
ATAGCACAGAGCTCCAGCCAATCAGAGCTGAGGCG	1
AGCGACAAGCGCTGCCACCAATCGCGCTCCGGCTC	1
TGGGCCCAGCACACCAGCCAATCGGCGCTCGGGGG	1
GGCCCGGCCCTCAGCCACCAATCAGGAGCGCGCTG	1
AATGGCGGAAACAGCAGCCAATCGGCGATCAGATT	1
CCCAGACAGCCCCGCAGCCAATCGCCGGACGCCGC	1
CGCCGGCCGGGCGCCGGCCAATCGCCGCGCGCCGA	1
CGAACCACAGCCCTCGGCCAATGGGAGTCTCCGCT	1
ATAGGCTGTTGCGGCTGCCAATCAGACCAACAGAG	1
ATTGGGCGAGGGCTGGACCAATGGGCAGGGGCTAA	1
TTTCCCTTTCCCTTTCACCAATCAGGCGCTGGGAG	1
AGTCGCGGCAGCGGCGGCCAATGGGCACGGCAGGG	1
GGGGCGGGAGAGAGGGGCCAATGAGCCTGGAGCTG	1
ACAACACTGAGAACCAACCAATCAGGGGGAGGGAG	1
GGAGAGAAGCAGAGCAACCAATAAAGGGAGGGAAT	1
GACCACAGCACTCCCGGCCAATCAGGAAGGCGCCT	1
GGGGCGAGTCCCAGGAGCCAATCAGAGGCCCATGC	1
CGTCAACACTGCTGCGGCCAATCACAGCACGGGCC	1
CCCCGTTGGCCTGCTGACCAATGAGAAGACGATGG	1
AACCTGACCGTGACGAGCCAATCAGATCCTGAGGA	1
GCCAGCTCCACCAATCACCAATCAGCTCCTCCTCT	1
GCAGGGCCGCAGAAGGCCCAATCGGAGCCTTCTGA	1
CGCCCCTTTCCCCGCAGCCAATCAGCGCTACCTCC	1
CCTCTATGCAGCCTCAGCCAATGAGAACGCAGTGT	1
GAACTACGTCGGCTCAGCCAATAGGGTCAGGGCAG	1
GATAAAGGGCGTCTCAGCCAATCACCTGTCGCTAC	1
GACGAGGCCTCGCACAGCCAATGGGAGGGTCCGGG	1
ACCTAAAAGGGACTTGACCAATCTGAGACTGTATA	1
ACCCGCGAGCCCCGCAGCCAATCAGCAGCGGCCGG	1
