# Supplementary material for: Relationship between histone modifications and transcription factor binding is protein family specific
Source: Genome Res. 2018 Mar;28(3):321–33. doi: 10.1101/gr.220079.116 (PMC5848611; doi:10.1101/gr.220079.116)
Supplement: Supplemental Material [file supp_gr.220079.116_Supplemental_Material.zip › Supplemental_Material/NFYB/NFYB_pwm.txt]

MEME version 4

ALPHABET= ACGT

strands: + -

Background letter frequencies (from
A 0.25 C 0.25 G 0.25 T 0.25 

MOTIF NFYB
letter-probability matrix: alength= 4 w= 15 nsites= 20
0.422364672364672 0.225071225071225 0.282621082621083 0.0699430199430199
0.401139601139601 0.250569800569801 0.153561253561254 0.194729344729345
0.401851851851852 0.250712250712251 0.167521367521368 0.17991452991453
0.0933048433048433 0.317378917378917 0.155128205128205 0.434188034188034
0.096011396011396 0.295726495726496 0.385612535612536 0.222649572649573
0.403418803418803 0.155413105413105 0.424216524216524 0.016951566951567
0.49985754985755 0.0198005698005698 0.416096866096866 0.0642450142450142
0 1 0 0
0 1 0 0
1 0 0 0
0.997578347578348 0 0.00242165242165242 0
0 0 0 1
0.0588319088319088 0.680911680911681 0.243447293447293 0.0168091168091168
0.776923076923077 0.0138176638176638 0.207549857549858 0.00170940170940171
0.103276353276353 0.134330484330484 0.731623931623932 0.0307692307692308
