# Supplementary material for: Relationship between histone modifications and transcription factor binding is protein family specific
Source: Genome Res. 2018 Mar;28(3):321–33. doi: 10.1101/gr.220079.116 (PMC5848611; doi:10.1101/gr.220079.116)
Supplement: Supplemental Material [file supp_gr.220079.116_Supplemental_Material.zip › Supplemental_Material/NFYB/non-BS.bed]

chr1	170046249	170046264	AAACGCACCAATCAG	1	+
chr1	170046315	170046330	AAATGCACCAATCAG	1	+
chr1	170608430	170608445	AAACGCACCAATCAG	1	+
chr1	187042555	187042570	GGCTCTACCAATCAG	1	-
chr10	98007479	98007494	CCTGTAACCAATCAG	1	+
chr10	98007560	98007575	TCTGCAACCAATCAG	1	+
chr11	35095623	35095638	CCATGACCCAATCAC	1	+
chr14	59732610	59732625	GCACTGGCCAATGAA	1	-
chr15	80373986	80374001	GTTTCAGCCAATCAT	1	-
chr15	80374010	80374025	GTCTCAGCCAATCAC	1	-
chr16	71521107	71521122	CCATGATCCAATCAC	1	-
chr17	31198912	31198927	AAAGGAACCAATGAG	1	+
chr18	23811949	23811964	AAATGCACCAATCAG	1	-
chr18	23811973	23811988	AAATGCACCAATCAG	1	-
chr19	12046359	12046374	AAAACAACCAATCAA	1	-
chr2	160466720	160466735	ACTACAGCCAATCAG	1	+
chr2	161951204	161951219	GTTCTCACCAATGAA	1	-
chr2	199766802	199766817	ATTCTGGCCAATGGG	1	+
chr2	54189067	54189082	TTGCTAGCCAATCGG	1	-
chr2	69666803	69666818	AAACAAACCAATCAG	1	-
chr2	69666827	69666842	AAACGGACCAATCAG	1	-
chr2	69666852	69666867	AAACGCACCAATCAG	1	-
chr2	69666893	69666908	AAATACACCAATCAG	1	-
chr2	82086303	82086318	GCTGTAACCAATCAA	1	+
chr22	40232729	40232744	CCATGAACCAATCAC	1	-
chr3	2385086	2385101	CCTGCAACCAATCAG	1	+
chr4	48752958	48752973	ACCTGAACCAATCAT	1	+
chr4	49316176	49316191	CTTCCAGCCAATGAA	1	-
chr4	74067820	74067835	CTCTCCACCAATCAG	1	+
chr5	138929954	138929969	AAATGCACCAATCAG	1	+
chr5	138929979	138929994	AAACAGACCAATCAG	1	+
chr5	138930003	138930018	AAATGGACCAATCAG	1	+
chr5	138930027	138930042	AAATGGACCAATCAG	1	+
chr5	14455580	14455595	AAATGCACCAATCAG	1	-
chr5	14455697	14455712	AAATGCACCAATCAG	1	-
chr5	149385311	149385326	AAGCAGACCAATCAA	1	-
chr5	98249812	98249827	GTTCTGGCCAATGAG	1	+
chr6	150804221	150804236	GCCTCATCCAATCAG	1	+
chr6	56952801	56952816	CCATGATCCAATCAC	1	-
chr6	70599398	70599413	AAATGCACCAATCAG	1	+
chr6	99390303	99390318	CCATGATCCAATCAC	1	-
chr7	7230881	7230896	AAATAAGCCAATCAC	1	-
chr7	89253691	89253706	AAATTAACCAATCAG	1	+
chr8	101843045	101843060	CCAATCACCAATCAG	1	-
chr9	2722968	2722983	ACTCTGGCCAATGGG	1	-
chr9	6970015	6970030	CTCTGAACCAATCAC	1	+
chr1	42814335	42814350	CATTGGTCCAATGAC	1	-
chr1	66836277	66836292	TGCTGGGCCAATCAG	1	-
chr1	89113060	89113075	AGCTGGGCCAATCAG	1	-
chr1	89636913	89636928	AACTAAGCCAATCAG	1	-
chr1	93473721	93473736	AACTGGGCCAATCAG	1	+
chr11	105933920	105933935	GCCTTAGCCAATCAC	1	+
chr11	341567	341582	CCATGATCCAATCAC	1	-
chr11	57680395	57680410	TCCCTGACCAATCAG	1	-
chr12	102457004	102457019	AAAGCAACCAATCAG	1	+
chr12	102457062	102457077	TCCACAACCAATCAG	1	-
chr12	121294040	121294055	ATTCTGGCCAATGAG	1	+
chr12	92458507	92458522	GCTTTGGCCAATGAA	1	-
chr14	87304873	87304888	TTTTTAACCAATCAG	1	+
chr15	101741726	101741741	CGCTCCACCAATCAG	1	-
chr15	23078812	23078827	AAACAAGCCAATCAC	1	-
chr15	23096864	23096879	TCATTGACCAATGGG	1	+
chr15	58995908	58995923	CCATGATCCAATCAC	1	-
chr15	78219276	78219291	TCATTGACCAATGGG	1	-
chr15	80202086	80202101	AAATGCACCAATCAG	1	-
chr15	82452526	82452541	GCTGCAGCCAATCAC	1	+
chr15	89542471	89542486	CCCCCAACCAATCAG	1	-
chr16	69463353	69463368	AAATGCACCAATCAG	1	-
chr16	69463378	69463393	AAATGCACCAATCAG	1	-
chr18	55770772	55770787	GCACTGACCAATCAC	1	-
chr19	2392834	2392849	AAATGCACCAATGAG	1	+
chr2	133013450	133013465	CCTCGGGCCAATCGC	1	-
chr2	13333340	13333355	GCTTCAGCCAATCAC	1	+
chr2	201724968	201724983	CATCCAGCCAATCAA	1	+
chr2	46792264	46792279	GGGTTGTCCAATCAG	1	-
chr2	48571524	48571539	ATGAGCACCAATGAC	1	-
chr2	64320684	64320699	ATGAGCACCAATGAC	1	-
chr2	71588883	71588898	GTTCTAACCAATGAG	1	-
chr21	40833580	40833595	GCTTCAGCCAATCAC	1	-
chr22	38248797	38248812	AGATCAGCCAATGGG	1	+
chr3	31664221	31664236	TGTTCAACCAATCAA	1	-
chr3	56663175	56663190	AGCTTCACCAATCAC	1	+
chr4	140382361	140382376	CGTCTGACCAATCAG	1	-
chr4	153706055	153706070	CCAGGGACCAATGAG	1	-
chr4	169371497	169371512	GACCTGACCAATCAG	1	+
chr4	40199615	40199630	CTTAGAACCAATAAG	1	-
chr5	25569570	25569585	ACTTCAACCAATCAA	1	-
chr5	66595183	66595198	GCCAGAACCAATGAT	1	+
chr6	105599612	105599627	AGCTTAACCAATCAG	1	+
chr6	113900115	113900130	GTTCCAGCCAATGGC	1	+
chr6	144169658	144169673	CAGTGAGCCAATGAG	1	+
chr6	30290475	30290490	TCCCTGACCAATCAG	1	-
chr6	32547407	32547422	AAATGGACCAATCAG	1	-
chr6	32547454	32547469	AAATGGACCAATCAG	1	-
chr6	32547478	32547493	AAATAGACCAATCAG	1	-
chr6	86464845	86464860	GTCTCAGCCAATCAC	1	+
chr7	44000672	44000687	CCCTCAACCAATCAG	1	-
chr7	66691516	66691531	TCTCTGACCAATCAG	1	+
chr7	75517146	75517161	ACCTCAACCAATCAG	1	-
chr8	141473247	141473262	GGGTGATCCAATCAC	1	+
chr8	74751167	74751182	CAAGTGGCCAATGGG	1	+
chr9	112855241	112855256	AGTCTGACCAATCAG	1	-
chr9	125586549	125586564	TTGCTGGCCAATGGG	1	+
chr9	37782321	37782336	CCTTTCACCAATCAG	1	+
chr9	5516391	5516406	CCATGGGCCAATCAG	1	-
chr9	71293597	71293612	CTGTCCACCAATCAG	1	-
chr9	7784613	7784628	ACTTTAACCAATCAA	1	-
chr1	112039181	112039196	ACTTTAACCAATAAA	1	+
chr1	154132229	154132244	GTTTTAACCAATGAG	1	+
chr1	15514866	15514881	GGCCTAGCCAATCAG	1	-
chr1	1788805	1788820	CTATTAACCAATCAC	1	+
chr1	182161618	182161633	GAATCAACCAATCAG	1	-
chr1	199918192	199918207	GTTTTGACCAATGAG	1	+
chr1	20927787	20927802	AAACTGGCCAATCAG	1	-
chr1	237275279	237275294	CCCCCAACCAATGAC	1	-
chr1	242296501	242296516	TCCCCAACCAATCAG	1	+
chr1	243601747	243601762	TCTTGAGCCAATCAG	1	-
chr1	245214835	245214850	TGCTCAGCCAATCAG	1	-
chr1	25133991	25134006	ACCCTAGCCAATAGG	1	-
chr1	25134030	25134045	AAATTAGCCAATCAG	1	-
chr1	27723794	27723809	GGCTTGGCCAATCAA	1	-
chr1	28413356	28413371	CTGAAAGCCAATCAG	1	+
chr1	41150782	41150797	AGTCTGACCAATCAG	1	-
chr1	52392101	52392116	GCTTTGGCCAATGGA	1	+
chr1	8336620	8336635	GCCTCGGCCAATCAG	1	+
chr10	118369293	118369308	CCGTCAGCCAATCGG	1	+
chr10	121732906	121732921	AAGGTGACCAATCAG	1	+
chr10	121732973	121732988	CCTGCAACCAATCAG	1	-
chr10	125733998	125734013	GCTTTGGCCAATGGG	1	+
chr10	133815283	133815298	TCCTCAGCCAATCAG	1	+
chr10	14854349	14854364	CTCACAACCAATCAG	1	+
chr10	18582739	18582754	CAGTGGTCCAATCAT	1	+
chr10	52070666	52070681	CCATCACCCAATCAG	1	+
chr10	7439188	7439203	AAAGCCACCAATGAC	1	+
chr10	75502829	75502844	AACCTGACCAATCAG	1	-
chr10	86308755	86308770	GCAGAAGCCAATGGG	1	+
chr10	86704126	86704141	GTTTTGGCCAATGAG	1	-
chr10	95612778	95612793	GAGCCAACCAATCAG	1	+
chr11	131963992	131964007	TTTTTGGCCAATCAA	1	-
chr11	26544752	26544767	CCATGATCCAATCAC	1	+
chr11	35636401	35636416	AGCTTAGCCAATCAG	1	-
chr11	48106159	48106174	GTATCAACCAATCAG	1	-
chr11	48106183	48106198	GCTTCAGCCAATCAG	1	-
chr11	57355603	57355618	CCGTGATCCAATCAC	1	-
chr11	66392912	66392927	GAAGCAGCCAATGAG	1	-
chr11	71254644	71254659	TCCCTGACCAATCAG	1	-
chr12	100575883	100575898	GAGAAAGCCAATGAG	1	+
chr12	111403546	111403561	TCTTGAGCCAATCAG	1	+
chr12	118457958	118457973	GGTTTGGCCAATAGG	1	+
chr12	119772431	119772446	ATTCCAGCCAATGAG	1	+
chr12	129687139	129687154	GTCAGAGCCAATGAG	1	-
chr12	129687206	129687221	AGGGTGGCCAATCAG	1	-
chr12	131978206	131978221	CCCTGCACCAATCAC	1	-
chr12	14570830	14570845	AACTCAGCCAATCAG	1	-
chr12	40896357	40896372	CTATGATCCAATCAG	1	+
chr12	49251253	49251268	GTCAGAGCCAATGAG	1	-
chr12	54777067	54777082	CTTCCATCCAATCAC	1	+
chr12	62866471	62866486	AGGAGAGCCAATGAC	1	-
chr12	93620380	93620395	TTTCTAGCCAATGAG	1	-
chr12	94254617	94254632	GACTTTACCAATCAG	1	+
chr13	46515593	46515608	GGCTCCACCAATCAG	1	+
chr13	48410152	48410167	AAAAGAACCAATCAG	1	+
chr13	50328918	50328933	AAATGGACCAATGAC	1	+
chr13	71865395	71865410	ACTTCAACCAATCAT	1	-
chr13	71865464	71865479	ACTTCAACCAATCAA	1	-
chr13	98009003	98009018	CAGTGGGCCAATGGG	1	-
chr14	21029296	21029311	AGCACAGCCAATCAG	1	-
chr14	38576630	38576645	ACTTCAACCAATCAA	1	+
chr14	40150186	40150201	GCTGCAACCAATCAA	1	+
chr14	70119839	70119854	AGTTCCTCCAATGAG	1	-
chr14	91893874	91893889	ACACCAGCCAATGAA	1	+
chr14	93445886	93445901	CCATGATCCAATCAC	1	-
chr14	97782342	97782357	CCATGACCCAATCAC	1	+
chr14	97843970	97843985	GGGGGGACCAATCAG	1	+
chr15	31083596	31083611	TCATTGACCAATGGG	1	+
chr15	31466731	31466746	CCAGGAGCCAATCAG	1	-
chr15	41443165	41443180	TCTCTGACCAATCAG	1	+
chr15	43443011	43443026	GTTTTGGCCAATGGG	1	-
chr15	45168407	45168422	AAATGCACCAATCAG	1	-
chr15	45168497	45168512	AAATGCACCAATCAG	1	-
chr15	68792139	68792154	GCTCTAGCCAATGAG	1	-
chr15	83738164	83738179	AAATGGACCAATCAG	1	-
chr15	83738188	83738203	AAATGGACCAATCAG	1	-
chr15	83738212	83738227	AAGTGGACCAATCAG	1	-
chr15	83738236	83738251	AAATGGACCAATCAG	1	-
chr15	83738278	83738293	AAACACACCAATCAG	1	-
chr15	90835048	90835063	TCATTGACCAATGGG	1	+
chr15	91131802	91131817	GCTTTGGCCAATGGC	1	-
chr15	91798123	91798138	CACTTGACCAATGAG	1	+
chr16	15657640	15657655	CCATGATCCAATCAC	1	+
chr16	23364883	23364898	CCCTAAACCAATCAC	1	+
chr16	27652778	27652793	GGCCTAGCCAATCAG	1	-
chr16	29895501	29895516	GCCTGAGCCAATCAC	1	-
chr16	32607265	32607280	GGCTGGCCCAATGAG	1	-
chr16	33370370	33370385	CTATGAGCCAATCAC	1	-
chr17	10252984	10252999	GCGGTGACCAATCAG	1	+
chr17	21028757	21028772	GAGGGGACCAATCAG	1	+
chr17	26533504	26533519	GTTCTGGCCAATGGG	1	-
chr17	28971951	28971966	CCTTTGGCCAATCAA	1	-
chr17	33613380	33613395	GTCTCAGCCAATCAC	1	-
chr17	42038834	42038849	GTTCTGGCCAATGGG	1	-
chr17	54281033	54281048	GTTCTAGCCAATGAG	1	-
chr17	55712307	55712322	GTTCTGACCAATGGG	1	-
chr17	72909886	72909901	AAATACACCAATCAG	1	+
chr17	72909964	72909979	AAACACACCAATCAG	1	+
chr17	72909989	72910004	AAACAGACCAATCAG	1	+
chr17	7606958	7606973	GCAGGAGCCAATGGG	1	+
chr18	33644460	33644475	AAACGCACCAATCAG	1	+
chr18	33644501	33644516	AAACACACCAATCAG	1	+
chr19	13800134	13800149	GTTTTGGCCAATGGG	1	+
chr19	13840897	13840912	AAAACAGCCAATCAC	1	+
chr19	14405965	14405980	CCTTTGGCCAATCAA	1	+
chr19	39999992	40000007	GCCAGGGCCAATGAG	1	-
chr19	41439482	41439497	GTCTCCACCAATGGA	1	-
chr19	50519666	50519681	ATTCTGGCCAATGGG	1	+
chr19	50662021	50662036	GTCCTGGCCAATGGA	1	+
chr19	50768008	50768023	AGCTGGGCCAATGAG	1	-
chr19	52695444	52695459	AAGAAGGCCAATCAG	1	+
chr19	7630409	7630424	TTTCTAGCCAATGAG	1	-
chr2	102097821	102097836	AGAAGAACCAATCAG	1	+
chr2	135008694	135008709	GAGCAAGCCAATGAG	1	-
chr2	138710472	138710487	ACTTCAACCAATCAT	1	-
chr2	172738840	172738855	GATCTGGCCAATGAG	1	+
chr2	191142423	191142438	GTTTCAGCCAATCAT	1	+
chr2	43370300	43370315	GGCTCAGCCAATCAG	1	-
chr2	7239900	7239915	CCATGATCCAATCAC	1	-
chr2	86844959	86844974	AGCTAAGCCAATCAG	1	-
chr2	96396756	96396771	GGCTGGACCAATCAG	1	-
chr20	17441011	17441026	GTTCTAGCCAATGAG	1	-
chr20	30166025	30166040	AAATACACCAATCAG	1	-
chr20	33861441	33861456	AAGCCAGCCAATGAG	1	+
chr20	39675518	39675533	AGAGAGGCCAATGAC	1	-
chr20	45221368	45221383	AGTGGGACCAATGGG	1	+
chr20	46944056	46944071	GGTCTGGCCAATCAG	1	+
chr20	47903820	47903835	AAAATAGCCAATCAG	1	-
chr20	49822790	49822805	GACTCCACCAATCAG	1	-
chr20	51235792	51235807	AACCTGACCAATCAA	1	+
chr20	52558915	52558930	CCTCCCACCAATGGC	1	+
chr21	38835592	38835607	CAGTGAGCCAATAAG	1	-
chr21	9929794	9929809	AGGTGGGCCAATCAC	1	-
chr22	18578102	18578117	GAGTCATCCAATGAA	1	-
chr22	30824074	30824089	AGCCTGGCCAATCAG	1	-
chr22	33776990	33777005	ACTTTGGCCAATGAG	1	+
chr22	34452035	34452050	GCTTTGGCCAATGAG	1	-
chr22	43070275	43070290	GGGCTGGCCAATGGG	1	+
chr22	43400499	43400514	GCTCCAGCCAATCAG	1	+
chr3	110345642	110345657	ACTTCAACCAATCAT	1	+
chr3	118977025	118977040	GCTATAACCAATCAA	1	-
chr3	128786802	128786817	AAACCCACCAATCAG	1	-
chr3	132319671	132319686	TCCCCAGCCAATCAG	1	+
chr3	134172636	134172651	GGACTGGCCAATCAG	1	-
chr3	15348134	15348149	CCTCTAGCCAATGAA	1	-
chr3	37179174	37179189	CTACCAGCCAATGAG	1	+
chr3	39062744	39062759	GACTTCACCAATCAG	1	-
chr3	39062785	39062800	AGCTTAACCAATCAG	1	-
chr3	46338677	46338692	GTCCTGGCCAATGAG	1	-
chr3	46425069	46425084	AGAGCAACCAATAAA	1	+
chr3	47992028	47992043	CAGTCAACCAATGAG	1	-
chr3	57674227	57674242	TGCTGAGCCAATCAG	1	+
chr3	72586683	72586698	ACTGGAGCCAATGAG	1	-
chr3	8566078	8566093	GAGTCAGCCAGTCAG	1	+
chr4	26126772	26126787	GTTCTGGCCAATAGG	1	-
chr4	3401723	3401738	GCTTTGGCCAATGAA	1	-
chr4	56252418	56252433	GTTCTAGCCAATAAG	1	+
chr4	767870	767885	AAACACACCAATCAG	1	+
chr4	767989	768004	AAAAGCACCAATCAG	1	+
chr4	84045226	84045241	GTTTTGACCAATGGG	1	-
chr5	10521837	10521852	AATGTGACCAATGAA	1	+
chr5	126199839	126199854	GCTTTGACCAATAGG	1	+
chr5	134731418	134731433	ATCCAAGCCAATCAG	1	-
chr5	149823988	149824003	GGCCTAACCAATCAG	1	+
chr5	150998680	150998695	CCCTGAGCCAATCAC	1	+
chr5	154265472	154265487	GTTTTAGCCAATCAG	1	+
chr5	154265510	154265525	ACTCCAGCCAATGGG	1	+
chr5	156244489	156244504	GTTTCAGCCAATCAA	1	-
chr5	157714078	157714093	GACCTGGCCAATCAC	1	+
chr5	159640675	159640690	CTCTGGTCCAATCAG	1	-
chr5	172255004	172255019	GGCCTGGCCAATCAG	1	+
chr5	179350571	179350586	GTTTCAGCCAATCAC	1	+
chr5	2505460	2505475	CTTTCAGCCAATCAG	1	+
chr5	6222444	6222459	ACTTTAACCAATCAA	1	+
chr5	6494273	6494288	TCCTGAACCAATCAC	1	+
chr5	66488746	66488761	GAACCAACCAATCAG	1	+
chr5	73687410	73687425	GCTGTAACCAATCAG	1	-
chr5	88986363	88986378	CACTCAACCAATGAA	1	+
chr6	109165558	109165573	AGCCTGGCCAATAAG	1	+
chr6	115323113	115323128	ACTTCAACCAATCAA	1	+
chr6	119673313	119673328	ACAAGAACCAATCAC	1	-
chr6	126072715	126072730	ATTTTGGCCAATGGG	1	+
chr6	130835014	130835029	ACATCAACCAATCAG	1	-
chr6	137982970	137982985	GGTCTAGCCAATGAG	1	+
chr6	139454565	139454580	AAAGCAACCAATCAG	1	+
chr6	151007196	151007211	GCAGTGACCAATGAC	1	-
chr6	15907612	15907627	GACCTGACCAATCAG	1	-
chr6	160647263	160647278	CCCCTGACCAATCAG	1	+
chr6	21198760	21198775	CAACCAACCAATCAA	1	-
chr6	217251	217266	GGCTCGGCCAATGGC	1	+
chr6	222287	222302	TCTTGCGCCAATCAC	1	-
chr6	32709096	32709111	GTTTTGGCCAATCAG	1	-
chr6	40649461	40649476	TTGTTAACCAATCAG	1	+
chr6	40656360	40656375	TCCTTAACCAATCAC	1	+
chr6	6384993	6385008	CCCACAGCCAATGGG	1	+
chr6	70545676	70545691	ACTTTAACCAATAAA	1	+
chr6	88624833	88624848	CCACCAGCCAATGAG	1	-
chr7	116591848	116591863	TTTGCAACCAATCAG	1	+
chr7	151236229	151236244	CTCTGACCCAATCAG	1	-
chr7	43304915	43304930	ATTCTGGCCAATGAG	1	-
chr7	92669228	92669243	CCATGGACCAATCAG	1	+
chr7	92794927	92794942	AGCTTAACCAATCAG	1	+
chr7	99098939	99098954	AAATGCACCAATCAG	1	+
chr7	99098963	99098978	AAATGGACCAATCAG	1	+
chr8	105339791	105339806	TCTGCAACCAATCAG	1	-
chr8	117852285	117852300	GTTCTGGCCAATGGG	1	-
chr8	126601812	126601827	GGCCTGGCCAATCAG	1	-
chr8	12672247	12672262	ATTCTGGCCAATGGG	1	+
chr8	130036306	130036321	ACTGCAGCCAATGAA	1	+
chr8	130958853	130958868	AAGGCAACCAATCAA	1	+
chr8	144751532	144751547	ACTCCAGCCAATGGG	1	-
chr8	228404	228419	GCATTGGCCAATGGG	1	+
chr8	61905735	61905750	CCTCCCACCAATCAG	1	-
chr8	75643236	75643251	GTGGGAACCAATGGG	1	-
chr8	95407883	95407898	ATCCTGGCCAATGAG	1	+
chr8	96242029	96242044	TTCTGAACCAATCAC	1	-
chr9	101518018	101518033	GGCATGGCCAATCAC	1	+
chr9	115037121	115037136	ACAGCAACCAATCAG	1	+
chr9	117670747	117670762	CTTTCGGCCAATGAG	1	-
chr9	122052214	122052229	GCTTGGACCAATCAG	1	-
chr9	130031970	130031985	CAAATGGCCAATAAG	1	-
chr9	30075580	30075595	ACTTCAACCAATCAA	1	-
chr9	30075649	30075664	ACTTCAACCAATCAA	1	-
chr9	38170993	38171008	AAAATAGCCAATCAG	1	-
chr9	80972661	80972676	CCATGGACCAATCAG	1	+
chr9	90219193	90219208	GGCTGAGCCAATCAG	1	-
chrX	106955595	106955610	TCAACAACCAATCAG	1	+
chrX	107942820	107942835	ACCACCACCAATGAG	1	-
chrX	13872113	13872128	GACTTGACCAATCTG	1	-
chrX	148558204	148558219	GGGCTGACCAATTAG	1	-
chrX	18001128	18001143	TCCTAAACCAATCAC	1	+
chrX	20396745	20396760	AGGGCAGCCAATCAT	1	+
chrX	23922387	23922402	GTCTAAGCCAATCAG	1	+
chrX	23922450	23922465	AGTTGGTCCAATCAG	1	+
chrX	24524399	24524414	AGAGCAACCAATAGG	1	-
chrX	38188888	38188903	TTTGCAACCAATCAG	1	+
chrX	40177235	40177250	TCAGCCACCAATCAG	1	+
chrX	46447794	46447809	ATTCAAGCCAATGAA	1	-
chrX	87155502	87155517	ACTTCAACCAATCAA	1	+
chrX	87155571	87155586	ACTTCAACCAATCAT	1	+
chr1	14842952	14842967	CTCTGAGCCAATCAC	1	-
chr1	162235877	162235892	ATTCTAGCCAATGGG	1	-
chr1	19318236	19318251	GGCCTGGCCAATCAG	1	+
chr1	19318276	19318291	TTCTGAACCAATCAT	1	-
chr1	28576071	28576086	TAGCTGGCCAATCAG	1	+
chr10	103018148	103018163	ATTCCAGCCAATGAG	1	-
chr10	122367990	122368005	CCCTTAACCAATCAC	1	-
chr10	122368021	122368036	CAGCTGACCAATCAG	1	+
chr10	7302573	7302588	CCCTAAGCCAATCAC	1	+
chr10	80225423	80225438	GGGCCAGCCAATGGG	1	+
chr10	88374858	88374873	GTCCTGGCCAATCAG	1	+
chr10	97048182	97048197	ATACCTACCAATCAG	1	+
chr11	110247943	110247958	GTTTCAGCCAATCAC	1	-
chr12	118797526	118797541	GTGGGAACCAATGGG	1	-
chr12	125335549	125335564	AGGCTGACCAATCAC	1	+
chr12	131978236	131978251	AGCCAGTCCAATCAG	1	+
chr12	14374152	14374167	ACTTCAACCAATCAA	1	+
chr12	14374222	14374237	ACTTCAACCAATCAA	1	+
chr12	6714025	6714040	CAAGTGGCCAATGGG	1	+
chr13	20694835	20694850	CCCACAACCAATCAG	1	-
chr13	50654360	50654375	CTTCCAGCCAATCAG	1	+
chr14	64011575	64011590	ACAGTGGCCAATCAT	1	-
chr14	68069045	68069060	CCATGATCCAATCAC	1	+
chr14	76026028	76026043	GACTGGGCCAATCAG	1	+
chr14	76460266	76460281	GTTCTGACCAATGAA	1	-
chr14	93230773	93230788	GCTCTGGCCAATAGG	1	-
chr15	70202171	70202186	AACTGGGCCAATCAG	1	-
chr15	70202192	70202207	CTCTGAACCAATCAG	1	+
chr16	19214827	19214842	ACATTGACCAATCAC	1	-
chr16	29606969	29606984	CAGGCGTCCAATCAA	1	+
chr16	3518137	3518152	AAAGCAACCAATCAG	1	+
chr16	3518228	3518243	GAGGGGACCAATCAG	1	+
chr16	4795356	4795371	AGCTGGACCAATCAG	1	-
chr17	20980121	20980136	AAGTTAGCCAATCAG	1	-
chr17	21411655	21411670	GCCCTGGCCAATCAG	1	-
chr17	21729587	21729602	GGCCTAACCAATCAG	1	+
chr17	28053975	28053990	CTGCCAGCCAATCAT	1	+
chr17	41471460	41471475	TTCTTCACCAATCAG	1	+
chr17	66030451	66030466	CCCTAAACCAATCAC	1	-
chr17	80325930	80325945	CCAACAACCAATAGG	1	-
chr17	9102990	9103005	GTCTTGGCCAATGGG	1	-
chr19	18697327	18697342	AAACCAGCCAATAGA	1	-
chr19	7577312	7577327	AAATGGGCCAATCAG	1	-
chr2	171622126	171622141	ACTGGGGCCAATCAG	1	-
chr2	209231587	209231602	GTTTTGGCCAATCAA	1	+
chr2	220577983	220577998	ATTCTAGCCAATGGG	1	-
chr2	54750011	54750026	CTGCTGACCAATGAG	1	-
chr2	63882230	63882245	GTTTTGGCCAATGAA	1	-
chr2	8520957	8520972	GTCTCAGCCAATCAC	1	-
chr2	96400987	96401002	GTTTCAGCCAATCAC	1	-
chr20	17921200	17921215	AGCTCCACCAATCAG	1	+
chr20	45175701	45175716	CCCACAACCAATCAG	1	-
chr20	47172202	47172217	ATTCTGGCCAATGAG	1	-
chr3	129143187	129143202	CCATGATCCAATCAC	1	-
chr3	169559021	169559036	CAGTGCCCCAATCAG	1	+
chr3	191018486	191018501	CCATGATCCAATCAC	1	-
chr3	42804696	42804711	GTTTCAGCCAATCAC	1	-
chr3	47296873	47296888	CAGCTGGCCAATCAG	1	-
chr3	72715459	72715474	GAGTGAGCCAATCAG	1	+
chr4	122924648	122924663	AGCGAGGCCAATCAG	1	+
chr4	128553987	128554002	AAAGCAGCCAATGGG	1	-
chr4	84032098	84032113	CTATCAGCCAATCAC	1	-
chr5	149012031	149012046	GTCCTGGCCAATCAG	1	-
chr5	176077409	176077424	GAGGCAGCCAATCAG	1	-
chr5	176967662	176967677	CAGCTGGCCAATCAG	1	-
chr5	5026192	5026207	ACTTCAACCAATCAT	1	-
chr5	55614158	55614173	AGCTGGACCAATGGG	1	-
chr5	6709211	6709226	CAGCTGGCCAATCAG	1	-
chr5	79964052	79964067	CCATGAACCAATCAG	1	-
chr6	32731385	32731400	AAAGGAACCAATCAG	1	+
chr6	37528420	37528435	GTTCTGGCCAATGGG	1	+
chr6	37548825	37548840	GTCCTGGCCAATGAG	1	-
chr7	5623889	5623904	CTGTAAGCCAATGAG	1	-
chr7	99098897	99098912	AAATGCACCAATCAG	1	+
chr8	126601859	126601874	GGCCTGACCAATCAG	1	-
chr8	131694312	131694327	GCCCCAGCCAATGAG	1	+
chr8	87441494	87441509	ATTCTGGCCAATGAG	1	-
chr9	123472732	123472747	CAGCCAACCAATCAG	1	+
chr9	15228567	15228582	AGCTTAGCCAATCAG	1	+
chrX	119020028	119020043	ATAGCAACCAATCAG	1	-
chrX	119020111	119020126	AAAGCAGCCAATCAG	1	-
chrX	39542211	39542226	GCTTTGACCAATGGG	1	+
chr1	101701657	101701672	ATTCTGGCCAATGGA	1	-
chr1	18038193	18038208	CTCTGGACCAATCAC	1	-
chr1	18038224	18038239	AAAGGAACCAATCAG	1	+
chr1	19567894	19567909	CAGAGCACCAATCAG	1	+
chr1	205720660	205720675	GAAGTCTCCAATGAG	1	+
chr1	23152604	23152619	CCAGTGGCCAATCAG	1	-
chr1	30212200	30212215	TGTTCAGCCAATCAC	1	-
chr1	30212226	30212241	AGATGGACCAATCAG	1	-
chr1	30212256	30212271	GGAGGAACCAATCAG	1	-
chr1	31345748	31345763	CCACCAGCCAATCAG	1	+
chr1	37875881	37875896	GAAAGGGCCAATCAG	1	-
chr10	110543851	110543866	CTCCAGACCAATGGG	1	-
chr10	122263821	122263836	GCTCCAGCCAATGGA	1	-
chr10	47610621	47610636	GTCTTAGCCAATCAC	1	+
chr10	54725116	54725131	CCATGGACCAATCAG	1	-
chr10	73810358	73810373	GACCTGGCCAATCAC	1	+
chr10	87860456	87860471	GCTGTAGCCAATGGG	1	+
chr10	94351136	94351151	ACCCCAGCCAATGGG	1	+
chr10	99173830	99173845	ACACCAGCCAATCGG	1	-
chr10	99344051	99344066	TGCTCAGCCAATCAG	1	+
chr11	113247016	113247031	ATCTCCACCAATGAA	1	+
chr11	5711587	5711602	ACTCCAGCCAATGGG	1	-
chr11	62743765	62743780	AAAGCAGCCAATCAG	1	-
chr11	65017969	65017984	GGGGAGGCCAATGGG	1	-
chr12	110217352	110217367	GCTTCAGCCAATCAG	1	-
chr12	113883809	113883824	GTCTTGGCCAATGGG	1	-
chr12	125346255	125346270	CCCCAAACCAATCGC	1	+
chr12	5018036	5018051	GGAGGAGCCAATCAG	1	+
chr14	86400828	86400843	TTTTTAACCAATCAG	1	+
chr15	25962703	25962718	AAACCCACCAATCAG	1	+
chr15	34880752	34880767	CCATGATCCAATCAC	1	+
chr15	49256163	49256178	TTTTTATCCAATCAG	1	+
chr15	70202244	70202259	AGCTTAGCCAATCAG	1	-
chr15	76461551	76461566	ATTCTGGCCAATGGG	1	-
chr16	4945001	4945016	CAGTGAGCCAATGAG	1	+
chr16	50685949	50685964	GCTTTGGCCAATGGG	1	-
chr16	87024295	87024310	CCATGATCCAATCAC	1	+
chr16	89501502	89501517	AAATGCACCAATCAG	1	+
chr16	89501589	89501604	AAACGCACCAATCAG	1	+
chr16	89501630	89501645	AAACTAACCAATCAG	1	+
chr17	17943788	17943803	GGCCTGACCAATCAG	1	-
chr17	55776331	55776346	GAGTGGCCCAATCAG	1	-
chr17	66458403	66458418	TCATCAGCCAATCAG	1	-
chr17	80326025	80326040	CCAACAACCAATAGG	1	-
chr19	10691788	10691803	CAGTCAGCCAATGGC	1	+
chr19	33993617	33993632	CAAGTGGCCAATGGG	1	+
chr19	36319943	36319958	CCACCAGCCAATCCC	1	-
chr2	36582790	36582805	GGGGCAGCCAATGAG	1	+
chr20	60841593	60841608	GCCACAGCCAATCAC	1	-
chr20	60841624	60841639	GCCACAGCCAATCAC	1	-
chr20	60841655	60841670	GCCACAGCCAATCAC	1	-
chr21	47483365	47483380	GCTGTAGCCAATCAG	1	-
chr22	40376004	40376019	AAGCCAGCCAATGGC	1	-
chr22	45680759	45680774	GGGCTGGCCAATCCG	1	-
chr22	50422729	50422744	CAAATGGCCAATAAG	1	-
chr3	10392890	10392905	GAGCCAGCCAATCAG	1	+
chr3	124778348	124778363	AGTCAGACCAATCAG	1	-
chr3	128732546	128732561	CTCTGGACCAATCAC	1	+
chr3	196727357	196727372	CACTGGGCCAATCAG	1	+
chr3	38100823	38100838	GCTTTGGCCAATGAG	1	-
chr3	47830712	47830727	ATGTCAGCCAATCAC	1	-
chr4	129077803	129077818	GCCTGGTCCAATCAC	1	-
chr4	42657333	42657348	ACACAAGCCAATCAA	1	+
chr5	1138502	1138517	AAATGCACCAATCAG	1	-
chr5	76934596	76934611	GAGGGGACCAATCAG	1	+
chr6	166581441	166581456	CTCTCGGCCAATGGG	1	-
chr6	40293767	40293782	GTTCTGGCCAATGGG	1	+
chr6	53516965	53516980	CCCTCCACCAATCAG	1	-
chr7	1019973	1019988	GCCTGGACCAATCAG	1	+
chr7	152432505	152432520	ATCCAAGCCAATCAG	1	-
chr8	129089303	129089318	AGGGGGCCCAATGAG	1	+
chr8	136470946	136470961	CCAGCCACCAATGAG	1	-
chr8	142391074	142391089	CCCTAAACCAATCAC	1	-
chr8	142583679	142583694	GAGGGGACCAATCAG	1	-
chr8	145518389	145518404	GTCCCCACCAATGGG	1	-
chr9	124510593	124510608	CAGGCATCCAATCAG	1	-
chr9	17863705	17863720	ACTTTGACCAATGGA	1	-
chrX	67913412	67913427	CCCTCGGCCAATGGG	1	-
chr1	17482899	17482914	AAAGCAACCAATCAG	1	-
chr1	17866292	17866307	ACCCGAGCCAATGGC	1	-
chr1	3838895	3838910	TGTGCAACCAATCAG	1	-
chr1	3838979	3838994	GAGGGGACCAATCAG	1	+
chr1	39026832	39026847	CTCTGCCCCAATGAG	1	-
chr10	79957659	79957674	CCCCAGACCAATCAC	1	-
chr11	119653671	119653686	CCAACAGCCAATCAG	1	-
chr12	125765210	125765225	ACTCTGGCCAATGAG	1	-
chr12	7592687	7592702	AAGCCGACCAATGGC	1	+
chr14	29235914	29235929	CGCTGGGCCAATCAG	1	-
chr14	99827435	99827450	ATCTGAGCCAATCAG	1	-
chr15	23033500	23033515	TTGCCAACCAATCAA	1	+
chr17	48288616	48288631	CTCCCCACCAATGAG	1	+
chr17	76128213	76128228	CCCCCGACCAATCGG	1	+
chr19	41102949	41102964	CGCGCGGCCAATCAG	1	-
chr2	220326091	220326106	TCCAGGGCCAATGAG	1	-
chr20	2687329	2687344	TTCCCAGCCAATGAC	1	-
chr20	35504238	35504253	CATCTGGCCAATGGC	1	+
chr3	131080596	131080611	GAGGCAGCCAATCAG	1	-
chr4	89659003	89659018	GCCCCTGCCAATCAC	1	+
chr5	1380335	1380350	AAATGCACCAATGAG	1	-
chr5	1380376	1380391	AAACACACCAATCAG	1	-
chr5	172093540	172093555	AGGGTGGCCAATCAG	1	-
chr5	176079351	176079366	GAGGCAGCCAATCAG	1	-
chr6	157187504	157187519	GCTGCCACCAATCGC	1	+
chr6	157544388	157544403	CCTCAGACCAATCAG	1	-
chr7	100254116	100254131	CTGGCAGCCAATCGG	1	-
chr7	70060990	70061005	GCAGCAGCCAATCCG	1	+
chr9	91795360	91795375	GCCTCAGCCAATGAG	1	+
chr1	202128621	202128636	CTTCTGGCCAATCAG	1	-
chr1	227917472	227917487	ATTCCAGCCAATCAC	1	+
chr1	6403671	6403686	CCTTTGGCCAATGGG	1	-
chr10	100163944	100163959	GTTTTGGCCAATCAA	1	+
chr11	119938931	119938946	ATTTGAGCCAATCAG	1	+
chr12	100967753	100967768	CCAGGAGCCAATCAG	1	-
chr14	90084237	90084252	TAACTGACCAATCAG	1	+
chr15	101419957	101419972	CCCGCAGCCAATTAG	1	+
chr17	36894522	36894537	GCTCTGACCAATGGC	1	+
chr17	63120557	63120572	GGCCTGGCCAATGAG	1	+
chr18	44336828	44336843	GTGGCGGCCAATGGG	1	+
chr18	46986096	46986111	GCTTTATCCAATCAG	1	+
chr19	42038006	42038021	TTGCTGGCCAATGAG	1	+
chr19	42590659	42590674	GGCTGCGCCAATCAG	1	+
chr19	46477351	46477366	GGCTGGACCAATGGG	1	-
chr19	47033434	47033449	GAGGCAGCCAATGGG	1	-
chr19	6049013	6049028	GCCCCAGCCAATCAC	1	-
chr2	173940573	173940588	CACGGCGCCAATGAG	1	-
chr2	175199578	175199593	CCCGCAGCCAATCAG	1	-
chr2	240418714	240418729	AAGCCAGCCAATCAG	1	+
chr2	29419868	29419883	TCCTTGACCAATCAG	1	-
chr20	61148117	61148132	CCGGGAGCCAATCGC	1	-
chr20	61631362	61631377	GTCAGGGCCAATCAG	1	+
chr21	43843943	43843958	AGCAGGACCAATCAG	1	-
chr22	50706182	50706197	GGCGCAGCCAATAGG	1	-
chr5	140864512	140864527	GGCTCAGCCAATAGG	1	-
chr6	26440690	26440705	CTCTGAGCCAATCAA	1	+
chr6	32498142	32498157	TGGAGAACCAATCAG	1	+
chr6	6931400	6931415	AGAGAAGCCAATCAG	1	+
chr8	27918795	27918810	GCAAAGGCCAATGAA	1	+
chr9	132083244	132083259	CGAGCAGCCAATCAG	1	-
chr9	92864730	92864745	GCCCCAGCCAATCAG	1	-
chr1	156119383	156119398	CAGTTTGCCAATGAG	1	-
chr1	212587252	212587267	ACTTTGGCCAATGAG	1	+
chr1	28573918	28573933	GCACCGGCCAATGAG	1	-
chr10	13383141	13383156	TTCTAAACCAATCAC	1	-
chr11	57091121	57091136	TAACTGACCAATGGG	1	-
chr12	107153971	107153986	ACAGGAGCCAATCAA	1	-
chr13	100632921	100632936	GCGGCGGCCAATCGC	1	+
chr16	31484443	31484458	CACTGGGCCAATGGA	1	+
chr19	44645693	44645708	AGTCCCGCCAATCAG	1	+
chr19	45409856	45409871	AGACTGGCCAATCAC	1	+
chr20	33293282	33293297	GAGGCAGCCAATGAC	1	-
chr20	49126848	49126863	AGAAGGACCAATCAG	1	-
chr21	44495995	44496010	CTCTCCGCCAATCAC	1	-
chr6	53200582	53200597	GTTCTAGCCAATGAG	1	+
chr7	105161628	105161643	CCCCAGGCCAATGGG	1	+
chr7	139168464	139168479	GGCTGGACCAATCCG	1	-
chr7	91570926	91570941	TCACAGGCCAATCAC	1	-
chr1	230562133	230562148	CCGCCGGCCAATGGG	1	+
chr1	38274940	38274955	AATGCAGCCAATGAA	1	+
chr10	15413173	15413188	GGCCGGGCCAATCGG	1	-
chr12	122065868	122065883	ACCCGGCCCAATGGG	1	+
chr15	32907635	32907650	GAGTGGACCAATCAG	1	+
chr16	89132027	89132042	TCTGCGGCCAATCAG	1	+
chr16	89132055	89132070	TCTGCGGCCAATCAG	1	+
chr17	19280341	19280356	CAAATGGCCAATAAG	1	+
chr17	43539053	43539068	GAGGCGGCCAATGAG	1	-
chr17	71366206	71366221	CTGCTGGCCAATGAG	1	+
chr19	2375521	2375536	GTGTGGACCAATCAC	1	+
chr19	49163204	49163219	CTCTCAGCCAATGGG	1	-
chr19	50872237	50872252	GGCCCGGCCAATGGG	1	+
chr19	51111811	51111826	ACAGCAGCCAATCGG	1	-
chr20	61463845	61463860	GGAGGCACCAATGGG	1	+
chr3	187872189	187872204	CCGCGGCCCAATCAC	1	+
chr7	140372076	140372091	GACCCAACCAATCAG	1	-
chr7	48890155	48890170	CCTTTAGCCAATCAT	1	+
chr8	37662249	37662264	ACACTGACCAATCAG	1	+
chr1	18610803	18610818	GAATGAACCAATGAG	1	-
chr1	227183543	227183558	TTTTGGACCAATCAT	1	-
chr1	39957399	39957414	CTGTCAGCCAATCCG	1	-
chr10	76859878	76859893	CTGGTGGCCAATGGG	1	+
chr11	17782050	17782065	AGAAGGACCAATCAG	1	-
chr12	107487652	107487667	GCCTCGGCCAATGGT	1	-
chr12	117804271	117804286	GAACTGACCAATGGG	1	-
chr12	50991677	50991692	AGCTCAGCCAATGAG	1	-
chr17	43697664	43697679	TGAAGGGCCAATGAG	1	+
chr19	1672139	1672154	CTGGTGGCCAATGGG	1	+
chr19	37288376	37288391	ACGGTGACCAATGGG	1	-
chr6	27775875	27775890	ACGTAAGCCAATCGC	1	+
chr6	32939484	32939499	GCTTTGGCCAATGGA	1	+
chr7	99518091	99518106	GTTTCAGCCAATCAC	1	-
chr8	80680177	80680192	GCGGCTGCCAATCAG	1	-
chr9	34664460	34664475	CTGTCACCCAATCAG	1	-
chr1	14075848	14075863	CCCGCAGCCAATCGC	1	+
chr1	235668386	235668401	TGACGAGCCAATCAG	1	+
chr11	64612249	64612264	GCGCCGGCCAATGGG	1	+
chr16	71757185	71757200	GCGCCGGCCAATCGC	1	+
chr17	67323864	67323879	GTGAGGGCCAATGAG	1	-
chr19	42637409	42637424	CGCCCAGCCAATGGG	1	+
chr19	55881463	55881478	GAGGCAGCCAATCAG	1	-
chr19	58740291	58740306	GCACCGGCCAATGGC	1	-
chr20	17549922	17549937	GACTGGGCCAATCAG	1	+
chr22	35936472	35936487	CGCCCGGCCAATGGG	1	-
chr4	7941662	7941677	CCCCCGGCCAATGGG	1	+
chr5	98108833	98108848	CTTTCAGCCAATCAC	1	-
chr7	150869729	150869744	TCTCTGGCCAATGAG	1	-
chrX	135992535	135992550	GGAGCAGCCAATAGG	1	-
chr1	151512650	151512665	GGCGGAGCCAATGGG	1	-
chr1	19234612	19234627	CCCATGGCCAATCAG	1	+
chr1	50889215	50889230	GGCCCGGCCAATCAG	1	-
chr10	134149203	134149218	CCAACAACCAATAGG	1	-
chr15	91259634	91259649	AAATAAGCCAATCAG	1	+
chr16	30107601	30107616	GCCGTGGCCAATGGG	1	+
chr19	4064200	4064215	CACGCAGCCAATCGG	1	+
chr5	139125909	139125924	GAGACAGCCAATCAG	1	-
chr7	158655990	158656005	AAACGCACCAATCAG	1	-
chr7	158656029	158656044	AAACACACCAATCAG	1	-
chr8	144483562	144483577	GGCCTGGCCAATGGG	1	+
chr1	226299441	226299456	CAGGTGGCCAATGGG	1	+
chr10	35931282	35931297	CCGCGAGCCAATCGC	1	+
chr16	29911465	29911480	GCCTCAGCCAATCGC	1	-
chr19	756377	756392	CTTTGAACCAATCAC	1	+
chr19	756444	756459	CCCTGAACCAATCAC	1	+
chr4	6674962	6674977	AAATACACCAATCAG	1	+
chr7	65235795	65235810	CGCAGAGCCAATCGG	1	-
chr8	26306764	26306779	CTCCCAGCCAATCGC	1	-
chr14	53019383	53019398	AGCAGGGCCAATCAG	1	+
chr16	69458460	69458475	GCAACAGCCAATCAC	1	-
chr22	19974754	19974769	CGAGCAGCCAATCGG	1	+
chr3	50648781	50648796	ATCTGCTCCAATGAG	1	+
chr16	3156689	3156704	GCTGCGGCCAATCAC	1	+
chr4	7069843	7069858	GCCTCAGCCAATCCG	1	+
chr6	159290777	159290792	CTCCCGGCCAATCAG	1	+
chr8	144690676	144690691	AGAAGGCCCAATCGG	1	+
chr17	74261053	74261068	CCCTCGGCCAATCAG	1	+
chr19	13133828	13133843	CGAGCAGCCAATGGC	1	-
chr2	62932794	62932809	GGCCTGGCCAATGGC	1	+
chr8	145555610	145555625	GCGGCGGCCAATGGG	1	+
chr1	160990989	160991004	GAGCTGGCCAATCAG	1	-
chr17	44439146	44439161	CAACCAACCAATCAC	1	+
chr2	121010305	121010320	CTGTCAGCCAATCCG	1	-
chr7	64541666	64541681	CGCAGAGCCAATCGG	1	-
chr17	57232624	57232639	GGAGGAGCCAATGAG	1	-
chr7	74267380	74267395	CGCTCGGCCAATCAG	1	+
chr8	145596707	145596722	CCTCCCACCAATGGC	1	-
chr9	128003802	128003817	ATAGCAGCCAATGAA	1	-
chr1	26232011	26232026	CCCCCGGCCAATCAG	1	+
chr6	1610060	1610075	GCGGCAGCCAATGGG	1	-
chr6	33386840	33386855	AGAGGGGCCAATGAG	1	+
chr11	2907170	2907185	CGCGCGGCCAATGGG	1	-
chr19	13906705	13906720	AGCTAACCCAATCAG	1	+
chr19	58790186	58790201	CCTCTGGCCAATGGG	1	-
chr20	62462716	62462731	GCGCGGGCCAATCAG	1	-
chr10	103347961	103347976	AGCAGAGCCAATGAG	1	+
chr14	74551188	74551203	CTCCCCACCAATGAG	1	-
chr7	128171236	128171251	GCCTCCTCCAATCAG	1	-
chr9	130159354	130159369	GGAGCAGCCAATAGG	1	-
chr9	5339420	5339435	GTGGCAGCCAATGAG	1	+
chr12	122241129	122241144	GCGGCGGCCAATCAG	1	-
chr17	4613774	4613789	GGCGGAGCCAATGGC	1	+
chr19	14607200	14607215	GCCCCGGCCAATCGC	1	+
chr19	4342886	4342901	GATTTGACCAATGGG	1	-
chr11	560852	560867	GAGGCAGCCAATGGG	1	+
chr19	41076900	41076915	ATTCCAACCAATGAA	1	+
chr19	49140869	49140884	CGCACAGCCAATGGG	1	+
chr21	44772642	44772657	CCTGCAGCCAATCAG	1	-
chrX	49126116	49126131	CACGCAGCCAATGGG	1	-
chr19	4007573	4007588	CCTCCGGCCAATCAG	1	-
chr1	1624917	1624932	CCACCAGCCAATCAG	1	-
chr19	50097160	50097175	GAGGGAACCAATCAG	1	-
chrX	153060044	153060059	GCGGCAGCCAATCGC	1	-
chr16	57769303	57769318	GGATTGACCAATCAG	1	-
chr16	2265010	2265025	CTGCCAGCCAATCAC	1	-
chr17	79980779	79980794	CCTCCAGCCAATGAG	1	+
chr19	45394235	45394250	GCACAGACCAATGGC	1	+
chr19	47760504	47760519	GGCCAGGCCAATCGG	1	+
chr7	100184028	100184043	GGTGGAGCCAATCAG	1	+
