# Supplementary material for: Relationship between histone modifications and transcription factor binding is protein family specific
Source: Genome Res. 2018 Mar;28(3):321–33. doi: 10.1101/gr.220079.116 (PMC5848611; doi:10.1101/gr.220079.116)
Supplement: Supplemental Material [file supp_gr.220079.116_Supplemental_Material.zip › Supplemental_Material/NRF1/BS.bed]

chr22	22652501	22652512	GCGCCTGCGCC	1	-
chr5	12474	12485	GCGCCTGCGCC	1	-
chr5	12846	12857	GCGCCTGCGCC	1	-
chr9	40792104	40792115	ACACATGCGCA	1	+
chr9	41954749	41954760	ACGCGTGCGCA	1	-
chr10	33227925	33227936	GCGCATGTGCA	1	-
chr12	64215690	64215701	GCGCTTGCCCC	1	+
chr2	114361352	114361363	GCGCCTGCGCC	1	-
chr3	75834752	75834763	GCGCATGCGCA	1	+
chr9	97616240	97616251	GCACATGCGCA	1	+
chr10	18689448	18689459	GAGCATGCCCA	1	+
chr10	23216922	23216933	GCGCCTGCGCC	1	-
chr10	70814707	70814718	GAGCATGCGCA	1	-
chr11	121298102	121298113	GCGCCGGCGCG	1	-
chr12	120974417	120974428	ACGCATGTGCA	1	-
chr12	13080500	13080511	GAGCATGCGCA	1	-
chr12	92899519	92899530	ACGCACGCGCA	1	-
chr13	99952321	99952332	GCACATGCGCA	1	+
chr14	32670495	32670506	GCGCCTGCGCA	1	+
chr14	98169730	98169741	GAGCATGCGCA	1	-
chr16	18967436	18967447	GCACATGCGCA	1	-
chr16	84636821	84636832	AAGCCTGCGCA	1	+
chr17	38020510	38020521	GCGTCGGCGCA	1	+
chr18	31805049	31805060	CAGCATGCGCA	1	-
chr18	50906600	50906611	GAGCATGTGCA	1	+
chr19	6587528	6587539	CAGCGTGCGCA	1	+
chr1	117906370	117906381	GAGCATGCGCA	1	-
chr1	146373523	146373534	GCGTCTGCGCC	1	+
chr1	16175963	16175974	GCGTCTGCGCG	1	+
chr1	169396722	169396733	GCGCCTGCGCA	1	-
chr1	234492703	234492714	GCGCCTGCGCA	1	-
chr20	25840644	25840655	GCGCATGCGCA	1	+
chr20	25846497	25846508	ACGCATGCGCA	1	+
chr2	70352468	70352479	GCGCCTGCGCG	1	+
chr2	91847988	91847999	GCGCCTGCGCC	1	+
chr3	111852154	111852165	ACGCATGTGCA	1	+
chr3	147607635	147607646	GAGCATGCGCA	1	-
chr3	150479757	150479768	CCGTCTGCGCA	1	-
chr3	150583321	150583332	GCGCGTGCGCG	1	-
chr3	152050534	152050545	GCGCATGCGCA	1	+
chr3	179660254	179660265	GCGCATGCCCA	1	+
chr3	33153315	33153326	GAGCTTGCGCA	1	-
chr3	69402810	69402821	GCACATGCGCG	1	-
chr4	184642623	184642634	GCGCCTGCGCC	1	+
chr4	185366280	185366291	GAGCATGCGCC	1	+
chr4	47033566	47033577	GCGCATGCGCA	1	-
chr5	100239121	100239132	GCGCCTGCGAG	1	+
chr5	59064672	59064683	GCAGCTGCGCG	1	+
chr6	4021560	4021571	GCACATGCGCG	1	+
chr7	102920768	102920779	ACGCATGCGCC	1	-
chr7	72349905	72349916	GCGCATGTGCG	1	-
chr7	72813907	72813918	CCGCATGCGCA	1	-
chr7	75115587	75115598	GCGCATGTGCG	1	+
chr7	76178627	76178638	GCGCATGTGCG	1	-
chr8	2591389	2591400	ACGCATGCGCA	1	-
chr8	7212867	7212878	GCGCATGCGCG	1	-
chr9	1083750	1083761	GAGCATGCGCG	1	+
chr9	114671804	114671815	GCACATGCCCA	1	-
chr9	66455267	66455278	GCGCGTGCGCC	1	-
chrX	147866644	147866655	ACGCATGCGCA	1	+
chrX	47239875	47239886	CCGCATGCGCA	1	+
chr10	112631498	112631509	GCGCATGCGCA	1	-
chr10	60936293	60936304	GCGCGTGCGCG	1	+
chr10	96990890	96990901	GCGCGTGCGCG	1	-
chr11	128729857	128729868	GAGGAGGCGCG	1	+
chr11	61250213	61250224	GAGCATGCGCC	1	+
chr13	37574913	37574924	GCGCCTGCGCC	1	-
chr14	32672406	32672417	GCCCCTGCGCA	1	-
chr15	25200047	25200058	ACGCCTGCGCG	1	+
chr16	13530819	13530830	GAGCATGTGCA	1	+
chr16	14051848	14051859	GAGTCTGCGCC	1	+
chr16	57037561	57037572	GCGCATGTGCA	1	-
chr16	81851040	81851051	CAGCGTGCGCA	1	-
chr17	46555814	46555825	ACGCATGTGCA	1	-
chr17	8844905	8844916	GCGCTTGCCCC	1	+
chr18	43608141	43608152	GCGCATGCGCA	1	+
chr19	6926354	6926365	AAGCATGCGCA	1	-
chr1	117112609	117112620	GCGCGTGTGCA	1	-
chr1	145473010	145473021	GCGCGCGTGCA	1	-
chr1	1764947	1764958	ACGCATGCGCA	1	+
chr1	201515509	201515520	GCCCATGCGCA	1	+
chr1	211854265	211854276	GCGCCTGCGCG	1	+
chr1	21711368	21711379	GAGCATGCGCA	1	+
chr20	25731747	25731758	GAGCATGCGCC	1	-
chr20	25834692	25834703	GCGCATGCGCA	1	-
chr20	25842307	25842318	GCGCATGCGCA	1	+
chr20	25843964	25843975	GCGCATGCGCA	1	+
chr20	30583046	30583057	GCGGTGGCGCG	1	+
chr20	42454432	42454443	GCGCGTGCCCG	1	-
chr21	36399118	36399129	GCGGTGGCGCA	1	+
chr22	42317957	42317968	GCGCCTGTGCA	1	-
chr22	47165333	47165344	ACACATGCGCA	1	+
chr2	55450636	55450647	ACGCCGGCGCG	1	-
chr2	65100744	65100755	GCCCCTGCGCA	1	+
chr2	96899672	96899683	GCACTTGCGCA	1	+
chr3	197354814	197354825	GCGCCTGCGCA	1	+
chr3	43935965	43935976	GCGCGTGTGCA	1	-
chr4	38078120	38078131	AAGCATGCCCA	1	-
chr5	14264926	14264937	GCGCACGCGCA	1	-
chr5	74215569	74215580	GCGTGCGCGCA	1	+
chr6	119216453	119216464	GAGCCTGCGCG	1	-
chr6	24646456	24646467	GCGCGTGCGCG	1	-
chr6	26224219	26224230	ACGCACGCGCA	1	+
chr7	102004307	102004318	GCGCATGTGCA	1	-
chr7	102920977	102920988	GAGGCTGCGCG	1	-
chr7	112032119	112032130	GCGCATGCCCG	1	-
chr7	158334526	158334537	ACGCATGCGCA	1	+
chr7	55600092	55600103	GCGCATGCCCA	1	+
chr7	82792268	82792279	GCGCCTGCGCA	1	-
chr7	99933987	99933998	GCGCGTGCGCA	1	-
chr8	103548131	103548142	GAGCGTGTGCA	1	+
chr8	27221466	27221477	ACACATGCGCA	1	+
chr9	114287435	114287446	GCGCCTGCGCA	1	-
chr9	117381553	117381564	ACGCACGCGCA	1	-
chr9	23851133	23851144	CCGGAGGCGCG	1	+
chr9	5450616	5450627	GCGGGTGCCCA	1	+
chr9	66458529	66458540	AAGCCTGCGCA	1	-
chrX	111923427	111923438	GCGCATGCGCG	1	-
chrX	128911460	128911471	GCGCAGGCCCG	1	+
chr10	111917094	111917105	GAGCATGCGCA	1	-
chr10	116231258	116231269	GCGCAGGTGCA	1	-
chr10	120938094	120938105	GCGCCTGCGCA	1	-
chr10	31609791	31609802	CCGCCTGCGCC	1	+
chr10	90342684	90342695	GCCCATGCGCC	1	-
chr10	94351447	94351458	GCGCAGGCCCC	1	+
chr10	94352818	94352829	GCGCTGGCGCG	1	-
chr11	10315766	10315777	GCGCTTGCGCG	1	+
chr11	107729497	107729508	GCCCTTGCGCG	1	+
chr11	59328468	59328479	ACGCACGCGCA	1	+
chr11	61880098	61880109	GCGCCTGCGCG	1	+
chr11	62104902	62104913	GCGCCTGCGCA	1	-
chr11	65171087	65171098	ACGCCTGCGCA	1	-
chr12	121063746	121063757	GCGCATGCGCA	1	-
chr12	65218314	65218325	CCGCCTGCGCA	1	+
chr12	8123391	8123402	CCGCGCGCGCA	1	-
chr13	108867906	108867917	GCGCCTGCGCG	1	-
chr13	77901241	77901252	GAGCATGCGCC	1	+
chr14	25519355	25519366	GCGCCTGCGAA	1	+
chr14	36843395	36843406	GAGCATGTGCA	1	+
chr14	51135287	51135298	GCGCATGCGAC	1	-
chr15	64388025	64388036	GAGGCTGCGCA	1	-
chr15	65116191	65116202	CCGCCTGCGCC	1	-
chr15	91208904	91208915	CCCCCTGCGCA	1	-
chr16	73070012	73070023	ACGCGTGCGCG	1	+
chr17	16120512	16120523	GAGCCTGCGCA	1	-
chr17	16487761	16487772	ACGCATGCGCC	1	-
chr17	28256863	28256874	GCGCGTGCGCA	1	+
chr17	74147240	74147251	GCGCAGGCCCA	1	-
chr17	8103590	8103601	CCGCATGCGCA	1	-
chr18	32073652	32073663	CCGGCTGCGCA	1	+
chr18	3246263	3246274	ACGGCTGCGCG	1	-
chr18	3451554	3451565	GCGCATGCCCG	1	+
chr18	8609404	8609415	GCGCAGGCGCG	1	-
chr19	15397274	15397285	GCGCATGTCCA	1	+
chr19	3987907	3987918	GCGCATGCGCA	1	-
chr19	44905780	44905791	GCGCATGCGCA	1	+
chr19	46974807	46974818	GCGCCTGCGCA	1	+
chr19	49078084	49078095	GCGCCTGCCCA	1	+
chr19	56879429	56879440	GCGCCTGCGCA	1	-
chr19	57049806	57049817	GCGCCTGCGCG	1	+
chr19	58326314	58326325	CCGTGTGCGCA	1	-
chr1	155827060	155827071	GAGCATGCGCC	1	+
chr1	174128476	174128487	GCGCGTGTGCG	1	+
chr1	203236819	203236830	CCGCATGCGCA	1	+
chr1	205399879	205399890	GCGCGTGCGCA	1	-
chr1	211689079	211689090	ACGCACGCGCA	1	+
chr1	220263186	220263197	GCGCTTGCGCG	1	-
chr1	38955585	38955596	GAGCATGCGCA	1	+
chr1	56107043	56107054	GAGCATGCGCA	1	-
chr1	67395818	67395829	GCGCGCGCGCG	1	-
chr1	84945217	84945228	GCGCTTGCGCG	1	+
chr1	85464702	85464713	TCGCATGCGCA	1	+
chr20	11871641	11871652	GCGCGTGCGCA	1	+
chr20	25848857	25848868	GCGCATGCGCA	1	+
chr20	25965758	25965769	GCGCATGCGCA	1	-
chr20	25967941	25967952	GCGCATGCGCA	1	-
chr21	40757945	40757956	GCGCCTGCGCA	1	-
chr22	17700490	17700501	GAACATGCGCA	1	-
chr2	131485165	131485176	GCGCCTGCGCC	1	-
chr2	136875767	136875778	GCGCATGCGCC	1	-
chr2	214016579	214016590	GCGCGCGCGCA	1	-
chr2	216878320	216878331	ACGCATGCGCC	1	-
chr2	216973869	216973880	GAGCATGCGCA	1	-
chr2	241519376	241519387	GCACCTGTGCC	1	+
chr2	242041640	242041651	AAGCCCGCGCG	1	+
chr2	55509430	55509441	GCGGCTGCGCA	1	-
chr2	74776084	74776095	CAGCCTGCGCG	1	+
chr2	75426748	75426759	GCAGCTGCGCC	1	+
chr2	79740035	79740046	GCGCATGCGCA	1	+
chr3	186285164	186285175	GCGCTTGCGCA	1	-
chr3	195384861	195384872	GCGCCTGCGCA	1	-
chr3	195717276	195717287	GCGCCTGCGCA	1	+
chr3	33701206	33701217	GCAGCTGCGCA	1	-
chr3	8543429	8543440	GCGCCGGCGCG	1	+
chr4	122722414	122722425	GAGTCTGCGCA	1	+
chr5	130599658	130599669	GCGCCCGCCCC	1	+
chr5	137225125	137225136	GCGCTTGCGCG	1	-
chr5	140797278	140797289	CCGGCTGCGCA	1	+
chr5	157078791	157078802	GCGCCTGCGCG	1	+
chr5	160973734	160973745	GCGCATGCGCA	1	+
chr5	43007845	43007856	GCGCATGCGCA	1	+
chr5	64777783	64777794	ACACATGCGCA	1	-
chr5	68710985	68710996	GCGGCTGCGCA	1	+
chr5	79783912	79783923	GCGCCTGCGCG	1	+
chr5	96271772	96271783	GAGCATGCCCA	1	-
chr5	99870953	99870964	GCGCGTGCGCA	1	+
chr6	26273289	26273300	GCGCAAGCGCA	1	+
chr6	31789613	31789624	ACGGGTGCGCG	1	+
chr6	36648075	36648086	ACGCCCGCGCA	1	-
chr6	96025589	96025600	GCGCCTGCGCG	1	+
chr7	102312191	102312202	GCGCCTGCGCA	1	-
chr7	128578082	128578093	ACGCAGGCGCA	1	+
chr7	44058855	44058866	GCGCCTGCGCA	1	-
chr7	73002465	73002476	GCAGGTGCGCC	1	-
chr8	10591730	10591741	GAGCATGCGCG	1	-
chr8	22735438	22735449	ACGCGTGCGCA	1	+
chr9	132805549	132805560	GCGCGTGCGCG	1	-
chr9	33044475	33044486	GCGCGTGCGCG	1	+
chr9	35675902	35675913	GCGCCTGCGCA	1	+
chrX	100913692	100913703	GAGCCTGCGCA	1	-
chrX	133306913	133306924	GCGCATGCGCG	1	-
chrX	133507221	133507232	GCGCATGTGCA	1	-
chrX	38420586	38420597	CCGCATGCGCA	1	+
chrX	51636655	51636666	GCGCATGCGCA	1	-
chrX	70752761	70752772	GCGCATGCGAG	1	-
chrX	73513409	73513420	GCGCATGCGCT	1	-
chrX	75392826	75392837	GCGCCTGTGCG	1	+
chr10	135150555	135150566	GCGCATGCGCG	1	-
chr10	22629292	22629303	GCGCATGTGCG	1	-
chr10	60027712	60027723	GCGGGGGCGCA	1	-
chr10	6962111	6962122	GCACCTGCGCA	1	+
chr10	91093823	91093834	GCACATGTGCA	1	-
chr11	102188360	102188371	GCGCGCGCGCA	1	-
chr11	108535582	108535593	ACGCATGCGCA	1	-
chr11	123430947	123430958	GCGCCTGTGCG	1	+
chr11	125439378	125439389	GCCGCTGCGCC	1	-
chr11	65264971	65264982	GCGCGTGCGCA	1	+
chr11	85393945	85393956	ACGCATGCGCA	1	+
chr11	88071002	88071013	GCGCGTGCGCG	1	+
chr11	95657222	95657233	GCGCCGGCCCG	1	+
chr12	108956376	108956387	GCGCCTGCGCC	1	-
chr12	109124236	109124247	GAGCGTGCGCC	1	+
chr12	109251518	109251529	GCGCGTGCGCG	1	+
chr12	111021246	111021257	GAACATGCGCA	1	+
chr12	112546695	112546706	GCGCCTGCGCG	1	+
chr12	123921137	123921148	GCGCAGGCCCA	1	-
chr12	22199499	22199510	GCGCATGTGCG	1	+
chr12	32908903	32908914	GCGCATGCCCG	1	+
chr12	46777278	46777289	GCGGGCGCGCA	1	-
chr12	56862277	56862288	GCGGCCGCGCA	1	-
chr12	6309490	6309501	GCACATGCGCA	1	+
chr12	7074463	7074474	AAGCATGCGCA	1	-
chr12	72079857	72079868	GCGCATGCCCA	1	+
chr13	24040544	24040555	GCAGCTGCGCA	1	-
chr13	46786048	46786059	GCGCCTGCGCG	1	+
chr13	79233319	79233330	GCGCGTGCCCA	1	-
chr13	95248582	95248593	GCGCCTGCGCG	1	-
chr14	50065453	50065464	GCGGGGGCGCA	1	-
chr14	50319539	50319550	GCGCCTGCGCG	1	-
chr14	53196773	53196784	GCGGTGGCGCG	1	+
chr15	23086437	23086448	GCGCCTGCGCG	1	+
chr15	25201685	25201696	GCGTCTGCGCA	1	-
chr15	34630262	34630273	GCGCAGGCGCG	1	-
chr15	42783323	42783334	GCGCCTGCGCG	1	-
chr15	62637222	62637233	GCGCGTGCGCG	1	+
chr15	66678954	66678965	GAGGCCGCGCG	1	+
chr15	67834917	67834928	GAGGATGCGCC	1	-
chr15	75074394	75074405	GCGCCTGCGCG	1	-
chr15	76196201	76196212	GCGTCCGCGCC	1	-
chr15	93447663	93447674	CCGCGTGCGCA	1	+
chr16	22207180	22207191	GAGCATGCGCA	1	-
chr16	68299596	68299607	CCGTCTGCGCA	1	-
chr16	69599834	69599845	GCGCAGGCGCG	1	-
chr16	71645144	71645155	GCGCCTGCGTA	1	+
chr16	85932754	85932765	CCGCTGGCGCA	1	+
chr17	28257258	28257269	GCGCCTGCGCA	1	-
chr17	38257020	38257031	GCGCCTGCGCA	1	+
chr17	38279676	38279687	GAGCATGCGCA	1	-
chr17	4268644	4268655	GAGCATGCGCA	1	-
chr17	46178842	46178853	GCGCCTGCGCG	1	-
chr17	5185551	5185562	GCGCCTGCGCA	1	+
chr17	67410815	67410826	ACGTCTGCGCA	1	+
chr18	20513236	20513247	GCGGCGGCGCA	1	-
chr18	20513782	20513793	GCGCATGCGCG	1	-
chr18	23806387	23806398	GCGCGTGCGCG	1	+
chr18	39535067	39535078	GCGCATGTGCA	1	-
chr18	47824423	47824434	GCGTTTGCGCC	1	+
chr18	51751040	51751051	GAGCGGGCGCG	1	+
chr18	51795813	51795824	GCGCAGGCGAG	1	+
chr19	14491897	14491908	GCGCCTGCCCA	1	+
chr19	14682678	14682689	GCGCCTGCGCA	1	+
chr19	37959947	37959958	GCGCTTGTGCC	1	+
chr19	38397311	38397322	GCGCGTGCGCA	1	+
chr1	109203921	109203932	GCGCATGCCCA	1	+
chr1	14027367	14027378	GCGCGTGCGCA	1	-
chr1	155290641	155290652	GCCCATGCGCG	1	+
chr1	158119515	158119526	ACGCATGCGCA	1	-
chr1	167408913	167408924	GCGCGTGCGCA	1	+
chr1	181068742	181068753	GCGCGTGTGCA	1	-
chr1	181451984	181451995	GCGGCTGCGCC	1	-
chr1	22379033	22379044	GCGCGTGCGCG	1	+
chr1	228273040	228273051	GCAGCTGCGCA	1	-
chr1	28559539	28559550	ACGCCTGCGCA	1	-
chr1	29102019	29102030	GCGCCTGTGCG	1	+
chr1	53169043	53169054	GAGCATGTGCA	1	-
chr1	6268828	6268839	CCGGGTGCGCA	1	-
chr1	70686990	70687001	GCGCAGGCCCA	1	-
chr20	1373746	1373757	GCGCGTGCGCA	1	-
chr20	18477878	18477889	GAGCCTGCGCC	1	+
chr20	37501423	37501434	GCGCATGCCCG	1	+
chr20	55926296	55926307	GCGCGTGCGCC	1	-
chr21	30391693	30391704	GCGCATGCGCG	1	+
chr21	32699487	32699498	GAGCATGTGCA	1	+
chr21	35445482	35445493	GCGCACGCGCA	1	+
chr21	43654936	43654947	GCGGGTGCGCG	1	+
chr22	32808238	32808249	GCGCAGGCGCG	1	+
chr2	162016791	162016802	GCCCCTGCCCG	1	-
chr2	170221102	170221113	GCGCCTGCGCG	1	-
chr2	170681428	170681439	ACGCGTGCGCG	1	-
chr2	191399311	191399322	GCCCGTGCGCG	1	-
chr2	201729516	201729527	GCGCCTGCGCC	1	-
chr2	203240868	203240879	GCGCCTGCGCG	1	-
chr2	216979643	216979654	ACGCATGCGCA	1	-
chr2	224821926	224821937	GCGTTTGCGCC	1	-
chr2	234777070	234777081	GCGCATGCGCG	1	+
chr2	235409145	235409156	GCGCGTGCGCG	1	+
chr2	242295635	242295646	GCGGACGCGCA	1	-
chr2	38760503	38760514	AAGCATGCCCA	1	+
chr2	86422633	86422644	GCGCGTGCGCA	1	-
chr2	95691722	95691733	GAACCTGCGCA	1	-
chr2	99061272	99061283	GCGCATGCGCG	1	-
chr2	99797529	99797540	GCGCAGGCGCC	1	-
chr3	112395752	112395763	ACACATGCGCG	1	+
chr3	11685334	11685345	GCGCCGGCCCC	1	+
chr3	125239044	125239055	GCGCCTGCGCC	1	+
chr3	125314151	125314162	CCGGCTGCGCG	1	-
chr3	150321060	150321071	GCGCCTGCGCA	1	+
chr3	178789653	178789664	GCACATGCGCA	1	-
chr3	186502038	186502049	GCGGATGCCCG	1	-
chr3	98312440	98312451	CCGCCTGTGCA	1	-
chr4	109094490	109094501	GCGCCTGCGCA	1	+
chr4	113444365	113444376	GCCCGGGCGCA	1	-
chr4	185458808	185458819	GCGCCTGCGCC	1	-
chr4	37677706	37677717	GAGCATGCCCA	1	+
chr4	44728644	44728655	GCGCATGCGCA	1	-
chr4	79697148	79697159	GCGCCTGCGCG	1	+
chr4	87928185	87928196	ACGCCTGCCCA	1	-
chr5	122110723	122110734	GCGCGGGCCCA	1	+
chr5	137368432	137368443	GCGCATGCGCA	1	+
chr5	141392641	141392652	CCGCGTGCGCC	1	+
chr5	142814819	142814830	ACACATGCGCA	1	+
chr5	148205857	148205868	GCGCCTGCGCG	1	-
chr5	159894758	159894769	CAGCCTGCGCG	1	+
chr5	17219317	17219328	GCGCATGCGCG	1	-
chr5	180649138	180649149	GCGCCTGCGCC	1	+
chr5	57878869	57878880	ACGCGTGTGCG	1	+
chr5	77072177	77072188	GCGCATGCGCA	1	+
chr5	81574459	81574470	GCGCCTGCGCG	1	-
chr5	8457793	8457804	GAGCATGCGCA	1	+
chr5	88179042	88179053	GCGCGCGCGCA	1	-
chr6	122793064	122793075	GCGCATGCGCA	1	-
chr6	135502357	135502368	GCGCGTGCGCA	1	+
chr6	143771952	143771963	GCGGCTGCGCG	1	+
chr6	167370241	167370252	ACGCAGGCGCC	1	+
chr6	20534677	20534688	GAGCATGCGCA	1	+
chr6	26158483	26158494	GCGCAAGCGCA	1	+
chr6	26538186	26538197	ACGCACGCGCA	1	+
chr6	27805223	27805234	ACGCATGCCCA	1	+
chr6	32936354	32936365	GCGCAGGCGCA	1	-
chr6	4018954	4018965	ACGCATGCGCC	1	+
chr6	52535859	52535870	GCGCATGCGCG	1	+
chr6	56709055	56709066	GCGCCTGCGCC	1	+
chr6	8064641	8064652	GCGCCTGCGCA	1	+
chr6	83775545	83775556	GCGCCTGCGCC	1	-
chr6	83777375	83777386	GCGTGGGCGCG	1	+
chr6	88412019	88412030	GCGCTTGCGCA	1	+
chr6	96969612	96969623	ACGCTTGCGCC	1	-
chr7	135662203	135662214	GCGCATGCGCA	1	-
chr7	2598611	2598622	GCGCGTGCGCA	1	-
chr7	26118750	26118761	CCGCCCGCGCA	1	+
chr7	55637528	55637539	ACCCCTGCGCA	1	+
chr7	87849491	87849502	ACGGCCGCGCG	1	-
chr7	94287905	94287916	GCACCTGCGCA	1	+
chr8	101920836	101920847	GCAGCTGCGCA	1	+
chr8	129061592	129061603	ACGCATGCCCA	1	+
chr8	65710988	65710999	ACGCATGCGCC	1	-
chr8	67344650	67344661	GCGCCTGCCCA	1	-
chr8	67974628	67974639	GAGCCTGCGCA	1	-
chr8	70907072	70907083	GCGCATGCGCA	1	-
chr8	82024233	82024244	GCGGGCGCGCA	1	+
chr8	87526592	87526603	CAGCCTGCGCG	1	-
chr8	90914623	90914634	GAGGCTGCGCG	1	-
chr9	103361230	103361241	GCGCCTGCGCC	1	-
chr9	4985018	4985029	GCGCGTGCGCC	1	-
chr9	92098981	92098992	GAGGCTGCGCA	1	+
chr9	97431537	97431548	GCACCTGCGCA	1	+
chrX	108976502	108976513	GCGCGCGCGCA	1	+
chrX	136114217	136114228	GCGCATGCGCG	1	+
chrX	148713493	148713504	ACGCATGCGCG	1	-
chrX	154255069	154255080	GCGCGTGCGCA	1	-
chrX	20160078	20160089	GAGGGTGCGCA	1	+
chrX	47479497	47479508	GCGCGTGCGCA	1	-
chrX	53118006	53118017	ACGCATGCGCC	1	-
chrX	64254630	64254641	GCGCATGCGCA	1	+
chrX	77151211	77151222	ACGCATGCGCA	1	+
chr10	118609319	118609330	GCGCCTGCGCC	1	+
chr10	120925237	120925248	GCGGGTGCGCG	1	-
chr10	28031267	28031278	GCGCCTGCGCC	1	+
chr10	50970355	50970366	GCGCGCGCGCA	1	-
chr10	58121211	58121222	GCGCCTGCGCG	1	+
chr10	60028908	60028919	GCGCCTGCGCG	1	+
chr10	60094703	60094714	GAGCCTGCGCC	1	-
chr10	73976084	73976095	GCGCCTGCGCA	1	+
chr10	7453009	7453020	GAGCATGCGCA	1	-
chr10	89578034	89578045	GAGCATGCGCG	1	+
chr10	91174444	91174455	GCGCGTGCGCG	1	-
chr10	92631698	92631709	GCGGCTGCGCA	1	+
chr11	100558194	100558205	GCGCAGGCGCG	1	-
chr11	102322586	102322597	GCAGCTGCGCA	1	-
chr11	102980087	102980098	GCGCGTGCCCC	1	+
chr11	118230190	118230201	GCGCATGCGCT	1	-
chr11	122933186	122933197	ACGCATGCGCC	1	+
chr11	125366229	125366240	GCGCGGGCGCG	1	-
chr11	28129867	28129878	ACGGCCGCGCG	1	-
chr11	33758070	33758081	GCGGCTGCGCG	1	-
chr11	57559917	57559928	ACACATGCGCG	1	-
chr11	58345898	58345909	GCGCATGCGCA	1	-
chr11	62212167	62212178	ACGCATGCGCG	1	+
chr11	62623432	62623443	GCGCACGCGCA	1	+
chr11	64443120	64443131	GGGCCTGCGCA	1	+
chr11	64739628	64739639	GCGCGTGCGCA	1	+
chr11	67029025	67029036	GCGCATGCGCG	1	+
chr11	67374264	67374275	GCCCCGGCGCC	1	+
chr11	85955554	85955565	GCGCCTGCGCA	1	+
chr11	92930705	92930716	GCGCGCGCGCA	1	+
chr11	92931149	92931160	GAGCATGCGCA	1	+
chr12	110434176	110434187	ACGCACGCGCG	1	+
chr12	122688065	122688076	ACGCCGGCGCC	1	-
chr12	12849618	12849629	GCGCCTGCGCG	1	+
chr12	4758199	4758210	GCGCTTGCGCA	1	+
chr12	50236949	50236960	ACGCACGCGCG	1	-
chr12	75784860	75784871	GCGCGTGCGCA	1	+
chr12	9436239	9436250	GCGCATGCGCA	1	-
chr13	100153667	100153678	GAGCATGCGCA	1	-
chr13	108870725	108870736	GAGCATGCGCA	1	-
chr13	31038839	31038850	CCGCCTGCGCC	1	+
chr13	35516397	35516408	GCGCCTGCGCA	1	-
chr13	40229765	40229776	GCGCATGCGCA	1	-
chr13	41634303	41634314	GCGGCTGCGCG	1	+
chr14	23235874	23235885	GCGCCTGCGCA	1	-
chr14	31343597	31343608	GCGGAGGCGCC	1	-
chr14	35008955	35008966	GCGCCCGCGCA	1	+
chr14	35761445	35761456	GCGCCTGCGCC	1	-
chr14	50470190	50470201	CCGGGGGCGCG	1	+
chr14	50999455	50999466	GCGGTGGCGCG	1	-
chr14	64970454	64970465	GAGCCGGCGCC	1	-
chr14	66974646	66974657	GCGTGTGCGCG	1	-
chr14	70078197	70078208	GCGGCGGCGCG	1	+
chr14	71108204	71108215	GCGCCTGCGCC	1	+
chr14	74079466	74079477	GCGCGGGCGCG	1	-
chr14	81636766	81636777	GCGCTTGCGCA	1	-
chr14	91884489	91884500	GCGCGTGCGCG	1	+
chr14	97059073	97059084	GCGCATGCGCA	1	-
chr15	29562075	29562086	GCGCCTGCGCG	1	+
chr15	35280496	35280507	GCGCCTGCGCG	1	-
chr15	35838353	35838364	ACGCACGCGCA	1	-
chr15	42787826	42787837	GCGCCTGCGCG	1	-
chr15	44955896	44955907	GCGCATGCCCA	1	-
chr15	50647650	50647661	GCGCCTGCGCG	1	+
chr15	50979098	50979109	GCGCGTGCGCG	1	-
chr15	93363704	93363715	GCGGCTGCGCG	1	+
chr16	14724143	14724154	GCGCCTGCGCG	1	+
chr16	47494976	47494987	CCGCCGGCCCA	1	+
chr16	48399843	48399854	ACGCAGGCCCA	1	-
chr16	53583969	53583980	GAGTCTGCGCA	1	+
chr17	12692778	12692789	GCGCCTGTGCG	1	-
chr17	38225248	38225259	CCGCATGCGCA	1	-
chr17	41116476	41116487	GCGCGTGCGCC	1	-
chr17	4269950	4269961	GCGCCTGCGCC	1	-
chr17	62971693	62971704	GCGCGTGCGCA	1	+
chr17	6358864	6358875	GCCCTTGCGCA	1	+
chr17	64298650	64298661	GCGCATGCCCC	1	-
chr17	65821471	65821482	GCCCAGGCGCC	1	+
chr17	66244200	66244211	GCGCATGCGCA	1	-
chr17	70588928	70588939	CCGCCTGCGCG	1	+
chr17	74553828	74553839	GCCCCTGCGCG	1	-
chr17	76250687	76250698	GCGCACGCCCG	1	-
chr17	8868309	8868320	GCGCATGCCCA	1	+
chr18	47834243	47834254	GAGTCTGCGCA	1	+
chr18	56435898	56435909	GCAGCTGCGCA	1	+
chr18	60988265	60988276	ACGCACGCGCA	1	+
chr18	657543	657554	GAGCGTGCGCC	1	-
chr18	72166572	72166583	GAGCATGCGCG	1	+
chr18	77135093	77135104	GCGCGTGCGCC	1	+
chr19	11248489	11248500	GCGCCTGCGCA	1	-
chr19	12893499	12893510	GCGGAGGCGCG	1	+
chr19	36394775	36394786	GCGCACGCCCA	1	+
chr19	40030888	40030899	ACGCATGCGCA	1	-
chr19	44259845	44259856	GCGCATGCGCA	1	+
chr19	45954168	45954179	GCGTCTGCGCG	1	-
chr19	50861823	50861834	GCGCCTGCGCA	1	+
chr19	52839477	52839488	GCGCGCGCGCA	1	+
chr19	59074730	59074741	GCGCATGCGCA	1	+
chr19	7459980	7459991	GCGCATGCGCG	1	-
chr1	10020955	10020966	ACGCATGCGCA	1	+
chr1	104068311	104068322	GCGCATGTGCG	1	-
chr1	108508505	108508516	ACGCATGCGCA	1	-
chr1	154600058	154600069	GAGGCTGCGCA	1	-
chr1	16174009	16174020	GCGCCTGCGCA	1	+
chr1	208042460	208042471	GCGGCTGCGCA	1	-
chr1	219347123	219347134	GCGCATGCGCA	1	-
chr1	224371358	224371369	GCGCCTGCGCC	1	-
chr1	226288406	226288417	GCGCATGCGCA	1	+
chr1	229406902	229406913	GCGCCTGCGCG	1	+
chr1	246670593	246670604	GCGCCTGCGCC	1	+
chr1	40349217	40349228	GCGCCTGCGCG	1	+
chr1	53859236	53859247	GAGCCTGCGCA	1	+
chr1	54303974	54303985	GCGCCCGCCCG	1	+
chr1	76251890	76251901	GCGCCTGCGCA	1	-
chr1	90228742	90228753	GCGGCTGCGCA	1	-
chr1	92545886	92545897	ACGCCTGCGCA	1	+
chr1	92764367	92764378	GAGCCTGCCCA	1	-
chr1	93646339	93646350	GCCCCTGCGCG	1	-
chr1	9712254	9712265	GCGCGTGCGCC	1	+
chr20	16554087	16554098	GAGCATGCCCA	1	+
chr20	21081114	21081125	GCCTCTGCGCA	1	+
chr20	36661934	36661945	ACACCGGCGCA	1	-
chr20	48429370	48429381	CCGCCCGCGCC	1	+
chr20	48732641	48732652	GCGCCTGCGCC	1	+
chr20	56964130	56964141	GCGCCTGCGCA	1	+
chr21	35445824	35445835	GCGTCTGCGCA	1	+
chr21	37442264	37442275	GCGCCTGCGCG	1	+
chr21	38446256	38446267	ACCCATGCGCA	1	-
chr21	38630716	38630727	GCGCATGCGCA	1	-
chr21	44738846	44738857	GCGCATGCCCA	1	-
chr22	23484265	23484276	GCGCCTGCGCA	1	-
chr22	24666702	24666713	GCGCCTGCGCA	1	+
chr22	31318254	31318265	GCGCATGCGCA	1	+
chr22	33695771	33695782	GAGGTTGCGCA	1	-
chr2	112641816	112641827	GCGCAGGCGCC	1	-
chr2	114647444	114647455	GAGCATGCGCA	1	-
chr2	118572261	118572272	GCACGTGCGCA	1	-
chr2	169312605	169312616	GCCCCTGCGCC	1	+
chr2	172379675	172379686	GAGCCTGCGCG	1	+
chr2	179345803	179345814	GAGGCTGCGCA	1	+
chr2	191184562	191184573	CCGGCGGCGCA	1	-
chr2	198570064	198570075	GCGCATGCGCA	1	-
chr2	217363543	217363554	GCGCCTGCGCA	1	+
chr2	232575103	232575114	GCGCCTGCGCG	1	+
chr2	25439075	25439086	ACGCATGCGCG	1	-
chr2	39351464	39351475	GCGCCTGCGCC	1	-
chr2	55459802	55459813	GCGCAGGCCCA	1	-
chr2	70056708	70056719	GAGCCTGCGCA	1	-
chr2	74692501	74692512	GCGCCTGCGCC	1	+
chr2	85146693	85146704	ACGCGTGCGCA	1	-
chr2	86333003	86333014	GCGCTTGCGCG	1	+
chr2	95825522	95825533	GCGTCTGCGCA	1	-
chr3	112709785	112709796	ACGCACGCGCA	1	+
chr3	113233672	113233683	GCGCGTGCGCA	1	-
chr3	119529061	119529072	GCGCCGGCCCG	1	-
chr3	125076142	125076153	GCGCGTGCGCC	1	-
chr3	14220045	14220056	CCGGCCGCGCG	1	+
chr3	155462001	155462012	GCGCCTGCGCG	1	-
chr3	157828166	157828177	ACGCATGCGCA	1	-
chr3	169530821	169530832	GCGCATGCCCA	1	-
chr3	171528210	171528221	GCACCTGCGCG	1	+
chr3	196230569	196230580	ACGGGGGCGCG	1	-
chr3	25824896	25824907	GCGGCGGCGCC	1	-
chr3	40498798	40498809	ACACATGCGCA	1	+
chr3	45883708	45883719	CCACATGCGCA	1	+
chr3	49066914	49066925	CCGCCCGCGCG	1	-
chr3	50383167	50383178	GCGCCTGCGCA	1	+
chr3	50712336	50712347	GCGCATGCGCG	1	+
chr3	57199426	57199437	ACGCATGCCCA	1	-
chr3	64009268	64009279	GCGCCTGCGCC	1	+
chr3	69101439	69101450	GCGCATGCGCA	1	-
chr3	87276400	87276411	GCGCCTGCGCA	1	-
chr4	144105865	144105876	GCACCTGCGCG	1	+
chr4	174291098	174291109	GCGCGTGCGCG	1	-
chr4	20701979	20701990	GCGGAGGCGCC	1	-
chr4	24586186	24586197	GCGCGCGCGCA	1	-
chr4	26859323	26859334	GCGCCTGCGCC	1	-
chr4	26862286	26862297	GCGCCTGCGCC	1	+
chr4	44680669	44680680	GCGCGTGCGCA	1	-
chr4	52904491	52904502	GCGCAGGCGCG	1	-
chr4	5712851	5712862	GAGCATGCCCA	1	-
chr4	671842	671853	ACGCCTGCCCC	1	-
chr4	71705641	71705652	GCGCATGTGCC	1	-
chr4	77135044	77135055	GCGACTGCGCG	1	+
chr4	79860684	79860695	GCGGCGGCCCG	1	+
chr5	123985594	123985605	GCGCGTGCGCA	1	+
chr5	159739620	159739631	GCGCATGCGCG	1	-
chr5	159827154	159827165	GAGCATGCGCG	1	+
chr5	1634168	1634179	CCGCCTGCGCG	1	+
chr5	172199658	172199669	GCGCAGGCGAA	1	-
chr5	36876076	36876087	GCGGCTGCCCG	1	-
chr5	64331344	64331355	GCGCATGCGCA	1	-
chr5	87970767	87970778	ACGCCGGCGCG	1	+
chr5	89770598	89770609	GCGCCTGCCAA	1	+
chr5	94982538	94982549	CCCCCTGCGCG	1	-
chr6	112408803	112408814	GCACTTGCGCG	1	-
chr6	12290660	12290671	CCGCGTGCGCC	1	+
chr6	133135647	133135658	GCGCATGTGCA	1	-
chr6	135818798	135818809	GCGCGTGCGCG	1	+
chr6	159065784	159065795	GCGCCTGCGCA	1	-
chr6	170231868	170231879	GCAGCTGCGCA	1	+
chr6	170862338	170862349	CCGCAGGCGCA	1	-
chr6	24403128	24403139	ACGCAGGCGCG	1	+
chr6	26156533	26156544	GCGCCCGCCCG	1	-
chr6	27100432	27100443	GCGCAAGCGCA	1	-
chr6	30689349	30689360	GCGCGTGCGCC	1	+
chr6	43337405	43337416	ACGCCGGCGCG	1	+
chr6	53214011	53214022	GAGCCTGCGCA	1	+
chr6	53413006	53413017	GCGCGGGCCCG	1	+
chr6	79943404	79943415	GCGCAGGCCCC	1	-
chr7	102213111	102213122	GCGCCTGCGCA	1	-
chr7	105753032	105753043	ACGCGTGCGCA	1	-
chr7	117824066	117824077	GCGCGTGCGCA	1	-
chr7	122526841	122526852	GCGCGTGCGCG	1	+
chr7	130126174	130126185	GCGCATGCGCA	1	+
chr7	142960492	142960503	GAGGCTGCGCG	1	+
chr7	148396796	148396807	GCGCATGCCCC	1	-
chr7	152130947	152130958	GCGCGTGTGCG	1	+
chr7	17980194	17980205	GCGCCGGCGCG	1	+
chr7	23719701	23719712	GAGGCCGCGCG	1	-
chr7	30028256	30028267	GCGCGTGTGCG	1	-
chr7	5569734	5569745	GCGCGTGCGCG	1	-
chr7	63767793	63767804	CAGCATGCGCA	1	-
chr7	72300039	72300050	ACGCCTGCGCA	1	+
chr7	99869875	99869886	GCGCATGCGCA	1	-
chr8	105601488	105601499	GCGCGCGCCCA	1	+
chr8	12622948	12622959	GCGCATGCCCA	1	-
chr8	144653881	144653892	GAGCATGCGCG	1	-
chr8	27950717	27950728	ACGGCGGCGCA	1	+
chr8	28351679	28351690	GCGCGCGCGCA	1	-
chr8	30515915	30515926	GAGGCGGCGCC	1	+
chr8	33342562	33342573	GCGCGCGCGCG	1	+
chr8	42948637	42948648	GCGCTTGCGCG	1	-
chr8	52811664	52811675	GCGCATGCCCG	1	-
chr8	61829323	61829334	GCCCATGCGCG	1	+
chr8	67525534	67525545	CCGCGTGCGCA	1	-
chr8	70747328	70747339	GCGCCTGCGCC	1	-
chr8	74888373	74888384	GCGCGTGCGCA	1	-
chr8	8860382	8860393	GCGCCTGCCCG	1	+
chr8	90769542	90769553	GCGCCTGCGCA	1	-
chr8	95487352	95487363	GCGCGTGCGCA	1	+
chr8	96145993	96146004	GCCCGTGCGCG	1	+
chr9	107510216	107510227	GCGCATGCGCA	1	-
chr9	107754160	107754171	GCGCGTGCGCG	1	+
chr9	113018847	113018858	GCGCGCGCGCC	1	-
chr9	128469621	128469632	GCGCATGCGCG	1	+
chr9	136283041	136283052	GCGCCTGCCCA	1	+
chr9	5628960	5628971	GCGCGCGCGCG	1	+
chr9	71394932	71394943	GCGCCTGCGCG	1	+
chr9	77567812	77567823	GCGCGCGCGCA	1	-
chr9	99616799	99616810	GCGCCTGTGCA	1	-
chrX	105855148	105855159	ACGCGTGCGCG	1	-
chrX	117479933	117479944	GCGCTTGCGCC	1	+
chrX	118740393	118740404	GCGCTTGCGCC	1	+
chrX	128903697	128903708	GCGCATGTGCA	1	+
chrX	133941119	133941130	GCGCGTGCGCC	1	+
chrX	134138255	134138266	GAGCTTGCGCA	1	+
chrX	21392270	21392281	GCGCGTGCGCG	1	-
chrX	23685478	23685489	ACGCAGGCGCA	1	+
chrX	37706811	37706822	GCGGCCGCGCA	1	+
chrX	46696198	46696209	GAGCCGGCCCG	1	+
chrX	48748931	48748942	GAGGCTGCGCC	1	-
chrX	53468679	53468690	GCGCATGCGCA	1	-
chrX	55187687	55187698	GCGCAGGCCCA	1	-
chrX	73512424	73512435	ACGCATGCGCA	1	-
chr10	101492000	101492011	GCCCGTGCGCG	1	-
chr10	104407044	104407055	GAGCCTGCCCA	1	-
chr10	104613925	104613936	ACGCATGCGCC	1	-
chr10	127511819	127511830	GCGCATGCGCA	1	+
chr10	127512100	127512111	GCGCCTGCGCA	1	-
chr10	15001292	15001303	GCGCATGCGCA	1	+
chr10	15002148	15002159	ACGCCTGCGCC	1	-
chr10	29698461	29698472	GCGCATGTGCG	1	-
chr10	30638266	30638277	ACGCATGCGCG	1	-
chr10	32735080	32735091	CCGCCGGCGCC	1	-
chr10	61666305	61666316	GAGTCTGCGCC	1	-
chr10	69523394	69523405	GCGCATGCGCA	1	-
chr10	74091879	74091890	GCCCCTGCCCA	1	-
chr10	77168908	77168919	GAGCCTGCGCA	1	+
chr10	88699392	88699403	GCGCCTGCGCA	1	+
chr10	89623099	89623110	GAGCATGCCCA	1	-
chr10	90640405	90640416	GCGCGCGCGCG	1	+
chr10	91011723	91011734	GAGCATGCGCC	1	+
chr10	95256290	95256301	GCGCGCGCGCG	1	-
chr10	95653689	95653700	GCGCATGCGCA	1	+
chr11	111895569	111895580	CAGCCTGCGCG	1	+
chr11	111896100	111896111	GCGGCTGTGCG	1	+
chr11	125773122	125773133	GCGCCTGCGCA	1	-
chr11	14521483	14521494	GCGCTTGCGCG	1	+
chr11	22850943	22850954	GCGCCGGCGCA	1	-
chr11	58346538	58346549	GCGCGCGCGCG	1	+
chr11	58874634	58874645	GCCCGTGCGCG	1	-
chr11	59317869	59317880	GCGCCTGCGCC	1	-
chr11	62420768	62420779	GCGCATGCGCG	1	+
chr11	77530537	77530548	GAGCATGCGCC	1	+
chr11	85956294	85956305	CCGCCGGCGCA	1	-
chr11	8932742	8932753	GCGCATGCGCG	1	-
chr11	89956281	89956292	GCGCCTGCGCG	1	-
chr11	93394689	93394700	GCGCGTGCGCG	1	+
chr12	101673846	101673857	GCGCCTGCGCC	1	+
chr12	104697511	104697522	GCCCATGCGCA	1	-
chr12	105379976	105379987	GAGGCTGCGCG	1	-
chr12	108297667	108297678	CCGCCGGCGCC	1	+
chr12	12849157	12849168	ACGCATGCGCA	1	+
chr12	133707150	133707161	GCGCGTGCGCG	1	+
chr12	42538745	42538756	GCGCCGGCGCA	1	+
chr12	4647952	4647963	GCGCGTGCGCC	1	+
chr12	6560772	6560783	GCGCAGGCGCA	1	-
chr12	6641797	6641808	AAGCCTGCGCA	1	+
chr12	77157840	77157851	GCGCGTGCGCG	1	-
chr12	80329012	80329023	GCGCATGCGCA	1	-
chr12	93836016	93836027	ACGCGCGCGCA	1	-
chr12	95397579	95397590	GCGCGTGCGCA	1	+
chr13	100150992	100151003	ACGCATGCGCA	1	-
chr13	103426143	103426154	ACGCACGCGCG	1	+
chr13	30689244	30689255	ACGGCTGCGCG	1	-
chr13	42623551	42623562	GAGCGTGCGCA	1	+
chr13	45694600	45694611	GCGCCTGCGCA	1	-
chr13	80055360	80055371	GAGTCTGCGCG	1	+
chr13	91999636	91999647	GCGCGCGTGCA	1	-
chr14	103243833	103243844	CCGCGTGCGCG	1	+
chr14	24521101	24521112	GCGCTCGCGCC	1	-
chr14	50053166	50053177	ACGCGTGCGCA	1	+
chr14	50101403	50101414	GCGCTGGCCCG	1	-
chr14	55493817	55493828	GCGCCTGCGCC	1	+
chr14	58711425	58711436	GCGCATGTGCA	1	-
chr14	58894368	58894379	ACGCATGCGCG	1	-
chr14	60558584	60558595	ACCCCGGCGCA	1	+
chr14	60558900	60558911	GCGCGTGCGCG	1	-
chr14	68067033	68067044	AAGCCTGCGCA	1	+
chr14	74058852	74058863	GCGGGTGCGCG	1	-
chr14	75518214	75518225	GCGCATGCGCA	1	-
chr14	75536358	75536369	GCGCCTGCGCG	1	+
chr15	23034440	23034451	GCGCGTGCGCG	1	-
chr15	26327555	26327566	GCGCCTGCGCG	1	+
chr15	31196070	31196081	GCGCCGGCGCG	1	+
chr15	34330849	34330860	GCGCCTGCGCG	1	-
chr15	44116997	44117008	GAGCATGCGCA	1	-
chr15	45175877	45175888	ACGCGTGCGCA	1	-
chr15	45670741	45670752	GCGCCCGCCCA	1	-
chr15	51369937	51369948	GCGCATGTGCA	1	-
chr15	51915185	51915196	GCGCGTGCGCG	1	+
chr15	55489285	55489296	ACGCAGGCGCA	1	+
chr15	56536068	56536079	GCGGCTGCGCG	1	-
chr15	57179370	57179381	GCGTGTGCGCG	1	+
chr15	59280305	59280316	GCGCGTGCGCG	1	+
chr15	69745054	69745065	GCGCCTGCGCA	1	-
chr15	78832767	78832778	GCGCATGCGCA	1	-
chr16	11836915	11836926	GCGCCTGCGCA	1	-
chr16	14726642	14726653	ACGCATGCGCC	1	+
chr16	27462431	27462442	GAGCAGGCGCA	1	+
chr16	30886684	30886695	GCGCGGGCGCG	1	-
chr16	47177925	47177936	GCACATGCGCA	1	-
chr16	58768152	58768163	GCGGCTGCCCA	1	-
chr16	67197170	67197181	GCGCCTGCGCG	1	+
chr16	67197653	67197664	GCGCCTGCGCA	1	+
chr16	80574843	80574854	GCGCCTGCGCG	1	-
chr16	89555644	89555655	GCGCGCGCGCA	1	+
chr17	16283965	16283976	GCGCGTGCGCC	1	-
chr17	1733102	1733113	GCGCCCGCGCA	1	+
chr17	20811984	20811995	GCGCCTGCGCG	1	-
chr17	27940536	27940547	GCGCGCGCGCC	1	+
chr17	29151744	29151755	CCGCCTGCGCG	1	-
chr17	30469371	30469382	GCGCAGGCCCA	1	-
chr17	43250056	43250067	GAGCATGTGCA	1	+
chr17	55707004	55707015	ACACATGCGCA	1	+
chr17	62493175	62493186	GCGCCTGCGCC	1	-
chr17	65362706	65362717	GCGGGTGCGCG	1	-
chr17	76374658	76374669	GCGCCTGCGCG	1	+
chr17	78903471	78903482	GCGGCTGTGCA	1	+
chr18	12991343	12991354	GCGCGTGCGCG	1	-
chr18	46987051	46987062	GCGCGCGCGCC	1	-
chr19	10138471	10138482	CCGCCCGCCCG	1	-
chr19	12868589	12868600	GCGCCGGCCCA	1	-
chr19	19516593	19516604	ACGCCGGCGCC	1	+
chr19	29704078	29704089	GCGCCTGCGCC	1	-
chr19	34856060	34856071	GCGCCTGCGCC	1	+
chr19	3986923	3986934	GCGCATGCGCC	1	+
chr19	39893341	39893352	GCGCGGGCGAG	1	-
chr19	41193534	41193545	ACGCATGTGCG	1	-
chr19	46930113	46930124	GCGCCTGCGCG	1	+
chr19	49016987	49016998	ACGGCTGCGCG	1	-
chr19	52074459	52074470	GCGCATGCCCA	1	-
chr19	54041350	54041361	GCGCATGCGCA	1	-
chr1	100731713	100731724	GCGCATGCGCA	1	+
chr1	101361578	101361589	GCGCAGGCCCC	1	+
chr1	108507867	108507878	CCGCCGGCGCG	1	-
chr1	116711214	116711225	GCGCAGGCCCG	1	+
chr1	116915850	116915861	GAGGAGGCGCG	1	+
chr1	144593664	144593675	GCGCCTGCGCC	1	+
chr1	144932082	144932093	GCGTCTGCGCG	1	-
chr1	179851759	179851770	ACGCAGGCGCA	1	-
chr1	183605056	183605067	GCGCCTGCGCG	1	-
chr1	19536988	19536999	GAGCCTGCGCG	1	+
chr1	213224681	213224692	GCGGCGGCGCC	1	+
chr1	22109713	22109724	GCGCATGCGCG	1	+
chr1	233750083	233750094	CAGCTTGCGCA	1	-
chr1	244624557	244624568	GCGCGTGCGCG	1	-
chr1	25071510	25071521	GCGCCTGCGCG	1	-
chr1	28832477	28832488	GCGCGTGCGCA	1	-
chr1	32671208	32671219	GAGCATGCGCG	1	-
chr1	35497540	35497551	ACGCCTGCGCA	1	+
chr1	45452282	45452293	GCGCCTGCGCC	1	-
chr1	47133724	47133735	GCACCTGCGCA	1	+
chr1	9486606	9486617	GCGCGTGTGCG	1	+
chr20	10414871	10414882	GAGCACGCGCA	1	+
chr20	16555582	16555593	AAGCATGCGCA	1	+
chr20	2505209	2505220	GCGCCCGCCCG	1	+
chr20	33999856	33999867	GCGCCTGCGCC	1	-
chr20	3996358	3996369	GCGCCTGCGCA	1	-
chr20	43104465	43104476	GCGCATGTGCG	1	-
chr20	47835827	47835838	CCGCATGCGCA	1	+
chr20	48330472	48330483	GCGCGTGCGCC	1	-
chr20	48729732	48729743	GCGCCTGCGCA	1	-
chr20	52211202	52211213	GCGCCTGCGCA	1	-
chr21	18985098	18985109	GCGCGGGCCCG	1	-
chr21	40752230	40752241	GCGCCTGCGCG	1	-
chr22	22863174	22863185	GAGCATGCGCG	1	+
chr22	24667103	24667114	GCGCCTGCGCC	1	+
chr22	25960752	25960763	GCGCGTGCGCG	1	+
chr22	31892409	31892420	GAGGCTGCGCA	1	+
chr22	38198490	38198501	GAGGTTGCGCA	1	+
chr22	41252741	41252752	GCTCCTGCGCG	1	+
chr22	41840640	41840651	GCGCATGTGCA	1	-
chr2	101767799	101767810	ACGGCGGCGCG	1	+
chr2	109150633	109150644	GCGTTTGCGCC	1	+
chr2	111878499	111878510	GCGGCTGCGCG	1	-
chr2	113956935	113956946	CCGCGTGCGCC	1	+
chr2	11606269	11606280	CCGCATGCGCA	1	+
chr2	118846018	118846029	GCGCCTGTGCG	1	-
chr2	136743234	136743245	GCGGCCGCGCG	1	+
chr2	139259334	139259345	GCGCGTGCGCG	1	-
chr2	145089795	145089806	GCGCGTGCGCC	1	+
chr2	152685042	152685053	GCGCCTGCGCA	1	-
chr2	179345086	179345097	GAGGCTGCGCG	1	-
chr2	17935139	17935150	CCGGCGGCGCG	1	-
chr2	191878918	191878929	GCGCTGGCGCC	1	+
chr2	191885204	191885215	ACGCAGGCGCA	1	+
chr2	198380751	198380762	CAGCCTGCGCG	1	-
chr2	20101492	20101503	GCGCTTGCGCG	1	-
chr2	207630064	207630075	GCGCCTGCGCC	1	-
chr2	219757607	219757618	GCGGCTGCGCA	1	-
chr2	227700639	227700650	GCGCGGGCGCG	1	+
chr2	243030714	243030725	ACGCAGGCGCA	1	+
chr2	29338298	29338309	GCGCGTGCGCG	1	+
chr2	37423629	37423640	GCGCATGCGCA	1	-
chr2	42396301	42396312	GCGCCTGCGCG	1	-
chr2	46769708	46769719	GCGGGGGCGCG	1	+
chr2	46844185	46844196	GCGCCTGCGCG	1	-
chr2	58468496	58468507	GCGCATGTGCA	1	-
chr2	70336031	70336042	GCGCATGTGCG	1	+
chr2	74007235	74007246	GCACATGCGCA	1	-
chr2	85766242	85766253	GCGCCCGCGCG	1	-
chr2	88355391	88355402	GCGCTTGCGCG	1	+
chr3	106959512	106959523	GCGCGTGCGCA	1	-
chr3	107809885	107809896	GCGCGTGCGCG	1	-
chr3	111697831	111697842	GCGCATGCGCA	1	+
chr3	113234084	113234095	GCGCCTGCGCA	1	-
chr3	12598530	12598541	ACGCCGGCGCA	1	-
chr3	156392232	156392243	GCGCGTGCGCG	1	-
chr3	156807615	156807626	GTGCCTGCGCA	1	+
chr3	186648065	186648076	GCGGCTGCGCA	1	-
chr3	197518104	197518115	GCGCATGCGCG	1	-
chr3	3221492	3221503	ACGGCGGCGCG	1	+
chr3	33138757	33138768	GCGGCGGCGCG	1	-
chr3	46600053	46600064	ACGCATGCGCA	1	+
chr3	48129186	48129197	GCGCGCGCGCA	1	+
chr3	48282758	48282769	ACGCCTGCGCG	1	-
chr3	49055523	49055534	CCCCCTGCGCA	1	-
chr3	4910169	4910180	GCGCCTGCGCG	1	+
chr3	5163858	5163869	GAGCATGCCCA	1	+
chr3	66024586	66024597	GCGCATGCGCG	1	-
chr3	88108426	88108437	GCGGCGGCGCA	1	+
chr3	97483603	97483614	GAGCAGGCGCC	1	-
chr3	98241805	98241816	GCGGAGGCGCG	1	-
chr4	100815756	100815767	GCGCCTGCGCC	1	+
chr4	106395174	106395185	ACCCGTGCGCA	1	+
chr4	108910860	108910871	GAGCCCGCGCG	1	+
chr4	110651224	110651235	GCGCCTGCGCC	1	+
chr4	119757338	119757349	GCGCGTGCGCA	1	-
chr4	122618261	122618272	ACGCAGGCGCG	1	-
chr4	122745218	122745229	ACGCCTGCGCG	1	+
chr4	140222599	140222610	ACGCAGGCGCG	1	-
chr4	141348806	141348817	GCGCGTGCGCG	1	+
chr4	146019416	146019427	GCGCGCGCGCA	1	+
chr4	146540493	146540504	ACGCAGGCGCA	1	-
chr4	151936893	151936904	GCGCGTGCGCG	1	+
chr4	152020613	152020624	GAGGCCGCGCG	1	-
chr4	15656998	15657009	GCGCATGCGCA	1	-
chr4	165898845	165898856	GAGCATGCGCA	1	-
chr4	174292032	174292043	GCGCTTGCGCA	1	+
chr4	178230923	178230934	GCGCATGCGCC	1	+
chr4	178231435	178231446	GCGCCTGCGCA	1	+
chr4	25162204	25162215	GAGCATGCGCG	1	+
chr4	39699735	39699746	GCGCATGCGCA	1	-
chr4	58030380	58030391	GAGCCGGCGCG	1	+
chr4	68411318	68411329	ACACATGCGCA	1	+
chr4	73935470	73935481	GCGCATGCGCG	1	+
chr4	83350147	83350158	GCGCCTGCGCG	1	+
chr4	88343646	88343657	AAGCCTGCGCA	1	+
chr5	10353473	10353484	GCCCCGGCGCG	1	-
chr5	126853310	126853321	GAGCATGCGCC	1	+
chr5	130970945	130970956	GCGCATGCGCA	1	-
chr5	138630162	138630173	GCGCGCGCGCG	1	-
chr5	140700425	140700436	GCGCAGGCGCA	1	+
chr5	143550237	143550248	ACGCCTGCGCG	1	-
chr5	159846147	159846158	GCACATGCGCA	1	+
chr5	169010598	169010609	GCGCCTGCGCC	1	+
chr5	179499124	179499135	GCGCGTGTCCG	1	+
chr5	1801473	1801484	ACGCATGCGCA	1	-
chr5	72861526	72861537	CCGGCGGCGCA	1	-
chr5	74807695	74807706	GAGGCTGCGCG	1	-
chr5	78280562	78280573	GCGCATGCCCG	1	-
chr5	87564826	87564837	GCGCCTGCGCC	1	-
chr5	95999083	95999094	GAGCGTGCGCG	1	+
chr5	96518996	96519007	GCGCGTGCGCG	1	-
chr6	101329292	101329303	CCGCGTGCGCG	1	+
chr6	111805329	111805340	GCGCGTGCCCG	1	-
chr6	116422360	116422371	GCACCGGCGCG	1	-
chr6	117002187	117002198	GAGCCTGTGCC	1	-
chr6	126307669	126307680	GCGCCTGCGCG	1	-
chr6	132834253	132834264	GCGCATGCCCG	1	+
chr6	13328807	13328818	GCGCATGCGCA	1	+
chr6	149867141	149867152	GAGCGGGCGCC	1	-
chr6	149969928	149969939	GCGCGTGCGCA	1	+
chr6	155635739	155635750	GCGCATGCGCT	1	-
chr6	157542529	157542540	GCGCGTGCGCA	1	+
chr6	167412825	167412836	GCCCGCGCGCG	1	+
chr6	169613201	169613212	GCGCCTGCGCC	1	-
chr6	24667147	24667158	GCGCCTGCGCA	1	-
chr6	291996	292007	GCGCCTGCGCG	1	+
chr6	31802335	31802346	GCGCCCGCGCG	1	+
chr6	32939864	32939875	GCGCGCGCGCG	1	+
chr6	44187321	44187332	GCGCCCGCCCA	1	-
chr6	52285031	52285042	GCGCGTGCGCC	1	-
chr6	70506854	70506865	GCACCCGCGCA	1	+
chr6	71377410	71377421	GCGCATGCGCA	1	+
chr6	7911114	7911125	GCGCCGGCGCG	1	-
chr6	86388659	86388670	CCGCAGGCGCA	1	+
chr6	99963446	99963457	ACGCAGGCGCC	1	-
chr7	105925736	105925747	GCCCCGGCGCG	1	+
chr7	107531598	107531609	GCGCCTGTGCA	1	+
chr7	117854687	117854698	GCGCATGCGCA	1	+
chr7	123198020	123198031	ACGCATGCGCG	1	+
chr7	124569881	124569892	GCGGGCGCGCA	1	+
chr7	129251705	129251716	GCGGCTGCGCC	1	-
chr7	149321862	149321873	GAGCCGGCGCG	1	+
chr7	150020276	150020287	ACGCCTGCGCA	1	+
chr7	23145379	23145390	GAGCCTGCGCA	1	-
chr7	30067979	30067990	GCGCATGCCCA	1	-
chr7	50518050	50518061	GCGCCTGCGCG	1	+
chr7	5085468	5085479	GCGCATGCGCG	1	-
chr7	54826989	54827000	GCGCTTGCGCA	1	-
chr7	56131953	56131964	GCGCATGCGCA	1	+
chr7	65338117	65338128	GCGCCCGCGCG	1	+
chr7	86848947	86848958	GCGCTGGCGCC	1	+
chr7	91808403	91808414	CCGCAGGCGCA	1	+
chr7	99680517	99680528	GCGCATGTGCA	1	+
chr7	99686541	99686552	GAACATGCGCC	1	+
chr8	100905919	100905930	GCGCCTGCGCG	1	-
chr8	101322501	101322512	GCGCCCGCGCA	1	+
chr8	103876645	103876656	GCGGCCGCGCG	1	+
chr8	109261078	109261089	ACGCATGCGCG	1	+
chr8	117778556	117778567	GCGCATGTGCG	1	+
chr8	117887145	117887156	GCGCCTGCGCC	1	-
chr8	125385005	125385016	GCGCCTGCGCA	1	-
chr8	22926741	22926752	GCGGCTGCGCC	1	+
chr8	28243962	28243973	GCGCATGTGCG	1	-
chr8	30014167	30014178	GCGCCTGCGCA	1	+
chr8	30515414	30515425	GCGGCGGCGCG	1	+
chr8	30585424	30585435	GCGCTTGCCCG	1	-
chr8	38326150	38326161	CCGCCGGCGCA	1	-
chr8	54793571	54793582	ACGCATGCGCA	1	+
chr8	59323811	59323822	GCGGGGGCGCG	1	+
chr8	70746308	70746319	GCGCGTGCGCG	1	+
chr8	75262669	75262680	ACGGGTGCGCC	1	-
chr8	80695845	80695856	GCGCATGCGCA	1	+
chr8	99953245	99953256	CCGCCGGCCCA	1	-
chr9	100174291	100174302	GCGCGTGCGCA	1	+
chr9	108006672	108006683	GAGGCTGCGCG	1	-
chr9	108210267	108210278	GCGCCTGCGCG	1	-
chr9	20622501	20622512	GAGCATGCGCC	1	+
chr9	21335432	21335443	GCGGCTGCGCG	1	+
chr9	37422625	37422636	CCCCCTGCGCA	1	+
chr9	6008649	6008660	GCGCCTGCGCA	1	+
chr9	94877773	94877784	GCACTTGCGCA	1	+
chr9	95824459	95824470	GCGCCTGCGCC	1	-
chr9	96215956	96215967	GCCCCTGCGCC	1	+
chr9	99540378	99540389	GCGCATGTGCA	1	-
chrX	100306897	100306908	CCGCACGCGCA	1	+
chrX	103086711	103086722	GCGCATGCGCA	1	+
chrX	119764001	119764012	ACGCCTGCGCG	1	-
chrX	134186271	134186282	GCGCTTGCGCG	1	+
chrX	135333558	135333569	ACGCCTGCGCA	1	-
chrX	150565598	150565609	ACGCAGGCGCG	1	-
chrX	152127463	152127474	ACGCCTGCGCG	1	+
chrX	153744521	153744532	GCCGCTGCGCA	1	+
chrX	17755208	17755219	GCGCATGCGCA	1	-
chrX	47863493	47863504	GCGCAGGCGCA	1	+
chrX	52964444	52964455	GCGCAGGCCCA	1	-
chrX	72782905	72782916	ACGCTTGCGCA	1	-
chr10	101945903	101945914	GAGCCTGCGCG	1	-
chr10	102289633	102289644	GCGCATGTGCA	1	-
chr10	104170429	104170440	GAGCCTGCGCG	1	+
chr10	114206682	114206693	CCCCCTGCGCA	1	+
chr10	121632525	121632536	GAGGCTGCGCA	1	+
chr10	121652192	121652203	GCACTTGCGCA	1	-
chr10	27150104	27150115	GCGCATGCGCC	1	+
chr10	27389426	27389437	GCGCATGCGCA	1	-
chr10	45454794	45454805	GCGCCTGCGCA	1	+
chr10	6130951	6130962	GCGCCTGCGCC	1	-
chr10	65281742	65281753	GAGCCTGCGCA	1	-
chr10	69991308	69991319	GCGCCTGCGCG	1	+
chr10	73648934	73648945	GCGCATGCCCC	1	-
chr10	75007080	75007091	GCGGATGCGCG	1	-
chr10	82213650	82213661	GCGTCTGCGCA	1	+
chr10	91405012	91405023	GAGCATGCCCA	1	+
chr10	93558114	93558125	GCGCGTGCGCA	1	-
chr10	97667659	97667670	GAGCATGCGCG	1	-
chr11	102323539	102323550	CCGGCTGCGCA	1	-
chr11	108093617	108093628	GCGCCTGCGCC	1	-
chr11	10879864	10879875	GCGTCCGCGCC	1	-
chr11	111957485	111957496	GCGCATGCGCA	1	-
chr11	121163368	121163379	GGGCCTGCGCG	1	-
chr11	18417764	18417775	GCGCATGCGCA	1	-
chr11	397342	397353	GAGGCTGCGCA	1	-
chr11	43333524	43333535	GCGGCTGCGCC	1	-
chr11	57425187	57425198	GCGGTCGCGCG	1	-
chr11	59522824	59522835	GCGCCGGCGCA	1	-
chr11	61447865	61447876	GCGCCGGCGCG	1	-
chr11	67351949	67351960	CAGCATGCGCA	1	-
chr11	9286942	9286953	GCGCCTGCGCA	1	+
chr12	100557767	100557778	GCGCCTGAGCA	1	-
chr12	102224808	102224819	GCGCTTGCGCA	1	+
chr12	105352131	105352142	GCGCTTGCGCG	1	-
chr12	122018388	122018399	GCGGCGGCGCC	1	-
chr12	12939976	12939987	GCGCCTGCGCA	1	+
chr12	13197311	13197322	GCGCGTGCGCG	1	-
chr12	16035214	16035225	GCGCCTGCGCC	1	+
chr12	2144297	2144308	GCGCCGGCGCA	1	-
chr12	26267384	26267395	GCGCGTGCGCG	1	-
chr12	32831998	32832009	GAGCCTGCGCA	1	+
chr12	48099881	48099892	GAGCGCGCGCA	1	+
chr12	64237725	64237736	GAGGGTGCGCA	1	-
chr12	69080672	69080683	GCGCATGCGCG	1	-
chr12	7079904	7079915	CCGTATGCGCG	1	-
chr12	74931545	74931556	GCGCCTGCGCA	1	-
chr12	9800649	9800660	GCGGCTGCGCC	1	-
chr12	98987249	98987260	GCGCCTGCGCA	1	+
chr13	115079966	115079977	GAGCGTGCGCG	1	-
chr13	21348064	21348075	GCGCGTGCGCA	1	+
chr13	22245274	22245285	GAGCCGGCGCG	1	+
chr13	25086938	25086949	GCGCCCGCCCA	1	-
chr13	27746014	27746025	GCGGCTGCGCC	1	-
chr13	28712322	28712333	GCGCGTGCGCG	1	-
chr13	31735249	31735260	CAGCCTGCGCC	1	-
chr13	36920890	36920901	GCGCCTGCGCA	1	+
chr13	48669235	48669246	GCGCGTGCGCC	1	-
chr13	50656903	50656914	GCGCGCGCGCA	1	-
chr13	67804779	67804790	GCGCCTGCGAG	1	-
chr13	73301834	73301845	GAGCCTGCCCG	1	-
chr13	79170260	79170271	GCGCGTGCGCA	1	-
chr13	99853083	99853094	GCGCCTGCGCG	1	+
chr14	24021062	24021073	GCGCCCGCCCG	1	+
chr14	35451771	35451782	GCGCATGCGCA	1	-
chr14	39583504	39583515	GCGCATGCGCC	1	-
chr14	39736344	39736355	GCGGCTGCCCG	1	+
chr14	50698702	50698713	GAGCATGCGCG	1	+
chr14	53258259	53258270	CCGCCCGCGCC	1	+
chr14	54908183	54908194	GCGCCTGCGCA	1	+
chr14	58862610	58862621	GCGTCGGCGCG	1	-
chr14	62229062	62229073	GCGCGTGTGCG	1	+
chr14	65381127	65381138	CCGCATGCGCC	1	-
chr14	71067437	71067448	ACCCATGCGCA	1	-
chr15	100106116	100106127	GCGCGTGCGCA	1	-
chr15	25684335	25684346	CCGCCGGCGCA	1	+
chr15	34730062	34730073	GCGCGTGCGCC	1	-
chr15	40886421	40886432	GCGCGTGCGCA	1	+
chr15	41047512	41047523	GCGCCGGCCCC	1	+
chr15	41055501	41055512	GCGCGTGCGCC	1	+
chr15	41099262	41099273	GCGCCTGCGCA	1	-
chr15	42867399	42867410	ACCCATGCGCG	1	-
chr15	43213254	43213265	GCGCATGCGCG	1	-
chr15	45491004	45491015	GCGCCTGCGCA	1	-
chr15	53082610	53082621	GCGCATGCGCG	1	-
chr15	55700585	55700596	CCGCCTGCGCC	1	+
chr15	59225954	59225965	GCGCGTGCGCG	1	+
chr15	64126209	64126220	CCGGCTGCGCG	1	-
chr15	72668419	72668430	GCGCCTGCGAC	1	+
chr15	72978539	72978550	CCGGCCGCGCA	1	+
chr15	74284685	74284696	GCGCGGGCGCA	1	+
chr15	77197804	77197815	GCGCCTGCGCG	1	-
chr15	77363463	77363474	GCGGCTGCGCG	1	-
chr15	78441693	78441704	GCGCTTGCGCA	1	+
chr15	89010889	89010900	GCGCCGGCGCA	1	+
chr15	93375112	93375123	AAGCAGGCGCA	1	-
chr16	2009507	2009518	GCGTCTGCGCG	1	-
chr16	21964344	21964355	CCGCATGCGCC	1	-
chr16	28834124	28834135	GCGCCCGCGCC	1	+
chr16	3202720	3202731	GCACGTGCGCC	1	+
chr16	48570212	48570223	GCAGCTGCGCA	1	-
chr16	53088854	53088865	GCGGCTGCGCA	1	-
chr16	53468362	53468373	GCGCCTGCGCC	1	-
chr16	66914489	66914500	GCGCCTGCGCA	1	-
chr16	67877229	67877240	CAGCTTGCGCA	1	-
chr17	26220389	26220400	GCGCCTGCGCC	1	+
chr17	26733230	26733241	GCGCCTGCGCC	1	+
chr17	29158945	29158956	GAGGCTGCGCG	1	-
chr17	31204305	31204316	GCGCGTGCGCG	1	-
chr17	3627122	3627133	GCGCATGCGCA	1	-
chr17	39822351	39822362	GCGCGTGCGCA	1	-
chr17	44271523	44271534	CCGCCGGCGCC	1	+
chr17	46675280	46675291	GCGCCGGCCCG	1	+
chr17	56083966	56083977	GCGCATGTGCG	1	-
chr17	6927082	6927093	GCGCCTGCGCG	1	+
chr17	7893610	7893621	GTGCCTGCGCA	1	+
chr17	80455214	80455225	GAGCATGCGCA	1	+
chr17	9479907	9479918	ACGCCCGCGCA	1	-
chr18	11149682	11149693	GCGCCGGTGCA	1	-
chr18	12420445	12420456	GAGCAGGCGCA	1	-
chr18	3247361	3247372	GCGCAGGCGCA	1	+
chr18	44676546	44676557	GCGCGTGCGCA	1	-
chr18	46476346	46476357	GCGGCTGCGCA	1	+
chr18	47901416	47901427	GCGCAGGCGCA	1	-
chr18	54306077	54306088	GCGCCTGCGCA	1	-
chr19	14184602	14184613	GCGCTCGCGCA	1	-
chr19	34919237	34919248	GCTCCTGCGCA	1	-
chr19	39360741	39360752	GCCCCTGTGCC	1	+
chr19	39993534	39993545	GCGCCTGCGCG	1	-
chr19	40927136	40927147	GCGGGTGCGCA	1	-
chr19	50834188	50834199	CCGCAGGCGCC	1	-
chr19	52511477	52511488	GCGTTTGCGCA	1	+
chr19	5340942	5340953	GCGGCTGCGCA	1	-
chr19	54057747	54057758	GCGCATGCGCA	1	-
chr19	56915446	56915457	GCGCCTGCGCA	1	+
chr19	58193320	58193331	GCGCGTGCGCG	1	-
chr19	58609610	58609621	GCGCCTGCGCA	1	+
chr19	860659	860670	GCGCGTGCGCC	1	-
chr1	111682787	111682798	CCGCAGGCGCG	1	-
chr1	115323357	115323368	GCGCCTGCGCA	1	+
chr1	117909424	117909435	GAGCGTGCGCG	1	+
chr1	119683364	119683375	CAGGCTGCGCA	1	+
chr1	165600081	165600092	GCGCGTGCGCG	1	-
chr1	16940045	16940056	GCGCCTGCGCC	1	+
chr1	171810606	171810617	GCGCCTGCGCG	1	-
chr1	174968868	174968879	GCGACTGCGCA	1	+
chr1	179334844	179334855	GCGCCTGCGCA	1	+
chr1	184020820	184020831	GCGCGCGCGCC	1	-
chr1	197170587	197170598	GCGCATGTGCG	1	+
chr1	200379233	200379244	GCGCCTGCGCC	1	+
chr1	202311073	202311084	GCGCCTGCGCG	1	+
chr1	202317791	202317802	GCGCCTGCGTA	1	+
chr1	211556129	211556140	GCGCGTGCGCG	1	+
chr1	213189234	213189245	GAGCATGCGCA	1	+
chr1	21766608	21766619	GCGCCTGCGCC	1	-
chr1	220219852	220219863	GCCCCTGCGCC	1	+
chr1	224033767	224033778	GCGCCTGCGCG	1	+
chr1	227730370	227730381	GCGCATGTGCA	1	-
chr1	235324565	235324576	GCAGCTGCGCG	1	+
chr1	236030313	236030324	GCGCGTGCGCC	1	+
chr1	23885991	23886002	GAGCGTGCGCG	1	-
chr1	245027927	245027938	GCGCGGGCGCG	1	-
chr1	25566248	25566259	GCGCCTGCGCA	1	+
chr1	28696054	28696065	GCGCATGCCCA	1	+
chr1	28969669	28969680	GCGCCTGCGCA	1	-
chr1	32403958	32403969	CCGGCTGCGCG	1	-
chr1	35657706	35657717	GCGCTTGCGCG	1	-
chr1	38156194	38156205	GAGCATGCGCA	1	-
chr1	46016416	46016427	GCGGCGGCGCC	1	+
chr1	53392931	53392942	ACGCACGCGCA	1	+
chr1	64059442	64059453	GCGCGTGTGCG	1	+
chr1	8086305	8086316	GCGCCTGCGCG	1	-
chr1	91966409	91966420	GCGCCTGCGCA	1	-
chr1	93645463	93645474	GCGCCTGCGCG	1	+
chr20	13765669	13765680	GCGCATGCGCA	1	+
chr20	16710534	16710545	ACGCACGCGCA	1	+
chr20	20693396	20693407	ACGCACGCGCA	1	+
chr20	23402128	23402139	GCGCCTGCGCC	1	-
chr20	278158	278169	GCGCCCGCCCG	1	-
chr20	30326912	30326923	ACGCAGGCGCA	1	+
chr20	32951047	32951058	GCGCAGGCGCC	1	-
chr20	3827388	3827399	GCGGCTGCGCA	1	-
chr20	43589041	43589052	GCGCTTGCGCC	1	-
chr20	44044659	44044670	CCGCCTGCGCA	1	-
chr21	34864108	34864119	GCGCCTGCGCC	1	+
chr21	38445399	38445410	GCGCCTGCGCC	1	-
chr21	40555465	40555476	GCGCCCGCGCG	1	-
chr21	42741296	42741307	GAGGCTGCGCG	1	+
chr21	43640555	43640566	GAGCATGCGCA	1	-
chr22	18506447	18506458	GCGCCGGCGCA	1	-
chr22	25801440	25801451	CCGCCCGCGCC	1	+
chr22	32146191	32146202	GCGCGCGCGCA	1	+
chr22	38430742	38430753	GTGCCTGCGCA	1	+
chr22	51066672	51066683	GAGCACGCGCA	1	-
chr2	103353356	103353367	GCGCCTGCGCA	1	+
chr2	111996845	111996856	AAGGATGCGCG	1	-
chr2	150444319	150444330	GCGCGTGCGCA	1	-
chr2	190526095	190526106	ACGCATGCGCA	1	-
chr2	196521833	196521844	GCGGCTGCGCA	1	+
chr2	197791514	197791525	GCGCCTGCGCG	1	+
chr2	198299817	198299828	GCGCGTGCGCC	1	+
chr2	202507422	202507433	GCGCCTGCGCG	1	-
chr2	20550737	20550748	GCGCGTGCGCA	1	+
chr2	207308072	207308083	AAGCATGCGCA	1	+
chr2	219081776	219081787	GCGCAGGCGCG	1	-
chr2	232527094	232527105	GCGCCTGCGCA	1	+
chr2	242743394	242743405	GCGCCTGCGCC	1	+
chr2	26987145	26987156	GCGCTCGCGCA	1	+
chr2	32264899	32264910	GCGCCTGCGCA	1	+
chr2	3383518	3383529	ACGCCTGCGCG	1	-
chr2	37311656	37311667	GCGCATGCGCA	1	+
chr2	65663012	65663023	GAGCATGCCCG	1	-
chr2	69614415	69614426	GCGGCGGCGCG	1	-
chr2	70520576	70520587	AAGCCCGCGCA	1	-
chr2	71212203	71212214	CAGCATGCGCA	1	-
chr2	71295406	71295417	GCGCGTGCGCA	1	-
chr2	71295671	71295682	GCGCATGCGCA	1	+
chr2	75185755	75185766	CCGCATGCGCG	1	+
chr2	85843283	85843294	GCGCAGGCGCC	1	-
chr2	9696033	9696044	GCCGGTGCGCC	1	+
chr3	140660709	140660720	GCGGTGGCGCG	1	+
chr3	146262241	146262252	CCGCCCGCGCA	1	+
chr3	15247720	15247731	ACGCAGGCGCA	1	-
chr3	167452972	167452983	CCGCAGGCGCC	1	+
chr3	169899530	169899541	GCGCATGCGCA	1	-
chr3	17784241	17784252	GCGCCTGCGCA	1	-
chr3	178865810	178865821	ACGCAGGCGCA	1	+
chr3	184529936	184529947	ACGCACGCGCA	1	-
chr3	197237164	197237175	CAGCCGGCGCC	1	-
chr3	197476735	197476746	GCGCGTGCGCG	1	+
chr3	197687064	197687075	GCGCGGGCGCA	1	+
chr3	28283079	28283090	GCGCCTGCGCC	1	-
chr3	44519165	44519176	GCGCGTGCGCG	1	-
chr3	47517501	47517512	ACGCATGCGCA	1	-
chr3	48699249	48699260	GAGCCGGCGCC	1	-
chr3	53916198	53916209	GCGCCTGCGCG	1	-
chr3	57994098	57994109	GCGCCTGCGCG	1	-
chr3	73045878	73045889	GCGCGTGCGCG	1	-
chr3	88198862	88198873	GCACCTGCGCA	1	+
chr4	10020880	10020891	CCGCGTGCGCA	1	+
chr4	103749346	103749357	GAGCGCGCGCA	1	+
chr4	10463009	10463020	GAGCATGCGCG	1	+
chr4	108641605	108641616	GCGCCGGCGCG	1	-
chr4	113558547	113558558	GCGCGTGCGCA	1	-
chr4	120221846	120221857	GCGCCTGCGCG	1	-
chr4	120988009	120988020	GCGCCTGCGCA	1	-
chr4	123844188	123844199	GCCCCTGCGCC	1	-
chr4	128703427	128703438	GCGCCTGCGCG	1	-
chr4	13629443	13629454	GCGCTTGCGCC	1	-
chr4	155471584	155471595	GCGCGTGCGCA	1	-
chr4	169931588	169931599	GCGCCTGCGCC	1	-
chr4	17812454	17812465	ACGCATGCGCC	1	+
chr4	47465784	47465795	GCGCTTGCGCA	1	+
chr4	54243730	54243741	GCGCCTGCGCG	1	-
chr4	54930902	54930913	GCACGTGCGCG	1	-
chr4	54958071	54958082	ACGCATGCGCA	1	+
chr4	56814287	56814298	ACGCAGGCGCA	1	-
chr4	57844971	57844982	GCGCCTGCGCA	1	-
chr4	75858697	75858708	ACACCTGCGCA	1	-
chr4	87856210	87856221	CCGCCTGCGCG	1	+
chr4	88141682	88141693	GCGGACGCGCG	1	+
chr4	89378300	89378311	GCAGCTGCGCG	1	+
chr4	99064747	99064758	GAGCATGCGCA	1	+
chr5	138534027	138534038	CCCCCTGCGCA	1	+
chr5	138609840	138609851	ACACGTGCGCG	1	+
chr5	14011692	14011703	GCGCATGCGCG	1	-
chr5	141348597	141348608	GCGGCTGCGCA	1	+
chr5	154320607	154320618	ACGCATGCGCA	1	-
chr5	158527375	158527386	GCGCGGGCCCC	1	-
chr5	158636589	158636600	GCGCCTGCGCG	1	+
chr5	158690070	158690081	GCGCACGCGCA	1	+
chr5	162887154	162887165	GCGCATGCGCA	1	-
chr5	171434019	171434030	GCGCATGTGCG	1	-
chr5	1800050	1800061	GCGCCTGCGCA	1	-
chr5	180618808	180618819	GCGGCTGCGCG	1	-
chr5	218316	218327	GCGCCTGCGCA	1	-
chr5	40756188	40756199	GAGGCTGCGCG	1	+
chr5	52095836	52095847	GCGCCTGCGCA	1	+
chr5	71604333	71604344	GCGTGCGCGCG	1	-
chr5	76788332	76788343	GAGCACGCGCG	1	+
chr5	77590507	77590518	GCGCCTGCGCG	1	-
chr5	78531851	78531862	GCGCCGGCGCG	1	+
chr5	90679191	90679202	GCGCCTGCGCA	1	-
chr5	94890685	94890696	GCGCATGCGCC	1	+
chr5	96519509	96519520	GCGCAGGCGCA	1	-
chr6	108880849	108880860	GCGCCTGCGCG	1	-
chr6	135375962	135375973	GCGCCTGCGCA	1	+
chr6	13615468	13615479	GCGCATGCGCG	1	-
chr6	137143902	137143913	GCGGTGGCGCA	1	-
chr6	144385252	144385263	GCGCCCGCCCC	1	-
chr6	158939399	158939410	GCGGCTGCGCC	1	+
chr6	166756114	166756125	GAGCATGCGCG	1	-
chr6	167527608	167527619	CAGCCGGCGCA	1	+
chr6	26021789	26021800	CCGCCTGCGCG	1	+
chr6	28048648	28048659	GAGTCTGCGCA	1	-
chr6	2892140	2892151	GCAGCTGCGCG	1	+
chr6	3000168	3000179	CCGGGGGCGCA	1	+
chr6	31465713	31465724	GAGCGTGCGCG	1	-
chr6	34664653	34664664	ACGCTTGCGCA	1	-
chr6	35436157	35436168	GCGCATGCGCA	1	+
chr6	36410771	36410782	GCGCGCGCCCC	1	-
chr6	37467693	37467704	GAGCATGCGCA	1	-
chr6	53409847	53409858	GCGGCGGCGCA	1	-
chr6	7590437	7590448	CCGCACGCGCA	1	-
chr6	75994712	75994723	ACGCATGCGCG	1	-
chr6	8435786	8435797	GCGCGTGCGCA	1	+
chr6	90348463	90348474	GCTCCTGCGCG	1	-
chr6	99872783	99872794	GCGCGTGCGCA	1	-
chr7	100167979	100167990	CAGCCTGCGCG	1	+
chr7	111202651	111202662	CCGCCCGCCCA	1	+
chr7	129845254	129845265	GCGCATGCCCA	1	-
chr7	2281825	2281836	CCGGCGGCGCG	1	-
chr7	2354094	2354105	CCGGCCGCGCA	1	+
chr7	25165039	25165050	CAGCATGCGCG	1	-
chr7	30978464	30978475	CAGCCTGCGCA	1	+
chr7	42951541	42951552	ACGCAGGCGCG	1	+
chr7	55639573	55639584	GCGCCTGCGCC	1	+
chr7	6388686	6388697	GCGCATGCGCG	1	-
chr7	6769389	6769400	GCGCATGTGCG	1	-
chr7	73134026	73134037	GCGGCTGCGCA	1	+
chr7	76026830	76026841	GCACCTGCGCA	1	+
chr7	8008124	8008135	GCGCGTGTCCC	1	-
chr7	91570132	91570143	GCGGCTGCGCG	1	+
chr7	98476003	98476014	GCGCCGGCCCG	1	+
chr8	102217993	102218004	ACGCCTGCGCC	1	+
chr8	103823196	103823207	CCGCCCGCGCA	1	-
chr8	110552086	110552097	CCGCGCGCGCA	1	-
chr8	110656974	110656985	GAGCCGGCGCG	1	+
chr8	11324116	11324127	CCGCCGGCGCG	1	+
chr8	124169595	124169606	GCGCATGCCCA	1	+
chr8	142099764	142099775	GCGCATGTCCC	1	-
chr8	145051176	145051187	ACGCCGGCGCA	1	-
chr8	17780409	17780420	GCCCCCGCGCG	1	+
chr8	26148822	26148833	CCGCCTGCGCC	1	-
chr8	38644547	38644558	CCGGCTGCGCG	1	-
chr8	59465721	59465732	CAGCCCGCGCA	1	-
chr8	64081018	64081029	ACGCATGCGCC	1	+
chr8	67579490	67579501	GCGCCTGCGCA	1	-
chr8	71520645	71520656	GAGCATGCGCA	1	+
chr8	91658581	91658592	GCCCAGGCGCG	1	+
chr8	92082422	92082433	GCGCGTGCGCG	1	-
chr8	96037327	96037338	CCGCATGCGCG	1	-
chr8	98290238	98290249	GCGGCTGCGCA	1	+
chr9	100459694	100459705	GCGCCTGCGCA	1	+
chr9	101984221	101984232	GAGCTTGCGCA	1	-
chr9	102668941	102668952	GCGCCTGCGCC	1	+
chr9	107730826	107730837	GCGCATGCGCG	1	-
chr9	126783450	126783461	GCGCATGCGCA	1	+
chr9	32551070	32551081	ACGCATGCGCA	1	+
chr9	33025149	33025160	GCGGGGGCGCA	1	-
chr9	33025723	33025734	GCGCGTGCGCA	1	-
chr9	33167605	33167616	GAGGAGGCGCG	1	-
chr9	37027650	37027661	GCGGTGGCGCA	1	-
chr9	4741393	4741404	CCACCTGCGCC	1	+
chr9	6704313	6704324	GCGCGTGCGCG	1	+
chr9	72873839	72873850	GCGCCTGCGCA	1	-
chr9	99638167	99638178	GCGCATGTGCA	1	-
chrX	102942382	102942393	ACGCCTGCGCA	1	-
chrX	11776697	11776708	GCGCGTGCGCC	1	-
chrX	129299832	129299843	ACGCCTGCGCA	1	-
chrX	154299729	154299740	GAGGCTGCGCC	1	+
chrX	20285080	20285091	GAGCGGGCGCG	1	-
chrX	47342003	47342014	GCGCGTGCGCG	1	+
chrX	48433335	48433346	GAGCATGCGCA	1	+
chrX	55515748	55515759	GAGGCTGCGCA	1	-
chrX	71458984	71458995	GCGCCTGCGCC	1	+
chr10	104179475	104179486	GCGCCTGCGCA	1	-
chr10	105726795	105726806	GCGCGTGCGCG	1	+
chr10	120840402	120840413	GCGCTTGCGCG	1	-
chr10	129809819	129809830	GCGCATGCGCG	1	+
chr10	27444251	27444262	ACGGCCGCGCG	1	+
chr10	43278100	43278111	ACGCAGGCGCC	1	-
chr10	43902701	43902712	GCGGCTGCGCG	1	-
chr10	43951107	43951118	GCGCATGCGCG	1	-
chr10	5726675	5726686	GCGCCTGCGCC	1	+
chr10	60145106	60145117	GCGCCTGCGCC	1	+
chr10	69645000	69645011	GAGCCTGCCCC	1	-
chr10	70091687	70091698	GCGCCTGCGCG	1	-
chr10	70940011	70940022	GCGGCTGCGCC	1	+
chr10	75118620	75118631	GCGCCTGCGCC	1	+
chr10	75504023	75504034	GCGCATGCGCG	1	+
chr10	82168292	82168303	GCGCTTGCGCA	1	-
chr10	94333843	94333854	GAGCATGCGCA	1	-
chr10	96162185	96162196	GCGCGTGCGCG	1	+
chr10	99185983	99185994	GCGCCTGCGCG	1	-
chr11	105948388	105948399	GCGTCCGCGCC	1	+
chr11	116706794	116706805	GCGCGCGCGCG	1	+
chr11	124493095	124493106	GCGGCTGCGCA	1	+
chr11	126173945	126173956	GCGCCTGCGCC	1	-
chr11	4629414	4629425	GCGCAGGCCCA	1	+
chr11	61582760	61582771	GCGCATGCGCA	1	-
chr11	64614782	64614793	GCGCCTGTCCC	1	-
chr11	64885315	64885326	GAGCAGGCCCA	1	+
chr11	65154001	65154012	GCGCATGCCCG	1	-
chr11	66084969	66084980	GCGCATGCGCG	1	-
chr11	73358702	73358713	GCGCAGGCGCA	1	+
chr12	101801564	101801575	GCGACTGCGCG	1	+
chr12	104359958	104359969	GCGCGTGCGCA	1	+
chr12	107487732	107487743	GCGCACGCGCG	1	-
chr12	110841896	110841907	GCGCATGCGCA	1	+
chr12	120105601	120105612	GCGACTGCGCG	1	+
chr12	122459781	122459792	GCGCTTGCGCA	1	+
chr12	131303308	131303319	GCGGCTGCGCA	1	-
chr12	133614044	133614055	GCGCGTGCGCG	1	+
chr12	15942363	15942374	GCGCATGCCCA	1	+
chr12	31479130	31479141	GCGCGTGCGCA	1	-
chr12	46121333	46121344	GCGGCGGCGCG	1	+
chr12	46384690	46384701	GCGCATGCGCA	1	-
chr12	48499980	48499991	GCGCCTGCGCG	1	+
chr12	56224601	56224612	GCGCGTGCGCG	1	-
chr12	57146155	57146166	GCGCCTGCGCA	1	-
chr12	58148753	58148764	GCGGCTGCGCA	1	-
chr12	64845830	64845841	GCGCGTGCGCA	1	-
chr12	6888067	6888078	GCGCGCGCGCA	1	+
chr12	7000316	7000327	GCGGCTGCGCG	1	-
chr12	76478431	76478442	GAGGCGGCGCC	1	+
chr12	88429290	88429301	GCGGCTGCGCC	1	-
chr12	92539894	92539905	GAGGGTGCGCG	1	+
chr12	93771624	93771635	ACGCAGGCGCA	1	+
chr13	21477173	21477184	ACGCATGCGCG	1	-
chr13	22178323	22178334	GCGGCGGCGCC	1	-
chr13	33160431	33160442	GCGCGCGCGCA	1	-
chr13	50510696	50510707	GCGCCTGCGCA	1	+
chr13	53030106	53030117	GCGCAGGCGCA	1	-
chr13	74707961	74707972	GCGCGCGCGCA	1	+
chr13	78271841	78271852	GAGCATGTGCA	1	+
chr14	21737983	21737994	CCGGCTGCGCG	1	+
chr14	35342768	35342779	CCCCCTGCGCA	1	-
chr14	35872888	35872899	GCAGGTGCGCC	1	-
chr14	50359748	50359759	ACGCAGGCGCA	1	-
chr14	59655301	59655312	GAGTCTGCGCG	1	+
chr14	75230045	75230056	GCGCCGGCGCA	1	+
chr14	78227076	78227087	CAGCCCGCGCG	1	+
chr14	78227556	78227567	GCGCCTGCGCA	1	-
chr14	89029280	89029291	GCGCCTGCGCA	1	-
chr14	93673451	93673462	CCGCCTGCGCC	1	-
chr15	102192571	102192582	GCGCCTGCGCA	1	+
chr15	41186580	41186591	ACGCTGGCGCA	1	-
chr15	41952548	41952559	GCGCCTGCGCG	1	+
chr15	43622502	43622513	GCGCGTGCGCG	1	+
chr15	45694521	45694532	GCGCATGCGCG	1	+
chr15	45815012	45815023	GCGCGTGCGCC	1	+
chr15	49170294	49170305	GCGCGTGCGCA	1	-
chr15	52121829	52121840	GCGCGTGCGCA	1	-
chr15	63892979	63892990	ACGCCTGCGCG	1	+
chr15	65321976	65321987	GCGCCTGCGCA	1	-
chr15	65477760	65477771	GCGCCTGCGCC	1	+
chr15	65822805	65822816	GCGCCTGCGCA	1	-
chr15	67813451	67813462	GCGCGTGCGCA	1	-
chr15	79165153	79165164	GCGCGTGCGCG	1	+
chr15	83349301	83349312	GCGGTGGCGCA	1	-
chr15	83419207	83419218	GAGCCTGCGCG	1	+
chr15	83736077	83736088	GCGGCCGCGCA	1	-
chr15	90777420	90777431	ACGCACGCGCG	1	-
chr15	91537867	91537878	GCGGGTGCGCA	1	+
chr15	96873797	96873808	GCGCGCGCGCG	1	+
chr16	14164919	14164930	GCGCATGCGCA	1	-
chr16	23607634	23607645	GCGGCGGCGCA	1	-
chr16	48644127	48644138	GCGCATGCGCG	1	-
chr16	75032897	75032908	GCGCAGGCGCG	1	-
chr16	84651754	84651765	GCGGCGGCCCG	1	+
chr16	87417381	87417392	GAGCGTGCGCA	1	-
chr16	87425770	87425781	GCGCGTGCGCG	1	-
chr17	16439088	16439099	GCGCCTGCGCA	1	+
chr17	36831389	36831400	GAGCGTGCGCG	1	+
chr17	41132910	41132921	CCGCCTGCGCC	1	+
chr17	42402158	42402169	GAGCGCGCGCG	1	-
chr17	4607550	4607561	GAGCATGCGCG	1	+
chr17	48585843	48585854	GCGCGTGCGCG	1	+
chr17	5095232	5095243	GAGCGCGCGCG	1	-
chr17	56429800	56429811	GCGCTTGCGCG	1	+
chr17	58042131	58042142	GCGCGCGCGCG	1	-
chr17	58469789	58469800	GCGGAGGCGCC	1	-
chr17	62075663	62075674	ACGCATGCGCG	1	-
chr17	71308192	71308203	CCGCCCGCGCC	1	+
chr17	73127954	73127965	GCGGTTGCGCG	1	+
chr17	74497474	74497485	GCGCCTGCGAG	1	+
chr17	76127523	76127534	ACGCCGGCGCA	1	+
chr17	77778151	77778162	GCGCTTGCGCG	1	-
chr17	78234298	78234309	ACGCCTGCGCG	1	+
chr17	79486599	79486610	GCGCCTGCCCA	1	+
chr17	8024992	8025003	GCGCCGGCGCG	1	+
chr18	11851373	11851384	CCACCTGCGCC	1	+
chr18	47792992	47793003	GAGCCTGCGCA	1	+
chr18	56338552	56338563	GCGGCTGCGCG	1	-
chr19	13875287	13875298	GCGCATGTGCG	1	+
chr19	16940171	16940182	GCGCATGCGCA	1	-
chr19	17791096	17791107	CCGCCTGCGCC	1	+
chr19	18208646	18208657	GCCCCTGCGCG	1	+
chr19	18336525	18336536	GCGCCTGCGCC	1	-
chr19	18682619	18682630	GCGCTTGCGCA	1	-
chr19	3428781	3428792	GCGCCTGCTCA	1	-
chr19	34895279	34895290	GCGCGTGCGCA	1	+
chr19	35417745	35417756	GCGCCTGCGCA	1	+
chr19	37157827	37157838	GCACTTGCGCA	1	+
chr19	37663651	37663662	GAGCATGCGCC	1	-
chr19	38085763	38085774	GCGCAGGCCCA	1	+
chr19	39342723	39342734	GCGCCGGCGCG	1	-
chr19	39926624	39926635	GCGCCTGCGCA	1	-
chr19	40871694	40871705	GAGTCTGCGCA	1	-
chr19	43979512	43979523	CCGCCGGCGCG	1	-
chr19	50837144	50837155	GCGCCTGCGCG	1	+
chr19	52772824	52772835	GCGGCTGCGCG	1	-
chr19	53104485	53104496	CCGCCTGCCCA	1	+
chr19	56905062	56905073	GTGCCTGCGCA	1	+
chr1	100816835	100816846	ACGGGTGCGCC	1	+
chr1	113498987	113498998	GCGCCGGCGCG	1	-
chr1	150185929	150185940	GCGCATGCGCA	1	+
chr1	150293879	150293890	ACGGCTGCGCG	1	+
chr1	150533620	150533631	GCGGCCGCGCA	1	-
chr1	151372024	151372035	GCGCTTGCGCC	1	-
chr1	156561544	156561555	GCGCATGTGCG	1	-
chr1	157108374	157108385	GCGGATGCGCG	1	-
chr1	161369313	161369324	CCGGCGGCGCC	1	-
chr1	16678977	16678988	GCGCATGCGCG	1	-
chr1	17240650	17240661	GCGCGTGCGCG	1	+
chr1	181074413	181074424	GCGCCGGCGCA	1	-
chr1	222886649	222886660	GCGCGTGCGCA	1	+
chr1	231114587	231114598	GCGCATGCGCG	1	+
chr1	233086252	233086263	GCGCCTGCGCA	1	-
chr1	234745952	234745963	GCGCCTGCGCG	1	+
chr1	245134340	245134351	GCGCTGGCGCA	1	+
chr1	246729564	246729575	GAGCCTGCGCA	1	+
chr1	25943155	25943166	CCGGACGCGCG	1	+
chr1	26606489	26606500	CCGCCTGCCCG	1	+
chr1	27854734	27854745	GCCCGTGCGCG	1	-
chr1	28655422	28655433	GCGCATGCGCA	1	-
chr1	28696563	28696574	GAGCCTGCGCG	1	-
chr1	33938152	33938163	GCGCTCGCGCG	1	+
chr1	36184477	36184488	GCGTCTGCGCA	1	+
chr1	40839338	40839349	GCGCATGCGCG	1	+
chr1	43124029	43124040	GAGCAGGCGCG	1	-
chr1	43148850	43148861	GCGCGGGCCCC	1	-
chr1	45205489	45205500	ACGCTTGCGCG	1	+
chr1	70876856	70876867	GCGCAGGCCCG	1	-
chr1	85742461	85742472	ACGCCTGCGCA	1	+
chr1	93297574	93297585	GCGCCTGCGCA	1	+
chr1	9488944	9488955	GCGCATGCGCA	1	+
chr20	13619760	13619771	GCGCATGCGCA	1	-
chr20	23339068	23339079	ACGCACGCGCA	1	-
chr20	2633080	2633091	CCGCCCGCGCA	1	+
chr20	2633402	2633413	GCGCCTGCGCC	1	+
chr20	30200688	30200699	GCGCTGGCCCG	1	-
chr20	32582389	32582400	CCGGAGGCGCG	1	+
chr20	34287113	34287124	GCGCCTGCGCG	1	-
chr20	35234054	35234065	GCGCTTGCGCC	1	+
chr20	35374550	35374561	GCGCCTGCGCG	1	-
chr20	54933929	54933940	GCGCGCGCGCG	1	+
chr20	5986639	5986650	GCGGAGGCGCG	1	-
chr20	61493514	61493525	GCACGTGCGCC	1	+
chr21	30446166	30446177	ACGCACGCGCA	1	+
chr21	34863777	34863788	ACGCATGCGCA	1	-
chr22	20748421	20748432	GCGCCTGCGCG	1	-
chr22	22011752	22011763	GCGGCTGCGCG	1	-
chr22	36925232	36925243	ACGGCGGCGCC	1	-
chr22	38669026	38669037	GCGCATGCGCG	1	-
chr22	39096953	39096964	GCGCCCGCCCG	1	-
chr22	40766572	40766583	GCGGCCGCCCA	1	+
chr22	41799877	41799888	GCCCATGCGCA	1	+
chr22	41844691	41844702	CCGCTGGCGCA	1	-
chr22	44420563	44420574	GCGCCTGCGCG	1	+
chr2	101925171	101925182	GCGCGTGCGCA	1	-
chr2	122407097	122407108	GCGCCTGCGCA	1	+
chr2	122407652	122407663	GAGCAGGCGCG	1	+
chr2	134878493	134878504	CCGCCGGCGCG	1	+
chr2	160143381	160143392	GCGCATGCGCG	1	+
chr2	170655296	170655307	GAGCATGCGCG	1	-
chr2	173420671	173420682	GCGCCCGCCCC	1	+
chr2	176046441	176046452	GCGCTTGCGCA	1	-
chr2	178483694	178483705	ACGCCTGCGCA	1	-
chr2	187350886	187350897	GCGCGTGCGCG	1	-
chr2	223183059	223183070	GCGCGTGCGCG	1	-
chr2	231729553	231729564	GCGCCTGCGCC	1	-
chr2	232826446	232826457	GCGGCGGCGCC	1	+
chr2	26101407	26101418	GCGCGGGCGCG	1	+
chr2	26568911	26568922	GCGCTTGCGCA	1	+
chr2	28974598	28974609	GCGCCTGCGCG	1	+
chr2	29093271	29093282	ACGCAGGCGCA	1	-
chr2	29117516	29117527	GCGCCTGCGCA	1	+
chr2	45878182	45878193	GCGCGCGCGCA	1	-
chr2	53994915	53994926	GCGCCTGCGCC	1	+
chr2	54557943	54557954	GCGCCTGCGCA	1	+
chr2	68385019	68385030	GCAGCTGCGCA	1	+
chr2	68694448	68694459	GCGCCTGCGCG	1	-
chr2	68694725	68694736	GCGGCTGCGCC	1	-
chr2	70314184	70314195	GCGCGTGCGCG	1	-
chr2	70369918	70369929	GCGGCTGCGCA	1	+
chr2	71503750	71503761	CCGCGCGCGCC	1	+
chr2	71558890	71558901	ACGCATGCGCG	1	-
chr2	74619199	74619210	GCGCACGCGCA	1	+
chr2	86667898	86667909	GCGCCTGCGCA	1	+
chr2	9614149	9614160	CCGGCTGCGCG	1	+
chr2	9614641	9614652	GCGCCTGCGCA	1	-
chr2	96874064	96874075	CCGCACGCGCA	1	+
chr2	96874572	96874583	GCGCGCGCGCA	1	+
chr2	99758151	99758162	GCGCATGCGCA	1	+
chr3	11762010	11762021	GCGCGTGTGCG	1	-
chr3	119396359	119396370	GCGCATGCGCA	1	+
chr3	120068205	120068216	GCGCCCGCCCG	1	-
chr3	120315118	120315129	GCGCCTGCGCG	1	-
chr3	122102989	122103000	GCGCACGCCCC	1	+
chr3	136471375	136471386	GCGCGTGCGCG	1	-
chr3	141456879	141456890	GAGCAGGCGCA	1	-
chr3	142315224	142315235	GAGCATGCGCA	1	+
chr3	150481117	150481128	GCGCAGGCCCG	1	-
chr3	157815994	157816005	GCGCGTGCGCG	1	+
chr3	169490561	169490572	GCGCATGCCCA	1	+
chr3	179040827	179040838	GCGCCTGCGCC	1	-
chr3	180707502	180707513	GCACAGGCGCC	1	+
chr3	184079417	184079428	GAGGCTGCGCC	1	-
chr3	25831571	25831582	GCGCACGCGCA	1	-
chr3	33840053	33840064	GCGCAGGCGCA	1	-
chr3	39195272	39195283	GCGGAGGCGCA	1	-
chr3	42641916	42641927	GCGCCTGCGCC	1	-
chr3	47823476	47823487	GCGCACGCGCA	1	+
chr3	55522558	55522569	ACGCATGCGCA	1	-
chr3	9005246	9005257	GCGCATGCGCA	1	-
chr4	103790174	103790185	GCGCCTGCGCC	1	-
chr4	103790477	103790488	GCGCGCGCCCA	1	-
chr4	119199689	119199700	ACGCATGCGCA	1	-
chr4	123073477	123073488	ACGCAGGCGCA	1	+
chr4	128801994	128802005	GCGCATGCGCG	1	-
chr4	128886385	128886396	GCGCGTGCGCA	1	+
chr4	13485997	13486008	GCGGGGGCGCG	1	-
chr4	140375199	140375210	GCGCCTGCGCA	1	-
chr4	153457460	153457471	GCGGCTGCGAG	1	-
chr4	175205156	175205167	GCGCCTGCGCC	1	-
chr4	186317695	186317706	GCGCGTGCGCA	1	-
chr4	25235569	25235580	GCGCCTGCGCA	1	-
chr4	2936500	2936511	GCGGCTGCGCG	1	+
chr4	39640621	39640632	GAGCATGCGCA	1	+
chr4	42659164	42659175	GCGCCGGCGCC	1	-
chr4	47916634	47916645	GCGCACGCCCC	1	+
chr4	53578627	53578638	GAGGCGGCGCG	1	-
chr4	57843784	57843795	GCGCGTGCGCG	1	-
chr4	74124971	74124982	GCGGGCGCGCA	1	+
chr4	76598728	76598739	GAGCACGCGCA	1	+
chr4	77997503	77997514	GCGCATGCGCA	1	-
chr4	83821787	83821798	GCACCGGCGCA	1	+
chr4	95372951	95372962	GCCCCTGCGCG	1	+
chr4	99850382	99850393	GCACCTGCGCA	1	+
chr5	108084510	108084521	GCGGCTGCGCC	1	+
chr5	112043129	112043140	GCGCCTGCGCA	1	+
chr5	118788401	118788412	GCGGCTGCGCG	1	-
chr5	130501028	130501039	GCGCGTGCGCA	1	+
chr5	131705597	131705608	GCGCGTGCGCG	1	-
chr5	133984446	133984457	GCGGCTGCGCG	1	+
chr5	134802029	134802040	GCGCCGGTGCG	1	+
chr5	138677447	138677458	GAGCGCGCGCG	1	-
chr5	139682749	139682760	GCGCCTGCGCA	1	+
chr5	140079867	140079878	GCGCAGGCGCA	1	-
chr5	140998648	140998659	CCGCCTGCCCC	1	+
chr5	14664714	14664725	GCGCATGCGCA	1	-
chr5	149792126	149792137	GCACATGCGCA	1	+
chr5	150460223	150460234	GCGCGTGCGCA	1	-
chr5	157170684	157170695	GCGGCTGCGCA	1	+
chr5	1594676	1594687	GCGCCTGCGCA	1	+
chr5	176433777	176433788	GCGCCTGCGCC	1	-
chr5	176858521	176858532	GCACGTGCGCA	1	+
chr5	180688812	180688823	GCGGCTGCGCA	1	+
chr5	40798279	40798290	GAGTCTGCGCA	1	+
chr5	55290859	55290870	CCGGGGGCGCA	1	-
chr5	64920197	64920208	GCGCCTGTGCG	1	-
chr5	72794182	72794193	GCGCGTGCGCA	1	+
chr5	7869265	7869276	GCGCTGGCGCA	1	+
chr5	78908128	78908139	GCGCCTGCGCA	1	+
chr6	109804396	109804407	GCGGCGGCGCA	1	-
chr6	114292582	114292593	GAGCCTGCGCA	1	+
chr6	117923694	117923705	ACGCATGCGCA	1	-
chr6	121655633	121655644	GCGCGTGCGCA	1	-
chr6	122720778	122720789	ACGCAGGCGCA	1	-
chr6	130339724	130339735	GCGCATGTGCG	1	-
chr6	134496051	134496062	GCGCAGGCCCC	1	-
chr6	135504274	135504285	GAACCTGCGCG	1	-
chr6	136610564	136610575	GCGCGTGCGCA	1	-
chr6	149886907	149886918	GAGGATGCGCC	1	-
chr6	157008561	157008572	GCGCGTGCGCG	1	+
chr6	157802204	157802215	GCGCGCGCGCG	1	-
chr6	170151702	170151713	GCGCCTGCGCG	1	-
chr6	24775089	24775100	GCGCCTGCGCG	1	-
chr6	30688069	30688080	GCGCGTGCGCC	1	-
chr6	31509841	31509852	GCGCAGGCGCA	1	+
chr6	36561986	36561997	GCGGTTGCGCC	1	-
chr6	38607739	38607750	GCGCGTGCGCG	1	-
chr6	45345782	45345793	GCGCATGCGCG	1	+
chr6	64345658	64345669	GCGCCTGCGCG	1	-
chr6	71276611	71276622	GCGCCTGCGCG	1	+
chr6	79944326	79944337	GCGGCGGCGCC	1	-
chr6	89855787	89855798	GCGCGTGCGCG	1	+
chr6	97345751	97345762	GAGCATGCGCA	1	+
chr6	97731072	97731083	GCGCGGGCGCG	1	-
chr6	99841882	99841893	GCGCATGCGCA	1	+
chr7	12250842	12250853	GCGCCTGCGCA	1	-
chr7	127032850	127032861	GCGCATGCGCG	1	-
chr7	129142242	129142253	CCGCGCGCGCA	1	+
chr7	139876968	139876979	GCGCCGGCGCG	1	+
chr7	24612860	24612871	GCGCGTGCGCC	1	-
chr7	25019830	25019841	GCCCTTGCGCG	1	-
chr7	30175565	30175576	GCGCCTGCGCA	1	+
chr7	36406882	36406893	GAGCCTGCGCG	1	+
chr7	39605906	39605917	GCGTGTGCGCG	1	-
chr7	42971786	42971797	ACACATGCGCA	1	+
chr7	557635	557646	ACGCACGCGCG	1	+
chr7	63774289	63774300	ACGCTGGCGCC	1	-
chr7	66385854	66385865	ACGTGTGCGCA	1	+
chr7	73668716	73668727	GAGGAGGCGCG	1	-
chr7	75157462	75157473	GCGCATGCCCG	1	+
chr7	89975926	89975937	ACGCATGCGCC	1	+
chr7	98923477	98923488	GCGCCTGCGCG	1	-
chr8	11325119	11325130	GCGCCTGCGCG	1	-
chr8	126103877	126103888	GCGCGTGCGCC	1	-
chr8	26435420	26435431	GCGCATGCGCC	1	-
chr8	28196924	28196935	GCGCCGGCGCA	1	+
chr8	41347907	41347918	CCGCCCGCGCG	1	-
chr8	42751755	42751766	GCGCGTGCGCC	1	-
chr8	55014677	55014688	GAGCATGCGCA	1	-
chr8	66754562	66754573	GCGCGTGCGCA	1	+
chr9	100684839	100684850	ACGCATGCGCA	1	+
chr9	108456810	108456821	GCGCGTGCGCC	1	-
chr9	111696657	111696668	GCGCGTGCGCA	1	+
chr9	115142191	115142202	GCGCCTGCGCG	1	+
chr9	116139265	116139276	GCGCTTGCGCA	1	-
chr9	117350010	117350021	GCGCAGGCGCA	1	+
chr9	127631425	127631436	GCGGCTGCGCG	1	+
chr9	128024063	128024074	GCGCGTGCGCA	1	-
chr9	130370853	130370864	GCGCATGCGCA	1	+
chr9	130743278	130743289	GCGGCCGCGCG	1	-
chr9	20684120	20684131	GCGCGTGCGCG	1	+
chr9	22009462	22009473	ACGCATGCGCC	1	+
chr9	35646888	35646899	CCGCCTGCGCA	1	+
chr9	37079834	37079845	ACGCATGCGCA	1	+
chr9	37120428	37120439	ACGCATGCGCA	1	+
chr9	6413067	6413078	GCGCCTGCCCA	1	+
chr9	94124234	94124245	GCGCGTGCGCG	1	-
chr9	95640313	95640324	GAGCATGCGCA	1	-
chrX	100603763	100603774	GCGTCGGCGCG	1	+
chrX	118603092	118603103	GCGGCTGCGCG	1	-
chrX	122993569	122993580	GCGCATGTGCG	1	+
chrX	129535862	129535873	GCGCCTGCGCA	1	-
chrX	133931234	133931245	ACGCGTGCGCA	1	-
chrX	13671125	13671136	GCGCTCGCGCG	1	-
chrX	149736928	149736939	GACCCGGCGCA	1	+
chrX	153990993	153991004	GCGCATGCGCG	1	+
chrX	24711787	24711798	GCGCTTGCGCA	1	+
chrX	40506818	40506829	GCGCCTGCGCA	1	-
chrX	41783035	41783046	GCGCATGCGCG	1	+
chrX	46306628	46306639	GCGCGTGCGCG	1	+
chrX	48774612	48774623	GCGCCTGCGCA	1	-
chrX	49687173	49687184	GCGCGTGCGCG	1	-
chrX	52005059	52005070	GCGCAGGCCCA	1	-
chrX	55026388	55026399	GCGCTTGCGCC	1	-
chrX	70288273	70288284	GCGCGTGCGCG	1	-
chrX	70315692	70315703	GCGCGTGCGCA	1	+
chr10	102106244	102106255	GCGTGCGCGCA	1	+
chr10	105128450	105128461	CAGCCCGCGCA	1	-
chr10	12390839	12390850	GCGCCCGCGCG	1	+
chr10	124639102	124639113	GCGCCTGCGCA	1	+
chr10	126150376	126150387	GCGCCGGCGCC	1	-
chr10	127408139	127408150	GCGCAGGCGCA	1	+
chr10	131934605	131934616	GCGGCTGCGCG	1	-
chr10	27793061	27793072	GCGCTTGCGCA	1	+
chr10	3109683	3109694	GCGGGGGCGCG	1	+
chr10	35415592	35415603	GCGCGTGCGCC	1	-
chr10	38146594	38146605	GCGCGTGCGCA	1	-
chr10	38147024	38147035	GCGCATGTGCA	1	-
chr10	6243573	6243584	GCGCCCGCGCC	1	-
chr10	64893027	64893038	GCGGTGGCGCA	1	+
chr10	74114402	74114413	ACGCCTGCGCA	1	-
chr10	81947284	81947295	GCGCATGTGCG	1	+
chr11	118272060	118272071	GCGCATGCGCA	1	+
chr11	118889349	118889360	GCACTTGCGCA	1	-
chr11	46264996	46265007	GCGCATGCGCG	1	-
chr11	63828395	63828406	GCGCATGCCCG	1	-
chr11	65837812	65837823	ACGCACGCGCG	1	-
chr11	71164128	71164139	GCGCCTGCGCA	1	-
chr11	725758	725769	GCGGCTGCGCA	1	-
chr11	73693895	73693906	CCGCCTGCGCG	1	-
chr11	85780272	85780283	GCGCCCGCGCG	1	+
chr11	86666367	86666378	AAGCCGGCGCC	1	+
chr11	9779762	9779773	GCGCGTGCGCA	1	-
chr12	1058868	1058879	ACGCTCGCGCA	1	-
chr12	110906215	110906226	GCGCGTGCGCA	1	+
chr12	112123802	112123813	ACGCATGCGCG	1	+
chr12	112451078	112451089	ACGCGTGCGCA	1	+
chr12	113659359	113659370	GCGGCGGCGCC	1	+
chr12	118454417	118454428	CCGGAGGCGCG	1	-
chr12	122231040	122231051	GCGCCTGCGCG	1	-
chr12	123237277	123237288	GAGCGTGCGCC	1	-
chr12	1800103	1800114	GCGGCTGCGCA	1	+
chr12	27090955	27090966	GCGCGTGCGCA	1	+
chr12	45609866	45609877	GAGCATGCCCA	1	-
chr12	48551389	48551400	GCGCCTGCGCA	1	+
chr12	49525340	49525351	GCGGCCGCGCG	1	-
chr12	56040131	56040142	GCGCTTGCGCA	1	-
chr12	69201804	69201815	CCGCGGGCGCG	1	-
chr12	83080661	83080672	ACGCAGGCGCG	1	+
chr12	98897622	98897633	AAGCCGGCGCA	1	-
chr13	21750721	21750732	GCGCCTGCGCA	1	-
chr13	37393353	37393364	GCGCCTGCGCG	1	-
chr13	41885352	41885363	GCGCATGCGCA	1	+
chr13	49106806	49106817	GCGCATGCGCA	1	+
chr13	49550009	49550020	GCGGCTGCGCG	1	-
chr13	49550650	49550661	CCGCCCGCGCA	1	-
chr13	50656265	50656276	ACGCATGCGCA	1	+
chr13	95253840	95253851	GCGCCCGCGCA	1	+
chr13	98085309	98085320	GAGCGTGCGCG	1	+
chr14	102430777	102430788	GCGCGTGCGCG	1	-
chr14	102553642	102553653	GCGCCTGCGCG	1	+
chr14	20811714	20811725	GCGCGTGCGCC	1	-
chr14	31028292	31028303	GCGCCTCCGCG	1	+
chr14	31495747	31495758	ACGCCGGCGCA	1	+
chr14	39643992	39644003	GAGCATGCGCA	1	+
chr14	45553305	45553316	ACGCATGCGCA	1	+
chr14	55518306	55518317	CCGCGTGCGCC	1	-
chr14	60715917	60715928	GCGCCTGCGCG	1	+
chr14	70234430	70234441	GCGCCTGCGCC	1	-
chr14	74111679	74111690	GCGCGTGCGCA	1	-
chr14	90863218	90863229	CCCCCTGCGCG	1	-
chr14	91790494	91790505	CCCCCTGCGCA	1	-
chr14	93651477	93651488	CCGCCTGCGCA	1	+
chr14	93799410	93799421	GCGCCTGCGCG	1	+
chr14	96968674	96968685	GCGCCTGCGCA	1	-
chr15	41952906	41952917	GAGGCTGCGCA	1	+
chr15	52311319	52311330	CCGCACGCGCC	1	-
chr15	56757264	56757275	GAGCGCGCGCA	1	-
chr15	64995554	64995565	GCGCCTGCGCG	1	-
chr15	75199234	75199245	GCGCCTGCGCA	1	-
chr16	11891213	11891224	GCGGTGGCGCC	1	+
chr16	1401883	1401894	GCGCTTGCGCC	1	+
chr16	30064316	30064327	GCGGCGGCGCA	1	+
chr16	46865184	46865195	GCGCGTGCGCG	1	+
chr16	4818745	4818756	CCGCATGCGCG	1	+
chr16	50099894	50099905	GCGCCTGCGCA	1	+
chr16	50100308	50100319	GCGCCTGCGCA	1	+
chr16	67282350	67282361	GCGCGTGCGCA	1	+
chr16	69788960	69788971	GCGCATGCGCA	1	+
chr16	75681660	75681671	GCGCAGGCCCA	1	+
chr16	81040517	81040528	GCGCATGCGCC	1	-
chr17	10600970	10600981	GCGCCGGCCCC	1	-
chr17	16190451	16190462	GTGCCTGCGCA	1	-
chr17	16492786	16492797	ACGCATGCGCG	1	+
chr17	17942611	17942622	CCGCTCGCGCA	1	+
chr17	19881225	19881236	GCGCACGCCCG	1	+
chr17	27475993	27476004	GCACATGCGCC	1	+
chr17	35078740	35078751	GCGCATGCGCG	1	-
chr17	36003478	36003489	GCGCCTGCGCA	1	+
chr17	38278218	38278229	ACGCATGCGCG	1	-
chr17	40086798	40086809	GCGCTTGCGCC	1	-
chr17	40336259	40336270	GCGCCTGCGCG	1	+
chr17	40811242	40811253	GCGCCTGCGCA	1	-
chr17	41173661	41173672	GCGCATGCGCA	1	-
chr17	43339124	43339135	ACGCATGCGCG	1	-
chr17	43971862	43971873	GCGCCTGCGCC	1	+
chr17	47755602	47755613	ACGCATGCGCA	1	-
chr17	53315795	53315806	GCGCATGCGCA	1	-
chr17	5342500	5342511	GCGCCGGCGCG	1	-
chr17	54911062	54911073	GCGGCGGCGCC	1	+
chr17	55038075	55038086	GCGCCTGCGCA	1	-
chr17	57297762	57297773	GCGCCTGCGCG	1	+
chr17	58677555	58677566	GCGCCTGCGCA	1	-
chr17	61819836	61819847	CCGCGTGCGCA	1	+
chr17	655539	655550	GCGCGTGCGCG	1	-
chr18	23670163	23670174	GCGCGTGCGCC	1	-
chr18	268029	268040	GCGCGTGCCCG	1	+
chr18	30050864	30050875	ACGCCTGCGCA	1	+
chr18	47814105	47814116	GCGCAGGCCCC	1	+
chr18	57026617	57026628	GCGGCCGCGCG	1	-
chr18	6414975	6414986	GAGCATGCGCG	1	-
chr19	12075873	12075884	CCGGCTGCGCA	1	-
chr19	12904385	12904396	GCGCCTGCGCA	1	-
chr19	18499400	18499411	GCGCGTGCGCG	1	+
chr19	19774138	19774149	GCGCGTGCGCG	1	+
chr19	36909595	36909606	GCGCCTGCGCA	1	-
chr19	37096205	37096216	GCGCCTGCGCA	1	-
chr19	37569086	37569097	ACGCCTGCGCA	1	+
chr19	39897233	39897244	ACGCCTGCCCA	1	-
chr19	4124211	4124222	GCGCCTGCGCA	1	+
chr19	42775009	42775020	ACGCACGCGCA	1	-
chr19	42906169	42906180	GCGACTGCGCA	1	-
chr19	45970873	45970884	GCGCCTGCGCA	1	-
chr19	48246866	48246877	GAGCGCGCGCA	1	-
chr19	49314424	49314435	GCGCCTGCGCC	1	-
chr19	49990745	49990756	GCGCGTGCGCA	1	-
chr19	51945167	51945178	CCGCATGCGCA	1	-
chr19	58662184	58662195	GCGCGTGCGCG	1	+
chr19	59087162	59087173	GCACCTGCGCA	1	-
chr19	7198243	7198254	ACGCCCGCCCA	1	-
chr19	7990239	7990250	CCGCATGCCCG	1	-
chr19	7991097	7991108	GAGGCTGCGCA	1	+
chr19	8509824	8509835	GCGCCTGCGCG	1	-
chr1	10003548	10003559	CCGCCGGCCCG	1	-
chr1	115124273	115124284	ACGCCGGCGCC	1	+
chr1	115300685	115300696	ACGCTTGCGCA	1	+
chr1	14075680	14075691	GCGCCGGCGCG	1	+
chr1	148555970	148555981	GCGCCTGCGCC	1	+
chr1	150208379	150208390	ACGCACGCGCG	1	+
chr1	151020180	151020191	GCGCCTGCGCG	1	+
chr1	154193266	154193277	AAGCGTGCGCG	1	-
chr1	160232282	160232293	GCGCAGGCGCA	1	-
chr1	166808602	166808613	GCGCCCGCGCG	1	-
chr1	170043881	170043892	GAGCCTGCGCA	1	-
chr1	173446047	173446058	CAGCCTGCGCG	1	+
chr1	197872095	197872106	GCGCCTGCGCA	1	+
chr1	200708009	200708020	GAGCATGCGCC	1	-
chr1	201451057	201451068	GCGCTTGCGCC	1	-
chr1	201476214	201476225	GCCCCTGCGCC	1	-
chr1	20208872	20208883	GCGCCTGCGCC	1	-
chr1	204463752	204463763	GAGCGTGCGCG	1	+
chr1	205091103	205091114	GAGCTTGCGCC	1	-
chr1	206785981	206785992	GCGCCTGCGCG	1	+
chr1	2121030	2121041	CCGCATGCGCA	1	-
chr1	234614939	234614950	GCGCGTGCGCC	1	+
chr1	234746713	234746724	GAGCGTGCGCA	1	-
chr1	24104853	24104864	GCGCATGCGCG	1	-
chr1	27216867	27216878	GCGGCTGCGCC	1	-
chr1	32715814	32715825	ACGCATGTGCA	1	+
chr1	35734276	35734287	GCGCCTGCGCA	1	+
chr1	37980422	37980433	GCGCCTGCGCG	1	+
chr1	42922208	42922219	GCGCCTGCGCA	1	-
chr1	43283056	43283067	GCGCGTGCGCA	1	+
chr1	46269193	46269204	GCGCGTGCGCG	1	+
chr1	53686065	53686076	ACGCCTGCCCG	1	+
chr1	53686323	53686334	GAGGGTGCGCA	1	-
chr1	61542690	61542701	GAGCTTGCGCC	1	+
chr1	85667468	85667479	GCGCATGCCCC	1	+
chr1	91487684	91487695	GCGCCTGCGCC	1	-
chr1	9188951	9188962	CCGGCTGCGCA	1	+
chr1	94883784	94883795	GCGCGTGCGCA	1	+
chr20	25677574	25677585	GACCCTGCGCG	1	+
chr20	30102208	30102219	GCGCGTGCGCG	1	+
chr20	31124324	31124335	GCGCCTGCGCC	1	-
chr20	36035125	36035136	GCGCATGCGCA	1	-
chr20	362773	362784	GCGCGCGCGCA	1	-
chr20	3801171	3801182	GCGCCTGCGCA	1	-
chr20	42286284	42286295	GCGCCCGCGCC	1	-
chr20	47895120	47895131	GCACCTGCGCA	1	-
chr20	57556305	57556316	GCGCATGCGCG	1	-
chr20	61557967	61557978	GCGCATGCGCG	1	-
chr20	7999825	7999836	GCGCATGCGCG	1	-
chr20	8000439	8000450	CCGCTTGCCCG	1	+
chr21	34144115	34144126	GCGCATGCGCG	1	-
chr21	35288121	35288132	GCGCGTGCGCC	1	-
chr21	38936317	38936328	ACGCCTGCGCG	1	-
chr22	25348576	25348587	GCGCCTGCGCG	1	-
chr22	25858732	25858743	GGGCCTGCGCA	1	-
chr22	29468873	29468884	CCGGCCGCGCG	1	-
chr22	29664248	29664259	GCGCCTGCGCA	1	+
chr22	32870644	32870655	GCGCCTGCGCA	1	+
chr22	36520171	36520182	GCGGCTGCGCA	1	+
chr22	41843658	41843669	GCGCCTGCGCA	1	-
chr22	42095440	42095451	GCGCCTGCGCG	1	-
chr22	43539402	43539413	GCGGCGGCGCG	1	+
chr22	50319363	50319374	ACGCTTGCGCG	1	+
chr2	111435644	111435655	GCGGCTGCGCG	1	-
chr2	113012768	113012779	GCGCCTGCGCA	1	-
chr2	114384696	114384707	CCGCATGCGCA	1	+
chr2	11484769	11484780	GCGGCGGCGCG	1	-
chr2	128568818	128568829	GCACATGCGCA	1	-
chr2	148778603	148778614	GCGCATGTCCC	1	-
chr2	178129575	178129586	GCCCCGGCGCG	1	-
chr2	190649205	190649216	ACGCACGCGCG	1	-
chr2	198365055	198365066	GCGCCTGCGCG	1	+
chr2	208394623	208394634	GCGGCCGCGCA	1	-
chr2	223520809	223520820	GCGCCTGCGCA	1	+
chr2	231577548	231577559	GCGGCTGCGCA	1	+
chr2	232572980	232572991	GCGCTCGCGCA	1	+
chr2	242254742	242254753	GCGGCCGCGCG	1	-
chr2	242255142	242255153	GCGCTTGCGCA	1	+
chr2	242549630	242549641	GCGCGTGCCCC	1	-
chr2	27193494	27193505	GCGCCTGCGCA	1	+
chr2	39664500	39664511	GCGGCTGCGCA	1	-
chr2	47142975	47142986	GCGCGTGCGCA	1	-
chr2	54862541	54862552	ACACCTGCGCA	1	+
chr2	61991543	61991554	GCGGGTGCGCA	1	+
chr2	8723897	8723908	GCGCCGGCGCG	1	-
chr2	9143958	9143969	GCGCCTGTGCA	1	-
chr2	98612720	98612731	GCGGCTGCGCG	1	-
chr2	99953830	99953841	GCGCTTGCGCA	1	+
chr3	100428259	100428270	ACGCATGCGCG	1	-
chr3	113465109	113465120	GCGCCGGCGCG	1	-
chr3	119182567	119182578	GCACCTGCGCA	1	+
chr3	122233783	122233794	ACGCAGGCGCA	1	-
chr3	122920579	122920590	GCACCTGCGCC	1	-
chr3	128399583	128399594	GAGCTTGCGCA	1	-
chr3	128968417	128968428	GCGCCTGCGCA	1	+
chr3	130612796	130612807	GCGCCTGCGCG	1	+
chr3	133292423	133292434	GCGCCTGCGCC	1	-
chr3	134205020	134205031	GCGCGTGCGCA	1	+
chr3	135969141	135969152	GCGCTTGCGCA	1	-
chr3	136580878	136580889	GAGGCTGCGCG	1	-
chr3	13692161	13692172	ACGGCTGCGCA	1	+
chr3	139108538	139108549	GCGCCTGCGCA	1	+
chr3	150264414	150264425	GCGCGTGCGCG	1	+
chr3	150803445	150803456	GAGCATGCCCA	1	-
chr3	156806968	156806979	GCGCGTGCGCA	1	+
[truncated: 2,653 more rows]
