# Supplementary material for: Relationship between histone modifications and transcription factor binding is protein family specific
Source: Genome Res. 2018 Mar;28(3):321–33. doi: 10.1101/gr.220079.116 (PMC5848611; doi:10.1101/gr.220079.116)
Supplement: Supplemental Material [file supp_gr.220079.116_Supplemental_Material.zip › Supplemental_Material/NRF1/non-BS.bed]

chr1	151315176	151315187	GAGCCTGCCCA	1	+
chr1	78442631	78442642	CAGCATGCGCA	1	-
chr1	85413620	85413631	GCCCCTGCCCC	1	+
chr10	76879390	76879401	ACGTGTGCGCA	1	-
chr11	4137423	4137434	GCACATGCCCA	1	-
chr1	147995187	147995198	GCCCTGGCGCA	1	+
chr1	22369114	22369125	CAGCGTGCGCC	1	-
chr1	24814819	24814830	GCGCTTGTGCG	1	+
chr1	27808846	27808857	AAGCATGCCCA	1	+
chr1	29499149	29499160	GAGCATGCCCG	1	-
chr1	100678797	100678808	GCGCACGCCCC	1	-
chr1	100678874	100678885	GCGGCCGCCCG	1	+
chr1	10275890	10275901	GCCCCTGTGCC	1	+
chr1	108023386	108023397	GCGGGGGCGCG	1	-
chr1	112782380	112782391	CCGCAGGCGCA	1	+
chr1	145440426	145440437	GCGCATGTCCC	1	-
chr1	146374372	146374383	GCGGCGGCCCA	1	-
chr1	148000432	148000443	GAGCCTGTGCC	1	-
chr1	155296540	155296551	GCCCCTGCCCC	1	+
chr1	15691386	15691397	GAGGCTGCGCC	1	-
chr1	166916916	166916927	GCGCCGGCCCG	1	-
chr1	172059526	172059537	GCCCTGGCGCA	1	-
chr1	178569063	178569074	GAGCCTGTGCC	1	-
chr1	180963588	180963599	GCCCCTGCCCA	1	+
chr1	20577293	20577304	ACGGCTGCGCC	1	+
chr1	207483405	207483416	GAGCATGTGCA	1	+
chr1	207597438	207597449	GAGGAGGCGCA	1	+
chr1	210513823	210513834	GCACATGCCCA	1	-
chr1	223190397	223190408	GCGCCTGCCCA	1	-
chr1	226925081	226925092	GCGGCGGCCCG	1	-
chr1	226925208	226925219	CCGCCGGCGCC	1	+
chr1	228985168	228985179	GCGCATGTCCC	1	-
chr1	229123007	229123018	GCACATGTGCA	1	+
chr1	234679243	234679254	ACACATGCGCA	1	-
chr1	243601853	243601864	ACACGTGCGCG	1	+
chr1	248598267	248598278	ACACATGCGCA	1	-
chr1	25286171	25286182	GAGGCTGCCCA	1	-
chr1	28203284	28203295	GCGGGTGTGCC	1	-
chr1	30698756	30698767	GTGCCTGCGCG	1	-
chr1	31973574	31973585	GAGCGTGTGCA	1	+
chr1	39035589	39035600	GAGGCTGCCCA	1	-
chr1	41795178	41795189	GCACATGCCCA	1	-
chr1	46011788	46011799	GCAGGTGCGCA	1	+
chr1	48901479	48901490	GCGCCCGCCCC	1	+
chr1	53132244	53132255	GCGCGTGTGCA	1	-
chr1	53868145	53868156	CCGCCTGTGCC	1	+
chr1	55273154	55273165	ACGCCCGCCCA	1	-
chr1	65775656	65775667	GAGGCCGCGCG	1	-
chr1	90165141	90165152	GAGCATGTGCA	1	+
chr1	9514775	9514786	GCACATGTGCA	1	+
chr10	115061521	115061532	GCGGGGGCGCC	1	-
chr10	115870416	115870427	GAGCCTGCCCC	1	-
chr10	13895968	13895979	GAGCCTGCCCA	1	-
chr10	16829679	16829690	GAGCGTGTGCA	1	-
chr10	19985030	19985041	GAGCATGTGCA	1	+
chr10	22634301	22634312	GCGGCGGCGCG	1	-
chr10	26883026	26883037	CCGCCCGCCCG	1	+
chr10	64271694	64271705	GAGCCTGCCCA	1	+
chr10	71813415	71813426	GCGCACGCCCG	1	-
chr10	71813429	71813440	GCGCCGGCCCC	1	-
chr10	73521600	73521611	GCGCCGGCCCA	1	-
chr1	10590485	10590496	GCGGAGGCGCA	1	-
chr1	116961175	116961186	GAGGATGCGCC	1	+
chr1	14122007	14122018	GCCCCTGTGCC	1	+
chr1	148193265	148193276	GCCCCCGCGCG	1	-
chr1	148193289	148193300	GCGCCTGCGAC	1	+
chr1	149298635	149298646	GAACCTGCGCG	1	+
chr1	149379667	149379678	GCCCCGGCGCG	1	+
chr1	149764597	149764608	GCCCCGGCGCG	1	+
chr1	151029212	151029223	ACGCATGTGCA	1	-
chr1	152009533	152009544	GCGCCTGCCCC	1	+
chr1	152595834	152595845	GCTCCTGCGCA	1	+
chr1	157133629	157133640	GCACCTGCGCA	1	-
chr1	16759696	16759707	GAGGAGGCGCA	1	+
chr1	168356541	168356552	GCGGCCGCGCC	1	-
chr1	16871916	16871927	GCCTCTGCGCA	1	+
chr1	182584213	182584224	CAGCTTGCGCA	1	+
chr1	183221042	183221053	GCACCCGCGCA	1	-
chr1	201420342	201420353	ACGCAGGCGCC	1	+
chr1	203276586	203276597	ACGGCGGCGCC	1	-
chr1	205290957	205290968	ACGGCGGCGCG	1	+
chr1	205481357	205481368	AAGCATGCCCA	1	+
chr1	206641560	206641571	GAGGATGCGCA	1	+
chr1	224934283	224934294	GAGCCTGCCCA	1	+
chr1	227506334	227506345	GAGCCCGCGCC	1	-
chr1	227919324	227919335	GAGCCCGCCCA	1	+
chr1	236096899	236096910	ACGCCTGCCCA	1	+
chr1	246859986	246859997	GCCCCTGCGCC	1	-
chr1	25758767	25758778	GAGCATGTGCA	1	-
chr1	29683319	29683330	GCAGGTGCGCA	1	+
chr1	33811845	33811856	GAGCCTGCCCA	1	-
chr1	53017345	53017356	GCGCTCGCGCG	1	+
chr1	6093281	6093292	ACACATGCGCA	1	-
chr1	63789457	63789468	GCACCTGCGCG	1	+
chr1	6451746	6451757	GCCCCTGCCCA	1	-
chr1	66801873	66801884	GCAGCTGCGCC	1	-
chr1	885832	885843	ACGCATGTGCA	1	+
chr1	94511508	94511519	CCGCAGGCGCC	1	-
chr10	102440692	102440703	GCGGCGGCCCG	1	+
chr10	104629183	104629194	CCGCCCGCCCA	1	-
chr10	11207821	11207832	CCGCCTGCCCG	1	+
chr10	112632033	112632044	GCGCGGGCCCG	1	+
chr10	11865304	11865315	GCGCTCGCGCC	1	-
chr10	11865327	11865338	GAGCGCGCGCG	1	+
chr10	123844972	123844983	GCCCCTGCCCA	1	-
chr10	124910410	124910421	CAGCCCGCGCG	1	-
chr10	129705229	129705240	GCGCCCGCCCC	1	-
chr10	131847551	131847562	GAGCTTGCCCG	1	-
chr10	22764997	22765008	GAGGCTGCGCC	1	-
chr10	25463505	25463516	GCGGGGGCGCG	1	-
chr10	26911451	26911462	GCCCCTGCCCC	1	+
chr10	26911503	26911514	GCGCCTGCCCG	1	-
chr10	27180069	27180080	ACACATGCGCG	1	-
chr10	29795463	29795474	GAGCAGGCCCA	1	+
chr10	34927510	34927521	GAGCCTGCGCC	1	-
chr10	44070103	44070114	GCGCGGGCCCC	1	+
chr10	45469182	45469193	GCCCCTGCCCC	1	-
chr10	49821172	49821183	GCACATGTGCA	1	-
chr10	49951655	49951666	ACACATGCGCA	1	-
chr1	108077950	108077961	CCCCCTGCGCA	1	+
chr1	114575965	114575976	GAGCAGGCCCA	1	+
chr1	11771376	11771387	GCACATGCCCG	1	+
chr1	12239355	12239366	GCGGAGGCCCG	1	-
chr1	14026587	14026598	GACCCTGCGCC	1	-
chr1	145039907	145039918	GCGGCTGCCCG	1	+
chr1	149857233	149857244	CCGGCTGCGCG	1	+
chr1	151445958	151445969	GCCCCCGCGCC	1	-
chr1	15573585	15573596	GAGCCTGCCCC	1	-
chr1	15587756	15587767	GAGCCTGCCCA	1	+
chr1	156595798	156595809	GCGGGGGCGCC	1	+
chr1	158150852	158150863	GCCGCTGCGCG	1	-
chr1	16118676	16118687	GCAGGTGCGCA	1	+
chr1	161696139	161696150	GCCCCTGCCCC	1	-
chr1	175162204	175162215	GCGTGTGCGCC	1	-
chr1	183537008	183537019	GAGGCTGCCCA	1	+
chr1	200271511	200271522	GCGGCTGCGCC	1	+
chr1	201278811	201278822	GCACGTGCGCC	1	-
chr1	204227669	204227680	GCGGCTGCGCA	1	-
chr1	204797778	204797789	GCCCGTGCGCG	1	-
chr1	205417412	205417423	GCAGCTGCGCA	1	+
chr1	206807811	206807822	ACGCGGGCGCC	1	-
chr1	20799791	20799802	ACGCATGCGCA	1	+
chr1	211688916	211688927	GCGGCGGCGCA	1	-
chr1	21724348	21724359	GCGGAGGCCCA	1	+
chr1	218519282	218519293	GAGGCGGCGCG	1	-
chr1	220701631	220701642	GCGGCGGCGCC	1	-
chr1	221060923	221060934	GCGCGGGCCCC	1	+
chr1	22577238	22577249	GCCCCTGCCCC	1	-
chr1	225840767	225840778	GCGGCGGCGCG	1	-
chr1	225840875	225840886	ACGCAGGCGCC	1	+
chr1	22743267	22743278	GCCTCTGCGCA	1	+
chr1	228871055	228871066	GCGGCGGCGCC	1	+
chr1	228871090	228871101	CCGCCTGCGCG	1	-
chr1	24229470	24229481	GCCCCGGCGCG	1	-
chr1	246859886	246859897	GAGGCGGCGCC	1	-
chr1	25197265	25197276	GAGGCCGCGCA	1	-
chr1	25242514	25242525	GAGCGTGCCCG	1	-
chr1	26488562	26488573	CCGCGGGCGCG	1	-
chr1	27341888	27341899	GAGGCTGCCCA	1	+
chr1	27950507	27950518	GAGCATGTGCA	1	-
chr1	28189832	28189843	AAGCATGCCCA	1	-
chr1	2990658	2990669	CCGCCTGCCCA	1	+
chr1	31381606	31381617	GCGGCCGCGCC	1	+
chr1	40562928	40562939	CCGCGGGCGCG	1	+
chr1	45252127	45252138	GCAGGTGCGCC	1	-
chr1	45308869	45308880	CCGCCTGCGCG	1	-
chr1	50886868	50886879	CCACCTGCGCC	1	+
chr1	52834136	52834147	GAGCGGGCGCG	1	+
chr1	52834253	52834264	GCGCGGGCCCC	1	-
chr1	53098693	53098704	GAGCCGGCGCC	1	-
chr1	53751739	53751750	GCGGCTGCCCA	1	+
chr1	65731634	65731645	GCCGCTGCGCA	1	+
chr1	67395928	67395939	GCTCCTGCGCG	1	+
chr1	77333898	77333909	GCCCCGGCGCG	1	+
chr1	77334167	77334178	CCGCCCGCCCG	1	+
chr1	7740540	7740551	GCGGCTGCGCG	1	-
chr1	805311	805322	CCGCGGGCGCG	1	-
chr1	86622373	86622384	CCGCCGGCGCC	1	-
chr1	9711753	9711764	GCCCCGGCGCG	1	+
chr10	100124661	100124672	GAGCCTGCCCC	1	+
chr10	105605897	105605908	GCGGAGGCCCA	1	-
chr10	10912699	10912710	CCGCCCGCCCA	1	+
chr10	112118010	112118021	GCCCCTGTGCC	1	+
chr10	112403706	112403717	GAGGCCGCGCG	1	+
chr10	115614905	115614916	CCGCTGGCGCC	1	+
chr10	115805084	115805095	CCGCCGGCGCC	1	+
chr10	116391892	116391903	CCGCCCGCCCG	1	+
chr10	11653696	11653707	CCGGAGGCGCG	1	-
chr10	11706367	11706378	GCCCCTGCCCA	1	+
chr10	122610966	122610977	GAGGGTGCGCG	1	-
chr10	123368305	123368316	GCGCTGGCGCC	1	-
chr10	125161815	125161826	GAGCCTGCCCC	1	-
chr10	131350489	131350500	GAGCCTGCCCC	1	-
chr10	134983664	134983675	ACACCTGCGCA	1	-
chr10	3085937	3085948	GAGCAGGCGCA	1	+
chr10	32217237	32217248	GAGGGTGCGCG	1	-
chr10	32217272	32217283	GCGCCCGCCCG	1	-
chr10	33624242	33624253	GCGCGGGCCCC	1	-
chr10	38692023	38692034	GCGCCCGTGCG	1	-
chr10	38692048	38692059	GCGCCCGTGCG	1	-
chr10	44070035	44070046	CCGCTCGCGCG	1	+
chr10	49732408	49732419	GCCCCGGCGCG	1	-
chr10	49732440	49732451	GCGCCGGCGAG	1	-
chr10	562801	562812	GCACCTGCGCA	1	-
chr10	61664623	61664634	ACGCGTGCGCA	1	+
chr10	68685840	68685851	GCGTGTGCGCG	1	+
chr10	79253762	79253773	GCCCCTGTGCC	1	+
chr10	87938325	87938336	GCCCATGCGCC	1	+
chr11	107729314	107729325	CCACGTGCGCG	1	+
chr11	109964563	109964574	GAGCGCGCGCG	1	-
chr11	111808043	111808054	GAGCATGCCCA	1	+
chr11	118187581	118187592	GCGGAGGCCCG	1	+
chr11	118480377	118480388	CCGGCCGCGCA	1	+
chr11	118480444	118480455	CCGCCTGCCCG	1	-
chr11	119210839	119210850	GCGGCCGCGCC	1	+
chr11	119292807	119292818	CCGGGTGCGCA	1	+
chr11	122666996	122667007	GAGCAGGCCCA	1	-
chr11	14402774	14402785	CCGCTGGCGCC	1	+
chr11	15962880	15962891	GCGGCTGCGCA	1	-
chr11	17373538	17373549	CCACGTGCGCG	1	+
chr11	1960681	1960692	CCGCCCGCCCG	1	-
chr11	20178517	20178528	ACGGGTGCGCC	1	+
chr11	2216357	2216368	CCGCCTGTGCC	1	+
chr11	2323312	2323323	GCCCCTGCCCA	1	+
chr11	32450613	32450624	GCGCGGGCCCC	1	-
chr11	34324289	34324300	GCGCTTGCGAG	1	+
chr11	36746551	36746562	GAGCCTGTGCC	1	+
chr1	109102585	109102596	GCGCCCGCCCA	1	+
chr1	110455061	110455072	GAGCCTGCCCA	1	+
chr1	113392437	113392448	CCGGGGGCGCG	1	-
chr1	113392450	113392461	GAGCCTGCGCA	1	+
chr1	114301512	114301523	GCCGCTGCGCC	1	-
chr1	116916745	116916756	GCCTCTGCGCG	1	-
chr1	117113118	117113129	GAGCGGGCGCG	1	-
chr1	117113608	117113619	GCCTCTGCGCG	1	+
chr1	119530516	119530527	GCGGAGGCGCG	1	+
chr1	12655285	12655296	CCGGCCGCGCA	1	-
chr1	1294879	1294890	CCGCCCGCCCA	1	+
chr1	14140287	14140298	GAGGAGGCGCG	1	+
chr1	153325101	153325112	CAGCATGCGCC	1	+
chr1	153326176	153326187	CAGGCTGCGCA	1	-
chr1	154581101	154581112	GCCCCCGCGCC	1	+
chr1	156265429	156265440	CCGTATGCGCG	1	-
chr1	156460255	156460266	GCCCCTGCCCA	1	-
chr1	16488969	16488980	GAGGCTGCGCC	1	+
chr1	166944674	166944685	CCGGCGGCGCG	1	-
chr1	167408673	167408684	GAGGGCGCGCA	1	+
chr1	175161553	175161564	GCCCAGGCGCA	1	+
chr1	17820933	17820944	GCGGAGGCGCC	1	-
chr1	17866346	17866357	CCGCGGGCGCC	1	-
chr1	184355614	184355625	GCGCCCGCCCG	1	+
chr1	184355647	184355658	GCGGCCGCGCG	1	+
chr1	184943416	184943427	CCGCCCGCCCG	1	-
chr1	18908096	18908107	ACGCTGGCGCC	1	+
chr1	200860449	200860460	ACGCCCGCGCG	1	-
chr1	204183276	204183287	GCGCCTGCCCG	1	+
chr1	204347350	204347361	GCGGCGGCGCG	1	-
chr1	206680711	206680722	ACGTCTGCGCG	1	-
chr1	206730575	206730586	GCGCTGGCGCC	1	+
chr1	207669757	207669768	GCCCGGGCGCC	1	-
chr1	21044476	21044487	GCGGCGGCGCC	1	-
chr1	21044513	21044524	CCGCCTGCCCG	1	+
chr1	212780671	212780682	GCGGCCGCGCA	1	+
chr1	220267588	220267599	GCGGCCGCGCC	1	-
chr1	220267888	220267899	GCGCCTGCGAG	1	-
chr1	22140959	22140970	GAACCTGCGCG	1	-
chr1	223537486	223537497	GCCGCTGCGCG	1	+
chr1	223537544	223537555	CCGCCCGCGCG	1	+
chr1	223537770	223537781	CAGCCGGCGCC	1	+
chr1	22379561	22379572	GCCCGGGCGCC	1	-
chr1	228604537	228604548	GCGCCTGTCCC	1	-
chr1	230631725	230631736	GCGCATGCCCA	1	-
chr1	234745052	234745063	AAGCGGGCGCA	1	-
chr1	23543797	23543808	GCAGGTGCGCA	1	+
chr1	242161792	242161803	GAGCGTGCCCC	1	-
chr1	243646573	243646584	CCGCCGGCGCC	1	+
chr1	245082264	245082275	GCGTGGGCGCG	1	+
chr1	246754578	246754589	GAGGCTGCCCA	1	-
chr1	249137347	249137358	CCACCTGCGCA	1	+
chr1	26098071	26098082	GCGGGTGTGCG	1	+
chr1	29101850	29101861	GCGCGTGCGCC	1	+
chr1	3022240	3022251	GAGCCTGCCCG	1	-
chr1	31354367	31354378	GAGCGTGCCCG	1	+
chr1	31381512	31381523	GCGGCGGCGCG	1	+
chr1	32707119	32707130	GCGGGGGCGCC	1	+
chr1	3300598	3300609	ACGCCTGCCCA	1	+
chr1	33366931	33366942	GCCCGCGCGCC	1	+
chr1	33524048	33524059	GCCCCTGCCCC	1	-
chr1	34628939	34628950	CCGCGGGCGCC	1	+
chr1	36038849	36038860	CCGGGGGCGCG	1	-
chr1	36038868	36038879	GCGGGGGCGCG	1	-
chr1	36273671	36273682	GCGCACGCCCC	1	+
chr1	39044301	39044312	CCGCGGGCGCA	1	-
chr1	39284071	39284082	GCGGCTGCGCG	1	+
chr1	40562974	40562985	CCGGCGGCGCC	1	-
chr1	41979241	41979252	GCGGGGGCGCC	1	+
chr1	47973787	47973798	CCGCGGGCGCA	1	-
chr1	50885294	50885305	GAGTCTGCGCC	1	+
chr1	52607738	52607749	CCGCCGGCGCC	1	-
chr1	60442628	60442639	GCCCCTGTGCC	1	-
chr1	65210389	65210400	GCGCCTGTCCC	1	-
chr1	7740519	7740530	ACGCGCGCGCC	1	+
chr1	8483864	8483875	GCGGCCGCGCC	1	-
chr1	85462731	85462742	GAGCAGGCGCC	1	+
chr1	90098252	90098263	GCGGCTGTGCG	1	-
chr1	91179731	91179742	GAGCCTGCGCG	1	-
chr1	91184365	91184376	GCGCCCGCCCG	1	-
chr1	94703179	94703190	CCGCCCGCCCG	1	+
chr1	94713308	94713319	ACGGCTGCGCC	1	+
chr1	94713321	94713332	CCGCCTGCCCC	1	+
chr1	9712118	9712129	GCGCACGCCCC	1	-
chr1	98519828	98519839	CAGCCCGCGCG	1	-
chr1	98519896	98519907	GCGGCGGCCCG	1	+
chr10	101769789	101769800	GCCCGCGCGCC	1	+
chr10	104403697	104403708	GCCCCTGCGCG	1	+
chr10	105311812	105311823	GCCCCTGCCCG	1	-
chr10	106099025	106099036	GCGCCTGTCCC	1	-
chr10	112258952	112258963	GCCCCCGCGCA	1	-
chr10	116581487	116581498	GCGGCGGCGCC	1	+
chr10	123358043	123358054	ACGGCGGCGCC	1	+
chr10	123368335	123368346	CCGCGCGCGCA	1	+
chr10	126043837	126043848	CAGCATGCGCA	1	-
chr10	133836782	133836793	GAGCGTGCCCG	1	+
chr10	14646549	14646560	GCGGATGCCCG	1	-
chr10	17272541	17272552	GCAGCTGCGCC	1	-
chr10	18940578	18940589	CCGCAGGCGCC	1	-
chr10	21816220	21816231	GCGCCGGCCCC	1	-
chr10	26727625	26727636	ACGTCTGCGCG	1	+
chr10	27529779	27529790	GCGGCGGCGCC	1	-
chr10	27532237	27532248	GCAGATGCGCA	1	+
chr10	33247417	33247428	CCGGCTGCGCG	1	+
chr10	44806690	44806701	GAGCACGCGCC	1	+
chr10	49879684	49879695	GAGCCTGTGCC	1	-
chr10	50605918	50605929	GCGCCTGAGCA	1	-
chr10	63663060	63663071	GCGGCCGCCCA	1	-
chr10	71094942	71094953	GCGGCTGCCCA	1	-
chr10	73156162	73156173	GAGCCCGCGCC	1	-
chr10	735760	735771	GCGCCTGCGGG	1	-
chr10	75670842	75670853	GCCCCGGCGCC	1	-
chr10	75670866	75670877	GAGCAGGCGCC	1	+
chr11	106888390	106888401	GCGCTCGCGCC	1	+
chr11	107461802	107461813	GAGCATGCCCA	1	-
chr11	109964245	109964256	GCCCGGGCGCC	1	+
chr11	119232189	119232200	ACGCATGCCCC	1	-
chr11	119234925	119234936	CCGCCGGCGCC	1	+
chr11	120039977	120039988	ACGGGGGCGCG	1	-
chr11	120856986	120856997	GCCTCTGCGCG	1	-
chr11	120857021	120857032	GCGCCCGCCCC	1	-
chr11	121323005	121323016	GCGGCGGCGCC	1	+
chr11	122652330	122652341	GACCCTGCGCA	1	+
chr11	122753792	122753803	GAGCCGGCGCG	1	+
chr11	123172481	123172492	CCGCCTGCCCC	1	-
chr11	124669449	124669460	CCGCTGGCGCC	1	-
chr11	126152999	126153010	GAGCCCGCGCA	1	+
chr11	129149225	129149236	GCGCTGGCGCG	1	-
chr11	129149269	129149280	GCGGGGGCGCC	1	+
chr11	129149604	129149615	GCGGGGGCGCG	1	+
chr11	129201902	129201913	CCGCCCGCCCA	1	-
chr11	130051427	130051438	AAGCAGGCGCA	1	+
chr11	134146444	134146455	AAGGATGCGCG	1	-
chr11	15096649	15096660	GAGGACGCGCG	1	+
chr11	17035406	17035417	GCCGCGGCGCA	1	+
chr11	17035434	17035445	CCGCCGGCCCG	1	-
chr11	17035652	17035663	CCGCCGGCCCG	1	+
chr11	19367992	19368003	CCGCCCGCGCC	1	-
chr11	2715205	2715216	GAGCAGGCCCA	1	+
chr11	27493767	27493778	GAGGCGGCGCC	1	+
chr11	315180	315191	GCCCCTGCCCC	1	+
chr11	33891202	33891213	CAGGCTGCGCG	1	-
chr11	46391151	46391162	GCCTCTGCGCA	1	+
chr11	46615300	46615311	CCGCCGGCGCC	1	+
chr11	61723315	61723326	GAGCGTGCGCC	1	-
chr11	62078785	62078796	GCCGCTGCGCC	1	+
chr11	62314317	62314328	CCGCCCGCCCG	1	-
chr11	6436450	6436461	GCCCCTGCCCA	1	-
chr11	64405600	64405611	ACGCGTGCGCC	1	-
chr11	65680514	65680525	GCAGCTGCGCC	1	-
chr11	6677251	6677262	ACGGGGGCGCG	1	-
chr11	67407578	67407589	GCAGATGCGCA	1	+
chr11	68184778	68184789	GACCCTGCGCA	1	+
chr11	70037874	70037885	GAGGATGCGCC	1	-
chr11	70962966	70962977	GCCCCCGCGCG	1	+
chr11	70962991	70963002	GAGCCGGCGCG	1	-
chr11	724484	724495	GCCCCTGCGCC	1	+
chr11	73662018	73662029	GCACCTGTGCG	1	+
chr11	75378315	75378326	CAGCTTGCGCA	1	+
chr11	75917435	75917446	GCGGCCGCGCC	1	+
chr11	76518667	76518678	CCGCCCGCCCA	1	+
chr11	7694746	7694757	GAGCCGGCCCG	1	+
chr11	78128949	78128960	GAGCGCGCGCA	1	+
chr11	9025609	9025620	CCGCGCGCGCA	1	-
chr11	94883474	94883485	GAGCAGGCCCA	1	+
chr12	100536269	100536280	GCGGCTGTGCG	1	-
chr12	100536282	100536293	GCGGCGGCGCC	1	-
chr12	100593337	100593348	CAGCCTGCGCA	1	-
chr12	109747689	109747700	GAGCCCGCCCG	1	+
chr12	111284919	111284930	CCGCCCGCCCG	1	+
chr12	112191171	112191182	GCGCAGGCGAA	1	-
chr12	113503237	113503248	CCGCCCGCGCC	1	+
chr12	113918032	113918043	GCGCCGGTGCA	1	-
chr12	115889725	115889736	ACGGCCGCGCG	1	-
chr12	122607677	122607688	GAGCCTGCCCA	1	+
chr12	124068037	124068048	GCGGTGGCGCG	1	-
chr12	12870150	12870161	GAGGCGGCGCG	1	+
chr12	130396149	130396160	GCGCCTGAGCG	1	-
chr1	107599284	107599295	GAGCCCGCGCC	1	+
chr1	109203709	109203720	ACGCCCGCGCA	1	+
chr1	110882965	110882976	CCGCCTGCCCC	1	+
chr1	112162404	112162415	GCGGCGGCGCC	1	-
chr1	11540356	11540367	AAGCCCGCGCA	1	+
chr1	12269537	12269548	GAGCAGGCCCA	1	-
chr1	144593333	144593344	ACGTCTGCGCG	1	+
chr1	150979362	150979373	GCGCTTGTGCC	1	+
chr1	153929583	153929594	ACGCATGTGCA	1	-
chr1	154540468	154540479	CCGGCGGCGCG	1	+
chr1	154600091	154600102	ACGGGCGCGCA	1	+
chr1	155049942	155049953	GCCCCTGCCCC	1	+
chr1	155100312	155100323	GCGCCGGCCCA	1	+
chr1	155830378	155830389	GCGGGGGCGCG	1	+
chr1	159046500	159046511	GAGCATGCCCA	1	+
chr1	160040079	160040090	CCGCCTGCCCG	1	-
chr1	16449631	16449642	GCCCCCGCGCC	1	+
chr1	168195211	168195222	GCCCAGGCGCC	1	-
chr1	17746504	17746515	GAGCGCGCGCG	1	+
chr1	178695016	178695027	GCGGCTGCGCC	1	+
chr1	181451753	181451764	GCCTCTGCGCG	1	+
chr1	182758866	182758877	GCGGCCGCCCG	1	-
chr1	19719719	19719730	CCGCCTGTGCA	1	-
chr1	197745156	197745167	CCACATGCGCA	1	-
chr1	19991327	19991338	GAGCGTGCGCC	1	-
chr1	206680313	206680324	GAGCGCGCGCG	1	+
chr1	207818340	207818351	GCCCCTGCGCG	1	+
chr1	210502238	210502249	GCCCGCGCGCC	1	-
chr1	210502633	210502644	CCGCGCGCGCA	1	+
chr1	210502645	210502656	GCCCGGGCGCA	1	-
chr1	211751221	211751232	GCGCAGGCCCG	1	+
chr1	212003750	212003761	GCGGGGGCGCG	1	-
chr1	212872741	212872752	GCGTCGGCGCC	1	+
chr1	222763495	222763506	GCGCCTGCGAG	1	-
chr1	225662805	225662816	GCGGGTGCGCA	1	-
chr1	231004064	231004075	CCGCCCGCGCA	1	-
chr1	23881553	23881564	GCCCGGGCGCC	1	+
chr1	245026503	245026514	GCGCCCGCCCC	1	+
chr1	245026558	245026569	GCGTGCGCGCG	1	-
chr1	245026577	245026588	GCGGTGGCGCC	1	-
chr1	248100363	248100374	GCACCTGCGCC	1	+
chr1	26490895	26490906	GCGGAGGCGCG	1	-
chr1	26490914	26490925	CCGCCTGCGAG	1	+
chr1	32165082	32165093	ACGCATGTGCG	1	+
chr1	33005380	33005391	CCGCCCGCGCC	1	+
chr1	3393791	3393802	GAGCCTGCCCA	1	-
chr1	35395289	35395300	CCGCCCGCGCG	1	+
chr1	36106383	36106394	GCGCCTGCCCA	1	-
chr1	36107195	36107206	AAGCGGGCGCG	1	+
chr1	36273566	36273577	GCGCGTGCCCG	1	+
chr1	36273603	36273614	GCGCGCGCCCG	1	-
chr1	36590822	36590833	CCGCCCGCCCA	1	-
chr1	36621134	36621145	GCAGCTGCGCA	1	+
chr1	39547654	39547665	GCGGGCGCGCG	1	+
chr1	40626964	40626975	ACGCGGGCGCC	1	-
chr1	40626995	40627006	CCGCCCGCGCA	1	-
chr1	41962033	41962044	GCGGCGGCGCG	1	+
chr1	46632849	46632860	GCGCTGGCGCC	1	+
chr1	46932227	46932238	CCGGCGGCGCG	1	-
chr1	47134232	47134243	GAGGCTGCCCA	1	+
chr1	55743398	55743409	GCGCATGTCCA	1	-
chr1	59612500	59612511	GCGGAGGCGCA	1	+
chr1	62107547	62107558	GAGCAGGCCCA	1	+
chr1	6310162	6310173	CAGGCTGCGCG	1	+
chr1	64935801	64935812	GCGGCGGCCCA	1	+
chr1	65613250	65613261	CCGGCCGCGCG	1	-
chr1	78224929	78224940	GAGCCGGCGCG	1	+
chr1	859029	859040	GAGCGTGCGCC	1	-
chr1	86046471	86046482	GCGCCCGCGCC	1	+
chr1	93426913	93426924	GCGGCCGCCCA	1	-
chr1	94146421	94146432	GCGGCGGCGCC	1	+
chr1	94147321	94147332	GCCGGTGCGCC	1	+
chr1	94147396	94147407	CCGGCGGCGCG	1	+
chr1	9712217	9712228	CAGCCGGCGCA	1	-
chr10	100069476	100069487	GCGGCCGCCCG	1	+
chr10	103832823	103832834	GAGCCTGTGCC	1	-
chr10	104952026	104952037	ACGGGCGCGCA	1	+
chr10	105254087	105254098	GCGCCTGCCCG	1	+
chr10	105314940	105314951	CCGCCCGCCCG	1	-
chr10	105314966	105314977	GAGGGGGCGCG	1	+
chr10	11059782	11059793	CCGCCGGCCCA	1	-
chr10	113875709	113875720	GAGCATGCGCC	1	-
chr10	115323454	115323465	CAGGATGCGCA	1	+
chr10	126432948	126432959	GCGGCTGCGCG	1	-
chr10	134973770	134973781	GCCCCCGCGCA	1	+
chr10	13571167	13571178	GAGGAGGCGCG	1	+
chr10	13571181	13571192	GCCGCGGCGCA	1	+
chr10	22625116	22625127	GCGCCCGCCCA	1	+
chr10	22725953	22725964	GCGCCGGCCCC	1	-
chr10	3109093	3109104	CCGGCCGCGCG	1	-
chr10	47654345	47654356	GCCCCCGCGCG	1	-
chr10	49813152	49813163	ACGCGTGCGCC	1	-
chr10	64028519	64028530	GCGCACGCGCA	1	+
chr10	65224962	65224973	GCCCAGGCGCC	1	+
chr10	6622302	6622313	GCGGGTGCGCC	1	+
chr10	70660640	70660651	GAGGCGGCGCG	1	+
chr10	70661261	70661272	AAGCCGGCGCA	1	-
chr10	71674603	71674614	GCGGCTGTGCA	1	+
chr10	735883	735894	GCTCCTGCGCG	1	-
chr10	73846982	73846993	GCGGCGGCCCG	1	-
chr10	75671005	75671016	CCGGATGCGCG	1	+
chr10	75671329	75671340	AAGCAGGCGCG	1	-
chr10	79398188	79398199	GCGCGCGCCCC	1	+
chr10	79398240	79398251	GAGCGGGCGCG	1	+
chr10	92617428	92617439	ACGGCGGCGCG	1	-
chr10	92617454	92617465	GAGCCGGCGCC	1	+
chr10	92617472	92617483	CCGGAGGCGCG	1	-
chr10	92617536	92617547	GCGCGGGCCCC	1	-
chr10	98346463	98346474	GCGGCCGCGCC	1	+
chr10	98346786	98346797	GAGGAGGCGCG	1	-
chr11	100557994	100558005	GCGGCTGTGCG	1	+
chr11	118479147	118479158	CCGCCCGCCCG	1	-
chr11	126153167	126153178	GAGGCGGCGCG	1	-
chr11	131558025	131558036	GCGGGGGCGCG	1	+
chr11	133825652	133825663	AAGCCCGCGCG	1	+
chr11	134145593	134145604	GAGGCTGCGCA	1	-
chr11	134146367	134146378	GCGTCCGCGCC	1	+
chr11	17037533	17037544	GAGGAGGCGCG	1	+
chr11	2800097	2800108	CCGCCTGCCCG	1	-
chr11	44964929	44964940	GCCCCTGCCCC	1	-
chr11	45393214	45393225	GCCCCTGCCCC	1	-
chr11	47395645	47395656	GCGCCTGTCCC	1	+
chr11	47610059	47610070	GCCCCTGCGCA	1	-
chr11	49456171	49456182	CCGCCCGCGCC	1	+
chr11	57334190	57334201	GAGCCTGCCCC	1	+
chr11	58874882	58874893	GCGGCTGCCCA	1	-
chr11	61520155	61520166	CCGGGGGCGCG	1	-
chr11	61520202	61520213	CCGCCTGCCCG	1	-
chr11	61734724	61734735	GCGCGCGCCCC	1	+
chr11	62559524	62559535	GCGGGGGCGCC	1	-
chr11	63916300	63916311	GCCCCTGTGCC	1	-
chr11	6440344	6440355	GCGGAGGCGCG	1	+
chr11	65265170	65265181	CCGGTTGCGCA	1	+
chr11	65291088	65291099	GCGCCGGTGCA	1	+
chr11	660355	660366	GCCCCTGCCCC	1	+
chr11	66812874	66812885	GCGGGTGCCCG	1	+
chr11	66839337	66839348	CCGCCTGTGCA	1	+
chr11	72295555	72295566	GCGCAGGCCCC	1	+
chr11	72436446	72436457	GCCCTTGCGCC	1	-
chr11	73104764	73104775	GAGCATGTGCA	1	-
chr11	82719118	82719129	AAGCAGGCGCA	1	-
chr11	94822658	94822669	GCGCGCGCCCC	1	-
chr12	103351595	103351606	GACCCGGCGCA	1	+
chr12	104350442	104350453	GCCCCTGCGCA	1	+
chr12	10826535	10826546	GCGCCCGCCCC	1	+
chr12	11323931	11323942	CCGCCCGCCCA	1	-
chr12	11324269	11324280	GCGCCTGAGCA	1	-
chr12	120799716	120799727	CCGCCTGCCCC	1	-
chr12	122687969	122687980	GAACATGCGCA	1	-
chr12	123911759	123911770	GCAGGTGCGCC	1	+
chr12	123943536	123943547	GCGGTGGCGCG	1	+
chr12	125670804	125670815	CCGCCTGTGCC	1	+
chr12	13154421	13154432	ACGGCGGCGCA	1	+
chr12	131703048	131703059	GCCCCTGTGCC	1	+
chr12	132312943	132312954	GCGGGGGCGCC	1	+
chr12	132892194	132892205	GCCGCGGCGCA	1	-
chr12	132892282	132892293	CAGGCTGCGCA	1	+
chr12	14927291	14927302	ACGGCCGCGCG	1	-
chr12	26111425	26111436	GCGCCGGCGAG	1	+
chr12	27167262	27167273	GCGCGCGCCCC	1	+
chr12	27167336	27167347	GAGGAGGCGCG	1	-
chr12	27167382	27167393	CCGCCCGCGCC	1	-
chr12	27933418	27933429	GCAGCTGCGCG	1	+
chr12	2800981	2800992	CCGCCGGCCCG	1	+
chr12	2801013	2801024	CCGGCGGCGCA	1	-
chr12	31744026	31744037	GCGGCTGCGAG	1	-
chr12	31744070	31744081	CCGCGGGCGCC	1	-
chr12	3601577	3601588	GAGCCTGCGCG	1	+
chr12	40499914	40499925	CCGCCGGCCCG	1	-
chr12	42878077	42878088	CCGCCCGCCCG	1	+
chr12	42983574	42983585	GCGGCGGCGCC	1	-
chr12	4378627	4378638	GCGGAGGCGCG	1	+
chr12	44200135	44200146	GCCCCGGCGCG	1	+
chr12	46385760	46385771	ACGCCTGCCCG	1	+
chr12	49363692	49363703	GCCCCTGCGCG	1	-
chr12	49691424	49691435	GCCCCTGCCCA	1	-
chr12	52214755	52214766	GCGGCCGCGCG	1	-
chr12	52214778	52214789	GAGGAGGCGCG	1	+
chr12	53491850	53491861	GCCCCTGCCCC	1	+
chr12	53886940	53886951	GAGGCGGCGCG	1	+
chr12	57026231	57026242	GAGCCTGCGCC	1	+
chr12	58159149	58159160	CCGCTGGCGCC	1	+
chr12	58159386	58159397	GCGTCTGCCCC	1	+
chr12	58259175	58259186	GCGCCGGCCCC	1	+
chr12	6809911	6809922	GCGCCCGCCCC	1	-
chr12	69326951	69326962	GCGGCCGCCCG	1	+
chr12	69327045	69327056	GCACCCGCGCG	1	-
chr12	77158254	77158265	GCGGCTGCGAG	1	+
chr12	8396055	8396066	GCCCCTGCCCC	1	-
chr12	94136155	94136166	GCGGGTGCCCG	1	-
chr12	94495932	94495943	GAGCTTGCGCA	1	-
chr12	9966888	9966899	GCAGCTGCGCA	1	+
chr13	103451206	103451217	GCCCCGGCGCG	1	+
chr13	107570573	107570584	GCCGCTGCGCC	1	+
chr13	111527099	111527110	GCCCCTGCGCC	1	+
chr13	111767529	111767540	GAGGCTGCGCA	1	+
chr13	111767812	111767823	GCGGCGGCCCG	1	-
chr13	111767835	111767846	GCGCGCGCCCC	1	+
chr13	20702372	20702383	GCGCCGGCCCC	1	-
chr13	21100031	21100042	CCGCGCGCGCA	1	-
chr13	21634798	21634809	GAGGCGGCGCA	1	+
chr13	22248020	22248031	GCGGCTGCCCG	1	+
chr13	27070965	27070976	GCGCCCGCCCC	1	+
chr13	27936323	27936334	CCGCAGGCGCG	1	+
chr13	28674738	28674749	AAGGATGCGCG	1	+
chr13	31038801	31038812	GCGCCGGCCCC	1	-
chr13	41239027	41239038	GCGCCGGCGCC	1	-
chr13	42031455	42031466	GCCCCCGCGCC	1	-
chr13	42031560	42031571	GCCCCTGCCCC	1	-
chr13	42623378	42623389	GCGGCTGCGCG	1	+
chr13	43149245	43149256	GAGCCCGCGCC	1	-
chr13	47127384	47127395	GCGCCTGCCCA	1	+
chr13	47128256	47128267	GCGTCGGCGCC	1	+
chr13	49875569	49875580	GCGGGGGCGCA	1	+
chr13	75793956	75793967	GCGCAGGCGAG	1	-
chr13	76210651	76210662	GCCCCGGCGCC	1	+
chr13	77459896	77459907	GAGGCGGCGCA	1	+
chr13	91999300	91999311	ACGCATGCCCG	1	-
chr13	98794778	98794789	GCGCCCGCCCA	1	-
chr13	98795149	98795160	CCGGCGGCGCG	1	+
chr13	98795180	98795191	GCAGGTGCGCC	1	-
chr13	98795212	98795223	GCGCCCGCCCC	1	-
chr14	100196475	100196486	GCGCTGGCGCA	1	+
chr14	103365305	103365316	GCAGGTGCGCC	1	-
chr14	103381756	103381767	GCCCCTGCCCC	1	-
chr14	104145899	104145910	GCACGTGCCCG	1	-
chr14	105830782	105830793	CCGGGTGCGCG	1	+
chr14	105830805	105830816	CCGGGTGCGCG	1	+
chr14	21851497	21851508	GCGGTTGCGCG	1	+
chr14	31343891	31343902	GCGGGGGCGCC	1	-
chr14	50065647	50065658	CCGCGTGCGCG	1	+
chr14	50999273	50999284	GCGGAGGCGCG	1	+
chr14	51297290	51297301	CAGCCGGCGCA	1	+
chr14	51297916	51297927	GCCCCGGCGCG	1	+
chr14	53684222	53684233	GTGCCTGCGCG	1	-
chr14	54420235	54420246	GAGGGCGCGCA	1	-
chr14	55369584	55369595	CAGCCTGCGCC	1	+
chr14	56046835	56046846	CCGCCGGCCCG	1	-
chr14	59104584	59104595	ACGCTTGCGCC	1	-
chr14	59104604	59104615	GCGCCGGCCCC	1	-
chr14	59105101	59105112	GCGCTGGCGCA	1	-
chr14	59105160	59105171	GCCGCTGCGCC	1	+
chr14	59105193	59105204	GAGGCGGCGCA	1	+
chr14	64932102	64932113	CCGGAGGCGCG	1	-
chr14	64932123	64932134	GCCCCTGCCCG	1	+
chr14	64971460	64971471	GCGGCTGTGCG	1	+
chr14	66974724	66974735	GAGCCGGCCCA	1	-
chr14	67981855	67981866	GCACCTGCGCC	1	-
chr14	67982185	67982196	GAGCATGTGCA	1	-
chr14	68141611	68141622	GCGCCCGCCCC	1	-
chr14	68141704	68141715	CAGCCCGCGCG	1	+
chr14	71788137	71788148	ACGCCTGCCCA	1	-
chr14	75981541	75981552	GCGGCTGCCCG	1	-
chr14	89259316	89259327	GCGGGCGCGCG	1	+
chr14	90528348	90528359	GAGCTGGCGCC	1	+
chr14	92303051	92303062	ACGCAGGCGCA	1	-
chr14	92807376	92807387	GAGGAGGCGCA	1	-
chr14	97207931	97207942	GAGGGCGCGCA	1	-
chr14	99740969	99740980	CCGCCGGCGCG	1	+
chr15	102285715	102285726	GCCCAGGCGCG	1	-
chr15	102286820	102286831	GCGGTGGCGCG	1	-
chr15	29396117	29396128	CCGGCGGCGCC	1	+
chr15	31942724	31942735	GCGCTTGTGCC	1	+
chr15	41165551	41165562	GCACAGGCGCC	1	+
chr15	45722605	45722616	GCGCTGGCGCC	1	-
chr1	100598614	100598625	GCCCCCGCGCC	1	-
chr1	107600148	107600159	GCGCCCGCCCA	1	-
chr1	108507802	108507813	GAGCATGCCCA	1	+
chr1	110754150	110754161	CCGCGGGCGCA	1	+
chr1	111747206	111747217	CCGGACGCGCG	1	-
chr1	117215387	117215398	GCGGGGGCGCA	1	-
chr1	117909622	117909633	GCGTGGGCGCG	1	+
chr1	145208988	145208999	GCGCCGGCCCG	1	-
chr1	150122576	150122587	GCGGGGGCGCG	1	-
chr1	151810753	151810764	GCGGCTGCGCC	1	-
chr1	1535082	1535093	CCGCGTGCGCG	1	-
chr1	153651172	153651183	GCGCCTGCCCC	1	-
chr1	154300127	154300138	GAGCCTGCCCA	1	+
chr1	156215620	156215631	CCGCATGCGCC	1	-
chr1	156611851	156611862	GCCCCTGCCCC	1	-
chr1	156611943	156611954	ACGCTCGCGCA	1	+
chr1	1606866	1606877	CCGCCTGCGCC	1	-
chr1	167691644	167691655	GCGGAGGCCCG	1	-
chr1	173990806	173990817	GAGGCGGCGCC	1	+
chr1	181159193	181159204	CCGCGGGCGCC	1	-
chr1	182573451	182573462	CCGCGTGCGCC	1	+
chr1	183440695	183440706	CCGCCTGCGAG	1	-
chr1	193073753	193073764	ACGCCCGCGCG	1	-
chr1	1976462	1976473	GCGGCCGCGCG	1	-
chr1	198126178	198126189	GCGGCGGCCCA	1	-
chr1	202995618	202995629	GCGGCCGCGCG	1	+
chr1	20512652	20512663	GCGGCTGCCCG	1	+
chr1	20539601	20539612	GCGGAGGCGCC	1	+
chr1	205744274	205744285	GCGGCCGCCCG	1	-
chr1	206808772	206808783	GCCCCTGTGCG	1	+
chr1	212873216	212873227	GCGCCGGCCCC	1	+
chr1	214454575	214454586	GCGGCCGCGCC	1	+
chr1	214454830	214454841	ACGGCGGCGCC	1	+
chr1	21767215	21767226	GCGCTCGCGCC	1	+
chr1	223900226	223900237	GCGGCGGCGCC	1	+
chr1	228135718	228135729	ACGCCGGCGCC	1	+
chr1	228135750	228135761	CCGCGCGCGCC	1	+
chr1	228225524	228225535	CCGCCCGCGCA	1	-
chr1	228289386	228289397	GCCCCTGCCCC	1	+
chr1	23037255	23037266	CCGCGGGCGCG	1	-
chr1	231557179	231557190	CCGCCGGCCCG	1	-
chr1	233463146	233463157	GCCCGGGCGCC	1	+
chr1	233464091	233464102	GCGGCGGCGCG	1	-
chr1	234745780	234745791	GCGCGGGCCCC	1	+
chr1	234866674	234866685	GAGCCTGTGCC	1	-
chr1	241682424	241682435	CCGCCTGTGCA	1	-
chr1	244213492	244213503	ACGCTGGCGCC	1	+
chr1	27022658	27022669	CCGCCGGCGCC	1	+
chr1	27153399	27153410	GCGCGGGCCCG	1	-
chr1	27339511	27339522	GCCCCTGCCCC	1	+
chr1	27816447	27816458	GCGCGGGCCCC	1	-
chr1	29564281	29564292	GCCCGGGCGCC	1	-
chr1	3448140	3448151	CAGCGTGCGCG	1	+
chr1	35395173	35395184	CAGCCGGCGCG	1	-
chr1	36173437	36173448	GCGCCCGCGCC	1	-
chr1	36622612	36622623	CCGCCGGCCCG	1	-
chr1	38218905	38218916	GCCCCTGTGCC	1	-
chr1	39571020	39571031	GCCCCGGCGCG	1	-
chr1	40138505	40138516	GAGGGCGCGCA	1	+
chr1	40426478	40426489	ACGCCTGCCCA	1	-
chr1	40974391	40974402	GCGGCTGCCCA	1	-
chr1	42039869	42039880	GCGCCTGCTCA	1	-
chr1	42193267	42193278	CCGGCGGCGCC	1	-
chr1	45792959	45792970	GCCGCTGCGCA	1	-
chr1	45792994	45793005	GACCCTGCGCC	1	-
chr1	46050384	46050395	ACGCACGCGCG	1	-
chr1	47134276	47134287	GCCTCTGCGCG	1	+
chr1	47898445	47898456	GCGCATGTGCA	1	+
chr1	53019203	53019214	GCCCCTGCCCG	1	-
chr1	53387348	53387359	CAGCCTGCGCC	1	-
chr1	63153867	63153878	GCGGCGGCGCG	1	+
chr1	6557613	6557624	GCCCCTGCGCG	1	+
chr1	859241	859252	GAGCCCGCGCC	1	+
chr1	859258	859269	GCCCCGGCGCG	1	-
chr1	86046432	86046443	GCCCAGGCGCC	1	-
chr1	9327288	9327299	GAGCCCGCCCA	1	-
chr1	95699675	95699686	GCGGAGGCGCG	1	+
chr1	9687162	9687173	CCGGCGGCGCC	1	-
chr1	98386611	98386622	GAGCGGGCGCG	1	+
chr10	101492215	101492226	CCGCCGGCCCG	1	-
chr10	102810141	102810152	CCGCCTGCCCC	1	+
chr10	102921715	102921726	GCGCCTGTGCC	1	+
chr10	106014924	106014935	CCGGGGGCGCG	1	-
chr10	1102658	1102669	CCGGCGGCGCC	1	-
chr10	111682901	111682912	GCGTATGCCCG	1	-
chr10	111768323	111768334	CCGGCGGCGCC	1	-
chr10	112258228	112258239	CCGCCGGCCCG	1	+
chr10	112432330	112432341	GCGCTCGCGCC	1	+
chr10	116853594	116853605	GCGGGGGCGCC	1	+
chr10	126432987	126432998	CCGGCGGCGCG	1	-
chr10	131770113	131770124	GCGGCCGCCCG	1	-
chr10	13341659	13341670	CCGGCGGCGCG	1	-
chr10	13341756	13341767	GCGGCCGCGCG	1	+
chr10	17659136	17659147	GCGGAGGCGCC	1	-
chr10	17659182	17659193	ACGGCGGCGCC	1	-
chr10	17659344	17659355	CCCCCTGCGCG	1	-
chr10	21805917	21805928	GCGGCGGCGCC	1	-
chr10	22292334	22292345	CAGCCGGCGCA	1	-
chr10	22292640	22292651	GCCCAGGCGCC	1	-
chr10	22541578	22541589	ACGCATGCCCA	1	-
chr10	22541651	22541662	CAGCGTGCGCC	1	-
chr10	23002629	23002640	GCGCGTGCGAG	1	-
chr10	23002677	23002688	ACGCGGGCGCC	1	+
chr10	23729141	23729152	GCGGAGGCCCG	1	+
chr10	30723042	30723053	GAGCCTGCCCA	1	-
chr10	32636589	32636600	ACGGCGGCGCG	1	-
chr10	35929682	35929693	GCGGCGGCGCG	1	-
chr10	43572490	43572501	CCGGCTGCGCC	1	-
chr10	6130826	6130837	GCCCTGGCGCA	1	-
chr10	61666656	61666667	GCGCCCGCCCC	1	+
chr10	64028491	64028502	CCGGGGGCGCA	1	+
chr10	64564553	64564564	GCGGCCGCGCA	1	-
chr10	64564595	64564606	GCGCACGCCCC	1	-
chr10	65225759	65225770	GCGGCGGCGCG	1	+
chr10	65390669	65390680	GCGGGTGCGCC	1	+
chr10	69524314	69524325	GAACCTGCGCG	1	-
chr10	72432263	72432274	CCGCCCGCGCA	1	-
chr10	72432306	72432317	GCGCTGGCGCG	1	+
chr10	73137294	73137305	GCCCCCGCGCG	1	-
chr10	74452212	74452223	CCGCAGGCGCC	1	-
chr10	7450541	7450552	GAGGCCGCGCA	1	-
chr10	75936355	75936366	GCCCGCGCGCC	1	+
chr10	81965291	81965302	CCGCGGGCGCG	1	+
chr10	90640146	90640157	GAGCCCGCGCG	1	+
chr10	93683464	93683475	GCGCTCGCGCC	1	+
chr10	94608504	94608515	GCCCCCGCGCG	1	-
chr11	108369212	108369223	GAGCCTGCGCC	1	-
chr11	108463733	108463744	GCCCGCGCGCA	1	-
chr11	108463780	108463791	GCGGGGGCGCG	1	-
chr11	119185942	119185953	CAGCCTGCGCC	1	-
chr11	119580130	119580141	GCCCCTGCCCC	1	-
chr11	120434826	120434837	CCGCCTGCGCG	1	-
chr11	120434872	120434883	CCACGTGCGCG	1	+
chr11	123451521	123451532	GAGGAGGCGCG	1	-
chr11	123525315	123525326	CCGCCTGCGCA	1	-
chr11	124669825	124669836	GCGCGTGTCCC	1	-
chr11	126335820	126335831	GCCCCTGCGCG	1	-
chr11	129620834	129620845	GCGGCCGCGCG	1	+
chr11	132952867	132952878	GCGGCCGCGCG	1	-
chr11	134230323	134230334	GCGGTGGCGCC	1	+
chr11	1357874	1357885	ACGGCGGCGCG	1	+
chr11	1357901	1357912	ACGCGGGCGCC	1	+
chr11	1405722	1405733	GCCTCTGCGCA	1	+
chr11	1596087	1596098	GAGCCTGCGCC	1	-
chr11	32112526	32112537	CCGCTCGCGCG	1	-
chr11	32112563	32112574	GCCCAGGCGCG	1	+
chr11	32113100	32113111	GAGGCCGCGCG	1	-
chr11	34334863	34334874	GAGCCGGCCCA	1	-
chr11	356295	356306	CCCCCTGCGCC	1	-
chr11	35965893	35965904	GCGCACGCCCA	1	-
chr11	35965925	35965936	CCGCCCGCGCA	1	-
chr11	43600786	43600797	GAGCAGGCGCG	1	-
chr11	43964091	43964102	AAGCGTGCGCG	1	-
chr11	43964139	43964150	GCGGCTGCCCA	1	-
chr11	46939877	46939888	CCGTGTGCGCA	1	+
chr11	46939934	46939945	CCGCCCGCGCC	1	+
chr11	46940179	46940190	GCCCAGGCGCG	1	-
chr11	46940199	46940210	GCGCCGGCCCG	1	+
chr11	47398711	47398722	GAGCCTGCCCC	1	+
chr11	57090175	57090186	GAGCCGGCCCA	1	+
chr11	57250711	57250722	CCACGTGCGCG	1	-
chr11	58346371	58346382	ACGGGTGCGCG	1	+
chr11	61520046	61520057	GCCCCTGCCCG	1	-
chr11	61520075	61520086	GCGCTTGCCCC	1	-
chr11	6440063	6440074	GCGGGCGCGCG	1	+
chr11	6440384	6440395	GCGCCCGCCCC	1	-
chr11	6440650	6440661	GCGGCTGTGCG	1	+
chr11	6440666	6440677	GCGGCCGCGCG	1	+
chr11	66045730	66045741	GCGGACGCGCC	1	+
chr11	67033798	67033809	GAGGCCGCGCG	1	-
chr11	696626	696637	GCGGTGGCGCA	1	+
chr11	71950760	71950771	GAGCCTGCCCC	1	-
chr11	74699933	74699944	CAGCCTGCGCC	1	+
chr11	75056700	75056711	GCGCCTGAGCG	1	-
chr11	76494101	76494112	CCCCCTGCGCG	1	-
chr11	76495049	76495060	CCGGGGGCGCA	1	+
chr11	76495154	76495165	GCCCCTGCCCA	1	-
chr11	77790726	77790737	GAGCCTGCCCC	1	-
chr11	8290200	8290211	GCCCCCGCGCC	1	-
chr11	85359000	85359011	GCGCCCGCCCA	1	+
chr11	93394720	93394731	AAGGCTGCGCG	1	-
chr12	103352012	103352023	GCCGCTGCGCA	1	+
chr12	103352047	103352058	GCGGCGGCGCC	1	+
chr12	104235719	104235730	GCCCCTGCCCA	1	+
chr12	104851751	104851762	GCCCGGGCGCA	1	-
chr12	105380288	105380299	GAGGAGGCGCG	1	+
chr12	112856785	112856796	CCGGCCGCGCA	1	-
chr12	11801982	11801993	GCGGCCGCGCC	1	-
chr12	11802021	11802032	GAGCGGGCGCC	1	-
chr12	118541723	118541734	CCCCCTGCGCC	1	+
chr12	121079276	121079287	GCGCCGGCCCG	1	-
chr12	122017541	122017552	GCGCGCGCGCA	1	+
chr12	124873902	124873913	CCGCCTGCCCG	1	-
chr12	125478925	125478936	GCGGCTGCGCC	1	+
chr12	12877386	12877397	GCCCCCGCGCC	1	-
chr12	22488328	22488339	GAGCGCGCGCA	1	+
chr12	25403494	25403505	GCGGCGGCGCG	1	-
chr12	25403900	25403911	GCGGCCGCCCG	1	-
chr12	25404184	25404195	GCGGCGGCCCG	1	+
chr12	26279661	26279672	GCGGCGGCCCA	1	+
chr12	27932836	27932847	GCCCGGGCGCC	1	-
chr12	27933190	27933201	ACGCGCGCGCC	1	-
chr12	39836983	39836994	GCGCCCGCCCC	1	+
chr12	4140473	4140484	CCGCCCGCGCC	1	+
chr12	46765173	46765184	GAGGCGGCGCG	1	+
chr12	51664011	51664022	GCGGGGGCGCC	1	-
chr12	51785494	51785505	GCGCCCGCCCC	1	+
chr12	52208199	52208210	GCAGCTGCGCA	1	-
chr12	52401663	52401674	CCGCGGGCGCC	1	-
chr12	53625680	53625691	GAGGGGGCGCG	1	-
chr12	57028818	57028829	CCGCCGGCCCA	1	-
chr12	93835390	93835401	GCGGCTGCCCG	1	-
chr12	94544427	94544438	GAGCCGGTGCG	1	+
chr13	100632896	100632907	GCGGGGGCGCG	1	+
chr13	100634208	100634219	CCGCCTGCGCC	1	+
chr13	100634300	100634311	GCGCCCGCCCG	1	-
chr13	110438833	110438844	GCGGCGGCGCG	1	-
chr13	110768490	110768501	GCGCTTGCGCC	1	-
chr13	114427976	114427987	GCGCCGGCGAA	1	-
chr13	20734988	20734999	GCCCCTGTGCC	1	+
chr13	20735786	20735797	GCCCGGGCGCC	1	-
chr13	21635775	21635786	CCGCAGGCGCC	1	-
chr13	28528188	28528199	GCGCAGGCGAG	1	+
chr13	28674295	28674306	GACCCGGCGCA	1	+
chr13	29393993	29394004	GCCCCTGCGCC	1	-
chr13	29394365	29394376	CCGGCTGCGCC	1	+
chr13	30881614	30881625	GCGGCCGCGCG	1	+
chr13	31038716	31038727	GCGGCGGCGCG	1	-
chr13	41239694	41239705	CCGGCCGCGCG	1	+
chr13	42623304	42623315	CCGCCCGCGCC	1	-
chr13	45150221	45150232	CCGGGGGCGCG	1	+
chr13	48877770	48877781	CAGCCCGCGCA	1	+
chr13	60738104	60738115	CCGGCGGCGCG	1	-
chr13	74709730	74709741	CCGCCCGCCCG	1	-
chr13	97762307	97762318	ACGCGGGCGCG	1	+
chr14	100631912	100631923	GCGGCCGCCCG	1	-
chr14	100631938	100631949	CCGCCTGCGCC	1	+
chr14	100706676	100706687	GCCGCGGCGCA	1	-
chr14	100706719	100706730	GCGGGGGCGCG	1	-
chr14	101129738	101129749	GACCCTGCGCA	1	-
chr14	102783344	102783355	GCGCCGGCCCG	1	+
chr14	102783370	102783381	GCGCCCGCCCC	1	-
chr14	104601624	104601635	CCGGCGGCGCC	1	-
chr14	105640977	105640988	GCGGCTGCGCC	1	+
chr14	105759489	105759500	GAGCATGCGCC	1	-
chr14	105830828	105830839	CCGGGTGCGCG	1	+
chr14	105992735	105992746	GCGGCGGCGCG	1	-
chr14	21566319	21566330	GAGCCGGCGCC	1	+
chr14	23299293	23299304	CCGCCCGCCCA	1	-
chr14	23426252	23426263	GCCCCTGCGCC	1	-
chr14	35451217	35451228	AAGCATGCCCA	1	+
chr14	50087951	50087962	GCGCCCGCCCG	1	+
chr14	50469321	50469332	GCCCCTGCCCC	1	-
chr14	54907758	54907769	ACGCGGGCGCG	1	+
chr14	55369022	55369033	CCGCGGGCGCA	1	+
chr14	56047183	56047194	GCGGCCGCGCC	1	-
chr14	59951414	59951425	GAGCCTGCGCC	1	-
chr14	61124067	61124078	GCGGCGGCGCG	1	+
chr14	64194797	64194808	GCGGGGGCGCG	1	-
chr14	64194809	64194820	CCGCGCGCGCC	1	+
chr14	64760827	64760838	GCGCGCGCCCC	1	+
chr14	65438939	65438950	CCGCCTGCCCA	1	+
chr14	65439123	65439134	GAGCGCGCGCA	1	+
chr14	67999689	67999700	GCGCCGGCCCG	1	-
chr14	68000155	68000166	GCCGCGGCGCA	1	-
chr14	68000175	68000186	CAGGCTGCGCG	1	+
chr14	69444653	69444664	GAGCCTGTGCC	1	-
chr14	74684571	74684582	GCGCCTGAGCG	1	-
chr14	75407127	75407138	GCCCCTGTGCC	1	+
chr14	78266393	78266404	CCGCGCGCGCC	1	+
chr14	89290718	89290729	GCAGCTGCGCC	1	+
chr14	89506866	89506877	CCGCTGGCGCC	1	-
chr14	93153424	93153435	GAGGCTGCGCG	1	-
chr14	95156009	95156020	GAGGCGGCGCC	1	+
chr14	95962021	95962032	GCACCTGTGCC	1	+
chr14	99733034	99733045	GCGGAGGCGCC	1	+
chr15	102285661	102285672	GCGGTGGCGCA	1	-
chr15	102286042	102286053	GCGGGGGCGCA	1	-
chr15	31620186	31620197	GAGCCGGCGCC	1	+
chr15	31620208	31620219	GCGGGGGCGCG	1	-
chr15	35280917	35280928	GCGCCTGCGCT	1	-
chr15	41061930	41061941	GCAGGTGCGCC	1	-
chr15	45480032	45480043	GAGCCGGCCCA	1	-
chr15	48623978	48623989	GCCCCGGCGCC	1	-
chr15	48937049	48937060	CCGGCGGCGCG	1	-
chr15	56657561	56657572	GCCCGGGCGCC	1	-
chr15	63569760	63569771	CCGCCCGCGCC	1	+
chr15	63569863	63569874	GCGCAGGCCCG	1	-
chr15	65715310	65715321	GCGGGGGCGCG	1	+
chr15	66161790	66161801	GCCGCTGCGCC	1	-
chr15	73977090	73977101	GCCCGGGCGCC	1	+
chr15	74220119	74220130	GCCGGTGCGCA	1	+
chr15	74220235	74220246	GCCCCGGCGCC	1	+
chr15	74243596	74243607	CAGCCTGCGCG	1	+
chr15	75230507	75230518	CCGGCCGCGCG	1	-
chr15	75249090	75249101	GAGCGGGCGCC	1	+
chr15	77223886	77223897	GCGGCGGCCCG	1	+
chr15	78556858	78556869	CCGCCGGCGCC	1	+
chr15	85197533	85197544	CCGCCTGCGAG	1	+
chr15	86383953	86383964	CCGCGGGCGCG	1	+
chr15	89011172	89011183	GCGCCTGTGCA	1	-
chr15	89438540	89438551	GCGGAGGCCCG	1	-
chr15	89456535	89456546	GCGGGGGCGCG	1	+
chr15	91141487	91141498	GAGCAGGCCCA	1	-
chr15	96900521	96900532	GCGGCGGCGCG	1	-
chr16	1156456	1156467	GCCCAGGCGCG	1	+
chr16	1664371	1664382	CCGCCGGCCCG	1	+
chr16	1664692	1664703	CCGCTTGCCCA	1	-
chr16	2246369	2246380	GCCTCTGCGCG	1	+
chr16	23848561	23848572	GCGGGTGCCCA	1	-
chr16	2521331	2521342	GCGGCGGCCCG	1	+
chr16	2521355	2521366	CCGCCCGCCCA	1	+
chr16	27325532	27325543	GCGGAGGCGCG	1	+
chr16	2765695	2765706	GCCCCTGCCCC	1	-
chr16	28834028	28834039	CCCCCTGCGCC	1	+
chr16	30124319	30124330	GCCCCTGCCCA	1	-
chr16	3013458	3013469	GAGCAGGCCCA	1	-
chr16	31226724	31226735	CCGCCCGCCCA	1	-
chr16	48657314	48657325	GCGCTGGCGCC	1	-
chr16	56459502	56459513	GCCCCTGCGCC	1	-
chr16	56642358	56642369	CCGGCCGCGCG	1	-
chr16	56998619	56998630	CCGCTGGCGCC	1	-
chr16	66637917	66637928	ACGCATGTGCG	1	+
chr16	67197331	67197342	GCGGCGGCGCA	1	-
chr16	71392501	71392512	GCGGCGGCGCG	1	-
chr16	73081615	73081626	CCGGCTGCGCG	1	+
chr16	74640613	74640624	CCGCGTGTGCC	1	-
chr16	74641018	74641029	GCGCCGGCGAG	1	-
chr16	83986792	83986803	GAGGCGGCGCA	1	-
chr16	85202804	85202815	GCGCCTGCCAA	1	-
chr16	85403683	85403694	GCCCCTGCCCC	1	-
chr16	85562700	85562711	GAGGCGGCGCC	1	+
chr16	85784753	85784764	CCGCGGGCGCC	1	+
chr16	87417753	87417764	GCGCCCGTGCG	1	+
chr16	89268599	89268610	GCGCAGGCCCC	1	-
chr17	16256079	16256090	ACGGCTGCGCG	1	+
chr1	108507265	108507276	GCGCCCGTGCC	1	+
chr1	110577217	110577228	GCGGCTGTGCG	1	+
chr1	110611527	110611538	GCGCTGGTGCG	1	-
chr1	113051491	113051502	CCGCCCGCGCC	1	-
chr1	113051518	113051529	GCGCGTGTCCC	1	+
chr1	116519473	116519484	GCCCCTGCCCC	1	-
chr1	144932127	144932138	CCGCTGGCGCC	1	-
chr1	145438422	145438433	GCGCTGGCCCG	1	-
chr1	1475878	1475889	GAGGAGGCGCG	1	+
chr1	148555639	148555650	ACGTCTGCGCG	1	+
chr1	150122182	150122193	GCGTGGGCGCC	1	+
chr1	150335493	150335504	ACGCACGCGCC	1	-
chr1	151812440	151812451	ACCCCTGCGCG	1	+
chr1	15251683	15251694	GCGGGTGTGCC	1	+
chr1	1535134	1535145	GCGGTTGCGCA	1	+
chr1	155043509	155043520	ACGCATGTGCG	1	+
chr1	15911405	15911416	GCGTGGGCGCG	1	-
chr1	15944055	15944066	CAGCCGGCGCC	1	+
chr1	16400123	16400134	GCGGCGGCGCG	1	-
chr1	16939454	16939465	GCGCTCGCGCC	1	-
chr1	16939801	16939812	CCGCCCGCCCA	1	+
chr1	16939888	16939899	GCGGCGGCGCG	1	-
chr1	172413189	172413200	GCCCCGGCGCC	1	-
chr1	182992720	182992731	CCGCCCGCGCC	1	+
chr1	193074628	193074639	GCGGCGGCGCG	1	-
chr1	205498280	205498291	GCCCAGGCGCG	1	+
chr1	205649646	205649657	GAGCATGCGCG	1	+
chr1	207226289	207226300	GCGGGTGTGCC	1	-
chr1	207925674	207925685	GCGGACGCGCG	1	-
chr1	208417732	208417743	GAGGCCGCGCG	1	+
chr1	22263943	22263954	CCGGCCGCGCA	1	+
chr1	224034069	224034080	GCGGCCGCGCC	1	+
chr1	226736556	226736567	GAGCTGGCGCC	1	-
chr1	228652520	228652531	GAGGTTGCGCA	1	+
chr1	235267648	235267659	GCGTCCGCGCC	1	-
chr1	235267680	235267691	GCGCTGGCGCC	1	-
chr1	236768166	236768177	GCGCTGGCGCC	1	+
chr1	24069724	24069735	GCGGAGGCGCG	1	+
chr1	244014074	244014085	GAGGGGGCGCG	1	-
chr1	244998590	244998601	GCGCGCGCCCG	1	+
chr1	24718961	24718972	CCGCTTGCCCA	1	-
chr1	25228541	25228552	GAGCCGGCCCA	1	+
chr1	26126889	26126900	GCGGCCGCGCG	1	+
chr1	26798437	26798448	CCGGCTGCGCC	1	+
chr1	31867685	31867696	GAGCCCGCGCG	1	-
chr1	33207433	33207444	GAGCGGGCGCG	1	-
chr1	33359081	33359092	GAGCCTGCCCG	1	-
chr1	3448113	3448124	GCGCCGGCCCG	1	+
chr1	36183614	36183625	GAGCCTGCCCC	1	+
chr1	38261201	38261212	GCGCCTGCGGG	1	-
chr1	38471060	38471071	CCGCCTGCGCC	1	-
chr1	38471221	38471232	GCGCGGGCCCG	1	+
chr1	39571422	39571433	GCGCCGGCCCG	1	-
chr1	39957493	39957504	GCAGGTGCGCG	1	+
chr1	40042603	40042614	GCGGCCGCGCC	1	-
chr1	40105443	40105454	GCCCAGGCGCC	1	+
chr1	43814707	43814718	GCGCCTGCGCC	1	+
chr1	51985144	51985155	GAGCCTGCCCC	1	+
chr1	53309219	53309230	GCGGACGCGCG	1	-
chr1	62208391	62208402	CCGGCGGCGCC	1	-
chr1	7022772	7022783	GCCCCTGCCCC	1	+
chr1	90308946	90308957	CCGCCCGCCCG	1	-
chr1	91317178	91317189	GCGCCCGCCCC	1	+
chr1	9352972	9352983	CAGCCTGCGCG	1	+
chr1	93646140	93646151	GAGCCCGCCCG	1	-
chr1	93811875	93811886	GCGCCCGCCCC	1	+
chr10	100028061	100028072	CCGCGGGCGCC	1	+
chr10	100028120	100028131	GCGGGGGCGCC	1	+
chr10	102586886	102586897	GCGGCCGCGCG	1	+
chr10	104168971	104168982	GAGCCGGCCCG	1	+
chr10	106097695	106097706	GAGGCTGCGCG	1	+
chr10	121128963	121128974	GCAGCTGCGCA	1	+
chr10	121410761	121410772	GCGCGTGCCCG	1	-
chr10	124135191	124135202	GCCCCCGCGCA	1	+
chr10	126847753	126847764	GCGGCGGCCCG	1	+
chr10	129924698	129924709	GCGCCCGCCCA	1	+
chr10	129948444	129948455	GCCCCCGCGCC	1	+
chr10	134043921	134043932	GCGCCTGTGCA	1	-
chr10	135072826	135072837	GCGGGTGCCCA	1	+
chr10	17686540	17686551	GAGGATGCGCC	1	-
chr10	21806396	21806407	GCGGCGGCGCC	1	+
chr10	23003540	23003551	ACGCCGGCGCC	1	-
chr10	27443382	27443393	GTGCCTGCGCG	1	+
chr10	35930000	35930011	CCGGCTGCGCG	1	-
chr10	43633901	43633912	GCGGCGGCGCG	1	+
chr10	45869480	45869491	GCCCCTGCCCC	1	+
chr10	6020017	6020028	GCGGAGGCGCG	1	+
chr10	64578518	64578529	GCGCGGGCGAG	1	+
chr10	64578555	64578566	CCACGTGCGCA	1	-
chr10	65281027	65281038	GCGGCGGCGCG	1	-
chr10	65281089	65281100	CCGCCGGCCCG	1	-
chr10	65389030	65389041	GCACATGCCCA	1	+
chr10	70167078	70167089	GCCCGGGCGCC	1	-
chr10	70716859	70716870	CCACGTGCGCA	1	-
chr10	72164491	72164502	GCGCGCGCCCC	1	+
chr10	72238479	72238490	GCGCCCGCCCC	1	-
chr10	75006633	75006644	ACGGCGGCGCG	1	+
chr10	75006729	75006740	CCGGCTGCGCG	1	-
chr10	81004959	81004970	GCCCCTGTGCC	1	+
chr10	82213905	82213916	GCCCAGGCGCC	1	+
chr10	93558483	93558494	GCGCTCGCGCA	1	-
chr10	93683817	93683828	CCGCCGGCGCC	1	+
chr10	94333379	94333390	GCCCCTGCGCC	1	+
chr10	94822793	94822804	CCGCCCGCGCC	1	-
chr11	102322987	102322998	ACGGGTGCGCA	1	-
chr11	10879184	10879195	GCGGCCGCCCG	1	-
chr11	112160975	112160986	GCCCAGGCGCC	1	-
chr11	119404702	119404713	GCGCACGCCCG	1	+
chr11	120435526	120435537	CCGCCGGCCCA	1	-
chr11	14541952	14541963	GCGGCGGCGCA	1	+
chr11	1596055	1596066	GCGCGCGCGAA	1	-
chr11	1968256	1968267	GCGCGGGCCCG	1	+
chr11	19734326	19734337	GCCCCGGCGCG	1	-
chr11	27384608	27384619	GCCCCTGCCCA	1	+
chr11	3238497	3238508	CCGCCGGCCCA	1	+
chr11	33796083	33796094	GCCCCTGCCCC	1	+
chr11	3443389	3443400	GCGTCTGCCCC	1	+
chr11	3862724	3862735	CCGCCTGCGCC	1	-
chr11	3862873	3862884	GCAGCTGCGCG	1	-
chr11	3876877	3876888	CCGCCCGCCCG	1	+
chr11	46259908	46259919	GAGGCGGCGCG	1	+
chr11	61447705	61447716	CCGCGGGCGCC	1	-
chr11	61735353	61735364	GAGGAGGCGCA	1	+
chr11	61735399	61735410	GCCCGGGCGCC	1	-
chr11	61735433	61735444	GCGGGGGCGCA	1	+
chr11	6341462	6341473	GCAGCTGCGCC	1	+
chr11	66045614	66045625	CCGCTCGCGCG	1	+
chr11	66189240	66189251	ACGGCTGCGCC	1	+
chr11	67210990	67211001	GCCCCTGCCCC	1	-
chr11	71935847	71935858	GCGGCTGCGCG	1	+
chr11	71936109	71936120	GCGGCCGCCCG	1	-
chr11	75062609	75062620	GCGGCCGCCCG	1	-
chr11	75062909	75062920	GCGTGTGCGCG	1	+
chr11	75379221	75379232	CCGCGCGCGCC	1	+
chr11	76494232	76494243	GCGCGCGCCCC	1	-
chr11	8615557	8615568	CCGGCTGCGCC	1	+
chr11	96123041	96123052	GCCCCTGCCCC	1	+
chr12	104234695	104234706	GCCCCGGCGCC	1	-
chr12	105352033	105352044	GAGGAGGCGCG	1	-
chr12	105630056	105630067	GCGCGGGCGCC	1	-
chr12	108297624	108297635	CCGCCCGCCCA	1	+
chr12	116971855	116971866	GAGCGTGTGCA	1	-
chr12	118814332	118814343	GCGCGGGCGCG	1	+
chr12	120662490	120662501	GCGGCTGCGCG	1	-
chr12	121078844	121078855	GCCCCTGTGCC	1	+
chr12	124069059	124069070	CCGCCTGCGCC	1	-
chr12	124950930	124950941	ACGGCCGCGCA	1	+
chr12	12765140	12765151	GCGGCGGCGCG	1	-
chr12	131303638	131303649	CCGCCCGCGCC	1	-
chr12	133007090	133007101	GCGGCGGCCCG	1	+
chr12	1703436	1703447	CCGGCTGCGCC	1	+
chr12	1703651	1703662	CCGCCGGCCCG	1	-
chr12	1704036	1704047	GCGCAGGCCCG	1	-
chr12	1771203	1771214	CCGCGGGCGCA	1	+
chr12	32832042	32832053	GAGGCTGCGCG	1	-
chr12	48120408	48120419	GCCCATGCGCC	1	+
chr12	48744612	48744623	CCGCCTGCCCC	1	+
chr12	48744699	48744710	CCGCCCGCGCC	1	-
chr12	50451265	50451276	GAGGCGGCGCG	1	+
chr12	51984698	51984709	CCGGCGGCGCG	1	+
chr12	53268135	53268146	GAGCGGGCGCG	1	-
chr12	53626097	53626108	GCCCCTGCCCG	1	+
chr12	53738642	53738653	GCCCGGGCGCC	1	-
chr12	58027022	58027033	GCGGGGGCGCG	1	+
chr12	64237749	64237760	CCGGGGGCGCG	1	+
chr12	64237882	64237893	GAGCCGGCGCC	1	-
chr12	6472512	6472523	CCGCCCGCGCA	1	-
chr12	7062780	7062791	GAGGAGGCGCA	1	-
chr12	70760969	70760980	CAGCCTGCGCC	1	-
chr12	76424896	76424907	GCCCCTGCCCG	1	+
chr12	76477752	76477763	GCGGCCGCGCG	1	-
chr12	76952833	76952844	GCCCCCGCGCC	1	-
chr12	8850476	8850487	GCGCGCGCCCC	1	-
chr12	8850501	8850512	CCGCCCGCCCG	1	-
chr12	89918344	89918355	GCGTCTGCGCC	1	-
chr13	101241078	101241089	CCGGCGGCGCC	1	+
chr13	113548876	113548887	GCGCCTGTCCC	1	-
chr13	113864046	113864057	CCGCCCGCGCC	1	-
chr13	114018452	114018463	CCGCGGGCGCG	1	+
chr13	114566710	114566721	GCGGCTGCCCG	1	+
chr13	21050167	21050178	CCGCGTGCGCA	1	-
chr13	21635292	21635303	GCGCCCGCCCG	1	-
chr13	33112964	33112975	GCGTTTGCGCC	1	+
chr13	46626664	46626675	CCGCGCGCGCA	1	-
chr13	67804634	67804645	GAGGGGGCGCG	1	-
chr13	77554405	77554416	GCACCCGCGCG	1	+
chr13	77554459	77554470	GCGCTGGCGCG	1	+
chr13	91999844	91999855	CCGCCCGCCCG	1	-
chr13	99127928	99127939	CAGCCTGCGCC	1	-
chr14	100413385	100413396	GCAGGTGCGCC	1	+
chr14	100706606	100706617	CCGCCGGCCCG	1	+
chr14	100842714	100842725	GCCCCCGCGCG	1	-
chr14	103243585	103243596	ACGGCGGCGCC	1	-
chr14	103394860	103394871	GCCCCTGCCCG	1	-
chr14	105877803	105877814	CCGGCGGCGCC	1	-
chr14	35183938	35183949	CAGCCGGCGCC	1	+
chr14	39736248	39736259	GCGCCGGCCCC	1	+
chr14	39901857	39901868	GCCGCTGCGCC	1	+
chr14	52456250	52456261	GCGCCTGCCCG	1	+
chr14	53619109	53619120	CCGCAGGCGCG	1	+
chr14	54907777	54907788	GCGACTGCGCG	1	+
chr14	54955722	54955733	GCCCCGGCGCC	1	+
chr14	59930983	59930994	GCACGCGCGCG	1	+
chr14	59931008	59931019	CCGCACGCGCA	1	+
chr14	61124051	61124062	GAGCCGGCGCA	1	+
chr14	65438998	65439009	GAGCGGGCGCC	1	-
chr14	71288626	71288637	GCGGGGGCGCG	1	-
chr14	73736972	73736983	CCGCCTGTGCC	1	-
chr14	74684494	74684505	GCGCTCGCGCC	1	+
chr14	74724346	74724357	CCGGCGGCGCG	1	-
chr14	76819335	76819346	GACCCTGCGCG	1	-
chr14	77843399	77843410	CAGCCCGCGCA	1	+
chr14	90864540	90864551	GCGGCGGCGCC	1	+
chr14	92979931	92979942	GCGCCCGTGCG	1	+
chr15	100105834	100105845	GCCCCGGCGCC	1	+
chr15	101548760	101548771	GAGCCCGCGCC	1	+
chr15	23034159	23034170	CCGGCCGCGCG	1	+
chr15	23034177	23034188	GCGCCGGCGAG	1	-
chr15	25684147	25684158	GCCGCGGCGCA	1	+
chr15	31047417	31047428	GCGCTTGTGCG	1	-
chr15	31284010	31284021	GCGGTGGCGCC	1	+
chr15	31621083	31621094	GAGCCTGCCCC	1	-
chr15	38856498	38856509	GCGCCCGCCCG	1	-
chr15	40803986	40803997	CCGGCTGCGCG	1	-
chr15	44038531	44038542	CCGCCCGCCCG	1	+
chr15	52861278	52861289	CCGCCTGCCCC	1	+
chr15	59981669	59981680	GCGCTCGCGCC	1	+
chr15	64125743	64125754	CCGCGGGCGCC	1	+
chr15	64125775	64125786	GCCCGGGCGCC	1	-
chr15	64753026	64753037	CCGGCCGCGCG	1	+
chr15	65204072	65204083	GCGGACGCGCG	1	+
chr15	65204104	65204115	GCCCCTGCGCG	1	-
chr15	68570694	68570705	CCGGGGGCGCA	1	+
chr15	72522789	72522800	GCGCCCGCCCA	1	-
chr15	73925296	73925307	GAGGAGGCGCG	1	-
chr15	75249262	75249273	GAGCGGGCGCG	1	+
chr15	75871724	75871735	GCGGCCGCCCG	1	+
chr15	75987118	75987129	GCCCCCGCGCA	1	-
chr15	76352114	76352125	ACGGCGGCGCG	1	-
chr15	76352193	76352204	CCGCCGGCGCG	1	+
chr15	76352211	76352222	GCGCGCGCCCC	1	+
chr15	77223977	77223988	GCGGAGGCGCG	1	-
chr15	80988350	80988361	CCGGGTGCGCA	1	-
chr15	83735655	83735666	GCGGCGGCGCC	1	+
chr15	84748943	84748954	AAGCCGGCGCC	1	-
chr15	85201903	85201914	GCGGTGGCGCG	1	+
chr15	89164488	89164499	GCGCCCGCCCA	1	-
chr15	90808635	90808646	GCGGCTGCCCA	1	-
chr15	90809204	90809215	GCCGCTGCGCA	1	-
chr15	91415199	91415210	GCGCCTGCGGG	1	+
chr15	96873427	96873438	CCGCTCGCGCA	1	-
chr15	96888977	96888988	AAGCCTGCCCG	1	-
chr16	11348828	11348839	GCGCTGGCGCA	1	+
chr16	1413933	1413944	GCGCCCGCCCC	1	-
chr16	19179051	19179062	GAGCGTGCGCC	1	-
chr16	19179070	19179081	CCGCCTGCCCG	1	+
chr16	2076833	2076844	GCGCCCGCCCC	1	-
chr16	20818499	20818510	GAGCCCGCCCG	1	-
chr16	2202935	2202946	GCCCCTGCCCC	1	-
chr16	2732438	2732449	GCGCCCGCCCC	1	-
chr16	29276667	29276678	GAGCAGGCGCC	1	+
chr16	3013871	3013882	GCGCGTGCGAC	1	+
chr16	3015043	3015054	GCGCAGGCCCC	1	-
chr16	30197355	30197366	GCGCGGGCCCA	1	-
chr16	30797794	30797805	GCCCAGGCGCC	1	+
chr16	30904906	30904917	GCAGGTGCGCC	1	-
chr16	30913590	30913601	CCGCGCGCGCC	1	+
chr16	30913650	30913661	ACGGCGGCGCC	1	-
chr16	30960761	30960772	GAGGCGGCGCC	1	-
chr16	3221799	3221810	ACCCCGGCGCA	1	+
chr16	47007190	47007201	CCGCCCGCCCG	1	-
chr16	47177790	47177801	GCGGACGCGCG	1	+
chr16	47177831	47177842	GCCCCGGCGCG	1	+
chr16	4744951	4744962	GCACCTGCGCA	1	-
chr16	49632488	49632499	GAGCACGCGCA	1	+
chr16	50187901	50187912	GAGCCCGCCCG	1	-
chr16	57496577	57496588	GCGGTGGCGCC	1	+
chr16	58662976	58662987	GCCCAGGCGCG	1	+
chr16	66638591	66638602	GCCCCTGCGCG	1	+
chr16	66639151	66639162	GCGGGGGCGCC	1	-
chr16	66639628	66639639	GCGCCTGAGCG	1	-
chr16	66914617	66914628	GCGCCGGCGAG	1	-
chr16	67212087	67212098	GCGCTGGCGCA	1	+
chr16	67462255	67462266	CCGCCTGCCCA	1	+
chr16	68056750	68056761	CCGCTGGCGCC	1	+
chr16	68056767	68056778	GAGCGCGCGCA	1	-
chr16	68056863	68056874	CAGCCGGCGCG	1	-
chr16	68877461	68877472	GCGGCGGCGCC	1	+
chr16	68877480	68877491	GCGCCTGAGCG	1	+
chr16	69221820	69221831	GCGGCTGCCCA	1	-
chr16	70719769	70719780	GCGCCCGCGCG	1	-
chr16	71918078	71918089	GCGGGTGCGCG	1	-
chr16	81642689	81642700	ACGCCTGCCCC	1	+
chr17	14205998	14206009	GCGGAGGCGCC	1	-
chr17	14206013	14206024	CCGCCCGCCCG	1	-
chr17	1546425	1546436	GAGGCTGCGCG	1	-
chr17	17685640	17685651	GAGCGCGCGCG	1	-
chr17	19771050	19771061	GCGCGTGTGCG	1	-
chr17	19912561	19912572	CCGCCTGCGCC	1	-
chr17	25621014	25621025	ACGCCCGCGCC	1	+
chr17	26711622	26711633	GAGCGGGCGCC	1	+
chr17	26879618	26879629	CAGCCGGCGCA	1	-
chr17	27467787	27467798	GCACATGCGCA	1	+
chr17	27920304	27920315	GAGCAGGCGCC	1	-
chr17	29037189	29037200	GCGTGTGCGCG	1	+
chr17	29886224	29886235	GCGCCCGCCCG	1	-
chr17	33775367	33775378	GCCCCTGCCCA	1	-
chr17	3438933	3438944	CCGCCGGCGCC	1	-
chr17	35766964	35766975	CCGGGGGCGCG	1	+
chr17	35766985	35766996	CCGGAGGCGCG	1	+
chr17	38219813	38219824	GCGGTGGCGCG	1	+
chr17	38333696	38333707	GAGGGGGCGCG	1	+
chr17	41995296	41995307	ACGGCGGCGCC	1	+
chr17	42392839	42392850	GCGTCTGCGCG	1	+
chr17	42392909	42392920	GCGGCGGCGCA	1	+
chr17	43047638	43047649	GCGCGTGCGCG	1	+
chr17	43096300	43096311	GCCCCTGCCCC	1	-
chr17	43096761	43096772	GCGCCCGCCCG	1	-
chr17	43697894	43697905	GAGCGGGCGCC	1	+
chr17	44271187	44271198	GCGCCGGCCCG	1	-
chr17	45331041	45331052	GACCCTGCGCC	1	-
chr17	46908304	46908315	GCCCCCGCGCG	1	-
chr17	46908345	46908356	CCGCCTGCCCC	1	-
chr17	48785323	48785334	GCCCGGGCGCC	1	-
chr17	49008945	49008956	CCGCTCGCGCG	1	+
chr17	55532643	55532654	GCCCCTGCCCC	1	+
chr17	57408933	57408944	GCGGCTGCGCC	1	+
chr17	57408991	57409002	GCGGGGGCGCG	1	+
chr17	59476352	59476363	CCGCCCGCGCG	1	+
chr17	62915698	62915709	GCCCCGGCGCC	1	-
chr17	62962128	62962139	CCGCCGGCGCA	1	-
chr17	63552488	63552499	ACGCCTGCCCG	1	-
chr17	636304	636315	GAGCGCGCGCG	1	+
chr17	65241761	65241772	GAGGCCGCGCA	1	+
chr17	65242093	65242104	CAGCCGGCGCC	1	-
chr17	70118904	70118915	GCGGCTGCGCG	1	+
chr17	70118979	70118990	CCGCCTGCCCG	1	-
chr17	71307141	71307152	GCGGGTGCGCG	1	-
chr17	72322270	72322281	GCGCCCGCCCC	1	-
chr17	7239832	7239843	GCCCCTGCCCC	1	+
chr17	73874082	73874093	GAGCCTGTGCC	1	-
chr17	73874103	73874114	GCCGCTGCGCC	1	-
chr17	75243168	75243179	CCGCCGGCCCA	1	-
chr17	75243294	75243305	GCGTCTGCGCA	1	+
chr17	76127827	76127838	ACGCGGGCGCC	1	+
chr17	76374458	76374469	GCCCCTGCGCC	1	+
chr17	79023992	79024003	CCGCCCGCCCG	1	+
chr17	80200212	80200223	GCGCATGTCCC	1	-
chr17	80260214	80260225	GCGGAGGCCCA	1	-
chr17	80655530	80655541	GCCTCTGCGCG	1	+
chr17	8066294	8066305	GCGGCCGCGCG	1	+
chr17	8906331	8906342	ACGCCGGCCCG	1	-
chr17	8906607	8906618	GAGCCTGCGCG	1	+
chr18	11149539	11149550	CCGGCGGCGCG	1	+
chr18	20716291	20716302	CCGCCTGTGCC	1	+
chr18	24129606	24129617	CCGCCTGCCCG	1	-
chr18	3449065	3449076	ACGCATGCCCC	1	-
chr18	46476362	46476373	CCGCCGGCGCG	1	-
chr18	47721551	47721562	GCGGGGGCGCG	1	-
chr18	55711382	55711393	GCGCGTGTGCC	1	+
chr18	56530611	56530622	GCGTCGGCGCC	1	+
chr19	10541439	10541450	CCGCCTGCCCA	1	-
chr19	1223186	1223197	GCCCCTGCCCG	1	+
chr19	1237932	1237943	GAGCGGGCGCG	1	-
chr19	14591060	14591071	CCGCCTGCGCC	1	+
chr1	108742769	108742780	CCGCCTGCGCC	1	-
chr1	108742941	108742952	GAGCCCGCGCG	1	+
chr1	109806329	109806340	CCGCACGCGCC	1	+
chr1	112938736	112938747	CAGCCGGCGCG	1	+
chr1	116184519	116184530	GCGGCCGCGCC	1	+
chr1	116185415	116185426	GCCCCGGCGCG	1	-
chr1	155948434	155948445	GCCCGCGCGCA	1	+
chr1	16494494	16494505	GCGGCGGCCCG	1	+
chr1	165600368	165600379	GCGCTGGCGCG	1	-
chr1	16939778	16939789	CCGCGGGCGCA	1	-
chr1	17287330	17287341	GAGGAGGCGCG	1	+
chr1	17287393	17287404	GAGGCGGCGCG	1	+
chr1	178063656	178063667	GCGCCTCCGCG	1	-
chr1	181074851	181074862	GCCCCCGCGCG	1	+
chr1	182992402	182992413	GCGGACGCGCA	1	+
chr1	204945013	204945024	ACGCCTGCCCC	1	+
chr1	206858142	206858153	GAGGACGCGCG	1	-
chr1	226249740	226249751	CCGCCTGCGCG	1	-
chr1	22779080	22779091	ACGGCTGCGCA	1	-
chr1	231175976	231175987	GCGCCTGCCCC	1	+
chr1	236305392	236305403	GAGGAGGCGCG	1	+
chr1	236306460	236306471	GAGCCGGCGCC	1	-
chr1	24070386	24070397	GAGCGTGCCCG	1	+
chr1	244998615	244998626	GAGCACGCGCG	1	+
chr1	245134117	245134128	CAGCCCGCGCA	1	-
chr1	25943744	25943755	GAGCGCGCGCA	1	-
chr1	26662944	26662955	GCGGCCGCGCC	1	+
chr1	31654471	31654482	ACGCCTGCGCC	1	+
chr1	32181477	32181488	GCCCAGGCGCG	1	-
chr1	32230042	32230053	GAGGCGGCGCG	1	-
chr1	32966182	32966193	GAGCGGGCGCC	1	+
chr1	3418653	3418664	GAGGAGGCGCG	1	-
chr1	36621779	36621790	GCGCCGGCCCA	1	-
chr1	37940000	37940011	GCCGCTGCGCG	1	-
chr1	37940136	37940147	GCCCGCGCGCC	1	+
chr1	39957226	39957237	GCCCCCGCGCC	1	+
chr1	39957258	39957269	CCGCCCGCCCA	1	-
chr1	40782418	40782429	GAGCCGGCGCC	1	+
chr1	40782450	40782461	GAGGCTGCGCA	1	+
chr1	42846474	42846485	GCGGGTGCGCC	1	-
chr1	42846672	42846683	GAGGGCGCGCA	1	-
chr1	42921623	42921634	GAGTCTGCGCC	1	+
chr1	43994974	43994985	GCGTGTGCGCC	1	-
chr1	44441869	44441880	GCCCCTGCCCC	1	-
chr1	46955446	46955457	GCGCGGGCCCG	1	-
chr1	47000880	47000891	CAGGATGCGCA	1	+
chr1	51984886	51984897	GCGGCGGCCCA	1	-
chr1	52522208	52522219	CCGGCGGCGCA	1	+
chr1	5574796	5574807	CCGGGGGCGCA	1	+
chr1	59282102	59282113	CCGGCGGCGCC	1	-
chr1	59282127	59282138	GAGCGCGCGCG	1	+
chr1	62208058	62208069	CCCCCTGCGCC	1	+
chr1	62208430	62208441	CCGCGGGCGCC	1	-
chr1	62208470	62208481	GCGGGGGCGCC	1	+
chr1	65720031	65720042	ACGGCGGCGCC	1	-
chr1	875666	875677	GCGGCGGCGCG	1	-
chr1	911033	911044	GAGGCTGCCCA	1	+
chr1	9749547	9749558	CAGCCGGCGCC	1	+
chr10	116853071	116853082	GAGCGGGCGCC	1	-
chr10	12237889	12237900	GAGGGTGCGCG	1	-
chr10	12238173	12238184	GCGCCGGCCCC	1	-
chr10	12391481	12391492	GAGGAGGCGCG	1	+
chr10	126490777	126490788	GCGCCTGCCCC	1	+
chr10	134062605	134062616	ACGCATGCGCC	1	-
chr10	134468404	134468415	GCGTGGGCGCC	1	-
chr10	180655	180666	GCGGCGGCGCC	1	+
chr10	22610755	22610766	GCGTGGGCGCC	1	+
chr10	23385016	23385027	GCCCGCGCGCC	1	+
chr10	27541818	27541829	GCCCAGGCGCC	1	-
chr10	5854895	5854906	GCGCTTGCCCC	1	-
chr10	64575387	64575398	GCCCCGGCGCG	1	-
chr10	64575434	64575445	GCCCGCGCGCC	1	+
chr10	65281361	65281372	CAGCCGGCGCG	1	+
chr10	70166752	70166763	GAGGGGGCGCG	1	+
chr10	72238338	72238349	CCGCCCGCCCA	1	-
chr10	79686601	79686612	GAGCATGCCCG	1	-
chr10	79686629	79686640	CCGCGCGCGCC	1	+
chr10	79686973	79686984	CAGCCGGCGCC	1	-
chr10	79789327	79789338	GCGCGGGCGAG	1	-
chr10	79793543	79793554	GCGTGGGCGCG	1	-
chr10	82213975	82213986	CCGGAGGCGCG	1	-
chr10	82214098	82214109	GCGGCGGCGCG	1	-
chr10	92923270	92923281	GCGGAGGCGCC	1	-
chr10	93169939	93169950	CCGCCCGCCCG	1	-
chr10	94450254	94450265	CCGGCCGCGCG	1	-
chr10	98956123	98956134	GAGGACGCGCG	1	+
chr10	99185850	99185861	GAGGGGGCGCG	1	-
chr10	99186267	99186278	GCGTCTGCGCC	1	+
chr10	99609884	99609895	CCGCCCGCCCG	1	+
chr11	110167239	110167250	GCGGCGGCGCG	1	+
chr11	110167282	110167293	GCGCTGGCCCG	1	+
chr11	110167479	110167490	GCGGCTGCGAG	1	-
chr11	116968842	116968853	GCCCCTGCGCC	1	+
chr11	118661499	118661510	GAGCCGGCCCG	1	+
chr11	129940577	129940588	GCGGACGCGCA	1	+
chr11	1939008	1939019	GCGCCTGCCAA	1	+
chr11	1968536	1968547	GCGCCCGCCCC	1	-
chr11	268217	268228	ACGCATGTGCA	1	+
chr11	2950333	2950344	GCGCGGGCGAG	1	-
chr11	34196103	34196114	GCGCCCGCCCC	1	+
chr11	34380695	34380706	GCACGTGCGCA	1	+
chr11	3876827	3876838	GCGCCCGCCCC	1	-
chr11	415109	415120	CCGCCTGCCCC	1	+
chr11	61276907	61276918	CCGGCTGCGCG	1	+
chr11	61276951	61276962	GAGGCCGCGCA	1	-
chr11	64068643	64068654	ACGCCTGCCCG	1	-
chr11	65790038	65790049	GCGCCCGCCCG	1	+
chr11	66115205	66115216	GAGCCGGCGCG	1	-
chr11	66115325	66115336	CCGCCGGCGCG	1	+
chr11	66814372	66814383	GCACCTGCGCA	1	-
chr11	67981938	67981949	CCGCCTGCGAG	1	+
chr11	75141220	75141231	CCGCCTGCGCG	1	-
chr11	7535173	7535184	GCGCCGGCCCC	1	+
chr11	75479727	75479738	CCGCCCGCGCC	1	-
chr11	75945303	75945314	GAGCAGGCGCC	1	+
chr11	844683	844694	GAGTCTGCGCC	1	-
chr11	9406107	9406118	CCGCAGGCGCG	1	+
chr12	104850687	104850698	CCGCAGGCGCC	1	+
chr12	105629637	105629648	GCGGCTGCCCG	1	+
chr12	105629649	105629660	CCGGGGGCGCG	1	+
chr12	106695967	106695978	CCGGCCGCGCG	1	-
chr12	10875957	10875968	GCCGGTGCGCC	1	-
chr12	111180140	111180151	GCCCCCGCGCA	1	-
chr12	111180738	111180749	ACGGATGCGCG	1	+
chr12	117349001	117349012	GCGCTGGCCCA	1	+
chr12	117349040	117349051	CCGGCGGCGCG	1	+
chr12	118454739	118454750	GCGGCCGCGCG	1	+
chr12	118810482	118810493	GCGGCGGCGCC	1	-
chr12	121976105	121976116	GCGCCGGCCCG	1	-
chr12	129308588	129308599	GAGCCCGCCCA	1	-
chr12	2903762	2903773	CCGCAGGCGCA	1	+
chr12	45610239	45610250	GCCCCCGCGCA	1	-
chr12	46766618	46766629	GCGGCCGCCCG	1	+
chr12	48213798	48213809	GCGCCTGCCCC	1	-
chr12	5019612	5019623	GCCCCTGCGCC	1	+
chr12	50677383	50677394	GAGCGTGCGCG	1	+
chr12	53273430	53273441	GAGCCGGCGCA	1	+
chr12	53607266	53607277	GCGGGGGCGCC	1	-
chr12	56473825	56473836	GAGGGGGCGCG	1	+
chr12	56881507	56881518	CCGCTTGCCCG	1	+
chr12	57483513	57483524	GCGCGGGCCCC	1	+
chr12	57634368	57634379	GCACGTGCGCG	1	-
chr12	58015641	58015652	GCGCCGGCCCC	1	+
chr12	58026988	58026999	GCCCCGGCGCC	1	+
chr12	6387658	6387669	GCGGCCGCCCA	1	+
chr12	6387956	6387967	GAGGGGGCGCG	1	+
chr12	64173881	64173892	GCCCCCGCGCG	1	+
chr12	6644439	6644450	CCGCAGGCGCA	1	-
chr12	6888015	6888026	GCAGATGCGCA	1	+
chr12	69004315	69004326	GAGGCGGCGCC	1	+
chr12	7000446	7000457	GCGCGCGCCCC	1	+
chr12	7023628	7023639	GCGGAGGCGCA	1	-
chr12	7342856	7342867	GCGTCTGCCCC	1	-
chr12	76425502	76425513	CAGCCGGCGCA	1	+
chr12	77272809	77272820	GCACCGGCGCG	1	-
chr12	8185333	8185344	GAGCCCGCGCC	1	+
chr12	82752288	82752299	GAGCTGGCGCC	1	+
chr12	88429529	88429540	AAGCCTGCCCG	1	-
chr12	93963771	93963782	GCGGGTGCGCA	1	+
chr12	96588038	96588049	GCGGCCGCGCG	1	+
chr12	96588176	96588187	GCGGCTGTGCG	1	-
chr13	101240688	101240699	GCGCCCGTGCG	1	+
chr13	101241048	101241059	GCGCGGGCCCG	1	-
chr13	113260844	113260855	CCGCCCGCGCG	1	+
chr13	113548741	113548752	GCAGGTGCGCG	1	+
chr13	113548767	113548778	GAGGGGGCGCG	1	+
chr13	113548788	113548799	GAGGGGGCGCG	1	+
chr13	113862771	113862782	GCGGCTGCCCG	1	+
chr13	114146136	114146147	ACGCCTGCGCG	1	+
chr13	115046865	115046876	CCGCCGGCGCC	1	+
chr13	21476915	21476926	GAGCGGGCGCC	1	+
chr13	22244121	22244132	GAGGCGGCGCG	1	-
chr13	28712505	28712516	GCGCGGGCCCA	1	-
chr13	49550188	49550199	CCGCCGGCGCG	1	-
chr13	53029810	53029821	GCGCGGGCCCG	1	+
chr13	53029840	53029851	GCGCTGGCGCG	1	+
chr13	53226883	53226894	ACGCCGGCGCG	1	-
chr14	100437823	100437834	GAGCGCGCGCG	1	-
chr14	100632627	100632638	GAGCCTGCCCG	1	+
chr14	100632649	100632660	GAGCCTGCCCG	1	+
chr14	100632671	100632682	GAGCCTGCCCG	1	+
chr14	100632694	100632705	GAGCCTGCCCG	1	+
chr14	100706267	100706278	CCGGCCGCGCG	1	+
chr14	102552897	102552908	GCGTGTGCGCG	1	+
chr14	103243154	103243165	GCGTGTGCGCG	1	+
chr14	104561096	104561107	GAGGCTGCCCA	1	-
chr14	105635260	105635271	GCGCGCGCCCC	1	+
chr14	105635275	105635286	GCCCGGGCGCC	1	-
chr14	105760515	105760526	CCACCTGCGCC	1	+
chr14	106004342	106004353	CCGCCGGCGCG	1	-
chr14	24046557	24046568	GCCCCGGCGCC	1	-
chr14	36277944	36277955	GCACCTGCGCA	1	-
chr14	50582982	50582993	CCGCCCGCCCG	1	+
chr14	53257938	53257949	ACGCACGCGCG	1	-
chr14	55595884	55595895	GCCCCTGCCCA	1	-
chr14	65879712	65879723	GAGGCGGCGCG	1	-
chr14	69262820	69262831	GAGCCGGCCCA	1	-
chr14	70234519	70234530	CCGCCCGCGCC	1	-
chr14	70234599	70234610	GCGGCTGCGCA	1	+
chr14	71374058	71374069	CCGCGGGCGCC	1	-
chr14	71374133	71374144	GAGGGGGCGCG	1	+
chr14	74238371	74238382	GCAGCTGCGCG	1	+
chr14	91883221	91883232	CCCCGTGCGCA	1	+
chr14	92980660	92980671	GCGTCTGCCCC	1	+
chr14	93798765	93798776	ACGGGGGCGCG	1	-
chr14	96829718	96829729	CCGGCGGCGCG	1	-
chr15	101458315	101458326	GCGCAGGCCCA	1	-
chr15	101458332	101458343	GCGGTGGCGCC	1	+
chr15	34729359	34729370	CCGCCCGCCCA	1	+
chr15	38856397	38856408	CCGGCTGCGCC	1	-
chr15	38857012	38857023	GAGGGGGCGCG	1	-
chr15	41805488	41805499	GCGGGTGCGCG	1	+
chr15	45694981	45694992	GCGCCTGCCCG	1	-
chr15	59730196	59730207	GCGGGTGCGCG	1	+
chr15	59730270	59730281	CCGGCGGCGCG	1	+
chr15	59981243	59981254	GCGCGTGCCCA	1	-
chr15	60690918	60690929	GAGGCCGCGCA	1	-
chr15	64338710	64338721	CAGCCGGCGCC	1	-
chr15	64444308	64444319	GCGGCTGCCCG	1	-
chr15	65134158	65134169	GAGCCCGCGCG	1	+
chr15	65823133	65823144	CCGCGTGCGCG	1	+
chr15	67813947	67813958	GCGTGGGCGCG	1	-
chr15	68570401	68570412	GCGCGTGCCCG	1	-
chr15	69110696	69110707	CCCCCTGCGCC	1	-
chr15	75494523	75494534	GCCCAGGCGCG	1	-
chr15	75495183	75495194	CCGGCGGCGCC	1	-
chr15	78591988	78591999	GCGCCGGCCCC	1	+
chr15	80351895	80351906	CCGCCCGCGCC	1	+
chr15	80987641	80987652	CCGCCCGCCCG	1	-
chr15	82555115	82555126	AAGCCGGCGCC	1	+
chr15	89974359	89974370	GCACGTGCCCG	1	+
chr16	12009147	12009158	CCGGGGGCGCG	1	-
chr16	14165124	14165135	CCGCGCGCGCC	1	+
chr16	14396084	14396095	GCGGGGGCGCG	1	+
chr16	19179808	19179819	GCGCCCGCCCC	1	-
chr16	2198597	2198608	ACGGGCGCGCA	1	-
chr16	22019493	22019504	GCCCCCGCGCG	1	-
chr16	230337	230348	GAGCGCGCGCG	1	+
chr16	2517763	2517774	ACGCCCGCGCA	1	-
chr16	2867944	2867955	ACGGCGGCGCA	1	+
chr16	29823372	29823383	GAGGGGGCGCG	1	+
chr16	29888924	29888935	GAGGCGGCGCC	1	-
chr16	30016254	30016265	GCCCAGGCGCC	1	+
chr16	3355449	3355460	GCGCAGGCCCG	1	-
chr16	3355943	3355954	GCAGCTGCGCC	1	+
chr16	46918062	46918073	GAGCCCGCCCA	1	+
chr16	48643900	48643911	GCGGCGGCGCC	1	+
chr16	50280009	50280020	CCGCAGGCGCC	1	-
chr16	50402898	50402909	CCGGCCGCGCG	1	-
chr16	67034429	67034440	ACGCACGCGCA	1	+
chr16	67035032	67035043	GCGCCCGCCCC	1	-
chr16	68877994	68878005	GCCCCTGCGCC	1	-
chr16	74330686	74330697	GAGGCCGCGCG	1	+
chr16	74808454	74808465	GCGGCGGCCCG	1	+
chr16	75032833	75032844	GCCCAGGCGCC	1	+
chr16	80838432	80838443	GCCCCGGCGCC	1	+
chr16	84651074	84651085	GCGGATGCGCG	1	-
chr16	87417047	87417058	GAGGATGCGCC	1	+
chr16	87417176	87417187	GCGCGGGCCCC	1	-
chr16	88593974	88593985	GCCCGGGCGCC	1	+
chr16	88836258	88836269	GCTCCTGCGCA	1	+
chr16	89992630	89992641	CAGCCCGCGCG	1	-
chr17	1465305	1465316	GAGCCCGCGCC	1	+
chr17	16395250	16395261	GCCCCGGCGCC	1	-
chr17	16395519	16395530	CCGCCGGCCCG	1	+
chr17	17585221	17585232	GAGCGCGCGCG	1	+
chr17	1960505	1960516	GCGGAGGCCCG	1	-
chr17	1961582	1961593	CCACATGCGCA	1	+
chr17	1961666	1961677	GCACATGCGCA	1	+
chr17	19648101	19648112	GCGGGGGCGCG	1	+
chr17	19881178	19881189	GCGCCGGCCCC	1	+
chr17	19912642	19912653	CCGCCGGCGCC	1	-
chr17	21416370	21416381	CCGCCCGCCCG	1	+
chr17	26898186	26898197	GCGCTTGCCCC	1	+
chr17	27503899	27503910	GCGCCGGCCCA	1	-
chr17	29298392	29298403	GCCCCTGCCCG	1	+
chr17	30813576	30813587	GCGCCCGCCCC	1	+
chr17	30814597	30814608	GCCCCTGCGCG	1	-
chr17	33446945	33446956	GCCGCTGCGCC	1	+
chr17	36740807	36740818	GCACCTGTGCC	1	-
chr17	36858896	36858907	GCCCCTGCCCG	1	+
chr17	37366166	37366177	CCGCCTGCCCA	1	-
chr17	37911846	37911857	GCGCGCGTGCA	1	-
chr17	40172084	40172095	CCGCCTGCCCG	1	-
chr17	42297298	42297309	GAGCCCGCCCG	1	-
chr17	42402758	42402769	CCGGCCGCGCG	1	+
chr17	42404347	42404358	CAGCCGGCGCC	1	+
chr17	43662599	43662610	GCCGCTGCGCC	1	-
chr17	44302254	44302265	CCGCGGGCGCC	1	-
chr17	45771599	45771610	GCCCGGGCGCC	1	-
chr17	45781734	45781745	CCGCCGGCCCG	1	+
chr17	48030005	48030016	GAGCCTGCCCC	1	-
chr17	5094906	5094917	CCGGGTGCGCA	1	-
chr17	56381836	56381847	ACCCCTGCGCA	1	-
chr17	57642922	57642933	GCGCGTGCGAC	1	-
chr17	57696735	57696746	GAGGCTGCGCC	1	+
chr17	62208024	62208035	GCAGCTGCGCC	1	-
chr17	62223224	62223235	CCACGTGCGCG	1	-
chr17	62777308	62777319	GAGCAGGCCCA	1	-
chr17	635903	635914	CCGGGGGCGCG	1	+
chr17	65241598	65241609	GCGTCTGCCCG	1	-
chr17	6544025	6544036	CCGCCTGCCCA	1	+
chr17	66509001	66509012	GCCCCCGCGCG	1	+
chr17	7146388	7146399	GCGGGTGCGCG	1	+
chr17	73258200	73258211	GACCCTGCGCC	1	+
chr17	7343013	7343024	GCCGCTGCGCC	1	-
chr17	73717357	73717368	GCGCCCGCCCA	1	-
chr17	76124716	76124727	CCGCGCGCGCA	1	+
chr17	76127749	76127760	GCGGCTGCGCG	1	+
chr17	77818702	77818713	GCCCCTGCCCG	1	-
chr17	78234086	78234097	GCCCCGGCGCC	1	-
chr17	78234104	78234115	GCGCCTGTCCC	1	+
chr17	78234164	78234175	CCGCATGCGCC	1	+
chr17	7893476	7893487	GCCCGGGCGCC	1	+
chr17	79455029	79455040	GCGGCCGCCCG	1	+
chr17	79455056	79455067	GCCCCGGCGCC	1	+
chr17	79455095	79455106	GCGCGTGCGCA	1	+
chr17	79481822	79481833	CCGGCGGCGCC	1	-
chr17	79481938	79481949	GCGCCCGCCCG	1	+
chr17	80022691	80022702	GCAGGTGCGCA	1	-
chr17	80111850	80111861	GCGCCGGCCCA	1	-
chr17	8152585	8152596	CCGCGTGCGCC	1	-
chr18	33877413	33877424	GCACGTGCGCC	1	-
chr18	42260390	42260401	GCCCGGGCGCC	1	+
chr18	45275621	45275632	CCGCGGGCGCG	1	-
chr18	46475468	46475479	GCCCCGGCGCC	1	-
chr18	56530894	56530905	CCGGCGGCGCC	1	+
chr18	72265749	72265760	CCGCCCGCCCA	1	+
chr18	74203713	74203724	GCGCGTGCCCC	1	+
chr18	77711652	77711663	GCGCCTGAGCG	1	-
chr18	78005602	78005613	GAGGGCGCGCA	1	-
chr19	10399493	10399504	GCGGCGGCGCC	1	-
chr19	11372986	11372997	GCCCGGGCGCC	1	-
chr19	11404614	11404625	GCGGCGGCCCG	1	-
chr19	12900987	12900998	GAGCCCGCCCA	1	-
chr19	12901006	12901017	GCGGAGGCCCG	1	-
chr19	12904703	12904714	GCGTGGGCGCG	1	-
chr19	13094503	13094514	GCGCGTGCCCG	1	+
chr19	13094519	13094530	ACGGCGGCGCG	1	-
chr19	13261205	13261216	GCACATGCCCC	1	+
chr19	14184915	14184926	CAGGCTGCGCG	1	+
chr19	14544393	14544404	CCGCCGGCGCC	1	-
chr19	14544407	14544418	CCGCCCGCGCG	1	+
chr19	14583136	14583147	ACGGGGGCGCG	1	-
chr19	1469030	1469041	ACGCCGGCGCG	1	+
chr19	1672521	1672532	CCACGTGCGCG	1	+
chr19	17791216	17791227	CCGCCGGCGCG	1	-
chr19	18314040	18314051	GAGCGTGTGCA	1	-
chr19	19649236	19649247	GCCCCCGCGCC	1	+
chr19	2169054	2169065	GCCCCTGCCCG	1	-
chr19	23577498	23577509	CAGCCCGCGCG	1	+
chr19	267511	267522	GAGCACGCGCG	1	-
chr19	3366004	3366015	GCCTCTGCGCA	1	+
chr19	34663133	34663144	GAGGAGGCGCG	1	-
chr19	34895683	34895694	GCGCCTGCCCC	1	+
chr19	34895775	34895786	CCGCCGGCCCG	1	-
chr19	34919663	34919674	GCGGAGGCCCG	1	-
chr19	34919678	34919689	GAGCCGGCCCA	1	-
chr19	35521493	35521504	CCGCCCGCGCG	1	+
chr19	36427248	36427259	GCGGGTGCGCG	1	+
chr19	36427261	36427272	GAGCCTGCGCC	1	+
chr19	36427277	36427288	GCGCCGGTGCG	1	+
chr19	37158054	37158065	GCGCGTGTCCG	1	+
chr19	38807784	38807795	GCAGGTGCGCC	1	-
chr19	39811507	39811518	GAGGGGGCGCG	1	+
chr19	42387143	42387154	CCGCTTGCCCG	1	-
chr19	42501454	42501465	GCGGCGGCCCG	1	-
chr19	42501474	42501485	GAGGCTGCGCC	1	-
chr19	42817439	42817450	GCGCGCGCCCC	1	-
chr19	49100512	49100523	CCGCCTGCGCC	1	-
chr19	49617614	49617625	GCGCCGGCGAG	1	-
chr19	50836797	50836808	GCGCCCGCCCC	1	+
chr19	53446348	53446359	GCCCCCGCGCC	1	-
chr19	55769368	55769379	GAGGCTGCGCC	1	+
chr19	56904914	56904925	GCGTCTGCGCC	1	-
chr19	56915653	56915664	GCGCCGGCCCC	1	+
chr19	5692202	5692213	ACCCCTGCGCG	1	+
chr19	57988616	57988627	GAGTCTGCGCG	1	-
chr19	58459082	58459093	GCGCACGCGCG	1	-
chr19	6862934	6862945	GCGCTTGCCCC	1	+
chr2	10830086	10830097	CCGCTGGCGCC	1	+
chr2	113033821	113033832	GCGCCGGCCCC	1	+
chr2	113033841	113033852	GCACGTGCCCG	1	-
chr2	113033867	113033878	GAGCCCGCCCG	1	-
chr2	113342067	113342078	ACGGCGGCGCC	1	-
chr2	149402285	149402296	CAGCCCGCGCG	1	-
chr2	149402907	149402918	GCGCCCGCCCG	1	+
chr1	10490467	10490478	CCGCCCGCGCG	1	+
chr1	1079559	1079570	GCGGCTGCCCA	1	+
chr1	110052101	110052112	CCGGCGGCGCC	1	+
chr1	110052148	110052159	GCGCGGGCCCC	1	-
chr1	110052410	110052421	GCACGTGCGCC	1	-
chr1	12678051	12678062	GAGCGCGCGCG	1	-
chr1	12678386	12678397	CCCCCTGCGCC	1	+
chr1	147071933	147071944	CCGCCGGCGCC	1	-
chr1	150521448	150521459	CCGCCTGTGCC	1	+
chr1	15250722	15250733	CCGGCGGCGCG	1	-
chr1	156163671	156163682	ACGCAGGCGCC	1	+
chr1	156542127	156542138	GCCCGGGCGCC	1	-
chr1	15930118	15930129	GCGTCCGCGCA	1	-
chr1	16162494	16162505	GCGCTTGCGCG	1	-
chr1	169075825	169075836	CAGCCTGCGCC	1	+
chr1	17445962	17445973	AAGGCTGCGCG	1	-
chr1	19239719	19239730	GAGCCGGCCCG	1	-
chr1	200707895	200707906	CCGCCCGCGCC	1	-
chr1	20126177	20126188	GCGGCCGCGCG	1	-
chr1	201438322	201438333	CCGCCCGCCCG	1	+
chr1	202153990	202154001	GAACGTGCGCC	1	-
chr1	205030898	205030909	GCACCTGTGCC	1	-
chr1	205180094	205180105	ACGCCGGCCCG	1	+
chr1	205450017	205450028	GAGGGTGCGCC	1	+
chr1	205600350	205600361	CCGCGTGTGCC	1	+
chr1	212782826	212782837	GCGGCCGCGCC	1	-
chr1	233431225	233431236	CCGGCTGCGCC	1	+
chr1	233431533	233431544	ACGCCCGCCCA	1	+
chr1	235667191	235667202	GAGCCGGCGCC	1	-
chr1	236305726	236305737	GCGGGGGCGCG	1	+
chr1	236305750	236305761	GCCCCCGCGCG	1	-
chr1	24286217	24286228	GCGGCGGCCCG	1	+
chr1	25943352	25943363	GAGCCTGCGCC	1	-
chr1	26439076	26439087	CAGCCGGCGCA	1	+
chr1	32181218	32181229	GCCCAGGCGCC	1	-
chr1	33722525	33722536	ACGCGCGCGCA	1	-
chr1	41707083	41707094	CCGCCTGCCCC	1	-
chr1	42128382	42128393	GCGCCCGCCCC	1	+
chr1	45672289	45672300	GCGCGGGCCCG	1	+
chr1	48463385	48463396	GAGGAGGCGCG	1	-
chr1	48463466	48463477	GCCCGGGCGCC	1	-
chr1	50798806	50798817	GAGGACGCGCG	1	+
chr1	51434267	51434278	CCGCCCGCCCG	1	-
chr1	51984415	51984426	CCGGCTGCGCG	1	-
chr1	55007824	55007835	CCGCCGGCGCC	1	-
chr1	6500458	6500469	GCCGCGGCGCA	1	+
chr1	65431929	65431940	CCGGAGGCGCG	1	-
chr1	65432025	65432036	GCCCAGGCGCA	1	-
chr1	6661828	6661839	GAGCCTGCCCA	1	+
chr1	84971525	84971536	GAGCAGGCGCC	1	-
chr1	86042743	86042754	CCGGCGGCGCG	1	-
chr1	86042829	86042840	GCGCCTGCCCG	1	-
chr1	87794586	87794597	GCCGCTGCGCC	1	+
chr1	93251019	93251030	AAGCATGCGCG	1	-
chr1	94374367	94374378	GCAGCTGCGCA	1	-
chr1	9747250	9747261	CCCCCTGCGCG	1	-
chr1	9749496	9749507	GCGGCGGCGCG	1	-
chr10	102587805	102587816	GCGGGTGCCCG	1	-
chr10	103600602	103600613	GCGGGGGCGCC	1	-
chr10	105231129	105231140	GAGCCTGCCCC	1	-
chr10	111987160	111987171	GAGGGTGCGCA	1	+
chr10	12391172	12391183	CCGCCCGCCCG	1	+
chr10	12391581	12391592	GAGCCGGCGCG	1	+
chr10	124639513	124639524	CCACCTGCGCC	1	+
chr10	134209467	134209478	GCGGCCGCGCG	1	-
chr10	15130871	15130882	GCCCCCGCGCC	1	-
chr10	180886	180897	CCGGCCGCGCG	1	+
chr10	22610731	22610742	CCGGCGGCGCG	1	-
chr10	27541640	27541651	GCGGCGGCCCA	1	+
chr10	31607762	31607773	GCGGCTGCCCG	1	-
chr10	35416021	35416032	GCGGCGGCGCC	1	+
chr10	45496513	45496524	GCGCGGGCCCG	1	+
chr10	47655865	47655876	GCGCTGGCGCC	1	-
chr10	5727025	5727036	ACACCGGCGCA	1	-
chr10	6243624	6243635	GCCTCTGCGCA	1	+
chr10	69644405	69644416	GCGGGGGCGCC	1	+
chr10	73079052	73079063	GCCGCTGCGCC	1	-
chr10	73404625	73404636	CCGCCTGCCCA	1	+
chr10	81003289	81003300	GAGCGGGCGCC	1	+
chr10	88516242	88516253	GCGCCTGCCCC	1	-
chr10	88516688	88516699	CCGCACGCGCA	1	-
chr10	91404764	91404775	GAGCCGGCGCC	1	+
chr10	92922670	92922681	GCGCCCGCCCG	1	+
chr11	124933200	124933211	GCGCGTGTCCC	1	-
chr11	125035158	125035169	CCGCCCGCCCG	1	-
chr11	125035216	125035227	ACGCCGGCCCG	1	+
chr11	125035283	125035294	GAGCCTGCCCG	1	-
chr11	13300235	13300246	GCAGGTGCGCG	1	+
chr11	1674083	1674094	CAGCCCGCGCA	1	-
chr11	1860629	1860640	GCGCTGGCCCA	1	+
chr11	35640709	35640720	ACGCAGGCGCG	1	-
chr11	4209011	4209022	GCGGGTGCGCC	1	+
chr11	47416467	47416478	GAGGCGGCGCA	1	-
chr11	61196982	61196993	GCGTCTGCGCC	1	+
chr11	61638492	61638503	GCCCCTGTGCC	1	+
chr11	63536910	63536921	CCGGCTGCGCC	1	+
chr11	64611981	64611992	GCGGCTGCCCG	1	-
chr11	64612241	64612252	GCAGGTGCGCG	1	+
chr11	65585512	65585523	CCGGCCGCGCG	1	+
chr11	65585538	65585549	GCGCCCGCCCC	1	+
chr11	66115276	66115287	CCGCCCGCCCG	1	+
chr11	67980456	67980467	CCGCTTGCGCC	1	+
chr11	67981448	67981459	CCGCGGGCGCC	1	+
chr11	72492987	72492998	GCGCCCGCCCC	1	+
chr11	73372555	73372566	GCGCCGGCGCC	1	+
chr11	73372576	73372587	AAGCATGCCCA	1	-
chr11	75141087	75141098	GAGCTGGCGCC	1	-
chr11	75141319	75141330	GCGGCTGCGCG	1	-
chr11	7534879	7534890	GAGGAGGCGCG	1	+
chr11	7534950	7534961	CCGGACGCGCG	1	+
chr11	75918832	75918843	CCGCCCGCCCG	1	+
chr11	830798	830809	GCGCGTGCCCC	1	-
chr11	833151	833162	CCGCAGGCGCC	1	+
chr12	102091648	102091659	GCCCCGGCGCC	1	-
chr12	102091707	102091718	GCAGCTGCGCC	1	-
chr12	106640897	106640908	GCGGCGGCCCA	1	+
chr12	106641317	106641328	GAGCCTGCGCG	1	+
chr12	110035617	110035628	GCGCCGGCCCC	1	-
chr12	110338291	110338302	CCGCCCGCGCG	1	-
chr12	112450921	112450932	CCCCATGCGCA	1	+
chr12	120703711	120703722	GCGGTGGCGCC	1	+
chr12	121018937	121018948	GCGGCTGCGCC	1	+
chr12	123635721	123635732	GCGGGGGCGCG	1	+
chr12	125348023	125348034	GCCCGGGCGCC	1	+
chr12	1800471	1800482	CCGCCCGCGCC	1	-
chr12	22697278	22697289	GCACCCGCGCG	1	-
chr12	25539188	25539199	ACGCACGCGCC	1	-
chr12	42631368	42631379	CCGGCGGCGCG	1	+
chr12	46121431	46121442	GCACTTGCGCA	1	-
chr12	49350916	49350927	ACGCCTGCCCC	1	-
chr12	49582148	49582159	GCCCCTGCGCC	1	+
chr12	54427056	54427067	CCGCCTGCGCC	1	+
chr12	54773005	54773016	GCGCTGGCCCG	1	+
chr12	56473777	56473788	CCGCCTGCCCC	1	-
chr12	66696579	66696590	GCGTCTGCCCG	1	+
chr12	679096	679107	CCGCGCGCGCC	1	-
chr12	685425	685436	ACGGCGGCGCC	1	-
chr12	685485	685496	CCGCCCGCGCG	1	+
chr12	7000372	7000383	GCGTCTGCCCC	1	-
chr12	7342736	7342747	CAGCCTGCGCC	1	-
chr12	80084433	80084444	CCGCCGGCGCG	1	-
chr12	80084881	80084892	GAGGCGGCGCG	1	+
chr12	93322350	93322361	GCAGGTGCGCA	1	+
chr13	111366862	111366873	AAGGCTGCGCG	1	+
chr13	114898038	114898049	GCGGCGGCGCC	1	+
chr13	21751077	21751088	GCGGCCGCGCC	1	-
chr13	37393864	37393875	GCGGGGGCGCC	1	+
chr13	49106971	49106982	ACGCATGCGCG	1	+
chr13	50571236	50571247	GCGGTCGCGCG	1	+
chr13	77600849	77600860	GCCCCCGCGCC	1	+
chr14	102983577	102983588	GCGGCGGCGCG	1	-
chr14	102983592	102983603	GCGCCTGCCCC	1	+
chr14	104095565	104095576	CCGCCTGCGCC	1	-
chr14	24544834	24544845	GCCCCTGCCCC	1	+
chr14	31495016	31495027	GAGCCGGCGCC	1	-
chr14	31676709	31676720	CCGCCTGCCCG	1	-
chr14	50234887	50234898	GAGCCGGCCCG	1	+
chr14	52118430	52118441	GCGCCCGCCCG	1	-
chr14	53620095	53620106	GCGCCGGTGCA	1	-
chr14	55518443	55518454	ACGCGGGCGCA	1	-
chr14	55595961	55595972	CCGCCGGCGCC	1	+
chr14	60716490	60716501	GCGTCTGCCCG	1	+
chr14	68086544	68086555	CCGCCCGCGCC	1	-
chr14	69445473	69445484	GCCCCTGCCCC	1	-
chr14	69658232	69658243	CCGCCTGCGCG	1	-
chr14	70041606	70041617	CCCCCTGCGCC	1	+
chr14	70193839	70193850	CCGCTGGCGCC	1	+
chr14	71787850	71787861	GCGGACGCGCC	1	+
chr14	77564988	77564999	GCGGTTGCGCC	1	-
chr14	77679922	77679933	GAGCCCGCGCG	1	-
chr14	93582785	93582796	GCGTCGGCGCC	1	+
chr14	93650821	93650832	GCGCGCGCCCC	1	+
chr14	93651175	93651186	CCGGCGGCGCG	1	-
chr14	93799056	93799067	GCCCCGGCGCC	1	+
chr14	97263698	97263709	GCGCCGGCCCC	1	-
chr15	101791951	101791962	CCGCTCGCGCG	1	+
chr15	40397208	40397219	CCGCCTGCCCG	1	+
chr15	41795064	41795075	GCGGCTGCCCG	1	+
chr15	41952580	41952591	GCGCGTGCGCG	1	+
chr15	45814602	45814613	CCGGCGGCGCC	1	+
chr15	65134361	65134372	GCCCCTGCCCC	1	-
chr15	65578738	65578749	GCGGCCGCCCA	1	+
chr15	71055830	71055841	GAGGCGGCGCG	1	+
chr15	72524025	72524036	GAGGGTGCGCC	1	-
chr15	75198944	75198955	GAGGGTGCGCG	1	+
chr15	79165600	79165611	ACGCCTGCGCA	1	-
chr15	81293831	81293842	GCGGCCGCCCG	1	-
chr15	81293881	81293892	GCGGCCGCGCC	1	-
chr15	81293923	81293934	CCGCCGGCGCC	1	+
chr15	89787851	89787862	CCGCCTGCCCC	1	+
chr15	91415495	91415506	GCCCCTGTGCC	1	+
chr16	11349052	11349063	GCGGCTGCGCG	1	-
chr16	24741384	24741395	GCGCGGGCGAG	1	-
chr16	30429225	30429236	GCACCTGCGCG	1	+
chr16	3930838	3930849	CCACCTGCGCC	1	+
chr16	4338591	4338602	GCGCGTGTGCC	1	-
chr16	4588557	4588568	GCCCAGGCGCC	1	+
chr16	4588624	4588635	GAGCTGGCGCC	1	+
chr16	46865361	46865372	GCCCCGGCGCG	1	+
chr16	49475425	49475436	GCGGAGGCCCG	1	-
chr16	50279970	50279981	GCCCCCGCGCC	1	+
chr16	57520350	57520361	GCGGCCGCGCC	1	-
chr16	57520432	57520443	GCCGCTGCGCC	1	+
chr16	58718684	58718695	GCGGCCGCCCG	1	-
chr16	67063917	67063928	GCGGTGGCGCG	1	+
chr16	67208319	67208330	CCGCGGGCGCG	1	+
chr16	67841035	67841046	CCGCCTGCCCG	1	+
chr16	68119801	68119812	ACGCGCGCGCA	1	-
chr16	718054	718065	GCGGCTGTGCG	1	+
chr16	745930	745941	GCGCCCGCCCG	1	-
chr16	75018823	75018834	ACGCATGCCCA	1	+
chr16	75033203	75033214	GCGCCCGCCCG	1	+
chr16	75033292	75033303	GAGCCCGCGCC	1	+
chr16	75267938	75267949	GCGTGTGCGCG	1	+
chr16	778759	778770	CCGCGTGCGCG	1	+
chr16	80838469	80838480	CCGCCGGCCCG	1	+
chr16	85648167	85648178	GAGGCTGCGCC	1	+
chr16	85855277	85855288	GAGCCTGCGCC	1	+
chr16	87426572	87426583	GAGCCCGCCCG	1	+
chr16	88594005	88594016	CAGGCTGCGCG	1	-
chr16	88851195	88851206	GAGCGGGCGCG	1	-
chr16	89992455	89992466	GCCCCTGCCCC	1	-
chr17	19140913	19140924	GCGTCCGCGCC	1	-
chr17	19881125	19881136	CCGCCCGCCCG	1	+
chr17	25621567	25621578	GCCCTGGCGCA	1	-
chr17	25783104	25783115	GCGGGTGTGCG	1	-
chr17	25783377	25783388	GCAGGTGCGCG	1	+
chr17	27053324	27053335	CCGCCTGCCCC	1	+
chr17	27053343	27053354	CCGCCTGCCCC	1	+
chr17	27950169	27950180	GCGCACGCCCC	1	-
chr17	30186266	30186277	GCGCCGGCCCG	1	+
chr17	30814233	30814244	GCGCCCGTGCG	1	+
chr17	30814295	30814306	CCGGCTGCGCC	1	+
chr17	3460105	3460116	GAGGCTGCCCA	1	-
chr17	36729146	36729157	ACGGCGGCGCG	1	-
chr17	38511403	38511414	GCGCCTGCGAG	1	+
chr17	39967956	39967967	GCTCCTGCGCG	1	-
chr17	39968037	39968048	GAGCGTGCCCG	1	+
chr17	4045857	4045868	CAGCCGGCGCC	1	+
chr17	40611422	40611433	GCCCCCGCGCC	1	-
chr17	42402339	42402350	GCGCGGGCGAG	1	+
chr17	43339569	43339580	CCGCCCGCCCG	1	-
[truncated: 2,636 more rows]
