# Supplementary material for: Relationship between histone modifications and transcription factor binding is protein family specific
Source: Genome Res. 2018 Mar;28(3):321–33. doi: 10.1101/gr.220079.116 (PMC5848611; doi:10.1101/gr.220079.116)
Supplement: Supplemental Material [file supp_gr.220079.116_Supplemental_Material.zip › Supplemental_Material/NRF1/NRF1.00000000001]

0	1	0.0562015	0.0393797	0.0194553	0.0961604	0.0465003	0.0383655	0.0411907	0.0386413	0.0257735	0.0137934
0	1	0.200237	0.0970492	0.0132	0.064059	0.0258873	0.270381	0.484873	0.180841	0.0721711	0.0183321
0	1	0.0369933	0.0646843	0.0108392	0.0916293	0.0835241	0.0243994	0.106307	0.0309833	0.0466488	0.0159436
0	1	0.0221966	0.0157775	0.00709077	0.0298532	0.0226587	0.0216665	0.133483	0.0157294	0.0229915	0.010432
0	1	0.00369989	0.00739315	0.0113015	0.0432488	0.00947391	0.00897663	0.0131412	0.00726722	0.0220405	0.011342
0	1	0.16939	0.064663	0.00717198	0.00861071	0.0570809	0.0854722	0.0195982	0.089966	0.0187319	0.00867426
0	1	0.0882192	0.124678	0.0119668	0.00818614	0.130344	0.0370074	0.0312566	0.032315	0.0113761	0.0123015
0	1	0.0235394	0.00696944	0.0122912	0.00367276	0.0214867	0.013351	0.00463021	0.00611462	0.00818934	0.0330725
0	1	0.169119	0.204615	0.00713137	0.0166268	0.0724955	0.0901415	0.227445	0.062587	0.0273782	0.00742231
0	1	0.0506362	0.0188011	0.00654725	0.0474371	0.0403956	0.0300586	0.191672	0.0178126	0.0433195	0.0134547
0	1	0.00975399	0.00739315	0.00842146	0.0612391	0.00458438	0.00910413	0.00591169	0.0132087	0.0113761	0.00734784
0	1	0.00975399	0.00711653	0.00842146	0.0620996	0.00458438	0.00851467	0.00591169	0.0126004	0.0113554	0.00770887
0	1	0.0986873	0.0492705	0.00717198	0.0116266	0.0542789	0.054472	0.084976	0.0328723	0.0190051	0.00804497
0	1	0.0319477	0.00142265	0.0337828	0.0116231	0.0289254	0.0217514	0.00570619	0.00917191	0.0123335	0.0120787
0	1	0.00545393	0.00326901	0.0247927	0.00581153	0.00624315	0.00755328	0.00391696	0.0095724	0.0144307	0.00708995
0	1	0.163667	0.0466885	0.0100926	0.0685681	0.0535693	0.193238	0.109814	0.105772	0.044203	0.0263756
0	1	0.161326	0.220888	0.0132406	0.00766993	0.0154037	0.232924	0.144498	0.279226	0.0252186	0.00847793
0	1	0.223963	0.0371096	0.0649289	0.0108398	0.055706	0.190166	0.00918792	0.152982	0.028686	0.0184043
0	1	0.0638982	0.0193342	0.00362659	0.0412299	0.0358743	0.032447	0.026698	0.0285691	0.0234702	0.0045709
0	1	0.0073998	0.00341281	0.0230535	0.00576751	0.00672107	0.00508169	0.00327622	0.0103539	0.0180215	0.00731279
0	1	0.0541471	0.0050078	0.0382764	0.016181	0.0303525	0.029109	0.00851092	0.0137726	0.0182609	0.0171406
0	1	0.0242136	0.0199093	0.0119262	0.0121838	0.0225183	0.0122126	0.00847604	0.0210593	0.0128383	0.0226542
0	1	0.0474158	0.0160652	0.0172989	0.00915988	0.0701797	0.025071	0.0104332	0.0286961	0.00839931	0.0248998
0	1	0.00697957	0.00867197	0.00354538	0.0519771	0.00880995	0.00519976	0.021253	0.00496201	0.018957	0.00550259
0	1	0.0275792	0.0127208	0.0155122	0.0141303	0.0364956	0.0105165	0.00530721	0.0179727	0.0148316	0.0203164
0	1	0.0531308	0.0166579	0.00771551	0.00669671	0.0328959	0.0207859	0.0110218	0.0157912	0.0047045	0.0130753
0	1	0.153809	0.0700795	0.0167698	0.0085551	0.0991322	0.105389	0.0271177	0.0914068	0.00938285	0.0195905
0	1	0.0699439	0.0154778	0.0184329	0.0106939	0.0641244	0.0322745	0.0105604	0.0206295	0.00691093	0.00647999
0	1	0.00100855	0.00213397	0.0172646	0.00334835	0.00132348	0.00247159	0.00135399	0.00689606	0.0101271	0.0102092
0	1	0.257362	0.235872	0.00829963	0.0319738	0.0350832	0.287903	0.393499	0.285771	0.0328269	0.0112579
0	1	0.257539	0.251725	0.00846753	0.02857	0.0318159	0.305296	0.398081	0.314445	0.0299178	0.0117463
0	1	0.0263145	0.0135075	0.0245178	0.00581153	0.0319834	0.0153523	0.0013916	0.0213155	0.0257028	0.0131145
0	1	0.00571698	0.0122286	0.0234089	0.00432157	0.011763	0.00483589	0.00259923	0.00611462	0.0204215	0.0112698
0	1	0.0127507	0.0034813	0.0315274	0.00581153	0.00914059	0.0139712	0.00521886	0.0107251	0.0262816	0.0109519
0	1	0.00470844	0.00525918	0.00120886	0.019293	0.00799541	0.00437552	0.00327622	0.00763836	0.00976366	0.0066721
0	1	0.0901232	0.179598	0.0114639	0.00823069	0.128397	0.0471026	0.0202276	0.0387319	0.00690769	0.0360414
0	1	0.258618	0.241947	0.0101738	0.060574	0.120213	0.174496	0.539463	0.213848	0.0446154	0.0145407
0	1	0.0988175	0.0968363	0.0100116	0.0590669	0.0879747	0.0753296	0.238382	0.0745832	0.0285555	0.00771186
0	1	0.00134567	0.00213397	0.0293692	0.00553115	0.00539759	0.00483589	0.00131774	0.0152964	0.0145256	0.00511545
0	1	0.0418417	0.0398813	0.0206834	0.00859914	0.0402558	0.0162412	0.0196802	0.03888	0.0172773	0.0180787
0	1	0.00504556	0.00454785	0.0208912	0.00669671	0.00904053	0.00496399	0.00327622	0.0130107	0.0141146	0.00418072
0	1	0.00773409	0.00469165	0.0287691	0.00706514	0.0161186	0.00543477	0.00259923	0.00572389	0.0150709	0.0109459
0	1	0.137704	0.242022	0.00834024	0.0110183	0.122986	0.0517278	0.0150996	0.0806687	0.00715028	0.0108072
0	1	0.00706265	0.00398033	0.00957349	0.00956308	0.00422557	0.014735	0.00388071	0.0110961	0.00815997	0.0158288
0	1	0.0053827	0.00796065	0.0193466	0.0110183	0.0107951	0.0109204	0.00602045	0.0107251	0.0246931	0.00575863
0	1	0.0205137	0.00668182	0.0383182	0.00520675	0.0300952	0.00825945	0.00658869	0.00892775	0.029663	0.0215682
0	1	0.00672553	0.00852817	0.00600372	0.00566033	0.0127804	0.00921139	0.00455771	0.017582	0.0160544	0.00490852
0	1	0.021018	0.00497927	0.0420823	0.00455793	0.00804453	0.0165813	0.00263547	0.00306709	0.0206915	0.0162139
0	1	0.134972	0.0830272	0.0101059	0.0191597	0.120972	0.0549442	0.0435216	0.0286977	0.00940898	0.0282688
0	1	0.00840834	0.0104195	0.0166804	0.00613594	0.0192493	0.0130193	0.00263547	0.00598063	0.0269203	0.0168605
0	1	0.00855644	0.00810447	0.0107986	0.0113872	0.0113054	0.0109768	0.00391696	0.00809313	0.0096222	0.0323457
0	1	0.00605411	0.00204944	0.019658	0.00627614	0.00432925	0.00721981	0.00327622	0.0111158	0.0140874	0.00637496
0	1	0.0376675	0.0197655	0.0160558	0.0251263	0.0428355	0.0132339	0.0246099	0.0134432	0.0175167	0.0163065
0	1	0.0868196	0.166136	0.00354538	0.036377	0.0768272	0.0482576	0.0712492	0.0564154	0.0146749	0.0334386
0	1	0.00470844	0.00341281	0.00348048	0.00641633	0.00422557	0.00543477	0.00195848	0.00650534	0.0117454	0.00832474
0	1	0.111561	0.00949309	0.0857036	0.0110183	0.0635211	0.063879	0.00715693	0.0179727	0.012599	0.0710126
0	1	0.0238765	0.00412414	0.00354538	0.00338195	0.0175162	0.0109094	0.00338633	0.016449	0.00592739	0.00721582
0	1	0.0363162	0.0141145	0.0244527	0.00901616	0.0563901	0.0252232	0.00463021	0.0122292	0.0141901	0.0323586
0	1	0.0275736	0.00383909	0.0691201	0.00460195	0.0137914	0.0203579	0.00527095	0.00763836	0.0155495	0.0113732
0	1	0.0270036	0.00341281	0.0676163	0.00438356	0.01392	0.019343	0.00527095	0.00763836	0.0155495	0.0115368
0	1	0.0104254	0.00454785	0.00963031	0.0330033	0.0286171	0.0100249	0.0237556	0.0130107	0.0340824	0.00456791
0	1	0.0228679	0.0144987	0.00741537	0.0386781	0.0267329	0.017737	0.0428204	0.0206882	0.0292312	0.00752237
0	1	0.300086	0.226003	0.0167211	0.0145579	0.0726924	0.324169	0.235403	0.414453	0.00360017	0.00792973
0	1	0.0494358	0.0661873	0.010758	0.064682	0.0910149	0.0332293	0.0755434	0.027174	0.0370527	0.0170576
0	1	0.0268994	0.0172002	0.033009	0.016225	0.00936803	0.0238888	0.0184456	0.027174	0.0248291	0.00871078
0	1	0.0268994	0.0172002	0.0329331	0.016225	0.00936803	0.0238888	0.0183502	0.0273432	0.0241883	0.00866127
0	1	0.28159	0.0197249	0.06192	0.0140243	0.0785685	0.16412	0.0124642	0.0993535	0.0498066	0.0617194
0	1	0.110574	0.00881579	0.0430836	0.0092308	0.0282113	0.0804036	0.00442335	0.0409014	0.0338978	0.0095325
0	1	0.124085	0.0147863	0.0401648	0.0129207	0.0292284	0.0861805	0.00452145	0.0496788	0.0285233	0.0114568
0	1	0.236855	0.240854	0.00838082	0.0807111	0.109467	0.149019	0.386879	0.123877	0.0666635	0.0100328
0	1	0.160413	0.0560606	0.0234631	0.00674073	0.0525463	0.112673	0.0124913	0.0689072	0.0101151	0.0100448
0	1	0.0221937	0.000711325	0.027982	0.00367276	0.017181	0.00803384	0.00131774	0.0152768	0.0192521	0.00926616
0	1	0.030575	0.00849966	0.0245584	0.00488234	0.0298423	0.0247244	0.0111464	0.019516	0.0291321	0.00912982
0	1	0.0299306	0.0102384	0.0172646	0.00427755	0.0721495	0.0165899	0.0111102	0.0178708	0.0154016	0.0148883
0	1	0.0238765	0.00398033	0.027982	0.0083263	0.0245925	0.0289546	0.00679555	0.0106735	0.0165331	0.0198596
0	1	0.23344	0.0481015	0.0704538	0.007633	0.22351	0.128467	0.0145834	0.0415748	0.0813375	0.081496
0	1	0.325905	0.492003	0.00847812	0.0137062	0.114317	0.166767	0.0259464	0.33658	0.00774652	0.0072929
0	1	0.0310527	0.0605931	0.0207278	0.00734552	0.0646466	0.0237503	0.00331247	0.0241704	0.0167725	0.0223332
0	1	0.0527425	0.0102384	0.00958972	0.00460195	0.078706	0.0183467	0.00918792	0.0268711	0.0106319	0.00646802
0	1	0.308866	0.356005	0.0143439	0.10417	0.0421738	0.416258	0.616905	0.483348	0.0932793	0.0252999
0	1	0.101446	0.0108059	0.0796072	0.00520675	0.0411978	0.0773021	0.00680358	0.032468	0.0261815	0.0370811
0	1	0.00571698	0.00469165	0.0211589	0.0098527	0.0110503	0.00737202	0.00463021	0.0107446	0.0238331	0.00375689
0	1	0.0817206	0.0319865	0.0144333	0.0113427	0.227198	0.0328977	0.0193066	0.021717	0.0143267	0.0135393
0	1	0.084355	0.0489156	0.00592251	0.0155362	0.150939	0.0336723	0.013271	0.0179347	0.0185002	0.0273043
0	1	0.0517843	0.00611431	0.0679695	0.00395314	0.0139524	0.0289286	0.00368755	0.0110766	0.0120789	0.0173522
0	1	0.0144624	0.013076	0.0108392	0.0482356	0.00763795	0.0060919	0.0286033	0.00380941	0.0212703	0.00554527
0	1	0.0635817	0.0385399	0.0101089	0.0080847	0.0903829	0.0315806	0.00924027	0.018619	0.00666504	0.0108072
0	1	0.0336305	0.00540298	0.0106201	0.00799435	0.0289254	0.0148775	0.00530721	0.0080291	0.00914351	0.0162684
0	1	0.17501	0.0463448	0.0112203	0.0149262	0.0516775	0.178617	0.180602	0.130346	0.0323482	0.0142492
0	1	0.00537987	0.00255769	0.016137	0.00460195	0.0124362	0.00790635	0.00259923	0.00914913	0.0229392	0.0101162
0	1	0.185708	0.0992641	0.00797086	0.0239208	0.0793746	0.10955	0.243927	0.0616368	0.026447	0.0128935
0	1	0.247968	0.151871	0.0101314	0.0131242	0.0316889	0.248652	0.182017	0.192199	0.0303221	0.017498
0	1	0.040131	0.0120848	0.00954908	0.0342797	0.050392	0.0266951	0.153101	0.0196245	0.0648115	0.0107642
0	1	0.145647	0.00483546	0.0786889	0.00246319	0.0341453	0.0921413	0.00466646	0.014886	0.00839931	0.0482024
0	1	0.154326	0.0628295	0.00354538	0.0223001	0.0520943	0.118384	0.17521	0.0940635	0.0282193	0.00714982
0	1	0.382223	0.93697	0.013638	0.0216333	0.126997	0.222919	0.264204	0.327255	0.00915001	0.0135798
0	1	0.0134539	0.00805395	0.00904618	0.0572688	0.0115606	0.0104092	0.0164536	0.00496201	0.0441703	0.00644336
0	1	0.0408892	0.000711325	0.01793	0.00641633	0.0283592	0.0172563	0.00359659	0.0153799	0.017427	0.00682458
0	1	0.00605411	0.00469165	0.0696246	0.00980872	0.0123738	0.00850524	0.00459396	0.0111158	0.0301625	0.0155198
0	1	0.0657602	0.0167764	0.0129079	0.00859914	0.0221006	0.0423429	0.00805144	0.0386413	0.013045	0.0124965
0	1	0.143552	0.631416	0.010758	0.0222717	0.0131487	0.400338	0.562365	0.563027	0.0143267	0.0246446
0	1	0.21548	0.67088	0.00233652	0.0105015	0.0219169	0.303957	0.326276	0.504837	0.0134043	0.00926788
0	1	0.0544757	0.00710552	0.0534731	0.00781012	0.017792	0.0446616	0.00658869	0.0087714	0.0123335	0.0121739
0	1	0.0544757	0.00710552	0.0535055	0.00815712	0.018178	0.0447695	0.00658869	0.0085386	0.011787	0.0121553
0	1	0.00235422	0.00341281	0.0295134	0.00274356	0.00763795	0.00399241	0.000676995	0.0141437	0.0197154	0.00372446
0	1	0.306446	0.15335	0.0389347	0.019293	0.0954253	0.175387	0.103426	0.153834	0.0220438	0.0330115
0	1	0.0341234	0.00739315	0.0432508	0.000929195	0.0107951	0.0226352	0.00192223	0.00818918	0.0260677	0.00964881
0	1	0.00571698	0.006538	0.0230576	0.00334835	0.00435382	0.0023643	0.00131774	0.00459085	0.0180476	0.00625426
0	1	0.187321	0.00508156	0.0802787	0.00367276	0.0515363	0.0938834	0.00666119	0.0314251	0.0118548	0.033615
0	1	0.00504556	0.00412414	0.0411738	0.00590596	0.00275063	0.0136181	0.00263547	0.00076188	0.0160544	0.0397405
0	1	0.166461	0.00810447	0.0506521	0.0076259	0.0468276	0.0674606	0.0118234	0.0233059	0.0172773	0.0158446
0	1	0.163519	0.00810447	0.0524428	0.00823069	0.0462762	0.0666564	0.0118234	0.023658	0.0175565	0.0158446
0	1	0.0144236	0.00888599	0.00537898	0.00463035	0.0183118	0.006434	0.00473897	0.00881052	0.0170641	0.0108801
0	1	0.0184135	0.00781685	0.0249801	0.00722792	0.0204184	0.00991759	0.00645842	0.0126004	0.0220089	0.0157365
0	1	0.0605355	0.0282938	0.00713137	0.00213877	0.0468482	0.0359249	0.0105057	0.0130107	0.01645	0.00688886
0	1	0.117028	0.020613	0.00713137	0.0146323	0.043208	0.0648781	0.0155993	0.0362969	0.00759515	0.0691819
0	1	0.203093	0.428569	0.00667167	0.0301305	0.184219	0.0956472	0.035817	0.157363	0.00863867	0.00562935
0	1	0.0585155	0.05954	0.0137598	0.01548	0.0762399	0.0281166	0.0768917	0.0150228	0.0177822	0.0455517
0	1	0.0261926	0.0804982	0.00421073	0.0860904	0.0578731	0.0158636	0.043343	0.0160647	0.0266863	0.0208608
0	1	0.0160878	0.00838437	0.0179822	0.0112987	0.0437676	0.0191884	0.0105782	0.0172499	0.0141824	0.0122084
0	1	0.0133791	0.00525918	0.0563276	0.0088795	0.0121186	0.0109664	0.00195848	0.0183634	0.0219263	0.015171
0	1	0.00437131	0.00199017	0.0173458	0.00761431	0.00972685	0.00578785	0.00270601	0.00457128	0.0255739	0.00664742
0	1	0.0925137	0.0426486	0.0138005	0.0541242	0.14661	0.0341595	0.121218	0.0330769	0.0639522	0.00939224
0	1	0.250597	0.584299	0.00962956	0.00460195	0.0444082	0.267713	0.26344	0.458695	0.00419966	0.0123225
0	1	0.426073	0.0253497	0.33671	0.0363192	0.164279	0.218336	0.0175584	0.0696055	0.103823	0.0641001
0	1	0.285027	0.560393	0.0130945	0.00799435	0.0366129	0.298121	0.17887	0.447848	0.0266602	0.0209361
0	1	0.100075	0.0424288	0.00767488	0.00609191	0.0527237	0.058218	0.0217232	0.0608337	0.00247192	0.0171971
0	1	0.0934917	0.0105776	0.0122994	0.00483194	0.0365192	0.0629784	0.00470206	0.0216155	0.00671751	0.0440115
0	1	0.149662	0.107053	0.0122669	0.00728277	0.133624	0.0567824	0.0119315	0.0708266	0.0175015	0.0201113
0	1	0.0346391	0.00469165	0.0644017	0.00734552	0.0311032	0.0230753	0.00519845	0.00994357	0.0369227	0.0132674
0	1	0.236938	0.0282861	0.0831579	0.00613594	0.115553	0.150877	0.0105057	0.0451857	0.0247192	0.0384724
0	1	0.00638842	0.00731955	0.00717198	0.00274356	0.0197088	0.0070929	0.00726569	0.00920129	0.0232308	0.00323701
0	1	0.269963	0.349332	0.00686976	0.010583	0.0404076	0.313711	0.123616	0.375035	0.00964832	0.00801785
0	1	0.173971	0.166573	0.00709077	0.00754494	0.0489371	0.226958	0.057052	0.178796	0.00883763	0.0161566
0	1	0.0423731	0.0218831	0.0139302	0.0321732	0.0842808	0.0210641	0.0118463	0.0336206	0.0207328	0.0107112
0	1	0.231746	0.0180553	0.0503741	0.00904115	0.0731026	0.178693	0.0110739	0.0687454	0.0213823	0.01936
0	1	0.00620152	0.00127885	0.0629367	0.00596994	0.0106437	0.00850524	0.00388071	0.00991101	0.0279592	0.0100855
0	1	0.00235422	0.00383653	0.0242085	0.00615389	0.0029021	0.00603365	0.00331247	0.0123384	0.0239456	0.00708395
0	1	0.0167307	0.00199017	0.0542276	0.00702111	0.00837101	0.0145197	0.00128148	0.00343824	0.0311539	0.0064582
0	1	0.0259887	0.00454785	0.0217106	0.00548713	0.0203001	0.0148534	0.00794268	0.012607	0.0229359	0.0101994
0	1	0.183216	0.0944803	0.00529778	0.00918829	0.10114	0.09245	0.0240524	0.0909086	0.00839931	0.0090169
0	1	0.0113789	0.00163408	0.0283957	0.00339238	0.0139524	0.0124002	0.00259923	0.00841982	0.0163044	0.00884766
0	1	0.170981	0.0235341	0.012551	0.00520675	0.0815514	0.0619014	0.0154307	0.0624328	0.00681472	0.00726523
0	1	0.0591842	0.0108059	0.0184329	0.00427755	0.0523868	0.0340816	0.00797892	0.0306514	0.0113761	0.0373284
0	1	0.334792	0.0144987	0.0597968	0.00520675	0.0618202	0.184849	0.00726569	0.0690093	0.0290526	0.0136698
0	1	0.18193	0.0123647	0.101841	0.00613594	0.0346259	0.0947868	0.00459396	0.0348437	0.0133574	0.0264193
0	1	0.00470844	0.000711325	0.0579493	0.00537275	0.004791	0.00851626	0.00388071	0.00843941	0.0195285	0.0213171
0	1	0.00437131	0.00454785	0.0382127	0.00516272	0.00738416	0.00864376	0.00391696	0.0108411	0.0256897	0.0108252
0	1	0.181249	0.0318657	0.0678866	0.00334835	0.0411617	0.100309	0.00351933	0.0311558	0.0146546	0.0121026
0	1	0.183098	0.0318657	0.0700088	0.00181437	0.0428323	0.101921	0.00331247	0.0307863	0.0170379	0.0112415
0	1	0.0181567	0.00611431	0.020756	0.00613594	0.015531	0.00720019	0.0108438	0.0110766	0.0313788	0.0111596
0	1	0.0245452	0.00696944	0.0645637	0.00153398	0.0134421	0.0100561	0.00192223	0.0103343	0.00959393	0.0188281
0	1	0.0245452	0.00696944	0.0641633	0.00153398	0.0132032	0.0100561	0.00247398	0.0103343	0.00914351	0.0188281
0	1	0.0871004	0.0361808	0.0107417	0.0574068	0.0758861	0.0529217	0.176987	0.0377475	0.0316389	0.0190672
0	1	0.0336305	0.00611431	0.0107986	0.00820081	0.0295871	0.0152762	0.00530721	0.0091817	0.00914351	0.017828
0	1	0.069587	0.0166326	0.0293127	0.00827472	0.0647488	0.0284028	0.00651619	0.0360806	0.0154873	0.00666911
0	1	0.0356131	0.0481954	0.00541959	0.0674654	0.0742991	0.0184287	0.120796	0.0234773	0.0753119	0.00726071
0	1	0.0702782	0.00995082	0.072101	0.0085551	0.0313172	0.027804	0.00395321	0.0168005	0.0237915	0.0065424
0	1	0.0218025	0.00341281	0.0161776	0.00607319	0.0333024	0.0098103	0.00131774	0.0110961	0.00940898	0.00809006
0	1	0.336507	0.232164	0.0101332	0.0812602	0.19418	0.211462	0.307717	0.151692	0.0404057	0.0106888
0	1	0.117201	0.152698	0.0107986	0.0154522	0.213271	0.0362019	0.0278954	0.0834254	0.00563798	0.0120369
0	1	0.00403419	0.00199017	0.0364439	0.00399717	0.00183376	0.00508169	0.0052347	0.00343824	0.0173034	0.00919929
0	1	0.0311253	0.0325771	0.0709943	0.00520675	0.024038	0.0405273	0.00495126	0.0138642	0.026586	0.0107018
0	1	0.251316	0.0456377	0.0105955	0.0085551	0.0603115	0.213581	0.0792956	0.119635	0.0145986	0.0112461
0	1	0.203875	0.0196911	0.01793	0.00915988	0.115622	0.100056	0.0284418	0.0860768	0.0167072	0.0109784
0	1	0.11434	0.0100946	0.0268786	0.00353836	0.0289524	0.0512948	0.00781809	0.0316871	0.0230473	0.00708995
0	1	0.0178224	0.00398033	0.0896493	0.00559037	0.0183228	0.0212787	0.00263547	0.00955287	0.0321352	0.0400706
0	1	0.0941632	0.0228857	0.00888375	0.0226853	0.0443778	0.0585098	0.0152504	0.0736213	0.0133432	0.0116261
0	1	0.0941632	0.0235998	0.00804002	0.0208123	0.0435325	0.0551151	0.0150633	0.0729289	0.0141287	0.0114304
0	1	0.168185	0.0401063	0.0861669	0.00306798	0.077549	0.0822884	0.00858343	0.0614978	0.0218491	0.0183577
0	1	0.0225579	0.0325734	0.00842146	0.0726883	0.0306787	0.0124834	0.0120894	0.019516	0.014825	0.00864659
0	1	0.141418	0.0297087	0.0500743	0.00831876	0.0511216	0.062327	0.0138182	0.0592121	0.0128383	0.0132155
0	1	0.137788	0.314322	0.011845	0.0214758	0.0332005	0.235564	0.262478	0.287705	0.0155495	0.0100328
0	1	0.0903532	0.00739315	0.097152	0.00488234	0.0355428	0.0536279	0.00199474	0.0131805	0.0259421	0.016873
0	1	0.0897918	0.00668182	0.102201	0.00213877	0.0362796	0.0519698	0.00402572	0.0118581	0.0244537	0.0174846
0	1	0.0501072	0.00199017	0.0503921	0.00520675	0.00804453	0.0240273	0.00256297	0.00955287	0.0286143	0.00928506
0	1	0.0491043	0.00341281	0.0164695	0.00492637	0.0169743	0.0215245	0.0058392	0.0126086	0.0120941	0.00753462
0	1	0.0765844	0.00142265	0.104983	0.00246319	0.0276497	0.0405976	0.00195848	0.0207386	0.022726	0.0163525
0	1	0.185096	0.34945	0.00354538	0.0103695	0.0214044	0.246129	0.278539	0.390618	0.00544868	0.00935453
0	1	0.0396846	0.0209691	0.0181049	0.0135255	0.0765868	0.0100249	0.00591169	0.0199263	0.0146611	0.00592947
0	1	0.020848	0.0127961	0.0256869	0.00738956	0.0372728	0.0120079	0.00327622	0.00421969	0.0160764	0.00563832
0	1	0.0551783	0.00355662	0.02584	0.00827118	0.0757538	0.038187	0.00331247	0.0157066	0.0180215	0.0297284
0	1	0.283588	0.839118	0.0101738	0.016225	0.389093	0.108938	0.0618809	0.339929	0.00467836	0.0126262
0	1	0.207823	0.00454785	0.0821547	0.00609191	0.0468801	0.101908	0.0051622	0.0351248	0.0311253	0.0294976
0	1	0.180358	0.861644	0.0114232	0.0132416	0.00906511	0.343731	0.354509	0.751057	0.0163939	0.0113405
0	1	0.123148	0.0179192	0.0396484	0.00734552	0.0525052	0.0721294	0.0131545	0.0183438	0.0143005	0.0464876
0	1	0.103574	0.00525918	0.0984555	0.00980872	0.0564173	0.0761044	0.00722944	0.0274154	0.0301418	0.0199307
0	1	0.228681	0.258858	0.00825903	0.00550914	0.0480269	0.287571	0.183406	0.410495	0.00297676	0.013105
0	1	0.189694	0.103633	0.00957349	0.00702111	0.184059	0.0798192	0.025372	0.0498822	0.0181816	0.0260877
0	1	0.234773	0.480322	0.00467304	0.00864313	0.0294606	0.349022	0.195938	0.428755	0.00598614	0.0155474
0	1	0.0195024	0.00540298	0.0237434	0.00613594	0.0102849	0.0190529	0.00402572	0.00459085	0.0120941	0.00729402
0	1	0.222803	0.768475	0.0100661	0.0217562	0.274759	0.0860976	0.0402708	0.269736	0.0089303	0.0193706
0	1	0.0285849	0.0473403	0.00783733	0.0224218	0.0777589	0.0185613	0.0153896	0.0122292	0.0170641	0.0101879
0	1	0.00396085	0.00199017	0.00485161	0.00492637	0.00341237	0.00804487	0.00133488	0.00316313	0.00592739	0.0163756
0	1	0.0100883	0.00696944	0.0234954	0.00669671	0.0147178	0.00649403	0.00391696	0.00881052	0.0170119	0.00728887
0	1	0.257947	0.140519	0.00533838	0.00646035	0.0260862	0.275708	0.115742	0.206104	0.0245903	0.00699708
0	1	0.255687	0.14235	0.00597639	0.00646035	0.0229425	0.278388	0.115358	0.206929	0.0241871	0.00758652
0	1	0.0344857	0.0132275	0.0432463	0.00455793	0.00804453	0.0177282	0.00334872	0.00572389	0.0167986	0.0160823
0	1	0.156056	0.337065	0.00658785	0.00952835	0.0234241	0.218326	0.0782786	0.365487	0.00247192	0.00947929
0	1	0.156056	0.337065	0.00658785	0.00936034	0.0234241	0.217184	0.0782786	0.36351	0.00247192	0.00947929
0	1	0.119719	0.021714	0.00747211	0.0131634	0.0418109	0.0658785	0.0164536	0.036953	0.00590125	0.0644132
0	1	0.0611985	0.00213397	0.0650345	0.0079503	0.0150199	0.0406086	0.00331247	0.0129911	0.0192444	0.0311793
0	1	0.060498	0.00213397	0.0641745	0.00751352	0.0145105	0.0406086	0.00310561	0.012335	0.0192444	0.0311793
0	1	0.0220865	0.0806923	0.0313705	0.00613594	0.0166669	0.0364521	0.00452145	0.0156171	0.0123803	0.0097884
0	1	0.273119	0.185374	0.0167617	0.0202885	0.056878	0.307725	0.350101	0.221239	0.0341021	0.0111326
0	1	0.0104226	0.00323499	0.0403706	0.00915988	0.0229138	0.0113611	0.00432567	0.00844098	0.0190312	0.0106398
0	1	0.042969	0.0336967	0.00946241	0.0109742	0.0840237	0.0172961	0.0131412	0.0316427	0.0200367	0.0116961
0	1	0.0080712	0.00412414	0.0362114	0.00520675	0.00921656	0.00704386	0.00463021	0.0126591	0.0280666	0.00563832
0	1	0.246622	0.366862	0.0113827	0.0079503	0.0219492	0.359357	0.348119	0.404707	0.0138503	0.0144057
0	1	0.187459	0.248891	0.0226436	0.0131899	0.0239432	0.23953	0.259086	0.308416	0.0118548	0.0118063
0	1	0.229327	0.0366561	0.011845	0.0135255	0.0777318	0.146944	0.0124642	0.0768837	0.0177822	0.0106151
0	1	0.215253	0.141377	0.00658785	0.00756669	0.162159	0.077138	0.00981087	0.078191	0.00984636	0.0169594
0	1	0.139813	0.006538	0.120884	0.00373474	0.0584802	0.0610955	0.00858343	0.0214109	0.0550753	0.015402
0	1	0.133816	0.00721295	0.119038	0.00395314	0.0583515	0.0533903	0.00926041	0.0215824	0.054944	0.0149569
0	1	0.0342992	0.00511535	0.0416121	0.0113931	0.0189435	0.013265	0.00935717	0.00916216	0.0405082	0.0111103
0	1	0.100575	0.0189105	0.061546	0.00782112	0.0539609	0.0662972	0.0101869	0.0332494	0.0204673	0.014647
0	1	0.00605411	0.00341281	0.0201853	0.0171826	0.0123738	0.00603185	0.00451738	0.00804864	0.0269191	0.0155862
0	1	0.141716	0.0129399	0.0420292	0.00339238	0.0353913	0.103265	0.0136461	0.0600326	0.0128383	0.0156055
0	1	0.00840834	0.0108059	0.0180518	0.00455793	0.0215904	0.0131266	0.00334872	0.0118836	0.0261815	0.0130238
0	1	0.230672	0.0085359	0.0707641	0.0085809	0.0632448	0.123692	0.00867746	0.0328782	0.0348659	0.0233535
0	1	0.0184938	0.152108	0.0196824	0.0079503	0.0546495	0.0126049	0.00647994	0.0481941	0.0276078	0.0184533
0	1	0.0800378	0.0085359	0.0588359	0.00213877	0.0328645	0.0443351	0.000676995	0.0108205	0.0229654	0.0292384
0	1	0.00235422	0.00454785	0.00900559	0.00306798	0.00539759	0.0049744	0.00259923	0.00574345	0.0266863	0.00342911
0	1	0.0178203	0.00540298	0.0240937	0.00060479	0.0256669	0.0117142	0.00128148	0.00991425	0.0192444	0.00659579
0	1	0.00537987	0.00341281	0.0616756	0.00859914	0.00896141	0.00711251	0.00263547	0.0115065	0.0187657	0.014486
0	1	0.0538127	0.0544458	0.00600372	0.0178442	0.0949979	0.0201882	0.0431498	0.0333227	0.00911737	0.0137216
0	1	0.0916968	0.0319865	0.016137	0.00604152	0.101041	0.0416263	0.0074107	0.0203723	0.0135825	0.0183546
0	1	0.234015	0.157131	0.00884318	0.00669671	0.038925	0.174301	0.0237583	0.172247	0.0115001	0.0126946
0	1	0.241649	0.0860666	0.0125103	0.0196174	0.0518424	0.184709	0.250107	0.156882	0.0285987	0.00695428
0	1	0.0430417	0.0524633	0.0446624	0.00525078	0.00855483	0.0428344	0.0204431	0.0580791	0.0172621	0.00729402
0	1	0.0430417	0.0524633	0.0447435	0.00535402	0.00855483	0.0428344	0.0204431	0.0580791	0.0172414	0.00729402
0	1	0.22516	0.390377	0.0106768	0.00779602	0.0201478	0.293763	0.135834	0.408575	0.00568804	0.0109309
0	1	0.209445	0.342683	0.00779669	0.0159006	0.0207772	0.302441	0.462529	0.543022	0.0269257	0.013561
0	1	0.185135	0.710835	0.00713137	0.0155757	0.0178567	0.302426	0.448436	0.603683	0.0168474	0.014569
0	1	0.225475	0.730804	0.00815905	0.00980872	0.0555307	0.303632	0.410559	0.631779	0.012599	0.0152137
0	1	0.0497729	0.0154976	0.0802868	0.00241156	0.0209287	0.0338063	0.00931686	0.0203923	0.0126904	0.0406856
0	1	0.016105	0.00497927	0.0391358	0.00060479	0.015531	0.00649403	0.00388071	0.00535273	0.0278765	0.00855951
0	1	0.0356448	0.00682563	0.0222219	0.00153398	0.0479143	0.0217275	0.00466646	0.0206295	0.022726	0.00498276
0	1	0.0309391	0.0186228	0.00896495	0.0245501	0.0475078	0.0174536	0.0212517	0.0168396	0.0362616	0.00923784
0	1	0.00840834	0.00341281	0.020414	0.00427755	0.00514245	0.0070929	0.00655244	0.0102952	0.0202247	0.008897
0	1	0.00961392	0.00824828	0.0238524	0.00213877	0.0158276	0.0113121	0.00549662	0.008073	0.0330924	0.00560024
0	1	0.247814	0.995017	0.010355	0.016225	0.0597797	0.330468	0.513607	0.727168	0.0127868	0.0100298
0	1	0.201445	0.0268513	0.00706422	0.0076922	0.0455077	0.180228	0.0374695	0.123504	0.0150176	0.00990314
0	1	0.486873	1.0148	0.0113015	0.0351525	0.174419	0.29406	0.491051	0.487671	0.0294487	0.00938326
0	1	0.0275736	0.00668182	0.032858	0.0079063	0.0440977	0.0241948	0.00195848	0.0126004	0.0175548	0.00625426
0	1	0.211678	0.0555809	0.03102	0.00559037	0.0514252	0.160233	0.0309282	0.115084	0.0100473	0.010426
0	1	0.211865	0.00796065	0.0403789	0.00892355	0.0475127	0.0977973	0.00894071	0.043193	0.0208395	0.0134433
0	1	0.239891	0.223529	0.0101122	0.00823069	0.0371172	0.355419	0.149037	0.262931	0.0125728	0.0132526
0	1	0.00672553	0.00724932	0.013841	0.00581153	0.0207772	0.00875105	0.00851092	0.00804864	0.0247477	0.0113517
0	1	0.0568328	0.00454785	0.0612294	0.00181437	0.0301864	0.0240273	0.00263547	0.0165326	0.0204935	0.0115974
0	1	0.178243	0.00810447	0.0667219	0.00520675	0.0366172	0.0813271	0.00605669	0.0410425	0.0165605	0.0176299
0	1	0.183017	0.00810447	0.0667219	0.00487075	0.035453	0.0798742	0.00590625	0.0409975	0.0165331	0.0174277
0	1	0.22621	0.277619	0.0185141	0.00641633	0.0595536	0.217219	0.0444259	0.25253	0.0160544	0.0155963
0	1	0.00908255	0.00341281	0.0167617	0.00454113	0.0144627	0.00804487	0.00331247	0.0116209	0.0202446	0.00958939
0	1	0.232825	0.130156	0.0286473	0.00564875	0.0830324	0.147638	0.0333182	0.173528	0.0180476	0.0105081
0	1	0.032282	0.00691893	0.0295407	0.00702111	0.0401272	0.0200919	0.0053962	0.0095333	0.0148076	0.0177794
0	1	0.173076	0.0140749	0.0800004	0.00532434	0.0679319	0.0733871	0.00926041	0.0317257	0.0247431	0.0113391
0	1	0.307253	0.063896	0.0245215	0.00400354	0.057678	0.187803	0.0232061	0.120378	0.0243718	0.00925513
0	1	0.262774	0.632514	0.0101332	0.013555	0.0851915	0.292343	0.351819	0.473545	0.00938285	0.0140492
0	1	0.314599	0.0611276	0.0387805	0.00706514	0.0743602	0.203382	0.0851386	0.122683	0.021477	0.0103329
0	1	0.089789	0.00497927	0.0461392	0.00560859	0.0184331	0.028472	0.00331247	0.00465434	0.0249996	0.0151743
0	1	0.0885462	0.00497927	0.0466445	0.00553115	0.0184331	0.0286486	0.00338367	0.00535273	0.0242405	0.0154188
0	1	0.383406	0.0935373	0.0720465	0.00399717	0.0610036	0.264227	0.0439692	0.245076	0.0169287	0.0186129
0	1	0.131026	0.134227	0.00471364	0.00657911	0.034765	0.208312	0.101103	0.159137	0.00931757	0.00863763
0	1	0.140904	0.127991	0.00412952	0.00602838	0.0286099	0.209226	0.1146	0.157657	0.011066	0.00601563
0	1	0.0608698	0.00540298	0.0270347	0.00402034	0.027089	0.0305721	0.00463021	0.024478	0.0238981	0.0240418
0	1	0.0771928	0.0092472	0.0618817	0.00241916	0.0171347	0.0318264	0.00510035	0.00689606	0.0185264	0.00565902
0	1	0.0786305	0.0092472	0.0609037	0.00241916	0.0181641	0.0316277	0.00436324	0.00689606	0.0185264	0.00551462
0	1	0.0741751	0.0092472	0.0623086	0.00232113	0.0177045	0.0344168	0.00398947	0.00689606	0.0153103	0.00744878
0	1	0.138286	0.370556	0.0106768	0.0158566	0.0193458	0.274686	0.393106	0.353432	0.0219818	0.0135714
0	1	0.020511	0.00696944	0.0566861	0.00213877	0.0151105	0.0169923	0.00323997	0.00459085	0.0295162	0.00794792
0	1	0.0518442	0.0174878	0.0321036	0.00367276	0.0432285	0.0273123	0.00395321	0.0199816	0.011252	0.0235376
0	1	0.113049	0.756926	0.0269106	0.00650032	0.0138395	0.251879	0.3115	0.514559	0.0191898	0.00811675
0	1	0.0484235	0.0092472	0.0625032	0.00669671	0.0260232	0.0250865	0.00591169	0.0179727	0.0217164	0.0105064
0	1	0.0727985	0.00199017	0.0207289	0.00520675	0.021136	0.0309155	0.00436258	0.021309	0.00863867	0.00741472
0	1	0.0674768	0.00284529	0.0257465	0.0152958	0.0377354	0.0392985	0.00851092	0.0298307	0.0274305	0.0140223
0	1	0.197686	0.0907157	0.0166804	0.00537275	0.0706508	0.131574	0.0138906	0.102873	0.00321611	0.017564
0	1	0.105932	0.0940878	0.00533838	0.0265505	0.0803132	0.0525511	0.0619441	0.0440136	0.0162286	0.0269987
0	1	0.111375	0.216137	0.00834024	0.0447367	0.108586	0.0692687	0.138427	0.104513	0.0245985	0.00929319
0	1	0.0258385	0.00867197	0.0591596	0.0129911	0.0510261	0.017787	0.00463021	0.0137921	0.0222212	0.0115312
0	1	0.075998	0.0177677	0.012551	0.0207389	0.0273946	0.0515855	0.0141741	0.0236754	0.0218752	0.0143691
0	1	0	0	0.00971144	0.00274356	0.00183376	0.00130504	0.00135399	0.00498158	0.011363	0.00239832
0	1	0.0198423	0.00796065	0.0555028	0.00399717	0.0438715	0.0135298	0.00302704	0.0091817	0.024481	0.00674049
0	1	0.0322849	0.0318657	0.0756113	0.00494863	0.0231217	0.0406723	0.00331247	0.0141633	0.0247496	0.0117081
0	1	0.308988	0.0810526	0.0143846	0.00554795	0.0845176	0.195152	0.0254467	0.156383	0.00671292	0.00614323
0	1	0.00672553	0.00468995	0.0125915	0.00367276	0.00117643	0.00769179	0.00455771	0.00635719	0.026064	0.00696923
0	1	0.0756665	0.0139389	0.0686039	0.00427755	0.0195015	0.052313	0.00327622	0.013753	0.0276699	0.0133017
0	1	0.076675	0.0403708	0.00834024	0.00929247	0.0673225	0.0286486	0.00722944	0.026367	0.00640609	0.0246732
0	1	0.0881032	0.00483546	0.0845531	0.00339238	0.0310621	0.0490359	0.00534345	0.017582	0.028414	0.0105516
0	1	0.0551471	0.00383653	0.0573352	0.00306798	0.0152759	0.0331771	0.00476457	0.0155769	0.0263947	0.0129977
0	1	0.0551471	0.00383653	0.0567979	0.00306798	0.0150467	0.0327783	0.00455771	0.0153707	0.0263947	0.0129743
0	1	0.151458	0.0752311	0.0165425	0.00520675	0.0270662	0.16064	0.0176689	0.21833	0.00839931	0.00752275
0	1	0.0723725	0.00142265	0.0705485	0.00302395	0.0282313	0.0374769	0.00790643	0.02944	0.0206915	0.00916647
0	1	0.0797007	0.00555556	0.0585601	0.0074599	0.0321304	0.053306	0.00398947	0.00800955	0.0261542	0.0351844
0	1	0.246532	0.0456377	0.0105955	0.0085551	0.0589537	0.212191	0.0767982	0.118029	0.0140612	0.0116201
0	1	0.00302564	0.0073906	0.00779669	0.0215557	0.0123738	0.00977166	0.00758129	0.00728676	0.0265978	0.0057683
0	1	0.0612012	0.00810447	0.0843393	0.00367276	0.0387801	0.032824	0.00388071	0.0191253	0.0242102	0.0300286
0	1	0.0359819	0.00213397	0.0987772	0.00427755	0.0176861	0.0280191	0.00363489	0.00955287	0.0282721	0.028017
0	1	0.222546	0.0902689	0.0231871	0.00334835	0.037782	0.188792	0.035173	0.167463	0.0150709	0.0132993
0	1	0.00571698	0.00454785	0.0270324	0.00702111	0.0161928	0.013062	0.00722944	0.0121848	0.0200147	0.0110106
0	1	0.133167	0.0120848	0.0653578	0.00427755	0.0321672	0.0788528	0.00455771	0.0340504	0.018581	0.0122331
0	1	0.0501072	0.00199017	0.0496868	0.00520675	0.00804453	0.0240273	0.00256297	0.00955287	0.0291207	0.00914478
0	1	0.26057	0.244409	0.0149687	0.0108619	0.0864731	0.25463	0.0872271	0.274139	0.0187396	0.0182579
0	1	0.193837	0.619689	0.0129665	0.0100891	0.0267346	0.339102	0.283581	0.440608	0.0233201	0.0141448
0	1	0.195663	0.143958	0.0185546	0.00693255	0.0514939	0.252117	0.0698141	0.194663	0.0148022	0.0131097
0	1	0.0147995	0.00341281	0.0693259	0.00859914	0.0176199	0.0098103	0.00135399	0.0105134	0.0241883	0.019847
0	1	0.016811	0.00355662	0.0710931	0.00443242	0.00987829	0.0141039	0.00263547	0.00765794	0.0260437	0.0628821
0	1	0.108623	0.00142265	0.0848293	0.00488234	0.0317238	0.0416678	0.00334872	0.0126395	0.0253793	0.0210211
0	1	0.105252	0.00199017	0.0630141	0.00334835	0.0248991	0.0615966	0.00327622	0.0096169	0.0224528	0.0124214
0	1	0.105252	0.00199017	0.0631763	0.00334835	0.0248991	0.0615966	0.00327622	0.00955287	0.022644	0.0122347
0	1	0.197377	0.420881	0.00654725	0.0103474	0.0148137	0.292914	0.295165	0.453577	0.0047045	0.00796279
0	1	0.120127	0.00242487	0.0619398	0.00976469	0.0392588	0.0652524	0.00203098	0.0229542	0.0181717	0.0141557
0	1	0.117418	0.00270149	0.0613599	0.00976469	0.0386522	0.0637912	0.00203098	0.0229542	0.0172761	0.0137933
0	1	0.146287	0.269154	0.0118856	0.0091987	0.0359016	0.267792	0.235412	0.318115	0.0113761	0.00992674
0	1	0.1481	0.433814	0.0098411	0.00213877	0.0106437	0.25929	0.265667	0.470615	0.0130492	0.0042698
0	1	0.0188337	0.0126523	0.0321604	0.00709352	0.0389552	0.0125277	0.00459396	0.019516	0.0187396	0.0120936
0	1	0.210913	0.258038	0.0107173	0.0088795	0.0693554	0.20781	0.0576558	0.238567	0.0133693	0.0134645
0	1	0.286338	0.393502	0.0130538	0.025196	0.0435391	0.329578	0.333338	0.529102	0.0390198	0.017027
0	1	0.106746	0.303284	0.00615783	0.00475316	0.0217418	0.192926	0.155637	0.334622	0.00443901	0.0145947
0	1	0.0225308	0.00613956	0.0508997	0.00181437	0.0127804	0.014892	0.00195848	0.0110766	0.00887801	0.0183614
0	1	0.0195024	0.00540298	0.0232683	0.00613594	0.0102849	0.0190529	0.00402572	0.00437922	0.0124455	0.00756221
0	1	0.0826414	0.0186228	0.0112609	0.00590074	0.0298945	0.042097	0.00267173	0.0389928	0.0103664	0.014877
0	1	0.0104254	0.00454785	0.0247867	0.00395314	0.0156347	0.0139712	0.00534345	0.00611462	0.0146747	0.00459557
0	1	0.201464	0.220224	0.0100926	0.00349955	0.0428384	0.221637	0.0980767	0.262649	0.0171055	0.0124408
0	1	0.244196	0.100615	0.0314787	0.016225	0.0707267	0.202327	0.057112	0.103439	0.0274044	0.0137601
0	1	0.209536	0.249899	0.00825903	0.0217121	0.0267329	0.306221	0.146982	0.276772	0.0141135	0.0123261
0	1	0.204852	0.0654683	0.0480537	0.00395314	0.0511635	0.122534	0.0118596	0.146807	0.00568804	0.0161361
0	1	0.255295	0.74361	0.00892437	0.014815	0.0358529	0.347195	0.398266	0.606925	0.00639959	0.0166653
0	1	0.243753	0.435591	0.00775611	0.00730149	0.0379905	0.280562	0.0915268	0.375624	0.0115175	0.0126183
0	1	0.264402	0.527883	0.014928	0.0149715	0.0476798	0.323622	0.129178	0.418461	0.00494385	0.0141224
0	1	0.204906	0.339116	0.0245578	0.00738956	0.0304026	0.291491	0.0820832	0.296595	0.0096222	0.00900092
0	1	0.117439	0.0172002	0.0210993	0.00674073	0.114634	0.0659895	0.0105419	0.0176016	0.0167986	0.0179211
0	1	0.348822	1.11675	0.0223594	0.010583	0.168975	0.209543	0.090163	0.458496	0.0122976	0.0168085
0	1	0.0356476	0.00127885	0.0778045	0.00181437	0.0173902	0.0188071	0.00263547	0.00879096	0.0254112	0.0260529
0	1	0.144236	0.508064	0.011578	0.00675753	0.0058042	0.305813	0.273706	0.440134	0.00592739	0.0180509
0	1	0.126342	0.0800074	0.0113421	0.0326118	0.089696	0.0640273	0.197201	0.0561842	0.043672	0.0121181
0	1	0.0389499	0.0177831	0.0635152	0.00574433	0.0141039	0.0262531	0.00135399	0.0160778	0.0197415	0.00885791
0	1	0.00907695	0.0170718	0.0353731	0	0.0033087	0.0128495	0.00192223	0.00420012	0.0131038	0.0124401
0	1	0.21624	0.0167764	0.0763593	0.00581153	0.0654407	0.105648	0.00926041	0.0371239	0.024334	0.0128854
0	1	0.21624	0.0167764	0.0767757	0.00581153	0.0655252	0.104923	0.00961638	0.0379205	0.0253425	0.013333
0	1	0.0705612	0.00213397	0.0649412	0.00367276	0.020522	0.0307671	0.00398947	0.0102621	0.025965	0.0105846
0	1	0.216767	0.00668182	0.0913372	0.00427755	0.0375052	0.105902	0.00797892	0.0252008	0.0190312	0.0141243
0	1	0.220108	0.252323	0.0197229	0.00907476	0.0244557	0.241853	0.206786	0.319185	0.0133965	0.00754427
0	1	0.0306049	0.0162089	0.0211427	0.00706514	0.0461307	0.0149214	0.00541595	0.018912	0.0230002	0.00967218
0	1	0.024829	0.00341281	0.0579439	0.00674073	0.0212065	0.0106157	0.00845884	0.0119411	0.0306205	0.0120017
0	1	0.0455342	0.00326901	0.049676	0.00153398	0.0215904	0.0229681	0.00438846	0.0110961	0.0250858	0.0139811
0	1	0.0853617	0.0156491	0.063721	0.00706514	0.0257976	0.0339449	0.00267173	0.0179923	0.0240577	0.0148552
0	1	0.0854177	0.0156491	0.06345	0.00733393	0.0256122	0.0339449	0.00267173	0.0173574	0.0235616	0.0140898
0	1	0.295033	0.523951	0.0169334	0.0094843	0.0417955	0.383962	0.473972	0.472561	0.00938285	0.0145573
0	1	0.0114368	0.00270149	0.0268262	0.0088795	0.0138009	0.00755328	0.00259923	0.0122488	0.0241621	0.00870743
0	1	0.197777	0.142876	0.0222378	0.00661168	0.049868	0.155432	0.021507	0.160602	0.013317	0.0133257
0	1	0.256093	0.156641	0.0151967	0.0079063	0.156823	0.12119	0.0290627	0.114363	0.0147793	0.0122925
0	1	0.166594	0.376294	0.0051041	0.00883549	0.028346	0.297208	0.246525	0.355023	0.0152841	0.0132327
0	1	0.252169	0.178131	0.0100926	0.00492637	0.0698368	0.206203	0.0765616	0.256852	0.0118809	0.0103265
0	1	0.0774507	0.0277678	0.0523832	0.00246319	0.00931981	0.0933644	0.0190528	0.0455405	0.0155758	0.00605617
0	1	0.0765825	0.0293629	0.0553717	0.00246319	0.0104914	0.0936106	0.0177163	0.0434019	0.0147007	0.00657306
0	1	0.066299	0.0335606	0.0576109	0.00337417	0.0184604	0.0904279	0.0105057	0.0408682	0.015097	0.0105547
0	1	0.019168	0.00454785	0.0202259	0.00641633	0.00565273	0.0125277	0.0103606	0.0091817	0.0170641	0.00821378
0	1	0.157069	0.0439274	0.0143846	0.0131571	0.173492	0.0635627	0.00854718	0.0390011	0.0247127	0.00926251
0	1	0.159991	0.0112297	0.0966813	0.00120958	0.0527191	0.0787536	0.0064557	0.0252203	0.0307391	0.0151136
0	1	0.060194	0.00511535	0.0393108	0.00734552	0.0423165	0.025184	0.00466646	0.0126199	0.0302016	0.011564
0	1	0.109899	0.114947	0.0760114	0.00213877	0.0248598	0.105324	0.00436694	0.0309003	0.0135825	0.0121232
0	1	0.110534	0.114947	0.0767007	0.00213877	0.0250353	0.106768	0.00395321	0.0309638	0.0135825	0.0120221
0	1	0.128224	0.115658	0.0769036	0.00213877	0.0317238	0.123204	0.00331247	0.04124	0.0150709	0.013755
0	1	0.173472	0.0116611	0.0691742	0.00548713	0.0863957	0.0894802	0.00986555	0.035724	0.0266689	0.0129573
0	1	0.057167	0.0274386	0.00892437	0.0241753	0.0394015	0.0303037	0.106992	0.0231187	0.0331227	0.00980707
0	1	0.192198	0.0143626	0.0531245	0.00734552	0.04283	0.124409	0.00655244	0.0386217	0.0196115	0.0197459
0	1	0.295504	0.696586	0.0167617	0.0582604	0.0353436	0.522201	0.768972	0.729472	0.0351676	0.0209075
0	1	0.243601	0.0373932	0.0547859	0.00367276	0.047081	0.182416	0.0337025	0.0911057	0.0150709	0.00709593
0	1	0.00504275	0.0193342	0.00662843	0.0544043	0.0173626	0.00820432	0.0157772	0.0091817	0.0269518	0.00417773
0	1	0.262429	0.300175	0.00771551	0.0179677	0.0455755	0.315974	0.358741	0.324333	0.0213377	0.0157571
0	1	0.0608754	0.00536832	0.0234793	0.0128315	0.0386513	0.0311514	0.00801518	0.0214305	0.0276166	0.0136086
0	1	0.0168139	0.00326901	0.0307566	0.00621472	0.0122223	0.00994881	0.000640745	0.0107251	0.0292529	0.0129888
0	1	0.165049	0.0347695	0.0517454	0.00426075	0.0459541	0.15617	0.0406863	0.0626276	0.0246931	0.011844
0	1	0.0596623	0.0105183	0.0228788	0.0111139	0.0795455	0.0187973	0.00660518	0.010744	0.0257236	0.0197689
0	1	0.019168	0.00255769	0.0536422	0.00274356	0.0215374	0.0185821	0.00388071	0.0130107	0.0369161	0.00800301
0	1	0.0583166	0.0686467	0.0090657	0.0103179	0.123628	0.034594	0.0171669	0.0554093	0.0136087	0.0127693
0	1	0.0440531	0.0825135	0.0754043	0.00241916	0.0165398	0.0358649	0.00463021	0.0141633	0.0185819	0.00966753
0	1	0.0147968	0.00469165	0.0232277	0.00548713	0.0186883	0.00638673	0.00605669	0.0157066	0.0173034	0.00937054
0	1	0.0396818	0.0546051	0.00654725	0.0323503	0.101741	0.0259	0.0123123	0.0236966	0.0171954	0.0120904
0	1	0.00639125	0.00341281	0.0131757	0.00383554	0.00631447	0.0141374	0.00398947	0.00721622	0.0218868	0.00897232
0	1	0.0363205	0.00625811	0.0571272	0.00181437	0.0183295	0.0165813	0.00199474	0.00728676	0.0106319	0.0089497
0	1	0.0369933	0.00625811	0.0583103	0.00181437	0.0183295	0.0165813	0.00199474	0.00728676	0.0104045	0.0089208
0	1	0.0366216	0.00398033	0.0252643	0.00766993	0.0402308	0.0215557	0.00997366	0.0202975	0.0195984	0.00488971
0	1	0.00818137	0.00938329	0.00896495	0.0116839	0.018867	0.0147847	0.00519845	0.0133818	0.0197493	0.0108539
0	1	0.102736	0.00525918	0.089827	0.00395314	0.0457319	0.0843664	0.00530721	0.0147016	0.0276437	0.0153854
0	1	0.127781	0.00768075	0.0950289	0.00613594	0.0392138	0.0572272	0.00527095	0.0188692	0.0433921	0.00954868
0	1	0.0255565	0.00270149	0.0207693	0.00674073	0.0137223	0.0222306	0.00790643	0.0141437	0.0256767	0.0158709
0	1	0.305913	0.194396	0.0271573	0.00766993	0.116589	0.182978	0.0503067	0.187275	0.0150447	0.0210746
0	1	0.227501	0.0720577	0.0209045	0.00748436	0.0509937	0.210825	0.0246991	0.12791	0.00894548	0.0102933
0	1	0.16062	0.00326901	0.112879	0.00548713	0.0533369	0.0767654	0.00583375	0.0202584	0.0284145	0.0186628
0	1	0.20685	0.0471493	0.0357786	0.00842958	0.0436476	0.144463	0.0144589	0.12055	0.00839931	0.0104063
0	1	0.156677	0.345929	0.00705016	0.00937193	0.0252579	0.241269	0.153233	0.36675	0.0145683	0.010426
0	1	0.155238	0.34491	0.00705016	0.00920393	0.0256072	0.241093	0.151444	0.3662	0.014775	0.0105078
0	1	0.220302	0.112795	0.00600372	0.00548713	0.0256791	0.183213	0.0693807	0.146748	0.0110755	0.011138
0	1	0.0440531	0.00753695	0.0567703	0.00213877	0.0322797	0.0245067	0.00128148	0.0103148	0.0165593	0.00595413
0	1	0.084072	0.00469165	0.0588349	0.00823069	0.0237984	0.0466827	0.00368994	0.0198872	0.0170586	0.0122518
0	1	0.00571698	0.0126523	0.0108798	0.0257093	0.0154273	0.00733871	0.00861967	0.0091817	0.0138219	0.00541258
0	1	0.0326219	0.00611431	0.0293125	0.00730149	0.0380383	0.0200034	0.0364252	0.00994794	0.0249292	0.0144176
0	1	0.00706265	0.00378275	0.0543073	0.0107344	0.00315723	0.00802345	0.00391696	0.00650534	0.0234702	0.0406122
0	1	0.100209	0.0132275	0.0273979	0.00334835	0.0358899	0.0476891	0.00327622	0.0278967	0.0148053	0.0108477
0	1	0.026905	0.00739315	0.0101332	0.0133154	0.0281122	0.0164728	0.0176682	0.0126199	0.0420618	0.00560079
0	1	0.178164	0.248663	0.00650664	0.0109007	0.0349524	0.237594	0.180418	0.290484	0.0117651	0.017016
0	1	0.214465	0.862389	0.0128673	0.0157938	0.023425	0.331842	0.380493	0.910813	0.0128883	0.0123046
0	1	0.00369989	0.00270149	0.00771551	0.00641633	0.00656961	0.00839796	0.00195848	0.00679024	0.0106319	0.00938924
0	1	0.166302	0.21211	0.0139074	0.00976469	0.02648	0.287713	0.136737	0.250352	0.00988767	0.0163009
0	1	0.211493	0.168085	0.0132	0.00488279	0.0477018	0.115894	0.0321792	0.233105	0.00444554	0.0219591
0	1	0.222444	0.333482	0.0167211	0.0548991	0.0567847	0.318783	0.583759	0.429582	0.0667323	0.0185772
0	1	0.219466	0.412415	0.0143846	0.00952835	0.0559082	0.287204	0.366244	0.346396	0.0165331	0.025982
0	1	0.0743548	0.00255769	0.0574246	0.00520675	0.0215444	0.0434839	0.00682072	0.0133004	0.0288066	0.0128957
0	1	0.06664	0.0333784	0.00709077	0.0458907	0.167075	0.0189412	0.0178506	0.0376221	0.0336441	0.010032
0	1	0.254186	0.205086	0.0287389	0.0085551	0.0338114	0.317205	0.139336	0.31181	0.0209982	0.0239724
0	1	0.33165	0.168891	0.010758	0.00669671	0.0731225	0.183314	0.0574054	0.193081	0.00568804	0.00928421
0	1	0.348101	0.342913	0.0101332	0.0353697	0.0636063	0.403462	0.683708	0.393492	0.0614179	0.0167759
0	1	0.0473272	0.00270149	0.0532056	0.00859914	0.0168545	0.0156293	0.00591169	0.00726722	0.0372163	0.016612
0	1	0.210724	0.43081	0.00646602	0.00823069	0.0260719	0.355124	0.443755	0.404556	0.0211996	0.0127391
0	1	0.0175139	0.00270149	0.0337063	0.0115832	0.0270438	0.00849407	0.00259923	0.0214858	0.028414	0.00967277
0	1	0.135316	0.0125162	0.0948227	0.00299556	0.072329	0.0692736	0.0100503	0.041819	0.0301157	0.0162916
0	1	0.230966	0.167437	0.0075857	0.00733084	0.0667859	0.172862	0.0596381	0.189961	0.00876103	0.0118746
0	1	0.299975	0.702357	0.00713137	0.00976354	0.0380141	0.249105	0.10758	0.35771	0.0150186	0.0210568
0	1	0.14454	0.0155053	0.0463134	0.00674073	0.0655388	0.0623194	0.00512791	0.0384747	0.0187744	0.0126856
0	1	0.0225308	0.00199017	0.0275259	0.00488234	0.0456762	0.0120869	0.00256297	0.0145736	0.0212376	0.0172486
0	1	0.187679	0.410044	0.0180111	0.0112987	0.0502862	0.238477	0.216822	0.463962	0.0150709	0.0151839
0	1	0.00672553	0.00469165	0.00541959	0.0809506	0.0156347	0.0125853	0.0351016	0.0103343	0.0454558	0.00858419
0	1	0.200071	0.0510638	0.0535548	0.00548713	0.0260711	0.165303	0.0220667	0.092102	0.0144834	0.0131958
0	1	0.180025	0.0824517	0.0247935	0.00920393	0.0534968	0.145451	0.0823877	0.0847891	0.0136787	0.0165187
0	1	0.227974	0.0190526	0.0226155	0.00489392	0.0603198	0.138483	0.0198385	0.11306	0.00815997	0.0167613
0	1	0.0955793	0.115782	0.00358599	0.0372009	0.144452	0.0506581	0.192723	0.0598499	0.0370527	0.00718299
0	1	0.216698	0.233137	0.0176605	0.0076259	0.132007	0.103743	0.00874858	0.135076	0.0209982	0.00878488
0	1	0.130996	0.0120848	0.0471739	0.00373906	0.0565273	0.0549323	0.0104542	0.0405558	0.020228	0.0159159
0	1	0.285602	0.0757673	0.0143196	0.00734552	0.0766987	0.172204	0.0244614	0.119929	0.0209982	0.0117846
0	1	0.222377	0.0364773	0.0194606	0.00904198	0.0593758	0.157673	0.0307885	0.0487829	0.012599	0.027577
0	1	0.219591	0.115717	0.0113015	0.00702111	0.0526047	0.189779	0.0144226	0.219234	0.0101771	0.00825343
0	1	0.22357	0.11913	0.00888375	0.00669671	0.0604392	0.190539	0.0150633	0.222841	0.00713603	0.010327
0	1	0.223234	0.11913	0.00888375	0.0068647	0.0604815	0.18963	0.0150633	0.222841	0.00713603	0.0102802
0	1	0.200699	0.232628	0.00713137	0.0152958	0.012326	0.427013	0.500641	0.28571	0.0300352	0.0112449
0	1	0.208495	0.276952	0.00592251	0.00781771	0.0304382	0.224949	0.198108	0.303982	0.0150709	0.00607448
0	1	0.352199	0.061918	0.0222805	0.00427755	0.0545614	0.226277	0.0559938	0.157497	0.0167986	0.010324
0	1	0.251224	0.21895	0.0107335	0.0106498	0.0310629	0.336391	0.149933	0.273803	0.0103925	0.0154841
0	1	0.0292592	0.0108059	0.0150093	0.00892355	0.0227624	0.0139112	0.00926041	0.0236966	0.0165593	0.0083278
0	1	0.212014	0.0223233	0.0461635	0.00306798	0.0382361	0.161284	0.00480819	0.0875777	0.0173687	0.0129828
0	1	0.291466	0.322474	0.00654725	0.0133639	0.112291	0.154901	0.0595361	0.251396	0.0132262	0.00906442
0	1	0.0881493	0.564199	0.0155721	0.030164	0.00656961	0.336665	0.607833	0.605705	0.048642	0.0202271
0	1	0.0912224	0.599957	0.016137	0.0282282	0.0064777	0.342734	0.610808	0.647506	0.0468175	0.0205931
0	1	0.0918108	0.614867	0.016137	0.0274185	0.00612844	0.343173	0.611115	0.665411	0.0461701	0.0208088
0	1	0.0625497	0.00938329	0.0101738	0.0104135	0.0106437	0.0441481	0.00323997	0.0112134	0.0184718	0.028291
0	1	0.0830634	0.00479045	0.0423259	0.00306798	0.0306745	0.027482	0.00395321	0.0156674	0.0167986	0.010358
0	1	0.0830634	0.00516587	0.0423259	0.00306798	0.0317282	0.0274919	0.00395321	0.0156674	0.0167986	0.0105801
0	1	0.0528892	0.0645837	0.0120676	0.00730149	0.0983421	0.0369889	0.0183866	0.0321164	0.0229534	0.0110232
0	1	0.159317	0.0264277	0.0489872	0.00716594	0.0393934	0.157826	0.0292077	0.0921882	0.0148316	0.0130789
0	1	0.00369989	0	0.00479485	0.00153398	0.00157862	0.00247159	0.00199474	0.0011526	0.0103052	0.00687018
0	1	0.117669	0.0210444	0.0745677	0.00213877	0.037528	0.0867928	0.00655244	0.0152768	0.0175374	0.0135206
0	1	0.175226	0.198235	0.00888375	0.0150038	0.0303035	0.324553	0.421793	0.354463	0.0243416	0.0127823
0	1	0.162377	0.239614	0.010758	0.0100891	0.0298378	0.31714	0.306033	0.419334	0.0219992	0.00892876
0	1	0.134392	0.0736648	0.0148469	0.00520675	0.0235117	0.143517	0.0125729	0.203209	0.00706435	0.00752573
0	1	0.140267	0.073527	0.0164893	0.00520675	0.0239432	0.152873	0.014213	0.210539	0.0078529	0.00802826
0	1	0.0336856	0.00611431	0.0598112	0.00334835	0.0171097	0.0196224	0.00327622	0.00804864	0.0248041	0.00905829
0	1	0.180096	0.399473	0.00834024	0.0082191	0.0453983	0.201958	0.15581	0.378022	0.00842544	0.00802466
0	1	0.0691485	0.00483546	0.0635844	0.00245796	0.0143591	0.0312004	0.00263547	0.0130297	0.0254373	0.0109579
0	1	0.12446	0.308283	0.0124697	0.0094843	0.0185368	0.284849	0.342593	0.375063	0.0279989	0.0147394
0	1	0.126217	0.312213	0.0124697	0.0094843	0.0185368	0.292871	0.35268	0.377977	0.0281105	0.0147394
0	1	0.0847434	0.00454785	0.0573437	0.00153398	0.0449277	0.0430802	0.00263547	0.0420404	0.020818	0.0081327
0	1	0.218402	0.0356878	0.0257266	0.00669671	0.0960264	0.0735735	0.00881545	0.0922571	0.0182609	0.0090764
0	1	0.0958459	0.00768075	0.0761673	0.00553115	0.0256049	0.0340073	0.00591169	0.0221728	0.0318433	0.0179359
0	1	0.223523	0.133281	0.00771551	0.0119475	0.0384441	0.2191	0.0977853	0.2468	0.0177201	0.0141402
0	1	0.04977	0.0161552	0.0084277	0.0063723	0.0723063	0.0247023	0.0112189	0.0279554	0.0135825	0.00592947
0	1	0.191263	0.107333	0.00606047	0.00483831	0.0755479	0.116335	0.0190548	0.128446	0.00643223	0.0119489
0	1	0.077759	0.00824828	0.0204772	0.00553115	0.0460941	0.0488369	0.0110014	0.0256502	0.0153103	0.0120223
0	1	0.0198423	0.0125162	0.0382916	0.00274356	0.0108989	0.0242731	0.00395387	0.00535273	0.0214247	0.00488372
0	1	0.0928061	0.00540298	0.0815654	0.00334835	0.0219308	0.0436289	0.00331247	0.0133623	0.0276579	0.00939941
0	1	0.200875	0.119609	0.00533838	0.0077267	0.042674	0.200152	0.083902	0.139331	0.0102859	0.0127241
0	1	0.133496	0.185964	0.00825903	0.00674073	0.0141825	0.301602	0.24943	0.213014	0.0181455	0.0119083
0	1	0.0450588	0.00497927	0.0737059	0.00153398	0.0235734	0.0294019	0.00541595	0.0107055	0.0210268	0.00936455
0	1	0.149313	0.00398033	0.0655942	0.00395314	0.0352833	0.0684139	0.00463021	0.0202387	0.0195099	0.0168534
0	1	0.17794	0.573601	0.0102062	0.0056344	0.0124774	0.281307	0.222596	0.486929	0.00592739	0.0176277
0	1	0.25474	0.0405146	0.0482484	0.0106018	0.041044	0.185729	0.0451083	0.0966428	0.0347982	0.0151079
0	1	0.281097	0.0518882	0.0435347	0.00520675	0.0490886	0.19533	0.0293106	0.112145	0.0295158	0.0214462
0	1	0.268456	0.0518882	0.0405329	0.00520675	0.046338	0.190497	0.02607	0.112017	0.0278154	0.0214462
0	1	0.208941	0.454634	0.00713137	0.0107506	0.0139569	0.315535	0.304043	0.471335	0.0047045	0.00825642
0	1	0.0174853	0.00142265	0.0434293	0.0079503	0.00846291	0.0098103	0.00203098	0.00726722	0.0309417	0.0113152
0	1	0.0107625	0.00773454	0.00233652	0.0110183	0.0114569	0.00462933	0.0136731	0.0182039	0.0283478	0.00785896
0	1	0.166127	0.375822	0.00417012	0.00766993	0.0138009	0.241754	0.29232	0.466549	0.0212638	0.0126202
0	1	0.14418	0.0064019	0.0816476	0.00706514	0.0233572	0.100272	0.00516652	0.0305926	0.0360692	0.00893685
0	1	0.0618839	0.0121229	0.0653834	0.00309378	0.0438979	0.0161468	0.00199474	0.0114674	0.025198	0.00893884
0	1	0.0618839	0.0129399	0.0640528	0.00306798	0.0436177	0.0160585	0.00199474	0.0114674	0.0259834	0.00905576
0	1	0.127745	0.0174878	0.0577894	0.00423352	0.02816	0.108377	0.0156717	0.0461678	0.00960457	0.0217345
0	1	0.00235422	0.00525918	0.0159989	0.0122279	0.00605933	0.00956449	0.00423734	0.0114869	0.0190344	0.00779913
0	1	0.0433817	0.00412414	0.024834	0.00367276	0.0260711	0.0227983	0.00259923	0.0133818	0.0231786	0.0150275
0	1	0.121552	0.132235	0.00775611	0.011495	0.0178306	0.158793	0.0539208	0.177055	0.00839931	0.00585808
0	1	0.0104226	0.0623087	0.0275097	0.00213877	0.0029021	0.0200498	0.00224056	0.00674847	0.0182597	0.00561067
0	1	0.0386676	0.0135152	0.062643	0.00181437	0.0146619	0.0270878	0.00224325	0.0118385	0.0156927	0.00823774
0	1	0.0382564	0.0135152	0.0620223	0.00181437	0.0146619	0.0275091	0.00199408	0.0118385	0.0160752	0.00823774
0	1	0.318955	0.0228798	0.0934467	0.0079063	0.0870473	0.167966	0.0093494	0.0814827	0.0145661	0.0407333
0	1	0.253781	0.183417	0.0162182	0.00693466	0.0538561	0.225518	0.0220844	0.289447	0.0155822	0.0172285
0	1	0.0958002	0.0442498	0.0376935	0.00581153	0.0166479	0.109932	0.0459126	0.0952497	0.0219285	0.0168398
0	1	0.117504	0.00270149	0.0779827	0.00576751	0.0485783	0.0545186	0.00519845	0.0280107	0.0310446	0.0191166
0	1	0.12247	0.00867197	0.0429506	0.0114834	0.058689	0.0640059	0.0212084	0.0321701	0.0187384	0.0129946
0	1	0.2317	0.00611431	0.0845222	0.00581153	0.0445042	0.142426	0.00730194	0.0447559	0.0178172	0.0298135
0	1	0.185283	0.154843	0.00973026	0.00564553	0.0185478	0.296569	0.194871	0.229664	0.0273598	0.0110737
0	1	0.112768	0.00967094	0.0664136	0.00334835	0.0270358	0.0665398	0.00463021	0.0236966	0.0251827	0.00961498
0	1	0.212312	0.467369	0.0183842	0.0124462	0.0485783	0.259116	0.140598	0.382256	0.00865607	0.0450658
0	1	0.285326	0.504976	0.0118458	0.014718	0.0424278	0.327269	0.267842	0.455435	0.0123596	0.0221926
0	1	0.00941689	0.00408519	0.0324846	0.00706514	0.00264696	0.0045901	0.00843844	0.00916216	0.0292061	0.0132481
0	1	0.0082365	0.01896	0.0339161	0.00060479	0.00264696	0.0138205	0.00128148	0.00420012	0.0140874	0.0129137
0	1	0.180957	0.00469165	0.0626291	0.00367276	0.0429016	0.0990885	0.00658869	0.0423873	0.0172358	0.0104653
0	1	0.216427	0.0167764	0.0800452	0.00488234	0.0650498	0.104903	0.0111826	0.0385093	0.0268671	0.0163585
0	1	0.209177	0.0139312	0.0799327	0.00460195	0.050521	0.100183	0.0111464	0.0347536	0.0284146	0.0169437
0	1	0.0790668	0.0110936	0.0469181	0.00403714	0.0166472	0.0491139	0.0112914	0.0158726	0.0176183	0.00809605
0	1	0.0769179	0.0110936	0.0466974	0.00514592	0.0166472	0.0460761	0.0106537	0.0148096	0.0185995	0.00813912
0	1	0.1516	0.00895959	0.0824349	0.00484874	0.0417536	0.103716	0.00918792	0.0363557	0.0214259	0.0383241
0	1	0.152506	0.00895959	0.081935	0.00441195	0.0417536	0.103834	0.00918792	0.0363557	0.0220461	0.037492
0	1	0.15301	0.00895959	0.0814766	0.00427755	0.0420477	0.103658	0.00918792	0.0363557	0.0222735	0.0361997
0	1	0.154775	0.00895959	0.0810332	0.00427755	0.0439227	0.103236	0.00902773	0.0363877	0.0242751	0.0348177
0	1	0.175613	0.604882	0.011845	0.00976469	0.016145	0.382207	0.474862	0.659732	0.0209004	0.0115705
0	1	0.178481	0.583695	0.0145628	0.00478154	0.0240881	0.338078	0.341137	0.61981	0.0118548	0.0116827
0	1	0.152269	0.102103	0.017224	0.00827472	0.0327979	0.155368	0.0136936	0.200328	0.0136087	0.0137374
0	1	0.217612	0.00938329	0.0961538	0.00241916	0.0569339	0.101669	0.00261768	0.0402301	0.043672	0.0157708
0	1	0.249852	0.178665	0.00930702	0.00433272	0.0637285	0.207516	0.0783425	0.2557	0.0116328	0.00957834
0	1	0.00773409	0.00398411	0.0273385	0.00548713	0.00947169	0.00543477	0.00327622	0.00574345	0.0324511	0.00569514
0	1	0.0908585	0.0243211	0.0785332	0.00339238	0.0274063	0.0624607	0.0166014	0.018383	0.0247518	0.0202643
0	1	0.158255	0.0146425	0.0857307	0.00315197	0.0509273	0.0807552	0.00854718	0.0268728	0.0231149	0.0132646
0	1	0.164784	0.0112297	0.0976492	0.00213877	0.0555664	0.0818257	0.0070343	0.0279276	0.0304289	0.0150054
0	1	0.0420515	0.00497927	0.0334824	0.00553115	0.0261243	0.0231918	0.00406197	0.0145138	0.0268995	0.0110347
0	1	0.0383361	0.0091034	0.0276008	0.0018584	0.0486379	0.0173948	0.00327622	0.0118581	0.0266808	0.00773871
0	1	0.0494767	0.00987179	0.0278127	0.0109555	0.115486	0.0260385	0.00338498	0.0153159	0.0412556	0.00996852
0	1	0.0242165	0.00469165	0.0490356	0.00818665	0.0131906	0.0108696	0.00267173	0.017582	0.0285168	0.00788682
0	1	0.0756277	0.0539014	0.00713137	0.0499042	0.0488335	0.0449177	0.0979932	0.0547255	0.0303288	0.00977342
0	1	0.0117711	0.0128646	0.00179299	0.00992632	0.0115606	0.00788734	0.00617362	0.0091817	0.0163199	0.00573438
0	1	0.00907976	0.0220357	0.00471364	0.00976469	0.0029021	0.0169032	0.00854718	0.0145345	0.0182075	0.00835846
0	1	0.296831	0.472541	0.00952481	0.0147573	0.024341	0.392102	0.363793	0.36523	0.0109038	0.0237361
0	1	0.265564	0.363165	0.0161856	0.0182459	0.0369422	0.319667	0.255452	0.421598	0.0187396	0.0193914
0	1	0.0453988	0.0118049	0.0449923	0.00432157	0.0157871	0.0189144	0.00715693	0.0267636	0.0221765	0.0125055
0	1	0.0453988	0.0118049	0.0495466	0.00432157	0.0162965	0.0189144	0.00724594	0.025611	0.0239132	0.0120847
0	1	0.201381	0.43993	0.0101332	0.0186882	0.00789308	0.338797	0.447837	0.501237	0.0434892	0.0133696
0	1	0.159456	0.140666	0.00965463	0.0595854	0.0429168	0.172866	0.13586	0.199854	0.0214778	0.0133599
0	1	0.00586721	0.00213397	0.00717198	0.00460195	0.00458438	0.00744599	0.0126817	0.0095724	0.0295846	0.00478767
0	1	0.150829	0.0174878	0.0807201	0.0078055	0.0291246	0.119707	0.0101325	0.0734748	0.0216891	0.0199994
0	1	0.351077	1.60874	0.010052	0.0102528	0.050312	0.296808	0.320439	1.07766	0.00738963	0.0140779
0	1	0.171564	0.0867486	0.00762623	0.00613594	0.147796	0.0971063	0.0335109	0.0543088	0.0134291	0.0119888
0	1	0.0457472	0.0766253	0.010758	0.0568349	0.0843763	0.0222618	0.0318179	0.0459085	0.0224866	0.00785467
0	1	0.0784765	0.0790129	0.0321201	0.00399717	0.15058	0.0345946	0.0125729	0.0371946	0.011548	0.0123302
0	1	0.0326219	0.00871148	0.00819013	0.00765836	0.0283967	0.0127735	0.00605669	0.00599901	0.0162906	0.00924083
0	1	0.0319477	0.00483546	0.0669382	0.00581153	0.0233763	0.0149232	0.00391696	0.0147982	0.030665	0.0126233
0	1	0.0317786	0.0606765	0.0108392	0.0648601	0.0747117	0.0217893	0.160579	0.0242349	0.0476846	0.00747416
0	1	0.0158081	0.017344	0.00483546	0.0733054	0.0155884	0.00673981	0.0478256	0.0141829	0.0402688	0.00394599
0	1	0.245316	0.193878	0.0119262	0.0211418	0.154697	0.105033	0.0819457	0.0787281	0.0180215	0.0182992
0	1	0.251317	0.249246	0.00803188	0.00526951	0.0537208	0.229295	0.0471324	0.263977	0.0153364	0.0169353
0	1	0.284658	0.0260039	0.0442568	0.00497445	0.0412852	0.145349	0.0138127	0.046685	0.0184904	0.0163544
0	1	0.237105	0.255788	0.00851872	0.016509	0.0307789	0.325194	0.230893	0.347142	0.00619289	0.00928421
0	1	0.162065	0.0110936	0.0274792	0.00483831	0.0594107	0.0763805	0.00858343	0.0323394	0.0192705	0.0186757
0	1	0.166596	0.387822	0.00942728	0.0137566	0.0212874	0.301216	0.29549	0.450406	0.0180215	0.0177357
0	1	0.191981	0.411546	0.0110188	0.0113267	0.0178232	0.328541	0.318044	0.463842	0.0180215	0.0203667
0	1	0.011434	0.00284529	0.0501227	0.00455793	0.00842394	0.00927086	0.00090266	0.00672294	0.0207589	0.00766678
0	1	0.121769	0.00412414	0.0553687	0.00460195	0.0283321	0.0745771	0.00263547	0.0198872	0.0150709	0.0154674
0	1	0.159558	0.389397	0.00760998	0.0367549	0.117254	0.0539947	0.0908125	0.101018	0.019536	0.0122738
0	1	0.168517	0.515734	0.00900559	0.0125395	0.0288982	0.170216	0.114413	0.438449	0.00655576	0.00753734
0	1	0.04884	0.0092472	0.0419851	0.00241916	0.0159009	0.0347233	0.00195848	0.00843941	0.0241883	0.00561067
0	1	0.141705	0.0083921	0.0934788	0.0085551	0.0446061	0.0948767	0.00587544	0.0191676	0.025834	0.0222353
0	1	0.0983827	0.0614738	0.0255384	0.00653392	0.0890703	0.0564231	0.0107877	0.0507087	0.0123465	0.0109503
0	1	0.0934834	0.00469165	0.0374177	0.000929195	0.017677	0.0672086	0.00658869	0.0233694	0.013848	0.00751078
0	1	0.00403701	0.000711325	0.0102144	0.00520675	0.00218742	0.0103896	0.00323997	0.0103148	0.00562602	0.0261853
0	1	0.00403701	0.000711325	0.00900559	0.00520675	0.00264696	0.0100561	0.00323997	0.00879096	0.00494385	0.0268596
0	1	0.271786	0.356127	0.0251621	0.00920393	0.0428323	0.331684	0.114891	0.368545	0.0213156	0.0341348
0	1	0.145703	0.0145064	0.0525791	0.00418544	0.0282078	0.0800672	0.00195848	0.0324485	0.0133432	0.0101913
0	1	0.311669	0.473128	0.00775611	0.014691	0.0745634	0.28533	0.159328	0.33385	0.0157889	0.0109765
0	1	0.30664	0.458438	0.00791837	0.0156202	0.0775438	0.278295	0.141062	0.32121	0.0153755	0.0122588
0	1	0.31275	0.457006	0.00834024	0.0156202	0.0832512	0.272478	0.133364	0.317778	0.0150447	0.0123081
0	1	0.327894	0.237985	0.00475425	0.0116231	0.0575525	0.331566	0.169071	0.476994	0.00789447	0.0108426
0	1	0.229688	0.0102029	0.0443266	0.0054729	0.055744	0.133836	0.0111826	0.0473931	0.0123596	0.0173629
0	1	0.228567	0.00906615	0.043632	0.00576751	0.0569817	0.131792	0.0111826	0.0459562	0.0123596	0.0179001
0	1	0.179605	0.418964	0.0146684	0.00302395	0.0425859	0.242326	0.12479	0.409307	0.0101183	0.0095632
0	1	0.180781	0.396295	0.0146198	0.00302395	0.0435395	0.235644	0.120292	0.39386	0.00938285	0.00934659
0	1	0.0114312	0.00625811	0.0611243	0.00282235	0.0119672	0.0101728	0.00259923	0.00228564	0.0338092	0.0166027
0	1	0.193582	0.0199017	0.0314868	0.00339238	0.0323217	0.166883	0.0194095	0.065724	0.023801	0.02978
0	1	0.230951	0.0113735	0.0654839	0.00891424	0.0508571	0.182778	0.00858343	0.0598676	0.017569	0.0190833
0	1	0.186158	0.00663355	0.0767244	0.00674073	0.0501101	0.13683	0.00591169	0.01514	0.0233432	0.0110173
0	1	0.274944	0.137641	0.0330461	0.00342077	0.0367516	0.200037	0.0459297	0.226542	0.00544868	0.0124906
0	1	0.173131	0.362575	0.0113015	0.010045	0.0200412	0.344438	0.245837	0.437255	0.00988767	0.0136001
0	1	0.208479	0.386266	0.00467304	0.0079503	0.0307841	0.243285	0.104182	0.420019	0.00667158	0.0078296
0	1	0.118704	0.0179543	0.0534556	0.00573056	0.126311	0.0673669	0.0127179	0.0344412	0.0266721	0.00846507
0	1	0.140003	0.00610882	0.0746501	0.00488234	0.0720252	0.0684168	0.00662495	0.017582	0.0197754	0.0192981
0	1	0.0581737	0.00625811	0.0520527	0.00363935	0.0122701	0.0451226	0.00131774	0.0082537	0.0128383	0.00913581
0	1	0.0568939	0.00625811	0.0511018	0.0030457	0.0120496	0.0452919	0.00131774	0.00776695	0.0128383	0.00920761
0	1	0.153147	0.0102384	0.0602882	0.00594593	0.0660937	0.0744126	0.00334872	0.0428967	0.0168609	0.013227
0	1	0.215758	0.0528871	0.0109689	0.0132011	0.053751	0.141354	0.0297759	0.0996424	0.0162547	0.00897137
0	1	0.364896	0.251107	0.0166804	0.0205466	0.153217	0.184956	0.20647	0.133664	0.0491207	0.0118063
0	1	0.222792	0.00475093	0.108379	0.0110623	0.0936663	0.138631	0.0166348	0.0615564	0.0307757	0.0145982
0	1	0.233057	0.00540298	0.108431	0.0137722	0.103452	0.148482	0.0159941	0.062773	0.0325373	0.0166406
0	1	0.135186	0.0115172	0.0402132	0.00415995	0.042519	0.0984174	0.00662495	0.0522846	0.018287	0.00974845
0	1	0.0712653	0.0142187	0.0883625	0.00181437	0.0261748	0.0332477	0.00331247	0.0107251	0.0274851	0.0148732
0	1	0.212421	0.0103822	0.0558425	0.00609191	0.0540273	0.107457	0.010161	0.02481	0.0205962	0.0365038
0	1	0.208808	0.00967094	0.0576406	0.00548713	0.0529076	0.1058	0.00933293	0.0250852	0.0177822	0.0395303
0	1	0.221555	0.253764	0.012551	0.0113427	0.0191204	0.312968	0.215481	0.365515	0.0150056	0.0124005
0	1	0.195883	0.109929	0.00829963	0.00399717	0.0235335	0.136026	0.0131412	0.113629	0.0103456	0.00583342
0	1	0.261325	0.0342642	0.0124292	0.00553115	0.0337781	0.154014	0.0191253	0.109692	0.0150709	0.0135184
0	1	0.272404	0.0186228	0.0308964	0.011579	0.0565273	0.14332	0.0212262	0.0870655	0.027301	0.0160697
0	1	0.0800378	0.00341281	0.0392647	0.00730149	0.0337649	0.0404701	0.00804816	0.0191253	0.0195099	0.00910407
0	1	0.209601	0.0796878	0.00779669	0.00646035	0.0231462	0.287228	0.095509	0.170824	0.00696436	0.00938326
0	1	0.114337	0.0382523	0.0219059	0.00274356	0.0301211	0.0742355	0.0125366	0.061908	0.00863867	0.0109035
0	1	0.116354	0.0174878	0.0214347	0.0152958	0.029729	0.0567744	0.00267173	0.0263306	0.0173034	0.0214661
0	1	0.159219	0.0614535	0.0639415	0.00576114	0.0292281	0.101223	0.00398947	0.0248492	0.0131934	0.0128927
0	1	0.15728	0.0614535	0.0621136	0.00553115	0.0318231	0.101758	0.00459396	0.0240873	0.0157439	0.0142726
0	1	0.15457	0.0610628	0.0616268	0.00553115	0.0324113	0.0998846	0.00480082	0.0240873	0.0150121	0.0146029
0	1	0.195049	0.00810447	0.0635013	0.00358355	0.0586162	0.10345	0.00327622	0.0584306	0.0214508	0.0137205
0	1	0.308478	0.170451	0.0106768	0.00706514	0.0503519	0.290532	0.0512734	0.263516	0.00863867	0.00923621
0	1	0.122068	0.0304391	0.0198042	0.00585557	0.0340643	0.12678	0.0568211	0.0993185	0.0213417	0.0227119
0	1	0.226326	0.0129399	0.0773666	0.00676391	0.0540796	0.11366	0.00628416	0.0503897	0.021477	0.0212908
0	1	0.0121054	0.00412414	0.0299282	0.00827472	0.0117125	0.0093187	0.000676995	0.014554	0.0182718	0.00760683
0	1	0.0770149	0.00540298	0.0372877	0.00395314	0.0336353	0.0546871	0.0054751	0.0217463	0.0343372	0.00927151
0	1	0.196386	0.00540298	0.0759454	0.00613594	0.0459925	0.107469	0.00658869	0.0389928	0.0203161	0.0197362
0	1	0.0799519	0.498179	0.0119017	0.0140978	0.00906511	0.204031	0.209956	0.425445	0.0116154	0.0101426
0	1	0.202975	0.309522	0.0264082	0.00708741	0.0272392	0.238701	0.176438	0.277228	0.0112155	0.00874563
0	1	0.250282	0.0226032	0.0475131	0.00181437	0.0335826	0.166432	0.00854718	0.10268	0.0193448	0.0188543
0	1	0.288594	0.0279378	0.0456237	0.00213877	0.0378389	0.179635	0.0117331	0.110431	0.018464	0.0189524
0	1	0.183	0.182215	0.0122427	0.0116414	0.0299937	0.27304	0.143442	0.219739	0.0162115	0.011805
0	1	0.293729	0.21612	0.00813801	0.00972773	0.0512517	0.252665	0.144599	0.195219	0.0108712	0.0222195
0	1	0.20063	0.399293	0.00829963	0.00660633	0.0336663	0.32002	0.34856	0.458701	0.0192705	0.0119072
0	1	0.134622	0.661775	0.00737476	0.0125523	0.0115584	0.392558	0.526983	0.643467	0.0165593	0.0156553
0	1	0.0820549	0.0244572	0.00417012	0.00789469	0.0526513	0.0260852	0.00790643	0.0396391	0.00938285	0.011313
0	1	0.0438648	0.00611431	0.0296531	0.00494863	0.0149949	0.0280498	0.00658869	0.0136125	0.017756	0.0130441
0	1	0.258279	0.0739159	0.0128456	0.00886153	0.0315314	0.274228	0.0600115	0.154033	0.0103925	0.0120152
0	1	0.270417	0.0253727	0.0285256	0.00060479	0.0284082	0.172143	0.0189102	0.0771847	0.0131038	0.0185034
0	1	0.229343	0.240156	0.00642545	0.00697709	0.036195	0.160328	0.0591605	0.22376	0.00518319	0.00895941
0	1	0.111423	0.0196218	0.0555828	0.000929195	0.0324892	0.0739477	0.00534345	0.0442821	0.00813382	0.0125825
0	1	0.12832	0.0296107	0.0492661	0	0.0252824	0.094898	0.00733818	0.05164	0.00473953	0.00768162
0	1	0.12832	0.0304277	0.0482729	0	0.0241778	0.094898	0.00782713	0.0518798	0.0050947	0.00777349
0	1	0.130412	0.0304277	0.0469748	0	0.0244168	0.0952486	0.00820223	0.0521136	0.00542254	0.00823167
0	1	0.019168	0.00199017	0.0372244	0.00562017	0.0207588	0.0195445	0.00534345	0.00881052	0.0250613	0.00562238
0	1	0.196765	0.320134	0.00592251	0.0991443	0.257964	0.0678897	0.143769	0.0973852	0.0121203	0.0116855
0	1	0.00823742	0.0179445	0.00354538	0.0222254	0.0430038	0.014319	0.0146039	0.0108401	0.0239215	0.00373632
0	1	0.0255593	0.0535984	0.00900559	0.0725355	0.0607647	0.018454	0.0312296	0.0256306	0.0215973	0.00880401
0	1	0.0511158	0.00398033	0.0163229	0.00654435	0.0406352	0.013587	0.00715693	0.0147167	0.0187657	0.0144168
0	1	0.0511158	0.00398033	0.0155528	0.00646035	0.0402308	0.013587	0.00715693	0.01423	0.0187657	0.0140124
0	1	0.213332	0.616116	0.019017	0.017671	0.0287101	0.321283	0.454554	0.662934	0.0140874	0.0160434
0	1	0.300439	0.0189027	0.0593312	0.00399717	0.074702	0.136934	0.0184846	0.124667	0.0117189	0.0203038
0	1	0.147962	0.925278	0.0118856	0.00674073	0.00932022	0.386382	0.404548	0.975087	0.00964832	0.0183209
0	1	0.318122	0.155008	0.0113421	0.0127707	0.0611331	0.271993	0.103513	0.287336	0.0178148	0.00937962
0	1	0.1423	0.367265	0.0095734	0.015286	0.0126812	0.363586	0.404823	0.373458	0.0325875	0.0101229
0	1	0.248701	0.436226	0.0114085	0.00460195	0.0311562	0.309528	0.25331	0.350291	0.0161845	0.00953173
0	1	0.104923	0.0494665	0.00475425	0.0103695	0.026949	0.111563	0.00986492	0.0932821	0.0101271	0.0142542
0	1	0.131683	0.0783133	0.0512168	0.0187218	0.0309584	0.0949415	0.120216	0.124969	0.0361458	0.0235673
0	1	0.214738	0.136057	0.0143033	0.00246319	0.0323378	0.274701	0.0541888	0.173619	0.017756	0.0112097
0	1	0.122169	0.281937	0.0058819	0.00734552	0.0208531	0.237333	0.185536	0.314536	0.0149758	0.00898423
0	1	0.183764	0.0372534	0.0538822	0.00460195	0.040789	0.120105	0.0137094	0.0470952	0.014457	0.0105835
0	1	0.185231	0.0372534	0.0544338	0.00460195	0.040789	0.120606	0.0136718	0.0476667	0.0145803	0.0107568
0	1	0.19272	0.0351841	0.0685727	0.00367276	0.0377542	0.118709	0.0149922	0.0516845	0.0130777	0.0120564
0	1	0.188674	0.0345519	0.0692069	0.00368956	0.0385412	0.113405	0.0149546	0.0520231	0.0138219	0.012803
0	1	0.185723	0.032956	0.071028	0.00450206	0.0384449	0.110525	0.0146698	0.0520231	0.0138219	0.0133742
0	1	0.287654	0.0763476	0.0112203	0.0190495	0.0707641	0.214056	0.0470469	0.144568	0.0118548	0.00575906
0	1	0.287364	0.0751747	0.0112203	0.0191528	0.069846	0.214191	0.0466208	0.143874	0.0118548	0.00575906
0	1	0.146433	0.797513	0.00455954	0.00753946	0.0112541	0.31075	0.368223	0.73786	0.0168413	0.00898234
0	1	0.223843	0.463307	0.0133217	0.00427755	0.0224594	0.41055	0.165569	0.456986	0.0177884	0.0205984
0	1	0.191965	0.0219061	0.028185	0.00541993	0.0566648	0.139911	0.00515948	0.0734145	0.0186168	0.0123044
0	1	0.179404	0.0197579	0.0314869	0.00395314	0.0468482	0.140784	0.00263547	0.0718908	0.0163965	0.0108468
0	1	0.172114	0.295059	0.00600372	0.016225	0.0379861	0.269704	0.139019	0.353274	0.0165266	0.0102606
0	1	0.157429	0.293972	0.00600372	0.016225	0.0368962	0.256076	0.121891	0.34264	0.0130777	0.00902281
0	1	0.164155	0.573106	0.00782093	0.00766993	0.0106437	0.316667	0.326936	0.610695	0.0169052	0.0160955
0	1	0.331031	0.507189	0.00834024	0.00576751	0.13732	0.138777	0.0356084	0.260335	0.0109609	0.020788
0	1	0.223625	0.0166326	0.067793	0.00302395	0.0402281	0.131558	0.0105419	0.0592512	0.0204935	0.0174576
0	1	0.229265	0.40161	0.142579	0.00523648	0.0588779	0.154844	0.00527095	0.0240873	0.0340498	0.0103324
0	1	0.215009	0.0122374	0.0463013	0.00827472	0.0513972	0.125248	0.0192505	0.0492436	0.0173742	0.00644036
0	1	0.0386732	0.0112297	0.039032	0.00789869	0.0516025	0.0221326	0.00527095	0.0141242	0.0403254	0.0121362
0	1	0.0768973	0.00682563	0.0422203	0.00730149	0.0246439	0.0339449	0.00395321	0.0230715	0.0180476	0.00585997
0	1	0.070994	0.00426795	0.0689915	0.00492637	0.0351093	0.060667	0.00387527	0.0144286	0.0231775	0.0127604
0	1	0.119325	0.156973	0.0101332	0.00649376	0.0221748	0.12681	0.0302355	0.175774	0.00848782	0.0098181
0	1	0.174369	0.184172	0.00896495	0.00952835	0.0305518	0.152884	0.0232116	0.211035	0.00911737	0.00946237
0	1	0.0295935	0.00378824	0.0257266	0.00213877	0.010923	0.0100561	0.00199474	0.00789231	0.0224606	0.0066721
0	1	0.0168166	0.0130837	0.0131351	0.0263951	0.021997	0.00779907	0.0153858	0.0135549	0.0209722	0.00802766
0	1	0.263481	0.195641	0.0131431	0.0199418	0.0946735	0.190283	0.115944	0.212038	0.0201983	0.0127086
0	1	0.0881008	0.00817637	0.0127943	0.00455793	0.0272431	0.0523228	0.00730194	0.0160582	0.0178888	0.00852529
0	1	0.165532	0.23937	0.0143438	0.00480356	0.0194023	0.30371	0.291388	0.31636	0.0123596	0.0161512
0	1	0.273774	0.297843	0.0149687	0.0137618	0.0372251	0.374474	0.239811	0.311667	0.0140612	0.0133555
0	1	0.253677	0.0736575	0.0699108	0.00367276	0.0445926	0.19588	0.021888	0.0764761	0.0247224	0.0147747
0	1	0.217534	0.0106621	0.0856013	0.00395314	0.0436557	0.14884	0.0252546	0.0362335	0.0230147	0.0183413
0	1	0.313778	0.809601	0.00997095	0.00670623	0.123502	0.189925	0.146791	0.502582	0.00443901	0.00839876
0	1	0.0144624	0.00270149	0.0298641	0.00641633	0.0143591	0.00875044	0.00327622	0.00875304	0.0113499	0.00950856
0	1	0.211102	0.469569	0.00650664	0.00766993	0.0168545	0.37222	0.158696	0.485416	0.0175722	0.0130755
0	1	0.593253	0.0737064	0.0828274	0.0194518	0.0874892	0.424493	0.0579441	0.205757	0.0464053	0.0517564
0	1	0.144286	0.667309	0.00775611	0.0121491	0.00626398	0.313206	0.354845	0.763135	0.0136011	0.0134882
0	1	0.156272	0.0126523	0.0994957	0.00520675	0.0660603	0.0914015	0.0132308	0.0545871	0.0297092	0.0156248
0	1	0.0721876	0.0150739	0.0238119	0.00400477	0.0352362	0.0522854	0.0169142	0.0187346	0.0176471	0.00758515
0	1	0.265401	0.00781685	0.11591	0.00620952	0.0711633	0.123448	0.0163449	0.0361081	0.0220906	0.0215886
0	1	0.248711	0.0456412	0.0197229	0.0085551	0.123065	0.116519	0.0405638	0.0668995	0.0306172	0.010426
0	1	0.199201	0.0490428	0.014365	0.0106939	0.081858	0.0815702	0.0231148	0.0985959	0.0162937	0.00695726
0	1	0.0166466	0.00753695	0.0596635	0.0106046	0.0141546	0.0143617	0.00402572	0.0107251	0.0374792	0.0153236
0	1	0.0181595	0.00753695	0.060483	0.011159	0.0167292	0.0160193	0.00402572	0.0107251	0.0384627	0.0143018
0	1	0.141339	0.11525	0.0148875	0.0468491	0.120601	0.0765197	0.0491135	0.0547607	0.0354196	0.00987108
0	1	0.203934	0.223133	0.00598741	0.00488234	0.0184125	0.333757	0.318378	0.334928	0.0133432	0.0134027
0	1	0.161447	0.304941	0.0130945	0.0101483	0.014818	0.307242	0.28393	0.339827	0.0286534	0.0127223
0	1	0.0366589	0.00412414	0.0199581	0.00373172	0.0288379	0.0258885	0.00323997	0.0256502	0.0188658	0.00865156
0	1	0.26259	0.153155	0.0111798	0.0190925	0.0672549	0.278519	0.298664	0.254738	0.0200147	0.0155676
0	1	0.280532	0.589717	0.00888375	0.00338883	0.0324906	0.310265	0.0688501	0.415314	0.00935673	0.00980409
0	1	0.237313	0.0930483	0.012551	0.00784429	0.034204	0.314228	0.130874	0.201402	0.0167399	0.0112851
0	1	0.049093	0.0092395	0.0375846	0.00766993	0.0180765	0.0192987	0.00564978	0.0197113	0.0199886	0.0109062
0	1	0.15193	0.363121	0.00519234	0.00594413	0.0179032	0.345166	0.146596	0.340689	0.012599	0.0110359
0	1	0.16705	0.0243792	0.0312598	0.0278181	0.0576434	0.165584	0.0441234	0.089844	0.0138219	0.0350421
0	1	0.149305	0.0122286	0.0412655	0.00613594	0.0833963	0.0655959	0.00790643	0.02944	0.0256146	0.022907
0	1	0.0502898	0.00522622	0.0321765	0.0125963	0.0526524	0.0267447	0.00395321	0.0202584	0.0316301	0.00624528
0	1	0.243767	0.150272	0.0243959	0.00915469	0.0404281	0.274139	0.0977123	0.204929	0.0165331	0.012843
0	1	0.266977	0.173339	0.00479485	0.00460956	0.0975264	0.230977	0.0991997	0.197406	0.0118548	0.0122925
0	1	0.346718	0.0687746	0.0247787	0.00334835	0.0430744	0.242832	0.0355084	0.166141	0.0117182	0.00858514
0	1	0.251005	0.171457	0.00892437	0.00334835	0.0388846	0.326648	0.0995634	0.272898	0.00691093	0.00786467
0	1	0.256534	0.181652	0.0119262	0.00367276	0.0380315	0.336048	0.113516	0.280471	0.00598359	0.007701
0	1	0.178567	0.0384104	0.0517615	0.0122615	0.0340927	0.144624	0.0383232	0.0626538	0.0187918	0.0144619
0	1	0.179523	0.0494742	0.022271	0.00548713	0.0435719	0.125868	0.0286151	0.115531	0.0187657	0.00589757
0	1	0.0695021	0.00625811	0.0602558	0.00585557	0.0175162	0.0384687	0.00334872	0.0106859	0.0228587	0.00623929
0	1	0.06798	0.00625811	0.0607652	0.00585557	0.0176081	0.0384589	0.00334872	0.0106859	0.0232308	0.00667253
0	1	0.0346363	0.00195465	0.0457567	0.00367276	0.029577	0.0219762	0.00594795	0.0194964	0.0304838	0.00600921
0	1	0.117308	0.0523598	0.00600372	0.0252366	0.0290769	0.0907474	0.0680937	0.0569037	0.0395247	0.00437581
0	1	0.0831879	0.0379724	0.039212	0.00399717	0.0312512	0.0504623	0.00398947	0.017628	0.016087	0.00418616
0	1	0.136977	0.211965	0.019864	0.0141431	0.00656961	0.378633	0.320607	0.324358	0.0274044	0.012948
0	1	0.150965	0.0179192	0.0307683	0.00181437	0.02816	0.0840719	0.00527095	0.0126004	0.013515	0.0138859
0	1	0.224633	0.0225815	0.0477696	0.00060479	0.0518883	0.124219	0.00463021	0.0183438	0.0141907	0.0127378
0	1	0.154133	0.694034	0.0287036	0.00460195	0.022866	0.229487	0.144917	0.397613	0.0135825	0.00576205
0	1	0.191284	0.383363	0.00896495	0.0159006	0.262704	0.0777914	0.0216385	0.125829	0.0133432	0.00855054
0	1	0.190476	0.228403	0.00775611	0.00823069	0.0232726	0.27031	0.206724	0.298942	0.0106319	0.013561
0	1	0.221458	0.17582	0.0125103	0.00730149	0.0428043	0.218022	0.177986	0.19914	0.0284063	0.00755267
0	1	0.110812	0.627417	0.0153904	0.00399717	0.0108951	0.214013	0.286852	0.536158	0.00600426	0.00672654
0	1	0.200634	0.218664	0.0125635	0.00702111	0.0501261	0.248856	0.254948	0.251107	0.00745711	0.00873965
0	1	0.0642353	0.00255769	0.0607038	0.00646035	0.0416022	0.0394709	0.00658869	0.0126199	0.0170379	0.0191238
0	1	0.240217	0.641049	0.00946795	0.00904115	0.0353913	0.397981	0.403552	0.626846	0.0214824	0.0196107
0	1	0.0731152	0.00824828	0.115348	0.0088795	0.0417058	0.0578837	0.00527095	0.019848	0.0422305	0.0104884
0	1	0.0289221	0.066153	0.0362816	0.00306798	0.00646593	0.0232588	0.00128148	0.00936726	0.0160131	0.00667509
0	1	0.120388	0.0197655	0.080149	0.00213877	0.0384449	0.0888019	0.00655244	0.0171912	0.0204334	0.0139414
0	1	0.101892	0.00412414	0.0470802	0.0101331	0.0367082	0.0537431	0.00694871	0.0230421	0.0211103	0.0178484
0	1	0.186261	0.312984	0.00808875	0.0091483	0.0282637	0.293355	0.451294	0.383325	0.0209982	0.00708995
0	1	0.0656057	0.00289909	0.0602856	0.00120958	0.019603	0.0448718	0.00329503	0.00875026	0.0130005	0.00550863
0	1	0.192048	0.22734	0.0066203	0.00613594	0.0603715	0.226655	0.165324	0.320902	0.0158412	0.00952883
0	1	0.14516	0.00852817	0.0398066	0.00728877	0.0442741	0.0711651	0.00808572	0.0393738	0.0365217	0.0213097
0	1	0.167475	0.426053	0.0343309	0.0341428	0.11316	0.110621	0.096454	0.130771	0.0129145	0.0114884
0	1	0.288038	0.144299	0.00537898	0.00810151	0.0464137	0.235923	0.0811708	0.227823	0.0104785	0.0378209
0	1	0.0581299	0.0388846	0.0168429	0.0301602	0.116374	0.0336432	0.0318235	0.0305926	0.0293421	0.00614053
0	1	0.315548	0.457431	0.00900559	0.00734552	0.360703	0.116904	0.0433049	0.198445	0.0154582	0.00966443
0	1	0.381454	0.223138	0.0073321	0.016181	0.0612301	0.272815	0.274142	0.314036	0.00746388	0.0128273
0	1	0.383546	0.223474	0.00763432	0.0163826	0.060718	0.278342	0.278568	0.311922	0.00667158	0.0128273
0	1	0.22953	0.396914	0.00863223	0.0134375	0.0202038	0.44151	0.387953	0.472844	0.0581834	0.0126111
0	1	0.212358	0.12551	0.00771551	0.0116451	0.0364365	0.210087	0.0913255	0.23388	0.0166658	0.0141402
0	1	0.194584	0.050962	0.0142547	0.0210854	0.105462	0.086553	0.0553138	0.0589387	0.0257267	0.00703749
0	1	0.205171	0.210761	0.0270085	0.00713871	0.0154273	0.19236	0.0743639	0.281926	0.0128742	0.0141492
0	1	0.160407	0.0339766	0.0143439	0.00460195	0.0404301	0.128361	0.0401004	0.116158	0.00518319	0.0103112
0	1	0.191681	0.226955	0.0113421	0.0103695	0.0157498	0.292852	0.129115	0.302978	0.00887801	0.0126479
0	1	0.0427074	0.0405454	0.0612618	0.00278759	0.0168545	0.0389453	0.00323997	0.0160582	0.0206847	0.0108568
0	1	0.0494126	0.00625811	0.0763721	0.00153398	0.0232241	0.0341924	0.00473897	0.00910841	0.0233644	0.00894371
0	1	0.0517852	0.00625811	0.0762051	0.00153398	0.0229652	0.0342219	0.00473897	0.00879096	0.0232787	0.00894371
0	1	0.149313	0.00398033	0.0656368	0.00395314	0.0348237	0.0672318	0.00463021	0.019625	0.0195099	0.0161921
0	1	0.021188	0.00796065	0.00954908	0.0218002	0.0268615	0.0127735	0.0068318	0.0141633	0.0251457	0.00847916
0	1	0.159542	0.0680652	0.0216052	0.00722792	0.0353913	0.145898	0.0805633	0.16277	0.0113012	0.0104556
0	1	0.291293	0.367425	0.0112934	0.0102475	0.145131	0.186767	0.106241	0.179133	0.0106058	0.0130015
0	1	0.175748	0.210158	0.0110337	0.0125963	0.0199622	0.252366	0.0460853	0.231773	0.00815997	0.0137837
0	1	0.138034	0.306689	0.0104496	0.00455793	0.0202463	0.317187	0.224869	0.453672	0.0106319	0.00877032
0	1	0.090466	0.0102384	0.0168266	0.0149233	0.0541164	0.0481618	0.0205156	0.0355938	0.027708	0.00618541
0	1	0.0316162	0.00595074	0.0475587	0.00609191	0.025513	0.012174	0.00787018	0.0139207	0.045958	0.011184
0	1	0.242886	0.317165	0.0120199	0.0127666	0.0477601	0.327142	0.30638	0.40255	0.0176113	0.0147591
0	1	0.164741	0.403125	0.00844572	0.00976469	0.0124774	0.346236	0.300795	0.43089	0.0158412	0.0143401
0	1	0.284499	0.182412	0.0116912	0.016181	0.0603161	0.289079	0.203931	0.333425	0.0148053	0.0161584
0	1	0.190873	0.111745	0.0143033	0.0116231	0.0211838	0.287886	0.087759	0.231077	0.00521259	0.0153721
0	1	0.216129	0.362777	0.00968882	0.0137618	0.0212611	0.296696	0.245335	0.535702	0.0263362	0.0129286
0	1	0.145616	0.0529968	0.0249395	0.00461355	0.0272637	0.126148	0.00861967	0.153725	0.00988767	0.0117408
0	1	0.186286	0.0241773	0.0393143	0.00274356	0.0134421	0.135592	0.00922417	0.0371175	0.00955691	0.0118926
0	1	0.113899	0.12855	0.00775611	0.011579	0.0185434	0.157826	0.0509706	0.172201	0.00839931	0.00579072
0	1	0.00907976	0.0091034	0.051875	0.00274356	0.0102371	0.00684711	0	0.00304752	0.0132517	0.0171328
0	1	0.205906	0.0516005	0.0203476	0.00525078	0.0302241	0.172282	0.0171669	0.162067	0.00484049	0.0126269
0	1	0.215566	0.0516005	0.0203476	0.00585557	0.0319789	0.172553	0.0171669	0.163294	0.00419966	0.0130272
0	1	0.195386	0.0157775	0.0262702	0.00181437	0.0353913	0.143766	0.00527095	0.0473931	0.0143267	0.0101349
0	1	0.196394	0.0159551	0.0262702	0.00181437	0.0357773	0.143766	0.00527095	0.0473931	0.0149262	0.0101349
0	1	0.198748	0.0170564	0.0251019	0.00181437	0.037588	0.143854	0.00527095	0.0473931	0.0162078	0.00995952
0	1	0.306137	0.0108059	0.0651319	0.00651712	0.0568821	0.164854	0.00955997	0.0520144	0.0217424	0.0206767
0	1	0.211749	0.450818	0.00358599	0.00564353	0.0444926	0.312893	0.113904	0.305161	0.0143267	0.0120974
0	1	0.177963	0.41858	0.00537898	0.00581153	0.0512334	0.255244	0.0731633	0.263876	0.0136652	0.00943618
0	1	0.288494	0.364449	0.029837	0.00363394	0.0465843	0.258563	0.0255737	0.451996	0.00717644	0.0245175
0	1	0.286441	0.359097	0.0334086	0.00334835	0.0499792	0.255345	0.0263547	0.437794	0.00693704	0.0236067
0	1	0.129412	0.383592	0.00838082	0.0076259	0.00590786	0.355906	0.441698	0.409424	0.0240998	0.00916647
0	1	0.128916	0.383698	0.00838082	0.0067323	0.00590786	0.348424	0.432113	0.410239	0.0234441	0.00824043
0	1	0.210641	0.0888132	0.0282506	0.00548713	0.0231953	0.221258	0.0547953	0.188262	0.0170641	0.0143106
0	1	0.162207	0.710437	0.00739099	0.00427755	0.00407411	0.295355	0.318186	0.58283	0.0240229	0.00854454
0	1	0.154298	0.780428	0.00838082	0.00867655	0.0304513	0.253941	0.101984	0.690573	0.0113499	0.0135245
0	1	0.155303	0.0234737	0.0488606	0.00576751	0.0373756	0.0881902	0.00470271	0.0149056	0.0150502	0.0231125
0	1	0.0363162	0.00497927	0.0351864	0.00153398	0.0131392	0.0152762	0.00203098	0.00572389	0.0155703	0.00715832
0	1	0.110001	0.165994	0.0140438	0.00427755	0.0184331	0.195661	0.2083	0.250679	0.0307723	0.0162594
0	1	0.177448	0.259524	0.00408891	0.00915988	0.0404301	0.269979	0.142734	0.243922	0.00691093	0.00799942
0	1	0.23198	0.00611431	0.084295	0.00581153	0.0448535	0.141867	0.00771567	0.0447559	0.0169379	0.0306877
0	1	0.255551	0.49032	0.00179299	0.00883549	0.0271407	0.341989	0.237619	0.470251	0.0137868	0.0155768
0	1	0.259634	0.493325	0.00179299	0.00952948	0.0268593	0.344147	0.24989	0.480708	0.0150022	0.0155617
0	1	0.230388	0.184065	0.00963031	0.00892355	0.0306524	0.296913	0.154991	0.265323	0.0306466	0.012945
0	1	0.185829	0.208139	0.0160558	0.00900234	0.0534613	0.198308	0.0277087	0.198679	0.00772402	0.00975555
0	1	0.191824	0.242468	0.00525715	0.00427755	0.0351568	0.162587	0.00986621	0.209777	0.00616349	0.0175593
0	1	0.0464045	0.00442602	0.048938	0.00488234	0.0237829	0.0246769	0.000676995	0.00989968	0.026515	0.0110419
0	1	0.0464045	0.00426795	0.0488082	0.00484874	0.0237829	0.0242419	0.000676995	0.00983507	0.0298501	0.0110419
0	1	0.184182	0.114082	0.0057684	0.00932345	0.0944289	0.131787	0.030308	0.149053	0.00654755	0.0136323
0	1	0.250366	0.103717	0.00713137	0.00427755	0.0356119	0.262948	0.111014	0.216319	0.0200735	0.0112537
0	1	0.276176	0.208255	0.00654725	0.0101923	0.037684	0.32004	0.5365	0.26657	0.0399772	0.0172992
0	1	0.263354	0.305198	0.0107173	0.0128155	0.0419363	0.353731	0.211668	0.37474	0.00885409	0.0147474
0	1	0.234399	0.335008	0.0100926	0.00609191	0.0328105	0.265865	0.213522	0.367461	0.00934901	0.00660168
0	1	0.236286	0.51117	0.0150093	0.0109742	0.0352348	0.316313	0.13303	0.381479	0.00542254	0.0131943
0	1	0.145466	0.374715	0.0165993	0.00903083	0.0299937	0.252482	0.251453	0.38517	0.0129796	0.0135748
0	1	0.227957	0.0862962	0.0112609	0.00427755	0.0525552	0.195673	0.0297759	0.167526	0.0147934	0.0122773
0	1	0.184206	0.271074	0.00974434	0.00980872	0.0292518	0.235305	0.0773208	0.417715	0.00717644	0.00700147
0	1	0.280338	0.0996524	0.0118044	0.0079063	0.051	0.265038	0.0542302	0.207832	0.0158151	0.0197786
0	1	0.277834	0.100364	0.0130133	0.0079063	0.0517628	0.26744	0.052254	0.208425	0.0150709	0.0195776
0	1	0.12427	0.0132918	0.0569624	0.00679113	0.0531525	0.0607902	0.0170218	0.0354277	0.0177301	0.0115918
0	1	0.0369624	0.0243057	0.0171916	0.0094843	0.045115	0.0203579	0.0214767	0.0197195	0.0324497	0.0122827
0	1	0.137124	0.0346254	0.0358318	0.00806791	0.0589901	0.0565507	0.00398947	0.0434486	0.0196752	0.0115272
0	1	0.145539	0.0355501	0.0389777	0.0085551	0.0610485	0.0570514	0.00398947	0.0439353	0.0192705	0.0110479
0	1	0.00975399	0.00533193	0.00942182	0.0299429	0.0323637	0.0124204	0.0146148	0.0133818	0.0513533	0.00669678
0	1	0.12439	0.00398033	0.0480887	0.00346595	0.0335744	0.0703166	0.00327622	0.0206295	0.0225791	0.0228642
0	1	0.166406	0.497668	0.00662843	0.00697709	0.0183317	0.316057	0.207603	0.439126	0.0155495	0.0137657
0	1	0.108534	0.010526	0.0401432	0.00711676	0.122614	0.030384	0.0059842	0.0277572	0.0260946	0.0157545
0	1	0.0281358	0.00270149	0.0263514	0.00274356	0.0190949	0.018454	0.00459396	0.0149056	0.0286272	0.0132392
0	1	0.0285822	0.0145064	0.0237145	0.00457615	0.00605933	0.0218646	0.00327622	0.00879096	0.00863867	0.0137851
0	1	0.0131167	0.0083921	0.0189358	0.0110183	0.0223799	0.0191781	0.00267173	0.0160778	0.0226879	0.00835248
0	1	0.158064	0.438728	0.0776128	0.00306798	0.0401985	0.146253	0.00733818	0.0403283	0.00691093	0.0161079
0	1	0.156934	0.438728	0.0782173	0.00306798	0.0389301	0.145019	0.00722538	0.0379688	0.00691093	0.0160648
0	1	0.0791717	0.0180553	0.0249801	0.00831876	0.0792644	0.0264694	0.00587544	0.0212932	0.013317	0.0153353
0	1	0.0437526	0.00540298	0.0506599	0.00367276	0.0236792	0.0177478	0.00263547	0.00380941	0.0362236	0.00785233
0	1	0.219544	0.409327	0.0102144	0.00885749	0.043515	0.20352	0.213002	0.504221	0.0104872	0.0223397
0	1	0.218077	0.422671	0.0112554	0.00935524	0.043133	0.206808	0.220172	0.52202	0.00926752	0.0213461
0	1	0.222206	0.471241	0.00958972	0.0079503	0.0339322	0.241806	0.288507	0.583913	0.00643223	0.0146979
0	1	0.0887861	0.0241619	0.0150686	0.0256214	0.0850468	0.0309719	0.0359297	0.0248883	0.0324603	0.00754443
0	1	0.237112	0.734594	0.0120642	0.0122719	0.0794411	0.156029	0.0644498	0.410726	0.0106319	0.0264152
0	1	0.159739	0.01521	0.0503334	0.00460195	0.0339369	0.0967332	0.0134094	0.0439158	0.0226106	0.0113353
0	1	0.159459	0.01521	0.0502522	0.00460195	0.0324819	0.0969097	0.0137026	0.0441486	0.022714	0.0107589
0	1	0.127275	0.00426795	0.083422	0.00641633	0.0260711	0.0661666	0.00662495	0.0091817	0.0323143	0.00874863
0	1	0.115914	0.00432722	0.0609293	0.00200438	0.0236792	0.0488058	0.00331247	0.0157294	0.0222473	0.00725549
0	1	0.117363	0.00625811	0.0598989	0.00213877	0.0236792	0.0510082	0.00331247	0.0156871	0.0216271	0.00738408
0	1	0.139134	0.0118049	0.0945814	0.00306798	0.0318584	0.0828154	0.00587544	0.0427958	0.0340544	0.011237
0	1	0.136051	0.0118839	0.0946065	0.00306798	0.0307952	0.078493	0.00587544	0.0424115	0.034064	0.0107203
0	1	0.115005	0.0110936	0.0893597	0.00306798	0.0294708	0.070608	0.00792423	0.0386597	0.0392947	0.0117257
0	1	0.113389	0.0110936	0.0877426	0.00357196	0.030038	0.0712714	0.00737247	0.0382115	0.0396993	0.0116032
0	1	0.406826	0.403575	0.00717198	0.0107379	0.0521239	0.33102	0.363369	0.471849	0.0254373	0.0108192
0	1	0.0578114	0.034104	0.00771551	0.00920393	0.0621682	0.044454	0.0442711	0.0248688	0.0313581	0.00791579
0	1	0.117611	0.0133493	0.0342551	0.0163406	0.0864352	0.0598562	0.0132862	0.0351829	0.0265808	0.00968037
0	1	0.100461	1.11625	0.00549249	0.00465236	0.00840337	0.287814	0.144048	0.889444	0.0159239	0.0119737
0	1	0.0453988	0.0118049	0.0403383	0.00429577	0.0153795	0.019238	0.00715693	0.0249224	0.0201507	0.0119856
0	1	0.0453988	0.0118049	0.0407016	0.00432157	0.0153795	0.0189536	0.00715693	0.0252399	0.0204194	0.0119856
0	1	0.141346	0.0162089	0.0712414	0.00455793	0.0183295	0.114165	0.00990116	0.0708733	0.0188191	0.019143
0	1	0.150099	0.0174878	0.0801166	0.00788949	0.0296849	0.120142	0.0105419	0.0718908	0.0210586	0.0204035
0	1	0.146952	0.0142187	0.0749723	0.00730149	0.0293798	0.114979	0.0112189	0.0736896	0.0161458	0.0180052
0	1	0.146093	0.0142187	0.0735137	0.00730149	0.0293798	0.11491	0.0112189	0.0740283	0.0158151	0.0180052
0	1	0.0981917	0.0409537	0.0160558	0.0104428	0.0413769	0.0356785	0.0142816	0.03042	0.0239489	0.00469162
0	1	0.0811821	0.266655	0.00460014	0.00697709	0.0415727	0.158609	0.213955	0.315668	0.0113761	0.00821378
0	1	0.148732	0.324217	0.00339935	0.0107379	0.0321313	0.192501	0.103218	0.378505	0.00839931	0.0113637
0	1	0.0571699	0.00355662	0.0841542	0.0106939	0.0440425	0.0334845	0.00737443	0.0191058	0.0400915	0.0146968
0	1	0.186789	0.204674	0.0118856	0.00334835	0.0319789	0.227929	0.149608	0.313082	0.0150709	0.0111656
0	1	0.143118	0.102216	0.00958972	0.0153399	0.104851	0.0391651	0.0840857	0.0628133	0.0192705	0.00566359
0	1	0.175833	0.0268788	0.0505582	0.00153398	0.0344185	0.0858445	0.00454056	0.045171	0.0153518	0.0136448
0	1	0.152681	0.0234177	0.0531649	0.00246319	0.0224044	0.0749256	0.00897696	0.038835	0.0155146	0.0109152
0	1	0.14717	0.0217634	0.0539682	0.00339238	0.0233918	0.072396	0.00946592	0.0372477	0.0165593	0.00988143
0	1	0.194165	0.248213	0.0119668	0.00998193	0.0390821	0.323287	0.276975	0.363904	0.0187396	0.0117464
0	1	0.0867633	0.00213397	0.0774617	0.00548713	0.0228102	0.034575	0.00594795	0.0110766	0.0178083	0.0141642
0	1	0.20821	0.154254	0.0106768	0.0143718	0.0309195	0.272925	0.148728	0.241565	0.00890412	0.0127223
0	1	0.13797	0.2949	0.0162182	0.00730149	0.0302437	0.24048	0.26746	0.319375	0.00768124	0.0199043
0	1	0.28704	0.0294618	0.0512907	0.00501673	0.034612	0.145287	0.0132862	0.0561939	0.0191054	0.0192464
0	1	0.286229	0.0295803	0.0512281	0.00548713	0.0334723	0.145264	0.0132862	0.0562612	0.0215339	0.0187731
0	1	0.145939	0.0321632	0.0117653	0.00284436	0.0368663	0.0982159	0.0135269	0.0642506	0.0153118	0.011952
0	1	0.146859	0.630968	0.0125103	0.00799435	0.0115606	0.422831	0.48262	0.645004	0.0111367	0.0163712
0	1	0.234737	0.146813	0.00699706	0.00882435	0.0269546	0.278509	0.213139	0.21699	0.0116154	0.0137441
0	1	0.142863	0.390358	0.0148469	0.0135255	0.0157678	0.343158	0.291075	0.484245	0.0153637	0.00896838
0	1	0.13113	0.511305	0.0106361	0.00399717	0.0279826	0.158237	0.0999133	0.431118	0.00321611	0.00601194
0	1	0.131719	0.538542	0.0106361	0.00399717	0.0270148	0.1646	0.107263	0.441917	0.00321611	0.0052115
0	1	0.257483	0.0183352	0.0747296	0.00460195	0.0461387	0.138591	0.00721164	0.0715	0.0219818	0.00841687
0	1	0.154716	0.00867197	0.0749792	0.00395314	0.0331987	0.0895223	0.0104694	0.013753	0.0202399	0.00741725
0	1	0.209332	0.114099	0.00654725	0.00609191	0.0127317	0.170213	0.0643684	0.216439	0.00592739	0.00638095
0	1	0.0555151	0.0262959	0.00541959	0.0226853	0.0651366	0.0160897	0.0387134	0.025611	0.0288238	0.00460156
0	1	0.224289	0.357343	0.0203883	0.00789869	0.0138009	0.355007	0.368615	0.391594	0.0160425	0.0145327
0	1	0.227281	1.14054	0.0071476	0.00771398	0.0143112	0.288623	0.238112	0.929208	0.00148838	0.00956148
0	1	0.169966	0.0217634	0.061919	0.00536161	0.0452446	0.0868843	0.00395321	0.0279358	0.0141585	0.0145233
0	1	0.145384	0.14796	0.00892437	0.00460195	0.0249866	0.235232	0.14195	0.152012	0.0103664	0.00720711
0	1	0.120048	0.13205	0.0120668	0.00526873	0.0256851	0.209235	0.0884281	0.144607	0.0120733	0.00907342
0	1	0.0932365	0.101647	0.0178893	0.00644471	0.0318959	0.143921	0.0448598	0.106242	0.0103664	0.0117931
0	1	0.159674	0.0140749	0.0662777	0.00702111	0.0402624	0.140256	0.00312306	0.0340439	0.0224866	0.00990314
0	1	0.259731	0.212018	0.00537898	0.00702111	0.0468764	0.235469	0.0849068	0.401672	0.0039222	0.0120671
0	1	0.320396	0.243553	0.00440517	0.00872831	0.0604886	0.308894	0.143497	0.469903	0.00492642	0.0129234
0	1	0.17769	0.168996	0.00742882	0.00334835	0.0287805	0.245387	0.0621131	0.270328	0.00935893	0.0152761
0	1	0.0517843	0.0115172	0.0682533	0.00427755	0.0236792	0.0302277	0.00103231	0.0152964	0.0224606	0.0157238
0	1	0.148441	0.30496	0.00592251	0.0478427	0.0235134	0.346013	0.550561	0.395946	0.0362943	0.0221754
0	1	0.228161	0.0226108	0.0550878	0.00306798	0.0668744	0.139542	0.00975618	0.0538279	0.0233026	0.0138621
0	1	0.228839	0.283687	0.00875022	0.0093331	0.0353176	0.253345	0.117177	0.299335	0.0186439	0.00760179
0	1	0.0356448	0.00810447	0.0685299	0.00274356	0.00723135	0.0127735	0.00402572	0.0145149	0.0182259	0.00947258
0	1	0.0558213	0.00404511	0.0634753	0.00427755	0.027546	0.044394	0.00199474	0.0202387	0.0237749	0.0103083
0	1	0.128837	0.0228985	0.0439066	0.00371678	0.0437743	0.0764006	0.00754915	0.0240291	0.015097	0.00667808
0	1	0.325696	0.401872	0.0162376	0.0130565	0.030118	0.374478	0.305495	0.423235	0.0256559	0.00954195
0	1	0.168351	0.487605	0.0113421	0.0110072	0.00894041	0.344472	0.470737	0.631935	0.0262076	0.013648
0	1	0.216906	0.17696	0.0109639	0.0202773	0.0196942	0.375061	0.489154	0.303353	0.0405082	0.013025
0	1	0.0982526	0.01266	0.0423299	0.00060479	0.0186883	0.0406398	0.000640745	0.00916216	0.0101271	0.0393167
0	1	0.0905663	0.0135152	0.0470075	0.00181437	0.0152369	0.0493713	0.000808635	0.00992401	0.0155495	0.0437354
0	1	0.0898571	0.0135152	0.0497759	0.00334835	0.0177713	0.0469983	0.00263547	0.01091	0.0155495	0.0501173
0	1	0.069386	0.0283091	0.0273889	0.00060479	0.00943936	0.0445214	0.00327622	0.0175933	0.00590331	0.024341
0	1	0.0228969	0.00469165	0.0381206	0.00883549	0.0224077	0.0161971	0.00673369	0.0141242	0.0175428	0.00945762
0	1	0.0995458	0.0243057	0.00842146	0.00355516	0.0240998	0.0414329	0.00334872	0.0248688	0.0224866	0.0148835
0	1	0.218358	0.0112686	0.0480051	0.00456835	0.039457	0.146752	0.00933293	0.047461	0.0136087	0.0213318
0	1	0.200342	0.0108423	0.0447273	0.00702111	0.0475065	0.125446	0.00402572	0.0402399	0.016716	0.0208075
0	1	0.136842	0.0510686	0.015634	0.00222277	0.0366111	0.146869	0.0361886	0.13038	0.0103925	0.018531
0	1	0.175738	0.0197579	0.0769038	0.00488234	0.0453704	0.0809523	0.00655244	0.0402855	0.0123596	0.0184174
0	1	0.196095	0.00593648	0.0866796	0.00646035	0.0471629	0.11223	0.00644762	0.0423986	0.0163371	0.0167264
0	1	0.0739781	0.00767991	0.0552364	0.00367276	0.0350303	0.0629687	0.00259923	0.0183438	0.0212376	0.0110012
0	1	0.0776779	0.00824828	0.0598404	0.00306798	0.0333516	0.0637544	0.00259923	0.0141437	0.0232047	0.0109991
0	1	0.228843	0.154679	0.00417012	0.00452955	0.0459791	0.249677	0.0754475	0.207169	0.012599	0.0163842
0	1	0.0799791	0.466966	0.0123885	0.0141601	0.00906511	0.198721	0.205721	0.391131	0.0117048	0.00989715
0	1	0.19349	0.237598	0.0242907	0.00395314	0.0129658	0.271349	0.179768	0.252955	0.0160544	0.0100068
0	1	0.188922	0.192312	0.0131757	0.0104135	0.0299937	0.281944	0.150947	0.234282	0.0165593	0.0127313
0	1	0.241154	0.0805282	0.0445367	0.0120892	0.0413208	0.1926	0.0690839	0.138032	0.0237096	0.0249455
0	1	0.180604	0.370655	0.0165993	0.00488234	0.0232682	0.267802	0.0702521	0.441798	0.010015	0.0126237
0	1	0.198627	0.285528	0.00700955	0.0116231	0.02035	0.383454	0.16087	0.465502	0.00914351	0.0112982
0	1	0.298072	0.192405	0.0261567	0.00576634	0.038278	0.307262	0.0237918	0.244141	0.00542254	0.0102334
0	1	0.0346391	0.00511535	0.0185789	0.00819709	0.0225072	0.0154909	0.00417888	0.0122292	0.020254	0.00815438
0	1	0.0411101	0.00336781	0.0186359	0.00454113	0.0151862	0.0219606	0.00267037	0.0118521	0.0155495	0.00446887
0	1	0.0480417	0.00388154	0.0189604	0.00455793	0.0156825	0.0243249	0.00270798	0.0127551	0.015901	0.00458439
0	1	0.0905311	0.185358	0.0064668	0.0153137	0.00661034	0.254159	0.320966	0.236728	0.0274044	0.0102938
0	1	0.0944066	0.179833	0.00616459	0.0167522	0.00747691	0.255348	0.327965	0.232258	0.0284293	0.0104747
0	1	0.0158053	0.00142265	0.0160072	0.00581153	0.00392085	0.011135	0.00787018	0.00996317	0.0190051	0.015306
0	1	0.304718	0.110717	0.01191	0.0101331	0.073023	0.178613	0.0157041	0.164569	0.00839931	0.0138828
0	1	0.308222	0.110769	0.0119262	0.0101331	0.0731333	0.178868	0.0157041	0.166632	0.00839931	0.0138828
0	1	0.0140945	0.00193638	0.0673553	0.00362874	0.0119413	0.00771141	0.00131774	0.00535273	0.0209722	0.0119181
0	1	0.0295907	0.0092395	0.0172646	0.00427755	0.0413264	0.0112539	0.0058392	0.0187346	0.0269957	0.00418072
0	1	0.313265	0.176511	0.00954908	0.0123159	0.128323	0.122166	0.255238	0.127157	0.0282347	0.00728203
0	1	0.0509196	0.00398033	0.0156664	0.00646035	0.0406851	0.013587	0.00715693	0.0133878	0.0192575	0.013146
0	1	0.032395	0.0091034	0.0661786	0.00294516	0.015531	0.0262879	0.00466646	0.00574345	0.0254373	0.0158153
0	1	0.073754	0.186791	0.0681672	0.00492637	0.0166368	0.0960569	0.00926107	0.031978	0.0218802	0.00949685
0	1	0.196547	0.237894	0.00472987	0.0107379	0.0368476	0.250401	0.18493	0.328609	0.00616673	0.0129204
0	1	0.239215	0.264554	0.0152444	0.00915988	0.0471174	0.262527	0.0923773	0.403707	0.00959491	0.01311
0	1	0.259198	0.36453	0.0058819	0.00609191	0.0174939	0.38374	0.200794	0.368779	0.0175428	0.0164978
0	1	0.20529	0.577173	0.010758	0.0230419	0.00980417	0.401355	0.580445	0.689468	0.0443651	0.0134196
0	1	0.420821	0.937096	0.00690411	0.0119475	0.128535	0.26295	0.102212	0.499457	0.00419966	0.0144946
0	1	0.204004	0.273373	0.00888375	0.0152518	0.0290644	0.273679	0.250421	0.299731	0.0228653	0.0186633
0	1	0.250204	0.192375	0.0143115	0.00480876	0.0207302	0.359571	0.116709	0.263379	0.0128122	0.0120787
0	1	0.136812	0.314654	0.00767488	0.00492637	0.0136973	0.281412	0.248098	0.360873	0.0237009	0.00852529
0	1	0.157474	0.33975	0.0101738	0.00520675	0.0191217	0.394472	0.278151	0.368135	0.0106319	0.0114598
0	1	0.290195	0.0369657	0.0641125	0.00421035	0.0676254	0.215717	0.0157404	0.153189	0.0229392	0.0295316
0	1	0.186587	0.148508	0.0107173	0.00642643	0.0347828	0.233906	0.107289	0.267166	0.0181724	0.0185496
0	1	0.185168	0.145846	0.0108517	0.00613594	0.0350884	0.231425	0.105918	0.263651	0.0185002	0.0181972
0	1	0.339523	0.0372457	0.0236983	0.0079063	0.0905951	0.203519	0.0296484	0.111864	0.0134759	0.0141614
0	1	0.165112	0.0116611	0.0566425	0.00867655	0.0234793	0.0942474	0.00843844	0.0640227	0.0225128	0.0150419
0	1	0.161713	0.0116611	0.0561814	0.00868326	0.0240859	0.0932562	0.0058392	0.0649751	0.0217686	0.0134246
0	1	0.176881	0.014682	0.0729526	0.00460195	0.0227624	0.0937586	0.0103824	0.0473736	0.0293421	0.0208456
0	1	0.170996	0.0148203	0.0702281	0.00367276	0.0259197	0.0939461	0.00990116	0.0492555	0.0240005	0.0191782
0	1	0.170996	0.0146425	0.0677004	0.00367276	0.0259197	0.093873	0.00990116	0.0485121	0.0233211	0.0187343
0	1	0.206825	0.0547335	0.0415473	0.0079503	0.0582824	0.146843	0.0689818	0.124348	0.0158238	0.0123862
0	1	0.0386761	0.0037672	0.0310393	0.00495475	0.0192025	0.0176405	0.00530721	0.016449	0.0373486	0.0123527
0	1	0.106953	0.165579	0.00421073	0.00734552	0.215201	0.0401753	0.0232598	0.0643892	0.00741577	0.015227
0	1	0.183376	0.143436	0.00717198	0.00432157	0.0289782	0.194904	0.0408729	0.162886	0.00494385	0.00731571
0	1	0.221534	0.0941504	0.0255157	0.00492637	0.0503982	0.171179	0.0105057	0.117778	0.00568804	0.0215407
0	1	0.171878	0.0326978	0.0304647	0.00585557	0.0731509	0.101014	0.0151358	0.0559221	0.0266602	0.0115616
0	1	0.00966806	0.00781685	0.00783733	0.0204803	0.0143634	0.00437552	0.00459396	0.00571251	0.0326331	0.0103608
0	1	0.0188337	0.00213397	0.0213293	0.00609191	0.0134421	0.00970301	0.00511011	0.00535273	0.0158151	0.00903379
0	1	0.25541	0.631283	0.0101199	0.0403362	0.294668	0.0830485	0.212126	0.172986	0.00911737	0.0100022
0	1	0.0232051	0.00668182	0.0481353	0.0107379	0.0191986	0.0259	0.0202143	0.013753	0.0246311	0.0105889
0	1	0.122856	0.15749	0.00892437	0.00771511	0.0246034	0.128227	0.0314837	0.175793	0.00890412	0.0100051
0	1	0.129023	0.169847	0.00832402	0.00613594	0.0145389	0.147856	0.0211637	0.201833	0.00796218	0.00704095
0	1	0.0940185	0.389884	0.0110205	0.00283213	0.00478769	0.278052	0.20244	0.294745	0.0212463	0.00540659
0	1	0.0949339	0.389309	0.0122913	0.00373552	0.00544965	0.281089	0.204735	0.29646	0.0211274	0.00517687
0	1	0.167293	0.499614	0.0118856	0.00367276	0.0624087	0.297913	0.222193	0.498363	0.0106319	0.016077
0	1	0.167873	0.149678	0.00475425	0.0356952	0.161184	0.0634143	0.030492	0.100325	0.0179954	0.00511844
0	1	0.165411	0.17298	0.0485335	0.00581153	0.0398521	0.148769	0.0108589	0.0693837	0.0241271	0.0103274
0	1	0.159549	0.564504	0.00529778	0.010585	0.0113054	0.342552	0.190807	0.591273	0.0134139	0.00793115
0	1	0.255652	0.0930623	0.013638	0.0085551	0.0345186	0.290571	0.0738838	0.258372	0.0202802	0.0105191
0	1	0.21581	0.309515	0.0111797	0.00880708	0.0376317	0.333498	0.193929	0.273842	0.00518319	0.0216918
0	1	0.202775	0.087439	0.0172646	0.00793873	0.0334862	0.174421	0.0288065	0.16695	0.0101271	0.0188457
0	1	0.201178	0.087439	0.0173457	0.00859914	0.0339641	0.175971	0.0281557	0.16621	0.0101271	0.0189616
0	1	0.1696	0.0216204	0.0637342	0.00476036	0.0442107	0.110835	0.00851092	0.0327372	0.0209722	0.01173
0	1	0.168538	0.37346	0.0107173	0.00455793	0.020522	0.284174	0.1869	0.386965	0.00940898	0.0152198
0	1	0.0958401	0.0324333	0.0544693	0.00213877	0.0342328	0.0440402	0.0106869	0.0311618	0.020029	0.0145484
0	1	0.065581	0.00768075	0.061635	0.00613594	0.0260614	0.0227222	0.00299142	0.0141242	0.0181999	0.00915375
0	1	0.065553	0.00696944	0.054451	0.00634243	0.0261889	0.0216232	0.00267173	0.0142935	0.0155758	0.00939924
0	1	0.0205137	0.0133779	0.0251019	0.00641633	0.039314	0.00618076	0.0125004	0.0210398	0.0260781	0.0101785
0	1	0.108324	0.381301	0.00778041	0.00481604	0.0213353	0.250217	0.257947	0.366344	0.0212017	0.0078296
0	1	0.301844	0.0189105	0.0437457	0.00427755	0.0737056	0.161487	0.0349711	0.0829869	0.0189778	0.0191589
0	1	0.237366	0.0745617	0.0102467	0.00676911	0.0314599	0.22776	0.0474974	0.183715	0.00764737	0.0127214
0	1	0.122339	0.0328416	0.0239337	0.00339238	0.0269652	0.0906463	0.0243468	0.0676645	0.0166249	0.00861705
0	1	0.288587	0.160779	0.0137192	0.0107379	0.0551283	0.276463	0.112331	0.312369	0.0162676	0.010327
0	1	0.0844092	0.00454785	0.0154045	0.00334835	0.0430161	0.0461028	0.00402572	0.0179727	0.0149349	0.00637796
0	1	0.221789	0.521526	0.0222219	0.0154731	0.0318275	0.416347	0.291501	0.518535	0.0169575	0.0206711
0	1	0.169011	0.0132198	0.0566051	0.00274356	0.0547907	0.106759	0.0118234	0.0495468	0.0305911	0.0102314
0	1	0.142919	0.0147863	0.0397663	0.00592392	0.036703	0.0841001	0.0119489	0.0355547	0.0220079	0.0184657
0	1	0.255671	0.507941	0.00280707	0.0367159	0.187211	0.0973517	0.0632321	0.211148	0.0150447	0.0143269
0	1	0.165959	0.0338328	0.0456765	0.00641633	0.0438627	0.0895407	0.00534345	0.0446533	0.00882851	0.0139318
0	1	0.00470844	0.00142265	0.0138735	0.000929195	0.00407411	0.00141234	0.00256297	0.00916216	0.0102924	0.00353413
0	1	0.201157	0.0318504	0.0444757	0.0104975	0.0331326	0.156887	0.0560006	0.157056	0.0244806	0.0103083
0	1	0.167335	0.0292927	0.0346752	0.0171102	0.0273454	0.134363	0.0478	0.135053	0.019536	0.0100904
0	1	0.04334	0.0593108	0.0632367	0.00213877	0.0127547	0.0418825	0.00594795	0.0147037	0.0129504	0.00833677
0	1	0.214583	0.368432	0.00775611	0.0217227	0.016542	0.407697	0.45275	0.421951	0.0190193	0.0186957
0	1	0.0403561	0.00810447	0.0573677	0.00603629	0.0310857	0.0120673	0.0064208	0.0153076	0.0375314	0.013669
0	1	0.0405241	0.00810447	0.0579031	0.00576751	0.031697	0.0122733	0.00596947	0.0149056	0.0379242	0.0133733
0	1	0.245013	0.201528	0.00905164	0.00596273	0.0424097	0.257193	0.129013	0.316183	0.0159897	0.00882327
0	1	0.0383446	0.00690467	0.0317626	0.00455793	0.0158085	0.0140785	0.00477129	0.00865047	0.0276176	0.00570781
0	1	0.171963	1.1047	0.0859482	0.0138769	0.023177	0.36549	0.155234	0.565624	0.00988767	0.0142571
0	1	0.0168166	0.0155371	0.0108392	0.0128766	0.0118157	0.00568057	0.00869218	0.00804864	0.0150447	0.00895569
0	1	0.188024	0.0396673	0.0380019	0.00609191	0.0520574	0.0868914	0.0125366	0.0487166	0.0295041	0.00959328
0	1	0.124765	0.0059705	0.0970896	0.00553115	0.063626	0.0633138	0.00922417	0.0217821	0.0294182	0.0105964
0	1	0.165598	0.0247448	0.0137653	0.00306798	0.0639971	0.093575	0.0158491	0.0696247	0.0143267	0.00667463
0	1	0.100552	0.1188	0.00775611	0.00706514	0.0244442	0.139461	0.0989262	0.187629	0.0135237	0.00855653
0	1	0.253385	0.0381766	0.0101819	0.00446177	0.0804139	0.160444	0.0263185	0.0858457	0.0214354	0.0132706
0	1	0.0258964	0.015139	0.00896495	0.0079503	0.0617924	0.0175934	0.00990116	0.0161982	0.012315	0.00605318
0	1	0.127791	0.0689344	0.0440782	0.00559746	0.0534179	0.113533	0.00591169	0.0575077	0.0121203	0.0209047
0	1	0.185965	0.00995082	0.0688109	0.011937	0.100003	0.110622	0.0263547	0.0243211	0.0473645	0.0218123
0	1	0.0423759	0.0135075	0.0515345	0.00581153	0.0264303	0.0138328	0.00259923	0.0214109	0.0298501	0.00644336
0	1	0.231895	0.132633	0.0137192	0.00609191	0.0490534	0.177277	0.0955406	0.192057	0.0227053	0.00742417
0	1	0.230668	0.231164	0.0094679	0.0110846	0.0152208	0.322651	0.278628	0.391215	0.0264088	0.0183476
0	1	0.192404	0.20555	0.00866468	0.00894226	0.0174926	0.281618	0.199821	0.364204	0.0274305	0.0203774
0	1	0.118708	0.0162089	0.0127457	0.00488234	0.0568661	0.0486376	0.0059842	0.0401965	0.0221646	0.0112584
0	1	0.0263976	0.104737	0.0532732	0.00168518	0.00763795	0.034097	0.000640745	0.00625137	0.00765512	0.00363317
0	1	0.00672553	0.00739315	0.0269348	0.00427755	0.00840337	0.00616115	0.00466646	0.0111158	0.0269387	0.00741472
0	1	0.00470844	0.0059705	0.028485	0.00609191	0.0123738	0.0100561	0.00626701	0.00711907	0.0237642	0.00995015
0	1	0.225319	0.025017	0.0264194	0.00120958	0.083956	0.126416	0.020178	0.0685372	0.0301157	0.00961325
0	1	0.160432	0.172389	0.00775611	0.00520675	0.0250116	0.17209	0.048198	0.168278	0.0178411	0.00595413
0	1	0.0359819	0.00426795	0.0568403	0.00460195	0.0159376	0.038137	0.00398947	0.0156447	0.0143005	0.0458951
0	1	0.232987	0.120938	0.00654725	0.0063723	0.0303304	0.2939	0.189191	0.25768	0.01712	0.0123044
0	1	0.268377	0.125032	0.0525879	0.00358355	0.0448117	0.205182	0.0244863	0.105343	0.0300337	0.0145037
0	1	0.21545	0.231565	0.00592251	0.00734552	0.0409514	0.301685	0.164879	0.350314	0.0166733	0.0211188
0	1	0.0901202	0.00412414	0.131667	0.00459095	0.0425006	0.0261458	0.00594795	0.0156479	0.0444555	0.0149479
0	1	0.254236	0.00398033	0.0804039	0.00460195	0.0538858	0.146376	0.00843844	0.0325071	0.0310968	0.023648
0	1	0.253367	0.00398033	0.0805023	0.00460195	0.0522986	0.146376	0.00843844	0.0325071	0.0304565	0.0234273
0	1	0.153355	0.0162166	0.0374498	0.00641633	0.0314437	0.104055	0.00391696	0.0676515	0.0122854	0.0135251
0	1	0.657404	0.143295	0.0317303	0.0116231	0.103094	0.760309	0.0933619	0.320642	0.0261815	0.0247916
0	1	0.309859	0.376688	0.0147657	0.0129786	0.0790779	0.290316	0.139655	0.407871	0.0125871	0.0232047
0	1	0.0252483	0.100864	0.0350401	0.0166526	0.00697621	0.0302131	0.00463021	0.00763836	0.0155235	0.00323402
0	1	0.310285	0.204181	0.016479	0.00805355	0.0388191	0.379535	0.12824	0.32484	0.0185056	0.0195702
0	1	0.139627	0.524868	0.00658785	0.00605194	0.0206257	0.276638	0.295612	0.622887	0.0134346	0.00934463
0	1	0.160634	0.316991	0.00417012	0.0128327	0.0612073	0.134945	0.0431129	0.20929	0.00938285	0.0212182
0	1	0.188421	0.0395124	0.0742997	0.00642534	0.0577475	0.136096	0.024669	0.0803298	0.0311385	0.0120644
0	1	0.0622911	0.0166404	0.0579115	0.00306798	0.0187361	0.0389067	0.00854718	0.0203723	0.0186591	0.0105998
0	1	0.0723	0.0150739	0.0228919	0.00488234	0.0328473	0.0506959	0.0184979	0.0188827	0.0185264	0.00758515
0	1	0.128573	0.0100068	0.0182869	0.0135255	0.0646498	0.0489766	0.0081556	0.037098	0.0286272	0.00694051
0	1	0.149645	0.0439274	0.0177596	0.00120958	0.0494908	0.0869967	0.0125729	0.112349	0.00667158	0.00719497
0	1	0.218169	0.409088	0.0141005	0.00609191	0.0348319	0.321131	0.209493	0.352333	0.0108712	0.0121573
0	1	0.0664112	0.00739315	0.0485066	0.00306798	0.0351362	0.0404315	0.00135399	0.020107	0.0290697	0.0146952
0	1	0.747091	0.0358853	0.22981	0.020672	0.13384	0.451948	0.0394166	0.196521	0.0886031	0.051672
0	1	0.803454	0.0413862	0.235616	0.0186002	0.157197	0.480113	0.0435216	0.214277	0.0888143	0.0527784
0	1	0.806472	0.0416432	0.229125	0.0169706	0.160786	0.477397	0.042224	0.211531	0.0829596	0.0529109
0	1	0.140732	0.182774	0.00640111	0.0107379	0.028228	0.20509	0.142353	0.297289	0.0047045	0.0132194
0	1	0.222855	0.192337	0.016648	0.00685833	0.0246994	0.282148	0.102639	0.232866	0.0145922	0.00805534
0	1	0.177404	0.0940085	0.00811921	0.00576751	0.0273449	0.251219	0.0675398	0.183546	0.00988767	0.0109705
0	1	0.0400189	0.00511535	0.0410847	0.00427755	0.0308437	0.0236742	0.00591169	0.0222651	0.0299228	0.00853858
0	1	0.163456	0.00881579	0.0488513	0.00766993	0.0393209	0.0964675	0.00679963	0.0445702	0.023807	0.0120345
0	1	0.237038	0.0451943	0.0251019	0.0125963	0.0781987	0.207678	0.0203829	0.120846	0.0101271	0.0219229
0	1	0.235341	0.266271	0.0142871	0.00455793	0.0291561	0.364268	0.323315	0.33648	0.0220025	0.0138177
0	1	0.200913	0.00895959	0.0835686	0.00367276	0.058582	0.118673	0.00722944	0.0447803	0.0190312	0.0109459
0	1	0.0992058	0.0393951	0.0412513	0.00306798	0.0383927	0.0833097	0.0052347	0.041894	0.0207155	0.00738107
0	1	0.229913	0.116421	0.0336044	0.00487075	0.0450856	0.199169	0.0233324	0.206143	0.0120289	0.0147087
0	1	0.110827	0.00981475	0.0978755	0.00460195	0.0480694	0.0536561	0.00662495	0.00994357	0.0170119	0.0205836
0	1	0.190561	0.121951	0.0336935	0.00831876	0.043055	0.14672	0.0157766	0.116749	0.0143267	0.0257212
0	1	0.220907	0.209635	0.0118856	0.0106939	0.0921474	0.0912754	0.0309488	0.0866384	0.0157617	0.0150598
0	1	0.222617	0.21468	0.0118856	0.0103067	0.0914092	0.0923547	0.0315277	0.0880638	0.0163199	0.0148962
0	1	0.171531	0.135153	0.0137192	0.0119475	0.031676	0.246526	0.146059	0.268792	0.0148848	0.0113759
0	1	0.201749	0.301519	0.0131757	0.00764791	0.0360498	0.288633	0.201341	0.421095	0.017756	0.00971103
0	1	0.179691	0.13387	0.0266513	0.00302395	0.0374807	0.169834	0.0336567	0.138163	0.00938285	0.00812371
0	1	0.222803	0.703359	0.00984926	0.00827472	0.0199155	0.290519	0.164026	0.516275	0.00247192	0.0144333
0	1	0.289305	0.451269	0.0094679	0.0110078	0.156627	0.132748	0.0184846	0.164658	0.00914351	0.0205125
0	1	0.029981	0.0346714	0.00554939	0.0510711	0.063152	0.0130891	0.023008	0.0220003	0.0607438	0.00841487
0	1	0.0988661	0.0617335	0.0501632	0.00246319	0.0340539	0.0683519	0.00790643	0.0305731	0.0308337	0.0171513
0	1	0.226845	0.298042	0.0113015	0.00883549	0.0568875	0.20537	0.0581714	0.359617	0.0296838	0.00896838
0	1	0.143599	0.00881579	0.013638	0.0063723	0.0360531	0.0589554	0.00997366	0.0485457	0.00863867	0.0111627
0	1	0.0985277	0.011941	0.0585062	0.00525078	0.0287048	0.0570514	0.0058392	0.0412981	0.0189517	0.0115491
0	1	0.0507488	0.00142265	0.0808951	0.00697709	0.0313172	0.0342807	0.00594795	0.0123253	0.0209228	0.0125895
0	1	0.0289221	0.066153	0.0369061	0.00306798	0.00646593	0.0232588	0.00128148	0.00879096	0.0160544	0.00645299
0	1	0.2792	0.136406	0.010052	0.0085551	0.0456762	0.225611	0.138764	0.232595	0.0128383	0.0119737
0	1	0.100644	0.0176063	0.0226436	0.00924791	0.072405	0.0587862	0.0306851	0.0243087	0.0448337	0.0164298
0	1	0.16644	0.0682782	0.0184532	0.00910314	0.0295617	0.178277	0.0595933	0.174126	0.0103925	0.00729402
0	1	0.137459	0.0533976	0.0190982	0.00778785	0.0232033	0.148106	0.0397711	0.140778	0.0106288	0.00878725
0	1	0.225801	0.269363	0.0095085	0.00460195	0.0281617	0.255841	0.211237	0.38971	0.0153364	0.0124215
0	1	0.149302	0.0109498	0.0323957	0.00395314	0.0411583	0.0983204	0.00986688	0.0217625	0.0199785	0.0110173
0	1	0.0541741	0.166162	0.00650664	0.0088795	0.00987829	0.122703	0.14479	0.245912	0.00944163	0.00663248
0	1	0.0948316	0.00611431	0.065545	0.00669671	0.01935	0.0426198	0.00459396	0.0191448	0.0188897	0.0187351
0	1	0.0867606	0.0532603	0.0131757	0.00766993	0.0263262	0.0437582	0.00738124	0.0554418	0.020254	0.0114672
0	1	0.0946371	0.208299	0.0133902	0.0255286	0.0397684	0.180058	0.141787	0.261489	0.0185712	0.0186864
0	1	0.146991	0.156527	0.036241	0.00657273	0.0280085	0.159135	0.10588	0.141196	0.00765512	0.0205163
0	1	0.188557	0.0621266	0.00421073	0.00358065	0.0331987	0.184549	0.0408633	0.149984	0.00691093	0.00943668
0	1	0.0453932	0.024185	0.0307517	0.00306798	0.0195727	0.0281258	0.00462956	0.0126395	0.0123303	0.0119729
0	1	0.291445	0.323993	0.0107173	0.0159447	0.0500564	0.291426	0.107036	0.320723	0.00988767	0.0212188
0	1	0.296865	0.00753695	0.0628079	0.00274356	0.0444087	0.133166	0.00459396	0.0623069	0.0217131	0.0194628
0	1	0.113418	0.0253817	0.0517625	0.00706514	0.022028	0.0981496	0.00758674	0.0424495	0.0140612	0.0102693
0	1	0.171994	0.722673	0.00764835	0.0095683	0.0142075	0.33716	0.195605	0.627179	0.0143267	0.0125926
0	1	0.166157	0.681242	0.00818606	0.0119915	0.0125164	0.485046	0.551334	0.692627	0.0249586	0.0182335
0	1	0.0433845	0.117081	0.0991636	0.00399717	0.0124245	0.0582005	0.00415872	0.0156479	0.0341492	0.0081327
0	1	0.0433845	0.117081	0.0987204	0.00443396	0.0122223	0.0582005	0.00398947	0.0156479	0.0343263	0.0081327
0	1	0.113414	0.0118049	0.084876	0.00536515	0.0407389	0.0441518	0.00527095	0.0177551	0.0369581	0.0122585
0	1	0.0558186	0.00540298	0.0667316	0.00516272	0.0376795	0.0395493	0.00895459	0.0157294	0.045771	0.0164846
0	1	0.21995	0.443162	0.0107173	0.0115674	0.0190677	0.35874	0.197864	0.416196	0.0269638	0.0110377
0	1	0.236686	0.1612	0.00840037	0.0164351	0.172761	0.0886709	0.0662576	0.101256	0.0400202	0.0137637
0	1	0.205808	0.0911361	0.0257103	0.00395314	0.0354391	0.183462	0.026246	0.181295	0.00369482	0.0147235
0	1	0.160717	0.0188007	0.0210128	0.00325277	0.0523973	0.10188	0.00861967	0.0504602	0.0218868	0.0148221
0	1	0.0652933	0.0439583	0.0538624	0.00297876	0.0185846	0.0566359	0.00131774	0.0179531	0.0145661	0.0157892
0	1	0.155838	0.309697	0.00794432	0.00671492	0.0260898	0.23403	0.2538	0.459959	0.0165059	0.0115565
0	1	0.100551	0.0101539	0.0238524	0.00395314	0.030504	0.0617709	0.00790779	0.0271153	0.0160544	0.0109212
0	1	0.0470815	0.0189105	0.0101738	0.00302395	0.0344744	0.0247335	0.00794268	0.0198872	0.00988767	0.00992111
0	1	0.0474158	0.0181991	0.0154856	0.00641633	0.0867249	0.0181244	0.00653363	0.0221924	0.0195687	0.00998086
0	1	0.196209	0.539395	0.0133784	0.0120263	0.0194856	0.422548	0.381447	0.6201	0.0170379	0.0146938
0	1	0.325438	0.0113735	0.0590405	0.00460195	0.0648497	0.181587	0.00869218	0.0508183	0.0198733	0.0174733
0	1	0.16439	0.269975	0.00662843	0.00427755	0.0521313	0.201154	0.217088	0.318898	0.0103664	0.00946673
0	1	0.181185	0.887978	0.0140683	0.006597	0.0164479	0.423426	0.411789	0.890301	0.0209982	0.0187482
0	1	0.188438	0.0240412	0.042058	0.00395314	0.0348042	0.104723	0.00470271	0.0173492	0.0173946	0.0137812
0	1	0.22166	0.304894	0.0109606	0.00711322	0.0215441	0.350683	0.214865	0.376155	0.0107542	0.0155078
0	1	0.245725	0.275018	0.0349509	0.00883168	0.0431274	0.259402	0.147257	0.229212	0.0101609	0.00812671
0	1	0.150231	0.321024	0.0132163	0.00674073	0.0263386	0.285695	0.138938	0.349168	0.0111106	0.0133442
0	1	0.237219	0.0494592	0.050614	0.00306798	0.0559134	0.121303	0.0277813	0.0890154	0.0203574	0.0273637
0	1	0.222162	0.0433135	0.050796	0.00306798	0.0559134	0.119331	0.0264733	0.0775734	0.0202334	0.0275796
0	1	0.222942	0.375725	0.0106361	0.00702111	0.0295098	0.279751	0.290247	0.388873	0.0165505	0.0167583
0	1	0.214917	0.385034	0.0111878	0.00702111	0.0282534	0.296153	0.287409	0.399932	0.0171707	0.0173658
0	1	0.36762	0.540628	0.00821841	0.00706514	0.0564582	0.277575	0.0301669	0.295976	0.00964832	0.0154899
0	1	0.115368	0.246991	0.00834024	0.00547554	0.00880995	0.226542	0.115705	0.332925	0.00835797	0.0130164
0	1	0.187957	0.429942	0.0125103	0.0266385	0.0164001	0.378043	0.553114	0.403541	0.0427408	0.0204685
0	1	0.274587	0.20039	0.00596311	0.00674073	0.0391667	0.289712	0.293917	0.313861	0.0319641	0.0108566
0	1	0.278226	0.0904015	0.0173458	0.00427755	0.0910361	0.21183	0.0830832	0.217067	0.0169014	0.00674389
0	1	0.203329	0.329059	0.00834024	0.029328	0.0288472	0.336475	0.195306	0.406002	0.0111258	0.0113506
0	1	0.204021	0.34573	0.00984114	0.0309338	0.0286179	0.333681	0.173517	0.40717	0.0118286	0.0118105
0	1	0.503022	0.822423	0.00785338	0.0442747	0.143219	0.418273	0.852446	0.562633	0.0189779	0.0106082
0	1	0.124164	0.109341	0.00717198	0.00520675	0.0364484	0.180058	0.0581181	0.213235	0.0146991	0.00752988
0	1	0.247271	0.243882	0.0118134	0.00984212	0.0275461	0.320896	0.143805	0.289096	0.0197754	0.0123885
0	1	0.155079	0.394845	0.011496	0.0103411	0.0250049	0.303414	0.341564	0.409699	0.015296	0.016077
0	1	0.245334	0.357297	0.00771551	0.0110183	0.0342216	0.377138	0.260522	0.562422	0.014553	0.0150432
0	1	0.0910525	0.00383653	0.0684421	0.00851109	0.0396925	0.0471026	0.00195848	0.0110766	0.0402688	0.0182443
0	1	0.220444	0.325349	0.00878639	0.0110635	0.0237341	0.389199	0.252328	0.450416	0.0217686	0.0161733
0	1	0.181628	0.593958	0.0143033	0.00891645	0.0112018	0.513297	0.291187	0.654405	0.00667158	0.0178302
0	1	0.178563	0.00781685	0.0295063	0.00423352	0.0486107	0.0681679	0.011634	0.0487167	0.0303288	0.00897345
0	1	0.0195052	0.011941	0.0178487	0.00606353	0.0319789	0.0136758	0.00455771	0.0141633	0.0286534	0.0119767
0	1	0.161495	0.060704	0.0369304	0.00609191	0.0931147	0.062143	0.00594795	0.0607554	0.0116416	0.0118958
0	1	0.180157	0.457242	0.0112609	0.010576	0.011712	0.37687	0.333184	0.509319	0.0176668	0.0138798
0	1	0.0474241	0.00540298	0.0518778	0.00367276	0.0236792	0.0177478	0.00263547	0.00380941	0.0361873	0.00827868
0	1	0.0720036	0.195138	0.00838082	0	0.0107951	0.170795	0.146671	0.357062	0.0105107	0.00585903
0	1	0.280587	0.0246021	0.0667607	0.00153398	0.0876781	0.16013	0.00915167	0.0894534	0.0254634	0.0146428
0	1	0.267466	0.107197	0.00823473	0.0111069	0.0626059	0.239608	0.0534241	0.219788	0.00667158	0.0109774
0	1	0.00638842	0.0083921	0.0280644	0.0101331	0.0139524	0.0147847	0.00259923	0.0194118	0.0171087	0.0247072
0	1	0.286131	0.0629402	0.0244366	0.00548713	0.0627788	0.26813	0.068151	0.168533	0.0253427	0.00825439
0	1	0.192032	0.0916606	0.0113421	0.00239077	0.0331031	0.129512	0.0150633	0.118483	0.00568804	0.00855054
0	1	0.123829	0.327655	0.00767488	0.00213877	0.0494216	0.0998736	0.128457	0.222562	0.00990195	0.00799102
0	1	0.118861	0.289935	0.00745312	0.00274356	0.0505062	0.0879205	0.101834	0.182766	0.0101205	0.00747416
0	1	0.250245	0.425018	0.00994504	0.00675753	0.0349933	0.351424	0.258316	0.427404	0.012599	0.0069909
0	1	0.229221	0.00952713	0.0628938	0.00428514	0.092468	0.105039	0.0151728	0.0348123	0.0227521	0.0178934
0	1	0.0423703	0.010526	0.0373975	0.00800593	0.0229138	0.0346228	0.00231443	0.0162758	0.0306205	0.00832479
0	1	0.243553	0.616591	0.00958972	0.0100815	0.0328669	0.274274	0.286423	0.554375	0.0168388	0.0141334
0	1	0.24203	0.617804	0.0107986	0.0110623	0.0366643	0.26213	0.267334	0.548292	0.0146888	0.0146497
0	1	0.239751	0.6183	0.0107986	0.0107268	0.0382035	0.256068	0.254614	0.543951	0.0128829	0.0148677
0	1	0.191822	0.139857	0.0276008	0.0104575	0.100814	0.079269	0.015888	0.123412	0.0131038	0.01864
0	1	0.0968461	0.0409537	0.0169757	0.0141303	0.0465116	0.0372372	0.0138906	0.0304391	0.022726	0.00563533
0	1	0.00672553	0.0059705	0.0231871	0.00277291	0.00701187	0.00744599	0.00466646	0.00763836	0.0387543	0.034549
0	1	0.162664	0.200321	0.0058819	0.0105763	0.0376085	0.110739	0.0490006	0.180292	0.00736571	0.00498875
0	1	0.191775	0.403963	0.0123885	0.00488234	0.0231212	0.262317	0.215145	0.519243	0.0171265	0.00803066
0	1	0.21616	0.372001	0.00622273	0.00609191	0.0366934	0.265952	0.229583	0.506288	0.0229654	0.00897137
0	1	0.236744	0.0727245	0.0480416	0.00445713	0.0519688	0.164744	0.077723	0.102304	0.0189109	0.00991211
0	1	0.240719	0.0724353	0.0406548	0.00423352	0.0536497	0.170432	0.0620938	0.100155	0.0149164	0.00845149
0	1	0.227463	0.00582667	0.109688	0.00302395	0.0587676	0.134871	0.00922417	0.0255915	0.0371735	0.0154524
0	1	0.180829	0.0268788	0.0456683	0.00171878	0.0341634	0.0881714	0.00527095	0.0466313	0.0135237	0.0132857
0	1	0.290046	0.113313	0.0058819	0.0088795	0.0553663	0.267823	0.126606	0.249644	0.0123454	0.0132332
0	1	0.191126	0.328982	0.0145143	0.0085551	0.0167626	0.375449	0.212322	0.397724	0.00880404	0.0217016
0	1	0.263485	0.0440713	0.0113015	0.00339238	0.0525517	0.216332	0.0539224	0.126883	0.0190051	0.0100686
0	1	0.267979	0.157806	0.00888375	0.00488234	0.0698672	0.221083	0.0687229	0.205651	0.0096222	0.0108636
0	1	0.213259	0.0709347	0.0100765	0.0128778	0.0320518	0.236989	0.0279185	0.1721	0.00640609	0.00947723
0	1	0.154635	0.0277263	0.0198687	0.0119475	0.0346259	0.109464	0.0416356	0.0669092	0.00863867	0.0266239
0	1	0.18884	0.0589937	0.0280065	0.00541678	0.0518393	0.165099	0.0454125	0.0768707	0.0094856	0.0224877
0	1	0.160215	0.308597	0.0112609	0.00609191	0.0303915	0.251686	0.192223	0.228758	0.0106526	0.0111627
0	1	0.120617	0.0417216	0.0170374	0.0108519	0.0622278	0.0670003	0.0211201	0.0530053	0.0240358	0.00762718
0	1	0.199075	0.00796065	0.0631075	0.00213877	0.0399198	0.108486	0.00979243	0.0239928	0.0180468	0.0118882
0	1	0.113844	0.360025	0.00959883	0.00674779	0.00929344	0.334379	0.338596	0.481406	0.0210769	0.0150566
0	1	0.183958	0.285876	0.00904618	0.0739077	0.127648	0.107609	0.113803	0.0966812	0.0180661	0.0381178
0	1	0.260521	0.401388	0.00693666	0.00870997	0.0321072	0.253418	0.124245	0.430112	0.00839931	0.01436
0	1	0.148785	0.0627391	0.0101738	0.0137618	0.0369185	0.0781916	0.0317344	0.0512873	0.00839931	0.00559868
0	1	0.0720794	0.00270149	0.0347058	0.00367276	0.064617	0.0291046	0.0052347	0.0129911	0.026707	0.00687917
0	1	0.25398	0.196768	0.00329385	0.00581153	0.03822	0.327812	0.152518	0.214246	0.0294803	0.00760683
0	1	0.262358	0.206076	0.00350478	0.00274356	0.0334822	0.300798	0.120237	0.209466	0.0248228	0.00812671
0	1	0.198136	0.177782	0.00412952	0.00181437	0.0382934	0.20809	0.077428	0.160142	0.0121203	0.0066815
0	1	0.0638954	0.388519	0.0782574	0.00306798	0.0142075	0.119409	0.00587544	0.0199068	0.0111106	0.00369503
0	1	0.0665016	0.20638	0.0102144	0.0134807	0.0143591	0.212066	0.168954	0.249624	0.0114735	0.0142273
0	1	0.0622154	0.0321303	0.00958972	0.0279736	0.142485	0.0385656	0.0101187	0.0324241	0.0231566	0.0194247
0	1	0.236834	0.103073	0.0136218	0.00432157	0.0445552	0.236996	0.0390727	0.193962	0.0121203	0.0110359
0	1	0.231434	0.10327	0.0155185	0.00517334	0.0429285	0.235849	0.0391089	0.193221	0.0121203	0.0108062
0	1	0.157907	0.0170641	0.0747076	0.00427755	0.0397715	0.105675	0.0105419	0.0390315	0.0285999	0.0134478
0	1	0.141747	0.0453809	0.0640761	0.00466471	0.0462902	0.0897542	0.00423799	0.0307462	0.0154156	0.0111776
0	1	0.0867606	0.0186228	0.0323246	0.00427755	0.0390949	0.0581493	0.00466646	0.0740784	0.0197493	0.0129174
0	1	0.155143	0.0261675	0.0517025	0.00464599	0.0748277	0.088985	0.00843844	0.0289722	0.0222473	0.00726558
0	1	0.158614	0.0322895	0.0255237	0.00455793	0.062483	0.0944512	0.0105604	0.0359063	0.0209004	0.0117539
0	1	0.130147	0.0136513	0.0419274	0.00306798	0.0303494	0.0605044	0.00600069	0.0338708	0.0101271	0.0103756
0	1	0.268577	0.0278624	0.0419032	0.00427755	0.0374802	0.197257	0.0106813	0.0770693	0.0165462	0.0164485
0	1	0.287449	0.0258722	0.0449857	0.00427755	0.0428728	0.208165	0.0113129	0.08149	0.0167986	0.0178101
0	1	0.102572	0.0136205	0.0221407	0.00576751	0.034481	0.045583	0.00195984	0.0434752	0.00762899	0.00808816
0	1	0.408926	1.15855	0.0113015	0.0567224	0.119851	0.318922	0.553072	0.735032	0.0259487	0.0153127
0	1	0.208918	0.0260994	0.0571646	0.00712712	0.0373765	0.142208	0.00997366	0.0352746	0.0152283	0.0203758
0	1	0.337268	0.10769	0.0335234	0.00488234	0.0539907	0.250706	0.0311116	0.193174	0.0259421	0.0122798
0	1	0.168312	0.341134	0.00412952	0.0198653	0.0146155	0.317027	0.379629	0.394699	0.0234049	0.0101259
0	1	0.192891	0.294756	0.0152526	0.00697709	0.0196052	0.302097	0.169865	0.394875	0.0140612	0.016812
0	1	0.227511	0.0320018	0.0526086	0.00455793	0.0322983	0.127853	0.00861967	0.0659843	0.0196219	0.0156487
0	1	0.227651	0.0322983	0.0544224	0.00455793	0.0330495	0.129063	0.00861967	0.0673176	0.0200147	0.0151411
0	1	0.246269	0.194084	0.0168023	0.0252598	0.0456781	0.274247	0.120584	0.253067	0.0247347	0.0103343
0	1	0.155747	0.0479868	0.0103279	0.0116126	0.0508186	0.118802	0.0166711	0.136084	0.00911737	0.0170267
0	1	0.0582962	0.0758242	0.0651156	0.00463555	0.0307806	0.0473172	0.00256297	0.0109708	0.0269257	0.00993119
0	1	0.14543	0.383568	0.00803802	0.00427755	0.0211838	0.241149	0.168683	0.396367	0.0106319	0.0108589
0	1	0.0632184	0.155772	0.0447999	0.00060479	0.0153656	0.0624998	0.00351933	0.0206686	0.00988767	0.0109189
0	1	0.147172	0.0100946	0.071224	0.00548713	0.0426315	0.0763028	0.00327622	0.0194769	0.0224638	0.0150455
0	1	0.110303	0.106773	0.0125915	0.0155762	0.168622	0.0487786	0.00840219	0.0671712	0.00963409	0.0226301
0	1	0.160073	0.0530231	0.0168023	0.00399717	0.0414225	0.168128	0.055541	0.132677	0.015534	0.0201375
0	1	0.149489	0.695624	0.00654725	0.00609191	0.0221512	0.33945	0.147211	0.506163	0.00801029	0.0220719
0	1	0.175245	0.216333	0.00866475	0.00859914	0.0176374	0.333135	0.236075	0.339628	0.0177757	0.0151056
0	1	0.234304	0.00952713	0.0608917	0.00827472	0.0477651	0.142161	0.0122321	0.0327709	0.0152425	0.0369499
0	1	0.0480901	0.00469165	0.0256853	0.00525078	0.0264777	0.028872	0.00199474	0.013753	0.0116154	0.00914742
0	1	0.0470815	0.00547317	0.0251881	0.00525078	0.0261466	0.0280498	0.00199474	0.013753	0.0116154	0.0093496
0	1	0.208359	0.326554	0.00731785	0.00575071	0.0213353	0.204288	0.102773	0.326989	0.00592739	0.0078296
0	1	0.104401	0.142127	0.00892437	0.0444527	0.0799172	0.0636474	0.14256	0.0548384	0.0228947	0.00812371
0	1	0.0652439	0.0117972	0.0436972	0.00883549	0.0578929	0.0205812	0.00327622	0.0141437	0.0291583	0.011237
0	1	0.0837583	0.197016	0.00549256	0.0138743	0.00578582	0.257887	0.321309	0.243467	0.027165	0.0101072
0	1	0.233959	0.368257	0.00942728	0.00865834	0.0432271	0.337912	0.0835912	0.336278	0.0164173	0.00915289
0	1	0.100949	0.446927	0.0095085	0.00581153	0.100627	0.0991849	0.144457	0.274613	0.0061317	0.00432054
0	1	0.173182	0.00199017	0.0636748	0.00455793	0.0647711	0.079217	0.00840609	0.0252008	0.028664	0.0221961
0	1	0.028245	0.0092472	0.0561912	0.00405916	0.0236363	0.0146566	0.00658869	0.013963	0.0302029	0.00739305
0	1	0.135453	0.216309	0.0047867	0.00581153	0.0420262	0.224318	0.122361	0.2784	0.00451276	0.0141709
0	1	0.227801	0.526579	0.00471364	0.00920393	0.0391204	0.319245	0.097242	0.479508	0.0106319	0.0128474
0	1	0.144396	0.516047	0.0142627	0.00502607	0.0135458	0.329778	0.0914445	0.434515	0.0167278	0.0124065
0	1	0.23666	0.224906	0.0100926	0.0102791	0.0371215	0.414872	0.288953	0.367619	0.013965	0.0147215
0	1	0.135682	0.464446	0.0107986	0.00678478	0.0128083	0.395925	0.478585	0.485623	0.0296108	0.0167049
0	1	0.20277	0.273211	0.00888375	0.0146806	0.0291474	0.271851	0.244162	0.299223	0.0226585	0.0189507
0	1	0.177436	0.315994	0.0124292	0.0109939	0.0453747	0.284456	0.325482	0.427735	0.0101009	0.00750682
0	1	0.254147	0.00824828	0.0143684	0.0113877	0.0580023	0.195141	0.0235259	0.0540114	0.0200408	0.0118896
0	1	0.255296	0.00828779	0.0143846	0.0106903	0.0584434	0.197231	0.0230423	0.0543088	0.0200408	0.0117727
0	1	0.290709	0.0369657	0.0644713	0.00394156	0.0678276	0.21546	0.0157404	0.15274	0.0229392	0.0297292
0	1	0.165112	0.0116611	0.0572134	0.00792804	0.0236279	0.0943749	0.00826919	0.0642132	0.0223267	0.0141631
0	1	0.216871	0.0247371	0.0424477	0.00213877	0.0384059	0.149548	0.0104694	0.0848621	0.0145868	0.00949723
0	1	0.193032	0.0420888	0.016137	0.0276117	0.106987	0.0983972	0.0224015	0.0692729	0.0200147	0.0104696
0	1	0.0386761	0.00326901	0.0312275	0.00525837	0.0174685	0.0172875	0.00530721	0.0171533	0.0373687	0.0103335
0	1	0.0943493	0.00796065	0.0328413	0.00232879	0.0424712	0.0566199	0.00402572	0.0317257	0.0123738	0.00647401
0	1	0.0746635	0.0143549	0.0283769	0.00581153	0.0237797	0.0320213	0.00967822	0.0287937	0.0239489	0.00898034
0	1	0.233056	0.33246	0.0111879	0.0056678	0.0392798	0.331827	0.205545	0.415111	0.0106319	0.0153913
0	1	0.146267	0.216319	0.0186867	0.0101343	0.022783	0.309856	0.236202	0.235513	0.0386451	0.0126856
0	1	0.16711	0.0494742	0.0472832	0.00516272	0.0581059	0.143877	0.056776	0.184532	0.0128296	0.0119827
0	1	0.219302	0.359768	0.00456761	0.00678478	0.0514672	0.212391	0.0824993	0.407095	0.00863867	0.00865374
0	1	0.14781	0.0304201	0.00767488	0.0495406	0.0801374	0.091988	0.0323933	0.042773	0.0286261	0.00986948
0	1	0.108264	0.470329	0.0095085	0.0116231	0.0106437	0.264226	0.218415	0.450089	0.0234441	0.00732233
0	1	0.10775	0.467153	0.0095085	0.0116231	0.0103241	0.261483	0.216722	0.447489	0.0234441	0.007334
0	1	0.155062	0.472086	0.00749649	0.00828745	0.0263098	0.277371	0.176678	0.51763	0.00820383	0.0164882
0	1	0.00975399	0.0103069	0.0118856	0.0398396	0.020825	0.00744599	0.0124762	0.0164685	0.023975	0.00766022
0	1	0.185069	0.21663	0.00717198	0.0116231	0.0270411	0.2613	0.0737315	0.357244	0.00667158	0.00683277
0	1	0.174027	0.293262	0.0120481	0.0132862	0.0195868	0.29069	0.272535	0.232387	0.031418	0.00770587
0	1	0.300866	0.302508	0.00818611	0.0164685	0.0526807	0.270684	0.111658	0.308565	0.0110867	0.0101408
0	1	0.255929	0.0177985	0.0264701	0.0101331	0.0733259	0.141858	0.00957947	0.0694764	0.0222907	0.00986898
0	1	0.137454	0.389811	0.0112041	0.0134814	0.0280267	0.218901	0.288361	0.398718	0.0160806	0.0120817
0	1	0.146091	0.336275	0.0129647	0.0079503	0.0208286	0.248093	0.240426	0.494305	0.0167986	0.0185348
0	1	0.111849	0.411566	0.00892437	0.0101331	0.0251542	0.264046	0.210354	0.37835	0.012599	0.0114598
0	1	0.181891	0.464535	0.00987359	0.00946204	0.0250242	0.256076	0.255132	0.477453	0.0192705	0.0141709
0	1	0.18416	0.469793	0.0101332	0.0101331	0.0279241	0.260565	0.251337	0.484016	0.0192705	0.0141709
0	1	0.209188	0.360002	0.0182705	0.00771357	0.0320239	0.218295	0.21479	0.30433	0.0148316	0.0106487
0	1	0.16348	0.0214604	0.0178487	0.0117592	0.0565244	0.110956	0.0104694	0.0634318	0.0113761	0.0110091
0	1	0.164798	0.0214604	0.0178487	0.0110623	0.0567325	0.110956	0.0104694	0.0632716	0.0123477	0.0113013
0	1	0.203448	0.47128	0.0203476	0.0130574	0.00870628	0.433989	0.360209	0.549924	0.0322454	0.0135059
0	1	0.121982	0.654378	0.0067987	0.0222243	0.00657401	0.370073	0.515194	0.615953	0.0254361	0.0131361
0	1	0.165078	0.189196	0.0099302	0.00581153	0.0185627	0.254737	0.27944	0.250839	0.0137464	0.00712184
0	1	0.297409	0.0192929	0.0494086	0.00459675	0.0706022	0.156667	0.0260387	0.0824578	0.0190312	0.0182533
0	1	0.116127	0.264686	0.00662843	0.00576751	0.0312135	0.213943	0.164596	0.409138	0.00741577	0.0102645
0	1	0.11088	0.169512	0.0121769	0.0128766	0.23708	0.0483488	0.0144952	0.0881877	0.0111106	0.018531
0	1	0.292895	0.052471	0.0415715	0.0017258	0.0857172	0.188357	0.0118596	0.0716285	0.0136229	0.012581
0	1	0.290571	0.0520364	0.0428858	0.00213877	0.0818938	0.185429	0.0132137	0.074362	0.015753	0.0126016
0	1	0.289291	0.0515821	0.0432103	0.00213877	0.0821412	0.18537	0.0132137	0.0749383	0.0158151	0.0126016
0	1	0.246075	0.0755572	0.0106361	0.0079503	0.0306046	0.230517	0.0533868	0.187619	0.00701974	0.0138553
0	1	0.19685	0.0452623	0.0118776	0.00782749	0.0292646	0.244423	0.0869754	0.14804	0.0131038	0.00761282
0	1	0.176777	0.374335	0.00985737	0.010867	0.0308063	0.298957	0.307988	0.41995	0.0138751	0.0147974
0	1	0.223587	0.0439198	0.0364357	0.00976469	0.0375214	0.164162	0.0569653	0.107066	0.0153603	0.0103066
0	1	0.192561	0.0517521	0.016786	0.0117787	0.0921163	0.0950707	0.0211749	0.136893	0.0153364	0.013585
0	1	0.232893	0.483975	0.0145056	0.008341	0.049472	0.285548	0.316151	0.542369	0.0175452	0.00977315
0	1	0.301976	0.414216	0.00829963	0.00613594	0.0639135	0.332933	0.156537	0.4813	0.0118328	0.0159776
0	1	0.297265	0.424312	0.0101738	0.0113867	0.0438614	0.34793	0.23808	0.517071	0.0128645	0.01427
0	1	0.242963	0.301764	0.00713137	0.00830406	0.0320981	0.276764	0.223932	0.46494	0.01486	0.00920725
0	1	0.102287	0.0200531	0.0501793	0.00213877	0.0284151	0.0584862	0.0157404	0.033269	0.0172773	0.0300555
0	1	0.0911347	0.0187667	0.0453707	0.00488234	0.0284151	0.0573041	0.0183456	0.0298324	0.0187918	0.0121816
0	1	0.250615	0.306887	0.0205829	0.0356061	0.0429351	0.311834	0.396	0.403178	0.0513794	0.0160426
0	1	0.0110996	0.0135075	0.00596311	0.0779813	0.0151244	0.0107514	0.0306924	0.0195551	0.0299285	0.00659099
0	1	0.0983067	0.00469165	0.0318924	0.00460195	0.0244161	0.0516167	0.00463021	0.0198367	0.0164986	0.00622599
0	1	0.0989228	0.00479045	0.0319535	0.00460195	0.0243381	0.051646	0.00463021	0.020281	0.0170412	0.00637796
0	1	0.0461253	0.0216196	0.0659652	0.00395314	0.0204184	0.0343188	0.00452145	0.0118581	0.0259715	0.0086852
0	1	0.197991	0.388443	0.0119262	0.00977512	0.0448814	0.312983	0.110307	0.491707	0.0101062	0.0124997
0	1	0.323434	0.176057	0.0239337	0.0603701	0.0755698	0.297269	0.375009	0.459274	0.0999797	0.0111385
0	1	0.15894	0.230376	0.0100926	0.0079503	0.0161472	0.317173	0.310724	0.421627	0.00890412	0.010318
0	1	0.0184938	0.00412414	0.0201853	0.00581153	0.0313748	0.00508169	0.00587544	0.0100803	0.0210244	0.0244199
0	1	0.243142	0.0425949	0.0365979	0.00362874	0.0533937	0.112753	0.0131412	0.0546212	0.0275279	0.00745192
0	1	0.212668	0.0166722	0.0302779	0.00427755	0.0598311	0.0959412	0.0115775	0.035216	0.0278688	0.00900242
0	1	0.512643	1.48508	0.00603027	0.0840612	0.117134	0.317528	0.666008	1.06737	0.0208902	0.0122272
0	1	0.107687	0.0442525	0.0449869	0.00960189	0.0191885	0.0833356	0.0196936	0.0741671	0.0144921	0.00654839
0	1	0.286805	0.0848537	0.0107986	0.0127654	0.0817093	0.207087	0.0468573	0.197126	0.0227521	0.00586867
0	1	0.173158	0.0588499	0.00533838	0.00771398	0.0713516	0.0965904	0.0184484	0.105023	0.00813382	0.0138824
0	1	0.172175	0.0581386	0.00654725	0.00864313	0.0742165	0.0964236	0.0171662	0.107572	0.00827042	0.0135213
0	1	0.250047	0.350874	0.0102144	0.00911352	0.0322069	0.326112	0.164875	0.378105	0.0151242	0.00845043
0	1	0.279441	0.109475	0.0302212	0.00516272	0.135553	0.143548	0.00997366	0.102891	0.0210321	0.0196608
0	1	0.251692	0.53722	0.010758	0.0142154	0.0224989	0.351176	0.421347	0.526312	0.0271324	0.0162751
0	1	0.185224	0.182167	0.01793	0.00441014	0.0219903	0.218169	0.0621573	0.245446	0.00938285	0.00615222
0	1	0.180759	0.176729	0.0179635	0.00492637	0.0223204	0.214058	0.0592488	0.238075	0.0104667	0.00661433
0	1	0.0745042	0.0632784	0.00958972	0.0337013	0.0373405	0.098954	0.107338	0.110871	0.0257705	0.00187844
0	1	0.174741	0.369139	0.0119668	0.0148913	0.246727	0.0646464	0.0217608	0.10518	0.0136087	0.0207878
0	1	0.168116	0.303477	0.0146845	0.00924791	0.0158898	0.294722	0.322577	0.235947	0.0203129	0.0120044
0	1	0.10937	0.084306	0.00954908	0.0319565	0.0343861	0.165041	0.157555	0.181992	0.0226792	0.0149136
0	1	0.140516	0.459338	0.0112203	0.0251485	0.0162965	0.345664	0.513564	0.592571	0.0390459	0.0132422
0	1	0.180319	0.100232	0.0421041	0.00306798	0.0455248	0.146554	0.0164791	0.0986634	0.0111367	0.0155734
0	1	0.205277	0.0930113	0.0301108	0.00060479	0.0618529	0.153823	0.0321603	0.118192	0.0104904	0.00967746
0	1	0.191873	0.0825958	0.0208912	0.00213877	0.0815219	0.135823	0.0402817	0.117317	0.0128383	0.0126916
0	1	0.247996	0.113001	0.0102808	0.00641633	0.0453174	0.240282	0.0981693	0.206234	0.0123596	0.0128183
0	1	0.152282	0.0105183	0.00834024	0.0164894	0.0638296	0.0659219	0.0138722	0.0199263	0.0514402	0.00874563
0	1	0.0121054	0.00611431	0.0578787	0.00731971	0.0153795	0.00769179	0.00701717	0.0176016	0.048801	0.00980326
0	1	0.252694	0.257601	0.00892437	0.0160338	0.0575816	0.41932	0.348415	0.568062	0.0171142	0.0164695
0	1	0.251434	0.260547	0.00892437	0.0157482	0.0571957	0.422724	0.351491	0.570825	0.0174656	0.0164695
0	1	0.25811	0.275851	0.00771551	0.0133818	0.0509341	0.433988	0.358835	0.587924	0.015097	0.0168903
0	1	0.196691	0.251227	0.0144494	0.00416517	0.0255112	0.249284	0.0953785	0.324839	0.00986156	0.0124996
0	1	0.200811	0.252049	0.0143033	0.00448436	0.0268919	0.252188	0.0978065	0.325306	0.00986156	0.0124996
0	1	0.217352	0.251871	0.00642545	0.00302395	0.0287082	0.278952	0.130277	0.267487	0.0278679	0.0111003
0	1	0.020511	0.0091034	0.0297765	0.00399717	0.00962316	0.0147847	0.00131774	0.00955287	0.0245838	0.0055176
0	1	0.254132	0.160427	0.00904922	0.00405916	0.0391434	0.260034	0.0441445	0.289509	0.00883763	0.011253
0	1	0.0316106	0.0540226	0.00732659	0.0470189	0.0647477	0.0224765	0.0246138	0.0217821	0.0238433	0.0106784
0	1	0.165556	0.0358231	0.0729018	0.00492637	0.049934	0.109627	0.0206243	0.0626683	0.0287807	0.0265361
0	1	0.164463	0.0358231	0.0731719	0.00492637	0.0510291	0.108539	0.0205115	0.0623508	0.0284706	0.026173
0	1	0.131456	0.076009	0.00350478	0.00367276	0.0287962	0.0779096	0.020916	0.0592913	0.00752237	0.00780492
0	1	0.156659	0.0315628	0.0190576	0.00274356	0.0398242	0.0944514	0.035183	0.0366763	0.0345546	0.00366084
0	1	0.191964	0.0186228	0.0341481	0.00581153	0.0279308	0.109189	0.0144602	0.100038	0.0144714	0.0207775
0	1	0.322673	0.00908143	0.03535	0.00823069	0.0370435	0.185558	0.00730194	0.068047	0.0122919	0.0142801
0	1	0.133174	0.534975	0.0142369	0.0116378	0.068545	0.274376	0.197119	0.473015	0.0142644	0.0113765
0	1	0.263337	0.0575787	0.0206804	0.0094507	0.0407727	0.178845	0.0312526	0.135616	0.0158151	0.0130374
0	1	0.137773	0.1275	0.00533838	0.0334308	0.0288813	0.160022	0.183657	0.17902	0.0303605	0.0119767
0	1	0.456411	0.289863	0.0081942	0.00799435	0.0965535	0.273684	0.146707	0.238948	0.0140874	0.00553031
0	1	0.176391	0.0312863	0.0281266	0.00734552	0.081542	0.143062	0.0145542	0.0508314	0.0202627	0.00583042
0	1	0.142991	0.0265835	0.0238524	0.00395314	0.0288974	0.119624	0.0879504	0.0857906	0.0192705	0.0101012
0	1	0.10156	0.00405395	0.0597043	0.00423352	0.0324863	0.0446623	0.0059842	0.0197308	0.0190312	0.0123405
0	1	0.276478	0.468883	0.00999536	0.0199134	0.051045	0.212983	0.163678	0.412762	0.00643223	0.0133382
0	1	0.0924888	0.0396673	0.0115897	0.0136078	0.0362046	0.0466044	0.0132862	0.046068	0.00964832	0.0100678
0	1	0.224012	0.334468	0.0113015	0.00920393	0.0134149	0.336608	0.250058	0.44952	0.0166714	0.00999917
0	1	0.226422	0.337006	0.0113015	0.00968698	0.0138009	0.336523	0.252515	0.449014	0.0171261	0.0101714
0	1	0.151323	0.138421	0.074072	0.00399717	0.0420624	0.166802	0.00658869	0.0417445	0.0130515	0.0159838
0	1	0.10526	0.0145064	0.0056078	0.0316089	0.0481783	0.0506959	0.0129141	0.0441697	0.0203978	0.00583342
0	1	0.191508	0.0494742	0.0143439	0.0116231	0.0894951	0.119812	0.0111108	0.0798368	0.0116154	0.00991535
0	1	0.0997639	0.0179936	0.0655677	0.00796189	0.0562721	0.0601219	0.00722944	0.0263925	0.023208	0.0131199
0	1	0.0992032	0.0182068	0.0669717	0.00823069	0.0566032	0.0619174	0.00772779	0.0240873	0.0248909	0.0126077
0	1	0.0948346	0.00142265	0.0808889	0.00548713	0.0356465	0.0434332	0.00662495	0.0305731	0.0400597	0.013959
0	1	0.175272	0.0338328	0.0454496	0.00831355	0.0823924	0.104241	0.0163138	0.0871983	0.0313254	0.0123554
0	1	0.184698	0.0301489	0.0477455	0.00758085	0.0919106	0.106611	0.0133587	0.0873595	0.0371832	0.0110329
0	1	0.222962	0.103235	0.00713137	0.0137178	0.0388805	0.213473	0.11472	0.142287	0.0151536	0.0149995
0	1	0.449764	0.887588	0.00958972	0.00674073	0.0558369	0.413088	0.236459	0.516392	0.0290632	0.014332
0	1	0.1981	0.0358318	0.050285	0.00520675	0.0525429	0.116968	0.0224378	0.0897923	0.0169727	0.0131456
0	1	0.134951	0.158654	0.00767488	0.0157898	0.0185044	0.219172	0.11453	0.152044	0.0209982	0.0102032
0	1	0.140733	0.159834	0.00803188	0.0159447	0.0199198	0.223919	0.120799	0.152621	0.0209982	0.0110098
0	1	0.2983	0.466853	0.00646602	0.00658432	0.0342084	0.290698	0.254173	0.522466	0.00369482	0.0114844
0	1	0.171169	0.0387106	0.0167211	0.00427755	0.0457799	0.0755835	0.00527095	0.0807013	0.0148316	0.00857876
0	1	0.144146	0.778907	0.0119668	0.0260691	0.236868	0.0491139	0.0736148	0.230762	0.0145661	0.0231236
0	1	0.171274	0.0423292	0.00929451	0.00553784	0.0462084	0.188771	0.0244151	0.109589	0.0133567	0.00785623
0	1	0.181281	0.04144	0.00985747	0.00488234	0.0423872	0.195055	0.0268424	0.113447	0.0160014	0.00784456
0	1	0.0299819	0.0020747	0.0706001	0.00595526	0.00840337	0.0188289	0.00267173	0.00650534	0.025916	0.0232664
0	1	0.158743	0.369468	0.00537898	0.0093163	0.0541033	0.241028	0.087552	0.363261	0.0133432	0.00916647
0	1	0.227225	0.129351	0.00654725	0.0079063	0.0897507	0.105008	0.0367517	0.118965	0.00443575	0.0117449
0	1	0.085046	0.0236021	0.014572	0.0231557	0.0471787	0.0705495	0.0454939	0.0386217	0.0483896	0.0151345
0	1	0.211995	0.114755	0.00993845	0.0149144	0.0441022	0.226592	0.136942	0.242593	0.0118809	0.011058
0	1	0.218977	0.119558	0.0207695	0.00181437	0.0315474	0.24815	0.0686328	0.253016	0.0219818	0.0129774
0	1	0.254891	0.0789997	0.0316055	0.00334835	0.0615065	0.200434	0.0460742	0.189401	0.0303512	0.0131898
0	1	0.158016	0.0563823	0.0238524	0.0183638	0.0214639	0.187157	0.1403	0.119386	0.0281681	0.0157928
0	1	0.147599	0.0515425	0.0238524	0.017759	0.02108	0.180387	0.129853	0.10951	0.0281747	0.0148852
0	1	0.241092	0.112933	0.0153248	0.00300521	0.0362359	0.30216	0.0999021	0.226357	0.0133432	0.0119767
0	1	0.0892821	0.0116611	0.0628211	0.00492637	0.038867	0.0353572	0.0059842	0.0172108	0.023692	0.00675354
0	1	0.249199	0.527317	0.015634	0.0116671	0.0943561	0.268662	0.294746	0.44447	0.0190823	0.0117634
0	1	0.221159	0.0282938	0.0538405	0.00702111	0.0976658	0.095682	0.0191978	0.0725683	0.022726	0.0150208
0	1	0.219888	0.0282938	0.0538597	0.00655651	0.0981132	0.0952603	0.0191978	0.0712101	0.022726	0.0154956
0	1	0.218259	0.0399471	0.0221812	0.00460195	0.138096	0.128321	0.0209751	0.0619275	0.0194947	0.00528164
0	1	0.209234	0.0385245	0.0269762	0.00460195	0.132001	0.12403	0.0210113	0.0619275	0.0210244	0.00469462
0	1	0.325738	0.634656	0.00537898	0.0225973	0.0351489	0.335031	0.476456	0.497104	0.0196476	0.0122217
0	1	0.176622	0.175642	0.0143846	0.0136991	0.0650478	0.257453	0.240284	0.260617	0.0167986	0.0109972
0	1	0.117917	0.0587324	0.0253057	0.0073235	0.0986175	0.044204	0.00679284	0.0542762	0.0218114	0.00644036
0	1	0.0393475	0.0849043	0.00300186	0.0472968	0.0720275	0.0209567	0.0326354	0.0242154	0.045247	0.0109399
0	1	0.106547	0.0427397	0.0240149	0.00373906	0.157502	0.0423784	0.0146039	0.0434469	0.0170641	0.00894672
0	1	0.113289	0.0177754	0.0345698	0.00395314	0.021694	0.0676014	0.0186659	0.0465038	0.0170641	0.0197336
0	1	0.232788	0.372985	0.00963031	0.00706514	0.077557	0.285436	0.242752	0.558902	0.00993582	0.0114497
0	1	0.121356	0.0419681	0.0778163	0.00283213	0.0487271	0.0678897	0.0059842	0.0409465	0.022726	0.0183426
0	1	0.119374	0.00782455	0.0806278	0.00241916	0.0481343	0.0573653	0.0059842	0.0403539	0.0250903	0.020996
0	1	0.243273	0.393505	0.0113563	0.0133706	0.0634528	0.231335	0.289058	0.371659	0.0116416	0.0140349
0	1	0.206928	0.271621	0.00735316	0.00506714	0.0170825	0.28471	0.274325	0.384378	0.00988767	0.0110479
0	1	0.336341	0.0642924	0.0448469	0.00334835	0.0579192	0.202846	0.0309587	0.149181	0.0131038	0.00935857
0	1	0.337926	0.116214	0.0260842	0.00274356	0.0416205	0.239359	0.0144952	0.162118	0.0103925	0.0126016
0	1	0.172692	0.267656	0.00985832	0.0100051	0.0140798	0.378172	0.436027	0.310903	0.0385553	0.0106181
0	1	0.135859	0.00739315	0.0819827	0.00221119	0.0336317	0.0829016	0.00315294	0.018613	0.0329832	0.0165886
0	1	0.206919	0.0770599	0.0177757	0.00702111	0.0204603	0.228867	0.0324602	0.119847	0.0154053	0.010528
0	1	0.128117	0.065411	0.0371797	0.00306798	0.0296983	0.0544101	0.0419367	0.103869	0.0188843	0.0155265
0	1	0.227906	0.0423957	0.0455033	0.000630601	0.112931	0.117316	0.0391664	0.106008	0.0153244	0.0242932
0	1	0.00568804	0.00796065	0.00241773	0.0404612	0.00789308	0.00592637	0.0200311	0.00876001	0.0276711	0.00641792
0	1	0.101217	0.00554679	0.0442141	0.00060479	0.0233504	0.0629019	0.00537709	0.032258	0.0190932	0.00848826
0	1	0.0198395	0.0113735	0.00537898	0.0251926	0.0273467	0.00910413	0.00331247	0.00630617	0.0217164	0.00250036
0	1	0.232816	0.0264474	0.0760844	0.00613594	0.0448867	0.182506	0.0173186	0.0925708	0.0130777	0.0266539
0	1	0.2325	0.0282938	0.0772654	0.00581153	0.0393618	0.179229	0.0171494	0.0929111	0.0130777	0.0249764
0	1	0.0144597	0.00326901	0.0221	0.00455793	0.0119672	0.00970301	0.00794268	0.00457128	0.0299534	0.0063503
0	1	0.210157	0.234815	0.012567	0.0103695	0.0493136	0.338758	0.156734	0.306729	0.0120941	0.0115136
0	1	0.136914	0.0642776	0.0201853	0.00367276	0.0144627	0.172611	0.023546	0.119917	0.0123115	0.0526073
0	1	0.208443	0.0823269	0.0119668	0.00520675	0.0360404	0.226316	0.0636023	0.159204	0.0153364	0.022298
0	1	0.256555	0.761123	0.0124697	0.00867791	0.0152327	0.348379	0.44514	0.659415	0.0122984	0.0130966
0	1	0.0794139	0.017344	0.0166804	0.00674073	0.0348552	0.0604676	0.00395321	0.0210202	0.0103925	0.0076812
0	1	0.27617	0.184439	0.0118856	0.00732125	0.040789	0.327539	0.0518134	0.188572	0.0153103	0.0117723
0	1	0.801586	0.0418012	0.237245	0.0191422	0.157399	0.480014	0.0433336	0.214029	0.0890615	0.0526965
0	1	0.0975205	0.0195965	0.0196417	0.00334835	0.0274982	0.0762428	0.00331247	0.0516242	0.0112759	0.00583042
0	1	0.100883	0.019478	0.0195605	0.00336303	0.0269129	0.0757328	0.00331247	0.052767	0.0103937	0.00583042
0	1	0.150709	0.00888932	0.0608768	0.00399717	0.0349848	0.101066	0.0105782	0.0331865	0.0182848	0.017859
0	1	0.216593	0.13113	0.0272355	0.0076259	0.0612347	0.147674	0.0427659	0.143566	0.00988767	0.0128021
0	1	0.192366	0.18545	0.014283	0.00427755	0.0333525	0.24692	0.0719536	0.218765	0.0148043	0.0089111
0	1	0.00975399	0.00339305	0.0365526	0.00827472	0.0283115	0.00711251	0.00797892	0.0124365	0.0376141	0.0037509
0	1	0.138079	0.17067	0.0112609	0.00609191	0.0758454	0.131992	0.103735	0.148123	0.00807728	0.00846199
0	1	0.1665	0.283218	0.0208506	0.00646035	0.035797	0.195306	0.0706471	0.32945	0.00988767	0.00955411
0	1	0.191096	0.13909	0.0113421	0.0106952	0.0352399	0.232488	0.143845	0.232434	0.0173034	0.0145551
0	1	0.178928	0.0182068	0.0420049	0.00460195	0.0209287	0.103747	0.00719952	0.0533857	0.0175736	0.00865858
0	1	0.188114	0.110933	0.0664904	0.00769831	0.0433134	0.2085	0.0614826	0.173216	0.0126809	0.0154864
0	1	0.198726	0.144738	0.0130133	0.00955672	0.0314736	0.304288	0.188324	0.256905	0.0248024	0.0121994
0	1	0.2067	0.358369	0.0113827	0.0110623	0.0228561	0.374194	0.330621	0.532029	0.0257467	0.00812971
0	1	0.223185	0.698077	0.00978388	0.00827472	0.0198603	0.293273	0.17266	0.50901	0.002782	0.014864
0	1	0.199659	0.78989	0.0094679	0.00548713	0.0126502	0.246054	0.0521056	0.656989	0.00271127	0.00582143
0	1	0.244181	0.0179192	0.0467059	0.00120958	0.0421643	0.141228	0.00587273	0.0619798	0.0193087	0.00757166
0	1	0.189443	0.00810447	0.0330312	0.00460195	0.0400235	0.0818056	0.00658869	0.0259627	0.0240817	0.00874563
0	1	0.0870976	0.00469165	0.040095	0.00641633	0.0450649	0.0402555	0.00327622	0.0114478	0.0352466	0.00874652
0	1	0.0904604	0.00668182	0.0480414	0.00306798	0.0284629	0.0481931	0.00854718	0.0211927	0.0264245	0.0136443
0	1	0.0705089	0.0469759	0.0584998	0.00609191	0.034154	0.048602	0.00662495	0.0191253	0.0199886	0.0104884
0	1	0.123079	0.0223155	0.0141168	0.00278759	0.0369516	0.0992871	0.00591169	0.0532065	0.0047045	0.00885584
0	1	0.0118271	0.00326901	0.00596311	0.00339238	0.00422557	0.00356086	0.00320372	0.00765794	0.0165712	0.0258026
0	1	0.172391	0.506265	0.00954908	0.00496634	0.0206662	0.296903	0.290328	0.494727	0.00730043	0.00612585
0	1	0.246728	0.223581	0.011845	0.0103695	0.0547398	0.325329	0.29725	0.327677	0.0295662	0.0138052
0	1	0.256487	0.258919	0.0124292	0.0118646	0.0468213	0.363972	0.359021	0.375133	0.031392	0.0168604
0	1	0.155273	0.0083921	0.0381056	0.00491594	0.0416504	0.104708	0.00926041	0.0221532	0.0160838	0.0101806
0	1	0.155805	0.0083921	0.0375354	0.00488234	0.041905	0.105618	0.00913582	0.0222168	0.0167683	0.0100795
0	1	0.354797	0.00972764	0.0643065	0.00674073	0.0667003	0.170769	0.0239349	0.0829186	0.0173034	0.0199638
0	1	0.349276	0.00881579	0.0669345	0.00674073	0.0657232	0.168033	0.023828	0.0786637	0.0180809	0.0199638
0	1	0.209567	0.0162013	0.0398005	0.00581153	0.0310916	0.153617	0.0145314	0.0515933	0.0105492	0.0131483
0	1	0.208586	0.0149224	0.0406097	0.00515634	0.0300983	0.157393	0.014608	0.0519905	0.00839931	0.0144067
0	1	0.247999	0.424274	0.0113827	0.00715371	0.0525314	0.31015	0.0974378	0.441006	0.00741577	0.0109986
0	1	0.00605411	0.00781685	0.0374091	0.00706514	0.0136959	0.0081804	0.00463021	0.014007	0.0203161	0.010522
0	1	0.241034	0.192934	0.0107173	0.0519191	0.0686928	0.252726	0.326489	0.246331	0.0428774	0.0118896
0	1	0.043376	0.00540298	0.0915726	0.00227896	0.0264777	0.0266558	0.00259923	0.00879096	0.02828	0.00766923
0	1	0.0073998	0.00469165	0.0486827	0.00581153	0.0102849	0.00825945	0.00199474	0.00841982	0.0259573	0.0188558
0	1	0.116449	0.264652	0.0148875	0.0184078	0.0311621	0.240943	0.22382	0.344373	0.020288	0.0163772
0	1	0.21637	0.375281	0.0112203	0.0147433	0.0277658	0.427447	0.329458	0.363789	0.0237096	0.0148205
0	1	0.0020171	0.00525918	0.0200231	0.00427755	0.00763795	0.0100561	0.00398947	0.00920129	0.0281638	0.00868324
0	1	0.253499	0.186014	0.0124697	0.0119475	0.0672666	0.150259	0.0164174	0.183385	0.00887801	0.0110666
0	1	0.252051	0.183316	0.0124697	0.0119475	0.0666511	0.148936	0.0164174	0.181607	0.00887801	0.0110666
0	1	0.189811	0.0656832	0.00596311	0.00666195	0.0393389	0.190774	0.0367247	0.154448	0.00921747	0.00591402
0	1	0.189304	0.0621266	0.00453524	0.00385234	0.031712	0.182789	0.0406205	0.148036	0.00819501	0.00960898
0	1	0.184802	0.0621266	0.00479485	0.00455793	0.0291497	0.180209	0.0409586	0.146872	0.00953952	0.00983871
0	1	0.275362	0.0182068	0.0359247	0.00516272	0.0434609	0.213893	0.0209388	0.0830943	0.0167899	0.0170313
0	1	0.0629516	0.13942	0.0852742	0.00367276	0.0386218	0.0635076	0.00263547	0.0149056	0.0306751	0.00949723
0	1	0.0295935	0.00295187	0.0371093	0.00274356	0.0224316	0.0228607	0.0074739	0.0126297	0.0209722	0.0116362
0	1	0.189994	0.127352	0.00871662	0.0178526	0.0622004	0.168707	0.269352	0.0934401	0.0322935	0.00593246
0	1	0.224863	0.0234659	0.0348875	0.00153398	0.0173865	0.155913	0.00527095	0.0417507	0.00518319	0.0112689
0	1	0.146804	0.556066	0.0136787	0.00615274	0.00972685	0.528082	0.399764	0.622785	0.0192705	0.0143808
0	1	0.163405	0.563518	0.0130945	0.00634243	0.0157861	0.555087	0.43991	0.626939	0.020254	0.0154334
0	1	0.241773	0.217681	0.0178355	0.00832512	0.0387357	0.243302	0.118454	0.270674	0.0113499	0.00396236
0	1	0.165328	0.250522	0.015431	0.00975308	0.0333965	0.231832	0.191546	0.299318	0.0122515	0.0117846
0	1	0.0491015	0.00525918	0.0189522	0.00366234	0.0232726	0.0342219	0.0058392	0.0172547	0.0237708	0.0101872
0	1	0.00571698	0.00540298	0.00900559	0.014853	0.00514245	0.00141234	0.00730194	0.0124701	0.0328531	0.00403128
0	1	0.212871	0.164226	0.0106361	0.00346595	0.031643	0.216413	0.101521	0.224782	0.00765512	0.00963745
0	1	0.157079	0.106319	0.0579824	0.00427755	0.0150207	0.17091	0.0388491	0.19875	0.011199	0.0259182
0	1	0.2202	0.100371	0.0118044	0.00576751	0.0338323	0.202068	0.0588469	0.193831	0.00988767	0.0192487
0	1	0.131349	0.0921151	0.00358599	0.00373996	0.0429006	0.0770252	0.0320489	0.127703	0.00842544	0.0124827
0	1	0.12961	0.579147	0.010052	0.00553115	0.0108849	0.30416	0.427721	0.558457	0.0241676	0.0115865
0	1	0.280768	0.107995	0.0484921	0.0128766	0.049043	0.281826	0.134876	0.24756	0.0380101	0.0213442
0	1	0.274987	0.111816	0.0463097	0.0121282	0.0478661	0.283988	0.131256	0.242646	0.0382995	0.0212156
0	1	0.229191	0.386174	0.00942728	0.00883549	0.027071	0.313022	0.299119	0.416473	0.0143267	0.0165935
0	1	0.153835	0.255597	0.00787777	0.00738079	0.0162273	0.262527	0.156046	0.371058	0.00988767	0.015485
0	1	0.263562	0.0808118	0.018652	0.00367276	0.092508	0.199456	0.075245	0.197491	0.0140874	0.00925082
0	1	0.189146	0.0294288	0.056712	0.00524035	0.0392287	0.191642	0.0147933	0.127495	0.0143626	0.0139474
0	1	0.182362	0.0288249	0.0551673	0.00571073	0.0381386	0.188407	0.0140871	0.122596	0.0150241	0.0139474
0	1	0.124148	0.021242	0.0669155	0.00581153	0.028907	0.138713	0.00655244	0.0963857	0.0180215	0.015679
0	1	0.201138	0.195483	0.0130945	0.0106498	0.0305518	0.278363	0.220658	0.32977	0.0103011	0.014275
0	1	0.0923267	0.192438	0.00838082	0.0111099	0.016473	0.227704	0.334537	0.226278	0.0111106	0.0126996
0	1	0.131114	0.119535	0.00711159	0.00610234	0.032552	0.195267	0.0627648	0.236183	0.0148053	0.00738408
0	1	0.145748	0.131134	0.00838082	0.00535048	0.0284063	0.215283	0.0772643	0.26288	0.0152308	0.00743084
0	1	0.192161	0.232038	0.0124292	0.00734552	0.0191986	0.234926	0.162137	0.354272	0.0120941	0.00563533
0	1	0.244881	0.240564	0.0125915	0.00213877	0.0361607	0.252277	0.0577478	0.365198	0.0101271	0.0140777
0	1	0.197299	0.0171004	0.0794038	0.00737517	0.0629546	0.103187	0.00847468	0.0435935	0.0311515	0.0209204
0	1	0.16343	0.00668182	0.0452871	0.00702111	0.0584088	0.0892623	0.00933293	0.0370464	0.041013	0.010426
0	1	0.110715	0.33046	0.00838082	0.0139339	0.017575	0.198075	0.325802	0.396712	0.0153103	0.0144204
0	1	0.137216	0.428251	0.010758	0.032199	0.0138437	0.281949	0.511992	0.539521	0.0242575	0.0186163
0	1	0.0682639	0.008279	0.0455752	0.00586714	0.0177713	0.0376454	0.00192223	0.0134014	0.0282786	0.00955368
0	1	0.154606	0.314466	0.00959775	0.00980349	0.0325849	0.241775	0.122317	0.446329	0.00906953	0.0105358
0	1	0.152093	0.310765	0.0105026	0.00860672	0.0354524	0.239096	0.118354	0.440844	0.00964832	0.011359
0	1	0.145359	0.273034	0.0113421	0.00686992	0.0443778	0.21928	0.0964342	0.391396	0.0131989	0.0132522
0	1	0.251789	0.352304	0.00705016	0.00817148	0.038227	0.316723	0.262742	0.366878	0.0128645	0.0107081
0	1	0.134792	0.73087	0.010052	0.0108503	0.0156347	0.313393	0.349489	0.813901	0.0150447	0.0139042
0	1	0.151496	0.0451339	0.027982	0.00246319	0.0218455	0.15284	0.0310575	0.0869511	0.0214508	0.00788954
0	1	0.00437131	0.00668182	0.0180518	0.00734552	0.0173148	0.00508169	0.00459396	0.00838128	0.0421139	0.00450252
0	1	0.119831	0.239033	0.00900559	0.00153398	0.0162965	0.232232	0.202145	0.44275	0.0125728	0.00760683
0	1	0.331169	0.629719	0.0153498	0.00553115	0.0522936	0.24142	0.0814384	0.363726	0.00938285	0.0170972
0	1	0.112229	0.0217887	0.0706326	0.00274356	0.0481451	0.0833711	0.00885947	0.0236955	0.0248077	0.00842984
0	1	0.131249	0.0210214	0.0172404	0.01166	0.0785989	0.0440321	0.0186795	0.033701	0.026447	0.00676516
0	1	0.328905	0.0769283	0.0257531	0.00488234	0.0486784	0.200034	0.0242646	0.0791189	0.0209722	0.014206
0	1	0.257408	0.447665	0.00984429	0.0072939	0.0397969	0.345151	0.248072	0.434784	0.0124336	0.0069909
0	1	0.110695	0.00906715	0.0281038	0.00334835	0.0687148	0.0441603	0.00993741	0.0276867	0.0218083	0.00662974
0	1	0.0601983	0.0135152	0.0664884	0	0.0272909	0.0346822	0.00331247	0.0133818	0.0285174	0.0141171
0	1	0.0591986	0.0135152	0.0643501	0	0.0267762	0.0344567	0.00331247	0.0133818	0.0291583	0.0139498
0	1	0.125658	0.00796065	0.0668843	0.00766993	0.0637028	0.0655408	0.0124642	0.0252008	0.0333579	0.0116945
0	1	0.0265679	0.00398033	0.0453766	0	0.0227624	0.0154909	0.00658869	0.0103148	0.0261465	0.00667509
0	1	0.200223	0.125699	0.0129321	0.00520675	0.0421159	0.239149	0.0294173	0.157536	0.0110747	0.00385593
0	1	0.178887	0.124612	0.0141409	0.00581153	0.0335821	0.232943	0.0239191	0.152968	0.0118809	0.00385593
0	1	0.083141	0.194857	0.0107173	0.00771398	0.1639	0.0425742	0.00628645	0.071168	0.00814689	0.00466396
0	1	0.189321	0.164672	0.0310984	0.00755908	0.0597074	0.1973	0.0185571	0.16143	0.0162937	0.00773654
0	1	0.110291	0.0105183	0.0715496	0.00241916	0.0390021	0.0642424	0.00918792	0.027506	0.0195099	0.0386209
0	1	0.258517	0.730146	0.00700147	0.013072	0.0198432	0.377464	0.33689	0.61054	0.0172773	0.0158048
0	1	0.313497	0.19146	0.0250435	0.00986032	0.112401	0.208433	0.0848568	0.229295	0.0139585	0.0106117
0	1	0.229072	0.195925	0.0188468	0.00617999	0.185499	0.142832	0.0165986	0.163078	0.0113499	0.0133215
0	1	0.066921	0.0115172	0.0170455	0.00351789	0.0569402	0.0487723	0.0196936	0.0297916	0.0268995	0.00417773
0	1	0.132976	0.251177	0.0075533	0.00404236	0.0209999	0.249188	0.275313	0.371744	0.0230735	0.0162421
0	1	0.159486	0.197187	0.0137591	0.0117186	0.0343806	0.282457	0.202204	0.322428	0.0217424	0.0137616
0	1	0.252167	0.0744913	0.010758	0.0135666	0.0499136	0.258624	0.0345512	0.190981	0.00986156	0.00919115
0	1	0.25126	0.0744913	0.010758	0.0137178	0.0492416	0.258843	0.0346829	0.190672	0.00975226	0.00919115
0	1	0.230967	0.141046	0.0117638	0.0068983	0.0492959	0.226235	0.0114325	0.184002	0.0106188	0.0111601
0	1	0.169407	0.184589	0.0188384	0.0115842	0.0316386	0.279044	0.240515	0.256985	0.0127589	0.00897842
0	1	0.139383	0.207408	0.00960585	0.00926704	0.0108297	0.328828	0.488308	0.317319	0.0299744	0.0188598
0	1	0.111034	0.151886	0.00882632	0.00576751	0.0182838	0.199224	0.260762	0.241001	0.0128383	0.0149091
0	1	0.176126	0.0392666	0.0113421	0.0100891	0.0505175	0.208599	0.054281	0.125446	0.0150709	0.0105131
0	1	0.178032	0.038575	0.0113421	0.0100891	0.0500886	0.208472	0.055407	0.12661	0.0150709	0.0103831
0	1	0.215558	0.166671	0.0135974	0.0184826	0.0392378	0.226342	0.222924	0.271067	0.0142265	0.00835248
0	1	0.1444	0.192466	0.00842146	0.00182905	0.00611936	0.275845	0.165325	0.280946	0.0108712	0.0102675
0	1	0.259745	0.414283	0.00717198	0.0085551	0.0877636	0.168128	0.0891467	0.278834	0.00506788	0.010516
0	1	0.245805	0.458491	0.0118856	0.00697709	0.030454	0.299099	0.303728	0.488546	0.0120941	0.0115204
0	1	0.14249	0.0178674	0.0335476	0.00669671	0.0230175	0.143203	0.0230765	0.0801744	0.0118548	0.0161387
0	1	0.149508	0.508819	0.00954908	0.00395314	0.00880995	0.331612	0.232873	0.49658	0.0101271	0.0091545
0	1	0.244774	0.299603	0.0124455	0.0104282	0.0270912	0.299298	0.252434	0.454452	0.00940898	0.011239
0	1	0.187248	0.127008	0.0286941	0.00395314	0.0492911	0.159428	0.0520859	0.180841	0.007023	0.00781091
0	1	0.266342	0.0905488	0.0526896	0.00492637	0.0351903	0.242095	0.0389585	0.137635	0.0190532	0.023636
0	1	0.339056	0.1018	0.0267333	0.00758189	0.0620569	0.251625	0.0755447	0.18454	0.0172773	0.0209907
0	1	0.0504415	0.0132275	0.0502827	0.00321395	0.0317238	0.0226708	0.00327622	0.0170204	0.0323863	0.00905846
0	1	0.0137882	0.0153593	0.00765066	0.0538044	0.0383412	0.0107623	0.0164711	0.0149056	0.0259682	0.00886936
0	1	0.242599	0.006538	0.0831271	0.00427755	0.057773	0.127046	0.0122411	0.045088	0.0331743	0.0164436
0	1	0.250539	0.0113877	0.0197229	0.0120031	0.05003	0.140445	0.0245051	0.0507793	0.0205196	0.0208484
0	1	0.154566	0.169265	0.0148062	0.01253	0.0201727	0.200817	0.19012	0.163169	0.0136087	0.00427378
0	1	0.300691	0.0201893	0.0855445	0.00367276	0.105791	0.149276	0.0125366	0.0880043	0.0516383	0.0190575
0	1	0.109977	0.00454785	0.0910938	0.00781591	0.0463814	0.0594549	0.00787018	0.0141242	0.0444424	0.0153868
0	1	0.130147	0.0136513	0.0436136	0.00305118	0.0300901	0.0606221	0.00655244	0.0328782	0.0101271	0.0101012
0	1	0.166918	0.0270149	0.0237713	0.00646035	0.0685768	0.0809713	0.00722878	0.0608337	0.0181854	0.00812971
0	1	0.168824	0.0282938	0.0273979	0.00799435	0.0700611	0.0824039	0.00722944	0.0664366	0.022726	0.00917245
0	1	0.159829	0.25932	0.0110581	0.0149715	0.0296695	0.240519	0.126003	0.384003	0.007395	0.0120528
0	1	0.174048	0.516674	0.0109445	0.0567319	0.0242932	0.424169	0.64595	0.711464	0.0751733	0.0324287
0	1	0.176113	0.0295726	0.0208107	0.0115831	0.0805573	0.0886733	0.0117872	0.0824676	0.0118809	0.00750778
0	1	0.135292	0.224611	0.0100926	0.00520675	0.0354391	0.152481	0.0809828	0.226398	0.0112172	0.00896537
0	1	0.202443	0.395553	0.0060443	0.0169179	0.0781095	0.167499	0.0383232	0.228975	0.00574268	0.0123945
0	1	0.246252	0.108184	0.0113827	0.0117926	0.0603808	0.236446	0.148743	0.190296	0.00643223	0.0100249
0	1	0.263259	0.120959	0.00479485	0.0150942	0.0358757	0.236851	0.0995669	0.197199	0.0111367	0.00964672
0	1	0.351341	0.213548	0.0191413	0.00427755	0.045295	0.288964	0.0444331	0.270952	0.0224866	0.0133671
0	1	0.225314	0.0265044	0.0614649	0.00604152	0.042638	0.173304	0.00858343	0.0928718	0.0168432	0.0143642
0	1	0.290296	0.14727	0.0119668	0.00662835	0.0563227	0.257738	0.0895879	0.260799	0.0165299	0.00576505
0	1	0.149013	0.33451	0.0113097	0.00531758	0.0154551	0.374891	0.324192	0.403722	0.0188103	0.0159646
0	1	0.191689	0.116684	0.00880257	0.00724589	0.03745	0.30156	0.206355	0.205929	0.0138219	0.0160216
0	1	0.263726	0.0350406	0.0173132	0.00334835	0.0325929	0.200356	0.0177471	0.083695	0.0134204	0.00860301
0	1	0.152436	0.0829879	0.0286473	0.00674073	0.0372036	0.14861	0.0328615	0.102151	0.0212638	0.00809904
0	1	0.175956	0.0983028	0.0250613	0.00427755	0.0428233	0.18305	0.0392638	0.123207	0.0197754	0.0068248
0	1	0.151653	0.0487231	0.0113421	0.0119034	0.0508696	0.115162	0.0160666	0.14202	0.0106058	0.013561
0	1	0.155691	0.0464852	0.00954908	0.0103695	0.0508186	0.115702	0.0166711	0.136084	0.00971686	0.0168631
0	1	0.12371	0.00753695	0.0355678	0.00700431	0.0282838	0.0643763	0.00647994	0.0471236	0.0108212	0.0114538
0	1	0.0560541	0.0772467	0.0623779	0.00395668	0.0313856	0.0473172	0.00256297	0.0146174	0.0269257	0.00997452
0	1	0.0558672	0.0770097	0.0646942	0.00460195	0.0311181	0.0470916	0.00256297	0.013785	0.0269257	0.0101189
0	1	0.0562784	0.0761797	0.065176	0.00460195	0.0303217	0.0468954	0.00256297	0.0132744	0.0268636	0.0101911
0	1	0.197428	0.358618	0.0101332	0.0125523	0.0187405	0.324472	0.3058	0.480739	0.0137414	0.00615222
0	1	0.153687	0.169964	0.00771551	0.0094843	0.0405338	0.210179	0.174582	0.246109	0.0137534	0.0054036
0	1	0.193435	0.676899	0.0133623	0.00956944	0.0273933	0.230823	0.0724243	0.550037	0.0135825	0.0110032
0	1	0.208381	0.265355	0.00717198	0.00874511	0.0166034	0.297767	0.194537	0.437768	0.0153103	0.0124671
0	1	0.388922	0.0173582	0.0591526	0.00613594	0.0673412	0.196544	0.00470271	0.0675766	0.0185133	0.0252365
0	1	0.116353	0.648975	0.00779669	0.00395314	0.00381898	0.256796	0.201865	0.641933	0.00884864	0.0104596
0	1	0.166743	0.60537	0.0100115	0.00492637	0.0304856	0.258003	0.142829	0.517263	0.00741577	0.0163905
0	1	0.216583	0.446344	0.00871584	0.0111074	0.0182553	0.376509	0.170787	0.368633	0.0145661	0.0190728
0	1	0.217292	0.437746	0.00888375	0.0125077	0.0177713	0.374818	0.171594	0.362507	0.0145661	0.018811
0	1	0.133156	0.523065	0.00541959	0.00766993	0.0122223	0.38201	0.253101	0.642421	0.0130777	0.012198
0	1	0.0802339	0.0302839	0.0333413	0.00548713	0.0207492	0.064875	0.0143769	0.038949	0.0148053	0.0185517
0	1	0.123794	0.00341281	0.0208037	0.00576751	0.0297386	0.0584914	0.00331247	0.0493663	0.0100385	0.00576829
0	1	0.125588	0.00341281	0.0202664	0.00576751	0.0297386	0.0587856	0.00331247	0.0493663	0.00914809	0.00563832
0	1	0.128045	0.0036104	0.0202664	0.00576751	0.0297386	0.0589669	0.00331247	0.0493663	0.00817422	0.00586938
0	1	0.12953	0.00406486	0.0202664	0.00576751	0.0297386	0.0598007	0.00340649	0.0493663	0.00765512	0.00590103
0	1	0.0564358	0.259734	0.0141409	0.0107611	0.00350649	0.242019	0.262494	0.248378	0.0282193	0.00782558
0	1	0.159096	0.335305	0.0094679	0.0545952	0.0203174	0.335771	0.429074	0.412469	0.0471352	0.0129692
0	1	0.116391	0.362414	0.00767488	0.00613594	0.164431	0.0712197	0.134043	0.107973	0.00839931	0.00666465
0	1	0.00235422	0.00127885	0.00529778	0.000929195	0.00631447	0.00705367	0.00331247	0.00498158	0.030886	0.00989925
0	1	0.0421006	0.0297318	0.0531651	0.00153398	0.016145	0.0438073	0.00669743	0.01068	0.0121203	0.00281916
0	1	0.0422032	0.0297318	0.0530979	0.00153398	0.016145	0.0432341	0.00669743	0.0101997	0.0121203	0.00281916
0	1	0.357954	0.175604	0.00775611	0.0211514	0.153174	0.157675	0.263371	0.134146	0.0484869	0.0100347
0	1	0.0117711	0.00682563	0.0502444	0.00455793	0.00896141	0.0128807	0.00787018	0.0103343	0.034984	0.00865099
0	1	0.0814619	0.00784209	0.0459525	0.00181437	0.0357979	0.0587408	0.0153534	0.0400429	0.0108712	0.014588
0	1	0.14788	0.176227	0.00658785	0.00920393	0.028875	0.229563	0.0727438	0.195053	0.0186968	0.0147958
0	1	0.170504	0.226965	0.0100114	0.0213694	0.0343468	0.206019	0.217123	0.214912	0.0140612	0.012148
0	1	0.222625	0.0877114	0.00829963	0.0101331	0.0297775	0.276998	0.138038	0.175679	0.014651	0.0126926
0	1	0.208483	0.0443062	0.0240414	0.0111269	0.0406133	0.162612	0.0488503	0.126958	0.0126784	0.0102933
0	1	0.175013	0.531524	0.00643322	0.00306798	0.00448071	0.347387	0.310966	0.541968	0.0197985	0.00981008
0	1	0.229619	0.767541	0.00467304	0.0122719	0.0834547	0.187679	0.158343	0.551441	0.00494385	0.0146331
0	1	0.240794	0.639045	0.00408891	0.0557827	0.0256644	0.421068	0.499144	0.707855	0.0526904	0.0192864
0	1	0.238424	0.612627	0.00379685	0.0618315	0.027108	0.416563	0.51996	0.679428	0.0564626	0.0191608
0	1	0.148194	0.334387	0.00658785	0.00339238	0.0246439	0.230697	0.161708	0.315738	0.00223257	0.00981008
0	1	0.147071	0.366689	0.00658785	0.00246319	0.0230653	0.244555	0.179874	0.332201	0.00223257	0.00981008
0	1	0.372039	0.659099	0.00533838	0.0328185	0.193398	0.152727	0.281741	0.196248	0.0246365	0.012942
0	1	0.241212	0.848011	0.0100926	0.0180206	0.019047	0.342533	0.365224	0.690336	0.0195535	0.0156044
0	1	0.190254	0.0440823	0.0478268	0.00440152	0.0478322	0.142277	0.07702	0.195653	0.0190312	0.00808247
0	1	0.175327	0.245098	0.00596311	0.010045	0.0285797	0.297763	0.257404	0.334543	0.0131733	0.0125165
0	1	0.212266	0.203435	0.0121941	0.0085551	0.0110665	0.385667	0.163085	0.372772	0.0183132	0.0114456
0	1	0.297611	0.134687	0.00969671	0.0227077	0.0679605	0.301572	0.1859	0.211936	0.0254361	0.019234
0	1	0.298629	0.142781	0.00912586	0.0220366	0.0668373	0.302842	0.188573	0.217759	0.0243042	0.0190353
0	1	0.157119	0.134714	0.00717198	0.0116671	0.022216	0.232822	0.354191	0.260235	0.0323526	0.0107134
0	1	0.297669	0.32718	0.00779669	0.0183638	0.0534499	0.270387	0.118401	0.308116	0.0116242	0.00977744
0	1	0.241855	0.20974	0.0184329	0.0104575	0.0529243	0.223268	0.0734228	0.234889	0.0101271	0.0078296
0	1	0.228147	0.0092395	0.0875217	0.00980872	0.102178	0.101222	0.00907919	0.047491	0.0334508	0.017375
0	1	0.172957	0.378278	0.0150093	0.0100891	0.013709	0.478829	0.361661	0.507888	0.0197546	0.0114598
0	1	0.358683	0.0421851	0.0397544	0.00702111	0.090538	0.256962	0.0462263	0.104759	0.00957762	0.0126568
0	1	0.360207	0.0412259	0.0413024	0.00665975	0.0907067	0.259831	0.0487527	0.102351	0.00848127	0.0113542
0	1	0.129719	0.456989	0.0094679	0.00859914	0.00886556	0.327726	0.336865	0.407658	0.0167297	0.0132976
0	1	0.221797	0.12626	0.0124292	0.00613594	0.0465453	0.123081	0.0275046	0.161369	0.00914351	0.0147811
0	1	0.200477	0.101833	0.0100114	0.0113427	0.0703807	0.187803	0.072951	0.15347	0.0222212	0.00916439
0	1	0.295664	0.122519	0.00662065	0.00734552	0.0620553	0.250939	0.105909	0.191793	0.0215031	0.0104596
0	1	0.197424	0.305671	0.0208779	0.00920393	0.0281122	0.310904	0.306696	0.403383	0.0137327	0.0117969
0	1	0.241261	0.145307	0.00475425	0.00274356	0.0392631	0.215892	0.203294	0.204165	0.0111367	0.0078266
0	1	0.264586	0.438473	0.0100926	0.00872464	0.019047	0.366318	0.251423	0.459174	0.00988767	0.0143126
0	1	0.217933	0.528205	0.0175	0.00849311	0.0113672	0.431934	0.273517	0.591633	0.0298763	0.010963
0	1	0.0955742	0.705151	0.00836679	0.00828585	0.00583101	0.243203	0.38823	0.674491	0.0096222	0.0114924
0	1	0.260636	0.930406	0.0160963	0.0227256	0.0364331	0.351829	0.599214	0.849151	0.0282555	0.0163604
0	1	0.222619	1.10893	0.0156582	0.0442037	0.0187038	0.455303	0.805076	1.04604	0.0461604	0.020753
0	1	0.2031	0.141134	0.00654725	0.00944029	0.0380662	0.314343	0.155588	0.269589	0.0152395	0.0103946
0	1	0.207122	0.276159	0.00592251	0.00641633	0.0440186	0.234228	0.143529	0.307852	0.0116416	0.00507232
0	1	0.180503	0.042471	0.010758	0.00737468	0.0232208	0.221223	0.0329468	0.153634	0.0134863	0.00874263
0	1	0.225184	0.101789	0.0114232	0.00702111	0.0427693	0.274059	0.11119	0.194777	0.0155758	0.00952273
0	1	0.0992032	0.0110936	0.0173458	0.00827472	0.0228365	0.0464553	0.00861967	0.0592512	0.0232461	0.0054453
0	1	0.187416	0.251518	0.0101332	0.00883549	0.0136731	0.307291	0.386008	0.277423	0.0131038	0.0135955
0	1	0.230249	0.123958	0.0136787	0.0102055	0.0511757	0.24791	0.0668226	0.226769	0.00494385	0.0101834
0	1	0.138607	0.359023	0.0404268	0.00395314	0.0300442	0.255285	0.211324	0.308899	0.012422	0.00718899
0	1	0.107946	0.00824828	0.0430724	0.00274356	0.0239822	0.0594862	0.00463021	0.0225244	0.0160283	0.00766164
0	1	0.131149	0.00625811	0.0321736	0.00706514	0.0471362	0.0664638	0.0151358	0.0366361	0.0331225	0.00916427
0	1	0.212205	0.0810336	0.0095085	0.00915988	0.0290955	0.274702	0.113007	0.244577	0.0124373	0.00920154
0	1	0.0566964	0.0112857	0.0407352	0.00362236	0.0306459	0.0237308	0.00730194	0.0150847	0.0244222	0.0126469
0	1	0.183927	0.0508917	0.0471629	0.00710209	0.0404301	0.0981345	0.0177351	0.112017	0.0218165	0.008963
0	1	0.0672852	0.0705711	0.00487598	0.013692	0.0170859	0.0836446	0.0620101	0.0941825	0.0144766	0.00573438
0	1	0.249844	0.0423158	0.0293587	0.00874339	0.0643299	0.13726	0.024095	0.0666324	0.0312768	0.015393
0	1	0.0403596	0.00351768	0.0505949	0.00396022	0.0321304	0.0253324	0.00719318	0.0091817	0.0203972	0.0254879
0	1	0.00941689	0.0153538	0.00842146	0.0253733	0.0141039	0.00698563	0.00674822	0.00652488	0.0239185	0.00634731
0	1	0.288198	0.281892	0.0100926	0.0071942	0.0607448	0.264803	0.0894537	0.196468	0.0165593	0.0639961
0	1	0.249365	0.276148	0.00834024	0.00980872	0.0486011	0.234536	0.0777801	0.187758	0.0158151	0.0495368
0	1	0.295266	0.0282938	0.0362736	0.00516272	0.0503236	0.221074	0.0122512	0.109568	0.015691	0.0105726
0	1	0.142996	0.421281	0.0155122	0.00581153	0.0137881	0.26079	0.238184	0.355034	0.0155235	0.0115558
0	1	0.208827	0.0544689	0.0237713	0.00257557	0.0523235	0.145603	0.0135881	0.0991913	0.012599	0.0100081
0	1	0.0976084	0.123678	0.00709077	0.00766993	0.0153795	0.166129	0.11443	0.214952	0.0116154	0.0161514
0	1	0.148933	0.024601	0.035061	0.00421479	0.0245962	0.070816	0.00719318	0.0466325	0.00886605	0.0118691
0	1	0.150324	0.021332	0.0328418	0.00691027	0.0293871	0.0741128	0.0101484	0.0447951	0.0179149	0.0128086
0	1	0.234065	0.258018	0.012551	0.0094843	0.0342193	0.274339	0.11775	0.33984	0.00911737	0.0151146
0	1	0.211171	0.578337	0.00592251	0.00581153	0.0174685	0.389953	0.326091	0.609899	0.0197362	0.0180221
0	1	0.201634	0.022747	0.0337017	0.00706514	0.0570781	0.149505	0.0112552	0.0634905	0.013315	0.0216089
0	1	0.168882	0.0669543	0.0148875	0.00460195	0.0458277	0.119618	0.0385502	0.0788209	0.0123857	0.0121484
0	1	0.0662524	0.0803645	0.0325972	0.00320816	0.016356	0.0989737	0.00527095	0.0284924	0.0108231	0.00771486
0	1	0.156378	0.330966	0.00838082	0.0102339	0.0113054	0.36024	0.468603	0.451785	0.0382668	0.0147898
0	1	0.166565	0.194049	0.00699342	0.00246319	0.0171692	0.199356	0.107908	0.207636	0.0247055	0.00649828
0	1	0.152813	0.195559	0.00892437	0.00300077	0.0147656	0.202315	0.0948169	0.217573	0.0209294	0.00692804
0	1	0.00470844	0.00582667	0.00479485	0.0180834	0.0115606	0.0049744	0.00929472	0.0107055	0.0306727	0.00333904
0	1	0.0501093	0.0323738	0.00058413	0.0327449	0.0664188	0.0210648	0.202201	0.0202681	0.050346	0.00556995
0	1	0.100883	0.0113735	0.0285255	0.00302395	0.036356	0.0538736	0.00463021	0.0161624	0.0248034	0.0156447
0	1	0.21074	0.112814	0.00779669	0.00906919	0.0405746	0.216724	0.219921	0.213722	0.0286534	0.00812671
0	1	0.112543	0.027454	0.051123	0.00432157	0.0247872	0.070927	0.0024041	0.0280025	0.020228	0.017129
0	1	0.1103	0.027454	0.0504114	0.00432157	0.0253064	0.0722587	0.00148834	0.0248231	0.0215043	0.013202
0	1	0.115119	0.378102	0.00369523	0.00279396	0.0165765	0.213609	0.163086	0.328662	0.0082546	0.00449653
0	1	0.240284	0.380354	0.00717198	0.0247913	0.0414617	0.287539	0.390069	0.388747	0.0131038	0.0168829
0	1	0.244831	0.342573	0.00537898	0.0368069	0.0629155	0.243438	0.365524	0.255776	0.0212638	0.0234497
0	1	0.238509	0.336031	0.00589821	0.0376506	0.0624668	0.235286	0.355659	0.250677	0.0237778	0.0227854
0	1	0.0894547	0.0118049	0.0215362	0.00460195	0.0294489	0.0419136	0.00463021	0.0306318	0.00755238	0.00937531
0	1	0.241636	0.450338	0.0113015	0.00915988	0.0497521	0.265734	0.354629	0.441164	0.00746584	0.0270284
0	1	0.329857	0.00984339	0.0389623	0.00967544	0.0374656	0.190797	0.00730194	0.0687454	0.0138219	0.0159636
0	1	0.024689	0	0.0356003	0.00432157	0.0123738	0.0175333	0.00323997	0.00726722	0.0247554	0.00832043
0	1	0.199919	0.277029	0.0112609	0.0157164	0.0221288	0.338827	0.257493	0.340373	0.0143267	0.00892158
0	1	0.177405	0.111745	0.0119262	0.0079063	0.0774	0.134644	0.0401366	0.199273	0.0155223	0.00822575
0	1	0.240934	0.663836	0.0113421	0.0085551	0.0286724	0.28792	0.102667	0.556845	0.00518319	0.00771179
0	1	0.099812	0.109856	0.00508379	0.00920393	0.024983	0.100762	0.0428919	0.124001	0.0169999	0.0131185
0	1	0.229528	0.243057	0.0125591	0.0330835	0.030504	0.310333	0.320679	0.306236	0.0255947	0.0118589
0	1	0.199418	0.165048	0.0179494	0.00576751	0.0309133	0.212762	0.117822	0.290102	0.0129957	0.0113577
0	1	0.0430446	0.0112747	0.0320305	0.00346073	0.0361817	0.0139701	0.00323997	0.0294596	0.0269289	0.0128351
0	1	0.35765	1.27692	0.0113421	0.0110183	0.0444559	0.39628	0.13088	0.907909	0.00741577	0.0145015
0	1	0.184534	0.0450269	0.0274344	0.00371678	0.142965	0.0710387	0.0125729	0.0586359	0.0134015	0.00999075
0	1	0.371727	0.873009	0.00963031	0.0120877	0.191582	0.150217	0.107033	0.352612	0.0130124	0.00644934
0	1	0.138741	0.125252	0.0114233	0.0116231	0.0343635	0.147921	0.155239	0.249233	0.0158151	0.0200043
0	1	0.067938	0.530487	0.00325332	0.00237397	0.00206297	0.180748	0.262709	0.472493	0.00568804	0.00375689
0	1	0.184234	0.45096	0.00896495	0.00702111	0.0160413	0.234763	0.175644	0.441247	0.0148053	0.0105117
0	1	0.112632	0.398324	0.0369626	0.012364	0.0465085	0.120754	0.0425302	0.169078	0.0104872	0.00718001
0	1	0.350577	0.798682	0.0178649	0.0104639	0.0226343	0.562758	0.255103	0.784263	0.017404	0.0152256
0	1	0.256683	0.112428	0.00825903	0.0112136	0.0460589	0.295353	0.195136	0.215617	0.011004	0.0134283
0	1	0.1959	0.0411053	0.0199502	0.00548713	0.0540121	0.119376	0.0184429	0.0714783	0.0109674	0.00999253
0	1	0.118237	0.0331215	0.0223015	0.00827472	0.180583	0.0407187	0.0122484	0.0455276	0.021267	0.00864958
0	1	0.0100883	0.00142265	0.034602	0.00809404	0.0173347	0.00873218	0.00730194	0.00611462	0.0327888	0.00981606
0	1	0.222166	0.171846	0.0126888	0.0126322	0.042144	0.255373	0.17066	0.204537	0.00568804	0.0459709
0	1	0.0181595	0.0116611	0.00842146	0.022405	0.0292306	0.00839796	0.0151721	0.0225636	0.0265439	0.00741472
0	1	0.148724	0.0996444	0.0143032	0.0113413	0.0455993	0.240015	0.130039	0.145223	0.0127524	0.0449522
0	1	0.138751	0.943582	0.0133896	0.00859914	0.00839378	0.351557	0.247795	0.827619	0.00839931	0.0167553
0	1	0.249106	0.433752	0.00537898	0.0109302	0.137479	0.171583	0.11506	0.261938	0.0101271	0.00967692
0	1	0.208431	0.444395	0.0113421	0.016638	0.0424712	0.349915	0.326983	0.563843	0.0185525	0.0194329
0	1	0.173889	0.00792113	0.0448264	0.0076259	0.057542	0.0745956	0.0119322	0.035535	0.0253914	0.00879603
0	1	0.190167	0.120406	0.0094679	0.0123088	0.0329814	0.227947	0.110706	0.260528	0.0044238	0.0109321
0	1	0.212301	0.132395	0.0159165	0.00201597	0.0184872	0.26269	0.0884082	0.26611	0.0208862	0.0118934
0	1	0.173259	0.401425	0.00566289	0.00983098	0.0173453	0.355641	0.229201	0.419002	0.00877407	0.0122409
0	1	0.208703	0.59478	0.00354538	0.013931	0.0186405	0.429781	0.419994	0.504125	0.0265782	0.0131986
0	1	0.22264	0.326817	0.0128674	0.026543	0.0425977	0.229806	0.0883886	0.26035	0.023009	0.0161332
0	1	0.252189	0.541435	0.0153378	0.0225105	0.0352363	0.406968	0.427477	0.767118	0.0149485	0.0118806
0	1	0.256345	0.0784717	0.0402043	0.00422593	0.0553588	0.226609	0.0443902	0.195971	0.012649	0.0128445
0	1	0.103574	0.00824828	0.0420097	0.00427755	0.0215904	0.074017	0.0048169	0.0259627	0.0138219	0.00926786
0	1	0.29823	0.463613	0.0205258	0.012843	0.0599261	0.248146	0.257685	0.331353	0.0113761	0.00760683
0	1	0.323288	0.639118	0.00537898	0.0238362	0.0326897	0.332322	0.47512	0.500919	0.0179877	0.0123209
0	1	0.0590469	0.00463787	0.06882	0.00766993	0.0310621	0.0233936	0.00391696	0.0122292	0.0249586	0.0101973
0	1	0.145844	0.186385	0.00775611	0.00395314	0.0706231	0.107211	0.0211734	0.159838	0.00940898	0.00761282
0	1	0.148058	0.191973	0.00775611	0.00395314	0.0706231	0.110504	0.0221527	0.166843	0.00940898	0.00789407
0	1	0.152608	0.208807	0.00775611	0.00395314	0.0711562	0.128436	0.0238469	0.184929	0.00940898	0.00855353
0	1	0.175884	0.0299963	0.00838082	0.00488234	0.0449895	0.113459	0.00787018	0.0596306	0.0128916	0.0111297
0	1	0.0615346	0.00810447	0.0443138	0.00399717	0.0209287	0.0353885	0.00666119	0.0213914	0.0165593	0.00728803
0	1	0.0611985	0.00810447	0.0447519	0.00399717	0.0209287	0.0353885	0.00666119	0.0213914	0.0165593	0.00728803
0	1	0.0611985	0.00810447	0.0436902	0.00399717	0.0209287	0.0353885	0.00666119	0.0213914	0.0159391	0.00728803
0	1	0.269715	0.829716	0.00179299	0.00214232	0.0194836	0.265308	0.241102	0.732803	0.00691093	0.00911075
0	1	0.253059	0.818196	0.00179299	0.00464599	0.0190971	0.265914	0.244826	0.707712	0.00345547	0.00812073
0	1	0.176514	0.0987178	0.00412952	0.0184706	0.0543348	0.174505	0.173281	0.247063	0.0207589	0.00626295
0	1	0.00706265	0.0137951	0.0107986	0.0199418	0.0243969	0.00815216	0.00794268	0.020807	0.0239227	0.00783858
0	1	0.228753	0.504956	0.0131351	0.0160471	0.0395691	0.340362	0.30403	0.543678	0.00643223	0.0107161
0	1	0.171702	0.0843984	0.0531573	0.00246319	0.0200743	0.0915537	0.0284252	0.0529379	0.0185264	0.00508779
0	1	0.118794	0.198093	0.0130133	0.00630548	0.0146141	0.188819	0.0610813	0.21174	0.00914351	0.0037539
0	1	0.0211851	0.00838437	0.0202259	0.00730149	0.0145878	0.0119288	0.00594795	0.00841982	0.029049	0.00979563
0	1	0.199246	0.302975	0.0131351	0.0231505	0.0219531	0.40381	0.50435	0.305437	0.0451634	0.015177
0	1	0.128735	0.0798711	0.0357982	0.00183638	0.0229874	0.0534784	0.035771	0.104577	0.0172305	0.0108439
0	1	0.179288	0.42665	0.00471364	0.0116231	0.0223558	0.309733	0.149666	0.388784	0.0115893	0.0157216
0	1	0.204591	0.765184	0.094329	0.00952835	0.0161311	0.382533	0.266821	0.259023	0.0217903	0.00967739
0	1	0.191059	0.0908407	0.00417012	0.00213877	0.0169046	0.218859	0.0946075	0.155722	0.0101271	0.00916647
0	1	0.0858663	0.027454	0.0332635	0.00367276	0.0174685	0.0470715	0.00566179	0.0110571	0.0140874	0.00635329
0	1	0.250459	0.0491383	0.0155528	0.00455793	0.0989753	0.122013	0.0296582	0.0577518	0.011264	0.0144434
0	1	0.154797	0.035407	0.014928	0.00499472	0.0273454	0.121535	0.023151	0.0970522	0.00890412	0.00769372
0	1	0.105937	0.0120848	0.0214023	0.00415995	0.0355428	0.0401164	0.0052347	0.0279554	0.00789122	0.00515793
0	1	0.375437	0.657345	0.00650664	0.00488234	0.0678443	0.217286	0.0965147	0.456985	0.0148053	0.00802168
0	1	0.375756	0.648282	0.00650664	0.00488234	0.0687013	0.21886	0.097368	0.456133	0.0148053	0.00802168
0	1	0.174084	0.378866	0.00954908	0.0159006	0.0452137	0.164865	0.181405	0.312313	0.0219818	0.0127509
0	1	0.0474158	0.00525918	0.0378474	0.00646035	0.03986	0.0344365	0.0052347	0.00944865	0.0240582	0.022085
0	1	0.0474158	0.00525918	0.0358186	0.00646035	0.0396029	0.0344365	0.00532369	0.00911	0.0244953	0.0221861
0	1	0.279984	0.438376	0.0101738	0.00980872	0.0223558	0.345281	0.171976	0.454056	0.00643223	0.00957235
0	1	0.311752	0.0108059	0.0394865	0.00395314	0.0782791	0.172322	0.00997366	0.0846293	0.0167725	0.00682725
0	1	0.256069	0.105903	0.00417012	0.00766993	0.0540918	0.234731	0.126625	0.200514	0.0111106	0.00904816
0	1	0.256545	0.105903	0.00417012	0.00766993	0.0553123	0.234947	0.128003	0.200631	0.0111106	0.00920013
0	1	0.0242136	0.00431623	0.0348134	0.0190567	0.015225	0.0152762	0.00854718	0.0161429	0.0274329	0.00728203
0	1	0.0256115	0.00625811	0.0675946	0	0.0160694	0.0302974	0.00662495	0.00689606	0.0416839	0.00934633
0	1	0.0985259	0.0231959	0.0197068	0.00646035	0.0393662	0.0568074	0.0124197	0.0355155	0.0145661	0.0109043
0	1	0.0874376	0.0153538	0.040817	0	0.0386698	0.0395586	0.00730194	0.0236966	0.0221469	0.0116327
0	1	0.248277	0.0551572	0.0138816	0.0135255	0.0528598	0.235897	0.143838	0.0790602	0.0268995	0.00851283
0	1	0.0380019	0.00199017	0.0340426	0.0090139	0.0286143	0.0123131	0.00527095	0.0114869	0.0247882	0.0177589
0	1	0.246606	0.391132	0.00370764	0.0201043	0.0916291	0.136384	0.289598	0.179116	0.0326137	0.00950865
0	1	0.130552	0.247954	0.00775611	0.0112083	0.0170869	0.230891	0.136943	0.373892	0.00938285	0.0338657
0	1	0.11117	0.0197579	0.0381152	0.00427755	0.0283894	0.0619321	0.00644369	0.0401651	0.0155495	0.0151841
0	1	0.182136	0.450699	0.0451404	0.0104135	0.0523894	0.168588	0.218263	0.257351	0.0207328	0.00811775
0	1	0.228631	0.90752	0.00596311	0.00609191	0.0514393	0.286528	0.25501	0.846487	0.00839931	0.0104301
0	1	0.172194	0.103567	0.00350478	0.0075923	0.0309295	0.20744	0.127288	0.167741	0.0148316	0.00676516
0	1	0.166908	0.10343	0.00350478	0.00697072	0.0294106	0.204556	0.127743	0.165333	0.0148316	0.00644521
0	1	0.157131	0.255192	0.00713137	0.0112987	0.0281746	0.293641	0.331777	0.393537	0.0380885	0.0101943
0	1	0.154413	0.254908	0.00713137	0.0112987	0.0275424	0.29277	0.331228	0.392902	0.0380885	0.0101943
0	1	0.0544748	0.0200444	0.0346347	0.00367276	0.0135458	0.0298152	0.00176907	0.00763836	0.017434	0.00540317
0	1	0.174492	0.0211882	0.0252072	0.00702111	0.0444332	0.125637	0.0185545	0.0851917	0.0212638	0.00774253
0	1	0.175212	0.0211882	0.0248664	0.00702111	0.044968	0.125755	0.0187858	0.085883	0.0212638	0.00774253
0	1	0.175996	0.0211882	0.0243473	0.00702111	0.044968	0.12639	0.0191241	0.0864056	0.0217009	0.00774253
0	1	0.112324	0.111034	0.00717198	0.00786525	0.0126127	0.17671	0.0497563	0.17121	0.00887801	0.0291431
0	1	0.147298	0.0657645	0.00892437	0.00488234	0.0385964	0.0922908	0.0276832	0.0852791	0.0108451	0.011044
0	1	0.0712952	0.0083921	0.0328452	0.00213877	0.0230771	0.0396376	0.00794399	0.0160386	0.0174656	0.00583941
0	1	0.239822	0.495441	0.00650664	0.0171102	0.0414991	0.272704	0.139415	0.436223	0.00984636	0.00990758
0	1	0.0171509	0.00540298	0.0419827	0.00548713	0.0240412	0.014892	0.000676995	0.00436943	0.0375106	0.0173519
0	1	0.0171509	0.00540298	0.0427316	0.00530233	0.0244924	0.014892	0.000676995	0.0047927	0.0379949	0.0179013
0	1	0.07746	0.00469165	0.0605329	0.00641633	0.0291688	0.0462892	0.00452211	0.0178995	0.0223637	0.0127907
0	1	0.079032	0.0211662	0.0131757	0.0049451	0.0568321	0.0556703	0.0185208	0.0267245	0.00616673	0.00828352
0	1	0.176546	0.0152177	0.0172808	0.00549234	0.0494952	0.13267	0.00391696	0.0543088	0.015765	0.00991952
0	1	0.276753	0.174213	0.0124697	0.0444304	0.126732	0.132914	0.072091	0.0983683	0.0283637	0.0454205
0	1	0.157197	0.144187	0.00650664	0.00568602	0.01935	0.175586	0.0433769	0.249277	0.0112199	0.0171763
0	1	0.198898	0.310844	0.0109056	0.0193811	0.0206257	0.360096	0.579466	0.460557	0.0480958	0.0134433
0	1	0.124821	0.0635416	0.00829963	0.013471	0.0230653	0.139647	0.00811465	0.0668505	0.00895877	0.0776102
0	1	0.245563	0.224465	0.0149687	0.00983452	0.0412483	0.311366	0.0608458	0.227393	0.00938285	0.0558399
0	1	0.20944	0.120837	0.00954908	0.0638734	0.0490268	0.217577	0.384161	0.250608	0.0901712	0.0106693
0	1	0.161337	0.0697941	0.00592251	0.0209889	0.057055	0.150354	0.0449119	0.0849014	0.0111106	0.106715
0	1	0.191793	0.101089	0.0101655	0.00730671	0.0254124	0.234008	0.0957103	0.147806	0.00949168	0.0543615
0	1	0.0879214	0.0729325	0.00533838	0.0106166	0.036637	0.058571	0.0152809	0.102835	0.00863867	0.00556478
0	1	0.183062	0.243664	0.0107173	0.00503875	0.0210841	0.398269	0.412293	0.462917	0.0221689	0.0166061
0	1	0.145072	0.460131	0.00829963	0.00525078	0.00845872	0.212469	0.0920683	0.516904	0.00419966	0.0130104
0	1	0.144315	0.451883	0.00829963	0.00525078	0.00872468	0.21192	0.0921947	0.51325	0.00419966	0.0129674
0	1	0.143931	0.446585	0.00842944	0.00525078	0.00920258	0.208722	0.0919633	0.503159	0.00419966	0.0125941
0	1	0.352132	0.464052	0.0155122	0.0135718	0.048946	0.360071	0.112999	0.489612	0.0113499	0.0209566
0	1	0.21739	0.201209	0.0143195	0.00460195	0.0240351	0.280421	0.0537937	0.199858	0.0145661	0.0147314
0	1	0.121185	0.232786	0.0102144	0.00674073	0.00595591	0.295098	0.101601	0.206421	0.0269957	0.0114192
0	1	0.290812	0.184745	0.0160963	0.00915988	0.0609276	0.227373	0.0846695	0.275247	0.013984	0.0119647
0	1	0.0373304	0.0305638	0.00775611	0.00520675	0.0688452	0.0136181	0.00402572	0.0321359	0.00887801	0.00645532
0	1	0.184501	0.011941	0.045409	0.00702111	0.034323	0.119707	0.00719318	0.0550704	0.0228777	0.0176864
0	1	0.186295	0.0106621	0.045409	0.00761477	0.0345526	0.121013	0.00719318	0.055917	0.0232047	0.0185478
0	1	0.189798	0.00938329	0.0450844	0.00641633	0.036667	0.123976	0.00591169	0.0551779	0.0263947	0.0191323
0	1	0.214291	0.0204769	0.0736881	0.0079063	0.05467	0.132421	0.00979106	0.0673515	0.0365364	0.0141739
0	1	0.225679	0.0214396	0.0700587	0.0079063	0.0680343	0.142273	0.00755046	0.0648254	0.0336376	0.0141278
0	1	0.216296	0.110746	0.0153743	0.00559951	0.0258678	0.194374	0.0549311	0.156824	0.0113761	0.00802766
0	1	0.155361	0.00768075	0.0374378	0.00601834	0.0196529	0.0771948	0.00797892	0.0233254	0.0202203	0.0114505
0	1	0.0786847	0.055763	0.0604526	0.00221756	0.0204184	0.0479895	0.00722944	0.0191155	0.0219818	0.0120596
0	1	0.256035	0.238735	0.0138005	0.0107779	0.0359016	0.331421	0.329973	0.309821	0.0187657	0.0132616
0	1	0.229212	0.0312752	0.0185141	0.00433432	0.0644627	0.192075	0.0320185	0.112033	0.0171555	0.0134942
0	1	0.221619	0.0276607	0.0143439	0.00548713	0.0740914	0.118113	0.0275155	0.0412981	0.00640609	0.0293947
0	1	0.251185	0.797654	0.00596311	0.00520675	0.0607528	0.216201	0.0915363	0.596014	0.00717644	0.00611189
0	1	0.240659	0.0477146	0.0380028	0.00497792	0.0349066	0.207484	0.0481484	0.106625	0.0221327	0.0188327
0	1	0.14239	0.00867197	0.0747219	0.00153398	0.0665769	0.0551424	0.00797892	0.0366503	0.0287341	0.0121407
0	1	0.0134539	0.0162089	0.00296125	0.0344481	0.0267442	0.0109768	0.00986492	0.0178316	0.0172773	0.00563598
0	1	0.163807	0.296395	0.0182298	0.00460195	0.0426704	0.190268	0.0819451	0.268385	0.00717644	0.0135016
0	1	0.258095	0.243174	0.0113421	0.0104859	0.0616351	0.228785	0.0772364	0.346132	0.00567608	0.00909809
0	1	0.256176	0.164721	0.0164587	0.0116231	0.0563691	0.236326	0.189818	0.253026	0.0118809	0.0159195
0	1	0.0198423	0.00383653	0.0340348	0.00669671	0.0142075	0.00649403	0.00257906	0.0178328	0.0355643	0.0151081
0	1	0.0346391	0.00852817	0.02081	0.0076259	0.0273467	0.019181	0.00527095	0.0149252	0.0416788	0.00815738
0	1	0.214454	0.0685208	0.0208912	0.0071671	0.0256167	0.226719	0.0431711	0.176711	0.0106319	0.0163495
0	1	0.123338	0.164093	0.0195038	0.00609191	0.191265	0.0375069	0.0145837	0.0534002	0.0177822	0.00891445
0	1	0.14397	0.53929	0.00408891	0.0103695	0.00958198	0.24458	0.186505	0.427704	0.0195099	0.0130365
0	1	0.226254	0.155077	0.00709077	0.00706514	0.0283783	0.262708	0.187705	0.267772	0.0198465	0.0153058
0	1	0.213286	0.0264551	0.0095085	0.00921029	0.0412918	0.146544	0.0542933	0.0932966	0.0140579	0.00981008
0	1	0.20383	0.0283015	0.0135211	0.0087211	0.0398966	0.143482	0.0462848	0.0914245	0.0142085	0.0114801
0	1	0.180622	0.266781	0.00654725	0.00678478	0.0185392	0.264528	0.126322	0.277492	0.00988767	0.0112707
0	1	0.218947	0.13381	0.0467768	0.00734552	0.0380942	0.271785	0.100799	0.215875	0.0146074	0.0140892
0	1	0.218068	0.136136	0.0459385	0.00734552	0.0380942	0.274711	0.10336	0.219191	0.0144405	0.0143203
0	1	0.137115	1.13187	0.0133297	0.0101225	0.0182057	0.329489	0.383507	0.961836	0.0165736	0.00901077
0	1	0.261752	0.0166404	0.0533357	0.00306798	0.0528542	0.152449	0.00528941	0.057747	0.0216184	0.00894261
0	1	0.167081	0.291779	0.00775611	0.0144107	0.0363392	0.269504	0.13824	0.262676	0.0108712	0.00965256
0	1	0.102231	0.00668182	0.0465773	0.00367276	0.0290695	0.0538142	0.00662495	0.0243488	0.022337	0.015195
0	1	0.135768	0.285319	0.022984	0.00356674	0.0223498	0.173232	0.115453	0.316317	0.00630988	0.00501342
0	1	0.183114	0.316138	0.00900559	0.00576751	0.0305954	0.208528	0.153368	0.321056	0.0120941	0.00993266
0	1	0.186958	0.0713322	0.00949236	0.00427755	0.0461813	0.132203	0.0290388	0.106706	0.0148642	0.00395796
0	1	0.224241	0.00582342	0.0535217	0.00240757	0.0307591	0.167861	0.00726569	0.0506474	0.012599	0.0168843
0	1	0.0302649	0.0436707	0.0514124	0.00380182	0.0112018	0.0230535	0.00192223	0.0180314	0.0220737	0.00239234
0	1	0.0302089	0.0436707	0.0505362	0.00460195	0.0112018	0.022691	0.00192223	0.0180314	0.0251717	0.00333306
0	1	0.121359	0.00270149	0.0474938	0.00381295	0.039314	0.0577163	0.00594795	0.0214939	0.0288927	0.0101429
0	1	0.210908	0.465348	0.0113015	0.00508761	0.0195015	0.288739	0.146211	0.4329	0.0118548	0.00873667
0	1	0.157886	0.368846	0.014928	0.00460195	0.0142187	0.338013	0.362051	0.441901	0.0249586	0.0140944
0	1	0.15031	0.0203331	0.0260537	0.00488234	0.0553407	0.0838675	0.0094028	0.0586407	0.0173513	0.00896838
0	1	0.0494365	0.0334322	0.0587141	0.00553115	0.0372743	0.030137	0.00455771	0.0106859	0.0281877	0.00872394
0	1	0.21373	0.22134	0.0206942	0.00799435	0.0386522	0.28619	0.177998	0.300821	0.0234702	0.0132848
0	1	0.204697	0.217261	0.0183321	0.00640872	0.0414935	0.279114	0.162918	0.29153	0.0214117	0.0114467
0	1	0.351867	0.154818	0.0113827	0.00714914	0.0356988	0.402964	0.25862	0.306291	0.0225972	0.0137262
0	1	0.159606	0.565012	0.016137	0.00752511	0.0098287	0.329618	0.348328	0.513984	0.0146546	0.0157969
0	1	0.266787	0.0172002	0.0609618	0.00460195	0.0568787	0.167084	0.0112552	0.0943401	0.01608	0.0185637
0	1	0.26533	0.0172002	0.0630712	0.00460195	0.0572141	0.167937	0.0126092	0.0949541	0.0203607	0.0203818
0	1	0.116533	0.189085	0.0069096	0.00613594	0.00987965	0.191331	0.0664003	0.243667	0.00592739	0.0074585
0	1	0.174513	0.0535984	0.0209576	0.00427755	0.0381925	0.155185	0.0148323	0.0946835	0.00938285	0.0120847
0	1	0.198763	0.0692321	0.00709077	0.00334835	0.034323	0.243369	0.125478	0.179581	0.0172227	0.0105497
0	1	0.23603	0.244014	0.00485967	0.0209811	0.0677983	0.206584	0.296776	0.190173	0.0370265	0.00935857
0	1	0.196169	0.134029	0.00838082	0.0195189	0.0667497	0.17615	0.272351	0.0986983	0.0323111	0.00627705
0	1	0.153405	0.0139389	0.101291	0.0067554	0.052198	0.0541188	0.00323997	0.0201742	0.0370734	0.012219
0	1	0.275682	0.0735154	0.00821841	0.0165494	0.0626958	0.16367	0.0398994	0.0832236	0.0325875	0.00980409
0	1	0.27117	0.674322	0.0131351	0.00766993	0.165837	0.0893004	0.0171306	0.238733	0.00693704	0.0129783
0	1	0.113033	0.0163754	0.0197801	0.00828178	0.0167994	0.0735098	0.00662495	0.020724	0.0152841	0.00766663
0	1	0.190255	0.183331	0.0168022	0.00581153	0.0555391	0.169692	0.0800784	0.220876	0.00899334	0.00555809
0	1	0.231468	0.216172	0.0178019	0.00840378	0.03394	0.251119	0.120156	0.267956	0.0148053	0.00373263
0	1	0.26494	0.167009	0.0119668	0.0103254	0.049557	0.238988	0.141141	0.22013	0.00765512	0.0175357
0	1	0.0594638	0.0105183	0.0426101	0.000929195	0.0254094	0.0579273	0.013743	0.0333314	0.0189811	0.0100498
0	1	0.0950935	0.00270149	0.0115206	0.00213877	0.017514	0.0582586	0.0059842	0.0187541	0.00544868	0.00459258
0	1	0.207545	0.190312	0.0131918	0.00220597	0.0240005	0.220232	0.0976272	0.271218	0.00765512	0.00775536
0	1	0.154089	0.107488	0.0560317	0.00427755	0.0133297	0.168396	0.0378044	0.198305	0.0108712	0.0255445
0	1	0.123643	0.0895575	0.00179299	0.00518782	0.0374118	0.0723456	0.0300878	0.128466	0.00885083	0.01124
0	1	0.148862	0.806699	0.0141816	0.0125963	0.0199591	0.285407	0.207646	0.549239	0.0104068	0.0166227
0	1	0.134275	0.615855	0.00592251	0.00460195	0.0232726	0.24188	0.180171	0.589849	0.0079479	0.00885181
0	1	0.218996	0.178267	0.0120871	0.00540834	0.0533443	0.218683	0.123212	0.201197	0.00959604	0.0249711
0	1	0.203614	0.0220357	0.0446384	0.00641633	0.0490541	0.124812	0.00851092	0.0862732	0.025174	0.01903
0	1	0.156762	0.312786	0.00713137	0.0101951	0.0383074	0.270807	0.21556	0.345392	0.0135825	0.0147231
0	1	0.394652	0.475807	0.0910261	0.00878394	0.071019	0.353237	0.0544933	0.123111	0.0187685	0.00816683
0	1	0.150286	0.236698	0.0047867	0.00791671	0.0587162	0.173296	0.0408915	0.240711	0.0116199	0.0113689
0	1	0.168481	0.0376573	0.0132163	0.00274356	0.0544889	0.12866	0.0150996	0.11815	0.0121203	0.0136309
0	1	0.0690681	0.0901252	0.0265138	0.00399717	0.133572	0.0312805	0.00591169	0.0368977	0.0167573	0.00541557
0	1	0.201561	0.453034	0.0135243	0.0112598	0.0372803	0.234469	0.332058	0.339662	0.00768244	0.00490253
0	1	0.169649	0.256773	0.0058819	0.00302395	0.0201154	0.277882	0.166673	0.438269	0.00643223	0.00796858
0	1	0.15442	0.243591	0.00819889	0.00395314	0.00781623	0.284601	0.24571	0.424996	0.0153103	0.00728203
0	1	0.294488	0.243692	0.00717198	0.00766993	0.0430714	0.295517	0.0797407	0.315428	0.0111106	0.0136234
0	1	0.162599	0.226677	0.0111328	0.00545372	0.0251053	0.219691	0.118709	0.327543	0.0108712	0.00725109
0	1	0.280994	0.0589937	0.0250613	0.00706514	0.0563148	0.188477	0.0228689	0.159742	0.0187657	0.0203815
0	1	0.110301	0.00554679	0.069826	0.00395314	0.0377211	0.0438719	0.00265292	0.0168005	0.0191585	0.00750697
0	1	0.112019	0.00554679	0.0708271	0.00395314	0.0380383	0.0445427	0.00267173	0.0162242	0.0206522	0.00850009
0	1	0.110674	0.00554679	0.0735596	0.00395314	0.0382588	0.0453372	0.00267173	0.0156479	0.0207172	0.00808662
0	1	0.182952	0.151956	0.0118856	0.00980872	0.0179758	0.289818	0.194862	0.255099	0.0274044	0.0122728
0	1	0.00840834	0.00525918	0.0329556	0.00548713	0.00539759	0.00472861	0.00537971	0.0121739	0.0290282	0.0036391
0	1	0.0604005	0.0191904	0.0060443	0.00460195	0.0994225	0.0298536	0.0247035	0.023518	0.012785	0.00470751
0	1	0.307693	0.0845494	0.0208506	0.00399717	0.0500846	0.22242	0.074943	0.118686	0.0136238	0.0138862
0	1	0.159058	0.0062564	0.0286554	0.00439515	0.0313172	0.0820629	0.00263547	0.0440443	0.0173034	0.00855653
0	1	0.149888	0.439472	0.00650664	0.0148201	0.194756	0.0686583	0.0378274	0.232473	0.00247192	0.0107141
0	1	0.172158	0.501156	0.00713137	0.040052	0.0361677	0.348642	0.339178	0.542846	0.0180476	0.0144279
0	1	0.0501156	0.00952713	0.0244116	0.00998308	0.0324687	0.0236742	0.00594795	0.00996317	0.0376577	0.00751377
0	1	0.13517	0.0373209	0.0518994	0.00274356	0.0293019	0.141828	0.00993741	0.0680649	0.0229261	0.00823473
0	1	0.122409	0.0157852	0.0243959	0.00274356	0.0460829	0.0815093	0.00990116	0.0334599	0.0136087	0.00936156
0	1	0.120531	0.0152714	0.0246646	0.00213877	0.0429256	0.0838897	0.00926041	0.0332103	0.0129885	0.00872614
0	1	0.124091	0.0301478	0.0131351	0.00641633	0.0566853	0.0874031	0.0181603	0.0672657	0.0136087	0.00812378
0	1	0.123979	0.0301478	0.0131351	0.00641633	0.056042	0.0874031	0.0176263	0.0677102	0.0131952	0.00780791
0	1	0.189619	0.125501	0.0129321	0.00520675	0.0359499	0.233938	0.0270422	0.153158	0.0104545	0.00385593
0	1	0.138706	0.232714	0.00880257	0.00367276	0.0132949	0.214499	0.111835	0.205908	0.0116309	0.00761366
0	1	0.174234	0.226008	0.0171639	0.00399717	0.0372391	0.201831	0.0247482	0.199809	0.00762357	0.00491736
0	1	0.124124	0.0165304	0.00908507	0.00306798	0.0732342	0.0988271	0.0285077	0.0527985	0.0190825	0.00718599
0	1	0.144625	0.0122945	0.0233901	0.00548713	0.0530112	0.0723278	0.0138906	0.0447673	0.0209982	0.0128213
0	1	0.143644	0.0130405	0.0233901	0.00548713	0.0530112	0.0723278	0.0142104	0.0443652	0.0209982	0.0126439
0	1	0.110011	0.00980702	0.0644387	0.00241916	0.0400235	0.0667734	0.00851092	0.0259822	0.0209982	0.0402031
0	1	0.109955	0.0110867	0.0739506	0.00241916	0.0401402	0.0623685	0.00918792	0.0277599	0.0224606	0.0362225
0	1	0.272996	0.808472	0.00646602	0.0141303	0.0291548	0.380627	0.282523	0.630675	0.0162937	0.0151483
0	1	0.275873	0.803246	0.00646602	0.0135255	0.0268387	0.381833	0.297635	0.636339	0.0170041	0.0151483
0	1	0.292711	0.00739315	0.0954712	0.00367276	0.0953472	0.115009	0.00850554	0.0372641	0.04997	0.0166411
0	1	0.177636	0.00796065	0.0548846	0.00680349	0.0855487	0.0896654	0.00776069	0.0229738	0.0456391	0.0127996
0	1	0.178623	0.0281576	0.027569	0.00617999	0.0475607	0.105061	0.0162293	0.0572472	0.0259872	0.0106685
0	1	0.288725	0.0679905	0.018903	0.0110183	0.03547	0.267163	0.0417631	0.212218	0.0138512	0.0138907
0	1	0.275691	0.0668182	0.0184329	0.0104246	0.0364136	0.267119	0.0425645	0.212051	0.0137065	0.0132621
0	1	0.152098	0.134109	0.00825903	0.00672605	0.0412086	0.154118	0.0994512	0.199087	0.00914351	0.00846047
0	1	0.156561	0.176025	0.00771551	0.00476796	0.0263437	0.163072	0.0756069	0.234458	0.00223257	0.00917547
0	1	0.0158053	0.00682563	0.00596311	0.0331869	0.034932	0.0104092	0.00580294	0.0182983	0.0327723	0.00405231
0	1	0.286332	0.266047	0.0113015	0.0128327	0.0411455	0.329674	0.227454	0.419612	0.0144991	0.0126168
0	1	0.233938	0.526676	0.0129336	0.0132451	0.0322554	0.368488	0.243407	0.531564	0.0177822	0.0111686
0	1	0.144819	0.0418876	0.0286473	0.00460195	0.0366902	0.0946762	0.012816	0.0842697	0.0211788	0.00781091
0	1	0.231219	0.101794	0.00529778	0.0300685	0.0398331	0.315037	0.0998252	0.24566	0.0148141	0.0148829
0	1	0.152115	0.0132275	0.0273818	0.00581153	0.0284126	0.0832506	0.00730194	0.0504407	0.0179171	0.00592647
0	1	0.265674	0.314476	0.0135513	0.0171542	0.0480546	0.294706	0.387424	0.381569	0.0115893	0.0105771
0	1	0.162865	0.270473	0.0110205	0.00481958	0.0208731	0.259908	0.23201	0.306917	0.0229654	0.0104403
0	1	0.220111	0.366942	0.00460821	0.00529074	0.0346818	0.332844	0.100951	0.339179	0.00753654	0.0197995
0	1	0.363341	0.48837	0.0072125	0.00641633	0.0407269	0.276591	0.0753159	0.411914	0.0148892	0.0178992
0	1	0.110386	0.312497	0.0174036	0.00548713	0.00929787	0.205152	0.193798	0.248032	0.0103794	0.00469462
0	1	0.181181	0.775227	0.00592251	0.00827472	0.0122223	0.387434	0.206565	0.694101	0.00973428	0.0168574
0	1	0.235236	0.159235	0.00702587	0.00863275	0.0605363	0.343838	0.253155	0.28064	0.0216902	0.0136984
0	1	0.173996	0.151073	0.0100114	0.00445063	0.0308741	0.193024	0.0406205	0.136103	0.0154604	0.00699389
0	1	0.136534	0.00625811	0.0638912	0.00399717	0.047199	0.0659867	0.00630526	0.0262655	0.0254112	0.02181
0	1	0.0220511	0.0120738	0.00963031	0.0110552	0.0273454	0.0143826	0.0150633	0.020763	0.0195099	0.0109399
0	1	0.246448	0.00781685	0.0820965	0.00427755	0.0601389	0.125596	0.0118596	0.0476179	0.0332564	0.0168809
0	1	0.196018	0.232447	0.014644	0.00680271	0.0220079	0.272888	0.107086	0.236539	0.0106319	0.010073
0	1	0.122745	0.0186228	0.0113015	0.00827472	0.0290099	0.0639014	0.0144589	0.0420013	0.022726	0.0113078
0	1	0.0729779	0.0545896	0.0113259	0.0170662	0.0919664	0.0243411	0.0411644	0.0804733	0.00988767	0.0187083
0	1	0.0729779	0.0545896	0.00862215	0.0153642	0.0932899	0.0247335	0.0405438	0.0798807	0.0103632	0.0195648
0	1	0.202443	0.395553	0.00554065	0.0156281	0.0781095	0.167332	0.0383232	0.228975	0.00508855	0.0123945
0	1	0.293335	0.133763	0.00560076	0.0144587	0.0371675	0.254371	0.102869	0.212129	0.00964832	0.0112772
0	1	0.145383	0.134891	0.0104576	0.00120958	0.0182817	0.233582	0.0877095	0.197493	0.0126164	0.0143807
0	1	0.137175	0.0727189	0.021248	0.00641633	0.0251542	0.182084	0.0423382	0.129519	0.018287	0.0157029
0	1	0.206894	0.366761	0.0077884	0.00887545	0.0217735	0.219306	0.200433	0.303488	0.0111106	0.0096714
0	1	0.0822464	0.271164	0.00296125	0.00460195	0.0118157	0.260286	0.175951	0.301655	0.0180215	0.00595114
0	1	0.168914	0.100987	0.00541256	0.00367276	0.0132907	0.242868	0.091896	0.190172	0.00792058	0.00676215
0	1	0.179218	0.353602	0.0126853	0.0198977	0.0236546	0.358658	0.304148	0.453488	0.0132279	0.013258
0	1	0.273184	0.161305	0.00942728	0.0140862	0.041357	0.292353	0.130658	0.157819	0.019536	0.0092902
0	1	0.354167	0.797553	0.0098411	0.0122447	0.0521947	0.300747	0.167592	0.605356	0.00986156	0.0222629
0	1	0.164208	0.521564	0.0113015	0.0180446	0.0162142	0.241884	0.113879	0.448049	0.0133432	0.010996
0	1	0.169041	0.425662	0.0530769	0.00535273	0.0163204	0.302681	0.167875	0.26078	0.0221515	0.0099017
0	1	0.175202	0.00980702	0.0282248	0.00613594	0.025816	0.0768416	0.0105419	0.0848819	0.0113761	0.00769989
0	1	0.175538	0.00980702	0.0287285	0.00613594	0.025816	0.0768416	0.0105419	0.0848819	0.011458	0.00769989
0	1	0.182789	0.269118	0.013987	0.00475682	0.0258468	0.261729	0.254758	0.395404	0.0102215	0.00582444
0	1	0.107531	0.0612792	0.0113421	0.0113427	0.126797	0.0520648	0.019035	0.0290379	0.0123596	0.00674336
0	1	0.122023	0.492555	0.00778041	0.00760273	0.0135458	0.352359	0.441906	0.572458	0.0144894	0.00850892
0	1	0.187861	0.717701	0.00821851	0.00585557	0.018035	0.260742	0.131105	0.604877	0.0150447	0.00699688
0	1	0.270583	0.388312	0.00650664	0.00395314	0.026743	0.311926	0.0981563	0.486387	0.0110986	0.0102279
0	1	0.249859	0.083867	0.0430724	0.00427755	0.0347582	0.183449	0.0313061	0.171531	0.0164565	0.0140181
0	1	0.180342	0.356127	0.00479485	0.0107379	0.0677769	0.201479	0.187556	0.300373	0.0148316	0.0149839
0	1	0.179302	0.648084	0.00629571	0.00904551	0.0309088	0.288197	0.27791	0.541589	0.0191654	0.0139728
0	1	0.216871	0.0449188	0.0265935	0.0121135	0.0454483	0.173669	0.0524758	0.131339	0.015431	0.0113156
0	1	0.15373	0.508248	0.00767488	0.0112987	0.0140089	0.232177	0.253129	0.460814	0.0129007	0.0108409
0	1	0.235041	0.0139389	0.0398473	0.00520675	0.0552441	0.162726	0.0110231	0.0531561	0.0152666	0.0129505
0	1	0.228979	0.0541912	0.0426182	0.00274356	0.024302	0.185215	0.0512309	0.113462	0.0150502	0.0100364
0	1	0.164068	0.0715099	0.0058819	0.00684398	0.0268365	0.186399	0.0330509	0.139524	0.0111106	0.0147543
0	1	0.0514528	0.00469165	0.0601747	0.00427755	0.022611	0.0318264	0.00199474	0.0126199	0.0310992	0.0124095
0	1	0.112651	0.0277566	0.0142221	0.00492637	0.0611221	0.0622699	0.0358461	0.0661082	0.0211622	0.0132124
0	1	0.147751	0.557028	0.00767488	0.00613594	0.0146973	0.266407	0.263958	0.587075	0.0148053	0.0136564
0	1	0.2648	0.226477	0.0118255	0.00395314	0.0529127	0.281258	0.11436	0.341126	0.0123596	0.0129375
0	1	0.0265679	0.00469165	0.0440215	0.00181437	0.0396647	0.0128807	0.00327622	0.0118777	0.0410848	0.00739737
0	1	0.200417	0.20739	0.0101332	0.00213877	0.0377354	0.159313	0.0337839	0.254356	0.00693704	0.00897137
0	1	0.195717	0.257279	0.00771551	0.0134299	0.0296048	0.286234	0.213626	0.351843	0.0226234	0.0120479
0	1	0.214021	0.286162	0.00694318	0.00864313	0.0215257	0.328343	0.205668	0.391312	0.0195099	0.0161938
0	1	0.180875	0.293165	0.00771551	0.0076259	0.0236064	0.323813	0.245493	0.406272	0.0101271	0.0118004
0	1	0.127528	0.21373	0.00954835	0.00518853	0.0178219	0.226121	0.159655	0.306881	0.0188277	0.010525
0	1	0.168028	0.111879	0.0120074	0.00378714	0.0155537	0.261999	0.148836	0.21879	0.0201093	0.00859179
0	1	0.373779	0.59956	0.00475425	0.0400085	0.188305	0.234347	0.187741	0.312977	0.0064148	0.0115865
0	1	0.139876	0.00753695	0.0798775	0.00581153	0.0596645	0.0608685	0.00519845	0.0183438	0.0440912	0.0131976
0	1	0.242584	0.256736	0.0225786	0.00520675	0.0922504	0.171161	0.0910949	0.178756	0.00803106	0.0465071
0	1	0.311365	0.0174878	0.059268	0.00766993	0.0763544	0.207231	0.00794268	0.0898105	0.00999107	0.0198159
0	1	0.211077	0.340214	0.0185672	0.00980872	0.0245431	0.352813	0.385325	0.446385	0.0163199	0.0135612
0	1	0.328178	0.135914	0.00537898	0.010989	0.0676627	0.250354	0.0748586	0.214427	0.00773781	0.00879657
0	1	0.2458	0.0260697	0.0483403	0.00701589	0.0325444	0.191894	0.0135505	0.0714804	0.00914351	0.0222403
0	1	0.221693	0.382655	0.0106361	0.00923753	0.0392581	0.320277	0.310374	0.406702	0.0153103	0.0132332
0	1	0.241898	0.291571	0.0107986	0.0133934	0.0404624	0.326475	0.162259	0.408569	0.00667158	0.0154489
0	1	0.123535	0.450407	0.00650664	0.00703225	0.0229072	0.288331	0.279647	0.430879	0.0338399	0.0194148
0	1	0.147757	0.507621	0.00654725	0.00153398	0.0109396	0.289749	0.146284	0.434743	0.00887801	0.00439984
0	1	0.159324	0.479788	0.00644989	0.00184906	0.012145	0.283486	0.151181	0.409852	0.00887801	0.00435044
0	1	0.154511	0.459481	0.00596311	0.00367276	0.0126289	0.28209	0.154087	0.391249	0.00939481	0.00553012
0	1	0.224367	0.251706	0.00771551	0.00877626	0.0308326	0.295386	0.13968	0.34529	0.0143267	0.0120697
0	1	0.246667	0.28205	0.00713137	0.0098527	0.0445221	0.271137	0.233625	0.407102	0.0200092	0.00990612
0	1	0.212476	0.298212	0.0183356	0.0271212	0.0330148	0.288608	0.35591	0.389193	0.0481841	0.0147654
0	1	0.117349	0.218552	0.0117638	0.0112546	0.01219	0.228203	0.185451	0.265515	0.0138468	0.0115895
0	1	0.208157	0.0820282	0.0160963	0.017675	0.0765656	0.125583	0.0343018	0.115111	0.0158151	0.00644934
0	1	0.136759	0.146835	0.0128258	0.00274356	0.0258255	0.153639	0.0639126	0.197276	0.00654429	0.00843579
0	1	0.0649095	0.0160652	0.00900559	0.0125523	0.0443527	0.0242731	0.00730194	0.0298112	0.0192967	0.00825044
0	1	0.162801	0.0678095	0.0431131	0.00285594	0.0306439	0.128425	0.0740553	0.119635	0.012599	0.0372143
0	1	0.161418	0.0658193	0.0425758	0.00241916	0.0286421	0.121759	0.0691298	0.117286	0.012599	0.039192
0	1	0.146318	0.197282	0.013054	0.00613594	0.0289475	0.188575	0.116888	0.318295	0.0130777	0.00979727
0	1	0.129241	0.0727409	0.0139131	0.0120173	0.120664	0.039986	0.00787018	0.0481034	0.0102298	0.0151698
0	1	0.207483	0.0544689	0.0229318	0.00209829	0.0517635	0.144995	0.0121216	0.0975585	0.012599	0.010429
0	1	0.164501	0.0311391	0.029297	0.00455793	0.0637555	0.100525	0.0117872	0.0687082	0.0232144	0.011372
0	1	0.164725	0.0356869	0.0276821	0.00455793	0.0679047	0.100858	0.0128017	0.0712061	0.021737	0.0108538
0	1	0.202376	0.0470527	0.0159425	0.0088795	0.0420132	0.163927	0.0256159	0.14097	0.0129559	0.0108126
0	1	0.151311	0.345173	0.00654725	0.00920393	0.0157861	0.273053	0.28656	0.3813	0.0150447	0.00651954
0	1	0.311403	0.032577	0.0263514	0.016451	0.121119	0.118908	0.0271366	0.0654814	0.0266863	0.015174
0	1	0.153858	0.122424	0.0126239	0.00362874	0.0363082	0.244086	0.101915	0.221643	0.0178671	0.00827029
0	1	0.170912	0.3231	0.0135568	0.0149715	0.00756221	0.327128	0.196466	0.352467	0.0228781	0.0112147
0	1	0.134117	0.148909	0.00783733	0.017087	0.0401006	0.179668	0.194253	0.300034	0.0150578	0.0129114
0	1	0.154705	0.010526	0.0428126	0.00306798	0.039925	0.0734838	0.00534345	0.0195154	0.00988767	0.00936455
0	1	0.109507	0.12484	0.0089325	0.00605194	0.0319973	0.208983	0.189268	0.189651	0.0126263	0.00656707
0	1	0.205986	0.0736238	0.0166967	0.00274356	0.0408409	0.176822	0.0831178	0.0936489	0.0154664	0.0116911
0	1	0.211075	0.08114	0.0179948	0.00367276	0.0363018	0.189466	0.0923556	0.0955172	0.0155758	0.0118403
0	1	0.0127797	0.0126523	0.0144252	0.0395628	0.0285048	0.00603365	0.0198023	0.0104748	0.0311253	0.00532703
0	1	0.136491	0.0592354	0.00412952	0.0122939	0.0292284	0.106262	0.0427932	0.0794669	0.0160283	0.0053382
0	1	0.0658313	0.0802654	0.0321275	0.00274356	0.0164479	0.0974884	0.00527095	0.0286194	0.0116154	0.00726718
0	1	0.20245	0.116538	0.00537898	0.0174786	0.0508	0.164659	0.204526	0.123564	0.0342588	0.00581307
0	1	0.0568355	0.022747	0.0120949	0.00585557	0.0966042	0.0190529	0.0191615	0.0366877	0.0108712	0.012312
0	1	0.22083	0.104801	0.0112609	0.0174346	0.0289342	0.237581	0.0575428	0.184653	0.0270336	0.0129799
0	1	0.00470844	0.00582667	0.00479485	0.0180834	0.0107966	0.0049744	0.00982867	0.0107055	0.030466	0.00333904
0	1	0.17954	0.290023	0.0102004	0.00213877	0.0147178	0.243645	0.284091	0.35931	0.0111367	0.0090921
0	1	0.102732	0.0100946	0.0324672	0.00327594	0.0380979	0.0545798	0.00463021	0.0168396	0.0225633	0.0173091
0	1	0.259185	0.0433238	0.0401531	0.00362874	0.0432844	0.156931	0.018173	0.140542	0.0191171	0.0156481
0	1	0.246876	0.451499	0.0113015	0.00915988	0.049468	0.272149	0.370016	0.443982	0.00907824	0.0247947
0	1	0.144649	0.63503	0.0143846	0.0114201	0.0410111	0.375356	0.28416	0.583627	0.0175428	0.0115865
0	1	0.120446	0.0473532	0.0280303	0.00641633	0.0486481	0.14667	0.0543221	0.0893724	0.0218785	0.0140562
0	1	0.143361	0.0627018	0.0272601	0.00623152	0.0474453	0.182927	0.102621	0.13514	0.0214798	0.012359
0	1	0.304945	0.28583	0.0183192	0.015335	0.0647123	0.226668	0.0845411	0.231573	0.0273104	0.0037539
0	1	0.306036	0.288989	0.0180109	0.0146028	0.0644492	0.228609	0.0831296	0.232478	0.02675	0.0037539
0	1	0.200516	0.0279776	0.00713137	0.00609191	0.0645401	0.137827	0.0129644	0.0853366	0.0400253	0.0144344
0	1	0.184547	0.03416	0.0113882	0.0197906	0.0385456	0.160795	0.0416356	0.0921295	0.0175134	0.00935465
0	1	0.187078	0.187258	0.00999177	0.0148495	0.0200886	0.242877	0.192879	0.256309	0.0180215	0.0103983
0	1	0.19316	0.198339	0.0114233	0.0200745	0.0196134	0.261775	0.21967	0.265747	0.0181662	0.010585
0	1	0.203707	0.112726	0.00954908	0.0098527	0.144392	0.108001	0.0487221	0.118842	0.0103664	0.00625724
0	1	0.0684898	0.00454785	0.0893493	0.00455793	0.0369464	0.0410051	0.00929666	0.0171912	0.0337626	0.0120718
0	1	0.0164767	0.0138181	0.00882702	0.0627735	0.0260711	0.0156784	0.0246138	0.00572389	0.0352311	0.0101973
0	1	0.215228	0.0090957	0.0421658	0.00674073	0.0493165	0.116208	0.00918792	0.0489365	0.00947098	0.015195
0	1	0.21691	0.0090957	0.0399854	0.00559835	0.051736	0.116075	0.00918792	0.0496984	0.00910845	0.0157119
0	1	0.182914	0.194352	0.0101332	0.00945709	0.0274291	0.253629	0.28102	0.279118	0.0277014	0.0126549
0	1	0.265412	0.216917	0.011845	0.0133524	0.0403854	0.309993	0.18503	0.176129	0.0309751	0.0165572
0	1	0.244496	0.45155	0.0101373	0.00609191	0.0175832	0.307061	0.297866	0.489293	0.0120941	0.0123728
0	1	0.225283	0.114151	0.00720555	0.0434967	0.0912802	0.102284	0.0313167	0.11762	0.0274305	0.0096714
[truncated: 7,289 more rows]
