# Supplementary material for: Relationship between histone modifications and transcription factor binding is protein family specific
Source: Genome Res. 2018 Mar;28(3):321–33. doi: 10.1101/gr.220079.116 (PMC5848611; doi:10.1101/gr.220079.116)
Supplement: Supplemental Material [file supp_gr.220079.116_Supplemental_Material.zip › Supplemental_Material/NRF1/NRF1.txt]

TTAGCTGGTGGAGCCTGCCCACTGGCCTCAC	0
AGAAAAGAAGCAGCATGCGCAGAGGTGTGGG	0
accccttcctgcccctgcccctgggaacagg	0
TTCACTTCTCACGTGTGCGCACGTGTGTGTG	0
cccgactaacgcacatgcccactagggcgtg	0
atgccctggtgccctggcgcagggcatcgag	0
cagggcgtggcagcgtgcgcctgtagtccca	0
aggcaagagagcgcttgtgcgggggaattcc	0
GAGCTTAGAAAAGCATGCCCATTCTAAACAT	0
cgcagtgtatgagcatgcccgtgtgatgggc	0
CGGGGACGCGGCGCACGCCCCGGGTGGCTCG	0
TGCTGCAGGAGCGGCCGCCCGCCTACAACCT	0
aaaggcatgagcccctgtgcccagccCCATT	0
GGGGAGCCGTGCGGGGGCGCGCCCTGGCCAG	0
GCAGGGTGGACCGCAGGCGCAGGGAGTGGGG	0
ACGCCATGATGCGCATGTCCCTGAGATAATA	0
AACAAAACTTGCGGCGGCCCAGCGCGCCGCG	0
CCCAGTGAGGGAGCCTGTGCCCTCCCTGCCC	0
CCCACCTCAGGCCCCTGCCCCTCCAGGCCCA	0
TGATGGGAGGGAGGCTGCGCCCAGTGGAGAG	0
GGGTGGACCCGCGCCGGCCCGAGCGGGGGAG	0
CTGCCCTCATGCCCTGGCGCACACAGCGTCT	0
gcctcttagtgagcctgtgcctctgaacttc	0
tactagctaggcccctgcccacatggagttc	0
CAGAGTCTGCACGGCTGCGCCCTGAACTGCC	0
AGTGATTGCTGAGCATGTGCACTTAATCTGG	0
ctccttcctggaggaggcgcaagaaatgcca	0
AGTGAAAGAAGCACATGCCCACTGAAATGAC	0
GGGCGCCGTAGCGCCTGCCCACCAACAACAA	0
ATGAAGAGCGGCGGCGGCCCGGGGCCCAGTG	0
TCCTGCTCCGCCGCCGGCGCCTCCTCCTCCC	0
GCAATTCCGAGCGCATGTcccacctgcttgg	0
acaggcgcaggcacatgtgcacacacacaca	0
TCCCACACGCACACATGCGCAGAGCTAGCTC	0
gtgtCTATGCACACGTGCGCGTGCACCTGCC	0
agccctgctcacacatgcgcacctggggttg	0
GGACAGGGAGGAGGCTGCCCAGACCAGAGAG	0
CGAGCAGCCTGCGGGTGTGCCAGGAGAGTGC	0
GATGCCCTCAGTGCCTGCGCGTTTGCAGCTT	0
TCACAGATCAGAGCGTGTGCAGCAGCTGGAT	0
CTCAGGGTCTGAGGCTGCCCAGTCCAGCCTC	0
AATACCATCAGCACATGCCCACCATGGACTC	0
AGGCAGGTTAGCAGGTGCGCACAGAGGGGCT	0
CAGGGCTCTGGCGCCCGCCCCTGTCCGCACC	0
ACACACACACGCGCGTGTGCACAgaaacaaa	0
CTGGGGCCTTCCGCCTGTGCCTGGACTTTCC	0
TGTGACAGCCACGCCCGCCCAGTCTACCCAC	0
GGAGGCTCCGGAGGCCGCGCGGGGCTCAGCG	0
GAAAAGAAGAGAGCATGTGCACAGCAAACAG	0
ACACATGAGCGCACATGTGCACTCACACCAC	0
CACATGACAGGCGGGGGCGCCAAGAGAGTCA	0
ccatccagtggagcctgccccagccgtggga	0
GTCTCACAGGGAGCCTGCCCAGTGCCAGAAA	0
gcaggtaagagagcgtgtgcaggggaactcc	0
cccatgtactgagcatgtgcaaaacaggggc	0
ACTGAGCGGGGCGGCGGCGCGAAGACGCCCG	0
TGGGGCTTCCCCGCCCGCCCGACGACTTCCT	0
AGGTTAATTAGAGCCTGCCCACTTGAGAAAG	0
cggccccggggcgcacgcccgcccgcggcgc	0
GCCCTCTTccgcgccggccccggggcgcacg	0
CCTGCTCAGAGCGCCGGCCCATCCGCAACCT	0
GCCGGAGCCGGCGGAGGCGCAGGCCGGGGCG	0
CCCAGGCCCTGAGGATGCGCCGCTCAGGTGG	0
CCCTGGTCACGCCCCTGTGCCGCCTTCTAGT	0
TCGCGACTcggcccccgcgcggggcgggcgg	0
GTCGCGAAGCGCGCCTGCGACCCGGCGTCCG	0
acCACACGCGGAACCTGCGCGGCAAAACATA	0
ctgctcccgggccccggcgcggcgccACCTG	0
cagctcccgggccccggcgcggcgccACCTG	0
TGGCCATGCCACGCATGTGCAAACAGAGGTG	0
GACAGCTTCCGCGCCTGCCCCGCCCCTCCCC	0
GGCCTCTGGGGCTCCTGCGCACGCCCTGCGG	0
GCTCCTGGCAGCACCTGCGCACTAGTGCCAC	0
CAGGGACACAGAGGAGGCGCACTTAATAGCT	0
CCGCAGCCACGCGGCCGCGCCTCCCGCGGGC	0
TCTACTGGCCGCCTCTGCGCAAGGACCAGTC	0
GCACCATCAGCAGCTTGCGCAGGACACAGAC	0
acatgcgtgtgcacccgcgcacgcacataca	0
AGGGCCTCCCACGCAGGCGCCAGCAGAAAGG	0
CAGCATGAGCACGGCGGCGCCCAGGGCGGGG	0
GGCCTGCTCGACGGCGGCGCGTGACCACGGC	0
gtcacccaggaagcatgcccagagaggaaga	0
TGACCTCACAGAGGATGCGCAAGGAAACTTG	0
tgagaaatctgagcctgcccatagcagggca	0
CTcgggccccgagcccgcgcccccttggggg	0
CGGCCTGGACGAGCCCGCCCACACCTCCATC	0
AGGCTGCCTCACGCCTGCCCACTGCCTCTTG	0
GCAGGGCAGGGCCCCTGCGCCCAGCATGATG	0
CTGTAAACAAGAGCATGTGCAAGGTGTACAG	0
GGAATCCTGGGCAGGTGCGCAGGGCGAGGGT	0
GTGCCCCTCTGAGCCTGCCCACCCTCCCCAC	0
AAATTTCAGCGCGCTCGCGCGCGcacacaca	0
acccacatgcacacatgcgcacacacccaca	0
ACCAGCAGGAGCACCTGCGCGAGCAGACGGC	0
tccagggacagcccctgcccaagtcttctga	0
CACCCTCACAGCAGCTGCGCCATTCCTCCTA	0
acaggtacacacgcatgtgcatgcatacagg	0
TCTCTCAGCTCCGCAGGCGCCCCACTCTCCT	0
GACAGAGGTGGCGGCGGCCCGCGCCCTccca	0
CAGGCTTGCTCCGCCCGCCCATCCCGCTCTA	0
GCACCCCCGCCCGCCTGCCCGCCGGGACAGG	0
GAGCGTGTCGGCGCGGGCCCGCCCCCTCCCG	0
CTGCCGCCGCGCGCTCGCGCCGCCCGAACTC	0
GGCGGCAGTAGAGCGCGCGCGGGTGGGCGCG	0
GACTTGTTTGGCCCCTGCCCAGTGCAGCAAG	0
GGGTGCGCCCCAGCCCGCGCGACGATTCTGG	0
CGCATCCAGGGCGCCCGCCCCACCTGCGAGG	0
GGCAGAGGGGGAGCTTGCCCGAGCCCCCATT	0
GCGGTCGCGGGAGGCTGCGCCGCGCACCGAG	0
cccgcgggcggcgggggcgcgggAGGCAGCC	0
GCCTCCGCGCGCCCCTGCCCCGCCGCCTCCC	0
GAGACCTCAGGCGCCTGCCCGTCCGCAGCCA	0
CATAacacacacacatgcgcgcgcacacaca	0
GGTGCTGCTGGAGCAGGCCCATCGCGGCACT	0
GCAGCTGAGTGAGCCTGCGCCTGCACTTCCC	0
CCCACTTCCGGCGCGGGCCCCTGAACTCTGC	0
CCGCTCCCGCGCCCCTGCCCCCGACAACTGT	0
AAGCAAGGCAGCACATGTGCACGAGACTCTC	0
CCTACTGAGTACACATGCGCAAGACGTTAGA	0
TTCACTTTCTCCCCCTGCGCACTGGCTTTCT	0
GAGCTGTGGGGAGCAGGCCCAAGATTGTTTG	0
CCTAGTGCTCGCACATGCCCGTGTGTAGATC	0
GCCAGTGACAGCGGAGGCCCGTCTGCCGTCA	0
CCCGGCCCTTGACCCTGCGCCGTCGCCCAAT	0
GCTGGAGCCAGCGGCTGCCCGGGCGGCGGTG	0
AGGCTGGGACCCGGCTGCGCGGCCTTCGTCC	0
cgcgccgcgggcccccgcgccTTCGCGGCTC	0
CAGGCCCCACGAGCCTGccccatttcacaga	0
acagactaaggagcctgcccaaggtcacgta	0
CAGGCGCCACGCGGGGGCGCCGCACACTCAC	0
CTCGCGGAGCGCCGCTGCGCGCCGCCCTCTG	0
CTCCCTAAAGGCAGGTGCGCACACAACCACT	0
TCCCACAGTGGCCCCTGCCCCTGCCAGAGCT	0
CGCGTCTGGGGCGTGTGCGCCCAAGGCCAGA	0
AGAGGGCTCTGAGGCTGCCCAGCTGCCGTGG	0
GAGCCCCGGAGCGGCTGCGCCCGGCCCCGCA	0
CACGGGCAGTGCACGTGCGCCCGCTGCAGGT	0
AGTGGCCTGAGCGGCTGCGCATTGCTGGTGG	0
GCAGAGACCAGCCCGTGCGCGTccccgggcg	0
CATGGGAGGTGCAGCTGCGCAGGAGAAGGAG	0
AGAATGCCGAACGCGGGCGCCACCTGGTGGG	0
TCAGAGCATGACGCATGCGCATTCGGACCAC	0
CTGATTGTGGGCGGCGGCGCACCGAGGAGCG	0
GGGTGGAGAAGCGGAGGCCCAGGAGGAGGGG	0
AGAGGCTGCTGAGGCGGCGCGGATCCTGCTC	0
gggcccagcggcggcggcgcccgATCCCCCG	0
GCAGGAGAGCGCGCGGGCCCCGgagcagagc	0
TGAGAAGGAGGCCCCTGCCCcagtccagccc	0
CACGGCCTcggcggcggcgcggcgagcgcgg	0
GCGGAGGAACACGCAGGCGCCGCCCTCCTCC	0
CCCTCCAGTGGCCTCTGCGCAGCAGCGAGGG	0
CCGCCTGGTcgcggcggcgcctcgggcgcgg	0
ACAgcgccccccgcctgcgcgccgcgcgcct	0
CGCTCCCGAggccccggcgcggcgcgagggc	0
CTGCGAGCAAGAGGCGGCGCCCCTGGTCTGA	0
GGCCCCCGGCGAGGCCGCGCATCAGAACTGG	0
GTGCCCTGCAGAGCGTGCCCGGCCTGCAGCC	0
GCGCGGCGGTCCGCGGGCGCGCTGGCAGCCG	0
GCCCAGGCAAGAGGCTGCCCATCTCGCTTCA	0
ATGAGCGTATGAGCATGTGCATGCGCGTGTG	0
AGGACTAGGGAAGCATGCCCAGAGGAAGTCA	0
CAGGGTAGACCCGCCTGCCCAGTCTGATCCG	0
CGCGCCCACAGCGGCCGCGCCCGCAGGAAGC	0
TGTCACATGACCGCGGGCGCGAGACTCCGGG	0
CGTGGTGGACGCAGGTGCGCCGCCCGCCGGG	0
GCCAGCAATTCCGCCTGCGCGCGGGACCCAT	0
CTGCGCAGCGCCACCTGCGCCGCCATGACAC	0
AAAAGCAGGTGAGCGGGCGCGTCCCCGCGAC	0
CTAGGCAGCGGCGCGGGCCCCGGGGTTGCAG	0
TACCTGCACCGAGCCGGCGCCGGGAGTCTCG	0
AAAGTACTTGGCGGCTGCCCATTGAGGGAAC	0
TTCCGTGCGAGCCGCTGCGCAGCAGTCTGCG	0
CGCTCGGGCGGCTCCTGCGCGTTCCCGCCGA	0
CCTGTCCTCGGCCCCGGCGCGCTCCCTCCCT	0
CTTCTCTCTCCCGCCCGCCCGCAGCGCCATG	0
GCCCCGCATTGCGGCTGCGCGTCGGCGGGAG	0
CTCCCGGACACCGCGGGCGCGCCCCCTGGTG	0
GCTCCCGCTGCCGCCGGCGCCCCGAGGCCTC	0
CAggcggggcgccccggcgcgccccgccTCC	0
GAGCGGGGCGGAGCCTGCCCCTCTGAGAGTG	0
CCAAGCCTGGGCGGAGGCCCATGGCTGGGTC	0
CTTTAACCCACCGCCCGCCCAGCCTTCTGCG	0
TCTGGGATCAGCCCCTGTGCCCCTCTCCAGC	0
GGAGCTGCGAGAGGCCGCGCGCACCGTCCCC	0
CGGGTTTGTGCCGCTGGCGCCCCGGGGAGTG	0
GCAGGGCTGCCCGCCGGCGCCACGCGACCCA	0
gcgctcttctccgcccGCCCGCCGAGCTGCA	0
gcgggcggggccggaggcgcggaggcggGGT	0
AGCAACGAGGGCCCCTGCCCAAGAGACAGAA	0
GGGCCCCCGTGAGGGTGCGCGCCGACACCTT	0
CCACACGGGGGCGCTGGCGCCCGATGCGCTC	0
AGGAATGTGAGAGCCTGCCCCACAAATCACA	0
CCCATGTGGGGAGCCTGCCCCTCCCACATGT	0
ACACCAGGAAACACCTGCGCACCCCTCAGTC	0
TTGTGGTGACGAGCAGGCGCATAGAGCACGA	0
AGGAGAgtgtgagggtgcgcgggtgtgtgtg	0
TGTGAGGGCAgcgcccgcccgccccgccccc	0
GCCGCCGAGGGCGCGGGCCCCGGGATTTGAA	0
CGGGGAAGGCGCGCCCGTGCGGCGCCGGGGA	0
CGGGGAAGGCGCGCCCGTGCGGCGCCGGGGA	0
CGGATGCTGACCGCTCGCGCGCCTAGGGCCC	0
gcgcggggccgccccggcgcgcggAGATAAA	0
CGTGGGGAGGGCGCCGGCGAGGGCAGGGAGC	0
TGCACAGCAGGCACCTGCGCATccccctccc	0
GGGTGTACACACGCGTGCGCACACATATACA	0
AGTGAGCTGAGCGTGTGCGCGGTACGGGGCT	0
AATTTCGGCTGCCCCTGTGCCAGGCTGAACA	0
GCACAAGAGAGCCCATGCGCCACCTCCAGAT	0
TGCTCCTTGTCCACGTGCGCGCAGGGCCCGC	0
CTCGCCCCACGAGCGCGCGCGAGTCTGAGCC	0
GCCCCCGTGCGAGCATGCCCAGTGCAAGCCG	0
CGGCAGCTGGGCGGAGGCCCGTGTGAGAGCG	0
GCCCCGTTTCCCGGCCGCGCAAACAAGCGGC	0
CCTGCCGCTGCCGCCTGCCCGCCCGCCCCTG	0
AGCTGGAGCTGCGGCCGCGCCTGCTCGGACA	0
TTGAGTGCGCCCGGGTGCGCAGGGCGCACCA	0
TGGCAGTGCTGAGCAGGCCCACCACCAACTC	0
CACCCAGGTGCCGCTGGCGCCGCTGACGAGG	0
ACGCCACCTGGCGGCTGCGCAGGGAACTGCA	0
GCTGCCGCCTCCACGTGCGCGGCGCTCCTGA	0
CCGGATGTGGCCGCCCGCCCGCCCCTGAGTC	0
CTTGCAATTGACGGGTGCGCCGGGGAGGGGT	0
TCGCTCCCGGCCGCCTGTGCCGGAAAGAGGC	0
GCGGTCTGAGGCCCCTGCCCAGCTGGAAACC	0
GAAAGTTGGTGCGCGGGCCCCTGATTTACAG	0
AACCTCTTTAGCGCTTGCGAGGGGTAGTAGG	0
gaagtctggagagcctgtgcccctgaagttt	0
GGCCAAGCCCGCGCCCGCCCACAAAGTCCCC	0
AGTCAGAGGAGAGCCTGCCCAGCCAGATGCA	0
GCAGGCTCGGCCGGGGGCGCGTAATCAGGCA	0
GCCCCCGGCCGAGCCTGCGCACTGGGGACGC	0
TTCTCCGGTCGCCGCTGCGCCAGTTTTTTTT	0
GAGGGCGGCCGCCTCTGCGCGGAGCAAGCTA	0
CCGGGACGGGGAGCGGGCGCGGATGCCACCT	0
CGTCGGGCCGGCCTCTGCGCGAGTGCCCAGC	0
CCCGGGAGAGGCGGAGGCGCGTCGGACGAGG	0
GGCTGGCCTCCCGGCCGCGCACCGAGCCGGC	0
GTGCATAGTTCCGCCCGCCCACTTGGAGTGA	0
CTGAGCCGGGGAGGAGGCGCGCCCCCTGGTG	0
CACAAGGTGGCAGCATGCGCCCTCTGATAAC	0
CAGCCCCACTCAGGCTGCGCACAGCCTGCTG	0
acaggcgtcagcccccgcgcccgtccGGTAC	0
TGAATTGCGGCCGTATGCGCGGCTCTGTGGA	0
GCTAAAAATAGCCCCTGCCCAGCCCTGAGGC	0
AGCTGGATTAGAGGCTGCGCCACTTCCTTTG	0
GCGCGCTCAGCCGGCGGCGCGATCCAgcccc	0
ACTGCTCCGCGAGGGCGCGCAGGGGAGCCGG	0
TGTGGACTCAGCCCAGGCGCAGAGAGGAAGA	0
GAATCGTGGTGCGGAGGCGCCCTCTGCTGGC	0
CCGCAGGCCGCCGCGGGCGCCCATGGCCGGG	0
CCTCTGGGCTGCGCCCGCCCGTTCAGCCTGG	0
CGGGAGGGGAGCGGCCGCGCGGTGGGCCAAA	0
CGAGGTACGCCCGCCCGCCCGGGGGCCTGGG	0
GTCTGGTGGGACGCTGGCGCCACCTCGCGTC	0
CCGCTTTCGGACGCCCGCGCGGTGGGACACC	0
TCCACCTGCCGCGCCTGCCCGGGGAAGGCAC	0
ACCTTCCGAggcggcggcgcggctccgcccc	0
GTGCCAGGCGACGTCTGCGCGAGTGTGGATT	0
CGGAGGGAGGGCGCTGGCGCCGGGGACACGA	0
TTCCTCGTCCGCCCGGGCGCCTCCCCACGCC	0
CTCGGGTTCTGCGGCGGCGCCTGCAGCGCGG	0
GCCGCCCCAGCCGCCTGCCCGCAAGCTCACC	0
CCCACACCCTGCGGCCGCGCAGGTCTCCCTC	0
AGTGGCCAgggcggccgcgcccggcccgcgA	0
TAGAGGTGTGGCGCCTGCGAGCGCCCGGTGC	0
CCACGAAGTAGAACCTGCGCGATGCGGCGTG	0
CTCTGCTGCCGCCGCTGCGCGAGCGAGCGAG	0
TCCAGCTCCCCCGCCCGCGCGCTCCCTCCCC	0
tctgccaacccagccggcgccgcggcgtggc	0
GGGGAGGGGAGCCCGGGCGCCCAGGATGGGT	0
AGCACCCGCTGCGCCTGTCCCCGGCTCGTCC	0
agacataactgcgcatgcccaagacttttca	0
GCGGCAGCTCAAGCGGGCGCACGGCTGCTTC	0
TGCCCGGCGGGCAGGTGCGCACACCCGGCGT	0
AGGTGGCGCAGAGCGTGCCCCGGAGGAAGGT	0
TCCCTGCCTCCCGCCGGCGCCCTCGTCCCCG	0
TACCCGAGCCGCGTGGGCGCGTCAGAGCCAC	0
gatcacctgagaggctgcccaaattctattc	0
GTCCCTAGACCCACCTGCGCACTTGTGCTGG	0
CTGAGGTCAGGCGGGTGTGCGAGGCCCTGCC	0
CGGCTGGACGGCGCGTGCGCCGTGCCTGCGG	0
GCGGGAGGCAGAGCCTGCCCGAGGAATGCAT	0
CACACACAGCGAGCGTGCCCGGTGGAAGCAC	0
cggctgcttggcggcggcgcggcccggcggc	0
GTGCCGCGAAGCGGGGGCGCCTCCGGGCCCC	0
GCTCAAGGACACGCCTGCCCACAAGGACACA	0
CTGGCCCGTCGCCCGCGCGCCCCGCACCGTC	0
AGAGTTTGAAGCCCCTGCCCCCTCCAGCCCC	0
GGCGCGCGCACCGCGGGCGCCCCTCTCTGGG	0
cgccgggcctccgggggcgcgcATTAAAGAG	0
AGTTATAGTggcgggggcgcgccgggcctcc	0
gcccggggccgcgcacgccccctccgcccgc	0
CCCGGCAGCTCCGCGGGCGCAGCACTTCCCG	0
TCCCGGGTCCGCGGCTGCGCGGCGGGGTTCC	0
CGATCTGCAACCGGCGGCGCCACGCCCAGGC	0
GGTGGGCCAGGCGGGGGCGCCTCTGAGGATG	0
CCTCAGAGGACCGCGGGCGCACAGGGGACAC	0
CCCGGGCCCCGAGTCTGCGCCGTCGGGTGAT	0
GCCGCTCCTGCCGCCGGCGCCGCTGGGCCAC	0
AGCACGTTCAGCCCCTGTGCCGGCTTCGTTA	0
TCAGCCCCAGGCGCCTGTCCCCGGCTGGCCC	0
ACTCTCTCCCACGCGCGCGCCCTCCCGCCGA	0
GCAgccgcccgcggccgcgccgggcTCTGCG	0
CCCGGCCCGAGAGCAGGCGCCGCAGTCGTGG	0
AAAACCACAGGCGGCTGTGCGCGCAGCGTCG	0
TAGGTCCAGAGAGCCTGCGCGGTGCACCCCT	0
CCTGAGCCCCGCGCCCGCCCGACACCGCAGT	0
cacggccgcaccgcccgcccgccagccccgc	0
AGCTACCGCCACGGCTGCGCCGGCCGCCTGC	0
GCTGCGCCGGCCGCCTGCCCCGCCCCTTGGA	0
CCGGGGAGCTGCGCACGCCCCTCTCGGCGGG	0
GTATTGGGCTCAGCCCGCGCGGCCCGGACCT	0
CGCGGCAGGCGCGGCGGCCCGCTCGGTCCCC	0
aagctccgctgcccgcgcgcccacctctccg	0
CTGAATGACTGCCCCTGCGCGCACGCAGCGC	0
CATCACTCCTGCCCCTGCCCGGAGCAGGCAC	0
AGAAACTACCGCGCCTGTCCCGTACAGTATC	0
ATACCACCCTGCCCCCGCGCACCTCTATTTC	0
tccccgggctgcggcggcgccccctgcaggc	0
CGTTTCCTGGACGGCGGCGCCCTCTCTGCCA	0
GCCGCGAGCACCGCGCGCGCAAAGCGGGGGC	0
tgaacactcccagcatgcgcagtgctggCTG	0
AAAGTCGCAAGAGCGTGCCCGTGacaggagg	0
CCCTCCCGGCGCGGATGCCCGGCCTTTCTGG	0
CGCCTCCAGAGCAGCTGCGCCACCTCCGCGC	0
GAGGGGTGGGCCGCAGGCGCCGGACGTGACG	0
TTcctccggcgcgccggccccgcgcccggcc	0
ATAGCGCCACACGTCTGCGCGCTGCGTGGGA	0
TGCTGCGGCGGCGGCGGCGCCAGTGGGTCCT	0
CATCCAATGGGCAGATGCGCAGTCTCCACGG	0
GACAAAGGAACCGGCTGCGCGGGAGCGCGCC	0
ACAGGAGGGGGAGCACGCGCCCTGCTGACCG	0
CGCCCCGCCAGAGCCTGTGCCCTGTGCCGTG	0
ACCCCCAGGTGCGCCTGAGCATCTTGGCCGA	0
GAGCGCCCCCGCGGCCGCCCAGAAACGTGCC	0
CATGGCTTCTGCGGCTGCCCAGCCCCACCTC	0
CGGCCTAGGTGAGCCCGCGCCATCTGTTGGC	0
CGGGTCCGCAGCGCCTgcggggaggggccga	0
ATCAgggcccgccccggcgccgccccTCCCT	0
cccTGATATAGAGCAGGCGCCGCGGGTCGCA	0
GTCGGGCTCTGCGCTCGCGCCCCGGCTCGCC	0
GGCGGCTACTGAGCATGCCCAGTCCGGGAGC	0
gcggggccgcgcccgggcgccaggcggaggg	0
AGCTGGCCCCACGCATGCCCCAGTGTTGCTC	0
ACTggcggccccgccggcgcctcgggccccg	0
GCCTGGCCACACGGGGGCGCGCTCCCCCTCC	0
gccccgcccggccTCTGCGCGTCCTGTGGCC	0
GCTGACAGCAGCGcccgccccgcccctcccc	0
TTCTCTCCTGGCGGCGGCGCCACCTGCAGTA	0
AGAACTGGATGACCCTGCGCAGCTTAGCTGG	0
AGCTGGGGAGGAGCCGGCGCGGGAGCCTTCG	0
TCCCGTGCTGCCGCCTGCCCCTGGGCGCCTC	0
AGTCCCCGTGCCGCTGGCGCCTCTTGCCCCC	0
CTTCCCCGCGGAGCCCGCGCAGTCCGCGCAG	0
GCGGGATGAGGCGCTGGCGCGGGGGACGCCC	0
AGGCTcgggggcgggggcgccgggccgcggc	0
ggccgagggggcgggggcgcgCCGAAGCCTC	0
GAAAGCTGATCCGCCCGCCCAGCTCCACCAG	0
GGAGAAGTGAAAGCAGGCGCAGGCATAGGAT	0
TCCGGGTCCCAAGGATGCGCGTCGGGCTCCC	0
ACTCAGTAAAGAGGACGCGCGCCTCCTGCTG	0
GTTGAGTGTGGCCGCGGCGCAGCGCGCGCCA	0
TCCTCTGCTCCCGCCGGCCCGGGCTCGTTGG	0
cgccccccacccgccggcccggcgcccACCT	0
CGCCCCCTCCCCGCCCGCGCCCTAGCCCGCC	0
TGGAGAAGGTGAGCAGGCCCAGCCCGGCCTC	0
GCCGCGCAGAGAggcggcgccgcgccgctgg	0
TGGGGCTGTTGCCCCTGCCCCCTTGGTCCTG	0
CGCCTGGAGCCAGGCTgcgcgccccggcccc	0
TCCTGCATGGGCCTCTGCGCAGTGCCTCTGG	0
GCCTGCCCACCCGCCGGCGCCAAGGTCTTCT	0
CGTAGCGGATGAGCGTGCGCCGCAGCAGCCG	0
GGTGCTCTCTGCCGCTGCGCCACAGCACCAC	0
ccgggcagacccgcccgcccGAGCCGGAGTT	0
CTGCCCCGAGGCCCCTGCCCAACTCCCTGCC	0
GGGGGCGGGGACGCGTGCGCCCTGTCCCACG	0
TCCCAGTGGGGCAGCTGCGCCCCACTCTTGC	0
gggaaccgggacgggggcgcggcgcggcgct	0
CAGCCGGCCGGCAGATGCGCAATTGTCAGGA	0
gtgtgggtgtgaccctgcgcagttccctgcc	0
CAAGCTTTAGGAGGATGCGCCTGACCAAGGT	0
TCGGGTCTccgcccccgcgcgccacctggcg	0
CCCAGCGGAGGAgccggcgcggggccgccag	0
TGTACCACAGGCCCCTGCGCCACGCCCACCT	0
CTCCCAGAGTGCACCTGTGCGGTTGTCAGGA	0
AATATACTAACAGCTTGCGCATGGGACAGGG	0
TCGCAGACCTGCGGCCGCGCCCTCATCGTcg	0
GTTCCTTTCTCCGCCCGCCCATTGCTCCCTT	0
TCCGGAATCCGAGCCGGCCCGCCCCACTCCC	0
CCCCCGCCCCGAGCGCGCGCAATCCGCACTC	0
gccccgccccccgcgcgcgcACTGGCTGCTC	0
GCCTGGCATCGAGCAGGCCCAGCGCAAACGC	0
GCGGCGCCTGGCGGCTGTGCGGGAGGCGACC	0
GGCTTCGGGGGCGGCGGCGCCTGGCGGCTGT	0
GGCGGCGGAGCAGCCTGCGCACTTCCAGGTG	0
CGAGGAGGGTGAGCCCGCCCGGAGCGAGTGC	0
GTAAGTTTcgccgcccgcccggccgcgccTG	0
ACTGCACACGGCGCAGGCGAAGGGTGCCCTC	0
CATCAACGACCCGCCCGCGCCTTCCGGGCTG	0
CCAAACTCCGGCGCCGGTGCACAGCCGGGCA	0
AATGAGCCGCAcggccgcgcgccgctcgccc	0
GGCCCATCAGGAGCCTGCCCAGGGTTTCTGG	0
aggctggagtgcggtggcgcgatcatagctc	0
GGCGCTCGGGGAGGCGGCGCGCTCGGGAACG	0
CACAAGCAGGGCGCCTGAGCGCGCCAGGTCT	0
CCGTTTCCTGGAGCCCGCGCCGTGCCGCGCT	0
CGCCGCCCTGACGCCCGCGCACGCACGGCCT	0
TGGCTCTTGGCCGCCTGCCCCCTCCACCTCC	0
ctcgggagcggcggcggcgCCTCCTCCAGAA	0
AGAAACTCAGAAGCCcgcgcacacccacagt	0
CCGGTCCTGAGAGCAGGCCCAGGAGACCTGG	0
TTGCCTTCCCACGTCTGCGCGTCTGCACCCC	0
AAGGGACGGAGCGCTTGTGCCTCTCTGGTGA	0
GTGTCTGTGCACGCATGTGCACACTTAAATG	0
ggccctccccccggcggcgcgcTCCAGCCGG	0
TCGCGCACACACGGGCGCGCACACACGCACA	0
GGATAGCACCGCCCCTGCCCCCAGCCTAGCA	0
gtgtcgggcggcgccggcccAAAAGGCGGAG	0
GTTGATGCTGGCGGGGGCGCGATCCAGGCCG	0
GGACTCAGGAGAGCATGCCCAAATAACCTAG	0
ccccccgcccccgcctgcccggcccccctcc	0
gtggtttcacgcccccgcgcctcactctgca	0
CCGCCCAGCCGCCCAGGCGCCAACCGCGGCG	0
GCGGCTGCAGGAGCGCGCGCGGCCAGCAGAG	0
CCTGGCCCTGGCGGCTGCGCCCAGAAGCCTG	0
GCCTCGCTGCGCCTCTGCGCGCCGCTCGCTG	0
CTTTATATCCGCGGCCGCCCGGCTCGGGCCC	0
CGCGAAGCTGCCGCCTGTGCAGGTGCCTTCT	0
TGTCTGCCTCCCACATGCGCAGACAAGTGGG	0
CCGCGCCGCGGAGCGTGCGCCCCGCCTCGCG	0
GCGGCTGCGGGAGCGCGCGCGGGGCATTCCG	0
CCAACGGGCTGCCCCTgcgcgccgaggcccc	0
CTGCCGCCGTGCCCGCGCGCCCTCCGCGCCC	0
GCGGCGGGGGCCGCGCGCGCAGTGCGCCCGG	0
CCCCGCCTTTGCCCGGGCGCACTGCGCGCGC	0
GGGCGGCGCGGCGCAGGCCCGCTCGGGCAGC	0
cggggaggaggcgggggcgcgggGCATCCGC	0
GCCCAGCCAGGCGTCGGCGCCCTCGGGCTTC	0
CTCGTGCAGTGCGCCTGCGAGCCGAGCAGAA	0
CCCGTCCAACGCGGGTGCGCAGCGCCCTCTG	0
GGCGCGGCTGCCGCCCGCGCAGCAGGACGAG	0
CTCTGCCCCAGCCCGGGCGCCGCAGCGCCGC	0
CCGCCAAAGCGCGCCCGCCCCGGGACCTGGG	0
ccgTCGCGCTGCGTGCGCGCGGTGCGGGCAC	0
cggtcggcccgcggtggcgccgTCGCGCTGC	0
ATCATCTTCCGCACCTGCGCCCTGGGCTCAC	0
ggcggcggcggcggaggcgcgcggcccgggc	0
gccgccgccgccgccTGCGAGGGGGGTCGCG	0
GTGcacacacacgcatgtgcgcacacacaca	0
cgcgccgtcgccgcccgcgcccgcctcgccg	0
tgggaatgaggAGCCTGCCCACCAGCTCCCG	0
CGGGGGGATcccgcccgcgcgctccgccccc	0
AAATGTTTAAGCGCCTGCCCAGAGCCTGGCT	0
AGAGGTTGCAAAGCGGGCGCGGCGCCGGGTG	0
GGGCCAGCGGGCGCGTGCCCGACACGTCCAC	0
CGGGGAACGAGCGCGCGCCCGGAGGGTGCAG	0
GCCCCTCCTGCCGCCCGCCCACTCCGGCAGC	0
CCTGGGTAAGGCAGCTGCGCAGGGCTGTAAT	0
GCCACGCTTggcgggcgcgcggacccacccg	0
CTCCTTAGCGACGCGGGCGCCCGCCTGATTC	0
CTGCCCCCGGCCGCCCGCGCACTGTGACGCA	0
CAAAGCAGGGGCGGCGGCGCGCTACGTGCCG	0
TTCCAGCCAAGCGCTGGCGCCGGGTGCGCCT	0
CTTCAAAGCGCCggcggcgcgggggcgcctg	0
CTCCTCCAGGGAGGCTGCCCAAATTCAACGC	0
TCACAGTTGTGCGCATGTCCACAAGAGGGCA	0
ACGCGGGCCAGCGGAGGCGCAGGGCAGTTGA	0
CCGCCGCAGAGAGCAGGCCCAGGGCTTCTCA	0
GGTCAGGGACCAGGCTGCGCGCTGGGGCAGT	0
CGCAGCCGCCGCGGCGGCCCAGCCGGGAAGT	0
ggagccccggccggccgcgcgggACTCGCGC	0
CAGAACCCAGGAGCCGGCGCGCTGCAGGGCT	0
GCCGGGGTGTGAGCGTGCGCCGGCGGCTCTG	0
CCCCCGAGCAGCGCCCGCGCCCTCCGCGCCT	0
AGGTAGGCCGGCGGCCGCCCAGCCACCAGCT	0
CCGTTTTAAAGCGGCGGCGCCCTCAGCGGCC	0
CGCGCGTCTAGCCGGTGCGCCCCGCAGCTCC	0
CAGCTCTGAGCCGGCGGCGCGCACTCCGGCC	0
CCTCGCGCCTCAGCCGGCGCACCGGAGGCCG	0
GGCGTAAGCTGCGGCCGCCCGTTCCCAGCCC	0
CCACCAGGGGGAGCCTGTGCCTAAGAAGAGA	0
CGGCCCCTGGACGGGCGCGCACACACCCCCC	0
CCGCACCTCAGCGCCTGCCCGGCCTCGCCCC	0
cacgcgcacgccgcccgcccgcggccagccg	0
gcgtgtgccggagggggcgcgtgggggcgcg	0
CCCTGCGGGCCCGCCGGCCCAGAGCGCGGCC	0
GTGAAGCTGGGAGCATGCGCCTTCCTTTGCC	0
CAGCTGGAGCCAGGATGCGCAATGCTGGCCC	0
CCGCCCATCGGCGGCTGCGCGCACTGCACAC	0
gcgccgcgcagcccccgcgcaccccgcgccc	0
gcggcgccccgaggaggcgcggaggccgcgg	0
aggcgcggaggccgcggcgcagcgccctggc	0
GAAGCGTGAGGCGCCCGCCCAGTGGAGAACA	0
GCGGGAAGTAGCGCCGGCCCCGCGCGGAAGG	0
GGGGCCGAGCCCGGCCGCGCGCACAGCTTCT	0
TGGGTGGGCGGCCCCCGCGCGGGAGGGTGCC	0
TTGGACAGCCACGCGTGCGCCCAGGCCAGGC	0
CCGGGCCGAAGCGCACGCGCAGTGGGCGCGC	0
CTCCGTGGCCGCCCAGGCGCCACAGCGGGGA	0
ccggcgcACTGCGGGTGCGCCTAGAAGGCGG	0
TGCAAATGGCGAGGCGGCGCGCGGCGTTGCC	0
CTCCCCGCCCAAGCCGGCGCAGCCCAAAAGG	0
TGGCCACAGAGCGGCTGTGCACACAGGCAGT	0
gcgcgctcccgctcctgcgcgtcctcgcgcc	0
GAAGTCGCAGGCGGCGGCCCGGCGGGGCTGG	0
GATCCCCGGGCCGGATGCGCGGCGGCCCCAG	0
GGACGCAGAGAAGCAGGCGCGCCAGCAGGGC	0
AGCCTCTTCGGCGCGCGCCCCGCGCTCCCCG	0
GCAGCAACTGGAGCGGGCGCGGACTCAGGAC	0
GCAGCGGCACACGGCGGCGCGATGATGGACG	0
GCTGCCCATGGAgccggcgccccggccacgc	0
gggccggcagccggaggcgcgtggccggggc	0
CCAGCGGTCGGCGCGGGCCCCATGGCTGGGC	0
CTAgcccggggcggccgcgccggccggggcg	0
GGAAGAGGCTGAGGAGGCGCGGGGGGCGGGG	0
GGCCGGAGTTGCGGCTGTGCGCTGCTTCTGG	0
CCCTACCCAGCCGCCCGCCCGCACTTCCCTA	0
GGCCGGACCAGAGGCGGCGCGCACCCCTGCG	0
CGCAGATGCCGCGGGGGCGCGCCTGCAGCTC	0
TCCAAAGCAAAAGCCCGCGCGCTCACGCACG	0
GGAAGGGATAGAGGCTGCGCAGAGGGAAAAG	0
GGGCAGAGAGGCGTCCGCGCCCGGACGCACT	0
TGATTGATGGGAGGAGGCGCGCCTGAAAGTG	0
TGTGCCTGCCCCGCCTGCCCGGCTGCAGCCG	0
TGTCCTTGCTGCCCCTGCCCCCAGCCTCCTG	0
AGGGGAACCGGCCCCTGCCCCACCAACGCCG	0
CCACCAGGGGGCGCCTGTCCCAGGGCCCAGC	0
CCAGACAGAAGCCCCTGCGCAAGATGGGTCT	0
CGCGGCGTGGCCGCCCGCGCCTCACCGGCCT	0
CCTCTTCCTAGAGCCTGCCCCTCCACCCTGC	0
ATTACAACGGGCGGCTGCCCAGCTCCCCATC	0
Acagcccggcccgggggcgcggcatcgccgg	0
CCTCCATGTCCCGCCTGCCCGGCGCACACTC	0
gcccgccccagcgcgcgccccgggaaccgcg	0
GGGCCCTCTAGCGGGGGCGCCCAGGGAGGGC	0
TCCCACCCCAGCCCCTGTGCCCACCAGGGGG	0
gccccgagcggcggaggcgcgcgcAAGGGGA	0
CGCAGCCCCACCGGTTGCGCAGTCCCTCCCC	0
tgagagaccagcgccggtgcaggtcctcgta	0
ACCTGTCCCCGCCCCTGCCCCAGAAAGCCCA	0
GCTCTGCTGTGCGGGTGCCCGGTGACTCAGG	0
CATCCTGGAGCCGCCTGTGCAGCCTGATGCC	0
gccccgcccggcgcaggccccgcccctccgc	0
GGTTCCTGGTGCCCTTGCGCCCTCTAGTGAC	0
TAAGGGCCCTGAGCATGTGCATTTAGGTGAC	0
CGGTCCAGCCAAGCAGGCGCAGGGAAGCTTC	0
CCTGCTGATCGCGCGCGCCCCACGGCCGCCC	0
GAGAGACCGAGACCCGGCGCAAGAGAGCGCA	0
CACCACTTCTGCCCCTGCGCACATGGCCAGG	0
CCTCCCCGCCGCGCCCGCCCCCCATACCCCG	0
CCAGGTGTCGCCGCCCGCCCAGCGTCTGTAG	0
GCCACGAAGAGCGCCTGAGCACTCTCGCGAG	0
TGATTGGAGGCCGCCTGCCCCCGGGGCCGGC	0
CCTACACGGCGAACATGCGCAGAGCCTCCTC	0
ggggctgtcagcaggtgcgccctggttctcc	0
aggctggagagcggtggcgcgatctcggctc	0
GGCCGGGCTGCCGCCTGTgccccggctcccg	0
GCAGCGCCACACGGCGGCGCAGTGATGGATG	0
cccaggacttgcccctgtgcctctggggaat	0
GCTCAGTCCGGCGGGGGCGCCGCGGAGAGCG	0
CAGATCAGCAGCCGCGGCGCAACCTCGCCCA	0
CTGCCATTACCAGGCTGCGCATCCACACTCA	0
CAAACTCTTTACGGCCGCGCGGCAGCCCCTT	0
GTCTCTcccggcgccggcgagcgggccaggc	0
GCAgccgccggcgcgcgccccgccgAACTCC	0
GAGAGCCCGGGAGGAGGCGCGGGAACGCGCG	0
CGCCCCAGCGCCGCCCGCGCCCAGAGACCCG	0
CGGAGGTGCAGCAGCTGCGCGGCCTCAGCGC	0
TCCCGGCCAGCCGCCGGCCCGCAGGCAGCGC	0
TTGGGCGGAGCCGGCGGCGCAGCTCCTCCCT	0
GAGCGCAGCTGCGGCTGCGAGGGCCTCTCAG	0
CTCAGCTGACCCGCGGGCGCCAGACGCGGCG	0
TGCAGCAGCCGAGCCTGCGCGGACTGTGGGG	0
gggccccgccccgccggcccggggTTGCACG	0
GCACCTACCGCCGCCCGCCCGCTCCATTCTC	0
ggcggggtgcgcggcggcgccgcagcgcgcg	0
GGCTCCCCGAGCGGAGGCGCGATTCCGCCGC	0
TCCTCCGCCGGCCCCGGCGCGTCATccgccc	0
AGCCACCCTGACGCCTGCCCGGGATGAGTTT	0
ACTCGTCTGGGCCCCTGCGCGCCTAACTTCC	0
AGTTGTCAGCGCCCCTGCCCAGgccccgccc	0
GGCCGCCTTCGCGGCCGCGCGCTGCCGCCCA	0
AGGCGGCCTGGAGGAggcgcgcgccctcggc	0
TCCGCGCCCCGCCCCTGCCCCGCCCACGTGA	0
GACTGGGCCTGAGGCGGCGCGTGAAGTCACC	0
GGCAGGGGAGGAGCCTGCGCCCGTCAGACGG	0
TGCCACGTCCCCGCTGGCGCCTCAGACGCCG	0
GAGAGGGATTGCGTCTGCCCCCTTGGGGTAC	0
CCCCGCCGGAGCGCCGGCCCCGCATTCCTCC	0
cgcgccccaggcgcccgccccccacccgctc	0
ctacccacccgcggccgcccggcggggccgg	0
CGCCCGGGAGGCACCCGCGCGGCTCCGGAGT	0
AGGCCTGAGCGCGGCTGCGAGCGGATAACGG	0
TCAACGCCCCGCCCCTGCCCCGCCTCCTGAG	0
tgcgcggcccgcgggtgcccggccAAGCGCT	0
CCAGAGCCGGGAGCTTGCGCAGGGCGGGCAG	0
caatagcaaagcagctgcgcaccgacaggct	0
CAAAGCCCGTGCCCCGGCGCGCCCAGGTGAG	0
CCCCCTACTGGCCGCTGCGCCGCGTTCCCAG	0
ccctctccccgcccctgcgcctctctcccgg	0
GCCTGGAGCGGAGGCTGCGCAgggcgcgggg	0
TCACCTCGGAGCGGCGGCCCGGCccgcggcc	0
CGAGGTGAAGGCGCGCGCCCCTCCCCGCCTG	0
GGTGAGGTCAGCGCCGGCCCCACAACCCGAC	0
CCCTCCCGGTCCGCGCGCGCAGCCAATGGGC	0
GGCAGTGGGTGAGGCGGCGCAGCCACCGGGG	0
ggcgcACTTAGCGGCTGCCCGGCCGGCTCCG	0
AGGCACTGTGGCGCCCGCCCCCGCCCTCCCA	0
GACCCGCTGGCCGCAGGCGCGCCTAGGAGTG	0
TGGCTCTCTTAAGGATGCGCGTCACCGACCG	0
CATTCCGTgcgcgccggccccggcggccgcg	0
CGCCTGCGGAGCGCCGGCGCCTGGCCGCGCG	0
CCCGCCTCTCGCCCCCGCGCCCTGACAACCC	0
CTCCGAGGAGGCCCCTGCCCCCAGGCACCGC	0
CGGATTCCCGGCGGCTGCGCGGGAGGCTGCG	0
CCCCCATCCCGAGCCCGCGCCTCTCTGGTCG	0
CCCATTCTACGCGCCTGCCCACACCCTCCTC	0
GCGGACAGCGGCGTCGGCGCCTCCAACCAGT	0
AGTTTCCAGGGCGGGGGCGCAGAGGAGAGTG	0
GGTGTCACCCGCGCAGGCGAGAGGCAAATAT	0
GGGAACTAGAGCCCCGGCGCCTTCGCAGCCG	0
ggggcgccccgaggcggcgcACGAGCTCTGG	0
GTAAACCAAAACGCATGCCCGAGCAGAGGTT	0
CGGCCACCCCGCGCCCGCCCACGTCCTGGCC	0
GCGCAGATCCCCGGCGGCGCGCTGGGCTCGG	0
ctccgcccGGGCAGGTGCGCCCAGGGGCCTC	0
CCCGcgccctgcgcccgccccgccccgctcc	0
GCACGGTGGCGCGCTGGCGCAGAGCTCGGGC	0
TGGGGAAGAGGCAGGTGCGCCATCACCTTCT	0
GGGTTAATCTGCCCCTGCCCCTGCGCTGTAT	0
GCCTCCCGGAGCACGTGCCCGCTGTGTACTG	0
GGGCGGCGTCCCGGGTGCGCGGTGGGCGGCG	0
GGGCGGCGTCCCGGGTGCGCGGTGGGTGGCG	0
AGAACATGAGGCGGTTGCGCGTGAGCAGTAT	0
CCGCGGGGAGGCGGGGGCGCCAAAACGACGA	0
AGTGGGCAGCCCGCGTGCGCGAGGACCCCGA	0
CTCGGGGGCGGCGGAGGCGCGTACAGTcgcc	0
CAATACTTCGCAGCCGGCGCAGCGGTTCCGG	0
GGCGACGCCGGCCCCGGCGCGGCTCCTCCTC	0
gggtgtgggcgtgcctgcgcgggactggcag	0
TGGAGGAGGGGAGGGCGCGCAAGCCCTTTCG	0
CCCGGCGGCTCAGCCTGCGCCGCGGAGCGCT	0
AAAGGGACAGCCGCCGGCCCGCCTCTGCCTC	0
cTCGGCTGCGACGCTTGCGCCCCCAGGCTTC	0
ccgcctccccgcgccggccccTCGGCTGCGA	0
GCAGCTCTTGGCGCTGGCGCAGGTACTCCAG	0
gggtgcgggagccgctgcgccccgcgcTGGG	0
GCTACTGGGGGAGGCGGCGCAGCGCAGTCGC	0
ggggcgaccgccggaggcgcggggcggcgcg	0
cggtcgccccgcccctgcccgcccgctccgc	0
TGCGGCAGGCGCGGCTGTGCGGCAGCGGAAG	0
GAGCGGGAAGGAGCCGGCCCAGCCTGAGTAG	0
GCTCCTAGCCGCACCTGCGCCTGGCAGGCGG	0
TGTCAGACGCGAGCATGTGCAGTTTGCAGCG	0
GTGCACTGCAgcgcccgcccctcgccggccg	0
GTGCCAGGTTCAGCCCGCGCGGCGACAGCGG	0
TCCCGCAGAGACGCCTGCCCAGTAGTTGTGC	0
GGTGCCCTCGGCGGCTGCCCGGGGCCGCTGG	0
gagccgagcGGCGGGCGCGCGGCCTTGCGTG	0
AGGACGTGGGGAGCTGGCGCCACAGGAGCTA	0
GTCGCGGAGGACGCAGGCGCAGCGCGGCTCA	0
ATACTCATCTGAGGAGGCGCAGAGAGACAGA	0
GCTGACGCTAGAGGGCGCGCAAAGGTTGCTG	0
acgccgccgcccgccggcgcgcTCCACCTCG	0
CGTCGTTTGAGCCCAGGCGCGGAAGGGAAAA	0
aggctggagtgcggtggcgcgatctcggctc	0
GCAGGCCAGCCCGGCGGCGCCATCTGGCGGT	0
ccactaggtggcgcttgtgccagacagatcc	0
CCCACCAGCAGCACAGGCGCCTGGGGGTTGT	0
CCGAACGCGGGCGCTGGCGCCCCCTGCCGCT	0
GGCTGCCTCAGCCCCCGCGCCACACAGGTTA	0
TGCAGCGGAAGCGCCCGCCCACTCCGGCCTC	0
GCCCGCCACTGAGCATGCCCAGCACGCCGGC	0
TCTCCTCCTACCGCGGGCGCAAGTCGGGGAA	0
CCGCCCAGTCCCGGACGCGCGTCGAGCGCCC	0
TCCATCGGGGGCGGGGGCGCAAATCCAGACC	0
GCCCCGAGCGGCGTGGGCGCGCTGCCTCTCT	0
GCAGGAAGAAGCGCCGGCCCGAGCTCCGCGC	0
ggccgccggggcgggggcgcggccgggccgT	0
CCGGGCGGCTGCGGCTGCGCCTAGTGAGCGC	0
ccgccgcgcgccgcgtgcgcgccTTCGCGCT	0
GCGTGCGTGAGCGCCTGCCCCAGGGAGTGTG	0
GAGAAGGGTGGAGCCTGCCCACCCTGTTTCC	0
CCATGTCGCCCCGCATGCGCCACATCTGCTA	0
TCTTccccccgcccctgccccgccctccccg	0
GCCTCTCCTCACGCTCGCGCAGTCTCCGCCG	0
CCCCGCCCCTCCGCCTGCGCCCCACCATCCC	0
CCGGCCAGTCGCGGAGGCCCGCGTTCCCCAT	0
CTGGGAGGCCGAGGCGGCGCCTGTTTACAGA	0
GGCCCGCACGCCGCGGGCGCCACCCAGTGGC	0
CCAGGAGGCTCCGCGTGCGCCAGGAAGCAAA	0
GCTTTTCCACCCGCCTGCGAGCGGGAACCAC	0
TGTGCTGCCCACGCCCGCGCGGCTGGTGCCT	0
CGGGCTGCTGGCGGCCGCGCGCAATGCGGAG	0
TGCGAGCCTAGCGGCGGCCCATCCTCCCGCG	0
gcggggccccgcggccgcgcgcTTGGGCGGC	0
CTAGGTGAGAGCGGCTGCCCGATCCCGCGGC	0
GCCGAGCACAGCGGAGGCGCCGGAGGCGGCT	0
CACCCAGGTTGCGGCCGCCCGGGGAGGAAGC	0
CACGGGCCCCGCCCCTGTGCGTCAGCCCGTA	0
CCACGGCCTCGCGCCGGCCCCGCCCCCTCAG	0
GGCACAgccggcggccgcgccccgccgccAC	0
GGAGGCTTGGACGGCGGCGCCAGGAAGTGCG	0
AGAGGCGAGAGCGCTCGCGCCCCTGACTTGC	0
ATCGCTCGCAGCGGCGGCGCCCGCAGTGGCC	0
ggaggggatcacgccggcgccgggggcgggc	0
gaaacccgagccgcgcgcgccagcccgccag	0
GGCGTGTGAACCGCCCGCGCATTTGCACTCT	0
TCCACAGCACGCCCCTGCCCCACCCCAGCCG	0
CCCACCTGAgccgcgggcgcggggggagcct	0
CAAGGAGGAGCCGCCGGCCCGCTCATCGCTG	0
tgggggacgggcccgggcgccaggggcggga	0
ggccgcgagggcggcggcgcggggctggcgg	0
ctcgggcgcggcgcggGCCCCGGGTCGCTCC	0
GCAATTTGGTGAGCCTGTGCCATAAGCCGCC	0
CGGACACTGGCCGCCTGTGCATCTAGTGGTT	0
CAGGGCTGGGACGCTGGCGCCTCAGGCCCCA	0
AGCAGCTGAgccgccggcgcctcggccgccg	0
gcggcgggcggcgcgggcccggggcccggag	0
TAGAGGGCACGCCCCTGCCCCGCCCTCCTTC	0
CCGCTGGGAggcgcgggccccggccgggccg	0
gggcccgctggcccgggcgccccgcagcccc	0
ccgcGCATTCCAGCGTGCGCGCTCCCGGACC	0
TGGGGCTCCGCAGCCGGCGCGGCCCCTCAGC	0
GCTGCCGGGAGCGCCCGCGCCGCCCAGGGCT	0
tttcccctccccGCCGGCCCGCAGCAGCAAC	0
TGACCGCCCCGCCCCTGTGCCGCCTCAGGGC	0
ccctcagcccgccccgGCGCGGCTGCAgcgg	0
GTGGTCAGCAGAGGGCGCGCATTCCTAGGCC	0
ACTGGCTGCCACGCCTGCCCAGGAAGTTGCT	0
AGAGTGCCCCGCGGCTGCCCACGGACCGCCT	0
GATTGATGAAGCGCCTGCTCACAGCGACTGG	0
GGGGATTCCTCCGGCGGCGCCGCGCCCCTCA	0
AGACCGCGTCGCCGCTGCGCAGGGCTAGCTG	0
CGGCTCTCCAGACCCTGCGCCCTCGTTCACC	0
AGGGAAGCGAACGCACGCGCGCAAAACCCCG	0
GGGACCAGCAGCCTCTGCGCGCCAAGTCCGT	0
GTGAAGGTGAGCGCATGTGCATGTCTATGGT	0
CGGCGGCCCCGCCCCTGCCCGCGAGCCCCGG	0
CCTTCACTCCCAGCCTGCGCCCCGATGCTGC	0
TcgggcggcggcggcggcgcgccccACGCCG	0
CGGCTCCCCGGCCCCTGCGCGCTGCGGTCCG	0
ccccccgcgggagcccgcgccgcccgccgcg	0
CATTTAAAcggccccggcgcggcgggcggcg	0
CTCGCGGTCTGCCCAGGCGCCCCGGAGCCCG	0
GTCCTCTCCTGAGCCCGCCCATCACGTGTAG	0
ccgcccGGTTGCGGAggcgcggggcgccccc	0
TGCTGCCCGCCCGGCGGCGCCGCGTGGTTTC	0
cgcgggggcggagcgggcgcggggcggcaac	0
ACTACGACTCCCGCCGGCCCGCCCCGGGGAG	0
CTTCGCCCGCCCGCCTGCCCCGCGCCGCCAC	0
GTGTGTTTCAGCGCCTGTGCCGTGTGCCGCA	0
GGGACCGGCCCCGGGGGCGCGCTTCCTGCCG	0
CGCCCCACACCCGGCGGCGCCGGAAGTCACG	0
GTTCCTGGACGCGTATGCCCGCGGAACTGCT	0
TCGGGCCCACCCGGCGGCGCCGCAGGCCGTG	0
GCTTGCCTACCCGCCGGCCCGCGGGTCTACT	0
CGGAAGCTGCGCGCTCGCGCCCCCACGGTTC	0
ggcggcggcggcgggggcgccTCCTCCTGGC	0
TCTAgccccgccggcggcgcgccgcgAGTCC	0
GGAGGAggcggcggccgcccggagccgcgcg	0
CGTCGTTTCACCGGCGGCGCGTGACCCCGGC	0
CGACCCCAGGGCGGCCGCGCGTGTCCTCGGG	0
CTCCCGGCGAGCGGAGGCGCCTGGGGGTCTT	0
GACGGCACCAACGGCGGCGCCTCGGAGGCCG	0
CTGCGCCGAGCCCCCTGCGCGCTGCACATGG	0
AAGCGCAAGCGCGGCGGCGCCAAGGACTGCC	0
TCCTTGCTCCCAGCCGGCGCAGCTTCCTGGA	0
CCACTGTGCAGCCCAGGCGCCGGGCGCTGCC	0
TCCCCTTGGCACGCATGCCCAGCCACACCGT	0
CCGGTACCCGCAGCGTGCGCCCTCTCCTCCT	0
CCCGGGCTGGGCGCGTGCGAGCCTCCCACTG	0
CAAGCGGAAGAcgcgggcgccgcgcggcccc	0
GGGACGCGGCGCGGAGGCCCGACCCAGAGGC	0
CACGGCGTCTGAGCCTGCCCAGGGGCGGCGC	0
CCCGCGGCAGACGGCGGCGCGCGGCGCCTCT	0
CGGCCCCCTGGCGGCGGCGCGGCTCCCTGCG	0
GAGGTAAGCGCCGGCTGCGCCGGAggagcgg	0
AAGAGGTGTCGCCCTGGCGCACATTTTCGAA	0
TTCCGGGCTCGCGCCCGCCCCGAGAAAAAGG	0
GTCGCAGGGGCCGGGGGCGCAGGAGGAGCCG	0
GGAGCAGATAGCGGCCGCGCAGACGGTGCCA	0
GAGCGCGCACGCGCACGCCCCACACCCCGCA	0
TCCCCGGGCAGCGGCGGCGCGCAGCGCGTCT	0
CTTGCTCAAGGCGGGTGCGCCCCTCAGACGT	0
agcagggttcgaacctgcgcggggagacccc	0
GTCGGTCAGCCCGCCCGCGCAGTGACGCTCC	0
GGCACCGGGTGCGCTGGCGCGTCAGTGGCCC	0
ACTACCGACGGCCCCCGCGCGGGCATTGGCT	0
CTGGTCGCCGCCGCAGGCGCCTGAAGGGCAC	0
GGGCCACACGGAGGCCGCGCACGGTCCCCGG	0
CATCTCGCTAGCCCGCGCGCCAGTGAGCTGG	0
GCGGAAAACTCCGCGGGCGCGGCTGCCCCAG	0
ACGACGCACGGAGCCCGCGCGACTGGAACCA	0
CAAACCAAAGGCGCTCGCGCCGAGCTAAGCT	0
gcccccgcccgcccccgcgcgcACCACCTGT	0
GCGGGAAAGGGAGCCTGCGCCGCAATCTTTC	0
TCACTCCGCGGCCCGCGCGCACCCACGTGCT	0
ATGAAATGCGGCGGGGGCGCGATCTGGAGAG	0
AGAGGCTGAGCAGCCTGCGCCTGAGCTGGTG	0
CTTCCTCTGCGCCCCTGCCCCTGCAGGCTCT	0
GCGCTAGCCGCCGCCTGCGCGCCCGGGCCCT	0
CTCCCTCTCCCCACGTGCGCGCTAGGCCTTG	0
AGCAGGGCGGGAGGAGGCGCGCTTTGCCGCA	0
TGGCGGAGAGCCGCCTGCGCATGTCAGGGCT	0
CCATGTACGAGCGCGTGTCCCGGGCCCTGGC	0
CCACCTCCCCGCCCCTGCGCGCCCTACCCGA	0
TGGGCAggcggcggccgcgcgcccgggAGCC	0
GCGCCCTCTGGCGGCCGCGCGGACGAGGTGC	0
CGGCTTCCACGCGGTGGCGCCGTCTCCCCAC	0
AAGCAGCGGGACGGCGGCGCGTTCCTGAGTT	0
AGTTCCCGCCACGCGGGCGCCCGGCGAgggc	0
GCTCAGAAGAGCCTCTGCGCAGCTTTACTGA	0
TCAGGCGGCCGAGCCTGCGCCACGGCCTGCG	0
GCGGGCGGCCCCGCTCGCGCGCCCATTGGTC	0
CCAGCCCGAGGCCCAGGCGCGCCCCTCTGCT	0
CCCCATCCTCGAGGCCGCGCGCGCGATTTCG	0
AGGTGCTCGGGAGCCGGCCCAATGGGACACT	0
TGCGGGGAGACCCCCTGCGCCCCGGCCCTGC	0
ACGACCCGGCGCGCACGCCCACACAATAGGA	0
ACACAGAGCCCCGCCCGCGCACACAGCACAA	0
GCGGGAGAGCGAGCAGGCGCGCCACTGCGAG	0
ATGCCATTTAAAGCGTGCGCGCCCCGCGCCC	0
TATATAGCCCGCGGCTGCCCACACGGCTCTG	0
GCGCCGCTTACCGTGTGCGCAGAGCAGGGCG	0
CCTCATGGTgccgcccgcgccgctcgcccgg	0
ctgggggcgggcccaggcgcggtggcggtgg	0
cccgcccccagcgccggcccggccccttccc	0
GCCCAGCACTGAGCCTGCCCCTCTGGGTTTC	0
GAGGAAGGAGGAGCCGGCCCAGGCCTGGGCT	0
GGGGTAAGCGCCACGTGCGCGCCAGGTCCTT	0
AACGGTGAGAACGGGTGCGCGGGGAAGGAAA	0
ccctggcccggcccctgcccgccccacgcgc	0
gtccgccgccgcgcttgccccccgcgcgtcc	0
AGGACGGTCTGCGGGCGCGCGGTGGAAGGGC	0
GCTCGCTCCCGCGCCCGCCCCAAGATGGCGC	0
CCGAATGGCGGCGGCTGTgcggcgccgcggc	0
GTgcggcgccgcggccgcgcggggAAGGATT	0
gcagccggcagcggacgcgccccccgagccc	0
GCGCCCCCTGGAGGCCGCGCGGAATCTGACC	0
catcagccaggcggtggcgcacccctgtggg	0
TGGAGGCTCCGAGCCTGCCCCCAGAGACGTC	0
CCACTGACTACAGCCTGCGCCCGCCTCTTTT	0
TTAGCATGGGGCGCCTGAGCGGGAGGCCTGG	0
CCTGCCCCCTCCCCCTGCGCGCCCCAGCAAT	0
CGCTACCCGGCCGGGGGCGCAGACAGCCCTC	0
GCTCCGCCCAGCCCCTGCCCAGCCAGTCCCC	0
ATGAGGCCCGGAGCCTGCCCCCGCCCAAGCT	0
TGGCCGTCTCGCCCCCGCGCCTTCCCCCCAG	0
CCGCGACCCGGCGCCCGCCCACGCCGCGTCA	0
GGCCGCCGGGAAGGCTGCGCGGTGTTAAAAA	0
CTCCTTGGCCGCCGCTGCGCATGGAAAGCTC	0
AAGATGGAGAGCGGCGGCGCCGGCCAGCAGC	0
CCCAGCTCCTGCCCCTGCCCACGCTAACGGC	0
GAGGCGGCTCGCCCGGGCGCAGAGCAGCCGG	0
ACGTGCGGCAGAGGAGGCGCGGCCGGTGCAG	0
GCAGAGCCAGCCGGCCGCGCACAGACCCCCC	0
CAAAGCCGGGGCGGCCGCGCCGCAGACGCTG	0
AATGTGGGGAGAGCGGGCGCCCGAGCGCGAC	0
GCGCACCCCGCCCCCTGCGCCCGCCAGCCTA	0
GCCGGCAAGGGCGCCGGCCCGGGGAGGACGA	0
CTCCCCACAAGCGCGCGCGCACACTCACTTC	0
GCTCCCCCGCCCGCCTGCCCGCCCGCCGCGA	0
CGGTCCCCACGCGGCTGCGCCCTCCCCAGCT	0
CCCGTCCCAggcccccgcgccgggcggccgg	0
GGGCGCAAGCGAGCGCGCGCACGAGGAGGTG	0
gcgcgcggacgcggcggcgcggggagtgagg	0
TCTGCCCTCTGCGGCCGCCCGGCCCCGAACT	0
CCGGACCCACGCGGCGGCCCGCCCCCTGCCT	0
TCGGGCGGCGGCGGCGGCCCAGGATCACCCC	0
GAAGCTGCGGGCCCGGGCGCCTCGGCTGCGG	0
CCCAGCCCCTACGCGCGCGCCGGTTCCGGGC	0
CGGCTCGCGGGCGCCCGCCCCTTCTCCACCG	0
GGACAACTccccgcccgcgcctccccgcgcc	0
TGCGAAAGTAGAGGCGGCGCGTCAGGACCGC	0
CGAGGGAAGGGCGGGGGCGCCGGAGAGCCGG	0
CTGCACTAACGCGCCCGCCCCGCCCCTCCCT	0
AGGCGACGCTGCAGCTGCGCAAGTTCGGGCA	0
CCTTCCTGCCCCGCGGGCGCCCTGCGACCCC	0
GCGGCTGGGGGAGGGGGCGCGGAGGAGCTGC	0
CCCTCCGCCGCCGCCGGCCCAGGGCTGGGGG	0
GGGCTTCCAGGCGGCTGCCCGGCGGGCCAGG	0
CCCCTGGCGTGAGCCGGTGCGAGGGGGCGGT	0
cggcagcggggcgggggcgcgggACTGACTA	0
GCCACCACCGCCGCCTGCGCCTGGAGCCCGG	0
CATGGCCAGCGCGCCCGCCCGCCCCTGCGAG	0
agcagccccggcggcggcgcggaccccgagc	0
TGGCCTAGGAGCGCTTGCGCCAAGTCCCAGA	0
CGAGGAACGGGCGCCGGCGAAGGCTTGGGGC	0
gctgccctcggcccctgtgcctggcctccgg	0
CTCCCGCCCCGCCCGGGCGCCACTCCTCGAC	0
GGAGCAGGGGCCGCAGGCGCCCCGCCCGGAC	0
CGGGGGCCTCGCGCAGGCGAGACAGGCCAGA	0
AGCTGCCCCAGACCCGGCGCAGCGCCTCGGC	0
TCTGCCGACGGCCCCTGCGCCCGCTCCTGCG	0
GCTCCGGTCCCCGGCTGCGCCCCGGCCCTCg	0
CATGGCAGCCGCGGCCGCGCGGTGGGCGCAG	0
AATgggggcggcggcggcgcgggccTGCAGG	0
CCCCCAAGGTCCGGCCGCGCGCCGAGTCCAC	0
cctccccgccccgcccgcgccccaggccccg	0
GTGTTGGGTACCGGGGGCGCGGAGGAGACGA	0
CTTAGCGTCCCAGCCCGCGCACCGACCAGCG	0
TGTCATTGATCCGGCGGCGCGGGATTGGCCA	0
gccgcgcgccccgcccgcccggccgcttccg	0
GTGACCAGACACGCGGGCGCGGGTGGGGGGT	0
CCGCCCGTCCGCGGCCGCCCGGTGGAACCAG	0
GGCGGTGCCCCCGCCTGCGCCGCCTGGTGCT	0
GGCCCGCGAGGCCGCGGCGCAGCCCCGCCAA	0
ccgggcgggggcgggggcgcgcgTCCCGGAG	0
ttctactggagaccctgcgcaggttactcca	0
GCAGCCAGCGGCGCCGGCCCGGCAGGGAGTC	0
CTCCAAGCCCGCGCCCGCCCCCTAGCGACTC	0
CCCCACTGCTCCGGCGGCGCCGCAAGGCCGT	0
GGCGGCGGCCGCGGCTGCGCCTCTGAGGGAA	0
CTGGGGTTCTGAGCATGCGCCTGGCCTCCTG	0
GGGTGGCGGCCCGGGTGCGCGGTGGGCGGtg	0
ACAGCACCGCGCGGCGGCGCGCAGGACTGGT	0
GCTTggggccgagccggcgcccctcccccgc	0
TCGCCACTGGCCGCCCGCCCAAGCGGCTACG	0
GCTTCCCCCAGCCCCTGCGCCCGGCCCGAAC	0
ggtaagcagaaagcatgcccacttggccact	0
GCTCCTTTCCGCGCCCGCCCGCCTGCGCTCC	0
AGCACTAGCTGCCCCTGCCCCCACAAcccct	0
TGCCGAGGCAACGCGGGCGCGTCCACCTGGC	0
CTCTAGCAGCCCGCGGGCGCACTGACCTGAG	0
TCCGGGCcccgcggccgcgcccccccgcccg	0
GTCAAGGGGCGAGCCTGCGCCGCCAACCGAA	0
gcgcaggccggcggcggcgcggccggAGGAG	0
cgcgcgcggggcggggGCGCGCGGCCTGTGG	0
CGCccccgccccgcgcgcgccgcgccccgcc	0
GGGTCTcccggcgcgcgccccgccgccACCT	0
cctcgcccgcccgcctgcccactcgctcgcT	0
AGGGGGCGGGGAGCGCGCGCAGGAGAGCGGG	0
GGTGTCCCGGGCGCCGGCCCGGAGCTCTCCG	0
GACGCCCTCCGCCGCGGCGCAGCCCCAGCCC	0
CGGAGGGCGTCAGGCTGCGCGCGGGGGACGG	0
CCTGCGCGGTGAGCCTGTGCCCCCAGGCGGC	0
GTGAAAGGCAGCGCCTGAGCGAAGCCGCAAG	0
CCCCAGGCAGGCCCCTGTGCCCCTGGGTCCC	0
TCCCGGCAGGCCGCGCGCGCCTCGGCTTCAC	0
CGGTTGCTAGGCAGCTGCGCCTCCTGGGAGG	0
GAAAACAAGCCCGCTGGCGCCCCCTAGTGTG	0
TGCAGGCAGAGAGGCTGCGCGCGGGGCTGCC	0
CACCCGCCACGAGGCGGCGCCAGAGCAGCGT	0
catggctccagcacctgtgcCAGGCTGTAAA	0
GCCCATTGTAGCGGAGGCGCCAAGCCATGAC	0
TTGCctgggcgcggtggcgcacgcctgtaat	0
GCAGGGCAGGGCGGGGGCGCAGATGGGGGAG	0
TTGGCTCTCGGAgccggcgcccgccaggcga	0
ggcgtgcccggcgggggcgcggtcgcctggc	0
TGCCCACAAAGCGCCTGCGCTTGACCTCTAC	0
TGGGCCCCCAGCAGGTGCGCCTGGCTCCCTG	0
gggggtgcgggagccggcccAGGAGGGGGCG	0
TTCCTACCCGGCCCCGGCGCCGGGCTTCCCC	0
TAGCGGGACCCCGGCGGCGCGGTGCGCTTCA	0
GTTGCCTCCCGCCCGGGCGCCTACGCCTTCC	0
CCACCGAACCCCGCCCGCGCCGGGAGCATCT	0
TAAAGGGCGAGCGCAGGCCCGAAGGCAATGA	0
ggcgccgcgggcgggggcgcggcctcggggg	0
GCCCCTCCCTGCCGCTGCGCCATTTCCGGCA	0
GTTGAGAGGGGCCCGGGCGCCGTCGGACCTG	0
CGCCCTACCTGCCGGTGCGCAGCTCCGACAC	0
GGTGAGTACGGCCCCGGCGCCCCTCCGGCCG	0
GATGGAGAAGCAGCCTGCGCGGCCCTCCCAG	0
cccgccgccgccggccgcgcggTGGCTCCTC	0
CACTTCTCTCGAGCGGGCGCCGCTCTACTCA	0
CCCCGACATCGCGGCGGCCCGCCCCCAGCGC	0
GCGGAAGCTTCCGCCGGCGCCGAATAAAACC	0
CGTCTCACTTCCGCCTGCGAGCCTTCGGGGG	0
GCTCAGCGCTCCGCGGGCGCGCCCTCTGGCG	0
GAGCTGTCGAGCGCCTGTGCAGATGGTCCCG	0
GCCGGGCACTGCGGAGGCCCGGGCTGAGATG	0
CGGCCAGCAGGCGGGGGCGCGGCATGCTGCG	0
GCGGCTGGGTGAGCAGGCCCAGGGTTCCCTT	0
TTTCCCCCGAGCGGCGGCGCGCGGAGTGTGC	0
GGGAGTCCCAGCCCAGGCGCGATGCCCCCTG	0
cgccctcccgccgccggcccgggcgTCTGGA	0
CATCGGCCGCCCGCTTGCCCAGCTTCTTGAG	0
CTCTGCAGCAGCCTCTGCGCGGTCCCTACGT	0
CCAGCCACAGGCGGGTGCCCAAGAGTCTTCC	0
CCGGGAGGAGGCGGCGGCCCGTGCACCGCAG	0
ACCGCAGGCCCCGCCCGCCCACGGCCCTTCC	0
CCGAACGGCAGCGGAGGCGCGAGGCCCGGGG	0
GAGTCCGCCCGCCCCTGCCCCCGCCCATAGC	0
TTCGGCTCCTCCCCCTGCGCCTCACACGCTC	0
GAGTGTATCTGCCCCTGCCCAggctgccatg	0
AGGGGGAGGGGAGCAGGCCCAGGCAGGCGTG	0
CCCTGGGGCTCCGCCCGCCCATCTCCAGTTT	0
CTCGCAGACTGCGCTGGCGCCGCGAGAACAG	0
CGAAGGCCGCGCCCCTGCGCCCGTCCCGCCA	0
GGCGAAACACCCGGCCGCGCGCACTGGGCCG	0
GCATCCAGCACCGCTGGCGCCCCCTGGTGGC	0
CTAGATGTGCACGCAtgtgcgtgtggagtgt	0
GCCCAGGGTGGCGGCGGCGCAACGCGACCCA	0
cgcggcgggggcggcggcgcgAGAGGCTCGG	0
CGGCTCCAGGCCGGCTGCGCGGACCCGGAGG	0
AGGACGTGACCCGCGTGTGCCCTAAGCACAC	0
TAAATACGCGGCGCCGGCGAGTGCGTCGAGC	0
GGGGAGGGAGGAGGCGGCGCAGGCAGTGGGC	0
GCGAGCTCCGGCGCCTGCCAAGGCGTGGGGT	0
CCAGTATCCAGCCCCTGCCCCGCAAGGGTGG	0
ggaggccagtgaggcggcgcctgcagttgtc	0
AGCCGCCGGGCCGCGGGCGCCAGGATTGCAC	0
GTCGCCCCTCGCGCCCGTGCGTCCCGCTTCC	0
CGTAGACGCAGCGCAGGCCCCGAGCTCCCGA	0
GTGTCCCAAGACGGCTGCGCGCGCCCTCAAG	0
TGGAGGCGGGGCGCCCGTGCCGGCCTCCTCA	0
TTGCATCACGGCGGCTGTGCGCGAGTTAAGC	0
ACTGCAGAGAGCGCTGGTGCGGAACGAGCGG	0
TAGGGCGGCTCCGCCCGCGCCAAGCCCGGGG	0
CCTAAGGGCCGCGCGTGTCCCCGGCCTCGGC	0
GCGGCGCCTCGCCCCTGCCCCACCCCGACGC	0
AGACGCGAAGCCGCTGGCGCCATCTTGAAAT	0
AGCCACGCGAGCGCTGGCCCGGAGGCTCGTG	0
cggccggggggaggaggcgcggggggggggg	0
TTGCCTTCCCACGTCTGCGCGTCTGCACCCC	0
gacccgggccgcgtgggcgccgggATGGAGG	0
tgtgcacggcacgcacgcgccagtataagaa	0
CGCTCGCCTCACCCCTGCGCGGAGCCACCAA	0
AGTGTTCCCAGCGGGTGTGCCCGTTCCATCC	0
GGAGGACGCTGCGGTTGCGCAGGACGCTGGC	0
GCCGCTGATAACGCATGTGCGAAAGAGACGC	0
ccggggcccggcgtgggcgcgcgTCCTGCCG	0
AGCGAACGAGCAGCCGGCGCCGTCCTCCCGC	0
tgcgcgggaggcggcggcgcgaggcgagccg	0
AGAGGCGAGCGCGCTCGCGCCCCTGACTTGC	0
CCCGGATTCACCGCCCGCCCAGCCTGGCGCG	0
GGGCCGAGGCGCGGCGGCGCGGCTGCCGGCT	0
CACAGTCGCAGCCCCGGCGCCCCGAAGCGGG	0
GCCGCCGCCACCGCCCGCGCCGGAGTCAGGC	0
GAGGTGACCGGCGGCGGCGCGGGCAGTCCGG	0
AACTCCTCCAGCCCAGGCGCGGAGCGGGACG	0
CGGGGGGAGAGAGCATGCGCGCTGGGACTGC	0
CGTCTTGAGAGCGGGTGTGCCGGGTGACGAG	0
TAGTCTCGCCGCGGACGCGCGAACCCGCCCC	0
CATTATCATAGAGGCCGCGCGCGTTAACCCC	0
CTCGCCCCAGCCGGCCGCGCAGCCTACTAGG	0
GAGTCCTCCGGCGGCCGCGCCGCTGGGCCAG	0
AGCACGGCCGGAGCTGGCGCCCAGCGTACGG	0
CGCCGGAGCTGAGGTTGCGCATCTTTGTTCA	0
ATCCTAGGGTGCGTCCGCGCCGTGCCTACCC	0
GCGAAGGAGCGCGCTGGCGCCCTCTGGCGGC	0
tcaaatcctggcgctggcgcctgtcggccgg	0
GGTGCCGGCGGCGGAGGCGCGTACGGCCCGA	0
CGCGAGAGGAGAGGGGGCGCGGGGCACCGCT	0
CCGCCCCTCGGCGCGCGCCCGAGGCTCGTGC	0
gctttctcatccgcttgcccagtggtagggc	0
CGGAGCCTCGGAGCCGGCCCATCACTGGTCT	0
CGAGGCCCAGGCGGCCGCGCGGCAGGTCCGG	0
GGATGCACGTCCGGCTGCGCCAAGCTGGTTT	0
GAGGCTCCGGGAGCCCGCGCGCTCTCCTAGC	0
ggcggaggccgagcgggcgcggagagcggac	0
GGAGTGAGAGGAGCCTGCCCGAGCCCCCACC	0
ccagggggccgcgccggcccgcccgccccgc	0
CTTTTCTTCTGAGCCTGCCCCCTTCCCTCCC	0
CTGAAGCGGAGCGCCTGCGGGAACCGTAGCG	0
GTTcccggccccgcctgcgccgcgcgctccc	0
GAGGAAGTGAgcgcgggcccgccccgcccgg	0
AGGCCACGCTGCGCCGGCCCGCGGGCCTCAG	0
CGGAGCCGGGGCAGGTGCGCGCGGGGGGCGC	0
GTAgcgccgcgcggccgcgccgggtcgctct	0
AGCTCCGGGCGCCCAGGCGCCCCCTCGCCCC	0
AAGCCGCACAGCGCCTGCGCCAgggactggg	0
CACCGGACCAGAGCCTGCCCCCGGGGCCGCC	0
GGGGACGGGGGCGGACGCGCGGAACTGAAAG	0
CTCTGAGCGCCCGGCGGCGCCCTCCACCTCC	0
CTTTTATCCTGCCCCTGCCCCATGGCTGGCC	0
TGCCAGCCACCCGCCCGCCCGCTCGCTCACA	0
CTGCAGTCCTGCGCCCGCCCCAGCACCGCCT	0
CGCGCTCGGGCAGCCTGCGCGCTCGCAGCAG	0
CCCACTAGCGGAGCCCGCCCGGGACTACATT	0
TTAGGCGACAGCGCCCGCCCCTCTGAGGAGA	0
ggcctggagtccgcgggcgccccgcccggcc	0
aggccaggtggcgggggcgcccagccgcagc	0
GCGGCTCAGCGCGGCCGCGCGGCTTCTGGGC	0
ggcccggcccgagccggcccggctcTCACGG	0
TCTGGGCTCCGAGGCTGCGCGCGCCTCGAGG	0
GTTCTTCTGAGCAGCTGCGCATTCCCCAGGC	0
TCCGACTCGTGCGCGTGCCCGGGCCGGAGTc	0
GTGAGGCTGTGCCCCCGCGCAGAGCATCTAC	0
AGGAGGAACCGCGGCGGCCCGGCTGTCCCTG	0
CCAGCCCGGCGCGCCCGCCCAATTCAAACGA	0
GCGGATCAGGGCCCCCGCGCCCTTGCGTCCT	0
CGTTGCTTCTGCGCCTGTGCAGAGTGAGGCT	0
CGGTTCCTGAGCGGGTGCCCAGATCTGGATG	0
TTCTTTCAAAGAGGATGCGCCAAGCCCTCAA	0
GCGCGCTCTGGCGGCGGCGCCTTTGTGGCCA	0
cTGCGTCATGACGCCGGCGCCCAACGCGGAA	0
ACAAGGCCAAGTGCCTGCGCGTTCTTTCCCG	0
CGCGCCAAGGCCGGCTGCGCGCCGCTCATGC	0
CCTCTCAggcgcggcggcgcgcccgggggTG	0
CAGGAGCGAGGCCCCTGCCCCGCCCGAGGCG	0
TCGCCGCGGTGCGGAGGCGCGGGCACCTGCC	0
CCGGCAGCAAGCGCGGGCGAGGCGACTGCTC	0
GCCGGTCCGCCCACGTGCGCAGAGAGGAGCG	0
ATAGGCGGTGGCGGCGGCGCGTTGGCCCGGG	0
ccgcccccgcccgccggcccggcAGCCTAGT	0
AACTGCTTAAGCACATGCCCACACACAACTC	0
ccctggggccgcccgggcgccctcccgccgc	0
AAGACGCGGCCCACGTGCGCAGATGAAGTTA	0
GCTCGAGTCGGCGCGCGCCCCACTCGGGAAT	0
GCCAATCAccgcgcccgcccccgcccggacc	0
TCCCACCGAAACGGCGGCGCGAGAAATAAAG	0
CCGAAGCCGACCGGCTGCGCGGGCCTCCCCC	0
ctggctcagagcccctgtgcctctctcatgc	0
gccagggcgggcccaggcgcccggggccgca	0
CTCGGCCGCGGCGCTCGCGCAGGCCGCTCCC	0
GAGCTCCGAACCGCCGGCGCCCGGCCATGGC	0
GACTCTGTCCGCCCCTGCGCCCCCCGCACTA	0
TCTGGGAGGCCCGCCCGCGCCGCGGAGCCTC	0
GCAGGCCGGGACGGGTGCGCATAACCTGTTG	0
GTTAGCGCAGGCGGCCGCCCGGGGACGCGAG	0
CGCCCGACCAGCCCAGGCGCCCGCAAGAGGG	0
AGGCTCTGCGGCGCACGCCCGGCTCTCGGGC	0
CACGCACTGCCCGCCGGCCCACGCGGGAGCC	0
GAGTTTGACGGCGGCGGCGCAGGGTAGCGCA	0
ACGGCAGAGGGCGCGCGCGAACCGCCGGGCC	0
agcagcaggggcgcgggcccgggcttcaggc	0
AgccggggccgccccggcgcgcccATTGGTC	0
ACCACCTCCAGCCCCTGCCCACGTGCGCCCG	0
GCTCCTGCATCCGCCGGCCCACGGGGCTGGG	0
ccctggccccgcccctgccccgcccccacca	0
CAACGAGTGCGCGTCTGCCCCCCAAGACGGT	0
GCCCGCGGCTCCGCCTGCGCCTCTGCTGATC	0
TCAGCCCCAAGCAGCTGCGCGCCCCAGCAGA	0
ccgccccgcgccgcccgcccgccTGGAAGCC	0
ggcccgggcggaggcggcgcggcgcgggcTT	0
GCCGAGTCTTCCGCGGGCGCCGGCCCTGCGC	0
GGGAAGCTGCGAGGAGGCGCAGGAAGTCCAC	0
CGGTTCCAACGCCCGGGCGCCCCTAGACCGG	0
GGGGAAGGGTGCGGGGGCGCATGGGGTGATC	0
GCCTTGGCCAGCAGCTGCGCCAAGGTGTTGC	0
ccgcccgaggccgctcgcgcggcggccccgc	0
CATGGTGCTGACGGCTGCGCCGGCCGTGTAT	0
gcccccgcgagcccctgccccgcccccgctc	0
GCAGGCAGCGGCGGCTGCGCGGTGAACGAGG	0
CAGCTCCTCCGCGGCCGCCCGGCTCAGGTCG	0
TGAGTGCAgggcggccgcccggcggggggcg	0
gtgcgcgtctgcgtgtgCGCGCGCCGCCCAG	0
TCTATggcaaccgcgcgcgccgaggggggcg	0
GCCTCTCTcggcgcgcgccccgcccgcggAG	0
AACGGCCTggccggctgcgccccgggccgcc	0
ctccgcctccgcccctgccccggcAACCAGC	0
CGGCGACCCCGCCCCGGCGCCTGGGGCCCCT	0
GCAGCCGCGCGAGGAGGCGCGGGAGCAGGAA	0
GCAGGCGGAAGCGCGGGCGCCACATTTCCGG	0
gccacgTTGGCCGCCCGCCCAGCCTGCTGGG	0
aggaggggaggagCGTGTGCAGGACTTAGCT	0
CCGTTGCCGAGCGCGGGCGCGGGGGGCGGAG	0
CACTTCACTCGCGGCTGCGCGGCCCTGTCAG	0
GTTCGCGGAGGCCCCTGTGCCGGCCGGCGCC	0
TCCGCCCCTTCCGCCTGCGCCACCAGTGGGG	0
AGCCCGGGCCACGGCCGCGCACAGGAAGTCA	0
CGACAAGAAGGCGGCGGCGCGTGCAAACCAC	0
GGTCCCAGCACCGCCCGCGCCGCGCCACCTG	0
GCGGGGCGAGGCGGCGGCCCGCAGACAGCTG	0
ttccttcctgccggctgcgcctccggcccgg	0
ccctcgccgcccgccggcccgcggAgcagcg	0
AGTTCCGGCAGCGCAGGCCCGTACCATTgcg	0
ACGGGCACCTCCGCGGGCGCAGAGCGAGTCA	0
CAGCTTCCAGGAGGCTGCGCGGCACCGGTGG	0
GAGTTTTCCTGCCCATGCGCCAGGTTGAACA	0
CTCCCGGGCGCCGCCTGCCCCTCCCCTCCGC	0
ccgccccgccccgcccgcgcctgccgggccg	0
GAGGAGGGGCGAGGCGGCGCGGGGAGCCCTG	0
TGATCCGCTCCCGGCGGCGCGGAGACGCGAG	0
AGTCACCGCGGAgcgggcgcggccggcgccg	0
tcccCTGCCTGCCCCTGCCCGGCTCCCTCCT	0
GCTGCCTCCTGCCCGGGCGcctggcccggcc	0
GGAGGAAACTGCGGGGGCGCGGAGCAAACGC	0
TTTGCTGCCGCCGGGGGCGCGGCTCCCGCGT	0
TAGGTCTCCAGAGCCGGCGCCGCGAGGGGCC	0
CTTTCCTGACCCGCCCGCGCAGCCCAGTGAC	0
TCTCGCAGAGGAGGAGGCGCACAGACAAGGC	0
GGTTTGAGCACAGCCTGCGCCACCTGGTCTC	0
GGCTCGGCCGGCCCCTGCCCGGgctgttgtt	0
CCCATTGGGGGCGGCCGCGCGGGGAGGGGAA	0
CTCGTTGGGAGCCCCCGCGCCCAGGAGAGCT	0
CTGAGGAgcggcgcgcgccccggccccgccc	0
AGACCGAACGCCGCCCGCCCGCTTGCTGAGG	0
CTTGGTGGCCGCGTCTGCGCCTCAGCCCTGA	0
CAggccgcccccggcggcgcccccTGCAGGC	0
CCGGGTCCCAGCGCCTGTCCCCAGCCAGGCT	0
CTTCTTGGAgccgcccgcgccccccggcttg	0
TCCGGCGGGACCGCGGGCGCGTgggggcggg	0
CGGCAACAGCGCGGCTGCCCGGAGGGAGAGA	0
TTCCTTCCTGCCGCGTGCGCAGGACCTGCCC	0
CCCACGGTccgcgcccgcccggagccgcccc	0
CCAAAACTAGGCGTTTGCGCCAGGCATTGTG	0
TTCCCGGGAGCCGCGCGCGCATCGCTTTCTC	0
CGCTGCTGCCGAGGGGGCGCGGAGGAGGGGA	0
ACCTCCGGCTGCACCCGCGCGCCCCCTTGCG	0
CCCCACTGGAGCGCTGGCGCGTTGGCGATGG	0
TCCGACCTCCCCGCCCGCCCGCCAATCACCG	0
CTCATTGGCTCAGCCTGCGCCCCGCCCCTGC	0
GCGGCCAACTGCAGGTGCGCCACCTGGTGGC	0
ACGGGCGCGCCCGCCGGCCCGTTGTGGCGGC	0
CCTCTGCCCCGCCCCCGCGCGAACAGCCAAT	0
ggccTTAGCAAcggcggcgccgcggcgcggg	0
CCAGAGCCCCGCCCCTGCCCGACCGCCTCAC	0
CAGCTGGGTCCCGGCGGCGCCCGGCCTCTCC	0
GCCTGGTCCCCAGCCGGCGCCACCCGCTCCC	0
GCCAGGTAGAGCGCCGGCCCCTTTAAGAGCA	0
CCTTACGGTGGCCGCTGCGCCCAGTCACATC	0
GAGCGACTCAGCGCCTGCCCGCCCTCTCGCC	0
CTGGCAGAAGCCGCAGGCGCGGTCCTCATCG	0
CGTCCACCTGGCGACTGCGCGCCCCGGCTCC	0
CTCCCTTCCTGCCCCGGCGCCTGGCCCAGTC	0
AAGAAGCGCAGCACGCGCGCGTAGGTGTTCA	0
TGTTCACCGGCCGCACGCGCACGTCCGACAG	0
GTGGAGCGGAGAgccggcgcaggccggcggc	0
gagccgagccgagcGGGCGCCGCGCCGGGCT	0
GGATCCTGATGCGGGGGCGCGGTGGCGCCGA	0
agtgcggaagccgcctgtgccgtgcgctgag	0
CGAGGGGATCGCGCTCGCGCCGCGCCACTCG	0
AAGTGAGCGCCCGGCGGCGCGGAGTCTGCGG	0
CCTACCCGGCGACCCTGCGCGCGGCCCGCAG	0
CAGACATCTGCAGCCCGCGCACGGAGCTCTC	0
CCGGGAGGAGGCGGCGGCGCCGCGGGCTCGT	0
CCGAGGTTGGGCGCCCGTGCGGCGCCTTGGC	0
CCAACCCGCGGCCCCGGCGCCAAGCCGCCGT	0
GGGCGGCACTGAGCCCGCGCCCACCGGCGCC	0
AGTCGGCCGGCCGGCCGCGCGGCTTCCCCTC	0
GCCCAAGGCTGCGCCGGCGAGGGGAAGCCGC	0
GGATCTCGCGGCCGCGGCGCAAGACGGGAGG	0
ccactaggtggcgcttgtgcgagacagatcc	0
CCGGAACGCAGCGGTGGCGCCAGGTGCCCGC	0
GACGGGTTTTGAGCCTGCCCCCAAGGTAGAA	0
CGCGGAGCCGGCGCCCGCCCGCCGACTTCCT	0
GGCGGCAGAACCGGCTGCGCGAGGTCGGCGC	0
CGAGTTGGTCCCGCCCGCCCGACGAAGGCGA	0
ACGCCGGAGCCCGCCTGCCCCTCCCGCACCG	0
TCACGGGCTAGCGCTCGCGCCTGCACTCGCG	0
TCGGCCCTCTCCGCGGGCGCCTCGGCTTCTA	0
GCCTCCTGCCGCCCGGGCGCCTCGGAGCAGC	0
gctcccgggaccggccgcgcggTGAGTCCGG	0
ccccgccccggcggacgcgcgcctcgcgccc	0
CCGCTCCGCAGCCCCTGCGCGCGCTGGTgcc	0
AACGCGGCCTCCGGGGGCGCACGGCAGCTGC	0
tgctctggtcgcgcccgcccacttgctccgg	0
CTGCGGGTTTGAGGAGGCGCGGGTGTGAGGA	0
GCGGGCGTGGGAGCGGGCGCGCTGCGGGGCG	0
cggccgccccgcggccgcccgagccccccgc	0
CAGCTGGGCCGCCCCCGCGCAGATGGTCTGC	0
AGGCTGCGGAACGGCGGCGCGGCTGTCTAGG	0
ctcggccaagccgccggcgcgaggcctcgcg	0
gcgaggcctcgcgcgcgcccccgagcgcggt	0
CCAATGCGGTGCGGAGGCGCGCCAGGAGGAG	0
GGCAGGCTCACCGGGTGCGCAGCGCCTGCCA	0
gcccccagcggcggcggcgccgcgACCCTTG	0
ACGGCGCCGGAAGCCGGCGCCGAGTCTGTCA	0
aggttggagtgcggtggcgcgatcacggctc	0
CTGGACGGCAGCGCCCGCCCAAGACCTCTTC	0
CTCCGCCCCAGCGGCTGCCCAGGCCTGCCTG	0
AGAAACAAGGGCCGCTGCGCAAGCAGCGGCA	0
ACCTCAGGAAGCGCCTGCGGGGCCCCTGCTG	0
ACGAATTCCGCCGCTCGCGCACCACCCGGGA	0
TGCAGCATTGAAGCCTGCCCGGAGGTCCCCG	0
GCCGCACGCGGCGCTGGCGCAGCGGGGCCCC	0
GAAGGAGGTGGCGCCCGCCCCTCAGGGTGTC	0
GGCCGCCAGCGAGCGTGCGCCCCGGGGCGTG	0
TCGCTGGCGGCCGCCTGCCCGTGGGCAGAGG	0
cAccgcctccgcgcccgccccttccccgccc	0
CCAGGGCGGAGAGCCCGCCCGAATCCAGTGC	0
CCCATGGTTGGCCCCTGCCCCCTCACCTGCC	0
CCCTGGTAGAGCGCCCGCCCCGGCGTCACGC	0
TTGTTGAGAAGAGCAGGCGCCTCTGCTTTGT	0
GTGTCCTGGGGCGCGTGCGACCACGTGAGGG	0
CTCGCCCCCAGCGCAGGCCCCGCCCCTCACC	0
GCCATGTGGGGCGCGGGCCCAGCTCTCACCC	0
GGCGCTGGGAGCCCAGGCGCCAGGCACGCCA	0
CACCCCTCCTGCAGGTGCGCCCCAGGATCTG	0
CGAGCTGAAcccgcgcgcgccgcgcctgctg	0
CAAGGCCTCCAcggcggcgcccagggcccgg	0
GGCTGAGGTAGAGGCGGCGCCAGCTGAGCGC	0
AGACCCGGTAACCCCGGCGCAGGGGAAAATA	0
gccgccggccccgcccgcccgcAGATGCAGC	0
gccgaggagtgcggacgcgcggcgcgggacc	0
tccgcccgcggccccggcgcgggatccactg	0
ACGAGGCCCAGCACCTGCGCAGACAGGAGGT	0
GCTGGCTGGTGAGCACGCGCACTGGGGACAA	0
GGACGCCGAGGAgcccgcccggcgggcccag	0
TCCGGTGTTGGCGGTGGCGCCGCGCAGTCAC	0
AAGTGTGAGCGCCCAGGCGCGCGAGTGGAAC	0
cgggggATGCGCCCCTGCGCGAGCCAGTGTC	0
CCCAGAGAGGGCGGGGGCGCCTGGCTCACAC	0
GTCAAATCAGGCGCCTGAGCGCTCTCATCTG	0
GGAGGGTCAGGCGCCGGCGAGGCCTGGCGGG	0
CACCTCCCCCGCGCTGGCGCACACCTGGCAG	0
AGACCAGAGCCCGCCTGCCCACCCCTTTGTC	0
AGCTTTCGCACCGCTGGCGCCTCCTGTTGCG	0
CTTCTCCATCGAGCGCGCGCAACAGGAGGCG	0
GGAGTTGAACCAGCCGGCGCGCCTCACACTG	0
TAACATGGCGGCGGCGGCGCCCTGCCGAGGC	0
CCCTGCCGAGGCGCCTGAGCGGGTCGCGAGC	0
CCACACTTCGGCGGCTGCCCAACTTTTCCTG	0
CTCGGAGCGAGCGCCCGCGCGGCCTGGCCCC	0
CTCACTAGCTGCGGGTGCGCGAGCCGCGCGC	0
TCTGGAAACCACGCCTGCCCCAGTCTGCTTT	0
cgcccgccaggcggaggcgccgggccacccg	0
GCTccgcgcgccgcccgcccgccaggcggag	0
acaggtgagcgaggctgcgcggagacctgtg	0
CGAGGCGAGAGAGCGCGCGCGAGCTTCCCAG	0
CTGCCTCAGAGCGCGTGTGCGGCTCTGGGCG	0
ACCCGGACCGCCGCCTGCGCCGTCCTCCTTC	0
CCCCCAGGCAACGCCCGCGCCGGGCCGGGGA	0
CCCCGAGTCAGAGCGGGCGCCCTGTGCACAG	0
CCCCCGGCTCCAGCCGGCGCAGGCAGCGGCG	0
CTTGAGACAAGCACATGCGCACTCATGTGCA	0
TCGGCGGAGGGAGCAggcgcccgcagcgggc	0
TGTCCCCGGTGCGTGTGCGCGCGGGTCCTTG	0
gacgcggccagcgcccgcccgcaccgcctcc	0
AAAACAGAAAGCCCCTGCCCAGCGAGCAGCG	0
CTGCTCATCGCCGCCGGCGCCGACGTCAACG	0
actgcgccgcccgggggcgcgcACGCAAAGC	0
cACGCAAAGCCCGGAGGCGCGCGCGACCGGC	0
CAGTATGAGTGCGGTGGCGCGGGTGGGCTTG	0
GGGACTGGAGGAGGGGGCGCGGTCTCGGTTC	0
AACAGTCCACACGGCGGCGCCAGACCCTCTT	0
AGGAGCTGGTGCGTCTGCGCGAGTCGCAGCT	0
GCTGGAGGAGGCGGCGGCGCAGAACCAGCGC	0
GACCCGAGGGGCGCGTGCGCGGTCGTCAGCC	0
GCGCTGTCTGGCCCCTGCCCCCACCTGGCTT	0
CCGGAAGAgggcgcccgcccggcccacgtcc	0
ggggcccggggagcgggcgccgccgAGGGCC	0
TCGCTCCGCGGCGCCGGCCCGCCCTGCCCCT	0
CGCTTCTCTAGACCCTGCGCCTGAGAGGGAG	0
AGCAAGCCCCGCCCCCGCGCGGCGCTTGCTG	0
AGAGCCCGTCCCGCCTGCCCCGCCCACACGT	0
TAAACAGCCAGCCCGGGCGCCGGAGCCCCGG	0
GGGCCCAGCGCCGCTCGCGCGTGCACCACGC	0
ATGCAGTGAAGCCCCTGCCCCCCAACTCACA	0
CGGATGGGCTGCGGCTGCGCCCGGCCAACCC	0
GGGGATAGGTGCGGGGGCGCGTCCATCACGG	0
AATCCGGGGTCCGCCCGCGCGGTGCCGCCCT	0
GCTGCGCCCAGCCCCGGCGCCCCAGGCTCTC	0
CAGCTGCGAACCGCCGGCGCACCACCTGTTT	0
GGCACCTGCTACGCCTGCCCGCCCCATTATG	0
GGACCGGACTGAGCGCGCGCGCTGTTCTCTC	0
GTCGCCTTCAGAGGCCGCGCAGACCAGCTCC	0
ccggagcccgcagccggcgccccggATTACC	0
AGGAGGCGGAGCGGCTGCGCGTGCAGCACAA	0
TCCTCTGCCTCCGCCTGCCCGTTCTTCACCG	0
CCCGCTTGGGGCGGGTGCGCGCGGATCGGCC	0
cccgcccccggcgcccgcccctccccgcgcT	0
CCCAGGCCCCGCCCCTGCCCCTCCCAGCACT	0
GGCTAGAGGAGAGCCTGTGCCCGCGCCACCT	0
GCCTGGTGCCGCCGCTGCGCCGGCTAGAGGA	0
TCCCTCTGCCCCGCCGGCCCAGGCGTCCGAT	0
TGGAGTGTGCGCGTCTGCGCACCGGGCCGGG	0
GGTGGGTGCCACGCGGGCGCCAGACGGTGCG	0
CGGTGCTAGAGCCCCTGCGCCGCATCCTTTC	0
ACTGGCCCTTCCGCCCGCCCGGGAAGGGGAG	0
CCTGGGGTGAGCGCATGTCCCTTCCCCCTGC	0
CCTACCTGCAGCGGAGGCCCAGTGCCAGCTG	0
CGAGGTGTTCGCCTCTGCGCGTTCCCCCTTC	0
CGGAAAGATGGCGGCCGCGCGTCACCCGCAT	0
AGGTGGTGTCACGCCGGCCCGGCCCTCGCGG	0
GAGCGGCGTAGAGCCTGCGCGGGGATGGCGG	0
CCGGGGCTCCCCGGCGGCGCGCGCTTCTCCA	0
GCGCCTCTCGCCGCCTGTGCCCAACTGCAGC	0
TTCGCTTTTTCCGCCTGCCCGATGGGCCTTA	0
ACTTGAAGAAACGCATGCCCCCTCCTCTGGT	0
ccgggggcgcccgccggcgcgcAGCCTGCGC	0
ccaggtggcagcgggggcgcgggagggcgcg	0
GGCTTGGGGGGCGCGTGTGCCCGCCCCGGCG	0
CAgcggccgggcgtcggcgcccgccggccgc	0
cccacgcaggccgcctgcccagccccgggcc	0
TCTGGCGGGGGCCCCTGCCCGGCTCTGCTGA	0
cgggcgcgcggagcgggcgcgccgccAACGC	0
CCCGGCACCACCGCCTGCGCCCATGCGAGCA	0
CTCGGCCAGGCCGCCTGCGCCTCTGGGACCA	0
GACCCCACCCGAGCCCGCGCGGAGCGCAGGG	0
GCCTCATGTTCCGCACGCGCCAGGCCGACGG	0
GCCCCGCCTCCAGCCGGCGCGGATTGGGGCC	0
TTCTTGGCTCGCGGCCGCGCCGGGCTCGCAG	0
GGCGAAGGCTGCCCCGGCGCGGTGAGATTTC	0
AGGGCGGGGTGCCCGCGCGCAGGACGGGACG	0
GGGCGGGGAGGCGGCGGCCCGGAGAGCCCCA	0
GGGGCTCCTGGCGCTGGCGCGCGCTGTCTAA	0
AATCCGGGACCCGCGGGCGCACAGCTGGGTC	0
GGGCTCCCTGGAGGAGGCGCGTGGCACTGAA	0
GCTGAAGCTGGAGGCGGCGCGGGCCGAGGCT	0
GGCCAGGACAGCGCCTCCGCGGCTCCTCCGG	0
GGCTGGGGCCGCCCCCGCGCGTCGTGTCTCC	0
AGTCGCCGGGGCGGACGCGCAGTCCATGGGG	0
taccacacccacgcctgccccgctcctcaga	0
CCTTAAAGGGGAGGACGCGCGGTGCCGGGAG	0
GGCCTCCTTCCCGCCTGCGCGCTCGGCCAAG	0
aagccaagcaacggctgcgcaactactcagc	0
gcccggccacgcgcctgccccgctgcagcga	0
cgggaccggggaggaggcgcgcggttctggg	0
GACGACCCCAGAGCCGGCGCCTTCTCCCTAC	0
TCCTGCGGGAGAGCGTGCCCGGGGCGGGAGG	0
TCGTGCGTGTGAGCACGCGCGCCGGAGACGG	0
GCCTCCGGCGCAGCCCGCGCAGGATGCAAGG	0
gcgccgccccgagcgcgcgcacacccggccc	0
CGTCCAccccgcggccgcgccctcggccccg	0
CCAGGGGGACACGCCTGCGCCTTGGCCCGAG	0
AGAAAAAGGAGCCCAGGCGCGGTGGAACCCT	0
CCTTTAACAGGAGGCGGCGCGCGTcgccccc	0
GCGCCAAGCCGAGCGGGCGCCATTTGCAGCC	0
GAGCCCATGTGAGGAGGCGCGGGGGGGCACA	0
TCCCCGCCCGGCGCCGGCCCAGTCCCGGCCT	0
cgcccccgcggccgctgcgcgccggacgggg	0
ACCACCACCTGCCCGCGCGCCGCCCCATATA	0
cccaggccccgcccccgcgcccccATTGGTC	0
GCCGTCTGTGCCGCCCGCCCACCCCCGGGAC	0
CGTCTGGTTGGAGCCGGCGCCCCCTGGGAGG	0
GGCGGGGGCGGAGGCTGCGCAGCGGGTGAAT	0
CTCCGCTCCCGCGGGTGCGCCAGGCGTCTCT	0
AGCGCTGCCGGAGGGCGCGCAGGATCTGCAC	0
CCTCACAGCAGAGTCTGCGCCCCTTGGGGAC	0
CACAAACAGTGCGTGTGCGCCCCCTGGCGTA	0
CCATGACTCAGCCCCTGCCCCCAGTCCCACC	0
cgggcgcccggcgcgggcccgggcgcTTCCT	0
TTGCAACACACAGGATGCGCAGGTCAGAGGA	0
CACCATGGCTGCGGCGGCCCAGCTCTCTCTG	0
CTGTCGGTTACCGGCGGCGCAGCTGGGGGTC	0
CTAATGGCCACCGGGGGCGCAGCGAGGCGGC	0
CGAGGGAACCCCGGCGGCGCCCCGCCTTTGC	0
CCCTCGGTGCGAGCGCGCGCGGCACTTCCTG	0
ccctcccccgccccctgcgccaccccggtgc	0
CGGACGCACGCCGCGGGCGCCCCATCCTCGC	0
GGGAGGCGGGGCGGGGGCGCCGTCCTCCTGC	0
CTCCGCCCACAcggcggcgcctggcgcccga	0
gggggggggggcggcggcgcggccTGATTGA	0
CACCTGTGAGGAGGCTGCCCATCCCCTCTTT	0
gccccgcccccagccggcgccccgccccgcc	0
ggcgggggccgagcgggcgccccgAAGTGGG	0
ATGCCGGAAGGAGGGTGCGCGCCCATCCTTT	0
GGAACTCTGGGCGCCGGCCCCGGAAGTGCCC	0
ggaggagggggaggaggCGCGAGGTGGGGGG	0
TGGAAACCGAGCGCCTGCCCCTCCCTGAAAG	0
ccgccccggcacgcATGCGCCTTGCTGCTGC	0
CTCAGGCGCTGCGTGGGCGCCATCTCCTGGT	0
GGGCTGAGCTGCGGCGGCGCCTGACAATGCC	0
ggcgctgacagcgtgggcgcccggccccgcg	0
TAGCAGCCCGGCCCGCGCGCCCCTGCGAAGG	0
GGTCTCTACCGCCCAGGCGCCCGGCCCCTCG	0
CCCGGCCTCTGCGCTTGCCCCCAGCGGAAGC	0
GCGTGCGTGCGCCCCGGCGCGCCCAGCCCCG	0
TGGCGCATCTGCCCGCGCGCCCTGGTCTCAG	0
CTGCGCCCTGCAGCCGGCGCGAGGCCCAGGG	0
CGGAACAAGGGAGGGGGCGCGTTGCCATGAC	0
CTTCCTCCCTCCGCCCGCCCACCCTCCGCGA	0
GGGGGAGGGGGAGCATGCCCGGCTGGAgccc	0
CCCTCAGCCTccgcgcgcgccgcccgccccg	0
GACCGGGAACCAGCCGGCGCCGCGTCCCCGC	0
ACAGACAGACGCGCGGGCGAGTAGCGGAAGA	0
CGGCGTGGGGGCGTGGGCGCGCCACGAGGCT	0
aggggcggggcCGGAGGCGCGGCGCCTGCCG	0
ggcggcggcagcggcggcgcggcccggcTCG	0
TCCCTCCTCGGCGGAGGCGCCGCTGCTGCCG	0
CTCGCCTCCCCCGCCCGCCCGGGGCTCGCGC	0
GCGGTCAGCCCCGGCCGCGCGCCTCCCGTCC	0
AGGGGGCCGCGAGGACGCGCGAGGGCGGGGC	0
CCCCCGACAGGAGGGGGCGCGCTTCGGCACG	0
CGCCTGGCTGGCGTCTGCGCCCTCTCGGAGA	0
CTGGACCCAgccgcccgcccgcccccggccc	0
GGGGCGCTGCGCGGCGGCGCGGCTGCGACAG	0
GGTGGTGCGAGCGCTGGCCCGCGGGAGACGA	0
AGCCAGGCCTGCGGCTGCGAGCCTGCGGGAg	0
ctgccgcctggccccTGCGCCGGTACCTTGG	0
GAGTCCCCCAGAGCCGGCCCGGGGGGCTCCC	0
GGGCCGGGTCGCGGACGCGCATTTTTTAAGT	0
TGGGCGGAGAGCGCCTGCCAAAGCTCCAGGA	0
AAGGAGCAGcgcgcccgccccgcacggccgc	0
CACCCTTTTTACGCATGTGCAGAGCGTGGCC	0
GACTTCCGCTGCGCGGGCGAGAGCTGCTGGA	0
GGCTCAGGCCGCGCCCGCCCCTGCCCTCGGC	0
CTACTCACACGCACGTGCGCAAACGGACCTG	0
gtgcgtctccgcgcccgccccgcgccgcccg	0
GGTTCTCACCCCGCCTGCCCCGGCTCTTCCT	0
TGGGCGACAACCGGCTGCGCGCGCTGCCGGC	0
CGTAGAGCCAGAGGCCGCGCAAGCCCGTCAT	0
GCCTGTTACAACGCCTGCCCGGGAGGGGGCG	0
CGGGCTCCAGGCGCCCGCCCGCCCTCAGCCG	0
CGTAGGGGGCGAGCCGGCGCGCCGGGGGCTG	0
CTCTCCCTCCCCGCCGGCGCGCGCACCCTGG	0
gtgtagaacggcacctgcgcacagtcagaac	0
AGGGACCGGGCCGCCTGCGAGCCGGGGAGCT	0
TTCTCGAGGGCCGCCTGCGCGCCGCCAACAG	0
CGTCACGTGGGCGCCGGCCCCGGCCGCTGcg	0
TTCTAAGCCGCCGCCCGCGCCACTTGCTTGT	0
gggtggggcagagcaggcgccagtggaagtg	0
AAGCCAGGCCGAGTCTGCGCCAACACTCCAC	0
CCAAAGTGCTCCGCAGGCGCGCCCACAGGAA	0
TCCCGGCTCTCCGCAGGCGCCCTCCCCTCGC	0
gcgcactcccgcggctgcccggccgggggcg	0
ggctgcccggccgggggcgcggccTCCACTC	0
CTGCGAGCTCCCGGCCGCGCGTGGAACATTG	0
TCCCTCCCGGGCCGGTGCGCCGCCTAGAAAA	0
CTACCCGTTTGCCCCCGCGCACTGGACGGGT	0
CGGGCGGCGCACGGATGCGCGCGGGGAGTGC	0
GGGGGACCCGGCGCTGGCCCAGCGTCTCCTG	0
ggggaggcccccggcggcgcgggcgACTCGG	0
AGGGGGCCAGGCGGCCGCGCGGGGAGGAGGT	0
GGAAgcggcggcggcggcgccgggcccgggg	0
GCGTCTCCTGGCGCCGGCCCGCGTTGCTTCC	0
GAGCAGCGGCGAGCCCGCCCAATAGGGACAT	0
CCACACCCCGCCGCAGGCGCAGCGGACTGGT	0
AGAGCACAGCGCCCCCGCGCAGTCCCCGAAC	0
GGGCGGGACCGCGGCCGCCCGGGCGCCTTCT	0
AGGGCCGCGAGCGCCTGCCCCCTCCCTCCCC	0
ACTCAGCACCGCCCCTGCGCCAAGCCAGCCG	0
GCCTCGGGCTGAGCGTGCGCGCCACCGGCTA	0
GGAAAGGCCGGAGCCGGCGCAGAGCTAGCGC	0
CTGCGGAGGTGCGGGGGCGCCCCCTGGCGTC	0
CCTCGCGCGGGAGGGGGCGCGGCCGTGACTC	0
TCCCCAGGACCCGCTTGCCCGAACGCACTCC	0
GGCACGGAGCGCGCGGGCCCCCGGTGCCTTT	0
ACAGTGTGACGCACGTGCGCGCGCGAGTGTG	0
ATGGCCGTGCGCGCCGGCCCCCTGCCCGCGC	0
GAATGCGAGCGCCCCGGCGCCTTCTAGTGGG	0
TTCCCCCGCGGCGGCCGCCCATGGCCGGGCC	0
GCCAGGGGCGGAGGGGGCGCGGTAAGCCCAC	0
GAAGGGGGCGGCCCCCGCGCGGGAGAGACGC	0
GGCCGCTCTACCGCAGGCGCAGCATCCGGAC	0
TCCGGCTGCAGCAGATGCGCACATATGCTCG	0
TTTGCATTAAGAGGCGGCGCCTTTTGGGTTT	0
CGAGTGCCTCGCGCGCGCCCCACAGCGGCCG	0
GGAGCTGCCGGCGGAGGCGCACGTACGAGCG	0
AGGCACACAGGCGTCTGCCCCACACTGGCCG	0
AGGCGCTCGGCAGCCGGCGCACGCCTCATTA	0
TCTTTAAAAGGCACCGGCGCGCGCTTCGCCT	0
agCCGAGCCCGAGCCCGCGCCGAGCCCTGAC	0
AATTTGGGCCGAGCTGGCGCCTCACGGCCAT	0
GCGGGCCGCCAAGCCTGCCCGGCGCTCCTCC	0
TATTTCGGGGGCGGGTGCGCAGACAAGGAGA	0
GGGAGGGGCTGCGGCCGCGCGGAGTCGCCGC	0
cgccccggccgcggctgtgcgccggggctgg	0
CAGGGAAGCAGCGCCCGTGCGTGAGGCGGTT	0
GGGAGCAGAGGCGCGGGCCCGGCCCTGCATT	0
AGCGGCGGCACCGCCCGCGCGGGTCCGGCCC	0
accacgggcggcaggtgcgcgcggggcgggg	0
cgggggcctggagggggcgcgggggtgacgg	0
ggggtgacgggagggggcgcggggcggagcc	0
TTCGGCTCGCGCGGCTGCCCGCCGGGGACCC	0
CAGGGTGTGGACGCCTGCGCGGGGGAAGCAA	0
CGGACCAAAGCCGCCGGCGCCCCGCTTCCGG	0
TGCATTCTGGGAGCGGGCGCCGCGGCCGGCC	0
AGAGAGACTGGAGGCGGCGCGCTCTGCGCCC	0
CGGGGTGAGCGCGCGGGCCCAGACGGGGACT	0
gccgccgcggccgccggcgcgcTGACTGTTG	0
gcggtggcgggcgcgggcccggcggtcgggg	0
gctcggggccgcgctggcgcgcTTCACCTCT	0
GGGAGGCGACACGCCGGCGCGGGGCCGGCTG	0
TGAGGTGAATGAGCGCGCGCGGCGGTCAAAG	0
GGAGTGGGGGGAGCCTGCCCGGGGCTGTGGG	0
GGCTGTGGGGGAGCCTGCCCGGGGCTGTGGG	0
GGCTGTGGGGGAGCCTGCCCGGGGCTGTGGG	0
GCTGTGGGGGGAGCCTGCCCGGGGCTGTGGG	0
CAGGTGAgcgccggccgcgcgccccggcccc	0
ACTACCACGAGCGTGTGCGCGCTTCCGGGAG	0
AGCCCCACCTGCGTGTGCGCGAGGGTGCGTG	0
AGGCCTTTGTGAGGCTGCCCAGGGCTGCTCC	0
ccccggcccggcgcgcgccccccagggcgcc	0
tgcccccgccgcccgggcgccctggggggcg	0
GGCCCAGGCACCACCTGCGCCGGTCCCCAGG	0
ACTGCAGGCTCCGCCGGCGCGAAGGTCCAGA	0
GTGTGCACGGGCCCCGGCGCCCAGGGCGAGT	0
CTCGCCTCAAGCACCTGCGCATCGTCATCGG	0
CCCCCACATCCCGCCCGCCCGCCAGCTCTTA	0
AGGAAGTTGAACGCACGCGCGCCTGGAGCAG	0
GCGGGGCGGCGCCCCTGCCCAGCCAGTCCTC	0
GGCAGAGCGCGAGGCGGCGCGAGCCGGGCAG	0
TGGGACAGAGGAGCCGGCCCACCGCCTCCCG	0
GCGGGCGGAGCCGCCCGCGCCCTCCGCAAAG	0
CGGAGAGTGTGCGGCTGCGCAGTTGGAAAGG	0
GCCTGGTCCGCCGCGGGCGCCTCCTGCCGAC	0
GGAGGAGCTGGAGGGGGCGCGGCTTCCTCTC	0
ACCCAAACCTGCAGCTGCGCGTCCCAGCAGA	0
CAGGAAGTCACCCCGTGCGCACAAACGGTCC	0
CCCCTCCCTGGCGTCTGCCCCGCCTGAACTT	0
CGCTCCCGAGACGGGGGCGCGTGTTTACCCG	0
CCGCCAGCGCCCGGCGGCGCGCCGGGAGTCT	0
CCGCGAGGGAGCGCAGGCCCAGGGCCCGGGC	0
GCGCTCCCTCGCGGTGGCGCCAGGTGGCGGG	0
CCCGCCGCACCCGCCCGCCCATCGTGGGAGG	0
GCGCTGGGCTCCGGCTGCGCCACCTGGTGGC	0
GCGCGAGGCAGAGGGGGCGCGCTCGCACAAA	0
CAGAAGCCCCGCGGGTGCGCGCTGATAGGTC	0
GGCACCGGGCGCGCCTGCCCGCTCTCGCAAC	0
CAGGCTGGGCGCGGGTGCGCGGGGAAAGCCT	0
GGAAGCGGCTccggcggcgcgcggcggctcg	0
AGTCTGTCGGGCGCGTGCCCACGACGTCCGG	0
TGCCTGCTACGAGGCCGCGCAGAGATGCCCC	0
GGCGCGCCTCCAGCCGGCGCCTGGGACGGGG	0
TTGCGGCGCCGCGGCTGCCCGGGGACTCTCC	0
CGCGGTGGCAGAGCCCGCGCGGCGCTGGAAG	0
CCCCCTTTGTCCGCGTGCGCGCCGGAGAGCC	0
GGGCTTCACCGCGTGGGCGCGGCAGTCGCCA	0
GATGCGACAGGCGCGTGCCCGAGCTACGGGT	0
CCGGAGCGCGCCCCCTGCGCCCCTCCCCGCC	0
CAGCCCCTCGGCCCAGGCGCGGCTCCCTCAG	0
CAAGCCCCTCCCGGCGGCGCCGAGACGCACG	0
GCGGGGCATCGCGCCGGCCCCGCCCTCACGG	0
GCCTGCGGCCCCGCCCGCGCCGGTAATAATT	0
cggctgcagcccgcccgcccggcggcaggag	0
ACGCCGCCGGAAGCCGGCGCCGAGTCTGTCA	0
AGCAGAGGGTGCACGTGCCCgtgtgtgtgtg	0
GGGGTGCGGTCCGGGGGCGCGCGGCCCTGGG	0
AGCCTGGGGTCCGCGCGCGCCGCGGGGAGGA	0
GTTGGGGGGGGCGGGGGCGCGGCTTTGTGGC	0
CTGATGAgcggcgcccgcccctccgccggcc	0
ccgccgcTCCACGGGCGCGCAGCCACTCAGG	0
cgccccctcggcccccgcgcgccgctcgcgc	0
GTCGGAGATTGAGCGCGCGCGGTCCCGGGAT	0
GGTGGTGTGGACGCCCGCGCAGTCCCAGTGG	0
CTGGGCACTCACGGCGGCGCACTGCTTTGAA	0
AAGGGGCAGGGAGGGGGCGCGAGTGGTCCCC	0
GGTCAAAACGGAGGCGGCGCCAGACCTGGGA	0
TCTCAGGGCAGCCCAGGCGCCTCCCTGGAGA	0
TCCGAGGGTGGCGCAGGCCCGCCCTCTGGCT	0
AGCAGTGCCTGCAGCTGCGCCCGCAGACTCT	0
CTGGGACAAAGAGCCCGCCCAGCCCCGGCCA	0
gcggcctcccgcggcggcgccgggggccggc	0
GGAGGAGCGGCCGCAGGCGCCCCCCGCTGGC	0
CGCCTCTgcgccggccgcgcgccccccccgc	0
gcgcacgcacacgcacgcgcacagacgcTGC	0
ATGGTATGGAGCGCCCGCCCCTTCCACCGAG	0
GTCCATGCTGGCCCCTGCGCCCTCACGCGGC	0
GCGGAAGAAGGAGGCCGCGCGAGGGCTGACG	0
GAGTGCCTGTGCGGCGGCCCGTCCAGGTCGG	0
GGCGTCAGCGGCCCAGGCGCCGCAGGGACCG	0
gcaacggctcgccccggcgccgcctgcagga	0
CGCCTGCCGGGCGGATGCGCGGTCGTTGGGA	0
TGTCGGTGTGGAGGATGCGCCGGAACTTCGT	0
GGCGGCTTGTgcgcgggcccctcgccgccgc	0
GGGACACACAGCCCGGGCGCCCCAGGTGAAC	0
AGCTGGCCCTGCTCCTGCGCAGGTTAGAGGG	0
GGCGGTGCCGCAGCCCGCGCGGAGGACAAAG	0
AGTCCCGGCTGAGCCCGCGCCCTCGGCCCGC	0
GAGAGAGCCAgccccggcgccgcgccgggcc	0
cgggcgctcgccgccggcccgcccgccggcc	0
TTCGGACGCCGAGCGCGCGCGCTGGGTGGAG	0
GCAGGCGGCGGCGGAGGCCCGACTGGGGACG	0
CCATGACGCGCCACATGCGCAGCCACCTGGG	0
GCCTCACGGAGCACATGCGCATCCACTCGGG	0
ggaagaggcggcgggggcgcgcggggcgcgg	0
GGGAGGTCAAGCGCCGGCCCCGCCCCTTTTC	0
GACCCGCGCTCCGCCGGCGCCTCCAGCCATC	0
GGCGTCCTACCCGCCCGCCCGCGATCCGGAT	0
AGAGGGCGGCGCGCTTGCCCCGGGCCACCTC	0
GGCTGCGGCTGCGCCGGCCCAGCCGCGGGGA	0
CCTGCCCACTGCCCCTGCCCGGGCTCCAGTT	0
GCCCTGCTCGGCGCCCGCCCCGCGTCGGCAG	0
gggggctcgcgcccctgcgcgcccAGCCTGC	0
ACGGGGCAGAGCCGCTGCGCCCCTCTCCACC	0
CTCTTCCCAAGCACCTGTGCCGTCCTCCTAG	0
gttcactacagcccctgcccgggggtactga	0
TCCTTCCCCTCCGCCTGCCCAGCCGCGTCAT	0
ctgtgtgtgtgcgcgcgtgcacgtgtctcgt	0
CCCGCCCCCGCCGCCTGCCCGCTCCCCAGCT	0
gccccccgcGGAGCCCGCCCGGGCAGGCTGT	0
CAgccccgccccggccgcgcgcggcACTGGA	0
GGAGCCCAGTCAGCCGGCGCCTGCCGGGTTA	0
CCCCCAAGCAGCCGCTGCGCCACCTCGCCCC	0
CGGGCAACGGCCGCGGGCGCCCCTGCCCTGA	0
CTGGGGCCCAGCCCGGGCGCCGCTCCCCTCC	0
TTCCTCCTCCCCGCCGGCCCGCAACCTCAAG	0
CCTATGGGCAGAGCCTGCCCCAGCAGAAGGA	0
GATGTAGGCGCCGGGTGCGCATGACTGGGCC	0
AGTAGGGCCCACCCCTGCGCAGGGCCACCTG	0
GTTTACTTCCGCGCGTGCGACTTGTAGCAAG	0
GAGAGGGCGGGAGGCTGCGCCCGTCTGCCCC	0
GCCGCGCGGGGCAGCTGCGCCGTGTTTGCTG	0
CACCTTGCGACCACGTGCGCGTAAAGTTGTC	0
GGCGGGTGGGGAGCAGGCCCAGGCCCCTAGC	0
CTGACGCTGGCCGGGGGCGCGCTCTTCTTCC	0
CAGACGCGGGGCGTCTGCCCGGGCAGGAACG	0
GCGCTTCCGGCCGCCTGCCCAGTCGCCATAG	0
ggccgccttcgcccccgcgcgccgcggccTC	0
GCGTCACGTGGCGGGTGCGCGAAGTAGGGCC	0
ttagctgcgtgaccctgcgccaatcCGAAGG	0
GGACACACGCGCCGCTGCGCCGACACCGGCC	0
GGCTCCCGCGGCGCCCGCCCAGCGCCCCGAT	0
GGAGGAGGGGCCGCGCGCGCAGCCAGGGCTC	0
CAGAGATGGAGCGGCTGCGCGGCTCTGGGAC	0
GCTCCTCTGCGCCCCTGCCCGGGCCCTGCCT	0
cgcgccccccgccccggcgcccAGCACCTCG	0
ggcggggggcgcgccTGTCCCGCCCCACTCG	0
TCCGGGAGACCCGCATGCGCCCCACGCCTGG	0
TTCCGCAGCTGCCCGGGCGCCGCTGCACCCG	0
GGCCGAGAGCGCGGCCGCCCGGGCCAATCAC	0
TCACAgggcggccccggcgcccccgggcgcg	0
ACAGAGTCAGGCGCGTGCGCACTCGGCCCTC	0
gggcggggctccggcggcgccgAAGTCGCCA	0
CGGAcggggggcgcccgcccggcgcTCCTGG	0
CCCTCATCGTGCAGGTGCGCAGGAGGGGCTG	0
GGGGCGGTGAGCGCCGGCCCAGCCTGATGGA	0
GTTACGTCATCCGCGTGCGCCGCGGGCAGAG	0
ggACTCTGCTGCACGTGCGCCCCGCGGCCCA	0
Tggcccgggagcccgggcgcccagcctccct	0
GAGCTCAGGGCCGCGGGCGCGAAGCGCGGGG	0
GATTAGTGGGGCCCCGGCGCCTCAGTGACGT	0
gcagcagccgccggcggcgccgcGCTGAACA	0
GCTCCCTGGACCGCCCGCCCACTCTCGTGTC	0
GCCCCTGGCCGCGCGTGCCCCAGGTCCCCCA	0
GGGTTTCCCGGCGCCTGAGCGGACTGACGCC	0
TTGTGGACAGGAGGGCGCGCACCCACTGGCG	0
CCGCGTGGTGGCGGCGGCGCCAATCAGGAAA	0
gaccctccccgcccgggcgcccccAATTCAA	0
GCGTCTCCTGGCGGCGGCCCGTGGAAGCGCG	0
CGGGTGCTTGGAGCCCGCCCAGCCGCGGCAG	0
GCGAGCCCCCGCGGAGGCCCGGGTGCTTGGA	0
GACGGAGGGGGCGTGGGCGCGGCGGGGCCTA	0
GTTACGTCAGGCGCGTGCCCGTCGCGCGCGC	0
AGCGCGCGGGACGGCGGCGCGCGCGACGGGC	0
AGCTTCCGGTGCACATGCCCCCGCCCCTTAG	0
CCACACCACCCAGGCTGCGCGGGGGTGGGGG	0
cgggcggggtccgccggcgccgtccggtcgc	0
ccggcggaccccgcccgcgcgctgccggggg	0
GCGCGGAGACACGGGGGCGCGGTTCTAGGAG	0
GGTGCCCAAAACGCCGGCGCGCACCCTTCTG	0
CGGGCGCTCCCCACGTGCGCGCTCACACGTG	0
GCCCCCCTGTCCGCCGGCGCGCCTCCCACGC	0
GTGTGCACGTGAGCGTGTGCATGCCCCTCCT	0
GGCGCCTCCAGCCCCCGCGCCCAGCCCCTGA	0
AGTGGAGGCCGCCCCTGCCCGCCCACAGCCT	0
cactgcactccagcccgcgcgagagagcaaa	0
GCCCAACCTGGAGCACGCGCGGGAACCGCGG	0
GCGCTGGCCGGCCTCTGCGCACGTCACTTCT	0
GCGGGCTGGAGAGGAGGCGCGCGGCCTTCCT	0
GTGTTCGCGTGCGCCTGCCCCGGCTGTAGCA	0
CGACTCCAGCCCGCCGGCCCGCCCCAGCCCG	0
GGCCCAGCGAGCGGAGGCCCGCCCCGTGCCC	0
TCGGCGTCCGGAGCCGGCCCAGCGAGCGGAG	0
GCAgcggccgccgcccgcgcggcggggatgc	0
GCCTTTAAGCGCGGGTGCGCGCGGAGCCTGC	0
GGTGCGCGCGGAGCCTGCGCCTTTAAGCGCC	0
GCGCCTTTAAGCGCCGGTGCGCGCGCTGCCC	0
GTTTTGTTGTGCGCGTGTCCGAAGGTGACTC	0
ctcttcacttgcaggtgcgcctgtgtgctgt	0
agggccgggggagggggcgcggtgccgcggg	0
ccccttctcgccgcttgcccgcccctccttt	0
CCGTTCCTGGGCGGCGGCCCGGGGCTTGGGA	0
CAGAGAGAGCGAGGCTGCGCCCGTTCCTGGG	0
GGGCTGGCCAGCGCGCGCCCCCGATTAAAGG	0
AACTATGCTACCGCCTGCGCCCCGTAACCCA	0
GCCTGCCCTGGCGCCGGCGAGGAGGGCGGGG	0
TGTTGTGGCTGCGCCCGCCCCCGTCAGGGCG	0
tcagacttccgcccccgcgcccgCATTCCTG	0
GGGATCTAAGGAGGCTGCGCCACGGAAGAGG	0
TGTGCTTTGTGCGTCTGCGCCATCTTCCGGC	0
CCTCTGCGCCGCGCCGGCCCCGGACTCCATT	0
GATGCACGTCACCCCTGCGCGCTTGGCCTGG	0
CTGCGTCTGCGAGTCTGCGCGCTGACCCCCA	0
GTTTCCGTAAGCGCACGCGCGGTCGCGGCGG	0
AATTAAAGCCGCGCTTGCCCCCTGATGGACA	0
CGGCGTGCGGCCGCTGGCGCCGACTGATGAC	0
ctgctcgccagcgccggccccgcccccggcc	0
cggggggctcgcacgtgcccggccgggggcg	0
GGCGCACACGGAgcccgcccggggggcgggg	0
CTAATCTGTCACGGCGGCGCCCTACCTCTTC	0
GCGATCCCGGCAGCCCGCGCGAGAGCGCGCC	0
GGCCGGCGTAGCGCCCGCCCGCGGCCGCCAT	0
CGTACTTTGTccgcccgcgcggcccgtcgct	0
ATCACCCTCGGCGGCTGCCCAGGCCCAGGCC	0
GCGGCCTCTCCCGGCGGCGCCTCACCGGCCG	0
ACGGTGCCGGGCGCGGGCCCCTGCGTAAGGT	0
ACAAACACACGCACGTgcgccccgcccccgc	0
CGGAGCGAGCGAGCGCGCGCGAGGGCGAGCG	0
GGCCTCCCCTCCCCCTGCGCCGTCGCGGGGA	0
GCTCCATTGTCCGCCGGCGcctccccctttc	0
GGAGgctgccccgcctgtgccgcgccgcgcc	0
tcccgcccggccggcggcgcgcgccggACCA	0
CAACCAGAACACGCAGGCGCCTTAACGCTGA	0
GGAATCCTCAGCCCGGGCGCCGTGGGCCCGA	0
CCAATGCCTGGCGTCCGCGCATTTGGCTCCT	0
TGGCTCCGACGCGCTTGCGCGAGGACGGAAT	0
CGGAGCCGCGCAGCCTGCGCCGTCCCTCCCT	0
gccgcTGGATAAGGCTGCGCGCGGGGCCGTG	0
TTTTGGAGGGGAGCCGGCCCGGCCTGACTCC	0
GCCTCGCTCCCCGCCCGCGCCCGGGATTCGG	0
CCACCAGGAAGCGGCCGCGCGCTCCCTGGCG	0
GCCTCCTGCGCCGCCCGCCCGCAGCGCATTC	0
CCCACAAGGAGAACGTGCGCCACCTGGTGGC	0
CAGGGCAGCAGCACCTGTGCCAGACAGCAGA	0
CCCTCTCCGAACGCCGGCCCGCCCCAGGTCC	0
gtgcttgggggagggtgcgccaccggccagg	0
ACGCGGACGGCCGCGTGTGCCCTACAGGAGA	0
GCGACCCCCAGCGGCCGCGCCCGGGACGCCT	0
GGACACCATGCCGGCTGCGCCCCGGGGCTGG	0
GCTCCTCCCAACGCCCGCCCAGTCCCTCCTT	0
AACGCCCGCAGAGCCGGCGCCCGCAGCTGCA	0
gcgggccggggcgggggcgcgcggggccggt	0
CGCGcccgccgcccccgcgcgccgaccggcc	0
CCAGCAACAGGCGGCGGCCCGCTTCTCATTG	0
cgctgccgccGAGCCTGCGCCCCACACGCGC	0
GTCTGCTGTGCAGCCGGCGCAGAGGATTCTG	0
AGACACTTCTGCCCAGGCGCCTCCCTGGGCC	0
acacacacacacgcgcgcgcacacacacaca	0
CTCACGTGTGCCGCCTGCCCCAGTGCCCCGC	0
ccctccctccgcgcccgccccggctccggcg	0
GCGGGAGCGAGCGCGGGCCCGCGGCGCGCTC	0
gatgggggaggaggaggcgcgggcaggggag	0
CGGGTCCTTAGCCCGGGCGCCCTCTGGCGGC	0
CTGTCCTTGGGAGGACGCGCGGGGAAGCCGC	0
ctcgcacgctccgcccgcccggtcccgcgcc	0
gcccgccaggccggctgcgcgccgcccccAG	0
GGCCTGGGCCCCGCCGGCGCCAGGCTCCCCG	0
CCCGCTGCACGCCGCGGCGCAGATGGGCCAC	0
CCCGGACTGGCCGGAGGCGCGGCCACCGCTC	0
GCGCTGCCTGGCCCAGGCGCACACGGAAGTG	0
CAACCCCAGAGAGCCTGCCCAGCCCCTGGCC	0
GCCAGCTTTAGAGCAGGCGCCGCGTGGGTCT	0
ATCGAGGTTTCCGGCGGCGCGCGGCGCAGGA	0
GCATCCGGACGCGCCTGCCCGGCTGCTAccg	0
AGCAGTTGCTGCCGCTGCGCCGCGCCTGAAG	0
CTGCCTTCCGAAGCATGCGCGTCAGCACCGC	0
CTTAGCCGGTGCAGCTGCGCACTGAGTGACA	0
CTGCAATCGTCCCCCTGCGCGAAGACTTCCG	0
gccggggccggcggcggcgcgggCACCGTCG	0
AGCGTCCGAGGCGGGTGCCCGGGGCTGGGCC	0
TGTTgccggggcgggggcgcccccgTGTGGC	0
CCCCACCCTGGAGCCTGCCCCCTTCATCAGG	0
ggggaggtgcgagggtgcgcacggagggtgg	0
ccgcgcacccccgcccgcccggcgcTTCCGA	0
GGCGGCAAAGGAGCCGGCGCGCGGCGGCGGC	0
GCTTCTGGCGCCACCTGCGCCACGGTGCGCC	0
TCGCCCTCCGGCGGCCGCGCGGCAGTGGGAG	0
GCCCAGCCTCGCCCCCGCGCCCGCGACCAAT	0
gcgagccgggccggccgcgcgcAAGTCCGGC	0
cagcgccctcccggcggcgcggccggggcgc	0
CCTCATCCTGGCGGCGGCCCACCTGCCCCGG	0
CACACCCGCCGCGGCTGCCCGGGGCAGGGAG	0
GGGTTGCTGGGCGGCGGCGCCGCTGCTGAGC	0
AACGAGGGCGGCGCGGGCCCGGGCGATGGCG	0
TGGCCTCTGGGCGCTGGCGCCAAGTTCAGAG	0
GGCCCTCGCGACACCGGCGCACGTGGGAAGC	0
ACGTGTGGCAGCCTCTGCGCAGACTTTTCCG	0
AGCCGGAGCCGCGGGGGCGCCAGTGCCGCGC	0
ACTTACTGTCGCCGCTGCGCCACGCCGCCGC	0
ACATCACAGGCCGCCTGCCCAGTTGGAGGGG	0
AGCGCGGAGCGAgcgggcgccggacccgccc	0
ccgaccacgggcgcctgccccgccccgcccc	0
CCCCTCCGGTCCGCACGCGCACTCCCAACTC	0
AGCAGCCGCAGAGCCGGCGCCTGGGGATGGC	0
tgctctcctcgcgcccgcccgccgggccggc	0
ACAGAGCTGGGCGCGTGTCCCGGGCTGGACT	0
GCACAGCTCCCCGCCCGCCCGCTACGGGGTT	0
AGGAACAGGCACGCCGGCCCGAGCCCGGGTG	0
AGAGAACCTGGAGCCTGCCCGCGGTTCCCAG	0
GGGTCTGCGGGCAGGTGCGCGTCGGCCTGGG	0
ACCTGGTGGCCAGCCCGCGCAACAGCCTCCT	0
GCGGCCACCTGCGCTGGCCCATCCCACCCTC	0
GCCGTAGCGCACGCAGGCGCGGGTGCCGTCG	0
GCAGTCGAGCGCGGGTGCGCCACTCTGACCG	0
CGGGGGTGGGGAGGCGGCGCACACATGCTTC	0
GGGTAGCGCCGCGTCTGCGCCGCAGCTGCCT	0
TACAAACCTGGCCCCTGTGCCCTAAGCCTTT	0
CCGCAGAGAGCCGGCTGCGCCGGGGCCCGAC	0
GGCGAGGCCGGCGGCTGCCCGGGGCTCGACG	0
CGACGGACGGGCAGGTGCGCGCCGGCCAATG	0
CGACACCGCGCCGGCCGCGCGGCTCCCGCAG	0
CGCAGGCACAGCGCCCGCCCCGGCGAGCACC	0
gtgcagacgcccgcccgcccgggccccgccg	0
ccgcgcccggccgcttgcgcccggccccggc	0
cgcccgcgccccgcgggcgccACGTTAGGGT	0
CAGGGTCCTAGCGCCCGCCCCCGCCGGCCCT	0
CCCTGCTACAGCGCCGGCGCCCCTCTGGCCA	0
CGGCTCCCGCAAGCATGCCCATGGCCAGAGG	0
CGACTTCCTGGAGCTGGCGCCTGACGAGGTG	0
GAGCGGGCGTGCGGCTGCGCGCGGAGGACGA	0
CTGTGCGGAGGAGGAGGCGCGGCGAACGGGG	0
GGGCTGGGGCCCGGACGCGCGGCCCAGGGGG	0
AGAGGCTGCCCCGCCCGCCCGCAGCCCGCGG	0
CCGGGGTGCTGCGCGTGCCCCAGGCTCCCGA	0
GGAGGCCCAGCCGCAGGCGCCGGGAGGTTCC	0
CGCGGACCCGGCCCCGGCGCCTGCCGCCATG	0
TCCAGTCGCCGCAGCTGCGCCGCGCTCAGCG	0
GGGCATCCTCGCGGCGGCCCATCCCTCGGGG	0
GCGCCCTGCCGAGCCTGCGCGAGCAGGACGC	0
TGAAATCCCTGCGCCGGCCCCCACCTTTCCA	0
GCCCCGGTTcccgcccgcgcgggccgcctgc	0
GCTATAGCGTCCCCATGCGCACTTGGCGCTT	0
GCTGGGCGGGGCGGTGGCGCCCCCTCGCGGC	0
GATGGAGCAGGCGGCTGCGCCGAAAGTTCCG	0
ggcggcggcggcgggggcgCGTCCCTGCGGA	0
GCGGCGCCAGGCCCGGGCGCCGATTCCGCTG	0
GCGCGCTCTCCCGCCCGCGCCAGGGACATTC	0
TGAGGTCTCAGCACCCGCGCGGGACAGCACC	0
ATGTGTCGTGACGCACGCGCCGAGCGCCTGT	0
Accccgccggccggcggcgcgaggggcaggc	0
CCTAAACGCCGCACTTGCGCACAGCCCCTTA	0
GGCCAGCTTCACGCCTGCCCCCGCATTTGAA	0
AAACAACCCCGCCCCTGCGCCGCCCTGACAC	0
CACTTTCCCACCGCCTGCGCCTTCCAACTCT	0
AGGGGAGGCGGCGCTGGCCCGGGCCGGAGCC	0
GAGCCTCGGACCGCCTGCCCCGAGCGTGCCA	0
GGTGAGGAAGGCGTCTGCCCGGGGGATGGGG	0
CGTCTCTGGACCGCGCGCGCCACCGTGTGGA	0
CTGGTGGACAACGGCGGCGCCGCAGGCCTTC	0
CCAGCTCAACCCGCCCGCGCGGGCACACCCG	0
GCGACAGTCAGCGTCTGCCCCGCCCCCTGCC	0
CCACCGCTTCCAGCCTGCGCCTCTGCAGAGG	0
ATCTCGACCGCCGCCGGCGCGGACCTTGGTG	0
GGAAAAGGCCGAggcggcgcgcgaggggcgc	0
GCCGTGTGTGGCAGGTGCGCATCGTGTCAAA	0
GTCTCGCTGCAAGGCTGCGCGACCAAAGCGC	0
AGCAGGAGGAGCGGCGGCGCCGGAGCCCCGA	0
GGCCGGGAATGCGGCCGCGCCAGAGGAGCGC	0
GAGGGCAGCAGCGGGGGCGCCCGGAGGCGGG	0
CAGCAGTTTTACGCATGCGCGACGACGCCTA	0
TGGAGGACGGGCGGTCGCGCGGCCTTTCCCA	0
GCGcgccccggcccccgcgcccccccccacc	0
AGGCGCAGTGGCGGCGGCGCGGATGGCGGGA	0
CGCCGCCACTGCGCCTGCCCCCGGCTGGGCC	0
TCCCGCTCGGCCGCCTGCGCCGCTCCCGCCG	0
CCTTGCCCCAGCCCCTGCCCCTACCACACTC	0
CACTCAGCCGGAGCCGGCGCCTTGGGAGGCC	0
TTTTCCTGTGCCGCCTGCCCGGTTCGACCTG	0
CTGCAATAGGGAGCCGGCCCGACGCGGACCG	0
AGTACGGGGAGCGCCCGCCCGCCCCGCCCTG	0
cccgcgcgcggcgccggtgcagcccgggctt	0
GGCCCTGAAGACGCGGGCGCAGCCTGACTGA	0
AGCCACCGCCCCGCCGGCGCCCGCAGCACCT	0
AACAAGCCGGGCGTCTGCCCGGGCGCTCCCG	0
ATTGGCCCCGCCGCCCGCGCCTCCAACCAGC	0
AAGCGGGAGCGCCCCTGCCCCGGAGCCCGGG	0
ACCTGTGCGGCCGCCTGCGCGCACCCACCCG	0
TCCCACGCTGCCCCCTGCGCCTCCTGGCGGA	0
CCGGCTCAGCCCGCTGGCGCCATCTAGTGTC	0
AGAgcgcgcggcggacgcgcccgggacgcgc	0
CAGCCGGCTGGCGGTTGCGCCCAGGGCTAGA	0
TCATTGGGAGGAGCCCGCGCGAAGGAAGCGG	0
GTGCGGGTCAGCGTCGGCGCCGGGGAGTCAC	0
CCGCACTGCGGCGCGCGCCCCTCACCCCTCC	0
AGCCGGAGCTCCGGCGGCGCGGGTGGCGGCA	0
cttggccccagccccggcgcccccACGCCTA	0
CTCGGCAGCGGCGCCGGCCCCTTCGCACCCT	0
GCGGCTCCTCCCGCTCGCGCGCGGGGACGCG	0
TCCCTCTTCCCCGCCTGCCCGCCTTATCCAA	0
GAGGTAAGCGGCGGCTGCCCGGGTGCCCGGG	0
GCGGGTAGGAGCGCGTGCGCGGTGACGTGGA	0
AGGCGGACGGCCGGCGGCGCCTACTTCACCG	0
CCAGCCCCTCGCCCCTGCCCCATTTGCCCAG	0
CGCCTCCCTGGCGGCCGCCCAGCCTGAGGGC	0
GGCTGCAGCAGAGGCGGCGCGGGCTGTACCA	0
CTCAGTCTCCGAGGGTGCGCCAGAGCAGACA	0
GGCTTGAATGGAGGGTGCGCGCGTCACCATG	0
TCCCACTCTAACGCCTGCGCAGCACTCTCGC	0
ATTGCGCACAGCGGCCGCCCGGATCGCGCTC	0
CGGCACTGTCGCGGCCGCGCCGAGTCAGAGT	0
TGCCCCGCTGCCGCCGGCGCCGCTTCCCAAG	0
CCCTCCGAAGCCGCCTGCCCCTTCTGGCTGG	0
CCTGGCCGAGGCCCCTGTGCCCCCGCTGTGT	0
GGGCGCACGAGCGGCTGCGCGCCGAGCCCGT	0
CGGTcccgcggcgcgggcgaggcgcaacccc	0
ACTACGCACAGCACCTGCGCGTGCACACGGG	0
CCCGCCCCCTCCACCTGCGCCGGCCGTGGCG	0
CCACAAAGCAGCGCGTGTGCCGGACGCCCCC	0
GGCATGCACCGCCCAggcgccgcgggcgggg	0
GACCTGAGGAGAGCTGGCGCCCAGACCCTTC	0
CCGCCAGACCGCCCCGGCGCGGCAGTGGCCA	0
TGGAGAGGAGGCGGAGGCCCGGGTCTACATC	0
cccggctcccgcccccgcgcccCAGGCCTGG	0
CCCTAGCCctgcggccgcgcctccctcgccg	0
gccaggtctcgccgctgcgccccgccccctg	0
AGCGTGTCCCGCGGCCGCCCGAGCGGGCGTC	0
GGGGCTCGCCGCGGTGGCGCGTGTCGGCCAA	0
GCCCAGCGTACCGCGGGCGCGCCGGACCCCG	0
TGCTGATTGCCCGCCTGCCCGTGGGTCATGG	0
CACcacacacacgcgcgcgcacacacacaca	0
GCTCgctggtgcggctgtgcgggcggggccg	0
TCCTGACCCGGCGCCCGCCCGCCTGCAGGTT	0
AGCGGGGAGGACGCATGCCCAGAGGGCTCCA	0
gcgcctccccgcgcccgcccgccgctcgccg	0
GTGGCGCGCGGAGCCCGCGCCGGACTGCGCC	0
AGGTGGTGCTGCGTGTGCGCGcacacacacg	0
CGCTTCCTGGCCGCGTGCGCGCTCACCGAGC	0
ccggcgcccgccgccggcccggacgctgctg	0
TGGGGGAGTGGAGGCTGCGCCCTTTCCACGT	0
GCTGCAGAGGGAGCCTGCGCCGTCTGGATTA	0
CCCGTCGAGGGAGCCCGCCCGGGTGCGAGTG	0
CCACAAAGCCCAGGCTGCGCGGGGCCGGCTT	0
GGCTGCGGGCGAGCGGGCGCGGAAATTCCCA	0
AgcccggcccgcccctgccccccccggggTG	0
TGCTCTGGGGGCGTCCGCGCCCTGGAGAGGG	0
TATCAACAAGCCGCCCGCCCGGAGTTCCGGT	0
TAGTGGGCTGGCCCTGGCGCACTGGAGCTCT	0
TGGACGCCCGGCGGGTGTGCGTCCCGCAGTT	0
gaggccggcggcAGGTGCGCGGCGTGGACTA	0
cccgccccgcccgcctgcccccgccccgtcc	0
cccgccccgtccgcctgcccccgccccTCAG	0
CGCTCTAGGGGCGCACGCCCCCTCGCCCGTT	0
GCCACGTGACGCGCCGGCCCGGCTGCCCGCC	0
GACCGGGGTCGCGCCCGTGCGGGGTGTCCAG	0
CGGGCCCCTCCCGGCTGCGCCTggggaccgc	0
GAAAGCCATAGAGGCTGCCCATCCTCATCAG	0
GGGGATGTGCACGGCGGCGCGCAGCGCCGCG	0
GTGTGGGGAGGCGCCTGCGAGCTGCCCTCCT	0
GGCTGCACCGGCTCCTGCGCGACAGCGAGGC	0
TACTGCTCCAGAGCGTGCCCGTACGCCGCGG	0
CTCGCTAGAGCAGCCGGCGCCGCGAGCCTCC	0
CAACTACAGCGCCCCCGCGCCCTGCCTAGAA	0
TGACGGGGCCGCGCGGGCGAGTTCCATGCCT	0
CGTCCCCCGTCCGCCCGCCCGAAACCTAAAT	0
[truncated: 7,289 more rows]
