# Supplementary material for: Relationship between histone modifications and transcription factor binding is protein family specific
Source: Genome Res. 2018 Mar;28(3):321–33. doi: 10.1101/gr.220079.116 (PMC5848611; doi:10.1101/gr.220079.116)
Supplement: Supplemental Material [file supp_gr.220079.116_Supplemental_Material.zip › Supplemental_Material/NRF1/NRF1_pwm.txt]

MEME version 4

ALPHABET= ACGT

strands: + -

Background letter frequencies (from
A 0.25 C 0.25 G 0.25 T 0.25 

MOTIF NRF1
letter-probability matrix: alength= 4 w= 11 nsites= 20
0.130190311418685 0.081098615916955 0.78871107266436 0
0.134731833910035 0.865268166089965 0 0
0.0423875432525952 0.0408737024221453 0.91673875432526 0
0 0.868512110726644 0.10121107266436 0.0302768166089965
0.32742214532872 0.402681660899654 0.202205882352941 0.0676903114186851
0 0.0871539792387543 0.114186851211073 0.798659169550173
0 0 1 0
0 0.938148788927336 0 0.0618512110726644
0 0.0754757785467128 0.924524221453287 0
0.0160034602076125 0.983996539792388 0 0
0.485510380622837 0.173875432525952 0.340614186851211 0
