# Supplementary material for: Relationship between histone modifications and transcription factor binding is protein family specific
Source: Genome Res. 2018 Mar;28(3):321–33. doi: 10.1101/gr.220079.116 (PMC5848611; doi:10.1101/gr.220079.116)
Supplement: Supplemental Material [file supp_gr.220079.116_Supplemental_Material.zip › Supplemental_Material/PAX5/BS.bed]

chr10	64388769	64388788	CTGGGCAACAGAGCGAGAC	1	+
chr10	64862329	64862348	CTGGGTGACAGAGCAAGAC	1	-
chr10	91633019	91633038	AAGCTCATTCAAGCAAAGC	1	+
chr10	96253334	96253353	CTGGGCAACAGAGCAAGAC	1	-
chr10	98997988	98998007	CTGGGCAACAGAGCGAGAC	1	-
chr11	46508780	46508799	CTGGGCAACAGAGCGAGAC	1	+
chr11	47035606	47035625	AAAATTAGCCATGCATGGC	1	+
chr11	77354833	77354852	AAAATCAGCCAGGCGTGGT	1	+
chr11	9719799	9719818	AAAATCAGCCAGGCGTGGT	1	-
chr11	9723984	9724003	GTGGGCAACAGAGCAAGAC	1	-
chr12	111168136	111168155	CTGGGCAACAGAGTGAGAC	1	+
chr12	25512968	25512987	CTGGGCAACAGAGCGAGAC	1	-
chr12	54683575	54683594	CTGGGCGACAGAGCGAGAC	1	-
chr12	95150186	95150205	GGCTGCAGTGAACCGTGAC	1	+
chr13	43562839	43562858	CTGAGCGACAGAGCGAGAC	1	+
chr13	45758973	45758992	CTGGGCAACAGAGCGAGAC	1	-
chr13	79053106	79053125	CTGGGCGACAGAGCGAGAC	1	-
chr13	89303941	89303960	CTCCTCAGCCATGTGGAAC	1	-
chr13	96035276	96035295	AAAATTAGTCAGGCGTGGT	1	+
chr14	71859270	71859289	CTGGGCGACAGAGCGAGAC	1	-
chr14	93631708	93631727	CTGACCACCGGTGCATGCA	1	+
chr14	93632163	93632182	CTGGGCGACAGAGCGAGAC	1	+
chr15	25603077	25603096	TTGGGCGACAGAGCGAGAC	1	-
chr15	44123218	44123237	CTGGGCGACAGAGCGAGAC	1	+
chr15	59282825	59282844	TTGGGCGACAGAGCGAGAC	1	+
chr15	63839782	63839801	ATGAGCGACCATGCCTGGC	1	-
chr15	64138501	64138520	CTCTGCAGCCATGTGGAAC	1	+
chr15	80311558	80311577	AAAATTAGCCGGGCGTGGT	1	-
chr15	99886212	99886231	CTGGGCAACAGAGCGAGAC	1	-
chr16	12057083	12057102	AAAACTAGCCAGGCGTGGT	1	+
chr16	12064284	12064303	GAGGTCAGGAGTCCGAGAC	1	-
chr16	29719059	29719078	CTGACCACCGGTGCATGCA	1	+
chr16	30138073	30138092	GGTTGCAGTGAGCCATGAC	1	-
chr16	81021888	81021907	CTGGGCAACGGAGTGAGAC	1	-
chr17	25298444	25298463	AAAATTAGCCAGGCATGGT	1	+
chr17	28602081	28602100	AAAACTAGCCAGGCGTGGT	1	+
chr17	29465637	29465656	CTGGGCAACAGAGCGAGAC	1	-
chr17	37621177	37621196	CTGAGCAACAGAGTGAGAC	1	+
chr17	49130892	49130911	AAAATTAGCCAGGCGTGGT	1	+
chr17	73137158	73137177	CTGGGCAACAGAGCAAGAC	1	+
chr19	10769917	10769936	AAAATTAGCTGGGCGTGAC	1	-
chr19	21221385	21221404	AAAATTAGCCAGGCGTGGT	1	-
chr19	47755381	47755400	AAAATTAGCCAGGCGTGGC	1	-
chr1	16140029	16140048	CTGGGCAACAGAGCGAGAC	1	+
chr1	183463990	183464009	CTGGGCAACAGAGCGAGAC	1	-
chr1	198634370	198634389	AAAATTAGCCAGGCGTGGC	1	-
chr1	233687143	233687162	GGCTGCAGTGAGCCGTGAC	1	-
chr1	45933042	45933061	CTGGGTGACAGAGCGAGAC	1	-
chr1	46053758	46053777	AAAATCAGCCAGGCGTGGT	1	+
chr1	46201463	46201482	AAAATTAGCCAGGCGTGGC	1	-
chr1	46791431	46791450	CTGACCACCGGTGCATGCA	1	-
chr1	51746424	51746443	AAAATCAGCCAGGCGTGGT	1	-
chr1	78473237	78473256	CTGGGCGACAGAGCGAGAC	1	+
chr1	82068555	82068574	CTGGGCAACAGAGCGAGAC	1	+
chr1	8236424	8236443	GACTGCAGTGAGCCGTGAC	1	+
chr1	8591474	8591493	CTGGGCAACAGAGCGAGAC	1	+
chr1	87517782	87517801	AAAATTAGCCAGGCATGAT	1	+
chr22	21971406	21971425	CTGGGCAACAGAGCGAAAC	1	+
chr2	159783236	159783255	AAAATTAGCCGGGCGTGGC	1	-
chr2	25786785	25786804	CTGGGCGACAGAGTGAGAC	1	-
chr2	43612718	43612737	CTGGGCAACAGAGCGAGAC	1	+
chr2	54298628	54298647	CTGTGCGACAGAGCGAGAC	1	-
chr2	64050486	64050505	AAAATTAGCCAAGCGTGGT	1	+
chr2	74400109	74400128	AAAATTAGCCAAGCATGAT	1	+
chr3	121456471	121456490	CTGGGCAACAGAGCAAGAC	1	+
chr3	124362528	124362547	CTGGGCAACAAAGCGAGAC	1	-
chr3	125235468	125235487	GAGGTCAGGAGTCCGAGAC	1	+
chr3	150324121	150324140	CTGGGCAACAAGGCAAGAC	1	-
chr3	49980172	49980191	AAAATTAGCCATGCATGGT	1	+
chr4	40203758	40203777	CTGGGCAACAAAGTGAGAC	1	-
chr4	47165960	47165979	CTCCCCAGCCATGCAGAAC	1	-
chr4	48797420	48797439	CTGGGTAACAGAGTGAGAC	1	-
chr4	71541938	71541957	AAAATTAGCCAGGCGTGGC	1	-
chr5	116040646	116040665	CTGACCACCGGTGCATGCA	1	+
chr5	130583984	130584003	AAAATTAGCCAAGCATGGT	1	-
chr5	139797795	139797814	GGCTGCAGTGAACCGTGAC	1	-
chr5	158383792	158383811	CTGGGCGACAGAGCGAGAC	1	-
chr5	159524874	159524893	AAAATTAGCCAGGCGTGAT	1	-
chr5	22779884	22779903	CTCCTCAGCCATGTGGAAC	1	+
chr5	84464071	84464090	CTCCTCAGCCATGTGGAAC	1	+
chr6	112157899	112157918	GGCTGCAGTGAACCGTGAC	1	+
chr6	128851993	128852012	CTGGGCGACAGAGCGAGAC	1	-
chr6	137955533	137955552	AAAATTAGTCAGGCGTGGT	1	-
chr6	15355994	15356013	GAAATTAGCCAGGCGTGGT	1	-
chr6	154560988	154561007	AAAATTAGCCAAGCGTGGT	1	-
chr6	157076468	157076487	TTGGGCAACAAAGCAAGAC	1	+
chr7	116598104	116598123	GGCTGCAGTGAGCTGTGAC	1	-
chr7	22563789	22563808	GTGGGCAACAGAGTGAGAC	1	-
chr7	35113247	35113266	GTGGGCAACAGAGTGAGAC	1	-
chr7	43771357	43771376	AAAATTAGCCAGGCGTGGC	1	-
chr7	66208269	66208288	CTGGGCGACAGAGCGAGAC	1	+
chr7	81996511	81996530	AAAATCAGCCAGGCATGGT	1	-
chr8	107099467	107099486	CTGACCACCGGTGCATGCA	1	-
chr8	28183841	28183860	CTGGGCAACAGAGCGAGAC	1	+
chr8	65420048	65420067	AAAATTAGCCAGGCATGGT	1	+
chr8	68737210	68737229	CTGACCACCGGTGCATGCA	1	+
chr9	10208486	10208505	CTGGGCGACAGAGCGAGAC	1	+
chr9	125686398	125686417	TTGTTAAGTGATGCATGAC	1	+
chr9	129633052	129633071	AAAATTAGCCAAGCGTGGT	1	+
chr9	75762788	75762807	CTAGGCAACAGAGCGAGAC	1	-
chr9	901938	901957	CTGGGCAACAGAGCGAGAC	1	-
chr10	104148969	104148988	CTGGGCAACAGAGCGAGAC	1	-
chr10	112032831	112032850	CAGGGTGACAGAGCGAGAC	1	-
chr10	116590183	116590202	AAAATTAGCCAGGCGTGGT	1	-
chr10	12064257	12064276	AAAATTAGCCAGGCGTGGC	1	+
chr10	123682975	123682994	CTGGGCAACAGAGCGAGAC	1	+
chr10	135310962	135310981	CTACTTAGCAGACCGGGAA	1	-
chr10	21870709	21870728	CTCCTCAGCCATGTGGAAC	1	+
chr10	26847678	26847697	CTGGGCAACAGAGTGAGAC	1	+
chr10	43641008	43641027	AAAATTAGCCAGGCGTGGC	1	-
chr10	63777183	63777202	CTGGGCAACAGAGCGAGAC	1	+
chr10	65002458	65002477	CTGGGCAACAGAGCGAGAC	1	+
chr10	69806574	69806593	AAAATTAGCCAAGCGTGGT	1	+
chr10	76437871	76437890	CTGGGCAACAGGGGGAGAC	1	+
chr10	88857195	88857214	AAAATTAGCCAGGCGTGGT	1	+
chr10	96255832	96255851	CTGGGCAACAGAGCGAGAC	1	+
chr11	118063721	118063740	CTCTGCAGCCATGTGGAAC	1	+
chr11	118690092	118690111	CTGGGCGACAGAGCGAGAC	1	+
chr11	128441313	128441332	CTGGGCGACAGAGCGAGAC	1	+
chr11	130019124	130019143	CTGGGCGACAGAGCGAGAC	1	-
chr11	36082714	36082733	CTGGGCAACAGAGCGAGAC	1	-
chr11	43704068	43704087	CTGGGTGACAGAGCGAGAC	1	+
chr11	47239414	47239433	CTGGGCAACAGAGCGAGAC	1	+
chr11	47535037	47535056	CTGGGTGACAGAGCGAGAC	1	-
chr11	47935243	47935262	AAAATCAGCCAGGCGTGGT	1	+
chr11	68264972	68264991	AAAATCAGTCAGGCGTGGT	1	-
chr11	93509473	93509492	CTGGGCAACAGAGCGAGAC	1	+
chr11	9641154	9641173	CTGGGCGACAGAGCGAGAC	1	+
chr12	102282734	102282753	AAAATTAGCCAAGCATGGT	1	-
chr12	10564155	10564174	CTGGGCGACAGAGCGAGAC	1	+
chr12	118784829	118784848	CTGGGTGACAGAGCGAGAC	1	-
chr12	120604480	120604499	CTGGGCGACAGAGCGAGAC	1	+
chr12	120924297	120924316	CTGGGCAACAGAGCGAGAC	1	-
chr12	123916219	123916238	AAAGTTAGCCAGGCGTGGT	1	+
chr12	125378432	125378451	CTGGGCAACAGAGCGAGAC	1	+
chr12	12704286	12704305	AAAATCAGCCAGGCGTGGT	1	+
chr12	15112071	15112090	GTGAGCCACCATGCATGGC	1	-
chr12	46514322	46514341	CTGGGCAACAGAGCGAGAC	1	+
chr12	56690093	56690112	AAAATTAGCCAGGCGTGGC	1	+
chr12	57456599	57456618	CTGGGCGACAGAGCGAGAC	1	+
chr12	6540463	6540482	AAAATCAGTCAGGCGTGGT	1	+
chr13	100155936	100155955	CTGGGCAACAGAGCGAGAC	1	+
chr13	25129273	25129292	CTACTTAGCAGACCGGGAA	1	-
chr13	25425284	25425303	AAAATTAGCCAGGCGTGGT	1	-
chr13	45790325	45790344	CTGGGCAACAGAGCGAGAC	1	+
chr13	47294494	47294513	CTGGGCAACAGAGTGAGAC	1	+
chr13	53234967	53234986	CTGGGCGACAGAGCGAGAC	1	-
chr13	80920520	80920539	GGCTGCAGTGAGCCATGAC	1	-
chr14	61371718	61371737	CTGGGCAACAGAGCGAGAC	1	-
chr14	62213140	62213159	CTGGGCAACAGAGCGAGAC	1	-
chr14	64335039	64335058	AAAATTAGCCAGGCGTGGT	1	+
chr14	73770134	73770153	AAAATCAGCCGGGCGTGGT	1	+
chr14	74131536	74131555	CTGTGCAACAGAGCAAGAC	1	+
chr14	79995589	79995608	CTGACCACCGGTGCATGCA	1	-
chr14	89796172	89796191	CTGGGCGACAGAGCGAGAC	1	+
chr15	41628875	41628894	CTAGGCAACAGAGCGAGAC	1	-
chr15	41727184	41727203	ATGGGCGACAGAGCGAGAC	1	-
chr15	43210299	43210318	CTGGGTGACAGAGCAAGAC	1	-
chr15	44238225	44238244	CTGGGCAACAGAGCGAGAC	1	+
chr15	59703961	59703980	AAAATTAGCCAGGCATGGC	1	+
chr15	63506252	63506271	CTGGGTGACAGAGCGAGAC	1	+
chr15	65923281	65923300	CTGGGCAACAGAGCAAGAC	1	+
chr16	14444591	14444610	AAAATCAGCCAGGCGTGGT	1	-
chr16	15733283	15733302	CTGGGCGACAGAGCGAGAC	1	-
chr16	18054128	18054147	AAAATTAGCCAGGCATGGT	1	+
chr16	46843133	46843152	GGCTGCAGTGAGCCATGAC	1	+
chr16	68154155	68154174	CTGGGTGACAGAGCGAGAC	1	+
chr16	74614843	74614862	CTGGGCAACAGAGCGAGAC	1	+
chr16	81038872	81038891	AAAATTAGCCAGGCGTGGC	1	+
chr17	12337063	12337082	AAAATTAGCCAGGCGTGGT	1	-
chr17	16289833	16289852	CTGGGCGACAGAGCGAGAC	1	+
chr17	29288506	29288525	CTGGGTGACAGAGCAAGAC	1	-
chr17	29466210	29466229	ATGTGCCACCATGCGTGGC	1	+
chr17	30684047	30684066	AAAATTAGCCAGGCATGGC	1	+
chr17	44219947	44219966	CTGGGCAACAGAGCAAGAC	1	+
chr17	58547772	58547791	AAAATCAGCCAGGTGTGGT	1	-
chr17	60571809	60571828	CTGGCCAACAAGGTGAAAC	1	-
chr17	8128307	8128326	AAAATTAGCCAGGCGTGGT	1	-
chr18	10898391	10898410	CTGGGCGACAGAGCGAGAC	1	+
chr18	23771461	23771480	AAAATCAGTCAGGCGTGGT	1	+
chr18	2770770	2770789	AAAATCAGCCAGGCGTGGT	1	-
chr18	48714830	48714849	AAAACTAGCCAGGCGTGGT	1	+
chr18	51746196	51746215	CTGGGCGACAGAGCGAGAC	1	-
chr18	74538601	74538620	AAAGTTAGCCAGGCATGGT	1	+
chr19	10308287	10308306	CTGGGCAACAGAGCGAGAC	1	+
chr19	11077114	11077133	AAAATTAGCCAAGCATGGT	1	+
chr19	14481528	14481547	TTGGGCGACAGAGCGAAAC	1	-
chr19	17244292	17244311	CTGGGTGACAGAGCGAGAC	1	-
chr19	34666287	34666306	AAAATTAGCCAAGCGTGGT	1	-
chr19	39356310	39356329	AAAATTAGCCGGGCGTGGC	1	+
chr19	47295219	47295238	CTGGGCAACAGAGCCAGAC	1	+
chr19	47704457	47704476	AAAATTAGCCGGGCGTGGT	1	-
chr19	47805822	47805841	TTGGGCGACAGAGCGAGAC	1	-
chr19	49394733	49394752	AAAATTAGCAGGGCGTGGC	1	+
chr19	7186741	7186760	CTGGGCAACAAAGCAAGAC	1	-
chr19	7397993	7398012	CTGGGCGACAGAGCGAGAC	1	+
chr19	7773762	7773781	CTGGGCAACAGAGTGAGAC	1	-
chr1	12131342	12131361	AAAATTAGCCAGGTGTGGC	1	+
chr1	153707507	153707526	GGATGCAGTGAGCCATGAT	1	-
chr1	153897209	153897228	AAAATCAGCCGGGCGTGGT	1	-
chr1	155517739	155517758	CTGGGCGACAGAGCGAGAC	1	+
chr1	16211722	16211741	CTGGGCAACAGAGCGAGAC	1	-
chr1	174130532	174130551	AAAATTAGCCAGGCGTGGC	1	-
chr1	183812986	183813005	CTGGGCAACAGAGCGAGAC	1	-
chr1	201935588	201935607	CTGGGCAACAGAGCAAGAC	1	+
chr1	205260923	205260942	CTGGGTGACAGAGCGAGAC	1	+
chr1	205599135	205599154	CTGGGCAACAGAGTGAGAC	1	+
chr1	23442059	23442078	CTGGGCAACAGAGCGAGAC	1	-
chr1	236159426	236159445	CTGGGTGACAGAGCAAGAC	1	+
chr1	241760152	241760171	CTGGGCGACAGAGCGAGAC	1	-
chr1	28837938	28837957	CTGGGCGACAGAGCGAGAC	1	-
chr20	3136149	3136168	CTGGGCAACAGAGCGAAAC	1	+
chr20	31957261	31957280	CTGGGCAACAGAGCGAGAC	1	+
chr20	32048815	32048834	GAAATTAGCCAAGCGTGGT	1	+
chr20	43596804	43596823	CTGGGCGACAGAGTGAGAC	1	-
chr20	48325441	48325460	CTGGGCAACAGAGCGAGAC	1	+
chr20	49433313	49433332	AAAATTAGCCAGGCATGGT	1	-
chr20	53734227	53734246	CTGACCACCGGTGCATGCA	1	-
chr20	5575087	5575106	AAAGTTAGCCAGGCGTGGT	1	-
chr20	5630931	5630950	CTGGGTGACAGAGCGAGAC	1	+
chr20	61480489	61480508	CTGGGCAACAGAGCGAGAC	1	+
chr20	62358745	62358764	AAAATTAGCCAGGCGTGGT	1	-
chr21	37470422	37470441	CTCCCCAGCCATGCAGAAC	1	-
chr22	18567036	18567055	TTGGGCGACAGAGCGAGAC	1	-
chr22	23112859	23112878	GGGGGCAGCAGAGAGTAAC	1	+
chr22	31890446	31890465	AAAATTAGCCAGGCGTGGA	1	-
chr22	39838346	39838365	CTGGGCGACAGAGCGAGAC	1	+
chr22	43256516	43256535	AAAATTAGCCAGGCGTGGC	1	-
chr2	107281369	107281388	CTCCCCAGCCATGCAGAAC	1	+
chr2	120111290	120111309	AAAATTAGCCAGGCGTGGC	1	-
chr2	122852187	122852206	CTGGGCAACAGAGCAAGAC	1	+
chr2	153611792	153611811	CTACTTAGCAGACCGGGAA	1	+
chr2	231847574	231847593	CTGGGCAACAGACTGAGAC	1	+
chr2	238711882	238711901	CTGGGCGACAGAGCGAGAC	1	+
chr2	26110943	26110962	CTGGGCAACAGAGCAAGAC	1	+
chr2	26322435	26322454	ATGGGCGACAGAGCGAGAC	1	-
chr2	32191774	32191793	CTGGGTAACAGAGCAAGAC	1	+
chr2	33724597	33724616	CTGGGCAACGGAGTGAGAC	1	+
chr2	54194625	54194644	AAAATTAGCCAGGCGTGGC	1	+
chr2	61220438	61220457	AAAATTAGCCAGGTGTGGC	1	+
chr2	62293596	62293615	CTGGGTGACAGAGCGAGAC	1	-
chr2	71293312	71293331	CTGGGCGACAGAGCAAGAC	1	+
chr2	99264981	99265000	CTGGGCAACAAAGTGAGAC	1	+
chr3	12703174	12703193	CTGGGCAACAGAGTGAGAC	1	+
chr3	186742033	186742052	AAAATTAGCCAGGCGTGGA	1	-
chr3	190949966	190949985	AAAATCAGCCAGGCGTGGT	1	+
chr3	196138946	196138965	AAAATCAGCCAGGCGTGGT	1	+
chr3	38186150	38186169	TTGGGCAACAGAGCGAGAC	1	+
chr3	49984657	49984676	CTGGGCGACAGAGCGAGAC	1	+
chr3	58306819	58306838	CTGGGCAACAGAGCGAGAC	1	+
chr3	98281962	98281981	CTGGGCGACAGAGCGAGAC	1	-
chr3	98361782	98361801	CTGACCACCGGTGCATGCA	1	-
chr4	111104984	111105003	AAAATTAGCCATGCGTGGT	1	+
chr4	140236519	140236538	AAAATTAGCCAGGCGTGGT	1	+
chr4	175240112	175240131	AAAATTAGCCAGGCATGAC	1	-
chr4	38782981	38783000	CTGGGCAACAGAGCGAGAC	1	-
chr4	39620242	39620261	CTGGGCGACAGAGCGAGAC	1	+
chr4	74126524	74126543	TTGGGCGACAGAGCGAGAC	1	+
chr4	83947344	83947363	CTGGGCAACAGAGCGAGAC	1	-
chr4	84180441	84180460	AAAATTAGCCAGGCATGGT	1	+
chr5	100123513	100123532	CTGGGCAACAGAGCAAGAC	1	+
chr5	10358105	10358124	CTGGGTGACAGAGCAAGAC	1	-
chr5	140989732	140989751	TTGGGCGACAGAGCGAGAC	1	-
chr5	141760017	141760036	CTGGGCAACAGAGCAAGAC	1	+
chr5	176586745	176586764	AAAATTAGCCAGGCGTGGT	1	-
chr5	176605047	176605066	AAAATTAGCCAGGCGTGGC	1	-
chr5	179968867	179968886	CTGGGCAACAGAGCGAGAC	1	-
chr5	88187240	88187259	CTGGGCGACAGAGCGAGAC	1	-
chr6	110527366	110527385	CTGGGCGACAGAGCGAGAC	1	-
chr6	136607082	136607101	AAAATCAGCCAGGCGTGGT	1	+
chr6	149786863	149786882	CTGGGCGACAGAGCGAGAC	1	+
chr6	150029523	150029542	CTGGGCGACAGAGCGAGAC	1	+
chr6	155742723	155742742	CTGGGCAACAGAGCGAGAC	1	-
chr6	158790504	158790523	TTGGGCAACAGAGTGAGAC	1	+
chr6	26324200	26324219	CTGGGCGACAGAGCGAGAC	1	-
chr6	27102418	27102437	CTGGGCGACAGAGCGAGAC	1	-
chr6	27110441	27110460	CTGGGCGACAGAGCGAGAC	1	-
chr6	28886939	28886958	AAAATTAGCCAGGCATGGC	1	-
chr6	30495659	30495678	CTGGGCAACAGAGCGAAAC	1	+
chr6	31519397	31519416	CTGGGCGACAAAGCAAGAC	1	-
chr6	37800475	37800494	CTGGGCAACAGAGCGAGAC	1	-
chr6	38378183	38378202	GGCTGCAGTGAGCCGTGAC	1	+
chr6	43348797	43348816	AAAATTAGCCAAGCGTGGT	1	-
chr6	7307122	7307141	CTGGGCGACAGAGCGAGAC	1	+
chr6	90478261	90478280	CTGGGCAACAGAGTGTGAC	1	+
chr7	102052415	102052434	CTGGGCGACAGAGCGAGAC	1	-
chr7	132542974	132542993	AAAATCAGCCAGGCGTGGT	1	-
chr7	44060069	44060088	CTACTTAGCAGACCGGGAA	1	+
chr7	70181595	70181614	CTGGGTGACAGAGCGAGAC	1	+
chr7	90386937	90386956	CTGGGCGACAGAGTGAGAC	1	-
chr8	11392533	11392552	AAAATTAGCCAGGCATGGC	1	+
chr8	145264743	145264762	GGCTGCAGTGAGCTGTGAC	1	+
chr8	30844951	30844970	CTGGGCAACAGAGCGAGAC	1	-
chr8	50048775	50048794	CTGGGTGATAGAGCAAGAC	1	-
chr8	55003520	55003539	CTCCCCAGCCATGCAGAAC	1	+
chr8	74533591	74533610	CTCCCCAGCCATGCAGAAC	1	+
chr8	8192554	8192573	CTGGGCAACAGAGCAAGAC	1	+
chr8	9372421	9372440	GGCTGCAGTGAACCGTGAC	1	-
chr9	114666027	114666046	AAAATCAGCCAGGCGTGGT	1	-
chr9	114678901	114678920	AAAATCAGCCAGGTGTGGT	1	-
chr9	33871734	33871753	CTGGGCGACAGAGCGAGAC	1	-
chr9	97142525	97142544	CTGGGCGACAGAGCGAGAC	1	+
chr9	99770210	99770229	CTGGGCGACAGAGCGAGAC	1	-
chrX	112716406	112716425	CTGACTACCAGTGCATGAA	1	-
chrX	11415976	11415995	CTGGGCAACAGAGCAAGAC	1	+
chrX	19731187	19731206	AAAATTAGCCAGGCATGGT	1	+
chrX	2433160	2433179	AAAATTAGCCAAGCATGGT	1	-
chrX	46795398	46795417	AAAATCAGCCAGGCGTGGT	1	-
chrX	80460293	80460312	CTGGGCAACAGAGCGAGAC	1	+
chr10	1003888	1003907	AAAATCAGCCAGGCGTGGT	1	-
chr10	103762945	103762964	CTGGGCAACAGAGCGAGAC	1	-
chr10	104941739	104941758	CTGGGCAACAGAGCGAGAC	1	+
chr10	109313441	109313460	TGGAGCAGAGAAGCATGAA	1	-
chr10	116639477	116639496	CTGGGTGACAGAGCGAGAC	1	-
chr10	17601572	17601591	CTGGGCGACAGAGCGAGAC	1	-
chr10	31017952	31017971	CTGGGTGACAGAGCAAGAC	1	-
chr10	31393896	31393915	CTGGGTGACAGAGCGAGAC	1	+
chr10	31438943	31438962	CTGGGCAACAGAGCGAGAC	1	+
chr10	3210928	3210947	CTCCCCAGCCATGCAGAAC	1	+
chr10	46155582	46155601	ATGGGCGACAGAGCGAGAC	1	+
chr10	52408136	52408155	CTGGGCAACAGAGTGAAAC	1	-
chr10	76555221	76555240	CTGGGCGACAGAGCGAGAC	1	-
chr10	88265964	88265983	CTGGGCAACAGAGCGAGAC	1	+
chr10	92955305	92955324	GGCTGCAGTGAGCCGTGAC	1	-
chr10	97052881	97052900	AAAATTAGCCGGGCGTGGT	1	+
chr10	98003275	98003294	TTGGGCGACAGAGCGAGAC	1	+
chr10	98960567	98960586	AAAATTAGCCAGGCGTGGT	1	-
chr10	99315429	99315448	CTGACCACCGGTGCATGCA	1	-
chr11	102184080	102184099	AAAATTAGCCAAGCATGGT	1	+
chr11	102391954	102391973	CTGGGCAACAGAGTGAGAC	1	-
chr11	108096226	108096245	ATGGGCGACAGAGCGAGAC	1	-
chr11	111568707	111568726	CTGGGCAACAGAGCAAGAC	1	+
chr11	117878736	117878755	AAAATTAGCCGAGCGTGGT	1	-
chr11	119131105	119131124	AAAATTAGCCAGGCGTGAT	1	-
chr11	17221705	17221724	CTGGGCGACAGAGCGAGAC	1	+
chr11	35986512	35986531	CTGGGCAACAGAGCAAGAC	1	+
chr11	62629233	62629252	AAAATCAGCCAGGCGTGGT	1	+
chr11	66375769	66375788	CTGGGCAACAGAGCGAGAC	1	+
chr11	71655351	71655370	CTGGGCAACAGAGCGAGAC	1	+
chr11	71890686	71890705	CTGTGCGACAGAGCGAGAC	1	+
chr11	8709201	8709220	CTGGGCGACAGAGCGAGAC	1	-
chr11	9232116	9232135	CTGGGCAACAGAGTGTGAC	1	-
chr12	108963829	108963848	AAAATTAGCCAGGCATGGC	1	+
chr12	110474527	110474546	CTGGGCGATAGAGCGAGAC	1	+
chr12	11731324	11731343	CTGGGCAACATAGCAAGAC	1	+
chr12	117495596	117495615	CTGGGCGGCAGAGCGAGAC	1	-
chr12	121537642	121537661	GAGCTCATTCAAGCAAAGC	1	-
chr12	124146317	124146336	CTGGGCAACAGAGCGAGAC	1	-
chr12	131069626	131069645	CTGGGCAACAGAGCGAGAC	1	-
chr12	133330451	133330470	GGCTGCAGTGAGCTGTGAC	1	+
chr12	19595314	19595333	CTGGGCGACAGAGCGAGAC	1	+
chr12	28046509	28046528	AAAATTAGCCAGGCGTGGT	1	-
chr12	51896340	51896359	CTGGGCGACAGAGCGAGAC	1	-
chr12	56696599	56696618	AAAATTAGCCAGGCGTGGC	1	-
chr12	57055527	57055546	CTGGGCGGCAGAGCGAGAC	1	-
chr12	65007700	65007719	CTGGGCAACAGAGCGAGAC	1	+
chr12	6556186	6556205	GGCTGCAGTGAGCCGTGAC	1	+
chr12	69599581	69599600	CTGGGCAACAGAGCGAGAC	1	-
chr12	80009809	80009828	CTGTGCAACAGAGCAAGAC	1	+
chr12	93364809	93364828	CTGGGCAACAGAGCGAGAC	1	+
chr12	93520050	93520069	CTGGGCAACAGAGCGAGAC	1	+
chr12	93777580	93777599	CTGGGCGACAGAGCGAGAC	1	+
chr12	96721351	96721370	CTGTGCAACAGAGCAAGAC	1	-
chr12	9865737	9865756	CTGACCACCGGTGCATGCA	1	-
chr12	98912095	98912114	CTGGGCAACAAAGCGAGAT	1	-
chr13	20559289	20559308	CTGGGCAACAGAGTGAAAC	1	-
chr13	27722238	27722257	CTGGGCAACAGAGCGAGAC	1	+
chr13	43619655	43619674	CTGACTACCAGTGCATGAA	1	-
chr13	47159660	47159679	CTGGGCGACAGAGCGAGAC	1	+
chr13	47180732	47180751	ATGGGCGACAGAGTGAGAC	1	-
chr13	53382345	53382364	CTGGGCGACAGAGCGAAAC	1	+
chr13	76023747	76023766	CTAGGCAACAGAGCAAGAC	1	-
chr13	80922254	80922273	AAAATTAGCCAGGCGTGGT	1	+
chr13	92556422	92556441	CTGGGCAACAGAGCAAGAC	1	-
chr13	99220279	99220298	CTGGGCGACAGAGCGAGAC	1	-
chr14	103074191	103074210	CTGGGCAACAGAGCGAGAC	1	+
chr14	103264949	103264968	CTGGGCGACAGAGCGAGAC	1	+
chr14	21132518	21132537	AAAATTAGCCGGGCGTGGC	1	-
chr14	23272599	23272618	CTGGGCAACAGAGCGAGAC	1	+
chr14	35891869	35891888	CTGGGCAACAGAGCGAGAC	1	-
chr14	40232337	40232356	CTGACCACCGGTGCATGCA	1	-
chr14	50063521	50063540	CTGGGCGACAGAGCGAGAC	1	-
chr14	55580748	55580767	CTAGGCAACAGAGCGAGAC	1	-
chr14	60409292	60409311	AAAATTAGCCAGGCGTGGT	1	+
chr14	64192064	64192083	CTGGGCAACAGAGCGAGAC	1	+
chr14	65751129	65751148	CTGGGCGACAGAGCGAGAC	1	+
chr14	70080935	70080954	AAAATTAGCCAGGCGTGAT	1	-
chr14	71136022	71136041	CTGGGCGACAGAGCGAGAC	1	-
chr14	73777915	73777934	AAAATTAGCCAGGCGTGAT	1	-
chr14	73868303	73868322	CTGGGCGACAGAGCGAGAC	1	-
chr14	76090367	76090386	CTGGGCGACAGAGCGAGAC	1	+
chr14	93131749	93131768	CTGGGCGATAGAGCGAGAC	1	-
chr15	42797322	42797341	CTGGGCAACAGAGCAAGAC	1	-
chr15	50834837	50834856	AAAATCAGCCAGGCGTGGT	1	-
chr15	63454691	63454710	GTGGGCAACAGAGTGAGAC	1	-
chr15	65149685	65149704	AAAATTAGCCAGGCATGAC	1	-
chr15	66681938	66681957	CTGGGCAACAGAGCGAGAC	1	-
chr15	66721269	66721288	AAAATTAGCCAGGCGTGGT	1	-
chr15	75151983	75152002	CTGGGCAACAGAGCGAGAC	1	-
chr15	75678387	75678406	CTGGGCGACAGAGCGAGAC	1	-
chr15	80345163	80345182	AAAATTAGCCAGGCGTGGC	1	-
chr15	85999933	85999952	AAAATTAGCCAAGCGTGGT	1	-
chr16	10407091	10407110	CTGGGCAACAGAGTGAAAC	1	+
chr16	10975127	10975146	CTGGGCAACAGAGCAAGAC	1	+
chr16	11714777	11714796	CTGGGCAACAGAGCGAGAC	1	-
chr16	11889318	11889337	CTGGGCAACAGAGCGAGAC	1	-
chr16	13998965	13998984	CTACTTAGCAGACCGGGAA	1	+
chr16	19119364	19119383	CTGGGCAACAGAGTGTGAC	1	-
chr16	23867996	23868015	GAAATTAGCCAGGCATGAT	1	-
chr16	30471032	30471051	CTGGGTGACAGAGCGAGAC	1	+
chr16	3868460	3868479	AAAATTAGCCAGGCGTGGT	1	-
chr16	57078794	57078813	CTGGGCAACAGAGCAAGAC	1	+
chr16	69540620	69540639	CTGGGCAACAGAGCAAGAC	1	+
chr16	71761896	71761915	AAAATTAGCCAGGCATGGT	1	+
chr16	71852940	71852959	AAAATTAGCCGGGCGTGGT	1	+
chr16	75002465	75002484	AAAATCAGCCAGGCGTGGT	1	+
chr16	9226667	9226686	CTGGGCAACAGAGCGAGAC	1	+
chr17	16428232	16428251	CTGGGCGACAGAGCGAGAC	1	+
chr17	16817011	16817030	AAAATCAGTCAGGCGTGGT	1	-
chr17	20986962	20986981	GGGTGTGGTGGTGCATGAC	1	-
chr17	2392795	2392814	AAAATTAGCCGAGCGTGGT	1	+
chr17	25790380	25790399	AAAATTAGCCATGCATGGT	1	+
chr17	27255101	27255120	CTGGGCAACAGAGTGAAAC	1	+
chr17	28034018	28034037	AAAATTAGCCAGGCGTGGT	1	+
chr17	29285401	29285420	CTGGGTGACAGAGCGAGAC	1	+
chr17	34874879	34874898	AAAATTAGCCAAGCGTGGT	1	-
chr17	37020002	37020021	AAAATTAGCCAGGCGTGGT	1	-
chr17	3720301	3720320	CTGGGCGACAGAGCGAGAC	1	+
chr17	4002544	4002563	CTGGGCAACAGAGCGAGAC	1	-
chr17	43379347	43379366	AAAATTAGCCAAGCGTGGT	1	-
chr17	44273576	44273595	CTGGGCAACAGAGCGAGAC	1	+
chr17	48084884	48084903	CTGGGCAACAGAGCGAGAC	1	+
chr17	4962615	4962634	CTGGGCAACAGAGTGAGAC	1	+
chr17	58475728	58475747	CTGGGCAACAGAGTGAGAC	1	+
chr17	63045379	63045398	AAAATTAGCCAGGCATGGT	1	-
chr17	63359517	63359536	AAAATTAGCCAGGCGTGGT	1	-
chr17	67112149	67112168	AAAATTAGCCAAGTGTGGT	1	-
chr17	6942751	6942770	CTGGGCGACAGAGCGAGAC	1	+
chr17	74256467	74256486	CTGTGCAACAGAGCAAGAC	1	+
chr17	74429960	74429979	AAAATTAGCCAGGCGTGGC	1	+
chr18	10442003	10442022	AAAACTAGCCAGGCGTGGT	1	+
chr18	12359713	12359732	CTGGGCGACAGAGCGAAAC	1	+
chr18	18679552	18679571	AAAATCAGCCAGGCATGGT	1	+
chr18	21994082	21994101	AAAATTAGCCAGGCATGAC	1	+
chr18	43607590	43607609	GGCTGCAGTGAACCGTGAC	1	+
chr18	44439363	44439382	CTGGGTGACAGAGCGAGAC	1	+
chr18	54753512	54753531	CTGGGTGACAGAGCGAGAC	1	+
chr18	57552250	57552269	AAAATCAGCCAGGTGTGGT	1	+
chr18	67532254	67532273	TTGGGCAACAGAGCGAGAC	1	-
chr18	74777839	74777858	CTGGGCAACAGAGCAAGAC	1	-
chr18	831188	831207	CTGGGCAACAGAGCGAGAC	1	-
chr18	9186164	9186183	CTGGGCGACAGAGCGAGAC	1	-
chr19	10211731	10211750	AAAATTAGCCAGGCGTAGT	1	+
chr19	10343269	10343288	AAAATCAGCCAGGCGTGGT	1	-
chr19	11675756	11675775	CTGGGCCACAGAGTGAGAC	1	-
chr19	17322235	17322254	AAAATTAGCCAGGCGTGGT	1	-
chr19	17863863	17863882	CTGGGCAACAGAGCGAGAC	1	+
chr19	2522888	2522907	CTGGGCAACAGAGCGAGAC	1	-
chr19	2645388	2645407	AAAATCAGCCAGGCGTGGT	1	-
chr19	35952425	35952444	CTGGGCGACAGAGCGAGAC	1	-
chr19	46856049	46856068	CTGGGCGACAGAGCGAGAC	1	+
chr19	47645613	47645632	CTGGGCAACAGAGCGAGAC	1	+
chr19	47739930	47739949	TTGGGCGACAGAGCGAGAC	1	+
chr19	47791876	47791895	GAAATTAGCCAGGCGTGGT	1	+
chr19	4849345	4849364	CTGGGCAACAGAGCGAGAC	1	-
chr19	50868095	50868114	AAAATTAGCCGGGCGTGGT	1	+
chr19	5279043	5279062	AAAATCAGCCAGGCGTGGT	1	+
chr19	54838667	54838686	CTCTGCAGCCATGTGGAAC	1	-
chr19	6671376	6671395	CTGGGCGACAGAGCGAGAC	1	-
chr19	6757392	6757411	GGCTGCAGTGAGCCGTGAT	1	-
chr19	729614	729633	AAAATTAGCCAGGCGTGGC	1	-
chr1	109696287	109696306	CTGGGCAACAGAGCGAGAC	1	-
chr1	112232317	112232336	CTGGGCGACAGAGCGAGAC	1	-
chr1	12104765	12104784	CTGGGTGACAGAGCGAGAC	1	+
chr1	16157277	16157296	CTGGGCGACAGAGCGAGAC	1	-
chr1	167637494	167637513	CTGGGCAACAGAGCAAGAC	1	+
chr1	167689092	167689111	CTGGGCGACAGGGCGAGAC	1	-
chr1	168198483	168198502	CTGGGCGACAGAGCGAGAC	1	-
chr1	182601749	182601768	CTGACCACCGGTGCATGCA	1	+
chr1	193027329	193027348	CTGGGCGACAGAGCGAGAC	1	+
chr1	193509357	193509376	GGCTGCAGTGAGCTGTGAC	1	-
chr1	200255439	200255458	CTGGGCAACAGAGCGAGAC	1	+
chr1	220259638	220259657	CTGGGCGACAGAGCGAGAC	1	-
chr1	222756499	222756518	CTGGGCAACAGAGCAAGAC	1	+
chr1	223820102	223820121	CTGGGCAACAGAGCGAGAC	1	-
chr1	226185282	226185301	AAAATTAGCCAGGCGTGGC	1	-
chr1	226369737	226369756	CTGGGCAACAAAGCAAGAC	1	+
chr1	235146479	235146498	AAAATTAGCCAGGCATGGT	1	-
chr1	236227058	236227077	CTGGGCAACAGAGCAAGAC	1	+
chr1	236610708	236610727	AAAATTAGCCAGGCGTGGC	1	-
chr1	28523771	28523790	CTGGGTGACAGAGCGAGAC	1	-
chr1	28681293	28681312	CTGGGCGACAGAGCGAGAC	1	-
chr1	36837132	36837151	CTGGGTGACAGAGCGAGAC	1	+
chr1	37973398	37973417	CTAGGCAACAGAGCGAGAC	1	+
chr1	39663530	39663549	CTGGGCGACAGAGCGAGAC	1	+
chr1	46562485	46562504	CTGGGCAACAGAGCGAGAC	1	+
chr1	51967177	51967196	CTGGGTGACAGAGCAAGAC	1	-
chr1	52998063	52998082	GGCTGCAGTGAGCCATGAC	1	-
chr1	54300627	54300646	AAAATCAGCCGGGCGTGGT	1	+
chr1	67578356	67578375	CTGGGCAACAGAGTGAGAC	1	+
chr1	78006955	78006974	AAAGTTAGCCAGGCGTGGT	1	+
chr1	78236594	78236613	CTGGGCAACAGAGCGAGAC	1	-
chr1	87221281	87221300	CTAGGCGACAGAGTGAGAC	1	+
chr1	8900300	8900319	CTCCTCAGCCATGTGGAAC	1	+
chr20	17881454	17881473	CTGGGCAACAGAGCGAGAC	1	+
chr20	2865481	2865500	CTGGGCGACAGAGCGAGAC	1	-
chr20	32407956	32407975	CTGGGCAACAGAGCGAGAC	1	+
chr20	32965152	32965171	CTGGGCGACAGAGCGAGAC	1	+
chr20	36000425	36000444	CTGGGCAACAGAGCGAGAC	1	-
chr20	44621222	44621241	CTGGGCAACAGAGTGAGAC	1	+
chr20	46019106	46019125	CTGGGCGACAGAGCGAGAC	1	-
chr20	46041118	46041137	CTGGGCAACAGAGCAAGAC	1	+
chr20	46063382	46063401	CTGGGCGACAGAGCGAGAC	1	+
chr20	46096047	46096066	CTGGGTGACAGAGCGAGAC	1	+
chr20	4921774	4921793	CTGGGCGACAGAGCAAGAC	1	+
chr20	4966119	4966138	CTGGGCAATAGAGCGAGAC	1	-
chr20	5020129	5020148	CTGGGCAACAGAGTGAGAC	1	+
chr20	50267543	50267562	CTGGGCAACAGAGCGAGAC	1	-
chr20	5126495	5126514	CTGGGCAACAGAGCGAGAC	1	-
chr20	52510737	52510756	CTGGGCAACAGAGCGAGAC	1	+
chr20	5627873	5627892	CTGGGCGACAGAGCGAGAC	1	+
chr20	62634974	62634993	CTGGGCGACAGAGCGAGAC	1	-
chr21	37674920	37674939	CTGGGCAACAGAGTAAGAC	1	+
chr21	38629279	38629298	AAAATTAGCCAAGCGTGGT	1	+
chr21	44537381	44537400	CTACTTAGCAGACCGGGAA	1	-
chr22	17696796	17696815	CTGGGCAACAAAGCGAGAC	1	+
chr22	24141616	24141635	AAAGTTAGCCAGGCGTGGT	1	-
chr22	35759058	35759077	CTGGGCAACAGAGCGAGAC	1	-
chr22	40222032	40222051	AAAATTAGCCAGGCGTGGT	1	-
chr22	40772318	40772337	CTGGGCAACAGAGCAAAAC	1	-
chr22	41491387	41491406	AAAATCAGCCAGGCGTGGT	1	-
chr2	120817429	120817448	CTGGGCGACAGAGCGAAAC	1	+
chr2	122357342	122357361	AAAATCAGCCAGGCATGGT	1	+
chr2	148393558	148393577	CTGGGCAACAGAGCGAGAC	1	-
chr2	15715447	15715466	CTGGGTGACAGAGCGAGAC	1	+
chr2	169388303	169388322	CTGGGCAACAGAGCGAGAC	1	+
chr2	172387600	172387619	GGCTGCAGTGAGCCATGAC	1	+
chr2	175617270	175617289	CTGGGCAACAGAGTGAGAC	1	+
chr2	192098238	192098257	CTGGGCAACAGAGCGAGAC	1	+
chr2	209179592	209179611	CTAGGCAACAGAGCAAGAC	1	+
chr2	215746517	215746536	GAGCTCATTCAAGCAAAGC	1	-
chr2	225386173	225386192	CTGGGCAACAGAGCGAGAC	1	-
chr2	234272708	234272727	CTGGGCAACAGAGCGAGAC	1	+
chr2	23995759	23995778	AAAATTAGCCAGGCGTGGT	1	-
chr2	242250501	242250520	CTGAGCAACAGAGCAAGAC	1	+
chr2	29305908	29305927	AAAATTAGCCAGGCATGAT	1	-
chr2	37425275	37425294	CTGGGCGACAGAGCGAGAC	1	+
chr2	45922882	45922901	CTGGGCAATGGAGTGAGAC	1	+
chr2	48124682	48124701	AAAATCAGCCAGGCATGGT	1	+
chr2	54808207	54808226	CTGGGCAAAAGAGCAAGAC	1	+
chr2	54982948	54982967	AAAATTAGCCAGGCGTGGT	1	-
chr10	12120396	12120415	CTGGGCAACAGAGCAAGAC	1	+
chr10	12466780	12466799	CTGGGCAACAGAGCGAGAC	1	+
chr10	12784160	12784179	CTGGGCAACAGAGCGAGAC	1	-
chr10	17711722	17711741	CTGGGTGACAGAGCGAGAC	1	-
chr10	22890034	22890053	CTGGGCAACAGAGCGAGAC	1	+
chr10	22895212	22895231	CTGGGCAACAGAGCAAGAC	1	+
chr10	3021237	3021256	CTGGGCAACAGAGCGAGAC	1	+
chr10	35474182	35474201	GAAATTAGCCAGGCGTGGT	1	-
chr10	62112805	62112824	GAATGCAGTGAGCCGAGAT	1	-
chr10	85931953	85931972	CTGACCACCGGTGCATGCA	1	-
chr10	91091462	91091481	AAAATCAGCCAGGCGTGGT	1	+
chr11	111990627	111990646	TTGGGCGACAGAGCAAGAC	1	+
chr11	113710705	113710724	CTGGGCAACAGAGCGAGAC	1	+
chr11	121337890	121337909	AAAATTAGCCGGGCGTGGT	1	-
chr11	34022627	34022646	CTGGGTGACAGAGCGAGAC	1	+
chr11	63399300	63399319	AAAATTAGCCGGGCGTGAT	1	+
chr11	65275977	65275996	CTGGGCGACAGAGCGAGAC	1	+
chr11	74465837	74465856	CTGGGCGACAGAGCGAGAC	1	+
chr12	10349062	10349081	CTGGGCGACAGAGCGAGAC	1	-
chr12	110443098	110443117	AAAATTAGCCAAGCGTGGT	1	-
chr12	111058185	111058204	CTGGGTGACAGAGCGAGAC	1	+
chr12	117469491	117469510	CTGGGCGACAGAGCGAGAC	1	+
chr12	123953727	123953746	CTGGGCGACAGAGCGAGAC	1	-
chr12	131365293	131365312	CTGGGTGACAGAGTGTGAC	1	-
chr12	133346791	133346810	CTGGGCGACAGAGCGAGAC	1	+
chr12	2994766	2994785	CTGGGCGATAGAGCGAGAC	1	-
chr12	4371464	4371483	CTGGGCAACAGAGCGAGAC	1	-
chr12	6536680	6536699	CTGGGTGACAGAGCGAGAC	1	+
chr12	69007105	69007124	GGGTGCAGTGAGCCGAGAC	1	+
chr13	23952640	23952659	CTGGGCGACAGAGCGAGAC	1	-
chr13	31236755	31236774	CTGGGCGACAGAGCGAGAC	1	+
chr14	20835796	20835815	CTGGGCAACAGAGCGAGAC	1	-
chr14	52312056	52312075	AAAATTAGTCAGGCATGGT	1	+
chr14	71121154	71121173	AAAATTAGCCGGGCGTGGC	1	+
chr14	77548113	77548132	AAAATTAGCCAGGCATGGT	1	-
chr15	23032976	23032995	AAAATTAGCCAGGCATGGT	1	+
chr15	40971548	40971567	CTGGGCGACAGAGCGAGAC	1	-
chr15	52396025	52396044	CTGGGCAGCAGAGTGAGAC	1	-
chr15	52850493	52850512	AAAATTAGCCGGGCATGAT	1	+
chr15	74268151	74268170	CTGGGCAACAGAGCGAAAC	1	+
chr15	75398404	75398423	CTGGGCAACAGAGCGAGAC	1	+
chr15	86459608	86459627	CTGGGTGACAGAGCGAGAC	1	+
chr15	99552117	99552136	CTGGGCAACAGAGCGAGAC	1	-
chr16	12500738	12500757	CTGGGCGACAGAGCGAGAC	1	+
chr16	12844674	12844693	AAAATTAGCCAGGCGTGGT	1	+
chr16	28512482	28512501	CTGGGCGACAGAGTGAGAC	1	+
chr16	30482668	30482687	CTGGGCGACAGAGTGAGAC	1	-
chr16	50228487	50228506	CTGGGCAACAGAGCAAGAC	1	-
chr16	57014806	57014825	CTGGGCAACAGAGTGAGAC	1	+
chr16	67719784	67719803	TTGGGCAACAGAGCGAGAC	1	-
chr16	89445950	89445969	GGCTGCAGTGAGCCGTGAC	1	-
chr16	9193206	9193225	AAAATTAGCCAGGCATGGT	1	-
chr17	40495502	40495521	CTGGGCGACAGAGCGAGAC	1	-
chr17	41412500	41412519	ATGACCACTGAAGCACAGC	1	+
chr17	62098281	62098300	AAAATTAGCCAGGCGTGGT	1	-
chr17	72286427	72286446	CTGGGCAACAGAGTGAGAC	1	+
chr17	78117751	78117770	CTGGGCAACAGAGCGAGAC	1	+
chr17	79961296	79961315	CTGGGCAACAGAGCGAGAC	1	+
chr17	80805201	80805220	CTGGGCAACAGAGCGAGAC	1	+
chr18	21031713	21031732	CTGGGCAACAGAGTGAGAC	1	-
chr18	51788771	51788790	AAAATTAGCCAAGCATGAT	1	-
chr18	55505131	55505150	CTAGGCGACAGAGCGAGAC	1	+
chr19	11203142	11203161	CTGGGTGACAGGGCGAGAC	1	-
chr19	1166583	1166602	CTGGGCAACAGAGCGAGAC	1	+
chr19	12840832	12840851	CTGGGCGACAGAGCGAGAC	1	+
chr19	16413853	16413872	CTGGGCAACAGAGCGAGAC	1	+
chr19	35822598	35822617	AAAATCAGCCAGGCGTGGT	1	+
chr19	38470169	38470188	CTGGGCAACAGAGCGAGAC	1	+
chr19	39003949	39003968	CTGGGCAACAGAGCGAGAC	1	+
chr19	4381716	4381735	CTAGGCAACAGAGCGAGAC	1	-
chr19	45254012	45254031	CTGGGCAACAGAGCGAGAC	1	+
chr19	49369715	49369734	AAAATTAGCCAGGCGTGGT	1	-
chr19	55428839	55428858	AAAATTAGCCAGGCGTGGC	1	-
chr19	7472820	7472839	CTGGGCAACAGAGCGAGAC	1	+
chr19	7493565	7493584	CTGGGCAACAGAGTGAAAC	1	+
chr1	111670784	111670803	CTGGGCAACAGAGCGAGAC	1	-
chr1	11975003	11975022	CTGGGCGACAGAGCGAGAC	1	+
chr1	155930231	155930250	CTGAGCAGCAAAGCGAGAC	1	+
chr1	15898486	15898505	AAAATTAGCCGGGCGTGGT	1	+
chr1	207098166	207098185	GGGGCCTGCCGGGCAGGGC	1	+
chr1	221928093	221928112	CTGGGTGACAGAGCGAGAC	1	+
chr1	22513057	22513076	CTGGGCAACAGAGCAAGAC	1	-
chr1	226218019	226218038	AAAATTAGCCAGGCGTGGT	1	+
chr1	226320335	226320354	CTGGGCAACAGAGCGAGAC	1	+
chr1	244978327	244978346	AAAATTAGCCAGGCGTGGT	1	+
chr1	36004038	36004057	AAAATCAGCCAGGCATGGT	1	+
chr1	45242600	45242619	CTGGGCAACAGAGCGAGAC	1	+
chr1	52995865	52995884	GGTTGCAGTGAGCCGAGAC	1	+
chr1	6921167	6921186	AAAATTAGCCGGGCGTGGT	1	-
chr10	11238894	11238913	CTGGGCGACAGAGCGAGAC	1	+
chr10	72165763	72165782	CTGGGCGACAGAGTGAGAC	1	-
chr10	73619760	73619779	CTGAGCGACAGAGTGAGAC	1	+
chr11	12171908	12171927	GGCTGCAGTGAGCCGTGAC	1	+
chr11	126182040	126182059	GAGGTCAGGAGTCCGAGAC	1	-
chr11	62607801	62607820	AAAACTAGCCGGGCGTGGT	1	+
chr11	65175327	65175346	CTGGGCGACAGAGCGAGAC	1	+
chr11	66153731	66153750	TTGGGCAACAGAGCGAGAC	1	+
chr11	67214069	67214088	CTGGGCGACAGAGCGAGAC	1	-
chr11	68041197	68041216	CTGGGCGACAGAGCGAGAC	1	+
chr12	6409052	6409071	CTGGGCAACAGAGCGAGAC	1	+
chr12	91832418	91832437	CTGGGCGACAGAGCGAGAC	1	-
chr12	92566763	92566782	CTGGGCAACAGAGTGAGAC	1	-
chr13	43565447	43565466	CTGGGCAACAGAGCGAGAC	1	-
chr13	43598505	43598524	CTGGGCGACAGAGCGAGAC	1	-
chr13	45894442	45894461	CTGGGCAACAGAGCGAGAC	1	+
chr13	48861307	48861326	CTGGGCAACAGAGCGAGAC	1	-
chr14	104158172	104158191	GGCTGCAGTGAGCCATGAC	1	-
chr14	55568456	55568475	CTGGGCAACAGAGCGAGAC	1	-
chr14	55816351	55816370	CTGGGCAACAGAGCGAGAC	1	-
chr14	61854838	61854857	CTGGGTGACAGAGCGAGAC	1	+
chr14	70134119	70134138	CTGGGCGACAGAGCGAGAC	1	-
chr14	75724624	75724643	CTGGGCGACAGAGCGAGAC	1	-
chr14	99855596	99855615	CTGGTCAACAGAGTGAGAC	1	+
chr15	23075813	23075832	CTGGGCAACAGAGCGAGAC	1	+
chr15	40882277	40882296	CTGGGCGACACAGCGAGAC	1	-
chr15	59271626	59271645	CTGGGCGACAGAGCAAGAC	1	+
chr15	72520744	72520763	CTGGGCGACAGAGCGAGAC	1	-
chr15	75417715	75417734	CTGGGCAACACAGCAAAAC	1	-
chr15	91138765	91138784	CTGGGCAACAGAGCGAGAC	1	+
chr15	91209074	91209093	CTGGGCGACAAAGCGAGAC	1	-
chr15	99524007	99524026	AAAATTAGCCAGGCGTGGT	1	+
chr16	5091675	5091694	AAAATTAGCCATGCGTGGT	1	-
chr16	57079091	57079110	CTGGGCGACAGAGCAAGAC	1	+
chr16	70558609	70558628	CTGGGCGACAAAGCGAGAC	1	-
chr16	85719996	85720015	CTGGGCGACAGAGCGAGAC	1	+
chr16	87814598	87814617	CTGGGCGACAGAGTGAGAC	1	-
chr17	27220852	27220871	CTGACTACCAGTGCATGAA	1	+
chr17	3707774	3707793	GGGTGCAGTGAGCCGAGAC	1	+
chr17	4300723	4300742	CTGGGCAACAGAGCGAGAC	1	-
chr17	61539123	61539142	CTGGGCGACAGAGCGAGAC	1	-
chr17	74181702	74181721	AAAATTAGCCGGGCGTGGT	1	-
chr17	74249065	74249084	AAAATCAGCCGGGCATGGT	1	-
chr17	75458387	75458406	GGCTGCAGTGAGCCGTGAT	1	-
chr17	80464423	80464442	CTGGGCAGCAGAGTGAGAC	1	-
chr17	9892191	9892210	CTGGGCAACAGAGCGAGAC	1	-
chr18	13586378	13586397	CTGGGTGACAGAGCAAGAC	1	+
chr19	16658678	16658697	CTGGGTGACAGAGCGAGAC	1	+
chr19	2086816	2086835	CTGGGCAACAGAGCAAGAC	1	-
chr19	41225420	41225439	CTGGGCAACAGAGCGAGAC	1	-
chr19	41884762	41884781	CTGGGCAACAGAGCGAGAC	1	-
chr19	44267605	44267624	CTGGGTGACAGAGCAAGAC	1	+
chr10	27445085	27445104	AAAATCAGCCGGGCGTGGT	1	-
chr11	15096669	15096688	GGCTGCACTGGTGCAGGAC	1	+
chr11	65274398	65274417	AAAATTAGCCAGGCGTGGT	1	-
chr12	118455501	118455520	ATGGGCGACAGAGCGAGAC	1	-
chr12	120640280	120640299	CTGGGCAACGGAGTGAGAC	1	-
chr12	45608720	45608739	CTCGGCAACAGAGCGAGAC	1	+
chr13	113456632	113456651	CTGGGCAACAGAGCGAGAC	1	+
chr14	71122089	71122108	TTGGGCGACAGAGCGAGAC	1	+
chr15	66859262	66859281	GGCTGCAGTGAGCCGTGAC	1	-
chr16	30483164	30483183	AAAATTAGCCAGGCATGGT	1	+
chr16	67522825	67522844	CTGGGTGACAGAGCGAGAC	1	+
chr17	2834388	2834407	CTGGGTGACAGAGCGAGAC	1	+
chr17	3466073	3466092	AAAATTAGCCAGGCGTGGT	1	+
chr17	73976534	73976553	CTGGGCGACAGAGCGAGAC	1	-
chr18	24332265	24332284	AAAATTAGCCAAGCGTAGT	1	-
chr18	51796687	51796706	AAAATCAGCCAGGTGTGGT	1	-
chr19	10538875	10538894	AAAATTAGTCAGGCATGGT	1	+
chr19	16253920	16253939	CTGGGCAACGGAGTGAGAC	1	-
chr19	2090688	2090707	CTGGGCAACAGAGCGAGAC	1	-
chr19	3371348	3371367	CTGGGCGACAGAGCGAGAC	1	-
chr19	39737790	39737809	GTGTGCAGCCAGCCGGAGC	1	+
chr19	5029772	5029791	GGCTGCAGTGAACCGTGAC	1	+
chr19	6530946	6530965	GCGGGCGGAGGGGCGTGGC	1	+
chr19	857242	857261	CTGGGCGACAGAGCGAGAC	1	-
chr19	952113	952132	CTGAGCGACAGAGCGAGAC	1	+
chr1	16173584	16173603	CTGGGCAACAGAGCGAGAC	1	+
chr10	101774341	101774360	GGGATTACAGATGCGTGAC	1	-
chr11	118785815	118785834	CTGGGCAACAGAGCGAGAC	1	+
chr11	696738	696757	CTGGGCGACAGAGCGAGAC	1	+
chr12	120549457	120549476	CTGGGCGACAGAGCGAGAC	1	+
chr12	121086656	121086675	CTGGGCAACAGAGCAAGAC	1	+
chr12	121863595	121863614	CTGGGCAACAGAGCGAGAC	1	-
chr12	12799089	12799108	CTGGGTGACAGAGCAAGAC	1	-
chr14	50549323	50549342	CTGGGCGACAGAGCGAGAC	1	-
chr14	77427610	77427629	CTGGGCGACAGAGCTAGAC	1	-
chr15	72667581	72667600	AAAATTAGCCAGGCGTGGC	1	-
chr15	93376081	93376100	AAAATCAGCCAGGCGTGGT	1	+
chr16	11706921	11706940	CTGGGCAACAGAGCGAAAC	1	-
chr16	27442106	27442125	CTGGGCAACAGAGCGAGAC	1	+
chr16	57373704	57373723	CTGGGTGACAGAGCGAGAC	1	+
chr16	71843838	71843857	CTGGGCAACAGAGCGAGAC	1	-
chr16	88868347	88868366	CTGGGCAACAGAGCGAGAC	1	-
chr17	1104995	1105014	CTGGGCAACAGAGCGAGAC	1	-
chr10	81964716	81964735	CAGGGCTGCGGGGCCGGGC	1	+
chr10	82231828	82231847	GGCTGCAGTGAGCTGTGAC	1	+
chr11	117327416	117327435	CTGGGTGACAGAGCGAGAC	1	-
chr11	62438544	62438563	CTGGGCGACAGAGCGAGAC	1	+
chr11	64582421	64582440	CTGGGCAACAGAGCGAGAC	1	-
chr11	74855068	74855087	CTGGGTGACAGAGCAAGAC	1	+
chr12	113635033	113635052	CTGGGCAACAGAGCAAGAC	1	-
chr12	124086031	124086050	CTGGGCAACAGAGCGAGAC	1	+
chr12	131464675	131464694	CTGGGCGACAGAGCGAGAC	1	-
chr12	58336232	58336251	CTGGGCGACAGAGCGAGAC	1	-
chr14	23426637	23426656	CTGGGCGACAGAGCGAGAC	1	-
chr15	75477239	75477258	CTGGGCAACAGAGCGAGAC	1	+
chr16	11405707	11405726	CTGGGCAACAGAGCAAGAC	1	+
chr16	16101110	16101129	CTGGGCAACAGAGCGAGAC	1	-
chr16	29713408	29713427	AAAATTAGCCAGGCGTAGT	1	+
chr11	66867275	66867294	TTGGGCGACAGAGCGAGAC	1	+
chr12	16034760	16034779	CTGGGCAACAGAGCGAGAC	1	-
chr14	100131412	100131431	AAAATTAGCCGGGTGTGGC	1	-
chr14	54956297	54956316	CTGGGCAACAGAGCGAGAC	1	-
chr14	74319554	74319573	CTGGGCAACAGAGCGAGAC	1	-
chr15	40986273	40986292	CTGGGCGACAGAGCGAGAC	1	-
chr16	24673651	24673670	AAAGTTAGCCAGGCGTGGT	1	+
chr16	90014697	90014716	CTGGGCGACAGAGCGAGAC	1	-
chr17	29298827	29298846	CTGGGCGACAGAGCGAGAC	1	-
chr17	55541651	55541670	AAAATTAGTCAGGCGTGGT	1	+
chr17	62915710	62915729	GGGCGCAGCGCGGCGCGGC	1	+
chr17	8150653	8150672	CTGGGCAACAGAGCGAGAC	1	-
chr1	148556768	148556787	ATGACTAGCGGGGCAGGCC	1	+
chr1	180600214	180600233	CTGGGCAACAAAGCGAGAC	1	+
chr1	20038007	20038026	CTGGGTGACAGAGCGAGAC	1	-
chr1	27147370	27147389	GGGGGCACTAGAGGGAGAC	1	+
chr12	100593862	100593881	CTGGGCGACAGAGCGAGAC	1	-
chr15	65902669	65902688	CTGGGCGACAGAGCGAGAC	1	+
chr16	1875726	1875745	AAAATCAGCCGGGCGTGGT	1	-
chr16	85790909	85790928	CTGGGCAACAGAGCGAGAC	1	+
chr17	55979661	55979680	CTGGGCAACAGAGCGAGAC	1	+
chr18	13138144	13138163	GAAAGCAGCCAACCAGAGG	1	+
chr18	47793334	47793353	CTGGGCGACAGAGCGAGAC	1	-
chr19	10212764	10212783	CTGGGTGACAGAGCGAGAC	1	+
chr19	15444589	15444608	CTGTGCGACAGAGCGAGAC	1	+
chr19	1898011	1898030	AAAATTAGCTGGGCGTGAC	1	+
chr19	2187893	2187912	CTGGGTGACAGAGCGAGAC	1	+
chr10	38300359	38300378	AAAAGTAGCCGGGCGTGGT	1	+
chr10	70716770	70716789	CTGGGCAACAGAGCGAAAC	1	+
chr11	118271799	118271818	CTGGGCGACAGAGCGAGAC	1	+
chr11	1627194	1627213	AAAATTAGCCAGGCATGGT	1	-
chr12	132435324	132435343	CTGGGCAACAGAGCGAGAC	1	-
chr17	1101955	1101974	CTGGGCAACAGAGCGAGAC	1	-
chr17	1171326	1171345	CTGGGCGACAGAGCGAGAC	1	+
chr19	52694264	52694283	AAAATTAGTCGGGCGTGGT	1	-
chr9	77703405	77703424	GGCGGCCGCGGGGCGGGGC	1	+
chr17	76334063	76334082	AAAATCAGCCAGGCGTGGT	1	+
chr19	1344790	1344809	CTGGGCGACAGAGTGAGAC	1	+
chr22	18262187	18262206	CTGGGCAACAGAGTGAGAC	1	+
chr3	42632050	42632069	CTGGGCGACAGAGCGAGAC	1	+
chr5	79702979	79702998	CTGGGCAACATAGCAAGAC	1	-
chr8	182404	182423	GCACTCACCCGAGCGGACC	1	-
chr10	120515484	120515503	CTGGGCAACAGAGCGAGAC	1	+
chr12	2987184	2987203	AAAATTAGCCGGGCGTGGT	1	+
chr17	8648726	8648745	CTGGGCGACAGAGCGAGAC	1	-
chr19	30155846	30155865	GGCTGCAGTGAGCCGTGAC	1	+
chr19	8259299	8259318	AAAATTAGCCGGGCGTGGC	1	-
chr1	110037431	110037450	CTGTGCGACAGAGCGAGAC	1	+
chr1	33593821	33593840	AAAATCAGCCAGGCGTGGT	1	+
chr7	74001745	74001764	CTGGGCAACAGAGTGAGAC	1	+
chr10	12171170	12171189	CTGGGCGACAGAGCGAGAC	1	+
chr11	64547421	64547440	AAAATTAGCCGAGCGTGGT	1	+
chr12	122028109	122028128	CTGGGCAACAGAGCGAGAC	1	+
chr16	67195150	67195169	CTGGGCAACAAAGCGAGAC	1	+
chr16	71599210	71599229	AAAATTAGCCAAGCGTGGT	1	-
chr3	51534582	51534601	CTGGGCAACAGAGCGAGAC	1	-
chr10	43905113	43905132	CTGGGCGACAGAGCGAGGC	1	+
chr15	99191552	99191571	GGAGGCGGTGGGGCGGGAG	1	+
chr17	1133441	1133460	CTGGGCGACAGAGCGAGAC	1	-
chr19	18155602	18155621	AAAATTAGCCAAGCGTGGT	1	+
chr1	19578857	19578876	CTGGGCAACAGAGCGAGAC	1	-
chr11	65656921	65656940	CTGGGCGACAGAGCGAGAC	1	-
chr16	4464164	4464183	CTGGGCAACAGAGCGAGAC	1	+
chr9	139736905	139736924	CTGAGCAGCCAGGCCAGGA	1	+
chr16	89164454	89164473	CTGGGTGACAGAGCGAGAC	1	+
chr1	3772918	3772937	CTGGGCGACAGAGCGAGAC	1	+
chr19	45273766	45273785	CTGGGCGACAGAGCGAGAC	1	+
chr19	18632924	18632943	GCGGGCGGCGGGGCGGGGC	1	-
chr19	58892914	58892933	CTGGGCGACAGAGCGAGAC	1	-
chr19	38865889	38865908	CTGAGCAACATAGCGAGAC	1	+
