# Supplementary material for: Relationship between histone modifications and transcription factor binding is protein family specific
Source: Genome Res. 2018 Mar;28(3):321–33. doi: 10.1101/gr.220079.116 (PMC5848611; doi:10.1101/gr.220079.116)
Supplement: Supplemental Material [file supp_gr.220079.116_Supplemental_Material.zip › Supplemental_Material/PAX5/non-BS.bed]

chr1	114298661	114298680	CAGGGTGACAGAGCGAGAC	1	+
chr1	150543836	150543855	GGTTGCAGTGAACCGTGAT	1	+
chr1	153966816	153966835	CTGGGTGACAGAGCAAGAC	1	-
chr1	159039484	159039503	AAAATTAGTCAGGCGTGGT	1	-
chr1	161294050	161294069	AAAATTAGCCAGGCATGGT	1	-
chr1	179858939	179858958	AAAATCAGCCAGGCGTGGT	1	-
chr1	191480758	191480777	AAAATTAGCCAGGCGTGGT	1	-
chr1	205082099	205082118	AAAATTAGCCAGGCATGGT	1	+
chr1	205714463	205714482	AAAATTAGCCAGGCGTGGT	1	+
chr1	236691985	236692004	AAAATTAGCCAGGCATGGT	1	-
chr1	247091577	247091596	CTGGGCGACAGAGCGAGAC	1	+
chr1	27769362	27769381	AAAATTAGCCAAGTGTGGT	1	+
chr1	27809993	27810012	AAAATTAGCCAGGCATGGT	1	+
chr1	60151452	60151471	CTGGGCAATAGAGCGAGAC	1	-
chr1	76195605	76195624	CTGAGCAACAGAGCAAGAC	1	-
chr1	8550086	8550105	CTGGGCGACAGAGCGAGAC	1	+
chr1	8579337	8579356	AAAATTAGCCAGGCATGGT	1	+
chr1	93550406	93550425	CTGGGTGACAGAGCAAGGC	1	+
chr1	93817144	93817163	AAAATTAGCCAGGCGTGGT	1	-
chr10	18952089	18952108	AAAATTAGCCAGGCATGGT	1	-
chr10	94355784	94355803	CTGGGCAACAGAGCGAGAC	1	-
chr10	96158847	96158866	CTGGGCGACAGAGCAAGAC	1	-
chr11	108084640	108084659	CTGGGTGACAGAGCAAGAC	1	-
chr11	125501729	125501748	CTGGGCAGCAGAGTGAGAC	1	+
chr11	71508654	71508673	AAAATTAGCCAGGCGTGGT	1	-
chr11	85775662	85775681	CTGGGCAACAGAGTAAGAC	1	+
chr11	89952280	89952299	AAAATTAGCCGGGCGTGGT	1	+
chr12	104685287	104685306	CTGGGCAACAGAGTGAGAC	1	-
chr12	105329793	105329812	CTGGGCAACAGAGCGAGAC	1	+
chr12	121786440	121786459	CTGGGCGACAGAGCAAGAC	1	+
chr12	131359955	131359974	CTGGGCAACAGAGCAAGAC	1	-
chr12	1812708	1812727	CTGGGCAACAGAGTGAGAC	1	+
chr12	1812748	1812767	AAAATTAGCCAAGTGTGGT	1	+
chr12	31449724	31449743	GGCTGCAGTGAGCCATGAC	1	+
chr12	53403251	53403270	CTGGGCGACAGAGCGAGAC	1	+
chr12	69012852	69012871	CTGGGTGACAGAGCAAGAC	1	+
chr12	69215699	69215718	GGATGCAGTGAGCCAAGAT	1	-
chr12	69215786	69215805	AAAATTAGCCAGGCGTGGT	1	-
chr12	8238325	8238344	CTGGGTGACAGAGCGAGAC	1	-
chr13	115083072	115083091	TTGGGCAACAGAGCGAGAC	1	+
chr13	23402324	23402343	AAAATTAGCCAGGCATGGT	1	+
chr13	27831090	27831109	AAAATTAGCCAGGCGTGGT	1	-
chr13	80093007	80093026	GGCTGCAGTGAGCCGTGAC	1	-
chr14	103068892	103068911	AAAATTAGCCAGGCGTGGT	1	-
chr14	69854123	69854142	AAAATTAGCCAGGCGTGAT	1	+
chr14	69854195	69854214	GGCTGCAGTGAGCCGTGAT	1	+
chr14	69860708	69860727	CTGGGTGACAGAGCAAGAC	1	+
chr14	78177962	78177981	GGTTGCAGTGAGCCATGAC	1	-
chr14	91969523	91969542	CTGGGCAACATAGCAAGAC	1	-
chr14	93632056	93632075	GGGATTACAGATGCGTGAC	1	-
chr15	44046730	44046749	CTGGGCAACAAAGCAAGAC	1	+
chr15	45882631	45882650	CTGGGCGACAGAGCAAGAC	1	-
chr15	65956051	65956070	GGCTGCAGTGAGCCATGAC	1	-
chr15	65994448	65994467	AAAATTAGCCAGGCGTGGT	1	+
chr15	68358290	68358309	CTGGGCAACACAGCAAGAC	1	-
chr15	69749086	69749105	AAAATTAGCCAGGCATGGT	1	-
chr15	72772234	72772253	CTGGGCAACAAAGCGAGAC	1	-
chr15	74294146	74294165	CTGGGCAACATAGCAAGAC	1	+
chr15	74294187	74294206	AAAATTAGCCAGGCATGGT	1	+
chr15	85106892	85106911	CTGGGTGACAGAGCAAGAC	1	-
chr15	99857065	99857084	CTGGGCAACAGAGCAAGAC	1	-
chr16	21377124	21377143	GAATGCACTGAGGCAGAAA	1	-
chr16	21813556	21813575	AAAATTAGCCAGGCATGGT	1	+
chr16	24750327	24750346	AAAATTAGCCAGGCGTGGT	1	-
chr16	27282910	27282929	AAAATTAGCCAGGCATGGT	1	+
chr16	29754243	29754262	CTGGGCAACAGAGTGAGAC	1	+
chr16	30137645	30137664	AAAATTAGCCAGGCGTGGT	1	-
chr16	30336274	30336293	AAAACTAGCCAGGCGTGGT	1	+
chr16	30471582	30471601	CTGGGCGACAGAGCGAGAC	1	+
chr16	75067486	75067505	AAAATTAGCCAGGCATGGT	1	-
chr17	16092554	16092573	AAAATTAGCCAGGCGTGGT	1	+
chr17	25764029	25764048	AAAATTAGCCAGGTGTGGC	1	+
chr17	28077303	28077322	CAAATTAGCCAGGCGTGGT	1	+
chr17	30685970	30685989	AAAACTAGCCGGGCGTGGT	1	-
chr17	37650095	37650114	AAAATTAGCCAGGCGTGGT	1	+
chr17	40759364	40759383	AAAATTAGCCAAGCATGAT	1	+
chr17	47424861	47424880	GGCTGCAGTGAGCCGTGAT	1	+
chr17	47424899	47424918	CTGGGTGACAGAGCAAGAC	1	+
chr17	49190182	49190201	AAAATTAGCCAGGCATGGT	1	+
chr17	5136031	5136050	CTGGGTGACAGAGCAAGAC	1	-
chr17	57922002	57922021	CTGGGCAACAGAGCAAGAC	1	+
chr17	73137211	73137230	AAAATTAGCCAGGCATGGT	1	+
chr17	73145297	73145316	AAAATTAGCCAAGCGTAGT	1	+
chr17	7391976	7391995	CTGGGCAACAGAGCGAGAC	1	+
chr18	29681991	29682010	AAAATCAGCCAGGCATGGT	1	-
chr18	43757546	43757565	AAAATTAGTCAGGCGTGGT	1	-
chr18	54302461	54302480	CTGGGCAACAGAGCAAGAC	1	+
chr19	15446279	15446298	CTGGGCAACAGAGCAAGAC	1	-
chr19	16258140	16258159	AAAATTAGCCAGGCGTGGT	1	+
chr19	19306703	19306722	AAAATTAGCCATGCATGGT	1	-
chr19	23865837	23865856	AAAATTAGCCAGGCGTGGT	1	+
chr19	40856497	40856516	AAAATTAGCCAGGCATGGT	1	+
chr19	49389528	49389547	CTGGGCGACAGAGCAAGAC	1	+
chr2	109341393	109341412	ATGGGCGACAGAGTGAGAC	1	+
chr2	113337062	113337081	AAGGCTAGTCAAGTGAAGC	1	+
chr2	136694810	136694829	AAAATTAGCCAGGCGTGGT	1	-
chr2	172004552	172004571	AAAATTAGCCGGGCGTGGT	1	-
chr2	174824300	174824319	AAAATTAGCCGGGCATGGT	1	+
chr2	198296695	198296714	AAAATTAGCCAGGCATGGT	1	+
chr2	203100380	203100399	AAAATTAGCCAGGCATGAT	1	-
chr2	203133738	203133757	CTGGGTGACAGAGCAAGAC	1	-
chr2	55271178	55271197	AAAATTAGCCGGGCGTGGT	1	+
chr2	64358780	64358799	CTGGGCAATGGAGTGAGAC	1	-
chr2	65619464	65619483	AAAATTAGCCAGGCATGGT	1	-
chr2	68387126	68387145	CTGGGCAACGGAGCAAGAC	1	-
chr2	70436263	70436282	AAAGTTAGCCAGGCGTGGT	1	+
chr2	70524783	70524802	CTGGGCAACAGAGTGAGAC	1	-
chr20	34325617	34325636	AAAATTAGCCAGGCATGGT	1	+
chr20	35239075	35239094	CTGGGCAACAGAGCGAGAC	1	+
chr20	35717893	35717912	AAAATTAGCCAGGCATGGT	1	+
chr20	36667050	36667069	AAAATTAGCCAGGCGTGGT	1	-
chr20	37106737	37106756	CTGGGCGACAGAGTGAGAC	1	+
chr20	39622922	39622941	AAAATTAGCCAGGCGTGGT	1	+
chr21	11186737	11186756	AAAATTAGCCAGGCGTGGT	1	+
chr21	30360634	30360653	AAAATTAGCCAGGCGTGGT	1	+
chr21	34920046	34920065	CTGGGCGTCAGAGCGAGAC	1	-
chr3	101402707	101402726	AAAATTAGCCGGGCGTGGT	1	-
chr3	122231417	122231436	AAAATTAGCCGAGTGTGGC	1	+
chr3	128366333	128366352	CTGGGCAACACAGCAAGAC	1	+
chr3	15429383	15429402	GGCTGCAGTGAGCTGTGAC	1	-
chr3	155518371	155518390	CTGGTCAACAGAGTGAGAC	1	+
chr3	47812085	47812104	CTGGGCAACACAGCAAGAC	1	+
chr3	57578737	57578756	CTGGGCAACAGAGCAAGAC	1	+
chr4	122737262	122737281	AAAATTAGCCAGGCGTGGT	1	-
chr4	153429687	153429706	AAAATTAGCCAGGCATGGT	1	+
chr4	74116449	74116468	CTGGGCGACAGAGTGAGAC	1	-
chr4	99842671	99842690	AAAATTAGCCAAGCGTGGT	1	-
chr5	10570014	10570033	CTGGGTGACAGAGCGAGAC	1	-
chr5	112260906	112260925	CTGGGCAACAGAGCGAGAC	1	+
chr5	132390046	132390065	AAAATTAGCCAGGCGTGGT	1	-
chr5	134183973	134183992	CTGGGCGACAGAGCAAGAC	1	+
chr5	137913338	137913357	AAAATTAGCCAGGCGTAGT	1	-
chr5	138926848	138926867	CTGGGTGACAGAGCGAGAC	1	+
chr5	148927976	148927995	AAAATTAGCCAGGCGTAGT	1	+
chr5	176706647	176706666	CTGGGTGACAGGGCGAGAC	1	-
chr5	34180383	34180402	GGATGCAGTGAGCCAAGAT	1	+
chr5	55284800	55284819	AAAATCAGCCGGGCATGGT	1	+
chr5	68468112	68468131	CTGGGCAACAGAGCAAGAC	1	-
chr5	68702392	68702411	GGCTGCAGTGAGCCGTGAT	1	-
chr5	73224087	73224106	AAAATTAGCCAGGCATGGT	1	+
chr5	74801084	74801103	CTGGGTGACAGAGCAAGAC	1	+
chr5	88117109	88117128	CTGGGCAACAGAGTGAGAC	1	-
chr6	117999869	117999888	CTGGGTGACAGAGCGAGAC	1	-
chr6	149733968	149733987	AAAATTAGCCGGGCGTGGC	1	+
chr6	155057024	155057043	GGATGCAGTGAGCCAAGAT	1	-
chr6	31878136	31878155	CTGGGCAACAGAGTGAGAC	1	-
chr6	34387685	34387704	CTGGGCAACAGAGTGAGAC	1	-
chr6	37132597	37132616	AAAATTAGCCGGGTGTGGC	1	+
chr6	47449540	47449559	CTGGGTAACAGAGCAAGAC	1	-
chr6	7598249	7598268	AAAATTAGCCAGGCGTGGT	1	-
chr6	76545174	76545193	CTGGGCGACAGAGTGAGAC	1	-
chr7	100015533	100015552	CTGGGCGACAGAGCAAGAC	1	-
chr7	102206446	102206465	CTGGGCGACAGAGCAAGAC	1	-
chr7	127297743	127297762	CTGGGCAACATAGCAAGAC	1	-
chr7	130719899	130719918	AAAATTAGCCAGGCGTGGT	1	+
chr7	64840889	64840908	GGTTGCAGTGAGCCGAGAC	1	-
chr7	64845330	64845349	AAAATTAGCCAGGCGTGGT	1	-
chr7	72364781	72364800	CTGGGCGACAGAGCGAGAC	1	+
chr7	77330321	77330340	AAAATTAGCCGGGTGTGGC	1	+
chr7	99922320	99922339	CTGGGCGACAGAGCAAGAC	1	-
chr8	117762674	117762693	TTGGGCGACAGAGCGAGAC	1	-
chr8	54862122	54862141	AAAATTAGCGGGGCGTGGT	1	+
chr9	100824460	100824479	CTGGGTGATAGAGCAAGAC	1	+
chr9	123953641	123953660	ATGGGTGACAGAGCAAGAC	1	-
chr9	128632330	128632349	CTGGGCAACAGACTGAGAC	1	-
chr9	132796564	132796583	CTGGGCGACAGAGCAAGAC	1	+
chr9	36197144	36197163	CTGGGCGACAGAGCAAGAC	1	+
chr9	36347051	36347070	GGTTGCAGTGAGCCGAGAC	1	+
chr9	5635171	5635190	CTGGGCAACACAGCAAGAC	1	-
chrX	16874053	16874072	GGGTGCAGTGAGCCGAGAC	1	+
chrX	16883159	16883178	CTGGGCAACATAGCAAGAC	1	+
chr1	114484834	114484853	AAAATTAGCCGGGCGTGGT	1	-
chr1	117110106	117110125	AAAATTAGCCAAGCATGGT	1	+
chr1	145111212	145111231	CTGGGCAATAGAGCGAGAC	1	-
chr1	154056713	154056732	TTGGGCAACAAAGCAAGAC	1	-
chr1	155902568	155902587	AAAATTAGCCGGGCATGGT	1	+
chr1	156301842	156301861	CTGGGCAACAAAGCAAGAC	1	-
chr1	1586138	1586157	CTGGGCGACAGAGCAAGAC	1	-
chr1	167514782	167514801	ATGAGCGACCATGCCTGGC	1	-
chr1	171584813	171584832	CTGACCACCGGTGCATGCA	1	+
chr1	186351343	186351362	CTGGGCAACATAGCAAGAC	1	+
chr1	199468008	199468027	CTGGGTAACAGAGCAAGAC	1	+
chr1	22369124	22369143	AAAATTAGCAGGGCGTGGC	1	-
chr1	224373982	224374001	CTGGGCAACAGAGTGAGAC	1	+
chr1	224402003	224402022	CTGGGTGACAGAGCGAGAC	1	-
chr1	235284116	235284135	GGCTGCAGTGAGCTGTGAC	1	+
chr1	238169825	238169844	CTGGGTGACAGAGCGAGAC	1	-
chr1	245164055	245164074	CTGGGCAACAGAGCGAGAC	1	+
chr1	27807787	27807806	CTGGGCGACAGAGGGAGAC	1	+
chr1	28835511	28835530	CTGGGCGACAGAGCAAGAC	1	-
chr1	32485524	32485543	AAAATCAGCCGGGCATGGT	1	-
chr1	38449454	38449473	AAAATTAGCCAAGTGTGGT	1	+
chr1	41449446	41449465	GAAATTAGCCAGGCATGGT	1	-
chr1	46770904	46770923	GGCTGCAGTGAGCCGTGAT	1	+
chr1	8553117	8553136	CTGGGTGACAGAGCGAGAC	1	+
chr1	8802749	8802768	AAAATTAGCCAGGCATGAT	1	+
chr1	8802773	8802792	AAAATTAGCCAGGCGTGAT	1	+
chr1	9987511	9987530	AAAATTAGCCAGGCGTGAT	1	-
chr10	103913854	103913873	CTGGGCGACAGAGCCAGAC	1	-
chr10	13630379	13630398	CTGGGCGACAGAGTGAGAC	1	+
chr10	30704649	30704668	TTGGGCGACAGAGCGAAAC	1	+
chr10	32629730	32629749	CTGGGTGACAGAGCAAGAC	1	+
chr10	35417479	35417498	CTGGGCGACAGAGCGAGAC	1	-
chr10	38315414	38315433	AAAATTAGCCAGGCATGGT	1	-
chr10	52174012	52174031	AAAATTAGCCAGGCATGGT	1	+
chr11	107886711	107886730	GACTGCAGTGAGCCATGAT	1	-
chr11	118659424	118659443	CTGGGCAACAGAGTGAGAC	1	-
chr11	122939851	122939870	AAAATTAGCCAGGCGTGGT	1	+
chr11	14334117	14334136	AAAATTAGCCAGGCGTGGT	1	-
chr11	14344976	14344995	CTGGGTGACAGAGCGAGAC	1	+
chr11	46510484	46510503	TTGGGCGACAGAGCAAGAC	1	-
chr11	47240647	47240666	AAAATTAGCCAGGCGTGGC	1	-
chr11	58340564	58340583	AAAATTAGCCAGGCATGGC	1	+
chr11	82777618	82777637	CTGGGCCACAGAGTGAGAC	1	-
chr11	9329862	9329881	CTGGGCAACAGAGCAAGAC	1	+
chr12	111017664	111017683	AAAATTAGCCGGGCGTGAT	1	+
chr12	113655362	113655381	CTGGGCGACAGAGCGAGAC	1	-
chr12	113655488	113655507	AAAATTAGCCAAGCGTGGT	1	-
chr12	122330579	122330598	CTGGGCAACAGAGCGAGAC	1	+
chr12	26886219	26886238	CTAGGTGACAGAGCAAGAC	1	+
chr12	27192608	27192627	CTGGGCAACAGAGCAAGAC	1	-
chr12	27482739	27482758	CTGGGCGATAGAGCGAGAC	1	+
chr12	50095933	50095952	AAAATTAGCCAGGCATGGT	1	+
chr12	53432573	53432592	CTGGGCGACAGAGCAAGAC	1	+
chr12	57079210	57079229	CTGGGCGACACAGCGAGAC	1	-
chr12	905078	905097	CTGGGTGACAGAGTGTGAC	1	-
chr12	93366267	93366286	AAAACTAGCCAGGCGTGGT	1	-
chr12	93831537	93831556	CTGGGCAACAGGGGGAGAC	1	+
chr12	96780282	96780301	AAAATTAGCCAAGCATGGC	1	+
chr12	96889244	96889263	AAAATTAGCCGGGCGTGGT	1	-
chr12	98992991	98993010	AAAATTAGCCAGGCGTGGT	1	-
chr13	42850407	42850426	CTGGGTGACAGAGCAAGAC	1	-
chr13	76438558	76438577	AAAATTAGCCAGGCGTGGT	1	+
chr14	21922628	21922647	AAAATTAGCCGGGCATGGT	1	-
chr14	68747708	68747727	GGCTGCAGTGAGCCGTGAT	1	+
chr14	71813694	71813713	CTGGGCAACAGAGCAAGAC	1	-
chr14	71846046	71846065	CTGGGCAACAGAGTGAGAC	1	-
chr14	73852047	73852066	TTGGGCAACAAAGCGAGAC	1	-
chr15	35277180	35277199	AAAATTAGCCAGGCGTGGT	1	+
chr15	64940663	64940682	CTGGGCGACAGAGTGAGAC	1	+
chr15	72791468	72791487	AAAATTAGCCAAGTGTGGT	1	-
chr15	83722936	83722955	AAAATTAGCCAGGCGTGGT	1	+
chr15	90811261	90811280	CTGGGCGACAGAGTGAGAC	1	-
chr15	90934316	90934335	AAAATTAGCCAGGCATGGT	1	+
chr16	11831678	11831697	CTCGGCAACAGAGCGAGAC	1	+
chr16	29106031	29106050	AAAATTAGCCAGGCATGGT	1	-
chr16	53092797	53092816	ATGGGTGACAGAGCAAGAC	1	-
chr16	53136480	53136499	GTGAGCCACCATGCATGGC	1	-
chr16	56751370	56751389	GTGGGCAACAGAGTGAGAC	1	-
chr16	56751486	56751505	AGGTGTGGTGGTGCATGAC	1	-
chr16	67075874	67075893	GGCTGCAGTGAGCCATGAC	1	-
chr16	89943183	89943202	AAAATTAGCCGGGTGTGGC	1	+
chr17	1300241	1300260	CTGGGCAACAGAGCGAGAC	1	-
chr17	25524844	25524863	CTACTTAGCAGACCGGGAA	1	+
chr17	33848865	33848884	CTGGGTGACAGAGCAAGAC	1	+
chr17	43381404	43381423	CTGGGCGACAGAGCGAGAC	1	-
chr17	44215205	44215224	CTGGGCGACACAGCGAGAC	1	+
chr17	5131745	5131764	CTGGGCAACACAGCAAGAC	1	+
chr17	57920011	57920030	CTGGGTGACAGAGCAAGAC	1	+
chr17	59322442	59322461	CTCCCCAGCCATGCAGAAC	1	-
chr17	60132602	60132621	AAAATTAGCCATGCATGGC	1	+
chr17	61635924	61635943	CTGGGCGACAGAGCGAGAC	1	-
chr17	72465809	72465828	AAAATTAGCCAGGCATGGT	1	+
chr17	76768937	76768956	CTGGGCAACAGAGTGAGAC	1	-
chr18	3090986	3091005	CTGAGCAGCAAAGCGAGAC	1	+
chr18	43773590	43773609	CTGGGTGACAGAGCAAGAC	1	-
chr18	56631844	56631863	CTGAGCGACAGAGCGAGAC	1	-
chr19	38868023	38868042	CTGGGCAACAAAGCGAGAC	1	-
chr19	38869263	38869282	CTGGGTGACAGAGCAAGAC	1	+
chr19	39046059	39046078	CTGAGCAACAGAGTGAGAC	1	+
chr19	52595367	52595386	CTGGGCAACAGAGTGAGAC	1	+
chr19	55431106	55431125	CTACTTAGCAGACCGGGAA	1	-
chr2	112807118	112807137	CTACTTAGCAGACCGGGAA	1	+
chr2	114653499	114653518	GGATGCAGTGAGCCATGAT	1	-
chr2	128125215	128125234	AAAATTAGCCAGGCGTGGT	1	+
chr2	136415888	136415907	AAAATTAGCCGGGCATGGT	1	-
chr2	162010045	162010064	AAAATTAGCCAGGCATGAT	1	+
chr2	220076388	220076407	CTGGGTGACAGAGCAAGGC	1	-
chr2	232617693	232617712	AAAATTAGCCGGGCGTGGT	1	-
chr2	233950067	233950086	CTGGGTGACAGAGCAAGAC	1	+
chr2	238711928	238711947	CTGGGTGACAGAGCGAGAC	1	+
chr2	28976752	28976771	AAAATTAGCCGGGCATGAT	1	-
chr2	32191646	32191665	AAAATTAGCCAGGCATGGT	1	+
chr2	37772885	37772904	CTGGGCGACAGAGCAAGAC	1	-
chr2	64975120	64975139	CTGGGCAACACAGCAAAAC	1	-
chr2	69877633	69877652	CTGGGTGACAGAGCAAGAC	1	-
chr2	74799478	74799497	CTGGGCGACAGAGGGAGAC	1	-
chr20	52525405	52525424	CTGGGCGACAGAGCGAGAC	1	+
chr21	26884113	26884132	AAAATTAGTCAGGCGTGGT	1	+
chr21	31010518	31010537	CTCCCCAGCCATGCAGAAC	1	-
chr21	32690067	32690086	CTGGGCAACAGAGTGAGAC	1	+
chr21	33098824	33098843	AAAATTAGCCAGGCATGGT	1	+
chr22	31940911	31940930	CTGTGCAACAGAGCAAGAC	1	-
chr22	32046487	32046506	CTGGGCGACAGAGCAAGAC	1	+
chr22	38357256	38357275	CTGGGCAACATAGCAAGAC	1	-
chr22	41874041	41874060	CTGGGCAACAGAGCGAGAC	1	+
chr3	128367250	128367269	AAAATTAGCCAGGCGTGGT	1	+
chr3	128451642	128451661	CTGGGTGGCAGAGCAAGAC	1	+
chr3	136467389	136467408	AAAATTAGCCAGGCGTGGT	1	-
chr3	32482116	32482135	AAAATTAGCCAGGCATGAT	1	+
chr3	42168870	42168889	CTGGGCAACAGAGCAAAAC	1	-
chr3	47326460	47326479	AAAATTAGCCGGGCGTGGT	1	-
chr3	51530289	51530308	AAAATTAGCCAGGCATGGT	1	+
chr3	5224748	5224767	AAAATTAGCCAGGCGTGGC	1	-
chr3	5238114	5238133	CTGGGCAACAGAGTGAGAC	1	+
chr3	9692937	9692956	AAAATTAGCCAGGCATGGT	1	-
chr4	100814362	100814381	CTGGGCAACATAGCAAGAC	1	-
chr4	109548367	109548386	CTGTGCGACAGAGCGAGAC	1	+
chr4	148754578	148754597	CTCTGCAGCCATGTGGAAC	1	+
chr4	18077592	18077611	GGGGGCACTAGAGGGAGAC	1	+
chr4	185208111	185208130	AAAATTAGCCAGGCGTGGT	1	-
chr4	24546580	24546599	GAAATTAGCCAGGCATGGT	1	+
chr4	39634260	39634279	AAAATTAGCCAGGCGTGGT	1	+
chr4	39933537	39933556	CTGGGCGACAGAGCAAGAC	1	-
chr4	39975714	39975733	CTGGGCGACAGAGCGAGAC	1	+
chr4	53575140	53575159	AAAATTAGCCAAGCATGGC	1	-
chr4	76592319	76592338	AAAATTAGCGGGGCGTGGT	1	+
chr4	99998580	99998599	GGCTGCAGTGAGCCGTGAC	1	+
chr5	108737132	108737151	TTGGGCAACAGAGCGAGAC	1	+
chr5	139107467	139107486	CTGGGCGACAGAGTGAGAC	1	-
chr5	139782706	139782725	AAAATTAGTCGGGCGTGGT	1	-
chr5	16556293	16556312	CTGGGCGACAGAGCGAGAC	1	-
chr5	170819377	170819396	AAAATTAGCCAGGCGTGGA	1	-
chr5	170822156	170822175	CTGGGCAACAGAGGGAGAC	1	+
chr5	170824947	170824966	AAAATTAGCCGGGCGTGGT	1	-
chr5	33456901	33456920	TGGGGCAACAGAGTGAGAC	1	-
chr5	65062167	65062186	AGGGGAAGCAAGGCATGTC	1	+
chr5	82811897	82811916	AAAATTAGCCGGGCATGGT	1	+
chr5	96268947	96268966	CTGGGCGACAGAGCAAGAC	1	-
chr6	144670171	144670190	CTGGGCGACAGAGCGAGAC	1	-
chr6	32606255	32606274	CTGGGCAACATAGCAAGAC	1	+
chr6	32606300	32606319	AAAATTAGCCAGGCATGGT	1	+
chr6	38407228	38407247	CTGGGCAACAGAGTGTGAC	1	-
chr6	74220597	74220616	CTGGGCAACAGAGTGAGAC	1	+
chr7	100099575	100099594	AAAATTAGCCAGGCGTGGT	1	+
chr7	104668641	104668660	CTGGGCGACAGAGCCAGAC	1	-
chr7	117636171	117636190	CTCCTCAGCCATGTGGAAC	1	+
chr7	127293669	127293688	CTGGGCAACATAGCAAGAC	1	+
chr7	135637641	135637660	GGCTGCAGTGAGCCATGAC	1	+
chr7	56166203	56166222	CTGGGCAACAGAGCAAGAC	1	-
chr7	65543647	65543666	TTGGGCGACAGAGCAAGAC	1	-
chr7	69112362	69112381	CTAGGTGACAGAGCAAGAC	1	-
chr7	69271087	69271106	CTGGGCAACATAGCAAGAC	1	-
chr8	22304546	22304565	CTGGGCAACAGAGCGAGAC	1	-
chr8	42448399	42448418	CTGGGCAACAGAGCAAGAC	1	-
chr8	48790691	48790710	CTGGGCAACAGAGCAAGAC	1	-
chr8	55012269	55012288	CTGGGCCACAGAGTGAGAC	1	-
chr8	61442555	61442574	CTGGGTGACAGAGCAAGAC	1	-
chr8	70743345	70743364	AAAATTAGCCAGGCATGAT	1	+
chr8	90883103	90883122	CTGGGTGACAGAGCGAGAC	1	-
chr9	108299069	108299088	AAAATTAGCCAGGCGTGGT	1	-
chr9	110056090	110056109	CTGAGCAACAGAGCAAGAC	1	-
chr9	110081437	110081456	CTGGGCGACAGAGCGAGAC	1	-
chr9	114243758	114243777	CTGGGCGACAGAGCAAGAC	1	+
chr9	128458624	128458643	GGCTGCAGTGAGCCGTGAT	1	+
chr9	131444803	131444822	AAAATTAGCCAGGCATGGT	1	+
chr9	132786687	132786706	CTGGGTGACAGAGCAAGAC	1	+
chr9	132796734	132796753	CTGGTCAACAGAGTGAGAC	1	+
chr9	132800610	132800629	CTGGGCGACAGAGTGAGAC	1	+
chr9	34045190	34045209	AAAATTAGCCGGGCGTGGC	1	+
chr9	34183523	34183542	CTGGGCAACAGAGCGAGAC	1	+
chr9	86581330	86581349	AAAATTAGCCAAGCATGGT	1	-
chr9	96934126	96934145	AAAATCAGCCAGGCATGGT	1	-
chr9	96935472	96935491	CTGGGTGACAGAGCAAGAC	1	+
chrX	122997273	122997292	CTGGGCCACAGAGTGAGAC	1	+
chr1	100851569	100851588	AAAATTAGCCAGGCGTGGT	1	+
chr1	108725301	108725320	AAAATCAGCCAGGCATGGT	1	+
chr1	112257728	112257747	CTGGGCGACAGGGCGAGAC	1	-
chr1	165799154	165799173	GGCTGCAGTGAGCTGTGAC	1	-
chr1	222971610	222971629	CTGGGCAACAGAGTGAGAC	1	+
chr1	27653905	27653924	CTGGGTGACAGAGCAAGAC	1	-
chr1	28571921	28571940	CTGGGCGACAGAGGGAGAC	1	+
chr1	28831317	28831336	CTGGGCGACAGAGCGAGAC	1	+
chr1	33426548	33426567	GGCTGCAGTGAGCCGTGAT	1	+
chr1	33426589	33426608	TTGGGTGACAGAGCGAGAC	1	+
chr1	33498968	33498987	AAAGTTAGCCAGGCATGGT	1	+
chr1	36779357	36779376	CTGGGCAACATAGCAAGAC	1	-
chr1	39493276	39493295	CTGGGCAACAAAGCGAGAT	1	-
chr1	45178922	45178941	AAAATTAGCCAGGCATGGT	1	-
chr1	45859838	45859857	CTGGGCGACAGAGCAAGAC	1	-
chr1	46064826	46064845	GTGGGCAACAGAGCAAGAC	1	-
chr1	46145724	46145743	CTGAGCAACAGAGCAAGAC	1	+
chr1	6838028	6838047	CTGGGCAACAGAGCGAAAC	1	-
chr1	93299625	93299644	CTAGGTGACAGAGCAAGAC	1	+
chr10	103733089	103733108	CTGGGCGACAGAGCGAGAC	1	+
chr10	104471486	104471505	CTGGGTGACAGAGCAAGAC	1	+
chr10	121467775	121467794	CTGGGCAACAGAGCGAGAC	1	+
chr10	130073964	130073983	GTGAGCAGTGGTGTGTGTC	1	+
chr10	134139979	134139998	AAAATTAGCCAGGCGTGCA	1	-
chr10	13967609	13967628	CTGGGCAACGGAGTGAGAC	1	-
chr10	22904186	22904205	AAAATTAGCCATGCATGGT	1	-
chr10	30636792	30636811	CTGGGTGACAGAGCAAGAC	1	+
chr10	72250003	72250022	CTGAGCAACAGAGTGAGAC	1	-
chr10	76972196	76972215	CTGGGCAACAGAGGGAGAC	1	-
chr10	972822	972841	AAAATTAGCCGGGCGTGGT	1	+
chr11	18331484	18331503	GACTGCAGTGAGCCATGAT	1	+
chr11	19991338	19991357	AAAATTAGCCAGGCGTGGT	1	+
chr11	27888913	27888932	TTGTTAAGTGATGCATGAC	1	+
chr11	61733718	61733737	CTGGGCGACAGAGCGAGAC	1	+
chr11	63428541	63428560	AAAATTAGCCATGCGTGGT	1	+
chr11	68543839	68543858	CTGAGCGACAGAGCAAGAC	1	+
chr11	72001961	72001980	CTGGGTGACAGAGCGGGAC	1	+
chr11	94892060	94892079	CTGGGCGACAAAGCAAGAC	1	+
chr12	121581329	121581348	CTGGGCGACAGAGTGAGAC	1	+
chr12	123294009	123294028	CTGGGCGACAGAGCCAGAC	1	+
chr12	123945268	123945287	CTGGGCAACAGAGCAAGAC	1	+
chr12	12817075	12817094	AAAATTAGCCAGGCATGGT	1	-
chr12	14730076	14730095	AAAATTAGCCAGGCATGAT	1	+
chr12	4508126	4508145	AAAATTAGCCAGGCGTGGT	1	+
chr12	54868832	54868851	ATGGGCGACAGAGCGAGAC	1	-
chr12	57077281	57077300	AAAATTAGCCAGGCATGGC	1	+
chr12	58233479	58233498	CTGGGCGACAGAGCAAGAC	1	+
chr12	68917579	68917598	AAAATTAGCCAGGCATGGT	1	-
chr12	910765	910784	CTGGGCAACAGAGCAAGAC	1	-
chr12	92488181	92488200	CTGGGCAACAAAGTGAGAC	1	+
chr12	96721389	96721408	GGCTGCAGTGAGCTGTGAC	1	-
chr13	107215311	107215330	CTGGGCGACAGAGCAAGAC	1	+
chr13	20355343	20355362	CTGGGCGACAGAGCGAGAT	1	-
chr13	27722111	27722130	AAAATTAGCCAGGCGTGGT	1	+
chr13	27722200	27722219	GGCTGCAGTGAGCTGTGAC	1	+
chr13	74440364	74440383	CTGGGCGACAGAGCAAGAC	1	+
chr14	103520071	103520090	CTGGGCGACAGAGTGAGAC	1	+
chr14	35864465	35864484	CTGGGCGACAGAGCAAGAC	1	+
chr14	73526773	73526792	CTGGGCAACACAGCAAGAC	1	-
chr14	73758907	73758926	AAAATTAGCCAGGCATGGT	1	-
chr15	23070684	23070703	CTGGGCGACAGAGTGAGAC	1	-
chr15	30916594	30916613	CTGGGCGACAGAGCGAGAC	1	+
chr15	52134118	52134137	AAAATTAGCCAGGCGTGGT	1	-
chr15	64175331	64175350	AAAATTAGCCGGGCGTGGT	1	+
chr15	72765107	72765126	CTGGGCAACAGAGCGAGAC	1	+
chr15	79169440	79169459	AAAATCAGCCGGGCGTGGT	1	-
chr15	83417988	83418007	AAAATTAGCCGGGCGTGGT	1	-
chr16	10353021	10353040	ATGACCACTGAAGCACAGC	1	-
chr16	11893786	11893805	GACTGCAGTGAGCCATGAT	1	-
chr16	14700189	14700208	GGCTGCAGTGAGCCGTGAC	1	+
chr16	1753121	1753140	AAAATCAGCCAGGCGTGGT	1	-
chr16	1922598	1922617	GAAATTAGCCAGGCGTGGT	1	+
chr16	19463973	19463992	GAATGCAGTGAGCCGAGAT	1	+
chr16	22221308	22221327	CTGGGCAACAGAGTGAGAC	1	-
chr16	23302921	23302940	CTGGGCAACAGAGCGAGAC	1	-
chr16	23850746	23850765	AAAATTAGCCAGGCATGGT	1	-
chr16	27216965	27216984	CTGGGCAACAGAGTGAAAC	1	+
chr16	29766095	29766114	CTGGGCAACAAAGTGAGAC	1	+
chr16	4523002	4523021	CTGGGCAACAGAGTGAGAC	1	-
chr16	4899656	4899675	GGCTGCAGTGAGCCGTGAT	1	-
chr16	58039222	58039241	CTACTTAGCAGACCGGGAA	1	-
chr16	87836391	87836410	CTGGGTGACAGAGCGAGAC	1	+
chr17	27221614	27221633	CTGGGCAACAGAGCAAGAC	1	+
chr17	35967849	35967868	AAAATTAGCCGGGCATGGT	1	+
chr17	42140569	42140588	CTGGGCAACAAAGCAAGAC	1	+
chr17	62829061	62829080	TTGGGCAACAGAGCGAGAC	1	+
chr17	65813816	65813835	AAAATTAGCCAGGCGTGGT	1	-
chr18	74841851	74841870	AAAATCAGCCAGGTGTGGT	1	+
chr19	11691575	11691594	AAAATTAGCCAGGCATGGT	1	+
chr19	39337580	39337599	AAAATTAGCCGGGCATGGT	1	+
chr19	39355824	39355843	AAAATTAGCCGGGCATGGT	1	+
chr19	39940431	39940450	AAAATCAGCCAGGTGTGGT	1	-
chr19	46232070	46232089	CTGGGCAACAGAGCGAGAC	1	+
chr19	50006468	50006487	GGTTGCAGTGAGCCGAGAC	1	+
chr19	50041445	50041464	ATGGGCGACAGAGCGAGAC	1	-
chr19	54708098	54708117	AAAATTAGCGGGGCGTGGT	1	+
chr2	128508067	128508086	AAAATTAGCCAGGCATGGT	1	+
chr2	153550837	153550856	CTGGGTGACAGAGCAAGAC	1	+
chr2	174804796	174804815	CTGGGCAACCAAGCAAGAC	1	-
chr2	203097317	203097336	AAAACTAGCCAGGCGTGGT	1	+
chr2	207022713	207022732	CTGGGCGACAGAGCGAGAC	1	-
chr2	209179467	209179486	AAAATTAGCCAGGCGTGGT	1	+
chr2	26567633	26567652	GGCTGCAGTGAGCCGTGAT	1	+
chr2	27630156	27630175	CTGGGTGACAGAGCGAGAC	1	-
chr2	27655635	27655654	CTGGGCAACAAAGTGAGAC	1	-
chr2	32233625	32233644	CTGGGCGACAGAGCAAGAC	1	+
chr2	32290240	32290259	AAAATTAGCCAGGCGTGGT	1	-
chr2	32305889	32305908	TTGGGCAACAGAGTGAGAC	1	-
chr2	86357270	86357289	AAAATTAGCCAGGCGTGGT	1	+
chr2	99067252	99067271	CTAGGCGACAGAGTGAGAC	1	-
chr20	16193680	16193699	AAAATTAGCCAGGCGTGGT	1	+
chr20	3098779	3098798	CTGGGCGACAGAGGGAGAC	1	+
chr20	32033830	32033849	GAAATTAGCCAAGCGTGGT	1	+
chr20	34329107	34329126	AAAATTAGCCGGGCGTGGT	1	-
chr20	35466961	35466980	CTAGGCAACAGAGCAAGAC	1	+
chr20	35477616	35477635	AAAATTAGCCAAGCGTGGT	1	-
chr20	47798149	47798168	AAAATTAGCCGGGCGTGGT	1	+
chr20	47906800	47906819	AAAATTAGCCAGGCGTGGT	1	-
chr20	49433219	49433238	CTGGGCGACAGAGTGAGAA	1	-
chr20	52520830	52520849	AAAATTAGCCAAGCATGGT	1	-
chr21	40681597	40681616	AAAATTAGCCGGGCGTGGT	1	+
chr21	45150682	45150701	AAAATTAGCCAGGTGTGGC	1	+
chr21	45438257	45438276	CTGGGTGACAGAGCAAGAC	1	+
chr22	23053389	23053408	GGGGGCAGCAGAGAGTAAC	1	+
chr22	24795511	24795530	CTGGGCGACAAAGCGAGAC	1	+
chr22	42320464	42320483	CTAGGCGACAGAGCGAGAC	1	+
chr3	101758088	101758107	AAAATTAGCCAGGCATGGT	1	-
chr3	125070195	125070214	CTGGGCCACAGAGTGAGAC	1	+
chr3	135911040	135911059	CTGGGCAACAGAGTGAAAC	1	-
chr3	183252217	183252236	CTGGGCAACAGAGTGAGAC	1	-
chr3	39457111	39457130	CTGGGCAACATAGCAAGAC	1	+
chr3	47815272	47815291	AAAATTAGCCGGGCATGGT	1	-
chr3	57676220	57676239	CTGGGCAACAGAGCAAGAC	1	+
chr4	108995133	108995152	AAAAGTAGCCGGGCGTGGT	1	-
chr4	116877455	116877474	CTGACTACCAGTGCATGAA	1	+
chr4	2750095	2750114	CTGAGCGACAGAGCGAGAC	1	-
chr4	2854451	2854470	CTGGGTGACAGAGCAAGAC	1	-
chr4	77993762	77993781	CTGGGTAACAAAGTGAGAC	1	+
chr5	119030168	119030187	AGGGGAAGCAAGGCATGTC	1	+
chr5	126111546	126111565	AAAATTAGCCGGGCATGAT	1	-
chr5	131749860	131749879	CTGGGTGACAGAGCGAGAC	1	-
chr5	132389192	132389211	AAAATTAGCCAAGCATGGT	1	-
chr5	147184854	147184873	CTGGGCCACAGAGTGAGAC	1	-
chr5	149893007	149893026	CTGGGCAACAGAGCAAGAC	1	+
chr5	156931277	156931296	CTGGGCAACGGAGCAAGAC	1	-
chr5	170817753	170817772	CTGGGTGACAGAGCGAGAC	1	-
chr5	171707486	171707505	CTGGGCGACAGAGCAAGAC	1	+
chr5	176676933	176676952	AAAATTAGCCAGGCATGAC	1	+
chr5	18745165	18745184	CTGGGCAACAGAGTGAAAC	1	-
chr5	65023745	65023764	AAAATCAGCCAGGCGTGGT	1	-
chr5	94950491	94950510	CTGGGCGACAGAGCAAGAC	1	+
chr5	95060321	95060340	AAAATTAGCCGGGCGTGGT	1	-
chr6	10534526	10534545	AAAATTAGCCAAGCGTGGT	1	-
chr6	131957134	131957153	GGCTGCAGTGAGCCATGAC	1	-
chr6	131957221	131957240	AAAATTAGCCAGGCATGGT	1	-
chr6	14089756	14089775	CTGGGTGACAGAGCGGGAC	1	-
chr6	144473795	144473814	TGGGGCAACAGAGTGAGAC	1	-
chr6	149641238	149641257	CTGGGTGACAGAGCGAGAC	1	-
chr6	155506412	155506431	GAAATTAGCCAGGCGTGGT	1	-
chr6	31594136	31594155	CTGGGCAACACAGCAAGAC	1	+
chr6	31595352	31595371	CTGGGCAACATAGCAAGAC	1	+
chr6	35528068	35528087	CTACTTAGCAGACCGGGAA	1	-
chr6	37818900	37818919	AAAATTAGTCAGGCATGGT	1	-
chr6	394595	394614	AAAATTAGCCAGGCATGGT	1	+
chr6	40792212	40792231	GGGGGCACTAGAGGGAGAC	1	-
chr6	6637269	6637288	CTGGGCGACAGAGCGAGAC	1	-
chr7	100477405	100477424	CTGAGCGACAGAGTGAGAC	1	+
chr7	101379441	101379460	CTGGGCAACACAGCAAGAC	1	+
chr7	104971612	104971631	GGGTGTGGTGGTGCATGAC	1	+
chr7	116591903	116591922	GAAAGCAGCCAACCAGAGG	1	-
chr7	152128528	152128547	AAAATTAGTCAGGCATGGT	1	+
chr7	55435268	55435287	AAAATTAGCCGAGCGTGGT	1	+
chr7	5722064	5722083	CTGGGCAACAGAGTGAGAC	1	-
chr7	66388158	66388177	CTAGGCAACAGAGCAAGAC	1	-
chr8	17773945	17773964	GTGGTCAGTCAAGCAAGCT	1	+
chr8	22840970	22840989	CTGGGCAACAAAGTGAGAC	1	+
chr9	131410658	131410677	CTGGGCAACAGAGCCAGAC	1	+
chr9	132753576	132753595	CTGGGCAACAGAGCAAGAC	1	-
chr9	14688832	14688851	CTGGGTGACAGAGCGAGAC	1	+
chr9	37189447	37189466	GGTTGCAGTGAGCCGAGAC	1	-
chr9	90215308	90215327	CTAGGCAACAGAGCGAGAC	1	+
chrX	135003112	135003131	AAGCTCATTCAAGCAAAGC	1	-
chrX	19791946	19791965	CTGGGCGACAGAGCGAGAC	1	+
chrX	40949220	40949239	GGCTGCAGTGAACCGTGAC	1	-
chrX	46615229	46615248	CTGGGCGACAGAGTGAGAC	1	+
chrX	48429758	48429777	CTGAGCGACAGAGCGAGAC	1	+
chr1	113383413	113383432	CTGGGCAACAGAGTGAGAC	1	+
chr1	114300717	114300736	AAAATTAGCCGGGCGTGGT	1	+
chr1	120270774	120270793	GAGCTCATTCAAGCAAAGC	1	-
chr1	220218692	220218711	AAAATTAGCCAGGCATGGT	1	+
chr1	23359418	23359437	CTGGGCGACAGAGCGAGAC	1	-
chr1	243890621	243890640	CTGGGCAACAGAGCAAGAC	1	-
chr1	27956716	27956735	AAAATTAGCCAGGCGTGTT	1	-
chr1	28502800	28502819	AAAATTAGCCAGGCGTGGT	1	+
chr1	32401846	32401865	CTGGCCAACAAGGTGAAAC	1	+
chr1	39576061	39576080	AAAATTAGCCAGGCATGGT	1	-
chr10	12285243	12285262	AAAATTAGCCAGGCGTGGT	1	+
chr10	14993226	14993245	AAAATTAGCCAGGCATGAT	1	+
chr10	88171984	88172003	CTGGGTGACAGAGCAAGAC	1	+
chr10	897977	897996	CTGGGTGGCAGAGCAAGAC	1	+
chr11	26306424	26306443	CTGGGCGACAGAGCGAGAC	1	+
chr11	354471	354490	CTGGGCGACAGAGCAAGAC	1	+
chr11	44635219	44635238	AAAATTAGCCGGGCATGGT	1	+
chr12	96851047	96851066	CTGGGCAACAAAGTGAGAC	1	-
chr14	78008372	78008391	CTGGGCAACAGAGTGAGAC	1	+
chr14	93572021	93572040	AAAATTAGCCAGGCGTGGT	1	-
chr15	32905987	32906006	CTGGGCGACAGAGCGAGAC	1	+
chr15	55548546	55548565	GGCTGCAGTGAGCCATGAC	1	+
chr15	66709756	66709775	AAAATTAGCCAGGCATGGT	1	+
chr15	75387504	75387523	CTGGGCGACGGAGTGAGAC	1	+
chr15	85148120	85148139	AAAATTAGCCGGGCGTGGT	1	-
chr16	11876622	11876641	AAAATTAGCCAGGCGTGGT	1	-
chr16	14402380	14402399	CTGGGCAACAGAGTAAGAC	1	-
chr16	16186820	16186839	CTGGGTGACAGAGCAAGAC	1	+
chr16	21553574	21553593	AAAATTAGCCAGGCGTGAT	1	-
chr16	27590050	27590069	AAAATTAGTCAGGCATGGT	1	-
chr17	20944223	20944242	CTGGGTGACAGAGCAAGAC	1	-
chr17	4551410	4551429	CTGGGCAACAGAGCGAGAC	1	+
chr17	48387203	48387222	CTGGGTGACAGAGCGAGAC	1	-
chr17	60536713	60536732	CTGGGCGACAGAGCAAGAC	1	-
chr17	7025030	7025049	AAAATTACCCGGGCGTGGT	1	-
chr17	72471235	72471254	CTCCTCAGCCATGTGGAAC	1	-
chr17	74032069	74032088	CTAGGCGACAGAGCGAGAC	1	+
chr18	12375027	12375046	CTGGGCGACAGAGCGAGAC	1	+
chr18	56679218	56679237	AAAATTAGCCAGGCGTGGT	1	-
chr18	9477068	9477087	AAAATTAGCCGGGCGTGAT	1	-
chr19	14697260	14697279	CTGGGCAACAGAGGGAGAC	1	-
chr19	41261343	41261362	GGTTGCAGTGAGCCATGAC	1	-
chr19	54296466	54296485	CTGGGCAACAGAGGGAGAC	1	-
chr19	54884311	54884330	GAGGTCAGGAGTCCGAGAC	1	-
chr19	5627033	5627052	GAAATTAGCCAGGCATGAT	1	+
chr19	7472695	7472714	AAAACTAGCCGGGCGTGGT	1	+
chr19	845560	845579	AAAATTAGCTGGGCGTGAC	1	+
chr2	132251806	132251825	AAAATTAGCCGGGCGTGGT	1	+
chr2	145281955	145281974	GGGAGCAGGCGAGCGAGCC	1	-
chr2	171069895	171069914	CTGACCACCGGTGCATGCA	1	-
chr2	175497371	175497390	GGTTGCAGTGAGCCGAGAC	1	+
chr2	219094718	219094737	TGGGGCAACAGAGTGAGAC	1	-
chr2	238469540	238469559	CTGGGTGACAGAGCGAGAC	1	+
chr2	55281369	55281388	AAGAGCAGTCAACCACAGC	1	-
chr2	65218587	65218606	CTGGGCAAAAGAGCAAGAC	1	-
chr20	31332830	31332849	CTGGGCGACAGAGCAAGAC	1	+
chr20	3887900	3887919	AAAATTAGCCAGGCATGGT	1	-
chr20	873210	873229	CTGGGTAACAGAGTGAGAC	1	+
chr21	47014357	47014376	CTGGGTGACAGAGCAAGAC	1	-
chr22	24668607	24668626	CTGGGCGACAGAGTGAGAC	1	+
chr22	36774291	36774310	CTGGGCAACAGAGCAAGAC	1	+
chr22	43123836	43123855	CTGGGCGACAGAGCGAGAC	1	-
chr3	183270478	183270497	CTGGGCGACAGAGCGAGAC	1	+
chr3	56760194	56760213	CTGGGTGACAGAGCGAGAC	1	+
chr4	185276069	185276088	GGCTGCAGTGAGCCGTGAT	1	+
chr4	185391816	185391835	CTGGGCAACAGAGCAAGAC	1	+
chr4	323948	323967	CTACTTAGCAGACCGGGAA	1	-
chr4	39765511	39765530	AAAATTAGCCAAGTGTGGT	1	-
chr4	53871087	53871106	CTGAGCGACAGAGCGAGAC	1	-
chr6	17705142	17705161	AAAATTAGCCGGGCGTGGT	1	-
chr6	28865917	28865936	CTGGGTGACAGAGCGAGAC	1	-
chr6	28907471	28907490	AAAATTAGCCGGGCGTGGT	1	+
chr6	30703875	30703894	AAAATTAGCCAGGCGTGGT	1	+
chr6	31464169	31464188	CTGGGCAACAGAGCAAGGC	1	-
chr6	87833807	87833826	AAAATTAGCCAGGCATGGT	1	+
chr6	87833895	87833914	GACTGCAGTGAGCCGTGAC	1	+
chr6	90060952	90060971	AAAATCAGCCGGGCATGGT	1	-
chr7	129587844	129587863	AAAATTAGCCAGGCGTGAT	1	-
chr7	74077006	74077025	AAAATTAGCCAGGCGTGGT	1	-
chr7	77536071	77536090	AAAATTAGCCAAGCGTGGT	1	+
chr8	144101800	144101819	AAAATTAGCCGGGCGTGGT	1	-
chr8	145119770	145119789	CTGGGCGACAGAGCAAGAC	1	-
chr8	54798146	54798165	CTGGGCGACAGAGGGAGAC	1	+
chr8	67975466	67975485	AAAATTAGCCGGGCGTGAT	1	+
chr9	125152213	125152232	CAGGGCAACAGAGTGAGAC	1	+
chr9	36929749	36929768	CTGGGCAACAGAGCGAGAC	1	-
chr9	6621016	6621035	AAAATTAGCCAGGCATGGT	1	+
chrX	44756966	44756985	AAAATTAGCCAGGCATGGT	1	-
chrX	44757010	44757029	CTGGGCAACAGAGCAAGAC	1	-
chr1	16291455	16291474	AAAATTAGCCAGGCGTGGT	1	+
chr1	28502760	28502779	CTGGGCAACAAGGCAAGAC	1	+
chr10	43949519	43949538	CTGGGCGACAGAGCGAGAC	1	-
chr11	14929467	14929486	GGCTGCACTGGTGCAGGAC	1	+
chr11	62325929	62325948	CTGGGCGACAGAGCGAGAC	1	+
chr11	68041413	68041432	CTGGGCGACAGAGCAAGAC	1	-
chr12	125260346	125260365	CTGGGCAACAGAGCGAGAC	1	+
chr12	25104368	25104387	AAAATTAGCCGGGCGTGGT	1	+
chr12	96584304	96584323	CTGGGCAACAGAGCGAGAC	1	-
chr14	75349970	75349989	CTGGGCGACAGAGCGAGAC	1	+
chr15	34661794	34661813	AAAATTAGCCAGGCATGGC	1	-
chr15	65104246	65104265	CTGGGTAACAGAGTGAGAC	1	-
chr15	68120536	68120555	CAGGGCTGCGGGGCCGGGC	1	+
chr15	75934115	75934134	GGATGCAGTGAGCCATGAT	1	+
chr15	99559562	99559581	AAAATTAGCCGGGCATGGT	1	-
chr16	2013463	2013482	AAAATTAGCCGGGCATGGT	1	+
chr16	28613975	28613994	GAGCTCATTCAAGCAAAGC	1	+
chr16	373752	373771	CTGGGCAACAGAGTGAGAC	1	+
chr16	85719249	85719268	CTGGGTGACAGAGCAAGAC	1	+
chr16	85719870	85719889	AAAATTAGCCGAGCGTGGT	1	+
chr17	3707342	3707361	TTGGGTGACAGAGCGAGAC	1	+
chr17	45308519	45308538	GGCTGCAGTGAGCCGTGAT	1	+
chr17	77897069	77897088	AAAATTAGCCAGGCGTGGT	1	-
chr17	79475447	79475466	CTAGGTGACAGAGCAAGAC	1	+
chr19	16560911	16560930	ATGTGCCACCATGCGTGGC	1	-
chr19	2610371	2610390	CTGGGCGACAGAGCAAGAC	1	-
chr19	3625081	3625100	CTGGGCAACATAGCAAGAC	1	-
chr19	39146904	39146923	AAAATCAGTCAGGCGTGGT	1	-
chr2	237510613	237510632	GGAACCACCAGGGCGTGGA	1	+
chr2	237510710	237510729	GGAACCACCAGGGCGTGGA	1	+
chr20	21253210	21253229	AAAATTAGCCAGGCATGGT	1	+
chr20	36661125	36661144	AAAATTAGCCAGGCATGGT	1	-
chr20	49412597	49412616	CTGGGCGACAGAGTGAGAC	1	+
chr21	37914281	37914300	CTGGGCGACAGAGGGAGAC	1	-
chr22	17698544	17698563	AAAATTAGCCAGGCGTGGT	1	+
chr22	30474441	30474460	AAAATCAGCCGGGCATGGT	1	+
chr22	30616281	30616300	CTGGGCAACATAGCAAGAC	1	-
chr22	42929179	42929198	CTACTTAGCAGACCGGGAA	1	+
chr3	128453120	128453139	AAAATTAGCCAGGCGTGGT	1	+
chr3	197478363	197478382	AAAATTAGCCGGGCGTGGT	1	+
chr4	113233580	113233599	AAAATTAGCCAGGCGTGGT	1	-
chr4	6666365	6666384	CTGGGTGACAGAGCGAGAC	1	+
chr5	176551007	176551026	AAAATTAGCCGGGCGTGAT	1	+
chr5	176551107	176551126	CTGAGCGACAGAGCGAGAC	1	+
chr5	32172824	32172843	AAAATTAGCCGGGCATGGT	1	+
chr6	228651	228670	AAAATTAGCCAGGCGTGGT	1	-
chr7	137601437	137601456	CTGGGCAACAGAGTGAGAC	1	+
chr8	144926398	144926417	CTACTTAGCAGACCGGGAA	1	+
chr8	42188054	42188073	CTGGGCAAAAGAGCAAGAC	1	-
chr9	136196247	136196266	CTACTTAGCAGACCGGGAA	1	-
chr9	140638922	140638941	AAAATTAGCCAGGCATGGT	1	-
chr9	32553218	32553237	CTGGGCGACAGAGCAAGAC	1	-
chr1	1164596	1164615	CTGGGTGACAGAGCAAGAC	1	-
chr1	46805766	46805785	CTGGGCGACAAAGCGAGAC	1	-
chr12	115759645	115759664	AAAATTAGCCAGGCGTGGT	1	-
chr14	50329277	50329296	CTGAGCAACATAGCGAGAC	1	-
chr16	23522091	23522110	GGCTGCAGTGAGCCGTGAT	1	-
chr17	37249384	37249403	GGCTGCAGTGAGCCGTGAT	1	-
chr18	15001894	15001913	CTGAGCAGCCAGGCCAGGA	1	-
chr19	10763567	10763586	CTGGGCGACAGAGCGAGAC	1	-
chr19	11678856	11678875	CTGGGCAACAGAGTGAGAC	1	+
chr19	16944560	16944579	CTGGGTGACAGAGCGAGAC	1	-
chr19	2094071	2094090	CTGGGCGACAGAGTGAGAC	1	-
chr19	2597866	2597885	CTGGGCAACAGAGTGAGAC	1	+
chr19	39756420	39756439	GTGTGCAGCCAGCCGGAGC	1	-
chr19	41955095	41955114	CTGGGCGATAGAGCGAGAC	1	-
chr2	219148859	219148878	CTGGGCAACAGAGTGAGAC	1	+
chr4	917309	917328	AAAATTAGCCAGGCGTGGT	1	+
chr5	138782736	138782755	CTCCCCAGCCATGCAGAAC	1	+
chr5	167914343	167914362	CTGGGCGACAGAGTGAGAC	1	+
chr6	37402425	37402444	CTGGGCGACAGAGCAAGAC	1	-
chr6	43672994	43673013	AAAATTAGCCAGGCGTGGT	1	-
chr7	5552208	5552227	CTGGGCGACAGAGCGAGAC	1	+
chr7	66100151	66100170	AAAATTAGCCAGGCGTGGT	1	-
chr8	103547351	103547370	AAAATTAGCCGGGCGTGGT	1	+
chr8	38614758	38614777	GGAGGCGGTGGGGCGGGAG	1	-
chr9	100863855	100863874	AAAATTAGCCAGGCATGGT	1	-
chr9	100879731	100879750	AAAATCAGCCAGGTGTGGT	1	-
chr1	144594441	144594460	ATGACTAGCGGGGCAGGCC	1	+
chr10	103929707	103929726	CTGGGCGACAGAGCGAGAC	1	+
chr11	60837966	60837985	CTGGGCAACAGAGCAAGAC	1	+
chr11	82773891	82773910	AAAATTAGCCAGGCATGGT	1	+
chr12	123912115	123912134	CTGGGTGACAGAGCGAGAC	1	-
chr14	100624396	100624415	CTGGGCGACAGAGCAAGAC	1	+
chr15	102286839	102286858	CTGGGCGACAGAGCGAGAC	1	+
chr16	14403912	14403931	GGGATCAGCCAGGCCTGCA	1	+
chr17	28540472	28540491	AAAATTAGCCAGGCGTGGT	1	-
chr19	2239328	2239347	CTGGGCGACAGAGCGAGAA	1	+
chr2	47980267	47980286	GGCTGCAGTGAGCTGTGAC	1	+
chr20	48552057	48552076	AAAATTAGCCAGGCGTGGT	1	-
chr22	18633690	18633709	CTGGGCGACAGAGCGAAAC	1	+
chr3	129157749	129157768	CTGGGTGACAGAGCGAGAC	1	+
chr4	17551400	17551419	CTGGGCGACAGAGCGAGAC	1	+
chr4	88343474	88343493	CTGGGCGACAGAGCCAGAC	1	+
chr9	126980835	126980854	CTAGGCGACAGAGTGAGAC	1	+
chr1	202975761	202975780	CTGGGCGACAGAGCAAGAC	1	-
chr10	105157342	105157361	AAAATTAGCCGGGCGTGGT	1	-
chr10	135175550	135175569	AGCTGCAGTGAGCTGTGAC	1	+
chr10	28624182	28624201	CTGGGTGACAGAGCAAGAC	1	-
chr11	129874132	129874151	AAAATTAGCCGGGCGTGGT	1	-
chr11	696571	696590	CTGGGCAACATAGCAAGAC	1	+
chr12	133344047	133344066	GAAATTAGCCGGGCGTGGT	1	+
chr12	96515086	96515105	TGGAGCAGAGAAGCATGAA	1	+
chr14	90168040	90168059	CGCGCCAGCGGGGCGGGGC	1	+
chr16	1878128	1878147	AAAATTAGCCGGGCGTGGT	1	+
chr17	29298961	29298980	AAAATTAGCCGGGCGTGAT	1	-
chr19	13068406	13068425	CTGGGCGACAGAGCGAGAC	1	-
chr19	15573922	15573941	CTGGGCGACAGAGGGAGAC	1	-
chr19	2786395	2786414	AAAATTAGCCAAGTGTGGT	1	-
chr7	56132731	56132750	AAAATTAGCCGGGCGTGAT	1	+
chr1	161087000	161087019	CTGGGCGACAGAGCGAGAC	1	+
chr1	247554299	247554318	AAAATTAGCCAAGCATGGT	1	-
chr11	1872316	1872335	CTGGGCGACAGAGCTAGAC	1	-
chr15	75498129	75498148	CCGGGCAACAGAGTGAGAC	1	+
chr16	67144739	67144758	CTGGGCGACAGAGCGAGAC	1	-
chr16	87800010	87800029	CTGGGCGACAGAGCGAGAT	1	+
chr17	61820136	61820155	AAAATTAGCCGGGCGTGGT	1	+
chr19	13068510	13068529	AAAATTAGCCGGGCATGGT	1	+
chr19	18389474	18389493	CTGGGTGACAGAGCGAGAC	1	+
chr19	2595705	2595724	CTGGGCAACAGAGTGAGAC	1	+
chr22	42085213	42085232	AAAATTAGCCAGGCGTGGT	1	+
chr7	154796137	154796156	AAAATTAGCCGGGCGTGGC	1	+
chr7	65216761	65216780	CTGGGTGACAGAGCGAGAC	1	-
chr7	73514778	73514797	CTGGGCGACAGAGTGAGAC	1	-
chr7	852331	852350	CTGGGTGACAGAGCAAGGC	1	+
chr9	116173603	116173622	CTGGGCGACAGAGTGAGAC	1	-
chr15	91466623	91466642	CTGGGCAACAAGGCAAGAC	1	-
chr19	50934647	50934666	GGCTGCAGTGAGCCGTGAT	1	+
chr19	946819	946838	CTGGGCAACAGAGGGAGAC	1	-
chr2	47170196	47170215	AAAATTAGCCGGGCATGGT	1	-
chr5	77591316	77591335	CTGGGCGACAGAGCGAGAC	1	+
chr7	11012830	11012849	GAAAGCAGCCAACCAGAGG	1	-
chr7	148843911	148843930	CTGGGCGACGGAGTGAGAC	1	+
chr7	66768329	66768348	CTGGGCGACAGAGCTAGAC	1	+
chr8	97246972	97246991	CTGGGCGACAAAGCAAGAC	1	+
chr9	140620921	140620940	AAACGCAGTGACGTGTGAC	1	-
chr9	95056730	95056749	AAAATTAGCCGGGCGTGGT	1	-
chr1	33593950	33593969	TTGGGCAACAGAGTGAGAC	1	+
chr1	762855	762874	GCACTCACCCGAGCGGACC	1	+
chr13	21750451	21750470	GCGGGCGGAGGGGCGTGGC	1	-
chr17	1087351	1087370	AAAATTAGCCAGGCGTGGT	1	+
chr17	1087423	1087442	CTGGGCAACAGAGTGAGAC	1	+
chr22	37879665	37879684	AAAATTAGCCGGGCGTGGT	1	+
chr7	2904301	2904320	AAAATTAGCCAAGCGTGGT	1	-
chr7	45150600	45150619	CTGGGCGACAGAGCGAGAC	1	-
chr12	122709732	122709751	CTGGGCAACAGAGCGAGAC	1	+
chr19	2711041	2711060	CTGGGCGACAGAGCAAGAC	1	+
chr19	44282543	44282562	AAAATTAGCCAGGCATGGC	1	-
chr2	203880209	203880228	CTGGGCGACAGAGCAAGAC	1	-
chr21	38362511	38362530	GGGCGCAGCGCGGCGCGGC	1	-
chr22	36850349	36850368	CTGGGTGACAGAGCGAGAC	1	+
chr3	48264299	48264318	CTGGGTAACAGAGTGAGAC	1	-
chr1	162531271	162531290	CGGGGCGCCGGGGCGGGGC	1	-
chr12	122709781	122709800	AAAATTAGCCGGGCGTGGT	1	+
chr17	76334234	76334253	CTGGGCGACAGAGCAAGAC	1	-
chr18	32820449	32820468	CTGGGCGACAGAGCGAGAC	1	-
chr2	127844235	127844254	AAAATTAGCCAGGCGTGGT	1	-
chr22	50980203	50980222	CTGGGCAACATAGCAAGAC	1	-
chr3	128901945	128901964	AAAATTAGCCGGGCATGGT	1	-
chr9	115096194	115096213	GTGCGCGGCGGAGCGGGAA	1	-
chr1	3568135	3568154	AGGAGCAGGCGGGCGGGGC	1	+
chr1	40254266	40254285	GCGGGCGGCGGGGCGGGGC	1	+
chr11	62608761	62608780	CTGGGCGACAGAGCAAGAC	1	+
chr21	47707135	47707154	CTGGGTGACAGAGCAAGAC	1	-
chr8	99058061	99058080	GAAATTAGCCGGGCGTGGT	1	+
chrX	153672426	153672445	GCGCGCGGCGGGGCGGGGC	1	+
chr1	202936666	202936685	CTGGGCGACAGAGCGAGGC	1	-
chr11	65657046	65657065	AAAATTAGCCGGGCGTGGT	1	-
chr16	31128210	31128229	CTGGGCGACAGAGCGAGAC	1	+
chr3	47017487	47017506	AAAATTAGCCGGGCGTGGT	1	-
chr7	100293032	100293051	CTGGGCGACAGAGCAAGAC	1	-
chr19	1075638	1075657	CTGGGTGACAGAGCGAGAC	1	-
chr2	43454437	43454456	GGGGCCTGCCGGGCAGGGC	1	+
chr19	42748246	42748265	CTGGGCGGCAGAGCGAGAC	1	-
chr2	9984343	9984362	GGCTGCAGTGAGCCGTGAT	1	-
chr9	140500001	140500020	CGGGGCCGTGGGGCGGGGC	1	+
chr19	44270141	44270160	AAAATTAGCCAGGCGTGGT	1	+
chr20	39946452	39946471	GGCGGCCGCGGGGCGGGGC	1	+
chr20	61642260	61642279	AAAATTAGCCGGGCGTGGT	1	-
chr17	43568770	43568789	CTGGGCGACAGAGTGAGAC	1	-
chr19	49955860	49955879	CTGGGCGACAGAGGGAGAC	1	+
chr19	19029397	19029416	AAAATTAGCCGGGCGTGGT	1	-
chr19	3276240	3276259	GGGGCCTGTGGGGCAGGGC	1	+
