# Supplementary material for: Relationship between histone modifications and transcription factor binding is protein family specific
Source: Genome Res. 2018 Mar;28(3):321–33. doi: 10.1101/gr.220079.116 (PMC5848611; doi:10.1101/gr.220079.116)
Supplement: Supplemental Material [file supp_gr.220079.116_Supplemental_Material.zip › Supplemental_Material/PAX5/PAX5.00000000001]

0	1	0.118695	0.0212475	0.00589904	0.0352013	0.0376811	0.0650657	0.128281	0.0316389	0.0070537	0.0083104
0	1	0.0972439	0.0546574	0.00812942	0.0519938	0.0634916	0.0307521	0.145242	0.0163205	0.0277726	0.011437
0	1	0.0338302	0.00722061	0.00690244	0.0566642	0.0266269	0.011989	0.0275267	0.0129591	0.0305252	0.0136464
0	1	0.118142	0.172785	0.00535767	0.0332532	0.151112	0.0481078	0.0564651	0.0557832	0.00934567	0.0135385
0	1	0.00468978	0.00425103	0.00357178	0.052797	0.0115148	0.0107196	0.0150759	0.00609039	0.0142699	0.006837
0	1	0.0137085	0.0108693	0.00415359	0.0478746	0.0141535	0.0119902	0.036522	0.00873664	0.0127549	0.0066397
0	1	0.00837219	0.00269079	0.00680409	0.00671402	0.0104983	0.00576492	0.00310304	0.0057207	0.00765084	0.014031
0	1	0.00736764	0.0048163	0.0048163	0.0454231	0.00380385	0.00506155	0.0114508	0.00778001	0.0135287	0.00561002
0	1	0.0815922	0.00948938	0.00706267	0.0351419	0.0574159	0.0450477	0.236119	0.0192409	0.0257447	0.013378
0	1	0.00837501	0.0041078	0.00469496	0.0276939	0.00892593	0.0105817	0.0163529	0.00914532	0.0147728	0.00571761
0	1	0.0425459	0.0154008	0.00220747	0.0433001	0.0166873	0.0276144	0.183606	0.0154962	0.0137931	0.0567139
0	1	0.0790491	0.153822	0.00593948	0.0296765	0.0852413	0.0288868	0.116922	0.0624482	0.0128135	0.0090315
0	1	0.186812	0.191798	0.00955171	0.0363109	0.106751	0.0688735	0.324148	0.0752791	0.0200021	0.0167936
0	1	0.00756486	0.00382218	0.00947082	0.00996141	0.0124756	0.00411336	0.000638205	0.0106631	0.0177377	0.00467601
0	1	0.0239393	0.0402262	0.00477585	0.0441068	0.0390813	0.0279516	0.170857	0.016014	0.0204122	0.0178431
0	1	0.00200911	0.00766455	0.000581815	0.0280087	0.00958503	0.00411336	0.0132777	0.00801679	0.0186914	0.0120998
0	1	0.0183387	0.022623	0.00531723	0.0336601	0.0340734	0.0141296	0.0350834	0.0127386	0.0147728	0.0117963
0	1	0.0474156	0.0111515	0.00531723	0.0635855	0.0217128	0.0361923	0.24488	0.0099042	0.00857697	0.0754472
0	1	0.117614	0.0363619	0.00772537	0.0616616	0.0305816	0.085959	0.354324	0.0385135	0.0199355	0.00959589
0	1	0.0676169	0.0175591	0.00531723	0.0366928	0.0230611	0.044546	0.198838	0.02077	0.0311242	0.0142343
0	1	0.16794	0.0685222	0.00888901	0.0252073	0.0458144	0.136514	0.387478	0.0831256	0.0301664	0.0093597
0	1	0.00200911	0.00414318	0.0141658	0.00245342	0.00968829	0.00836467	0.00258893	0.0171621	0.00442142	0.00918979
0	1	0.0178357	0.01671	0.00602035	0.0545827	0.0252054	0.0157077	0.106876	0.00723842	0.0248977	0.0260017
0	1	0.0284745	0.0096326	0.00597993	0.0546763	0.0182568	0.0208421	0.0389611	0.0202187	0.00933378	0.00655297
0	1	0.0147381	0.00948938	0.00937393	0.015268	0.0306937	0.00847154	0.00195072	0.00801679	0.0130519	0.0044452
0	1	0.139352	0.0904935	0.00406467	0.0206336	0.0472192	0.143652	0.332502	0.0852489	0.0366414	0.0113403
0	1	0.12195	0.0373117	0.00474864	0.0260206	0.0416357	0.0681063	0.282715	0.0177739	0.032246	0.017074
0	1	0.0368438	0.0082156	0.00834761	0.0457057	0.0150645	0.0172368	0.120366	0.0167729	0.0204382	0.00583785
0	1	0.00560114	0.0126022	0.00531723	0.0148682	0.0254185	0.0043869	0.0222349	0.00535101	0.00640674	0.0332926
0	1	0.0541226	0.0154362	0.00656174	0.0324271	0.0257115	0.0299193	0.114793	0.0194641	0.0295195	0.00770884
0	1	0.148889	0.0362139	0.0124608	0.114094	0.0622636	0.0963365	0.232133	0.0564086	0.041939	0.0161673
0	1	0.020771	0.0267647	0.00290908	0.0340621	0.028293	0.0216594	0.150113	0.0142028	0.0159908	0.0368937
0	1	0.0218593	0.0276492	0.00290908	0.0331946	0.0276592	0.0226168	0.149544	0.0150671	0.0160997	0.0366725
0	1	0.0384105	0.0877023	0.000404039	0.0654051	0.0550126	0.0208617	0.119119	0.020217	0.0133599	0.0143795
0	1	0.20338	0.0601102	0.00411315	0.0484777	0.041919	0.139122	0.39445	0.0982603	0.0583758	0.0208546
0	1	0.0765406	0.0118937	0.00768494	0.0327334	0.0438114	0.0318341	0.276161	0.018989	0.0497204	0.0160934
0	1	0.0279833	0.0192575	0.00689302	0.0661521	0.0293139	0.0207408	0.0719712	0.0144768	0.0408245	0.00643157
0	1	0.0268012	0.0183376	0.00617966	0.0588774	0.0272293	0.0197278	0.0656985	0.0144768	0.0381849	0.00605974
0	1	0.0681809	0.038151	0.00353134	0.035874	0.0472778	0.0235091	0.177448	0.0156757	0.0180498	0.0135634
0	1	0.100416	0.0302994	0.00776574	0.0528305	0.0502424	0.0565122	0.291459	0.0419874	0.0376472	0.0149255
0	1	0.00636309	0.00467307	0.00577149	0.0042606	0.0103474	0.0077578	0.00191461	0.00916483	0.0118078	0.0110998
0	1	0.0483119	0.0123824	0.0124608	0.0657847	0.0324763	0.0203629	0.0977762	0.0206765	0.0302607	0.0113657
0	1	0.00848601	0.00863762	0.00884858	0.0142324	0.0137939	0.00952658	0.0244578	0.0122068	0.0110926	0.0105701
0	1	0.0583107	0.0113284	0.0128729	0.0254129	0.0678612	0.0240484	0.117977	0.0170129	0.0413171	0.0189663
0	1	0.0241177	0.0134539	0.00593948	0.068352	0.0223148	0.0142365	0.109431	0.0190284	0.0305861	0.00963307
0	1	0.0241177	0.0121802	0.00593948	0.0654051	0.0223148	0.0136992	0.106547	0.0189862	0.0312665	0.00963307
0	1	0.141435	0.0913006	0.00294952	0.0740665	0.0704671	0.101935	0.171062	0.0554427	0.0288694	0.0137321
0	1	0.0291377	0.0123639	0.0065213	0.0603661	0.0237363	0.0305383	0.0961309	0.0156691	0.0230636	0.00836044
0	1	0.0530478	0.0194008	0.00483238	0.0693016	0.0298609	0.0441686	0.299309	0.0296735	0.0460128	0.0231172
0	1	0.034499	0.0648314	0.00901031	0.0104005	0.0298954	0.0143102	0.00386534	0.0229714	0.0056655	0.0117133
0	1	0.0436958	0.00924448	0.00680417	0.0757662	0.0208933	0.0172459	0.12652	0.0136418	0.0321637	0.00748102
0	1	0.100964	0.0237873	0.00541427	0.0252508	0.0361248	0.0426743	0.200964	0.035002	0.00699194	0.0111304
0	1	0.0187619	0.0186923	0.00465452	0.0572546	0.0380406	0.011254	0.0165657	0.00531205	0.015514	0.0108833
0	1	0.0154097	0.0261742	0.0089699	0.0617291	0.0225001	0.0108265	0.0194657	0.00992369	0.011305	0.0104853
0	1	0.0251602	0.0209947	0.00294952	0.0433586	0.0300961	0.0153209	0.207549	0.0091729	0.0254855	0.0345031
0	1	0.0414651	0.015715	0.00705644	0.0990308	0.0447717	0.0300959	0.0753013	0.0317865	0.0403606	0.0132202
0	1	0.0291325	0.00832273	0.00971627	0.0426455	0.0296164	0.0197609	0.101025	0.0120332	0.0230754	0.0203229
0	1	0.0244506	0.00927453	0.0119194	0.0604601	0.0130364	0.0247509	0.144049	0.00760812	0.0169228	0.0188277
0	1	0.0244134	0.00966372	0.0126887	0.0596137	0.0129839	0.0247076	0.144296	0.00802968	0.016964	0.0198128
0	1	0.0023449	0.0058036	0.00644042	0.01324	0.00735356	0.00646829	0.00198683	0.00344412	0.0105898	0.00664268
0	1	0.00536135	0.00956808	0.00535767	0.0188046	0.00380385	0.00847154	0.00746437	0.00896046	0.0115434	0.00853691
0	1	0.0460752	0.0612246	0.0107558	0.0124587	0.107565	0.02046	0.011372	0.0289732	0.0103253	0.00973338
0	1	0.034499	0.051547	0.00714356	0.0400049	0.041334	0.0361342	0.0275628	0.0514473	0.0199355	0.00748102
0	1	0.0615745	0.0293351	0.00947082	0.0540767	0.0526217	0.0307026	0.19644	0.0150444	0.0385972	0.0271251
0	1	0.0279398	0.0113284	0.00444762	0.0210676	0.0298165	0.0115299	0.0111022	0.00953451	0.00694448	0.0184853
0	1	0.0206817	0.0184058	0.0137862	0.029851	0.0318637	0.0141599	0.0185335	0.0211996	0.0279133	0.0175985
0	1	0.0278029	0.00750709	0.0120003	0.00458372	0.0551835	0.00941973	0.00828718	0.00838646	0.00839853	0.0185677
0	1	0.0779757	0.0434746	0.00593948	0.0226312	0.0485367	0.0385202	0.126926	0.0152552	0.0285192	0.0179584
0	1	0.0937488	0.341244	0.00934948	0.0112206	0.116922	0.0386934	0.00959697	0.139325	0.00989644	0.0136439
0	1	0.0242301	0.0171397	0.00642795	0.0136337	0.0455501	0.0117858	0.0490675	0.0103128	0.014296	0.0150373
0	1	0.0346386	0.0457434	0.0076445	0.0448359	0.0480761	0.014764	0.0577183	0.0184593	0.0168048	0.00944469
0	1	0.00134034	0.00495954	0.0146816	0.00471758	0.00663291	0.0031261	0.00134862	0.00836697	0.0118988	0.00383469
0	1	0.0281387	0.0233654	0.00411315	0.0470356	0.0371157	0.0129366	0.137881	0.00951501	0.0150112	0.00935798
0	1	0.0292232	0.00449594	0.00477585	0.0680459	0.021151	0.0176483	0.114059	0.00877565	0.0394504	0.0092139
0	1	0.0478968	0.0437924	0.00415359	0.0644953	0.0632071	0.0233356	0.0261669	0.0293039	0.0100869	0.0251168
0	1	0.143113	0.0525087	0.0065213	0.0150743	0.0480794	0.142807	0.272686	0.0828436	0.0203371	0.00652075
0	1	0.0267956	0.0236518	0.00477585	0.0256513	0.0497517	0.0161329	0.0941404	0.0175318	0.0212091	0.0169693
0	1	0.0278192	0.0236518	0.00477585	0.0261654	0.0503376	0.0163869	0.095975	0.0175318	0.022107	0.0172714
0	1	0.0180848	0.016288	0.00710312	0.0159726	0.0185109	0.0122332	0.0888979	0.00494235	0.0118078	0.00312851
0	1	0.296995	0.64614	0.00880889	0.0533924	0.0737919	0.257088	0.5306	0.515228	0.00874533	0.0143591
0	1	0.08929	0.212083	0.00539112	0.0173656	0.110038	0.0343371	0.0446617	0.0654544	0.00934567	0.00795794
0	1	0.0216239	0.0429093	0.00469496	0.0544734	0.0493885	0.0147634	0.0287388	0.0163838	0.019347	0.00529546
0	1	0.0557514	0.0204548	0.00888901	0.0532554	0.0326666	0.0247423	0.202534	0.0255841	0.033386	0.00829672
0	1	0.0928977	0.0343231	0.00892942	0.0400636	0.0332546	0.0707037	0.24898	0.0396784	0.0366	0.00971664
0	1	0.0107171	0.00538157	0.00178589	0.0437859	0.0158237	0.0117747	0.130961	0.00528936	0.0103513	0.030812
0	1	0.0677694	0.028713	0.0023677	0.0219352	0.035771	0.0276954	0.192499	0.025782	0.0246744	0.0128905
0	1	0.119732	0.0128886	0.00706267	0.0571121	0.0287293	0.0960865	0.31349	0.0407388	0.0378856	0.0198771
0	1	0.0267956	0.0374907	0.00116363	0.0275462	0.0329163	0.00905647	0.0556662	0.0102934	0.0152496	0.00896921
0	1	0.16727	0.0597702	0.0083879	0.0385395	0.0742824	0.10455	0.269333	0.0587311	0.0498255	0.0137994
0	1	0.021104	0.0195441	0.00294952	0.0361884	0.0114552	0.00952719	0.029159	0.0110132	0.00468586	0.00420319
0	1	0.0190922	0.00778591	0.00174544	0.0439423	0.0135397	0.0150778	0.0558362	0.00875616	0.00788924	0.0543013
0	1	0.0320546	0.00538157	0.00425394	0.0161274	0.0254703	0.0212185	0.0428662	0.0128764	0.00836603	0.00350374
0	1	0.0546179	0.112828	0.00646477	0.00791881	0.0388899	0.0326361	0.0254837	0.051278	0.0074124	0.0122937
0	1	0.056862	0.0200394	0.0088081	0.0103232	0.0291125	0.0355297	0.127965	0.0149082	0.0307376	0.00686753
0	1	0.00937956	0.0109064	0.00357178	0.0267597	0.0342346	0.00761186	0.0118488	0.0133093	0.0103513	0.00364335
0	1	0.00803923	0.00467307	0.00272239	0.0219931	0.0181536	0.0147261	0.0206015	0.00586715	0.0169704	0.0221601
0	1	0.0709597	0.0443021	0.00892942	0.0393586	0.0621789	0.0367372	0.279635	0.0209954	0.0582794	0.0123347
0	1	0.0759294	0.041078	0.0125417	0.0555164	0.0408341	0.0808795	0.400424	0.0335572	0.0412085	0.0317117
0	1	0.137836	0.0508326	0.00648086	0.0295888	0.0532741	0.124396	0.416417	0.0814538	0.0563929	0.0131472
0	1	0.0556012	0.00931161	0.00774484	0.0256075	0.0284488	0.0379816	0.175326	0.0221109	0.024903	0.00626015
0	1	0.15197	0.0700728	0.0100122	0.0243903	0.0259281	0.109415	0.30967	0.0814209	0.0574347	0.0147209
0	1	0.0572788	0.027153	0.00174544	0.0228309	0.0377746	0.0274341	0.150525	0.0211656	0.0267362	0.0104509
0	1	0.0740284	0.0337064	0.00593948	0.0519966	0.0632958	0.0335558	0.328065	0.0182906	0.026599	0.0165641
0	1	0.0397745	0.0556432	0.00780627	0.0106515	0.095794	0.0231645	0.066763	0.0167918	0.00934567	0.0170426
0	1	0.0887211	0.0160722	0.0103596	0.047338	0.0324491	0.0572022	0.186085	0.0270468	0.0135287	0.00862871
0	1	0.00268067	0.0101979	0.00564252	0.0438869	0.00836053	0.0120195	0.0125659	0.010809	0.00916036	0.00453787
0	1	0.0113887	0.00991142	0.00741111	0.0513759	0.0162319	0.0111104	0.018959	0.0194387	0.019697	0.00953283
0	1	0.0528684	0.00538157	0.00888901	0.0513684	0.0228597	0.05237	0.205776	0.0244201	0.042333	0.0130792
0	1	0.0149604	0.00718609	0.00477585	0.0542339	0.0134649	0.0115683	0.033895	0.0117916	0.0187033	0.00612188
0	1	0.0358351	0.0101979	0.00589904	0.0468821	0.0189438	0.0225627	0.0684749	0.0102934	0.0103513	0.00585202
0	1	0.0499059	0.0247991	0.0176566	0.0398874	0.0308611	0.0570911	0.154983	0.0128764	0.0199346	0.0115465
0	1	0.0321569	0.00976817	0.0105376	0.0319984	0.0144041	0.0176343	0.102041	0.00686873	0.0248835	0.0105377
0	1	0.0197637	0.0152984	0.00830719	0.00976984	0.0323605	0.0147261	0.00783899	0.0129397	0.00714799	0.00830373
0	1	0.018122	0.0196805	0.0402914	0.0615871	0.0298757	0.0656812	0.010464	0.045504	0.0707895	0.214437
0	1	0.0155186	0.00859827	0.00290908	0.0364376	0.0212673	0.0119508	0.0674488	0.0110663	0.0113754	0.00902851
0	1	0.0429289	0.0096326	0.00327699	0.0717961	0.0246972	0.0363177	0.198989	0.0122003	0.0225656	0.0313135
0	1	0.123434	0.0344324	0.0100122	0.0693144	0.0389793	0.0766218	0.228625	0.0752299	0.0418739	0.0101474
0	1	0.121322	0.0354014	0.0065213	0.0246084	0.0469775	0.0806978	0.289506	0.0335442	0.0444094	0.0159647
0	1	0.0582864	0.0254986	0.00298996	0.0281047	0.0298998	0.0473746	0.222406	0.0220655	0.0312665	0.00913612
0	1	0.0489069	0.0874101	0.00216564	0.0143097	0.124642	0.0234938	0.00975362	0.0213812	0.0120548	0.0389165
0	1	0.00937956	0.0117581	0.00826675	0.0202823	0.017296	0.00976107	0.00922373	0.0129786	0.00884282	0.00985792
0	1	0.0127311	0.00778591	0.00298996	0.0596708	0.0105693	0.00262846	0.0789576	0.0103468	0.0274042	0.00794511
0	1	0.0805309	0.017705	0.00656174	0.0547254	0.0509351	0.0383225	0.281366	0.041115	0.0443714	0.0131837
0	1	0.038594	0.0156528	0.00606005	0.0658808	0.0197019	0.0166983	0.0688223	0.0169831	0.0150642	0.0135872
0	1	0.0510649	0.0420314	0.00238093	0.0624644	0.0495479	0.0222299	0.235959	0.0175318	0.0250981	0.0201619
0	1	0.0245997	0.0106593	0.0113376	0.0432575	0.0186164	0.018191	0.211352	0.0057207	0.0282754	0.0490038
0	1	0.0324182	0.0199737	0.00294952	0.0415414	0.0341313	0.0294522	0.226882	0.0165751	0.0223715	0.0241198
0	1	0.0968361	0.027167	0.0104406	0.0428757	0.0369744	0.0532469	0.271659	0.0289537	0.0309257	0.0135813
0	1	0.0904377	0.105377	0.00420208	0.0103868	0.114089	0.0446817	0.0351031	0.0335263	0.0056655	0.0261687
0	1	0.127401	0.0286179	0.0106345	0.0355856	0.0483382	0.0810928	0.330128	0.0458639	0.033993	0.0166194
0	1	0.0754025	0.0132233	0.0030903	0.025488	0.0311433	0.0392806	0.111846	0.0386665	0.01741	0.006814
0	1	0.0107171	0.0137404	0.00951124	0.00606778	0.026782	0.00906804	0.00393755	0.0106826	0.0105898	0.00954039
0	1	0.0180904	0.0106199	0.0082263	0.0085212	0.0167877	0.0235946	0.00258893	0.0167925	0.00961014	0.0058755
0	1	0.126287	0.064117	0.0145407	0.0556352	0.0544212	0.154439	0.34554	0.0732068	0.0202149	0.0119351
0	1	0.0133977	0.0186999	0.00639995	0.0560598	0.0230772	0.0173711	0.0161893	0.00762759	0.0145083	0.0368402
0	1	0.00867075	0.00495954	0.00776579	0.0410964	0.00892816	0.0104351	0.00521396	0.0133288	0.0391557	0.0023918
0	1	0.0633065	0.0205356	0.0076445	0.0242134	0.0205894	0.0545237	0.159211	0.0339983	0.0274046	0.0194132
0	1	0.0500611	0.0128136	0.00836378	0.0635604	0.0265237	0.0284534	0.0653535	0.0159946	0.00934567	0.00504609
0	1	0.00301366	0.0117505	0.00411315	0.0503771	0.014048	0.00645792	0.00915153	0.0102934	0.0118338	0.0301255
0	1	0.00502557	0.00283402	0.0235961	0.00486299	0.0107524	0.00446504	0.0054789	0.00801679	0.0124272	0.00828583
0	1	0.0612623	0.0286901	0.00290908	0.0521621	0.0331705	0.0449787	0.15917	0.0171036	0.0130312	0.0548299
0	1	0.227792	0.232543	0.00527678	0.0442477	0.038774	0.174678	0.410734	0.16296	0.0189969	0.0132113
0	1	0.155796	0.0634291	0.0115437	0.0433217	0.0393794	0.113324	0.334703	0.0412587	0.030215	0.0362797
0	1	0.0167472	0.0171397	0.00955171	0.0320606	0.028906	0.0103368	0.0156261	0.0118111	0.011305	0.019753
0	1	0.0814006	0.0293122	0.00720821	0.0377275	0.031065	0.0650026	0.200826	0.0273019	0.0278246	0.01052
0	1	0.0223304	0.0121944	0.00531723	0.00703714	0.0665185	0.0179982	0.00658031	0.00762759	0.0125751	0.00590001
0	1	0.0304808	0.00609008	0.00411315	0.0515381	0.0201866	0.0227202	0.0466485	0.0156638	0.026819	0.00538517
0	1	0.0271313	0.0140192	0.00415359	0.00944672	0.0404466	0.00903812	0.00505441	0.0188068	0.0115694	0.0110071
0	1	0.100862	0.0396282	0.00473541	0.00974793	0.043322	0.0707772	0.262659	0.0408199	0.0227356	0.0073764
0	1	0.0140694	0.00523834	0.00477585	0.0324092	0.00982308	0.0101231	0.0179096	0.00712328	0.00517568	0.009642
0	1	0.004354	0.00523834	0.00477585	0.0177723	0.0028906	0.00646829	0.00592438	0.0116506	0.00638071	0.00695723
0	1	0.034752	0.0450468	0.00644042	0.0106515	0.0613602	0.0221115	0.0104982	0.0165345	0.00664514	0.00889338
0	1	0.0351733	0.0621669	0.00718398	0.0528305	0.0448628	0.0197046	0.0190469	0.0171232	0.0100869	0.0157728
0	1	0.0771517	0.0154614	0.0073859	0.0660949	0.0333476	0.0437223	0.239445	0.0273208	0.0386507	0.00846484
0	1	0.0611559	0.154166	0.00772537	0.0340773	0.115586	0.0356757	0.135224	0.0350522	0.0146373	0.0297974
0	1	0.123003	0.0439468	0.00772537	0.0430502	0.034997	0.116495	0.238483	0.0761882	0.014296	0.0218042
0	1	0.0741659	0.019778	0.00411315	0.0552749	0.0342822	0.0392219	0.184882	0.0171621	0.028351	0.0410146
0	1	0.00603012	0.00920292	0.00597993	0.0618768	0.0129839	0.00633211	0.0284249	0.00533152	0.0276079	0.00910558
0	1	0.0923947	0.0380644	0.00606005	0.0387562	0.0339805	0.0423048	0.257062	0.0346939	0.028037	0.0138091
0	1	0.0278057	0.0422008	0.00298996	0.025115	0.0416855	0.0136711	0.0105001	0.0122381	0.0159908	0.00280501
0	1	0.0557407	0.0202186	0.00834761	0.0460008	0.0217765	0.0306123	0.202134	0.0194192	0.0245692	0.018475
0	1	0.00200911	0.00325605	0.00353134	0.017483	0.00720269	0.000351686	0.00390144	0.00649256	0.00344177	0.00405954
0	1	0.0251215	0.00964683	0.00294952	0.0494261	0.0206657	0.011498	0.0321307	0.0116684	0.0101129	0.00600242
0	1	0.0691923	0.0339066	0.00768494	0.0427682	0.0481566	0.0390386	0.294208	0.0217542	0.0439681	0.0126235
0	1	0.00535855	0.00792912	0.00477585	0.0270834	0.0126265	0.00917493	0.0332942	0.00873664	0.0140315	0.014971
0	1	0.208131	0.438216	0.00232726	0.0634277	0.0743053	0.127593	0.481576	0.247375	0.0400322	0.00897092
0	1	0.020469	0.0116149	0.0023677	0.0429906	0.0145562	0.0180293	0.0637042	0.0179014	0.0260517	0.00974663
0	1	0.0154069	0.671935	0.091628	0.0691794	0.0107524	0.10222	0.0197961	0.0209759	0.019697	0.0170244
0	1	0.0546012	0.00983487	0.00294952	0.0449901	0.0260249	0.0605651	0.361533	0.0141461	0.0212825	0.132323
0	1	0.0184233	0.0270434	0.00884858	0.0298681	0.0312407	0.00963345	0.0522229	0.00880805	0.0318598	0.0182506
0	1	0.0232824	0.0147387	0.0147071	0.0316158	0.0194514	0.0349089	0.139367	0.00953451	0.0301649	0.00786965
0	1	0.0330768	0.0222009	0.00174544	0.0494443	0.0314181	0.0178344	0.0773687	0.0130186	0.0197545	0.031168
0	1	0.188027	0.258561	0.0106345	0.0324345	0.0481361	0.158453	0.430938	0.141261	0.00910728	0.0122665
0	1	0.0137336	0.014871	0.0933628	0.0782417	0.0249513	0.0284729	0.0184113	0.0387169	0.0612628	0.0309184
0	1	0.0123932	0.0100546	0.0120003	0.00514226	0.0186142	0.0117747	0.00326324	0.00774433	0.00815365	0.0193491
0	1	0.19505	0.0611542	0.00704927	0.0737152	0.0599936	0.175053	0.419227	0.146472	0.0509463	0.0103307
0	1	0.00636309	0.00623331	0.00294952	0.0589878	0.00775854	0.00882323	0.0346192	0.00725793	0.0183605	0.00800182
0	1	0.00904095	0.00736385	0.00469496	0.0601677	0.0104983	0.00565806	0.0360454	0.00496184	0.0164936	0.00622053
0	1	0.0278029	0.0332844	0.00951124	0.0574172	0.0814427	0.0192981	0.0200651	0.0304714	0.00984853	0.0108145
0	1	0.0284688	0.0568444	0.0102223	0.00958058	0.0539827	0.0171873	0.00791121	0.0292649	0.0118078	0.0179552
0	1	0.00979604	0.00878087	0.00593948	0.0646135	0.0129678	0.0130746	0.0304042	0.0167437	0.0127874	0.0101934
0	1	0.0271313	0.00765032	0.00760402	0.00273269	0.0447988	0.0135331	0.00393755	0.0152358	0.00812764	0.0243781
0	1	0.0888743	0.123654	0.0119194	0.00763954	0.130279	0.0371708	0.031115	0.0322053	0.011331	0.0122527
0	1	0.172033	0.0685292	0.00469496	0.0323034	0.0626473	0.0968074	0.214456	0.0549097	0.0211795	0.014614
0	1	0.0164115	0.00807236	0.00567814	0.00578851	0.0487908	0.0173155	0.00528618	0.00912583	0.0105637	0.00860934
0	1	0.0322397	0.00934613	0.00710312	0.047241	0.0186003	0.021457	0.106749	0.0118306	0.0264859	0.006868
0	1	0.00669888	0.00609008	0.0065213	0.00514226	0.0106491	0.0109333	0.00202294	0.00535101	0.00320337	0.0111667
0	1	0.0255346	0.00679858	0.0076445	0.00583236	0.0293322	0.01115	0.00461186	0.0119662	0.0115694	0.0125516
0	1	0.109002	0.146417	0.00411315	0.0183349	0.0425306	0.0691052	0.157041	0.0520769	0.032991	0.00917967
0	1	0.316136	0.577676	0.0132204	0.138888	0.0698704	0.336622	0.429347	0.669995	0.0430097	0.0317689
0	1	0.083945	0.0395658	0.00423441	0.0583322	0.0615215	0.0656704	0.347602	0.0300483	0.0470189	0.0391672
0	1	0.00971536	0.0100546	0.00886478	0.068345	0.0129839	0.00812905	0.0182669	0.00916483	0.0166052	0.00281189
0	1	0.0770428	0.0301694	0.00535767	0.0826665	0.0367232	0.0451503	0.182129	0.0458477	0.0349206	0.0127981
0	1	0.12094	0.108266	0.0108527	0.0381976	0.0200101	0.191456	0.283736	0.152593	0.019697	0.0138869
0	1	0.0465592	0.0686681	0.00178589	0.036883	0.0850181	0.0300176	0.0308669	0.0278057	0.0120722	0.0123425
0	1	0.0145121	0.015293	0.0065213	0.0162779	0.0327683	0.0118816	0.0308502	0.00875616	0.0164936	0.0265809
0	1	0.0154055	0.015293	0.0065213	0.0161608	0.032154	0.0118816	0.0316543	0.00875616	0.0168643	0.0273523
0	1	0.0411978	0.0271943	0.00951939	0.0203921	0.0633926	0.0236562	0.0117404	0.0293624	0.0147467	0.0105641
0	1	0.141218	0.060438	0.00706267	0.028751	0.0370224	0.156686	0.365728	0.140469	0.0241152	0.0147906
0	1	0.162157	0.0297419	0.0100526	0.0177066	0.0397616	0.149015	0.121689	0.128233	0.0226099	0.00963606
0	1	0.070568	0.0397889	0.0107558	0.0063909	0.0729387	0.0294212	0.0300929	0.0232135	0.0059039	0.0093401
0	1	0.0796975	0.0713758	0.00714356	0.0294549	0.0544212	0.0554725	0.374592	0.0354332	0.0218861	0.0137582
0	1	0.176821	0.605911	0.00174544	0.00949056	0.0257408	0.27214	0.352027	0.48563	0.0169965	0.0136522
0	1	0.0667864	0.0808701	0.00648086	0.0563986	0.0793916	0.0325186	0.0282706	0.0126008	0.0139706	0.0488174
0	1	0.110395	0.0428875	0.0117716	0.0254182	0.0325286	0.103722	0.263431	0.0495015	0.0292876	0.0124258
0	1	0.0706825	0.032003	0.00498596	0.0434415	0.0312964	0.0373157	0.218341	0.0312498	0.0501092	0.0140035
0	1	0.147132	0.140292	0.0089699	0.0195189	0.021001	0.193982	0.345334	0.152858	0.0464627	0.0097556
0	1	0.248741	0.310057	0.00706267	0.0180415	0.0715641	0.126317	0.0864056	0.136091	0.00468586	0.00911525
0	1	0.169319	0.173094	0.0107153	0.0167568	0.0944842	0.080363	0.21811	0.0594446	0.0104987	0.00905907
0	1	0.138309	0.146141	0.00317579	0.0156022	0.0560502	0.0731229	0.338336	0.0875259	0.0110926	0.0187755
0	1	0.0392299	0.0542946	0.00357178	0.0382019	0.0558138	0.0260111	0.0353429	0.019069	0.0115488	0.0154799
0	1	0.168534	0.117777	0.0125012	0.0512408	0.0925629	0.0909548	0.200044	0.0566048	0.0247964	0.0236809
0	1	0.199834	0.213435	0.0023677	0.00993519	0.0188425	0.136251	0.278168	0.165443	0.00977341	0.0104048
0	1	0.20752	0.208927	0.00706267	0.0257297	0.124565	0.115134	0.310968	0.0828117	0.0142525	0.030262
0	1	0.0165788	0.00339929	0.00450285	0.0212245	0.0125445	0.00741648	0.05706	0.00906101	0.0132902	0.0202259
0	1	0.262804	0.323138	0.00411315	0.0372145	0.0513109	0.180696	0.415015	0.229809	0.0264096	0.0166364
0	1	0.0857526	0.0283248	0.00531723	0.00907973	0.108233	0.027072	0.0205426	0.0223914	0.0167061	0.00685022
0	1	0.0839664	0.0260932	0.00531723	0.00907973	0.106261	0.026668	0.0179273	0.0216957	0.0167061	0.00615411
0	1	0.041646	0.0182702	0.00589904	0.0403718	0.0421701	0.0209496	0.0675103	0.0232525	0.0258306	0.0088007
0	1	0.163432	0.412472	0.00710312	0.00884432	0.128884	0.0850082	0.0912025	0.115893	0.00320337	0.0161239
0	1	0.00937956	0.0100546	0.00656174	0.0296327	0.00933094	0.0133194	0.0123786	0.00864097	0.00884282	0.0363586
0	1	0.0291058	0.060298	0.00714356	0.0204611	0.0781615	0.018174	0.0239976	0.0312692	0.00592995	0.0105587
0	1	0.19932	0.231209	0.00589904	0.023866	0.0908416	0.109855	0.30297	0.140811	0.017729	0.0152984
0	1	0.0104579	0.00615828	0.0023677	0.108509	0.0164699	0.0144422	0.0159415	0.0161648	0.0373968	0.00779429
0	1	0.139993	0.128027	0.0088081	0.0390355	0.0166618	0.162637	0.317632	0.165106	0.0303637	0.0114144
0	1	0.105145	0.105577	0.00232726	0.0252404	0.0686671	0.0286103	0.350171	0.0308606	0.0371443	0.0146281
0	1	0.11073	0.261593	0.00776579	0.00611163	0.178634	0.0500967	0.026125	0.046847	0.0061423	0.033114
0	1	0.26105	0.213906	0.00772849	0.0256075	0.0779312	0.153189	0.478704	0.107984	0.0415895	0.0116333
0	1	0.0110529	0.0173846	0.00349089	0.0312014	0.041334	0.0146202	0.167913	0.0114414	0.047034	0.0316691
0	1	0.0804773	0.0272107	0.00116363	0.00518611	0.0467579	0.0344344	0.00997704	0.0221693	0.00836603	0.00848018
0	1	0.0347975	0.0111371	0.0124203	0.106255	0.0212852	0.0277994	0.0867974	0.0132769	0.0231388	0.0094842
0	1	0.205329	0.254375	0.00884858	0.0514281	0.0671048	0.1318	0.435098	0.119141	0.0115694	0.0411429
0	1	0.0110557	0.00473921	0.00863035	0.0117605	0.0298749	0.00882323	0.00521396	0.00686873	0.0206506	0.0113586
0	1	0.200632	0.0795532	0.00997175	0.0280458	0.0582599	0.180486	0.319155	0.11917	0.025376	0.0130679
0	1	0.11411	0.599883	0.00710312	0.0176887	0.219002	0.0600618	0.0928723	0.131204	0.0118338	0.020425
0	1	0.0500527	0.0266465	0.0058586	0.0370131	0.0643048	0.0249561	0.195529	0.0121808	0.0236417	0.0691182
0	1	0.0298092	0.0289058	0.00951124	0.027425	0.0260154	0.0163661	0.197619	0.019069	0.0152496	0.0468553
0	1	0.00837501	0.0058036	0.00464657	0.0192165	0.0213078	0.00636143	0.0215663	0.00418348	0.0304991	0.0301709
0	1	0.0764254	0.0392312	0.00473541	0.0571511	0.0358648	0.05624	0.181789	0.0425144	0.0287446	0.00694599
0	1	0.058958	0.0895403	0.00469496	0.0232014	0.0500203	0.0288356	0.0685909	0.0362506	0.0071924	0.0170939
0	1	0.00904377	0.0101979	0.0088081	0.0408363	0.012833	0.0073854	0.0853732	0.0057207	0.0233718	0.0125457
0	1	0.0170002	0.0238616	0.00461416	0.0647307	0.0230772	0.011158	0.0850769	0.0103128	0.0211535	0.008887
0	1	0.146876	0.0356559	0.0130426	0.0500101	0.0550027	0.0839815	0.195159	0.0474577	0.0365774	0.01122
0	1	0.111281	0.0227624	0.00791931	0.0577776	0.0502941	0.0772169	0.218163	0.0449732	0.0371919	0.00658055
0	1	0.139548	0.0565871	0.00535767	0.0609621	0.0774423	0.0928867	0.338711	0.0372309	0.042204	0.0115465
0	1	0.0542598	0.0631695	0.00477585	0.039845	0.0517371	0.0495599	0.0466124	0.0483534	0.0174733	0.016115
0	1	0.193165	0.168893	0.00710312	0.0372029	0.169158	0.0932196	0.297514	0.0667403	0.00886019	0.00991983
0	1	0.0308165	0.0343931	0.00714356	0.0287182	0.0474468	0.0237356	0.140598	0.0167534	0.0120722	0.00945662
0	1	0.0187563	0.00765032	0.00830719	0.0106515	0.0529997	0.0156432	0.00131252	0.00723842	0.0105637	0.00831339
0	1	0.0200967	0.00694183	0.0088825	0.0106515	0.0529997	0.015399	0.00131252	0.00723842	0.0105637	0.00831339
0	1	0.0182271	0.0173726	0.0025212	0.0649891	0.0350777	0.011423	0.104045	0.0076211	0.0371183	0.011516
0	1	0.0271313	0.012037	0.00174544	0.0376993	0.0295651	0.0202852	0.157807	0.00762759	0.0270043	0.0198413
0	1	0.134507	0.0404318	0.00955972	0.0560779	0.0385467	0.111545	0.416663	0.0593077	0.0735568	0.0215586
0	1	0.00100456	0.00325605	0.00888901	0.00824193	0.00951398	0.00812569	0.00127641	0.00362246	0.00948269	0.0123758
0	1	0.0487187	0.0356844	0.0100122	0.0620581	0.0511483	0.0323346	0.113078	0.0225163	0.0376129	0.0110287
0	1	0.120108	0.260032	0.00709819	0.0476479	0.114901	0.0573646	0.223838	0.0855494	0.016977	0.0257497
0	1	0.0940724	0.0901154	0.0129698	0.0706427	0.180737	0.0542853	0.50478	0.036077	0.0760404	0.0261013
0	1	0.195821	0.43407	0.00710312	0.03811	0.122186	0.0865326	0.232417	0.150381	0.011331	0.0258932
0	1	0.168974	0.201792	0.00531723	0.0361339	0.0627926	0.121654	0.137719	0.119546	0.0149491	0.00966957
0	1	0.00520962	0.00425103	0.0065213	0.00879641	0.00902917	0.00481673	0.00266115	0.00533152	0.0110958	0.0223604
0	1	0.0348347	0.0151497	0.00415359	0.0643157	0.0274859	0.02907	0.136153	0.00799728	0.0169704	0.0084303
0	1	0.0298534	0.0258309	0.00780627	0.027762	0.0421513	0.022846	0.188979	0.0206257	0.0371443	0.01769
0	1	0.135603	0.0773305	0.0119599	0.0559302	0.0388008	0.099225	0.304707	0.138818	0.0272958	0.0164879
0	1	0.160125	0.310895	0.00353134	0.0224594	0.0722386	0.0906135	0.311041	0.128341	0.00961014	0.00954039
0	1	0.00268067	0.00389635	0.0065213	0.013428	0.00819159	0.00621429	0.00337156	0.00610987	0.0105637	0.00569972
0	1	0.0461667	0.0629542	0.00465452	0.0172919	0.0591676	0.020535	0.0945783	0.0179014	0.0293072	0.00603814
0	1	0.252546	0.323331	0.0065213	0.0130611	0.0646947	0.124639	0.0572584	0.124657	0.00236785	0.0121065
0	1	0.0710805	0.0140192	0.00420726	0.0379867	0.0401698	0.040554	0.159734	0.0286684	0.0394288	0.00570569
0	1	0.0183675	0.00665535	0.00647281	0.0416915	0.0154183	0.00871636	0.0524391	0.0163838	0.035185	0.0066397
0	1	0.0399989	0.0267484	0.00294952	0.0097184	0.100545	0.0105817	0.00885046	0.0173323	0.00910728	0.0158476
0	1	0.0260152	0.000708505	0.0065213	0.0383598	0.0188683	0.0181764	0.0406777	0.00955397	0.0102434	0.0756845
0	1	0.00770625	0.00127377	0.00316343	0.00625659	0.0195136	0.008325	0.00326324	0.00305493	0.0160169	0.0073413
0	1	0.00937956	0.00293932	0.00531723	0.00699329	0.00760769	0.00571549	0.00262503	0.00609039	0.0179946	0.00800182
0	1	0.187483	0.0474624	0.00473541	0.0512588	0.0532499	0.126868	0.442103	0.0631854	0.054152	0.0139204
0	1	0.046562	0.0117581	0.0023677	0.0113721	0.0399682	0.0195739	0.0516401	0.00992369	0.0205481	0.00821772
0	1	0.0797263	0.0630187	0.00589904	0.0391232	0.0588014	0.0369445	0.0251544	0.0331762	0.0101487	0.00798693
0	1	0.0185638	0.0203881	0.00768494	0.0721806	0.0238872	0.0121407	0.196063	0.00801679	0.00933267	0.127055
0	1	0.0140666	0.00878087	0.00477585	0.0363325	0.013238	0.00741648	0.0125231	0.00838646	0.0168812	0.00684296
0	1	0.00368523	0.00695056	0.00116363	0.0121356	0.0057812	0.00514888	0.0105001	0.0057018	0.00786318	0.00609029
0	1	0.274199	0.768564	0.00888901	0.0606772	0.21267	0.15022	0.294409	0.246554	0.0120722	0.0116027
0	1	0.00770342	0.00792912	0.00772537	0.011577	0.0195846	0.00811925	0.00393755	0.00303544	0.0143349	0.0147776
0	1	0.113466	0.0740112	0.00706267	0.0167683	0.0188545	0.151243	0.341358	0.0772434	0.0287125	0.0120561
0	1	0.0375499	0.0513578	0.00656174	0.0130716	0.047837	0.0259622	0.0833754	0.0325951	0.0149615	0.0186851
0	1	0.0321541	0.134363	0.00746679	0.013428	0.0620759	0.0178223	0.00847721	0.0330837	0.00515943	0.089452
0	1	0.213456	0.17832	0.00710312	0.0133807	0.043551	0.153182	0.238544	0.0954506	0.0061423	0.00828681
0	1	0.0294734	0.0450797	0.00357178	0.00763954	0.0878773	0.021742	0.0134075	0.020178	0.00984853	0.0165417
0	1	0.0937878	0.303094	0.00530106	0.00880045	0.154202	0.0456523	0.0186147	0.0575572	0.00579772	0.0245306
0	1	0.0765024	0.144344	0.00581815	0.0112926	0.0700093	0.0367307	0.0617941	0.080122	0.0059039	0.0184487
0	1	0.139265	0.346365	0.00632736	0.0166396	0.0791774	0.0582353	0.153944	0.120662	0.00468586	0.0283093
0	1	0.0388558	0.0642223	0.00768494	0.0146328	0.0611603	0.0293056	0.00791121	0.0045305	0.0147728	0.0547811
0	1	0.0160785	0.0213241	0.0130022	0.00667017	0.0283795	0.0127803	0.00487816	0.0141071	0.0118078	0.0209568
0	1	0.0484988	0.0155406	0.011321	0.0407172	0.0420891	0.030768	0.20913	0.00646009	0.0350685	0.0330143
0	1	0.0308165	0.0618493	0.00534151	0.0268123	0.0558193	0.0176776	0.0292135	0.0198279	0.0118283	0.0164302
0	1	0.0861589	0.166311	0.00473541	0.0294678	0.0884574	0.0358211	0.144263	0.0493733	0.0147901	0.0156772
0	1	0.00334945	0.0120173	0.00607128	0.0445037	0.00537621	0.00577528	0.00929596	0.00420298	0.0105898	0.00561002
0	1	0.106667	0.0973707	0.00772537	0.0238003	0.136597	0.0423775	0.148544	0.0397611	0.0157264	0.0125181
0	1	0.148128	0.0476295	0.00174544	0.0249255	0.0323316	0.124226	0.323249	0.0692795	0.0342774	0.0106307
0	1	0.0777087	0.0299671	0.00830719	0.0358653	0.0634793	0.0468849	0.262462	0.0201148	0.0466763	0.0149799
0	1	0.0961378	0.0675562	0.00714356	0.0207445	0.0600215	0.0387651	0.306972	0.0308411	0.0130258	0.00880962
0	1	0.0462234	0.0290257	0.019659	0.0112989	0.15398	0.0266754	0.013053	0.0262263	0.0294988	0.035699
0	1	0.0338023	0.0596751	0.00888901	0.0548398	0.0605041	0.0128493	0.0682345	0.0152487	0.010231	0.0129648
0	1	0.136022	0.107154	0.00473541	0.0244466	0.0612921	0.0909833	0.207865	0.0773168	0.0120722	0.011507
0	1	0.0323275	0.0101617	0.00589904	0.0435858	0.0205426	0.0206853	0.115803	0.00711194	0.0240924	0.00861531
0	1	0.112055	0.136527	0.0100526	0.0391597	0.10168	0.0582798	0.0538886	0.0471326	0.00762479	0.0170206
0	1	0.182007	0.285995	0.00407271	0.0707624	0.150618	0.101975	0.340722	0.0722701	0.0263564	0.00918456
0	1	0.108648	0.0522245	0.010085	0.0329531	0.0414102	0.0994408	0.0954697	0.0396983	0.0320981	0.00519085
0	1	0.185128	0.0893682	0.0102223	0.0146767	0.0377135	0.204488	0.263895	0.183601	0.013618	0.0187256
0	1	0.0186494	0.0127455	0.00593948	0.0712832	0.0176169	0.0110713	0.0425951	0.0179663	0.0312404	0.00826476
0	1	0.0197637	0.0399397	0.00710312	0.0521006	0.0380914	0.0150778	0.0378957	0.0122003	0.00958953	0.114189
0	1	0.0214398	0.00736385	0.00884858	0.00795863	0.00999004	0.0162685	0.00461186	0.00895398	0.00889726	0.0354005
0	1	0.199735	0.390867	0.00593948	0.0100491	0.131279	0.065034	0.136986	0.175057	0.00640674	0.0236965
0	1	0.0767098	0.0376744	0.00753144	0.0556155	0.082408	0.0469723	0.164334	0.0259885	0.0527278	0.0170885
0	1	0.0948001	0.101692	0.0058586	0.00749637	0.0345386	0.052474	0.0342653	0.0427107	0.011331	0.00713926
0	1	0.0974807	0.148652	0.00415359	0.0451288	0.0896644	0.0345913	0.175258	0.0316	0.02981	0.0226404
0	1	0.0830729	0.0200428	0.00888901	0.0714018	0.0509482	0.0593926	0.248441	0.0201976	0.0329635	0.0263261
0	1	0.0304836	0.0226568	0.00838808	0.00976633	0.0830298	0.0328714	0.0183752	0.0117916	0.00690959	0.0164736
0	1	0.0829996	0.0177361	0.00648086	0.0334928	0.0250106	0.0633902	0.304268	0.0172708	0.0431684	0.0121541
0	1	0.00736834	0.0133107	0.00174544	0.0601322	0.00563034	0.00882323	0.0169905	0.0144963	0.018182	0.00682807
0	1	0.0338751	0.0322971	0.00469496	0.0302934	0.019827	0.0295591	0.176212	0.0148412	0.0314788	0.0538013
0	1	0.00904377	0.00425103	0.00758797	0.00645693	0.0110065	0.00749809	0.00390144	0.00914532	0.00912788	0.00491371
0	1	0.181316	0.148108	0.0144406	0.0165278	0.0286914	0.283726	0.497286	0.247282	0.0460392	0.0134461
0	1	0.0237819	0.0256341	0.00856153	0.00824193	0.0321282	0.0180293	0.00521396	0.0175513	0.00914866	0.0190808
0	1	0.136293	0.0219483	0.00768494	0.0952663	0.0578398	0.127695	0.441117	0.0447293	0.0639893	0.0134086
0	1	0.085748	0.0151497	0.00411315	0.0725767	0.0369744	0.055815	0.237517	0.0258987	0.0585362	0.0151743
0	1	0.085929	0.00792912	0.00531723	0.0844659	0.0382881	0.0540761	0.258142	0.0228633	0.0849262	0.00802622
0	1	0.00402102	0.0116827	0.00294952	0.104512	0.0101709	0.0138656	0.0229871	0.00840597	0.0253572	0.00625106
0	1	0.00803923	0.00991142	0.00776579	0.0289541	0.0105993	0.0123712	0.00588827	0.00725793	0.00934567	0.0522703
0	1	0.00603012	0.00523834	0.00943038	0.0063909	0.00694857	0.0102928	0.00258893	0.00877565	0.0236417	0.0110338
0	1	0.289352	0.57101	0.00408575	0.0161169	0.0345161	0.317999	0.425714	0.389912	0.00391858	0.0182856
0	1	0.195016	0.303697	0.0113376	0.0156279	0.0711862	0.142501	0.151795	0.147733	0.0135242	0.0181892
0	1	0.148695	0.464151	0.00381421	0.0152977	0.016891	0.206809	0.387487	0.392228	0.0207961	0.0140767
0	1	0.153563	0.452699	0.00460162	0.0170974	0.016891	0.206792	0.388543	0.385744	0.0201858	0.0137913
0	1	0.00502557	0.00934613	0.00415359	0.0155432	0.0152154	0.00727853	0.00883177	0.00951501	0.0133163	0.0181972
0	1	0.0360749	0.0305152	0.00353134	0.013362	0.044243	0.0160655	0.0167804	0.0163123	0.00788924	0.00796457
0	1	0.0231104	0.00695056	0.0100931	0.00694941	0.0494228	0.00991737	0.00262503	0.0148876	0.00937169	0.00705887
0	1	0.0951304	0.0447484	0.00710312	0.0311167	0.06581	0.0480779	0.399226	0.0373402	0.0535858	0.0207239
0	1	0.00569434	0.00541951	0.0178588	0.00847733	0.0155456	0.0132009	0.00322713	0.00647956	0.0130258	0.0248747
0	1	0.318059	0.136207	0.0163314	0.0321311	0.0431129	0.310471	0.620507	0.284623	0.0382186	0.0167455
0	1	0.0183973	0.0154362	0.00415359	0.0520527	0.0292794	0.014833	0.132193	0.0171621	0.0399011	0.0184554
0	1	0.00736764	0.0118937	0.00531723	0.0291261	0.0127137	0.00572201	0.00730584	0.0114316	0.0127929	0.00564365
0	1	0.0224415	0.017132	0.00357178	0.0214346	0.0267302	0.0163466	0.0262143	0.00951501	0.0213919	0.00996849
0	1	0.0468351	0.0303071	0.0106749	0.00486299	0.0286069	0.03211	0.044273	0.0344523	0.0191942	0.00898111
0	1	0.0861344	0.154402	0.0146263	0.0164117	0.105473	0.0577214	0.0639159	0.0362969	0.0152236	0.0294196
0	1	0.208765	0.24098	0.00768494	0.0204511	0.0626836	0.112703	0.298367	0.116215	0.00910728	0.0189486
0	1	0.00535855	0.00283402	0.017786	0.00821622	0.0138972	0.00727853	0.00131252	0.00342462	0.012549	0.00406252
0	1	0.0515904	0.0981584	0.00421816	0.0557933	0.0463052	0.0346603	0.0238159	0.0266966	0.00786318	0.0121031
0	1	0.114723	0.0421058	0.00834761	0.0368034	0.0418524	0.0865085	0.218763	0.0640036	0.0236481	0.0155762
0	1	0.0237847	0.0109771	0.00411315	0.0276993	0.042401	0.0187326	0.241769	0.0167729	0.0227188	0.0586927
0	1	0.118949	0.0759073	0.0111758	0.0354211	0.0213277	0.176456	0.255192	0.112945	0.0201706	0.019216
0	1	0.0351733	0.0232298	0.00826675	0.00675788	0.0366151	0.0195428	0.0078029	0.0125894	0.00712195	0.0100552
0	1	0.0696035	0.106079	0.00531723	0.0294992	0.0781768	0.032885	0.0189078	0.0118306	0.00195929	0.0254887
0	1	0.0529305	0.0246391	0.00232726	0.0357004	0.0486671	0.0339192	0.358488	0.016014	0.0591766	0.0200839
0	1	0.00603012	0.00786262	0.0118385	0.0746456	0.0228707	0.00583331	0.0815806	0.00799728	0.0292573	0.012046
0	1	0.156267	0.048692	0.0111354	0.030235	0.0540162	0.0962014	0.386653	0.0363289	0.0290179	0.0374743
0	1	0.0781571	0.0984209	0.0130426	0.0512628	0.0714363	0.0420061	0.244244	0.0268366	0.0140315	0.0207172
0	1	0.122878	0.197355	0.0065213	0.0245821	0.0568036	0.0831829	0.161959	0.112204	0.0155465	0.00883419
0	1	0.260804	0.61827	0.0065213	0.062367	0.0992528	0.174123	0.672813	0.290776	0.0448439	0.0182677
0	1	0.207759	0.422268	0.00290908	0.066049	0.0724972	0.130966	0.483674	0.231935	0.0381944	0.0111184
0	1	0.186911	0.789006	0.00961628	0.0333347	0.0325372	0.199045	0.402375	0.433433	0.016675	0.0126719
0	1	0.037069	0.0202186	0.00469496	0.0234141	0.0181059	0.026176	0.149971	0.0215337	0.0191942	0.00677144
0	1	0.0108288	0.00523834	0.00473541	0.0224447	0.00603533	0.0128298	0.0647027	0.00305493	0.0152756	0.0123268
0	1	0.00695951	0.00572161	0.0040867	0.064239	0.00994242	0.0118816	0.0158585	0.0136321	0.0301116	0.0145961
0	1	0.123237	0.0554897	0.00843649	0.031053	0.0501145	0.0758291	0.319568	0.0395973	0.0327412	0.0100848
0	1	0.170312	0.088492	0.0153699	0.0605578	0.0988522	0.081229	0.41401	0.0483318	0.0510389	0.0205326
0	1	0.0489097	0.0161447	0.0136648	0.0243681	0.0417947	0.0252515	0.10015	0.00899885	0.0136316	0.0291047
0	1	0.066776	0.0568925	0.0089699	0.0177219	0.0997399	0.0291677	0.031356	0.0217595	0.0137671	0.0113068
0	1	0.0103476	0.000708505	0.0112243	0.0159443	0.0163048	0.00646767	0.00266115	0.0101993	0.0132339	0.0128168
0	1	0.00401821	0.014345	0.0079678	0.0649818	0.0109033	0.00833358	0.0248656	0.0066644	0.0152756	0.00850771
0	1	0.18332	0.205642	0.0110156	0.0223933	0.0368234	0.19743	0.394447	0.253998	0.0103513	0.0167655
0	1	0.0023449	0.00523834	0.0290355	0.00976984	0.010354	0.00611661	0.00266115	0.00838646	0.0227503	0.00880907
0	1	0.0354801	0.0140192	0.00353134	0.0521247	0.0469251	0.0261491	0.106793	0.0368759	0.0311168	0.00517714
0	1	0.169296	0.39128	0.00543036	0.0152352	0.0505141	0.111572	0.0461097	0.120301	0.00344177	0.00997294
0	1	0.0830171	0.192518	0.00593948	0.010093	0.0159777	0.114154	0.0715963	0.224054	0.0056655	0.0104714
0	1	0.164336	0.0531661	0.0123395	0.0118563	0.0656891	0.0985497	0.167968	0.0586061	0.0285683	0.00696618
0	1	0.17151	0.053261	0.012097	0.0119848	0.0686201	0.0998866	0.171903	0.0586272	0.0294934	0.00696618
0	1	0.137784	0.0365941	0.00611371	0.0471331	0.0542182	0.0560354	0.288077	0.0390589	0.0270393	0.0113355
0	1	0.0107171	0.00396456	0.00535767	0.0142285	0.0228231	0.011981	0.00854941	0.00303544	0.0107803	0.00883916
0	1	0.098804	0.200667	0.00539812	0.0278318	0.030589	0.216069	0.223417	0.203176	0.0258178	0.0109952
0	1	0.137665	0.135662	0.0100122	0.00768339	0.0892672	0.0488882	0.00329935	0.0605537	0.00987455	0.00632514
0	1	0.14974	0.188827	0.0100526	0.00854313	0.121303	0.0546531	0.0178789	0.0807203	0.00984853	0.0121244
0	1	0.021437	0.0141625	0.00298996	0.0383222	0.015726	0.0127335	0.0891671	0.0117916	0.0240291	0.00983335
0	1	0.0658515	0.0216695	0.00468692	0.0375076	0.0452896	0.0432263	0.262314	0.0247573	0.0443614	0.00947758
0	1	0.110685	0.0855574	0.00710312	0.017601	0.1453	0.0469332	0.015112	0.0331664	0.00622143	0.0451865
0	1	0.265758	0.105689	0.0101335	0.0978153	0.0409847	0.24675	0.592022	0.21681	0.0723532	0.0244678
0	1	0.158723	0.278799	0.0171962	0.0689808	0.163822	0.0852202	0.0605039	0.066895	0.00839205	0.0217815
0	1	0.25275	0.283201	0.00523635	0.00949056	0.0468642	0.136977	0.210791	0.191613	0.00736033	0.0136214
0	1	0.059727	0.132111	0.0112163	0.0131856	0.139556	0.0442533	0.0155842	0.0377385	0.00934567	0.113717
0	1	0.0201785	0.00425103	0.0471924	0.00731641	0.0158745	0.0141296	0.00131252	0.0182712	0.0213919	0.00499951
0	1	0.0512462	0.0406483	0.00230306	0.0263887	0.070861	0.0320209	0.0309345	0.0181026	0.0177377	0.0319103
0	1	0.0817465	0.0849824	0.00648086	0.0146965	0.077163	0.0300897	0.0250937	0.025147	0.0150166	0.0190689
0	1	0.171607	0.226027	0.00768494	0.0281844	0.0794501	0.0928957	0.272093	0.130559	0.014867	0.0124752
0	1	0.193997	0.14695	0.00783117	0.0237564	0.0302272	0.311248	0.442867	0.220202	0.0208444	0.013043
0	1	0.0892733	0.0838166	0.0107558	0.0161608	0.119638	0.0418744	0.061913	0.0273354	0.0193206	0.0107393
0	1	0.182572	0.0969451	0.0082263	0.0511704	0.0572268	0.221703	0.487479	0.205456	0.0268999	0.00664566
0	1	0.0988138	0.019122	0.00768494	0.0579148	0.0532311	0.0506545	0.316219	0.0246762	0.0619021	0.0138278
0	1	0.019763	0.0599538	0.00595271	0.0831701	0.0413344	0.0179774	0.0346554	0.0144703	0.015488	0.0100917
0	1	0.0255101	0.00396456	0.0204246	0.00694941	0.0655375	0.0266595	0.00596049	0.0110522	0.0295456	0.0146635
0	1	0.00837501	0.00308	0.0150385	0.00634706	0.00837006	0.0117166	0.00281939	0.0175513	0.0115434	0.0137086
0	1	0.222954	0.185991	0.0076445	0.0526413	0.0301678	0.370156	0.529929	0.316887	0.0688639	0.0200274
0	1	0.0736962	0.0314377	0.00776579	0.0211899	0.0443279	0.0206284	0.128133	0.0097453	0.0277249	0.00809749
0	1	0.00535855	0.00849441	0.00660979	0.0410761	0.0145562	0.00787505	0.00393755	0.00494235	0.0148894	0.00557012
0	1	0.0117216	0.00538157	0.00477578	0.0140304	0.00775854	0.00565806	0.00258893	0.0125699	0.011331	0.00364335
0	1	0.00737045	0.00325605	0.0141253	0.00787493	0.0114115	0.00977141	0.00322713	0.0112079	0.0182145	0.0245303
0	1	0.0823706	0.0824967	0.00573751	0.00699329	0.0665014	0.0284136	0.00716468	0.0299476	0.00516266	0.01544
0	1	0.0629763	0.0147277	0.0118467	0.00384746	0.0730179	0.0252319	0.00453965	0.0106631	0.0111145	0.0116027
0	1	0.112138	0.0594761	0.00660217	0.0353773	0.0387641	0.0509592	0.184345	0.0499101	0.017765	0.01245
0	1	0.06688	0.048371	0.0065213	0.0148682	0.0535013	0.032314	0.0110497	0.0229909	0.00510412	0.0129207
0	1	0.0304836	0.00736385	0.0148689	0.00578851	0.0442247	0.0161805	0.00596049	0.0106826	0.00765084	0.0194492
0	1	0.0212417	0	0.0224784	0.00311832	0.0185109	0.0125074	0.00333546	0.00838646	0.0120593	0.0130515
0	1	0.0375183	0.015293	0.0207921	0.00731641	0.0351954	0.021684	0.010464	0.0182712	0.0150372	0.0119262
0	1	0.140921	0.125803	0.0139044	0.0290817	0.0337276	0.107865	0.279649	0.0657554	0.0320681	0.00986386
0	1	0.188394	0.139479	0.0089699	0.0216261	0.144093	0.0866496	0.243088	0.0540612	0.04343	0.0149661
0	1	0.00934301	0.00523834	0.00680409	0.0066717	0.0184634	0.010299	0.00716468	0.013718	0.00542709	0.010796
0	1	0.115661	0.109993	0.00973738	0.0322337	0.0891105	0.0717543	0.384309	0.032748	0.0398187	0.0290906
0	1	0.0509133	0.0404974	0.00298996	0.0106515	0.0665394	0.0228764	0.0366623	0.0186409	0.0101574	0.0311429
0	1	0.100836	0.0478689	0.00768494	0.0371996	0.106957	0.0363491	0.0924907	0.0171232	0.0359002	0.0188826
0	1	0.140875	0.0911718	0.00669908	0.0277992	0.0580866	0.124862	0.414432	0.0657781	0.0527415	0.00819445
0	1	0.061102	0.117521	0.00749125	0.0197751	0.0125789	0.149519	0.302727	0.153746	0.012549	0.0171211
0	1	0.162606	0.198004	0.00527678	0.0156022	0.0753899	0.0913437	0.180569	0.064374	0.0209411	0.0118611
0	1	0.15478	0.191155	0.00469496	0.0156022	0.0711217	0.0853721	0.170004	0.0632595	0.0188541	0.0123526
0	1	0.089106	0.0685828	0.00477585	0.00824193	0.0583326	0.0324794	0.0236999	0.0218682	0.0157524	0.0254
0	1	0.0805841	0.0608309	0.0106749	0.019202	0.0419133	0.0514787	0.114736	0.0290655	0.0137127	0.00983037
0	1	0.0294418	0.00577519	0.00535767	0.0106515	0.0432638	0.0144514	0.00783899	0.013718	0.0178543	0.0100731
0	1	0.152916	0.106569	0.010384	0.0275704	0.0335754	0.219697	0.383475	0.212459	0.0236156	0.0201075
0	1	0.0311116	0.0356888	0.00706267	0.0475567	0.0992018	0.0143433	0.00989802	0.014866	0.0246213	0.0164939
0	1	0.0638675	0.0748897	0.00597993	0.0222891	0.0798444	0.0297441	0.140817	0.028584	0.0213658	0.018322
0	1	0.189629	0.317182	0.0112163	0.00514226	0.0260681	0.290801	0.197551	0.267795	0.0103862	0.0153693
0	1	0.0773939	0.0410052	0.00593948	0.0250771	0.104039	0.0278195	0.244854	0.0194387	0.0229016	0.0218637
0	1	0.0600415	0.190683	0.00490264	0.0179679	0.162108	0.027322	0.0295163	0.0533152	0.00463794	0.0115391
0	1	0.143112	0.09156	0.00884858	0.020801	0.0472972	0.0973224	0.0614772	0.105684	0.0059039	0.013591
0	1	0.168388	0.0468816	0.00934948	0.0340142	0.0563524	0.123268	0.429608	0.0560712	0.0747719	0.0117319
0	1	0.123163	0.0508997	0.00903525	0.0110467	0.0415882	0.143752	0.0574916	0.102358	0.0159908	0.011691
0	1	0.0415392	0.0494214	0.00951124	0.0063909	0.069025	0.0168363	0.00577996	0.0163448	0.0061423	0.0128662
0	1	0.24826	0.124744	0.00535767	0.0266115	0.0788378	0.138145	0.193648	0.0906244	0.0187174	0.0137801
0	1	0.122933	0.216253	0.00411315	0.0433521	0.103732	0.0548174	0.0701715	0.0632194	0.0105898	0.0119202
0	1	0	0.0134539	0.0113376	0.0533637	0.00928331	0.00808078	0.00333546	0.0099042	0.0169965	0.0057392
0	1	0.0271313	0.00467307	0.00888901	0.0021303	0.0100933	0.0203842	0.00255281	0.0167534	0.00516266	0.00924269
0	1	0.00100456	0.00467307	0.0114667	0.00245342	0.00983917	0.00390821	0.00195072	0.00838646	0.00791305	0.00763084
0	1	0.134364	0.0460221	0.0184073	0.0534537	0.073901	0.0738164	0.333272	0.0426138	0.0393952	0.0545247
0	1	0.0249557	0.0101979	0.0122002	0.00787493	0.0391821	0.0171775	0.00461186	0.00871397	0.0152619	0.00650656
0	1	0.350733	0.201789	0.0112972	0.0735386	0.0930885	0.236825	0.408241	0.188337	0.0286666	0.0106036
0	1	0.0865193	0.039052	0.00805665	0.0161608	0.076755	0.0347999	0.0511708	0.057002	0.0128135	0.00615341
0	1	0.117833	0.110744	0.0100931	0.00708151	0.0817804	0.0521022	0.00517785	0.0662939	0.0059039	0.0141114
0	1	0.0777702	0.0186646	0.00662863	0.0152416	0.0303919	0.039833	0.0586439	0.0277002	0.0142104	0.00497857
0	1	0.182967	0.0271211	0.00706267	0.0209504	0.0401698	0.125102	0.288434	0.0714583	0.0289001	0.00869608
0	1	0.0138183	0.0126022	0.00353134	0.0337044	0.0182286	0.0168404	0.0203721	0.0114219	0.0154553	0.00910284
0	1	0.0381814	0.0114716	0.0117654	0.0125412	0.0842184	0.0195739	0.00973623	0.0171274	0.0201809	0.0194138
0	1	0.0981459	0.14922	0.00240003	0.00880045	0.0644069	0.0356078	0.0397634	0.0455288	0.00652328	0.00716944
0	1	0.192163	0.231175	0.00930915	0.0146439	0.0306174	0.204134	0.187887	0.16183	0.00984853	0.0134698
0	1	0.0824013	0.0307292	0.00473541	0.0713111	0.0339822	0.0655286	0.200418	0.0364954	0.0364011	0.016195
0	1	0.0177546	0.0143377	0.0100931	0.0346675	0.0225213	0.0152974	0.0463993	0.00845128	0.0320136	0.0050025
0	1	0.0841649	0.0938823	0.00706267	0.00736028	0.0900082	0.0335345	0.00691983	0.0376072	0.00886888	0.00736019
0	1	0.195594	0.287628	0.00357178	0.0513707	0.0937534	0.135305	0.417623	0.192839	0.0189352	0.015462
0	1	0.118843	0.186602	0.00972143	0.0100491	0.143784	0.0559075	0.0134262	0.055553	0.00688354	0.019598
0	1	0.143477	0.0473036	0.0112163	0.123949	0.0671314	0.0875403	0.428453	0.0819379	0.0958427	0.0135999
0	1	0.161448	0.208592	0.0089699	0.00703714	0.125177	0.0784601	0.0131613	0.0674029	0.0115694	0.0250846
0	1	0.185085	0.0637272	0.00564495	0.0474846	0.0896884	0.107078	0.286112	0.0478767	0.0525928	0.0127765
0	1	0.127989	0.0591657	0.00648086	0.0361304	0.0541693	0.101568	0.348757	0.0926774	0.0501961	0.0107022
0	1	0.0157455	0.00651211	0.013083	0.00819809	0.0103474	0.00811985	0.00390144	0.0118306	0.0187174	0.00612188
0	1	0.0154097	0.0048163	0.0137618	0.00675788	0.0396993	0.00741648	0.00400977	0.00723842	0.0226414	0.00829799
0	1	0.230427	0.0784348	0.0106749	0.0953304	0.0994	0.147998	0.358832	0.101333	0.0798736	0.0126659
0	1	0.0495729	0.104782	0.000581815	0.0281047	0.082668	0.025094	0.0157502	0.0369705	0.0103253	0.00496694
0	1	0.112439	0.0612177	0.00531723	0.04459	0.0788291	0.0712755	0.131644	0.0328097	0.0218037	0.00728073
0	1	0.109727	0.102328	0.00888901	0.0371406	0.124153	0.0530308	0.267792	0.0354138	0.0371186	0.0196091
0	1	0.0383774	0.0154699	0.00710312	0.0355502	0.0226605	0.0118626	0.106277	0.0115748	0.0272632	0.0157877
0	1	0.138562	0.10137	0.0082263	0.0195137	0.0377082	0.215746	0.362675	0.194874	0.0194586	0.0250404
0	1	0.171774	0.10995	0.00473541	0.0613944	0.0818581	0.0532452	0.0599527	0.038099	0.0141344	0.0283866
0	1	0.181379	0.214489	0.0154103	0.0181262	0.0491593	0.248429	0.278915	0.291562	0.00803297	0.0147134
0	1	0.110409	0.0544415	0.00290908	0.0301594	0.0440864	0.0953465	0.276762	0.053999	0.0312665	0.0148657
0	1	0.0310704	0.0169658	0.00535767	0.0448508	0.0181448	0.0162397	0.112299	0.0259847	0.0334673	0.00645329
0	1	0.150687	0.112711	0.00947082	0.0228517	0.0403705	0.244287	0.478553	0.148499	0.0339409	0.0154961
0	1	0.136701	0.0523154	0.0106345	0.0121794	0.0478776	0.150303	0.107953	0.0867421	0.0130519	0.00844856
0	1	0.0567972	0.0270528	0.00776579	0.0197518	0.07114	0.0184379	0.0350834	0.0158736	0.0177933	0.0157244
0	1	0.0606341	0.077719	0.00415359	0.0527	0.0603821	0.0315623	0.0341255	0.0259378	0.0172089	0.0136089
0	1	0.097576	0.0687453	0.00892942	0.0252914	0.0854166	0.073338	0.2349	0.0663149	0.0408245	0.00907917
0	1	0.017083	0.00523834	0.0124009	0.00305581	0.0304307	0.0122143	0.00195072	0.00688825	0.00700384	0.0219837
0	1	0.0107171	0.00485253	0.00597993	0.0155473	0.00833563	0.00668321	0.00716468	0.00686873	0.0164785	0.00219152
0	1	0.00915476	0.0145845	0.0113376	0.0063909	0.0209966	0.00926869	0.00397366	0.0111414	0.0206506	0.00726137
0	1	0.154537	0.618526	0.00473541	0.0464261	0.0201866	0.334811	0.635907	0.913089	0.0527504	0.021362
0	1	0.0485739	0.0273222	0.00597993	0.0213751	0.0449394	0.0122332	0.03535	0.0207446	0.00690959	0.0136215
0	1	0.09163	0.128872	0.00672897	0.0247257	0.171894	0.0366477	0.100335	0.0386168	0.00987779	0.0224412
0	1	0.100458	0.0643897	0.00527678	0.0249174	0.0655113	0.0472055	0.296959	0.0361727	0.0373068	0.0146386
0	1	0.0353938	0.0314748	0.00710312	0.0950056	0.0398409	0.0292543	0.0337594	0.0144573	0.065663	0.036454
0	1	0.191366	0.322866	0.014053	0.0195397	0.122768	0.0750192	0.0868376	0.143893	0.00812764	0.0150212
0	1	0.043915	0.09249	0.00830719	0.0142659	0.0830757	0.0191601	0.0228105	0.0360398	0.00812764	0.0255989
0	1	0.00662512	0.0113284	0.00437986	0.0277835	0.0227238	0.00534485	0.0419317	0.0137375	0.0179149	0.0078989
0	1	0.0211013	0.0198228	0.00555135	0.029721	0.0301766	0.018467	0.106799	0.0118683	0.0269837	0.00365958
0	1	0.111946	0.0688773	0.00951124	0.0298242	0.0966676	0.0429216	0.321573	0.032915	0.0390286	0.00947758
0	1	0.00703468	0.00212552	0.00240815	0.00273269	0.020544	0.00400649	0.00513768	0.00457266	0.00810157	0.00155346
0	1	0.194378	0.276315	0.00527678	0.0350311	0.14232	0.0855827	0.0560154	0.0718805	0.00961014	0.0209473
0	1	0.277256	0.335097	0.0217699	0.055971	0.0756664	0.23883	0.335565	0.277089	0.0168693	0.00800182
0	1	0.0644844	0.152188	0.00772537	0.0109746	0.0831053	0.0396049	0.00847721	0.0396854	0.00860443	0.0584795
0	1	0.169498	0.148753	0.00768494	0.0351431	0.09879	0.107069	0.280861	0.0527051	0.0393616	0.0491846
0	1	0.147703	0.0912848	0.0081454	0.0268561	0.0331705	0.150367	0.361981	0.0913023	0.0676916	0.00926081
0	1	0.0992681	0.0735972	0.0217984	0.0109746	0.101876	0.0478624	0.056877	0.0631038	0.015488	0.0129406
0	1	0.0147409	0.0225278	0.00830719	0.0399101	0.0144054	0.00811046	0.0100854	0.017921	0.039191	0.00612486
0	1	0.0291404	0.0111765	0.00477585	0.0523385	0.0311727	0.0151847	0.15238	0.0190885	0.027799	0.020296
0	1	0.150214	0.0729791	0.00812123	0.0195033	0.062409	0.100099	0.259444	0.0556698	0.0230649	0.012734
0	1	0.0237819	0.0134539	0.00943038	0.00863199	0.0345232	0.0180293	0.00521396	0.0144963	0.00595833	0.0132281
0	1	0.0628561	0.189057	0.00357178	0.013428	0.0335431	0.0585536	0.0157456	0.0643674	0.00492425	0.0245493
0	1	0.137584	0.237904	0.00655363	0.0462826	0.161918	0.0830082	0.0795657	0.0791507	0.0265859	0.0189069
0	1	0.113128	0.0665502	0.00589904	0.0195835	0.078368	0.0675634	0.0676207	0.0469638	0.0199614	0.00593604
0	1	0.161954	0.0613676	0.00710312	0.0320214	0.0502282	0.159831	0.431579	0.0567009	0.045691	0.0138307
0	1	0.00837501	0.00382133	0.0076445	0.00606778	0.0112607	0.00882323	0.00134862	0.0122197	0.0132902	0.0303413
0	1	0.173838	0.381032	0.011879	0.00611163	0.0277942	0.161102	0.0620119	0.347986	0.00344177	0.00892392
0	1	0.223879	0.314545	0.00888901	0.0311167	0.05716	0.166059	0.318613	0.140534	0.00713931	0.0103614
0	1	0.18108	0.202015	0.00772537	0.0310728	0.0392619	0.235241	0.464809	0.28114	0.0374413	0.0161637
0	1	0.0274699	0.00198228	0.02339	0.00834233	0.0587423	0.0304004	0.00195072	0.0129786	0.0110665	0.0274869
0	1	0.00603012	0.00623331	0.00747103	0.0188899	0.0171927	0.0119126	0.0607048	0.00797779	0.0390559	0.00709538
0	1	0.0559415	0.132994	0.0124608	0.0436642	0.175461	0.0317761	0.0236975	0.0223395	0.0101413	0.0325411
0	1	0.213348	0.0493827	0.00745055	0.0788366	0.0532834	0.226943	0.516046	0.0912407	0.0674783	0.0179095
0	1	0.0835611	0.0297364	0.0131235	0.0423359	0.0374987	0.0575746	0.258371	0.0375623	0.0274573	0.0206126
0	1	0.0023449	0.00665535	0.00768494	0.0454546	0.0149612	0.00884053	0.0157502	0.00647956	0.0152496	0.00734884
0	1	0.296191	0.413413	0.012481	0.0225672	0.0389921	0.313825	0.239184	0.361132	0.0191942	0.0185817
0	1	0.0783831	0.0393691	0.00527678	0.00907859	0.0618501	0.0388913	0.0756132	0.0296931	0.0179761	0.00837503
0	1	0.0590704	0.0715601	0.010167	0.00912361	0.0697296	0.0297738	0.0184141	0.00951501	0.00622143	0.0447355
0	1	0.0369252	0.0511768	0.0035717	0.0116336	0.0671963	0.0177734	0.0215267	0.020123	0.00910728	0.0183669
0	1	0.184662	0.180416	0.00353134	0.0100491	0.0672973	0.0970589	0.126382	0.0915645	0.0265806	0.00883863
0	1	0.0187591	0.00198228	0.0374305	0.00699329	0.025007	0.0108265	0.00393755	0.00684924	0.0174733	0.00900691
0	1	0.0177546	0.00198228	0.0376569	0.00699329	0.025666	0.0108265	0.00393755	0.00684924	0.0174733	0.0079996
0	1	0.143999	0.0523203	0.0150546	0.00727258	0.20523	0.0691959	0.0171738	0.0511025	0.0137931	0.035503
0	1	0.308033	0.301036	0.00919001	0.0415622	0.061782	0.246401	0.393205	0.214203	0.0194935	0.0300581
0	1	0.185811	0.315534	0.00589904	0.0171962	0.0301766	0.224025	0.443478	0.173628	0.0279153	0.0154309
0	1	0.0922766	0.144089	0.00834761	0.0126647	0.0324521	0.10109	0.119508	0.10992	0.00984853	0.00863692
0	1	0.0167472	0.0175617	0.014368	0.104984	0.0312363	0.0158007	0.0641149	0.0186993	0.0348469	0.00612486
0	1	0.025791	0.0140192	0.00727172	0.0994126	0.0241413	0.0166225	0.0623232	0.0182906	0.0477058	0.00631619
0	1	0.0160785	0.0089923	0.0147638	0.00365821	0.0278976	0.0131815	0.00326324	0.00721894	0.0150112	0.0137031
0	1	0.0441055	0.0303071	0.0118871	0.0272276	0.0601701	0.0136711	0.148373	0.0255096	0.0442923	0.0137538
0	1	0.257516	0.231171	0.0136648	0.104745	0.0601343	0.368209	0.521993	0.379258	0.0891318	0.0295172
0	1	0.0023449	0.00679858	0.0170748	0.00365821	0.0028906	0.00446504	0.00262503	0.00647956	0.011655	0.0113009
0	1	0.0970167	0.154799	0.00947082	0.0328714	0.159183	0.0435617	0.0287671	0.0477405	0.00969291	0.0292476
0	1	0.0622598	0.0174185	0.00593948	0.069079	0.0331705	0.0335875	0.177395	0.0261799	0.048299	0.00659042
0	1	0.00770342	0.00665535	0.00714356	0.00611163	0.017868	0.00800214	0.00202294	0.0057207	0.0162672	0.0174465
0	1	0.0164133	0.0209239	0.00706267	0.0112977	0.0316439	0.0228833	0.0559472	0.0152162	0.0172349	0.00986685
0	1	0.0488976	0.0242861	0.00714356	0.0130265	0.0365168	0.0385055	0.0298855	0.0356938	0.0051887	0.0179189
0	1	0.130167	0.0487274	0.00411315	0.0234771	0.065982	0.0938126	0.38507	0.0368726	0.0329612	0.0145093
0	1	0.177033	0.166574	0.0082263	0.0251106	0.0661673	0.248343	0.259684	0.273748	0.0247041	0.0102787
0	1	0.0990263	0.128246	0.00656174	0.0523736	0.162645	0.0249841	0.14705	0.0533039	0.0231562	0.0172994
0	1	0.15101	0.112369	0.00399259	0.0369064	0.0507206	0.183771	0.38438	0.12284	0.0427351	0.0118814
0	1	0.0107199	0.00538157	0.0192164	0.00606778	0.0166369	0.0100263	0.00326324	0.0169152	0.00984853	0.00432987
0	1	0.0693096	0.0689316	0.0109981	0.00893204	0.0990507	0.0350987	0.014546	0.0247086	0.0145344	0.018646
0	1	0.00603012	0.0086125	0.00602035	0.0268526	0.010622	0.00960028	0.0237953	0.00899827	0.011331	0.00997146
0	1	0.160451	1.1641	0.00531723	0.0577657	0.148738	0.0672587	0.493677	0.363731	0.0137931	0.0120338
0	1	0.125782	0.134929	0.0065213	0.0437802	0.0741134	0.05902	0.0742167	0.0570971	0.0144845	0.0111072
0	1	0.0995588	0.256308	0.0145858	0.0358652	0.0714045	0.0824015	0.122617	0.0701595	0.00984853	0.0264654
0	1	0.0262738	0.0297255	0.016935	0.0314579	0.0475276	0.011285	0.0467942	0.00951501	0.0254105	0.0103546
0	1	0.0150739	0.0165667	0.0112637	0.00514226	0.024217	0.0247423	0.00159617	0.00799728	0.0137671	0.0130311
0	1	0.115758	0.411007	0.0088081	0.0153731	0.0466634	0.0615411	0.0518692	0.144507	0.0143143	0.00855021
0	1	0.121022	0.0534943	0.00523635	0.028979	0.0366082	0.107411	0.296978	0.0728262	0.0377067	0.00946594
0	1	0.103659	0.114295	0.00703847	0.0176019	0.0425356	0.0893836	0.224501	0.060004	0.0179501	0.0115487
0	1	0.0655627	0.0693077	0.00826675	0.0082016	0.0489965	0.0230749	0.0105001	0.0282348	0.00616835	0.00848611
0	1	0.0572764	0.00679858	0.00947082	0.0063909	0.0930155	0.0282592	0.00525006	0.00723842	0.0262901	0.0118305
0	1	0.167484	0.135577	0.0146667	0.0178802	0.0266269	0.246815	0.218462	0.202908	0.00961014	0.0106036
0	1	0.0147651	0.0100546	0.00955171	0.029736	0.0255864	0.0097128	0.00397366	0.00838646	0.0137387	0.00445706
0	1	0.179702	0.158005	0.011879	0.0193921	0.0366234	0.272643	0.318626	0.226721	0.018856	0.0139497
0	1	0.123992	0.182865	0.0055357	0.0247257	0.0566548	0.0669182	0.116766	0.0658625	0.0122846	0.016402
0	1	0.151927	0.24963	0.00648086	0.0141204	0.131461	0.0707963	0.019341	0.0468778	0.016938	0.0348625
0	1	0.134887	0.382857	0.00710312	0.00796267	0.23269	0.0567356	0.0325858	0.123074	0.00738639	0.0111032
0	1	0.30576	0.112819	0.0217589	0.0151671	0.181591	0.130516	0.0833609	0.160886	0.0149256	0.0157393
0	1	0.231405	0.318543	0.0118062	0.0405196	0.0359578	0.323319	0.588301	0.281743	0.0344438	0.0250483
0	1	0.0958103	0.067262	0.0065213	0.013428	0.0603533	0.0526187	0.194566	0.0461158	0.0327228	0.0107298
0	1	0.0848182	0.248343	0.00682033	0.0526233	0.167856	0.0446283	0.0890476	0.0489642	0.018479	0.0206639
0	1	0.238272	0.195885	0.00888087	0.0413643	0.0951422	0.138679	0.363194	0.117563	0.0399922	0.0135072
0	1	0.239313	0.388058	0.00760402	0.0100052	0.174961	0.0980659	0.0219399	0.134318	0.0115694	0.0155666
0	1	0.106189	0.113093	0.0112567	0.0346521	0.098224	0.0521022	0.0702702	0.024981	0.0210654	0.0217771
0	1	0.029479	0.00354252	0.0170554	0.00430445	0.0154695	0.0318071	0.00390144	0.0125894	0.0167061	0.00738237
0	1	0.112422	0.284123	0.00733742	0.00782478	0.125485	0.0540033	0.0191499	0.0978701	0.00418301	0.00987833
0	1	0.0768496	0.127865	0.014368	0.043236	0.160709	0.0233045	0.047034	0.0340971	0.00640674	0.00503859
0	1	0.069278	0.0333189	0.00563846	0.00884432	0.0863164	0.0358938	0.00853204	0.0112689	0.0103513	0.0170283
0	1	0.139771	0.131746	0.00710312	0.0338971	0.0950253	0.0509478	0.0264163	0.0592624	0.0144465	0.00799287
0	1	0.0695426	0.0891687	0.0107558	0.0226792	0.0929034	0.0262088	0.128059	0.0468049	0.0192116	0.0109666
0	1	0.176979	0.325229	0.00373332	0.0103446	0.0268942	0.286501	0.173701	0.271883	0.00320337	0.0141912
0	1	0.163661	0.0978672	0.0076445	0.0183517	0.103579	0.073523	0.0662857	0.0566961	0.00836603	0.0213581
0	1	0.125943	0.0917294	0.00551929	0.0287427	0.12023	0.0857811	0.241053	0.0414404	0.039238	0.0248571
0	1	0.105141	0.313859	0.00353134	0.00805358	0.067698	0.0589521	0.013655	0.0762499	0.00492425	0.0250815
0	1	0.20517	0.0796313	0.0155316	0.0466126	0.125779	0.0871501	0.0603708	0.0458595	0.0450042	0.015119
0	1	0.413774	1.13625	0.0076445	0.0234333	0.0943141	0.257649	0.179611	0.463514	0.0145083	0.00960939
0	1	0.384468	0.612327	0.0189424	0.0582369	0.178657	0.212983	0.677063	0.328039	0.0315048	0.0150498
0	1	0.00837501	0.0089241	0.00713656	0.0570876	0.00836784	0.00727912	0.0185197	0.0118111	0.0288043	0.00280203
0	1	0.173637	0.104537	0.0213115	0.016211	0.372477	0.0835146	0.0338737	0.0479172	0.013668	0.0220413
0	1	0.0343206	0.0168532	0.00745867	0.018658	0.062002	0.0107782	0.0078751	0.0183929	0.0209151	0.00580136
0	1	0.162004	0.164109	0.0149657	0.023876	0.0315353	0.189033	0.398377	0.224797	0.054634	0.0128716
0	1	0.0113887	0.00499151	0.0210022	0.0063909	0.0228231	0.0128493	0.00322713	0.00661737	0.0193914	0.00581925
0	1	0.0254552	0.0107631	0.0147476	0.00671402	0.0595433	0.0150278	0.00390144	0.0131083	0.0219478	0.0111649
0	1	0.209393	0.269687	0.0112972	0.00796267	0.0959701	0.112357	0.0426749	0.160365	0.00762479	0.00884451
0	1	0.100379	0.0892258	0.0065213	0.00060239	0.0887638	0.0361653	0.0059966	0.0296228	0.0061423	0.00744247
0	1	0.064204	0.0410355	0.011176	0.080446	0.0462847	0.046947	0.153919	0.0224936	0.0430815	0.0654875
0	1	0.00100456	0.00127377	0.00298996	0.0187428	0.0125789	0.00340999	0.00453965	0.0114414	0.0151348	0.0034493
0	1	0.168287	0.0439503	0.00531723	0.0308456	0.059853	0.107646	0.298186	0.0794977	0.0368424	0.0121511
0	1	0.0534106	0.0215676	0.00768494	0.00916745	0.12502	0.0235867	0.00528618	0.0284705	0.011305	0.0129215
0	1	0.17804	0.230143	0.00884858	0.0169253	0.052739	0.237385	0.31016	0.218083	0.00886888	0.0140221
0	1	0.163871	0.377458	0.0121535	0.0472175	0.0863395	0.124632	0.26468	0.219218	0.0167049	0.0209528
0	1	0.300625	0.172546	0.0122506	0.0721055	0.103222	0.186333	0.522693	0.140851	0.0859146	0.00904424
0	1	0.00334945	0.00538157	0.00892942	0.00546891	0.00577681	0.0082267	0.00326324	0.00420298	0.00320337	0.025538
0	1	0.0267787	0.0111852	0.0245984	0.0100491	0.0429148	0.0200502	0.00464798	0.0110522	0.0162552	0.0347435
0	1	0.17062	0.0372413	0.00357178	0.108475	0.118354	0.0907328	0.401956	0.0515656	0.0640253	0.018022
0	1	0.0901018	0.0773874	0.00772537	0.0256513	0.0986537	0.0435818	0.12959	0.0328443	0.0305371	0.0158685
0	1	0.0164952	0.00339929	0.0164137	0.00120479	0.0501771	0.0163856	0.00397366	0.00912583	0.0218622	0.00955399
0	1	0.169876	0.232367	0.00892942	0.0162045	0.0252062	0.270603	0.374541	0.348339	0.0265285	0.00615538
0	1	0.0726944	0.021534	0.0705141	0.00546538	0.0192734	0.0366261	0.00390144	0.00919019	0.0190414	0.0103076
0	1	0.142884	0.151666	0.00718398	0.011577	0.0963671	0.0622671	0.0134082	0.0700979	0.00418301	0.0207255
0	1	0.373603	0.367141	0.00826675	0.025736	0.0759789	0.245756	0.281939	0.285045	0.0199441	0.0153205
0	1	0.126628	0.301465	0.00533744	0.0730107	0.122937	0.0655252	0.0974599	0.0674614	0.0187239	0.0101036
0	1	0.0110557	0.0126864	0.0125012	0.00444985	0.0339805	0.00506155	0.00198683	0.0182906	0.00788924	0.0145468
0	1	0.153089	0.0725779	0.00884858	0.0108869	0.0682165	0.0685379	0.0217829	0.0259496	0.012523	0.0102179
0	1	0.252191	0.0743774	0.0134951	0.0257985	0.0561722	0.237415	0.328303	0.158506	0.0510705	0.0138436
0	1	0.0774229	0.0162037	0.00797272	0.00398133	0.0780633	0.0391196	0.0123843	0.0376141	0.00913329	0.0113615
0	1	0.214947	0.239106	0.00706267	0.0285768	0.0868519	0.0971729	0.19848	0.115721	0.039947	0.00914877
0	1	0.0343911	0.005047	0.0442673	0.00731641	0.0593053	0.0197877	0.000674315	0.00684924	0.0173656	0.0245558
0	1	0.116139	0.0618294	0.00914959	0.0139866	0.0330796	0.0896041	0.0957958	0.107759	0.00998939	0.0141758
0	1	0.197143	0.173219	0.0101335	0.0112539	0.0412716	0.192615	0.257383	0.185887	0.0232138	0.0114661
0	1	0.162862	0.148048	0.0112567	0.0444391	0.125395	0.0714337	0.306097	0.0574323	0.0377483	0.0167199
0	1	0.0411951	0.017132	0.0149094	0.00458372	0.0574627	0.0135819	0.00258893	0.0129397	0.00836603	0.0068572
0	1	0.194561	0.0960468	0.0316207	0.0143431	0.0643455	0.132879	0.11928	0.103176	0.027299	0.0305772
0	1	0.147703	0.158131	0.00290908	0.0219493	0.0896383	0.0582717	0.00716468	0.0479183	0.0113635	0.0118865
0	1	0.1968	0.436414	0.00826675	0.0149121	0.133614	0.0957225	0.095483	0.15053	0.00795423	0.0133294
0	1	0.217865	0.297498	0.00469496	0.0335695	0.0716014	0.149835	0.522879	0.135306	0.0163582	0.00927347
0	1	0.0204297	0.0361108	0.00232726	0.0063909	0.017296	0.0244975	0.00783899	0.0148466	0.0135547	0.0385413
0	1	0.0994897	0.18849	0.0107153	0.0348543	0.110585	0.032743	0.0329976	0.0662939	0.0178945	0.011794
0	1	0.0988239	0.0971296	0.00951124	0.0232117	0.111071	0.0479791	0.0152936	0.0466839	0.0130258	0.0349233
0	1	0.12402	0.370273	0.0130426	0.00763954	0.0199324	0.225212	0.33284	0.305628	0.0162465	0.00827437
0	1	0.104943	0.0741765	0.00688222	0.0170863	0.0210493	0.0806584	0.0108192	0.0847612	0.0103513	0.00869147
0	1	0.152658	0.0672019	0.00975861	0.00273269	0.0211266	0.154078	0.0109939	0.118898	0.0123106	0.0151376
0	1	0.137215	0.233722	0.00648086	0.0262976	0.125161	0.0648991	0.0542428	0.063842	0.0154023	0.00828332
0	1	0.289338	0.131783	0.0126061	0.0210676	0.0600215	0.23043	0.372617	0.196533	0.0259423	0.0140886
0	1	0.0244506	0.00665535	0.0113563	0.0128257	0.0265003	0.0108265	0.00645427	0.0110522	0.00762479	0.0131266
0	1	0.0230833	0.00665535	0.00961101	0.0126971	0.0266745	0.0108265	0.00581605	0.010715	0.00762479	0.0130514
0	1	0.219808	0.640742	0.0124122	0.0249329	0.0294765	0.362115	0.569935	0.441996	0.0155554	0.0179256
0	1	0.145251	0.0768491	0.00884858	0.0496115	0.0697464	0.0890382	0.326569	0.0459742	0.0469204	0.0108336
0	1	0.174186	0.159148	0.00174544	0.026041	0.0563663	0.110017	0.380556	0.106728	0.0439707	0.00647803
0	1	0.175221	0.189737	0.0106749	0.0256951	0.0785119	0.0704342	0.0276732	0.048613	0.00664514	0.0251981
0	1	0.290032	0.319608	0.0119194	0.0412481	0.0707595	0.215454	0.324205	0.338435	0.0248336	0.0107201
0	1	0.012477	0.00283402	0.0107021	0.00518611	0.0121739	0.00801299	0.00224906	0.0117916	0.0115694	0.00374498
0	1	0.165558	0.179509	0.00938995	0.0245504	0.0848618	0.0775139	0.195132	0.106186	0.0169704	0.013456
0	1	0.225627	0.296512	0.0106749	0.00667017	0.0470676	0.26217	0.0673315	0.289834	0.00394461	0.0146942
0	1	0.0562746	0.0169888	0.0183195	0.00550924	0.0572285	0.026991	0.00588827	0.0200809	0.0132642	0.00795937
0	1	0.0629191	0.0890188	0.00710018	0.0614739	0.097054	0.0228454	0.0638347	0.0265365	0.0276496	0.0126231
0	1	0.09982	0.104869	0.00391922	0.0241397	0.168113	0.0528745	0.0530188	0.028698	0.00984853	0.0338106
0	1	0.116795	0.108486	0.0076445	0.0282882	0.130876	0.0454478	0.332603	0.036912	0.0572184	0.0381731
0	1	0.118646	0.113009	0.0076445	0.0290595	0.138352	0.0480288	0.337866	0.0385448	0.0586163	0.0366657
0	1	0.260428	0.393563	0.01339	0.0207445	0.116261	0.113194	0.0518701	0.112432	0.0207784	0.0133205
0	1	0.308059	0.112953	0.0208893	0.0156022	0.183731	0.131772	0.0836503	0.158851	0.0137931	0.0155113
0	1	0.190599	0.163496	0.0101739	0.0164103	0.114078	0.123362	0.089183	0.0834302	0.00786318	0.0109606
0	1	0.0328285	0.0100546	0.024461	0.0063909	0.040524	0.0156639	0.00794731	0.0154255	0.0332257	0.00674431
0	1	0.145481	0.181118	0.00545464	0.060876	0.167471	0.0576865	0.0333077	0.0574375	0.0282754	0.0180902
0	1	0.172432	0.293881	0.00985197	0.0233894	0.0904268	0.136021	0.106386	0.124282	0.00863049	0.04704
0	1	0.134622	0.745089	0.00714356	0.0214588	0.186443	0.0645518	0.0240829	0.145513	0.00836603	0.0451575
0	1	0.228425	0.427211	0.00589904	0.00611163	0.10177	0.118245	0.0477871	0.139325	0.0101711	0.00988466
0	1	0.0544537	0.014871	0.0459299	0.0085212	0.0522371	0.0280931	0.00464798	0.020178	0.0164936	0.0316827
0	1	0.208732	0.150845	0.00884858	0.0281047	0.0486161	0.272448	0.494511	0.268024	0.0294458	0.012588
0	1	0.128503	0.102807	0.00477585	0.00612317	0.09511	0.0579953	0.024693	0.0608687	0.0159908	0.0118001
0	1	0.0624801	0.0437586	0.0065213	0.0115332	0.0966242	0.0332875	0.00959968	0.0263188	0.0231388	0.00726213
0	1	0.0279657	0.00339929	0.0783581	0.00273269	0.0195275	0.0153226	0.00532228	0.00953451	0.0189037	0.0525982
0	1	0.0736506	0.0510217	0.00174544	0.00856506	0.0423007	0.0623144	0.0203095	0.0693016	0.0110926	0.00736314
0	1	0.180513	0.28506	0.0293471	0.0143535	0.047033	0.103304	0.115824	0.256921	0.0132773	0.0137913
0	1	0.218857	0.262034	0.011879	0.0674259	0.027167	0.359328	0.543519	0.567269	0.0747899	0.0149885
0	1	0.0274671	0.0058036	0.0296974	0.00667017	0.0501552	0.011423	0.00397366	0.0129591	0.0186914	0.0125673
0	1	0.0284076	0.0425901	0.00862236	0.01749	0.0521202	0.0145991	0.0573773	0.0209596	0.0282808	0.00581626
0	1	0.096926	0.068046	0.00830719	0.0271556	0.0717698	0.0595289	0.11999	0.043904	0.0272958	0.00967256
0	1	0.146516	0.084394	0.00411315	0.024682	0.0815713	0.080756	0.138784	0.0439365	0.0352927	0.00986685
0	1	0.105179	0.163271	0.00477585	0.0318436	0.113926	0.0667536	0.0105369	0.0716254	0.0056655	0.0183399
0	1	0.176389	0.045206	0.0136244	0.0109746	0.130951	0.0792914	0.0121351	0.0794508	0.00836603	0.0129241
0	1	0.0409235	0.0135972	0.022263	0.00703714	0.0554808	0.0134952	0.00450354	0.00964147	0.0108761	0.0117652
0	1	0.0675301	0.0241275	0.00888901	0.0359787	0.0246495	0.0752958	0.0447727	0.0290591	0.0600186	0.0219215
0	1	0.141608	0.397686	0.0130426	0.0301911	0.14582	0.0831194	0.219776	0.0869372	0.0172089	0.0381459
0	1	0.250947	0.471907	0.00589904	0.0162156	0.100365	0.11228	0.0798361	0.241373	0.0208927	0.0116333
0	1	0.131396	0.0243586	0.0100931	0.0223676	0.0479716	0.0995592	0.153089	0.116748	0.0331754	0.00738237
0	1	0.162871	0.123094	0.00714356	0.0517268	0.17904	0.0732972	0.238696	0.0422943	0.0519105	0.0108591
0	1	0.0177518	0.00736385	0.023378	0.00644585	0.032559	0.0222495	0.0109149	0.00952152	0.022229	0.0249495
0	1	0.0177518	0.00736385	0.0245013	0.00722121	0.0316458	0.0209594	0.0104279	0.00922964	0.0208476	0.0253068
0	1	0.113087	0.0678202	0.0076445	0.0134615	0.139647	0.0520045	0.00720079	0.0305655	0.0270834	0.024791
0	1	0.259671	0.352752	0.0124608	0.0190991	0.0583794	0.286942	0.311558	0.341797	0.0159648	0.0156607
0	1	0.129793	0.208002	0.011879	0.0124927	0.0257653	0.204346	0.148821	0.20624	0.0118078	0.0115036
0	1	0.207186	0.325915	0.0173105	0.00962443	0.0424955	0.207101	0.198734	0.360529	0.011305	0.0123433
0	1	0.216585	0.247224	0.005705	0.00574466	0.0836592	0.134331	0.0449283	0.114126	0.0113452	0.0129924
0	1	0.145363	0.0973404	0.013083	0.0130431	0.10626	0.0525815	0.0145099	0.0561123	0.0103513	0.00886425
0	1	0.0310668	0.0253782	0.0158987	0.00912361	0.0808836	0.0196974	0.00319102	0.0270663	0.0222036	0.0141021
0	1	0.11788	0.149738	0.00714356	0.00866546	0.0965324	0.0563633	0.00862161	0.0902414	0.0135287	0.00807478
0	1	0.1686	0.097225	0.00825871	0.0335608	0.0922849	0.0797868	0.314538	0.0227671	0.0378079	0.0205652
0	1	0.215785	0.292687	0.00943661	0.016005	0.0398422	0.306059	0.404631	0.348657	0.042242	0.0129757
0	1	0.251558	0.407583	0.00588288	0.0157733	0.111005	0.112926	0.0736737	0.143903	0.00746007	0.0169645
0	1	0.0257566	0.0110496	0.044318	0.00667017	0.0292447	0.0255233	0.0105362	0.00836697	0.0331704	0.0191659
0	1	0.07704	0.0583017	0.00469496	0.00699329	0.0784532	0.0318255	0.00649037	0.0503355	0.0056655	0.0215019
0	1	0.0773191	0.0581947	0.00531723	0.00766262	0.0807867	0.0306917	0.00554746	0.0502052	0.00640674	0.0207843
0	1	0.0921643	0.208993	0.0120003	0.0173656	0.013238	0.265468	0.306817	0.279189	0.0238541	0.0104774
0	1	0.145246	1.02189	0.0101739	0.00912361	0.216684	0.0547637	0.0645117	0.327035	0.0100284	0.00986091
0	1	0.153459	0.199642	0.00419404	0.0639408	0.0794712	0.059225	0.117955	0.0748624	0.012549	0.0198931
0	1	0.00803923	0.00198228	0.00651326	0.00365821	0.00786181	0.00714295	0.00596049	0.00612877	0.0147467	0.018341
0	1	0.106539	0.271149	0.00919616	0.0802435	0.19344	0.0419933	0.0461367	0.0742334	0.0150112	0.0119597
0	1	0.0120574	0.0126022	0.00294952	0.0288463	0.017701	0.00717166	0.0118849	0.00953451	0.021497	0.00416713
0	1	0.118659	0.367897	0.00892942	0.0758233	0.168203	0.0618341	0.0600023	0.0935984	0.0158087	0.0197719
0	1	0.116194	0.208745	0.00986592	0.0189412	0.0417846	0.182659	0.10779	0.19786	0.00664514	0.011839
0	1	0.089624	0.0244762	0.00973914	0.0617132	0.0548555	0.062358	0.24006	0.0263338	0.0376459	0.0151443
0	1	0.201091	0.404426	0.00830719	0.00880045	0.0419455	0.263771	0.232834	0.36321	0.00937169	0.0122802
0	1	0.0547818	0.0289988	0.00706267	0.00486299	0.0659653	0.0265008	0.00393755	0.0114024	0.0137931	0.0140064
0	1	0.233916	0.666524	0.0112163	0.00853338	0.0189211	0.309359	0.0571815	0.573465	0.0144823	0.0172983
0	1	0.10572	0.155847	0.00307881	0.00731641	0.0213378	0.137592	0.179607	0.175654	0.0115694	0.00702537
0	1	0.10834	0.0365514	0.00702222	0.00430445	0.0864726	0.0351103	0.00525006	0.0499491	0.00979865	0.00777399
0	1	0.0133977	0.00765032	0.0102207	0	0.0114115	0.0109644	0.00397366	0.00836697	0.0127202	0.0359462
0	1	0.111539	0.509074	0.0155316	0.0226831	0.0453165	0.212353	0.172241	0.618113	0.0148963	0.00967554
0	1	0.0943918	0.207833	0.00178589	0.0101151	0.0812932	0.0472768	0.0209642	0.0699907	0.00961014	0.00843086
0	1	0.0858094	0.155521	0.015281	0.0745443	0.131084	0.0472665	0.04572	0.0335799	0.0152703	0.0383198
0	1	0.249547	0.643334	0.0136648	0.0468914	0.0525773	0.269545	0.466471	0.419069	0.0195088	0.0140191
0	1	0.0577861	0.21045	0.00298996	0.00763954	0.0795715	0.031583	0.0169971	0.04417	0.00542709	0.0208553
0	1	0.00368523	0.0054603	0.0429088	0.00333509	0.00983917	0.00770681	0.00390144	0.00686873	0.022475	0.0169034
0	1	0.0726897	0.0048163	0.0220529	0.00550924	0.0518945	0.0370067	0.00659869	0.0331567	0.0160169	0.00798989
0	1	0.110878	0.114135	0.0089699	0.0366647	0.114514	0.0533432	0.104793	0.0712752	0.0209411	0.00634971
0	1	0.176413	0.255545	0.0101405	0.038706	0.139985	0.0861175	0.20692	0.0839002	0.0493165	0.0383194
0	1	0.0887645	0.167312	0.00678785	0.0085212	0.118905	0.037902	0.00877922	0.0407406	0.0117753	0.0345362
0	1	0.136735	0.17346	0.00951124	0.0171301	0.0289118	0.298805	0.209859	0.190329	0.0272427	0.0169849
0	1	0.253237	0.531004	0.00848066	0.0309695	0.0573175	0.307686	0.416332	0.500545	0.0262417	0.0146493
0	1	0.132033	0.0568753	0.0100931	0.00944672	0.120786	0.0450955	0.00847721	0.0385271	0.0056655	0.010601
0	1	0.211843	0.164024	0.0120892	0.00828578	0.0428112	0.261147	0.259376	0.232152	0.0270574	0.0114646
0	1	0.099424	0.127012	0.00419404	0.0430134	0.141589	0.0671995	0.0427223	0.0573885	0.0186914	0.0128956
0	1	0.180411	0.587177	0.00593948	0.0103993	0.180961	0.0717529	0.0278636	0.132539	0.00884282	0.013671
0	1	0.143479	0.042495	0.0491158	0.00691969	0.0348452	0.0957518	0.0345332	0.082958	0.0176395	0.0183649
0	1	0.188246	0.224569	0.00473541	0.0180787	0.0999324	0.0639757	0.0839238	0.0605716	0.00937169	0.00841801
0	1	0.141976	0.135008	0.00631613	0.0306001	0.0664696	0.113882	0.18674	0.136703	0.00744816	0.00665162
0	1	0.327187	0.277886	0.0226347	0.0116899	0.0548022	0.408627	0.262207	0.34489	0.0292397	0.020383
0	1	0.051582	0.0113284	0.00772537	0.00884432	0.0317489	0.0185947	0.0118903	0.0220849	0.0185093	0.00790317
0	1	0.104771	0.264794	0.00838808	0.0226006	0.126089	0.0488882	0.0255616	0.0930074	0.00810157	0.0262849
0	1	0.265374	0.653015	0.0106345	0.0100491	0.0976734	0.118098	0.0716718	0.212458	0.00785851	0.0232768
0	1	0.174966	0.43775	0.00706267	0.0351665	0.129201	0.0689994	0.0792166	0.111287	0.0179761	0.0160618
0	1	0.056084	0.0127455	0.0310581	0.00578851	0.0675083	0.0440115	0.00785366	0.0207765	0.0304991	0.00582324
0	1	0.174766	0.181291	0.00892942	0.00949056	0.0305772	0.150736	0.0227089	0.207338	0.00908123	0.00915159
0	1	0.381758	0.713936	0.013584	0.0524278	0.124221	0.219699	0.620085	0.344922	0.0207026	0.0140154
0	1	0.118249	0.205479	0.00415359	0.00727258	0.0942861	0.0500812	0.013053	0.0948584	0.00344177	0.00953442
0	1	0.258205	0.0997587	0.00768494	0.0396598	0.065405	0.180318	0.456893	0.178899	0.0691685	0.0197248
0	1	0.104405	0.166151	0.00725712	0.00587852	0.0867839	0.0516532	0.0066348	0.0746933	0.00937169	0.0114383
0	1	0.119684	0.139952	0.00710312	0.00483587	0.0591858	0.077676	0.0514083	0.0911233	0.00784248	0.0113989
0	1	0.158434	0.190043	0.00589904	0.0192165	0.0281517	0.240853	0.19878	0.202593	0.00616835	0.0167966
0	1	0.167995	0.259964	0.00830719	0.0198856	0.0319552	0.292773	0.304528	0.325508	0.0140315	0.0151218
0	1	0.0730572	0.0229488	0.0101334	0.00976984	0.0190651	0.0517401	0.00652648	0.0555676	0.00616835	0.0103787
0	1	0.181172	0.332806	0.0065213	0.0108017	0.0384997	0.285353	0.115116	0.372046	0.00762479	0.0149166
0	1	0.250755	0.531373	0.00888901	0.0100491	0.259648	0.0999228	0.0432428	0.122318	0.00836603	0.0159612
0	1	0.162253	0.362537	0.00597993	0.00824193	0.0352511	0.17165	0.0486132	0.244744	0.00778082	0.0199064
0	1	0.215541	0.207535	0.0100122	0.0354287	0.0383837	0.303115	0.385615	0.319954	0.0192285	0.0132113
0	1	0.0793905	0.073235	0.0107153	0.0323884	0.107459	0.0435365	0.0084411	0.0379077	0.0201218	0.0128535
0	1	0.122264	0.0431959	0.0142466	0.0042606	0.0566043	0.039789	0.00464798	0.01903	0.00919661	0.0112916
0	1	0.178227	0.401716	0.0133092	0.00949056	0.0440737	0.185989	0.0321506	0.334898	0.0127874	0.0178076
0	1	0.147174	0.34531	0.00294952	0.00987264	0.0293429	0.194106	0.101033	0.400023	0.00836603	0.0113187
0	1	0.0629158	0.145231	0.0124203	0.0277816	0.0743314	0.0441312	0.0164581	0.0519775	0.0225178	0.0667092
0	1	0.108476	0.0277596	0.0112163	0.00518611	0.098252	0.0498053	0.00390144	0.0141071	0.0287782	0.0127706
0	1	0.113548	0.0258145	0.0214307	0.00699329	0.0702803	0.0941081	0.0105001	0.043443	0.0135287	0.0356222
0	1	0.168189	0.0854571	0.0136244	0.0179679	0.0476123	0.262744	0.187755	0.21454	0.0227282	0.011226
0	1	0.155401	0.53144	0.00999973	0.0127818	0.0392058	0.225271	0.129644	0.406971	0.0061423	0.0213829
0	1	0.106633	0.191641	0.00465452	0.00819809	0.0249036	0.189146	0.149735	0.242974	0.00860443	0.00550839
0	1	0.14374	0.254365	0.00648086	0.0232262	0.0407305	0.155425	0.181614	0.216636	0.0218948	0.00897142
0	1	0.151877	0.196721	0.00702231	0.018585	0.0290027	0.206156	0.327641	0.315321	0.0224853	0.010576
0	1	0.117238	0.152113	0.00353134	0.00744496	0.0277454	0.155658	0.138043	0.222676	0.00731243	0.00750955
0	1	0.17815	0.243043	0.00768494	0.0144481	0.040924	0.299076	0.369812	0.236462	0.0196417	0.00934309
0	1	0.0815345	0.0259129	0.01449	0.010218	0.0673151	0.0252284	0.00869386	0.0234946	0.018479	0.0236318
0	1	0.203686	0.344662	0.0107962	0.00759569	0.22399	0.102417	0.0640961	0.104356	0.0130519	0.01245
0	1	0.174182	0.0730656	0.0119194	0.0742524	0.0582807	0.124796	0.578723	0.104568	0.108965	0.0136926
0	1	0.178905	0.0685358	0.0195316	0.0171428	0.0515335	0.235368	0.167066	0.163901	0.0233772	0.00496898
0	1	0.153989	0.304531	0.00648086	0.00486299	0.0275646	0.221659	0.131152	0.419345	0.0105898	0.00939502
0	1	0.195563	0.491274	0.00706267	0.0103722	0.0713031	0.124089	0.0426388	0.296055	0.0115694	0.0100312
0	1	0.10199	0.187707	0.00523635	0.00759569	0.0250318	0.175495	0.145182	0.237821	0.00860443	0.00691586
0	1	0.169044	0.076665	0.00714356	0.0593787	0.100528	0.139863	0.237247	0.0973083	0.0850175	0.00913313
0	1	0.0545893	0.21874	0.00665871	0.0125464	0.0804466	0.0211251	0.022385	0.0473637	0.0061423	0.0171297
0	1	0.136656	0.381427	0.00887293	0.00749414	0.0210522	0.193799	0.219712	0.396653	0.00418301	0.00990199
0	1	0.167119	0.361351	0.00947082	0.0200982	0.0256909	0.24497	0.193088	0.381927	0.0137931	0.0098974
0	1	0.140685	0.284027	0.00584251	0.0160544	0.00918005	0.252651	0.298052	0.30992	0.0145344	0.0149837
0	1	0.103744	0.184749	0.00415359	0.0485302	0.113837	0.0498858	0.0303086	0.0465601	0.0135547	0.0275906
0	1	0.170337	0.059063	0.0131235	0.00916745	0.0786015	0.101413	0.0163884	0.0787286	0.0162292	0.00893285
0	1	0.112589	0.429616	0.00934948	0.00856153	0.0338457	0.187905	0.0410234	0.376822	0.0059039	0.0116057
0	1	0.0915313	0.189923	0.013391	0.0376029	0.218876	0.0523677	0.0330885	0.0716172	0.0177117	0.0106238
0	1	0.228315	0.206848	0.0111678	0.00829687	0.0996368	0.114093	0.0139078	0.147131	0.00664514	0.00720459
0	1	0.180118	0.390107	0.00531723	0.0276238	0.0768704	0.0974553	0.0857043	0.195185	0.012549	0.00510318
0	1	0.399813	0.753343	0.0106749	0.0217401	0.061137	0.362413	0.390621	0.492984	0.0205326	0.0151259
0	1	0.197244	0.20674	0.0076445	0.00468412	0.0255628	0.311149	0.0887013	0.230667	0.00418301	0.0110348
0	1	0.0888454	0.130144	0.00830719	0.00546538	0.0339094	0.0931258	0.027413	0.110523	0.00738639	0.024173
0	1	0.153771	0.343373	0.00714356	0.0128257	0.0337886	0.183048	0.13175	0.308462	0.00676062	0.00850475
0	1	0.0897688	0.228248	0.00407271	0.0165406	0.0218924	0.144908	0.157559	0.213234	0.0125751	0.00526084
0	1	0.237337	0.24881	0.00566466	0.0149069	0.0386661	0.285945	0.252072	0.282801	0.0174376	0.0191508
0	1	0.0345046	0.0804217	0.00830719	0.0653844	0.0243954	0.0203243	0.0799728	0.0239724	0.032475	0.0563106
0	1	0.193267	0.242574	0.00892942	0.0188726	0.0380872	0.221222	0.201456	0.312023	0.0105898	0.00939398
0	1	0.22112	0.27871	0.00535767	0.0103722	0.0681421	0.162025	0.0649529	0.180457	0.00760964	0.0254632
0	1	0.140369	0.38308	0.00544401	0.00437254	0.014583	0.332356	0.204512	0.477569	0.012549	0.0157609
0	1	0.139841	0.343978	0.0137053	0.0100491	0.0179311	0.339182	0.276797	0.409783	0.0110958	0.0116727
0	1	0.197006	0.256911	0.0127361	0.0181843	0.160203	0.0727951	0.102441	0.074871	0.0283513	0.0204696
0	1	0.187123	0.238402	0.0132378	0.0175268	0.149701	0.0673088	0.100144	0.0691936	0.0287837	0.0216123
0	1	0.248103	0.313893	0.00718398	0.0236788	0.0596949	0.210393	0.411354	0.369993	0.0192202	0.00944469
0	1	0.122145	0.138591	0.0106749	0.00912361	0.137231	0.0582486	0.018127	0.0697828	0.0158707	0.00631674
0	1	0.150806	0.312317	0.00411315	0.0127818	0.0254404	0.279382	0.344382	0.393302	0.0179544	0.00854721
0	1	0.145233	0.170901	0.0136244	0.0223197	0.0446135	0.190667	0.199602	0.23526	0.0244782	0.00790019
0	1	0.13198	0.06896	0.00892942	0.00550924	0.140587	0.0485365	0.0184354	0.0430608	0.00786318	0.0129516
0	1	0.350637	0.546529	0.00660217	0.0292475	0.100553	0.180304	0.279747	0.295901	0.0152236	0.00657514
0	1	0.157087	0.127336	0.00473541	0.00723275	0.026881	0.165498	0.0702458	0.14009	0.00958406	0.0103614
0	1	0.125605	0.0872281	0.00527678	0.00643475	0.0379491	0.0992881	0.0144377	0.0867052	0.0118078	0.0162834
0	1	0.151058	0.133344	0.00772537	0.00949056	0.0866774	0.0885203	0.0287191	0.103652	0.00321529	0.00683754
0	1	0.132004	0.169238	0.0131639	0.0100491	0.261795	0.0601684	0.015112	0.0414994	0.0137671	0.0234296
0	1	0.224781	0.17451	0.00830719	0.0023813	0.0370241	0.230097	0.11414	0.270485	0.0120722	0.0149935
0	1	0.144805	0.167633	0.0136244	0.0220369	0.0423454	0.190106	0.1966	0.236883	0.0240664	0.00790019
0	1	0.188078	0.050411	0.0163476	0.00944672	0.218299	0.0413337	0.00756835	0.0509311	0.0186469	0.0107653
0	1	0.13635	0.303639	0.0100461	0.00736028	0.0323048	0.163245	0.0413912	0.294001	0.0056655	0.0223925
0	1	0.129267	0.0469178	0.0192489	0.00699329	0.179443	0.0520844	0.0167817	0.0587474	0.0110341	0.0106806
0	1	0.187696	1.02506	0.00411315	0.00932959	0.112827	0.0966679	0.0789145	0.377119	0.0059039	0.0122057
0	1	0.173904	0.607733	0.0107558	0.0261584	0.0204408	0.34272	0.641196	0.711954	0.0271311	0.0195867
0	1	0.15433	0.388244	0.00589904	0.00289804	0.0180403	0.208713	0.060999	0.332271	0.00762479	0.0053148
0	1	0.236808	0.126504	0.0212774	0.00180718	0.0398122	0.148675	0.107547	0.141698	0.0056655	0.0106501
0	1	0.167973	0.0528361	0.0382069	0.00252036	0.032612	0.0985898	0.025645	0.0626324	0.0103253	0.0115097
0	1	0.292222	0.685577	0.0210508	0.0104161	0.081309	0.17276	0.0332979	0.407598	0.0227887	0.0605292
0	1	0.141896	0.16701	0.0123939	0.019452	0.0324635	0.16105	0.108058	0.211061	0.00810157	0.00666983
0	1	0.152503	0.336193	0.00830719	0.0103722	0.0182254	0.395425	0.35778	0.569492	0.018681	0.0124467
0	1	0.129487	0.0729416	0.00945136	0.00876065	0.020139	0.0864481	0.0612217	0.0925721	0.00839205	0.0150175
0	1	0.23014	0.190974	0.0188203	0.00880045	0.060284	0.204261	0.0563984	0.207015	0.0108826	0.0174376
0	1	0.358162	0.55391	0.0076445	0.00606778	0.108235	0.240748	0.0927589	0.287651	0.00542709	0.010018
0	1	0.0616331	0.0744498	0.00593948	0.00630268	0.0198849	0.0853438	0.043371	0.078955	0.00886888	0.00454981
0	1	0.132719	0.358664	0.00535767	0.0172259	0.0171056	0.235956	0.321476	0.292128	0.0220703	0.0130984
0	1	0.196362	0.205218	0.00589904	0.00546538	0.0971767	0.0832793	0.0216385	0.110489	0.00788924	0.0110819
0	1	0.0827353	0.151935	0.0211071	0.0832508	0.106146	0.0758453	0.0619893	0.0308216	0.0162292	0.0211423
0	1	0.267954	0.466093	0.00421824	0.00843119	0.0547239	0.249881	0.204717	0.465959	0.0179501	0.00892687
0	1	0.211703	0.259317	0.0118385	0.010093	0.025666	0.2915	0.0929883	0.238351	0.00688354	0.0101815
0	1	0.282665	0.173534	0.0162931	0.003078	0.0436137	0.261505	0.053919	0.220577	0.0137931	0.0139748
0	1	0.15851	0.0853686	0.0138473	0.0021303	0.0148741	0.163194	0.0274746	0.119414	0.0065363	0.00708544
0	1	0.239369	1.072	0.00807306	0.0558982	0.250708	0.0827394	0.0256323	0.281749	0.0168936	0.00906503
0	1	0.164219	0.0788136	0.013188	0.00542155	0.0371859	0.191853	0.0561451	0.128391	0.00949476	0.00993864
0	1	0.205244	0.508248	0.00753948	0.020664	0.0901388	0.148785	0.122336	0.254357	0.0145344	0.0259865
0	1	0.191111	0.158818	0.00943038	0.00384227	0.021354	0.203594	0.0477279	0.209179	0.0111576	0.011519
0	1	0.156057	0.338214	0.00370557	0.00550924	0.0260439	0.191075	0.0892091	0.275249	0.00910728	0.0134684
0	1	0.129294	0.246513	0.0101335	0.016511	0.0297241	0.297921	0.275195	0.370487	0.0120462	0.00983634
0	1	0.132976	0.0164235	0.0117576	0.00305581	0.0327106	0.0761148	0.00592438	0.0309113	0.0127874	0.0148448
1	1	0.00468978	0.00948938	0.00196634	0.00699329	0.0256631	0.00738977	0.00390144	0.00760812	0.00492425	0.00985124
1	1	0.0154041	0.0154362	0.0148284	0.00699329	0.0205916	0.0111782	0.00393755	0.0129397	0.0100053	0.0165501
1	1	0.0267983	0.00594685	0.00830719	0.00430445	0.0433671	0.0149709	0.000638205	0.00555475	0.00812764	0.0152854
1	1	0.0177574	0.0107631	0.00706267	0.0149559	0.0283502	0.00882323	0.00997433	0.00955397	0.00616835	0.0141668
1	1	0.00971536	0.0097379	0.00947082	0.0321163	0.0211474	0.0103368	0.0071624	0.0106631	0.00569476	0.00931553
1	1	0.0190949	0.0234746	0.00179912	0.0347287	0.0352983	0.0115006	0.042338	0.0152552	0.0103253	0.0132111
1	1	0.0100483	0.00425103	0.00589904	0.00888817	0.0124756	0.0089301	0.00509887	0.0057207	0.00687587	0.015984
1	1	0.0103013	0.00475598	0.00636106	0.00486299	0.0206238	0.0084514	0.00528618	0.00875616	0.00860443	0.00893285
1	1	0.0572792	0.051098	0.00744242	0.0409117	0.104103	0.0372514	0.0899704	0.0209759	0.0147467	0.0125733
1	1	0.0951724	0.0636178	0.00407271	0.0463215	0.100619	0.035324	0.118325	0.0275878	0.0167061	0.0202214
1	1	0.0405291	0.0332691	0.00798396	0.0761248	0.0575169	0.0333024	0.159045	0.0175318	0.0332257	0.020862
1	1	0.0107171	0.00538157	0.028736	0.00819809	0.0133889	0.00648723	0.00262503	0.00723842	0.00948511	0.0128476
1	1	0.00803923	0.00863762	0.00593948	0.0126081	0.0115148	0.00866692	0.00457575	0.0107782	0.0209898	0.00532301
1	1	0.00569434	0.0219466	0.00174544	0.0586191	0.00933094	0.0124781	0.0528021	0.0125699	0.0221332	0.0154029
1	1	0.105184	0.0144412	0.00411315	0.0301783	0.0368439	0.0633608	0.103738	0.0372191	0.0216856	0.01122
1	1	0.0100512	0.00609008	0.00589904	0.0390909	0.0198292	0.013089	0.0284335	0.00609039	0.0175383	0.019287
1	1	0.017083	0.00807236	0.0137979	0.00305581	0.021174	0.0123401	0.00390144	0.00533152	0.0110665	0.00881558
1	1	0.0123567	0.0151497	0.00535767	0.00458372	0.0104983	0.00593674	0.00191461	0.00723842	0.00418301	0.0221176
1	1	0.0117245	0.0114487	0.00535767	0.00780168	0.0388397	0.0135331	0.00468408	0.0169415	0.00650102	0.0215866
1	1	0.0351705	0.039744	0.00826675	0.038844	0.0499758	0.0257974	0.147375	0.0289926	0.0236622	0.0458479
1	1	0.034499	0.0632483	0.00901031	0.00912361	0.030108	0.0141122	0.00386534	0.0213261	0.00470655	0.012177
1	1	0.0347596	0.0669129	0.00901031	0.0106515	0.0318522	0.0154295	0.00409011	0.0255096	0.0056655	0.0119887
1	1	0.00200911	0.00792912	0.00656174	0.0476623	0.00793504	0.00382029	0.00922373	0.0057207	0.00465982	0.014511
1	1	0.10963	0.0529191	0.00789261	0.0293095	0.0579828	0.055984	0.131566	0.0477761	0.011357	0.00580434
1	1	0.109562	0.0326441	0.0112972	0.0470685	0.0381734	0.0832271	0.317673	0.0472054	0.0260205	0.0323506
1	1	0.012396	0.0113284	0.00294952	0.0420913	0.0296928	0.00918467	0.0475436	0.0106631	0.019697	0.0253068
1	1	0.00770342	0.0185491	0.00830719	0.0109746	0.0153662	0.00975128	0.00375025	0.00725793	0.0059039	0.0568214
1	1	0.152189	0.293357	0.00710312	0.00916745	0.0565207	0.111107	0.0575406	0.154845	0.00836603	0.0120748
1	1	0.0247865	0.00878087	0.00829398	0.0216046	0.0471514	0.0142365	0.00512031	0.0114414	0.00618025	0.0219637
1	1	0.153197	0.159937	0.0089699	0.0152873	0.0689031	0.0866803	0.0454292	0.0800021	0.00394461	0.00901177
1	1	0.0880985	0.0483324	0.00757172	0.0538437	0.0648135	0.065949	0.0791726	0.0228438	0.0182145	0.0129131
1	1	0.0247865	0.0178263	0.0100828	0.00216376	0.0388668	0.0107868	0.00329935	0.00933662	0.00916579	0.0153597
1	1	0.0278029	0.0082156	0.011378	0.00545385	0.0641095	0.00882323	0.00774534	0.00924099	0.00884282	0.0228281
1	1	0.00636309	0.00863762	0.00656174	0.0473593	0.0167211	0.00636143	0.0442828	0.0099042	0.0197787	0.00574516
1	1	0.0113887	0.0103335	0.0155169	0.0151914	0.0106792	0.0110402	0.00475238	0.0177102	0.019697	0.0279082
1	1	0.0123932	0.0147277	0.00745855	0.0421739	0.0399103	0.0128298	0.0161238	0.0144963	0.0192788	0.00754474
1	1	0.051249	0.065981	0.0034182	0.0343	0.0491678	0.0201923	0.0457979	0.0247312	0.0105898	0.023358
1	1	0.114431	0.0198648	0.00473541	0.0415882	0.0315469	0.117573	0.2441	0.0851486	0.034123	0.0105607
1	1	0.0100483	0.0315136	0.00353134	0.0231541	0.0491811	0.0129366	0.0287342	0.00914532	0.0103188	0.0147402
1	1	0.0187942	0.0422008	0.00469496	0.053756	0.0458773	0.014656	0.0283455	0.0163838	0.0192234	0.00529546
1	1	0.0881813	0.0218051	0.00203324	0.0441064	0.0479127	0.0612226	0.289234	0.0307162	0.0527149	0.00812506
1	1	0.0204324	0.013876	0.00353134	0.0384116	0.0211474	0.0175006	0.0275267	0.00647956	0.00688354	0.0437135
1	1	0.00937956	0.00792912	0.00415359	0.00671402	0.00745681	0.00340999	0.00266115	0.00723842	0.00829091	0.0098572
1	1	0.00468978	0.00694183	0.00593948	0.00880045	0.0143021	0.00636143	0.00191461	0.00992369	0.00762479	0.00261069
1	1	0.030145	0.0182702	0.00419404	0.0286302	0.0540242	0.0157812	0.167214	0.0106826	0.0238541	0.025852
1	1	0.0748662	0.0692443	0.00706267	0.0343232	0.0489754	0.0439042	0.0649849	0.0276208	0.0236417	0.0254551
1	1	0.0150739	0.00970588	0.0050909	0.0118563	0.0317347	0.0114718	0.00525006	0.0141071	0.00714799	0.00843476
1	1	0.0422052	0.0141625	0.00776579	0.00365821	0.0601467	0.0240481	0.0230232	0.0099042	0.0100869	0.00686157
1	1	0.0931613	0.0259517	0.00597993	0.042973	0.0509617	0.0551956	0.315715	0.0186069	0.0366312	0.0090027
1	1	0.0130648	0.00605385	0.00353134	0.0161169	0.0175289	0.010553	0.0183377	0.00884047	0.0106872	0.00847152
1	1	0.1121	0.236966	0.00826675	0.0278699	0.0521114	0.0835389	0.162811	0.0906403	0.0105898	0.00776506
1	1	0.00301366	0.00807236	0.00353134	0.0132284	0.0201651	0.00820778	0.00404859	0.00646009	0.0105139	0.00458034
1	1	0.148761	0.0392312	0.00710312	0.0174502	0.0348043	0.110105	0.208522	0.0625757	0.0122846	0.00938256
1	1	0.00711745	0.0041078	0.00892942	0.00699329	0.0218344	0.00787505	0.00198683	0.014592	0.00812764	0.0105769
1	1	0.0170886	0.0218793	0.00830719	0.00731641	0.0304102	0.00776817	0.00326324	0.00568395	0.0127874	0.013033
1	1	0.0344961	0.0308724	0.00349089	0.0223508	0.0554296	0.0163454	0.0273297	0.00686873	0.00418301	0.0203383
1	1	0.108082	0.0693952	0.00846881	0.0179903	0.0706881	0.0379495	0.129332	0.0270273	0.00934567	0.0268641
1	1	0.00870797	0.0174185	0.0065213	0.0324438	0.0220118	0.0146099	0.0524109	0.013757	0.0264246	0.00415521
1	1	0.0164142	0.00722061	0.0087758	0.00731641	0.0164303	0.00752335	0.00262503	0.00865892	0.00739504	0.00953741
1	1	0.0509133	0.0414569	0.00527678	0.011577	0.0758704	0.028504	0.00652648	0.0221493	0.00492425	0.0434443
1	1	0.0532819	0.129956	0.00469496	0.0201756	0.0873452	0.0238565	0.0419824	0.028837	0.00688354	0.0176562
1	1	0.00100456	0.00694183	0.0058586	0.00880045	0.0107524	0.00801299	0.00258893	0.00838646	0.015488	0.00245733
1	1	0.0147381	0.0128886	0.00772537	0.0119001	0.033369	0.0140985	0.00532228	0.0153103	0.00542709	0.0187283
1	1	0.0825495	0.041078	0.0089699	0.0511272	0.0543846	0.0647451	0.204783	0.0299833	0.0375329	0.00947397
1	1	0.0293677	0.0202526	0.00353134	0.0427952	0.0568768	0.0190273	0.0890736	0.00766976	0.0157675	0.0286298
1	1	0.0113887	0.0188355	0.00531723	0.01393	0.0382369	0.00956627	0.00461186	0.0099042	0.0059039	0.0215332
1	1	0.172801	0.159691	0.00826675	0.0414052	0.0801825	0.091922	0.171704	0.0818468	0.0219977	0.0118611
1	1	0.232357	0.123082	0.0110707	0.040695	0.0406749	0.181416	0.416476	0.0845499	0.0387685	0.0314221
1	1	0.134713	0.0529978	0.00539812	0.0267944	0.0478767	0.0651546	0.208971	0.0308287	0.0231182	0.0212733
1	1	0.201873	0.439005	0.00850907	0.0403724	0.035473	0.249221	0.570399	0.278078	0.0263161	0.0214606
1	1	0.00770342	0.00325605	0.0143677	0.00578851	0.00675996	0.0148141	0.000638205	0.00303544	0.011228	0.0296101
1	1	0.0730218	0.0222348	0.0106749	0.00694941	0.100959	0.0244664	0.0170951	0.0125699	0.0104044	0.0133519
1	1	0.074311	0.0360375	0.0182788	0.00960096	0.0972865	0.0472055	0.0167082	0.0267161	0.0127874	0.012526
1	1	0.0509133	0.0312945	0.00531723	0.0063909	0.0600669	0.0314663	0.00359904	0.0213456	0.00516266	0.011705
1	1	0.0443306	0.0535457	0.00527678	0.02055	0.0458219	0.018243	0.0504764	0.0173971	0.0103003	0.0233967
1	1	0.0103841	0.00665535	0.00597993	0.032086	0.0131348	0.00847154	0.107779	0.00953451	0.0339409	0.00848611
1	1	0.09898	0.206815	0.00656174	0.0260924	0.124109	0.0368617	0.104697	0.0538044	0.0144747	0.0177348
1	1	0.0676633	0.0648501	0.0065213	0.0268561	0.0853044	0.0277403	0.0586851	0.0236222	0.0105898	0.0178036
1	1	0.00703468	0.00594685	0.00116363	0.00514226	0.0108256	0.00752335	0.00127641	0.00610987	0.012549	0.0113868
1	1	0.00368523	0.00778591	0.0065213	0.00546538	0.0109033	0.00868528	0.00195072	0.00535101	0.012549	0.0235245
1	1	0.0868039	0.0989877	0.00702222	0.0389917	0.115409	0.049323	0.165234	0.0402459	0.0191942	0.0261605
1	1	0.00502557	0.00212552	0.0211072	0.00763954	0.0105532	0.00717166	0.00195072	0.00467806	0.0106158	0.00829049
1	1	0.0506213	0.0517695	0.00504342	0.0176519	0.108761	0.0209496	0.0111383	0.0199034	0.00418301	0.0444308
1	1	0.1298	0.168258	0.0088081	0.039961	0.0614826	0.0628591	0.235735	0.0630971	0.0123106	0.0107593
1	1	0.0691555	0.080284	0.0176566	0.0216584	0.032964	0.0412744	0.151304	0.0487426	0.0133252	0.0161525
1	1	0.0687543	0.0244904	0.00977182	0.0112499	0.0843136	0.0238321	0.0232734	0.0186603	0.0100674	0.0223453
1	1	0.147553	0.109869	0.00807931	0.0346636	0.0787448	0.056179	0.279417	0.0508231	0.00934567	0.0178627
1	1	0.0358422	0.00849441	0.0272488	0.00586063	0.0280484	0.0187625	0.00471693	0.0182906	0.0210523	0.00894063
1	1	0.0233643	0.0054603	0.0231143	0.0073275	0.017296	0.00963345	0.00634854	0.0156054	0.0229004	0.0106036
1	1	0.128624	0.130403	0.00834761	0.0085212	0.0868328	0.0465022	0.0702902	0.0491317	0.00296496	0.0257608
1	1	0.0984123	0.0280384	0.00535767	0.0284425	0.0331705	0.0419289	0.196513	0.0232767	0.0222448	0.0175798
1	1	0.00134034	0.00212552	0.015378	0.00518611	0.00826681	0.00860951	0.00179117	0.0075886	0.0126093	0.00280799
1	1	0.00737045	0.0157227	0.0118385	0.00884484	0.0154695	0.00600974	0.00262503	0.00684924	0.00640674	0.0147944
1	1	0.0120574	0.01671	0.00411315	0.0330116	0.0208457	0.00671311	0.0192543	0.0114024	0.0118563	0.00631124
1	1	0.0274699	0.0089241	0.0065213	0.00393748	0.0261963	0.00792328	0.00521396	0.00953451	0.00933267	0.012089
1	1	0.0475638	0.0390803	0.00353134	0.00370206	0.04896	0.0184878	0.00517785	0.0190495	0.00444745	0.0126533
1	1	0.0493496	0.00495954	0.010594	0.0063909	0.0177486	0.026256	0.00286854	0.0110522	0.007849	0.0103975
1	1	0.0472308	0.0454317	0.00469496	0.0268193	0.048794	0.0240079	0.0735397	0.0156444	0.0172349	0.014349
1	1	0.0200967	0.0142018	0.00415359	0.0196516	0.0495752	0.0167546	0.0601302	0.0110522	0.00947243	0.0208255
1	1	0.0277973	0.0243603	0.0107558	0.0103722	0.0649393	0.0182021	0.00514174	0.00533152	0.00492425	0.00809152
1	1	0.0110529	0.00552481	0.0165174	0.00620049	0.02252	0.00868528	0.00354285	0.0106826	0.0172142	0.0108756
1	1	0.004354	0.00934613	0.0100729	0.00305581	0.00892593	0.00481673	0.00358169	0.00762759	0.011502	0.00477466
1	1	0.0664364	0.0173649	0.0285496	0.00702041	0.0737412	0.0202055	0.00858552	0.0220931	0.0336765	0.0177473
1	1	0.107749	0.139576	0.00465452	0.0380435	0.113347	0.0884364	0.178694	0.0420674	0.0234385	0.0138815
1	1	0.0812266	0.0505596	0.0065213	0.0425662	0.0634679	0.0427209	0.137556	0.0194273	0.0270834	0.00904699
1	1	0.0304864	0.0135895	0.00531723	0.0438431	0.0287347	0.0148428	0.0363631	0.0167534	0.0179761	0.00739131
1	1	0.00134034	0.00414233	0.00232726	0.0122232	0.0107524	0.0082267	0.00198683	0.00647956	0.00738639	0.0344795
1	1	0.0974752	0.172452	0.00294952	0.02599	0.0582137	0.067727	0.0854287	0.0482593	0.019671	0.0185943
1	1	0.00340432	0.0215089	0.00419404	0.0577839	0.0145705	0.00516841	0.0163162	0.0135396	0.0236156	0.00934604
1	1	0.0254552	0.0218127	0.00477585	0.0226322	0.0367678	0.0194848	0.0895514	0.0125505	0.0177203	0.0297287
1	1	0.113815	0.147018	0.00830719	0.0352085	0.102361	0.0589337	0.10671	0.0433296	0.00786318	0.0265506
1	1	0.119635	0.0548369	0.0065213	0.0180117	0.0790458	0.0563299	0.171964	0.0186603	0.0311168	0.0197671
1	1	0.0774759	0.0827525	0.00829398	0.02568	0.0765191	0.0494209	0.0940617	0.0364479	0.011357	0.0265312
1	1	0.0868363	0.118104	0.00707666	0.0272871	0.133785	0.0510511	0.022951	0.0268743	0.00946598	0.0149856
1	1	0.0783546	0.0179863	0.00357178	0.0360236	0.0441191	0.0401611	0.109716	0.0309821	0.00863049	0.0157019
1	1	0.0757025	0.0722292	0.00353134	0.0131049	0.0529125	0.035324	0.0165651	0.0266381	0.0120462	0.0143187
1	1	0.00707331	0.00398424	0.00878393	0.0100774	0.0240946	0.00824685	0.00191461	0.00679846	0.00664514	0.0437
1	1	0.070359	0.10858	0.00349089	0.0122051	0.0968195	0.0202462	0.0118863	0.0531401	0.00616835	0.0153782
1	1	0.0398631	0.0165526	0.0139635	0.00486299	0.0398649	0.0309152	0.00656259	0.0186409	0.0105898	0.0119411
1	1	0.0274643	0.0137349	0.0105828	0.00962561	0.0822112	0.0216188	0.00383118	0.00762759	0.0122846	0.013998
1	1	0.0067017	0.00198228	0.0238223	0.00365821	0.0141513	0.00455642	0.00588827	0.010702	0.00992217	0.0142812
1	1	0.163521	0.161417	0.00892942	0.0305772	0.0440262	0.169069	0.191465	0.133885	0.0108282	0.0146296
1	1	0.216295	0.172427	0.0112972	0.0525196	0.0976073	0.132696	0.275074	0.0908873	0.0265856	0.0228307
1	1	0.11509	0.170982	0.0085981	0.0275023	0.118451	0.0638194	0.256205	0.0506668	0.0216151	0.0109941
1	1	0.0157985	0.00915478	0.0136244	0.0136635	0.0528465	0.00681998	0.00450354	0.00494235	0.0101747	0.00955529
1	1	0.0436558	0.033841	0.00539812	0.0171301	0.0709826	0.0283684	0.202089	0.0229218	0.0262422	0.0115406
1	1	0.00669888	0.0091364	0.00589904	0.0113261	0.0134921	0.00622348	0.00978972	0.0122003	0.0100869	0.0202831
1	1	0.0643082	0.0321385	0.0136648	0.011944	0.0947671	0.0235183	0.0156418	0.0342853	0.0169704	0.0231604
1	1	0.0816565	0.110775	0.00411315	0.0323133	0.0533978	0.0588653	0.163401	0.0427302	0.00837468	0.0297613
1	1	0.030145	0.015071	0.00644042	0.00791881	0.0325114	0.0152916	0.00390144	0.0102934	0.00439759	0.0219582
1	1	0.138168	0.124109	0.00830719	0.0316897	0.0671189	0.0391514	0.179544	0.0620713	0.019658	0.0146691
1	1	0.0288074	0.0925708	0.00116363	0.0292356	0.0713333	0.0170811	0.0229871	0.0143617	0.00405346	0.0070265
1	1	0.0194279	0.0127455	0.014368	0.0162045	0.0383402	0.016026	0.0118154	0.0169578	0.0130519	0.0066062
1	1	0.168104	0.269562	0.00815319	0.0333012	0.0615703	0.124898	0.272693	0.164832	0.00943673	0.0159023
1	1	0.0271341	0.0330462	0.00390305	0.00945826	0.0621797	0.0217115	0.0183806	0.0167729	0.014419	0.0383181
1	1	0.0723474	0.0605028	0.00353134	0.0345032	0.0812019	0.0308791	0.0680821	0.0312303	0.0126021	0.0125716
1	1	0.374756	0.5061	0.0117981	0.053323	0.0485674	0.339568	0.638219	0.392203	0.0263454	0.0131467
1	1	0.00301366	0.00679858	0.00993133	0.00453987	0.00644032	0.012632	0.00329935	0.00674767	0.0110926	0.00890126
1	1	0.154326	0.0886451	0.00349089	0.0312814	0.0838376	0.0708698	0.208489	0.0566533	0.0267929	0.0150398
1	1	0.0420772	0.050821	0.00531723	0.0459405	0.0501091	0.0240079	0.046714	0.0268333	0.00810157	0.00901959
1	1	0.0973645	0.232164	0.00678263	0.0156022	0.15882	0.0489474	0.0314282	0.0827667	0.0103513	0.0140986
1	1	0.187161	0.112198	0.00706267	0.0228309	0.0350175	0.18782	0.400462	0.110003	0.0228744	0.0103698
1	1	0.00603012	0.00198228	0.00509096	0.00398133	0.00537621	0.00752335	0.00457575	0.00762759	0.0130519	0.0126621
1	1	0.0398631	0.0134539	0.0160325	0.00546538	0.0587896	0.0241458	0.00592438	0.0122003	0.0145421	0.0267948
1	1	0.0180725	0.0203958	0.00298996	0.0146778	0.0361643	0.011608	0.0194416	0.0133483	0.00812764	0.0100396
1	1	0.0221086	0.0355489	0.00777386	0.0391618	0.0561427	0.0199899	0.0192411	0.0148271	0.0147467	0.00953741
1	1	0.0532553	0.0594838	0.00830719	0.0661709	0.0500534	0.0368675	0.0282733	0.0136985	0.0105898	0.0248784
1	1	0.0227774	0.00991142	0.0243398	0.00759569	0.0330006	0.0118126	0.00269725	0.0160713	0.0184529	0.0122341
1	1	0.00904377	0.0145954	0.00693346	0.0218615	0.0201495	0.0113632	0.0133718	0.00809455	0.0100735	0.015723
1	1	0.127482	0.0593498	0.0102401	0.0670658	0.0554879	0.102163	0.246683	0.0393103	0.0322113	0.0193314
1	1	0.204378	0.250818	0.00411315	0.0124148	0.109189	0.0910782	0.114076	0.0573804	0.0118155	0.019242
1	1	0.104063	0.0386583	0.00531723	0.0158814	0.0659496	0.0373952	0.0208046	0.0199235	0.0201001	0.00622053
1	1	0.0224464	0.0370161	0.00477585	0.0154442	0.0407225	0.0166414	0.00461186	0.016288	0.0059039	0.00474752
1	1	0.00480148	0.00807236	0.00473541	0.00120479	0.00852093	0.0076613	0.00457575	0.00838646	0.00540107	0.00902851
1	1	0.108953	0.204635	0.00415359	0.0472209	0.174198	0.0432648	0.163651	0.0571291	0.00849823	0.0193053
1	1	0.100151	0.0304546	0.00597993	0.0414554	0.0504905	0.0717163	0.323223	0.0482128	0.0243568	0.014848
1	1	0.0154097	0.0247824	0.00955171	0.0289132	0.0382681	0.0113919	0.0687612	0.0144963	0.0214678	0.00728968
1	1	0.112638	0.0395183	0.0065213	0.0106515	0.0378092	0.0690361	0.126253	0.0437176	0.0139199	0.0053792
1	1	0.0298149	0.015293	0.0039677	0.00916745	0.0593924	0.019473	0.00382922	0.00883073	0.00542709	0.0216693
1	1	0.218278	0.260623	0.00589904	0.00584506	0.156246	0.0951948	0.045837	0.157784	0.0100869	0.0101815
1	1	0.186654	0.291257	0.00947082	0.0254692	0.0905732	0.0819497	0.222023	0.094992	0.013611	0.0108093
1	1	0.115562	0.0141625	0.0166953	0.00916745	0.107524	0.0520533	0.0124508	0.0152162	0.0208035	0.0166733
1	1	0.0492399	0.023225	0.0058586	0.0111157	0.0938526	0.0256595	0.0184088	0.0301602	0.0147988	0.0114738
1	1	0.218449	0.289415	0.00589904	0.0363467	0.0981888	0.126177	0.198775	0.118578	0.00994277	0.0171476
1	1	0.0137336	0.00827465	0.00856577	0.011851	0.0354256	0.00973173	0.00333546	0.00880648	0.0071599	0.0280206
1	1	0.110837	0.0676535	0.0142871	0.0363905	0.0612803	0.0486335	0.186445	0.0362116	0.015181	0.0103619
1	1	0.0947308	0.0549102	0.00464648	0.013428	0.077795	0.0561097	0.137709	0.0297676	0.0228744	0.00892687
1	1	0.10451	0.117452	0.00357178	0.0190786	0.0830254	0.0518769	0.14134	0.0403951	0.0127256	0.0161176
1	1	0.274336	0.183156	0.0104568	0.0125907	0.0374803	0.241458	0.417554	0.197034	0.0276094	0.013809
1	1	0.0640919	0.142956	0.00353134	0.00819809	0.109271	0.034827	0.00579191	0.0338447	0.0124374	0.0314495
1	1	0.111869	0.0621669	0.00648086	0.00337894	0.0256389	0.0861641	0.0176648	0.0848956	0.00937169	0.00332283
1	1	0.110876	0.0576622	0.0088081	0.00361436	0.0927295	0.0402786	0.00764464	0.0287347	0.00868353	0.006355
1	1	0.048906	0.071782	0.00415359	0.0364531	0.0535511	0.0160081	0.0367361	0.0257626	0.0115085	0.0165022
1	1	0.0722338	0.0208178	0.00896175	0.0736661	0.0400932	0.060736	0.226687	0.0148466	0.0600186	0.0146045
1	1	0.209029	0.153693	0.0153699	0.0441599	0.182918	0.0957915	0.433229	0.0548713	0.0610244	0.0144052
1	1	0.0676604	0.0583852	0.00473541	0.0256664	0.0442539	0.0210217	0.0214967	0.0175513	0.00638071	0.022725
1	1	0.0616446	0.0333741	0.00514376	0.0402547	0.0501933	0.034118	0.175017	0.0174928	0.0413793	0.0111381
1	1	0.112299	0.104339	0.00531723	0.0178429	0.121998	0.0581446	0.0327363	0.0522358	0.0156462	0.0134467
1	1	0.0826662	0.080131	0.00943038	0.0383012	0.146333	0.043152	0.0569795	0.0164778	0.015488	0.0459832
1	1	0.156687	0.214926	0.00174544	0.00453987	0.0727036	0.0640056	0.0110661	0.0687796	0.00548019	0.00915175
1	1	0.0766719	0.0505203	0.00593948	0.0537434	0.0609523	0.0301825	0.0369579	0.0298488	0.0137671	0.0112221
1	1	0.149989	0.114265	0.0057987	0.0384659	0.0746897	0.0810159	0.293825	0.0507333	0.0281194	0.0108273
1	1	0.223569	0.274375	0.00473541	0.03288	0.0605032	0.201187	0.482565	0.136084	0.0154554	0.021722
1	1	0.0649495	0.0576707	0.00519597	0.0175052	0.0720884	0.0332122	0.13286	0.0284727	0.015514	0.0107918
1	1	0.0591813	0.0484341	0.00656174	0.0134719	0.0968661	0.0168363	0.0124508	0.0144573	0.00762479	0.0293053
1	1	0.108992	0.0862332	0.00636271	0.0269653	0.0874776	0.0625885	0.347892	0.0399864	0.0243568	0.0129422
1	1	0.159209	0.538997	0.0142063	0.00888817	0.124817	0.0983993	0.0199071	0.300351	0.00542709	0.00863078
1	1	0.0436907	0.0687399	0.0105131	0.0386383	0.0777113	0.0201083	0.0679544	0.0209986	0.00547151	0.0201228
1	1	0.151937	0.0598781	0.0100122	0.0367346	0.0358965	0.13742	0.298316	0.0856622	0.0297579	0.00976819
1	1	0.153969	0.187132	0.00834761	0.0113416	0.125647	0.0767494	0.0111744	0.0628497	0.0108282	0.0236871
1	1	0.0130648	0.0101979	0.0273297	0.00640244	0.0212507	0.01023	0.00801956	0.016014	0.0152496	0.00809152
1	1	0.0144023	0.0280384	0.00349089	0.0394025	0.0314432	0.014695	0.00986193	0.00951501	0.0142699	0.00931852
1	1	0.013395	0.0539512	0.00593948	0.00240957	0.034997	0.0161725	0.00255281	0.0125699	0.00688354	0.016571
1	1	0.108506	0.211667	0.00984262	0.0103722	0.073464	0.0656285	0.0237349	0.0943771	0.00542709	0.0119594
1	1	0.0706136	0.145272	0.00535767	0.00880045	0.0764921	0.0402988	0.0657496	0.0471941	0.00767464	0.0131
1	1	0.0368495	0.138063	0.00834761	0.0147206	0.078468	0.0135044	0.0257565	0.0562231	0.00664514	0.0186937
1	1	0.031421	0.0559456	0.00477585	0.00856506	0.0952165	0.0127229	0.015112	0.0136682	0.0056655	0.00871991
1	1	0.18518	0.236515	0.00892942	0.0593968	0.142765	0.0898221	0.394138	0.120687	0.0167851	0.0181837
1	1	0.152849	0.267664	0.00710312	0.0379254	0.137161	0.0684787	0.0983224	0.0935258	0.0201739	0.0184884
1	1	0.126933	0.186195	0.00951124	0.0135158	0.0309141	0.13427	0.107885	0.163696	0.00444745	0.0105701
1	1	0.0968118	0.162214	0.00469496	0.0129543	0.0770726	0.0533722	0.2512	0.0579106	0.0215354	0.0217907
1	1	0.182316	0.176207	0.0100526	0.0279951	0.0813615	0.0724928	0.304121	0.0854417	0.0228394	0.00728372
1	1	0.162843	0.157504	0.0183466	0.0228747	0.0258492	0.24536	0.296086	0.165434	0.0213919	0.0111828
1	1	0.167993	0.555095	0.00702222	0.0246716	0.106115	0.0887561	0.15046	0.159555	0.00172088	0.0196417
1	1	0.0338359	0.017132	0.00419404	0.0526873	0.0242423	0.0125849	0.031356	0.0114024	0.0140315	0.0116392
1	1	0.0103841	0.0058036	0.0399279	0.00671402	0.0224181	0.00975409	0.00390144	0.00801679	0.0331997	0.0142722
1	1	0.178771	0.386989	0.00353134	0.0214317	0.0214047	0.233104	0.369217	0.325017	0.0162552	0.016689
1	1	0.0846962	0.0952303	0.0125417	0.0171739	0.12547	0.0342012	0.0559667	0.017921	0.0263161	0.0175343
1	1	0.0428768	0.0724402	0.00298996	0.0239319	0.0819137	0.0341162	0.0125953	0.0305007	0.0130606	0.0204989
1	1	0.007891	0.0155794	0.0058586	0.0395936	0.0330057	0.00906804	0.00477207	0.0110522	0.00988111	0.0134767
1	1	0.15261	0.126349	0.00892942	0.0681896	0.0470361	0.109608	0.101353	0.0929549	0.0373076	0.0322213
1	1	0.0845331	0.0373624	0.00411315	0.0384402	0.052247	0.0362871	0.16974	0.023227	0.0250981	0.00829991
1	1	0.0167472	0.0239296	0.00261013	0.03281	0.0365694	0.0179224	0.00525006	0.0106826	0.00540107	0.00634971
1	1	0.0157049	0.0064439	0.0118385	0.00546538	0.0167605	0.0067815	0.00337156	0.00708112	0.0164677	0.0032212
1	1	0.332551	0.492708	0.0125012	0.0343514	0.0371072	0.381101	0.602573	0.321813	0.0159701	0.0110355
1	1	0.125469	0.0600185	0.00473541	0.019895	0.0529675	0.0777374	0.212218	0.034389	0.0148432	0.00548084
1	1	0.186025	0.333449	0.0118467	0.0192312	0.131924	0.068521	0.0993467	0.147515	0.00812764	0.0178775
1	1	0.0177546	0.0137404	0.00407271	0.0115332	0.0181059	0.0159437	0.00198683	0.00836697	0.00788924	0.0182537
1	1	0.251567	0.466705	0.00473541	0.0512476	0.10302	0.124685	0.211442	0.174407	0.0203513	0.0226786
1	1	0.0623405	0.358324	0.00838808	0.00606778	0.0963106	0.0242996	0.0170266	0.102532	0.00108259	0.00809067
1	1	0.00502275	0.00594685	0.00531723	0.0240498	0.0125789	0.00931288	0.00363515	0.0118111	0.00762479	0.00655596
1	1	0.109422	0.265657	0.00714356	0.0329239	0.0952743	0.057516	0.0434214	0.0435569	0.00937169	0.0547968
1	1	0.0321569	0.0192575	0.0072097	0.00944672	0.0322573	0.0233356	0.00329935	0.0163643	0.0133932	0.0324078
1	1	0.0786473	0.0560811	0.00353134	0.082011	0.0391284	0.0532164	0.128051	0.0381736	0.0252834	0.0292701
1	1	0.00245659	0.00269079	0.00710312	0.00277655	0.00522534	0.00070337	0.00131252	0.00494235	0.00465982	0.00352609
1	1	0.16005	0.324017	0.00768494	0.00884432	0.086464	0.0740379	0.0308343	0.117394	0.00320337	0.00820042
1	1	0.0805428	0.0786185	0.0118385	0.00694892	0.0898	0.0399281	0.0151113	0.0410954	0.00516266	0.0101975
1	1	0.0358393	0.032425	0.00469496	0.0085212	0.0529013	0.0137779	0.00322713	0.00797779	0.0127874	0.0127012
1	1	0.0102418	0.00750709	0.00415359	0.00518611	0.0163828	0.00952658	0.00457575	0.00647956	0.00688354	0.0200207
1	1	0.0717187	0.219483	0.00838808	0.0179679	0.0669283	0.0458367	0.0548939	0.0267793	0.00516266	0.0752315
1	1	0.00803923	0.00467307	0.0159253	0.00453987	0.0106015	0.00587179	0.00326324	0.00912583	0.00908123	0.0128792
1	1	0.0103841	0.00991142	0.00955171	0.035465	0.0102969	0.0116367	0.015662	0.00875616	0.0157524	0.00944888
1	1	0.139355	0.327878	0.00597173	0.040328	0.179547	0.0702888	0.142799	0.116763	0.0116446	0.0231991
1	1	0.00803851	0.00792912	0.00714356	0.0112942	0.0189438	0.0082267	0.00393755	0.00367324	0.0147467	0.0153324
1	1	0.00368523	0.00665535	0.0243398	0.0042606	0.013238	0.0154295	0.00262503	0.0099042	0.0169965	0.0133033
1	1	0.0211013	0.0228143	0.00892942	0.0659926	0.0270795	0.0118223	0.0844546	0.0172448	0.0346735	0.0200513
1	1	0.0368523	0.0530843	0.00539812	0.0146149	0.0454345	0.0259329	0.0806289	0.032748	0.0181885	0.0194329
1	1	0.176086	0.304705	0.0112972	0.0448631	0.148776	0.10714	0.43797	0.130081	0.0131542	0.0323244
1	1	0.135679	0.0924143	0.00829095	0.0189719	0.046202	0.0739498	0.303328	0.0578732	0.0315308	0.0118
1	1	0.0631582	0.110894	0.00593948	0.0143535	0.0579658	0.0353045	0.0210863	0.0376903	0.00640674	0.0374723
1	1	0.102998	0.181722	0.0106345	0.0194958	0.0824028	0.0347321	0.0449078	0.0505025	0.00444745	0.0297491
1	1	0.158388	0.42665	0.00085656	0.00946865	0.104383	0.0824384	0.0493261	0.0958162	0.00704826	0.00409509
1	1	0.0186833	0.00908155	0.0154103	0.0196274	0.0458065	0.0122332	0.0105362	0.0194192	0.0208542	0.0110927
1	1	0.156015	0.0814625	0.010594	0.0241234	0.0380552	0.164152	0.350825	0.140304	0.0268956	0.00725318
1	1	0.19866	0.343075	0.00501016	0.0273716	0.026894	0.167845	0.319335	0.216754	0.00762479	0.0178291
1	1	0.017416	0.0096326	0.00702222	0.00982879	0.0147071	0.00496326	0.007273	0.00992369	0.00270053	0.00841801
1	1	0.0687345	0.0658106	0.00656174	0.0258868	0.0740203	0.0413562	0.270776	0.0174798	0.023904	0.024544
1	1	0.0399711	0.0279203	0.00415359	0.0082016	0.0508986	0.0233631	0.0103784	0.00876589	0.0108282	0.0247506
1	1	0.0745274	0.088179	0.00492131	0.0268174	0.0697477	0.0369835	0.206817	0.0309649	0.0232813	0.0141908
1	1	0.00334945	0.00976817	0.00178589	0.0407485	0.0205916	0.00917493	0.0183772	0.00799728	0.0139405	0.00879917
1	1	0.248911	0.922379	0.00519442	0.00617856	0.0409269	0.158137	0.265095	0.397587	0.00605671	0.00711906
1	1	0.0462152	0.113156	0.0061011	0.00866436	0.089158	0.031572	0.00652648	0.0423658	0.00296496	0.0474033
1	1	0.0523674	0.0394619	0.00765261	0.0183349	0.0624749	0.0282005	0.0297798	0.00875616	0.0147467	0.0109379
1	1	0.131783	0.127565	0.00651318	0.0169986	0.0577274	0.0828488	0.271762	0.0529154	0.028559	0.0193184
1	1	0.00562057	0.00863762	0.00389302	0.0377124	0.00694857	0.00422023	0.00262503	0.00762759	0.0120722	0.0116007
1	1	0.266932	0.640728	0.0112163	0.0268561	0.030534	0.290832	0.524992	0.429574	0.00781412	0.0294781
1	1	0.169374	0.145651	0.00648086	0.0198628	0.0584568	0.0742898	0.118001	0.0566789	0.00836603	0.0103639
1	1	0.172988	0.0791419	0.00644042	0.0156882	0.0404747	0.117026	0.185615	0.0866589	0.0100869	0.0122497
1	1	0.0582837	0.0425267	0.00892942	0.0112977	0.0598704	0.0331975	0.00393755	0.0145304	0.00886888	0.0498486
1	1	0.0676633	0.114672	0.00710312	0.026166	0.127711	0.0476463	0.021427	0.0458613	0.00296496	0.0200264
1	1	0.0428712	0.0533861	0.00415359	0.0100491	0.0861143	0.0175475	0.00854941	0.0186603	0.00860443	0.0240616
1	1	0.148113	0.0666508	0.00597993	0.0290741	0.0432938	0.0866979	0.374287	0.0365229	0.0430352	0.0174376
1	1	0.030732	0.0225136	0.00513945	0.0424521	0.0424926	0.0246044	0.187872	0.0245789	0.0147728	0.0159056
1	1	0.0217728	0.021886	0.00539812	0.00671402	0.0366726	0.00805559	0.00198683	0.00723842	0.0145344	0.0141021
1	1	0.0613337	0.0421272	0.00224646	0.0251627	0.0926566	0.0314273	0.0935163	0.0252928	0.021727	0.0112958
1	1	0.0682828	0.0674807	0.00545464	0.0315454	0.0879483	0.0273989	0.0956333	0.0234406	0.0194847	0.00726781
1	1	0.0196539	0.0184135	0.00834761	0.0578127	0.0190851	0.0131326	0.0653602	0.0125699	0.00961657	0.0379328
1	1	0.137206	0.0913117	0.00826675	0.0146767	0.0431876	0.0661696	0.201956	0.0845245	0.00688354	0.0255962
1	1	0.112963	0.10724	0.00767689	0.0287036	0.0626323	0.0468849	0.0647032	0.0442284	0.0056655	0.0134688
1	1	0.127093	0.0357007	0.0086142	0.0566572	0.0673817	0.0937518	0.422791	0.0371493	0.0682719	0.0133717
1	1	0.156263	0.149567	0.0107153	0.0352633	0.164226	0.053736	0.167535	0.0778357	0.0171352	0.0147194
1	1	0.103875	0.052378	0.00589904	0.0252447	0.075537	0.0573538	0.224976	0.0285645	0.046548	0.0122698
1	1	0.0535883	0.0513574	0.00788699	0.0134467	0.0843602	0.0264122	0.0066348	0.0181831	0.00993953	0.0371859
1	1	0.00569434	0.0109064	0.00535767	0.0206274	0.0183074	0.0106507	0.0249018	0.0146617	0.0209671	0.00332581
1	1	0.0479306	0.0113655	0.0117981	0.00969888	0.032813	0.0203732	0.00596049	0.00686873	0.0107252	0.0180082
1	1	0.235711	0.347832	0.00772537	0.0130611	0.0725754	0.122976	0.0603143	0.195529	0.0105898	0.0210072
1	1	0.168574	0.164984	0.0051799	0.028017	0.0528701	0.14328	0.226127	0.110361	0.0199355	0.00955543
1	1	0.0809786	0.0360123	0.00393269	0.0803865	0.0669354	0.0454622	0.0888227	0.0280813	0.0253885	0.0156932
1	1	0.100156	0.143628	0.00294952	0.00583236	0.0773284	0.0390075	0.0038128	0.0431386	0.00336665	0.0135753
1	1	0.0636717	0.0535396	0.00772537	0.0299235	0.0536167	0.0446823	0.0458662	0.032748	0.00961014	0.00645317
1	1	0.0385228	0.0637589	0.00472737	0.0353773	0.0524848	0.0199617	0.171618	0.0342657	0.0371964	0.0269281
1	1	0.046895	0.0189787	0.00834761	0.00976984	0.0776807	0.0252015	0.010464	0.0114414	0.00961014	0.0117315
1	1	0.112236	0.171429	0.0135031	0.0118563	0.168614	0.0457493	0.0630559	0.0803425	0.00763992	0.0216944
1	1	0.101388	0.0685571	0.00357178	0.0694435	0.0565416	0.0474818	0.151034	0.0297958	0.0275862	0.0287862
1	1	0.00301366	0.0104767	0.00589904	0.05407	0.00628945	0.00470987	0.00659869	0.00760812	0.0127874	0.0186347
1	1	0.0102158	0.0194008	0.0048163	0.0781252	0.0283867	0.00906804	0.0451701	0.0174048	0.0164264	0.00508104
1	1	0.0181634	0.0324305	0.0058586	0.0293756	0.0384361	0.00941973	0.0207166	0.0198279	0.0204741	0.0129126
1	1	0.0942803	0.0502675	0.0106422	0.00763954	0.0693059	0.0455595	0.0170266	0.0459725	0.0144206	0.00871098
1	1	0.0532582	0.0648216	0.00714356	0.024552	0.066984	0.0236263	0.153071	0.0255485	0.0151308	0.0243018
1	1	0.0487006	0.0269079	0.0119599	0.0283994	0.0828614	0.0307423	0.0311084	0.0164033	0.0157524	0.0184073
1	1	0.0926999	0.237139	0.00892942	0.0453826	0.183231	0.030602	0.222782	0.0606823	0.00934567	0.0349473
1	1	0.05025	0.018068	0.00419404	0.0126971	0.0524914	0.0112755	0.007273	0.0163838	0.011331	0.00290366
1	1	0.012197	0.0144489	0.00469496	0.0063909	0.0244987	0.0159191	0.00329935	0.0122003	0.00492425	0.017792
1	1	0.0177546	0.0114716	0.00527678	0.00884432	0.0258169	0.0140032	0.00453965	0.00494235	0.00301806	0.0468462
1	1	0.0147753	0.0130997	0.00714356	0.028384	0.030545	0.0081095	0.0625339	0.00305493	0.0116836	0.0603666
1	1	0.00603012	0.013876	0.00174544	0.0261081	0.0118165	0.00692683	0.00716468	0.00609039	0.0156087	0.0187213
1	1	0.201014	0.309846	0.00892942	0.0302314	0.130753	0.0832145	0.0525666	0.108449	0.00863049	0.0162728
1	1	0.00536135	0.00219543	0.0242347	0.00916745	0.00471709	0.0101231	0.00127641	0.00723842	0.0164416	0.0122497
1	1	0.119133	0.0661306	0.00858194	0.0394976	0.0785839	0.0658844	0.347056	0.0335068	0.045027	0.0249902
1	1	0.165774	0.204381	0.00864659	0.0538308	0.109034	0.0819233	0.274519	0.0617277	0.0131584	0.0129555
1	1	0.0888491	0.132732	0.0023677	0.026968	0.0689502	0.0337482	0.158069	0.0304714	0.0184529	0.0183795
1	1	0.0912602	0.136642	0.00240815	0.0213469	0.0629421	0.0454782	0.17383	0.0198279	0.0190078	0.0284793
1	1	0.0927147	0.142891	0.0065213	0.026665	0.0730353	0.038596	0.207972	0.0425744	0.0204382	0.0385606
1	1	0.0197581	0.0110496	0.0110707	0.0123802	0.0162795	0.00963345	0	0.0129591	0.00812764	0.01151
1	1	0.00904377	0.00863762	0.00768494	0.00771167	0.0234822	0.00841235	0.00652648	0.00266576	0.0134743	0.014712
1	1	0.0147409	0.0134539	0.00523635	0.0303353	0.0392735	0.00717166	0.101266	0.00647956	0.0304937	0.0228347
1	1	0.0730246	0.0600792	0.00332928	0.0147448	0.0888343	0.0507314	0.0125933	0.0354262	0.00778951	0.0206302
1	1	0.0150711	0.00609008	0.0242588	0.00976984	0.0119526	0.010092	0.0240711	0.00723842	0.0158413	0.0128575
1	1	0.082594	0.0192432	0.00353134	0.0207445	0.0169827	0.0576323	0.142665	0.020484	0.00984853	0.0157579
1	1	0.0204324	0.00396456	0.0184929	0.00586698	0.0256845	0.00808995	0.00528487	0.0128764	0.0130323	0.0146259
1	1	0.0783801	0.312071	0.00353134	0.0300263	0.11474	0.0400024	0.0298575	0.0777888	0.00592995	0.0121498
1	1	0.114344	0.12719	0.00198899	0.0291814	0.110702	0.0552747	0.166759	0.0378838	0.0201739	0.0179893
1	1	0.00837501	0.00807236	0.0111758	0.00819809	0.0133889	0.011658	0.00262503	0.00935611	0.0118283	0.0108078
1	1	0.0358422	0.0082156	0.0183599	0.00611163	0.0259972	0.0164578	0.00418574	0.0149098	0.0144002	0.00799287
1	1	0.0887124	0.0288901	0.00888901	0.00643475	0.0547576	0.0317761	0.00659869	0.0182712	0.0147728	0.0117289
1	1	0.0225209	0.0293735	0.00714356	0.00819809	0.0403639	0.0153467	0.00525006	0.0224249	0.00984853	0.0242738
1	1	0.0288047	0.00878087	0.0125012	0.00486299	0.0477507	0.0176776	0.00652648	0.0114414	0.0130519	0.0144492
1	1	0.0196506	0.0161447	0.00951124	0.0143097	0.0432638	0.0215771	0.00657861	0.0220849	0.0150112	0.0165256
1	1	0.0381308	0.0380854	0.00780627	0.0767767	0.0554653	0.0274985	0.0360039	0.0136926	0.0317172	0.0425694
1	1	0.0900101	0.0826887	0.00527678	0.0325465	0.062708	0.0480273	0.0753593	0.0402838	0.0130117	0.0690398
1	1	0.096812	0.0843182	0.0105536	0.0107237	0.108931	0.036244	0.0125231	0.0491865	0.0132902	0.01813
1	1	0.109538	0.0593406	0.00415359	0.0107017	0.0573118	0.055815	0.0124147	0.055433	0.00812764	0.012807
1	1	0.0586223	0.0297419	0.00477585	0.0528305	0.045797	0.0295982	0.15348	0.0186603	0.0369319	0.0094835
1	1	0.0291404	0.0409521	0.00353134	0.0292311	0.0617771	0.0220834	0.089748	0.0175318	0.0211155	0.0209892
1	1	0.236088	0.659032	0.00407271	0.00634706	0.182072	0.11555	0.105076	0.169257	0.00394461	0.0150428
1	1	0.0722055	0.1314	0.0059152	0.0758996	0.110924	0.041386	0.21319	0.0460963	0.0162422	0.0237872
1	1	0.0572792	0.00765032	0.00884858	0.00611163	0.0669041	0.0288557	0.00581605	0.0201586	0.0122131	0.0102685
1	1	0.0619689	0.0903485	0.0124203	0.0161642	0.0813499	0.0231977	0.0125592	0.0354138	0.00937169	0.0530993
1	1	0.156533	0.226763	0.00589904	0.00759569	0.0992018	0.0693792	0.0619184	0.0564092	0.00762479	0.0244478
1	1	0.0435446	0.00665535	0.0330267	0.00846342	0.0692338	0.0152725	0.00580094	0.0133483	0.0197231	0.0129801
1	1	0.216672	0.234494	0.0083027	0.0157348	0.0431486	0.199737	0.268879	0.118308	0.0186914	0.0179435
1	1	0.0589525	0.0824927	0.00701114	0.0203513	0.0825172	0.029227	0.0224258	0.0305768	0.012549	0.0123393
1	1	0.140942	0.263838	0.0119194	0.0100052	0.210215	0.0632689	0.00838986	0.100211	0.00786318	0.0234659
1	1	0.183119	0.287186	0.00601736	0.00856506	0.0822942	0.100361	0.14514	0.0888928	0.0135287	0.0129235
1	1	0.0539353	0.0303017	0.00770515	0.0219054	0.0370724	0.0325587	0.0826603	0.0258663	0.0186588	0.0125553
1	1	0.0284745	0.0121802	0.0117001	0.0113275	0.0358392	0.0155663	0.0211086	0.0129591	0.0145083	0.0311056
1	1	0.114066	0.0860897	0.00294952	0.0219493	0.101633	0.0623766	0.179983	0.0567593	0.0275136	0.00707893
1	1	0.0348376	0.0610287	0.00473541	0.0171139	0.048848	0.0178913	0.0145818	0.016014	0.0200622	0.0143861
1	1	0.0529279	0.0685981	0.0076445	0.0383454	0.0700812	0.0280156	0.20956	0.0335842	0.0269899	0.0169751
1	1	0.0301506	0.00665535	0.018279	0.00824193	0.0535799	0.0133194	0.00521396	0.0171874	0.0175232	0.00534584
1	1	0.270713	0.245395	0.00706267	0.0467148	0.080248	0.172708	0.0724401	0.209305	0.021341	0.00995178
1	1	0.152939	0.236528	0.00648086	0.00759569	0.133857	0.0619611	0.0912301	0.0563475	0.0172609	0.0118305
1	1	0.141792	0.574779	0.0136648	0.0448679	0.152912	0.0585698	0.0463268	0.14848	0.00836603	0.0156673
1	1	0.00770342	0.0130242	0.00901031	0.0909805	0.0229263	0.0134262	0.0291281	0.0125699	0.0384581	0.0122617
1	1	0.120402	0.377228	0.00548696	0.0143974	0.127606	0.0672224	0.0348689	0.0922331	0.00863049	0.0364199
1	1	0.0150711	0.0111843	0.00709612	0.0231978	0.0338296	0.0109932	0.00858552	0.0172546	0.0183779	0.0124314
1	1	0.0177518	0.00609008	0.0160325	0.00601988	0.0169386	0.0152916	0.00127641	0.00647956	0.0131461	0.0570471
1	1	0.0398575	0.0907891	0.00262828	0.0238955	0.0583668	0.019485	0.00925982	0.0256123	0.00886888	0.0129836
1	1	0.0113915	0.0265983	0.00535767	0.010093	0.0204408	0.0088117	0.0406113	0.0118224	0.0115694	0.0493139
1	1	0.0267998	0.0135972	0.00290908	0.0586928	0.0277855	0.0133383	0.0945585	0.00951501	0.0398311	0.00974959
1	1	0.187862	0.0492167	0.00523635	0.0255707	0.0372555	0.168457	0.374462	0.0788389	0.0167723	0.0342368
1	1	0.0256236	0.0114629	0.00901024	0.00703714	0.0421177	0.0218477	0.00677401	0.00874375	0.0122355	0.0326471
1	1	0.055603	0.0147277	0.00469496	0.00842542	0.066341	0.0341425	0.00322713	0.0144768	0.00937169	0.00470478
1	1	0.0375154	0.0439327	0.00593948	0.0333133	0.0572268	0.0165914	0.0392485	0.0240114	0.00899843	0.0117336
1	1	0.017416	0.0267647	0.00959213	0.0412096	0.0297449	0.00977141	0.0244079	0.0218418	0.0243568	0.0072867
1	1	0.159804	0.155802	0.00232726	0.025247	0.0599445	0.133424	0.34841	0.0996827	0.0219207	0.0167995
1	1	0.302192	0.587386	0.00894559	0.0408251	0.0687262	0.153014	0.185072	0.266402	0.00860443	0.0114084
1	1	0.0194279	0.00467307	0.0106345	0.0121356	0.027048	0.0149789	0.00390144	0.0137375	0.0130519	0.0357484
1	1	0.0736059	0.062602	0.0130426	0.0240999	0.0706111	0.0374341	0.0615637	0.0301212	0.0110665	0.00855563
1	1	0.096117	0.183806	0.00446879	0.00458372	0.095285	0.0340488	0.0130168	0.0229854	0.00737988	0.0198711
1	1	0.0803922	0.0584526	0.0105457	0.0215384	0.133449	0.0327553	0.0158786	0.0186993	0.00608137	0.0298005
1	1	0.0963053	0.0256341	0.00294952	0.0405196	0.0462576	0.0630775	0.277265	0.0351397	0.044263	0.0148023
1	1	0.100836	0.0483293	0.00768494	0.0366773	0.110788	0.0372577	0.0947779	0.0171766	0.0363297	0.0181189
1	1	0.080169	0.186845	0.00589904	0.0101649	0.115015	0.0277385	0.0330986	0.0590441	0.00786318	0.013094
1	1	0.142711	0.162915	0.0107153	0.0320422	0.0238316	0.163676	0.428281	0.226358	0.0275117	0.0115442
1	1	0.0867874	0.0851094	0.00349089	0.02638	0.0606074	0.0482117	0.095618	0.0397238	0.0334641	0.0127005
1	1	0.151077	0.188592	0.00362468	0.016045	0.0694033	0.0854926	0.16927	0.0636794	0.0188092	0.0122828
1	1	0.151079	0.260961	0.00714356	0.0189811	0.0922086	0.077192	0.124326	0.0833748	0.0199355	0.019678
1	1	0.180994	0.157056	0.00702222	0.017995	0.0940244	0.0830191	0.306785	0.0590056	0.0209736	0.0141638
1	1	0.209726	0.285323	0.00875152	0.0215617	0.15005	0.089049	0.282798	0.0684099	0.0331854	0.0134808
1	1	0.0145707	0.0165667	0.00938995	0.00398133	0.0385943	0.0082072	0.00262503	0.0110717	0.0110665	0.00997372
1	1	0.0388586	0.0109064	0.0137457	0.0192604	0.0549091	0.0237246	0.0535613	0.00457266	0.0123106	0.0372555
1	1	0.0339455	0.0172752	0.0112567	0.00819809	0.0291338	0.0156432	0.00390144	0.0122197	0.0122196	0.0121516
1	1	0.0643166	0.0457094	0.00589904	0.00912361	0.0534758	0.0230597	0.00397366	0.0251789	0.00661909	0.0246321
1	1	0.152193	0.0856087	0.0101739	0.0428304	0.124768	0.072011	0.358247	0.0343987	0.0636972	0.0267938
1	1	0.110529	0.104192	0.0076445	0.0197751	0.0937339	0.0627163	0.0577035	0.0337248	0.0259803	0.0185297
1	1	0.141696	0.126077	0.00656174	0.0490768	0.143638	0.0524678	0.336485	0.0498711	0.0529469	0.0112975
1	1	0.236413	0.0904982	0.00830719	0.0273708	0.0576443	0.170381	0.118749	0.122646	0.0213919	0.00861531
1	1	0.240612	0.632736	0.0154103	0.0256075	0.155724	0.122971	0.109148	0.187013	0.00233859	0.0257491
1	1	0.0237819	0.00800784	0.00909911	0.00791881	0.0294699	0.0150528	0.00776679	0.0156054	0.00714799	0.00551137
1	1	0.118959	0.0543367	0.00876768	0.00791881	0.0838354	0.0557967	0.0102303	0.0251983	0.012549	0.0527806
1	1	0.119646	0.148151	0.0112567	0.00704471	0.0376806	0.100385	0.0969898	0.125145	0.01124	0.00747207
1	1	0.00770342	0.00269079	0.0107558	0.0085212	0.0184634	0.0082267	0.00393755	0.00646009	0.0192202	0.0133319
1	1	0.0288074	0.012037	0.0130022	0.00333509	0.0421915	0.0203842	0.00581605	0.0057207	0.00542709	0.0235624
1	1	0.156716	0.138309	0.0112567	0.015893	0.0280599	0.178241	0.223404	0.114958	0.0154477	0.0233548
1	1	0.104334	0.169532	0.00381213	0.025864	0.158991	0.0394184	0.0601762	0.0649842	0.0129637	0.0188235
1	1	0.353893	0.6441	0.0129617	0.0485872	0.0775023	0.294348	0.424199	0.314161	0.0347429	0.0110257
1	1	0.0612946	0.120901	0.00531723	0.0510862	0.0969554	0.031641	0.0715746	0.0341387	0.0091617	0.0238215
1	1	0.0468978	0.0327115	0.00531723	0.0233652	0.0662853	0.0241458	0.0217267	0.0140877	0.00993131	0.0108242
1	1	0.134823	0.0666967	0.00826675	0.0269297	0.159183	0.0554633	0.0757392	0.035803	0.0323377	0.041449
1	1	0.0227801	0.0140585	0.00535767	0.0177002	0.0338772	0.0162397	0.0112106	0.017863	0.00886888	0.00755511
1	1	0.0522936	0.035832	0.00710312	0.0277377	0.0832796	0.0364087	0.0364977	0.0359423	0.0169444	0.0179653
1	1	0.149284	0.156615	0.0065213	0.0146328	0.0608322	0.0637658	0.0896156	0.067244	0.00765084	0.0107022
1	1	0.0372885	0.0109064	0.0168648	0.0100491	0.0573118	0.0165914	0.0123786	0.00797779	0.0118078	0.0126659
1	1	0.0356216	0.0101979	0.0132931	0.0125025	0.0587037	0.0170811	0.00947192	0.0161972	0.0160985	0.0115727
1	1	0.039009	0.0316861	0.00593948	0.0703141	0.0505663	0.0233356	0.0980323	0.0284883	0.0389882	0.00960835
1	1	0.239892	0.234984	0.00920403	0.0345447	0.0730207	0.214237	0.340348	0.132863	0.0560587	0.0154799
1	1	0.0635631	0.160979	0.0182384	0.0422763	0.10287	0.0393453	0.190858	0.0283424	0.0225298	0.0146199
1	1	0.115336	0.14405	0.00590604	0.027779	0.146766	0.0468752	0.14694	0.0378374	0.0325981	0.0100552
1	1	0.0505774	0.0884591	0.00760402	0.0525073	0.0681117	0.0373583	0.0337551	0.0198083	0.0206766	0.0136231
1	1	0.0700053	0.048713	0.00888901	0.0106953	0.0922098	0.0253938	0.012487	0.0369365	0.00961014	0.00934604
1	1	0.181958	0.204084	0.0079354	0.0151297	0.0950515	0.0744957	0.138251	0.0516781	0.0129078	0.0329552
1	1	0.0995245	0.145392	0.00592626	0.00912361	0.113416	0.0436605	0.00322713	0.0369818	0.00533606	0.0295998
1	1	0.286179	0.304589	0.00469496	0.0430607	0.0879527	0.207722	0.265222	0.128596	0.039394	0.0251516
1	1	0.0460629	0.0213885	0.0104213	0.00578851	0.060106	0.0185257	0.0111744	0.0129591	0.0139162	0.0217441
1	1	0.182293	0.133635	0.0153294	0.0460819	0.0593082	0.182226	0.435454	0.17209	0.0247609	0.00872957
1	1	0.00962883	0.00452984	0.0103878	0.0063909	0.00826681	0.00987828	0.00195072	0.0057207	0.00664514	0.0272109
1	1	0.0348646	0.0242491	0.0063004	0.00791881	0.0987126	0.0273673	0.00911541	0.0152779	0.014296	0.0149641
1	1	0.166199	0.261339	0.0115719	0.050312	0.193394	0.0695471	0.332491	0.0691752	0.0243829	0.0203256
1	1	0.159368	0.546625	0.00938995	0.00611163	0.118972	0.0722628	0.0155331	0.210269	0.00492425	0.00841801
1	1	0.0897746	0.069856	0.00947082	0.0272231	0.122635	0.0426646	0.228591	0.0232135	0.0477243	0.0310752
1	1	0.102751	0.178957	0.00772537	0.05561	0.179914	0.046813	0.0386058	0.06516	0.0147042	0.00654403
1	1	0.0167472	0.0201826	0.00535767	0.00791881	0.0409291	0.00987828	0.00585216	0.0103128	0.0100869	0.0146445
1	1	0.0227774	0.0415319	0.00357178	0.013428	0.0679492	0.0204917	0.013089	0.0289147	0.0211535	0.0113618
1	1	0.118738	0.311752	0.00294952	0.00856506	0.0381044	0.0521971	0.0118488	0.11585	0.00520384	0.00580732
1	1	0.0905225	0.102002	0.00710312	0.0204213	0.0765126	0.0361532	0.0367642	0.0326718	0.0201739	0.0124495
1	1	0.0753695	0.189342	0.00415359	0.0104005	0.0753701	0.0308589	0.0225656	0.0346743	0.00468586	0.0172898
1	1	0.0331586	0.00523834	0.0147484	0.00764474	0.0425123	0.0204911	0.00202294	0.0106826	0.0199017	0.0190737
1	1	0.0110529	0.00212552	0.0108416	0.00787493	0.0250795	0.0134262	0.00649037	0.0115371	0.0146105	0.00861233
1	1	0.0130648	0.00467307	0.00826675	0.00889452	0.0133889	0.00636143	0.00386534	0.00647956	0.00517194	0.0154406
1	1	0.11727	0.0954287	0.00813375	0.0327155	0.0796258	0.0522982	0.129963	0.0433603	0.00954919	0.00892986
1	1	0.179189	0.129975	0.00473541	0.0167631	0.133715	0.0811041	0.22637	0.0567009	0.0255489	0.0140702
1	1	0.0201544	0.0160015	0.011404	0.0558939	0.0577773	0.0211553	0.0791995	0.0101014	0.0308438	0.0544411
1	1	0.206709	0.577677	0.0100122	0.0159005	0.066209	0.0951216	0.077132	0.20445	0.00664514	0.0135871
1	1	0.093592	0.0397279	0.0166144	0.00920073	0.118813	0.0260703	0.00925982	0.043411	0.0187174	0.0192977
1	1	0.0348376	0.0308724	0.0112567	0.0441288	0.0514493	0.0209496	0.0171172	0.0230417	0.00937169	0.0102555
1	1	0.0773786	0.0818542	0.00700278	0.0102951	0.0738712	0.0543197	0.011921	0.0426717	0.0106921	0.00971107
1	1	0.0479023	0.0515045	0.00597181	0.0644225	0.0741045	0.0159949	0.0215301	0.0214396	0.0132642	0.0168124
1	1	0.0291404	0.047611	0.00411315	0.0458125	0.0422656	0.011285	0.0305892	0.0164567	0.0131017	0.0106066
1	1	0.126425	0.305249	0.00407271	0.0170756	0.0987237	0.0615052	0.143864	0.0779637	0.00884282	0.0100887
1	1	0.0887843	0.183479	0.0119194	0.0633501	0.0911993	0.0418423	0.246944	0.0572442	0.0420306	0.0264943
1	1	0.0489041	0.0464212	0.00353134	0.00430445	0.0639901	0.0225242	0.00427741	0.0122003	0.00812764	0.00995956
1	1	0.0164115	0.00991905	0.0100526	0.0063909	0.0252764	0.00917493	0.00400977	0.0163838	0.0127874	0.0061338
1	1	0.0361751	0.0710035	0.00353134	0.00949056	0.0679705	0.0139917	0.007273	0.042263	0.00869258	0.012734
1	1	0.161102	0.087656	0.00312375	0.0633351	0.0861402	0.0969735	0.270574	0.0469665	0.0293692	0.0150828
1	1	0.0365081	0.0153689	0.0123638	0.00875258	0.0536588	0.0198945	0.00585216	0.0099042	0.0155465	0.0180569
1	1	0.146777	0.381186	0.00407271	0.0122232	0.0442722	0.0806718	0.0618271	0.119416	0.00246213	0.0137823
1	1	0.0740292	0.0499867	0.00298996	0.0205388	0.0569303	0.038903	0.0285208	0.0448007	0.0235896	0.0150839
1	1	0.0796476	0.0618488	0.00884858	0.0106076	0.117466	0.0469918	0.0171222	0.0453488	0.00640674	0.010286
1	1	0.0567527	0.0631695	0.0100122	0.0566149	0.0786128	0.04017	0.179058	0.0402422	0.020546	0.0163833
1	1	0.0120195	0.00736385	0.0328665	0.00667017	0.0277942	0.0121264	0.00521396	0.0156248	0.0182145	0.0144164
1	1	0.0190949	0.0169965	0.00477585	0.0696853	0.0219098	0.0125387	0.027599	0.0116327	0.0161523	0.00809057
1	1	0.0973334	0.0675031	0.0112163	0.0163627	0.0617522	0.0400028	0.250835	0.0446483	0.0300018	0.0139264
1	1	0.0156329	0.00552481	0.0154506	0.00395941	0.0317489	0.00868528	0.00457575	0.00838646	0.0132642	0.0122585
1	1	0.120935	0.032425	0.0129443	0.00999774	0.0579107	0.065819	0.0130074	0.0304082	0.0112606	0.00852262
1	1	0.0956026	0.102435	0.00648086	0.0266951	0.0977424	0.0647922	0.055676	0.0319892	0.0238515	0.0376221
1	1	0.0241549	0.00934613	0.0275576	0.00906186	0.0542912	0.0219487	0.00390144	0.0114219	0.0152496	0.0467124
1	1	0.185628	0.230901	0.00505052	0.0100491	0.123122	0.0784499	0.0424059	0.0729231	0.00812764	0.022552
1	1	0.0281387	0.0485774	0.00760402	0.0495942	0.0533403	0.0131503	0.0170627	0.0171426	0.0132902	0.025989
1	1	0.110944	0.233094	0.00710312	0.0608522	0.186637	0.0538295	0.069847	0.0740268	0.0130258	0.0363164
1	1	0.0452188	0.00970588	0.0187153	0.00699329	0.0392102	0.0173833	0.00397366	0.0135709	0.011331	0.00612188
1	1	0.111378	0.127979	0.00531723	0.0354783	0.0863349	0.0575948	0.0707455	0.0442423	0.0216303	0.0317397
1	1	0.114228	0.244822	0.0089699	0.0183349	0.100015	0.0696645	0.0981682	0.125617	0.00222373	0.0126413
1	1	0.0757601	0.060214	0.0149337	0.00944672	0.116658	0.0333485	0.0329706	0.0411972	0.0115694	0.0072651
1	1	0.0522564	0.0792376	0.00174544	0.0124587	0.0494902	0.0216736	0.0147943	0.0373207	0.00384166	0.00622947
1	1	0.0023449	0.0122492	0.0045884	0.0455289	0.0254686	0.00811985	0.0161162	0.00762759	0.0189298	0.00519383
1	1	0.102251	0.103614	0.00782234	0.0238774	0.0852141	0.0595904	0.0869844	0.0596699	0.0144758	0.0100952
1	1	0.0110529	0.00594685	0.00951124	0.016381	0.0325663	0.00943927	0.0112828	0.00513368	0.0230803	0.00708158
1	1	0.0418722	0.0178406	0.00898598	0.0482468	0.0694952	0.0106885	0.017626	0.0118111	0.0343202	0.0121523
1	1	0.120562	0.233301	0.00656174	0.0121794	0.148102	0.0450483	0.0197961	0.0546553	0.00886888	0.0187987
1	1	0.151766	0.10503	0.00826675	0.0481504	0.100062	0.0712062	0.268709	0.071129	0.0183175	0.00635427
1	1	0.0160785	0.0145845	0.0023677	0.0494077	0.0222116	0.0121264	0.10287	0.0141493	0.0260777	0.00602919
1	1	0.0103292	0.00922477	0.00718398	0.0122232	0.0219637	0.00576492	0.00517785	0.00799728	0.0182445	0.0147156
1	1	0.0325013	0.0440053	0.0056001	0.00574466	0.105504	0.0189085	0.00670701	0.0153821	0.00630055	0.0103996
1	1	0.0294762	0.0399321	0.00298996	0.0258868	0.0597973	0.0111782	0.00929332	0.0121273	0.00762479	0.0103512
1	1	0.135547	0.156191	0.00462807	0.0042606	0.0640872	0.0757662	0.0133928	0.0660329	0.0100425	0.00738833
1	1	0.00669888	0.00354252	0.0190629	0.00458372	0.0138466	0.00853581	0.00131252	0.00496184	0.0126433	0.0113001
1	1	0.029226	0.00339929	0.017374	0.00791881	0.0321064	0.00650378	0.00297957	0.00534394	0.0136115	0.0368078
1	1	0.159239	0.201365	0.010769	0.00333509	0.188863	0.114614	0.0813748	0.0654782	0.0108282	0.0527937
1	1	0.0231131	0.0160015	0.00357178	0.0212838	0.0342346	0.0103368	0.0145099	0.0117916	0.0144141	0.00770586
1	1	0.0120574	0.00792912	0.00571935	0.00277655	0.0277444	0.00819499	0.00195072	0.0133288	0.0142439	0.00503804
1	1	0.0669945	0.00888532	0.0166871	0.00799945	0.0544648	0.0189464	0.00195072	0.013757	0.0161057	0.0068656
1	1	0.0491675	0.0641645	0.016031	0.0395687	0.0622672	0.0448281	0.138489	0.0200895	0.0245715	0.0549378
1	1	0.109346	0.267081	0.011378	0.00518611	0.22515	0.0345644	0.0295136	0.0887906	0.00664514	0.013683
1	1	0.0931212	0.0208583	0.00830719	0.0134719	0.116592	0.0374432	0.0220135	0.0285645	0.0158792	0.0101317
1	1	0.116086	0.161442	0.00473541	0.0311052	0.161893	0.045159	0.118903	0.0490946	0.0263216	0.0197139
1	1	0.23381	0.275554	0.00884858	0.0124587	0.121925	0.100961	0.0300434	0.117653	0.00442142	0.0115997
1	1	0.243854	0.0726513	0.00919702	0.0700493	0.123249	0.164545	0.444466	0.0532958	0.0737243	0.0159285
1	1	0.07495	0.0486886	0.00834761	0.014934	0.104571	0.0313749	0.0107168	0.0312513	0.00712195	0.0105701
1	1	0.288647	0.37842	0.00437986	0.0102215	0.0502177	0.342602	0.49445	0.36351	0.011331	0.0144687
1	1	0.174623	0.120686	0.0100931	0.00607816	0.112079	0.101505	0.0114025	0.0400567	0.00897892	0.0158931
1	1	0.0432097	0.01671	0.0101335	0.00759569	0.0594876	0.0209496	0.00319102	0.0159946	0.0105898	0.0189724
1	1	0.0757025	0.0888038	0.00676166	0.0323036	0.0388484	0.0565971	0.102249	0.0368105	0.0130519	0.022505
1	1	0.100043	0.0846126	0.00925266	0.0589923	0.0894405	0.0541433	0.0674949	0.0272835	0.0159908	0.0253618
1	1	0.013062	0.00377322	0.035952	0.00819809	0.026881	0.00962487	0.000674315	0.00875616	0.0297798	0.0140371
1	1	0.206093	0.15918	0.0084364	0.029108	0.0676905	0.182192	0.3278	0.114393	0.0284006	0.00799287
1	1	0.106221	0.0291941	0.00806477	0.0525257	0.0426523	0.0792358	0.212688	0.037713	0.039121	0.00969034
1	1	0.113442	0.857633	0.0101335	0.0162045	0.169703	0.0615224	0.0217829	0.126092	0.00492425	0.0323354
1	1	0.133874	0.133283	0.0251238	0.00744508	0.0344726	0.177702	0.174642	0.169143	0.0130258	0.0123535
1	1	0.0100483	0.00396456	0.0141981	0.010093	0.0148104	0.00541324	0.00690245	0.0128635	0.0163203	0.010872
1	1	0.0578404	0.0297419	0.0149902	0.0511364	0.167939	0.018536	0.019777	0.0312692	0.016538	0.0301376
1	1	0.0271341	0.0110496	0.0112567	0.00393748	0.0311221	0.0120527	0.00453965	0.0129201	0.00320337	0.00364633
1	1	0.0491668	0.0797329	0.00718398	0.0270283	0.0685945	0.0157812	0.0533884	0.0312303	0.00769846	0.00775909
1	1	0.0827343	0.0818805	0.00415359	0.0396379	0.0792767	0.0380892	0.0349546	0.0312692	0.026819	0.00934903
1	1	0.0918704	0.164595	0.00353134	0.0104493	0.0939607	0.0363206	0.120764	0.0365276	0.0068478	0.0125466
1	1	0.0462234	0.0567186	0.00943038	0.0258365	0.0712089	0.0188084	0.110147	0.0160336	0.0201998	0.0344314
1	1	0.162617	0.247167	0.0081455	0.0238995	0.0862623	0.0718697	0.180503	0.0860565	0.00886888	0.0277746
1	1	0.173297	0.12253	0.00776579	0.0199026	0.110032	0.06631	0.101664	0.0567009	0.0191942	0.0102307
1	1	0.231598	0.176416	0.0088081	0.0185703	0.0587809	0.149247	0.388563	0.0609428	0.0133369	0.0173765
1	1	0.0710127	0.0133823	0.00947082	0.00731641	0.0804968	0.0328915	0.00596049	0.00912583	0.00836603	0.019113
1	1	0.0435456	0.0179641	0.00536571	0.00987264	0.0791733	0.0245155	0.0072369	0.0175318	0.0118371	0.0137774
1	1	0.122603	0.1499	0.00353134	0.00796901	0.0559058	0.0516626	0.00794731	0.0442331	0.0106158	0.0088007
1	1	0.0887672	0.0171397	0.0241227	0.00720448	0.0729829	0.0573017	0.00511895	0.00723842	0.0228785	0.0237314
1	1	0.00644869	0.00665535	0.0065213	0.00486299	0.00644032	0.0108356	0.00525006	0.00799728	0.0115434	0.0230929
1	1	0.0437102	0.0141537	0.0196853	0.00731641	0.0681785	0.0177534	0.0066348	0.0099042	0.0144332	0.0448623
1	1	0.0782335	0.0769023	0.00876768	0.0182628	0.0786166	0.0527825	0.161056	0.0106631	0.0228483	0.0318111
1	1	0.0616331	0.0399397	0.00298996	0.0505717	0.0651251	0.0337035	0.186161	0.0170372	0.043525	0.0157017
1	1	0.0959414	0.0128886	0.00593948	0.0352487	0.0882189	0.0470821	0.0577322	0.0229568	0.0600075	0.0160096
1	1	0.0622414	0.173205	0.00589904	0.0329677	0.0982095	0.0496673	0.179907	0.0441894	0.00984853	0.0396688
1	1	0.0377389	0.00807236	0.0121376	0.00606778	0.0580294	0.0203842	0.00707604	0.0114219	0.0193564	0.0111865
1	1	0.0372467	0.0432471	0.00469496	0.0085212	0.0567003	0.0230908	0.0148378	0.0217542	0.00731894	0.0204268
1	1	0.231903	0.689966	0.0107153	0.0128257	0.125663	0.161713	0.183981	0.33423	0.00492425	0.0164115
1	1	0.189122	0.264965	0.0091152	0.00700032	0.0947154	0.0653922	0.0249204	0.0950001	0.00664514	0.0212899
1	1	0.0515455	0.174722	0.00602035	0.00731641	0.117452	0.0225762	0.0174745	0.0652155	0.00442142	0.0239817
1	1	0.0453054	0.0215658	0.0088081	0.0195628	0.0732654	0.0210435	0.0199209	0.0150319	0.0123106	0.0144077
1	1	0.0750309	0.037249	0.00589904	0.010093	0.082668	0.0305072	0.0355463	0.0183102	0.0157784	0.0119322
1	1	0.0204352	0.015293	0.0225943	0.0109308	0.034187	0.0155364	0.00262503	0.0139612	0.0285062	0.0162797
1	1	0.0100483	0.0049486	0.00357178	0.00518611	0.0165358	0.0156038	0.00127641	0.011769	0.0115434	0.00747649
1	1	0.0880226	0.0485331	0.00716776	0.0227432	0.123377	0.0535486	0.119561	0.030366	0.0400797	0.0167995
1	1	0.179527	0.429755	0.00411315	0.00486299	0.097674	0.0653613	0.0148351	0.138353	0.00516266	0.00962886
1	1	0.115393	0.448225	0.0058586	0.00365821	0.0973736	0.0523443	0.0343833	0.169023	0.0058389	0.0148009
1	1	0.0343727	0.123327	0.00379268	0.0671087	0.0458366	0.0137779	0.0382958	0.0357608	0.0169704	0.0080361
1	1	0.026124	0.00552481	0.0100769	0.0055531	0.0597471	0.0162983	0.00303576	0.0156248	0.00738639	0.0093998
1	1	0.240219	0.466869	0.00826675	0.0149559	0.0662159	0.171632	0.113079	0.255917	0.0188121	0.0109952
1	1	0.0168245	0.00878087	0.0065213	0.0200649	0.0163828	0.00906804	0.0240829	0.0152552	0.0132902	0.00964498
1	1	0.0775479	0.0965106	0.00344241	0.0201859	0.0487677	0.0270662	0.0189412	0.0380963	0.00516266	0.00497494
1	1	0.106749	0.201968	0.00559197	0.0364754	0.149718	0.0560989	0.0394875	0.0705763	0.00712195	0.0165259
1	1	0.0375126	0.0348709	0.0131639	0.00606778	0.0576003	0.0193291	0.00258893	0.0274165	0.00738639	0.00861233
1	1	0.0740263	0.074347	0.014683	0.00550924	0.0722174	0.0366825	0.0216385	0.0346549	0.0101812	0.0122527
1	1	0.0619689	0.0419144	0.0132106	0.0374929	0.0533014	0.0294113	0.111052	0.0273316	0.0248066	0.003742
1	1	0.178642	0.0433029	0.0128486	0.0375768	0.03132	0.174363	0.419763	0.0767121	0.0558011	0.0100463
1	1	0.00831733	0.0048163	0.00850105	0.0121498	0.0207995	0.00681998	0.0171711	0.00227658	0.00765084	0.0183954
1	1	0.116864	0.250638	0.00361223	0.022858	0.100395	0.0583763	0.0977706	0.0603478	0.00863049	0.0105701
1	1	0.170019	0.141829	0.00826675	0.0124161	0.181458	0.0922668	0.00776679	0.0483524	0.00825718	0.0134767
1	1	0.0190949	0.0137776	0.00718398	0.00546538	0.0287214	0.0147261	0.00978972	0.0144768	0.0143646	0.00803237
1	1	0.178907	0.115206	0.00648086	0.023275	0.109831	0.0667013	0.171454	0.0401308	0.0125751	0.0204377
1	1	0.159789	0.22881	0.0118385	0.0364869	0.0974125	0.0745165	0.170084	0.0868733	0.014296	0.0268965
1	1	0.114277	0.0173343	0.0187363	0.00225884	0.171471	0.0536167	0.00652648	0.0213456	0.0275603	0.0115435
1	1	0.0261268	0.00396456	0.0298025	0.0104161	0.0408353	0.0252117	0.004541	0.00756381	0.0118078	0.0239782
1	1	0.171376	0.115362	0.00473541	0.0617625	0.0847487	0.0550525	0.061371	0.0384784	0.0159258	0.0294409
1	1	0.0144051	0.018341	0.00776579	0.0118563	0.0240359	0.0161018	0.0053584	0.00630118	0.00886888	0.0400084
1	1	0.169823	0.233077	0.00593948	0.0195732	0.09582	0.0886115	0.182884	0.0617146	0.0253278	0.0125335
1	1	0.0499114	0.0504634	0.00876768	0.0482428	0.0553498	0.0364859	0.0789089	0.00914532	0.00934567	0.100096
1	1	0.0164142	0.0528822	0.00420208	0.0511844	0.0346901	0.0187326	0.0190673	0.0209564	0.0145668	0.0287598
1	1	0.257387	0.273301	0.00843649	0.0268572	0.0852291	0.141092	0.397066	0.159324	0.0332257	0.0171341
1	1	0.0549343	0.101964	0.00718398	0.00759569	0.0904347	0.0264807	0.00890397	0.038552	0.00788924	0.0235989
1	1	0.160641	0.10911	0.00527678	0.0210676	0.0446332	0.15075	0.182517	0.130831	0.0187174	0.0079367
1	1	0.0576987	0.0662393	0.00714356	0.0258821	0.0785201	0.0318071	0.107008	0.0289635	0.0101812	0.0144375
1	1	0.134957	0.175028	0.00648086	0.0264631	0.0814296	0.0826559	0.350455	0.0415236	0.016732	0.0498003
1	1	0.233824	0.469076	0.00826675	0.0210237	0.0776192	0.121056	0.342374	0.222772	0.0218795	0.0168406
1	1	0.0552673	0.018127	0.0190466	0.00944672	0.0693297	0.0329791	0.00322713	0.0175123	0.0157524	0.0147216
1	1	0.0878014	0.22229	0.0125417	0.0390678	0.133248	0.0432612	0.0790471	0.0811208	0.00886888	0.0143751
1	1	0.0628637	0.0545756	0.0130426	0.0190547	0.104965	0.0303906	0.0815376	0.0303368	0.0175952	0.0305818
1	1	0.0314881	0.0133107	0.00629504	0.0188495	0.0557394	0.0156743	0.0196878	0.00988467	0.0237305	0.0355367
1	1	0.12908	0.128093	0.00473541	0.0136705	0.061979	0.058288	0.116921	0.0675003	0.00971629	0.014882
1	1	0.169834	0.346172	0.0129617	0.0552903	0.185514	0.0848102	0.154806	0.10188	0.0199355	0.0179838
1	1	0.165996	0.360333	0.00411315	0.0259744	0.105592	0.0740934	0.0929171	0.0953859	0.0204276	0.0260652
1	1	0.0420563	0.0121802	0.00938995	0.00884432	0.054977	0.0170811	0.00446743	0.0223915	0.0132642	0.00912418
1	1	0.132264	0.165297	0.00531723	0.0244026	0.0962674	0.0460747	0.0217107	0.0388676	0.011331	0.00980471
1	1	0.133176	0.065423	0.0101335	0.00912361	0.115082	0.0554245	0.00854941	0.0261728	0.0137671	0.011362
1	1	0.207142	0.613026	0.0142871	0.00699329	0.133645	0.186642	0.111268	0.35058	0.00824794	0.0112952
1	1	0.213499	0.368291	0.0109627	0.015803	0.112956	0.120633	0.12383	0.151987	0.00700046	0.0139395
1	1	0.066653	0.0341285	0.0065213	0.0243589	0.0657771	0.0322656	0.0112667	0.0220849	0.0102993	0.0223455
1	1	0.0704705	0.0648291	0.00477585	0.0497622	0.0963317	0.030391	0.0337221	0.0206921	0.010604	0.0116959
1	1	0.317529	0.520789	0.0111758	0.0255636	0.136311	0.126084	0.284257	0.208016	0.0137931	0.0119568
1	1	0.0921139	0.0822478	0.0132203	0.00791881	0.0762277	0.0476474	0.00925982	0.038099	0.0137671	0.0204153
1	1	0.0324899	0.0349803	0.00788708	0.0687898	0.0886571	0.0255526	0.0144377	0.0126277	0.0303256	0.0102048
1	1	0.0479094	0.0547637	0.00849826	0.00763954	0.0405474	0.0316552	0.0319887	0.0281558	0.0152376	0.0070151
1	1	0.127342	0.0457434	0.00648086	0.0215823	0.0776947	0.0582872	0.156224	0.0398373	0.0329612	0.0145399
1	1	0.029812	0.00707741	0.0138276	0.00458372	0.0434029	0.0195739	0.00468408	0.00647956	0.00836924	0.0118129
1	1	0.195741	0.154975	0.00693588	0.00890491	0.0592412	0.0978405	0.083171	0.0552281	0.0331265	0.017265
1	1	0.237536	0.140578	0.00772537	0.0079833	0.0871368	0.118372	0.0284994	0.110553	0.0161025	0.0142854
1	1	0.0157427	0.00137218	0.0300381	0.0229882	0.0332974	0.0133671	0.00382922	0.0194387	0.0192678	0.0125265
1	1	0.0211013	0.0164235	0.00710312	0.0330554	0.0283502	0.00611661	0.0352015	0.0224741	0.0203862	0.00809749
1	1	0.224723	0.195372	0.00531723	0.0164839	0.143942	0.109802	0.071251	0.109177	0.0173996	0.0133313
1	1	0.112061	0.315638	0.00776579	0.038526	0.128382	0.066341	0.0538467	0.104891	0.00771582	0.0329216
1	1	0.0160785	0.0135972	0.00706267	0.0573265	0.0173435	0.0163777	0.0431686	0.0106631	0.0233772	0.0114233
1	1	0.0984797	0.154797	0.00706267	0.0143097	0.111264	0.0492943	0.00957997	0.0438586	0.0147728	0.0329631
1	1	0.238688	0.580155	0.0116651	0.00763954	0.127883	0.0983895	0.0353921	0.211101	0.00442142	0.0053792
1	1	0.254586	0.200112	0.0148689	0.0440301	0.0346283	0.262551	0.560216	0.163264	0.0466978	0.0186921
1	1	0.0892093	0.0553577	0.013304	0.0139866	0.152895	0.0425939	0.0085133	0.0247702	0.0137346	0.0344394
1	1	0.0723558	0.0281816	0.00834761	0.0143882	0.10579	0.0373206	0.0108008	0.0152455	0.0169965	0.0234296
1	1	0.0485683	0.0443177	0.0065213	0.072035	0.0816813	0.0254439	0.00996764	0.0137315	0.0174993	0.072156
1	1	0.129883	0.182159	0.00710312	0.00796267	0.143588	0.0537721	0.0217682	0.047372	0.00714799	0.0236831
1	1	0.161269	0.434883	0.00947082	0.0381187	0.156175	0.0830002	0.0999919	0.120697	0.00812764	0.0183478
1	1	0.130057	0.13413	0.0120971	0.00929091	0.126296	0.0633413	0.00720079	0.0423605	0.00910728	0.0203187
1	1	0.137956	0.384046	0.0118304	0.0244904	0.0197611	0.269439	0.266394	0.327288	0.0253675	0.00938554
1	1	0.0180876	0.018127	0.0107153	0.00972596	0.027894	0.0115683	0.00326324	0.0136737	0.0105626	0.00838398
1	1	0.168997	0.556119	0.00415359	0.0130611	0.211488	0.0717998	0.0511181	0.123754	0.00812764	0.0185748
1	1	0.183554	0.280941	0.00838808	0.0335263	0.0744188	0.0919453	0.328576	0.116295	0.0247715	0.0205355
1	1	0.04402	0.00354252	0.0303198	0.0115372	0.0660769	0.0242533	0.0144016	0.0198083	0.0130258	0.0190263
1	1	0.103304	0.250422	0.00294952	0.0112136	0.198364	0.0394685	0.0278305	0.114364	0.00886888	0.0246595
1	1	0.0405291	0.00339929	0.021374	0.00240957	0.0461761	0.0187326	0.00386534	0.0234406	0.0213919	0.0139363
1	1	0.0110529	0.0100546	0.00535767	0.0100491	0.0247261	0.00700559	0.00397366	0.00838646	0.00468586	0.0233873
1	1	0.0666587	0.0961981	0.00772537	0.0381992	0.0845501	0.0271731	0.0197787	0.0312498	0.0110926	0.0154662
1	1	0.0869422	0.0954207	0.00644042	0.0139814	0.0899956	0.0414986	0.0188546	0.0312611	0.0159636	0.0276717
1	1	0.0271341	0.00612944	0.0067314	0.00940284	0.0585899	0.0234063	0.00712859	0.0117916	0.016886	0.0148541
1	1	0.156155	0.415109	0.00644042	0.00546538	0.116361	0.0695724	0.0264568	0.125727	0.0105898	0.0113627
1	1	0.109785	0.0933551	0.00473541	0.0164249	0.0833649	0.0424836	0.113758	0.0193997	0.0229264	0.0177875
1	1	0.0908643	0.132515	0.0135518	0.0234774	0.127014	0.0405418	0.0186785	0.0716783	0.0135547	0.0137667
1	1	0.0435456	0.0471527	0.00415359	0.0358067	0.0777049	0.0142365	0.0317132	0.0182712	0.0189558	0.0113887
1	1	0.0278001	0.0205762	0.00357178	0.0315621	0.0528855	0.0163642	0.175559	0.0125294	0.0568061	0.0106717
1	1	0.184651	0.0822445	0.0129827	0.0732604	0.100878	0.112393	0.370217	0.0575701	0.0768595	0.0146613
1	1	0.0781822	0.198998	0.00714356	0.0607668	0.10888	0.0507391	0.0486715	0.063921	0.0145083	0.0201164
1	1	0.0502809	0.0341217	0.00714356	0.011142	0.0569068	0.0216855	0.00478914	0.045357	0.0111782	0.00465959
1	1	0.180984	0.692583	0.0100284	0.010093	0.0786298	0.186087	0.059108	0.314765	0.00958406	0.0107443
1	1	0.0432097	0.0886451	0.00593948	0.0063909	0.0795305	0.0120195	0.0128777	0.0277861	0.012549	0.0125092
1	1	0.159817	0.0523263	0.0107153	0.074805	0.0669611	0.0840052	0.210665	0.0538303	0.0484103	0.0170018
1	1	0.00569434	0.00991142	0.00597993	0.011944	0.0158745	0.00470987	0.00585216	0.00875616	0.0176439	0.00334108
1	1	0.0200995	0.0189787	0.00298996	0.0218902	0.0402971	0.00386854	0.0154291	0.0156248	0.015514	0.00478062
1	1	0.182543	0.287768	0.00415359	0.00747338	0.111479	0.0948589	0.0290105	0.0797476	0.00845708	0.0228436
1	1	0.155619	0.379552	0.00660203	0.00592757	0.151367	0.0538191	0.0357413	0.0910799	0.00454328	0.0218137
1	1	0.140731	0.104349	0.0117981	0.00546538	0.0564161	0.0632315	0.011921	0.0235394	0.0153178	0.0340244
1	1	0.234471	0.266944	0.00951124	0.04143	0.0822177	0.158409	0.312554	0.142761	0.0350371	0.0233376
1	1	0.0184233	0.0131675	0.00951124	0.0431046	0.0196876	0.0150778	0.0774385	0.0106826	0.0572737	0.0441873
1	1	0.0322685	0.0140192	0.00539812	0.0843916	0.0576727	0.0191912	0.0843044	0.0251204	0.0544348	0.0119449
1	1	0.0400486	0.0101979	0.0441364	0.0104838	0.0614053	0.0134515	0.00262503	0.0122003	0.017017	0.00807889
1	1	0.274836	0.397656	0.0106749	0.0375217	0.0792643	0.184815	0.307608	0.251922	0.0142504	0.0149483
1	1	0.193709	0.594064	0.00710312	0.0184751	0.151842	0.0971807	0.10573	0.169419	0.00369308	0.0197598
1	1	0.0311495	0.0118937	0.0108693	0.00972596	0.0457508	0.0116367	0.00528618	0.00609039	0.0174733	0.00548978
1	1	0.145124	0.118946	0.00415359	0.0187751	0.0882682	0.059563	0.152124	0.0605099	0.0251246	0.00504182
1	1	0.275552	0.212174	0.0116204	0.0431413	0.107559	0.207514	0.320755	0.194752	0.0152496	0.0126156
1	1	0.0811567	0.0521479	0.0142466	0.0113145	0.0979385	0.0247826	0.0131613	0.0312498	0.0194467	0.00963969
1	1	0.0418666	0.0175971	0.0106345	0.00843119	0.0560968	0.0155364	0.00337156	0.0167729	0.00899843	0.0113217
1	1	0.0934516	0.0845373	0.00892942	0.0271792	0.104969	0.0442851	0.135442	0.0350635	0.0297839	0.0153537
1	1	0.0673246	0.141006	0.00656174	0.0344296	0.0739293	0.0249561	0.0942759	0.0395973	0.020889	0.0140064
1	1	0.178313	0.394189	0.00644042	0.0315933	0.079573	0.0847258	0.0615378	0.0888761	0.00390438	0.0136038
1	1	0.0602956	0.0876484	0.00884858	0.00912361	0.0847128	0.023901	0.0119264	0.0430219	0.0128135	0.0193091
1	1	0.14906	0.124454	0.00419404	0.0541391	0.138666	0.0584458	0.0518625	0.0604952	0.0235896	0.0123514
1	1	0.0418639	0.065904	0.00826675	0.0287325	0.0629253	0.0212702	0.0157863	0.0286035	0.0100869	0.0126107
1	1	0.568667	1.42492	0.0136648	0.0238003	0.930449	0.279936	0.259088	0.32321	0.0189558	0.0410181
1	1	0.166346	0.344433	0.00826675	0.00963071	0.113886	0.0812057	0.022385	0.0916542	0.00617158	0.0391761
1	1	0.0404696	0.0172829	0.0214307	0.00531113	0.0630004	0.0198129	0.00390144	0.0110717	0.0243178	0.00719102
1	1	0.11221	0.111348	0.00668853	0.00824193	0.128475	0.0533929	0.01674	0.0504987	0.011305	0.0100887
1	1	0.0702564	0.0891426	0.0065213	0.0112819	0.12338	0.0298821	0.0117404	0.0525629	0.016732	0.0317776
1	1	0.0890948	0.0494368	0.0154507	0.00694941	0.0576692	0.0368687	0.01103	0.0304519	0.0120462	0.0072867
1	1	0.243619	0.475759	0.00710312	0.0248951	0.114518	0.125159	0.14821	0.164057	0.00246213	0.0100858
1	1	0.249043	0.351482	0.0171558	0.0922685	0.0621767	0.38192	0.70731	0.612554	0.0626971	0.0155578
1	1	0.12007	0.0591187	0.00757992	0.0118674	0.0883717	0.0578303	0.0725751	0.0305104	0.014209	0.0154642
1	1	0.106322	0.0852108	0.00648086	0.0192604	0.0871104	0.0486889	0.0313626	0.0361921	0.0236156	0.00477168
1	1	0.209996	0.263049	0.00369295	0.0594414	0.14001	0.0986763	0.274002	0.0801637	0.0432866	0.0157077
1	1	0.263088	0.0876472	0.00656174	0.0188934	0.0654215	0.198878	0.315726	0.148123	0.0520764	0.0100887
1	1	0.0580567	0.104753	0.00477585	0.0140304	0.157289	0.0266778	0.0151815	0.0675207	0.0129403	0.010286
1	1	0.0519262	0.0233654	0.0297783	0.00333509	0.0801825	0.0134159	0.00258893	0.0182712	0.0198184	0.00987576
1	1	0.0931098	0.100542	0.00955171	0.0529737	0.155785	0.0528993	0.0472757	0.0327869	0.0379157	0.0163528
1	1	0.196833	0.667861	0.00884858	0.00583236	0.0229263	0.231556	0.0947164	0.491436	0.0130519	0.00878651
1	1	0.0371796	0.0447484	0.000581815	0.0454954	0.0501612	0.0197877	0.0295136	0.0128889	0.0152496	0.0104411
1	1	0.0509133	0.00538157	0.0076445	0.00502077	0.0266269	0.0306733	0.00856714	0.0228887	0.0149851	0.00884016
1	1	0.115102	0.104237	0.00178589	0.010183	0.158689	0.0479899	0.052959	0.0523606	0.0059039	0.00902553
1	1	0.168756	0.286169	0.00837184	0.0194081	0.0831756	0.132811	0.100666	0.123508	0.0051887	0.04082
1	1	0.0600407	0.0390913	0.00888901	0.00671402	0.0925922	0.027311	0.00397366	0.0144963	0.0122346	0.0191913
1	1	0.0204324	0.00574675	0.00807281	0.00699329	0.0337263	0.0220357	0.00620737	0.00760812	0.0181885	0.021885
1	1	0.192447	0.161425	0.00535767	0.00731641	0.0578633	0.0872482	0.0400551	0.128804	0.00738639	0.0195981
1	1	0.309391	0.538067	0.0105473	0.01644	0.0313872	0.301515	0.246698	0.430772	0.0105637	0.0130634
1	1	0.201118	0.244339	0.00908295	0.0118563	0.0370781	0.228264	0.171346	0.31614	0.00688354	0.0185365
1	1	0.0133977	0.0128886	0.00596325	0.00389766	0.0271827	0.0110713	0.00262503	0.0106631	0.00933919	0.0050922
1	1	0.087757	0.0302569	0.0375116	0.00884432	0.128474	0.0364572	0.0150759	0.0159946	0.0283015	0.0233388
1	1	0.0760881	0.131227	0.00537375	0.0315935	0.105717	0.0393775	0.0436733	0.0556113	0.016732	0.00454432
1	1	0.0745544	0.138354	0.00584251	0.0125025	0.0936839	0.023329	0.0130352	0.0340987	0.0054921	0.00751596
1	1	0.128265	0.071091	0.010594	0.0200947	0.0732626	0.0540565	0.0622275	0.0438197	0.0256367	0.0135013
1	1	0.180963	0.665606	0.00603638	0.0161088	0.143674	0.0956344	0.137375	0.199741	0.0159673	0.00862227
1	1	0.225876	0.280723	0.00710312	0.0297873	0.103115	0.127141	0.164851	0.0900636	0.0267929	0.0369055
1	1	0.113816	0.0292811	0.0172366	0.00699329	0.0796357	0.0480251	0.00585216	0.0485994	0.0246808	0.0132764
1	1	0.0409747	0.00467307	0.0169539	0.0021303	0.0276574	0.015537	0.00525006	0.0125699	0.0194066	0.00355067
1	1	0.0958362	0.30157	0.00232726	0.0106953	0.0482276	0.0507093	0.0503277	0.114001	0.00934567	0.0145446
1	1	0.0743593	0.0233654	0.0136648	0.00907973	0.0463331	0.0619627	0.00847721	0.0354528	0.00966456	0.0127084
1	1	0.134817	0.187725	0.00289291	0.00978138	0.0578962	0.0851902	0.0172071	0.0863821	0.0117666	0.0126082
1	1	0.270346	0.734278	0.0124203	0.0558969	0.0296801	0.318473	0.453802	0.485884	0.0308583	0.0163098
1	1	0.0676661	0.23059	0.00768494	0.0115655	0.158108	0.0336382	0.0267999	0.0824879	0.00492425	0.019694
1	1	0.277973	0.538448	0.00593948	0.034596	0.225922	0.0872312	0.0699245	0.16614	0.0061423	0.0163041
1	1	0.209684	0.854285	0.00931059	0.010093	0.126357	0.184672	0.190347	0.650081	0.0061423	0.00819017
1	1	0.0478988	0.17739	0.0106345	0.00773777	0.0877242	0.0311233	0.00954487	0.0568463	0.0101129	0.0138483
1	1	0.151729	0.0596117	0.01857	0.00701003	0.176422	0.0719968	0.00776679	0.0487637	0.0360173	0.0136816
1	1	0.116119	0.197916	0.00892942	0.0559498	0.202529	0.0574053	0.0421252	0.0678895	0.0160169	0.00597323
1	1	0.145499	0.536596	0.00851738	0.02167	0.014583	0.360237	0.506472	0.549173	0.0240924	0.01245
1	1	0.159217	0.084891	0.00531723	0.0219054	0.0867717	0.0913295	0.140913	0.0453179	0.035211	0.0116392
1	1	0.129483	0.110172	0.0148284	0.00944672	0.181227	0.0628351	0.0199406	0.0560589	0.00984853	0.016485
1	1	0.185765	0.358919	0.00473541	0.013428	0.147486	0.0674185	0.0512189	0.13384	0.0149851	0.0104893
1	1	0.106295	0.170235	0.00419404	0.0235865	0.120278	0.0729894	0.00738136	0.0742911	0.00913977	0.0174623
1	1	0.128889	0.3279	0.0082263	0.00393748	0.066875	0.0733051	0.0151147	0.116198	0.00714799	0.00621801
1	1	0.092925	0.0960166	0.0125012	0.0042606	0.106152	0.060587	0.0090793	0.0574987	0.0103513	0.0196885
1	1	0.197831	0.251348	0.00232726	0.00980849	0.120504	0.0786577	0.0238715	0.105265	0.00542709	0.0209917
1	1	0.16435	0.251869	0.00298996	0.0127374	0.161306	0.0840295	0.0222603	0.131318	0.00619217	0.0322106
1	1	0.203848	0.650728	0.00706267	0.037609	0.172728	0.111847	0.262848	0.22588	0.0170528	0.0220058
1	1	0.0489069	0.0832876	0.000581815	0.00455025	0.05304	0.0263939	0.00354689	0.0402978	0.0061304	0.0174677
1	1	0.0458167	0.072417	0.0125335	0.0250935	0.0594437	0.0219179	0.0336062	0.0274165	0.0145344	0.0285681
1	1	0.154039	0.183198	0.00826675	0.00781597	0.140692	0.0617071	0.0250823	0.0906857	0.0113594	0.0144802
1	1	0.1135	0.138809	0.00702222	0.019514	0.112143	0.0560909	0.0452614	0.0629032	0.0159908	0.00470842
1	1	0.165179	0.752188	0.0131235	0.010093	0.1211	0.0869276	0.0928835	0.209675	0.0108282	0.00790615
1	1	0.257211	0.132777	0.00776579	0.0175192	0.0762705	0.143448	0.14196	0.142941	0.0185179	0.00509518
1	1	0.0749723	0.1256	0.00537495	0.0210237	0.101665	0.0325203	0.020362	0.0400059	0.0120722	0.0104863
1	1	0.111432	0.540223	0.00967224	0.0271792	0.230601	0.0361653	0.0388456	0.136732	0.0115694	0.0162571
1	1	0.151521	0.532417	0.00772537	0.0143974	0.0269843	0.286982	0.223754	0.449104	0.0231388	0.0120279
1	1	0.0583088	0.0050951	0.0397259	0.00731641	0.0412864	0.0245915	0.00464798	0.0125699	0.0296974	0.0111106
1	1	0.145771	0.121232	0.00353134	0.0444972	0.0896601	0.105551	0.155361	0.0962723	0.0499797	0.0124686
1	1	0.207944	0.177017	0.013083	0.022787	0.0533094	0.22561	0.269171	0.275443	0.0162552	0.0131275
1	1	0.0748379	0.128461	0.0082263	0.00620164	0.0213006	0.0672232	0.0489725	0.113499	0.00714799	0.00674133
1	1	0.16277	0.22128	0.00353134	0.00611163	0.0417163	0.151882	0.0730167	0.187937	0.00516266	0.0112116
1	1	0.208789	0.418331	0.00772537	0.0085212	0.0777085	0.10795	0.0302574	0.146082	0.00368017	0.0214361
1	1	0.213444	0.585243	0.00469496	0.022491	0.0969566	0.0948988	0.0907012	0.170026	0.00738639	0.0184177
1	1	0.0542682	0.00934613	0.0137457	0.0025267	0.016891	0.0223874	0.00581605	0.0144963	0.0127874	0.00882349
1	1	0.220608	0.438222	0.0101173	0.00305581	0.0856853	0.128929	0.0739081	0.176168	0.0115694	0.0164515
1	1	0.147365	0.228304	0.00473541	0.023521	0.159571	0.0413337	0.0246997	0.081549	0.00958406	0.00883718
1	1	0.0458932	0.012928	0.017247	0.00703714	0.0533094	0.0165914	0.00198683	0.0129591	0.0258545	0.00684296
1	1	0.0844132	0.105634	0.00535767	0.00699329	0.136958	0.0244975	0.00809852	0.0384882	0.0059039	0.0074441
1	1	0.127207	0.451215	0.00772537	0.0106515	0.0473217	0.18569	0.124653	0.462216	0.0108542	0.00891843
1	1	0.115568	0.11896	0.00553112	0.00462758	0.0794061	0.0540877	0.00521396	0.0630509	0.00859794	0.0106303
1	1	0.281174	0.498402	0.00712732	0.0139866	0.0734064	0.259353	0.114712	0.352503	0.020889	0.0130791
1	1	0.0716843	0.0703748	0.0149296	0.0112539	0.151723	0.0444231	0.0171349	0.0221044	0.0132902	0.0269072
1	1	0.166774	0.621378	0.0124608	0.011577	0.098375	0.161781	0.229949	0.331087	0.0130868	0.0283902
1	1	0.30867	0.766633	0.0112901	0.0256075	0.139831	0.157034	0.21626	0.33238	0.0118078	0.0141888
1	1	0.149147	0.0941291	0.0125821	0.0239616	0.0897865	0.0805838	0.265341	0.066276	0.0240924	0.00438304
1	1	0.0107199	0.00283402	0.0337717	0.00458372	0.0170602	0.0136711	0.00397366	0.00760812	0.0145083	0.0179281
1	1	0.0103841	0.0157227	0.00535767	0.0236344	0.0304629	0.00977141	0.0744481	0.00722815	0.0539066	0.0145392
1	1	0.213673	0.576149	0.00834761	0.0115822	0.044457	0.396295	0.570966	0.598241	0.0302347	0.0260321
1	1	0.00334945	0.00198228	0.00415359	0.00365821	0.00603533	0.00506155	0.00147207	0.00529911	0.00257098	0.00326008
1	1	0.20828	0.488243	0.0119194	0.0231097	0.154978	0.0953826	0.164516	0.236405	0.0102722	0.0122132
1	1	0.152784	0.219195	0.00919607	0.00703714	0.0384639	0.15723	0.171415	0.212843	0.0157524	0.00406252
1	1	0.106292	0.472782	0.00943858	0.0106953	0.153512	0.0542834	0.0183217	0.0958991	0.00664514	0.0319085
1	1	0.140716	0.131027	0.00656174	0.0165833	0.200902	0.0543023	0.0648229	0.057493	0.0224799	0.00197263
1	1	0.150508	0.297689	0.00411315	0.0119001	0.0396618	0.196609	0.108309	0.344953	0.00956989	0.0108995
1	1	0.217521	0.19461	0.00955171	0.0256951	0.106084	0.112191	0.229414	0.102932	0.0497708	0.0133475
1	1	0.160594	0.0547164	0.0235964	0.00671402	0.11645	0.0914209	0.0254677	0.0752624	0.0209213	0.00915723
1	1	0.112186	0.317638	0.00951124	0.0594672	0.107916	0.0483485	0.0295064	0.0555879	0.0294934	0.0366269
1	1	0.134327	0.254344	0.00826675	0.0161169	0.178027	0.0512523	0.0215663	0.0655155	0.0138629	0.072413
1	1	0.245431	0.472938	0.00710312	0.0109308	0.128016	0.128385	0.075627	0.22919	0.0135287	0.0117349
1	1	0.18916	0.585813	0.00772537	0.0127818	0.126675	0.112888	0.0746799	0.243588	0.00788054	0.0141237
1	1	0.227382	0.227724	0.0130184	0.0177068	0.0525786	0.299194	0.292567	0.286895	0.017029	0.0183835
1	1	0.222465	0.561533	0.00830719	0.00968213	0.119307	0.103763	0.0443019	0.212562	0.00320337	0.00997435
1	1	0.127737	0.0341208	0.0125012	0.00578851	0.214903	0.0638217	0.0138169	0.0506349	0.0312285	0.0140902
1	1	0.197933	0.358511	0.00865468	0.0890071	0.18685	0.0998473	0.217802	0.126799	0.0405861	0.0280499
1	1	0.113919	0.137702	0.00589904	0.00606778	0.0816227	0.0351982	0.00556985	0.0447391	0.0140315	0.00841343
1	1	0.161898	0.58137	0.0199435	0.00661997	0.0571889	0.178144	0.0904697	0.323935	0.00937289	0.009642
1	1	0.114627	0.14183	0.0107153	0.0167083	0.0627436	0.0809753	0.0540192	0.142834	0.0130519	0.011226
1	1	0.18309	0.232604	0.00768494	0.0358937	0.157778	0.0912043	0.176019	0.0845385	0.0363737	0.0171016
1	1	0.252774	0.33418	0.0124608	0.00876065	0.0368812	0.311204	0.262072	0.382497	0.0202744	0.00686753
1	1	0.272681	0.487547	0.00995644	0.0414933	0.216535	0.0955137	0.0843098	0.111735	0.0313606	0.0131778
1	1	0.138212	0.330495	0.00892942	0.0134408	0.178276	0.0617648	0.0206437	0.0714194	0.007692	0.0345211
1	1	0.21723	0.344223	0.0100931	0.0182743	0.0381051	0.32313	0.206157	0.389709	0.016732	0.0123819
1	1	0.0757053	0.0383425	0.00656174	0.0149998	0.115381	0.0304963	0.00457575	0.0236612	0.0149307	0.00793872
1	1	0.0424266	0.0245035	0.0105014	0.00514226	0.0932335	0.0251239	0.00450419	0.0126219	0.0191942	0.00780452
1	1	0.0174188	0.0130658	0.0104151	0.0184231	0.0303444	0.0105817	0.0124508	0.0210002	0.0185825	0.0152728
1	1	0.158429	0.264578	0.0107153	0.00951365	0.0290649	0.280073	0.239012	0.316524	0.0108282	0.010323
1	1	0.107456	0.104466	0.00969171	0.00578851	0.122146	0.0543636	0.0139078	0.0586467	0.00855652	0.0103354
1	1	0.202083	0.138059	0.00531723	0.008471	0.0496271	0.179948	0.0663723	0.170166	0.00940744	0.0134404
1	1	0.161863	0.239962	0.0148689	0.00606778	0.0402223	0.205582	0.0619465	0.33894	0.00762479	0.0135932
1	1	0.046895	0.0404066	0.00867899	0.00949056	0.139932	0.0208232	0.0085133	0.027436	0.00762479	0.0263237
1	1	0.140403	0.31092	0.00561618	0.00622202	0.14973	0.0720559	0.0214264	0.0874459	0.00499192	0.00859297
1	1	0.197728	0.369804	0.00951124	0.0203775	0.123004	0.100121	0.118135	0.127513	0.0158069	0.0195508
1	1	0.17245	0.138353	0.0100526	0.00791881	0.111551	0.0713244	0.0145099	0.0407258	0.0185559	0.0290575
1	1	0.114561	0.27034	0.0096326	0.0135902	0.152303	0.0479418	0.0152244	0.101279	0.0121616	0.0195347
1	1	0.127549	0.339114	0.00535767	0.00458372	0.0301027	0.259487	0.158147	0.307851	0.00958406	0.0163833
1	1	0.0579479	0.0144412	0.0244609	0.00393748	0.119619	0.0293453	0.00596049	0.0099042	0.0150165	0.0120063
1	1	0.127834	0.234353	0.0117981	0.0113854	0.0559459	0.174339	0.200682	0.262064	0.00442142	0.00896016
1	1	0.147657	0.189892	0.013083	0.0125902	0.0367202	0.152785	0.0608936	0.222737	0.0120462	0.0127706
1	1	0.224571	0.369912	0.00648086	0.0148388	0.0349266	0.233247	0.0730828	0.311056	0.0174473	0.00541868
1	1	0.148593	0.199883	0.00589904	0.00728313	0.106387	0.0789351	0.0106052	0.0456196	0.0115108	0.0282672
1	1	0.124385	0.0450928	0.0140447	0.00546538	0.0897756	0.061521	0.0109584	0.0392275	0.0147728	0.023845
1	1	0.188933	0.580477	0.0107153	0.0127818	0.0398649	0.251579	0.141515	0.455546	0.0061423	0.0228317
1	1	0.0951304	0.389161	0.00806684	0.0283159	0.209022	0.0379738	0.161386	0.0892706	0.00664514	0.016195
1	1	0.157527	0.368003	0.00535767	0.00944672	0.0544073	0.240073	0.0867477	0.361547	0.0132902	0.00913015
1	1	0.168713	0.633202	0.00232726	0.00486299	0.0210202	0.2286	0.0816817	0.497557	0.00664514	0.00863692
1	1	0.395413	0.26576	0.0230306	0.0193348	0.0641439	0.522293	0.272574	0.394932	0.0398449	0.019358
1	1	0.051582	0.045727	0.0125417	0.00727258	0.080794	0.0343947	0.0124977	0.0432073	0.00664514	0.0233071
1	1	0.119587	0.311337	0.0072809	0.00816981	0.117182	0.0324587	0.0111548	0.0733555	0.0157524	0.00889039
1	1	0.108872	0.0559336	0.00473541	0.00833195	0.0899264	0.042067	0.0118127	0.014866	0.0059039	0.00821772
1	1	0.221402	0.195064	0.00554357	0.00333509	0.0198582	0.265738	0.0895439	0.223164	0.0115694	0.0121354
1	1	0.180053	0.198498	0.00577779	0.0195887	0.0364343	0.231599	0.27937	0.309677	0.0176142	0.00752094
1	1	0.148361	0.0450124	0.0100526	0.0113602	0.0527084	0.131894	0.0452638	0.101837	0.0275046	0.00589702
1	1	0.188416	0.212165	0.0166144	0.0112089	0.137757	0.0918627	0.0155963	0.0879939	0.0123605	0.0124072
1	1	0.254323	0.353713	0.0158225	0.0140743	0.215189	0.0911307	0.0157863	0.0846482	0.0272275	0.0234932
1	1	0.279243	0.105313	0.0249216	0.00759569	0.0673612	0.184038	0.0221683	0.170113	0.0115694	0.0264438
1	1	0.232934	0.104817	0.0165677	0.0341786	0.149113	0.147358	0.0256482	0.0627606	0.0145344	0.0185748
1	1	0.192513	1.10359	0.0125416	0.0125464	0.0800819	0.113962	0.0534582	0.53999	0.00148248	0.00826567
1	1	0.160056	0.219917	0.00531723	0.00898857	0.0468135	0.137677	0.119167	0.151804	0.00810157	0.00609133
1	1	0.123941	0.110601	0.00947082	0.00361436	0.043772	0.0448817	0.010464	0.0841366	0.0100869	0.00612486
1	1	0.0442143	0.145923	0.0166463	0.0802445	0.0853946	0.0685275	0.151309	0.028584	0.0383262	0.0457443
1	1	0.131657	0.24569	0.00670712	0.0129376	0.0253958	0.199889	0.107374	0.217024	0.0115694	0.0102933
1	1	0.192162	0.45721	0.0124608	0.025187	0.0163351	0.397948	0.5486	0.419665	0.0418301	0.0221885
1	1	0.174478	0.446887	0.00772537	0.0161608	0.0421333	0.286726	0.234766	0.474879	0.0138517	0.0138406
1	1	0.0699746	0.0382363	0.0232827	0.00884432	0.10534	0.0241458	0.00911541	0.0209564	0.0299703	0.0299639
1	1	0.126669	0.135809	0.00415359	0.011577	0.0143021	0.168848	0.162961	0.265681	0.0223976	0.00674179
1	1	0.243831	0.506338	0.0130426	0.00550924	0.174575	0.103154	0.072943	0.163711	0.0262447	0.00550839
1	1	0.190411	0.147579	0.0163717	0.00305581	0.037459	0.162721	0.0308261	0.17171	0.00961014	0.00384363
1	1	0.219298	0.460695	0.00884858	0.0222285	0.0299342	0.315161	0.43075	0.536649	0.0300223	0.0154174
1	1	0.143665	0.365459	0.00473541	0.00731641	0.00943416	0.322634	0.139759	0.372807	0.0115336	0.0167936
1	1	0.180818	0.0501299	0.0159355	0.0085212	0.207655	0.0379237	0.00794731	0.0442284	0.0172349	0.0118454
1	1	0.118244	0.0751911	0.00951124	0.00518611	0.064821	0.0376789	0.00626289	0.0442284	0.0147846	0.013505
1	1	0.353889	0.440232	0.0107153	0.0447202	0.176677	0.210892	0.285318	0.200688	0.0182145	0.0354135
1	1	0.144917	0.186161	0.0100526	0.012932	0.069129	0.152064	0.120314	0.223044	0.0106158	0.0109952
1	1	0.0935351	0.238528	0.0117577	0.0075735	0.0344411	0.138451	0.0236283	0.188507	0.00961014	0.0107683
1	1	0.157666	0.391095	0.0131235	0.00393748	0.016081	0.27552	0.191723	0.453125	0.00836603	0.0154685
1	1	0.118719	0.0575853	0.00706267	0.00578851	0.0469417	0.0943379	0.0151725	0.0579457	0.0120722	0.0103659
1	1	0.185227	0.501475	0.00473541	0.0152698	0.0416438	0.282656	0.301144	0.512961	0.0225385	0.0123423
1	1	0.14809	0.0460298	0.0154507	0.00311076	0.027873	0.100802	0.00995423	0.0685509	0.00913977	0.0124072
1	1	0.155746	0.128706	0.00955171	0.00916745	0.0412886	0.171102	0.118398	0.179841	0.0110341	0.00828486
1	1	0.208124	0.568044	0.00706267	0.0085212	0.110706	0.084026	0.012317	0.206656	0.00418301	0.00747207
1	1	0.162887	0.113661	0.00710312	0.025919	0.0576987	0.179995	0.111433	0.177593	0.0215231	0.0129559
1	1	0.222021	0.295101	0.00608787	0.00731641	0.0648008	0.172125	0.0658663	0.19633	0.00690959	0.0233328
1	1	0.140349	0.159608	0.0048163	0.0137295	0.123822	0.0593605	0.0234125	0.0864396	0.0161464	0.00776506
1	1	0.144468	0.179438	0.00535767	0.014203	0.0394987	0.185879	0.0942513	0.197023	0.00410065	0.024623
1	1	0.0787189	0.233944	0.00535767	0.0152352	0.0414512	0.0676193	0.0345667	0.168595	0.00492425	0.00976521
1	1	0.155508	0.346139	0.00760402	0.0103722	0.0580186	0.087983	0.0133373	0.202217	0.00892331	0.010286
1	1	0.17786	0.0820997	0.0203075	0.00606778	0.0483573	0.168884	0.0465505	0.118651	0.0222393	0.00977806
1	1	0.265593	0.410322	0.0148284	0.00755068	0.0573488	0.200562	0.0163162	0.288296	0.0132902	0.0135038
1	1	0.0804406	0.186962	0.00644042	0.00574466	0.0338296	0.102715	0.0294805	0.142151	0.00849823	0.0155815
1	1	0.178029	0.440072	0.00943038	0.0101923	0.0275922	0.191144	0.146868	0.376906	0.00982793	0.00429792
1	1	0.159429	0.0708429	0.0208488	0.00060239	0.022123	0.130854	0.00592438	0.0599872	0.00643513	0.00829981
1	1	0.138204	0.206292	0.0166548	0.0015279	0.0315981	0.153579	0.100212	0.214595	0.00762479	0.00487927
1	1	0.158104	0.023795	0.0206688	0.00365821	0.173739	0.0545719	0.0119571	0.0362488	0.0391973	0.00982269
1	1	0.171955	0.403126	0.00710312	0.013428	0.0326869	0.320523	0.481513	0.503341	0.0218882	0.00983004
1	1	0.346567	0.555737	0.00469496	0.00699329	0.108673	0.254354	0.0935743	0.296222	0.00542709	0.00990153
1	1	0.188494	0.143773	0.00875971	0.0210169	0.122067	0.0917665	0.153986	0.0713723	0.0478045	0.00657756
1	1	0.112879	0.0414552	0.0101335	0.0100578	0.0472233	0.0925775	0.0143654	0.045099	0.0214179	0.0115309
1	1	0.326161	0.369042	0.0108359	0.0207458	0.184522	0.158173	0.171141	0.16289	0.046646	0.0102377
1	1	0.151069	0.0820886	0.010392	0.00486299	0.0436687	0.175194	0.124888	0.121751	0.0142168	0.00803237
1	1	0.0760383	0.0243603	0.00589904	0.00703714	0.0681594	0.0315312	0.0090793	0.03088	0.0103253	0.042112
1	1	0.115056	0.297507	0.00951124	0.0015279	0.0188888	0.236004	0.192796	0.348823	0.0123106	0.00693758
1	1	0.170432	0.188049	0.00654152	0.00627896	0.0340321	0.165566	0.0615779	0.191224	0.0164936	0.00629243
1	1	0.221965	0.295024	0.00601217	0.0228749	0.0488524	0.282248	0.3668	0.431091	0.0248597	0.00967554
