# Supplementary material for: Relationship between histone modifications and transcription factor binding is protein family specific
Source: Genome Res. 2018 Mar;28(3):321–33. doi: 10.1101/gr.220079.116 (PMC5848611; doi:10.1101/gr.220079.116)
Supplement: Supplemental Material [file supp_gr.220079.116_Supplemental_Material.zip › Supplemental_Material/PAX5/PAX5.txt]

gcactccaaccagggtgacagagcgagactctgtctcaa	0
aggagttcaaggttgcagtgaaccgtgatagtcccactg	0
gcacttcagcctgggtgacagagcaagactccgtttcaa	0
aaaaaatacaaaaattagtcaggcgtggtggcatgagcc	0
aaatatacaaaaaattagccaggcatggtggcacaccac	0
aaaagatacaaaaatcagccaggcgtggtggtggatgca	0
taaaaagacaaaaattagccaggcgtggtggcagatggc	0
aaaattttttaaaattagccaggcatggtggcgcacatc	0
ctgtctacaaaaaattagccaggcgtggtgggccacacc	0
aaaaaatacaaaaattagccaggcatggtggtgcatgcc	0
gcactgtagcctgggcgacagagcgagactccgtctcaa	0
taaaaatacaaaaattagccaagtgtggtggcacatgcc	0
aaacaaaaacaaaattagccaggcatggtggcacgcacc	0
gcgctccagcctgggcaatagagcgagacctcatttaaa	0
gcaatccagcctgagcaacagagcaagactcagtctcaa	0
gcactctagcctgggcgacagagcgagactctgtctcaa	0
acaaaaattaaaaattagccaggcatggtaaaatgcacc	0
gcactccagcctgggtgacagagcaaggccctgtcttta	0
aaaaaacagaaaaattagccaggcgtggtggcacacgcc	0
tacaaatacgaaaattagccaggcatggtggcaggtgct	0
gcactccagcctgggcaacagagcgagactcggtctcaa	0
gcacgccagcctgggcgacagagcaagactgcgtctcaa	0
ctacttcagcctgggtgacagagcaagactctgtctctg	0
acactctagtctgggcagcagagtgagacactttctcaa	0
aaacaatacaaaaattagccaggcgtggtagcacgcacc	0
gcactccagcctgggcaacagagtaagacccacctcatt	0
taaaaatacaaaaattagccgggcgtggtagtgcatgcc	0
gaactccagcctgggcaacagagtgagactccttctcaa	0
gcactccagcctgggcaacagagcgagactgtcttaaaa	0
gcactccagcctgggcgacagagcaagactccgtctcca	0
acgatcaggcctgggcaacagagcaagaccccaactcca	0
cgagaccaacctgggcaacagagtgagacctgtctctac	0
aaaaacttaaaaaattagccaagtgtggtagtgtgtgcc	0
gtgaggtcaaggctgcagtgagccatgacagtgacactg	0
gccctccggcctgggcgacagagcgagactccgtctcaa	0
gcgcttcaacctgggtgacagagcaagaccctgtctcga	0
tggaggtggaggatgcagtgagccaagattaccactgca	0
aacatacagaaaaattagccaggcgtggtggagcacatc	0
gtacgccagcctgggtgacagagcgagactctgtctcaa	0
caccaaaaccttgggcaacagagcgagaccctgtctcta	0
aaaattttttaaaattagccaggcatggtggtgcatatt	0
taaagatacaaaaattagccaggcgtggtggcacgcgcc	0
aggaggatgaggctgcagtgagccgtgaccacgctactg	0
aatattttttaaaattagccaggcgtggtagcacatgcc	0
caaaaattaaaaaattagccaggcgtgatggcgtgtgct	0
agaatcacttggctgcagtgagccgtgattgcatcactg	0
gtaccccagcctgggtgacagagcaagaccccgtgtctt	0
gggaggcagaggttgcagtgagccatgactgcatcactg	0
cgatacctgcctgggcaacatagcaagaccctgtctcca	0
ccgagtaggtgggattacagatgcgtgacactatgccca	0
agtttgttgcctgggcaacaaagcaagacctcatctcta	0
acactccagcctgggcgacagagcaagactctgcctcaa	0
gggcagtcgaggctgcagtgagccatgacggtgcagctg	0
aaaaaattaaaaaattagccaggcgtggtggcacatgac	0
tgagagcagcctgggcaacacagcaagaccctatctcca	0
tttcctacaaaaaattagccaggcatggtggcatgcctg	0
gcactccagcctgggcaacaaagcgagactccgtctcaa	0
cgagatcagcctgggcaacatagcaagacctcatcttta	0
aaaaataaaaaaaattagccaggcatggtcggtggtaca	0
catccagcctctgggtgacagagcaagactccgtttcaa	0
ctcctccagcctgggcaacagagcaagacttcatcttta	0
taaagtagtagaatgcactgaggcagaaagtagaatgct	0
taaaaacacaaaaattagccaggcatggtaatctgtggt	0
aaatatagaaaaaattagccaggcgtggtggcatgcacc	0
cacacacgcaaaaattagccaggcatggtggtgaacacc	0
gtagtccagcctgggcaacagagtgagaccctgtttcaa	0
taaatatataaaaattagccaggcgtggtgacgtgtgcc	0
taaaagtgcaaaaactagccaggcgtggtggcaggcatc	0
gcactccagcctgggcgacagagcgagactccgtctcaa	0
caaaaatacaaaaattagccaggcatggtggtgtgcctg	0
taaaattacaaaaattagccaggcgtggtggcacatgtc	0
aaaaaatgcaaaaattagccaggtgtggcagtgtgtgct	0
acaaaatatacaaattagccaggcgtggtggcacgcacc	0
taaaaacacaaaaactagccgggcgtggtagtgcatgcc	0
aaaaatagaaaaaattagccaggcgtggtgccacacgcc	0
aaaaatttaaaaaattagccaagcatgatgatgtgcacc	0
gggaggtagaggctgcagtgagccgtgatcatgccactg	0
gcactccagcctgggtgacagagcaagactctgtcttta	0
aaaaaaattaaaaattagccaggcatggtggcgcatgcc	0
ggagtctagcctgggtgacagagcaagacgccatctcaa	0
gcactccagcctgggcaacagagcaagacaccatctcgc	0
caaaaccacaaaaattagccaggcatggtggcatgcaac	0
aaaaaaattaaaaattagccaagcgtagtggcgcatgcc	0
gcattccagcctgggcaacagagcgagactccgtctcaa	0
aaaaaaaaaaaaaatcagccaggcatggtggtgcacgcc	0
ctaaaaataaaaaattagtcaggcgtggtggcaggcgcc	0
gcactccagcctgggcaacagagcaagaccctgtctcta	0
gcactccagcctgggcaacagagcaagaccctgtcataa	0
caaaaatacaaaaattagccaggcgtggtggcacatgcc	0
ctaaaaacacaaaattagccatgcatggtggcagatgcc	0
tacaaatacaaaaattagccaggcgtggtggtgcgcatc	0
taaaaatgcaaaaattagccaggcatggtggcgcgcccc	0
cgccactgcactgggcgacagagcaagactacgtctcaa	0
ACTGTGCAAGAtgggcgacagagtgagactccatctgaa	0
ctttttttttaaggctagtcaagtgaagcagtgggagtg	0
taaaaatacaaaaattagccaggcgtggtggcaggtgca	0
aaaaatacaaaaaattagccgggcgtggtggcacacgcc	0
taaaaagacaaaaattagccgggcatggtgtacatctgt	0
aaaaattgtaaaaattagccaggcatggtagcacacgcc	0
tacaaaaaataaaattagccaggcatgatggcctgtacc	0
gcaccccagcctgggtgacagagcaagaccctgcctcaa	0
gaaaaacacaaaaattagccgggcgtggtggtacgtgcc	0
gcactctagcctgggcaatggagtgagactccgtctcaa	0
tacaaaaattaaaattagccaggcatggtaatgcacacc	0
gcactccagcctgggcaacggagcaagactctatctcaa	0
tgaaaacacaaaagttagccaggcgtggtggcaggagcc	0
gcgctccagcctgggcaacagagtgagactctgctcaaa	0
aaaattacaaaaaattagccaggcatggtggcaggcgcc	0
ccattccagcctgggcaacagagcgagactccgtctcaa	0
tgaaaataaaaaaattagccaggcatggtggtgcttgcc	0
aaaaatacaaaaaattagccaggcgtggtggcgggcgcc	0
gcactgtagcctgggcgacagagtgagaccttgtctcaa	0
aaattgaaggaaaattagccaggcgtggtagtgcacgcc	0
aaaactacaaaaaattagccaggcgtggtggcagctggt	0
caaaaacacaaaaattagccaggcgtggtggcatgtgcc	0
gcactccagcctgggcgtcagagcgagactccgtctcaa	0
taaaaatacaaaaattagccgggcgtggtggcggttact	0
taaaatacaaaaaattagccgagtgtggcctcatgcccc	0
gaagaccagcctgggcaacacagcaagaccccatctctg	0
agtaggtcaaggctgcagtgagctgtgaccacaccattg	0
gcactctagcctggtcaacagagtgagaccttatctcca	0
gcactgcagcctgggcaacacagcaagactttgactcca	0
ttgagatcagctgggcaacagagcaagacccccattctc	0
aaataatagaaaaattagccaggcgtggtggcatgtgct	0
aacaatatgaaaaattagccaggcatggtggtgtgcacc	0
gcactccagtctgggcgacagagtgagactctgtctcaa	0
taaaaatacaaaaattagccaagcgtggtcacgggtgcc	0
gcactctagactgggtgacagagcgagactccatctcta	0
gcactccggcctgggcaacagagcgagactctgtctcaa	0
aaaaaagacaaaaattagccaggcgtggtggcgcacacc	0
gttctccagcctgggcgacagagcaagactccatATcaa	0
gaaaaatacaaaaattagccaggcgtagtgccgcatgtc	0
gcactccagcctgggtgacagagcgagactccgtctcaa	0
taaaaatacaaaaattagccaggcgtagtagtgcagctc	0
gcactccagcctgggtgacagggcgagactccgtctcaa	0
aggaggtagaggatgcagtgagccaagatcgcaacactg	0
aataaaaaaaaaaatcagccgggcatggtggaccatgcc	0
gcactccagcctgggcaacagagcaagaccctgtctcaa	0
aggaggtttaggctgcagtgagccgtgatcataccacca	0
taaaaatacaaaaattagccaggcatggtggcaggtgcc	0
gcactccagcctgggtgacagagcaagactgtctcaaaa	0
acacttcaacctgggcaacagagtgagaccctgtctcaa	0
gcactccagcctgggtgacagagcgagactccgtctcaa	0
taaaaatacaaaaattagccgggcgtggcagcacatgcc	0
gggaggcaaaggatgcagtgagccaagatcacaccactg	0
gcattccagcctgggcaacagagtgagaccttgtcaaaa	0
acattccagcctgggcaacagagtgagaccctgccccCC	0
taaaaatacaaaaattagccgggtgtggcggcaggctcc	0
gaactccaacctgggtaacagagcaagaccttgtctcta	0
aaaatacaagaaaattagccaggcgtggtggcaggtgcc	0
gcactccagcctgggcgacagagtgagactccgtttcaa	0
tcactccagcctgggcgacagagcaagactctgtctcaa	0
gcactctagcctgggcgacagagcaagactccgtctcga	0
cgagaccagcctgggcaacatagcaagaccccatttcta	0
ctaaaaataaaaaattagccaggcgtggtactgggtgcc	0
agaaggcagaggttgcagtgagccgagaccacgccactg	0
tacaaaaagaaaaattagccaggcgtggtcgtgcacgct	0
ggtgcagagcctgggcgacagagcgagactctgtcttaa	0
aaaaatacaaaaaattagccgggtgtggcggcacgcacc	0
gcactctagcctgggcgacagagcaagactctgtctcga	0
gcactccagattgggcgacagagcgagactccgtctcag	0
ttaaaatacaaaaattagcggggcgtggtggcaaacgcc	0
gcactccagcctgggtgatagagcaagaccctgtctctt	0
gcactccaacatgggtgacagagcaagaccctgtctcta	0
atagtgcagcctgggcaacagactgagaccgtctcagaa	0
gcactccagcctgggcgacagagcaagactccatctcaa	0
ttgctccagcctgggcgacagagcaagactgtctcaaaG	0
gggaggcagaggttgcagtgagccgagactgcaccattg	0
tgagaccggcctgggcaacacagcaagaccacatctctt	0
gaaaggtggagggtgcagtgagccgagactgagccactg	0
catgtccagcctgggcaacatagcaagaccctgtctcaa	0
taaaaacaaaaaaattagccgggcgtggtagcaggtgcc	0
aaactaaaaaaaaattagccaagcatggtggcatgcacc	0
gcaccccagcctgggcaatagagcgagactctgtctcta	0
gcactccagtttgggcaacaaagcaagactgtgtctcaa	0
aacacaaaaaaaaattagccgggcatggtggcatgcacc	0
gcactccaacctgggcaacaaagcaagaccatgtctctt	0
gcaccccagcctgggcgacagagcaagaccccgcctcta	0
gattacaggcatgagcgaccatgcctggccttttctgtg	0
ctgtttctctctgaccaccggtgcatgcagcccctgtca	0
ttgacctagcctgggcaacatagcaagactctgtctcta	0
gcactccagcctgggtaacagagcaagactctatctcaa	0
aaaatacaaaaaaattagcagggcgtggcagcgtgcgcc	0
gcgttccagcctgggcaacagagtgagactgtctcaaga	0
gcactccagcctgggtgacagagcgagactctttaaaaa	0
acgaggtcgaggctgcagtgagctgtgactgcaccgcta	0
gcactccagcctgggtgacagagcgagactttttcttta	0
gcattctagtctgggcaacagagcgagactccatctcaa	0
gcactccagcctgggcgacagagggagactccgtatgaa	0
gcactacagcctgggcgacagagcaagactctcaaaaGG	0
taaaaatacaaaaatcagccgggcatggtggtgggcgcc	0
aaaaaagacaaaaattagccaagtgtggtggtggtatgc	0
aaaaaatttagaaattagccaggcatggtgatttacacc	0
aggaagtccaggctgcagtgagccgtgatcgtgtcactg	0
gcactccagcctgggtgacagagcgagactttgcctcaa	0
catgaaggctaaaattagccaggcatgatggttaaaaat	0
atgatggttaaaaattagccaggcgtgatggggtatccc	0
aaaaaaaaaaaaaattagccaggcgtgatggcatgcact	0
gcactccagcctgggcgacagagccagactccgcctcaa	0
gcactcctgcctgggcgacagagtgagacaccgtctcaa	0
gcactccagcttgggcgacagagcgaaactccatctcaa	0
gctctccagcctgggtgacagagcaagactttgactcaa	0
gcactccagcctgggcgacagagcgagaccccgtctcaa	0
taaaaccacaaaaattagccaggcatggtggcatgtgcc	0
aaaatattaaaaaattagccaggcatggtggcacacctg	0
gggagatcaagactgcagtgagccatgatcatgccactg	0
gcactccactctgggcaacagagtgagactctgtctcaa	0
aaaaatacaaaaaattagccaggcgtggtggcaggcgcc	0
aaaaaatgaaaaaattagccaggcgtggtggcatgcacc	0
gcactccgacctgggtgacagagcgagaccctgtctcaa	0
gcccccgcacttgggcgacagagcaagactccgtctcaa	0
taaaaatacaaaaattagccaggcgtggcagcatgcacc	0
ctaaaaacacaaaattagccaggcatggcggcacatgtc	0
gcactctactctgggccacagagtgagactctgtctcaa	0
gcactccagcctgggcaacagagcaagacaccgCACCTG	0
taaaaatacaaaaattagccgggcgtgatggcgcgcgcc	0
gcactccagcctgggcgacagagcgagactcagtttcaa	0
taaaaacgtaaaaattagccaagcgtggtaacacgcacc	0
gtactctagcctgggcaacagagcgagactctgtcttta	0
gcactccagcctaggtgacagagcaagactccatctcaa	0
gcactccagcctgggcaacagagcaagactccatctcaa	0
acactccagcctgggcgatagagcgagactctatgtaaa	0
aaaaaatgaaaaaattagccaggcatggtggcgcacgcc	0
gcactccagcctgggcgacagagcaagactctgtctcaa	0
gtactccagcctgggcgacacagcgagactgtcttaaaa	0
gcactctggcctgggtgacagagtgtgactctgtctcaa	0
taaattttaaaaaactagccaggcgtggtggcatgcacc	0
gcactccagcctgggcaacagggggagactccgtctcaa	0
aaatctttaaaaaattagccaagcatggcggcggcacct	0
aaaaaaaacaaaaattagccgggcgtggtgacatgcacc	0
ctaaaaatacaaaattagccaggcgtggtggtgcatgcc	0
gcaccctagcctgggtgacagagcaagaccatgtctcaa	0
aaaaatacaaaaaattagccaggcgtggtggcttgtgcc	0
aatacaaaaaaaaattagccgggcatggtgacgcgtgcc	0
aggagttcaaggctgcagtgagccgtgattgcactactg	0
gcactccagcctgggcaacagagcaagactgtctcaaaa	0
gtattccagcctgggcaacagagtgagacccagtctctt	0
tgagatcagcttgggcaacaaagcgagactctgtctcta	0
taaaaatacaaaaattagccaggcgtggtagtgcacata	0
gcactccagcctgggcgacagagtgagacttaacctcaa	0
taaaaatacaaaaattagccaagtgtggtggcgtgcgcc	0
ccaaaataaaaaaattagccaggcgtggtggtacgcact	0
gcactctggcctgggcgacagagtgagactGCCTcaaac	0
aaaaattttaaaaattagccaggcatggtggtgcatgcc	0
tgcactcagcctcggcaacagagcgagactacgtctctc	0
taaaaacacaaaaattagccaggcatggtaacctgtggt	0
tacaggaggcatgggtgacagagcaagaccctgtgtctt	0
gattacaggtgtgagccaccatgcatggccTAAATCTAT	0
gcactccagtgtgggcaacagagtgagactctgcctcaa	0
aaaatcagccaggtgtggtggtgcatgactgtagtccca	0
gggacattgaggctgcagtgagccatgacggcgccactg	0
gaagtacaaaaaaattagccgggtgtggcggcgggagcc	0
acactacagcctgggcaacagagcgagactcttgtctcc	0
acaacacccgctacttagcagaccgggaaagggtggggg	0
gtactccagcctgggtgacagagcaagactctgtctcaa	0
gcgctccagcctgggcgacagagcgagactccgtctcaa	0
gcactcaggtctgggcgacacagcgagactctgtctcaa	0
agcaaccagcctgggcaacacagcaagaccttgtctcta	0
gcactccagcctgggtgacagagcaagacAAAAAAAATA	0
ttcctgaggcctccccagccatgcagaacagtgagtcca	0
taaaaatataaaaattagccatgcatggcacggctgtag	0
gcactctagcctgggcgacagagcgagaccctgtctcca	0
ctaaaaacacaaaattagccaggcatggtagtgtgcacc	0
gtactcctgcctgggcaacagagtgagaccatgtctcaa	0
tgagaacagcctgagcagcaaagcgagaccttgtctata	0
gcactgcagcctgggtgacagagcaagactctgtcatta	0
gcactccagcctgagcgacagagcgagactctgtctaaa	0
cgagaccagcctgggcaacaaagcgagacccccatctct	0
tgcagtgagcctgggtgacagagcaagaccttgtctcgg	0
ccactccagcctgagcaacagagtgagaccctgcctcaa	0
acactctagcctgggcaacagagtgagactccattttgg	0
acaacacccgctacttagcagaccgggaaaggggcagcg	0
aaaacacccactacttagcagaccgggaaagggagtctc	0
aggagtttgaggatgcagtgagccatgatcttgccattg	0
taaaaatgcaaaaattagccaggcgtggtggcacatgcc	0
aaagatacaaaaaattagccgggcatggtggcacgcgcc	0
aaaaaatacaaaaattagccaggcatgatggtgcacgtc	0
gcactccagcctgggtgacagagcaaggccctgtctcaa	0
aaaaatacaaaaaattagccgggcgtggtggcgggcgcc	0
tgcactccagctgggtgacagagcaagactgtctcaaag	0
CTCTCTGTCTCTGGGTGACAGAGCGAGacacacacacac	0
aaatacaaaaaaaattagccgggcatgatggcggggtgc	0
caaaaatacaaaaattagccaggcatggtggcacgacct	0
gcactctagcctgggcgacagagcaagactctgtctcaa	0
tgagaccagcctgggcaacacagcaaaaccccgtctcta	0
gcactccagcctgggtgacagagcaagaccctgtctcaa	0
ccactgcactctgggcgacagagggagacactgCTTAGG	0
gcactccagcctgggcgacagagcgagactctgcctcaa	0
agataatttaaaaattagtcaggcgtggtggtgcacatc	0
ttcctgaggcctccccagccatgcagaactgtgagtgag	0
acattccaacctgggcaacagagtgagactctgcctcaa	0
aaaaaattgaaaaattagccaggcatggtggcagaggtt	0
gcactctggtctgtgcaacagagcaagaccttgtctctt	0
gcattccagcctgggcgacagagcaagactgtctcaaaa	0
caagaccagcctgggcaacatagcaagacccctatctcc	0
gcactccagcctgggcaacagagcgagactctgtctcaa	0
aaaaaatacaaaaattagccaggcgtggtggcatgcacc	0
gcactccagcctgggtggcagagcaagaccctgtctcaa	0
taaaaatacaaaaattagccaggcgtggtagcacttgcc	0
tacaaatatgaaaattagccaggcatgatggcacacgcc	0
gcaccccagcctgggcaacagagcaaaaccctgtctcaa	0
aacacacacaaaaattagccgggcgtggtggcgggcgcc	0
aaataccaacaaaattagccaggcatggtggcacacgcc	0
aaaatattaaaaaattagccaggcgtggcggcgggcgcc	0
gcactgtagcctgggcaacagagtgagactccatctcTG	0
aaaataaagaaaaattagccaggcatggtggtgtgtacc	0
caagatcagcctgggcaacatagcaagaccccgttctac	0
gtactctcgcctgtgcgacagagcgagactcggtctcca	0
ttcctgagacctctgcagccatgtggaactgtgagtcag	0
tcttccattagggggcactagagggagactgagcgtgga	0
taaacatacaaaaattagccaggcgtggtggcgtgtgcc	0
aaaaataaaagaaattagccaggcatggtggcacatgct	0
aaaaaatacaaaaattagccaggcgtggtctcagctact	0
gcagtttagcctgggcgacagagcaagactctgtcttaa	0
ccactccagcctgggcgacagagcgagactctgtctcaa	0
acagaaaaaaaaaattagccaagcatggcagaacaggcc	0
aaaaatacaaaaaattagcggggcgtggtagtgtgcaag	0
aggagtttgaggctgcagtgagccgtgactgtgccacta	0
tgcactccacttgggcaacagagcgagaccttgtctcaa	0
gcactccagcctgggcgacagagtgagacaccgtctcaa	0
ataaaaatacaaaattagtcgggcgtggtggcgcacgcc	0
gcactcaagcctgggcgacagagcgagactctgtctcca	0
atatacaaaaaaaattagccaggcgtggagtgtgcctgt	0
gtgttccatcctgggcaacagagggagactcccatctca	0
taaaatacagaaaattagccgggcgtggtggggggggtg	0
TCTGTCTTTTTGGGGCAACAGAGTGAGACCCATTCTACA	0
cataaggtaaaggggaagcaaggcatgtcttacatgatg	0
aaaaatacaaaaaattagccgggcatggtggcgggcgcc	0
gcactccagcctgggcgacagagcaagactccatctcaa	0
gcgctccagcctgggcgacagagcgagactccgtctcaa	0
tgagaccagcctgggcaacatagcaagacctcatctcta	0
aagaaaaataaaaattagccaggcatggtggtgtgtgcc	0
gtactccagcctgggcaacagagtgtgactctgtcaaaa	0
gtactccagcctgggcaacagagtgagactctcaaaaaa	0
taaaaatacaaaaattagccaggcgtggtggtggtgcct	0
gcactccagcctgggcgacagagccagactctgtctcac	0
attctgaggcctcctcagccatgtggaactgtaagtcca	0
ggagatcagcctgggcaacatagcaagacccagtttaaa	0
aggaagttgaggctgcagtgagccatgaccctgccacta	0
gcactgcagcctgggcaacagagcaagaccctgtataaa	0
gtactccagcttgggcgacagagcaagactccttcttaa	0
gcactccagcctaggtgacagagcaagaccattaaaaaa	0
tgagaccagcctgggcaacatagcaagaccaagaccgtg	0
gtactccagcctgggcaacagagcgagaccctgtccccc	0
gcactcccgcctgggcaacagagcaagactctgtctcaa	0
gcactccagcctgggcaacagagcaagactgtgtctcca	0
gcactccagcctgggccacagagtgagactcaaaaaaaa	0
gcactccagcctgggtgacagagcaagaccctgtctcaa	0
catctctacaaaaattagccaggcatgatgggtacctgt	0
gcacttcagcctgggtgacagagcgagactttgttaaaa	0
taaaaatacaaaaattagccaggcgtggtggcatgcacc	0
gtactccagcctgagcaacagagcaagactctgtctctt	0
gcactccagtctgggcgacagagcgagactccgtctcaa	0
gcactccagtctgggcgacagagcaagacttggtctcaa	0
aggaagttgaggctgcagtgagccgtgatcgtgccactg	0
aaaaatacaaaaaattagccaggcatggtggtgacgtct	0
ctgacagtgcctgggtgacagagcaagaccctgcctGTC	0
gcactccagcctggtcaacagagtgagactctgtATTCC	0
gcactccagcctgggcgacagagtgagactccgtctcaa	0
aaaaatacaaaaaattagccgggcgtggcggcaggcgcc	0
acactccagcctgggcaacagagcgagactccgtctcaa	0
atctctacaaaaaattagccaagcatggtggcgcgtacc	0
taaaaataaaaaaatcagccaggcatggtggcatgcgcc	0
gcactccagcctgggtgacagagcaagacctcgtctcta	0
caactccagcctgggccacagagtgagactccacctcaa	0
taaaaatacaaaaattagccaggcgtggtgtcacctgcc	0
taaaaatagaaaaatcagccaggcatggtggcaggtgcc	0
gcactctagcctgggcgacagggcgagactccatctcaa	0
ttgaggctgaggctgcagtgagctgtgacagtgccactt	0
accctccagcctgggcaacagagtgagaccatgtctcaa	0
gcattccagcctgggtgacagagcaagactctgtctcta	0
gcactccagcctgggcgacagagggagactccatctcaa	0
tccttccagcctgggcgacagagcgagactccgtctcaa	0
aggagattgaggctgcagtgagccgtgattgcaccactg	0
gcactccagcttgggtgacagagcgagacgctgtctcaa	0
aaacactagaaaagttagccaggcatggtggcatgcacc	0
caatatcagcctgggcaacatagcaagaccttttcttta	0
gcactccatcctgggcaacaaagcgagatcctgtctcaa	0
taaaaatatgaaaattagccaggcatggtgctgcatgct	0
gcactccagactgggcgacagagcaagaccttgtctcaa	0
gcactccagcgtgggcaacagagcaagaccctatgtcca	0
gcactccaatctgagcaacagagcaagaccctgtctcta	0
gcactccagcctgggcaacagagcgaaactgtcttaaat	0
gccctccaacctaggtgacagagcaagacactgAAACCT	0
ctgctccaggctgggcgacagagcgagactccgtctcaa	0
gcactccagtctgggtgacagagcaagactccgtctcaa	0
gtactccagcctgggcaacagagcgagacctcatctctt	0
GGAGTCTGCAGTGAGCAGTGGTGTGTGTCCTGGAAGGGG	0
taataatacaaaaattagccaggcgtgcacccataattc	0
gcactccagcctgggcaacggagtgagactccatctcaa	0
aaaaatttttaaaattagccatgcatggtggtgtgcgcc	0
gcactccagcctgggtgacagagcaagacttcgtcccga	0
gcaccccagcctgagcaacagagtgagacctttaaaaaa	0
tgcatccagcctgggcaacagagggagaccctgtctcaa	0
ctaaagtacaaaaattagccgggcgtggtggcacgcacc	0
gggcaatcaagactgcagtgagccatgatctcaccactg	0
atacaaaaacaaaattagccaggcgtggtggcaggtgcc	0
catatcccctttgttaagtgatgcatgacagtatttaat	0
gcactccagcctgggcgacagagcgagactctgtctcTC	0
gaaaaaaaaaaaaattagccatgcgtggtgtcgcacgcc	0
gcactccagcctgagcgacagagcaagaccctgtctcta	0
gcactccatcctgggtgacagagcgggactccgtctcaa	0
gcactcctccctgggcgacaaagcaagactccgtctcaa	0
gcactccagcctgggcgacagagtgagaccctatctgaa	0
gcacttcagcctgggcgacagagccagaccctgtcttaa	0
gtactccagtctgggcaacagagcaagaccctgtctcaa	0
taaaaatacaaaaattagccaggcatggtggcacgcgcc	0
gactaatttAAAAATTAGCCAGGCATGATGGCACACACC	0
aaaaatacaaaaaattagccaggcgtggtggcacacgcc	0
gctctcctgcatgggcgacagagcgagactccatctcaa	0
aaaaaaaaaaaaaattagccaggcatggcggcaggcacc	0
gcactccagcctgggcgacagagcaagactccatctcaa	0
taaaaatacaaaaattagccaggcatggtgtgtgtctgt	0
caagaccagcctgggcaacagagcaagaccttgtctctt	0
caagattagcctgggcaacaaagtgagacaccccacccc	0
aggtggttgaggctgcagtgagctgtgactgcaccactg	0
gcactccagcctgggcgacagagcaagaccctgtctcaa	0
gcactccagcctgggcgacagagcgagatcccgtctcaa	0
aaaaaatttaaaaattagccaggcgtggtggtgtgcacc	0
aagaggttgaggctgcagtgagctgtgaccgcactactg	0
gcactccagcctgggcgacagagcaagactgcctcaaaa	0
gcactccagcctgggcgacagagtgagactccgtctcaa	0
gcactctagcctgggcgacagagcaagactccgtctcaa	0
gcactccagcctgggcaacacagcaagactccgtcttaa	0
agttaaagaaaaaattagccaggcatggtggcacatgca	0
gcccttcaacctgggcgacagagtgagactctgtctcaa	0
gcactccagcctgggcgacagagcgagactccgtcacaa	0
tacataaaaaaaaattagccaggcgtggtggcccatgcc	0
taaaaatacaaaaattagccgggcgtggtggcatgcacg	0
gtactccaatctgggcaacagagcgagactccgtctcaa	0
aaaaaaaaaaaaaaTCagccgggcgtggtgatgtgcacc	0
taaaaatacaaaaattagccgggcgtggtgacaggtgcc	0
gacagggagcatgaccactgaagcacagcaccacaggga	0
gggagatcaagactgcagtgagccatgattgcgcctctg	0
aggaagtcaaggctgcagtgagccgtgactaaccactgc	0
aaaaaaaaaaaaaatcagccaggcgtggtggtgcatgcc	0
aaatacgaaagaaattagccaggcgtggtggtgagtgcc	0
aggaggcggagaatgcagtgagccgagatcaaagggtgt	0
caagcccagcctgggcaacagagtgagaccccatctcta	0
acattccagcctgggcaacagagcgagaccctgtctcaa	0
aagttgttttaaaattagccaggcatggtggtgcgtact	0
caaaaccagcctgggcaacagagtgaaaccccgtctcta	0
caagaccagactgggcaacaaagtgagacctcatctgta	0
gcactccagcctgggcaacagagtgagacctgatctcaa	0
ggaaggtccaggctgcagtgagccgtgatcctgccactg	0
aaaacacccgctacttagcagaccgggaaagggagtctc	0
gcactccagcctgggtgacagagcgagactgtctcaaaa	0
gcactccagcctgggcaacagagcaagaccttttttttt	0
ATCAATCAACaaaattagccgggcatggtggcgcgcacc	0
caagttcaacctgggcaacaaagcaagaccctgtctcAC	0
gcacaccagcttgggcaacagagcgagactccatctcaa	0
aaaaaatacaaaaattagccaggcgtggtggtagcgcac	0
aaaaaacgcaaaaatcagccaggtgtggtggtgcgcccc	0
aaaaaaaaaaaaaattagccaggcatggtggtgcacacc	0
tatatatgtaaaaattagccgggcatggtggcgcatgcc	0
aaacataccgaaaattagccgggcatggtggtggtgtgc	0
caaaaatataaaaatcagccaggtgtggtggcgcaccgc	0
tccagcctgtctgggcaacagagcgagaccctgtcttta	0
gggaggcagaggttgcagtgagccgagacagcactccac	0
gcactccagcatgggcgacagagcgagactccgtctgaa	0
gaaaaaatacaaaattagcggggcgtggtggcgcatgcc	0
ttaaaatacaaaaattagccaggcatggtggcacgtgcc	0
gcattccagactgggtgacagagcaagactctgtctcaa	0
tgaaaccagtctgggcaaccaagcaagaccttgcctcta	0
taaaaatataaaaactagccaggcgtggtgacacacatc	0
gcactccagcctgggcgacagagcgagactctgtctcaa	0
taataatacaaaaattagccaggcgtggtggcgctggcc	0
gggaggtcgaggctgcagtgagccgtgatcacgtcactg	0
gcactccaatctgggtgacagagcgagacgctgtctcaa	0
tgagaccagcctgggcaacaaagtgagaccccatcttta	0
gcactccagcctgggcgacagagcaagactccgtctaga	0
taaaaatacaaaaattagccaggcgtggtggtgcgtgcc	0
gcactgcagcttgggcaacagagtgagactccatctcaa	0
aaaaatacaaaaaattagccaggcgtggtggcgagggcg	0
gcactctagcctaggcgacagagtgagactccatctcaa	0
taaaaatacaaaaattagccaggcgtggtggtgcaaacc	0
gcactccagcctgggcgacagagggagactgtttccaaa	0
acaaaataaagaaattagccaagcgtggtaatgtgcacc	0
caaaaatacaaaaattagccgggcgtggtggcaggcgcc	0
tgcctgatacctaggcaacagagcaagaccttgtctcta	0
taaaaatacaaaaattagccaagcgtggtgctgcatgcc	0
aaaaatacaaaaaattagccgggcgtggtggtgctcaat	0
taaatatacaaaaattagccaggcgtggtaatccaagct	0
gcactccaggctgggcgacagagtgagaacttgtcttta	0
ttaaaaaacaaaaattagccaagcatggtggcacatgcc	0
aaaatacagaaaaattagccgggcgtggtggcggacgcc	0
aaaaaatataaaaattagccaggtgtggcagcacgcacc	0
acactgcaacctgggtgacagagcaagacctggtctcag	0
GTGGCCACCAGGGGGCAGCAGAGAGTAACCTGGCAGAAG	0
gcactccagcctgggcgacaaagcgagactccatttcaa	0
gcactccagcctaggcgacagagcgagactctgtctcaa	0
taaaaatacaaaaattagccaggcatggtggcatgcacc	0
gcactccggcctgggccacagagtgagaccttgtttctc	0
gcactccagactgggcaacagagtgaaactccggctcaa	0
gcactccagcctgggcaacagagtgagactctgtctcaa	0
taagaccagactgggcaacatagcaagaccccatgtcta	0
aaatacaaacaaaattagccgggcatggtggttgcgcgc	0
gcactccagcctgggcaacagagcaagactctctctctc	0
aaaaatacaaaaaagtagccgggcgtggtgggacgcacc	0
ctgtttcactctgactaccagtgcatgaaacccctgtca	0
gcactcgagcctgagcgacagagcgagactccgtctcaa	0
gcacttcagcctgggtgacagagcaagactctgtctcca	0
tcactccagcctgggtaacaaagtgagacccaatctctt	0
tgaaaggcaaaggggaagcaaggcatgtcatcttacatg	0
caaaaatacaaaaattagccgggcatgatggcgggtgcc	0
gcactccagcctgggtgacagagcgagactccatctcaa	0
aaaaataaataaaattagccaagcatggtggcgcacgcc	0
gcactctagcctgggccacagagtgagactctatcgtta	0
tggagtgatcctgggcaacagagcaagactcttaaaaaa	0
agccttcagcctgggcaacggagcaagactccgtctcaa	0
gcactccagcctgggtgacagagcgagactgcctccaaa	0
gtaccgcagcctgggcgacagagcaagactccatctcaa	0
caaaaatacaaaaattagccaggcatgacagttcgtgcc	0
gcactccagcctgggcaacagagtgaaactccatctcaa	0
aaaaatacaaaaaatcagccaggcgtggttgtggggacc	0
gcactccagcctgggcgacagagcaagactctgtctcaa	0
taaaaatacaaaaattagccgggcgtggtggtgggagct	0
taaaaatgcaaaaattagccaagcgtggtgtcatgcacc	0
cagagtttgaggctgcagtgagccatgacagatacacaa	0
aacaacaacaaaaattagccaggcatggtggtgcatgcc	0
gcactctagcctgggtgacagagcgggactccgtctcaa	0
cactccagcctggggcaacagagtgagactctgtctcaa	0
gcactccagcctgggtgacagagcgagactgtctcaaaa	0
taaaaacgcagaaattagccaggcgtggtggcatgttcc	0
caagaccagcctgggcaacacagcaagaccccccacctc	0
caagaccagcctgggcaacatagcaagacgtggtctcaa	0
aaaacacctgctacttagcagaccgggaaagggagtctc	0
agaaaacgataaaattagtcaggcatggtggcatgtgcc	0
aataattaaaaaaattagccaggcatggtggtgaacacc	0
tctgtcactagggggcactagagggagactggaaggagg	0
gcactccagcctgggcgacagagcgagactccttctcat	0
gcactccagcctgagcgacagagtgagactgtctccaaa	0
gcccaccagcctgggcaacacagcaagaccctgtaaaag	0
aagattagctgggtgtggtggtgcatgactgtaatccca	0
actggttgcagaaagcagccaaccagaggctgaaatgaa	0
taaaaatacaaaaattagtcaggcatggtagtacgtgcc	0
gaaaaatacaaaaattagccgagcgtggtggtggacgcc	0
gcactgcagcctgggcaacagagtgagactgtctcaaaa	0
gcactccagcctaggcaacagagcaagactccgcctcaa	0
gttccACTCTGTGGTCAGTCAAGCAAGCTCACCGCCTGA	0
tgaggtatggctgggcaacaaagtgagacccacctctca	0
gcactccagcctgggcaacagagccagactccatctcaa	0
gcactccagcctgggcaacagagcaagaccctatctcaa	0
gcactccagcctgggtgacagagcgagactctgtctcaa	0
aggaagcagaggttgcagtgagccgagaccacgctgttg	0
ctagaccagcctaggcaacagagcgagactctatctctg	0
cattgcagttaagctcattcaagcaaagctatcttcagt	0
gcaccccagcctgggcgacagagcgagactccggctcga	0
gagaggtggaggctgcagtgaaccgtgaccactccagcc	0
gcattcaagcctgggcgacagagtgagactccgtcttgg	0
gcactccagcctgagcgacagagcgagactccgtctcaa	0
gcattccagcctgggcaacagagtgagaccttgtctcaa	0
aaaaatacaaaaaattagccgggcgtggtggtgggcgcc	0
tattctaactgagctcattcaagcaaagctatcttcagt	0
acacaaacacaaaattagccaggcatggtggcacgcgcc	0
gcactccagcctgggcgacagagcgagactccgtctcca	0
gcactccagcctgggcaacagagcaagaccctgtctcaa	0
caaaatacaaaaaattagccaggcgtgttggcagcgcgc	0
aaaaaatacaaaaattagccaggcgtggtagagcatgcc	0
cgagaccagcctggccaacaaggtgaaaccccatctcta	0
aaaatacttaaaaattagccaggcatggtggcacatgcc	0
ccaaaaatagaaaattagccaggcgtggtggtgcatacc	0
aaaaaatagaaaaattagccaggcatgatggtgcatgtc	0
gcaccccagcctgggtgacagagcaagactctgtcttaa	0
gcactcaagcctgggtggcagagcaagactctgtgagca	0
gcaccccagcctgggcgacagagcgagactccgtctcaa	0
gcactccagcctgggcgacagagcaagactctgtctcaa	0
taaaaatacaaaaattagccgggcatggtgactcatgcc	0
tgagaccagcctgggcaacaaagtgagactccatttcta	0
gcactccagcctgggcaacagagtgagacagactctgtg	0
aaaCCCCacaaaaattagccaggcgtggtggtgggtgcc	0
gcactccagcctgggcgacagagcgagactccatcacaa	0
aagagttcaaggctgcagtgagccatgactatgtcacca	0
gaaaattacaaaaattagccaggcatggtggcacgtgcc	0
gcactccagcctgggcgacggagtgagacactgtctcaa	0
gaaaaataaaaaaattagccgggcgtggtggcgcacgcc	0
taaaaatacaaaaattagccaggcgtggtcgcaggcatc	0
gcactccagcctgggcaacagagtaagacactgtctcaa	0
tccatctggcctgggtgacagagcaagaccatgtctcaa	0
ttacaaatacaaaattagccaggcgtgatggtgcatgcg	0
tacaaatacaaaaattagtcaggcatggtgggacacacc	0
gtactccagactgggtgacagagcaagaccccctccgga	0
gcactccagcctgggcaacagagcgagactgtgtctcaa	0
gcactccagcctgggtgacagagcgagactccgtctcaa	0
gcactccagtctgggcgacagagcaagactccatctcaa	0
ctaaaaatacaaaattacccgggcgtggtggcgggtgcc	0
attgtgaggcctcctcagccatgtggaactgtgagtaca	0
gcactccagcctaggcgacagagcgagactccatctcaa	0
gcactccagtctgggcgacagagcgagaccctgtctcaa	0
aaaagtacaaaaaattagccaggcgtggtggcttgcacc	0
ctaaaaatataaaattagccgggcgtgatggcgcatgcc	0
acactccagcctgggcaacagagggagaccccactctta	0
gggaggcagaggttgcagtgagccatgacctcaccactg	0
gcgccccagcctgggcaacagagggagacGGTGAAAAAT	0
ggcagatcacgaggtcaggagtccgagaccagcctggtc	0
ccaccaaaaagaaattagccaggcatgatggcatgcacc	0
aaaatacaaaaaaactagccgggcgtggtggccgcgcct	0
taaaaatacaaaaattagctgggcgtgacggcaggtgtc	0
agaaaatacaaaaattagccgggcgtggtagcgggcgcg	0
GCGGCGGGCGGGGAGCAGGCGAGCGAGCCAGGTCAGCTG	0
ctgtttcactctgaccaccggtgcatgcagcccctgtca	0
agaaggcaggggttgcagtgagccgagacggtgccactg	0
cagtacagcctggggcaacagagtgagactccacctcaa	0
gcactccagcctgggtgacagagcgagactctgtctcaa	0
CACCTGTTTCAAGAGCAGTCAACCACAGCTTTTTCACCT	0
gcactccagtctgggcaaaagagcaagacccagacttta	0
gcactccagcctgggcgacagagcaagaccacatctcca	0
tactaaaacaaaaattagccaggcatggtgacgtgcacc	0
gcactccagcctgggtaacagagtgagaccgtgtctcaa	0
gcactccagcctgggtgacagagcaagacccgaaaaaat	0
gcactccagcctgggcgacagagtgagactctgtctcaa	0
acattccagcctgggcaacagagcaagacgctgtctcat	0
gcactgcagcctgggcgacagagcgagactctgtctcaa	0
gcactccagcctgggcgacagagcgagactccgtctcaa	0
gcactccagcctgggtgacagagcgagactgtctcaaaa	0
aggaggccaaggctgcagtgagccgtgatggtgccacta	0
gtacaccagtctgggcaacagagcaagactctgcctcaa	0
aaagcacccgctacttagcagaccgggaaagggactctc	0
gtctctacaaaaaattagccaagtgtggtagcacgtgac	0
tcacttcagcctgagcgacagagcgagactctgtcttaa	0
acaaatacaaaaaattagccgggcgtggtggcaggcgcc	0
gcactccaccctgggtgacagagcgagactccgtctcaa	0
ctaaaaacataaaattagccgggcgtggtggcgcatgcc	0
aaaacatacaaaaattagccaggcgtggtggcatatgtt	0
gcactccagcctgggcaacagagcaaggctccgcctcaa	0
aaaatatataaaaattagccaggcatggtggcatttgcc	0
gacaggttgagactgcagtgagccgtgactgtgccattg	0
taaaaacacaaaaatcagccgggcatggtggtggcgcac	0
aaaaatataaaaaattagccaggcgtgatggtgcgggct	0
aaaaatacaaaaaattagccaggcgtggtggtgcgtgct	0
aaaaatacaaaaaattagccaagcgtggtggcgggcacc	0
aaaaaatacaaaaattagccgggcgtggtacgtgcctgt	0
gcactccagcctgggcgacagagcaagactccatctcaa	0
gcactccagtctgggcgacagagggagactccgtctcaa	0
aatacaaaaaaaaattagccgggcgtgatgatgtgcgcc	0
gcactccagccagggcaacagagtgagacagtgtctaaa	0
tcactccagcctgggcaacagagcgagactctgtctcaa	0
aaaaaggcaaaaaattagccaggcatggtggttcacacc	0
acaaaaaaacaaaattagccaggcatggtggcacacacc	0
caagaccaacctgggcaacagagcaagaccctatctcaa	0
aaaataaaaaaaaattagccaggcgtggtggcacgcatc	0
agagaccagtctgggcaacaaggcaagacctcgtctcca	0
acacttcagcctgggcgacagagcgagactccgtacctt	0
GCCTCCTGCTGGCTGCACTGGTGCAGGACTATGTGCAGA	0
gtactccatcctgggcgacagagcgagactcccgtctca	0
gcactccagcctgggcgacagagcaagactccgtgtcta	0
gcactctagcctgggcaacagagcgagactctgtctcaa	0
gtctctactaaaaattagccgggcgtggttgcggggtgc	0
gcattccagcctgggcaacagagcgagaccctgtctcaa	0
gcactccagcctgggcgacagagcgagactccatctcaa	0
aaaaaaaaaaaaaattagccaggcatggcgacgtgcacc	0
gaaactcaggctgggtaacagagtgagactccagctcaa	0
CTGTGCGCGGCAGGGCTGCGGGGCCGGGCGGAGAACGGG	0
ggaagttcaaggatgcagtgagccatgatcacactactg	0
taaaaatacaaaaattagccgggcatggtgacgggcgcc	0
aaagacacaaaaaattagccgggcatggtggagtgcgcc	0
cctggtcactgagctcattcaagcaaagcgatctccagt	0
tgactccagcctgggcaacagagtgagactccaccacac	0
atagcccagcctgggtgacagagcaagaccctttctcaa	0
atacaaaaacaaaattagccgagcgtggtagcgggcgcc	0
tgcactccacttgggtgacagagcgagactccgtctcag	0
ggaaggttgaggctgcagtgagccgtgattgcgccacac	0
aaaaatacaaaaaattagccaggcgtggtgacacacaac	0
gcactccagcctaggtgacagagcaagaccccatgtcaa	0
gaccacaggcatgtgccaccatgcgtggctatttttttt	0
acactccagcctgggcgacagagcaagactctgtcttaa	0
caagaccagcctgggcaacatagcaagacccctctgtac	0
caaaaacacaaaaatcagtcaggcgtggtggtgtgcacc	0
ATGAGGGCAGGGAACCACCAGGGCGTGGAACCATGAGGG	0
ATGAGGGCAGGGAACCACCAGGGCGTGGAACCATGAGAA	0
taaaaatacaaaaattagccaggcatggtatcatatgcc	0
ggtaacagcgaaaattagccaggcatggtgacgctcacc	0
gcactccagcctgggcgacagagtgagacatttaaaaaa	0
gcactccagcctgggcgacagagggagactctggctgca	0
ccaaaatacaaaaattagccaggcgtggtgtattgaacc	0
taaaaatacaaaaatcagccgggcatggtgatgcatgcc	0
caagaccagcctgggcaacatagcaagacccccatctct	0
gaaacacctgctacttagcagaccgggaaagggagtctc	0
gaaaatacaaaaaattagccaggcgtggtggtgggcact	0
taaaaatactaaaattagccgggcgtggtggccgcgcgc	0
aaaaatacaaaaaattagccaggcgtggtggcgggtgcc	0
gcactccagcctgggtgacagagcgagactccgtctcaa	0
taaaaatacaaaaattagccgggcgtgatgagcacctgt	0
gcactccagcctgagcgacagagcgagactctgaaacaa	0
acaaaaacacaaaattagccgggcatggtggcgcatgcc	0
tcaaaatgcaaaaattagccaggcgtggtggtgggcgcc	0
actccagagcctgggcaacagagtgagaccctgtcaaga	0
aaaacacctgctacttagcagaccgggaaagggagtctc	0
gcactccaccctgggcaaaagagcaagactccatctcaa	0
acaacacccgctacttagcagaccgggaaagggagtgtc	0
aaaaaatttaaaaattagccaggcatggtggcgtgagcc	0
gccactgagcctgggcgacagagcaagactccgtctcaa	0
gtactccagcctgggtgacagagcaagaccctgtttcta	0
gcactccagcctgggcgacaaagcgagactccgtctcaa	0
aaaaatacaaaaaattagccaggcgtggtgacacacacc	0
gcactccagcctgagcaacatagcgagaccccgtctctt	0
aggaggtggaggctgcagtgagccgtgatcgcgccattg	0
acgaagccaaggctgcagtgagccgtgattgcaccacgg	0
GGGGGCAACACTGAGCAGCCAGGCCAGGATCCACGCTGC	0
gcactccagtctgggcgacagagcgagactctgtctcag	0
gcctgacagcctgggcaacagagtgagaccctgtctaaa	0
gaactccagcctgggtgacagagcgagactccttctcaa	0
gcactccagcctgggcgacagagtgagactctgtctcaa	0
gcactccagcctgggcaacagagtgagactctgtttcaa	0
AAGGCCCTGAGTGTGCAGCCAGCCGGAGCTCCCACGTGA	0
gcactccaggctgggcgatagagcgagactctgtctcaa	0
gtactccagcctgggcaacagagtgagactccatctcaa	0
aaataaattaaaaattagccaggcgtggtggtgcgtgcc	0
ttcctgaggcctccccagccatgcagaactgagtctact	0
gcaccacagcctgggcgacagagtgagactccgtccccc	0
gcactccaccctgggcgacagagcaagactccgtctcaa	0
taaaagtacaaaaattagccaggcgtggtggtagtgtgc	0
gcactacagcctgggcgacagagcgagactctgtctcaa	0
aaaaacatcaaaaattagccaggcgtggtggtgtgcacc	0
taaaaataaaaaaattagccgggcgtggtggcaggtgcc	0
CCCTgggcggggaggcggtggggcgggaggaagggtggg	0
taaaaatacaaaaattagccaggcatggtgatggccacc	0
aaaaaatatgaaaatcagccaggtgtggtggtacacatc	0
GAATCACCTCATGACTAGCGGGGCAGGCCTCTAATTCAC	0
gcactccagcctgggcgacagagcgagactccgtctcaa	0
gcactccagcctgggcaacagagcaagactccatctcaa	0
aaaatacaaaaaaattagccaggcatggtggtgggcacc	0
gcactccagcctgggtgacagagcgagactgtatctcaa	0
gcactccggtctgggcgacagagcaagacttcctctcaa	0
gcactccagcctgggcgacagagcgagactccgtctcaa	0
ctgggtttctgggatcagccaggcctgcattccagcccg	0
taaaaatacaaaaattagccaggcgtggtcgtgggcgcc	0
gagctactgcctgggcgacagagcgagaatccgtctcaa	0
ggcaggtagaggctgcagtgagctgtgacagcctgagtg	0
taacaatactaaaattagccaggcgtggttgcccatgcc	0
gcactccagcctgggcgacagagcgaaactgtctcaaac	0
gcactccagcctgggtgacagagcgagacctcatctcaa	0
acactccagcctgggcgacagagcgagactctgtcaaaa	0
gcactgcagcctgggcgacagagccagactcttgtctca	0
gcactgcagcctaggcgacagagtgagactctgtctcaa	0
gcactccagcctgggcgacagagcaagactccgtctcaa	0
caaaaacgcaaaaattagccgggcgtggtggcctgcgcc	0
aggagattcaagctgcagtgagctgtgactgagccacgc	0
gcactccagcctgggtgacagagcaagactccgtctcaa	0
tgaaaatacaaaaattagccgggcgtggtggtgcatgcc	0
tgaggccagcctgggcaacatagcaagaccccctctata	0
aatacaaaaagaaattagccgggcgtggtggcgggagcc	0
TCTCATGTGGTGGAGCAGAGAAGCATGAAAGGGGCATGT	0
CCGGCGCCGGCGCGCCAgcggggcggggcggggcgggCG	0
aaaaatacaaaaaattagccgggcgtggtggcgggcgcc	0
taaaaataccaaaattagccgggcgtgatggcgcacgcc	0
accctccagcctgggcgacagagcgagactctgtctcga	0
gcactcccgcctgggcgacagagggagactccatctcaa	0
gtttctacaaaaaattagccaagtgtggtggtgcaggcc	0
aaaaattcaaaaaattagccgggcgtgatggcgggcgct	0
gcactccagcctgggcgacagagcgagactccgtctcaa	0
acatgtttaaaaaattagccaagcatggtagtgtgcacc	0
gcacttcagcctgggcgacagagctagactccatctcaa	0
gcactccagcccgggcaacagagtgagaccctgcctcaa	0
gcactccagcctgggcgacagagcgagacttcgtctcaa	0
gcaccccaacctgggcgacagagcgagatcctgtttcaa	0
aaagtacaaaaaaattagccgggcgtggtgacaggcgcc	0
ctaaaaatacaaaattagccgggcatggtggcgcatgcc	0
gcactccagtctgggtgacagagcgagactctgtctcaa	0
gcactccagcctgggcaacagagtgagactctgtctcaa	0
aaaaaatacaaaaattagccaggcgtggtggcgggcgcc	0
taaaatacaaaaaattagccgggcgtggcggcacgcgcc	0
gcactctagcctgggtgacagagcgagactctgtctcaa	0
gcaccccagactgggcgacagagtgagactgtctcaaaa	0
gcattccagcctgggtgacagagcaaggctctctctcaa	0
gcactccaacctgggcgacagagtgagactgtctcaaaa	0
gcactctatcctgggcaacaaggcaagactctgtctcaa	0
aggaagttgaggctgcagtgagccgtgatcgtgcccctg	0
gcactccagcctgggcaacagagggagaccctgtcacac	0
taaaactgcaaaaattagccgggcatggtagccagcacc	0
gcattccagcctgggcgacagagcgagaccctgtctcaa	0
attggttgcagaaagcagccaaccagaggctgaagtgaa	0
gcactccagcctgggcgacggagtgagactccgtctcta	0
gcactcgagcctgggcgacagagctagactccgactcaa	0
gcactccagcctgggcgacaaagcaagactccgtctcaa	0
gtcgtgtgcaaaacgcagtgacgtgtgactcagcctgag	0
agaaaatacaaaaattagccgggcgtggtggcgctagcc	0
gcactccagtttgggcaacagagtgagacctcgtctcca	0
AAAGCGGAGGGCACTCACCCGAGCGGACCTTGGCTCCGG	0
GGGGTGCGCCGCGGGCGGAGGGGCGTGGCGAGTGGACGG	0
taaaaacacaaaaattagccaggcgtggtgcatgtgcct	0
gcactccagcctgggcaacagagtgagactccctctcaa	0
taaaaatagaaaaattagccgggcgtggtgcgcatgcct	0
aaaaaatagaaaaattagccaagcgtggtggcacatgcc	0
gcactccagtctgggcgacagagcgagactccgtctcaa	0
gcacttcagcctgggcaacagagcgagactgagtctcaa	0
gcactccagcctgggcgacagagcaagactccgtctcaa	0
aaaaacacaaaaaattagccaggcatggcggcgtgtgcc	0
gcactccagtctgggcgacagagcaagactccgtctGGG	0
GGCCACGAGAGGGCGCAGCGCGGCGCGGCAGGGATTCGC	0
gaactctagcctgggtgacagagcgagaccctgtctcta	0
gcactccagcctgggtaacagagtgagactcagtatgaa	0
ggccgcggcccggggcgccggggcggggcTAGGGATGGG	0
aagaaaaaaaaaaattagccgggcgtggtggcgggcgcc	0
gcactccagcctgggcgacagagcaagactccatctcaa	0
gcactccagcctgggcgacagagcgagactctgtctcaa	0
taaaaattcaaaaattagccaggcgtggtgacgtgcgcc	0
tgagaccagcctgggcaacatagcaagaccttgtctcta	0
ctaaaaataaaaaattagccgggcatggtggcgggcgca	0
ggcgggcggggtgcgcggcggAGCGGGAAGCACAAGGCG	0
ATGGCCTAGGAGGAGCAGGCGGGCGGGGCGGCGGGTGTC	0
tcggcgggcggcgggcggcggggcggggcgggacgggCG	0
gcactctagcctgggcgacagagcaagacgacgtctcaa	0
gcactccagcctgggtgacagagcaagactccgtctcaa	0
aaataaaaaagaaattagccgggcgtggtggcgcgctcc	0
GGGCCAGCTGGCGCGCGGCGGGGCGGGGCATCCGTGCGT	0
gcactccagcctgggcgacagagcgaggctccgactcaa	0
taaaaatacaaaaattagccgggcgtggtgggaggagcc	0
gcactccagcctgggcgacagagcgagactccatctcaa	0
taaaaatacaaaaattagccgggcgtggtggtgcgcgcc	0
gcactccagcctgggcgacagagcaagactctgtcttgg	0
gcagtccagcctgggtgacagagcgagaccttatctcaa	0
CTTGAGCGCCGGGGCCTGCCGGGCAGGGCTGAGTGTCTG	0
gcccgccagcctgggcggcagagcgagaccctgtctcaa	0
caggattcgaggctgcagtgagccgtgatcgtgccactg	0
GGGGGCTGGgcggggccgtggggcggggcagggcctggg	0
taaaaatacaaaaattagccaggcgtggtggcaggtgcc	0
GGTCGCCTCTGGCGGCCGCGGGGCGGGGCTTTCGAGCGG	0
aaaaatacaaaaaattagccgggcgtggtagcgggcgcc	0
gcactccagtctgggcgacagagtgagaccctgtctcaa	0
cactccagccctgggcgacagagggagaccctgtctcaa	0
gagtctaccaaaaattagccgggcgtggtggcgggcact	0
CTCTGAGGGCGGGGCCTGTGGGGCAGGGCCCTGGGGAGG	0
tgcactactcctgggcaacagagcgagactctgttaaaa	1
gaacaccagcctgggtgacagagcaagactgtttcaaag	1
cattgtagtcaagctcattcaagcaaagctatctccagt	1
gcataccaggctgggcaacagagcaagactcaaaaaaga	1
gcactccagcctgggcaacagagcgagaccccgtctcta	1
gcactccagcctgggcaacagagcgagaccccatctcta	1
aaaatacaacaaaattagccatgcatggcagtgcacacc	1
aaaaaatacaaaaatcagccaggcgtggtgttgtgggcc	1
aaaaaatgcaaaaatcagccaggcgtggtggcacacaac	1
gcactccagcgtgggcaacagagcaagaccttatctcag	1
gcactccagcctgggcaacagagtgagactccgtTCCCC	1
gcacttgggcctgggcaacagagcgagactccatctcaa	1
gtactccagcctgggcgacagagcgagactgtctcaaac	1
caaagttggaggctgcagtgaaccgtgactgcaccattg	1
gcactccagcctgagcgacagagcgagactctgtctcaa	1
cacttcctgcctgggcaacagagcgagaccctgtcaaaa	1
gcacaccagcctgggcgacagagcgagactctgtcACAG	1
actgagaggcctcctcagccatgtggaactgtgactcaa	1
taaaaacacaaaaattagtcaggcgtggtgtcacatgcc	1
gcactccagcctgggcgacagagcgagactcctcaaaaa	1
ctgtttctctctgaccaccggtgcatgcagcccctgtca	1
gcactctagcctgggcgacagagcgagactccgtttcaa	1
gcactccagcttgggcgacagagcgagaccgtctcaaaa	1
gcacaccagcctgggcgacagagcgagactctgtcccca	1
gcactccagcttgggcgacagagcgagactgtttctcaa	1
gactacacgcatgagcgaccatgcctggctatttttttt	1
attctgaggcctctgcagccatgtggaactgaaagtcca	1
ttaaaatacaaaaattagccgggcgtggtggcaagtgcc	1
gcactccagcctgggcaacagagcgagaccctgctaaaa	1
caaaaatacaaaaactagccaggcgtggtggcatgcacc	1
tggatcacctgaggtcaggagtccgagaccagcctgacc	1
ctgtttctctctgaccaccggtgcatgcagcccctgcca	1
gagaggcagaggttgcagtgagccatgaccgcaccactg	1
gcacttcagcctgggcaacggagtgagaccatgtctcTC	1
taaaaatacaaaaattagccaggcatggtggaacgcggc	1
aaaaagtacaaaaactagccaggcgtggtggcctgtgcc	1
gcactccagcctgggcaacagagcgagacgctgactcaa	1
gcactccagcctgagcaacagagtgagaccctgtctcaa	1
taaaaatacaaaaattagccaggcgtggtggcacactcc	1
catttctagcctgggcaacagagcaagactccatctcaa	1
aaaaatacaaaaaattagctgggcgtgacggcaggtgcc	1
taaaaatacaaaaattagccaggcgtggtagtgcacgcc	1
ACACACACACAAAATTAGCCAGGCGTggccaggcacggt	1
gcacgccagcctgggcaacagagcgagacgctgtctcaa	1
gcactccagcctgggcaacagagcgagacaccCAaggtt	1
aaaaaaaagaaaaattagccaggcgtggcggcgggcgcc	1
aggtggtcaaggctgcagtgagccgtgaccatgccacgg	1
gtactccagtctgggtgacagagcgagactgcatcttaa	1
taaaaatacaaaaatcagccaggcgtggttgcgcatgac	1
attttttttaaaaattagccaggcgtggcctggtgtggt	1
ctgtttctctctgaccaccggtgcatgcagcccctgtca	1
acacacatacaaaatcagccaggcgtggtagcatgcgcc	1
gcacttcagcctgggcgacagagcgagacctcatctcaa	1
gcactccagcctgggcaacagagcgagactctgtctcaa	1
gggagatggagactgcagtgagccgtgaccatgcctctg	1
gcactccagcctgggcaacagagcgagactccacctcaa	1
aaaaaatacaaaaattagccaggcatgatagcgcacacc	1
gcactccagcctgggcaacagagcgaaactctgtcttaa	1
taaaaatacaaaaattagccgggcgtggcggcacatgcc	1
agcctgcagcctgggcgacagagtgagactccgtctcaa	1
gcactccagcctgggcaacagagcgagactccgtctcaa	1
gcactctcacctgtgcgacagagcgagacccagtctcaa	1
taaaaatacaaaaattagccaagcgtggttgcacgcacc	1
taaaaatacaaaaattagccaagcatgatggcgcacacc	1
gcactccagcctgggcaacagagcaagaccgcgtctcaa	1
caacgccagtctgggcaacaaagcgagacctcatctctg	1
tggatcacttgaggtcaggagtccgagaccagcctggcc	1
TACACAcagcctgggcaacaaggcaagaccaggtctcta	1
taaaaatacaaaaattagccatgcatggtggcatgcatc	1
ggagaccaggctgggcaacaaagtgagaccccgtctcta	1
ttcctgacacctccccagccatgcagaactgcgagtcca	1
gcactccagcctgggtaacagagtgagactccatctcaa	1
taaaaatacaaaaattagccaggcgtggcggtgcatgtc	1
ctgtttcactctgaccaccggtgcatgcagcccctgtca	1
taaaaatacaaaaattagccaagcatggtggcatgcgcc	1
gggaggttgaggctgcagtgaaccgtgactgtgccactc	1
gcactccagcctgggcgacagagcgagactccatctcaa	1
taaaaatacaaaaattagccaggcgtgatggctcgcgtc	1
ttcctgaggcctcctcagccatgtggaactgcaagtcag	1
attgtgaggcctcctcagccatgtggaactgtgagtcca	1
aggaggttgaggctgcagtgaaccgtgactgtgtcactg	1
gcactgcagcctgggcgacagagcgagactccgtctcaa	1
aaaatacaaaaaaattagtcaggcgtggtggcacgcacc	1
taaaaatacagaaattagccaggcgtggtggcacgcacc	1
taaaaatataaaaattagccaagcgtggtggatatgcct	1
aagaccagctttgggcaacaaagcaagacctcgtctcta	1
tgcaggttgaggctgcagtgagctgtgactgcaccactg	1
gcactgcagcgtgggcaacagagtgagacggtctcaaga	1
gcactgcagcgtgggcaacagagtgagactgtctcaaga	1
taaaaatacaaaaattagccaggcgtggcagtgcatgcc	1
gcactccagcctgggcgacagagcgagacctcgtctcaa	1
taaaaagtcaaaaatcagccaggcatggtggctcatgct	1
ctgtctctctctgaccaccggtgcatgcagcccctgtca	1
gcacaccagcctgggcaacagagcgagaccatctcaaac	1
taaaaatacaaaaattagccaggcatggtggcacatgct	1
ctgtttctctctgaccaccggtgcatgcagcccctgtca	1
gcactccagcctgggcgacagagcgagactgcgtctcaa	1
cacatcacagttgttaagtgatgcatgactgTGCTTCCT	1
taaaaatacaaaaattagccaagcgtggtggcttgcacc	1
gtattccagcctaggcaacagagcgagactatgtctcaa	1
gcactctagcctgggcaacagagcgagactctgtctcaa	1
gtactccggcctgggcaacagagcgagaccgtctcaaac	1
gcactcgagccagggtgacagagcgagactccatctcac	1
taaaaatacaaaaattagccaggcgtggtgccgtgcgcc	1
taaaacacaaaaaattagccaggcgtggcggcatgtgcc	1
cgactctagcctgggcaacagagcgagaccatgtctcta	1
aaaacacccgctacttagcagaccgggaaagagagtctc	1
ttcctgaggcctcctcagccatgtggaactgtgagtcaa	1
gcactccaacctgggcaacagagtgagaccctgtcttaa	1
aagaaattaaaaaattagccaggcgtggcgatgcatgtc	1
gcactccagcctgggcaacagagcgagaccccgtctcga	1
gcactccagcctgggcaacagagcgagactctgtctcaa	1
aattttttacaaaattagccaagcgtggtggcacacatc	1
gcactacagtctgggcaacagggggagaccctgtctcta	1
ggggcctacaaaaattagccaggcgtggtggcggggagg	1
gcactgcagcctgggcaacagagcgagactctgtttcaa	1
attctgagacctctgcagccatgtggaactgtaagtcca	1
tgtgattagcctgggcgacagagcgagaccctgtctcaa	1
tccgtccagcctgggcgacagagcgagactccgtcCAGC	1
gtgagccagcctgggcgacagagcgagactccgtcacac	1
gcatcacagcctgggcaacagagcgagactctgtctcag	1
tccatccagcctgggtgacagagcgagactcatctcaaa	1
gcactccagcctgggcaacagagcgagactccatctcaa	1
gcactccagcctgggtgacagagcgagactctgtctcaa	1
aaaaaatacaaaaatcagccaggcgtggtggcatgtgcc	1
aaaatacaaaaaaatcagtcaggcgtggtagcatacgtc	1
gcaccccagtctgggcaacagagcgagactctgtctcta	1
gcactccagcctgggcgacagagcgagacaaaaaaaaaa	1
acaaaaacacaaaattagccaagcatggtgacatgttcc	1
gcactccagcctgggcgacagagcgagactctgtctcag	1
gcactctagcctgggtgacagagcgagacctggtctaaa	1
gcactccagcctgggcgacagagcgagactctgtctcaa	1
gcactccagcctgggcaacagagcgagaccctgactcaa	1
aaaatacaaaaaagttagccaggcgtggtggcaggcgcc	1
gcactctagcctgggcaacagagcgagaccttgactcac	1
aaatacaaaaaaaatcagccaggcgtggtggtgcgtgta	1
gattaaaggcgtgagccaccatgcatggccTATTATTAt	1
gcacttcagcctgggcaacagagcgagacccaatctcta	1
aaactacaaaaaaattagccaggcgtggctgtgcgtgcc	1
gcactccagcctgggcgacagagcgagactccatctcaa	1
cataaaattaaaaatcagtcaggcgtggtagtgtgcacc	1
gcactccagcctgggcaacagagcgagactttgtctcaa	1
aaaacacccgctacttagcagaccgggaaagggagtctc	1
ctgaaaatacaaaattagccaggcgtggtggcgcatgcc	1
gcactccctcctgggcaacagagcgagaccctgtctcaa	1
gcactccagcctgggcaacagagtgagactgtgtctcTC	1
gcactccagcctgggcgacagagcgagaccttctctcgc	1
gggaggtcaaggctgcagtgagccatgaccacaccactg	1
gcactccagcctgggcaacagagcgagactccgtccaaa	1
cactccaggcctgggcaacagagcgagaccctgtctcaa	1
agaaaacacaaaaattagccaggcgtggtggtgcacacc	1
taaaaacacaaaaatcagccgggcgtggtgacatgcgcc	1
gcactccagcctgtgcaacagagcaagaccttgtctaaa	1
ctgtttctctctgaccaccggtgcatgcagcccctgtca	1
gcactccagcctgggcgacagagcgagactcagtctcaa	1
ccactgcagcctaggcaacagagcgagaccttatctcaa	1
gcactccagcatgggcgacagagcgagactccatctcaa	1
gcactccaggctgggtgacagagcaagaccccatctcTT	1
gcactccagcctgggcaacagagcgagactctgtctcaa	1
taaaaatacaaaaattagccaggcatggcaggcacctgt	1
gcactccagcctgggtgacagagcgagactctgtctcag	1
gcactccggcctgggcaacagagcaagactctgtctcaa	1
taaaaatacaaaaatcagccaggcgtggtgtaatcccag	1
gcatgccagcctgggcgacagagcgagacttcctcttga	1
aaaaatacaaaaaattagccaggcatggtggtgggcacc	1
tggagtttaaggctgcagtgagccatgaccgcgccactg	1
gcactccagcctgggtgacagagcgagacctagtctcaa	1
gcactccagcctgggcaacagagcgagactacgtctcaa	1
taaaaatacaaaaattagccaggcgtggcctgtaaccct	1
taaaaatacaaaaattagccaggcgtggtggcacgtgcc	1
gcactccagcctgggcgacagagcgagacttcgtctcaa	1
gcactccagcctgggtgacagagcaagactccatctcag	1
gattacaggcatgtgccaccatgcgtggctaaattttgt	1
agaaaatacaaaaattagccaggcatggcggcacgcacc	1
gcactctagcctgggcaacagagcaagacTGCAGACTGT	1
aatttttttaaaaatcagccaggtgtggtggcactggcc	1
cgagatcagcctggccaacaaggtgaaaccccatctcta	1
aaaaatgcaaaaaattagccaggcgtggtggcaggcgcc	1
gcactccagcctgggcgacagagcgagactccgtctcaa	1
aaaaataacaaaaatcagtcaggcgtggtagcacacacc	1
taaaaatacaaaaatcagccaggcgtggtggcatgtgcc	1
aaaaatacaaaaaactagccaggcgtggtggtgtgcact	1
gcactccagcctgggcgacagagcgagacacagtctcaa	1
aaaaaataccaaagttagccaggcatggtggctggcgcc	1
tccatccagcctgggcaacagagcgagactccgtctcaa	1
gaaaagttaaaaaattagccaagcatggtgttgcacacc	1
gctctccagcttgggcgacagagcgaaactctgtctcaa	1
gcactccagcctgggtgacagagcgagaccctgtctcaa	1
aaaaaatacaaaaattagccaagcgtggtggcacgcgcc	1
aaaaacacaaaaaattagccgggcgtggcggcacgtgcc	1
gcactccagcctgggcaacagagccagactctgtATcac	1
taaaaatacaaaaattagccgggcgtggtggcacgcgcc	1
gcactccagcttgggcgacagagcgagacaccgtctcaa	1
taaaaatacaaaaattagcagggcgtggcagcgtgcacc	1
gcaccccagcctgggcaacaaagcaagactccatctcaa	1
gcactccagcctgggcgacagagcgagactccctctcaa	1
gcactccagcctgggcaacagagtgagaccatctctcca	1
taaaaatacaaaaattagccaggtgtggcggtgtgtgcc	1
aggaggttgaggatgcagtgagccatgatcacgccactg	1
caaaaatacaaaaatcagccgggcgtggtcacgtgcgcc	1
gcactccagcctgggcgacagagcgagactccgtctcaa	1
TGGCTCATgcctgggcaacagagcgagactccatctcaa	1
ctaaaaatacaaaattagccaggcgtggcggcgcatgcc	1
gcactccagcctgggcaacagagcgagactccatctcaa	1
caaggccagcctgggcaacagagcaagaccccatctctt	1
gcactccagcctgggtgacagagcgagaccctgtctcat	1
gcactccagcctgggcaacagagtgagaccttgtctcta	1
gcactccagcctgggcaacagagcgagactttgtctcca	1
acactccagcctgggtgacagagcaagaccctgtccccc	1
gcattccagcctgggcgacagagcgagaccctgtctcaa	1
gcactccagcctgggcgacagagcgagactccctctcaa	1
gcactccagtctgggcaacagagcgaaactccatctcaa	1
gcactccagcctgggcaacagagcgagactgagactccg	1
caaaagatcagaaattagccaagcgtggtggcgtgcacc	1
gcacttcagactgggcgacagagtgagactccgtctcaa	1
gcactctagcctgggcaacagagcgagactccatctcaa	1
aaaaaaaaaaaaaattagccaggcatggtggtgcatgtc	1
ctgtttcactctgaccaccggtgcatgcagcccctgtca	1
ataaaaaaacaaagttagccaggcgtggtggcgggtgcc	1
gcacactagcctgggtgacagagcgagaccctgtctcaa	1
acacttcagcctgggcaacagagcgagacgccgtctcaa	1
taaaaatacaaaaattagccaggcgtggtgtcatgagcc	1
ttcctgaggcctccccagccatgcagaactgtgagtcca	1
gcattcccgcttgggcgacagagcgagactccgtctcaa	1
GTGGCCACCTGGGGGCAGCAGAGAGTAACCTGGCAAAAA	1
taaaaatagaaaaattagccaggcgtggagtcacgagcc	1
gcactccagcctgggcgacagagcgagactctgtctaaa	1
taaaaatacaaaaattagccaggcgtggcggcagctgcc	1
ttcccgaggcctccccagccatgcagaactgtgagtcaa	1
taaaactacaaaaattagccaggcgtggcagcgtgtgcc	1
gcggaacttgctgggcaacagagcaagactccatctcaa	1
aaaacacctgctacttagcagaccgggaaggggagtttc	1
acactccagcctgggcaacagactgagacctcatctcca	1
gcactccagcctgggcgacagagcgagacACACACACAC	1
gccctcccgcctgggcaacagagcaagaccctgtctcaa	1
gctctccagcatgggcgacagagcgagactccacctcaa	1
gcactccagcctgggtaacagagcaagactctgtctcaa	1
gcactccagcctgggcaacggagtgagacccgcatctca	1
taaaaatacaaaaattagccaggcgtggcagcgcacaac	1
agaatacaaaaaaattagccaggtgtggcggcacatggc	1
gcactccagcctgggtgacagagcgagactccatctcaa	1
gtactccagcctgggcgacagagcaagactctgtctcaa	1
caaaaacagcctgggcaacaaagtgagaccctgttttta	1
gcacgccagcctgggcaacagagtgagactccgtcgcaa	1
aaaaatacaaaaaattagccaggcgtggaggcatgcacc	1
tgaaaatacaaaaatcagccaggcgtggtggcactcaac	1
ctaaaaatacaaaatcagccaggcgtggtggcaggtgcc	1
gcactctagcttgggcaacagagcgagaccccatctaag	1
gcactccagcctgggcgacagagcgagactccgtctcaa	1
gcactctagcctgggcaacagagcgagactccgtctcaa	1
gcactccagcctgggcgacagagcgagactccacctcaa	1
ctgtttctctctgaccaccggtgcatgcagcccctgtca	1
aaacaatacaaaaattagccatgcgtggtggtgtatgcc	1
caaaaatacaaaaattagccaggcgtggtggtacgtgcc	1
caaaaatacaaaaattagccaggcatgacggtacaggcc	1
ttactccagcctgggcaacagagcgagactccatctcaa	1
gcactccagcctgggcgacagagcgagactccatctcaa	1
gcactctagcttgggcgacagagcgagactccatctcaa	1
gcactggagcctgggcaacagagcgagacgctgtctcaa	1
taaaaatacaaaaattagccaggcatggtggcacgtgcc	1
acactctagcctgggcaacagagcaagacctagtttcaa	1
gcactccagcctgggtgacagagcaagactccgtctcaa	1
catgtcacccttgggcgacagagcgagactccaactcag	1
gcactccagcctgggcaacagagcaagaccatgtctcaa	1
acaaaaatacaaaattagccaggcgtggtggtatatgcc	1
aaaatacaaaaaaattagccaggcgtggcagcgcatgcc	1
gcactgtagcctgggcaacagagcgagaccccgtctgct	1
gcactcaagcctgggcgacagagcgagactgcgtctcaa	1
gcactccagcctgggcgacagagcgagactccatctcaC	1
taaaaatacaaaaatcagccaggcgtggtggtgcacgcc	1
gcactccagcctgggcgacagagcgagacgccatctcaa	1
gcactccagcctgggcgacagagcgagactggatctcaa	1
gcactccagcctgggcaacagagcgagactctgtctcta	1
cacttcatccttgggcaacagagtgagacctggtctcaa	1
cactccagccctgggcgacagagcgagactctgtctcaa	1
gcactccagcctgggcgacagagcgagactccgtctcaa	1
gcactcgaacctgggcgacagagcgagactgtctcaaaa	1
taaaaatacaaaaattagccaggcatggcggtgtgcctg	1
gcactacagcctgggcaacagagcgaaaccccgtctcaa	1
gcactccagcctgggcgacaaagcaagactccgtctcaa	1
ctctagcctcctgggcaacagagcgagaccctgtcgagg	1
aggaggctggggctgcagtgagccgtgaccacactactg	1
aaaaaatacaaaaattagccaagcgtggtggtgcgtgcc	1
gcactccagcctgggcgacagagcgagactctgtctGGG	1
aatgaatacactgggcaacagagtgtgacctcatctcta	1
gcactccagcctgggcgacagagcgagaccgtctcaaaa	1
tgaaaattcaaaaatcagccaggcgtggtggagtgtgcc	1
aaaacacccgctacttagcagaccgggaaagggagtctc	1
gcactccaacctgggtgacagagcgagactccgtctcaa	1
gcactccagcctgggcgacagagtgagaccctgtctcaa	1
aattgtttaaaaaattagccaggcatggcagcacgtgcc	1
aggaggtcgaggctgcagtgagctgtgacggtgccactg	1
gcactccaacctgggcaacagagcgagactctgtttcaa	1
gcactccagcctgggtgatagagcaagactctgtccccc	1
ttcctgaggcctccccagccatgcagaactgtgagtgaa	1
atcctgaggcctccccagccatgcagaactgtcagtcaa	1
ccactccagcctgggcaacagagcaagactctgtctcga	1
aggaggctgaggctgcagtgaaccgtgactgcactcctg	1
aaaaaacacaaaaatcagccaggcgtggtggcatgtgcc	1
aaaaaatacaaaaatcagccaggtgtggtagcacatgcc	1
gtactccagcctgggcgacagagcgagactccgtctcaa	1
gcactccagcctgggcgacagagcgagactctttctcaa	1
gcactccagcctgggcgacagagcgagactctttctcaa	1
ctgtttctctctgactaccagtgcatgaacccctgttac	1
gcactccagcctgggcaacagagcaagactctgtctcaa	1
taaaaatacaaaaattagccaggcatggtggcgcactcc	1
tgaacatacaaaaattagccaagcatggtggcaggtgcc	1
Taaaaaaagaaaaatcagccaggcgtggtggctcatacc	1
gcaatccagcctgggcaacagagcgagactttctctcaa	1
aaacaacgcaaaaatcagccaggcgtggtggtgcacact	1
gcactctagcctgggcaacagagcgagactctgtctcaa	1
gcactccagcctgggcaacagagcgagactctatctcaa	1
ACGAAAGTTCTGGAGCAGAGAAGCATGAACATGAAAGCA	1
gcactccagcctgggtgacagagcgagaccctgtctgaa	1
tgattccagcctgggcgacagagcgagactccatctaaa	1
ttcgtcacacctgggtgacagagcaagaccgtgtctcaa	1
gcactcaagcctgggtgacagagcgagacactgtttcaa	1
ctgggcaagcctgggcaacagagcgagactccatctcaa	1
ttcctgaggcctccccagccatgcagaactgtgagtcaa	1
gcacttcagcatgggcgacagagcgagacgcatctcaaa	1
gcattccagcctgggcaacagagtgaaactctgtctaaa	1
gcactccagcctgggcgacagagcgagaccttgtctcaa	1
gtactccagtctgggcaacagagcgagaccatctccaaa	1
aggaggccaaggctgcagtgagccgtgactgcaccactg	1
gaaaataccaaaaattagccgggcgtggtggcgcatgcc	1
gtactccagcttgggcgacagagcgagacactgtcttta	1
tcaacatacaaaaattagccaggcgtggtgacatgcacc	1
ctgtttctctctgaccaccggtgcatgcagcccgtcacg	1
aaaaaatacaaaaattagccaagcatggtagcccgtgac	1
gcaatccagcctgggcaacagagtgagactccatctcaa	1
gcactccagcatgggcgacagagcgagactGTCTcaaaa	1
gccctccagcctgggcaacagagcaagaccagtctcaaa	1
taaaactacaaaaattagccgagcgtggtggctcgtgcc	1
taaaaatacaaaaattagccaggcgtgatggcacgtgcc	1
gcactccagcctgggcgacagagcgagactgcatttcaa	1
acacttcagcctgggcaacagagcaagactgtctccaaa	1
ctaaaaatacaaaatcagccaggcgtggtggcatatgcc	1
gcactccagcctgggcaacagagcgagactccgtctcaa	1
gcactcctgcctgggcaacagagcgagactctgtctcaa	1
gcactccagcctgtgcgacagagcgagaccttgtctcaa	1
gcactccagcctgggcgacagagcgagactccgtctcaa	1
gcaccccagcctgggcaacagagtgtgaccttatctcaa	1
taaaattacaaaaattagccaggcatggcggcacgcacc	1
gcactccagcctgggcgatagagcgagactccgtctcaa	1
tgggaccagcctgggcaacatagcaagacccttgtcact	1
gcactccagcctgggcggcagagcgagactccatctcaa	1
cattgtaattgagctcattcaagcaaagctatcttcagt	1
gcaccccagcctgggcaacagagcgagactctgtctcac	1
cgagatcagcctgggcaacagagcgagacctcatctcta	1
gaaaggttgaggctgcagtgagctgtgactgcaccactg	1
gcactccagcctgggcgacagagcgagactccgtctcaa	1
aaaaatacaaaaaattagccaggcgtggtggcacgtgcc	1
gcactccagcctgggcgacagagcgagactccatctcaa	1
aaaaaaaaaaaaaattagccaggcgtggcggcgtgtgcc	1
gcactccagcctgggcggcagagcgagactgtctcaaaa	1
gcactccagcctgggcaacagagcgagaccctgtctcaa	1
aggaagtggaggctgcagtgagccgtgactgtaccactg	1
gcactccagcctgggcaacagagcgagactctgtctcaa	1
atactccagcctgtgcaacagagcaagaccctgtctcaa	1
gcactccagcctgggcaacagagcgagactctgtctcag	1
gccctccagcctgggcaacagagcgagaccctgcctctc	1
gcactccagcctgggcgacagagcgagacagcgtctcag	1
gcacttcagcctgtgcaacagagcaagaccctgcctgga	1
ctgtttctctctgaccaccggtgcatgcagtccctatca	1
gcactccggcctgggcaacaaagcgagatcccgcctaaa	1
acactccagcctgggcaacagagtgaaaccccgtctcaa	1
gcactccagactgggcaacagagcgagacctatctcaaa	1
ctgtttcactctgactaccagtgcatgaaaccccgtcac	1
gcactccagcctgggcgacagagcgagactgcatctcaa	1
gtactccagcatgggcgacagagtgagaccctgtcccaa	1
acactccagcctgggcgacagagcgaaactctgtctgaa	1
gcactgtagcctaggcaacagagcaagactccatctcaa	1
taaaaatgcaaaaattagccaggcgtggtggtacacatc	1
GACctcaagcctgggcaacagagcaagacctgccttaaa	1
gcactccagcctgggcgacagagcgagactgtgcctcca	1
gcacactagcctgggcaacagagcgagactctgtctcaa	1
gcactccagtctgggcgacagagcgagaccctgtctcaa	1
ctaaaaatgcaaaattagccgggcgtggcggcgcatacc	1
gcactccagcctgggcaacagagcgagacaccatctcaa	1
gcactccagcctgggcaacagagcgagactccgtcaaaa	1
ctgtttcactctgaccaccggtgcatgcagcccctgtca	1
gccctccagcctgggcgacagagcgagaccttgtctcaa	1
gcactccatcctaggcaacagagcgagaccctgtctcaa	1
aaatacaataaaaattagccaggcgtggtggcaggtgcc	1
gcactccagcctgggcaacagagcgagactccgtcAGGA	1
gcactccagcctgggcgacagagcgagacccagtctcaa	1
taaaaatacaaaaattagccaggcgtgatgacacgcacc	1
gcactccagcctgggcgacagagcgagactctgtctgaa	1
taaaaatacaaaaattagccaggcgtgatggcaggcgcc	1
gcactccagcctgggcgacagagcgagactccgtctcaa	1
gtgctccagcctgggcgacagagcgagacttcgtctcaa	1
gcactccagcctgggcgatagagcgagactctgtctcaa	1
gcactccagcctgggcaacagagcaagactgtctgaaaa	1
taaaaatacaaaaatcagccaggcgtggtggcaggagcc	1
gcactccagtgtgggcaacagagtgagaccttgactcag	1
aaaaaatatgaaaattagccaggcatgacggtgtgtgcc	1
gcactctggcctgggcaacagagcgagactgtcaaaaaa	1
aaaaaatagaaaaattagccaggcgtggtggcgtgtgct	1
gcactccagcctgggcaacagagcgagactccatctcaa	1
gcactccagcctgggcgacagagcgagactctgtctcaa	1
agttaaaaaaaaaattagccaggcgtggcagcacatgcc	1
aaaaatataaaaaattagccaagcgtggtggcgggcgcc	1
gcactccagcctgggcaacagagtgaaaccttgattcta	1
gcacgccagcctgggcaacagagcaagactgtctcagga	1
gcactccagcctgggcaacagagcgagaccatctcaaaa	1
gcactcctccctgggcaacagagcgagactccctctcCa	1
acaacacctgctacttagcagaccgggaaagggaggctc	1
gcactccaacctgggcaacagagtgtgacAcacacctgt	1
aaaagttttagaaattagccaggcatgatggcatgtgcc	1
gcagtccagcctgggtgacagagcgagactctgtctcga	1
taaaaatacaaaaattagccaggcgtggtggcacgcgcc	1
gcactccagcctgggcaacagagcaagactctgtctcaa	1
gtactccagcctgggcaacagagcaagactccatctcaa	1
aaaaaatacaaaaattagccaggcatggtggtgcatgcc	1
atgcaaaaaaaaaattagccgggcgtggtggcgggtgcc	1
taaatatacaaaaatcagccaggcgtggtggcatgcatc	1
gcactgtagcctgggcaacagagcgagactgtctcaaaa	1
gcattccagcctgggcgacagagcgagactctgtctcaa	1
caaaaatacaaaaatcagtcaggcgtggtggtgcatgcc	1
aaaaaaagctgggtgtggtggtgcatgaccgtagtcaca	1
taaaagtacaaaaattagccgagcgtggtggcaggcaac	1
caagaaatagaaaattagccatgcatggtggcacgctcc	1
gcactctagcctgggcaacagagtgaaactccatcttga	1
aaaatacaaaaaaattagccaggcgtggtggcgggcgct	1
gcattccagcctgggtgacagagcgagactccgtatcag	1
aaaaaatacaaaaattagccaagcgtggtggcttgtgcc	1
aaaatacaaaaaaattagccaggcgtggtggcgggtgcc	1
gcactccaggctgggcgacagagcgagactccgtctcaa	1
gcactccagcctgggcaacagagcgagaccctgtgtcta	1
aaaaatacaaaaaattagccaagcgtggtggcacgcacc	1
gtagtccaacctgggcaacagagcgagaccatctcaaaa	1
gcacgccagcctgggcaacagagcgagactctgtctcaa	1
gcactccagcctgggcaacagagtgagactctgtctcaa	1
gcactcaagcctgggcaacagagtgagaccttgcctcaa	1
accaaaaccaaaaattagccaggcatggtgacatgtacc	1
taagaatagaaaaattagccaggcgtggtggcacgcacc	1
taaaaatacaaaaattagccaagtgtggtggcgtgggcc	1
gcacttcagcctgggcgacagagcgagactccgtctcaa	1
acactctagcctgtgcaacagagcaagaccgtgtctcaa	1
aaaagaaatgaaaattagccaggcgtggcggtgcgcgcc	1
taaaaatatgaaaactagccaggcgtggtggcacgcacc	1
gcactacagcctgggcgacagagcgaaaccccacctcaa	1
aaacatttttaaaatcagccaggcatggtaacacgtgcc	1
taaaaatacaaaaattagccaggcatgacggtgcatgtc	1
gggagtttgaggctgcagtgaaccgtgactgcgccactg	1
gcactccagcctgggtgacagagcgagactccgtctcaa	1
gcactctagcctgggtgacagagcgagactctgaacaac	1
taaaaatgcaaaaatcagccaggtgtggtggcacatgac	1
gcactccagcttgggcaacagagcgagactctgactcaa	1
gcactccaggctgggcaacagagcaagacgctgtctaaa	1
gcactccagcctgggcaacagagcgagactgtgtctcaa	1
gcactccagcctgggcgacagagcgagactccgtctcaa	1
tgaaaatacaaaaattagccaggcgtagtggcacgcgcc	1
aaaatacaaaaaaatcagccaggcgtggtggcacgcgcc	1
gtacttccgcctgggccacagagtgagaccctgtctcaa	1
aaaagtaaaaaaaattagccaggcgtggtggtgtgcacc	1
gcactccagcctgggcaacagagcgagaccctgtctcca	1
gcactccagcctgggcaacagagcgagactctgtctaaa	1
taaaaataggaaaatcagccaggcgtggtggcaggtgcc	1
ctactccagcctgggcgacagagcgagactccgtctcaa	1
gcactccagcctgggcgacagagcgagactccatctcaa	1
gcactccagcctgggcaacagagcgagactctgtcttta	1
gcactccagcttgggcgacagagcgagaccctttctcaa	1
agaaatacaagaaattagccaggcgtggtggcatgtgcc	1
gcactccagcctgggcaacagagcgagactgtacttcaa	1
taaaaatacaaaaattagccgggcgtggtggcatgtgcc	1
taaaaatacaaaaatcagccaggcgtggtggtgcatgcc	1
attgtgaggcctctgcagccatgtggaactgtgagtcaa	1
gcactccagcctgggcgacagagcgagactccgtctcga	1
agaaagtcaaggctgcagtgagccgtgatcgcaccattg	1
ctaaaaatgcaaaattagccaggcgtggcgggcacctgt	1
gcactccagcctgggcaacagagcgagactctgtctcaa	1
gcactccagcctgggcgacagagcgagactgcgtctcaa	1
gcactccaacctgggtgacagagcgagactctgactcaa	1
gcactccagcctgggcgacagagcgagacgccgtctcaa	1
gcactccagcctgggcaacagagcaagactccgtctcca	1
gcactccagcctgggcgacagggcgagactccgtctcaa	1
gcactccagcctgggcgacagagcgagactccgctcaGT	1
ctgtttcagcctgaccaccggtgcatgcagctcctgtca	1
gcactccagcctgggcgacagagcgagactctgtctcaa	1
gggaagtcaaggctgcagtgagctgtgaccatgccactg	1
gcactccagtctgggcaacagagcgagactccatctcaa	1
gcactttagcctgggcgacagagcgagactacatatcaa	1
gcactccagcctgggcaacagagcaagactccgtttcaa	1
ctgcactcatctgggcaacagagcgagaccttgtctcaa	1
aaaatacacaaaaattagccaggcgtggcggcagacgcc	1
taaagaccagctgggcaacaaagcaagacctctgtctct	1
taaaaatacaaaaattagccaggcatggtggcgggcacc	1
tgcacccagcctgggcaacagagcaagacctcgtctctc	1
ctaataacacaaaattagccaggcgtggcggcacgtgcc	1
gcactccagcctgggtgacagagcgagactccgtctcaa	1
tcactccagcctgggcgacagagcgagaccctgtctctc	1
gcactccagcctgggtgacagagcgagactccatctcaa	1
gcactccagcctaggcaacagagcgagactccgtcttaa	1
gcattctggcctgggcgacagagcgagaccatgtttcga	1
gcactccatcctgggcaacagagcgagactctgtcttaa	1
gcactccagcctgggtgacagagcaagactcgtctcaag	1
caggggtcaaggctgcagtgagccatgactgcacgccac	1
taaaaatacaaaaatcagccgggcgtggtggcgcgtgct	1
gcattccagcctgggcaacagagtgagaccgtgtcagaa	1
aaaaaatacaaaagttagccaggcgtggtggaacacatc	1
gcattccagcctgggcaacagagcgagactccgtctcga	1
gcactccagcctaggcgacagagtgagactccgtctcgg	1
gttgtgaggcctcctcagccatgtggaactgtgagccca	1
acactccagcctgggcaacagagcgagactccgtctcaa	1
gcactccagcctgggcgacagagcgagactccgtctcaa	1
gcactccagcctgggcaacagagcgagactctgtctcaa	1
gcactccagcctgggcgacagagcgagaccctgtctcaa	1
acactccagcctgggcaacagagcgagaccctctctcaa	1
gcattccagcctgggcaacagagtgagactctgtctcaa	1
gcagtccggcctgggcgacagagcgagactccgtctcaa	1
tgccagcagcctgggcaacagagcaagactttgcctcaa	1
gcactctagcctgggcgacagagcgagactccgtcttaa	1
gcattccagcctgggtgacagagcgagacgctgtctcaa	1
acactccagcctgggcgacagagcaagactctgtctcaa	1
gcactccagcctgggcaatagagcgagaccctgtctcaa	1
gcactccagcctgggcaacagagtgagaccctatctcaa	1
gcactcgagcctgggcaacagagcgagactgtctcaaaa	1
gaactctagcctgggcaacagagcgagactttgtctcaa	1
gcactccagcctgggcaacagagcgagactccaccacaa	1
gcactccagcctgggcgacagagcgagactccatctcaa	1
gcactccaggctgggcgacagagcgagactctgtctcaa	1
gcactctagcctgggcaacagagtaagaccctgtctcaa	1
ctacaaataaaaaattagccaagcgtggtagcacgcacc	1
aaaacaccggctacttagcagaccgggaaagggagtctc	1
gaagactggcctgggcaacaaagcgagacccccatctct	1
caaaaatacaaaagttagccaggcgtggtggcacacgtc	1
gcactccagcctgggcaacagagcgagactctgtcttaa	1
gcaaaatacaaaaattagccaggcgtggtggtgtgcgcc	1
gcactccaacctgggcaacagagcaaaaccctgtcAATc	1
taaaaatacaaaaatcagccaggcgtggtggtctgcgcc	1
cacctcaaacctgggcgacagagcgaaaccgtgtctcaa	1
aatacagaaaaaaatcagccaggcatggtggcacgcacc	1
gcactccagcctgggcaacagagcgagactctgtctcaa	1
gcactccagcctgggtgacagagcgagactccatctcaa	1
gcactccagcctgggcaacagagcgagactctgtctcaa	1
gggaggttgaggctgcagtgagccatgaccatgccactg	1
gtactgcagcctgggcaacagagtgagacccggtctcaa	1
gcactccagcctgggcaacagagcgagaccctgtttcaa	1
gcactccaacctaggcaacagagcaagacttcgtctcag	1
caatgtagttgagctcattcaagcaaagctatcttcagt	1
gcactccagcctgggcaacagagcgagactctgtctcaa	1
gcactccagcctgggcaacagagcgagactttgcttcta	1
aaaaagtacaaaaattagccaggcgtggtggcgcatgct	1
gcactacagcctgagcaacagagcaagacgctgtgtctc	1
tgtctctttaaaaattagccaggcatgatggtgcatgcc	1
gcactccagcctgggcgacagagcgagaccgtgtctcca	1
gaactccagcctgggcaatggagtgagactccgtctcaa	1
tgaaaatacaaaaatcagccaggcatggtggtgtgcacc	1
gcactccagcctgggcaaaagagcaagacttagtcttaa	1
taaaaatagaaaaattagccaggcgtggttgcctgcacc	1
gcactccagcctgggcaacagagcaagactccacctcag	1
gcactccagcctgggcaacagagcgagaccccatctcac	1
gcactccagcctgggcaacagagcgagaccctgtctaaa	1
gcactacagcctgggtgacagagcgagactccatctcag	1
GGGACccagcctgggcaacagagcgagactgtctcaaaa	1
gtactccagcctgggcaacagagcaagaccttgtatcaa	1
gccctccagcctgggcaacagagcgagactctgcctcaa	1
aaaaatacaagaaattagccaggcgtggtggtgcatgcc	1
gggaggtggagaatgcagtgagccgagatcacgcctctg	1
ctgtttctctctgaccaccggtgcatgcagcccctgtca	1
taaaaatacaaaaatcagccaggcgtggtggcacgtgcc	1
aagatcgtgcttgggcgacagagcaagactctgtctcaa	1
ccactgttgcctgggcaacagagcgagacactgtgtcag	1
aaaaatacaaaaaattagccgggcgtggtggcgggtgcc	1
gcactcaagcctgggtgacagagcgagactctgtctcaa	1
taacacaaaaaaaattagccgggcgtgatggcaggcacc	1
gcactccagcctgggcgacagagcgagactccgtcttaa	1
gcactccagtctgggcgacagagcgagactctctctgaa	1
gcacttcagcctgggcgacagagcgagactctgtctcaa	1
aaaatctttaaaaattagccaagcgtggtagtgcttgct	1
gcactctagcctgggtgacagagcgagactcagtctcaa	1
gcactccagcctgggcgacagagcgagacttcgtctcaa	1
gcactccagcctgggcgacagagcgagactctgtctcaa	1
gcactccagcctgggtgacagagtgtgactctgactcaa	1
gcactccagcctgggcgacagagcgagactctgtctcaa	1
gtgctccagcctgggcgatagagcgagactccgtctcaa	1
gcactccagcctgggcaacagagcgagactgcgtctcaa	1
cccactcagtctgggtgacagagcgagacactgtctaaa	1
gggaggcggagggtgcagtgagccgagactgcactactg	1
atgcagaggcctgggcgacagagcgagactctgtctcaa	1
gcactccagcctgggcgacagagcgagactgcgtctcaa	1
gcactccagcctgggcaacagagcgagactctgtctaaa	1
aaaaaataccaaaattagtcaggcatggtggtgcgcatc	1
taaaaatacaaaaattagccgggcgtggcggtatatgct	1
tacaaatacaaaaattagccaggcatggtggcacatgcc	1
aaaaaatacaaaaattagccaggcatggtgccgcacgtc	1
gcactccagcctgggcgacagagcgagactctgtctcaa	1
gcactgcagcctgggcagcagagtgagactctgtctcaa	1
aaaaagtttaaaaattagccgggcatgatggtacatgtc	1
gcactccagcctgggcaacagagcgaaactccatctcaa	1
gcattccagcctgggcaacagagcgagactctgtctcaa	1
gcactgcagcctgggtgacagagcgagactgcatctggg	1
gcactccagcctgggcaacagagcgagactacatctgaa	1
acactcaagcctgggcgacagagcgagactctgtctcaa	1
taaaagtacaaaaattagccaggcgtggtgcctcatgtc	1
gcactccagcctgggcgacagagtgagacttagtctcag	1
gcattccagcctgggcgacagagtgagactttgtctcaa	1
gcgcttcagcctgggcaacagagcaagaccctgtctcaa	1
gccctccagcctgggcaacagagtgagactgtctcaaaa	1
gcactccagcttgggcaacagagcgagactccatctcaa	1
aggaggttgaggctgcagtgagccgtgactgagctctgt	1
tcaaaatataaaaattagccaggcatggtggcaggcacc	1
cactgcactcctgggcgacagagcgagactccgactgaa	1
gacaaggagcatgaccactgaagcacagcaccacgggga	1
taaaaatacaaaaattagccaggcgtggtggcaggtgcc	1
gcactccatcctgggcaacagagtgagactctatctcaa	1
gcactccagcctgggcaacagagcgagactccatctcaa	1
gcactccagcctgggcaacagagcgagacgctgtctcaa	1
gtattccagcctgggcaacagagcgagactccatgtcaa	1
gcactccaacctgggcaacagagtgagactccgtctcaa	1
caaaactttaaaaattagccaagcatgatggtgtgtgcc	1
gcactccagcctaggcgacagagcgagactccgtctcaa	1
gcactccagcctgggtgacagggcgagactccaactcaa	1
ggagaccagcctgggcaacagagcgagaccgcaactgca	1
gcactctagcctgggcgacagagcgagaccatctcccaa	1
gcactccagcctgggcaacagagcgagacaccatctcaa	1
tgaaaatacaaaaatcagccaggcgtggtggcacctgcc	1
gcactccagcctgggcaacagagcgagactctgtctcaa	1
gcacgccagcctgggcaacagagcgagactccatctcaa	1
tgcactccagctaggcaacagagcgagactctgtctcaa	1
gcactccagtctgggcaacagagcgagactacatctcaa	1
taaaaatacaaaaattagccaggcgtggtggcacgtgcc	1
taaaaatacaaaaattagccaggcgtggcggcacatgcc	1
gcactccagcctgggcaacagagcgagactccgtctcaa	1
gcactccagcctgggcaacagagtgaaactgtgtcgaaa	1
AGCTGTTagcctgggcaacagagcgagactctgtcaaaa	1
gcactccagcctgggcgacagagcgagaccttgtctaaa	1
gcaccccagcctgagcagcaaagcgagaccctgtttcta	1
taaaaatacaaaaattagccgggcgtggtgacgcatgac	1
GGCTGAGGCTGGGGCCTGCCGGGCAGGGCGGAAGGTGTG	1
gcactccagcctgggtgacagagcgagactccgtctcaa	1
gcactccagcctgggcaacagagcaagactccatctcaa	1
taaaaatacaaaaattagccaggcgtggtggtgcgtgcc	1
gcacgccagcctgggcaacagagcgagactctgtctcaa	1
taaaaatacaaaaattagccaggcgtggtggcgcgcctg	1
tataaatacaaaaatcagccaggcatggtggcacgtacc	1
cgagtccagcctgggcaacagagcgagactctcagtaaa	1
ACTAATAggaggttgcagtgagccgagaccacgccattg	1
caacaacacaaaaattagccgggcgtggtggcatgtgcc	1
gcactccagcctgggcgacagagcgagactctgtctcaa	1
gtactccagcctgggcgacagagtgagaccctgtACCAT	1
atactccagcctgagcgacagagtgagactctatatcag	1
aggaggtcaaggctgcagtgagccgtgaccgtaccactg	1
tggatcacctgaggtcaggagtccgagactagcctggcc	1
atacaaaaacaaaactagccgggcgtggtggcgggcgcc	1
gcactccagcctgggcgacagagcgagactctgtctcaa	1
acactccagcttgggcaacagagcgagactacatctcaa	1
gcactccagcctgggcgacagagcgagactctgtctcaa	1
gcactccagcctgggcgacagagcgagactccttctaaa	1
gcactccagcctgggcaacagagcgagactctgtctcca	1
gcactccagcctgggcgacagagcgagactccgtctcaa	1
gcacgccagcctgggcaacagagtgagactgcgtctcac	1
gcactccagcctgggcaacagagcgagactgtctcaaaa	1
gcactccagcctgggcgacagagcgagactccgtctcaa	1
gcactccagcctgggcaacagagcgagactccatctcaa	1
gcactccagcctgggcaacagagcgagactcagtctcaa	1
aggtggtcaaggctgcagtgagccatgactgcaccactg	1
atactccagcctgggcaacagagcgagacctgtctcaaa	1
gccctccaacctgggcaacagagcgagactttgtctcaa	1
gcacaccagcctgggtgacagagcgagactctgtctcaa	1
gcactccagcctgggcgacagagcgagactccgtctcaa	1
acactccagcctgggcgacagagcgagactctgtctcaa	1
tgcactcagcctggtcaacagagtgagaccctgtctcaa	1
gcactccagcctgggcaacagagcgagactccgtccaaa	1
gcactccagcctgggcgacacagcgagactccgtctcaa	1
gcactccagcctgggcgacagagcaagaccttgtctcaa	1
gcactccagcctgggcgacagagcgagactccttctcaa	1
tgaaatcagcctgggcaacacagcaaaaccttgtctcaa	1
gcactccagcctgggcaacagagcgagactccgtctcaa	1
gcactccagcctgggcgacaaagcgagaccctgtctcag	1
taaaaatacaaaaattagccaggcgtggtggcatgtgcc	1
tgaaaatacaaaaattagccatgcgtggtggctctcgcc	1
gcacaccagcctgggcgacagagcaagaccctttcttcg	1
gcactccagcctgggcgacaaagcgagacaccgtctcaa	1
gcactccagcctgggcgacagagcgagactctgtctcaa	1
gcactccagcctgggcgacagagtgagactccatctcaa	1
ctgtttcactctgactaccagtgcatgaaacccctgtta	1
gggaggcggagggtgcagtgagccgagactgcgccattg	1
gcactccagcctgggcaacagagcgagactctgtctcaa	1
gcactccagcctgggcgacagagcgagactccgtctcaa	1
gaaaatacaaaaaattagccgggcgtggtagcgggtgcc	1
ttaaaaatacaaaatcagccgggcatggtggtgcatgcc	1
aggaagtcaaggctgcagtgagccgtgatcgggccactg	1
gcactctagcctgggcagcagagtgagacctcgtctctt	1
gtactccggtctgggcaacagagcgagactccgtctcaa	1
gcacttcagcctgggtgacagagcaagactctgtctcaa	1
gccctctagcctgggtgacagagcgagactctgtctcaa	1
gcactccagcctgggcaacagagcaagaccctgtctcta	1
gcactccagcctgggcaacagagcgagactgtctcagaa	1
gcactccagcctgggcaacagagcgagaccctgtctctc	1
gtactccagcctgggtgacagagcaagactctgtctcta	1
aaaaatacaaaaaatcagccgggcgtggtgacgggcgct	1
GCCTCCTGCTGGCTGCACTGGTGCAGGACTATGTGCAGA	1
tgaaaatacaaaaattagccaggcgtggtggtgtgcacc	1
gcgctccagcatgggcgacagagcgagaccctgtctcta	1
acactctagcctgggcaacggagtgagactgcttctcaa	1
GAACTCCCACCTCGGCAACAGAGCGAGACCGTCTTAAAA	1
gcactccagcctgggcaacagagcgagactccgtctcac	1
caagcgtcgcttgggcgacagagcgagactccatctcaa	1
aggaggtccaggctgcagtgagccgtgaccatgtcactg	1
tcaaaaaagaaaaattagccaggcatggtggcatgcacc	1
gcactccagcctgggtgacagagcgagactccgtctcaa	1
gcactctggcctgggtgacagagcgagactccatctcaa	1
taaaactacaaaaattagccaggcgtggtggcaggcacc	1
acactgcagcctgggcgacagagcgagactccgtctcaa	1
ctaaaacacaaaaattagccaagcgtagtggcaggcaca	1
aaaaaatctgaaaatcagccaggtgtggtggcacgtgcc	1
aaaagtacaaaaaattagtcaggcatggtggcgcacatg	1
gcactccagcctgggcaacggagtgagactccttctcaa	1
gcactccagcctgggcaacagagcgagactccgtcttaa	1
gcactccagcctgggcgacagagcgagactctacctcaa	1
AAGGCCCAGAGTGTGCAGCCAGCCGGAGCTCCCACGTGA	1
aggaggttgaggctgcagtgaaccgtgaccgtgccactg	1
GGGCGTGGCCGCGGGCGGAGGGGCGTGGCCGCGGGCGGA	1
gcactccagcctgggcgacagagcgagactccatctaaa	1
gtactccagcctgagcgacagagcgagactcggtctcaa	1
ctccagcagcctgggcaacagagcgagaccccgtattaa	1
caaagtagctgggattacagatgcgtgacactgcacctg	1
gcactccagcctgggcaacagagcgagactgtctcaaaa	1
gcactccagcctgggcgacagagcgagacccccttctac	1
gcactccagcctgggcgacagagcgagactccatctcaa	1
gcactccagcctgggcaacagagcaagacactgtctaaa	1
gcactccggcctgggcaacagagcgagactctgtctcaa	1
gcactcccgcctgggtgacagagcaagactccatctcaa	1
gcactccagcctgggcgacagagcgagaccctatctcca	1
gcacttcagcctgggcgacagagctagactctgtctaaa	1
aaaaacacaaaaaattagccaggcgtggcggcgcgcgcc	1
gaaaaatacaaaaatcagccaggcgtggtggcgcatacc	1
gcactccagcctgggcaacagagcgaaactccatctaaa	1
gtactccagcctgggcaacagagcgagaccctgtctcaa	1
ggactccagtctgggtgacagagcgagacgctgtctcaa	1
gcactccagcctgggcaacagagcgagactttgtctcaa	1
ctccagcagcctgggcaacagagcgagactccatctcca	1
gcacaccagcctgggcaacagagcgagactctctcaaaa	1
GAGGGCTCCGCAGGGCTGCGGGGCCGGGCCTCCGGCACC	1
aggaggtcaaggctgcagtgagctgtgacggtgccactg	1
acactctagcctgggtgacagagcgagactccatctcaa	1
cactccagccctgggcgacagagcgagaccttgtctcca	1
gcacaccagcctgggcaacagagcgagacctgtctcaaa	1
gcactccagcctgggtgacagagcaagactctgtctcaa	1
caagaccggcctgggcaacagagcaagactccatctcta	1
agcctccagcctgggcaacagagcgagactccgtctcaa	1
gcactccagcctgggcgacagagcgagactccgtctcaa	1
gcaccccagcctgggcgacagagcgagactccgtctcaa	1
gcaccccagcctgggcgacagagcgagactccgtctcaa	1
tgaaaccagcctgggcaacagagcgagaccttgtctcta	1
gccctccagcctgggcaacagagcaagacagtgtgtcaa	1
gtactacaccctgggcaacagagcgagaccctgtctcTc	1
aaaaCCCacaaaaattagccaggcgtagtggcgggtgcc	1
gcactctagcttgggcgacagagcgagactctgtctcag	1
gcactccagcctgggcaacagagcgagaccatgtattaa	1
aaaaaatacaaaaattagccgggtgtggcggcacgcacc	1
gcattccagcctgggcaacagagcgagacGAGAGAGAGA	1
acactccagcctgggcaacagagcgagactttgtctcaa	1
gtactccagcctgggcgacagagcgagactgtgtcaaaa	1
aaaagtacaaaaagttagccaggcgtggtggcgcacacc	1
gcactccagcctgggcgacagagcgagactccgtctcaa	1
tccatccagcctgggcgacagagcgagactccgtctcaa	1
gaaaaaaacaaaaattagtcaggcgtggtggcacgtgcc	1
CGCCGGGGCTGGGCGCAGCGCGGCGCGGCTGGACTCCGG	1
gcactccagcctgggcaacagagcgagactctgtcaaaa	1
GAATCACCTCATGACTAGCGGGGCAGGCCTCTAATTCAC	1
gcactccagcctgggcaacaaagcgagaccaaaaaaaaa	1
gcactccagcctgggtgacagagcgagaccctgtctgaa	1
tctgctaatagggggcactagagggagaccgcagagctg	1
acactccagcctgggcgacagagcgagactccgGCAGGG	1
gctcttcagcctgggcgacagagcgagactccgtctTGG	1
aaaactaaacaaaatcagccgggcgtggtggcacacaac	1
gcactccagcctgggcaacagagcgagaccctgtctcaa	1
tcactccagcctgggcaacagagcgagacctccatctca	1
attggttgcggaaagcagccaaccagaggctgaagtgaa	1
gcactccaccctgggcgacagagcgagaccttgtctcag	1
gcactccagcctgggtgacagagcgagactctgtctcaa	1
gcactccagcctgtgcgacagagcgagactccgtctcaa	1
aaccacaacaaaaattagctgggcgtgacggaacacatc	1
gcactccagcctgggtgacagagcgagactccatctcag	1
taaaaatacgaaaagtagccgggcgtggtggcgcatgcc	1
gcacgtcagcctgggcaacagagcgaaactccatctcaa	1
gcacttcagcctgggcgacagagcgagactgtctcaaat	1
taaaaatacaaaaattagccaggcatggtggtgggcgcc	1
gcacgccaacctgggcaacagagcgagaccccgtctcag	1
acactccagcctgggcaacagagcgagactccatctcaa	1
gcggtccagcctgggcgacagagcgagactcggtctcaa	1
taaaaatacaaaaattagtcgggcgtggtggctcgcgcc	1
GGACTGCTccggcggccgcggggcggggcggAGCACTCG	1
caaaaaaattaaaatcagccaggcgtggtagtgcacacc	1
gcactccagcctgggcgacagagtgagactccgtctcaa	1
cacggctagcctgggcaacagagtgagaccccgtttcta	1
gcactccagcctgggcgacagagcgagactccatctcaa	1
ccagacaggcctgggcaacatagcaagaccctgtctcta	1
AAAGCGGAGGGCACTCACCCGAGCGGACCTCGGCTCCGG	1
gcactccagcctgggcaacagagcgagactccatctcaa	1
ttctctactaaaaattagccgggcgtggtggtgcgtgcc	1
gcactccagcctgggcgacagagcgagactccgtctcaa	1
tttctgtgcaggctgcagtgagccgtgaccgcgccattg	1
taaaatacaaaaaattagccgggcgtggcggcgtgtgcc	1
gcactccaccctgtgcgacagagcgagactccgtatcaa	1
aaaaaaaaaaaaaatcagccaggcgtggtggcaagcacc	1
gcactccagcctgggcaacagagtgagactctgtcttgg	1
gcactccagcctgggcgacagagcgagactctgtttcaa	1
taaaagtacaaaaattagccgagcgtggtggcagacgcc	1
gcactccagcctgggcaacagagcgagactctgtctcaa	1
cgaggtcagtctgggcaacaaagcgagacctcgtctctg	1
taaaaatacaaaaattagccaagcgtggtgacgcgcgcc	1
gcactccagcctgggcaacagagcgagactctgtctcaa	1
tgcgtccagcctgggcgacagagcgaggcgctgtctcaa	1
TGTGCGCGCGGGAGGCGGTGGGGCGGGAGATGGGGGCGG	1
gtgccccagcctgggcgacagagcgagacctggcctcaa	1
taaaaatacaaaaattagccaagcgtggtggcgtgtgcc	1
gcactccagcctgggcaacagagcgagaccctgtctcaG	1
gcactccagcctgggcgacagagcgagacgctgtctcga	1
gcactcctgcctgggcaacagagcgagactccatctcaa	1
AGGGGCAGCACTGAGCAGCCAGGCCAGGATCCGCGCTGC	1
gcactccagcctgggtgacagagcgagactccgtctcaa	1
gcactccagcctgggcgacagagcgagaccgtctcaaaG	1
gcactccagcctgggcgacagagcgagactcagtctcaa	1
CAGCGCGTCAgcgggcggcggggcggggcgtggccggcg	1
ctgcattagcctgggcgacagagcgagaccccgtctcaa	1
caagatcagcctgagcaacatagcgagactctgtctcta	1
