# Supplementary material for: Relationship between histone modifications and transcription factor binding is protein family specific
Source: Genome Res. 2018 Mar;28(3):321–33. doi: 10.1101/gr.220079.116 (PMC5848611; doi:10.1101/gr.220079.116)
Supplement: Supplemental Material [file supp_gr.220079.116_Supplemental_Material.zip › Supplemental_Material/PAX5/PAX5_pwm.txt]

MEME version 4

ALPHABET= ACGT

strands: + -

Background letter frequencies (from
A 0.25 C 0.25 G 0.25 T 0.25 

MOTIF PAX5
letter-probability matrix: alength= 4 w= 19 nsites= 20
0.291294642857143 0.254464285714286 0.371651785714286 0.0825892857142857
0.3515625 0.0658482142857143 0.247767857142857 0.334821428571429
0.34375 0.0334821428571429 0.609375 0.0133928571428571
0.2734375 0.165178571428571 0.375 0.186383928571429
0 0.188616071428571 0.5078125 0.303571428571429
0.0435267857142857 0.821428571428571 0 0.135044642857143
0.854910714285714 0.0234375 0.0926339285714286 0.0290178571428571
0.169642857142857 0.181919642857143 0.594866071428571 0.0535714285714286
0.0100446428571429 0.600446428571429 0.0390625 0.350446428571429
0.194196428571429 0.467633928571429 0.328125 0.0100446428571429
0.604910714285714 0.00892857142857143 0.383928571428571 0.00223214285714286
0.599330357142857 0.0189732142857143 0.206473214285714 0.175223214285714
0 0.239955357142857 0.7578125 0.00223214285714286
0.00334821428571429 0.838169642857143 0.0189732142857143 0.139508928571429
0.353794642857143 0.0189732142857143 0.602678571428571 0.0245535714285714
0.170758928571429 0.0457589285714286 0.172991071428571 0.610491071428571
0.251116071428571 0.00669642857142857 0.735491071428571 0.00669642857142857
0.655133928571429 0.0368303571428571 0.247767857142857 0.0602678571428571
0.169642857142857 0.744419642857143 0.0279017857142857 0.0580357142857143
