# Supplementary material for: Relationship between histone modifications and transcription factor binding is protein family specific
Source: Genome Res. 2018 Mar;28(3):321–33. doi: 10.1101/gr.220079.116 (PMC5848611; doi:10.1101/gr.220079.116)
Supplement: Supplemental Material [file supp_gr.220079.116_Supplemental_Material.zip › Supplemental_Material/POU2F2/BS.bed]

chr10	32203496	32203509	TTGATTTGCATTT	1	-
chr10	64475303	64475316	TCAATTTGCATTT	1	-
chr10	64607398	64607411	CTCATTTACATGG	1	-
chr10	69513498	69513511	TTGATTTGCATTT	1	-
chr10	82794314	82794327	TTGATTTGCATTT	1	-
chr10	90068314	90068327	TTGATTTGCATTT	1	-
chr10	91415773	91415786	GAAATTTGCATAA	1	+
chr10	96241357	96241370	AACATTTGCATAA	1	-
chr11	116897793	116897806	TGAATATGCATGA	1	-
chr11	117863135	117863148	TTAATTTGCATTT	1	+
chr11	128347871	128347884	TAAATTTGCCTAA	1	+
chr11	19347135	19347148	TTGATTTGCATTT	1	-
chr11	34675662	34675675	AGCATTTGCATAT	1	-
chr11	65269702	65269715	AACTTTTGCATTT	1	-
chr11	65270467	65270480	AACATTTTCATTT	1	-
chr11	77326076	77326089	CCTTTTTGCATAT	1	+
chr11	85959733	85959746	AAAATTTACATGT	1	+
chr11	94986048	94986061	AATATTTGCATTT	1	-
chr11	95426364	95426377	CTAATTTGCATTC	1	-
chr12	12683170	12683183	TTAATTTGCATTT	1	+
chr12	14306904	14306917	TTGATTTGCATTT	1	-
chr12	25505154	25505167	TTGATTTGCATTT	1	-
chr12	68450147	68450160	CTAATTTGCATTT	1	+
chr12	72059580	72059593	TAGATTTGCATAT	1	+
chr12	92394521	92394534	TTGATTTGCATTT	1	-
chr12	95206327	95206340	AAAATTTTCATAT	1	-
chr13	25518416	25518429	TGGATTTGCATGT	1	+
chr13	26956768	26956781	GAAATTTGCATAC	1	+
chr13	27726060	27726073	TTGATTTGCATTT	1	-
chr13	27796391	27796404	TTGATTTGCATTT	1	-
chr13	33732361	33732374	CACATTTACATAT	1	+
chr13	41096512	41096525	AGGTTTTGCATAG	1	-
chr13	41267196	41267209	TTGATTTGCATTT	1	-
chr14	66000648	66000661	TTGATTTGCATAA	1	+
chr14	68620280	68620293	TTGATTTGCATTT	1	+
chr15	35840328	35840341	TGCATTTGCATAT	1	-
chr15	44122363	44122376	CCAATTTGCATAT	1	+
chr15	45837010	45837023	TTTATTTGCATTT	1	+
chr15	65753394	65753407	TTGATTTGCATTT	1	+
chr15	77475588	77475601	CTCATTTGCCTAT	1	+
chr15	95844490	95844503	ATTTTTTGCATAA	1	-
chr15	99822363	99822376	AAAATTTGCATAA	1	-
chr16	27408820	27408833	GTCATTTGCATAT	1	-
chr16	47364657	47364670	TTGATTTGCATTT	1	-
chr17	19981541	19981554	GTTTTTTGCATAT	1	-
chr17	31042104	31042117	TTGATTTGCATTT	1	-
chr17	38042556	38042569	TTAATTTGCATTT	1	+
chr17	53602006	53602019	TTGATTTGCATTT	1	+
chr17	59308520	59308533	TTGATTTGCATTT	1	+
chr18	10957934	10957947	TTAATTTGCATTT	1	-
chr18	13601398	13601411	TTGATTTGCATTT	1	-
chr18	21009699	21009712	TTGATTTGCATTT	1	+
chr18	23555943	23555956	GTGATTTGCATAA	1	+
chr18	46698873	46698886	TTAATTTGCATTT	1	+
chr19	14123612	14123625	TTGATTTGCATCT	1	-
chr19	6630887	6630900	TTAATTTGCATTT	1	-
chr1	100036193	100036206	TTAATTTGCATTT	1	-
chr1	101506651	101506664	CTCATTTGCATAA	1	-
chr1	113693329	113693342	TTGATTTGCATTT	1	-
chr1	160413604	160413617	TTAATTTGCATTT	1	+
chr1	160435108	160435121	TTGATTTGCATTT	1	+
chr1	160581761	160581774	GACATTTTCATTT	1	+
chr1	160629900	160629913	TTAATTTGCATTT	1	+
chr1	185577393	185577406	TTGATTTGCATTT	1	-
chr1	193240325	193240338	TTGATTTGCATTT	1	+
chr1	213234361	213234374	CTGATTTGCATAC	1	+
chr1	213312422	213312435	TTGATTTGCATTT	1	+
chr1	221887859	221887872	TTCATTTGCATAA	1	+
chr1	231743564	231743577	TGAATTTGCATTT	1	+
chr1	246497300	246497313	TTGATTTGCATTT	1	-
chr1	27826644	27826657	TTGATTTGCATTT	1	-
chr1	46400798	46400811	TTGATTTGCATTT	1	+
chr1	67616862	67616875	TTGATTTGCATTT	1	+
chr1	78118056	78118069	TTGATTTGCATAT	1	-
chr1	84573444	84573457	TTGATTTGCATTT	1	-
chr1	87527684	87527697	TTGATTTGCATGT	1	+
chr20	15788616	15788629	GTTATTTGCATAA	1	+
chr20	21296025	21296038	TTGATTTGCATTT	1	+
chr20	24825788	24825801	TTGATTTGCATTT	1	+
chr20	43661637	43661650	TTGATTTGCATTT	1	+
chr20	43691956	43691969	TTCATTTGCATTT	1	+
chr20	48289003	48289016	GTCTTTTGCATAT	1	+
chr20	8379393	8379406	CTCATTTGCATAA	1	+
chr21	26948788	26948801	CACATATACATAT	1	-
chr21	48033908	48033921	TTGATTTGCATTT	1	+
chr22	26016276	26016289	TGCATTTGCATAT	1	-
chr22	31111308	31111321	TTGATTTGCATTT	1	+
chr22	31920305	31920318	TTCATTTGCATTT	1	+
chr22	42350562	42350575	TCATTTTGCATAT	1	-
chr2	109051536	109051549	TTGATTTGCATTT	1	-
chr2	109074675	109074688	TTGATTTGCATAT	1	+
chr2	111960466	111960479	TTAATTTGCATTT	1	+
chr2	122310193	122310206	TTGATTTGCATTT	1	-
chr2	122360924	122360937	TTGATTTGCATTT	1	-
chr2	132340021	132340034	GGGATTTGCATTT	1	+
chr2	179275107	179275120	TTGATTTGCATTT	1	-
chr2	187339091	187339104	TTGATTTGCATTT	1	-
chr2	188853297	188853310	CACATTTGCATAT	1	+
chr2	190984084	190984097	CTGATTTGCATAG	1	+
chr2	191404947	191404960	TTGATTTGCATAT	1	+
chr2	196252912	196252925	GAAATTTGCATAA	1	+
chr2	196342543	196342556	TTGATTTGCATTT	1	+
chr2	203244271	203244284	GACATTTGCATAA	1	-
chr2	208357383	208357396	CAGTTTTGCATAT	1	-
chr2	214170386	214170399	TAGATTTGCATAA	1	+
chr2	225876465	225876478	GCAATTTGCATAT	1	-
chr2	231086393	231086406	GACATTTGCATAA	1	-
chr2	37238465	37238478	GAAATTTGCATAC	1	-
chr2	58033900	58033913	TATATTTGCATAC	1	-
chr2	58262664	58262677	AACATTTGCATTT	1	+
chr2	62353632	62353645	TTGATTTGCATTT	1	+
chr2	62373052	62373065	TTTATATGCATTC	1	-
chr2	65630896	65630909	TTGATATGCATGT	1	-
chr2	68441686	68441699	TTGATTTGCATTT	1	-
chr2	76119863	76119876	TTGATTTGCATTT	1	+
chr2	97711777	97711790	GGGATTTGCATAT	1	+
chr2	98531532	98531545	TTAATTTGCATTG	1	+
chr3	107841941	107841954	ATAATTTGCATAA	1	-
chr3	114170425	114170438	CACATATGCATGT	1	+
chr3	131409822	131409835	TTGATTTGCATTT	1	-
chr3	152559039	152559052	AGGTTTTGCATAC	1	-
chr3	170969823	170969836	TTCATTTGCATAG	1	+
chr3	178233414	178233427	TTGATTTGCATTT	1	+
chr3	178947133	178947146	TGAATTTGCATAA	1	-
chr3	185024293	185024306	TTGATTTGCATTT	1	+
chr3	189395611	189395624	TTCATTTGCATTT	1	+
chr3	194217406	194217419	TTCATTTACATAT	1	+
chr3	196226799	196226812	TTTATTTGCATGT	1	-
chr3	19638162	19638175	TTGATTTGCATTT	1	+
chr3	37188622	37188635	TTGATTTGCATTT	1	-
chr3	40366237	40366250	TTGATTTGCATTT	1	-
chr3	6647109	6647122	TTAATTTGCATTT	1	+
chr3	76915966	76915979	ATAATTTGCATAA	1	+
chr4	106500692	106500705	CTGATTTGCATAT	1	+
chr4	113735159	113735172	CAGATTTGCCTGT	1	-
chr4	146736441	146736454	CACTTTTGCATTT	1	+
chr4	153728641	153728654	TTAATTTGCATTT	1	+
chr4	168009420	168009433	AGAATTTGCATTT	1	+
chr4	29573154	29573167	CACATTTGCATGA	1	+
chr4	54474554	54474567	TTGATTTGCATTT	1	-
chr4	56724034	56724047	TTGATTTGCATTT	1	+
chr4	6821255	6821268	TTGATTTGCATTT	1	-
chr4	84197628	84197641	TTAATTTGCATTT	1	-
chr4	90019458	90019471	TTGATTTGCATTT	1	-
chr5	106744445	106744458	AACATTTGCATAA	1	-
chr5	112307164	112307177	GCCATTTGCATAT	1	-
chr5	114293354	114293367	CTGATTTGCATAT	1	+
chr5	116035228	116035241	GGAATTTGCATGT	1	+
chr5	125732592	125732605	TTGATTTGCATTT	1	+
chr5	130566380	130566393	TGCATTTGCATTT	1	-
chr5	137074796	137074809	TTGATTTGCATTT	1	-
chr5	169194120	169194133	TTGATTTGCATAT	1	+
chr5	17475376	17475389	TTGATTTGCATTT	1	-
chr5	50013639	50013652	CAATTTTGCATAA	1	+
chr5	54612304	54612317	GATATTTGCATGT	1	-
chr5	54854461	54854474	TTGATTTGCATTT	1	-
chr5	55961144	55961157	TTGATTTGCATTT	1	+
chr5	71594130	71594143	TTTATTTGCATTT	1	-
chr5	77596530	77596543	GAAATTTGCATAA	1	+
chr5	81969483	81969496	TAAATTTGCATCT	1	+
chr5	88120211	88120224	CCTATTTGCATAA	1	-
chr6	109500228	109500241	TTAATTTGCATTT	1	-
chr6	111664321	111664334	AAGATTTGCATAT	1	-
chr6	157048976	157048989	AGCATTTGCATTT	1	-
chr6	157050580	157050593	TTGATTTGCATCT	1	+
chr6	15780822	15780835	AAAATTTGCATAT	1	+
chr6	26121605	26121618	GGCTTTTGCATGC	1	-
chr6	34626745	34626758	GACATTTGCATAC	1	-
chr6	53352047	53352060	TTAATTTGCATTT	1	+
chr6	66632093	66632106	TTGATTTGCATTT	1	-
chr6	73352260	73352273	TTGATTTGCATTT	1	-
chr6	82694516	82694529	TGCATTTGCATAT	1	+
chr7	115075359	115075372	TTGATTTGCATTT	1	-
chr7	116602566	116602579	TTGATTTGCATTT	1	+
chr10	109302585	109302598	AAAATTTGCATAT	1	+
chr10	109754808	109754821	CTGATTTGCATGA	1	+
chr10	13025773	13025786	TTAATTTGCATTT	1	-
chr10	16596245	16596258	TGAATATGCATGT	1	+
chr10	16688805	16688818	TTGATTTGCATTT	1	-
chr10	19433372	19433385	GTCATTTGCATAC	1	+
chr10	24531741	24531754	TTGATTTGCATAT	1	+
chr10	30728355	30728368	TTTTTTTGCATCT	1	-
chr10	33275160	33275173	TTTATTTGCATAC	1	-
chr10	34939352	34939365	TGTATTTGCATGT	1	+
chr10	73922808	73922821	TTGATTTGCATTT	1	-
chr10	75886894	75886907	AGTATTTGCATAT	1	-
chr10	76754668	76754681	TAAATATGCATGC	1	-
chr10	91005799	91005812	CAAATTTGCCTAA	1	+
chr11	100779687	100779700	TTAATTTGCATTT	1	+
chr11	102266924	102266937	AGAATTTGCATTT	1	+
chr11	11887301	11887314	CTGATTTGCATTT	1	+
chr11	128168293	128168306	TGCATTTGCATTC	1	+
chr11	2642509	2642522	ATTATTTGCATTT	1	+
chr11	26504847	26504860	TTAATTTGCATTT	1	+
chr11	26673688	26673701	TTCATTTGCATGC	1	-
chr11	55476163	55476176	TTGATTTGCATAT	1	+
chr11	5725147	5725160	TTGATTTGCATTT	1	-
chr11	65199106	65199119	TTGATTTGCATTT	1	+
chr11	82680914	82680927	TGTATTTTCATGC	1	-
chr11	94328456	94328469	TTCATTTGCATTT	1	+
chr11	95918853	95918866	GTGATTTGCATGT	1	+
chr11	96006083	96006096	AAAATTTGCATAT	1	-
chr11	96011219	96011232	GTAATTTGCATGT	1	+
chr12	103763932	103763945	TTGATTTGCATTT	1	-
chr12	104346517	104346530	TTGATTTGCCTTT	1	+
chr12	105138106	105138119	TTGATTTGCATTT	1	+
chr12	109143089	109143102	CATATTTGCATAA	1	-
chr12	112016538	112016551	TTAATTTGCATTT	1	-
chr12	113418745	113418758	TTGATTTGCATTT	1	+
chr12	11900399	11900412	AAAATTTGCATTT	1	+
chr12	121191536	121191549	TTGATTTGCATTT	1	+
chr12	123930103	123930116	AGAATTTGCATCT	1	-
chr12	25211831	25211844	ACAATTTGCATTC	1	-
chr12	26882169	26882182	TTGATTTGCATTT	1	-
chr12	26885060	26885073	TTAATTTTCATGT	1	-
chr12	26886308	26886321	GGCATATGCATAT	1	-
chr12	27094358	27094371	AGAATTTGCATGT	1	-
chr12	4256351	4256364	ATCATTTGCATTT	1	-
chr12	51658927	51658940	TTGATTTGCATTT	1	-
chr12	51896407	51896420	CTGATTTGCATGT	1	-
chr12	65059466	65059479	TTAATTTGCATGT	1	+
chr12	72329759	72329772	TTGATTTGCATTT	1	+
chr12	77266259	77266272	TGCATTTGCATAT	1	-
chr12	83353870	83353883	TTGATTTGCATTT	1	-
chr12	88629400	88629413	CAGTTTTGCATGG	1	+
chr12	913928	913941	TGAATTTGCATAT	1	+
chr12	92938343	92938356	TTCATTTACATAT	1	+
chr12	95119300	95119313	CTCATTTACATAT	1	-
chr12	95222848	95222861	TTAATTTGCATTT	1	-
chr13	108772857	108772870	TGCATTTGCATAT	1	+
chr13	21025698	21025711	TTGATTTGCATTT	1	-
chr13	24374066	24374079	TATATTTTCATGT	1	+
chr13	25305217	25305230	TTGATTTGCATTT	1	-
chr13	36849529	36849542	TAGATTTGCATAT	1	+
chr13	42975580	42975593	CAAATTTGCATTC	1	-
chr13	45545926	45545939	AATATTTGCATAT	1	+
chr13	50013944	50013957	TTGATTTGCATTT	1	+
chr13	50573344	50573357	TACATTTGCATAA	1	+
chr13	77933488	77933501	GTCATTTGCATAC	1	+
chr13	91710461	91710474	TGAATTTGCATAC	1	+
chr14	102834271	102834284	TCGATTTGCATTT	1	+
chr14	103279666	103279679	TTGTTTTGCATTT	1	+
chr14	103867700	103867713	TTGATTTGCATGA	1	+
chr14	23273845	23273858	TTGATTTGCATTT	1	-
chr14	45719194	45719207	CTTATTTGCATTT	1	-
chr14	50332310	50332323	CTAATTTGCATGG	1	-
chr14	52063224	52063237	CTAATTTTCATGT	1	-
chr14	64114545	64114558	AAGTTTTGCATAC	1	-
chr14	68135514	68135527	AGAATTTGCATTT	1	+
chr14	68840611	68840624	GTCATTTGCATTT	1	+
chr14	89892396	89892409	ATTTTTTGCATTT	1	-
chr15	23092455	23092468	TTGATTTGCATTT	1	-
chr15	51173544	51173557	AATATTTGCATTT	1	+
chr15	52303217	52303230	CAAATTTGCCTAT	1	+
chr15	52845567	52845580	ACAATTTGCATGT	1	-
chr15	57421439	57421452	AGGTTTTGCATTT	1	+
chr15	77004002	77004015	TTGATTTGCATTT	1	+
chr15	78848621	78848634	ATATTTTGCATAT	1	+
chr15	93446037	93446050	ATCATTTGCATAG	1	+
chr16	21279974	21279987	AAAATTTGCATAG	1	-
chr16	27274291	27274304	TTGATTTGCATTT	1	-
chr16	53091790	53091803	ATTTTTTGCATGT	1	+
chr16	56975086	56975099	CACATTTGCCTTT	1	+
chr16	72693274	72693287	CTGATTTGCATAC	1	-
chr16	72777462	72777475	TTGATTTGCATTT	1	+
chr16	81837881	81837894	CTGATTTGCATTT	1	+
chr16	81872409	81872422	GTTATTTACATAT	1	-
chr17	16872286	16872299	TGGATTTGCATTT	1	-
chr17	28081210	28081223	AGAATTTGCATTT	1	-
chr17	33359292	33359305	CTCATTTGCATAT	1	+
chr17	43673869	43673882	CAAATTTGCCTAT	1	+
chr17	5233504	5233517	TCTATTTGCATGC	1	+
chr17	53658327	53658340	TTGATTTGCATCT	1	+
chr17	57918058	57918071	TTTATTTGCATGA	1	+
chr17	57920052	57920065	CACATTTTCATAT	1	-
chr17	58392407	58392420	TTGATTTGCATTT	1	-
chr17	65574274	65574287	CAAATTTTCATTA	1	-
chr18	13608194	13608207	TTGATTTGCATTT	1	-
chr18	23771432	23771445	GAGATTTGCATTT	1	-
chr18	29374180	29374193	TGCATTTGCATAA	1	+
chr18	29406006	29406019	TGTATTTGCATAT	1	+
chr18	4672336	4672349	TTAATTTGCATTT	1	-
chr18	47616257	47616270	TGCATTTGCATAT	1	+
chr18	48603846	48603859	GGAATTTGCATGT	1	-
chr18	60605924	60605937	TAATTTTGCATAA	1	+
chr18	71008132	71008145	AACATTTGCATAT	1	-
chr19	10350237	10350250	CTTTTTTGCATAC	1	-
chr19	39351646	39351659	CTCATTTGCATTA	1	+
chr19	40192128	40192141	TTGATTTGCATTT	1	-
chr19	6579813	6579826	GAAATTTGCATGT	1	+
chr1	113171336	113171349	AAATTTTGCATAC	1	+
chr1	119459132	119459145	TTGATTTGCATTT	1	-
chr1	144935479	144935492	CTCATTTGCATAT	1	-
chr1	155488431	155488444	TTGATTTGCATTT	1	-
chr1	160421087	160421100	CTGATTTGCATGA	1	-
chr1	160997010	160997023	CTCATTTGCCTTC	1	-
chr1	16178840	16178853	TCTATTTGCATGA	1	+
chr1	16867412	16867425	CACATATGCATAT	1	-
chr1	173384785	173384798	CTGATTTGCCTAA	1	-
chr1	176173049	176173062	GTAATTTGCATAT	1	-
chr1	183002683	183002696	AACATTTACATTT	1	-
chr1	183860493	183860506	ATGCTTTGCATAT	1	+
chr1	192514179	192514192	AGGTTTTGCATTT	1	+
chr1	205094131	205094144	TTAATTTGCATTT	1	-
chr1	22106592	22106605	AACATTTGCATAC	1	-
chr1	221683054	221683067	TTGATTTGCATTT	1	-
chr1	234752988	234753001	CTTTTTTGCATAC	1	+
chr1	234777686	234777699	TTAATTTGCATTT	1	-
chr1	235120350	235120363	CTCATTTGCATAT	1	+
chr1	242222058	242222071	TTGATTTGCATTT	1	+
chr1	246597872	246597885	TTGATTTGCATTT	1	-
chr1	28103295	28103308	GTTATTTGCATAC	1	-
chr1	28454639	28454652	AGACTTTGCATAT	1	-
chr1	28567159	28567172	AGAATTTACATTT	1	-
chr1	31480719	31480732	CAGTTTTGCATAA	1	+
chr1	32392027	32392040	CAAATTTGCATTA	1	-
chr1	42723995	42724008	AGCATTTGCATGC	1	+
chr1	60027624	60027637	TTAATTTGCATTT	1	-
chr1	63079056	63079069	TTTATTTGCATAG	1	-
chr1	67804443	67804456	CCTATTTGCATAG	1	+
chr1	6865311	6865324	TTGATTTGCATTT	1	+
chr1	71773328	71773341	CACATTTACATGT	1	-
chr1	8705022	8705035	GACATTTGCATAA	1	-
chr20	10457364	10457377	AAAATTTACATGA	1	+
chr20	11212505	11212518	TATATTTGCATAA	1	-
chr20	11229662	11229675	TTCATTTGCATGG	1	+
chr20	1404753	1404766	TTAATTTGCATGT	1	+
chr20	14170607	14170620	GACATTTACATAA	1	+
chr20	30957014	30957027	TGAATTTGCATTT	1	+
chr20	39692303	39692316	TTGATTTGCATTT	1	+
chr20	46121741	46121754	AGAATTTGCATGT	1	+
chr20	46151421	46151434	TGCATTTGCATAT	1	-
chr20	4970327	4970340	AAAATTTGCATAT	1	+
chr20	6817629	6817642	AGAATTTGCATAT	1	+
chr21	15906043	15906056	TGAATATGCATTT	1	-
chr21	43756265	43756278	CCTATTTGCATAG	1	-
chr21	43949876	43949889	TTAATTTGCATAT	1	-
chr22	17279131	17279144	TCGATTTGCATTT	1	-
chr22	23198654	23198667	CAGATTTGCATGG	1	+
chr22	27101575	27101588	TTGATTTACATTT	1	+
chr22	28299896	28299909	TTGATTTGCATTT	1	-
chr22	35548475	35548488	TGCATTTGCATAT	1	-
chr22	37655202	37655215	TGCATTTACATGT	1	+
chr2	114653115	114653128	TTCATTTACATAG	1	+
chr2	136552672	136552685	AGAATTTGCATAT	1	-
chr2	136892004	136892017	CTATTTTGCATTT	1	+
chr2	143650635	143650648	TAGCTTTGCATGT	1	-
chr2	148358226	148358239	AACATTTGCATTG	1	-
chr2	149484101	149484114	TTGATTTGCATTT	1	+
chr2	156059913	156059926	TGCATTTGCATTT	1	-
chr2	156269323	156269336	CATATTTGCATAA	1	-
chr2	169352135	169352148	TATTTTTGCATTT	1	+
chr2	170616673	170616686	TTGATTTGCATTT	1	-
chr2	171167847	171167860	TTGATTTGCATTT	1	+
chr2	179971567	179971580	CATTTTTGCATAA	1	+
chr2	181848432	181848445	CTCATTTGCATAT	1	+
chr2	187210704	187210717	TTAATTTGCATAT	1	-
chr2	190888809	190888822	TGCATTTGCATAA	1	-
chr2	195431827	195431840	TGCATTTGCATAA	1	+
chr2	202076983	202076996	TTGATTTGCATTT	1	+
chr2	203124578	203124591	TTGATTTGCATGG	1	+
chr2	213951979	213951992	TTGATTTGCATAA	1	+
chr2	222154358	222154371	CAAATTTGCATTT	1	-
chr2	230779111	230779124	AGCATTTGCATAT	1	+
chr2	25645236	25645249	CTCATTTACATTT	1	-
chr2	33518528	33518541	TCTATTTACATAA	1	+
chr2	39327237	39327250	TTGATTTGCATTT	1	-
chr2	39368492	39368505	TTTATTTGCATAA	1	-
chr2	42351254	42351267	AGGATTTGCATTG	1	-
chr2	42354573	42354586	GCTATTTGCATTT	1	+
chr2	43709201	43709214	GCAATATGCATGT	1	-
chr2	46474157	46474170	TTGATTTGCATTT	1	+
chr2	58113495	58113508	TTGATTTGCATAT	1	-
chr2	61677363	61677376	TATATTTGCCTAT	1	-
chr2	62952404	62952417	CTCATTTGCATAT	1	+
chr2	63155172	63155185	TTTATTTTCATTT	1	-
chr2	65524285	65524298	AGTTTTTGCATAT	1	-
chr2	75633524	75633537	TGAATTTGCATAA	1	+
chr2	76535568	76535581	CTGATTTGCATAT	1	-
chr2	86076068	86076081	GTAATTTGCATTC	1	-
chr2	96833245	96833258	GCCATTTGCATAT	1	-
chr2	98605373	98605386	CTATTTTGCATAT	1	-
chr3	108778176	108778189	CCTATTTTCATTT	1	+
chr3	111856911	111856924	TATATTTGCATGT	1	+
chr3	111890185	111890198	TTAATTTGCATGT	1	+
chr3	113140111	113140124	TTGATTTGCATCT	1	-
chr3	113548960	113548973	GTCATTTGCATAG	1	+
chr3	119268537	119268550	GGTATTTGCATAG	1	+
chr3	119276153	119276166	CTCATTTACATTT	1	-
chr3	119416637	119416650	GGCCTTTGCATTT	1	-
chr3	121797543	121797556	TGCATTTGCATTT	1	+
chr3	128980948	128980961	GAGATTTGCATAT	1	+
chr3	134709928	134709941	TGAATTTGCATAT	1	+
chr3	135839694	135839707	TTGATTTGCATTT	1	-
chr3	141106736	141106749	GAAATTTGCATGT	1	+
chr3	142899519	142899532	TTGATTTGCATTT	1	+
chr3	150047350	150047363	TTGATTTGCATTT	1	-
chr3	150325220	150325233	GATATTTGCATAT	1	+
chr3	16422132	16422145	AGAATTTGCATTT	1	-
chr3	16459701	16459714	TGAATATGCATTT	1	+
chr3	171928517	171928530	TGCATATTCATGT	1	-
chr3	182655709	182655722	TTGATTTGCATTT	1	+
chr3	183500842	183500855	TTTATTTGCATAA	1	+
chr3	186672342	186672355	TTGATTTGCATTT	1	+
chr3	260472	260485	TTGATTTGCATGA	1	-
chr3	28080912	28080925	AGAATTTGCCTAT	1	+
chr3	31463016	31463029	CATATTTGCATAT	1	+
chr3	32547741	32547754	ATTATTTGCATGA	1	+
chr3	38210654	38210667	TTGATTTGCATTG	1	+
chr3	41565559	41565572	TAGATTTGCATAT	1	-
chr3	49984342	49984355	CTGATTTGCATTT	1	+
chr3	56813124	56813137	TTGATTTGCATAT	1	+
chr3	66530140	66530153	TTGATTTGCATTT	1	-
chr3	98254458	98254471	ACATTTTGCATAT	1	+
chr3	98259331	98259344	TTGCTTTGCATAC	1	-
chr4	102340762	102340775	TAGATTTGCATAA	1	+
chr4	105886127	105886140	TTAATTTGCATTT	1	+
chr4	109824133	109824146	CTTATTTGCATGA	1	-
chr4	11044619	11044632	TTGATTTGCATTT	1	+
chr4	110596592	110596605	AACATTTGCATAG	1	+
chr4	129228442	129228455	AGCATTTTCATGT	1	-
chr4	14802795	14802808	TTGATTTGCATTT	1	-
chr4	154482261	154482274	TTGATTTGCATTT	1	+
chr4	160091285	160091298	TTAATTTGCATTT	1	+
chr4	160153997	160154010	CTCATTTGCATGT	1	+
chr4	164511519	164511532	TTTCTTTGCATAT	1	-
chr4	174165278	174165291	TTCATTTACATAT	1	+
chr4	179744917	179744930	TACATTTGCATAA	1	+
chr4	181236214	181236227	AACATTTGCATAT	1	-
chr4	185206093	185206106	TGGATTTGCATTT	1	-
chr4	39362419	39362432	TTATTTTGCATAA	1	-
chr4	39365787	39365800	AAAATTTGCATAT	1	+
chr4	39944712	39944725	AAAATTTGCATTT	1	+
chr4	47495746	47495759	ATAATTTGCATTC	1	-
chr4	48030856	48030869	TTAATTTGCATTT	1	-
chr4	48193100	48193113	TTAATTTGCATGG	1	-
chr4	57657679	57657692	TTAATTTGCATTT	1	+
chr4	71793657	71793670	TTTATTTGCATTT	1	+
chr4	84140477	84140490	TTCATTTTCATTC	1	+
chr5	107041561	107041574	AATATTTGCATAT	1	+
chr5	108497687	108497700	TTAATTTGCATTT	1	+
chr5	114642072	114642085	CACATTTGCATAT	1	-
chr5	114664469	114664482	TGCATTTGCATAT	1	-
chr5	118735031	118735044	GAAATTTGCATAA	1	+
chr5	123312571	123312584	CCAATTTACATTT	1	-
chr5	127206891	127206904	GCTATTTGCATGT	1	+
chr5	127882522	127882535	TGCATTTGCATGC	1	-
chr5	130969765	130969778	GTGTTTTGCATAC	1	-
chr5	132221984	132221997	TGCTTTTGCATAC	1	+
chr5	142756961	142756974	TGAATTTGCATAA	1	+
chr5	151090863	151090876	TTGATTTGCATTT	1	+
chr5	160934783	160934796	TTAATTTGCATTT	1	-
chr5	171426269	171426282	TTGTTTTGCATTT	1	-
chr5	171431896	171431909	GATTTTTGCATGC	1	-
chr5	180593958	180593971	TTGATTTGCATTT	1	-
chr5	21058571	21058584	TTGATTTGCATGT	1	+
chr5	56136672	56136685	TGCATTTGCATAT	1	-
chr5	64355463	64355476	GAAATTTGCATAA	1	+
chr5	74902806	74902819	AGGATTTGCATAT	1	-
chr5	86604084	86604097	TTTATTTGCATAT	1	-
chr5	88115613	88115626	TTCATTTACATAC	1	+
chr5	88249310	88249323	AGAATTTACATAT	1	+
chr6	102293760	102293773	TAGATTTGCATTT	1	+
chr6	111809339	111809352	TCTATTTGCATAT	1	-
chr6	11517295	11517308	TTAATTTGCATTT	1	-
chr6	123080438	123080451	TGAATTTGCATAG	1	-
chr6	123919308	123919321	CTGATTTACATTT	1	-
chr6	12638347	12638360	GTAATTTGCATAT	1	+
chr6	133047323	133047336	TTGATTTGCATTT	1	+
chr6	137109812	137109825	TTGATTTGCATTT	1	-
chr6	144657227	144657240	CAGATTTGCATGT	1	+
chr6	144663247	144663260	TTGATTTGCATTT	1	-
chr6	15282638	15282651	TTAATTTGCATTT	1	+
chr6	15579056	15579069	TTGATTTGCATTT	1	-
chr6	25945772	25945785	CTATTTTGCATAA	1	+
chr6	30813137	30813150	TACATTTGCATAT	1	-
chr6	33008156	33008169	TTGATTTGCATTT	1	+
chr6	37933927	37933940	GGCATTTGCATTT	1	+
chr6	42537121	42537134	TTGATTTGCATTT	1	+
chr6	45776877	45776890	CTGATTTGCATAC	1	+
chr6	83217648	83217661	TTGATTTGCATTT	1	-
chr7	120257469	120257482	TTGATTTGCATTT	1	-
chr7	26198135	26198148	ATCATTTGCATAG	1	+
chr10	101040409	101040422	CTACTTTGCATAT	1	+
chr10	101630255	101630268	TCAATTTGCATTT	1	+
chr10	102918671	102918684	TTAATTTGCATAT	1	+
chr10	109237182	109237195	CATATTTGCATAC	1	+
chr10	11190010	11190023	TTTATTTGCATAA	1	+
chr10	111974328	111974341	AAGATTTGCATCA	1	+
chr10	112168089	112168102	TTGATTTGCATCT	1	+
chr10	11250371	11250384	CTCATTTGCATAC	1	+
chr10	112620436	112620449	TGTATTTGCATTT	1	-
chr10	115859165	115859178	ATGTTTTGCATTA	1	+
chr10	116256766	116256779	TAAATTTGCATAT	1	-
chr10	11651883	11651896	GCTATTTGCATGT	1	+
chr10	117559171	117559184	GAAATTTGCATCA	1	+
chr10	121620892	121620905	ATAATTTGCATTT	1	-
chr10	12295137	12295150	TTGATTTGCATTT	1	+
chr10	123679422	123679435	ACATTTTGCATAT	1	-
chr10	126124864	126124877	TTGATTTGCATTT	1	-
chr10	127535674	127535687	CACATTTGCATAA	1	+
chr10	13432813	13432826	CTCATTTGCATAG	1	+
chr10	135219565	135219578	TTGATTTGCATTT	1	+
chr10	13679399	13679412	TTAATTTGCATTT	1	+
chr10	13967464	13967477	AGCATTTGCATGC	1	-
chr10	14452090	14452103	TTAATTTGCATCT	1	+
chr10	14785093	14785106	TTGATTTACATTT	1	+
chr10	1639740	1639753	TTAATTTGCATTT	1	-
chr10	17553658	17553671	ATGATTTGCATTT	1	+
chr10	18583739	18583752	TGTATTTGCATAT	1	+
chr10	25176744	25176757	TTCCTTTGCATGT	1	+
chr10	2925086	2925099	GATTTTTGCATAA	1	+
chr10	31900506	31900519	CTGATTTGCATAA	1	+
chr10	3524678	3524691	CGTTTTTGCATAA	1	+
chr10	35843749	35843762	GCAATTTGCATTT	1	-
chr10	45457790	45457803	ACAATTTGCATAT	1	-
chr10	45461516	45461529	CTGTTTTGCATAC	1	+
chr10	46149167	46149180	CTAATTTGCATTC	1	-
chr10	52413141	52413154	AGAATTTGCATTT	1	-
chr10	60627617	60627630	TGCATTTGCATAT	1	+
chr10	60796670	60796683	CACATTTGCATGA	1	+
chr10	60808165	60808178	CTAATTTACATTC	1	+
chr10	60820849	60820862	AGCATTTGCATCT	1	-
chr10	62895385	62895398	AATATTTGCATAT	1	-
chr10	63798440	63798453	AGAATTTACATTT	1	-
chr10	65029207	65029220	AGTATTTGCATTT	1	-
chr10	69539921	69539934	AATATTTACATGA	1	-
chr10	71039051	71039064	CATATTTGCATGT	1	-
chr10	76555803	76555816	TTAATTTGCATTT	1	+
chr10	76613943	76613956	GTAATTTGCATGT	1	+
chr10	76866288	76866301	CTTTTTTGCATAT	1	+
chr10	78957503	78957516	TTCATTTGCATGA	1	-
chr10	79459226	79459239	TGAATATGCATTT	1	-
chr10	7998699	7998712	ATGTTTTGCATGT	1	-
chr10	81118745	81118758	AATATTTGCATAG	1	+
chr10	85315062	85315075	TTCATTTGCATAT	1	+
chr10	87785034	87785047	TACATTTACATGC	1	-
chr10	89829911	89829924	TAAATTTGCATGT	1	+
chr10	89842722	89842735	GTGATTTGCCTAA	1	-
chr10	90646497	90646510	CTGTTTTGCATTT	1	+
chr10	92180689	92180702	GTTATTTGCATTT	1	-
chr10	92758670	92758683	ACATTTTGCATGT	1	-
chr10	93011459	93011472	TTCATATGCATGG	1	+
chr10	94472527	94472540	TTGATTTGCATTT	1	+
chr10	98657173	98657186	CAGATTTGCATTT	1	+
chr11	102393726	102393739	ATCATTTGCATAA	1	+
chr11	103715676	103715689	ACAATTTGCATTT	1	-
chr11	104905941	104905954	TGCATATGCATGT	1	+
chr11	106914736	106914749	CTAATTTACATAC	1	+
chr11	107123705	107123718	CTCATTTGCATAA	1	-
chr11	110063512	110063525	TTGATTTGCATTT	1	-
chr11	111269164	111269177	AAAATTTGCATTT	1	+
chr11	119311691	119311704	TTGATTTGCATTT	1	+
chr11	121078339	121078352	AATTTTTGCATGT	1	+
chr11	121343984	121343997	TGAATATGCATGA	1	-
chr11	121365567	121365580	TTAATTTGCATAT	1	+
chr11	122464411	122464424	CGGATTTGCATTT	1	-
chr11	125384388	125384401	TCAATTTGCATGC	1	-
chr11	15991573	15991586	GTATTTTGCATAA	1	+
chr11	22781893	22781906	AGAATTTGCATTT	1	-
chr11	261866	261879	CTAATTTGCATGG	1	-
chr11	32060864	32060877	TGAATTTGCATTT	1	-
chr11	34388130	34388143	AGAATTTGCATTT	1	-
chr11	35185393	35185406	GACATTTGCATGT	1	+
chr11	35194607	35194620	TACATTTGCATAT	1	+
chr11	36764765	36764778	TTTATTTGCATGT	1	+
chr11	3898688	3898701	CTGATTTGCATGG	1	+
chr11	46458937	46458950	GTCCTTTGCATAT	1	-
chr11	47131193	47131206	CTCATTTGCATGG	1	+
chr11	48106074	48106087	TTCATTTGCATAA	1	-
chr11	58865597	58865610	CTGATTTACATAG	1	-
chr11	59590698	59590711	GGCATTTGCATTA	1	+
chr11	65194388	65194401	ATAATATGCATAT	1	+
chr11	69149912	69149925	TGCATATGCATGA	1	+
chr11	71984519	71984532	TCATTTTGCATAT	1	+
chr11	72911430	72911443	TGCATTTGCATTT	1	-
chr11	74715462	74715475	TTAATTTGCATTT	1	+
chr11	78138867	78138880	GGTATTTGCATAA	1	+
chr11	78149784	78149797	TTAATTTGCATAT	1	+
chr11	80184847	80184860	CACATTTGCATGC	1	-
chr11	83392487	83392500	TGTATTTGCATGA	1	-
chr11	83393720	83393733	TATATTTGCATAG	1	+
chr11	88093004	88093017	TTAATTTTCATTT	1	+
chr11	93324848	93324861	TTGATTTGCATTT	1	-
chr11	94982417	94982430	ATCTTTTGCATGA	1	-
chr11	95987365	95987378	ACTATTTGCATAG	1	-
chr11	96026880	96026893	GCCATTTTCATGT	1	+
chr11	9710804	9710817	TTCATTTTCATGA	1	+
chr11	9969263	9969276	TTGATTTGCATCT	1	-
chr12	10300888	10300901	TTAATTTGCATTT	1	+
chr12	105074062	105074075	GGCATTTGCATGT	1	-
chr12	10693452	10693465	TTGATTTGCATCT	1	-
chr12	108113414	108113427	TTGATTTGCATGA	1	-
chr12	112785440	112785453	GATATTTGCATAT	1	-
chr12	113628839	113628852	ACAATTTGCATAT	1	-
chr12	113642315	113642328	TTCATTTACATAT	1	+
chr12	115776787	115776800	TAAATTTGCATTT	1	-
chr12	116686468	116686481	TTTATTTGCATAT	1	+
chr12	11721274	11721287	TCAATTTGCATTT	1	+
chr12	118623966	118623979	TATATTTGCATGA	1	+
chr12	11870895	11870908	GAAATTTGCATGA	1	-
chr12	11933941	11933954	GAGATTTGCATAG	1	-
chr12	119861161	119861174	GACATTTGCATAA	1	+
chr12	121159741	121159754	GGGATTTGCATGT	1	+
chr12	121488658	121488671	TAAATTTGCATGT	1	-
chr12	121537666	121537679	AGTATTTGCATTG	1	-
chr12	121597488	121597501	GAAATATGCATAA	1	+
chr12	122070441	122070454	TGAATTTGCATAC	1	-
chr12	123030685	123030698	GAAATTTGCATTT	1	+
chr12	12489143	12489156	CCGTTTTGCATAT	1	+
chr12	125378597	125378610	TCAATTTGCATTT	1	-
chr12	126932163	126932176	TGTATTTGCATAT	1	+
chr12	12844705	12844718	CTAATTTTCATTT	1	+
chr12	14694286	14694299	ATCATTTGCATAG	1	+
chr12	14772875	14772888	TGTATTTGCATAG	1	+
chr12	18145198	18145211	ATTTTTTGCATAA	1	+
chr12	1815963	1815976	CTGATTTGCATAC	1	+
chr12	24262520	24262533	GATATTTGCATAA	1	-
chr12	24325097	24325110	TAAATTTGCATTT	1	+
chr12	26867140	26867153	GTAATTTGCCTAA	1	+
chr12	26901740	26901753	AAAATTTACATTT	1	-
chr12	28578724	28578737	AGAATTTGCATGT	1	-
chr12	31358044	31358057	GTTATTTGCATAC	1	+
chr12	31556292	31556305	ATGTTATGCATGT	1	+
chr12	31739849	31739862	CTAATTTGCCTAA	1	+
chr12	32405564	32405577	GAGATTTGCATCC	1	+
chr12	3287393	3287406	TCCATTTGCATTT	1	+
chr12	43150658	43150671	TCAATTTGCATAT	1	+
chr12	4439432	4439445	TTAATTTGCATTT	1	-
chr12	4644481	4644494	AGAATTTGCATGT	1	+
chr12	46574093	46574106	ATTATTTGCATGG	1	-
chr12	47584336	47584349	AGGATTTGCATAG	1	-
chr12	51321907	51321920	TGCATTTGCATTT	1	-
chr12	51906451	51906464	TGCATTTGCATGT	1	+
chr12	54958851	54958864	CTCATTTGCATGT	1	-
chr12	67843463	67843476	GTATTTTGCATAT	1	+
chr12	68833338	68833351	CTCATTTGCATAT	1	+
chr12	70881406	70881419	TTGATTTGCATTT	1	-
chr12	782562	782575	GGGATTTGCATGA	1	-
chr12	80685120	80685133	ATTATTTGCATAA	1	+
chr12	82987755	82987768	TTATTTTGCATAA	1	-
chr12	83264821	83264834	TTCATTTGCATAT	1	+
chr12	85921147	85921160	GACATTTGCATAA	1	+
chr12	87545260	87545273	TCAATTTGCATGA	1	-
chr12	88828471	88828484	CAAATTTACATTT	1	-
chr12	89278647	89278660	TACTTTTGCATAA	1	-
chr12	92469630	92469643	GAAATTTGCATGT	1	-
chr12	92865406	92865419	CTATTTTTCATGT	1	-
chr12	94569902	94569915	GAATTTTGCATAA	1	-
chr12	96797897	96797910	AGAATTTGCATTT	1	-
chr12	96819338	96819351	AATATTTGCATGT	1	+
chr12	99775844	99775857	ATGTTTTGCATTT	1	-
chr13	101910713	101910726	CACTTTTGCATCT	1	+
chr13	103621233	103621246	CATATTTGCATAA	1	-
chr13	110200439	110200452	AGTATTTGCATAT	1	+
chr13	114924934	114924947	TTGATTTGCATTT	1	+
chr13	115033975	115033988	TTCATTTGCATAG	1	-
chr13	21118901	21118914	ATAATTTGCATAG	1	+
chr13	22736129	22736142	TCGATTTGCATTT	1	+
chr13	30990001	30990014	TAAATTTGCATTT	1	+
chr13	32452845	32452858	CCAATTTGCATAT	1	-
chr13	38992158	38992171	AGGATATGCATAC	1	+
chr13	41038704	41038717	TTTATTTGCATTA	1	+
chr13	41558920	41558933	TCATTTTGCATTT	1	-
chr13	41773829	41773842	AACATTTGCATCA	1	-
chr13	42849400	42849413	TTGATTTGCATGA	1	+
chr13	43615908	43615921	TGTATATGCATGG	1	-
chr13	43700707	43700720	CTCATTTGCATAA	1	-
chr13	47566694	47566707	GGGATTTGCATTT	1	+
chr13	49076013	49076026	AGCATTTGCATTA	1	-
chr13	50733169	50733182	CATATTTGCATTT	1	-
chr13	50798726	50798739	AGGTTTTGCATAG	1	-
chr13	70218122	70218135	CTCATTTGCATAA	1	+
chr13	77898151	77898164	CATATTTGCATAT	1	+
chr13	77963818	77963831	GACATTTTCATTT	1	-
chr13	80833396	80833409	GAAATTTGCATAC	1	+
chr13	94446572	94446585	AGAATTTGCATTT	1	-
chr13	95841719	95841732	TAAATTTTCATTC	1	+
chr13	95886621	95886634	AAATTTTGCATAA	1	+
chr13	96313453	96313466	TAGATATGCATTT	1	+
chr13	96607688	96607701	CTGATTTGCATAA	1	-
chr13	97184634	97184647	CACATTTGCATAT	1	-
chr13	97928585	97928598	CAAATTTGCATTC	1	-
chr13	99978519	99978532	TTGATTTGCATTT	1	+
chr14	100722973	100722986	TGAATTTGCCTAT	1	-
chr14	102315738	102315751	TTAATTTGCATTT	1	+
chr14	22980523	22980536	TGCATTTGCATAG	1	-
chr14	31089590	31089603	TGGATTTGCATTT	1	+
chr14	31464162	31464175	AAAATTTGCATTT	1	-
chr14	32671026	32671039	CTCATTTGCATGT	1	+
chr14	32672687	32672700	CTCATTTGCATGT	1	-
chr14	33171994	33172007	CTCATTTGCATCA	1	+
chr14	49660430	49660443	ATAATTTGCATTG	1	+
chr14	50396935	50396948	TTCTTTTTCATTT	1	+
chr14	51647468	51647481	TGGATTTGCATTT	1	-
chr14	51668782	51668795	TGAATTTGCATGT	1	+
chr14	57952532	57952545	GTAATTTGCATTT	1	+
chr14	59583782	59583795	ATGATTTGCATGA	1	-
chr14	59615236	59615249	TATATTTGCATAA	1	-
chr14	59721808	59721821	AACATTTGCATAT	1	+
chr14	59826610	59826623	TTCATTTGCATAA	1	-
chr14	60679581	60679594	TTGATTTGCATAA	1	+
chr14	61859195	61859208	TAAATTTGCATTT	1	+
chr14	61896960	61896973	TTAATTTGCATAT	1	-
chr14	61911153	61911166	TTCTTTTACATGA	1	+
chr14	62219521	62219534	AATTTTTGCATGT	1	+
chr14	67005892	67005905	CACATTTGCATGA	1	-
chr14	68648322	68648335	CTGCTTTGCATAA	1	-
chr14	70096668	70096681	CTCATTTGCATGG	1	+
chr14	71281325	71281338	TCCATTTGCATTA	1	+
chr14	73939084	73939097	CTGATTTACATAA	1	+
chr14	75698104	75698117	TTGATTTGCCTGA	1	-
chr14	76482244	76482257	TGGATTTGCATCT	1	+
chr14	81906496	81906509	TGGATTTGCCTAT	1	-
chr14	90118848	90118861	AGTATTTGCATAT	1	-
chr14	91951234	91951247	TGAATTTGCATTT	1	-
chr14	92297347	92297360	TATATTTGCATGT	1	-
chr14	92574913	92574926	TGCATTTGCATAT	1	-
chr14	94822053	94822066	CAGATTTGCATTT	1	-
chr14	94949543	94949556	TTCATTTGCATGG	1	+
chr14	96976210	96976223	TTTATTTGCATAT	1	+
chr14	97492218	97492231	GCCATTTGCATAT	1	+
chr14	97849094	97849107	GGAATTTGCATAA	1	+
chr15	100010608	100010621	TTGATTTGCATTT	1	+
chr15	100062660	100062673	TTAATTTGCATTT	1	-
chr15	101508759	101508772	TTAATTTGCATTT	1	+
chr15	31212310	31212323	TTCATTTGCATAC	1	-
chr15	31598902	31598915	TGTATTTGCATGA	1	+
chr15	34415164	34415177	AGCATTTGCATTA	1	+
chr15	35788926	35788939	TTAATTTGCATTT	1	-
chr15	37307415	37307428	CTGATTTACATAA	1	-
chr15	38601254	38601267	TTAATTTGCATTT	1	+
chr15	38850760	38850773	AGAATTTGCATTT	1	-
chr15	39746278	39746291	TTCATTTACATAT	1	-
chr15	41596453	41596466	TTATTTTGCATGC	1	+
chr15	44677642	44677655	TTTATTTGCATTT	1	+
chr15	44958866	44958879	AACATTTGCATGT	1	+
chr15	44964538	44964551	CCCATTTGCATGC	1	-
chr15	45737812	45737825	CTGCTTTGCATAA	1	+
chr15	48922628	48922641	CTCATTTGCATTT	1	-
chr15	50736901	50736914	ATCATTTTCATTT	1	+
chr15	51147312	51147325	CAATTTTGCATAA	1	+
chr15	52960029	52960042	TTGATTTGCATTT	1	-
chr15	53041626	53041639	GTAATTTGCCTAA	1	+
chr15	55977651	55977664	ATCATTTGCATAA	1	+
chr15	55986992	55987005	GAGATTTGCATAG	1	-
chr15	57573774	57573787	ATCATTTGCATCT	1	+
chr15	57580010	57580023	TTAATTTGCATAT	1	+
chr15	59172666	59172679	AGAATTTGCATTT	1	-
chr15	59785289	59785302	CTGATATGCATTA	1	-
chr15	60472134	60472147	AGAATTTGCATTT	1	+
chr15	60856384	60856397	AATTTTTGCATAA	1	-
chr15	60866234	60866247	TCAATTTGCATGA	1	+
chr15	63789407	63789420	TTTATTTGCATTT	1	+
chr15	64187288	64187301	AGAATTTGCATTT	1	+
chr15	67429838	67429851	AAATTTTGCATAT	1	+
chr15	68238338	68238351	CACATATGCATGC	1	-
chr15	70961763	70961776	CTGCTTTGCATAT	1	+
chr15	72230257	72230270	CATATTTGCATGT	1	-
chr15	73151114	73151127	ATGTTTTGCATAG	1	+
chr15	75384298	75384311	TTAATTTGCATTT	1	-
chr15	77601895	77601908	TACATTTGCATAT	1	-
chr15	79307990	79308003	CCACTTTGCATAT	1	-
chr15	80302944	80302957	CCGTTTTGCATAT	1	-
chr15	80304645	80304658	AAAATTTACATAT	1	-
chr15	81773099	81773112	AGTATTTGCATAG	1	+
chr15	83750200	83750213	TTAATTTGCATTT	1	-
chr15	85952282	85952295	TTGATTTGCATTT	1	+
chr15	85986946	85986959	TGTATTTGCATTT	1	+
chr15	86190004	86190017	CACATTTGCATAT	1	+
chr15	86246720	86246733	GCCTTTTGCATAT	1	+
chr15	89384624	89384637	CCCATTTGCATAT	1	+
chr15	91330154	91330167	TTGATTTGCATTT	1	+
chr15	92645504	92645517	CTCATTTGCATAA	1	+
chr15	94717801	94717814	TGCATATGCATTG	1	-
chr15	94801666	94801679	ATAATTTGCATTT	1	-
chr15	96585421	96585434	TTGATTTGCATTT	1	-
chr15	96658947	96658960	GCAATTTGCATAT	1	-
chr15	96811869	96811882	TGCATATTCATGT	1	+
chr16	10023336	10023349	CAAATATGCATTA	1	+
chr16	10881379	10881392	CTCATTTGCATAA	1	+
chr16	12110501	12110514	TGAATTTGCATTT	1	+
chr16	17397157	17397170	TTCATTTGCATAT	1	+
chr16	17591716	17591729	CTTATTTGCATTT	1	-
chr16	20849898	20849911	GGGTTATGCATGT	1	+
chr16	25055435	25055448	TCAATTTGCATAG	1	+
chr16	27410447	27410460	CACATTTGCATTT	1	-
chr16	28485196	28485209	TTGATTTGCATGT	1	-
chr16	28536080	28536093	TACATTTGCATAA	1	+
chr16	29032223	29032236	TGAATATGCATGT	1	+
chr16	30080354	30080367	TTAATTTGCCTAT	1	+
chr16	31203190	31203203	TTTATTTGCATAC	1	+
chr16	31297892	31297905	ATGATTTGCATTT	1	+
chr16	3673832	3673845	TTGATTTGCATTT	1	-
chr16	48395264	48395277	TGTATATACATAT	1	+
chr16	56525774	56525787	TTGATTTGCATTT	1	-
chr16	56953076	56953089	TGAATATTCATAT	1	-
chr16	56976350	56976363	GCAATTTGCATTT	1	+
chr16	67820481	67820494	TTGATTTGCATTT	1	-
chr16	67837991	67838004	GCATTTTGCATGC	1	+
chr16	69726621	69726634	TGCATTTGCATAT	1	-
chr16	69807694	69807707	TTCATTTGCATAA	1	+
chr16	80924064	80924077	TTCATTTACATAT	1	+
chr16	8301480	8301493	TTGATTTGCATTT	1	-
chr16	85627303	85627316	CCCATTTGCATAA	1	+
chr17	1277948	1277961	TTGATTTGCATTT	1	+
chr17	16428377	16428390	TTGATTTGCATTT	1	-
chr17	16879806	16879819	CTCATTTTCATTA	1	+
chr17	18848131	18848144	TTGATTTGCATTT	1	-
chr17	20956518	20956531	AACATTTGCATAT	1	+
chr17	20957142	20957155	AACATTTGCATAT	1	+
chr17	2193598	2193611	TATATTTGCATAA	1	-
chr17	26373557	26373570	GACATTTTCATAA	1	+
chr17	2858646	2858659	TTGATTTGCATTT	1	+
chr17	29295735	29295748	TGATTTTGCATAA	1	+
chr17	29646503	29646516	AAAATTTGCATTT	1	-
chr17	39816260	39816273	TTCATTTGCATAC	1	-
chr17	40676385	40676398	TTCATTTGCATTT	1	-
chr17	42480036	42480049	AAAATTTGCATAT	1	+
chr17	42589287	42589300	TGTATTTGCATAT	1	+
chr17	43368707	43368720	ACCATTTGCATGC	1	-
chr17	45090016	45090029	TTGATTTGCATTT	1	-
chr17	46536710	46536723	AAAATTTGCATTT	1	+
chr17	47368337	47368350	TGAATATGCATTT	1	-
chr17	48676036	48676049	TTAATTTGCATTT	1	+
chr17	48981651	48981664	CAGATTTGCATGT	1	-
chr17	57145360	57145373	CTGCTTTGCATAT	1	+
chr17	57202201	57202214	ATGATTTGCATTT	1	+
chr17	57915836	57915849	CTTATTTGCCTAA	1	-
chr17	58730095	58730108	TTGATTTGCATTT	1	+
chr17	64190420	64190433	CAATTTTGCATAT	1	-
chr17	70147341	70147354	TTAATTTGCATGA	1	-
chr17	70459921	70459934	CACATTTGCATTT	1	+
chr17	74423982	74423995	TGGATTTGCATGA	1	-
chr17	76275639	76275652	CTCATTTGCATGT	1	-
chr17	8864122	8864135	TTCATTTTCATGT	1	-
chr17	9432643	9432656	CATATTTGCATAT	1	-
chr18	10898814	10898827	CTGATTTGCATCT	1	-
chr18	11081213	11081226	AGAATTTGCATTG	1	-
chr18	12803557	12803570	TTAATTTGCATGG	1	-
chr18	12996269	12996282	GAGATTTGCATAG	1	+
chr18	20820269	20820282	TGGTTTTGCATAA	1	+
chr18	20910518	20910531	GCCATTTGCATTT	1	+
chr18	20933114	20933127	CATATTTGCATGA	1	-
chr18	21635422	21635435	TTGATTTGCATTT	1	+
chr18	24061681	24061694	ATCATTTGCATAA	1	+
chr18	2640614	2640627	GATTTTTGCATAT	1	+
chr18	2770553	2770566	ATAATTTACATAT	1	-
chr18	32990722	32990735	CTACTTTGCATAC	1	-
chr18	33829549	33829562	CTGATTTGCATGT	1	+
chr18	39667359	39667372	CCCATTTGCATAA	1	-
chr18	42312070	42312083	CATATTTGCATAC	1	-
chr18	43271324	43271337	CCCTTTTGCATGC	1	+
chr18	4599558	4599571	CGTATTTGCATCT	1	+
chr18	47847275	47847288	TAAATTTGCATGA	1	-
chr18	47860988	47861001	TGAATTTGCATAA	1	+
chr18	49064015	49064028	TTCATTTGCATAT	1	+
chr18	49242878	49242891	AGAATTTGCATTT	1	-
chr18	51736591	51736604	TTGATTTTCATTT	1	-
chr18	54589481	54589494	ATTATTTACATAA	1	-
chr18	55883576	55883589	GGAATTTGCATTT	1	+
chr18	56307495	56307508	TACATTTGCATAT	1	-
chr18	57621118	57621131	GGTATTTGCATGA	1	+
chr18	60505911	60505924	TGGATTTGCATGT	1	-
chr18	60807309	60807322	TCGATTTGCATTT	1	-
chr18	60952769	60952782	CATATTTGCATAT	1	-
chr18	61015873	61015886	GTGATTTGCATAC	1	-
chr18	61499949	61499962	ACTATTTGCATGG	1	-
chr18	67726271	67726284	TTTATTTGCATTT	1	-
chr18	72024331	72024344	TTAATTTGCATAT	1	-
chr19	10353602	10353615	CTGATTTGCATGG	1	-
chr19	16247644	16247657	TATATTTGCATAG	1	-
chr19	17262419	17262432	TGGATTTGCATTT	1	-
chr19	18504821	18504834	CTGCTTTGCATAT	1	+
chr19	19557061	19557074	TTGATTTGCATTT	1	+
chr19	2069133	2069146	TACATTTACATAT	1	-
chr19	2260500	2260513	TCGATTTGCATTT	1	+
chr19	2486299	2486312	TGCATTTGCATAT	1	+
chr19	34799469	34799482	TAAATTTGCATTG	1	+
chr19	36406483	36406496	GTCATTTGCATCA	1	+
chr19	38994027	38994040	TTCATTTGCATGC	1	+
chr19	39045750	39045763	TAGATTTGCCTAT	1	+
chr19	39931035	39931048	TAGATTTGCATAT	1	+
chr19	40250605	40250618	TTGATTTGCATTT	1	-
chr19	40925588	40925601	TGCATTTACATAT	1	-
chr19	47792980	47792993	TTGATTTGCATAT	1	-
chr19	50436863	50436876	CTCATTTGCATAG	1	-
chr19	50447984	50447997	CTAATTTGCATTT	1	-
chr19	57781438	57781451	ATCATTTGCATGT	1	+
chr19	58323772	58323785	TTCATTTGCATCT	1	+
chr19	6246338	6246351	AACATTTGCATAC	1	-
chr19	7104973	7104986	AGAATTTGCATTT	1	+
chr19	7224306	7224319	GAGATTTGCATGA	1	-
chr1	100654511	100654524	TGAATTTTCATTT	1	+
chr1	111413782	111413795	TAAATTTGCATTT	1	+
chr1	112140315	112140328	GCAATTTTCATAA	1	+
chr1	112170898	112170911	CCCATTTGCATTT	1	-
chr1	113728474	113728487	TTGATTTGCATTT	1	-
chr1	119765025	119765038	TTGATTTGCATGT	1	+
chr1	12126175	12126188	TTAATTTGCATTT	1	+
chr1	14238409	14238422	CAGATTTGCATTC	1	+
chr1	145212284	145212297	AAAATTTGCATTG	1	+
chr1	149783964	149783977	TTCATTTGCATAC	1	-
chr1	150681231	150681244	CCATTTTGCATAG	1	+
chr1	15430016	15430029	TTGATTTGCATAT	1	-
chr1	155470081	155470094	ATAATTTGCATAA	1	+
chr1	155499208	155499221	TTGATTTGCATTT	1	+
chr1	155545124	155545137	TTTATTTGCATTT	1	+
chr1	155953636	155953649	TGATTTTGCATGC	1	+
chr1	157536593	157536606	TACTTTTGCATAA	1	+
chr1	160421805	160421818	CTTATTTGCATAG	1	+
chr1	161710144	161710157	TGCATATTCATTT	1	-
chr1	162654519	162654532	TGAATTTACATAT	1	-
chr1	165708249	165708262	TGAATTTGCATAC	1	+
chr1	166053282	166053295	TTTATTTACATAA	1	+
chr1	167650354	167650367	CTGATTTGCATAG	1	-
chr1	170209667	170209680	TTCATTTTCATTT	1	-
chr1	170901564	170901577	GAAATTTGCATAA	1	-
chr1	172154396	172154409	GAAATATGCATTT	1	+
chr1	172362525	172362538	AAATTTTGCATGA	1	+
chr1	172750835	172750848	CAATTTTGCATAT	1	+
chr1	176147107	176147120	GATATTTGCATAT	1	-
chr1	177787555	177787568	GTTATTTGCATGT	1	-
chr1	178545228	178545241	CTATTTTGCATAT	1	-
chr1	182686313	182686326	GTCATTTGCATAA	1	-
chr1	182730556	182730569	CTCATTTGCATAA	1	+
chr1	183578502	183578515	CTCTTTTGCATGA	1	+
chr1	183622516	183622529	TTTATTTGCATAT	1	+
chr1	185333809	185333822	TTGATTTGCATTT	1	-
chr1	192545031	192545044	CTTTTTTGCATTT	1	-
chr1	193052743	193052756	GGAATTTGCATTT	1	-
chr1	198591957	198591970	TCCATTTTCATTA	1	+
chr1	199946870	199946883	TTTTTTTGCATCT	1	-
chr1	200275153	200275166	AAAATTTGCATTG	1	+
chr1	201479995	201480008	CTGCTTTGCATGT	1	+
chr1	20287272	20287285	TGCATTTGCATAT	1	+
chr1	203723884	203723897	TGTATTTGCATAT	1	-
chr1	206304456	206304469	ATATTTTGCATAA	1	-
chr1	206914698	206914711	GGCATTTGCATGC	1	-
chr1	209948087	209948100	CAGATTTGCATTT	1	+
chr1	212159106	212159119	CTCCTTTGCATAT	1	+
chr1	213429928	213429941	CAAATTTGCATTG	1	+
chr1	220541881	220541894	GTATTTTGCATTT	1	-
chr1	221330984	221330997	GACATTTGCATAA	1	+
chr1	221842915	221842928	AATATTTACATAT	1	+
chr1	221912039	221912052	CTAATTTGCATTG	1	-
chr1	221996672	221996685	AGAATTTGCATTT	1	+
chr1	222196497	222196510	ATTATTTTCATAA	1	+
chr1	226589121	226589134	TTAATTTGCATAT	1	-
chr1	231470062	231470075	GAGATTTGCATAT	1	+
chr1	233743164	233743177	TGTATTTGCATGT	1	-
chr1	234738822	234738835	TTGTTTTGCATAT	1	-
chr1	235170744	235170757	TGTATTTGCATAT	1	-
chr1	235656148	235656161	GGCCTTTGCATTT	1	-
chr1	236006837	236006850	AGCATTTACATAG	1	-
chr1	241807399	241807412	TTGATTTGCATTT	1	-
chr1	243752760	243752773	TTGATTTGCATTT	1	-
chr1	248208713	248208726	CATATTTGCATAC	1	+
chr1	25157396	25157409	TATATTTACATAC	1	+
chr1	25353659	25353672	GTCTTTTGCATAT	1	+
chr1	27376331	27376344	TGCATTTGCATAT	1	-
chr1	27808554	27808567	TTCATTTGCATAA	1	+
chr1	32346913	32346926	GATATTTGCATAT	1	-
chr1	32368243	32368256	TTCATTTGCATGT	1	-
chr1	35695392	35695405	TTCATTTGCATAT	1	-
chr1	38727611	38727624	TGGCTTTGCATAT	1	+
chr1	38758038	38758051	TGAATATGCATGA	1	-
chr1	40818046	40818059	TGCATTTTCATGC	1	+
chr1	41165584	41165597	CTTATTTGCCTAT	1	+
chr1	42935642	42935655	CAGATTTGCATGC	1	+
chr1	45223278	45223291	TTGTTTTGCATAT	1	+
chr1	46329006	46329019	CTGATTTGCATAG	1	-
chr1	51977951	51977964	CTCATTTGCATAT	1	-
chr1	52441252	52441265	TTTATTTGCATAG	1	-
chr1	62530656	62530669	GCAATTTGCATAC	1	-
chr1	65364366	65364379	AAAATTTGCATAA	1	+
chr1	66817869	66817882	TCCATTTGCATAC	1	+
chr1	66902137	66902150	TAAATATACATAT	1	+
chr1	67578543	67578556	CTCATTTGCATAT	1	-
chr1	67751904	67751917	TTAATTTGCATTT	1	+
chr1	68221119	68221132	AGCATTTGCATTT	1	+
chr1	76890942	76890955	CCTATTTGCATAG	1	-
chr1	82064465	82064478	AATATTTGCATAC	1	+
chr1	84212169	84212182	AAAATTTGCATTT	1	+
chr1	87589398	87589411	CATATTTGCATGT	1	+
chr1	87859540	87859553	TGCATTTTCATAT	1	-
chr1	9140618	9140631	TTGATTTGCATTT	1	+
chr1	9141711	9141724	GTCATTTGCATAT	1	-
chr1	92249941	92249954	CCAATTTGCATAA	1	+
chr1	9239711	9239724	TGATTTTGCATTG	1	-
chr1	93546167	93546180	ACTATTTACATAT	1	-
chr1	95744002	95744015	AATATTTGCATAG	1	-
chr1	98257081	98257094	GTAATTTGCATTT	1	+
chr1	9880778	9880791	CTGCTTTGCATAT	1	-
chr1	99527938	99527951	GAAATTTGCATAC	1	+
chr20	1475177	1475190	CACATTTGCATAA	1	-
chr20	17881521	17881534	CTAATTTGCATTT	1	-
chr20	17924275	17924288	TTAATTTGCATTT	1	-
chr20	19895108	19895121	AAAATTTGCATTA	1	+
chr20	25016845	25016858	ATCATTTGCATAC	1	-
chr20	2865146	2865159	TTTATTTGCATTT	1	+
chr20	31258755	31258768	TTGATTTGCATTT	1	-
chr20	31771335	31771348	GGAATTTGCATAA	1	-
chr20	32245060	32245073	GTCATTTGCATAT	1	-
chr20	32965290	32965303	TGAATTTTCATAT	1	+
chr20	33249769	33249782	TTGATTTGCATTT	1	+
chr20	35920351	35920364	TCCATTTTCATAC	1	-
chr20	36705178	36705191	TGTATTTGCATTT	1	+
chr20	37321251	37321264	TTCATTTGCATAC	1	-
chr20	3998807	3998820	CTCATTTGCATAT	1	+
chr20	43214985	43214998	GGCATTTGCATGA	1	+
chr20	44081070	44081083	CTCATTTGCATGA	1	+
chr20	47398347	47398360	CGAATTTGCATGC	1	+
chr20	47669797	47669810	TAAATTTGCATAT	1	+
chr20	47896769	47896782	CAAATTTGCATTC	1	-
chr20	48736407	48736420	CTCATTTACATAT	1	-
chr20	54891266	54891279	CGGATTTGCATCC	1	-
chr20	5648562	5648575	TCAATTTGCATTT	1	+
chr20	57545344	57545357	TTGATTTGCATTT	1	-
chr20	60614977	60614990	TTGATTTGCATTT	1	-
chr20	62549231	62549244	TTAATTTGCATTT	1	+
chr20	8290417	8290430	CTGATTTGCATAC	1	+
chr20	9563983	9563996	GTCATTTGCCTAT	1	+
chr20	9899136	9899149	TCTATTTGCATAT	1	+
chr21	26588452	26588465	CAGATTTGCATGT	1	+
chr21	26831848	26831861	TTAATTTGCATGT	1	-
chr21	35391362	35391375	CTCATTTGCATAG	1	-
chr21	35894725	35894738	ATTATTTGCATAA	1	+
chr21	39593626	39593639	TGAATATGCATGT	1	+
chr21	43820880	43820893	TTAATTTGCATTT	1	+
chr21	43842337	43842350	CACATTTGCATTT	1	-
chr21	45619515	45619528	CACATTTGCATAT	1	+
chr22	24145420	24145433	AAAATTTGCATAC	1	+
chr22	29305483	29305496	CTGATTTGCATAG	1	-
chr22	33869136	33869149	CACTTTTTCATAT	1	+
chr22	35485324	35485337	CTTATTTGCATTT	1	+
chr22	36269604	36269617	AATATTTGCATGA	1	-
chr22	36556891	36556904	CTGTTTTGCATGT	1	-
chr22	40222052	40222065	GTATTTTGCATTT	1	+
chr22	43391316	43391329	AATATTTGCATTG	1	-
chr22	45114601	45114614	TTAATTTGCATTT	1	+
chr22	46900654	46900667	AGGATTTGCATAC	1	-
chr22	50767900	50767913	TTGATTTGCATTT	1	+
chr2	100095275	100095288	GAAATTTGCATTT	1	+
chr2	102850813	102850826	ATGTTTTGCATGT	1	-
chr2	103218411	103218424	TTGATTTGCATTT	1	+
chr2	103370184	103370197	AAAATTTGCATTC	1	-
chr2	106764386	106764399	TTGATTTGCATTT	1	-
chr2	109225639	109225652	TTATTTTGCATGT	1	-
chr2	109393060	109393073	TACATTTTCATAT	1	+
chr2	110340989	110341002	TTGATTTGCATTT	1	-
chr2	118823865	118823878	CACATATGCATGT	1	+
chr2	12007466	12007479	CCCATTTTCATGC	1	-
chr2	120110648	120110661	ATCATTTGCATAT	1	-
chr2	12260717	12260730	AAAATATGCATAA	1	+
chr2	128071182	128071195	TGTATTTGCATGT	1	-
chr2	129849465	129849478	GACATTTGCATAC	1	+
chr2	131104979	131104992	TTGATTTGCATTT	1	+
chr2	131144984	131144997	GAAATTTGCATAT	1	-
chr2	135007548	135007561	TTGATTTGCATTT	1	+
chr2	135092627	135092640	CTGATTTGCATAA	1	-
chr2	135516347	135516360	TTGATTTGCATTT	1	-
chr2	136970844	136970857	TATATTTGCATGT	1	-
chr2	138786351	138786364	TGCATTTACATAT	1	-
chr2	143672479	143672492	TTTATTTGCATAT	1	+
chr2	144769315	144769328	CCTATTTGCATAG	1	-
chr2	144941505	144941518	ATGATTTGCATTT	1	-
chr2	145229129	145229142	AACTTTTGCATAA	1	+
chr2	149388157	149388170	TTGTTTTGCATTT	1	-
chr2	157918486	157918499	TTTATTTGCATTT	1	-
chr2	158270086	158270099	CTTTTTTGCATTT	1	+
chr2	161058746	161058759	TTAATTTACATTT	1	+
chr2	161250902	161250915	AAAATTTGCATAC	1	-
chr2	162027619	162027632	TGAATATTCATAT	1	+
chr2	162762299	162762312	ATCATTTTCATTT	1	+
chr2	162849204	162849217	GTGCTTTGCATAT	1	+
chr2	163157903	163157916	GGCATTTGCATTT	1	+
chr2	165617977	165617990	AGCATTTGCATTT	1	-
chr2	166049899	166049912	CTGATTTGCATGT	1	-
chr2	171014494	171014507	CTCCTTTGCATAT	1	+
chr2	171084171	171084184	CTTATTTGCATGG	1	+
chr2	172175853	172175866	CACATTTGCATCA	1	-
chr2	172397233	172397246	TAAATTTGCATGT	1	+
chr2	17285802	17285815	AGGATTTGCATTT	1	-
chr2	175257559	175257572	GACATTTGCATCT	1	-
chr2	175465252	175465265	CTCATTTGCATCT	1	+
chr2	176017153	176017166	TTTATTTACATAA	1	-
chr2	179347319	179347332	AGCATTTGCATCT	1	-
chr2	183072231	183072244	CTCATTTGCATAA	1	+
chr2	184360775	184360788	GTGATTTGCCTGT	1	-
chr2	191332579	191332592	TTCATTTACATAT	1	+
chr2	191544915	191544928	CGGATTTGCATTT	1	-
chr2	191566608	191566621	AACTTTTGCATAA	1	+
chr2	192531551	192531564	GACATTTACATTT	1	+
chr2	19262360	19262373	TGTATTTGCATAT	1	+
chr2	192869444	192869457	TTAATTTACATAA	1	-
chr2	198126693	198126706	TGAATTTGCATTT	1	-
chr2	198758644	198758657	CCGTTTTGCATAT	1	+
chr2	201475114	201475127	AAGATTTGCATTC	1	+
chr2	201988732	201988745	TACATTTGCATTC	1	+
chr2	202113210	202113223	AAAATTTGCATCT	1	-
chr2	202437717	202437730	TTTATTTGCATAT	1	-
chr2	202769437	202769450	AGAATTTGCATTT	1	-
chr2	204463129	204463142	GTCATATGCATAA	1	-
chr2	206896085	206896098	AGAATATGCATAA	1	+
chr2	208198859	208198872	TTGATTTGCATAG	1	-
chr2	208484770	208484783	AAGTTTTGCATGA	1	+
chr2	208599201	208599214	TGCATTTACATTT	1	+
chr2	209396321	209396334	AAATTTTGCATAA	1	-
chr2	213594573	213594586	CTTATTTACATAT	1	-
chr2	213880637	213880650	TGAATTTTCATAT	1	+
chr2	213902443	213902456	ATGATTTGCATAA	1	-
chr2	215612912	215612925	AAAATTTGCATAA	1	+
chr2	216432393	216432406	TATATTTGCATAC	1	-
chr2	218525382	218525395	AAGATTTGCATGT	1	-
chr2	219199384	219199397	TAGATTTGCATTT	1	+
chr2	222420115	222420128	TTCATTTGCATAT	1	-
chr2	223298662	223298675	GACATTTGCATTT	1	+
chr2	224031910	224031923	GGTATTTGCATGC	1	+
chr2	225384025	225384038	AATATTTGCATAT	1	-
chr2	228721720	228721733	CTCATTTGCATGA	1	-
chr2	229983898	229983911	ATTATTTGCATGC	1	+
chr2	231278266	231278279	TTCATTTACATGA	1	-
chr2	232566401	232566414	CCTATTTGCATAG	1	-
chr2	237445577	237445590	TTTATATGCATAA	1	+
chr2	237883563	237883576	TGCATTTGCATAT	1	+
chr2	242038851	242038864	CTCATTTGCATAA	1	+
chr2	24565469	24565482	CTGATTTGCATGT	1	-
chr2	25589642	25589655	AAAATTTGCATAG	1	-
chr2	28665431	28665444	TTAATTTGCATCT	1	+
chr2	2902751	2902764	CTCATTTGCATAA	1	+
chr2	32913750	32913763	TTAATTTGCATTT	1	-
chr2	37934727	37934740	TATATTTGCATAT	1	+
chr2	38622111	38622124	TTGATTTGCATTT	1	-
chr2	39722192	39722205	ATGATTTGCATCA	1	-
chr2	45724690	45724703	AGAATTTGCATTT	1	+
chr2	47953174	47953187	ATAATTTACATAC	1	+
chr2	48671816	48671829	AGAATTTACATTT	1	-
chr2	54327150	54327163	TTAATTTGCATTT	1	+
chr2	585438	585451	TTCATTTGCATGT	1	-
chr2	58989565	58989578	GAAATTTGCATGT	1	-
chr2	60747820	60747833	GATATTTGCATCA	1	+
chr2	61193741	61193754	ATATTTTGCATTA	1	+
chr2	61989566	61989579	AGTATTTGCATAT	1	+
chr2	64319955	64319968	CATTTTTGCATAA	1	-
chr2	65157488	65157501	TTAATTTGCATTT	1	+
chr2	65161780	65161793	ATCATTTGCATTG	1	+
chr2	69875497	69875510	AAAATTTGCATTT	1	-
chr2	74544201	74544214	TGAATATGCATGT	1	+
chr2	75775035	75775048	CTCATTTGCATAT	1	+
chr2	76018053	76018066	TGAATTTGCATTT	1	-
chr2	76677460	76677473	TGTATTTGCATGG	1	+
chr2	7843330	7843343	TTCATTTGCATAA	1	-
chr2	8379945	8379958	TCATTTTGCATAA	1	-
chr2	8388838	8388851	CTGATTTGCATAG	1	+
chr2	87776691	87776704	ATCATTTGCATAT	1	-
chr2	89165761	89165774	GAGATTTACATAT	1	+
chr2	894197	894210	CTCATTTGCATAA	1	-
chr2	9125259	9125272	TTGATTTGCATAT	1	-
chr2	975403	975416	CACATTTGCATAA	1	-
chr2	98291574	98291587	TATTTTTGCATAT	1	-
chr2	98578282	98578295	TGCATTTGCATAT	1	-
chr2	98869064	98869077	ATCATTTACATAA	1	-
chr3	101510854	101510867	TTGATTTGCATTT	1	+
chr3	10187426	10187439	ATAATTTACATAC	1	+
chr3	102244659	102244672	AACATTTGCATTT	1	-
chr3	10268208	10268221	CTCATTTGCATGT	1	-
chr3	104604245	104604258	CTGATTTGCATAC	1	-
chr3	106018409	106018422	GAGATTTTCATAA	1	+
chr3	111329185	111329198	CACCTTTGCATGT	1	+
chr3	111832894	111832907	CTAATTTGCCTTT	1	-
chr3	111852642	111852655	TCATTTTGCATTC	1	-
chr3	114137229	114137242	TAAATTTGCATGA	1	-
chr3	114179530	114179543	TACATTTGCATTG	1	+
chr3	114475546	114475559	CTACTTTGCATAT	1	+
chr3	119059038	119059051	TTAATTTGCATTT	1	-
chr3	119257827	119257840	TTAATTTGCATAT	1	+
chr3	119274207	119274220	CTATTTTGCATAA	1	-
chr3	119982840	119982853	TGCATTTGCATAT	1	+
chr3	120407154	120407167	ATGATTTGCATAG	1	+
chr3	120504981	120504994	TCGATTTGCATTT	1	+
chr3	121528295	121528308	TACATTTGCATAT	1	-
chr3	121752064	121752077	TTAATTTGCATTT	1	+
chr3	121772031	121772044	TTGATTTGCATTT	1	+
chr3	121786396	121786409	CCTATTTGCATAC	1	-
chr3	122050144	122050157	CAAATTTGCATTC	1	+
chr3	122361975	122361988	TGAATTTGCATAC	1	-
chr3	122493252	122493265	GGCCTTTGCATGT	1	-
chr3	124796888	124796901	ATCATTTGCATAT	1	+
chr3	127085361	127085374	TTAATTTGCATCT	1	-
chr3	12782960	12782973	TCACTTTGCATAT	1	-
chr3	13029354	13029367	TGAATTTGCATCT	1	-
chr3	130576624	130576637	GATATTTGCATAT	1	+
chr3	133094314	133094327	TGGATTTGCATAA	1	-
chr3	133199476	133199489	TTGATTTGCATGG	1	-
chr3	133208006	133208019	CTCATTTGCATGG	1	-
chr3	134529025	134529038	CATATTTGCATAC	1	-
chr3	134935632	134935645	TTAATTTGCATAT	1	-
chr3	149303350	149303363	TTTTTTTGCATTC	1	+
chr3	150300926	150300939	GAAATTTGCATTT	1	+
chr3	150316560	150316573	AAAATTTGCATAC	1	-
chr3	150986675	150986688	AAATTTTGCATAC	1	-
chr3	152020493	152020506	ATCATTTGCATTC	1	+
chr3	152040867	152040880	AGAATTTGCATTT	1	+
chr3	15440575	15440588	TCTTTTTGCATGC	1	-
chr3	156445830	156445843	TTCATTTGCATAT	1	+
chr3	156538349	156538362	CTGCTTTGCATAT	1	-
chr3	15691502	15691515	CATATTTGCATGT	1	-
chr3	15837500	15837513	TGTATTTACATAT	1	-
chr3	160384116	160384129	GATATTTGCATGA	1	+
chr3	16287318	16287331	GATATTTGCATAT	1	-
chr3	16294299	16294312	TACATTTGCATTT	1	-
chr3	16537955	16537968	GCCATTTGCATAT	1	-
chr3	167779386	167779399	ATATTTTGCATTT	1	-
chr3	169862494	169862507	TTGATTTGCATTT	1	+
chr3	170813080	170813093	CTCATTTGCATGA	1	+
chr3	170975096	170975109	TAAATTTGCATGC	1	-
chr3	172435457	172435470	CTGTTTTGCATAA	1	+
chr3	175096361	175096374	GAAATTTGCATAA	1	-
chr3	176223910	176223923	AGCATTTGCATAT	1	-
chr3	176964833	176964846	TAAATTTGCATGA	1	+
chr3	178255054	178255067	CCGTTTTGCATAT	1	+
chr3	179468742	179468755	TACATTTGCATTT	1	+
chr3	179529614	179529627	TTCATTTTCATTC	1	+
chr3	179685616	179685629	ACAATTTGCATTT	1	-
chr3	185966408	185966421	GGAATTTACATTT	1	+
chr3	186236950	186236963	AACATTTGCATAA	1	-
chr3	188415194	188415207	CTGATTTGCATGT	1	+
chr3	189086316	189086329	CTGATTTGCATAA	1	-
chr3	190043874	190043887	GAAATTTGCATAA	1	+
chr3	191018968	191018981	AGAATTTGCATAA	1	+
chr3	19403995	19404008	ATGATTTGCATTT	1	+
chr3	196167165	196167178	AGTTTTTGCATTT	1	-
chr3	21487615	21487628	AATATTTGCATTT	1	+
chr3	25817620	25817633	TCCATTTGCATCA	1	+
chr3	28982156	28982169	GAATTTTGCATAA	1	+
chr3	31283901	31283914	AGAATTTGCATCC	1	-
chr3	39127710	39127723	AATATATGCATTT	1	+
chr3	42099246	42099259	CTCATTTGCATCT	1	+
chr3	46134419	46134432	TATTTATGCATGT	1	-
chr3	47014058	47014071	TTGATTTGCATTT	1	-
chr3	47773870	47773883	ATCATTTGCATGT	1	+
chr3	48018059	48018072	GATATTTGCATAA	1	+
chr3	48874806	48874819	TTGATTTGCATTT	1	-
chr3	5432094	5432107	TTCATTTGCATAT	1	-
chr3	55759087	55759100	GGCATTTGCATGC	1	+
chr3	56337842	56337855	AGGATTTGCATTT	1	-
chr3	56994471	56994484	CTGTTTTGCATGT	1	-
chr3	58482996	58483009	AACATTTGCATAG	1	-
chr3	60571812	60571825	GAGATTTGCATAT	1	+
chr3	61898013	61898026	GGAATTTGCATAA	1	+
chr3	67125873	67125886	ATGATTTGCATAT	1	-
chr3	69376219	69376232	GGGATTTTCATTT	1	+
chr3	71133013	71133026	GACATTTGCATGG	1	+
chr3	72540044	72540057	CACATTTGCATAA	1	+
chr3	72584977	72584990	ATCATTTGCATGT	1	-
chr3	78327046	78327059	TACATTTACATGT	1	+
chr3	93802291	93802304	ATCATTTACATGA	1	-
chr3	98250617	98250630	TTAATTTGCATTT	1	-
chr4	100980805	100980818	TTCATTTACATAT	1	-
chr4	100982150	100982163	GTCATTTGCATGA	1	-
chr4	103242904	103242917	ATCATTTGCATTT	1	-
chr4	104012935	104012948	CCTATTTGCCTAT	1	+
chr4	105414944	105414957	AGAATATGCATAT	1	+
chr4	10724778	10724791	TTCATTTGCATGT	1	-
chr4	110630370	110630383	AGAATTTGCATTT	1	-
chr4	111028330	111028343	TTCATTTACATAG	1	-
chr4	114063187	114063200	AATATTTGCATGT	1	-
chr4	114485284	114485297	TTCATTTGCATAC	1	+
chr4	119681777	119681790	GATATTTGCATAT	1	-
chr4	123554052	123554065	GTCATTTGCCTAT	1	-
chr4	123735791	123735804	TGCATTTACATAC	1	-
chr4	124321151	124321164	TCAATTTGCATTT	1	-
chr4	124426931	124426944	GCCATTTGCATTT	1	+
chr4	13388153	13388166	TTGATTTGCATTT	1	-
chr4	141077788	141077801	AGAATTTGCATCC	1	+
chr4	142298136	142298149	TAAATTTGCATGT	1	+
chr4	146693708	146693721	CTCATTTGCATAT	1	+
chr4	146786681	146786694	AGAATTTGCATCT	1	+
chr4	146803354	146803367	ATGATTTGCATAT	1	+
chr4	147045303	147045316	CCTATTTGCATAC	1	-
chr4	147231700	147231713	TTGATTTGCATTT	1	+
chr4	147372725	147372738	TTGATTTGCATGT	1	-
chr4	153473534	153473547	GCATTTTGCATAT	1	+
chr4	153516729	153516742	TTGATTTACATAA	1	-
chr4	153587238	153587251	AGAATTTGCATTT	1	+
chr4	159699370	159699383	GTAATTTGCATAT	1	+
chr4	164512961	164512974	TTAATTTGCATTT	1	+
chr4	164519355	164519368	ATCATTTGCATTT	1	+
chr4	164585154	164585167	TGAATTTGCATTG	1	+
chr4	165812102	165812115	TTGATTTGCATTT	1	+
chr4	169604465	169604478	AACATTTGCATTT	1	+
chr4	17594398	17594411	TTAATTTGCATTT	1	+
chr4	182244390	182244403	GGACTTTGCATGT	1	-
chr4	185239423	185239436	TGGATTTGCATGT	1	+
chr4	186261294	186261307	GTCATTTGCATAA	1	+
chr4	33105954	33105967	GATATTTGCATAA	1	+
chr4	36334576	36334589	GTTATTTGCATAA	1	+
chr4	39972556	39972569	CATATTTGCATTT	1	+
chr4	40175375	40175388	ATATTTTGCATAT	1	+
chr4	40194526	40194539	ATGATTTGCATAA	1	-
chr4	41098192	41098205	GTCCTTTGCATAC	1	+
chr4	42312689	42312702	TGCATTTGCATAT	1	+
chr4	548796	548809	ATATTTTGCATGC	1	+
chr4	56225059	56225072	ATGATTTGCATAA	1	-
chr4	56845943	56845956	AAAATTTGCATGT	1	+
chr4	56848663	56848676	TTGATTTGCATTG	1	+
chr4	57292666	57292679	AGAATTTGCCTAT	1	+
chr4	57342282	57342295	TGCATTTACATAA	1	+
chr4	57711157	57711170	AACATTTGCATAT	1	-
chr4	64529952	64529965	CATATTTGCATAA	1	-
chr4	71258236	71258249	TTGATTTGCATTT	1	-
chr4	71684369	71684382	GGTATTTACATAC	1	+
chr4	74455145	74455158	TTACTTTGCATTT	1	-
chr4	74593718	74593731	ATAATTTGCATAG	1	+
chr4	78414773	78414786	CTCTTTTACATAT	1	-
chr4	79550700	79550713	CCCATTTGCATAA	1	-
chr4	87417453	87417466	CCAATATGCATTT	1	+
chr4	89363892	89363905	TTCATTTGCATAA	1	+
chr4	89374223	89374236	TTCATTTGCATAA	1	+
chr4	90355762	90355775	AAAATTTGCATAA	1	+
chr4	94904474	94904487	CTAATTTGCATGG	1	-
chr4	99209907	99209920	TTGATTTGCATTT	1	+
chr4	99439892	99439905	AGAATTTGCATTT	1	-
chr5	103425210	103425223	TATATTTGCATGA	1	+
chr5	10589032	10589045	TTCATATGCATAA	1	-
chr5	106539218	106539231	ATATTTTGCATAT	1	-
chr5	106821002	106821015	TGAATTTGCATTT	1	-
chr5	108194796	108194809	CCAATTTGCATTT	1	+
chr5	108246896	108246909	TTAATTTGCATTT	1	+
chr5	108527182	108527195	TGCTTTTGCATTT	1	+
chr5	110235430	110235443	CACATTTACATAT	1	+
chr5	111340770	111340783	AAGATTTGCATTT	1	-
chr5	111859756	111859769	GTTATTTGCATAA	1	+
chr5	113107475	113107488	TTCATTTGCATAG	1	-
chr5	114796142	114796155	GTGATTTGCCTAA	1	-
chr5	115986917	115986930	CACATTTGCATAT	1	+
chr5	115988163	115988176	TCATTTTGCATGC	1	-
chr5	118677498	118677511	AAAATTTGCATCA	1	+
chr5	121304777	121304790	CTGCTTTGCATAT	1	+
chr5	123860539	123860552	CTCATATTCATTT	1	-
chr5	124043400	124043413	TTACTTTGCATTT	1	+
chr5	124246543	124246556	TTCATTTGCATAA	1	+
chr5	126016021	126016034	GAGATTTGCATTT	1	+
chr5	126297458	126297471	GATATTTTCATTT	1	+
chr5	126758883	126758896	AATATTTGCATAT	1	-
chr5	126921554	126921567	TTCATTTGCATAT	1	+
chr5	127762054	127762067	AACTTTTGCATAA	1	-
chr5	130615162	130615175	ATAATTTACATAA	1	+
chr5	130714838	130714851	CACATTTGCATAA	1	+
chr5	133255642	133255655	CTTATTTGCATGT	1	-
chr5	135605881	135605894	TGCATTTGCATGC	1	+
chr5	140937644	140937657	TACTTTTGCATTT	1	+
chr5	14249634	14249647	TTAATTTGCATGT	1	+
chr5	142944157	142944170	TTCATTTGCATTT	1	+
chr5	145205479	145205492	TAAATTTTCATGA	1	-
chr5	146835136	146835149	CTCATTTGCATGC	1	-
chr5	150539324	150539337	AACATTTGCATAC	1	+
chr5	153608431	153608444	CTCATTTTCATTT	1	+
chr5	155370961	155370974	GAAATTTGCATCT	1	+
chr5	156347562	156347575	GCATTTTGCATGT	1	-
chr5	156369252	156369265	CTTATTTACATAT	1	-
chr5	157023620	157023633	CTTATTTGCCTAA	1	-
chr5	157350948	157350961	TGAATATGCATAT	1	+
chr5	158378600	158378613	ATATTTTGCATTT	1	-
chr5	158385357	158385370	CTGATTTGCATGG	1	-
chr5	159587274	159587287	GGTATTTGCATTT	1	+
chr5	159869990	159870003	GGCATATGCATAT	1	+
chr5	159886291	159886304	GACATTTGCATCT	1	+
chr5	160084440	160084453	ATCATTTGCATAT	1	+
chr5	163343504	163343517	CTGATTTGCCTAC	1	+
chr5	169581879	169581892	AGTATTTGCATAT	1	+
chr5	171427043	171427056	CTCATTTGCCTAC	1	+
chr5	173114155	173114168	AAAATTTGCATTA	1	-
chr5	173191944	173191957	CTACTTTGCATAA	1	-
chr5	180714541	180714554	GTCATTTGCATAA	1	-
chr5	31573832	31573845	CAAATATGCATGC	1	-
chr5	33941388	33941401	AGTATTTGCATAT	1	+
chr5	37875355	37875368	TGTATTTACATAT	1	+
chr5	38888351	38888364	TGCATTTGCATAT	1	-
chr5	39640804	39640817	CTGATTTGCATAG	1	+
chr5	43137618	43137631	TTGATTTGCATTT	1	-
chr5	54358033	54358046	TGCATATGCATGT	1	-
chr5	54868651	54868664	CCATTTTGCATAT	1	-
chr5	55320784	55320797	AGAATTTGCATTT	1	-
chr5	56431534	56431547	AGAATTTGCATTT	1	+
chr5	59831226	59831239	TTGATTTGCATCT	1	+
chr5	71597555	71597568	AACATTTGCATTT	1	+
chr5	77936738	77936751	TTAATTTGCATTT	1	-
chr5	80450827	80450840	TTGATTTGCATTT	1	+
chr5	83569496	83569509	GACATTTGCATAG	1	-
chr5	85471300	85471313	TTAATTTGCATAT	1	+
chr5	86399669	86399682	GTTATTTGCATAC	1	-
chr5	88042395	88042408	AAATTTTGCATAT	1	-
chr5	88464764	88464777	AAGATTTGCATGT	1	-
chr5	88731319	88731332	TGTATTTGCATTC	1	-
chr5	90680763	90680776	TAAATTTGCATAT	1	+
chr5	94186060	94186073	GTTATTTGCATAA	1	-
chr5	95051685	95051698	TTCATTTGCATTT	1	-
chr5	95261722	95261735	TATATTTGCATGT	1	+
chr5	96296906	96296919	TGTTTTTGCATGG	1	-
chr5	99919953	99919966	TGCATTTGCATGA	1	+
chr6	106346307	106346320	AGAATTTGCATTT	1	+
chr6	106577543	106577556	TTATTTTGCATAC	1	+
chr6	106972051	106972064	ATCTTATGCATTT	1	+
chr6	107114720	107114733	GAGATTTGCATGA	1	-
chr6	108972223	108972236	CTCATCTGCATAT	1	-
chr6	11026562	11026575	CTCATTTGCATAG	1	+
chr6	110527192	110527205	CTGATTTGCATAT	1	-
chr6	119045553	119045566	GATATTTGCATAT	1	-
chr6	12066018	12066031	GTGATTTGCCTAA	1	+
chr6	126120003	126120016	TGAATATGCATTT	1	-
chr6	132140901	132140914	TGAATATGCATGT	1	+
chr6	13431885	13431898	AAAATTTGCATAA	1	-
chr6	137583056	137583069	ATTATTTACATAA	1	-
chr6	137752215	137752228	CAGTTTTGCATAA	1	-
chr6	138091139	138091152	CCAATTTGCATAT	1	-
chr6	138771878	138771891	CACATTTGCATAT	1	-
chr6	139191714	139191727	GAAATTTGCATTT	1	+
chr6	139454599	139454612	TTCATTTACATGA	1	+
chr6	140262352	140262365	ATAATTTACATAC	1	+
chr6	141873872	141873885	TGTTTTTGCATTC	1	+
chr6	143727997	143728010	CTGATTTGCATGG	1	-
chr6	144904590	144904603	AGAATTTGCATTA	1	-
chr6	145671274	145671287	TGGATTTGCATTT	1	-
chr6	147760416	147760429	TATATTTGCATAA	1	+
chr6	147769544	147769557	TTCATTTGCATAT	1	+
chr6	149368198	149368211	GACATTTGCATTT	1	-
chr6	149376829	149376842	TTCTTTTTCATTT	1	+
chr6	150173482	150173495	CTTATTTGCCTAA	1	+
chr6	150585405	150585418	ATCCTTTGCATGT	1	-
chr6	151216402	151216415	TGGTTTTGCATTT	1	+
chr6	151219642	151219655	CTGCTTTGCATTT	1	-
chr6	151302372	151302385	GATTTTTGCATTT	1	+
chr6	15327589	15327602	CACATTTTCATAT	1	+
chr6	15359796	15359809	CTTATTTGCATTG	1	+
chr6	15385270	15385283	CTCATTTGCATTT	1	-
chr6	15433249	15433262	AGAATTTGCATTT	1	+
chr6	155814904	155814917	TGAATTTGCATGT	1	-
chr6	161162174	161162187	CACATTTGCCTGT	1	-
chr6	16137008	16137021	TTAATTTGCATTT	1	+
chr6	161459608	161459621	AACATTTGCATTT	1	+
chr6	16375158	16375171	CTCATTTGCATGC	1	-
chr6	16393120	16393133	AGAATTTGCATTT	1	-
chr6	164127226	164127239	AAAATTTGCATGC	1	+
chr6	16432578	16432591	GAGATTTGCATAT	1	-
chr6	16471816	16471829	CTGCTTTGCATTT	1	-
chr6	16586574	16586587	TGAATTTGCATAA	1	-
chr6	167247621	167247634	TCATTTTGCATTC	1	+
chr6	167317766	167317779	GACATTTGCATTT	1	+
chr6	167541682	167541695	GGATTTTGCATAT	1	-
chr6	17621370	17621383	TTGATTTGCATTT	1	-
chr6	18153335	18153348	CAAATATACATAT	1	-
chr6	18401335	18401348	AATATTTGCATAC	1	-
chr6	20197774	20197787	ACAATTTACATGT	1	-
chr6	21375617	21375630	GGAATTTGCATTT	1	+
chr6	22103142	22103155	TTGATTTGCATTT	1	+
chr6	24256100	24256113	ATGATTTGCATAT	1	-
chr6	24974922	24974935	AACATTTGCATAC	1	-
chr6	25107611	25107624	CTGATTTGCATGT	1	-
chr6	25341561	25341574	TATATTTGCATCT	1	+
chr6	28222079	28222092	TTAATTTGCATAT	1	-
chr6	30753568	30753581	TAGATTTGCATTT	1	+
chr6	30806291	30806304	ATCATTTGCATCT	1	-
chr6	31318526	31318539	CCCATTTGCATAA	1	-
chr6	31391541	31391554	CCTATTTGCATAA	1	-
chr6	32407608	32407621	TTGATTTGCATTT	1	+
chr6	347451	347464	TTCATTTGCATGT	1	+
chr6	35574081	35574094	TTGATTTGCATTT	1	-
chr6	36063048	36063061	TTCATTTGCATTT	1	+
chr6	37464929	37464942	CTTATTTACATAT	1	+
chr6	37911645	37911658	TTTATTTGCATAC	1	+
chr6	38395760	38395773	AACATTTGCATAA	1	+
chr6	40242032	40242045	TATATTTGCATAG	1	-
chr6	42337463	42337476	TCTATTTGCATAC	1	+
chr6	42409214	42409227	AGCATTTGCATTC	1	+
chr6	4408136	4408149	TGTTTTTGCATGT	1	-
chr6	45123923	45123936	TCATTTTGCATAT	1	+
chr6	47408699	47408712	TATATTTGCATAA	1	+
chr6	5072785	5072798	CTGATTTGCATTT	1	+
chr6	51166953	51166966	GTGTTTTGCATAA	1	+
chr6	53349510	53349523	TAATTTTGCATTT	1	+
chr6	64633182	64633195	CATATTTGCATAA	1	-
chr6	6806720	6806733	GTGATTTGCATGT	1	-
chr6	70604688	70604701	GTGCTTTGCATGT	1	-
chr6	73346103	73346116	TACATTTGCATTT	1	-
chr6	73887130	73887143	CTGATTTGCATAT	1	-
chr6	77176153	77176166	CTTTTTTGCATAT	1	+
chr6	82616849	82616862	TGAATTTGCATAT	1	-
chr6	83095049	83095062	CTAATTTGCATCT	1	-
chr6	88888131	88888144	CTCATCTGCATAT	1	+
chr6	90085627	90085640	ATCATTTACATGA	1	+
chr6	99563067	99563080	GCAATTTGCATTC	1	+
chr7	105702152	105702165	TTTATTTGCATGG	1	+
chr7	107558904	107558917	AATATTTGCATTT	1	+
chr7	111209104	111209117	AACATTTGCATGC	1	+
chr7	111923638	111923651	GAAATTTGCATAT	1	+
chr7	126018875	126018888	AGGATTTGCATTT	1	+
chr7	127499008	127499021	TGCATTTACATAA	1	+
chr7	130628498	130628511	CTGATTTACATTT	1	+
chr7	135562685	135562698	TGACTTTGCATGT	1	-
chr7	135665584	135665597	TTCATTTACATAG	1	-
chr7	137710744	137710757	TTTATTTGCATAA	1	-
chr7	137718139	137718152	TGCATTTGCATAA	1	+
chr7	137775950	137775963	TAGATTTGCATAA	1	+
chr7	138809375	138809388	CTCATTTGCATAA	1	+
chr7	139527095	139527108	TCCATTTGCATGA	1	+
chr7	139594045	139594058	GCATTTTGCATGT	1	+
chr7	140139321	140139334	AGTATTTGCATAG	1	-
chr7	142447977	142447990	GATTTTTGCATAT	1	+
chr7	148942466	148942479	AGGATTTGCATAC	1	+
chr7	1667291	1667304	TTGATTTGCATTT	1	+
chr7	17235369	17235382	AGAATTTGCATAA	1	+
chr7	17545823	17545836	AATATTTGCATTT	1	-
chr7	20323981	20323994	CTGTTTTGCATTC	1	+
chr7	2336639	2336652	TTAATTTGCATGT	1	-
chr7	24882129	24882142	CTTATTTGCATGG	1	-
chr7	24939741	24939754	AGATTTTGCATTC	1	-
chr7	25312041	25312054	GGTATTTGCATTT	1	+
chr7	26004401	26004414	AGTATTTGCATTG	1	-
chr7	26404861	26404874	ATTATTTGCATTT	1	-
chr7	27626690	27626703	TGAATTTGCATAA	1	-
chr7	28745083	28745096	ATGTTTTGCATGT	1	+
chr7	29391939	29391952	GGGATTTGCATTT	1	+
chr7	33738596	33738609	ACCATTTACATGA	1	-
chr7	33789991	33790004	TTGATTTGCATTT	1	+
chr7	35749365	35749378	AGCATTTACATGC	1	+
chr7	36327736	36327749	CAGATTTGCATGT	1	+
chr7	37326930	37326943	TTTATTTACATAT	1	-
chr7	38182510	38182523	CCATTTTGCATAC	1	-
chr7	38211505	38211518	TCATTTTGCATAA	1	+
chr7	41005642	41005655	TCTATTTGCATAG	1	+
chr7	43098219	43098232	ACCATTTGCATCA	1	-
chr7	43610429	43610442	GGCATTTGCATTT	1	-
chr7	43709092	43709105	TGCATTTGCATAT	1	+
chr7	44642009	44642022	TTGATTTGCATTT	1	-
chr7	48127172	48127185	TTCATTTACATAG	1	+
chr7	54664634	54664647	GGTTTTTGCATGT	1	+
chr7	55372205	55372218	AATATTTGCATAC	1	+
chr7	55372970	55372983	TTAATTTGCATTT	1	-
chr7	64086289	64086302	CACATTTGCATAA	1	+
chr7	66144197	66144210	GATATTTGCATAG	1	+
chr7	66202894	66202907	GATATTTGCATAG	1	+
chr7	69304986	69304999	CAAATTTGCCTTT	1	-
chr7	69308821	69308834	GGAATTTGCATGA	1	+
chr7	69354531	69354544	TTGATTTGCATAT	1	+
chr7	69363365	69363378	GATATTTGCATGT	1	+
chr7	77387104	77387117	CTCATTTGCATGG	1	+
chr7	7860632	7860645	TTAATTTTCATTA	1	-
chr7	7960326	7960339	CCAATTTGCATAT	1	+
chr7	82440130	82440143	TAGCTTTGCATAT	1	-
chr7	87731238	87731251	GAAATTTGCATTT	1	+
chr7	92443305	92443318	TTCATTTGCATGC	1	+
chr7	92597944	92597957	TCATTTTGCATAT	1	-
chr7	95141230	95141243	CTAATTTACATTA	1	-
chr7	99692425	99692438	AGTATTTGCATAT	1	+
chr8	100845440	100845453	GTTATTTGCATAA	1	-
chr8	101506905	101506918	GGTATTTGCATAA	1	-
chr8	102064140	102064153	CTCATTTGCATAT	1	+
chr10	103431438	103431451	TCAATTTGCATAG	1	-
chr10	112483407	112483420	TTGATTTGCATTT	1	+
chr10	113098744	113098757	AATATTTGCATGA	1	+
chr10	11558539	11558552	CTGTTTTGCATGT	1	+
chr10	11674489	11674502	TTCATATACATAC	1	-
chr10	119252199	119252212	ATGTTTTGCATAC	1	-
chr10	133786118	133786131	AATATTTGCATGC	1	-
chr10	16821762	16821775	TAAATATGCATTA	1	-
chr10	1710700	1710713	CTCATTTGCATGC	1	-
chr10	22990575	22990588	TTGATTTGCATTT	1	+
chr10	35787822	35787835	TTCATTTGCATAG	1	+
chr10	3668744	3668757	CACATTTGCCTAC	1	+
chr10	3803778	3803791	CTGCTTTGCATGT	1	+
chr10	3828875	3828888	GCCATTTGCATTC	1	-
chr10	43716692	43716705	TATATTTGCATGA	1	+
chr10	49487455	49487468	TCCATTTTCATGC	1	+
chr10	6143402	6143415	TTATTTTGCATAT	1	+
chr10	61645427	61645440	ATTTTTTGCATAG	1	+
chr10	63747429	63747442	TTCATTTACATAT	1	-
chr10	63840147	63840160	CTCATTTACATAG	1	+
chr10	63926791	63926804	TTGATTTACATAT	1	+
chr10	64467754	64467767	ATAATTTGCATAG	1	-
chr10	64495531	64495544	GTATTATGCATGT	1	-
chr10	64672046	64672059	ATGATTTGCATTT	1	-
chr10	65426998	65427011	GCTATTTGCATGA	1	+
chr10	74056056	74056069	GGCATTTGCATCA	1	+
chr10	7488004	7488017	TGAATATTCATAT	1	-
chr10	80751129	80751142	TTTATTTGCATTT	1	-
chr10	82252934	82252947	TTGATTTGCATTT	1	-
chr10	85302781	85302794	CTAATTTGCATTC	1	+
chr10	85939360	85939373	TTAATTTGCATTT	1	-
chr10	89356274	89356287	CTTCTTTGCATAA	1	-
chr10	91127355	91127368	TTCATTTGCATAA	1	+
chr10	94489794	94489807	CAGATTTGCATAG	1	-
chr10	9577936	9577949	GGCCTTTGCATAT	1	+
chr10	98048166	98048179	GCAATTTGCATGG	1	-
chr11	102345526	102345539	AAAATTTGCATTT	1	+
chr11	103774947	103774960	GCTATTTGCATGA	1	-
chr11	104916127	104916140	TTCATATGCATAT	1	+
chr11	109948767	109948780	GTCATTTTCATTC	1	-
chr11	121334586	121334599	GCAATTTGCATAC	1	+
chr11	121408915	121408928	ATCATTTGCATAC	1	+
chr11	122722930	122722943	TTCATTTGCATAC	1	-
chr11	123253262	123253275	TTGATTTGCATAT	1	+
chr11	128603741	128603754	CTTCTTTGCATAT	1	-
chr11	128711474	128711487	CATATTTGCATTT	1	-
chr11	13370270	13370283	ATTATTTGCATGT	1	+
chr11	133865191	133865204	TTGATTTGCATTT	1	-
chr11	14599481	14599494	ATGATTTGCATAT	1	+
chr11	27340716	27340729	CAGATTTGCATTT	1	+
chr11	46288380	46288393	AGAATTTGCATCC	1	-
chr11	47901210	47901223	GCCATTTGCATAT	1	-
chr11	48009485	48009498	ATTATTTGCATGT	1	-
chr11	48053341	48053354	GTAATTTGCATAT	1	+
chr11	60134715	60134728	TCAATTTGCATAA	1	-
chr11	62630338	62630351	GTCATTTGCATAT	1	-
chr11	64839579	64839592	CTGCTTTGCATAT	1	+
chr11	65905357	65905370	AGAATTTGCATTT	1	-
chr11	70174064	70174077	AACATTTGCATGT	1	+
chr11	76790920	76790933	TTAATTTGCATTT	1	+
chr11	95745360	95745373	AGCATTTTCATTC	1	+
chr12	103786639	103786652	CAAATTTGCATTT	1	-
chr12	105360547	105360560	ATAATTTACATAC	1	-
chr12	10710565	10710578	AGAATTTGCATTT	1	-
chr12	111017153	111017166	ACCATTTGCATAT	1	+
chr12	111058235	111058248	CTTATTTGCATTC	1	+
chr12	111108197	111108210	TTGATTTGCATAT	1	+
chr12	113625192	113625205	GAAATTTGCATAA	1	+
chr12	117544038	117544051	GCAATTTGCATTT	1	+
chr12	11804997	11805010	GTAATTTGCATAT	1	+
chr12	120219836	120219849	GTAATTTGCATAT	1	-
chr12	121236233	121236246	GTATTTTGCATAT	1	+
chr12	123383371	123383384	TGGATTTGCATGT	1	+
chr12	12487430	12487443	GTCCTTTGCATAC	1	+
chr12	125405856	125405869	CTCATTTGCATGG	1	-
chr12	125890761	125890774	AAGTTTTGCATTC	1	-
chr12	125903504	125903517	ACTATTTGCATGG	1	+
chr12	133276990	133277003	TTAATTTGCATTT	1	+
chr12	1532101	1532114	ATCATTTGCATGC	1	-
chr12	25100907	25100920	GCTATTTACATAT	1	+
chr12	26624729	26624742	GTCATTTGCCTGC	1	+
chr12	32213630	32213643	GGGATTTGCATGT	1	-
chr12	40586989	40587002	TGCATTTGCATGA	1	-
chr12	45242755	45242768	CTCATTTACATTA	1	+
chr12	46940920	46940933	TTCATTTGCATCT	1	-
chr12	47663055	47663068	TCATTTTGCATTT	1	+
chr12	54591542	54591555	CTCATTTGCATGT	1	+
chr12	55385263	55385276	ATGATTTACATGC	1	+
chr12	6552799	6552812	TGGTTTTGCATAA	1	+
chr12	68382599	68382612	TATATTTGCATGT	1	-
chr12	68753184	68753197	AAGATTTGCATGA	1	+
chr12	72088444	72088457	TGGATTTGCATAA	1	-
chr12	8761887	8761900	ATAATTTACATAC	1	+
chr12	89560465	89560478	TCAATATGCATTT	1	+
chr12	92896940	92896953	CATATTTTCATAC	1	-
chr12	94634036	94634049	CTTATTTGCATTG	1	-
chr12	94651989	94652002	TCTATTTACATGA	1	+
chr12	94954866	94954879	CTCATTTGCATGT	1	+
chr12	9517286	9517299	TTCATTTGCATAT	1	+
chr12	99029886	99029899	ATTCTTTGCATAT	1	+
chr13	100148690	100148703	TTCATTTGCATGG	1	-
chr13	25192873	25192886	ATTATTTGCATTT	1	+
chr13	25236044	25236057	TTGATTTGCATTT	1	+
chr13	27751072	27751085	CAGATTTGCATTT	1	+
chr13	29282226	29282239	AACATTTGCATAG	1	+
chr13	30392206	30392219	AACATTTGCATAT	1	-
chr13	30970617	30970630	TATATTTGCATAT	1	-
chr13	40621515	40621528	CTAATTTGCATGG	1	-
chr13	41593558	41593571	CAGATTTGCATGT	1	-
chr13	41873637	41873650	GATATTTGCATGA	1	+
chr13	42386970	42386983	TTAATTTGCATTC	1	+
chr13	43177254	43177267	TAAATTTGCATGT	1	+
chr13	50209840	50209853	GACATTTGCATAG	1	-
chr13	97794032	97794045	CAGTTTTGCATGG	1	-
chr13	99984558	99984571	GTGTTTTGCATGT	1	+
chr14	106725776	106725789	TCTATTTGCATAT	1	+
chr14	21131328	21131341	TGCTTTTGCATGC	1	-
chr14	23001020	23001033	TCATTTTGCATTA	1	-
chr14	23259723	23259736	CTTCTTTGCATAA	1	-
chr14	35180485	35180498	CTGTTTTGCATAC	1	+
chr14	51229466	51229479	TAGCTTTGCATGT	1	+
chr14	51290836	51290849	TGATTTTGCATAT	1	+
chr14	54902642	54902655	TATATTTGCATAA	1	+
chr14	55744899	55744912	CTGTTTTACATAT	1	-
chr14	60671044	60671057	CTTATTTACATGC	1	-
chr14	61547318	61547331	TTGATTTGCATGG	1	+
chr14	61938402	61938415	CTGATTTGCATAA	1	+
chr14	62128360	62128373	AACATTTTCATAA	1	+
chr14	65626551	65626564	CATATTTGCATTT	1	+
chr14	68649175	68649188	TTCTTTTTCATAT	1	+
chr14	68779814	68779827	ATGTTTTGCATAA	1	-
chr14	70105306	70105319	TTCATATGCATGT	1	-
chr14	71792157	71792170	ATGATTTGCATAA	1	+
chr14	73056773	73056786	TTAATTTGCATTT	1	-
chr14	73725018	73725031	GCCATTTGCATAT	1	+
chr14	75677946	75677959	CTGATTTGCATTT	1	+
chr14	75906901	75906914	CATATTTGCATGT	1	+
chr14	78471974	78471987	CACATTTACATAT	1	+
chr14	81588836	81588849	CAACTTTGCATAT	1	-
chr14	89817835	89817848	AAAATTTGCATTT	1	-
chr14	90525390	90525403	TTAATTTGCATTT	1	-
chr14	97367772	97367785	TTCATTTGCATGG	1	+
chr15	100171776	100171789	CTCATTTGCATTA	1	+
chr15	27136590	27136603	CCTATTTGCATAG	1	+
chr15	35279067	35279080	GGGATTTGCATAT	1	+
chr15	37311838	37311851	GCCATATGCATGT	1	-
chr15	38422234	38422247	AGCCTTTGCATAA	1	+
chr15	38546682	38546695	CTCATTTGCATAG	1	+
chr15	41306054	41306067	TGAATTTGCATTT	1	+
chr15	44241047	44241060	AAGATTTGCATGT	1	-
chr15	52395805	52395818	AACATTTGCATTC	1	-
chr15	52514122	52514135	GTGATATGCATTT	1	+
chr15	54875254	54875267	AGAATTTGCATTT	1	+
chr15	55515055	55515068	TGAATTTACATAT	1	+
chr15	59543664	59543677	TTGATTTGCATAA	1	+
chr15	60860637	60860650	GAAATTTGCATGA	1	+
chr15	64754891	64754904	AGAATTTGCCTAT	1	+
chr15	66694333	66694346	AAAATTTGCATGT	1	-
chr15	67296654	67296667	TTAATTTGCATCT	1	+
chr15	75067571	75067584	CAGATTTGCATGT	1	-
chr15	80303558	80303571	TTAATTTACATTT	1	-
chr15	83381627	83381640	TTCATTTGCATAT	1	-
chr15	84116036	84116049	TTCATTTGCATAT	1	+
chr15	84597279	84597292	ATGATTTGCATAT	1	+
chr15	84812862	84812875	CATATTTGCATAT	1	+
chr15	96517031	96517044	GAAATTTGCATAC	1	+
chr15	99911842	99911855	ATTATTTGCATAC	1	+
chr16	10973015	10973028	ACATTTTGCATAT	1	-
chr16	14752171	14752184	TTCCTTTGCATAA	1	-
chr16	15497609	15497622	AACATTTGCATAC	1	+
chr16	17502923	17502936	GTAATTTGCATCT	1	-
chr16	17555881	17555894	AACATTTGCATCA	1	+
chr16	21285629	21285642	TGTTTTTGCATGG	1	+
chr16	21371787	21371800	GCCTTTTGCATGT	1	+
chr16	22211133	22211146	GGGCTTTGCATAT	1	-
chr16	27312884	27312897	CGCTTTTGCATTT	1	-
chr16	30482498	30482511	TTGATTTGCATTT	1	+
chr16	31398203	31398216	TTAATTTGCATGT	1	+
chr16	3676285	3676298	TTAATTTGCATTT	1	-
chr16	47148125	47148138	TTAATTTGCATTT	1	+
chr16	48559015	48559028	CAAATATGCATGC	1	-
chr16	50297899	50297912	GTAATTTACATAC	1	+
chr16	57024979	57024992	TAGATTTGCATAT	1	-
chr16	57039040	57039053	CACATTTGCATTT	1	-
chr16	72878639	72878652	GTCATTTGCATAA	1	-
chr16	74926964	74926977	CTGCTTTGCATAA	1	+
chr16	85998925	85998938	GATATTTGCATAA	1	-
chr16	86044297	86044310	CCACTTTGCATAT	1	+
chr16	8774649	8774662	TTGATTTGCATTT	1	+
chr16	87845297	87845310	TTGATTTGCATTT	1	-
chr16	87908920	87908933	GAGATATGCATTT	1	+
chr17	1092239	1092252	AAAATTTGCATGT	1	-
chr17	16850936	16850949	TTGATTTGCATTT	1	-
chr17	19967751	19967764	TACATTTGCATTT	1	-
chr17	25789847	25789860	TGCATTTGCATAT	1	+
chr17	26894727	26894740	AGAATTTGCATTC	1	-
chr17	28033667	28033680	AATATTTTCATTT	1	-
chr17	28667713	28667726	CTCATTTGCATAG	1	+
chr17	29150040	29150053	ATCATTTGCATTT	1	-
chr17	34481731	34481744	CATCTTTGCATAT	1	+
chr17	35844005	35844018	TTCATTTGCATAT	1	+
chr17	39835229	39835242	CAGTTTTGCATAT	1	-
chr17	40531469	40531482	TACATTTGCATGT	1	+
chr17	43391656	43391669	AGGTTTTGCATTT	1	-
chr17	45737685	45737698	GGCATATACATAT	1	-
chr17	47290953	47290966	GTAATTTGCATGA	1	+
chr17	47291379	47291392	CTCATTTGCATGT	1	-
chr17	49128237	49128250	TTAATATGCATAC	1	-
chr17	55543739	55543752	CATATTTGCATAC	1	-
chr17	55690310	55690323	CTCATTTGCATGA	1	-
chr17	55822785	55822798	TTCATTTGCATAT	1	+
chr17	56416699	56416712	TGGATTTGCATTT	1	+
chr17	57923113	57923126	TGTATTTGCATAT	1	+
chr17	57923880	57923893	TTTATTTGCATTG	1	+
chr17	65167755	65167768	CAGATTTGCATTT	1	-
chr17	65243263	65243276	TACTTTTGCATAA	1	-
chr17	65571080	65571093	CTAATTTGCATGG	1	+
chr17	65809425	65809438	TCTATTTGCATAG	1	-
chr17	67112454	67112467	GTGATTTACATGT	1	-
chr17	67499929	67499942	TGTTTTTTCATAT	1	+
chr17	70512098	70512111	GACATTTGCCTAT	1	-
chr17	74188124	74188137	TGGTTTTGCATTT	1	-
chr17	76149633	76149646	TTGATTTGCATAA	1	-
chr17	76620699	76620712	ATTATTTGCATAA	1	+
chr17	80317054	80317067	CTCATCTGCATAT	1	-
chr17	80464569	80464582	TTAATTTGCATTT	1	+
chr17	8819093	8819106	TTCATTTGCATCT	1	-
chr18	13176107	13176120	CTCATTTGCATAA	1	+
chr18	13567635	13567648	TTCATTTGCATTC	1	-
chr18	44811295	44811308	TACATTTGCATGC	1	-
chr18	49238022	49238035	CTCATTTGCATAA	1	-
chr18	52990484	52990497	ATCATTTGCATAT	1	+
chr18	53446074	53446087	CTCCTTTGCATAT	1	+
chr18	55416185	55416198	CTGATTTGCATTT	1	+
chr18	55509061	55509074	ACTTTTTGCATGC	1	+
chr18	56459572	56459585	TTGATTTGCATAA	1	+
chr18	60809185	60809198	CGTATTTTCATGA	1	-
chr18	67625852	67625865	AGGATTTGCATTC	1	-
chr18	71356673	71356686	CAAATATGCATTT	1	-
chr18	9861299	9861312	GTGTTTTGCATAA	1	+
chr19	10519502	10519515	CATATATGCATGT	1	+
chr19	14693843	14693856	TGAATTTGCATGT	1	+
chr19	16250899	16250912	CTTATTTGCATGG	1	-
chr19	17997576	17997589	TTGATTTGCATTT	1	+
chr19	19325103	19325116	TGCATATGCATGA	1	+
chr19	2391538	2391551	TTCATTTGCATGC	1	+
chr19	2962208	2962221	GTAATTTACATAA	1	-
chr19	35153960	35153973	TCCATTTGCATTT	1	-
chr19	35814471	35814484	TCAATTTGCATTT	1	+
chr19	36311084	36311097	GAAATTTGCATAA	1	+
chr19	38405712	38405725	GTGCTTTGCATGT	1	-
chr19	40073678	40073691	AGGATTTGCATAC	1	-
chr19	40217992	40218005	GTAATTTGCATAT	1	-
chr19	44294832	44294845	AGTATTTGCATTC	1	+
chr19	46464025	46464038	CTCATTTGCATGA	1	-
chr19	48081082	48081095	TTAATTTGCATTC	1	-
chr19	49473354	49473367	CTCATTTGCATAA	1	-
chr19	50409886	50409899	ACGATTTGCATTT	1	+
chr19	55028933	55028946	ATCATTTGCATAT	1	+
chr19	55067882	55067895	GGTATTTGCATGC	1	+
chr19	55188854	55188867	CACATTTGCATAT	1	+
chr19	55460953	55460966	CTCATTTACATAA	1	-
chr19	7179225	7179238	TTTATTTTCATTC	1	+
chr1	101593857	101593870	TGAATTTGCATAG	1	-
chr1	101854621	101854634	AAAATTTGCATTT	1	+
chr1	111671212	111671225	AGTATTTGCATAT	1	+
chr1	111757124	111757137	CTCATTTGCATAG	1	+
chr1	117081507	117081520	AGAATTTACATTT	1	-
chr1	153814675	153814688	TCAATTTTCATTT	1	+
chr1	156382909	156382922	TGCATTTGCATAA	1	-
chr1	157493824	157493837	CTTATTTGCATTT	1	+
chr1	15782134	15782147	AGAATTTGCATAA	1	-
chr1	158085072	158085085	GCCATTTACATAC	1	+
chr1	158132907	158132920	TGAATTTGCCTGT	1	-
chr1	158149596	158149609	AGGTTTTGCATAG	1	+
chr1	160402338	160402351	AAAATTTGCATGA	1	+
chr1	160519181	160519194	GGGCTTTGCATAT	1	+
chr1	160594468	160594481	GTTATTTGCATGA	1	-
chr1	160634664	160634677	GAAATTTGCATTT	1	+
chr1	160635525	160635538	AAAATTTGCATTT	1	-
chr1	165571089	165571102	CCATTTTGCATAA	1	+
chr1	166102663	166102676	GCAATTTGCATAT	1	+
chr1	167298124	167298137	GAGATTTGCATAA	1	+
chr1	169078342	169078355	GTGATTTGCATGC	1	-
chr1	173324473	173324486	AGGATTTGCATGT	1	+
chr1	176755633	176755646	AAGATTTGCATAT	1	+
chr1	182116499	182116512	GTTATTTTCATTT	1	-
chr1	183810855	183810868	AAAATTTGCATCA	1	-
chr1	192486180	192486193	CTCATTTACATGT	1	-
chr1	192595614	192595627	TGCATTTGCATAT	1	+
chr1	194259122	194259135	CTCATTTGCATCT	1	-
chr1	199120814	199120827	ATAATTTGCATAG	1	+
chr1	200609197	200609210	CACATTTTCATGC	1	-
chr1	205763608	205763621	TTCATTTGCATAA	1	-
chr1	207510706	207510719	AGCATTTTCATGA	1	+
chr1	211503505	211503518	ACCATTTGCATGT	1	-
chr1	211854311	211854324	CAGATTTGCATGT	1	+
chr1	212840708	212840721	TTCATTTGCATAT	1	-
chr1	213047028	213047041	ACCATTTACATGA	1	+
chr1	213244064	213244077	TCTATTTACATAT	1	+
chr1	219362794	219362807	CTCATTTTCATTA	1	-
chr1	221882635	221882648	TCCATTTGCCTAA	1	+
chr1	221935186	221935199	TTTATTTGCATAG	1	+
chr1	222755712	222755725	ATGATTTGCATTT	1	-
chr1	223724396	223724409	ATGATTTGCATTT	1	-
chr1	224357009	224357022	TGCTTTTGCATGA	1	+
chr1	224863448	224863461	GTAATTTGCATTC	1	-
chr1	224927781	224927794	TTGATTTGCATTT	1	-
chr1	226820359	226820372	ATCATTTGCATAT	1	+
chr1	227914850	227914863	TCACTTTGCATAT	1	+
chr1	231861261	231861274	TTAATTTGCCTGT	1	+
chr1	233079931	233079944	TTCATTTGCATAA	1	+
chr1	235183996	235184009	CAGATTTGCATGT	1	-
chr1	24046755	24046768	AATATTTGCATGG	1	-
chr1	25774161	25774174	ACCATATGCATGA	1	+
chr1	27204542	27204555	TTTATTTGCATGT	1	-
chr1	31406255	31406268	TGCATTTGCATGT	1	+
chr1	33445630	33445643	AAGATTTGCATGT	1	-
chr1	36625555	36625568	CTCATTTGCATAT	1	-
chr1	40829628	40829641	CTCATTTGCATGT	1	+
chr1	44232725	44232738	CGGATTTGCATTT	1	+
chr1	44302011	44302024	CAGATTTGCATTT	1	+
chr1	51339356	51339369	TTAATTTGCATGT	1	+
chr1	52421580	52421593	ATCATTTGCATAC	1	+
chr1	54696938	54696951	TTGATTTGCATTT	1	+
chr1	56992696	56992709	CTAATTTGCATTG	1	-
chr1	6091106	6091119	CTGATTTGCATAG	1	-
chr1	68202167	68202180	TTCATTTACATAG	1	-
chr1	76211181	76211194	GACATTTACATAA	1	-
chr1	8035490	8035503	TCATTTTGCATGT	1	+
chr1	90018357	90018370	GATATTTGCATAG	1	+
chr1	90135864	90135877	CGCATTTTCATTT	1	+
chr1	90171921	90171934	CACATTTGCATGA	1	-
chr1	9537014	9537027	CTGATTTGCATGA	1	-
chr20	10634541	10634554	TTTCTTTGCATGT	1	-
chr20	1418212	1418225	CACATTTGCATAT	1	+
chr20	14811355	14811368	CTGATATGCATCT	1	-
chr20	15876696	15876709	TTCATTTGCATAT	1	-
chr20	33643016	33643029	CCCATTTGCATAT	1	+
chr20	35672204	35672217	TAAATTTGCCTAT	1	-
chr20	36720299	36720312	TTCATTTACATAA	1	-
chr20	40293368	40293381	ACAATTTACATAT	1	-
chr20	44598605	44598618	GGCTTTTGCATAA	1	+
chr20	46044155	46044168	GCCATTTTCATGT	1	+
chr20	47051181	47051194	CTGTTTTGCATAA	1	-
chr20	47077943	47077956	CAGATTTGCATGC	1	-
chr20	47089187	47089200	CTGATTTGCATCT	1	+
chr20	47363615	47363628	ATTATTTGCATAA	1	-
chr20	49216750	49216763	TAGATTTGCATAA	1	+
chr20	49421977	49421990	AGAATTTGCATAA	1	+
chr20	52356045	52356058	CATATATGCATAT	1	+
chr20	52546693	52546706	TGAATTTGCATAT	1	+
chr20	5741365	5741378	CTCTTTTTCATAA	1	-
chr20	688262	688275	TTCATTTGCATAT	1	-
chr20	9909061	9909074	TTCATTTTCATTA	1	-
chr21	19072356	19072369	TATATTTGCATGA	1	-
chr21	19081637	19081650	ACAATATGCATAT	1	-
chr21	19157129	19157142	GGAATTTGCATTT	1	-
chr21	35578480	35578493	TGTTTATGCATAA	1	+
chr21	35790076	35790089	TATATTTACATAC	1	+
chr21	36561989	36562002	TACATTTACATAT	1	+
chr21	37850581	37850594	CTGATTTGCATAT	1	-
chr21	43889523	43889536	GTAATTTTCATAT	1	+
chr22	18558939	18558952	TAAATTTGCCTAT	1	-
chr22	23063048	23063061	TAGATTTGCATGA	1	+
chr22	24148333	24148346	ATCATTTGCATAC	1	+
chr22	24903889	24903902	CTGATTTGCATAG	1	-
chr22	28291835	28291848	AGTATTTGCATTT	1	+
chr22	30476289	30476302	CTGCTTTGCATAT	1	+
chr22	34062812	34062825	TGCATTTGCATAT	1	+
chr22	39511306	39511319	GAGATTTGCATCT	1	-
chr22	40634359	40634372	AAGTTTTGCATTT	1	+
chr22	40988890	40988903	TTAATTTGCATTG	1	+
chr22	41160823	41160836	CTACTTTGCATAT	1	+
chr22	43061270	43061283	ATCATTTGCATGT	1	-
chr2	100794880	100794893	TTAATTTGCATAT	1	+
chr2	101070376	101070389	TTTATTTACATAA	1	+
chr2	102637366	102637379	GAGATTTGCATGT	1	-
chr2	111639510	111639523	AACATTTGCATAT	1	+
chr2	111966956	111966969	GTGATTTGCATAA	1	+
chr2	114617420	114617433	CTACTTTGCATAA	1	+
chr2	118444443	118444456	AAGATTTGCATGT	1	-
chr2	118760977	118760990	TTCATTTTCATTT	1	-
chr2	12172113	12172126	TTTATTTGCATTT	1	+
chr2	12185026	12185039	GTCATTTGCATGC	1	+
chr2	12423271	12423284	ATCATTTGCATTT	1	+
chr2	132345816	132345829	TTGATTTGCATTT	1	-
chr2	135126877	135126890	AGAATTTGCATGT	1	-
chr2	135381663	135381676	ATAATTTTCATGA	1	+
chr2	144998735	144998748	AGAATTTGCATTT	1	-
chr2	151429721	151429734	AAGATTTGCATTT	1	-
chr2	152697175	152697188	TTCATTTGCATGA	1	+
chr2	152861587	152861600	CTAATTTGCATTC	1	-
chr2	156002387	156002400	GCAATTTGCATTT	1	-
chr2	158348861	158348874	TGAATTTGCATTG	1	-
chr2	173892450	173892463	ATGATTTTCATGT	1	-
chr2	192059008	192059021	TGAATTTGCATTA	1	-
chr2	192870156	192870169	TACATATTCATGT	1	+
chr2	196427104	196427117	CCAATTTGCATGA	1	-
chr2	197030932	197030945	CAGTTTTGCATAT	1	+
chr2	197076103	197076116	GTATTTTGCATTT	1	-
chr2	201173396	201173409	ATAATTTGCATAA	1	+
chr2	20648712	20648725	GTCATTTGCATAC	1	+
chr2	206565546	206565559	AGGATTTGCATTT	1	-
chr2	208905755	208905768	GGCCTTTGCATAT	1	+
chr2	223587091	223587104	CTGCTTTGCATAA	1	-
chr2	224662780	224662793	CTCATTTACATAT	1	+
chr2	224670930	224670943	TGCATTTGCATTT	1	-
chr2	224817498	224817511	CTCATTTGCATTT	1	+
chr2	225173118	225173131	CATATTTGCATGT	1	+
chr2	225222159	225222172	TTCATTTTCATGT	1	-
chr2	228492582	228492595	AGCATTTGCCTTT	1	-
chr2	231089394	231089407	GAAATTTGCATAC	1	-
chr2	231834251	231834264	TTTATTTGCATGG	1	+
chr10	101315891	101315904	CTCATTTACATCT	1	-
chr10	101379144	101379157	TCAATTTTCATGT	1	+
chr10	112169820	112169833	TTAATTTGCATGA	1	-
chr10	114150063	114150076	TTGATTTGCATTT	1	-
chr10	114741456	114741469	CTGCTTTGCATGT	1	-
chr10	118607606	118607619	TTATTTTGCATAA	1	+
chr10	122365606	122365619	ATGATTTGCATAA	1	-
chr10	125282418	125282431	TGAATTTGCATAT	1	-
chr10	131940354	131940367	TTAATTTGCATCC	1	-
chr10	135303534	135303547	GTAATTTGCATCT	1	+
chr10	1366367	1366380	TTCATTTGCATTT	1	-
chr10	22919718	22919731	GCAATTTGCATAT	1	-
chr10	22972203	22972216	AGTATTTGCATTT	1	+
chr10	2990442	2990455	TTCATTTTCATAC	1	+
chr10	44366202	44366215	CCAATTTGCATAA	1	+
chr10	50743327	50743340	CAGATTTGCATTT	1	-
chr10	5485700	5485713	TGTATTTACATAT	1	+
chr10	63664556	63664569	TGCATTTGCATAA	1	-
chr10	85750032	85750045	TGGATTTTCATTT	1	-
chr10	91061933	91061946	AGGATTTGCATTG	1	-
chr10	98781639	98781652	TGCATATGCATTG	1	+
chr11	120426121	120426134	CTGATTTGCATAG	1	+
chr11	129843172	129843185	AACATTTGCATAG	1	-
chr11	131763190	131763203	TGTATTTGCATGA	1	-
chr11	13227288	13227301	TCTATTTGCATTA	1	+
chr11	18792232	18792245	CATATTTTCATAA	1	-
chr11	30364341	30364354	GTGTTTTGCATGC	1	+
[truncated: 714 more rows]
