# Supplementary material for: Relationship between histone modifications and transcription factor binding is protein family specific
Source: Genome Res. 2018 Mar;28(3):321–33. doi: 10.1101/gr.220079.116 (PMC5848611; doi:10.1101/gr.220079.116)
Supplement: Supplemental Material [file supp_gr.220079.116_Supplemental_Material.zip › Supplemental_Material/POU2F2/non-BS.bed]

chr1	111436693	111436706	GTATTATGCATGT	1	+
chr1	111994831	111994844	CAGATTTTCATTT	1	+
chr1	143150134	143150147	GTGTTTTACATAT	1	-
chr1	144929359	144929372	TGCATTTTCATTT	1	-
chr1	146369907	146369920	GTCATATGCATGC	1	+
chr1	154201602	154201615	TTATTTTACATAT	1	+
chr1	160580640	160580653	TTCATTTGCATTC	1	-
chr1	167927162	167927175	GTCATTTACATAC	1	+
chr1	172664016	172664029	CTCTTTTTCATGT	1	+
chr1	176169045	176169058	ATAATTTGCATAA	1	-
chr1	178636271	178636284	CGCTTTTGCATCT	1	+
chr1	198267910	198267923	TGAATTTGCATTT	1	+
chr1	200593209	200593222	AATTTTTGCATTT	1	+
chr1	202502830	202502843	AGCTTATGCATTT	1	+
chr1	202980468	202980481	TTGATTTGCATTT	1	+
chr1	233238370	233238383	CACTTTTTCATAT	1	+
chr1	247360428	247360441	GTCTTTTGCATAA	1	+
chr1	27007724	27007737	AAATTTTGCATTT	1	-
chr1	27804768	27804781	GCTATTTGCATGA	1	-
chr1	35970244	35970257	GAAATTTGCATAA	1	-
chr1	42408059	42408072	CTAATTTGCATCC	1	-
chr1	89267632	89267645	CTCCTTTGCATTT	1	-
chr10	105159310	105159323	AGAATTTGCATTA	1	+
chr10	22208958	22208971	TACATTTGCATAA	1	-
chr10	30729346	30729359	CTTTTTTGCATAC	1	+
chr10	78991746	78991759	TATATTTGCCTAT	1	+
chr10	91808987	91809000	TTCATTTTCATGT	1	+
chr10	99191729	99191742	TCAATTTGCATCT	1	+
chr11	102221517	102221530	TTAATTTACATAT	1	+
chr11	3384131	3384144	AACATTTGCATGA	1	-
chr11	3384177	3384190	GTATTTTGCATAA	1	-
chr11	95788237	95788250	TCCATTTACATTT	1	+
chr12	102520874	102520887	AGAATTTACATTT	1	+
chr12	11264017	11264030	TTGTTTTGCATTT	1	-
chr12	25176889	25176902	ATGATTTGCATGT	1	-
chr12	27214450	27214463	CTCATTTGCCTTC	1	+
chr12	40005817	40005830	TTACTTTGCATTT	1	-
chr12	46380584	46380597	CGCTTTTGCATCT	1	+
chr12	56438429	56438442	TTAATTTACATAA	1	-
chr12	56867228	56867241	ATGCTTTGCATAT	1	-
chr12	66346693	66346706	GGCATATACATAT	1	-
chr12	68687528	68687541	GAATTTTGCATAA	1	-
chr12	74882191	74882204	CTAATTTGCATTC	1	-
chr12	92433168	92433181	GCTATTTACATTT	1	+
chr12	92858764	92858777	TGAATATGCATTT	1	+
chr13	41267297	41267310	CTAATTTACATTC	1	+
chr13	41267337	41267350	CTAATTTACATTC	1	-
chr14	34927554	34927567	AATATTTGCATTT	1	+
chr14	50967946	50967959	GAAATTTGCATAT	1	-
chr14	71036787	71036800	TTTTTTTGCATTT	1	-
chr14	74119822	74119835	TTTATTTGCATAA	1	-
chr14	78177896	78177909	TTAATTTTCATTT	1	+
chr15	100114789	100114802	ATCCTTTGCATGT	1	+
chr15	23389610	23389623	TGGTTTTGCATTT	1	+
chr15	41579242	41579255	CTCATTTACATGT	1	-
chr15	50755798	50755811	TTTTTATGCATTT	1	+
chr15	57511578	57511591	CTATTTTGCATAA	1	+
chr15	64580990	64581003	AGTATTTACATGA	1	-
chr15	90937057	90937070	TGCTTTTGCATAC	1	+
chr16	21960537	21960550	ACAATTTACATGT	1	+
chr16	30471656	30471669	ATCTTTTGCATAA	1	+
chr16	58340305	58340318	AACATATACATAT	1	+
chr16	75587779	75587792	AACATTTGCATTG	1	+
chr17	25764022	25764035	AATTTTTGCATTT	1	-
chr17	51183580	51183593	ATAATTTTCATGA	1	+
chr17	5133518	5133531	CTCTTTTGCATGC	1	-
chr17	53052229	53052242	TTAATTTGCATAT	1	-
chr17	73146053	73146066	GCCATTTACATAC	1	+
chr17	73363659	73363672	GAAATATGCATAA	1	+
chr18	2573949	2573962	CACATTTACATTT	1	-
chr18	4328767	4328780	TCCATTTGCATTT	1	+
chr18	46980856	46980869	CCCATTTGCATAA	1	+
chr18	47856936	47856949	TTTATTTGCATGT	1	+
chr18	54536558	54536571	GAAATATGCATTT	1	+
chr18	56321275	56321288	TTCATTTTCATTC	1	+
chr18	803319	803332	TTTATATGCATTA	1	-
chr19	40856490	40856503	AATTTTTGCATTT	1	-
chr2	10246175	10246188	GAAATTTGCATAA	1	-
chr2	112588243	112588256	TTAATTTGCATTT	1	-
chr2	114657914	114657927	TGGATTTGCCTAT	1	+
chr2	114657937	114657950	TCCATTTACATGA	1	-
chr2	123838032	123838045	TTCTTTTGCATAT	1	+
chr2	134119879	134119892	CTGCTTTGCATAA	1	+
chr2	135067894	135067907	GTGCTTTGCATAT	1	+
chr2	148807825	148807838	TTGATTTGCCTTT	1	+
chr2	160572164	160572177	TTAATTTTCATTA	1	+
chr2	162090715	162090728	ATCATTTACATAA	1	-
chr2	172234608	172234621	CCAATTTACATTT	1	-
chr2	175450812	175450825	TTCATTTTCATAT	1	-
chr2	196185406	196185419	TGATTTTGCATTT	1	+
chr2	20546465	20546478	ATTATTTACATTT	1	-
chr2	216924453	216924466	TTTATTTGCATTT	1	+
chr2	231209223	231209236	CCCATTTACATTT	1	+
chr2	231334386	231334399	TACATTTGCATTC	1	+
chr2	24145652	24145665	TTGATTTGCATTT	1	-
chr2	26497190	26497203	TGGATTTGCCTGT	1	-
chr2	29357943	29357956	TTCATTTACATAT	1	-
chr2	46474024	46474037	CTAATTTACATTC	1	+
chr2	69662109	69662122	GGTTTTTGCATTT	1	-
chr20	35717880	35717893	TTTATTTTCATTT	1	-
chr20	35721313	35721326	ATTTTTTGCATTT	1	+
chr20	46151332	46151345	TTGATTTGCATAG	1	+
chr20	52236275	52236288	TCTATTTGCATGC	1	-
chr20	5632680	5632693	ACAATTTACATGT	1	-
chr22	22165043	22165056	TTGATTTGCATTT	1	+
chr22	40248934	40248947	AACATTTGCATTG	1	-
chr3	105570090	105570103	ACAATTTGCATTT	1	-
chr3	112698260	112698273	TCTATTTGCATTA	1	+
chr3	151989408	151989421	TGCCTTTGCATAC	1	-
chr3	153615857	153615870	AAATTTTGCATAA	1	-
chr3	170945308	170945321	GATATTTGCATAT	1	-
chr3	174976685	174976698	TAAATATGCATGC	1	+
chr3	196155119	196155132	CTTTTTTGCATGG	1	-
chr3	2385190	2385203	TTCATTTACATAG	1	+
chr3	31565219	31565232	TTAATTTGCATTT	1	-
chr3	69268568	69268581	TTCATTTGCATGC	1	-
chr3	81732705	81732718	CCTATTTTCATTT	1	-
chr3	86908412	86908425	GCCATTTACATAT	1	+
chr3	99223007	99223020	TGTATTTGTATAT	1	+
chr4	103744325	103744338	TACTTTTGCATAT	1	-
chr4	136330743	136330756	AACTTTTGCATTT	1	+
chr4	152027009	152027022	AATTTTTGCATTT	1	+
chr4	167308326	167308339	CCATTTTGCATAG	1	-
chr4	175165724	175165737	TTTATTTGCATGT	1	+
chr4	59627875	59627888	ATTTTTTGCATAA	1	+
chr4	87933949	87933962	GCAATTTGCATGG	1	-
chr5	107638949	107638962	AATATATGCATTT	1	-
chr5	108742147	108742160	TTGATTTGCATTT	1	-
chr5	130578661	130578674	GTAATTTGCATGA	1	-
chr5	131818507	131818520	AATTTTTGCATTT	1	+
chr5	142573186	142573199	GCAATTTGCATAT	1	+
chr5	142888190	142888203	TTGTTTTGCATAT	1	+
chr5	157026773	157026786	ATCATTTTCATTT	1	-
chr5	72854933	72854946	TAAATTTGCATAG	1	-
chr5	93966496	93966509	TTGATTTGCATGA	1	+
chr5	96516351	96516364	CCAATTTGCATAT	1	-
chr6	10702109	10702122	AATATTTGCATAG	1	+
chr6	139270028	139270041	TTTATTTACATAC	1	+
chr6	154560761	154560774	AGAATTTGCATTA	1	-
chr6	15647502	15647515	TTAATTTGCATTG	1	-
chr6	157998951	157998964	TTCATTTGCATTT	1	+
chr6	167416057	167416070	CCATTTTGCATTC	1	+
chr6	26389624	26389637	GCCTTTTGCATAT	1	-
chr6	32993100	32993113	GATTTTTGCATAT	1	+
chr6	37116424	37116437	TGAATTTGCATGA	1	-
chr6	37950207	37950220	TATATTTGCATCA	1	-
chr6	73367689	73367702	AATATTTGCATTT	1	+
chr6	74227996	74228009	AAGATTTGCATTC	1	+
chr6	74959557	74959570	AATATTTTCATTT	1	-
chr6	87915619	87915632	AAATTTTGCATAA	1	+
chr6	88186583	88186596	ATTTTTTGCATTT	1	-
chr7	102942083	102942096	CCATTTTGCATTC	1	-
chr7	116666602	116666615	TGCATATTCATTT	1	-
chr7	120473748	120473761	TATATTTGCATCA	1	+
chr7	122272489	122272502	TTGATTTGCATTT	1	+
chr7	128691528	128691541	GACATTTGCCTAT	1	-
chr7	128737303	128737316	GGTATTTGCATGA	1	+
chr7	24950794	24950807	CTGCTTTGCATTT	1	-
chr7	7004889	7004902	GGCATTTTCATAA	1	-
chr7	8014110	8014123	CTAATTTGCATTA	1	-
chr7	87199630	87199643	ATGATTTACATAA	1	+
chr7	92262747	92262760	TGAATTTGCATCT	1	-
chr8	11147834	11147847	TTGATTTGCATGG	1	+
chr8	126260609	126260622	AGATTTTGCATAT	1	+
chr8	59251466	59251479	TTAATTTGCATTT	1	-
chr9	102858214	102858227	CAAATTTACATAG	1	+
chr9	109773807	109773820	CTGCTTTGCATAA	1	+
chr9	26812331	26812344	TTTATTTGCATTT	1	-
chr9	33030491	33030504	CTTATTTGCATTC	1	-
chr9	5707860	5707873	TCCATTTACATTA	1	+
chr9	5791439	5791452	GTGATTTGCATGT	1	+
chr9	70836081	70836094	TTCATTTTCATGT	1	-
chr9	96931947	96931960	CATATTTGCATGT	1	-
chrX	15803577	15803590	CTACTTTGCATAC	1	-
chr1	111582267	111582280	TTGTTTTGCATTT	1	-
chr1	114337192	114337205	TGTATTTGCATAG	1	+
chr1	161442741	161442754	ATTTTTTGCATAG	1	-
chr1	167514874	167514887	TGTATTTTCATAA	1	-
chr1	172664111	172664124	AACATTTGCATCA	1	-
chr1	183812943	183812956	TATATTTTCATGT	1	+
chr1	192519945	192519958	TCAATTTTCATTT	1	+
chr1	192522943	192522956	TTTTTTTGCATTT	1	-
chr1	212854064	212854077	ATAATTTGCATGT	1	+
chr1	232445576	232445589	CTTATTTACATAT	1	-
chr1	233742793	233742806	GGTTTTTGCATGT	1	+
chr1	25772453	25772466	TTATTTTTCATAT	1	-
chr1	32352705	32352718	TGAATTTGCCTAT	1	+
chr1	46053145	46053158	TTCATTTACATAT	1	+
chr1	52144172	52144185	TATTTTTGCATTT	1	-
chr1	75084849	75084862	TTATTTTGCATAC	1	-
chr1	85095209	85095222	TTCATTTTCATAA	1	+
chr1	8714050	8714063	CAAATTTGCATTC	1	-
chr1	87941954	87941967	TCCATTTACATAG	1	-
chr1	89447846	89447859	AGGTTTTGCATAC	1	+
chr10	101677775	101677788	CTATTTTGCATAT	1	-
chr10	106094177	106094190	TTGATTTGCATAT	1	+
chr10	115444215	115444228	AGTTTTTGCATAT	1	-
chr10	127604001	127604014	TTGATTTGCATGT	1	+
chr10	17069097	17069110	AGAATTTACATTT	1	+
chr10	22803591	22803604	CAAATTTACATGT	1	+
chr10	23054802	23054815	GACATTTGCATTT	1	-
chr10	63734446	63734459	GAAATTTACATGC	1	+
chr10	63778487	63778500	ATATTTTGCATTA	1	+
chr10	64393861	64393874	TTGATTTTCATGT	1	+
chr10	69913544	69913557	ATTATTTGCATAT	1	+
chr10	73727972	73727985	TTGATTTGCATTT	1	+
chr10	73982677	73982690	AACATTTGCATTT	1	+
chr10	76628435	76628448	TTCATTTGCATTT	1	+
chr10	82856412	82856425	CTAATTTACATTC	1	+
chr10	89876059	89876072	ACTATTTTCATAT	1	-
chr10	97452274	97452287	TACATTTGCATTT	1	-
chr10	98515989	98516002	GTAATTTGCATTT	1	-
chr10	99404235	99404248	TTCTTTTACATGA	1	-
chr11	102316098	102316111	AACATTTGCATCT	1	+
chr11	102807670	102807683	TTGATTTGCATTT	1	-
chr11	116858576	116858589	TGTATTTGCATGT	1	-
chr11	120336784	120336797	TGTATTTACATAA	1	-
chr11	61095868	61095881	TTCATTTGCATGT	1	-
chr11	73627716	73627729	TTCATTTACATGA	1	+
chr11	75561075	75561088	TTCATTTGCATGG	1	-
chr11	82691406	82691419	AAAATATGCATAA	1	+
chr11	88096815	88096828	TGCATTTGCATCT	1	+
chr11	94803720	94803733	ATGTTTTGCATTT	1	+
chr11	95927659	95927672	CTGTTTTGCATAA	1	-
chr12	121295036	121295049	TTAATTTTCATAA	1	-
chr12	121378685	121378698	AATTTTTGCATTT	1	-
chr12	123010191	123010204	AGATTTTGCATTC	1	-
chr12	123043517	123043530	TAGATTTGCCTAT	1	+
chr12	123376702	123376715	TTCATATGCATGT	1	-
chr12	125470941	125470954	TCTATTTTCATAA	1	+
chr12	53507000	53507013	CTGCTTTGCATTT	1	-
chr12	68673231	68673244	AGTATTTTCATAT	1	-
chr12	68700434	68700447	TTGATTTGCATCT	1	-
chr12	70639205	70639218	TTTTTTTGCATCT	1	+
chr12	82351531	82351544	TTCATTTGCATAT	1	+
chr12	99923878	99923891	TCTATTTACATAT	1	-
chr13	100128942	100128955	TTTATTTACATAA	1	+
chr13	20350648	20350661	AAAATTTGCATAT	1	-
chr13	26951366	26951379	GGCTTTTGCATGC	1	+
chr13	33719415	33719428	TTAATTTGCATTT	1	-
chr13	33777176	33777189	AGCATTTTCATGC	1	+
chr13	43564612	43564625	ATGATTTGCATGA	1	-
chr13	77960360	77960373	TCAATTTTCATGT	1	-
chr13	79644936	79644949	TTAATTTACATAA	1	-
chr13	80278089	80278102	CTCATTTGCCTTC	1	+
chr13	99947949	99947962	GCCTTTTGCATGT	1	+
chr14	102318126	102318139	CACATTTACATGA	1	-
chr14	31463913	31463926	TACATTTTCATGT	1	-
chr14	39652845	39652858	TGAATTTGCATGT	1	+
chr14	45459057	45459070	CAGTTTTGCATGG	1	+
chr14	60646333	60646346	TGTATATGCATGT	1	-
chr14	61805497	61805510	CCAATATGCATTT	1	+
chr14	68802172	68802185	CTGATTTGCATCT	1	+
chr14	72970949	72970962	ATTTTTTGCATAT	1	+
chr14	81940402	81940415	CTTTTTTGCATAT	1	-
chr15	100122801	100122814	TTCATTTACATAC	1	-
chr15	38750776	38750789	GGCATTTGCCTAC	1	+
chr15	59544619	59544632	CTCTTTTGCATTT	1	-
chr15	86264146	86264159	TGCATTTGCATTT	1	-
chr15	89542374	89542387	ATGATTTGCATAT	1	-
chr16	13682717	13682730	AGCATTTACATTT	1	-
chr16	32945379	32945392	TACTTTTGCATTT	1	+
chr16	46726060	46726073	TGCATATGCATGA	1	+
chr16	56823548	56823561	GGCTTTTGCATAA	1	+
chr16	78195103	78195116	TAAATATACATAT	1	-
chr17	28035737	28035750	GTCATTTGTATGT	1	+
chr17	33731496	33731509	CTCATATGCATGA	1	+
chr17	41549332	41549345	TTGCTTTGCATAC	1	+
chr17	446397	446410	CTCATTTTCATTT	1	-
chr17	54923463	54923476	AACATTTGCATGA	1	+
chr17	58729971	58729984	CTAATTTACATTC	1	+
chr17	59647754	59647767	TTGCTTTGCATTT	1	+
chr17	62092386	62092399	TCCATTTACATTC	1	-
chr17	66182201	66182214	TGTATTTGTATAT	1	+
chr17	66791377	66791390	ATGTTTTGCATAA	1	-
chr17	68295205	68295218	TTTATTTACATAC	1	-
chr17	70017714	70017727	TAGATTTGCATTT	1	-
chr17	74353303	74353316	TCCATTTACATAG	1	+
chr17	76730036	76730049	TTGATTTGCCTTT	1	-
chr17	8128321	8128334	ATTTTTTGCATTT	1	+
chr18	19438717	19438730	ATTATTTGCATAT	1	+
chr18	23667172	23667185	TGAATTTGCCTGT	1	-
chr18	29405866	29405879	TTCATTTGCATAT	1	-
chr18	3255626	3255639	TATATTTGCATGT	1	+
chr18	43401846	43401859	TTGATTTGCATTT	1	-
chr18	4360492	4360505	TTCATTTGCATAA	1	-
chr18	51746176	51746189	CAAATATACATAT	1	-
chr18	57591002	57591015	ATCTTTTGCATCT	1	-
chr18	61046319	61046332	TTCATTTTCATAT	1	-
chr18	71008002	71008015	AATATTTGCATTT	1	+
chr19	10767643	10767656	TAATTTTGCATTT	1	+
chr19	11675693	11675706	TTCATTTGCATCT	1	+
chr19	11766748	11766761	ACATTTTGCATTT	1	-
chr19	16211469	16211482	AATTTTTGCATTT	1	-
chr19	18510078	18510091	AATATTTGCATGT	1	+
chr19	29700897	29700910	AATATTTACATGA	1	+
chr2	103042445	103042458	ACAATTTTCATAA	1	-
chr2	122352912	122352925	GTGTTTTGCATGC	1	-
chr2	123503409	123503422	TGCATTTGCATTT	1	-
chr2	128125208	128125221	AATTTTTGCATTT	1	-
chr2	136232966	136232979	GTTATTTACATAT	1	-
chr2	147936271	147936284	TTGATTTGCATCT	1	+
chr2	153597360	153597373	TTCATTTGTATTT	1	-
chr2	169458410	169458423	TATATTTGCATGC	1	+
chr2	191632850	191632863	GTGATTTGCATGT	1	-
chr2	202100711	202100724	AGGTTTTGCATAA	1	+
chr2	208548920	208548933	GTCTTTTGCATAT	1	+
chr2	218415576	218415589	TAAATTTGCATTT	1	-
chr2	219667610	219667623	GCCATTTGCATAT	1	+
chr2	225444583	225444596	AGCATTTTCATTC	1	+
chr2	225794996	225795009	CTCATTTTCATTT	1	-
chr2	231842946	231842959	TTCTTTTGCATTC	1	-
chr2	242060016	242060029	ATGATTTGCATTT	1	-
chr2	26465955	26465968	TTCCTTTGCATGA	1	-
chr2	28134508	28134521	GAGATTTGCATTT	1	-
chr2	32128253	32128266	AAAATTTGCATAT	1	-
chr2	37779557	37779570	GTCATTTGCATGA	1	+
chr2	43606738	43606751	CCATTTTGCATTC	1	-
chr2	45861464	45861477	TGAATTTTCATTT	1	-
chr2	56596641	56596654	GACATTTGCATGG	1	-
chr2	62344528	62344541	AACATTTACATGT	1	+
chr2	64789686	64789699	TTAATATTCATGT	1	+
chr2	70064882	70064895	ATCTTTTGCATGA	1	+
chr2	76071792	76071805	CCTTTTTGCATTT	1	+
chr2	86364670	86364683	TTCATTTGCCTTC	1	-
chr2	86975270	86975283	CTCATTTGCATGG	1	-
chr2	98578142	98578155	TTGATTTACATAT	1	-
chr20	32173057	32173070	AATATTTTCATTT	1	-
chr20	33474980	33474993	GTGATTTGCCTAA	1	+
chr20	46125807	46125820	CTCATTTGCATGG	1	+
chr20	50584767	50584780	GATATTTACATTT	1	+
chr20	53600165	53600178	CTGATTTGCATCC	1	-
chr20	5772632	5772645	GCCATTTGCATAC	1	+
chr20	6597161	6597174	TTTATTTGCATGA	1	-
chr21	19162033	19162046	AGTATTTTCATTT	1	-
chr21	26868589	26868602	CATATATGCATGT	1	-
chr21	26868628	26868641	CACATATGCATAG	1	+
chr22	40264898	40264911	TTGCTTTGCATTT	1	-
chr3	121782872	121782885	TGGTTTTGCATGA	1	-
chr3	124865096	124865109	TGAATTTGCCTAT	1	-
chr3	124999941	124999954	ATAATTTGCATAA	1	-
chr3	136344184	136344197	GTCATTTGCATAG	1	-
chr3	146258082	146258095	ATTATTTGCATAC	1	+
chr3	15163922	15163935	TACATTTGCATTG	1	-
chr3	155273892	155273905	TGAATTTGCATAA	1	+
chr3	178714183	178714196	GACATTTGCATGA	1	-
chr3	179690953	179690966	CTCATTTGCATGA	1	+
chr3	182891499	182891512	CCAATTTGCATTC	1	+
chr3	183502104	183502117	TTGATTTGCATTT	1	+
chr3	186292406	186292419	CCCATTTGCCTTT	1	+
chr3	191054842	191054855	TTCATTTACATAT	1	+
chr3	53955460	53955473	TATTTATGCATGT	1	-
chr3	59456258	59456271	GACTTTTGCATTC	1	+
chr3	9464996	9465009	GCCATTTACATAC	1	-
chr3	99569712	99569725	TTCCTTTGCATTT	1	+
chr4	102929129	102929142	TTCATTTTCATTT	1	+
chr4	106508297	106508310	AATATTTGCATTG	1	-
chr4	114629701	114629714	GTGATTTGCATGT	1	-
chr4	121077547	121077560	TGGATTTTCATGA	1	-
chr4	151883510	151883523	TAATTTTGCATTT	1	-
chr4	152022725	152022738	TCCATTTGCCTAT	1	+
chr4	153481092	153481105	TATATTTTCATGT	1	+
chr4	15773058	15773071	TCATTTTGCATTT	1	-
chr4	175195741	175195754	TCATTTTGCATTT	1	-
chr4	17546136	17546149	TTACTTTGCATTT	1	-
chr4	185559396	185559409	TGGCTTTGCATAA	1	-
chr4	186555376	186555389	GAAATTTGCATAT	1	+
chr4	2602525	2602538	AGTATTTGCATTC	1	-
chr4	39126703	39126716	CTGATTTGCATAA	1	-
chr4	40202701	40202714	CACATTTGCCTGA	1	+
chr4	47495599	47495612	GATATTTTCATTT	1	+
chr4	87490376	87490389	TCAATTTGCATTT	1	-
chr4	91764257	91764270	ATTATTTGCATGA	1	+
chr4	94255406	94255419	ATAATTTGCATGC	1	-
chr5	108389875	108389888	GGCATTTGCATGT	1	+
chr5	118754598	118754611	AGCTTTTGCATGT	1	+
chr5	118933743	118933756	CATATTTGCATAC	1	+
chr5	126144470	126144483	TTCCTTTGCATTT	1	-
chr5	128339107	128339120	TTCATTTGCATAA	1	-
chr5	130585734	130585747	CCAATTTGCATTT	1	-
chr5	130585773	130585786	TGAATATTCATAT	1	+
chr5	133506162	133506175	CACATTTACATGT	1	-
chr5	134263997	134264010	CTCATTTACATAA	1	-
chr5	138972073	138972086	TGAATTTGCATTT	1	+
chr5	148865437	148865450	TGTTTATGCATTT	1	+
chr5	150634271	150634284	AACATTTACATTA	1	+
chr5	157695635	157695648	CTGATTTTCATGT	1	+
chr5	162889943	162889956	TTTATTTGCATGA	1	+
chr5	164315585	164315598	TCATTTTGCATGT	1	-
chr5	171431976	171431989	GTCCTTTGCATAA	1	-
chr5	32335029	32335042	CCATTTTGCATTT	1	+
chr5	34538344	34538357	CTTTTTTGCATAC	1	-
chr5	35858034	35858047	AGCTTATGCATTT	1	+
chr5	35885107	35885120	GGGCTTTGCATAT	1	-
chr5	39270822	39270835	TACATTTGCATGT	1	+
chr5	55285291	55285304	TGCTTTTGCATTT	1	-
chr5	56126260	56126273	TGTATATGCATGG	1	-
chr5	68663973	68663986	TACATTTACATGC	1	-
chr5	75879358	75879371	CTCATTTGCATAT	1	-
chr5	78571772	78571785	CTTATTTTCATTT	1	-
chr5	81395673	81395686	CCCATTTGCATAG	1	-
chr5	95069002	95069015	TTCATTTGCCTGC	1	-
chr5	96207669	96207682	ATATTTTGCATAA	1	+
chr6	106695274	106695287	CATATTTGCATGA	1	-
chr6	107446264	107446277	GCCATTTGCATTC	1	+
chr6	116427806	116427819	AAAATTTGCATCT	1	+
chr6	133141073	133141086	GTGATTTGCCTGT	1	+
chr6	14088968	14088981	TTCATTTTCATAA	1	-
chr6	143163227	143163240	AATATTTACATGA	1	+
chr6	147704228	147704241	TGAATTTGCATAT	1	+
chr6	149651643	149651656	TTAATTTGCATAT	1	+
chr6	157377770	157377783	ATTATTTGCATGC	1	-
chr6	161420896	161420909	TCTATTTGCATTT	1	-
chr6	25996501	25996514	AATTTTTGCATAA	1	+
chr6	26540092	26540105	TACATTTTCATTT	1	+
chr6	27011132	27011145	CTCATTTACATGT	1	+
chr6	29489227	29489240	CCATTTTGCATTC	1	-
chr6	31506097	31506110	AATTTTTGCATTT	1	+
chr6	3193360	3193373	GAGATTTGCATGT	1	+
chr6	32236378	32236391	CTGATATGCATCT	1	+
chr6	32553868	32553881	ACATTTTGCATGA	1	+
chr6	32748738	32748751	ACCATATGCATAT	1	+
chr6	38372203	38372216	CAAATTTGCATCT	1	+
chr6	42473181	42473194	AATTTTTGCATTT	1	+
chr6	54109286	54109299	TTAATTTGCATTT	1	-
chr6	54156755	54156768	GTCATTTGCATTA	1	-
chr6	56634142	56634155	TTGTTTTGCATTT	1	-
chr6	71418392	71418405	TCGATTTGCATTT	1	+
chr6	79619153	79619166	GCAATTTTCATAA	1	+
chr6	88404084	88404097	CCTATTTTCATTT	1	-
chr7	100104251	100104264	TTAATTTGCATAT	1	-
chr7	106788067	106788080	GATTTTTGCATTT	1	+
chr7	106790990	106791003	TTCTTTTTCATAT	1	-
chr7	107562839	107562852	TTGATTTGCATTT	1	+
chr7	137980243	137980256	CTGATTTGCATAT	1	+
chr7	17342616	17342629	TAAATTTACATAG	1	+
chr7	46692111	46692124	TCCATTTGCATCA	1	-
chr7	66391727	66391740	TGAATTTTCATTT	1	+
chr7	66456834	66456847	TTGATTTGCATTT	1	-
chr7	69527971	69527984	TGCTTTTGCATGA	1	+
chr7	76830154	76830167	TTGTTTTGCATAT	1	+
chr7	99008884	99008897	TATATTTGCATTT	1	-
chr8	102918243	102918256	TTCATTTGCATAA	1	-
chr8	105679581	105679594	TTCATTTGCATGG	1	+
chr8	107676586	107676599	AGAATTTGCATTT	1	+
chr8	120982036	120982049	CATATTTTCATAA	1	-
chr8	124029838	124029851	AAATTTTGCATAA	1	-
chr8	125773509	125773522	TTTATATGCATTT	1	+
chr8	128208273	128208286	TTAATTTTCATTT	1	-
chr8	131509132	131509145	GACATTTGCATGA	1	-
chr8	25306684	25306697	TTGTTTTGCATCT	1	-
chr8	26107496	26107509	AACATTTGCATGT	1	-
chr8	29319603	29319616	GTCATTTGCATCT	1	-
chr8	38032381	38032394	AATTTTTGCATTT	1	-
chr8	39800726	39800739	ATTTTTTGCATTT	1	-
chr8	61475975	61475988	ATAATTTGCATTT	1	+
chr8	67400761	67400774	TATATTTACATAT	1	-
chr8	71484008	71484021	GATTTTTGCATAT	1	-
chr8	74751145	74751158	TTCATTTACATGA	1	+
chr8	98661688	98661701	GAATTTTGCATTT	1	-
chr9	114985591	114985604	TGTTTATGCATAA	1	+
chr9	126518919	126518932	TACATTTGCATTT	1	-
chr9	132792907	132792920	CCTATTTTCATTT	1	+
chr9	132802576	132802589	AGCATTTGCCTTT	1	-
chr9	1872100	1872113	TCCATTTTCATTA	1	-
chr9	27487230	27487243	GATATTTGCATAG	1	+
chr9	34845306	34845319	TCCATTTACATTC	1	+
chr9	4799795	4799808	GTAATTTGCATGC	1	+
chr9	68421241	68421254	TGGTTTTGCATTT	1	-
chr9	71189260	71189273	TTGATTTGCCTGT	1	-
chr9	86592927	86592940	CTGATTTGCATAT	1	-
chr9	97601833	97601846	TTCATTTTCATAA	1	+
chrX	103406794	103406807	TTCATTTGCATAA	1	-
chrX	134618724	134618737	ACAATTTACATAT	1	+
chrX	150048448	150048461	TTGATTTGCATTT	1	-
chrX	19767185	19767198	TTCATTTGCATTT	1	-
chrX	19842835	19842848	TGATTATGCATAA	1	-
chrX	24023348	24023361	AGCATTTTCATTT	1	-
chrX	24023362	24023375	TTTTTTTGCATGT	1	-
chrX	24023413	24023426	ACTATTTGCATGG	1	+
chrX	38135120	38135133	TTTATTTTCATTT	1	-
chrX	46801063	46801076	TTGATTTGCATTT	1	+
chrX	84544485	84544498	GATATTTGCATTT	1	-
chr1	101566348	101566361	ATTTTTTGCATGT	1	-
chr1	109127114	109127127	GGACTTTGCATGT	1	+
chr1	10982520	10982533	TTTATTTTCATTT	1	-
chr1	111446030	111446043	TTGTTTTGCATCT	1	+
chr1	112169019	112169032	CACATATGCATGT	1	+
chr1	112266216	112266229	CTCATTTGCATGT	1	+
chr1	113728595	113728608	CTAATTTACATAC	1	-
chr1	116378243	116378256	TTTATATGCATAA	1	+
chr1	117080419	117080432	TGTTTTTGCATGT	1	-
chr1	117297065	117297078	TCCTTTTGCATGA	1	+
chr1	13946687	13946700	AAAATTTGCATCA	1	-
chr1	144870746	144870759	AGAATTTGCATCC	1	-
chr1	151353591	151353604	GCTATTTGCATGT	1	+
chr1	155534571	155534584	TTAATTTACATAA	1	+
chr1	157210519	157210532	AATATTTGCATTG	1	+
chr1	160743000	160743013	TTATTTTGCATAG	1	-
chr1	160838125	160838138	ATGATTTTCATGT	1	+
chr1	161731991	161732004	TTCATTTTCATTT	1	-
chr1	165896658	165896671	TTGATTTGCATTT	1	+
chr1	167678044	167678057	AGTATTTGCATAT	1	-
chr1	172267414	172267427	TTCATTTTCATTT	1	+
chr1	178625047	178625060	TGAATTTGCATTA	1	-
chr1	178884295	178884308	ATATTTTGCATTT	1	-
chr1	179184381	179184394	TGTATTTACATAT	1	-
chr1	181153933	181153946	TGCTTTTGCATGA	1	-
chr1	185409442	185409455	CAAATTTGCATGA	1	+
chr1	19645834	19645847	TTGATTTGCCTTT	1	+
chr1	201077902	201077915	CATATTTGCATGT	1	-
chr1	202007981	202007994	TAAATTTGCCTAT	1	-
chr1	20287127	20287140	TGCATTTGCATAT	1	-
chr1	203840313	203840326	TTTCTTTGCATGT	1	-
chr1	204878454	204878467	TTAATTTGCATTC	1	+
chr1	206914580	206914593	GTTATTTGCATAC	1	+
chr1	208567011	208567024	TTCATATGCATTA	1	+
chr1	212465003	212465016	GCTATTTACATTT	1	+
chr1	213418216	213418229	ATTATTTGCATAA	1	+
chr1	214680432	214680445	AACATTTGCATAT	1	-
chr1	219264187	219264200	TCCATTTTCATGC	1	-
chr1	219596283	219596296	TGGATTTTCATTT	1	-
chr1	222912174	222912187	GAATTTTGCATAG	1	+
chr1	224941049	224941062	TTCATTTTCATTT	1	-
chr1	228985118	228985131	GCTTTTTGCATGT	1	-
chr1	233685904	233685917	ATCATTTGCATTG	1	+
chr1	234663142	234663155	TATTTTTGCATTT	1	-
chr1	234759965	234759978	TTCTTTTGCATTT	1	+
chr1	235140874	235140887	ATGATTTGCATCA	1	-
chr1	235434103	235434116	TTCATTTGCATTT	1	-
chr1	237275346	237275359	TCTATTTGCATAC	1	-
chr1	23974460	23974473	AATATTTGCATAG	1	-
chr1	242296444	242296457	TTCATTTGCATAG	1	+
chr1	242296515	242296528	GACATTTGCATAG	1	+
chr1	243488848	243488861	TATATTTACATTC	1	+
chr1	244400852	244400865	CTACTTTGCATAA	1	+
chr1	24580216	24580229	AACCTTTGCATGT	1	+
chr1	245992702	245992715	TGAATTTGCCTGT	1	-
chr1	246059743	246059756	TTGCTTTGCATTT	1	-
chr1	246614265	246614278	GTAATATGCATTT	1	-
chr1	26440113	26440126	TACTTTTACATAA	1	+
chr1	28206010	28206023	CAGATTTGCATCT	1	-
chr1	28417568	28417581	CTCATTTACATCT	1	+
chr1	28833717	28833730	TGAATATGCATGT	1	+
chr1	28905583	28905596	AACATTTACATTT	1	-
chr1	30595514	30595527	CATCTTTGCATAT	1	-
chr1	31903478	31903491	AACATTTGCATAA	1	+
chr1	32397308	32397321	CCAATTTGCATAA	1	+
chr1	33093274	33093287	TTCATTTTCATTT	1	+
chr1	33164335	33164348	GCTATTTGCATTT	1	-
chr1	36046672	36046685	TAAATTTGCATAT	1	+
chr1	38440739	38440752	AAAATTTGCATAA	1	+
chr1	41451691	41451704	CAAATTTGCATTG	1	+
chr1	41491768	41491781	GGTATTTGCATGA	1	-
chr1	41688380	41688393	CAGATTTTCATTT	1	+
chr1	42995579	42995592	GAATTTTGCATTT	1	-
chr1	44828448	44828461	CTAATTTGCATGG	1	-
chr1	45787115	45787128	TTTATTTACATAA	1	-
chr1	46563856	46563869	TCGATTTGCATTT	1	-
chr1	51383595	51383608	TTCATTTACATGA	1	+
chr1	55722127	55722140	ATCATTTGCATAC	1	-
chr1	61231007	61231020	ATAATTTGCCTAA	1	+
chr1	65429302	65429315	ATGATTTGCATAG	1	+
chr1	82147407	82147420	ACCATATGCATAG	1	+
chr1	85451154	85451167	CATATTTGCATCT	1	+
chr1	87353388	87353401	AGAATTTACATAT	1	+
chr1	885722	885735	AACCTTTGCATGT	1	-
chr1	89333781	89333794	AGAATTTTCATTT	1	+
chr1	90539890	90539903	CAAATTTGCATCT	1	-
chr1	93527915	93527928	TTCTTTTTCATGT	1	+
chr1	9514739	9514752	CTGATTTGCATCC	1	+
chr10	104945244	104945257	AATTTTTGCATGT	1	-
chr10	106027329	106027342	TGCATTTTCATTT	1	-
chr10	107557195	107557208	TTCTTTTACATGT	1	+
chr10	109774375	109774388	AGGTTTTGCATTT	1	+
chr10	111795491	111795504	GTAATTTGCATTC	1	+
chr10	112267380	112267393	TTGTTTTGCATTT	1	+
chr10	112268692	112268705	TTGATTTGCATAC	1	+
chr10	112525991	112526004	CACATTTGCATGT	1	-
chr10	114306492	114306505	TATTTTTGCATTT	1	-
chr10	117708118	117708131	CTAATTTGCCTAA	1	-
chr10	119079741	119079754	AGAATTTACATTC	1	+
chr10	120331408	120331421	ATGATTTGCATAA	1	-
chr10	120480818	120480831	CCAATTTGCATAT	1	-
chr10	120507959	120507972	TATATTTGCATAG	1	-
chr10	12256885	12256898	TTAATTTTCATTT	1	-
chr10	124734268	124734281	CCATTTTGCATAC	1	-
chr10	12676172	12676185	CTGTTTTGCATGT	1	+
chr10	127576556	127576569	ACATTTTGCATTA	1	+
chr10	127579745	127579758	TATTTTTGCATAC	1	-
chr10	127581038	127581051	CACATTTGCCTTT	1	+
chr10	129857191	129857204	GTGCTTTGCATGT	1	+
chr10	133815317	133815330	TTCATTTACATAG	1	+
chr10	13871932	13871945	ATGATTTGCATGC	1	+
chr10	14924027	14924040	ACCATTTGCATTT	1	+
chr10	17186951	17186964	TCCCTTTGCATGT	1	-
chr10	17451289	17451302	TACATATTCATGT	1	+
chr10	1762010	1762023	TTGATTTGCATTT	1	-
chr10	1772620	1772633	ACCATTTGCATCA	1	+
chr10	22888191	22888204	AGCATTTTCATGA	1	+
chr10	23145452	23145465	AGCATTTGCATCT	1	+
chr10	26014997	26015010	TACATTTACATGT	1	-
chr10	26646294	26646307	GCAATATGCATGT	1	-
chr10	27028360	27028373	ATATTTTGCATAT	1	+
chr10	27028418	27028431	AATATTTGCATTG	1	-
chr10	270795	270808	AGCATTTGCATAT	1	-
chr10	27147792	27147805	TTGTTTTGCATGT	1	-
chr10	29935567	29935580	GTAATTTTCATAT	1	-
chr10	30889059	30889072	TGCCTTTGCATAC	1	-
chr10	4060551	4060564	CCTTTTTGCATTT	1	+
chr10	4375774	4375787	ATCATTTGCATCT	1	+
chr10	44495013	44495026	GTGATTTACATAC	1	+
chr10	48604907	48604920	AGAATATGCATAT	1	+
chr10	52182540	52182553	GGCATTTGCATTA	1	+
chr10	6016363	6016376	TTAATTTGCATTT	1	-
chr10	60712564	60712577	AGCATTTTCATTT	1	-
chr10	6080394	6080407	CTTCTTTGCATAT	1	+
chr10	65333423	65333436	TTCATTTTCATAT	1	-
chr10	69551095	69551108	TGAATTTTCATAT	1	-
chr10	70095022	70095035	ACGATTTGCATTT	1	-
chr10	71374093	71374106	GACATTTGCATGA	1	+
chr10	74814283	74814296	CAAATTTGCCTAT	1	+
chr10	76723380	76723393	AAAATTTGCATGC	1	+
chr10	90756863	90756876	TACATTTACATGT	1	-
chr10	92759720	92759733	CTGATTTACATTT	1	-
chr10	94327868	94327881	ATCATTTGCATTG	1	-
chr10	95382827	95382840	CTGTTTTGCATGT	1	+
chr10	97640622	97640635	CTCATTTTCATTT	1	+
chr10	98456349	98456362	TAAATATGCATTA	1	-
chr10	99955135	99955148	ACAATATGCATAT	1	+
chr11	107651087	107651100	TGTTTTTGCATTC	1	+
chr11	108288379	108288392	CTTATTTGCATGG	1	-
chr11	108766786	108766799	TTAATTTGCATCT	1	-
chr11	110182782	110182795	TGGATTTTCATTT	1	-
chr11	112356233	112356246	GTGCTTTGCATGT	1	+
chr11	116127979	116127992	TCTATTTGCATTT	1	+
chr11	11879421	11879434	TTCATTTGCATAG	1	+
chr11	11879551	11879564	TTCATTTACATGA	1	+
chr11	122941240	122941253	CTCCTTTGCATGA	1	-
chr11	128193440	128193453	CTGTTTTGCATTT	1	+
chr11	129849871	129849884	TTAATTTACATTT	1	-
chr11	15129890	15129903	AGAATTTGCATGT	1	+
chr11	15561319	15561332	TTCATTTGCATTT	1	+
chr11	17628310	17628323	TCCATTTGCATGT	1	+
chr11	17628327	17628340	CACATTTACATAC	1	-
chr11	26248872	26248885	ATGATTTGCATCA	1	+
chr11	26936607	26936620	CATATTTGCATTT	1	+
chr11	30338693	30338706	AACATTTGCATGC	1	-
chr11	57294748	57294761	ATCATTTGCCTAT	1	-
chr11	60110814	60110827	TTTTTTTGCATAA	1	+
chr11	60467704	60467717	CTGCTTTGCATAT	1	-
chr11	61737606	61737619	TAGATTTGCATTT	1	+
chr11	66672486	66672499	GTCCTTTGCATAT	1	-
chr11	67060851	67060864	TTGATTTGCCTTT	1	+
chr11	70408100	70408113	TTCATTTTCATTT	1	+
chr11	74664745	74664758	TATATTTGCATAC	1	-
chr11	77106750	77106763	CTTCTTTGCATAA	1	+
chr11	80184822	80184835	GCAATTTGCATAC	1	-
chr11	84773808	84773821	GCATTTTGCATGT	1	+
chr11	84820365	84820378	TTCTTTTTCATTT	1	-
chr11	85967142	85967155	TTCATTTGTATAT	1	+
chr11	92074025	92074038	CAGATTTGCATTT	1	+
chr11	95431400	95431413	ATAATTTTCATAT	1	-
chr11	95847619	95847632	TGGATTTGCATGA	1	-
chr11	95865611	95865624	TATTTTTGCATTT	1	+
chr11	95931253	95931266	CTCTTTTGCATTT	1	+
chr12	102244217	102244230	GGCCTTTGCATAT	1	-
chr12	102285466	102285479	TTCATTTGCCTGT	1	-
chr12	102368162	102368175	GTCATTTTCATGT	1	+
chr12	10300764	10300777	CTAATTTACATTC	1	+
chr12	103210721	103210734	CTCATTTGCATTA	1	-
chr12	103370573	103370586	AAAATTTTCATAT	1	+
chr12	103712673	103712686	GTATTTTGCATGC	1	+
chr12	103876336	103876349	TTCATTTTCATGA	1	+
chr12	104089891	104089904	CATATTTACATAT	1	-
chr12	104821508	104821521	TGTTTTTTCATAT	1	+
chr12	105350605	105350618	TTGATTTGCATTT	1	-
chr12	105425016	105425029	TCCATTTTCATTA	1	+
chr12	105720764	105720777	GTCATTTTCATTC	1	-
chr12	106424131	106424144	GCGTTTTGCATGT	1	+
chr12	109033300	109033313	ACTATTTACATAT	1	+
chr12	112463997	112464010	GGCATTTGCATGT	1	+
chr12	115874730	115874743	AGAATTTGCATAA	1	-
chr12	122350395	122350408	TTGATTTTCATTT	1	+
chr12	123152953	123152966	AGTATTTGCATTC	1	-
chr12	125659689	125659702	CCTTTTTGCATAC	1	+
chr12	129356073	129356086	TTCTTTTTCATAA	1	-
chr12	133277178	133277191	ATAATATGCATAT	1	+
chr12	16009411	16009424	ATAATTTACATAA	1	-
chr12	16986399	16986412	CCCTTTTGCATGC	1	-
chr12	19591050	19591063	GGTTTTTGCATAA	1	-
chr12	19603454	19603467	AAGTTTTGCATAC	1	+
chr12	26575991	26576004	ACCATTTACATGA	1	-
chr12	26978827	26978840	GACATTTGCATGT	1	-
chr12	27780287	27780300	TCTATTTTCATAA	1	+
chr12	31507169	31507182	GGATTTTGCATAC	1	+
chr12	31957186	31957199	AGCATTTTCATTT	1	+
chr12	32216001	32216014	TTCATTTTCATTT	1	+
chr12	32487484	32487497	TTCATTTTCATAT	1	-
chr12	42482599	42482612	TGATTTTGCATTT	1	-
chr12	44383179	44383192	CTCATTTGTATTT	1	+
chr12	44680232	44680245	TTAATTTTCATTA	1	-
chr12	44822872	44822885	AGATTTTGCATTT	1	+
chr12	49554453	49554466	TTCATTTTCATTT	1	-
chr12	49554496	49554509	CTCATTTACATAG	1	+
chr12	50617349	50617362	GGTATTTGCATTT	1	-
chr12	50617392	50617405	CACATTTACATAT	1	+
chr12	50994562	50994575	TTGATTTGCATAG	1	+
chr12	51723724	51723737	GAGATTTGCATTG	1	-
chr12	52498780	52498793	TGCATTTTCATAT	1	+
chr12	57268219	57268232	TTCATTTGCATGA	1	-
chr12	67555348	67555361	GTCATATGCATAA	1	+
chr12	68770043	68770056	TGCCTTTGCATAC	1	+
chr12	69973015	69973028	GTCCTTTGCATAT	1	+
chr12	75875826	75875839	CTTTTTTGCATAT	1	-
chr12	75883606	75883619	TTCTTTTTCATGT	1	-
chr12	90267550	90267563	GGCATTTGCATTA	1	-
chr12	93067727	93067740	GTCCTTTGCATAC	1	-
chr12	93830038	93830051	CTAATTTTCATTT	1	+
chr12	93930656	93930669	GGGATTTGCATGT	1	+
chr12	94179118	94179131	TTTATTTTCATTT	1	-
chr12	94470272	94470285	TAAATTTGCATTG	1	+
chr12	95119866	95119879	CTGATTTGCATAA	1	-
chr12	95363401	95363414	GGTTTTTGCATGT	1	+
chr12	95874240	95874253	CTGTTTTGCATTC	1	+
chr12	97702519	97702532	TTGTTTTGCATTT	1	+
chr12	99547335	99547348	CCGTTTTGCATAT	1	-
chr12	99923968	99923981	CTCTTTTGCATGA	1	-
chr13	103929664	103929677	TTCATTTTCATTT	1	-
chr13	24473909	24473922	TCCATTTGCATTA	1	-
chr13	24887762	24887775	TCCATTTGCATTA	1	+
chr13	27323615	27323628	AGCCTTTGCATAA	1	-
chr13	28959279	28959292	TTCATTTTCATTT	1	+
chr13	33946592	33946605	GTCATTTTCATTC	1	-
chr13	39618885	39618898	CTCTTTTGCATTT	1	+
chr13	41172709	41172722	AATATTTACATAT	1	+
chr13	41845976	41845989	TGCATTTGCATGA	1	-
chr13	42464680	42464693	TTTATATGCATGT	1	+
chr13	43143908	43143921	TTCATTTTCATTC	1	+
chr13	43228057	43228070	CCCATTTGCATGG	1	+
chr13	46280292	46280305	GGCCTTTGCATTT	1	+
chr13	47198762	47198775	GACATTTTCATAA	1	-
chr13	48410222	48410235	TTTATTTGCATGA	1	+
chr13	49051645	49051658	TGTTTATGCATTT	1	+
chr13	52263731	52263744	GGGATTTGCATTT	1	+
chr13	53234929	53234942	TACATTTTCATTT	1	+
chr13	70111805	70111818	AATATTTGCATGC	1	-
chr13	73217702	73217715	TTTATTTGCATAG	1	-
chr13	74572978	74572991	TAGATTTGCATTT	1	-
chr13	74644396	74644409	CGCTTTTGCATTT	1	-
chr13	80839666	80839679	CTAATTTTCATTT	1	-
chr13	99948860	99948873	GTGATATGCATTT	1	-
chr14	102312008	102312021	TTTATTTGCATAT	1	-
chr14	102997340	102997353	TTCATTTGCATAG	1	+
chr14	102997391	102997404	TTCATTTACATAG	1	+
chr14	103113131	103113144	GATATTTGCATTT	1	+
chr14	103247268	103247281	TAGATTTGCATTT	1	-
chr14	103581658	103581671	TTCATTTACATGA	1	-
chr14	103811522	103811535	ATTTTTTGCATAA	1	-
chr14	104429481	104429494	CTGATTTGCCTAT	1	+
chr14	23035965	23035978	TCATTTTGCATGT	1	-
chr14	23918222	23918235	TTCATTTGCATGA	1	+
chr14	30018234	30018247	GTTATTTGCATGA	1	-
chr14	33073396	33073409	AGCATTTTCATGT	1	+
chr14	33175987	33176000	TTCATTTACATAA	1	+
chr14	39688296	39688309	GATATTTGCATAA	1	+
chr14	39702407	39702420	GAAATATGCATAC	1	+
chr14	45664433	45664446	GCCATTTGCATTT	1	+
chr14	49887091	49887104	AAAATTTGCATAA	1	-
chr14	51193224	51193237	GCAATATGCATGT	1	+
chr14	51261133	51261146	CAAATATGCATGC	1	-
chr14	52318718	52318731	TAGATTTGCATAA	1	-
chr14	54349525	54349538	CCCATTTGCCTTT	1	+
chr14	54360224	54360237	TCAATTTGCATAG	1	+
chr14	60409159	60409172	CTAATTTACATTT	1	+
chr14	60656756	60656769	TGAATTTGCATTA	1	-
chr14	62590868	62590881	GTAATTTACATAC	1	+
chr14	64682876	64682889	CTCATTTTCATAC	1	+
chr14	65463994	65464007	GATTTTTGCATTT	1	+
chr14	66407005	66407018	TCCATTTACATGA	1	+
chr14	70104879	70104892	ATCATTTGCATCT	1	-
chr14	88940113	88940126	TTTTTTTGCATCT	1	+
chr14	93751588	93751601	CTATTTTGCATTT	1	+
chr15	102326805	102326818	GGCATTTGCATGC	1	+
chr15	102330790	102330803	CTGTTTTGCATAA	1	+
chr15	31225524	31225537	TTCATTTTCATTC	1	+
chr15	32223332	32223345	CTCATTTGCCTTT	1	-
chr15	34014405	34014418	CAGATTTGCATGC	1	+
chr15	34533662	34533675	ATGATTTACATAA	1	+
chr15	41956828	41956841	ATGTTTTGCATAC	1	+
chr15	42402715	42402728	AGAATTTGCATTG	1	-
chr15	44222846	44222859	TCAATTTGCATGT	1	-
chr15	46173237	46173250	CTCTTTTGCATTT	1	+
chr15	55698422	55698435	TTTTTTTGCATAA	1	+
chr15	56554440	56554453	CTCATTTGCCTGT	1	-
chr15	56721259	56721272	ATTTTTTGCATGT	1	-
chr15	57096635	57096648	CACATTTGCATTT	1	+
chr15	59523278	59523291	GACATTTTCATTA	1	+
chr15	59661975	59661988	GCCATTTTCATTT	1	-
chr15	65139701	65139714	TTTATTTTCATTT	1	+
chr15	66682399	66682412	GTGATTTTCATTC	1	+
chr15	67348733	67348746	ATAATTTACATAC	1	+
chr15	69457650	69457663	ATCTTATGCATTT	1	+
chr15	70419863	70419876	CCTATTTGCATTG	1	-
chr15	71799412	71799425	TAAATTTGCCTAA	1	-
chr15	75869572	75869585	GCTATTTGCATAG	1	+
chr15	80263176	80263189	CATATTTGCATTT	1	-
chr15	85983802	85983815	AGGATTTGCATAG	1	+
chr15	89052769	89052782	CAAATTTGCATGA	1	+
chr15	91093892	91093905	CATATTTGCATGT	1	+
chr15	91117826	91117839	AGCATATGCATGT	1	+
chr15	93428127	93428140	AACATTTTCATTT	1	-
chr15	94004038	94004051	CCCTTTTGCATAA	1	-
chr15	96212927	96212940	TTCATTTTCATTC	1	+
chr15	96660674	96660687	AGGTTTTGCATAG	1	-
chr15	96936071	96936084	GACATTTGCATGA	1	+
chr16	11781924	11781937	AATATTTGCATAG	1	-
chr16	12318652	12318665	TCCTTTTGCATGT	1	+
chr16	12349955	12349968	TTGATTTGCATTT	1	+
chr16	13957241	13957254	TTCATTTTCATTC	1	-
chr16	15974295	15974308	AACATTTACATAC	1	-
chr16	19140329	19140342	TGAATATGCATGA	1	+
chr16	22636385	22636398	TGCATTTTCATAG	1	+
chr16	24020631	24020644	GTCATTTGTATGT	1	-
chr16	25019137	25019150	CTGATTTTCATGT	1	-
chr16	25085362	25085375	GGAATTTGCATTT	1	+
chr16	27313594	27313607	CTTATTTGCATGT	1	-
chr16	3117582	3117595	GCATTTTGCATTT	1	-
chr16	33370310	33370323	GAGATTTGCATAG	1	-
chr16	47292911	47292924	CAAATTTGCATGA	1	+
chr16	48390001	48390014	TGTATTTGCATTT	1	-
chr16	53874518	53874531	TTCATTTACATAA	1	-
chr16	53874584	53874597	CTGATTTGCCTGT	1	+
chr16	56455461	56455474	ATTATTTGCATAA	1	+
chr16	57993088	57993101	GACATTTACATTT	1	-
chr16	64380745	64380758	CTCATATTCATTT	1	+
chr16	71852649	71852662	TCCTTTTGCATAT	1	-
chr16	71852681	71852694	CTCTTTTACATAT	1	-
chr16	71852707	71852720	AAATTTTGCATAA	1	+
chr16	72874695	72874708	TTGTTTTGCATGA	1	+
chr16	82917262	82917275	TAAATTTGCATCT	1	+
chr16	85835226	85835239	ACCATTTGCATCA	1	+
chr16	9187917	9187930	AATTTTTGCATAA	1	+
chr17	14254931	14254944	GGAATTTGCATGT	1	-
chr17	16133026	16133039	TTGATTTTCATTT	1	+
chr17	16720880	16720893	TACATTTTCATAT	1	-
chr17	16851063	16851076	CTAATTTACATTC	1	-
chr17	20056740	20056753	CAGATTTGCATTT	1	+
chr17	20985509	20985522	TTCATTTACATAG	1	+
chr17	2392869	2392882	TTTTTTTGCATTT	1	-
chr17	32690697	32690710	GCTATTTGCATTT	1	-
chr17	33409868	33409881	GTAATTTGCCTAA	1	+
chr17	33820053	33820066	CCACTTTGCATAT	1	-
chr17	34401902	34401915	CATATTTTCATAC	1	+
chr17	34480129	34480142	ACCATTTGCATAT	1	-
chr17	37433576	37433589	TAAATTTGCATGT	1	-
chr17	38780211	38780224	GTCATTTGCATGC	1	-
chr17	38801660	38801673	ATTATTTGCATCT	1	-
chr17	42228417	42228430	AACATTTGCATAA	1	-
chr17	4246056	4246069	CTGATTTACATTT	1	-
chr17	46337223	46337236	GAAATTTACATGC	1	-
chr17	46503167	46503180	TTTATTTTCATTA	1	-
chr17	47133665	47133678	TAGCTTTGCATAT	1	+
chr17	5103891	5103904	TTTATTTGCATAA	1	-
chr17	53502627	53502640	ATGTTTTGCATTA	1	+
chr17	53502703	53502716	TATATTTGCATGG	1	+
chr17	55442724	55442737	CAAATATGCATTA	1	+
chr17	57501106	57501119	ACCATTTTCATTT	1	+
chr17	57515251	57515264	CCCATTTTCATGT	1	+
chr17	58586193	58586206	TGTTTTTGCATTT	1	-
chr17	62401274	62401287	TCATTTTGCATTT	1	-
chr17	62401303	62401316	CTGCTTTGCATTT	1	-
chr17	63145540	63145553	TTCATTTTCATGT	1	+
chr17	65167429	65167442	CAGTTTTGCATAT	1	-
chr17	65490013	65490026	TATATTTGCATAT	1	+
chr17	66056728	66056741	CTGATATGCATTA	1	+
chr17	68401629	68401642	TTTATTTTCATTA	1	+
chr17	70063288	70063301	CTCATTTGCCTTC	1	-
chr17	72267502	72267515	TTAATTTGCATGT	1	-
chr17	74353389	74353402	TTCATTTACATAG	1	+
chr17	7478198	7478211	TATATTTGCATCT	1	+
chr17	78738686	78738699	TTGATTTGCATTT	1	+
chr17	80603330	80603343	TTTATTTGCATTT	1	-
chr17	8883534	8883547	TGGTTTTGCATTT	1	-
chr18	19617660	19617673	CCATTTTGCATTC	1	+
chr18	24002862	24002875	TGCTTTTGCATAT	1	-
chr18	24226821	24226834	AAGATTTGCATGA	1	+
chr18	29157361	29157374	AGAATTTACATTT	1	+
chr18	2985791	2985804	ATTATTTTCATGT	1	-
chr18	31279600	31279613	AATATTTGCATAG	1	+
chr18	32047148	32047161	TTGATTTGCATTT	1	-
chr18	359926	359939	TCATTTTGCATTA	1	-
chr18	37689802	37689815	AGAATTTACATTT	1	-
chr18	4017735	4017748	TTCATTTGCATAA	1	+
chr18	47861085	47861098	ATAATTTGCATAG	1	+
chr18	48558751	48558764	CAAATTTTCATTA	1	-
chr18	51777325	51777338	GTTATATGCATGA	1	+
chr18	55598471	55598484	AAGATTTGCATTT	1	+
chr18	55774010	55774023	CTATTTTGCATGA	1	+
chr18	55816245	55816258	AGGATTTGCATTG	1	-
chr18	56597514	56597527	TGCATTTGCATGC	1	+
chr18	56628426	56628439	ATCATTTGCATTT	1	+
chr18	56631307	56631320	TTCATTTTCATTC	1	+
chr18	57243455	57243468	AATATTTGCATAC	1	+
chr18	57552243	57552256	GATTTTTGCATTT	1	-
chr18	60499727	60499740	AGCATTTTCATTC	1	+
chr18	716475	716488	ATAATTTACATAC	1	-
chr18	74872743	74872756	GAAATTTGCATGT	1	-
chr18	77891081	77891094	ATTTTTTGCATTT	1	+
chr18	8612316	8612329	TTAATTTGCATTT	1	-
chr18	8661979	8661992	CAAATTTGCATTC	1	+
chr18	9348928	9348941	AATATTTACATAA	1	-
chr19	10314523	10314536	CTCATTTACATAT	1	-
chr19	15402601	15402614	CTCTTTTACATAT	1	-
chr19	15906480	15906493	TTGATTTGCATTT	1	+
chr19	28559017	28559030	ATCATTTTCATTT	1	+
chr19	28889366	28889379	GTAATTTGCCTTT	1	-
chr19	34767809	34767822	TTTATTTGCATAT	1	-
chr19	39338489	39338502	CCCCTTTGCATGT	1	+
chr19	3968783	3968796	CTTATTTACATTC	1	+
chr19	46950392	46950405	TTCATTTGCATGA	1	+
chr19	49829648	49829661	ATTATTTTCATAA	1	-
chr19	51263282	51263295	ATCCTTTGCATGT	1	+
chr19	51699581	51699594	TTCATTTGCATAA	1	-
chr19	51865882	51865895	TTAATTTTCATTA	1	+
chr19	53586608	53586621	TCTTTTTGCATGC	1	-
chr19	55479185	55479198	GGTATTTGCATAA	1	-
chr19	5773964	5773977	TTTTTTTGCATTT	1	+
chr19	58129704	58129717	CAGATTTGCATGT	1	+
chr19	6588685	6588698	GGGATTTTCATTT	1	-
chr19	6817377	6817390	AATATTTGCATTT	1	-
chr2	102733325	102733338	AAAATTTGCATGT	1	+
chr2	10794145	10794158	GCAATTTACATGT	1	-
chr2	10949661	10949674	AATTTTTGCATTT	1	-
chr2	110379774	110379787	GGTTTTTGCATTT	1	-
chr2	111820197	111820210	TTCATTTTCATTC	1	-
chr2	113564520	113564533	CTTATTTGCATAG	1	+
chr2	113646139	113646152	CTGATTTGCATGT	1	+
chr2	11815887	11815900	GTATTTTGCATGC	1	+
chr2	120620239	120620252	TTCATTTTCATTT	1	+
chr2	122320265	122320278	GAAATTTGCCTGT	1	-
chr2	122789702	122789715	GAGATTTGCATTT	1	-
chr2	123462236	123462249	TTCTTTTTCATTT	1	-
chr2	12414666	12414679	CTCATTTTCATTT	1	+
chr2	132345944	132345957	CTGATTTGCATTC	1	-
chr2	134242519	134242532	TGATTTTGCATAT	1	-
chr2	134797918	134797931	CTCATTTGCATAA	1	-
chr2	135801055	135801068	CAATTTTGCATAA	1	-
chr2	136871172	136871185	GAGATTTGCATAG	1	+
chr2	136918790	136918803	CTGATTTGCATTT	1	+
chr2	145306587	145306600	TTGATTTACATAA	1	-
chr2	151248489	151248502	GACATTTGCATAC	1	+
chr2	157185531	157185544	GTCATTTGCATGT	1	-
chr2	158330136	158330149	GGCATTTGCATTT	1	+
chr2	159071139	159071152	AGTATTTACATGA	1	-
chr2	169439976	169439989	TTCTTTTTCATTT	1	+
chr2	169441605	169441618	ACCATTTGCATGC	1	-
chr2	172013091	172013104	CACATTTACATAT	1	-
chr2	172117353	172117366	TTCATTTACATTG	1	-
chr2	172176196	172176209	CACATTTGCCTGT	1	-
chr2	172176982	172176995	ACAATTTACATGT	1	+
chr2	173784640	173784653	TTCCTTTGCATGT	1	+
chr2	175476023	175476036	TCCATTTGCATCC	1	-
chr2	178281026	178281039	GCATTTTGCATTT	1	-
chr2	17900965	17900978	TAAATTTTCATTT	1	-
chr2	17931163	17931176	GTAATTTGCCTTT	1	-
chr2	190125211	190125224	CTGATTTTCATAC	1	-
chr2	191873285	191873298	CTCATTTGCATAG	1	+
chr2	196025927	196025940	TTGATTTGCATTT	1	+
chr2	196507245	196507258	AACATTTGCATGT	1	+
chr2	198158704	198158717	TTCATTTGCCTAT	1	-
chr2	203270624	203270637	TATATTTGCATTT	1	-
chr2	203469486	203469499	CTGATTTGCATGT	1	-
chr2	204628850	204628863	AACATTTGCATAC	1	+
chr2	204911012	204911025	CTCATTTGCATAA	1	-
chr2	208602208	208602221	TTACTTTGCATGA	1	+
chr2	209117152	209117165	TTGATTTGTATAT	1	-
chr2	216035998	216036011	TTCATTTTCATTT	1	-
chr2	228320104	228320117	TCATTTTGCATGC	1	-
chr2	231082289	231082302	CTGATTTTCATAA	1	+
chr2	231134567	231134580	CTCATTTTCATAT	1	-
chr2	232732478	232732491	GTCATTTGCCTAA	1	-
chr2	232967309	232967322	TTGATTTGTATAT	1	-
chr2	24554658	24554671	GCCATTTTCATTT	1	+
chr2	24732835	24732848	AATATTTGCATGT	1	+
chr2	25286965	25286978	CTGTTTTGCATTT	1	+
chr2	2845753	2845766	CTCATTTGTATTT	1	-
chr2	31241320	31241333	CTCATTTGCCTAC	1	-
chr2	3181295	3181308	GCCATTTGCATTT	1	-
chr2	36203531	36203544	TTCATTTTCATAA	1	-
chr2	37801371	37801384	CTCATTTTCATAA	1	-
chr2	39956077	39956090	ATGTTTTGCATTT	1	-
chr2	46765705	46765718	CTAATTTGCATCA	1	-
chr2	46802159	46802172	CTTATTTACATTC	1	-
chr2	46802198	46802211	CTTTTTTGCATAG	1	-
chr2	48060672	48060685	GAAATTTGCATTT	1	-
chr2	48192336	48192349	TTCATTTGCATAG	1	+
chr2	54807146	54807159	ATTATTTACATAA	1	-
chr2	54807168	54807181	AATATTTTCATTT	1	+
chr2	59460079	59460092	CTCATTTTCATAA	1	-
chr2	60385607	60385620	TACATTTGCATTT	1	-
chr2	60792709	60792722	GAAATTTGCATAT	1	-
chr2	61207299	61207312	CTCATTTTCATAT	1	-
chr2	64877997	64878010	GCCATTTTCATGT	1	+
chr2	65257812	65257825	CTCTTTTGCATAA	1	+
chr2	67715952	67715965	TGCATTTGCATGT	1	-
chr2	68522877	68522890	CACATTTGCATCA	1	-
chr2	68998532	68998545	ATTATTTTCATTA	1	+
chr2	70758679	70758692	TGTATTTGCATTC	1	-
chr2	88754558	88754571	TACATTTTCATAT	1	+
chr2	89459889	89459902	ATAATTTGCATGT	1	-
chr2	9013217	9013230	TCTATTTACATGT	1	+
chr2	9565655	9565668	CTCATTTGCATAC	1	-
chr2	99167963	99167976	GGTTTTTGCATGT	1	+
chr20	14487941	14487954	TTTATTTGCATAT	1	-
chr20	1504742	1504755	TTAATTTGCATCC	1	-
chr20	16594781	16594794	AGAATTTGCATTT	1	+
chr20	18659808	18659821	TTGATTTACATTT	1	+
chr20	20215632	20215645	TAAATTTGCATGT	1	+
chr20	22212406	22212419	TGGTTTTGCATGA	1	+
chr20	30308012	30308025	TCATTTTGCATTT	1	-
chr20	30677827	30677840	TGAATTTGCATAC	1	-
chr20	32026432	32026445	CTGATTTGCATTT	1	-
chr20	32584748	32584761	TAATTTTGCATTT	1	-
chr20	32592869	32592882	AGCATTTTCATGT	1	+
chr20	34642450	34642463	CGCTTTTGCATCT	1	+
chr20	35901816	35901829	CCAATTTGCATGA	1	+
chr20	37235857	37235870	AAAATTTGCATTT	1	+
chr20	39663694	39663707	AATTTTTGCATTT	1	+
chr20	43212832	43212845	TGTATTTACATAA	1	+
chr20	45358960	45358973	TGTTTATGCATTT	1	-
chr20	45608453	45608466	ATTATTTGCATGC	1	-
chr20	46043283	46043296	TTCATTTACATAA	1	+
chr20	46189515	46189528	AGAATTTACATTC	1	-
chr20	46576862	46576875	GGCATTTGCATCT	1	+
chr20	48725227	48725240	CTTATTTACATGC	1	-
chr20	49130386	49130399	CTCCTTTGCATAA	1	-
chr20	4966592	4966605	ATAATTTACATAA	1	-
chr20	51235890	51235903	AGCATTTTCATGC	1	+
chr20	52272807	52272820	CTCTTTTGCATGC	1	-
chr20	52749100	52749113	ATCATTTGCATAT	1	+
chr20	5584721	5584734	TTCATTTTCATAC	1	+
chr20	5628048	5628061	TGCTTTTGCATTT	1	+
chr20	56891432	56891445	CCCATTTGCATTT	1	+
chr20	5718253	5718266	GAGATTTTCATAA	1	-
chr20	57470557	57470570	GTTTTTTGCATGT	1	+
chr20	58513740	58513753	AGCTTTTGCATGT	1	-
chr20	6026340	6026353	TTCCTTTGCATGA	1	+
chr20	60614922	60614935	CTCATTTGCCTAT	1	-
chr20	8395570	8395583	AGAATATGCATTT	1	+
chr21	16390866	16390879	GTCCTTTGCATAC	1	-
chr21	26922695	26922708	CTCATTTACATGA	1	-
chr21	35469887	35469900	AAATTTTGCATAC	1	+
chr21	38885197	38885210	ATAATTTGCATAA	1	+
chr21	47926504	47926517	TCAATTTGCATTT	1	+
chr21	47946218	47946231	AGATTTTGCATAT	1	+
chr22	18043112	18043125	TTGATATGCATGT	1	-
chr22	21274442	21274455	AGCATATGCATGG	1	-
chr22	25950565	25950578	TCTATTTGCATAG	1	+
chr22	30050478	30050491	TGTATTTTCATTC	1	+
chr22	30375828	30375841	TTGATTTGCATAA	1	+
chr22	31993579	31993592	TTCATTTTCATGA	1	-
chr22	32188640	32188653	AAGATTTGCATCA	1	-
chr22	35533057	35533070	TGGATTTTCATTT	1	+
chr22	39010412	39010425	TACTTTTGCATTT	1	+
chr22	39803242	39803255	TTGATTTGCATAC	1	+
chr22	40268789	40268802	TTCATTTTCATTT	1	-
chr22	46173676	46173689	CTCATTTGCATCT	1	-
chr22	46173715	46173728	TGCTTTTGCATTT	1	-
chr22	47329683	47329696	TTCATTTTCATTT	1	+
chr22	50786479	50786492	GGCCTTTGCATGT	1	-
chr3	101391320	101391333	CCCATTTTCATGT	1	+
chr3	101580367	101580380	TATATTTGCATTT	1	-
chr3	101582707	101582720	AGTATTTGCATGT	1	-
chr3	10358741	10358754	AACATTTGCATGC	1	-
chr3	105787970	105787983	TTCATTTTCATAT	1	-
chr3	107742347	107742360	CAGATTTGCATTC	1	-
chr3	112593738	112593751	TCTATTTACATGA	1	+
chr3	114693306	114693319	AACATTTGCATTT	1	+
chr3	115786323	115786336	ATGATTTGCATAT	1	-
chr3	120089538	120089551	TTGATTTGCATCT	1	+
chr3	121699136	121699149	AGTATTTTCATTT	1	+
chr3	127609054	127609067	GTAATTTGCATGA	1	-
chr3	12794480	12794493	CATATTTGCATAG	1	-
chr3	128450313	128450326	CACATTTGCCTTT	1	+
chr3	129655768	129655781	TTCATTTACATGA	1	-
chr3	130405937	130405950	AACATTTGCATAT	1	+
chr3	132241494	132241507	TACCTTTGCATAA	1	+
chr3	133176559	133176572	TTCATTTACATAT	1	+
chr3	133241054	133241067	ATTTTTTGCATTC	1	-
chr3	136266282	136266295	TCATTTTGCATTA	1	+
chr3	137069159	137069172	GATTTTTGCATTT	1	-
chr3	143470618	143470631	AGCATTTGCCTGT	1	-
chr3	143670304	143670317	TTGTTTTGCATTC	1	+
chr3	149707191	149707204	AGTTTTTGCATAG	1	-
chr3	151940367	151940380	CAAATATGCATGA	1	-
chr3	152214660	152214673	AAAATTTGCATGT	1	-
chr3	15380269	15380282	TGCATTTTCATAT	1	-
chr3	156320433	156320446	ATGATTTTCATGT	1	+
chr3	156538608	156538621	GATATTTACATGT	1	+
chr3	15767825	15767838	TTCTTTTGCATTC	1	-
chr3	16414426	16414439	GGGTTATGCATGT	1	-
chr3	166691609	166691622	CTTATTTTCATTT	1	-
chr3	167600126	167600139	ATTATTTACATAA	1	-
chr3	167929403	167929416	TGAATTTTCATTT	1	-
chr3	171475999	171476012	ATTATTTGCATGT	1	+
chr3	178263284	178263297	TAGATTTGCATTT	1	-
chr3	179018225	179018238	ATCATTTACATGA	1	-
chr3	179027197	179027210	CTTATTTGCATAG	1	-
chr3	183269982	183269995	TTCATATGCATTT	1	-
chr3	192445365	192445378	CAGATTTGCATGG	1	+
chr3	192567873	192567886	ATTTTTTGCATTT	1	+
chr3	194187104	194187117	GTAATTTGCATCT	1	-
chr3	194361910	194361923	ATAATTTACATAC	1	+
chr3	196356929	196356942	AACATTTTCATAA	1	+
chr3	196528070	196528083	CAGATTTGCATTA	1	-
chr3	23431418	23431431	TTGATTTGCATCT	1	-
chr3	25765579	25765592	ACAATTTGCATGT	1	+
chr3	25904859	25904872	GAGATTTGCATCT	1	+
chr3	28123031	28123044	AGAATTTGCATTT	1	+
chr3	29451897	29451910	GCAATTTGCATAC	1	-
chr3	31579801	31579814	TGTATATACATAT	1	-
chr3	32542855	32542868	TTCCTTTGCATAA	1	-
chr3	33072503	33072516	GACATTTGCATTT	1	-
chr3	34045540	34045553	ACAATTTGCATTT	1	+
chr3	38636609	38636622	TTGATTTGCATAA	1	-
chr3	39182365	39182378	TTGATTTTCATGT	1	-
chr3	39418664	39418677	CAGATTTGCATGT	1	-
chr3	42089896	42089909	AGCATTTGCCTTT	1	-
chr3	42165830	42165843	CCTATTTGCATAA	1	-
chr3	4332088	4332101	CCATTTTGCATAA	1	-
chr3	45725143	45725156	TTCATTTACATAG	1	+
chr3	47079561	47079574	CTTATTTGCATGA	1	-
chr3	5182042	5182055	CCCTTTTGCATGG	1	+
chr3	55756253	55756266	TTAATATGCATAC	1	-
chr3	59763703	59763716	TTCATATGCATAA	1	+
chr3	61654278	61654291	AAAATTTGCATAA	1	-
chr3	63937380	63937393	TACTTTTGCATTT	1	+
chr3	67096309	67096322	CAGATTTGCATGT	1	-
chr3	67096357	67096370	CAGATTTGCATGT	1	+
chr3	67400040	67400053	GACATTTGCCTAT	1	-
chr3	70143507	70143520	CATATTTGCATTT	1	-
chr3	71599934	71599947	GCTATTTACATTT	1	+
chr3	98525563	98525576	GTCATTTTCATTC	1	+
chr3	99550988	99551001	TCCATTTTCATTA	1	+
chr4	103311839	103311852	CTATTTTGCATTT	1	-
chr4	103425365	103425378	ATCTTTTGCATCT	1	+
chr4	111409143	111409156	TTCATTTTCATGT	1	-
chr4	1131320	1131333	AACATATACATAT	1	-
chr4	113141086	113141099	GGCATTTGCCTAC	1	+
chr4	119754850	119754863	GATATTTTCATAA	1	-
chr4	120619280	120619293	TGTATTTACATGA	1	+
chr4	122576029	122576042	TATATTTGCATTT	1	-
chr4	128972453	128972466	TTTATTTTCATTA	1	+
chr4	138560324	138560337	GACATTTGCATAG	1	-
chr4	139942685	139942698	GAAATTTGCATAT	1	+
chr4	140682735	140682748	TGAATATGCATCT	1	-
chr4	140809362	140809375	GTTATTTGCATCT	1	-
chr4	141690583	141690596	ATCATTTGCATTG	1	-
chr4	142269447	142269460	CAGTTTTGCATGA	1	+
chr4	145421158	145421171	TTCTTTTGCATTC	1	-
chr4	146752044	146752057	CTCATTTTCATTT	1	+
chr4	147033708	147033721	TATTTTTGCATTT	1	-
chr4	148845233	148845246	TGCATTTGCATTT	1	-
chr4	151494353	151494366	ATAATTTGCATTG	1	+
chr4	152084355	152084368	CACATTTGCCTTT	1	+
chr4	153231482	153231495	TTCATTTGTATAT	1	-
chr4	153329926	153329939	CTGATTTGCCTAA	1	-
chr4	153422414	153422427	AGAATTTGCCTAT	1	-
chr4	154994781	154994794	TAGATTTGCATTG	1	+
chr4	15870628	15870641	CACATTTACATTT	1	+
chr4	159956915	159956928	AATATTTGCATAG	1	-
chr4	16174363	16174376	CTGATTTGCATGA	1	+
chr4	164533067	164533080	CAAATTTGCATTG	1	+
chr4	170969126	170969139	CTCATTTACATTT	1	+
chr4	174087087	174087100	TCCATTTGCATAC	1	+
chr4	175512925	175512938	TTATTATGCATGA	1	+
chr4	185308667	185308680	GCGTTTTGCATGA	1	-
chr4	185754456	185754469	CTCATTTACATGT	1	+
chr4	186140931	186140944	TTGATTTACATAA	1	-
chr4	186227357	186227370	GATTTTTGCATGC	1	+
chr4	190891804	190891817	TTTATATGCATAA	1	+
chr4	190895377	190895390	CTTATTTTCATTT	1	-
chr4	2417003	2417016	AATATTTTCATTT	1	+
chr4	25256501	25256514	CACATTTTCATAT	1	-
chr4	3021281	3021294	ATTATTTGCATAT	1	+
chr4	37972533	37972546	TTCTTTTGCATGT	1	+
chr4	38983124	38983137	CTCTTTTGCATTT	1	-
chr4	446736	446749	TGCTTTTGCATAA	1	+
chr4	67210	67223	TTGTTTTGCATTC	1	+
chr4	6834994	6835007	GTTATTTGCATTT	1	+
chr4	75694625	75694638	TTCATTTGCATAG	1	+
chr4	78266396	78266409	ACAATTTGCATTC	1	-
chr4	79785813	79785826	TGCATTTGCATCT	1	-
chr4	82553225	82553238	TTACTTTGCATGA	1	+
chr4	83283917	83283930	GATTTTTGCATTT	1	+
chr4	84029585	84029598	ATTTTTTGCATTT	1	-
chr4	84278737	84278750	TTCTTTTTCATTT	1	+
chr4	86314500	86314513	GATATTTGCATGA	1	+
chr4	86320622	86320635	AAAATTTGCATAC	1	+
chr4	86623335	86623348	TATATTTACATAT	1	-
chr4	87886661	87886674	TCATTTTGCATTC	1	+
chr4	89200660	89200673	TATATTTACATTC	1	+
chr4	95378786	95378799	TCTATTTGCATTT	1	-
chr4	99328086	99328099	AGCATTTTCATTT	1	-
chr5	102114395	102114408	TTTATTTTCATTC	1	+
chr5	106792137	106792150	TTGCTTTGCATGT	1	-
chr5	107970772	107970785	TTAATTTGCATTT	1	-
chr5	108154472	108154485	TTCATTTTCATAT	1	+
chr5	108255736	108255749	AGTATTTTCATTT	1	+
chr5	108774610	108774623	TTAATTTGCATTT	1	-
chr5	110052334	110052347	TTCATTTGTATTT	1	-
chr5	110187951	110187964	GAGTTTTGCATGC	1	-
chr5	111091641	111091654	ATAATTTGCATGT	1	-
chr5	111332416	111332429	TTCATTTTCATTT	1	-
chr5	112314662	112314675	TTAATTTGCATAT	1	+
chr5	112666390	112666403	TTCCTTTGCATTT	1	-
chr5	113107312	113107325	TTCATTTACATGA	1	-
chr5	116464980	116464993	GAAATTTGCATGA	1	-
chr5	118060770	118060783	TTTCTTTGCATAT	1	-
chr5	122093175	122093188	CACTTTTTCATAT	1	-
chr5	122791501	122791514	CTTCTTTGCATAT	1	-
chr5	130692079	130692092	CATATTTACATAT	1	-
chr5	137743914	137743927	CTGATTTACATAG	1	-
chr5	14106309	14106322	ATCATTTGCATAA	1	-
chr5	141744205	141744218	ATTATTTTCATTA	1	-
chr5	142506409	142506422	TAATTTTGCATAA	1	-
chr5	143847281	143847294	TTAATTTTCATTT	1	+
chr5	143962835	143962848	TGAATTTACATAT	1	+
chr5	14409530	14409543	AACATTTTCATAC	1	-
chr5	14680820	14680833	AATATTTTCATTT	1	+
chr5	150233470	150233483	TCCATTTACATTT	1	+
chr5	150369358	150369371	CAAATATGCATAC	1	-
chr5	153574262	153574275	ACAATATGCATTT	1	-
chr5	156402247	156402260	TTTATATGCATCT	1	-
chr5	156475149	156475162	TGTATTTACATGA	1	-
chr5	157025532	157025545	TATATTTGCATTT	1	+
chr5	157145611	157145624	TTTATTTTCATTT	1	+
chr5	158486801	158486814	GTAATTTGCATTT	1	-
chr5	159660441	159660454	TCCTTTTGCATAC	1	-
chr5	159767549	159767562	GAGATATGCATTT	1	+
chr5	162834187	162834200	AGAATTTGCATTA	1	-
chr5	162936485	162936498	ATAATTTGCATTC	1	-
chr5	16464903	16464916	CAAATATGCATTA	1	+
chr5	16561888	16561901	AAAATTTGCATGT	1	-
chr5	169425125	169425138	TGGTTTTGCATAA	1	-
chr5	23013212	23013225	GTAATTTACATAA	1	+
chr5	31186978	31186991	TTATTTTGCATGT	1	-
chr5	35483428	35483441	CATATTTACATGA	1	-
chr5	39302866	39302879	TCCATTTGCATGA	1	+
chr5	44933501	44933514	TCTATTTGCATAG	1	+
chr5	52281232	52281245	TAGCTTTGCATGT	1	+
chr5	52391867	52391880	TAATTTTGCATAG	1	-
chr5	54095658	54095671	TAGATTTGCCTAT	1	-
chr5	55977973	55977986	TCATTTTGCATTA	1	-
chr5	58802265	58802278	TGATTATGCATAA	1	-
chr5	64365984	64365997	CTCATTTGCATGT	1	+
chr5	6492433	6492446	ATGATTTGCATGA	1	+
chr5	65197872	65197885	CTCATTTGCATTT	1	+
chr5	67731567	67731580	CCTATTTTCATGT	1	+
chr5	71601113	71601126	TGTATTTGCATCT	1	-
chr5	71665660	71665673	CACATTTGCATGC	1	-
chr5	72983347	72983360	CTCATTTTCATTA	1	-
chr5	75120339	75120352	TGAATTTGCATTT	1	-
chr5	75261283	75261296	CTTATTTGCCTAT	1	+
chr5	75303989	75304002	TTCATTTACATAT	1	+
chr5	76791229	76791242	GTTATTTGCATTT	1	-
chr5	76912536	76912549	AACATTTACATAC	1	+
chr5	77458264	77458277	GTCATTTGCCTGC	1	+
chr5	78431899	78431912	TAGATTTGCATAA	1	+
chr5	79398056	79398069	AGGTTTTGCATTT	1	-
chr5	80992516	80992529	CTAATTTACATAC	1	+
chr5	88275354	88275367	GATTTTTGCATAA	1	-
chr5	90628341	90628354	GGTATTTTCATGA	1	+
chr6	1009402	1009415	TACATTTGCATGT	1	+
chr6	10534539	10534552	AATTTTTGCATTT	1	+
chr6	105601680	105601693	TACATTTGCATAT	1	-
chr6	107386036	107386049	TTCATTTTCATTT	1	-
chr6	108276171	108276184	TCCATATGCATAT	1	-
chr6	108663643	108663656	CTAATTTACATTT	1	-
chr6	108663658	108663671	ATCATTTGCATGC	1	-
chr6	109442425	109442438	TTTATTTTCATTC	1	+
chr6	113886051	113886064	AGAATTTGCATGA	1	-
chr6	11405206	11405219	CTCATTTACATTA	1	-
chr6	118872387	118872400	TTCATTTTCATGT	1	-
chr6	123173482	123173495	CTCTTTTTCATGT	1	+
chr6	129820266	129820279	TTCATTTGCCTTT	1	-
chr6	130427709	130427722	GACATTTTCATTT	1	-
chr6	13374297	13374310	GTATTTTGCATGC	1	+
chr6	13426339	13426352	GATATTTGCATCT	1	-
chr6	134958831	134958844	GGCATTTGCCTAC	1	-
chr6	135595979	135595992	TTTATTTACATAA	1	-
chr6	13698350	13698363	CTAATTTGCATTG	1	-
chr6	137073915	137073928	TGCTTTTGCATAA	1	-
chr6	137893245	137893258	AGAATTTGCATGT	1	-
chr6	137978675	137978688	TTTCTTTGCATGT	1	+
chr6	138820718	138820731	CTTATTTGCATGA	1	+
chr6	138822255	138822268	GACATTTGCATGG	1	-
chr6	143864714	143864727	TCCTTTTGCATAG	1	-
chr6	145050871	145050884	TAGATTTGCATGA	1	+
chr6	145051341	145051354	AAAATTTACATTT	1	+
chr6	14760387	14760400	TGCATTTGCATGG	1	-
chr6	148487736	148487749	TTTATTTGCCTAA	1	+
chr6	150001802	150001815	TGAATTTGCATAG	1	-
chr6	150569566	150569579	TTTATTTGCATGG	1	+
chr6	150956206	150956219	CTCATTTTCATTT	1	-
chr6	151657927	151657940	TTAATTTGCATTT	1	+
chr6	151714480	151714493	GAAATTTGCCTGT	1	+
chr6	152636805	152636818	GAAATTTGCATTT	1	+
chr6	153274477	153274490	TGCATTTACATTG	1	+
chr6	155505287	155505300	AATTTTTGCATTT	1	+
chr6	155851642	155851655	CACATTTGCCTTT	1	+
chr6	15850620	15850633	GGCTTTTGCATAA	1	-
chr6	159235982	159235995	TTGATTTGCCTGA	1	-
chr6	159862042	159862055	GGCATTTGCATTT	1	+
chr6	16043706	16043719	TTCATTTTCATAT	1	+
chr6	164123924	164123937	GAAATTTGCATCT	1	+
chr6	16631148	16631161	ATAATTTGCATTT	1	+
chr6	16660278	16660291	TTCATTTGCACAT	1	+
chr6	16758677	16758690	TGCATTTACATAC	1	+
chr6	167940616	167940629	CATATTTACATAA	1	+
chr6	16810876	16810889	CTCATTTTCATTT	1	+
chr6	170426676	170426689	GTGATTTGCCTAA	1	+
chr6	19832986	19832999	ATATTTTGCATTT	1	-
chr6	20092553	20092566	TTATTTTGCATGT	1	+
chr6	20564638	20564651	TTAATTTGCATTT	1	+
chr6	20565174	20565187	AATTTTTGCATTT	1	-
chr6	216607	216620	AACATTTGCATAG	1	-
chr6	25131330	25131343	TAAATTTGCATAC	1	-
chr6	27829833	27829846	AAAATTTGCATTG	1	-
chr6	339114	339127	GTGTTTTGCATGA	1	+
chr6	34642897	34642910	GATTTTTGCATTT	1	-
chr6	36855371	36855384	TGCTTTTGCATAC	1	-
chr6	37410832	37410845	TTGATTTACATTT	1	-
chr6	37835790	37835803	AACATTTACATTA	1	-
chr6	38101661	38101674	CACTTTTTCATAT	1	+
chr6	41944703	41944716	GTTCTTTGCATAT	1	-
chr6	42284709	42284722	GACTTTTGCATTC	1	+
chr6	42450001	42450014	TCCATTTGCCTAA	1	-
chr6	42523762	42523775	TTCATTTGCATAG	1	+
chr6	42523828	42523841	GACATTTGCATAG	1	+
chr6	43061655	43061668	GACATTTGCATGA	1	-
chr6	43290375	43290388	TTAATTTACATTT	1	-
chr6	43895657	43895670	TTGATTTGCCTGA	1	-
chr6	44218344	44218357	AGCCTTTGCATGT	1	+
chr6	4720038	4720051	AGAATTTGCATTT	1	+
chr6	490285	490298	GGCATTTGCATGA	1	+
chr6	52224564	52224577	TCATTTTGCATAC	1	+
chr6	53101288	53101301	TTTATTTGCATGA	1	-
chr6	5314883	5314896	CTCATTTGCATGA	1	+
chr6	56679485	56679498	TTCATTTTCATTT	1	-
chr6	57394739	57394752	GTCATTTGCATAT	1	+
chr6	71019913	71019926	TTCATATGCATTT	1	+
chr6	73232584	73232597	AGCATTTGCATTC	1	-
chr6	73789946	73789959	TTGATTTGCCTTT	1	+
chr6	7618828	7618841	TTATTTTTCATAT	1	-
chr6	78078818	78078831	AAATTTTGCATTT	1	-
chr6	80280567	80280580	TTTATTTGCATAA	1	+
chr6	85071149	85071162	TTCATTTTCATAA	1	+
chr6	88589372	88589385	CTCATTTGCATGG	1	-
chr6	89324062	89324075	CAAATTTGCATTC	1	+
chr6	89326343	89326356	TTGATTTGCATTT	1	+
chr6	9540873	9540886	AAAATTTGCATTA	1	-
chr7	100031913	100031926	AAAATTTGCATTA	1	-
chr7	100778886	100778899	TTCCTTTGCATTT	1	+
chr7	101585307	101585320	TGTTTTTGCATGA	1	+
chr7	103797400	103797413	TGTTTTTGCATTC	1	-
chr7	105409653	105409666	ATCATTTGCCTAT	1	-
chr7	105565641	105565654	TTCTTTTGCATTT	1	+
chr7	112099871	112099884	CACTTTTGCATCT	1	+
chr7	114195429	114195442	TTCATTTTCATTT	1	+
chr7	114582577	114582590	TTCATTTGTATTT	1	+
chr7	11467446	11467459	GCATTTTGCATTT	1	-
chr7	116168664	116168677	AGAATTTGCATTT	1	-
chr7	116681210	116681223	CTGATTTTCATGT	1	+
chr7	117040181	117040194	TATTTTTGCATAT	1	+
chr7	128077917	128077930	CTATTTTGCATGT	1	-
chr7	128365838	128365851	CCATTTTGCATAG	1	+
chr7	129134030	129134043	TTCATTTTCATGT	1	-
chr7	130789552	130789565	AGTATTTACATGA	1	-
chr7	134374888	134374901	TTCATTTTCATTC	1	+
chr7	134530377	134530390	TGCATATGCATTG	1	-
chr7	137824214	137824227	ACAATTTGCATAT	1	+
chr7	139599337	139599350	CTGATTTGCCTAC	1	+
chr7	141020186	141020199	CAAATATGCATGC	1	-
chr7	147962170	147962183	GCATTTTGCATTT	1	+
chr7	149887086	149887099	ACATTTTGCATTA	1	+
chr7	149887224	149887237	AAGTTTTGCATTT	1	+
chr7	150137225	150137238	TTGATTTGCATTT	1	+
chr7	150430771	150430784	TTCATTTGCATAA	1	+
chr7	156711563	156711576	TTTATTTGCATGC	1	-
chr7	16659878	16659891	GTGATTTGCCTGT	1	-
chr7	17429458	17429471	ATTATTTTCATAA	1	+
chr7	17451877	17451890	CAGTTTTGCATGT	1	-
chr7	2335384	2335397	GATTTTTGCATAT	1	+
chr7	2335422	2335435	TTCTTTTGCATGT	1	+
chr7	24976240	24976253	CCTATTTTCATTT	1	-
chr7	25894777	25894790	TTTATTTGCATGA	1	+
chr7	26237228	26237241	GTAATTTACATAC	1	+
chr7	28370163	28370176	AAGTTTTGCATTC	1	+
chr7	3077048	3077061	CTGTTTTGCATTT	1	+
chr7	32902922	32902935	GCAATTTGCATAT	1	+
chr7	33084861	33084874	ATGTTTTGCATGT	1	-
chr7	35687001	35687014	TTCATTTGCCTAT	1	+
chr7	36386180	36386193	TGGATTTGCCTGT	1	-
chr7	36710628	36710641	GACATTTGCATGT	1	+
chr7	36982216	36982229	TAGATTTGCATGG	1	+
chr7	36985839	36985852	AAAATTTACATTT	1	+
chr7	39431944	39431957	AGAATTTGCATTT	1	+
chr7	41506808	41506821	ATTTTTTGCATGT	1	-
chr7	44838418	44838431	AGCATTTTCATTA	1	+
chr7	46691481	46691494	CCATTTTGCATAT	1	-
chr7	48506322	48506335	CAGATATGCATTT	1	-
chr7	50182534	50182547	GTCATTTGCATAG	1	+
chr7	50348266	50348279	CTTTTTTGCATAT	1	+
chr7	69288030	69288043	CTTATTTGCATTT	1	+
chr7	69291495	69291508	TTTATTTGCATTG	1	+
chr7	69387123	69387136	CTACTTTGCATTT	1	+
chr7	69891453	69891466	AAAATTTGCATAC	1	+
chr7	71843067	71843080	GTCATTTGCCTGC	1	+
chr7	89809698	89809711	TCTATTTGCATTA	1	-
chr7	90355493	90355506	CTGATTTGCCTAT	1	+
chr7	90381542	90381555	CTCATTTGCATTT	1	+
chr7	92396175	92396188	GTCATTTGCCTAT	1	+
chr7	93762935	93762948	TTCTTTTACATGA	1	+
chr7	95424407	95424420	GCAATTTACATGT	1	+
chr7	98047162	98047175	TGCATTTGCATGG	1	-
chr7	98736584	98736597	TGCATTTACATTT	1	-
chr8	101367938	101367951	TGAATTTGCATTG	1	+
chr8	102719634	102719647	TGTTTTTGCATGG	1	+
chr8	102987643	102987656	TGGATTTGCATGT	1	+
chr8	10656339	10656352	ACAATATGCATTT	1	+
chr8	108507431	108507444	TAAATTTGCATAT	1	-
chr8	108920633	108920646	ATTATTTTCATAA	1	+
chr8	11016557	11016570	GTAATTTGCCTAA	1	-
chr8	110190629	110190642	AGTATTTGCATTG	1	-
chr8	110207895	110207908	CTCATTTGCCTTC	1	-
chr8	11101918	11101931	CATATTTGCATAA	1	-
chr8	126622850	126622863	TTATTTTGCATAT	1	-
chr8	127512237	127512250	TGATTTTGCATTG	1	+
chr8	129285678	129285691	TGAATTTGCATTT	1	-
chr8	129351170	129351183	AATTTTTGCATTA	1	-
chr8	131199052	131199065	GTTTTTTGCATGT	1	-
chr8	131325728	131325741	TAAATTTGCATGA	1	-
chr8	134269249	134269262	CAGTTTTGCATGG	1	-
chr8	134594214	134594227	CAGATTTGCATGC	1	+
chr8	13519856	13519869	TTACTTTGCATTT	1	+
chr8	140277628	140277641	GAAATTTGCATCA	1	-
chr8	141185938	141185951	ATGTTTTGCATTT	1	-
chr8	141657002	141657015	TACATTTACATTT	1	-
chr8	142089630	142089643	TCCATTTACATGA	1	-
chr8	19243522	19243535	CTCATTTACATGG	1	+
chr8	19508227	19508240	TTGCTTTGCATTT	1	-
chr8	26173195	26173208	CCCTTTTGCATGC	1	+
chr8	26394420	26394433	CTCATTTGCATCA	1	-
chr8	28022360	28022373	GGTTTTTGCATTT	1	+
chr8	28028694	28028707	TTCTTTTGCATAT	1	+
chr8	38653317	38653330	CACCTTTGCATGT	1	+
chr8	38910578	38910591	TTAATTTGCATTT	1	+
chr8	41328396	41328409	CTGATTTTCATAA	1	-
chr8	42443072	42443085	GACATTTGCATAC	1	+
chr8	42876327	42876340	TTCATTTTCATTT	1	+
chr8	48857218	48857231	ATTATTTGCATAA	1	+
chr8	49430644	49430657	CGCTTTTGCATCT	1	-
chr8	53705994	53706007	AACATTTGCATGC	1	-
chr8	61555585	61555598	GGAATTTGCATAA	1	-
chr8	6607531	6607544	TGAATATGCATGG	1	-
chr8	67592467	67592480	TTCATTTTCATAC	1	-
chr8	67713749	67713762	ATTATTTGCATGT	1	+
chr8	67831714	67831727	AACATTTACATTT	1	-
chr8	71554307	71554320	ATAATTTACATAT	1	+
chr8	72557582	72557595	TTGATTTGCATTT	1	+
chr8	73020435	73020448	TCTATTTACATAA	1	+
chr8	73454818	73454831	TTGATTTACATAA	1	+
chr8	74027531	74027544	TCTATTTGCATAG	1	-
chr8	76638529	76638542	AAAATTTGCATTT	1	+
chr8	77493268	77493281	AAGATTTGCATTT	1	-
chr8	79718270	79718283	AAGTTTTGCATGA	1	-
chr8	79764527	79764540	ATAATTTTCATAT	1	-
chr8	81082072	81082085	AACATTTGCATGT	1	+
chr8	81421517	81421530	TTCATTTTCATAT	1	-
chr8	8341614	8341627	TCCATATGCATGA	1	-
chr8	8715562	8715575	GTCATTTGCCTGC	1	+
chr8	94937874	94937887	TGCATTTTCATTT	1	-
chr8	94984395	94984408	TTCATTTTCATTT	1	+
chr8	98795931	98795944	CTCATTTGCATAA	1	+
chr8	99740721	99740734	TATATTTACATAT	1	-
chr9	102234711	102234724	GATATTTGCATCA	1	-
chr9	102395680	102395693	GCATTTTGCATAT	1	-
chr9	102476515	102476528	CAGATTTACATTT	1	-
chr9	102846071	102846084	CACTTTTGCATCT	1	-
chr9	107505932	107505945	AGAATTTACATGT	1	+
chr9	107512800	107512813	TTCATTTACATAG	1	+
chr9	108022515	108022528	TTAATATGCATGA	1	-
chr9	108118305	108118318	AAGATTTGCATCA	1	+
chr9	110589689	110589702	TGTATTTGCATGT	1	+
chr9	111467007	111467020	CAGATTTGCATGG	1	+
chr9	111636780	111636793	GGCATTTTCATAA	1	-
chr9	111636856	111636869	TACATTTACATAT	1	-
chr9	114782687	114782700	TTTATTTTCATTT	1	-
chr9	115037059	115037072	TTACTTTGCATGA	1	-
chr9	122946726	122946739	GTGTTTTGCATAA	1	-
chr9	123834714	123834727	TCTATTTGCATAT	1	-
chr9	126000925	126000938	TTCATTTGCATAC	1	-
chr9	128343752	128343765	AGGATATGCATAC	1	-
chr9	130031920	130031933	TTGATTTGCATTT	1	+
chr9	130207605	130207618	GTGTTTTGCATGT	1	-
chr9	14452095	14452108	GCAATTTGCATTT	1	+
chr9	1522652	1522665	GTATTTTGCATTT	1	-
chr9	20198344	20198357	GTCATTTGCATTG	1	+
chr9	2614058	2614071	GGAATTTGCATTT	1	+
chr9	26746879	26746892	CTGATTTACATTT	1	-
chr9	33050160	33050173	TTAATTTGCATTT	1	-
chr9	33082879	33082892	TGTATATGCATGT	1	-
chr9	34211554	34211567	TCCTTTTGCATAT	1	-
chr9	37100947	37100960	AAGATTTGCATGT	1	+
chr9	37191891	37191904	TGCATTTGCATTG	1	+
chr9	37191968	37191981	CACTTTTGCATTT	1	-
chr9	68426411	68426424	AAAATTTGCATTT	1	-
chr9	7289922	7289935	TTATTTTGCATAT	1	+
chr9	73616773	73616786	CACATTTGCATCT	1	-
chr9	79765937	79765950	AGCATTTACATAG	1	+
chr9	80177397	80177410	CCCATTTTCATGT	1	-
chr9	80679484	80679497	GTCATTTTCATAG	1	+
chr9	86280640	86280653	GTCATTTGCATAA	1	+
chr9	86321068	86321081	CTTATTTGCCTAA	1	-
chr9	88953636	88953649	TAAATTTGCATTT	1	+
chr9	88953824	88953837	AGCATTTTCATTT	1	+
chr9	96229085	96229098	TCCTTTTGCATGA	1	+
chr9	97806372	97806385	TGCATTTGCATAA	1	+
chr9	97878742	97878755	ATCATTTGCATTT	1	+
chr9	99015497	99015510	AGAATTTGCATTT	1	-
chrX	10450421	10450434	TTTATTTTCATTT	1	-
chrX	106088923	106088936	GCCATATGCATGT	1	+
chrX	108433931	108433944	AACATTTGCATTT	1	+
chrX	117854431	117854444	GTCATTTGCATAT	1	-
chrX	117869102	117869115	CTCATTTTCATTT	1	+
chrX	117869133	117869146	CTCATTTTCATTT	1	+
chrX	13812165	13812178	TTCATTTACATAT	1	+
chrX	13870319	13870332	TTGTTTTACATAT	1	-
chrX	153302220	153302233	TTCATTTTCATTC	1	-
chrX	19819493	19819506	TTATTTTGCATAA	1	-
chrX	19858209	19858222	TTTTTTTACATAT	1	+
chrX	35715053	35715066	AGAATTTGCATTT	1	-
chrX	38188902	38188915	GACATTTGCATGG	1	+
chrX	38613647	38613660	TTCTTTTTCATTT	1	+
chrX	41201574	41201587	ATCATTTACATAA	1	-
chrX	41464217	41464230	AACATTTACATTA	1	-
chrX	43695799	43695812	CACATATGCATGT	1	+
chrX	44150814	44150827	TCCATTTTCATGC	1	-
chrX	46170705	46170718	TTGTTTTGCATTT	1	+
chrX	46616553	46616566	GCAATTTTCATTT	1	+
chrX	47081009	47081022	TTGCTTTGCATGT	1	-
chrX	53506493	53506506	TTCATTTGCATAG	1	-
chrX	54201334	54201347	AGGATTTGCATAC	1	-
chrX	65146187	65146200	TGCATTTGCATAT	1	-
chrX	75675142	75675155	TGCATATGCATTG	1	+
chrX	81383317	81383330	GTATTTTGCATTT	1	-
chrX	9553442	9553455	AGAATTTGCATTT	1	+
chr1	113178223	113178236	AATTTTTGCATTT	1	+
chr1	113480033	113480046	TGATTTTGCATGC	1	-
chr1	114896118	114896131	TTAATTTGCATGC	1	-
chr1	14039618	14039631	TGAATTTGCATAG	1	+
chr1	162633747	162633760	CCATTTTGCATTT	1	-
chr1	165656063	165656076	ACTTTTTGCATGC	1	-
chr1	167587115	167587128	GGAATTTGCATCT	1	-
chr1	16777498	16777511	ATCTTTTGCATCT	1	-
chr1	20091394	20091407	AATATTTGCATTT	1	+
chr1	204224446	204224459	GGAATTTGCATTT	1	-
chr1	206855451	206855464	TCTATTTGCATAG	1	+
chr1	207084552	207084565	TGGTTTTGCATAA	1	-
chr1	210516500	210516513	CAGATTTGCCTAA	1	-
chr1	211503434	211503447	ACATTTTGCATAT	1	+
chr1	212993181	212993194	CGTTTTTGCATGG	1	+
chr1	217543140	217543153	TTTATTTACATAT	1	+
chr1	221340588	221340601	TTTTTTTGCATTC	1	+
chr1	223723815	223723828	AAGATTTGCATCT	1	-
chr1	223725135	223725148	GTCATTTTCATGT	1	+
chr1	22427885	22427898	TTCTTTTTCATAA	1	+
chr1	224935373	224935386	GGCCTTTGCATAT	1	+
chr1	226414502	226414515	CAGATTTGCATAG	1	-
chr1	229476360	229476373	GTTATTTGCATTT	1	+
chr1	243912232	243912245	TTCATTTGTATTT	1	-
chr1	27474772	27474785	TGTATTTGCATGA	1	-
chr1	30128321	30128334	TTCATTTGCACAT	1	+
chr1	41637276	41637289	ATTATTTTCATAA	1	+
chr1	42326079	42326092	CTGCTTTGCATTT	1	+
chr1	51466059	51466072	TTGATTTGCATGA	1	-
chr1	51466073	51466086	GGAATTTGCATGA	1	-
chr1	54536009	54536022	TACATATACATAT	1	-
chr1	65525721	65525734	TATTTTTGCATTT	1	-
chr1	75147149	75147162	TTCTTTTTCATTT	1	-
chr1	75147197	75147210	TGATTATGCATAA	1	-
chr1	77879934	77879947	TTTATTTTCATTA	1	-
chr1	78510609	78510622	TAGCTTTGCATGT	1	-
chr1	8379404	8379417	CTCATTTTCATAA	1	+
chr1	88867106	88867119	TTGATTTTCATTT	1	-
chr10	110456641	110456654	CACATTTGCATGT	1	-
chr10	11724992	11725005	AGCATTTACATTC	1	+
chr10	13381700	13381713	AATATTTGCATAT	1	+
chr10	14052201	14052214	TTTATTTACATTT	1	+
chr10	18896699	18896712	AAAATTTGCATTC	1	-
chr10	35853784	35853797	TGCTTTTGCATGC	1	-
chr10	64217650	64217663	GTCATTTGCATGA	1	-
chr10	70932120	70932133	TTCATATGCATGG	1	+
chr10	74019320	74019333	ATATTTTGCATAT	1	+
chr10	74321750	74321763	ACATTTTGCATGT	1	-
chr10	82630225	82630238	TCTATTTGCATGA	1	-
chr10	82868383	82868396	GCAATTTTCATAA	1	-
chr10	91890806	91890819	TTAATTTGCATGA	1	+
chr10	94181473	94181486	TTCATTTTCATTT	1	-
chr10	97579510	97579523	TTCCTTTGCATTT	1	-
chr11	118586293	118586306	AGAATTTGCATTG	1	+
chr11	118586883	118586896	CAAATATGCATTT	1	-
chr11	128322139	128322152	TCCATTTACATAG	1	+
chr11	17413192	17413205	ATCATTTGCATAT	1	-
chr11	17413214	17413227	CTCATTTACATCT	1	-
chr11	33404772	33404785	TTTATTTTCATTA	1	+
chr11	33405527	33405540	GTAATTTACATAC	1	+
chr11	43567401	43567414	ACCATTTTCATTT	1	+
chr11	48040388	48040401	TCCATTTGCATGA	1	-
chr11	631012	631025	AACATTTACATAC	1	+
chr11	64758228	64758241	GTGTTTTGCATAA	1	+
chr11	64823076	64823089	TGAATTTGCCTAT	1	-
chr11	71137652	71137665	TTAATTTGCATTT	1	+
chr11	73231512	73231525	CATTTTTGCATAA	1	-
chr11	82342943	82342956	CACATTTGCATGA	1	+
chr11	85931882	85931895	CTTATTTTCATAA	1	+
chr11	88546901	88546914	AATATATGCATAC	1	-
chr12	103508697	103508710	CTTTTTTGCATGG	1	-
chr12	104033966	104033979	CTGATTTACATAT	1	-
chr12	104033995	104034008	GCAATTTGCATTC	1	-
chr12	105158740	105158753	CTGTTTTACATAT	1	-
chr12	116309710	116309723	TCATTTTGCATAG	1	-
chr12	122908257	122908270	CAAATTTACATAG	1	-
chr12	129268036	129268049	CACATTTTCATGC	1	-
chr12	132479315	132479328	TTATTTTGCATAG	1	-
chr12	133370526	133370539	AGGATTTGCATGC	1	-
chr12	25589352	25589365	CGTATTTTCATGA	1	+
chr12	28650905	28650918	GATATTTTCATTT	1	-
chr12	45242655	45242668	CAAATTTACATTT	1	-
chr12	48906929	48906942	TAAATTTGCATAC	1	-
chr12	5151297	5151310	CTGATTTTCATGT	1	+
chr12	52182847	52182860	ATGATTTGCATGT	1	+
chr12	57078593	57078606	ATAATTTACATAA	1	-
chr12	65255385	65255398	GTCATTTTCATGT	1	+
chr12	89560367	89560380	ATCATTTTCATTT	1	+
chr12	93716697	93716710	CTCATTTTCATTT	1	-
chr12	96017599	96017612	TCCATTTACATTC	1	+
chr13	23566649	23566662	TTCATTTTCATAA	1	+
chr13	39591154	39591167	TTCATTTTCATTT	1	+
chr13	43107529	43107542	TTTATTTGCATGA	1	-
chr13	45629853	45629866	CTGATTTTCATGT	1	+
chr13	50680837	50680850	TGTATTTTCATAT	1	-
chr13	62455049	62455062	TACATATACATAT	1	+
chr13	77319571	77319584	AAAATTTGCATCA	1	+
chr13	96672444	96672457	GACATTTACATTT	1	-
chr14	100525372	100525385	TTCTTTTTCATTT	1	-
chr14	104038607	104038620	CATATATGCATAT	1	+
chr14	105566245	105566258	CCTTTTTGCATTT	1	+
chr14	32437870	32437883	GTTATTTGCATGA	1	+
chr14	34522034	34522047	GGCATTTGCATGT	1	+
chr14	51290615	51290628	TGGCTTTGCATAA	1	-
chr14	51421645	51421658	AGAATTTTCATTT	1	+
chr14	54784227	54784240	TTCATTTACATTT	1	+
chr14	56229662	56229675	GTCATTTGCATTT	1	-
chr14	60385671	60385684	ATATTTTGCATTA	1	+
chr14	61763954	61763967	TTATTTTTCATAT	1	+
chr14	64896823	64896836	TGCATTTGCATTT	1	+
chr14	65567765	65567778	AATTTTTGCATTA	1	+
chr14	70140392	70140405	ATCATTTTCATTT	1	+
chr14	71401809	71401822	GGCTTATGCATTT	1	+
chr14	93004940	93004953	TTCATTTGCATTT	1	+
chr14	93214727	93214740	GGGATTTTCATTT	1	-
chr15	22899601	22899614	TATATTTGCCTAT	1	-
chr15	31578636	31578649	GCCATTTTCATGT	1	+
chr15	41926584	41926597	ATGATTTGCATAG	1	+
chr15	52713329	52713342	CCTATTTGCATAA	1	+
chr15	61398865	61398878	CACATTTGCATGG	1	+
chr15	67003011	67003024	ACAATTTGCATGA	1	-
chr15	70007885	70007898	TTCATTTTCATTA	1	+
chr15	75777554	75777567	ACCATTTGCATGT	1	-
chr15	76067720	76067733	AGCATTTGCATAG	1	+
chr15	78028369	78028382	GTTATTTGCATAA	1	-
chr15	80302649	80302662	TTGCTTTGCATTT	1	+
chr15	83732336	83732349	CTGATTTACATTT	1	-
chr15	83879449	83879462	ATCATTTGCCTGA	1	+
chr15	84718248	84718261	CTCTTTTGCATGC	1	-
chr15	86018421	86018434	TTAATTTACATAA	1	+
chr16	11772551	11772564	AGCATTTTCATTT	1	-
chr16	12684950	12684963	TTAATTTGCATTT	1	-
chr16	13416369	13416382	CTCTTTTGCATAG	1	+
chr16	16187342	16187355	GGCATTTGCATCA	1	-
chr16	17460140	17460153	GCAATTTGCATTA	1	-
chr16	19020056	19020069	TGCATTTGCATGG	1	+
chr16	19448897	19448910	GTCATTTACATAG	1	+
chr16	21695568	21695581	GGGATTTGCATGT	1	+
chr16	3324670	3324683	TTCATTTACATGG	1	-
chr16	3518111	3518124	GATATTTGCATAG	1	-
chr16	3891833	3891846	AGAATTTACATTT	1	-
chr16	47344845	47344858	GTCATTTGCCTAT	1	+
chr16	58155897	58155910	CTAATTTACATTA	1	+
chr16	69136346	69136359	CCTATTTGCATTC	1	-
chr16	69502812	69502825	CAAATTTGCCTTT	1	+
chr16	71919405	71919418	AACATTTGCATGA	1	-
chr16	71919491	71919504	GGTATTTGCATAG	1	+
chr16	78537562	78537575	TGTATATGCATGA	1	+
chr16	80705585	80705598	TTTATTTGCATTT	1	-
chr16	81264750	81264763	CTCATTTGCATTT	1	-
chr16	84649552	84649565	ATATTTTGCATTT	1	-
chr16	9992565	9992578	TTAATTTACATGT	1	+
chr17	15904306	15904319	ATATTTTGCATTT	1	-
chr17	21115636	21115649	TGCATTTGCCTGC	1	-
chr17	2353207	2353220	GGAATTTGCATTT	1	-
chr17	25789930	25789943	CACATATACATAT	1	+
chr17	32698068	32698081	AGCCTTTGCATGT	1	-
chr17	37462940	37462953	AATATTTGCATGA	1	+
chr17	37799025	37799038	GACATTTGCATAG	1	+
chr17	400583	400596	GACATTTACATGC	1	+
chr17	40472176	40472189	TCCCTTTGCATGT	1	-
chr17	47133597	47133610	CTACTTTGCATTT	1	-
chr17	48449154	48449167	TTCATTTACATAC	1	+
chr17	58183986	58183999	CATCTTTGCATAT	1	-
chr17	65285488	65285501	TCTATTTGCATGA	1	+
chr17	65449099	65449112	TTACTTTGCATTT	1	+
chr17	67865951	67865964	CTCATTTACATAA	1	+
chr17	73988270	73988283	TGAATTTGCCTGT	1	+
chr17	74637612	74637625	TTAATTTGCATTT	1	-
chr17	75951948	75951961	CCTATTTGCATAC	1	+
chr18	3061367	3061380	TTCATTTTCATTA	1	+
chr18	47134528	47134541	TAGATTTGCCTAT	1	-
chr18	47425133	47425146	CAAATTTGCATCT	1	+
chr18	56563638	56563651	TTAATTTGCCTAT	1	+
chr18	56613451	56613464	TTAATTTGCATGA	1	+
chr18	71865034	71865047	CTGTTTTGCATAA	1	+
chr18	74480169	74480182	CCATTTTGCATTT	1	+
chr18	76818206	76818219	ACATTTTGCATGA	1	-
chr19	16971894	16971907	GTCATTTGCATTA	1	+
chr19	17712977	17712990	ATGATTTGCATAA	1	-
chr19	18503348	18503361	AATATTTACATAT	1	+
chr19	2170351	2170364	GCATTTTGCATGC	1	+
chr19	38389577	38389590	ATAATTTGCATTT	1	-
chr19	38772546	38772559	TTGATTTGCCTTT	1	+
chr19	50071300	50071313	GGATTTTGCATAT	1	-
chr19	54056574	54056587	GAAATTTGCATAA	1	+
chr19	55018455	55018468	TTAATTTGCATTT	1	-
chr19	5547979	5547992	GGCATTTGCATTT	1	+
chr19	57781066	57781079	TTTATTTGCATAC	1	+
chr19	57997585	57997598	AACATTTGCATGA	1	+
chr2	103136622	103136635	TAGATTTGCATTT	1	-
chr2	10586153	10586166	TTAATTTTCATGT	1	+
chr2	106502087	106502100	AGAATTTGCATTT	1	+
chr2	112221773	112221786	ATAATTTGCATAA	1	-
chr2	112758447	112758460	CATATTTTCATAA	1	+
chr2	12185186	12185199	GTGCTTTGCATGT	1	+
chr2	12695004	12695017	GTATTTTGCATAT	1	+
chr2	128363634	128363647	TAAATTTGCATGC	1	-
chr2	129510470	129510483	ATTATTTTCATTA	1	-
chr2	147939339	147939352	TTTATTTGCATTG	1	-
chr2	159851712	159851725	TGTATTTACATAT	1	+
chr2	172759572	172759585	TATATTTGCATAA	1	+
chr2	173850127	173850140	GGCCTTTGCATGT	1	+
chr2	174857136	174857149	GCCATTTTCATTT	1	+
chr2	174886193	174886206	CTTTTTTGCATTT	1	-
chr2	204663617	204663630	TTGATTTGCATGG	1	-
chr2	211367961	211367974	GGGATTTTCATTT	1	+
chr2	214091455	214091468	TACATTTTCATAT	1	+
chr2	216874060	216874073	TTTTTTTGCATTT	1	-
chr2	225233901	225233914	GTAATTTACATAG	1	+
chr2	228727089	228727102	AGCATTTACATTC	1	-
chr2	232327691	232327704	TTCTTTTACATGT	1	-
chr2	232634079	232634092	AGCATTTTCATGA	1	-
chr2	237488559	237488572	CAAATTTGCATTT	1	-
chr2	239243797	239243810	CTGATTTGCCTAA	1	+
chr2	25286923	25286936	TTGTTTTGCATTT	1	+
chr2	26267270	26267283	TGTATTTGCATAG	1	+
chr2	3261053	3261066	GGATTTTGCATAT	1	-
chr2	3427878	3427891	TTCATTTTCATGA	1	+
chr2	38393078	38393091	CTCATATTCATTT	1	-
chr2	43002491	43002504	TTGATTTACATAA	1	+
chr2	45516315	45516328	GAGATTTGCATGA	1	+
chr2	55346069	55346082	CTGTTTTGCATTT	1	-
chr2	60512900	60512913	CAGTTTTGCATAA	1	-
chr2	65621273	65621286	AAAATTTACATAT	1	-
chr2	68547539	68547552	TAGATTTGCATAT	1	+
chr2	74083914	74083927	GACATTTGCATCT	1	-
chr2	86244485	86244498	ATAATTTGCATTG	1	+
chr2	96929818	96929831	CTGTTTTGCATCT	1	-
chr20	10649947	10649960	AGGATTTGCATCC	1	-
chr20	1124848	1124861	TTCATTTGCATTT	1	-
chr20	1418098	1418111	AGCATTTGCCTGT	1	-
chr20	20444804	20444817	TTAATTTGCATCT	1	-
chr20	35480895	35480908	GTTTTTTGCATAT	1	-
chr20	37380077	37380090	TATTTTTGCATAT	1	-
chr20	39407748	39407761	TACATTTGCATAA	1	+
chr20	39569828	39569841	AGAATTTGCATCT	1	+
chr20	40237278	40237291	AATATTTACATGA	1	+
chr20	40237314	40237327	TCCATTTTCATTA	1	-
chr20	45277707	45277720	GTTATTTGCATCC	1	-
chr20	45325708	45325721	ACATTTTGCATTA	1	+
chr20	46418439	46418452	CAGTTTTGCATGG	1	+
chr20	4927416	4927429	CTCATTTGCCTGC	1	+
chr20	52445280	52445293	ACAATTTGCATTT	1	+
chr20	52681380	52681393	CTGATTTGCATAT	1	+
chr20	57025518	57025531	ATATTTTGCATTT	1	-
chr20	57469071	57469084	ATATTTTGCATTT	1	+
chr20	862163	862176	GGCCTTTGCATAT	1	-
chr21	30720947	30720960	TTAATTTACATTT	1	+
chr21	38337331	38337344	GTTATTTGCATAA	1	+
chr21	43799726	43799739	TTCATTTGCATGG	1	+
chr21	47014338	47014351	TTCTTTTTCATTT	1	+
chr21	48029082	48029095	TATATTTGCATGT	1	+
chr22	25807005	25807018	TTCATTTTCATTT	1	+
chr22	26143677	26143690	ATGCTTTGCATAT	1	-
chr22	29807636	29807649	TTAATTTGCATGA	1	+
chr22	31149171	31149184	GAGATTTGCATAT	1	+
chr22	33717660	33717673	CACATTTGCCTAC	1	-
chr22	33801218	33801231	AGAATTTGCATTT	1	-
chr22	36031273	36031286	AGCATTTGCATTA	1	-
chr22	37564122	37564135	ATCATTTGCATAC	1	-
chr22	43108044	43108057	GTAATTTGCATCT	1	-
chr22	50773041	50773054	ATCATTTGCATAT	1	+
chr3	112798577	112798590	GCCATTTGCATTT	1	-
chr3	11330484	11330497	TTTATTTTCATTA	1	+
chr3	119120068	119120081	TTAATTTACATTT	1	+
chr3	122281997	122282010	CAGATTTGCATTT	1	-
chr3	122627629	122627642	CAGATTTGCCTGT	1	+
chr3	12697364	12697377	TGAATTTGCCTAT	1	-
chr3	129144330	129144343	AGTTTTTGCATTT	1	+
chr3	133269108	133269121	TGCATTTACATTT	1	-
chr3	136604935	136604948	TAAATTTTCATTT	1	+
chr3	14730209	14730222	CTTTTTTGCATTT	1	-
chr3	150946720	150946733	GGTATTTGCATTT	1	+
chr3	16842486	16842499	TTCATTTTCATAT	1	-
chr3	169889528	169889541	TTCTTTTTCATAA	1	-
chr3	170883387	170883400	GTTATTTGCATTT	1	-
chr3	172179597	172179610	AACATTTACATTA	1	+
chr3	172325176	172325189	TTCATTTACATTG	1	-
chr3	178684451	178684464	TTCATTTTCATTC	1	+
chr3	183615835	183615848	CCTTTTTGCATAC	1	-
chr3	184058540	184058553	CTCTTTTGCATTT	1	-
chr3	186539283	186539296	GAAATTTGCATAT	1	+
chr3	186676932	186676945	AAATTTTGCATAT	1	+
chr3	190987711	190987724	ATCATTTACATAA	1	+
chr3	197413923	197413936	AAAATTTGCATAG	1	-
chr3	3057422	3057435	TTCTTTTGCATGT	1	+
chr3	43115576	43115589	CTAATTTGCATCC	1	-
chr3	72476402	72476415	AATATTTGCATTG	1	-
chr3	72532326	72532339	TCATTTTGCATTA	1	+
chr4	105978985	105978998	TATTTTTGCATAC	1	-
chr4	109040214	109040227	CTTATTTTCATGT	1	-
chr4	113240521	113240534	CTCTTTTGCATTA	1	+
chr4	144476019	144476032	TCATTTTGCATTT	1	-
chr4	15234916	15234929	AGCTTTTGCATTA	1	-
chr4	185828627	185828640	ATGATTTACATAA	1	-
chr4	22639689	22639702	CAAATTTACATAG	1	+
chr4	2599548	2599561	AACATTTGCATCA	1	+
chr4	40650266	40650279	AATATTTGCATTG	1	-
chr4	48373001	48373014	GTTATTTGCATGT	1	-
chr4	5634495	5634508	TCCATTTGCATAC	1	+
chr4	77610438	77610451	CGGATTTGCATTT	1	-
chr4	77815826	77815839	CTCATTTACATAG	1	-
chr4	87979498	87979511	TATATTTGCATGA	1	-
chr5	117842088	117842101	CACATTTGCATAA	1	+
chr5	123393497	123393510	TAAATTTTCATGA	1	-
chr5	131763170	131763183	ATGATTTGCATCA	1	-
chr5	132368996	132369009	CAAATTTGCATTA	1	-
chr5	134228257	134228270	TTCCTTTGCATTT	1	+
chr5	14155360	14155373	CTAATTTACATGT	1	+
chr5	141667270	141667283	CCTTTTTGCATTT	1	+
chr5	142499001	142499014	TAAATATGCATAC	1	+
chr5	148188745	148188758	TTTATTTTCATTT	1	+
chr5	148696806	148696819	TAAATTTGCCTAT	1	-
chr5	168309031	168309044	GTGCTTTGCATGT	1	+
chr5	17132750	17132763	GATATTTGCATAT	1	+
chr5	176422389	176422402	AATTTTTGCATTT	1	-
chr5	18305647	18305660	ACATTTTGCATTT	1	-
chr5	32018243	32018256	TGCTTTTGCATAA	1	-
chr5	55981549	55981562	GGTATTTGCATGA	1	-
chr5	59635295	59635308	TTAATTTGCATTC	1	-
chr5	59636856	59636869	CCATTTTGCATTA	1	-
chr5	60998132	60998145	GAAATTTGCATGA	1	+
chr5	71723809	71723822	AGCATTTGCATTC	1	-
chr5	75380489	75380502	TGCATTTGCATCA	1	-
chr5	82949697	82949710	CTCATTTTCATAT	1	-
chr5	88376789	88376802	GAAATTTGCATAT	1	+
chr5	95510958	95510971	GAATTTTGCATGA	1	+
chr6	12116005	12116018	TCATTTTGCATGT	1	-
chr6	125678195	125678208	TTGATTTGCATAG	1	-
chr6	126038365	126038378	TTTATTTTCATTA	1	-
chr6	132512096	132512109	TTGTTTTGCATTT	1	-
chr6	133134232	133134245	AACATTTGCATGA	1	+
chr6	135703438	135703451	TACATTTTCATTC	1	+
chr6	135703686	135703699	TACTTTTGCATTT	1	-
chr6	138190033	138190046	GACATTTGCATGT	1	+
chr6	139012273	139012286	ACCATATGCATGA	1	+
chr6	143254295	143254308	GTCATTTGCATGT	1	+
chr6	15150577	15150590	CCTATTTGCCTAT	1	-
chr6	157309410	157309423	TTAATTTACATAT	1	+
chr6	167044723	167044736	GGAATTTACATTT	1	+
chr6	2354223	2354236	CTCATTTGTATTT	1	+
chr6	286846	286859	CAGTTTTGCATGA	1	+
chr6	32941979	32941992	TTCTTTTTCATAT	1	-
chr6	33897355	33897368	TGGATTTGCATTT	1	-
chr6	34330763	34330776	AGAATTTGCATCC	1	+
chr6	41351335	41351348	CTGCTTTGCATTT	1	-
chr6	42745355	42745368	AGCATTTTCATTC	1	+
chr6	47422593	47422606	TGCATTTTCATTT	1	-
chr6	52417190	52417203	CCTATTTGCATGG	1	-
chr6	53109912	53109925	CCTATTTTCATTT	1	-
chr6	5696350	5696363	CCGATTTGCATGT	1	-
chr6	64063553	64063566	AAAATTTGCATGA	1	+
chr6	7057517	7057530	TTGATTTGCATTT	1	+
chr6	97507648	97507661	ATGTTTTGCATAA	1	-
chr7	105749598	105749611	TTTATTTGCATTT	1	-
chr7	130426601	130426614	CTGATTTGCATAA	1	+
chr7	132738625	132738638	AAATTTTGCATGA	1	+
chr7	137521796	137521809	CATATTTGCATAT	1	-
chr7	148204229	148204242	ATGTTTTGCATAG	1	-
chr7	151033322	151033335	AATATTTGCATAG	1	-
chr7	158602516	158602529	TGCATTTGCCTTA	1	-
chr7	30836312	30836325	GTTATTTTCATAA	1	+
chr7	32556038	32556051	CTCATTTTCATAG	1	+
chr7	37534713	37534726	GAATTTTGCATAA	1	+
chr7	40720361	40720374	CTGATTTGCATAT	1	-
chr7	43907881	43907894	TTAATTTGCATTT	1	-
chr7	4745868	4745881	TGTATTTGCATAT	1	+
chr7	64034842	64034855	GGCATTTGCATTT	1	-
chr7	69162140	69162153	AAAATTTGCATTT	1	+
chr7	69387521	69387534	CACATTTTCATGC	1	+
chr7	75319707	75319720	TTAATTTGCATTT	1	-
chr7	90242697	90242710	CTGATTTGCATGT	1	+
chr7	98613989	98614002	TTGATTTGCATTT	1	+
chr8	101774672	101774685	GTTTTTTGCATAT	1	+
chr8	105142630	105142643	ATCATTTTCATTT	1	-
chr8	128263115	128263128	CACATTTGCATCT	1	+
chr8	17722131	17722144	CTAATTTTCATAA	1	+
chr8	19527329	19527342	TTAATTTGCATGC	1	+
chr8	21340910	21340923	GTAATTTACATAA	1	-
chr8	23312669	23312682	TTGATTTGCATTG	1	-
chr8	27976176	27976189	AACATTTGCATTC	1	-
chr8	29202836	29202849	AGCATTTACATAG	1	-
chr8	54681265	54681278	TCCATTTACATGA	1	+
chr8	676920	676933	GTGTTTTGCATGT	1	-
chr8	72171678	72171691	CTTTTATGCATTT	1	-
chr8	80929479	80929492	TTCATTTTCATTT	1	-
chr8	90709861	90709874	TGAATTTGCATGT	1	+
chr8	93284769	93284782	ATCATTTGCATTT	1	+
chr8	99334181	99334194	TGGATTTTCATTT	1	+
chr9	110309798	110309811	GAGATTTGCATAT	1	-
chr9	127642916	127642929	CTGATTTGCATCT	1	-
chr9	128292631	128292644	ATCATTTTCATTT	1	+
chr9	82346545	82346558	CACCTTTGCATTT	1	+
chr9	82749660	82749673	TAGCTTTGCATGT	1	-
chr9	91681125	91681138	AAAATTTGCATTT	1	+
chr9	93644272	93644285	CTTATTTGCATGT	1	+
chr9	95369633	95369646	TTCATTTGTATTT	1	-
chr9	96327488	96327501	GTCATTTGCATCT	1	-
chr9	98918918	98918931	TGCATATGCATGT	1	+
chrX	119861090	119861103	GTCATTTACATGG	1	-
chrX	122715690	122715703	CTCATTTTCATTT	1	-
chrX	128957353	128957366	TGGATTTTCATGT	1	-
chrX	13047507	13047520	TGTTTTTGCATTT	1	+
chrX	147131268	147131281	TACATTTACATGT	1	+
chrX	16689224	16689237	GAAATTTTCATTT	1	-
chrX	24665490	24665503	CTCATTTGCATAG	1	+
chrX	45631194	45631207	CACTTTTGCATTT	1	+
chrX	49064751	49064764	GCTTTTTGCATTA	1	+
chrX	53251456	53251469	ATATTTTGCATGC	1	+
chrX	63141598	63141611	GATATTTGCATTT	1	+
chrX	68583039	68583052	TCCATTTTCATAC	1	-
chrX	7050847	7050860	TGTATTTGCATGA	1	-
chrX	77040014	77040027	TTCATATGCATGG	1	-
chr1	112534165	112534178	GGGATTTGCATAC	1	+
chr1	113179400	113179413	GACATTTTCATTA	1	-
chr1	152844435	152844448	TGAATTTGCATTA	1	-
chr1	154843980	154843993	TTCATTTTCATTT	1	+
chr1	175143929	175143942	TGTATATACATAT	1	+
chr1	182415358	182415371	CATATTTACATGA	1	+
chr1	182810078	182810091	CCCATTTGCATGC	1	-
chr1	204554237	204554250	CTGCTTTGCATTT	1	-
chr1	207669412	207669425	CCCATTTGCATTG	1	-
chr1	209422244	209422257	TGTATTTGCATTT	1	-
chr1	226166117	226166130	GAAATTTGCATGG	1	-
chr1	232733791	232733804	TTAATTTTCATTA	1	+
chr1	235017857	235017870	ACATTTTGCATTT	1	+
chr1	236272878	236272891	TAAATTTTCATTC	1	-
chr1	25356668	25356681	TCCATATGCATGA	1	-
chr1	28575243	28575256	AGTTTTTGCATTT	1	+
chr1	31884224	31884237	TTGATTTACATTT	1	+
chr1	40468094	40468107	CTCATTTGCCTGC	1	-
chr1	41228320	41228333	AATATTTGCATGG	1	-
chr1	44491693	44491706	CTGATTTGCATAG	1	-
chr1	44684152	44684165	TGTATTTGCATGG	1	+
chr1	47125953	47125966	TTCATTTTCATAC	1	+
chr1	54793585	54793598	CACATTTACATGC	1	+
chr1	55464484	55464497	CTCATTTGCCTAC	1	-
chr1	85514572	85514585	GATTTTTGCATAC	1	+
chr1	9466338	9466351	ACTATTTACATAT	1	+
chr1	95008212	95008225	TTCATTTTCATTT	1	-
[truncated: 715 more rows]
