# Supplementary material for: Relationship between histone modifications and transcription factor binding is protein family specific
Source: Genome Res. 2018 Mar;28(3):321–33. doi: 10.1101/gr.220079.116 (PMC5848611; doi:10.1101/gr.220079.116)
Supplement: Supplemental Material [file supp_gr.220079.116_Supplemental_Material.zip › Supplemental_Material/POU2F2/POU2F2.00000000001]

0	1	0.0409615	0.0285453	0.0107067	0.104791	0.0787644	0.0288143	0.184011	0.0186494	0.0641793	0.0130436
0	1	0.0944063	0.0274144	0.00444761	0.0532499	0.0497276	0.0597542	0.17113	0.0400937	0.0193803	0.00938289
0	1	0.00235188	0.0109389	0.0199687	0.0185892	0.0122536	0.0174253	0.0148337	0.0114951	0.0202209	0.0248882
0	1	0.330171	0.0477328	0.0206676	0.0255778	0.0877147	0.211081	0.153818	0.0895384	0.0258022	0.0134102
0	1	0.186684	0.257827	0.00853453	0.00487748	0.0571241	0.123464	0.0151208	0.150176	0.00812576	0.00979436
0	1	0.0137745	0.00994093	0.00853453	0.0964096	0.0119553	0.0150437	0.0723312	0.00917258	0.0254381	0.00514446
0	1	0.0211707	0.041627	0.00358242	0.0966762	0.0524209	0.0184045	0.039141	0.0225411	0.0207383	0.0101696
0	1	0.0120962	0.0105079	0.00591662	0.033022	0.00607168	0.00980054	0.0652062	0.0105186	0.016093	0.0299821
0	1	0.00235188	0.00554128	0.0107958	0.00334503	0.00541813	0.00542937	0.00259664	0.00343483	0.00870182	0.0106985
0	1	0.0967032	0.0205926	0.00899665	0.0239311	0.0402863	0.057511	0.220791	0.0224956	0.021747	0.0444598
0	1	0.0272122	0.0144192	0.00708372	0.0106833	0.0205494	0.0202754	0.0196002	0.0217996	0.0139446	0.0277329
0	1	0.00739245	0.00468699	0.00175065	0.0324863	0.00747905	0.00617403	0.00846188	0.010324	0.017147	0.0110586
0	1	0.0551376	0.097782	0.00654074	0.00851939	0.0759076	0.0367471	0.0111715	0.0287002	0.00493894	0.0157422
0	1	0.00705285	0.013494	0.0124168	0.0124969	0.0210523	0.0115832	0.00786236	0.00802112	0.0133299	0.012161
0	1	0.0478203	0.0109389	0.0113308	0.0484088	0.0226086	0.0289105	0.082071	0.0141492	0.0219273	0.0179346
0	1	0.00738964	0.00412005	0.0065813	0.0122157	0.0201432	0.00447835	0.00601447	0.00610854	0.0105952	0.0190476
0	1	0.00302264	0.00610823	0.00354186	0.0748585	0.00498603	0.0111417	0.0116385	0.00918559	0.011843	0.0748985
0	1	0.0213339	0.0160491	0.00420654	0.0060419	0.0402132	0.00877114	0.0058696	0.0164326	0.011843	0.00436847
0	1	0.0710757	0.105019	0.00295831	0.0260958	0.0653796	0.0518116	0.142559	0.0265241	0.0158255	0.0294636
0	1	0.0386068	0.0287403	0.0106014	0.0348492	0.0268197	0.0242864	0.0678624	0.0181082	0.013743	0.0247547
0	1	0.00671886	0.00596457	0.0134645	0.0130408	0.00836778	0.00874055	0.0120904	0.00419595	0.0110995	0.0178764
0	1	0.0127669	0.0864272	0.0137461	0.0543672	0.0162479	0.0142599	0.00949884	0.0137588	0.00990178	0.0832164
0	1	0.0900489	0.0306968	0.00533307	0.065448	0.0336585	0.0385802	0.122399	0.0338632	0.0204511	0.00740141
0	1	0.00682949	0.00752946	0.00537364	0.0162991	0.0171936	0.00617344	0.00999997	0.0134592	0.0120548	0.00876758
0	1	0.0860831	0.0271318	0.00286912	0.0724979	0.0360914	0.0748567	0.279166	0.0348949	0.0399374	0.0117728
0	1	0.0141113	0.00696253	0.0172474	0.0085466	0.0263706	0.0149856	0.00714982	0.0107144	0.00815185	0.02591
0	1	0.0261786	0.0664193	0.0102366	0.0152806	0.0657241	0.0326252	0.0127211	0.00952381	0.00419548	0.11781
0	1	0.0524952	0.0200255	0.0144108	0.0986955	0.0310312	0.0287451	0.100824	0.0256248	0.0624303	0.0193123
0	1	0.0767938	0.0259452	0.00474952	0.0554047	0.0345636	0.04325	0.122053	0.0257614	0.0143125	0.0194989
0	1	0.00671886	0.00142124	0.0104789	0.100629	0.00579843	0.015612	0.0316131	0.00878223	0.0111256	0.113994
0	1	0.00715746	0.00142124	0.00950604	0.0992891	0.00535771	0.0155826	0.0316305	0.00814798	0.0111256	0.109041
0	1	0.0220345	0.0226871	0.00470896	0.0327899	0.0485227	0.0223066	0.0500243	0.0121656	0.0171862	0.0240323
0	1	0.0263456	0.0154899	0.00291775	0.0523265	0.0159218	0.0104172	0.0468194	0.00765033	0.00863008	0.0309993
0	1	0.0124302	0.0123939	0.00708372	0.0136334	0.0192338	0.0092211	0.0435214	0.00458629	0.0108058	0.0382243
0	1	0.0343826	0.0306848	0.00474952	0.0187329	0.0562559	0.0223157	0.0172222	0.0169444	0.00863008	0.0102177
0	1	0.0037702	0.00483066	0.00591662	0.0161649	0.00407007	0.012408	0.00195653	0.00726	0.00369115	0.0584688
0	1	0.080379	0.0241168	0.00291775	0.0364604	0.0263	0.0760126	0.184646	0.0156519	0.00690406	0.0178734
0	1	0.218203	0.167971	0.00464412	0.0607506	0.101281	0.142933	0.450684	0.0614757	0.0308553	0.0385408
0	1	0.040315	0.0202229	0.00650017	0.0709772	0.0441706	0.0401223	0.0893579	0.0348678	0.0324591	0.0108454
0	1	0.0127669	0.009374	0.00591662	0.0416566	0.0156149	0.0126328	0.0585659	0.0163789	0.0256837	0.00687531
0	1	0.0090987	0.00692632	0.0107228	0.00955879	0.0181854	0.0134864	0.0052295	0.0172132	0.00541716	0.0127492
0	1	0.00671886	0.0146626	0.00295831	0.0405807	0.0125128	0.00779132	0.0052295	0.0125424	0.0123473	0.0110676
0	1	0.0184783	0.0109082	0.00291775	0.0106833	0.0323534	0.0226201	0.00812673	0.00688921	0.00822575	0.00897116
0	1	0.0215009	0.0146356	0.0123601	0.00947487	0.0507425	0.0108276	0.0207573	0.0133685	0.00841706	0.0169515
0	1	0.241004	0.48947	0.0089155	0.0118916	0.129336	0.127163	0.215768	0.183393	0.00153267	0.0215465
0	1	0.0410688	0.00681884	0.00708372	0.00640995	0.0544321	0.0138189	0.00394929	0.0103045	0.00639972	0.0141688
0	1	0.0409009	0.0066263	0.00793252	0.00640995	0.05812	0.0138189	0.0033803	0.0103045	0.0068364	0.0137848
0	1	0.0245243	0.0187534	0.00642727	0.0285049	0.0281044	0.0158564	0.126823	0.00878223	0.0162092	0.0125213
0	1	0.0020151	0.00681884	0.00479009	0.038818	0.00513735	0.012004	0.0256629	0.00536696	0.00865618	0.0227013
0	1	0.00907075	0.0109389	0.00479009	0.0319345	0.0109358	0.0118085	0.0145586	0.00419595	0.0143462	0.0174866
0	1	0.0110859	0.00610823	0.00591662	0.0238273	0.00659338	0.00673312	0.00789858	0.0121309	0.010117	0.0204881
0	1	0.0303821	0.0141794	0.00660557	0.0657293	0.0252828	0.0341854	0.111523	0.0168245	0.0254381	0.00932217
0	1	0.0262434	0.00880704	0.0123762	0.0481516	0.0395985	0.0238748	0.263306	0.011469	0.0300596	0.0579439
0	1	0.0890263	0.0130707	0.0141999	0.00487748	0.0835698	0.0344783	0.00579717	0.0229314	0.0180297	0.014346
0	1	0.0675282	0.0164801	0.0113308	0.0726298	0.0415512	0.0431648	0.157749	0.00878223	0.0108604	0.0428588
0	1	0.0393345	0.0551459	0.00594904	0.0642071	0.0650094	0.0175918	0.041828	0.0221312	0.0150298	0.0272105
0	1	0.0184035	0.0122165	0.0104048	0.0106833	0.0282048	0.0152489	0.0458916	0.0164326	0.0155722	0.0230372
0	1	0.00302264	0.00326576	0.00705945	0.0333699	0.00854633	0.0103988	0.0478505	0.0106948	0.0163037	0.0137394
0	1	0.0328415	0.0151949	0.00537364	0.0420628	0.0378808	0.029687	0.140066	0.0164586	0.0250577	0.0170931
0	1	0.0160144	0.0136772	0.00899665	0.023989	0.0378051	0.0106806	0.0314933	0.0132514	0.0140734	0.00637464
0	1	0.0859362	0.305176	0.00937737	0.00909008	0.11026	0.0302495	0.00812266	0.127682	0.00913441	0.0139522
0	1	0.004033	0.00525396	0.00529251	0.00520157	0.00986848	0.0069475	0.00128021	0.00813822	0.00815185	0.0102237
0	1	0.0216437	0.00809642	0.00354186	0.0180655	0.0183113	0.0153579	0.0244444	0.0176588	0.0135951	0.00937093
0	1	0.00134434	0.00497432	0.0143134	0.00459738	0.00641397	0.00300804	0.00135264	0.00839192	0.0116658	0.00384612
0	1	0.00806319	0.00326576	0.00712429	0.010123	0.00559577	0.0101717	0.0154106	0.00458629	0.010867	0.0392449
0	1	0.19643	0.243842	0.0124573	0.0752567	0.0925978	0.127797	0.365476	0.116372	0.0172862	0.0159781
0	1	0.026242	0.0172896	0.0065813	0.015054	0.0384823	0.0134461	0.0456693	0.0141688	0.00788662	0.0101811
0	1	0.0579213	0.0179014	0.00654074	0.028093	0.0317864	0.0268253	0.189371	0.0280902	0.0233946	0.00742511
0	1	0.076596	0.040913	0.0112902	0.0315335	0.0756426	0.0338811	0.264095	0.0261299	0.0514114	0.0155883
0	1	0.180176	0.0532031	0.00408485	0.034771	0.0401115	0.134809	0.311163	0.0803886	0.00831705	0.0116519
0	1	0.00537735	0.00198819	0.0077484	0.0104032	0.00381519	0.0068403	0.00256042	0.0106623	0.00714317	0.0137891
0	1	0.0251971	0.0106515	0.00708372	0.0262	0.0216078	0.0267049	0.0940208	0.00726	0.0116278	0.047356
0	1	0.00839999	0.00397638	0.0129192	0.00705812	0.0127677	0.0134172	0.00327297	0.00306405	0.00433195	0.0625706
0	1	0.00739245	0.0124961	0.00412542	0.00882672	0.00763036	0.00412562	0.00494634	0.0129327	0.0128321	0.011569
0	1	0.108529	0.321407	0.00825082	0.0137921	0.0517005	0.119908	0.14962	0.124971	0.00419548	0.0370706
0	1	0.0665213	0.0633787	0.0199139	0.0121717	0.0530786	0.0487884	0.161139	0.0316355	0.0160384	0.0122556
0	1	0.0339138	0.00539761	0.00419952	0.0162529	0.0261779	0.0227899	0.0443668	0.0135073	0.00839097	0.00340946
0	1	0.0107518	0.0135236	0.010553	0.0116555	0.0177419	0.00950659	0.00462561	0.00534741	0.0103561	0.0365691
0	1	0.0305745	0.0237223	0.0107715	0.030089	0.0430601	0.0139261	0.0212078	0.0138223	0.0250219	0.00908307
0	1	0.134017	0.0265571	0.0125385	0.0544137	0.0682515	0.0839507	0.431619	0.0257728	0.0516739	0.0279329
0	1	0.133616	0.0265571	0.0111966	0.0556896	0.0713681	0.0846268	0.435216	0.0262373	0.0520428	0.0287821
0	1	0.00470376	0.00923032	0.0083725	0.00321609	0.0128756	0.0103983	0.00466182	0.00419595	0.00586038	0.0190388
0	1	0.0057113	0.00269881	0.0221187	0.00733823	0.0100198	0.00588929	0.00323675	0.0105414	0.0131946	0.00806765
0	1	0.0203827	0.03736	0.00541421	0.0516395	0.0757067	0.0157195	0.133773	0.0103045	0.0302716	0.0360473
0	1	0.125535	0.128177	0.00416597	0.0131	0.0779583	0.0586647	0.093563	0.0341873	0.0121432	0.0193895
0	1	0.0815523	0.0364103	0.0103825	0.0651446	0.0392514	0.0861037	0.409529	0.0337532	0.0554316	0.0205018
0	1	0.0154528	0.018503	0.0011671	0.0336583	0.0272109	0.0119169	0.0392436	0.0122171	0.0110995	0.00869924
0	1	0.00537453	0.00824009	0.00770783	0.0202461	0.0101234	0.0144448	0.0345533	0.00228337	0.010117	0.0434927
0	1	0.0194886	0.0220137	0.00766727	0.0778109	0.0297524	0.0117014	0.115374	0.0174182	0.0650625	0.00772788
0	1	0.00772641	0.00951767	0.0100015	0.00849102	0.00696928	0.00282187	0.00526571	0.00582391	0.00850941	0.00825121
0	1	0.113121	0.0294555	0.00993514	0.0465524	0.0317182	0.0814729	0.406517	0.0501912	0.0409685	0.0215024
0	1	0.01998	0.0480387	0.00175065	0.0417131	0.0416842	0.0169936	0.0285531	0.0157614	0.0081551	0.0247835
0	1	0.00974429	0.00667519	0.00587606	0.0347275	0.017244	0.00626105	0.0378143	0.00306405	0.0103822	0.0567189
0	1	0.0371425	0.0274088	0.00825082	0.0818617	0.0688334	0.021273	0.0282127	0.0094285	0.0141421	0.0260604
0	1	0.140231	0.0435757	0.00470896	0.0249284	0.06435	0.0790584	0.386586	0.0387374	0.0261294	0.0239051
0	1	0.00436698	0.011689	0.00537364	0.0684608	0.0213618	0.01177	0.0172012	0.0118587	0.012643	0.0118778
0	1	0.0132427	0.0102283	0.0108445	0.0448696	0.0317422	0.0186501	0.0157972	0.0156519	0.0074084	0.0177061
0	1	0.00839999	0.00866338	0.0153346	0.00426809	0.0136837	0.0108588	0.00323675	0.00345438	0.00369115	0.0258099
0	1	0.0615938	0.0120728	0.0072054	0.0170932	0.0421223	0.0268143	0.0632434	0.016644	0.00937353	0.00916334
0	1	0.0364459	0.0102283	0.0057221	0.046155	0.0186697	0.0225613	0.0687511	0.010324	0.0101911	0.00564757
0	1	0.0799592	0.0438608	0.0089155	0.0292181	0.0408483	0.0428011	0.151944	0.0343278	0.0197557	0.0129839
0	1	0.0487469	0.0251721	0.00491726	0.0608034	0.0302871	0.0199227	0.239199	0.0181436	0.0286749	0.110965
0	1	0.0470404	0.0357874	0.00295831	0.0116555	0.0336197	0.0157492	0.0105314	0.0179353	0.00618672	0.0113663
0	1	0.0460244	0.160211	0.00354186	0.0173293	0.145957	0.0370858	0.0269578	0.057534	0.0123473	0.0243283
0	1	0.0131009	0.00269881	0.00650017	0.0281006	0.0426281	0.00808465	0.0731777	0.00688921	0.0214818	0.0169682
0	1	0.0061591	0.00880704	0.00902088	0.0109749	0.0243645	0.00981955	0.009215	0.00880179	0.010117	0.0177558
0	1	0.0164632	0.0144843	0.00580896	0.0798627	0.0217202	0.0146628	0.059582	0.0126465	0.0161969	0.0612865
0	1	0.0178075	0.00539761	0.0113308	0.00672697	0.0343074	0.0132103	0.0098551	0.0106835	0.00910831	0.0166227
0	1	0.181658	0.184504	0.00855066	0.0227068	0.0125312	0.253931	0.560539	0.205738	0.0165167	0.0123303
0	1	0.0309084	0.0225884	0.00704317	0.00673404	0.0138591	0.0159354	0.00323675	0.00804067	0.0115297	0.0098587
0	1	0.00877201	0.0170668	0.00553436	0.090338	0.0368247	0.016982	0.0558705	0.00832847	0.00422931	0.088705
0	1	0.0221744	0.00724215	0.00541421	0.0248329	0.017338	0.00925125	0.0704241	0.00832689	0.0192514	0.0292218
0	1	0.0307452	0.0133504	0.00591662	0.0441173	0.0203981	0.0289509	0.189975	0.0252735	0.0353326	0.0176124
0	1	0.0100783	0.00724215	0.0072054	0.00548168	0.00763036	0.0120553	0.00263286	0.00726	0.011843	0.0385647
0	1	0.00537735	0.00284247	0.00882629	0.00606387	0.0102747	0.00986355	0.00594204	0.0107339	0.00196513	0.0299612
0	1	0.00470376	0.00355309	0.0188037	0.00984295	0.0150058	0.0182674	0.00458939	0.00745191	0.00491282	0.00697164
0	1	0.00772641	0.00874235	0.00529259	0.0287487	0.00579843	0.0111123	0.015157	0.0040691	0.00391507	0.0234938
0	1	0	0.00198819	0.0023342	0.00241675	0.00282111	0.00342016	0.00192032	0.00345438	0.0044346	0.0108378
0	1	0.0127641	0.036407	0.00591662	0.00925669	0.0357276	0.0123175	0.00394929	0.0187811	0.0143125	0.0260785
0	1	0.179897	0.0390684	0.00412542	0.0666968	0.0481223	0.170966	0.551262	0.0682071	0.0487248	0.0251259
0	1	0.00604809	0.000789575	0.00712429	0.00459738	0.00778168	0.00923225	0.00195653	0.00804067	0.00877307	0.00685738
0	1	0.0356122	0.00610823	0.00479009	0.0589814	0.00676528	0.0217002	0.0515873	0.0160211	0.0332738	0.0114823
0	1	0.00156769	0.00497432	0.00829139	0.00394921	0.010426	0.00613484	0.00394929	0.00688921	0.00400962	0.00689101
0	1	0.00974429	0.00667519	0.00179121	0.0137482	0.0112384	0.010506	0.00882184	0.00458629	0.00606606	0.0106915
0	1	0.0151188	0.00127757	0.0023342	0.00705812	0.00829144	0.0073002	0.00263286	0.0042155	0.00666495	0.0111472
0	1	0.117148	0.116727	0.00587606	0.0277016	0.0608274	0.0846436	0.387744	0.0732829	0.0234468	0.0130309
0	1	0.004033	0.00539761	0.00058355	0.01589	0.00686572	0.00920225	0.00526571	0.00382517	0.00836485	0.0115324
0	1	0.139458	0.0312518	0.00595719	0.0278216	0.0348207	0.061261	0.369644	0.032218	0.0111822	0.0410793
0	1	0.0217263	0.0230117	0.0072054	0.0513675	0.0276699	0.0150346	0.0511927	0.0200772	0.0136757	0.0405689
0	1	0.00713175	0.014628	0.00599775	0.0484702	0.0201158	0.0117026	0.0311659	0.0164521	0.0274032	0.0036474
0	1	0.0060453	0.0112185	0.00708372	0.0219267	0.0176501	0.00825125	0.0117392	0.00880179	0.00371726	0.0337118
0	1	0.00974151	0.00880704	0.0144674	0.00812066	0.0409262	0.0121773	0.00979202	0.00880179	0.0175253	0.0145608
0	1	0.046698	0.122686	0.00716485	0.0159635	0.14935	0.0306742	0.0127185	0.0318991	0.00913441	0.0418215
0	1	0.00671886	0.00539761	0.00448115	0.0370152	0.0118517	0.00710545	0.0118841	0.0133019	0.00913441	0.00549417
0	1	0.00940754	0.0239318	0.00899665	0.04957	0.0218587	0.014533	0.0194619	0.0141297	0.00690406	0.0625755
0	1	0.0669618	0.016908	0.00934508	0.0281445	0.0308358	0.0314892	0.136333	0.0181017	0.00958655	0.0136644
0	1	0.0160966	0.0126398	0.00179121	0.0583817	0.0112942	0.0099077	0.0203187	0.0098946	0.0185079	0.00575332
0	1	0.00638209	0.0269881	0.00716485	0.0163488	0.0388195	0.0091043	0.0892525	0.00458629	0.0110242	0.0303706
0	1	0.0583411	0.0751176	0.0153346	0.0206293	0.0269075	0.0389836	0.143838	0.0438544	0.0133112	0.0171842
0	1	0.0110859	0.00212929	0.00587606	0.0179323	0.00594975	0.00599645	0.0297465	0.00688921	0.0185079	0.042113
0	1	0.0117594	0.00610823	0.0106175	0.00733823	0.0205016	0.0112397	0.00391307	0.00573775	0.00618997	0.0561724
0	1	0.0946295	0.0295432	0.00358242	0.0458858	0.0287608	0.0458251	0.159647	0.0477792	0.0138342	0.0101841
0	1	0.0462269	0.0346644	0.0077484	0.0641854	0.0421723	0.0166251	0.0317332	0.0193296	0.0295042	0.0102233
0	1	0.0224039	0.0275628	0.00587606	0.0114761	0.0470462	0.0183947	0.00486682	0.0114755	0.00345203	0.0511913
0	1	0.0118984	0.011396	0.0142486	0.00919478	0.0299132	0.0108588	0.00131642	0.0113291	0.018534	0.00999484
0	1	0.0117594	0.0255701	0.0077484	0.031217	0.0245966	0.0221076	0.101597	0.00727955	0.0198742	0.0148741
0	1	0.0057113	0.00838372	0.00474952	0.0224677	0.0111907	0.00607546	0.0397036	0.00420247	0.00876595	0.0131272
0	1	0.155666	0.0635677	0.00777267	0.0619992	0.0372631	0.158803	0.227981	0.154553	0.0483582	0.013784
0	1	0.00638209	0.00397638	0.0129598	0.00334503	0.00844278	0.007628	0.00391307	0.008431	0.00270858	0.0074596
0	1	0.0184892	0.0105814	0.00479009	0.074623	0.0263478	0.0147687	0.284863	0.01452	0.0263097	0.0497514
0	1	0.047225	0.0107268	0.0083725	0.0198568	0.0250597	0.0219942	0.0366071	0.0205619	0.0167819	0.00961305
0	1	0.0575935	0.0296869	0.00412542	0.0642793	0.0215733	0.0351241	0.0585529	0.0138223	0.0147374	0.0211481
0	1	0.0156139	0.0197459	0.00716485	0.0257305	0.026296	0.0192484	0.207904	0.0172328	0.017021	0.0525266
0	1	0.0110859	0.0135675	0.00833195	0.0143923	0.0184236	0.0171319	0.0105676	0.00956292	0.00863008	0.0175293
0	1	0.00985624	0.00397638	0.0035013	0.00552566	0.00733654	0.00638038	0.00263286	0.00573775	0.00493894	0.0136723
0	1	0.154201	0.0544762	0.00615171	0.0483015	0.0553882	0.10086	0.386795	0.0512103	0.0384494	0.0119797
0	1	0.00268866	0.00568495	0.00533307	0.01571	0.0248524	0.00884953	0.0113164	0.00464754	0.0128255	0.0249526
0	1	0.131785	0.159591	0.00770783	0.0257266	0.179083	0.0507179	0.248503	0.0431697	0.0130908	0.0194616
0	1	0.0020151	0.00454333	0.0155779	0.00233284	0.00645951	0.00377289	0.0058696	0.00991417	0.0138081	0.00544082
0	1	0.131183	0.0786707	0.00426316	0.0283918	0.0451165	0.121146	0.489592	0.0706104	0.0364635	0.0276855
0	1	0.00369621	0.00340942	0.0154968	0.00660497	0.00737548	0.00779132	0.00128021	0.00495708	0.0150559	0.0074044
0	1	0.127756	0.149489	0.0065813	0.0112506	0.114215	0.0429103	0.0841373	0.0294493	0.0059215	0.0107833
0	1	0.0769744	0.0373275	0.0107067	0.0334624	0.0339798	0.0741479	0.170222	0.0271079	0.0215856	0.0469234
0	1	0.0127669	0.00739129	0.00591662	0.0179555	0.0365659	0.009555	0.00590582	0.0126074	0.00937353	0.0127428
0	1	0.00335943	0.00667519	0.00716485	0.0142644	0.0176501	0.0144938	0.00398551	0.00380562	0.00963875	0.0584225
0	1	0.119798	0.0278069	0.00533307	0.0408962	0.0274918	0.0587824	0.278355	0.0338996	0.0123212	0.0117975
0	1	0.00100755	0.00539761	0.0176201	0.0104471	0.00803655	0.00976995	0.00266907	0.00423664	0.0108343	0.0250694
0	1	0.0255339	0.00909438	0.00354186	0.0045534	0.0282165	0.0178368	0.00353967	0.00633895	0.00677412	0.0339639
0	1	0.0695433	0.00923032	0.00408485	0.0770501	0.0268987	0.0595906	0.213178	0.0202577	0.0295575	0.0154137
0	1	0.0103572	0.00518298	0.0130409	0.0422411	0.0132775	0.0171999	0.0874789	0.0114755	0.0116865	0.107459
0	1	0.0128071	0.0259901	0.00416597	0.0559921	0.0277434	0.0102293	0.0290875	0.0137588	0.0157732	0.0265983
0	1	0.0796272	0.0355078	0.017142	0.029163	0.135275	0.0509513	0.0174699	0.0336458	0.0318117	0.046153
0	1	0.16946	0.061771	0.00466839	0.0398556	0.048606	0.136825	0.453772	0.0688903	0.0377745	0.0115749
0	1	0.0157895	0.00914262	0.0106256	0.0198561	0.0293984	0.0140021	0.00737661	0.00536696	0.0044346	0.0142573
0	1	0.0174679	0.0438915	0.00529251	0.00430166	0.0151645	0.0322523	0.0522278	0.0352429	0.00517805	0.0202867
0	1	0.0335943	0.0196023	0.00877774	0.0582586	0.0351358	0.0221774	0.0920561	0.0152616	0.037338	0.0458611
0	1	0.147322	0.00923032	0.0657319	0.0110073	0.0599847	0.0844932	0.0105717	0.0168229	0.0312576	0.0911514
0	1	0.0255339	0.0318835	0.00833195	0.0549038	0.0782378	0.0192086	0.0183214	0.0298011	0.00885399	0.0107148
0	1	0.00369621	0.00490962	0.0119467	0.00306138	0.00485969	0.00533139	0.00259664	0.00419595	0.0113387	0.0120533
0	1	0.171088	0.561456	0.00587606	0.0247115	0.105335	0.089381	0.147052	0.167013	0.00172602	0.0184378
0	1	0.172542	0.394377	0.00766727	0.0109633	0.105324	0.0649925	0.0391107	0.102859	0.00395637	0.0103443
0	1	0.119108	0.331039	0.00893171	0.00487748	0.0751049	0.052903	0.0518165	0.0712578	0.00568238	0.0230975
0	1	0.0520663	0.0722291	0.0107067	0.0104887	0.139296	0.0387303	0.0162242	0.0232345	0.00407978	0.0196899
0	1	0.00604809	0.00610823	0.0234387	0.0076623	0.00381519	0.0091711	0.00067632	0.00612809	0.0159646	0.00953129
0	1	0.0342706	0.0115058	0.0077484	0.00826649	0.0662655	0.0157302	0.00594204	0.0143535	0.0116039	0.0151869
0	1	0.0386137	0.0380506	0.00210726	0.0307083	0.0687137	0.0271708	0.0938775	0.0210189	0.011277	0.013415
0	1	0.0309437	0.0151611	0.00708372	0.0110461	0.0422696	0.021963	0.00398551	0.0122057	0.00467371	0.00905843
0	1	0.139686	0.0441867	0.00716485	0.0400583	0.0741195	0.116157	0.367301	0.0413287	0.0384755	0.0138443
0	1	0.0581234	0.0346612	0.00895605	0.0107096	0.0587189	0.032725	0.023342	0.0141492	0.0119457	0.0141539
0	1	0.00873396	0.0012041	0.0220422	0.0103591	0.00788524	0.00637979	0.00199275	0.0133881	0.0185079	0.0047132
0	1	0.0116176	0.00653153	0.0107067	0.012306	0.0212622	0.0168552	0.00466182	0.00688921	0.00868009	0.0377659
0	1	0.054151	0.0763444	0.0023342	0.0462318	0.0862574	0.0311083	0.0648462	0.0263	0.0113648	0.0120271
0	1	0.00873396	0.00269881	0.0126614	0.0106769	0.00467827	0.0094374	0.00259664	0.0145591	0.0120995	0.012811
0	1	0.0514869	0.0308208	0.012498	0.0529334	0.0615723	0.0284204	0.0874977	0.0194966	0.0240925	0.0446251
0	1	0.00806319	0.0224447	0.00412542	0.0399173	0.0196111	0.0105263	0.0497681	0.0130173	0.0291032	0.00711651
0	1	0.0820812	0.014628	0.0125385	0.0437133	0.0732607	0.0450244	0.152395	0.0187355	0.0700222	0.0122616
0	1	0.0622646	0.024532	0.00671897	0.0338319	0.0432619	0.0468386	0.115262	0.0149299	0.0182949	0.0653046
0	1	0.0272178	0.0168746	0.0765992	0.0539805	0.031137	0.0465466	0.00857489	0.0406553	0.0854637	0.16788
0	1	0.0141493	0.00685433	0.015051	0.00915079	0.0221264	0.0120553	0.00192032	0.0107144	0.0121082	0.0198948
0	1	0.0100783	0.0057924	0.0130815	0.00701413	0.0212105	0.0145244	0.00455318	0.0118658	0.0110995	0.0202571
0	1	0.0867873	0.112988	0.0118738	0.0100351	0.0963212	0.0382596	0.0152657	0.0309819	0.00616061	0.0145428
0	1	0.146599	0.17159	0.00770783	0.0293697	0.103633	0.0555974	0.108275	0.0447624	0.00812576	0.0250076
0	1	0.156572	0.17133	0.010042	0.0490955	0.114128	0.0601881	0.131102	0.0515893	0.00937353	0.0223074
0	1	0.0853003	0.0436129	0.0107473	0.0106665	0.128922	0.0320091	0.00990846	0.0240959	0.0059215	0.0329574
0	1	0.0168	0.00667519	0.0112497	0.00943087	0.027216	0.0101533	0.00455318	0.0121975	0.0194641	0.00929138
0	1	0.0150441	0.00340942	0.0323635	0.00831046	0.0197943	0.0174057	0.015157	0.0114218	0.015082	0.00990225
0	1	0.0571187	0.100973	0.00595719	0.0366755	0.0792772	0.0334628	0.100949	0.0408862	0.0113648	0.00753694
0	1	0.0551316	0.0562187	0.00454825	0.0326898	0.055827	0.0301083	0.11207	0.0195487	0.0194709	0.0225555
0	1	0.0188178	0.00895069	0.00980713	0.00399319	0.0115969	0.0151222	0.00323675	0.0125733	0.00742906	0.0191162
0	1	0.0981099	0.140865	0.010042	0.0128639	0.137609	0.0558563	0.0374416	0.0643442	0.013569	0.0194437
0	1	0.185739	0.0715567	0.013709	0.0482795	0.0492947	0.173955	0.277458	0.146727	0.0219599	0.0167533
0	1	0.0319159	0.0201363	0.00770783	0.0118916	0.066029	0.0247089	0.0200514	0.019887	0.010117	0.0155074
0	1	0.0255311	0.0102283	0.00412542	0.0532166	0.0267063	0.017447	0.0434945	0.0137588	0.0190123	0.0161533
0	1	0.0372131	0.0120728	0.00533307	0.0531942	0.0127471	0.0268927	0.109564	0.00726	0.017914	0.0538248
0	1	0.0117594	0.00908669	0.0173691	0.00252266	0.0132012	0.00917285	0.00579717	0.00766987	0.0160384	0.0283988
0	1	0.115945	0.071727	0.00833195	0.0125838	0.0830852	0.0487704	0.0770197	0.0217605	0.018721	0.0101928
0	1	0.00873396	0.0085197	0.0065813	0.0579957	0.0141934	0.00994278	0.00288179	0.0085058	0.0183634	0.00748685
0	1	0.0537565	0.0169035	0.00537364	0.0696234	0.0420674	0.0285578	0.133022	0.0202577	0.0358475	0.0131637
0	1	0.00235188	0.00667519	0.00464412	0.0531241	0.00712058	0.00708586	0.00458939	0.00917258	0.00764751	0.00998626
0	1	0.0731683	0.0471573	0.00953959	0.0394145	0.0732457	0.0324973	0.202555	0.0224576	0.0395115	0.0310987
0	1	0.0204934	0.0258542	0.00474952	0.0511836	0.0330233	0.0101221	0.013946	0.0108423	0.0133038	0.00934785
0	1	0.0374603	0.0753224	0.0113714	0.019554	0.0792139	0.0146316	0.0267941	0.0271274	0.00789968	0.0167069
0	1	0.108077	0.0203129	0.00770783	0.0364158	0.0424974	0.0602197	0.109668	0.0351681	0.0211969	0.00863203
0	1	0.0552426	0.0722504	0.00766727	0.0306492	0.108322	0.0396834	0.0818427	0.0366903	0.0113387	0.0167325
0	1	0.0396092	0.0599711	0.00412542	0.0264578	0.0877837	0.0205159	0.114619	0.0187512	0.022373	0.0142148
0	1	0.00940474	0.00245039	0.0106338	0.0085466	0.0152057	0.00884953	0.0052295	0.00721559	0.0146516	0.00811595
0	1	0.125046	0.312561	0.0130815	0.0382863	0.00832596	0.257668	0.53937	0.398782	0.0379985	0.0152862
0	1	0.0433357	0.05511	0.00358242	0.0436668	0.0513556	0.0168864	0.0167136	0.0248636	0.00944116	0.0133339
0	1	0.078918	0.03357	0.0273301	0.0345272	0.0501504	0.0514773	0.127834	0.0236926	0.0372027	0.0144838
0	1	0.0356094	0.0118776	0.00716485	0.0425917	0.0164036	0.0258062	0.0726027	0.0171937	0.022199	0.00479188
0	1	0.0154556	0.0153758	0.00959797	0.00459738	0.0121067	0.00478692	0.00131642	0.0129782	0.00690406	0.0105986
0	1	0.0164604	0.0170471	0.00654074	0.00972564	0.0493701	0.0174418	0.00718604	0.0156519	0.0125365	0.0170841
0	1	0.0521853	0.0890833	0.00470896	0.0290065	0.0689737	0.0272095	0.0198082	0.0194201	0.00704538	0.0480797
0	1	0.173299	0.102691	0.00949905	0.0222624	0.0353293	0.150289	0.355661	0.105848	0.0195166	0.0135534
0	1	0.00470376	0.00795277	0.00852637	0.00548168	0.00888395	0.00909507	0.00199275	0.00804067	0.0059215	0.00824523
0	1	0.0251999	0.009374	0.00999347	0.00761833	0.0285125	0.0117008	0.00323675	0.0111047	0.0127315	0.010836
0	1	0.035281	0.00767312	0.00949905	0.0116555	0.0481797	0.0308126	0.0118841	0.00726	0.00913441	0.0176777
0	1	0.0789507	0.0229667	0.00175065	0.0252874	0.0503642	0.0412426	0.161243	0.0229314	0.0372104	0.0113621
0	1	0.00671886	0.00731483	0.00358242	0.0146324	0.00539223	0.0036657	0.0112439	0.0107144	0.0162776	0.0101128
0	1	0.0556963	0.228338	0.00299887	0.0327419	0.120047	0.0347238	0.0803076	0.0397348	0.00467371	0.0848921
0	1	0.199058	0.300326	0.00770783	0.0338951	0.0781044	0.159339	0.433442	0.149847	0.0115517	0.0255236
0	1	0.20376	0.129686	0.0106662	0.0207623	0.0268135	0.204251	0.214233	0.124471	0.0120821	0.0151126
0	1	0.0211648	0.0078946	0.00474952	0.00794241	0.0177774	0.0142985	0.00658215	0.00878223	0.00517805	0.0416713
0	1	0.0353762	0.0126649	0.00237477	0.0106722	0.0555192	0.0161809	0.00387686	0.00995324	0.00666495	0.0224991
0	1	0.0305735	0.00866338	0.0156659	0.00701413	0.0135801	0.00873597	0.00391307	0.00458629	0.0176422	0.00722634
0	1	0.13204	0.132261	0.0077484	0.116374	0.104736	0.0721721	0.358849	0.0320655	0.0550634	0.0199367
0	1	0.0776092	0.0453106	0.00662185	0.0224574	0.0901382	0.0350454	0.180396	0.0241593	0.0409092	0.0114658
0	1	0.0708904	0.0669537	0.00829139	0.0210181	0.0611957	0.0333491	0.141534	0.0237317	0.0190123	0.0122704
0	1	0.0141971	0.0120333	0.00479009	0.0676099	0.00970167	0.0133279	0.0287387	0.00490614	0.0212038	0.00876459
0	1	0.0174418	0.0208875	0.00295831	0.0348123	0.0348941	0.018159	0.0529778	0.0113535	0.011843	0.0863165
0	1	0.00974429	0.0171831	0.00533307	0.00427329	0.0204694	0.0101221	0.00266907	0.00917258	0.00563238	0.0365478
0	1	0.0412876	0.0734672	0.00416597	0.028325	0.0615527	0.0309307	0.215752	0.0261631	0.0175374	0.0183297
0	1	0.0613718	0.0502144	0.00654074	0.016533	0.0855774	0.0163953	0.0151933	0.0207754	0.000982565	0.0118965
0	1	0.00638209	0.00909438	0.00455449	0.0245194	0.0031541	0.00909507	0.00515707	0.00504005	0.0080219	0.0443087
0	1	0.143843	0.319956	0.00295831	0.0206564	0.0882498	0.070484	0.0439554	0.0729969	0.00419548	0.0211364
0	1	0.0131038	0.0116495	0.00650017	0.0407235	0.0258381	0.0150143	0.216442	0.00956292	0.0323984	0.0546164
0	1	0.0776585	0.0323242	0.0104879	0.0847686	0.0619334	0.0295431	0.193275	0.0184417	0.0323096	0.0202716
0	1	0.117439	0.17706	0.00354186	0.0377745	0.114328	0.0603525	0.0669399	0.0408081	0.0146347	0.0249593
0	1	0.0636106	0.0755403	0.00937744	0.106255	0.068184	0.0260886	0.0683446	0.0190867	0.0088953	0.0173204
0	1	0.0154556	0.00213185	0.0236017	0.00645393	0.0197369	0.00920225	0.00195653	0.00371618	0.01248	0.0178243
0	1	0.00604809	0.00326576	0.0179122	0.00576178	0.005902	0.00654636	0.00174317	0.0101902	0.0130647	0.0125377
0	1	0.0231792	0.0382066	0.0179527	0.0140722	0.0355875	0.0266557	0.00590582	0.0161056	0.0190123	0.0212123
0	1	0.205043	0.0878668	0.00833195	0.0564036	0.0681437	0.168858	0.283766	0.0892978	0.0189043	0.0104072
0	1	0.00470376	0.00759619	0.00299887	0.0275403	0.00727324	0.00437117	0.018885	0.0118463	0.0263412	0.00571971
0	1	0.00335943	0.00211211	0.00362299	0.00794106	0.00615688	0.00713365	0.00512085	0.00497663	0.0088692	0.026228
0	1	0.0656791	0.0806297	0.0113714	0.0172626	0.0734911	0.0280979	0.115921	0.0168034	0.00544327	0.017606
0	1	0.00138167	0.00653153	0.00591662	0.0220147	0.00539223	0.00768235	0.0052295	0.00954338	0.0120821	0.00702412
0	1	0.00873396	0.00213185	0.0161209	0.00705812	0.0136837	0.00909507	0.00266907	0.00956292	0.0107228	0.00656055
0	1	0.0268782	0.0179014	0.00350944	0.0220494	0.0352049	0.00779132	0.00661836	0.00874375	0.00839097	0.0128925
0	1	0.0320326	0.0388176	0.00427944	0.0346093	0.0429505	0.0154774	0.0441936	0.0166017	0.00863008	0.0045351
0	1	0.0718951	0.0433246	0.00587606	0.0347803	0.0773476	0.0307429	0.0734074	0.0114559	0.0259163	0.00932075
0	1	0.00806319	0.00326576	0.00592469	0.00181256	0.00814013	0.00884953	0.00135264	0.00541084	0.0014869	0.029967
0	1	0.105708	0.0889487	0.00525195	0.0145553	0.0547759	0.0553366	0.139487	0.0297723	0.0130908	0.0101436
0	1	0.100216	0.0503101	0.00770783	0.0257687	0.110701	0.0429334	0.0517111	0.0346849	0.0145777	0.0108241
0	1	0.0786168	0.0475806	0.00776461	0.00705812	0.0422696	0.0448691	0.00263286	0.028318	0.00783204	0.0226738
0	1	0.0490527	0.0449597	0.00299887	0.00537981	0.0217202	0.0216103	0.00195653	0.0167838	0.00419548	0.0137514
0	1	0.107729	0.250782	0.0058355	0.010123	0.110016	0.0597999	0.0105657	0.0404764	0.00517805	0.032666
0	1	0.0769328	0.0136377	0.00716485	0.0110073	0.0504009	0.0193451	0.00199275	0.0202382	0.0116039	0.00957182
0	1	0.190752	0.212012	0.0089155	0.0276768	0.0447266	0.184444	0.37356	0.187373	0.0261967	0.00994252
0	1	0.110515	0.102381	0.00533307	0.0181024	0.121179	0.0574488	0.032322	0.0489854	0.0158581	0.0133003
0	1	0.0696561	0.0648066	0.00412542	0.0580414	0.0632651	0.0385255	0.0166908	0.014307	0.0120963	0.0142528
0	1	0.152469	0.0433058	0.00238282	0.0685516	0.0424685	0.0933097	0.261931	0.0437373	0.0189642	0.0159246
0	1	0.0262047	0.0410666	0.00299074	0.00729944	0.0348941	0.0116098	0.00597826	0.019887	0.0214818	0.0259858
0	1	0.101217	0.122577	0.00474952	0.0958197	0.101885	0.0474297	0.115388	0.0378418	0.0337768	0.0156651
0	1	0.0100783	0.00198819	0.0130004	0.00726588	0.00763036	0.0084282	0.00327297	0.00573775	0.00541716	0.019576
0	1	0.00873396	0.0109389	0.00650017	0.00664605	0.0113419	0.0105213	0.00466182	0.00304449	0.00517805	0.0156426
0	1	0.222593	0.274141	0.00445775	0.0333906	0.0590395	0.199464	0.477312	0.134307	0.0160783	0.0219732
0	1	0.134046	0.195012	0.00766727	0.00729425	0.111027	0.0486499	0.0287507	0.0733024	0.00716928	0.0115893
0	1	0.0497207	0.0309645	0.00358242	0.00910679	0.0434882	0.0258431	0.0122707	0.0244537	0.011843	0.00675844
0	1	0.0181386	0.00596457	0.00716485	0.00399319	0.0151094	0.0118098	0.00515707	0.0161388	0.00913441	0.00520931
0	1	0.191443	0.0597894	0.00887494	0.0592101	0.045955	0.137142	0.414036	0.110655	0.0499525	0.0100555
0	1	0.0524121	0.0794938	0.00175065	0.0129993	0.0496929	0.0215031	0.0159072	0.0374319	0.00321292	0.00624804
0	1	0.00504055	0.00539761	0.00470896	0.0137042	0.00864991	0.0161797	0.00195653	0.00954338	0.00939963	0.0383905
0	1	0.00671886	0.00681884	0.00654074	0.0913441	0.0237106	0.00765295	0.0205717	0.0118718	0.0315726	0.0147128
0	1	0.00369621	0.00780908	0.0143297	0.00366911	0.0287931	0.00743859	0.00327297	0.00573775	0.0160646	0.00648712
0	1	0.0712215	0.00951767	0.00466839	0.0274963	0.0215917	0.0419351	0.14068	0.0140874	0.0195066	0.0198057
0	1	0.0957978	0.120041	0.00829139	0.00822252	0.125168	0.052386	0.00984967	0.0178362	0.0204054	0.0191907
0	1	0.0646454	0.104465	0.00610307	0.0344321	0.0567297	0.0357787	0.208914	0.0394259	0.0162023	0.00898414
0	1	0.018815	0.0164725	0.00887494	0.00979896	0.0136837	0.0166126	0.0143552	0.00840494	0.0118169	0.0157798
0	1	0.0467009	0.0117931	0.00237477	0.0110078	0.0400873	0.0196323	0.0516685	0.00995324	0.0210895	0.00824224
0	1	0.0131009	0.0127834	0.0155373	0.0193178	0.0282833	0.00909507	0.00793479	0.0153202	0.0101702	0.0131924
0	1	0.0129321	0.00814139	0.0011671	0.0179092	0.00920741	0.0137694	0.00650971	0.00612809	0.00419548	0.0631574
0	1	0.00638209	0.00198819	0.00295831	0.0247368	0.00829144	0.00502705	0.0255959	0.0152811	0.0115778	0.0126544
0	1	0.0803676	0.0598048	0.00237477	0.0300198	0.100698	0.0393363	0.0845988	0.0237317	0.0174792	0.0524122
0	1	0.00895879	0.00724215	0.00416597	0.00608586	0.0281453	0.00564375	0.00485513	0.00726	0.00618672	0.00668664
0	1	0.206541	0.0263728	0.00408485	0.022899	0.0440879	0.140846	0.190197	0.0423586	0.0288379	0.0138237
0	1	0.0161264	0.0106515	0.0101637	0.00274084	0.0184009	0.0138189	0.00438138	0.015691	0.0101257	0.0170878
0	1	0.0057113	0.00468699	0.0183325	0.00673404	0.00605332	0.00388007	0.000640105	0.00915302	0.0162776	0.0070774
0	1	0.0238555	0.0062519	0.0113714	0.0078313	0.0386616	0.0204449	0.00599538	0.00495708	0.00987786	0.0118352
0	1	0.134165	0.0578735	0.0118333	0.0404725	0.0466144	0.0968089	0.316854	0.0439503	0.0426983	0.0154622
0	1	0.098498	0.107578	0.0101231	0.0868618	0.11395	0.0506814	0.102458	0.0382125	0.0258902	0.0320295
0	1	0.143844	0.420986	0.00716	0.0122157	0.109326	0.0567744	0.0549112	0.128887	0.0073823	0.0121734
0	1	0.00741854	0.009374	0.0065813	0.0639606	0.0199441	0.0175918	0.0590956	0.00990824	0.0106356	0.0546139
0	1	0.190873	0.204603	0.00750656	0.00947487	0.0409916	0.232022	0.358021	0.194908	0.0133026	0.0162159
0	1	0.0161264	0.018181	0.00654074	0.0260322	0.0272638	0.0147198	0.0203865	0.00956292	0.0188291	0.0129654
0	1	0.0225113	0.0282656	0.00766727	0.0376414	0.0288409	0.0167965	0.0303865	0.00573775	0.0114203	0.0248723
0	1	0.0279679	0.0633578	0.0126196	0.0206836	0.0922092	0.0281658	0.0131281	0.0251953	0.00815185	0.0534027
0	1	0.00974151	0.0152544	0.00654074	0.0436957	0.0260702	0.0129262	0.0205676	0.00629393	0.00805692	0.0301355
0	1	0.00100755	0.00269881	0.0327359	0.0103814	0.00765536	0.011457	0.0033454	0.00956292	0.0148168	0.00523695
0	1	0.00335943	0.00397638	0.014208	0.00427329	0.00422138	0.0057515	0.00150294	0.00686966	0.00642583	0.0120944
0	1	0.0255348	0.0405746	0.0101637	0.0234088	0.066228	0.0207977	0.0319569	0.0138424	0.0103822	0.00798402
0	1	0.0533124	0.0461539	0.00537364	0.043637	0.0923018	0.0228442	0.171372	0.0198675	0.0227842	0.015564
0	1	0.0850849	0.0355868	0.00651638	0.0272163	0.0509739	0.0357036	0.123813	0.0251855	0.0138081	0.0170572
0	1	0.0144481	0.00610823	0.00716485	0.0054377	0.0211943	0.0137106	0.00320054	0.00661595	0.0096672	0.0132892
0	1	0.0100811	0.0111491	0.0095802	0.10959	0.00696928	0.0134461	0.0104781	0.00983774	0.0227034	0.00802568
0	1	0.012933	0.0149152	0.00574639	0.0401874	0.0370846	0.0105948	0.0773671	0.0107273	0.0123473	0.0427073
0	1	0.0710517	0.0320501	0.00404505	0.0217528	0.0802895	0.0419768	0.130496	0.0141492	0.0214818	0.0398087
0	1	0.00873396	0.00724215	0.00416597	0.0167691	0.00579843	0.005291	0.0125604	0.00880179	0.0103822	0.00511037
0	1	0.0468417	0.0379193	0.0101221	0.0110073	0.0623093	0.0289606	0.0116668	0.0126074	0.00411288	0.00943327
0	1	0.080909	0.197107	0.00716485	0.00669005	0.154647	0.0328714	0.0789468	0.0465654	0.00469982	0.0341039
0	1	0.00940754	0.00383699	0.0167045	0.00931226	0.005902	0.00518382	0.00199275	0.00534741	0.0110995	0.00540122
0	1	0.0110859	0.0230534	0.00778895	0.00665012	0.00473115	0.0119611	0.000640105	0.0176036	0.00926495	0.0124882
0	1	0.0132707	0.0307955	0.00474952	0.0246808	0.0398729	0.0130746	0.0119162	0.0173666	0.0119848	0.0107095
0	1	0.00504055	0.00733207	0.00708372	0.00561593	0.00752018	0.00820225	0.00195653	0.00573775	0.0113648	0.0103683
0	1	0.171211	0.197012	0.00235041	0.031213	0.0651826	0.0814238	0.068622	0.0553867	0.00321292	0.0114335
0	1	0.0466701	0.153827	0.00595719	0.0223619	0.113249	0.0289417	0.0550365	0.0393249	0.00827575	0.0496555
0	1	0.046698	0.15645	0.00595719	0.0223833	0.116007	0.0292944	0.0554099	0.0410863	0.00815185	0.0506071
0	1	0.0536454	0.0700955	0.00825082	0.0113314	0.0603501	0.0380085	0.0210991	0.033076	0.00467371	0.0265754
0	1	0.0829781	0.0543995	0.0155779	0.0364509	0.097104	0.0437215	0.212594	0.0354343	0.0229815	0.0154245
0	1	0.141871	0.164502	0.00654074	0.0179774	0.250209	0.0696361	0.0559649	0.0524128	0.0108604	0.0187676
0	1	0.0104151	0.0113622	0.00358242	0.0578654	0.0156669	0.00980054	0.0455535	0.0145021	0.0216793	0.0244991
0	1	0.0167971	0.0157696	0.00479009	0.0256398	0.0400837	0.0197193	0.0643964	0.0060576	0.00863008	0.0169549
0	1	0.173083	0.0772675	0.00346081	0.0375754	0.0624767	0.105698	0.188758	0.0393445	0.0230958	0.0215049
0	1	0.0168	0.0143483	0.0149944	0.00877637	0.0350245	0.00588929	0.00578267	0.0104899	0.00769752	0.00991777
0	1	0.00705564	0.00525396	0.0207487	0.00427329	0.017905	0.0140333	0.00135264	0.00804067	0.0162776	0.0133371
0	1	0.00974429	0.00340942	0.00412542	0.0293539	0.00671439	0.00659475	0.00462561	0.00419595	0.00815185	0.0225533
0	1	0.0375965	0.0308285	0.00895605	0.0106393	0.0229243	0.0386647	0.0488066	0.0305427	0.00863008	0.0223834
0	1	0.00503775	0.00340942	0.0145727	0.00701413	0.0176024	0.0100461	0.00455318	0.00802112	0.0161918	0.0159871
0	1	0.0221744	0.0296869	0.00295831	0.0638785	0.0404944	0.0153481	0.0318614	0.0129977	0.0232077	0.0121596
0	1	0.0519662	0.0309645	0.00625702	0.0701873	0.0334516	0.0380056	0.0924255	0.0271079	0.0185079	0.0128412
0	1	0.129313	0.0553184	0.00474952	0.0204382	0.0602125	0.0469733	0.170218	0.0376547	0.0116778	0.0258114
0	1	0.0020151	0.00340942	0.00829139	0.00640995	0.00170427	0.00544675	0.00327297	0.00534741	0.0113387	0.00309412
0	1	0.0327134	0.029915	0.0130409	0.0111312	0.0546311	0.0199526	0.00925124	0.00993369	0.0157732	0.104237
0	1	0.0241896	0.0405051	0.0035013	0.0623777	0.030957	0.0153775	0.250185	0.0225607	0.0426461	0.0154091
0	1	0.0329291	0.0163365	0.0077484	0.0282632	0.0405153	0.0135735	0.0441185	0.0145396	0.0175253	0.0239565
0	1	0.0124273	0.00340942	0.00704317	0.0103707	0.0331658	0.0192137	0.00604938	0.00688921	0.00714317	0.00986042
0	1	0.0587942	0.009374	0.00595719	0.00334503	0.0724384	0.0277451	0.00729468	0.0153722	0.0088953	0.0142744
0	1	0.042249	0.0288325	0.00654074	0.022903	0.0770233	0.0261075	0.0741973	0.0118658	0.0150298	0.026866
0	1	0.0104179	0.00198819	0.0165017	0.00552566	0.00645951	0.00754577	0.00327297	0.00917258	0.0140473	0.00914823
0	1	0.0265027	0.0227953	0.0011671	0.0226628	0.0346393	0.0149954	0.0497845	0.00804067	0.0120789	0.0218871
0	1	0.217037	0.0734142	0.00895605	0.0712415	0.0234152	0.229112	0.477538	0.210292	0.0654224	0.0198965
0	1	0.078614	0.179974	0.0065813	0.0168791	0.0887794	0.03488	0.029674	0.0423272	0.00544327	0.0158205
0	1	0.111551	0.0610351	0.0196789	0.0126101	0.130087	0.0582049	0.0140862	0.0344964	0.00517805	0.011575
0	1	0.0299848	0.00340942	0.0077484	0.0232231	0.0192273	0.0156002	0.0769381	0.0122366	0.0104561	0.027902
0	1	0.0107518	0.00738581	0.00949905	0.00905826	0.0115491	0.00754577	0.00327297	0.0118463	0.00493894	0.00646759
0	1	0.0153823	0.0228308	0.00591662	0.076038	0.028276	0.0250616	0.108828	0.0134135	0.0396536	0.0197026
0	1	0.00451634	0.00596457	0.00879381	0.00548168	0.00422138	0.00493827	0.00131642	0.00649887	0.00665842	0.0436735
0	1	0.0557659	0.0713204	0.00953959	0.0500156	0.0850617	0.021396	0.154938	0.0271274	0.0222306	0.0139311
0	1	0.0298981	0.0336709	0.00483057	0.0282926	0.064543	0.026687	0.00654593	0.00839192	0.00764751	0.0387375
0	1	0.222552	0.6035	0.00733492	0.0410084	0.0259974	0.315368	0.590178	0.364386	0.0274065	0.021578
0	1	0.179562	0.189032	0.0103338	0.0156927	0.064356	0.095726	0.104428	0.0750395	0.0059215	0.0141573
0	1	0.0372876	0.0273061	0.00537364	0.00520157	0.0629018	0.0275924	0.00712427	0.0160618	0.00791273	0.0108533
0	1	0.0178075	0.0096613	0.00734585	0.0100351	0.0122212	0.0129953	0.00192032	0.0118463	0.00764751	0.0120642
0	1	0.00940754	0.0062519	0.00533307	0.00701413	0.0217268	0.0108588	0.00195653	0.012653	0.00642583	0.00928097
0	1	0.016573	0.0220137	0.00295831	0.0148151	0.0301119	0.0136408	0.00462561	0.0137784	0.00690406	0.0342192
0	1	0.075061	0.0214468	0.0113308	0.0138038	0.0731972	0.0384385	0.0118841	0.0200279	0.00621932	0.0462427
0	1	0.00974429	0.00866338	0.0133022	0.00887068	0.00946229	0.0146316	0.00128021	0.00419595	0.00851487	0.0224637
0	1	0.0282198	0.031811	0.00237477	0.0401782	0.0305969	0.0238277	0.0525716	0.0282398	0.015295	0.00857658
0	1	0.0120962	0.00641858	0.0189495	0.00306492	0.0149831	0.00754577	0.00131642	0.0133685	0.013569	0.0124579
0	1	0.118497	0.147146	0.00354186	0.0198213	0.0749256	0.0431134	0.0752459	0.0491172	0.00798926	0.0117676
0	1	0.121175	0.150366	0.0039309	0.0193178	0.0749256	0.0431134	0.0754593	0.049688	0.00714317	0.0121063
0	1	0.031582	0.0178937	0.00684066	0.0608903	0.0187175	0.0203377	0.0636613	0.0121754	0.0172307	0.00810123
0	1	0.00705564	0.00795277	0.00290449	0.0392819	0.0100705	0.0148092	0.0406719	0.0165481	0.0207383	0.0363407
0	1	0.0642455	0.0469654	0.00354186	0.0293968	0.108982	0.0270396	0.131982	0.016413	0.0284327	0.0100971
0	1	0.0104972	0.00596457	0.0195816	0.00515759	0.0140899	0.00980054	0.0058696	0.0126269	0.0174293	0.00708196
0	1	0.304982	0.272554	0.0117997	0.0226188	0.0742941	0.252341	0.369558	0.179376	0.0244555	0.0181766
0	1	0.00772641	0.00269881	0.020449	0.00580576	0.008395	0.00909507	0.00263286	0.00573775	0.0170472	0.0188339
0	1	0.175043	0.226857	0.0035013	0.0146324	0.0405368	0.114044	0.262482	0.114363	0.00544327	0.0127787
0	1	0.00134434	0.00198819	0.00120766	0.00366911	0.000661085	0.00362532	0.00067632	0.00306405	0.0044346	0.0043991
0	1	0.22467	0.261308	0.00949905	0.0177414	0.0373225	0.283236	0.530803	0.292144	0.0285565	0.0143794
0	1	0.0057113	0.00554128	0.0137056	0.00989967	0.00880122	0.0116316	0.00330918	0.00152224	0.00369115	0.0166653
0	1	0.00671886	0.00483066	0.0129923	0.00761833	0.0167114	0.0115538	0.00323675	0.0118854	0.0133299	0.0231846
0	1	0.0453621	0.047267	0.0130815	0.00394921	0.0384544	0.0219913	0.0132716	0.0233218	0.00405962	0.0125454
0	1	0.0449348	0.0266438	0.0111686	0.00733823	0.062158	0.0204138	0.00894696	0.0209018	0.0125864	0.0115765
0	1	0.0356431	0.0227244	0.0095802	0.0106833	0.0334956	0.030205	0.0231321	0.025507	0.00856489	0.00646658
0	1	0.0687325	0.0292636	0.0147916	0.0253966	0.0173498	0.0727594	0.172706	0.0383688	0.0313824	0.0156482
0	1	0.101804	0.0106515	0.0129923	0.016489	0.0376157	0.0443958	0.0680726	0.0257808	0.0197296	0.0120062
0	1	0.184631	0.184438	0.00645962	0.0306457	0.043471	0.231555	0.508134	0.254122	0.0430738	0.0129644
0	1	0.0671506	0.100882	0.00243145	0.0176976	0.0929606	0.0374053	0.0217543	0.0253612	0.00829965	0.008077
0	1	0.0288961	0.0354317	0.0107067	0.0203028	0.0673511	0.0159354	0.0451826	0.0133881	0.0102496	0.0281295
0	1	0.047335	0.0524857	0.00474952	0.0085466	0.0511875	0.0164345	0.00861113	0.021471	0.00568238	0.0167447
0	1	0.101131	0.0800504	0.0115416	0.0149565	0.023065	0.124243	0.172366	0.0866668	0.0088692	0.00979732
0	1	0.19077	0.208863	0.00354186	0.00645393	0.0982173	0.0890499	0.0395872	0.0891518	0.00716928	0.0120854
0	1	0.0749206	0.0915696	0.00564825	0.0395801	0.0793164	0.046288	0.0135977	0.0317137	0.0108343	0.0152915
0	1	0.037964	0.0170471	0.00953959	0.00709169	0.0521671	0.0156898	0.00229503	0.0190867	0.0145777	0.00759928
0	1	0.124422	0.124967	0.00358242	0.0455219	0.0525715	0.089657	0.186187	0.0442885	0.0140734	0.0134426
0	1	0.0181414	0.00895902	0.00768356	0.0426983	0.0192551	0.01911	0.0248311	0.0156519	0.0484222	0.0108241
0	1	0.0836517	0.0353641	0.0159181	0.00640995	0.133514	0.0467803	0.0119203	0.027869	0.0148168	0.011599
0	1	0.198167	0.462662	0.00291775	0.015695	0.0655484	0.100191	0.144025	0.172698	0.0110995	0.0167983
0	1	0.0127669	0.00909438	0.00168581	0.0351638	0.0219935	0.00659475	0.00458939	0.012809	0.00616061	0.0318436
0	1	0.0843995	0.0297917	0.00591662	0.021554	0.0784477	0.0377698	0.327263	0.0360761	0.0501197	0.0120903
0	1	0.0342679	0.0274114	0.00778895	0.0274629	0.0632271	0.0179918	0.0702955	0.0141617	0.036505	0.0364
0	1	0.0334852	0.0128876	0.00183984	0.033434	0.0214654	0.0170913	0.164401	0.00979708	0.0160472	0.0183641
0	1	0.0754262	0.079577	0.00299887	0.00733823	0.0445602	0.0449082	0.0291425	0.0255856	0.0044346	0.0123678
0	1	0.17353	0.098518	0.00708372	0.0408092	0.0354774	0.16407	0.278114	0.162106	0.0201394	0.010473
0	1	0.0414904	0.018181	0.00806358	0.0090669	0.0445555	0.0226195	0.00846624	0.00917258	0.00345203	0.0512732
0	1	0.00100755	0.00326576	0.017288	0.00422931	0.00473115	0.00348874	0.00533815	0.0118658	0.0118756	0.00779416
0	1	0.135538	0.0270473	0.00770783	0.112817	0.0401803	0.107439	0.324492	0.0505196	0.0654968	0.0126577
0	1	0.0151216	0.00724215	0.00899665	0.00671204	0.0413484	0.010506	0.00266907	0.0122562	0.0160646	0.00877704
0	1	0.0550042	0.0390505	0.00833195	0.00306492	0.0893807	0.0172668	0.00455318	0.01555	0.00642583	0.0174866
0	1	0.187943	0.138512	0.00833195	0.0456126	0.0324136	0.179928	0.412694	0.136592	0.0273836	0.0160557
0	1	0.0104151	0.00554128	0.0167286	0.00548168	0.0240092	0.0142501	0.00458939	0.0100427	0.0165428	0.0122263
0	1	0.0302377	0.00923032	0.00712429	0.0076623	0.0315887	0.0155129	0.0150484	0.0110852	0.00901871	0.00966776
0	1	0.125846	0.15828	0.00416597	0.00876999	0.0863314	0.0617572	0.0282763	0.0714681	0.00618672	0.0134279
0	1	0.00940754	0.00468699	0.00712429	0.00919478	0.0077545	0.0083896	0.00259664	0.00917258	0.0138342	0.0095065
0	1	0.0460272	0.00951767	0.00466839	0.00608586	0.035478	0.0185776	0.00537436	0.00647931	0.00666495	0.00730298
0	1	0.126006	0.167337	0.00833195	0.0296654	0.111638	0.0660476	0.180838	0.0482477	0.00618672	0.0162313
0	1	0.0319132	0.0223011	0.00344824	0.0167691	0.0569648	0.0294016	0.0608606	0.0129977	0.0164805	0.0368935
0	1	0.0379167	0.0194586	0.012331	0.0257289	0.0366225	0.0258634	0.0104234	0.0106948	0.00839097	0.0255416
0	1	0.0958306	0.0590699	0.00650017	0.0345874	0.0525456	0.0628744	0.354084	0.0493172	0.0285988	0.0120872
0	1	0.00235188	0.00653153	0.010042	0.00859059	0.0115482	0.00768413	0.00398551	0.01452	0.0112147	0.00558285
0	1	0.00974429	0.00269881	0.0192653	0.00608586	0.011652	0.0102981	0.00398551	0.0114559	0.0156837	0.0102125
0	1	0.00335943	0.00483066	0.0122225	0.00951884	0.00407007	0.00282187	0.00586418	0.0042155	0.00863008	0.00785841
0	1	0.0118362	0.0146438	0.00237477	0.0259199	0.024532	0.0100099	0.01978	0.00880179	0.00863008	0.025245
0	1	0.0342679	0.0199718	0.0112902	0.00828523	0.0592337	0.027638	0.00658215	0.0120192	0.00419548	0.0234248
0	1	0.120023	0.031675	0.0023342	0.00701413	0.0345952	0.0782141	0.138339	0.0287277	0.0116039	0.00665352
0	1	0.0133248	0.0311081	0.0125385	0.0150005	0.0176024	0.0149751	0.00583339	0.0175645	0.00987786	0.0189635
0	1	0.0304914	0.0120728	0.00550081	0.049224	0.0257403	0.0267549	0.158881	0.0156178	0.030377	0.0118718
0	1	0.0302377	0.0102283	0.0119549	0.0618587	0.0170927	0.0115642	0.0291787	0.0141297	0.0193547	0.00864099
0	1	0.00537453	0.0188916	0.00474952	0.0209973	0.0151571	0.0106132	0.0238628	0.00726	0.0228244	0.0240248
0	1	0.231668	0.176339	0.00828322	0.00880355	0.112371	0.0940968	0.0247435	0.0931862	0.00716928	0.0117658
0	1	0.0713773	0.0217034	0.00533307	0.0749546	0.0637588	0.052782	0.214432	0.0481263	0.0347855	0.00842311
0	1	0.0362857	0.039653	0.0101231	0.0168131	0.114603	0.0233428	0.0265769	0.0217605	0.00803118	0.0418197
0	1	0.057113	0.0241126	0.018374	0.00701413	0.0698354	0.0166801	0.0144189	0.020827	0.0120483	0.0205475
0	1	0.10154	0.0460876	0.00474952	0.0213067	0.0750538	0.0516292	0.206253	0.0325057	0.0255479	0.0321447
0	1	0.00369621	0.00340942	0.0260819	0.0040719	0.016411	0.00521381	0.00404322	0.00726	0.0150037	0.00861239
0	1	0.0119525	0.0298827	0.0119955	0.0699302	0.0526533	0.0173463	0.0264372	0.0175841	0.0221932	0.0102179
0	1	0.0209122	0.00795277	0.0551301	0.00472123	0.0194821	0.0093786	0.00722225	0.00547535	0.0209774	0.0921627
0	1	0.102463	0.402254	0.00354186	0.027909	0.160878	0.06539	0.0366091	0.112856	0.00590073	0.0551231
0	1	0.0057113	0.00340942	0.00708372	0.00431728	0.0109358	0.00779132	0.00394929	0.00343483	0.0076748	0.00520931
0	1	0.00974429	0.00539761	0.00610307	0.0367739	0.0111907	0.0134172	0.0738358	0.00727955	0.0203509	0.022253
0	1	0.0228057	0.0087873	0.0107067	0.0045534	0.0546848	0.0123769	0.0023668	0.00763077	0.00863008	0.0103149
0	1	0.012404	0.0122165	0.00381023	0.00887068	0.0176501	0.0119169	0.00530193	0.0057182	0.00913441	0.0194064
0	1	0.150759	0.0401312	0.0106662	0.028407	0.0458875	0.149229	0.230188	0.100945	0.0197557	0.00999289
0	1	0.0164632	0.00554128	0.0185524	0.00120838	0.0259733	0.0156138	0.00394929	0.00345438	0.00863008	0.0165035
0	1	0.111792	0.0484287	0.0100826	0.0449732	0.113942	0.0518245	0.125782	0.0298011	0.0364789	0.0235898
0	1	0.093091	0.105122	0.00474952	0.0135971	0.153823	0.041073	0.0131642	0.0360349	0.0108572	0.0153147
0	1	0.00671886	0.0105079	0.0082586	0.0208063	0.0130983	0.00687507	0.00846624	0.00726	0.010117	0.0221144
0	1	0.0743335	0.0395688	0.0101231	0.0250952	0.067544	0.0453681	0.101794	0.018716	0.0227274	0.0288464
0	1	0.173065	0.0496547	0.00274758	0.0335822	0.0583043	0.128522	0.368806	0.0614085	0.0361339	0.0148349
0	1	0.0171734	0.0203763	0.0077484	0.0497319	0.0457531	0.0101233	0.0225443	0.00985077	0.0135144	0.0118658
0	1	0.0728532	0.0854999	0.0083725	0.0450456	0.111915	0.027638	0.0369686	0.0419927	0.0157079	0.00656653
0	1	0.315354	0.575912	0.0133408	0.049555	0.118695	0.157365	0.607908	0.301214	0.0520172	0.0143913
0	1	0.12758	0.882959	0.00912623	0.0343183	0.0131717	0.232527	0.370835	0.692338	0.0276163	0.0112595
0	1	0.109336	0.0954887	0.00953959	0.0134241	0.131344	0.0427962	0.041868	0.0595729	0.00839097	0.0304713
0	1	0.0274659	0.0114712	0.00533307	0.0141163	0.0577201	0.012843	0.0118479	0.0109827	0.00864749	0.0165431
0	1	0.00134434	0.00468699	0.013665	0.0079864	0.00447627	0.00472391	0.00202897	0.00345438	0.00517805	0.0131261
0	1	0.039982	0.0265648	0.00766727	0.0143963	0.0236807	0.0278326	0.173706	0.0220012	0.0204524	0.0230766
0	1	0.0837398	0.0612867	0.0909122	0.22014	0.108346	0.151198	0.10079	0.115018	0.115356	0.239224
0	1	0.00134434	0.00269881	0.0195734	0.0134241	0.010844	0.00935905	0.00464575	0.00993369	0.00470753	0.0102194
0	1	0.137374	0.0651995	0.0124168	0.0731052	0.0306728	0.219039	0.50818	0.158407	0.0526875	0.0175266
0	1	0.0151188	0.0244286	0.00650017	0.00947487	0.0316923	0.0145244	0.0221043	0.00917258	0.010117	0.0331246
0	1	0.00638209	0.00142124	0.0130409	0.0122157	0.00778168	0.00980054	0.0153711	0.00718521	0.00853552	0.0165371
0	1	0.0020151	0.00142124	0.0106256	0.00636598	0.0119553	0.00562534	0.00202897	0.00802112	0.0141412	0.00666248
0	1	0.0845167	0.106597	0.00656501	0.0131439	0.0527096	0.0439763	0.0499354	0.0306484	0.0103561	0.053393
0	1	0.087454	0.381637	0.00932075	0.0303774	0.146136	0.0474846	0.230547	0.0805415	0.0155342	0.0369628
0	1	0.00806319	0.0116495	0.0165017	0.0417752	0.00869765	0.0115642	0.0909667	0.00534741	0.0246685	0.0326231
0	1	0.0469552	0.0416109	0.0143757	0.0196349	0.0353805	0.0241866	0.0409033	0.00726	0.0135821	0.011585
0	1	0.047366	0.0421077	0.0148454	0.019554	0.0359896	0.0242846	0.0415468	0.00726	0.0143462	0.0117858
0	1	0.047366	0.0431732	0.0172555	0.020477	0.0374653	0.0251664	0.0420171	0.00726	0.0157994	0.0129203
0	1	0.0221773	0.0215905	0.0159992	0.0267023	0.0266027	0.0117406	0.00327297	0.0129977	0.0129669	0.0197254
0	1	0.0151188	0.00468699	0.0194209	0.00761833	0.0237718	0.0094656	0.0154297	0.00647931	0.0160266	0.0201699
0	1	0.0144452	0.0132067	0.00772411	0.00915079	0.0124542	0.00830082	0.00128021	0.00993369	0.015407	0.0256848
0	1	0.0334012	0.00284247	0.00470896	0.0125838	0.052409	0.0220702	0.00658215	0.00993369	0.0108604	0.024248
0	1	0.0419971	0.0170471	0.00887494	0.00857497	0.0498999	0.021129	0.0308817	0.0113535	0.0095373	0.0130261
0	1	0.0309084	0.00468699	0.014208	0.00612985	0.0433927	0.00828095	0.00263286	0.008431	0.0101431	0.0126514
0	1	0.00563592	0.0180836	0.0011671	0.0445456	0.0118951	0.012593	0.0131435	0.0122562	0.0379359	0.0168586
0	1	0.180032	0.084736	0.00524389	0.0407723	0.0559093	0.10638	0.42744	0.0549059	0.0282167	0.0150038
0	1	0.00929465	0.014061	0.00595719	0.0226628	0.0300126	0.00719304	0.00782614	0.0202577	0.0262087	0.0077392
0	1	0.0372933	0.0311081	0.0220579	0.00640995	0.0644863	0.0161589	0.00501744	0.0133881	0.0104974	0.0355413
0	1	0.00537735	0.00142124	0.0334248	0.00831046	0.00381519	0.00613484	0.00266907	0.00487415	0.0133038	0.0158109
0	1	0.0369547	0.0833921	0.00533307	0.115152	0.0663654	0.0196764	0.179599	0.0263858	0.0210035	0.0298845
0	1	0.0110859	0.009374	0.0172069	0.00915079	0.0151094	0.00821265	0.00394929	0.00727955	0.00961266	0.0197149
0	1	0.00504055	0.00465237	0.0273301	0.00399319	0.00895251	0.00826163	0.00259664	0.0103045	0.0106213	0.00487586
0	1	0.02531	0.0123601	0.0280919	0.0358699	0.0758195	0.0141405	0.0113567	0.02243	0.0315856	0.0252441
0	1	0.00738964	0.00397638	0.0193944	0.00645393	0.00630819	0.00306742	0.0033454	0.00882132	0.0103223	0.0060111
0	1	0.179568	0.141761	0.00479009	0.0263227	0.0351145	0.210377	0.362634	0.163454	0.0198448	0.0129866
0	1	0.0178047	0.009374	0.0262034	0.00362513	0.023578	0.0167712	0.00665457	0.0133881	0.0147222	0.0166972
0	1	0.0826068	0.147751	0.0089155	0.00729425	0.10435	0.0340184	0.0343371	0.0619638	0.00839097	0.0212306
0	1	0.0120962	0.00724215	0.0130815	0.00794241	0.018821	0.0068403	0.00327297	0.0140533	0.0148168	0.0097697
0	1	0.0591274	0.0649687	0.0095802	0.0139224	0.0811861	0.023061	0.019674	0.0228551	0.00804267	0.0192212
0	1	0.0282198	0.0116495	0.013122	0.00459738	0.0381023	0.0195699	0.00466182	0.00765033	0.0110995	0.0120351
0	1	0.163059	0.210117	0.00607014	0.0250796	0.199412	0.0618997	0.0190701	0.0430541	0.0251468	0.0140975
0	1	0.0290434	0.0228758	0.00654074	0.0104032	0.0259299	0.0197127	0.00732699	0.0122171	0.0130647	0.0242212
0	1	0.0215038	0.0102283	0.0149132	0.00612985	0.0389642	0.00961798	0.00729468	0.00686966	0.0113648	0.0116493
0	1	0.0705536	0.0144547	0.0208866	0.0120332	0.0961429	0.0241866	0.00782614	0.00814798	0.0185302	0.018248
0	1	0.0396424	0.0444239	0.00591662	0.0170533	0.0387373	0.0230818	0.0321258	0.0178464	0.00716928	0.0130005
0	1	0.00235188	0.00738581	0.0331265	0.00702474	0.00447627	0.00868415	0.00526571	0.00726	0.0187731	0.00615508
0	1	0.0387095	0.0163902	0.0130004	0.00794241	0.0581459	0.0125533	0.00327297	0.011405	0.00764751	0.0156532
0	1	0.0117594	0.00957139	0.0112902	0.0412093	0.0259974	0.00518382	0.0213688	0.0118463	0.0191449	0.006341
0	1	0.00839999	0.00326576	0.0190387	0.00606271	0.00763036	0.00768413	0.00330918	0.00880179	0.0107778	0.00471128
0	1	0.0251682	0.00724215	0.00394442	0.00548168	0.0613227	0.0135735	0.00793479	0.00606897	0.0125864	0.0261109
0	1	0.0238555	0.0156336	0.0177904	0.00947487	0.027216	0.0227757	0.00419887	0.008431	0.00663885	0.0196661
0	1	0.00736256	0.00866338	0.00953959	0.0743644	0.0137872	0.0185429	0.0185025	0.0160227	0.0253967	0.00885753
0	1	0.00100755	0.00724215	0.0300044	0.00697018	0.0054958	0.00352734	0.00131642	0.0042155	0.0125864	0.00755573
0	1	0.178077	0.23057	0.0108541	0.0195979	0.266276	0.0655774	0.0265577	0.0637265	0.0160646	0.0181162
0	1	0.00705564	0.00269881	0.0277919	0.00640995	0.00605332	0.011457	0.00131642	0.0042155	0.0168715	0.0123733
0	1	0.193284	0.0490939	0.00533307	0.0315935	0.0879865	0.0729763	0.312534	0.0222095	0.0345932	0.00938607
0	1	0.00537453	0.0160491	0.00537364	0.0304687	0.0426281	0.0139261	0.00729468	0.0152811	0.0113387	0.0143155
0	1	0.0251971	0.0100846	0.0160398	0.00951884	0.0183113	0.010506	0.00128021	0.0114755	0.013569	0.00913553
0	1	0.074915	0.105305	0.00354186	0.00608586	0.0635837	0.0258431	0.00846624	0.022951	0.00517805	0.0265211
0	1	0.0218377	0.0407694	0.0177904	0.0125509	0.0330622	0.0197768	0.00391307	0.0153007	0.0108604	0.0135816
0	1	0.0137717	0.00471223	0.013665	0.0196715	0.0296606	0.009555	0.00948171	0.0118267	0.0204469	0.0132298
0	1	0.0460244	0.0186043	0.0127249	0.0122597	0.0715607	0.0244634	0.0052295	0.010324	0.0103822	0.0183903
0	1	0.0279217	0.013494	0.0246611	0.00580576	0.03075	0.0162425	0.00135264	0.0214613	0.0235175	0.0130726
0	1	0.0591338	0.0220215	0.00650017	0.0100351	0.0929901	0.0250788	0.00722225	0.0122171	0.0138342	0.00785301
0	1	0.012404	0.00223055	0.0278465	0.0076623	0.012554	0.00454635	0.00458939	0.010324	0.0106213	0.0165874
0	1	0.0339311	0.0278424	0.0128546	0.00858351	0.0667377	0.0205521	0.00647349	0.0198675	0.0114674	0.0151771
0	1	0.0873479	0.175382	0.00470896	0.0116451	0.174308	0.0379382	0.01843	0.040361	0.00908115	0.0490628
0	1	0.0473688	0.0340942	0.00591662	0.0183531	0.0346928	0.0198154	0.131882	0.0186964	0.0247427	0.0157179
0	1	0.00335943	0.00610823	0.00953959	0.00701413	0.005902	0.00450677	0.00398551	0.0103436	0.0167819	0.00564554
0	1	0.050731	0.00717033	0.0279542	0.00934827	0.0450777	0.0165337	0.00604872	0.0200143	0.0110995	0.0256443
0	1	0.0140805	0.00539761	0.00812929	0.00746393	0.0278059	0.0119169	0.00394929	0.00534741	0.0029738	0.0347132
0	1	0.0141084	0.00422651	0.00829139	0.00887068	0.0273673	0.0130396	0.00394929	0.00701063	0.0029738	0.0340778
0	1	0.00671886	0.009374	0.0077484	0.0186257	0.00895694	0.0069475	0.00978266	0.00727955	0.0188536	0.00787918
0	1	0.0147821	0.0117855	0.00716485	0.00655	0.0373394	0.011457	0.00451696	0.00152224	0.0103768	0.0166537
0	1	0.00638209	0.00340942	0.0264242	0.00859059	0.00986848	0.00588929	0.00394929	0.0160423	0.0276488	0.0109954
0	1	0.0218405	0.0109389	0.00474952	0.00923876	0.0296055	0.00949993	0.0058696	0.00610854	0.0140734	0.0192366
0	1	0.0513776	0.102448	0.0101637	0.015862	0.0592355	0.025952	0.013748	0.0317724	0.00690406	0.0118797
0	1	0.00772641	0.013494	0.00895605	0.0140722	0.0246195	0.00714405	0.0294408	0.016413	0.0299492	0.00834117
0	1	0.127736	0.130958	0.0083725	0.0367534	0.0801207	0.101205	0.115829	0.0943722	0.0175253	0.0089595
0	1	0.0489794	0.0312441	0.00179121	0.0632435	0.0532893	0.0257152	0.106652	0.0280864	0.0246946	0.0084095
0	1	0.0285565	0.023435	0.00537364	0.0110513	0.0652085	0.015797	0.00723969	0.0292302	0.00839097	0.0123732
0	1	0.150027	0.636027	0.0129842	0.0886041	0.0227398	0.38705	0.526394	0.927387	0.0278815	0.0262511
0	1	0.212676	0.103332	0.00692301	0.127711	0.0714416	0.157472	0.291629	0.129232	0.0677119	0.0159166
0	1	0.00489118	0.002556	0.0316989	0.00628089	0.00737548	0.00923343	0.00316563	0.0121309	0.0214937	0.00800718
0	1	0.00403019	0.0124961	0.0089155	0.00882672	0.0136124	0.0099273	0.0052295	0.0141688	0.0224969	0.00980033
0	1	0.214566	0.264041	0.00645962	0.0431558	0.0667271	0.204604	0.457175	0.15026	0.0345706	0.0146819
0	1	0.138478	0.415903	0.00662185	0.049059	0.0944237	0.0521168	0.0771378	0.108767	0.00467371	0.00477992
0	1	0.0127669	0.00412005	0.0165139	0.00487748	0.0153548	0.00988932	0.00067632	0.0159024	0.0144216	0.00530526
0	1	0.0315792	0.0142046	0.0065813	0.00399319	0.051477	0.0230524	0.00404457	0.00993369	0.00493894	0.00427252
0	1	0.00366822	0.00412005	0.00237477	0.0603262	0.0109659	0.00920225	0.0143694	0.00696561	0.0116039	0.0155485
0	1	0.0384659	0.0278424	0.00525272	0.0848057	0.0363632	0.0203521	0.0748442	0.0193306	0.0283597	0.00886352
0	1	0.00671886	0.0325238	0.00237477	0.0375484	0.0244681	0.01477	0.00455318	0.010362	0.0248606	0.002297
0	1	0.0742442	0.0590864	0.00533307	0.0214996	0.0551887	0.0445036	0.0937242	0.029497	0.0167558	0.0148621
0	1	0.0574555	0.019315	0.00237477	0.0127759	0.0328632	0.0438501	0.00759935	0.0141297	0.00395637	0.0183454
0	1	0.0537593	0.0214468	0.0159992	0.0118841	0.0611942	0.0300189	0.00601447	0.0129977	0.013569	0.0264284
0	1	0.0460272	0.0335196	0.00712429	0.00789845	0.0534375	0.0187572	0.00466182	0.0214092	0.00690406	0.0125807
0	1	0.0849615	0.0694516	0.00533307	0.0284469	0.078882	0.0438067	0.12421	0.0217937	0.0168645	0.060796
0	1	0.0823941	0.0928444	0.00408485	0.0114049	0.0568706	0.043533	0.0582995	0.0298384	0.0218166	0.0120578
0	1	0.084662	0.0909512	0.00479009	0.00919478	0.0842024	0.0390696	0.00663548	0.0275178	0.00863878	0.0118794
0	1	0.0020151	0.00412005	0.01266	0.00459738	0.00249302	0.00483109	0.00323675	0.0126074	0.0123473	0.00740141
0	1	0.206253	0.0576509	0.0124573	0.0150005	0.0841763	0.176074	0.214883	0.057044	0.0360956	0.0128668
0	1	0.0335971	0.00510701	0.0253201	0.0085466	0.0285382	0.0127296	0.00263286	0.0164521	0.0113648	0.00717886
0	1	0.0615873	0.0462383	0.0083655	0.0476429	0.0663451	0.0436235	0.255941	0.0176865	0.0261294	0.0499072
0	1	0.0153129	0.0233319	0.00895605	0.0312534	0.0536388	0.0128392	0.0617929	0.00839192	0.0162776	0.0318641
0	1	0.0132911	0.00780908	0.0102448	0.0599503	0.0131261	0.0106634	0.0158206	0.00495708	0.0446428	0.00592058
0	1	0.0478915	0.0499572	0.00179121	0.0251418	0.0523421	0.0293624	0.123316	0.0198295	0.0280944	0.0265911
0	1	0.0288933	0.00554128	0.0197761	0.00882672	0.0380005	0.0286202	0.00327297	0.00812683	0.015295	0.00907879
0	1	0.0104151	0.00255514	0.0112902	0.00487748	0.0173475	0.00765295	0.00466182	0.0137784	0.0128255	0.00562077
0	1	0.00828794	0.0105079	0.0166639	0.00612985	0.0196892	0.0132513	0.00288179	0.00536696	0.0250952	0.018341
0	1	0.133079	0.0640552	0.00650017	0.0444251	0.0489551	0.067651	0.235291	0.0416084	0.0213725	0.0151956
0	1	0.208672	0.180609	0.00479009	0.0614973	0.0627713	0.143317	0.162732	0.166074	0.025674	0.0136741
0	1	0.0120962	0.00539761	0.00860057	0.00859059	0.00605332	0.0099077	0.00205047	0.00458629	0.0133299	0.00718483
0	1	0.0453565	0.055019	0.0023342	0.00701413	0.0374595	0.0239723	0.00400197	0.0122171	0.00530028	0.0227336
0	1	0.0833205	0.032721	0.0108608	0.0236645	0.0725343	0.0377607	0.0744647	0.0312084	0.0162243	0.0226772
0	1	0.0180034	0.0140263	0.00921115	0.119821	0.0298996	0.0224085	0.0963729	0.0211798	0.0661256	0.013689
0	1	0.0134396	0.0105079	0.0122233	0.0874596	0.0326224	0.0198564	0.0714994	0.0129977	0.0622173	0.0115681
0	1	0.0522143	0.0292417	0.00762672	0.00915079	0.0601388	0.0283912	0.00917879	0.0179548	0.0088692	0.00719269
0	1	0.048196	0.0279783	0.0107473	0.0243191	0.06148	0.0261958	0.015942	0.0129018	0.0123212	0.019694
0	1	0.00806319	0.00284247	0.0131954	0.00520157	0.00289922	0.0054547	0.00320054	0.00649887	0.010117	0.003967
0	1	0.00369621	0.00994093	0.00295831	0.0199741	0.0101234	0.0090553	0.0548792	0.0110656	0.0276837	0.00824822
0	1	0.00268866	0.00554128	0.0255389	0.0085466	0.00669118	0.00458554	0.00259664	0.00686966	0.0217419	0.00468995
0	1	0.0057113	0.00738581	0.00444969	0.0311294	0.0143447	0.00784032	0.03832	0.0149314	0.0252436	0.0118569
0	1	0.0352	0.00795277	0.00358242	0.0554199	0.0189442	0.0249631	0.170585	0.00610854	0.0291554	0.0439819
0	1	0.0169846	0.0413329	0.00872904	0.0667483	0.0373394	0.0173463	0.0935255	0.0152811	0.0322497	0.0116941
0	1	0.0279633	0.0087873	0.0130409	0.00822252	0.0442855	0.0115824	0.00398551	0.0118658	0.0125864	0.0300297
0	1	0.0308478	0.0250286	0.00895605	0.0195828	0.0456999	0.0222086	0.0361496	0.029399	0.0269782	0.00737373
0	1	0.0365115	0.0166161	0.0410356	0.0647281	0.027724	0.0524674	0.0260751	0.0461124	0.0608138	0.129603
0	1	0.0387092	0.026114	0.0491398	0.0673578	0.0524265	0.0601466	0.0337082	0.0635245	0.0563023	0.133369
0	1	0.0594677	0.0298669	0.0709433	0.0885813	0.0657263	0.0647373	0.0485617	0.0569519	0.0757839	0.17108
0	1	0.00839999	0.0106515	0.00895605	0.036499	0.025639	0.00987136	0.0106616	0.0210384	0.0252207	0.0077566
0	1	0.0104151	0.00340942	0.014208	0.0119063	0.013835	0.00969336	0.00131642	0.00904573	0.00847164	0.00909861
0	1	0.0268754	0.0122165	0.0118738	0.0202461	0.036065	0.0141717	0.0284662	0.0125879	0.0116039	0.0168369
0	1	0.089412	0.0465904	0.00591662	0.0419438	0.0637372	0.0764033	0.198244	0.0210189	0.0140734	0.021395
0	1	0.00925461	0.00355309	0.0119549	0.00879333	0.0183862	0.0101533	0.00128021	0.00534741	0.0155602	0.00743369
0	1	0.004033	0.00284247	0.0140458	0.00673404	0.00920741	0.00607546	0.00199275	0.00878223	0.0110995	0.00495602
0	1	0.0143883	0.0126398	0.00587606	0.0166169	0.014726	0.0157087	0.0579968	0.00497663	0.0185905	0.0225358
0	1	0.0939209	0.0296924	0.0130815	0.0150445	0.0359137	0.0569728	0.132917	0.0376526	0.0153864	0.0136993
0	1	0.159463	0.162762	0.0119549	0.0495195	0.20347	0.072618	0.180592	0.0359021	0.0194982	0.0164508
0	1	0.0262075	0.00809642	0.00887494	0.00636598	0.0291515	0.0100149	0.00722225	0.00534741	0.00913441	0.0113188
0	1	0.0123751	0.00269881	0.0135516	0.00334503	0.00712058	0.0166622	0.00590582	0.00763077	0.00944891	0.010941
0	1	0.0238826	0.0237223	0.00501165	0.00697369	0.0381491	0.0111803	0.00540665	0.0129977	0.0029738	0.0225361
0	1	0.153282	0.385093	0.00470896	0.0437896	0.179005	0.0689609	0.0787081	0.066511	0.0131857	0.0215473
0	1	0.154272	0.379769	0.00470896	0.0447215	0.176768	0.07228	0.0752899	0.0651368	0.0135951	0.0221689
0	1	0.0178075	0.0189958	0.00712429	0.0146765	0.0277758	0.0108097	0.0191426	0.0101858	0.0109423	0.0118628
0	1	0.171759	0.233146	0.0107473	0.0121717	0.0289812	0.27256	0.386533	0.192348	0.0304868	0.0131181
0	1	0.0104151	0	0.021997	0.0085466	0.0141266	0.0131135	0.00526571	0.00917258	0.0154622	0.0175015
0	1	0.00604809	0.00397638	0.0291204	0.00645393	0.00951319	0.00970256	0.0052295	0.0100557	0.0145777	0.0104751
0	1	0.00739245	0.00269881	0.0190457	0.0112874	0.018233	0.0149458	0.00192032	0.00997872	0.0115778	0.0107491
0	1	0.00806319	0.0136037	0.0141675	0.0157461	0.0140899	0.0223947	0.00704115	0.00534741	0.0074084	0.117525
0	1	0.0148593	0.00610823	0.0111694	0.00306492	0.0253388	0.0126506	0.00199275	0.0103436	0.0148255	0.0164229
0	1	0.00907075	0.00340942	0.0153589	0.009755	0.00994193	0.00768413	0.00131642	0.00878223	0.0158233	0.00905542
0	1	0.0737199	0.0633699	0.0143377	0.0249053	0.0931268	0.048955	0.0443859	0.0175645	0.0239816	0.0184353
0	1	0.0962626	0.140338	0.00522498	0.0196419	0.0782156	0.0547772	0.172577	0.0289484	0.0074084	0.0176964
0	1	0.0181443	0.0139173	0.00833195	0.00669005	0.0264037	0.0158282	0.00654593	0.0153852	0.0167819	0.0104463
0	1	0.0388244	0.0132067	0.00803629	0.0136538	0.0784067	0.019786	0.0112439	0.0172132	0.010117	0.0278033
0	1	0.0376301	0.0427576	0.00474952	0.0201581	0.0476869	0.0197083	0.0242996	0.0183452	0.00811379	0.0104097
0	1	0.0107491	0.00340942	0.0133164	0.00794241	0.0244652	0.00765295	0.00419487	0.0122366	0.00616061	0.0085667
0	1	0.218665	0.0416211	0.00992035	0.0452311	0.0264136	0.171575	0.511241	0.103765	0.0484245	0.0157396
0	1	0.0154556	0.0115003	0.0133477	0.00979896	0.0403488	0.0223947	0.00519329	0.00922781	0.0111496	0.0487199
0	1	0.0540858	0.043535	0.00537364	0.0473807	0.0727434	0.0382838	0.0454349	0.0161268	0.027923	0.0108202
0	1	0.0709416	0.0569511	0.0072054	0.0269801	0.0818222	0.0371974	0.0490097	0.0214287	0.0118365	0.0143852
0	1	0.154191	0.156137	0.00878835	0.0317257	0.08247	0.0903343	0.41493	0.051547	0.0135429	0.0139832
0	1	0.117586	0.428375	0.00833195	0.0360723	0.199962	0.0781042	0.102493	0.0701757	0.0111496	0.0996283
0	1	0.0969049	0.0481932	0.00650017	0.0309334	0.0835586	0.0564371	0.0903481	0.0190347	0.0225604	0.00899198
0	1	0.0174708	0.0062519	0.0303123	0.00394921	0.0341854	0.0227445	0.00643924	0.010324	0.00985176	0.00649963
0	1	0.0473716	0.0847892	0.00591662	0.0269361	0.0766929	0.0250305	0.0165097	0.0293035	0.0120821	0.0151975
0	1	0.279284	0.200365	0.00825082	0.0291735	0.0974238	0.197612	0.357466	0.0926919	0.0263684	0.0150096
0	1	0.0168	0.0142046	0.00412542	0.0333862	0.0429418	0.0138189	0.0383934	0.0103436	0.00946966	0.0244797
0	1	0.00940754	0.0133504	0.00957228	0.00645393	0.0219751	0.00500805	0.00266907	0.0107908	0.00863008	0.00336589
0	1	0.00534654	0.000710615	0.00595719	0.00427329	0.0094864	0.0102605	0.00576292	0.00802112	0.00693017	0.00906533
0	1	0.0319159	0.0253859	0.0089155	0.0222444	0.0333171	0.0205595	0.0290339	0.015377	0.0073811	0.0452013
0	1	0.0389744	0.0414801	0.00899648	0.0134681	0.0521381	0.021023	0.0105676	0.0160618	0.00469982	0.0316508
0	1	0.0107491	0.00340942	0.0123762	0.00705291	0.0218238	0.00872274	0.0025084	0.0126692	0.0153125	0.0112408
0	1	0.00738964	0.000710615	0.0373182	0.00673404	0.00961362	0.00920225	0.00455318	0.00484869	0.0108604	0.0164015
0	1	0.0311309	0.0204241	0.0077484	0.0276821	0.0422535	0.0272368	0.211973	0.00458629	0.0204392	0.0496312
0	1	0.0221997	0.0170395	0.0077484	0.0263378	0.0392441	0.0250218	0.213101	0.00458629	0.0216947	0.0508362
0	1	0.178027	0.256732	0.00592364	0.0153246	0.090453	0.108337	0.0696912	0.0927672	0.00469982	0.0123773
0	1	0.0171311	0.0110825	0.0120088	0.00979896	0.0583217	0.00611465	0.0145532	0.0233414	0.0189623	0.0110339
0	1	0.00671886	0.00340942	0.00833195	0.0162387	0.00630819	0.00754577	0.00899772	0.00956292	0.0310466	0.002297
0	1	0.0649211	0.0126398	0.0148727	0.00859059	0.100465	0.0288345	0.00707737	0.0132341	0.0247925	0.0135211
0	1	0.0114226	0.00795277	0.0145323	0.00213665	0.0157705	0.00716624	0.000640105	0.00649887	0.0128343	0.0129241
0	1	0.00100755	0.00142124	0.0188452	0.00701413	0.010227	0.00412562	0.00259664	0.0110532	0.0288379	0.006341
0	1	0.00100755	0.00142124	0.0186903	0.00718197	0.010227	0.00412562	0.00259664	0.0105094	0.0288379	0.006341
0	1	0.0145013	0.0102283	0.00766727	0.0136475	0.0227875	0.0128679	0.00588804	0.0126968	0.00714317	0.00613712
0	1	0.0206053	0.0244	0.00416597	0.00669005	0.0311891	0.0158282	0.00519329	0.00880179	0.00541716	0.0287927
0	1	0.0870429	0.0407694	0.0141675	0.010057	0.07754	0.0449946	0.0163155	0.0145991	0.0103561	0.0170098
0	1	0.0362857	0.0142046	0.00479009	0.0548445	0.0418157	0.0208737	0.0545413	0.0286887	0.0392462	0.0119767
0	1	0.00738964	0.00397638	0.0154968	0.00940255	0.0151094	0.0052714	0.00526571	0.00763077	0.0155309	0.0173386
0	1	0.0154528	0.0122165	0.0178715	0.00728665	0.0352276	0.00849679	0.00665457	0.0217996	0.0121082	0.0129322
0	1	0.0477916	0.070919	0.0065813	0.00915079	0.0979113	0.0252848	0.0429988	0.0351583	0.00961266	0.00937689
0	1	0.0258678	0.00340942	0.0148797	0.00981575	0.0585298	0.0182104	0.0104952	0.0130173	0.0248457	0.0073984
0	1	0.0341946	0.00483066	0.00537364	0.0528537	0.0229946	0.0173463	0.0394484	0.00878223	0.0129427	0.0260999
0	1	0.00537453	0.00397638	0.0284971	0.00789845	0.00814013	0.00884953	0	0.00343483	0.00910831	0.0036572
0	1	0.228165	0.166777	0.0148727	0.0696281	0.0903039	0.145091	0.481749	0.0550858	0.0315965	0.0236064
0	1	0.0471028	0.0296869	0.00661485	0.0327419	0.0587489	0.0268045	0.162388	0.0221703	0.0421939	0.0167093
0	1	0.0151188	0.0100846	0.0193305	0.00673404	0.0248743	0.0101337	0.00201425	0.00802112	0.00913441	0.0285534
0	1	0.0471483	0.00833329	0.0113633	0.00612985	0.0435441	0.0226131	0.00394929	0.0108835	0.0138081	0.0167145
0	1	0.123709	0.0583835	0.00595719	0.00274084	0.0718193	0.062009	0.00654593	0.0225607	0.00714317	0.0107174
0	1	0.155635	0.17979	0.00591662	0.0582513	0.0788114	0.0595651	0.230917	0.0359155	0.0154831	0.0104918
0	1	0.00671886	0.00142124	0.0207893	0.00459738	0.00366297	0.0101533	0.00131642	0.0100605	0.0150298	0.00689101
0	1	0.0477153	0.0110858	0.00712429	0.0109234	0.0570713	0.0240164	0.00394929	0.0137588	0.0113354	0.015433
0	1	0.0624157	0.135109	0.00412542	0.0422013	0.0979906	0.0291549	0.0486354	0.0347452	0.0152798	0.0197343
0	1	0.0229967	0.022891	0.00258549	0.0309294	0.0289922	0.0153683	0.0399236	0.01452	0.00630193	0.0170506
0	1	0.16631	0.458253	0.00533307	0.0119134	0.176072	0.086413	0.0746697	0.0962373	0.0111832	0.0220313
0	1	0.0389772	0.0329022	0.0065813	0.0104147	0.0762	0.0225301	0.0118479	0.0107144	0.0142864	0.0159458
0	1	0.0976259	0.079112	0.00237477	0.0374012	0.0580879	0.0266557	0.110123	0.0390247	0.00839097	0.0102914
0	1	0.0101917	0.0130707	0.00354186	0.0275456	0.0207007	0.0127786	0.0606562	0.0126074	0.00714317	0.0175796
0	1	0.0363697	0.0127505	0.00821026	0.00580055	0.0445952	0.0176207	0.00458939	0.00610854	0.0108604	0.0512025
0	1	0.0157924	0.00198819	0.0145971	0.0048699	0.0127334	0.00909507	0.00391307	0.0109681	0.0131757	0.00711257
0	1	0.00907075	0.00412005	0.0139	0.0085466	0.00546789	0.00796769	0.00455318	0.0103436	0.00822901	0.0241319
0	1	0.0117594	0.00724763	0.0132347	0.0138541	0.00747905	0.0099077	0.00394929	0.00306405	0.00939963	0.0385586
0	1	0.0339311	0.0390686	0.00770783	0.00943087	0.0210591	0.0273924	0.00455318	0.0199324	0.00493894	0.032522
0	1	0.0154556	0.00269881	0.0336921	0.00729425	0.0344608	0.0128679	0.00391307	0.00915302	0.0199687	0.0156556
0	1	0.0157924	0.0116495	0.0101231	0.0122157	0.0278431	0.0158092	0.00128021	0.00649887	0.0110995	0.0370391
0	1	0.12342	0.019769	0.00887494	0.0100339	0.0407962	0.115884	0.0858964	0.0543031	0.0157994	0.0118569
0	1	0.113892	0.184842	0.00295831	0.0312534	0.118772	0.0516096	0.0170774	0.0301719	0.0107485	0.0488776
0	1	0.136344	0.156497	0.00479009	0.00669005	0.0947643	0.0629288	0.0362561	0.0595827	0.00783338	0.0105392
0	1	0.016744	0.00324603	0.01621	0.00459738	0.0127677	0.0115734	0.00330853	0.0108358	0.0156932	0.00678607
0	1	0.0965454	0.0758107	0.012036	0.0330128	0.172986	0.0559653	0.0335239	0.0378027	0.0210035	0.0360498
0	1	0.0288933	0.0456264	0.00778895	0.0353948	0.0544798	0.020936	0.0314655	0.0278885	0.0165167	0.0113405
0	1	0.00806319	0.009374	0.0130409	0.0102469	0.0407962	0.0101429	0.00259664	0.0160423	0.0106398	0.0156711
0	1	0.0419942	0.027555	0.00295831	0.0313877	0.0608916	0.018083	0.0199637	0.0153007	0.0074084	0.0214849
0	1	0.00470376	0.00610823	0.00299887	0.0103591	0.0133122	0.00648757	0.00263286	0.0133881	0.00913441	0.0109907
0	1	0.00537453	0.00724215	0.0398553	0.00887068	0.0146067	0.0102605	0.00192032	0.00877574	0.0223213	0.0349321
0	1	0.0262047	0.0121715	0.0101394	0.0141163	0.0209555	0.0130241	0.0166572	0.0137784	0.0112202	0.0161836
0	1	0.0695376	0.112399	0.00712429	0.046489	0.11264	0.0367018	0.0582463	0.0358381	0.0259425	0.019565
0	1	0.00100755	0.00397638	0.0132636	0.00857497	0.00289922	0.0052916	0.00387686	0.00610854	0.0138375	0.00979436
0	1	0.0136616	0.0144163	0.0035013	0.0106833	0.0184148	0.0126224	0.00464274	0.0108005	0.00863008	0.0142796
0	1	0.0147264	0.0133521	0.00291775	0.0118325	0.0170466	0.0129752	0.00654593	0.00956292	0.0151537	0.0378737
0	1	0.035763	0.0166564	0.00533307	0.0347203	0.0247708	0.0286484	0.217273	0.0149299	0.0301118	0.0271183
0	1	0.0356122	0.0330963	0.0106256	0.0234685	0.0483733	0.0342339	0.00786236	0.01452	0.00568238	0.0107341
0	1	0.107904	0.0359727	0.0023342	0.0358069	0.0629003	0.0627641	0.211108	0.0229705	0.0344964	0.0205163
0	1	0.0596136	0.0235786	0.0116145	0.00729425	0.0652913	0.0169624	0.0238501	0.0178785	0.0113648	0.0129906
0	1	0.0201594	0.0086296	0.0203275	0.00669005	0.0350829	0.0112477	0.00414422	0.0118463	0.0128113	0.00970734
0	1	0.0655131	0.0785606	0.00474952	0.00826649	0.0808834	0.0317636	0.0172222	0.0343874	0.00246946	0.0213704
0	1	0.0309112	0.0174704	0.00358242	0.00515759	0.0552918	0.0182213	0.00736712	0.0160341	0.00690406	0.00803068
0	1	0.0352726	0.0230117	0.00537364	0.0205002	0.0338746	0.0236195	0.0165459	0.0156714	0.0059215	0.00995437
0	1	0.0242525	0.0234426	0.00397953	0.0333531	0.025639	0.014121	0.0274961	0.0160044	0.0103561	0.0171585
0	1	0.0776064	0.0476168	0.00474952	0.00480515	0.0645952	0.0359295	0.0188377	0.0237772	0.00642583	0.0128585
0	1	0.0131038	0.00340942	0.0087129	0.00729425	0.0284346	0.015721	0.00597826	0.00497663	0.00937353	0.0190855
0	1	0.0252027	0.0237146	0.0157237	0.00899338	0.0481716	0.0160738	0.0104952	0.00766987	0.0155342	0.0251216
0	1	0.153118	0.0886254	0.00766727	0.00831046	0.0985543	0.0671756	0.0312413	0.0464272	0.00544327	0.0175975
0	1	0.156841	0.0889093	0.00766727	0.00831046	0.101483	0.0674696	0.0310991	0.0475634	0.00544327	0.0175975
0	1	0.197253	0.329666	0.00861358	0.0104032	0.065715	0.155455	0.126039	0.178882	0.0044346	0.0124128
0	1	0.196294	0.315704	0.00770783	0.0121821	0.0729449	0.1449	0.120797	0.168025	0.0044346	0.0123895
0	1	0.0104151	0.0137737	0.00336087	0.0272314	0.034009	0.0111043	0.111756	0.0164521	0.0161298	0.0113749
0	1	0.0688752	0.0310664	0.0119144	0.00964546	0.0905211	0.0230697	0.00996373	0.0164326	0.0113387	0.009275
0	1	0.0564405	0.0471496	0.0106663	0.00660864	0.0685586	0.0365186	0.00455318	0.0160227	0.0118169	0.00605015
0	1	0.0137745	0.00506753	0.0193359	0.00669005	0.0160731	0.014495	0.0052295	0.00686966	0.00493894	0.0286789
0	1	0.00731704	0.00525396	0.0308153	0.00822252	0.00829144	0.01038	0.0052835	0.0123	0.0198654	0.00679504
0	1	0.0601915	0.0665056	0.0103178	0.019554	0.146351	0.0272427	0.027645	0.0315803	0.0150559	0.0134561
0	1	0.00235188	0.0169112	0.00533307	0.0323299	0.0243645	0.012838	0.0119565	0.0157165	0.0177145	0.00989329
0	1	0.317136	0.388995	0.0112637	0.0262428	0.0717588	0.239064	0.162726	0.259123	0.00791273	0.0172754
0	1	0.0433414	0.0497684	0.00716485	0.0435733	0.0624201	0.0280849	0.0231599	0.0221508	0.0172602	0.0113009
0	1	0.036283	0.0279783	0.00686493	0.0145266	0.0634022	0.0217977	0.0144807	0.0122366	0.00757335	0.0377912
0	1	0.0131009	0.00610823	0.0146214	0.00640995	0.028132	0.0134069	0.00466182	0.015691	0.0158759	0.0143363
0	1	0.218917	0.270483	0.00716485	0.019922	0.0772674	0.128316	0.342565	0.0917947	0.0257609	0.00998626
0	1	0.0702457	0.0229432	0.0125385	0.00794241	0.0825929	0.0333129	0.0100362	0.0339384	0.0120224	0.0105482
0	1	0.0152316	0.00866338	0.0221592	0.0113314	0.0210591	0.0090639	0.012488	0.00763077	0.0197557	0.0175738
0	1	0.0110886	0.0052397	0.0313744	0.0159182	0.00953596	0.00719304	0.00398551	0.00897253	0.00943548	0.0160424
0	1	0.046698	0.0422244	0.00179121	0.0310477	0.0944363	0.0122697	0.0849996	0.0244537	0.0279076	0.042267
0	1	0.0508439	0.0349383	0.0128576	0.0346106	0.0725014	0.0301964	0.00597826	0.0202382	0.0145515	0.0169176
0	1	0.0854186	0.0338442	0.00833195	0.0612011	0.0536775	0.046307	0.175245	0.027147	0.0309929	0.0117643
0	1	0.00671886	0.00127757	0.00645962	0.00608586	0.00895251	0.00980054	0.00195653	0.00647931	0.00683016	0.0148177
0	1	0.00806319	0.00795277	0.0242095	0.00952292	0.00372777	0.0069475	0.00263286	0.00956292	0.0133299	0.00748845
0	1	0.02492	0.009374	0.00895605	0.00822252	0.0270089	0.0118184	0.00323675	0.00995324	0.0138342	0.0103197
0	1	0.111872	0.04022	0.0057221	0.00492147	0.115769	0.0425152	0.00663579	0.0217806	0.00937353	0.0169577
0	1	0.0204962	0.0100846	0.0161209	0.00680116	0.0316526	0.01371	0.00442031	0.0137588	0.00773012	0.009272
0	1	0.00974429	0.00269881	0.0234802	0.0102133	0.0130212	0.00447835	0.00131642	0.00649887	0.00913441	0.00595719
0	1	0.00335943	0.0787351	0.0256035	0.00794241	0.00473115	0.0155514	0.00131642	0.010324	0.00913441	0.0061491
0	1	0.0493867	0.0265571	0.00179121	0.0120023	0.032656	0.0197083	0.00458939	0.0218386	0.00756926	0.00844312
0	1	0.03581	0.0251436	0.00704317	0.00334503	0.04446	0.0178374	0.00483767	0.00839192	0.00371726	0.0141628
0	1	0.104482	0.050287	0.0101231	0.0446344	0.0916716	0.0519599	0.0191788	0.0233218	0.0236581	0.00886851
0	1	0.0849447	0.0244253	0.0277927	0.0186917	0.0918896	0.0373574	0.0979957	0.0286307	0.0327189	0.0139433
0	1	0.0510649	0.0658976	0.00766727	0.00669005	0.0775222	0.0335272	0.00725585	0.0362025	0.00614541	0.0414394
0	1	0.00638209	0.00837607	0.00295831	0.0706307	0.0143197	0.0116726	0.0104201	0.0114755	0.0157382	0.0158527
0	1	0.0245235	0.0219458	0.0107878	0.0120363	0.0282833	0.0188956	0.00391307	0.0175319	0.00910831	0.0190234
0	1	0.0154556	0.0100846	0.0253038	0.00822252	0.0251292	0.0115642	0.00526571	0.0132303	0.0143411	0.0189823
0	1	0.111736	0.206421	0.0114443	0.0216976	0.216224	0.0513347	0.0409918	0.0286838	0.00568238	0.058239
0	1	0.11762	0.153707	0.00868847	0.0242832	0.102162	0.0530833	0.235722	0.0374123	0.0177906	0.0190235
0	1	0.05073	0.00880704	0.020911	0.009755	0.0326083	0.0366259	0.00323675	0.013219	0.01607	0.0192851
0	1	0.118635	0.151529	0.00576267	0.0279095	0.102912	0.0561601	0.0307198	0.0468793	0.00517805	0.0150275
0	1	0.0848349	0.0973392	0.0077484	0.014772	0.0743975	0.0335442	0.028104	0.026737	0.0110995	0.00979732
0	1	0.0534141	0.059661	0.00833195	0.0656129	0.0492867	0.037193	0.0283576	0.0137393	0.0106213	0.0248008
0	1	0	0.00539761	0.00945849	0.00366911	0.00473115	0.0101043	0.000640105	0.00267371	0.0074084	0.00542886
0	1	0.0082513	0.00092269	0.012498	0.00334503	0.0144779	0.0078985	0.00195653	0.00915302	0.00666495	0.00688503
0	1	0.04065	0.0247869	0.00529251	0.0153257	0.0505515	0.0171601	0.0426817	0.0214092	0.01896	0.00707991
0	1	0.0356066	0.0241422	0.00662185	0.0213665	0.06669	0.0388806	0.0436622	0.0202577	0.0263945	0.0164326
0	1	0.0161249	0.0198895	0.00237477	0.0110588	0.0372836	0.0212183	0.00323675	0.00191259	0.00527298	0.0422695
0	1	0.167258	0.217067	0.00833195	0.0792263	0.0836677	0.0991364	0.387386	0.0720292	0.0433581	0.0219539
0	1	0.201662	0.164247	0.00412542	0.0453696	0.179027	0.0818107	0.193238	0.0909776	0.035263	0.0156954
0	1	0.0349386	0.0110788	0.00179121	0.00399319	0.0391642	0.00930945	0.00718604	0.00878223	0.01163	0.00857662
0	1	0.0349386	0.0097973	0.00179121	0.00399319	0.0387571	0.00930945	0.00654728	0.00878223	0.01163	0.00789857
0	1	0.0520996	0.036019	0.00666166	0.0125797	0.118318	0.0260507	0.0991074	0.0247677	0.0310651	0.00841546
0	1	0.231293	0.207105	0.0101637	0.0680788	0.061704	0.224806	0.55136	0.238102	0.0535326	0.0171057
0	1	0.0633838	0.0869167	0.0108814	0.00673404	0.086521	0.0297948	0.010459	0.0209993	0.0126541	0.0210146
0	1	0.0137745	0.0105079	0.00770783	0.0459606	0.00630819	0.0078985	0.0105676	0.0129116	0.0367507	0.00979436
0	1	0.0013434	0.00596457	0.039293	0.00883457	0.00620462	0.00719304	0.00131642	0.010324	0.0163037	0.00855436
0	1	0.172582	0.510895	0.00412542	0.0479659	0.154716	0.0575568	0.127015	0.137601	0.0014869	0.00752358
0	1	0.0462879	0.0709651	0.0089155	0.0106833	0.0880648	0.0351996	0.00782614	0.0227141	0.013206	0.0260314
0	1	0.0020151	0.00326576	0.00436024	0.0045534	0.00854633	0.00595549	0.00259664	0.00500209	0.00418354	0.00490144
0	1	0.0428097	0.0680295	0.00712429	0.0130612	0.0694581	0.0280299	0.00526571	0.0129859	0.0074084	0.0106876
0	1	0.0304336	0.0122165	0.00829139	0.014496	0.0455273	0.0143157	0.00192032	0.006089	0.0116039	0.0089595
0	1	0.0312424	0.0170395	0.0112099	0.0110513	0.043082	0.0184357	0.00131642	0.00724046	0.00493894	0.0209145
0	1	0.0201566	0.0159056	0.00529251	0.00683364	0.0268812	0.0160738	0.00793479	0.0206481	0.00905181	0.00622598
0	1	0.030232	0.0258542	0.0101231	0.0258087	0.0491912	0.0113186	0.0358135	0.0118658	0.010943	0.0101548
0	1	0.0157895	0.000710615	0.0112497	0.00584267	0.0183108	0.00814406	0.00259664	0.00802112	0.00714317	0.00740141
0	1	0.0288933	0.0699817	0.00591662	0.095737	0.0593277	0.0171007	0.0238662	0.0168425	0.0136651	0.0169851
0	1	0.127281	0.177333	0.00412542	0.0677579	0.150845	0.072594	0.247088	0.0583522	0.010117	0.0205818
0	1	0.0530836	0.0264134	0.00825082	0.00887068	0.0733229	0.0294005	0.0156523	0.0110852	0.00345203	0.0285579
0	1	0.042387	0.196279	0.0134298	0.00852435	0.0290776	0.0159146	0.00910634	0.0379004	0.00377303	0.0132717
0	1	0.085644	0.182603	0.0166234	0.00213665	0.0874977	0.0434281	0.0104375	0.0482943	0.0150972	0.0191002
0	1	0.0288093	0.0120728	0.0122466	0.00334503	0.039474	0.0200824	0.00647349	0.00510348	0.00618672	0.0222082
0	1	0.0537565	0.0366417	0.010042	0.0128199	0.086164	0.0240109	0.0151933	0.0292238	0.0108604	0.0128456
0	1	0.0554728	0.00799081	0.0165119	0.0131885	0.0610076	0.0282852	0.00876916	0.00647931	0.0150559	0.015607
0	1	0.0299008	0.0376689	0.0114525	0.082235	0.0608377	0.0134063	0.0187962	0.0183321	0.011843	0.0195941
0	1	0.135393	0.126934	0.0107473	0.0178699	0.0878176	0.0872121	0.122022	0.0416279	0.0187731	0.0150077
0	1	0.00940754	0.00213185	0.0192897	0.00657141	0.0125797	0.00779132	0.00227659	0.00620449	0.0152559	0.00886053
0	1	0.242731	0.383949	0.0113714	0.0271726	0.200964	0.112547	0.461278	0.102382	0.0315583	0.0278213
0	1	0.0063849	0.00468699	0.00949905	0.00822252	0.0105296	0.0106138	0.0033454	0.0122366	0.0059215	0.00698695
0	1	0.0493895	0.0278346	0.00712429	0.0368163	0.074811	0.0239251	0.0592031	0.0194706	0.0239002	0.011488
0	1	0.0204934	0.00454333	0.0312526	0.00585611	0.0256155	0.0106132	0.00199275	0.00612809	0.00985176	0.00991652
0	1	0.0295669	0.00738581	0.0190466	0.00477435	0.0264513	0.0175918	0.00458939	0.015691	0.00961266	0.0101752
0	1	0.0295641	0.0235786	0.00354186	0.035999	0.0334684	0.00969336	0.0168278	0.00882074	0.00932354	0.00905843
0	1	0.00534841	0.00412005	0.0130035	0.00761833	0.00788524	0.0089579	0.000640105	0.00382517	0.0106213	0.0129075
0	1	0.0181443	0.00142124	0.0332419	0.00701413	0.0266294	0.0146524	0.00387686	0.00929784	0.0147429	0.0150774
0	1	0.0180304	0.0215905	0.00533307	0.0822887	0.033049	0.0106132	0.0176812	0.0115205	0.0172602	0.00698505
0	1	0.0804145	0.0156906	0.00877769	0.0204235	0.0351145	0.0421335	0.181468	0.0337434	0.0298842	0.00743502
0	1	0.0057113	0.00696165	0.0108606	0.0138436	0.0119758	0.00719304	0.00714982	0.00690875	0.0108865	0.00887993
0	1	0.0221744	0.0113622	0.019209	0.00520157	0.0554994	0.0113186	0.00515707	0.0156714	0.0125864	0.0112069
0	1	0.00335943	0.00269881	0.0102043	0.0106833	0.00854633	0.0095936	0.00387686	0.00956292	0.00841706	0.0124071
0	1	0.0786859	0.0608147	0.00650017	0.010123	0.0820683	0.0452402	0.0594446	0.0305622	0.00913441	0.00989029
0	1	0.0520753	0.0278424	0.00654074	0.0085466	0.036065	0.0144932	0.00861113	0.016413	0.010117	0.0182415
0	1	0.00335943	0.00883224	0.0011671	0.0437115	0.00747905	0.00564375	0.0162417	0.0118854	0.0029738	0.00571971
0	1	0.107422	0.0279783	0.013122	0.00951884	0.0858767	0.0506975	0.00693906	0.0168034	0.0113648	0.0237796
0	1	0.00339677	0.0127834	0.00537364	0.0751827	0.00609447	0.00673312	0.0297457	0.0124269	0.0180036	0.0110737
0	1	0.265288	0.215729	0.00883438	0.0357188	0.0643821	0.263605	0.484694	0.163936	0.0292084	0.0206629
0	1	0.165525	0.128755	0.00654074	0.0578696	0.127849	0.0956912	0.269711	0.0741223	0.0361366	0.013917
0	1	0.261832	0.246022	0.00909573	0.0397818	0.0950437	0.208915	0.363353	0.116678	0.0646583	0.0179585
0	1	0.0191519	0.00468699	0.00470896	0.0100351	0.0294813	0.0146316	0.00327297	0.0173217	0.0113387	0.0146605
0	1	0.0144481	0.00355309	0.0153346	0.00640995	0.0175723	0.009525	0.0130919	0.0137523	0.0212165	0.00999522
0	1	0.0204905	0.00990803	0.0267879	0.009755	0.0654819	0.0169532	0.00682637	0.0191063	0.020473	0.021693
0	1	0.0470376	0.0296792	0.0209781	0.00794241	0.0833904	0.0262754	0.00423109	0.0180915	0.00961266	0.0419814
0	1	0.200509	0.109948	0.0145485	0.0129593	0.0278329	0.191576	0.279934	0.188678	0.0208035	0.00903226
0	1	0.154894	0.378601	0.00466839	0.0136538	0.0536973	0.254298	0.253526	0.268364	0.00639972	0.0220676
0	1	0.0534196	0.0587991	0.00466839	0.0197121	0.0639274	0.0429918	0.098877	0.0298011	0.0165167	0.0117015
0	1	0.0450225	0.0265571	0.0114119	0.0256838	0.103732	0.0303337	0.00853868	0.0164326	0.0162776	0.0157976
0	1	0.127442	0.110354	0.00645962	0.0398148	0.114828	0.0616201	0.0778773	0.0393445	0.0112202	0.0114175
0	1	0.0390015	0.0636704	0.00778895	0.026744	0.0619794	0.0188659	0.0749519	0.0129977	0.013569	0.035881
0	1	0.135791	0.39039	0.00766727	0.0457979	0.0172323	0.279621	0.604783	0.413749	0.0181181	0.0193393
0	1	0.00212712	0.00795277	0.0103908	0.00362513	0.00686572	0.00723223	0.00455318	0.00458629	0.0129958	0.00960841
0	1	0.0921265	0.0390532	0.0111155	0.0113314	0.0359548	0.0489762	0.0071136	0.0412766	0.00909406	0.0146792
0	1	0.00873396	0.00525396	0.00716485	0.00794241	0.0166342	0.0110731	0.0058696	0.00363434	0.00345203	0.0286226
0	1	0.0329235	0.00397638	0.014208	0.00733823	0.020603	0.0241106	0.00366748	0.0128627	0.0160124	0.0162829
0	1	0.125466	0.139036	0.0106256	0.114944	0.183554	0.0681424	0.105818	0.0317137	0.0151211	0.0197053
0	1	0.0196276	0.0292953	0.0065813	0.0337874	0.0496532	0.017064	0.0240003	0.0229851	0.0244294	0.0115943
0	1	0.0245264	0.0348049	0.00654074	0.0226524	0.0576779	0.0175325	0.0171498	0.00527101	0.0313621	0.00582164
0	1	0.0299008	0.00284247	0.00533307	0.00910679	0.0255354	0.0140333	0.00387686	0.0110852	0.0125864	0.0525079
0	1	0.0480452	0.0446022	0.00474952	0.049644	0.0567421	0.0182472	0.0456166	0.0187355	0.0203561	0.0128026
0	1	0.125403	0.0681722	0.0072054	0.00947487	0.142006	0.0640745	0.010985	0.0417563	0.0111256	0.0167736
0	1	0.0104151	0.00525396	0.0673842	0.0119586	0.0156669	0.0127394	0.00266907	0.0208627	0.0333881	0.0218846
0	1	0.0961719	0.127681	0.00354186	0.0549203	0.152006	0.0338575	0.0561702	0.0381931	0.0227146	0.014569
0	1	0.138555	0.0507054	0.00854268	0.0522883	0.0805186	0.10531	0.402238	0.038513	0.0722097	0.0214677
0	1	0.0136606	0.0106515	0.016579	0.00839032	0.0413059	0.0146628	0.00601447	0.0141688	0.0242936	0.011031
0	1	0.041067	0.0123576	0.013665	0.0124958	0.0824522	0.034861	0.0110937	0.0138353	0.0172602	0.0207786
0	1	0.133115	0.0815495	0.00654074	0.0193618	0.0583531	0.102121	0.130999	0.109912	0.0116039	0.0152609
0	1	0.0382981	0.0326731	0.0165828	0.0287674	0.0445555	0.0277353	0.00391307	0.0209993	0.020234	0.0543846
0	1	0.00504055	0.00596457	0.00474952	0.0561409	0.00829144	0.0083896	0.00983632	0.0118143	0.00955615	0.00866264
0	1	0.0282225	0.0306771	0.00372823	0.051225	0.0474815	0.0173567	0.0630309	0.0210189	0.0130647	0.0122736
0	1	0.0262075	0.0126398	0.0077484	0.0205714	0.0332694	0.0148772	0.0153856	0.00878223	0.0124381	0.0137177
0	1	0.0262075	0.0126398	0.00833195	0.0217849	0.0339304	0.0148772	0.0156523	0.00878223	0.0122767	0.0137177
0	1	0.254657	0.250758	0.0113308	0.0153686	0.082679	0.127636	0.371448	0.12084	0.0212568	0.0134426
0	1	0.00335943	0.00554128	0.0208299	0.00580576	0.00712058	0.00707605	0.00135264	0.00956292	0.017457	0.00573167
0	1	0.00100755	0.00198819	0.0078896	0.00701413	0.00656308	0.00578211	0.00259664	0.00382517	0.0130647	0.00938885
0	1	0.159009	0.450451	0.00295831	0.00979896	0.0593064	0.0729969	0.0157972	0.170044	0.0059215	0.00591254
0	1	0.151215	0.42881	0.00295831	0.00979896	0.0578392	0.0705814	0.0156726	0.164062	0.0059215	0.00530526
0	1	0.146138	0.41696	0.00295831	0.00979896	0.0574069	0.0687831	0.0151748	0.160118	0.0059215	0.00530526
0	1	0.0151174	0.00675085	0.0130006	0.0219742	0.0372359	0.0173941	0.0157449	0.00880179	0.0325552	0.00698078
0	1	0.0206622	0.00483066	0.0120034	0.00882672	0.0298141	0.0128679	0.00259664	0.0122562	0.0175047	0.00584863
0	1	0.133597	0.0425675	0.0142892	0.0640867	0.0707123	0.0694562	0.211242	0.0509153	0.0401375	0.0152945
0	1	0.27796	0.0856146	0.0164424	0.0629403	0.0414374	0.315323	0.640993	0.223121	0.0802511	0.0155683
0	1	0.0389716	0.00895069	0.0101231	0.0159955	0.0592109	0.019985	0.00542575	0.00802112	0.0105952	0.0141838
0	1	0.0789535	0.0538368	0.00712429	0.0331366	0.0688973	0.0330673	0.0737982	0.0364848	0.015295	0.0110551
0	1	0.00268866	0.00412005	0.0375463	0.0106833	0.00747905	0.009555	0.00458939	0.00765033	0.0285561	0.0130154
0	1	0.0968506	0.126174	0.00713755	0.0922359	0.115126	0.0637226	0.180213	0.0244537	0.0209774	0.0804878
0	1	0.0601413	0.0332677	0.0119144	0.00947487	0.0944973	0.028695	0.0184287	0.016231	0.00764751	0.011016
0	1	0.0139992	0.00269881	0.027873	0.00947487	0.0117254	0.0132207	0.0052295	0.00343483	0.011843	0.0307712
0	1	0.121745	0.0963927	0.00778895	0.0359575	0.0829744	0.056854	0.127403	0.0452676	0.00987786	0.00937689
0	1	0.0145946	0.00824009	0.0426578	0.00576178	0.0364624	0.010506	0.00199275	0.00918393	0.0214295	0.0173503
0	1	0.175984	0.172716	0.00770783	0.027038	0.0836418	0.100123	0.258593	0.0848171	0.00830836	0.0111674
0	1	0.0224236	0.0082234	0.00829139	0.041161	0.0482752	0.01477	0.0316305	0.00649887	0.033803	0.0180107
0	1	0.0433946	0.0144843	0.0128057	0.00866973	0.093646	0.0219754	0.00702536	0.0101132	0.0136929	0.0141035
0	1	0.018889	0.00539761	0.0196222	0.013188	0.0438925	0.0089567	0.00458939	0.0129977	0.0193398	0.0106091
0	1	0.031582	0.0216267	0.00479009	0.0305173	0.0427316	0.0151988	0.00391307	0.0168229	0.00703668	0.00721248
0	1	0.0828511	0.0600843	0.0130815	0.0116555	0.11209	0.033956	0.0145169	0.0405546	0.0132065	0.0173556
0	1	0.110457	0.0389172	0.00591662	0.0527994	0.0467459	0.0654175	0.199268	0.0388908	0.0141772	0.0124208
0	1	0.0628216	0.0311081	0.00483065	0.0364529	0.0450733	0.0512126	0.0830091	0.033576	0.0216947	0.00783623
0	1	0.0909656	0.0633347	0.0095802	0.0513057	0.0896124	0.034409	0.211624	0.0278771	0.0451177	0.00891127
0	1	0.00130629	0.00718841	0.00295831	0.0251675	0.0134288	0.0100749	0.0110944	0.0125879	0.00839097	0.00853309
0	1	0.112592	0.0585197	0.00533307	0.0287048	0.0600285	0.0629796	0.247385	0.0465644	0.0125604	0.0136836
0	1	0.0141084	0.0085197	0.00895605	0.00580576	0.0221264	0.00754577	0.00195653	0.0103436	0.0167558	0.00477992
0	1	0.082008	0.262498	0.00533307	0.0155607	0.0919948	0.0363941	0.0315742	0.0924261	0.0059215	0.0281687
0	1	0.120283	0.119315	0.00587606	0.0108059	0.114287	0.0403987	0.023579	0.0351486	0.00541716	0.0167141
0	1	0.115887	0.118446	0.00548703	0.0104032	0.110742	0.0403987	0.0231281	0.0351486	0.00541716	0.0161977
0	1	0.0377767	0.051703	0.00533307	0.0545732	0.103747	0.0220702	0.0976397	0.0225607	0.0162307	0.0136524
0	1	0.027215	0.0126398	0.00941793	0.00306492	0.050362	0.0138189	0.0106267	0.011295	0.0200155	0.00492836
0	1	0.0762658	0.0261752	0.020911	0.0085466	0.0892226	0.0391261	0.00654593	0.0196055	0.0193149	0.00971317
0	1	0.047366	0.0367854	0.00120766	0.0289084	0.040913	0.0172282	0.0515383	0.0213897	0.0384	0.00325854
0	1	0.0215009	0.0203052	0.012498	0.0121717	0.060276	0.0137118	0.00387686	0.0183452	0.0151831	0.0146683
0	1	0.0215009	0.0203052	0.012498	0.0121717	0.0605331	0.0137118	0.00387686	0.0183452	0.0147907	0.0148117
0	1	0.0413207	0.027112	0.00917765	0.0130213	0.0692129	0.0163555	0.0268284	0.0141297	0.0197296	0.0115476
0	1	0.0772739	0.0527424	0.00654074	0.0230984	0.0944853	0.0352615	0.0355193	0.0179548	0.0259994	0.0119881
0	1	0.0176116	0.0160491	0.010188	0.0243295	0.054233	0.019004	0.0678142	0.0122366	0.0303509	0.008635
0	1	0.0301249	0.00681884	0.00515026	0.00394921	0.055719	0.0184045	0.00391307	0.0156714	0.00839097	0.0106019
0	1	0.0117594	0.00824009	0.00551138	0.00691865	0.0150549	0.0111999	0.00462561	0.0110852	0.00963875	0.0156997
0	1	0.00604809	0.00412005	0.00770783	0.0067932	0.0157705	0.0123237	0.00462561	0.0046188	0.0051335	0.0692836
0	1	0.00806319	0.00340942	0.0268682	0.00520157	0.0132775	0.0102916	0.00131642	0.00612809	0.0123473	0.0100083
0	1	0.0757012	0.0142891	0.00833195	0.0104032	0.049446	0.0194627	0.00263286	0.0202382	0.0106213	0.0105086
0	1	0.311065	0.0925301	0.00645962	0.1697	0.0927477	0.310906	0.644747	0.205319	0.124495	0.0199667
0	1	0.0346019	0.0456711	0.00295831	0.0187136	0.0786791	0.0103493	0.023485	0.02178	0.0101431	0.0115306
0	1	0.0631971	0.0146784	0.00654074	0.0366239	0.0342331	0.0286961	0.224898	0.0179548	0.0488251	0.00478291
0	1	0.0705564	0.210091	0.0112091	0.0162089	0.0761219	0.0420552	0.0158333	0.0405399	0.00172602	0.0383
0	1	0.00335943	0.000710615	0.0143782	0.0106499	0.00249302	0.00578211	0.00323675	0.00380562	0.00907572	0.00695632
0	1	0.128674	0.0677498	0.0207979	0.0118476	0.163034	0.0344783	0.00493832	0.0451911	0.0157994	0.012501
0	1	0.0116848	0.00905546	0.00766727	0.00608586	0.032835	0.0194357	0.00542508	0.01452	0.0138603	0.00853606
0	1	0.0449917	0.0223011	0.0105932	0.00992279	0.0652085	0.0169826	0.0098551	0.0259759	0.0113648	0.0319877
0	1	0.0288472	0.0339801	0.00778895	0.0186257	0.0736432	0.021963	0.108234	0.0224435	0.0147556	0.0268215
0	1	0.0725407	0.0899055	0.00945849	0.00887068	0.0825531	0.0354936	0.00864733	0.0182411	0.00972835	0.0403814
0	1	0.00235188	0.00284247	0.0107473	0.00258458	0.0134372	0.0109561	0	0.00882132	0.00791273	0.0204049
0	1	0.00862474	0.00468699	0.0214944	0.0079864	0.0225598	0.0109971	0.00199411	0.0063579	0.017021	0.0108286
0	1	0.0397292	0.0169035	0.00736736	0.0121717	0.0185294	0.0188956	0.00304753	0.0057182	0.00641169	0.0118718
0	1	0.00713961	0.00653153	0.0131088	0.0100791	0.0159218	0.00814406	0.00195653	0.00577185	0.0155602	0.0120667
0	1	0.130018	0.0786492	0.0121817	0.0172326	0.175324	0.0728622	0.00876983	0.0227932	0.0109311	0.0667459
0	1	0.129028	0.0228143	0.00829139	0.0251347	0.0255354	0.110091	0.272064	0.071108	0.0428672	0.00886165
0	1	0.0820509	0.0828476	0.00895605	0.0096647	0.110392	0.0465324	0.0132367	0.0297378	0.00655154	0.0378085
0	1	0.0419942	0.0153385	0.0107067	0.0056443	0.074623	0.0247849	0.00594204	0.0240438	0.013032	0.0114047
0	1	0.031582	0.0154065	0.00770783	0.0141496	0.0480431	0.0141717	0.0185025	0.0190867	0.0291032	0.00904606
0	1	0.0624904	0.024002	0.0144108	0.00580576	0.0692866	0.018083	0.0276088	0.0152502	0.0172602	0.00741037
0	1	0.0473772	0.0196023	0.025336	0.0128639	0.0369809	0.0234927	0.0133415	0.0168229	0.009974	0.00783077
0	1	0.0405128	0.0240097	0.0128643	0.0238273	0.0844437	0.0269325	0.0118479	0.00724046	0.0119729	0.0174529
0	1	0.185625	0.226872	0.00770783	0.0122105	0.0884072	0.0952933	0.0347949	0.0892261	0.00172602	0.0154479
0	1	0.010153	0.00539761	0.0440345	0.00673404	0.0202945	0.0112702	0.00391307	0.00802112	0.0234468	0.0216772
0	1	0.185257	0.230575	0.00485485	0.0100791	0.122967	0.0775079	0.0423069	0.0728109	0.00815185	0.0225491
0	1	0.0811229	0.0575292	0.00354186	0.0137921	0.0743164	0.0359964	0.0265966	0.0193112	0.00930368	0.0152352
0	1	0.00100755	0.00994093	0.0165828	0.00532343	0.0149032	0.005291	0.00259664	0.0107144	0.0128255	0.00514981
0	1	0.0927281	0.0416161	0.0146571	0.0058093	0.0616005	0.0445716	0.00786236	0.0213897	0.0110995	0.0109006
0	1	0.0274757	0.0586522	0.00416597	0.0455238	0.0511806	0.0220391	0.0464148	0.0157544	0.0193279	0.0118742
0	1	0.191745	0.07462	0.0077289	0.0570443	0.0721968	0.1419	0.410501	0.0891742	0.0790788	0.0156469
0	1	0.0473688	0.00669493	0.0298648	0.00579419	0.0452996	0.0322051	0.00579717	0.0197574	0.0197557	0.0100012
0	1	0.131026	0.125332	0.00408485	0.0273841	0.0619538	0.0596287	0.140682	0.0550941	0.00818529	0.0177562
0	1	0.0237388	0.0188467	0.00358242	0.0118249	0.0563213	0.00825125	0.0111715	0.019887	0.00865618	0.0123486
0	1	0.0954139	0.0793916	0.00237477	0.0394435	0.155991	0.0387509	0.38924	0.0301915	0.067264	0.0108271
0	1	0.00638209	0.00568495	0.0154157	0.00394921	0.0102747	0.00820344	0.00323675	0.00343483	0.00937353	0.0221653
0	1	0.0248603	0.142956	0.00712429	0.00554437	0.0353327	0.0285302	0.00394929	0.0404082	0.010117	0.0315123
0	1	0.00302264	0.00383272	0.00654074	0.0045534	0.00310277	0.00944781	0.00330918	0.0042155	0.0121082	0.0253069
0	1	0.0201594	0.0105079	0.00529251	0.0295266	0.0377207	0.0154943	0.0329431	0.0118463	0.020234	0.011963
0	1	0.224783	0.168764	0.00833195	0.0981072	0.0666423	0.191826	0.607142	0.256742	0.086328	0.0189134
0	1	0.0452888	0.0285453	0.00299887	0.0519677	0.044355	0.0339405	0.0875835	0.0337661	0.0419569	0.00866862
0	1	0.00974429	0.00610823	0.0114042	0.00394921	0.0140899	0.0120553	0.00131642	0.00915302	0.0141766	0.0123823
0	1	0.0752567	0.160967	0.00191274	0.0121336	0.0925128	0.0297543	0.0165365	0.0461177	0.00395637	0.0106801
0	1	0.00671886	0.00142124	0.0152889	0.00580576	0.00539223	0.00657576	0.00394929	0.00765033	0.0108604	0.0288088
0	1	0.0160911	0.00702834	0.0163134	0.00640995	0.0188259	0.0111043	0.00377082	0.00495708	0.0178764	0.0257273
0	1	0.0443433	0.0332323	0.0101231	0.0211303	0.0452754	0.0211504	0.0311353	0.0249514	0.0170975	0.00384911
0	1	0.00537453	0.00596457	0.00354186	0.0752367	0.00722416	0.0132011	0.0203319	0.010324	0.0158178	0.0852541
0	1	0.0419942	0.0392045	0.00949905	0.00701413	0.0464433	0.0327457	0.0291425	0.0153007	0.00371726	0.016648
0	1	0.00537453	0.00795277	0.0167045	0.00520157	0.00920741	0.011457	0.00199275	0.0129977	0.0138342	0.00420309
0	1	0.0218377	0.00340942	0.0113714	0.0694138	0.0167669	0.0236477	0.0667217	0.00819086	0.0193221	0.207577
0	1	0.218154	0.669863	0.0124573	0.0444079	0.0294831	0.300038	0.571751	0.602019	0.0395082	0.0196066
0	1	0.00974151	0.00880704	0.00420654	0.0456811	0.023171	0.011457	0.0700821	0.00563363	0.0224904	0.0329627
0	1	0.0301817	0.0113622	0.00953954	0.0220586	0.04218	0.024325	0.0230194	0.0133278	0.0147907	0.0597555
0	1	0.0141141	0.0174704	0.00698646	0.0602394	0.0242132	0.0138189	0.0165821	0.0110852	0.0237305	0.00636866
0	1	0.1659	0.0443422	0.00708372	0.0646546	0.0583124	0.109879	0.360885	0.0519585	0.0665875	0.0112775
0	1	0.0228452	0.0292948	0.0202463	0.00669005	0.0235103	0.0131135	0.00853868	0.00765033	0.00666495	0.00938393
0	1	0.0510678	0.00824009	0.0188359	0.00548168	0.0479167	0.028706	0.00462561	0.0179418	0.00639972	0.034995
0	1	0.0259817	0.04894	0.00474952	0.00652775	0.0375188	0.0161203	0.00959075	0.0187257	0.0118691	0.069218
0	1	0.0550923	0.0153385	0.00529251	0.0112687	0.0472556	0.0152299	0.00542705	0.0210189	0.00369115	0.00488484
0	1	0.00302264	0.00525396	0.0392039	0.00608586	0.00539223	0.00377289	0.0016727	0.00917258	0.0179959	0.0126634
0	1	0.0665178	0.129455	0.00291775	0.0162025	0.0645452	0.0369082	0.050463	0.0370611	0.00321292	0.0128862
0	1	0.0992692	0.127418	0.007246	0.0280449	0.114421	0.0517868	0.132013	0.0420182	0.0260059	0.0298991
0	1	0.00907075	0.00483066	0.0159586	0.00587289	0.0225349	0.0150155	0.00462561	0.013561	0.0241903	0.0101991
0	1	0.0251971	0.0630727	0.00829139	0.00627048	0.035404	0.0251043	0.00192032	0.0221703	0.0044346	0.0130579
0	1	0.015089	0.00269881	0.00728638	0.0171372	0.0277479	0.00741839	0.0151933	0.00651842	0.00937353	0.0256142
0	1	0.156761	0.291928	0.0172069	0.0141403	0.136546	0.0648797	0.0472117	0.0850825	0.0074084	0.0165304
0	1	0.00739245	0.00866338	0.0136916	0.00484816	0.0100198	0.0121625	0.00131642	0.00612809	0.00714317	0.0175945
0	1	0.078354	0.105423	0.00237477	0.0144597	0.116316	0.042231	0.0118479	0.0187355	0.00469982	0.0704484
0	1	0.00268866	0.00617293	0.0226211	0.00515759	0.0110393	0.0118098	0.00451696	0.00686966	0.0222252	0.0134922
0	1	0.018815	0.00795277	0.0403164	0.0262104	0.0186139	0.0197394	0.0259901	0.0126074	0.0276631	0.0213173
0	1	0.0147848	0.00525396	0.0361645	0.013916	0.0234486	0.00682071	0.00259664	0.0141688	0.0241642	0.0141778
0	1	0.0110859	0.00610823	0.0249226	0.00274084	0.0153085	0.0137204	0.00131642	0.00804067	0.0123212	0.0178704
0	1	0.0120962	0.00667519	0.0174744	0.00533809	0.0203981	0.0126224	0.00131642	0.00672277	0.0145515	0.0120522
0	1	0.0356875	0.00525396	0.0659872	0.010116	0.0127035	0.0107516	0.00457161	0.00919155	0.0174993	0.0565762
0	1	0.036283	0.0248112	0.0196628	0.0125398	0.069836	0.023865	0.032398	0.0202577	0.0089214	0.0336117
0	1	0.023182	0.00423299	0.0205219	0.00487748	0.026674	0.0101625	0.0052295	0.0133685	0.0140473	0.0074044
0	1	0.119281	0.219629	0.00470896	0.0423628	0.172586	0.0412114	0.136482	0.0467525	0.0143125	0.0327947
0	1	0.0604809	0.101386	0.0119955	0.0407283	0.106272	0.0290673	0.141864	0.0278885	0.0199927	0.0522305
0	1	0.182978	0.123866	0.00650017	0.0276884	0.0417252	0.189699	0.526108	0.116971	0.0396722	0.0205561
0	1	0.0618168	0.15539	0.00541343	0.0183455	0.0890157	0.0361127	0.0131642	0.0370806	0.0014869	0.0588809
0	1	0.272492	1.54085	0.00883438	0.0128639	0.131193	0.0838453	0.0432657	0.397888	0.00395637	0.0158763
0	1	0.207492	1.4361	0.00599775	0.0188259	0.161485	0.073453	0.0430031	0.357356	0.00764751	0.0151836
0	1	0.0374413	0.0305412	0.0155697	0.00604072	0.0858113	0.0171405	0.00590582	0.0191004	0.0152689	0.0208975
0	1	0.162386	0.338199	0.0119144	0.0301747	0.164629	0.0723594	0.130352	0.109536	0.0147429	0.0223468
0	1	0.00604809	0.0102283	0.00533307	0.0126237	0.0164426	0.00961437	0.0647268	0.0162325	0.0234468	0.00899311
0	1	0.00369621	0.014061	0.00237477	0.0836311	0.0151711	0.00472271	0.0179657	0.0164521	0.022122	0.0104769
0	1	0.147784	0.165454	0.00412542	0.0224666	0.0573996	0.088402	0.2134	0.047795	0.0108865	0.0109317
0	1	0.00470376	0.00554128	0.00887494	0.00640995	0.00895251	0.0107745	0.00398551	0.00573775	0.0123473	0.00678906
0	1	0.0958924	0.0201692	0.00466839	0.11902	0.0430064	0.0859141	0.233969	0.0198675	0.0404549	0.0403176
0	1	0.00772641	0.00738581	0.00654074	0.00887776	0.010805	0.00659475	0.00120909	0.00497663	0.0101431	0.0100298
0	1	0.00503775	0.00653153	0.00921534	0.00640995	0.0168088	0.0123167	0.00320054	0.0114951	0.0103822	0.00760525
0	1	0.299547	0.630144	0.00470896	0.0281445	0.0718875	0.142448	0.384248	0.231899	0.0121082	0.0201554
0	1	0.0137005	0.0194586	0.0065813	0.0146102	0.0476893	0.0140241	0.0684898	0.00995324	0.0187864	0.0152171
0	1	0.04065	0.029081	0.00766727	0.0111483	0.0629703	0.0289105	0.00843002	0.01452	0.0088692	0.0336124
0	1	0.00839999	0.00269881	0.0147916	0.00673404	0.0156415	0.00765295	0.00259664	0.00880179	0.0162776	0.0159488
0	1	0.0282198	0.00795277	0.0358159	0.00580576	0.0397288	0.0232979	0.00323675	0.00917258	0.0161744	0.0221682
0	1	0.0493867	0.0243682	0.00412542	0.0187935	0.0375385	0.0122697	0.00729468	0.018864	0.00690406	0.00743502
0	1	0.0861231	0.0290662	0.0023342	0.0613319	0.0408557	0.0539566	0.0637884	0.0227976	0.0185547	0.0116709
0	1	0.0332603	0.0183247	0.00712429	0.0118916	0.0345357	0.0134351	0.00800722	0.0141101	0.00690406	0.0349388
0	1	0.0157626	0.0238955	0.00899665	0.0085466	0.0549005	0.020234	0.0157992	0.0129782	0.00690406	0.0187311
0	1	0.289034	0.100215	0.00718098	0.0539931	0.0839259	0.148159	0.272721	0.0739546	0.0475245	0.0246227
0	1	0.095384	0.0775691	0.010042	0.0807825	0.114269	0.0595417	0.0295121	0.0389183	0.023323	0.0294267
0	1	0.00467484	0.00198819	0.0175824	0.00552566	0.008241	0.00306742	0.00256042	0.00800156	0.00507479	0.00220203
0	1	0.0198226	0.0124534	0.00474952	0.0200989	0.0424687	0.0167481	0.0191788	0.00688921	0.0059215	0.0216601
0	1	0.100863	0.193981	0.00420654	0.00831046	0.0551772	0.0317661	0.0962161	0.0679444	0.00974911	0.00998926
0	1	0.188887	0.31043	0.00412542	0.0102044	0.118456	0.102372	0.106178	0.0569936	0.0189862	0.0197822
0	1	0.125494	0.0871832	0.0081077	0.0136445	0.0907997	0.0530321	0.0283596	0.0369906	0.01033	0.0175915
0	1	0.00369621	0.00355309	0.0300381	0.00459738	0.0101234	0.00602646	0.00405794	0.0126074	0.0175253	0.00539823
0	1	0.0100783	0.00397638	0.0172474	0.00822252	0.0114732	0.00673312	0.0052295	0.00841146	0.012793	0.0149484
0	1	0.0178047	0.0200255	0.00892363	0.0324323	0.036311	0.0137902	0.00822796	0.0126074	0.0246424	0.0167776
0	1	0.0295641	0.00895069	0.00949905	0.00720917	0.0186697	0.0164835	0.00302404	0.0126269	0.00642583	0.0103797
0	1	0.0856753	0.282247	0.00416597	0.0240055	0.116981	0.0337256	0.049298	0.0810114	0.00270858	0.0356271
0	1	0.0174708	0.00738581	0.00650017	0.0216466	0.025177	0.0158282	0.00462561	0.00802112	0.0207187	0.0148464
0	1	0.0566634	0.0149152	0.00953959	0.0181609	0.075826	0.0235209	0.0162601	0.019887	0.0186248	0.0177253
0	1	0.178737	0.129588	0.00933131	0.032357	0.08413	0.0868576	0.0800613	0.0546452	0.0076214	0.00922007
0	1	0.177617	0.126342	0.00949905	0.0327556	0.0836735	0.0865391	0.0770949	0.0546452	0.0076214	0.00894753
0	1	0.0356122	0.0412913	0.00595719	0.0644694	0.0559137	0.0268615	0.0212562	0.00954338	0.0130647	0.0287311
0	1	0.0144452	0.00397638	0.0214135	0.00669005	0.016328	0.0244634	0.00469804	0.00610854	0.00812576	0.0322483
0	1	0.295864	0.662599	0.0119144	0.0289778	0.0891984	0.152075	0.356467	0.263952	0.0138342	0.0175365
0	1	0.291878	0.65871	0.0119144	0.0295282	0.0897355	0.151471	0.357027	0.263852	0.0138342	0.0175796
0	1	0.0181414	0.0106533	0.0167778	0.00822252	0.0278213	0.0109659	0.00131642	0.00969954	0.0125864	0.0240167
0	1	0.0766404	0.022868	0.0083725	0.00733823	0.0829515	0.0349382	0.00665457	0.0194559	0.0111202	0.00801373
0	1	0.0288905	0.0096613	0.0256683	0.0112874	0.0589561	0.0152299	0.00590582	0.0181369	0.0145515	0.0083295
0	1	0.0975785	0.0958528	0.0112497	0.0165108	0.122482	0.0427423	0.0188641	0.0432088	0.01248	0.0164568
0	1	0.197081	0.159434	0.00537364	0.0283988	0.0672568	0.192418	0.48793	0.127871	0.0419549	0.0135415
0	1	0.238394	0.07588	0.00732695	0.0117059	0.143979	0.108431	0.0486028	0.0638296	0.0172862	0.0124308
0	1	0.00459181	0.00353334	0.018374	0.00738221	0.00747679	0.00836021	0.00202897	0.00804067	0.0159839	0.0142677
0	1	0.0319188	0.0220137	0.00708372	0.00640995	0.0455614	0.0154834	0.00394929	0.0171937	0.011843	0.00930288
0	1	0.0724782	0.0481475	0.0412788	0.0114952	0.13542	0.0421128	0.0188891	0.027141	0.0229687	0.0250186
0	1	0.0211669	0.00539761	0.0230829	0.00580576	0.0182635	0.0128086	0	0.0106759	0.0155342	0.02491
0	1	0.00873675	0.00225028	0.0186333	0.00302094	0.00946229	0.00768295	0	0.00686966	0.0125449	0.010469
0	1	0.0157895	0.00291174	0.0215609	0.00366911	0.0140649	0.0141405	0.00259664	0.00534741	0.00568238	0.00698396
0	1	0.0309056	0.00539505	0.0159992	0.0177414	0.0392096	0.0165913	0.0133091	0.0107355	0.016195	0.0140352
0	1	0.244776	0.0786887	0.012867	0.0337399	0.0917736	0.123069	0.214075	0.0789958	0.0296698	0.0142208
0	1	0.0251393	0.0667146	0.0102043	0.0822413	0.0951118	0.0146812	0.0217822	0.0263581	0.0197296	0.014988
0	1	0.00772641	0.00483066	0.00702697	0.0079864	0.0184604	0.00806567	0.00329139	0.006089	0.011843	0.0187225
0	1	0.0315792	0.0178937	0.00829139	0.00461796	0.0373872	0.018159	0.00387686	0.00824392	0.0113737	0.0176695
0	1	0.0134405	0.00610823	0.0218753	0.00334503	0.0186697	0.00980054	0.00195653	0.00991417	0.0239077	0.00948185
0	1	0.0459927	0.0201692	0.0103985	0.0213665	0.0800153	0.0151032	0.0209543	0.0128953	0.0197296	0.0135278
0	1	0.0127669	0.00724215	0.0226778	0.00302094	0.00886071	0.00518382	0.00135264	0.0141492	0.0181118	0.00810516
0	1	0.0248575	0.0521744	0.0257833	0.00891465	0.0310312	0.0194619	0.00659862	0.0206481	0.0148103	0.0114207
0	1	0.336086	0.127555	0.0149214	0.0681579	0.118447	0.264	0.308237	0.143452	0.0325824	0.0111984
0	1	0.0198198	0.0342047	0.0166557	0.0375164	0.0851048	0.021121	0.00878155	0.0331216	0.0146842	0.0316345
0	1	0.019149	0.00866338	0.00698385	0.00794241	0.0462392	0.00969336	0.00466182	0.0182102	0.0140253	0.00437146
0	1	0.183312	0.0416072	0.00708372	0.0391131	0.0571071	0.0943742	0.456593	0.0555966	0.0691058	0.0148516
0	1	0.0238527	0.0166161	0.00833195	0.0357534	0.0315341	0.0199538	0.222582	0.00804067	0.0397962	0.0239955
0	1	0.0702985	0.0628577	0.0112902	0.00769705	0.0654709	0.0270396	0.0159058	0.0224581	0.0123473	0.0116522
0	1	0.0362801	0.085287	0.00537364	0.00826649	0.0893101	0.0166408	0.0145532	0.0305172	0.00419548	0.0108957
0	1	0.0107518	0.00213185	0.0384175	0.00487748	0.0151831	0.0126224	0.00199275	0.01452	0.0226773	0.0109656
0	1	0.100454	0.0330591	0.00770783	0.0605171	0.0418889	0.0640953	0.270692	0.0271079	0.0345464	0.0204594
0	1	0.171797	0.16878	0.0108688	0.0137042	0.136614	0.0985162	0.0442509	0.0771175	0.0135951	0.0120568
0	1	0.00478678	0.00397638	0.012498	0.0107912	0.00852131	0.0102605	0.00256042	0.00458629	0.0133649	0.0191256
0	1	0.00839999	0.00468699	0.0422601	0.00789845	0.0198883	0.0135625	0.00462561	0.00649887	0.0249362	0.0125741
0	1	0.142396	0.595677	0.00587606	0.00406669	0.122261	0.0521411	0.0478731	0.181401	0.00470753	0.00947585
0	1	0.0443405	0.0266002	0.00591662	0.036411	0.0569104	0.029132	0.2492	0.0186639	0.04673	0.0135535
0	1	0.00909683	0.00616745	0.0216647	0.00822252	0.0152608	0.0132311	0.00327297	0.00841146	0.0138081	0.017298
0	1	0.139369	0.0495765	0.00362299	0.0507517	0.105976	0.0519923	0.337225	0.0267182	0.0690135	0.0146486
0	1	0.266732	0.400379	0.00591662	0.0365128	0.0557462	0.260825	0.611378	0.2191	0.0119391	0.0133526
0	1	0.0886832	0.0423473	0.00893579	0.013188	0.0909495	0.0371154	0.037688	0.0175841	0.0187471	0.0104374
0	1	0.0161264	0.00536363	0.0130815	0.00789845	0.0156669	0.0115642	0.00067632	0.00917258	0.0159798	0.012697
0	1	0.213705	0.430482	0.00770783	0.00612985	0.116057	0.0881066	0.0634059	0.129852	0.00517805	0.013956
0	1	0.0181414	0.0105079	0.0233829	0.0085466	0.0341854	0.012544	0.00594204	0.0151429	0.0177307	0.0308118
0	1	0.190168	0.518266	0.00474952	0.0405534	0.0572994	0.132141	0.36695	0.246542	0.0120082	0.0111412
0	1	0.123482	0.462481	0.00587606	0.00366911	0.109595	0.0535134	0.0385542	0.167135	0.00500959	0.017366
0	1	0.0160984	0.0113424	0.0119955	0.0605656	0.0139386	0.0131625	0.0308549	0.010388	0.0229099	0.0263344
0	1	0.0295641	0.00681884	0.0142486	0.0112874	0.0466981	0.0206904	0.00597826	0.0164717	0.0172862	0.0118738
0	1	0.183216	0.073347	0.00591662	0.082448	0.0775222	0.153412	0.479158	0.0727983	0.0629658	0.0123327
0	1	0.183181	0.0246763	0.00175065	0.0274282	0.0719977	0.105637	0.0677457	0.0452465	0.0329242	0.0104216
0	1	0.0057113	0.00916548	0.00650017	0.0116115	0.00759803	0.00743859	0.00462561	0.00458629	0.0163124	0.00520931
0	1	0.0456933	0.0096613	0.00416597	0.0260351	0.0568524	0.026227	0.100914	0.0103045	0.0310332	0.0488165
0	1	0.0129069	0.0180374	0.00779521	0.0104032	0.0243168	0.0113388	0.00225713	0.00993369	0.0088692	0.0155913
0	1	0.0208329	0.0200255	0.0023342	0.009755	0.0206529	0.0142789	0.0564616	0.0091335	0.011843	0.0227078
0	1	0.0624904	0.0244303	0.0011671	0.0120023	0.0451939	0.0272541	0.0175561	0.020609	0.00568238	0.0397043
0	1	0.0372075	0.0334443	0.00058355	0.0604373	0.0701966	0.0190322	0.117663	0.0192054	0.0309118	0.0214457
0	1	0.0264826	0.0315314	0.00591662	0.0965122	0.0342764	0.0143181	0.0399726	0.00802112	0.0230582	0.0139463
0	1	0.0628244	0.0875199	0.0083725	0.0373497	0.105811	0.0334996	0.0313232	0.0362609	0.00987786	0.0287154
0	1	0.0171339	0.0184464	0.00205257	0.022712	0.0519707	0.011477	0.0153425	0.0137588	0.0115213	0.006109
0	1	0.00470376	0.00468699	0.0174744	0.00703613	0.00909941	0.0146512	0.0039302	0.0176036	0.0227295	0.00913829
0	1	0.20382	0.0599407	0.0148321	0.030215	0.0221823	0.292066	0.48414	0.178073	0.0541712	0.00861139
0	1	0.00839718	0.00895069	0.0119144	0.0121532	0.0288959	0.00814406	0.00526571	0.015242	0.0140179	0.0153477
0	1	0.00739245	0.00340942	0.00420654	0.0459738	0.00773392	0.00568412	0.00323675	0.00726	0.0113648	0.00455142
0	1	0.0346074	0.0125038	0.00354186	0.0520179	0.0475105	0.0104748	0.0130194	0.0173471	0.0133857	0.0106412
0	1	0.00436698	0.00610823	0.0065813	0.0200251	0.00759363	0.00483109	0.00718604	0.00726	0.00969201	0.00479786
0	1	0.0881362	0.098155	0.00175065	0.0227068	0.0535638	0.0293704	0.0160751	0.0374514	0.00987786	0.00884121
0	1	0.0482671	0.102205	0.0107207	0.0192298	0.113389	0.0318563	0.0264498	0.0235332	0.0108865	0.0752552
0	1	0.0285565	0.00497432	0.0248742	0.00640995	0.0288409	0.0129752	0.00590582	0.0137393	0.0132219	0.00552481
0	1	0.0272122	0.0142046	0.00416597	0.0181241	0.0357623	0.0139648	0.039643	0.0130173	0.0135951	0.00370093
0	1	0.0628271	0.0360825	0.00758615	0.00608586	0.0533361	0.0282357	0.0159782	0.0210189	0.00469982	0.0412854
0	1	0.0537565	0.114623	0.00557622	0.0504497	0.0986638	0.0267669	0.105362	0.026737	0.011843	0.0198671
0	1	0.0527109	0.113372	0.00533307	0.0489508	0.0971786	0.0257163	0.104398	0.026737	0.0117	0.0194225
0	1	0.0769356	0.0764015	0.00479009	0.0537032	0.150249	0.0316876	0.0590343	0.0350044	0.0247373	0.00524099
0	1	0.0844076	0.0149845	0.00474952	0.0459738	0.033272	0.0327914	0.101756	0.0240829	0.0524747	0.00740738
0	1	0.0635734	0.0269804	0.00766727	0.0420056	0.04147	0.0364097	0.152388	0.0316551	0.0298674	0.0119507
0	1	0.0496129	0.0484853	0.009258	0.0599141	0.0609871	0.0351837	0.0222344	0.0114755	0.0182166	0.0274016
0	1	0.0107518	0.0198819	0.00533307	0.0244754	0.0285382	0.00934711	0.011703	0.0122171	0.0224382	0.00668525
0	1	0.0167971	0.0110748	0.0077757	0.0805709	0.0222036	0.0131325	0.042515	0.00804067	0.0467937	0.00938885
0	1	0.0213871	0.0333828	0.00412542	0.013056	0.0314852	0.0152287	0.00455318	0.0110852	0.00541716	0.0528353
0	1	0.00974151	0.0112903	0.0113714	0.0145699	0.0136837	0.00719304	0.00496345	0.0110656	0.0224197	0.0140818
0	1	0.130974	0.0726998	0.0101637	0.0101798	0.0661846	0.0535197	0.00857489	0.0409059	0.0128255	0.0241035
0	1	0.0688925	0.0427741	0.00895605	0.0128639	0.0376679	0.021481	0.0100362	0.015691	0.00469982	0.0221114
0	1	0.0204962	0.0062519	0.0035013	0.00548168	0.0363199	0.021396	0.00256042	0.00841146	0.00764751	0.00792675
0	1	0.00268866	0.00610823	0.014362	0.00354643	0.0120031	0.00872215	0.00391307	0.00880179	0.00913441	0.00698097
0	1	0.100262	0.0988887	0.00713225	0.00965258	0.0850975	0.0246282	0.009215	0.0293534	0.010117	0.0296484
0	1	0.046698	0.114474	0.012579	0.0152829	0.0513253	0.0401538	0.0111715	0.0256052	0.00937353	0.0973305
0	1	0.0310773	0.0107952	0.00533307	0.00608586	0.0597743	0.012574	0.00803043	0.0118658	0.0129766	0.00747866
0	1	0.12515	0.0521974	0.00949905	0.0299351	0.0896043	0.0681127	0.322334	0.0385865	0.0526066	0.012772
0	1	0.0618225	0.00539761	0.0106662	0.00548168	0.0216695	0.03342	0.0052295	0.0107144	0.0119184	0.0203952
0	1	0.0215038	0.0244253	0.00412542	0.0412006	0.0483758	0.0187508	0.0144807	0.019887	0.0138342	0.0168013
0	1	0.0376273	0.0264211	0.0107473	0.0602673	0.0702423	0.0282056	0.0108502	0.0209744	0.0125604	0.0163549
0	1	0.0201594	0.0115058	0.00533307	0.0291961	0.0348941	0.0222697	0.0205822	0.00991417	0.0120821	0.0199192
0	1	0.0302398	0.0319547	0.00770783	0.00943087	0.0714212	0.0205025	0.00601447	0.0180199	0.00541716	0.0180239
0	1	0.031248	0.0346162	0.00778895	0.0199327	0.0555471	0.0285314	0.0287158	0.0114364	0.00690406	0.0230204
0	1	0.0228452	0.0136377	0.00650017	0.00832842	0.0203981	0.0109391	0.00515707	0.0122171	0.0130908	0.0260986
0	1	0.0372905	0.0210235	0.00591662	0.0244315	0.0577218	0.018159	0.0244444	0.0133685	0.0323422	0.0128728
0	1	0.0120934	0.00412005	0.0112902	0.00548168	0.00910384	0.0083896	0.00391307	0.0106948	0.00666495	0.0125088
0	1	0.00974151	0.00397638	0.0126587	0.0079864	0.0182635	0.0137363	0.00782614	0.00956292	0.0114283	0.0166083
0	1	0.0685637	0.0303353	0.0115658	0.0124518	0.0685672	0.0148472	0.0145532	0.0194966	0.00735381	0.0176048
0	1	0.100039	0.0822418	0.00654074	0.0169745	0.0734906	0.054432	0.00809481	0.0324943	0.00678886	0.0452934
0	1	0.0346019	0.00994093	0.00587606	0.00859059	0.0425729	0.0203065	0.00583339	0.0145004	0.0101431	0.0127839
0	1	0.019335	0.0116495	0.0125708	0.0137482	0.0578888	0.0158282	0.00793479	0.020859	0.0128255	0.00915436
0	1	0.0848927	0.0777314	0.00595719	0.0110513	0.0857619	0.0337728	0.0319486	0.0307737	0.00419548	0.028412
0	1	0.0567707	0.0889931	0.00412542	0.0377074	0.0923113	0.0325002	0.0287119	0.0240575	0.0175253	0.0172304
0	1	0.156025	0.689509	0.00716485	0.0561085	0.258184	0.0762578	0.172941	0.151128	0.0216947	0.0166139
0	1	0.00235095	0.0042637	0.00945849	0.00274084	0.00249302	0.00377289	0.00398551	0.00651842	0.00321292	0.00772288
0	1	0.00739245	0.00412005	0.0148483	0.00850259	0.0111907	0.012348	0.00403688	0.0122366	0.0123473	0.00698396
0	1	0.0318599	0.00521932	0.00183733	0.00548689	0.012919	0.0159042	0.00695788	0.0213505	0.0150298	0.00814627
0	1	0.0497235	0.0419373	0.0200435	0.0142066	0.0393799	0.0237267	0.0328899	0.0133685	0.0155342	0.0260519
0	1	0.190626	0.333047	0.00601024	0.020018	0.0910806	0.0878381	0.187104	0.14823	0.00666495	0.0215693
0	1	0.0403188	0.0126398	0.010714	0.00548168	0.0362163	0.0241192	0.00533815	0.0232258	0.0138375	0.0164806
0	1	0.0930679	0.020596	0.00772735	0.00995117	0.0935305	0.0295088	0.0157247	0.0137588	0.00985176	0.0161092
0	1	0.149275	0.070203	0.0243392	0.0165162	0.0588928	0.097151	0.102879	0.0811422	0.0199076	0.0315511
0	1	0.00940754	0.00471771	0.0414975	0.00427329	0.00986848	0.00920225	0.00256042	0.00495708	0.0160124	0.0110754
0	1	0.131798	0.328677	0.013665	0.0148211	0.113949	0.0524712	0.0948535	0.137482	0.00693017	0.00685141
0	1	0.0602188	0.0534143	0.0078623	0.0313164	0.0683625	0.0292008	0.161531	0.0172132	0.0127555	0.0197814
0	1	0.00604809	0.00440138	0.0011671	0.0717198	0.0139386	0.00814406	0.00658215	0.01452	0.0221491	0.006341
0	1	0.0967525	0.0790958	0.00712429	0.0176822	0.11279	0.0323416	0.0242084	0.0306127	0.00666495	0.0141442
0	1	0.0238555	0.0207362	0.00767229	0.0416566	0.033572	0.00980054	0.0477955	0.01452	0.0286511	0.00775413
0	1	0.0446857	0.0247049	0.0148727	0.0379834	0.0810825	0.0301382	0.0506282	0.0179744	0.0384506	0.0217218
0	1	0.0268782	0.0293995	0.00953959	0.032353	0.0630262	0.0204541	0.0119203	0.0133881	0.0190123	0.0138381
0	1	0.0433386	0.009374	0.00895605	0.0106833	0.046491	0.0226997	0.00259664	0.0158276	0.0130908	0.00957478
0	1	0.0360082	0.0261338	0.014208	0.00979896	0.036942	0.0145244	0.00652714	0.0103045	0.013569	0.0122892
0	1	0.0364323	0.0112262	0.014155	0.01951	0.0573554	0.0215607	0.0105676	0.0122171	0.011955	0.0196259
0	1	0.12222	0.0216551	0.00848591	0.0367043	0.0285107	0.093633	0.387819	0.0348878	0.0334813	0.0299642
0	1	0.236252	0.0551422	0.0112497	0.0180215	0.0352893	0.245682	0.122275	0.118159	0.0351486	0.012048
0	1	0.00335943	0.0137737	0.0038215	0.0225309	0.0198361	0.00714345	0.00455318	0.0103045	0.0130766	0.0125757
0	1	0.00940754	0.00738581	0.0155373	0.00394921	0.0165829	0.00613484	0.000640105	0.0130173	0.00937353	0.0138758
0	1	0.0057113	0.00269881	0.0254577	0.0100791	0.013835	0.00507663	0.00650971	0.0101387	0.011843	0.00886352
0	1	0.0181443	0.0347972	0.00537364	0.0489948	0.0435985	0.0234248	0.0304322	0.0210189	0.043137	0.0112684
0	1	0.0643563	0.0460157	0.00766727	0.0137295	0.0883235	0.0268253	0.00928744	0.0271079	0.0133299	0.0171771
0	1	0.143459	0.109653	0.00291775	0.0206992	0.0974199	0.0615491	0.207766	0.0527326	0.0250898	0.0112901
0	1	0.0939277	0.263736	0.00495211	0.0552757	0.123799	0.044733	0.170449	0.0667907	0.0164721	0.0286799
0	1	0.00302264	0.00142124	0.0317958	0.0118916	0.00920741	0.0102605	0.0052295	0.00765033	0.0147907	0.0075816
0	1	0.00705564	0.0085197	0.00895605	0.0248434	0.00946229	0.00779132	0.00786039	0.0120973	0.0187724	0.0255152
0	1	0.0114226	0.0221683	0.00654074	0.070675	0.0266027	0.00988745	0.0203503	0.00878223	0.0211423	0.0313895
0	1	0.21192	0.338861	0.0130409	0.0366786	0.12094	0.114209	0.318423	0.0757571	0.0191862	0.0456877
0	1	0.0342679	0.0264354	0.0154968	0.0110073	0.110484	0.021963	0.00729468	0.0183256	0.0195855	0.0154723
0	1	0.0319132	0.0213031	0.012976	0.00705812	0.0511185	0.0195827	0.0100715	0.0246229	0.00985176	0.0125287
0	1	0.0278097	0.0170471	0.017831	0.0156047	0.0274247	0.0210779	0.00391307	0.00993369	0.00493894	0.0110394
0	1	0.0717636	0.0489733	0.0011671	0.0437493	0.0782829	0.0428991	0.0760616	0.0225802	0.020473	0.0118005
0	1	0.0596178	0.0418324	0.0100826	0.010123	0.067711	0.0362731	0.00969314	0.0221703	0.00074345	0.016709
0	1	0.0598045	0.0415327	0.0100826	0.00945263	0.0702033	0.0362731	0.00910634	0.0221703	0.00074345	0.0162043
0	1	0.0382981	0.00723888	0.0101961	0.00887068	0.0561604	0.0156898	0.00387686	0.00954338	0.0182083	0.0122952
0	1	0.0245235	0.01363	0.0100826	0.00919478	0.0461957	0.0128679	0.00661836	0.0110852	0.0180297	0.0288196
0	1	0.00235188	0.00326576	0.0318768	0.0100906	0.00722416	0.011457	0.0028291	0.0070746	0.00987786	0.00813218
0	1	0.0100783	0.0171831	0.00704317	0.0447676	0.0235522	0.00867255	0.0098551	0.0147759	0.0175818	0.0124556
0	1	0.0316081	0.0241336	0.0124168	0.0134352	0.0203981	0.0169838	0.0429684	0.0162603	0.0146961	0.0107707
0	1	0.0225113	0.00412005	0.0123357	0.00534221	0.0279249	0.0221198	0.00590582	0.00993369	0.00963875	0.0208881
0	1	0.228918	0.174638	0.0114361	0.0310841	0.0312549	0.292085	0.546001	0.130385	0.0272003	0.0136127
0	1	0.0483791	0.0213679	0.010042	0.00608586	0.0516056	0.0240794	0.00387686	0.0203001	0.0088692	0.0100412
0	1	0.0733501	0.0305335	0.00879381	0.00673404	0.0451035	0.0447699	0.0058696	0.0191572	0.00565627	0.0262631
0	1	0.00537735	0.00735373	0.00883438	0.00437644	0.0103782	0.00518382	0.00259664	0.00727295	0.0179775	0.0144962
0	1	0.191171	0.0992527	0.0112902	0.0529879	0.0881002	0.133571	0.251548	0.0765313	0.0260435	0.0108307
0	1	0.0117594	0	0.0202058	0.00302094	0.0180087	0.0129752	0.00259664	0.00495708	0.00666495	0.00912784
0	1	0.0399763	0.00923032	0.0140945	0.0102648	0.0647826	0.0204138	0.00391307	0.0122366	0.0194818	0.0235989
0	1	0.00235188	0.004199	0.0133084	0.00669005	0.00676949	0.00872274	0.00263286	0.00765033	0.0162776	0.00291231
0	1	0.0265443	0.0127834	0.00883438	0.00882672	0.047095	0.0132501	0.00327297	0.00345438	0.0130647	0.018239
0	1	0.0283317	0.0129271	0.00474952	0.0389271	0.0333457	0.0199844	0.129963	0.0100183	0.0237121	0.0140933
0	1	0.00442482	0.00198819	0.0437792	0.00520157	0.00696928	0.00483109	0.00323675	0.00727955	0.0186166	0.0105427
0	1	0.0204934	0.00999469	0.0455823	0.009755	0.0454525	0.0151227	0.0052295	0.00802112	0.0246946	0.0149905
0	1	0.0134378	0.0105079	0.00821026	0.00241675	0.0190759	0.0120057	0.00199275	0.0114951	0.0151859	0.0113158
0	1	0.065736	0.0427576	0.00466684	0.0103591	0.0771182	0.0256478	0.00968603	0.0125879	0.011843	0.0193602
0	1	0.0413989	0.0163365	0.00416597	0.00943087	0.0549896	0.0240794	0.00256042	0.00878223	0.0128255	0.0177648
0	1	0.16387	0.362157	0.00778895	0.0282199	0.131181	0.0668795	0.0411151	0.0822686	0.00568238	0.0228848
0	1	0.134219	0.133153	0.0106662	0.017354	0.146049	0.0444637	0.00992754	0.0484358	0.00642583	0.0240826
0	1	0.0374786	0.0124995	0.0065813	0.0311886	0.0491227	0.0213648	0.0215943	0.0153007	0.0276163	0.0100199
0	1	0.0194886	0.0139173	0.0084131	0.0271207	0.0225444	0.00989852	0.0138406	0.015034	0.0132076	0.0064646
0	1	0.00335943	0.00269881	0.016056	0.00366911	0.00407007	0.00277288	0.00192032	0.00382517	0.0108865	0.00589078
0	1	0.0212808	0.0163365	0.00770783	0.0140283	0.0241303	0.0118098	0.009215	0.0169091	0.0182688	0.0124871
0	1	0.00813718	0.0147716	0.00474952	0.0412843	0.0218738	0.0103677	0.0691615	0.00736731	0.0143202	0.0167071
0	1	0.165915	0.140553	0.00645962	0.0233212	0.0844105	0.0861184	0.190038	0.0524529	0.0177437	0.0147009
0	1	0.00604809	0.0040837	0.00645962	0.00612985	0.0133943	0.0121423	0.00451696	0.00954338	0.0134364	0.0314516
0	1	0.0168718	0.0218701	0.00825082	0.0116735	0.0391155	0.0118098	0.00466182	0.0164521	0.00963875	0.016546
0	1	0.0141113	0.00795277	0.0188359	0.00673404	0.052393	0.0140333	0.00455318	0.0156714	0.0130647	0.0125769
0	1	0.0285565	0.0156259	0.00529251	0.0306568	0.0356588	0.0191209	0.00999997	0.0122562	0.0137874	0.0127593
0	1	0.145041	0.0902022	0.0107958	0.0107272	0.0926206	0.0714666	0.0152644	0.0642406	0.0103822	0.0154073
0	1	0.00335943	0.00269881	0.00887494	0.00580576	0.00289922	0.0101824	0.00330918	0.00799566	0.0116658	0.0034257
0	1	0.10382	0.0670842	0.0069901	0.0423459	0.0692169	0.0460626	0.0417283	0.0242521	0.00937353	0.0180071
0	1	0.0100783	0.00394089	0.00825082	0.00635439	0.0128066	0.00447835	0.00174988	0.00804067	0.0132767	0.0100362
0	1	0.0456933	0.0481688	0.00587606	0.089711	0.130239	0.0358806	0.047806	0.0248017	0.0153211	0.0226135
0	1	0.0134405	0.0053384	0.0280751	0.0156487	0.00605332	0.0154068	0.00533815	0.0109057	0.0160384	0.0162733
0	1	0.106014	0.0621258	0.00875402	0.0343292	0.0720402	0.0814364	0.290601	0.0542548	0.0412725	0.0091514
0	1	0.0726282	0.614616	0.00770783	0.0576895	0.180818	0.0477931	0.128757	0.132823	0.0059215	0.0143025
0	1	0.0285565	0.024002	0.0297454	0.0564812	0.0527037	0.0323307	0.0150484	0.0294304	0.0397506	0.0890119
0	1	0.040316	0.0382494	0.0219564	0.0378115	0.034488	0.0418856	0.0130919	0.0282317	0.0244555	0.0854455
0	1	0.0357222	0.019543	0.0333083	0.0107272	0.0593775	0.0301621	0.0272848	0.0188753	0.019222	0.00918567
0	1	0.0073551	0.00791984	0.0011671	0.059361	0.00788524	0.00388007	0.0522437	0.00765033	0.0209774	0.00940686
0	1	0.032667	0.0132067	0.0126924	0.00612985	0.0865922	0.0207186	0.0058696	0.00954338	0.0140734	0.0133279
0	1	0.0178047	0.00596457	0.00712429	0.020734	0.0302666	0.0142305	0.0142489	0.00411139	0.0160384	0.0313516
0	1	0.071862	0.115908	0.00474952	0.0696495	0.0846167	0.0412114	0.0165312	0.0149228	0.00791273	0.0265483
0	1	0.0180846	0.0417517	0.013122	0.0855046	0.032349	0.0239128	0.0366275	0.01452	0.0229425	0.175307
0	1	0.0161292	0.0109674	0.0199546	0.0326547	0.0245717	0.0411814	0.00575688	0.02534	0.0347442	0.086975
0	1	0.0030525	0.0118556	0.0107878	0.0382508	0.0176029	0.00578151	0.0178261	0.00610854	0.0199949	0.00773832
0	1	0.00828725	0.00213185	0.0175311	0.00576178	0.0137314	0.0127296	0.00263286	0.00765033	0.00788662	0.0174576
0	1	0.0204934	0.0173268	0.0231641	0.0106833	0.0293388	0.0135735	0.0033454	0.00497663	0.0138081	0.0324851
0	1	0.0408014	0.0293995	0.0023342	0.0302811	0.0454787	0.0215907	0.0351773	0.0210612	0.0140734	0.0110861
0	1	0.0181414	0.00326576	0.0177904	0.0103591	0.0244982	0.0096622	0.00263286	0.00628745	0.0150559	0.0226131
0	1	0.0831378	0.0154476	0.00895605	0.0539733	0.0656594	0.0484274	0.263282	0.0160423	0.0536865	0.0119798
0	1	0.1945	0.216039	0.00945849	0.0478309	0.0554994	0.147786	0.337212	0.17824	0.0147962	0.0137122
0	1	0.03197	0.0108599	0.00645962	0.00979896	0.0378484	0.0149152	0.00469804	0.0179939	0.00937353	0.0114658
0	1	0.0640577	0.0103339	0.0120521	0.00947487	0.0752903	0.0250664	0.0052295	0.00915302	0.0182166	0.0112505
0	1	0.0668546	0.00738581	0.0176444	0.00527539	0.0449139	0.0187066	0.00458939	0.00380562	0.0134158	0.0218047
0	1	0.10386	0.0661136	0.00412542	0.00943087	0.0802859	0.0541308	0.0150846	0.0263028	0.0073671	0.0167447
0	1	0.159591	0.140141	0.00470896	0.0235692	0.134711	0.0609404	0.22968	0.0336654	0.0180036	0.0193191
0	1	0.161327	0.118684	0.00402478	0.0360096	0.0754058	0.10387	0.37766	0.0418377	0.0295716	0.026636
0	1	0.0678194	0.0150589	0.00412542	0.031313	0.0323498	0.0405139	0.0812719	0.0171937	0.0126333	0.00998382
0	1	0.0252801	0.0116495	0.00548052	0.0113314	0.0162244	0.0113186	0.00663306	0.00794472	0.00568238	0.0170825
0	1	0.0329263	0.0172202	0.0011671	0.0151405	0.032656	0.0160991	0.0612328	0.0133881	0.012627	0.0113504
0	1	0.0725715	0.078976	0.012498	0.0159236	0.0780293	0.0308126	0.0556548	0.0137393	0.0152689	0.0160928
0	1	0.0537537	0.0384885	0.0097947	0.0064194	0.0833689	0.0245714	0.0058696	0.0199	0.00541716	0.0246943
0	1	0.0234456	0.0386792	0.00466839	0.0133118	0.0316651	0.0145342	0.0182851	0.0148567	0.00246946	0.0243918
0	1	0.039982	0.025671	0.00716485	0.0125398	0.0343844	0.0198069	0.0149343	0.0214824	0.0115071	0.0115423
0	1	0.0110859	0.00412005	0.0159992	0.00640995	0.0162013	0.0101533	0.00650971	0.0118854	0.0116039	0.00770022
0	1	0.0495826	0.0114806	0.0101231	0.00645393	0.0492867	0.0226685	0.00981888	0.0172328	0.00645844	0.0287473
0	1	0.0389744	0.0188916	0.0130815	0.00591803	0.0591074	0.0218552	0.00256042	0.0145591	0.00963875	0.0312066
0	1	0.190784	0.0696664	0.0118333	0.0208063	0.0547832	0.184104	0.132883	0.0805435	0.010117	0.0199359
0	1	0.0228452	0.00895069	0.0035013	0.0102822	0.028965	0.0153089	0.00530193	0.0140858	0.01033	0.0216993
0	1	0.189647	0.0675799	0.0121412	0.0300127	0.0270362	0.195457	0.44893	0.0657617	0.022199	0.0230204
0	1	0.0117566	0.00539761	0.0230018	0.00520157	0.0246195	0.0142789	0.00519329	0.0103045	0.0227295	0.0106382
0	1	0.0322499	0.0429013	0.0077484	0.01405	0.0361127	0.0158956	0.00455318	0.0169384	0.0088953	0.0705826
0	1	0.0219767	0.00639555	0.0083725	0.00979896	0.0178015	0.00564375	0.00391307	0.0111047	0.00545159	0.0336422
0	1	0.0231792	0.0115058	0.0119144	0.00887068	0.0247192	0.0073002	0.00458939	0.00993369	0.00749101	0.0132511
0	1	0.110848	0.110026	0.0210889	0.00705812	0.101005	0.0810542	0.00797102	0.0450627	0.00963875	0.0111269
0	1	0.129682	0.0613938	0.0107067	0.00794241	0.0782581	0.0468153	0.00989134	0.0290204	0.0100195	0.0113182
0	1	0.0847758	0.0726037	0.00712429	0.0327419	0.106777	0.0425641	0.187982	0.0256052	0.0284819	0.0157119
0	1	0.0594677	0.0814862	0.00673525	0.0558863	0.0433098	0.0387234	0.0304952	0.0389932	0.0130908	0.0251475
0	1	0.040316	0.0116495	0.00778895	0.00213665	0.0699359	0.014718	0.0106038	0.0201747	0.00805889	0.0154185
0	1	0.0406528	0.0126398	0.0119144	0.00584974	0.0339099	0.0287273	0.00792007	0.0248245	0.0160284	0.00737973
0	1	0.0309112	0.086931	0.00883438	0.0253597	0.0427794	0.0326062	0.0638205	0.0271079	0.0113125	0.0221817
0	1	0.00100755	0.00495458	0.016745	0.00510955	0.00223813	0.00693888	0.0033454	0.00792516	0.0192526	0.00844312
0	1	0.00903409	0.00326576	0.0113714	0.00640995	0.0106515	0.00483109	0.00195653	0.0057182	0.0103822	0.00914241
0	1	0.0114198	0.0453085	0.00599775	0.067404	0.0291398	0.00651635	0.0148706	0.015904	0.0123473	0.0150264
0	1	0.0396424	0.0346535	0.00533307	0.0793265	0.0828461	0.0226983	0.116648	0.0126074	0.0397767	0.0151086
0	1	0.0194858	0.0133504	0.00945849	0.00826649	0.0228353	0.0155514	0.00451696	0.01452	0.00544327	0.0306121
0	1	0.00470376	0.00340942	0.0226211	0.0085466	0.00803655	0.0110351	0.00330918	0.00954338	0.0088692	0.0217524
0	1	0.111856	0.0292636	0.00712429	0.066	0.0465711	0.0760767	0.13521	0.039364	0.025823	0.0245088
0	1	0.0157895	0.00581763	0.00989621	0.00741693	0.0296073	0.0106132	0.00444649	0.00592966	0.0123212	0.0224869
0	1	0.0137745	0.00738581	0.0134442	0.00865772	0.0251432	0.00401843	0.00343601	0.010324	0.00482698	0.0176747
0	1	0.0991243	0.215781	0.00595719	0.0116555	0.16607	0.0445226	0.0111715	0.0475576	0.00666495	0.0329658
0	1	0.0238527	0.0252795	0.00358242	0.0183004	0.0463471	0.0120553	0.0177175	0.0254442	0.00812576	0.0122576
0	1	0.0693202	0.0281944	0.0130409	0.0220147	0.0840598	0.0250991	0.0559301	0.0185322	0.0108604	0.023054
0	1	0.0315512	0.0740398	0.00466839	0.00859059	0.0652922	0.0196011	0.00953573	0.0158503	0.0044346	0.0131377
0	1	0.0144833	0.00539761	0.018374	0.0058509	0.0297568	0.0129421	0.00199275	0.0137784	0.0178726	0.0124064
0	1	0.0457805	0.0107952	0.0155373	0.00701413	0.0579644	0.0145244	0.00827566	0.0156714	0.0103822	0.0103167
0	1	0.171452	0.0779408	0.00887494	0.0303454	0.0552163	0.0996511	0.311229	0.07831	0.0237947	0.014788
0	1	0.241448	0.153695	0.00829139	0.0249248	0.0343844	0.339969	0.456848	0.304909	0.0374289	0.0181355
0	1	0.0131038	0.00554128	0.0118333	0.00673404	0.0359643	0.0136806	0.00327161	0.00763077	0.0115093	0.00397868
0	1	0.00907355	0.0413575	0.00833195	0.0577653	0.0230424	0.0111147	0.00823972	0.00573775	0.0178333	0.0084491
0	1	0.047032	0.00795277	0.00650017	0.00891465	0.0248185	0.0310269	0.00282344	0.0129977	0.00419873	0.0110199
0	1	0.00604809	0.00454333	0.0111767	0.0113945	0.00630819	0.0073002	0.00199275	0.00804067	0.00836485	0.00813142
0	1	0.0107491	0.0120044	0.00358242	0.00427329	0.0155634	0.009555	0.00398551	0.00993369	0.0088953	0.0163697
0	1	0.0167971	0.0068197	0.00996092	0.00548168	0.0239584	0.00655555	0.00579717	0.00497663	0.0074084	0.0177774
0	1	0.103137	0.0552538	0.00358242	0.00624057	0.056004	0.0459457	0.00202897	0.0202577	0.0116039	0.0287364
0	1	0.00806319	0.00596457	0.0351595	0.00443592	0.017905	0.01477	0.00665457	0.00610854	0.0204992	0.009306
0	1	0.00672165	0.00284247	0.00506566	0.0203345	0.0103782	0.00879074	0.00343033	0.00878223	0.0263326	0.00720949
0	1	0.0245235	0.0107952	0.0106256	0.0106833	0.052556	0.0259814	0.00512085	0.00413253	0.0177906	0.0220228
0	1	0.0134098	0.00554128	0.0327928	0.0118916	0.0289444	0.0148121	0.0052295	0.00573775	0.0224382	0.0165176
0	1	0.00302264	0.00326576	0.00765912	0.00548168	0.00183194	0.00719304	0.00391307	0.00917258	0.00690406	0.00816163
0	1	0.0528926	0.0575138	0.0065813	0.0086745	0.120648	0.0201993	0.00798813	0.0294304	0.00764751	0.020379
0	1	0.0587886	0.0200255	0.0217944	0.010123	0.0966148	0.026687	0.0118116	0.0241025	0.0272532	0.0335422
0	1	0.0167971	0.00772137	0.0143297	0.0076623	0.0189723	0.0118098	0.00266907	0.00306405	0.0150298	0.019122
0	1	0.0793452	0.209968	0.0130815	0.0128199	0.180908	0.0361278	0.0156093	0.0811769	0.0146603	0.0186056
0	1	0.216024	0.427532	0.00587606	0.0222948	0.0924312	0.112946	0.153754	0.147919	0.0108343	0.0170255
0	1	0.0581215	0.0766894	0.00778895	0.0388006	0.0943185	0.0395846	0.00723871	0.0255536	0.0110154	0.0233266
0	1	0.0246616	0.018187	0.00474952	0.00366911	0.0223446	0.012408	0.00391307	0.0138645	0.00321292	0.00669656
0	1	0.0389688	0.0100846	0.00789422	0.00914318	0.0767693	0.0218755	0.00195653	0.0137784	0.013356	0.0123137
0	1	0.0421892	0.0767803	0.0154157	0.0177853	0.051553	0.034106	0.00458939	0.0250739	0.00489763	0.0422331
0	1	0.0389737	0.0760294	0.0135839	0.00837724	0.0510202	0.0256092	0.00597826	0.0205521	0.00939963	0.0418552
0	1	0.0910441	0.050854	0.0119549	0.00548168	0.062158	0.0572851	0.00910634	0.0282593	0.00419548	0.0305854
0	1	0.0131038	0.00554128	0.00813738	0.0110073	0.0216189	0.00976935	0.00373592	0.00328142	0.013604	0.0155014
0	1	0.00604809	0.00667519	0.00537364	0.0347906	0.00818787	0.00534119	0.0105123	0.0124496	0.0133038	0.0111307
0	1	0.0631584	0.00866338	0.0166639	0.010123	0.102548	0.0273924	0.0131281	0.0191258	0.0202078	0.00937393
0	1	0.027215	0.0186043	0.0104717	0.0115675	0.0630262	0.0188956	0.00519329	0.0122366	0.0140734	0.0144746
0	1	0.0843281	0.0465925	0.0101231	0.0302811	0.0611391	0.051963	0.126285	0.0251953	0.0181178	0.0387911
0	1	0.0443462	0.0181733	0.00895605	0.0177853	0.0491912	0.0213648	0.00466182	0.0172132	0.010902	0.0192909
0	1	0.00903409	0.00724215	0.0249147	0.0136602	0.0292471	0.00765295	0.00263286	0.00889122	0.0162776	0.011295
0	1	0.0500574	0.0158233	0.0149213	0.00669005	0.103237	0.0287347	0.00782614	0.0145904	0.0145231	0.0280122
0	1	0.185605	0.17948	0.00354186	0.0100791	0.0676138	0.0966666	0.126395	0.0919096	0.0266597	0.0089654
0	1	0.0322556	0.0186296	0.0124573	0.00850259	0.0364123	0.0275486	0.00458939	0.0121943	0.0123212	0.0305906
0	1	0.0695404	0.0443148	0.0083725	0.0155879	0.101199	0.0290489	0.00853868	0.0224327	0.0143386	0.00942409
0	1	0.0796613	0.0282569	0.0117116	0.035104	0.037443	0.0634487	0.220809	0.0301328	0.0177645	0.00854802
0	1	0.0361169	0.0126398	0.0057762	0.0204822	0.0853597	0.0169936	0.00857489	0.0138618	0.0114951	0.0163512
0	1	0.035949	0.0126398	0.00627939	0.0206598	0.0851761	0.0169936	0.00857489	0.013065	0.0108756	0.0163512
0	1	0.105944	0.0339506	0.00474952	0.00761833	0.0698642	0.0453872	0.0551669	0.0338848	0.0133038	0.00814328
0	1	0.0520697	0.0167598	0.00595719	0.0103591	0.0374908	0.0199538	0.00586553	0.0137588	0.00839097	0.0226105
0	1	0.0718951	0.040695	0.0083725	0.0113985	0.0859345	0.0324379	0.00594204	0.0290596	0.0074084	0.0260391
0	1	0.0057113	0.00596457	0.00495782	0.00915079	0.0115969	0.00920225	0.0208258	0.00956292	0.0152624	0.00600364
0	1	0.0245795	0.0244758	0.0135273	0.0104032	0.0317356	0.0132893	0.0058696	0.0137996	0.00824094	0.0318942
0	1	0.0512897	0.0122165	0.0135433	0.0139949	0.0516791	0.0264414	0.00722225	0.0228355	0.0150298	0.0117446
0	1	0.052749	0.0409054	0.00887494	0.0312094	0.0650572	0.0134351	0.0104228	0.019887	0.00517805	0.0282987
0	1	0.0855121	0.10499	0.0023342	0.0207926	0.111726	0.0312747	0.0750167	0.0363634	0.0128255	0.0140522
0	1	0.232406	0.639459	0.00378509	0.0536321	0.247738	0.088285	0.228242	0.178527	0.00493894	0.0185373
0	1	0.0255332	0.0129194	0.0157641	0.0109193	0.050284	0.0119366	0.00585379	0.0124285	0.00764751	0.00740141
0	1	0.052749	0.0205892	0.0152777	0.00669005	0.0581914	0.0169624	0.00981888	0.0228566	0.0148556	0.0117303
0	1	0.0306194	0.0245688	0.00262598	0.0329059	0.0436146	0.0296471	0.157455	0.010324	0.0138081	0.0216851
0	1	0.199479	0.30047	0.010042	0.0380168	0.179638	0.0711914	0.296867	0.0965286	0.019334	0.0127096
0	1	0.0100783	0.00269881	0.0296237	0.00739494	0.00763036	0.0102605	0.00387686	0.00765033	0.0123473	0.0100724
0	1	0.0268782	0.0343827	0.0115011	0.00859059	0.0457405	0.00949052	0.00702865	0.0149494	0.00987786	0.0128026
0	1	0.0581234	0.0163469	0.0467494	0.00826649	0.0339877	0.0290489	0.00658215	0.019477	0.0180036	0.0161947
0	1	0.00235188	0.00645805	0.0438804	0.00487748	0.014385	0.0119169	0.00793479	0.00804067	0.0218457	0.00585228
0	1	0.0910469	0.0474875	0.00784202	0.0133442	0.110371	0.0336344	0.0353312	0.0328456	0.0160384	0.01179
0	1	0.0567763	0.0205926	0.00408485	0.0194103	0.067993	0.0399774	0.015718	0.0213701	0.0180036	0.00847375
0	1	0.0537537	0.0186043	0.0035013	0.0184295	0.0549088	0.0352241	0.0110991	0.0186964	0.0125864	0.00643065
0	1	0.0184783	0.00167785	0.026917	0.00459738	0.0213426	0.0156138	0.005406	0.0126074	0.0110918	0.0112595
0	1	0.00554338	0.00340942	0.0243312	0.00738221	0.00750404	0.0068403	0.00202897	0.00573775	0.0146036	0.0159711
0	1	0.0147821	0.014492	0.00712429	0.0400327	0.0271603	0.0139261	0.0595992	0.0168229	0.0115778	0.00666547
0	1	0.0063849	0.00127757	0.0193142	0.00745249	0.0130226	0.00553656	0.00199275	0.00722801	0.0177906	0.0454875
0	1	0.152148	0.161704	0.00945849	0.00982146	0.0606537	0.115536	0.139234	0.11222	0.012021	0.008541
0	1	0.0198254	0.00809642	0.0147518	0	0.0314301	0.0148778	0.00394929	0.00765033	0.0108604	0.0185362
0	1	0.288783	0.0991881	0.0106074	0.0469987	0.0716251	0.201527	0.462054	0.12449	0.0609198	0.0186608
0	1	0.0292329	0.0174419	0.0114524	0.0127012	0.0564631	0.0145418	0.0111715	0.0191063	0.00369115	0.0218692
0	1	0.00638209	0.000710615	0.0219564	0.00612985	0.00223813	0.00593639	0.00330918	0.00917258	0.0140473	0.00407463
0	1	0.0855893	0.252578	0.00833195	0.0113326	0.0408145	0.103378	0.0918241	0.156591	0.00419548	0.0146386
0	1	0.00758835	0.0150589	0.00766727	0.00625369	0.0251292	0.0111147	0.00654593	0.00917258	0.00706782	0.0114318
0	1	0.0145581	0.009374	0.0154643	0.0112874	0.0203981	0.0141464	0.00774192	0.00967192	0.0146738	0.0163527
0	1	0.314887	0.237671	0.0144514	0.0549186	0.0977686	0.211234	0.446108	0.13068	0.0461633	0.0121873
0	1	0.0147821	0.00397638	0.0427648	0.00915079	0.0142698	0.0118098	0.00259664	0.0102508	0.0198471	0.0146859
0	1	0.140373	0.137953	0.00303121	0.00624765	0.129365	0.0595203	0.0124346	0.0411025	0.0187537	0.0205855
0	1	0.0948311	0.0784333	0.00710469	0.0164763	0.183558	0.0378298	0.0129884	0.0255856	0.0110735	0.0608009
0	1	0.0619829	0.0212406	0.0112497	0.0217345	0.090282	0.0362322	0.0310266	0.0160618	0.0158047	0.0471668
0	1	0.0588241	0.0422479	0.0105445	0.0183016	0.0734544	0.0302903	0.0158695	0.027186	0.0088692	0.0167402
0	1	0.118149	0.0137814	0.0351189	0.035825	0.0563294	0.0969914	0.102353	0.0342681	0.0326425	0.0146001
0	1	0.0194886	0.00895069	0.0242906	0.00697018	0.0227398	0.0119169	0.00387686	0.0156519	0.0231816	0.012727
0	1	0.0110886	0.0105156	0.014589	0.00233804	0.0280027	0.0163953	0.00195653	0.00765033	0.0044346	0.0572958
0	1	0.00638209	0.0096613	0.0191198	0.00822252	0.00422138	0.00909507	0.00192032	0.00573775	0.0160843	0.0158733
0	1	0.00369621	0.00198819	0.00362299	0.00708648	0.00722416	0.00387027	0.000640105	0.0100296	0.00840269	0.00187658
0	1	0.00470376	0.0109729	0.00704317	0.00915079	0.0176024	0.005389	0.00526571	0.0114559	0.0155342	0.0106382
0	1	0.0432663	0.0675041	0.00412542	0.0233457	0.0420755	0.0226685	0.0407171	0.027147	0.00639972	0.0117802
0	1	0.0584043	0.0859386	0.0035013	0.018139	0.0542698	0.0289417	0.0513521	0.0294304	0.00541716	0.011664
0	1	0.148585	0.222716	0.0089155	0.0119356	0.230017	0.0536714	0.068717	0.0771522	0.012037	0.0161359
0	1	0.0198198	0.023866	0.00595719	0.0179774	0.0356742	0.0185105	0.0238558	0.00763077	0.00545751	0.0324462
0	1	0.0813026	0.0816277	0.00416597	0.0190765	0.112273	0.0409768	0.0207744	0.04524	0.0074084	0.017372
0	1	0.427002	0.449727	0.0249959	0.0603783	0.248738	0.20226	0.346447	0.261694	0.01639	0.0270732
0	1	0.15273	0.360725	0.00416597	0.0238606	0.0911853	0.0728407	0.204476	0.121954	0.00720189	0.0153874
0	1	0.136142	0.0752256	0.0102971	0.00967222	0.0606358	0.0855425	0.10184	0.0675448	0.0165121	0.0090062
0	1	0.098442	0.0553896	0.0089155	0.0677564	0.0679618	0.0580666	0.137134	0.0267566	0.0319615	0.0118855
0	1	0.122671	0.0774466	0.0089428	0.0241316	0.0993093	0.0647267	0.2262	0.026737	0.0454775	0.0196554
0	1	0.0164632	0.0299665	0.0069503	0.0418007	0.0526478	0.0108276	0.0358347	0.015691	0.0296922	0.0089251
0	1	0.027549	0.0166161	0.00529251	0.0100351	0.0541294	0.0164277	0.00775698	0.00647931	0.0177906	0.0161357
0	1	0.0723485	0.0400495	0.00895605	0.0151298	0.082174	0.028246	0.0276481	0.0201303	0.0195406	0.00948483
0	1	0.0114254	0.00610823	0.0176851	0.00882672	0.0325047	0.0110731	0.00330918	0.0121602	0.00812576	0.010681
0	1	0.0124302	0.0132067	0.00708372	0.0109193	0.0164845	0.0148772	0.00594204	0.0153007	0.00913441	0.0265293
0	1	0.0124302	0.0133844	0.00729445	0.0109193	0.0160254	0.0140836	0.00526571	0.0153007	0.00913441	0.025957
0	1	0.0487131	0.0198819	0.00829139	0.010123	0.0384045	0.0230213	0.0170411	0.0183647	0.0132207	0.00812163
0	1	0.034265	0.0262095	0.00591662	0.0239268	0.0548092	0.0155526	0.0162562	0.0149299	0.0145928	0.0129861
0	1	0.00537453	0.0042637	0.0185768	0.00673404	0.0110599	0.00624203	0.0033454	0.00956292	0.0239251	0.008635
0	1	0.134663	0.0336624	0.0118738	0.152542	0.0658872	0.130127	0.34847	0.0593067	0.0723726	0.0154294
0	1	0.0063849	0.00255514	0.0183139	0.00822252	0.00727415	0.00885895	0.00458939	0.0114755	0.0123473	0.00807744
0	1	0.109492	0.08847	0.0117279	0.0325133	0.149303	0.0459253	0.019493	0.0379942	0.0182166	0.0146465
0	1	0.0745922	0.0373637	0.0107473	0.00729425	0.125386	0.0330673	0.0111353	0.0226046	0.00788662	0.0135535
0	1	0.0900365	0.0205213	0.0255794	0.00729425	0.0901386	0.0338794	0.00650971	0.024678	0.0278815	0.0119431
0	1	0.0238527	0.0133504	0.00479009	0.021874	0.0533094	0.0132599	0.0368981	0.0137393	0.0173124	0.0091399
0	1	0.138657	0.0944537	0.00358242	0.019834	0.0874759	0.0784765	0.182164	0.0559935	0.0171807	0.0124955
0	1	0.00873396	0.0126398	0.0165828	0.0576318	0.0152608	0.032891	0.0130557	0.0221508	0.0240795	0.0427808
0	1	0.00974429	0	0.0246229	0.00887068	0.0117004	0.00969155	0.00391307	0.0057182	0.0292383	0.00834715
0	1	0.00235188	0.00213185	0.0160804	0.0107272	0.0132775	0.0115954	0.00462561	0.00686966	0.0258543	0.00895649
0	1	0.018815	0.03736	0.00587606	0.0224551	0.040008	0.0162881	0.00718604	0.0141688	0.0150298	0.017363
0	1	0.0406443	0.0120728	0.0232647	0.00701413	0.0572835	0.0289729	0.00725847	0.01452	0.0398955	0.00875955
0	1	0.0302377	0.009374	0.0106662	0.00306492	0.00961362	0.0230213	0.00320054	0.0175841	0.00321292	0.0179063
0	1	0.0282198	0.00483066	0.00587606	0.00817852	0.0243645	0.0202668	0.00590582	0.0145591	0.0202078	0.00833816
0	1	0.0141113	0.00951767	0.00529251	0.0119356	0.0217202	0.0114173	0.0058696	0.0120702	0.00666495	0.0180489
0	1	0.0141141	0.0129271	0.0118333	0.0100351	0.0375385	0.0201993	0.00928744	0.00610854	0.00812576	0.0311242
0	1	0.0406528	0.0779676	0.00720534	0.0372765	0.0572593	0.0318035	0.0165446	0.0188824	0.010117	0.0463086
0	1	0.0309112	0.136792	0.00179121	0.0242832	0.0642452	0.0254904	0.0193572	0.0183988	0.0044607	0.0678145
0	1	0.00738964	0.00412005	0.0107878	0.00675198	0.0119299	0.0079456	0.00530193	0.0065759	0.00827575	0.00905246
0	1	0.200305	0.0691206	0.00537364	0.0867001	0.0978981	0.0859043	0.158975	0.0950976	0.0378009	0.0136201
0	1	0.0192182	0.00213185	0.0312629	0.00327879	0.0277796	0.00918326	0.00330918	0.0122171	0.0113387	0.00394506
0	1	0.081019	0.066039	0.0095802	0.0394157	0.153669	0.0360401	0.0814454	0.0399235	0.0468196	0.0144003
0	1	0.00705564	0.00266482	0.00358242	0.0271303	0.00844278	0.0068403	0.0240997	0.010324	0.0131881	0.0100249
0	1	0.0974316	0.00795277	0.03999	0.00902173	0.106182	0.0433257	0.00981888	0.022912	0.0283597	0.0213183
0	1	0.0178047	0.00709846	0.0129598	0.00697018	0.0384304	0.0160334	0.00458939	0.00573775	0.0191992	0.0342305
0	1	0.0160144	0.0106515	0.00510613	0.0598419	0.0118517	0.0149257	0.0320056	0.0107339	0.0266129	0.00986265
0	1	0.0614801	0.0754384	0.00949905	0.00548168	0.0490225	0.0299215	0.00398551	0.0255461	0.0105952	0.0117958
0	1	0.123086	0.114452	0.00412542	0.0562855	0.0939781	0.0713372	0.184749	0.0319523	0.0101464	0.0255969
0	1	0.00190314	0.00539761	0.00818597	0.00613621	0.00656173	0.00483109	0.00131642	0.0103436	0.00937353	0.00607778
0	1	0.0480639	0.0143821	0.0163964	0.0154505	0.0649544	0.0232546	0.0201574	0.0235429	0.013569	0.008635
0	1	0.0495247	0.0455924	0.00895605	0.0410669	0.0906593	0.0308396	0.153338	0.013349	0.0160384	0.0325458
0	1	0.00738964	0.00539761	0.0262033	0.00399319	0.0123615	0.0078985	0.00277576	0.010324	0.0167645	0.00739588
0	1	0.0470376	0.0426139	0.0124168	0.0124715	0.0649616	0.0394109	0.00925124	0.0191063	0.00839097	0.031743
0	1	0.0104151	0.00695824	0.0252552	0.0104441	0.00722416	0.0101533	0.0033454	0.0125879	0.0133451	0.0204224
0	1	0.0352782	0.0163365	0.00412542	0.00640995	0.0602783	0.020061	0.00398551	0.01452	0.0133538	0.0102148
0	1	0.188113	0.0294346	0.0113308	0.0451631	0.0990133	0.122174	0.15128	0.0492234	0.0639421	0.0146678
0	1	0.0174679	0.00795277	0.0197356	0.00515759	0.0122579	0.0144172	0.00530193	0.0189783	0.00891051	0.00967971
0	1	0.0117296	0.0149152	0.0153751	0.00891465	0.0235338	0.0163193	0.00914256	0.0189567	0.015295	0.0141824
0	1	0.0241074	0.0510982	0.00439379	0.00951884	0.0540612	0.0147478	0.0116449	0.0161106	0.00565627	0.0236802
0	1	0.027549	0.0104404	0.0130409	0.0182385	0.0539223	0.0119169	0.00999997	0.0149103	0.0180297	0.0216281
0	1	0.00705564	0.00340942	0.018395	0.00523514	0.0170927	0.00938902	0.00459211	0.00841146	0.0171362	0.0186343
0	1	0.00369621	0.00539761	0.0165828	0.0076623	0.00946229	0.0125152	0.00361145	0.00820057	0.0102392	0.00937689
0	1	0.0309084	0.00610823	0.00883438	0.00673518	0.0332319	0.018827	0.00199275	0.0118658	0.00937353	0.0108842
0	1	0.0315433	0.00610823	0.00862362	0.0060419	0.0364689	0.0185429	0.00199275	0.01145	0.00937353	0.012679
0	1	0.0808259	0.0433246	0.00735122	0.0407054	0.0658196	0.0674922	0.197055	0.0182563	0.0209643	0.0961238
0	1	0.053555	0.0695055	0.0113308	0.0141845	0.14376	0.0283127	0.0112521	0.0269908	0.00764751	0.0486349
0	1	0.0632656	0.0242892	0.0166639	0.0106833	0.0989791	0.0364465	0.0105676	0.0210189	0.0123473	0.0124811
0	1	0.0346019	0.0149152	0.0239016	0.00645393	0.0339782	0.0162771	0.00515707	0.0160423	0.0108343	0.0204051
0	1	0.00504055	0.00820387	0.0193387	0.010123	0.0117883	0.00860395	0.00604872	0.00686966	0.00395637	0.0224736
0	1	0.0238555	0.0106515	0.00595719	0.0123836	0.0255832	0.0158974	0.00656305	0.0114755	0.00690406	0.0199781
0	1	0.0940687	0.104124	0.00871422	0.0241953	0.0782634	0.0488227	0.208014	0.0382516	0.0155602	0.0248054
0	1	0.0947405	0.102562	0.0089155	0.0238601	0.0780797	0.0483732	0.203691	0.037516	0.0142812	0.0241274
0	1	0.109333	0.0893554	0.0133436	0.0187608	0.0816483	0.0530696	0.145864	0.0340362	0.0072927	0.0447014
0	1	0.0157895	0.00412005	0.068102	0.00979896	0.017122	0.0179244	0.0035219	0.0144246	0.0174719	0.0833484
0	1	0.171679	0.0715964	0.00954499	0.0796428	0.0266027	0.252062	0.508583	0.0983936	0.0454703	0.0194262
0	1	0.0352782	0.00468699	0.0357556	0.00950325	0.0411264	0.0167481	0.00128021	0.00880179	0.0176749	0.00885753
0	1	0.0285594	0.034546	0.00650017	0.0381824	0.0559864	0.0260466	0.109277	0.022912	0.0250287	0.0196424
0	1	0.0112352	0.00383272	0.0113308	0.0214545	0.023215	0.00944781	0.00857489	0.0126269	0.0253847	0.0194973
0	1	0.0540932	0.0352627	0.00988834	0.0284194	0.0662758	0.0245319	0.208786	0.0144777	0.0249599	0.0318549
0	1	0.0919678	0.116355	0.00479009	0.0325249	0.0781181	0.0406131	0.0490173	0.0286496	0.0214556	0.0186831
0	1	0.00806319	0.00454333	0.0182117	0.00669005	0.0140693	0.00447835	0.00266907	0.0135995	0.0113387	0.017175
0	1	0.00705564	0.0107952	0.0188304	0.00640995	0.0149567	0.0108588	0.00654593	0.00800156	0.011509	0.00641272
0	1	0.14416	0.123743	0.0148321	0.0562318	0.171621	0.106361	0.158667	0.0287863	0.0237471	0.17223
0	1	0.112839	0.0455197	0.00474952	0.0477019	0.0897075	0.0636806	0.106458	0.0312372	0.018707	0.0542314
0	1	0.00705285	0.00213185	0.0372261	0.00913966	0.0138284	0.0109312	0.00382286	0.00878223	0.0175253	0.00966446
0	1	0.0292681	0.00738581	0.0079021	0.0106833	0.0323534	0.0127608	0.00583339	0.00879202	0.0137842	0.0153202
0	1	0.26446	0.101881	0.00641905	0.0852235	0.0411309	0.271446	0.574606	0.216562	0.0898127	0.0151335
0	1	0.0141084	0.0329526	0.0173286	0.0147204	0.0153643	0.0155826	0.00583339	0.0168034	0.0115213	0.0224726
0	1	0.00302264	0.00198819	0.0153751	0.0045534	0.00696928	0.0089965	0.00327297	0.00458629	0.00639972	0.00473591
0	1	0.0366226	0.0198895	0.013665	0.00552566	0.045754	0.0210812	0.00981888	0.0191258	0.00987786	0.0147988
0	1	0.328577	0.389611	0.021454	0.0247774	0.100418	0.245108	0.43716	0.265791	0.0150298	0.0167992
0	1	0.107823	0.087961	0.0136244	0.0247555	0.156941	0.0502923	0.0613113	0.0492965	0.013569	0.0274385
0	1	0.160897	0.109075	0.0153751	0.0115235	0.0928989	0.0897713	0.124784	0.0918429	0.0162863	0.00885456
0	1	0.105519	0.294355	0.00645962	0.00767344	0.0873312	0.0359572	0.0294137	0.083928	0.00839097	0.0094714
0	1	0.0322499	0.00951767	0.0114103	0.0140786	0.0266027	0.0243152	0.009215	0.0110656	0.0140352	0.0101248
0	1	0.00537453	0.00213185	0.00953959	0.00764552	0.00539223	0.00542937	0.00067632	0.00419595	0.00913441	0.00998904
0	1	0.0376008	0.0395259	0.00587606	0.00805667	0.0586238	0.0209239	0.00387686	0.0118267	0.00913441	0.0268616
0	1	0.106129	0.0875811	0.0048063	0.027414	0.0686056	0.0758212	0.113636	0.0569089	0.00666495	0.0361805
0	1	0.00705564	0.00738581	0.00611088	0.0193297	0.0242132	0.0122697	0.0145525	0.00765033	0.00690406	0.0292121
0	1	0.0273263	0.0402025	0.0095802	0.0470156	0.0560291	0.0160334	0.109695	0.0240602	0.0330269	0.019892
0	1	0.0342706	0.0151949	0.020003	0.00770325	0.0443087	0.0236507	0.00365142	0.0198675	0.0101431	0.0121262
0	1	0.00974429	0.00269881	0.00733182	0.00761833	0.00488381	0.00575271	0.00199275	0.00724046	0.00913441	0.026467
0	1	0.018815	0.00397638	0.0232452	0.00399319	0.048331	0.0083896	0.00530193	0.0137588	0.0210035	0.00614611
0	1	0.070958	0.0186467	0.00470896	0.0176534	0.0283127	0.0417319	0.133328	0.0257477	0.0180036	0.010836
0	1	0.0544272	0.0105079	0.00953959	0.00979896	0.0849807	0.0175239	0.00786236	0.0158276	0.0088692	0.0151398
0	1	0.0497235	0.0413363	0.00442533	0.0288366	0.0722701	0.0288339	0.0250567	0.0190867	0.0138081	0.0241344
0	1	0.0904192	0.0477265	0.0155373	0.0208063	0.0753724	0.0558369	0.0289396	0.0253742	0.00961266	0.0634753
0	1	0.0110886	0.0113622	0.00833195	0.0386266	0.0100198	0.00733021	0.0235871	0.0149103	0.0212165	0.0094669
0	1	0.00436698	0.00213185	0.0211945	0.00427329	0.0165829	0.0134662	0.00259664	0.0101972	0.0142374	0.0129322
0	1	0.0057113	0.00554128	0.0123357	0.00955359	0.00681797	0.0182005	0.00259664	0.0106948	0.0111334	0.00885157
0	1	0.107847	0.0512773	0.0077484	0.0456943	0.172752	0.0565232	0.160337	0.019033	0.0396061	0.0227108
0	1	0.0468002	0.0430142	0.00775464	0.016445	0.0509945	0.0311655	0.00462561	0.00919212	0.00714317	0.0386477
0	1	0.0107518	0.0136377	0.0072054	0.00826649	0.0225327	0.0108588	0.00458939	0.0107144	0.00913441	0.0607604
0	1	0.0261748	0.00610823	0.0214946	0.00576178	0.0611509	0.0211504	0.00989134	0.0100069	0.0273771	0.0267373
0	1	0.0403188	0.0329526	0.00770783	0.0205892	0.103971	0.0277152	0.00978266	0.00878223	0.00764751	0.0810029
0	1	0.0231792	0.00554128	0.0266997	0.00697018	0.0234964	0.019748	0.00131642	0.0187355	0.0158255	0.0120833
0	1	0.0650304	0.0207362	0.0118738	0.0115675	0.127227	0.0309693	0.0102832	0.0241724	0.0215909	0.0344494
0	1	0.0416575	0.00738581	0.0196355	0.00840578	0.0570531	0.0175918	0.0127523	0.010633	0.0202078	0.0223202
0	1	0.0720416	0.0704486	0.00587606	0.0250158	0.0798171	0.0280979	0.0211527	0.0210384	0.0166816	0.0135505
0	1	0.14351	0.0854316	0.00786993	0.0208063	0.105493	0.0612956	0.0752044	0.0409059	0.0167558	0.0191599
0	1	0.0171339	0.00412005	0.0199626	0.010744	0.0309277	0.0168282	0.00597826	0.0148892	0.0180036	0.00935824
0	1	0.0182255	0.0160491	0.0388683	0.0150445	0.0466959	0.0197878	0.00192032	0.0210775	0.0177645	0.0120104
0	1	0.0020151	0.00255514	0.00529251	0.00733823	0.00447627	0.00412562	0.00199275	0.00718951	0.0088692	0.00520837
0	1	0.00335943	0.0078168	0.0307502	0.00859059	0.00773392	0.0121625	0.00394929	0.00114495	0.0177383	0.00603824
0	1	0.0063849	0.00596457	0.00982324	0.0165561	0.00696928	0.00719304	0.00458939	0.00726	0.0317084	0.00821458
0	1	0.0157895	0.00198819	0.0321283	0.00774886	0.0314375	0.00624203	0.00131642	0.00841146	0.0236598	0.0209362
0	1	0.0198226	0.00412005	0.0286594	0.00969419	0.027141	0.0180518	0.00583339	0.00610854	0.022199	0.0245411
0	1	0.0204962	0.00454333	0.0173348	0.0085466	0.030163	0.011457	0.00256042	0.0153007	0.0104445	0.00889667
0	1	0.0104122	0.0100846	0.0195005	0.00943087	0.0150425	0.00849679	0.00458939	0.0122366	0.0243215	0.0168366
0	1	0.116897	0.0569892	0.013122	0.0285729	0.0951753	0.0302143	0.227936	0.0322189	0.0335215	0.0245953
0	1	0.00369621	0.00230402	0.0139	0.00681898	0.00722416	0.00901063	0.0052295	0.00552689	0.0129971	0.00813451
0	1	0.12227	0.0817994	0.00770783	0.050763	0.0791389	0.0457969	0.0297207	0.0352267	0.017021	0.0205285
0	1	0.0984392	0.0877996	0.00237477	0.0422607	0.129732	0.0635344	0.0426693	0.0191453	0.00764751	0.0824838
0	1	0.108382	0.0417597	0.00591662	0.0661222	0.0672161	0.067853	0.316468	0.0386023	0.0267456	0.0202967
0	1	0.0184475	0.028553	0.0077484	0.0330438	0.0425245	0.0218155	0.0380781	0.0169286	0.0205555	0.0557712
0	1	0.0608812	0.0245064	0.00743221	0.0130225	0.080475	0.0285896	0.00195653	0.0136125	0.0177645	0.013001
0	1	0.00806319	0.00610823	0.0274518	0.00695742	0.0123615	0.00658615	0.00533815	0.00765033	0.00541716	0.0086123
0	1	0.0151487	0.0139173	0.00945042	0.0405367	0.0287931	0.0100149	0.00853868	0.00954338	0.0113387	0.0148142
0	1	0.0402455	0.0365364	0.00650017	0.0764576	0.0398596	0.0287622	0.0775357	0.0241025	0.0358632	0.00799791
0	1	0.0385229	0.036929	0.013665	0.0119356	0.0504646	0.0408102	0.0125241	0.0320845	0.0138081	0.0463393
0	1	0.0754082	0.0319547	0.0154157	0.0102965	0.0701949	0.0316564	0.00576095	0.018755	0.00863008	0.0146659
0	1	0.0247801	0.00721094	0.00953959	0.00609294	0.048984	0.0132521	0.00590582	0.00880179	0.00666495	0.00853906
0	1	0.120299	0.439468	0.00427138	0.108544	0.211433	0.0551999	0.245335	0.0833002	0.011843	0.027112
0	1	0.132371	0.102787	0.00412542	0.0376194	0.0992166	0.0520333	0.0236555	0.0508721	0.011843	0.00849805
0	1	0.0389716	0.0194586	0.00599775	0.0223387	0.0410988	0.0186501	0.0117412	0.0129977	0.00937353	0.00760525
0	1	0.0307964	0.0336205	0.00346081	0.0210424	0.045329	0.0189838	0.0336786	0.0199324	0.0123473	0.0133961
0	1	0.0313245	0.0210235	0.00474952	0.0244315	0.0554994	0.0176991	0.00782614	0.00958245	0.00639972	0.00956283
0	1	0.0184783	0.00483066	0.0113308	0.00850259	0.0342536	0.0181412	0.00192032	0.00419595	0.00642583	0.013999
0	1	0.0383008	0.0249999	0.0077484	0.0107272	0.0554435	0.0318708	0.0071136	0.0111047	0.00639972	0.0245651
0	1	0.00671886	0.00412005	0.0271959	0.00517438	0.00564712	0.00718324	0.00129799	0.00956292	0.00690406	0.0135781
0	1	0.0345254	0.00539761	0.0313124	0.00366911	0.0674292	0.0297856	0.00227727	0.0107144	0.0145515	0.0167926
0	1	0.0262047	0.00738581	0.00690514	0.00826649	0.0254414	0.0121821	0.00439249	0.00612809	0.00172602	0.0149675
0	1	0.0455496	0.0303975	0.0215835	0.0110073	0.0670672	0.0349852	0.00839839	0.0168034	0.0059215	0.0158415
0	1	0.269798	0.127531	0.0119144	0.0186291	0.0549896	0.322903	0.13814	0.115665	0.0308626	0.0163614
0	1	0.00235188	0.00539761	0.00881817	0.014772	0.017244	0.00930084	0.0284418	0.0103436	0.023913	0.0102148
0	1	0.20566	0.196358	0.00895605	0.0221102	0.0206052	0.307125	0.480385	0.241847	0.0321292	0.0196418
0	1	0.166635	0.0986136	0.00595719	0.0140283	0.0787335	0.090598	0.0700139	0.0585647	0.0231816	0.0122509
0	1	0.0272122	0.0144306	0.0165017	0.0104032	0.0678458	0.0226821	0.00654593	0.0194966	0.0203339	0.0110145
0	1	0.0772715	0.0583715	0.00712429	0.0124958	0.0613687	0.0312014	0.0399049	0.0273709	0.012967	0.00895353
0	1	0.023516	0.00724215	0.00840485	0.0171047	0.0434405	0.0203849	0.00857489	0.00880179	0.00977787	0.00871786
0	1	0.0198198	0.0042637	0.00948579	0.00850259	0.027216	0.016064	0.00270529	0.0129977	0.0165428	0.00956267
0	1	0.0248631	0.00724215	0.0224183	0.00640995	0.0348941	0.00920225	0.00793479	0.00956292	0.012056	0.00565738
0	1	0.130185	0.210102	0.00467654	0.0117741	0.0828625	0.0628256	0.0429058	0.0511437	0.0138069	0.0213842
0	1	0.0430018	0.0142046	0.0172069	0.00915079	0.0410988	0.020227	0.00394929	0.0164705	0.0161138	0.0129271
0	1	0.0409839	0.0539762	0.00525195	0.00845225	0.0843668	0.0271469	0.00469804	0.0184222	0.00395637	0.0101752
0	1	0.0497207	0.0166161	0.00354186	0.00910679	0.0481893	0.0217175	0.00458939	0.0118463	0.00517805	0.0174954
0	1	0.270618	0.354091	0.00949905	0.00908248	0.0559555	0.178005	0.177181	0.0853765	0.0173776	0.0134339
0	1	0.00907075	0.00213185	0.00654074	0.00640995	0.0111311	0.00624203	0.00665457	0.00510348	0.00863008	0.0109201
0	1	0.114674	0.0344219	0.00895605	0.0273482	0.0694093	0.0618737	0.0492073	0.0213701	0.0044346	0.0132201
0	1	0.131813	0.119309	0.00533307	0.0143963	0.11225	0.0475387	0.0484264	0.0535328	0.00979598	0.0153528
0	1	0.0141867	0.0118612	0.00953959	0.019834	0.0350432	0.0186501	0.0111715	0.00880179	0.00988556	0.00927796
0	1	0.0154528	0.0336632	0.0100826	0.0112429	0.026754	0.0125152	0.00394929	0.0178014	0.0117261	0.0146516
0	1	0.0168	0.00468699	0.0130409	0.0078313	0.0326083	0.0185161	0.00263286	0.0163432	0.0185079	0.0237108
0	1	0.0171339	0.023866	0.00595719	0.0563835	0.0355648	0.0244366	0.00898956	0.0191453	0.0148257	0.0219338
0	1	0.0171339	0.0218778	0.00474952	0.0590738	0.0348119	0.0244634	0.00944615	0.018755	0.0162515	0.0216584
0	1	0.101857	0.0926517	0.010042	0.00733823	0.0723974	0.0325363	0.0135732	0.0511073	0.0111256	0.0165658
0	1	0.0288961	0.0342387	0.00533307	0.0312841	0.0458431	0.018083	0.0764307	0.00954338	0.0184339	0.0256636
0	1	0.0131038	0.00412005	0.0292024	0.00459738	0.0262488	0.0099077	0.00195653	0.00688921	0.0188558	0.0227821
0	1	0.177767	0.366352	0.00470896	0.0125965	0.103297	0.114813	0.0564011	0.151943	0.0059215	0.0243884
0	1	0.0722347	0.0623522	0.00729453	0.0476499	0.0855805	0.0411636	0.151672	0.0237121	0.0224643	0.025097
0	1	0.0100811	0.0265648	0.00525195	0.0599653	0.016328	0.0152887	0.0364587	0.00606625	0.0132284	0.0198549
0	1	0.11669	0.248681	0.0077484	0.0241901	0.123402	0.0655663	0.0433965	0.0455164	0.0108604	0.0416739
0	1	0.0110886	0.0145223	0.00420654	0.0864846	0.0125128	0.0239723	0.0229039	0.0134076	0.0365225	0.111084
0	1	0.0245235	0.00404108	0.0183335	0.00794241	0.0404894	0.0226823	0.00263286	0.00791272	0.0160536	0.0162311
0	1	0.0470348	0.0211594	0.00654074	0.00640995	0.0720727	0.0175918	0.00259664	0.0106948	0.0181012	0.0153759
0	1	0.00907075	0.00284247	0.0290807	0.00366911	0.00696928	0.0106444	0.00195653	0.00765033	0.00987786	0.0134359
0	1	0.0225141	0.00738581	0.017288	0.0137042	0.0168377	0.0105746	0.00853868	0.0067103	0.0145515	0.0131109
0	1	0.0857858	0.0659952	0.00595719	0.0100204	0.099544	0.053718	0.00672701	0.0202382	0.00792469	0.0432046
0	1	0.0399763	0.0374949	0.00474952	0.04621	0.0523145	0.0322175	0.0210267	0.0167822	0.0163037	0.0272275
0	1	0.030914	0.0260222	0.00712429	0.009755	0.104052	0.0230213	0.0165821	0.0336849	0.0162776	0.00491847
0	1	0.0520782	0.0230523	0.00291775	0.0201078	0.0518783	0.0260886	0.100452	0.0103013	0.015295	0.00895053
0	1	0.0309112	0.00809642	0.0101231	0.0166548	0.0419192	0.0127198	0.00883518	0.0210189	0.0246343	0.0203179
0	1	0.165965	0.159325	0.00354186	0.0483765	0.0878912	0.100272	0.136437	0.0586688	0.0130908	0.0171711
0	1	0.170434	0.163707	0.00354186	0.0501152	0.0963961	0.107694	0.148231	0.0610807	0.0130908	0.0178621
0	1	0.0934741	0.0736837	0.100903	0.267869	0.176677	0.148481	0.0936697	0.109254	0.202298	0.379877
0	1	0.0306864	0.0119291	0.0186378	0.0152367	0.0545305	0.0211504	0.00366545	0.00692013	0.00764751	0.028617
0	1	0.00436698	0.00397638	0.00591662	0.00705812	0.00630819	0.0068201	0.00455318	0.0164326	0.0118169	0.00711352
0	1	0.00604809	0.00738581	0.0167855	0.00274084	0.00971716	0.00377289	0.00394929	0.00649887	0.0193018	0.00436847
0	1	0.0369565	0.0143483	0.0123762	0.00943087	0.0551409	0.0205521	0.00323675	0.00534741	0.00863008	0.0234133
0	1	0.00436698	0.00483066	0.00952334	0.00520157	0.00946229	0.00483109	0.00327297	0.00382517	0.0106213	0.0135198
0	1	0.0577811	0.0413363	0.00591662	0.0583863	0.0625244	0.0259235	0.0439387	0.0137784	0.0156757	0.021864
0	1	0.184283	0.131351	0.011827	0.0290288	0.0272731	0.27594	0.486675	0.16272	0.0438938	0.0215892
0	1	0.216284	0.142456	0.00708372	0.0483959	0.0728469	0.0808626	0.044937	0.0431192	0.0132896	0.0107431
0	1	0.204171	0.146342	0.00650017	0.0475098	0.0759144	0.0750342	0.0434797	0.0415124	0.0145429	0.0107401
0	1	0.131282	0.118772	0.00766727	0.0390396	0.111043	0.0573163	0.412867	0.0438007	0.0220122	0.0127249
0	1	0.00738964	0.0136317	0.00179121	0.040566	0.014751	0.00447835	0.0098551	0.00470337	0.0265772	0.008308
0	1	0.0577615	0.0545354	0.0131626	0.0188711	0.128489	0.0425152	0.00722225	0.0381394	0.0155624	0.0197831
0	1	0.0100783	0.00525396	0.0324011	0.00850259	0.0295019	0.011147	0.00492657	0.00832852	0.0108604	0.010932
0	1	0.0304867	0.00412005	0.0149132	0.00826649	0.0142875	0.0159734	0.00437472	0.0202659	0.0145777	0.0204234
0	1	0	0	0.0106662	0.0164439	0.00132216	0.00483109	0.00263286	0.0042155	0.00504219	0.0210469
0	1	0.0352754	0.0361205	0.00291775	0.00636598	0.0468502	0.0140928	0.00387686	0.00993369	0.00690406	0.0208476
0	1	0.0126563	0.00340942	0.0226211	0.00640995	0.017313	0.0110455	0.00650971	0.00573775	0.0217186	0.0105524
0	1	0.020642	0.00554128	0.012352	0.00552566	0.0445077	0.014142	0.00718604	0.00690875	0.0103822	0.0354098
0	1	0.0201566	0.00554128	0.012498	0.00552566	0.0458445	0.0140235	0.00718604	0.0070687	0.0103822	0.0345317
0	1	0.0223703	0.00681884	0.0211376	0.00845865	0.0353562	0.0096622	0.0052295	0.0111047	0.0110995	0.00741037
0	1	0.0149751	0.00809642	0.0261224	0.00794241	0.0321463	0.0128679	0.00533815	0.0118463	0.0165167	0.0153094
0	1	0.00772641	0.014628	0.0095802	0.0181094	0.0156669	0.00854638	0.0250122	0.00802112	0.0157732	0.00656612
0	1	0.0688417	0.133188	0.0130815	0.0205701	0.0804376	0.0467715	0.173136	0.0490425	0.0214326	0.00734217
0	1	0.0939525	0.22697	0.0169638	0.0174612	0.0737577	0.0548744	0.165156	0.0695977	0.015434	0.011448
0	1	0.0470376	0.0188916	0.0122142	0.00733823	0.021447	0.0128679	0.00307672	0.0103045	0.00863008	0.0101961
0	1	0.00873396	0.00994093	0.0107067	0.00515759	0.0114088	0.00759476	0.00404457	0.0112901	0.0137874	0.0105236
0	1	0.0134405	0.00866338	0.0216742	0.0060419	0.0218422	0.0132507	0.00594204	0.0179744	0.0207121	0.010945
0	1	0.0270642	0.0133163	0.00484315	0.140674	0.0303356	0.0244909	0.0959256	0.0179744	0.0498892	0.0128285
0	1	0.0275462	0.0208798	0.0124898	0.0130151	0.0536006	0.0200604	0.00725847	0.0148523	0.0176373	0.0103261
0	1	0.004033	0.00213185	0.0231884	0.0110513	0.00513735	0.00920225	0.00455318	0.00204053	0.0131354	0.00855498
0	1	0.00671886	0.00498858	0.00941793	0.00394921	0.00851601	0.00613484	0.00131642	0.00534741	0.013268	0.0100938
0	1	0.0218097	0.00483066	0.0230424	0.0045534	0.0231459	0.0109169	0.00263286	0.0183256	0.01572	0.0140512
0	1	0.127452	0.115567	0.0142892	0.0178475	0.0200955	0.142956	0.268822	0.125107	0.00551718	0.0203942
0	1	0.0823468	0.0231476	0.0113714	0.0381346	0.0370368	0.0360275	0.208792	0.0420019	0.0711764	0.00856053
0	1	0.0122448	0.00397638	0.0192665	0.00566629	0.005902	0.00825125	0.00156536	0.00246228	0.0159397	0.0066721
0	1	0.0241896	0.00518554	0.0110633	0.0368977	0.0221264	0.0115642	0.0647691	0.0118463	0.0256511	0.0232496
0	1	0.0604725	0.101376	0.00716485	0.00612985	0.0764506	0.0402916	0.009215	0.0396957	0.0146061	0.0470581
0	1	0.00907075	0.00269881	0.013665	0.00640995	0.0111907	0.0102605	0.00594204	0.014385	0.0228719	0.00844312
0	1	0.00806319	0.00191472	0.00179121	0.00306492	0.0156669	0.0069475	0.00128021	0.00172068	0.0059215	0.0157679
0	1	0.00470376	0.0140687	0.00941793	0.00905009	0.00763036	0.00493827	0.00866251	0.00314045	0.0147218	0.0165251
0	1	0.15958	0.15021	0.00765108	0.0205424	0.0629298	0.0916277	0.303607	0.0484531	0.0505588	0.0109739
0	1	0.0738197	0.0759899	0.00533307	0.0237423	0.0687664	0.0328146	0.143054	0.0405155	0.0134755	0.0101128
0	1	0.0295641	0.00866338	0.015844	0.00915079	0.0359621	0.0125232	0.0112439	0.0130173	0.0177383	0.011045
0	1	0.219054	0.167175	0.00416597	0.0244754	0.076463	0.1104	0.214243	0.0765851	0.0249338	0.0139373
0	1	0.0483753	0.0714696	0.00537364	0.0160746	0.0681635	0.024325	0.00960684	0.0306013	0.0107928	0.0115439
0	1	0.13087	0.14469	0.00949905	0.0363335	0.079969	0.0687422	0.10549	0.0531229	0.0212165	0.0240775
0	1	0.216966	0.241519	0.0101137	0.00794241	0.166809	0.120815	0.0280515	0.0993436	0.0123473	0.0161383
0	1	0.118499	0.237004	0.0114929	0.0676156	0.108282	0.067576	0.072319	0.0930179	0.0255979	0.0150936
0	1	0.0251971	0.014061	0.0077484	0.0272602	0.0442051	0.0114564	0.0057381	0.0182817	0.0214348	0.0055278
0	1	0.00369621	0.00127757	0.0465633	0.00467609	0.00381519	0.0101533	0.00186698	0.00802112	0.0177906	0.0053389
0	1	0.215257	0.211535	0.00899665	0.00979896	0.214203	0.0866457	0.0368469	0.0579309	0.0108604	0.0148058
0	1	0.0598854	0.0286889	0.00949905	0.103293	0.0814443	0.0451814	0.0804862	0.019887	0.0525981	0.0171318
0	1	0.195746	0.0693206	0.012125	0.0105154	0.114754	0.0721623	0.0182351	0.0544613	0.0177645	0.0110744
0	1	0.353997	0.141651	0.00762672	0.0434356	0.128954	0.20058	0.42428	0.124292	0.0415244	0.0119306
0	1	0.129898	0.122711	0.0138265	0.0133433	0.0752527	0.038103	0.0125966	0.0550621	0.00517805	0.0115409
0	1	0.132462	0.0267084	0.010042	0.010794	0.0568434	0.0551687	0.00650971	0.0206285	0.00791273	0.0209376
0	1	0.0755914	0.0565236	0.0208704	0.00562635	0.100617	0.0331157	0.00793479	0.0279668	0.0202078	0.0149021
0	1	0.069181	0.0320983	0.028753	0.00789845	0.0711031	0.0330967	0.0113684	0.0191475	0.0224121	0.0331368
0	1	0.0817234	0.0330315	0.0233263	0.00575065	0.0872673	0.0392125	0.0078416	0.0326115	0.0193748	0.0137297
0	1	0.0647033	0.0746892	0.0106662	0.0502964	0.106731	0.0414079	0.0709752	0.0305622	0.0649397	0.0135911
0	1	0.0408462	0.0308904	0.0089155	0.0146533	0.117969	0.0219037	0.0105676	0.0168229	0.0167819	0.0391236
0	1	0.0240179	0.009238	0.00626474	0.0249477	0.0446693	0.0120241	0.00807307	0.013349	0.0155928	0.00763288
0	1	0.136216	0.0173344	0.00770783	0.010886	0.0669471	0.0826885	0.069096	0.0404552	0.0147962	0.00832333
0	1	0.00567327	0.00667519	0.00209106	0.00701413	0.0113419	0.00317461	0.0104241	0.014725	0.0108604	0.0111546
0	1	0.0992228	0.0625221	0.0089155	0.0313029	0.0701548	0.0402489	0.0899693	0.0359097	0.0213045	0.00937689
0	1	0.0178047	0.018181	0.00640292	0.00721553	0.0438264	0.0150639	0.00266907	0.00461827	0.0177645	0.0195368
0	1	0.0897054	0.0971385	0.00770783	0.0315775	0.0903096	0.0418097	0.0722225	0.019887	0.0138342	0.057067
0	1	0.0759281	0.0329526	0.0117524	0.0170648	0.0756684	0.0360275	0.0231469	0.0205072	0.0167819	0.0391547
0	1	0.0685385	0.0522676	0.0101231	0.0107495	0.0596595	0.0162852	0.0131281	0.0152811	0.00815185	0.0258203
0	1	0.0685385	0.0522676	0.0101231	0.0110073	0.0596186	0.0165025	0.0133159	0.0152811	0.00815185	0.0252776
0	1	0.00671886	0.0117855	0.00358242	0.0496221	0.018821	0.00507663	0.0169687	0.0106948	0.0177775	0.0103378
0	1	0.00470376	0.00340942	0.0310418	0.00334503	0.00933153	0.00557423	0.00590582	0.012563	0.0137048	0.00944053
0	1	0.0917234	0.0311081	0.0124573	0.0116966	0.10314	0.0472391	0.0136595	0.0255856	0.0263945	0.0198464
0	1	0.0904164	0.0311081	0.0124573	0.0106393	0.104887	0.047435	0.0136595	0.0255856	0.0260124	0.0199222
0	1	0.20972	0.0670808	0.0170447	0.0085466	0.101835	0.105448	0.00907012	0.0342892	0.0297912	0.0229364
0	1	0.105927	0.00681884	0.051483	0.00738857	0.0612724	0.0510719	0.00797102	0.014565	0.0224382	0.0216061
0	1	0.0436641	0.00326576	0.0541091	0.00469808	0.0279344	0.0312413	0.00199275	0.00726	0.0215571	0.0221254
0	1	0.0632936	0.0444409	0.00770783	0.00999107	0.0843027	0.0290177	0.00441224	0.0156519	0.00642583	0.0179611
0	1	0.114831	0.0988731	0.00899665	0.009755	0.0853884	0.0561606	0.00647349	0.0229759	0.0059215	0.0209538
0	1	0.293982	0.823468	0.00591662	0.0122597	0.180536	0.153022	0.137249	0.359007	0.00469982	0.0108068
0	1	0.0986382	0.106981	0.0113714	0.0523502	0.0879607	0.054794	0.159774	0.0416735	0.0121082	0.0159434
0	1	0.0833746	0.320263	0.0241366	0.0112136	0.0588811	0.035858	0.0304398	0.106705	0.0194199	0.0171739
0	1	0.0147821	0.0190319	0.00175065	0.0374053	0.0321712	0.0142789	0.0132152	0.0171937	0.0103822	0.0110881
0	1	0.0340417	0.0421523	0.00403629	0.0273154	0.0539781	0.016672	0.0164735	0.0244733	0.0186993	0.0106694
0	1	0.112027	0.0142046	0.0272981	0.00733823	0.161936	0.0451534	0.0052295	0.0156926	0.0360985	0.0240291
0	1	0.106163	0.0941618	0.00470896	0.0447121	0.0713695	0.0575202	0.0172031	0.0218175	0.00871196	0.0091454
0	1	0.207674	0.614839	0.0099359	0.0119796	0.246475	0.0800602	0.06778	0.228911	0.0108604	0.0123792
0	1	0.0668546	0.0361197	0.00717735	0.0293091	0.105196	0.0267833	0.0104952	0.0198675	0.0165167	0.0126479
0	1	0.0648338	0.0309722	0.00949905	0.00826649	0.0646509	0.0298131	0.00387686	0.0148908	0.00863008	0.0311993
0	1	0.0387532	0.0491455	0.00499267	0.00580576	0.0430871	0.0146331	0.00385943	0.0131978	0.00544327	0.0261515
0	1	0.0613691	0.158076	0.0100501	0.0138849	0.0822186	0.0447387	0.00553243	0.0330301	0.00369115	0.0558626
0	1	0.0771872	0.00809642	0.0218916	0.00794241	0.067123	0.0363415	0.00391307	0.0183002	0.0128517	0.049508
0	1	0.123596	0.45064	0.00291775	0.0424957	0.150288	0.0580018	0.170418	0.111373	0.00764751	0.0178081
0	1	0.0699667	0.0666236	0.00829139	0.00850259	0.102624	0.0451538	0.0052295	0.0276039	0.00948151	0.00887294
0	1	0.0698828	0.0670579	0.00770783	0.0100351	0.0989965	0.0414587	0.00590582	0.0255856	0.00938771	0.00718185
0	1	0.0675253	0.0164784	0.00962075	0.0243084	0.103704	0.0304904	0.0118479	0.0298011	0.0266597	0.0144938
0	1	0.0184783	0.00994093	0.0222159	0.00612985	0.0441111	0.0107516	0.0043589	0.0163555	0.0240445	0.0178509
0	1	0.0184783	0.00994093	0.0217296	0.00612985	0.043799	0.0108691	0.00462561	0.0164439	0.0243566	0.0174526
0	1	0.196392	0.126267	0.00949905	0.0115224	0.177795	0.0638379	0.0305727	0.070032	0.0088953	0.015763
0	1	0.172122	0.118739	0.013422	0.0126237	0.156809	0.0614701	0.0245613	0.0568358	0.010117	0.0249652
0	1	0.00492782	0.00284247	0.0357096	0.00761833	0.00696928	0.00650717	0.00131642	0.00839192	0.0206237	0.0384032
0	1	0.223607	0.410871	0.0095802	0.0151515	0.182641	0.118221	0.0921297	0.156649	0.017892	0.0257747
0	1	0.0403188	0.0157301	0.00634622	0.00427329	0.0500036	0.0151227	0.00451696	0.00686966	0.00716928	0.00333273
0	1	0.113481	0.0394842	0.0101231	0.0122005	0.105776	0.0369536	0.00581626	0.0225607	0.0110645	0.0123355
0	1	0.11037	0.0579119	0.00595719	0.00923876	0.162785	0.0393313	0.00786302	0.0208595	0.0164276	0.0101811
0	1	0.0352782	0.00795277	0.0173286	0.00487748	0.0662838	0.0197867	0.00665457	0.010324	0.0167819	0.00987386
0	1	0.0836389	0.103318	0.00474952	0.0131	0.0687089	0.0374967	0.0539117	0.0206757	0.0134719	0.0137211
0	1	0.0302377	0.0426139	0.0137056	0.00794241	0.0372836	0.0335186	0.00131642	0.0145591	0.00963875	0.0369502
0	1	0.126285	0.1278	0.00412542	0.0102044	0.0830128	0.0544425	0.0171874	0.0469091	0.00369115	0.0184271
0	1	0.0577846	0.0502246	0.00138866	0.00705812	0.0560194	0.0213648	0.00488863	0.0190981	0.00616061	0.0240319
0	1	0.110384	0.236623	0.00358242	0.0113546	0.138242	0.0539454	0.0139454	0.0634665	0.0074084	0.0426635
0	1	0.0366198	0.0427111	0.0165422	0.0110513	0.0500374	0.0439665	0.00192032	0.0141248	0.0130908	0.0511029
0	1	0.0366198	0.0424627	0.0165422	0.0110513	0.0503679	0.0447405	0.00152914	0.0142256	0.0130908	0.0499841
0	1	0.0618084	0.0154822	0.00354186	0.00947487	0.0893026	0.0279907	0.00966146	0.0198479	0.0168572	0.0164441
0	1	0.00235188	0.00326576	0.0252794	0.00394921	0.00737548	0.00590889	0.00266907	0.00923601	0.0291564	0.0106501
0	1	0.24354	0.061378	0.0173286	0.00887068	0.0712221	0.110839	0.0178261	0.0928968	0.0175253	0.00595719
0	1	0.0874206	0.0484437	0.00354186	0.00520157	0.0632167	0.0379296	0.0118123	0.0363847	0.0206111	0.00684233
0	1	0.0309845	0.0845586	0.0114119	0.102449	0.0978006	0.0336656	0.0287131	0.0259955	0.0313335	0.0187966
0	1	0.00235188	0.00468699	0.00299887	0.0571733	0.00249302	0.00518382	0.0263648	0.010324	0.0264468	0.0113032
0	1	0.0343052	0.0116418	0.013665	0.00487748	0.0134288	0.0212576	0.00661836	0.0320813	0.0199687	0.00952319
0	1	0.0473716	0.0268444	0.00591662	0.017044	0.052393	0.0216103	0.01222	0.0191063	0.0059215	0.0063326
0	1	0.0668574	0.04275	0.0136244	0.00548168	0.0546311	0.036733	0.00394929	0.0192625	0.00544327	0.0145976
0	1	0.0487159	0.0311081	0.00595719	0.00831046	0.0316365	0.0277451	0.00597826	0.00686966	0.00663885	0.0332564
0	1	0.014484	0.00539761	0.0343811	0.0100351	0.045791	0.00949043	0.00128021	0.0164326	0.0219338	0.0146999
0	1	0.0114226	0.00525396	0.0321054	0.00943087	0.0198082	0.0099077	0.00259664	0.00917258	0.0147023	0.0118363
0	1	0.154885	0.152019	0.0111686	0.0276978	0.0170927	0.15867	0.284836	0.135215	0.0303509	0.00998626
0	1	0.0811142	0.0842434	0.0113308	0.0466415	0.13167	0.0504303	0.0944692	0.0413422	0.0105213	0.00912266
0	1	0.0477028	0.0478679	0.0123762	0.0134241	0.0565108	0.0324176	0.00784492	0.0187746	0.0123212	0.0120914
0	1	0.040121	0.0153781	0.00541421	0.0113314	0.0803112	0.0215815	0.00618837	0.0168652	0.0106213	0.0100941
0	1	0.0128211	0.00994093	0.0227022	0.00427329	0.0103782	0.0124472	0.00455318	0.00681872	0.0215231	0.00643395
0	1	0.0305716	0.0231476	0.00474952	0.0076623	0.0239584	0.0179838	0.00067632	0.00841146	0.00420419	0.0113495
0	1	0.0389744	0.0343639	0.00412542	0.066429	0.0393757	0.0104944	0.015224	0.0114755	0.0150298	0.00847076
0	1	0.0950829	0.157826	0.00963324	0.0107452	0.104649	0.0584703	0.0158333	0.0458238	0.00419548	0.0486902
0	1	0.0403131	0.00696253	0.0232101	0.00459738	0.0508637	0.0257359	0.00263286	0.0153261	0.0262931	0.015149
0	1	0.070353	0.0152026	0.0124168	0.0198508	0.0627155	0.024333	0.0247454	0.0146582	0.0226251	0.0180406
0	1	0.00974429	0.00198819	0.00470896	0.00334503	0.00971716	0.00849679	0.00519329	0.00536696	0.00839097	0.0103137
0	1	0.114229	0.0746969	0.0124573	0.0079864	0.0719309	0.0534818	0.00398551	0.0159594	0.0147907	0.0216304
0	1	0.0100783	0.0213031	0.0095802	0.0520805	0.0243168	0.0089567	0.009215	0.0206481	0.0216415	0.0122757
0	1	0.193182	0.157826	0.00349506	0.0137482	0.185718	0.0735836	0.0595291	0.0508622	0.00841706	0.0160652
0	1	0.00907075	0.0123601	0.00175065	0.0370592	0.0203981	0.00863516	0.0257971	0.0133881	0.0236859	0.00749733
0	1	0.0147792	0.00340942	0.0256606	0.00548168	0.0234765	0.0161319	0.00526571	0.00839192	0.0145071	0.055194
0	1	0.0154528	0.0119346	0.0185363	0.00695338	0.0310033	0.0108276	0.00195653	0.0122562	0.0106746	0.0150833
0	1	0.0783202	0.0236413	0.00420654	0.0085466	0.10937	0.0359889	0.00978266	0.0195345	0.0145515	0.0171776
0	1	0.420625	0.44713	0.0089155	0.0335811	0.0712057	0.24287	0.412883	0.216643	0.0439351	0.0235336
0	1	0.00641942	0.00213185	0.0183335	0.00520157	0.0174827	0.00849679	0.00542508	0.0137588	0.0140734	0.0055278
0	1	0.0446857	0.0097973	0.0147916	0.0060419	0.0527024	0.0253849	0.00394929	0.0118463	0.0115626	0.0142132
0	1	0.0349414	0.0166611	0.0135379	0.00616342	0.0479726	0.0169936	0.00330918	0.0185339	0.0154262	0.00889856
0	1	0.0888042	0.00412005	0.0463281	0.00487748	0.0245131	0.0461193	0.00338161	0.0233326	0.00690406	0.0181079
0	1	0.0415468	0.0215653	0.00949905	0.0211303	0.0692822	0.0240996	0.0411471	0.0305694	0.0140734	0.0143725
0	1	0	0.00739129	0.00472525	0.0640277	0.00763036	0.00825125	0.0118841	0.0141492	0.015295	0.00491548
0	1	0.151286	0.0828026	0.0035013	0.0168131	0.0277925	0.143755	0.189339	0.0958013	0.0239251	0.00874973
0	1	0.254324	0.267165	0.00829139	0.0450761	0.275562	0.121639	0.291583	0.0958958	0.0609072	0.0141539
0	1	0.120138	0.136881	0.0066542	0.0257717	0.0864931	0.0702003	0.180693	0.0493545	0.0333785	0.025844
0	1	0.0541473	0.0299682	0.0124573	0.00859059	0.0839342	0.0185429	0.0336695	0.0145004	0.0166266	0.0092533
0	1	0.251779	0.106372	0.0318689	0.0115548	0.0512934	0.178861	0.0717894	0.122221	0.0276163	0.0349914
0	1	0.0740997	0.0359387	0.00237477	0.0211303	0.0553691	0.0327641	0.0851547	0.0221312	0.0320769	0.0109884
0	1	0.0342706	0.0627053	0.00533307	0.0109633	0.0413059	0.0154755	0.0061179	0.0141492	0.00716928	0.0248764
0	1	0.0449499	0.021086	0.00887494	0.0140283	0.0396253	0.021993	0.0123793	0.0171937	0.0044607	0.009182
0	1	0.0312452	0.0224481	0.00650017	0.031353	0.0376898	0.0105642	0.0276679	0.00991417	0.0139972	0.01888
0	1	0.0874303	0.0435653	0.0118333	0.0116115	0.0763279	0.0404	0.00348829	0.0187484	0.01163	0.015069
0	1	0.0399847	0.0110628	0.0200919	0.00552566	0.0744023	0.0196011	0.00323675	0.0118658	0.0188526	0.0141342
0	1	0.0499862	0.0107218	0.0212589	0.00612985	0.107493	0.026352	0.00650971	0.012647	0.0247723	0.0298935
0	1	0.00335943	0.0103719	0.00220452	0.0352518	0.00948374	0.00841841	0.00402579	0.00343483	0.0125864	0.021972
0	1	0.00798781	0.00483066	0.0138398	0.00729425	0.0105296	0.0032236	0.000640105	0.00343483	0.00768133	0.00695632
0	1	0.0114254	0.00142124	0.0438356	0.00334503	0.033218	0.0099077	0.00530193	0.0149103	0.0297217	0.00639875
0	1	0.147484	0.303111	0.0112497	0.0147204	0.108761	0.062499	0.0262917	0.0894033	0.00544327	0.0179813
0	1	0.269583	0.145054	0.0093368	0.0357345	0.0837506	0.21621	0.470206	0.0794583	0.065283	0.0227144
0	1	0.0265443	0.00880704	0.0202869	0.0100351	0.0657592	0.021324	0.00850246	0.0202577	0.0197296	0.0156873
0	1	0.0581766	0.0876229	0.0193222	0.00757432	0.0638843	0.0222472	0.00754228	0.0358706	0.0120789	0.0177189
0	1	0.316994	0.324145	0.010042	0.0178668	0.136117	0.11738	0.150015	0.0964635	0.0162298	0.0130222
0	1	0.23297	0.194641	0.00650017	0.103275	0.291497	0.107943	0.0718498	0.0628316	0.0515325	0.0104866
0	1	0.0229227	0.0116977	0.00535336	0.00733823	0.050384	0.0142789	0.00387686	0.0198675	0.00981268	0.0151918
0	1	0.0356122	0.0362261	0.00474952	0.00640995	0.0567211	0.018145	0.00590582	0.0145396	0.00321292	0.0342907
0	1	0.0109019	0.00824009	0.00953959	0.068401	0.00961362	0.00814406	0.0230556	0.0141492	0.0276685	0.0032308
0	1	0.0918969	0.0353411	0.0143296	0.0198851	0.128583	0.0355676	0.0240009	0.023267	0.00817795	0.0205224
0	1	0.00671886	0.00525396	0.0112091	0.00640995	0.0159218	0.00944781	0.00266907	0.00607062	0.0177645	0.0108984
0	1	0.0252344	0.0096579	0.0101231	0.00492147	0.0545952	0.0238437	0.00323675	0.0155559	0.0150559	0.0151769
0	1	0.00646696	0.00284247	0.0187488	0.00334503	0.00920741	0.00703627	0.00067632	0.0122562	0.0140473	0.0121956
0	1	0.00537453	0.00994093	0.0112497	0.00947487	0.0182626	0.0120241	0.00199275	0.0137588	0.0123212	0.0262405
0	1	0.0255368	0.0188916	0.00295831	0.0556697	0.0318454	0.0150236	0.109446	0.00915302	0.042545	0.033157
0	1	0.0404977	0.0421829	0.00898044	0.0378995	0.0497538	0.0225815	0.152499	0.0206394	0.0250418	0.0129412
0	1	0.0785033	0.0985325	0.00473626	0.0360019	0.0637717	0.0424753	0.0160974	0.0286887	0.00680627	0.019564
0	1	0.0509156	0.0309645	0.00599775	0.0217849	0.0733884	0.0245394	0.185667	0.0230095	0.0466546	0.00914332
0	1	0.0060453	0.000710615	0.020911	0.00826649	0.0101234	0.00613484	0.00330918	0.00993369	0.0236859	0.00531124
0	1	0.104459	0.131602	0.012498	0.0216905	0.12758	0.0434725	0.0265775	0.0463442	0.0163037	0.0131982
0	1	0.0898946	0.0233304	0.0141675	0.00705812	0.0412696	0.0934713	0.0188407	0.0686175	0.0128255	0.00877833
0	1	0.0703363	0.017341	0.0141675	0.00705812	0.0397332	0.0712482	0.0158099	0.0509967	0.0128255	0.00853309
0	1	0.0100783	0.00483066	0.0165422	0.00797712	0.00818568	0.00868295	0.00394929	0.0129977	0.0130101	0.0107281
0	1	0.0930679	0.124373	0.0121169	0.0157999	0.127384	0.0425152	0.0217754	0.0520106	0.0088953	0.0284802
0	1	0.0258707	0.0062519	0.0466601	0.00701413	0.0303143	0.0156898	0.00391307	0.0133685	0.0172862	0.0149226
0	1	0.285124	0.242754	0.0107473	0.0670709	0.0610724	0.307134	0.650133	0.340832	0.0625353	0.0184475
0	1	0.126097	0.0679999	0.0112902	0.00822252	0.0915246	0.0541325	0.00928744	0.0220489	0.00714317	0.0135557
0	1	0.275728	0.126225	0.00945849	0.0313061	0.0538641	0.272155	0.274702	0.17746	0.0251728	0.0362048
0	1	0.244947	0.0862389	0.0130004	0.0418002	0.0822056	0.187259	0.492471	0.116203	0.0613255	0.0105499
0	1	0.0117594	0.0182205	0.0089155	0.0406404	0.0305215	0.0128368	0.0282489	0.0145396	0.0180297	0.0135139
0	1	0.196064	0.139417	0.00506566	0.0204423	0.140778	0.0974419	0.256204	0.0695808	0.0287138	0.0152885
0	1	0.0352754	0.00866338	0.05124	0.00677803	0.0832443	0.0190627	0.00330918	0.00878223	0.049384	0.0219367
0	1	0.109862	0.070419	0.00770783	0.0146324	0.0990919	0.0526684	0.0181294	0.0438526	0.0074084	0.0108114
0	1	0.025195	0.018181	0.0095802	0.0307678	0.030625	0.0159395	0.0764692	0.0177109	0.0517924	0.00615508
0	1	0.114229	0.0573779	0.0173691	0.0064504	0.122678	0.0398316	0.00850246	0.0351681	0.0194905	0.00708888
0	1	0.0473716	0.0721495	0.00833195	0.0682686	0.102094	0.0257671	0.036241	0.0358885	0.0241642	0.010292
0	1	0.0141084	0.0085197	0.00895605	0.00580576	0.0221264	0.00754577	0.00195653	0.0103436	0.0171275	0.00477992
0	1	0.238386	0.137465	0.0104118	0.0341864	0.0608248	0.175943	0.253787	0.186469	0.0210035	0.00880786
0	1	0.0748079	0.0147716	0.0137461	0.0107272	0.10574	0.0274236	0.00814619	0.0145796	0.0199687	0.0127328
0	1	0.0178075	0.00213185	0.016539	0.00673404	0.0139123	0.0158282	0.0052295	0.00726	0.0242164	0.00851139
0	1	0.132712	0.115059	0.00894179	0.0216132	0.100962	0.0481889	0.138883	0.0314487	0.0172862	0.0262605
0	1	0.0561111	0.0127834	0.0141269	0.00306492	0.068173	0.0216103	0.00202897	0.00919212	0.0211074	0.0178487
0	1	0.0238499	0.0274114	0.00175065	0.0394927	0.0826786	0.0126224	0.0159058	0.0259955	0.0185079	0.00675543
0	1	0.0215038	0.00483066	0.0141675	0.00429529	0.0277875	0.00920225	0.00266907	0.0118587	0.0162776	0.0112713
0	1	0.0265415	0.00340942	0.0405648	0.00608586	0.0558394	0.0236195	0.00669081	0.00489365	0.0113648	0.0354708
0	1	0.141471	0.164372	0.0137056	0.0110073	0.169978	0.0604505	0.0179288	0.0627101	0.0111256	0.0409721
0	1	0.015116	0.00880704	0.0323949	0.0078637	0.0407851	0.0132207	0.00432268	0.0160813	0.0152037	0.0250996
0	1	0.00604809	0.00198819	0.0165422	0.00654421	0.00798657	0.00493827	0.00263286	0.00534741	0.0283184	0.0103048
0	1	0.0655835	0.0197459	0.0161209	0.0202168	0.0946656	0.042438	0.0320534	0.0357893	0.0149081	0.0223571
0	1	0.0792383	0.1483	0.0084053	0.013188	0.109274	0.0488575	0.00849975	0.0702357	0.0103561	0.00987403
0	1	0.00705564	0.0062519	0.0169234	0.00241675	0.0184148	0.00638038	0.00526571	0.0153105	0.021271	0.00919396
0	1	0.00470376	0.00198819	0.0133163	0.00432365	0.0176501	0.00616424	0.00647349	0.00688921	0.00788662	0.0336909
0	1	0.0293701	0.0121775	0.0089155	0.00580576	0.0312384	0.0113186	0.0071136	0.00649887	0.00925781	0.0159367
0	1	0.0167971	0.023098	0.00778895	0.0198329	0.0553987	0.0111931	0.00733024	0.0225607	0.0172862	0.00560115
0	1	0.0362886	0.00454333	0.0460286	0.00548168	0.0466504	0.018083	0.0052295	0.0237121	0.0209774	0.0179159
0	1	0.0540904	0.0159056	0.0143297	0.0122597	0.0585499	0.0221014	0.00797102	0.0297816	0.0207383	0.012682
0	1	0.241751	0.385342	0.0101231	0.0428437	0.178114	0.105296	0.499018	0.159575	0.0378232	0.0122684
0	1	0.0278829	0.0143483	0.0083725	0.0106884	0.0347446	0.0132979	0.0105676	0.0198355	0.0180888	0.00908007
0	1	0.00974151	0.0139173	0.0132032	0.009755	0.0239106	0.00602765	0.00323675	0.0103045	0.0164808	0.00507078
0	1	0.0201566	0.0465827	0.0065813	0.0214105	0.0564631	0.0165025	0.057597	0.0183842	0.0244033	0.00520931
0	1	0.0983272	0.0702601	0.00120766	0.0164005	0.0326905	0.066406	0.0508968	0.0610367	0.0074084	0.0178571
0	1	0.065597	0.0137754	0.0343264	0.00919478	0.111711	0.0329602	0.00402172	0.0198283	0.0200714	0.0186943
0	1	0.0117594	0.00412005	0.0107716	0.00241675	0.0149581	0.0102605	0.00266907	0.00763077	0.0110995	0.0044704
0	1	0.137816	0.0762085	0.0079834	0.0172702	0.0792329	0.0496562	0.0205314	0.0336263	0.00541716	0.0515598
0	1	0.00940754	0.00468699	0.00770783	0.0128463	0.0123615	0.0129441	0.00514191	0.00497663	0.00615737	0.0529805
0	1	0.0109766	0.00468699	0.0320796	0.0125398	0.00488246	0.00812385	0.0044176	0.0111047	0.0212165	0.0137411
0	1	0.208224	0.163008	0.00587606	0.0360649	0.0473092	0.236619	0.423901	0.247278	0.0469383	0.0159027
0	1	0.0369537	0.0180451	0.00716485	0.0352027	0.0606933	0.0280396	0.0768239	0.0267762	0.0148168	0.0225762
0	1	0.0873973	0.0481475	0.0216566	0.0127632	0.124069	0.0506903	0.0474459	0.0313429	0.0323748	0.0312806
0	1	0.0961622	0.056539	0.00788259	0.0110073	0.0705184	0.046503	0.00718604	0.0278441	0.0123212	0.0215504
0	1	0.215089	0.173034	0.0119144	0.0220586	0.134885	0.0866799	0.0440031	0.06755	0.0107463	0.0181073
0	1	0.0591021	0.0156259	0.012391	0.0148107	0.074623	0.0401591	0.00729468	0.0232827	0.0145255	0.00955235
0	1	0.00946537	0.00578627	0.0292836	0.0162089	0.0226643	0.00437057	0.00515707	0.0107144	0.0178591	0.01034
0	1	0.0158582	0.00767312	0.0171881	0.00802633	0.0380844	0.0124319	0.002653	0.0177499	0.0133299	0.0144943
0	1	0.108226	0.306717	0.00291775	0.00848989	0.10373	0.0525612	0.00583339	0.0596981	0.00517805	0.0695962
0	1	0.0245235	0.0112185	0.014208	0.0111532	0.0507456	0.0244634	0.0124156	0.0133881	0.016474	0.0110724
0	1	0.0421892	0.0146356	0.0112577	0.00608586	0.0419391	0.0187037	0.00848534	0.0103045	0.00965071	0.0159293
0	1	0.0381923	0.00809642	0.0405088	0.0115675	0.0401351	0.0222478	0.002653	0.0146582	0.0258018	0.0118748
0	1	0.144993	0.133273	0.00650017	0.0110849	0.166989	0.0484044	0.0242983	0.0376949	0.0123473	0.0171063
0	1	0.0681989	0.0345712	0.00829139	0.0118916	0.086375	0.0350979	0.00839644	0.0286693	0.0099692	0.00658137
0	1	0.102036	0.0322783	0.00539791	0.0107272	0.142736	0.0493077	0.00407375	0.027147	0.0232635	0.0282781
0	1	0.0255339	0.00443039	0.0303612	0.00352552	0.0150572	0.0190316	0.00391307	0.0164326	0.0164221	0.0126721
0	1	0.0621567	0.301226	0.00654074	0.0165852	0.125238	0.0339067	0.039509	0.0535365	0.00693017	0.0635705
0	1	0.236824	0.301597	0.0112497	0.0273042	0.106189	0.158151	0.327573	0.144561	0.0123148	0.0202836
0	1	0.00974429	0.00340942	0.0240314	0.0106717	0.0183671	0.0106132	0.00519329	0.0187681	0.025161	0.0197215
0	1	0.00369621	0.00326576	0.00770783	0.00706526	0.0133788	0.00588929	0.0033454	0.0141492	0.015295	0.00791459
0	1	0.243161	0.148844	0.0106256	0.10293	0.0595694	0.340944	0.710225	0.345317	0.0961612	0.0205914
0	1	0.110127	0.10471	0.00591662	0.00707349	0.114662	0.046678	0.047469	0.0336436	0.00841825	0.0153904
0	1	0.0255339	0.0258447	0.012579	0.0520182	0.0390904	0.0226997	0.0464827	0.0191063	0.0347387	0.0140396
0	1	0.0339311	0.018181	0.00595719	0.0424758	0.0570737	0.0223157	0.0165459	0.0217089	0.0167819	0.0116766
0	1	0.125773	0.0866587	0.00881824	0.0135414	0.0915079	0.0535122	0.0291063	0.0366708	0.0093474	0.0172185
0	1	0.158567	0.0963103	0.0101637	0.0343247	0.0621102	0.086263	0.283457	0.0485562	0.0402027	0.0161197
0	1	0.0157924	0.0275441	0.0113714	0.0589639	0.0347464	0.0232712	0.0237682	0.0116658	0.0197557	0.0214063
0	1	0.0152697	0.0319578	0.00953959	0.0929243	0.0281599	0.0143481	0.0297694	0.00919212	0.0241523	0.0287653
0	1	0.0656781	0.0259978	0.0166234	0.00922312	0.127784	0.0287838	0.0103141	0.0171839	0.0182863	0.0314899
0	1	0.0788351	0.104196	0.006554	0.0103696	0.0643029	0.0351773	0.00932362	0.0457847	0.00642583	0.00821752
0	1	0.0602753	0.0558206	0.0172069	0.00984295	0.0761963	0.028891	0.00718604	0.0320845	0.0138342	0.0143287
0	1	0.0826526	0.031811	0.01065	0.0144959	0.0891166	0.0468667	0.00658215	0.0329351	0.0167558	0.0213808
0	1	0.0141084	0.00866338	0.0131626	0.0076623	0.0291515	0.00969336	0.00597826	0.0195161	0.00985176	0.0129105
0	1	0.121435	0.0654128	0.0137461	0.0142997	0.151053	0.0513682	0.0529858	0.0182199	0.0122043	0.011025
0	1	0.0848524	0.00269881	0.0837327	0.00306492	0.033572	0.0444679	0.0033454	0.0164733	0.0297673	0.0209184
0	1	0.0211669	0.0265494	0.00654074	0.0688294	0.0386058	0.0166212	0.00869936	0.0164717	0.0194644	0.0172686
0	1	0.0883302	0.102077	0.00827524	0.0125838	0.115369	0.0273164	0.00917713	0.0397544	0.0103822	0.026039
0	1	0.222764	0.0620237	0.0035013	0.0544325	0.0697446	0.166386	0.284454	0.119164	0.0389549	0.0146445
0	1	0.073408	0.0133668	0.0228162	0.0241513	0.0663636	0.061615	0.0867383	0.0263663	0.0342551	0.0162493
0	1	0.0284707	0.0130631	0.00291775	0.0543035	0.0617929	0.0151608	0.0258333	0.00802112	0.034077	0.0104403
0	1	0.00310754	0.00596457	0.00650017	0.0085466	0.0230814	0.00607546	0.00779059	0.0086928	0.0246533	0.00387974
0	1	0.0997865	0.118145	0.00522775	0.0185817	0.0932139	0.0449665	0.0222344	0.0385638	0.00865618	0.0153065
0	1	0.0797046	0.0768145	0.012036	0.0177191	0.0949621	0.0334513	0.0578968	0.0447114	0.0242033	0.0189806
0	1	0.0405669	0.0139047	0.0101637	0.0530971	0.0397288	0.0300973	0.0381357	0.0229314	0.035742	0.009179
0	1	0.0156497	0.00383272	0.0349457	0.00608586	0.0221823	0.0078985	0.000640105	0.00878223	0.0254772	0.0097697
0	1	0.067688	0.0886488	0.0103987	0.00947487	0.108881	0.0182785	0.00658215	0.034311	0.00937353	0.0107767
0	1	0.0744781	0.0259978	0.00887494	0.0244315	0.075541	0.0379296	0.166504	0.0137588	0.0426538	0.0196619
0	1	0.0766344	0.0262939	0.00887494	0.0244315	0.076942	0.0375325	0.167391	0.0137588	0.0423188	0.0191742
0	1	0.00268866	0.00397638	0.0353337	0.00670047	0.0106332	0.0084276	0.00263286	0.0126822	0.0266076	0.0106261
0	1	0.031062	0.00809642	0.0174744	0.00761833	0.036318	0.0119093	0.00259664	0.0149103	0.0148168	0.0276989
0	1	0.00403019	0.000710615	0.0435712	0.00716	0.00829144	0.0120553	0.00330918	0.00425992	0.0189862	0.00815917
0	1	0.0645064	0.013494	0.00529251	0.0247555	0.105057	0.0482818	0.0310198	0.0207413	0.0230752	0.0127532
0	1	0.214937	0.430199	0.00708372	0.0086093	0.127077	0.0882016	0.0326749	0.182827	0.00544327	0.0171414
0	1	0.14983	0.186501	0.00803203	0.00417369	0.10717	0.0725723	0.034141	0.0966112	0.0100897	0.00915713
0	1	0.153735	0.213867	0.00833195	0.0375056	0.122001	0.0680863	0.0448831	0.0545833	0.0181036	0.0230174
0	1	0.264377	0.174782	0.00645962	0.0302164	0.0440166	0.24181	0.612293	0.166019	0.046202	0.0168228
0	1	0.0127669	0.00610823	0.0156185	0.00794241	0.0213618	0.00884953	0.00266907	0.0122171	0.0270174	0.00928097
0	1	0.0839705	0.0624941	0.0137867	0.0243019	0.127815	0.0426137	0.0417392	0.0233023	0.0363905	0.0168007
0	1	0.154761	0.0383182	0.00537364	0.0143703	0.0784478	0.0901823	0.0536498	0.0785084	0.00903116	0.00501442
0	1	0.0154528	0.00880704	0.0101231	0.0161417	0.0444717	0.00930945	0.00902984	0.0141688	0.00764751	0.0203259
0	1	0.115599	0.0626913	0.00981424	0.0140283	0.0330145	0.0897464	0.0946833	0.10808	0.00950288	0.0139007
0	1	0.28267	0.29465	0.0101231	0.00640995	0.19131	0.145819	0.0226467	0.0954991	0.0103561	0.0288521
0	1	0.100865	0.0447381	0.0083725	0.00806375	0.0418157	0.0370477	0.00725847	0.055738	0.00716928	0.0100665
0	1	0.0199047	0.0109674	0.00769163	0.0149565	0.0290362	0.0128364	0.00287276	0.0110852	0.0088692	0.0174185
0	1	0.178475	0.229593	0.0119955	0.00936779	0.142268	0.0484828	0.0138242	0.0694422	0.00754426	0.0163303
0	1	0.0063849	0.00255514	0.0130815	0.00915079	0.014881	0.00909507	0.00533815	0.0122366	0.0110149	0.0158042
0	1	0.0712278	0.0613542	0.00895605	0.0251675	0.09058	0.0385279	0.0168922	0.0253813	0.0139579	0.0179026
0	1	0.0211669	0.0212099	0.00541421	0.0204307	0.0344634	0.0156323	0.00458939	0.0175449	0.0128255	0.00906142
0	1	0.0490527	0.0180374	0.0112497	0.010344	0.0557153	0.0177088	0.0052295	0.0179744	0.0165167	0.0215149
0	1	0.120891	0.0821727	0.00684266	0.00971622	0.231048	0.057444	0.0274022	0.0513258	0.0152184	0.0414858
0	1	0.0830266	0.1169	0.0083725	0.0420346	0.105771	0.0527296	0.106599	0.0347777	0.0138603	0.059919
0	1	0.0698828	0.0575292	0.00358242	0.00465654	0.0896368	0.0334513	0.00462561	0.0209782	0.0113125	0.00997055
0	1	0.123634	0.046303	0.00778895	0.00979896	0.0646023	0.0513144	0.00861383	0.0334067	0.0112319	0.0104572
0	1	0.208101	0.39075	0.00712429	0.0239151	0.100445	0.114526	0.071952	0.0894425	0.0123473	0.0209266
0	1	0.0834741	0.217073	0.0113714	0.0424742	0.115363	0.0415641	0.0394507	0.0446723	0.00963875	0.0456325
0	1	0.189422	0.203876	0.0108041	0.018356	0.0409585	0.198597	0.160737	0.222119	0.0059215	0.0159681
0	1	0.00100755	0.00554128	0.0137056	0.00487748	0.00763036	0.00943044	0.00259664	0.00963932	0.0161657	0.0105116
0	1	0.0547696	0.037496	0.0106662	0.0260078	0.0548103	0.0307053	0.293878	0.0113909	0.0466546	0.028056
0	1	0.0495257	0.0660067	0.0072054	0.0103152	0.0990062	0.0302219	0.0164011	0.0256052	0.0063932	0.0521614
0	1	0.0335971	0.018181	0.00533307	0.0116283	0.0431856	0.0172232	0.00398354	0.0122366	0.00345203	0.00948483
0	1	0.100369	0.078976	0.00538396	0.0137042	0.0556804	0.0347018	0.151812	0.0319138	0.0103822	0.02828
0	1	0.185702	0.351527	0.00712429	0.00915079	0.133377	0.0732046	0.0191398	0.0935457	0.00716928	0.0135139
0	1	0.0263147	0.0136377	0.0120927	0.00620366	0.0628588	0.0217175	0.00821659	0.00956292	0.0156167	0.00567344
0	1	0.0437276	0.00681884	0.0137056	0.00634005	0.0920891	0.0265203	0.0133091	0.0184477	0.00961266	0.0218666
0	1	0.121954	0.214733	0.00676854	0.0527533	0.0522593	0.0895776	0.160637	0.0709231	0.0161811	0.0139194
0	1	0.106505	0.0950449	0.00490348	0.0879149	0.0863916	0.0478505	0.0471767	0.0263663	0.0115778	0.0504118
0	1	0.0127669	0.00142124	0.0323042	0.00608586	0.0114456	0.0080259	0.0052835	0.00419595	0.0135842	0.00887488
0	1	0.0409559	0.0446022	0.00474952	0.00866068	0.0439356	0.0116714	0.00713533	0.00763077	0.00419548	0.0174985
0	1	0.143507	0.103486	0.00648396	0.0139947	0.102221	0.0618921	0.0185427	0.0458434	0.00270858	0.0173842
0	1	0.0255339	0.0062519	0.0124573	0.00552566	0.050362	0.0198134	0.00793479	0.0118463	0.018925	0.0134605
0	1	0.0211091	0.0085197	0.012579	0.00919478	0.0474033	0.0126883	0.00665457	0.0172198	0.0229425	0.00543783
0	1	0.0100783	0.00468699	0.0142416	0.00580576	0.00920741	0.011457	0.00526571	0.0103436	0.0133922	0.00813059
0	1	0.0360059	0.0426088	0.00595719	0.0269361	0.0653364	0.0173463	0.0929611	0.0248251	0.0241642	0.0150474
0	1	0.100078	0.0664855	0.00533307	0.00844699	0.0874598	0.0562269	0.0107975	0.0195139	0.0128255	0.050302
0	1	0.00873675	0.0278424	0.00953959	0.0660428	0.0479726	0.0165337	0.0183938	0.0102085	0.0239512	0.0136297
0	1	0.00772641	0.00525396	0.0269247	0.00669005	0.0182701	0.0089861	0.00128021	0.00956292	0.0116039	0.00715756
0	1	0.00940754	0.0030936	0.0220781	0.00859059	0.00854633	0.00754577	0.00323675	0.00456674	0.0153982	0.00780313
0	1	0.135926	0.0669109	0.00829139	0.00891465	0.0863145	0.0743063	0.0798414	0.0275373	0.0273151	0.0170101
0	1	0.111875	0.0623522	0.00716485	0.00822252	0.0642925	0.0508287	0.0131642	0.0474047	0.0074084	0.0193988
0	1	0.177643	0.345035	0.00558436	0.00617384	0.109986	0.0812886	0.0187197	0.0749029	0.00517805	0.0225047
0	1	0.108738	0.0673697	0.00591662	0.00794241	0.083812	0.0384967	0.0144968	0.0225802	0.0044346	0.00753096
0	1	0.194713	0.342608	0.00485493	0.0183233	0.0968842	0.0996038	0.0746725	0.11101	0.015295	0.016752
0	1	0.0693206	0.0611426	0.00716485	0.0280126	0.0971555	0.0449163	0.021185	0.027147	0.0127017	0.0137579
0	1	0.0621592	0.0286872	0.0113308	0.00697018	0.0769236	0.0309509	0.0087527	0.0229314	0.0165428	0.0172423
0	1	0.015004	0.0132067	0.0197034	0.00764031	0.0360173	0.0156898	0.0120289	0.0160618	0.0155602	0.0200558
0	1	0.00705564	0.000710615	0.00479009	0.00338901	0.00157705	0.0068403	0.00135264	0.00497663	0.0088953	0.0148421
0	1	0.139367	0.175593	0.0083725	0.0458153	0.163635	0.0659569	0.16588	0.0624961	0.0328904	0.0103721
0	1	0.0381902	0.0695371	0.00899665	0.00943087	0.0934521	0.0137878	0.0139909	0.0171009	0.0059215	0.0197927
0	1	0.0500961	0.0437479	0.00453872	0.0395199	0.0416108	0.0228829	0.0731708	0.00954338	0.0165285	0.017366
0	1	0.0276969	0.0160491	0.0189981	0.0155127	0.0357079	0.0129752	0.00391307	0.00993369	0.0210205	0.0192683
0	1	0.133619	0.0225807	0.0615595	0.00515759	0.0371506	0.0985109	0.00672439	0.0627054	0.018558	0.0186185
0	1	0.0446857	0.0312709	0.0275907	0.0107556	0.0403516	0.0290569	0.0223214	0.0267762	0.0110112	0.0182886
0	1	0.0780869	0.0631988	0.00299887	0.0678375	0.109726	0.0373726	0.192804	0.0200561	0.0427451	0.0123424
0	1	0.0344207	0.00795277	0.00941793	0.00657778	0.0302189	0.0157982	0.00263286	0.00917258	0.0110995	0.0242334
0	1	0.218854	0.0563876	0.0170528	0.0109633	0.118734	0.0855133	0.00583339	0.0431187	0.0249338	0.0159068
0	1	0.366393	0.991297	0.0118738	0.0486854	0.34814	0.153309	0.409658	0.387134	0.0176826	0.0142924
0	1	0.0655074	0.0434606	0.0112093	0.00331666	0.0945129	0.0352535	0.0131642	0.0282789	0.0103822	0.0120607
0	1	0.056481	0.0310204	0.00895605	0.0420918	0.0628358	0.0308732	0.0560217	0.0267762	0.0126604	0.0247509
0	1	0.305814	0.448026	0.00770783	0.016533	0.154112	0.153874	0.418066	0.174167	0.0272054	0.0151637
0	1	0.0587547	0.0176141	0.0137867	0.00334503	0.0443087	0.029521	0.00519329	0.0278885	0.00791273	0.0081276
0	1	0.0789451	0.105024	0.00479009	0.0211602	0.0976833	0.0386039	0.0372675	0.0411871	0.0128908	0.015427
0	1	0.159892	0.200732	0.0137056	0.00828444	0.099504	0.122432	0.0112262	0.0750882	0.00764751	0.0128872
0	1	0.0127669	0.00468699	0.0139568	0.00427329	0.0105296	0.00860395	0.00330918	0.00726	0.0179981	0.00497781
0	1	0.0142782	0.00269881	0.0231377	0.0086525	0.0267063	0.0068403	0.00515707	0.0057182	0.0270912	0.0150004
0	1	0.00638209	0.00145523	0.0159586	0.00729425	0.00488246	0.00553656	0.00330918	0.00785356	0.0161773	0.0099269
0	1	0.166363	0.210016	0.0077484	0.0159288	0.0786619	0.071447	0.228581	0.0658473	0.0286869	0.0352107
0	1	0.0063849	0.00539761	0.0102168	0.00270393	0.00737548	0.00719304	0.00263286	0.00534741	0.011843	0.0086819
0	1	0.0184783	0.013494	0.0136813	0.00334503	0.0360768	0.0193867	0.00583339	0.0130173	0.0108692	0.00611848
0	1	0.0905431	0.0811617	0.0175472	0.00887068	0.145728	0.0524198	0.00782614	0.0273373	0.0137755	0.0434402
0	1	0.0781652	0.0112185	0.0154157	0.0168536	0.102939	0.0603671	0.0192983	0.0279617	0.0367791	0.0202487
0	1	0.0490905	0.0120728	0.0122305	0.0158409	0.0975808	0.0275895	0.0117754	0.0259759	0.0202078	0.0194324
0	1	0.0537537	0.00880704	0.0137785	0.00580576	0.0926316	0.0130823	0.00394929	0.0240634	0.0231816	0.0206027
0	1	0.0394577	0.0112185	0.016972	0.00979896	0.0449287	0.0121625	0.00733633	0.0172132	0.011843	0.0219574
0	1	0.0974557	0.0287043	0.0846351	0.00701413	0.0332952	0.079725	0.0024004	0.0214613	0.014982	0.0215878
0	1	0.0303497	0.0137416	0.00766727	0.00548168	0.0414867	0.0149844	0.00394929	0.0106948	0.0106246	0.0179823
0	1	0.130941	0.0991528	0.00833195	0.00645393	0.0803736	0.0647237	0.0249398	0.0462734	0.00074345	0.0190846
0	1	0.0284807	0.0117931	0.012352	0.0156835	0.0441016	0.0205987	0.00594204	0.00765033	0.0107213	0.0384603
0	1	0.25534	0.516167	0.00537364	0.0278644	0.12341	0.0884184	0.150958	0.147297	0.00395637	0.0313001
0	1	0.0218377	0.00610823	0.0329388	0.00794241	0.034183	0.0151227	0.00864733	0.0133881	0.0147361	0.0119677
0	1	0.0815729	0.0294782	0.00412542	0.00576699	0.106286	0.0352358	0.0104228	0.0211457	0.0159297	0.0129347
0	1	0.0127669	0.00667519	0.00766727	0.00979896	0.0164015	0.0154755	0.00551465	0.0103045	0.00987786	0.011584
0	1	0.240568	0.348473	0.00953959	0.0074557	0.0530054	0.216576	0.025717	0.310623	0.00642583	0.0147968
0	1	0.0577923	0.0831704	0.00829139	0.00919478	0.0551323	0.0227445	0.0101342	0.0225216	0.00953005	0.00752921
0	1	0.059472	0.0844875	0.00708372	0.0110513	0.0538273	0.0228532	0.00992754	0.022881	0.00985176	0.00639271
0	1	0.210428	0.442068	0.0166033	0.0563845	0.0255131	0.491399	0.723991	0.523154	0.0313073	0.0233508
0	1	0.0434263	0.00880704	0.0319984	0.00636598	0.0303354	0.0270396	0.020832	0.0164326	0.0143538	0.0181702
0	1	0.182606	0.133633	0.00595719	0.0244754	0.0565112	0.0909386	0.271417	0.057358	0.0155602	0.014882
0	1	0.0305589	0.0132144	0.00949905	0.0076623	0.0751879	0.0153653	0.00917879	0.00726	0.0123473	0.0144903
0	1	0.156305	0.0701558	0.0089155	0.0167736	0.126046	0.0763503	0.222027	0.0259564	0.0550317	0.0119984
0	1	0.0319169	0.0120728	0.0220376	0.0103591	0.0586525	0.0164748	0.0111676	0.0206285	0.0148233	0.0126578
0	1	0.00940754	0.00142124	0.0102122	0.0103591	0.0118517	0.00317461	0.0110629	0.00686966	0.0155222	0.00992391
0	1	0.220814	0.308149	0.0206817	0.0500533	0.24909	0.113391	0.0689496	0.151248	0.017021	0.0343957
0	1	0.177459	0.0930151	0.0144108	0.132493	0.0193474	0.520324	0.819871	0.314962	0.15551	0.041624
0	1	0.00974151	0.0124961	0.00716485	0.00520157	0.0358579	0.0147388	0.00327297	0.0129977	0.0155602	0.0216168
0	1	0.146153	0.119151	0.00953959	0.0179774	0.104218	0.0695939	0.182431	0.0454335	0.022199	0.0166695
0	1	0.00604809	0.00326576	0.0361695	0.00761833	0.00645951	0.0115642	0.00195653	0.00880179	0.0288379	0.0130531
0	1	0.200912	0.405844	0.00829139	0.0194659	0.161781	0.0774845	0.107973	0.121728	0.00246946	0.0109537
0	1	0.0765989	0.0337992	0.00887494	0.0119252	0.105477	0.0400154	0.00782614	0.0214092	0.0101431	0.0084518
0	1	0.121759	0.0700253	0.00474952	0.0377345	0.146092	0.0467895	0.105847	0.0278153	0.020473	0.0100941
0	1	0.0688725	0.00951767	0.0239622	0.0150005	0.0900827	0.0330673	0.00989134	0.015737	0.0203769	0.0392375
0	1	0.083028	0.0300761	0.0119144	0.0102533	0.0731612	0.0305982	0.0166114	0.0168425	0.0128581	0.0257983
0	1	0.141448	0.406168	0.00650017	0.0070257	0.0683962	0.0583323	0.0258649	0.123801	0.00642583	0.0156474
0	1	0.0164632	0.00539761	0.00842912	0.0110073	0.0259417	0.0104962	0.010416	0.00991417	0.0110995	0.0102297
0	1	0.0120962	0.0126003	0.0144239	0.00579137	0.046953	0.0114455	0.00387686	0.00802112	0.0154535	0.0112281
0	1	0.242535	0.0585502	0.0126276	0.029589	0.0688392	0.158554	0.331476	0.0632626	0.0271107	0.0194069
0	1	0.0776036	0.00667519	0.0280999	0.0106833	0.0579366	0.0328826	0.00398551	0.0125879	0.015807	0.0168118
0	1	0.0643115	0.0614979	0.0095802	0.0314051	0.0805701	0.0374651	0.121274	0.0172132	0.0243947	0.0226246
0	1	0.00671886	0.00667519	0.0153751	0.0104211	0.0193308	0.0146316	0.00868352	0.00727955	0.00937353	0.0268231
0	1	0.100791	0.0712262	0.00478307	0.00870131	0.080907	0.0338785	0.00526571	0.023505	0.0115778	0.0327
0	1	0.0500574	0.0712382	0.00591662	0.0143523	0.0727727	0.0274096	0.00998932	0.0290009	0.00616061	0.0577863
0	1	0.029511	0.0444585	0.00291775	0.0394759	0.047073	0.0250616	0.0676732	0.0217996	0.0172862	0.0360824
0	1	0.0228424	0.027555	0.00438753	0.0170932	0.0568762	0.0106132	0.0100457	0.0115178	0.0173395	0.00750631
0	1	0.0931934	0.111094	0.0037688	0.0351274	0.0797438	0.0516831	0.0801335	0.0354218	0.0189862	0.0382383
0	1	0.0450937	0.0125038	0.00237477	0.0146324	0.0543763	0.0213648	0.00928744	0.00610854	0.0122354	0.0280785
0	1	0.00335943	0.00994093	0.0117603	0.00526073	0.0101234	0.00553656	0.00282844	0.00228337	0.0080231	0.00938587
0	1	0.143801	0.068148	0.00650017	0.0285126	0.0416644	0.152736	0.0680344	0.108729	0.0100701	0.0111241
0	1	0.0514895	0.0534015	0.00595719	0.0260519	0.0499785	0.0254827	0.0903133	0.0214092	0.0282152	0.0158375
0	1	0.0134405	0.00383272	0.00716485	0.00427329	0.00826733	0.0148772	0.00199275	0.00895138	0.0059215	0.0272717
0	1	0.162429	0.116557	0.0130815	0.0122597	0.169445	0.053545	0.0685267	0.0514722	0.0163982	0.0112665
0	1	0.113219	0.33887	0.00868036	0.0088631	0.0826516	0.0494424	0.0447928	0.0863068	0.00913441	0.0137933
0	1	0.0278858	0.00653153	0.0154157	0.00932382	0.0537152	0.0152881	0.00597826	0.0227336	0.0180036	0.008635
0	1	0.0793234	0.08726	0.0100826	0.00257822	0.0567158	0.0490334	0.0426341	0.0447114	0.00987786	0.0137563
0	1	0.0114226	0.0261338	0.0065813	0.0468141	0.036065	0.0177302	0.0171498	0.0106753	0.011843	0.0366455
0	1	0.0334435	0.00596457	0.0285213	0.0124554	0.0505133	0.0198829	0.00597826	0.0214092	0.0157994	0.0172206
0	1	0.00974151	0.00269881	0.0147185	0.00366911	0.0105296	0.005291	0.00391307	0.00534741	0.0106766	0.00936793
0	1	0.0806589	0.118622	0.00533307	0.0220147	0.184968	0.0316644	0.0112077	0.0441286	0.00788662	0.0406229
0	1	0.00517954	0.00397638	0.0117521	0.0118476	0.0131261	0.00659475	0.00323539	0.010324	0.0119463	0.00675543
0	1	0.0778313	0.0269214	0.00949905	0.00553202	0.0767299	0.0355353	0.0058696	0.0181271	0.00878008	0.0146436
0	1	0.0504558	0.0222258	0.0164531	0.00493825	0.027445	0.027368	0.0259308	0.0196121	0.020747	0.0103227
0	1	0.20749	0.0373938	0.0190792	0.0228549	0.0857029	0.0965865	0.0907732	0.0379507	0.0343606	0.00941192
0	1	0.0600863	0.0460529	0.00895605	0.0584256	0.0461237	0.0435181	0.0386567	0.0233023	0.010234	0.0199033
0	1	0.102325	0.0264156	0.022467	0.0414098	0.0390678	0.0801523	0.212526	0.0596218	0.0321031	0.0187974
0	1	0.0552678	0.103318	0.0072054	0.0623342	0.0868287	0.0509106	0.0349827	0.0125689	0.00815185	0.0837471
0	1	0.0941062	0.0152136	0.00299887	0.0648915	0.0506733	0.07339	0.203155	0.016413	0.115021	0.0175075
0	1	0.190057	0.309214	0.00887494	0.0098661	0.1192	0.096101	0.0156885	0.0858205	0.0059215	0.0174589
0	1	0.123286	0.0568186	0.00354186	0.0125398	0.0740457	0.0466003	0.149108	0.0175841	0.0123473	0.0160028
0	1	0.0100783	0.003711	0.00895605	0.00822252	0.0217202	0.00685768	0.00327297	0.00306405	0.00616061	0.00482714
0	1	0.0964241	0.0318187	0.00807253	0.00822252	0.0619838	0.0490027	0.00458939	0.0274787	0.0115285	0.0191921
0	1	0.0329235	0.00412005	0.0223852	0.00693658	0.052108	0.0158695	0.0058696	0.0102411	0.0118169	0.041048
0	1	0.0488259	0.0223011	0.0200114	0.010123	0.0543405	0.0184155	0.00330918	0.018721	0.0184818	0.0155288
0	1	0.0322499	0.0386299	0.0090372	0.0707785	0.0797654	0.0175868	0.0206763	0.0240829	0.0389811	0.00640873
0	1	0.219732	0.380336	0.0142892	0.0213717	0.155726	0.0801876	0.0593996	0.0764879	0.0133299	0.0157234
0	1	0.0446829	0.020268	0.00953959	0.013379	0.0594659	0.0192172	0.00398551	0.00765033	0.019234	0.00779716
0	1	0.0299008	0.00213185	0.0153914	0.00701413	0.039135	0.0231204	0.00330918	0.00726	0.00891594	0.0116522
0	1	0.0255311	0.00653153	0.0334127	0.0128639	0.0426839	0.0113186	0.00195653	0.0133881	0.0262174	0.0170295
0	1	0.0490132	0.040224	0.0138273	0.0508895	0.0575047	0.0249848	0.0074159	0.0229444	0.017021	0.0225092
0	1	0.0168	0.0127297	0.00716485	0.0136139	0.0323846	0.0136806	0.00757917	0.0137588	0.0177645	0.0121933
0	1	0.0554362	0.0194103	0.0112902	0.052174	0.0556515	0.013642	0.0119097	0.018638	0.0138081	0.00736973
0	1	0.0413235	0.019315	0.0110714	0.00498063	0.0671951	0.0260886	0.00494697	0.0193367	0.029351	0.0182063
0	1	0.029843	0.0516097	0.00650017	0.00640995	0.0607461	0.0201192	0.00394929	0.0167709	0.0074084	0.0121305
0	1	0.0251971	0.0177128	0.00669469	0.00520157	0.0410211	0.0185717	0.00394929	0.00671625	0.00517805	0.0167474
0	1	0.00671886	0.0085197	0.00654074	0.0275403	0.00696928	0.00553656	0.00857489	0.00495708	0.0165428	0.00958077
0	1	0.101978	0.292409	0.0147916	0.00851417	0.162222	0.0517577	0.0275364	0.0933039	0.0125604	0.0221825
0	1	0.0137745	0.00525396	0.0103442	0.0134241	0.00844278	0.00825125	0.00394929	0.0119103	0.0106225	0.00966477
0	1	0.00574865	0.00696253	0.0129032	0.0346092	0.00857222	0.00246913	0.00206387	0.0089617	0.0165699	0.0078188
0	1	0.071564	0.00326576	0.0454607	0.00120838	0.0361208	0.0371457	0.00387686	0.00915302	0.0214818	0.0143822
0	1	0.093989	0.031811	0.0184957	0.00487748	0.0677096	0.0447503	0.00821522	0.0305622	0.00961266	0.0169485
0	1	0.0114226	0.00397638	0.00537364	0.00522473	0.0255622	0.00696768	0.00256042	0.00841146	0.013569	0.00816631
0	1	0.226586	0.0293615	0.00895605	0.0575231	0.0695136	0.144274	0.437817	0.0837973	0.10358	0.0174626
0	1	0.0124302	0.00784886	0.00470896	0.00640995	0.0212384	0.0131135	0.00320054	0.00790404	0.0108604	0.014247
0	1	0.0137745	0.00232925	0.0256769	0.00612985	0.017905	0.00880871	0.00128021	0.00880179	0.0232701	0.0105512
0	1	0.0478162	0.0853562	0.00362299	0.0363311	0.102094	0.0240794	0.145697	0.0298011	0.0441525	0.0243462
0	1	0.104188	0.0600327	0.00470896	0.0183016	0.0145997	0.142198	0.30131	0.0908132	0.0325877	0.0151799
0	1	0.0131009	0.00610823	0.0663201	0.00366911	0.017205	0.0143101	0.00195653	0.00724046	0.0405125	0.010935
0	1	0.101935	0.0964208	0.00833195	0.0283523	0.0635903	0.0564724	0.308024	0.0362804	0.0490719	0.00941052
0	1	0.146821	0.0563854	0.0113714	0.0103152	0.141632	0.0608021	0.012488	0.0439503	0.0116039	0.0222904
0	1	0.102618	0.0746066	0.0101637	0.0139756	0.117513	0.0497969	0.0176383	0.0329627	0.0110995	0.0100323
0	1	0.0631611	0.0538325	0.00175065	0.0316158	0.0614968	0.0256962	0.0410334	0.0160227	0.0239512	0.0128026
0	1	0.0396181	0.0193227	0.0089155	0.00640995	0.0309277	0.0150915	0.009215	0.0129782	0.00772287	0.00375614
0	1	0.203794	0.142281	0.00825082	0.0347643	0.0198222	0.281684	0.533847	0.218039	0.0737959	0.0139452
0	1	0.015116	0.0062519	0.0119549	0.0167691	0.0290957	0.01477	0.00199275	0.0137588	0.0200855	0.00779716
0	1	0.268661	0.0569131	0.0341267	0.00552566	0.0653201	0.176505	0.0712375	0.102911	0.0182551	0.0104186
0	1	0.00393875	0.00824009	0.0181852	0.00750053	0.00961362	0.00920225	0.00387686	0.00993369	0.0231556	0.00729078
0	1	0.0282198	0.0329614	0.00770783	0.0461245	0.0661575	0.0194295	0.0158333	0.0125131	0.0285377	0.011518
0	1	0.0751195	0.0431108	0.00650017	0.00805467	0.103441	0.0344464	0.00590582	0.0205976	0.0140473	0.0182275
0	1	0.208345	0.125941	0.0100826	0.00794241	0.191688	0.0771109	0.0183576	0.0496783	0.0274945	0.0220237
0	1	0.0231848	0.00142124	0.00863524	0.00915079	0.0316923	0.00920225	0.00618966	0.0110852	0.0242799	0.00605502
0	1	0.233301	0.711006	0.00416597	0.0109593	0.236127	0.102515	0.0895981	0.233935	0.00544327	0.0101935
0	1	0.204001	0.275341	0.0107473	0.0146964	0.198678	0.0823525	0.0447085	0.12986	0.00865618	0.00924293
0	1	0.0114226	0.00653153	0.0579184	0.00492147	0.0271489	0.0108588	0.0052295	0.0152811	0.0323772	0.0112318
0	1	0.0657283	0.112495	0.0065813	0.0085466	0.131259	0.0367532	0.00530058	0.0378418	0.0108865	0.0319208
0	1	0.16754	0.171422	0.00668657	0.0648621	0.13618	0.0697354	0.0734763	0.0673794	0.0159851	0.0105683
0	1	0.0312433	0.0105978	0.00749642	0.00951884	0.0574751	0.0171631	0.00572867	0.0175841	0.017508	0.00792077
0	1	0.0201594	0.01381	0.0113611	0.0781671	0.0230703	0.0141043	0.0196901	0.00993369	0.0395565	0.0103197
0	1	0.0891745	0.05521	0.00591662	0.0173733	0.0901386	0.0439758	0.0364372	0.0202382	0.0146929	0.0115791
0	1	0.039982	0.04275	0.00650017	0.0541761	0.0705286	0.0221245	0.0593836	0.0237121	0.0331533	0.00802269
0	1	0.00604809	0.00284247	0.0389196	0.00761833	0.0198883	0.0120017	0.00192032	0.01878	0.0315028	0.00902181
0	1	0.137007	0.0109389	0.0402306	0.00487748	0.0297818	0.117226	0.0116512	0.0710386	0.0138081	0.0198689
0	1	0.0174679	0.0103668	0.0161615	0.010123	0.0510709	0.012408	0.00658215	0.0152616	0.0153419	0.0115094
0	1	0.177389	0.0198895	0.0348757	0.00640995	0.0578411	0.110219	0.00861113	0.0385638	0.0110995	0.00978983
[truncated: 3,429 more rows]
