# Supplementary material for: Relationship between histone modifications and transcription factor binding is protein family specific
Source: Genome Res. 2018 Mar;28(3):321–33. doi: 10.1101/gr.220079.116 (PMC5848611; doi:10.1101/gr.220079.116)
Supplement: Supplemental Material [file supp_gr.220079.116_Supplemental_Material.zip › Supplemental_Material/POU2F2/POU2F2.txt]

TGGTGTGTATGTATTATGCATGTAGTGCTCTGA	0
GTTTTCAAGTCAGATTTTCATTTTAGAAACATT	0
ttgtgaccatgtgttttacatattgaagctttg	0
AAAAAGTCAGTGCATTTTCATTTTGTATAAAAT	0
ctttttctctgtcatatgcatgccttttactgg	0
tttattttatttattttaCATATTTGATTCTGA	0
CAGTGCTGTTTTCATTTGCATTCTGTGAAGTGA	0
gaaggtatgagtcatttacataccttctttgga	0
aggcccatctctctttttcatgtttttctgcct	0
ttactaagttataatttgcataaaataagtcac	0
caggggcttccgcttttgcatcttgctcatttc	0
TCAGACTGTCTGAATTTGCATTTCACATGGTAG	0
acgcccagttaatttttgcatttttttgtggtg	0
gattagacccagcttatgcatttttggccacag	0
ccttgtggttttgatttgcatttccctgatggc	0
tgatgtagagcactttttcatatacttgttgcc	0
atttctagcggtcttttgcataacaatgtgaat	0
acgcctggctaaattttgcattttgagtcgaga	0
TTTTTGCTTTGCTATTTGCATGAAATTTATTTT	0
tgtgcagttggaaatttgcataaacttcagaat	0
tagtgtagttctaatttgcatccatagaaacta	0
cctctttgttctcctttgcatttacctatttag	0
TGTAATGGTCAGAATTTGCATTAGACTTCACAG	0
GGACCCTACATACATTTGCATAAATGTTCCTCT	0
AATTATTTTGCTTTTTTGCATACCACATTCATT	0
tctgactctatatatttgcctattcttgacatt	0
atactgttctttcattttcatgtttagaattca	0
CACATGAATCTCAATTTGCATCTTCATCCCCGA	0
TCATTTTATTTTAATTTACATATTAGAACATAC	0
tcatttcattaacatttgcatgaaatgtctatt	0
gacttaagatgtattttgcataatacaattgta	0
TCTCCTAACTTCCATTTACATTTCAGGACAAAC	0
CGTGGCAGTCAGAATTTACATTTATGggctaga	0
atgatttattttgttttgcatttgctgaggagt	0
CCACGATGATATGATTTGCATGTTTGTCTATGC	0
gcctttgcttctcatttgccttccaccatgatc	0
cactgtggtcttactttgcatttctctaatgac	0
cagatgtttccgcttttgcatcttcctcatttt	0
CAATTAAAGTTTAATTTACATAAATAgctaggc	0
GCCAGGTGAGATGCTTTGCATATAGTACTTACT	0
ATAGGACACAGGCATATACATATAAATACATTT	0
AGCTTGCAGGGAATTTTGCATAACTCAGTCTAT	0
agtggctgaactaatttgcattcccacaagcag	0
CACATTCAGGGCTATTTACATTTCAACAACCAA	0
TTCTGGAAGATGAATATGCATTTTTGTGTTGGA	0
ctgcagagaactaatttacattcccactaacat	0
agtggttgaactaatttacattcccaccaacag	0
acacccggctaatatttgcatttttagtacaga	0
TACAGATTTTGAAATTTGCATATTTATACTCTT	0
atgatttcagtttttttgcatttattgagactt	0
gtttgaatcctttatttgcataaacagacctga	0
gaaaatttttttaattttcattttctttaagag	0
cacaacctagatcctttgcatgtgtggttcaca	0
TCCCAGCGTATGGTTTTGCATTTGCCTCTCCAG	0
attgcacaatctcatttacatgtgaaatttttt	0
CCAAGATTAGTTTTTATGCATTTGTTCCTTTGT	0
TGGTTCAGTCCTATTTTGCATAAGTTCCTTTTG	0
ATTCAGAAGCAGTATTTACATGATGTCATCATG	0
TTTTGTTGAGTGCTTTTGCATACTTAAGGAGTA	0
cactgaatatacaatttacatgtgagaggatgg	0
GGACTTCTAGATCTTTTGCATAAAACAGCTTAA	0
atcatttcacaacatatacatatatttaagatc	0
gtcttgagataacatttgcattgaaaattctca	0
acacctggctaatttttgcattttttgtagagc	0
AGTAATATTAATAATTTTCATGATTTGAGAAGC	0
GCACACAGAGCTCTTTTGCATGCAACATCTCTT	0
aaactgtcccttaatttgcatataattaaaagc	0
TCACTAAAAAGCCATTTACATACTTGTACCTCA	0
TTCTTGCTGGGAAATATGCATAAAGAAGTTACC	0
TTATCTTAACCACATTTACATTTTTTTTTTTTA	0
cattgtgatttccatttgcatttctctaattac	0
aactggaaagcccatttgcataagattaggttg	0
cattgtggtttttatttgcatgttcctgaagac	0
GCTGCAGAAAGAAATATGCATTTGCAGAACCTA	0
atgatgtgttttcattttcattcttttcaaaaa	0
ATGCCATACTTTTATATGCATTATCACATTTGA	0
atgcctggctaatttttgcatttttagtagaga	0
gctggctgcagaaatttgcataagtaaaaagga	0
cattgtggttttaatttgcattttcctaatggc	0
tctgtctttatggatttgcctattttggccatt	0
attgtatgattccatttacatgaaatggccaaa	0
cccagtttcattcttttgcatatggcttttcag	0
gatcagcaaactgctttgcataaatccaagtct	0
AACATGCAGAGTGCTTTGCATATGGAAGGTGCT	0
tcatttggttttgatttgcctttactgatggct	0
ATGCTGGGGTTTAATTTTCATTAATCTTAATTT	0
TGGTTAACCAATCATTTACATAAACAGTATATT	0
gggcatttagccaatttacatttaaggttaata	0
TAGAAGTAGATTCATTTTCATATTCCTGCAGTG	0
gctttcagaatgattttgcatttataatttcac	0
GTAGGGAAGGATTATTTACATTTTTTTAGTTCT	0
cactggagtttttatttgcatttccctaatgac	0
gggcatttagcccatttacatttgaggttagta	0
TGGGGTTATATACATTTGCATTCATTGGTCTTC	0
cattgtggttttgatttgcatttccctgatgat	0
AAGACGTGTTTGGATTTGCCTGTAGGACACATC	0
ggcacactcattcatttacatatcctctgtggc	0
tgtggccaaactaatttacattcccaccagcag	0
agccttttcaggtttttgcatttctgactggtc	0
ggctaatttttttattttcatttttagagtcta	0
ATCAGAAACCATTTTTTGcatttctaaggccta	0
gaggcagtgtttgatttgcatagggctcgggat	0
CACCCTGAACTCTATTTGCATGCAAGCTTATCT	0
cgctgaatacacaatttacatgtgagagcaggg	0
cattgtggttttgatttgcatttctctgattca	0
TTGTAACTAAAACATTTGCATTGATAAATGTCA	0
ctgtcacctaacaatttgcattttaggttcctc	0
TTTCTAATCATCTATTTGCATTAAGATTACTCT	0
CCCACCCTAATGCCTTTGCATACAGAATTTTAA	0
CTTTCATTAGAAATTTTGCATAATCTATTTTTA	0
CACAACCACAGATATTTGCATATGAATGCAGAA	0
agcagaaaaataaatatgcatgcgtttcccatg	0
TGCTACAAACCTTTTTTGCATGGTCAGACTGAT	0
gggtcactccttcatttacatagtgtaactaag	0
actggtagtgttaatttgcatttccttcatgag	0
acctctTATATTCATTTGCATGCGGGCCATTTA	0
GAAGAGGATACCTATTTTCATTTGAGTAAAAAG	0
gataatttaggccatttacatattgttaagtaa	0
ACAATTAACATGTATTTGTATATTTATACTGTG	0
CAGAACGGTttacttttgcatatagtattatct	0
atcttcttttaacttttgcatttatggggtggc	0
atgctgggctaatttttgcattttttagtggag	0
CCACCCAACCCCATTTTGCATAGAAGATATTGT	0
GTAGTTCCTTTTTATTTGCATGTGGGGAGAATT	0
tctctttaacattttttgcataaccacaaacca	0
CAGAAAGTCAGCAATTTGCATGGTTTTAAAGTT	0
TTGTGGTGGTAATATATGCATTTTACAGCCTGT	0
tactgggattttgatttgcatttaccagatgac	0
TCCTTTACTAGTAATTTGCATGATTGTAAGAAC	0
acgcccagctaatttttgcatttttagtagaaa	0
ggtaatgctggcaatttgcatatgctaaagaga	0
tgtaaacttattgttttgcatatttctatagtt	0
agacaacatcatcattttcatttcctgatttca	0
TTTACTTATATAAATTTGCATAGGACACCAATT	0
GAAAATAATTTTGATTTGCATGAGTACTTTCTG	0
CATCTCTAAGCCAATTTGCATATTCCTGGTACA	0
CTCTGCTGAAAATATTTGCATAGATTTGAACAA	0
ATAACAGCCATTTATTTACATACACAAAAAAGA	0
ATGGGTTCCTAGAATTTGCATTAGAAAGGAGAA	0
tcatttggttttaatttgcattgctctgatgat	0
cattgtggttttcatttgcatttctctaatgat	0
actcgttatgccattttgcattcccatcagcag	0
ccttcctcaggccttttgcatatgctcttcctg	0
attctgagttgatttttgcatatggtgtgagat	0
tccagaggcatgaaTTTGCATGAACAGAAAAAA	0
tacacatgactatatttgcatcatctttcaCCC	0
AGACTTCTGAAATATTTGCATTTTTATCCACAA	0
CCTTGGAAAAAAGATTTGCATTCAGTGCAAATC	0
GGGCTAGTGAAATATTTTCATTTAAATGGAAAT	0
TATTTTCGCCAAATTTTGCATAATAAACCACTA	0
cagccagctaattttttgcatttttagtagaga	0
GAGAGCACTTCCATTTTGCATTCCTCAGGGAAA	0
TGCATTAAATTGCATATTCATTTTTTTGCTCAT	0
CAGTTGAGCATATATTTGCATCACATCCTGACA	0
cattgtggctttgatttgcatttctctgatgat	0
tgggtgtggtgacatttgcctatagtcccagct	0
ACACCTGTACGGTATTtgcatgatctcatttgg	0
AAGTCACATCCTGCTTTGCATTTCAATTTGGTA	0
ttcctggggtggcattttcataaatatgtgggt	0
AGTACAAATCCTAATTTGCATTAAGTCCTTACA	0
ATTTCATTTAATGATTTACATAAAAATAGGTCG	0
TATTCATATCTGAATTTGCATCTGTCACAAACC	0
ccttctcatgttgatttgcatgggtaccttgta	0
TTATATTTGAAGATTTTGCATATAAAGAACTGA	0
cattgtggtattaatttgcatttctctagtggc	0
ACTTAGCTCTCAAATTTACATAGCTACCTAAAC	0
aaaaaaaaaacTGCTTTGCATAAAACAGTCACC	0
gattttggtttttatttgcatttctctgatgac	0
CTGATGAATTCTTATTTGCATTCCAGTACCTCG	0
atgcatttaatccatttacattaaagtacttac	0
tcgaagtccagtgatttgcatgttaatcttacc	0
TTCCCAAGTGTTCATTTTCATGTCTGCAGCTCA	0
aatgtggtgtcatatttgcatgtaacctacaca	0
atgattttgactactttgcatacttcacatgga	0
actttttattttgttttgcatttctctgatgat	0
aatgcctctgtgtatttgcataggctgttattc	0
gaacagcaagattttttgcatagagcgaaaaac	0
gctgattttttgtattttcataaagagggtggt	0
aaaagagattaacatttgcatcagtgggctgga	0
AACATTGAAGTATATTTTCATGtttttttttgt	0
GATTTACACATCAATTTTCATTTAATTAATAAT	0
TTGTGGCTTCTTTTTTTGCATTTGTGTCTTTCC	0
tgggcaggacataatttgcatgtctacagataa	0
CACTAAGGGTCTTATTTACATATGACTTAAGAA	0
AGGAGAGATGGGTTTTTGCATGTTTACGTAGTT	0
AAAAAAAATATTATTTTTCATATACTCTATAGG	0
tctgtctctatgaatttgcctattctagatact	0
tgcatctttgttcatttacatatctcaactgtg	0
atgcccggcctatttttgcatttttagtagaga	0
TGAGTCAGTGTTATTTTGCATACATATTGATGC	0
atttaaagccttcattttcataaaatggacctg	0
TTAATACAGACAAATTTGCATTCACAGCTACAA	0
agggctgtgctccatttacatagcgcctttcat	0
ATCTGATTTCAGGTTTTGCATACTGAGAACAGT	0
TTTTTGCTTTCTATTTTGCATATTATTTCAACA	0
GATCATCCTCTTGATTTGCATATAGCACTTACT	0
cttgacaatgagtttttgcatatgatgctaatg	0
ccaaggcaggttgatttgcatgtttataaacaa	0
TGCTCTTACTAGAATTTACATTTTTATTCTGCT	0
gcccagccTTCAAATTTACATGTCAGCCACAGG	0
TGGTCTGGAAGACATTTGCATTTAAGATACACC	0
AGACACACTGGAAATTTACATGCGCTTTTCTCC	0
TGACCTGGTGATATTTTGCATTAATGAAAGTTG	0
TTTGGAgtccttgattttcatgtgttaactctc	0
ATGATAACAGATTATTTGCATATGTTTGTTTGG	0
cattgtggttttgatttgcatttttctaatgat	0
TTTTCTCGTTAACATTTGCATTTTTTGGTATGA	0
AGCTCACTGTTTCATTTGCATTTATATCCTAGT	0
agttgctgaactaatttacattcccaccagcag	0
aacttggatgactattttcatatgtggctgtgt	0
TATTACGGAATACATTTGCAtttttgttttttt	0
TGCAgctgctgtaatttgcatttcttgattact	0
gcctatagacttcttttacatgaggtgtaaatg	0
TGTATCTATCAACATTTGCatctatcagtgaat	0
tcactgtggtttgatttgcatttctctaatgat	0
TTTGTTCACATGTATTTGCATGTGTTTCAACTT	0
cggccatgtttgtatttacataaaactttataa	0
ATAAGATCATTTCATTTGCATGTGGCTGAATAA	0
TGAGTCACCATTCATTTACATGATGCAGGTCTT	0
aggccaccacttcatttgcatggtgtgaacacc	0
AGCCCCTTAAAAAATATGCATAATCTCATGTGC	0
ccaaacactttgcatttgcatctcttttaattg	0
GTGATGTGACATGTTTTGCATTttattagtacc	0
CTGCAGTAAACTGTTTTGCATAAAGGAGGCTTG	0
ttgcaGGAAATTAATTTTCATAAACTGAGAGAG	0
acgcctgggtaatttttgcatttttagtaagag	0
GAAAATGTAAAGATTTTGCATTCCTTTTTACTG	0
cctgtctctctagatttgcctattctgaacggt	0
AGGCTAATGTTTCATATGCATGtattttatttt	0
tgagctcaaatctattttcataacaatactatg	0
actcatacgcctgctttgcattttggttgcaat	0
tgaggttgagagtattttcatatgtttaagggt	0
cattatggttttgatttgcatctctctggtgat	0
CTGCTGAAGTTTTTTTTGCATCTTGATTAGTGC	0
atattttcatttcatttgcatatatacattgga	0
GAcaagcttttctatttacatattgtacgtggc	0
actaagggactttatttacataacaaggccacc	0
caaaaaaaaaaaaatttgcatatagtaaagggt	0
CCAGCTCTGTGGCTTTTGCATGCAGGATCTCAG	0
cgttatgattttaatttgcatttctttcatgac	0
Aagttttcaaagcattttcatgcacattatgtc	0
AACGATGAACATGATTTGCATGACTTTTTTCTG	0
caccctgagctcaattttcatgttgttccccct	0
ATGCCAAGTGTTAATTTACATAACTTCCTGTTT	0
CAAACCGGAACTCATTTGCCTTCACTATACTAG	0
ATATGCACACGCCTTTTGCATGTTCAATCCTTT	0
AAGCCAAGCCCACATTTACATGAAAAGTCTTGG	0
GTGCAGTTGGTACATTTTCATGTTGTGAGCAGA	0
gaatgcttgatgaatttgcatgtcatccttgtg	0
aattgactcacagttttgcatggctggggaggc	0
CACTGTAGAGTGTATATGCATGTACATACATGT	0
CATTAGAACTCCAATATGCATTTTTCTCTCTGA	0
TAGTAATTTTCTGATTTGCATCTTTGCAGTCCC	0
tagtggtctcattttttgcatatgaatagacaa	0
GGATTTGTTACTTTTTTGCATATTAGGTTAATT	0
ATGTAAAGGATTCATTTACATACCACATTTTCA	0
TTGTTGGTCTGGCATTTGCCTACTTGGCATCTA	0
tgcacccagcctcttttgcatttttagtagaca	0
tttaccgcactgcatttgcatttatttcataac	0
ttaggacaagatgatttgcatatgaactccctc	0
gagaacctaaagcatttacatttccatttgccc	0
CCCTGACCACTACTTTTGCATTTGGTTTTACTA	0
AAATCATCTGTGCATATGCATGACTGCCTGCCT	0
AGAGCAACTAGGCTTTTGCATAAATGCACAGCA	0
gaagaaaacataaatatacatatactgtcctta	0
ACTCTATGAAGTCATTTGTATGTGATTACAGAT	0
ACCCTTTGTACTCATATGCATGAGAAACTCTCA	0
TGAAAAACACTTGCTTTGCATACCTACCTCATA	0
CAAGTCTGTTCTCATTTTCATTTTCCTCAGTCA	0
atttctcacaaacatttgcatgaaaatgttcac	0
agtggctgctctaatttacattcccactaacac	0
ccttgtggttttgctttgcatttccatagtaac	0
tgtttacgtttccatttacattcctaatcatgt	0
gtctggccattgtatttgtatattcagtctctt	0
ATCAAACCTAATGTTTTGCATAATGGAAAACAA	0
GCTTATCATTTTTATTTACATACACCCACACAT	0
cattatggtttagatttgcatttatctcatgat	0
aaatatcctctccatttacatagggcatacagg	0
gtgcccggccTTGATTTGCCTTTGAACTCTCTC	0
cgcctggctaattttttgcatttttagtagaga	0
TATCACTTGTATTATTTGCATATTTGCAATGAG	0
actctctgtgtgaatttgcctgttgtgacattt	0
cacggtgcccttcatttgcatattaaaaggcta	0
CTGTAGTTCATATATTTGCATGTTTATAGTTTG	0
cattgtggttttgatttgcatttccctcatgat	0
GTGAAAATATTTCATTTGCATAACTCCACTGAA	0
gacacagtctcaaaTATACATATGTGTGTGTGT	0
ATTCTTCTCAATCTTTTGCATCTTCCACCTGGC	0
tgcgttcactttcattttcatatctgtgatgat	0
CTTGGCTTAGAATATTTGCATTTGTTAAGATGA	0
tacacctagctaattttgcatttttactagaga	0
TGTGTGGATGTTCATTTGCATCTTTCCCTGTGA	0
agtagttgtgacattttgcatttccatcaatag	0
ccacctggccaatttttgcattttttctagaga	0
TCCCTGCCTGAATATTTGCATGTTTACAGTGTG	0
TCATTCTCCAAATATTTACATGAGCTGCATTAG	0
TATCAGAGGTACAATTTTCATAACAGCCATTGT	0
acactgttaagtgttttgcatgcattgcctggt	0
TATTCCAGGGTGCATTTGCATTTTAGTTTCAGC	0
acgcctggctaatttttgcatttttagtggaga	0
TTGTGAGTTAGTTATTTACATATTTATGAATAG	0
caatgtgattttgatttgcatctcttgtatgac	0
ATAAAACAACTTCATTTGTATTTGTGTGTGTGT	0
TCATAGATCTTATATTTGCATGCAGTGTTGAAC	0
GACTCTGCATGTGATTTGCATGTAACTCACATG	0
tataccatctaggttttgcataagtacattcta	0
AAATTCAGATGTCTTTTGCATATTAGATTACTT	0
tcactgtagataaatttgcatttcctagaattt	0
gtgattataggccatttgcatatcttcattgga	0
AGGAAAGGACAGCATTTTCATTCAAACGTATCC	0
ATTCCACATCCTCATTTTCATTTTTCAGACTGA	0
tttgatttccttcttttgcattctattgtaggg	0
cactgtggttatgatttgcatttccctgatgac	0
gatgatGGATTTCCTTTGCATGAGAAGTAGCAT	0
GGCTTGAAGAGAGATTTGCATTTCAAGAAGTAA	0
TATAGGAAGGAAAATTTGCATATTCGTCAATGT	0
atcagtgagagtCATTTGCATGAAACAGAAAAC	0
aatggctttaccattttgcattcccaccagcag	0
tattgtggtctgaattttcatttccctaatggc	0
TTCACATATGGACATTTGCATGGGTTTAGCATG	0
ATCTTAGAATAACATTTACATGTGGGTAATTAG	0
gcctctccacttaatattcatgtgaccacaggg	0
CTTCACAGTAATCTTTTGCATGAACACCATAGT	0
tggtctgtgacctttttgcatttttctaCCAGA	0
AATCTCCACTTTCATTTGCCTTCACTGGTGTCA	0
GGTAACCAAGCTCATTTGCATGGCTGTCCAGAA	0
ttctgttctgttgatttacatatcattttgtca	0
TTGCTTATAAAATATTTTCATTTGCTTTTTGAC	0
aagaagctaagtgatttgcctaagggtcataca	0
tatgagaaggctcatttgcatggctgacagtta	0
ACTGTTACTGGATATTTACATTTTAGTTATCCc	0
TCATGTTTAACTGATTTGCATCCTTTGTCTCAG	0
atgtttattggccatttgcataccatctttgaa	0
catagctgaatttatttgcatgagtgactctag	0
CTTGCATCTCAGTATTTTCATTTCACTTCATCC	0
CACTTGTGTACATATATGCATGTGTACCATGTG	0
CTCCAATGAACACATATGCATAGGCTGCATTGC	0
cattgtggttttgctttgcatttctctgatggt	0
TGTCCTTGGATGGTTTTGCATGAGCTGACTTTT	0
tctgcctctctgaatttgcctattctagatatt	0
AATGCCCTGTATAATTTGCATAATAATTACCAC	0
gggtattgaagtcatttgcatagaagttacaca	0
GGCATCATATATTATTTGCATACAAGTACATCT	0
ctgaaggaagtacatttgcattgagaacaggtt	0
ttctgcAAGCTGAATTTGCATAATGGAATGCTG	0
aatctccatagacatttgcatgagagtAAGTCT	0
TACCAAGTAGCTCATTTGCATGACCCGGTTTCT	0
TGAGGTTTGGCCAATTTGCATTCTGCTAGAATT	0
tattgtggttttgatttgcatttctctggtgat	0
TCTGGAATAACCCATTTGCCTTTGCTTTTAAGA	0
gccatacttattcatttacatattgtctttgtc	0
atcttctctttatttatgcatgtctctgtgccc	0
atatttttcagacttttgcattctgacaacctg	0
TTTAGGAGGTGCCATTTACATACAGTTTCTAGG	0
TGGTATGTGTTTCCTTTGCATTTGTGGTCAGCT	0
TTTTTAAACTTTCATTTTCATTTATAGAGTAGA	0
cctaatttgtaatatttgcattggaaagtagaa	0
AAATTACTAGGTGATTTGCATGTGAGAATAATT	0
GATATTCTCTTGGATTTTCATGACATCTGCTTA	0
catgcccagctaattttgcatttttttgtagaa	0
aaatctgggctccatttgcctattgtgttctcg	0
TGGTCTGCTGTATATTTTCATGTTCTTAGAACT	0
GTGAATATTCTCATTTTGCATTTTATCTTTCTG	0
CTTACAGTCATCATTTTGCATTTTACCATGTTA	0
TTCTGCTTGTTTACTTTGCATTTCAGCACAGCG	0
GACagctgtgtggctttgcataaactgactttt	0
TGAGACGCTAGAAATTTGCATATTTTCTTGAGA	0
GTAGCCCCAGAGTATTTGCATTCCATGGGTCAT	0
tcttgtggcgctgatttgcataatgactgatga	0
CGGTTCTCATCACATTTGCCTGAGAACTACGTA	0
tttgacttatgatattttcatttaccatgggtt	0
cattgtggtttcaatttgcatttctttgatgat	0
ttcaccacggattatttgcatgaccttgggtaa	0
aagggcattaataatttgcatgctgtgggaact	0
tcgatcatctggcatttgcatgttaaatttttt	0
ttccccacagagcttttgcatgtgcttttcatt	0
agaaagcctccatatttgcatacttgagttctt	0
CGCATGTATTTTCCTTTGCATTTCTTCATCTTT	0
gtttgagtctttcatttgcataaatggacctga	0
acacaatttgccaatttgcattttctgtttttg	0
cactccaaattgaatattcatataccctatgag	0
AGACTCTTGGCACATTTACATGTGGATTGAATG	0
CCAAATGCCTCTCATTTACATAAATATTATACT	0
gtagagcctgtgaatttgcatttctaataagct	0
TTTCTTGCTATGTTTATGCATTTCCTAGCAACA	0
acatgcccagaacatttacattagcctacagtt	0
TGGTGGAGAGCTGATTTTCATGTTTGTGCCCTG	0
GCTCTTCCTATTTATTTGCATGAGACTCTAGAC	0
GAGTTTAAAATCATTTTGCATGTTTTTAAGCGT	0
AATGTTTGCTGTCCTTTGCATAATTCACAGAAC	0
tcagttactaccattttgcatttctgatctcag	0
ttgctttaaacttttttgcatactcacagacca	0
CTAATGACTCAGCTTATGCATTTTGAGTCATGT	0
CAATCCTCAGGGGCTTTGCATATTGTTTGCTTC	0
TATGTGAGGCTACATTTGCATGTTATCTCAACC	0
cttataattttgcttttgcatttaggtccttaa	0
TAGAAAGACCTGTATATGCATGGGGGTGGGGTA	0
TACATATATGTACATTTACATGCAAACATAAAT	0
AGGTAAAGATCTCATTTGCATATATCAAAAAAT	0
TTTCTCCCCACTTATTTTCATTTTAGTTGTTGT	0
CCATAACCACCCCATTTGCATAGATATTGATTG	0
AAAGAAGTGTTTCATTTGCCTGCATAGACTCTG	0
CCCATTTCTCATATTTTGCATAAGGCTCTGAGT	0
TTTCTCACAGCATATTTGCATGAGGTAAAGAAA	0
TGTGGACTTGGCCATTTGCATTCATTTTCCCCT	0
AACTGTTTCTAAAATTTGCATCTTTAAGAAAAA	0
gcttcagAGTGTGATTTGCCTGTGTAGCTTATA	0
tgagaaatgattcattttcataaatcattaaaa	0
TATTCCTTAGAATATTTACATGACAAAGCCCTG	0
TCTACACCCATGAATTTGCATATATTCATTGTA	0
gtagtgaccattaatttgcatatccttaatggc	0
TTCTTTTTCTATTATTTGCATGCCTATGAAGAT	0
TTTCATATTTTCTATTTGCATTTTTTTCTAAAA	0
attttgagttaatttttgcataaagtttgaggt	0
ACCTGTCTAATACATTTTCATTTAAAATCCCCT	0
actgcatgatctcatttacatgtggaatttaaa	0
ggcggctgtaccattttgcattcagcagcagca	0
atgcacggctaatttttgcatttttagtagaga	0
gactcagaaggagatttgcatgtgaagcatgtc	0
GTAAAGTTCACTGATATGCATCTGAtttctttt	0
TGGCTGTGTGACATTTTGCATGAGTAGTCACCA	0
AGCCCTACTCACCATATGCATATCTATCTTATT	0
GTAGAATAGACAAATTTGCATCTTATCTGGCAC	0
tagtgtttagaatttttgcattttagcttaaaa	0
AAAAGTCAAATTAATTTGCATTTAGTCATTTTG	0
CAGTTTTAAGGTCATTTGCATTAAATTACCTTA	0
agtagctgtattgttttgcatttccaccatcag	0
cacagtggtttcgatttgcatttatctgatgac	0
GCTTCTCTCAGCAATTTTCATAAAGTACTTCAA	0
TATCAGTATACCTATTTTCATTTCTTATTAATA	0
aagccaccccttaatttgcatataattaaaaat	0
tgaggcccgtgatttttgcatttctcatcagct	0
GTACTCTACGTTCTTTTTCATATCCACATTATG	0
cattgtggttttgatttgcatttctctattgaa	0
cattgcaattctgatttgcatatcactgataaa	0
CACTGGTGAATAAATTTACATAGTACGTGCTTA	0
GGGCAGATGGTCCATTTGCATCACCGCTGGTAA	0
TTTAGCAAATTGAATTTTCATTTAGATTGATTT	0
tgtcgtggttttgatttgcatttccttaatgat	0
GAAGGCCAGGTGCTTTTGCATGAGTTGTAAACT	0
tccttttaatttgttttgcatattgacatctca	0
ACTCTCTTTTTATATTTGCATTTATGCCTGTCC	0
AAAAACTGCATTCATTTGCATAAATGAATCACA	0
aacaggagggttcatttgcatggtaagattagg	0
tgtgtggctgagaatttgcatttctaacaagtt	0
GTATGGTAGCCATATTTTCATAACTCCAAGTTA	0
TCCTTCTGCTAAATTTTGCATAAAGATCAGATG	0
tttttattgatttatatgcattttctaatttaa	0
atgttaatgtttaattttcatttctttaccttc	0
tgagacacaggacatttgcatgactccagaaag	0
ACTGCAGGAGTTGTTTTGCATCTGCTTTGGTCA	0
aacagctactaacatttgcatgtcactttgtag	0
CAACTGATATGTCATTTGCATCTCCTTATATAA	0
acgcccagctaatttttgcattttttggtagag	0
cccagctaatattttttgcatttttcttaaaga	0
ctactgaatcataatttgcattttaacaggatc	0
tagtcacacatatatttacatatacatgaatga	0
attttgagttgatttttgcatataggtaagatg	0
gggccaccacttcatttacatgaagtgaacacc	0
gccatgtcatgaattttgcattttattcaacag	0
CAACTCAATGTGTTTATGCATAATAACCATCAA	0
TGGACTGCTATACATTTGCATTTCTCTACACAA	0
ctcatccaatcctattttcattttatgctctcc	0
TATGAGTACCAGCATTTGCCTTTGAGTAGCTTA	0
ATGCACATAATCCATTTTCATTATTAATACTCC	0
tattttctgggatatttgcatagcaaacagcct	0
gagaatttaatccatttacattcaaggtaatta	0
ttgggagtgggtaatttgcatgcttgctacctt	0
GTGTGGTCTATGGTTTTGCATTTTAAGGAGATC	0
TTTCAAAAGATTGATTTGCCTGTAGGGGGAGTA	0
GTAGAAGTAACTGATTTGCATATAAAGAATTTT	0
gtattttagtttcattttcataactagtatata	0
gtttgtatccttcatttgcataaatggatgtga	0
AACAGTCTCAACAATTTACATATGCTACCAGCA	0
gggtttgggtttgatttgcatttccctagtgac	0
cattgtggttttcatttgcatttccctaatgac	0
TTGATCGTGGTGATTATGCATAATGGAATCTTA	0
TTTGCATGTAAGCATTTTCATTTTTATATCAGA	0
AGCCTTGGCCTTTTTTTGCATGTAAGCATTTTC	0
TTTTAAGAGAACTATTTGCATGGTAAAATGTGC	0
CTGATTCATCtttattttcattttttgaacctc	0
cattgtggttttgatttgcatttctctgacaat	0
CGCAGTTCAGGATATTTGCATTTCTTTGACCCA	0
AGCCATTGGGATTTTTTGCATGTGGATTTTTCA	0
TATCGATTTTGGACTTTGCATGTTTGCTTTGTT	0
tcactgtggctttattttcattttcctaatgac	0
agaggaggacttgttttgcatcttggataccag	0
cacacacacacacatatgcatgtatatacacac	0
GAGCTTCTAGCTCATTTGCATGTCCTAATTAAC	0
aatgactatactaatttacatacctaccaacag	0
CCACAGACATTTTATATGCATAAGGCCAAGCAT	0
atattacatatgtttttgcatgtttcCTCAGGC	0
TCACTTCAGTTCCTTTTGCATGAAGAGCTCAGA	0
TGTTTTCTCAAAAATTTGCATCAGTGGAAAGGC	0
ACAACAGCCAAGAATTTGCATCCCCCTCCCTAC	0
acttctctgagctatttgcatgttctgccttta	0
TGTCTACTACTTAATTTACATAAAGCATCACAG	0
GATAAATGCCAATATTTGCATTGGGTATGGGGG	0
tttcttctttttattttgcatagagacaggatc	0
ACCTCCCTACATGATTTTCATGTGAAGCTCTCT	0
cactaagattttcattttcattttcatagtttt	0
cattgtggttttgatttgcatttctctgatgat	0
CTCTCTCAGAAGTATTTGCATATTGAAGGAAGC	0
TAGGTATCCTTTCATTTTCATTTGTTCTTCATG	0
GATTGCCCCTTGAATTTGCATTATTCACACAAT	0
GTGGTTTAAGATATTTTGCATTTGAGTCAGAGT	0
GAACTTGCTGTGTATTTACATATATATGAGTAT	0
CTCCCAGCACTGCTTTTGCATGAATAGGGGACA	0
TCTTGTATTTCAAATTTGCATGAGACATTTAGG	0
tctgtctctgttgatttgccttttctggacatt	0
AGGGAGGAGGCATATTTGCATGTGTCCAGGGCC	0
tctgtctctgtaaatttgcctattctaggtatc	0
tctaatggcctgcatttgcatatcaaaagttgc	0
TGCCCAATGTTTTCTTTGCATGTTGTGATCAGT	0
cattgtggttttaatttgcattcccccagtggc	0
CTCAATTATGGTTATTTGCATACATTTTGGGCA	0
tgctaaaccattcatatgcattatctcagtgac	0
TTCACCTCCTGCTATTTACATTTCACTCTCTTA	0
CTTTGTTGTCATTATTTGCATAAAAGAATTGTA	0
TTTTGCAAATAACATTTGCATATCACAGAAGTT	0
tttttttgtttccattttcatgcaatatttttc	0
tgcaagctcatggattttcatttttataatgac	0
TTACAAAGATGAATTTTGCATAGCATATTCTAA	0
GTTAAAGTTTTTCATTTTCATTTTCTTTTTCTG	0
atgagacaatgctttttgcatgtttagcacaga	0
aataagccttatcatttgcattgtaatcaagct	0
ACACATCTGATATTTTTGCATTTGAGATGCTTA	0
CTCAGTGGACTTCTTTTGCATTTCCTGGCTCTG	0
GGTTCTTTGCATGATTTGCATCACAGATACATA	0
ccaaagaagattcatttgcatttgaatatgatt	0
CCTACTCTCCTCTATTTGCATACTATCTCATTT	0
ctggagcagaaatatttgcatagtttaccaacc	0
gggcctagtcttcatttgcataggggtataact	0
caaccaatcagacatttgcatagggtataattt	0
GAAGGAATTATATATTTACATTCTTTGTGGCAG	0
TGTGGGTTTCCTACTTTGCATAACAGTAATTCA	0
AAGGGCTAGAAACCTTTGCATGTCCCTAGGCTG	0
ggtttcaatttgaatttgcctGTTGTCTCATCC	0
GCTTTGTTTATTGCTTTGCATTTCTGTTCTATT	0
TCCAAATGTGGTAATATGCATTTATTTACACTA	0
TTTGGCCACTTACTTTTACATAATGAAAACAAA	0
GTGTCAATGACAGATTTGCATCTGGACATCTGG	0
atccgctcacctcatttacatctttattcacat	0
TTAGAATAGCTGAATATGCATGTTACCAGTCTA	0
GCATCTTAGTAACATTTACATTTGGCCTCCCTC	0
GTAGCCTACCCATctttgcatatgacttccgct	0
TATTATTGTGAACATTTGCATAATATTGTGAAC	0
CCAGAAAGACCCAATTTGCATAATTTAAACTAA	0
GCTGTTAAGTTTCATTTTCATTTGTCAGAAGAT	0
AAAGACCAAAGCTATTTGCATTTGAGGGGCAAA	0
tttctgtccataaatttgcatattctggacatg	0
ttgtatcAAAAAAATTTGCATAATGTCCAAAAA	0
catcatccatcaaatttgcattgaatgctcact	0
ctggctatggggtatttgcatgaggagacttgt	0
GGTTTGGAGGCAGATTTTCATTTCTGGAAAGGG	0
cttatttatggaattttgcatttaatattttca	0
TTTCAATGCACTAATTTGCATGGGGGCTGAAAA	0
CTTTAggggctttatttacataacgaggccacc	0
cactgtggtttcgatttgcattttcctaatgac	0
gctgtatgacttcatttacatgaagtccaataa	0
TCATCTACTAATCATTTGCATACCTCTATAAAT	0
AGACAATTTAATAATTTGCCTAAGGTCACAAGG	0
CATATTAGTTATGatttgcatagcacgtcacag	0
TGTTTTCCTCACCATATGCATAGCACCGCAACA	0
tgtgggtttccatatttgcatctccagcaaatc	0
ATACACCTATAGAATTTACATATACACCTAAAA	0
tgcatgcatgaacctttgcatgtgtgcatctgt	0
GAACACATAAAGAATTTTCATTTGAAGAAAATC	0
ACTCCTCTCTCAAATTTGCATCTCCAGATTCTG	0
agctgggtggttctttttcatgtggttgactga	0
AAGGGCAACCCTGATTTGCATCCGTGTGACTTT	0
atgcctgtctaatttttgcatgtttttatagag	0
AGACAGGAAATGCATTTTCATTTCTGTAGGGGG	0
CTAGAGGTCATTCTTTTACATGTGTCATTCAAA	0
GTATCACATAAGGTTTTGCATTTTTCTGTTGCC	0
gtaaggcccggtaatttgcattctcacacgtta	0
TTGGGGCAATTTGTTTTGCATTTTCAGCTAATT	0
ATCTTGCAGATTGATTTGCATACTTTGACCTTG	0
CCATCTTCATCACATTTGCATGTGCCATTCTAG	0
TCAGAGAGTCTATTTTTGCATTTCCCTAATGAA	0
cagtgtttccctaatttgcctaatggtaagaag	0
GGAAAAAATGAGAATTTACATTCATTAAAGCTC	0
tattgaaataatgatttgcataaatggtattct	0
TTTATAAACTCCAATTTGCATATAAAATCTTTA	0
tgagaattgctatatttgcatagtttccccttc	0
CACGCAGTCATTAATTTTCATTTATACCCTGTA	0
AACTTAGGTCCCATTTTGCATACTCCCTCCTTC	0
GTAAGAACAGCTGTTTTGCATGTTGCTGAGTAA	0
CTTGACTTGAACATTTTGCATTATTTTCCTTTT	0
GCCAGATTAGTATTTTTGCATACTTTATTAACT	0
tgatttggcccacatttgcctttctgggcttac	0
AGAGGTCAAGGTGCTTTGCATGTCAGGCAGGCT	0
aggccgctacttcatttacatagcgtgtaaacc	0
ttttcaggaaatgatttGCATGCAGTGCAGAAG	0
CAAGAACATCACCATTTGCATTTCCTGCCATCT	0
acgcccagccTCCCTTTGCATGTTTTTTAAAAA	0
gctcaacttttacatattcatgttttatattca	0
catggtgattttgatttgcatttctctaatgat	0
AGCTGGTGTGACCATTTGCATCAGAACTGAATT	0
tcatttttagagcattttcatgactccaaaaag	0
TGTTGTTACAAGCATTTGCATCTAAATCTTGTT	0
ctcgaatggatacaTTTACATGTCAAAAGCTAT	0
ctttcacttagcaatatgcatgtaatgtttctc	0
GAAGAGTTTGATATTTTGCATATTAAAATTGCA	0
ATTTGAAAAAAATATTTGCATTGAGTGACTACA	0
tttccaggatagcatttgcatatgtcacctttg	0
TGGCTCCTTTTTGTTTTGCATGTTGGGAAATCT	0
TTAGATTACTGTAATTTTCATATCCTGGACTGC	0
tcacacggtatgcctttgcatactcatagctta	0
AACAATGTTCCCTTTTTGCATTTGAGACTATTC	0
TTTTCCTAACATCATTTGCATCTTCTGTACCTC	0
ACTTCCGTAAGTGATTTACATACAGCTCATATC	0
AAATGTCCACAGAATATGCATATCCTGAAAAGG	0
TTTATTATATGGCATTTGCATTATATGACATCA	0
ccttgtagttttaatttgcatttttctacagct	0
ACCTCTGACAAGCATTTTCATTTTCTCTGGAAT	0
ctatgtgctgcttctttgcatatattaccttca	0
GGTATATTTGTTCATTTTCATATCACCTAAATA	0
TTCCTGCTTATGAATTTTCATATCCTTTCGCTG	0
TCTTAGTGGTACGATTTGCATTTAAGGAGCAAA	0
cccagtagaagacatttgcatgaggttacagat	0
tctgtctctacaaatttgcctattctggacata	0
AACCCTGAACAAAATTTGCATGCTCATGGAGGG	0
AGCAGGTTACTACATTTACATGTGAGAATATAA	0
gcactatttcctgatttacatttaagaaagtca	0
cttacctcagatcatttgcattgttttccctct	0
agtgactttactgttttgcatgtctaccagatg	0
TGGGTTGTGCCTCATTTTCATTTCTCCTTTTTA	0
GAAATGGGGGTAAATATGCATTACAGAATGGGT	0
ctgtcatacaacaatatgcatatagttaaaata	0
ttaatgggtttgtttttgcattccagcgctcac	0
ccaactgtctcttatttgcatggtacatctttc	0
TCACTTTCAATTAATTTGCATCTTAAAGTTCTG	0
ACAGATCAAGTGGATTTTCATTTTTGTGCATTC	0
CTCTGTGGTGGTGCTTTGCATGTTAAGGCTTCT	0
tgcacatacttctatttgcatttgattggtctg	0
gggccaaatcttcatttgcatagaagtgcagct	0
ttggcaccacttcatttacatgaggtgaatacc	0
AAAAATCAGTCTCCTTTGCATGAAAAAGAGCCT	0
CCTCATCTGCCTGTTTTGCATTTCAGACAGGAG	0
cattgtggctttaatttacattttcctggcaac	0
gtgaaacctgagaatttgcatgttgttataaga	0
CTTTACAGGTTTCATTTGCATTTCCCCAGACTT	0
TGTGGGTGGATCCATTTGCATGTACACGTATGT	0
TGGCTGAAGACACATTTACATACGTGTACATGC	0
TATAACTCTGATGATTTGCATCAGACATCTGCC	0
GAATGGTGGTCATATTTGCATTTAGAGACTAGT	0
AAAAAAGAGAAACATTTGCATGCAAGAATCCCA	0
CGCACATTTTATCATTTGCCTATTCTTTGCTGG	0
AAAGGAACCTTTTTTTTGCATAAGTGTCCCCca	0
GTTTAGAGTGCTGCTTTGCATATGTTAGTACTG	0
agtgtgttgatagatttgcatttggtgctataa	0
TCtaatcacagtcctttgcatatgtattgtggt	0
cactgtgattttgatttgcctttctttgatgac	0
atgttgtactttcattttcatttggttccaata	0
GCGGAAAGATTATATTTGCATACTTATTTTTAA	0
CCTAACCCCACTTCTTTGCATAATTCATCCTGA	0
ATTTCCTTTTGCAATTTGCATACCACTCCTACT	0
ACTAAAATGGGCATTTTGCATGTATCTGCTTTT	0
AAGTAGATGTTTCTTTTTCATTTCTGCCATAGA	0
accatgcccattcatttgtatattttctgcagt	0
CTGAAGGAGCCAGATTTGCATTTTGCCTTCTTA	0
tgccttcaaaataattttcatatttttcccctt	0
ATAGGTGGGGTGGATTTGCATGAATTCATTTCA	0
CAAAGATAGTTATTTTTGCATTTATAAAGTTAT	0
gtgatatgttctcttttgcatttaaaaagatca	0
tccatctcagggcctttgcatatcctgcctgaa	0
CAGCAAATTGTTCATTTGCCTGTGGTTCAGAAG	0
AATTCAGATTGTCATTTTCATGTGTTTCACTTT	0
agtggctgaactaatttacattcccaccaacag	0
GTGGAGAGCTCTCATTTGCATTAACTGCTCCAC	0
AGAAAGGATGAAAATTTTCATATTGACCACCAG	0
TGGTGAAGCAGTATTTTGCATGCAATTAAGTAC	0
gatttttagtttcattttcatgaatctagatgt	0
TTCCTTTGTTCATATTTACATATACACACCAAC	0
gtattcactgtgttttttcatatctataccccg	0
ctttgtggttttgatttgcatttctctaatgat	0
ttcaccaccatccattttcattaactattttca	0
CCACTTAGCTGTCATTTTCATTCTTCCAAACAG	0
ggttgctatagcgttttgcatgtcaggaaactg	0
tgctacgggcactatttacatatgggggtcagg	0
cctgccttggggcatttgcatgtgtgttacttt	0
ggaagtggcTAGAATTTGCATAAGGAGAGCTGC	0
cattgtggttttgattttcatttctcttatgat	0
ctcaccctagAGTATTTGcattcatttacgtat	0
tctcccttctcctttttgcatacgaacagaaac	0
CTCTTTCTGTTTCTTTTTCATAACGTAAAGTGT	0
tgtaggatgcataatatgcatatattttttccc	0
GGGATTGTGCATAATTTACATAAATATTTTTAA	0
CTGAGACTCTCCCTTTTGCATGCCTTATCTTCT	0
gtgtcctggaggtttttgcataaccgggtattg	0
CACTAGATAAAAGTTTTGCATACTAGATGAAAA	0
aagagacactaccatttacatgacctgtgctta	0
AAGTCCATTGGACATTTGCATGTGTGTTCACTG	0
GAAAACATATTCTATTTTCATAATGACCACAGA	0
GCTCACAGAAGGATTTTGCATACTTCCTGCAAG	0
aatgaaagcaagcattttcattttcatagtaga	0
gcacccagTTTTCATTTTCATTTTAAGCTAAAT	0
CCATTGCTTTTTCATTTTCATATTTGTTCTTGA	0
ATTTCCTTTGTGATTTTGCATTTTTCACCAACT	0
TTCCTGATGACTCATTTGTATTTGAAATTTAGT	0
ATCATGCAATTTAATTTTCATTAAACTGGTAGC	0
gtagggcctgagattttgcatttctaacaagct	0
ctgaagtgttttcattttcatttgatttagttc	0
aaatatcctcctcatttacatagggcgtacacc	0
GATAAGTAGTGGTATTTGCATTTGAAGCCTGCA	0
TCAAAGGACACACATTTACATATCTAAGAGAGT	0
TCTCAATTCATTGATTTGCATAGCTATTTCCTC	0
GAAGGAGGTGGAGATTTGCATTGGAGCTTTAAA	0
aaaggagcaatgcattttcatataacttgtacc	0
gtttcaatctttcatttgcatgaacagacctga	0
CTTATTGGAGGTCATATGCATAAGGAAACCTTT	0
GACtcctcactgcctttgcatactctcttcctt	0
CCCTCTAGTTGTCCTTTGCATATGACTGTTTTT	0
TGGCCACAGACTTTTTTGCATATCCGAGTCTTG	0
gagtgctatgttctttttcatgtcttaggtcac	0
AAGCATATTTGGCATTTGCATTAGGCATTAAAG	0
TTGAATACGAGTCCTTTGCATACTGAGTCATCT	0
caacacctggctaattttcattttatctttttg	0
GTTGGCTGCTGGGATTTGCATGTGATCCCCGAC	0
AGACACAATTTTTATTTTCATTTCGGATGTTCG	0
atcataagaataaatttgcattgttatgagcca	0
GGAAGGAATTCTGATTTGCATAAATTCATGGTT	0
CAAAATAACTGGTTTTTGCATGTTGGTTCTTTA	0
agtggctatgctgttttgcattcctcttagcaa	0
CCTCCTTTAGTTGTTTTGCATTTATTAAAATTT	0
TAACTTTCCACCGTTTTGCATATAGGTGAGGAA	0
ATGTTTTAAACTCTTTTGCATGACCTCTTTGCC	0
AGCAATTGATTTCATTTTCATTTTCAATCATGA	0
CTAAAAATACTCCATTTGCATTAGACTGCACCC	0
CCAAAAATACTCCATTTGCATTAGACTGCTCCC	0
CAGTCAAACCAGCCTTTGCATAAAAAGGTAAGA	0
ACTATTAGGTTTCATTTTCATTTGTTCACTTTC	0
CTTTCCTGGGGTCATTTTCATTCTGAATTATGA	0
tcactactatctcttttgcatttactcaatttc	0
TTCTTTCAGGAATATTTACATATATGTGGTTCA	0
cttgtctgtgtgcatttgcatgaggaaatgaac	0
TGTTGCCCTCTTTATATGCATGTTTCTCACAGC	0
gacttcctttttcattttcattcatatagtgaa	0
CAAGCACCTTCCCATTTGCATGGATTTCGGTTG	0
TTTGCCCTTTGGCCTTTGCATTTTGCCTCCCTT	0
CCCATCTCAGGACATTTTCATAACGAAAACCCT	0
gggccactactttatttgcatgaggtgtacacc	0
TTGGCAGGTTTGTTTATGCATTTAAAATATAAT	0
GCCTAAGTGGGGGATTTGCATTTAAGGCATCCC	0
TACCATTCTCTACAttttcatttttctttcttt	0
CGCAAGGTAAAATATTTGCATGCATATACTGAC	0
GCTATCTTGGTTTATTTGCATAGTGCAATCATA	0
ACGTAGCACTTAGATTTGCATTTATCTCCAGAA	0
tctttgacttcgcttttgcatttgatgtggttg	0
TATGAAACTACTAATTTTCATTTCATGACTATG	0
TTTCCTGGCAGTGATATGCATTTGGTTAAAAAA	0
TTAGCCTGGTTTTATTTGCATATGAAGAAAGGG	0
aaatatcctcttcatttgcatagggcgttcacc	0
cttcatcctcttcatttacatagggtgtacacc	0
GAACTGTCATGATATTTGCATTTTTCAGATGGT	0
GGCAGGATGGTAGATTTGCATTTTTCCTTATCC	0
aggccaccacttcatttacatgaggtgagcatg	0
tccttgaagtattttttgcataaggctgtgatg	0
TATAAATATCCTGATTTGCCTATAAGTCGATAC	0
GTAGGTGTCTTCATTTTGCATGTCTTGATATCA	0
TAGTTTCTGATTCATTTGCATGAGAGATTCTAG	0
GGTCATTTTAGTTATTTGCATGACTCCATCTGT	0
TCTATTCTAGAGCATTTTCATGTCACATTATGT	0
TGAACCTTGATTCATTTACATAAGACACAAAAC	0
AATAATGGTAGATATTTGCATAAAGCCATACTA	0
TCCACTTAAAGAAATATGCATACAGTTTTTAAA	0
gctcataagagccatttgcatttctttttgGAG	0
tcaaaaggtaaaaatttgcATAAGAGTGTAATT	0
CAATCAGCTTGCAATATGCATGTCTGTTTTTCC	0
AAGGTACCTTCAAATATGCATGCAATTTTCAGT	0
ATCTAGAAAGTAGATTTGCATAAACTGAAAATT	0
CTGAAGTTACCCCATTTGCCTTTAGCCCTAACC	0
AAAGGTGccttcaatttgcatagtactttctca	0
agtggctgtactaatttacatttctactaccag	0
CTCAAAGGTATGAATTTGCATTACTGTTCTCCC	0
ATTCAGTTTTGTAATTTACATACTGTTCTCAGA	0
AGCTGCAGAACTCATTTTCATACTGTAACCTGA	0
tgtcttttcagatttttgcatttctgactggct	0
AGTGACATCATCCATTTACATGATTGTTCAGGC	0
AAAGAGATTCATCATTTGCATCTGAACAGAGAA	0
GAGGACCAATTTTTTTTGCATCTACTCGAGTCT	0
TAAGTCTTTGCTATTTTGCATTTGTTTCAAGCC	0
AAGAAGCTCAGGCATTTGCATGCTTGACTCATA	0
AGTAAACCTCCTGTTTTGCATAATTCTCTCCTG	0
agtagttgttttcattttcattcagttcacaat	0
CACAATTCACCTCATTTGCCTTTTGACTCAtaa	0
AGGAAGGAAGCAGATTTGCATGCCCTCATTGAG	0
GCTCAGATTAATGATTTACATAATGTTCTTTAC	0
CACACAAAGGATGTTTTGCATACTTATTCACAA	0
ctgctgaaccagaatttgcattgtaacaggttc	0
ACCCCAGCTCTCAATTTGCATGTAGAAGGGAGT	0
GGCCCTGGGGCTCTTTTGCATTTTTCCTCACAA	0
GCTTTTTTTTTTTTTTTGCATAAGGGTGGGGCT	0
gctccaattcctcatttgcctgttgtgtgaaaa	0
TAAAGCATAGATTTTTTGCATGTTACCACTAGA	0
TAGCTTGAAGCACATTTGCATTTGCTGCCTGAG	0
GCACTTGGTTGACATTTTCATTACCAGTTAGGT	0
AAGGAAAATAGCCATTTTCATTTTCTGACTCAT	0
GGTGTGTATTTTTATTttcatttcacgcgtacc	0
AAACTGGAAGGTGATTTTCATTCATGGTGGTAG	0
ttagtgagatataatttacataccatgcacttc	0
catctgactaatcttatgcatttcccccaccat	0
AGTCTTCTCTCCTATTTGCATTGGTAACTGCTC	0
TGTCTCATTTTAAATTTGCCTAATACACATCTA	0
TGCAACGGATGCTATTTGCATAGAATACTGATG	0
GAATTGTAACCATATTTGCATTTGAAGGTATTC	0
TGTTCTGTCTAGGATTTGCATAGATGACTCTTT	0
gagagttttccaaatttgcatgaaggaggcaga	0
GTTCTGTGTGCATATTTGCATGTCAGATCTCGA	0
ctggggcacaagcatatgcatgtgtagttttag	0
CAGGGTCTTCAACATTTTCATTTCAGTCTTTCT	0
AAAAAAGTTTCCCTTTTGCATAACCACTTGCTT	0
GTTACTCAGTTTCATTTTCATTCTCATTGTTTT	0
tgacttttttaggttttgcatagaagtgacatc	0
GCACTCCCCTGACATTTGCATGAAGAGAGCAAC	0
TTTTCACTGTAATATTTGCATAGGTAGCATTTT	0
cagctctgtgtccttttgcatgtgtttacagta	0
cattgtggttttgatttgcatttctccgatgat	0
taattccactttcattttcattctactagcgag	0
agctgccataaacatttacatacaggtttttgt	0
TTCCAGATGCTGAATATGCATGAGTAACCctct	0
GAATGGGCACTGCATTTTCATAGTTAAAAATCC	0
atgccttttggtcatttgtatgtcttcctcgga	0
ctccagaatgctgattttcatgtgaagtttctt	0
gaattgtgaaggaatttgcatttgcaggttgaa	0
TATGATCAGACTTATTTGCATGTTTGCCATGGC	0
TCCTGATTCTGCATTTTGCATTTTATCATAAAA	0
aatttgagatgagatttgcatagggacacaaag	0
tctttccagtcAAATTTGCATGAAGTTTCAAAG	0
CATTCTTCACTGTATTTGCATTTGTAACCACCA	0
gtcatgcccattcatttacataaatggctgctt	0
ggtcacgggactgatttgcctgtgATCTCTGCA	0
TTTAAATGATATTATTTGCATAATTAAGTCAGA	0
ccactcagtggacatttacatttgttttcactc	0
ATTCATTCTTCTCATATTCATTTAAATGTGTCC	0
TTTACATTCCTCCTTTTGCATATGAGAAGGTGA	0
GTTCAGAATTCTCTTTTACATATCCGGGGGAGT	0
TCTGAACCAAAAATTTTGCATAACCAATAATTA	0
TCAATGAGCTTTGTTTTGCATGATCATAAGCCA	0
gagggagtcataaatttgcatcttgctcacaga	0
ACAACTCCCAACCATTTGCATCACCTCTGTTTA	0
TCAAGTTGTTAATTTTTGCATAAGAATGTGCAA	0
gagaagggcaggaatttgcatgtctaccaggct	0
cattgtggttttgattttcatttccctgatgac	0
taagcacacatacattttcatatagtttcatgg	0
agtggctgaactaatttacattccaccaacagc	0
atggcgcagtcagatttgcatttttgataattc	0
gggccattccttcatttacatagggtgtaacca	0
cccagctaattttttttgcatttttagtagaga	0
GACATGTATTGCTATTTGCATTTTGTGTGAATA	0
cagaggttaagtaatttgcctaaggtagcacag	0
GACCCCACCACCACTTTGCATATTGTGGAAATC	0
tggaatgaatcatattttcatacgacaaagcag	0
TGCTTATGAAACCATTTGCATATGGTACAAGCC	0
TTTGGCCTGCTAAATTTGCATGTGTATTGATTC	0
ctcaaactcggtcatttgcatgccaccatcaca	0
AAATAAAATAATTATTTGCATCTTTCCTTGAAC	0
CCAGAAAGTTAACATTTGCATAAGTTACCTCTG	0
gtgatatgacctgatttacattttaatgagatc	0
TTGCAGTTTGGAAATTTACATGCACCTGGCTTT	0
gctttatatttttattttcattatttttttctt	0
TGCTCTTAATTAGCTTTGCATATTGGGAGGGGG	0
TTAAAAAAGGTTTATTTGCATAACTTGTACACT	0
ACAATGGAAAATGTTTTGCATTAGCAGAATGTG	0
ACTGCAGATGTATATTTGCATGGGCATCGCCTG	0
gttctaccaacaaatatgcattaggtaccttag	0
CTTGGAGGTGACCATTTTCATTTCAGGTGAAGG	0
CCGCAAGTTCCCCATTTTCATGTTAACTCCTGG	0
AACACCTGGGTGTTTTTGCATTTGTCTGTCTGG	0
AGAAGTGCTGTCATTTTGCATTTCTCTCCACCA	0
TGTGACAGCCCTGCTTTGCATTTTCTTTGAGAA	0
TAGTTAACTTTTCATTTTCATGTAACTGTCTGC	0
gtcaggtagtcagttttgcatatactgagttta	0
CACTGTTGAATATATTTGCATATATACATTTCA	0
ATACCCTTctctgatatgcattacccctccgaa	0
CACTCAGGAATTTATTTTCATTAGTTGGTTTTA	0
gactttcctcctcatttgccttctgctgtgatt	0
gatccacctcttaatttgcatgtaattaaaaat	0
cttcattcccttcatttacatagggcgtgcacc	0
GTAGCCAGCTTATATTTGCATCTACAGCCATGT	0
cattgtggttttgatttgcatttctaaagagga	0
ctctctgttgtttatttgcattttcctgatttt	0
GTTTTCAGTTTGGTTTTGCATTTAACTTTTTAA	0
agtggctgggccattttgcattcccaccattga	0
actgacagagtgcttttgcatatattatctcat	0
AGCATGTGCAAAGATTTGCATGAACACAAAGGT	0
ctggggccctagaatttacatttctaacaagtt	0
GGGGAGTACAATTATTTTCATGTTTTATGGTAA	0
ctggaaggagaatatttgCATAGAACTCTTTCA	0
cactgtggttttgatttgcattttgctaatgac	0
GTTTCTCTCATCATTTTGCATTAAACACAGCTG	0
TCAGCTGATGAGAATTTACATTTAGGTTCATAA	0
GAGGAAGTAGTTCATTTGCATAATACAAACAAA	0
cggttccagtataatttgcatagagggatccca	0
TTTCTCGGCACAAATTTTCATTAAGTCTGAAAA	0
GGAATCATTAGTTATATGCATGAATTACTTCTA	0
ACACTTTCTAAAGATTTGCATTTATCCTGTACC	0
attgtcatacctattttgcatgagagactcaac	0
TCCAAAACCCAGGATTTGCATTGTTTCAACCAA	0
CCCTGTAGCCTGCATTTGCATGCTATTGATCAA	0
atggaacccgatcatttgcatttctcacaagcc	0
GCCAGATGGTTTCATTTTCATTCTTTTACTGTT	0
agctgctataaatatttgcatacaagttttgtg	0
acacctggctgatttttgcatttttagtagaga	0
GGTTATAATTAGCATTTTCATTCAGTACTAGAG	0
ttattgaggtataatttacatacaacaaagctc	0
CTGAAACATCGAAATTTGCATGTTAAAGGGGAC	0
AGTGGTATGTATTTTTTGCATTTGTTTTTCATG	0
AGTACCATATTTAATTTGCATTTTTCTAAAGGA	0
TTTCTCACTGCAAATTTGCATTCGCAGCTGGGC	0
GCTGGTAAAAAATATTTACATAAGAGCTTCCAG	0
gtcatacctactcatttacatattggtgatggc	0
TAATGAGCTGCTCTTTTACATATGTACATTAAT	0
tattggggttttgatttgcatttccccaatgac	0
AGTTACAATTATCATTTTCATTTACTTCCAACT	0
GAGAGGCATGGTAATTTGCCTTTGGAAAGGACT	0
atcttaccattttatttgcatatgtacacttta	0
ATGAGGACATCCCCTTTGCATGTGCCCCAAATT	0
ACAGAGCTCACTTATTTACATTCCCTTCTGGTG	0
ttgcaaatacttcatttgcatgaaaagcctttg	0
tgaggtgaacattattttcataatactactaag	0
atttcccagaatcctttgcatgtcgtacagcca	0
gtttcaatccttcatttgcataaacagacctga	0
aagggcttatttaattttcattacaactcaata	0
ctaagtgttgtctttttgcatgctgatgcattg	0
AACTGGCATAGGTATTTGCATAAGACTCAGGTC	0
GTCCTGGCTCtttttttgcatttgctttttttt	0
ATGCTGTGTGCAGATTTGCATGTGGGGAAGCCA	0
gccagggttggggattttcatttaaagtggagt	0
CTACCATAACAATATTTGCATTTTTTggctggg	0
TTTCCTAGATAAAATTTGCATGTCTCTAACTTC	0
ATGCTATTCAGCAATTTACATGTTAGGTTTCAA	0
ataccgagctaatttttgcatttttgtatttca	0
cagctatttgggtttttgcatttcagttctcca	0
gtgttgtattttcattttcattctgttcaacgt	0
TTTTTTCCCCCTTATTTGCATAGTTTCCTATGT	0
CTTTTCTGCTCTGATTTGCATGTTTGTGAGTGT	0
TGGCCTTCTTGTATTTTGCATGCAACCTTTCAT	0
GATTTTGTCTTTCATTTTCATTTAGTTTTTCCT	0
AAGCTTAAGTGAAATTTGCCTGTTGTGCTTCTG	0
TAAGCAAAGGGAGATTTGCATTTCCAGAGAGCA	0
AGTTACAGTTTTCTTTTTCATTTTTTAAAAATG	0
agtatatatcctcattttcattttttggagaca	0
catgcttgtactgatttgcattcctactgacag	0
atgattagcctgattttgcatattctgttagtg	0
aaagcctattctcatttgcataagcaaagaaat	0
actttctgcccaattttgcataaaaaacttaaa	0
TAAAAGTGTTGAGATTTGCATAGAAGATATTAC	0
gtgccatgatctgatttgcattttaacgctgtg	0
AATGAATATGTTGATTTACATAACAGACACCTT	0
CTGAGGGCTTGACATTTGCATACCAGAAACCTC	0
TTGGAAGAGGGTCATTTGCATGTGCTAGGAGCT	0
CCTGTAAACAGGCATTTGCATTTGAAAATGTGG	0
ATGTGTGTGCAGTATTTACATGAGTTAGAGTTG	0
CTTTCCTTGCTTCTTTTTCATTTGCTTTCTCTT	0
AGGAACACAAACCATTTGCATGCTCAGTACCAC	0
TTTACAATGGCACATTTACATATTAGAGGAGAG	0
agataagctgttcatttacattgtcaaggtgag	0
TTCGGTATGACACATTTGCCTGTATTGAAACAC	0
GAGAGACAGTACAATTTACATGTGTGAGAATGT	0
CCCAGCGCCCTTCCTTTGCATGTTCACAGTCTT	0
TGGAGCCCTTTCCATTTGCATCCTAGTTTGCCT	0
TACATATTCAGCATTTTGCATTTTTCAGGGCTG	0
CCTCTCACCTTAAATTTTCATTTCTGAAAGAAT	0
AGAAGTAGTAGTAATTTGCCTTTTTAAAAAAAT	0
GCCAGGCCTACTGATTTTCATACCGCAAATCTA	0
TGTTTTATTCCTCATTTGCATAGCAAGGACCTG	0
tcttgtggttttgatttgcattttcccaatgat	0
ATCCAAGCGTAACATTTGCATGTGAAACAGAGA	0
TGAGGTGCATTTCATTTGCCTATCCTGTTCTTA	0
taaatattcttatatttgcattttaaatggaca	0
TTCAGGTTCTCTGATTTGCATGTTGATCTCATG	0
AGTGTACTGGAACATTTGCATACCCTAAATAAG	0
CTTCTGCAAACTCATTTGCATAAGGCTCTCTCT	0
TTCCAGCTAATTACTTTGCATGATATCAAGTTC	0
GAGAATCAGATTGATTTGTATATGCTACCCCCA	0
TGTTATTACTTTCATTTTCATTTTCTGAAATGA	0
TTTTAGGGACTCATTTTGCATGCAGAGGTGACC	0
agtaacttatctgattttcataaaacccttgcg	0
AGGAACACTTCTCATTTTCATATGCTGATTGCT	0
ATCTTGAAGAGTCATTTGCCTAATTTCTGGCCA	0
CCATTCTCTCTTGATTTGTATATGCACGTGTGT	0
gataaattctgccattttcatttcacttcctga	0
ACTTACCACTAATATTTGCATGTGTGACAGACT	0
gcttctgattctgttttgcatttcaaaagtgtt	0
ctgtgtcatcctcatttgtatttcattctcaaa	0
ggggcttttcctcatttgcctaccactctctgt	0
GGTGGAAACAGCCATTTGCATTTGCGTGGGTGT	0
CATATTCACTTTCATTTTCATAAAGAAACTGAA	0
gtcagtaggtctcattttcataaccaaacatgc	0
GTCCCTCCAAATGTTTTGCATTTTTTCTGTTAC	0
CTGTGAGTTACTAATTTGCATCACCCCCGAGAT	0
CAAAATTCTACTTATTTACATTCTCGAGAGTGA	0
AGTGAATATCCTTTTTTGCATAGACTATTTTAT	0
ATTTGCTAGTGAAATTTGCATTTACAGCCTCTT	0
ggacctagttttcatttgcataggggtgtaagt	0
TCCCCTGTTAATTATTTACATAAAGAAGGTCAT	0
TTAACAGGGGAATATTTTCATTTACGTTAAAGC	0
CAGTTCTGTGCTCATTTTCATAATAAACCTCTG	0
AGAACTCTCGTACATTTGCATTTCTGTGTTTCA	0
TTATCTCTCAGAAATTTGCATATTTATAGTGCC	0
TGTGTTCTCTCTCATTTTCATATGACACTAAAG	0
TTATTGTGAGGCCATTTTCATGTCAACTGGAGC	0
CTGCCATCCGCTCTTTTGCATAATAAAAGTACA	0
atttacatagtgcatttgcatgtgtcctcttta	0
ttccctcttgcacatttgcatcagttccccttc	0
TATCATGGTTATTATTTTCATTATGAGAAACAG	0
acaagcgcagtgtatttgcattcttgCTTGAGA	0
GTTTGGAAGTTACATTTTCATATCTATTTTCAG	0
GGACATCCCCATAATTTGCATGTATCGTTCCTC	0
CACAGGGAAATCTATTTACATGTTACTTACCTA	0
TCCTGAAGATCTCATTTGCATACTCTCTCACAC	0
TTTGGTTTTCGGTTTTTGCATGTTTGCCACATA	0
CAAGTACCTGTTTATTTGCATATTTTTTTACaa	0
acatatggctttaatttgcatcctcattcaaac	0
gggaggcccgagaatttgcatttctaaccagtt	0
AAAGTGTTTCTTGATTTACATTTTCTTTGATTG	0
CCCCACTAATTAAATTTGCATGTCTAGATCCCC	0
CATAAAAACCTGGTTTTGCATGAGAGGCGCTGC	0
ACCCCCTCTCTCATTTTGCATTTCTTTGCAATT	0
TCTGGGCCCCTGAATTTGCATACTCAAATGAGC	0
ccaagcagacctgatttgcattttctgtcttcc	0
TGAGGACTAATAATTTTGCATTTACAATGCACT	0
TCCAGAGAGCAGCATTTTCATGTTAAACATTAG	0
caggggtttccgcttttgcatctttctcatttt	0
AACAATAGAGCCAATTTGCATGAGTTGAGTTTT	0
gcatagcagaaaaatttgcatttgagtcctaaa	0
acgccgggctaatttttgcattttttgtagaga	0
TGAACTAAACTGTATTTACATAATTACTGGCAT	0
aaaacgctcttgtttatgcatttgttggcttcc	0
GGCAGCTGAGATTATTTGCATGCACACAGACAA	0
agcaaactcattcatttacataatgtctgtagc	0
taacacatcgagaatttacattccaaaatatat	0
gcagggggctggcatttgcatctccatgctagt	0
GTACCTCATCCTTATTTACATGCAAGCCATCAG	0
ATAGATCTTTCTCCTTTGCATAAAATAGTTTTT	0
cttcattgagataatttacataaaattcagttg	0
TACAAAATGCAGCATTTTCATGCTTAGAGAAAG	0
GAACATCATCCTCTTTTGCATGCTCCAAAACCC	0
TCCTTTAACCATCATTTGCATATTTGTGCCCAG	0
CAAAGTTTCCTTCATTTTCATACTGCCTAGAAA	0
AGAGCTGAAATGCTTTTGCATTTTCTCATGCCA	0
TAGACTCCTGCCCATTTGCATTTTGTCTCCTCT	0
CCCAGCAGAGGAGATTTTCATAACAGGAAACAA	0
TTTGTGTTTGGTTTTTTGCATGTTGCTTCTATG	0
TGCTAGGAAAAGCTTTTGCATGTGTCCTGAATG	0
taaatatttattcctttgcatgattctgtgggt	0
agcttatttgctcatttgcctatcttctttcgg	0
ctactgactcagaatatgcattttaacaagatc	0
aagcaggcacgtcctttgcatacactatttctt	0
TTGGGATAACCTCATTTACATGAAGTGATCATT	0
ATGTGGTTTTAAATTTTGCATACCAAAGTAAGA	0
GGCACTGCACATAATTTGCATAAAGGGCCCCAT	0
cattacagtttcaatttgcatttccctaacggc	0
ttctgtggggagattttgcatatttcttgtgac	0
GGCACCTGCATTGATATGCATGTCATGGCTGTA	0
CCTCAACATAAGCATATGCATGGCTTAATGAAT	0
GTATGTGGCATCTATTTGCATAGCACACACTGT	0
TAATCAGCTTTGTATTTTCATTCAAGGATAACA	0
AAGTATAATGTTGATTTGCATAATGGACTATGT	0
gttttcccatttcattttcatgacaaccatatg	0
TTCTGGGTTAAAGATTTGCATCACAAAAAAATA	0
ATTGTGGGATTGGATTTTCATTTTTGCATGTGA	0
TGTGGTTAGATACTTTTGCATTTCCACTGTGCA	0
atgaaagctgttgatttgcatactttgattttc	0
ATTGTAGCTTTTCATTTTCATTTTCAGTCACCT	0
AATCTCAATTCTCATTTGCATCTTGAAATCAGA	0
AGTAGGAATTTGCTTTTGCATTTTTAGGCTATA	0
tcagttctgtttcattttcatttatttcaaatt	0
cccacttcagggcctttgcatgtgctgtcctct	0
TATAGCTCCACCCATTTTCATGTGAGTTGCAAT	0
tgtgtatacatatatttgcattttccagggaaa	0
gtggggcctaagtatttgcatgtttaacaagct	0
agtaatgacaaacatttgcatgctcactgagtg	0
ACTGACAGTGTTCATTTTCATATTTTCTGGAAC	0
TGGTTACAGGCAGATTTGCATTCAGCATTCCCT	0
tcttttggtttctatttacatgaatatcacttc	0
TGCCAAGGAAAACATTTGCATTTCTATAATATC	0
GTATACATCTATGATTTGCATATTTATATACCT	0
atttgtggttttgatttgcatctctctggtggc	0
tgagagtgccagtattttcattttcaataccag	0
CTGGTGCTGTGTAATTTGCATGATTGGCTCAGC	0
GCCAAGTCAGCATATTTGCATAGCACTCTGATG	0
AACCTTCCTACACATTTGCCTTTAAATGCTTTT	0
gggctaccacttcatttacatgaggtaagcatg	0
tttagcatgaaacatttgcatatacataatgag	0
TATTTAAAGGTACCTTTGCATAAACCGAGGATT	0
gaccatcacattcatttacatatcatctatggc	0
TTGCACTGGGATTTTTTGCATTCTGAGTTAGCT	0
tagaatgaattcattttgcattactgaaacttg	0
TATTGGGGCTGATTTTTGCATTTCCCAGGTGTG	0
ACTTCCTTTCAGCATTTGCCTGTTGATGCCATG	0
TCCTTCTTTTTTGTTTTGCATTCTCATGATTCC	0
TATCTGAGAGAGTTTTTGCATAGAGAGGAACAC	0
ggctgaacaccaaatatgcatgagtactgtgaa	0
ggtgagagccaaaatttgcatgttaagttctgc	0
CAGAGATGTCTGCATTTTCATATTAGGTCACTG	0
TCTCAGTCTCATGATTTTCATGTACTCATTTCC	0
ATACTTTTTGGATATTTACATGTTACTAATCCA	0
tggagaatttttcttttgcattcactacttggt	0
GAGCGTACAAGGGTTATGCATGTGCAATCAGGT	0
ctgcccttttcttattttcattttcttctagga	0
CCTCCATGTTATTATTTACATAAAAATAAAAAT	0
AGTTGGTGTATGAATTTTCATTTGTTGAACTTG	0
aaattttcatattatttgcatgtcataacttca	0
AGAAAGATTCTAGATTTGCATTTGAATTGCTGG	0
TCTCTTGGATATCATTTACATGAGGGTGTAAAT	0
ATTGTCATAGCTTATTTGCATAGCACAGGGTTT	0
atgagtttttttcatatgcatttcttgaagggg	0
GGATGCACAGCAGATTTGCATGGGCGCTGGCAC	0
caccaggctaattttttgcattttcagtagaga	0
actgatactggtaatttgcatctctcctccccg	0
ttattgaactataatttacataccatacaattc	0
acaattttagaacattttcataacctcaaaagg	0
ATCAGGAAGtcagatttgcattactgtgactcc	0
CTGCCTCCATTTGATTTGCATCTTTTTCTCCAG	0
AGGACTGAGAACAATTTGCATGTTGGCTTTATG	0
gccttttgtggagatttgcatctgtagagaaaa	0
gcggggtccaagaatttgcatttctgacagtct	0
GAGCTTTTAGGCAATTTGCATACTAGCTGTCAG	0
TGAAACAGCATGTATATACATATGTTCAAATAA	0
cctgccactgttcctttgcataagctgttcctt	0
CAAAGCTCATGACATTTGCATTTTAAAAGGTAT	0
gtggcttaaaacaatttgcatttatttagtcta	0
tggggaggtgttgatttgcataatctggaggct	0
GCAACTTGCATTGATTTTCATGTTTCTGCCATT	0
ATGAAAGGGTCAGATTTGCATGTTAGAAGGATT	0
ACCTTTGAGTAGCATTTGCCTTTTTTAAAACCA	0
ACTGTATCAGCCTATTTGCATAAGGCATTCCCT	0
GATAAAATACCCATTTTGCATAAACTGGACAAG	0
ggacctctgcttcatttacatagggtgtacacc	0
TTTGCCCAGTCTTATTTGCATGACATTAAGAGT	0
aaggggaaaccccttttgcatggctctcacttc	0
ttatttttttttaatatGCATACAACAACCCAA	0
tctaaccaaattcatatgcataaatactttctt	0
TACTTTTTGTAAAATTTGCATAATTTCTGATTT	0
AGTTTAGTTTTACTTTTGCATTTAATTAAGTTG	0
GGTTATTTTGCAGATTTGCATGTTTATGCTAAC	0
GATTATTTTGCAGATTTGCATGTTTGCAAGCAA	0
aggggataatgacatttgcctatcctacctcaa	0
ctcacgtaatcatatttgcattttgagaacatt	0
AATTTCTTTAGCTATTTACATTTATCATATTTA	0
aacaaatgaagtcattttcattctccaccaaac	0
TCTAGGTAACTCCATTTTCATTACGTAGTTTTT	0
agtggctatactattttgcatttcaacagcaat	0
TCAAAATGTCATCTTTTGCATCTTCGGGTCTTA	0
AACCCCCAGTTTCATTTTCATGTAAAGGCAGTG	0
aagggaaatgaacatatacatatattgacttgt	0
CCTGGTATTGGGCATTTGCCTACAGGGTACAAG	0
CCTATGGAATGATATTTTCATAATGAGTCAACA	0
cttagagtATTGTATTTACATGACGCTAAAGCA	0
CTTTAAATAATATATTTGCATTTTAATTTCTTG	0
GAACTGTTTTTTTATTTTCATTATAAACAATAT	0
GTGGTTATGCGACATTTGCATAGGTTTGCCATA	0
AAAAAGGGAAGAAATTTGCATATTAATGAAAGT	0
acttgctggatgaatATGCATCTGTGCATGAGA	0
GCCTCACTTGGTTATTTGCATCTTGTAGCTCCT	0
GAAATTTAGAATCATTTGCATTGTCCTCTACTT	0
gcttctcttgcagttttgcatgaccacgtaact	0
ttaagaacttttcttttgcattcacaacttggc	0
TCCTAACTTCCTCATTTTCATTTTGAATGAGCA	0
TTTTTGGTTTTATTTTTGCATTTGTGCTGTCAC	0
ATTTCAATTTTGCATTTGCATTTCTGCAGACAC	0
TGTAACTGTCATAATTTGCATTGCACTTTCACG	0
cagacttcaccacatttgccttttctctttgct	0
CCACGGGCTATTCATTTGTATATGTTTCACTGT	0
gattttaatcctgatttgcctaatagcaaaaaa	0
TTGTCTTGAGAGAATTTGCCTATTTAGATGGtt	0
tacaagagaatagatttgcattgtttaaagcca	0
TTCCCCTACCCACATTTACATTTTTGTTTCTTA	0
aaggacaagaaatatttgcatagcaacattaca	0
CATTTCTTAGCTGATTTGCATGAGACTGCAGCT	0
AGGATGCCAGCAAATTTGCATTGAAAAGTCTAA	0
AGATGTGTTGCTCATTTACATTTCAAACTTGTT	0
GGTATCACTTTCCATTTGCATACTTGCCCAGCT	0
TTTCAAGAGATTATTATGCATGAGATGACTTAG	0
cccgtgctgagcgttttgcatgacttcccgtct	0
ctgggatagcctcatttacatgtctgatggttg	0
TTTTTATGAGTTGATTTACATAAGAGGAAGAGG	0
GATTTACAAGGATTTTTGCATGCCAGCAGCATG	0
ACAtttcaaatttatatgcataagcatctccta	0
AAAATTAAAGCTTATTTTCATTTCACGTCTAGG	0
AACAGTGAATAATATTTTCATTTCAGAATATTT	0
TAGTTCCAATCACATTTTCATATTCATTCTTAT	0
CCTAACACAGATTATTTGCATATTATTAGCAAA	0
AGTGAGGTCATTCTTTTGCATGTGTCCCTGCCT	0
AGCCTTCCTGCTCTTTTGCATTTTCAGTTTCTC	0
aaggggatactgcttttgcataaggatgtacaa	0
GGTGGGGGGGTTGTTTTGCATTCTAACAGGTTG	0
CACAAGCATTGTTATTTGCATTTAAACAACACT	0
gccaagcctattcatttgcatagtgtctatgac	0
ctggcctcccacaatttgcattcaaatagagac	0
ACACATCTGCTGCATTTGCATCTATCAACAAGT	0
TGTGTTGCTGTTACTTTGCATGAAAATGACATC	0
cgcctgacttgatttttgcatttttagtagaga	0
agcctggctaattttttgcatttttagtagagg	0
catcgtggttttctttttcatttctatgatgac	0
AGGGGAACTGGATATTTGCATGAAACTGAAACA	0
aagtagaaggaaaatttgcatacctctcatatg	0
CCTTTGTCTATATATTTACATATGCTAGAGTCA	0
TTCCCCCTCTTCATTTTGCATTCTAAGTCTATA	0
GAGTGATCTATATATTTACATTCACAGCTGCAG	0
GCAAACATACTCTATTTGCATTTCTATTACCAC	0
tctgagatatagcattttcattttcactactag	0
ATGAGTCATTTTTATTTTCATTCACTTCATTTT	0
TGTAGCCCACTTGCTTTGCATGTTTGAACAAGC	0
ACAAGATGTTTTAATTTGCATTTCTCTCAATGA	0
AGAGGCCTCTTTCATTTTCATATCCATAGCTTC	0
TAGAGTTTTTAGTATTTTCATTTCAGAGACTAC	0
AATAAAggttttaatttgcatttctctaattat	0
caaatgaagtttcatttgtatttatagccactc	0
gatgagagCTGAGTTTTGCATGCACATAAGACT	0
GTAGTTAACAATAATTTGCATGTAACTTATCTT	0
TTAAATATGTTTCATTTTCATTTTCTAATCAGA	0
AGTATTGGGGTTAATTTGCATATTATCTAGGAT	0
CAATTACCACTTCCTTTGCATTTCTTTGCCTTT	0
aggctaccacttcatttacatgaggtgagcatg	0
TAGGGGTGTAGAAATTTGCATGAGAAACAGGTG	0
TTCACATGTATTTCTTTGCATATATCAAACACT	0
TGTGGAGAAACACTTTTTCATATGAAGAAGTGC	0
TATAATTATCCTTCTTTGCATATGTTCAAGCAC	0
ATATGTAAAACATATTTACATATAAACACCTTC	0
gcggcggcgtctgatttacatagggattacaga	0
TTATTCTATAATCATTTGCATAATATCTGCTTA	0
GACAGGCTCAATTATTTTCATTATATGGAGTCA	0
ACGGAAATGGTAATTTTGCATAACTGACTGCTA	0
TTTGTTTGTTTTAATTTTCATTTCCTAGCTTGT	0
GAAACTTGACTGAATTTACATATCCTATCAAAA	0
GAGTTTTCTTAACATTTTCATACCCTAGTGGAC	0
CATGTCACTGAATATTTTCATTTGCTTGTTTCA	0
gacagaaacatccatttacatttaaagcaatta	0
acaccgattccaaatatgcataccacatcctac	0
AAGCATCGTTACAATATGCATTTGCCTTTTCCC	0
ATGGCAGCCATTTATATGCATCTGAGGTCCCAC	0
TCATCAAATTTGTATTTACATGAGCATTCTCAG	0
ttggttaatatatatttgcatttcttttaggta	0
cttcaaggagtttattttcattttcatggggaa	0
TAAGTACCCTGTAATTTGCATTTGATGCTAATT	0
gtatgtagtctccttttgcatactagagatatg	0
AGTTTGTTCAGAGATATGCATTTCTCTTGAGCT	0
gaggtgctcgagaatttgcattaatctactgag	0
gtggggcttgataatttgcattcccaacaagtt	0
attcattctccaaatatgcattaagcacttctt	0
GAATGCATCTAAAATTTGCATGTGAGAATTTCT	0
ggaagccacatggttttgcataatgactgtgga	0
GCAATCAAGAGTAATTTACATAAAAGACAGCAG	0
TTACCTATTGTTATTTTGCATGTGACCACTAGG	0
GACCACAAAGCATATTTACATGATTTAAAACAT	0
ggaggacccatccatttgcatgaagtaggtcac	0
attttcagtttctatttgcatagaatagccttt	0
AGCTGGCAAATAGCTTTGCATGTCTGCCACAAG	0
TACTTAGATTTAATTTTGCATAGAACCAAAAGT	0
tctgtttctatagatttgcctattctgggtgtt	0
TTCAGAGCCATCATTTTGCATTAAGTAGACACT	0
ATATACCTGTTGATTATGCATAATTTTCTTTAA	0
CATCAAAATTCTCATTTGCATGTGTGAAATTCC	0
TGATCATACGATGATTTGCATGATCGGGTCTAT	0
aaagctttcactcatttgcatttcctacctata	0
GTTCAGGAGTCCTATTTTCATGTTGGTCTGAGT	0
TTGTCAGTTCTGTATTTGCATCTCTGTGGCATC	0
AGCACTGTCACACATTTGCATGCAGGTTAAATT	0
tggtttaagactcattttcattatgacatatcT	0
attgtggttttgaatttgcatttctctgatgat	0
cttaagggaacttatttgcctattctgccatgt	0
ACTAGATGGTTTCATTTACATATTTTACAGAAA	0
ttcaattttagttatttgcattttctctttttt	0
CCACAGCCCAAACATTTACATACAGATACATTA	0
CCATGTTATAGTCATTTGCCTGCTTTTAGCACC	0
GAATTCTTTGTAGATTTGCATAAGCTAAATATT	0
CTAGAGAGGGAGGTTTTGCATTTGACAGGATGC	0
accaaacaagctaatttacataccaccttttga	0
ATAACTCATAGATTTTTGCATAATAGAAAAAGA	0
TGGCCCGTTTggtattttcatgactcatttccc	0
cggctttaagtacatttgcatgtggtacagcca	0
acgcttggctaatttttgcatttttagtagaga	0
TGCTGAATTGTACATTTGCATATAATATCAGCA	0
CCAGCAGAGTTTCATTTTCATTTAACCGCCTTT	0
CTTGCCTTAGTCCATATGCATATTTTGATGTAT	0
TTGCATGCTCCTAATTTACATTTTCTCACAACT	0
AGGAACCCACATCATTTGCATGCTCCTAATTTA	0
TCAGTTGGTGTTTATTTTCATTCTGAAGCAATT	0
CCTGCTGCCAAGAATTTGCATGACGAGCGCTTG	0
GGATCTGAAACTCATTTACATTAAAATATGCGT	0
ACATCCAGGCTTCATTTTCATGTGTTTATTTGG	0
TCTCTTCTCTCTCTTTTTCATGTCATAGGGCTT	0
ACGCTTGTTTTTCATTTGCCTTTGCTTGGCAGG	0
GGCTGCTTCGGACATTTTCATTTCTTGCTTGAT	0
gaggcacaatgtattttgcatgcattttcatgt	0
AAAGCTCTGTGATATTTGCATCTCGCATCGTGT	0
TTTATGTGAGGGCATTTGCCTACTGAACAGATC	0
TGAGTAACTTTTTATTTACATAAAGACACAATC	0
TGAACATGTACTAATTTGCATTGCAAGTGTAAA	0
cacagctctgtgcttttgcataactgcctttat	0
GAAGTGAATTAGAATTTGCATGTCTTCCAGGAG	0
GGTGGATCTGTTTCTTTGCATGTAAAACAAAGA	0
AATCACGGTTCTTATTTGCATGACAGCCACATC	0
GTTTTCACTGGACATTTGCATGGTGACACTTAA	0
tttcagttcctccttttgcatagagatagccca	0
CTGAGAATCATAGATTTGCATGAAAAACCTCAC	0
TCATATCTATAAAATTTACATTTTGGCTTCTAA	0
tttggtagactgcatttgcatggtgtgatgaac	0
ATAACAGCCTTTTATTTGCCTAAGCGGCCTCTA	0
ACTCCACAGCTGAATTTGCATAGGTACTCACTT	0
caccagttaatttatttgcatggtaatgttAAA	0
ATATCTGTCCCTCATTTTCATTTCCTTTGGTTC	0
gattgtggttttaatttgcatttctctgataat	0
CCATTGGGCAGAAATTTGCCTGTGTGTGTAGAG	0
TTTTTTTGCTGAAATTTGCATTTCTAGACTTCT	0
CTTGTGGCGTTGCATTTACATTGCTGAAGCAGA	0
atgcctcgctaatttttgcatttttagtagagg	0
AGAGAGTAGTCACATTTGCCTTTCAGTTATATA	0
AGGAGAAAGGGGCTTTTGCATAAGGCTTGGGAT	0
GTATTTTTGATTGATTTGCCTGAACTGAGTGAG	0
CTTTGTGTCTGGCATTTGCATTTTCACATTTCA	0
CTCTGTTTTATTCATTTTCATATCCACCTATGA	0
GAAAGGGTAAGAAATTTGCATCTGGTTGTTAGT	0
GTACCCAGTAATAATTTGCATTTCTGCTATAGT	0
ATCGCTGACCTTCATTTGCACATACTACAACAG	0
TCTGGGGAGATGCATTTACATACTGCACCTAGG	0
gtttgaagaccatatttacataaaggagatgga	0
ttctagtgttctcattttcatttctcctgttat	0
gagagcatcagtgatttgcctaaggtcacatag	0
gttgaaattaatattttgcatttgtagatccaa	0
AAAGGCTTAGTTATTTTGCATGTGTTTTGGGAC	0
GTTTAATATTTTAATTTGCATTTTTTGATGAAA	0
CATATTATCTAATTTTTGCATTTCTCACCCAGA	0
CCTAGCAGGTAACATTTGCATAGAGTCTTCAGA	0
taaatagccttaaatttgcatactaaaggaaac	0
TTTATGTCTTAAAATTTGCATTGTTTTTCTGTC	0
CTACTGTGGTGTGTTTTGCATGATTTTGTCATG	0
acgcctggctgatttttgcatttttagtagaga	0
CACATCTTTTTGCTTTTGCATACACAATTTCCT	0
AAAGTGAAACTTGATTTACATTTTTATACCACG	0
AGCAGGTGTCAACATTTACATTAGCTTATTTAT	0
AGAACCCCACCACTTTTTCATATCCCCAAGCTG	0
CTGTTGTACGGTTCTTTGCATATACACTCCTGG	0
atgcttttcagacttttgcattctggcaaccat	0
AGAATAACCATCCATTTGCCTAAATAACTGGGG	0
gggccaagtcttcatttgcatagaagtataact	0
caaccaatcagacatttgcatagggtgtaactt	0
acaggagcatgacatttgcatgaagtggccagt	0
agcttctcatttaatttacatttctcttttcag	0
CACCAGTGACTTGATTTGCCTGAGACTGACTTC	0
AGGTGTGAGAAGCCTTTGCATGTTGGCTCAACA	0
AACAGTCACCAGAATTTGCATTTCCAAGATCTC	0
GAAGAGGGTAGGCATTTGCATGAAGTGTGCACA	0
TATTTTTTCATCATTTTGCATACTGCCTGTGTC	0
GCCACCAGTTTTTATTTGCATGAGCCATACCAA	0
CATCTTATAGCTCATTTGCATGAGACATCTGTG	0
GAGTAGAGAGTTCATTTTCATTTTTCAGGGTTT	0
ACAacagcatgtcatttgcatatcccttggtat	0
TCTATGAAGTTTCATATGCATTTACTAGCTTTC	0
ACCACATTGTAGCATTTGCATTCCCTACGCAGC	0
AACATTTTCATTGATTTGCCTTTCAGTTCTGCT	0
actgtcactcttatttttcatattgaaaccgac	0
ccttccacctaaattttgcatttcccgagacac	0
AGCACTCTGTTTTATTTGCATAACTGCTTTACA	0
CCAGACGATTTTCATTTTCATAACATTCACATC	0
TCTTTTCCTTCTCATTTGCATGGTTAGGACATA	0
CTGTTGTTCTCAAATTTGCATTCTATAATTTTG	0
cattgtggtcttgatttgcatttcactaatgac	0
ACATAAGCAGAAAATTTGCATTAAGACAATATA	0
GTTCCACACCAAAATTTGCATTACACACCTTTT	0
TAAGAAGACTTTCCTTTGCATTTTCTCACCCCA	0
TTCCCAGGCCTGTTTTTGCATGAGTTGGGGTAG	0
TAGATGGCAATGTTTTTGCATTCTGGCTTTAAG	0
TTTGAGCTTGATCATTTGCCTatagaaatatct	0
ttaagaacttttcttttgcatttacaacttggt	0
CAGAGCACATCACTTTTGCATCTAGTTCCTTGG	0
GTTCAGGTTTTTCATTTTCATTTTTAGAAAATG	0
TAAAAGTGGTTTCATTTGTATTTTAAATTACAG	0
ATGTCACAGAGCATTTTGCATTTCTAAGATGCT	0
CTCTTTGGGCAGAATTTGCATTTGTAGTCTTGG	0
AGGATATCAGCTGATTTTCATGTAAGGAGTTTC	0
CTTCATGTCATATTTTTGCATATAGTTCGGTAT	0
TCTACTTCTGCTATTTTGCATGTTTTGCTTTTG	0
aatgcattccccattttgcatagacatgtacac	0
CACATCTGTGTTCattttcatgtgtcagaacat	0
ATATTTTCCAAGTATTTACATGAGCAACCACAA	0
GTGAGCAAGTTTCATTTTCATTCTCTGAAAGAG	0
ccttcagacctgcatatgcattgttttctagac	0
TTTTGATGTCACAATTTGCATATTCATCTATGC	0
CAATACTTCACTGATTTGCCTACATTTTCTCTT	0
TTTTCCAGCTCAAATATGCATGCCTGGTGGAGT	0
GTTAACAATGGCATTTTGCATTTAACCATTTAA	0
gggagatgaaacattttgcattaccacaagtaa	0
ttgtggttggaagttttgcatttccataatgac	0
tcttttggttttgatttgcatttcctttatgac	0
CTCATTGTCTTTCATTTGCATAAGTCTTGTCTC	0
ATGCCACATGTTTATTTGCATGCTTTTCCTGGT	0
CACCAGCTGTGTGATTTGCCTGTCATCTATCTT	0
tgatgtcaaaattattttcataacaataccaac	0
atatacggttcagttttgcatgttttgattttc	0
gtcttgagttgatttttgcatatggtgagagcg	0
cccagtttcattcttttgcatgtggctatccaa	0
GACTCTTTCCCCTATTTTCATTTTCTCTTTGCC	0
ACTCCCTTCCTTTATTTGCATGAATCGCCTGGA	0
TAACAATTCAGTAATTTACATACCACACAGTCT	0
TGACTTATCTAAGTTTTGCATTCTTTGATGATT	0
CACATATACTCTGTTTTGCATTTAGCTCATCTC	0
GCTTCTGGTAGCAATTTGCATATGCCTTTACAG	0
ACCTAGACTGATGTTTTGCATGTTTAAAAAAAT	0
cagatggtaattcatttgcctatctgacctact	0
tctgactttctggatttgcctgttctggacttt	0
CCCCCTTTTGGACATTTGCATGTATTGCCCCCT	0
ATAAAAACCATAGATTTGCATGGAGAGGGAATA	0
CGGGGCTGTCAAAATTTACATTTCATCTGTGCC	0
gtagatgctgagaatttgcatttttaacagttc	0
ATTATGTTTTATTTTTTGCATGTACCACAAACC	0
TGGAGGTAGTAGCATTTTCATTACAAGTGACTA	0
actattgttcccattttgcatatgtggaaaatg	0
GTTTTGCCATCAGATATGCATTTTTATAGACTC	0
ACAATATGATGTCATTTGCATAGGAGCACATGC	0
GTCTTCCCTCCTTTTTTGCATATTTGGCAAGTG	0
GTCTAAGCTACTTATTTGCATTTTTGTCTCCAC	0
AGTTGAATCCTTTATTTGCATTGCATGTGCTTG	0
ACTCAGTAGGCTACTTTGCATTTGTAAAATTCT	0
CTTTCTGTTGAAAATTTGCATACCTCCTTTCTT	0
caggaactaagtcatttgcctgcaaatgttttc	0
ACTTTTTAATTCTATTTGCATTAAGAAAGGCAA	0
TAATGTCCATCTGATTTGCCTATTTTTTGTTTT	0
atacattcttctcatttgcatttaggacagatg	0
GAATCTAAGTGTCATTTGCCTATTTAGTGAGTC	0
AATGCTAGAATTCTTTTACATGAACAAGGGCTT	0
GCTCTCTCATGCAATTTACATGTGATGCCACCA	0
AAACTTGAAATGCATTTGCATGGTAGTTGCACA	0
TAGCTCCCTTTGCATTTACATTTTCCTTAGGGT	0
ACTGAAGTCATGAATTTGCATTGATCATTGACT	0
GAGGATAAGCTGTTTTTGCATGGCTACCCCCAT	0
ggtgtggtcatggatttgcatgtctaatcagct	0
gccagagcctacaatatgcatttctaataagtc	0
ATTGTCAGTTTAAATTTGCATATCTTTTGTCAT	0
ACTATCTAAAATTATTTTCATAAATACTTTAGG	0
aagaaggtaagtaatttgcctaatgtcatacag	0
tttacttttcagtatttgcattgtatggtcatg	0
gatttagcacctcatttgccttctgccgtgatg	0
ATGAGAAGTTCATATTTGCATAATTAGGAGTGT	0
tctaagatgtttattttgcatatctggtatttg	0
aggagaagtttgattttgcattgttttggtttt	0
gtggggcctgtgaatttgcatttttcgtaagtt	0
GACTTCATTCAATTTTTGCATTAAATATAGAAA	0
tgcactaagtgttttttgcatgtatgacctctt	0
AACCCTACAGTAAATTTGCATGAAGGCATTATT	0
GCTGGAACCTCAGTTTTGCATGGGGTGGGGCCG	0
TGAGCGTTGGCAGATTTGCATGCTAGGCAGACA	0
ATCTTGTTTGTTACTTTGCATTTCCTGGCATGT	0
CACAGCACAGGAAATTTGCATCATAATAGTTCA	0
ATAGTTGTAGATGTTTTGCATTTATTATTTCTG	0
cacttgcagttacatttacattttggcaccaat	0
tttgcataattccatttacatgaaatggtccag	0
TATATCCTGCCTCATTTACATGGATGACTCACA	0
TTTTGTTTCCTTGCTTTGCATTTCCTCAGTGCT	0
ACTTGACAACCCCTTTTGCATGCTCAGAGGTTT	0
CAAGATGTAGCTCATTTGCATCACCCTCACCAT	0
GTGTTTTTCCGGTTTTTGCATTTTGACTTTGGT	0
ctgctttcatttcttttgcatatatacccagaa	0
atctcaccctcacctttgcatgtacatgaccta	0
cattgaggttttaatttgcatttccttagtaac	0
AGTTGCACATCTGATTTTCATAATCATTTTCAG	0
ttgtcaaagagacatttgcatacttgacctgca	0
ATGAGAGGTTTTCATTTTCATTTTCTATTTACA	0
TGACATCACAATTATTTGCATAACTGTCTCCCA	0
cgggggtttccgcttttgcatcttcctcatttt	0
TAAAACTCCTAACATTTGCATGCCAATATTAAT	0
actaaagttaggaatttgcataaggtatcattc	0
CTTCAACTACTGAATATGCATGGGGTGCAGGAG	0
tctgccacatttcattttcataccaattctggt	0
TTGAATACCCATTATTTGCATGTTCAGCATGTC	0
CTCAAATTGCAACATTTACATTTTTATCTGTTC	0
GCTACAGAGCATAATTTACATATAAACAACTGC	0
ccttgtggttttgatttgcatttctctaaagat	0
AGAACACGTATCTATTTACATAATGCAATATCT	0
GGGGAAtcatttgatttacataatgtttattgg	0
CCACTTCTTTTCTATTTGCATAGGTAAATTTTT	0
GCAGTAAGTTAAAATTTGCATTTGAAAGTTCCC	0
CCAATGTCTGAAGATTTGCATTTCTGCTTTTCT	0
acctcacacaaagttttgcatgagatgatatac	0
TGAATAAAATATAATTTTCATATTAGTAATACC	0
TTCTAACTCAAACATTTGCATGTCTACTATGTA	0
CTACTCAACTTTCATTTTCATATAAACACATAT	0
gcagtggctctccatatgcatgatcatagtgca	0
ACTGATCTGGGTCATTTGCCTGCCTCCACGCCT	0
AACTTCATGCTGCATTTTCATTTCTATAGAGCA	0
agttggtactttcattttcatttttgccattct	0
cctgtggggtctcatttgcataacaagaccacc	0
TGTATATATATATATTTACATATGGTGTAAGTA	0
TCGGCTGATTGATATTTGCATCACCCCCTCACT	0
AAATAGGTTAGCATTTTGCATATTTATATTCCA	0
gtgacgtggtcagatttacattttagaaaatgt	0
TATTCAATTTCACTTTTGCATCTCTATAGATTG	0
ATAAGCATCTAGAATTTACATGTAGAGCTACTG	0
aaataccctcttcatttacatagggtgtacaca	0
cctaaatatgttaatatgcatgattacttttca	0
GGCTTGTGGTAAGATTTGCATCACTACCCATGA	0
TAATATGTATTGTATTTGCATGTCTGTTACTTC	0
CATCTCACTTCAGATTTGCATGGGAAGTCTAAT	0
gcatcttgggggcattttcataaaccttgctta	0
ctaaactgtctacatttacatatacatcaaaag	0
tatttaaatttttattttcatttttttCTGCAC	0
tttacctgctttactttgcatgagtgactccat	0
GGCACAGATGGTGTTTTGCATAAGTCTGAAGAC	0
GAGTTTCAGTTCTATTTGCATATGTTTTGACAC	0
TATTTATCAATTCATTTGCATACGTGGGATGTT	0
atcactgaagaggatatgcatacagatggcaga	0
cattgtggctttgatttgcatttccctagtgat	0
TTTATTGAAGGTGTTTTGCATGTGGCTCTGGGC	0
TTCTCCAGCAGCAATTTGCATTTCTGGTCTCAT	0
TAAGTACACAGTATTTTGCATTTGACCACTACT	0
CTGCACACAGGTCATTTGCATTGCATGCAGTCT	0
AACACTAGGAGGAATTTGCATTTGTTTCTCCTG	0
TTTGAGTAAACTGATTTACATTTCCTTTCCCTG	0
gtatctcattttaatttgcatttccacatgtag	0
TATGTGTTTCTGTATATGCATGTCTTACCTGTG	0
TCACTTCCTTTCCTTTTGCATATCTGTCAAATT	0
GTGTATGAGCAAGATTTGCATGTACCCAGCTGA	0
CTTGTGAAAATGCATTTGCATTGTTTGTGAAAG	0
CTCTTTATAACACTTTTGCATTTAACTAAAGGA	0
gattgggctcaaaatttgcattttaacaagtac	0
aggaaatgtattattttgcatatgaaaaggctc	0
CTATATCTTTCACATTTGCATCTGCCAACTAAG	0
TTTGTGCCAGAGCATTTACATAGGGCAGGGAGG	0
GGATCAGCCTCCCATTTTCATGTTACTTTCTAC	0
GGGCATGTATGTCATTTTCATAGCATGTGACCC	0
AGGTCTGAGAGTCATTTGCATAATACATGAGGC	0
gcattgtgaacttatttgcctaagttcaacttc	0
TTGATGTCTATAAATTTGCATTTAAACACTGAA	0
TTGTCAGACAAGCATTTTCATTTCCTGCGCTCA	0
tctagccttctccttttgcatgattatttgtag	0
AAGCACCATCTGCATTTGCATAAAGCAGAGCTG	0
GAAACTTTGAATCATTTGCATTTCTCAAACAGA	0
gtagagcccgagaatttgcatttctggcaagtt	0
TCGCCTTGCTTTTATTTTCATTTTCAAGGCTCA	0
tatacataaagccatatgcatgtagttggcctt	0
TCTCATTGAGAACATTTGCATTTTCAAAGAGAA	0
CATTAATGCTGTCATTTGCATATCCCAATAGCA	0
tagagaaatactcattttcatttttgaaaatga	0
gagtaaagttctcattttcatttttgattttag	0
gccacgctcattcatttacatatggtctatggc	0
gtcatgtccattgttttacatatgctccttggc	0
AAGCAGACAGTTCATTTTCATTCAGGCCCAACT	0
cagacatttgttattttgcataattgggaggct	0
CAAGATGAATTTTTTTTACATATCAGGTTTCTC	0
ctactgagtcagaatttgcattttaacatcctc	0
caaccaatcagacatttgcatgggagtgtaact	0
GGCTTTTTTTTTCTTTTTCATTTCTAAATTTAT	0
TCTAACCAGCATCATTTACATAACCTCGTTTTC	0
GCCAAACTGAAACATTTACATTAAAATGGAGAA	0
AAAACATATACACATATGCATGTGCATACAATT	0
cacttccctttccattTTCATGCATCATAAAAT	0
GAAGACACGGTTGTTTTGCATTTTTCAGCCACA	0
CTATATAAAGGCAATTTTCATTTGCATCATGGC	0
AGATACCCAGTTGCTTTGCATGTTGTGACAGGG	0
gggcctagtcttcatttgcataggggtgtaact	0
ggcagaaaccaggatttgcataccagaagcaaa	0
catggtgccctgcatttgcatatttaaaagcta	0
agagcagtgctgcatatgcattgaaatagaaaa	0
aaattgtgcagtattttgcattttgtgactgCC	0
ctgctgaatgagaatttgcattttagtaagctg	0
acacccagctaatttttgcatttttagcagaga	0
TTTTTCATAATGATTTTGCATGCTCTTATTTCT	0
AAACGGAGAGTTAATTTGCATGCTGCTGCCTTT	0
accacactgttgaatttgcatagagattgtagt	0
TAGGGGGTTTCCATTTTGCATTTCCGAGTACAG	0
acggttttctactttttgcatgcctggtagttt	0
GGGTGGAAAAGGAATTTGCATCTCATGGCTCAA	0
agtgctgacaatcttttgcatcttgagcaaggt	0
GCCAGGTGACAATATTTGCATTTTACCACAACC	0
GGGGCAGGTGGGAATTTGCATTTTTTCTGGCGA	0
aatagtactttctatttgcatagactttcaagt	0
TAATCAAAATTGGTTTTGCATAAGCAAAGACAA	0
taacaggcttcagatttgcctaatcacaagaaa	0
AGTGGTGAGCACATTTTGCATATTTGTACCTGG	0
AGGGGAATCCCGTTTTTGCATGGTCAAGCTTCA	0
CTAAAGGGTCTTTATTTACATATACTGCCAACG	0
CTTTACTTTTTTTTTTTGCATTCGATAAAGGTA	0
GTCAGGAGGAAAGATTTGCATCTCCCCTCTGAG	0
AACATCATTTGTCATTTTCATgtgacgtaattg	0
TCAGTAGGCCTTCTTTTTCATAAACAAAAGCTT	0
AAAAAAGCCAGGCCTTTGCATATTATTTATTGG	0
AGTTGACCTTCAGATTTGCATAGCTGTCCTGCA	0
TCCACCTTCTGTTATTTGCATTTCTAGCAGTGA	0
ctaggtactgttcATTTGTATTTACAACAGATG	0
TGAACATACCTGTATTTGCATGAAGGAGGATGA	0
attgtgtcccttcatttgcacatagcacacatc	0
tataatatacattattttcataagcacatgaag	0
ACTTTTTTCCCTGCTTTGCATTTGGCTTTGGTA	0
TTTGCATGAATTGATTTGCATGAAGTTTGGAGA	0
AGGCCAACTAGGAATTTGCATGAATTGATTTGC	0
CTTAACTATATACATATACATATGTACACATAT	0
AATTTTTAGATATTTTTGCATTTTAGGCAATGT	0
CTTTGCCTCTTTCTTTTTCATTTATTTGCCTTT	0
CTACTTCTTGTGATTATGCATAATGAAACTATG	0
AGCTTACAGTTTTATTTTCATTAACAGTTTCGT	0
CCTTCTTACTTAGCTTTGCATGTTCTTCCTGTA	0
GTGGGGGGAGCTCATTTTCATAACGAGAAGAAA	0
TCACTTTGGCTTGATTTTCATTTCTTCTTTCAT	0
AAAACTAAAACACATTTGCATGTCAAAGAGTAG	0
CTCTCACGCTAGCATTTACATTCTTTGCGAAGG	0
gaaatgtcccaatatttgcatataacctacaca	0
GGGAGCTgaatttatttacatttgactaaatgc	0
ttgcagagtcaaaatttgcattcaggtctttct	0
GTGCAACATCTGCTTTTGCATGCCTGGCCCCCA	0
TGAAAAGAAAGTCATTTGCATGATTCTCTGTAC	0
CAGTCATCCATTCATATGCATGGGGTCTGATCG	0
GTGGCTGTATATATTTTGCATATCTACATACAT	0
GATTTCTTAGACATTTTGCATGTCAAGGTTAAA	0
acttttggtttctatttgcatgaaataccatcc	0
atcgcctgtggcaattttcataaccctaaatgc	0
GGCAAATACTTTAATTTGCATGAAGATGTTTGT	0
gagtcatattttcattttcatttagttcaaaac	0
AGACGGCCACTTCCTTTGCATTTTTTTCTTTTC	0
agaaagtttgagaatttgcattgggccgcattc	0
aggaaacagtcaaatatgcatttatcttggagt	0
ACtaatagagtccatttacatagcacttactaa	0
TCATTTTATGATCATTTGCATATCATCTGCAGT	0
ATGGCAGGTGCTCATTTACATCTCATTTTATGA	0
CACTTCCCTTTTTATTTTCATTAACCTTCAAGC	0
ttattaaggtgtaatttacatacagtgaaattc	0
gtttggctctaccattttcattttccctctgcc	0
GCTGTCAGCTTCCATTTGCATGAATGAAAACTG	0
tgccgctgtgaacatttacatacaagcttttat	0
AGTTGCAAAGGTGTTTTGCATAAAAATGTGGTT	0
tctgtctctatgaatttgcctattctaggtacc	0
cctggtggttttaatttgcattttcccgatgac	0
GAAACAGTCCCATTTTTGCATAATGTGCTTTCT	0
agctgctaaccacatttgcatgacagagtacag	0
TCATAGCTCTCTTATTTTCATAATCACTGAGGC	0
TATATGTAAAAATATATGCATACTCATCTGTGT	0
TTGGGCGTGCCTTTTTTGCATGGCTTGCAAGTT	0
CACGGGTTATCTGATTTACATATATCAGTCATA	0
CGACGGTGGTGCAATTTGCATTCCTATGACACG	0
tctgcctcatctgttttacatatGAGTGTTCAG	0
GGACTCTTCCTCATTTTGCATAGTGTCTGTAGT	0
GGCCAGGAGACAAATTTACATAGTTCAGAACTT	0
tcctggagcccacattttcatgcaagagacaga	0
GGCTTCGAAATTATTTTGCATAGCTATTACAGA	0
AGTGATAACTAGGATTTGCATGCAGTGTGTTCT	0
ACTAAAAGTTCGTATTTTCATGAAAATCTTACC	0
CCCCAGACAAGATATTTTCATTTTCAACACATG	0
TATTCAAATTCAAATTTACATTTCTGTAGATGC	0
agatatattttaaatttgcatacatgtaggttc	0
CCTTCACATACTGATTTTCATGTTCATACCCTT	0
CTGTGGCCTCATGATTTGCATGTTCTCCACATG	0
AGTTTGTCTCATAATTTACATAAAAGCTCTTAA	0
ATTAGCAATGGTCATTTTCATGTTTGTttgatt	0
TATCTAAACAATCATTTTCATTTCACAGAAATC	0
CCTTAAATATCTCATTTTCATTTTCTCTGAGTC	0
AGTTTGGGATTCCATTTACATTCCAAGAAATTC	0
ATCAAAGGGTTTCATTTTCATAATTTCTGTGAT	0
TAGGACACACTTCATTTTCATTTTTCAATTCCA	0
TTTTCTTGGTTTTATTTGCATGAGAAAAAAAAG	0
AGTAATGAAACTGATTTTCATGTGTTACCACAC	0
CTCTTCCTGCTGTATTTTCATATTATGTATGAT	0
TAGACTTATTTACATATACATATAATTATGTAT	0
TCACTTCCCTAAAATTTGCATCACTTATACACA	0
tctaccacatgacatttacattttcacgtagtt	0
CCAAAGGGTATTCTTTTTCATTTTCTGAAGATG	0
ACTGTATGTACATATATGCATATAGTTTTAAAA	0
ggaccagtcacctttttgcatttcccctttctt	0
GGGGCAATGTGTTATTTGCATGAAATTGTTTCA	0
cctgctgcagggcatttgcatgtgcagttcctg	0
TTAACTCCTGTGGCTTTGCATAACAACTTGGTG	0
CTCCCCACTCAGAATTTTCATTTTATGTTTTTT	0
TATTTTTGTATTCATTTACATTTGTCTCCAATT	0
CAAGCACTCTGTCATTTGCATTTCGCCGTTTTT	0
ACTACAGACAATATTTTGCATTAACATCACAAC	0
TAGAAACATTTTATTTTTCATATAAAATTTGCC	0
GTTACAATAATGCATTTGCATTTATTTGATTTC	0
CTACATTTCCAATTTTTGCATTAGAATACCATG	0
CCGGGGCTGGATCATTTTCATTTCCTATTCTGC	0
TCACTGGCAGGGCTTATGCATTTAGATCAGATA	0
tctgttaagcttcatttgcattttaaaagtatc	0
CCTCAGGGCTGGGATTTTCATTTTTCCCGTCCC	0
tctgtctctgtatatttgcctattctggacttt	0
aaatcatttggccattttcatgtgagtctattt	0
gagaggttaaatgatttgcatagggtcacatga	0
TTACTTAAAGCCTATTTGCATAAATAGGATACT	0
ccactcaccTCACATTTGCATGGCCTGTGCTGT	0
AAACTAAGTAACAATTTGCATGAATGAAATGAC	0
CCATGGATGGTTCATTTTCATTACCTTGCTGGT	0
GAGTGGGTATACCATTTGCATGTGCCAGGTTGA	0
GGGTGGGGACAGCATTTGCATAGGCAGCTTTCC	0
GCTTTCATGTGTTATTTGCATAATAAGGCCATA	0
CCACACAAGGTTGCTTTGCATTTGGTAGTACCA	0
aggttgtgatctgatttacattttaaaaaaaca	0
CTCAGCACACATCATTTGCCTGACTCTCAATCT	0
TCATTCAATGCTCTTTTGCATGCAAGTGCAGAT	0
CCTCCTGAAGTTAATTTACATAAAACCCAGCTG	0
TCATTCTAGAAGCATTTTCATTTTCCTCCCGAA	0
aagtgctgttttaatttgcattttcctgatgac	0
CTGTTTTCTTCTCTTTTGCATAGAAACCCAGAC	0
GGTGGTGGGCGGCATTTGCATCACCAAATTAAG	0
gtgaccttaggcaatttgcattaaTATGGGGGT	0
GTTGTTGccatgcatttgcatggtatactttat	0
TCTAACCCTTGTCATTTACATAGAGATAAACTT	0
tgtcaaggtggggatttgcatgtggcttgtctg	0
ctgaggttggttcatttacatggggtgaacacc	0
caatgaatcagatatttgcataggatgtaactt	0
ttgggacctgagaatttacatttctaaccagct	0
ATATAATTGGGTCATTTGCCTATAACAACTTTT	0
GACACATGCTCTAATTTACATTAAACCATTAGA	0
TTTGTGGTGTCCTATTTGCATTCATCCCTTCAC	0
TCATGTGAGTCAAATTTGCCTTTTAAGTTACTT	0
AATCACGAAAAACAtttgcatgatgcttttagc	0
GACAAGTCCTGGTATTTGCATAGAACATTCTTG	0
CACTTACATGTGTATATGCATGATTTCACCACC	0
CTCGGTATCGTTTATTTGCATTTCTTTAGTCTC	0
ccCCGAcagactcatttgcatttgtgtttcagt	0
TAATCAAATTATATTTTGCATTTAGTTCAATTC	0
CGTTTGTCATTTAATTTACATGTTTTTGAAAAC	0
gatttgagaaatattttgcatttgttggcaaca	0
CTTGACTCAATGCATTTGCCTGCTTGGTCTCTG	0
cattatgattggaatttgcatttctctggtggc	0
tctgtatcagcacatatacatatgcatcagcac	0
tgtgctagaaagcctttgcatgtagttccatat	0
TGGTGATTGAAATATTTGCATGATGTCAGAAAA	0
tctacaaagggacatttgcatagggacctcatt	0
ACTTGCTGAAGACATTTACATGCTTTGAAGAAA	0
GCCACCTATCTCCCTTTGCATGTGTGCTTCAGT	0
AGAAAAATGCCTACTTTGCATTTGGATGACTCA	0
CATCTATTCATTCATTTACATACTTACTAAGCT	0
AACCACCCAGCATCTTTGCATATCTTGTGTCCT	0
GGACAGATCATCTATTTGCATGAAAGCAAGGGG	0
cactgtggttttactttgcatttccTGTACTCT	0
CTAAACACACCTCATTTACATAACTACTCACTG	0
TAGATCTTTTTGAATTTGCCTGTCAGCCTTTAA	0
gtttctctttttaatttgcatttctcagatcac	0
tatatctgtacctatttgcatacaggagtttca	0
AGGAATTGGTTTCATTTTCATTATTTTTTCATC	0
tctgtctctatagatttgcctattctggacgtt	0
aacttggtgccaaatttgcatcttttctttcca	0
ttcctgtctcttaatttgcctattctaggcact	0
ATCTTCTGTTTTAATTTGCATGAAAATCTTTCC	0
TATGGCTCCTCTGTTTTGCATAACTGGAGAGCT	0
agtagctgcaccattttgcatttccaccagaga	0
ggccacaaagacattttgcatgaactctcaaaa	0
GCATTGTAGGGTCATTTGCATTAAAGCCTTCCT	0
CTGTCCTCGAATGATTTGCATAAAATGAGGAGG	0
GTCCACCCCGAATATTTACATATGGGGAAACTG	0
tggacctgatgcattttgcatgcctcactgggc	0
gtggggcccaataatttgcatttttaacaactt	0
cctgtgtctattgatttgccttttatggacatA	0
tttgactgcaggattttgcatattgctgtgatt	0
TTAGTGTCTTgaaatttgcataacatcaatgga	0
TCTTCTCAGCTTAATTTGCATTTCCTTGTTATT	0
ccacgttgatggcatttgcatttctaAAATGCT	0
aaccatgccttttatttgcatactaacaaatcc	0
CCATTAAGCTAACATTTGCATGACATTTTTGTT	0
AGACGGTAACTAGATTTGCATTTCTTTTTATGT	0
ATTTTACGAGTTAATTTTCATGTATTAGCTGGG	0
ctggggcccaagaatttgcatttctattaatag	0
AGCAAGGAAAATAATTTGCATAATGGTGTTTGC	0
ttcattcaatcatattttcataagtatagactt	0
CACTGTGGGTGTGCTTTGCATGTACAAAGCGTA	0
AGCTATGTTTGTATTTTGCATATGCGTTTGCCC	0
CTGATCATTTTAAATTTGCATGCCACGTCTGTG	0
caaatacacgattattttcattaacaaagacac	0
agaatttgtctttatttgcattgcttcagggct	0
TAGCTCTTTCTGTATTTACATATGTGATCTAGT	0
AATGTGAAAGTATATTTGCATAACATACTGACA	0
CTGGAAATGTGGCCTTTGCATGTTTCTTCTGTT	0
GGGATTTCTTGCCATTTTCATTTTTAGAAACCA	0
tgacttcctccttttttgcattttgctctgttt	0
tttaaggttgttgatttgcatggcctgaccgag	0
CTGGTTATTTGGGATTTTCATTTTCCCTGTGCA	0
tgttggcctaTACATTTTCATATCGTCTGGAAG	0
GCAGCATTTTTttttttgcatttttgtacttta	0
TTCGGCCACAGTAATTTACATAGTGTTACAACA	0
GTTTTATAAGAGCATTTACATTCTTTCCGTAGg	0
ATCTGGGAATTTCTTTTACATGTTCCTCTGCAG	0
TCTGAGATTCAGCATTTTCATGAAATAGGAAGT	0
AATCCTCCTCCAAATTTGCATTTATAATGTGAC	0
GGTTTGGTTTCTGATTTGCCTAAGTGTTAAACT	0
AACCTAGTACTTGTTTTGCATTtttgcagaatt	0
TTTTGTTGTCTGTATTTGCATAGACCTTCTTGg	0
TGGCCTGGTAGGATTTTGCATATTTCATGCGCC	0
TTGGTGCCTTTTCATTTTCATGAcacctagcac	0
ACCCAGTAGTCTCATATTCATTTCTGGTGAAGT	0
gctaaggggcttgatttacataaacaaggccac	0
GACTGCTGAGGAGATTTGCATGAGGAAGGTGGC	0
TTTTTAGCTGCTGTTTTGCATTTTGTGTAGAAT	0
AAATCCTCCTCAGTTTTGCATAAGTAATGGGCA	0
TGGACTTTAAAAAATTTACATATGAGGGAGACA	0
CCGCAGAGTTTAGATTTGCATATTAAGCGTGAT	0
GACAGGAAAAGACATTTGCATCTCAGGGTTGGA	0
gtgcggcctgataatttgcattgtaacaactcc	0
TGTTCTCTTACTGTTTTGCATCTCTCTTGAGTT	0
TTCTGCAGCCAGGATTTGCATCCTGCCCGTGTA	0
ccattgtggtttcatttgcatttcacctagctt	0
gtgcgctgtgagcatttgcctgtcaggtaagtg	0
GCCAGAGAGATTAATTTGCATCTCAATTAGAAA	0
GCTCTGCGGAGTTTTTTGCATATCCTTTTTTGG	0
TGTTACTTTTTATTTTTGCATATTCTGTTTACA	0
tgtgtgagcttacatttgcataaagaaaCTGTA	0
ttcgagcccaagaatttgcatctctcacaagtt	0
tgacctcacaaatatttacatgactaggacccc	0
aagacatctatccattttcattattcataatgg	0
agaggcagctgttatttgcatccctatttgaca	0
CAATGGGGATACATTTTGCATTATTCATCGCCA	0
TGAGTGCACACAGTTTTGCATGGCTTTTAAAAT	0
AAGACGATAACTCATTTGCCTGCTTGTTCAGAA	0
GATATTCATCACAATTTGCATTTGAATAGTACA	0
ctgagcagttctgatttgcatatatttgcctct	0
AGAACCAAATATATTTTGCATTTTTCTCTCGGT	0
CAGTGACACAATATTTTGCATTTTTAAATGGTG	0
cctaccttggggcctttgcatatgctgtttctt	0
GCATGACACCTTAATTTACATTTCCCCTTCCAA	0
ggtggtactagttatttgcataactagtacctt	0
TGGCCCGGGCTTCATTTGCATGGACTATGGTTA	0
tgttattattttctttttcattttttcgggtct	0
caacgtttattatatttgcatgtgctactttca	0
ACATTCAGTTTTCATTTTCATTTTTAAGTGCTT	0
aaatcttcaaatgctttgcatatcagtggctga	0
tctttaagagttaatttgcatgagggaggaaga	0
GGTTGGAAGGGAGATTTGCATATGGATTAGCAC	0
TTTCTCCACACACATTTGCCTACCCACGCTCAC	0
ACAATGACACAGAATTTGCATTTTGTTCTGTAA	0
ggaagagattagcatttgcattagtagactgag	0
CTTAGttataatcatttgcatacttgtcctacc	0
TGAGGCAGCTGTAATttgcatctgcgtagagtt	0
cacaattttgatcatttgcatatctatacagat	0
TTTGCAAAATGCCATTTGCATTTACCACATTCT	0
GTGACTGAGTTTTATTTTCATTAAAGTCTGAAA	0
TAACAGTTAGTTAATTTACATTTCTAGTTTCTC	0
aatgacttgccagatttgcattttagaaatatg	0
TCCCACCTCACAGATTTGCCTGTTTCTCAAATT	0
tttctctctatgaatttgcctattccaggtacc	0
ctgggttttcagtttttgcatttgctgtgccct	0
caaggtgccctgcatttacattttgcactgggc	0
AGTTTGAAACTAAATTTTCATTTAACATTAAAG	0
ATTGCTTCCTCTTTTTTGCATTTTTATTAATGA	0
TCACTGAGATGGTATTTGCATTTCTCAGGCAAG	0
AATGCCAATTTTCATTTTCATATTTAAGAAAGA	0
TAGCTCTAATTTCTTTTTCATAACTCTGGAGTA	0
CTGCCTTTCTGTTATTTGCATTTCCTTTCTTCT	0
ccactttcagaacatttacattatgtattatgc	0
AAAGTTGACTTTCATTTACATTGGGGTTACTAA	0
GAAGTGGTTTTTCATTTTCATTCGCAAGCCAGT	0
GGGGCGCTGTCCTTTTTGCATACTGGATAGGCT	0
taataatggtctcttttgcatttcctgtttctt	0
AAATGGTCCTGAAATTTGCATATGCAATGTTTA	0
CCTCCTTTGGAAATTTTGCATATGGCAATGGCA	0
TACACCATTCATCATTTACATAAAGTAAAACCC	0
ACTTTGTTTAAAAATTTGCATAGTTTGCTAAGG	0
CACTTGGTTTTTCTTTTGCATGTAATCACAATG	0
atggtagaatctaatttgcatccagagcccagc	0
CAGGTTAGTGAATATTTGCATTGAGTTGTGCAA	0
CCGTGTACTTTCATTTTGCATTATGATTTTTCA	0
GGGTCACATTTATTTTTGCATACCTGAGACAGA	0
TTTAAAAAATCTTATTTTCATGTGTTTTTCTTT	0
ATAGATAAGGCTCTTTTGCATTAACAGTATTTC	0
TATACTTGATTCATTTTGCATTTCCACTGTGTA	0
CAGCCCAGGCAGCTTTTGCATTATCACTTTCTC	0
CCTGAAGAGTATGATTTACATAATCATGAGAGA	0
atggcctcttcaaatttacatagcagaagtacc	0
taagctacagaacatttgcatcaccccataaaa	0
gATGAACATGAATATTTGCATTGAATTAACTAT	0
CATCCCGTAAGTTATTTGCATGTAACAACCACT	0
GAGCTCCTGATCCATTTGCATACGGCCTCCCCC	0
AGCTCAGGACCGGATTTGCATTTCAATGGCAAA	0
AACCATGTGGCTCATTTACATAGTGACTGAAAC	0
CGTGCCACCCTATATTTGCATGACTCATCAGAT	0
CTGCAAATTACACATTTGCATAAGGAATAAAGG	0
TGTGGCAGTGTAAATTTTCATGACtagggtcct	0
CTTAAGTCACATGATTTGCATCAAAGCAGGAAG	0
acagactctccaaatttgcattatttgtctcat	0
ttaaaaacttttcctttgcatttataatgtggc	0
ctggatatagctaatttacatgttatcttgttt	0
GCTCCCACTTCCTTTTTGCATTTTATGACCTCC	0
AAGCAGCTTGTAAATATGCATACTTGCTGATTG	0
TTTTGCCATCTTTATTTTCATTTCCTGGTTTCT	0
GTTTTAGATTTAAATTTGCCTATTTTTACCATA	0
GCCCTCTTGCGTGCTTTGCATGTAAAACACCAA	0
TCCCTTGTAAGATATTTGCATATTCTAAATTAA	0
acacccagctaatttttgcatttttagtaaaga	0
CCATGCATTCACATTTTGCATTTTTGAGCACAG	0
CGCCCATTCATGCTTTTGCATAAACAGTGATCC	0
gacaaaatgtggtatttgcatgagtagaatact	0
ttcgtaagttttaatttgcattctgttctgagt	0
GACTCGACTTCCATTTTGCATTACTTTTGGCCA	0
TAAGCCTGGGGAAATTTGCATGACTGCTTTAGA	0
TGGGCAGACTAGCATTTGCATTCTTTTCCTGTG	0
cTCGCGGGTCTGCATTTGCATCACTCGCACACG	0
ATGTCACTTTCTCATTTTCATATCTTGCACATC	0
TAAAgctgatgaaatttgcatatgagaaaaagc	0
TAGTACATGTGAATTTTGCATGAAGTACAAGGG	0
AGAAATGTTGTCATTTTGCATGTTTGTTTTTAC	0
GGAGGTATGCTTGATTTGCATAGAAACTGCATA	0
TGGGGAAATTTTTATTTTCATTAATTTTTAAAG	0
GAGGGTTCATTTGTTTTGCATTTCTTGTCCAAT	0
AAGCTCAATAAACATTTGCATGAGTTACTGACA	0
AGTGATTCTTTACATTTTCATTCACTTTTCATT	0
GTGAAGTGCATACTTTTGCATTTTGTGGTTTAG	0
ATCCGATATTGACATTTGCATGTCTTGCCTATG	0
AGTGTATCCTACCATATGCATGAAGTCATCACT	0
TAAGGAAGCAGTCATTTGCATGTTCCAAAAGAA	0
TCTCCTGAGTCCTATTTGCCTATCCATTGGTTA	0
GGCCAGTGACTTAATTTACATATGCCCAATTTG	0
ACCAGGAAATGGAATTTACATTTGAAACCAGAG	0
ATAAGATGAACTCATTTGTATTTCTTGGGAAAT	0
AGTTCAATTTCAGTTTTGCATGAAAGAGTGAAT	0
GCTCTATCTGTTCTTTTTCATATTTTAAAAAAC	0
tctccttgtttggatttgcatttccctgatgac	0
GAGAGTCCTGAGAATTTGCATCCGAATAAAGAG	0
GTTTCTGGTCCTGCTTTGCATTTTTCCCAATAA	0
CTCAATCTCCAGCATTTTCATTCTCCACTTCTG	0
GAAACTTGAATGCATTTTCATTTTCAGTTTTTG	0
TTGAGCTTTACCTATTTGCATGGGCTTCAGTAG	0
ACAAACTGTTCCTATTTTCATTTCCTTCCCCTT	0
tagagttgtaccgatttgcatgtccacagacaa	0
aaacaatctcaaaatttgcatgaaaccaaaaaa	0
GGTTGAAGGGTTGATTTGCATTTAAGGCTAGGA	0
CACACATAAAATGTTTTGCATAAAGTTATTTAT	0
aacaaaagtctttatttgcatttcccattttat	0
gagtcgttctctgatttgcataaatccgatcta	0
CAAGAGGGCAAAATTTTGCATGAATGAACACAC	0
gatctgtgcccaTATTTGCATATTGCTTATTAC	0
TTATAGGCTAATGTTTTGCATAGGGGAATTTAA	0
gtaagggcgtaatatttgcatagaacctatgca	0
gttatagttctgcatttgccttatttggatgtg	0
gtgtagcaaagttATTTTCATAAACTCTGTTTT	0
ggaactgaaactcattttcatagataaatgaga	0
TTAGTTATCAGAATTTTGCATAACAGTCAAGCC	0
CCACACATGCCTGATTTGCATATGGTAACTATG	0
tcttttttttttaatttgcattttcgtgctttt	0
GCTGAAACCTTGTATTTGCATATTCACAACGGC	0
TGCCTCAGAGGGCATTTGCATTTAACCATGTGT	0
gtggggccttaaaatttgcatttctcatgtggc	0
GAAGAGAAACCACATTTTCATGCTCTTAAGTGA	0
cattgtggttttaatttgcatttcccttatagc	0
GGGCAGTGCTCTGATTTGCATGTTTGAATTCAT	0
cactgtggttttgatttgcatttccctagtgat	0
AGTGGCCTGAGTTTTTTGCATATCTTGTGAGAT	0
AGGATTCAGAATCATTTTCATTTTGGGTATTTT	0
ATTCACCCCACACATTTGCATCTTCACTGTGCT	0
ATCATTTGGCCTAATTTTCATAACCACAGATTT	0
TGTGGCAACATTAATTTGCATGCTGAAAACAGC	0
cagaagatgtgtaatttacaTAACTCGTATTGA	0
CCCTTTGTGGTTGATTTGCATTGTTTTCGTCGT	0
GTTATTTGGCAACATTTGCATTCTAGTGAATGG	0
AATACAGCTCAGCATTTACATAGGTGCTTACTA	0
attatatgattccatttacatgaaatttctgta	0
gtatgtatgtgtgtTTTGCATGTGGTCTGTGTG	0
TTACGTGTTTCTTTTATGCATTTTGCCAGAATA	0
aagttgtgttttcattttcatttagttcaaagt	0
atcaattttctgaatttgcatgtcgacctctct	0
CTTGCAATTTATCATTTGCATTTGTCTTGCCCT	0
ccagcagtcatggattttcatttcctcataagt	0
gtctttaccagagatttgcatatctctggtttc	0
GCACCAAGTCCTGATTTGCATCTCAGAAGCCTT	0
TAATTATAGAATCATTTTCATTTTCAAAATCAC	0
ATTTTTGAGTCACCTTTGCATTTACCTTGAGAG	0
CTAAGGACGATAGCTTTGCATGTCAGGCACATC	0
gtaagggctcaaaatttgcatttctgtcaagtt	0
ttaaaagtgacttatttgcatgtgctgacctag	0
ctgtctTGCTTTCATTTGTATTTtagtaacatt	0
ATTTTGAAAGGTCATTTGCATCTTCTATGATTT	0
TGCATGTATGTGCATATGCATGTGCACAGATGT	0
aatgctttgggtcatttacatggattatttcat	0
AGCTTGATATCTCATTTTCATTTCTTTCTTTGG	0
TTTCCTGTACTGGATTTTCATGTGGGACCCACC	0
TCTGCAGAAATGTTTTTGCATTTAAGTTTAGGT	0
GCTTTGTGAATACATTTACATGTAATGTTATAC	0
TTCTAGCCAAGAAATTTTCATTTGCCACTACTT	0
GATACAGTATCTCATTTGCATAGAGCGCGCTGG	0
TTGCAGCTTTCACTTTTGCATTTACTGCAATTC	0
cacacaatgtgctttttgcattaaacctttgta	0
TAGAGGACTCATATTTTGCATGCATACACAGAC	0
CCCCAATAAGGATATTTGCATTTTAAAAGAAGA	0
TCCTGACTCATCCATTTTCATACTTCTCACTTC	0
GGGGCCCAGGTGTATTTGCATGAGGTGGCTTTG	0
GGCACTCATGTTCATATGCATGGATGGTGTACC	0
GGAGCTGTGTGGGATTTGCATACAGTAATAATG	0
GATGAGGGATGACATTTTCATTAACAGTGATTT	0
AAATAATTTCTGAATTTGCATTAGCTTCTTGTG	0
cagagctgaaTTCATTTTCATTTCTAACCACAG	0
ATTCGTCATCTGTatatacatatatatatatat	0
CAGAGGGCACCATATTTACATGAGCCTGGAAAG	0
cactaactcacccatttgcatgctaacttggca	0
GGTCTTGCGTCTGCTTTGCATTTCCCGTGAGTG	0
ATGTTTACTCCCCATTTGCATTGTTTCTAACGA	0
AAGTTGCATTTGTATTTGCATTTAGTTAGGTTT	0
AGGCATAGCTGAAATTTGCATGGGGGTGACAAA	0
CCATGATCTCTTAATTTTCATTATCTGGCTCCC	0
CTCAGGAAACACATTTTGCATTTCACTACACTA	0
agccacatagtaaattttcaTTCCTTGCATATA	0
ggctgattgttccatatgcatgacctcatttag	0
CCAGTGCGTTAGTTTTTGCATTTAAGAAGGGTA	0
TATTCGACGCTTGATTTACATTTCGCGTgtcac	0
acccccttaactcatttgcctgcttttactctt	0
TCACAGTACAAATATTTGCATGGGTCCCAAACA	0
ATGCCAAGGCCTGATTTGCATAGGCAAAGAGCA	0
TGAGCCATTGTGTATTTGCATGGGTGCCCAGCT	0
tgATGAGAATTTCATTTTCATACCACTCATTCT	0
GTCCTTTAAGCACATTTACATGCAAACGACTTC	0
TTGACATCACCTCATTTGCCTACTGTGGGGTTG	0
CTCCCATTCTGATTTTTGCATACAAGGTGAAAT	0
GCTTAGAGTCACTATTTACATATCTTCCTGATC	0
GGTTACATTTTTCATTTTCATTTTTGGTTCCTC	0
[truncated: 3,429 more rows]
