# Supplementary material for: Relationship between histone modifications and transcription factor binding is protein family specific
Source: Genome Res. 2018 Mar;28(3):321–33. doi: 10.1101/gr.220079.116 (PMC5848611; doi:10.1101/gr.220079.116)
Supplement: Supplemental Material [file supp_gr.220079.116_Supplemental_Material.zip › Supplemental_Material/POU2F2/POU2F2_pwm.txt]

MEME version 4

ALPHABET= ACGT

strands: + -

Background letter frequencies (from
A 0.25 C 0.25 G 0.25 T 0.25 

MOTIF POU2F2
letter-probability matrix: alength= 4 w= 13 nsites= 20
0.181460428508964 0.277656318320944 0.175776125929165 0.365107127240927
0.231744643637954 0.116309575863577 0.259291648447748 0.392654132050721
0.264538696982947 0.360734586794928 0.181460428508964 0.193266287713161
0.881504153913424 0.00830782684739834 0.000437254044599913 0.109750765194578
0 0 0 1
0.111937035417578 0.000874508089199825 0 0.887188456493223
0 0 0 1
0.0690861390467862 0 0.873196327066025 0.0577175338871885
0 0.993003935286401 0 0.0069960647135986
0.986882378662003 0.0131176213379974 0 0
0 0.000874508089199825 0 0.9991254919108
0.506777437691299 0.0170529077393966 0.268036729339746 0.208132925229558
0.259728902492348 0.157848710100568 0.0467861827721906 0.535636204634893
