# Supplementary material for: Relationship between histone modifications and transcription factor binding is protein family specific
Source: Genome Res. 2018 Mar;28(3):321–33. doi: 10.1101/gr.220079.116 (PMC5848611; doi:10.1101/gr.220079.116)
Supplement: Supplemental Material [file supp_gr.220079.116_Supplemental_Material.zip › Supplemental_Material/RELA/BS.bed]

chr10	104895124	104895134	GGGAATTTCC	1	+
chr10	112625681	112625691	TGGGGTTTCC	1	-
chr10	13962611	13962621	GTGGTTTTCC	1	-
chr10	26674515	26674525	TTGGGTTTCC	1	+
chr10	58298041	58298051	GGGGGTTTCC	1	-
chr10	91633049	91633059	GGGAGTTTCC	1	+
chr10	91891922	91891932	GGGACTTCCC	1	+
chr11	102473932	102473942	GGGGAATTCC	1	+
chr12	11936737	11936747	GGGAGTTTCC	1	-
chr12	1204114	1204124	GGGACTTCCC	1	+
chr12	12738904	12738914	TGGACTTCCC	1	+
chr12	25153702	25153712	GGGAAATTCC	1	+
chr12	42520958	42520968	GGGGAATTCC	1	+
chr12	60028301	60028311	GGGGGATTCC	1	+
chr12	801602	801612	TGGGCTTCCC	1	-
chr12	82349542	82349552	GGGAGTTCCC	1	+
chr12	92831388	92831398	GGGACTTTCC	1	+
chr12	94712095	94712105	GGGGGTTTCC	1	+
chr13	62426426	62426436	GGGAATTTCC	1	-
chr13	95905461	95905471	CTGAGTTTCC	1	+
chr14	22999173	22999183	CTGGATTCCC	1	-
chr15	59604613	59604623	GGGACTTTCC	1	+
chr16	76199117	76199127	TGGAATTTCC	1	+
chr17	34419796	34419806	GGGGGTTCCC	1	-
chr17	57910412	57910422	GGGTATTTCC	1	+
chr17	70016743	70016753	TGGGATTTCC	1	-
chr18	21587051	21587061	GGGGAATTCC	1	+
chr18	37712518	37712528	GGGAATTCCC	1	+
chr18	37713373	37713383	GGGGAATTCC	1	-
chr18	56320607	56320617	GGGAGTTTCC	1	-
chr18	57588906	57588916	GTGACTTTCC	1	-
chr18	67607343	67607353	GGGGCTTCCC	1	+
chr18	8606148	8606158	TGGGTTTCCC	1	-
chr19	4226117	4226127	GGGGGTTTCC	1	+
chr1	117171304	117171314	GGGGTTTTCC	1	+
chr1	172330255	172330265	TGGGATTTCC	1	+
chr1	194445739	194445749	GGGAATTTCC	1	+
chr1	198894885	198894895	GGGAGTTTCC	1	-
chr1	199468105	199468115	GGGGATTTCC	1	-
chr1	207607031	207607041	GGGATTTTCC	1	+
chr1	236167679	236167689	GGGGCTTTCC	1	-
chr1	45933117	45933127	GGGGAATCCC	1	-
chr1	85458958	85458968	GGGTATTTCC	1	+
chr1	89206670	89206680	GGGGATTCCC	1	+
chr20	11091201	11091211	GTGATTTTCC	1	-
chr20	43598388	43598398	GGGACTTCCC	1	-
chr21	20716207	20716217	GGGGTTTTCC	1	+
chr21	20830778	20830788	GGGACTTTCC	1	+
chr2	162247190	162247200	GGGGAATTCC	1	+
chr2	178141995	178142005	GGGGTTTTCC	1	+
chr2	18005087	18005097	GGGGAATTCC	1	-
chr2	214108329	214108339	GGGAATTTCC	1	+
chr2	58122144	58122154	GGGACTTTCC	1	+
chr2	64317631	64317641	GGGGCTTTCC	1	+
chr2	6481063	6481073	GGGATTTTCC	1	-
chr2	84683481	84683491	TGGGATTTCC	1	+
chr2	89157901	89157911	GGGGATTTCC	1	-
chr3	101538917	101538927	CGGAATTTCC	1	+
chr3	101652826	101652836	GGGGTTTTCC	1	+
chr3	116061549	116061559	GGGGTTTTCC	1	+
chr3	119381901	119381911	GGGGATTTCC	1	+
chr3	133168999	133169009	GGGACTTTCC	1	+
chr3	163597104	163597114	GGGGATTTCC	1	+
chr3	16565452	16565462	GGGAATTTCC	1	+
chr3	171039948	171039958	GGGATTTTCC	1	+
chr3	191051952	191051962	GGGTATTTCC	1	+
chr3	23068634	23068644	GGGGATTCCC	1	-
chr3	24572163	24572173	TGGGAATCCC	1	+
chr3	43266402	43266412	GGGATTTTCC	1	-
chr3	73022465	73022475	GGGACTTTCC	1	-
chr4	101287493	101287503	AGGAATTTCC	1	-
chr4	141902059	141902069	GGGAATTTCC	1	-
chr4	146016412	146016422	TGGAATTTCC	1	-
chr4	174176039	174176049	GGGGTTTTCC	1	+
chr4	36611377	36611387	GGGACTTCCC	1	+
chr4	39360397	39360407	GGGGTTTTCC	1	+
chr4	80091417	80091427	GGGGCTTTCC	1	+
chr4	92188949	92188959	GGGGATTTCC	1	-
chr5	110091705	110091715	GGGGATTTCC	1	-
chr5	127259656	127259666	GGGGAATTCC	1	-
chr5	142376258	142376268	GGGAAATTCC	1	+
chr5	142664279	142664289	GGGGAATTCC	1	-
chr5	18961501	18961511	GGGACTTTCC	1	+
chr5	40225436	40225446	GGGAGTTCCC	1	-
chr5	83557901	83557911	GGGACTTTCC	1	-
chr5	95268842	95268852	GGGGTTTTCC	1	-
chr5	97552995	97553005	GGGAATTTCC	1	+
chr6	103641494	103641504	GGGAGTTTCC	1	+
chr6	111730686	111730696	CTGATTTTCC	1	-
chr6	113608870	113608880	GGGGAATTCC	1	-
chr6	113944392	113944402	TGGGTTTTCC	1	+
chr6	113968436	113968446	TGGGTTTTCC	1	-
chr6	127892086	127892096	GGGAATTCCC	1	+
chr6	132641341	132641351	GGGGAATTCC	1	-
chr6	137429123	137429133	GGGGGTTTCC	1	+
chr6	143175103	143175113	GGGAATTCCC	1	+
chr6	14954262	14954272	TGGGCATTCC	1	+
chr6	22888576	22888586	GGGAATTTCC	1	+
chr6	26388909	26388919	GGGAATTTCC	1	-
chr6	75991613	75991623	GGGAATTTCC	1	+
chr6	79744850	79744860	GGGACATTCC	1	+
chr7	102942068	102942078	GGGGCTTTCC	1	+
chr7	125842449	125842459	GGGGGTTTCC	1	-
chr7	138155309	138155319	GGGACTTCCC	1	-
chr7	20315534	20315544	GGGAATTTCC	1	-
chr7	23483839	23483849	TGGAGTTTCC	1	+
chr7	37866576	37866586	GGGACTTTCC	1	+
chr7	43639884	43639894	GGGGATTTCC	1	-
chr7	50367237	50367247	GGGGCTTTCC	1	-
chr7	69148047	69148057	GGGGTTTTCC	1	-
chr7	81682972	81682982	GTGACTTTCC	1	-
chr8	119875338	119875348	GGGATTTTCC	1	-
chr8	137115795	137115805	GGGGATTCCC	1	+
chr8	137616442	137616452	TGGGGTTCCC	1	+
chr8	90823547	90823557	TGGATTTTCC	1	+
chr8	90993951	90993961	GGGGTATTCC	1	-
chr9	114731491	114731501	GGGATTTTCC	1	-
chr9	5527569	5527579	GGGTATTTCC	1	+
chr9	5580795	5580805	TGGAATTTCC	1	-
chrX	154562999	154563009	GGGGTTTTCC	1	+
chrX	54438393	54438403	GGGGAATTCC	1	+
chrX	74020026	74020036	GGGAGTTTCC	1	-
chr10	100753907	100753917	GGGATTTTCC	1	-
chr10	104527411	104527421	GGGGCTTTCC	1	-
chr10	13784300	13784310	TGGGATTCCC	1	-
chr10	26735028	26735038	TGGGATTCCC	1	-
chr10	3907942	3907952	GGGAATTTCC	1	-
chr10	52298683	52298693	CTGGATTTCC	1	+
chr10	55891753	55891763	GGGATTTTCC	1	+
chr10	61619522	61619532	GGGAATTTCC	1	+
chr10	62295050	62295060	GGGAAATTCC	1	+
chr10	67261112	67261122	GGGACTTTCC	1	+
chr10	72117400	72117410	GGGACTTTCC	1	+
chr10	76015102	76015112	GGGAATTTCC	1	+
chr10	7733452	7733462	GGGAATTTCC	1	-
chr10	89864677	89864687	TGGGGTTTCC	1	-
chr10	89878714	89878724	GGGAATTTCC	1	-
chr10	90590820	90590830	GGGGATTTCC	1	+
chr10	90754048	90754058	GGGGATTTCC	1	-
chr10	92765212	92765222	GGGAGTTCCC	1	-
chr11	102216808	102216818	GGGGAATTCC	1	-
chr11	102346915	102346925	GGGGTTTTCC	1	+
chr11	103495649	103495659	GGGGGTTTCC	1	-
chr11	105590570	105590580	GTGAGTTTCC	1	+
chr11	18354185	18354195	GGGACTTCCC	1	-
chr11	18870032	18870042	GGGGGATTCC	1	+
chr11	36368821	36368831	GGGAATTCCC	1	+
chr11	47534956	47534966	GGGGTTTTCC	1	+
chr11	75537670	75537680	GGGACATTCC	1	-
chr11	80549400	80549410	TGGGATTTCC	1	-
chr11	87907952	87907962	GGGGCTTCCC	1	+
chr11	9862362	9862372	GGGGATTTCC	1	-
chr12	103430512	103430522	GGGGGATTCC	1	-
chr12	10515756	10515766	TGGGGATTCC	1	-
chr12	10892896	10892906	GGGGAATTCC	1	-
chr12	11900467	11900477	GGGAGATTCC	1	+
chr12	12656772	12656782	GGGGAATTCC	1	-
chr12	1554084	1554094	GGGGAATTCC	1	+
chr12	16942571	16942581	GGGACTTTCC	1	+
chr12	32418038	32418048	CTGGGTTTCC	1	+
chr12	46604493	46604503	GGGGTTTCCC	1	-
chr12	64247935	64247945	GGGACATTCC	1	-
chr12	66486542	66486552	GGGGTTTTCC	1	+
chr12	806917	806927	GGGAAATTCC	1	-
chr12	90674644	90674654	GGGGCTTCCC	1	+
chr13	109840000	109840010	GGGGTTTTCC	1	+
chr13	25425319	25425329	CGGGGTTTCC	1	+
chr13	33400794	33400804	GGGGCTTTCC	1	+
chr13	39437922	39437932	TGGGGTTCCC	1	-
chr13	80195779	80195789	GGGACTTTCC	1	-
chr13	95769690	95769700	CTGAATTTCC	1	+
chr13	95904140	95904150	TGGAATTTCC	1	-
chr14	103266496	103266506	CTGAATTTCC	1	-
chr14	21736555	21736565	GGGAATTTCC	1	+
chr14	22954509	22954519	GGGGTTTTCC	1	+
chr14	30316131	30316141	GGGGTTTTCC	1	-
chr14	35435860	35435870	GGGACTTTCC	1	-
chr14	35757123	35757133	GGGGATTTCC	1	+
chr14	45614617	45614627	GGGAATTCCC	1	+
chr14	51251473	51251483	GGGGATTTCC	1	-
chr14	52330425	52330435	GGGGGTTTCC	1	-
chr14	55512023	55512033	TGGAATTTCC	1	-
chr14	60562148	60562158	GGGAATTTCC	1	+
chr14	65708328	65708338	GGGGCTTTCC	1	-
chr14	68623131	68623141	GGGGAATCCC	1	+
chr14	68846150	68846160	GGGGATTTCC	1	-
chr14	94821313	94821323	TGGGCATTCC	1	-
chr14	95600785	95600795	GGGAATTTCC	1	+
chr15	38966771	38966781	GGGGATTTCC	1	+
chr15	40459732	40459742	TGGGGTTTCC	1	+
chr15	45019843	45019853	GGGGTTTTCC	1	+
chr15	48672574	48672584	GGGGCTTCCC	1	-
chr15	54812023	54812033	GGGCATTTCC	1	+
chr15	57170077	57170087	GGGAATTTCC	1	-
chr15	63504890	63504900	TGGACTTCCC	1	+
chr15	66720547	66720557	GGGGAATTCC	1	-
chr15	68374668	68374678	TGGAATTTCC	1	-
chr15	80258438	80258448	TGGAATTTCC	1	+
chr15	80269959	80269969	GGGAGTTCCC	1	-
chr15	80971682	80971692	GGGAGTTCCC	1	+
chr15	81597509	81597519	GGGGATTCCC	1	-
chr16	15741039	15741049	TGGGGTTCCC	1	+
chr16	18943143	18943153	GGGGAATTCC	1	-
chr16	30467749	30467759	GGGGAATTCC	1	-
chr16	5206695	5206705	GGGGAATTCC	1	-
chr16	68799053	68799063	GGGACTTTCC	1	+
chr16	69756540	69756550	GGGGATTTCC	1	+
chr17	21059130	21059140	GGGGATTTCC	1	-
chr17	27185077	27185087	GGGGTTTTCC	1	-
chr17	33359794	33359804	TGGGCTTTCC	1	-
chr17	53491650	53491660	GTGGGTTTCC	1	-
chr17	53501084	53501094	GGGAAATCCC	1	+
chr17	70989336	70989346	GGGAATTTCC	1	+
chr17	76731030	76731040	TGGAGTTTCC	1	-
chr17	76772353	76772363	GGGATTTTCC	1	-
chr18	20398043	20398053	GGGACTTTCC	1	+
chr18	29686937	29686947	GGGAATTTCC	1	-
chr18	31787583	31787593	TGGAATTTCC	1	+
chr18	33706055	33706065	GGGAATTTCC	1	-
chr18	4260357	4260367	GGGACTTTCC	1	-
chr18	56317503	56317513	GGGGATTTCC	1	-
chr18	57590675	57590685	TGGGAATCCC	1	-
chr19	14727301	14727311	GGGACTTTCC	1	-
chr19	20970745	20970755	GGGAATTCCC	1	+
chr19	38452971	38452981	TGGGGTTTCC	1	+
chr19	38466882	38466892	GGGGATTTCC	1	+
chr19	39351619	39351629	GTGGCTTTCC	1	-
chr19	40600599	40600609	GGGACTTTCC	1	+
chr19	42998709	42998719	GGGTATTTCC	1	+
chr19	43954824	43954834	GGGACTTTCC	1	+
chr19	7210174	7210184	GGGGTTTTCC	1	-
chr19	8257237	8257247	GGGGAATTCC	1	+
chr1	105307879	105307889	GGGGTTTTCC	1	+
chr1	112139275	112139285	GGGACTTCCC	1	-
chr1	144936897	144936907	GGGAGTTTCC	1	+
chr1	153704942	153704952	CGGAGTTTCC	1	+
chr1	16209469	16209479	GGGGGTTTCC	1	-
chr1	169016524	169016534	GGGGATTCCC	1	+
chr1	172312907	172312917	GGGGATTTCC	1	+
chr1	173380165	173380175	GGGACTTCCC	1	-
chr1	182592101	182592111	CTGACTTTCC	1	-
chr1	192520629	192520639	GGGTATTTCC	1	-
chr1	193407089	193407099	GGGACTTCCC	1	-
chr1	198571193	198571203	CTGGATTTCC	1	-
chr1	198603135	198603145	TGGAGTTTCC	1	-
chr1	198747504	198747514	GGGGAATTCC	1	-
chr1	206941451	206941461	GGGGAATCCC	1	+
chr1	210386816	210386826	GGGGTTTTCC	1	+
chr1	222074186	222074196	TGGAGTTCCC	1	-
chr1	231629340	231629350	GGGGTTTTCC	1	-
chr1	24290884	24290894	GGGAAATTCC	1	-
chr1	25799200	25799210	GGGGGTTCCC	1	+
chr1	27011453	27011463	GGGACTTCCC	1	+
chr1	40850721	40850731	GGGGCTTTCC	1	-
chr1	46617646	46617656	GGGGTTTTCC	1	-
chr1	56798144	56798154	TGGGTTTTCC	1	-
chr1	66794978	66794988	GGGGCTTCCC	1	-
chr1	72900964	72900974	GGGAGTTTCC	1	+
chr1	8207387	8207397	GGGGATTTCC	1	-
chr1	85457537	85457547	TGGAGTTTCC	1	-
chr1	89740170	89740180	CTGAATTTCC	1	-
chr20	23478354	23478364	GGGAGTTCCC	1	-
chr20	29634502	29634512	GGGAGTTTCC	1	-
chr20	34616504	34616514	GGGGATTTCC	1	-
chr21	26561269	26561279	GGGGTTTTCC	1	-
chr21	26874823	26874833	GGGAGTTCCC	1	-
chr21	39593672	39593682	GTGGTTTTCC	1	+
chr22	31943223	31943233	GGGATTTTCC	1	+
chr22	32812981	32812991	GGGACTTTCC	1	-
chr22	32814878	32814888	GGGGGTTCCC	1	-
chr22	35352976	35352986	GGGAATTCCC	1	+
chr22	37986691	37986701	GGGTATTTCC	1	-
chr2	102977813	102977823	TGGAATTTCC	1	-
chr2	10764139	10764149	TGGGATTTCC	1	+
chr2	109232362	109232372	GGGAGTTTCC	1	+
chr2	126316949	126316959	GGGACTTCCC	1	+
chr2	129886609	129886619	TGGAATTTCC	1	-
chr2	137067722	137067732	GGGGATTTCC	1	-
chr2	143631448	143631458	GGGACTTTCC	1	-
chr2	14446582	14446592	GGGTATTTCC	1	-
chr2	146396425	146396435	GGGTATTTCC	1	-
chr2	161122580	161122590	GGGTATTTCC	1	+
chr2	172180862	172180872	TGGACTTCCC	1	+
chr2	17980746	17980756	GGGACTTTCC	1	+
chr2	187409271	187409281	GGGGAATTCC	1	+
chr2	187611567	187611577	TGGGGTTCCC	1	+
chr2	191880197	191880207	GGGGTTTTCC	1	-
chr2	192069363	192069373	GGGGAATTCC	1	-
chr2	197139285	197139295	GGGAATTCCC	1	+
chr2	197242228	197242238	GGGAGTTCCC	1	-
chr2	214617503	214617513	GGGAGTTTCC	1	+
chr2	223296420	223296430	GGGGATTCCC	1	-
chr2	224804343	224804353	GGGGTTTTCC	1	+
chr2	231464771	231464781	GGGATTTTCC	1	+
chr2	231501766	231501776	GGGGATTTCC	1	-
chr2	30378244	30378254	TGGAATTTCC	1	+
chr2	47989275	47989285	GGGAATTTCC	1	+
chr2	64434965	64434975	TGGGTTTCCC	1	-
chr2	65169227	65169237	GGGGAATTCC	1	+
chr2	68592077	68592087	GGGCATTTCC	1	+
chr2	75302015	75302025	GGGGTTTTCC	1	+
chr2	7830853	7830863	GGGGTTTTCC	1	+
chr2	80754382	80754392	GGGGAATTCC	1	+
chr2	8380095	8380105	GGGGTTTTCC	1	-
chr2	85855952	85855962	GGGGCTTTCC	1	+
chr2	89138061	89138071	GGGAGTTTCC	1	-
chr2	89179607	89179617	GGGGATTTCC	1	+
chr2	96841988	96841998	TGGAGTTTCC	1	+
chr2	98528828	98528838	TGGAATTTCC	1	-
chr3	101548826	101548836	CTGAATTCCC	1	-
chr3	101743278	101743288	GGGGCTTTCC	1	-
chr3	107573200	107573210	CTGACTTTCC	1	-
chr3	121985085	121985095	GGGTATTTCC	1	-
chr3	121986642	121986652	GGGACTTTCC	1	-
chr3	146258205	146258215	GGGGATTTCC	1	+
chr3	150994652	150994662	GGGAGATTCC	1	-
chr3	160921490	160921500	GGGGCTTTCC	1	+
chr3	170973048	170973058	GGGATTTTCC	1	-
chr3	171852322	171852332	GGGCATTTCC	1	-
chr3	172231509	172231519	GGGAATTCCC	1	+
chr3	177036527	177036537	GGGGATTTCC	1	-
chr3	189807526	189807536	CGGACTTTCC	1	+
chr3	189928617	189928627	GGGAATTTCC	1	-
chr3	22131159	22131169	GGGGATTTCC	1	+
chr3	23879384	23879394	GGGAATTTCC	1	+
chr3	37215467	37215477	GGGATTTTCC	1	+
chr3	49062968	49062978	GGGGCTTTCC	1	-
chr3	53919421	53919431	GGGAATTCCC	1	+
chr3	67437040	67437050	GGGAATTCCC	1	+
chr3	69292307	69292317	CTGAATTTCC	1	-
chr3	98259618	98259628	CTGATTTTCC	1	-
chr4	102773036	102773046	GGGACTTTCC	1	-
chr4	103468094	103468104	TGGGGTTTCC	1	-
chr4	103474200	103474210	GGGGCTTTCC	1	+
chr4	142585570	142585580	TTGAATTTCC	1	-
chr4	146024816	146024826	TGGGATTTCC	1	+
chr4	147087169	147087179	GGGGAATTCC	1	-
chr4	151883489	151883499	TGGGGTTTCC	1	-
chr4	153482891	153482901	GGGAGTTCCC	1	-
chr4	177401112	177401122	GGGGCTTTCC	1	-
chr4	185191372	185191382	GGGGATTTCC	1	-
chr4	185197121	185197131	GGGAATTTCC	1	+
chr4	185238870	185238880	GGGAATTCCC	1	+
chr4	27131647	27131657	GGGGTTTCCC	1	+
chr4	38959228	38959238	GGGACTTTCC	1	+
chr4	40209168	40209178	TTGGATTTCC	1	+
chr4	48804405	48804415	TGGAATTTCC	1	+
chr4	71870479	71870489	GTGGTTTTCC	1	-
chr4	73932824	73932834	GGGACTTTCC	1	+
chr4	79695716	79695726	GGGGATTTCC	1	-
chr4	87536773	87536783	GGGATTTTCC	1	-
chr5	100208253	100208263	GGGAGTTTCC	1	+
chr5	112856150	112856160	TGGGTTTTCC	1	+
chr5	115931430	115931440	GGGGATTTCC	1	+
chr5	118699989	118699999	TGGAATTTCC	1	-
chr5	121747973	121747983	GGGAGTTTCC	1	-
chr5	151929485	151929495	GGGACTTTCC	1	+
chr5	156315728	156315738	GGGGATTTCC	1	+
chr5	157006200	157006210	GGGGCTTTCC	1	+
chr5	157836803	157836813	GGGACTTTCC	1	+
chr5	159923491	159923501	GGGACATTCC	1	+
chr5	17109786	17109796	GGGGATTTCC	1	+
chr5	34970883	34970893	GGGGCATTCC	1	-
chr5	37318125	37318135	GGGGATTTCC	1	+
chr5	40224116	40224126	GGGATTTTCC	1	+
chr5	40487262	40487272	CTGAATTTCC	1	-
chr5	40490614	40490624	GGGGAATTCC	1	-
chr5	56467801	56467811	GGGGGTTTCC	1	+
chr5	56515409	56515419	GGGGAATTCC	1	-
chr5	61552821	61552831	GGGAGTTTCC	1	-
chr5	64118332	64118342	GGGAATTTCC	1	+
chr5	77066298	77066308	GGGACTTTCC	1	+
chr5	88392987	88392997	TGGGAATTCC	1	-
chr5	88599182	88599192	CGGATTTCCC	1	-
chr5	90375158	90375168	TGGGATTTCC	1	-
chr5	96215539	96215549	GGGGCTTTCC	1	+
chr6	106586217	106586227	GGGACTTCCC	1	+
chr6	106695903	106695913	GGGGTTTTCC	1	-
chr6	115319099	115319109	GGGACTTTCC	1	+
chr6	115322977	115322987	TGGGCTTTCC	1	+
chr6	123080343	123080353	GGGGGTTTCC	1	+
chr6	126094743	126094753	GGGGATTTCC	1	+
chr6	126253391	126253401	TGGAATTTCC	1	-
chr6	127610341	127610351	TGGAATTTCC	1	-
chr6	130689088	130689098	GGGACTTTCC	1	-
chr6	130882523	130882533	GGGGATTTCC	1	-
chr6	132006769	132006779	GGGAATTTCC	1	-
chr6	138243719	138243729	TGGACTTCCC	1	-
chr6	139615434	139615444	GGGAATTTCC	1	+
chr6	143172111	143172121	TGGGTTTTCC	1	-
chr6	143206438	143206448	GGGGAATTCC	1	-
chr6	147851805	147851815	GGGGAATTCC	1	+
chr6	150960165	150960175	TGGGCTTTCC	1	-
chr6	151216228	151216238	GGGGGTTCCC	1	-
chr6	16475294	16475304	GGGAGATTCC	1	-
chr6	21062385	21062395	GGGGTATTCC	1	-
chr6	30495792	30495802	GGGATTTTCC	1	-
chr6	32572364	32572374	GGGGATTTCC	1	-
chr6	32576234	32576244	GGGACTTTCC	1	-
chr6	36145120	36145130	TGGAGTTCCC	1	+
chr6	39665243	39665253	GGGGGTTTCC	1	+
chr6	52026702	52026712	CTGAGTTTCC	1	+
chr6	53209971	53209981	GGGGATTCCC	1	-
chr6	54172277	54172287	GGGGTATTCC	1	-
chr6	64976228	64976238	GTGAAATTCC	1	+
chr6	70597086	70597096	GGGGCTTTCC	1	-
chr6	72155978	72155988	TGGAATTTCC	1	-
chr6	74438442	74438452	GGGATTTTCC	1	-
chr6	76202699	76202709	GGGACTTTCC	1	+
chr6	76260474	76260484	GGGAATTTCC	1	-
chr6	92190735	92190745	GGGGAATTCC	1	-
chr7	102480899	102480909	GGGGAATTCC	1	+
chr7	110753835	110753845	GGGAATTTCC	1	+
chr7	115786201	115786211	GGGGAATTCC	1	-
chr7	128991281	128991291	GGGGTTTTCC	1	-
chr7	130715399	130715409	GGGGGTTCCC	1	-
chr7	152041547	152041557	TGGAATTTCC	1	+
chr7	15597076	15597086	GGGGAATCCC	1	-
chr7	20324661	20324671	GTGAATTCCC	1	+
chr7	20338202	20338212	GGGGTTTTCC	1	-
chr7	24647868	24647878	GGGGATTTCC	1	-
chr7	4678520	4678530	GGGACTTTCC	1	-
chr7	81517187	81517197	GGGAAATTCC	1	+
chr7	90213878	90213888	GGGGGTTCCC	1	-
chr7	92412983	92412993	GGGGATTCCC	1	-
chr7	92584609	92584619	CGGGTTTTCC	1	+
chr8	101969001	101969011	GGGGATTTCC	1	+
chr8	102983340	102983350	GGGACTTTCC	1	+
chr8	106407744	106407754	GGGAGTTTCC	1	+
chr8	117006928	117006938	GGGGAATTCC	1	+
chr8	126237839	126237849	GGGAGATTCC	1	+
chr8	128191165	128191175	CTGGATTCCC	1	+
chr8	137507110	137507120	GGGAGTTCCC	1	-
chr8	22374020	22374030	GTGAATTCCC	1	+
chr8	56032987	56032997	TTGAATTTCC	1	-
chr8	59437562	59437572	TGGACTTTCC	1	+
chr8	80862355	80862365	GGGAATTTCC	1	+
chr8	81262087	81262097	GGGAGTTTCC	1	-
chr8	89314289	89314299	GGGACTTTCC	1	-
chr8	90883065	90883075	GGGGATTTCC	1	+
chr8	95903489	95903499	GGGGTTTTCC	1	-
chr8	96102051	96102061	TGGGATTTCC	1	-
chr9	102001877	102001887	GGGACATTCC	1	-
chr9	102035241	102035251	GGGGTTTTCC	1	-
chr9	115068310	115068320	GGGGATTCCC	1	-
chr9	117145340	117145350	GGGGCTTTCC	1	+
chr9	123684071	123684081	GGGAATTTCC	1	-
chr9	12735887	12735897	GGGGATTTCC	1	+
chr9	128442066	128442076	GGGAATTTCC	1	-
chr9	132769743	132769753	GTGATTTTCC	1	-
chr9	132772400	132772410	TGGACTTTCC	1	+
chr9	132793604	132793614	GGGTATTTCC	1	+
chr9	30075775	30075785	GGGACTTTCC	1	-
chr9	5478279	5478289	GTGAGTTTCC	1	-
chr9	6690168	6690178	GGGACTTCCC	1	-
chr9	73921256	73921266	GGGGGTTCCC	1	-
chr9	76146788	76146798	GGGACTTTCC	1	-
chr9	7784628	7784638	GGGACTTTCC	1	-
chr9	87374447	87374457	GGGACTTTCC	1	+
chr9	90157131	90157141	CGGAATTTCC	1	-
chrX	1334123	1334133	TGGAGATTCC	1	+
chrX	13363278	13363288	GGGGCTTTCC	1	-
chrX	135792658	135792668	GGGGTTTTCC	1	-
chrX	19660782	19660792	TGGAGTTTCC	1	-
chrX	19793185	19793195	TGGAATTTCC	1	-
chrX	46542737	46542747	TGGAATTTCC	1	+
chrX	57012770	57012780	TGGACTTCCC	1	+
chr10	101998303	101998313	TGGGTTTTCC	1	+
chr10	103464114	103464124	GGGATTTTCC	1	-
chr10	104144566	104144576	GGGGTTTTCC	1	+
chr10	107603707	107603717	GGGGATTTCC	1	+
chr10	108691374	108691384	GGGGCTTTCC	1	-
chr10	109237241	109237251	GGGGGATTCC	1	-
chr10	109809620	109809630	GGGATTTTCC	1	-
chr10	11148595	11148605	TGGAATTCCC	1	+
chr10	111861771	111861781	GGGGAATTCC	1	+
chr10	112553004	112553014	GGGACTTTCC	1	-
chr10	11318623	11318633	GGGGCTTTCC	1	+
chr10	11558641	11558651	TTGGGTTTCC	1	-
chr10	115786620	115786630	GGGGATTTCC	1	-
chr10	115854777	115854787	GGGGGATTCC	1	+
chr10	11620979	11620989	GGGGTTTTCC	1	+
chr10	11667163	11667173	GGGGTTTTCC	1	+
chr10	117639128	117639138	GGGGCTTCCC	1	-
chr10	121467092	121467102	GGGGTTTTCC	1	-
chr10	12447215	12447225	GGGGGTTTCC	1	+
chr10	132725545	132725555	GGGGAATTCC	1	+
chr10	13816625	13816635	CGGGGTTCCC	1	+
chr10	13947520	13947530	GGGAATTTCC	1	-
chr10	14091446	14091456	GGGGAATTCC	1	-
chr10	14424227	14424237	GGGACTTCCC	1	+
chr10	14784834	14784844	TTGACTTTCC	1	+
chr10	15033539	15033549	GGGGAATTCC	1	-
chr10	17711671	17711681	GGGAATTTCC	1	+
chr10	22748702	22748712	GGGATTTTCC	1	+
chr10	23055211	23055221	CTGAAATTCC	1	+
chr10	31248258	31248268	GGGACTTCCC	1	-
chr10	31411388	31411398	GGGTATTTCC	1	-
chr10	3852532	3852542	GTGAGTTCCC	1	+
chr10	45443375	45443385	GGGGATTTCC	1	+
chr10	46205853	46205863	GGGGAATTCC	1	+
chr10	49493944	49493954	GGGAGTTTCC	1	+
chr10	50337675	50337685	GTGGATTCCC	1	-
chr10	51811921	51811931	GGGGAATTCC	1	+
chr10	52873660	52873670	GGGGATTTCC	1	+
chr10	5886090	5886100	GGGGGTTTCC	1	-
chr10	5888356	5888366	CTGAATTTCC	1	-
chr10	62113606	62113616	GGGAGATCCC	1	+
chr10	62895355	62895365	GGGGCTTTCC	1	+
chr10	6296408	6296418	TGGGATTTCC	1	+
chr10	63089795	63089805	GGGGATTTCC	1	-
chr10	6309338	6309348	CTGGCTTTCC	1	+
chr10	63704701	63704711	GGGGGTTCCC	1	+
chr10	63814836	63814846	GGGGGTTTCC	1	-
chr10	64400344	64400354	GGGACTTTCC	1	-
chr10	69530596	69530606	TGGGCATTCC	1	-
chr10	70813698	70813708	GGGGATTTCC	1	+
chr10	70962281	70962291	GGGAGTTTCC	1	-
chr10	73893443	73893453	GTGGCTTCCC	1	-
chr10	73933737	73933747	AGGAATTTCC	1	+
chr10	7420817	7420827	TGGGATTTCC	1	+
chr10	7512441	7512451	GGGAATTTCC	1	+
chr10	75877636	75877646	GGGGTTTTCC	1	-
chr10	77288110	77288120	TGGGATTCCC	1	-
chr10	78631795	78631805	GGGGAATTCC	1	+
chr10	8225543	8225553	GGGACTTTCC	1	-
chr10	82349840	82349850	GGGGCTTCCC	1	-
chr10	84674740	84674750	GGGATTTTCC	1	+
chr10	87306892	87306902	GTGAAATTCC	1	+
chr10	90171856	90171866	GGGGCTTTCC	1	-
chr10	90753122	90753132	GGGACTTTCC	1	-
chr10	90792087	90792097	GGGACTTTCC	1	-
chr10	91847110	91847120	GGGATTTTCC	1	-
chr10	91927094	91927104	GGGGAATTCC	1	+
chr10	92759413	92759423	GGGAGTTCCC	1	+
chr10	94276906	94276916	GGGACTTTCC	1	-
chr10	94298449	94298459	GGGACTTTCC	1	+
chr10	98027558	98027568	GGGACTTTCC	1	-
chr10	98033113	98033123	CTGAATTTCC	1	-
chr10	98227066	98227076	CGGGATTTCC	1	-
chr10	98435761	98435771	GGGACTTTCC	1	+
chr11	100483730	100483740	GGGGAATTCC	1	+
chr11	102318121	102318131	GGGCATTTCC	1	+
chr11	102417292	102417302	GGGAGTTCCC	1	-
chr11	102453196	102453206	CTGAAATTCC	1	+
chr11	102462084	102462094	GGGAATTTCC	1	-
chr11	102665317	102665327	GGGACTTTCC	1	+
chr11	102753531	102753541	GGGATTTTCC	1	+
chr11	107896587	107896597	TTGGGTTTCC	1	+
chr11	108429261	108429271	GGGACTTCCC	1	-
chr11	109839259	109839269	GGGACTTCCC	1	+
chr11	109915486	109915496	GGGAATTCCC	1	+
chr11	109957903	109957913	GGGGCTTCCC	1	-
chr11	111494625	111494635	CTGGGTTTCC	1	+
chr11	111508794	111508804	GGGGATTTCC	1	+
chr11	115795952	115795962	GGGGCTTTCC	1	-
chr11	117584575	117584585	GGGACTTCCC	1	-
chr11	117815993	117816003	GGGAGTTTCC	1	+
chr11	118152133	118152143	GGGACTTTCC	1	-
chr11	118314460	118314470	GGGAAATCCC	1	-
chr11	120594648	120594658	GGGAGTTTCC	1	-
chr11	121336967	121336977	GTGGTTTTCC	1	-
chr11	121440749	121440759	CTGAATTTCC	1	+
chr11	125384326	125384336	GGGAATTTCC	1	+
chr11	126163804	126163814	GGGGATTCCC	1	+
chr11	126733702	126733712	TGGGGTTCCC	1	-
chr11	128285659	128285669	GGGGATTTCC	1	+
chr11	128343774	128343784	GGGAGTTTCC	1	+
chr11	128444865	128444875	GGGGAATTCC	1	-
chr11	128602549	128602559	GGGGCTTTCC	1	-
chr11	131514294	131514304	GGGAGTTTCC	1	+
chr11	132411991	132412001	GGGACATTCC	1	+
chr11	13338175	13338185	TGGGCTTCCC	1	-
chr11	14335870	14335880	GGGGGTTTCC	1	+
chr11	14790429	14790439	GTGGAATTCC	1	+
chr11	15501714	15501724	TGGAGTTCCC	1	-
chr11	18507637	18507647	GGGACTTTCC	1	+
chr11	19985521	19985531	TGGAATTTCC	1	-
chr11	22781907	22781917	GGGGCTTCCC	1	+
chr11	26629765	26629775	GGGGGTTCCC	1	+
chr11	26654591	26654601	TGGAGTTCCC	1	+
chr11	26765363	26765373	GGGACTTTCC	1	+
chr11	27859678	27859688	GGGACTTTCC	1	+
chr11	33401690	33401700	GGGGCTTCCC	1	+
chr11	34253374	34253384	TGGACTTCCC	1	+
chr11	34848245	34848255	TGGAATTTCC	1	-
chr11	35152823	35152833	GTGGGTTTCC	1	-
chr11	36334873	36334883	GGGGATTTCC	1	+
chr11	46308506	46308516	GGGACTTTCC	1	-
chr11	5365113	5365123	GGGGATTTCC	1	+
chr11	58345081	58345091	GGGAATTTCC	1	-
chr11	58947018	58947028	GGGACTTTCC	1	+
chr11	58986546	58986556	TGGAGTTTCC	1	+
chr11	5944461	5944471	GGGGGTTTCC	1	-
chr11	63638072	63638082	GGGAATTTCC	1	-
chr11	64860052	64860062	GGGGATTTCC	1	+
chr11	65211034	65211044	GGGGCATTCC	1	+
chr11	6689097	6689107	GGGTATTTCC	1	+
chr11	67494989	67494999	GGGAATTCCC	1	+
chr11	68901923	68901933	GTGGATTTCC	1	-
chr11	71622869	71622879	GGGAATTCCC	1	+
chr11	71642386	71642396	CGGAATTTCC	1	-
chr11	72663171	72663181	GGGAGTTTCC	1	-
chr11	72666054	72666064	GGGACTTTCC	1	+
chr11	72885513	72885523	TGGGGTTTCC	1	-
chr11	74479471	74479481	CGGGGTTTCC	1	-
chr11	74490916	74490926	TGGGGTTTCC	1	+
chr11	74811556	74811566	TGGGTTTTCC	1	-
chr11	7552408	7552418	GGGACTTTCC	1	-
chr11	75524300	75524310	TGGGATTTCC	1	+
chr11	7597393	7597403	CGGGGTTTCC	1	-
chr11	77436638	77436648	GGGACTTTCC	1	+
chr11	80967069	80967079	GGGAATTTCC	1	+
chr11	82707081	82707091	TGGAGTTTCC	1	+
chr11	84835002	84835012	GGGGATTTCC	1	-
chr11	8589160	8589170	CTGATTTTCC	1	-
chr11	85925971	85925981	CTGGATTTCC	1	-
chr11	88028419	88028429	GGGAAATTCC	1	+
chr11	88035040	88035050	TGGAGTTTCC	1	+
chr11	8861626	8861636	GGGGATTTCC	1	-
chr11	9232778	9232788	GGGAGATTCC	1	+
chr11	92689269	92689279	GGGACTTTCC	1	-
chr11	95762852	95762862	GGGAGTTTCC	1	-
chr11	95846078	95846088	TGGGGTTTCC	1	+
chr11	96072206	96072216	GGGAATTTCC	1	+
chr11	9665632	9665642	GGGGATTTCC	1	+
chr12	100723696	100723706	GGGACTTTCC	1	+
chr12	102253679	102253689	GGGAATTTCC	1	-
chr12	102323500	102323510	GGGGCATCCC	1	-
chr12	102325853	102325863	GGGGTTTTCC	1	-
chr12	102802377	102802387	GGGGAATTCC	1	-
chr12	103538191	103538201	GGGACTTTCC	1	-
chr12	104965128	104965138	TGGGGTTTCC	1	+
chr12	105156983	105156993	CTGGCTTTCC	1	+
chr12	108195190	108195200	GGGGATTTCC	1	+
chr12	108223445	108223455	GGGACTTTCC	1	-
chr12	110417014	110417024	GGGGATTCCC	1	-
chr12	111074489	111074499	TGGGCTTCCC	1	+
chr12	112587614	112587624	CTGGATTCCC	1	+
chr12	114341344	114341354	TGGAATTTCC	1	+
chr12	116590315	116590325	GGGGATTTCC	1	+
chr12	116761964	116761974	GGGATTTTCC	1	-
chr12	116776192	116776202	CGGACTTTCC	1	-
chr12	11718766	11718776	GTGGATTTCC	1	-
chr12	118624015	118624025	GGGAATTCCC	1	+
chr12	11893175	11893185	GGGGAATTCC	1	+
chr12	11899155	11899165	GGGGAATTCC	1	-
chr12	11933895	11933905	TTGGGTTTCC	1	+
chr12	11983343	11983353	GGGACTTTCC	1	-
chr12	122361812	122361822	GGGAGATCCC	1	-
chr12	123210804	123210814	CTGAATTCCC	1	-
chr12	12581169	12581179	GTGGGTTTCC	1	+
chr12	130049623	130049633	GGGAAATTCC	1	+
chr12	14071984	14071994	GGGAATTTCC	1	-
chr12	15056481	15056491	GGGAGTTTCC	1	+
chr12	15134077	15134087	GGGGGTTCCC	1	-
chr12	1532352	1532362	GGGACTTTCC	1	+
chr12	23771824	23771834	GGGAAATTCC	1	-
chr12	24354336	24354346	GGGAGTTTCC	1	+
chr12	25473873	25473883	GGGAATTTCC	1	-
chr12	26424936	26424946	GGGAGTTTCC	1	+
chr12	27338516	27338526	GGGAGTTTCC	1	-
chr12	27361106	27361116	GGGGATTCCC	1	+
chr12	27430996	27431006	GGGGATTTCC	1	+
chr12	29239363	29239373	GGGAGTTTCC	1	-
chr12	29921376	29921386	TGGACTTCCC	1	-
chr12	31345838	31345848	GGGATTTTCC	1	+
chr12	31358098	31358108	GGGGATTTCC	1	-
chr12	31451665	31451675	CTGAATTCCC	1	-
chr12	32012786	32012796	GGGGCTTTCC	1	-
chr12	32405620	32405630	GGGGATTTCC	1	-
chr12	32756925	32756935	TGGAGATCCC	1	+
chr12	40586825	40586835	GGGATTTTCC	1	+
chr12	42910566	42910576	GGGGGTTTCC	1	-
chr12	43150593	43150603	TGGAATTCCC	1	+
chr12	44839085	44839095	GGGATTTTCC	1	-
chr12	45627049	45627059	GGGGATTTCC	1	+
chr12	46610164	46610174	GGGGTTTTCC	1	+
chr12	48934065	48934075	GGGGATTTCC	1	-
chr12	50083199	50083209	GGGACTTTCC	1	-
chr12	52510511	52510521	GGGAATTCCC	1	+
chr12	53971744	53971754	GTGATTTTCC	1	-
chr12	54623454	54623464	GGGGATTCCC	1	+
chr12	54831224	54831234	GGGAGATTCC	1	-
chr12	57051648	57051658	TTGGATTTCC	1	+
chr12	64712482	64712492	GGGAATTTCC	1	+
chr12	66581245	66581255	GGGGTTTTCC	1	-
chr12	66662464	66662474	GGGGTTTTCC	1	-
chr12	68385129	68385139	GGGGCTTTCC	1	-
chr12	68766907	68766917	TGGAATTTCC	1	-
chr12	68841247	68841257	TGGGCATTCC	1	-
chr12	69446957	69446967	GGGGGATTCC	1	+
chr12	69964710	69964720	GGGACTTTCC	1	+
chr12	76380327	76380337	GGGAGTTTCC	1	-
chr12	778407	778417	GGGGCATTCC	1	-
chr12	78140124	78140134	GGGGATTTCC	1	-
chr12	79801956	79801966	GGGGATTTCC	1	+
chr12	80548201	80548211	GGGACTTTCC	1	+
chr12	83399577	83399587	TGGGGTTCCC	1	-
chr12	86230385	86230395	GGGGATTTCC	1	-
chr12	88728261	88728271	GGGAATTTCC	1	+
chr12	88782614	88782624	TGGAATTTCC	1	+
chr12	91800831	91800841	GGGGAATTCC	1	-
chr12	92864597	92864607	TGGGATTTCC	1	-
chr12	92934225	92934235	GGGAGTTTCC	1	+
chr12	92947340	92947350	GGGATTTTCC	1	-
chr12	93384167	93384177	TGGACTTTCC	1	+
chr12	95100285	95100295	GGGAATTCCC	1	+
chr12	95214241	95214251	TGGGTTTTCC	1	-
chr12	95592961	95592971	TGGAATTTCC	1	+
chr12	95594996	95595006	GGGGAATTCC	1	-
chr12	96155911	96155921	GGGGATTTCC	1	+
chr12	96439457	96439467	GGGGCTTTCC	1	-
chr12	96737469	96737479	GTGACTTTCC	1	-
chr12	9913709	9913719	GGGATTTTCC	1	+
chr13	100006692	100006702	CTGGGTTTCC	1	-
chr13	106736131	106736141	GGGAAATTCC	1	-
chr13	109227931	109227941	CGGATTTCCC	1	+
chr13	110707654	110707664	GGGGCATTCC	1	+
chr13	110780465	110780475	GGGACTTTCC	1	-
chr13	111581748	111581758	GGGACATTCC	1	+
chr13	111878130	111878140	GGGAATTCCC	1	+
chr13	113455292	113455302	GGGAATTTCC	1	+
chr13	21543117	21543127	GGGTATTTCC	1	-
chr13	22685581	22685591	GGGGATTTCC	1	+
chr13	23842805	23842815	GGGACTTTCC	1	+
chr13	23958454	23958464	GGGACTTTCC	1	-
chr13	24149098	24149108	GGGGGTTTCC	1	+
chr13	24363888	24363898	GGGGCTTTCC	1	+
chr13	27721805	27721815	TGGAGTTTCC	1	-
chr13	30029369	30029379	GGGGGTTTCC	1	+
chr13	30768172	30768182	GGGACTTTCC	1	-
chr13	31167299	31167309	GGGAAATCCC	1	-
chr13	32539966	32539976	GGGAATTCCC	1	+
chr13	33625997	33626007	GGGACTTTCC	1	-
chr13	33757090	33757100	CGGAGATCCC	1	+
chr13	36504934	36504944	GGGACTTTCC	1	+
chr13	36937216	36937226	GGGGCTTTCC	1	-
chr13	39833651	39833661	GGGGCTTTCC	1	-
chr13	41139087	41139097	CGGGGTTCCC	1	-
chr13	41394234	41394244	GGGGGTTTCC	1	+
chr13	43559020	43559030	TGGGTTTCCC	1	+
chr13	43571667	43571677	GGGAAATTCC	1	-
chr13	45255016	45255026	GGGACTTTCC	1	+
chr13	45780651	45780661	GGGAATTTCC	1	+
chr13	46739881	46739891	GGGGATTTCC	1	-
chr13	47154780	47154790	GGGACTTTCC	1	-
chr13	48768688	48768698	CTGGGTTTCC	1	+
chr13	50334837	50334847	CGGGTTTTCC	1	-
chr13	52136450	52136460	TGGGATTCCC	1	+
chr13	52393554	52393564	GGGGAATTCC	1	-
chr13	59530087	59530097	TGGAATTTCC	1	+
chr13	71865522	71865532	GGGACTTTCC	1	-
chr13	75882509	75882519	CGGGCTTTCC	1	-
chr13	77865459	77865469	GGGGTTTCCC	1	-
chr13	78995185	78995195	GGGGCTTTCC	1	+
chr13	79938032	79938042	GGGAATTTCC	1	-
chr13	84567191	84567201	GGGTATTTCC	1	-
chr13	91775215	91775225	GGGACTTTCC	1	-
chr13	99166758	99166768	GGGACTTTCC	1	+
chr14	102120557	102120567	GGGGATTTCC	1	-
chr14	103359935	103359945	TGGGGTTTCC	1	-
chr14	103727048	103727058	GGGACTTCCC	1	+
chr14	22953518	22953528	TGGGTTTTCC	1	+
chr14	22959683	22959693	TGGAGTTCCC	1	-
chr14	22961269	22961279	GGGATTTTCC	1	-
chr14	34681233	34681243	GGGGCTTTCC	1	-
chr14	35629357	35629367	GTGGTTTTCC	1	-
chr14	35630666	35630676	GGGGATTTCC	1	+
chr14	35724134	35724144	GGGAATTTCC	1	-
chr14	35845199	35845209	GGGGCTTTCC	1	+
chr14	42898419	42898429	GGGACTTTCC	1	-
chr14	48065605	48065615	TGGACTTTCC	1	-
chr14	51790533	51790543	GGGATTTTCC	1	-
chr14	52092157	52092167	TGGGATTCCC	1	+
chr14	52372545	52372555	GGGGCTTTCC	1	+
chr14	54087800	54087810	GTGAATTTCC	1	-
chr14	59437153	59437163	GGGACTTTCC	1	+
chr14	60101571	60101581	GGGGATTTCC	1	+
chr14	60686960	60686970	GGGGCTTCCC	1	-
chr14	62269104	62269114	GGGAAATCCC	1	-
chr14	68728355	68728365	GGGATTTTCC	1	+
chr14	68749880	68749890	GGGGATTCCC	1	-
chr14	68751829	68751839	GTGGTTTTCC	1	-
chr14	69859342	69859352	TGGATTTTCC	1	-
chr14	70079666	70079676	TGGAATTCCC	1	-
chr14	70152162	70152172	CTGGGTTTCC	1	-
chr14	71130527	71130537	GGGAGTTTCC	1	+
chr14	71791752	71791762	GGGGGTTTCC	1	+
chr14	71945415	71945425	TGGGGTTCCC	1	+
chr14	75449434	75449444	CTGGATTTCC	1	+
chr14	81397549	81397559	GTGGTTTTCC	1	-
chr14	84341165	84341175	GGGAGTTTCC	1	-
chr14	89097234	89097244	GGGACTTTCC	1	-
chr14	89892441	89892451	TTGGCTTTCC	1	-
chr14	90116768	90116778	GGGGATTTCC	1	-
chr14	91836435	91836445	TTGAGTTTCC	1	-
chr14	91876354	91876364	GGGGATTCCC	1	-
chr14	91951272	91951282	TGGAGTTTCC	1	-
chr14	92284416	92284426	GGGAGTTTCC	1	+
chr14	94446705	94446715	GGGGCTTTCC	1	-
chr14	94466123	94466133	GTGGATTCCC	1	-
chr14	94812883	94812893	GGGGCTTTCC	1	-
chr14	95725791	95725801	GGGGGTTTCC	1	-
chr15	23081806	23081816	TGGAGTTTCC	1	-
chr15	25662044	25662054	CTGGATTTCC	1	-
chr15	35895730	35895740	GGGAATTTCC	1	-
chr15	36822022	36822032	GGGGAATTCC	1	+
chr15	38340582	38340592	GGGGGTTCCC	1	-
chr15	38351050	38351060	GGGACTTTCC	1	+
chr15	38846756	38846766	GGGGATTTCC	1	+
chr15	38984262	38984272	CGGGCTTTCC	1	+
chr15	39567439	39567449	GGGGATTTCC	1	+
chr15	40080504	40080514	GGGAATTTCC	1	-
chr15	40447978	40447988	GGGGCTTTCC	1	-
chr15	42089640	42089650	GGGACATTCC	1	-
chr15	45011752	45011762	GGGGTTTTCC	1	+
chr15	48695319	48695329	GTGGATTTCC	1	+
chr15	52475895	52475905	GGGGATTTCC	1	+
chr15	55977547	55977557	TGGACTTCCC	1	+
chr15	57338141	57338151	TTGGATTTCC	1	-
chr15	58758507	58758517	GGGAATTTCC	1	-
chr15	59498234	59498244	GGGGATTTCC	1	+
chr15	59592869	59592879	CGGGGTTCCC	1	+
chr15	59813806	59813816	GGGGATTTCC	1	-
chr15	60873883	60873893	TGGAATTTCC	1	-
chr15	60874747	60874757	GGGGGTTTCC	1	+
chr15	63087484	63087494	CTGACTTTCC	1	-
chr15	63793701	63793711	CGGGATTCCC	1	-
chr15	64290820	64290830	GGGGATTCCC	1	-
chr15	65157532	65157542	GGGGCTTCCC	1	-
chr15	65980982	65980992	TGGGATTCCC	1	+
chr15	67409298	67409308	GGGGATTTCC	1	-
chr15	68162269	68162279	GGGACTTTCC	1	-
chr15	68831532	68831542	GGGATTTTCC	1	-
chr15	69972175	69972185	TGGGGTTCCC	1	+
chr15	70763373	70763383	GGGAGATTCC	1	+
chr15	72206582	72206592	GGGGCTTTCC	1	+
chr15	72371572	72371582	CGGAGTTTCC	1	-
chr15	74671432	74671442	GGGACTTTCC	1	-
chr15	76354843	76354853	GGGGATTTCC	1	+
chr15	77480443	77480453	TGGAATTTCC	1	-
chr15	80072287	80072297	GGGGGTTTCC	1	-
chr15	80195723	80195733	TGGAATTTCC	1	+
chr15	80260675	80260685	CTGAATTTCC	1	+
chr15	80271448	80271458	TGGACTTTCC	1	+
chr15	80282747	80282757	GGGAGTTTCC	1	-
chr15	80966706	80966716	GGGACTTTCC	1	-
chr15	83869152	83869162	GGGACTTCCC	1	-
chr15	85545989	85545999	GGGGCTTTCC	1	+
chr15	86245799	86245809	GTGGCTTCCC	1	+
chr15	89015630	89015640	GGGACTTTCC	1	-
chr15	89044404	89044414	TTGAGTTTCC	1	-
chr15	89723269	89723279	GGGACTTTCC	1	+
chr15	91398063	91398073	GGGACTTTCC	1	-
chr15	92550081	92550091	GGGGCTTTCC	1	-
chr15	94831167	94831177	GGGGATTTCC	1	-
chr15	95153509	95153519	TGGACTTCCC	1	+
chr15	96063993	96064003	GGGGCTTTCC	1	+
chr15	96179512	96179522	GGGGAATTCC	1	+
chr15	97104994	97105004	GGGGGTTTCC	1	+
chr15	99704058	99704068	GGGACTTTCC	1	+
chr15	99780195	99780205	GGGGGTTTCC	1	+
chr16	10400420	10400430	TGGGGTTTCC	1	-
chr16	10402576	10402586	GGGAATTTCC	1	-
chr16	10874768	10874778	GGGAGATCCC	1	-
chr16	10974061	10974071	TGGGATTCCC	1	-
chr16	11060575	11060585	GGGGCTTCCC	1	-
chr16	11380641	11380651	GGGGATTTCC	1	+
chr16	11464716	11464726	GGGGATTTCC	1	-
chr16	12052959	12052969	GGGAGTTTCC	1	+
chr16	12073330	12073340	GTGGGTTTCC	1	+
chr16	12128135	12128145	TGGACTTCCC	1	-
chr16	20236762	20236772	GGGAATTTCC	1	-
chr16	20851096	20851106	GGGGATTTCC	1	-
chr16	22065335	22065345	TGGAATTTCC	1	-
chr16	22367040	22367050	GGGACTTCCC	1	+
chr16	23558319	23558329	GGGGCATTCC	1	-
chr16	2417092	2417102	GGGAATTTCC	1	+
chr16	24442494	24442504	GGGACTTCCC	1	-
chr16	27296725	27296735	GGGGCTTTCC	1	+
chr16	27419957	27419967	GGGACTTCCC	1	-
chr16	28192510	28192520	GGGAATTTCC	1	+
chr16	28500139	28500149	GGGGGTTTCC	1	+
chr16	28534373	28534383	GGGGTTTTCC	1	+
chr16	28567035	28567045	GGGGATTCCC	1	-
chr16	29664986	29664996	GGGAATTTCC	1	-
chr16	30896265	30896275	GGGACTTTCC	1	+
chr16	46745773	46745783	TGGAGTTCCC	1	+
chr16	47107609	47107619	GGGATTTTCC	1	-
chr16	50733969	50733979	TGGGATTTCC	1	+
chr16	57057614	57057624	TGGAGTTCCC	1	+
chr16	57273187	57273197	GGGGGATTCC	1	-
chr16	57422519	57422529	GGGAATTTCC	1	+
chr16	57445415	57445425	GGGAGTTTCC	1	+
chr16	58247163	58247173	GGGTATTTCC	1	-
chr16	66628850	66628860	GGGGATTTCC	1	-
chr16	68507880	68507890	GGGAATTTCC	1	+
chr16	74623559	74623569	GGGAATTTCC	1	+
chr16	75186682	75186692	GGGACTTTCC	1	+
chr16	80923862	80923872	GGGAAATCCC	1	+
chr16	82221700	82221710	GGGGGTTTCC	1	-
chr16	85095457	85095467	GGGGGTTTCC	1	-
chr16	85890412	85890422	CGGAGTTTCC	1	-
chr16	89877909	89877919	GGGAAATCCC	1	-
chr16	9140316	9140326	GGGGGTTTCC	1	-
chr17	11928540	11928550	GGGAATTTCC	1	-
chr17	1283337	1283347	GGGACTTTCC	1	-
chr17	16873495	16873505	GGGGTTTTCC	1	-
chr17	16875445	16875455	TGGGTTTTCC	1	+
chr17	16879848	16879858	CTGAATTTCC	1	+
chr17	21044447	21044457	GGGGATTTCC	1	+
chr17	26215884	26215894	GGGACTTTCC	1	-
chr17	29288408	29288418	GGGAATTTCC	1	+
chr17	38734092	38734102	GGGGAATCCC	1	+
chr17	38781049	38781059	GGGAATTTCC	1	+
chr17	39826102	39826112	GGGGCTTTCC	1	-
chr17	39832761	39832771	GGGGCTTTCC	1	-
chr17	3989623	3989633	GGGGATTCCC	1	+
chr17	42099947	42099957	GGGAATTTCC	1	-
chr17	43653201	43653211	GGGACTTTCC	1	+
chr17	46988461	46988471	GGGATTTTCC	1	-
chr17	47030475	47030485	GGGGGTTTCC	1	-
chr17	47187690	47187700	GGGACTTTCC	1	-
chr17	53115387	53115397	GGGGAATTCC	1	+
chr17	53311340	53311350	GGGAGTTTCC	1	+
chr17	53504678	53504688	GGGGCTTTCC	1	+
chr17	53536558	53536568	GGGGATTCCC	1	+
chr17	54097922	54097932	GGGAATTTCC	1	-
chr17	55338664	55338674	GGGAATTCCC	1	+
chr17	55352927	55352937	GGGGCTTTCC	1	-
chr17	56779545	56779555	GGGGTTTTCC	1	+
chr17	57171444	57171454	GGGGTTTTCC	1	+
chr17	57903519	57903529	GGGGTTTTCC	1	-
chr17	57923757	57923767	GGGGATTTCC	1	-
chr17	63563942	63563952	GGGGGATTCC	1	-
chr17	63889182	63889192	GGGATTTTCC	1	-
chr17	65604993	65605003	TGGGTTTTCC	1	+
chr17	6656491	6656501	GGGAGTTTCC	1	-
chr17	68205568	68205578	GGGTATTTCC	1	+
chr17	69861139	69861149	GGGACTTTCC	1	-
chr17	70421973	70421983	GGGGATTTCC	1	-
chr17	76713052	76713062	CGGGTTTCCC	1	-
chr17	76809217	76809227	GGGAGATTCC	1	-
chr17	8838671	8838681	GGGATATTCC	1	+
chr18	19341900	19341910	GGGGGTTTCC	1	-
chr18	19491716	19491726	GGGGAATTCC	1	-
chr18	22506805	22506815	GGGGCTTTCC	1	-
chr18	23542335	23542345	GGGAATTCCC	1	+
chr18	23835113	23835123	CTGAAATTCC	1	+
chr18	28841884	28841894	GGGAATTTCC	1	+
chr18	28848252	28848262	GGGACTTTCC	1	+
chr18	29073378	29073388	GGGAGTTCCC	1	-
chr18	29229039	29229049	GGGACATTCC	1	+
chr18	31939097	31939107	GGGAGTTTCC	1	+
chr18	3256817	3256827	TGGACATTCC	1	+
chr18	33038983	33038993	GGGACTTTCC	1	-
chr18	34080165	34080175	GGGAGTTTCC	1	+
chr18	42378595	42378605	GGGGCTTTCC	1	+
chr18	4640477	4640487	GGGGAATTCC	1	+
chr18	49256948	49256958	GGGACTTTCC	1	+
chr18	55767631	55767641	GGGACTTTCC	1	+
chr18	55780786	55780796	GGGGGTTTCC	1	+
chr18	55898298	55898308	GGGGTTTTCC	1	-
chr18	56633687	56633697	GGGGCTTTCC	1	-
chr18	56638891	56638901	GGGAGTTTCC	1	-
chr18	60763333	60763343	GGGAATTTCC	1	-
chr18	60818288	60818298	GGGGCATTCC	1	+
chr18	60825112	60825122	GGGAGTTTCC	1	+
chr18	60826329	60826339	GGGAATTTCC	1	+
chr18	61577299	61577309	GGGGATTCCC	1	+
chr18	66390371	66390381	GGGGCTTTCC	1	-
chr18	68678845	68678855	GGGACTTTCC	1	-
chr18	69848679	69848689	GGGACTTTCC	1	+
chr18	72663216	72663226	GGGGATTTCC	1	-
chr18	9082927	9082937	GTGGCTTTCC	1	+
chr18	9143957	9143967	GGGGCTTTCC	1	-
chr19	10389168	10389178	TGGGGTTTCC	1	-
chr19	10817938	10817948	CGGGCTTTCC	1	+
chr19	11065370	11065380	GGGGATTTCC	1	+
chr19	11429664	11429674	GGGGTTTTCC	1	+
chr19	15591179	15591189	GGGAGTTTCC	1	+
chr19	16266760	16266770	GGGGCTTTCC	1	+
chr19	1664050	1664060	GGGGTTTCCC	1	-
chr19	19324619	19324629	CGGGCTTCCC	1	-
chr19	19549520	19549530	GGGAATTTCC	1	+
chr19	19711973	19711983	TGGAATTTCC	1	+
chr19	19934956	19934966	GGGAGTTCCC	1	-
chr19	2620899	2620909	TTGGGTTTCC	1	+
chr19	35868199	35868209	CTGACTTTCC	1	+
chr19	39348087	39348097	GTGATTTTCC	1	-
chr19	39515797	39515807	GTGGGTTTCC	1	+
chr19	40171505	40171515	GGGGGTTTCC	1	+
chr19	42701317	42701327	GGGGAATTCC	1	-
chr19	6117140	6117150	GGGACTTTCC	1	+
chr19	6556684	6556694	GGGAATTTCC	1	-
chr19	6616090	6616100	GGGGGATTCC	1	-
chr19	7214177	7214187	TGGAATTTCC	1	-
chr19	7216733	7216743	GGGGGTTTCC	1	+
chr19	7398783	7398793	GGGACTTCCC	1	-
chr19	7410361	7410371	TGGGGTTTCC	1	+
chr19	7759627	7759637	GGGGCTTCCC	1	+
chr19	7775125	7775135	GGGGGTTTCC	1	+
chr1	100215670	100215680	GGGTATTTCC	1	-
chr1	100250548	100250558	TGGGTTTTCC	1	-
chr1	101610808	101610818	GGGGTTTTCC	1	+
chr1	101917690	101917700	GGGTATTTCC	1	+
chr1	10233745	10233755	GGGGCTTTCC	1	-
chr1	105249692	105249702	GGGACTTTCC	1	-
chr1	105474854	105474864	GGGAATTTCC	1	+
chr1	109405855	109405865	GGGGATTTCC	1	+
chr1	110829389	110829399	GGGGCTTTCC	1	-
chr1	111862105	111862115	TGGGCATTCC	1	-
chr1	112039171	112039181	GGGATTTTCC	1	+
chr1	112942259	112942269	GGGGGTTTCC	1	+
chr1	116768913	116768923	GGGAATTTCC	1	+
chr1	116923515	116923525	GTGACTTTCC	1	+
chr1	118303042	118303052	GGGAATTTCC	1	-
chr1	119890728	119890738	GGGGATTTCC	1	+
chr1	119917311	119917321	GGGGGTTTCC	1	+
chr1	12127268	12127278	GGGGCTTCCC	1	-
chr1	12208319	12208329	GGGACTTCCC	1	-
chr1	12494382	12494392	TGGATTTTCC	1	-
chr1	150594672	150594682	TGGGGTTCCC	1	+
chr1	150681265	150681275	GGGACATCCC	1	-
chr1	15495298	15495308	GGGGAATTCC	1	+
chr1	155436251	155436261	GGGAATTTCC	1	-
chr1	155922121	155922131	GGGGCATTCC	1	-
chr1	156569756	156569766	TGGAGTTCCC	1	+
chr1	156691604	156691614	GGGGATTTCC	1	-
chr1	157010804	157010814	CTGGCTTTCC	1	-
chr1	157219396	157219406	GGGGATTTCC	1	-
chr1	157536572	157536582	CGGACTTCCC	1	-
chr1	157751061	157751071	TGGGTTTTCC	1	+
chr1	158341141	158341151	GGGATTTTCC	1	+
chr1	158616518	158616528	GGGGATTTCC	1	+
chr1	159011083	159011093	GGGAATTCCC	1	+
chr1	160424383	160424393	GGGAAATCCC	1	-
chr1	160682689	160682699	GGGGCTTTCC	1	-
chr1	160712569	160712579	GTGACTTTCC	1	-
chr1	160743046	160743056	GGGGAATTCC	1	-
chr1	161356579	161356589	GGGACTTTCC	1	+
chr1	161698616	161698626	GGGACTTTCC	1	-
chr1	162674687	162674697	GGGGTTTTCC	1	+
chr1	165844672	165844682	GGGGATTTCC	1	+
chr1	166055905	166055915	GGGAGTTTCC	1	+
chr1	166277168	166277178	GGGAATTTCC	1	+
chr1	167678325	167678335	TGGAATTCCC	1	-
chr1	169017495	169017505	TGGACTTTCC	1	+
chr1	169646750	169646760	GGGGATTTCC	1	-
chr1	172243347	172243357	TGGAATTTCC	1	+
chr1	172327560	172327570	GGGATTTTCC	1	-
chr1	173176546	173176556	CTGAATTTCC	1	+
chr1	173269623	173269633	GGGAAATCCC	1	-
chr1	173387538	173387548	GGGGGTTTCC	1	-
chr1	174937992	174938002	GTGGTTTTCC	1	+
chr1	178535496	178535506	TGGACTTTCC	1	-
chr1	178898307	178898317	GGGACTTTCC	1	+
chr1	179264319	179264329	CTGGCTTTCC	1	+
chr1	179519197	179519207	TTGGATTTCC	1	+
chr1	179905475	179905485	TGGAGTTCCC	1	+
chr1	180249948	180249958	GTGAATTTCC	1	-
chr1	181096177	181096187	GGGGATTTCC	1	-
chr1	181467197	181467207	TGGACTTTCC	1	-
chr1	181477954	181477964	GGGACTTTCC	1	+
chr1	182760321	182760331	GGGGATTTCC	1	-
chr1	183603031	183603041	GTGGTTTTCC	1	-
chr1	183621356	183621366	GGGAGTTTCC	1	-
chr1	184794022	184794032	GGGGGATTCC	1	+
chr1	186252691	186252701	GGGATTTTCC	1	+
chr1	186488130	186488140	TGGGTTTTCC	1	-
chr1	186565250	186565260	GGGGTTTTCC	1	+
chr1	186947811	186947821	GGGGATTTCC	1	+
chr1	192522287	192522297	GGGGGTTTCC	1	-
chr1	19546937	19546947	GGGGCTTTCC	1	+
chr1	198768049	198768059	GGGATTTTCC	1	+
chr1	199141612	199141622	GGGGCTTTCC	1	-
chr1	199195497	199195507	GGGAATTCCC	1	+
chr1	203621972	203621982	GGGGATTCCC	1	+
chr1	205202322	205202332	TGGGCTTTCC	1	+
chr1	206290456	206290466	GGGGATTTCC	1	-
chr1	206291941	206291951	TGGAGTTTCC	1	+
chr1	206816831	206816841	GGGAATTTCC	1	-
chr1	206966780	206966790	GGGGAATCCC	1	-
chr1	206968111	206968121	GGGGATTTCC	1	+
chr1	207618383	207618393	GGGGGTTTCC	1	-
chr1	208815531	208815541	GGGACTTCCC	1	+
chr1	209897662	209897672	GGGATTTTCC	1	-
chr1	209989034	209989044	GGGGATTTCC	1	-
chr1	212263083	212263093	GGGCATTTCC	1	-
chr1	216052423	216052433	GGGGGTTTCC	1	+
chr1	221930701	221930711	GGGAGTTTCC	1	-
chr1	221996588	221996598	GGGGGATTCC	1	-
chr1	222165936	222165946	GGGACTTTCC	1	+
chr1	223699469	223699479	GGGACTTCCC	1	+
chr1	22380523	22380533	GGGAGATTCC	1	-
chr1	22419138	22419148	GGGGATTCCC	1	-
chr1	228888631	228888641	TGGGATTTCC	1	+
chr1	230140981	230140991	GGGGCTTTCC	1	-
chr1	234608961	234608971	CTGGCTTTCC	1	-
chr1	234980519	234980529	TTGAGTTTCC	1	-
chr1	235106032	235106042	GGGGATTTCC	1	-
chr1	235123571	235123581	GGGAATTTCC	1	+
chr1	235927480	235927490	GGGGATTTCC	1	-
chr1	236695472	236695482	GGGGATTTCC	1	-
chr1	24047374	24047384	TGGGATTTCC	1	-
chr1	24053591	24053601	TTGAGTTTCC	1	+
chr1	241494476	241494486	GGGTATTTCC	1	+
chr1	241696398	241696408	GGGGCTTCCC	1	+
chr1	242003089	242003099	GGGGATTTCC	1	-
chr1	245992648	245992658	GGGAGTTTCC	1	+
chr1	246614285	246614295	GGGAATTTCC	1	-
chr1	246660832	246660842	GGGAGTTCCC	1	-
chr1	247549666	247549676	GGGGGATCCC	1	+
chr1	248602172	248602182	GGGAGATCCC	1	+
chr1	25353593	25353603	TGGGATTCCC	1	-
chr1	26906419	26906429	GGGAGTTTCC	1	+
chr1	32897754	32897764	GGGGATTCCC	1	+
chr1	33490605	33490615	CGGGGTTTCC	1	-
chr1	39787816	39787826	GTGAATTTCC	1	-
chr1	42266384	42266394	GGGACTTCCC	1	-
chr1	42275557	42275567	GGGACTTTCC	1	+
chr1	42342921	42342931	GGGGAATTCC	1	+
chr1	42416728	42416738	GGGGATTTCC	1	-
chr1	42430288	42430298	GGGGAATTCC	1	-
chr1	43393926	43393936	TGGGCTTTCC	1	+
chr1	43401024	43401034	GGGGATTCCC	1	-
chr1	4651140	4651150	GGGAATTTCC	1	-
chr1	51875629	51875639	TGGAATTTCC	1	+
chr1	52670483	52670493	GGGGATTTCC	1	+
chr1	53107103	53107113	GGGGTTTTCC	1	-
chr1	56599744	56599754	GGGGTTTTCC	1	-
chr1	56942981	56942991	GGGGGTTTCC	1	-
chr1	56992687	56992697	GTGAGTTTCC	1	+
chr1	57224612	57224622	GGGGATTTCC	1	+
chr1	57603829	57603839	GGGAATTTCC	1	-
chr1	57669955	57669965	GGGGATTTCC	1	-
chr1	58829565	58829575	GGGGCTTTCC	1	+
chr1	59530446	59530456	GGGGCTTTCC	1	-
chr1	60066773	60066783	GGGTATTTCC	1	-
chr1	60070980	60070990	GGGGTTTTCC	1	+
chr1	66837031	66837041	GGGAATTCCC	1	+
chr1	67191886	67191896	GGGGTTTTCC	1	-
chr1	67631988	67631998	CTGGATTTCC	1	+
chr1	68646834	68646844	GTGAATTCCC	1	+
chr1	6884897	6884907	GGGATTTTCC	1	+
chr1	72899366	72899376	GTGGTTTTCC	1	-
chr1	76960672	76960682	GGGAATTTCC	1	-
chr1	79300192	79300202	GGGGGTTTCC	1	-
chr1	80176734	80176744	GGGGATTTCC	1	+
chr1	84260297	84260307	TGGGGTTTCC	1	-
chr1	85410847	85410857	GGGGTTTTCC	1	-
chr1	85435584	85435594	TGGGCTTTCC	1	-
chr1	88446370	88446380	GGGGGTTTCC	1	+
chr1	8935766	8935776	GGGACTTTCC	1	+
chr1	90066519	90066529	GGGAGTTTCC	1	+
chr1	90092611	90092621	GGGGCTTTCC	1	+
chr1	9180052	9180062	GGGAGTTCCC	1	+
chr1	93443576	93443586	GGGGATTTCC	1	-
chr1	94210372	94210382	GGGGATTTCC	1	-
chr1	96882812	96882822	GGGGATTTCC	1	-
chr20	10539573	10539583	GGGGCTTTCC	1	-
chr20	1064193	1064203	GGGACTTTCC	1	+
chr20	11111539	11111549	GGGGATTTCC	1	+
chr20	13312386	13312396	TGGAATTTCC	1	-
chr20	13317525	13317535	GGGGATTCCC	1	+
chr20	14813493	14813503	TGGGTTTTCC	1	-
chr20	15041199	15041209	GTGACTTCCC	1	+
chr20	22222500	22222510	GGGGATTCCC	1	-
chr20	22293644	22293654	GGGAATTTCC	1	-
chr20	23388867	23388877	GGGGGATCCC	1	+
chr20	23606001	23606011	GGGAATTTCC	1	-
chr20	24404541	24404551	GGGGATTCCC	1	-
chr20	30840218	30840228	GGGGCTTCCC	1	-
chr20	34497101	34497111	GGGAATTTCC	1	-
chr20	36452226	36452236	GGGAATTTCC	1	-
chr20	37444868	37444878	CTGGGTTTCC	1	-
chr20	37463758	37463768	TGGGGTTCCC	1	+
chr20	37648537	37648547	GGGAGATCCC	1	-
chr20	37971267	37971277	GGGGAATTCC	1	+
chr20	38192306	38192316	GGGTATTTCC	1	+
chr20	40133985	40133995	GGGGATTTCC	1	-
chr20	42350976	42350986	GGGGGTTTCC	1	-
chr20	43223621	43223631	GGGGATTCCC	1	-
chr20	43273520	43273530	GGGAAATTCC	1	+
chr20	43289298	43289308	GGGAATTTCC	1	-
chr20	43988537	43988547	GGGGTTTTCC	1	+
chr20	43989951	43989961	GGGTATTTCC	1	+
chr20	46136243	46136253	GGGAATTTCC	1	-
chr20	47044977	47044987	GGGGATTTCC	1	+
chr20	47796384	47796394	GGGTATTTCC	1	+
chr20	48419155	48419165	GGGGTTTTCC	1	-
chr20	48440282	48440292	GGGAATTTCC	1	+
chr20	49509076	49509086	TGGAATTTCC	1	-
chr20	50009364	50009374	GGGGTTTTCC	1	-
chr20	52272935	52272945	TTGGGTTTCC	1	+
chr20	52517319	52517329	GGGAATTTCC	1	-
chr20	52521792	52521802	TTGGATTTCC	1	+
chr20	5467248	5467258	GGGGAATTCC	1	+
chr20	56344974	56344984	GGGGGATTCC	1	-
chr20	6643905	6643915	TGGAATTTCC	1	-
chr21	15929946	15929956	GTGAATTCCC	1	-
chr21	15944728	15944738	CGGAGTTTCC	1	+
chr21	16252010	16252020	GGGAATTTCC	1	-
chr21	26797113	26797123	GGGAATTTCC	1	-
chr21	30606006	30606016	CTGGATTCCC	1	-
chr21	30667854	30667864	GGGATTTTCC	1	+
chr21	34753093	34753103	GTGGATTTCC	1	-
chr21	34757188	34757198	CTGAGTTTCC	1	+
chr21	38492490	38492500	GGGAATTTCC	1	+
chr21	38990074	38990084	GGGGATTTCC	1	+
chr21	42934226	42934236	GGGGATTTCC	1	-
chr22	22396667	22396677	TGGGATTCCC	1	-
chr22	23274243	23274253	TGGGGTTTCC	1	-
chr22	23667576	23667586	GGGAAATTCC	1	+
chr22	24963866	24963876	TGGACTTCCC	1	+
chr22	31934997	31935007	TGGAGTTTCC	1	-
chr22	34186101	34186111	GGGGGTTTCC	1	+
chr22	35443247	35443257	GGGGAATTCC	1	+
chr22	35525753	35525763	GGGAGATCCC	1	-
chr22	36629231	36629241	GGGGCTTTCC	1	+
chr22	37984974	37984984	GGGGGTTTCC	1	-
chr22	38770373	38770383	TGGGCTTCCC	1	-
chr22	38785569	38785579	TGGAGTTCCC	1	-
chr22	42345605	42345615	GGGACTTTCC	1	+
chr22	42573532	42573542	GTGATTTTCC	1	+
chr22	42579733	42579743	GGGGATTTCC	1	+
chr22	44199074	44199084	TGGACTTTCC	1	+
chr22	44439941	44439951	GGGGGTTTCC	1	-
chr22	48091212	48091222	GGGGATTTCC	1	+
chr22	48508906	48508916	GGGAATTTCC	1	+
chr2	102509046	102509056	GGGAGTTTCC	1	+
chr2	102526380	102526390	GGGAATTTCC	1	-
chr2	102593581	102593591	GGGGAATTCC	1	-
chr2	102630643	102630653	TGGGTTTTCC	1	+
chr2	103053049	103053059	GGGAAATTCC	1	+
chr2	103249096	103249106	GGGGAATTCC	1	+
chr2	106374212	106374222	GGGACTTCCC	1	-
chr2	111591624	111591634	GGGTATTTCC	1	-
chr2	111601963	111601973	GGGGATTTCC	1	-
chr2	111829457	111829467	TGGAGTTCCC	1	-
chr2	111984611	111984621	CGGGTTTTCC	1	+
chr2	112740561	112740571	CGGAAATCCC	1	-
chr2	113464160	113464170	CTGAATTCCC	1	-
chr2	114814024	114814034	TGGGGTTTCC	1	-
chr2	114841510	114841520	GGGAAATCCC	1	-
chr2	118578213	118578223	GGGGGTTCCC	1	-
chr2	11967871	11967881	GGGGGTTCCC	1	+
chr2	12005812	12005822	TGGATTTTCC	1	-
chr2	12007234	12007244	GGGAGTTTCC	1	+
chr2	12010928	12010938	TGGGATTTCC	1	+
chr2	12137472	12137482	GGGGTTTCCC	1	+
chr2	127254245	127254255	TGGGTTTTCC	1	-
chr2	128034719	128034729	TGGGGTTTCC	1	-
chr2	129876103	129876113	GGGGATTCCC	1	-
chr2	134256912	134256922	GGGTATTTCC	1	-
chr2	135018317	135018327	GTGGTTTTCC	1	-
chr2	136810176	136810186	GGGGCTTTCC	1	+
chr2	136814681	136814691	GGGGATTTCC	1	+
chr2	136972002	136972012	TGGAATTTCC	1	-
chr2	137012519	137012529	GGGACTTTCC	1	-
chr2	137068158	137068168	TGGATTTCCC	1	-
chr2	138710543	138710553	GGGACTTCCC	1	-
chr2	138788112	138788122	TGGGCTTCCC	1	-
chr2	139293978	139293988	TGGGTATTCC	1	+
chr2	142923513	142923523	GGGACTTTCC	1	-
chr2	143672520	143672530	GGGGCTTTCC	1	+
chr2	144322107	144322117	GGGAGTTTCC	1	-
chr2	144971598	144971608	TGGGGTTTCC	1	-
chr2	145122681	145122691	TGGAGTTTCC	1	-
chr2	145268194	145268204	TGGGCTTCCC	1	-
chr2	149478300	149478310	GGGGGTTTCC	1	+
chr2	150128307	150128317	GGGACTTTCC	1	+
chr2	151377944	151377954	GGGGATTTCC	1	-
chr2	152247002	152247012	GGGACTTTCC	1	-
chr2	152570165	152570175	GGGACTTTCC	1	+
chr2	153302519	153302529	TGGAATTTCC	1	-
chr2	153470069	153470079	TGGATTTTCC	1	-
chr2	157235768	157235778	GGGAATTCCC	1	+
chr2	157329403	157329413	GGGGATTTCC	1	-
chr2	157918519	157918529	GGGGATTCCC	1	+
chr2	160735860	160735870	TGGACTTTCC	1	+
chr2	160747612	160747622	TGGACTTCCC	1	-
chr2	160752101	160752111	GGGGATTTCC	1	-
chr2	160817379	160817389	GTGAATTTCC	1	-
chr2	161797422	161797432	GGGGCTTTCC	1	-
chr2	161995769	161995779	GGGAATTTCC	1	+
chr2	168887673	168887683	GGGGCTTTCC	1	-
chr2	171069546	171069556	GGGTATTTCC	1	+
chr2	17142006	17142016	GGGGATTTCC	1	-
chr2	172177082	172177092	TGGGGTTCCC	1	+
chr2	175616054	175616064	GGGACTTTCC	1	+
chr2	177598706	177598716	CTGAATTCCC	1	-
chr2	179896841	179896851	GGGGGTTTCC	1	-
chr2	180860671	180860681	TGGGGTTCCC	1	-
chr2	182177372	182177382	GTGAATTCCC	1	+
chr2	187504748	187504758	GGGAGATTCC	1	-
chr2	189100187	189100197	GGGGATTTCC	1	-
chr2	189843113	189843123	GGGGCTTTCC	1	-
chr2	191583654	191583664	TGGGGTTTCC	1	+
chr2	192344563	192344573	GGGACTTCCC	1	+
chr2	192531576	192531586	GGGGAATTCC	1	-
chr2	192798219	192798229	GGGGCTTTCC	1	-
chr2	196275309	196275319	GGGACTTTCC	1	-
chr2	197066616	197066626	GGGAATTTCC	1	-
chr2	197070026	197070036	TGGACTTTCC	1	-
chr2	197201614	197201624	GGGGATTTCC	1	+
chr2	197306359	197306369	GTGGATTTCC	1	+
chr2	198076726	198076736	GGGAATTCCC	1	+
chr2	198349898	198349908	CGGAATTTCC	1	-
chr2	198512898	198512908	GGGGATTTCC	1	-
chr2	20064996	20065006	TGGGCATTCC	1	+
chr2	201321054	201321064	GGGTATTTCC	1	-
chr2	201987491	201987501	GGGGCTTTCC	1	+
chr2	201991780	201991790	GGGGAATTCC	1	+
chr2	204548861	204548871	GGGAGTTTCC	1	+
chr2	205344527	205344537	GGGGGTTTCC	1	-
chr2	208153575	208153585	GGGGAATCCC	1	-
chr2	208370165	208370175	GGGATTTTCC	1	+
chr2	208527003	208527013	GGGGCTTTCC	1	+
chr2	208817007	208817017	GGGACTTCCC	1	+
chr2	209159454	209159464	GGGGATTTCC	1	+
chr2	209184295	209184305	TTGAGTTTCC	1	+
chr2	212822696	212822706	GGGTATTTCC	1	-
chr2	214022269	214022279	GGGACTTTCC	1	-
chr2	214492194	214492204	GGGGCTTTCC	1	-
chr2	214598811	214598821	TGGACTTTCC	1	-
chr2	215615433	215615443	TGGACTTCCC	1	-
chr2	216477692	216477702	GGGGAATTCC	1	-
chr2	216778985	216778995	GGGACTTTCC	1	-
chr2	216869942	216869952	GTGAGATTCC	1	-
chr2	216977972	216977982	GGGAGTTTCC	1	+
chr2	218026388	218026398	GGGGTTTTCC	1	+
chr2	221899204	221899214	GGGGGTTTCC	1	+
chr2	225902966	225902976	TGGAATTTCC	1	-
chr2	227354743	227354753	GGGGAATTCC	1	+
chr2	228216489	228216499	GGGGATTTCC	1	-
chr2	230841735	230841745	GGGAATTTCC	1	-
chr2	231630745	231630755	TGGAATTTCC	1	+
chr2	231787924	231787934	TGGACTTTCC	1	+
chr2	231818650	231818660	GGGGGATCCC	1	+
chr2	238605284	238605294	GGGACTTTCC	1	+
chr2	238977777	238977787	GGGGTTTTCC	1	-
chr2	239941226	239941236	GGGACTTTCC	1	-
chr2	241990819	241990829	CGGGCATTCC	1	-
chr2	24587901	24587911	GGGAATTTCC	1	-
chr2	24809990	24810000	GGGAGTTCCC	1	-
chr2	24944459	24944469	GGGAGATTCC	1	+
chr2	25430144	25430154	GGGGCTTCCC	1	+
chr2	25589722	25589732	TGGAGTTCCC	1	+
chr2	25647450	25647460	GGGACTTTCC	1	+
chr2	30707148	30707158	GGGAAATCCC	1	-
chr2	3715048	3715058	GGGGCTTTCC	1	+
chr2	38487787	38487797	CTGGGTTTCC	1	+
chr2	43651843	43651853	TGGGTTTTCC	1	+
chr2	46305044	46305054	GGGACTTTCC	1	-
chr2	46453934	46453944	GGGGGTTTCC	1	-
chr2	46748684	46748694	GGGGCTTTCC	1	+
chr2	46775448	46775458	TGGAGATTCC	1	-
chr2	48505684	48505694	GGGGTTTTCC	1	+
chr2	54691684	54691694	GGGAATTTCC	1	-
chr2	54857246	54857256	GGGAATTTCC	1	+
chr2	54905181	54905191	TGGGATTCCC	1	+
chr2	56160195	56160205	TGGGTTTTCC	1	+
chr2	58250790	58250800	GGGGATTTCC	1	-
chr2	58485802	58485812	GGGGCTTCCC	1	+
chr2	60593441	60593451	TGGAGTTTCC	1	+
chr2	61061656	61061666	GGGAAATTCC	1	-
chr2	61126904	61126914	GGGAGTTCCC	1	+
chr2	61193976	61193986	GGGAATTTCC	1	+
chr2	61812711	61812721	GGGGTTTTCC	1	+
chr2	62034401	62034411	TGGGATTTCC	1	-
chr2	62534065	62534075	GGGACTTTCC	1	+
chr2	63059064	63059074	GGGGATTTCC	1	+
chr2	64407129	64407139	GGGAGTTTCC	1	+
chr2	64818527	64818537	GGGGAATTCC	1	-
chr2	65609002	65609012	GGGGAATTCC	1	-
chr2	68654542	68654552	GGGGATTTCC	1	-
chr2	68990028	68990038	GGGGGTTTCC	1	-
chr2	69309610	69309620	GGGAATTTCC	1	+
chr2	69945193	69945203	GGGACTTTCC	1	-
chr2	71250877	71250887	GGGAATTCCC	1	+
chr2	74244504	74244514	GGGTATTTCC	1	+
chr2	75511637	75511647	GGGACATCCC	1	+
chr2	7576708	7576718	GGGGTTTTCC	1	-
chr2	7613292	7613302	CTGACTTTCC	1	+
chr2	80687133	80687143	GGGGATTTCC	1	-
chr2	80752502	80752512	CTGGATTTCC	1	+
chr2	85151416	85151426	GGGAGTTTCC	1	+
chr2	85444195	85444205	TGGGATTCCC	1	-
chr2	86245868	86245878	GGGGCTTTCC	1	-
chr2	86465699	86465709	GGGGATTTCC	1	-
chr2	8661096	8661106	GGGATTTTCC	1	+
chr2	9161881	9161891	GGGTATTTCC	1	-
chr2	97155322	97155332	CGGGATTTCC	1	+
chr2	9806661	9806671	TGGAGTTCCC	1	-
chr2	98525065	98525075	GGGGGATTCC	1	-
chr2	99168032	99168042	GGGACTTCCC	1	+
chr2	99382886	99382896	GGGGATTTCC	1	-
chr2	99964885	99964895	TGGGCTTTCC	1	+
chr3	100240491	100240501	GGGGCTTTCC	1	+
chr3	100326766	100326776	GGGGGTTTCC	1	-
chr3	101556198	101556208	GGGGAATTCC	1	+
chr3	101661399	101661409	CTGAATTTCC	1	+
chr3	10270162	10270172	TGGATTTCCC	1	+
chr3	104147593	104147603	TGGAGTTTCC	1	+
chr3	107557109	107557119	GGGGAATTCC	1	-
chr3	111852251	111852261	TGGGATTCCC	1	-
chr3	112065850	112065860	GGGATTTTCC	1	+
chr3	112126626	112126636	GGGGATTCCC	1	+
chr3	112474803	112474813	GGGACTTTCC	1	+
chr3	114183590	114183600	GGGGATTTCC	1	+
chr3	115649987	115649997	CGGGATTTCC	1	+
chr3	115756776	115756786	CTGAATTTCC	1	+
chr3	115776504	115776514	TGGAATTTCC	1	+
chr3	118561060	118561070	GGGACTTCCC	1	+
chr3	119127612	119127622	GGGGCTTTCC	1	+
chr3	119257851	119257861	TGGGTTTTCC	1	+
chr3	119269307	119269317	GTGAATTTCC	1	-
chr3	119301227	119301237	GGGGCTTTCC	1	-
chr3	119311876	119311886	GGGATATTCC	1	+
chr3	119419579	119419589	GGGACTTTCC	1	+
chr3	121722667	121722677	GGGGATTTCC	1	+
chr3	121796548	121796558	GGGGGTTTCC	1	+
chr3	121797301	121797311	GGGGATTTCC	1	+
chr3	121823138	121823148	TGGGTTTTCC	1	+
chr3	121823776	121823786	GGGTATTTCC	1	-
chr3	122026152	122026162	GGGGCTTCCC	1	-
chr3	122041473	122041483	GGGGCTTTCC	1	-
chr3	12239015	12239025	TGGAGATCCC	1	-
chr3	122401984	122401994	GGGATTTTCC	1	-
chr3	122417282	122417292	GGGAGATTCC	1	+
chr3	124138254	124138264	CTGGATTTCC	1	-
chr3	129745460	129745470	GGGAATTCCC	1	+
chr3	13055772	13055782	GGGAGATTCC	1	+
chr3	130784641	130784651	GTGAATTTCC	1	+
chr3	131450711	131450721	TGGAGATTCC	1	+
chr3	134518055	134518065	GGGGTTTTCC	1	-
chr3	136651543	136651553	GGGACTTTCC	1	-
chr3	136918799	136918809	GGGGATTTCC	1	-
chr3	137068990	137069000	GGGAGTTCCC	1	+
chr3	137166999	137167009	GGGGATTTCC	1	-
chr3	137742678	137742688	TGGAGTTCCC	1	+
chr3	137744572	137744582	GGGACTTTCC	1	+
chr3	138442740	138442750	GGGAATTTCC	1	-
chr3	138735487	138735497	GGGGAATTCC	1	+
chr3	138800808	138800818	GGGGATTTCC	1	-
chr3	140444224	140444234	TGGAATTTCC	1	+
chr3	141181203	141181213	GGGGATTCCC	1	+
chr3	142706634	142706644	GGGGCTTTCC	1	+
chr3	142822711	142822721	GGGACTTTCC	1	+
chr3	143026870	143026880	TGGGATTTCC	1	-
chr3	143248025	143248035	GGGCATTTCC	1	-
chr3	143551411	143551421	GGGGAATTCC	1	-
chr3	143569991	143570001	GGGGGTTTCC	1	-
chr3	145587814	145587824	GGGGATTTCC	1	-
chr3	152856611	152856621	GGGATTTTCC	1	-
chr3	15398359	15398369	GGGGATTTCC	1	+
chr3	15408767	15408777	GGGGTTTTCC	1	+
chr3	156358901	156358911	GGGGATTTCC	1	+
chr3	15709169	15709179	TGGGGTTTCC	1	+
chr3	15756143	15756153	GGGGTTTTCC	1	+
chr3	158138860	158138870	GGGGTTTTCC	1	+
chr3	15847349	15847359	CGGGAATTCC	1	-
chr3	160384105	160384115	GGGGCTTCCC	1	+
chr3	163527520	163527530	GGGACTTTCC	1	-
chr3	16416303	16416313	GGGAATTTCC	1	-
chr3	16420529	16420539	GGGACTTTCC	1	+
chr3	16441104	16441114	GGGGAATTCC	1	-
chr3	167495338	167495348	TGGGCTTTCC	1	-
chr3	17064623	17064633	GGGGATTTCC	1	+
chr3	171004882	171004892	GGGGTTTTCC	1	+
chr3	171472978	171472988	GGGGCTTTCC	1	+
chr3	171486940	171486950	GGGAGTTTCC	1	+
chr3	171519999	171520009	GGGACTTTCC	1	-
chr3	171856842	171856852	CTGAATTTCC	1	+
chr3	171889603	171889613	GGGGTTTTCC	1	+
chr3	17223245	17223255	GGGACTTTCC	1	-
chr3	174992060	174992070	GGGATTTTCC	1	-
chr3	176862932	176862942	GGGACTTTCC	1	-
chr3	178700049	178700059	GGGAATTTCC	1	+
chr3	178892856	178892866	GGGAATTTCC	1	-
chr3	182450295	182450305	CTGGATTTCC	1	-
chr3	183084519	183084529	GGGACTTTCC	1	+
chr3	185035711	185035721	GGGGAATTCC	1	+
chr3	185647149	185647159	GGGACTTCCC	1	-
chr3	185955991	185956001	GTGATTTTCC	1	-
chr3	186237217	186237227	GGGGCTTTCC	1	-
chr3	186424126	186424136	TGGGCTTCCC	1	-
chr3	18714256	18714266	TGGGATTCCC	1	+
chr3	189122830	189122840	GGGACTTCCC	1	+
chr3	189285744	189285754	GGGAATTTCC	1	-
chr3	189428537	189428547	TGGAATTTCC	1	-
chr3	189430771	189430781	TGGAATTTCC	1	-
chr3	189759246	189759256	CGGGATTTCC	1	-
chr3	190209609	190209619	GGGACTTTCC	1	+
chr3	191846862	191846872	TGGACTTTCC	1	+
chr3	192548675	192548685	GGGAGTTTCC	1	+
chr3	192566751	192566761	GGGGAATTCC	1	-
chr3	193420112	193420122	GGGGGATTCC	1	+
chr3	19404337	19404347	TGGGGTTTCC	1	+
chr3	195839113	195839123	TGGGTTTTCC	1	-
chr3	196356950	196356960	TGGGGTTTCC	1	-
chr3	197585179	197585189	TGGAATTTCC	1	-
chr3	23093237	23093247	GGGGATTTCC	1	+
chr3	27004104	27004114	TGGAGTTCCC	1	+
chr3	28982170	28982180	TGGAGTTCCC	1	-
chr3	30516826	30516836	GTGGGTTTCC	1	+
chr3	30793293	30793303	GGGACTTTCC	1	-
chr3	31283692	31283702	GGGGATTCCC	1	-
chr3	31290048	31290058	CTGGCTTTCC	1	+
chr3	31720208	31720218	GGGGATTTCC	1	-
chr3	36705428	36705438	GGGAATTTCC	1	+
chr3	36735454	36735464	GGGACTTTCC	1	-
chr3	37030629	37030639	GTGAAATTCC	1	-
chr3	38196331	38196341	GGGTATTTCC	1	+
chr3	38251804	38251814	GGGTATTTCC	1	+
chr3	39062710	39062720	GGGATTTTCC	1	-
chr3	39248112	39248122	GGGGATTTCC	1	+
chr3	39369497	39369507	GGGGAATTCC	1	+
chr3	40226776	40226786	TGGGTTTCCC	1	+
chr3	41002768	41002778	TGGGCTTTCC	1	+
chr3	42162473	42162483	GGGAATTCCC	1	+
chr3	44084451	44084461	GGGGCTTTCC	1	+
chr3	44090199	44090209	GGGATTTTCC	1	+
chr3	4453014	4453024	GGGATTTTCC	1	-
chr3	4467597	4467607	GGGAGTTCCC	1	-
chr3	45926461	45926471	GTGAAATTCC	1	-
chr3	46134304	46134314	GTGAGTTTCC	1	+
chr3	46136862	46136872	TGGACTTCCC	1	+
chr3	5182035	5182045	GGGGTTTCCC	1	-
chr3	55657986	55657996	GGGAATTTCC	1	+
chr3	55695369	55695379	GGGACTTTCC	1	+
chr3	55695938	55695948	GGGAATTTCC	1	-
chr3	55696388	55696398	GGGGAATTCC	1	+
chr3	55835314	55835324	GGGAATTTCC	1	-
chr3	56993109	56993119	GGGACTTTCC	1	-
chr3	57080601	57080611	GGGGTTTTCC	1	-
chr3	59964935	59964945	TGGAATTTCC	1	-
chr3	66529957	66529967	GGGGTATTCC	1	-
chr3	66531392	66531402	GGGACTTTCC	1	-
chr3	69132177	69132187	GGGGAATTCC	1	+
chr3	69141001	69141011	CTGGATTTCC	1	-
chr3	69144166	69144176	GGGATTTTCC	1	+
chr3	69253645	69253655	GGGGGATCCC	1	+
chr3	69484974	69484984	GGGATTTTCC	1	-
chr3	69492207	69492217	GGGGGATTCC	1	+
chr3	71133125	71133135	TGGGGTTTCC	1	-
chr3	72144716	72144726	TGGGCTTCCC	1	+
chr3	73079506	73079516	GGGAATTTCC	1	-
chr3	78682920	78682930	GGGACTTTCC	1	-
chr3	81828249	81828259	GTGAGTTCCC	1	+
chr3	8546182	8546192	GGGGATTCCC	1	-
chr3	8724794	8724804	GGGAATTCCC	1	+
chr3	97952393	97952403	CGGATTTCCC	1	+
chr3	99586940	99586950	GGGAGATTCC	1	+
chr3	99689151	99689161	TGGGCATTCC	1	-
chr4	100738895	100738905	GGGGATTTCC	1	+
chr4	100743290	100743300	GTGAATTTCC	1	+
chr4	103520259	103520269	GGGAATTTCC	1	-
chr4	10724855	10724865	GGGGTTTTCC	1	+
chr4	10732320	10732330	TGGAGTTTCC	1	-
chr4	10734115	10734125	GGGGTTTTCC	1	+
chr4	116772239	116772249	GGGGATTTCC	1	+
chr4	116871756	116871766	GGGAGTTTCC	1	-
chr4	116877426	116877436	GGGAGTTTCC	1	-
chr4	122148690	122148700	GGGGTTTCCC	1	-
chr4	122910292	122910302	GGGGTTTTCC	1	+
chr4	123631950	123631960	GGGGTTTTCC	1	+
chr4	127093564	127093574	GGGATTTTCC	1	-
chr4	133045536	133045546	GGGACTTTCC	1	-
chr4	13526914	13526924	TGGAATTTCC	1	-
chr4	14154623	14154633	GTGGATTCCC	1	+
chr4	14190051	14190061	GGGGATTCCC	1	+
chr4	142419016	142419026	GGGAGTTTCC	1	+
chr4	144339247	144339257	GGGGTTTCCC	1	-
chr4	146729682	146729692	GGGGCTTTCC	1	-
chr4	147194126	147194136	GGGGAATTCC	1	-
chr4	147379803	147379813	GGGGATTTCC	1	-
chr4	14845850	14845860	GGGACTTTCC	1	-
chr4	148690688	148690698	GGGGATTTCC	1	+
chr4	152664399	152664409	CGGATTTCCC	1	-
chr4	153141597	153141607	TTGGCTTTCC	1	-
chr4	153605401	153605411	GGGATTTTCC	1	-
chr4	154495218	154495228	GGGACATTCC	1	-
chr4	160125972	160125982	GTGAATTCCC	1	+
chr4	163622084	163622094	GGGGATTTCC	1	+
chr4	164584157	164584167	GGGGATTCCC	1	+
chr4	166966781	166966791	GGGGATTTCC	1	+
chr4	170132053	170132063	GGGACTTCCC	1	+
chr4	171597162	171597172	GGGGATTCCC	1	+
chr4	177358066	177358076	GGGAGTTTCC	1	-
chr4	17809427	17809437	GGGGATTTCC	1	+
chr4	180528403	180528413	GGGAATTTCC	1	+
chr4	182940380	182940390	GGGGGTTTCC	1	-
chr4	183897151	183897161	GGGAGTTTCC	1	+
chr4	183899772	183899782	GGGGCTTTCC	1	-
chr4	185235506	185235516	TGGAATTTCC	1	+
chr4	185249503	185249513	GGGGTTTTCC	1	+
chr4	185324357	185324367	TGGGATTTCC	1	-
chr4	185776052	185776062	CGGGCTTTCC	1	-
chr4	186262929	186262939	GGGGATTTCC	1	-
chr4	186263256	186263266	CTGAGTTTCC	1	-
chr4	186283884	186283894	GGGGGTTTCC	1	+
chr4	2489542	2489552	GGGGATTTCC	1	+
chr4	25125097	25125107	TGGGCATTCC	1	-
chr4	25451501	25451511	GGGACTTTCC	1	-
chr4	26163915	26163925	GGGACTTTCC	1	+
chr4	26177176	26177186	GGGACTTTCC	1	-
chr4	2693990	2694000	GGGGCTTCCC	1	-
chr4	30463072	30463082	GGGAGTTCCC	1	-
chr4	36324711	36324721	TGGAGTTTCC	1	+
chr4	36327320	36327330	GGGGATTTCC	1	+
chr4	36553453	36553463	GGGACTTCCC	1	-
chr4	36575245	36575255	GGGAATTTCC	1	+
chr4	37075328	37075338	GGGACTTTCC	1	-
chr4	37897969	37897979	GGGGGTTCCC	1	+
chr4	38077067	38077077	GGGGTTTTCC	1	+
chr4	38444226	38444236	GGGGATTTCC	1	-
chr4	38771624	38771634	TTGGGTTTCC	1	+
chr4	38987910	38987920	TGGAATTTCC	1	+
chr4	39638563	39638573	GGGGTTTCCC	1	-
chr4	39947968	39947978	GGGAATTTCC	1	-
chr4	40202027	40202037	CTGAAATTCC	1	+
chr4	40671682	40671692	GGGGTTTTCC	1	+
chr4	41074136	41074146	TTGGATTTCC	1	-
chr4	42490471	42490481	TGGGCATTCC	1	-
chr4	47567353	47567363	GTGGGTTCCC	1	+
chr4	48066537	48066547	GTGGGTTTCC	1	-
chr4	48155957	48155967	GGGGCTTTCC	1	-
chr4	48175824	48175834	GGGAGATCCC	1	-
chr4	54571481	54571491	GGGGCTTTCC	1	-
chr4	55593678	55593688	GGGAGTTTCC	1	+
chr4	56847098	56847108	TGGGCTTTCC	1	+
chr4	57746296	57746306	GGGACTTTCC	1	-
chr4	62120316	62120326	GGGGATTTCC	1	+
chr4	73872216	73872226	GGGGATTTCC	1	-
chr4	74404077	74404087	GGGGATTTCC	1	-
chr4	75901209	75901219	GGGGAATTCC	1	+
chr4	75956119	75956129	GGGGAATTCC	1	+
chr4	76944816	76944826	CGGAATTTCC	1	+
chr4	78414809	78414819	TGGGATTCCC	1	+
chr4	79107914	79107924	GGGAGTTTCC	1	+
chr4	79671337	79671347	TGGAGTTCCC	1	-
chr4	81819013	81819023	GGGTATTTCC	1	+
chr4	81834800	81834810	GGGAAATCCC	1	-
chr4	82428119	82428129	GGGGGATTCC	1	+
chr4	86419698	86419708	GTGGATTTCC	1	-
chr4	86528989	86528999	TGGGCTTTCC	1	+
chr4	87832635	87832645	GGGGATTTCC	1	-
chr4	87886646	87886656	GGGAATTCCC	1	+
chr4	88041449	88041459	GGGACTTCCC	1	-
chr4	89303952	89303962	GGGACTTTCC	1	-
chr4	90948907	90948917	GGGGGTTTCC	1	+
chr5	106637831	106637841	GGGATTTTCC	1	+
chr5	106725084	106725094	GTGGTTTTCC	1	-
chr5	108497911	108497921	TGGAGATTCC	1	-
chr5	110853839	110853849	TGGGATTTCC	1	+
chr5	111319870	111319880	TGGGTTTTCC	1	+
chr5	113107270	113107280	GGGGGTTTCC	1	-
chr5	113766454	113766464	GGGAATTTCC	1	-
chr5	114786537	114786547	GGGAATTTCC	1	+
chr5	114913593	114913603	GGGGTTTTCC	1	+
chr5	115949805	115949815	GGGGTTTTCC	1	+
chr5	115968824	115968834	GGGGATTTCC	1	+
chr5	116219864	116219874	TGGACTTCCC	1	-
chr5	118112687	118112697	TGGAAATTCC	1	-
chr5	118733551	118733561	TGGAATTTCC	1	-
chr5	118806283	118806293	GGGACTTCCC	1	-
chr5	122885467	122885477	GGGACTTTCC	1	+
chr5	126347825	126347835	GTGATTTTCC	1	+
chr5	126922736	126922746	GGGGTATTCC	1	+
chr5	126924160	126924170	GGGGTTTTCC	1	+
chr5	130548399	130548409	GGGGATTTCC	1	+
chr5	130715580	130715590	GGGGAATTCC	1	-
chr5	131856655	131856665	GGGAATTTCC	1	+
chr5	133197207	133197217	GGGGATTCCC	1	-
chr5	134784170	134784180	GGGGAATTCC	1	-
chr5	139412795	139412805	GGGGGTTTCC	1	-
chr5	142237292	142237302	GGGACTTTCC	1	+
chr5	142415884	142415894	GGGAATTTCC	1	+
chr5	142611276	142611286	TGGAATTTCC	1	-
chr5	142797999	142798009	TGGACTTTCC	1	+
chr5	142807099	142807109	GGGAATTCCC	1	+
chr5	14342612	14342622	GGGGCTTTCC	1	+
chr5	143569526	143569536	GTGGATTTCC	1	-
chr5	14657232	14657242	GGGGGTTTCC	1	+
chr5	14668491	14668501	TGGACTTTCC	1	-
chr5	149190592	149190602	GGGGAATTCC	1	+
chr5	150463068	150463078	GGGGATTTCC	1	+
chr5	150524670	150524680	GGGACTTTCC	1	+
chr5	151129313	151129323	CTGGGTTTCC	1	-
chr5	152809504	152809514	GGGTATTTCC	1	-
chr5	156347577	156347587	GGGGAATTCC	1	+
chr5	156981659	156981669	GGGAATTCCC	1	+
chr5	157038848	157038858	TGGACTTTCC	1	+
chr5	158307865	158307875	CGGACATCCC	1	+
chr5	158350090	158350100	GGGGCTTTCC	1	+
chr5	158385733	158385743	GGGGAATTCC	1	-
chr5	158606278	158606288	TGGAATTTCC	1	+
chr5	159587257	159587267	CGGAAATTCC	1	-
chr5	159868496	159868506	GTGGCTTTCC	1	+
chr5	159870101	159870111	GGGGAATTCC	1	+
chr5	160909077	160909087	TGGGATTCCC	1	+
chr5	161715784	161715794	TGGAGTTCCC	1	+
chr5	162418071	162418081	GGGAAATTCC	1	-
chr5	166310248	166310258	GGGGATTTCC	1	-
chr5	170230172	170230182	GGGGATTTCC	1	-
chr5	170292754	170292764	GGGGGTTTCC	1	+
chr5	17225228	17225238	CTGGGTTTCC	1	-
chr5	173973134	173973144	GGGACTTCCC	1	-
chr5	175779305	175779315	GTGAAATTCC	1	+
chr5	176728702	176728712	GGGGAATTCC	1	+
chr5	180583908	180583918	GGGGATTTCC	1	-
chr5	22999045	22999055	GGGGATTTCC	1	+
chr5	28217340	28217350	GGGAATTTCC	1	+
chr5	32291251	32291261	GGGAGTTCCC	1	+
chr5	32540868	32540878	CGGGGTTCCC	1	-
chr5	33300694	33300704	TGGAAATCCC	1	+
chr5	33930352	33930362	GGGGATTTCC	1	+
chr5	34041599	34041609	TGGACTTTCC	1	-
chr5	35118267	35118277	GGGAGATTCC	1	+
chr5	35854642	35854652	GGGGATTTCC	1	-
chr5	39256773	39256783	GGGAATTTCC	1	-
chr5	39274962	39274972	CTGAATTTCC	1	-
chr5	40384730	40384740	TGGGAATTCC	1	-
chr5	40406327	40406337	GGGGATTTCC	1	+
chr5	40437578	40437588	TGGGATTTCC	1	+
chr5	40486960	40486970	GGGGATTTCC	1	+
chr5	41764918	41764928	GGGAGATTCC	1	+
chr5	43559278	43559288	GGGACTTTCC	1	+
chr5	45793904	45793914	GGGACTTTCC	1	+
chr5	49860131	49860141	GGGACTTTCC	1	-
chr5	49963662	49963672	GGGAATTTCC	1	-
chr5	50149007	50149017	GGGGATTTCC	1	-
chr5	51989393	51989403	TGGGATTCCC	1	-
chr5	55325915	55325925	GGGACTTTCC	1	+
chr5	61564328	61564338	GGGGGTTTCC	1	+
chr5	62697393	62697403	GGGACTTCCC	1	-
chr5	6273365	6273375	GGGATTTTCC	1	-
chr5	6275006	6275016	GGGAGTTTCC	1	-
chr5	6404385	6404395	GGGGCTTTCC	1	+
chr5	64365997	64366007	GTGAAATTCC	1	+
chr5	65070415	65070425	GGGGATTTCC	1	+
chr5	66602368	66602378	GGGAATTTCC	1	+
chr5	66948192	66948202	GGGGATTTCC	1	+
chr5	67444176	67444186	CGGGTTTCCC	1	+
chr5	73452743	73452753	GGGCATTTCC	1	-
chr5	73556187	73556197	GGGGTTTTCC	1	-
chr5	73611998	73612008	GGGGATTTCC	1	-
chr5	76127105	76127115	GGGATTTTCC	1	-
chr5	78123816	78123826	GGGACTTTCC	1	+
chr5	80927072	80927082	GTGGGTTTCC	1	-
chr5	81670686	81670696	GGGACTTTCC	1	-
chr5	81808040	81808050	GGGAATTTCC	1	-
chr5	82112786	82112796	GGGACTTTCC	1	-
chr5	82661011	82661021	GGGGCTTTCC	1	-
chr5	86399658	86399668	TGGGTATTCC	1	-
chr5	90355485	90355495	GGGAATTCCC	1	+
chr5	90428463	90428473	GGGGAATTCC	1	+
chr5	92576267	92576277	GTGGGTTTCC	1	-
chr5	94344175	94344185	GGGTATTTCC	1	-
chr5	94423907	94423917	GGGATTTTCC	1	-
chr5	95263770	95263780	GGGTATTTCC	1	+
chr5	95662836	95662846	TTGACTTTCC	1	+
chr5	97224311	97224321	TGGGCTTCCC	1	-
chr5	97645616	97645626	CTGGCTTTCC	1	+
chr5	98149638	98149648	GGGAATTTCC	1	+
chr6	100574981	100574991	GGGACTTTCC	1	+
chr6	100923666	100923676	TGGACTTCCC	1	-
chr6	10355824	10355834	GGGACTTCCC	1	+
chr6	105599651	105599661	GGGACTTTCC	1	+
chr6	106039126	106039136	TGGAATTTCC	1	-
chr6	106096719	106096729	GGGTATTTCC	1	+
chr6	106565742	106565752	GGGACTTTCC	1	-
chr6	106970078	106970088	GGGACTTCCC	1	-
chr6	107238195	107238205	GGGGCTTTCC	1	+
chr6	107293060	107293070	GGGGATTTCC	1	-
chr6	108524747	108524757	GGGATTTTCC	1	-
chr6	109006058	109006068	GGGGAATTCC	1	-
chr6	10963078	10963088	GGGAATTTCC	1	-
chr6	109800223	109800233	GGGGATTTCC	1	-
chr6	110938591	110938601	TTGGGTTTCC	1	+
chr6	11130573	11130583	GGGGAATTCC	1	+
chr6	112179313	112179323	CGGGATTTCC	1	+
chr6	11364674	11364684	GGGAATTCCC	1	+
chr6	113951757	113951767	GGGAATTTCC	1	-
chr6	113952487	113952497	GGGACTTCCC	1	+
chr6	113970702	113970712	TGGGTTTTCC	1	+
chr6	11467967	11467977	GGGGCTTTCC	1	-
chr6	11495288	11495298	GGGAATTTCC	1	+
chr6	115036468	115036478	TGGAATTTCC	1	-
chr6	116339226	116339236	GGGAATTTCC	1	+
chr6	116424254	116424264	TGGACTTCCC	1	+
chr6	116708694	116708704	GGGACTTCCC	1	-
chr6	11825293	11825303	GGGAATTTCC	1	+
chr6	11855284	11855294	GGGAGTTCCC	1	-
chr6	12052219	12052229	GGGACTTTCC	1	+
chr6	12060994	12061004	CTGATTTTCC	1	+
chr6	125601397	125601407	GGGGATTCCC	1	+
chr6	126310096	126310106	GGGGCTTTCC	1	-
chr6	126589392	126589402	GGGGGTTTCC	1	+
chr6	128977505	128977515	TGGGGTTTCC	1	+
chr6	128978567	128978577	GGGAATTTCC	1	+
chr6	129967908	129967918	TGGAGTTTCC	1	-
chr6	130945370	130945380	TGGACTTTCC	1	-
chr6	133186704	133186714	GGGGGTTTCC	1	-
chr6	134957766	134957776	GGGAGTTCCC	1	+
chr6	135260264	135260274	GGGGATTTCC	1	+
chr6	135324165	135324175	GGGGATTTCC	1	-
chr6	135438753	135438763	TTGAGTTTCC	1	-
chr6	135547905	135547915	GGGAGTTTCC	1	-
chr6	135596062	135596072	TGGGATTCCC	1	+
chr6	137051971	137051981	GGGGAATTCC	1	-
chr6	137493720	137493730	CGGAGATCCC	1	-
chr6	137710444	137710454	CGGATTTCCC	1	-
chr6	137721298	137721308	GGGGAATTCC	1	+
chr6	137987814	137987824	TGGACTTCCC	1	+
chr6	138067579	138067589	GGGGCTTTCC	1	-
chr6	138240840	138240850	GGGAGTTTCC	1	+
chr6	138808063	138808073	CTGGATTTCC	1	-
chr6	138861256	138861266	GGGAATTCCC	1	+
chr6	139214385	139214395	GGGTATTTCC	1	+
chr6	139233636	139233646	GGGGGTTTCC	1	-
chr6	139617253	139617263	GGGAATTCCC	1	+
chr6	14075655	14075665	GGGGCATTCC	1	+
chr6	14095753	14095763	GGGAATTTCC	1	+
chr6	144396559	144396569	GGGGATTTCC	1	-
chr6	14661515	14661525	GGGGCTTTCC	1	-
chr6	147192016	147192026	GGGGCTTTCC	1	+
chr6	147643710	147643720	TTGAATTTCC	1	-
chr6	147706626	147706636	GGGAGTTTCC	1	+
chr6	149401331	149401341	GGGGATTCCC	1	+
chr6	149816175	149816185	TGGAGATCCC	1	-
chr6	149817957	149817967	GGGAAATTCC	1	+
chr6	150563104	150563114	GGGGGTTTCC	1	-
chr6	150958163	150958173	GGGGGTTCCC	1	-
chr6	152481596	152481606	GGGACTTTCC	1	+
chr6	152619357	152619367	GGGACTTCCC	1	+
chr6	15309153	15309163	GGGACTTCCC	1	-
chr6	15325960	15325970	GGGAGTTTCC	1	+
chr6	154920517	154920527	TGGATTTTCC	1	-
chr6	155502818	155502828	GGGGAATTCC	1	-
chr6	15613203	15613213	GGGCATTTCC	1	-
chr6	15776946	15776956	GGGACTTTCC	1	-
chr6	158251564	158251574	TTGGGTTTCC	1	+
chr6	159129045	159129055	GGGGTTTCCC	1	+
chr6	159234034	159234044	GTGATTTTCC	1	+
chr6	159495502	159495512	GGGATTTTCC	1	-
chr6	160338110	160338120	GGGAATTCCC	1	+
chr6	160351108	160351118	TGGATTTTCC	1	+
chr6	161171289	161171299	TGGACTTTCC	1	+
chr6	161687068	161687078	GGGAATTCCC	1	+
chr6	16481585	16481595	GGGAATTTCC	1	-
chr6	16658203	16658213	GGGAAATCCC	1	+
chr6	16685653	16685663	GGGAGTTCCC	1	+
chr6	167512531	167512541	GGGGGTTCCC	1	-
chr6	16825284	16825294	GGGGATTCCC	1	+
chr6	1869264	1869274	GGGCATTTCC	1	-
chr6	20210630	20210640	GGGATTTTCC	1	+
chr6	20470763	20470773	GGGAATTTCC	1	-
chr6	20699078	20699088	CTGAATTCCC	1	-
chr6	23414525	23414535	GGGACTTTCC	1	-
chr6	24937033	24937043	CGGGGTTTCC	1	+
chr6	25945600	25945610	GGGATTTTCC	1	+
chr6	26176219	26176229	GGGAATTTCC	1	+
chr6	26311819	26311829	GTGAAATTCC	1	+
chr6	26464462	26464472	GGGAATTTCC	1	-
chr6	27021710	27021720	GGGAATTCCC	1	+
chr6	28536499	28536509	CTGGGTTTCC	1	+
chr6	289699	289709	GGGGGTTTCC	1	-
chr6	290562	290572	TGGGATTCCC	1	+
chr6	29527552	29527562	GGGGATTTCC	1	-
chr6	29529116	29529126	GGGAATTTCC	1	-
chr6	299119	299129	GGGACATTCC	1	+
chr6	30080990	30081000	GGGGATTTCC	1	+
chr6	30081211	30081221	GGGAATTTCC	1	+
chr6	30195716	30195726	GGGAATTTCC	1	+
chr6	309033	309043	GGGATTTTCC	1	-
chr6	31300808	31300818	TGGGGTTTCC	1	+
chr6	31550278	31550288	GGGACTTTCC	1	+
chr6	32405239	32405249	GGGAATTTCC	1	-
chr6	32672743	32672753	GGGGATTTCC	1	-
chr6	32829144	32829154	GGGAATTTCC	1	-
chr6	35075114	35075124	GGGGATTTCC	1	-
chr6	36595760	36595770	GGGAATTCCC	1	+
chr6	37117754	37117764	GGGGATTTCC	1	-
chr6	37118258	37118268	TGGAATTTCC	1	+
chr6	38232403	38232413	GGGACTTTCC	1	+
chr6	38736416	38736426	GGGAATTTCC	1	+
chr6	39577062	39577072	CGGACTTTCC	1	+
chr6	42188756	42188766	GGGGTTTTCC	1	+
chr6	43344543	43344553	GGGGTTTTCC	1	-
chr6	4343186	4343196	GGGACTTTCC	1	+
chr6	46573059	46573069	GGGGATTTCC	1	+
chr6	4801949	4801959	GGGGATTCCC	1	+
chr6	506709	506719	GGGAATTTCC	1	-
chr6	51325090	51325100	TGGAGTTCCC	1	-
chr6	5164537	5164547	GGGGGTTTCC	1	-
chr6	52531040	52531050	GGGAAATCCC	1	+
chr6	52935836	52935846	TGGGTTTTCC	1	+
chr6	53719798	53719808	GGGGATTTCC	1	+
chr6	54563865	54563875	GTGGGTTTCC	1	+
chr6	54764960	54764970	GGGGCTTTCC	1	+
chr6	56235911	56235921	CTGAATTTCC	1	-
chr6	56631659	56631669	TGGGGTTTCC	1	-
chr6	56902756	56902766	GGGACTTTCC	1	-
chr6	5871666	5871676	GGGAAATCCC	1	-
chr6	64927783	64927793	GGGGATTTCC	1	-
chr6	6817150	6817160	GGGGGTTTCC	1	+
chr6	6818677	6818687	GGGAATTTCC	1	+
chr6	6823946	6823956	GGGGTTTTCC	1	-
chr6	72076117	72076127	GGGGATTTCC	1	-
chr6	72692287	72692297	GGGGTTTCCC	1	-
chr6	73359467	73359477	CTGAGTTTCC	1	-
chr6	76218480	76218490	GGGGTTTCCC	1	-
chr6	88516054	88516064	GGGGCTTTCC	1	+
chr6	88854822	88854832	GGGACTTCCC	1	+
chr6	89245078	89245088	GGGGATTCCC	1	+
chr6	90085447	90085457	TGGGGTTTCC	1	-
chr6	92428105	92428115	TGGATTTTCC	1	-
chr6	9521566	9521576	GGGGTTTTCC	1	+
chr6	97099899	97099909	GGGGGTTTCC	1	-
chr6	97395054	97395064	GGGACTTTCC	1	+
chr7	100140163	100140173	TGGAGTTTCC	1	+
chr7	105410585	105410595	GGGGATTTCC	1	+
chr7	105820769	105820779	GGGGCTTCCC	1	-
chr7	107558387	107558397	GGGAATTTCC	1	-
chr7	110723728	110723738	GGGACTTTCC	1	-
chr7	111696594	111696604	GGGGAATTCC	1	+
chr7	115804797	115804807	GGGGTTTTCC	1	-
chr7	115806132	115806142	TGGAATTTCC	1	+
chr7	116626917	116626927	GGGGCTTTCC	1	+
chr7	116881332	116881342	GGGAATTCCC	1	+
chr7	117064435	117064445	GGGTATTTCC	1	-
chr7	117371805	117371815	CGGGCTTCCC	1	-
chr7	117721253	117721263	GGGAATTTCC	1	+
chr7	120035744	120035754	GGGAGTTTCC	1	+
chr7	120477957	120477967	GGGGATTTCC	1	-
chr7	122830377	122830387	GGGGATTTCC	1	+
chr7	123903677	123903687	GGGGATTTCC	1	-
chr7	126197593	126197603	GGGAATTTCC	1	-
chr7	126297862	126297872	GTGGGTTTCC	1	-
chr7	126421278	126421288	TGGGATTCCC	1	-
chr7	127325921	127325931	GGGACTTCCC	1	+
chr7	128603586	128603596	GGGGATTTCC	1	-
chr7	129042323	129042333	GGGACTTTCC	1	+
chr7	130630244	130630254	TGGACTTTCC	1	+
chr7	130716406	130716416	GGGGATTCCC	1	-
chr7	132618972	132618982	GGGACTTTCC	1	-
chr7	137710532	137710542	GGGGAATTCC	1	-
chr7	141264231	141264241	GGGGCTTTCC	1	-
chr7	144515735	144515745	GGGGATTTCC	1	-
chr7	144539597	144539607	GGGACTTCCC	1	-
chr7	148854196	148854206	TGGAGTTTCC	1	+
chr7	151043462	151043472	TGGGATTTCC	1	+
chr7	155827325	155827335	GTGGATTTCC	1	-
chr7	156333493	156333503	GGGAGTTTCC	1	-
chr7	17166519	17166529	CTGGATTCCC	1	+
chr7	18184063	18184073	GTGGATTTCC	1	+
chr7	20059617	20059627	GGGATTTTCC	1	-
chr7	20070850	20070860	GGGGAATCCC	1	+
chr7	21619698	21619708	GGGACTTTCC	1	+
chr7	22701783	22701793	CTGGATTCCC	1	+
chr7	22752853	22752863	GTGACTTCCC	1	+
chr7	22773542	22773552	TGGACTTTCC	1	-
chr7	23304645	23304655	GGGACATTCC	1	+
chr7	24396504	24396514	CGGGCATTCC	1	-
chr7	24760116	24760126	GGGACTTTCC	1	-
chr7	26196062	26196072	GGGATTTTCC	1	+
chr7	26387992	26388002	GGGGCTTTCC	1	+
chr7	27965493	27965503	GTGGCTTCCC	1	-
chr7	28189517	28189527	GGGACTTTCC	1	-
chr7	34792631	34792641	TGGAGTTTCC	1	+
chr7	36782579	36782589	TGGGGTTTCC	1	-
chr7	37984452	37984462	GGGGGTTTCC	1	-
chr7	38211347	38211357	GGGGTTTTCC	1	-
chr7	38347912	38347922	GGGGGTTTCC	1	+
chr7	39372909	39372919	GTGAATTCCC	1	+
chr7	39774196	39774206	GGGGCATCCC	1	-
chr7	41143060	41143070	GGGAGATTCC	1	+
chr7	41245334	41245344	GGGGGTTTCC	1	+
chr7	41344858	41344868	TGGAATTTCC	1	+
chr7	41670572	41670582	GGGGATTCCC	1	-
chr7	42979595	42979605	GGGACTTTCC	1	+
chr7	43116090	43116100	GGGACTTTCC	1	+
chr7	43535415	43535425	TGGAAATCCC	1	-
chr7	43626554	43626564	GGGGCTTTCC	1	-
chr7	43775598	43775608	GGGGATTTCC	1	-
chr7	43874605	43874615	GGGACTTCCC	1	-
chr7	50188137	50188147	GGGGATTTCC	1	+
chr7	50304766	50304776	TGGAATTTCC	1	+
chr7	55044486	55044496	TGGAATTTCC	1	-
chr7	55616126	55616136	GGGGGATCCC	1	+
chr7	55633880	55633890	GGGAGTTTCC	1	+
chr7	55635301	55635311	GGGGCTTTCC	1	-
chr7	56068002	56068012	GGGATTTTCC	1	-
chr7	5622370	5622380	GGGAGTTTCC	1	-
chr7	5740956	5740966	GGGATTTTCC	1	+
chr7	5783365	5783375	GGGACTTCCC	1	-
[truncated: 4,329 more rows]
