# Supplementary material for: Relationship between histone modifications and transcription factor binding is protein family specific
Source: Genome Res. 2018 Mar;28(3):321–33. doi: 10.1101/gr.220079.116 (PMC5848611; doi:10.1101/gr.220079.116)
Supplement: Supplemental Material [file supp_gr.220079.116_Supplemental_Material.zip › Supplemental_Material/RELA/non-BS.bed]

chr1	111753424	111753434	GGGGGTTCCC	1	+
chr1	145620514	145620524	CGGAGTTTCC	1	+
chr1	157102188	157102198	GTGGTTTTCC	1	-
chr1	176072078	176072088	TGGACTTCCC	1	+
chr1	186165841	186165851	GGGGCTTCCC	1	+
chr1	186979778	186979788	GGGAGTTTCC	1	+
chr1	187946634	187946644	GTGACTTCCC	1	+
chr1	191527778	191527788	GGGGGTTTCC	1	-
chr1	198139125	198139135	TGGGCATTCC	1	-
chr1	198881040	198881050	TTGGCTTTCC	1	-
chr1	198881057	198881067	GGGGTTTCCC	1	-
chr1	207497540	207497550	GGGTATTTCC	1	-
chr1	21736580	21736590	GGGAGTTTCC	1	+
chr1	219392925	219392935	GGGGCATTCC	1	+
chr1	234985847	234985857	GGGACTTTCC	1	-
chr1	246759315	246759325	TGGACTTCCC	1	-
chr1	28246690	28246700	GTGATTTTCC	1	+
chr1	47472335	47472345	GGGAATTCCC	1	+
chr10	101803781	101803791	TGGGCTTTCC	1	+
chr10	112626008	112626018	TGGACTTTCC	1	-
chr10	121288529	121288539	TGGAGATTCC	1	-
chr10	125155719	125155729	GTGGCTTCCC	1	+
chr10	13147419	13147429	GTGACTTCCC	1	+
chr10	15863459	15863469	CTGAGTTTCC	1	-
chr10	17275767	17275777	CTGGATTTCC	1	-
chr10	27098967	27098977	GGGAGTTTCC	1	-
chr10	30730604	30730614	TTGACTTTCC	1	+
chr10	46257316	46257326	GGGGGATTCC	1	-
chr10	56410509	56410519	GGGGTTTCCC	1	+
chr10	71919270	71919280	CTGGGTTTCC	1	-
chr10	75128211	75128221	TGGACTTTCC	1	-
chr10	91015092	91015102	GGGGTTTCCC	1	+
chr10	96301350	96301360	GGGGTTTCCC	1	+
chr10	98021774	98021784	GGGAGTTCCC	1	-
chr11	111272891	111272901	GGGAGTTCCC	1	+
chr11	114493742	114493752	GGGGTTTCCC	1	-
chr11	117834955	117834965	GGGATTTTCC	1	-
chr11	117864128	117864138	TGGGGTTCCC	1	+
chr11	18652107	18652117	CTGGATTTCC	1	+
chr11	26606550	26606560	GGGATATTCC	1	-
chr11	26606586	26606596	CTGGCTTTCC	1	+
chr11	28020296	28020306	GGGGCTTTCC	1	-
chr11	3905582	3905592	TTGGCTTTCC	1	+
chr11	58878465	58878475	TGGACATTCC	1	+
chr11	65899786	65899796	GTGAGTTTCC	1	+
chr11	88616097	88616107	GGGAGTTTCC	1	+
chr11	96144591	96144601	GGGAGTTCCC	1	-
chr12	102054611	102054621	GGGGTTTCCC	1	+
chr12	102155395	102155405	GGGACTTTCC	1	+
chr12	11181525	11181535	GTGAGTTTCC	1	+
chr12	11326764	11326774	GTGAAATTCC	1	+
chr12	124201499	124201509	TGGACATTCC	1	+
chr12	15107482	15107492	CTGGCTTTCC	1	+
chr12	15107541	15107551	CTGAGTTTCC	1	+
chr12	27214381	27214391	GGGGTTTCCC	1	+
chr12	76950266	76950276	GGGGTTTCCC	1	+
chr12	80477857	80477867	CGGGTTTTCC	1	-
chr12	92455726	92455736	GGGAGTTTCC	1	-
chr12	9858862	9858872	GGGACTTTCC	1	+
chr13	20433437	20433447	TGGGGTTCCC	1	+
chr13	27766751	27766761	GGGAGTTTCC	1	+
chr13	28841846	28841856	GGGGTTTCCC	1	+
chr13	31122396	31122406	GGGGCTTTCC	1	+
chr13	43563246	43563256	TTGGCTTTCC	1	+
chr13	43604868	43604878	GGGAGTTCCC	1	-
chr13	45912355	45912365	GTGATTTTCC	1	+
chr13	47030363	47030373	GTGGAATTCC	1	-
chr13	79963609	79963619	TTGGCTTTCC	1	-
chr13	81028597	81028607	TTGGATTTCC	1	-
chr13	91951113	91951123	GGGGTTTCCC	1	-
chr14	31664374	31664384	GTGGTTTTCC	1	+
chr14	39515264	39515274	GGGAGTTCCC	1	+
chr14	51286169	51286179	GGGGTTTCCC	1	+
chr14	54905676	54905686	TGGAGATCCC	1	-
chr14	69861803	69861813	GTGATTTTCC	1	-
chr14	69871763	69871773	GGGGCTTTCC	1	-
chr14	70237512	70237522	GGGGGTTCCC	1	-
chr14	76664618	76664628	GGGAAATCCC	1	-
chr14	91971059	91971069	GGGACATCCC	1	+
chr15	23378438	23378448	CTGGATTTCC	1	+
chr15	38822468	38822478	GGGTATTTCC	1	-
chr15	44087172	44087182	TGGGGTTCCC	1	-
chr15	50718818	50718828	TGGGCATTCC	1	-
chr15	64108119	64108129	GGGGCTTTCC	1	-
chr15	69749310	69749320	TGGGCATTCC	1	-
chr15	86230800	86230810	TTGAGTTTCC	1	-
chr15	93433186	93433196	GGGAAATCCC	1	-
chr16	11040974	11040984	TTGGGTTTCC	1	-
chr16	11041534	11041544	GGGGTTTCCC	1	+
chr16	21944907	21944917	GGGGCTTTCC	1	-
chr16	30320835	30320845	GGGACTTCCC	1	+
chr16	33449091	33449101	TGGGCTTCCC	1	+
chr16	46907445	46907455	GGGAGTTCCC	1	-
chr16	47612928	47612938	CTGGGTTTCC	1	-
chr16	71521125	71521135	CGGATTTCCC	1	+
chr16	74398147	74398157	CTGGATTCCC	1	-
chr16	89942608	89942618	CTGAAATTCC	1	-
chr17	31200449	31200459	GTGAAATTCC	1	-
chr17	49130864	49130874	GGGGTTTTCC	1	-
chr17	49309552	49309562	GGGAGTTCCC	1	-
chr17	53048712	53048722	TTGACTTTCC	1	-
chr17	56419543	56419553	GTGACTTTCC	1	-
chr17	61970154	61970164	TGGAGTTTCC	1	+
chr17	64480236	64480246	GGGGTTTCCC	1	-
chr17	7394367	7394377	CTGGATTTCC	1	+
chr18	10890587	10890597	GGGATTTTCC	1	-
chr18	10933863	10933873	GGGAGTTCCC	1	+
chr18	27860955	27860965	GTGGGTTTCC	1	-
chr18	2963416	2963426	GTGGCTTTCC	1	-
chr18	4241217	4241227	TGGGGATTCC	1	+
chr18	46980850	46980860	TGGGCTTTCC	1	-
chr18	55879680	55879690	GGGAGTTCCC	1	-
chr18	9107377	9107387	CTGATTTTCC	1	+
chr19	19306739	19306749	GTGAAATTCC	1	-
chr19	24185283	24185293	GGGGGATCCC	1	+
chr2	114378561	114378571	GGGACTTTCC	1	+
chr2	114650029	114650039	CTGAAATTCC	1	+
chr2	123501058	123501068	TGGACATTCC	1	+
chr2	12419402	12419412	GGGGTTTCCC	1	-
chr2	132338069	132338079	GTGAATTTCC	1	-
chr2	133026807	133026817	TGGGCTTCCC	1	-
chr2	172271455	172271465	GGGGTTTCCC	1	-
chr1	107601547	107601557	GTGATTTTCC	1	-
chr1	108695532	108695542	GGGCATTTCC	1	+
chr1	115295244	115295254	GGGAGATTCC	1	+
chr1	142618891	142618901	GGGGGATCCC	1	+
chr1	145502331	145502341	CTGGCTTTCC	1	+
chr1	160436924	160436934	GTGGCTTCCC	1	+
chr1	160522437	160522447	GGGAGTTCCC	1	-
chr1	160591533	160591543	TTGACTTTCC	1	-
chr1	160599722	160599732	GGGAGTTCCC	1	-
chr1	160718036	160718046	GTGACTTTCC	1	+
chr1	163254811	163254821	GGGGTTTCCC	1	-
chr1	168527109	168527119	GTGGCTTCCC	1	+
chr1	192492982	192492992	GTGACATTCC	1	-
chr1	198898444	198898454	CTGATTTTCC	1	+
chr1	202066435	202066445	TGGAGTTTCC	1	-
chr1	205087261	205087271	CTGGATTCCC	1	+
chr1	207618006	207618016	GGGACTTTCC	1	-
chr1	212205700	212205710	CTGACTTTCC	1	-
chr1	221974281	221974291	CGGGGTTCCC	1	+
chr1	224217512	224217522	TGGACTTCCC	1	-
chr1	226923554	226923564	CTGGCTTTCC	1	+
chr1	229463651	229463661	GGGGCTTCCC	1	+
chr1	233685952	233685962	GGGACTTTCC	1	+
chr1	247238920	247238930	TGGAGTTTCC	1	+
chr1	27213785	27213795	TGGACTTCCC	1	+
chr1	32352622	32352632	TGGGGTTTCC	1	-
chr1	38385155	38385165	GGGACATTCC	1	+
chr1	38400324	38400334	GGGGATTTCC	1	-
chr1	40504432	40504442	TGGACATTCC	1	+
chr1	740285	740295	TGGACTTCCC	1	-
chr1	82745175	82745185	GGGAGTTCCC	1	-
chr1	85451145	85451155	GTGGGTTTCC	1	+
chr1	93300841	93300851	TGGAGTTCCC	1	-
chr10	109313489	109313499	GGGACATCCC	1	+
chr10	111841852	111841862	GTGAATTCCC	1	-
chr10	115588556	115588566	GGGGCTTCCC	1	-
chr10	121488438	121488448	GGGACTTCCC	1	-
chr10	124770600	124770610	TGGAGTTTCC	1	+
chr10	127603983	127603993	TTGGCTTTCC	1	+
chr10	20236805	20236815	GGGACTTTCC	1	-
chr10	22803662	22803672	GTGACTTCCC	1	+
chr10	25325208	25325218	TGGGTTTCCC	1	-
chr10	30832945	30832955	TGGGCATTCC	1	-
chr10	32617571	32617581	GGGAGTTCCC	1	+
chr10	3822479	3822489	TTGAATTTCC	1	-
chr10	52263200	52263210	GTGAAATTCC	1	+
chr10	60772752	60772762	TGGAGTTCCC	1	-
chr10	64131331	64131341	TTGGCTTTCC	1	-
chr10	70809523	70809533	TGGGCTTTCC	1	-
chr10	71926513	71926523	GGGGGATTCC	1	+
chr10	7733361	7733371	GGGGCTTTCC	1	-
chr10	79438237	79438247	TTGGATTTCC	1	+
chr10	90734761	90734771	CTGAATTTCC	1	-
chr10	92952673	92952683	GGGACTTTCC	1	+
chr11	30346023	30346033	GTGAGTTCCC	1	+
chr11	34078886	34078896	GTGAATTCCC	1	+
chr11	34932574	34932584	GGGAGTTTCC	1	-
chr11	35162784	35162794	CTGGGTTTCC	1	-
chr11	46496316	46496326	TGGATTTTCC	1	+
chr11	61382486	61382496	TGGGTTTCCC	1	-
chr11	62444334	62444344	GTGGCTTCCC	1	-
chr12	104230937	104230947	TGGGGTTTCC	1	+
chr12	109327593	109327603	GTGACTTTCC	1	-
chr12	113413558	113413568	TGGGCTTCCC	1	+
chr12	116502407	116502417	GGGAGTTCCC	1	+
chr12	11885940	11885950	CGGGCTTCCC	1	-
chr12	11912557	11912567	TGGATTTTCC	1	+
chr12	121287821	121287831	GGGGTTTTCC	1	-
chr12	1213128	1213138	CTGGATTCCC	1	+
chr12	1213756	1213766	GTGGATTCCC	1	+
chr12	12189568	12189578	GGGACTTCCC	1	+
chr12	24351968	24351978	GGGACATCCC	1	-
chr12	28530103	28530113	GGGGCTTTCC	1	+
chr12	38594185	38594195	GGGCATTTCC	1	-
chr12	4248603	4248613	TTGGGTTTCC	1	+
chr12	49843492	49843502	GGGAGTTCCC	1	-
chr12	59576217	59576227	GGGACTTCCC	1	+
chr12	65270034	65270044	CTGATTTTCC	1	+
chr12	78475885	78475895	GGGAGTTCCC	1	+
chr12	82350561	82350571	GTGGCTTCCC	1	-
chr12	83212151	83212161	TGGACTTCCC	1	-
chr12	83293066	83293076	TGGAGATTCC	1	-
chr12	92459713	92459723	TGGATTTTCC	1	-
chr12	93046514	93046524	TGGGATTCCC	1	-
chr12	94895169	94895179	CGGGTTTCCC	1	+
chr12	95251765	95251775	GTGGTTTTCC	1	-
chr12	98712415	98712425	CTGAAATTCC	1	-
chr13	101569256	101569266	GGGAGTTCCC	1	-
chr13	103500003	103500013	TTGGCTTTCC	1	-
chr13	111807829	111807839	GGGAGATTCC	1	+
chr13	113800065	113800075	GGGGTTTCCC	1	+
chr13	28696640	28696650	TGGGGTTTCC	1	-
chr13	32457114	32457124	GGGAAATCCC	1	-
chr13	33400716	33400726	CTGAAATTCC	1	+
chr13	41198689	41198699	TGGGGTTCCC	1	-
chr13	41773372	41773382	GGGGTTTTCC	1	-
chr13	41892727	41892737	CTGAAATTCC	1	-
chr13	43190008	43190018	GTGACTTTCC	1	+
chr13	62867454	62867464	GTGGATTCCC	1	-
chr13	84837740	84837750	TGGAAATTCC	1	+
chr13	96695273	96695283	TTGAATTTCC	1	-
chr13	99964952	99964962	CTGAGTTTCC	1	+
chr14	102194510	102194520	GTGAGTTCCC	1	+
chr14	102194542	102194552	GGGGCTTTCC	1	+
chr14	103247610	103247620	TTGGGTTTCC	1	+
chr14	103900319	103900329	TTGAGTTTCC	1	+
chr14	20926348	20926358	GGGGGTTCCC	1	-
chr14	21148222	21148232	TGGGTTTTCC	1	+
chr14	35757049	35757059	TGGACTTTCC	1	-
chr14	45613939	45613949	GTGGGTTCCC	1	+
chr14	50088920	50088930	GTGGATTTCC	1	-
chr14	51279097	51279107	GGGAAATCCC	1	+
chr14	56307693	56307703	GTGAGATTCC	1	-
chr14	59766879	59766889	GGGATTTTCC	1	-
chr14	62172923	62172933	CTGACTTTCC	1	-
chr14	62216116	62216126	GTGGCTTTCC	1	-
chr14	66066917	66066927	TGGATTTTCC	1	+
chr14	68747594	68747604	CGGAGTTTCC	1	-
chr14	70241000	70241010	GGGATATTCC	1	-
chr14	70806928	70806938	GGGAAATCCC	1	-
chr14	97362134	97362144	GGGATTTTCC	1	+
chr15	101671481	101671491	GTGGATTCCC	1	+
chr15	22443447	22443457	GTGGGTTTCC	1	+
chr15	31485908	31485918	GGGAGTTTCC	1	-
chr15	38986141	38986151	GGGATTTTCC	1	+
chr15	44917614	44917624	CGGATTTCCC	1	+
chr15	45011550	45011560	CTGGGTTTCC	1	+
chr15	59699962	59699972	GGGACTTCCC	1	-
chr15	69747980	69747990	TGGATTTTCC	1	+
chr15	78443613	78443623	TTGAGTTTCC	1	+
chr15	91107515	91107525	TTGAATTTCC	1	-
chr15	91535149	91535159	CTGACTTTCC	1	+
chr15	96451186	96451196	GGGGGTTTCC	1	+
chr16	11938403	11938413	TGGGAATCCC	1	-
chr16	18943268	18943278	GTGACATTCC	1	-
chr16	21525682	21525692	TTGAATTTCC	1	+
chr16	29871999	29872009	GTGGGTTCCC	1	-
chr16	58662060	58662070	GTGGGTTCCC	1	-
chr16	81848850	81848860	GGGGGTTCCC	1	+
chr16	84672158	84672168	GGGACTTTCC	1	-
chr17	15907306	15907316	TGGAGTTTCC	1	+
chr17	16724601	16724611	TGGAGTTCCC	1	+
chr17	16866326	16866336	GTGGCTTTCC	1	-
chr17	2441449	2441459	GTGGGTTTCC	1	+
chr17	28603119	28603129	GTGGTTTTCC	1	-
chr17	31158461	31158471	TGGGGTTTCC	1	-
chr17	33863645	33863655	CTGGATTTCC	1	-
chr17	38876391	38876401	GGGACTTCCC	1	-
chr17	41448755	41448765	GTGAGTTCCC	1	-
chr17	45731027	45731037	GGGGAATTCC	1	+
chr17	46529062	46529072	TGGGGTTCCC	1	+
chr17	47783105	47783115	GGGACTTTCC	1	-
chr17	56755051	56755061	GTGGTTTTCC	1	-
chr17	59322552	59322562	GGGGCTTCCC	1	-
chr17	65509777	65509787	GGGGCTTCCC	1	+
chr17	65712252	65712262	GGGAGATTCC	1	-
chr17	70989118	70989128	GGGAGTTTCC	1	-
chr17	75206438	75206448	GGGAGATTCC	1	-
chr17	80457215	80457225	GTGGTTTTCC	1	+
chr17	8769925	8769935	CTGACTTTCC	1	+
chr18	28198729	28198739	GGGGCTTCCC	1	+
chr18	29628600	29628610	GGGGTTTCCC	1	-
chr18	31792614	31792624	TGGAGTTTCC	1	-
chr18	31792628	31792638	TGGATTTTCC	1	-
chr18	4207297	4207307	GGGGCTTCCC	1	-
chr18	5236499	5236509	GGGACTTCCC	1	-
chr18	57590513	57590523	GTGACATTCC	1	-
chr18	70777774	70777784	GGGAAATCCC	1	-
chr18	77382599	77382609	GTGGGTTTCC	1	+
chr18	810340	810350	GTGAATTTCC	1	+
chr19	13060882	13060892	GGGGGTTCCC	1	-
chr19	13812761	13812771	TGGAATTCCC	1	+
chr19	17249406	17249416	GGGACTTCCC	1	+
chr19	18510062	18510072	TGGGAATCCC	1	+
chr19	18685549	18685559	GGGGGATCCC	1	+
chr19	40565277	40565287	GGGACTTTCC	1	+
chr19	49995368	49995378	TGGACTTTCC	1	+
chr19	52803235	52803245	CGGGGATTCC	1	+
chr19	54356283	54356293	GTGAATTCCC	1	-
chr19	7186467	7186477	TTGGATTTCC	1	-
chr2	114454455	114454465	GGGGCATTCC	1	+
chr2	114454476	114454486	GGGGCATTCC	1	+
chr2	118755584	118755594	TGGAGTTTCC	1	+
chr2	122290753	122290763	GGGAGTTTCC	1	-
chr2	123499245	123499255	GTGATTTTCC	1	-
chr2	131451228	131451238	GTGGGTTCCC	1	+
chr2	148764705	148764715	GGGGCTTTCC	1	-
chr2	160266920	160266930	GGGGTTTCCC	1	+
chr2	160266989	160266999	GTGGATTCCC	1	+
chr2	161560572	161560582	CGGAGTTTCC	1	-
chr2	182497580	182497590	GGGACTTTCC	1	+
chr2	187358690	187358700	GGGACATTCC	1	+
chr2	187582487	187582497	TGGACTTTCC	1	+
chr2	191401243	191401253	GGGGCTTTCC	1	-
chr2	191416884	191416894	TGGGCTTCCC	1	+
chr2	20103407	20103417	TGGGTTTCCC	1	+
chr2	214090810	214090820	GTGAATTTCC	1	-
chr2	216426258	216426268	GGGGCTTCCC	1	+
chr2	223584690	223584700	GGGAGTTCCC	1	-
chr2	226091927	226091937	CTGAATTTCC	1	+
chr2	228374936	228374946	GTGGTTTTCC	1	-
chr2	24554591	24554601	TGGACTTTCC	1	+
chr2	28978459	28978469	CGGATTTTCC	1	-
chr2	30564945	30564955	GGGGTTTCCC	1	-
chr2	30565010	30565020	GTGGTTTTCC	1	-
chr2	32191619	32191629	GGGGGTTTCC	1	-
chr2	32191705	32191715	GTGATTTTCC	1	-
chr2	37844385	37844395	GTGGTTTTCC	1	+
chr2	45868529	45868539	GGGACTTTCC	1	+
chr2	46757951	46757961	GGGAGTTCCC	1	-
chr2	47983253	47983263	GTGGTTTTCC	1	-
chr2	51524756	51524766	GGGACTTTCC	1	+
chr2	61116402	61116412	TGGGCATTCC	1	+
chr2	65062232	65062242	TGGACTTCCC	1	+
chr2	65103359	65103369	CTGAATTCCC	1	-
chr2	68632232	68632242	GGGAGTTCCC	1	-
chr2	79015248	79015258	GGGGTTTCCC	1	-
chr2	85771227	85771237	TTGACTTTCC	1	+
chr2	86082377	86082387	GGGAGTTTCC	1	+
chr20	34248667	34248677	TGGAGATTCC	1	+
chr20	46037321	46037331	GTGGCTTTCC	1	+
chr20	46086329	46086339	TTGAGTTTCC	1	+
chr20	49429064	49429074	CTGGATTCCC	1	+
chr20	52201736	52201746	TGGAGTTCCC	1	-
chr20	52469774	52469784	GGGGCATTCC	1	+
chr20	58487902	58487912	GGGGTTTCCC	1	+
chr21	19266768	19266778	GGGGCTTTCC	1	+
chr21	26868548	26868558	TTGAATTTCC	1	+
chr21	26949862	26949872	GGGAAATCCC	1	-
chr21	27005848	27005858	TGGGCTTCCC	1	+
chr21	34607393	34607403	GGGAGTTTCC	1	+
chr21	36051488	36051498	GTGAGTTTCC	1	-
chr21	47069120	47069130	GGGAGTTTCC	1	-
chr21	48005945	48005955	GGGATATTCC	1	-
chr22	25687209	25687219	CGGGTTTCCC	1	-
chr22	31033841	31033851	CTGGCTTTCC	1	-
chr22	33759409	33759419	GGGGTTTCCC	1	-
chr22	33759473	33759483	GTGATTTTCC	1	-
chr22	40974330	40974340	TTGACTTTCC	1	-
chr22	41983758	41983768	GTGGCTTCCC	1	-
chr22	44848313	44848323	GTGACTTTCC	1	+
chr3	101010968	101010978	GGGATTTTCC	1	-
chr3	101412541	101412551	GGGGCATTCC	1	-
chr3	101533983	101533993	TTGACTTTCC	1	+
chr3	105361563	105361573	GGGGAATCCC	1	+
chr3	105547024	105547034	GTGGCTTCCC	1	+
chr3	109646259	109646269	CTGAAATTCC	1	-
chr3	112183856	112183866	TGGACTTTCC	1	-
chr3	112238008	112238018	GGGAGTTTCC	1	+
chr3	134924840	134924850	GGGGGATTCC	1	-
chr3	141929970	141929980	GGGACATCCC	1	-
chr3	149683228	149683238	GGGACATTCC	1	-
chr3	155216282	155216292	CTGGATTCCC	1	+
chr3	156265660	156265670	GTGGGTTTCC	1	-
chr3	156869048	156869058	TGGGCTTCCC	1	-
chr3	16341943	16341953	GTGGTTTTCC	1	+
chr3	16547061	16547071	CTGGGTTTCC	1	-
chr3	166691702	166691712	GTGAGTTTCC	1	-
chr3	167852889	167852899	GGGAGTTCCC	1	+
chr3	184023536	184023546	CTGATTTTCC	1	+
chr3	186505074	186505084	CTGGATTTCC	1	+
chr3	195820326	195820336	CTGAGTTTCC	1	+
chr3	196012809	196012819	TTGAGTTTCC	1	+
chr3	215738	215748	CTGGCTTTCC	1	+
chr3	23709203	23709213	GGGACTTCCC	1	+
chr3	27633616	27633626	TGGGTTTTCC	1	-
chr3	32321751	32321761	GGGGTTTTCC	1	-
chr3	33477224	33477234	GTGGTTTTCC	1	-
chr3	40526066	40526076	GGGGCTTTCC	1	+
chr3	46546423	46546433	GGGACTTTCC	1	-
chr3	47551597	47551607	TTGGCTTTCC	1	-
chr3	49048862	49048872	TTGGCTTTCC	1	+
chr3	57269074	57269084	GGGGTTTTCC	1	-
chr3	72467482	72467492	GTGACTTTCC	1	-
chr3	9366737	9366747	TTGGGTTTCC	1	+
chr3	98363241	98363251	TGGATTTTCC	1	-
chr3	99585230	99585240	TTGAATTTCC	1	-
chr4	103664682	103664692	GGGAGTTCCC	1	-
chr4	103737586	103737596	CTGACTTTCC	1	+
chr4	105851617	105851627	GGGAGTTCCC	1	-
chr4	106779816	106779826	GGGAGTTCCC	1	+
chr4	109076693	109076703	TGGAGTTTCC	1	+
chr4	109543792	109543802	TGGGCTTTCC	1	+
chr4	119754110	119754120	CTGACTTTCC	1	+
chr4	119754123	119754133	GTGAATTTCC	1	-
chr4	146954607	146954617	TGGGTTTTCC	1	+
chr4	148830694	148830704	TGGGATTTCC	1	-
chr4	157111925	157111935	GGGAATTTCC	1	-
chr4	22601427	22601437	GGGGCATCCC	1	+
chr4	2472715	2472725	GTGAGATTCC	1	-
chr4	2555596	2555606	GGGAGTTTCC	1	+
chr4	48447803	48447813	TTGACTTTCC	1	-
chr4	71580962	71580972	TGGGCTTTCC	1	+
chr4	71802372	71802382	TTGGATTTCC	1	+
chr4	74386727	74386737	CTGGCTTTCC	1	-
chr4	76437096	76437106	TGGGGATTCC	1	-
chr4	87839873	87839883	GGGGATTTCC	1	+
chr4	87962553	87962563	TGGAGATCCC	1	+
chr5	10572410	10572420	GGGGGTTCCC	1	+
chr5	122933863	122933873	GGGGTTTTCC	1	-
chr5	130130983	130130993	GGGACTTTCC	1	+
chr5	131817699	131817709	GGGACATTCC	1	-
chr5	132963055	132963065	GGGGTTTCCC	1	+
chr5	138932918	138932928	GGGAGTTCCC	1	+
chr5	139316892	139316902	GGGGATTCCC	1	+
chr5	139413119	139413129	TGGAGATCCC	1	-
chr5	139675307	139675317	TTGACTTTCC	1	+
chr5	142763766	142763776	TGGACTTCCC	1	-
chr5	142949846	142949856	TGGACTTCCC	1	-
chr5	142975914	142975924	GTGACTTTCC	1	+
chr5	148121119	148121129	CGGACATCCC	1	+
chr5	16113009	16113019	GGGGTTTCCC	1	-
chr5	162877890	162877900	GGGTATTTCC	1	-
chr5	16577923	16577933	GGGGTTTCCC	1	-
chr5	171404745	171404755	GGGAGTTTCC	1	-
chr5	173246714	173246724	TGGACTTCCC	1	-
chr5	17517886	17517896	GGGAGATTCC	1	+
chr5	22464239	22464249	GGGGAATTCC	1	-
chr5	25569627	25569637	GGGGCTTTCC	1	-
chr5	274336	274346	GTGGTTTTCC	1	+
chr5	34619010	34619020	GGGACTTCCC	1	+
chr5	40490699	40490709	GGGTATTTCC	1	+
chr5	43126625	43126635	GTGACTTCCC	1	+
chr5	55164936	55164946	CTGGATTCCC	1	+
chr5	56422608	56422618	GTGATTTTCC	1	+
chr5	58090964	58090974	GGGAGTTCCC	1	+
chr5	65086350	65086360	GGGGCTTTCC	1	-
chr5	67731657	67731667	GGGGGATCCC	1	-
chr5	80634171	80634181	TGGACTTCCC	1	+
chr5	82028482	82028492	GGGGTTTCCC	1	+
chr5	90565176	90565186	GGGGTTTCCC	1	-
chr5	95154062	95154072	GGGTATTTCC	1	-
chr5	96237272	96237282	GGGGGATTCC	1	-
chr6	107453691	107453701	GTGAAATTCC	1	+
chr6	108254703	108254713	GTGAAATTCC	1	+
chr6	108607738	108607748	GGGAGATTCC	1	-
chr6	111417658	111417668	TGGAGTTTCC	1	-
chr6	111922341	111922351	GTGGCTTCCC	1	-
chr6	112114647	112114657	CGGGTTTTCC	1	+
chr6	113951302	113951312	GGGGCTTCCC	1	+
chr6	131330372	131330382	GGGGCTTTCC	1	+
chr6	132718064	132718074	CTGAATTCCC	1	+
chr6	143123435	143123445	GGGACTTCCC	1	+
chr6	143336677	143336687	GGGGTTTCCC	1	+
chr6	144715498	144715508	GGGGTTTCCC	1	-
chr1	100110194	100110204	TGGAGTTCCC	1	-
chr1	100514454	100514464	GTGGCTTCCC	1	-
chr1	109708268	109708278	CTGAAATTCC	1	-
chr1	110041140	110041150	GGGACTTCCC	1	+
chr1	110212721	110212731	GGGAAATCCC	1	+
chr1	111818820	111818830	GGGGATTCCC	1	+
chr1	112142480	112142490	GGGGGATCCC	1	+
chr1	112163870	112163880	TTGGGTTTCC	1	+
chr1	113793660	113793670	GGGGGTTTCC	1	+
chr1	11437194	11437204	TGGGCATTCC	1	+
chr1	118201511	118201521	CTGGGTTTCC	1	+
chr1	120587505	120587515	GTGGTTTTCC	1	-
chr1	12206560	12206570	GGGGCTTCCC	1	-
chr1	14229508	14229518	GTGGGTTTCC	1	+
chr1	143467147	143467157	TTGGGTTTCC	1	-
chr1	143467525	143467535	GGGGGATCCC	1	-
chr1	145502081	145502091	GTGGCTTTCC	1	+
chr1	149137266	149137276	GTGATTTTCC	1	-
chr1	149815135	149815145	GGGGTTTTCC	1	+
chr1	150358425	150358435	GGGAGTTTCC	1	+
chr1	151132026	151132036	GGGGCTTCCC	1	-
chr1	151771253	151771263	GGGGCTTCCC	1	+
chr1	154359281	154359291	GGGGTATTCC	1	-
chr1	154506939	154506949	GTGGTTTTCC	1	+
chr1	156563582	156563592	GGGACTTCCC	1	+
chr1	158686241	158686251	GGGGTTTTCC	1	-
chr1	16015365	16015375	GTGATTTTCC	1	+
chr1	16034166	16034176	GGGGCTTTCC	1	-
chr1	160575934	160575944	CTGGCTTTCC	1	-
chr1	160714108	160714118	TGGAGATTCC	1	-
chr1	161875300	161875310	GTGAATTTCC	1	-
chr1	165982683	165982693	GGGACTTTCC	1	-
chr1	166055562	166055572	GGGACATTCC	1	-
chr1	166277289	166277299	GTGAGATTCC	1	-
chr1	167643597	167643607	GTGACTTTCC	1	-
chr1	168198459	168198469	GTGAGATTCC	1	-
chr1	169663692	169663702	GTGGGTTTCC	1	+
chr1	170036810	170036820	GGGGCTTTCC	1	+
chr1	170562640	170562650	GGGGCTTTCC	1	-
chr1	170626806	170626816	GGGGCATCCC	1	-
chr1	17372727	17372737	TGGGGTTCCC	1	-
chr1	173832051	173832061	TGGGCATTCC	1	+
chr1	17405709	17405719	GTGACTTCCC	1	+
chr1	174084195	174084205	GTGAGTTCCC	1	+
chr1	175087588	175087598	TGGGGTTTCC	1	-
chr1	181492299	181492309	GGGAGATCCC	1	-
chr1	181511257	181511267	CTGGGTTTCC	1	-
chr1	181514633	181514643	GGGGGATTCC	1	-
chr1	183592560	183592570	TGGGCTTCCC	1	+
chr1	186481352	186481362	GTGGTTTTCC	1	-
chr1	186709652	186709662	TGGGCTTTCC	1	+
chr1	186709674	186709684	GTGGCTTCCC	1	-
chr1	186868993	186869003	GTGACTTTCC	1	-
chr1	187906005	187906015	GTGAATTCCC	1	-
chr1	193446098	193446108	GGGGAATCCC	1	+
chr1	19492674	19492684	TGGAATTTCC	1	-
chr1	198101531	198101541	GTGGCTTCCC	1	+
chr1	198131404	198131414	TGGGCTTCCC	1	-
chr1	203632158	203632168	TGGAGATTCC	1	+
chr1	203636834	203636844	GGGACTTCCC	1	+
chr1	203662382	203662392	TGGGCTTTCC	1	-
chr1	20403466	20403476	GGGAGTTTCC	1	+
chr1	204376687	204376697	GGGGCATCCC	1	-
chr1	205586230	205586240	GGGAGATTCC	1	+
chr1	206964371	206964381	GGGGCTTTCC	1	+
chr1	207364625	207364635	GGGATTTTCC	1	+
chr1	207597010	207597020	CGGACTTTCC	1	+
chr1	208291717	208291727	GGGGCTTCCC	1	-
chr1	210386956	210386966	GGGTATTTCC	1	+
chr1	211755638	211755648	GTGGGTTTCC	1	-
chr1	212244274	212244284	CTGAATTTCC	1	-
chr1	212611004	212611014	CGGATTTCCC	1	-
chr1	212886107	212886117	GTGGATTTCC	1	+
chr1	213125820	213125830	GGGACTTTCC	1	+
chr1	21847633	21847643	GTGAATTCCC	1	+
chr1	219596367	219596377	GGGGTTTTCC	1	-
chr1	221245743	221245753	GGGACTTTCC	1	+
chr1	224861719	224861729	GGGAGATTCC	1	+
chr1	22491756	22491766	GGGGTTTCCC	1	-
chr1	224989959	224989969	GGGACTTCCC	1	+
chr1	225535141	225535151	GGGGATTTCC	1	-
chr1	227674440	227674450	GGGACTTCCC	1	-
chr1	228977860	228977870	GGGGCTTTCC	1	-
chr1	229463727	229463737	GGGGGTTCCC	1	-
chr1	230210579	230210589	GTGACTTTCC	1	+
chr1	233623404	233623414	GGGACTTTCC	1	+
chr1	234362432	234362442	CTGAGTTTCC	1	+
chr1	235016047	235016057	GTGGCTTTCC	1	-
chr1	236288488	236288498	TGGGCTTCCC	1	+
chr1	238042688	238042698	GGGACTTTCC	1	-
chr1	238350644	238350654	GTGGGTTCCC	1	-
chr1	24026541	24026551	CTGGATTCCC	1	-
chr1	240662693	240662703	GGGACTTCCC	1	-
chr1	243517965	243517975	GTGGATTCCC	1	+
chr1	244400843	244400853	GTGGGTTTCC	1	+
chr1	244517308	244517318	TTGAATTTCC	1	+
chr1	24484445	24484455	CTGAATTCCC	1	+
chr1	249073736	249073746	GTGAGTTCCC	1	-
chr1	25285346	25285356	GTGAGATTCC	1	+
chr1	25288069	25288079	TGGGCTTCCC	1	+
chr1	25464142	25464152	GTGACATTCC	1	+
chr1	26230623	26230633	TGGGCTTTCC	1	-
chr1	26907614	26907624	GGGGGTTCCC	1	+
chr1	27185499	27185509	GGGGCTTTCC	1	-
chr1	31907379	31907389	GGGAGTTCCC	1	-
chr1	31950426	31950436	CTGGCTTTCC	1	-
chr1	32650254	32650264	CTGATTTTCC	1	-
chr1	33089614	33089624	GGGGCTTCCC	1	+
chr1	34883954	34883964	GGGGGTTCCC	1	-
chr1	35253770	35253780	GGGACATTCC	1	+
chr1	36275839	36275849	TTGGGTTTCC	1	-
chr1	38243010	38243020	GGGGTTTTCC	1	+
chr1	38271481	38271491	TGGACTTTCC	1	+
chr1	38388457	38388467	TTGGATTTCC	1	-
chr1	38484763	38484773	CTGGATTTCC	1	+
chr1	39886260	39886270	GGGGCTTTCC	1	+
chr1	40508114	40508124	TGGAAATCCC	1	-
chr1	42012029	42012039	CTGAATTTCC	1	-
chr1	46637122	46637132	GGGACATTCC	1	+
chr1	47088272	47088282	TTGGCTTTCC	1	+
chr1	48342033	48342043	GGGACTTCCC	1	+
chr1	51076405	51076415	GTGGCTTCCC	1	-
chr1	51686378	51686388	GGGAGTTTCC	1	+
chr1	52113987	52113997	GGGACTTTCC	1	+
chr1	52890040	52890050	GGGGCATCCC	1	-
chr1	52985960	52985970	GTGGCTTTCC	1	-
chr1	53868156	53868166	TGGACTTTCC	1	+
chr1	53874117	53874127	GGGGCTTCCC	1	+
chr1	55726122	55726132	GTGGGATTCC	1	-
chr1	56841326	56841336	TTGGCTTTCC	1	+
chr1	59529312	59529322	TGGAGTTTCC	1	-
chr1	59605153	59605163	GTGAGTTTCC	1	-
chr1	60216425	60216435	GTGACTTTCC	1	-
chr1	62601572	62601582	GTGGTTTTCC	1	+
chr1	64660540	64660550	GTGAGTTCCC	1	-
chr1	65662010	65662020	TGGGGTTCCC	1	-
chr1	66838531	66838541	TGGGATTTCC	1	-
chr1	7163180	7163190	GGGGGTTCCC	1	+
chr1	72899519	72899529	TGGGTTTCCC	1	+
chr1	76960538	76960548	TGGGGTTTCC	1	-
chr1	79086559	79086569	CTGACTTTCC	1	+
chr1	79297602	79297612	GGGGCATTCC	1	+
chr1	8205874	8205884	GTGGTTTTCC	1	+
chr1	85744759	85744769	GTGGCTTCCC	1	-
chr1	86848711	86848721	GTGAAATTCC	1	-
chr1	87264827	87264837	TGGAGTTCCC	1	-
chr1	8749897	8749907	TTGAGTTTCC	1	-
chr1	89202606	89202616	GTGAGTTTCC	1	+
chr1	90418800	90418810	GTGACTTCCC	1	+
chr1	91529113	91529123	GGGAAATCCC	1	-
chr1	9179943	9179953	CTGAATTCCC	1	+
chr1	92969096	92969106	CTGAATTCCC	1	-
chr1	93434110	93434120	CTGAAATTCC	1	+
chr1	94383008	94383018	GGGACTTTCC	1	-
chr1	9930769	9930779	GGGGCATTCC	1	+
chr10	100180681	100180691	TGGACTTCCC	1	-
chr10	101389534	101389544	TGGGGTTTCC	1	+
chr10	101798421	101798431	TGGAGTTTCC	1	+
chr10	102063572	102063582	TGGGCTTTCC	1	-
chr10	106243394	106243404	GTGAGTTCCC	1	+
chr10	106537011	106537021	CTGAATTTCC	1	-
chr10	108412224	108412234	GGGGCTTTCC	1	+
chr10	109204279	109204289	GTGGATTCCC	1	+
chr10	112272270	112272280	TGGACTTTCC	1	-
chr10	112471351	112471361	CTGACTTTCC	1	-
chr10	112514696	112514706	TGGAGATCCC	1	+
chr10	116185763	116185773	GGGACATCCC	1	-
chr10	116185774	116185784	GGGGCATTCC	1	+
chr10	120943760	120943770	TGGAGTTCCC	1	+
chr10	120992156	120992166	GGGAGTTTCC	1	+
chr10	12311172	12311182	TGGACTTTCC	1	-
chr10	126189395	126189405	GTGGCTTTCC	1	-
chr10	126417228	126417238	GGGAGTTTCC	1	+
chr10	12677290	12677300	GGGACTTCCC	1	+
chr10	127923393	127923403	TGGGCTTTCC	1	-
chr10	133734791	133734801	GGGACATTCC	1	-
chr10	13432835	13432845	GGGGGATCCC	1	+
chr10	13496053	13496063	GGGAGTTCCC	1	+
chr10	135374433	135374443	TTGAGTTTCC	1	-
chr10	14091344	14091354	GGGGTTTTCC	1	+
chr10	1436788	1436798	GTGAAATTCC	1	-
chr10	14625466	14625476	GTGACTTCCC	1	-
chr10	14728593	14728603	CTGAGTTTCC	1	-
chr10	14854229	14854239	GGGGTTTTCC	1	-
chr10	14883854	14883864	GTGATTTTCC	1	+
chr10	14961116	14961126	CTGACTTTCC	1	+
chr10	14961173	14961183	GGGGCTTTCC	1	-
chr10	15148514	15148524	CTGAAATTCC	1	+
chr10	16829668	16829678	GGGAGTTCCC	1	+
chr10	18504045	18504055	CGGAGATTCC	1	+
chr10	18738663	18738673	GGGACTTCCC	1	+
chr10	2006567	2006577	GGGTATTTCC	1	+
chr10	23114945	23114955	TGGAGTTTCC	1	+
chr10	23114958	23114968	GGGGAATCCC	1	-
chr10	26883017	26883027	GGGGCTTCCC	1	+
chr10	27220331	27220341	GGGGCTTCCC	1	-
chr10	2744150	2744160	TGGGCATTCC	1	-
chr10	27586976	27586986	GGGAGTTCCC	1	+
chr10	27825509	27825519	GGGGGATTCC	1	+
chr10	2801660	2801670	TGGAAATCCC	1	+
chr10	28691821	28691831	GGGGCTTTCC	1	-
chr10	30870957	30870967	CTGACTTTCC	1	+
chr10	31043701	31043711	GTGAATTCCC	1	-
chr10	31102912	31102922	CTGGGTTTCC	1	+
chr10	31991064	31991074	CGGACTTCCC	1	+
chr10	32499884	32499894	CTGGATTTCC	1	-
chr10	3250882	3250892	GTGACTTTCC	1	+
chr10	33084762	33084772	GGGGGTTCCC	1	+
chr10	33503216	33503226	GGGACTTTCC	1	+
chr10	33759582	33759592	TGGAGATTCC	1	+
chr10	34817323	34817333	GTGGAATTCC	1	-
chr10	35016048	35016058	GGGGGATTCC	1	+
chr10	3528742	3528752	GGGGCTTTCC	1	+
chr10	36217213	36217223	GGGGTTTTCC	1	+
chr10	36217266	36217276	CTGGCTTTCC	1	+
chr10	3792347	3792357	GGGGCTTCCC	1	-
chr10	38074627	38074637	GGGACATTCC	1	-
chr10	43845573	43845583	TGGACTTCCC	1	-
chr10	44627837	44627847	GGGGATTTCC	1	-
chr10	45390902	45390912	GTGGGTTCCC	1	-
chr10	4659986	4659996	GGGAGTTTCC	1	+
chr10	49487632	49487642	GGGGAATTCC	1	+
chr10	49532853	49532863	TGGGTTTCCC	1	+
chr10	49866524	49866534	TGGGTTTTCC	1	+
chr10	49956906	49956916	GTGGCTTCCC	1	+
chr10	50350114	50350124	GGGGCTTCCC	1	+
chr10	50350171	50350181	GGGGGTTCCC	1	+
chr10	52216414	52216424	TGGGGTTTCC	1	+
chr10	52408300	52408310	TGGGGTTTCC	1	+
chr10	60051471	60051481	TTGGCTTTCC	1	+
chr10	60889570	60889580	GTGGCTTTCC	1	-
chr10	6094505	6094515	CTGACTTTCC	1	+
chr10	61498040	61498050	GTGATTTTCC	1	+
chr10	6168309	6168319	GGGGTTTCCC	1	-
chr10	6214007	6214017	CGGGTTTCCC	1	-
chr10	6215170	6215180	GGGCATTTCC	1	+
chr10	63701559	63701569	GTGGTTTTCC	1	+
chr10	65470706	65470716	GGGGCTTCCC	1	-
chr10	67603179	67603189	CTGAATTTCC	1	-
chr10	69563457	69563467	GGGGGTTCCC	1	-
chr10	69916391	69916401	GTGGTTTTCC	1	+
chr10	69968392	69968402	CTGAGTTTCC	1	+
chr10	70757235	70757245	TGGGCTTCCC	1	+
chr10	71084436	71084446	GGGAAATCCC	1	+
chr10	72030910	72030920	GGGACTTCCC	1	-
chr10	72624827	72624837	GGGGGTTTCC	1	-
chr10	7346240	7346250	GGGAGTTCCC	1	+
chr10	74130079	74130089	GTGGGTTTCC	1	-
chr10	7626878	7626888	TGGGATTTCC	1	-
chr10	79645530	79645540	GGGGCATCCC	1	+
chr10	79795043	79795053	GTGATTTTCC	1	-
chr10	79796539	79796549	TGGAGATTCC	1	-
chr10	80237034	80237044	GGGAGATCCC	1	+
chr10	80281013	80281023	CTGACTTTCC	1	-
chr10	81111275	81111285	TGGACTTCCC	1	-
chr10	81112518	81112528	TGGAGTTTCC	1	+
chr10	82262116	82262126	GGGAGTTCCC	1	+
chr10	89356302	89356312	GGGGCTTTCC	1	+
chr10	89404424	89404434	GGGAGTTCCC	1	+
chr10	91323782	91323792	GGGAATTTCC	1	-
chr10	916360	916370	GGGGATTCCC	1	-
chr10	93067479	93067489	TGGACTTCCC	1	-
chr10	93505060	93505070	GGGATATCCC	1	+
chr10	94902599	94902609	CTGGATTCCC	1	-
chr10	95205563	95205573	TTGACTTTCC	1	-
chr10	96390002	96390012	TTGGATTTCC	1	+
chr10	97026659	97026669	TTGAGTTTCC	1	-
chr10	97274160	97274170	TGGGGTTCCC	1	+
chr10	97543967	97543977	CTGGATTTCC	1	-
chr10	97554962	97554972	GGGAGATTCC	1	+
chr10	98451089	98451099	TTGAGTTTCC	1	-
chr10	98666769	98666779	GTGAATTTCC	1	+
chr11	100606047	100606057	GGGGGATTCC	1	-
chr11	104904202	104904212	GTGGATTCCC	1	-
chr11	110399927	110399937	GTGACTTCCC	1	+
chr11	110671267	110671277	GGGGTTTCCC	1	-
chr11	111265160	111265170	GGGGTTTCCC	1	-
chr11	111494469	111494479	GTGGTTTTCC	1	+
chr11	112450060	112450070	GGGACATCCC	1	+
chr11	112585126	112585136	TGGATTTTCC	1	-
chr11	11285412	11285422	GGGGTTTTCC	1	+
chr11	113152099	113152109	TTGGCTTTCC	1	-
chr11	114250293	114250303	GGGGCTTCCC	1	+
chr11	116041640	116041650	GGGGGATCCC	1	+
chr11	117508966	117508976	GGGGTTTCCC	1	-
chr11	117815421	117815431	CTGGCTTTCC	1	-
chr11	118161812	118161822	CTGATTTTCC	1	+
chr11	118792834	118792844	CTGACTTTCC	1	-
chr11	119286780	119286790	CGGAGATCCC	1	+
chr11	120476331	120476341	GGGACATTCC	1	+
chr11	121326790	121326800	CTGAATTTCC	1	+
chr11	121379371	121379381	GTGGGTTTCC	1	+
chr11	121421612	121421622	GGGAAATCCC	1	+
chr11	123631775	123631785	GTGAAATTCC	1	+
chr11	124540873	124540883	GTGGTTTTCC	1	-
chr11	124972561	124972571	TGGAGTTCCC	1	-
chr11	126534306	126534316	TGGACTTTCC	1	+
chr11	129844944	129844954	TGGAGTTTCC	1	+
chr11	13095324	13095334	GGGACTTTCC	1	+
chr11	132010073	132010083	GGGACATTCC	1	+
chr11	13205162	13205172	GGGGGTTTCC	1	-
chr11	132411898	132411908	TGGACTTCCC	1	-
chr11	13358003	13358013	TTGACTTTCC	1	-
chr11	13362461	13362471	GTGGATTCCC	1	-
chr11	133757956	133757966	GGGGTTTTCC	1	-
chr11	134788445	134788455	TGGAGATCCC	1	-
chr11	14322498	14322508	CTGAGTTTCC	1	-
chr11	14353201	14353211	GGGAGATCCC	1	+
chr11	15564529	15564539	GGGAGTTTCC	1	-
chr11	22212920	22212930	CGGAGTTCCC	1	+
chr11	33644574	33644584	GGGACTTTCC	1	-
chr11	33753568	33753578	GGGGTTTCCC	1	+
chr11	34228824	34228834	CTGAATTTCC	1	-
chr11	34388241	34388251	CTGAAATTCC	1	-
chr11	35066961	35066971	TTGGGTTTCC	1	+
chr11	35164467	35164477	GTGACTTCCC	1	+
chr11	35990786	35990796	GGGGCTTCCC	1	+
chr11	36422469	36422479	GGGACTTTCC	1	-
chr11	36706623	36706633	GGGGCATTCC	1	+
chr11	36764721	36764731	TGGAGATCCC	1	-
chr11	4006361	4006371	CGGGTTTTCC	1	-
chr11	4212619	4212629	CTGGATTCCC	1	+
chr11	4631652	4631662	AGGAATTTCC	1	-
chr11	46527080	46527090	GGGACTTTCC	1	+
chr11	46691557	46691567	GGGCATTTCC	1	+
chr11	58414881	58414891	CTGGCTTTCC	1	-
chr11	58978720	58978730	GGGGGTTCCC	1	+
chr11	60331192	60331202	CTGAATTCCC	1	+
chr11	60534991	60535001	GGGGCTTCCC	1	+
chr11	60849490	60849500	CTGACTTTCC	1	-
chr11	61732158	61732168	GTGACTTCCC	1	-
chr11	6217790	6217800	TGGGGTTTCC	1	-
chr11	62567885	62567895	GGGAGTTTCC	1	+
chr11	64622708	64622718	TGGGATTCCC	1	+
chr11	64622812	64622822	GGGACTTCCC	1	-
chr11	64679220	64679230	GGGGATTTCC	1	+
chr11	64783865	64783875	GGGGGTTCCC	1	-
chr11	64894294	64894304	GTGAGTTCCC	1	-
chr11	64894314	64894324	GGGACATCCC	1	+
chr11	65194519	65194529	TGGGCTTCCC	1	+
chr11	65247079	65247089	GGGGAATCCC	1	-
chr11	65620836	65620846	TGGAGATCCC	1	-
chr11	65620942	65620952	TGGGCTTTCC	1	-
chr11	66252496	66252506	GGGGCTTCCC	1	+
chr11	66418724	66418734	GGGAATTTCC	1	-
chr11	67976831	67976841	CTGATTTTCC	1	-
chr11	68266878	68266888	CTGAGTTTCC	1	+
chr11	68899254	68899264	TGGGAATTCC	1	+
chr11	68909366	68909376	GGGGCTTCCC	1	+
chr11	71708360	71708370	GGGATATTCC	1	-
chr11	71714897	71714907	CGGGTTTCCC	1	+
chr11	72993381	72993391	GGGAGATCCC	1	-
chr11	73642542	73642552	GGGGCATCCC	1	-
chr11	75482763	75482773	GTGGCTTCCC	1	+
chr11	77726228	77726238	GGGAGTTTCC	1	+
chr11	78061319	78061329	GTGGGTTCCC	1	-
chr11	84095829	84095839	CTGATTTTCC	1	+
chr11	86930470	86930480	TGGGCTTTCC	1	+
chr11	94297458	94297468	GGGGGTTCCC	1	-
chr11	95913595	95913605	CTGGATTCCC	1	-
chr11	96071506	96071516	GGGGCTTCCC	1	+
chr12	102445427	102445437	CTGGATTCCC	1	-
chr12	102915621	102915631	GGGGCTTTCC	1	+
chr12	103205115	103205125	CTGGGTTTCC	1	-
chr12	103370653	103370663	TGGAGTTTCC	1	-
chr12	104556965	104556975	GGGGTTTCCC	1	-
chr12	105157122	105157132	GGGCATTTCC	1	-
chr12	106874962	106874972	GTGGCTTCCC	1	-
chr12	106876364	106876374	GTGGATTCCC	1	-
chr12	107163016	107163026	TGGGTTTTCC	1	+
chr12	107788631	107788641	GGGGATTCCC	1	+
chr12	107885239	107885249	CTGAATTTCC	1	-
chr12	107927150	107927160	GTGAGTTTCC	1	-
chr12	108294535	108294545	TGGATTTTCC	1	+
chr12	108384266	108384276	CTGGCTTTCC	1	-
chr12	109032972	109032982	TGGGTTTTCC	1	-
chr12	109118305	109118315	GTGAGTTCCC	1	-
chr12	110503582	110503592	GTGGCTTCCC	1	+
chr12	111218449	111218459	GGGGATTTCC	1	-
chr12	111763245	111763255	CTGGATTTCC	1	-
chr12	112283907	112283917	GGGCATTTCC	1	+
chr12	113379898	113379908	GGGAGTTTCC	1	+
chr12	113660877	113660887	TGGGATTTCC	1	+
chr12	114492222	114492232	GTGATTTTCC	1	+
chr12	11688272	11688282	GGGGGTTCCC	1	-
chr12	117539708	117539718	GTGAGTTTCC	1	-
chr12	118460711	118460721	GGGACTTCCC	1	+
chr12	118490345	118490355	GTGGCTTTCC	1	-
chr12	118569960	118569970	GTGAATTTCC	1	+
chr12	118570000	118570010	GTGGTTTTCC	1	+
chr12	120027163	120027173	GGGGGTTTCC	1	-
chr12	120087198	120087208	GGGGCATCCC	1	-
chr12	120903649	120903659	GTGACTTTCC	1	+
chr12	121282650	121282660	TTGACTTTCC	1	+
chr12	122365470	122365480	CTGAAATTCC	1	-
chr12	123188078	123188088	GTGGGTTCCC	1	-
chr12	123627909	123627919	GGGGCTTCCC	1	-
chr12	125399964	125399974	TGGGGTTTCC	1	-
chr12	125469931	125469941	TTGAATTTCC	1	+
chr12	12725819	12725829	GGGACTTCCC	1	-
chr12	12766503	12766513	TGGGCTTTCC	1	-
chr12	127762620	127762630	GGGGCTTCCC	1	-
chr12	12817112	12817122	CGGGTTTCCC	1	+
chr12	12842790	12842800	TTGAGTTTCC	1	-
chr12	129163050	129163060	GGGGCTTCCC	1	-
chr12	131104080	131104090	GGGACTTTCC	1	-
chr12	133461351	133461361	TGGACTTCCC	1	+
chr12	133462396	133462406	GTGGGTTTCC	1	-
chr12	13627513	13627523	GGGGCTTTCC	1	+
chr12	14844723	14844733	GTGACTTCCC	1	+
chr12	1532294	1532304	GGGGCTTTCC	1	+
chr12	24862196	24862206	TGGATTTTCC	1	+
chr12	25072814	25072824	GGGGTTTCCC	1	-
chr12	25141603	25141613	CTGATTTTCC	1	+
chr12	26170660	26170670	GGGGCTTCCC	1	-
chr12	27286063	27286073	GTGACTTCCC	1	-
chr12	27706412	27706422	GGGACTTTCC	1	-
chr12	31058737	31058747	TGGGCTTTCC	1	-
chr12	32834304	32834314	TGGAGTTTCC	1	-
chr12	34399101	34399111	GTGAATTTCC	1	-
chr12	40022848	40022858	CTGAATTTCC	1	-
chr12	4226251	4226261	GGGGGTTTCC	1	-
chr12	42482616	42482626	CTGAATTTCC	1	-
chr12	44415584	44415594	TGGAGATCCC	1	+
chr12	45912491	45912501	CTGAATTCCC	1	+
chr12	46538509	46538519	GGGAGTTCCC	1	-
chr12	46761739	46761749	GTGGCTTCCC	1	-
chr12	48115540	48115550	GTGGGTTTCC	1	-
chr12	4912201	4912211	GGGGCTTTCC	1	+
chr12	49695751	49695761	GTGGCTTCCC	1	+
chr12	51422022	51422032	TTGACTTTCC	1	+
chr12	51656688	51656698	GTGGCTTCCC	1	-
chr12	52146449	52146459	CGGGCATTCC	1	-
chr12	54204985	54204995	CTGACTTTCC	1	-
chr12	55375782	55375792	TGGGGTTTCC	1	+
chr12	56018045	56018055	TGGGTTTTCC	1	-
chr12	56191024	56191034	TGGAAATCCC	1	+
chr12	56579888	56579898	GGGGATTTCC	1	+
chr12	56871493	56871503	GGGGGATTCC	1	+
chr12	57108286	57108296	TGGGTTTTCC	1	+
chr12	5795266	5795276	GGGAGTTTCC	1	-
chr12	66317206	66317216	GGGGCTTCCC	1	+
chr12	6852664	6852674	GGGGTTTCCC	1	-
chr12	68933055	68933065	GTGGTTTTCC	1	+
chr12	72162825	72162835	TGGAGTTCCC	1	+
chr12	78210144	78210154	GTGACTTCCC	1	-
chr12	83044575	83044585	TGGGGTTTCC	1	-
chr12	88692599	88692609	TGGAGTTCCC	1	+
chr12	89923681	89923691	CTGAATTTCC	1	-
chr12	92530976	92530986	CTGATTTTCC	1	+
chr12	92735138	92735148	GTGGATTCCC	1	-
chr12	92950487	92950497	GGGGCTTTCC	1	-
chr12	95264863	95264873	TGGACTTTCC	1	-
chr12	97731287	97731297	CGGGTTTTCC	1	-
chr12	98668372	98668382	CGGACTTCCC	1	+
chr12	9913646	9913656	TGGGTTTTCC	1	+
chr13	100087497	100087507	TGGACTTTCC	1	-
chr13	100087571	100087581	GGGCATTTCC	1	+
chr13	100263290	100263300	GGGGCTTTCC	1	+
chr13	100345895	100345905	TGGGGTTTCC	1	-
chr13	100455705	100455715	TTGGGTTTCC	1	+
chr13	101569295	101569305	CGGATTTCCC	1	-
chr13	103831802	103831812	TGGAGATTCC	1	-
chr13	105636867	105636877	GTGATTTTCC	1	-
chr13	106753160	106753170	TGGGGATTCC	1	+
chr13	108865417	108865427	CTGGGTTTCC	1	-
chr13	109613961	109613971	CGGAGTTCCC	1	-
chr13	113868982	113868992	CTGGCTTTCC	1	-
chr13	115029176	115029186	CTGGGTTTCC	1	+
chr13	20147390	20147400	GTGGCTTTCC	1	-
chr13	21067017	21067027	GGGGTTTTCC	1	+
chr13	22695620	22695630	GTGAGTTTCC	1	+
chr13	24285624	24285634	TTGGCTTTCC	1	+
chr13	28056153	28056163	GGGACATCCC	1	-
chr13	28145271	28145281	TGGGTTTTCC	1	-
chr13	28779256	28779266	GTGAGTTTCC	1	-
chr13	28876116	28876126	TGGGGATTCC	1	-
chr13	28876208	28876218	GGGGTTTTCC	1	+
chr13	28984418	28984428	TGGGCTTTCC	1	-
chr13	29315499	29315509	GGGCATTTCC	1	+
chr13	31734181	31734191	TGGAGTTCCC	1	-
chr13	31930843	31930853	GGGGCATCCC	1	-
chr13	33819301	33819311	GTGAGTTTCC	1	-
chr13	34250985	34250995	GTGGCTTCCC	1	+
chr13	34582388	34582398	GTGACTTCCC	1	+
chr13	39398669	39398679	GGGGTTTTCC	1	+
chr13	42847669	42847679	GTGGGTTCCC	1	+
chr13	46499386	46499396	CTGGATTTCC	1	+
chr13	47326056	47326066	GTGGTTTTCC	1	+
chr13	48640950	48640960	GTGAATTCCC	1	-
chr13	51288168	51288178	TTGAGTTTCC	1	-
chr13	51640050	51640060	CTGACTTTCC	1	-
chr13	52386194	52386204	TGGGTTTCCC	1	+
chr13	53824663	53824673	TGGATTTTCC	1	-
chr13	59892706	59892716	CTGAATTTCC	1	+
chr13	60973327	60973337	GGGGCATTCC	1	-
chr13	70111779	70111789	TGGAGATTCC	1	-
chr13	72453551	72453561	TTGGGTTTCC	1	+
chr13	75934489	75934499	CTGAATTTCC	1	-
chr13	76248733	76248743	TTGAGTTTCC	1	-
chr13	76444668	76444678	CGGGTTTCCC	1	+
chr13	76450626	76450636	GTGACTTCCC	1	-
chr13	78076381	78076391	CTGGGTTTCC	1	+
chr13	78815681	78815691	GTGGGTTCCC	1	+
chr13	95686290	95686300	TGGGTTTTCC	1	-
chr13	95752863	95752873	GTGGATTTCC	1	-
chr13	95934584	95934594	GGGACTTTCC	1	-
chr13	98932455	98932465	GTGGCTTCCC	1	+
chr13	99156924	99156934	GGGAGTTCCC	1	-
chr13	99527600	99527610	TGGACTTCCC	1	-
chr13	99644874	99644884	GGGAGTTCCC	1	+
chr14	102312082	102312092	TGGGGTTCCC	1	-
chr14	103337998	103338008	GGGGCTTTCC	1	+
chr14	103494875	103494885	TGGGCTTCCC	1	+
chr14	104222935	104222945	GGGGCTTCCC	1	-
chr14	106322153	106322163	GGGGCTTCCC	1	-
chr14	22981413	22981423	CTGGATTTCC	1	-
chr14	23030778	23030788	TGGGCTTCCC	1	+
chr14	24103621	24103631	GGGTATTTCC	1	-
chr14	24659738	24659748	TGGGCTTTCC	1	-
chr14	24708027	24708037	GGGGCATCCC	1	+
chr14	24736123	24736133	TGGGCTTCCC	1	+
chr14	25182747	25182757	GGGCATTTCC	1	-
chr14	25351622	25351632	GGGGCTTTCC	1	+
chr14	29305215	29305225	TGGAGTTTCC	1	-
chr14	31352990	31353000	CTGAAATTCC	1	+
chr14	33505252	33505262	GGGACTTCCC	1	+
chr14	35502862	35502872	GGGGTTTCCC	1	+
chr14	35504303	35504313	GGGGTTTCCC	1	+
chr14	35864541	35864551	GGGGCATCCC	1	+
chr14	36784811	36784821	GGGGTTTTCC	1	-
chr14	38576647	38576657	GGGACTTTCC	1	+
chr14	46279502	46279512	CTGAATTTCC	1	+
chr14	51668813	51668823	GGGACTTCCC	1	-
chr14	51668831	51668841	TGGGGTTCCC	1	+
chr14	51765803	51765813	GGGCATTTCC	1	+
chr14	53384481	53384491	GTGGCTTCCC	1	-
chr14	54012127	54012137	CTGAATTCCC	1	+
chr14	54088259	54088269	TGGATTTCCC	1	-
chr14	59911074	59911084	GGGGCATTCC	1	+
chr14	60673643	60673653	TGGACTTTCC	1	+
chr14	62289366	62289376	TGGACTTCCC	1	-
chr14	62520153	62520163	TTGGGTTTCC	1	+
chr14	64876370	64876380	GGGGCTTCCC	1	-
chr14	65106373	65106383	GTGAGTTTCC	1	-
chr14	65457139	65457149	TGGGGTTTCC	1	+
chr14	65459228	65459238	GTGGATTTCC	1	+
chr14	65651235	65651245	GTGAGTTTCC	1	+
chr14	67485616	67485626	TTGACTTTCC	1	-
chr14	67840203	67840213	GGGAATTTCC	1	+
chr14	68785705	68785715	GGGACTTCCC	1	-
chr14	69257117	69257127	GGGGCTTCCC	1	-
chr14	69817981	69817991	GGGGTTTTCC	1	-
chr14	70097810	70097820	GGGGCATTCC	1	-
chr14	70981366	70981376	GTGGTTTTCC	1	-
chr14	73041664	73041674	GGGGCTTTCC	1	-
chr14	73322784	73322794	TGGGCTTTCC	1	+
chr14	73919294	73919304	GTGACTTCCC	1	-
chr14	75405707	75405717	GGGACTTTCC	1	-
chr14	75802424	75802434	CTGAAATTCC	1	+
chr14	75959916	75959926	GGGGTTTCCC	1	+
chr14	76235632	76235642	TGGACTTTCC	1	-
chr14	77188251	77188261	GGGGCTTTCC	1	-
chr14	79763460	79763470	GGGGATTTCC	1	-
chr14	89668086	89668096	TTGGCTTTCC	1	+
chr14	89844663	89844673	TGGGTATTCC	1	-
chr14	89912084	89912094	CTGAATTTCC	1	-
chr14	89928877	89928887	TGGACTTTCC	1	-
chr14	90135704	90135714	TGGGTTTTCC	1	-
chr14	91556570	91556580	GGGGGTTCCC	1	-
chr14	91607141	91607151	TGGACATTCC	1	+
chr14	91812544	91812554	TTGGCTTTCC	1	+
chr14	93848269	93848279	TTGGCTTTCC	1	-
chr14	94435550	94435560	GGGAGTTTCC	1	-
chr14	94544094	94544104	CTGAGTTTCC	1	+
chr14	96164307	96164317	CTGAATTCCC	1	-
chr14	97132685	97132695	GGGGGATTCC	1	-
chr14	97583114	97583124	GGGGGTTTCC	1	-
chr14	97587027	97587037	TGGAGATTCC	1	+
chr14	97819645	97819655	GGGGTTTTCC	1	+
chr14	98644120	98644130	GGGGCTTTCC	1	-
chr15	100278278	100278288	CTGAGTTTCC	1	+
chr15	101467389	101467399	GGGGGATCCC	1	-
chr15	101499169	101499179	GGGGCTTTCC	1	-
chr15	101798745	101798755	GGGAGTTTCC	1	-
chr15	102046467	102046477	GGGGGTTCCC	1	+
chr15	29034018	29034028	CGGGGATCCC	1	-
chr15	29475557	29475567	CGGGGATCCC	1	+
chr15	31298011	31298021	GTGACTTCCC	1	+
chr15	31396500	31396510	GGGAGATCCC	1	+
chr15	38923459	38923469	GGGAGTTTCC	1	+
chr15	38981877	38981887	TGGATTTTCC	1	+
chr15	38990662	38990672	TGGACTTTCC	1	-
chr15	39747772	39747782	GGGGCTTTCC	1	-
chr15	39978353	39978363	GTGGGTTTCC	1	-
chr15	41101288	41101298	GGGAGATCCC	1	-
chr15	41184123	41184133	GTGAGTTCCC	1	+
chr15	41877850	41877860	CGGGCATTCC	1	-
chr15	42380440	42380450	TGGAGTTTCC	1	-
chr15	42750227	42750237	TGGAAATCCC	1	+
chr15	44975190	44975200	GGGAGTTCCC	1	-
chr15	48708746	48708756	TGGGTTTTCC	1	-
chr15	51736481	51736491	GGGACTTTCC	1	-
chr15	51882506	51882516	GTGACTTCCC	1	-
chr15	52557520	52557530	GGGGGATCCC	1	-
chr15	53041667	53041677	TTGGCTTTCC	1	-
chr15	53292794	53292804	CTGGCTTTCC	1	-
chr15	55698439	55698449	GGGGCTTTCC	1	+
chr15	56335714	56335724	GGGGTTTTCC	1	-
chr15	57613135	57613145	TGGGGATTCC	1	+
chr15	59016871	59016881	GGGGGTTCCC	1	+
chr15	59469658	59469668	GTGAGTTCCC	1	+
chr15	59560507	59560517	TGGGCTTCCC	1	+
chr15	60017344	60017354	GTGGTTTTCC	1	-
chr15	60878122	60878132	GTGAATTTCC	1	-
chr15	62421301	62421311	GTGGGTTTCC	1	-
chr15	62562638	62562648	TGGGCTTCCC	1	-
chr15	63853228	63853238	CTGGCTTTCC	1	-
chr15	63853283	63853293	GGGAGTTTCC	1	+
chr15	65129940	65129950	GGGCATTTCC	1	-
chr15	65139371	65139381	TGGGGTTCCC	1	+
chr15	65277889	65277899	TGGAATTTCC	1	-
chr15	66553876	66553886	CTGAATTTCC	1	-
chr15	67399900	67399910	GGGGCTTCCC	1	+
chr15	68311609	68311619	CGGGCTTCCC	1	-
chr15	68618306	68618316	GTGAATTTCC	1	+
chr15	69430208	69430218	GGGACTTCCC	1	-
chr15	70419965	70419975	GGGATTTTCC	1	+
chr15	70656565	70656575	GGGGTTTCCC	1	-
chr15	70732821	70732831	TTGAATTTCC	1	-
chr15	71213530	71213540	GTGACTTTCC	1	-
chr15	72651188	72651198	GTGGTTTTCC	1	+
chr15	73899940	73899950	TTGAATTTCC	1	-
chr15	74756844	74756854	GTGGCTTCCC	1	+
chr15	75085070	75085080	GTGGCTTCCC	1	-
chr15	75324356	75324366	GGGGAATCCC	1	+
chr15	75890285	75890295	CTGAGTTTCC	1	-
chr15	78447569	78447579	GGGGCATTCC	1	+
chr15	79973246	79973256	GGGGCTTTCC	1	-
chr15	80240997	80241007	TGGGTTTTCC	1	-
chr15	80853248	80853258	GGGAAATCCC	1	-
chr15	80996541	80996551	GTGAGATTCC	1	+
chr15	81336413	81336423	GGGGTTTCCC	1	+
chr15	81959327	81959337	GGGGTTTTCC	1	+
chr15	83917245	83917255	GGGACTTTCC	1	+
chr15	84609126	84609136	TGGACTTTCC	1	-
chr15	86029420	86029430	GGGACTTCCC	1	+
chr15	86264248	86264258	GGGCATTTCC	1	+
chr15	89845106	89845116	TTGAATTTCC	1	-
chr15	90553429	90553439	CTGGATTTCC	1	+
chr15	91063777	91063787	GGGGCTTTCC	1	+
chr15	91561698	91561708	GTGACTTTCC	1	-
chr15	91561709	91561719	GGGAGTTTCC	1	+
chr15	91582848	91582858	GGGGGATCCC	1	-
chr15	91798107	91798117	CGGGCTTTCC	1	-
chr15	92634494	92634504	TGGGATTCCC	1	-
chr15	96586039	96586049	TGGGGTTTCC	1	+
chr15	97085720	97085730	GGGGTTTCCC	1	+
chr16	10040443	10040453	GTGAATTCCC	1	+
chr16	10318303	10318313	TGGAGTTTCC	1	-
chr16	11085732	11085742	TGGGCATTCC	1	+
chr16	11085834	11085844	GGGAGTTTCC	1	+
chr16	11157205	11157215	GTGATTTTCC	1	-
chr16	12319313	12319323	GGGACTTTCC	1	+
chr16	12533409	12533419	GGGGTTTCCC	1	+
chr16	12543907	12543917	GGGGTTTTCC	1	-
chr16	12638696	12638706	GGGCATTTCC	1	-
chr16	12962304	12962314	GTGGCTTCCC	1	+
chr16	14468900	14468910	GGGAGTTCCC	1	+
chr16	14486815	14486825	CGGGGATTCC	1	-
chr16	16853281	16853291	GGGAATTTCC	1	+
chr16	17084093	17084103	CTGGGTTTCC	1	-
chr16	19400670	19400680	GGGACTTCCC	1	+
chr16	19816417	19816427	CTGGCTTTCC	1	+
chr16	19992360	19992370	TGGAGTTTCC	1	+
chr16	21273401	21273411	GTGGATTCCC	1	-
chr16	21350020	21350030	CTGAGTTTCC	1	-
chr16	22222431	22222441	CTGGCTTTCC	1	-
chr16	23360188	23360198	TGGACTTCCC	1	+
chr16	23377132	23377142	TTGGGTTTCC	1	-
chr16	23558266	23558276	GGGGGATCCC	1	+
chr16	24032016	24032026	GGGTATTTCC	1	+
chr16	2418309	2418319	GGGGAATCCC	1	+
chr16	24431258	24431268	GGGTATTTCC	1	+
chr16	2482411	2482421	CTGAATTTCC	1	+
chr16	24875246	24875256	GGGGCTTTCC	1	-
chr16	25280728	25280738	CGGGGATTCC	1	-
chr16	27439979	27439989	GGGGCATTCC	1	+
chr16	2805360	2805370	TTGGCTTTCC	1	-
chr16	29722434	29722444	CTGGATTCCC	1	-
chr16	29722468	29722478	GGGAGTTCCC	1	-
chr16	30154598	30154608	GTGGCTTCCC	1	+
chr16	30493747	30493757	TTGGCTTTCC	1	+
chr16	30510614	30510624	GGGGGATCCC	1	-
chr16	30762542	30762552	GTGGCTTCCC	1	-
chr16	33412853	33412863	GGGGCATTCC	1	-
chr16	33458009	33458019	TGGATTTTCC	1	+
chr16	33619244	33619254	TGGGCATTCC	1	-
chr16	34543393	34543403	TGGGGTTCCC	1	-
chr16	3849103	3849113	GGGCATTTCC	1	-
chr16	48132175	48132185	GTGGCTTCCC	1	+
chr16	48361069	48361079	CGGAGTTTCC	1	-
chr16	50313236	50313246	TGGACTTCCC	1	+
chr16	50778000	50778010	GTGAATTCCC	1	-
chr16	57766852	57766862	GGGATTTTCC	1	-
chr16	57766916	57766926	GGGGTTTCCC	1	-
chr16	58438266	58438276	CTGAATTCCC	1	-
chr16	70843518	70843528	GGGAGTTTCC	1	+
chr16	723371	723381	CGGGGATCCC	1	-
chr16	73044272	73044282	CGGGTTTTCC	1	-
chr16	75115601	75115611	GGGCATTTCC	1	+
chr16	75232124	75232134	GGGAGTTTCC	1	-
chr16	75351162	75351172	CTGAATTTCC	1	+
chr16	76606453	76606463	GGGACTTTCC	1	+
chr16	81487655	81487665	GTGAATTTCC	1	-
chr16	84640100	84640110	GTGACTTTCC	1	-
chr16	85036384	85036394	CGGGTTTCCC	1	-
chr16	85596346	85596356	GGGGGTTCCC	1	+
chr16	85953125	85953135	GGGGGATTCC	1	-
chr16	87167526	87167536	CTGAATTCCC	1	+
chr16	88646148	88646158	TGGGGTTTCC	1	-
chr16	8950131	8950141	GGGGTTTTCC	1	-
chr16	9037313	9037323	GGGGCATCCC	1	-
chr16	9173021	9173031	TGGGGTTTCC	1	-
chr17	12299202	12299212	GGGAGATTCC	1	+
chr17	16851099	16851109	TGGAGATTCC	1	+
chr17	17889035	17889045	GGGGTTTTCC	1	+
chr17	27137631	27137641	GGGGGATCCC	1	+
chr17	28530563	28530573	CTGATTTTCC	1	+
chr17	29635803	29635813	CTGAATTCCC	1	+
chr17	30161646	30161656	GTGGCTTCCC	1	-
chr17	30961393	30961403	CTGGCTTTCC	1	-
chr17	31099729	31099739	TGGGCTTTCC	1	-
chr17	31468098	31468108	GGGGCTTTCC	1	+
chr17	33510644	33510654	GGGAGATTCC	1	-
chr17	34874916	34874926	TGGGTTTTCC	1	+
chr17	35311348	35311358	TTGGCTTTCC	1	+
chr17	35806261	35806271	TTGACTTTCC	1	-
chr17	36207588	36207598	TGGGTTTTCC	1	+
chr17	36813399	36813409	GGGATTTTCC	1	-
chr17	3691684	3691694	GTGGTTTTCC	1	+
chr17	37007732	37007742	GTGAGTTTCC	1	-
chr17	38713020	38713030	TGGATTTTCC	1	-
chr17	40672663	40672673	GGGGCTTCCC	1	+
chr17	41545508	41545518	TTGACTTTCC	1	-
chr17	41545569	41545579	GGGAGATTCC	1	+
chr17	42176791	42176801	GGGACTTCCC	1	-
chr17	4330269	4330279	GGGGTTTTCC	1	-
chr17	44176189	44176199	GTGGTTTTCC	1	-
chr17	44216921	44216931	CTGGGTTTCC	1	-
chr17	446461	446471	GTGGCTTTCC	1	+
chr17	45277534	45277544	GTGACTTCCC	1	-
chr17	46537512	46537522	TGGAGTTTCC	1	-
chr17	46988108	46988118	GGGGAATCCC	1	-
chr17	47128344	47128354	TGGAGTTCCC	1	+
chr17	55514067	55514077	TGGGCATTCC	1	+
chr17	55817459	55817469	GTGACTTTCC	1	-
chr17	56077054	56077064	GTGATTTTCC	1	+
chr17	58180095	58180105	GGGGCTTCCC	1	-
chr17	62003174	62003184	CTGGATTCCC	1	+
chr17	62106455	62106465	TGGGGTTCCC	1	-
chr17	62825540	62825550	TGGGCTTTCC	1	-
chr17	62985376	62985386	GGGCATTTCC	1	-
chr17	63002058	63002068	GGGATTTTCC	1	+
chr17	64360817	64360827	TGGGGTTTCC	1	+
chr17	64829905	64829915	TTGGATTTCC	1	+
chr17	65388421	65388431	GGGGGTTTCC	1	-
chr17	65610323	65610333	TGGGCTTTCC	1	+
chr17	66456489	66456499	TGGGCTTCCC	1	-
chr17	67522748	67522758	TGGAGTTCCC	1	-
chr17	69955378	69955388	TTGAATTTCC	1	-
chr17	7000611	7000621	GGGGCTTTCC	1	-
chr17	7000663	7000673	CTGGGTTTCC	1	-
chr17	70063348	70063358	CGGAGTTCCC	1	-
chr17	7019770	7019780	TTGAGTTTCC	1	+
chr17	70421505	70421515	GGGAAATCCC	1	+
chr17	70468668	70468678	TGGGATTTCC	1	+
chr17	70698752	70698762	TGGGAATTCC	1	+
chr17	72406452	72406462	CGGACTTCCC	1	+
chr17	73004590	73004600	TGGGTTTTCC	1	+
chr17	73367542	73367552	GTGAATTTCC	1	+
chr17	73772622	73772632	GGGATATCCC	1	+
chr17	74561527	74561537	GGGACTTCCC	1	+
chr17	77061354	77061364	GTGACTTTCC	1	+
chr17	77713233	77713243	CGGACATTCC	1	+
chr17	79206660	79206670	GTGAGTTCCC	1	+
chr17	8815606	8815616	GTGGCTTCCC	1	-
chr17	9195714	9195724	GTGGGTTCCC	1	+
chr17	9546866	9546876	GTGAATTTCC	1	+
chr18	11163789	11163799	GGGGGTTCCC	1	+
chr18	12857793	12857803	GTGGTTTTCC	1	-
chr18	19182432	19182442	TGGGTTTTCC	1	+
chr18	19328023	19328033	CTGAGTTTCC	1	-
chr18	20784753	20784763	GGGGTTTCCC	1	+
chr18	21313404	21313414	GGGGTTTTCC	1	+
chr18	21503107	21503117	GGGGCATCCC	1	-
chr18	21516471	21516481	TGGAGATCCC	1	-
chr18	21631659	21631669	GTGAATTTCC	1	+
chr18	21960282	21960292	TGGGGATTCC	1	-
chr18	21960299	21960309	GGGGTTTCCC	1	-
chr18	29004572	29004582	GGGCATTTCC	1	-
chr18	30383660	30383670	GTGGAATTCC	1	-
chr18	3059427	3059437	GGGAGTTCCC	1	+
chr18	31802450	31802460	GGGGTTTTCC	1	-
chr18	32586123	32586133	CTGAAATTCC	1	+
chr18	33961401	33961411	GGGACTTCCC	1	-
chr18	34079629	34079639	GTGGGTTTCC	1	-
chr18	39348182	39348192	GGGACTTCCC	1	+
chr18	39667368	39667378	TGGGCTTTCC	1	+
chr18	42251978	42251988	GGGGCTTTCC	1	-
chr18	42855628	42855638	GTGACTTCCC	1	+
chr18	43043611	43043621	GGGGTTTTCC	1	+
chr18	4320109	4320119	GGGCATTTCC	1	+
chr18	43373607	43373617	GTGACTTTCC	1	+
chr18	46887184	46887194	TTGGGTTTCC	1	-
chr18	49261070	49261080	TTGAGTTTCC	1	-
chr18	52283925	52283935	CTGGCTTTCC	1	-
chr18	52443658	52443668	GGGGGTTTCC	1	+
chr18	54071897	54071907	TGGGCTTTCC	1	-
chr18	54315355	54315365	TGGACTTTCC	1	+
chr18	55940218	55940228	GGGGGTTTCC	1	-
chr18	57617955	57617965	GTGGCTTTCC	1	-
chr18	5938028	5938038	TTGAATTTCC	1	-
chr18	59649918	59649928	GGGGTTTTCC	1	-
chr18	59988580	59988590	GGGGCTTTCC	1	+
chr18	60304589	60304599	GGGAGTTTCC	1	-
chr18	61767678	61767688	GGGGCTTCCC	1	+
chr18	64884918	64884928	TTGGATTTCC	1	-
chr18	72161055	72161065	CTGATTTTCC	1	-
chr18	72891994	72892004	GGGGCTTTCC	1	+
chr18	76960824	76960834	CTGGATTTCC	1	+
chr18	77720435	77720445	CTGGCTTTCC	1	-
chr19	11426633	11426643	GGGGGTTCCC	1	-
chr19	11433182	11433192	GGGGTTTTCC	1	+
chr19	11688580	11688590	TGGACTTCCC	1	+
chr19	1169724	1169734	TGGGGATTCC	1	+
chr19	12827912	12827922	TTGAGTTTCC	1	-
chr19	14364881	14364891	CGGAGATCCC	1	+
chr19	14691708	14691718	TGGGCTTTCC	1	-
chr19	15742764	15742774	TGGACTTTCC	1	+
chr19	16688640	16688650	GGGGATTTCC	1	+
chr19	16733723	16733733	TTGGCTTTCC	1	-
chr19	16761926	16761936	CTGGCTTTCC	1	-
chr19	17002047	17002057	GGGGGATCCC	1	+
chr19	17375606	17375616	GGGGGTTTCC	1	-
chr19	17854933	17854943	GGGGCTTTCC	1	-
chr19	19268756	19268766	GGGACTTCCC	1	-
chr19	20105780	20105790	GGGAGTTCCC	1	+
chr19	20105802	20105812	GGGACTTCCC	1	-
chr19	30166955	30166965	GGGAGTTCCC	1	+
chr19	30204047	30204057	TGGGCTTCCC	1	-
chr19	3188077	3188087	TGGGGTTTCC	1	+
chr19	33144001	33144011	TGGAATTCCC	1	+
chr19	33623432	33623442	TGGGTTTTCC	1	-
chr19	35866867	35866877	GGGGAATTCC	1	-
chr19	35937269	35937279	TTGGGTTTCC	1	+
chr19	39552293	39552303	GTGGGTTTCC	1	+
chr19	39714581	39714591	GGGGGTTTCC	1	+
chr19	41439475	41439485	TGGACATTCC	1	+
chr19	45460608	45460618	TGGGGTTCCC	1	-
chr19	45625281	45625291	TGGGGTTCCC	1	+
chr19	46020853	46020863	GGGAGATTCC	1	-
chr19	4716135	4716145	CGGGTTTTCC	1	-
chr19	50420928	50420938	TGGGCTTTCC	1	+
chr19	50987774	50987784	TGGGTATTCC	1	+
chr19	54611908	54611918	CTGAGTTTCC	1	+
chr19	54706918	54706928	TGGAGATCCC	1	+
chr19	54781826	54781836	GGGGCTTTCC	1	+
chr19	54838764	54838774	GGGGTTTCCC	1	-
chr19	54840173	54840183	GGGGTTTCCC	1	-
chr19	55014055	55014065	TGGGGTTTCC	1	-
chr19	56721512	56721522	CTGAATTTCC	1	-
chr19	58197516	58197526	TGGATTTTCC	1	+
chr19	6462553	6462563	GGGGAATTCC	1	-
chr19	6594269	6594279	GTGGATTTCC	1	+
chr19	7816242	7816252	GGGGTTTCCC	1	+
chr19	8514191	8514201	TGGACTTCCC	1	+
chr2	100727284	100727294	GTGACTTCCC	1	-
chr2	100790469	100790479	TTGGCTTTCC	1	+
chr2	100847708	100847718	GTGGTTTTCC	1	+
chr2	100847773	100847783	CGGGTTTCCC	1	-
chr2	101620904	101620914	GGGGCTTCCC	1	-
chr2	102850857	102850867	GTGGCTTTCC	1	-
chr2	103034976	103034986	AGGAATTTCC	1	-
chr2	105726935	105726945	GGGGCTTCCC	1	+
chr2	106417026	106417036	CTGGGTTTCC	1	-
chr2	106417763	106417773	GGGGGATCCC	1	-
chr2	106484751	106484761	GTGAATTCCC	1	-
chr2	106757599	106757609	CGGGTTTTCC	1	-
chr2	108834813	108834823	GGGAGTTTCC	1	-
chr2	111488818	111488828	GGGGCTTTCC	1	+
chr2	112790760	112790770	GGGATATTCC	1	+
chr2	114491953	114491963	GGGGTTTTCC	1	+
chr2	118985750	118985760	TGGGTTTTCC	1	+
chr2	11921876	11921886	GGGGGTTTCC	1	-
chr2	120932757	120932767	TGGGGTTTCC	1	+
chr2	122130387	122130397	GGGGTATTCC	1	-
chr2	12217126	12217136	GTGGTTTTCC	1	+
chr2	12246568	12246578	CGGGCTTCCC	1	+
chr2	122553923	122553933	GTGGCTTCCC	1	+
chr2	122589745	122589755	GTGAATTTCC	1	+
chr2	12467046	12467056	TGGGCTTCCC	1	-
chr2	12748335	12748345	GTGACTTCCC	1	+
chr2	12760332	12760342	TGGGCTTCCC	1	+
chr2	128044578	128044588	GGGACTTTCC	1	+
chr2	132315251	132315261	GTGAATTTCC	1	-
chr2	135008596	135008606	TGGGGTTTCC	1	+
chr2	137243785	137243795	GGGACTTCCC	1	-
chr2	152148096	152148106	GTGAATTTCC	1	-
chr2	153325587	153325597	TTGAGTTTCC	1	+
chr2	159704968	159704978	TGGGGTTTCC	1	-
chr2	160664074	160664084	TGGAGATTCC	1	-
chr2	160825035	160825045	CGGATTTTCC	1	+
chr2	161064752	161064762	GGGCATTTCC	1	+
chr2	161102629	161102639	GGGGGTTTCC	1	+
chr2	162210266	162210276	GGGACTTTCC	1	+
chr2	162948397	162948407	CTGGGTTTCC	1	-
chr2	163157849	163157859	GTGAAATTCC	1	+
chr2	163172622	163172632	TTGAATTTCC	1	-
chr2	166517102	166517112	GTGACTTCCC	1	-
chr2	168407103	168407113	TTGAATTTCC	1	+
chr2	170646514	170646524	GGGACATTCC	1	-
chr2	170932927	170932937	GTGACTTTCC	1	+
chr2	171002478	171002488	CTGGCTTTCC	1	+
chr2	171069267	171069277	GTGAATTCCC	1	+
chr2	172289197	172289207	CTGAATTTCC	1	-
chr2	174214060	174214070	CGGGGATCCC	1	+
chr2	175615898	175615908	GGGAAATCCC	1	-
chr2	177518799	177518809	GGGAATTTCC	1	+
chr2	177534303	177534313	GGGAGTTTCC	1	+
chr2	178036435	178036445	GGGGTTTTCC	1	-
chr2	178146714	178146724	GGGACTTTCC	1	+
chr2	17981736	17981746	GGGGGTTCCC	1	-
chr2	180860640	180860650	CTGGATTCCC	1	-
chr2	182644968	182644978	GGGACATTCC	1	-
chr2	191397300	191397310	CTGACTTTCC	1	+
chr2	191453983	191453993	GGGGCATTCC	1	-
chr2	191715429	191715439	GTGGCTTTCC	1	-
chr2	191863933	191863943	TGGAGTTCCC	1	-
chr2	193268	193278	GGGGTTTTCC	1	+
chr2	197033087	197033097	GGGGGATTCC	1	+
chr2	197128058	197128068	CTGAATTCCC	1	+
chr2	197324358	197324368	GGGGCTTTCC	1	-
chr2	19745479	19745489	GGGGCTTTCC	1	-
chr2	19747539	19747549	TGGGTTTCCC	1	-
chr2	197876922	197876932	TGGATTTTCC	1	-
chr2	197951288	197951298	GGGGGATTCC	1	-
chr2	198024581	198024591	CTGGATTTCC	1	+
chr2	198105225	198105235	TGGAAATCCC	1	+
chr2	198774263	198774273	GGGGCTTCCC	1	-
chr2	198919204	198919214	GGGGCATTCC	1	-
chr2	199132987	199132997	CTGAATTCCC	1	+
chr2	19978183	19978193	CTGAGTTTCC	1	-
chr2	201273255	201273265	CTGAGTTTCC	1	-
chr2	202131520	202131530	GGGAGTTTCC	1	-
chr2	202222257	202222267	CTGGATTTCC	1	+
chr2	20263060	20263070	GGGGCTTTCC	1	+
chr2	203097290	203097300	TGGGCTTTCC	1	-
chr2	206596344	206596354	GGGAGATCCC	1	-
chr2	207649837	207649847	GGGGTTTCCC	1	+
chr2	20792047	20792057	CTGGATTTCC	1	+
chr2	208586644	208586654	GGGACTTCCC	1	-
chr2	215275855	215275865	CGGGAATTCC	1	-
chr2	215595987	215595997	GGGGAATCCC	1	+
chr2	219552366	219552376	GTGGAATTCC	1	+
chr2	221540240	221540250	GGGACTTTCC	1	-
chr2	223825016	223825026	TGGACTTCCC	1	+
chr2	223966282	223966292	GGGGGTTCCC	1	+
chr2	224171326	224171336	TGGGTTTTCC	1	-
chr2	225902711	225902721	GGGACTTTCC	1	+
chr2	225929281	225929291	CTGACTTTCC	1	-
chr2	227769489	227769499	GGGAGATTCC	1	-
chr2	228188005	228188015	GTGGCTTTCC	1	+
chr2	230347797	230347807	TGGAGTTTCC	1	+
chr2	231559189	231559199	GGGAGTTTCC	1	+
chr2	231586591	231586601	GGGTATTTCC	1	-
chr2	231787015	231787025	GGGGGTTTCC	1	+
chr2	232206854	232206864	TGGGCTTCCC	1	-
chr2	232481139	232481149	GGGAGATTCC	1	+
chr2	233095468	233095478	GTGGCTTCCC	1	+
chr2	23342535	23342545	GGGACATTCC	1	+
chr2	233637562	233637572	TTGGGTTTCC	1	+
chr2	23432149	23432159	GTGAATTTCC	1	-
chr2	235384334	235384344	TGGGTATTCC	1	-
chr2	237310894	237310904	GGGGCTTCCC	1	+
chr2	237850427	237850437	TTGGCTTTCC	1	+
chr2	24716769	24716779	TTGAATTTCC	1	+
chr2	25014171	25014181	GGGGTTTTCC	1	+
chr2	26382581	26382591	GGGGCTTTCC	1	+
chr2	26620724	26620734	GGGACTTCCC	1	+
chr2	26990019	26990029	GGGAGTTTCC	1	+
chr2	26994072	26994082	GGGGTTTCCC	1	+
chr2	27385426	27385436	CTGACTTTCC	1	+
chr2	28586826	28586836	GGGACTTTCC	1	-
chr2	28877395	28877405	GGGACATTCC	1	-
chr2	3365158	3365168	GGGGGTTTCC	1	-
chr2	33992666	33992676	TGGAAATCCC	1	+
chr2	3626980	3626990	TTGGATTTCC	1	-
chr2	37032878	37032888	GTGGTTTTCC	1	+
chr2	3705090	3705100	GTGGCTTTCC	1	+
chr2	38101818	38101828	GGGGCTTCCC	1	-
chr2	39286583	39286593	CTGAATTTCC	1	+
chr2	40328343	40328353	TGGAGTTCCC	1	-
chr2	44461780	44461790	CTGAATTTCC	1	+
chr2	4463842	4463852	GGGACTTTCC	1	-
chr2	46309790	46309800	GTGGGATTCC	1	+
chr2	46774639	46774649	GGGACATCCC	1	+
chr2	47164722	47164732	GGGGTTTTCC	1	-
chr2	47400064	47400074	TTGACTTTCC	1	-
chr2	48983658	48983668	GTGGCTTCCC	1	+
chr2	54782835	54782845	GGGGCTTTCC	1	+
chr2	56188519	56188529	CTGAATTCCC	1	-
chr2	5885481	5885491	GGGGCTTTCC	1	-
chr2	59252442	59252452	GGGATTTTCC	1	+
chr2	59252535	59252545	TGGACTTCCC	1	+
chr2	60585675	60585685	CTGAGTTTCC	1	+
chr2	62575674	62575684	TGGGTTTTCC	1	+
chr2	63484734	63484744	GTGACTTCCC	1	-
chr2	64429571	64429581	GTGGCTTTCC	1	+
chr2	64877164	64877174	TTGGGTTTCC	1	+
chr2	65586690	65586700	TGGGCTTTCC	1	+
chr2	68632110	68632120	CTGGATTTCC	1	+
chr2	70044252	70044262	GGGAGATTCC	1	-
chr2	735942	735952	CTGGATTCCC	1	+
chr2	74200132	74200142	CTGAATTTCC	1	+
chr2	7806249	7806259	GTGGTTTTCC	1	+
chr2	79208171	79208181	TGGGATTTCC	1	-
chr2	80465958	80465968	GTGAATTCCC	1	-
chr2	8204881	8204891	GGGGTTTCCC	1	+
chr2	8379963	8379973	GGGAAATCCC	1	+
chr2	8380063	8380073	GTGGGTTTCC	1	+
chr2	8508826	8508836	GGGACTTCCC	1	+
chr2	85102125	85102135	GGGACTTCCC	1	+
chr2	85102192	85102202	TGGGCATTCC	1	-
chr2	8556893	8556903	GGGACTTTCC	1	-
chr2	8626065	8626075	TGGACTTCCC	1	-
chr2	86357241	86357251	GGGGTTTCCC	1	-
chr2	88925041	88925051	GGGACATCCC	1	+
chr2	89131435	89131445	TGGGATTTCC	1	+
chr2	9473861	9473871	GGGCATTTCC	1	-
chr2	9675529	9675539	CTGACTTTCC	1	+
chr2	97168931	97168941	GGGAGTTCCC	1	-
chr2	98207030	98207040	GTGGCTTCCC	1	+
chr2	98326536	98326546	CGGGATTCCC	1	-
chr2	98568030	98568040	TGGGCTTCCC	1	+
chr2	99067568	99067578	CTGGCTTTCC	1	-
chr2	99088755	99088765	GGGAGTTCCC	1	+
chr2	99102982	99102992	CTGGGTTTCC	1	-
chr2	99384865	99384875	CTGAATTTCC	1	+
chr20	10521953	10521963	TGGAATTCCC	1	+
chr20	1215846	1215856	TTGAGTTTCC	1	+
chr20	13318242	13318252	GTGAATTCCC	1	-
chr20	13411143	13411153	TGGGCTTCCC	1	+
chr20	1519468	1519478	GTGAGTTTCC	1	+
chr20	15689805	15689815	CTGGCTTTCC	1	+
chr20	15918055	15918065	GTGGCTTTCC	1	-
chr20	1648490	1648500	GGGACTTCCC	1	-
chr20	17440969	17440979	GGGGTTTTCC	1	+
chr20	17499554	17499564	GTGATTTTCC	1	-
chr20	19745010	19745020	CTGACTTTCC	1	-
chr20	23076989	23076999	GGGACTTTCC	1	-
chr20	23236381	23236391	CTGGCTTTCC	1	+
chr20	25288646	25288656	TGGAGATTCC	1	+
chr20	2880130	2880140	GGGACATCCC	1	+
chr20	30534217	30534227	CGGACTTCCC	1	+
chr20	30787684	30787694	TGGAGTTCCC	1	+
chr20	30956818	30956828	GGGACTTCCC	1	+
chr20	31323646	31323656	TTGAATTTCC	1	+
chr20	3181188	3181198	GGGGGATCCC	1	+
chr20	32528711	32528721	GGGACATCCC	1	-
chr20	33657303	33657313	TGGAGTTCCC	1	+
chr20	36106703	36106713	GGGGGATTCC	1	+
chr20	36783168	36783178	CGGGTTTCCC	1	+
chr20	37037432	37037442	GTGACATTCC	1	-
chr20	37081801	37081811	CTGGATTCCC	1	+
chr20	37436141	37436151	GGGAGTTTCC	1	+
chr20	37509724	37509734	CGGGCTTCCC	1	-
chr20	40191883	40191893	TGGGCTTTCC	1	-
chr20	42909176	42909186	CTGACTTTCC	1	+
chr20	43189075	43189085	TGGACTTCCC	1	-
chr20	43608102	43608112	CTGAAATTCC	1	+
chr20	45187299	45187309	GGGCATTTCC	1	-
chr20	46531850	46531860	GGGACATTCC	1	-
chr20	46576806	46576816	CGGGCTTTCC	1	-
chr20	46956717	46956727	GTGACATTCC	1	+
chr20	47083866	47083876	TGGGGATTCC	1	+
chr20	47892329	47892339	TGGGAATTCC	1	+
chr20	47905191	47905201	GGGAGTTTCC	1	-
chr20	48122409	48122419	GGGGCTTCCC	1	-
chr20	48243828	48243838	GTGACTTCCC	1	+
chr20	48322003	48322013	TGGAGTTCCC	1	+
chr20	48462907	48462917	CTGGCTTTCC	1	-
chr20	49044348	49044358	TGGAGTTCCC	1	+
chr20	49383805	49383815	CGGGTTTTCC	1	-
chr20	51898497	51898507	GGGACATCCC	1	+
chr20	51908242	51908252	TTGACTTTCC	1	+
chr20	52199693	52199703	TGGAAATCCC	1	-
chr20	52206050	52206060	GGGGCTTCCC	1	+
chr20	52273954	52273964	TGGAGTTTCC	1	+
chr20	52822060	52822070	GGGGTTTCCC	1	-
chr20	56361590	56361600	GGGACTTTCC	1	+
chr20	57023055	57023065	GTGGCTTTCC	1	+
chr20	57092178	57092188	TGGGCTTTCC	1	+
chr20	58138319	58138329	GGGGCTTCCC	1	-
chr20	61864150	61864160	TGGACTTTCC	1	+
chr20	6688177	6688187	GGGACATTCC	1	-
chr20	6809665	6809675	GGGGTTTTCC	1	-
chr20	9393233	9393243	TGGGCTTCCC	1	+
chr21	11118522	11118532	GGGAGATCCC	1	-
chr21	17702923	17702933	GTGGCTTTCC	1	-
chr21	19148310	19148320	GGGAGTTCCC	1	+
chr21	26745875	26745885	AGGAATTTCC	1	-
chr21	30638227	30638237	GGGAGTTCCC	1	+
chr21	33037751	33037761	CTGAAATTCC	1	+
chr21	33282305	33282315	GGGGCTTTCC	1	+
chr21	33306120	33306130	CTGAATTTCC	1	+
chr21	34152533	34152543	CTGGCTTTCC	1	+
chr21	35571210	35571220	CTGAGTTTCC	1	+
chr21	36416047	36416057	TTGAGTTTCC	1	+
chr21	39012231	39012241	GGGGCTTCCC	1	+
chr21	44522481	44522491	TGGGCTTCCC	1	-
chr21	45140802	45140812	GGGGGATCCC	1	-
chr21	45145866	45145876	CTGGCTTTCC	1	+
chr21	46648136	46648146	GTGAGTTCCC	1	-
chr21	47663955	47663965	TGGGGTTCCC	1	-
chr21	9968470	9968480	GGGGGATCCC	1	-
chr22	18043053	18043063	GGGATTTTCC	1	-
chr22	18794578	18794588	GGGGTTTTCC	1	+
chr22	19932786	19932796	GTGACTTTCC	1	+
chr22	20871964	20871974	GGGGGATTCC	1	+
chr22	22115068	22115078	CTGGATTTCC	1	+
chr22	24293782	24293792	GGGGGTTCCC	1	-
chr22	24368433	24368443	GGGGGTTCCC	1	-
chr22	24579650	24579660	GGGACTTTCC	1	+
chr22	24685818	24685828	TGGGCTTTCC	1	+
chr22	25339273	25339283	GTGATTTTCC	1	-
chr22	25871724	25871734	TGGGCTTTCC	1	-
chr22	29264578	29264588	GGGAGTTTCC	1	-
chr22	31609444	31609454	CTGGCTTTCC	1	+
chr22	33651933	33651943	TGGGGTTTCC	1	+
chr22	36631311	36631321	GTGGGTTCCC	1	+
chr22	36762413	36762423	CTGAGTTTCC	1	-
chr22	36771491	36771501	GGGAGATCCC	1	+
chr22	37314863	37314873	CTGGATTCCC	1	-
chr22	38666164	38666174	CGGAGTTCCC	1	+
chr22	39403789	39403799	GTGAGATTCC	1	-
chr22	39476434	39476444	GGGACTTCCC	1	-
chr22	39709483	39709493	GGGAATTTCC	1	+
chr22	41294988	41294998	GGGGTTTCCC	1	+
chr22	41931500	41931510	CTGACTTTCC	1	-
chr22	42240130	42240140	GTGACTTCCC	1	+
chr22	42323854	42323864	GTGAGATTCC	1	-
chr22	44012785	44012795	GTGATTTTCC	1	+
chr22	45526947	45526957	GGGGTTTCCC	1	+
chr22	46150915	46150925	CTGGCTTTCC	1	-
chr22	47166749	47166759	GGGGCTTCCC	1	-
chr22	48508742	48508752	GGGACTTTCC	1	-
chr3	101165973	101165983	TTGGATTTCC	1	-
chr3	101749992	101750002	TGGAGATTCC	1	+
chr3	105585781	105585791	GGGAGTTTCC	1	-
chr3	107293702	107293712	TGGACTTTCC	1	+
chr3	107705991	107706001	GGGAAATCCC	1	-
chr3	108247781	108247791	CTGAATTTCC	1	-
chr3	108994790	108994800	GTGAAATTCC	1	-
chr3	111456881	111456891	TTGGCTTTCC	1	-
chr3	112066252	112066262	GGGACTTTCC	1	-
chr3	112132334	112132344	CGGACATTCC	1	-
chr3	113213162	113213172	GTGGCTTTCC	1	+
chr3	113960314	113960324	TGGACTTCCC	1	+
chr3	118131505	118131515	GTGAATTCCC	1	-
chr3	118528885	118528895	GGGAAATCCC	1	-
chr3	118603750	118603760	CTGGCTTTCC	1	+
chr3	119021966	119021976	GTGAGTTCCC	1	+
chr3	119086015	119086025	GGGAAATCCC	1	-
chr3	119269487	119269497	CTGACTTTCC	1	-
chr3	119332852	119332862	GGGGCATTCC	1	+
chr3	119452821	119452831	TGGGCTTTCC	1	+
chr3	119901941	119901951	TGGGCTTCCC	1	-
chr3	120065889	120065899	TGGGCTTTCC	1	+
chr3	122116303	122116313	TGGACATTCC	1	+
chr3	122698273	122698283	GGGGGTTCCC	1	+
chr3	122999473	122999483	CGGGTTTTCC	1	-
chr3	123723379	123723389	GTGACTTCCC	1	-
chr3	123966129	123966139	GGGATTTTCC	1	+
chr3	124019844	124019854	TGGATTTTCC	1	+
chr3	124933875	124933885	GTGGATTCCC	1	-
chr3	125150906	125150916	CTGACTTTCC	1	+
chr3	125655155	125655165	TGGAGTTTCC	1	-
chr3	126387894	126387904	TGGAGTTCCC	1	+
chr3	126675946	126675956	GGGGCTTTCC	1	+
chr3	12779485	12779495	TGGAGATCCC	1	+
chr3	129546816	129546826	GGGACTTCCC	1	+
chr3	131025338	131025348	GGGTATTTCC	1	+
chr3	131435128	131435138	GTGACTTCCC	1	-
chr3	132111699	132111709	GGGGTTTCCC	1	-
chr3	133096379	133096389	GTGACTTTCC	1	+
chr3	137411856	137411866	TGGAGATCCC	1	-
chr3	141098446	141098456	CTGACTTTCC	1	+
chr3	141502734	141502744	GGGACATTCC	1	+
chr3	143569952	143569962	GGGACTTTCC	1	+
chr3	14719915	14719925	CTGGGTTTCC	1	+
chr3	149654779	149654789	GGGGATTCCC	1	+
chr3	14997605	14997615	TTGGCTTTCC	1	+
chr3	150948617	150948627	GTGACTTCCC	1	+
chr3	151769958	151769968	TTGAGTTTCC	1	-
chr3	155868419	155868429	CTGAATTTCC	1	+
chr3	157640580	157640590	GGGGTTTTCC	1	+
chr3	161488604	161488614	GTGGTTTTCC	1	-
chr3	16415973	16415983	TGGGCTTTCC	1	-
chr3	169376445	169376455	GGGGCTTCCC	1	+
chr3	169683472	169683482	TGGAGTTTCC	1	-
chr3	170881261	170881271	TTGGCTTTCC	1	-
chr3	170905702	170905712	GTGGGTTTCC	1	-
chr3	171965695	171965705	GGGGAATTCC	1	+
chr3	172409323	172409333	TGGACTTCCC	1	-
chr3	17788765	17788775	GGGCATTTCC	1	-
chr3	179276647	179276657	CTGAAATTCC	1	+
chr3	179487801	179487811	GTGACTTTCC	1	+
chr3	180069576	180069586	TGGAGTTCCC	1	+
chr3	180342684	180342694	TGGGGTTTCC	1	+
chr3	183229246	183229256	GGGACTTTCC	1	+
chr3	184178281	184178291	GGGACTTTCC	1	-
chr3	185016975	185016985	CTGAAATTCC	1	+
chr3	185444526	185444536	TGGACTTCCC	1	-
chr3	185648935	185648945	GTGACATTCC	1	+
chr3	18601098	18601108	GTGAATTCCC	1	+
chr3	186017323	186017333	TGGAGTTCCC	1	-
chr3	186244182	186244192	GGGGGTTCCC	1	+
chr3	186656408	186656418	GGGGGTTTCC	1	-
chr3	188990885	188990895	CTGATTTTCC	1	-
chr3	189947780	189947790	TGGGAATTCC	1	-
chr3	19271574	19271584	TGGGTTTCCC	1	-
chr3	192908359	192908369	TGGGGTTTCC	1	+
chr3	194595222	194595232	GGGGCTTTCC	1	-
chr3	196613248	196613258	CTGATTTTCC	1	-
chr3	197670019	197670029	TTGAATTTCC	1	+
chr3	197684821	197684831	TGGACTTTCC	1	-
chr3	22130938	22130948	GTGAGTTCCC	1	+
chr3	23108799	23108809	GTGAGTTCCC	1	+
chr3	23690726	23690736	TGGAGATCCC	1	-
chr3	27703476	27703486	GGGACTTTCC	1	+
chr3	3010120	3010130	GGGATTTTCC	1	+
chr3	31514499	31514509	GGGGTTTCCC	1	-
chr3	34242217	34242227	CTGGCTTTCC	1	-
chr3	38390549	38390559	GGGACTTCCC	1	-
chr3	40271072	40271082	TGGAGTTTCC	1	-
chr3	42441304	42441314	GGGGGTTTCC	1	+
chr3	43995463	43995473	GTGACTTTCC	1	+
chr3	45229402	45229412	GGGATATCCC	1	+
chr3	46054970	46054980	GGGGGATTCC	1	+
chr3	46294652	46294662	GGGGAATCCC	1	+
chr3	47404422	47404432	GGGGGTTTCC	1	-
chr3	48222179	48222189	GGGGAATTCC	1	-
chr3	48983619	48983629	CTGAATTTCC	1	+
chr3	48998537	48998547	CTGAATTCCC	1	-
chr3	49025420	49025430	GTGAAATTCC	1	+
chr3	49334338	49334348	TGGACTTTCC	1	+
chr3	49658889	49658899	CTGAATTTCC	1	-
chr3	51569766	51569776	GGGACTTCCC	1	+
chr3	53073485	53073495	GGGGAATCCC	1	+
chr3	53578577	53578587	GGGACTTTCC	1	+
chr3	55196195	55196205	GTGAGTTTCC	1	-
chr3	55506296	55506306	TGGAAATCCC	1	+
chr3	55692574	55692584	GGGGAATTCC	1	-
chr3	56833264	56833274	GTGATTTTCC	1	+
chr3	58400520	58400530	GGGCATTTCC	1	+
chr3	62086082	62086092	TGGGATTTCC	1	+
chr3	72016589	72016599	CGGATATTCC	1	+
chr3	72016693	72016703	CTGGGTTTCC	1	+
chr3	72132902	72132912	GGGAGATCCC	1	+
chr3	72177292	72177302	CTGGCTTTCC	1	+
chr3	74316917	74316927	AGGAATTTCC	1	-
chr3	75653918	75653928	GGGGAATTCC	1	-
chr3	75908285	75908295	CTGAAATTCC	1	-
chr3	78968382	78968392	GTGAATTCCC	1	-
chr3	892978	892988	GGGAGTTCCC	1	-
chr3	98048423	98048433	GTGACTTCCC	1	+
chr3	98507734	98507744	CTGGCTTTCC	1	-
chr3	98525480	98525490	TGGGGATTCC	1	-
chr4	102227565	102227575	GTGGCTTTCC	1	-
chr4	103540373	103540383	GGGGTTTCCC	1	+
chr4	10691627	10691637	TGGAGATTCC	1	-
chr4	107187602	107187612	GTGATTTTCC	1	+
chr4	11471954	11471964	TGGGCTTCCC	1	+
chr4	117558206	117558216	TTGGATTTCC	1	-
chr4	119959345	119959355	GTGAATTTCC	1	+
chr4	122874744	122874754	TGGATTTTCC	1	+
chr4	124410274	124410284	GGGAGTTCCC	1	+
chr4	129781133	129781143	TGGGTTTTCC	1	-
chr4	130562554	130562564	CGGAGTTTCC	1	+
chr4	139263367	139263377	GGGAGTTTCC	1	+
chr4	139331144	139331154	CTGGCTTTCC	1	-
chr4	140613752	140613762	GTGAGATTCC	1	-
chr4	140708328	140708338	GGGGATTTCC	1	+
chr4	140719776	140719786	GGGAGATTCC	1	-
chr4	144476088	144476098	GTGAGTTTCC	1	-
chr4	146728286	146728296	GTGAAATTCC	1	-
chr4	147264495	147264505	CTGGGTTTCC	1	-
chr4	14770270	14770280	TGGACTTCCC	1	-
chr4	14809594	14809604	GGGAGTTTCC	1	-
chr4	152564972	152564982	GGGAGATCCC	1	-
chr4	153231464	153231474	GTGGCTTTCC	1	-
chr4	153320527	153320537	TTGAGTTTCC	1	-
chr4	153452767	153452777	GGGATATCCC	1	+
chr4	154341017	154341027	GGGGCTTTCC	1	-
chr4	154347921	154347931	GTGAGTTTCC	1	-
chr4	154415695	154415705	GTGAGTTTCC	1	-
chr4	154415787	154415797	GGGGCTTTCC	1	-
chr4	154994852	154994862	GGGAAATCCC	1	-
chr4	155346745	155346755	CTGAATTTCC	1	+
chr4	159114532	159114542	CTGGATTTCC	1	-
chr4	16122642	16122652	GGGGGATTCC	1	-
chr4	166265010	166265020	TGGGCATTCC	1	-
chr4	175443753	175443763	GTGGGTTCCC	1	-
chr4	176458237	176458247	TTGAGTTTCC	1	+
chr4	180228804	180228814	GGGACATTCC	1	+
chr4	181124711	181124721	TGGGCTTCCC	1	-
chr4	182449858	182449868	GTGGAATTCC	1	+
chr4	185234156	185234166	GGGAGATTCC	1	-
chr4	185366169	185366179	GTGGCTTCCC	1	+
chr4	186929564	186929574	TGGACTTCCC	1	-
chr4	190731249	190731259	TGGAATTCCC	1	+
chr4	190908719	190908729	GGGACATTCC	1	-
chr4	190909643	190909653	TTGAATTTCC	1	+
chr4	1912589	1912599	CTGAGTTTCC	1	-
chr4	2165542	2165552	GTGGATTCCC	1	+
chr4	2188199	2188209	GGGACTTTCC	1	+
chr4	22467908	22467918	GGGTATTTCC	1	+
chr4	3047354	3047364	GTGGTTTTCC	1	+
chr4	3169829	3169839	GGGAGATTCC	1	-
chr4	38080337	38080347	TGGACTTCCC	1	+
chr4	3895618	3895628	TGGGGTTTCC	1	+
chr4	40123325	40123335	CTGAGTTTCC	1	-
chr4	40285740	40285750	GTGGCTTCCC	1	-
chr4	41030914	41030924	CTGGCTTTCC	1	+
chr4	48214707	48214717	TTGGGTTTCC	1	-
chr4	49758	49768	CTGAATTCCC	1	-
chr4	53871521	53871531	GGGGCTTTCC	1	-
chr4	58087082	58087092	CTGGGTTTCC	1	+
chr4	68377529	68377539	GTGGATTCCC	1	-
chr4	69305327	69305337	TTGGGTTTCC	1	-
chr4	69923820	69923830	GTGACTTTCC	1	-
chr4	71814722	71814732	TGGAGATCCC	1	+
chr4	75962166	75962176	GGGGCTTTCC	1	-
chr4	77928654	77928664	GGGACTTTCC	1	+
chr4	7865940	7865950	GTGGATTTCC	1	+
chr4	79873137	79873147	TGGAGATTCC	1	-
chr4	85180469	85180479	TGGAGTTCCC	1	-
chr4	85965146	85965156	GTGGTTTTCC	1	+
chr4	87579246	87579256	GGGGCTTCCC	1	-
chr4	87964248	87964258	TGGAGTTCCC	1	+
chr4	89376602	89376612	CTGAATTCCC	1	+
chr4	89713822	89713832	TGGGTTTTCC	1	-
chr4	9779313	9779323	CTGAATTCCC	1	-
chr5	110201580	110201590	GGGAGATTCC	1	-
chr5	110867574	110867584	TTGAATTTCC	1	+
chr5	112242549	112242559	TTGGATTTCC	1	-
chr5	114911135	114911145	GTGACTTTCC	1	-
chr5	115103285	115103295	GTGAGTTCCC	1	+
chr5	115103316	115103326	GGGGCTTTCC	1	+
chr5	118654178	118654188	CGGGGTTCCC	1	+
chr5	125691841	125691851	GGGAGTTCCC	1	-
chr5	126355786	126355796	GTGGCTTTCC	1	+
chr5	128434927	128434937	TGGGATTCCC	1	-
chr5	131007335	131007345	GGGACATTCC	1	-
chr5	131190061	131190071	CTGAAATTCC	1	-
chr5	131763812	131763822	TGGACTTCCC	1	-
chr5	131822363	131822373	TGGGGATTCC	1	-
chr5	131959277	131959287	GGGAAATCCC	1	-
chr5	136138225	136138235	GTGACATTCC	1	-
chr5	137680626	137680636	GGGAGTTTCC	1	-
chr5	138427803	138427813	GGGGTTTCCC	1	-
chr5	139310270	139310280	TGGATTTTCC	1	-
chr5	140794992	140795002	CGGGCTTTCC	1	+
chr5	14223727	14223737	GTGGCTTCCC	1	-
chr5	142416949	142416959	GTGGATTTCC	1	+
chr5	145846470	145846480	TTGAATTTCC	1	+
chr5	146027750	146027760	GGGAGATTCC	1	-
chr5	146604019	146604029	CTGAATTTCC	1	+
chr5	147660650	147660660	GTGGTTTTCC	1	-
chr5	14768175	14768185	GTGGTTTTCC	1	-
chr5	149191229	149191239	GGGGCTTTCC	1	-
chr5	149486447	149486457	CTGAGTTTCC	1	+
chr5	150456446	150456456	CTGAGTTTCC	1	+
chr5	150508525	150508535	GGGGTTTTCC	1	-
chr5	150877168	150877178	CTGGATTTCC	1	+
chr5	154141089	154141099	GGGAGTTCCC	1	+
chr5	154482395	154482405	TTGAGTTTCC	1	-
chr5	156475089	156475099	GGGAGTTTCC	1	+
chr5	158097296	158097306	GGGCATTTCC	1	-
chr5	158433176	158433186	GGGGTTTCCC	1	+
chr5	158531674	158531684	CTGGATTTCC	1	-
chr5	158789568	158789578	GTGGGATTCC	1	+
chr5	159696164	159696174	CGGGCTTCCC	1	+
chr5	159861178	159861188	GTGGGTTTCC	1	+
chr5	159897040	159897050	TGGGGATTCC	1	+
chr5	167296300	167296310	TTGGGTTTCC	1	+
chr5	167852349	167852359	TTGGCTTTCC	1	+
chr5	168245255	168245265	TTGGCTTTCC	1	+
chr5	169351166	169351176	GGGACTTTCC	1	-
chr5	169471427	169471437	TGGGATTTCC	1	-
chr5	170589706	170589716	TGGGGTTTCC	1	-
chr5	170794483	170794493	CTGAAATTCC	1	-
chr5	171279348	171279358	GGGGCATTCC	1	-
chr5	171334945	171334955	GTGAGTTCCC	1	+
chr5	171611985	171611995	CTGACTTTCC	1	+
chr5	175662314	175662324	CTGAGTTTCC	1	+
chr5	176734167	176734177	GGGAGTTCCC	1	+
chr5	177054230	177054240	CTGGGTTTCC	1	+
chr5	177102333	177102343	CTGAGTTTCC	1	-
chr5	178099796	178099806	GGGTATTTCC	1	-
chr5	180241413	180241423	TGGGGTTCCC	1	+
chr5	180300960	180300970	GGGAGTTCCC	1	-
chr5	18698003	18698013	GGGGTTTCCC	1	+
chr5	219809	219819	TGGGCTTTCC	1	-
chr5	2429074	2429084	GTGGCTTCCC	1	-
chr5	31573812	31573822	GGGACTTTCC	1	+
chr5	31793962	31793972	GGGACTTTCC	1	-
chr5	31794049	31794059	CTGAATTTCC	1	-
chr5	32499562	32499572	GGGGGATTCC	1	-
chr5	32542453	32542463	TGGACATTCC	1	-
chr5	325547	325557	GGGAGTTTCC	1	+
chr5	35901188	35901198	GGGATTTTCC	1	+
chr5	38804574	38804584	TGGGGTTCCC	1	-
chr5	38846806	38846816	CGGGGATTCC	1	-
chr5	39080934	39080944	TGGACTTTCC	1	-
chr5	43564515	43564525	GGGGTTTCCC	1	-
chr5	53686658	53686668	GGGAGTTTCC	1	+
chr5	5437600	5437610	TTGAATTTCC	1	-
chr5	55333501	55333511	GGGGCTTCCC	1	+
chr5	55390602	55390612	TGGATTTCCC	1	-
chr5	55463580	55463590	GTGGCTTCCC	1	-
chr5	56871839	56871849	CGGACTTCCC	1	+
chr5	57758188	57758198	CTGAATTTCC	1	-
chr5	58860578	58860588	GGGAGTTTCC	1	-
chr5	58887202	58887212	GGGTATTTCC	1	+
chr5	65231927	65231937	GTGAAATTCC	1	-
chr5	66712545	66712555	GGGGCTTCCC	1	-
chr5	6735090	6735100	GGGGCATCCC	1	-
chr5	67721094	67721104	GTGGCTTTCC	1	-
chr5	73497834	73497844	TGGGGTTCCC	1	-
chr5	74383108	74383118	GGGGGATCCC	1	+
chr5	74861994	74862004	GTGGTTTTCC	1	-
chr5	75663860	75663870	GGGGATTTCC	1	+
chr5	76912597	76912607	GTGATTTTCC	1	-
chr5	76919145	76919155	TGGGGTTTCC	1	-
chr5	78016757	78016767	CTGAATTTCC	1	-
chr5	78137858	78137868	GTGGATTTCC	1	+
chr5	78998864	78998874	GTGAATTCCC	1	-
chr5	790036	790046	GGGGTTTCCC	1	+
chr5	80485028	80485038	GGGGGTTTCC	1	-
chr5	80521474	80521484	GGGACTTCCC	1	+
chr5	82104972	82104982	GGGAGTTCCC	1	-
chr5	88101151	88101161	CGGACTTCCC	1	-
chr5	90228155	90228165	CTGACTTTCC	1	+
chr5	95064735	95064745	GGGCATTTCC	1	-
chr5	96196958	96196968	TGGGTTTTCC	1	+
chr5	96207639	96207649	GTGAATTTCC	1	+
chr5	96299202	96299212	TTGGCTTTCC	1	+
chr5	96884146	96884156	TTGGCTTTCC	1	-
chr5	98311901	98311911	CTGGGTTTCC	1	-
chr5	9836227	9836237	GGGAGTTTCC	1	+
chr6	105756674	105756684	GTGGTTTTCC	1	-
chr6	106239647	106239657	TGGGATTTCC	1	+
chr6	107220749	107220759	TGGGAATCCC	1	+
chr6	109381158	109381168	GGGACTTCCC	1	+
chr6	109778414	109778424	CTGAATTCCC	1	-
chr6	111612359	111612369	GGGAAATCCC	1	+
chr6	111912318	111912328	GGGGCTTTCC	1	-
chr6	111923216	111923226	CTGAATTTCC	1	+
chr6	112058592	112058602	TGGAGATCCC	1	-
chr6	112083363	112083373	CTGGCTTTCC	1	+
chr6	112337747	112337757	GGGACTTTCC	1	+
chr6	11405697	11405707	GTGACTTTCC	1	-
chr6	115036801	115036811	CTGGCTTTCC	1	+
chr6	115323047	115323057	GGGACTTCCC	1	+
chr6	115323061	115323071	GGGACATTCC	1	+
chr6	11705490	11705500	GGGGGATCCC	1	-
chr6	11706657	11706667	CTGGCTTTCC	1	-
chr6	117785658	117785668	CTGGGTTTCC	1	-
chr6	119635255	119635265	GTGGCTTCCC	1	+
chr6	119784710	119784720	CTGGGTTTCC	1	-
chr6	119797899	119797909	CTGGGTTTCC	1	-
chr6	124091664	124091674	GTGACTTCCC	1	-
chr6	12594891	12594901	TTGACTTTCC	1	+
chr6	127612828	127612838	TTGGCTTTCC	1	+
chr6	131853891	131853901	CTGAATTTCC	1	-
chr6	132219963	132219973	TGGGTATTCC	1	-
chr6	1328466	1328476	GGGACATTCC	1	+
chr6	13470616	13470626	CTGGCTTTCC	1	-
chr6	136929534	136929544	GTGGCTTCCC	1	-
chr6	137982919	137982929	GGGACATCCC	1	-
chr6	138153493	138153503	TGGGGATTCC	1	+
chr6	138194598	138194608	TGGACTTTCC	1	-
chr6	138203863	138203873	GGGACTTCCC	1	-
chr6	138338619	138338629	GGGGAATTCC	1	+
chr6	138611066	138611076	GTGGCTTCCC	1	-
chr6	139037335	139037345	GGGGCTTTCC	1	+
chr6	139961764	139961774	GTGGGTTTCC	1	-
chr6	140202980	140202990	GGGCATTTCC	1	-
chr6	144474596	144474606	TGGAGTTTCC	1	-
chr6	1445688	1445698	GGGAGATTCC	1	+
chr6	144586719	144586729	TTGGCTTTCC	1	+
chr6	144670483	144670493	CTGGGTTTCC	1	+
chr6	14596836	14596846	TGGGGTTTCC	1	+
chr6	14666400	14666410	TGGGTTTCCC	1	-
chr6	147271685	147271695	GGGGCTTTCC	1	-
chr6	14857904	14857914	GGGGCTTCCC	1	-
chr6	149492310	149492320	TGGGCTTTCC	1	-
chr6	152051463	152051473	GGGAGTTCCC	1	-
chr6	152120792	152120802	TTGGATTTCC	1	-
chr6	15233228	15233238	TTGGCTTTCC	1	-
chr6	15352784	15352794	TGGGGTTTCC	1	+
chr6	155153545	155153555	GTGGAATTCC	1	-
chr6	155523139	155523149	TTGAATTTCC	1	+
chr6	155760691	155760701	GTGGGTTTCC	1	+
chr6	155832299	155832309	GGGACTTCCC	1	-
chr6	157250360	157250370	GGGGCTTTCC	1	+
chr6	157355790	157355800	GGGGGATTCC	1	+
chr6	160151730	160151740	CTGAATTTCC	1	+
chr6	160393544	160393554	TTGGATTTCC	1	+
chr6	162097775	162097785	GGGACTTTCC	1	+
chr6	162163312	162163322	GGGAGTTCCC	1	+
chr6	16223315	16223325	GGGGCTTTCC	1	-
chr6	16393133	16393143	TGGGCTTTCC	1	+
chr6	164125461	164125471	TGGACTTCCC	1	+
chr6	164379842	164379852	GGGGAATTCC	1	+
chr6	164503362	164503372	CGGATTTTCC	1	-
chr6	16505422	16505432	GTGGCTTCCC	1	-
chr6	166443203	166443213	GGGACTTTCC	1	-
chr6	167088994	167089004	GGGATTTTCC	1	-
chr6	170784390	170784400	GGGGTTTTCC	1	-
chr6	17957955	17957965	GGGGTTTTCC	1	-
[truncated: 4,329 more rows]
