# Supplementary material for: Relationship between histone modifications and transcription factor binding is protein family specific
Source: Genome Res. 2018 Mar;28(3):321–33. doi: 10.1101/gr.220079.116 (PMC5848611; doi:10.1101/gr.220079.116)
Supplement: Supplemental Material [file supp_gr.220079.116_Supplemental_Material.zip › Supplemental_Material/RELA/RELA.00000000001]

0	1	0.0178341	0.0165047	0.00296273	0.0131944	0.0439165	0.0138881	0.0224219	0.0103199	0.00297825	0.0137472
0	1	0.0810383	0.0709231	0.0070943	0.0172375	0.0583806	0.0464147	0.0760013	0.0329142	0.00805189	0.0120163
0	1	0.0195149	0.0188155	0.00538166	0.07334	0.0232904	0.0147419	0.0373954	0.0222116	0.0128709	0.00282056
0	1	0.0100961	0.0129464	0.00354714	0.0351466	0.0155388	0.00494565	0.0118118	0.0122424	0.0284075	0.0132233
0	1	0.00471078	0.00654126	0.0288725	0.0110237	0.010649	0.010629	0.00320531	0.0107108	0.00826028	0.031382
0	1	0.0121143	0.00877513	0.00667786	0.00377022	0.0150282	0.00777175	0.00399145	0.0122549	0.0116212	0.0182904
0	1	0.00840969	0.00412619	0.00358777	0.00826955	0.00797211	0.0108547	0.00327785	0.0038113	0.00247315	0.014927
0	1	0.00672889	0.00867629	0.0080147	0.00274493	0.00672442	0.00910804	0.00195946	0.00343996	0.00739006	0.00968394
0	1	0.0649418	0.0584453	0.00596608	0.0208564	0.0744989	0.028601	0.265768	0.0285845	0.0143338	0.0257945
0	1	0.00403621	0.00401307	0.00896945	0.019022	0.0124536	0.00791029	0.0362001	0.0107689	0.00858636	0.0442334
0	1	0.00403621	0.003677	0.00896945	0.019022	0.0127662	0.00793974	0.0368056	0.00967984	0.00866911	0.0442759
0	1	0.0847903	0.0271195	0.00659112	0.0318611	0.0285248	0.0709562	0.108749	0.0378786	0.0108767	0.0147358
0	1	0.00807523	0.00255896	0.0112126	0.00363054	0.00789702	0.00614399	0.00327785	0.00805268	0.00396228	0.00881596
0	1	0.00908427	0.0189199	0.00991716	0.0437977	0.0436923	0.0115024	0.00719676	0.0145612	0.0234819	0.020002
0	1	0.0319636	0.0144036	0.0065505	0.0109868	0.0560971	0.0139764	0.0111202	0.0129976	0.0140944	0.0134193
0	1	0.011804	0.00540567	0.00717555	0.0459271	0.0200217	0.00818565	0.0564491	0.00727083	0.0170432	0.0121094
0	1	0.0020181	0.00341451	0.0152114	0.00674409	0.0148767	0.00448466	0.00459625	0.00498406	0.0115592	0.0101242
0	1	0.00672889	0.00327064	0.0147893	0.00363054	0.00646915	0.00826354	0	0.00330153	0.00223368	0.0188128
0	1	0.0280106	0.0312907	0.00479724	0.00981358	0.0897082	0.0135937	0.0166068	0.0181228	0.00764697	0.0069697
0	1	0.243293	0.54581	0.0072154	0.0106992	0.213444	0.0981088	0.0556264	0.13997	0.00878594	0.0143178
0	1	0.0192608	0.0197359	0.00533296	0.0316425	0.0289876	0.0050634	0.0776039	0.00964125	0.0223619	0.0105273
0	1	0.0336444	0.317009	0.00819022	0.0297033	0.187843	0.0320987	0.0550572	0.0634299	0.0103977	0.132145
0	1	0.0240313	0.00981194	0.00767873	0.0419268	0.0242494	0.0126615	0.0358358	0.0118835	0.0197591	0.00814571
0	1	0.0135718	0.0169287	0.00713493	0.0398189	0.0159456	0.0174034	0.00766106	0.0145612	0.00929283	0.010568
0	1	0.0208612	0.00483787	0.0285397	0.0342698	0.0277304	0.0133385	0.00701735	0.0116522	0.0227962	0.0128488
0	1	0.00403621	0.0223343	0.00650988	0.0333077	0.0189501	0.00695784	0.119784	0.00939093	0.0286677	0.0212617
0	1	0.131261	0.0348838	0.00830376	0.0840782	0.0488622	0.0852859	0.284781	0.0402047	0.0588135	0.0165924
0	1	0.0269155	0.089042	0.00713493	0.0416516	0.0541838	0.023686	0.0138612	0.0122549	0.0113556	0.0104312
0	1	0.00908427	0.00611735	0.00713493	0.00469988	0.0114626	0.00780296	0.00376839	0.00652816	0.00420174	0.0166711
0	1	0.0100933	0.0149109	0.00417219	0.0822063	0.00886218	0.0125738	0.0799238	0.0130172	0.0200541	0.0103568
0	1	0.0232138	0.0409236	0.00600671	0.0507951	0.0798298	0.0193844	0.0191197	0.016848	0.0103977	0.0214473
0	1	0.0179822	0.0170759	0.0102195	0.0125144	0.0268521	0.00967659	0.00791036	0.0131018	0.00723468	0.0989297
0	1	0.00302715	0.00327064	0.00479724	0.00730512	0.00988322	0.00519156	0.00391892	0.0130172	0.0049463	0.0133077
0	1	0.149268	0.0841746	0.0070943	0.0625455	0.0629529	0.0788057	0.459427	0.0405368	0.0464815	0.0191812
0	1	0.00676628	0.0128753	0.00713493	0.0115185	0.0326334	0.0134471	0.0128063	0.00959677	0.00306422	0.0346448
0	1	0.0090871	0	0.0166075	0.0070246	0.00591081	0.00674199	0.00990608	0.00272004	0.0542547	0.0514187
0	1	0.0084125	0.0126586	0.00951323	0.00427968	0.02267	0.00846041	0.00595091	0.0103395	0.00691437	0.0109393
0	1	0.0538105	0.0263167	0.0102357	0.0640104	0.0726977	0.041637	0.0416703	0.017595	0.0254761	0.0188409
0	1	0.0366772	0.0108201	0.00116884	0.0168822	0.0282726	0.0199842	0.114765	0.0106065	0.0265997	0.012487
0	1	0.00807523	0.00461492	0.00456172	0.00698056	0.0105449	0.00683165	0.00463252	0.00842401	0.0160559	0.00922117
0	1	0.00807523	0.00398232	0.00409095	0.00698056	0.0093727	0.00619246	0.00463252	0.00842401	0.0147943	0.00896387
0	1	0.0020181	0.00768458	0.00892881	0.0153034	0.0111912	0.00906819	0.00331412	0.00498406	0.00616981	0.0410839
0	1	0.0232166	0.0495379	0.00596608	0.0325026	0.0696144	0.0125517	0.213552	0.0138706	0.0158307	0.0298606
0	1	0.108008	0.0247072	0.00534104	0.059608	0.0282218	0.0778638	0.137348	0.0352939	0.0138288	0.0154649
0	1	0.0935012	0.11327	0.0125979	0.0260128	0.113298	0.0475141	0.168138	0.0461942	0.014839	0.0136421
0	1	0.00706617	0.00953184	0.00990935	0.00641951	0.00764175	0.00919698	0.00135466	0.00535539	0.0124829	0.015265
0	1	0.013795	0.00427006	0.00475661	0.00432373	0.0069429	0.0216909	0.00530985	0.00725128	0.0059565	0.00508038
0	1	0.00807523	0.0064051	0.0139857	0.0107655	0.0104416	0.00956924	0.00199572	0.00420222	0.0106372	0.0557702
0	1	0.00672889	0.0153615	0.00471599	0.0338167	0.0187208	0.00921599	0.0145024	0.016943	0.0135893	0.0126599
0	1	0.00471078	0.00682902	0.00475661	0.0447393	0.00713121	0.00873517	0.0210392	0.00811673	0.0152917	0.0341317
0	1	0.0458387	0.00725294	0.00703752	0.0412383	0.0264909	0.0404192	0.125935	0.0160466	0.013143	0.0299543
0	1	0.0319636	0.0204381	0.00534104	0.0301648	0.0293416	0.0102175	0.0701955	0.0115122	0.0116004	0.00689389
0	1	0.259027	0.262043	0.00530041	0.0400444	0.117805	0.132282	0.54696	0.125055	0.0158229	0.00965044
0	1	0.26158	0.2619	0.00530041	0.0389581	0.114797	0.13317	0.545555	0.127999	0.0158229	0.0101285
0	1	0.00336444	0.00483787	0.00592545	0.016189	0.00407614	0.0124266	0.00274363	0.00727083	0.00468069	0.0595096
0	1	0.0821275	0.0224782	0.00475661	0.0181093	0.0302563	0.0418188	0.0981558	0.0275588	0.00989263	0.00731932
0	1	0.0151414	0.00554954	0.0144714	0.00684493	0.0282495	0.0107676	0.00335039	0.0128803	0.0154692	0.00784545
0	1	0.0402167	0.0301606	0.00703752	0.0188099	0.0637399	0.0177566	0.0293689	0.019466	0.00691437	0.0533841
0	1	0.0319664	0.0419099	0.00830376	0.012234	0.0555262	0.0227023	0.0244447	0.0140579	0.00569086	0.0399091
0	1	0.0298642	0.0109552	0.00596608	0.0349746	0.0206838	0.0157539	0.0995378	0.0126066	0.0130842	0.0245716
0	1	0.0131233	0.00426457	0.00780061	0.00823477	0.0214974	0.0127798	0.00391892	0.00804288	0.0121002	0.0101301
0	1	0.0416755	0.0675424	0.00233768	0.06121	0.0376612	0.0189235	0.019571	0.0141899	0.0118607	0.0709473
0	1	0.00471078	0.00938796	0.00775997	0.0199077	0.0320426	0.0150766	0.00557461	0.0095772	0.0101321	0.0543537
0	1	0.103202	0.0180478	0.00300335	0.0250834	0.039836	0.0707323	0.102859	0.0436054	0.0214518	0.0120634
0	1	0.0854687	0.0596941	0.00354714	0.0282271	0.0415235	0.047586	0.140615	0.0283976	0.0185837	0.0162719
0	1	0.163637	0.0248109	0.0113072	0.106907	0.0751585	0.118604	0.256244	0.0638934	0.0560464	0.0156615
0	1	0.0100933	0.00924411	0.0112665	0.00427968	0.020277	0.00473095	0.0107285	0.00420222	0.00518578	0.0118419
0	1	0.0565237	0.0680958	0.010536	0.0336758	0.0624869	0.0424521	0.340086	0.0279757	0.0135662	0.0398151
0	1	0.0164877	0.00327064	0.00354714	0.00460424	0.0296975	0.00801113	0.00192318	0.0042218	0.00616981	0.0121154
0	1	0.00437349	0.00668515	0.00767873	0.00976953	0.01238	0.00744969	0.00534612	0.00766175	0.00396228	0.0352836
0	1	0.0262438	0.0160732	0.00413157	0.0407462	0.0422845	0.0188477	0.0847293	0.0122745	0.0227869	0.00813076
0	1	0.00100905	0.0138019	0.00717555	0.0607424	0.00804855	0.00992249	0.00869649	0.0068995	0.0111161	0.0148866
0	1	0.106193	0.0670854	0.00592545	0.0811308	0.0780568	0.0694432	0.407469	0.0315477	0.0200063	0.036592
0	1	0.12699	0.0361231	0.00717555	0.0298265	0.0525255	0.0651228	0.278232	0.0239852	0.0231216	0.0215897
0	1	0.132454	0.0744589	0.00588483	0.0958692	0.0810629	0.112429	0.259591	0.060942	0.0236963	0.0165151
0	1	0.031602	0.0128706	0.00992968	0.0455388	0.0209023	0.0233408	0.123457	0.00714377	0.0226807	0.0705436
0	1	0.0713306	0.00978063	0.00594169	0.109124	0.0458086	0.061925	0.14773	0.0235606	0.0405895	0.0115516
0	1	0.0174996	0.0440932	0.00175326	0.0723851	0.0489091	0.0172648	0.0428003	0.0205731	0.00593034	0.0210945
0	1	0.0839652	0.0174965	0.00750023	0.0603136	0.0358082	0.0517171	0.282748	0.0282493	0.0436938	0.0132333
0	1	0.143832	0.126038	0.00475661	0.00641951	0.0285252	0.192132	0.0512265	0.192935	0.0109444	0.00823284
0	1	0.0347974	0.0543049	0.00705385	0.0423572	0.0449318	0.0194918	0.0520946	0.0145221	0.0186988	0.0190382
0	1	0.104163	0.0373092	0.00596608	0.110193	0.0843075	0.0531517	0.18066	0.0433904	0.058225	0.0126415
0	1	0.0952451	0.0139458	0.00423323	0.0325232	0.032815	0.070864	0.266272	0.0310705	0.0271545	0.0237893
0	1	0.0201895	0.0227297	0.00592545	0.035641	0.0421424	0.0173145	0.167663	0.0100316	0.0243566	0.0588831
0	1	0.0284001	0.0157854	0.00454175	0.0920205	0.0380638	0.0239329	0.053249	0.0220188	0.032151	0.0118678
0	1	0.100773	0.122645	0.00600671	0.0390799	0.0973351	0.0503232	0.0597218	0.0375002	0.0103008	0.0134751
0	1	0.0759071	0.023001	0.00713493	0.0712985	0.03584	0.0504139	0.267796	0.0148577	0.0256894	0.0277553
0	1	0.135701	0.0919512	0.00417219	0.0164516	0.0399412	0.0777921	0.188101	0.0869713	0.0168331	0.00812775
0	1	0.109686	0.0888336	0.00427298	0.0217857	0.050327	0.0681867	0.173899	0.0817203	0.0198556	0.0077067
0	1	0.0249002	0.0265967	0.00596608	0.0284206	0.0405694	0.016205	0.00597003	0.0214982	0.0157968	0.0137322
0	1	0.119343	0.0475209	0.0100977	0.0293358	0.0907585	0.0455718	0.1493	0.0175907	0.0355558	0.0121447
0	1	0.0346591	0.0311403	0.00892881	0.0153034	0.0459516	0.0206901	0.00459625	0.0237475	0.0150784	0.031128
0	1	0.00403902	0.00213503	0.0149356	0.0070246	0.00488975	0.0035326	0.00199572	0.00805268	0.0138288	0.00385785
0	1	0.00571983	0.0148442	0.00545467	0.030803	0.0235873	0.0114741	0.0268827	0.0111213	0.00888244	0.0173581
0	1	0.00941874	0.00341451	0.00959448	0.00976953	0.0119731	0.00776309	0.00459625	0.00611765	0.00518578	0.0347614
0	1	0.0346562	0.00483787	0.00659112	0.042871	0.0244292	0.013701	0.0564753	0.0126458	0.0315916	0.0196244
0	1	0.039141	0.013867	0.00296273	0.0516728	0.0334823	0.0298353	0.14063	0.0151866	0.029016	0.0256472
0	1	0.045427	0.00739683	0.00965933	0.0332034	0.0340369	0.0389699	0.0686331	0.0210502	0.0207692	0.00813076
0	1	0.0108039	0.0320101	0.00354714	0.0232577	0.050744	0.0129946	0.0307538	0.00920744	0.010611	0.0148062
0	1	0.0178341	0.0125225	0.00596608	0.0297213	0.0293944	0.0114741	0.0918264	0.0128076	0.0221294	0.0144963
0	1	0.0537164	0.0278762	0.00951323	0.0196271	0.0364789	0.0380929	0.0825203	0.01483	0.00914808	0.00891549
0	1	0.256799	0.34303	0.00830376	0.0523675	0.105479	0.120586	0.390196	0.20126	0.0158229	0.0113237
0	1	0.00672889	0.00291694	0.0262992	0.0100941	0.00646915	0.00695784	0.00463252	0.0164767	0.0244659	0.0103201
0	1	0.00471078	0.00654126	0.00998402	0.00578861	0.00905564	0.014792	0.00399145	0.00766175	0.0150291	0.0137531
0	1	0.0742787	0.0160424	0.00685087	0.0537162	0.0392548	0.0427073	0.227538	0.0192309	0.0476589	0.0102173
0	1	0.0412319	0.0700343	0.00354714	0.0710641	0.0447654	0.0349719	0.063895	0.0300101	0.0160537	0.0720589
0	1	0.0114396	0.0243255	0.017395	0.0435877	0.0216011	0.022595	0.0577923	0.0133152	0.0140878	0.137946
0	1	0.00740064	0.00668515	0.00233768	0.00609495	0.00626664	0.00718295	0	0.00842401	0.0059446	0.0094186
0	1	0.138019	0.191634	0.00596608	0.0226085	0.115338	0.0720831	0.223432	0.0822744	0.00759655	0.0128838
0	1	0.011403	0.00668515	0.00596608	0.00426287	0.00801046	0.00720377	0.00463252	0.0111213	0.00965315	0.015573
0	1	0.0252347	0.0106675	0.0070943	0.0262391	0.0214746	0.0270213	0.0940295	0.00727083	0.011459	0.0473841
0	1	0.0261696	0.019056	0.0178982	0.00722005	0.0306708	0.0213175	0.0158019	0.010688	0.00917418	0.0240472
0	1	0.195372	0.0768593	0.0101686	0.0537461	0.0533407	0.133533	0.384564	0.0765616	0.0414862	0.0117454
0	1	0.0202445	0.0191966	0.00296273	0.0374092	0.010557	0.0091299	0.0285595	0.0113378	0.00507912	0.00458114
0	1	0.0164877	0.0191999	0.0335401	0.0149348	0.0189529	0.0335374	0.00937384	0.0183921	0.0451469	0.213192
0	1	0.0210122	0.020911	0.00771935	0.0124517	0.0163524	0.0048383	0.0064482	0.00955764	0.00222497	0.00325005
0	1	0.199002	0.295041	0.00175326	0.0397713	0.0355605	0.216257	0.509498	0.245456	0.0303648	0.0209039
0	1	0.0210313	0.0107322	0.00592545	0.00916444	0.00906962	0.0207115	0.0166794	0.0131963	0.00431108	0.0146884
0	1	0.00639159	0.00483787	0.0137261	0.00902153	0.012796	0.00685051	0.00783783	0.00383088	0.0128447	0.0458951
0	1	0.109882	0.213877	0.0107227	0.0288585	0.116661	0.0576689	0.0811865	0.0781941	0.00965315	0.0561957
0	1	0.324746	0.236273	0.611332	0.443647	0.373312	0.60576	0.114484	0.408849	0.583637	2.81402
0	1	0.0473949	0.142564	0.00771935	0.0326059	0.0480652	0.0286489	0.12068	0.0316406	0.00792456	0.038559
0	1	0.187368	0.080364	0.00892881	0.0241873	0.0404286	0.131306	0.141091	0.0646981	0.0106557	0.0130227
0	1	0.0114396	0.00739683	0.0070943	0.0132088	0.012937	0.0165387	0.00391892	0.00383088	0.0157968	0.00733069
0	1	0.133374	0.0335696	0.0119322	0.0430529	0.0790495	0.0742032	0.383937	0.0349871	0.0722253	0.00883979
0	1	0.0659452	0.0546168	0.0183295	0.0267474	0.0253524	0.109152	0.0332131	0.108235	0.0231205	0.0964317
0	1	0.0451943	0.0375596	0.00475661	0.0257561	0.0546099	0.016654	0.0128857	0.0267966	0.0089086	0.00802864
0	1	0.0508917	0.05093	0.00417219	0.00976953	0.0998836	0.031056	0.0121074	0.0229265	0.00765893	0.0272165
0	1	0.0349978	0.100387	0.00600671	0.0644154	0.0914549	0.031968	0.0350282	0.0198775	0.0158491	0.0558459
0	1	0.11987	0.197675	0.00955387	0.0712	0.186947	0.0662836	0.124129	0.0709938	0.0145733	0.0183029
0	1	0.15376	0.134321	0.0094726	0.0834785	0.134187	0.0566737	0.155819	0.0515137	0.0311669	0.0229083
0	1	0.0701311	0.0515561	0.0105685	0.126677	0.0896607	0.0320907	0.199709	0.0262053	0.0383102	0.0258329
0	1	0.00840969	0.0213383	0.00475661	0.0103798	0.0239441	0.0107676	0.0084426	0.00555412	0.00917418	0.015306
0	1	0.0141324	0.00611735	0.0162991	0.00609495	0.017486	0.0145559	0.00459625	0.00559809	0.0121263	0.0126303
0	1	0.0290747	0.00473353	0.0113072	0.00976953	0.0494249	0.0155569	0.00983354	0.0122158	0.0049463	0.0164805
0	1	0.138729	0.0636498	0.00530041	0.00791022	0.0408769	0.0732412	0.149223	0.0349257	0.0118607	0.0204984
0	1	0.00100905	0.0064051	0.0131416	0.0030695	0.00249673	0.00625134	0.00399145	0.013408	0.0143077	0.00304343
0	1	0.0234389	0.00768458	0.00354714	0.0300899	0.0198702	0.0254523	0.0633917	0.0103199	0.016118	0.0041828
0	1	0.104	0.0599261	0.00830376	0.00724832	0.0800869	0.0603498	0.0192074	0.0386606	0.00864296	0.0135494
0	1	0.181407	0.0791702	0.00605525	0.0324341	0.0948586	0.112107	0.196837	0.0404641	0.0248082	0.0334495
0	1	0.012786	0.0135142	0.00558298	0.00851532	0.0327525	0.0123861	0.00602345	0.0110122	0.00593034	0.0430657
0	1	0.0605543	0.0458095	0.00899375	0.0285521	0.0863817	0.0292308	0.0137524	0.0276957	0.0185618	0.014927
0	1	0.282825	0.078983	0.0124095	0.0852398	0.0708234	0.188144	0.314603	0.0765711	0.0606662	0.00822086
0	1	0.0258618	0.0143983	0	0.0260026	0.0673854	0.0160665	0.0190435	0.0145221	0.0151331	0.00880321
0	1	0.059222	0.0220543	0.00588483	0.010403	0.0917495	0.0251653	0.00698373	0.0122353	0.0138549	0.0077067
0	1	0.0107922	0.00142336	0.00730542	0.0251904	0.00877978	0.00861679	0.0271427	0.0103199	0.0158229	0.0647334
0	1	0.0202437	0.0125147	0.00542229	0.0347909	0.0218564	0.0125339	0.0402852	0.0195453	0.0164847	0.00585358
0	1	0.029299	0.0146507	0.0070943	0.0103903	0.0411836	0.0203663	0.00395518	0.011864	0.00468069	0.00803464
0	1	0.0571712	0.04694	0.0120134	0.0572622	0.0632239	0.024008	0.222238	0.021832	0.0195458	0.0225248
0	1	0.0235539	0.0129472	0.00780061	0.0233406	0.0209391	0.0158518	0.0159273	0.00857223	0.00998083	0.00625138
0	1	0.193883	0.464585	0.00314946	0.0186818	0.103589	0.0978272	0.0423468	0.222078	0.00763276	0.0148843
0	1	0.0644915	0.0520007	0.0106415	0.0286255	0.0912731	0.0343341	0.0175626	0.0252524	0.027418	0.00844971
0	1	0.0205267	0.0106675	0.00897663	0.00670004	0.00753361	0.0120623	0.00693227	0.00902611	0.0111161	0.0195027
0	1	0.0614644	0.0467027	0.00834439	0.048282	0.0659232	0.0435414	0.255892	0.0180012	0.0261683	0.0502167
0	1	0.180829	0.0372642	0.00951323	0.105907	0.0466422	0.145303	0.391331	0.0800166	0.0639817	0.0181182
0	1	0.0084125	0.0083062	0.0125652	0.00823477	0.0133469	0.0113472	0.00263679	0.00918628	0.0118607	0.0111435
0	1	0.0751072	0.0864454	0.00717555	0.023117	0.0661819	0.0368179	0.107886	0.0279497	0.0108767	0.036479
0	1	0.00942155	0.00735729	0.0151222	0.00893435	0.00779326	0.0105714	0.00530985	0.00805268	0.0123658	0.0508107
0	1	0.0594397	0.0176404	0.0242315	0.0132077	0.0454615	0.0359102	0.0384524	0.0237475	0.0165141	0.0106204
0	1	0.0771118	0.0100996	0.00809273	0.022328	0.0263854	0.0343707	0.0452352	0.0183726	0.0222322	0.01536
0	1	0.0272585	0.0157383	0.076781	0.0531334	0.0301351	0.0461745	0.00858769	0.0402713	0.0842024	0.165898
0	1	0.0164877	0.0174965	0.0040017	0.00984199	0.0108005	0.0113355	0.00263679	0.00955764	0.0124216	0.0173158
0	1	0.0100933	0.00698168	0.013101	0.0070246	0.0212421	0.0145462	0.00317101	0.0118835	0.0101321	0.0197817
0	1	0.0282675	0.00739683	0.0202015	0.00275014	0.0131484	0.00850947	0.00395518	0.0151894	0.0155835	0.0119792
0	1	0.0442445	0.0258927	0.00713493	0.00548986	0.0716525	0.0236444	0.00651943	0.0152844	0.0145733	0.00829177
0	1	0.0751466	0.0979184	0.00592545	0.0490127	0.0883044	0.0300621	0.346113	0.0260147	0.0412675	0.0197043
0	1	0.179909	0.0772486	0.0156012	0.128174	0.0638404	0.164762	0.465094	0.103202	0.0841146	0.0285005
0	1	0.0350197	0.0486236	0.00884758	0.0234079	0.0881135	0.0263441	0.0455914	0.0314092	0.0113556	0.0187235
0	1	0.00639159	0.00455012	0.0229307	0.00785863	0.0195729	0.0148994	0.00391892	0.00766175	0.0138014	0.0121154
0	1	0.00100905	0.00142336	0.0111852	0.00427968	0.00422768	0.00603665	0.00324158	0.00076226	0.00861681	0.0136302
0	1	0.0625604	0.0777244	0.00526758	0.00826202	0.13603	0.0273572	0.0304957	0.0396019	0.0066749	0.00814759
0	1	0.0889738	0.0523838	0.00650988	0.0567985	0.0567554	0.067617	0.317282	0.0418513	0.0395121	0.0156075
0	1	0.0195149	0.0124916	0.00175326	0.00795427	0.0251668	0.010629	0.00536493	0.00496448	0.00593034	0.0709193
0	1	0.0259046	0.0601818	0.0158621	0.00730512	0.0527743	0.0202295	0.0211425	0.0175907	0.010822	0.0565332
0	1	0.132582	0.0701289	0.00780061	0.019022	0.0493124	0.0740675	0.0560162	0.0470258	0.00765893	0.015032
0	1	0.0196243	0.0177947	0.00780061	0.026304	0.043167	0.0157237	0.0842817	0.00767422	0.0153179	0.0484452
0	1	0.236658	0.218917	0.00417219	0.0294924	0.039934	0.242057	0.439137	0.221489	0.0237213	0.0175823
0	1	0.10283	0.028164	0.00955387	0.0518129	0.0275708	0.0704297	0.303808	0.0301491	0.0387474	0.0104282
0	1	0.0587302	0.0261805	0.00951323	0.0241433	0.0635507	0.0295102	0.0350792	0.0137598	0.0239869	0.0161159
0	1	0.242006	0.122775	0.01552	0.0271896	0.0508785	0.19189	0.24581	0.161228	0.019525	0.0124373
0	1	0.0275901	0.0323275	0.00717555	0.0336324	0.0470534	0.0178328	0.0603215	0.0176103	0.0155573	0.0105303
0	1	0.00134634	0.00463468	0.0176146	0.00734917	0.00848264	0.00638991	0.00260051	0.010359	0.0167808	0.0239338
0	1	0.0561235	0.0075407	0.0101383	0.0626001	0.0524792	0.0342012	0.0539632	0.0199036	0.0261499	0.00417681
0	1	0.0114396	0.0110914	0.00534104	0.0174873	0.0112583	0.0120542	0.026986	0.00727083	0.017114	0.0240592
0	1	0.0464304	0.0135142	0.0070943	0.00653749	0.0656029	0.0258056	0.00587836	0.0187439	0.014581	0.0241505
0	1	0.00807523	0.0135844	0.00780061	0.0128831	0.022158	0.00787549	0.0174821	0.014913	0.0111816	0.013125
0	1	0.0191776	0.0176404	0.011429	0.0163844	0.0272553	0.0184632	0.0241413	0.0107303	0.0206049	0.0104931
0	1	0.233345	0.661386	0.00830376	0.0679978	0.189447	0.0996186	0.285398	0.225768	0.0078984	0.0191375
0	1	0.149315	0.992996	0.00959448	0.0596529	0.233052	0.0652773	0.284688	0.233264	0.00813788	0.0236516
0	1	0.0810788	0.140612	0.0070943	0.0355798	0.155597	0.0341557	0.208529	0.0497426	0.0241796	0.020893
0	1	0.031217	0.0262464	0.00935083	0.0153034	0.0446779	0.0228904	0.0415985	0.0149522	0.021222	0.0128247
0	1	0.0220123	0.0273084	0.00821758	0.015023	0.0445263	0.0191397	0.0247095	0.0160858	0.0156107	0.0128772
0	1	0.0329755	0.0504662	0.00596608	0.0140828	0.0546781	0.0193942	0.0203444	0.0198971	0.00691437	0.0483463
0	1	0.0321077	0.0304499	0.00892881	0.0125144	0.0485495	0.0272186	0.00527358	0.0203271	0.0113817	0.0164852
0	1	0.0104306	0.0165047	0.00534104	0.0134001	0.0175249	0.00773364	0.00855142	0.0185529	0.00643542	0.0395716
0	1	0.00437349	0.0100996	0.0148542	0.0125585	0.0126352	0.0185393	0.00395518	0.0137794	0.0190145	0.0450818
0	1	0.0302828	0.0327453	0.00350652	0.00553391	0.0778701	0.0128185	0.0112607	0.0202065	0.0101822	0.0156296
0	1	0.0131205	0.0667153	0.00296273	0.0273009	0.0353052	0.0100298	0.0679154	0.0126066	0.0123658	0.0547804
0	1	0.0020181	0.00127948	0.0136448	0.00367459	0.00697968	0.00826354	0.00327785	0.0103069	0.0158229	0.00689529
0	1	0.120277	0.401483	0.0102925	0.0542514	0.202518	0.0677049	0.0441782	0.0978835	0.0128447	0.0349096
0	1	0.021533	0.0284517	0.0127854	0.00432373	0.0208353	0.00800784	0.00047037	0.0145416	0.00864296	0.0249618
0	1	0.0104306	0.0179204	0.00826313	0.00472306	0.0119731	0.00744969	0.00195946	0.00343996	0.00765893	0.00782349
0	1	0.0090871	0.00611735	0.00704116	0.0110237	0.00804855	0.0131974	0.00970889	0.0125302	0.00569086	0.00934084
0	1	0.00100905	0.00311798	0.00417219	0.0124552	0.00224147	0.00579073	0.00459625	0.00459313	0.0103977	0.0107195
0	1	0.0730509	0.0735994	0.00834439	0.00795427	0.0499463	0.0258188	0.0373444	0.0321128	0.00521517	0.0110628
0	1	0.00487802	0.00260399	0.00713493	0.00488477	0.00947642	0.00436669	0.00263679	0.0109861	0.00963485	0.0114498
0	1	0.0383608	0.0305452	0.00534104	0.00947221	0.0492645	0.0200523	0.00580583	0.0164892	0.00816404	0.0442434
0	1	0.0242257	0.0297312	0.00475661	0.0497414	0.0482274	0.0239167	0.197741	0.0118444	0.0229418	0.047286
0	1	0.0615746	0.0266835	0.0113232	0.00916444	0.0352668	0.0245777	0.00479147	0.0119345	0.00643542	0.015999
0	1	0.0178341	0.00412619	0.0237831	0.00520933	0.0150217	0.00638991	0.00195946	0.0130172	0.010611	0.00666642
0	1	0.156116	0.141675	0.00892881	0.0285111	0.0385993	0.173572	0.286547	0.227822	0.0303462	0.0126561
0	1	0.185234	0.0880779	0.00680208	0.0370178	0.0602012	0.145618	0.316885	0.115116	0.0172882	0.0154258
0	1	0.00134634	0.00334172	0.00552769	0.00855935	0.0146214	0.013222	0.00399145	0.00727083	0.0133498	0.0520653
0	1	0.0442161	0.0173527	0.00706146	0.00399915	0.0262915	0.0147339	0.00331412	0.0202033	0.00828643	0.00593541
0	1	0.0122244	0.00739683	0.0136855	0.00674409	0.0240169	0.0099035	0.00327785	0.00496448	0.0135631	0.0125735
0	1	0.0312947	0.0100996	0.0125033	0.006936	0.040554	0.0208287	0.00723303	0.0178546	0.0153179	0.0104282
0	1	0.0141324	0.0105994	0.00943198	0.0187415	0.0184467	0.00949136	0.0932111	0.0145416	0.0161849	0.0154164
0	1	0.0632554	0.0419912	0.00296273	0.0045602	0.0712616	0.0295528	0.00723303	0.0252524	0.00526525	0.0378121
0	1	0.0218731	0.0229021	0.00296273	0.0420545	0.0183246	0.0241251	0.15183	0.0149522	0.0122776	0.0186376
0	1	0.0182554	0.00398232	0.0166888	0.00981358	0.0250152	0.0068303	0.0045237	0.00498406	0.014839	0.0207686
0	1	0.0188403	0.025605	0.00534104	0.00732335	0.030058	0.00921599	0.00263679	0.00920583	0.00345718	0.0131933
0	1	0.00235539	0.00668515	0.0120134	0.00363054	0.0122284	0.00589808	0.00128213	0.00613723	0.0138288	0.0160656
0	1	0.0133765	0.00626123	0.00468352	0.0155272	0.01238	0.00555405	0.0531058	0.00996809	0.0157968	0.0292293
0	1	0.146965	0.192604	0.00809262	0.0162146	0.149429	0.0783476	0.191107	0.0673813	0.0148128	0.0198266
0	1	0.00672889	0.00838858	0.0136205	0.00613899	0.00959557	0.00498608	0.00455997	0.00535539	0.0118607	0.0136767
0	1	0.00672889	0.00838858	0.0136855	0.00613899	0.00911742	0.00473095	0.00455997	0.00535539	0.0118607	0.0134312
0	1	0.178774	0.151948	0.00713493	0.0611802	0.0547127	0.181373	0.464379	0.175295	0.0451176	0.0159709
0	1	0.013795	0.0114155	0.00534104	0.05973	0.0152835	0.00865609	0.0500956	0.0148934	0.0397784	0.00905735
0	1	0.0500768	0.0274142	0.00475661	0.0894919	0.0486441	0.032754	0.0729026	0.0328274	0.0388259	0.0113189
0	1	0.251219	0.10769	0.00600662	0.00775256	0.0897077	0.14173	0.0148262	0.0522673	0.0135893	0.0138927
0	1	0.172849	0.319763	0.00543844	0.0149788	0.190707	0.0885165	0.0499176	0.0806517	0.00589271	0.0133764
0	1	0.0578701	0.0861953	0.00300335	0.0402721	0.0601129	0.0269727	0.0454302	0.0198775	0.0135893	0.0125364
0	1	0.267342	0.251285	0.00943198	0.0459532	0.0149341	0.349903	0.583964	0.420083	0.0493955	0.0190091
0	1	0.155668	0.17898	0.00901006	0.0425704	0.0947855	0.0575582	0.342603	0.0669816	0.0275678	0.0211289
0	1	0.00571983	0.00383844	0.00467536	0.00335002	0.00473821	0.00815621	0.00391892	0.00191544	0.00718001	0.00658232
0	1	0.0225421	0.016641	0.00596608	0.015311	0.0276863	0.0118949	0.0164255	0.00727083	0.0100566	0.0151004
0	1	0.139427	0.0566157	0.0142293	0.027239	0.0560793	0.0605833	0.363669	0.0242638	0.0386964	0.0246497
0	1	0.17513	0.127337	0.00586868	0.0419112	0.0216554	0.237448	0.438384	0.134592	0.0247262	0.0206122
0	1	0.00882248	0.0102435	0.00447248	0.0220035	0.00723494	0.0134072	0.0642763	0.00498406	0.0155573	0.0359033
0	1	0.122359	0.625455	0.00771935	0.0165577	0.209155	0.072105	0.0936655	0.144435	0.00996035	0.0212754
0	1	0.019513	0.00930889	0.00596608	0.0783765	0.0250748	0.0128872	0.0423774	0.0157144	0.0231597	0.00956065
0	1	0.0100961	0.00782076	0.00650988	0.057079	0.0146214	0.0150067	0.039443	0.00611765	0.0116212	0.0918231
0	1	0.0814819	0.0853298	0.0101789	0.0351144	0.0895933	0.0324101	0.0275014	0.0246173	0.0116745	0.0241896
0	1	0.0123366	0.00978238	0.0148542	0.00920849	0.0250607	0.0148301	0.00391892	0.00383088	0.00842963	0.0399042
0	1	0.00302715	0.00284671	0.0156872	0.00618304	0.0196627	0.00853891	0.00394747	0.0111017	0.0054514	0.0148024
0	1	0.00706617	0.00575601	0.0161856	0.00810554	0.0110558	0.0095999	0.00527358	0.00650857	0.0121002	0.0315622
0	1	0.0165259	0.0305868	0.00892881	0.0106992	0.0324906	0.0137322	0.0156877	0.0164767	0.0127174	0.0205851
0	1	0.0084125	0.022766	0.00417219	0.056988	0.0224588	0.0139782	0.00926502	0.013799	0.0101321	0.0353272
0	1	0.106639	0.230097	0.00577127	0.0555097	0.119153	0.0394484	0.0898283	0.10746	0.0249853	0.0113574
0	1	0.139151	0.128919	0.00479724	0.015672	0.111164	0.060688	0.0584327	0.0585055	0.0108012	0.0165311
0	1	0.182428	0.0257554	0.0107227	0.11493	0.0603851	0.121694	0.238792	0.0699785	0.0603498	0.0139977
0	1	0.190131	0.118377	0.00471599	0.0192585	0.053899	0.140925	0.337061	0.112748	0.0179877	0.00803458
0	1	0.125694	0.186712	0.0056494	0.0283602	0.159768	0.0696494	0.0878589	0.0489413	0.0133498	0.0232392
0	1	0.148745	0.116259	0.0036284	0.0199958	0.0414411	0.0872156	0.396615	0.0831352	0.0204645	0.00816097
0	1	0.00370173	0.00910793	0.0137261	0.0110237	0.0116142	0.00840214	0.00240464	0.0107303	0.0128447	0.0237542
0	1	0.0115525	0.00454362	0.00358777	0.0914547	0.0164237	0.023686	0.0596614	0.0115903	0.0417066	0.00738775
0	1	0.0491231	0.0560478	0.00757324	0.00637546	0.0613892	0.0244888	0.0139701	0.0265462	0.00718001	0.00832593
0	1	0.410388	0.282517	0.0261965	0.074507	0.210678	0.240992	0.846394	0.204618	0.0994084	0.0174504
0	1	0.033022	0.0209033	0.00887566	0.0415779	0.0209391	0.0160683	0.0269203	0.0184686	0.0239729	0.00677451
0	1	0.154773	0.105407	0.0119078	0.0321856	0.0302985	0.231579	0.437206	0.194472	0.0458579	0.0114625
0	1	0.215735	0.772192	0.00413157	0.0365053	0.182395	0.104747	0.439433	0.232266	0.0145995	0.0193795
0	1	0.051229	0.0489075	0.00784122	0.00799831	0.0910386	0.0241172	0.0139338	0.0328946	0.0049463	0.011616
0	1	0.0336444	0.0137091	0.00300335	0.0684616	0.0178794	0.0148099	0.0269727	0.0122549	0.017865	0.0225703
0	1	0.00571983	0.00710908	0.0350497	0.00762969	0.00906962	0.0142132	0.0052292	0.0101815	0.0358477	0.0121566
0	1	0.138888	0.133634	0.00592545	0.0921506	0.138513	0.0657044	0.37391	0.0310932	0.0220189	0.0942094
0	1	0.019855	0.00341451	0.00834439	0.00883988	0.0121247	0.0124855	0.00260051	0.0145416	0.0103793	0.00787524
0	1	0.0209481	0.0102435	0.00296273	0.0543089	0.0532105	0.0177255	0.0212031	0.0160662	0.0142272	0.00712414
0	1	0.110329	0.0828529	0.0065505	0.0169327	0.112711	0.0544009	0.0870445	0.0275197	0.00840349	0.0183661
0	1	0.223551	0.473635	0.00775997	0.0149788	0.0261605	0.270265	0.354862	0.399417	0.0085156	0.016453
0	1	0.0084125	0.00412619	0.032379	0.00674409	0.0170145	0.0132405	0	0.00881494	0.0162439	0.0169949
0	1	0.0972987	0.0998504	0.00435077	0.0155839	0.118063	0.025342	0.0104746	0.0420418	0.00741946	0.00960348
0	1	0.123489	0.0261805	0.0119322	0.0730743	0.0574853	0.114489	0.34317	0.0440794	0.0395182	0.0121018
0	1	0.0314767	0.0198238	0.00862845	0.0158645	0.0507403	0.010629	0.00675158	0.0152915	0.0089086	0.0193557
0	1	0.040083	0.0184604	0.00530041	0.0655131	0.0481795	0.025467	0.0745781	0.0503731	0.0217533	0.00980487
0	1	0.027478	0.011947	0.01677	0.0107432	0.0463356	0.0190261	0.0045237	0.011864	0.014839	0.00908111
0	1	0.00403621	0.00405261	0.00775997	0.00920849	0.00973212	0.00581074	0.00335039	0.00573653	0.0108767	0.0222594
0	1	0.0205267	0.0178215	0.00522696	0.0159045	0.0354818	0.0166492	0.0633788	0.0141703	0.0133511	0.0127448
0	1	0.0893185	0.0443859	0.0166888	0.00730512	0.0539728	0.0471536	0.0264686	0.0294405	0.00914808	0.00885804
0	1	0.0541739	0.0926503	0.00775997	0.0148938	0.0658642	0.0224271	0.0242105	0.0191152	0.00691437	0.0630859
0	1	0.03348	0.0604863	0.0117643	0.112022	0.172727	0.0224876	0.0587071	0.0225747	0.0125781	0.0177809
0	1	0.0581892	0.00882018	0.00794662	0.00609495	0.0754656	0.0309591	0.00530985	0.0124107	0.00888244	0.00926901
0	1	0.277385	0.527712	0.0150168	0.0472298	0.0295059	0.429507	0.690639	0.598966	0.0135893	0.0133478
0	1	0.00538254	0.00853243	0.0101789	0.00767375	0.00473821	0.00739082	0.00331412	0.0026777	0.0066749	0.010335
0	1	0.0765703	0.0630542	0.00354714	0.0116288	0.118522	0.0320882	0.0132202	0.0330315	0.00615555	0.0126341
0	1	0.00773793	0.0146497	0.01552	0.00355693	0.00700471	0.00613478	0.00192318	0.00574632	0.0101321	0.00983324
0	1	0.00773793	0.0146497	0.01552	0.00332162	0.00736145	0.00627216	0.00192318	0.00574632	0.0101321	0.00995786
0	1	0.0063944	0.00458566	0.00688334	0.0109797	0.00778887	0.00780296	0.00395518	0.00725128	0.0049463	0.0254914
0	1	0.175153	0.0799113	0.0101383	0.0113043	0.0568044	0.132549	0.0358987	0.119132	0.0118607	0.0157483
0	1	0.135405	0.194391	0.00530041	0.00762969	0.114467	0.0492825	0.033891	0.0776977	0.0078087	0.0121525
0	1	0.00942155	0.0118031	0.0070943	0.00347927	0.00764175	0.00672295	0.00064106	0.00306861	0.00074456	0.0284521
0	1	0.0168222	0.025885	0.00892881	0.00609495	0.0414713	0.0137322	0.00335039	0.0214412	0.00976853	0.0157811
0	1	0.115404	0.0736805	0.0212127	0.00947788	0.021226	0.126113	0.194273	0.0483833	0.0160657	0.0199285
0	1	0.0121114	0.00626123	0.0023783	0.0624338	0.0132421	0.00695906	0.0269727	0.0095772	0.0215139	0.00499722
0	1	0.00706617	0.00998876	0.0125572	0.00976953	0.0142146	0.00861679	0.00595091	0.0107303	0.00992114	0.0279267
0	1	0.0211695	0.045186	0.00721619	0.0426381	0.0496096	0.0207107	0.0705901	0.0120572	0.0193063	0.0245067
0	1	0.00384187	0.00782076	0.0143511	0.00367459	0.0289096	0.00744969	0.00327785	0.00574632	0.0160886	0.00668394
0	1	0.0324682	0.0126586	0.0023783	0.0706901	0.0420264	0.0327025	0.0590962	0.0382946	0.0369645	0.00704416
0	1	0.0107679	0.0167848	0.0161044	0.0119094	0.0109521	0.0177255	0.00651943	0.0140433	0.00986644	0.0705531
0	1	0.0594614	0.0401473	0.0105523	0.11977	0.0499905	0.0381365	0.0846994	0.0390817	0.0617222	0.0264302
0	1	0.012786	0.0125147	0.00116884	0.05703	0.0158978	0.0227993	0.0374816	0.0149326	0.0123658	0.0958902
0	1	0.00774075	0.011523	0.00534104	0.00427968	0.0190193	0.0112282	0.00267306	0.00844357	0.00691437	0.0163054
0	1	0.0719397	0.15962	0.00450815	0.00869336	0.0787322	0.043591	0.0700469	0.0450149	0.0106372	0.0116042
0	1	0.0255169	0.0324306	0.00834439	0.0103746	0.0678119	0.00508421	0.00862396	0.0107108	0.00739332	0.0278253
0	1	0.0244238	0.0322253	0.00834439	0.0103746	0.0679717	0.00504496	0.00833904	0.0107108	0.00739332	0.0277248
0	1	0.0084125	0.00682902	0.00600671	0.066103	0.00810375	0.00432804	0.0130217	0.00879533	0.0222812	0.0067031
0	1	0.0903158	0.0453046	0.0101789	0.0385612	0.0634233	0.0415188	0.158066	0.0293766	0.027418	0.0136451
0	1	0.0302828	0.0371965	0.00938588	0.00699098	0.0143389	0.0166148	0.0160318	0.0352597	0.00616981	0.0150825
0	1	0.0541141	0.00668515	0.0338888	0.00213984	0.0188219	0.0453892	0.0053613	0.024451	0.00938752	0.00946529
0	1	0.00874698	0.00398232	0.00475661	0.0330712	0.00896588	0.0177566	0.094584	0.00652816	0.0189598	0.0574978
0	1	0.0285992	0.0290931	0.00471599	0.039711	0.0404222	0.0168804	0.0111331	0.0080331	0.00656556	0.0376003
0	1	0.0292716	0.0280058	0.00471599	0.0426231	0.0379211	0.0161935	0.0111519	0.00918628	0.00470684	0.0372865
0	1	0.0584684	0.0179281	0.0142699	0.00814958	0.0476666	0.0231825	0.00388264	0.0122353	0.00962701	0.0121035
0	1	0.0276182	0.0145111	0.0112665	0.00944497	0.0442233	0.0083022	0.00994237	0.0115561	0.0103716	0.0148075
0	1	0.0591472	0.0180862	0.00296273	0.0621231	0.0376982	0.0448055	0.235708	0.025752	0.041266	0.00835361
0	1	0.0222075	0.00540567	0.0165263	0.00670004	0.0186976	0.0131331	0.00662824	0.0107108	0.00989263	0.00761062
0	1	0.167941	0.127172	0.0107227	0.0361848	0.0564258	0.113924	0.184463	0.103849	0.0109028	0.0498354
0	1	0.0252347	0.0191999	0.00721619	0.0190905	0.028706	0.0210354	0.0184965	0.0191164	0.0128447	0.0304049
0	1	0.0863599	0.0427083	0.0023783	0.0116845	0.0363601	0.0545668	0.0491481	0.0544975	0.00593034	0.0267095
0	1	0.0289308	0.134038	0.00713493	0.0174873	0.0742025	0.0210041	0.0283837	0.0277635	0.00694053	0.0634139
0	1	0.0067317	0.00526179	0.0201945	0.00917913	0.00830382	0.0107364	0.00067733	0.0107303	0.00847895	0.0314524
0	1	0.00336444	0.0136885	0.00538166	0.0108673	0.0245481	0.0105616	0.0144298	0.00727083	0.00569086	0.0509956
0	1	0.0100933	0.00725294	0.0195296	0.0070246	0.013913	0.0109823	0.00645755	0.0122549	0.00938752	0.00783347
0	1	0.0356709	0.0603938	0.00179389	0.0368948	0.0644164	0.0230594	0.242447	0.023337	0.0212744	0.00859419
0	1	0.102901	0.203268	0.00421282	0.00802033	0.0582161	0.037665	0.0951441	0.0767727	0.00962701	0.0114625
0	1	0.102358	0.0264682	0.00717555	0.0393615	0.0386326	0.0865326	0.323699	0.0332856	0.0363764	0.00923237
0	1	0.0181685	0.0251811	0.0113072	0.0175208	0.0401442	0.0174906	0.00651943	0.0152844	0.00965315	0.0888546
0	1	0.0181685	0.0261762	0.0113072	0.018978	0.0394454	0.0170882	0.00651943	0.0141312	0.00965315	0.0901964
0	1	0.0385309	0.0511134	0.00673723	0.0132077	0.0486576	0.0261276	0.0835656	0.0335819	0.0132208	0.0177313
0	1	0.0366059	0.0523615	0.00568203	0.0138012	0.0442409	0.0257743	0.0800283	0.0321324	0.0172122	0.0195199
0	1	0.101618	0.168088	0.00892881	0.0149788	0.0936848	0.0590306	0.0497281	0.0763329	0.0100581	0.0568751
0	1	0.0164877	0.00127948	0.0261091	0.00488477	0.0182194	0.0152526	0.00267306	0.0130172	0.0188371	0.0120937
0	1	0.00975885	0.0152176	0.00650988	0.018665	0.0275413	0.00907744	0.00666451	0.00953803	0.00941366	0.0916686
0	1	0.0329726	0.0132824	0.0088882	0.00520933	0.0454437	0.0197376	0.00595091	0.016848	0.0103716	0.0108919
0	1	0.0131233	0.0110881	0.00417219	0.00981358	0.0133451	0.0137911	0.00455997	0.00881494	0.00588897	0.00647423
0	1	0.0902999	0.036905	0.00754883	0.0482626	0.0502916	0.0671361	0.265004	0.0239538	0.0214401	0.0364766
0	1	0.0144697	0.00355839	0.0132229	0.0123296	0.0204057	0.00427838	0.00534546	0.0112488	0.0145733	0.0142354
0	1	0.0063944	0.00825236	0.00542229	0.0180924	0.0183386	0.00720377	0.0111519	0.00645643	0.0165675	0.00626101
0	1	0.0582653	0.0370171	0.00717555	0.0290721	0.0881907	0.0279251	0.0194909	0.0229787	0.010611	0.0292134
0	1	0.00336444	0.00412619	0.00775997	0.0030695	0.0093727	0.00709643	0.00195946	0.0118835	0.00715383	0.00806581
0	1	0.0539559	0.0182081	0.0129792	0.119125	0.0421481	0.0436794	0.0644062	0.0240063	0.043819	0.0158711
0	1	0.0818986	0.162403	0.012476	0.0226526	0.112063	0.0537337	0.0163893	0.0408556	0.0123658	0.0998203
0	1	0.166793	0.0634446	0.00771935	0.0361241	0.0804993	0.120386	0.454608	0.043296	0.0555502	0.0218134
0	1	0.116918	0.0695201	0.00534104	0.0224666	0.066015	0.055481	0.100197	0.0438314	0.00718001	0.0210107
0	1	0.018467	0.0163609	0.0024455	0.00581442	0.0520658	0.0146535	0.00587836	0.0206789	0.00718001	0.0102023
0	1	0.0734309	0.0821593	0.00597311	0.0186146	0.128109	0.0350031	0.181495	0.0230867	0.0106372	0.0207172
0	1	0.248982	0.437663	0.00717555	0.0367788	0.0918344	0.15306	0.599628	0.218216	0.0326519	0.0135767
0	1	0.0104278	0.0192076	0.00479724	0.00602134	0.0224125	0.00601642	0.00329697	0.00910158	0.0118868	0.00728224
0	1	0.00740345	0.00199116	0.014148	0.00618304	0.00713121	0.00908844	0.00324158	0.00544497	0.0078984	0.0155986
0	1	0.00336444	0.00756046	0.00641247	0.00734917	0.00565554	0.0076644	0.00399145	0.00498406	0.0059565	0.0201373
0	1	0.0458897	0.145933	0.00596608	0.0211179	0.110567	0.0280543	0.0544601	0.0392142	0.0089086	0.0474527
0	1	0.0293852	0.0904419	0.00778028	0.0525718	0.0552276	0.0226146	0.0298544	0.0269367	0.020553	0.0104065
0	1	0.0170508	0.00440296	0.00534104	0.00666004	0.0242494	0.00810715	0.00131839	0.00842401	0.00593034	0.00866737
0	1	0.150446	0.0815483	0.00596608	0.0578574	0.102712	0.0693365	0.352065	0.0548732	0.0212482	0.0131527
0	1	0.0164877	0.025605	0.00296273	0.0175314	0.0300551	0.0232702	0.0441843	0.00918628	0.00741946	0.0765219
0	1	0.0020181	0.00327064	0.017192	0.00609495	0.00570561	0.0126725	0.0127387	0.00699399	0.0164385	0.0371264
0	1	0.00235539	0.00412619	0.017549	0.0081832	0.00580708	0.00441635	0.00327785	0.00304904	0.00758492	0.0236634
0	1	0.0154787	0.00810851	0.0111042	0.012424	0.0104416	0.0118274	0.0112604	0.00687992	0.0089086	0.0324053
0	1	0.0970948	0.0276785	0.00413157	0.00842265	0.0205323	0.0579776	0.0876521	0.042721	0.0146234	0.0123599
0	1	0.0158131	0.0181206	0.0108039	0.0202323	0.022172	0.0107676	0.00632856	0.00727083	0.00821215	0.0226053
0	1	0.0144668	0.0153242	0.0102195	0.0208373	0.0219623	0.0107676	0.00671662	0.00727083	0.00840349	0.0226053
0	1	0.0219525	0.032434	0.00592545	0.0202323	0.0585112	0.0182173	0.0711884	0.0237475	0.0133498	0.0269742
0	1	0.040712	0.0056539	0.00233768	0.00943339	0.0331229	0.0184227	0.0152852	0.0143315	0.0118868	0.00271848
0	1	0.00706617	0.00924411	0.0126385	0.00581442	0.00621479	0.00438691	0.00128213	0.00842401	0.0146408	0.0121219
0	1	0.0134606	0.00455012	0.00534104	0.00922647	0.0139844	0.0140855	0.00527358	0.0153236	0.00649009	0.0136638
0	1	0.00658874	0.00142336	0.00830376	0.0125144	0.0162832	0.00853631	0.00399145	0.011864	0.0106242	0.00729165
0	1	0.0280096	0.0243255	0.00892881	0.0133612	0.051264	0.015606	0.0344631	0.026093	0.0140682	0.0142996
0	1	0.00437349	0.00379012	0.00679401	0.0121899	0.00604616	0.0107676	0.00325767	0.00955764	0.00672823	0.027323
0	1	0.0740763	0.222711	0.0065505	0.0438366	0.116028	0.0291689	0.13284	0.068225	0.00961393	0.0390736
0	1	0.00538254	0.00682902	0.00592545	0.00734917	0.00540027	0.00861679	0.00195946	0.00535539	0.00830724	0.00523178
0	1	0.16126	0.255138	0.00951323	0.0814098	0.106362	0.0629264	0.0711287	0.0719998	0.0089086	0.0480237
0	1	0.029611	0.089869	0.0070943	0.0155399	0.0430193	0.016205	0.0314291	0.0283406	0.00723332	0.0594687
0	1	0.00370173	0.00341451	0.00775997	0.0176357	0.00779326	0.00377852	0.00969046	0.00652816	0.0116212	0.0109393
0	1	0.00942155	0.00825236	0.00834439	0.0463697	0.0107174	0.0119348	0.0116519	0.01361	0.0150588	0.0116636
0	1	0.0222646	0.0139381	0.00581139	0.0291409	0.0175205	0.0192234	0.0299359	0.0152844	0.0166625	0.00601511
0	1	0.00740064	0.00142336	0.0270055	0.00274493	0.0139594	0.00388587	0.00320531	0.0053358	0.00682839	0.00751151
0	1	0.059632	0.0204871	0.00826313	0.113527	0.0387281	0.0389936	0.136294	0.0206593	0.0200247	0.0351071
0	1	0.0489829	0.0165377	0.00534104	0.0997978	0.0418725	0.0392091	0.110646	0.00931331	0.043241	0.0157329
0	1	0.0787342	0.0614535	0.0137667	0.0572756	0.13868	0.0362684	0.0388481	0.0461632	0.0279492	0.0139849
0	1	0.167416	0.142598	0.00955387	0.0717895	0.189748	0.0849406	0.328379	0.0466936	0.0483483	0.0240896
0	1	0.00100905	0.00427006	0.00746768	0.00181527	0.00249673	0.00377852	0.00463252	0.00652816	0.00321771	0.00774876
0	1	0.0164877	0.00338925	0.0130073	0.00635866	0.0183636	0.0151632	0.00486101	0.00953803	0.00593034	0.0186346
0	1	0.00899923	0.00668515	0.00421282	0.064195	0.0144699	0.0101684	0.019776	0.0130172	0.0293718	0.00699736
0	1	0.188866	0.0539422	0.0088882	0.143347	0.0442979	0.198356	0.325472	0.130232	0.0706251	0.0178803
0	1	0.0316263	0.0159369	0.0100977	0.0104187	0.0618708	0.0107958	0.0125429	0.00648898	0.00849206	0.00959506
0	1	0.201959	0.0533384	0.00951323	0.0331594	0.0489292	0.13752	0.249945	0.0833349	0.0248676	0.00844674
0	1	0.031289	0.00963934	0.00592545	0.00451209	0.0199938	0.0148994	0.0052373	0.00844357	0.00898523	0.0123674
0	1	0.0377963	0.0183861	0.00420458	0.0150008	0.0918727	0.0255772	0.00783783	0.0189883	0.00782438	0.026999
0	1	0.0494682	0.0180643	0.0107227	0.00581442	0.0847484	0.0235162	0.00195946	0.00766175	0.00888244	0.0142349
0	1	0.00134634	0	0.0115912	0.00994922	0.00510603	0.00840214	0.00131839	0.00766175	0.0113817	0.0152025
0	1	0.142115	0.0529134	0.00421282	0.0208878	0.0386155	0.0982896	0.461109	0.0315053	0.026939	0.0160543
0	1	0.00908427	0.0129464	0.0023783	0.029632	0.0152835	0.0119348	0.00463252	0.00879533	0.00420174	0.0149797
0	1	0.0151414	0.0103112	0.0111392	0.0128831	0.0364227	0.0154702	0.00463252	0.0095772	0.0082794	0.0740199
0	1	0.0158131	0.0106719	0.00233768	0.0826912	0.018339	0.0166963	0.0725318	0.0187439	0.00765893	0.00955243
0	1	0.0167101	0.00412619	0.00479724	0.0474851	0.0136489	0.00939372	0.0605134	0.00763079	0.0372214	0.00480594
0	1	0.073448	0.123502	0.00542229	0.0382654	0.0586578	0.041027	0.113809	0.0364404	0.00420174	0.0250363
0	1	0.0155609	0.0163609	0.00175326	0.0287916	0.0384559	0.0154753	0.147587	0.0156753	0.0328956	0.0292784
0	1	0.00672889	0.00199116	0.0119322	0.00767375	0.00664932	0.0111	0.00651943	0.00420222	0.0109714	0.00810419
0	1	0.0322701	0.0389412	0.0123689	0.018978	0.108777	0.0258344	0.0179978	0.0264252	0.00321771	0.0859907
0	1	0.0597779	0.0524818	0.00417219	0.022328	0.0748766	0.0293762	0.0571191	0.0214216	0.0188959	0.0112613
0	1	0.0324438	0.0281563	0.00058442	0.0262588	0.0428991	0.0179714	0.0479805	0.0118852	0.0191916	0.0122545
0	1	0.0802841	0.0213781	0.00409095	0.0675893	0.0327048	0.0525646	0.453609	0.013799	0.0529681	0.0345292
0	1	0.0531304	0.0931531	0.00434261	0.0181364	0.0844274	0.024008	0.028812	0.0502947	0.0131738	0.0553156
0	1	0.0249002	0.0442371	0.00413157	0.0100501	0.0378983	0.0194156	0.00673706	0.0225943	0.00739332	0.04546
0	1	0.0231334	0.0213427	0.0189858	0.00734917	0.0560204	0.0155747	0.0141664	0.0168676	0.0137468	0.0173225
0	1	0.198235	0.0781484	0.0058442	0.074242	0.0657738	0.209912	0.377499	0.13764	0.0393264	0.0195615
0	1	0.126706	0.0631196	0.0113477	0.0767826	0.080337	0.0794114	0.175691	0.0397805	0.0294123	0.0092019
0	1	0.128006	0.0635817	0.0113477	0.0765641	0.0803737	0.0807285	0.177938	0.0405988	0.0292261	0.00909664
0	1	0.10052	0.201206	0.00542229	0.016606	0.0976607	0.0479209	0.0203082	0.104418	0.0101059	0.0179231
0	1	0.00874698	0.0156805	0.00475661	0.0498907	0.023691	0.0106591	0.0151434	0.0106023	0.0259812	0.013875
0	1	0.0100961	0.0106675	0.00966716	0.0110237	0.0150952	0.0131331	0.00621703	0.010359	0.00612168	0.0104529
0	1	0.0048229	0.0196315	0.00771935	0.00367459	0.00804855	0.0132301	0.00331412	0.0107303	0.0049463	0.0108727
0	1	0.19715	0.136535	0.0123947	0.0716567	0.04672	0.258387	0.620815	0.178673	0.0574386	0.0350712
0	1	0.0437434	0.0620213	0.00534104	0.0236536	0.047252	0.0308215	0.237715	0.0198547	0.0371887	0.0370985
0	1	0.00605712	0.00398232	0.00592545	0.00339406	0.00631761	0.00402443	0.00135466	0.0026777	0.00792456	0.00832296
0	1	0.176267	0.142079	0.00596608	0.00719268	0.0976584	0.0838809	0.0345389	0.0375074	0.0138549	0.00774638
0	1	0.0375041	0.0135142	0.00600671	0.0119534	0.0407292	0.0177272	0.0244502	0.0141703	0.0184561	0.0125179
0	1	0.0087498	0.00327064	0.0213235	0.0116288	0.0167355	0.00649726	0.0065557	0.00842401	0.0114442	0.0117844
0	1	0.226516	0.10508	0.00713493	0.0287516	0.0452319	0.156218	0.28793	0.0561617	0.0167808	0.0148357
0	1	0.0208641	0.0352731	0.0101789	0.0343255	0.0439399	0.0213095	0.0143935	0.0137794	0.0155573	0.012794
0	1	0.0318575	0.0355718	0.00625516	0.0321132	0.0941948	0.0211015	0.24603	0.0114535	0.0276979	0.0310028
0	1	0.072008	0.0635731	0.00842564	0.0554875	0.0732109	0.0435236	0.269046	0.0218059	0.0276836	0.0185462
0	1	0.0558519	0.0556239	0.0094726	0.0424459	0.0385074	0.0144578	0.0263656	0.0187439	0.0118345	0.0287982
0	1	0.00773793	0.00142336	0.0123949	0.0106399	0.0108005	0.0107382	0.00263679	0.0103395	0.00792456	0.00602299
0	1	0.0107679	0.0312907	0.00784122	0.04014	0.0369066	0.014792	0.0273632	0.0231205	0.0355167	0.0046018
0	1	0.00672889	0.00398232	0.010057	0.00460424	0.00881435	0.00519156	0.00463252	0.00343996	0.0145472	0.015459
0	1	0.00740345	0.00579662	0.0084174	0.00213984	0.0190036	0.00752759	0.00481059	0.00650857	0.0110715	0.00585926
0	1	0.00773793	0.00412619	0.010057	0.0109797	0.00764175	0.00734236	0.0216266	0.0068995	0.0101321	0.020788
0	1	0.10464	0.114604	0.0065505	0.0231947	0.073934	0.0488299	0.121261	0.033676	0.0111161	0.0308706
0	1	0.0953274	0.0405459	0.00350652	0.0288375	0.0402546	0.0505419	0.179469	0.0198971	0.018201	0.0119742
0	1	0.0374311	0.0203432	0.00892881	0.0795104	0.0339051	0.0297495	0.368725	0.0103199	0.0327654	0.137008
0	1	0.0285992	0.014362	0.00951323	0.0118862	0.0597589	0.0214867	0.00915621	0.0260735	0.0163019	0.0181102
0	1	0.0568667	0.0625067	0.00350652	0.0149788	0.0747133	0.0230563	0.0131114	0.0206397	0.0083534	0.0320597
0	1	0.00740345	0.00246561	0.0123947	0.00769693	0.0141109	0.0115815	0.00324158	0.00996809	0.0155573	0.00814373
0	1	0.00302715	0.00554954	0.00596608	0.00760387	0.00672442	0.00660459	0.00416953	0.00498406	0.00593034	0.00712594
0	1	0.0117741	0.0177843	0.00471599	0.0465322	0.0170149	0.0101307	0.0137524	0.0122467	0.0111161	0.0101707
0	1	0.0121143	0.00896406	0.0118916	0.0100501	0.0153094	0.0131331	0.00263679	0.0130172	0.0122226	0.0256614
0	1	0.239249	0.355576	0.00588483	0.01945	0.0747674	0.138545	0.175211	0.114033	0.019451	0.0477243
0	1	0.0263811	0.0980988	0.00901006	0.0179375	0.125507	0.0322434	0.0136194	0.0134406	0.00765893	0.0928729
0	1	0.00706617	0.00938796	0.0125979	0.0110237	0.00924706	0.0131018	0.00263679	0.00881494	0.0189547	0.0552906
0	1	0.00605712	0.00483787	0.00892881	0.00488477	0.0134444	0.0044556	0.00195946	0.00459313	0.00962701	0.014289
0	1	0.00569274	0.00632931	0.00358777	0.00553391	0.00631761	0.0135937	0.00384637	0.0080331	0.0109028	0.0310672
0	1	0.145071	0.039183	0.00951323	0.0684738	0.0590612	0.0704329	0.261358	0.0454817	0.047646	0.0169054
0	1	0.0233848	0.015793	0.00763812	0.00553391	0.0325046	0.0134863	0.00744738	0.00920583	0.00952421	0.00822086
0	1	0.0568582	0.0388391	0.0100327	0.00484781	0.0676906	0.0334994	0.00719676	0.0180631	0.0066455	0.014293
0	1	0.0691516	0.0359924	0.00534104	0.0694331	0.040209	0.0357772	0.115321	0.0394228	0.0195196	0.0165542
0	1	0.00325295	0.00398232	0.013101	0.0117242	0.0143662	0.00331672	0.00064106	0.0170174	0.0109028	0.0088586
0	1	0.022885	0.0118843	0.0065505	0.00916444	0.0386155	0.0173722	0.00331412	0.0115507	0.00779498	0.0141563
0	1	0.0249283	0.0257488	0.0118509	0.00395511	0.0429947	0.017864	0.00395518	0.0091651	0.00809314	0.0232141
0	1	0.0104278	0.0382713	0.00838503	0.0321493	0.0313806	0.00926384	0.0125993	0.00420222	0.00420174	0.0676538
0	1	0.0693421	0.165208	0.013101	0.0134441	0.171991	0.0349534	0.0143142	0.072747	0.01436	0.0210685
0	1	0.00807523	0.00585486	0.0183162	0.00827884	0.01029	0.00744969	0.00587836	0.00768074	0.00989263	0.0422644
0	1	0.00437349	0.00355839	0.0164776	0.006656	0.00382088	0.00685051	0.00256425	0.0042218	0.00569086	0.0270753
0	1	0.0296054	0.0125147	0.0162991	0.00888393	0.0609825	0.027326	0.00598717	0.01075	0.0175428	0.0162819
0	1	0.282186	0.134315	0.0166888	0.0811491	0.0949571	0.204467	0.396483	0.112489	0.039503	0.0191434
0	1	0.0154758	0.0531241	0.00229714	0.0630662	0.0346927	0.0107676	0.0262349	0.0164767	0.00888244	0.00742142
0	1	0.0111052	0.00867629	0.00479724	0.00255483	0.0154122	0.0108749	0.00459625	0.0068995	0.00840349	0.00592942
0	1	0.00605712	0.0150746	0.00296273	0.021811	0.00929807	0.0110294	0.0644686	0.00727083	0.0190145	0.0313693
0	1	0.0204679	0.0129464	0.00780061	0.0134441	0.0334705	0.0145381	0.00466878	0.00878943	0.00444122	0.0102143
0	1	0.0356625	0.0106675	0.0106821	0.018978	0.0438164	0.0219598	0.0283273	0.0141508	0.0141683	0.0301939
0	1	0.0413291	0.0200554	0.00892881	0.0499259	0.0272611	0.0335589	0.066316	0.0227426	0.0219042	0.00847154
0	1	0.214081	0.26243	0.00955387	0.035598	0.101614	0.142529	0.327353	0.189635	0.015344	0.0166585
0	1	0.23629	0.673476	0.00530041	0.021316	0.119403	0.127952	0.129976	0.193603	0.00640927	0.0147703
0	1	0.00594563	0.00270283	0.00704742	0.0281424	0.0108005	0.0191108	0.0505979	0.00842401	0.00816404	0.0623596
0	1	0.0349935	0.00810851	0.0194078	0.00670004	0.0120209	0.0228603	0.0408953	0.0209835	0.0135893	0.0345019
0	1	0.0376863	0.0365535	0.00413157	0.0316024	0.080107	0.0191287	0.109799	0.0278894	0.0234558	0.0159642
0	1	0.0215358	0.0320024	0.00116884	0.0125144	0.0451326	0.0248905	0.00256425	0.0168676	0.00739332	0.0605844
0	1	0.0084125	0.00611735	0.00409095	0.0364098	0.0185527	0.00859719	0.0572109	0.00879533	0.0180893	0.037323
0	1	0.0343218	0.0159292	0.023158	0.0147424	0.0451148	0.0185705	0.00842548	0.0103395	0.0145733	0.0132444
0	1	0.125439	0.120491	0.00300335	0.0495861	0.076978	0.0749193	0.420265	0.0546643	0.0278251	0.0336237
0	1	0.0343162	0.0105296	0.0101383	0.00395511	0.044778	0.0165688	0.00420383	0.00749236	0.0136067	0.0119045
0	1	0.0334557	0.00682902	0.00421282	0.0533288	0.0241012	0.0206226	0.0274444	0.0220118	0.0405121	0.00751151
0	1	0.0521243	0.0217666	0.0112665	0.0119094	0.0588609	0.0305446	0.00748035	0.0198971	0.0177648	0.018358
0	1	0.0669953	0.0380868	0.0105441	0.00843378	0.0583015	0.0224489	0.0126662	0.0149326	0.00321771	0.0435627
0	1	0.148493	0.815474	0.0088882	0.0303211	0.21965	0.0763568	0.0964978	0.166903	0.00521195	0.029855
0	1	0.214427	0.362059	0.00493085	0.0370931	0.0315623	0.347192	0.614328	0.340238	0.0253418	0.0245972
0	1	0.00336444	0.00071168	0.0213641	0.00676637	0.0043314	0.00735032	0.00325767	0.00535539	0.0140944	0.00996522
0	1	0.00538254	0.00853243	0.0213073	0.00548986	0.00690368	0.00637889	0.00256425	0.00992895	0.0269129	0.00459786
0	1	0.126476	0.077435	0.0317055	0.00799831	0.234183	0.0574019	0.0079829	0.03606	0.0313178	0.0360989
0	1	0.0477796	0.0271492	0.0264224	0.0235834	0.103952	0.0262454	0.0262953	0.0218125	0.035201	0.0243833
0	1	0.0370948	0.118029	0.0108039	0.0202105	0.114459	0.0242159	0.0377012	0.0531734	0.0257156	0.0141355
0	1	0.0100933	0.00882018	0.0338487	0.00767375	0.0184423	0.0134373	0.0125073	0.00573979	0.0106372	0.0256788
0	1	0.0868094	0.108561	0.0209422	0.026777	0.0293834	0.11738	0.0527167	0.122021	0.0361731	0.132868
0	1	0.076716	0.0997094	0.0236698	0.0164075	0.0308458	0.105612	0.0435635	0.120125	0.0329641	0.119433
0	1	0.0413918	0.0419373	0.00475661	0.0318611	0.0537548	0.0169116	0.0130936	0.0288504	0.00889986	0.00708747
0	1	0.0326382	0.0109497	0.0220704	0.00275652	0.0130972	0.0392919	0.0199553	0.0207798	0.0197852	0.0111522
0	1	0.188778	0.453659	0.0153981	0.0138568	0.0169202	0.325327	0.311597	0.396395	0.0194093	0.0116914
0	1	0.0368388	0.0361286	0.00771127	0.0303264	0.0575023	0.015606	0.172537	0.0145612	0.028052	0.00855777
0	1	0.104531	0.159149	0.00728113	0.0689644	0.120173	0.0496416	0.0771408	0.0409277	0.0227373	0.0104763
0	1	0.00715026	0.00398232	0.0320274	0.0131195	0.00749021	0.00946192	0.00391892	0.013408	0.0215139	0.0118893
0	1	0.0356682	0.0197896	0.0130767	0.0128719	0.0368846	0.0246759	0.00395518	0.0298652	0.0118607	0.00822387
0	1	0.0102905	0.00597347	0.0159743	0.00926421	0.0106535	0.0105217	0.00128213	0.00687992	0.0198005	0.013022
0	1	0.0637627	0.0256226	0.00396115	0.0685542	0.0437732	0.0191685	0.0478884	0.0214216	0.0236887	0.00460085
0	1	0.0211957	0.00682902	0.0125979	0.00814618	0.0386638	0.0107075	0.00160062	0.00918628	0.0153321	0.00705515
0	1	0.0326382	0.01587	0.00354714	0.0377195	0.0290707	0.0168203	0.171175	0.00913524	0.0210349	0.0281383
0	1	0.00471078	0.011947	0.00538166	0.0235782	0.0188012	0.010307	0.0555413	0.0129976	0.0200509	0.0230588
0	1	0.109865	0.445022	0.0119728	0.0295891	0.232909	0.0514406	0.0499626	0.12582	0.00991878	0.0418399
0	1	0.329833	0.45602	0.00802302	0.0600221	0.162359	0.141643	0.379705	0.154986	0.0227373	0.0226337
0	1	0.0158131	0.0220466	0.00892881	0.019324	0.0409608	0.0167418	0.0111882	0.0139206	0.0185618	0.00886777
0	1	0.00482227	0.00270283	0.0242863	0.0070246	0.0250152	0.0150067	0.00527358	0.0076226	0.014839	0.010931
0	1	0.0450868	0.0304429	0.0119728	0.00460424	0.0428393	0.0159592	0.010904	0.0252524	0.0158229	0.00792389
0	1	0.0183938	0.00412619	0.0116047	0.00730512	0.0242248	0.00981519	0.00199572	0.0126263	0.0135893	0.0125959
0	1	0.06528	0.104527	0.00650988	0.0573455	0.109014	0.0309475	0.0775232	0.0352206	0.0222322	0.0275647
0	1	0.245694	0.0745135	0.00896945	0.0692537	0.122786	0.166205	0.441929	0.053461	0.0722949	0.0162805
0	1	0.0976874	0.1236	0.00959448	0.0306028	0.162208	0.0468315	0.0182762	0.0482377	0.00944875	0.022169
0	1	0.193371	0.154805	0.00892881	0.0200253	0.0482337	0.12766	0.238105	0.0923117	0.0128709	0.0129514
0	1	0.00706617	0.00383844	0.0238723	0.00548986	0.0109521	0.0128663	0.00516542	0.00535539	0.0160744	0.00999655
0	1	0.0211985	0.00213503	0.0186774	0.00823477	0.0211318	0.0127232	0.00388264	0.00535539	0.00970974	0.0130883
0	1	0.0575384	0.0264605	0.00296273	0.0293086	0.0443564	0.0374644	0.0750658	0.0309156	0.0219838	0.00852764
0	1	0.0635329	0.0709854	0.00681024	0.0796489	0.0578605	0.0439412	0.0476107	0.0311063	0.0340918	0.0132637
0	1	0.0272528	0.0146177	0.00596608	0.00646357	0.0426921	0.0168355	0.00466878	0.0133885	0.00518578	0.0121561
0	1	0.0100961	0.00668515	0.0124353	0.00734917	0.0198702	0.00861679	0.00591464	0.0095772	0.0110822	0.017583
0	1	0.052153	0.0131133	0.0131416	0.0169338	0.0615717	0.0230556	0.00391892	0.011864	0.0129329	0.0111643
0	1	0.0232166	0.0356684	0.0140067	0.0219478	0.0554264	0.0218885	0.0291334	0.0139488	0.0128994	0.0282745
0	1	0.024563	0.0249974	0.0088882	0.0359043	0.0441498	0.0176181	0.0248147	0.0137598	0.0203265	0.0465679
0	1	0.0161505	0.0200895	0.0203171	0.0168822	0.0352846	0.0121316	0.0359648	0.0140758	0.0185356	0.0119886
0	1	0.0124515	0.0194876	0.00534104	0.0492012	0.0274082	0.0171194	0.0151797	0.0149717	0.0121275	0.00813076
0	1	0.0676317	0.0583871	0.00959448	0.0121453	0.0769354	0.0229795	0.00723303	0.0344191	0.0103977	0.0182668
0	1	0.0390298	0.0190638	0.0106821	0.0102906	0.057025	0.0172648	0.0041635	0.0176103	0.00817599	0.0166349
0	1	0.0385252	0.0180959	0.0106821	0.0104779	0.0569994	0.0172648	0.00391892	0.0174409	0.00840349	0.0168807
0	1	0.0460959	0.0318585	0.012476	0.0146984	0.0837331	0.0218572	0.00858769	0.0145612	0.0197591	0.0198043
0	1	0.0107651	0.0133703	0.00830376	0.0131636	0.026265	0.0142904	0.00260051	0.0114926	0.00986644	0.0604621
0	1	0.0148041	0.00611735	0.0230963	0.00923807	0.0158419	0.0160279	0.0058421	0.0042218	0.0118607	0.0396492
0	1	0.0481169	0.0734505	0.0114127	0.10176	0.0737589	0.0226042	0.0387286	0.0274463	0.0241437	0.0107459
0	1	0.0390298	0.0129464	0.00616089	0.00762969	0.0402869	0.0176181	0.00595091	0.0156297	0.0101582	0.0102229
0	1	0.210991	0.291193	0.00892881	0.0163475	0.0941349	0.0817749	0.221132	0.0910023	0.0163019	0.011345
0	1	0.0272556	0.0152261	0.0166075	0.0125921	0.0370921	0.0161849	0.00769602	0.0133885	0.0193063	0.0129415
0	1	0.00571983	0.00901236	0.028207	0.00888393	0.011097	0.0071044	0.00389873	0.00766175	0.0303014	0.00869338
0	1	0.0134606	0.0145059	0.0192782	0.0132077	0.0239463	0.0128872	0.00131839	0.0133375	0.0303962	0.00593241
0	1	0.0410478	0.0206387	0.0166075	0.0131804	0.103192	0.0263422	0.00997861	0.0137794	0.015344	0.047788
0	1	0.165044	0.049295	0.00978921	0.0518622	0.0161133	0.263013	0.463442	0.119226	0.0620814	0.0162772
0	1	0.0302856	0.028757	0.00534104	0.0713108	0.0482361	0.0130834	0.0379952	0.0168676	0.0249449	0.00902831
0	1	0.211073	0.28749	0.00951323	0.021767	0.147831	0.107795	0.0757472	0.134549	0.0118607	0.0228778
0	1	0.0172155	0.00597347	0.0142293	0.00641951	0.0259435	0.0112282	0.00550107	0.0103395	0.015049	0.014667
0	1	0.129385	0.0467198	0.0185233	0.00949423	0.0701212	0.0745681	0.0230497	0.0667926	0.0128447	0.0263793
0	1	0.0107693	0.00343428	0.0321275	0.00795427	0.00682814	0.00744969	0.00256425	0.00574632	0.023003	0.00969117
0	1	0.00740345	0.00739683	0.0109824	0.00335002	0.010902	0.00402443	0.00527358	0.00498406	0.0148128	0.00748684
0	1	0.088493	0.0647242	0.00233768	0.00738917	0.116895	0.0336846	0.0166431	0.0455986	0.0065508	0.0109284
0	1	0.00538254	0.0064051	0.00346598	0.0523111	0.0116142	0.00791029	0.017744	0.0122158	0.0177409	0.0083873
0	1	0.0312918	0.0194876	0.00534104	0.0174433	0.0397602	0.0174115	0.0473771	0.0176103	0.0140944	0.0101335
0	1	0.0090871	0.0149376	0.0112259	0.00734917	0.0395328	0.0150067	0.0058421	0.0156085	0.0197765	0.013004
0	1	0.249244	0.282533	0.0116074	0.0388416	0.0748728	0.181906	0.334638	0.257929	0.0196705	0.0113941
0	1	0.021533	0.00455012	0.0172325	0.00683334	0.0444785	0.00872414	0.0052373	0.00620235	0.0234558	0.0134342
0	1	0.0218703	0.0401186	0.0164046	0.0118982	0.0327276	0.0188152	0.00391892	0.0153236	0.0108767	0.0127256
0	1	0.0696418	0.0561592	0.00771935	0.0173992	0.115389	0.0263631	0.0059899	0.015698	0.00986644	0.0544635
0	1	0.0115525	0.00896406	0.029493	0.0109073	0.0113616	0.00872414	0.00263679	0.0144684	0.021701	0.0136571
0	1	0.0194897	0.00896406	0.0101383	0.00480594	0.0425875	0.0150191	0.00463252	0.0122337	0.00765893	0.0121868
0	1	0.0084125	0.00882018	0.0112665	0.00548986	0.0215938	0.00929389	0.00267306	0.00918628	0.0103716	0.0208324
0	1	0.02661	0.0120908	0.017062	0.0070246	0.0254926	0.0138084	0.00158316	0.00920583	0.0118607	0.0160824
0	1	0.0084125	0.0106675	0.00988276	0.00827884	0.0135709	0.00579073	0.00395518	0.00459313	0.00824718	0.0370343
0	1	0.0134606	0.0128346	0.0292866	0.00777292	0.0338528	0.0137109	0.00670077	0.0145808	0.0244383	0.0286427
0	1	0.0292737	0.0154645	0.00080631	0.0247925	0.0709694	0.0164983	0.018439	0.0145221	0.016199	0.00896832
0	1	0.025111	0.0203077	0.00538166	0.0198195	0.0291627	0.0233327	0.0806116	0.0204416	0.0310885	0.0104138
0	1	0.0201867	0.0075407	0.0124353	0.00799831	0.0350499	0.0174034	0.00873277	0.0106912	0.00765893	0.0242382
0	1	0.013795	0.00682902	0.0116724	0.0100941	0.0355605	0.0160665	0.0151797	0.00920583	0.0108767	0.0150014
0	1	0.0641509	0.0687488	0.0100977	0.0113408	0.187669	0.0317554	0.0162884	0.0241134	0.0160886	0.0205948
0	1	0.0061384	0.00636885	0.0219892	0.0086202	0.0464838	0.00967659	0.0075684	0.0182564	0.0205036	0.0113581
0	1	0.00588707	0.00213503	0.0180768	0.00547517	0.00657288	0.00744969	0.00331412	0.00768131	0.00866911	0.00722324
0	1	0.0178341	0.0149376	0.0097648	0.00577038	0.0160765	0.0114741	0.00135466	0.00918628	0.00941366	0.0237243
0	1	0.0494604	0.0277401	0.00534104	0.0978397	0.0370222	0.0225464	0.147201	0.0218125	0.0577191	0.014716
0	1	0.00942155	0.00383844	0.00596608	0.00795427	0.0102422	0.00755704	0.00267306	0.00687992	0.0103454	0.0159852
0	1	0.0753696	0.0352807	0.00592545	0.020165	0.0492609	0.0348033	0.0072693	0.0141508	0.00345718	0.0134539
0	1	0.0148041	0.0116647	0.00717555	0.00679219	0.0373952	0.011533	0.0045237	0.00152452	0.0103716	0.0167747
0	1	0.0487886	0.0408589	0.0101789	0.0113043	0.0766712	0.0320483	0.0108149	0.0245098	0.00895866	0.0374106
0	1	0.00437349	0.00398232	0.0234088	0.0344693	0.00922115	0.00473095	0.00388264	0.00801353	0.0237475	0.0105917
0	1	0.0121114	0.00483787	0.0108125	0.0105259	0.0103319	0.019523	0	0.00457356	0.00640927	0.0645589
0	1	0.300408	0.314875	0.0137667	0.0670059	0.163127	0.199254	0.555825	0.229222	0.0494369	0.0169242
0	1	0.288257	0.382591	0.00834439	0.0565399	0.0793001	0.263493	0.713083	0.404803	0.0484325	0.016674
0	1	0.0124515	0.0100996	0.0184826	0.0159526	0.0511536	0.0102758	0.00908369	0.0160662	0.0207692	0.032927
0	1	0.173486	0.127852	0.00648331	0.0368385	0.0370362	0.160826	0.333746	0.131133	0.0138549	0.0122902
0	1	0.0635123	0.241861	0.00959448	0.0136208	0.144089	0.0311351	0.0151957	0.044966	0.0121931	0.013502
0	1	0.0127472	0.021191	0.0023783	0.0169883	0.020277	0.00657125	0.00707081	0.025259	0.0116092	0.00573869
0	1	0.0020181	0.00526179	0.00833111	0.0045602	0.00697968	0.00271873	0.00195946	0.00383088	0.0198592	0.00491826
0	1	0.0188403	0.0359924	0.0113477	0.00424085	0.0317875	0.0127798	0.00662824	0.0168285	0.0172859	0.0222631
0	1	0.0760442	0.0294434	0.00417219	0.0680019	0.0378498	0.0584304	0.193623	0.0156753	0.0356081	0.00823284
0	1	0.123768	0.195732	0.0100977	0.0567683	0.138379	0.0503417	0.0701649	0.0417487	0.0135893	0.0319812
0	1	0.0114425	0.00995579	0.0137261	0.00851532	0.0414301	0.0126612	0.00263679	0.0180012	0.0133498	0.0157217
0	1	0.0100961	0.00860354	0.0237749	0.00981358	0.0171182	0.00631737	0.00415172	0.013786	0.0261118	0.0160509
0	1	0.0762096	0.0155054	0.0135636	0.00850416	0.0599614	0.0450089	0.043053	0.0335869	0.0150522	0.00896387
0	1	0.0208612	0.00611735	0.0228983	0.00181527	0.0336776	0.0188164	0.00399145	0.0145612	0.0232163	0.0100161
0	1	0.0725882	0.0258876	0.00538166	0.0730101	0.0411537	0.0372998	0.108491	0.0473826	0.0430777	0.0134746
0	1	0.134924	0.233595	0.00767873	0.0290721	0.0921078	0.0577551	0.134782	0.0623493	0.00643542	0.0171204
0	1	0.0141324	0.013658	0.0066479	0.0649645	0.021514	0.0114048	0.0358097	0.0160858	0.0245006	0.00488914
0	1	0.0259093	0.0291271	0.00358777	0.052462	0.0481082	0.0228409	0.0459637	0.00920583	0.0182961	0.0105273
0	1	0.276481	0.113346	0.0124689	0.0709257	0.0410613	0.268912	0.509914	0.227366	0.0447654	0.0168222
0	1	0.00672889	0.0051179	0.00959448	0.0132077	0.0043314	0.0108684	0.0152852	0.0134276	0.0164108	0.0304823
0	1	0.0108406	0.0135735	0.020439	0.00706866	0.047975	0.00804888	0.0105109	0.0158317	0.0150784	0.00884907
0	1	0.0020181	0.00270283	0.00512192	0.0113483	0.0113111	0.0066635	0.00263679	0.00650857	0.0156447	0.00291965
0	1	0.0151414	0.00597347	0.0207797	0.0046483	0.0160493	0.00970784	0.00324158	0.0135139	0.0196628	0.00677515
0	1	0.0337573	0.0545342	0.00596608	0.0270097	0.0539535	0.0262558	0.0144661	0.0154309	0.0145461	0.00770373
0	1	0.00908427	0.00995579	0.00771935	0.00609495	0.0179317	0.00709643	0.0065557	0.0133885	0.0089086	0.0126078
0	1	0.0222075	0.0177765	0.00896945	0.0119975	0.0347946	0.00727246	0.0367967	0.016848	0.0170726	0.0108506
0	1	0.012786	0.0192669	0.00483778	0.0616475	0.028238	0.0143003	0.0177076	0.0222034	0.0180566	0.00696546
0	1	0.0141324	0.0113791	0.00475661	0.0165148	0.0369515	0.0118274	0.0183419	0.00798863	0.0151045	0.00928884
0	1	0.0205239	0.00668515	0.0383373	0.00510848	0.029677	0.00826354	0.00659197	0.00914393	0.0296778	0.0218395
0	1	0.0418306	0.0283671	0.0132229	0.00581442	0.091223	0.0183264	0.00614613	0.0265018	0.0238987	0.0109206
0	1	0.137021	0.0674193	0.0130604	0.00912042	0.137904	0.0495192	0.0105471	0.0386409	0.00833821	0.0100378
0	1	0.000785365	0.00270283	0.0445545	0.00613899	0.0103938	0.00868138	0.00395518	0.00766175	0.0223204	0.00685764
0	1	0.0208052	0.0145128	0.0113477	0.0128942	0.0413117	0.0156328	0.00659197	0.0164571	0.00837732	0.0235182
0	1	0.013739	0.00540567	0.0125979	0.00548986	0.00911742	0.00744969	0.00267306	0.00881494	0.0138288	0.00711893
0	1	0.0412194	0.0110914	0.00296273	0.00980313	0.0596458	0.0279147	0.0065557	0.00498406	0.00691437	0.012356
0	1	0.00106511	0.00341451	0.00616896	0.012278	0.00764175	0.00413177	0.00260051	0.00974818	0.0164935	0.00594818
0	1	0.0261335	0.00438318	0.012476	0.00670004	0.0382705	0.0141929	0.00399145	0.00994851	0.0158229	0.0129981
0	1	0.0360082	0.01707	0.00745143	0.0574853	0.0564463	0.0198272	0.055391	0.0133152	0.0318592	0.0227524
0	1	0.217454	0.642469	0.0104001	0.0765652	0.307804	0.0947212	0.081391	0.157578	0.0113817	0.017341
0	1	0.0101329	0.00597347	0.0132229	0.00916848	0.00499347	0.0137388	0.00983354	0.0118835	0.0251843	0.0288298
0	1	0.0387147	0.00816782	0.00350652	0.00520933	0.0439471	0.0266979	0.00384637	0.0103199	0.0130842	0.0121539
0	1	0.0185058	0.0138704	0.00265428	0.00367459	0.015277	0.00625134	0.00135466	0.00729042	0.00542525	0.022273
0	1	0.138926	0.715763	0.00409095	0.0152812	0.0143526	0.243403	0.297045	0.382562	0.00321771	0.0198943
0	1	0.0151414	0.00578677	0.0101383	0.00553391	0.0277113	0.0157132	0.00192318	0.00572674	0.0101321	0.0133142
0	1	0.0395541	0.0335696	0.0125572	0.00153475	0.0721975	0.0105217	0.00983354	0.019174	0.0114079	0.0156398
0	1	0.0899882	0.0250372	0.00717555	0.00888393	0.0493933	0.0370338	0.0269001	0.0342367	0.0135893	0.0159405
0	1	0.112488	0.100193	0.00892881	0.00883988	0.0378453	0.0552388	0.0309493	0.0653904	0.00446737	0.00734227
0	1	0.0242257	0.011523	0.00834439	0.00492881	0.0454437	0.0119348	0.00279639	0.0111213	0.0193324	0.0101269
0	1	0.0788331	0.0990368	0.0101383	0.0223622	0.0900655	0.0440229	0.154556	0.0302757	0.0140682	0.0493127
0	1	0.0141352	0.0153615	0.00659112	0.0446242	0.024355	0.013035	0.123962	0.0149071	0.0355558	0.0676623
0	1	0.0393671	0.0310107	0.0055927	0.00795427	0.0873827	0.0333939	0.00919249	0.0229461	0.0165413	0.0184361
0	1	0.0107679	0.0243906	0.0125979	0.021123	0.0267444	0.0190507	0.00327785	0.00345954	0.0101321	0.0851429
0	1	0.108674	0.113271	0.0111316	0.00791667	0.173869	0.0402247	0.0320339	0.0638738	0.0200247	0.0100171
0	1	0.114356	0.0500084	0.013101	0.00976953	0.166507	0.0325016	0.0084426	0.026169	0.00985995	0.0226484
0	1	0.0760442	0.0287394	0.0106821	0.00537542	0.0958249	0.0317221	0.0125429	0.0356756	0.0073781	0.0129586
0	1	0.00100905	0.00597347	0.0187667	0.00242036	0.0087106	0.00589808	0.00064106	0.00879533	0.0128709	0.00855179
0	1	0.0124487	0.0100624	0.00784122	0.0346773	0.0193596	0.0112594	0.00915621	0.0175907	0.0183327	0.00709048
0	1	0.00807523	0.0239988	0.00592545	0.0547124	0.0266715	0.00473095	0.00723303	0.0103199	0.0250156	0.00518781
0	1	0.040036	0.0135142	0.00713493	0.00972547	0.075245	0.0125137	0.00926502	0.0114926	0.0113817	0.00333771
0	1	0.0804163	0.0549408	0.00901006	0.0151458	0.13775	0.0319894	0.0226519	0.0468461	0.0134211	0.0206315
0	1	0.00504807	0.00199116	0.0291242	0.00976953	0.00881435	0.00869592	0.00609336	0.0107303	0.013424	0.0093849
0	1	0.0140216	0.00398232	0.0404718	0.00816085	0.0166403	0.00779314	0.00335039	0.0126263	0.0195458	0.00929134
0	1	0.00437349	0.00654126	0.0188325	0.00460424	0.00805081	0.00780296	0.00455997	0.00496448	0.0131103	0.00460384
0	1	0.00975603	0.00435793	0.0118103	0.00646357	0.00779326	0.0128872	0.00580583	0.00613723	0.0117175	0.00553605
0	1	0.0763815	0.0421021	0.0055683	0.0128831	0.0836701	0.039046	0.00659197	0.0267782	0.0116212	0.0162664
0	1	0.0134578	0.0162847	0.0143917	0.0919114	0.0195504	0.0203184	0.0372415	0.0122158	0.0597562	0.0139146
0	1	0.0124487	0.00938796	0.0174412	0.00484072	0.0385677	0.00840214	0.00598717	0.0183274	0.00948914	0.00654865
0	1	0.0336444	0.0290019	0.00775997	0.0148045	0.0526963	0.0238922	0.014595	0.0170663	0.0138288	0.0629716
0	1	0.0282647	0.011232	0.0153981	0.0115843	0.0258288	0.012288	0.00592773	0.0160662	0.0165675	0.0114595
0	1	0.0283488	0.0110145	0.0154317	0.0118683	0.0258288	0.012288	0.00593882	0.0160662	0.0163215	0.0114595
0	1	0.0306201	0.0174965	0.0107227	0.00609495	0.0361188	0.0138396	0.00327785	0.0164375	0.0123396	0.00810785
0	1	0.0249002	0.0346635	0.00826313	0.0174873	0.0647666	0.0145462	0.0514174	0.0122158	0.0160624	0.0998949
0	1	0.0228793	0.0193116	0.00233768	0.00613899	0.0245046	0.00845059	0.00629056	0.0114926	0.00978048	0.00595708
0	1	0.0106931	0.00739683	0.0107227	0.0143738	0.021649	0.012112	0.00252994	0.00343996	0.00816404	0.051768
0	1	0.167813	0.133839	0.00534104	0.0390447	0.196188	0.0605051	0.106908	0.0757574	0.0304497	0.0111245
0	1	0.0264409	0.0328605	0.00834439	0.0180924	0.0375725	0.0188164	0.0373137	0.0237084	0.0251158	0.00550837
0	1	0.00235539	0.00142336	0.00971621	0.00367459	0.00356561	0.00282608	0.00327785	0.0026777	0.0163019	0.0100893
0	1	0.0363399	0.0758386	0.00306352	0.0337922	0.0347699	0.0447017	0.126113	0.0172194	0.0299601	0.0360252
0	1	0.0329926	0.0152176	0.00750013	0.0030695	0.0323915	0.0247334	0.00459625	0.0175907	0.0155573	0.0216011
0	1	0.0124487	0.00213503	0.0335398	0.00242036	0.0169666	0.0132405	0.00195946	0.0138218	0.0144846	0.0188405
0	1	0.0020181	0.00341451	0.0103086	0.00399915	0.00606235	0.00565215	0.00267306	0.00650857	0.0122329	0.00822387
0	1	0.0267473	0.0323256	0.0142699	0.010778	0.0419744	0.0146535	0.00324158	0.0149326	0.0115054	0.0238324
0	1	0.00100905	0.00739683	0.0161856	0.00121018	0.00512221	0.0036902	0.00391892	0.0080331	0.0294296	0.00648021
0	1	0.10383	0.0479371	0.00838503	0.0234993	0.107603	0.0427171	0.151802	0.0317806	0.0405022	0.0148596
0	1	0.0332558	0.00793165	0.0189733	0.0128211	0.0447493	0.0205926	0.00335039	0.0157144	0.00775038	0.0203663
0	1	0.0306172	0.00668515	0.0142618	0.00377544	0.031588	0.0213966	0.00402772	0.011864	0.0143338	0.0191475
0	1	0.033594	0.00981194	0.0144121	0.0950935	0.0338082	0.0189238	0.0888239	0.0192179	0.034119	0.0160885
0	1	0.0282591	0.0486588	0.00417219	0.101836	0.0355596	0.0252825	0.0212348	0.0195061	0.00444122	0.0563654
0	1	0.0282591	0.0506752	0.00538166	0.0997763	0.0350499	0.024625	0.0198176	0.0216203	0.00444122	0.0543564
0	1	0.00908427	0.0100996	0.0113884	0.0575984	0.0138556	0.00965699	0.0196032	0.0199167	0.0242199	0.0118241
0	1	0.0853767	0.165585	0.00370454	0.0361451	0.0764241	0.0483895	0.071843	0.0562513	0.0149097	0.0333149
0	1	0.0020181	0.00926608	0.0152356	0.00548986	0.00514501	0.0101372	0.00064106	0.00535539	0.017312	0.00450176
0	1	0.0218731	0.00551144	0.0280365	0.00799831	0.0215967	0.0154588	0.00425791	0.0068995	0.0199724	0.012382
0	1	0.00403902	0.00199116	0.0125166	0.00783137	0.00631761	0.00437769	0.00267306	0.00343996	0.0188011	0.00855179
0	1	0.0437406	0.0108113	0.0138479	0.00609495	0.03296	0.0155667	0.00858769	0.0153236	0.00741946	0.0299369
0	1	0.0437406	0.0108113	0.0138479	0.00609495	0.0331255	0.0155667	0.00858769	0.0153236	0.00741946	0.0302266
0	1	0.0240565	0.00412619	0.00354714	0.00353491	0.0175249	0.0109835	0.00362858	0.0164571	0.00593034	0.0072545
0	1	0.0407105	0.00353312	0.0116774	0.00488477	0.0222632	0.0284083	0.0045237	0.0149326	0.0101321	0.00722025
0	1	0.00571983	0.00199116	0.0178577	0.00395511	0.0127867	0.00723321	0.00463186	0.013799	0.0130711	0.0185608
0	1	0.0188403	0.00270283	0.00600671	0.00706343	0.0114626	0.00747853	0.00331412	0.00918628	0.0066749	0.00842491
0	1	0.0225448	0.0286636	0.0120134	0.0592317	0.0388498	0.0100298	0.0148705	0.0157144	0.0278969	0.0116332
0	1	0.00740064	0.00455012	0.0178982	0.0086034	0.0157941	0.00755704	0.00416887	0.00535539	0.00816404	0.0141508
0	1	0.0434448	0.0557601	0.00780061	0.00399915	0.0642928	0.037839	0.0089989	0.0330597	0.0191643	0.00609104
0	1	0.0150554	0.00984831	0.00892881	0.00771778	0.0463934	0.0119348	0.00260051	0.0153236	0.0109594	0.00732531
0	1	0.0307555	0.0372642	0.0120134	0.0101422	0.0625619	0.0210746	0.0141297	0.0402274	0.0113197	0.016865
0	1	0.0134886	0.00540567	0.0256981	0.00671684	0.0229476	0.0149877	0.0078728	0.00618118	0.0118607	0.0177227
0	1	0.0418915	0.0848234	0.00884758	0.00992311	0.0771083	0.0341997	0.0164618	0.0240992	0.0122478	0.0565875
0	1	0.00336444	0.00491966	0.0123056	0.0100941	0.0147729	0.00519156	0.00520103	0.00946802	0.0150958	0.0153731
0	1	0.0279676	0.00626123	0.023158	0.00548986	0.0276156	0.0126725	0.00263679	0.0111017	0.0242265	0.00833193
0	1	0.00370173	0.00494192	0.00650988	0.0105867	0.00555182	0.00815621	0.00662824	0.0103395	0.0128185	0.00763829
0	1	0.0181714	0.0118031	0.0115087	0.00953305	0.0153872	0.0119348	0.00395518	0.00611765	0.0150784	0.0214311
0	1	0.00504807	0.0064051	0	0.00548986	0.00740707	0.0101684	0.00199572	0.00766175	0.0054514	0.0153353
0	1	0.0185058	0.00938796	0.0215748	0.00569156	0.0276634	0.0146535	0.00986983	0.0150271	0.0140682	0.00999449
0	1	0.00706617	0.00853243	0.0222083	0.00627571	0.0157426	0.0154558	0.00780155	0.00766175	0.0138701	0.00658477
0	1	0.0754794	0.0929635	0.0131823	0.0131636	0.0662874	0.0516141	0.0211668	0.0344631	0.0118607	0.0516519
0	1	0.0198494	0.0109552	0.00896945	0.00613899	0.0277378	0.0182173	0.00331412	0.00918628	0.00914808	0.0148122
0	1	0.0194009	0.00953184	0.00896945	0.00681042	0.0266424	0.0179817	0.00331412	0.00918628	0.00914808	0.0148122
0	1	0.041161	0.0287999	0.00774373	0.00767375	0.0623044	0.0177358	0.00737813	0.0156753	0.0110715	0.00897383
0	1	0.00538254	0.00199116	0.00830376	0.00663725	0.00763734	0.00459239	0.00067733	0.0080331	0.00914808	0.023752
0	1	0.00770053	0.00383844	0.0279715	0.00335002	0.00606235	0.00579073	0.00384366	0.0114731	0.0153179	0.00710545
0	1	0.0103474	0.00910793	0.0143511	0.00548986	0.0171182	0.00850947	0	0.0137794	0.0118607	0.0195616
0	1	0.00773793	0.00526179	0.0253443	0.0030695	0.0149804	0.00840214	0.00602345	0.00879533	0.0190145	0.00936921
0	1	0.0228793	0.0147937	0.0129467	0.00855532	0.0145868	0.0184632	0.00335039	0.0044563	0.00694053	0.0145715
0	1	0.0640956	0.375714	0.00417219	0.00920849	0.0794292	0.0390148	0.012394	0.0778732	0.00321771	0.0325105
0	1	0.0124487	0.0126586	0.00542229	0.0153921	0.0411976	0.0080471	0.0527677	0.0109942	0.0172598	0.0276383
0	1	0.0131233	0.00582958	0.0256988	0.00855935	0.02494	0.0201221	0.0189897	0.0175907	0.0243684	0.00971284
0	1	0.052822	0.117343	0.00417219	0.0883143	0.118205	0.0276546	0.101526	0.0340804	0.0321459	0.0160076
0	1	0.00874698	0.00846391	0.0370138	0.00367459	0.0127271	0.00788145	0.00388264	0.00877578	0.0165413	0.0205247
0	1	0.0100933	0.0106675	0.0368988	0.00427968	0.0126352	0.00780296	0.00388264	0.00877578	0.0185475	0.0210419
0	1	0.0787883	0.313567	0.0104548	0.0200314	0.136497	0.0357867	0.0381239	0.0489608	0.0100581	0.0188779
0	1	0.0958995	0.089602	0.0112259	0.0131636	0.108648	0.0361887	0.0132565	0.0493909	0.0118607	0.0194418
0	1	0.00807523	0.00611735	0.00479724	0.031773	0.0141109	0.0164509	0.00890485	0.0118444	0.0138288	0.0105619
0	1	0.00336444	0.0062755	0.0225036	0.00657601	0.00422768	0.0115815	0.00391892	0.00535539	0.010611	0.0167035
0	1	0.203312	0.0896933	0.0148136	0.00660382	0.207737	0.0776909	0.0152159	0.0570217	0.0170726	0.0121353
0	1	0.00437349	0.00469399	0.0206578	0.00613899	0.00764175	0.00571163	0.00131839	0.011864	0.0108505	0.00648021
0	1	0.0319664	0.011557	0.0207406	0.0128831	0.0572653	0.0105315	0.00455997	0.0196604	0.0144093	0.00718957
0	1	0.0585475	0.0496055	0.00358777	0.0350859	0.0569026	0.0204754	0.0683885	0.0184883	0.035189	0.0137412
0	1	0.0306201	0.0435594	0.0102195	0.036608	0.0455457	0.0167355	0.0728326	0.0220227	0.0473959	0.0109925
0	1	0.160376	0.313217	0.00826313	0.0389278	0.107533	0.0950723	0.155198	0.0894685	0.00420174	0.0158852
0	1	0.0380207	0.0204794	0.00775997	0.00697631	0.0627028	0.017079	0.00919249	0.0112684	0.0168102	0.0118648
0	1	0.0141324	0.00739683	0.00471599	0.0181435	0.0238649	0.0102169	0.0106752	0.00766175	0.00643542	0.0147041
0	1	0.0181685	0.00938796	0.00996776	0.00641951	0.0439647	0.0215156	0.00455997	0.023286	0.00616981	0.00929181
0	1	0.0114785	0.00626123	0.0109986	0.00916444	0.0105453	0.00741845	0.00723303	0.0172194	0.0131811	0.0122169
0	1	0.00942155	0.00597347	0.0184624	0.00492881	0.0127376	0.00946192	0.0052373	0.0136947	0.0268868	0.0128187
0	1	0.102441	0.156695	0.00775997	0.0141303	0.0780925	0.0453734	0.0808891	0.0405173	0.0101321	0.0263558
0	1	0.0474769	0.0293342	0.0065505	0.0282001	0.0346335	0.0205631	0.157146	0.0323131	0.0317819	0.00553605
0	1	0.032713	0.040011	0.00296273	0.00948901	0.0840597	0.0216916	0.00862396	0.0336178	0.0149129	0.00964878
0	1	0.0148069	0.0122347	0.00233768	0.0207052	0.0293633	0.00895104	0.00500609	0.0160466	0.0120039	0.00863746
0	1	0.0197746	0.038849	0.0106821	0.0539009	0.0351073	0.0180787	0.138781	0.0195453	0.0217533	0.0824116
0	1	0.013795	0.0217666	0.0023783	0.0143297	0.0379535	0.016205	0.00455997	0.0095772	0.0089086	0.00344279
0	1	0.00538535	0.00423196	0.0244811	0.00751726	0.00565554	0.00838979	0.00267306	0.00866293	0.00818566	0.00469994
0	1	0.00975885	0.00938796	0.00717555	0.0168822	0.0368684	0.0143003	0.0246985	0.014913	0.0291308	0.00959506
0	1	0.283528	0.152236	0.0143104	0.0891887	0.0517599	0.328993	0.687528	0.365727	0.0571965	0.0219544
0	1	0.246265	0.0482271	0.00834439	0.120339	0.0772752	0.15611	0.375153	0.141565	0.0732034	0.0197081
0	1	0.00975603	0.00455012	0.0299116	0.00734917	0.00720258	0.00317935	0.00324158	0.0164375	0.0293861	0.00667747
0	1	0.00302715	0.00071168	0.017606	0.00641951	0.00350603	0.00753166	0.00331412	0.00535539	0.0200325	0.00424081
0	1	0.0943558	0.0236116	0.00538166	0.0907359	0.0463802	0.0520528	0.122381	0.0335751	0.0449956	0.0133888
0	1	0.0827976	0.0278709	0.00838503	0.103387	0.0553296	0.0467643	0.0691003	0.0299178	0.0455291	0.0168987
0	1	0.0400416	0.0402042	0.011429	0.0292078	0.0834057	0.0185447	0.100532	0.0259609	0.0378548	0.0145923
0	1	0.0211957	0.0265967	0.0159364	0.0141268	0.0509308	0.0230273	0.00668469	0.0206593	0.0146969	0.0387792
0	1	0.0161486	0.0106675	0.00775997	0.00795427	0.0411741	0.0191293	0.00530985	0.0118835	0.0054514	0.0500478
0	1	0.00672889	0.00853243	0.0209886	0.0115848	0.00514501	0.00695784	0.00327785	0.0126654	0.0162844	0.012805
0	1	0.0708327	0.0942839	0.00694827	0.0645638	0.0647019	0.0396451	0.0733775	0.0241189	0.0355581	0.0132831
0	1	0.0197033	0.00455012	0.022533	0.00520933	0.0240979	0.012288	0.00260051	0.0114926	0.0100461	0.00963731
0	1	0.0117741	0.00882018	0.0321193	0.00982067	0.0152835	0.0148498	0.00131839	0.00918628	0.0172859	0.0136357
0	1	0.00235539	0.00127948	0.0311696	0.00799831	0.00631761	0.00850947	0.00327785	0.00383088	0.0217533	0.0202749
0	1	0.0020181	0.00174323	0.0146514	0.00888393	0.00889234	0.00709643	0.0071605	0.00992895	0.0223085	0.00748086
0	1	0.00269268	0.00341451	0.00834439	0.00441415	0.00485297	0.00342525	0.00659197	0.00537497	0.00864296	0.00595708
0	1	0.012786	0.0274599	0.00296273	0.0681598	0.0416052	0.0110602	0.0895522	0.0126654	0.0197591	0.00679918
0	1	0.00709326	0.00739683	0.0432533	0.00641951	0.0258288	0.0076644	0.00324158	0.0165277	0.022206	0.0105303
0	1	0.297417	1.07715	0.00742713	0.0670879	0.255096	0.113284	0.44608	0.233841	0.0158232	0.0248207
0	1	0.0721541	0.187527	0.00617713	0.0623356	0.185976	0.0362648	0.457256	0.0440919	0.0197852	0.0333921
0	1	0.0575384	0.0355608	0.00767873	0.0589256	0.0910868	0.0351289	0.263524	0.0252721	0.0385341	0.0138728
0	1	0.0203747	0.035473	0.0023783	0.0256482	0.0504173	0.0242539	0.0987322	0.0267428	0.0195196	0.0123688
0	1	0.0675121	0.0536251	0.00771935	0.0108506	0.0628877	0.0391534	0.0167238	0.0233566	0.0155835	0.0284093
0	1	0.13547	0.0598215	0.0133038	0.0243363	0.0383124	0.100846	0.0567061	0.0650857	0.00569086	0.0188809
0	1	0.00667283	0	0.0124353	0.010323	0.00341407	0.0104033	0.00587836	0.00611765	0.0153179	0.0362134
0	1	0.0133737	0.0173527	0.00746768	0.00675877	0.0242491	0.0171176	0.00263679	0.0068995	0.0165675	0.0177724
0	1	0.0413851	0.0482194	0.00894209	0.0131804	0.122773	0.0200021	0.0197397	0.0323887	0.00965315	0.0131033
0	1	0.016825	0.0287394	0.00963509	0.044213	0.0409366	0.0163517	0.0223764	0.0132094	0.0172859	0.0380449
0	1	0.0174968	0.00582958	0.0123218	0.013214	0.0430985	0.0118666	0.00986983	0.0158219	0.0155573	0.0349177
0	1	0.00538254	0.00540567	0.0132794	0.00488477	0.0167592	0.0134863	0.00128213	0.0110821	0.0118345	0.0141349
0	1	0.019855	0.0114439	0.00713493	0.0217323	0.0382388	0.0174034	0.00327785	0.013261	0.0158229	0.0127846
0	1	0.00942155	0.00270283	0.0172732	0.00491414	0.0106969	0.0108848	0.00662693	0.00650857	0.0156393	0.00958906
0	1	0.00100905	0.00255896	0.052475	0.00688435	0.00764175	0.0104242	0.00384637	0.0111017	0.0326038	0.0142464
0	1	0.0134578	0.00595371	0.0248709	0.00483666	0.0137982	0.00886274	0.00331412	0.0107303	0.0251843	0.0129388
0	1	0.011777	0.00412619	0.0282584	0.00516529	0.0127389	0.00649726	0.0045237	0.00992895	0.0133443	0.0113293
0	1	0.0652735	0.150309	0.0070943	0.010404	0.120317	0.0329861	0.0145221	0.0287316	0.0118607	0.0234204
0	1	0.0151414	0.00213503	0.0302523	0.00670004	0.0148767	0.0146339	0.00324158	0.010543	0.0170464	0.0234511
0	1	0.127437	0.0209033	0.00954055	0.0158088	0.0583897	0.046763	0.105115	0.036315	0.0348374	0.00657334
0	1	0.0131205	0.0075407	0.0252636	0.00216824	0.0383801	0.0145113	0.00459625	0.011864	0.0140682	0.0160758
0	1	0.0289636	0.0280343	0.0134369	0.00949944	0.0516098	0.021504	0.0109211	0.0245424	0.0192539	0.00808032
0	1	0.223811	0.36795	0.0131416	0.0570643	0.0962247	0.186429	0.54808	0.172717	0.0173154	0.0131407
0	1	0.0121143	0.0284517	0.0107633	0.0948476	0.0384081	0.0206901	0.0864883	0.0274416	0.0284021	0.0421395
0	1	0.0652763	0.0994754	0.0124307	0.0832136	0.100724	0.036778	0.0411208	0.0287119	0.012431	0.0206493
0	1	0.0259093	0.0111078	0.0113072	0.00734917	0.0378498	0.0169895	0.00459625	0.010359	0.0101321	0.0293572
0	1	0.0242257	0.0106675	0.00959448	0.00762969	0.0722766	0.016773	0.00997861	0.0145221	0.00691437	0.012103
0	1	0.010738	0.0233434	0.00775997	0.0344472	0.0171895	0.0108749	0.0189991	0.0145808	0.0194249	0.0140505
0	1	0.0121114	0.00882018	0.0386303	0.00788033	0.0197664	0.0114239	0.00199572	0.0168676	0.0276575	0.00852411
0	1	0.00336444	0.00597347	0.00903439	0.0206809	0.016913	0.00977593	0.0132565	0.00766175	0.0254642	0.00829132
0	1	0.00908427	0.00953184	0.0184421	0.00351172	0.0159465	0.0112282	0.00199572	0.0103395	0.0261292	0.0161082
0	1	0.0084125	0.00355839	0.0252074	0.00716841	0.0103938	0.00801824	0.00391892	0.0122353	0.0163292	0.00554204
0	1	0.0417225	0.00668515	0.0196921	0.00767375	0.0232824	0.0234089	0.00335039	0.00918628	0.0150784	0.0111322
0	1	0.0201895	0.0152176	0.0172164	0.00510604	0.0398148	0.020936	0.00131839	0.0169512	0.0195196	0.0128409
0	1	0.0593295	0.0588046	0.00417219	0.0148979	0.0943287	0.0183246	0.0863367	0.0176021	0.0351031	0.00835361
0	1	0.0333099	0.0411026	0.0144323	0.0421108	0.0582639	0.015604	0.0641738	0.0144721	0.0399062	0.00667132
0	1	0.0299864	0.0246055	0.0268839	0.00553391	0.0428714	0.0179812	0.00335039	0.0133885	0.0106372	0.0195815
0	1	0.00504525	0.00341451	0.01707	0.00274493	0.00273802	0.0035326	0.00067733	0.00611765	0.0029521	0.0020259
0	1	0.0416935	0.0345614	0.0113477	0.023595	0.0792173	0.0210342	0.157058	0.0240992	0.0372845	0.0119202
0	1	0.137476	0.132932	0.0107227	0.0182574	0.0968856	0.0671551	0.251225	0.0545232	0.0113556	0.0199849
0	1	0.00987036	0.0129464	0.0123948	0.00944497	0.0327048	0.013271	0.00327785	0.0111598	0.0163019	0.0178316
0	1	0.0333128	0.0419484	0.0155184	0.00242036	0.0425288	0.0236006	0.00791102	0.0152844	0.0145186	0.0152832
0	1	0.0531592	0.038515	0.0128463	0.0153443	0.106081	0.0270413	0.00260051	0.0156638	0.0153179	0.0229443
0	1	0.160124	0.103024	0.00713493	0.0448566	0.0596889	0.0910536	0.195771	0.0683579	0.0222846	0.0163426
0	1	0.0278914	0.0217588	0.00920094	0.0216338	0.0569909	0.0206901	0.0257269	0.0197669	0.0243625	0.00543694
0	1	0.00773793	0.00526179	0.0142293	0.00520933	0.00865767	0.00660459	0.00470309	0.0095772	0.0152293	0.00595708
0	1	0.0602226	0.0227583	0.0136448	0.0137687	0.0855829	0.0377022	0.0106197	0.0294546	0.0108767	0.0435373
0	1	0.185949	0.119999	0.0118916	0.026114	0.128702	0.124007	0.172735	0.0675174	0.0312801	0.0211955
0	1	0.0339817	0.0120908	0.014673	0.0110405	0.0484509	0.0228426	0.016353	0.0152844	0.0193348	0.0144368
0	1	0.0646017	0.0146497	0.0118845	0.0090424	0.0883191	0.0195851	0.0105471	0.0130367	0.0170049	0.021541
0	1	0.0131233	0.00213503	0.0303741	0.00298546	0.0171182	0.0076644	0.00847888	0.0095772	0.0100566	0.0130231
0	1	0.0997851	0.158627	0.00413157	0.00862659	0.129298	0.0550409	0.0118292	0.0351212	0.0078331	0.0180497
0	1	0.0117741	0.0238939	0.00520665	0.0459984	0.0435599	0.0169797	0.0469313	0.0241189	0.026434	0.00822984
0	1	0	0.00668515	0.020439	0.00394751	0.00988322	0.00508421	0.00192318	0.0126458	0.0267474	0.00351932
0	1	0.0898365	0.0283078	0.00713493	0.0132865	0.061358	0.0327634	0.00338403	0.0196983	0.00643542	0.0341665
0	1	0.0649418	0.118495	0.00538166	0.0514355	0.094742	0.0337851	0.0369381	0.0272867	0.024726	0.0120885
0	1	0.00740345	0.0127685	0.00596608	0.0658261	0.0099178	0.00981519	0.00455997	0.00866721	0.0157323	0.004369
0	1	0.116418	0.08984	0.00624189	0.00674409	0.109074	0.0459466	0.0131839	0.0412991	0.00965315	0.0263418
0	1	0.270772	0.249047	0.0149356	0.0181364	0.11473	0.240233	0.202458	0.237818	0.0207419	0.0209736
0	1	0.016825	0.0656536	0.00717555	0.0177238	0.0362225	0.022928	0.00858769	0.0103395	0.00583564	0.0737994
0	1	0.0169624	0.0172087	0.00721619	0.0070246	0.0427158	0.0130442	0.0105109	0.0162552	0.00941366	0.0441018
0	1	0.012786	0.00270283	0.0126708	0.0229954	0.0225184	0.00543747	0.0282231	0.0183726	0.0218769	0.0109296
0	1	0.216206	0.0835452	0.00815766	0.0868906	0.128828	0.159832	0.193081	0.0642371	0.0577707	0.0200164
0	1	0.0121114	0.00455012	0.0209015	0.0109797	0.0205323	0.0148994	0.00331412	0.00678547	0.0137664	0.0271695
0	1	0.0195149	0.0109552	0.00901006	0.077241	0.0155388	0.00730311	0.0198847	0.0125627	0.0247174	0.00678582
0	1	0.108732	0.105382	0.00955387	0.0827903	0.219099	0.0487705	0.148601	0.04169	0.0284021	0.0162427
0	1	0.104528	0.105195	0.0130524	0.0796116	0.214879	0.0454441	0.152473	0.0394521	0.0293861	0.0163235
0	1	0.00538254	0.0145059	0.0101789	0.0448764	0.0182908	0.00211956	0.00527358	0.00840445	0.0111161	0.00385186
0	1	0.0578729	0.0270283	0.00361434	0.0285992	0.0975719	0.0333162	0.0651711	0.0255847	0.0227373	0.0147845
0	1	0.0063944	0.00682902	0.00296273	0.0656864	0.0370876	0.00815621	0.0223039	0.0118444	0.0310523	0.00446956
0	1	0.0063944	0.00682902	0.00296273	0.0650141	0.0369151	0.00815621	0.0223039	0.0111614	0.0316536	0.00475686
0	1	0.38841	0.419389	0.0113884	0.0542932	0.0971719	0.283331	0.633196	0.246908	0.0722182	0.02417
0	1	0.0463083	0.0444745	0.00358777	0.00912042	0.0764319	0.0269537	0.0808063	0.0380085	0.00938752	0.0108799
0	1	0.0237564	0.00888954	0.00834439	0.0847711	0.0220079	0.025483	0.0593284	0.0123819	0.0769372	0.0387245
0	1	0.0242971	0.00990196	0.00834439	0.0913239	0.0224156	0.0262974	0.0647711	0.0130172	0.0809645	0.0367167
0	1	0.0262466	0.016497	0.00659112	0.0416479	0.0395035	0.0120421	0.0248883	0.025018	0.0175515	0.00625736
0	1	0.0100933	0.0234699	0.00296273	0.0444672	0.0210081	0.00413177	0.0524071	0.00648898	0.0254499	0.00720154
0	1	0.0820498	0.0150814	0.00762194	0.0168822	0.059326	0.0501981	0.116596	0.0289155	0.067894	0.0107111
0	1	0.170532	0.169554	0.0143104	0.0144178	0.0998337	0.0883126	0.37269	0.0615973	0.048503	0.0163409
0	1	0.00807523	0.00455012	0.0156418	0.00703504	0.0227737	0.00720377	0.00463252	0.0107303	0.00993421	0.0365504
0	1	0.0284301	0.04836	0.016145	0.0107884	0.0641266	0.0190312	0.00937384	0.00992895	0.00846226	0.100443
0	1	0.0265811	0.0764081	0.00767246	0.0475443	0.094234	0.0166097	0.0517194	0.0279758	0.0217818	0.011405
0	1	0.00437349	0.0162093	0.00663177	0.0710445	0.0139594	0.00971432	0.0245172	0.0176515	0.0413198	0.00385785
0	1	0.0144668	0.00810851	0.0245706	0.00920849	0.0614793	0.0143314	0.00881786	0.0172194	0.0182427	0.00625437
0	1	0.00471078	0.00739683	0.00534104	0.0346941	0.00911877	0.00780296	0.00723303	0.00994851	0.0143338	0.00447701
0	1	0.129355	0.0713523	0.0143917	0.00944497	0.117193	0.0568678	0.0811422	0.0460866	0.0249971	0.0116547
0	1	0.0285721	0.00953184	0.0127119	0.00739322	0.0579752	0.013622	0.00953016	0.0198775	0.0152885	0.0140901
0	1	0.242446	0.221373	0.01151	0.0163293	0.143441	0.0917627	0.027314	0.145339	0.0103716	0.00877167
0	1	0.00575723	0.00071168	0.0108768	0.00486248	0.00422768	0.00770153	0.00459625	0.0141703	0.0119481	0.00501891
0	1	0.0312918	0.0216227	0.00534104	0.00873903	0.0275615	0.0180026	0.0111519	0.0184366	0.00715383	0.0176994
0	1	0.013795	0.0105236	0.0112259	0.0101235	0.0357599	0.0187091	0.00607359	0.0180012	0.0128447	0.00658981
0	1	0.0585502	0.135254	0.00322247	0.0331321	0.105758	0.0304378	0.069274	0.0314092	0.0205298	0.0345626
0	1	0.307391	0.226357	0.012833	0.0285195	0.0574647	0.269236	0.427094	0.152333	0.0309014	0.015348
0	1	0.0897652	0.136661	0.00596608	0.0493292	0.108333	0.0433149	0.0554011	0.0313897	0.0193063	0.0199369
0	1	0.0292709	0.0307306	0.00959448	0.0125327	0.0394793	0.0211207	0.00734183	0.029533	0.0133062	0.0146263
0	1	0.00471078	0.00412619	0.0187505	0.00548986	0.00858411	0.00778333	0.00466878	0.0080331	0.0159383	0.00786275
0	1	0.00908427	0.00412619	0.0140019	0.00905001	0.00514501	0.00910867	0.00455997	0.010359	0.00813788	0.0233423
0	1	0.00538254	0.00341451	0.0112665	0.00213984	0.00764175	0.0127798	0.00199572	0.00842401	0.00321771	0.0199986
0	1	0.0242807	0.0150814	0.00296273	0.017146	0.0492034	0.0191821	0.0150641	0.0107108	0.024971	0.0111442
0	1	0.00235539	0.00526179	0.00717555	0.0297653	0.00606235	0.0073111	0.00783783	0.00877578	0.014909	0.0172958
0	1	0	0.0126103	0.00534104	0.0342486	0.00631761	0.00801884	0.00334908	0.0080331	0.00912188	0.0203831
0	1	0.00538254	0.00270283	0.0196838	0.0120102	0.0121493	0.00897009	0.00463252	0.0105398	0.00804866	0.0084587
0	1	0.00975885	0.00739683	0.0143917	0.00548986	0.0304171	0.00992249	0.00530985	0.0122549	0.0126053	0.0140265
0	1	0.0157861	0.00398232	0.0184989	0.0100941	0.0272799	0.00895663	0.0045237	0.00457356	0.0180124	0.0161467
0	1	0.0238883	0.0184707	0.0113477	0.0106992	0.0403465	0.0202381	0.00723303	0.0103074	0.0126292	0.0286335
0	1	0.0307574	0.00810851	0.0153981	0.0109797	0.022812	0.0269506	0.0171391	0.00852989	0.00804932	0.0221999
0	1	0.00471078	0.00626123	0.0255363	0.00609495	0.00514501	0.00695784	0.0045237	0.00778058	0.0253497	0.0137659
0	1	0.120551	0.0864359	0.0114696	0.030626	0.185303	0.071096	0.0426709	0.0569494	0.0213486	0.0357645
0	1	0.17445	0.0816869	0.00444809	0.0278914	0.106523	0.0721419	0.299299	0.0440061	0.0472967	0.0195585
0	1	0.0222429	0.0191373	0.00596608	0.0111689	0.0685948	0.0199836	0.00719676	0.0221642	0.00953728	0.0127201
0	1	0.0178312	0.0161468	0.00713493	0.00613899	0.0526267	0.0124358	0.00263679	0.016848	0.00593034	0.00935219
0	1	0.00370173	0.00355839	0.00784122	0.0065592	0.00488975	0.00331791	0.00067733	0.00138609	0.00661252	0.000842097
0	1	0.0527098	0.0143282	0.00475661	0.0389738	0.0275119	0.0310636	0.126422	0.00585219	0.0281887	0.0116289
0	1	0.0602339	0.0241739	0.00417219	0.0439907	0.0468612	0.0403829	0.0955898	0.0291892	0.0190406	0.011008
0	1	0.335886	0.414921	0.00705366	0.0136226	0.0547482	0.256405	0.271294	0.349398	0.00964009	0.0162238
0	1	0.00624341	0.00142336	0.0212912	0.006656	0.00473821	0.010629	0.00233276	0.00461271	0.0253977	0.0107314
0	1	0.0158131	0.00796461	0.0172325	0.00767375	0.0341885	0.012288	0.00587836	0.0152844	0.00470684	0.0179066
0	1	0.00571983	0.00611735	0.0310824	0.00516529	0.018187	0.0127123	0.00388264	0.00766828	0.0228334	0.0161777
0	1	0.0228793	0.0516493	0.0089044	0.0530342	0.0288247	0.0152324	0.0172427	0.020288	0.01977	0.00757455
0	1	0.0231625	0.0338695	0.00784122	0.0490123	0.0456471	0.0128872	0.0290786	0.0153104	0.0140235	0.0188435
0	1	0.031289	0.0191735	0.00542229	0.00916444	0.0332153	0.0108749	0.0104678	0.0141703	0.0136154	0.0165564
0	1	0.031289	0.0193514	0.00545476	0.00889553	0.0332153	0.0105413	0.0100929	0.0141703	0.0136154	0.0159269
0	1	0.00706617	0.0118899	0.0223786	0.00687855	0.0187454	0.0202878	0.00455997	0.00727083	0.0111422	0.00812177
0	1	0.00471078	0.00341451	0.016713	0.00363054	0.00804855	0.0073111	0.00331412	0.0101668	0.00760233	0.00469695
0	1	0.0708159	0.0176096	0.00479724	0.086225	0.043832	0.0419679	0.17004	0.0274953	0.0513803	0.010549
0	1	0.0390298	0.0607341	0.00663177	0.0400959	0.0951948	0.0206901	0.183277	0.023337	0.0256688	0.0198935
0	1	0.074355	0.0472277	0.0119322	0.00795427	0.123592	0.0419033	0.00723303	0.0294743	0.00965315	0.00982094
0	1	0.0183077	0.0177843	0.0157269	0.00585848	0.042233	0.0184052	0.00933755	0.0175907	0.0152139	0.0161339
0	1	0.0154787	0.00597347	0.0386436	0.00520933	0.0122284	0.00579073	0.00463252	0.0110821	0.0251843	0.00634447
0	1	0.243882	1.12467	0.00588483	0.00930346	0.0303367	0.32102	0.347591	0.667745	0.0163694	0.0132384
0	1	0.0341199	0.00981963	0.0107227	0.076859	0.0220311	0.0177123	0.0828449	0.0167861	0.0168212	0.00784245
0	1	0.0592135	0.107039	0.00721619	0.00641951	0.054461	0.0228097	0.00851516	0.0382304	0.00643542	0.0216584
0	1	0.134255	0.0828542	0.00475661	0.0227586	0.0435539	0.0940607	0.0936719	0.0807349	0.00840349	0.0116032
0	1	0.0245658	0.0123709	0.00421282	0.00260467	0.0292988	0.0181099	0.00331412	0.00650857	0.00875897	0.0228509
0	1	0.0649371	0.0473792	0.00635569	0.0151365	0.0513545	0.0324096	0.0105596	0.0229657	0.00492015	0.0121915
0	1	0.0729632	0.0611142	0.0142699	0.0268882	0.140192	0.0340939	0.0310865	0.0232457	0.0130842	0.0236058
0	1	0.00774075	0.00355839	0.0222841	0.00553391	0.0156425	0.00976612	0.00267306	0.0103199	0.0250864	0.0197892
0	1	0.00774075	0.00611735	0.00643686	0.0184094	0.0279455	0.00744969	0.00862396	0.0141508	0.0124245	0.0218652
0	1	0.0144509	0.00503385	0.00713493	0.0390891	0.0066207	0.00844999	0.0364905	0.0021972	0.00511176	0.0568271
0	1	0.0578345	0.00682902	0.00413157	0.026512	0.0201223	0.0354886	0.0542722	0.0111213	0.00816404	0.0705692
0	1	0.0494869	0.0266619	0.0125166	0.00920849	0.0741023	0.0232356	0.0113841	0.0218972	0.00914808	0.0406304
0	1	0.0232166	0.00967576	0.00350652	0.00920849	0.0424365	0.0145462	0.00260051	0.00805268	0.00962701	0.0232065
0	1	0.0548429	0.20034	0.00251625	0.0149284	0.0644386	0.0413017	0.0186966	0.0244479	0.00616981	0.120712
0	1	0.0215909	0.011523	0.0125572	0.0131636	0.0440931	0.0112773	0.00527358	0.0164034	0.0187751	0.019354
0	1	0.0182828	0.0100996	0.00811703	0.0324662	0.0380157	0.0113355	0.071159	0.0148951	0.017791	0.0313237
0	1	0.00740064	0.00654126	0.0161693	0.00767375	0.00641864	0.00720377	0.00339346	0.0137474	0.0147647	0.00885804
0	1	0.00740064	0.00199116	0.0261137	0.00609495	0.00876359	0.00881997	0.00331412	0.0046572	0.0195196	0.00743623
0	1	0.0433509	0.0264528	0.00534104	0.00965106	0.0669192	0.0189035	0.0125429	0.0210306	0.00816404	0.024104
0	1	0.0309546	0.014082	0.0100977	0.0201882	0.0529729	0.0234401	0.0688011	0.021832	0.0303	0.0241946
0	1	0.024563	0.00554954	0.0101383	0.00577038	0.035409	0.0147429	0.00395518	0.00496448	0.00627798	0.00592528
0	1	0.157335	0.113069	0.00830376	0.0227407	0.0341326	0.186847	0.33211	0.0912569	0.014865	0.0177416
0	1	0.00571983	0.00469399	0.0132633	0.0131636	0.00565554	0.0103537	0.00263679	0.00459313	0.0174928	0.0239581
0	1	0.0568591	0.0394212	0.00354714	0.0152149	0.0642759	0.0281229	0.0065557	0.0223402	0.00470684	0.0262151
0	1	0.311986	0.485718	0.0107633	0.0147424	0.230822	0.168755	0.123658	0.251143	0.0143077	0.0106544
0	1	0.0252047	0.0234777	0.00370949	0.0333673	0.0256772	0.0141616	0.02765	0.0154837	0.0102896	0.0167261
0	1	0.0635394	0.0277401	0.013937	0.00932293	0.0603108	0.0297675	0.0104907	0.0133885	0.0101321	0.0136728
0	1	0.0336416	0.0216227	0.0106821	0.00887869	0.0499745	0.0244305	0.00810822	0.0156948	0.00247315	0.0249938
0	1	0.00471078	0.00768458	0.0208609	0.00732689	0.0233321	0.00388587	0.001693	0.011864	0.0140682	0.0145012
0	1	0.158106	0.0493704	0.0133608	0.103107	0.0624743	0.125849	0.268024	0.0616635	0.0385876	0.0121124
0	1	0.0181685	0.0159292	0.00910833	0.0339401	0.0278407	0.00989712	0.00937122	0.0107303	0.0219927	0.00676552
0	1	0.0178341	0.00341451	0.0270183	0.00823477	0.0255736	0.0141929	0.00459625	0.0118314	0.0196295	0.0171881
0	1	0.0185058	0.011523	0.0155801	0.0125585	0.0305192	0.0130436	0.00312461	0.013799	0.00792456	0.00968928
0	1	0.0131205	0.00611735	0.0241377	0.00940091	0.020277	0.0134863	0.00787409	0.0138429	0.0150784	0.0164447
0	1	0.0100961	0.00810851	0.0088882	0.0135322	0.0138718	0.00317935	0.00787409	0.0156948	0.0164216	0.00426121
0	1	0.0116281	0.00270283	0.0235799	0.00920849	0.00830382	0.00709643	0.00128213	0.00795658	0.0195196	0.0159185
0	1	0.00605712	0.00341451	0.0370059	0.00655978	0.00863265	0.00872414	0.00520103	0.0118835	0.0258588	0.0226481
0	1	0.116039	0.0769511	0.0101383	0.049673	0.0691156	0.0654788	0.0655649	0.0319093	0.00771242	0.015038
0	1	0.0321103	0.0220466	0.0119322	0.0100773	0.0480935	0.0186779	0.00260051	0.0225943	0.0180633	0.0130616
0	1	0.00336444	0.0110991	0.00296273	0.0708511	0.0296129	0.0117201	0.0314506	0.0195957	0.0303701	0.00821786
0	1	0.0561332	0.0142006	0.00354714	0.0614004	0.030275	0.0209301	0.0907854	0.0244304	0.0166143	0.00932799
0	1	0.0279245	0.0243178	0.00959448	0.0260026	0.0475064	0.0189042	0.0370238	0.0141703	0.0333744	0.00417382
0	1	0.0254029	0.020061	0.00659112	0.108914	0.0173109	0.0154673	0.0737001	0.018024	0.0499191	0.0205771
0	1	0.0245601	0.00739683	0.0201953	0.00581442	0.0331196	0.0150956	0.00466878	0.0139912	0.0138288	0.0133189
0	1	0.0151442	0.00896406	0.011429	0.0125244	0.0296018	0.0077625	0.00662824	0.00764215	0.0101321	0.0242562
0	1	0.0111052	0.0075407	0.00896945	0.0134441	0.0107888	0.0139469	0.0033128	0.0080331	0.00468069	0.0500817
0	1	0.0447468	0.0226222	0.00354714	0.0106992	0.04534	0.0293382	0.0065557	0.0164375	0.00393613	0.0214449
0	1	0.0272528	0.0169452	0.0023783	0.0416423	0.0370217	0.0216033	0.161949	0.0106218	0.0271786	0.038442
0	1	0.0356709	0.00540567	0.00767873	0.00427968	0.0508663	0.0163419	0.00455997	0.018042	0.00962701	0.00877167
0	1	0.0332161	0.0224782	0.00538166	0.0100941	0.0499745	0.0181861	0.00395518	0.0118835	0.00746759	0.0168956
0	1	0.0414212	0.0860681	0.00471599	0.00905838	0.0365712	0.0206116	0.00459625	0.0111017	0.00715383	0.0217609
0	1	0.00792563	0.00469399	0.00693196	0.00791022	0.0110558	0.00533875	0.0105834	0.0122673	0.0160624	0.00961377
0	1	0.267039	0.298345	0.00530041	0.0475185	0.0546782	0.248917	0.674835	0.15761	0.0390184	0.0177049
0	1	0.142664	0.0284517	0.0120134	0.0196271	0.0506049	0.0578312	0.0119018	0.0397745	0.00393613	0.0268789
0	1	0.384465	1.05451	0.00834439	0.0070246	0.117053	0.18754	0.162801	0.386549	0.0078984	0.0132318
0	1	0.278372	0.227813	0.00813335	0.0319052	0.0433574	0.261783	0.524598	0.201587	0.0181451	0.0207671
0	1	0.0427315	0.00995579	0.0201141	0.00972547	0.0414153	0.0282109	0.0065557	0.013799	0.0128709	0.00809004
0	1	0.128259	0.0611735	0.0094239	0.0103042	0.0814042	0.0519314	0.00463252	0.0306275	0.0138288	0.0166742
0	1	0.19241	0.168991	0.00884758	0.00767375	0.044521	0.151917	0.140325	0.124978	0.0109626	0.0225118
0	1	0.1786	0.28638	0.0125166	0.0261347	0.148317	0.0693407	0.128486	0.117996	0.00616656	0.0158316
0	1	0.163081	0.269061	0.0125166	0.0257818	0.143292	0.0653026	0.125285	0.112006	0.0049463	0.0147673
0	1	0.0376863	0.0174939	0.00887411	0.0124704	0.0376982	0.0192503	0.0330687	0.0137539	0.0131038	0.0118528
0	1	0.0277341	0.00455012	0.0100648	0.0196378	0.0505615	0.0176493	0.0111882	0.00764215	0.0200302	0.0133201
0	1	0.00269268	0.00341451	0.01552	0.00948901	0.0119731	0.00991601	0.00260051	0.0149522	0.032151	0.00683191
0	1	0.0178341	0.00412619	0.0237831	0.00520933	0.0163901	0.00638991	0.00194165	0.0134618	0.010611	0.00702556
0	1	0.0273135	0.0248933	0.00646927	0.00981358	0.0439121	0.0237345	0.00336557	0.0145221	0.0131103	0.0179654
0	1	0.143342	0.188972	0.00538166	0.00666004	0.093579	0.067144	0.00791036	0.042444	0.00643542	0.0270266
0	1	0.0185058	0.0075407	0.0156579	0.0101381	0.0270014	0.0149306	0.00131839	0.011358	0.0153179	0.0130311
0	1	0.128271	0.0765602	0.00683464	0.0244087	0.0525308	0.0581736	0.0479008	0.0317219	0.0140944	0.0154473
0	1	0.0114116	0.00398232	0.0190265	0.00862776	0.0121247	0.0120034	0.0052373	0.0132273	0.00912188	0.0105898
0	1	0.112716	0.0599003	0.00824688	0.0594159	0.113128	0.0724574	0.380872	0.0390123	0.0768908	0.00973925
0	1	0.105976	0.112144	0.00717555	0.0729777	0.125516	0.0463283	0.0333133	0.0370952	0.0143338	0.00978428
0	1	0.0148013	0.0277401	0.0023783	0.0160301	0.0297534	0.0114741	0.0079641	0.0153236	0.0143751	0.0149459
0	1	0.00437349	0.00782076	0.00659112	0.00825301	0.018187	0.0121322	0.0071605	0.0095772	0.0218273	0.00469096
0	1	0.0723397	0.0686297	0.0167294	0.0076702	0.111672	0.0456916	0.00791036	0.0347319	0.0128447	0.0236588
0	1	0.0447468	0.0424096	0.00413157	0.012234	0.0718081	0.0218885	0.00994237	0.0105104	0.00616981	0.0293042
0	1	0.057496	0.0275961	0.00471599	0.00788821	0.0600558	0.0333816	0.0124703	0.0132827	0.00840349	0.0841444
0	1	0.0100933	0.0123786	0.00534104	0.0208373	0.0151182	0.00483771	0.0111157	0.0164295	0.0155573	0.00803165
0	1	0.0548438	0.0593262	0.00538166	0.0399407	0.0532848	0.029662	0.0372709	0.0191885	0.0202642	0.0139457
0	1	0.013795	0.00791082	0.0125815	0.0134882	0.0346431	0.0144388	0.00395518	0.0133689	0.0155573	0.0100072
0	1	0.012786	0.00739683	0.0130604	0.0134882	0.0346431	0.0140855	0.00395518	0.0152844	0.0165413	0.0100072
0	1	0.0450299	0.0285341	0.0114127	0.0155652	0.0882298	0.0265305	0.022656	0.0160858	0.00643542	0.0119371
0	1	0.032498	0.0216904	0.00296273	0.00670004	0.0487062	0.0196303	0.00474948	0.0156948	0.0217533	0.0113675
0	1	0.225114	0.0711776	0.00689131	0.0213723	0.0244222	0.245524	0.387189	0.151636	0.0293861	0.00966379
0	1	0	0.00284671	0.011429	0.00678408	0.002752	0.00554482	0.00267306	0.0068995	0.00741946	0.0198266
0	1	0.011804	0.0116669	0.00775997	0.00948901	0.0217526	0.00837089	0.00961789	0.0114926	0.0089086	0.0302476
0	1	0.0151666	0.0204816	0.00822251	0.00981358	0.0375824	0.0169116	0.0072693	0.0167747	0.0106942	0.0169955
0	1	0.00605712	0.00341451	0.0184826	0.00367459	0.0103938	0.0145241	0.00327785	0.00420222	0.00737483	0.00764428
0	1	0.0208584	0.0151298	0.00354714	0.00883988	0.0264909	0.013525	0.00262069	0.0111658	0.00888244	0.0242745
0	1	0.25278	0.576489	0.0196435	0.0255524	0.0431277	0.30265	0.504514	0.474488	0.0108664	0.0173246
0	1	0.0124487	0.00327064	0.0209422	0.00557795	0.0172697	0.0142738	0.00455997	0.014913	0.0204296	0.00793557
0	1	0.0289828	0.0232186	0.00641247	0.0662307	0.0664257	0.0192771	0.0167064	0.0148495	0.0153179	0.00950597
0	1	0.0239444	0.164403	0.00892881	0.0714561	0.0709657	0.0291612	0.0217717	0.0367012	0.00956168	0.114358
0	1	0.0407134	0.00725294	0.0292179	0.0113483	0.0682019	0.0281398	0.00847888	0.0114156	0.0294155	0.0234107
0	1	0.0390298	0.00248874	0.0518926	0.00907584	0.0522394	0.0146633	0.00785628	0.0176103	0.0345002	0.0104897
0	1	0.0358578	0.0236138	0.0103461	0.0130911	0.104996	0.0290211	0.0135578	0.0363542	0.0196143	0.017915
0	1	0.00672794	0.00540567	0.0125571	0.00805756	0.0108005	0.00786606	0.00331412	0.0126822	0.0121002	0.0104965
0	1	0.00134634	0.00469399	0.0161973	0.00304748	0.00962794	0.00579073	0.00192318	0.0114606	0.0157433	0.00764128
0	1	0.271922	0.231364	0.00471599	0.0146543	0.0545472	0.220127	0.30789	0.20382	0.0130842	0.0156991
0	1	0	0.00540567	0.0094726	0.00367459	0.00492211	0.0117643	0.00064106	0.0026777	0.00747412	0.00543694
0	1	0.0417196	0.0100996	0.00826313	0.00851532	0.0254219	0.0168637	0.00395518	0.00727083	0.00804814	0.00660699
0	1	0.0244751	0.0328579	0.00359403	0.0182559	0.0261318	0.00861679	0.0257269	0.0153039	0.00728278	0.0182607
0	1	0.0121114	0.0178468	0.00354714	0.0186975	0.0141109	0.00572145	0.0248319	0.0199558	0.0108767	0.0106144
0	1	0.0531649	0.0184882	0.0294894	0.012234	0.038795	0.0252064	0.00719676	0.0205573	0.0194935	0.0173205
0	1	0.0286598	0.00756923	0.0226467	0.00851532	0.0282697	0.0177334	0.00527358	0.0162356	0.0113817	0.00861047
0	1	0.0852939	0.00761007	0.0231987	0.00803173	0.0906893	0.0342625	0.00391892	0.012402	0.0180304	0.00938791
0	1	0.00471078	0.00142336	0.0112259	0.00213984	0.0108005	0.00641528	0.00712421	0.0104356	0.0135631	0.010549
0	1	0.0237501	0.0253172	0.00775997	0.0534473	0.0347946	0.0179038	0.00587836	0.0080331	0.0109028	0.00962576
0	1	0.00740345	0.0260289	0.00721619	0.0430951	0.0199054	0.0127498	0.00760933	0.0129976	0.0185618	0.0259811
0	1	0.110114	0.22524	0.00663177	0.0300458	0.118603	0.0559576	0.0907132	0.0386018	0.00962701	0.0513434
0	1	0.0539079	0.0199116	0.0244487	0.00734917	0.0338295	0.0232426	0.0119744	0.0206789	0.0123658	0.00667242
0	1	0.190978	0.124179	0.0106821	0.0516685	0.211037	0.0800551	0.261526	0.0669099	0.0558253	0.018547
0	1	0.0413879	0.0344329	0.00892881	0.0157016	0.0800309	0.028541	0.0060477	0.016848	0.0149462	0.0356829
0	1	0.0296082	0.0335696	0.0191077	0.0121899	0.0258383	0.0128872	0.0228588	0.0325428	0.0131103	0.01519
0	1	0.196114	0.158892	0.00413157	0.0445518	0.176613	0.0773522	0.191053	0.0900304	0.0334279	0.014386
0	1	0.051029	0.0770162	0.0114556	0.105874	0.097583	0.0295841	0.0934601	0.0290637	0.0447663	0.0128584
0	1	0.0306201	0.0191999	0.0023783	0.0206455	0.0316886	0.0186779	0.0636816	0.0149326	0.0163345	0.0287059
0	1	0.00336444	0.00554954	0.00417219	0.0184792	0.0223802	0.00579073	0.00874363	0.0104817	0.0109594	0.00686761
0	1	0.146595	0.0563943	0.00413157	0.0222212	0.0273327	0.0947296	0.17681	0.0783635	0.0304533	0.00810606
0	1	0.167244	0.269562	0.0137261	0.0382076	0.194663	0.093551	0.280507	0.112367	0.00369666	0.0162693
0	1	0.142404	0.496964	0.0131416	0.0342918	0.190201	0.0688477	0.0750068	0.158238	0.0126053	0.0124283
0	1	0.0148041	0.00938796	0.00479724	0.00613899	0.0270256	0.0139481	0.00263679	0.00644505	0.0111161	0.0104065
0	1	0.0590869	0.0111493	0.00350652	0.0526979	0.0303501	0.0257155	0.0390089	0.0236692	0.0200039	0.0110396
0	1	0.0321167	0.0148326	0.0106821	0.0801425	0.027815	0.0308172	0.0369719	0.030989	0.033135	0.00460085
0	1	0.0104857	0.00529905	0.00775997	0.0601047	0.0181902	0.0119659	0.0122593	0.0171998	0.022054	0.00479304
0	1	0.0402864	0.0372719	0.0143104	0.0119534	0.0704194	0.0228016	0.00730361	0.0137794	0.0168486	0.0112839
0	1	0.00538254	0.00825236	0.0165182	0.00916444	0.00382088	0.00778274	0.0125066	0.00844357	0.0113817	0.0131038
0	1	0.0306229	0.0197556	0.0065505	0.00948901	0.0397808	0.0230868	0.00598717	0.0129845	0.0066749	0.0235968
0	1	0.0114396	0.0109188	0.00826313	0.0193026	0.0384081	0.00848924	0.00463252	0.0133885	0.010611	0.0091987
0	1	0.0363399	0.0123786	0.0070943	0.00795427	0.0414499	0.015606	0.00520103	0.010416	0.0111161	0.013525
0	1	0.00568243	0.0200554	0.00834439	0.0342328	0.0126352	0.00834204	0.00475716	0.00747281	0.00518578	0.0723366
0	1	0.0060543	0.016641	0.00278415	0.0169315	0.0155918	0.00668804	0.00335039	0.0060981	0.00840349	0.0511439
0	1	0.029611	0.00611735	0.00538166	0.0106992	0.0433301	0.0133209	0.00787409	0.0137794	0.0181934	0.0101182
0	1	0.102279	0.0534673	0.00348221	0.0359455	0.0393813	0.0510291	0.118536	0.0283211	0.01827	0.0106155
0	1	0.00942155	0.00924411	0.0066479	0.00825681	0.0093727	0.00932334	0.00326004	0.00881494	0.00865606	0.0288747
0	1	0.0388065	0.0485181	0.00822404	0.0162331	0.0410063	0.0283096	0.00395518	0.0283406	0.00691437	0.00952168
0	1	0.0480677	0.0458361	0.0126301	0.0155353	0.0671963	0.0312817	0.00391892	0.023337	0.0136855	0.0145484
0	1	0.0492733	0.0466422	0.0124353	0.0150705	0.0674722	0.0311051	0.00391892	0.023337	0.0131936	0.015076
0	1	0.0346591	0.0320431	0.00830376	0.00641951	0.0562127	0.0221032	0.00712421	0.0180901	0.0085156	0.00783946
0	1	0.0219819	0.0320353	0.00239454	0.00769957	0.0521149	0.0160665	0.00851516	0.0137794	0.00640927	0.0186491
0	1	0.0356083	0.0197754	0.0112665	0.0121899	0.0468892	0.0260901	0.00402772	0.0166378	0.00765893	0.0161565
0	1	0.059929	0.0320331	0.016989	0.00367459	0.0824107	0.0250678	0.00513177	0.0280452	0.0103716	0.0163606
0	1	0.0148041	0.00810851	0.00669191	0.0125144	0.00906646	0.0048383	0.00659197	0.00766175	0.0108767	0.00562915
0	1	0.16061	0.409349	0.00713493	0.0120356	0.160959	0.0741074	0.042115	0.106858	0.00765893	0.02384
0	1	0.0204111	0.00616909	0.0213782	0.00730512	0.0207875	0.011419	0.00463252	0.00784253	0.0114089	0.0219913
0	1	0.0198521	0.0100996	0.0101383	0.0103746	0.0342841	0.0121806	0.00670077	0.0115122	0.00345718	0.0175245
0	1	0.0757069	0.120061	0.00456207	0.0449174	0.0613961	0.0325573	0.105204	0.0492568	0.00938752	0.0104559
0	1	0.0131205	0.0132341	0.00705366	0.00399915	0.0341326	0.00956924	0.00463252	0.0111017	0.0178172	0.00761361
0	1	0.151752	0.116554	0.0130643	0.0322634	0.128529	0.071408	0.237994	0.0409864	0.00792456	0.040536
0	1	0.143345	0.155349	0.00838503	0.0317371	0.135142	0.0634292	0.170866	0.048917	0.0111422	0.0230536
0	1	0.0249002	0.028187	0.00955387	0.0140492	0.0527014	0.0140065	0.00651943	0.0206985	0.0108624	0.0261895
0	1	0.0725994	0.0278103	0.00810218	0.0193399	0.0708466	0.0309671	0.00997861	0.0141899	0.0129333	0.0202705
0	1	0.0318316	0.0461953	0.00717555	0.0563678	0.0283993	0.0188339	0.0640392	0.0160858	0.0249057	0.012641
0	1	0.0562245	0.063437	0.00646927	0.0193889	0.124435	0.0234546	0.0191711	0.0191152	0.00718001	0.0268205
0	1	0.302227	0.286397	0.00528426	0.0765357	0.0292227	0.373539	0.468365	0.432927	0.0971564	0.0254549
0	1	0.0181714	0.0193437	0.0119728	0.00581442	0.050741	0.0144688	0.0104384	0.0209982	0.0143338	0.0094084
0	1	0.117608	0.135391	0.00413157	0.0468061	0.191926	0.0460481	0.409293	0.0562513	0.0340317	0.0175583
0	1	0.0188431	0.00910793	0.0183608	0.00855935	0.0310775	0.0134863	0.00538238	0.016848	0.0207431	0.00718957
0	1	0.00740345	0.00199116	0.0406343	0.00762969	0.0216011	0.0112754	0.00267306	0.0107108	0.0185356	0.0131692
0	1	0.0326325	0.0166486	0.0136042	0.012671	0.0715087	0.0269524	0.0119865	0.0164994	0.0296802	0.0217239
0	1	0.147378	0.0591889	0.00596608	0.0226526	0.0775874	0.0540441	0.158648	0.0276207	0.0331703	0.0197809
0	1	0.0551811	0.0688682	0.00956789	0.00609495	0.102585	0.0275719	0.0125429	0.0184051	0.0125232	0.0330466
0	1	0.0518718	0.0751377	0.0100977	0.00670004	0.0738208	0.0316156	0.0194624	0.0333588	0.0125987	0.0143296
0	1	0.0703978	0.139676	0.00659112	0.00888393	0.165017	0.0344137	0.0181914	0.0511597	0.00271262	0.0128773
0	1	0.0170744	0.018776	0.0100247	0.0226085	0.0226376	0.00886274	0.00787409	0.00824324	0.0129481	0.00806235
0	1	0.0192713	0.0107125	0.00860413	0.00674409	0.0319853	0.00777466	0.00199572	0.0139396	0.0091154	0.00904424
0	1	0.0100961	0.0108113	0.0094726	0.0111026	0.0187481	0.00720377	0.00573656	0.00594503	0.00977178	0.00956413
0	1	0.0379486	0.044214	0.00479724	0.03441	0.076919	0.0171188	0.0519569	0.0237148	0.0309284	0.0231777
0	1	0.0178312	0.0518096	0.00538166	0.0333473	0.0580701	0.0219958	0.120505	0.0229852	0.0285309	0.0535792
0	1	0.0386925	0.098163	0.0023783	0.0244783	0.131891	0.0236137	0.022708	0.0240797	0.00718001	0.0310501
0	1	0.0217941	0.0217555	0.00233768	0.0145616	0.0479794	0.0083022	0.0149811	0.0183726	0.00840349	0.0173592
0	1	0.0107679	0.00924411	0.00413157	0.0128831	0.0285808	0.0166323	0.0079829	0.0149326	0.0123943	0.0236777
0	1	0.0235539	0.00540567	0.0239224	0.0060509	0.043239	0.0121806	0.0071605	0.0148686	0.0207431	0.0118955
0	1	0.0128982	0.0181327	0.00659112	0.0297213	0.0331668	0.0108749	0.0415113	0.0175907	0.0199985	0.00929481
0	1	0.0937175	0.128388	0.00963509	0.0429729	0.176139	0.0433924	0.305229	0.0458922	0.0322342	0.0274488
0	1	0.0225448	0.0378397	0.0023783	0.00819076	0.0569064	0.0184632	0.00791036	0.0145416	0.00914808	0.0240994
0	1	0.103202	0.188314	0.00771935	0.0190661	0.345529	0.0458494	0.0226646	0.111714	0.00965315	0.0256125
0	1	0.162191	0.0191571	0.00543036	0.0988992	0.0494868	0.112464	0.372681	0.0302919	0.0436829	0.105887
0	1	0.154102	0.138586	0.00542229	0.012234	0.131051	0.0660912	0.0178528	0.0558603	0.00724891	0.018348
0	1	0.00706617	0.00355839	0.024245	0.00390333	0.0110039	0.00727246	0.00192318	0.0141703	0.0247393	0.0184221
0	1	0.0188403	0.00142336	0.0185233	0.00849301	0.0184423	0.0108541	0.00516476	0.00450844	0.0192801	0.0243905
0	1	0.0252347	0.0149376	0.00997576	0.00427968	0.0362985	0.0150379	0.00418232	0.014913	0.0111161	0.0142523
0	1	0.0127832	0.0201993	0.0102032	0.00887401	0.0335715	0.00671195	0.00199572	0.0130172	0.00395031	0.0122679
0	1	0.0238178	0.0285615	0.00892881	0.0107432	0.0265422	0.0073111	0.00662824	0.026093	0.00247315	0.0153657
0	1	0.0111052	0.00938543	0.0099082	0.0125144	0.0201983	0.0143683	0.00381141	0.00687992	0.0135893	0.0142583
0	1	0.0884873	0.121136	0.00867724	0.0750889	0.117526	0.0441614	0.121037	0.0535148	0.0155835	0.0159745
0	1	0.0669515	0.0905554	0.00896945	0.0364213	0.0756517	0.0410796	0.165777	0.0425306	0.0242265	0.00953408
0	1	0.0509749	0.0162171	0.0152114	0.0110379	0.0517635	0.0228028	0.00851516	0.0230617	0.0179031	0.00988329
0	1	0.0124515	0.00412619	0.0154387	0.00520933	0.0254588	0.0130644	0.00388264	0.0133885	0.0281091	0.0163193
0	1	0.0232138	0.0214788	0.0584268	0.00734917	0.0198702	0.0414739	0.0349556	0.0340478	0.0247054	0.0226283
0	1	0.00571983	0.00199116	0.0153184	0.00335002	0.00830382	0.00907237	0.00256425	0.0095772	0.00936137	0.005115
0	1	0.0804064	0.0402547	0.00354714	0.0074231	0.0828443	0.0404867	0.0112406	0.0129982	0.00731929	0.0114213
0	1	0.0134578	0.00398232	0.0125572	0.00553036	0.0236874	0.0126412	0.00388264	0.015285	0.0129862	0.00923838
0	1	0.0447552	0.0487993	0.0157152	0.00568177	0.0507539	0.0171557	0.00862396	0.0256042	0.00864296	0.00921599
0	1	0.0773047	0.0882994	0.00942574	0.0115848	0.152116	0.038889	0.0144661	0.0369942	0.0121002	0.01972
0	1	0.0373433	0.0195744	0.00963509	0.0168822	0.0584	0.0157439	0.0113333	0.0271483	0.01827	0.0119089
0	1	0.0174911	0.0254689	0.0116155	0.0147424	0.0434002	0.0214065	0.00598717	0.0122549	0.00986644	0.021752
0	1	0.00100905	0.00398232	0.0113396	0.00678813	0.0100348	0.00672295	0.00260051	0.00996809	0.0155716	0.0075085
0	1	0.215097	0.0710003	0.00923194	0.0288207	0.0794017	0.135753	0.107738	0.112651	0.0290051	0.012171
0	1	0.0566291	0.0278733	0.0118427	0.00674409	0.120069	0.034387	0.0163893	0.0325037	0.0214889	0.0125394
0	1	0.0792872	0.00270283	0.0751542	0.00916444	0.0363263	0.0359428	0.00391892	0.0201186	0.0121263	0.0120063
0	1	0.00807523	0.00710908	0.0297647	0.00520933	0.0144515	0.0120479	0.00203199	0.00729042	0.0244659	0.00852411
0	1	0.0797347	0.0839087	0.0100977	0.0334187	0.0729284	0.0304164	0.0470616	0.0217702	0.0170317	0.0123947
0	1	0.0790629	0.0834924	0.00600671	0.00944497	0.0986894	0.050463	0.0288367	0.0539904	0.0103977	0.0143941
0	1	0.0161476	0.0170725	0.00542229	0.0236415	0.0193596	0.0105217	0.00395518	0.0126263	0.0127288	0.00696072
0	1	0.0151414	0.0160732	0.00512192	0.00985761	0.02354	0.0128185	0.00128213	0.0060981	0.0150784	0.0284107
0	1	0.0323009	0.0159292	0.00300335	0.0167942	0.0375945	0.0110896	0.02309	0.0126263	0.0113556	0.0399518
0	1	0.0100954	0.0056934	0.0108039	0.00628686	0.00896588	0.0048383	0.00459625	0.0111017	0.013524	0.00582163
0	1	0.0770533	0.0268845	0.0117292	0.00460424	0.0594509	0.0324101	0.00484554	0.0130367	0.00569086	0.0191963
0	1	0.0075436	0.00341451	0.0123684	0.010738	0.00437481	0.0035326	0.00195946	0.0051127	0.00420174	0.00576489
0	1	0.0796727	0.0612218	0.00660727	0.0101381	0.0824482	0.0458804	0.059868	0.0309043	0.00914808	0.00990504
0	1	0.0326354	0.0227583	0.0136855	0.0110678	0.0581586	0.0329205	0.00580583	0.0199363	0.00765893	0.0627411
0	1	0.0178341	0.0142182	0.00780061	0.00609495	0.0433265	0.00967659	0.00543515	0.00764215	0.0153371	0.0108612
0	1	0.0817526	0.140396	0.00296273	0.0123448	0.0785826	0.0316147	0.172092	0.0459313	0.0269652	0.0146467
0	1	0.0265811	0.0514823	0.0163491	0.0618861	0.0519607	0.023115	0.0135948	0.0133885	0.0227373	0.0185401
0	1	0.0141324	0.0199116	0.0065505	0.075078	0.0191522	0.0170189	0.0479756	0.0145808	0.0200247	0.0141256
0	1	0.00235539	0.00213503	0.0230768	0.00501743	0.00815228	0.00589808	0.00327785	0.00996809	0.015947	0.00563514
0	1	0.144023	0.193346	0.00717555	0.0192585	0.1027	0.0787545	0.224741	0.0745532	0.0173941	0.014596
0	1	0.00941874	0.00867629	0.0267052	0.00731981	0.0265254	0.0102758	0.00527358	0.00996809	0.0128709	0.0129768
0	1	0.00235539	0.00213503	0.0161856	0.00585848	0.00524874	0.0143014	0.00331412	0.00613723	0.00646142	0.0564968
0	1	0.0238883	0.0257073	0.00354714	0.0749145	0.0425087	0.0187091	0.0385598	0.013408	0.0268918	0.00886777
0	1	0.0238883	0.0238939	0.00398389	0.0728011	0.0428537	0.018611	0.0388804	0.0125513	0.026812	0.00868534
0	1	0.0228822	0.0125225	0.0092382	0.0173463	0.0475506	0.00826354	0.011793	0.0169735	0.00691437	0.0120147
0	1	0.199645	0.136019	0.00955387	0.0449535	0.149772	0.102958	0.29456	0.0742861	0.0372548	0.0126412
0	1	0.133829	0.102667	0.00418842	0.0357194	0.063204	0.0511966	0.124361	0.0535751	0.0141858	0.016279
0	1	0.00235539	0.00523324	0.0267052	0.0121899	0.00675458	0.00804888	0.00260051	0.00920583	0.0140944	0.0235404
0	1	0.076289	0.1307	0.017395	0.0438702	0.172432	0.0357592	0.161616	0.0493447	0.0390598	0.0139671
0	1	0.0183105	0.00796719	0.0123219	0.00934873	0.0477634	0.0112064	0.0119381	0.0171037	0.0126053	0.017755
0	1	0.00370173	0.00327064	0.0404945	0.00426287	0.00855909	0.00141304	0.00327785	0.0141508	0.0232086	0.00762507
0	1	0.00672889	0.00142336	0.0297248	0.00274493	0.0155388	0.0125339	0.00192318	0.0106147	0.0180566	0.00479903
0	1	0.0224271	0.0109552	0.0240526	0.00976953	0.0652719	0.0157513	0.00527358	0.0201279	0.0214877	0.0267137
0	1	0.0020181	0.00412619	0.0242456	0.00699879	0.00738648	0.00105978	0.00267306	0.0107303	0.0145733	0.00993784
0	1	0.00336444	0.00213503	0.0303497	0.00561272	0.0100124	0.00628258	0.00391892	0.00955764	0.0239139	0.0126799
0	1	0.078394	0.0802295	0.00588483	0.0137464	0.0603155	0.0367567	0.00764425	0.0283603	0.00691437	0.0103163
0	1	0.0238883	0.0216227	0.00300335	0.0419552	0.0387215	0.0188447	0.0646396	0.0185533	0.0349761	0.00701226
0	1	0.102714	0.0959833	0.00538166	0.0272293	0.110242	0.0483381	0.16365	0.0345152	0.0409811	0.0303051
0	1	0.120789	0.0806473	0.00763812	0.0213381	0.0692973	0.0900842	0.200966	0.0312426	0.0141151	0.0352069
0	1	0.330095	0.348098	0.0065505	0.0710899	0.280131	0.163721	0.674635	0.18333	0.0491712	0.014443
0	1	0.0770505	0.128048	0.00417219	0.0405085	0.0910143	0.0335589	0.0521013	0.082266	0.00733673	0.00625437
0	1	0.00605712	0.00810851	0.00354714	0.0833634	0.0157941	0.00999181	0.00994237	0.0233566	0.0251843	0.00605619
0	1	0.0753416	0.0301256	0.00713493	0.0727262	0.040554	0.0588196	0.169553	0.0295135	0.0222584	0.0117388
0	1	0.0585447	0.0251734	0.0122081	0.00367459	0.0401472	0.0245103	0.00384637	0.0259951	0.0136546	0.0201428
0	1	0.0592192	0.0620213	0.00596608	0.0113043	0.0651624	0.0309977	0.013575	0.0183529	0.014865	0.00718359
0	1	0.00706617	0.00526179	0.0335671	0.00823477	0.0191964	0.0048383	0.00455997	0.00932311	0.020859	0.00757695
0	1	0.0225421	0.0105236	0.0107227	0.0230728	0.0477211	0.0157132	0.0445292	0.0157589	0.0203437	0.021776
0	1	0.0225411	0.00953184	0.0126385	0.00759627	0.0426917	0.0129172	0.00450655	0.0122158	0.017312	0.0201108
0	1	0.0188431	0.0100996	0.00475661	0.00514655	0.0158419	0.00932334	0.00267306	0.00994851	0.00718001	0.0120907
0	1	0.0198521	0.00739683	0.0319464	0.0128831	0.0350499	0.0148994	0.00723303	0.0130172	0.024602	0.0100867
0	1	0.0491231	0.0419659	0.00179389	0.012278	0.0367808	0.0197376	0.0037593	0.0270311	0.00148912	0.0290837
0	1	0.0265782	0.0176404	0.00767948	0.0328947	0.0403988	0.0198462	0.0661976	0.0153236	0.0292143	0.00857949
0	1	0.064267	0.0750995	0.0088882	0.105665	0.0675653	0.0266378	0.0671279	0.0172063	0.0089086	0.0181299
0	1	0.0063944	0.0100996	0.00830376	0.0748181	0.0127867	0.00985384	0.00399145	0.00764215	0.0173614	0.00745575
0	1	0.0390616	0.0571757	0.00705366	0.0526736	0.0833885	0.0312903	0.140853	0.0132348	0.0259812	0.0349573
0	1	0.0386953	0.0391268	0.00808464	0.0168382	0.0575698	0.0131018	0.00659197	0.0252329	0.00768508	0.00957484
0	1	0.0791372	0.0295847	0.0103899	0.0389304	0.0388212	0.0379862	0.0823881	0.0262379	0.026939	0.0075145
0	1	0.0787069	0.0299756	0.0105685	0.0394497	0.0391015	0.0379862	0.0825127	0.0260049	0.026939	0.0075145
0	1	0.00336444	0.00469399	0.0295882	0.00892796	0.00863488	0.0102678	0.00388264	0.00857381	0.017312	0.00541227
0	1	0.0114396	0	0.0225977	0.00673049	0.00697968	0.00889159	0.00199572	0.0118835	0.00914808	0.0128892
0	1	0.00314021	0.00170012	0.0201546	0.00487717	0.00749021	0.0106106	0.00195946	0.013408	0.0247873	0.00820394
0	1	0.095216	0.133945	0.0136855	0.0159085	0.137974	0.0610424	0.0125429	0.0396968	0.00840349	0.0379799
0	1	0.0181386	0.0164624	0.0065505	0.00888393	0.0211943	0.0169428	0.00463252	0.0130497	0.01436	0.00804063
0	1	0.031627	0.0196008	0.00774824	0.00791022	0.0520644	0.0126884	0.00501017	0.0129976	0.0112228	0.0148796
0	1	0.00608421	0.00597347	0.0142293	0.0110789	0.0097317	0.00992249	0.00195946	0.0111017	0.00792456	0.00720154
0	1	0.0240585	0.0610067	0.00963509	0.0602141	0.0941518	0.020936	0.0569784	0.0216811	0.0336719	0.0258962
0	1	0.0269564	0.0617335	0.00963509	0.0598112	0.0965305	0.0202295	0.0531092	0.0245098	0.0329783	0.0258985
0	1	0.00370173	0.0103874	0.00798183	0.040705	0.00473821	0.00448504	0.0100149	0.010359	0.013205	0.00614929
0	1	0.0164877	0.0320024	0.00358777	0.0310659	0.0433059	0.0183558	0.0259807	0.0260147	0.0185356	0.00897585
0	1	0.0155513	0.0369336	0.0101789	0.0344577	0.0231806	0.0166969	0.02309	0.014444	0.022206	0.0362017
0	1	0.00773793	0.019056	0.0102266	0.0363142	0.0326091	0.0157739	0.0252682	0.00707048	0.0291727	0.0414353
0	1	0.24403	0.375105	0.0113477	0.0381659	0.297978	0.106991	0.138935	0.126256	0.0212744	0.024692
0	1	0.00471078	0.00213503	0.0201961	0.00153475	0.00922115	0.00744969	0.00204915	0.00879533	0.0163281	0.0120877
0	1	0.012563	0.00949203	0.00659112	0.00581442	0.0338295	0.00840066	0.00527358	0.0275345	0.0135269	0.0198868
0	1	0.00605712	0.00682902	0.0108446	0.0071695	0.0231806	0.00815621	0.00391892	0.0157144	0.0133498	0.0083596
0	1	0.00538254	0.00398232	0.0197328	0.00613899	0.00728633	0.00695391	0.00267306	0.00879533	0.0164619	0.0230498
0	1	0.0446117	0.0168204	0.00713493	0.00920849	0.0582174	0.0196458	0.00466878	0.0133885	0.0116212	0.0116636
0	1	0.00471078	0.00199116	0.0100977	0.00988217	0.00932486	0.00801765	0.00267306	0.0128885	0.014446	0.0227676
0	1	0.0171595	0.0128706	0.0143511	0.0106551	0.0155879	0.014997	0.00855142	0.0169762	0.0133498	0.0351702
0	1	0.00471078	0.00483787	0.0237831	0.0098756	0.00565554	0.00861679	0.0026546	0.0157144	0.0103977	0.00888273
0	1	0.011777	0.00739683	0.0157917	0.0220916	0.0277415	0.00614399	0.00331412	0.00879533	0.0192801	0.0163449
0	1	0.0272556	0.0155054	0.00659112	0.0102506	0.0402296	0.00863704	0.00785256	0.00918628	0.00470684	0.0133448
0	1	0.123824	0.040247	0.0167294	0.0663187	0.0762696	0.0620498	0.284351	0.0225747	0.0423548	0.0597882
0	1	0.00672889	0.00882018	0.0173138	0.00549507	0.00988322	0.00854873	0.00131839	0.00343996	0.0172859	0.00532626
0	1	0.0526061	0.0325329	0.00650988	0.00953305	0.0449046	0.0156326	0.00067733	0.0237475	0.00925085	0.00832296
0	1	0.0124487	0.0498213	0.00417219	0.062512	0.0284266	0.0126412	0.019776	0.014913	0.0193455	0.00779982
0	1	0.101526	0.0987162	0.0070943	0.0235487	0.111394	0.0514029	0.0669803	0.0268578	0.0186453	0.0244976
0	1	0.0346562	0.047479	0.00942574	0.0155156	0.0956735	0.0241466	0.00587836	0.0283015	0.0126053	0.0146679
0	1	0.0269155	0.020911	0.0106821	0.0070246	0.0386406	0.0142708	0.00459625	0.014964	0.00569086	0.0191602
0	1	0.037576	0.0146727	0.00717555	0.067654	0.040515	0.0243032	0.069766	0.0233566	0.0192539	0.00534386
0	1	0.012786	0.0142259	0.0103411	0.00851532	0.0197664	0.012288	0.00595091	0.0141312	0.0108767	0.0416152
0	1	0.00437349	0.00833017	0	0.0268882	0.01029	0.00734236	0.0118279	0.00801353	0.024652	0.0088489
0	1	0.247673	0.26344	0.00795478	0.0657336	0.138898	0.152047	0.408177	0.192819	0.0442511	0.0220396
0	1	0.195536	0.0487949	0.0100977	0.0612131	0.0575097	0.151804	0.638526	0.0952466	0.0900524	0.0139918
0	1	0.0423914	0.00953184	0.0177763	0.00730512	0.0740253	0.0259712	0.0119381	0.0172194	0.0144639	0.0167462
0	1	0.0423914	0.00953184	0.0177763	0.00730512	0.072266	0.0259123	0.0119381	0.0172194	0.0135893	0.0158088
0	1	0.0100933	0.00867629	0.0155767	0.00520933	0.0223669	0.00951039	0.00402772	0.0126263	0.0115973	0.00376474
0	1	0.0154768	0.0100996	0.00452118	0.0606087	0.0185136	0.00731171	0.021521	0.0139004	0.0213364	0.0104222
0	1	0.0020181	0.00284671	0.00300335	0.0427199	0.00830382	0.00638991	0.00757711	0.00345954	0.0174561	0.00864789
0	1	0.0340284	0.0149298	0.00417219	0.0581984	0.0241022	0.0160481	0.0741973	0.0151329	0.023003	0.00719855
0	1	0.0211985	0.00882018	0.00961063	0.0070246	0.0509714	0.0172648	0.00787409	0.0114926	0.0175515	0.0272706
0	1	0.105048	0.0685538	0.0161125	0.00882828	0.0767022	0.0539251	0.00855142	0.0423758	0.0148128	0.0209674
0	1	0.0112145	0.0094275	0.013283	0.0171187	0.019918	0.0146424	0.00587836	0.0080331	0.0261945	0.0288607
0	1	0.0063944	0.00540567	0.00576407	0.0107432	0.00922115	0.00815621	0.00324158	0.00727083	0.0125791	0.0470653
0	1	0.218279	0.125364	0.00844987	0.0224133	0.100678	0.091886	0.195099	0.0659001	0.0436546	0.019717
0	1	0.0224066	0.00398232	0.0156741	0.00740482	0.0241457	0.00804888	0.00128213	0.0130172	0.0170737	0.02169
0	1	0.0168194	0.0163609	0.00300335	0.0470868	0.0351537	0.0131777	0.0118445	0.0118385	0.0155573	0.00417981
0	1	0.129126	0.10298	0.00818205	0.0333418	0.145884	0.0676794	0.159747	0.0332302	0.0264601	0.0246547
0	1	0.200105	0.169071	0.0111852	0.0477255	0.0381403	0.205898	0.318288	0.167294	0.0185094	0.0156847
0	1	0.0114396	0.00341451	0.00884758	0.0186975	0.0182908	0.0171575	0.00915621	0.0103932	0.0113556	0.0494973
0	1	0.0142993	0.00341451	0.010057	0.0186975	0.0196149	0.0171575	0.00915621	0.00994851	0.0111096	0.0503533
0	1	0.00639159	0.00398232	0.00479724	0.0500719	0.00563715	0.0087554	0.0065557	0.00509261	0.0165675	0.00690428
0	1	0.0268788	0.0100996	0.032923	0.0065076	0.0480898	0.0106879	0.00534612	0.0114731	0.0224978	0.00891072
0	1	0.0114396	0.00199116	0.011429	0.0378634	0.00356561	0.00581903	0.00595091	0.00687992	0.0231707	0.00322609
0	1	0.0281564	0.00270283	0.0065505	0.0208813	0.0330894	0.0135752	0.0384671	0.0185457	0.0158229	0.00699437
0	1	0.0329726	0.028164	0.00358777	0.0164736	0.062478	0.0205828	0.0472848	0.013408	0.0287169	0.0137615
0	1	0.0198494	0.00127948	0.0479036	0.0131818	0.0375261	0.00992249	0.0052373	0.0111017	0.0197852	0.0144001
0	1	0.0341788	0.0448049	0.00930227	0.0237071	0.0933267	0.0210445	0.0130606	0.0240992	0.024076	0.0186416
0	1	0.0242257	0.00668515	0.00775997	0.00734917	0.0230086	0.00755645	0.00527358	0.00959677	0.00941366	0.0160564
0	1	0.0229584	0.0197677	0.00542229	0.0379483	0.0363263	0.0183212	0.158627	0.0111213	0.0455933	0.0105539
0	1	0.257972	0.362602	0.00975542	0.0650769	0.266618	0.131372	0.544252	0.120466	0.0321074	0.0383182
0	1	0.0518518	0.0269328	0.0140741	0.0354367	0.0563156	0.0278257	0.136708	0.0350675	0.0381379	0.00793856
0	1	0.0872242	0.029041	0.00593248	0.0171412	0.0504931	0.0548986	0.140497	0.0407371	0.080947	0.00644956
0	1	0.0226556	0.0222607	0.0065505	0.113753	0.0390085	0.0101684	0.0554507	0.0122353	0.0485388	0.0166848
0	1	0.00538254	0.00142336	0.0090907	0.00432373	0.00682814	0.00494565	0.00064106	0.00457356	0.021496	0.0182362
0	1	0.0161533	0.0104214	0.0106493	0.0586775	0.0278709	0.0107676	0.0716168	0.0189236	0.0382998	0.00574022
0	1	0.0107679	0.0187419	0.00534112	0.077383	0.0187114	0.00632062	0.0276876	0.0107645	0.0298912	0.0220446
0	1	0.244489	0.140162	0.00762194	0.027479	0.124624	0.092302	0.530839	0.0739054	0.0776335	0.0110751
0	1	0.0191776	0.0455243	0.00475661	0.0121899	0.0340767	0.0150067	0.0072693	0.0080331	0.00297825	0.0401624
0	1	0.0141324	0.00896406	0.00727104	0.0100501	0.0105453	0.00720377	0.0079829	0.00992895	0.00664876	0.0240368
0	1	0.101426	0.126315	0.00771935	0.0975804	0.120633	0.0651379	0.180257	0.0244902	0.0215878	0.0851273
0	1	0.0134578	0.00796461	0.00713493	0.00634558	0.020636	0.00685051	0.00855142	0.0130172	0.0173065	0.00791387
0	1	0.0841915	0.0280556	0.00717555	0.0153921	0.0541156	0.0368005	0.0880642	0.0310831	0.0200247	0.00896387
0	1	0.0177462	0.0149716	0.0144323	0.0197207	0.0509177	0.00924484	0.0132202	0.0160614	0.0116212	0.00807024
0	1	0.274826	0.397027	0.00646927	0.057203	0.0549679	0.168577	0.431385	0.181822	0.0205036	0.0149576
0	1	0.0462604	0.0123786	0.0094726	0.0050424	0.081411	0.0282422	0.00459625	0.0171998	0.0202642	0.0144932
0	1	0.00437349	0.00725294	0.0125166	0.0272516	0.00998693	0.00780296	0.00135466	0.0137794	0.0125624	0.0122145
0	1	0.00942155	0.0137942	0.00471599	0.0153034	0.0173734	0.0108063	0.00602345	0.00343996	0.0138549	0.0110679
0	1	0.00184993	0.00127948	0.0148542	0.00762969	0.00631761	0.00603665	0.00591464	0.0060981	0.0207145	0.00874998
0	1	0.0141324	0.00327064	0.0352365	0.0104187	0.0279657	0.0164509	0.00399145	0.016848	0.0193868	0.0148296
0	1	0.0349935	0.0310107	0.0113072	0.0449203	0.0520083	0.0210433	0.0168165	0.0214852	0.00941366	0.011159
0	1	0.0828631	0.020911	0.00296273	0.0846761	0.028533	0.0397496	0.0832113	0.0237182	0.0388302	0.00836102
0	1	0.0173837	0.0881386	0.0023783	0.0432499	0.0238631	0.021036	0.0191342	0.0160858	0.016807	0.00882444
0	1	0.0844792	0.0919935	0.00475661	0.00985761	0.128889	0.0406312	0.013825	0.0394228	0.00840349	0.0326393
0	1	0.0349935	0.0209804	0.0126385	0.00706866	0.0629127	0.0180026	0.00858769	0.0150222	0.00619598	0.00281757
0	1	0.0211957	0.00810851	0.0102195	0.00674409	0.0232283	0.00986364	0.00399145	0.0148934	0.00799854	0.00958308
0	1	0.234625	0.0428146	0.0125166	0.122735	0.0585118	0.246421	0.442967	0.148891	0.089412	0.0271169
0	1	0.0349908	0.0256873	0.0154387	0.0781988	0.0637504	0.0188164	0.0410529	0.0214216	0.0459449	0.0255966
0	1	0.00706617	0.00924081	0.00538166	0.0537714	0.01029	0.00851009	0.00719676	0.0137794	0.0375239	0.00647722
0	1	0.00403621	0.00459515	0.0112638	0.00779777	0.0121247	0.0156163	0.00199572	0.0145954	0.0130928	0.011322
0	1	0.00403621	0.00473353	0.011299	0.00762969	0.0127867	0.0159598	0.00199572	0.0165722	0.0143338	0.0108335
0	1	0.038942	0.0504083	0.00116884	0.0215253	0.0671082	0.0118274	0.0642108	0.0233761	0.0131507	0.0183323
0	1	0.0259064	0.014082	0.0135229	0.00622825	0.0472305	0.0158518	0.00534612	0.0149522	0.0140944	0.0134223
0	1	0.0269184	0.0313445	0.0105919	0.0478741	0.057932	0.026419	0.326809	0.0233761	0.0532714	0.0334911
0	1	0.247965	0.124888	0.0113735	0.0474602	0.221927	0.096147	0.702775	0.0677242	0.0638364	0.0235175
0	1	0.0267502	0.0179281	0.00354714	0.0227737	0.0352574	0.00780296	0.00588101	0.0107108	0.00840349	0.0124218
0	1	0.0955676	0.140956	0.00538166	0.00516529	0.112943	0.0350215	0.0123615	0.0650466	0.00864296	0.0122961
0	1	0.0201867	0.00910793	0.0127299	0.00976953	0.0642677	0.00805537	0.0072693	0.00801353	0.016807	0.0254505
0	1	0.295495	0.280147	0.00765441	0.0744255	0.0666719	0.236568	0.467413	0.155312	0.0533882	0.018965
0	1	0.00571983	0.00540567	0.0178982	0.0059657	0.0183386	0.00688678	0.00463252	0.0149522	0.0152917	0.00939088
0	1	0.0195149	0.0296549	0.0102195	0.0407312	0.0377026	0.014706	0.0721665	0.0156753	0.0306357	0.0111435
0	1	0.011777	0.00668515	0.0100653	0.00558025	0.0403855	0.00847825	0.00719676	0.011864	0.0148128	0.0115735
0	1	0.039027	0.0270283	0.00679392	0.0752674	0.0546111	0.0376324	0.0812495	0.0164571	0.0355733	0.0119474
0	1	0.0901793	0.00682902	0.0176953	0.0113831	0.0453959	0.0538571	0.0130293	0.038439	0.00938752	0.00838961
0	1	0.0218731	0.0540567	0.00479724	0.0184458	0.0622419	0.019425	0.00864046	0.0262199	0.00976752	0.0114826
0	1	0.0111024	0.0100996	0.00415596	0.00762969	0.0185939	0.00614399	0.00670077	0.0118835	0.00446737	0.00563813
0	1	0.0140725	0.0435518	0.0143104	0.0378541	0.0284292	0.0188613	0.029186	0.0143202	0.0296517	0.00667242
0	1	0.0500789	0.0605979	0.00659112	0.00981358	0.0815625	0.0221344	0.0141233	0.0591505	0.00941366	0.00759877
0	1	0.0404121	0.0526333	0.00354714	0.0310943	0.0555822	0.033895	0.0284724	0.0232426	0.0184727	0.0182274
0	1	0.0201867	0.00739683	0.0259394	0.00637546	0.0387193	0.0166751	0.00527358	0.00918628	0.0202642	0.00512099
0	1	0.00706429	0.00710908	0.0356066	0.0070246	0.0091888	0.00804888	0.00395518	0.0122549	0.0128415	0.00698821
0	1	0.0801685	0.143166	0.0117374	0.0333878	0.0806798	0.0369216	0.139958	0.059859	0.0177648	0.0151242
0	1	0.0644607	0.0699782	0.00952947	0.0147644	0.0648666	0.0237621	0.0285027	0.0340478	0.0129956	0.0136555
0	1	0.187831	0.493339	0.00713493	0.00577038	0.177861	0.0980184	0.0228037	0.110564	0.00420174	0.0122529
0	1	0.0158131	0.0201106	0.0125979	0.0849887	0.0280157	0.0161658	0.0152522	0.0183726	0.0203229	0.0250803
0	1	0.0104306	0.0069081	0.0109176	0.00548986	0.00738648	0.011257	0.00708793	0.00840445	0.00643542	0.0206778
0	1	0.0225392	0.0159205	0.00755701	0.00581442	0.0486504	0.0124266	0.00324158	0.0147149	0.0111422	0.0221703
0	1	0.0225392	0.0162171	0.00830376	0.00616128	0.0486504	0.012613	0.00324158	0.0164669	0.0111422	0.0234412
0	1	0.00605712	0.00412619	0.00879443	0.00762969	0.0157941	0.012288	0.00463252	0.00420222	0.00526525	0.0687718
0	1	0.00235539	0.0112353	0.0134745	0.00767375	0.0107259	0.00953061	0.00260051	0.00766175	0.0135893	0.00791387
0	1	0.216388	0.434301	0.00775997	0.023003	0.146492	0.153055	0.171975	0.246069	0.0110867	0.020612
0	1	0.00235539	0.00526179	0.0107227	0.00734917	0.0099244	0.013379	0.0052373	0.00840445	0.0135893	0.0143575
0	1	0.00639159	0.00327064	0.00538166	0.0166569	0.0112074	0.00589808	0.00391892	0.0103395	0.00694053	0.0179637
0	1	0.0114425	0.0170187	0.0320314	0.0106551	0.0170145	0.0406561	0.00335039	0.0103395	0.0176049	0.0156146
0	1	0.0178061	0.0075407	0.0113557	0.00553391	0.02405	0.00886274	0.00594954	0.0112554	0.0160624	0.00690128
0	1	0.106692	0.0697808	0.00717555	0.0723458	0.110376	0.0449158	0.445443	0.0284703	0.0835999	0.018406
0	1	0.0927915	0.0318585	0.00596608	0.0651675	0.0509999	0.0492593	0.0831079	0.031906	0.0491048	0.010976
0	1	0.0538078	0.0176404	0.00890926	0.0935758	0.0420297	0.0309971	0.073921	0.0260147	0.0633362	0.0103628
0	1	0.012786	0.00341451	0.00659112	0.00311471	0.0142808	0.0048383	0.000819788	0.00306861	0.0128447	0.00385485
0	1	0.00571983	0.00455012	0.0480502	0.00367459	0.0103938	0.0117201	0.00331412	0.00805268	0.0165949	0.00498524
0	1	0.00605618	0.00526179	0.00421282	0.0375392	0.00723494	0.00497687	0.015857	0.0068995	0.013069	0.004372
0	1	0.0261316	0.0515494	0.0137667	0.0607408	0.112434	0.0248988	0.0628121	0.0333051	0.0357126	0.019333
0	1	0.0124487	0.0126586	0.0118916	0.0171628	0.05701	0.0127798	0.00802189	0.0265229	0.0239608	0.0078216
0	1	0.00633741	0.00327064	0.0297004	0.00586254	0.00947642	0.00623539	0.00459625	0.00613723	0.0137188	0.00731494
0	1	0.0386925	0.00867629	0.0207797	0.00976953	0.031588	0.0226262	0.0071605	0.0130172	0.0162395	0.0121897
0	1	0.0881529	0.0801011	0.00717555	0.0475331	0.0812771	0.0306126	0.114304	0.0279302	0.0121263	0.0183548
0	1	0.0845876	0.0522104	0.00896945	0.0119975	0.0892343	0.040774	0.0203154	0.0293657	0.00790376	0.0075482
0	1	0.13728	0.0799274	0.0098289	0.0113043	0.0761968	0.0480033	0.123984	0.0459758	0.0174959	0.0101399
0	1	0.0232166	0.0208374	0.0065505	0.0309456	0.0287323	0.0189532	0.0170303	0.00840445	0.0187751	0.0672351
0	1	0.00908427	0.0122347	0.0284584	0.00528816	0.0251668	0.00970604	0.00860353	0.0126263	0.021848	0.036517
0	1	0.0134606	0.0104568	0.012254	0.0170184	0.0240979	0.0129668	0.00519695	0.0129976	0.0228415	0.018243
0	1	0.017807	0.0109552	0.0136448	0.00795427	0.056423	0.0121494	0.0106923	0.0199363	0.00950995	0.0101062
0	1	0.0740261	0.0449488	0.00959448	0.0393344	0.100619	0.0436021	0.158377	0.035631	0.0387714	0.0165715
0	1	0.00134634	0.00355839	0.0142293	0.00637546	0.0104697	0.00549115	0.00192318	0.0141508	0.0135893	0.0106174
0	1	0.00134634	0.00355839	0.0142293	0.00637546	0.0109029	0.00626473	0.00192318	0.0141508	0.0135893	0.0106174
0	1	0.0083751	0.00611735	0.00713493	0.00944497	0.0176765	0.00921599	0.00267306	0.0114731	0.00912188	0.0111652
0	1	0.0930931	0.0416858	0.0115912	0.00954465	0.055502	0.0287783	0.00327785	0.0261895	0.0158229	0.0156932
0	1	0.0245312	0.0533382	0.00471599	0.0096507	0.073812	0.0190312	0.00866025	0.0260147	0.00558745	0.0151083
0	1	0.0958075	0.0102435	0.0729115	0.00759491	0.0300086	0.0488611	0.012165	0.023337	0.0133237	0.0185335
0	1	0.00571983	0.00270283	0.017817	0.00516529	0.00567834	0.00744969	0.0052373	0.00842401	0.00938752	0.00926902
0	1	0.0164905	0.0125147	0.0223626	0.0153915	0.02321	0.0109061	0.0242996	0.0164767	0.0165413	0.00928758
0	1	0.0450897	0.0288756	0.00670468	0.00553391	0.0478871	0.0193175	0.0163708	0.0211871	0.0126053	0.0151252
0	1	0.00269268	0.00938796	0.0262832	0.00855935	0.00789702	0.0118274	0.00131839	0.00996809	0.0155573	0.00793258
0	1	0.00706617	0.00540567	0.00538166	0.0257614	0.00784605	0.0155874	0.00572513	0.0110784	0.0151611	0.0167659
0	1	0.00874698	0.00412619	0.041405	0.00585848	0.0118694	0.0113159	0.0052373	0.00729042	0.00840349	0.0265789
0	1	0.00942155	0.00127948	0.0230768	0.00855935	0.00473821	0.00855794	0.0065557	0.0080331	0.0078984	0.039661
0	1	0.0104306	0.00341451	0.0292866	0.0140932	0.032657	0.0148105	0.00137181	0.00879533	0.0200818	0.0210389
0	1	0.0151414	0.0365526	0.0088882	0.00548986	0.0199739	0.0168042	0.0126154	0.0133885	0.0076056	0.0158525
0	1	0.0336472	0.037128	0.00350652	0.0070246	0.0487055	0.0188164	0.00260051	0.013799	0.0167808	0.0301759
0	1	0.0426025	0.0466522	0.00475661	0.0385592	0.0761137	0.0146824	0.011793	0.00960809	0.0138288	0.0164393
0	1	0.0154758	0.00611735	0.0113072	0.00659281	0.0166076	0.0112282	0.00587836	0.0176495	0.00518578	0.0151613
0	1	0.0225748	0.00938796	0.00924535	0.00488477	0.0253183	0.0156267	0.00520103	0.0189215	0.00788644	0.0114909
0	1	0.0225808	0.00867629	0.0207391	0.00730159	0.0194074	0.0137801	0.00388264	0.00918628	0.014594	0.0107542
0	1	0.00437349	0.00412619	0.0137585	0.00969592	0.00804855	0.00448504	0.00260051	0.00805268	0.0113556	0.0100072
0	1	0.0705862	0.055798	0.00397062	0.0107432	0.0733249	0.0275406	0.0191355	0.0287316	0.0074456	0.00785143
0	1	0.0191804	0.0108113	0.0119728	0.0116226	0.0299461	0.00685051	0.011793	0.00916671	0.0188011	0.0138187
0	1	0.0615718	0.0227583	0.00534104	0.00548986	0.0896545	0.0286004	0.0119381	0.0145221	0.0128447	0.0112073
0	1	0.0137979	0.00327064	0.0268676	0.00795427	0.0137041	0.00994807	0.00587836	0.00727083	0.0241729	0.0195865
0	1	0.0167136	0.00554954	0.0118916	0.00460424	0.0135062	0.0114429	0.00195946	0.00959677	0.00840349	0.017719
0	1	0.0161505	0.0103874	0.0211124	0.00548986	0.0351735	0.0156457	0.00463252	0.0122353	0.00864296	0.00566881
0	1	0.0193496	0.0126586	0.00646927	0.00916444	0.0336199	0.00649726	0.00459625	0.0180679	0.0158229	0.0147131
0	1	0.036394	0.0174965	0.0149761	0.00641951	0.0531332	0.0154189	0.00260051	0.0214803	0.0187008	0.016001
0	1	0.00605712	0.00355839	0.0191077	0.00851532	0.00290354	0.00780296	0.00534612	0.011864	0.00973515	0.00740943
0	1	0.00471078	0.00611735	0.027809	0.00944497	0.01238	0.00886274	0.00199572	0.00652816	0.0101321	0.0133356
0	1	0.012786	0.0103874	0.0155606	0.00609495	0.0148767	0.00956924	0.00067733	0.00611765	0.0066749	0.00644356
0	1	0.0201227	0.0146497	0.00834439	0.0311674	0.059172	0.0239412	0.00990608	0.0196935	0.0222584	0.0234997
0	1	0.0205267	0.00835815	0.013101	0.00435329	0.0446064	0.0144087	0.0118128	0.0164897	0.0124346	0.00589797
0	1	0.0316263	0.0224782	0.00175326	0.00423563	0.0404502	0.0160977	0.00395518	0.0130172	0.0078984	0.0124478
0	1	0.0523184	0.0588726	0.0107633	0.0149348	0.102494	0.0238695	0.0131127	0.020288	0.00941366	0.0160185
0	1	0.184615	0.0389711	0.0158903	0.0279941	0.0872259	0.126504	0.0382948	0.0626133	0.0236886	0.0168633
0	1	0.042397	0.00455012	0.00300335	0.0258262	0.022189	0.02045	0.125349	0.0110919	0.0373368	0.0246644
0	1	0.0104306	0.00682902	0.00175326	0.0539527	0.00789702	0.00649726	0.0606098	0.00994851	0.0239869	0.00522008
0	1	0.051144	0.0240378	0.0137667	0.00520933	0.0340288	0.0235474	0.00791036	0.0241189	0.00619598	0.00563514
0	1	0.0306201	0.0479393	0.00771935	0.00548986	0.0794726	0.0151452	0.0105109	0.0206593	0.00840349	0.0113149
0	1	0.00471078	0.266023	0.0603579	0.00887869	0.00565554	0.0500556	0.00335039	0.0107303	0.0112283	0.00856376
0	1	0.0349963	0.101081	0.00842564	0.0789381	0.0484988	0.0189645	0.193054	0.0242653	0.0364775	0.00885505
0	1	0.116535	0.0737097	0.00479724	0.0646531	0.0513449	0.0769314	0.43773	0.063522	0.0635704	0.0112733
0	1	0.0221777	0.0254611	0.00724856	0.0884986	0.0341247	0.0156347	0.053878	0.014913	0.039539	0.014234
0	1	0.0326354	0.0145136	0.00713493	0.00944497	0.041732	0.010139	0.0164487	0.0129112	0.0133498	0.00781777
0	1	0.0245601	0.0182565	0.00659112	0.00548986	0.0530234	0.0108461	0.00644688	0.0205687	0.0049463	0.0068706
0	1	0.00639159	0.0109552	0.00534104	0.0101381	0.023564	0.00723381	0.0036716	0.00992895	0.0066749	0.00508732
0	1	0.105056	0.135317	0.00534104	0.0183729	0.159585	0.0419033	0.0387511	0.0646953	0.0101702	0.0110197
0	1	0.0144668	0.0284627	0.0120134	0.0103746	0.01541	0.00986364	0.00855142	0.0242491	0.0121263	0.048145
0	1	0.0144668	0.027415	0.0121433	0.0101648	0.0152829	0.00976549	0.00855142	0.0233386	0.0122504	0.0481352
0	1	0.0164877	0.0308898	0.0036284	0.0505102	0.0488578	0.0183907	0.0731076	0.0160564	0.0188011	0.00531618
0	1	0.128281	0.0449792	0.00358777	0.0333077	0.069507	0.0573633	0.104068	0.0440403	0.0210349	0.00783946
0	1	0.183039	0.0364086	0.00300335	0.0388416	0.0770798	0.0756906	0.285634	0.0868819	0.0442483	0.00925855
0	1	0.00571983	0.0129804	0.00592545	0.0282746	0.0104697	0.00282608	0.0131114	0.0042218	0.0140944	0.00489213
0	1	0.00672889	0.00143763	0.00120947	0.0234714	0.00290354	0.00330751	0.00195946	0.00727083	0.0130842	0.00343979
0	1	0.0394726	0.133855	0.00834439	0.0122304	0.116724	0.0234024	0.0130751	0.0314869	0.0116212	0.0273249
0	1	0.04921	0.0381659	0.0159257	0.0109797	0.0889395	0.0208986	0.00855142	0.0168676	0.0131103	0.0166668
0	1	0.012786	0.011947	0.0154387	0.00335002	0.0216011	0.0127798	0.00199572	0.0122549	0.010401	0.00767604
0	1	0.00639159	0.00270283	0.0180123	0.00516529	0.00741239	0.0100298	0.00128213	0.0097694	0.0211797	0.00456419
0	1	0.00605712	0.00284671	0.0166075	0.00626457	0.00499347	0.0176493	0.00064106	0.00574632	0.0143338	0.0142296
0	1	0.193765	0.0655677	0.00963509	0.0314803	0.0879606	0.127121	0.379629	0.141666	0.0457141	0.00958511
0	1	0.101023	0.13149	0.00717555	0.0309721	0.135905	0.0423951	0.142899	0.0669816	0.0378157	0.00645255
0	1	0.00740064	0.0150026	0.0065169	0.0375356	0.0117943	0.00935458	0.0434616	0.00901688	0.0256861	0.00582733
0	1	0.0141324	0.00847062	0.00780061	0.0646174	0.0104952	0.00638991	0.024067	0.00813572	0.0260798	0.00616127
0	1	0.0558547	0.104568	0.0102195	0.0613888	0.0821426	0.0280539	0.147305	0.0295135	0.0321771	0.018979
0	1	0.00942155	0.00270283	0.00421282	0.0359749	0.00473821	0.00439672	0.00324158	0.00866828	0.0196081	0.0136912
0	1	0.00269268	0.00544036	0.00542229	0.0524715	0.0161007	0.00342525	0.0123373	0.00545148	0.0276563	0.00394796
0	1	0.296057	0.0981926	0.00596608	0.0987975	0.0949138	0.2359	0.462215	0.144256	0.0861469	0.0185896
0	1	0.00571983	0.0155054	0.0259074	0.00800881	0.0094514	0.00970784	0.00402772	0.00727083	0.0162757	0.00249561
0	1	0.0309546	0.00359222	0.016145	0.00706343	0.0325076	0.00522598	0.00335039	0.00648898	0.0125036	0.0397544
0	1	0.0101416	0.0102435	0.0179469	0.00670004	0.0152835	0.00554482	0.00067733	0.00842401	0.0161032	0.0425914
0	1	0.0148013	0.0112353	0.0221111	0.00520933	0.0363229	0.0207213	0.00564988	0.0198971	0.0135893	0.022351
0	1	0.005888	0.00142336	0.00717555	0.00827884	0.00224147	0.00282608	0.00402772	0.00994851	0.0119521	0.00790488
0	1	0.0144976	0.00469399	0.0113884	0.113629	0.0147016	0.0231942	0.0506737	0.00726592	0.0113556	0.21577
0	1	0.0063944	0.00611735	0.0094726	0.0107432	0.0158168	0.0117201	0.00862396	0.00764215	0.0128709	0.00670909
0	1	0.136652	0.233736	0.0106821	0.0292154	0.136406	0.0772174	0.230258	0.0653592	0.00991878	0.0411085
0	1	0.0510678	0.0170649	0.0138542	0.00818957	0.0709694	0.0278951	0.00476422	0.00974818	0.0116212	0.0704293
0	1	0.149113	0.0580318	0.00771935	0.0401892	0.062395	0.0948381	0.365048	0.0544693	0.0588883	0.00690194
0	1	0.0181685	0.00469399	0.0394084	0.0121004	0.0439385	0.0196984	0.0122808	0.0175907	0.0279492	0.0250443
0	1	0.0100933	0.00810851	0.0342782	0.00525339	0.0140631	0.015734	0.00199572	0.00816992	0.0135477	0.0120283
0	1	0.00904756	0.00736129	0.0167294	0.00613899	0.0124837	0.00885413	0.00256425	0.00574632	0.0200247	0.0341481
0	1	0.00942155	0.00611735	0.0173625	0.00592049	0.0124837	0.00864806	0.00309846	0.00574632	0.0200247	0.0341481
0	1	0.257417	0.122859	0.0125328	0.119291	0.0668593	0.263568	0.485734	0.17086	0.0644891	0.0503931
0	1	0.0171595	0.00682902	0.0196515	0.00683971	0.0373169	0.0177566	0.00766172	0.0139657	0.020238	0.0594688
0	1	0.0774124	0.0620226	0.0100977	0.0116031	0.0886909	0.0422254	0.0151434	0.0309987	0.012074	0.0203908
0	1	0.0163374	0.00967576	0.00713493	0.0150461	0.0335742	0.0110135	0.00431198	0.00725128	0.015344	0.00239952
0	1	0.129991	0.244776	0.0113884	0.039366	0.236731	0.0711359	0.284612	0.0845328	0.0150784	0.0216447
0	1	0.141066	0.217668	0.0119728	0.0434056	0.241878	0.0740604	0.251005	0.0743305	0.0217979	0.0169525
0	1	0.0148013	0.0236765	0.0107633	0.0276848	0.027882	0.0166657	0.056092	0.010531	0.0208602	0.0087342
0	1	0.043065	0.0905784	0.00402609	0.0372061	0.0707371	0.0299563	0.0311885	0.027966	0.0170726	0.00748684
0	1	0.0104306	0.00255896	0.0149356	0.00395511	0.0180355	0.00614399	0.00648316	0.0108574	0.011681	0.0140325
0	1	0.043224	0.00953184	0.0568754	0.0125585	0.0521681	0.0234089	0.00922876	0.0156118	0.0285381	0.0376096
0	1	0.0262974	0.0120908	0.0115831	0.00395511	0.0383831	0.00872414	0.00644281	0.0137794	0.0175842	0.0223701
0	1	0.0211957	0.0288756	0.00471599	0.0380001	0.035409	0.00921599	0.00986983	0.0169181	0.00965315	0.0133778
0	1	0.0437406	0.0622816	0.0120783	0.00855935	0.0590548	0.0249737	0.00986983	0.025663	0.0123658	0.0150973
0	1	0.00512146	0.00455012	0.00659112	0.0500712	0.0205323	0.00792071	0.0058421	0.0126066	0.0296255	0.00742124
0	1	0.0218675	0.0160732	0.00659112	0.0242315	0.0289876	0.0153808	0.00260051	0.0160858	0.0121002	0.0106511
0	1	0.0302856	0.152925	0.00771935	0.0507616	0.0619159	0.016792	0.0190623	0.0171998	0.0120675	0.0420074
0	1	0.0397043	0.0440844	0.00771935	0.0210738	0.0732094	0.0237621	0.0417289	0.0118835	0.0145733	0.0298202
0	1	0.0185058	0.0109552	0.0125329	0.0196271	0.0288838	0.018432	0.0150974	0.0149522	0.0131376	0.0109513
0	1	0.00639159	0.00199116	0.0215267	0.00609495	0.0162008	0.0110135	0.00557499	0.013799	0.0160363	0.00983963
0	1	0.0287529	0.0192251	0.0199874	0.0113742	0.0407128	0.0131822	0.00335039	0.0185533	0.0196579	0.0141622
0	1	0.0134578	0.00882018	0.0111497	0.0115993	0.01238	0.00755704	0.00324158	0.00574632	0.021603	0.0126078
0	1	0.00471078	0.00142336	0.0205605	0.00883988	0.00356561	0.0115815	0.00527358	0.00918628	0.0115951	0.0177346
0	1	0.00571983	0.00842752	0.0239373	0.00832287	0.0110558	0.0143683	0.00463252	0.00996809	0.0199712	0.0270674
0	1	0.0172716	0.0247494	0.0102195	0.0814995	0.0331402	0.0168042	0.0231955	0.0225747	0.0182961	0.0167808
0	1	0.0947321	0.16101	0.018515	0.0119534	0.0832618	0.0836368	0.046676	0.0593199	0.0143338	0.0216862
0	1	0.22539	0.27144	0.00767873	0.0385612	0.214867	0.093066	0.225524	0.0614159	0.0266996	0.0209517
0	1	0.00515956	0.0130902	0.00592545	0.00782515	0.0117731	0.00911847	0.00224437	0.00764215	0.0110508	0.0159399
0	1	0.0394212	0.0362056	0.00826313	0.0115408	0.0335323	0.0194779	0.0229087	0.0293304	0.00518578	0.0114045
0	1	0.120158	0.0945026	0.00530041	0.0117175	0.0738421	0.0635459	0.0735464	0.0509545	0.00611323	0.0178817
0	1	0.00504807	0.00142336	0.0154387	0.0030695	0.00764175	0.00461646	0.00131839	0.00152452	0.013069	0.00187938
0	1	0.00471078	0.0064051	0.00534104	0.047987	0.00855909	0.00907744	0.00919249	0.0138186	0.0139042	0.00789242
0	1	0.00984107	0.00412619	0.00591086	0.0146543	0.014161	0.00508421	0.006096	0.0080331	0.0106033	0.00741389
0	1	0.0703179	0.0594459	0.00839317	0.0125585	0.150676	0.038889	0.00856751	0.0325233	0.0164968	0.0169225
0	1	0.0104306	0.00142336	0.0243268	0.00581442	0.0107086	0.00837089	0.00388264	0.00659815	0.0148128	0.0160676
0	1	0.0454185	0.0380183	0.0036284	0.0247925	0.0566805	0.0239562	0.135252	0.0206789	0.0193096	0.0170322
0	1	0.00336444	0.00895305	0.0096187	0.011238	0.00738648	0.00519156	0.00399145	0.0114731	0.0252366	0.00799772
0	1	0.0168222	0.00355839	0.0065505	0.0466065	0.0172212	0.00907744	0.0432722	0.0191349	0.0202903	0.00964996
0	1	0.243485	0.0776303	0.0061202	0.0495256	0.0314063	0.32931	0.483924	0.129716	0.0360348	0.0176793
0	1	0.0124487	0.00682902	0.0146189	0.00516529	0.0173154	0.00543747	0.00648316	0.0103715	0.0120389	0.0141959
0	1	0.00975603	0.00611735	0.0147324	0.00681802	0.00852451	0.00815621	0.00267306	0.010359	0.0133498	0.00804745
0	1	0.0491203	0.00412619	0.0234401	0.00531018	0.0213458	0.0240865	0.00455997	0.0179817	0.0175515	0.0115412
0	1	0.0178341	0.0271645	0.00538166	0.0318611	0.0445992	0.0135833	0.0157481	0.0130367	0.0173382	0.0215664
0	1	0.0615718	0.0312907	0.00616896	0.0086996	0.0812709	0.0307022	0.00998134	0.0219346	0.00792456	0.0120907
0	1	0.108513	0.140993	0.00829124	0.0158801	0.080438	0.0528285	0.0144083	0.0652133	0.0049463	0.016577
0	1	0.345695	0.32365	0.010057	0.0329564	0.0553041	0.243627	0.376454	0.313944	0.0116212	0.0199902
0	1	0.0448625	0.0308668	0.0105477	0.00488477	0.0505262	0.0280343	0.00580583	0.0122549	0.00962701	0.0220088
0	1	0.0862675	0.0133703	0.0222408	0.00613899	0.0968412	0.0313891	0.00719676	0.0095772	0.0342202	0.0155948
0	1	0.0218133	0.00270283	0.0205038	0.00823477	0.0242494	0.0100206	0.00335039	0.0146508	0.0116244	0.009386
0	1	0.0602254	0.0540567	0.0129792	0.0171628	0.0670463	0.0357281	0.0065557	0.0252524	0.00965315	0.0189433
0	1	0.0285244	0.0365603	0.00413157	0.0100953	0.0736905	0.0147718	0.0173547	0.0149326	0.00741946	0.0349469
0	1	0.118039	0.159912	0.0113884	0.0149441	0.184819	0.0464558	0.0233051	0.0417442	0.0180566	0.0125177
0	1	0.0483962	0.020911	0.0108039	0.00977307	0.061872	0.025805	0.0214815	0.0153039	0.0123396	0.0117964
0	1	0.080328	0.0815175	0.00530041	0.0196423	0.034994	0.0418911	0.140489	0.040185	0.022513	0.0221879
0	1	0.0232138	0.0142259	0.0153171	0.0132192	0.0293944	0.0118274	0.00470505	0.019112	0.010156	0.0182576
0	1	0.276136	0.18343	0.0065505	0.0183862	0.0701445	0.184748	0.199234	0.165707	0.0111161	0.0151468
0	1	0.00912236	0.00498175	0.0178577	0.0245742	0.03258	0.018462	0.00466878	0.0133185	0.0170464	0.0198435
0	1	0.00874698	0.00142336	0.00830376	0.00734917	0.00540027	0.0104144	0.0098322	0.0103395	0.0138756	0.0109057
0	1	0.028602	0.0130902	0.00912361	0.105167	0.0295384	0.0133177	0.0698168	0.0150416	0.0317259	0.0218234
0	1	0.0275901	0.015793	0.0227767	0.00641951	0.0309738	0.010629	0.00263679	0.00994851	0.0176039	0.0159425
0	1	0.217226	0.304102	0.010057	0.0288544	0.0211435	0.238526	0.526373	0.21807	0.0227112	0.013163
0	1	0.120791	0.286276	0.0088882	0.0398542	0.0956668	0.0585996	0.0278301	0.0982136	0.00888244	0.0176127
0	1	0.0497949	0.0219027	0.0112259	0.0125597	0.0518569	0.0369946	0.00930131	0.0172194	0.0121002	0.0513938
0	1	0.00807523	0.00469399	0.0178051	0.0116288	0.00962794	0.0137322	0.00331412	0.0164963	0.016807	0.0127159
0	1	0.00471078	0.00113817	0.0129793	0.00674409	0.00606235	0.00695784	0.00067733	0.0068995	0.00518578	0.00771869
0	1	0.0084125	0.014048	0.00534104	0.0370777	0.0148003	0.00995194	0.0117567	0.00871231	0.00914808	0.00924871
0	1	0.0121114	0.036792	0.00417219	0.0548242	0.0291392	0.0176181	0.0116733	0.00766175	0.00864296	0.0143656
0	1	0.0840955	0.0454525	0.0065505	0.0279541	0.0852905	0.0294738	0.0777937	0.0277412	0.0314064	0.0188719
0	1	0.232409	0.286958	0.00713493	0.0174433	0.0818009	0.0989676	0.218047	0.118625	0.0126053	0.00954801
0	1	0.0248974	0.011947	0.0237311	0.00941132	0.025355	0.00775389	0.0065557	0.00687992	0.0175254	0.0241451
0	1	0.0124487	0.00341451	0.0146792	0.00585494	0.0186696	0.0105217	0.0101013	0.00498406	0.0127087	0.0141869
0	1	0.00672889	0.00469399	0.0225736	0.00851532	0.00855909	0.0115009	0.00324158	0.00450844	0.0133237	0.00982764
0	1	0.00235539	0.00398232	0.0334179	0.00633548	0.00774549	0.00649726	0.00199572	0.0149522	0.0222322	0.00936324
0	1	0.0242257	0.0201993	0.0229048	0.0205655	0.0376982	0.0138678	0.0217104	0.0195257	0.0202642	0.0188281
0	1	0.0218675	0.00540567	0.011372	0.0476731	0.0378978	0.0143003	0.0196308	0.0168285	0.0435268	0.00865089
0	1	0.0020181	0.00483787	0.0173545	0.0140052	0.00845536	0.00543747	0.00595091	0.0038113	0.0152893	0.00836259
0	1	0.0083003	0.00796461	0.0160637	0.00771778	0.0131458	0.0101684	0.00395518	0.00700696	0.0146256	0.0495299
0	1	0.0355015	0.0153615	0.00695635	0.0352343	0.0223389	0.0112982	0.101237	0.0105316	0.026434	0.0158584
0	1	0.0309574	0.0173527	0.0239862	0.0177679	0.0540028	0.0117201	0.00858769	0.010359	0.0190406	0.00871331
0	1	0.00370173	0.0114562	0.00775997	0.0794305	0.0158168	0.00765514	0.0169362	0.00535539	0.034598	0.0158375
0	1	0.0168222	0.0105236	0.0186198	0.0166017	0.0545662	0.0151438	0.00699956	0.0125106	0.0161236	0.0128714
0	1	0.0444151	0.0351796	0.00358777	0.0140487	0.0506945	0.0293284	0.0520034	0.0210502	0.0157968	0.00999817
0	1	0.00908427	0.00199116	0.0231174	0.00734917	0.00764175	0.00880324	0.00256425	0.0114535	0.0202119	0.0204287
0	1	0.010767	0.0197754	0.00538166	0.0487792	0.0166568	0.00967659	0.0229113	0.0168676	0.0146734	0.0151848
0	1	0.00437349	0.00924411	0.00475661	0.0239509	0.00830382	0.00934294	0.0105471	0.0169457	0.0143338	0.00865217
0	1	0.0275901	0.0385063	0.0195459	0.00848053	0.0610112	0.0247746	0.010191	0.0153236	0.011478	0.0185372
0	1	0.0279274	0.0133703	0.0130604	0.00581442	0.0338295	0.0182173	0.00463252	0.0095772	0.0153179	0.0230359
0	1	0.0460959	0.0223343	0.0161856	0.00973593	0.0751255	0.0327947	0.00538238	0.0222544	0.0191655	0.0304735
0	1	0	0.00327064	0.0135555	0.00427968	0.00514501	0.00736138	0.00520103	0.00152452	0.0089086	0.0131616
0	1	0.235321	0.320342	0.00878263	0.0219442	0.0580166	0.176019	0.309935	0.140101	0.0148324	0.0144969
0	1	0.0148041	0.0102435	0.0070943	0.011153	0.0236418	0.00940124	0.00463252	0.00343996	0.00468069	0.0180418
0	1	0.208043	0.28145	0.00784122	0.02968	0.191062	0.0642616	0.0650476	0.0773634	0.00971552	0.0247115
0	1	0.026611	0.00430047	0.0112259	0.00678929	0.01238	0.00638869	0.0111519	0.00611765	0.00098403	0.0404315
0	1	0.00235539	0.00398232	0.0260228	0.00395511	0.00697968	0.00356204	0.00199572	0.0042218	0.0172859	0.00804063
0	1	0.024563	0.0122347	0.00878278	0.00888393	0.0547002	0.0156359	0.00721014	0.00840445	0.0169033	0.0110534
0	1	0.095385	0.0891859	0.00775997	0.0550337	0.0850776	0.0697917	0.238023	0.0466681	0.0304272	0.0175675
0	1	0.292666	0.303943	0.00896945	0.0322737	0.0930587	0.200827	0.343511	0.189937	0.0163281	0.0106174
0	1	0.00336444	0.00838858	0.0088882	0.0134882	0.0121247	0.00625134	0.00327785	0.013408	0.0113556	0.00799499
0	1	0.0540482	0.0531798	0.00690765	0.00795427	0.0715136	0.0369565	0.027868	0.0794004	0.00842963	0.00960738
0	1	0.0209435	0.0317257	0.00421282	0.0322077	0.0494161	0.0114741	0.0163839	0.0151525	0.035112	0.0100161
0	1	0.00975603	0.00104775	0.0237026	0.00556231	0.0178307	0.0058392	0.00135466	0.00943059	0.0232163	0.00865987
0	1	0.0548457	0.0776024	0.00838503	0.0481939	0.0787327	0.0215242	0.0259957	0.0213158	0.011976	0.0196212
0	1	0.00840969	0.00199116	0.0238643	0.0086034	0.018187	0.0157445	0.00395518	0.0164767	0.0252489	0.0134559
0	1	0.0191776	0.0187353	0.0113477	0.00827884	0.0463265	0.00844019	0.00199572	0.0110708	0.00962701	0.0162504
0	1	0.021533	0.0114725	0.0293272	0.00641951	0.0214496	0.00815621	0.00399145	0.0118835	0.0148302	0.00892269
0	1	0.00740345	0.00455012	0.0270052	0.00581442	0.00729233	0.00648804	0.00263679	0.013799	0.0211103	0.00883447
0	1	0.119187	0.0560478	0.0108119	0.0240749	0.0441953	0.114699	0.180879	0.0519898	0.0209956	0.0119693
0	1	0.0881468	0.0653462	0.00892881	0.0201441	0.0760217	0.0448617	0.0449599	0.0478273	0.0133498	0.0113754
0	1	0.0143906	0.00412619	0.014773	0.00404726	0.0313328	0.0162714	0.00391892	0.00727083	0.0133857	0.0107195
0	1	0.0171595	0.053769	0.00650988	0.0213209	0.032657	0.0154985	0.0144687	0.0127435	0.0172859	0.00385485
0	1	0.0955556	0.0493066	0.011429	0.0304145	0.0418094	0.0311541	0.114608	0.0446886	0.0309014	0.00641831
0	1	0.0366715	0.0309616	0.00531446	0.0294303	0.0429469	0.0238246	0.110055	0.0302365	0.0337037	0.0103321
0	1	0.0571983	0.0785107	0.0119322	0.0142677	0.0852497	0.0294455	0.00990608	0.0348101	0.0103977	0.03127
0	1	0.00504525	0.00582958	0.0196515	0.011488	0.0097221	0.00186443	0.00516476	0.0133885	0.0224217	0.00961324
0	1	0.0111024	0.00526179	0.0143672	0.0084585	0.0317117	0.00857816	0.00324158	0.00849733	0.0135893	0.00767754
0	1	0.028602	0.0354476	0.00300335	0.0245818	0.0585417	0.024008	0.0821897	0.0240797	0.033159	0.0144536
0	1	0.00740064	0.00469399	0.0155747	0.012795	0.0043314	0.00956924	0.00399145	0.0111017	0.016104	0.0100041
0	1	0.157143	0.0520756	0.0156473	0.110885	0.0587649	0.143973	0.315303	0.0669181	0.0608185	0.0115477
0	1	0.0265811	0.0032311	0.0153494	0.00460424	0.0284292	0.0164019	0.00327785	0.0229852	0.0140682	0.00784245
0	1	0.016825	0.00554954	0.0116481	0.00823477	0.0269969	0.021507	0.00915621	0.0183535	0.0160418	0.0124841
0	1	0.0543384	0.0250229	0.0369169	0.00516529	0.101991	0.027	0.0125429	0.0263453	0.0249449	0.0134529
0	1	0.00471078	0.0113791	0.00596608	0.0221032	0.0173869	0.0060054	0.0199157	0.0107303	0.0172859	0.00834763
0	1	0.0158131	0.00526179	0.0201953	0.00944497	0.0284292	0.0127798	0.00516476	0.00459313	0.0170203	0.00628802
0	1	0.0612401	0.0222676	0.00475661	0.0190454	0.0579712	0.021097	0.017889	0.0160858	0.00864296	0.0124297
0	1	0.00807523	0.00907156	0.00838503	0.00762969	0.0100348	0.00932334	0.00459625	0.0026777	0.00396228	0.00816142
0	1	0.0100206	0.0163444	0.0104955	0.014739	0.0373679	0.00921599	0.00773295	0.00687992	0.0281887	0.0100755
0	1	0.231065	0.116638	0.00717555	0.063328	0.172816	0.112649	0.162243	0.0646947	0.0444906	0.00821737
0	1	0.0177219	0.00469399	0.0023783	0.00788183	0.0228215	0.0135955	0.0271883	0.00797936	0.0205744	0.011245
0	1	0.184501	0.0563356	0.0135636	0.0560925	0.0578223	0.163701	0.472936	0.0792952	0.045209	0.0135083
0	1	0.0320095	0.00882018	0.0500013	0.011674	0.0239463	0.0203572	0.00135466	0.0122353	0.0153179	0.0219771
0	1	0.0414113	0.0216227	0.0112665	0.0193466	0.0529155	0.0282888	0.0302846	0.0195061	0.0157968	0.0160417
0	1	0.00706617	0.00412619	0.022533	0.00548986	0.00629078	0.00614399	0.00933755	0.00535539	0.0116212	0.00469695
0	1	0.0164877	0.00540567	0.012476	0.00363054	0.0216034	0.0196615	0.00391892	0.0133885	0.0190406	0.00802864
0	1	0.0146919	0.00199116	0.0252633	0.00641951	0.0121247	0.00508421	0.00260051	0.00996809	0.0188011	0.00776618
0	1	0.0134578	0.00327064	0.0269001	0.00799947	0.0121247	0.00674317	0.00260051	0.0107303	0.0178172	0.00857063
0	1	0.0407685	0.0770052	0.00314937	0.0158666	0.115498	0.0309131	0.0176821	0.0375074	0.0116212	0.0246014
0	1	0.0861319	0.368692	0.00767873	0.0149014	0.122115	0.0373558	0.0218496	0.086745	0.00569086	0.0475844
0	1	0.0323009	0.0152253	0.00116884	0.0164684	0.0325944	0.0192771	0.00199572	0.0111017	0.00750146	0.0140879
0	1	0.0598909	0.0675533	0.00413157	0.0202323	0.0989772	0.0192459	0.0218441	0.0156215	0.00542525	0.034675
0	1	0.218409	0.1914	0.0107633	0.0269763	0.0856497	0.161173	0.44743	0.115798	0.0572971	0.014768
0	1	0.104698	0.0978858	0.0237831	0.0122891	0.14807	0.0493832	0.0465482	0.025145	0.0173272	0.0189205
0	1	0.0582088	0.0381198	0.00717555	0.0290721	0.096832	0.0282784	0.0205258	0.0237475	0.010611	0.0310885
0	1	0.0208584	0.0429577	0.00296273	0.0345264	0.0294194	0.0204295	0.014254	0.0254067	0.00500835	0.012462
0	1	0.0218703	0.00469399	0.0119728	0.0121667	0.0479963	0.0113668	0.00331412	0.013799	0.0182438	0.00848894
0	1	0.178136	0.136832	0.0101383	0.0198582	0.176309	0.0871998	0.107859	0.0676656	0.0232685	0.00930208
0	1	0.0592772	0.0199116	0.0191987	0.0108946	0.0855637	0.0299663	0.00564556	0.00943059	0.0121263	0.0234026
0	1	0.0558594	0.055893	0.0148949	0.00981358	0.0761017	0.0301422	0.00855142	0.0185961	0.0207431	0.0204641
0	1	0.00740064	0.00142336	0.0178982	0.00891872	0.00731139	0.00926567	0.00263679	0.0126995	0.0185356	0.0123225
0	1	0.00672889	0.00554954	0.010057	0.00949662	0.0125552	0.0111209	0.00919249	0.00457356	0.00924598	0.0590131
0	1	0.0495735	0.0234734	0.0172325	0.0105366	0.0709657	0.0259129	0.00723303	0.0214216	0.0167808	0.025587
0	1	0.0416935	0.024185	0.0171189	0.00981358	0.0656184	0.0255302	0.00705496	0.0210193	0.0173002	0.0257358
0	1	0.0298334	0.0106675	0.0197734	0.00855935	0.0741907	0.0215733	0.00780155	0.0118835	0.0193063	0.00927311
0	1	0.0107679	0.00199116	0.0361157	0.00948901	0.0200496	0.00720377	0.00267306	0.0117169	0.0205036	0.00820991
0	1	0.0107679	0.00270198	0.0355285	0.00948901	0.0197186	0.00685051	0.00267306	0.013799	0.0205036	0.00813974
0	1	0.0229181	0.0223343	0.0309992	0.0123484	0.0568064	0.0106192	0.0191171	0.019612	0.017312	0.0364229
0	1	0.152453	0.123068	0.0153918	0.0154715	0.0462232	0.112364	0.149061	0.0860998	0.0167808	0.0137702
0	1	0.0609057	0.0775332	0.00417219	0.0533035	0.0599135	0.0321158	0.033902	0.0260539	0.016604	0.0136698
0	1	0.256042	0.117897	0.00678567	0.0336272	0.0344045	0.258026	0.435106	0.224032	0.0355297	0.0157888
0	1	0.110029	0.0673396	0.0209422	0.018978	0.0443748	0.0523852	0.0574771	0.055426	0.0224978	0.00731932
0	1	0.0104306	0.00611735	0.0230768	0.0106992	0.00866279	0.00872414	0.0045237	0.00969333	0.0158229	0.00680218
0	1	0.025448	0.0396869	0.00842564	0.0359696	0.0465344	0.0160665	0.0541516	0.0193889	0.0146887	0.00979444
0	1	0.110489	0.0799181	0.0150574	0.0110273	0.144522	0.0269362	0.0322997	0.0405173	0.0174487	0.0107225
0	1	0.230239	0.206035	0.00715923	0	0.0216476	0.214547	0.0250139	0.236534	0.0160363	0.00878366
0	1	0.00740064	0.00270283	0.00679401	0.00427968	0.0121983	0.00826477	0.00131839	0.0107303	0.0158229	0.00657034
0	1	0.072807	0.0505861	0.0125979	0.0232793	0.102417	0.0260862	0.156697	0.0294546	0.0286677	0.0276097
0	1	0.116183	0.0670942	0.00896945	0.0286919	0.0855138	0.0687243	0.252534	0.0590825	0.0503875	0.00939987
0	1	0.14939	0.485881	0.00842564	0.040346	0.295918	0.081279	0.368575	0.13098	0.0216712	0.0123076
0	1	0.142625	0.606291	0.00479724	0.027467	0.236606	0.0497235	0.273919	0.163498	0.0133498	0.0236582
0	1	0.0386896	0.0317207	0.00831079	0.0148328	0.0824428	0.0190318	0.00723303	0.0290883	0.0183821	0.0167857
0	1	0.0407134	0.0314423	0.0116431	0.012234	0.0747849	0.0194923	0.0295764	0.0137794	0.019008	0.0118865
0	1	0.0212013	0.0204025	0.0173463	0.00613899	0.0492822	0.0175685	0.00651943	0.00764215	0.0110095	0.0128217
0	1	0.0462903	0.0416799	0.00800139	0.0120512	0.0647687	0.0212276	0.00804479	0.0107108	0.0165675	0.0170763
0	1	0.0262438	0.0419582	0.00775997	0.0418179	0.0442903	0.0165087	0.00855142	0.0168285	0.0133705	0.0687486
0	1	0.0794596	0.0382576	0.0249519	0.00516529	0.13121	0.0312431	0.0126517	0.0228306	0.0163019	0.0285769
0	1	0.00672889	0.00284671	0.00987837	0.00981358	0.00606235	0.00614399	0.00463252	0.0095772	0.0174993	0.00667841
0	1	0.0430688	0.0273161	0.00775997	0.0241873	0.0593221	0.0225851	0.0216991	0.013799	0.0130842	0.0154344
0	1	0.0225448	0.0179204	0.0114205	0.0045602	0.0348948	0.0111687	0.00270933	0.00650857	0.00914808	0.0194063
0	1	0.0121143	0.00668515	0.0141089	0.00874012	0.0156425	0.0157132	0.00199572	0.00879533	0.0137395	0.0237174
0	1	0.0121143	0.00327064	0.0262833	0.00879581	0.0197664	0.0111934	0.00327785	0.00840445	0.0236506	0.0132568
0	1	0.00134634	0.00398232	0.0159825	0.00335002	0.00132414	0.00462361	0.00409633	0.00842401	0.0128447	0.00512099
0	1	0.0103925	0.00882018	0.029871	0.00274493	0.0307693	0.0130257	0.00195946	0.0080331	0.021679	0.00856674
0	1	0.00437349	0.00327064	0.0342643	0.00460424	0.0211943	0.00720377	0.00466878	0.00760962	0.0172293	0.00875596
0	1	0.01384	0.0416704	0.00842564	0.0507858	0.0240839	0.00508421	0.0221647	0.0130367	0.0108897	0.0075175
0	1	0.0447151	0.0473058	0.00959448	0.0289817	0.0839725	0.0316754	0.101938	0.0107108	0.0253055	0.013128
0	1	0.0084125	0.0102128	0.0023783	0.0840299	0.0110558	0.00780296	0.0137887	0.0163035	0.0429753	0.0111802
0	1	0.0481169	0.0151829	0.00401124	0.0748166	0.033333	0.024951	0.0718236	0.0149326	0.0391909	0.0103199
0	1	0.111289	0.032434	0.00530041	0.0510069	0.0752199	0.0423015	0.123341	0.0298652	0.0254151	0.013435
0	1	0.00605712	0.0108113	0.00959448	0.0213195	0.0142559	0.00689957	0.0112245	0.00879533	0.0113556	0.00324161
0	1	0.0141324	0.0129552	0.0072568	0.0432362	0.0148171	0.00519156	0.029292	0.00343996	0.0138288	0.00512698
0	1	0.0185087	0.00611735	0.0149761	0.00674409	0.027815	0.0121512	0.00327785	0.0137598	0.0100374	0.00927909
0	1	0.116758	0.178372	0.00175326	0.0358698	0.0796572	0.0488611	0.103696	0.0508958	0.0201821	0.0132247
0	1	0.00605712	0.00455012	0.0333775	0.00514848	0.00815228	0.00734236	0.00463252	0.00842401	0.0224978	0.0129798
0	1	0.0259093	0.0389753	0.00737036	0.00795427	0.0692404	0.00907804	0.00605971	0.0260343	0.00947898	0.00563767
0	1	0.0020181	0.00498175	0.00475661	0.0299618	0.00631761	0.00543747	0.00659197	0.00383088	0.0066749	0.00864191
0	1	0.0587191	0.0263705	0.00963509	0.0244603	0.0946608	0.0243134	0.0129696	0.0267194	0.0221645	0.0107621
0	1	0.394305	0.449878	0.00596608	0.0410401	0.0749208	0.37657	0.558505	0.399106	0.0286677	0.0148814
0	1	0.115071	0.0924563	0.0125979	0.0441503	0.182573	0.0427483	0.196491	0.0382304	0.0459613	0.0157509
0	1	0.013795	0.0197754	0.00538166	0.0309157	0.0426904	0.0172637	0.0733811	0.0141964	0.0113817	0.0207752
0	1	0.0171595	0.011931	0.0207548	0.00548986	0.0379852	0.0120733	0.00327785	0.0179817	0.0190145	0.00624314
0	1	0.0454241	0.00953184	0.0134167	0.0112602	0.0491609	0.0212893	0.00787409	0.0106912	0.0118212	0.00821786
0	1	0.149913	0.25765	0.00678585	0.0742442	0.100933	0.0604206	0.121868	0.0797463	0.0160744	0.0170932
0	1	0.0107679	0.0162171	0.00935228	0.00204768	0.0477613	0.00696826	0.00534612	0.0114731	0.0109028	0.00884907
0	1	0.0384688	0.0108113	0.0135636	0.0045602	0.0688317	0.0198762	0.0045237	0.0182227	0.0169359	0.0117627
0	1	0.00885814	0.00540567	0.021822	0.00823477	0.0157544	0.0131331	0.00327785	0.00905923	0.012044	0.018232
0	1	0	0.00412619	0.0323572	0.0070246	0.0110558	0.00685051	0.00395518	0.0104144	0.0195196	0.0096662
0	1	0.00740345	0.00568914	0.0592795	0.00686812	0.0271587	0.01166	0.00399145	0.00947453	0.0156285	0.012809
0	1	0.223824	0.166474	0.0081819	0.0363772	0.0556464	0.145011	0.369356	0.117397	0.0219838	0.0125394
0	1	0.0817717	0.0384075	0.00771935	0.111063	0.0568585	0.058926	0.124164	0.0137598	0.0719339	0.0646466
0	1	0.00471078	0.00469399	0.0502934	0.00181527	0.0227737	0.00649726	0.00067733	0.0107303	0.019845	0.00831995
0	1	0.087484	0.044941	0.00650988	0.0145059	0.19839	0.0348069	0.0165706	0.0298652	0.00420174	0.0228072
0	1	0.165928	0.27437	0.0136448	0.0284671	0.0876654	0.0938814	0.216388	0.108311	0.0162733	0.0101309
0	1	0.0087498	0.0184882	0.00775997	0.0271781	0.0228215	0.0107474	0.0226458	0.00777683	0.00698513	0.00544293
0	1	0.0238883	0.0172087	0.0191483	0.00213984	0.0496714	0.01749	0.00263679	0.0248811	0.0121002	0.0167886
0	1	0.0134578	0.00412619	0.0172732	0.00367459	0.0230289	0.00440653	0.00331412	0.00918628	0.0207431	0.00366266
0	1	0.0063944	0.00412619	0.0263825	0.0100941	0.00382088	0.0128872	0.00064106	0.011864	0.0154763	0.00994472
0	1	0.00571983	0.00127948	0.0199599	0.00674409	0.00514501	0.00836228	0.0052373	0.00994851	0.0182961	0.00764288
0	1	0.374273	0.401945	0.0142293	0.0737443	0.0895398	0.209163	0.595762	0.23312	0.0362668	0.0144495
0	1	0.234127	0.548675	0.00563325	0.021605	0.033319	0.232928	0.643065	0.369816	0.0157332	0.0129844
0	1	0.160229	0.340585	0.0100652	0.00981358	0.111946	0.07017	0.0554344	0.0989214	0.00402757	0.0121064
0	1	0.0283469	0.0129464	0.0194177	0.0106992	0.057926	0.0215352	0.00666451	0.0130367	0.00965315	0.0170666
0	1	0.015503	0.010065	0.0229227	0.00521288	0.0294334	0.0137322	0.00267306	0.0122549	0.023003	0.00674333
0	1	0.021533	0.0253952	0.00775997	0.0618189	0.0477609	0.00956924	0.0358142	0.0252721	0.0324424	0.0120163
0	1	0.0250917	0.00611735	0.0289661	0.00488477	0.0253646	0.00896024	0.00399145	0.0203076	0.0113077	0.00531917
0	1	0.0063944	0.00327064	0.0196179	0.00851532	0.00514501	0.00211956	0.00131839	0.0122745	0.0184458	0.0067805
0	1	0.00639159	0	0.0362591	0.00379225	0.00881435	0.0116584	0.00131839	0.00766175	0.0172859	0.00583033
0	1	0.00706617	0.00398232	0.0144159	0.012197	0.0128905	0.0087554	0.00131839	0.0103199	0.0135893	0.0220804
0	1	0.0107651	0.00704099	0.0131214	0.00488477	0.0114626	0.00589808	0.00263679	0.0106912	0.0113556	0.00709048
0	1	0.0840083	0.0263167	0.00955387	0.00899112	0.128896	0.0308898	0.0072693	0.0206789	0.0262206	0.0193823
0	1	0.03249	0.0184201	0.0401462	0.0497939	0.0390783	0.0519003	0.00712421	0.0285524	0.0652468	0.115856
0	1	0.0141324	0.00526179	0.00771935	0.00942268	0.00988322	0.0112282	0.00455997	0.0103395	0.0103716	0.0068923
0	1	0.0743579	0.0370291	0.00901006	0.0111382	0.0846618	0.0323028	0.0100163	0.027738	0.0111839	0.0259178
0	1	0.00942155	0.0392784	0.00705366	0.0170893	0.00987883	0.0133478	0.00837335	0.0114926	0.0076056	0.0136204
0	1	0.0208612	0.0271722	0.00233768	0.0104627	0.0359673	0.0115815	0.00335039	0.0140998	0.0155835	0.0218027
0	1	0.0746377	0.0248933	0.00856626	0.0567493	0.0702227	0.0511708	0.0840573	0.0196772	0.0273217	0.0127448
0	1	0.00672889	0.00270283	0.0403014	0.00795427	0.00393343	0.00744969	0.00199572	0.00572674	0.0198179	0.00941346
0	1	0.0063944	0.00469399	0.00960258	0.00592127	0.00341407	0.00236547	0.00263679	0.00572674	0.00555419	0.00554503
0	1	0.0168222	0.0120908	0.0107227	0.0157161	0.0312629	0.0123573	0.0125792	0.0115122	0.0101582	0.0167555
0	1	0.0256863	0.0153615	0.0137667	0.00717195	0.0459784	0.0218976	0.00331412	0.0187635	0.0212078	0.013128
0	1	0.155038	0.188795	0.0196109	0.0187415	0.217767	0.0804672	0.0448715	0.0540279	0.0124959	0.0421684
0	1	0.0164877	0.0120908	0.00588483	0.0103914	0.0312768	0.0219958	0.00662824	0.0095772	0.00455009	0.0307761
0	1	0.0714802	0.0148664	0.00803576	0.113962	0.0402156	0.0492144	0.149456	0.0319636	0.056172	0.0162895
0	1	0.278045	0.0886003	0.00596608	0.034089	0.0933921	0.251816	0.404172	0.187924	0.0782733	0.015373
0	1	0.102127	0.0828929	0.00721619	0.0342238	0.0916638	0.0421905	0.1165	0.0277396	0.0262294	0.00709647
0	1	0.00975603	0.00654126	0.0286534	0.00614538	0.0176765	0.0087554	0.00256425	0.00879533	0.0249187	0.0120024
0	1	0.0121114	0.0214788	0.00713493	0.0953223	0.03047	0.00981519	0.0243359	0.0179817	0.0185094	0.0117063
0	1	0.0973817	0.12547	0.0306223	0.0256768	0.0345179	0.12129	0.0631167	0.148158	0.0229405	0.123519
0	1	0.00471078	0.00469399	0.0173057	0.00734917	0.01029	0.0133478	0.0045237	0.0176299	0.023754	0.00853455
0	1	0.172607	0.0633008	0.0502189	0.0161916	0.16769	0.0750519	0.0171028	0.0674947	0.0372767	0.0223166
0	1	0.0280115	0.0195217	0.00838503	0.0252238	0.0315335	0.0234748	0.0744035	0.0152518	0.00938752	0.00789176
0	1	0.0460931	0.0541929	0.00784122	0.0479354	0.0468273	0.0248531	0.21136	0.0306275	0.0738842	0.0114575
0	1	0.0272528	0.0206233	0.00501836	0.0585529	0.0760585	0.0135538	0.0123655	0.018941	0.0198124	0.00887375
0	1	0.013795	0.00995579	0.00258934	0.0070246	0.0273582	0.0048383	0.00267306	0.0257183	0.00989263	0.005861
0	1	0.0171595	0.0159292	0.0130408	0.00520933	0.040924	0.0134869	0.00734119	0.014913	0.0103977	0.00755419
0	1	0.0198494	0.00270283	0.0107227	0.00185932	0.038823	0.0104144	0.00263679	0.0122353	0.0299434	0.00531318
0	1	0.078394	0.0537612	0.0029221	0.0331154	0.105865	0.0291696	0.128322	0.0257199	0.0353164	0.0100011
0	1	0.00908427	0.00913919	0.0219001	0.00795427	0.0224655	0.0125542	0.00395518	0.011864	0.0157935	0.00805837
0	1	0.0346591	0.00739683	0.0065505	0.024227	0.0400435	0.0172648	0.0106923	0.00459313	0.0116212	0.0092017
0	1	0.0104306	0.00398232	0.00892881	0.00856646	0.0168629	0.00803725	0.00263679	0.00152452	0.0132613	0.0290851
0	1	0.208243	0.226622	0.0113477	0.0194985	0.0400667	0.214499	0.294266	0.350355	0.0134293	0.00901111
0	1	0.0470993	0.0338738	0.0129468	0.0183729	0.0539241	0.0253137	0.00976103	0.0164571	0.00989263	0.0188525
0	1	0.111825	0.0344988	0.00659112	0.0757133	0.062664	0.0562485	0.119673	0.0188779	0.0228675	0.0359524
0	1	0.0578108	0.0390403	0.00596608	0.0611909	0.0858009	0.0236645	0.26264	0.0223858	0.0548474	0.00798299
0	1	0.0683487	0.0596064	0.00963509	0.0657717	0.118116	0.0324921	0.45147	0.030256	0.0526807	0.0131257
0	1	0.0418325	0.0486115	0.0135555	0.0361535	0.05796	0.0326912	0.10288	0.0315564	0.0143077	0.0685171
0	1	0.0320291	0.00882018	0.00780061	0.0187052	0.0277189	0.011411	0.0406367	0.0187635	0.0301066	0.00440843
0	1	0.00774075	0.00526179	0.00803594	0.00213984	0.0164906	0.00640585	0.00388264	0.0114736	0.00793227	0.0172831
0	1	0.155072	0.120841	0.00596608	0.06879	0.13125	0.115983	0.155369	0.0862548	0.0266049	0.0110121
0	1	0.0902232	0.019056	0.00721619	0.118276	0.0654722	0.0626395	0.111204	0.0452994	0.0789815	0.0138878
0	1	0.0319664	0.0304933	0.00596608	0.0238111	0.0344357	0.019523	0.0145024	0.0248419	0.0128447	0.00718359
0	1	0.00605712	0.00647319	0.0023783	0.0270876	0.00631761	0.00638991	0.0163219	0.0080331	0.0230291	0.0042729
0	1	0.109654	0.0557239	0.00592545	0.0545183	0.103141	0.0611804	0.397552	0.0384624	0.0472032	0.0143444
0	1	0.100444	0.212914	0.00846625	0.00855935	0.200292	0.0581708	0.0356329	0.106618	0.00914808	0.00825753
0	1	0.00134634	0.00498175	0.0247329	0.00460424	0.00855909	0.0174034	0.00064106	0.00766175	0.0152917	0.00634288
0	1	0.080771	0.0519555	0.00588483	0.0187352	0.0819884	0.0331133	0.00466878	0.0248941	0.00691437	0.0128109
0	1	0.0171595	0.0327108	0.00358777	0.0675682	0.0485503	0.0147926	0.0334735	0.0114926	0.0215704	0.0109453
0	1	0.219881	0.259103	0.00955387	0.0433087	0.135187	0.148757	0.250023	0.120616	0.0354667	0.0110444
0	1	0.0384356	0.0763988	0.00588483	0.0144178	0.0466386	0.0248838	0.00587836	0.0210812	0.0140058	0.041036
0	1	0.00437349	0.00332994	0.00417219	0.0212875	0.00738648	0.00608395	0.0166068	0.00613723	0.00746407	0.0225408
0	1	0.00672889	0.00284671	0.00974137	0.00427968	0.0190771	0.0119256	0.00454217	0.0083621	0.0066749	0.0386013
0	1	0.216546	0.233803	0.0160637	0.0383951	0.0352015	0.239235	0.249264	0.19536	0.0164423	0.019665
0	1	0.00235539	0.00540567	0.00592545	0.0275815	0.013401	0.00649726	0.0228724	0.0103395	0.0128447	0.00430658
0	1	0.0158159	0.00540567	0.0134095	0.0148496	0.0250635	0.0182461	0.00662824	0.0068995	0.00816404	0.0162842
0	1	0.0225421	0.0160732	0.0165101	0.0054458	0.0547818	0.0144947	0.00331412	0.00787349	0.0104536	0.00932548
0	1	0.00302715	0.00213503	0.00642865	0.00367459	0.00193614	0.0093254	0.00572785	0.00459313	0.00345718	0.00375876
0	1	0.0207871	0.0105236	0.021486	0.0116288	0.0476292	0.0230397	0.00455997	0.0136735	0.0191887	0.01014
0	1	0.0868947	0.107943	0.0173138	0.0741241	0.0866096	0.0388462	0.0775935	0.0317806	0.0112401	0.0246974
0	1	0.0211985	0.0278762	0.00901006	0.0100941	0.032657	0.011503	0.00598717	0.00920583	0.00542525	0.046109
0	1	0.00908427	0.0071168	0.00475661	0.02776	0.0230764	0.00861679	0.0140051	0.00820408	0.0108767	0.0093819
0	1	0.0188431	0.00554954	0.0232821	0.00641951	0.0372083	0.0148994	0.00734183	0.00992895	0.0126314	0.0218305
0	1	0.0154787	0.0143928	0.00834439	0.0116729	0.0159456	0.00983419	0.00844022	0.0164767	0.0130152	0.0182033
0	1	0.146474	0.288697	0.00705366	0.0104075	0.0585376	0.126156	0.135262	0.166531	0.0105213	0.0254886
0	1	0.0100933	0.00473353	0.0276548	0.00779777	0.0157962	0.0100298	0.00327785	0.0183529	0.01827	0.0122461
0	1	0.146474	0.121917	0.00554964	0.0478937	0.134821	0.0653314	0.124704	0.0450339	0.0428024	0.0144613
0	1	0.00672889	0.0122347	0.000369559	0.0362637	0.0254219	0.00886274	0.00990608	0.00727083	0.00887588	0.0082945
0	1	0.354541	0.466237	0.00955387	0.062468	0.154072	0.162031	0.331666	0.162013	0.0188752	0.0250658
0	1	0.0265493	0.0313413	0.00780061	0.0319087	0.0786733	0.0179624	0.00570631	0.0218125	0.00965315	0.0208171
0	1	0.025572	0.00688284	0.00775997	0.00888393	0.0251413	0.0130049	0.00128213	0.00650857	0.0126053	0.0117904
0	1	0.0084125	0.00341451	0.0149894	0.00763491	0.0118238	0.0107676	0.00979726	0.00883768	0.0202642	0.00805936
0	1	0.141765	0.0398418	0.00494326	0.0301648	0.04645	0.115406	0.302605	0.051082	0.0251843	0.0119376
0	1	0.0144659	0.0163609	0.00721619	0.0253535	0.0239801	0.0112282	0.0479278	0.00994851	0.0148128	0.0209353
0	1	0.0222048	0.00953184	0.0295626	0.00432373	0.0411601	0.0129946	0.00466878	0.0103199	0.0209826	0.00564113
0	1	0.00134634	0.00938796	0.00780061	0.0110237	0.0113111	0.0048383	0.00455997	0.00880841	0.0234558	0.00719555
0	1	0.0049051	0.00398232	0.0338157	0.00698056	0.00290354	0.00967659	0.00256425	0.00879533	0.0155573	0.0212402
0	1	0.0095617	0.00483787	0.00884758	0.00609495	0.0136285	0.00937179	0.00192318	0.00898753	0.00877192	0.0199607
0	1	0.0201838	0.00796461	0.0354048	0.00734917	0.0318388	0.0110135	0.00324158	0.0172829	0.0234558	0.0199025
0	1	0.0205211	0.0130562	0.00771935	0.00460424	0.0279665	0.0105217	0.00719676	0.0130172	0.0128709	0.0112932
0	1	0.0437321	0.022766	0.0070943	0.00916444	0.0882222	0.015606	0.0130414	0.0210502	0.0140944	0.0108343
0	1	0.00134634	0.00327064	0.0107829	0.00590368	0.00866279	0.0017663	0.00399145	0.0080331	0.0227373	0.0060532
0	1	0.00773793	0.016497	0.0219244	0.00246441	0.00881435	0.00473095	0.00335039	0.00727083	0.0149625	0.00781478
0	1	0.0178603	0.0142182	0.00838503	0.00892796	0.0529903	0.00946192	0.00327785	0.0101793	0.0156456	0.00894721
0	1	0.00975885	0.00725294	0.0173138	0.00399915	0.0247599	0.0114741	0.00330576	0.0145221	0.017016	0.00959206
0	1	0.0353308	0.0152901	0.00800686	0.0312818	0.0575338	0.0348045	0.0310366	0.027706	0.0115951	0.00722672
0	1	0.0333509	0.0174965	0.0183762	0.0111276	0.0427645	0.0220038	0.00512169	0.00879533	0.0121263	0.00955654
0	1	0.101917	0.117888	0.00826313	0.0129271	0.167434	0.0485471	0.0132773	0.0281843	0.00765893	0.0116012
0	1	0.00942155	0.00412619	0.00830376	0.00520933	0.0192559	0.0104144	0.0045237	0.0225943	0.0123396	0.0108126
0	1	0.0090871	0.00327064	0.0233205	0.00923689	0.00934993	0.00709643	0.00391892	0.0095772	0.0276901	0.00887674
0	1	0.00807523	0.00597347	0.0109581	0.00670004	0.00881435	0.00658557	0.00659197	0.00459313	0.0126053	0.00625138
0	1	0.212253	1.06574	0.00471599	0.0292181	0.228366	0.0845719	0.0763314	0.311384	0.00593034	0.0181278
0	1	0.00942155	0.00398232	0.021007	0.00770736	0.00697968	0.00685974	0.000733775	0.0145416	0.021517	0.0123087
0	1	0.112654	0.137698	0.00592545	0.00768012	0.099144	0.0481445	0.0170944	0.0431949	0.00839695	0.02673
0	1	0.0236669	0.0490673	0.0093054	0.0277043	0.0603682	0.0201602	0.00794664	0.0168089	0.0168212	0.0122175
0	1	0.0460903	0.0289823	0.00479724	0.0286432	0.0354568	0.0325488	0.0520235	0.0206789	0.0169256	0.0310885
0	1	0.0688169	0.0721878	0.0112665	0.0193606	0.0785	0.0364548	0.219232	0.0210306	0.0133498	0.00868755
0	1	0.0518129	0.00768458	0.0135175	0.0100501	0.0484988	0.0255278	0.00466878	0.00894902	0.0108767	0.00802567
0	1	0.025572	0.0260289	0.00717555	0.00898477	0.0592515	0.0360879	0.00662824	0.0195257	0.00989263	0.0212467
0	1	0.0370117	0.0132264	0.0113072	0.00274493	0.0411579	0.0183246	0.00324158	0.0171998	0.0218567	0.0113574
0	1	0.0208641	0.00398232	0.0125572	0.00609495	0.0263872	0.0111411	0.00496889	0.00768131	0.012462	0.0135837
0	1	0.0531677	0.074119	0.00409095	0.0101128	0.0489055	0.024157	0.00402772	0.0199167	0.0119909	0.0222848
0	1	0.133084	0.498916	0.0107309	0.0589997	0.258844	0.0543841	0.119373	0.141567	0.00870416	0.0182647
0	1	0.0292868	0.00199116	0.0785492	0.00488477	0.0191044	0.0177255	0.00199572	0.0129721	0.0321106	0.0112587
0	1	0.219626	0.30546	0.0112259	0.0076465	0.0458505	0.208891	0.189867	0.235797	0.0078984	0.0461576
0	1	0.0151386	0.0377779	0.00394492	0.0918686	0.0362336	0.0242325	0.0412263	0.0222034	0.0137949	0.0522823
0	1	0.0605013	0.0621788	0.0070943	0.066738	0.10782	0.0261588	0.0997403	0.0245288	0.0113556	0.0163457
0	1	0.0232138	0.0337135	0.00592545	0.0496544	0.0414073	0.0132791	0.0382994	0.0115122	0.0141151	0.0297948
0	1	0.0242257	0.0184882	0.0143511	0.0144178	0.0569564	0.0128872	0.0290625	0.0174637	0.0143077	0.0136292
0	1	0.20707	0.176945	0.0109175	0.00890073	0.124672	0.0963787	0.0202668	0.0637127	0.0113817	0.0119764
0	1	0.00639159	0.00412619	0.0119783	0.00734917	0.0108005	0.00695784	0.0117567	0.00343996	0.0169853	0.00718359
0	1	0.0104306	0.0108113	0.00058442	0.0302788	0.0207573	0.00649726	0.00384637	0.0129976	0.0116474	0.00563215
0	1	0.00807523	0.00412619	0.00868523	0.00641951	0.0159934	0.0128872	0.00495304	0.00574632	0.00787225	0.0192247
0	1	0.0407105	0.05947	0.00444001	0.0386099	0.0663315	0.0332339	0.0227917	0.0154831	0.0118607	0.0806668
0	1	0.06614	0.0664353	0.0118916	0.015672	0.0646912	0.0220436	0.0209438	0.0348296	0.0173822	0.00831603
0	1	0.0139432	0.00071168	0.0143199	0.00529975	0.0137036	0.0101985	0.00199572	0.0124992	0.0100162	0.0133086
0	1	0.198226	0.399822	0.00701305	0.00975838	0.084188	0.107882	0.0176444	0.115853	0.00074456	0.0125425
0	1	0.0225421	0.0108113	0.0243143	0.00423563	0.0315607	0.0112282	0.00395518	0.0111017	0.0249449	0.0118778
0	1	0.230769	0.0341364	0.0107227	0.0789457	0.0717121	0.162883	0.585788	0.0773715	0.071101	0.0175127
0	1	0.0134578	0.00199116	0.0258529	0.00553391	0.0150489	0.00965818	0.00847888	0.0160858	0.0180733	0.0148002
0	1	0.00302715	0.00327064	0.0363427	0.00670004	0.00753804	0.00695784	0.00324158	0.00457356	0.0200932	0.0110504
0	1	0.19403	0.169901	0.0104945	0.0144619	0.179611	0.0934178	0.0203082	0.0839239	0.00962701	0.0121227
0	1	0.0245462	0.0152176	0.00296273	0.0262234	0.0271195	0.0117778	0.0880852	0.0157144	0.0299565	0.00834634
0	1	0.0310674	0.0226222	0.00830376	0.0115408	0.0567334	0.0150932	0.00598717	0.0202304	0.00914808	0.0228585
0	1	0.045427	0.0179281	0.0136855	0.00976953	0.0469672	0.0267268	0.00734456	0.0122353	0.00938752	0.0178573
0	1	0.0273678	0.0322902	0.00417219	0.00920849	0.0251668	0.0131331	0.00641259	0.00534401	0.00765893	0.0205722
0	1	0.00134634	0.00483787	0.0207347	0.00488477	0.00631761	0.00649726	0.00260051	0.0115122	0.018258	0.00540328
0	1	0.0222048	0.00668515	0.0262426	0.00920849	0.0185939	0.0110712	0.00263679	0.0126654	0.020484	0.0143844
0	1	0.0474423	0.0340408	0.00457917	0.0728866	0.0811557	0.0297399	0.123299	0.0386997	0.0428036	0.00985666
0	1	0.00269268	0.00230746	0.00887195	0.00920849	0.00646915	0.0048383	0.00327785	0.0095772	0.0222641	0.00827962
0	1	0.0471049	0.0167848	0.0100247	0.0442253	0.0289876	0.0335773	0.02309	0.023337	0.0251493	0.02198
0	1	0.0183167	0.00938796	0.00965128	0.0045602	0.0276863	0.0204071	0.00463252	0.0121306	0.0114649	0.00553605
0	1	0.0084125	0.00549024	0.014148	0.00739322	0.0151408	0.00614399	0.00399145	0.00996809	0.0128774	0.0214118
0	1	0.0474791	0.0469465	0.00605533	0.0127838	0.131107	0.0159592	0.010656	0.0275784	0.00763276	0.0167936
0	1	0.0208612	0.0130902	0.0137622	0.00577038	0.0353832	0.0160665	0.00455997	0.00918628	0.00912188	0.0245165
0	1	0.0370893	0.0132264	0.0212829	0.00762969	0.0426527	0.0152214	0.00459625	0.0141508	0.0155312	0.0170699
0	1	0.00975885	0.00810851	0.0116165	0.00734917	0.0134489	0.0149675	0.0045237	0.0114731	0.0103977	0.0421849
0	1	0.0807522	0.0852035	0.00951323	0.00953305	0.0942374	0.0417727	0.00926502	0.0298456	0.00616981	0.0265255
0	1	0.0450469	0.01331	0.00727633	0.0304661	0.0392887	0.029348	0.0238399	0.0190517	0.0179812	0.0103366
0	1	0.0198507	0.00455012	0.0153901	0.0095336	0.0620995	0.0151141	0.006893	0.011864	0.0175635	0.0110045
0	1	0.0178341	0.0105236	0.0123947	0.00734917	0.0196627	0.0102758	0.00263679	0.0110821	0.0126053	0.0081122
0	1	0.0243098	0.00270283	0.0323157	0.00609495	0.0631497	0.0193856	0.00744136	0.0120236	0.0247054	0.0126758
0	1	0.0249002	0.00839628	0.0301794	0.00762969	0.0301124	0.00826354	0.00651943	0.00563124	0.022874	0.009923
0	1	0.0084125	0.00732316	0.0224931	0.00747842	0.0167113	0.0104144	0.00195946	0.0126066	0.0103868	0.0171156
0	1	0.0116919	0.00540567	0.0405449	0.0105247	0.0242494	0.0134863	0.00331412	0.00905814	0.00730358	0.0126592
0	1	0.0262466	0.0118031	0.00530041	0.00609495	0.0444227	0.0153912	0.00429656	0.00554596	0.0116212	0.0275701
0	1	0.0941577	0.0539171	0.00959372	0.0680855	0.0415213	0.049058	0.129627	0.0436641	0.0197329	0.00970687
0	1	0.0661144	0.0824118	0.0090018	0.0485656	0.0808352	0.0341378	0.0586867	0.0459118	0.0245638	0.0125153
0	1	0.0366772	0.0840757	0.00563638	0.0438862	0.0413166	0.0256265	0.0328271	0.0249007	0.0138626	0.0067918
0	1	0.0129803	0.0064051	0.00430206	0.0139753	0.0347946	0.00967659	0.0211682	0.00574632	0.015051	0.00447109
0	1	0.0265811	0.0798804	0.00780061	0.0732493	0.0416228	0.0172648	0.0116881	0.0287055	0.0219927	0.0150944
0	1	0.00471078	0.00752094	0.0257961	0.00437898	0.00407614	0.00842116	0.00459625	0.0080331	0.0214737	0.00895861
0	1	0.0234784	0.0276499	0.00432638	0.00495464	0.0308047	0.0189342	0.00585109	0.0198971	0.0089086	0.00958906
0	1	0.0562612	0.0160732	0.00843891	0.0203795	0.105508	0.0357245	0.11763	0.0187243	0.025545	0.0144723
0	1	0.0148069	0.00810851	0.014902	0.00678813	0.0311739	0.00991056	0.00391892	0.0146031	0.0163696	0.0158771
0	1	0.0262148	0.0246055	0.0209259	0.00784817	0.040857	0.0119145	0.00587836	0.00992895	0.0130842	0.010245
0	1	0.0121114	0.00626123	0.0173183	0.0179249	0.0304154	0.0102758	0.00587836	0.00994851	0.0188011	0.0103856
0	1	0.0602254	0.0755702	0.00991102	0.00997967	0.183055	0.0409457	0.014845	0.0260147	0.00965315	0.0179506
0	1	0.181716	0.101352	0.00364455	0.0149302	0.0398896	0.136404	0.143166	0.10181	0.00828266	0.0120294
0	1	0.00437349	0.0125598	0.0118916	0.0408262	0.0221389	0.0129068	0.013223	0.0126263	0.0163281	0.00909664
0	1	0.00437349	0.00611735	0.0121026	0.00333843	0.01029	0.0135415	0.00144874	0.00304904	0.0118815	0.00498681
0	1	0.0288641	0.00981411	0.0150168	0.00698056	0.0588007	0.0180723	0.0050478	0.0125871	0.0183582	0.0284265
0	1	0.0292765	0.0103874	0.0168106	0.00577038	0.0576162	0.0192973	0.00429352	0.0128721	0.0181595	0.029256
0	1	0.0905809	0.142159	0.0036284	0.0234942	0.129868	0.0298576	0.0204895	0.0455013	0.0135893	0.0228498
0	1	0.0336472	0.00341451	0.0107633	0.0140932	0.0497192	0.0151452	0.00594819	0.00780886	0.00691437	0.023645
0	1	0.00706617	0.00341451	0.0114289	0.00121018	0.0101385	0.0111209	0.00195946	0.011864	0.00616981	0.00997441
0	1	0.00322429	0.00327064	0.00608718	0.00274493	0.00471318	0.00317935	0.00067733	0.00191544	0.00770006	0.00469096
0	1	0.0121152	0.0136503	0.0286616	0.0241433	0.0142146	0.0298448	0.00128213	0.0218517	0.0155573	0.082483
0	1	0.0349935	0.0507938	0.0029221	0.0104187	0.0211185	0.010913	0.0126517	0.00933831	0.00836962	0.0103291
0	1	0.00571983	0.00270283	0.00832824	0.00242036	0.0155388	0.00508421	0.00131839	0.00574632	0.0185356	0.00926712
0	1	0.018503	0.00882018	0.0148949	0.0131636	0.0468627	0.0148994	0.00930131	0.0175907	0.0200334	0.0114348
0	1	0.0174996	0.0126676	0.0141886	0.0306446	0.0332407	0.0109557	0.0142695	0.00766175	0.0168276	0.0154164
0	1	0.0100933	0.0172087	0.00646927	0.0459103	0.0242494	0.00885234	0.0100203	0.0145416	0.0196055	0.0114901
0	1	0.155875	0.038469	0.0100977	0.00948901	0.0854428	0.0777296	0.0405612	0.0246725	0.0303285	0.0163115
0	1	0.0370144	0.020911	0.0089624	0.0288357	0.0445955	0.0234103	0.0149152	0.0130486	0.0107115	0.0472432
0	1	0.0987527	0.213073	0.0100977	0.00948901	0.197437	0.0583248	0.0153749	0.0714282	0.00593034	0.0239376
0	1	0.00672889	0.010763	0.00354714	0.0157277	0.00896588	0.00977593	0.0315447	0.0137794	0.00965315	0.00729603
0	1	0.139968	0.135814	0.00510291	0.0113277	0.135248	0.0658528	0.00538238	0.0367223	0.0170726	0.0138445
0	1	0.00403902	0.00933419	0.0112421	0.00823477	0.024401	0.0073111	0.00195946	0.00535539	0.00653883	0.00593228
0	1	0.0568638	0.0398309	0.00383936	0.00791022	0.0547127	0.0283759	0.00829511	0.0121686	0.00694053	0.0196095
0	1	0.00504807	0.00270283	0.054628	0.00851532	0.00613789	0.00894124	0.00335039	0.00881494	0.0271786	0.0115047
0	1	0.0100933	0.0100996	0.0208447	0.00553391	0.0247761	0.0152526	0.00520103	0.0118835	0.00842963	0.0109823
0	1	0.0501349	0.100161	0.00663177	0.0807585	0.107336	0.0378997	0.0522786	0.0393804	0.0270163	0.0148293
0	1	0.00706617	0.00501029	0.00822251	0.00335002	0.0109521	0.00423912	0.00459625	0.0122353	0.0195196	0.00961977
0	1	0.0514785	0.0884215	0.00731359	0.00641951	0.0544696	0.0292656	0.00459625	0.0264252	0.00686478	0.0259887
0	1	0.100262	0.0440075	0.0098947	0.00641951	0.0693819	0.034734	0.0131477	0.0197814	0.00616981	0.00968519
0	1	0.0306201	0.0180643	0.00479724	0.0145123	0.0440629	0.0182173	0.0113135	0.0153236	0.0130436	0.00426991
0	1	0.0158159	0.00469399	0.0373466	0.00762969	0.0219601	0.0124266	0.0084426	0.0129325	0.0235527	0.0161744
0	1	0.0090857	0.00230746	0.0362028	0.0125144	0.018187	0.00709643	0.00270933	0.0103199	0.0102741	0.00883464
0	1	0.0727524	0.0615897	0.00717555	0.0285418	0.0977237	0.0451108	0.020934	0.0271875	0.0137806	0.014918
0	1	0.101038	0.363854	0.00580436	0.0228877	0.094038	0.0564545	0.0379504	0.0555188	0.0049463	0.0314295
0	1	0.0299455	0.0056934	0.00569107	0.00641951	0.0475068	0.0232824	0.0202623	0.0133689	0.0241741	0.0108799
0	1	0.0222075	0.025885	0.00740282	0.00767375	0.0383448	0.024008	0.00331412	0.0103395	0.0135216	0.0385856
0	1	0.0134549	0.00654126	0.00354714	0.00670004	0.00525756	0.00981519	0.00190165	0.00920583	0.00396228	0.051943
0	1	0.00807523	0.00142336	0.00805226	0.00694578	0.00988322	0.00709643	0.00527358	0.0149522	0.00938752	0.0104996
0	1	0.0218171	0.0163609	0.00771935	0.0140156	0.0245341	0.0114647	0.00951098	0.0168285	0.0182961	0.0119989
0	1	0.0292709	0.0408896	0.00830376	0.0416527	0.0461536	0.0160665	0.0868174	0.0103395	0.0250123	0.0218095
0	1	0.276564	0.155371	0.0119322	0.0541988	0.0833986	0.190752	0.428203	0.0751873	0.0213849	0.0158821
0	1	0.031289	0.0155054	0.00955387	0.013789	0.0443962	0.0126412	0.00828432	0.00791802	0.0126053	0.020159
0	1	0.0625836	0.0261728	0.00392373	0.0134354	0.0644018	0.0110896	0.0117917	0.0171233	0.0111149	0.0173187
0	1	0.214807	0.165714	0.0065505	0.0781392	0.0892624	0.151265	0.472182	0.132879	0.0415747	0.0121897
0	1	0.227442	0.174292	0.00697258	0.0789081	0.0910926	0.152279	0.48809	0.132546	0.0446219	0.0130037
0	1	0.00605712	0.00469399	0.00857974	0.00595823	0.0131936	0.0121373	0.00516476	0.00955764	0.0130842	0.0295225
0	1	0.0185058	0.00668515	0.0189452	0.0138127	0.0297622	0.0175107	0.00598717	0.0126995	0.0153179	0.00847552
0	1	0.00936363	0.00238653	0.0156498	0.0065856	0.013042	0.0100403	0.00466878	0.0103395	0.00973912	0.00870103
0	1	0.0158159	0.00341451	0.0304906	0.00609495	0.0138556	0.0259441	0.00327785	0.0114731	0.0157968	0.0281589
0	1	0.0020181	0.00739683	0.0119728	0.0493832	0.0104578	0.00826354	0.00851516	0.00766175	0.0197591	0.00848338
0	1	0.101581	0.00491145	0.0946697	0.0110202	0.0347027	0.0542986	0.00192318	0.0141508	0.0242265	0.0135575
0	1	0.00706617	0.00199116	0.00836062	0.00613899	0.00446676	0.00473095	0.00263679	0.0068995	0.00643542	0.00459486
0	1	0.00538535	0.00327064	0.00901006	0.00767375	0.00932486	0.00941286	0.00192318	0.0134276	0.0145995	0.0139581
0	1	0.017494	0.0180643	0.00475661	0.00981358	0.0336489	0.0170189	0.00618175	0.013408	0.0108767	0.0258109
0	1	0.00504807	0.00270283	0.00650988	0.00520933	0.00473821	0.00423912	0.00361553	0.00920583	0.0148187	0.00826052
0	1	0.335461	0.830296	0.00659112	0.0263712	0.14212	0.235751	0.420627	0.58239	0.0111161	0.0229883
0	1	0.0688005	0.0662446	0.00780061	0.0579554	0.101408	0.0439657	0.261506	0.0283406	0.0304509	0.026749
0	1	0.00515816	0.00455012	0.0214454	0.00959231	0.01238	0.00992249	0.00527358	0.0167893	0.0154129	0.015459
0	1	0.00504807	0.00199116	0.0131151	0.00610016	0.00448294	0.00935458	0.00067733	0.00498406	0.00542525	0.0278624
0	1	0.0144697	0.0142259	0.0232799	0.0250225	0.030567	0.0263111	0.00260117	0.0245098	0.0314492	0.0938633
0	1	0.013795	0.0173527	0.0239455	0.0228093	0.0332532	0.0319569	0.00606651	0.0321911	0.0409246	0.109529
0	1	0.0124487	0.0123786	0.00756541	0.0634017	0.012557	0.012288	0.0821639	0.0122549	0.0326692	0.00741543
0	1	0.00560865	0.00327064	0.00417219	0.00823477	0.00356561	0.00593793	0.00135466	0.00585219	0.0103182	0.00728565
0	1	0.00403902	0.00981194	0.0113884	0.0168822	0.00657288	0.0048383	0.00327785	0.00727083	0.0135893	0.0240823
0	1	0.00235539	0.00676972	0.00471599	0.00641951	0.00499347	0.00625134	0.00263679	0.00727083	0.00616981	0.0144812
0	1	0.083859	0.20655	0.0144253	0.0142834	0.137166	0.0510863	0.0429022	0.0367646	0.00816404	0.0905852
0	1	0.0144668	0.0201993	0.00421282	0.0756073	0.019918	0.0151452	0.0574505	0.0103395	0.0337826	0.045691
0	1	0.0841195	0.339859	0.0132229	0.0351048	0.126745	0.0415754	0.0561546	0.128217	0.0140944	0.0259377
0	1	0.0020181	0.00199116	0.00713493	0.00092966	0.00407614	0.00317935	0.00263679	0.00383088	0.00765893	0.00249561
0	1	0.0346562	0.0231899	0.00417219	0.0203028	0.0367738	0.0147608	0.0106063	0.0156948	0.00690011	0.0086313
0	1	0.00773793	0.00607232	0.017817	0.00637546	0.0223669	0.00720377	0.00530985	0.00879533	0.0194935	0.0178002
0	1	0.0541179	0.0772389	0.00775997	0.0303264	0.0487541	0.0249881	0.0155899	0.0253112	0.0140682	0.0632813
0	1	0.198128	0.451208	0.0065505	0.0138759	0.0761052	0.110306	0.116555	0.140452	0.00518578	0.0213397
0	1	0.0188403	0.0249614	0.0329231	0.0348866	0.0246084	0.0573827	0.011421	0.024164	0.0285458	0.115364
0	1	0.0830419	0.0935568	0.0112876	0.0164747	0.112821	0.0423342	0.0165337	0.0422548	0.0162003	0.044293
0	1	0.0336472	0.0155054	0.0195702	0.00694578	0.0391997	0.0178328	0.0058421	0.00648898	0.0106372	0.00625437
0	1	0.00572077	0.0104525	0.00775997	0.0725128	0.0087106	0.00938279	0.0196308	0.00916671	0.0108767	0.0069416
0	1	0.0154787	0.0126586	0.0100977	0.00577038	0.0197502	0.0113944	0.00263679	0.0087628	0.00837732	0.00583931
0	1	0.117062	0.107681	0.00585123	0.0110237	0.0578898	0.0615747	0.0150709	0.0524203	0.0224717	0.0163928
0	1	0.0316263	0.0160732	0.0173138	0.0182838	0.0429483	0.0143003	0.0393908	0.0130172	0.0244986	0.0146981
0	1	0.0514785	0.0361286	0.0107633	0.022328	0.0868245	0.038459	0.0165706	0.014913	0.0224978	0.0263341
0	1	0.0353308	0.068483	0.00534104	0.0603601	0.103397	0.0224876	0.0511499	0.0222414	0.0291204	0.0146891
0	1	0.00762573	0.00668515	0.0263725	0.0155399	0.0097317	0.0110896	0.00651943	0.0124922	0.0338118	0.0426405
0	1	0.00370173	0.00483787	0.0253738	0.00943977	0.017803	0.00744969	0.00591464	0.0129976	0.0187751	0.00859422
0	1	0.0201895	0.0070761	0.0139046	0.00674409	0.037084	0.0120819	0.00455997	0.0110821	0.0108767	0.0256924
0	1	0.00706617	0.00071168	0.00771935	0.00706866	0.0126352	0.00423912	0.00067733	0.0068995	0.0130569	0.00690045
0	1	0.0282675	0.0132264	0.016145	0.00637546	0.0337258	0.0127492	0.00990608	0.0103395	0.0158229	0.0256714
0	1	0.0399875	0.0635886	0.00771935	0.0354085	0.0780415	0.0266287	0.275882	0.0175907	0.0378169	0.0172408
0	1	0.240775	0.242088	0.00767873	0.0240413	0.0605566	0.155468	0.155338	0.20036	0.017312	0.0291734
0	1	0.0275873	0.0129321	0.0100164	0.00823477	0.0656647	0.0199836	0.00858769	0.0126263	0.0128185	0.0126106
0	1	0.0198528	0.00284671	0.0438892	0.00548986	0.0243524	0.0168724	0.00199572	0.00877578	0.0252871	0.0121928
0	1	0.00706335	0.00540567	0.0154387	0.00762969	0.00580708	0.00615321	0.00395518	0.0038113	0.0131135	0.00706961
0	1	0.0111404	0.00554954	0.00767873	0.00972547	0.0210142	0.00850947	0.00659197	0.00877578	0.00840349	0.0151192
0	1	0.0474395	0.0254721	0.0108039	0.0588786	0.0494117	0.0164198	0.0652061	0.0291029	0.0232424	0.0175088
0	1	0.0720024	0.0575393	0.0125572	0.024556	0.137224	0.0312961	0.0160723	0.0193579	0.0120261	0.0609182
0	1	0.0141669	0.00739683	0.0122406	0.00912042	0.0214974	0.0140855	0.00470642	0.0120969	0.0200871	0.0138647
0	1	0.0141295	0.00739683	0.0125166	0.00912042	0.0214974	0.0142033	0.00350227	0.011864	0.0207431	0.0134118
0	1	0.0770448	0.118629	0.0070943	0.0215717	0.0784535	0.0283857	0.136794	0.0325037	0.00765893	0.0135962
0	1	0.0238912	0.00792911	0.0174112	0.0104187	0.0392938	0.0150466	0.00651943	0.0107428	0.00888244	0.0152055
0	1	0.0336501	0.0282291	0.010057	0.0159526	0.0438202	0.017599	0.0337822	0.0110821	0.0185094	0.0207346
0	1	0.0771673	0.0320101	0.00830376	0.0257662	0.0427235	0.0426841	0.1033	0.0386606	0.0183255	0.0104559
0	1	0.0827749	0.0511854	0.0176967	0.0612262	0.129773	0.0358042	0.03638	0.0268161	0.0155496	0.025533
0	1	0.0173287	0.00284671	0.00568195	0.00609495	0.0410085	0.0177457	0.0072693	0.00228678	0.00816404	0.0201741
0	1	0.23241	0.556096	0.0137261	0.0653675	0.298872	0.100512	0.404557	0.22145	0.0210468	0.0156004
0	1	0.216522	0.0904982	0.0138479	0.13539	0.0726918	0.16425	0.40836	0.156777	0.0995003	0.0169828
0	1	0.0390241	0.0450784	0.00417219	0.0415634	0.0548046	0.015203	0.022164	0.0153236	0.00739332	0.0199603
0	1	0.00403902	0.00270283	0.0145214	0.00641951	0.00672442	0.00310144	0.00263679	0.00654113	0.00741946	0.00534685
0	1	0.0104278	0.0108113	0.00370957	0.0768158	0.0121247	0.0104144	0.0212596	0.0137794	0.024296	0.012391
0	1	0.0306201	0.0382636	0.00892881	0.0313993	0.0765396	0.0190623	0.0337742	0.0170017	0.0234819	0.0158038
0	1	0.0386953	0.00995579	0.012476	0.0235382	0.0613141	0.0182898	0.0335458	0.0142284	0.0347698	0.0202185
0	1	0.0460118	0.00924411	0.0303588	0.0143738	0.018187	0.0349044	0.00644688	0.0103395	0.00419666	0.0587741
0	1	0.0353869	0.0320101	0.00592545	0.0310062	0.0660053	0.0181099	0.173205	0.0222426	0.022976	0.0187571
0	1	0.0541441	0.107281	0.00951323	0.0276255	0.120139	0.0391834	0.0615585	0.0266304	0.0113556	0.0458263
0	1	0.0168194	0.0109526	0.0045862	0.0431654	0.00764175	0.0100611	0.0841695	0.00992895	0.0181307	0.00618596
0	1	0.00302715	0.00412619	0.016908	0.00833042	0.00382088	0.00579073	0.00320531	0.00881494	0.0179134	0.0075175
0	1	0.00370173	0.00142336	0.01677	0.00274493	0.00407614	0.00709643	0.00064106	0.00875298	0.0140682	0.00741244
0	1	0.0306144	0.00924411	0.00955387	0.00317035	0.0302639	0.0165583	0.00388264	0.0149522	0.0111161	0.0106122
0	1	0.0289365	0.0241816	0.00612842	0.0254632	0.0386151	0.0208171	0.0125963	0.0199167	0.0118607	0.0128337
0	1	0.057479	0.140368	0.00584498	0.0440394	0.10658	0.0282784	0.117804	0.0375285	0.0148095	0.0125802
0	1	0.0114396	0.0107213	0.00775997	0.0125144	0.0350499	0.0125339	0.0079829	0.0148706	0.0217533	0.00940884
0	1	0.296614	0.192576	0.0155669	0.098438	0.157058	0.174023	0.706576	0.131948	0.0882379	0.0224445
0	1	0.0366744	0.106495	0.00717555	0.0872074	0.113175	0.024008	0.0676932	0.0292038	0.0196966	0.0111435
0	1	0.0218675	0.0137942	0.00775997	0.00521693	0.0407974	0.0168042	0.00391892	0.0196474	0.0170203	0.00469395
0	1	0.21111	0.139461	0.0113072	0.0407406	0.0966605	0.123223	0.5582	0.0744163	0.0637649	0.00957363
0	1	0.00269268	0.00213503	0.0202766	0.00916444	0.0117179	0.00921599	0	0.00655959	0.0163019	0.00738794
0	1	0.013795	0.00739683	0.0125572	0.00981358	0.0250152	0.00404405	0.00459625	0.0103395	0.00444122	0.0164566
0	1	0.012786	0.00398232	0.0290023	0.00236994	0.0295723	0.0140543	0.00545099	0.0068995	0.0078984	0.0164814
0	1	0.0619835	0.0627034	0.0141882	0.0134001	0.0808036	0.0292989	0.0980355	0.0331961	0.00473417	0.0117443
0	1	0.13274	0.0345537	0.0300929	0.0100501	0.0559569	0.0780697	0.0456841	0.04771	0.0119296	0.0148687
0	1	0.0087498	0.00810851	0.0133526	0.015023	0.0137041	0.0136427	0.00787409	0.00918628	0.0107946	0.0184561
0	1	0.00975885	0.00540567	0.0168106	0.0164695	0.03643	0.0106591	0.00388264	0.0225552	0.026434	0.0147725
0	1	0.234188	0.153155	0.00896945	0.0187267	0.193605	0.0945151	0.0550574	0.0761091	0.0158229	0.0175607
0	1	0.176698	0.472406	0.0094726	0.0383761	0.0126352	0.334567	0.563124	0.499462	0.0259027	0.0234272
0	1	0.013795	0.00398232	0.0214048	0.00637546	0.015613	0.00978394	0.00331412	0.00343996	0.0123396	0.00503609
0	1	0.00403621	0.00483787	0.00706183	0.0172636	0.00591081	0.00377852	0.00335039	0.0162046	0.0220212	0.00531019
0	1	0.0201867	0.00867629	0.0303336	0.00548986	0.0228472	0.00859719	0.00128213	0.0153236	0.0210087	0.0100161
0	1	0.0208641	0.0704099	0.00717555	0.0492558	0.0551991	0.0196303	0.0330398	0.0214608	0.0192801	0.00910562
0	1	0.00538254	0.0135142	0.00417219	0.0846799	0.0144699	0.0063593	0.00591464	0.00961955	0.0208258	0.00617802
0	1	0.00100905	0.00597347	0.0130874	0.0070246	0.0119731	0.00709643	0.00128213	0.0155862	0.020238	0.0103291
0	1	0.051343	0.00896406	0.0208121	0.0114125	0.0581723	0.033309	0.00721286	0.0109736	0.029409	0.0131595
0	1	0.00504807	0.00213503	0.00596608	0.0177215	0.00789702	0.00226676	0.00331412	0.00842401	0.0201662	0.00565789
0	1	0.0735551	0.0331084	0.00596608	0.0402043	0.0727996	0.0355024	0.070638	0.0184622	0.0455655	0.0132704
0	1	0.324659	0.421017	0.00892881	0.0416747	0.0871075	0.230585	0.524257	0.270316	0.0202499	0.0224569
0	1	0.012786	0.00327064	0.0159419	0.00862659	0.0118694	0.0048383	0.00670077	0.0103395	0.0265613	0.0109564
0	1	0.0667307	0.0610965	0.00842564	0.0742833	0.0697069	0.0336796	0.0758749	0.0298456	0.0386577	0.00489812
0	1	0.00134634	0.00270283	0.00835143	0.0209928	0.0116142	0.00946192	0.00911993	0.00918628	0.0151731	0.00796374
0	1	0.00740345	0.00398232	0.0203171	0.0105763	0.00988322	0.00211956	0.00858905	0.00650857	0.0104666	0.0111375
0	1	0.00370173	0.00540567	0.0121676	0.00516529	0.00639361	0.00815621	0.0052373	0.0101967	0.0116212	0.0216977
0	1	0.133572	0.154007	0.0101789	0.012503	0.145802	0.0412417	0.0344016	0.062908	0.0113764	0.0138403
0	1	0.0487886	0.0391839	0.0141495	0.00585848	0.0656205	0.0334699	0.00858769	0.0294546	0.0143784	0.0225903
0	1	0.0484161	0.0829957	0.00296273	0.00821797	0.0411682	0.0291015	0.0118655	0.0302365	0.00762628	0.0185432
0	1	0.213921	0.198177	0.0113477	0.0146543	0.0222659	0.326751	0.463658	0.269181	0.0476691	0.0150144
0	1	0.00571983	0.00654126	0.00538166	0.0104627	0.00198621	0.00236488	0.00064106	0.00472018	0.00742602	0.0202642
0	1	0.00840969	0.00142336	0.0340838	0.0070246	0.0235873	0.0146535	0.00299359	0.00920583	0.0149369	0.00800195
0	1	0.0124515	0.00398232	0.00766256	0.00427968	0.0207844	0.0121806	0.00256425	0.00842401	0.0120849	0.0113754
0	1	0.0148069	0.00398232	0.00838503	0.00581442	0.0205801	0.0108749	0.00256425	0.00842401	0.0124572	0.0138739
0	1	0.0232166	0.00882018	0.0201141	0.0119094	0.0477356	0.0134863	0.00463252	0.0109356	0.0149143	0.0127395
0	1	0.130528	0.366615	0.00713493	0.0234878	0.172543	0.0613951	0.0579576	0.0619155	0.0133106	0.0285852
0	1	0.111294	0.0521556	0.00300335	0.0357698	0.0389834	0.0632624	0.226712	0.0549818	0.0229768	0.0317057
0	1	0.0807195	0.168964	0.0118103	0.016189	0.142862	0.038269	0.00862396	0.0621904	0.0101321	0.016097
0	1	0.00112125	0.00582958	0.0259991	0.00734917	0.00830382	0.00850947	0.00263679	0.00842401	0.0190406	0.00860386
0	1	0.00571983	0.00270283	0.0594658	0.00609495	0.00517959	0.0101684	0.00067733	0.00238127	0.0133237	0.0211436
0	1	0.00639159	0.00213503	0.0052598	0.00819377	0.0111036	0.00624153	0.00730557	0.00729042	0.0108767	0.0159792
0	1	0.00571983	0.00469399	0.0101789	0.00674409	0.0131156	0.0118863	0.00450655	0.00924379	0.0108908	0.0285654
0	1	0.0399855	0.0160732	0.00943198	0.00609495	0.0367515	0.0216125	0.00794664	0.0163165	0.0126053	0.0266463
0	1	0.126034	0.157826	0.00417219	0.0538845	0.0789709	0.0615913	0.0966154	0.040387	0.00819993	0.0128479
0	1	0.0259093	0.0106675	0.0149761	0.00613899	0.0285248	0.0176181	0.00388264	0.016848	0.0110888	0.00365667
0	1	0.0886418	0.182642	0.0109745	0.0105777	0.132304	0.0372595	0.0113676	0.0474281	0.0155835	0.0135984
0	1	0.0205239	0.00796461	0.020298	0.0054006	0.0417744	0.0110294	0.00534612	0.00535539	0.0113556	0.0184248
0	1	0.0269184	0.00910025	0.0160718	0.00795427	0.0307745	0.016205	0.00591464	0.0153236	0.0136568	0.0230073
0	1	0.0275901	0.0459482	0.0123947	0.00609495	0.0336449	0.0147694	0.00192318	0.0172389	0.00991996	0.0150572
0	1	0.0178312	0.02689	0.0113884	0.0173992	0.0501885	0.0160083	0.00723303	0.0128315	0.0111161	0.0162833
0	1	0.0370088	0.014082	0.0108634	0.0106992	0.0272008	0.0126412	0.00591464	0.0132827	0.00804317	0.00664123
0	1	0.0531677	0.024006	0.0029221	0.0406782	0.0301116	0.0367971	0.260478	0.021832	0.0365661	0.0253118
0	1	0.0400762	0.0686601	0.0137667	0.0103746	0.0407533	0.0227023	0.00851516	0.0304189	0.0128447	0.0184194
0	1	0.126092	0.184258	0.00896945	0.0378541	0.147004	0.0627828	0.374792	0.0508958	0.0232424	0.0182408
0	1	0.0566096	0.0312907	0.0112665	0.0121418	0.120622	0.0331167	0.00878163	0.0208157	0.0059717	0.0205157
0	1	0.0801337	0.0453803	0.00635569	0.0070246	0.103467	0.0217499	0.0122204	0.0317023	0.0132351	0.0175119
0	1	0.0104306	0.00668515	0.0283709	0.00855935	0.0287736	0.0150085	0.00441752	0.00842401	0.0225418	0.0157323
0	1	0.163525	0.406775	0.00538166	0.0285992	0.0854393	0.0762981	0.100712	0.132078	0.0116212	0.0322718
0	1	0.0259064	0.0236138	0.0135636	0.0166933	0.0467351	0.0197065	0.00662824	0.0179817	0.0133759	0.0206247
0	1	0.0131233	0.00483787	0.00767873	0.0110237	0.0220079	0.00978394	0.00395518	0.00472779	0.0147627	0.0163864
0	1	0.0144668	0.00355839	0.0315517	0.00577038	0.0176353	0.011925	0.00527358	0.0057659	0.0151396	0.0162438
0	1	0.0292169	0.025814	0.0065505	0.00940774	0.0457188	0.0174611	0.0072693	0.0245098	0.0113817	0.0109458
0	1	0.00538535	0.00981194	0.00572388	0.0128831	0.0108005	0.0104922	0.00644688	0.00764215	0.0121002	0.00657633
0	1	0.00538254	0.00341451	0.0162262	0.00920849	0.00924706	0.0055252	0.00267306	0.0160858	0.0169971	0.0128633
0	1	0.00571983	0.00085006	0.0249113	0.0045602	0.00382088	0.00519156	0.00263679	0.00992895	0.0135893	0.0189626
0	1	0.0537497	0.0246451	0.00417219	0.0106992	0.0705581	0.0248834	0.00723303	0.0302458	0.0145995	0.0135767
0	1	0.0307285	0.00597347	0.0163639	0.00730512	0.030567	0.0212893	0.00701673	0.0171998	0.0111161	0.0104084
0	1	0.0229153	0.00554954	0.00589186	0.0100941	0.00932486	0.012288	0.00466878	0.0042218	0.0078984	0.0469332
0	1	0.0598127	0.0856111	0.0101383	0.0891425	0.0592267	0.0330872	0.195439	0.0214412	0.0314064	0.0594017
0	1	0.00336444	0.00540567	0.0112098	0.00686174	0.0127389	0.0115024	0.00391892	0.00871883	0.00447061	0.00659014
0	1	0.114321	0.258882	0.00592545	0.0113043	0.10211	0.060883	0.0542198	0.0616082	0.0037587	0.0114195
0	1	0.0218703	0.00814804	0.00860613	0.00641951	0.0258472	0.00956924	0.00520103	0.0187635	0.0157968	0.00812775
0	1	0.197289	0.214813	0.00354714	0.00728671	0.103407	0.0902721	0.0422554	0.0925324	0.00718001	0.0121034
0	1	0.123678	0.0899056	0.0118509	0.0574139	0.0660716	0.0975179	0.363213	0.0520686	0.0363527	0.0119848
0	1	0.0767852	0.0429577	0.0119322	0.0165577	0.0952107	0.0279527	0.00794664	0.0126263	0.00837732	0.0388458
0	1	0.0635983	0.0152176	0.0124517	0.0110237	0.106629	0.0312032	0.00926502	0.0191349	0.0130842	0.0155432
0	1	0.00487802	0.00127948	0.0183609	0.00948901	0.0015794	0.00886274	0.00195946	0.00766175	0.0152917	0.0266935
0	1	0.00672889	0.0110593	0.00663177	0.028541	0.0137041	0.0126725	0.0071605	0.00436022	0.007254	0.00668156
0	1	0.114059	0.0526505	0.00953755	0.00670004	0.130035	0.0389417	0.0158208	0.0176743	0.00807258	0.0291636
0	1	0.0309546	0.0176707	0.0237768	0.00799947	0.0242861	0.0165598	0.0071605	0.0152844	0.0219927	0.0265566
0	1	0.00942155	0.00412619	0.0120538	0.00762969	0.0282218	0.0148994	0.00555719	0.00727083	0.0126391	0.00929181
0	1	0.2501	0.232167	0.0106415	0.0394593	0.146129	0.193119	0.185374	0.155413	0.0168984	0.0114723
0	1	0.0399538	0.0844996	0.00475661	0.0273449	0.0623963	0.0238565	0.0168714	0.0215432	0.00965315	0.00745352
0	1	0.0436332	0.0274522	0.0143511	0.0697445	0.039721	0.0266697	0.0608062	0.023324	0.0365922	0.00598901
0	1	0.069843	0.0290576	0.00650988	0.0441948	0.0436832	0.047675	0.108453	0.0339268	0.032435	0.012744
0	1	0.0722903	0.088636	0.0125979	0.0594057	0.200972	0.0290347	0.139214	0.0407687	0.0213005	0.0253367
0	1	0.150658	0.406123	0.016145	0.0472268	0.242679	0.0713097	0.237864	0.11033	0.0168331	0.0151541
0	1	0.0510057	0.028164	0.018839	0.0134545	0.0840492	0.0212015	0.00990608	0.0302169	0.016807	0.014611
0	1	0.0370088	0.0335213	0.0042696	0.00919168	0.0635638	0.0199131	0.00335039	0.0229657	0.00816404	0.0206732
0	1	0.0941681	0.107926	0.00175326	0.0131195	0.0528302	0.0382788	0.010528	0.0367255	0.00840349	0.0144693
0	1	0.0245601	0.0243255	0.0065505	0.00985761	0.0192559	0.0150546	0.00659197	0.00842401	0.00664876	0.065128
0	1	0.0241488	0.0243255	0.0065505	0.00985761	0.0192559	0.0149466	0.00659197	0.00827579	0.00692211	0.0657913
0	1	0.0441629	0.0369842	0.0070943	0.0153591	0.0712247	0.0283188	0.00734183	0.0172194	0.00718001	0.0410044
0	1	0.0195158	0.023789	0.0125166	0.0168822	0.0414513	0.0165501	0.009902	0.0137794	0.00814418	0.0502794
0	1	0.0235539	0.0126586	0.0160231	0.00609495	0.0335742	0.0154673	0.00459625	0.0107303	0.0108505	0.0265818
0	1	0.287972	0.429629	0.0136042	0.0163056	0.14132	0.108679	0.0827574	0.197904	0.0105131	0.0193697
0	1	0.127852	0.222193	0.00771935	0.016189	0.169897	0.0687355	0.0155715	0.0695115	0.0094082	0.0340615
0	1	0.0397043	0.0106587	0.0107633	0.0115848	0.0594531	0.0217499	0.00766106	0.0201795	0.00643542	0.0176118
0	1	0.103556	0.0639444	0.0107633	0.0137687	0.107949	0.0469777	0.00595091	0.0218419	0.00866911	0.0367849
0	1	0.133215	0.0351171	0.0102357	0.00759627	0.12646	0.05469	0.00723303	0.0289857	0.0174969	0.0236642
0	1	0.108372	0.0775059	0.00534104	0.0247032	0.0871807	0.0537669	0.03491	0.033266	0.0291204	0.0090595
0	1	0.0148041	0.00427006	0.0143511	0.00367459	0.0159456	0.0107676	0.00135466	0.0109671	0.0101321	0.00565853
0	1	0.00370173	0.00383844	0.0156012	0.00730512	0.00594759	0.00749754	0.00199572	0.0133885	0.0174275	0.0444292
0	1	0.00622435	0.00327064	0.0354127	0.00520933	0.00249673	0.00695784	0.00402772	0.00613723	0.0202642	0.0127678
0	1	0.0867514	0.0792102	0.00950608	0.0621591	0.100394	0.0500966	0.173784	0.052049	0.0256243	0.0228571
0	1	0.0171595	0.0447653	0.0112667	0.0789001	0.0330064	0.0110988	0.0303449	0.0218125	0.0291989	0.0080587
0	1	0.0309517	0.0100996	0.0118267	0.00548986	0.0373996	0.014792	0.00930131	0.0126066	0.01436	0.00927695
0	1	0.0398118	0.036402	0.0101789	0.00698056	0.0503305	0.0254078	0.0143968	0.0172194	0.0066749	0.0361886
0	1	0.172375	0.29911	0.00780041	0.0792888	0.0584298	0.245972	0.489028	0.214678	0.0203142	0.0250736
0	1	0.0409155	0.0554767	0.00413157	0.0891223	0.0378734	0.0342642	0.073398	0.0260539	0.0367455	0.0211681
0	1	0.0225477	0.0135142	0.0287032	0.0171187	0.0276125	0.0192176	0.00263679	0.0111213	0.0153624	0.0209458
0	1	0.0185058	0.00540567	0.0227858	0.00520933	0.0239205	0.0160088	0.00199572	0.0145221	0.0163281	0.0064892
0	1	0.00740345	0.00483787	0.0121432	0.00912042	0.00841635	0.00943129	0.00327785	0.00844357	0.00372281	0.0293952
0	1	0.0338164	0.0113791	0.0122405	0.00855935	0.051751	0.0223871	0.00719676	0.00572674	0.00765893	0.0154074
0	1	0.0168194	0.0132264	0.0162504	0.00888393	0.0376223	0.00755704	0.00335039	0.0107303	0.0170464	0.0142985
0	1	0.238245	0.147094	0.00650988	0.0479835	0.0793666	0.155482	0.394882	0.0981431	0.0199985	0.0260785
0	1	0.00269268	0.00455012	0.0256825	0.0117917	0.0117179	0.0130644	0.00327785	0.00496448	0.0108767	0.0259522
0	1	0.0285992	0.0156111	0.0118509	0.00982632	0.0423217	0.0145462	0.00625298	0.0122353	0.0103977	0.0156394
0	1	0.208958	0.378532	0.0119322	0.0144178	0.055652	0.15656	0.132403	0.181219	0.0111565	0.0181745
0	1	0.00840969	0.00270283	0.019684	0.0128235	0.0109521	0.0136232	0.00195946	0.00508013	0.00938752	0.0331694
0	1	0.0198521	0.00355839	0.0351865	0.00581442	0.0551385	0.0206515	0.00659197	0.0138837	0.0320578	0.0139519
0	1	0.0274405	0.0132264	0.0108039	0.00641951	0.0287441	0.00993916	0.0045237	0.00973735	0.0101321	0.0127314
0	1	0.0467677	0.0142259	0.0268904	0.0104187	0.0385677	0.0312118	0.00723303	0.0145416	0.00965315	0.0169888
0	1	0.0360026	0.0191658	0.0238026	0.00846372	0.0521393	0.0123228	0.00907687	0.0178345	0.0179692	0.0130318
0	1	0.00740345	0.00668515	0.025228	0.00641951	0.0102186	0.00815621	0.00064106	0.00764215	0.0170464	0.0186543
0	1	0.00471078	0.00710908	0.0194484	0.00637546	0.00682814	0.00750797	0.00331412	0.0026777	0.0133237	0.012932
0	1	0.0114396	0.00489168	0.00955387	0.00827884	0.0361056	0.0073111	0.00723303	0.00420222	0.0140944	0.00587935
0	1	0.101343	0.122863	0.0143511	0.0344764	0.119436	0.038277	0.266158	0.0266987	0.0218393	0.0302347
0	1	0.00773793	0.00550451	0.00600671	0.0936828	0.00960515	0.0127013	0.0211088	0.00727083	0.0202642	0.0143912
0	1	0.0481169	0.0406787	0.00534104	0.0208721	0.0578921	0.0378027	0.0487654	0.0297506	0.0111161	0.0151341
0	1	0.0575384	0.0201993	0.0119056	0.00885455	0.076981	0.0275719	0.00391892	0.0239782	0.0175461	0.0211075
0	1	0.0272528	0.0238939	0.00767873	0.0145691	0.0306653	0.0146535	0.00630975	0.0180208	0.00837732	0.0260182
0	1	0.0156547	0.0251734	0.00775997	0.046382	0.0378037	0.0112386	0.171553	0.0176299	0.0456309	0.0186665
0	1	0.099238	0.065782	0.00650988	0.0113189	0.0469685	0.0593747	0.215918	0.0333284	0.0240636	0.014707
0	1	0.170754	0.0951374	0.0129792	0.0422577	0.0369831	0.160994	0.489313	0.0799146	0.0525536	0.0183766
0	1	0.129041	0.0361703	0.00471599	0.0296767	0.0564414	0.0708542	0.268544	0.0573545	0.0300495	0.00820158
0	1	0.0222048	0.00787676	0.00959448	0.00888393	0.0391347	0.0165583	0.00256425	0.0108264	0.0155573	0.00483365
0	1	0.00908427	0.00682902	0.00775997	0.00459311	0.0211943	0.00815621	0.00391892	0.011864	0.0160689	0.0182183
0	1	0.0181685	0.00668515	0.0244487	0.00795427	0.0200217	0.0105043	0.00267306	0.00955764	0.0175777	0.00875298
0	1	0.0222048	0.0398309	0.00896945	0.0305552	0.0461942	0.0143281	0.0413648	0.0126263	0.0216783	0.0249838
0	1	0.0499621	0.114652	0.00901006	0.0156281	0.178293	0.0348657	0.0139701	0.0391997	0.00542525	0.092956
0	1	0.0222075	0.00896406	0.0122081	0.00548986	0.0545199	0.0174034	0.00489864	0.0222164	0.0131936	0.0111247
0	1	0.0124487	0.00739683	0.0145215	0.00892796	0.0113111	0.00967659	0.00448743	0.0152844	0.0128001	0.0108356
0	1	0.198072	0.142341	0.00781388	0.0230881	0.207174	0.0681246	0.0525993	0.0707569	0.00619598	0.0130721
0	1	0.0255692	0.00427006	0.0185233	0.00488477	0.0234306	0.00956924	0.00342162	0.00996809	0.0143338	0.00815543
0	1	0.0130499	0.00469399	0.0220844	0.00832287	0.00779644	0.00791029	0.0048119	0.0160662	0.00993398	0.0085301
0	1	0.0228822	0.0229219	0.0221273	0.00823477	0.0334705	0.0144075	0.00712421	0.0182575	0.0108767	0.0141404
0	1	0.0264418	0.00597347	0.0199275	0.00507313	0.0400384	0.016754	0.00621431	0.0109736	0.0122927	0.00816142
[truncated: 10,658 more rows]
