# Supplementary material for: Relationship between histone modifications and transcription factor binding is protein family specific
Source: Genome Res. 2018 Mar;28(3):321–33. doi: 10.1101/gr.220079.116 (PMC5848611; doi:10.1101/gr.220079.116)
Supplement: Supplemental Material [file supp_gr.220079.116_Supplemental_Material.zip › Supplemental_Material/RELA/RELA.txt]

GATTGCATTTGGGGGTTCCCAGTTCTCCTT	0
tttttttaaacggagtttccctctttcacc	0
GGGAAGTAATGTGGTTTTCCAGGGCAAGGA	0
cttgactcactggacttcccccacccacca	0
ggttttgtaaggggcttccccctttgctcg	0
GCTTCAATTTGGGAGTTTCCCAAGCAATTC	0
CAATTTAGAAGTGACTTCCCCATTGCAATG	0
tataaaagatgggggtttcctaagcttggg	0
TCAATTGTTCTGGGCATTCCCTTACTGCTA	0
ccccttttgcttggctttccttctctcttg	0
ggttttataaggggtttccccttttgcttg	0
TACAGGAATAGGGTATTTCCAGACCCCTGG	0
tttaaaaaatgggagtttccaattgcacaa	0
gggatgcccaggggcattcCTGTGCTGTTT	0
TCAAACAGCAGGGACTTTCCTTCTTAAAAA	0
TGATGACAACTGGACTTCCCTGAGGCTAAG	0
TTAAACACATGTGATTTTCCAAAAATTTTT	0
caaggggtcagggaattccctttcatagtc	0
GGGGCAGGCCTGGGCTTTCCCACCCTTGGA	0
CAGGCTGGGCTGGACTTTCCCTCACATGCC	0
GTGTGTTATTTGGAGATTCCCTGTTCCTCC	0
GGACTGTTATGTGGCTTCCCTGTCAGACAC	0
tagaggtcatgtgacttcccaaggccacac	0
GCTGATTATGCTGAGTTTCCTATGCTAGGT	0
CCTGCAGCTCCTGGATTTCCTGCAAAAAGA	0
tacaaatctggggagtttcccacaacccct	0
GGGGCTGCGGTTGACTTTCCTGCCACTCAC	0
GAGGCCACGTGGGGGATTCCAGGCATCCCG	0
ccaagcaaaaggggtttccccttacaaaac	0
tttgtagagactgggtttccgccatgttgc	0
ttgtctattctggactttccaaatgactgg	0
ccaagtgaaaggggtttccccttataaacc	0
ccaagcgaaaggggtttccccttatagaac	0
CTAAGTAAACGGGAGTTCCCCAGAGGGAGG	0
ttttgtcaaggggagttcccctgcacgtgc	0
CCGGGTAACAGGGGTTTCCCGCAAGGCAAC	0
attatgctgagggattttccaatgttcatt	0
CTTCACGGTATGGGGTTCCCCAAGGCCCCA	0
TCGCTAGTCACTGGATTTCCTTACCATAGT	0
ggaggtgaaagggatattccagaaaagctg	0
catgtcaaacctggctttcccctgataaca	0
tgattatctaggggctttccagaattacct	0
AGCATGATGTTTGGCTTTCCCTTTCCCAAG	0
TTCACATGAGTGGACATTCCAGAATTCAGC	0
cacgatgattgtgagtttcctgaggcctcc	0
ttttgtaaaggggagtttccctgcctatgc	0
caaggggtcagggagttccctttccgagtc	0
ccaagccagaggggtttccccttacaaaac	0
CATGTGAGCAGGGACTTTCCGCGATGTGAA	0
CAGATTTTGTGTGAGTTTCCTTTTCACTGG	0
ATGCAATTCAGTGAAATTCCCAGGAGACAA	0
tagggttgtctggacattccatgtaagtgg	0
ggtttgggttctggctttcctactaactag	0
cactgcggatctgagtttcctcatcttggg	0
ggctttataaggggtttcccctttctcttg	0
AAATCTCTCAGGGGTTTCCCACATACTGCC	0
tttgcctaggcgggttttcccctcacgatg	0
ttttataaaagggagtttccctgcacaacc	0
ctgagatgatgggactttccaaatatagaa	0
tattaacctatggggttccccatcaattgg	0
ttttataaaggggagtttccctgcacaagc	0
ccaagtaaaaggggtttccccctgtaaaac	0
ggttttataaggggctttcctgcttttgct	0
tcctcccacattggctttccaaagtgctga	0
tccactgctggggagttcccagtcTGAGAG	0
ccaggtttaagtgattttcctgcctcaggc	0
gccataatgtgtggaattcctcttgtattt	0
GCTTTTTTCTTTGGCTTTCCAAATAACTAT	0
ggtttgtggtttggatttccatttctctaa	0
ccaagcaaaaggggtttccccttataaaac	0
GCTGAAAATTGTGGTTTTCCCTTGCAAAGA	0
ttttataaatgggagttcccctgcacatgc	0
ggttttataaggggtttccccttttgctcg	0
gagtagtgtgtggagatcccatagtgagag	0
ctggcctcaagtgattttccccctctcagc	0
ggttttataaggggctttcccccttttgct	0
tcattgttgagggggttccctatgcaccgt	0
GACACTTGCAGGGAAATCCCTGTTCTGGTG	0
GAAGCTTAGTGGGACATCCCTTTTCCTCTA	0
CGCCGGAAGGCTGGATTTCCGCCGCACGCA	0
cagaggccctgggtatttccagttactctt	0
TTTCACAAACTGGGGTTCCCCTGACATTGT	0
aggctatgtgtgggcattccagttgacatt	0
ggttttaaaaggggctttccccccttttgc	0
ATAtacaggttgggcattccttacctgaaa	0
TTGTAATTTTTTGAGTTTCCACTGCTAAAG	0
AAATGTCTAAGGGAAATCCCTCACACTGCT	0
GGCAGGCAACTTGGGTTTCCAAAGAAGCAT	0
cctgggctgaggggtttcccaggatatggg	0
TGGGTGTGGTGGGGCTTTCCAATGATTACT	0
TGTGAAGTCAGGGACTTCCCTACTAGGAAG	0
CTGCTATTTATGGGCTTCCCAGTCGCTGAT	0
ttaaaaattcgggagttcccatgacttacc	0
ggtaactgccctgggtttcctttttgcctt	0
atcatgggggcggatttcccccttgctgtt	0
cccccaaagcctggattccctgccatgctg	0
ATAAAATTCTCTGAAATTCCTAAGAACACA	0
GGATGTGTGAGTGAAATTCCCATGTGTGCT	0
tagtagaggtggggttttcccgtgttggtc	0
ttcttggcctgggagttccctgaccataga	0
acattgatctttgactttccagccttcagc	0
CACCAACCCTGTGACTTTCCCAAGTCACCT	0
AGTGGTTGAGTGGAGTTTCCTATACCCGAG	0
agttttacaaggggtttcccctttcgcttg	0
AAAGAGGGTGCTGGATTTCCTTCGCAGTAG	0
gttttctaaggggattttcccccacttcac	0
ttttacaaaggggagttcccctgcacaagc	0
TTTTTTCCCAGTGGGTTTCCTCACAAACTC	0
GGTTCAGAGTGTGGCTTTCCCAGGTGTTGA	0
caagtcctcctggggattccaatgcCCTGT	0
cttatgcaaatgggctttccagttgattgg	0
ggttataaaggggagttcccctgcatacac	0
GACAGTCAGTCTGATTTTCCAATGAGGAAC	0
gactaacatggtgaaattccacctctacta	0
atgcccccacgggggatcccctcatggggg	0
CCCACACTGAGGGACTTTCCTGCACTTTTG	0
TTGTCACAATCTGAAATTCCCCCTTTAGAG	0
GTCTTGTATGTGGACATTCCCCTCTTTTCC	0
ccaagcgaaaggggtttccccctataaaac	0
aaatgttgctgtgaatttccagagaggaga	0
cgggccttgctgggcttccccactcggtgt	0
ccaagtgaaaggggtttccccttataaaac	0
TTCATTACAAGTGATTTTCCTAAATTCACA	0
AAGTACTAAAGGGCATTTCCCACCATATGA	0
CACAACTCTTGGGAGATTCCTGAATTCTAG	0
CGTGGGCCTCGGGGGATCCCGGGGGGCCGG	0
tggacaatacctggctttcctaggcagaga	0
TTGGCACACAGtggcttcccccatcttact	0
GGGAGGGATGGGGAGTTCCCaacagagtgg	0
AAATCCCATGTTGACTTTCCTTGAATTCCT	0
TCTTCAAATAGGGAGTTCCCATTGTTTCAG	0
TGGTGGGGCCGTGACTTTCCCCCTGAAGTC	0
ggttttataaggggtttcccctttcacttg	0
TAGACTCACTGTGGCTTCCCTTAATGTGAT	0
ATGAGAGATAGTGACATTCCCGACTTTTGG	0
TCTTACAGCTCTGATTTTCCTCTTTTCAAC	0
CCAATGAGGATGGAGTTTCCACCACCTGGG	0
GTGCTTTTAGCTGGATTCCCATAGCTCATT	0
GACATTTGCAGGGACTTTCCAAACTGCCTA	0
gtgacatgatctgactttcctttgaaaagt	0
TGGTTTACATCggggttcccaaccaccagg	0
ACATGCAGGCTGGACTTCCCCGGTGTTTTC	0
TGTCCTGCCGCTGGCTTTCCCAAGTCCCCT	0
CCAGTTTTAAGGGGCTTCCCCAACACTTGC	0
atcttcagtagggactttcccttctagaaa	0
ttttaaaaactggagtttccctgcacaagc	0
AGAAGTAAGTTGGACTTCCCCCTAGTGGCC	0
ttaatggacatggggtttcctttttgggtg	0
CACCACCAGGGGGACATTCCAAGGGCTCTC	0
TTGTCATGATGGGGATTTCCTCAGGGAGGG	0
CTTAAAAGACTGGACATTCCTTAGGGCAGG	0
ACGTGCAGGCTGGACTTCCCCGGTGTTTTC	0
ttttataaaggggagttcccctgcacacac	0
tctacatgatgtgggtttccatatttgcat	0
aggtctagagtggagttcccacgagtctgc	0
TAAACCCCCAGGGACATCCCTGTGACAGCC	0
CTGATAGGAAGTGAATTCCCACTGTGTGTC	0
gcctttatatggggcttccccctttcgctg	0
ggaacacactgggacttcccaccggggaag	0
TCAAGAGCTTTGGAGTTTCCTCATGCCACA	0
tggagaaggattggctttccaaggcaggtt	0
CAATAAGAAAGGGACTTTCCTAGACCCTGG	0
GTCTACTGTTGTGACTTCCCAAAAAGTCCC	0
ccaagcaaaatgggtttccccttataaaac	0
GGCTCCAGACTGGGCATTCCAGCCTTCAAA	0
caatggcctggggagttccccaccagggag	0
GTGTGTGTTGTTGAATTTCCCCTTTCCGTC	0
acattatcttgtgaaattccttctcctggc	0
TAACATACCATGGAGTTCCCAGGGGAAATA	0
actgtactcATTGGCTTTCCAGTTTTTgat	0
GAGGAAGTGCTGGGCTTTCCGTGAAGGGCC	0
aggctgaggtgggggattcctccctgacct	0
ccatgattgtggggctttcccagccacatg	0
gatcataagattggatttccaccatgctgt	0
catcatctaactgaatttccaaaataaact	0
catggcaaaagggactttccagacctaatt	0
GGAAGAAAAAGTGAGTTCCCTAATTAATCC	0
ATTTAAAGCTGTGAATTCCCCCAAGTGATA	0
cagtcctctggggagtttccttttacattc	0
ctcagtggagctgggtttccatccagcact	0
GTACTCATTCTGGATTTTCCCTATGGCTAG	0
gcaagtgaaatgggtttccccttatgaaac	0
CAATTGCTCAGTGGCTTCCCCAGACGGGCC	0
tgacgaggcttggggtttccaccctctgaa	0
ttgtttcaaagtgactttccttattggatt	0
gctttcctagTGGGCTTCCCAGGAAACACG	0
AGCTGGAGAAGGGAGTTCCCAGGGTCTCAT	0
ggttaaagaacgggcttcccaatgtcacac	0
TGCTTCCTCTTGGATTTTCCCAACCCTCAA	0
GTGCAAACTTGGGGTTTTCCATGGCCGGGT	0
TCTGTATTCCCTGGATTCCCAAGAGCCTGT	0
AATGCAGTCTGTGGATTCCCTGATTCACAG	0
actgtgatctgggacttcccagcctccaga	0
GGATGAAAAGGGGACATCCCAGCCTCTCGG	0
AGTTAGAAAAGGGGCTTTCCCTTTTGAAAC	0
gtgtctacaagggcatttccttttacttgg	0
ctcctcctacttgggtttcctgatCTGACC	0
ttttataaatgggagttcccctgcacaaac	0
gagtgcagtagggacttcccccgcccccat	0
AAAAAACTTCCTGATTTTCCTTTTCATGCT	0
ttttataaaggggagttcccctacaaaagc	0
GTTTGAGTAGGTGGCTTCCCCCTAAAATGA	0
CCTCATTTTTTGGACTTCCCATAAGTAATA	0
gctggggaaatggagattccatcaactgag	0
TGACTCTTTATGGATTTTCCCTTTGGTGAC	0
CTCAGTGCACTGGGATTCCCTGGTCCTGGA	0
tcaagcaaaacgggtttccccttatcaaac	0
gtaatccccagtggttttccccatgatgtt	0
TCTCTGTACCCTGAAATTCCCCTAGTTTCA	0
ATATACTGGGGGGAGTTCCCAtgataaaat	0
caaaaATCCTTTGGCTTTCCCCAATTCAAA	0
AAAGTGCTAGGGGAGATTCCAAGAAACTTA	0
acaagcaaaaggggtttccccttagaaaac	0
TACTAGCCTTTGGGGTTTCCAGAGCAGTCC	0
tgagtgaagggggaaatcccttataaaacc	0
tgtttcttcactgaaattcccccgtcatga	0
GCTCTGGCCCTGGGGTTCCCACCCCACCCC	0
ggttttataaggggttttccctttttgctt	0
AAGTCCTTTTCTGAAATTCCTTAGTTTCAG	0
taataggcatgtgactttcctctaggaact	0
agggagcatggtggATTCCCTTCCTCAATT	0
agactgcagctggaaattccccaGCTGAAC	0
tctttttgtgttgaatttcccaggtgttct	0
GTTGCACAAGCTGAGTTTCCTAGGCAGGAA	0
atgatagtgagtgagttcccacgagatctg	0
ggttcaataaggggctttccccctttttgc	0
CTGCTGGTCATTGGGTTTCCAGTTGGGAAG	0
tgccatcattttgagtttcccgtttcagca	0
GGGTAGCCCTGGGGGTTCCCCTCCCTCTTG	0
TGGAAAAACATGGGTTTTCCTTATGGTATC	0
CTCACTCAGGTGGACTTTCCCCTGGGTCAG	0
cttcagagaagtgggttcccctctggcctg	0
ATTGTGCTCTGTGGATTTCCAAGTTTTCAC	0
TGACCCCTCAGGGAAATCCCTTGCTGCTGG	0
gcatgtgtgtgtgAGATTCCCATCCAGTGC	0
GTCCTATAAAGGGATTTTCCCCCATTGCAA	0
CTGTGTATCACTGACTTTCCCCAAATTACC	0
GTCCTTTAACGTGGCTTTCCCTTCTCAATG	0
ATGTGTCAATTGGATTTTCCATTTACTTGT	0
tttgtagagacggagtttccctatgttccc	0
acatggtggtgggatattccagctcctggg	0
ctaacaaagggggaaatcccttataaaacc	0
gaaagtgaaagggattttcccttgtaaaac	0
gatcacgggggtggattccccccttgctgt	0
tgccagctgggtgggtttcctctgaggtct	0
TGACAGTGGAGGGAGTTTCCACCACCCCGT	0
TTGTCCCCTTGGGATTTTCCCCTAGAGTCC	0
atcatgggggcggatttcccccttgctgtt	0
TAGGTGGGGCCTGGGTTTCCAGGCATGGTA	0
GCCAGCAAAGGGGACTTCCCCACTAAGAGA	0
TGACACAGGCTGGATTTTCCCTGCCACCAT	0
AGTTCCTCTGTTGAGTTTCCATTTCAGGTT	0
AATACTCTGGTTGAATTTCCTCAACAGGTT	0
ggaaaagcctctgactttccaaagacctat	0
TGGCTCTTAAGGGGGTTTCCAGCAAGACAG	0
AGCCTGCTGCTGGGAATCCCTTCATCAGGT	0
gtctctgcctgtgacattcccttcctggcc	0
CCAGCATTGCTTGAATTTCCAGTACACGCT	0
ATGAAACCTTGTGGGTTCCCCTGTTTTCTC	0
TTCAACAAGTGTGGGTTCCCCAAGTCTTAG	0
AGTGAAGGGAGGGGGTTCCCAGCTCTCCCT	0
cctgcctgctgggactttccagccccttgg	0
TCAGGAAAGGTGGAGTTTCCCTTCTGAGAT	0
TGAGTCTGACTGGAGTTCCCCACATCATCA	0
GGGCTGCCCTGTGGCTTTCCCCAGGCTCAT	0
AAAGTAGTACGTGGGTTTCCTGTCTTTCCT	0
agtttagattgtggttttccacttgctggc	0
TCCATCAGCTTGGGGTTTCCTAAGCAATGT	0
tttgtagagactggatttccttgctcagac	0
AATCCATCAAGGGACTTCCCATCACCATCA	0
ggaaacttccgtgagttcccaggacacatc	0
GGAAACTAGTGGGGAATTCCTACATATGTA	0
AACAGGAGTCTGGGGTTCCCCACTGATCTT	0
GCTGTCTCCAGGGACTTTCCCCCAGCTCTC	0
gaccacaaaggtggttttcccagggcaagg	0
ggttttctaaggggcttcccccttcactgg	0
CGGCTGGAAGGGGGCTTCCCAGTGCAATCA	0
GGCACCaacagggagattccctagaagtct	0
ttttataagggggagtttccctgtgcaagc	0
TAGCTGAGAAGGGAGATTCCGCTGCAGGCC	0
tggaccagctgtggttttcctgtctgtgac	0
cccccaacacctgactttcccacttgcttt	0
tccctaccctggggcttccctgttccctga	0
atagaccacaggggtttcccacacagccct	0
ttttccctagtggagtttccaaatgagaat	0
aacttggaggtggattttccctagtggagt	0
ggttttataaggggcttccccctctgcttg	0
cttctcactagggacttcccaatttaacca	0
GTCTTGTCAGGTGACATTCCAAAGGCACAT	0
gttttgtaatgggaaatcccttttgcttgg	0
TGAATAGACTGTGGGTTTCCACTCACACAT	0
TTTTCAGCTTGTGAATTTCCTGAACTAAAA	0
acatagatttgggggttcccatacagactg	0
tccaggatcctggaattccctacttaattg	0
CATTTTTAATGGGACTTCCCCATTCAGGCT	0
AGTCCACTTCTGGGAATCCCTGCCTGAATA	0
TAGAACACTCGGGGGATCCCGACTTGGTGT	0
atagaagaatgggactttccagcacttagc	0
GGGCATCTGTTGGACTTTCCACCTGGTCAT	0
cccatggatacggggATTCCAGTGTGTTCT	0
TTCATCCAAAGTGAATTCCCTACCGTATGC	0
aaaaaaaaaattggatttcctagttgcact	0
CCTTCAAGAAGGGGCATTCCCCTCCAAGGA	0
CTCCAAGGATGGGGCATTCCCACACTGAGG	0
ACAGATGTTTTGGAGTTTCCAGCATGAAAG	0
AGTCTTCTTCGGGAGTTTCCAGGCTCCCCA	0
tcttgtctcagtgattttccatacccaagg	0
TGAGGTAGTCGTGGGTTCCCCTGGCCTCGG	0
cactctccagggggctttccaggaaatcaa	0
ggatcatgagggggtttccccccatgctgt	0
tttcgaagtggtggattcccttgctctctc	0
CTTGCGAAGGCGGAGTTTCCCATTTCCTGA	0
AAGGTCACTAGGGACTTTCCTTACTTGGTC	0
tgaattttgggggacattccaaaattcagc	0
ggaatctttctggactttcccagtctgggc	0
ccttagatgtggggctttcccagtattcct	0
GTTGCTGTTTTGGGCTTCCCTCATTCTCAA	0
tttgtggtgatgggtttccccatgttgtcc	0
TATTCTAGTAGTGAATTTCCTCCTTCATGC	0
ggttttgtaaggggcttccctctttgctgg	0
ttttataaaggggagttcccctgcacatgc	0
aacagtctggctgaatttcctttaaaactg	0
GCTGTGTTTCGTGGTTTTCCCAGGGCAATA	0
TCAGGCAATCTGGACTTTCCAGTGATGCCA	0
AAGCTTTTACCGGATTTTCCAGAATACTCA	0
gttttgataaggggtttccccttccatttg	0
aatcatgggggtggttttccccatagtgtt	0
ttggtagaaagggggtttcctcatgttggc	0
ggaagttcaagtgattttcctgcctcagcc	0
aatcatgcgggtggttttccccatgcggtt	0
TTCTTCCACAGGGACTTTCCTTACCACTTT	0
ttttacaaaggggagttcccctgtacaagc	0
CCCTCCCACTGTGGTTTTCCAGAGCTCTAG	0
CAGAAACTATGGGACTTTCCTTTTGTATGA	0
CTGACACAGTTGGGCATTCCTGACTCTTTC	0
agtcccctagtggacttcccatcagctctc	0
ATTTTAAGAACTGAATTCCCTGTCGGCATG	0
ggttaggggagggagttccccaaccccttg	0
ggttttataaggggtttcccctttcacttg	0
CATAATTGCATTGACTTTCCCCACCAGATG	0
ttttaaaaatgggagtttccctgcacagtt	0
TGATCCCTACTGGAGATTCCAATTCAAAAG	0
tggatgggcagtggctttccagtggagagg	0
GGCCCTGACTTTGAGTTTCCAATGAGTCAC	0
actccacctcctggattccccaagcaattc	0
AGTAGAGAAGTGGAGTTCCCCAAAATTACA	0
cttgccacctggggcattccagatggcaac	0
ggttttatcaggggtttccccttttgcatc	0
ATCTTATTGTGGGGCTTTCCAAACTATGAC	0
AACCCCCACCTTGAATTTCCCTTATTGACT	0
CTAGTGAACTGGGAAATCCCTGAGCATTAC	0
GGAGACACCGTGGGCTTCCCTGAATAGGTT	0
tggcactggtgggagtttcctttagcatgc	0
tgccgtgattgtgagtttcctgaggcctcc	0
gttttaaaaggggagtttccctgcacaagc	0
tttgtcccatgggatattcccttgatgtag	0
ccaagtgaaacgggtttccccttatcaaac	0
CCCATGCTTTCTGGCTTTCCTTTGTGTCCA	0
ggttttataaggggtttcccttttcccttg	0
aatcacgggggtgattttccccatactgtt	0
GTTTTCAAGTTTGACTTTCCTCCAGAGCAG	0
TTACTGTGGTGTGGCTTCCCTCCAGGCCTT	0
ggctctgtaagtgactttcctctgagcttt	0
gagagattttgggattttcctgtatagcta	0
tgtagtgctgggggcattcctggatatcca	0
CAGAAGGATGTTGACTTTCCCTCTGAAAGG	0
aacttgtgcaggggaatccctttttaaaac	0
gagcgggcatgtggcttccctttaagggca	0
TGCCTTCTAACTGAAATTCCCAAGTGACTC	0
TTCAGATTTTTGGACTTTCCAAAGTACTTG	0
gatttttatagggagtttccccttttgctt	0
gatgaggttagggggattcctggtttgatg	0
acgtcccctggggacatccccaatttggaa	0
TGAATCCCCAGGGACATTCCATCATTGCAA	0
CTGTGGAAGGCTGGATTCCCACTGTGACCC	0
gaacttagttgtgggtttccaggtgtcagg	0
TTTTATATTCTGGGCTTCCCAGCAAGATGT	0
taagtggaatgtggttttccagaacagtga	0
caactattctctgggtttccagccttctgg	0
ttgtattctggtgagtttccaaaatctgcg	0
ttttataaaggggagttcccctgcacacgc	0
CTGTGTAATACTGATTTTCCTACCTCTAGG	0
TCTAAAATGTCTGGATTTCCACTAAAGCAG	0
TCACTTATGTCTGAGTTTCCCTTCCTCTAT	0
TGCCCCTATCTTGAGTTTCCTTCCCAACCC	0
CCCTAAGGAACTGGCTTTCCTTTGAAATTG	0
CCTAAATTCGGGGACTTCCCCACtgttatg	0
CAATGATTTATGGGTTTTCCATGGCTTCCA	0
atggaaagttggggttttccttttaattcc	0
gtgttgccaagtggttttccccgactgtag	0
AGATCATGTAGGGGCTTTCCCAGTATCCTT	0
ggttttataagggactttccccgctttgct	0
GGTCTAAAGCTTGGCTTTCCTGTTTGCATT	0
GAGTCTGgctttggctttccaaagtgccca	0
GCACAATTTGGGGGTTTTCCTTTCTTCTTC	0
tgctgagtctgtgactttccatttcatttt	0
taccgtcattttgggtttccagtcccagca	0
atcatgaaagtggattttccacttgctgtt	0
TTTCTGAAGTTTGAATTTCCCACTAACAAG	0
tggcctcatggggagttccctattatcagt	0
TAACAAAGAGCTGACTTTCCATACAGATGT	0
gggtagaggagggagttccctgaccccttg	0
ccttagcaaggggagttccccaaccccttg	0
TCCCTTTCTCTGGAGTTTCCCGGGTAGAGT	0
AATGCTTAAATGGGCTTTCCTTAGCAAATT	0
AATCATAAGACTGACTTTCCACAGGAAATT	0
CTCTGAGATTGTGAATTTCCTGTGGAAAGT	0
cagtgactgctgggttttccccacttccct	0
tctaaactcttgggatttcctgagtaataa	0
TTCAAGCAAAGGGAATTTCCTTAAAATGAT	0
cctgccctgtggggcatccctgcgggggac	0
gggtgacagagtgagattccacctcaaaaa	0
ttctgtgagtgggagtttccctgggcaagc	0
TAATAGCACTTTGACTTTCCAACGTTGTGC	0
CAGAAACATCTGGGCTTTCCACCAATGTCA	0
agttcttgggttggatttcctgtttctttg	0
cctgtggttgctggctttccctcacttccc	0
aatggaaccctggggattcctgaagtcctt	0
atggaacccaggggatttcctgggacatct	0
CTTTTACCCCTGGAGatcccttggaaactt	0
acctggagcagggggttccctgctggggaa	0
GATTCCCCTAGGGGTTTTCCAGAACACAGG	0
gcttatttctgggactttccatttaatata	0
GCAGAAGGAGGGGACATTCCTGTCATAGGA	0
caaggaaaaaggggtttccccttataaaac	0
TCCGGAAATAGGGAGTTCCCAAACTGCTTG	0
aagaacaaaaggggattccctcgatctgat	0
GCTCATTCTGTGGAGATCCCAAGTAGCCCA	0
ATCCTGTAGCTTGACTTTCCTTGTTTTAAA	0
atcacaagggtggacttccctcttgttgtt	0
ACCTACTCATTGGACTTCCCTTCCTCACTT	0
TGCATAAAGAGTGACTTTCCATATTTCATG	0
GTACATAGCTCGGACATCCCACAAATGCTA	0
ccaagcaaaaggggtttccccttataaaac	0
tggacattttgggtatttccaccctttggc	0
ctaagcaaaaggggtttcccctgacaaaac	0
tcttaaaaaggggagtttccctgcacaagc	0
gccatgctcttggacttcccatcctccaga	0
GCTCCCCTGTgggagattccccagcactgg	0
agcttgtgcaggggaattcctctttgaaaa	0
ACTTACCGAAGGGGCTTTCCCATAAGCCAA	0
TTTATTTTGAGTGGTTTTCCAATGAGTGAT	0
TGGAAATGAGGGGACTTCCCAAAAGGCATG	0
CATCAAATGAGGGTATTTCCTAATTAAAGA	0
tcttctctccgtgacttcccttgtacacaa	0
TGACCTCCTCCTGGATTCCCCATTGGCTGA	0
TCAAGCACATGTGATTTTCCCTTCACTAGT	0
ttttgtaaaggggagttcccctacacatgc	0
ggtttcataaggggctttcccctgttggct	0
TGTTCAGTTAGGGGGATCCCTGCCCTGTGC	0
atcatgggagtggacttcccccttgctgtt	0
ccaagtgaaaggggtttccccttataaaaa	0
gtgtgggggaggggtttccccacacaacaa	0
AAGCAGCACAGGGTATTTCCTCTTCTTTGC	0
ACCACCAGCAGGGGGATTCCTTTCTGGAGA	0
ggtaacaagagtgaaattccgtctccaaaa	0
aatcagttttgtgaaattcctgcccaagat	0
acacccagaagggagattcccagtttatat	0
CCAGGTGTGCTGGAGTTTCCTGTTCTGAAT	0
TAGGGGTTATGTGGCTTCCCCATCCCCTTT	0
TTGGGATAAACGGGTTTTCCCTCTGTGGCA	0
GCTTGATCCAGGGGCTTCCCAGGGGACCAT	0
ggttttataaggggctttcccccttcagtc	0
ggcttcactgctgaattcCCATGTGACTGT	0
gttgcacacagggacttccccccacattcc	0
ccaaatgaaaggggtttcccgttataaaat	0
ggttttataaggggtttcccctttcctttg	0
cattgttgactggagttccccaaccacaga	0
GTTAAAGCTGGTGGCTTCCCAGCACTTCCC	0
ATTGGCTGATCTGAAATTCCGTGGTGGAAA	0
GGATTGTGGAGGGACTTCCCTCCCCCTCTT	0
gaggtggggggggaaatcccttatttggcc	0
ATCCCCTATAGGGGATTCCCTGTAGGGGAT	0
gggggcggcagggggatccctcatgaatga	0
GAAACTTTCTTTGGGTTTCCTGTCAGAATG	0
TAGGGGAGAGGGGGGTTTCCAGAGTTTCTG	0
TTAGCTCCTGTGGGCATTCCTCCACCCCCA	0
ATTAGGGTTTCTGGGTTTCCTGAGCTGCAA	0
TCCAAGTCCTGTGGTTTTCCTACAGCTGAG	0
TGCCCACTGCGGGGCTTCCCACAGCAAGTT	0
AGCAAATGAGGTGGGTTTCCACATGGGTCA	0
TTTGTATTAGTTGGGTTTCCTGGTGTCTAT	0
TGTGGGCCTCGGGGGATCCCGGGGGGCCAG	0
cagccctaaggtggctttcccctatctcag	0
AAGAGTTGCTGTGATTTTCCTGTGCCTGTC	0
GTTCTACTTAGGGGTTTTCCCTCAGCACCT	0
AATGAGTTAGGGGAGTTTCCTGAGTTGAGT	0
CACATGGGAGGGGGCTTCCCTGTTTCAGAA	0
CAGAGCGTCAGGGGCTTCCCAGAGAAGATT	0
CTCTGCACTGGGGGTATTCCAGGAAGAGAC	0
ACAACACCTGGTGGTTTTCCATAGCCTGCT	0
GGGAACTGAGGGGACTTCCCACTCCTCTGG	0
TTACCTCATTGGGGTTTTCCAGAAATAGAG	0
AAGGCAGGCAGTGATTTTCCCAAGTTCTGT	0
TGCTCCAGGAGGGGCTTTCCCCACTTCTGG	0
cctgtcaccactggctttcccccacttccc	0
GGGGCAAGGTTGGAGATTCCTAACCAGTTT	0
CTGGTAGGAAGTGAATTTCCTGAAGATTAC	0
ACCTGAGGAGGGGACTTTCCCTGGCCCCCC	0
GCTTTCTTTGGGGACATTCCTCTGCTCTAG	0
GGTCTGGTTGGTGAGATTCCCAGCTGTCAT	0
TTCCATGTTCGTGACTTTCCTTCCCTCATG	0
ctcaGTCTCAGTGAGATTCCAGCCCTCACA	0
CTTCACATCTGTGGGTTTCCTGCCACAGAC	0
tcagctgcaaggggctttcctttgttttga	0
GACTGACTATGGGGCTTTCCACAGAAGAAG	0
ggaaaccttaggggcatcccagcttataac	0
GTTTACAAAATGGGGTTCCCGGTGAAAAAC	0
TAGACAAAATTGGGCATTCCCAACTTACAC	0
AAGAGAAACAGTGACTTCCCCACTCCCACA	0
TACTGCAAGCGTGAGTTCCCATTGTATAAG	0
TCATGTTGTGTGGGGTTTCCGCCTCATATG	0
ATTCCCAGTAGGGAGATCCCACCCCAAACT	0
cttgactaatctgggtttccaggacggctt	0
CCTCAGTGTGGGGGGATTCCAAGCTGGGAG	0
TGTACCTCTGTGGGCTTCCCGGGCCTCCTC	0
gcttgagtaagtggttttcccctcacagtg	0
ttcataatcttgggctttcctcttgatgaa	0
cacaatctctgtggcttcccatttcatcaa	0
TGTGCCAAGTGTGACTTTCCTCAAGTCACC	0
GAAAGTCCCTGTGAATTCCCCTTGGGGGTA	0
gttttgtaggggggaatccctttcacttgg	0
TGCCACATGTTGGAATTTCCTGTCTCTTCG	0
aaaccattcagtggcttcccTTTGGCCTTA	0
aggtcctacctgggcttccccgagggctaa	0
TTGTTAACCCTGGAGATTCCCTCCTTTCAA	0
TCACTGCCGTGGGACTTCCCCCGCATGAAG	0
TCCCCAGTTTTGGGCTTTCCATTCCAATTC	0
CTCAGGGTGAGGGAGTTTCCAGGTTTCCAT	0
ATTGTCCTCAGGGGCATCCCTTGGCTTGAT	0
CAGCTCTACAGGGAGATTCCAGGCTGAAGC	0
TCTAGGCAGAGGGGCTTTCCCACATCTGGT	0
TGTGCTGTCAGGGATTTTCCCAGTTCTGAA	0
ctttatggcgcggactttccggttccaccg	0
AGTGGGTCAAGGGGCTTCCCTGTGTGGCTG	0
gatgaacctcgggtatttccccagacaaca	0
TTGCTGCTACGTGGGTTTCCTGCTCTGACC	0
AAACTCTAGCCTGAATTTCCCACTACACCT	0
CCATGCTTCACGGATTTCCCATCTGAAGCT	0
ACTGACAGCAGTGGATTTCCTTAGAAAGAC	0
AGACTTAAAAGGGACTTTCCAGTACACATG	0
TGAGTCACTCGTGAATTCCCATGCCTAATA	0
AGTATGGTCAGgggttttcctgcttcgtga	0
TATGTACCCTGGGACTTTCCTGGTTTTCTC	0
gtatgctagggggagattccgatccagttc	0
ggttttataaggggtttcccctttcgcttg	0
aaaagaacctgggacttcccctgctacttg	0
tctgtaatggggggatttcctgtcagttgt	0
ggttttataagggacttcccacttaacttg	0
TTGGCCAAAGGGGGCTTTCCAGCAGGGCTG	0
ATTCACCACCGGGGGTTCCCCAGAATTTAG	0
gaaaggttaagtgactttcccaaggtcaca	0
atcttcagaagggactttcccttctagaga	0
CCATTGTGACCTGAGTTTCCTTCTGCTGTG	0
AGACCTGGAGGTGGCTTTCCCACAGCTGAA	0
CTCCCTCCTGTGGGCTTCCCTGGCACAGTT	0
ACAAGAAGGTGGGACTTTCCAAGTCaatga	0
CTGTGGCTTGGTGGGTTCCCACAGACTGGA	0
GTATCTTAGGCTGGATTCCCCTCTGACAAC	0
TTCAGCCCTGGGGACTTCCCTTCAACTTTC	0
GAATACATTGGTGGATTCCCACTAGAGAAA	0
AAACACTGCTGTGGGTTTCCTACTTTGCAT	0
TCCCCAGAGGTTGAATTTCCTCTAATTTCA	0
Ttatcatcatctgaattcccctagaaacag	0
ctgatagcaagtgagttcccatgagagctg	0
GGAAGATTGGGTGAGATTCCCCAACTACGG	0
ggTAGGGGACTGGGCTTCCCTGGcagcagt	0
TACTCCTGCTGTGACATTCCAGATGATGTC	0
tttgtagagatgggctttccctttgttgcc	0
acTTCTTGTGGGGGGTTCCCACTAACTCCT	0
GCAGCTCAAAGGGGCTTTCCTCATTCTGCC	0
CCACTGTGGTGGGAGTTCCCCGCTCTCTCC	0
cctgtgactgctggctttcccccacttccc	0
AGGTGGCATGCTGATTTTCCCAACGCAGGG	0
ggttttctaaggggcttcccccttcgctca	0
CTCTGGCCCAGGGGGTTCCCAGAGGGGACA	0
CATGGAGGAGGGGACATTCCAGCCCTGCAC	0
tacttattagttgggtttccaaggtactgc	0
aaatgtgtgtggggttttccccacccacgg	0
GCTCTAACTCTGGACTTTCCATCGTATCTC	0
AGGGTGCAAATTGGATTTCCAGTCTAGAAC	0
GCTCCATCTGCTGGATTTCCAGGGGAAGCA	0
AGTGTTCCCTGGGGCTTTCCCTCCCTGGTA	0
agtctctgcctggaaatcccttttccggat	0
tttctgtgccctgaatttcccactctcagg	0
GAGGAACCAGGGGACATTCCCTAGGGAGCC	0
GGGTATGCTCTTGGCTTTCCCAGGAAGTTT	0
ATCCAGTGAAGGGACTTCCCATGGCAACCT	0
TGTGAGGGGTGTGGCTTCCCATGGGCTCTC	0
ctaaaatttggggagtttcccatatgtcaa	0
ACTGGCAGCTGGGACTTTCCTCCTTATCTC	0
ATATACTACTGGGGCATCCCTGTATTGTAG	0
gagtgtttcagtggctttccatccatcaga	0
CGCCTGTGCCTGGACTTTCCCATGTACGCC	0
CAATCTTTTTGGGGCTTCCCAGTCAACAGT	0
ctctgcttgagtgggattccagcacctggc	0
ggtttgaatcttggctttcctgccaaatca	0
acatagctgctggagtttcctccaaagagg	0
GTCACTGAGAGTGAGTTTCCCTGCCTTCCG	0
ATATATCAATGTGACTTTCCTTCAACACGC	0
TGGAAGTGGAGTGGTTTTCCAGGTGGCATT	0
ACCTTTTGATGTGAGTTCCCAATATTGAGT	0
CATCCCCACTTGGGGTTCCCTTGGCTTGGA	0
AAGTCAACCGTGGGATTTCCTGAGCTGCTA	0
GGGGTGCAGTGGGGGTTCCCAGCGGGGTGG	0
gaaagccacatgggtttccccaaccagtgt	0
attggctctttggggtttcctacttgctga	0
tctccttcctctgactttcccaacctctgg	0
AACATGCTTTGGGGCATTCCTGTGGCTAGG	0
agaatacaGTGTGGTTTTCCCCCAGTTCCT	0
gaaccttccagtggcttcccgtctgactca	0
TATCCAAGTTGTGAAATTCCTAATTCTTAT	0
TGGGCCTACATGGAGTTCCCATTTCAGAAA	0
gggcagttcattgagtttcccacatttaca	0
ctctgggtgtgtgagtttccactggggcca	0
cacaagatttgtgacttccccagttgctca	0
gaagcaaaaggggaaatccctgataaaccc	0
TCTGCGAGACCTGAATTCCCCTGCGTGGTG	0
CATGGCATCTCTGAATTCCCCAGAACCAGT	0
CATGTTTTACCTGAAATTCCTCAGATAACA	0
gtggaaccatgggactttccatttctgtcg	0
TCAGGCCTTTGGGGCATTCCTCCTGGCCAC	0
AACTCTGATTTGGACTTCCCCCCTGGCTCA	0
ttaatggggatggggtttcctatcagggtg	0
GGAAGTGCTCTGGAGTTTCCTGGTGTtccc	0
GTAACTGTGATGGGCTTTCCGCACACAGAA	0
GCGGGATCGGGTGAGTTCCCCGGGAGACCT	0
TGAGCAGGGTCTGAatttcccttgtctggg	0
CAGCCCCCGCGGGGCTTTCCCTGGGCACTT	0
CAGAGCTTCGGTGGATTCCCTTAACTGACC	0
TTCTCATCTGTGGACTTTCCAAGGAACCTC	0
aaccccttctctgactttccccattagtgg	0
aaattatgtgtggagatcccctgaggctta	0
GAATGCCCCCGGGACATCCCACTGCAGTCT	0
GGATGTCCCGGGGGCATTCCGAGCCTTGCC	0
CAGAGCAGAGTGGAGTTCCCTTAGAATTTC	0
tattataaaggggagtttccctgcacaagc	0
caagtaagaatggactttcctgaatcaaag	0
gaaccaccaagtggctttccgtggcagcat	0
GAAACAAGAGGGGAGTTTCCTGCCTTTTAT	0
GTCATTTCCTGGGACTTCCCATCCGCTTTT	0
TGGTAGCAGTTGGGCTTTCCTTGGTTATTG	0
AAGTGAGGCTGGGACATTCCCCCGGTCACT	0
gcagactggagggggatcccgggctggaac	0
GAGAGCAGCAGGGAGTTCCCCTTCAGGAAG	0
ttgtattcttttgagtttccgattagcctt	0
CGCACTAGGTGGGGTTTTCCAAACAGGTTG	0
ACGAACCTCCGTGAAATTCCACGAGGTCAC	0
TGAGTGGGTGGTGACTTCCCGCTAAGGTGA	0
ATATTCGCTACTGAGTTTCCATTCATTCTG	0
gtggaaagttggggttttccttttgatcta	0
CATGGTCCAGGTGATTTTCCCTCCCAGCCC	0
GGCAGAGTAACTGACTTTCCACCAAAGGAA	0
GCAAAGCTCTGGGGCTTTCCAGCAGCCCTA	0
GTGGAACCATCTGAAATTCCAAGTCTTCCA	0
ttatataaatgggagttcccctgcacacgc	0
TTTCCCTTCACGGAGATTCCCAGTATGGTA	0
GTTGGCACGTGGGACTTCCCACTTCCCTTA	0
GAATTGTTTGGGGTATTTCCTTTCTCTCCA	0
gcgggctggttggagtttccccagggattc	0
ccaggtgggaggggaatccctggggaaact	0
ACAGGCGGCTGGGGCTTCCCCGCCCGCCCG	0
ACAGGCGGCAGGGGCTTCCCCTCCCTGCCA	0
TCCATGAGTCTGGGCATTCCCTAAAATTGT	0
AAAATCTCAGGGGAGTTCCCTTAAGCTTTA	0
attgaaccctgggggattccagcaattaga	0
gttttataagtggaaatcccttctacttgg	0
ggtttgaaaaggggctttcctccccttttc	0
gtctgttttcctgactttccagcacaaGTC	0
AAGGTGGAAGGTGAATTCCCACCCTCACCA	0
GACTAGATTCCTGGGTTTCCTGAAGATGAC	0
atcatggaggcggacttcccccttgctgtt	0
TAGAAACACCCTGGATTTCCATGGGATTAT	0
CTCCGAGGGCGTGACTTTCCTGGTTGTGCC	0
ttctcaaagtgggggttcccaaaggtgtgg	0
AATTGCATTGGGGACTTTCCACATGAATGT	0
CTCATTGACGTGGAGATTCCCTCATGGGTT	0
GGTAGAATGAGTGGAATTCCTGGCAAACCG	0
CCTGTGTGGTGGGGGATTCCATCCTTCCAA	0
TGGCAACTGCGGGGCTTTCCCAGATGATGT	0
GAAAATACTGGGGGTTTTCCAGAACTGTGA	0
CCCATCAGCACTGGCTTTCCTGACTTTATT	0
GGTCGTCTCAGGGGCTTCCCAGCTGGGCTG	0
ccatctttcagggacattcctgagtggaat	0
CTTCAACTGATGGACTTCCCAGCCATCTTC	0
TCAGCTCAAAGGGGATTTCCTCGATGTGAA	0
AGAACACACAGTGGGTTCCCTTTCTAGATG	0
ccctgtgaatgggagtttccagtgaactcc	0
agcttgtgcaggggaattcctttttttaaa	0
attataacaatgggtttccccttgacaatc	0
CTTGAGCTGTTGGGTTTTCCAGCGGCAATG	0
ccttgggcaagtggcttccctcAGCCCTGC	0
gctaaaaccaggggcttccccctccccggc	0
tcacactactgGGGGTTCCCATAGGAGATG	0
TCATGACACCTGGGGTTTCCTCAGGTAGTA	0
ttactagagatggggtttcccccatgttgg	0
GCTAGTATGATTGGCTTTCCATTGCTAGTT	0
CTTCCAACTTGTGGCTTTCCTGTGGCCAGT	0
TCCAATCTCCCTGACTTTCCCTCTTCCTCC	0
GGTTTGCAAAGTGATTTTCCTTCTCTCCAG	0
TCCTATAGAAGGGGTTTCCCGGAGAAGGGC	0
CGGTGGTTTTCGGGTTTCCCTCCATGACTA	0
ccctcaccctgggcatttccaCAGCAGAAA	0
TATTAGACTAGTGGTTTTCCTTCTAAAGCC	0
AAGTGGAACAGGGGCTTCCCCCCTTCTCCC	0
taaatgacccctgaatttccgttaattact	0
TTGAACCCCTGGGGGTTCCCCAAGTCTTTC	0
CTAATGCTATGTGGTTTTCCCCAGCCCCAT	0
CCTCCAGTGGCTGAGTTTCCAGGTCACTTT	0
gtagaatgtttgggcttccccttcaccttt	0
TACCTTGGGTGGGAAATCCCTAGGCTAGGA	0
AAGAAGGGCTGGGACTTCCCAGACTGTGTG	0
GGCAAGCTGAGGGGGTTTCCTTATTTTCTT	0
tttcataaaggggagttcccctgcacacac	0
AGGTAGGTTTGTGGGTTTCCTGCTATCTTA	0
CCATTTACACTGGGATTTCCTACTAGCCTC	0
CATAGTTTAAGGGGCATCCCCtctaccgtc	0
TGGCCTTGCTGTGATTTTCCAAGACCTAGA	0
CCCCACATCATGGAGATTCCGGATCTACTC	0
CGGACACCCTGGGAGATCCCCGTGGTCTGC	0
aaagggtgaactgactttcccaagcactag	0
CTTCCGTAGATGGACTTCCCGCCTGTGCCA	0
GGTTTTAACCTGGAGTTTCCCAGGCTTGTC	0
tttcgaggaggggagttcccagctctgtat	0
TAAATTAGATGGGGCTTTCCTCTACCAGTC	0
ttttatagaggggagttcccctgctcaagc	0
TTACTTTCCTGGGAATTTCCTGGTCATTGC	0
ATGCAGCGCAGGGGATTCCCGCTGTCCCCG	0
GAGCTATTGGTGGACTTCCCCCTTTGTATT	0
ctacactgccgggatatccctctctgatac	0
AGGTCCCTCCCTGGATTCCCTTGTTTCCTC	0
GTCCTGCCTGTTGACTTTCCTGTTGCCATG	0
GGGTTCTAAATTGGATTTCCTCTAGTCTTT	0
TTCCTCATTATTGAGTTTCCTTGGAGACTG	0
CAGACTTGTCTGGGGTTCCCCCTGGAAGTA	0
ATACAAGAAGCTGGATTTCCTGACTTCAGT	0
ttgaatttttgggagattccaagacttggt	0
AAGGTGCATCTTGAGTTTCCCTTGCGAACA	0
GAGAAAACCTGTGAATTTCCATTCCTTCAT	0
AGAAACATAAGGGGGATTCCACTCACAAAG	0
GAGAGTTCTGGTGGATTCCCAGTCATTGAT	0
ttaatgtctggtgacttcccagaAGGTCAG	0
ATGCAAATCAGGGGTTTCCCTGAATTTATG	0
ctaagcaaaaggggtttccccttataaaac	0
ctggcctctggtggttttccctcacacgtg	0
ACTTGGCCAGGGGACATCCCAGACGACAGT	0
aagactatcatggattttccaagtgagcca	0
GGTTCCCAGAGGGGTTTTCCTGTGGATTCT	0
aaaacatcccttggctttccatcccacttg	0
GACCATGCCTGGGGCTTCCCCTGTGCTCCA	0
CTGGCACCGAGGGGGATCCCAGGTGGAAGG	0
ctaagactaaggggtttcccagggcatggg	0
CACCTCTGTCCTGGCTTTCCCCTTCCCCAG	0
GTCCATAATACTGATTTTCCAGTCAGTTGC	0
AGAACTCAGCCTGACTTTCCCTGGAGGCTG	0
CCACATCTCACGGAGATCCCCATGCCCTTC	0
ccttgtgtcagggacattccaggccctgga	0
TCATgccacactgaatttcctcctgatttc	0
atgtgaggctgtgggtttccaaggctacca	0
GTTTCTTTGAGGGAAATCCCTTTGTTAATT	0
atgactaaaagtgaaattcctgagtcataa	0
ATTTATGTCTGTGGTTTTCCTTTTTTTGGT	0
GCTTTGGCCCTGGAGTTCCCATGCCCTGGT	0
CACACGGACATGGACTTTCCAGTGTTGAGA	0
tcaatggggatggagtttccttggggtaaa	0
GGGCTCTGGTGGGACTTTCCATCCCTCCCT	0
gaacagagctgggacattccttgtagcagt	0
TGCAGAAACTGGGGGTTTCCTGTTAGGCAA	0
GAGAAGATGCTGGACTTCCCCTGCATTGCC	0
CATTACCTCCTTGACTTTCCCTTGGACCTG	0
tgtgaaaggggtggattccccgcactgggt	0
GTCTTCCCCTGGGGTTTTCCTATCTCTGCA	0
tctgaggtgatggagatcccgattatgctg	0
GCTGGATTCACTGAGTTTCCTAGAATTTCC	0
aggcaacatagggagatccccaactcttaa	0
aaatgtttgagggagtttccacacagaaaa	0
ttttataaatcggagttcccctgcacaagc	0
TGAGCAGTCAGGGACTTTCCAGATAATATT	0
ggttttataaggggtttcccctttcacttg	0
GACAAATCAGCTGAATTTCCTATTCCCTTA	0
CCGGGAACACCTGAAATTCCTGGACTTGCA	0
GGCTAGACGATTGGGTTTCCTGTCACATTT	0
AGAGGGACTAGTGACTTCCCCTCTCTGCGA	0
TGAACCCCAAGGGGCTTCCCCTGAAAACTC	0
GAAGTTGGCTGGGACTTTCCAGCCTAACTA	0
GGAGATAACAGGGGCATTCCCACCGCTGCA	0
tttgactttatggagatcccactgaaaggg	0
AAGCCACCGTCGGGTTTTCCTGGAAACATG	0
GATCACGTTCCTGGATTCCCCCTGAACTCC	0
CCCTCTAGGCAGGAATTTCCTCTCTCTTAG	0
CACCCCAGAAGGGACTTTCCAAGGAGTATG	0
TCTCTGCTTAGGGCATTTCCTCTTCCTGCC	0
cctgtcactgctggctttcccccatttccc	0
GGATCTACCAGGGGGTTCCCAACTGTGCAG	0
tgcataaggcctgaattccccgtggctcca	0
ACTGAGCCTCGGGGCTTCCCGCAGACGGTG	0
AAGCTCCCTTCTGACTTTCCCCTCTGACAA	0
TAGCCGTGGGGTGACTTCCCTGGTCACCAA	0
AAAAGTCTTGTGGGGTTTCCTGTGTACGTG	0
GTGTCACACAGGGAGTTTCCATCGAGCCAG	0
CCCATGGAGATGGGATTCCCTCCAAATCCA	0
ATCTCCCCTGGGGACTTCCCGAGCCTCCGC	0
AGGCATCGCTGGGGATTTCCTGTGTGCCTC	0
ccctaggtgagggggttcccagtcaacgct	0
TATGCTGGCTGTGAGTTCCCAGCCACTCCC	0
AGCCAGCATAGGGACATCCCCCTGCAGCCT	0
CTAAAACGTCTGGGCTTCCCTGTGTGCGTG	0
GTGCTGATGTGGGGAATCCCTGAGGGGCCA	0
CCCTGGTCACTGGAGATCCCAGATTAGGGT	0
ATAGGGGGTTTGGGCTTTCCCTGAGAGGAT	0
GGGCCAGACTGGGGCTTCCCAGGACCTAGG	0
ccatcatcctgggaatttcctttacctcAG	0
gactcaacgactgattttcctgaaagtaga	0
ccagggatgtctgagtttcctgttctcagg	0
GCCTGCTGGCTGGGAATTCCTGGGCTAAAG	0
gtttttataaggggcttccctcttttgctc	0
AAATCATGTAGGGATATTCCCTGGACTGGG	0
ATGCTCTCATCGGGTTTCCCTCCCCCATCC	0
AGTCCTCATTGGGAGATCCCTTTCTAAAGC	0
AAGTCACAAGGGGGCATCCCAAAGCCAAGA	0
CCAATTCCGTGTGGCTTCCCCCCTCACCTA	0
ttttaaaaaggggagtttccctgcacttgc	0
CCTCTGCAGTGTGGGTTCCCCTCCTGAGCT	0
GAACTGGGTGCTGATTTTCCTCTATATGTG	0
tttccttacatgggctttcctctgtgcatg	0
aagataagaggggggttcccggagaacctc	0
aacatagtggctggattcccagcataagca	0
CTGCAGCAGCGGGGCTTCCCCTGAACTTGT	0
AGTAGCAGAACTGGATTCCCACTGATTTTT	0
TTATTTCTTAGGGGCTTTCCGAGACAGCTG	0
GGGGCAGACTCTGGGTTTCCAGCCAAGGTC	0
TAAAGCATCATGGAGTTTCCTGGCTACTTT	0
ggttttataaggggtttcccctttcacttg	0
TCTGTGGTCTGGGCATTTCCCAACCAGATG	0
cccctctccagtggcttccctctccctcag	0
ggatcatgaggtggattcccccctcgctgt	0
CCCAAAGCGCTGGGTTTTCCCAAGAGGTGT	0
AAGCAGGCCAGGGGATTCCCTCAGGGTGGC	0
agggctagcactgaatttccttcctttgca	0
tacaggtgaagtgagtttcctgtgggcagc	0
gatggtggggtggattttccccttgctgtt	0
gtgccccctgctggctttcctacttcacct	0
GCATCAGATCTGGGTTTTCCTTTATGGGGG	0
ctgcctgggtgtgagttccctggtgactct	0
atacttttcagtggcttcccatggcactga	0
ggaggtgcaaggggatttccttccttgttc	0
taccatgcccctggatttcctcatctgtga	0
ACGCTAATTTGGGCATTTCCAGCCAATACC	0
ACAGGCATCTGGGAGTTTCCCTCAGCCACT	0
GTGTCTCATCTGGGATTTCCTCTTCTGCCT	0
gactcaacctgtgaTTTTCCCCAGTAGCAT	0
tgcatatttggggggttcccaaaaccacct	0
ccctgaggatgtgagtttccactgaggtct	0
CCTCTGTAGCGGGACTTCCCCTTCAGCAGC	0
CAGGGAGACAGTGGCTTTCCTGTGTCTGGG	0
AACCACATCAGTGAATTTCCTGGTCCTCAC	0
AAAACAACTGGTGGTTTTCCAGGCTGGTTC	0
ATCACTCAGTGGGGGTTTCCAGCTCTAATT	0
TTTCCACTAGGGGGCATCCCAGGCACAAAG	0
AGGAGGCCAAGTGACTTTCCAAGTGAGGGG	0
GAACAGAAAGTTGACTTTCCTTTTTACAAT	0
tggctcatgcctgaaattccaacactttgg	0
AAGACATTTTGTGGGTTCCCGTCTGCCCAG	0
TGGCAGCTGGGGGGCTTCCCTTCCAAGTCT	0
TAAAACTGTGTGGGGTTTCCGCCTCTTTTT	0
ttgcaaatgtttgaatttCCCTTGCAAATG	0
tttaccttaggggacttccctgaggtatta	0
AGTACTGCACTGGGCTTTCCCTTCCATCTG	0
TGGGTTCCCTGGGGCTTCCCCAGGTCTCCC	0
tagtagagaccgggtttccccacgttggcc	0
acaaggcagcttgagtttccttatgacgtg	0
gggtaggcctggggcttcccccattttgca	0
ATACAGAACTGGGACTTTCCAAAATCGCCA	0
accttgatcttggacttcccagcctcctga	0
GACAAATTATGTGGGTTTCCAATCTGTCAA	0
cctctaagttggggctttccaccgagtcat	0
cctcagacaagtgacttccctactgggccc	0
cccctacctaggggctttccaatactcaag	0
caaacaaaactggattttcctcaacccatc	0
ccaagcgaaaggggtttccccttataaaac	0
ctgcactcacctgattttccacctaccttt	0
ctgtggcatgggggcttccccagtctgcag	0
TCAGGCCACAGTGACTTCCCCTGGTAGTGC	0
TCCAGCACCAGGGACTTTCCCAACACATGT	0
TCTGTGTCTCTGGGCTTTCCCCTCATGGTT	0
ttcgtaaagatggagtttccccacgttgcc	0
CAAGGGATATGTGAATTTCCCCTAGGACCA	0
TCTCATTTCTCTGAATTTCCACAGCCCTTT	0
TTGGGCTACAGGGGGTTTCCAAGCCCTGTG	0
ATTTCTGGTTCTGAATTTCCTTTGTGATTT	0
tctcctcccctggagatcccttgccctatt	0
TAACACGCCTCTGAATTCCCCTGAAGCAGC	0
AAACTGCCACGGGAGTTCCCAGGGAGGGTC	0
cggtagagatgtggcttccctatgttatgt	0
agagtggatagtgggtttccactgttcctt	0
gaaagctctgggggctttcccatgaggaat	0
ggcaggaggcgtggcttcccacaggacgtg	0
CAGAACTAGTTTGACTTTCCCAATGCCAGC	0
GAGTCCCAGGGTGGCTTCCCATGGAAAGAA	0
TTCAAGACTCCGGGCATTCCACTGGACTGC	0
GCCTTTCCATCTGACTTTCCACCTCTTCAT	0
AAGAAGGAAATGGGGTTTCCATGATGTGGC	0
AATGAATAATTGGGTTTTCCCCATCAGGTA	0
ACCCTTTTATTGGAAATCCCTGGACTGAAG	0
AATCAAAAAGGGGGATTTCCTCTAAACTAA	0
ATGGGGTTATGGGGGATTCCTGGGGAAATA	0
AATCTCCTTGTGGGTTTTCCTTTATGAAGG	0
TTGCCCCTGGGGGAGTTTCCCACCTGCTTG	0
CCACCCACTAGGGGCTTCCCTGTGTTACAT	0
caaagcaaaaggggtttccccttatagagc	0
GAGCTAACAAGTGGTTTTCCACGTTTGCTC	0
CATACCCACTTGGAGTTCCCTGTGGGATGG	0
ACTGAAAGCAGTGACTTCCCATTTTCACTT	0
CCCTGATGGGTGGGGTTTCCTTGATAATTC	0
ttctgtttcctggagttcccctccttttga	0
TTGTACTATGCTGAATTTCCAAATTTGAAG	0
GGGTCAGAGGCTGATTTTCCCTAGAAGTCT	0
ATTATTGCGGGTGGATTCCCTTTCATTTAT	0
gctgtttgttggggctttccacatgccagg	0
gctgtgatcttggactttccagcctcctga	0
TTCTTCACTGCGGGTTTTCCCCTCAAACCA	0
CGTCTGCTTGCGGACTTCCCTTTACAATCA	0
TGGTGAAGTATGGGTTTTCCCTGTTGTCTG	0
AGAAATTGCCTGGACTTTCCCAAAGGTACA	0
CTTCCCATTGGGGCATTTCCCCTACCATGG	0
ttccagaaatggggctttccccctctagtg	0
CCCCAAATACTGGGGTTTCCACCAGCCTTG	0
cagtctgaatttgggtttccaatcttccag	0
TTGACACTTACGGATTTCCCTTTCTTGCTT	0
TAGGTCCCTCTGGAGATTCCCTTTAGGTTA	0
GTAACTACATGTGATTTTCCTCTTGTTTCC	0
CACCCTGGGGTGGGGATTCCTTTGCGGTTG	0
TCAGTAGAAGCTGGGTTTCCTTTGTCAGAA	0
GAAACGAAGGCGGAGTTCCCCTCATTCAGG	0
GAAAGACAGCCTGGCTTTCCTCAGAACTTG	0
GTTCCtgactctgggtttcctcccagccac	0
acacctacatgtggctttcctcgtggcctg	0
tcttggcttgggggttttccagatgacaca	0
CTCCCTCCTTGTGAGTTTCCAACGCATTTT	0
CCCCTCTGGCTTGGCTTTCCCCATGCCTCT	0
TAGACGCGGAGGGACATCCCAGGATGGATG	0
catttaaatatgggttttcccaaaggttca	0
AGTAAATCTAGTGAGTTTCCAACCACCCAC	0
TTTCATTTAATGGGGATTCCACTATCTCAC	0
GTATAGAGACGGGGTTTTCCCTTGACCTTA	0
CTCACCCAGCTGGGCTTTCCCTTCTGATTC	0
AACACAGTGTGGGCATTTCCCCAGCTTCTG	0
AGGGCAGTATTGGAGTTCCCCTTAATATGT	0
GTGGGACCCAGGGGCATCCCTGCAGCACCC	0
GTAAAGGATGGTGAGTTTCCAGCTGACCCA	0
CATGGGGGACGTGGCTTCCCTGAAAGCCTG	0
tccttgtcatgtgacttccctctgctcaca	0
tcataggttaggggttttccaaaggtattt	0
CAGGGAAGAAGTGGGTTCCCAAGCTGAGCT	0
TCCACAGGCTCTGGATTTCCAAGATAGAGC	0
TTGGTGGTTGGTGGTTTTCCAAGTAGTCTG	0
tgcataaggggtgaattccctctggctcca	0
GTTTCACAACTTGAGTTTCCAACAGAGCAT	0
ACCCTTGGCCCTGACTTTCCTTCCGCTTCT	0
ACCAACCtaatgggtttcccctcactgccc	0
TGCCACCTTCTGGATTTTCCAGGATAGCTA	0
CTTGTCAAGCCTGAATTTCCAAGGAACCAT	0
CTGACTGGCAGGGGCATTCCAAGGTCAACT	0
TGACATCTGGTGGAGATTCCGTATATTTAA	0
TCTCTTTCCGTTGGGTTTCCAATAAGGTGA	0
GATGTATTAACTGAATTTCCCCTTTTCTTG	0
CCCTTCTGCTTTGAGTTTCCCAACACACGG	0
AAAAACACTGCGGGTTTCCCCATTCCCCCC	0
aagaggtaaagtgacttccccaagataacg	0
TCTTTATCTTCTGGGTTTCCACTTCTCTAT	0
TTCCCTCCGGGTGGGTTCCCCTGTTGGATG	0
ACTGTTGACCTGGGTTTTCCCCTCAttctt	0
CCACATTAAAGTGGATTTCCTTGTTAATAG	0
CACCTTCAGTGGGACTTTCCTGTCTTTGAA	0
aaaaccagcagtggcttcccCTAGAAAACA	0
GTTGAGGACAGGGAGTTCCCCTGAGATAGT	0
ATGGACTGTTTGGACTTCCCCTTAACCAAA	0
tttaataaaagggagttccccagcacaccc	0
AGGACCAAGCTGGGGTTCCCTCACAAACCT	0
TTAAGTGGAAGGGGCTTTCCAAGTGGGACT	0
GAAGATGTGCTGGGCTTCCCCTTTCCCACA	0
GGTGGTTAACGGGGCTTCCCCATGTGCTAC	0
AGCAGCACCCGGGGCTTCCCATCAGTCCTG	0
GGGCACATATCTGGATTTCCACCTGAGAAG	0
TGCTCAGGGCTGGGCTTCCCACCACTGCAA	0
tgaggagagtgggtatttccgcagtagagc	0
TGGCTGCTGGTGGGCTTTCCCCTCACTGTC	0
ACTCTACCATGGGGCATCCCAAGTGGGGTC	0
AAGGAGGTGATGGGCTTCCCAGGAGACCTG	0
tgcatgccatgggcatttccacctgagagc	0
aaaaaaaaGAGGGGCTTTCCCATACCTAAG	0
TCACTTGGGCTGGAGTTTCCCATGGGCAAT	0
TAAAAGTGAGCTGAAATTCCTTTAATATTA	0
GCCTTTTGGTGGGACTTCCCTGATGTTTGA	0
ccaagcaaaaggggtttccccttaaaaaac	0
ccaaacaaaaggggtttccccttaaaaaac	0
TTGTTTGTTTGGGGCATCCCCAGAGATGAA	0
TTCTACAACAGGGGTTTTCCCCCTGTAGTA	0
CCAATCAAAGGGGACTTTCCCCTAAGCCAA	0
GTGTGGGTAGCTGAATTTCCTGTCAGCACA	0
cagggaacaggggacttccccagtctcact	0
ccctgttccctggggttccctttgtaagtg	0
TAGTCAGAGGGGGCATTTCCTCCAGCAGGC	0
AGTTTGGGCTGTGGCTTCCCTTAAACCAAT	0
TTCAGGCCTGCTGAATTCCCTCTAGCCAGC	0
TCTCCCTTGATGGATTTCCCCTTAGCGACA	0
CAAAATCGTTGGGGCATTCCCGCTTTGAAA	0
TTATATTCTGTGGACTTTCCACAGAATTCC	0
CTTATTCAGATGGACTTCCCCAATAGCAGC	0
actggctttcttgggtttccagcatgctga	0
GCTTCTCGTAGGGGCTTCCCTAGACTTTTC	0
GTTTAGCTAAGTGAGTTTCCTATTGTGGTC	0
TTGTGTGGGGTGGGGTTTCCTTAGACTTaa	0
gtcagccaatgtggatttccggaccacatg	0
GGGGCAGGGAGTGAGTTTCCTACAGCCTCT	0
CCAGAATATCTTGACTTTCCCTTTAATGTG	0
agaactaaaagggaatttcctaatctgata	0
ACAATGGGATGGGACTTCCCCTCTGATGGC	0
CCTGCTGGTGGGGGCTTCCCTCGGAGGCAC	0
ttctcctattggggttttcccaccagctcc	0
ACACTGCCTTGGGGCATTCCAGGAGACCTC	0
CTGACATGCTGTGGTTTTCCTATCTGGGTA	0
TGAGTCACCAGGGGCTTTCCATCCTACTGT	0
GCCTGTGCTTTGGGCTTTCCCAGAGCTGTT	0
TTAACGTTCAGTGACTTCCCCCTCTCTACC	0
ACAGCTGACAGGGACTTTCCTGAAAGCTCT	0
TGGCCTAAGTCTGAAATTCCCCAAACACCT	0
AGCTGGAGAAGGGGTTTCCCCCAAACTCTC	0
TGGCTGTGCGTGGACTTTCCCCAAAcccct	0
GCGTTTTGGTGGGGCTTTCCTGTTCTTGTG	0
GAAATGGcagggggatttccttgaggaggt	0
TCCCCAGTGATTGGCTTTCCCCAACCATCA	0
CCAGCATGTCTGGGTATTCCCCAGCTGATG	0
gaggaccacgctgaatttcctcCACACAGT	0
ccattgaccttggactttccagtgtctacc	0
CGTGCGGATGTGGGTTTTCCACTGGGCCCC	0
CCTCATCTGTGGGGGTTCCCCCATAAGAAC	0
AGTATCAACCTGGACATTCCCAAGTAAAGT	0
ATAGCTAAAATTGGCTTTCCTTGAGATAAT	0
tagttcacacttggctttcctaagactgaa	0
ttcagggacagggagtttcctgtcctgaag	0
GAACATCATCCTGAGTTTCCTGACCACTGT	0
CACTCGTGTGCTGAATTCCCACTTGTGTTT	0
tagtgggtttgggggattccatggctgatc	0
GCCCAGGCCTGGGGGTTTCCTTGACTCTGT	0
GCCCCCTTCCTGGAGATTCCCCACATCACG	0
ATTCTGACCCGGGGTTTTCCTGACCACTCT	0
GACTGGGGCAGGGGCTTTCCTACCAGAGGA	0
TATCTCTGGCCTGAGTTTCCTGAGGCCAGA	0
aagaatcaacgggggatccctggggaccta	0
ATAATATGTGGGGGCTTTCCAAGTCATAAA	0
AGAGTTTAGGGGGAGTTTCCAGCCGACAGC	0
CTGAAATTTGGGGGGTTCCCCAGGCTGCCC	0
GCAGAGCCGGCGGGGATCCCACCGCGGCTC	0
GCCAGGAGAGCGGGGATCCCTGCCATCGCT	0
ACCATGGTTGGTGACTTCCCATAATTATTT	0
ATGAGGTCATGGGAGATCCCCAGGCTAGCA	0
TGAGTGAAATGGGAGTTTCCTTGCTGACTT	0
AGTCTGACTTTGGATTTTCCCCTTTTTGGC	0
CTCCTCCTGGTGGACTTTCCCAAGTAGCAG	0
CCCACTCAGTGGGGCTTTCCCCAGTCTGTC	0
GGTACCCGTGGTGGGTTTCCTAGAGAATCC	0
AACATGAAGCGGGAGATCCCCCTCTCACCC	0
GTCTCTAGCTGTGAGTTCCCTAAGGCACCT	0
GAAAGAAGCGCGGGCATTCCGCGACGATGG	0
TGGATGCTCTTGGAGTTTCCTCATTCATAC	0
TTTTAGCTTCTGGAAATCCCTTGACTGGGT	0
ggctaggagagggagttccccaaccccttg	0
GTCTCACTTGTGGGTTTTCCCCAATTACTG	0
atagcaggatgggactttccaatgctcacc	0
GAGAATCACAGTGACTTCCCtggcctctgt	0
ACACACACTGGGGGGATCCCGACCTGGCAA	0
gaaacacagtttggctttcctgctgtgctg	0
TCTATGGCATCTGGCTTTCCCCCTGCACAC	0
GCATAAGGGTGGGGCTTTCCACTAGAAAGT	0
gtggaaagtcggggttttccttttgataca	0
ACGGTTGCTATGGGGATTCCTTCATTTGTA	0
cacctcaagtgggggttccctaagggtttg	0
CCTTTTTACTGTGAGTTCCCATATGATTTC	0
ACATTTATGCTGGGCTTCCCATATATTCAG	0
GTTAAAGACTGTGGTTTTCCCATAGAGCTG	0
AATGGTGCCAGTGAATTTCCCATCAGGCTA	0
CAGGAAACCTGTGGGTTTCCAAACTGTGGC	0
GCTGGGCCTCTGGGCTTCCCCAACCAAAGT	0
TGCTCCACGCCTGGCTTTCCAGTTTCCCTG	0
GGTGTTTGAAGGGAGTTTCCCTCACAGCAG	0
ggaagggggagggcatttcctgcaaaggga	0
AGAACCAGGCTGGGGTTCCCCTGCCATGAC	0
TCCTTCCTGGTGGAATTTCCTCACTTGGCA	0
TATTGGAACCCTGAATTTCCTGTCTAGGCT	0
TGATGGGAGAGGGGCTTCCCCCGGCCCTTC	0
tctcccgctacgggcttcccccaactacac	0
gtcagAACAAGTGAATTTCCAAGTTTGTGG	0
cctaaccagagggacttccctgtgaccagt	0
CCACTGCACGGGGATTTTCCTAGGGCTGTG	0
gattttataaggggtttcccctttcacttg	0
gcctctgagcttgaatttcctcCTAGGAGG	0
CAGTCACTGAGTGACTTTCCCTTTCACTTA	0
TATCACCACTGTGGTTTTCCGCCTCCAAGT	0
GATTCAAAACTTGAATTTCCCTCTGGTCAG	0
tatgtttcctgtggcttccccagccatgct	0
AGATGGCTCAGTGGCTTCCCAGCTAGTGCC	0
ctcaggacaaggggaatccctctttaggca	0
AAAGATTCTGCTGAGTTTCCAGTTGCTGCT	0
TCGGCTGCTGGGGGCATTCCACAACCCAAA	0
gactcactgaggggctttcccctgctgggt	0
ACTTGGTTATTGGGTTTTCCCTGGTGACAC	0
GCTCCCTGGTGGGAAATCCCTGAGTGATAA	0
ATTCGTATTTGTGAGATTCCAGGGAGCCTG	0
ACCATGAGCAGGGGTTTCCCTTTCTCCAGC	0
AAGGAGTAATGGGGTTTTCCACCACATAAC	0
GGGTCACCAGGGGACTTTCCAAACATAATA	0
cctttagtcttggactttccagcctccaga	0
CCTAAAGTGAGGGACttccctcattcagtg	0
ACATCCCCTTGGGCATTTCCATTTCTCTCT	0
TCATCTTTGGTTGAATTTCCTCCAAAGTCA	0
cagcctagggctggatttccttttgttttt	0
TGTCCAGGTAGGGGCTTTCCAGGGGCAGGC	0
GAAACTCCCAGTGACTTTCCCCTCCCTGTC	0
GAAAGTCACTGGGAGTTTCCTCTCACCCAG	0
GAGGAAAGATGGGGGATCCCAGGAGGGGAG	0
AGTGTGAGGGCGGGCTTTCCCCATGAAACA	0
GAGGAGAGCCTGGGATTCCCTAGTCAGGGA	0
ttaatgggtttggggtttccttttggggtg	0
GTTTCTTTCTGGGGTTTCCCCTCTGAGCTT	0
ACTGGTAATAGTGAATTCCCCCTGAGAGCC	0
TGTGGATTTCTGGAGTTTCCTGCCCAGCCC	0
CTGCCCTTTCTGGGCATTCCAGCAGAGTTC	0
ATTAATGAGTGGGAGTTTCCCTAGAGAGTT	0
GCACACTAGGGTGATTTTCCCCCACAATGG	0
ctttaaaaacgggactttccctgcacaagc	0
ccaagcgaaaggggtttcccctcataaaag	0
ataagcaaaaggggttttcccttataaaac	0
GGCTGCATGTGGGCATTTCCCCAAGGAGTT	0
CTCAGTCGCTGTGGCTTCCCCAGGCATTTA	0
ttttataaaggggagttcccatgcacacac	0
CCCTCAGGTACGGGGATTCCAAACTGCAGT	0
gtaatttctggggaatttccttccagggag	0
GGTCATCCTTCTGGGTTTCCTGTTGCAGAA	0
GAAAGACTGTGGGACTTCCCACAAGGGGGC	0
AGCCCTGTCTCTGGCTTTCCTCCGGGGACA	0
CTCGGACAGGTGGAGTTTCCTTTACTggcc	0
TGTGCTGTACGTGGATTCCCAGGAGGCTGC	0
TAAGCAGTCTCTGAGTTTCCACTGTGAAGT	0
gcacagagagctggctttcctccaggaatc	0
TTCAAGACCATGGACTTCCCTGCCGTCACC	0
acctctgagcttgggtttcctcaacggtgc	0
ggtaaatttggggggatcccttcctgatct	0
TCTGTTCTGAGGGTATTTCCAACTGGGACC	0
TCCTGCTTTGGGGGAATCCCTGAACTCTTT	0
gtgtctgtgagggtatttccggaagaaatt	0
CCAGGGGGTGCTGAATTTCCAATGGCAGTG	0
cccagcaggtggggctttccagggaacagg	0
AGAAAAAAATCGGGGATTCCAACATCAGGA	0
CCAGACTGGTGGGGCATTCCTCTGCCCAAG	0
TGTCCAACCGTTGGCTTTCCCCACCAATCC	0
tccgtggtttctggattcccagcacctatt	0
aagcagtagggggagttcccccaactatct	0
gaccttgctggtggcttcccagggagctcc	0
agtgaggactttggctttcctctgagtaag	0
GTTAAATGGTGGGGGATCCCAGGCCATAAG	0
CTCTCGCCGTGTGGCTTCCCGCACCTCCTC	0
AACCTCAATGGGGGCATTCCCTCTTAAGGT	0
CTTTTTCCCTTGGATTTTCCAGAGGGTAGA	0
CTAATGGTCCTGGGCATTCCTTGGTGATCC	0
CTGAGATAGGTGGGGTTCCCGGGTCTCCAT	0
tatctattctgggcatttcctagaaattga	0
AATTGCCACTGTGGCTTCCCTGATCTAGTG	0
GGCATAACCACGGAGTTTCCCAGCATTAAA	0
CATGGCCAGCTGGACTTCCCCTTTCTGTTC	0
ctgccaaactgtgaattccccaagtccttc	0
gattttataagggattttcctttttgcttg	0
aatcatgggaggggtttcccacatactgtt	0
AGAAGGAGGTCTGAATTCCCTCTAGCACCC	0
GTTTCTAGCTGGGAGTTTCCAGGCTAGATT	0
GCCCCACAGGCGGGGATCCCAGACCAGAGG	0
CAAAGGCCAGCGGGTTTTCCTGTCATCCGT	0
TCGAATGACTGGGCATTTCCTGGCCAGACC	0
cgtcctctttgggagtttcctcagctgaag	0
AATGATACTTCTGAATTTCCCTTCCCCTTT	0
atcttcagtagggactttcccttctagaca	0
TCACGGTCATGTGAATTTCCTTTCTAGGGA	0
tgtttatcttgtgactttcctgggagcatc	0
TCTTCATGCCCGGGTTTCCCCTTTCTTCCT	0
GCGGTCCCAGGGGGGTTCCCTCTCACCAAT	0
CTCCTCACTAGGGGGATTCCTCAGGGCTTA	0
gtctgtgtacctgaattcccttttcctata	0
GGAGCTGTGCTGGGGTTTCCACAGCAGCAC	0
gcatctgaagggggttttcctctggggggg	0
CATCCAGGTAGGGGCATCCCTTGCCCTAAC	0
agtcattgggtggggtttccaggaaagcta	0
TCCTGTCCTTGGGAGATTCCCAGTTGTGAT	0
gaaagcagtttggagattcctcagaggact	0
cctcaaatcaggggttttcctcagccccca	0
GTCAACATCTGGGGGATCCCCTTTCCCTCC	0
GGTGCTTTCCCTGATTTTCCTCCCCAGCCC	0
CAGTCATTTACTGAATTCCCCCTAGCTCTC	0
tttaaccacagtggcttcccctcttcaccc	0
CCATGAACTGCTGGCTTTCCACACTGGGTG	0
ATTTGTGTCTTGGGCTTTCCCCTGTCCTAT	0
cattggactaggggctttccaaggacagag	0
TCTGTGGGTGGGGAGATTCCCTGGAGCCAC	0
tttgtagatatgggttttccccacatttcc	0
CCCATCCCCCTTGGCTTTCCAAGTTGCttt	0
CTGCGTCACTTTGACTTTCCTTAAAGTTGT	0
ggttttgttttgggttttcccgtgtgtggt	0
TCCGTGTCCGGGGATTTTCCAGGAGGAAGA	0
ctgggctcaagtggttttcctgcctcagcc	0
AAAACTAGTTGTGAGTTTCCAATTCTGTTA	0
GACCCCCAGGTGGATTTTCCCCCTAAAGCT	0
TGTCTCTGGAGGGGCTTCCCTTAGAGGTGG	0
ACATCTGTCATTGACTTTCCTGGCACCTGA	0
CTTCAGCCGAGGGAGATTCCCCAAGTGACA	0
AACCCAGGCTGGGACTTCCCATGGAGGCAG	0
taaatataatGGGGTTTTCCCCAGCACATG	0
CGCTTGAGTTGTGGTTTTCCATTTTTCATT	0
actccaaaggctgggtttcctctgcttctt	0
TTTCTTAGCTGTGGCTTTCCATGGTCCTTC	0
CACACCACCAGTGACTTCCCTGTGACTAGA	0
aGGGAGGTTATGGAGTTTCCTTCACAAGTG	0
AGGGGGAAAGGGGGAATCCCTTGAGCAGGA	0
AGCCCATGCGTGGAGTTCCCCTCCTTTCAA	0
CCGCTTGCTGTGGGCATTCCAATGAAACCA	0
TCAGTCTAGAGTGACTTTCCCAGGGTCCAG	0
TAGTGGCTAAGTGATTTTCCCTAGCACTTA	0
CACGGCGACAGGGGCTTCCCCTTTGCCGCC	0
GGGGAGCTGGCTGGATTCCCCCAGTGGGCA	0
CCTGCACAGCTGGGGTTCCCCATCAGCCCA	0
CTGAGCCCCCTGGGCTTTCCTTCCTTGTTT	0
TTTTGTCAGAGGGCATTTCCATAATTAGAA	0
ACAAGAACTGGGGATTTTCCACGTAGAATA	0
TCGCCTGATTTGGGGTTTCCAGTTCTCCCT	0
AAATCCATTCTTGGATTTCCATCAGGGTAT	0
AAAGTGAGCTGGGGGTTTCCAAGGCGCAGC	0
CAAAATGAAGTGGGCTTTCCCTACTTTATG	0
AGCAACCCAATGGGCTTCCCCTTCCCAACC	0
GCTGCTGAAATGGAGTTCCCCATGAATCAT	0
ccagttatatttgaatttccgataaccaat	0
tgggcaggagggggctttcccgcccactag	0
tcccagaatgctgggtttccaggGTtgtta	0
ctttataaagcggagttcccctgcacaagc	0
GTGCCTTCTGttgagtttcccagtccatta	0
gttttataaggggaaatcccttttgcttgg	0
CTGGCAGATGTGGGATTTCCTAGGACCCAC	0
TGGGAGAGTATGGGAATTCCTCTTTTCCAG	0
aggaagcagtcggacttccctaaggctgcc	0
AAGTGGCTGTTGGGTTTTCCCATCCTGTTG	0
TGAACATGGTGTGAATTTCCTCCCTTCTTG	0
CCCTTACCGAGGGATATCCCATACAGGAAG	0
CATCTCTAATGGGACTTCCCTCAGTGGCAG	0
gtgtggatgtgtgactttccagaagggggc	0
aggacccagccggacattccagtggcgggg	0
CCTTTCCTGTGTGAGTTCCCTGTAGAAGCT	0
atcacctTCCGTGGCTTCCCCAGAGACCCA	0
ACAGAGCCCAGTGGGTTCCCAGTTCAGAGA	0
ATAAGGTGAGGTGAATTTCCTTCTTAATTG	0
GGGAACTCTTGGGGGTTCCCGGGTGCGCTC	0
AGCTAGAAGAGTGGTTTTCCATTTTCTTCA	0
TGATCATAAATGGGTTTTCCCCTTCCTGCC	0
ctctctgaatctgagtttcctTTTATCTTG	0
ccaagcaacaggggtttccccatataaaac	0
ccaagcaaaaggggttttcccttataaaac	0
TCAGCCCCATGGGGCATCCCTATCCCACTT	0
CTTTAACTGATGGAGATCCCCACTGAGCTC	0
AAGTCTTTCCGTGAATTTCCCCACAGCTAT	0
cccctcactctggggattcctttgctagtt	0
ctagatatcaggggtttcccctcactctgg	0
AGAGTTTGCAGGGCATTTCCTGGGCTCCGT	0
CGTAGTAAGGGTGGAATTCCATCTGTTCAG	0
TCATTTTAAAGGGAGTTCCCAGAATTTGAC	0
CGGTGGATGTGGGGTTTTCCCCAGGACACT	0
GAACAATTAACTGAAATTCCACCAGATGGC	0
CCCATTTCCAGGGACTTCCCAACGTAAAAC	0
GTAATAAATAGTGGGTTTCCTACTGCATCA	0
gtcttatcaagggacttccccactgccaga	0
cttatgcaaatgggctttccagttgattgg	0
ggtttcataaggggctttcctcctcttcac	0
CTCCAAAAAAGTGACTTCCCCTGAAAGTAC	0
GTTTCTGGCTGGGGTTTTCCCAGTGTTGCA	0
AAGGTCCTAGGGGCATTTCCCCCTAAACAT	0
AGGGAGATGTGTGACTTTCCTTGTGATCAC	0
tcccatatctttgggtttcctcttacatga	0
ctttcgagtcttgagtttcctcagatatca	0
agaaaggtgtctggctttcctgtggttagg	0
ccaactggctgggggtttcctgaaacctcc	0
tgtgagggagtgggctttcccccactagag	0
gaatgtgccctggactttcctcaccctgct	0
CTCCTGAGTTGGGGGTTTCCTTACCTCTCT	0
GCTGTTTTCAGTGGCTTTCCTCAAAGTGTC	0
CTGCCTCCCCTTGAATTTCCCCTTCAAATG	0
ggatgcccatggggttttccctcttcaaac	0
ACTCACCTCTGGGGCTTTCCAAGCAGAAGT	0
GACACGGAGAGGGAGTTTCCTTAGCCTCTT	0
TTTTCCTCAAGGGGCTTCCCAGTACAACTC	0
ACCAGAAAATTTGGATTTCCTGGTGCCTTT	0
GTGCTCAGTTCTGATTTTCCAGCAGGTGGC	0
tgagcggcaaggggctttccagtgcttagg	0
GGGTGGGGCCCTGGATTTCCAGGCCACAAT	0
tggacaatacctggctttcccaggcagagg	0
AGGCTGGACAGGGGGTTCCCAAATCTTTTA	0
GAGCTGGAGAGGGGTTTTCCCACGGCCTTT	0
ATGTGAGCCCTGGACTTCCCTGGAGCAGGA	0
TGGTGACAACTGGGGATTCCGAAGGACAGG	0
CTTTCTCTCGTTGAGTTTCCACCCTTGGGA	0
AACGGGGCTGCGGAGATCCCCGGGAACCTG	0
CTCTAGGGGCTGGGCTTTCCCCTCTTACAT	0
CGGCTGCACCTGGACTTTCCCCTGTCTGAC	0
CAAAACTTCTGGGGATTTCCGGTCCTTTGT	0
AGGAGGACACTTGGCTTTCCTTTTCTTGGT	0
GAGGTAGTGACTGgctttcccaggatattt	0
gggcaacatagggggatcccatctctacac	0
GACCAGGGGAGGGGGTTTCCTGTTTCCCAG	0
ccccagggaaggggctttccttaagacatg	0
cctagcccctgggacttcccccttgggcca	0
ggaaaactgggggagttcccatcctgagac	0
tggaggctcagggacttcccatgtctcagg	0
CCGTGGGGCTGGGAGTTCCCTGCCCACGCA	0
AGGAGCAGGGTGGGCTTCCCTCTCAATCTG	0
GCGGCTTCCGTGGGGTTTCCAGGGCAGTCT	0
tggcctgttctggaattccctgaaggcgtg	0
TGAAGCCAGGTGGGTTTTCCATGGGTCCCC	0
GTCTCCCAGTGGGGAATTCCTGCTCTCTCT	0
gtctgagaggttgggtttccttttcctgtg	0
CACATCTTCTGtgggtttcctgttacttgc	0
CTCCTCTCATGGGGGTTTCCATTGGCCAAT	0
actgtgcttatggacattccattggtggag	0
tctgccctcctggggttcccagtccccaga	0
CTTGGGGGTGTGGGGTTCCCACAGAAAGCT	0
GGTCTCTCCTGGGAGATTCCAAGGGACAAA	0
TCCACTCCCGCGGGTTTTCCCACTTCCTCC	0
GGCGGTGGCCTGGGCTTTCCTGTCCTGCTC	0
GTTACTCTGTTGGGTATTCCAGGAAATGCC	0
cattctgaggctgagtttcctgctctgcaa	0
ATGAAAGTGCTGGAGATCCCTCCCCCATAG	0
GTGAGGAGCTGGGGCTTTCCTGAAGTCTCC	0
gattttataaggggtttccccttttgcttg	0
ccaagtgaaaggggtttccccttataaaac	0
CTCCTGCCCGTGGGGTTTCCACAGCAACTG	0
gcgctgtccactgaatttccctgtgaacct	0
AAGTTTCAATTGGATTTTCCTAGGACTGGA	0
ACTTGCATTGGGGGAATTCCTGGGTGTCAG	0
tctctaacacgtggatttcctcctctgtga	0
ccaagcaaaaggggtttccccttataaaac	0
GGTTCTCCAATGGACTTCCCCATTACCATA	0
agctgggcttgtgacttccccaaaccagac	0
AGCAAAATTATTGGCTTTCCTTGTCATgag	0
aatcatgggggtggttttccccaaactgtt	0
ccaggcaaaacgggtttccccttatccaac	0
actaaattaaggggcttccctgCAGATACT	0
TGAAGCCTTTGTGGCTTTCCCTGGAGCCTT	0
TTTCCTTTACAGGAATTTCCTGTAAAGAAT	0
AGCTGCCTGTGGGGCTTCCCCATGTGGGGA	0
CCCATGTCAGCTGGGTTTCCGCCTTCTATG	0
GGCTGGGGCTGGGGGATCCCTACAATGACG	0
CCCAAAATCTGTGAATTCCCAAACGGAAGG	0
TACCAAGACACGGGTTTTCCCTTCAGCATT	0
agcaagagaagggagtttccaggctctttt	0
attcacccctggggctttcctaccaccaag	0
TCCCAGGAAGGGGATATTCCCTCTCTGCCT	0
AAGCAGCCTTGGGGTTTTCCCTCTGGTTAC	0
CCTCTTGCTTTGGGTTTTCCCCAACTCTTT	0
cgcaaagagtgggggtttccatgctgctgg	0
TTTCTTTTTCTGGGGTTTCCTTCAAACTCT	0
tgtgctcactggggtattcccagccaatgc	0
attgatgtgcgtggttttccaagcaaaagc	0
TTGCTTCCCTCGGGCTTCCCCAGCACCCCA	0
CGTCATTTCTGTGGCTTCCCAGGGAGTCTT	0
GGGAGATATGGTGAATTTCCTGAGGGACCC	0
atgtcacttctgggcttcccacctgccatt	0
CTGAGTCATAGTGACTTCCCAGGTTGCGTA	0
CTGTCAATCCTGGGCTTCCCcaggaggtct	0
ACACCAACCAGGGACTTTCCAGCACCTACA	0
aaatgctgctgtgaatttccaaagaggaga	0
GGAAGTAGAGTGGGGTTTCCTGTCTGAAAG	0
CTGAGTGCATGGGACTTCCCAGACCTGTGT	0
aatgtgcattgtgaatttccaaaagtggat	0
CTTGTTCAGATTGAGTTTCCTGTTTCTGCC	0
tgccaccttgtggggtttccatactgcttc	0
AAGGTGGGGATGGAGATTCCTGCACCCTTC	0
ATTAACCACACGGATTTTCCTTTCCTAACT	0
GCACGACTGTGGGCATTTCCTGTGGTCGGG	0
TCAGAGGCCAGGGGGTTTCCTTGGTGTAAC	0
tttcagggcagggactttcctacttgtgtg	0
aggaggactcctgggtttccggcttgggcc	0
CGCTGAAACAGTGAAATTCCATTGGCTTTA	0
CTTGCCTGGATTGAATTTCCGCCAGCTAGA	0
CTGTAGGTTTGTGACTTCCCCTTACATTCA	0
CATGGTAGCATTGAATTTCCTGTACCATAT	0
AGCTCCGTCGGGGACATTCCCCGCCCGCAC	0
AAATGCATCTGTGACTTTCCCAAATAAGCA	0
TACACGCCCTCTGGCTTTCCTCATTCAAAT	0
tgcataaggcgtgaattccccgtggctcca	0
TTTAACCCTGCTGAATTTCCTTCAGGGCTC	0
gtttgcaaatcggggatcccctgaaccaga	0
GTGGGGGCTGGGGAAATCCCTGCTCCCTTA	0
GGACTGAGGGGGGAATTTCCTTTCCTGGCT	0
GTGTCGTGTGGGGAGTTTCCATTCCTTCAC	0
cactctgtttggggttttccctgcttcctt	0
cagtttgtctgggactttccaggtttgaac	0
AAAAGGCATAGGGGGTTCCCTAAAACTCGA	0
ctctcccctcctggattccccctcagtttc	0
AACAGGAAGTGGGACATTCCAGCCCCCAGG	0
TCAACTGTCTCTGACTTTCCTCCAAATAGA	0
tttttcaaaaggggcattcctggtagctgc	0
CCCCCTGGTGGTGGCTTTCCTCAATTCTAG	0
GATAGATATGTGGAGTTCCCCTGCCCTAAT	0
GGTGAAGCTTGGGGTTTTCCAGTTCTCGGT	0
GAAATAGAGTGGGGGATTCCGGGGTGGGCA	0
AGTCTCAAGACTGAATTCCCACAGAAAACA	0
ggggtggagtggggctttccaaagggctgg	0
ggtttcataaggggctttcccccacctttg	0
GGATGATGGATGGGTTTCCCCTGGTGTGTC	0
TCAGTCAGCTTGGATTTTCCTCCTGTCATT	0
AAGTTAGCTGGGGGGATTCCATCCTCCTCG	0
tttggtgaccctggatttcctgactccaca	0
GGAAGCAAGATGGAAATCCCTAAAACTGTT	0
GTCAGCCTGTGGGGCTTCCCAGAGCCATGA	0
AAGCCACCAGGGGGCATTCCCTTCTGGGCC	0
gtggaggtgactgaattcccatacttatat	0
ctcCCCATCACTGAGTTTCCCTCCCACCAT	0
TAAACTATGTCTGAGTTTCCAAAGTGGCTC	0
GTCCCACAATGGGAGTTTCCACCCACCTGT	0
ACTTTTAACACTGGATTTCCACTTTCGTCA	0
tcatgggggcggggctttcccatgctattc	0
ttagtagtgatgggctttccccatgttggc	0
GTGTCAACAAGGGAGATCCCCACGTTTACC	0
ccaagcaaaaggggtttccccttataaaac	0
gccacAACCCCTGGATTTCCTCAAGGGATT	0
CATTTCTCTTGGGACTTCCCAAGAACCAAA	0
TGCCGGCAGCCGGGAATTCCTCAGCACCAC	0
GCACCTGGGTGGGGAATCCCTAAGTAGGGC	0
actccctctggtggaattccagctgcacta	0
cagaaaactggggactttcccaagactgct	0
ggagtcatgctggacttccccctcaccctc	0
ccaggagttagggggttccccagacatggg	0
ggttttacagtgggttttccccctttacgc	0
AAGAGGTCAAGGGACTTTCCTCATATGAAA	0
ctgtggacatctgactttccaaactgaaag	0
AGCAGCCTAGGGGAGATTCCCTGAAACACC	0
aaagagcactgtggctttcctttttccttc	0
AGTATGAGCTTGGAGTTTCCTGTTGGATGG	0
GACAGAATGTGGGAGTTTCCCCTCCACAAC	0
AGATGTTTGTGGGTATTTCCTGGGGGGGAG	0
CCCTCTGCTTGGGGGTTTCCGTCTCATTTC	0
CTTGCTGGCCTGGGCTTCCCCTCCCCTTGC	0
TAGAATTGGTGGGAGATTCCAGGAGCAGAG	0
gcgctccctggtggcttcccattgcacttg	0
AGAAACCTTGGGGACATTCCTGCCAGCTTC	0
AGGTTGTTGCTTGGGTTTCCTAGTTCCTAT	0
TGAGCCCTGTGTGAATTTCCTCATTCTGAA	0
CTAAAGTTAGTGGGTATTCCCCAGTGGGGA	0
AGTGTCCCCAGGGGCTTCCCACAGCCCCCT	0
AACATCCTTTTTGGCTTTCCTGGCAGCCTG	0
TTAATTTTTGTTGAATTTCCTGTTTTCTGC	0
GAAACCTAGAGGGGTTTTCCTTCTGCTGGG	0
TGACTGGGTGGGGGCTTTCCCACAACTTCT	0
TACATATCAAGGGACTTCCCAGTCAGAGTT	0
CCTCCTTCCTGGGAGTTTCCTCTCACAGCT	0
CAGGCCCCGAGGGGTTTCCCCTATGGACCA	0
GTCTCTGTCTCTGACTTTCCTATTGAAGTC	0
AAGACCAGCTGGGACTTTCCTCACACTCAA	0
CCTCCCCCATGGGACATTCCCCTGGTCATG	0
TGGCTGCTATGGGGGTTTCCTGGAAGCCAG	0
GTGTGCTGCTTGGAAATCCCTTCCTCTGGT	0
GTCTACTCATTTGGATTTCCTATCTGGCAG	0
CGCCGTTGCAGTGGTTTTCCCATGCCTTTA	0
gtgacctcgggtggctttcctgccttcaag	0
aaaaccagctggggcttccctcacacgcag	0
ACTATCACAGCTGAATTTCCTTCCTTATTA	0
ATACAGTAGCTGGAGTTCCCTGGAGGCTCC	0
GTTGACTCATCTGAATTTCCTAGCCTGgct	0
GGACCTGTTGGGGACTTTCCTAGCCTCCAT	0
gcccagcctcgtgggattccaacacttaac	0
GCACTGCCTGGGGACATCCCAGCACACTCA	0
tcaTCATTGGGGGGTTTTCCATTCTGACTT	0
TCCCTAAATTTTGACTTTCCAAGCAAAATT	0
caagaggtatgtggcttccctgaagtcaca	0
CTTGCTTTTCGGGGCTTTCCTCCCAGCCTG	0
TACCTTTCAACTGAATTCCCAATATGTCAC	0
CTCATCCAAAGGGGCTTTCCCATGATCTGT	0
GCTCTTTGGGGGGATTTTCCTAAGCTGGAC	0
CTCTTTTGGGTGGACTTCCCTCCCCACTAG	0
GTTTGGTAGCCTGAGTTTCCTATGGCCAGC	0
gaggccttgatgggttttcccacttattta	0
CTGATACCCTGTGACTTCCCTTTTCTCAGC	0
AATGTGGCATGTGGCTTTCCCTCAGACTCT	0
TTAGGTGATCTTGGGTTTCCAAAATAGATC	0
CTGCTGAAGTTGGGCTTTCCTGGCCATCAC	0
caggtgatttctggatttccactgaggtat	0
CACCACCAGGGGGAGATTCCTGTTATTTGT	0
AGTGACTCCCCTGGATTCCCCCATGAGACC	0
TTGCTATAGTCTGAATTTCCAGGTTCTAAC	0
GCCCAGAAGTGTGGTTTTCCACAGTGAGGA	0
CTGGAGGAAGTGGGATTTCCTGTCATGTGA	0
TCCCTGTGGCGTGAATTCCCAGGAGTGAGA	0
atgagcggaaggggtttccccttataaaat	0
AATGACTTGGGGGAAATCCCTAAATTCATT	0
AGGCTTGGCAGTGGGTTTCCAGGGAAACCA	0
gcaggtgaaggggacttccctaaacaaccg	0
AGAGATCCTGGGGACTTCCCAGTCTGTGGG	0
CTTAACTAGCTGGGCATTCCACTGCACCAT	0
ACTCTGCTGAGGGACTTTCCCTTGTGGAAG	0
TGTGGTTATTTGGACTTCCCTTCTAAAGCA	0
tagtagaggaggggtttccccatgttggtc	0
CAAAAACCTTGGGACATCCCTGACACTGGC	0
GGACTGTGGCTGGGATTTCCTTGCATTTCA	0
AATGAAGAACGGGCATTTCCACGAGCTAAG	0
TGACCACAGCCTGACTTTCCTAGCTTCCTC	0
GCCATTCCGGGGGAGTTCCCCTCCTCCCTG	0
GTGGGCTGACGTGGCTTCCCGGAGCTGCGG	0
AGTGCAGCAACGGGATTCCCTTGCGCCCTC	0
AAGTCCCTCctgggcttcccttttcctgat	0
ACCCAGGACCCTGGCTTTCCAATCCCAGAC	0
CCCTGCTCCTGGGAGTTCCCTCAGAGAGTG	0
ACAGGAACCCCTGGGTTTCCACGCCTTTTT	0
ATGTGGGTGGCTGAATTTCCAATCTTACCC	0
AGGAGCCTTCTGGAATTCCCTGCAGGATGG	0
ATGTTCATATTTGAGTTTCCTATAGTGCCC	0
CCTGCCACATGTGAATTCCCCAGTTTCTGT	0
ttttgcgaagtgggcttccccacagtgctg	0
tcatccccaggtgagtttcccaactgagac	0
CCTAGGGAGGCTGGCTTTCCATGCAGAGGA	0
AAGTCCAGCTGTGGCTTTCCTGCCCTGCAC	0
atctatagtagggacttcccctctgtgcat	0
CCATGTTGAAGGGGTtttccaaggagcccc	0
CGGGAACACTGTGATTTTCCTTCACATCGT	0
GGGATCCTGGCTGACTTTCCGAGACTCAAA	0
aagagcaagggggactttcccagaagcata	0
GGGTCTCCAGCTGGCTTTCCAGGCCAGTGG	0
TATTAGTGAATGGAGATTCCAATATAAGGG	0
GTTGTTAGGTGGGACATCCCCTATTGAGCA	0
CTCTGAGGGTCGGACTTCCCATCCCTGCCC	0
TGGCCTTGACTGGAGTTCCCTTAACTTATA	0
GTTTTACAGTGGGACTTCCCCTCTCGCATG	0
TGTATACTGTTTGAATTTCCTGTCTATTAC	0
TCCCCTAACAGGGGGATCCCCTTCCACCCA	0
ATGTGGGAAAGGGACATCCCCTCTCTGGGC	0
TAGTCCCAACTGGAGTTCCCATGAACACAa	0
agacaagtctgggggattccagagcagaag	0
ACCTCACCTCCGGGTTTCCCTTCCCCAAAC	0
CCTTCCAGCTGTGACATTCCCAGGCGTGGC	0
tccacccagactggattccccgcccctcct	0
CAGGGGCTGGGGGAGTTTCCACATCTTCCT	0
CAGAAAGACACGGGCTTCCCTCAAAGTCAC	0
GTTCTCAGAATGGGCTTTCCTAATACTCTT	0
GGCTTCCAGACTGACTTTCCAGGGCTCTGA	0
CTCAGAAACTTGGACTTCCCTTTTCACCTG	0
GTGGTTTGCTCTGAAATTCCATGACAACAT	0
AGTGAATCATGGGCATTTCCCTGAGAGCAG	0
TCTGGCTTGTGGGACATTCCTGCAAGGCCA	0
ttcatgctcccgggctttccatgggaccag	0
actcatgtgggtgacattcctgtgggtgca	0
AGGCACTCCCTGGGGATTCCATGTCCTCAG	0
GTGGTTGGTATGGGAATTCCTGGGCCTGGC	0
TATTGAGGGTGGGAGTTTCCCTTGAAGCCA	0
CTGGGGTTTGGGGGCTTCCCTGGGCCTCAG	0
gggaagtgaagtgacttccccaggccatgg	0
ACACGAAGTCTGGAGTTCCCAGGCTAATGT	0
TGTTGTGTCTCTGGCTTTCCTCTCTCCAAG	0
gataatgatttggagttccccaacaaagga	0
AAATCTGTCACGGGTTTTCCTTCTGTGTTT	0
cagcgaccaggggacatccccagaagagag	0
TGCTGGACGTTTGACTTTCCTATTAGGAGT	0
CTCTAGGGTTTGGAAATCCCTTGTCTCCAG	0
CTGGCTAGCGGGGGCTTCCCCCCTATTTAT	0
ATTCAAAGAATGGAGTTTCCCTGCAGCTAA	0
ggttttataaggggtttcccctttctctcg	0
ACAGGCGTGGGGGACTTTCCTACTGAGGCC	0
AGGGCCTCTCGTGGCTTTCCCTGCCCCCGG	0
CTTCAGTCTCTGGGCTTTCCGGATGTGGGT	0
AGCCAAGATGGGGGCTTCCCTTGGCATGGG	0
TTTCAGGGCGTGGACTTTCCCGGATGGCTG	0
GACGTGGCCTGGGACATTCCCTGGTATACA	0
ATTCTGACCTGGGGTTTTCCATTCTATTGC	0
gacccacctttgggcttccctctcagtcac	0
ATCAGAACTTGGGAGATCCCTGAGAAGCTG	0
CACACAAACTGTGGCTTTCCCTTTACACTT	0
ggctaggggagggagttccccgacccgttg	0
ggggagcaggaggaATTTCCTTTGCTACAG	0
ttttacaaaggggagttcccctgcacatgc	0
TCTGTAATTGCTGAAATTCCCCCGAGTTGC	0
CATTGCTCTGGGGGCTTTCCCTTTGCCCAC	0
aaGGTTAACACTGAATTTCCAGTTTATATG	0
atgtgacatgctggctttccttcaccttct	0
TCGTTTGACCCTGAGTTTCCCCTGCCCACA	0
GAAAATTTGCTTGAGTTTCCTGTGTGGGCC	0
taagtttcctggggcttccccagaatctga	0
TTAGGTGGGGTGGGCTTCCCAGCTGCACAC	0
GGACATTGCTGGGGGATCCCGAGTGAGCCA	0
TGCTGGGCAGCTGGCTTTCCTCCCGTCTAG	0
agctactgatgtgagttcccaaacgcagcc	0
CTGGTTAGGTTGGGGTTCCCCAAAATAAGC	0
TGTGGGCCTCGGGGGATCCCGGGGGGCCAG	0
GCCAAATCTGGGGATTTTCCAGATGCCTTC	0
ACTGCTTCTGGGGGTTTTCCCAAGCACCTG	0
atatttggaagtgactttccttactcacat	0
TGCTGTAGCAGGGGGATTCCTAGATCTGTC	0
AGGACTTGCTCTGGATTTCCATTTGTTTCT	0
CCTCCCCAGTGGGGGTTCCCAGGTCTGACT	0
CCTCCCCACTGGGGGTTCCCAGGTCTGACT	0
TGCCCCCACGGGGACTTTCCCCAGCGCTAA	0
TTGTGCAGTGTGGGCTTTCCACATTGTCTG	0
GACGGTTGACGTGATTTTCCCAGGTGACAT	0
GTTCAGGGAGTGGGCTTTCCAGCTCCCTGT	0
ttttataaaggggagtttcccaacacaagc	0
CCCCTGCTTCCTGGCTTTCCGTCTGTGGAC	0
gtttagcgcctggggtttcctctcttcacc	0
TGACACTTCAGTGGGTTCCCATTCAATCAC	0
CCACCTCTCACTGAGTTTCCCTTTGGCTTT	0
ACTGCTGTACGGGAGATCCCATTCTGCTGC	0
agagaggaagctggattcccactctcactc	0
cacatctgcccggagttccctctacctgga	0
ACTCTCCAAAgtgagattcccagttgatat	0
gcattgacaggggacttcccagagtccaga	0
AGGCCAGACTGGGAATTTCCTCATCTCAGG	0
TAATAAACTAGGGGTTTCCCTGCAAACctt	0
ctcatcctttctgactttccaggcatcccc	0
GACACTTAAAGTGACTTCCCCTGGGTCCTA	0
CAGCACAAGTGTGAGATTCCCTCAGGGCAG	0
TGCAGTCACTGTGATTTTCCTTCTTCACCT	0
aacatgcccaggggtttcccacttaaagaa	0
GCCCTGCCACCTGGCTTTCCTGAGCACCAG	0
ACAAGACTCCGGGGCTTCCCTCTGCATGGA	0
tgcagatcttgggactttccggtctccata	0
tcatttactcttggatttccaactttttag	0
AAAACAATTTTGGAGATTCCTTGCCTCAAG	0
CAGTAGTTGAGGGAGTTTCCATTTTCATCT	0
CCAACTCAAGTGGACTTTCCTGGGTTAGTG	0
CGGGCAGTCTGGGAAATCCCTTGGAGAGCT	0
aaattttccactgaatttcctctctgtact	0
cccttccagtgtgaaattcctttaatcttt	0
cgtaggggtattggctttccttgggtcaca	0
ACCCAAACTGGGGACTTTCCAGTTCCTCTT	0
TACTCAACTTCGGACATTCCCCCAACTAGC	0
ACAATAATTagtggctttccaatacctgac	0
GACACACCCATGGACTTCCCCTTATCACTG	0
taagacccgggtgaattccctgtattacca	0
gttttataaggggaaatcccttttgtttgg	0
TAATTCATAACTGGCTTTCCGTTTACAGAA	0
CAAATCGATGGTGAGTTCCCCCGAAGGCAG	0
ATGAAGGGTAGGGAAATCCCTGATACTTTC	0
TTTCCAGGTGCTGACTTTCCCCGCCAGTCA	0
GGGAAAGGCGGGGGCATTCCTCTTCATGTC	0
ATCCACCAGCTGGGCTTTCCCTTTTGGTAG	0
acccaaaagttgggcttccctggtctcctg	0
tccttgcctctgggctttcccatgtgcctc	0
ATACAAGTCTTGGACATTCCATTTCTGTCA	0
tgccacctctgggggttcccagttccacat	0
CCAGGAGCTGCGGGTTTTCCATAGTGCTGC	0
TCTCTGAGCTGTGACTTCCCCAAATCCTTG	0
CATTAAATCTGGGATTTTCCAAGCTTTACT	0
GTGTGCCTTGTGGATTTTCCCTGGTGAGTT	0
AAAGCGAGAGGTGGATTCCCCATTCTAAAG	0
AACAGCAACACTGACTTTCCTGCTTGGGCT	0
GGCTAGAGTCTGGAGTTTCCAAATGTCCAT	0
AGAAGGGGCCTGGAGTTCCCAGGTAAGTGC	0
GCCCTCCAGTGGGGCTTTCCTGTCTCCTGA	0
TCCCCTGCACTGGAGATCCCCCTTCTGAAT	0
TGTTGATTTGGGGACTTCCCTTTGGGGCCT	0
ggctatagttgggtatttcccttctctcat	0
gaaagataaagtgacttccccaaagccaca	0
ggttttgtaaggggtttcccccttcactca	0
ctgctactgtgtgactttccacatgttgcc	0
tgtggcagattggagatcccatgccctgcc	0
ATTTTAATCGCTGACTTTCCGTAGTCGTTG	0
TTGCCTCCTTGGGACATTCCTATGAACACA	0
tagcttatcagggactttcctggtttacta	0
acttccttctctgggtttccattccgcctt	0
atgttccaaaggggattccctggctggggt	0
AAATAAATAATTGGCTTTCCATTGACAGGA	0
TGCagaagtagtgacttcccactgtcagtg	0
GTAAtgtaacttgagtttcctcatgcctca	0
AAAACAATTCCTGAATTTCCCTGCAGTGCC	0
AGTGAAACTGGGGGTTTTCCCTTACCCTTT	0
gagaacacaagtggttttcctgagcaggtg	0
ACCTGGGGGTTGGGCTTTCCTGATGTGAGG	0
CCACCTCACTGGGGCTTCCCCAGTCCCACC	0
tgtgtggagatggagtttccttatgttgcc	0
CATCAAACTTTTGGCTTTCCTTCATTATCT	0
GGAACTGTGTGTGGGTTTCCAGGCTGTGCA	0
TAAGACTCATGGGGAATTCCTAGCTTCCTT	0
ggcttgtctgtggacttccccactgtgtgc	0
gatctgagtcgggcatttccatggATGATG	0
GTAATGACTGCTGAAATTCCATAACCTGAG	0
GGTCACACTGGTGACTTTCCGGTTTCCCCA	0
GCTACTGAGTTGGAGTTCCCCATATATTTT	0
gttattctgatggggtttcctttataggtg	0
tcaactgcaagggactttcctcttttacta	0
acatgtgctggggactttccatgctcactt	0
atcagatgaactgaaattccaaagagaggc	0
TCTAGCCAACTGGACTTCCCCACACAGAAG	0
AACCATCCTGGTGACATTCCTTTGAAAATG	0
CCTTCTCAGTGTGAATTCCCAGAGGGTAGA	0
ACCATTTGCTTGGAGTTCCCCTAATCTGGT	0
GCAGCGGTGGGGGGGTTCCCTTTGCTAGTG	0
GTCACTTGGTGGGGGTTTCCATTTTAATTA	0
attagaggagctgattttccctcaacacat	0
CCTATGAAATTGGGAATTCCTTGTGGACAG	0
ggttttatcatgggtttccccttttgcaac	0
GCCTCTACTGTGGGGTTTCCTCTTCCATTG	0
AAAATACTCTGGGGCTTTCCTCTGAAAATG	0
CAGAACTTGTCTGATTTTCCTGACCCAGAG	0
AAGAGTGGAGTTGAATTTCCTCCCCCTAGT	0
TTTAGTTTTCTGGACTTTCCAGTCAGCCAC	0
cctggtacctgtgagttcccaaagacaggc	0
atgatagtgagtgagttcccatgggatctg	0
TTTGATATTCTGGAGATCCCTGTTACACAG	0
tggtttttaagggactttccccttccttca	0
AGTTATCTGAGGGATTTTCCCAGTTTGGTT	0
ccaagcgaaaggggtttccccttataaaac	0
TGTCTCACAGCTGGCTTTCCACTGAGATGC	0
gagacgctctgggacttcccctcccaagtc	0
CAGCCTGAGATGGAGTTTCCTCAATTGCTC	0
cgagcacatagggggtttccattatgtgcc	0
GCCGGAAGATGTGACTTTCCTGCAAAAGCA	0
gtgaaattgggggatatccctggaaggagg	0
TCCCTGCTTGGGGGGATTCCTCACCACGAG	0
cctccctctgggggaatcccttctaccccg	0
CAACACCTTTGGGGGTTTCCGGTTTCCCCT	0
GGCTTTCATAGGGGAATTCCTGACAGGAAG	0
GGCCCACAGCCTGAATTTCCCCCTGGTCTT	0
TTTAAAATCACTGAATTCCCAGCAGCCAAT	0
TGATGTGGTTGTGAAATTCCCACAGCTGAC	0
TATGTGAAAGTGGACTTTCCCATGTTCTAG	0
ccaccttctcctgaatttcctcctcctgcc	0
AATCACTCTAGGGACTTCCCCTAATAGAAC	0
gaggggagttggggaatccctgtttcatgg	0
AAAATCAAATGGGACTTTCCCCATTGAGTC	0
AGAGGCAAACGTGAGTTTCCAGATAGGGAG	0
TCTTGCCACTTGGAAATCCCTTGACCCGCT	0
aagtttctctggggaattcctttcagtttt	0
CTTTTCCTAAGTGATTTTCCCCAGTACACT	0
GACCTCTGCTGGGCATTTCCTGTAATGCAT	0
TTTACCCTCCTGGGATTTCCTTGTGGCCGA	0
actttaagggcggatattccccactaagtc	0
gcaaagccacctgggtttccttttcagcag	0
AGTAGCTCAAGGGAGATCCCTATGGAGCAT	0
AACAGGGGATCTGGCTTTCCCAATTCAAAG	0
TGGTAGATAGAGGAATTTCCTTATCCCCCC	0
tgctgggtttggggaattcctgcgctgact	0
tctaccaaatctgaaattccaatagcaggc	0
TAGTCTGTGTGTGAATTCCCCTGTTCAGAG	0
gagtcagctcgggagttccccaaggcaatc	0
gcaatcggaggtgacttcccaaggcccacg	0
CACCTTTCCTCTGGCTTTCCTGTGATATTT	0
agccatgtgctggggattccagtgatgaac	0
ACTATAATTTGTGGCTTTCCGGAGGGGGAG	0
acaagcgaaaggggtttccccttacaaaac	0
TCAGCTCACATGGAGATTCCACTTTCAAAA	0
AACCTTTAAAGTGATTTTCCCATTGAACAA	0
ATGAGCCAGATGGGCTTCCCGCCCCTGGAG	0
TTGGCTTTACTTGGATTTCCTCTTTAAATT	0
CTGCTTAATTGTGAATTTCCCAAACTGATT	0
tgggtcccagtggattttccacaggctctg	0
tacgataaccgggagttcccattttgagaa	0
GGCCTTCCTCTGGGTTTTCCCATTCAGGTT	0
GCAGATTCTTCGGAGTTTCCTCAAGCtgcc	0
ctctcataaagggagtttccccagcatcag	0
GGCATGCCATCTGGCTTTCCACATTGAACC	0
gaaaaacttggtgagattccagatacaagt	0
GCGCCCCACAGGGGATTTCCTTACACTTCA	0
ACATGCATAAGGGAGATTCCCAGGTAAATT	0
TTTTTTTCAAGTGAGTTTCCCTTCACACAG	0
TCCCCAGAAGGTGAAATTCCAACAAATTTT	0
TTTCTATATTCTGGGTTTCCTAAGTTGCCC	0
gataagactctggacttcccccttgctatt	0
ttttaaaaatgggagtttccctgcacaagc	0
ATCAAATCAAGGGAGATCCCCTATTGGTTG	0
ATGTTTCACTGTGGCTTTCCGCTTGGTGAC	0
taggacagctttgagtttccatccttaagt	0
TGCCTACACAGGGATATCCCCTCCATTGTA	0
ggttttacaaggggctttcccctcttttgc	0
TCAGTCAGGTGTGAGTTTCCAGAGCTCACA	0
TCCCCTTATTGTGAGTTTCCCCAAGTCAAG	0
TTTGGCAGAAGGGGCTTTCCTCGGTTCACG	0
agtcattttggggaAATCCCTCCCATGCCg	0
TTAGCAGGAACTGAATTTCCATTCCACCCG	0
aattattgtgctggatttcctactttcact	0
ATGAGACTGAGGGGGATTCCAAGCTTCCAG	0
ATTCAGATGCTGGGCATTCCTTGATTAGGG	0
TGACACAGTCGTGGGTTCCCCGGCGGGCGC	0
TTTGACAATTTTGAGTTTCCGAGGCTTGAT	0
tcacacagctgggacattccctttgggacc	0
GATTCTCACATGGGCTTCCCTCTCACTTTC	0
caccgaggaggtggaattccatcccagaaa	0
TCTAGGTTTTGGGAGATTCCCGGGATTGCT	0
CCGTACCATGGTGGCTTCCCCATGAGTCCC	0
tttcaagatgtggacttccctctaggacag	0
ATTAACCAGCTGGAATTCCCTTTTAAGTGC	0
tcaaaactgggggacattccaaggccagta	0
caataaggggttgaatttcccctcatgctt	0
ATGACCATGCCTGAGTTTCCCAGTTCAGTC	0
gcttccaagtgtggattcccagcatgggac	0
tattcccttagggactttcctcatcaggga	0
tttctagaaagggtatttcctctcacctct	0
atcggaggatgtggttttcctccctctgac	0
GAGTCAGTGAGGGAGATTCCTCAAAACAGT	0
accctgatcttggacttcccctccagaact	0
tgccaccttgtggggtttccacactgcttc	0
TCCGCCTGCTCTGAGTTTCCTCTTTCTGCA	0
CTTCTTTGTTGTGGCTTCCCTCTTGAGCTC	0
GTGGTTAAACCTGGCTTTCCCCCTCCTCCT	0
tcactggacattgggtttccaagtgtaata	0
ACACAAAGCACTGAATTCCCAAAGCATTGA	0
AGGCAAGCCAGGGGCTTTCCTATCAGCAGA	0
GACCCTTACTCTGGGTTTCCTGTTCCTGTA	0
tcctttcccagtggattcccacaggagctg	0
TGAACACCTTTTGGGTTTCCTCTAAGATCA	0
acaagctcctgtgactttccctttaactct	0
TATAATCTTCTGGAGATCCCCTCAGGGTCC	0
GAAGCAGAAAGGGGCTTTCCTTAGGGGGTT	0
CCCCTAAACTGGGACTTTCCCTCGGGCTGC	0
GGCCTCATGTGTGGATTTCCTGCCCAAATC	0
aattcattagtggagattccacactcagca	0
agtcagggcatggagttcccaagggcccca	0
gcttgagtaggtggttttccccttacagtg	0
tcaggccagtggggcttccccaccagctga	0
AATTGCCATTTGGAGTTCCCTTCTCTGAGA	0
ctgcataaggctgaattccctctggctgca	0
TACTCTCTTCTGGGTTTTCCCCGAGTCATT	0
ttgttcatgtctgaattccccaagcgaaca	0
gggcacaaaagggagattccatggctgttc	0
TGAGTGAAAATTGAATTTCCAATTGCAAAG	0
AACTGGCCATTTGGATTTCCTTTCTTAGAA	0
CGCTGCCTCTGTGACTTTCCTCCTCTTCTC	0
ttgacagtgagtgagttcccagatatctga	0
gggtttatgaggggctttcccactttgctc	0
tttgtagagacggggttcccctatgttgcc	0
ttttataaatgggagttcccgtgcacacac	0
ATCTCTGTCTGTGGCTTTCCCTACGTGCTT	0
GAATCTACATTGGGATTCCCTTGGTTAGCT	0
GGAACTGAATGGGACATTCCAAGAAATGAA	0
tcttgcaaaactgaaattccatatgcatta	0
CCTTGTGGCCTGGACTTCCCCATGGAGGCC	0
GACAGTCATGTGGGGATTCCAGCCCTGATA	0
aagaaagaaagggaaatccctacataatag	0
AAATTATAGAGTGACATTCCTATTTTCAAG	0
TGCTCCTTGGGGGAGTTTCCCCGACTGGGT	0
CAGCCTGCCAGGGGTTTCCCCTCCTTGACC	0
TGGTGGCTGGTGGATTTTCCTCAGCCATTT	0
GGACGGGGTTCGGGCTTTCCTGCAGACCTA	0
CTCACTGGATGTGGCTTCCCACCTACACAC	0
GCCATTGTCAGTGGATTTCCACAAGTCTTG	0
TTCATAAGAATTGAATTTCCTGTGCTGAGT	0
gatcacaagtgggagattcctctgagccat	0
GTGGCAGTCTCTGAATTTCCCCAAAAGCTA	0
gcttgagtaggtggttttcccctcacagtg	0
TAAGGCCTTTGTGGTTTTCCTTTTTAATGT	0
TGGTATAACAGGGGCTTTCCTAACCAGCCT	0
TCGTGGCTCCCTGAGTTTCCTGGCACTTCT	0
CCACCCACATCTGAGTTTCCGCCACTCCAA	0
TGTAAAGCTAGGGGTTTTCCCTTTTTTTTT	0
TTGCCCCAGGCTGGATTTCCGGCTGCTCTG	0
CTTGGCAGATGGGAGTTCCCCTGTTTGCAA	0
atccattcccttgagtttcctccacggtgg	0
aacccagtttgggagtttcccTTAATAGCG	0
ggaaactactgggcatttcccagagcgagc	0
CCTTCAGAGAGGGGTTTCCCCATCAAGAGA	0
AAATCAGATTCTGGATTTCCAGTGGACCCC	0
GCTGAGGATTGTGGGATTCCTCCAAATCTT	0
GGGTCACCCACGGGCTTCCCTTCTTGCTGG	0
AGGAGTGGGAGTGGGTTTCCATGGCAATGG	0
TGAACTGCAATGGGGATTCCTCCTTCTGGT	0
TGAGAATGGGTTGGGTTTCCTTAATGAAAC	0
CTGGGCCTTCTTGGCTTTCCTGGCCACAGT	0
CTAGGACGCTTTGGCTTTCCCCCTCTGGTA	0
GTGGTCCCCTGGGACTTTCCAGGCACTGTG	0
gtcaggtgcctgggatttcctctcaggtct	0
TGCACCCCAGTGGGGTTTCCATTTCTAACT	0
ACCCGGAAATCTGAAATTCCTCTGTGGTCT	0
gaccaatcagggggcattccttgttcaagc	0
CAAATACAAGGTGAGTTCCCTGGCCCTCTA	0
TTTTTAAAAACTGACTTTCCACGTGCTTTG	0
ACCAGGGGTCCTGAGTTTCCTGTATTTCAG	0
GTCTGTGGTTGGGAGTTCCCCCGTTTTCAT	0
TCTGTTTGGACTGGGTTTCCTATCATTTGC	0
ACCAGGGGTCCTGAGTTTCCTGTATTTCAG	0
ggtgggcgctgggtatttcccttcTTACTG	0
gcacgctctctggggttccccctcctctgg	0
gctaggcagggggagttccctcttgcttgg	0
ccaagcgaaaggggtttcccattataacac	0
CCACTGACCATGGGCTTTCCTTCCTGCTTG	0
CCTCTTCAAAGTGGCTTCCCCTTGGCAGAG	0
gtcttcagcagggactttcccttctagagc	0
gcgtgcccaagggactttccagacctcccg	0
aaatcacagcctgaatttccacatttcata	0
GACCAATGTAGGGGGATTCCACCCCATGAG	0
CCCACTGTGTTGGACATTCCTTCTGCCATC	0
GGTGCGGCTTGGGAGTTTCCTGTTTGAGTC	0
AATACAGAGAGGGATTTTCCTTGCATTGTC	0
Ttattgcaggtggggttccctgggaagcag	0
CAGAGTCGCCCGGGGATTCCTCTCTCCACC	0
gatgaagtaatggactttccccaaaaagga	0
ggttttataaggggtttccctttttccttg	0
ttttaaaaacgggagtttccctgcacaaat	0
GCCCAACATTTTGAATTTCCCATACTGTAC	0
GTGCTGGCCAGGGGCTTCCCAAGGCAGCTG	0
CACCCAGAAATGGATTTCCCCTCAGAGCTC	0
GCAGagagttgtggcttcccctctcttgaa	0
atcacgggggcggacttcccctttgctgtt	0
TTACGTAATTCTGAATTTCCACCCCTAAGC	0
tcacacaaatgggagtttcctgggggccct	0
TCCTGAGGTTGGGTATTTCCTAGACTCTTT	0
GACCTAAGGTGTGAAATTCCAAGAACACCA	0
AAACTGCCTTGGGGCTTCCCAGGCAAAATC	0
ACCACCCTCAGGGGCATCCCCTACTATCAA	0
ttgaaagtttgtggctttccctgaacttcc	0
CTGCTGGGGCTGGGGTTCCCATGGGGGAGA	0
ggccgatgtggggggatcccctgaggtcag	0
gcctgagtaggtggttttcccctcacagtg	0
CACAGGTTTTGGGGATTTCCTACTTAAGGG	0
CCATGCTTCGGTGATTTTCCATCAGTGGTA	0
caccccATTATGGGGTTTCCACGGTCTTTG	0
GCTACACTTCCTGAATTTCCACACTCTGCA	0
GAGAGGGATTGTGGATTTCCGTTAATAGTT	0
TTCCCAGTTGGTGAATTCCCCACCTTGGGG	0
ccaagtgaaaggggtttccccttataaaac	0
CAAGAACAGCGGGGGTTTCCTGGCCCTTCA	0
GGTAAAAGCTGGGACTTCCCCTTTTTTTTC	0
ttttataaaggggagttcccctacacaggc	0
TGATGGCTAACGGACTTCCCAGTGCCCTGT	0
GGGTGTCCCGCTGACTTTCCCCAATAAAAA	0
tggaaagggtgggcatttcccagaactgag	0
GGCATCAGTGTGGGTTTTCCCTGGGGACAT	0
CATTTACTAGGTGAATTTCCCCTCCCTACC	0
ttgactgggtttggctttccatgtggttcc	0
TTAGCCTCCTTTGGCTTTCCAAagggccga	0
ATGACATAGTCTGGGTTTCCTGCCCTAGAC	0
ttttaaaaaggggagtttccctgaacgagt	0
cctttagaatgtggttttccccactgctgt	0
CCAAATGATGTGGGATTTCCTGTTCTGTGT	0
GAAAATACCTTGGGAATCCCTAATTCACTC	0
ACTAAACACAGGGACTTCCCCTTTGCTACA	0
CGTGACCTGGCTGAATTCCCTCGCCTCTCC	0
caagcgaaaggggaaatcccttataaagcc	0
GCTTCTCTTAGGGGCTTTCCATGTGTGGCT	0
AGTTTACTTGCTGAATTTCCCATACAGAGA	0
gagggggttgtggagatcccgatttatagc	0
TTATCTGGCTCTGGCTTTCCACGAGCAGCA	0
TCCACCCTAGGGGACTTTCCCTAAACACTG	0
ATGGTGAGTGGTGACTTTCCTTCCTTCTGC	0
TCACTCAACCCTGGCTTTCCTATTTCAGCT	0
TGGGTCAACAGGGACTTCCCTAAGGGGACA	0
CTTCCCTAAGGGGACATTCCTCTAAGCCAA	0
ATAACTTTAAGGGGGATCCCCAAGATGACA	0
GACGCCAAGCCTGGCTTTCCCAGCTTCCTC	0
ggtgagtcacctgggtttcctttttgcttt	0
CTGTGGGCATGTGGCTTCCCACCAGCCCTG	0
atcagaaggcctgggtttccatcccagttc	0
ATGACTCTGCCTGGGTTTCCTCTTTTCTTT	0
cacaagattcgtgacttccccagttgcttc	0
tgacggttgtttgactttcccatgcggggg	0
TTAAGTTGGGTTGGCTTTCCAACGTGTTAA	0
CAGAATCAGACTGAATTTCCAAGAGCTGTT	0
taccaagttgtgggtattcctgtatggcaa	0
aacactggatgggacattcctgcacatgca	0
CAGAGGCAGCCTGGCTTTCCCTGGAGGCCC	0
tgcattttcggtggcttccccaactgtgct	0
TGTTTTCCTGGGGACATCCCTGCCCTaaca	0
GGACCATCCCTGGGGATTCCAAAGTATTAC	0
AAGTGCACCCTGGACTTTCCAAGTGGGTGT	0
TGGGATGCAGGGGACTTCCCAGCCCCCCCA	0
ATCTAACTGAGGGGAATTCCTAGCCACTTT	0
AGTCCGGGTTGTGGCTTCCCATCTCCAGGC	0
TAGCTAGACTGGGGCTTTCCCACAGtttga	0
CCTGTGGTTTGTGGGTTTCCTTTGGTGTAT	0
GCCACCTGGAGGGCATTTCCAGAACTGCTT	0
CTAAACAGGCTGGAGTTTCCTGAACGTCCA	0
cagagaggaggggagattccaacgcagaag	0
CCTAAAGTATTTGGCTTTCCCCATTGTTCA	0
CCCTCAAGATCTGGGTTTCCATTACCCCTG	0
agcatggagctggggtttcctgctaaccac	0
attacccagatgggtttcccttgaggagtt	0
AGGAAACAAAGGGGCTTTCCAGTGCTTTTT	0
AGGCTGAGGCGGGGCTTCCCCACAGAGAAG	0
GTGACTCTGCTGGGCTTTCCGAGGGACACA	0
GGTGGAGGCAGGGAGTTCCCCTCAAGAGTA	0
tatcatgctgttggatttcctatttgtctc	0
ATATCTCTATTTGGCTTTCCAGCCAGAACT	0
CTCTGCATCTTGGGGTTTCCTTGCAGATCC	0
CCCCGTTGGGGTGGAATTCCAGGCTGTATT	0
GACTGCTGCTTTGAATTTCCCTGACATGAG	0
tgcccGAACAGTGGGTTTCCTAGTTGACGG	0
AATTCAGAAAGGGACTTCCCCATGAGCTGA	0
AGCTGTCAGTGGGGCTTTCCTGAGGTGGCA	0
TCCCACTAGAGGGGGATTCCTTCCAACTTA	0
TACTGAGGCTCTGAATTTCCCAAGTTGGAT	0
AAAGATGGAGTTGGATTTCCAGGAAAACTA	0
GCCTGTTTTGGGGACTTTCCAGCAATCTGG	0
tgatggttttgggagttcccctgcacaagc	0
agtcattgctggggctttccccacaccaaa	0
tgcaaattcttgggctttccagcaatctgt	0
gcttggatcttggacttcccagctcccaga	0
TCAAAAGAATGGGGAATTCCTGTTAGGCCC	0
agacagtatccggattttcctttggggaac	0
CAAGGACTGAGTGGCTTCCCCATGTGTGCC	0
tgaagggtctgggactttccctatttgcag	0
GGCTGGGGAGGGGATTTTCCAGGGCCTTGC	0
ccaaatgtgtggggttttccccacacacct	0
caaatgtcttggggttttcccccaccaaca	0
[truncated: 10,658 more rows]
