# Supplementary material for: Relationship between histone modifications and transcription factor binding is protein family specific
Source: Genome Res. 2018 Mar;28(3):321–33. doi: 10.1101/gr.220079.116 (PMC5848611; doi:10.1101/gr.220079.116)
Supplement: Supplemental Material [file supp_gr.220079.116_Supplemental_Material.zip › Supplemental_Material/RELA/RELA_pwm.txt]

MEME version 4

ALPHABET= ACGT

strands: + -

Background letter frequencies (from
A 0.25 C 0.25 G 0.25 T 0.25 

MOTIF RELA
letter-probability matrix: alength= 4 w= 10 nsites= 20
0 0.222222222222222 0.611111111111111 0.166666666666667
0 0 0.944444444444444 0.0555555555555556
0 0 1 0
0.611111111111111 0 0.388888888888889 0
0.555555555555556 0.166666666666667 0.222222222222222 0.0555555555555556
0.111111111111111 0 0 0.888888888888889
0 0 0 1
0 0.111111111111111 0 0.888888888888889
0 1 0 0
0 1 0 0
