# Supplementary material for: Relationship between histone modifications and transcription factor binding is protein family specific
Source: Genome Res. 2018 Mar;28(3):321–33. doi: 10.1101/gr.220079.116 (PMC5848611; doi:10.1101/gr.220079.116)
Supplement: Supplemental Material [file supp_gr.220079.116_Supplemental_Material.zip › Supplemental_Material/RFX5/BS.bed]

chr11	3936229	3936244	TTCCCTAGTGACTAA	1	+
chr13	64484904	64484919	TGCCATGGCAACAGC	1	-
chr14	34963067	34963082	CTGCCCAGCAACTGC	1	-
chr2	7867387	7867402	CTGCCCAGCAACCAC	1	-
chr8	86858721	86858736	CTGCCCAGCAACTGC	1	-
chr9	27897335	27897350	TCTCATAGCAACCTA	1	+
chrX	42598676	42598691	TGCCATGGCAACAAG	1	+
chr10	17067773	17067788	TGTCATAGCAACACA	1	-
chr10	29925414	29925429	CCCCATAGCAACCAA	1	+
chr11	14353611	14353626	ATTCCCAGCAACTGG	1	-
chr13	24306039	24306054	TTCCCTAGTGACTAA	1	-
chr13	28704652	28704667	TGCCATGGCAACTGC	1	+
chr14	88480389	88480404	CCTCCCAGGAACTGG	1	+
chr17	59647765	59647780	TTCCATAGTAACAAG	1	+
chr1	198610743	198610758	TGCCATGGCAACTGG	1	+
chr1	6865322	6865337	TTCCCTAGTGACTAA	1	+
chr1	92967934	92967949	GCCCCTGGCAACCAT	1	-
chr22	36494114	36494129	TTCCCTAGTGACTAA	1	+
chr3	111622270	111622285	GCCCCTGGCAACAGA	1	-
chr3	98260692	98260707	TAGCACAGCAACTAT	1	+
chr5	162196251	162196266	CACCATGGCAACCAG	1	-
chr9	2764562	2764577	CTGCCTGACAACCAC	1	-
chrX	124870455	124870470	CCCCATAGCCACCAC	1	+
chr10	60808431	60808446	CAGCCTGGCAACAGA	1	-
chr10	76349186	76349201	TTCCATGGCAACTGC	1	-
chr11	115927902	115927917	TTTCATAGCAACTGA	1	+
chr11	132118779	132118794	GTCCCTGACCACCAC	1	-
chr11	65473930	65473945	CTGCCTGGCAACGGG	1	-
chr11	87839329	87839344	TTCCATGGCAACAGC	1	+
chr12	14570797	14570812	CTGCCCAGCAACAGG	1	-
chr13	98174144	98174159	TTCCCTAGCAACAGC	1	+
chr14	76032753	76032768	GGGCCCAGGCACAGA	1	+
chr15	101488467	101488482	CTGCCCAGCACCAGG	1	+
chr16	29733048	29733063	CCGCCTGGCAACGGG	1	+
chr17	31553172	31553187	TTGCCTAGTAACAAA	1	+
chr17	75880312	75880327	CTCCATGGCAACAGC	1	-
chr18	13194445	13194460	TTCCATAGCAACAGC	1	-
chr1	165847392	165847407	ACCCCTGGCAACCAC	1	+
chr1	199241924	199241939	TTTCCTGGCAACTAA	1	+
chr1	221950067	221950082	TGCCATGGCAACATC	1	-
chr1	229483495	229483510	GCCCCTGGCAACAGC	1	+
chr1	30788539	30788554	CTGCCTGGTGACTGC	1	-
chr1	51887821	51887836	TTCCATAGCAACAGT	1	-
chr1	6423333	6423348	CTGCCTGGCAACGGG	1	-
chr1	68113842	68113857	ACCCTTGGCAACCAC	1	-
chr1	87511687	87511702	TTCCCTGGCAACCTG	1	-
chr1	90708931	90708946	CTGCCCAGCAACTGC	1	-
chr20	47349982	47349997	CCCCATAGTAACAGC	1	-
chr21	34576423	34576438	TTCCTCAGCAACCAC	1	-
chr3	140625771	140625786	CTGCCCAGCAACTGC	1	-
chr3	150317530	150317545	TGCCATGGCAACACC	1	-
chr3	4468552	4468567	CTCCATAGCAACTGT	1	+
chr4	146098380	146098395	TTACCTAGCAACAGG	1	+
chr5	96050728	96050743	TTGCCTAGCAACTGT	1	-
chr6	130436285	130436300	TTCCCCAGTAACAAG	1	-
chr6	25995939	25995954	TTCCCTAGTAACTAA	1	+
chr7	1180294	1180309	TTACATGGCAACAGA	1	-
chr7	130910808	130910823	CTCCCCAGCCACTTC	1	+
chr7	37351056	37351071	CACCATGGTAACCAG	1	-
chr7	50308080	50308095	ACCCCCAGCAACCAC	1	+
chr8	95232937	95232952	CTGCCCAGCAACTGC	1	+
chr9	140013354	140013369	CTGCTTGGCAACAGG	1	-
chrX	130950957	130950972	GGCCCTGGGGACAGG	1	-
chrX	13274867	13274882	CTGCCTAGCAACAGC	1	-
chrX	144631182	144631197	CTTCTTAGCAACAGA	1	+
chrX	40330293	40330308	GGCCCCAGCAACAGT	1	-
chr11	329601	329616	CTGCCCAACAACCAA	1	+
chr11	33369208	33369223	CTGCCTGGCAACAGG	1	+
chr11	3926419	3926434	GACCATGGTGACAGC	1	+
chr13	74862159	74862174	TGCCATGGCAACTGT	1	+
chr15	75176401	75176416	GTGCCCAGCCACAAG	1	+
chr16	84670772	84670787	CCCCATGGGCACATG	1	-
chr16	85401394	85401409	TCTCCCAGCAACAGC	1	-
chr17	6735068	6735083	CTCCATGACAACAAG	1	+
chr19	40169854	40169869	CAGCACAGTCACAGG	1	+
chr1	154545484	154545499	CACCATGGCAACAGC	1	-
chr1	249086656	249086671	CTGCCCAGCAACTGC	1	-
chr1	9449082	9449097	TTCCCCAGGGACAGA	1	-
chr20	5639719	5639734	TCCCATGGCAACAGC	1	+
chr21	36359599	36359614	TTCCTCAGCAACTGG	1	-
chr2	118444504	118444519	ATCCATGGCAACAGG	1	+
chr2	179279577	179279592	CCCCCTAGTGACCAA	1	+
chr2	228250492	228250507	TTCCCCAGCAACAAC	1	-
chr3	32501835	32501850	TTCCATGGCAACAGA	1	-
chr3	72034107	72034122	CTCCCTAATAACTAA	1	-
chr4	148721541	148721556	CTCCCCAGCCACAAG	1	-
chr4	87281245	87281260	TGCCATAGCAACCCC	1	-
chr6	10528523	10528538	TTCCACAGCCACACC	1	-
chr6	15305850	15305865	TCCCCTAACCACAGC	1	+
chr6	32407552	32407567	TCCCCTAGCAACAGA	1	+
chr6	32591632	32591647	CTCCTCAGCAACCAC	1	+
chr6	87825261	87825276	CTGCCCAGCAACTGC	1	+
chr7	104938644	104938659	CCTCTTGGCAACTAC	1	+
chr9	66458491	66458506	CCCCCCAACAACAGC	1	-
chrX	11786354	11786369	GCTCCTGGCAACCAC	1	+
chrX	53383276	53383291	TTGCCTAGCAACAGT	1	-
chr11	107729556	107729571	CCGCACAGGCACCGC	1	-
chr11	113247001	113247016	TTGCCTAGTAACAGC	1	+
chr12	98910486	98910501	TTTCCCAGCAACAGG	1	+
chr14	89960575	89960590	TTCCATGGCAACAGC	1	-
chr16	67200893	67200908	CACCCTAGCAACAGG	1	+
chr17	47753736	47753751	AACCATGGCAACAGG	1	+
chr17	8057591	8057606	CCCCACAGTAACCAG	1	+
chr19	49285868	49285883	TTGCCCAGCCACTAG	1	+
chr22	32323207	32323222	TGCCATGGCAACAGA	1	+
chr2	461122	461137	CTGCCCAGCAACTGC	1	+
chr4	120376005	120376020	CCGCCCGGCCACCGG	1	-
chr5	173070947	173070962	CATCCTGGCCACAGC	1	+
chr6	118886735	118886750	CTCCTTGGCAACAGC	1	-
chr6	139613345	139613360	TCCCCTGGCAACAGC	1	-
chr6	149461344	149461359	CACCCCAGCACCCGC	1	+
chr6	90081840	90081855	CAGCCTGGCAACAGT	1	+
chr7	128800233	128800248	TGCCATGGCAACAGC	1	+
chr7	23635158	23635173	CTGCCCAGCAACTGC	1	+
chr8	29743411	29743426	TGCCATGGCAACAGT	1	+
chr8	86158392	86158407	TTGCCTAGTAACAGC	1	+
chr9	126102929	126102944	TTGCCTAGCAACAGT	1	-
chr10	35438750	35438765	CTCCCTAGCAACACC	1	+
chr11	9635928	9635943	GTGCCCAGTAACCAG	1	-
chr12	120883998	120884013	GGGCCTGGGAACAGA	1	+
chr12	54653429	54653444	TGCCATAGCAACTGG	1	+
chr14	53196893	53196908	CAGCACAGGAACCAG	1	-
chr15	77896829	77896844	CTCCCTGGCCCCTCC	1	+
chr16	29675604	29675619	TGCCATGGTAACAGG	1	-
chr19	21579920	21579935	TGGCCCAGCCACATC	1	-
chr19	36050386	36050401	CTCCCTGGGGACTGG	1	+
chr20	31109798	31109813	TCCCACAGCAACTGC	1	+
chr20	57483030	57483045	TACCATGGCAACAGA	1	-
chr22	43547332	43547347	CCCCATGGTGACCGG	1	-
chr2	218298965	218298980	CTGCCTGGTAACAGA	1	+
chr2	46137054	46137069	CTCCATGGCAACCCC	1	-
chr2	96808312	96808327	ATCCCTGGTGACAGG	1	+
chrX	102024040	102024055	TGCCATAGTAACCTG	1	+
chr10	104434072	104434087	TTCCATAGTAACCAA	1	+
chr10	18940431	18940446	ATGCTTAGTAACTGA	1	+
chr10	70360270	70360285	GAGCTTAGCAACTCC	1	-
chr10	87706600	87706615	CTGCCTGGTGACCTG	1	+
chr11	102980163	102980178	ACCCCTGGCAACCGC	1	+
chr11	62537482	62537497	TGCCATGGCAACCAC	1	+
chr11	63639740	63639755	GCCCTTGGCCACAGA	1	+
chr12	120799689	120799704	TGCCATGGCAACCGG	1	-
chr12	53693425	53693440	TCCCTTGGCAACCAG	1	-
chr14	23067301	23067316	TTCCTCAGCCACAGA	1	-
chr15	90863536	90863551	AGCCCTGGGAACTGG	1	-
chr15	91429016	91429031	TTGCCCAGGCACAGA	1	-
chr15	93206757	93206772	TCCCACAGCAACAGA	1	+
chr18	32621269	32621284	TGCCATGGCAACAGG	1	+
chr19	3857846	3857861	CTCCATGACAACAAG	1	+
chr19	41098219	41098234	TTCCCTAGCAACAGC	1	+
chr1	113009006	113009021	CTTCCTGGCCACTGA	1	-
chr1	224180466	224180481	CCGCCCGGCCACCCG	1	-
chr1	234033199	234033214	TGGCTTAGCAACTGC	1	+
chr1	234446080	234446095	TGTCCTGGGAACAAT	1	+
chr20	39762655	39762670	GGGCATGGGCACAGG	1	+
chr20	42365606	42365621	TGCCATGGCAACAGT	1	-
chr20	55043553	55043568	CTCCATGACAACCGG	1	+
chr4	95128677	95128692	TACCATGACAACAGC	1	+
chr7	106065747	106065762	TAGCTCAGCAACTCC	1	+
chr7	45808526	45808541	CCGCCCGGCCACCCG	1	+
chr10	119412860	119412875	CACCTCAGCCACTGC	1	+
chr10	22292716	22292731	TCTCCTAGCAACCGC	1	+
chr10	30638097	30638112	TTGCCCAGGAACTGT	1	-
chr19	29768314	29768329	CCTCCCAGGGACAGG	1	-
chr1	714189	714204	CCGCCCGGCCACCAG	1	-
chr22	42833919	42833934	CTTCCTGGGCACCGC	1	+
chr3	23803934	23803949	CTCCCTGGCAACCAA	1	+
chr3	9209900	9209915	CAGCCTGGCCCCAGG	1	+
chr4	71554000	71554015	TCCCCCAGCCACTCC	1	+
chr5	110074613	110074628	CTCCCTAGCAACCGT	1	+
chr8	101170612	101170627	CTCCCCAGCCCCTGG	1	-
chr8	101464395	101464410	TTGCCTAGCAACCAG	1	+
chr11	73691426	73691441	CACCATAGCAACTAC	1	+
chr13	45009567	45009582	TTGCCTAGCAACAGT	1	+
chr16	17164934	17164949	CGCCATGGCAACCGG	1	+
chr16	58533839	58533854	CACCCCAGCCACACA	1	-
chr17	36981829	36981844	TGCCATGGCAACACA	1	-
chr18	46201843	46201858	TCCCCTGGTCCCAGC	1	+
chr19	19774826	19774841	GCCCCTGGTGACAGG	1	-
chr19	50703485	50703500	CTGCCTGGTAACTGG	1	-
chr1	183440946	183440961	TGCCATGGCAACTGG	1	-
chr1	27426264	27426279	CACCCTGGCCACCAC	1	-
chr1	53308546	53308561	AACCATGGCAACCCC	1	-
chr2	233965081	233965096	GGGCCTGGGAACCAG	1	-
chr2	48541338	48541353	CAGCCCGGGCACAGG	1	+
chr2	61292764	61292779	TCTCTTAGCAACCAG	1	-
chr2	8818991	8819006	TGCCATGGCAACCGC	1	-
chr6	32939738	32939753	CTGCCTGGTGACTGA	1	+
chr8	95961862	95961877	GGCCCCGGCCCCAGC	1	-
chrX	129216405	129216420	CACCCTGGGAACTGG	1	+
chr11	116969259	116969274	CTCCATGGCAACCGC	1	+
chr11	71791858	71791873	CTCCATGGCAACTGC	1	-
chr12	38710674	38710689	TCCCACAGCCACTGC	1	-
chr12	82752415	82752430	TCCCTCAGGAACTGC	1	-
chr14	70234322	70234337	CCTCCCAGCAACCCC	1	-
chr15	34517306	34517321	CGTCATGGCAACAGC	1	-
chr15	78441715	78441730	CTCCGCAGCAACAGC	1	-
chr15	79269815	79269830	CAGCCTAGCAACCCA	1	-
chr19	12900828	12900843	CGCCATGGCAACAGG	1	-
chr19	42381221	42381236	GGGCCTGGGGACAGC	1	-
chr22	32058347	32058362	CCGCTTGGCACCTGC	1	+
chr22	36635678	36635693	CTCCCCAGCACCACC	1	+
chr2	232410393	232410408	CAGCCCAGCCACAGG	1	-
chr3	32726628	32726643	CGGCGTGGGAACTGC	1	-
chr4	492547	492562	CTGCCTGGCAACAGA	1	-
chrX	48774765	48774780	CACCATGGCAACCAG	1	+
chr16	58529201	58529216	TGTCCTGGCAACAGC	1	-
chr1	24286203	24286218	AGCCCCAGCAACAGG	1	+
chr22	25859242	25859257	CTTCCTGGCAACAGG	1	-
chr2	172967554	172967569	CGGCCCAGCCACCCC	1	-
chr3	66437367	66437382	CAGCCTAGCAACCAC	1	+
chr4	3108460	3108475	TTCCCCAGCCACCCT	1	+
chr9	6757493	6757508	GGTCCCGGCCACCGG	1	+
chr10	25305087	25305102	TTCCACGGCAACCGC	1	-
chr17	8055904	8055919	CAGCCCAGCACCAGC	1	-
chr19	7198082	7198097	CCCCATGGGCACACA	1	-
chr1	109969233	109969248	GTCCCTAGCAACCAC	1	-
chr1	167905336	167905351	AGCCATGGCAACAGG	1	+
chr22	21271753	21271768	AGCCACAGCAACAAA	1	-
chr2	101618667	101618682	TTCCCTAGCCACACC	1	+
chr12	112563159	112563174	AGCCCTGGCCCCTGC	1	-
chr14	75643624	75643639	CACCATAGCAACCAA	1	+
chr17	41855731	41855746	CGCCATGGCAACGGG	1	-
chr17	8054622	8054637	TTCCCTGGCGACCGT	1	-
chr19	10870533	10870548	ACTCCTGGCAACCAC	1	-
chr19	1383860	1383875	GGCCCCGGGAACCCG	1	+
chr19	19729699	19729714	TGCCTCGGCAACCCC	1	-
chr19	36103591	36103606	CTGCCCGGCAACCGA	1	+
chr1	249133188	249133203	TTGCCCAGCAACTTG	1	+
chr1	26856167	26856182	CGCCCCAGCCCCCGC	1	-
chr1	31538667	31538682	TGGCATGGCAACCAG	1	-
chr2	27603841	27603856	TCCCCCAGGGACAGG	1	-
chr7	102082377	102082392	GGCCCTGGGAACAGG	1	+
chr9	88357152	88357167	AGCCCCGGCCACCGC	1	+
chr16	57278992	57279007	CACCATGGCCACCGC	1	-
chr17	79895320	79895335	TCCCCCGGCCCCCGG	1	+
chr18	60190032	60190047	CCCCACGGCCCCAGC	1	+
chr1	110527234	110527249	CACCCTGGGAACTTC	1	+
chr1	151319880	151319895	CTGCCTGGTAACAGA	1	+
chr1	38158149	38158164	CTCCACAGTCACAGG	1	-
chr22	39268389	39268404	TTCCCTAGCAACCGC	1	-
chr2	202316322	202316337	CTCCACGGCCCCAGC	1	+
chr3	16306563	16306578	CTCCATGGTGACCGC	1	-
chr3	172468332	172468347	CCTCCTGGCCACATC	1	+
chr5	149340076	149340091	CACCCTGGCCACAGG	1	+
chr11	73490600	73490615	GGCCCTGGGAACCGA	1	+
chr12	121124249	121124264	CAGCCTGGCACCCAC	1	+
chr14	36295671	36295686	CAGCCCGGCCACCGC	1	-
chr17	38375067	38375082	TGTCATGGCAACAGA	1	-
chr1	161155324	161155339	GGCCCCAGCAACAGT	1	+
chr22	38240361	38240376	AACCACGGCAACCGA	1	+
chr22	38453106	38453121	TGCCATGGCAACCGC	1	+
chr3	122134364	122134379	AGCCATGGCAACCAA	1	-
chr5	176884857	176884872	TTCCCTGGCAACCAC	1	-
chr7	112090275	112090290	GGCCCCGGCCCCAGC	1	+
chr7	130080999	130081014	GCCCTTGGCAACCAT	1	-
chr7	74508935	74508950	TTGCCTGGTAACAGC	1	-
chr11	67273605	67273620	TGCCCTGACAACACC	1	-
chr11	82867803	82867818	CTTCCCAGCCACTGA	1	-
chr12	117257438	117257453	TTGCCTGGCAACGGG	1	-
chr16	25123032	25123047	TACCCCAGCAACCTC	1	-
chr17	17380182	17380197	TTGCCTAGCAACAGC	1	+
chr19	18439487	18439502	CTCCCCAGGAACCAG	1	-
chr1	16563710	16563725	CTCCATGGCAACAAC	1	-
chr1	184723942	184723957	GTCCCCAGCGCCAGC	1	+
chr1	228674183	228674198	CTGCCTGGCAACAGA	1	+
chr3	48514648	48514663	CTCCCCGGCCCCCGC	1	-
chr6	28864201	28864216	TTGCTTGGTAACAGA	1	+
chr7	39989181	39989196	TGCCCCGGCCACCTC	1	+
chr11	62323753	62323768	CTGCCCAGCAACCAC	1	+
chr17	47866542	47866557	GGCCCCGGCCCCAGC	1	+
chr1	154927847	154927862	CACCATGGCAACCAC	1	+
chr3	98620582	98620597	CCCCCTAGGCACCGC	1	+
chr7	6120976	6120991	CGGCCCGGCCCCCGG	1	-
chr15	40075018	40075033	TTCCCTGGCAACCAG	1	+
chr19	1039887	1039902	CTGCCTGGGACCTGC	1	+
chr19	17622807	17622822	GGCCACAGCCACCGC	1	+
chr1	55353067	55353082	GTCCCTGGCACCCCC	1	-
chr7	74267301	74267316	TTGCCTGGTAACAGC	1	+
chr9	117160269	117160284	CTCCCCAGTAACCAC	1	+
chr9	137341661	137341676	TTCCCTGGCAACCAC	1	+
chr11	13298910	13298925	CGGCTTGGGCACCGC	1	+
chr11	67205601	67205616	CTCCCCGACCACTGC	1	-
chr3	44379858	44379873	CACCCTGGTAACTGC	1	-
chr9	95527235	95527250	CCGCCCGGCCCCCGG	1	+
chr16	89766707	89766722	TGCCATGGCAACCGG	1	+
chr17	1552155	1552170	CGGCCCGGGCACCAG	1	-
chr17	80231585	80231600	TCCCCTAGCAACCCG	1	+
chr19	2476305	2476320	CTCCCTGGGGACTGC	1	+
chr2	220507292	220507307	TTGCCTAGCAACTAT	1	-
chr17	19265871	19265886	TGCCATGGCGACCGC	1	-
chr19	41035259	41035274	GCCCCTGGCAACCGC	1	+
chr19	51611900	51611915	TGCCATGACAACAGT	1	-
chr9	96928511	96928526	CCTCCCGGCGACCGC	1	+
chrX	48815700	48815715	CGCCCCGGCAACAGC	1	+
chr12	6873578	6873593	CCACCTGGCAACAGG	1	+
chr21	35014129	35014144	CGCCATGGCAACCGG	1	+
chr19	56165277	56165292	TGTCTCGGCAACCAC	1	-
chr7	100027070	100027085	TTCCTCAGGAACAAG	1	+
chr17	40829226	40829241	TGGCTTGGTGACAGC	1	+
chr17	80656644	80656659	TGCCCTAGCAACTGC	1	-
chr21	44772562	44772577	CTGATTGGCCACAGG	1	+
chr6	33377936	33377951	CACCCCAGCCCCAGG	1	+
chr19	40931744	40931759	GGGCCTGGGAACAGA	1	-
chr7	100797577	100797592	AACCATGGCAACCAG	1	-
chr19	40324373	40324388	TCGCCTAGCAACAGC	1	-
chr16	103795	103810	CCGCCCAGCCACTGG	1	-
chr9	130497772	130497787	GGCCACGGTAACTAG	1	+
chr19	10828591	10828606	CCCCCTGGGGACCGT	1	-
chr17	79196771	79196786	CAGCCTGGCACCACC	1	+
chr19	13958157	13958172	TGCCATAGCAACCCC	1	-
chr11	67276244	67276259	TCCCATGGCAACAGG	1	+
chr17	7118029	7118044	TGCCATGGTAACCGG	1	-
chr19	59084821	59084836	CTCCATGGCAACTCC	1	+
chr19	51013919	51013934	TCCCCTAGCAACAGA	1	+
chr16	2265101	2265116	CAGCCCGGGAACAGC	1	-
chr11	45939559	45939574	GCCCTTAGCAACTGA	1	+
chr19	11616199	11616214	GCCCCCGGCACCTGC	1	-
chr19	7894673	7894688	GGCCCTGGCAACTGC	1	-
chr19	55851166	55851181	GGCCACAGCCACCGC	1	-
