# Supplementary material for: Relationship between histone modifications and transcription factor binding is protein family specific
Source: Genome Res. 2018 Mar;28(3):321–33. doi: 10.1101/gr.220079.116 (PMC5848611; doi:10.1101/gr.220079.116)
Supplement: Supplemental Material [file supp_gr.220079.116_Supplemental_Material.zip › Supplemental_Material/RFX5/non-BS.bed]

chr1	111420507	111420522	CACCTCAGCCACTGC	1	+
chr10	18703063	18703078	TGCCATGGCAACTGC	1	-
chr10	18713372	18713387	TGCCATGGCAACACC	1	-
chr10	98045291	98045306	TGCCATGGCAACTGT	1	-
chr11	107884295	107884310	CTCCCTAATAACTAA	1	+
chr11	95840790	95840805	TTCCCTGGCAACCAG	1	-
chr13	49607420	49607435	CACCATAGCAACCAA	1	-
chr1	46286074	46286089	CCCCATAGCAACCAA	1	-
chr10	120482367	120482382	TGCCATGGCAACACC	1	+
chr10	5476492	5476507	GGCCCTGGGAACAGG	1	-
chr11	65951379	65951394	TGCCATGGCAACACC	1	-
chr12	26422005	26422020	TTCCCTGGCAACCAG	1	+
chr12	50901915	50901930	CTGCCTGGTGACCTG	1	-
chr12	6395749	6395764	AACCATGGCAACCAG	1	+
chr14	23266744	23266759	TTTCATAGCAACTGA	1	-
chr14	31032744	31032759	TGTCATAGCAACACA	1	-
chr15	52026764	52026779	CTCCATGGCAACTCC	1	-
chr15	79631171	79631186	CCGCCTGGCAACGGG	1	-
chr16	21521228	21521243	ATCCCTGGTGACAGG	1	+
chr16	67075844	67075859	CAGCCTGGCAACAGA	1	-
chr17	18686039	18686054	TGCCATGGCAACATC	1	-
chr17	7435674	7435689	CTCCATAGCAACTGT	1	+
chr17	7480590	7480605	TTCCCTAGCCACACC	1	-
chr1	151918362	151918377	CACCATGGCAACAGC	1	-
chr1	167078659	167078674	TTCCCTGGCAACCTG	1	+
chr1	169396654	169396669	TGCCATGGCAACAGC	1	+
chr1	181712291	181712306	TGCCCTGACAACACC	1	+
chr1	198148894	198148909	CTTCCTGGCAACAGG	1	-
chr1	28206032	28206047	TCCCCCAGGGACAGG	1	-
chr1	90406839	90406854	CACCATAGCAACTAC	1	+
chr10	104533930	104533945	TTCCCTGGCAACCAC	1	-
chr10	112180354	112180369	CACCATGGCAACAGC	1	-
chr10	73444220	73444235	TTCCACAGCCACACC	1	-
chr10	74839724	74839739	GAGCTTAGCAACTCC	1	-
chr10	95205550	95205565	CGCCATGGCAACAGG	1	+
chr11	126134989	126135004	CTCCACGGCCCCAGC	1	+
chr11	129849858	129849873	TTTCCTGGCAACTAA	1	-
chr11	3390941	3390956	GGCCCTGGCAACTGC	1	-
chr11	3972729	3972744	TTCCATAGTAACAAG	1	-
chr11	58864796	58864811	CTCCCCAGCACCACC	1	-
chr12	109108143	109108158	CAGCCTGGCAACAGA	1	+
chr12	131057549	131057564	TCCCACAGCCACTGC	1	+
chr12	81201841	81201856	CCCCATAGCCACCAC	1	+
chr12	96582687	96582702	GCCCTTGGCAACCAT	1	-
chr13	43619814	43619829	CAGCCTGGCCCCAGG	1	-
chr13	49227748	49227763	TTCCATGGCAACAGA	1	-
chr14	69093961	69093976	CTCCATGGCAACTGC	1	-
chr15	91330165	91330180	TTCCCTAGTAACTAA	1	+
chr15	94785394	94785409	TTCCCCAGTAACAAG	1	-
chr15	99616656	99616671	TGCCATGGCAACTGG	1	-
chr16	13998906	13998921	CCGCCTGGCAACGGG	1	-
chr16	24376760	24376775	CACCCTGGGAACTGG	1	+
chr17	30902873	30902888	TTCCATGGCAACAGA	1	+
chr17	36070600	36070615	CACCATGGCAACAGC	1	-
chr17	41685921	41685936	TGCCATGGCAACACC	1	-
chr17	47471039	47471054	TGCCATGGCAACACC	1	+
chr17	5339444	5339459	TTCCATGGCAACAGA	1	+
chr17	54280932	54280947	TGGCATGGCAACCAG	1	-
chr17	54976440	54976455	CTCCATGGCAACAGC	1	-
chr17	76755524	76755539	CTGCCTAGCAACAGC	1	+
chr18	57543124	57543139	GCCCCTGGCAACCAT	1	+
chr19	10778749	10778764	TTGCCCAGCCACTAG	1	-
chr19	19596166	19596181	GGCCCCAGCAACAGT	1	-
chr19	42379630	42379645	CCTCCCAGGAACTGG	1	+
chr2	122160038	122160053	TAGCACAGCAACTAT	1	+
chr2	168975354	168975369	CCCCCTAGTGACCAA	1	+
chr1	111817486	111817501	ACTCCTGGCAACCAC	1	-
chr1	117306129	117306144	TTTCCCAGCAACAGG	1	-
chr1	167600698	167600713	GGGCCCAGGCACAGA	1	-
chr1	193418485	193418500	CCCCACAGTAACCAG	1	+
chr1	38617263	38617278	CTCCCTGGGGACTGC	1	+
chr1	90018583	90018598	TTTCCCAGCAACAGG	1	-
chr10	3528727	3528742	CTCCATGGCAACTGC	1	+
chr11	130478940	130478955	GGCCCCGGCCCCAGC	1	-
chr11	19348572	19348587	TGCCATGACAACAGT	1	-
chr11	60746759	60746774	CTTCTTAGCAACAGA	1	+
chr11	67866613	67866628	GCTCCTGGCAACCAC	1	-
chr11	77903584	77903599	GACCATGGTGACAGC	1	+
chr12	107486029	107486044	TGTCTCGGCAACCAC	1	+
chr12	113436959	113436974	GCCCCCGGCACCTGC	1	-
chr12	1295160	1295175	ATGCTTAGTAACTGA	1	+
chr12	53720849	53720864	AACCATGGCAACAGG	1	+
chr12	92537253	92537268	TGCCATGGCAACAGG	1	-
chr12	94852708	94852723	TTGCTTGGTAACAGA	1	+
chr14	105530067	105530082	AGCCCTGGCCCCTGC	1	+
chr16	12528223	12528238	GGCCCTGGGGACAGG	1	+
chr16	3891791	3891806	GTCCCTGACCACCAC	1	+
chr16	77985770	77985785	TTGCCTAGTAACAGC	1	-
chr17	42401046	42401061	CAGCCTGGCAACAGT	1	-
chr17	72267602	72267617	TGCCATGGCAACACC	1	-
chr17	74045122	74045137	TTGCCTAGCAACTAT	1	-
chr17	80325934	80325949	CTGCCCAACAACCAA	1	-
chr19	19751216	19751231	CTGCCTGGTAACTGG	1	+
chr19	46932224	46932239	CTCCATGGCAACCGC	1	+
chr19	46976056	46976071	TGCCATGGCAACACC	1	-
chr19	49860600	49860615	GGCCACAGCCACCGC	1	+
chr1	116219897	116219912	TGCCATGGCAACAGA	1	-
chr1	146552521	146552536	CCTCCCGGCGACCGC	1	-
chr1	52868785	52868800	CTTCCCAGCCACTGA	1	+
chr10	122263276	122263291	TCCCACAGCAACAGA	1	+
chr10	99173929	99173944	TGCCATGGCAACAAG	1	-
chr11	122753997	122754012	TTCCTCAGGAACAAG	1	+
chr11	15962390	15962405	TTGCCTAGCAACAGT	1	-
chr11	76922598	76922613	CACCATGGTAACCAG	1	-
chr12	105135028	105135043	CTCCCCAGTAACCAC	1	-
chr12	109025890	109025905	CAGCCTAGCAACCCA	1	+
chr12	114207301	114207316	TACCATGGCAACAGA	1	-
chr12	131954165	131954180	CCCCACGGCCCCAGC	1	+
chr13	50244092	50244107	CATCCTGGCCACAGC	1	+
chr14	91847159	91847174	CTCCCTGGGGACTGC	1	-
chr15	71167556	71167571	TAGCTCAGCAACTCC	1	+
chr16	14287273	14287288	CTCCCCAGCCCCTGG	1	+
chr17	41471554	41471569	TTCCCTGGCAACCAC	1	-
chr17	60885692	60885707	TTCCCTAGCAACCGC	1	+
chr17	80326029	80326044	CTGCCCAACAACCAA	1	-
chr18	46293929	46293944	CTCCCTAGCAACCGT	1	+
chr18	48086429	48086444	GGCCCCGGCCCCAGC	1	-
chr1	117113620	117113635	GTGCCCAGCCACAAG	1	+
chr1	19803455	19803470	CTCCATGGCAACTGC	1	+
chr1	21990650	21990665	TCTCATAGCAACCTA	1	+
chr1	26864749	26864764	TTGCCTAGTAACAAA	1	+
chr1	27951484	27951499	TTACCTAGCAACAGG	1	+
chr1	27958269	27958284	CACCCTGGGAACTTC	1	-
chr1	33336279	33336294	CAGCCCAGCCACAGG	1	+
chr10	43818333	43818348	CACCATGGCAACAGC	1	+
chr12	124418771	124418786	CTCCCCAGCCACTTC	1	+
chr12	3206889	3206904	TTGCCTGGTAACAGC	1	+
chr12	55378597	55378612	TGGCCCAGCCACATC	1	+
chr13	52703210	52703225	GGCCCCGGGAACCCG	1	-
chr15	23086549	23086564	GTCCCTGGCACCCCC	1	-
chr15	74507696	74507711	GCTCCTGGCAACCAC	1	-
chr16	57033675	57033690	GGCCCTGGGGACAGG	1	-
chr16	66943848	66943863	TCCCTCAGGAACTGC	1	+
chr1	200996022	200996037	CTGCCCAGCAACAGG	1	+
chr1	205641290	205641305	TCCCCTAACCACAGC	1	-
chr1	957134	957149	CAGCCCAGCCACAGG	1	+
chr11	1419665	1419680	CACCCTGGCCACCAC	1	-
chr11	44589963	44589978	CCTCCCAGCAACCCC	1	-
chr11	8832246	8832261	CTCCATGACAACCGG	1	-
chr12	719758	719773	CAGCCCAGCCACAGG	1	+
chr14	105066682	105066697	CTCCATGGTGACCGC	1	+
chr14	59656742	59656757	CGCCATGGCAACGGG	1	-
chr16	2565582	2565597	CCCCCTAGGCACCGC	1	+
chr17	36811570	36811585	CTTCTTAGCAACAGA	1	-
chr17	43818098	43818113	CTTCCTGGCCACTGA	1	-
chr17	64188408	64188423	CGCCATGGCAACGGG	1	-
chr18	46459044	46459059	CACCCTGGTAACTGC	1	+
chr19	11878799	11878814	CTGCCTGGTGACCTG	1	-
chr19	2394169	2394184	CAGCCTGGCAACAGA	1	+
chr19	47194455	47194470	CTGATTGGCCACAGG	1	-
chr19	47194515	47194530	CTGATTGGCCACAGG	1	-
chr20	1246793	1246808	GGGCCTGGGAACAGA	1	-
chr20	32471127	32471142	CAGCCTGGCCCCAGG	1	-
chr21	45558130	45558145	CAGCCTGGCACCACC	1	-
chr22	30123305	30123320	CTCCCCGGCCCCCGC	1	-
chr4	819746	819761	CTCCCCGGCCCCCGC	1	-
chr6	36328732	36328747	CTCCCTGGGGACTGC	1	+
chr8	28047940	28047955	CCTCTTGGCAACTAC	1	+
chr9	137208806	137208821	GGGCATGGGCACAGG	1	+
chr10	1140339	1140354	AGCCCCAGCAACAGG	1	+
chr10	80844172	80844187	TTCCATAGTAACCAA	1	-
chr11	46940161	46940176	AGCCCCGGCCACCGC	1	+
chr11	64074450	64074465	TTCCATGGCAACAGC	1	+
chr11	70023624	70023639	CTCCTTGGCAACAGC	1	-
chr15	78858219	78858234	CTTCCTGGGCACCGC	1	-
chr17	74502382	74502397	TCCCCCAGCCACTCC	1	-
chr18	77905775	77905790	TGCCATGGCAACACC	1	+
chr19	38704815	38704830	TGCCATGGCAACCAC	1	+
chr2	175547443	175547458	TCCCCCGGCCCCCGG	1	+
chr2	239892328	239892343	CAGCACAGTCACAGG	1	-
chr2	42795350	42795365	TTCCCCAGGGACAGA	1	+
chr8	41997882	41997897	CACCATGGCAACCAC	1	+
chr1	152021112	152021127	CTCCATGGCAACTCC	1	-
chr10	12375911	12375926	TCTCTTAGCAACCAG	1	-
chr16	1156026	1156041	CCCCACGGCCCCAGC	1	-
chr16	88852032	88852047	CCCCCTGGGGACCGT	1	+
chr17	30594034	30594049	AGCCCTGGGAACTGG	1	+
chr18	47792863	47792878	CACCATGGCAACCAG	1	-
chr19	17320565	17320580	CTGCCCAGCACCAGG	1	-
chr19	42500257	42500272	TGCCATGGTAACAGG	1	+
chr19	42500313	42500328	CTCCATGGCAACAGC	1	-
chr2	106809509	106809524	TCCCCTAGCAACCCG	1	+
chr3	183945301	183945316	CAGCACAGGAACCAG	1	-
chr3	44726721	44726736	TGCCATGGCAACACC	1	+
chr5	140998150	140998165	TGCCCCGGCCACCTC	1	-
chr1	151372459	151372474	CCCCATGGTGACCGG	1	+
chr10	70166274	70166289	CGGCGTGGGAACTGC	1	-
chr12	3151782	3151797	TCCCCCAGGGACAGG	1	-
chr13	50698570	50698585	CTCCCCAGCCCCTGG	1	-
chr15	90728491	90728506	TGCCATGGCAACAGG	1	-
chr16	80838521	80838536	CGGCCCGGCCCCCGG	1	+
chr17	1011843	1011858	TTCCACGGCAACCGC	1	-
chr17	56381814	56381829	CCGCCCGGCCACCAG	1	+
chr17	72350364	72350379	GGCCCTGGGAACCGA	1	+
chr17	7977611	7977626	CACCATGGCAACCAG	1	-
chr19	56904749	56904764	CGGCCCGGGCACCAG	1	+
chr2	242254589	242254604	CAGCCCGGGCACAGG	1	+
chr2	242480695	242480710	GCCCCTGGTGACAGG	1	-
chr2	74781776	74781791	CTCCCCGGCCCCCGC	1	-
chr3	123752303	123752318	GGCCCCGGCCCCAGC	1	+
chr3	39222389	39222404	TCTCCCAGCAACAGC	1	+
chr1	156459042	156459057	CAGCCCAGCCACAGG	1	-
chr1	9910083	9910098	ATCCATGGCAACAGG	1	+
chr10	80876829	80876844	TCCCCTGGCAACAGC	1	-
chr15	40660533	40660548	CGGCCCAGCCACCCC	1	+
chr16	776524	776539	CTCCTCAGCAACCAC	1	-
chr19	10381181	10381196	CCTCCCGGCGACCGC	1	-
chr4	736954	736969	CACCTCAGCCACTGC	1	-
chr1	1148981	1148996	CAGCCTGGCACCCAC	1	-
chr1	161129287	161129302	CCGCCCGGCCACCGG	1	-
chr10	134149207	134149222	CTGCCCAACAACCAA	1	-
chr10	134234762	134234777	GGCCCCGGCCCCAGC	1	+
chr11	47600253	47600268	TTCCCTGGCGACCGT	1	-
chr12	58134998	58135013	TGCCATGGCAACACC	1	-
chr12	9066968	9066983	CGCCATGGCAACGGG	1	+
chr3	128712977	128712992	TCTCCTAGCAACCGC	1	-
chr5	154237406	154237421	TGCCATAGCAACTGG	1	-
chr8	21868060	21868075	CAGCCCGGGAACAGC	1	-
chr12	109490809	109490824	TGTCCTGGGAACAAT	1	-
chr15	72612667	72612682	CGCCATGGCAACCGG	1	+
chr19	14183503	14183518	GCCCCCGGCACCTGC	1	-
chr19	35644788	35644803	CTCCCCAGCCCCTGG	1	+
chr20	61454310	61454325	GCCCTTGGCCACAGA	1	+
chr5	611981	611996	CACCCCAGCACCCGC	1	-
chr5	68485304	68485319	AACCACGGCAACCGA	1	+
chr6	36930867	36930882	CTCCCTGGCAACCAA	1	+
chr9	136017487	136017502	TCCCCTAGCAACAGA	1	-
chr10	104172965	104172980	TTGCCTAGCAACCAG	1	-
chr10	104173003	104173018	AGCCATGGCAACAGG	1	-
chr14	100259670	100259685	TGCCATGGTAACCGG	1	+
chr14	96857722	96857737	CTCCATGGCAACAGC	1	+
chr17	62023276	62023291	CTGCCTGGTGACCTG	1	-
chr19	56154606	56154621	GGGCCTGGGAACCAG	1	+
chr20	56285105	56285120	CTCCCCGGCCCCCGC	1	-
chr22	37962542	37962557	TTCCTCAGCAACCAC	1	+
chr9	4792748	4792763	CGGCTTGGGCACCGC	1	+
chrX	69654329	69654344	CTGCCCGGCAACCGA	1	-
chr1	28286506	28286521	TGCCTCGGCAACCCC	1	+
chr13	45151996	45152011	CTCCGCAGCAACAGC	1	+
chr17	71189204	71189219	CACCATGGCCACCGC	1	+
chr5	133861027	133861042	GGCCCTGGGGACAGG	1	+
chr7	105028590	105028605	CTCCCCGGCCCCCGC	1	-
chr8	141645237	141645252	GGCCCCGGCCCCAGC	1	+
chr8	42010813	42010828	TGCCATGGCAACAGT	1	-
chr9	139759879	139759894	CTGCCTGGGACCTGC	1	-
chr15	79049707	79049722	TTGCCCAGCAACTTG	1	+
chr17	26988862	26988877	CCCCCCAACAACAGC	1	+
chr19	16308947	16308962	TTACCTAGCAACAGG	1	-
chr19	41857464	41857479	TTCCCCAGCCACCCT	1	+
chr6	42896377	42896392	TTCCCCAGCAACAAC	1	-
chr17	1394988	1395003	CGGCCCGGCCCCCGG	1	-
chr17	48278339	48278354	CCCCACGGCCCCAGC	1	+
chr19	2163913	2163928	CCGCCCGGCCCCCGG	1	+
chr2	3699805	3699820	CAGCCTAGCAACCAC	1	-
chr2	3699823	3699838	TTCCATAGCAACAGC	1	-
chr1	113258165	113258180	TCCCACAGCAACAGA	1	-
chr7	100273441	100273456	CCGCACAGGCACCGC	1	-
chr22	50628650	50628665	AGCCCTGGCCCCTGC	1	-
chr4	140004927	140004942	TTCCTCAGCAACTGG	1	+
chr17	61523689	61523704	CGCCATGGCAACCGG	1	+
chr19	33165807	33165822	CGCCCCAGCCCCCGC	1	-
chr19	7934263	7934278	GGCCCCGGCCCCAGC	1	+
chr1	180123886	180123901	CGGCCCAGCCACCCC	1	-
chr11	61348658	61348673	GGCCACAGCCACCGC	1	+
chr16	2033619	2033634	CGCCATGGCAACGGG	1	-
chr9	131940547	131940562	GGCCCCGGCCCCAGC	1	+
chr14	100150918	100150933	GGGCCTGGGGACAGC	1	+
chr2	220144546	220144561	TGCCATGGCAACTGG	1	-
chr19	41770718	41770733	CTCCCCGGCCCCCGC	1	-
chr17	7211650	7211665	GGTCCCGGCCACCGG	1	+
chr20	3749117	3749132	TGCCATGGCGACCGC	1	-
chr8	145159899	145159914	CTGCCTGGTGACTGC	1	+
chr8	144450833	144450848	ACCCCTGGCAACCGC	1	-
chr6	31940290	31940305	AACCATGGCAACCCC	1	+
