# Supplementary material for: Relationship between histone modifications and transcription factor binding is protein family specific
Source: Genome Res. 2018 Mar;28(3):321–33. doi: 10.1101/gr.220079.116 (PMC5848611; doi:10.1101/gr.220079.116)
Supplement: Supplemental Material [file supp_gr.220079.116_Supplemental_Material.zip › Supplemental_Material/RFX5/RFX5.00000000001]

0	1	0.292105	0.151621	0.0101131	0.0758807	0.0364162	0.241066	0.529437	0.180698	0.0522807	0.0157219
0	1	0.00234954	0.00610217	0.00765968	0.00974531	0.0107737	0.0021143	0.00063947	0.00916348	0.0044302	0.0108713
0	1	0.0133414	0.00624568	0.00990258	0.00460836	0.00513224	0.00778359	0.00589996	0.00635215	0.0130778	0.00854553
0	1	0.0236729	0.0744346	0.00536831	0.0157129	0.0907073	0.0253898	0.0619692	0.0212385	0.00715565	0.0360173
0	1	0.0909524	0.0149005	0.00715774	0.0431163	0.0209627	0.0663455	0.267743	0.0384173	0.0254206	0.0144659
0	1	0.00604209	0.0123479	0.00474481	0.0295479	0.0189058	0.00813598	0.0336955	0.0107037	0.0149592	0.0149443
0	1	0.00436264	0.00479519	0	0.0250107	0.00802857	0.00663055	0.0312345	0.00306101	0.0126635	0.0126085
0	1	0.0429591	0.0332035	0.00474481	0.0152251	0.0577755	0.0253268	0.057358	0.0144227	0.00939149	0.0251158
0	1	0.00335609	0.00954535	0.00528726	0.0366946	0.00828322	0.00612874	0.0230689	0.00962323	0.0214918	0.00616762
0	1	0.0154375	0.0144952	0.00715774	0.0205521	0.0262739	0.0141056	0.0211505	0.0229087	0.0271034	0.0113953
0	1	0.0140973	0.0164638	0.00237241	0.0282983	0.0355524	0.0141577	0.0541961	0.0130044	0.0234084	0.00966116
0	1	0.0187935	0.0102839	0.00962367	0.0122978	0.0157643	0.00997169	0.00725126	0.0130044	0.00883651	0.0164983
0	1	0.202749	0.0728294	0.00353835	0.0317575	0.0771874	0.106394	0.297998	0.080117	0.0323665	0.0104175
0	1	0.00570564	0.00595865	0.0178133	0.00426906	0.0208349	0.00729417	0.00263024	0.00840311	0.0105847	0.00724175
0	1	0.187005	0.355225	0.00832368	0.0581201	0.232878	0.0813171	0.123286	0.107946	0.0097655	0.0172324
0	1	0.0467994	0.00595865	0.00457474	0.0395768	0.0166186	0.0316584	0.190611	0.0115789	0.0245116	0.0443977
0	1	0.1898	0.241731	0.0094491	0.0259393	0.110174	0.148444	0.270437	0.145646	0.0149248	0.01489
0	1	0.00335609	0.000496341	0.00898771	0.0107513	0.00388257	0.00873364	0.00589996	0.00817893	0.0150203	0.0035301
0	1	0.157117	0.0744844	0.00909447	0.123738	0.161996	0.072126	0.525157	0.054097	0.0976431	0.0158429
0	1	0.01913	0.0200792	0.00291485	0.0672556	0.0368176	0.0114457	0.106641	0.00840311	0.037192	0.0117538
0	1	0.105428	0.0513661	0.00894715	0.0346081	0.0377205	0.0960479	0.188647	0.0887708	0.0203963	0.0136764
0	1	0.00738509	0.00883419	0.00237241	0.00394529	0.0064531	0.00176192	0.00127895	0.00456221	0.00246702	0.00757145
0	1	0.125427	0.0263302	0.0106961	0.148571	0.126005	0.0680107	0.168842	0.0575933	0.0917633	0.0109507
0	1	0.0268488	0.0129142	0.0438774	0.0100064	0.0490843	0.0229984	0.00458484	0.0130044	0.0155353	0.0127683
0	1	0.0490019	0.050086	0.0173114	0.0112762	0.112677	0.0257416	0.00728745	0.0263206	0.0152799	0.035743
0	1	0.068134	0.00539226	0.0613425	0.00213452	0.0181419	0.0375395	0.00454865	0.0221288	0.01314	0.0172958
0	1	0.00570564	0.0139035	0.0171898	0.0257537	0.010368	0.00764536	0.00195459	0.011854	0.0261295	0.00723739
0	1	0.0634349	0.0481074	0.00479158	0.0164726	0.0633136	0.0319774	0.128703	0.0230939	0.0150409	0.0271758
0	1	0.0476441	0.031213	0.00178944	0.0629027	0.053821	0.0242387	0.106439	0.0289852	0.0246702	0.00840115
0	1	0.0577264	0.011887	0.00719824	0.0154054	0.0822018	0.0222683	0.003873	0.0127346	0.0241402	0.00763128
0	1	0.0412797	0.0304285	0.00416184	0.0332428	0.0925592	0.0263485	0.0828306	0.0194886	0.0536922	0.0117612
0	1	0.0685772	0.0867876	0.00357887	0.0112873	0.153888	0.0253704	0.0176275	0.044093	0.00882134	0.0165978
0	1	0.0230435	0.0154592	0.0208902	0.00946546	0.0395132	0.00683352	0.00462102	0.0129848	0.019445	0.00779837
0	1	0.0677975	0.0683585	0.00649372	0.0421621	0.061415	0.0431012	0.222495	0.0259306	0.0308673	0.0247721
0	1	0.00201309	0.00219979	0.0148255	0.00886188	0.00894363	0.00707883	0.0071427	0.00990434	0.0225213	0.0074623
0	1	0.0242224	0.0113509	0.0119431	0.127879	0.0242945	0.0195828	0.0424141	0.0232791	0.0469156	0.00636531
0	1	0.00671218	0.00340604	0.0082913	0.0161572	0.00614943	0.00753828	0.0089888	0.00955344	0.031284	0.00229472
0	1	0.00839164	0.00836776	0.00894715	0.108506	0.0116888	0.0133635	0.0339424	0.0141157	0.015692	0.112632
0	1	0.0311033	0.0323373	0.00595128	0.0394854	0.0602898	0.0157509	0.0742837	0.0246065	0.0407817	0.0228793
0	1	0.12719	0.0904332	0.0101131	0.0224906	0.122653	0.0607683	0.0555957	0.0464135	0.0173728	0.0275258
0	1	0.158363	0.0608497	0.00657477	0.0364223	0.145525	0.0582819	0.249832	0.042679	0.0334784	0.0131883
0	1	0.0165215	0.0394354	0.0120241	0.0125824	0.0558399	0.0102232	0.0413835	0.00975487	0.00838263	0.0278413
0	1	0.0365834	0.0337514	0.00408079	0.00696325	0.0488231	0.0208357	0.0104125	0.0103138	0.00763992	0.0123783
0	1	0.0124179	0.0112184	0.0342791	0.00422512	0.0378226	0.00919312	0.00458484	0.00774073	0.0205049	0.0238635
0	1	0.142981	0.248968	0.00495533	0.0201977	0.0817606	0.0668612	0.113551	0.0784322	0.0209566	0.0192541
0	1	0.0812987	0.0136242	0.0204672	0.00705112	0.0498005	0.0328651	0.00518813	0.0271005	0.0138205	0.0174164
0	1	0.0158776	0.0113509	0.0248495	0.013241	0.0309381	0.0115433	0.0033059	0.0156462	0.0136224	0.0158041
0	1	0.101997	0.119475	0.00882578	0.0398459	0.102741	0.0410634	0.0145732	0.0412552	0.0118313	0.0101088
0	1	0.0087253	0.00752199	0.0143155	0.00853811	0.00619845	0.00971192	0.0162407	0.0103138	0.0118052	0.0123901
0	1	0.0463152	0.0294066	0.015649	0.00519641	0.0864058	0.024477	0.00725126	0.0160263	0.0219382	0.0378172
0	1	0.00973184	0.00453882	0.0106961	0.00640358	0.00828322	0.00989787	0.00195459	0.00595084	0.00763992	0.027185
0	1	0.00469909	0.00269613	0.0211303	0.00491658	0.00696236	0.00764536	0.00323354	0.009183	0.0118105	0.00820644
0	1	0.0318878	0.0164638	0.00832368	0.0158175	0.0525876	0.014225	0.00522431	0.019266	0.00665833	0.0120606
0	1	0.002686	0.00468234	0.0213111	0.0150296	0.0109249	0.00794941	0.00518813	0.00877355	0.0228198	0.0142903
0	1	0.0183839	0.00524874	0.00999153	0.004006	0.0295761	0.0105353	0.00266643	0.00534211	0.0110885	0.0133971
0	1	0.01913	0.0141905	0.00595128	0.00793453	0.0334909	0.00943841	0.00589996	0.0167867	0.00469515	0.00748693
0	1	0.101176	0.0360389	0.00178944	0.0636684	0.045285	0.058515	0.17374	0.0473186	0.0575475	0.0107447
0	1	0.0171197	0.00269613	0.00948963	0.0058	0.00762279	0.00916377	0.00199077	0.00688237	0.0101069	0.0239643
0	1	0.0952912	0.028407	0.00478533	0.105529	0.123727	0.0392181	0.101383	0.0232596	0.0683166	0.0164391
0	1	0.290326	0.237005	0.00653425	0.031782	0.127868	0.117552	0.475357	0.104562	0.055416	0.0168557
0	1	0.15976	0.415518	0.00828316	0.00612376	0.0790765	0.0702786	0.017736	0.0972886	0.00818502	0.0156717
0	1	0.0513535	0.0316359	0.00778121	0.0524983	0.0638309	0.0198948	0.222272	0.0145056	0.0613843	0.00936761
0	1	0.0213118	0.0449731	0.0113196	0.0503072	0.0697027	0.0166843	0.0673843	0.0186778	0.0297909	0.00590328
0	1	0.139095	0.219591	0.00416184	0.00552017	0.114932	0.0508359	0.027836	0.0563819	0.00517291	0.0110544
0	1	0.00436264	0.00702352	0.00715774	0.0692768	0.0105191	0.0071859	0.0124742	0.00840311	0.0174819	0.00902376
0	1	0.0114113	0.00141982	0.022056	0.00664465	0.0185477	0.00753828	0.00528061	0.0126144	0.0280414	0.00873313
0	1	0.094279	0.0568871	0.00953012	0.00797845	0.0663626	0.0424729	0.00860255	0.0198281	0.00344861	0.0187599
0	1	0.0241656	0.0282583	0.0151089	0.0101905	0.0732562	0.0142849	0.00598878	0.0250873	0.0162549	0.0126105
0	1	0.354732	0.954986	0.00828316	0.0285306	0.0496795	0.338919	0.499861	0.651808	0.0113535	0.0133304
0	1	0.084496	0.0395884	0.0129469	0.0113641	0.0577755	0.0311343	0.00554535	0.0252483	0.00862151	0.0197091
0	1	0.0186566	0.0146135	0.0159646	0.00797845	0.0606044	0.0127469	0.00582353	0.00573205	0.0135295	0.0245484
0	1	0.0989806	0.112441	0.00536831	0.0165166	0.0612289	0.0529996	0.0542207	0.0546495	0.0044302	0.0208737
0	1	0.0783499	0.0947385	0.0131495	0.0131309	0.0672932	0.053292	0.021298	0.0349375	0.0118313	0.0516216
0	1	0.00772154	0.00255261	0.0308818	0.00426906	0.00650019	0.00588464	0.00526049	0.011854	0.0179443	0.00769356
0	1	0.0463236	0.0221431	0.00532778	0.00976347	0.108019	0.0215245	0.00526049	0.0129848	0.0162615	0.0150707
0	1	0.0245048	0.0128156	0.0284017	0.00672735	0.0505666	0.0185245	0.00604467	0.00994338	0.0131062	0.00976595
0	1	0.131591	0.168865	0.00649372	0.021669	0.0551111	0.0824552	0.139543	0.0775131	0.0146347	0.0102106
0	1	0.0396086	0.0204362	0.00653425	0.0155892	0.0583406	0.0175476	0.0173031	0.0195477	0.0211694	0.00851659
0	1	0.154697	0.0389663	0.0448949	0.00601719	0.041016	0.140761	0.0377162	0.0740973	0.0161616	0.0246135
0	1	0.0506536	0.0374587	0.0107042	0.108281	0.0598545	0.0278246	0.0287879	0.0236886	0.0438503	0.0480567
0	1	0.088607	0.0369	0.0124449	0.0195784	0.0605212	0.0347577	0.00522431	0.0175471	0.0118313	0.0103687
0	1	0.0387935	0.00794484	0.0436452	0.00946546	0.0373991	0.0151948	0.00458484	0.018582	0.0177469	0.0157053
0	1	0.164391	0.249891	0.0112385	0.104719	0.0123492	0.356159	0.607824	0.377609	0.0743344	0.0364208
0	1	0.165582	0.176553	0.00761912	0.0174439	0.0218021	0.238779	0.178737	0.222015	0.0108496	0.0138177
0	1	0.204722	0.259749	0.00536831	0.0152912	0.0682551	0.180355	0.333448	0.22305	0.026919	0.00892064
0	1	0.0315479	0.0712672	0.0114006	0.0231561	0.0685097	0.0205225	0.0257716	0.0324621	0.0315751	0.00632667
0	1	0.0406067	0.0421411	0.00898771	0.0380631	0.0509988	0.0230778	0.155266	0.0213489	0.0260199	0.0129283
0	1	0.00469909	0.0133363	0.013109	0.00813572	0.0290096	0.01356	0.00593614	0.0149492	0.00930853	0.00988944
0	1	0.17283	0.11343	0.00598366	0.0225742	0.0302622	0.171602	0.2773	0.197461	0.0170303	0.00680988
0	1	0.00615392	0.00340604	0.0250521	0.00574969	0.0128974	0.0106338	0.00131512	0.006122	0.0106108	0.00967009
0	1	0.0311008	0.0344975	0.0113196	0.0955108	0.0884186	0.0235961	0.0130788	0.0133553	0.0294833	0.0142357
0	1	0.0177898	0.0113509	0.0178133	0.00424708	0.0143328	0.00954552	0.00454865	0.0152855	0.0120701	0.00860181
0	1	0.0211121	0.0167432	0.00653425	0.0412822	0.0191832	0.0140506	0.0302478	0.00688237	0.0218057	0.00700891
0	1	0.0516872	0.00524874	0.0474629	0.00886188	0.0298566	0.029295	0.00385459	0.0134398	0.0202139	0.0113897
0	1	0.0167506	0.00808839	0.0409734	0.00853811	0.0279609	0.018128	0.00650325	0.0109637	0.0231586	0.0157262
0	1	0.00536919	0.00340604	0.0407036	0.00612376	0.0151421	0.00778359	0.00526049	0.0041983	0.0214343	0.00843473
0	1	0.0461242	0.0166982	0.00873283	0.0216858	0.0671331	0.023489	0.0309597	0.0183465	0.0414484	0.0105122
0	1	0.0614162	0.00482587	0.0913143	0.00763794	0.0294338	0.0270917	0.00522431	0.0133553	0.0188387	0.021722
0	1	0.231079	0.227726	0.0137081	0.0239582	0.0396926	0.311639	0.296544	0.25014	0.00703355	0.0139451
0	1	0.0276335	0.0505647	0.013109	0.00825829	0.0706568	0.0286879	0.00728745	0.0193814	0.0128128	0.0574984
0	1	0.0275189	0.025398	0.0101537	0.0147058	0.06401	0.0162041	0.00591903	0.0175471	0.00888647	0.00856416
0	1	0.194132	0.140606	0.0218941	0.0058	0.0461545	0.150921	0.0244703	0.163344	0.0105847	0.0127799
0	1	0.0107412	0.0100746	0.0161454	0.00527504	0.0246222	0.0103389	0.0033059	0.0133748	0.0289885	0.0144274
0	1	0.00536919	0.00269613	0.028048	0.00640358	0.00315097	0.00105715	0.00067565	0.0106095	0.0244935	0.00704528
0	1	0.272357	0.267718	0.00408079	0.0324537	0.193508	0.115948	0.114708	0.118963	0.0211528	0.0259518
0	1	0.222765	0.204822	0.00744923	0.0147058	0.1006	0.128683	0.118291	0.156895	0.0107997	0.0202583
0	1	0.00355181	0.0012763	0.0184773	0.00881796	0.00564151	0.00869748	0.00326971	0.00776129	0.0167392	0.000935863
0	1	0.00100654	0.00070991	0.0190198	0.00366547	0.00472645	0.00471921	0.00067565	0.00914394	0.0115923	0.00550068
0	1	0.0073823	0.0119173	0.00653425	0.0272332	0.0135233	0.0071859	0.0275452	0.0100506	0.0337955	0.00958991
0	1	0.124857	0.137337	0.00642749	0.0480845	0.142665	0.0523139	0.256829	0.0550313	0.040265	0.0103065
0	1	0.0481804	0.0487527	0.00828316	0.0133668	0.0745123	0.0225078	0.0123456	0.0164163	0.0162353	0.0160274
0	1	0.113109	0.0991336	0.00828316	0.0194686	0.0624206	0.0486329	0.0251453	0.0562595	0.00838263	0.0123008
0	1	0.0278553	0.0131936	0.00902822	0.00941628	0.0344065	0.00752458	0.00920586	0.0225383	0.00917532	0.0059483
0	1	0.0181263	0.00141982	0.0290924	0.00181076	0.00828322	0.00894781	0.0013513	0.00571252	0.0199204	0.0158602
0	1	0.0177898	0.00936467	0.0178133	0.00454888	0.0140759	0.00954552	0.00351641	0.0152855	0.0120701	0.00808594
0	1	0.0151038	0.00737848	0.0124855	0.0214403	0.0173289	0.00904632	0.00522431	0.0129848	0.0218575	0.00432175
0	1	0.0798734	0.00879829	0.081411	0	0.0190709	0.0535873	0.00266643	0.0148158	0.0155686	0.0114244
0	1	0.226305	0.728643	0.00891365	0.00978922	0.0568856	0.301619	0.405953	0.627501	0.012574	0.0148539
0	1	0.299795	0.379221	0.0106556	0.047921	0.158728	0.174175	0.406624	0.140034	0.0740844	0.0106306
0	1	0.00780355	0.00647136	0.0346713	0.0024583	0.0119434	0.00837089	0.00398155	0.00571252	0.0280547	0.0108965
0	1	0.0260416	0.0218254	0.00715774	0.0493871	0.0787742	0.0121505	0.0315414	0.009183	0.022177	0.00426828
0	1	0.351141	0.50059	0.0101942	0.0545396	0.139895	0.30021	0.321357	0.29402	0.0312271	0.00843174
0	1	0.288587	0.819078	0.00908125	0.0071284	0.245431	0.103685	0.032438	0.226216	0.0138958	0.00660739
0	1	0.0570508	0.0063892	0.0698354	0.0058	0.0227417	0.0326442	0.00586378	0.012205	0.0370218	0.00979358
0	1	0.0130879	0.00330196	0.0308254	0.00153094	0.0114019	0.00667631	0.00199077	0.0149529	0.0129219	0.0155602
0	1	0.00939818	0.00269613	0.023724	0.00607982	0.0231186	0.0108791	0.00259406	0.011873	0.0152853	0.00643355
0	1	0.0637714	0.0179516	0.0202263	0.0103852	0.0545047	0.0285606	0.00263024	0.0229087	0.0182301	0.0327525
0	1	0.329896	0.448107	0.00832368	0.0119238	0.0544647	0.303545	0.114027	0.287542	0.00962917	0.0214222
0	1	0.177925	0.00723493	0.0522125	0.00487265	0.0555477	0.0897257	0.00430063	0.0378042	0.0248591	0.0134516
0	1	0.114538	0.265751	0.00645321	0.00785069	0.0214934	0.171721	0.121871	0.258264	0.00879163	0.00602027
0	1	0.0443056	0.0129142	0.0148984	0.010113	0.0979351	0.0192183	0.0042105	0.0203773	0.0157836	0.012951
0	1	0.204038	0.660766	0.0155625	0.0367533	0.242783	0.0851868	0.214943	0.260757	0.0225363	0.0127524
0	1	0.002686	0.0024471	0.0279589	0.00487265	0.00498108	0.0091331	0.0013513	0.0167851	0.0159965	0.00672114
0	1	0.1667	0.119759	0.0102588	0.012673	0.202323	0.0681973	0.0178808	0.0599886	0.011117	0.00872231
0	1	0.128138	0.0312139	0.0143802	0.0104174	0.192393	0.0571523	0.0172018	0.0247998	0.0408165	0.00688416
0	1	0.112851	0.0137819	0.0149047	0.00647585	0.0501608	0.0787589	0.0430229	0.0453884	0.0374569	0.00549172
0	1	0.00335609	0.00141982	0.013109	0.00213452	0.00472645	0.00425975	0.00334207	0.00419179	0.0152994	0.00497884
0	1	0.339512	0.567258	0.0107366	0.0240495	0.116624	0.263064	0.350275	0.321082	0.014776	0.0153107
0	1	0.0567227	0.00581511	0.0355455	0.00899419	0.0382424	0.029726	0.00721508	0.030181	0.0148359	0.00769058
0	1	0.0919631	0.0737848	0.00953012	0.00612376	0.123644	0.0368804	0.0250504	0.0465192	0.0140594	0.00749588
0	1	0.00234954	0.00198621	0.0180159	0.00426906	0.00589614	0.0074312	0.00334207	0.0110937	0.0242155	0.00789422
0	1	0.354214	0.146254	0.0124855	0.0122036	0.0440096	0.313186	0.153443	0.228816	0.0253453	0.0141092
0	1	0.272298	0.165574	0.0109907	0.0367794	0.0805896	0.29181	0.564791	0.32296	0.0708614	0.00979766
0	1	0.200435	0.281118	0.0101942	0.00650008	0.140761	0.0654077	0.00903695	0.115974	0.0105847	0.00853059
0	1	0.00689803	0.00453882	0.0137325	0.00640358	0.0123492	0.00954552	0.0044763	0.00267105	0.0113535	0.0214078
0	1	0.160729	0.00752199	0.0375173	0.0061573	0.0449395	0.0863529	0.00682364	0.0320527	0.0145371	0.0205012
0	1	0.340296	0.549376	0.00595128	0.0495318	0.203263	0.186548	0.4616	0.233339	0.0195982	0.0168374
0	1	0.225419	0.275216	0.013109	0.0152392	0.0495794	0.213395	0.134366	0.425641	0.0155806	0.0275356
0	1	0.0862547	0.154606	0.0135704	0.00733094	0.0565444	0.0655703	0.00920586	0.0813014	0.0115923	0.0373782
0	1	0.00928635	0.00823191	0.00715774	0.0951877	0.00894363	0.00894781	0.0171689	0.00382137	0.0453357	0.0159206
0	1	0.00939818	0.00823191	0.00721759	0.0933775	0.00894363	0.00894781	0.0171689	0.00382137	0.0465405	0.0185825
0	1	0.0969929	0.00610217	0.0496019	0.00914171	0.0320666	0.0495829	0.00441321	0.0277975	0.0163971	0.00740599
0	1	0.194939	0.430551	0.0083817	0.0112762	0.190406	0.0807136	0.0147117	0.0843429	0.00665833	0.0318809
0	1	0.140994	0.0842779	0.0141073	0.0620089	0.109493	0.0615662	0.0991081	0.0488588	0.022442	0.00860023
0	1	0.00301964	0.0012763	0.0135914	0.00120718	0.00668276	0.00306438	0.00334207	0.00879308	0.0192116	0.00435816
0	1	0.027209	0.65028	0.151714	0.00153094	0.0104157	0.146265	0.00259406	0.0080327	0.0128128	0.00559517
0	1	0.0701471	0.0454037	0.015603	0.0120708	0.0727056	0.0214818	0.0119446	0.0564398	0.0157836	0.00772117
0	1	0.142679	0.119296	0.00811559	0.0397021	0.17538	0.06507	0.0118355	0.065892	0.0157576	0.0168432
0	1	0.0208066	0.00581511	0.0283433	0.00306188	0.0254615	0.0071859	0.00604467	0.0145252	0.0181041	0.00840711
0	1	0.0208095	0.0256089	0.00202403	0.0650419	0.0661145	0.0284823	0.0291177	0.015311	0.0271272	0.0151379
0	1	0.0719315	0.00615585	0.0310033	0.0134547	0.116136	0.0336633	0.038511	0.0190678	0.0381153	0.0112147
0	1	0.115979	0.0110716	0.0905234	0.00306188	0.0289647	0.0701377	0.00840586	0.0391581	0.0384526	0.0113757
0	1	0.26545	0.200696	0.0119431	0.0368305	0.0621124	0.247364	0.38598	0.245718	0.0342472	0.0106119
0	1	0.00301964	0.00212973	0.0107771	0.00213452	0.00612446	0.00564911	0.00458484	0.0114495	0.0249351	0.00562415
0	1	0.296086	0.131065	0.0113601	0.0063377	0.0370995	0.268607	0.0821944	0.237876	0.00730983	0.011431
0	1	0.0372563	0.0134806	0.0192224	0.00725012	0.0447739	0.0191228	0.0132236	0.02673	0.0141125	0.0055253
0	1	0.204564	0.046004	0.0197244	0.0159569	0.0366451	0.180142	0.0197268	0.100275	0.0112121	0.0161234
0	1	0.0416161	0.00865476	0.00416184	0.0109525	0.0925478	0.0231366	0.00661179	0.006122	0.0280808	0.00842204
0	1	0.226531	0.0418695	0.0542938	0.00825829	0.0409626	0.199466	0.0688139	0.15458	0.0106108	0.0174404
0	1	0.00671218	0.00070991	0.0221107	0.00306188	0.00945291	0.0113386	0.00259406	0.00801316	0.0326177	0.0117731
0	1	0.182505	0.222218	0.0105988	0.0033417	0.111035	0.111674	0.0235479	0.175231	0.000742715	0.00894761
0	1	0.291388	0.0546171	0.0156757	0.00825829	0.06083	0.224658	0.0151058	0.0988484	0.0219643	0.0158348
0	1	0.136136	0.17711	0.00886614	0.00853811	0.0984899	0.0584548	0.00728337	0.0958994	0.00713609	0.0128035
0	1	0.12602	0.07889	0.00890665	0.0126783	0.124326	0.0511392	0.0131385	0.0396954	0.0128389	0.0163256
0	1	0.00469909	0.00141982	0.0131901	0.00338564	0.00498108	0.0021143	0.00255789	0.00686284	0.0131465	0.00456182
0	1	0.147765	0.169282	0.00514965	0.00153094	0.0165187	0.152379	0.118271	0.217948	0.00567675	0.00481176
0	1	0.162239	0.00584581	0.0726786	0.00531409	0.0562558	0.082123	0.00529667	0.0263206	0.0389861	0.00689013
0	1	0.174443	0.0409473	0.0220562	0.0327527	0.120102	0.12699	0.0193447	0.04759	0.0142983	0.019154
0	1	0.0120813	0.0144699	0.0119836	0.0905613	0.0673944	0.0148089	0.0261577	0.0095339	0.0314794	0.0248655
0	1	0.0120448	0.00524874	0.0413431	0.0058	0.010806	0.0127481	0.00589996	0.00647292	0.0416447	0.0196733
0	1	0.0108511	0.00524874	0.0409221	0.0058	0.0106226	0.0111294	0.00589996	0.00647292	0.0393875	0.0191833
0	1	0.220404	0.14018	0.00532778	0.0112025	0.0399367	0.218365	0.158731	0.200711	0.0161669	0.00692461
0	1	0.00920434	0.00595865	0.041974	0.0109525	0.0116888	0.00778359	0.00593614	0.0122245	0.0453737	0.00898416
0	1	0.136676	0.0217049	0.0196837	0.0121353	0.039357	0.113067	0.0255392	0.0572229	0.00709159	0.0622543
0	1	0.147635	0.200902	0.00948963	0.0183389	0.0200569	0.250686	0.202885	0.272861	0.0148021	0.0105258
0	1	0.206286	0.26551	0.00890665	0.035943	0.0314149	0.352719	0.4361	0.439922	0.0354676	0.0123076
0	1	0.143656	0.225168	0.00890665	0.0111421	0.0298615	0.254593	0.192094	0.343302	0.0199489	0.0155046
0	1	0.016444	0.00539226	0.0313071	0.00552017	0.0278972	0.00813598	0.008494	0.0080327	0.0251479	0.00843174
0	1	0.253349	0.0542019	0.0443971	0.00636318	0.0390848	0.193346	0.0237465	0.146247	0.0190195	0.0255494
0	1	0.312331	0.199679	0.0124449	0.00856036	0.0769688	0.238561	0.065449	0.177379	0.0135555	0.00873661
0	1	0.0657844	0.0794945	0.0330516	0.00273812	0.0164152	0.0965022	0.00526049	0.0285626	0.0115923	0.00718069
0	1	0.122895	0.106085	0.0101537	0.0177446	0.0471524	0.136727	0.125759	0.111633	0.0278799	0.00313472
0	1	0.0181234	0.0118746	0.00840474	0.0225666	0.028715	0.00838126	0.015142	0.0225188	0.0269243	0.00740002
0	1	0.0104061	0.00326252	0.0488732	0.00181076	0.0139247	0.0059923	0.00323354	0.00076037	0.0282539	0.011854
0	1	0.0409482	0.00879829	0.0859936	0.00213452	0.0362339	0.0206045	0.00398155	0.0106842	0.0442615	0.0157202
0	1	0.12653	0.0621391	0.00601597	0.0124834	0.0255514	0.137806	0.00769468	0.0667177	0.0101069	0.0674503
0	1	0.194646	1.03555	0.00839657	0.00645388	0.0182454	0.402405	0.473468	0.795513	0.00986806	0.0155046
0	1	0.052018	0.00666856	0.0286715	0.00747438	0.0248497	0.0394709	0.00789073	0.00799204	0.026676	0.0135836
0	1	0.218602	0.509405	0.00536831	0.0048984	0.0412448	0.327331	0.313895	0.497	0.00578703	0.0132009
0	1	0.0926275	0.00482587	0.0788143	0.00120718	0.0233776	0.0567154	0.00526049	0.0172513	0.0161464	0.00835869
0	1	0.195674	0.015044	0.0225176	0.00677128	0.09177	0.0893774	0.0153229	0.0366344	0.0175666	0.0115724
0	1	0.447584	0.745587	0.00985827	0.0344556	0.162249	0.291244	0.361031	0.330771	0.0406328	0.0119597
0	1	0.0898165	0.0324894	0.00540883	0.0120116	0.0582467	0.0369418	0.0158176	0.0464169	0.0141213	0.00877917
0	1	0.108268	0.0188729	0.0122788	0.0121764	0.187802	0.037596	0.0170966	0.0305124	0.0358803	0.0207229
0	1	0.132009	0.00922115	0.0322828	0.00607982	0.0460765	0.0721081	0.00947165	0.0335929	0.0287388	0.00985587
0	1	0.175966	0.0609579	0.0132306	0.0103928	0.0529953	0.118216	0.0217537	0.0803666	0.0354676	0.00795
0	1	0.358485	0.662376	0.0119026	0.00705463	0.0502816	0.293231	0.263329	0.464516	0.0103719	0.00967813
0	1	0.00536919	0.00723412	0.0059918	0.037228	0.0166699	0.00813598	0.014394	0.013976	0.0363127	0.00842605
0	1	0.101695	0.0640508	0.0120484	0.0082427	0.113124	0.0533378	0.0239617	0.0530702	0.0156408	0.00385371
0	1	0.252404	0.147811	0.00536831	0.0374595	0.0916981	0.222462	0.115006	0.254236	0.0159955	0.0125922
0	1	0.103959	0.0481353	0.0113601	0.0238915	0.0717813	0.0643916	0.0351902	0.0422966	0.0120701	0.0148106
0	1	0.085359	0.0920912	0.0108176	0.00426906	0.100437	0.0330324	0.0111966	0.101045	0.0107613	0.00759472
0	1	0.190113	0.249036	0.00889867	0.0269465	0.0428453	0.371527	0.321084	0.382377	0.0197983	0.014491
0	1	0.298828	0.115847	0.0142749	0.0156615	0.0877093	0.305637	0.214895	0.120341	0.0340083	0.00890787
0	1	0.168332	0.0336715	0.030396	0.00487265	0.0425907	0.158379	0.00789342	0.0601849	0.0204473	0.0157558
0	1	0.116123	0.00198621	0.0392245	0.004313	0.0544933	0.039017	0.00856639	0.0194577	0.0288625	0.0087333
0	1	0.211968	0.346739	0.00357887	0.00338564	0.032879	0.231907	0.0377011	0.320304	0.00763992	0.00594531
0	1	0.288583	0.147273	0.0115877	0.0244396	0.0674802	0.365458	0.0976512	0.255251	0.0148466	0.0317697
0	1	0.258339	0.301764	0.00536831	0.0146027	0.0293264	0.326317	0.124313	0.324806	0.0271317	0.014884
0	1	0.213647	0.0190165	0.0207567	0.00603537	0.0371233	0.116428	0.00664797	0.055972	0.0199717	0.0144483
0	1	0.308822	0.0245697	0.0243881	0.00612376	0.0616985	0.170306	0.00991768	0.0650958	0.0128128	0.010171
0	1	0.156617	0.0611351	0.0282298	0.00672735	0.0284621	0.143953	0.0437151	0.0707341	0.0106108	0.013392
0	1	0.0100683	0.00397243	0.0155422	0.00422512	0.0116888	0.00507159	0.00394537	0.00725279	0.026566	0.008136
0	1	0.140007	0.0689291	0.0148384	0.00923593	0.0387267	0.153159	0.0586183	0.101087	0.0155187	0.00914466
0	1	0.259966	0.216815	0.00778121	0.0109085	0.0437078	0.307696	0.074554	0.261582	0.0154357	0.0155956
0	1	0.0533279	0.021244	0.00861205	0.00747438	0.0610103	0.0166646	0.00984531	0.0252288	0.0210478	0.00902481
0	1	0.198825	0.30413	0.0137731	0.0218418	0.218518	0.0809379	0.272714	0.120998	0.0401889	0.011819
0	1	0.0355769	0.00675292	0.0353554	0.0076547	0.0698306	0.015979	0.00691615	0.00801316	0.0420999	0.0123483
0	1	0.0355769	0.00610217	0.0341613	0.0076547	0.0698306	0.0148936	0.00650325	0.00801316	0.0421205	0.0114855
0	1	0.0956444	0.00908535	0.0542007	0.00346428	0.0160095	0.0617559	0.00319735	0.0286845	0.0157576	0.00966414
0	1	0.240186	0.0354189	0.0103009	0.00459282	0.0317166	0.171445	0.00996202	0.10678	0.00886582	0.00670916
0	1	0.160473	0.0989263	0.0143965	0.00366547	0.135566	0.0534034	0.0191959	0.0721736	0.00814377	0.00812091
0	1	0.297342	0.316678	0.00894715	0.00273812	0.0349431	0.262627	0.152399	0.307703	0.0152176	0.0062395
0	1	0.124434	0.0233657	0.0619597	0.0089058	0.0289152	0.128149	0.0162319	0.0583342	0.0179858	0.0108936
0	1	0.0950561	0.0188729	0.0212449	0.00547623	0.12825	0.0342664	0.00589996	0.0232596	0.0187285	0.00986482
0	1	0.179934	0.157152	0.00894715	0.00633016	0.0270724	0.254415	0.140749	0.210931	0.0172431	0.00890094
0	1	0.193742	0.0447014	0.0202668	0.00366547	0.0502581	0.13001	0.0117999	0.0929991	0.0206884	0.0127709
0	1	0.278765	0.0337657	0.00890665	0.00598442	0.058672	0.201194	0.034905	0.118637	0.013501	0.00712582
0	1	0.216279	0.206522	0.0250844	0.0048287	0.0468588	0.163947	0.0223919	0.215809	0.00716218	0.0130096
0	1	0.170589	0.385605	0.0187362	0.00315028	0.0203791	0.29982	0.117963	0.313083	0.00862151	0.00945158
0	1	0.213788	0.477658	0.0131333	0.00677128	0.0128834	0.302782	0.14573	0.610411	0.00862151	0.00927473
0	1	0.157703	0.123343	0.0200236	0.00552017	0.0155031	0.197778	0.102625	0.165243	0.021658	0.00678232
0	1	0.13143	0.238209	0.010283	0.0058	0.0136224	0.205668	0.14971	0.264406	0.0145632	0.0072083
0	1	0.240454	0.283708	0.00551405	0.0109245	0.0346028	0.233191	0.151323	0.299656	0.0138709	0.0114332
0	1	0.160272	0.0891215	0.0059918	0.0282044	0.0412649	0.139354	0.269947	0.160502	0.017508	0.00791887
0	1	0.133539	0.298381	0.00840474	0.00833557	0.184207	0.048507	0.0137826	0.0934871	0.0101941	0.0062299
0	1	0.192944	0.67907	0.013692	0.015817	0.0155113	0.43822	0.418374	0.656364	0.0190195	0.0145315
0	1	0.27297	0.224854	0.0125058	0.00892895	0.0475775	0.322718	0.273948	0.320367	0.015775	0.0124687
0	1	0.263546	0.292231	0.00836418	0.0103489	0.0287645	0.308668	0.502566	0.391541	0.0381997	0.0164531
0	1	0.123822	0.459421	0.00408079	0.00531211	0.030315	0.135981	0.0353739	0.282438	0.00713609	0.00535969
0	1	0.176463	0.0762333	0.0232465	0.0033013	0.0404494	0.200992	0.0408744	0.108338	0.0187285	0.00519817
0	1	0.163013	0.016879	0.0541849	0.00394529	0.0517732	0.0823477	0.00803545	0.0386232	0.0360793	0.0115
0	1	0.0730838	0.232886	0.00533584	0.0052151	0.00670773	0.131448	0.170389	0.252489	0.0132288	0.00420003
0	1	0.214991	0.124181	0.0190198	0.00889541	0.0915791	0.115686	0.0140654	0.114254	0.0241402	0.0107205
0	1	0.212231	0.123401	0.0193549	0.0091972	0.0907914	0.115469	0.0139716	0.113811	0.0241402	0.0107672
0	1	0.428425	0.0251109	0.0137528	0.00398923	0.0691763	0.242821	0.0132089	0.0796144	0.0223715	0.0104646
0	1	0.12131	0.137838	0.00587031	0.0174867	0.0157548	0.154256	0.173287	0.157359	0.0330699	0.00745595
0	1	0.43597	0.82111	0.0113796	0.0226166	0.129804	0.242415	0.170299	0.467381	0.0278646	0.0127959
0	1	0.13165	0.586079	0.0143155	0.00844272	0.0174338	0.374756	0.24105	0.628343	0.0120701	0.0127929
0	1	0.275968	0.11194	0.0173275	0.00213452	0.0751442	0.135522	0.0268399	0.165671	0.00763992	0.00904944
0	1	0.226394	0.0963276	0.0136196	0.00546105	0.024748	0.240517	0.143016	0.178308	0.0261035	0.00840711
0	1	0.2722	0.0172701	0.0161454	0.00253692	0.0619473	0.109848	0.00732361	0.0354645	0.0153059	0.0149999
0	1	0.285137	0.127535	0.0119026	0.00612376	0.0460045	0.294245	0.0474255	0.237724	0.00962917	0.0164188
0	1	0.0714248	0.0054624	0.0720795	0.00120718	0.0177361	0.0514165	0.00589996	0.0125753	0.0233833	0.0170666
0	1	0.101274	0.0311002	0.039246	0.00487265	0.0296796	0.115357	0.0131512	0.0836384	0.0302947	0.0100842
0	1	0.221165	0.00691068	0.0365661	0.00273812	0.0412172	0.125997	0.00469337	0.0365043	0.0190357	0.0105843
0	1	0.119965	0.0799386	0.0247684	0.0024583	0.0273893	0.127366	0.0033059	0.0836465	0.0123644	0.0111944
0	1	0.278297	0.232402	0.00840474	0.0191824	0.067346	0.214956	0.0802077	0.210237	0.017773	0.0090405
0	1	0.094703	0.810288	0.00582172	0.00710777	0.0121981	0.290065	0.507343	0.933936	0.00864758	0.0093834
0	1	0.135298	0.764419	0.0059918	0.0183273	0.00981097	0.265599	0.452624	0.72961	0.0349703	0.0151299
0	1	0.214905	0.117574	0.0101779	0.00660478	0.045659	0.215463	0.0391017	0.224648	0.0246702	0.00594232
0	1	0.202985	0.222826	0.00478533	0.00918563	0.0360613	0.295187	0.147697	0.323985	0.0311809	0.00866553
0	1	0.22729	0.025534	0.0236608	0.00394529	0.0403697	0.178736	0.0237889	0.0721704	0.0171214	0.0103065
0	1	0.31809	0.566121	0.00832368	0.00691878	0.0506162	0.405106	0.175186	0.517034	0.0177469	0.0145457
1	1	0.00436264	0.0141905	0.00478533	0.0122475	0.0205958	0.0123957	0.0681894	0.0118736	0.016686	0.00962455
1	1	0.00839164	0.00397243	0.00948963	0.00640358	0.00813205	0.00330968	0.00191841	0.00649242	0.00862151	0.012277
1	1	0.00380376	0.00425947	0.00711721	0.00426906	0.0133216	0.00341676	0.00289734	0.00573205	0.00888647	0.00323357
1	1	0.035574	0.0343145	0.0202263	0.00816405	0.0286904	0.036206	0.0282208	0.045018	0.00936423	0.0108846
1	1	0.00402899	0.00610217	0.00349782	0.0054323	0.00538687	0.00528575	0.00131512	0.0122245	0.00960312	0.011334
1	1	0.00234954	0.00269613	0.00711721	0.00301794	0.0022748	0.00683352	0.00127895	0.010252	0.00811769	0.00771709
1	1	0.00637575	0.00326252	0.0162779	0.00874452	0.014991	0.00799776	0.00195459	0.00840311	0.00912535	0.0162775
1	1	0.0215383	0.00854194	0.013109	0.0105385	0.0259709	0.0114109	0.0046572	0.00981557	0.0167208	0.0203354
1	1	0.0104048	0.0107854	0.0125907	0.00362153	0.0123492	0.00789066	0.00263024	0.0115502	0.00466907	0.0153575
1	1	0.116883	0.107709	0.00828316	0.0170762	0.084296	0.0619181	0.250496	0.0428149	0.0105847	0.0203667
1	1	0.00671218	0.00514685	0.00832368	0.030339	0.0113307	0.00623583	0.00650325	0.006122	0.0102419	0.0152457
1	1	0	0.00595865	0.0154814	0.00612376	0.00498108	0.0100361	0.00589996	0.0110742	0.0118313	0.00768163
1	1	0.0184599	0.012949	0.00536831	0.021669	0.0267274	0.0170078	0.046599	0.0110937	0.0229459	0.00500346
1	1	0.00805518	0.00326252	0.00612933	0.00181076	0.00813205	0.00886032	0.00174543	0.00534211	0.00148543	0.0299516
1	1	0.195986	0.142458	0.0048851	0.0183712	0.0328555	0.202376	0.3148	0.140535	0.0108496	0.0170176
1	1	0.0296428	0.0217126	0.00711721	0.0173485	0.0862901	0.0188861	0.175963	0.0129848	0.0254913	0.0250513
1	1	0.0408683	0.0197264	0.0106961	0.0072279	0.0801089	0.0172617	0.00524579	0.0126144	0.00641946	0.0286382
1	1	0.00503554	0.00340604	0.0196028	0.00306188	0.00487762	0.00778359	0.00313699	0.00451837	0.0116368	0.0055253
1	1	0.00335609	0.00340604	0.0184853	0.00534094	0.00711351	0.00626695	0.00199077	0.0046776	0.0207177	0.00561817
1	1	0.124981	0.167716	0.00817794	0.0306587	0.107265	0.0455289	0.310188	0.0377651	0.00517291	0.0377194
1	1	0.002686	0.0012763	0.00890665	0.00881796	0.00315097	0.00886032	0.00131512	0.00306101	0.0125479	0.0118331
1	1	0.0243035	0.0315001	0.0117325	0.0361831	0.0339478	0.0143815	0.00973135	0.0152855	0.00767793	0.00656897
1	1	0.00570564	0.00553577	0.0135706	0.00306188	0.00747163	0.00848836	0.00193683	0.0058799	0.0195505	0.0191039
1	1	0.08425	0.140555	0.00469191	0.00733094	0.0580211	0.0489838	0.00906115	0.0301614	0.00222814	0.0157982
1	1	0.0459816	0.0290987	0.00978111	0.0383472	0.0528657	0.017378	0.0384932	0.0182554	0.0118399	0.0244458
1	1	0.00335609	0.0106268	0.0229514	0.00366547	0.0130097	0.0180078	0.00486907	0.00304148	0.00641946	0.0183232
1	1	0.0120813	0.00453882	0.0362096	0.00881796	0.0102645	0.0127481	0.00526049	0.0148955	0.0204527	0.0100812
1	1	0.0302076	0.0164561	0.0100726	0.00797845	0.0152456	0.0144605	0.00199077	0.0324231	0.00567675	0.0043928
1	1	0.0248384	0.00737932	0.0203071	0.0100691	0.0295027	0.0167626	0.00959406	0.014186	0.00960312	0.016667
1	1	0.00939818	0.00610217	0.00260718	0.0341166	0.00919827	0.0121505	0.143178	0.00879308	0.00838263	0.0714861
1	1	0.00335609	0.00468234	0.0237645	0.00640358	0.0102645	0.0148532	0.00067565	0.00918954	0.00862151	0.0134048
1	1	0.0194664	0.015331	0.00953012	0.0122475	0.0330573	0.0150766	0.0060085	0.0140636	0.0180096	0.0118006
1	1	0.156253	0.138757	0.0133974	0.0370213	0.0758904	0.0703937	0.0769364	0.0713581	0.0172691	0.0417743
1	1	0.0312142	0.00411595	0.00357887	0.00499521	0.0110284	0.0116224	0.00454865	0.00534211	0.0072582	0.0034223
1	1	0.0134272	0.00138039	0.0251086	0.00668341	0.00802857	0.00810661	0.00319735	0.00534211	0.0162615	0.00529702
1	1	0.0107383	0.00559494	0.0244286	0.00705112	0.0313636	0.00933137	0.00454865	0.00981495	0.0308453	0.0268076
1	1	0.0104048	0.00269613	0.0215541	0.00454888	0.0107506	0.0074312	0.00063947	0.0080327	0.0130778	0.0168845
1	1	0.0683003	0.125155	0.0101131	0.0303308	0.0918397	0.0495517	0.178194	0.0244685	0.0147499	0.0658088
1	1	0.0412853	0.0219995	0.00890665	0.00774661	0.0440432	0.0221112	0.00661179	0.0237081	0.0108236	0.0137733
1	1	0.267733	0.592326	0.0106961	0.00853811	0.153128	0.0939328	0.0314912	0.116539	0.00909924	0.0150936
1	1	0.00402899	0.00216348	0.0384523	0.00761076	0.0155002	0.00447391	0.00202695	0.0100717	0.0190237	0.0190766
1	1	0.00872809	0.00283965	0.0349175	0.00640358	0.00696236	0.0029659	0.00334207	0.0046776	0.0235546	0.0226013
1	1	0.00671218	0.0108892	0.00357887	0.05986	0.0163118	0.0063429	0.0297555	0.0107037	0.0147228	0.0121752
1	1	0.0140973	0.017876	0.00719824	0.0155892	0.0290125	0.0101432	0.0230689	0.0145673	0.0130517	0.00760069
1	1	0.0037469	0.00595865	0.0198864	0.00644752	0.0112174	0.00617829	0.00398155	0.00382137	0.0179597	0.00657586
1	1	0.153415	0.147516	0.0101131	0.0324863	0.112023	0.0663956	0.105548	0.0255017	0.0190292	0.0319017
1	1	0.0041008	0.00794484	0.0112385	0.00733094	0.00769397	0.0100361	0.00195459	0.00801316	0.0135555	0.0122614
1	1	0.00570564	0.0124377	0.00478533	0.0839912	0.0153212	0.00989787	0.0395247	0.0117192	0.0231848	0.0184637
1	1	0.0637117	0.062337	0.0101537	0.00777843	0.0945205	0.0365025	0.0233498	0.0294254	0.0116546	0.011434
1	1	0.0221525	0.0123479	0.0311568	0.0048287	0.0326236	0.011984	0.00454865	0.019695	0.0100808	0.012274
1	1	0.226192	0.328507	0.00237241	0.0236284	0.0844705	0.145616	0.281598	0.137238	0.0130452	0.0126039
1	1	0.0471056	0.0873741	0.0166473	0.0223277	0.0664418	0.0293724	0.0219268	0.0179175	0.0149384	0.0410191
1	1	0.209972	0.205652	0.00532778	0.0230774	0.0513438	0.211562	0.398579	0.172471	0.023352	0.00978314
1	1	0.0137608	0.0121594	0.00291485	0.0334933	0.0160571	0.0105347	0.0304893	0.0095859	0.0216732	0.00682536
1	1	0.0991917	0.121717	0.00528726	0.0188496	0.105987	0.0483362	0.00980915	0.0506743	0.0106786	0.0238227
1	1	0.084406	0.0746382	0.00116594	0.00946546	0.0400013	0.0464823	0.0345188	0.0263206	0.00419132	0.0111247
1	1	0.024502	0.0367488	0.0059918	0.00398923	0.0428627	0.0196301	0.0112328	0.0140961	0.0115663	0.0129046
1	1	0.0332216	0.0240483	0.00470428	0.0106727	0.0515176	0.0150766	0.00522431	0.0190873	0.0140594	0.00769058
1	1	0.0423335	0.0464915	0.00647761	0.0411105	0.0737904	0.0198277	0.0528857	0.0210175	0.0186479	0.0246854
1	1	0.270993	0.22666	0.0101942	0.0102483	0.339375	0.0928805	0.0254689	0.0816069	0.0153059	0.024195
1	1	0.0561915	0.0288292	0.0173436	0.00700717	0.116182	0.0268153	0.00863873	0.027165	0.0118313	0.0231067
1	1	0.025845	0.0224225	0.00478533	0.00672735	0.0414719	0.00943841	0.0071789	0.0154334	0.0170041	0.00467932
1	1	0.115259	0.107422	0.00894715	0.0205427	0.0541939	0.0738019	0.030977	0.0672053	0.0118573	0.028806
1	1	0.0978384	0.469521	0.00653425	0.00909775	0.163375	0.0319462	0.0263025	0.11233	0.00713609	0.0238189
1	1	0	0.00141982	0.0101131	0.00426906	0.00696236	0.00306438	0.00195459	0.00636569	0.00986806	0.0130775
1	1	0.0142622	0.00808839	0.0229225	0.00519641	0.0212478	0.00683352	0.00472759	0.00764274	0.0194392	0.00699953
1	1	0.0698078	0.109757	0.0101942	0.0128511	0.149633	0.0412316	0.020188	0.0506201	0.00922851	0.0233174
1	1	0.0228254	0.104409	0.00295538	0.0738446	0.0308492	0.0145101	0.0182709	0.0274904	0.0127255	0.00857056
1	1	0.120833	0.0601244	0.00953012	0.0106727	0.163557	0.0450467	0.167426	0.0427368	0.0384907	0.010591
1	1	0.0692785	0.00468234	0.0498478	0.00398923	0.0464566	0.0282841	0.00785455	0.0208258	0.0147141	0.0200012
1	1	0.0688069	0.0357596	0.0104451	0.00612376	0.0996019	0.0326691	0.0112328	0.0213798	0.00936423	0.0150189
1	1	0.0256474	0.0180195	0.00836418	0.0078719	0.053274	0.0153818	0.0109999	0.0240839	0.00654927	0.0263638
1	1	0.00906174	0.00610217	0.029657	0.00886188	0.00696236	0.00577637	0.00063947	0.00419179	0.0140333	0.00404596
1	1	0.0275217	0	0.0731561	0.00487265	0.00655657	0.016366	0.00394537	0.011854	0.0228676	0.0155911
1	1	0.377304	1.19451	0.0101537	0.0161928	0.175403	0.321781	0.184509	0.594094	0.0131103	0.018977
1	1	0.00369254	0.00198621	0.0107771	0.00515247	0.0193116	0.00458099	0.00589996	0.00686284	0.0202139	0.00646715
1	1	0.0788743	0.041497	0.0177728	0.0103489	0.124606	0.0480354	0.00721508	0.0209558	0.0152799	0.0439649
1	1	0.0105445	0.00411595	0.0208901	0.00362153	0.0254624	0.00753828	0.0033059	0.00647292	0.0188986	0.00562713
1	1	0.0438207	0.0236911	0.00536831	0.00733094	0.0722654	0.018065	0.0098815	0.0286407	0.0078788	0.0128924
1	1	0.224642	0.0539149	0.0264879	0.0107166	0.160994	0.0922521	0.0149973	0.0461878	0.043505	0.0146569
1	1	0.0520265	0.0241217	0.0148174	0.0116439	0.0547515	0.0402204	0.00462102	0.0160459	0.0115586	0.0229644
1	1	0.229	0.360803	0.0107366	0.0123932	0.0427927	0.290361	0.155236	0.287342	0.00708808	0.0136239
1	1	0.0375928	0.0463543	0.0118819	0.00881796	0.0393594	0.0277176	0.0117999	0.0182442	0.00716218	0.0104083
1	1	0.0748406	0.0167432	0.0208092	0.004202	0.089465	0.0345063	0.00458348	0.0157084	0.0215369	0.00890263
1	1	0.163491	0.464637	0.0110515	0.0103928	0.205194	0.0724791	0.0211676	0.11728	0.00838263	0.0247288
1	1	0.153426	0.136441	0.00972923	0.0163027	0.142501	0.0629805	0.248257	0.0576129	0.0340813	0.0154022
1	1	0.0644387	0.00723493	0.0207282	0.00519641	0.0452392	0.0296178	0.00728745	0.0183074	0.0214083	0.00862048
1	1	0.206157	0.247874	0.0113196	0.00808556	0.0594459	0.198958	0.0777092	0.163936	0.0115663	0.0129069
1	1	0.275195	0.278064	0.00657477	0.0112323	0.127203	0.114676	0.222084	0.108306	0.0360117	0.0162734
1	1	0.173876	0.949265	0.00765968	0.00845948	0.0466246	0.261355	0.406488	0.374599	0.0100895	0.0228641
1	1	0.137688	0.485903	0.00528726	0.00459282	0.0575674	0.0629275	0.0352774	0.0865239	0.00493403	0.00846232
1	1	0.0232364	0.0147569	0.0300642	0.00454888	0.0236318	0.0168696	0.0100039	0.0188859	0.0110887	0.0153356
1	1	0.118165	0.148095	0.0098135	0.0149417	0.121828	0.0537044	0.110748	0.0436374	0.0250869	0.0266691
1	1	0.62587	1.01632	0.0553186	0.045788	0.0786763	0.851166	0.613489	1.18078	0.0413811	0.136205
1	1	0.076247	0.106119	0.00832368	0.0436923	0.074012	0.0384585	0.0280439	0.0389193	0.0140724	0.0331311
1	1	0.00973464	0.00737848	0.0236999	0.0127632	0.0123771	0.010005	0.00469337	0.00764274	0.0163966	0.0210045
1	1	0.278501	0.426742	0.0101537	0.00918563	0.0268867	0.364668	0.287642	0.43675	0.0111146	0.0140261
1	1	0.0204759	0.0170285	0.016696	0.00849415	0.0278065	0.0219724	0.00394537	0.0136916	0.0152461	0.0161427
1	1	0.137084	0.614796	0.0100726	0.0211607	0.0123506	0.272294	0.338499	0.620444	0.0258906	0.0113527
1	1	0.106405	0.00695561	0.0183557	0.00761076	0.0626055	0.0364201	0.0185314	0.0210371	0.0187285	0.01034
1	1	0.0235722	0.00766551	0.0421219	0.00898443	0.0535665	0.0121902	0.0105209	0.0165235	0.0269736	0.0124581
1	1	0.247771	0.254673	0.00494719	0.0250882	0.062914	0.201765	0.25491	0.167411	0.0413364	0.0159537
1	1	0.133357	0.0809962	0.00832368	0.00821435	0.0815383	0.0387135	0.0670726	0.0673103	0.0140594	0.00856922
1	1	0.0365087	0.0195828	0.00711721	0.0048287	0.0315097	0.0139313	0.00518813	0.0112274	0.0113274	0.00675471
1	1	0.0134532	0.00652503	0.0350803	0.00821435	0.00985868	0.00778359	0.00458484	0.00764274	0.0221836	0.00954364
1	1	0.0276614	0.00894181	0.0363229	0.00733094	0.0382174	0.016379	0.00323354	0.0141547	0.0187285	0.0101002
1	1	0.128661	0.339941	0.00898771	0.00826761	0.0197289	0.246493	0.133661	0.334846	0.0135935	0.00783972
1	1	0.0479974	0.0288664	0.014356	0.00519641	0.0973538	0.0227842	0.00735979	0.0163968	0.0113274	0.00666922
1	1	0.036589	0.0268178	0.00995956	0.0373827	0.0464449	0.0192776	0.028257	0.0252093	0.0148021	0.0168635
1	1	0.232709	0.446809	0.0134652	0.00858204	0.0947758	0.136448	0.0196183	0.141657	0.00737498	0.0127247
1	1	0.208406	0.450411	0.0074978	0.0100691	0.0932479	0.0997057	0.0151781	0.140016	0.00494273	0.0114572
1	1	0.131483	0.202049	0.00890665	0.0237263	0.138635	0.0531857	0.0317788	0.0699382	0.0123612	0.0124094
1	1	0.0657748	0.0533741	0.0097812	0.0568788	0.120199	0.0357776	0.142302	0.0331618	0.0551451	0.00969318
1	1	0.150359	0.424689	0.00470428	0.00426906	0.12914	0.0621928	0.0259867	0.0926946	0.00646072	0.0177598
1	1	0.0651087	0.0342411	0.0101131	0.0128733	0.0687324	0.0195413	0.00785455	0.0321821	0.021493	0.0273885
1	1	0.227031	0.131242	0.0153599	0.00512414	0.0474379	0.169851	0.0154585	0.144908	0.0185387	0.0148373
1	1	0.257719	0.989891	0.00715774	0.0217316	0.27385	0.12149	0.041022	0.312848	0.00745969	0.0149856
1	1	0.226567	0.425124	0.00782725	0.0192109	0.0911725	0.0844992	0.0506742	0.121367	0.00886041	0.0109133
1	1	0.38596	0.618473	0.0137325	0.00640358	0.105848	0.194468	0.0305702	0.326203	0.0101069	0.0150846
1	1	0.157858	0.302335	0.0113196	0.0161928	0.038144	0.415803	0.365576	0.435003	0.0251479	0.0112483
1	1	0.160551	0.119841	0.00824263	0.0275827	0.0789525	0.121258	0.176999	0.112046	0.0191635	0.0150134
1	1	0.107704	0.142584	0.00670424	0.0148902	0.0157548	0.224351	0.160545	0.246486	0.0195453	0.00978761
1	1	0.0184599	0.00539226	0.0380598	0.00426906	0.0220223	0.0160578	0.00326971	0.0148565	0.0220036	0.00726461
1	1	0.250258	0.404203	0.00770019	0.0445397	0.0200755	0.456885	0.661091	0.384285	0.0595818	0.0182876
1	1	0.0802153	0.110956	0.0106961	0.0118798	0.0173304	0.187823	0.0622374	0.185042	0.00641946	0.0282956
1	1	0.150175	0.0221277	0.0376389	0.00552017	0.120937	0.0730678	0.0115861	0.0290307	0.0285878	0.013392
1	1	0.00839164	0.0190087	0.014939	0.0293561	0.0365385	0.0115729	0.017736	0.0117896	0.0375036	0.00718368
1	1	0.261257	0.655297	0.0111222	0.0516723	0.0920558	0.13101	0.0610851	0.185433	0.00517291	0.0119019
1	1	0.22721	0.0156947	0.0265581	0.00542825	0.04645	0.127131	0.0274729	0.110576	0.0078256	0.00445999
1	1	0.0939847	0.0452229	0.018445	0.0122036	0.0858403	0.0442176	0.00796308	0.0377847	0.017508	0.0144789
1	1	0.134925	0.115269	0.0118045	0.0188941	0.189514	0.036871	0.0578466	0.029752	0.01971	0.0184044
1	1	0.229292	0.0863386	0.0119431	0.0447422	0.0808114	0.173742	0.138572	0.138787	0.0514902	0.0126042
1	1	0.0737399	0.0479639	0.00953012	0.00612376	0.021576	0.108377	0.0518963	0.112478	0.00713609	0.0123632
1	1	0.129858	0.0368283	0.00947639	0.00959778	0.134541	0.0645049	0.0199439	0.0383273	0.0138205	0.0104858
1	1	0.219273	0.263011	0.00674467	0.0222443	0.0277326	0.319347	0.15878	0.293139	0.0140855	0.0123017
1	1	0.267973	0.0963233	0.00832368	0.0062268	0.0657886	0.170086	0.0237231	0.146253	0.00395245	0.0156371
1	1	0.226218	0.116628	0.017874	0.00547623	0.0920891	0.119247	0.00860255	0.0988287	0.00951735	0.0127306
1	1	0.193658	0.0114944	0.037855	0.00672735	0.048198	0.140688	0.0111604	0.0671598	0.0142657	0.0257302
1	1	0.136211	0.0913011	0.00587023	0.013484	0.0657386	0.0908395	0.0320057	0.114852	0.012574	0.0111405
1	1	0.0606613	0.0524811	0.00587023	0.032317	0.123512	0.0365106	0.137818	0.0213489	0.0639187	0.00703152
1	1	0.0114113	0.00283965	0.0503794	0.00424708	0.00813205	0.00943841	0.00067565	0.00610247	0.0207177	0.00780918
1	1	0.184691	0.0932172	0.00178944	0.0289666	0.0662241	0.238079	0.138829	0.17505	0.0264998	0.00994078
1	1	0.306129	0.103056	0.0109957	0.0103489	0.0599563	0.287049	0.0625414	0.195856	0.0181078	0.0119919
1	1	0.0506835	0.0164561	0.0166068	0.00705112	0.0296568	0.0166543	0.00721508	0.0347628	0.0150409	0.0079129
1	1	0.163647	0.102366	0.0136514	0.014426	0.133671	0.103402	0.0598028	0.117478	0.013119	0.00881516
1	1	0.0954619	0.184918	0.00778121	0.0089058	0.169379	0.0382508	0.0189788	0.0390243	0.0153059	0.015096
1	1	0.198359	0.117271	0.0059918	0.0100691	0.0464097	0.247217	0.11325	0.158614	0.0155709	0.00910197
1	1	0.00629279	0.0131936	0.0125665	0.00552133	0.0204813	0.00966638	0.00462102	0.00421132	0.0180118	0.00458346
1	1	0.00838885	0.0120608	0.00902822	0.018473	0.0168211	0.00813598	0.00559561	0.00996292	0.0157576	0.022497
1	1	0.201645	0.126318	0.00470428	0.010113	0.151546	0.0793244	0.0157084	0.103333	0.0149139	0.0164873
1	1	0.12891	0.332637	0.00715774	0.00873475	0.0237834	0.259632	0.132211	0.340467	0.0104419	0.00829933
1	1	0.0567199	0.00610217	0.0284769	0.00366547	0.0887087	0.0300583	0.0071789	0.00916348	0.01971	0.0318744
1	1	0.0701499	0.0102181	0.0231006	0.0231561	0.0883782	0.0309202	0.0146808	0.0198281	0.0281187	0.016765
1	1	0.0741789	0.07951	0.0101537	0.0168403	0.139075	0.0368528	0.021257	0.0391415	0.0155567	0.0123502
1	1	0.0568876	0.0354802	0.0107366	0.011247	0.120771	0.0291067	0.00845786	0.0105152	0.0109107	0.0270098
1	1	0.212073	0.140191	0.0100726	0.0107575	0.0403766	0.325441	0.19353	0.222362	0.00689721	0.00842578
1	1	0.120635	0.316669	0.00682573	0.00700717	0.00912708	0.212109	0.124111	0.375846	0.00790488	0.00933193
1	1	0.162958	0.317663	0.0143155	0.0116	0.208392	0.0659308	0.0212778	0.100681	0.0137944	0.0273495
1	1	0.175113	0.282525	0.00416184	0.00547623	0.0244275	0.261725	0.163687	0.373996	0.00936423	0.00923218
1	1	0.101548	0.200574	0.00836418	0.0140582	0.130728	0.0501183	0.0085302	0.0507695	0.0108258	0.0595021
1	1	0.168827	0.401405	0.00506063	0.00618562	0.0495401	0.229121	0.0650024	0.251537	0.0141074	0.00851885
1	1	0.144766	0.260562	0.0106961	0.00834212	0.0192064	0.315303	0.352573	0.33974	0.0106108	0.0163051
1	1	0.0302076	0.00397243	0.00719824	0.00705112	0.0156264	0.00919312	0.00199077	0.0095339	0.00647266	0.0215419
1	1	0.186398	0.370471	0.0061618	0.00978922	0.0308015	0.260012	0.162162	0.421455	0.0108496	0.00871933
1	1	0.238754	0.262597	0.0059918	0.00241435	0.05431	0.179381	0.0647775	0.162257	0.00753738	0.00978761
1	1	0.340145	0.173208	0.00953012	0.00821435	0.170477	0.13607	0.0184117	0.086922	0.0209566	0.0127921
1	1	0.118331	0.0637178	0.00961917	0.0143821	0.215881	0.0477225	0.0177722	0.0274904	0.0192323	0.0190913
1	1	0.215917	0.414861	0.0124855	0.00928111	0.0185	0.386132	0.367893	0.468317	0.0218096	0.0154651
1	1	0.177932	0.292474	0.00919813	0.0129435	0.0273402	0.347774	0.183215	0.331927	0.0101894	0.0138381
1	1	0.209647	0.126097	0.00450728	0.00418002	0.0334887	0.166821	0.0885528	0.157553	0.00567675	0.00901852
1	1	0.155116	0.201871	0.00770019	0.0202439	0.134637	0.0663521	0.0633201	0.066445	0.0108496	0.0225254
1	1	0.371783	0.494293	0.0126393	0.0627235	0.122	0.213905	0.295202	0.296998	0.021089	0.0123966
1	1	0.147017	0.0495119	0.0698523	0.0154318	0.0460957	0.0699964	0.0117369	0.124877	0.0151643	0.0124244
1	1	0.133535	0.236746	0.0136109	0.0113641	0.0874788	0.0936639	0.0210058	0.0845623	0.0071764	0.013644
1	1	0.0781501	0.00723493	0.0413514	0.00483578	0.0378645	0.0463043	0.00623643	0.0272277	0.0257602	0.013392
1	1	0.169487	0.389336	0.011862	0.00886188	0.0495005	0.24845	0.221218	0.300172	0.0204788	0.0136299
1	1	0.0359133	0.0199668	0.00536831	0.00922957	0.0394224	0.0317356	0.00995386	0.0247803	0.0229197	0.00646416
1	1	0.123594	0.480557	0.00352215	0.00470499	0.0126038	0.224529	0.156888	0.408382	0.00396449	0.00697704
1	1	0.00436264	0.00780132	0.0207282	0.0091972	0.0105191	0.0101328	0.00418935	0.0106842	0.0273347	0.0128078
1	1	0.23143	0.621883	0.00948963	0.0017992	0.0230222	0.330396	0.118344	0.468704	0.0110352	0.00667622
1	1	0.049004	0.0737615	0.00712535	0.0235431	0.0674911	0.0181721	0.0100262	0.0442458	0.0262101	0.00649176
1	1	0.140958	0.0988878	0.0289952	0.00366547	0.0379261	0.126734	0.0643324	0.0991994	0.00838263	0.0199005
1	1	0.274045	0.696777	0.0094491	0.0510047	0.23751	0.113116	0.311014	0.199594	0.0356001	0.0201382
1	1	0.194829	0.578167	0.00646047	0.0050272	0.0216466	0.221674	0.10676	0.353172	0.00888647	0.0140564
1	1	0.179911	0.075189	0.00833988	0.00728701	0.0255128	0.19561	0.044499	0.150063	0.0103958	0.00733711
1	1	0.163421	0.132413	0.0378775	0.00484689	0.0734035	0.107125	0.0198716	0.0800259	0.0118313	0.0258695
1	1	0.186864	1.02079	0.00719824	0.0500371	0.0161129	0.305893	0.4719	0.846318	0.033021	0.0223639
1	1	0.265256	0.217992	0.00924802	0.00885666	0.0400454	0.266626	0.144236	0.321408	0.010702	0.0138993
1	1	0.193223	0.263417	0.00890665	0.0180475	0.131936	0.0825249	0.128742	0.132678	0.0127233	0.00883009
1	1	0.222127	0.327757	0.00999153	0.0073529	0.0666256	0.262999	0.192057	0.33424	0.00960927	0.0102271
1	1	0.152725	0.163168	0.00775396	0.0033417	0.0460506	0.203374	0.0976936	0.199875	0.00690541	0.0134945
1	1	0.224725	0.161322	0.00470428	0.00519641	0.0256795	0.232807	0.0872472	0.324485	0.00591563	0.0122681
1	1	0.15905	0.3333	0.0101537	0.0048287	0.0145363	0.354062	0.300554	0.39773	0.01705	0.0157761
1	1	0.232959	0.693317	0.00466377	0.0411109	0.0247007	0.417908	0.44208	0.740507	0.0485715	0.0227603
1	1	0.242864	0.20091	0.011862	0.0153533	0.0527539	0.396752	0.240675	0.372042	0.0130517	0.0157178
1	1	0.199524	0.295445	0.0103559	0.0115561	0.0327211	0.294796	0.276857	0.393632	0.0189869	0.0186888
1	1	0.333925	0.859032	0.00649372	0.00552017	0.181018	0.12753	0.0505861	0.265911	0.00517291	0.0109517
1	1	0.373545	0.734212	0.00649372	0.00515247	0.0670673	0.224724	0.09122	0.48236	0.0128128	0.00643497
1	1	0.321677	0.927961	0.00828316	0.0138958	0.100358	0.252298	0.259019	0.530369	0.0103458	0.0172133
1	1	0.230319	0.232955	0.0107771	0.0143664	0.0320189	0.34971	0.0763831	0.224813	0.00962917	0.0131051
1	1	0.262613	0.348467	0.0106961	0.0144603	0.0560631	0.334342	0.278008	0.378768	0.00962917	0.00700905
1	1	0.194997	0.33346	0.00412132	0.00950939	0.179805	0.0724668	0.0158176	0.132402	0.0133167	0.0203111
1	1	0.194928	0.183917	0.0113196	0.00607982	0.0346607	0.240252	0.176969	0.228668	0.00689721	0.014881
1	1	0.106589	0.170448	0.0130685	0.00892318	0.0105972	0.197317	0.0965533	0.218023	0.0101069	0.0192795
1	1	0.0994835	0.139788	0.0101537	0.0228322	0.0140759	0.144443	0.234132	0.178484	0.0321423	0.0217002
1	1	0.083235	0.0160332	0.0119431	0.00519641	0.0778011	0.0313348	0.00807162	0.0240785	0.0207604	0.00749588
1	1	0.141337	1.13591	0.0131413	0.0100251	0.0185606	0.330686	0.380031	0.961747	0.0162887	0.0088721
1	1	0.0167833	0.0242651	0.0113601	0.0523757	0.030698	0.0122574	0.0160828	0.0156559	0.0363716	0.0127473
1	1	0.347688	0.0113509	0.0550298	0.00733094	0.0759205	0.18084	0.0178446	0.0352924	0.0236093	0.0221616
1	1	0.225786	0.297245	0.00832368	0.0268745	0.184085	0.0750704	0.0321663	0.0900275	0.0132023	0.0242825
1	1	0.0251693	0.0647071	0.0059918	0.107809	0.0708329	0.0219412	0.0564233	0.0313221	0.0338022	0.0117522
1	1	0.215131	0.70559	0.00474481	0.00672735	0.0295284	0.283447	0.13172	0.494662	0.00936423	0.0106642
1	1	0.219242	0.104424	0.0249713	0.0100251	0.0368698	0.167984	0.0191235	0.108435	0.0187023	0.0170099
1	1	0.258333	0.264839	0.0184773	0.0112814	0.100396	0.227987	0.0936992	0.27817	0.0177469	0.011723
1	1	0.299399	0.346048	0.0059918	0.0139401	0.0581482	0.247358	0.0979078	0.233475	0.0175254	0.00987394
1	1	0.175232	0.3673	0.00715774	0.00749223	0.0246207	0.368093	0.222793	0.379931	0.0189674	0.0141174
1	1	0.203956	0.479849	0.00532778	0.00761076	0.00853785	0.368905	0.20865	0.462799	0.0103632	0.00946646
1	1	0.140633	0.270799	0.0116617	0.00508984	0.0127	0.33061	0.368302	0.365302	0.0111146	0.0119775
1	1	0.16286	0.341023	0.0161049	0.018126	0.0471449	0.295991	0.359337	0.458258	0.0157836	0.0376215
1	1	0.127252	0.181941	0.00420237	0.00986786	0.0417331	0.203771	0.192084	0.303075	0.0157217	0.00657349
1	1	0.148539	0.422706	0.00780549	0.00700717	0.0246985	0.205084	0.0713745	0.284138	0.0113535	0.0096724
1	1	0.171124	0.0471028	0.0181918	0.0071354	0.0253457	0.159078	0.0377316	0.120159	0.010938	0.00820644
1	1	0.372321	0.469867	0.013109	0.020182	0.0833586	0.330194	0.205301	0.428713	0.0271372	0.0104922
1	1	0.239987	0.229963	0.00455049	0.0374705	0.125254	0.10881	0.0881925	0.096509	0.0353395	0.00668646
1	1	0.168911	0.195375	0.0148094	0.00301794	0.0260032	0.261145	0.133619	0.257395	0.0226809	0.00738137
1	1	0.168741	0.0445502	0.00577315	0.00672735	0.0496516	0.101879	0.0382129	0.109916	0.011756	0.00736644
1	1	0.222411	0.203305	0.0100726	0.00935329	0.050108	0.200296	0.0596349	0.272797	0.00740105	0.0102091
1	1	0.207923	0.55439	0.00624588	0.0076547	0.0189058	0.291502	0.199838	0.499208	0.0103719	0.0112453
1	1	0.201377	0.113815	0.00645321	0.00627074	0.0280557	0.19977	0.0716094	0.219255	0.0126	0.00593423
1	1	0.10995	0.352518	0.00711721	0.00705112	0.0197981	0.221061	0.244881	0.429612	0.0207036	0.0106084
1	1	0.153018	0.267472	0.0197244	0.0479162	0.0447048	0.173604	0.0959292	0.252084	0.012574	0.01018
1	1	0.0802182	0.348503	0.00116594	0.024731	0.0932326	0.037999	0.0202939	0.0938965	0.00888647	0.0081076
1	1	0.169073	0.140982	0.012437	0.00705112	0.0387149	0.226365	0.0641933	0.239172	0.0130778	0.0114697
1	1	0.230544	0.194105	0.00657477	0.00487265	0.0402772	0.201315	0.0712527	0.248588	0.0118052	0.0142416
1	1	0.217898	0.124286	0.0143236	0.00614689	0.0324724	0.171581	0.0981219	0.263167	0.00689721	0.00625298
1	1	0.127547	0.141299	0.0159023	0.00273812	0.0111612	0.194828	0.0493651	0.181531	0.0126	0.0100189
1	1	0.125253	0.165882	0.00550599	0.00791988	0.0267624	0.183346	0.149071	0.285332	0.0182507	0.0116258
1	1	0.226583	0.971402	0.0106961	0.0107166	0.0623558	0.211394	0.126617	0.496923	0.00858967	0.0200927
1	1	0.204292	0.238283	0.00774071	0.00769863	0.0267605	0.317702	0.189065	0.311482	0.00469515	0.0137258
1	1	0.218407	0.205952	0.0119836	0.00273812	0.0304832	0.222855	0.0789773	0.306231	0.00997448	0.00943628
1	1	0.188961	0.155491	0.0154166	0.00859361	0.0222974	0.317089	0.0998421	0.24293	0.012309	0.0159899
1	1	0.237514	0.249997	0.0124449	0.0139263	0.0216102	0.468495	0.238121	0.370171	0.0154243	0.0166095
1	1	0.128202	0.275399	0.00591075	0.00276741	0.0171234	0.202089	0.100938	0.361683	0.0069146	0.0129283
1	1	0.231253	0.114154	0.0113196	0.00547623	0.0869141	0.194556	0.0379736	0.19933	0.00578581	0.0151642
1	1	0.174907	0.301072	0.00532778	0.0072974	0.0523324	0.133089	0.0136097	0.147267	0.00603941	0.0202552
1	1	0.166128	0.42579	0.00478533	0.00467768	0.0442052	0.18308	0.0835192	0.281154	0.00888647	0.030539
1	1	0.182041	0.173957	0.00774071	0.00672735	0.0179662	0.259066	0.08556	0.230413	0.00864758	0.0159779
1	1	0.124064	0.154811	0.00494719	0.00825829	0.041623	0.135139	0.0432669	0.0925625	0.0111826	0.0149039
1	1	0.239347	0.884988	0.00344119	0.00893011	0.11978	0.122052	0.0409495	0.193721	0.00344861	0.0141762
1	1	0.132228	0.118176	0.0106961	0.00705112	0.0218433	0.201418	0.0522187	0.136469	0.00912535	0.0277225
1	1	0.185726	0.139314	0.012526	0.00825829	0.0522339	0.196414	0.0270464	0.144796	0.0104338	0.00963537
1	1	0.251273	0.443943	0.00357887	0.027505	0.0595103	0.297563	0.122133	0.333033	0.0101069	0.0161679
1	1	0.016893	0.0140774	0.00178944	0.0229641	0.0343738	0.0098991	0.0169519	0.0109848	0.0337018	0.00488298
1	1	0.175116	0.318035	0.0104532	0.00825829	0.0375093	0.257395	0.139275	0.327925	0.0108781	0.0155853
1	1	0.17844	0.250496	0.00770019	0.00273812	0.0610035	0.1958	0.063752	0.170447	0.00627008	0.0250001
1	1	0.187746	0.413793	0.00587023	0.0140479	0.0426757	0.188831	0.103447	0.313877	0.0110885	0.013951
1	1	0.247493	0.179965	0.00604038	0.0206064	0.154142	0.17175	0.122933	0.145969	0.0250329	0.0109122
1	1	0.146218	0.57857	0.0142344	0.0058	0.0139689	0.335595	0.267701	0.586174	0.0143721	0.0117049
1	1	0.220803	0.088383	0.010032	0.00444938	0.040476	0.189136	0.0288241	0.169387	0.0219382	0.0083932
1	1	0.23259	0.107313	0.00653425	0.00398923	0.0386085	0.322487	0.113876	0.25102	0.0162615	0.00637763
1	1	0.130744	0.202617	0.0120904	0.0134547	0.0293424	0.223884	0.17018	0.311333	0.0162875	0.0161842
1	1	0.134928	0.0453839	0.00832368	0.00533632	0.0449251	0.088501	0.0198353	0.072237	0.0126	0.0106899
1	1	0.317302	0.162731	0.00832368	0.00640358	0.10048	0.206937	0.0433991	0.204778	0.00936061	0.00800876
1	1	0.243581	0.288279	0.00948963	0.00797845	0.0148148	0.428144	0.192514	0.369011	0.0160225	0.0155238
1	1	0.12396	0.411803	0.0097812	0.0024583	0.0174338	0.216193	0.0420452	0.281767	0.00888647	0.00571403
1	1	0.174191	0.660945	0.00416184	0.0116116	0.0828403	0.119976	0.0751067	0.344124	0.00419132	0.0136329
1	1	0.158894	0.387359	0.00770019	0.00950939	0.00762279	0.262628	0.0176067	0.431898	0.012574	0.0135182
1	1	0.209613	0.792367	0.00591075	0.0033417	0.0161721	0.212412	0.0814161	0.526583	0.00970627	0.0115797
1	1	0.354038	0.782757	0.00595128	0.0223629	0.233831	0.136397	0.0377648	0.227436	0.0201187	0.0100006
1	1	0.192028	0.389107	0.0148012	0.0206578	0.0414214	0.230133	0.231558	0.317877	0.036662	0.0181389
1	1	0.312718	0.220565	0.012526	0.0180475	0.0969821	0.203933	0.101918	0.168205	0.029425	0.0142858
1	1	0.266072	0.134292	0.0130685	0.00517444	0.0278149	0.245055	0.0465484	0.274216	0.00395245	0.00851231
1	1	0.167143	0.125283	0.0079269	0.0076547	0.0185	0.183497	0.0153209	0.169017	0.00148543	0.00688117
1	1	0.214643	0.169146	0.00957059	0.00779461	0.0215658	0.335102	0.108833	0.213079	0.0167392	0.0157266
1	1	0.349535	0.199464	0.0146555	0.0208736	0.136629	0.248453	0.0583315	0.185837	0.0175547	0.0155945
1	1	0.227842	0.394542	0.00957068	0.0145561	0.0414414	0.309347	0.170867	0.467138	0.0216993	0.0145327
1	1	0.222395	0.184657	0.00916168	0.0110111	0.0279503	0.270278	0.199637	0.204106	0.0158836	0.0115784
1	1	0.195928	0.402563	0.0100726	0.0117792	0.036947	0.159625	0.118921	0.288118	0.012309	0.010228
1	1	0.218572	0.29743	0.00898771	0.0167518	0.0397967	0.229552	0.160449	0.289877	0.0229197	0.0123854
1	1	0.010154	0.00794484	0.0299177	0.00431936	0.0187547	0.00648113	0.00488106	0.011854	0.02682	0.0549482
1	1	0.215805	0.123555	0.027633	0.00459282	0.0385527	0.286589	0.0454451	0.193248	0.0130517	0.0123241
1	1	0.32834	0.627601	0.00491488	0.0339351	0.0486412	0.301898	0.314966	0.499563	0.0140594	0.0108512
1	1	0.213425	0.417854	0.00861829	0.00664654	0.0292497	0.287757	0.111759	0.385559	0.0145371	0.00802262
1	1	0.178883	0.235945	0.00778121	0.00306708	0.0272343	0.274896	0.172297	0.268099	0.0137412	0.0097857
1	1	0.274517	0.0491372	0.0107974	0.0186523	0.0825372	0.140585	0.025663	0.0635627	0.0336254	0.00906061
1	1	0.241055	0.0766507	0.00459049	0.00742068	0.053005	0.135769	0.0197651	0.0759789	0.0171002	0.00705126
1	1	0.0853628	0.17426	0.0153411	0.00550553	0.0218433	0.119772	0.119974	0.136658	0.0148021	0.0126017
1	1	0.182746	0.294404	0.00742583	0.0197684	0.0220099	0.345275	0.406213	0.359005	0.0667575	0.0114233
1	1	0.123888	0.0277016	0.0201614	0.0076547	0.116381	0.044764	0.00835724	0.0390942	0.0360878	0.0145658
1	1	0.212479	0.0269613	0.0238052	0.0058954	0.05331	0.153835	0.0151058	0.0675367	0.00823487	0.0104178
1	1	0.0911234	0.00524874	0.0315334	0.00519641	0.0485296	0.0382064	0.00980915	0.0286001	0.0154535	0.0108402
1	1	0.143952	0.0981881	0.0113601	0.00635965	0.0419811	0.233328	0.103779	0.192041	0.0148765	0.0161802
1	1	0.121823	0.409929	0.00416184	0.00366547	0.0488349	0.146529	0.142444	0.292158	0.0116678	0.00759056
1	1	0.0924527	0.298745	0.00715774	0.00547623	0.025265	0.114225	0.0336086	0.212394	0.0115923	0.0184169
1	1	0.178648	0.108334	0.0180724	0.00740468	0.10924	0.0874516	0.0216278	0.0689184	0.00665833	0.0141451
1	1	0.186624	0.217661	0.0112533	0.00696325	0.014433	0.301378	0.092823	0.226477	0.013346	0.0101589
1	1	0.122055	0.539226	0.00413751	0.00886188	0.0170756	0.168179	0.0250262	0.38354	0.00740105	0.00435816
1	1	0.189484	0.989571	0.00178944	0.00410139	0.0105191	0.232693	0.147929	0.73078	0.014776	0.0103035
1	1	0.209757	0.232134	0.0102074	0.00273812	0.0466518	0.274307	0.222093	0.264389	0.0162615	0.0111449
1	1	0.168593	0.0204362	0.0197726	0.00454888	0.0325766	0.106171	0.0129233	0.0489612	0.0101395	0.0117281
1	1	0.22702	1.01166	0.013109	0.00677128	0.119525	0.115636	0.0567173	0.498493	0.00419132	0.0226122
1	1	0.121979	0.243926	0.00729179	0.0181932	0.0455856	0.108072	0.0305629	0.147819	0.0103719	0.0102532
1	1	0.221994	0.421267	0.011198	0.00230219	0.0237357	0.300224	0.166925	0.428197	0.0130778	0.0114976
1	1	0.0757985	0.0728527	0.00828316	0.0018547	0.0252077	0.0904138	0.0514667	0.126884	0.015872	0.0106276
1	1	0.19719	0.173072	0.00767445	0.0366049	0.0689884	0.205786	0.11888	0.171836	0.0343627	0.0187603
1	1	0.19388	0.243527	0.0133438	0.00591216	0.0208504	0.291206	0.231338	0.384467	0.0141278	0.0128522
1	1	0.140605	0.0920551	0.0113196	0.0113369	0.0472875	0.129228	0.0214451	0.116655	0.024618	0.00768163
1	1	0.0999319	0.209498	0.00587023	0.00301794	0.0157139	0.223309	0.229551	0.279362	0.0249091	0.00959382
1	1	0.228516	0.0547277	0.0154086	0.00426906	0.0480253	0.211151	0.0520284	0.15073	0.0185157	0.0124587
1	1	0.336302	0.43998	0.0150598	0.00627832	0.118932	0.130645	0.0307318	0.273879	0.00986806	0.0112572
1	1	0.1839	0.18156	0.0167284	0.00366547	0.0382475	0.190322	0.0451485	0.169168	0.0203583	0.010807
1	1	0.220916	0.0452524	0.0166473	0.00899081	0.08318	0.13859	0.0328768	0.0416451	0.0323954	0.00756271
1	1	0.292521	0.318686	0.015603	0.00925906	0.063034	0.247573	0.0352096	0.196773	0.0172431	0.0135035
1	1	0.157751	0.0923358	0.00178944	0.00653592	0.0409902	0.123681	0.0249873	0.132854	0.00770729	0.00363005
1	1	0.113508	0.204885	0.00572457	0.00422512	0.00813205	0.210879	0.0793764	0.203354	0.0061545	0.00549172
1	1	0.3137	0.295419	0.0146224	0.0076547	0.0448136	0.389136	0.160354	0.416813	0.0258906	0.0134046
1	1	0.222191	0.183082	0.0116758	0.00839242	0.0439343	0.216807	0.0796857	0.213845	0.0148021	0.00710348
1	1	0.112663	0.0383122	0.00828316	0.0058	0.0315097	0.119216	0.0146111	0.0419374	0.00960312	0.0106033
1	1	0.267542	0.200429	0.00649372	0.00153094	0.0420837	0.189474	0.0483062	0.22379	0.0134317	0.00759173
