# Supplementary material for: Relationship between histone modifications and transcription factor binding is protein family specific
Source: Genome Res. 2018 Mar;28(3):321–33. doi: 10.1101/gr.220079.116 (PMC5848611; doi:10.1101/gr.220079.116)
Supplement: Supplemental Material [file supp_gr.220079.116_Supplemental_Material.zip › Supplemental_Material/RFX5/RFX5.txt]

ACTTTGATTGCACCTCAGCCACTGCTCACAGGAGT	0
CAACCTGACCTGCCATGGCAACTGCTGTGAGATCA	0
aatttaccattgccatggcaacacccaggcgttac	0
ctttgagtgttgccatggcaactgtaaactgacac	0
AGGTCGTCATCTCCCTAATAACTAACTCTTAACTT	0
gaaggctggtttccctggcaaccagtcccgcctcc	0
ATGACTATATCACCATAGCAACCAAATCAACAAAG	0
tacatgtaatccccatagcaaccaaaaaaaaattc	0
agttgaccattgccatggcaacacccagaagttac	0
TTTTTCTGATGGCCCTGGGAACAGGAGAATCCCTT	0
agtttaccattgccatggcaacacccagatgtcac	0
caaggttggtttccctggcaaccagcctcccatcc	0
AACCAGGAAGCTGCCTGGTGACCTGCCTGAAGCAC	0
catgtcacataaccatggcaaccagcacacaagag	0
TCtcagtgactttcatagcaactgattcttgtaat	0
ATGATTCCACTGTCATAGCAACACATAAGACCTTT	0
AAGCCTGTCTCTCCATGGCAACTCCTCAGCCACCC	0
agaccacggtccgcctggcaacgggtgtcttccca	0
TGATGGAAGAATCCCTGGTGACAGGGAGCCCTTAG	0
cactgtactccagcctggcaacagaataagacctt	0
agtttacaaatgccatggcaacatcaggaagttac	0
taatgcaggcctccatagcaactgtttcagtactg	0
GCCTGCTCCCTTCCCTAGCCACACCTAAAACTGAA	0
TACTCTGCATCACCATGGCAACAGCCCAGCATCTG	0
ttacccccacttccctggcaacctgtatgatgcag	0
AGGACCACACTGCCATGGCAACAGCGTGCCTCTGC	0
GTTATTCCGCTGCCCTGACAACACCCGCTTTCTGG	0
ACTGTAGGTTCTTCCTGGCAACAGGAAGACTGCAG	0
CCAGCCAGAATCCCCCAGGGACAGGTGTCAATGAC	0
CTTTTCATGTCACCATAGCAACTACAGAGCGGGGG	0
ACTTCCTCGGTTCCCTGGCAACCACTGAGAACCAC	0
CTGTCCACATCACCATGGCAACAGCTCTGAAGTTG	0
acacccctctttccacagccacacccctctTTCCA	0
cacatcctctgagcttagcaactccagaaagagct	0
CACAGGCCATCGCCATGGCAACAGGAAAGTCAACA	0
TACGCAGCTGCTCCACGGCCCCAGCACGAAATGTA	0
taatttacattttcctggcaactaaATTCCATTTG	0
cccaactccaggccctggcaactgccattgtcctc	0
GGATTCCAGTTTCCATAGTAACAAGAGGACAGACT	0
GAGTGTTTCCCTCCCCAGCACCACCTGCTGGTCAG	0
ctccagcctgcagcctggcaacagagcgagagtca	0
GAAGCCTTCTTCCCACAGCCACTGCTGGCTGCAGC	0
atcctattgaccccatagccaccaccactgttctt	0
cccttccccagcccttggcaaccatcattctactt	0
caaagacaggcagcctggccccaggcccaaaacca	0
TGGTTTCTGTTTCCATGGCAACAGAAATAGCAACA	0
ACCTCCAGGTCTCCATGGCAACTGCTGCTGGGACA	0
tgatttgcatttccctagtaactaacaatattggg	0
aacccagtctttccccagtaacaaggtgGTTTGAG	0
ctttcctctttgccatggcaactggcagtgttcca	0
agaccacggtccgcctggcaacgggcagtcttcct	0
AGCATCCAGGCACCCTGGGAACTGGGAGTGTGCAA	0
GGGGATAGCATTCCATGGCAACAGAAAAGAAAACA	0
AACAATCAGTCACCATGGCAACAGCGCCATGGTGA	0
actttgccattgccatggcaacacccagaagttac	0
agtttactgatgccatggcaacacctggaagttac	0
GAAGCCACCTTTCCATGGCAACAGAGGCAGTCTGA	0
GTTTGCCCTCTGGCATGGCAACCAGTCCGGCTCAA	0
CCACCCCTGTCTCCATGGCAACAGCATGGCTGTGG	0
TGGCCACTGGCTGCCTAGCAACAGCTGCAACATAA	0
atcccccttggcccctggcaaccatcattctactc	0
GAAACCCCACTTGCCCAGCCACTAGCTTCCTTCTT	0
AAGACCAGAGGGCCCCAGCAACAGTGCCCAGCTGG	0
agaggtaacccctcccaggaactgggcgtttgcca	0
GCCTCATTTCTAGCACAGCAACTATTCACCACCAG	0
TCTAATAGCACCCCCTAGTGACCAAAAGCTCTTTT	0
ccactccccaactcctggcaaccactattctactt	0
CTGGGAGCTGTTTCCCAGCAACAGGGGAAACAGGA	0
aaGACCACCAGGGCCCAGGCACAGAGCCTGGAGCG	0
GCTAAATTGGCCCCACAGTAACCAGGCAGGGAGTC	0
agccacttccctccctggggactgcctgcagccag	0
TATTCAAATATTTCCCAGCAACAGGCTTGTGTGCA	0
GGAGGTGCGTCTCCATGGCAACTGCGGGGCTTTCC	0
AGCACCCAGGGGCCCCGGCCCCAGCTCTGCCCTCC	0
ggtgtcagactgCCATGACAACAGTCCTTATCCTT	0
CCCTGGAAGTCTTCTTAGCAACAGATGGGGTCAAG	0
tcccaccccagctcctggcaaccactaatggactt	0
GTTTGCTGGTGACCATGGTGACAGCTGTCCTCAGA	0
AACTGTGCTTTGTCTCGGCAACCACAAGGAGGAGT	0
TCTGACTGTTGCCCCCGGCACCTGCCTGAACGGAG	0
TGTAAAGGCCATGCTTAGTAACTGAATTTTGACAA	0
AGCTCTCCATAACCATGGCAACAGGGGATTAACCT	0
GACCAGAATCTGCCATGGCAACAGGCTTTAAAAAA	0
TACAGACATGTTGCTTGGTAACAGAAGCACTGCTT	0
ACAGAGAAGGAGCCCTGGCCCCTGCCATGTGCAGG	0
CAGAAACCTGGGCCCTGGGGACAGGCCTGTACCCT	0
tcagagtgtggtccctgaccaccacaattacggtc	0
tgaaataatctTGCCTAGTAACAGCTTTCAGTTTG	0
cactgcactccagcctggcaacagtgcgcagagcg	0
aatttaccattgccatggcaacacctggaagttat	0
aaTAACTTCGTTGCCTAGCAACTATTTTTTTTTCA	0
cctgcagcccctgcccaacaaccaataggcgacat	0
GGTCTGGGGACTGCCTGGTAACTGGGGCTGGGCGG	0
GCCTGGCGGTCTCCATGGCAACCGCTGAAGCATCC	0
agtttaccattgccatggcaacacccataagttac	0
AGCAGATTCAGGCCACAGCCACCGCCCCTGTGTTC	0
GTTACATGACTGCCATGGCAACAGAGAAGAGGGGC	0
GCTCCGCAAGCCTCCCGGCGACCGCAGGCCTTCGG	0
ATAAATCAGGCTTCCCAGCCACTGACTGAACATTG	0
CTTGGGAACTTCCCACAGCAACAGAACGCTCAACC	0
ACTGTTCTGCTGCCATGGCAACAAGTCACCACCAT	0
ACAGGCCTTGTTCCTCAGGAACAAGCAAAGGTAGA	0
TTGACAACCTTTGCCTAGCAACAGTGCCTTATAGT	0
ACAAACAGGTCACCATGGTAACCAGGACAGGATAA	0
CCCTCGTTCTCTCCCCAGTAACCACCACCACCAAG	0
ACTCTGGGCCCAGCCTAGCAACCCAGCCCTTCCGC	0
TGAGAGGAGTTACCATGGCAACAGATGTGCCGGCA	0
AAGGCTCCACCCCCACGGCCCCAGCAGGGAGCATA	0
CCATGGCTCACATCCTGGCCACAGCCTGGAAACAT	0
ATCACAAACGCTCCCTGGGGACTGCAGCTTCCACC	0
TTTGGTGCTTTAGCTCAGCAACTCCATCTAGTGTC	0
aatgcctcccctccccagcccctggcctgagcacc	0
CAGGAACTCTTTCCCTGGCAACCACCCCAAAATCA	0
GTCCTCCGGTTTCCCTAGCAACCGCGCCTCCCCGC	0
cctacagcacctgcccaacaaccaataggcgacat	0
GAACCCAGCTCTCCCTAGCAACCGTTGCCAACAAC	0
ctcccgccccggccccggccccagcctgcgccgcc	0
CTCTGCGCGAGTGCCCAGCCACAAGCAGCCCTAAG	0
ggacctggacctccatggcaactgccattaactag	0
GCTCTCCAGCTCTCATAGCAACCTAGTTCCCGGGT	0
CTACCTCTTGTTGCCTAGTAACAAAATGAAGAACT	0
CCCCCATCCGTTACCTAGCAACAGGGTCCTTGTAG	0
CCTCTCACCTCACCCTGGGAACTTCTCTTTCTTCT	0
GAAGCAGACGCAGCCCAGCCACAGGCGGAgcgcgg	0
GGTTTACCGTCACCATGGCAACAGCGCGTCCTGGG	0
CGACTTCCTGCTCCCCAGCCACTTCGGCTCACAGG	0
TCTGGGGGAGTTGCCTGGTAACAGCCATTGGCTGG	0
CCCCGCCTCCTGGCCCAGCCACATCCTTTGCTCCG	0
GAGGCGCAGCGGCCCCGGGAACCCGGATCCTTCCG	0
taaggcgccggtccctggcacccccgtcccgcccc	0
cctccccccagctcctggcaaccaccattctactt	0
GAGCCCCAAAGGCCCTGGGGACAGGAAGGCCACCA	0
TCCCAGCGGTTCCCTCAGGAACTGCAGGCTGCACC	0
AAGCCGAGTTCTGCCCAGCAACAGGAGCTCAGAGC	0
GTACTTGGTCTCCCCTAACCACAGCCGCTCCTGTT	0
AGGGGCGTCTCAGCCCAGCCACAGGGCCAAGCTGG	0
CTGACATGGCCACCCTGGCCACCACCCTTCCCGGG	0
CATTCATCACCCTCCCAGCAACCCCGCCACTCACC	0
AGGACAGGGTCTCCATGACAACCGGCCTGGCCGGC	0
CGACTCTGTTCAGCCCAGCCACAGGAGGGGGTTAC	0
GATGTGCCATCTCCATGGTGACCGCTGTCCTGGAA	0
AGGCAGGAGTCGCCATGGCAACGGGATTCATCTTG	0
ACTTCTCCTTCCCCCTAGGCACCGCCTGCTCTTTC	0
CCAGAAAGGGCTTCTTAGCAACAGAGGGGGCATGG	0
CTCCTCTCACCTTCCTGGCCACTGATTGGCTCCCT	0
GCAGGAGCGTCGCCATGGCAACGGGGCCGCGCGCA	0
GAAAAGGAAACACCCTGGTAACTGCATCTTAGATT	0
ACACACGAGTCTGCCTGGTGACCTGTCATCACCGt	0
cactgcatcccagcctggcaacagagtgtgagact	0
ATTCTGCATTCTGATTGGCCACAGGCTAAATCCTA	0
ATTCTGCATTCTGATTGGCCACAGGTCTAGATCCT	0
TTGCTCTAGAGGGCCTGGGAACAGAGACAACGAGC	0
gcagttgatacagcctggccccaggatttccaacc	0
CCTGGAGGGTCAGCCTGGCACCACCTCCACCTCTC	0
GATGCTGGATCTCCCCGGCCCCCGCGGCTGCTGAC	0
ccggcgtctcctccccggcccccgcttctccccgc	0
CACGTCATCTCTCCCTGGGGACTGCAATGGTTTGC	0
TACTTCCCACCCTCTTGGCAACTACAGAGCAGTGT	0
gtgatgaggagggcatgggcacagggcttgcttag	0
TTTAAGAAGGAGCCCCAGCAACAGGTACTTCCAGT	0
ACTTCCTTGTTTCCATAGTAACCAACTACTGCTCC	0
cccgcgccgcagccccggccaccgccaccgcgcct	0
AAGACTCTGTTTCCATGGCAACAGCTAGGAGGGGG	0
GCTGGTGCGTCTCCTTGGCAACAGCTGGCTGTGGT	0
CGCCTGGCGGCTTCCTGGGCACCGCGATGTGGAGT	0
TCTACTCTGCTCCCCCAGCCACTCCCCTGCTCcct	0
agtttaccattgccatggcaacacccggaagttgc	0
CCAGCCACAATGCCATGGCAACCACCTTCCACAAC	0
TCCCGGCGTCTCCCCCGGCCCCCGGGAGCCCGGAA	0
GAGGAGAGCCCAGCACAGTCACAGGGGCCTTAGGT	0
CACAGGGGGGTTCCCCAGGGACAGAGGTAGGGAAG	0
CCTGGCCCGTCACCATGGCAACCACCCCATTATTG	0
GGCTCTGCCGCTCCATGGCAACTCCAGCCAGCTCC	0
CAGTGGGAGGTCTCTTAGCAACCAGGCTCAAATCA	0
ACCCGAGGCCCCCCACGGCCCCAGCCTTCTGCCCC	0
GCACGCAGCGCCCCCTGGGGACCGTGGGGAGGCTC	0
GGCCCTGCGAAGCCCTGGGAACTGGAGTTTCTTGG	0
CCGCGAGGCGCACCATGGCAACCAGACTTCTGCGT	0
GCCCAAGGCCCTGCCCAGCACCAGGCTCCGCCCCA	0
TGTCCTTTGTTGCCATGGTAACAGGGAGCTGCTTC	0
CTTTCCCAGTCTCCATGGCAACAGCCCAGTCTGCA	0
GCCTGAAACCTCCCCTAGCAACCCGGAGTCCTGCT	0
CAGAAGGGGACAGCACAGGAACCAGATTCCAGATC	0
aatttaccattgccatggcaacaccccggagttac	0
ACCCGGCTCTTGCCCCGGCCACCTCGGGGCTTCCC	0
TCTTTAGGAACCCCATGGTGACCGGGACCTCAGTC	0
GAACGCCCCTCGGCGTGGGAACTGCCGGTGCCCAG	0
CCTTATTCAATCCCCCAGGGACAGGGGAGGGGAGA	0
TCCCCAGCTGCTCCCCAGCCCCTGGCACCGCCGGC	0
CCTCCTGCGCTGCCATGGCAACAGGCTCCCCGGGC	0
cccgggagcccggcccggcccccggggcggggagg	0
AATCCCCCGTTTCCACGGCAACCGCAAGAGAGGGG	0
CGCACCTTCTCCGCCCGGCCACCAGGTGGCCCTGC	0
GGCGCTCGCGGGCCCTGGGAACCGAGGGGCGACAC	0
AACCTGAGATCACCATGGCAACCAGGACACACCGG	0
GAGACCCAACCGGCCCGGGCACCAGCTCCTGCTGG	0
cggcgggccccagcccgggcACAGGAAGGCCACGT	0
ttctcaccccgcccctggtgacaggccccgccccc	0
GTTTCCGCCCCTCCCCGGCCCCCGCCGGCAGCCGC	0
cccggccccgggccccggccccAGCCAGACAGCAG	0
CTGCCGGGCGTCTCCCAGCAACAGCCGCCGCCGCC	0
TCATGCCCTGCAGCCCAGCCACAGGGAAGGGGCGG	0
AGGGGGGTGAATCCATGGCAACAGGAGTCACAGGT	0
ggtggggaactcccctggcaacagccagcacccac	0
CCAGGTCTTCCGGCCCAGCCACCCCTTCGAGCGCT	0
GCTATCCTCCCTCCTCAGCAACCACCGGTCTGGCC	0
GAGCCAGGCACCTCCCGGCGACCGCTAACCGTGGG	0
CTGTCATCCCCACCTCAGCCACTGCCTGTGAGTGT	0
CAGGGGGCGGCAGCCTGGCACCCACATTCCCACGC	0
TTTGTTGGTCCCGCCCGGCCACCGGCCACCGGCTT	0
cctacagcccctgcccaacaaccaatagggaacgt	0
TGCACCCTGCGgccccggccccagccccaccccca	0
GAAGAACGGTTTCCCTGGCGACCGTTTCCAAGACG	0
GAGGAAATGCTGCCATGGCAACACCATCCGCCACA	0
GGAGCTGCGTCGCCATGGCAACGGGCGCCGGCAGG	0
CGCCCTCGCGTCTCCTAGCAACCGCCAAACGTAGC	0
CGAGGAACATTGCCATAGCAACTGGCCCGCCAGGG	0
CAGCTGCACCCAGCCCGGGAACAGCGCCGCTGATT	0
GTGCCCCGGGTGTCCTGGGAACAATGACAGGAGGG	0
CGCTCCTGCTCGCCATGGCAACCGGACCCTCGAAT	0
gccgggcaccgcccccggcACCTGCCAGGAGGACT	0
CACCCCCTCTCTCCCCAGCCCCTGGTGGCGGCGGC	0
CGCAGAGGGCGCCCTTGGCCACAGATGGCGACAGA	0
CCCCTCCAGACACCCCAGCACCCGCCCGGAGCCTT	0
AGCCCGTAGTAACCACGGCAACCGAAAAACAAGGC	0
AGGTCTCAGGCTCCCTGGCAACCAAGGCTCTGCCT	0
ATCAAGCCAGTCCCCTAGCAACAGAGGCCGCTTCC	0
GGAGACCGGGTTGCCTAGCAACCAGGAGTTTCCGG	0
CAGTCATGGAAGCCATGGCAACAGGAGGGGGTGGC	0
ggcccggggttgccatggtaaccggcagcagcagc	0
GAGCCCGAAACTCCATGGCAACAGCTTTTCTTCGC	0
TGTTTGTCTCCTGCCTGGTGACCTGTGACCAGGCT	0
GCCCCTCCCTgggcctgggaaccagtcggaactgg	0
cgcgcgccccctccccggcccccgcgcggTGGGAA	0
GGACACGTCCTTCCTCAGCAACCACGGTGGCAGCT	0
AATGGCAGCGCGGCTTGGGCACCGCCCAGCTTCAG	0
GTTCCCGCGGCTGCCCGGCAACCGAGGGTGGGGGG	0
ACCTCCTTCCTGCCTCGGCAACCCCGGGCCCTGAG	0
TGAGGCTTTTCTCCGCAGCAACAGCATCACGAGTT	0
CTGACGAGTGCACCATGGCCACCGCGGCAACCTCA	0
GCTCGGGCCCGGCCCTGGGGACAGGGCGGGCTAGG	0
CCTCCCCTTCCTCCCCGGCCCCCGCCTGTCGGCCT	0
cggccgcctcggccccggccccagcccgcgggccc	0
GCACGTGCGCTGCCATGGCAACAGTGTCCCCTCCG	0
AGTTTTCTCTCTGCCTGGGACCTGCTTGGTTCTAC	0
TCACGCTAGCTTGCCCAGCAACTTGCTTTCCTGCG	0
GCTCCACAAACCCCCCAACAACAGCAGAGGTACTA	0
CATAAGCCGGTTACCTAGCAACAGGGTGGGTCCCC	0
ACGCTGGGGTTTCCCCAGCCACCCTGAGAGGAACT	0
tcccttccgcttccccagcaacaacagggtgcctg	0
CGACAGGCTgcggcccggcccccggcgggccctgg	0
TGCCCAGCACCCCCACGGCCCCAGCAACACTCTAG	0
GCGAGTGGTTCCGCCCGGCCCCCGGCTCATTGTGC	0
CAACAGCGGGCAGCCTAGCAACCACCCGCACCTGC	0
GCACAGCCGCTTCCATAGCAACAGCGGGCAGCCTA	0
TCCGCCCCCTTCCCACAGCAACAGAACCTACCCCT	0
CTGCCCCAGCCCGCACAGGCACCGCCCTCCAAGCA	0
GCCAGCCCCCAGCCCTGGCCCCTGCAGCCTCTCAG	0
CACTTCCTGGTTCCTCAGCAACTGGGGTGAAGCGC	0
GCGACGGCGTCGCCATGGCAACCGGGCGGCGGGCT	0
GGCCCCGCGCCGCCCCAGCCCCCGCGTCCCCAGGT	0
AGGAcgccccggccccggccccagccgccgccTTC	0
cccccgAGGCCGGCCCAGCCAccccgccccgccgg	0
cgaacgccgcggccacagccaccgcctgcgcccgc	0
CCCTCCCTGGCGCCATGGCAACGGGCGTCTGGCAA	0
AGTCTCGGCCGGCCCCGGCCCCAGCTATTTAGCCG	0
CTGGGACTGGGGGCCTGGGGACAGCGTCTAAGCCG	0
CGTAGTAGGATGCCATGGCAACTGGTCAGTCGTCA	0
AGGCTCCGGGCTCCCCGGCCCCCGCCCCGCGCACT	0
CCTCCCCCCAGGTCCCGGCCACCGGAAGCCCGGAA	0
CGCATCTCGCTGCCATGGCGACCGCCTCCATGGAG	0
CAGGCGGGCGCTGCCTGGTGACTGCAGCGCCCCAG	0
CGGGACGGTAACCCCTGGCAACCGCGGCCGGAACG	0
TGAGCCAGGTAACCATGGCAACCCCGGGGGTGGGG	0
tgatttgtgtttccctagtgactaatgatgttgat	1
agtttaccattgccatggcaacagccagctgttac	1
gcaaggacatctgcccagcaactgcctgttcaacc	1
AGGTGCAAAACTGCCCAGCAACCACTAGACACAGT	1
gtgaagacatctgcccagcaactgcttatccaacc	1
gtaatttaattctcatagcaacctatgacgttgcc	1
TGTAACTCGTTGCCATGGCAACAAGATTTCCTGTG	1
ATGCCCAAGTTGTCATAGCAACACACTGCGAGGAT	1
CACACTGCTTCCCCATAGCAACCAAACTGTCCTAG	1
accattttacattcccagcaactgggtatggaaat	1
tggttttcatttccctagtgactaatgatgttgaa	1
gtatgtgcaatgccatggcaactgctgatgtcagt	1
ACAAGAAGTCCCTCCCAGGAACTGGAAATGAATGG	1
tgctttgcatttccatagtaacaagtgatgctgag	1
TGTGCCTCTTTGCCATGGCAACTGGAAGCCAAACT	1
tgatttgcatttccctagtgactaatgatgttgag	1
cctcttctcagcccctggcaaccattattctactt	1
ggatgtacatttccctagtgactaatgacgtggag	1
ACCTGCCTCTGCCCCTGGCAACAGAGCTCTGCCCA	1
TAATGTCTCTTAGCACAGCAACTATTGCATCCTGC	1
GGGAGCTTGTCACCATGGCAACCAGATTGCGGTTT	1
AGTTACAAAACTGCCTGACAACCACTGATCAGAAT	1
agtagtctggccccatagccaccaccgctccaggc	1
caccgcactccagcctggcaacagagtgagactcc	1
ACTGCCAAGTTTCCATGGCAACTGCTGCGAGGCTC	1
acatttaaaatttcatagcaactgatgacctgtac	1
CGGGAAAGAAGTCCCTGACCACCACCCTTTCCTAT	1
agaccaccatctgcctggcaacgggcgtcttccca	1
tatttctggtttccatggcaacagctatcacagag	1
ATTCTGATTCCTGCCCAGCAACAGGAGACAGACAA	1
TTCAGCTGGTTTCCCTAGCAACAGCTGACATCCTG	1
CTTGGTATTGGGGCCCAGGCACAGAGGTGACACTG	1
CCTTCCCTGCCTGCCCAGCACCAGGAAGGTGCACT	1
ggaccacagtccgcctggcaacgggcgtctgtctt	1
GCCTTAGAAATTGCCTAGTAACAAACCCAattggt	1
GCTGGCTGGTCTCCATGGCAACAGCTGACGAGTCT	1
ggaaaatttgttccatagcaacagcagcatcagca	1
ctttcccctaacccctggcaaccactgatcttttt	1
AAGGAAAGCATTTCCTGGCAACTAATGACCGGCAT	1
aaattacagatgccatggcaacatcaggaagttac	1
atcatcttatgcccctggcaacagctgcgcatgtg	1
AACAGCTGTTCTGCCTGGTGACTGCTGATGTCACA	1
TGGACACTATTTCCATAGCAACAGTGACATCAGTG	1
gaaccacggtctgcctggcaacgggcgtcttccca	1
ctccttgacaacccttggcaaccaccattctactt	1
GCAGTGCACTTTCCCTGGCAACCTGTGCCTTTGAT	1
gtgaggacatctgcccagcaactgcctattcaacc	1
acttccctttccccatagtaacagcaaaaatccta	1
GATGATTAAATTCCTCAGCAACCACCGAGTCATCA	1
gtgaagacatctgcccagcaactgcctgtccaacc	1
agtttacaaatgccatggcaacacctggaaactac	1
AGTCAACCATCTCCATAGCAACTGTCTAGGGTTTA	1
TTAAAGCCATTTACCTAGCAACAGGTGGCAAACAT	1
CATACAAACGTTGCCTAGCAACTGTGACAATAGTC	1
AGACTTGTACTTCCCCAGTAACAAGCGGGGAAGAT	1
tgacttgcatttccctagtaactaatgatgtttaa	1
aaggcacatcttacatggcaacagatgagagaaaa	1
tccctactttctccccAGCCACTTCTCATAAAGAC	1
ATATTTTCATCACCATGGTAACCAGTGACTCATTT	1
tgcccAAGCAACCCCCAGCAACCACTGCCATctgc	1
acaaggatatctgcccagcaactgcctgttcaact	1
agaccatggtctgcttggcaacaggtgtcttccca	1
CGGGAGAAGAGGCCCTGGGGACAGGGCTGGTTGAC	1
TATCAAGGTCCTGCCTAGCAACAGCTGAAGGGAGC	1
AAACCAGCTCCTTCTTAGCAACAGATGACACACAC	1
ttttccataaggccccagcaacagtctcctgacat	1
cctaaagctgctgcccaacaaccaatgggaagact	1
ATGCTGGTGCCTGCCTGGCAACAGGTGACACCCCT	1
agtcattggtgaccatggtgacagcagtttcagtg	1
GCCAAGGGGTTGCCATGGCAACTGTTCTGCTTTCA	1
atgagccacagtgcccagccacaagtatgttttta	1
CATAACACACCCCCAtgggcacatggccaggtcca	1
CCTGGTCATGTCTCCCAGCAACAGCTGACTAAAAA	1
ACAACGCGGTCTCCATGACAACAAGTGACGCGTTG	1
GTTTCTGCTGCAGCACAGTCACAGGCCTGAAAACT	1
CCTGGCCAGTCACCATGGCAACAGCTGAGCCTCAG	1
gcgaggacatctgcccagcaactgcttgtccaacc	1
ACCATAAATCTTCCCCAGGGACAGATGACTCAGCT	1
CATGTCTGGTTCCCATGGCAACAGCCCTGAAGCGG	1
ATGTCTGGCTTTCCTCAGCAACTGGCTACATGCTC	1
TCACTTATGTATCCATGGCAACAGGGCAGACCCTA	1
GTGTGTGTCTCCCCCTAGTGACCAACGGGCTGAAG	1
AGACTGACACTTCCCCAGCAACAACCTTGTCATAT	1
CCTGCTGTGTTTCCATGGCAACAGAAGTTTGCTTT	1
taacttgagtctccctaataactaatgatgtcaaa	1
agacacaagactccccagccacaagtgacctggcc	1
TCCTTTCGGTTGCCATAGCAACCCCATTCCCCAAG	1
CCCTGTCTTTTTCCACAGCCACACCTCGCTCTCCC	1
CACCTCATTTTCCCCTAACCACAGCCTCATCACTG	1
CAAGAACCCTTCCCCTAGCAACAGATGCGTCATCT	1
ttcccacttcctcctcagcaaccacaatctgattt	1
gcaaggacatctgcccagcaactgcttgctcaacc	1
cccacctctacctcttggcaactactgatgtgttt	1
TCCGGCGGCGCCCCCCAACAACAGCAGGGCGGTGC	1
ccttctgcaagctcctggcaaccactaagctgctt	1
ACGTCACTTGTTGCCTAGCAACAGTTTTCCCTCCG	1
CCCCAGCCGGCCGCACAGGCACCGCCTCCCGTCTT	1
aaaagactacttgcctagtaacagcatctccacca	1
TGTTTTAATTTTTCCCAGCAACAGGCCATCTTTTG	1
CTGTGTTTGTTTCCATGGCAACAGCTACGTACATG	1
ATGTGACTGACACCCTAGCAACAGGCCTCAGCTCT	1
TTCTAACTGTAACCATGGCAACAGGAAACAGCACA	1
GCTTCACCGTCCCCACAGTAACCAGGCCCTGCTGC	1
TCTGGAGCTGTTGCCCAGCCACTAGTGACGTCATG	1
TGTGCTGCAGTGCCATGGCAACAGAGGCAGGGGGA	1
gtgaggtcatctgcccagcaactgcttgcgcagcc	1
GGGTTACATCCCGCCCGGCCACCGGTAGGCAGCGT	1
CTGTGCCCTGCATCCTGGCCACAGCTCTCCTGGCA	1
TACAGTTTAGCTCCTTGGCAACAGCAGCAAATTGA	1
CTAAGGTATTTCCCCTGGCAACAGCTAGGGAAGCT	1
GTTGTCTTCTCACCCCAGCACCCGCAGGACGTCTG	1
ACTTCATTCACAGCCTGGCAACAGTGCCCCAACTA	1
CCCCATCTGTTGCCATGGCAACAGCCAGCTGCTGC	1
gtgtggacatctgcccagcaactgcctgttgaacc	1
AATTGTATGCTGCCATGGCAACAGTCACCATGGCA	1
GCCAAGGACTTTGCCTAGTAACAGCCACGTATCAA	1
TGCCAGACTGTTGCCTAGCAACAGTGCCCTCTACG	1
AGAGCTGTATCTCCCTAGCAACACCTTTTGTTACA	1
TTGTCAGCGCGTGCCCAGTAACCAGCTTGCGCCCA	1
CGAGAATGCAGGGCCTGGGAACAGAGGCGGGAGGG	1
CCCAGTCCGTTGCCATAGCAACTGGCAGCAGTACT	1
GCCCAGGATCCAGCACAGGAACCAGCCCGACAACC	1
GGCCACGCCCCTCCCTGGCCCCTCCCATCTCGTAG	1
GAGAGTCAGTTGCCATGGTAACAGGGGGTCCAGAG	1
AGAGAAACAATGGCCCAGCCACATCCCGGAAGCCG	1
TTCCCCGCACCTCCCTGGGGACTGGTCTGGAGCTG	1
GGCCCCGCCTTCCCACAGCAACTGCAGGGGTTTGC	1
TCCAGCATGTTACCATGGCAACAGAACCACAGTTC	1
TCCTCCTCCTCCCCATGGTGACCGGTGACGGCCGC	1
GAGAGAGGCTCTGCCTGGTAACAGAGCTCTGATTG	1
AGTAGACTGTCTCCATGGCAACCCCAAGCAGCATG	1
AATGAATCCCATCCCTGGTGACAGGTCCTCTGCAC	1
GCTACGCGGTTGCCATAGTAACCTGACGTCATATT	1
ACACCCTTGTTTCCATAGTAACCAAGGGAGAGTGA	1
AAAGAAAAAAATGCTTAGTAACTGAATCCGTGGTG	1
TGGCAATGCAGAGCTTAGCAACTCCAAAGTGATCT	1
GCCTGTGGAGCTGCCTGGTGACCTGAGAGTCAGGG	1
CATAGCGACTACCCCTGGCAACCGCGAAGCTCTGC	1
TAGGTGGGGTTGCCATGGCAACCACAGTCGCATCC	1
CTTCTGCTTTGCCCTTGGCCACAGACTAGATTGCA	1
GGGCCGGCGTTGCCATGGCAACCGGGCCCCAGGAG	1
TGCCAACCGTTCCCTTGGCAACCAGCTCTGCAGAG	1
TCTACAACTGTTCCTCAGCCACAGACAGTCCCAGG	1
GGTACTATGAAGCCCTGGGAACTGGTAAGGACTCT	1
TCCCAGCACTTTGCCCAGGCACAGAAAAAGCACAG	1
GAAGGTTTCTTCCCACAGCAACAGATACGTTTTGT	1
GTTAGCGGGTTGCCATGGCAACAGGCTGGCCACGT	1
CAGCTGCCATCTCCATGACAACAAGCACGCGCTGG	1
caactctttcttccctagcaacagcaaaaatcaca	1
AAGTGGGCCCCTTCCTGGCCACTGACCCTGTCCTT	1
CGGTTACATCCCGCCCGGCCACCCGTAGGCAGCGT	1
gagagtgatgtggcttagcaactgcacatgtaaaa	1
CTTCCCTCATTGTCCTGGGAACAATGACATCACCC	1
CCCAGACTCTGGGCATGGGCACAGGTACAGTGTAG	1
ccctgggtgttgccatggcaacagtaaactgactt	1
AAGCGACGCTCTCCATGACAACCGGCACTTGGTAA	1
GGGTACGAATTACCATGACAACAGCGCGCGCCTCG	1
caCTGTCCTGTAGCTCAGCAACTCCAAATTAGCAC	1
CGGTTACATCCCGCCCGGCCACCCGTAGCCAGCGT	1
AGTAACTCTTCACCTCAGCCACTGCAATGTGGAAT	1
TGACATCATGTCTCCTAGCAACCGCGGGAAGGGGG	1
GGCTTTTGAGTTGCCCAGGAACTGTGGCCAAAGAC	1
agggactgcccctcccagggacaggcagttcctag	1
CGGTTACATCCCGCCCGGCCACCAGTAGGCAGCGT	1
CTTTAAATCCCTTCCTGGGCACCGCGGTGGCCCGG	1
TAGGTTGACTCTCCCTGGCAACCAAGAGAATTCTC	1
CCATCAAAGACAGCCTGGCCCCAGGCCCTCTCCAG	1
CAGGATTCCGTCCCCCAGCCACTCCCAGGCACTCG	1
ACCGCCGCGTCTCCCTAGCAACCGTGCCCTTTAAT	1
TCTCAGATTGCTCCCCAGCCCCTGGCTTGGGTCAC	1
ATCATCAGGGTTGCCTAGCAACCAGTCTACGCCAC	1
TGAAGATACTCACCATAGCAACTACACTGGGACCT	1
GGTTCAGAGTTTGCCTAGCAACAGTGGGCAGAGAA	1
TGCAAAACGTCGCCATGGCAACCGGCATTTACAGC	1
CTGCTCCTCCCACCCCAGCCACACATCATCCTTGA	1
CCTGGTGAGCTGCCATGGCAACACAGCCGTGGGCA	1
CTGTGGGAAGTCCCCTGGTCCCAGCGCCAGCAGCC	1
TCCAGGCTTCGCCCCTGGTGACAGGTGGTGCTGGT	1
TAACTATAATCTGCCTGGTAACTGGTGATGTCATC	1
GATAGGCAGCTGCCATGGCAACTGGAGGCTGTGGT	1
CCAGCTCTGTCACCCTGGCCACCACCCAACCTGTC	1
GCAAGAAATGAACCATGGCAACCCCGGCGGCGGGG	1
agcaggtgctgggcctgggaaccagcaggaggtca	1
AAGGTCTCCTCAGCCCGGGCACAGGCACCGAGGGC	1
CAGCGTCTTGTCTCTTAGCAACCAGATCCTAGGAG	1
CTCAGGCGGCTGCCATGGCAACCGCGCCGTCACTC	1
CGGCACTCTTCTGCCTGGTGACTGACACCTTGGAA	1
CTGGAAAGCCGGCCCCGGCCCCAGCGCTTCCCTCC	1
AGTGAACTGTCACCCTGGGAACTGGTGAGGAGAGC	1
CGGCGCCCGGCTCCATGGCAACCGCGGGTCACGTG	1
CTCAGAGCAACTCCATGGCAACTGCTTTCGTCACC	1
CCATTCCTGCTCCCACAGCCACTGCCCAAGAACCC	1
GGACAGGGCATCCCTCAGGAACTGCAGCAGTCCCT	1
CTTCCCTTCTCCTCCCAGCAACCCCCTTCTCGGGG	1
CCCCCTGGGCCGTCATGGCAACAGCTGCGTCCTAT	1
CCCCTCCTGGCTCCGCAGCAACAGCCGCAGCGGCA	1
GACCACAGAGCAGCCTAGCAACCCAGTGGTAAAAT	1
GGGGCCTGGTCGCCATGGCAACAGGCGGGAGTCCG	1
TTTGCTTGTTGGGCCTGGGGACAGCCCCTGCCGGG	1
CCCACCTAACCCGCTTGGCACCTGCGGAGGTAGGG	1
AAACACGCTGCTCCCCAGCACCACCTGCAGTCCAG	1
TGGTCAGATACAGCCCAGCCACAGGAAGAGGCAAA	1
CCTGGAGCGCCGGCGTGGGAACTGCTACTGGCCCC	1
cactgcacttctgcctggcaacagagcgagactgc	1
CAGCCACCATCACCATGGCAACCAGTGACCTCTGC	1
AGGACAGGGTTGTCCTGGCAACAGCTGTCATGGAA	1
GCCCCCGGCCAGCCCCAGCAACAGGCGGCGGCCCG	1
GGGAGCAGGACTTCCTGGCAACAGGTGACAAGGTA	1
agccccgacccggcccagccacccctgccccctcc	1
tgaaacccagcagcctagcaaccactcaagggtca	1
TTAGGGAGGTTTCCCCAGCCACCCTCTGAGGCCGT	1
GAGGCTCAGTGGTCCCGGCCACCGGGTGAAGGGAG	1
TAGTAACGGTTTCCACGGCAACCGCACAGTCAACG	1
TGGGGCTCTTCAGCCCAGCACCAGCACCCAGGTCC	1
CCTCCCTCGCCCCCATGGGcacacacgcagacacg	1
GGTGCCTATCGTCCCTAGCAACCACCCGCGATTTA	1
GAGAGGGAGGAGCCATGGCAACAGGTGCCAAAATA	1
TGTTCCCAATAGCCACAGCAACAAAATGGCGGACG	1
GCCTCTCCCCTTCCCTAGCCACACCCCCTTGCCTG	1
TGTCCCTGGAAGCCCTGGCCCCTGCACATCTGGAA	1
AGGCGAGTGACACCATAGCAACCAAGCCCCAATAG	1
CTGCCTTCGCCGCCATGGCAACGGGCCGACGTCAC	1
TGACGTCGGTTTCCCTGGCGACCGTGGCGGCGGCG	1
GCCCCCAGCAACTCCTGGCAACCACACATCCACAT	1
TTTGGGCGGCGGCCCCGGGAACCCGGAGCGCTAAG	1
GAAGTGCCGTTGCCTCGGCAACCCCAAACCCAGTC	1
AGCCCGCTGTCTGCCCGGCAACCGATGACGTCACT	1
CAAAGAAAGTTTGCCCAGCAACTTGTGACGCGCGC	1
GGAGAAGccccgccccagcccccgcggcgcggcat	1
GGCCCTGGGTTGGCATGGCAACCAGGCAACCTGTT	1
ATGATCTAGTTCCCCCAGGGACAGGTTGGGACCGG	1
GTCGGGGCAGGGCCCTGGGAACAGGCAAAGGTACA	1
TGTACCCAGCAGCCCCGGCCACCGCCCCTCCGTAC	1
CGCCTCCTGTCACCATGGCCACCGCAACCCCTTCC	1
CGCCCCGGGATCCCCCGGCCCCCGGATAGACACCC	1
CCTCACGCCGCCCCACGGCCCCAGCCCGCGTCCTC	1
GGGTCCTGCTCACCCTGGGAACTTCGCTCTCGAGC	1
CCGCTGAAGTCTGCCTGGTAACAGAATCTGATTGG	1
CCAATTCAAACTCCACAGTCACAGGCTGACGAATG	1
AGCGCCGACTTTCCCTAGCAACCGCCCCGGGGGAG	1
TCCCAGCGGCCTCCACGGCCCCAGCGCAAGACCTG	1
GTTCAGCCATCTCCATGGTGACCGCTACCGGTTAT	1
ACCACCGCCACCTCCTGGCCACATCCGGGCACTTC	1
CCTGCTATTTCACCCTGGCCACAGGCTAGCCGCCG	1
CAGAGGGGCGGGCCCTGGGAACCGAACGAGCTTCA	1
GAGACGCGAGCAGCCTGGCACCCACTCGCTCTCAA	1
TACCGGCGCCCAGCCCGGCCACCGCCGCTTCAATG	1
AAGCTCCGGTTGTCATGGCAACAGAGGCAGGCCAC	1
ATTTTGGCTTGGCCCCAGCAACAGTCAATGGGGAA	1
CAGGGCCCGCAACCACGGCAACCGAGCGGGGGCGG	1
ATGCTTTCGTTGCCATGGCAAccgccgggccggcg	1
GGAGCTTCAGAGCCATGGCAACCAAGGAGTCAAGA	1
GCATCCTTGTTTCCCTGGCAACCACTGATGGAATC	1
GCTGGGAGGAGGCCCCGGCCCCAGCCTTACTACGT	1
GTCCCGCGTTGCCCTTGGCAACCATTGAGCGGCGT	1
CGGGGCGCAGTTGCCTGGTAACAGCGGCGGCCCCC	1
CACGCCCTAATGCCCTGACAACACCCCAGCCTCTG	1
CTCCCTCTAGCTTCCCAGCCACTGAGCGGGCCTGT	1
TGGCCGCGCGTTGCCTGGCAACGGGTGCTGCCGGT	1
CCACGCCGGCTACCCCAGCAACCTCTCCGCTTATT	1
CCACGGCCCGTTGCCTAGCAACAGCCTCCCCACCC	1
ttccctttaactccccaggaaccagctcttctccc	1
CCTCCGGCGTCTCCATGGCAACAACCTCCGCACAT	1
CACCAAGCCGGTCCCCAGCGCCAGCGCTGCCACCG	1
gcactcaagcctgcctggcaacagagcgaggctgt	1
GCTTCCCCTCCTCCCCGGCCCCCGCCCCTTGGCTC	1
GACGTCAGGGTTGCTTGGTAACAGAAGGGCAGAAA	1
CCGCCTCTCTTGCCCCGGCCACCTCTCATCTTCGG	1
CAAGAGAAAACTGCCCAGCAACCACAGACATCCAC	1
GGCGGTGTCTGGCCCCGGCCCCAGCGCTCTCCCAC	1
TAGAACCAGGCACCATGGCAACCACAGTGATGTCA	1
GCCGGCCACGCCCCCTAGGCACCGCGGCCAATCCT	1
CTccccgcggcggcccggcccccggTATGATGGTG	1
GGACCGCTGTTTCCCTGGCAACCAGATGCGCGATG	1
GGAGGGCGGCCTGCCTGGGACCTGCCGGGCACTCC	1
ACGCCGAGAGGGCCACAGCCACCGCCTACACCCCG	1
CCGGCACCCAGTCCCTGGCACCCCCGCCTCGCGCG	1
CGGGGCGCAGTTGCCTGGTAACAgcggcggccccc	1
AAAGCCTCACCTCCCCAGTAACCACAGCAACCCGG	1
GCTCTGATGTTTCCCTGGCAACCACCTCCCGGCTC	1
CCGAGGAGCGCGGCTTGGGCACCGCAGTGGCCGCG	1
GAGGGACCATCTCCCCGACCACTGCCCAGCCCTCT	1
CTGACGTCAGCACCCTGGTAACTGCTGCACCTTCG	1
TgcccggcgcccgcccggcccccggcTATGATTGG	1
AGACTGCCGCTGCCATGGCAACCGGCGGAGGCGTA	1
gcaggccgggcggcccgggcACCAGCACGGACAGG	1
TGACGTCACTTCCCCTAGCAACCCggcggggcggg	1
TTTGCAATTTCTCCCTGGGGACTGCCGTGGAGCCG	1
AGGCTGGGGGTTGCCTAGCAACTATGACGCAATGG	1
CCCCCAGACCTGCCATGGCGACCGCGAGTCCTAGC	1
GGCCCCGGGCGCCCCTGGCAACCGCGCGTGTCCGC	1
GACAGCGCGCTGCCATGACAACAGTACACGCAGCT	1
CCTGCATCGGCCTCCCGGCGACCGCGCTGCTTTCC	1
GACACCGCTTCGCCCCGGCAACAGCCTGAGTTCTG	1
AATGAGCATTCCACCTGGCAACAGGGTTTCTATTG	1
CTGTCCAGAACGCCATGGCAACCGGTCTCGGAACT	1
CCCTCTTGGTTGTCTCGGCAACCACATCAACGCGC	1
CTGAGACTCATTCCTCAGGAACAAGGGTCGGGTGT	1
CATGTGCCCCTGGCTTGGTGACAGCGGGGAGGGGC	1
AGCGCGCAGCTGCCCTAGCAACTGCGGTCCACCAA	1
GAGAAGGTATCTGATTGGCCACAGGCATGCAGTTG	1
TTCCGCCGGCCACCCCAGCCCCAGGGAAGAACGTT	1
GTAAATGAAGGGGCCTGGGAACAGAAGGGCTACCA	1
GAGAAGCGGAAACCATGGCAACCAGGTCCTTGACT	1
CGCTTCTTCGTCGCCTAGCAACAGCTGCCCTAGGC	1
CCCAGCGAGGCCGCCCAGCCACTGGCGCGCCGGGG	1
GCGTTTCCATGGCCACGGTAACTAGGGGACCATCG	1
AGTAAACCTTCCCCCTGGGGACCGTCTTGCTGACT	1
AGCTAGCAACCAGCCTGGCACCACCTCCCCAGCCC	1
TTCGGCCAGTTGCCATAGCAACCCCCAGTGACGTC	1
CTGCGTTTGTTCCCATGGCAACAGGCCCCTCATGG	1
CTGCCGCCGTTGCCATGGTAACCGGCGACGACTGA	1
CCCACCGCGTCTCCATGGCAACTCCCTACAGGAAG	1
TCTCTTCTGCTCCCCTAGCAACAGAAAACCACCCT	1
CGGCCCGCGGCAGCCCGGGAACAGCGGCCTTGCGC	1
CACTCGGGTAGCCCTTAGCAACTGAGGGCCCAAAC	1
TCTAGGGCCAGCCCCCGGCACCTGCGGACCCCGCC	1
CTCAAACCTGGGCCCTGGCAACTGCTGGGGGCGCC	1
GCTTTCTATTGGCCACAGCCACCGCCACTCCTCCG	1
