# Supplementary material for: Relationship between histone modifications and transcription factor binding is protein family specific
Source: Genome Res. 2018 Mar;28(3):321–33. doi: 10.1101/gr.220079.116 (PMC5848611; doi:10.1101/gr.220079.116)
Supplement: Supplemental Material [file supp_gr.220079.116_Supplemental_Material.zip › Supplemental_Material/RFX5/RFX5_pwm.txt]

MEME version 4

ALPHABET= ACGT

strands: + -

Background letter frequencies (from
A 0.25 C 0.25 G 0.25 T 0.25 

MOTIF RFX5
letter-probability matrix: alength= 4 w= 15 nsites= 20
0.0886763185108583 0.40641158221303 0.145036194415719 0.359875904860393
0.15382626680455 0.205791106514995 0.222854188210962 0.417528438469493
0.0015511892450879 0.483453981385729 0.331695966907963 0.18329886246122
0.046794208893485 0.953205791106515 0 0
0.307394002068252 0.561271975180972 0.015770423991727 0.115563598759049
0 0.215098241985522 0 0.784901758014478
0.476732161323682 0.000258531540847983 0.523009307135471 0
0.0633402275077559 0 0.908479834539814 0.0281799379524302
0 0.727766287487073 0.105480868665977 0.166752843846949
0.790330920372285 0.128490175801448 0.0811789038262668 0
0.954498448810755 0.0455015511892451 0 0
0 1 0 0
0.538779731127198 0.202171664943123 0 0.259048603929679
0.247156153050672 0.093329886246122 0.564632885211996 0.0948810754912099
0.225180972078594 0.358841778697001 0.320320579110651 0.0956566701137539
