# Supplementary material for: Relationship between histone modifications and transcription factor binding is protein family specific
Source: Genome Res. 2018 Mar;28(3):321–33. doi: 10.1101/gr.220079.116 (PMC5848611; doi:10.1101/gr.220079.116)
Supplement: Supplemental Material [file supp_gr.220079.116_Supplemental_Material.zip › Supplemental_Material/SP1/BS.bed]

chr10	112627496	112627507	CTCCCACCCTC	1	+
chr10	17690383	17690394	TCCCCGCCCAT	1	-
chr11	93858767	93858778	GCCCCGCCCAC	1	-
chr15	45016668	45016679	TCCCCTCCCCC	1	+
chr15	63768629	63768640	TCTCCTCCCCT	1	-
chr17	18967054	18967065	CCCCCGCCTCG	1	+
chr19	14479035	14479046	CCTCCTCCCTC	1	+
chr1	170046356	170046367	GCCCCGCCCAC	1	-
chr21	30449156	30449167	GCCCCGCCCAC	1	+
chr2	109269331	109269342	TCCCCTCCCTC	1	+
chr2	109278851	109278862	TGCCCACCCCT	1	+
chr2	191402583	191402594	GCCCCTCCCAT	1	+
chr4	10740845	10740856	GTCCCTCCCCT	1	-
chr7	74306871	74306882	GCCCCGCCTCC	1	-
chr9	114798226	114798237	TCTCCGCCTCC	1	-
chr9	128396826	128396837	TTTCCTCCCCC	1	-
chr9	68455415	68455426	GCTCCGCCCCC	1	-
chr10	13784263	13784274	CTCCCACCCCC	1	+
chr10	13793598	13793609	CTTCCTCCCTC	1	+
chr10	17601627	17601638	CCTCCGCCTTC	1	+
chr10	52298518	52298529	GTTCCACCTCC	1	-
chr11	82682641	82682652	GCCCCACCCAC	1	-
chr12	12160077	12160088	CTCCCTCCCCA	1	-
chr12	123915939	123915950	TCCCCTCCCCC	1	-
chr12	25194496	25194507	CCTCCACCTCC	1	+
chr13	71865277	71865288	ACCCCTCCTCT	1	+
chr14	23027411	23027422	TTCCCACCTCC	1	+
chr14	71865733	71865744	TCTCCACCCTC	1	-
chr14	88468856	88468867	TCTCCTCCCCA	1	+
chr14	94004985	94004996	TCCCCGCCTCC	1	-
chr15	29716498	29716509	GCCCCGCCCAC	1	+
chr15	40874048	40874059	CCCCCACCCCC	1	-
chr15	65484567	65484578	TTCCCACCCCT	1	+
chr15	74266865	74266876	GCCCCACCCAC	1	-
chr15	80202020	80202031	TCCCCGCCCAC	1	+
chr15	80309675	80309686	GCCCCACCCAC	1	-
chr16	69463246	69463257	TCCCCGCCCAC	1	+
chr17	29288451	29288462	TCCCCTCCCCT	1	+
chr17	29844198	29844209	GCACCGCCTCC	1	-
chr17	45269941	45269952	GCTCCGCCTCC	1	-
chr17	57926286	57926297	CCTCCACCTCC	1	+
chr18	11005669	11005680	GTCCCTCCTCC	1	-
chr18	29233486	29233497	CCTCCGCCTCC	1	+
chr18	47861236	47861247	GCCCCTCCTCT	1	-
chr19	11685550	11685561	CTCCCTCCCCC	1	+
chr19	16266809	16266820	CCTCCACCCCC	1	-
chr19	7186662	7186673	CCTCCTCCCCA	1	+
chr19	7783872	7783883	CCTCCACCTCC	1	+
chr1	148241442	148241453	CCTCCGCCCCG	1	-
chr1	22118127	22118138	GTTCCTCCCCT	1	+
chr1	235151496	235151507	ACCCCACCCAC	1	-
chr1	32423454	32423465	CTCCCTCCCAC	1	+
chr20	29611829	29611840	GCCCCGCCCCC	1	+
chr20	34127620	34127631	CTTCCGCCTCC	1	+
chr22	18579896	18579907	GTCCCTCCTCC	1	+
chr2	127374350	127374361	TGCCCACCTCC	1	-
chr2	74409195	74409206	GCCCCTCCCAG	1	+
chr3	101420011	101420022	CCCCCTCCCAG	1	-
chr3	114147356	114147367	CCCCCACCTAC	1	-
chr3	17094147	17094158	CCTCCACCTCT	1	+
chr3	95106736	95106747	TCCCCGCCCTT	1	-
chr4	147192921	147192932	CTTCCTCCTCC	1	+
chr4	40198448	40198459	CCCCCACCCTA	1	-
chr4	40201788	40201799	CTTCCACCCCC	1	-
chr4	81763253	81763264	CCCCCACCTCT	1	-
chr5	111858719	111858730	CCCCCACCCCC	1	-
chr5	131758440	131758451	GCCCCACCCAC	1	-
chr5	157029536	157029547	CTCCCACCCCT	1	-
chr5	33848885	33848896	TGCCCTCCCAC	1	-
chr5	34244556	34244567	ACCCCACCCAC	1	+
chr5	88599093	88599104	TTCCCTCCCAC	1	+
chr5	95051816	95051827	CTCCCACCCCA	1	-
chr6	112060839	112060850	TCTCCTCCTCC	1	+
chr6	141702320	141702331	GCTCCGCCTCC	1	-
chr6	143171834	143171845	TTCCCTCCCAT	1	-
chr6	151216234	151216245	CCCCCGCCTTT	1	+
chr6	232071	232082	GGCCCTCCCAT	1	+
chr6	26924002	26924013	ACCCCACCCAC	1	+
chr6	28412669	28412680	GCCCCGCCCAC	1	+
chr6	31535398	31535409	CTCCCTCCCCC	1	+
chr7	104581340	104581351	GCCCCACCCAC	1	-
chr7	6290309	6290320	TCCCCTCCTCT	1	-
chr7	72649529	72649540	GCTCCGCCCCC	1	-
chr7	7860805	7860816	CCCCCACCCCC	1	+
chr7	97602835	97602846	CCCCCGCCCCC	1	+
chr8	82199186	82199197	ACTCCTCCCCC	1	+
chr9	117145317	117145328	TCCCCGCCCCC	1	-
chr9	132778947	132778958	CCTCCTCCTCC	1	-
chr9	31519216	31519227	GCCCCTCCCCC	1	+
chr9	68726549	68726560	TCCCCGCCCTG	1	+
chr10	104941361	104941372	GTCCCTCCCAT	1	+
chr10	11218169	11218180	TCCCCTCCCTA	1	+
chr10	11279703	11279714	TGCCCTCCCCA	1	-
chr10	11314992	11315003	TTCCCACCCCC	1	+
chr10	11620987	11620998	CCCCCTCCCAC	1	+
chr10	12351828	12351839	GCCCCACCCAG	1	+
chr10	14626783	14626794	CCCCCACCTTT	1	+
chr10	14785025	14785036	TTCCCACCTCT	1	+
chr10	31876344	31876355	GCCCCGCCCAC	1	+
chr10	32621338	32621349	TCCCCTCCCAC	1	+
chr10	49496044	49496055	GTCCCGCCCCT	1	-
chr10	5872544	5872555	ACCCCGCCTCT	1	+
chr10	64003253	64003264	GTCCCTCCCAT	1	-
chr10	70816157	70816168	CCCCCTCCCCC	1	-
chr10	76660223	76660234	TTCCCACCCCC	1	-
chr10	80060051	80060062	TCCCCGCCCAC	1	+
chr10	85752250	85752261	ACCCCACCCCC	1	+
chr10	85937580	85937591	CCTCCACCTCT	1	-
chr10	89868074	89868085	ACCCCTCCCCC	1	-
chr10	90146983	90146994	CTCCCACCCCC	1	-
chr10	97052960	97052971	CCTCCACCTCC	1	-
chr10	97543708	97543719	CCCCCACCTCT	1	-
chr10	97545942	97545953	GCCCCTCCCCT	1	+
chr10	98411861	98411872	ATCCCGCCCCA	1	-
chr11	102424866	102424877	TCCCCACCCTT	1	-
chr11	110199079	110199090	TCCCCTCCCCT	1	+
chr11	111288167	111288178	TCCCCTCCTCC	1	-
chr11	17252619	17252630	CCCCCTCCCAC	1	+
chr11	34022580	34022591	CCTCCACCTCC	1	-
chr11	46848436	46848447	GCCCCGCCCTC	1	-
chr11	60225281	60225292	CCCCCACCTCC	1	-
chr11	94206823	94206834	TCCCCACCCCC	1	-
chr11	94982274	94982285	ACTCCTCCCCA	1	-
chr11	95449114	95449125	CTCCCTCCCAC	1	-
chr12	11893257	11893268	GTCCCTCCTTC	1	+
chr12	11912243	11912254	TCCCCTCCCCA	1	-
chr12	122986904	122986915	CTCCCACCCCC	1	-
chr12	123210796	123210807	CCCCCGCCCCT	1	-
chr12	124172436	124172447	CCTCCGCCTCC	1	-
chr12	26493783	26493794	TGCCCTCCCAC	1	-
chr12	26881234	26881245	TTCCCGCCCCC	1	-
chr12	44415574	44415585	TCTCCTCCCCT	1	+
chr12	46603915	46603926	CCCCCTCCCAG	1	+
chr12	48278987	48278998	GCTCCTCCCCC	1	-
chr12	57325434	57325445	TTTCCTCCCCC	1	-
chr12	67846064	67846075	GTTCCTCCCCA	1	+
chr12	68671757	68671768	CTCCCACCTCC	1	+
chr12	778478	778489	CCCCCTCCTCT	1	-
chr12	7793099	7793110	TCTCCTCCTCC	1	-
chr12	920042	920053	ACCCCACCCCC	1	+
chr12	92081536	92081547	GTCCCACCTCC	1	-
chr12	92428996	92429007	CCTCCACCCCC	1	-
chr12	92864559	92864570	CCCCCGCCCCC	1	+
chr12	92933269	92933280	CCCCCACCCCC	1	+
chr12	93489328	93489339	TCTCCACCCCC	1	-
chr12	93503904	93503915	CCCCCGCCTTT	1	-
chr12	93638649	93638660	TCCCCACCCTC	1	-
chr12	93639414	93639425	TGCCCGCCCCT	1	+
chr12	94620957	94620968	CTTCCTCCTCC	1	-
chr12	9904646	9904657	GCCCCACCTCC	1	+
chr12	9913540	9913551	TCTCCGCCCCC	1	+
chr13	21102832	21102843	ACCCCACCCTC	1	-
chr13	29282325	29282336	ATCCCTCCCCT	1	-
chr13	39833751	39833762	CTCCCTCCCCC	1	-
chr13	42954717	42954728	CTTCCTCCCTC	1	+
chr13	46756434	46756445	TCCCCGCCCCA	1	+
chr13	50194512	50194523	GCCCCACCCAG	1	-
chr13	52123375	52123386	GCCCCTCCCCA	1	-
chr13	52188731	52188742	TCTCCTCCTTC	1	-
chr13	52393560	52393571	CCCCCACCCAC	1	+
chr13	74498671	74498682	GCCCCACCCAC	1	+
chr13	91709102	91709113	TGCCCTCCCCT	1	-
chr14	106995945	106995956	GCTCCGCCCTC	1	+
chr14	22940788	22940799	TCCCCACCCAC	1	+
chr14	22961195	22961206	CTCCCTCCCAC	1	+
chr14	23033138	23033149	CTTCCGCCCCA	1	+
chr14	23265317	23265328	CCTCCACCCTC	1	+
chr14	23272552	23272563	CCTCCGCCTTC	1	-
chr14	23764337	23764348	ACCCCTCCCCC	1	+
chr14	36401930	36401941	TCTCCTCCCCA	1	+
chr14	42898321	42898332	CCCCCACCCCC	1	-
chr14	50336797	50336808	CCTCCTCCCCT	1	+
chr14	53647595	53647606	ACCCCTCCTCA	1	+
chr14	54079349	54079360	GCTCCGCCTCC	1	-
chr14	55806693	55806704	TCCCCACCCCC	1	+
chr14	65464041	65464052	GCCCCACCCAC	1	+
chr14	65788287	65788298	TCTCCTCCCCA	1	-
chr14	68752395	68752406	CTCCCGCCCAC	1	-
chr14	72022536	72022547	GCTCCACCCAC	1	-
chr14	75690603	75690614	CCCCCACCCCC	1	+
chr14	75698088	75698099	ACTCCACCCCC	1	-
chr14	77425824	77425835	TGCCCGCCCCA	1	-
chr15	100049397	100049408	CCTCCACCCCT	1	-
chr15	31518336	31518347	TCCCCGCCCAT	1	+
chr15	33162796	33162807	GTCCCGCCTAC	1	+
chr15	34942468	34942479	CTCCCTCCTCC	1	+
chr15	52396994	52397005	CCTCCACCTCC	1	+
chr15	59592682	59592693	TCCCCACCCAC	1	+
chr15	60874731	60874742	CCCCCACCCTA	1	+
chr15	63486275	63486286	GCCCTGCCCCC	1	+
chr15	63793669	63793680	TCCCCGCCCCC	1	+
chr15	64540414	64540425	ATTCCTCCCCC	1	-
chr15	66683127	66683138	CCCCCTCCCAC	1	+
chr15	78460010	78460021	CCCCCTCCCAT	1	+
chr15	80364889	80364900	GCTCCACCTTC	1	-
chr15	83738019	83738030	GCCCCTCCCCT	1	-
chr15	86000736	86000747	TCTCCACCTCC	1	-
chr15	86233120	86233131	CTCCCTCCTTC	1	+
chr15	90605328	90605339	GCCCCTCCCCC	1	+
chr15	93461293	93461304	GCCCCGCCCAA	1	-
chr15	98503881	98503892	AGCCCACCCCC	1	-
chr16	10407137	10407148	GCTCCACCTCC	1	-
chr16	10982612	10982623	GCCCTGCCCCC	1	+
chr16	17322352	17322363	CCTCCTCCCCT	1	-
chr16	24161761	24161772	CCCCCTCCCAA	1	-
chr16	25055522	25055533	CTCCCTCCCCA	1	-
chr16	27417016	27417027	CCCCCACCCCT	1	+
chr16	28534354	28534365	CCCCCACCTTC	1	+
chr16	30470266	30470277	TCCCCACCCAC	1	-
chr16	57422391	57422402	CTCCCACCCCC	1	+
chr16	82689200	82689211	TGCCCTCCCCC	1	-
chr16	84224714	84224725	GCTCCACCCCT	1	-
chr17	17536114	17536125	GCCCCACCCAC	1	+
chr17	18529176	18529187	GGTCCTCCCTC	1	+
chr17	29648806	29648817	TCCCCGCCTCC	1	+
chr17	30407117	30407128	TGCCCTCCCCC	1	-
chr17	39832831	39832842	GCCCCACCTCC	1	+
chr17	40636662	40636673	ACTCCTCCCTC	1	-
chr17	41450029	41450040	ACCCCTCCCTG	1	-
chr17	42479975	42479986	ACCCCACCTCT	1	+
chr17	4611946	4611957	GCCCCACCCAC	1	+
chr17	47030378	47030389	ACTCCACCCCC	1	-
chr17	49128100	49128111	CTCCCTCCCAC	1	-
chr17	5130964	5130975	ACCCCTCCCAC	1	-
chr17	5140881	5140892	TGCCCTCCTCT	1	-
chr17	53536530	53536541	GCCCCACCCCC	1	+
chr17	55536645	55536656	TTCCCACCCCT	1	-
chr17	62103262	62103273	CCTCCGCCCCA	1	-
chr17	64663687	64663698	GTCCCTCCCAC	1	+
chr17	65381556	65381567	TCCCCGCCCAT	1	-
chr17	65571832	65571843	ACCCCACCTCC	1	+
chr17	66176796	66176807	GCCCCACCCAC	1	-
chr17	70030436	70030447	TTTCCTCCCCC	1	-
chr17	70611281	70611292	CTCCCTCCCTC	1	+
chr17	72631596	72631607	CTTCCACCCCC	1	+
chr17	73343158	73343169	ACTCCTCCCCC	1	+
chr17	74779497	74779508	TCCCCTCCCCT	1	+
chr17	76732893	76732904	GCCCCTCCCAG	1	-
chr17	8099636	8099647	CCCCCACCCCT	1	-
chr17	8761378	8761389	GCTCCTCCCAC	1	+
chr18	13569182	13569193	CCTCCTCCCCA	1	+
chr18	29229045	29229056	TTCCCTCCCAC	1	+
chr18	29230075	29230086	TCCCCTCCCAT	1	+
chr18	47250344	47250355	CCTCCTCCCAC	1	+
chr18	48738193	48738204	GCCCCACCCAC	1	-
chr18	51915322	51915333	GCCCCTCCCCC	1	-
chr18	52732225	52732236	TCTCCTCCCTC	1	-
chr18	55892606	55892617	TCCCCGCCCAC	1	-
chr18	57585910	57585921	GCCCCACCCTG	1	-
chr18	67704151	67704162	ACCCCTCCCCT	1	+
chr19	10353725	10353736	GCCCCTCCCCC	1	-
chr19	14477654	14477665	GCTCCACCCAC	1	-
chr19	16256485	16256496	ACCCCGCCTCC	1	+
chr19	1895573	1895584	CTCCCTCCCCG	1	-
chr19	20349342	20349353	GTCCCGCCCCT	1	+
chr19	20607835	20607846	GCTCTGCCCCC	1	+
chr19	2393097	2393108	GCCCCACCCAC	1	-
chr19	23945751	23945762	CGCCCTCCTCT	1	-
chr19	2867283	2867294	GCCCCGCCCCT	1	-
chr19	30297271	30297282	GCCCCTCCCCC	1	+
chr19	42055837	42055848	ACCCCGCCCCA	1	+
chr19	42379588	42379599	GTCCCTCCCCA	1	+
chr19	50867904	50867915	ACCCCTCCCCC	1	-
chr19	52288414	52288425	CCCCCACCCAC	1	+
chr19	59090070	59090081	CCCCCTCCCAA	1	-
chr19	6601678	6601689	TCTCCTCCCTT	1	-
chr19	7398920	7398931	CCCCCACCTAC	1	+
chr1	105249517	105249528	ACCCCTCCCCT	1	+
chr1	112142436	112142447	ACCCCACCTCC	1	-
chr1	117087656	117087667	TCCCCACCCAC	1	-
chr1	117099463	117099474	GCCCCTCCCTG	1	-
chr1	120838787	120838798	GCTCCGCCTCC	1	-
chr1	143467654	143467665	ACCCCGCCCAC	1	-
chr1	149784029	149784040	ACTCCACCCCC	1	-
chr1	153826804	153826815	GCTCCACCTCC	1	-
chr1	158985425	158985436	ACTCCTCCCCT	1	-
chr1	160696679	160696690	TGCCCTCCTCC	1	+
chr1	160752126	160752137	TTTCCTCCCTC	1	-
chr1	172154604	172154615	ACCCCACCCAC	1	-
chr1	172327717	172327728	CTCCCTCCCCC	1	+
chr1	173081548	173081559	TCTCCACCTCT	1	+
chr1	182580811	182580822	GCCCCACCCCC	1	-
chr1	182592501	182592512	TCACCTCCCCC	1	-
chr1	182598984	182598995	CCCCCGCCTCT	1	+
chr1	183562617	183562628	TCCCCTCCTCC	1	+
chr1	183573552	183573563	TCCCCTCCCCT	1	-
chr1	193506979	193506990	CCCCCTCCCCC	1	+
chr1	201420226	201420237	CCCCCGCCCCT	1	-
chr1	206290402	206290413	TCTCCTCCCCC	1	+
chr1	206965102	206965113	TCTCCTCCCCC	1	+
chr1	22106377	22106388	GGCCCTCCTAC	1	-
chr1	221967331	221967342	ATCCCTCCTCC	1	+
chr1	235106128	235106139	CCCCCGCCCCA	1	+
chr1	235107960	235107971	ATCCCTCCCCC	1	-
chr1	235242833	235242844	TTCCCTCCTCC	1	+
chr1	23917053	23917064	GCCCCGCCTCC	1	-
chr1	23921590	23921601	TGCCCTCCCCC	1	+
chr1	25353630	25353641	CCCCCTCCCCA	1	+
chr1	27982824	27982835	GTCCCGCCCAC	1	-
chr1	32354975	32354986	TCCCCGCCCAC	1	-
chr1	37741126	37741137	ATCCCTCCTCT	1	-
chr1	39737967	39737978	TCCCCTCCCTA	1	+
chr1	44302331	44302342	CCTCCACCCCC	1	-
chr1	53712204	53712215	CTCCCTCCCCC	1	-
chr1	66837081	66837092	TCCCCACCCCC	1	+
chr1	85425349	85425360	TCCCCACCTCC	1	+
chr1	87523728	87523739	CCTCCACCCAC	1	-
chr1	9180122	9180133	CCCCCACCCTG	1	-
chr20	10533204	10533215	TCCCCTCCCCC	1	-
chr20	50145371	50145382	CCCCCACCCAC	1	+
chr20	56868671	56868682	ATCCCGCCTCC	1	+
chr20	56978261	56978272	TCTCCTCCTCT	1	+
chr21	26882373	26882384	TCCCCACCCAC	1	+
chr21	34766964	34766975	CCTCCGCCTCC	1	+
chr21	34804885	34804896	CCCCCACCCTC	1	-
chr21	34814534	34814545	TCCCCACCCTT	1	+
chr21	9968599	9968610	GCCCCGCCCAC	1	-
chr22	17925900	17925911	GCCCCGCCCAC	1	+
chr22	31790182	31790193	CTCCCTCCCCC	1	+
chr22	37632679	37632690	TCCCCTCCTCC	1	-
chr22	39511257	39511268	GGCCCTCCCTT	1	-
chr22	40295128	40295139	TTCCCTCCCAC	1	+
chr22	42345512	42345523	CCTCCTCCCCT	1	-
chr2	113459632	113459643	TCCCCACCCAT	1	+
chr2	114341581	114341592	CGCCCTCCCCG	1	-
chr2	12644864	12644875	TCTCCTCCCCG	1	+
chr2	132440003	132440014	GCTCCACCCCC	1	-
chr2	136786886	136786897	CCCCCACCCCC	1	-
chr2	137147516	137147527	CCCCCACCTTT	1	-
chr2	145122638	145122649	ACCCCTCCTCC	1	+
chr2	158301274	158301285	TTTCCTCCCCT	1	-
chr2	172263869	172263880	CTCCCTCCCCT	1	-
chr2	182170491	182170502	TCTCCGCCTTC	1	-
chr2	191427987	191427998	CCTCCTCCCAC	1	+
chr2	191544861	191544872	TCCCCTCCTCC	1	+
chr2	191573565	191573576	GTCCCTCCCAC	1	+
chr2	191583717	191583728	TTCCCGCCCCA	1	-
chr2	197201561	197201572	CCCCCACCCCC	1	+
chr2	197242332	197242343	GTTCCTCCCAC	1	+
chr2	212232774	212232785	GCCCTTCCCCC	1	+
chr2	218083637	218083648	CTCCCTCCTCT	1	-
chr2	231447810	231447821	TCCCCTCCTTC	1	+
chr2	231818612	231818623	CCTCCACCTCC	1	+
chr2	231841686	231841697	CCCCCGCCTCT	1	+
chr2	233944392	233944403	GCCCCTCCTTT	1	-
chr2	24944417	24944428	TCCCCACCTCC	1	-
chr2	25633561	25633572	CCCCCGCCTCG	1	-
chr2	30850104	30850115	GTCCCTCCCCC	1	+
chr2	39604989	39605000	CTTCCTCCCCC	1	+
chr2	39722168	39722179	CCCCCACCCAG	1	+
chr2	60593531	60593542	CCCCCACCCCC	1	+
chr2	62132791	62132802	GCCCCGCCCCG	1	-
chr2	62356887	62356898	TCCCCTCCTTC	1	+
chr2	62537185	62537196	GCCCCGCCCTG	1	-
chr2	62568310	62568321	TCCCTGCCCCC	1	+
chr2	68589339	68589350	GCCCCTCCCCC	1	-
chr2	69809712	69809723	GTTCCGCCCTC	1	-
chr2	69875537	69875548	GCCCCTCCCTC	1	-
chr2	80752528	80752539	TGCCCTCCCCA	1	+
chr2	80757782	80757793	CCTCCTCCCAC	1	-
chr2	86223729	86223740	CCCCCTCCTCC	1	+
chr2	86426531	86426542	ACTCCGCCTCC	1	+
chr2	88906316	88906327	CCTCCTCCCCC	1	-
chr2	99076346	99076357	TCCCCTCCTTC	1	-
chr2	99093030	99093041	GCTCCTCCCCA	1	-
chr3	111852134	111852145	ACTCCTCCCCC	1	-
chr3	112208991	112209002	CCCCCACCCTA	1	-
chr3	120500089	120500100	TCTCCACCCCG	1	+
chr3	125559525	125559536	GTTCCGCCCAC	1	-
chr3	130644646	130644657	ACCCCACCCCC	1	-
chr3	137049426	137049437	TCCCCTCCCCA	1	+
chr3	158494059	158494070	CCCCCACCTTT	1	-
chr3	16416419	16416430	GTCCCTCCCCA	1	-
chr3	16562607	16562618	TTCCCACCCCC	1	+
chr3	171856867	171856878	CCCCCGCCCCT	1	+
chr3	17223901	17223912	CCCCCTCCCAT	1	+
chr3	17815986	17815997	GCCCCGCCCAT	1	-
chr3	178232018	178232029	CTCCCTCCCCC	1	+
chr3	183262641	183262652	GCCCCACCTCC	1	+
chr3	192537278	192537289	CTCCCACCCCC	1	+
chr3	195264975	195264986	CCCCCACCCTC	1	+
chr3	45926367	45926378	ACTCCTCCCTC	1	-
chr3	4876210	4876221	CCTCCTCCCCT	1	+
chr3	49481644	49481655	CTCCCTCCCTC	1	-
chr3	69134043	69134054	CGCCCGCCCAC	1	+
chr3	69376210	69376221	CCCCCACCCCC	1	-
chr3	98250750	98250761	TCCCCTCCCTT	1	-
chr4	102339413	102339424	CCTCCTCCCAC	1	+
chr4	102448619	102448630	TTCCCTCCTCT	1	-
chr4	105980746	105980757	TTCCCACCCCA	1	-
chr4	111409339	111409350	TCTCCACCCCA	1	-
chr4	124317913	124317924	CCTCCACCTCC	1	-
chr4	154442186	154442197	TCCCCTCCCCA	1	-
chr4	171341655	171341666	CCCCCACCCAC	1	-
chr4	175849648	175849659	CCCCCTCCCTT	1	-
chr4	184659523	184659534	CCTCCTCCCAC	1	-
chr4	185455797	185455808	CTCCCTCCCAT	1	+
chr4	186263031	186263042	TTCCCTCCCCG	1	-
chr4	3047359	3047370	TTTCCTCCCTC	1	+
chr4	38818265	38818276	ACTCCTCCCCC	1	+
chr4	39628089	39628100	ATCCCACCTCC	1	-
chr4	40665511	40665522	CCTCCACCCAC	1	+
chr4	72978527	72978538	TCCCCTCCCCT	1	-
chr4	74469203	74469214	ATCCCTCCCCC	1	-
chr4	76937608	76937619	ACCCCACCCCC	1	-
chr4	84140575	84140586	GCCCCGCCCTC	1	-
chr5	100239044	100239055	CCTCCGCCCCC	1	-
chr5	105937415	105937426	ACCCCTCCTCA	1	-
chr5	106723835	106723846	GCTCCTCCTCT	1	+
chr5	115949735	115949746	ACCCCACCTCC	1	-
chr5	123981262	123981273	CTCCCACCCTC	1	-
chr5	14156824	14156835	CCTCCACCCCC	1	+
chr5	142403436	142403447	CCTCCTCCCCA	1	+
chr5	148185635	148185646	GCCCCTCCCTG	1	-
chr5	157023682	157023693	TCTCCTCCCCA	1	+
chr5	159861145	159861156	GCCCCACCTTC	1	+
chr5	173719411	173719422	CCCCCTCCCCA	1	+
chr5	18698678	18698689	GGCCCGCCCAC	1	-
chr5	32298264	32298275	GCACCACCCCC	1	-
chr5	32583851	32583862	TCTCCACCTCC	1	+
chr5	33841325	33841336	CCTCCACCTCC	1	+
chr5	5026074	5026085	ACCCCTCCCCT	1	+
chr5	56471555	56471566	CCCCCACCCCG	1	+
chr5	5753084	5753095	TCCCCTCCCTG	1	+
chr5	6275012	6275023	TCCCCACCCCC	1	+
chr5	64362411	64362422	TCCCCGCCCAC	1	-
chr5	67665494	67665505	TCCCCTCCCCC	1	+
chr5	76692044	76692055	GCCCTTCCCCC	1	+
chr5	79964153	79964164	GCCCCACCTTC	1	-
chr5	88028190	88028201	TCCCCTCCTCC	1	-
chr5	88123082	88123093	CTCCCTCCTTC	1	+
chr5	94344167	94344178	TCCCTGCCCCC	1	-
chr6	10534222	10534233	TCTCCACCTCT	1	+
chr6	106039094	106039105	GCCCCACCTTC	1	+
chr6	113956062	113956073	CCCCCACCCCA	1	-
chr6	115319273	115319284	ACTCCTCCCCT	1	-
chr6	116708642	116708653	CTCCCACCTCC	1	-
chr6	11828455	11828466	GTCCCTCCCAT	1	+
chr6	12061207	12061218	AGTCCTCCCCC	1	-
chr6	137493770	137493781	TGCCCTCCCCC	1	+
chr6	139648358	139648369	CCACCTCCCCC	1	+
chr6	14094643	14094654	TCTCCTCCTCC	1	-
chr6	143689706	143689717	TTCCCTCCCTT	1	-
chr6	149793008	149793019	GCCCCTCCCCA	1	+
chr6	154478368	154478379	CCCCCACCCAC	1	+
chr6	154568867	154568878	TTCCCACCCAC	1	+
chr6	160352450	160352461	CCTCCTCCCTC	1	-
chr6	16602563	16602574	GCTCCGCCCAC	1	+
chr6	16685555	16685566	TCCCCGCCCCC	1	+
chr6	236032	236043	TTCCCTCCCCC	1	+
chr6	28852524	28852535	GCCCCACCCAC	1	+
chr6	336770	336781	TCTCCTCCTTC	1	-
chr6	34639819	34639830	GCCCCACCCAT	1	-
chr6	37208101	37208112	TTCCCTCCCAC	1	-
chr6	90085310	90085321	GCCCCTCCCCA	1	-
chr6	90790758	90790769	ACCCCTCCTAC	1	-
chr7	102048992	102049003	CCCCCACCCTT	1	-
chr7	107852168	107852179	CCCCCTCCCCC	1	+
chr7	126297872	126297883	GCTCCTCCTCT	1	-
chr7	149226529	149226540	CTCCCTCCCAT	1	-
chr7	1808707	1808718	GCACCACCCCC	1	-
chr7	21395140	21395151	GTCCCTCCCAC	1	-
chr7	23392900	23392911	ACTCCACCCCC	1	-
chr7	35741109	35741120	GTTCCTCCCCA	1	+
chr7	35765184	35765195	GCTCCTCCCCA	1	-
chr7	37855747	37855758	TTTCCTCCCCC	1	-
chr7	38209644	38209655	CTCCCTCCCCG	1	+
chr7	38211375	38211386	CTCCCACCCTC	1	+
chr7	45061342	45061353	TCCCCTCCTCC	1	-
chr7	50306559	50306570	GCCCCGCCTCA	1	-
chr7	5125238	5125249	GCCCTGCCCCC	1	+
chr7	69161243	69161254	ACCCCTCCTCA	1	+
chr7	8000102	8000113	TCTCCTCCCCT	1	-
chr7	80267907	80267918	CCCCCTCCCCC	1	-
chr7	8171997	8172008	TCTCCACCCTC	1	+
chr7	90366717	90366728	CCTCCTCCCAC	1	-
chr7	92367344	92367355	GTCCCACCTCT	1	-
chr7	92443064	92443075	TCCCCTCCCCA	1	-
chr7	93690288	93690299	GTCCCTCCCAC	1	+
chr8	103108743	103108754	CCCCCACCTTT	1	+
chr8	10745194	10745205	CCCCCACCCCT	1	-
chr8	107738250	107738261	TTCCCTCCCCA	1	+
chr8	116231357	116231368	CTCCCTCCCTC	1	+
chr8	125653362	125653373	TCCCCTCCCCC	1	-
chr8	130559239	130559250	CCCCCACCCCC	1	+
chr8	24224941	24224952	TCCCCACCCTG	1	+
chr8	25240411	25240422	TTCCCTCCCCT	1	-
chr8	26106049	26106060	CCCCCTCCCAG	1	+
chr8	27218141	27218152	CCCCCACCCCT	1	-
chr8	38626357	38626368	CCCCCACCCAC	1	-
chr8	6283869	6283880	CCCCCTCCTCC	1	+
chr8	70725868	70725879	TCTCCACCTCC	1	-
chr8	72763947	72763958	TCCCCACCCAT	1	-
chr8	8096314	8096325	ACCCCGCCTCT	1	+
chr8	80967391	80967402	TTCCCACCCCT	1	+
chr8	81059240	81059251	ACCCCACCCAC	1	-
chr8	90741546	90741557	GCTCCGCCTTC	1	+
chr8	95254551	95254562	CCACCGCCCCC	1	-
chr8	99083430	99083441	CCTCCACCTCC	1	-
chr9	114633308	114633319	CCCCCACCCCA	1	-
chr9	114747841	114747852	ACTCCGCCCTC	1	+
chr9	114791189	114791200	TCCCCTCCTTT	1	+
chr9	123683368	123683379	CCCCCTCCCCT	1	-
chr9	124412561	124412572	GCCCCTCCCCC	1	+
chr9	126973277	126973288	CCTCCACCCCC	1	+
chr9	132752799	132752810	CCTCCTCCTCT	1	-
chr9	132772834	132772845	CTCCCTCCTCT	1	+
chr9	19184455	19184466	GGCCCTCCCCT	1	-
chr9	3467812	3467823	TCCCCGCCTCC	1	+
chr9	37378507	37378518	GCCCCACCCTT	1	+
chr9	5450485	5450496	ACCCCGCCTCC	1	+
chr9	5583155	5583166	TCCCCACCCTT	1	-
chr9	5842196	5842207	GCCCCGCCCAC	1	+
chr9	881112	881123	CCCCCACCTCC	1	+
chr9	93894016	93894027	TCCCCACCCCA	1	+
chrX	130887394	130887405	CTCCCGCCCTT	1	+
chrX	130896904	130896915	CTCCCGCCTTT	1	-
chrX	130902418	130902429	CTCCCGCCCAT	1	+
chrX	130917769	130917780	CTCCCGCCCAT	1	+
chrX	130950976	130950987	CTCCCGCCCAT	1	+
chrX	130956487	130956498	CTCCCGCCCTT	1	+
chrX	13110945	13110956	GTCCCGCCTTC	1	-
chrX	13276964	13276975	ACCCCACCTCT	1	+
chrX	135756009	135756020	CCCCCACCTCT	1	+
chrX	13771081	13771092	TGCCCACCCCC	1	-
chrX	148280996	148281007	CTCCCACCCTC	1	-
chrX	1621255	1621266	CTCCCTCCCCC	1	+
chrX	19859177	19859188	TCTCCTCCCCC	1	+
chrX	31254521	31254532	CGTCCACCCCC	1	+
chrX	65384131	65384142	CCCCCTCCCTC	1	+
chr10	103662456	103662467	TTCCCACCTCC	1	-
chr10	103663772	103663783	TGCCCGCCCTC	1	+
chr10	11205404	11205415	CCTCCACCCCG	1	+
chr10	11760157	11760168	CCCCCTCCCAC	1	+
chr10	120458242	120458253	ACCCCACCCCA	1	+
chr10	12349508	12349519	CCTCCGCCTCC	1	-
chr10	16821624	16821635	CCCCCACCCCC	1	-
chr10	16841833	16841844	TCCCCGCCCCC	1	-
chr10	22178143	22178154	GCTCCTCCCTC	1	-
chr10	22896236	22896247	TCTCCTCCCCA	1	-
chr10	23304266	23304277	TCTCCTCCTTC	1	+
chr10	26737943	26737954	TGCCCTCCCCT	1	-
chr10	2834573	2834584	TCTCCTCCCCC	1	+
chr10	32607543	32607554	GTTCCTCCTCC	1	+
chr10	3930130	3930141	TCTCCACCTCT	1	-
chr10	45459821	45459832	TCCCCTCCCCC	1	-
chr10	60807715	60807726	AGCCCTCCCCT	1	+
chr10	61645326	61645337	GCCCCACCTAC	1	+
chr10	6171990	6172001	CCTCCTCCTCC	1	+
chr10	64287162	64287173	GCCCCACCCAA	1	-
chr10	64415501	64415512	CCTCCTCCCCC	1	+
chr10	70811987	70811998	TCTCCTCCCCA	1	-
chr10	79608893	79608904	CCCCCTCCCCT	1	+
chr10	88171319	88171330	GCTCCACCTCC	1	-
chr10	89824780	89824791	TCCCCTCCCCC	1	-
chr10	94352774	94352785	GCCCCGCCCCC	1	-
chr10	97515472	97515483	TTCCCTCCCCA	1	-
chr10	97517868	97517879	TCCCCACCCCA	1	+
chr11	118087725	118087736	CTCCCTCCTCT	1	+
chr11	121338827	121338838	CTTCCTCCCCC	1	-
chr11	121440835	121440846	TTTCCTCCCCT	1	+
chr11	123252609	123252620	ACCCCACCCCA	1	-
chr11	125384609	125384620	ATCCCACCCCC	1	-
chr11	128711401	128711412	CCTCCTCCCCC	1	+
chr11	128711766	128711777	GGCCCTCCTCT	1	+
chr11	26108889	26108900	ATTCCACCCCC	1	+
chr11	30332461	30332472	TCCCCTCCCTT	1	+
chr11	329658	329669	GCCCCTCCCCT	1	-
chr11	35111680	35111691	ACCCCACCCCC	1	-
chr11	35356157	35356168	AGCCCTCCTCC	1	-
chr11	45864805	45864816	TCCCCGCCCAG	1	+
chr11	5705046	5705057	GCCCCACCCAC	1	-
chr11	57556149	57556160	CCCCCTCCCTT	1	-
chr11	65058413	65058424	GCCCCACCCTC	1	-
chr11	65130057	65130068	CCTCCTCCCCT	1	-
chr11	65188669	65188680	ACCCCACCCCA	1	+
chr11	67340569	67340580	GCCCCGCCTTC	1	+
chr11	71702877	71702888	GCCCCTCCCAG	1	-
chr11	78132068	78132079	TCCCCACCCCC	1	-
chr11	82773217	82773228	TCCCCTCCCAC	1	-
chr11	85926057	85926068	TCCCCACCCAC	1	+
chr11	94315284	94315295	GCCCCGCCTTG	1	-
chr11	9587792	9587803	TTCCCTCCCCT	1	+
chr12	105076875	105076886	ACCCCGCCCCC	1	-
chr12	105089502	105089513	CCCCCGCCCCC	1	-
chr12	110969603	110969614	CTCCCTCCCCC	1	+
chr12	111872733	111872744	GGTCCTCCTCC	1	-
chr12	116633069	116633080	CCCCCACCCCC	1	-
chr12	117580085	117580096	TTCCCACCCAC	1	+
chr12	117581022	117581033	TTCCCTCCCCT	1	-
chr12	11915919	11915930	CCTCCTCCTCG	1	+
chr12	121122910	121122921	CTTCCTCCCTC	1	-
chr12	125399581	125399592	GCCCCTCCCCT	1	+
chr12	125405886	125405897	ACTCCTCCTCT	1	-
chr12	12889846	12889857	GCTCCACCCCG	1	+
chr12	131592888	131592899	TTCCCTCCCTT	1	-
chr12	14374412	14374423	ACTCCTCCCCT	1	-
chr12	25105030	25105041	GCCCCTCCCCT	1	-
chr12	25150455	25150466	GCTCCACCCAT	1	+
chr12	25173708	25173719	CCCCCACCCCC	1	+
chr12	50641128	50641139	TTCCCTCCTTC	1	+
chr12	54591596	54591607	TCCCCTCCCTG	1	-
chr12	68024760	68024771	CCCCCACCTTT	1	-
chr12	68617151	68617162	GTCCCACCCAC	1	+
chr12	7035030	7035041	CCCCCACCCCA	1	+
chr12	852725	852736	TTTCCTCCCCC	1	+
chr12	8797662	8797673	GCTCCTCCCTT	1	-
chr12	92797882	92797893	TCCCCACCCTC	1	+
chr12	92839112	92839123	GCCCCACCCTC	1	-
chr12	93561932	93561943	TTCCCACCCTC	1	+
chr13	107146159	107146170	CTTCCGCCTCC	1	+
chr13	114429481	114429492	CTCCCGCCCCT	1	-
chr13	24798189	24798200	GCCCCGCCCCG	1	-
chr13	31019881	31019892	GGCCCGCCTCG	1	+
chr13	31371434	31371445	TCCCCTCCTCC	1	-
chr13	47153012	47153023	TCCCCTCCTCC	1	-
chr13	78003965	78003976	GTCCCTCCCAC	1	+
chr13	78304085	78304096	CCTCCTCCTCC	1	-
chr13	96130865	96130876	TCCCCTCCCAT	1	+
chr14	102305612	102305623	CGTCCGCCTCC	1	-
chr14	23019392	23019403	CCCCCACCCAG	1	+
chr14	23707043	23707054	GCCCCGCCCAC	1	+
chr14	30825059	30825070	ACTCCACCCCC	1	-
chr14	31323793	31323804	CTCCCACCTCC	1	+
chr14	31325031	31325042	TCCCCACCCAC	1	-
chr14	36325350	36325361	GCCCCTCCTCT	1	-
chr14	51203748	51203759	GCCCCACCTCC	1	+
chr14	51288521	51288532	GCCCCACCCCC	1	+
chr14	54999534	54999545	CTTCCTCCCTC	1	+
chr14	59423435	59423446	GGCCCTCCCCC	1	-
chr14	61911072	61911083	GCCCCACCTCT	1	+
chr14	62544783	62544794	CCCCCACCTTC	1	+
chr14	63979701	63979712	TCTCCACCCCC	1	+
chr14	64663728	64663739	GCCCCTCCCCC	1	-
chr14	65673621	65673632	GCCCCTCCTCT	1	+
chr14	69251372	69251383	CCCCCTCCTCC	1	+
chr14	69281449	69281460	CCCCCTCCCTC	1	-
chr14	72423928	72423939	CTTCCGCCTCT	1	-
chr14	76178425	76178436	TCCCCTCCCAG	1	+
chr14	76669795	76669806	GTTCCACCCCT	1	+
chr14	91544849	91544860	TTTCCTCCCTC	1	+
chr15	100468567	100468578	CCCCCGCCCTC	1	-
chr15	31804098	31804109	CCCCCGCCCAT	1	+
chr15	51177628	51177639	TCCCCTCCTTT	1	-
chr15	52394307	52394318	TGCCCTCCTCT	1	+
chr15	59590771	59590782	TTTCCTCCCTC	1	+
chr15	63484317	63484328	TCCCCTCCTCC	1	-
chr15	63790084	63790095	CCCCCACCCCC	1	+
chr15	64539095	64539106	TCCCCTCCCTC	1	+
chr15	65593012	65593023	GCCCCACCCAC	1	+
chr15	67374781	67374792	CCTCCTCCCTC	1	+
chr15	70403723	70403734	ACCCCACCCCA	1	-
chr15	75389252	75389263	CTTCCGCCTCC	1	-
chr15	78177473	78177484	GTCCCTCCCCT	1	+
chr15	78342610	78342621	TTTCCTCCCCT	1	-
chr15	85279808	85279819	CCTCCGCCTCA	1	+
chr15	85861884	85861895	TTCCCTCCCAC	1	+
chr15	96601734	96601745	TCTCCTCCCAT	1	+
chr16	10847034	10847045	GCCCCTCCCCC	1	-
chr16	11009901	11009912	ATCCCTCCCCA	1	-
chr16	11043640	11043651	TCCCCGCCCCA	1	-
chr16	11301661	11301672	GCTCCTCCCAT	1	-
chr16	11403830	11403841	TTCCCTCCCCC	1	+
chr16	11457336	11457347	CCCCCTCCCTT	1	-
chr16	11766820	11766831	CCCCCACCCCC	1	+
chr16	11877447	11877458	TCCCCACCCTG	1	-
chr16	12633158	12633169	GTCCCTCCCCC	1	+
chr16	12637246	12637257	CCCCCTCCTTC	1	-
chr16	12895818	12895829	TCCCCACCCCT	1	-
chr16	17121727	17121738	TCCCCACCCAG	1	+
chr16	1772300	1772311	CTCCCGCCTCT	1	+
chr16	21369871	21369882	CCTCCTCCCTC	1	+
chr16	27410399	27410410	CCCCCTCCCTC	1	-
chr16	29625143	29625154	GCCCCGCCCCC	1	+
chr16	30346697	30346708	TCCCCGCCTCC	1	+
chr16	75045966	75045977	ATCCCTCCCCC	1	-
chr16	75142943	75142954	CCCCCTCCTTC	1	+
chr16	81855436	81855447	ACCCCTCCCCT	1	+
chr16	81865543	81865554	CCCCTGCCCCC	1	-
chr16	84760446	84760457	GTCCCGCCCCT	1	+
chr16	90062473	90062484	GCACCGCCCCT	1	+
chr17	16884345	16884356	CTCCCACCTCT	1	+
chr17	1811571	1811582	GCCCCTCCCCG	1	-
chr17	2126473	2126484	GCTCCTCCCCT	1	+
chr17	2163113	2163124	GCTCCTCCCTT	1	-
chr17	2446050	2446061	GCCCCTCCTCC	1	+
chr17	25568505	25568516	TCCCCACCCTC	1	-
chr17	28535570	28535581	TTCCCACCTCC	1	-
chr17	30846499	30846510	CCTCCGCCCCC	1	-
chr17	31155459	31155470	GCTCCGCCTCC	1	-
chr17	37914285	37914296	CTCCCGCCTTC	1	+
chr17	38465366	38465377	TCCCCGCCCTC	1	-
chr17	39834967	39834978	GCACCTCCCCC	1	+
chr17	43380274	43380285	TTCCCTCCCTT	1	+
chr17	43385028	43385039	CTCCCACCTCT	1	-
chr17	43660870	43660881	GCCCCGCCCCG	1	-
chr17	65653260	65653271	TCCCCACCCCC	1	+
chr17	6947385	6947396	CCCCCTCCCCC	1	-
chr17	72517868	72517879	CTCCCGCCCCC	1	-
chr17	73342134	73342145	GCCCCACCCAC	1	-
chr17	74787717	74787728	TCTCCTCCCAC	1	+
chr17	75142146	75142157	TCCCCACCCCG	1	+
chr17	76693822	76693833	CCCCCACCCCA	1	-
chr17	8802655	8802666	GGCCCTCCCCC	1	-
chr17	8804221	8804232	TCCCCTCCCCC	1	+
chr18	13586331	13586342	CCTCCGCCTCC	1	-
chr18	24653369	24653380	CCCCCACCCCC	1	-
chr18	33157158	33157169	CCCCCACCCCC	1	+
chr18	46340710	46340721	GCCCCACCCTG	1	+
chr18	47842068	47842079	TCTCCTCCCCC	1	+
chr18	48678047	48678058	ACCCCACCCAC	1	+
chr18	48678605	48678616	CCCCTGCCCCC	1	+
chr18	49253296	49253307	CCTCCTCCTCC	1	-
chr18	51675558	51675569	CCTCCACCCCC	1	+
chr18	51773596	51773607	TTTCCTCCCCC	1	+
chr18	51788377	51788388	CCCCCACCCCC	1	-
chr18	52935424	52935435	GCTCCACCTTC	1	+
chr18	56208653	56208664	GCCCCACCTCC	1	+
chr18	56212253	56212264	TCCCCTCCTTC	1	+
chr18	56219496	56219507	CCCCCGCCCCC	1	-
chr18	56283061	56283072	ACTCCTCCCCA	1	+
chr18	60809286	60809297	CTCCCTCCCCT	1	-
chr18	60822670	60822681	GGCCCTCCCCA	1	-
chr18	67616300	67616311	TCCCCACCCAC	1	-
chr18	74779664	74779675	GCCCCACCCTG	1	+
chr18	9702056	9702067	TCCCCGCCCTT	1	-
chr19	10222341	10222352	GCCCCTCCCCC	1	-
chr19	10464642	10464653	GCCCCGCCCAC	1	+
chr19	10519691	10519702	ATCCCGCCCAC	1	-
chr19	10661259	10661270	CCTCCTCCCAC	1	+
chr19	1099821	1099832	CCTCCGCCTCC	1	-
chr19	11695010	11695021	GCCCCACCCAC	1	-
chr19	1180445	1180456	GCACCTCCCCC	1	-
chr19	16252083	16252094	GCTCCTCCTCG	1	-
chr19	1664011	1664022	TCCCCACCCCC	1	-
chr19	18202098	18202109	GCCCCACCCAG	1	+
chr19	19262414	19262425	ACTCCACCTCC	1	+
chr19	20150407	20150418	GCCCCGCCCCC	1	+
chr19	20277913	20277924	GCCCCGCCCAC	1	-
chr19	20844475	20844486	GCCCCGCCCCC	1	+
chr19	2962290	2962301	GCCCCTCCCTG	1	+
chr19	30370128	30370139	TGCCCACCCCT	1	-
chr19	36076922	36076933	GCTCCGCCCAC	1	-
chr19	36400406	36400417	CCCCCTCCCCC	1	+
chr19	46618970	46618981	CCTCCTCCCAT	1	-
chr19	55470587	55470598	GCTCCGCCTCC	1	+
chr19	6543839	6543850	TTCCCACCCCA	1	-
chr19	6591180	6591191	GTCCCTCCCCT	1	-
chr19	6678112	6678123	GCCCCGCCCAT	1	-
chr19	6693168	6693179	GTCCCTCCCCC	1	-
chr19	7183117	7183128	TTCCCGCCCTC	1	+
chr19	7292469	7292480	GCCCCGCCCCC	1	-
chr19	7939624	7939635	GTCCCGCCTCC	1	-
chr19	8226321	8226332	TCTCCACCCCT	1	+
chr19	949395	949406	CCCCCACCCCC	1	-
chr19	965399	965410	TTCCCTCCCAC	1	+
chr1	101876304	101876315	ACCCCTCCCTC	1	-
chr1	10739941	10739952	TCCCCTCCCCT	1	+
chr1	109709979	109709990	CTCCCTCCCTC	1	-
chr1	111173997	111174008	GCCCCTCCTCT	1	+
chr1	112019742	112019753	CCCCCTCCCTC	1	-
chr1	115245675	115245686	ATTCCTCCCCT	1	+
chr1	118201332	118201343	CCCCCTCCCTC	1	-
chr1	154851039	154851050	TCCCCGCCCCG	1	+
chr1	156094596	156094607	CTCCCACCCAC	1	-
chr1	158255573	158255584	CCTCCACCCTC	1	-
chr1	161228456	161228467	GCTCCTCCTAC	1	-
chr1	161512066	161512077	ACCCCACCCCC	1	+
chr1	172150911	172150922	ACTCCTCCCCC	1	+
chr1	179846949	179846960	TCCCCGCCCAT	1	+
chr1	179923699	179923710	GCTCCTCCCAA	1	+
chr1	181103874	181103885	CCTCCACCCCG	1	-
chr1	199059050	199059061	TCTCCACCCCA	1	-
chr1	20404916	20404927	CCCCCACCTAC	1	-
chr1	205291006	205291017	GCCCCGCCTCC	1	+
chr1	206138259	206138270	GCTCCGCCTCC	1	-
chr1	207096658	207096669	TGCCCACCCCC	1	-
chr1	207628114	207628125	TCCCCGCCCCC	1	+
chr1	211739828	211739839	CCCCCTCCTCC	1	-
chr1	213090329	213090340	TCCCCTCCCCT	1	+
chr1	21695062	21695073	TCTCCTCCCCT	1	+
chr1	220518262	220518273	CCCCCACCCTA	1	-
chr1	224391029	224391040	GCCCCTCCCCC	1	-
chr1	226189930	226189941	CCCCCTCCCAC	1	-
chr1	235116770	235116781	TCCCCACCCCC	1	+
chr1	235159519	235159530	ACCCCTCCCCC	1	-
chr1	236324666	236324677	CCCCCTCCCTC	1	+
chr1	23848229	23848240	GCCCCGCCCCT	1	+
chr1	24047241	24047252	ACCCCACCCCA	1	-
chr1	26907688	26907699	ACCCCACCCCC	1	+
chr1	28189590	28189601	GCCCCTCCCTG	1	+
chr1	31203377	31203388	CCCCCTCCCAG	1	+
chr1	40652380	40652391	TGCCCGCCCCC	1	+
chr1	51767763	51767774	CCTCCACCTCC	1	+
chr1	65631525	65631536	GCCCCGCCCAC	1	-
chr1	66846177	66846188	GCTCCTCCCAC	1	-
chr1	67808155	67808166	CTCCCACCCCA	1	-
chr1	82267021	82267032	CCTCCTCCTCC	1	-
chr1	8703827	8703838	TTCCCTCCCCA	1	-
chr1	87668702	87668713	CTCCCACCCCC	1	-
chr1	9847961	9847972	TCCCCTCCCCC	1	+
chr20	37487948	37487959	CCCCCACCCCG	1	-
chr20	43595071	43595082	GCTCCGCCCCG	1	+
chr20	44589169	44589180	TCTCCACCCCT	1	-
chr20	44740241	44740252	CCCCCACCCCC	1	-
chr20	46205592	46205603	CTCCCACCCTC	1	+
chr20	4790418	4790429	GCTCCTCCCAC	1	-
chr20	48285287	48285298	TCACCGCCCCC	1	+
chr20	49116011	49116022	ACCCCACCCCA	1	+
chr20	49434969	49434980	CTCCCTCCTCT	1	+
chr20	55016007	55016018	TTCCCTCCCTT	1	+
chr20	5741644	5741655	TTCCCTCCCCC	1	-
chr21	15588419	15588430	GCCCCGCCCCC	1	+
chr21	16136338	16136349	CTTCCACCCCT	1	-
chr21	34541822	34541833	TGCCCACCTCC	1	-
chr21	34753131	34753142	GGTCCTCCCTC	1	+
chr21	37682470	37682481	ACCCCACCCCC	1	+
chr21	38531497	38531508	GCCCCACCCCT	1	+
chr21	39617072	39617083	GCCCCGCCTTG	1	-
chr21	40051844	40051855	TCTCCACCTCC	1	-
chr21	42803875	42803886	TCCCCACCTCC	1	+
chr22	22959242	22959253	CCCCCACCCCA	1	+
chr22	24142753	24142764	GCCCCTCCCCG	1	+
chr22	24903902	24903913	ACCCCACCTCC	1	+
chr22	29145331	29145342	CCTCCGCCCCA	1	+
chr22	32034561	32034572	ACTCCTCCCCT	1	+
chr22	38595410	38595421	TTCCCTCCCAC	1	-
chr22	39462215	39462226	GCCCCACCCCT	1	-
chr22	42014993	42015004	GCTCCGCCTCC	1	-
chr22	44588389	44588400	TCCCCGCCCAC	1	+
chr2	10055030	10055041	TCCCCACCCCC	1	+
chr2	101499854	101499865	TTCCCACCCTC	1	-
chr2	109237577	109237588	CCCCCTCCCCA	1	+
chr2	111955631	111955642	GCTCCGCCTTC	1	+
chr2	113465830	113465841	CCCCCACCTCC	1	-
chr2	122354452	122354463	TGCCCTCCCCG	1	+
chr2	123097987	123097998	GTTCCACCCCC	1	-
chr2	135381570	135381581	CTTCCGCCCCA	1	+
chr2	147939988	147939999	CTCCCTCCCCT	1	+
chr2	185309255	185309266	CCCCCACCCCA	1	+
chr2	191543425	191543436	TTTCCTCCCCC	1	-
chr2	197025071	197025082	ACCCCTCCCCC	1	-
chr2	197041002	197041013	CGCCCGCCCAC	1	+
chr2	201337908	201337919	TCCCCACCCAG	1	+
chr2	201983650	201983661	TCCCCGCCCCT	1	+
chr2	20351277	20351288	TCCCCTCCCCC	1	-
chr2	208848618	208848629	CCTCCTCCTTC	1	+
chr2	216783038	216783049	CTCCCTCCCTT	1	+
chr2	216866753	216866764	CTCCCTCCCCC	1	+
chr2	224760193	224760204	TCCCCACCCCC	1	+
chr2	231813018	231813029	CTCCCTCCCCA	1	+
chr2	231815526	231815537	CCCCCGCCTTT	1	+
chr2	237468384	237468395	TCCCCACCTCT	1	+
chr2	238110739	238110750	ACCCCACCCCC	1	-
chr2	240191107	240191118	ACCCCACCCTT	1	-
chr2	29332849	29332860	CCTCCACCTCC	1	-
chr2	30555990	30556001	CCCCCTCCTCC	1	-
chr2	30934714	30934725	GCTCCTCCTCT	1	+
chr2	37863005	37863016	GTCCCTCCCAT	1	+
chr2	42360461	42360472	CTCCCTCCCCA	1	-
chr2	54797016	54797027	CCCCCACCCCC	1	+
chr2	61061703	61061714	ACCCCTCCCTC	1	-
chr2	61935399	61935410	TCCCCTCCTTC	1	-
chr2	62327029	62327040	GCTCCTCCCAG	1	-
chr2	65165294	65165305	GCCCTGCCCCC	1	+
chr2	65617450	65617461	TCCCCGCCCCG	1	+
chr2	68349806	68349817	GGTCCGCCTCT	1	-
chr2	71310232	71310243	CCCCTGCCCCC	1	+
chr2	74413281	74413292	ATCCCTCCCCC	1	-
chr2	75004887	75004898	CCCCCTCCTAC	1	+
chr2	75659133	75659144	ACCCCTCCCCA	1	+
chr2	8617957	8617968	GGCCCTCCCCC	1	+
chr2	8621939	8621950	TCTCCTCCCTT	1	+
chr2	8726173	8726184	TCCCCACCCCC	1	-
chr2	99082356	99082367	CGCCCTCCCCC	1	+
chr3	100429603	100429614	GCCCCGCCCCC	1	-
chr3	101546659	101546670	CCCCCTCCCTG	1	+
chr3	101617690	101617701	TTCCCTCCCCA	1	+
chr3	105555571	105555582	CCCCCACCCTT	1	+
chr3	111833580	111833591	CCTCCTCCCAT	1	+
chr3	111834292	111834303	TCCCCGCCCTG	1	+
chr3	122019901	122019912	TCTCCTCCCCA	1	+
chr3	124369720	124369731	GCCCCACCCAC	1	+
chr3	124855293	124855304	ATTCCTCCCCC	1	+
chr3	129143166	129143177	ACCCCTCCTCC	1	-
chr3	13044284	13044295	TTCCCACCCAC	1	+
chr3	142804130	142804141	CCTCCTCCCAT	1	-
chr3	142841654	142841665	CCCCCACCCCC	1	-
chr3	143247890	143247901	TCTCCTCCCAC	1	-
chr3	143304999	143305010	CCCCCGCCCCC	1	-
chr3	15313571	15313582	ACCCCACCCTT	1	+
chr3	15426574	15426585	ACCCCTCCCCA	1	+
chr3	156799751	156799762	ACTCCTCCCCT	1	+
chr3	159640780	159640791	ACCCCACCCCT	1	-
chr3	160603686	160603697	GCCCCTCCCCC	1	-
chr3	170444499	170444510	TTCCCTCCTCT	1	+
chr3	17236831	17236842	CCCCCTCCCCA	1	+
chr3	183234396	183234407	GCCCCTCCTCT	1	+
chr3	183251623	183251634	TTCCCTCCCCT	1	+
chr3	183258786	183258797	CTCCCACCTCC	1	+
chr3	185265210	185265221	CCTCCACCCCA	1	+
chr3	194395930	194395941	GCTCCACCCTC	1	-
chr3	195844759	195844770	TTCCCGCCTCA	1	-
chr3	196361374	196361385	TCCCCTCCCTG	1	+
chr3	197439294	197439305	GCCCCTCCTCC	1	+
chr3	4468685	4468696	TTCCCACCTCT	1	+
chr3	45946754	45946765	GCTCCTCCCTT	1	+
chr3	46150831	46150842	CCCCCTCCCTG	1	+
chr3	46990818	46990829	GCCCCTCCCAC	1	+
chr3	49827616	49827627	TCCCCGCCCCC	1	+
chr3	5022136	5022147	CGCCCGCCCTC	1	-
chr3	56501242	56501253	TGCCCTCCTCT	1	+
chr3	58185930	58185941	GCTCCACCCCA	1	-
chr3	59232627	59232638	ACCCCACCCCA	1	+
chr3	72227014	72227025	TCCCCTCCTCC	1	+
chr3	72532219	72532230	GCCCCGCCCCC	1	-
chr3	72536810	72536821	GCCCCACCCCC	1	-
chr3	73548567	73548578	TCCCCTCCCAG	1	+
chr3	98449183	98449194	GCCCCTCCCAT	1	+
chr3	99823006	99823017	CCCCCACCCCC	1	+
chr4	101028402	101028413	TCCCCACCCAC	1	-
chr4	104419559	104419570	TCCCCTCCTAC	1	-
chr4	105887919	105887930	GTCCCACCCCT	1	+
chr4	141712217	141712228	TCCCCACCCAG	1	-
chr4	147053546	147053557	TCCCCTCCCTG	1	-
chr4	148700394	148700405	CCTCCACCTCT	1	-
chr4	148701577	148701588	CTCCCTCCTCC	1	-
chr4	25314270	25314281	TCCCCGCCCAC	1	-
chr4	26131932	26131943	CCTCCTCCCCA	1	+
chr4	40751926	40751937	GCCCCACCTCC	1	+
chr4	42170034	42170045	TCCCCACCTCA	1	+
chr4	54568962	54568973	GCCCCACCCCT	1	+
chr4	6224900	6224911	GGCCCTCCCTT	1	-
chr4	79535237	79535248	ACCCCACCCCC	1	+
chr5	10634025	10634036	CCTCCTCCCCC	1	+
chr5	108791561	108791572	TCTCCTCCCTC	1	-
chr5	118406612	118406623	GCTCCGCCCAC	1	-
chr5	118691642	118691653	CTCCCGCCCCG	1	+
chr5	124246426	124246437	TCTCCACCCCA	1	+
chr5	127211638	127211649	TGCCCTCCCCC	1	-
chr5	130545291	130545302	CTTCCTCCCTC	1	-
chr5	133463309	133463320	CGCCCGCCCAC	1	+
chr5	142593687	142593698	CCCCCGCCCCC	1	-
chr5	148170964	148170975	CCCCCACCCAC	1	+
chr5	149184431	149184442	CTCCCACCCTC	1	-
chr5	150618037	150618048	TCTCCTCCCCC	1	+
chr5	152860290	152860301	CCTCCTCCTCT	1	-
chr5	158839521	158839532	CCCCCTCCCAG	1	+
chr5	159848787	159848798	GCCCCGCCTCC	1	+
chr5	17318691	17318702	GCTCCGCCTCC	1	-
chr5	173249674	173249685	GTCCCTCCCCA	1	-
chr5	1789701	1789712	TCCCCTCCCAC	1	+
chr5	18746413	18746424	ACCCCTCCCCT	1	+
chr5	41925308	41925319	GTTCCGCCTCC	1	-
chr5	464227	464238	CTCCCTCCCAC	1	+
chr5	56790813	56790824	ATCCCTCCCCA	1	-
chr5	60122573	60122584	TCTCCACCCAC	1	-
chr5	60496544	60496555	GCCCCTCCCAC	1	+
chr5	6195417	6195428	GTCCCTCCCCC	1	-
chr5	75842832	75842843	CCCCCACCTCC	1	-
chr5	78525706	78525717	TCCCCTCCCTG	1	+
chr5	80051733	80051744	GGCCCTCCCTC	1	+
chr6	100912834	100912845	CTCCCGCCCTC	1	+
chr6	106205501	106205512	ACTCCTCCTCT	1	+
chr6	107388063	107388074	GTCCCTCCTTT	1	+
chr6	107992162	107992173	TCCCCTCCCCC	1	-
chr6	11374753	11374764	TCCCCACCCAC	1	-
chr6	13274141	13274152	GCCCCGCCCCG	1	+
chr6	134557307	134557318	CCCCCTCCTTC	1	-
chr6	135898478	135898489	GTTCCACCCAC	1	-
chr6	138111713	138111724	ACCCCACCCCT	1	+
chr6	138149188	138149199	GCTCCACCCCC	1	-
chr6	138975949	138975960	TCCCCACCTCG	1	-
chr6	143105596	143105607	CCCCCTCCTTT	1	+
chr6	14313535	14313546	CCTCCTCCCTC	1	-
chr6	149806229	149806240	CCCCCGCCCCT	1	-
chr6	15305957	15305968	TCCCCACCCCC	1	+
chr6	164928716	164928727	TCTCCTCCCCC	1	+
chr6	16636557	16636568	TCTCCTCCTCC	1	+
chr6	170773687	170773698	TCCCCGCCCAC	1	+
chr6	20202243	20202254	CCCCCACCCCC	1	-
chr6	229294	229305	CCCCCACCCAC	1	-
chr6	26026603	26026614	TCACCTCCCCC	1	-
chr6	26027613	26027624	GCTCCGCCCCT	1	+
chr6	26189404	26189415	TTCCCGCCCCT	1	-
chr6	27106959	27106970	TCCCCTCCCCC	1	+
chr6	2733802	2733813	GCCCCTCCCTC	1	-
chr6	2854172	2854183	GCTCCACCCCC	1	+
chr6	30010444	30010455	CTCCCTCCCAC	1	-
chr6	31276035	31276046	GCCCCGCCCCC	1	+
chr6	31554293	31554304	TCCCCACCCCC	1	+
chr6	32430609	32430620	GTCCCTCCCAC	1	-
chr6	32995921	32995932	TCTCCACCTCT	1	+
chr6	32997219	32997230	TCCCCACCCAC	1	+
chr6	33476141	33476152	CCTCCGCCTCC	1	-
chr6	3384016	3384027	CGCCCGCCCCC	1	-
chr6	37523631	37523642	TCCCCACCCAC	1	-
chr6	37524724	37524735	CTCCCTCCCTC	1	-
chr6	45892111	45892122	CTCCCTCCCCC	1	+
chr6	4902108	4902119	ACCCCACCCCC	1	+
chr6	55733977	55733988	CCCCCTCCTTC	1	+
chr6	76206345	76206356	GCTCCGCCTCC	1	+
chr6	7963634	7963645	TCCCCACCCAC	1	-
chr6	88410650	88410661	CCCCCACCCCC	1	+
chr6	88615131	88615142	TGTCCACCCCC	1	+
chr6	88845750	88845761	CCTCCGCCCTC	1	+
chr7	101674046	101674057	CCTCCACCTCC	1	+
chr7	116596102	116596113	CCTCCTCCCAC	1	-
chr7	116988315	116988326	CCCCCTCCCCC	1	+
chr7	128595205	128595216	TCCCCTCCCAC	1	+
chr7	134677629	134677640	CCCCCTCCCTT	1	-
chr7	140712215	140712226	ACCCCACCCCC	1	-
chr7	150126016	150126027	CTCCCACCTCC	1	+
chr7	155533913	155533924	CCCCCTCCCCC	1	+
chr7	156573543	156573554	CCCCCACCTCC	1	+
chr7	20239169	20239180	CCTCCACCCAC	1	+
chr7	20259874	20259885	GCCCCTCCCAG	1	+
chr7	22006101	22006112	CCTCCTCCCCA	1	+
chr7	22213881	22213892	TTTCCTCCTCC	1	-
chr7	25935157	25935168	GGCCCGCCCCG	1	+
chr7	28194733	28194744	CCCCCTCCCAA	1	-
chr7	43348901	43348912	ACCCCACCCTC	1	-
chr7	44058917	44058928	GCACCGCCCCC	1	+
chr7	45020415	45020426	ACTCCTCCCAC	1	-
chr7	55616020	55616031	TCCCCTCCTCC	1	+
chr7	5603535	5603546	CCTCCGCCTCC	1	+
chr7	5739710	5739721	TCCCCGCCCTG	1	+
chr7	75370554	75370565	CCCCCTCCCTT	1	+
chr7	83965948	83965959	GTTCCTCCTCC	1	-
chr7	95238179	95238190	GTCCCGCCCAG	1	-
chr7	99933543	99933554	GCCCCGCCTCC	1	+
chr8	103120311	103120322	TTCCCTCCCCC	1	-
chr8	103548171	103548182	CTTCCGCCCAC	1	+
chr8	116235408	116235419	GCTCCTCCTCA	1	+
chr8	119011187	119011198	TTCCCTCCCTT	1	-
chr8	128209335	128209346	GCCCTTCCCCC	1	+
chr8	129669711	129669722	TCCCCACCTCC	1	-
chr8	134230304	134230315	TCCCCTCCTTC	1	+
chr8	137500125	137500136	TCCCCACCTCC	1	-
chr8	19554005	19554016	TCCCTGCCCCC	1	-
chr8	26486322	26486333	GCTCCTCCCTC	1	-
chr8	27219691	27219702	GCCCTGCCTCC	1	-
chr8	27224386	27224397	CTCCCTCCCCC	1	-
chr8	27236292	27236303	CCCCCACCCCA	1	+
chr8	28325922	28325933	CCCCCTCCCAC	1	-
chr8	56832322	56832333	CTCCCTCCCCA	1	-
chr8	61821527	61821538	ACCCCGCCCCT	1	+
chr8	65776445	65776456	GCTCCTCCCTC	1	-
chr8	6606106	6606117	CCTCCGCCTCC	1	+
chr8	66864004	66864015	GCCCTGCCCCT	1	+
chr8	80677593	80677604	CCTCCGCCTCC	1	-
chr8	81051030	81051041	TCCCCTCCCCA	1	+
chr8	8499157	8499168	ACTCCTCCCCA	1	+
chr9	102007230	102007241	CTCCCTCCCTT	1	-
chr9	112185009	112185020	TCCCCTCCCAT	1	-
chr9	112910709	112910720	CTCCCACCCCT	1	+
chr9	113388826	113388837	TCCCCTCCTCC	1	+
chr9	114800013	114800024	GCCCCACCCCC	1	+
chr9	116282570	116282581	TGCCCTCCCCG	1	+
chr9	123688160	123688171	GTCCCTCCCTG	1	+
chr9	123970113	123970124	CCTCCACCTCC	1	+
chr9	127474461	127474472	TCTCCTCCTCC	1	-
chr9	130793339	130793350	GTCCCTCCCAC	1	-
chr9	27352624	27352635	TTCCCACCTCC	1	+
chr9	297722	297733	TCTCCTCCCCA	1	+
chr9	33159993	33160004	CCCCTGCCCCC	1	+
chr9	4937106	4937117	CTCCCTCCCAC	1	+
chr9	4939319	4939330	GCCCCACCCTC	1	+
chr9	74398433	74398444	CTCCCTCCCCC	1	-
chr9	79087282	79087293	GGCCCTCCCTC	1	+
chrX	100645797	100645808	CTCCCGCCCCG	1	-
chrX	115074588	115074599	GCTCCTCCCCA	1	+
chrX	12965737	12965748	CCCCTGCCCCC	1	+
chrX	13041366	13041377	GTCCCACCTCC	1	+
chrX	130845203	130845214	CTCCCGCCCAT	1	+
chrX	130863553	130863564	GCACCGCCCCC	1	+
chrX	130868876	130868887	CTCCCGCCCTT	1	+
chrX	130875184	130875195	CTCCCGCCCTT	1	-
chrX	130875960	130875971	TTCCCGCCCCT	1	+
chrX	130880606	130880617	CTCCCGCCCTT	1	-
chrX	130912721	130912732	CCCCCGCCTTT	1	-
chrX	1361717	1361728	CCTCCGCCTCC	1	-
chrX	13761096	13761107	CCCCCACCCCC	1	-
chrX	1449756	1449767	CTCCCTCCTCT	1	+
chrX	1603546	1603557	CCTCCGCCTCC	1	-
chrX	1653458	1653469	GCCCCGCCCAC	1	+
chrX	1776628	1776639	CCTCCTCCTCC	1	+
chrX	20534563	20534574	TTCCCACCCTC	1	+
chrX	31154393	31154404	CTTCCTCCCCC	1	+
chrX	69397134	69397145	GCCCCTCCCCC	1	+
chrX	7029068	7029079	CTCCCTCCCTC	1	-
chrX	74110878	74110889	CCTCCTCCTCG	1	-
chrX	78514637	78514648	CCTCCTCCTCC	1	-
chrX	82890161	82890172	GCTCCGCCCTC	1	-
chrX	9965796	9965807	TGCCCTCCCCC	1	-
chr10	105496709	105496720	GTCCCTCCCCA	1	-
chr10	105537243	105537254	CCCCCACCCAC	1	-
chr10	106088754	106088765	TCCCCTCCCCG	1	-
chr10	115785164	115785175	CCCCCGCCCTG	1	+
chr10	11706420	11706431	GCCCCACCCAC	1	+
chr10	126346738	126346749	GCCCCTCCCCT	1	-
chr10	131300071	131300082	GCCCTGCCTCC	1	-
chr10	131350483	131350494	GCCCCTCCCAC	1	-
chr10	30716752	30716763	TCTCCTCCCCT	1	-
chr10	31031587	31031598	GTTCCTCCCAC	1	+
chr10	32667774	32667785	CCCCCGCCTCC	1	+
chr10	38692101	38692112	GGCCCACCTCT	1	-
chr10	44506542	44506553	GCTCCTCCTTC	1	-
chr10	45474366	45474377	GCCCCGCCCAC	1	-
chr10	47639934	47639945	GCCCCACCCCT	1	-
chr10	53459658	53459669	TCCCCTCCCAG	1	-
chr10	54725707	54725718	GCCCTGCCCCC	1	-
chr10	6114796	6114807	TCCCCTCCCCA	1	+
chr10	64374402	64374413	CCCCCACCTCA	1	-
chr10	64392474	64392485	GTTCCTCCTCC	1	+
chr10	70805298	70805309	GGCCCACCCCT	1	+
chr10	71922744	71922755	CCCCCACCCCA	1	+
chr10	72124579	72124590	GTCCCTCCCCA	1	+
chr10	74014991	74015002	GCCCCTCCTTC	1	+
chr10	89850463	89850474	CTTCCACCCCC	1	-
chr10	91020414	91020425	TCCCCACCTCC	1	+
chr10	95475296	95475307	TCTCCTCCCTT	1	+
chr11	108070881	108070892	TTTCCGCCCCC	1	+
chr11	116934041	116934052	CCCCCTCCTTT	1	-
chr11	118065136	118065147	GCCCTTCCCCC	1	-
chr11	119066600	119066611	GCCCCGCCTCA	1	-
chr11	121352607	121352618	GCTCCTCCCCT	1	+
chr11	122588529	122588540	CCCCCACCCCC	1	+
chr11	122614841	122614852	GCACCTCCCCT	1	+
chr11	122617032	122617043	TCCCCTCCTCT	1	-
chr11	122727604	122727615	CCCCCACCCCT	1	+
chr11	123134685	123134696	GCTCCTCCTCT	1	-
chr11	128702020	128702031	ATCCCTCCTCC	1	+
chr11	133415146	133415157	CTCCCTCCCCC	1	-
chr11	257623	257634	CCCCCACCCAC	1	+
chr11	331026	331037	GCTCCGCCTTC	1	-
chr11	3880903	3880914	CTCCCTCCCCC	1	+
chr11	3915612	3915623	CTCCCGCCCCC	1	-
chr11	44921653	44921664	GCTCCACCCAT	1	-
chr11	48131509	48131520	ACCCCACCCCC	1	+
chr11	58903511	58903522	GCTCCGCCCTC	1	+
chr11	59041160	59041171	CCCCCACCCCC	1	+
chr11	60223083	60223094	CCCCCACCCTA	1	-
chr11	65274219	65274230	ACCCCGCCCCA	1	-
chr11	77123041	77123052	CCCCCGCCCCT	1	-
chr11	81581081	81581092	TCTCCACCCAC	1	-
chr11	95948856	95948867	CTTCCTCCTCC	1	+
chr11	9650937	9650948	GCTCCTCCTCC	1	+
chr12	100961116	100961127	TCCCCACCCAC	1	+
chr12	1067963	1067974	GCCCCACCCAC	1	-
chr12	108728032	108728043	TCTCCTCCCCT	1	+
chr12	109166226	109166237	CCCCCTCCCCC	1	-
chr12	111325837	111325848	CTCCCGCCCAC	1	+
chr12	112211963	112211974	CCCCCACCCCA	1	-
chr12	11806560	11806571	CCTCCTCCCAC	1	-
chr12	119127779	119127790	CTCCCTCCCCC	1	+
chr12	120868316	120868327	TCCCCTCCTCC	1	+
chr12	121107482	121107493	CCTCCGCCTCT	1	-
chr12	121695670	121695681	CTCCCACCCAC	1	+
chr12	124252260	124252271	GTTCCACCCTC	1	-
chr12	125402035	125402046	TCCCCTCCCCC	1	+
chr12	12736046	12736057	GTTCCTCCCAC	1	-
chr12	129295015	129295026	GTCCCTCCCAG	1	-
chr12	131478649	131478660	GCCCCACCCTA	1	-
chr12	15101882	15101893	TTTCCTCCCTC	1	+
chr12	19635936	19635947	GCCCCTCCCCG	1	+
chr12	24858763	24858774	GCCCTACCCCC	1	-
chr12	25204746	25204757	TTCCCTCCCCC	1	+
chr12	25518182	25518193	CTCCCACCCCC	1	-
chr12	27397162	27397173	GCCCCGCCCCC	1	-
chr12	41086193	41086204	TCCCCGCCCCA	1	+
chr12	4355598	4355609	GCTCCTCCTCT	1	+
chr12	49763787	49763798	GCTCCTCCCTC	1	-
chr12	54611735	54611746	CCCCCACCCTT	1	+
chr12	56520158	56520169	TCCCCGCCCAC	1	-
chr12	69550972	69550983	TTCCCTCCTCC	1	+
chr12	7060387	7060398	TCCCCACCCCC	1	+
chr12	76035032	76035043	CTTCCGCCTCT	1	+
chr12	90274654	90274665	ACTCCACCCCC	1	-
chr12	90353973	90353984	TCTCCGCCCTT	1	+
chr12	93578280	93578291	TCCCCACCCAT	1	-
chr12	96617713	96617724	TCCCCACCCTC	1	+
chr12	96896482	96896493	CTCCCTCCCCC	1	-
chr12	9917519	9917530	ACCCCACCTTC	1	-
chr13	100028732	100028743	GCTCCGCCCTC	1	-
chr13	100078090	100078101	GCCCCTCCTCC	1	-
chr13	103498137	103498148	GCTCCGCCTCC	1	-
chr13	111573562	111573573	ATCCCTCCCCA	1	-
chr13	113238105	113238116	ACCCCTCCCCC	1	-
chr13	31341610	31341621	CCTCCACCTCC	1	+
chr13	38989590	38989601	TTTCCTCCCCT	1	+
chr13	43566447	43566458	CGCCCGCCCCA	1	+
chr13	49066682	49066693	TTCCCGCCTCA	1	+
chr13	77901290	77901301	TCCCCACCCCC	1	+
chr13	80623137	80623148	TTTCCACCCCC	1	-
chr14	107061973	107061984	GCCCCGCCCTC	1	+
chr14	22852334	22852345	CTTCCACCCCT	1	-
chr14	23775931	23775942	GCCCCGCCCCT	1	+
chr14	25143088	25143099	TTCCCTCCTTC	1	-
chr14	50335027	50335038	GCCCCGCCTCC	1	-
chr14	50514310	50514321	TCTCCTCCCCA	1	-
chr14	51144370	51144381	TCCCCTCCCAT	1	-
chr14	52327316	52327327	TCCCCACCCAG	1	-
chr14	53196671	53196682	GCCCCGCCTCC	1	+
chr14	56168632	56168643	ACTCCTCCCCC	1	-
chr14	59642235	59642246	TCCCCTCCTTT	1	+
chr14	77375368	77375379	GCTCCTCCTCC	1	-
chr14	77431327	77431338	GCTCCTCCCCC	1	-
chr14	78471859	78471870	GCCCCACCCTG	1	+
chr14	89066373	89066384	CCCCCACCTAC	1	+
chr14	93215138	93215149	CCTCCACCCCC	1	-
chr14	96192476	96192487	TCCCCGCCCAA	1	-
chr14	96661239	96661250	TCCCCTCCTTT	1	-
chr15	22449444	22449455	ACCCCTCCCCA	1	+
chr15	31521678	31521689	GCTCCACCCCC	1	+
chr15	31730032	31730043	GGCCCACCCAC	1	-
chr15	40347103	40347114	GCCCCTCCCTT	1	+
chr15	43542088	43542099	GCCCTGCCTCC	1	-
chr15	45020979	45020990	ACCCCACCCCA	1	-
chr15	48254274	48254285	GCTCCACCCCT	1	-
chr15	58749772	58749783	GCCCCACCCAT	1	+
chr15	59271579	59271590	CCTCCACCTCC	1	-
chr15	63772009	63772020	ATTCCACCCCC	1	-
chr15	63795619	63795630	CCCCCTCCTCC	1	+
chr15	63796643	63796654	GCCCCGCCCCC	1	-
chr15	64915271	64915282	TCCCCTCCCTT	1	+
chr15	67393787	67393798	CTCCCACCCTC	1	+
chr15	67413814	67413825	CCCCCGCCCAT	1	-
chr15	68254159	68254170	ACCCCTCCCTT	1	-
chr15	69089610	69089621	TCTCCTCCCAC	1	-
chr15	72519242	72519253	GCCCCGCCCCT	1	-
chr15	72529955	72529966	GCTCCTCCCCA	1	+
chr15	74693445	74693456	CCTCCACCCTC	1	-
chr15	81586410	81586421	CCCCCTCCCAC	1	-
chr15	84588381	84588392	TCTCCTCCTCT	1	-
chr15	85855970	85855981	TCTCCTCCCAT	1	+
chr15	90792712	90792723	GCCCCGCCCCC	1	+
chr15	91209162	91209173	GTCCCACCTAC	1	-
chr15	93443397	93443408	CCCCCACCCCC	1	-
chr15	93447600	93447611	CCTCCGCCCCG	1	+
chr16	10350868	10350879	TCCCCGCCCCC	1	-
chr16	10369650	10369661	CTCCCTCCCAC	1	+
chr16	10964979	10964990	GCCCCGCCTCA	1	+
chr16	10985508	10985519	TGCCCGCCTCC	1	-
chr16	11402874	11402885	GCCCTGCCCCC	1	-
chr16	14404757	14404768	CCCCCACCCCA	1	-
chr16	17170418	17170429	TCCCCACCCAC	1	-
chr16	17441158	17441169	CCCCCGCCTCT	1	+
chr16	17498033	17498044	ACTCCTCCCCC	1	+
chr16	21289692	21289703	GCTCCGCCCCC	1	-
chr16	21513691	21513702	GCCCCGCCCCC	1	+
chr16	2228863	2228874	GCCCCGCCCTC	1	+
chr16	27243672	27243683	CCCCCACCCCC	1	-
chr16	27413444	27413455	GCCCCGCCCAC	1	-
chr16	28942136	28942147	CTTCCGCCTCC	1	+
chr16	30485106	30485117	CCTCCTCCCAC	1	-
chr16	31362992	31363003	TTTCCGCCCCA	1	-
chr16	46823966	46823977	GCTCCGCCTCC	1	+
chr16	53095977	53095988	GCTCCACCCAC	1	+
chr16	53124956	53124967	CCCCCGCCCTT	1	+
chr16	53242285	53242296	ACCCCTCCTCC	1	-
chr16	58916357	58916368	CTCCCACCCCT	1	-
chr16	66556204	66556215	CCTCCTCCCCT	1	-
chr16	68775087	68775098	CCCCCACCCCC	1	+
chr16	68794843	68794854	GTCCCGCCCCC	1	-
chr16	69564663	69564674	CCCCCACCCCC	1	-
chr16	70462098	70462109	TCCCCTCCCCC	1	+
chr16	80710617	80710628	TCTCCTCCTCT	1	+
chr16	84300246	84300257	GCCCCTCCCCT	1	+
chr16	84314829	84314840	TTCCCTCCCAC	1	+
chr16	86587661	86587672	GCCCCACCCAC	1	-
chr16	87814469	87814480	CCTCCACCCAC	1	+
chr16	87929304	87929315	TCCCCACCCCC	1	+
chr16	88077981	88077992	CCTCCTCCCTC	1	+
chr16	90061668	90061679	GCACCGCCCCT	1	+
chr17	10154530	10154541	GCTCCACCTCC	1	-
chr17	13972833	13972844	TCCCCGCCCCC	1	-
chr17	25793896	25793907	GTTCCACCCCG	1	+
chr17	33695283	33695294	GCTCCACCTAC	1	+
chr17	38721795	38721806	GCTCCTCCCCC	1	+
chr17	38755512	38755523	CCCCTGCCCCC	1	-
chr17	39818964	39818975	CCTCCTCCTCC	1	+
chr17	4278481	4278492	CCTCCACCTCC	1	-
chr17	46133253	46133264	ACCCCACCCCT	1	+
chr17	46993226	46993237	GCCCCCCCCCC	1	+
chr17	48241439	48241450	TCCCCGCCCCC	1	-
chr17	5146407	5146418	ACCCCACCCCC	1	-
chr17	55740537	55740548	GCCCCGCCCCT	1	-
chr17	56408858	56408869	CTCCCTCCCCC	1	+
chr17	56409964	56409975	GCCCCGCCCCC	1	+
chr17	56410757	56410768	TCCCCTCCCCC	1	-
chr17	56416436	56416447	GCCCCACCCCT	1	+
chr17	56421884	56421895	TCCCCTCCCCA	1	+
chr17	57287289	57287300	GTTCCGCCTCC	1	-
chr17	62097990	62098001	CTCCCTCCCCC	1	+
chr17	63911239	63911250	CCTCCACCTCT	1	+
chr17	66168820	66168831	CGCCCACCTCC	1	-
chr17	70026728	70026739	TTCCCTCCTTC	1	-
chr17	70599031	70599042	TCCCCTCCCTC	1	-
chr17	73076001	73076012	GCCCCTCCCTT	1	-
chr17	76155810	76155821	CCCCCTCCCCT	1	+
chr17	7741882	7741893	GCCCCTCCCCC	1	+
chr17	80325775	80325786	ATCCCTCCCCC	1	+
chr17	8057668	8057679	GCCCCGCCCCC	1	-
chr18	20863945	20863956	GTTCCTCCCCT	1	+
chr18	21826363	21826374	TCCCCTCCTCC	1	-
chr18	29238453	29238464	CTCCCACCCCT	1	-
chr18	33172482	33172493	ACCCCACCCCC	1	-
chr18	3526129	3526140	GTCCCTCCCAC	1	-
chr18	42305675	42305686	CCTCCTCCCCC	1	+
chr18	45207130	45207141	TCCCCACCCAC	1	+
chr18	52989633	52989644	TTCCCTCCCCT	1	-
chr18	56325681	56325692	GCCCCACCTCT	1	-
chr18	5975083	5975094	TTCCCACCTCT	1	+
chr18	74818481	74818492	ACCCCACCCAC	1	+
chr18	8609248	8609259	TGCCCGCCCCC	1	-
chr19	10230663	10230674	CCTCCACCTCC	1	-
chr19	10497084	10497095	GCCCCTCCCTG	1	-
chr19	14682987	14682998	GTCCCGCCTCC	1	-
chr19	17638025	17638036	GCCCCGCCCCT	1	-
chr19	18519088	18519099	CCTCCACCCTC	1	+
chr19	2090479	2090490	CCTCCACCCAC	1	-
chr19	21264898	21264909	ACCCCACCTTC	1	-
chr19	22019083	22019094	GTCCTGCCCCC	1	+
chr19	23299722	23299733	GCCCCGCCCCC	1	-
chr19	23941791	23941802	ACCCCACCCCT	1	+
chr19	2608285	2608296	GTTCCGCCCAC	1	+
chr19	35821567	35821578	GCCCCTCCCAC	1	-
chr19	38500555	38500566	TCTCCACCCAC	1	-
chr19	39175075	39175086	CCCCCACCCCC	1	+
chr19	46029634	46029645	CCCCCGCCCTT	1	+
chr19	46532332	46532343	CGCCCTCCCCG	1	+
chr19	46766443	46766454	TCTCCTCCTCC	1	-
chr19	47950988	47950999	GCCCCGCCCCT	1	+
chr19	48758883	48758894	GCCCCTCCCTT	1	-
chr19	49012771	49012782	TGCCCTCCCCA	1	-
chr19	50385123	50385134	TGCCCACCCCT	1	+
chr19	51837285	51837296	GCTCCGCCTCT	1	-
chr19	55128532	55128543	GTCCCACCCAC	1	+
chr19	55172612	55172623	TCCCCTCCCAC	1	+
chr19	58326295	58326306	GTCCCGCCTCT	1	+
chr19	6476363	6476374	GCCCCGCCCCT	1	+
chr19	6552092	6552103	CCCCCGCCCCC	1	+
chr1	111764454	111764465	CCCCCACCCTC	1	+
chr1	11287733	11287744	TCCCCTCCCCC	1	-
chr1	116920576	116920587	ATCCCTCCCCC	1	-
chr1	145129936	145129947	CTTCCTCCCCT	1	-
chr1	150584222	150584233	TCCCCTCCCAG	1	+
chr1	150898874	150898885	TCCCCTCCCCC	1	+
chr1	152432890	152432901	GTCCCTCCCAA	1	-
chr1	153318472	153318483	CCCCCTCCCAG	1	+
chr1	156478265	156478276	GCTCCGCCCCC	1	+
chr1	157565464	157565475	TCCCCTCCTCG	1	-
chr1	161179824	161179835	CCCCCTCCCCC	1	-
chr1	161593505	161593516	ACCCCACCCCC	1	+
chr1	161735901	161735912	CCCCCGCCTTC	1	+
chr1	16246012	16246023	CTCCCGCCTAC	1	-
chr1	167619545	167619556	CCCCCACCCCA	1	-
chr1	181059429	181059440	GTCCCTCCCTC	1	-
chr1	198590824	198590835	TTTCCGCCCAC	1	+
chr1	200597573	200597584	CGCCCACCCCC	1	+
chr1	202131355	202131366	CTCCCACCCCT	1	-
chr1	203242579	203242590	GCCCCACCTTT	1	-
chr1	203275913	203275924	TCCCCTCCCAA	1	+
chr1	203290217	203290228	TCTCCACCCTC	1	-
chr1	204485583	204485594	ACCCCTCCCCC	1	+
chr1	206730430	206730441	GCCCCTCCCCC	1	-
chr1	206853312	206853323	CCCCCACCCAC	1	-
chr1	206957965	206957976	CGTCCTCCCCT	1	-
chr1	214601463	214601474	GCCCCTCCCAG	1	-
chr1	220393509	220393520	CCCCCACCCTG	1	+
chr1	221951323	221951334	TTCCCTCCCCT	1	+
chr1	234658381	234658392	GCCCCTCCCCT	1	-
chr1	236051711	236051722	ATCCCTCCTCC	1	+
chr1	236162839	236162850	CCCCCACCCCA	1	-
chr1	23918344	23918355	CCCCCACCCCC	1	-
chr1	249088111	249088122	TCCCCACCCCC	1	-
chr1	249219515	249219526	TGCCCGCCCTT	1	-
chr1	25360697	25360708	TTCCCACCCCC	1	+
chr1	27952804	27952815	GCCCCACCCTA	1	-
chr1	28503909	28503920	CCTCCACCCCC	1	-
chr1	31231867	31231878	GCTCCTCCCAC	1	+
chr1	31975043	31975054	TCTCCACCTCC	1	-
chr1	33199736	33199747	CCTCCGCCTTC	1	+
chr1	3590831	3590842	TCCCCTCCCCT	1	+
chr1	36834767	36834778	GCCCCGCCCCC	1	-
chr1	40364858	40364869	TCCCCACCCCC	1	+
chr1	43664941	43664952	CTCCCACCCTC	1	+
chr1	46009742	46009753	CCCCCACCCCC	1	+
chr1	53164038	53164049	GCCCCGCCCCC	1	-
chr1	67395774	67395785	ACTCCGCCCCC	1	+
chr1	8457775	8457786	CCTCCTCCCCC	1	+
chr1	87240214	87240225	CCCCCGCCCCC	1	+
chr1	90247497	90247508	GCACCACCCCC	1	-
chr1	92037831	92037842	CGCCCTCCTCT	1	-
chr1	93004339	93004350	TCTCCTCCCTC	1	-
chr1	93441291	93441302	GCCCCACCCTC	1	+
chr1	966904	966915	GCCCCACCCAG	1	-
chr20	14519221	14519232	CTCCCACCTCT	1	+
chr20	19055894	19055905	TCCCCTCCCAC	1	+
chr20	30628427	30628438	GCCCCACCCCC	1	+
chr20	35222639	35222650	TGTCCTCCCCC	1	+
chr20	35224147	35224158	CCTCCGCCTCC	1	-
chr20	35258486	35258497	TCCCCTCCCCT	1	-
chr20	47478050	47478061	GTTCCACCCCT	1	+
chr20	48247348	48247359	CCTCCTCCCTC	1	-
chr20	48392979	48392990	TCCCCACCCTC	1	+
chr20	4954308	4954319	GCCCCTCCCAT	1	+
chr20	52196439	52196450	CTCCCACCCAC	1	+
chr20	52209257	52209268	CCTCCGCCTCT	1	+
chr20	52353589	52353600	TCCCCTCCCCC	1	-
chr20	52566081	52566092	TCCCCTCCCAG	1	+
chr20	58406683	58406694	GCCCCACCCCT	1	+
chr21	39641670	39641681	TCCCCTCCTCT	1	-
chr21	42792206	42792217	CCCCCGCCCCC	1	-
chr21	43422804	43422815	GCCCCTCCTTT	1	+
chr21	44573934	44573945	GCTCCTCCCCG	1	-
chr22	28291788	28291799	GTCCCACCCCT	1	+
chr22	36655012	36655023	TCCCCTCCCCC	1	+
chr22	37640358	37640369	GCTCCGCCCCC	1	-
chr22	37707263	37707274	GGCCCTCCTCT	1	-
chr22	40297115	40297126	CTCCCTCCTCC	1	-
chr22	40573207	40573218	TCCCCTCCCCC	1	-
chr22	40888622	40888633	CTCCCTCCCTT	1	+
chr22	42322874	42322885	GCCCCGCCCCC	1	+
chr22	42958531	42958542	AGCCCTCCCCT	1	-
chr2	111433057	111433068	CCCCCACCTTT	1	-
chr2	113388825	113388836	GCTCCTCCTCC	1	+
chr2	113563286	113563297	TCCCCGCCCTT	1	+
chr2	120097005	120097016	TCCCCTCCCAC	1	+
chr2	120301729	120301740	GCCCCGCCCAC	1	+
chr2	12256551	12256562	CCCCCTCCCCC	1	+
chr2	136577812	136577823	GGCCCTCCCCT	1	+
chr2	143886870	143886881	ACCCCACCCCC	1	+
chr2	164872096	164872107	TCTCCACCCAC	1	-
chr2	17699855	17699866	GCCCCGCCTCC	1	+
chr2	177356099	177356110	GTTCCTCCTCT	1	-
chr2	179387896	179387907	ACCCCACCTTC	1	-
chr2	180133216	180133227	GCCCCTCCTCC	1	+
chr2	191746551	191746562	CGCCCGCCCCA	1	+
chr2	192015785	192015796	TCTCCTCCCAC	1	+
chr2	192515972	192515983	TCTCCTCCCCT	1	-
chr2	196424565	196424576	TTCCCTCCTTC	1	+
chr2	201983335	201983346	TCCCCGCCCCC	1	-
chr2	203130360	203130371	GGCCCGCCCCA	1	+
chr2	217951014	217951025	GCCCCTCCTTA	1	+
chr2	228648379	228648390	TCCCCTCCCAC	1	+
chr2	231466555	231466566	TCCCCTCCTCC	1	+
chr2	231467440	231467451	TCCCCGCCCCC	1	+
chr2	232582057	232582068	CCCCCTCCCAC	1	+
chr2	233928162	233928173	GCCCCTCCCTG	1	-
chr2	23602311	23602322	CCCCCGCCCCA	1	-
chr2	237460604	237460615	TCCCCTCCTCG	1	+
chr2	238578366	238578377	CCTCCACCCCG	1	+
chr2	238807520	238807531	GCCCCTCCCTG	1	+
chr2	242041729	242041740	GGTCCTCCCCC	1	+
chr2	242295011	242295022	GCCCCGCCCAG	1	+
chr2	25498269	25498280	GCCCCTCCTCC	1	-
chr2	30458801	30458812	CCTCCTCCCCC	1	+
chr2	3155309	3155320	GCCCTGCCCCC	1	+
chr2	32390895	32390906	GCCCCACCCCT	1	+
chr2	43228027	43228038	TCCCCTCCCCA	1	-
chr2	46202175	46202186	CCTCCACCCAC	1	-
chr2	46796479	46796490	CCTCCTCCCAC	1	+
chr2	54787630	54787641	GCTCCACCCTT	1	-
chr2	60713448	60713459	GCCCCACCTCC	1	+
chr2	60780926	60780937	CCCCCGCCCCG	1	-
chr2	65657950	65657961	TCCCCTCCTCC	1	-
chr2	73400317	73400328	CTCCCGCCCAC	1	+
chr2	74048725	74048736	GCCCCACCCTC	1	+
chr2	74247811	74247822	CTCCCACCTCT	1	+
chr2	75282967	75282978	GGCCCACCCCA	1	-
chr2	7913811	7913822	GCCCCACCTTT	1	-
chr2	85173454	85173465	TCTCCTCCCCT	1	+
chr2	8562070	8562081	GCCCCTCCTTC	1	+
chr2	8717009	8717020	GCCCCTCCCCC	1	+
chr3	10236679	10236690	GCCCCTCCCCA	1	+
chr3	11643411	11643422	GGCCCTCCCCC	1	-
chr3	119317494	119317505	TCCCCTCCCTC	1	+
chr3	119421836	119421847	GCCCCGCCCCC	1	+
chr3	121724050	121724061	CCCCCACCCCC	1	+
chr3	12235270	12235281	TCCCCACCCCC	1	-
chr3	129147611	129147622	GCCCCGCCCAG	1	+
chr3	129813383	129813394	GCCCCGCCTCC	1	-
chr3	13058054	13058065	CTCCCGCCCTC	1	+
chr3	16475290	16475301	TCCCCTCCTCT	1	+
chr3	178764636	178764647	GCCCCACCCAA	1	+
chr3	185935856	185935867	TGCCCTCCCCC	1	-
chr3	187463540	187463551	GCTCCTCCTCT	1	+
chr3	194241579	194241590	GCCCCTCCCAA	1	-
chr3	196778219	196778230	CCTCCGCCTCC	1	-
chr3	39403186	39403197	CCCCCACCCCC	1	+
chr3	46152710	46152721	GTCCCTCCCCC	1	+
chr3	47830604	47830615	CCTCCGCCTCC	1	-
chr3	5025988	5025999	TCCCCACCCCT	1	+
chr3	56950158	56950169	TTCCCGCCTCA	1	-
chr3	56952548	56952559	GCCCCTCCCTG	1	-
chr3	59372135	59372146	ATCCCTCCCTC	1	-
chr3	8543383	8543394	CCCCCTCCCTC	1	-
chr3	9684517	9684528	TCCCCACCTAC	1	-
chr4	100737933	100737944	ACTCCTCCCAC	1	-
chr4	110912036	110912047	ACCCCACCCTT	1	+
chr4	115524798	115524809	TTCCCACCCCC	1	+
chr4	119512898	119512909	GGCCCACCTCT	1	-
chr4	120375797	120375808	GGCCCACCTCT	1	+
chr4	122090196	122090207	CCCCCTCCCCA	1	+
chr4	134070300	134070311	GTCCCGCCCCG	1	+
chr4	142693501	142693512	CCCCCTCCCCC	1	+
chr4	14858256	14858267	CTCCCTCCTCC	1	-
chr4	15779900	15779911	TTCCCACCCCC	1	-
chr4	15780768	15780779	CCTCCTCCCCT	1	-
chr4	159939307	159939318	CCTCCTCCTTC	1	-
chr4	159973085	159973096	CCCCCTCCTTC	1	+
chr4	185268759	185268770	CTCCCTCCTCC	1	+
chr4	186130625	186130636	ACCCCGCCCCC	1	+
chr4	186228562	186228573	GCTCCTCCCTA	1	-
chr4	3049452	3049463	GGCCCGCCCAC	1	+
chr4	40517547	40517558	TCCCCACCCAC	1	+
chr4	40993977	40993988	CTCCCTCCTCC	1	+
chr4	42630525	42630536	GCCCCTCCTAC	1	-
chr4	47487241	47487252	GCCCCGCCCTC	1	-
chr4	6223661	6223672	GCCCCGCCCCC	1	-
chr4	77915436	77915447	CCTCCTCCCCC	1	+
chr4	786652	786663	CTCCCTCCCCC	1	-
chr4	8395450	8395461	GGCCCTCCTCT	1	+
chr4	84133945	84133956	TCCCCTCCCAA	1	-
chr4	84139101	84139112	TCCCCACCCAG	1	-
chr4	8421453	8421464	TCCCCACCTCT	1	+
chr5	107716339	107716350	CCCCCGCCTCC	1	-
chr5	116283703	116283714	CCTCCTCCCCG	1	+
chr5	124083292	124083303	TCCCCTCCCCC	1	+
chr5	124271682	124271693	TTCCCTCCCCA	1	+
chr5	131803568	131803579	CTCCCACCCCC	1	+
chr5	139384985	139384996	CCTCCTCCCCA	1	+
chr5	139391092	139391103	CTCCCTCCTCC	1	+
chr5	142446597	142446608	GCCCCTCCCCC	1	+
chr5	1499399	1499410	TCCCCGCCTCC	1	-
chr5	150473618	150473629	TCCCCACCCTC	1	+
chr5	150530294	150530305	CCCCCTCCTCC	1	-
chr5	150590795	150590806	ACTCCGCCCCA	1	-
chr5	150635603	150635614	CCCCCACCCCC	1	-
chr5	169720525	169720536	TCCCCACCTCA	1	+
chr5	173106982	173106993	TCCCCGCCCAT	1	+
chr5	173248265	173248276	GCCCCACCCTA	1	-
chr5	173522475	173522486	ATCCCGCCTCC	1	+
chr5	176214871	176214882	TTCCCTCCTCC	1	+
chr5	176328898	176328909	TCCCCTCCCCA	1	+
chr5	37112109	37112120	ACCCCACCTCC	1	-
chr5	37811483	37811494	ACCCCTCCCCA	1	-
chr5	40578999	40579010	CCCCCACCCCC	1	-
chr5	40579330	40579341	CCTCCTCCTCC	1	-
chr5	43018188	43018199	GCTCCTCCCAC	1	+
chr5	64357487	64357498	GCCCTTCCCCC	1	+
chr5	66517809	66517820	CCCCCACCCCC	1	-
chr5	94082040	94082051	TCCCCTCCCAG	1	+
chr5	95158030	95158041	CCCCCGCCCCG	1	+
chr6	106341024	106341035	CCCCCTCCCTC	1	-
chr6	106532651	106532662	TTTCCACCCCC	1	+
chr6	106546649	106546660	CCTCCACCCCC	1	-
chr6	106589713	106589724	CCCCCGCCCCG	1	+
chr6	108914076	108914087	CCTCCTCCCCT	1	-
chr6	109196261	109196272	TCCCCACCCCC	1	+
chr6	11325018	11325029	GTCCCTCCCCC	1	-
chr6	12119471	12119482	TCCCCTCCCTT	1	-
chr6	13272869	13272880	CCCCCGCCCTC	1	-
chr6	137113729	137113740	GCCCCTCCCAG	1	-
chr6	137540580	137540591	GTCCCGCCTCC	1	-
chr6	143870957	143870968	ACCCCACCCCC	1	-
chr6	1470401	1470412	TCCCCGCCCAT	1	+
chr6	149082210	149082221	GCTCCTCCCAC	1	+
chr6	157019712	157019723	TCCCCACCCCC	1	+
chr6	157041200	157041211	GCCCCGCCCCC	1	-
chr6	158184628	158184639	ACCCCTCCTCC	1	+
chr6	16732002	16732013	CCCCCACCCCT	1	+
chr6	21264245	21264256	CTCCCACCTCT	1	-
chr6	24949492	24949503	TCCCCTCCCTC	1	-
chr6	26044040	26044051	ACCCCACCCCT	1	-
chr6	26251900	26251911	CTCCCGCCCCG	1	+
chr6	2659328	2659339	TCCCCTCCCAC	1	+
chr6	28351278	28351289	ACCCCGCCCCA	1	+
chr6	2872934	2872945	GTCCCTCCCCT	1	+
chr6	30477121	30477132	GTTCCTCCCCT	1	-
chr6	30705482	30705493	TCCCCTCCCAC	1	+
chr6	30712384	30712395	ACTCCTCCTCC	1	+
chr6	31528345	31528356	TCCCTGCCCCC	1	-
chr6	32160732	32160743	CCCCCTCCCCC	1	+
chr6	32920870	32920881	CTCCCTCCCCG	1	+
chr6	33311827	33311838	TCCCCACCCCA	1	+
chr6	34195178	34195189	TCCCCTCCCCC	1	+
chr6	36091767	36091778	TCCCCACCCCC	1	+
chr6	36325818	36325829	TCCCCACCCAT	1	+
chr6	36648233	36648244	CCCCCTCCCCA	1	+
chr6	3746803	3746814	GCTCCACCCCC	1	-
chr6	4019001	4019012	GCCCCGCCCCC	1	+
chr6	43673845	43673856	GTTCCTCCTCT	1	+
chr6	45705607	45705618	CTTCCACCCCC	1	+
chr6	46185655	46185666	TCCCCTCCCCA	1	-
chr6	474951	474962	AGCCCTCCCCC	1	-
chr6	6587637	6587648	GTCCCGCCCCC	1	+
chr6	6588649	6588660	CCTCCACCCCC	1	-
chr6	7239165	7239176	GCACCGCCCCC	1	-
chr6	84140808	84140819	CGCCCGCCCCC	1	-
chr6	88412031	88412042	GGCCCGCCCCC	1	-
chr6	91183541	91183552	CCTCCACCTCC	1	+
chr7	102119524	102119535	CCCCCGCCCCC	1	+
chr7	102985263	102985274	CTCCCACCCCC	1	+
chr7	105712055	105712066	TCTCCACCCTC	1	-
chr7	114556690	114556701	TCCCCACCTAC	1	+
chr7	116217516	116217527	CCTCCTCCCCA	1	+
chr7	126341281	126341292	AGCCCACCCCC	1	-
chr7	130794708	130794719	CCTCCACCCCT	1	+
chr7	133756768	133756779	CCTCCACCCAC	1	+
chr7	150365977	150365988	GGTCCTCCTCC	1	-
chr7	152272581	152272592	GCCCCTCCCAG	1	+
chr7	158611219	158611230	CTCCCTCCCCC	1	-
chr7	17442035	17442046	TTCCCGCCCAT	1	+
chr7	2001505	2001516	GTCCCTCCCAC	1	-
chr7	22539844	22539855	GCCCCGCCTCC	1	+
chr7	2439870	2439881	CCCCCTCCCCA	1	-
chr7	43354122	43354133	CCCCCTCCTCT	1	-
chr7	5937196	5937207	CCCCCGCCCCC	1	-
chr7	73684570	73684581	TCCCCTCCCCT	1	+
chr7	75831046	75831057	TCCCCGCCCCC	1	-
chr7	8165956	8165967	TCCCCACCCAC	1	-
chr7	99809336	99809347	CCCCCACCCCG	1	+
chr8	101158077	101158088	GCCCCGCCCCG	1	+
chr8	101476140	101476151	TCTCCACCCTC	1	+
chr8	101485493	101485504	CCTCCTCCCTT	1	-
chr8	101515165	101515176	TCCCCACCCAC	1	-
chr8	101913915	101913926	TTCCCTCCTCT	1	+
chr8	103952683	103952694	AGCCCTCCCCC	1	+
chr8	11395489	11395500	TCCCCTCCTCT	1	+
chr8	116440084	116440095	ACCCCTCCCCC	1	-
chr8	119535462	119535473	CCCCCACCTCC	1	-
chr8	120651231	120651242	TCCCCGCCCCC	1	+
chr8	126620388	126620399	CCCCCGCCCAG	1	-
chr8	126660482	126660493	TCTCCTCCCCT	1	+
chr8	142583633	142583644	TCCCCTCCCAC	1	+
chr8	144629552	144629563	TCCCCACCCCT	1	-
chr8	22735176	22735187	TCCCCACCTCC	1	+
chr8	23082653	23082664	ACCCCGCCCCC	1	+
chr8	29498802	29498813	CCTCCTCCCCT	1	-
chr8	32785290	32785301	CTCCCTCCCCC	1	+
chr8	54935053	54935064	GTCCCGCCCCC	1	+
chr8	56843321	56843332	CCTCCTCCCCC	1	+
chr8	61822216	61822227	ACCCCACCTCT	1	-
chr8	67344666	67344677	CTCCCGCCCCT	1	-
chr8	73086501	73086512	TGCCCTCCCCC	1	+
chr8	94815654	94815665	CCTCCTCCCTT	1	+
chr8	95132367	95132378	GGCCCGCCCAT	1	+
chr9	114689125	114689136	CCCCCTCCCCC	1	+
chr9	114745668	114745679	TTTCCTCCCTC	1	-
chr9	116143350	116143361	TCCCCACCCCA	1	+
chr9	117370276	117370287	TCCCCACCCAC	1	-
chr9	123691289	123691300	TCCCCGCCTCA	1	+
chr9	126852033	126852044	CCCCCTCCCAC	1	-
chr9	126964919	126964930	CTTCCACCCCC	1	+
chr9	128412766	128412777	TCTCCTCCCCC	1	+
chr9	128463322	128463333	GCCCCTCCTCT	1	-
chr9	130648822	130648833	CCTCCGCCCAG	1	-
chr9	130666011	130666022	GCCCTGCCCCC	1	-
chr9	135849295	135849306	ATCCCTCCCCC	1	+
chr9	140162482	140162493	ACCCCTCCCCC	1	-
chr9	1876181	1876192	CCCCCGCCCCC	1	+
chr9	1929871	1929882	ACCCCACCCTC	1	+
chr9	1930544	1930555	TCCCCACCCAG	1	-
chr9	1938843	1938854	TCCCCACCCCC	1	+
chr9	33164308	33164319	CCCCCACCCAC	1	+
chr9	33202617	33202628	TCCCCGCCTCT	1	+
chr9	37371067	37371078	TCCCCTCCTTC	1	-
chr9	37411401	37411412	CCTCCTCCCCT	1	-
chr9	37592620	37592631	TTCCCGCCCTC	1	+
chr9	5438935	5438946	CCCCCACCCCT	1	-
chr9	71790259	71790270	CTCCCTCCTCC	1	-
chr9	90060606	90060617	ATCCCACCCCC	1	-
chr9	92305752	92305763	TCCCCTCCCCT	1	+
chr9	97565150	97565161	TCCCCACCCCA	1	-
chrX	100184455	100184466	ACCCCGCCCTC	1	+
chrX	10066349	10066360	CCCCCTCCCCC	1	+
chrX	103401289	103401300	CCCCCTCCCCC	1	+
chrX	11129271	11129282	GGCCCGCCCCT	1	-
chrX	112005189	112005200	TCTCCTCCCAT	1	-
chrX	115066586	115066597	GCCCTTCCCCC	1	+
chrX	118816413	118816424	TCCCCTCCCCA	1	+
chrX	118925584	118925595	TTCCCTCCTCT	1	-
chrX	12993334	12993345	TCCCCGCCCTT	1	+
chrX	130927305	130927316	CTCCCGCCCTT	1	+
chrX	133507178	133507189	GCCCCGCCTCC	1	-
chrX	13491877	13491888	GTCCCTCCCTG	1	-
chrX	1600142	1600153	CCTCCGCCTCC	1	+
chrX	21857826	21857837	TTCCCTCCTCT	1	+
chrX	30615933	30615944	CTTCCGCCCAC	1	+
chrX	40504418	40504429	CCCCTGCCCCC	1	-
chrX	40730801	40730812	GGCCCACCCCT	1	+
chrX	47415669	47415680	GGCCCGCCTTC	1	+
chrX	51636556	51636567	GTCCCGCCCCC	1	-
chrX	64917966	64917977	TGCCCACCCCC	1	-
chrX	64918516	64918527	GCCCCACCCTC	1	-
chrX	70752713	70752724	CTTCCGCCCCA	1	+
chrX	73072595	73072606	TCTCCGCCCTC	1	-
chrX	84258827	84258838	GCCCCACCCCG	1	-
chr10	105227315	105227326	TCTCCACCCCC	1	+
chr10	106113453	106113464	GCTCCTCCCCT	1	+
chr10	112169967	112169978	CTCCCACCCAC	1	-
chr10	112289462	112289473	GCCCCACCCCC	1	-
chr10	112295941	112295952	CCCCCACCCAC	1	+
chr10	129861531	129861542	TTCCCTCCCTT	1	+
chr10	17243682	17243693	GCTCCTCCTCC	1	+
chr10	18940587	18940598	GGCCCACCCCT	1	+
chr10	51572386	51572397	GTCCCGCCCAC	1	-
chr10	5894603	5894614	GCCCCTCCCTG	1	-
chr10	63760196	63760207	GCCCCACCCCT	1	+
chr10	64630701	64630712	CCCCCACCCCA	1	+
chr10	70319974	70319985	CCCCCTCCCCC	1	-
chr10	70847729	70847740	CCCCCACCCCC	1	+
chr10	73458252	73458263	CTCCCACCCCA	1	+
chr10	80166970	80166981	GTCCCTCCCCA	1	+
chr10	88149401	88149412	GCCCCGCCCCC	1	+
chr10	89623289	89623300	TGCCCGCCCCC	1	-
chr10	90751133	90751144	TCCCCGCCCCC	1	-
chr10	91152222	91152233	TCCCCACCCCC	1	+
chr11	10339594	10339605	GTCCCTCCCAA	1	-
chr11	10388257	10388268	TCCCCTCCCTT	1	-
chr11	108535759	108535770	AGCCCGCCCCC	1	-
chr11	11287791	11287802	GCCCCTCCCAT	1	-
chr11	115790306	115790317	TCCCCTCCCTC	1	+
chr11	117309402	117309413	CGCCCGCCCCT	1	-
chr11	118187552	118187563	CTCCCACCCTC	1	-
chr11	131056807	131056818	GCTCCGCCTCT	1	-
chr11	131763157	131763168	GCTCCTCCTAC	1	-
chr11	35104338	35104349	GCCCCTCCTCC	1	+
chr11	35148390	35148401	TCCCCTCCCAC	1	-
chr11	46299301	46299312	CCCCCGCCCCG	1	+
chr11	47412819	47412830	GCCCCACCCAG	1	-
chr11	58967440	58967451	CTCCCACCCAC	1	-
chr11	60860058	60860069	TGCCCACCCCC	1	-
chr11	64038902	64038913	TCCCCGCCCCC	1	-
chr11	65190160	65190171	GTCCCTCCCCG	1	-
chr11	67008630	67008641	TCCCCTCCCCC	1	-
chr11	69197220	69197231	ACTCCTCCCCT	1	+
chr11	72864057	72864068	CCCCCTCCTTC	1	+
chr11	7693163	7693174	GCCCTGCCCCC	1	-
chr11	8704291	8704302	GCCCCGCCCCC	1	+
chr11	88070956	88070967	ACCCCGCCCAC	1	-
chr11	9770185	9770196	GTCCCTCCCTC	1	+
chr12	102271348	102271359	GCCCCACCCAC	1	+
chr12	102455835	102455846	TGCCCGCCTCC	1	+
chr12	102877554	102877565	ACCCCACCCCT	1	-
chr12	108956348	108956359	GCCCCGCCCCT	1	+
chr12	110809296	110809307	AGCCCGCCTCC	1	+
chr12	112452463	112452474	TCCCCTCCTCT	1	+
chr12	11323766	11323777	GCTCCGCCCCT	1	-
chr12	113399136	113399147	TCCCCTCCTTT	1	+
chr12	117299369	117299380	CCTCCTCCCCC	1	-
chr12	121397848	121397859	GCCCCGCCTCA	1	-
chr12	122096932	122096943	CCCCCACCCCT	1	+
chr12	123372170	123372181	CCCCCACCTTC	1	+
chr12	123380816	123380827	TCCCCTCCCTT	1	-
chr12	123912764	123912775	GCTCCACCTCC	1	+
chr12	123921305	123921316	GCTCCTCCCCG	1	-
chr12	125279898	125279909	CGCCCACCCTC	1	-
chr12	12870259	12870270	TCTCCTCCTCT	1	+
chr12	130966385	130966396	CCCCCGCCCCG	1	+
chr12	14924130	14924141	GCTCCGCCCAC	1	-
chr12	22778025	22778036	ACCCCGCCTCG	1	+
chr12	27863719	27863730	GGCCCGCCCCT	1	+
chr12	31744638	31744649	CCCCCGCCTTC	1	+
chr12	4378530	4378541	CCCCCTCCCCC	1	+
chr12	46911139	46911150	ACTCCACCCCC	1	+
chr12	51318344	51318355	CCCCCGCCCAA	1	-
chr12	53599583	53599594	ACCCCACCCCT	1	-
chr12	53886998	53887009	GCCCCGCCCCC	1	-
chr12	54144999	54145010	GCCCCTCCTCT	1	+
chr12	55378586	55378597	TCCCCGCCTCC	1	+
chr12	56732422	56732433	TCCCCGCCCCT	1	+
chr12	57425073	57425084	GCTCCACCCCT	1	-
chr12	57857960	57857971	TCTCCTCCTCC	1	-
chr12	62654106	62654117	GCCCCTCCCAG	1	-
chr12	6340071	6340082	GTTCCTCCCCC	1	-
chr12	72080100	72080111	GTTCCACCCAC	1	-
chr12	8088926	8088937	CCCCCGCCCCC	1	+
chr12	8113404	8113415	GGCCCGCCTCA	1	-
chr12	96094473	96094484	TTCCCTCCCAC	1	+
chr12	96801393	96801404	CCTCCACCTCC	1	-
chr13	100027636	100027647	TGCCCACCCCC	1	-
chr13	28051712	28051723	GCACCTCCCCC	1	+
chr13	37573555	37573566	TCTCCGCCTCG	1	-
chr13	41092641	41092652	CCCCCACCCCA	1	+
chr13	43597887	43597898	CCCCCACCCCT	1	+
chr13	45941661	45941672	GCCCCACCCAC	1	+
chr13	50705279	50705290	TCCCCGCCCCC	1	+
chr13	99153613	99153624	GCCCCACCCCT	1	-
chr14	102276705	102276716	GGCCCGCCTCT	1	-
chr14	106829438	106829449	GCCCCGCCCTC	1	+
chr14	21577997	21578008	TCCCCACCCTT	1	-
chr14	21777158	21777169	TTCCCGCCCTT	1	-
chr14	23024640	23024651	CCCCCACCCAG	1	-
chr14	23025540	23025551	GCCCCTCCCAG	1	-
chr14	31091447	31091458	GCCCCGCCCTT	1	+
chr14	35885641	35885652	TTCCCGCCCCC	1	+
chr14	45605116	45605127	GTCCCGCCTTC	1	+
chr14	50154947	50154958	GCTCCGCCCCT	1	+
chr14	55089566	55089577	GCCCCACCCTA	1	+
chr14	64912419	64912430	TCCCCTCCTAC	1	-
chr14	65768917	65768928	AGCCCTCCCCT	1	+
chr14	69259581	69259592	GCTCCGCCCCC	1	+
chr14	69283667	69283678	ACCCCACCTTC	1	-
chr14	71122359	71122370	TCCCCTCCCCT	1	+
chr14	73180895	73180906	CCCCCACCCTC	1	-
chr14	74229202	74229213	CCTCCTCCCCT	1	-
chr14	77427446	77427457	CCCCCACCCCC	1	-
chr14	89831409	89831420	TTCCCGCCCCC	1	-
chr14	90085545	90085556	CTCCCACCCCG	1	+
chr14	91709945	91709956	CCTCCGCCTTC	1	-
chr14	91864137	91864148	CCCCCACCCCA	1	+
chr15	101817743	101817754	ACCCCGCCCCG	1	+
chr15	31523137	31523148	TCCCCTCCCTC	1	-
chr15	31751426	31751437	GCTCCTCCTCC	1	+
chr15	38377422	38377433	TCCCCACCTCT	1	+
chr15	40835525	40835536	TGCCCGCCCTC	1	-
chr15	41229283	41229294	TTCCCTCCCAT	1	+
chr15	43541626	43541637	TCCCCTCCTCC	1	+
chr15	44068386	44068397	GCCCCTCCCCC	1	+
chr15	44092733	44092744	GCCCCGCCTCC	1	+
chr15	45480854	45480865	CCCCCACCCAC	1	+
chr15	48624338	48624349	GCCCCGCCCCA	1	-
chr15	49447949	49447960	GCACCACCCCC	1	+
chr15	52401943	52401954	CCCCCACCCCA	1	-
chr15	57025885	57025896	TGCCCGCCTCC	1	-
chr15	57592083	57592094	TGCCCTCCCCC	1	-
chr15	63796287	63796298	TGCCCGCCTCC	1	+
chr15	64388051	64388062	GCCCCGCCCCC	1	+
chr15	64927079	64927090	ACCCCTCCCCC	1	+
chr15	66679069	66679080	ACCCCGCCCCC	1	+
chr15	66790159	66790170	GCCCCGCCTCC	1	-
chr15	67378443	67378454	GCTCCACCCCC	1	-
chr15	67402828	67402839	GTCCCTCCCCC	1	+
chr15	69088088	69088099	GCCCCTCCCTG	1	+
chr15	70772715	70772726	CCCCCACCCCC	1	+
chr15	74568487	74568498	GCTCCGCCTCC	1	-
chr15	74690020	74690031	TGCCCTCCCCC	1	+
chr15	75401033	75401044	TCCCCTCCCCT	1	+
chr15	79965956	79965967	TGCCCTCCCCC	1	-
chr15	83501664	83501675	GTCCCTCCCAT	1	-
chr15	85278437	85278448	ACCCCTCCCCC	1	+
chr15	90590344	90590355	TCCCCACCCAC	1	-
chr15	90602860	90602871	GCCCCTCCCCC	1	+
chr15	93363750	93363761	CCTCCACCCCC	1	+
chr16	11296582	11296593	GCCCCACCTCC	1	-
chr16	11391608	11391619	GCCCCTCCTCC	1	-
chr16	14727971	14727982	GGTCCTCCCCG	1	+
chr16	15248848	15248859	GCTCCGCCCCA	1	-
chr16	15993538	15993549	CCTCCTCCCTT	1	+
chr16	22203648	22203659	CCCCCACCCTC	1	-
chr16	22207163	22207174	GCCCCGCCCTC	1	+
chr16	2345135	2345146	TTCCCTCCCCT	1	+
chr16	23521839	23521850	GCCCCGCCCCG	1	-
chr16	27095467	27095478	AGCCCACCCCC	1	-
chr16	27166548	27166559	CCCCCTCCCTC	1	+
chr16	29040956	29040967	CCTCCGCCCCC	1	-
chr16	29350959	29350970	GGCCCACCTCC	1	-
chr16	47495228	47495239	CCACCGCCCCC	1	-
chr16	50769786	50769797	CTCCCTCCCAC	1	-
chr16	53133505	53133516	CTTCCTCCCCT	1	+
chr16	57578355	57578366	TTTCCACCCCC	1	-
chr16	69599780	69599791	TCCCCGCCCTC	1	+
chr16	73069980	73069991	CCCCCACCCCA	1	+
chr16	74486310	74486321	TCCCCTCCCCA	1	+
chr16	75414302	75414313	CCCCCACCCCA	1	-
chr16	81786087	81786098	GCTCCGCCCCC	1	-
chr16	85597881	85597892	GTTCCTCCCTC	1	-
chr16	85932613	85932624	TTCCCGCCCCC	1	-
chr16	86029647	86029658	CCCCCACCCTC	1	-
chr16	88079629	88079640	GCCCCTCCCTG	1	-
chr16	88865736	88865747	GCCCTGCCTCC	1	-
chr17	10060398	10060409	GCTCCTCCCCG	1	+
chr17	1470141	1470152	GTCCCTCCCTT	1	+
chr17	18761289	18761300	GCCCCGCCCAT	1	+
chr17	25833705	25833716	CCCCCTCCTCC	1	+
chr17	28088536	28088547	GCCCCGCCCCA	1	+
chr17	28256606	28256617	TCCCCTCCCTG	1	+
chr17	3466356	3466367	CTCCCACCTCC	1	+
chr17	36648396	36648407	CCTCCGCCCAT	1	-
chr17	38257139	38257150	ACCCCACCCCA	1	-
chr17	38720537	38720548	ACCCCACCCAC	1	-
chr17	40927815	40927826	GCCCCTCCCCC	1	+
chr17	4268738	4268749	CCCCCTCCCCC	1	-
chr17	45283041	45283052	TCTCCTCCCCT	1	+
chr17	47271468	47271479	TCCCCACCCCA	1	+
chr17	47773826	47773837	ATCCCTCCCCT	1	+
chr17	47824585	47824596	CTCCCACCTCC	1	+
chr17	4848666	4848677	GCCCCACCCAC	1	+
chr17	55433877	55433888	CCCCCTCCCCC	1	+
chr17	56415665	56415676	CCCCCTCCCCA	1	-
chr17	57863993	57864004	CCCCCTCCCCT	1	+
chr17	65471836	65471847	TTCCCTCCCCT	1	-
chr17	65542835	65542846	GCCCCACCCCC	1	-
chr17	70462488	70462499	CCCCCACCCTG	1	+
chr17	73291971	73291982	CCCCCGCCTCC	1	+
chr17	73316281	73316292	CCCCCTCCCAC	1	+
chr17	74236623	74236634	GCCCCGCCTCG	1	-
chr17	75317098	75317109	GGCCCTCCCTC	1	+
chr17	76143945	76143956	GTTCCGCCTCC	1	+
chr17	7620527	7620538	TCCCCGCCCCG	1	+
chr17	76628208	76628219	ACTCCGCCTCC	1	+
chr17	8093700	8093711	GCCCCGCCCTT	1	+
chr17	9944067	9944078	TCTCCTCCCAC	1	-
chr18	12839850	12839861	GCTCCACCTCT	1	+
chr18	20513166	20513177	TCCCCTCCCCA	1	+
chr18	23806217	23806228	GCCCCTCCCAC	1	+
chr18	24038609	24038620	ATTCCACCCCC	1	+
chr18	3262117	3262128	GCTCCGCCCCT	1	+
chr18	33415813	33415824	CCCCCGCCTAG	1	+
chr18	43355229	43355240	GTTCCGCCTTC	1	-
chr18	46359306	46359317	CCTCCGCCCCC	1	-
chr18	46688835	46688846	TCCCCTCCTAT	1	+
chr18	48722917	48722928	TCCCCACCCCT	1	+
chr18	49181907	49181918	TTTCCTCCCCT	1	+
chr18	51751131	51751142	TCTCCGCCTTC	1	+
chr18	51795927	51795938	GCTCCACCCCC	1	-
chr18	53257085	53257096	GCCCCGCCCCT	1	-
chr18	60192042	60192053	GCTCCGCCTCC	1	+
chr18	60708552	60708563	TCCCCTCCTTT	1	-
chr18	61616467	61616478	GCCCCGCCCTC	1	+
chr18	74695363	74695374	GCCCCGCCCCA	1	-
chr18	77960235	77960246	CTCCCTCCTCC	1	+
chr19	10347095	10347106	CTCCCTCCCAC	1	+
chr19	10589714	10589725	CCCCCGCCCCT	1	-
chr19	11679107	11679118	CCCCCTCCCCT	1	+
chr19	1263379	1263390	CCCCCGCCCAG	1	-
chr19	12814070	12814081	ATCCCTCCTCT	1	+
chr19	12912674	12912685	CTCCCTCCCCC	1	-
chr19	14495052	14495063	CTCCCACCTCC	1	-
chr19	1542791	1542802	GTCCCGCCCAC	1	-
chr19	16254484	16254495	GCCCCGCCCCA	1	+
chr19	16441211	16441222	CCCCCACCCCC	1	-
chr19	1661376	1661387	CCCCCACCCCC	1	-
chr19	17443651	17443662	GCCCCGCCCTC	1	+
chr19	1790939	1790950	GCCCCACCCCC	1	+
chr19	19256933	19256944	CCCCCTCCTTT	1	-
chr19	19283165	19283176	CCCCCTCCTTC	1	+
chr19	2000313	2000324	TCCCCTCCCAC	1	+
chr19	20188703	20188714	GCCCCGCCTCC	1	-
chr19	2056614	2056625	CCTCCTCCCCT	1	+
chr19	21324732	21324743	ACCCCACCTTC	1	-
chr19	22035018	22035029	GCCCCGCCTAC	1	-
chr19	2984119	2984130	CCCCCTCCTCC	1	+
chr19	33635056	33635067	GGCCCGCCCAG	1	+
chr19	35896226	35896237	CCCCCGCCCCC	1	+
chr19	36049241	36049252	GCCCCGCCCAC	1	-
chr19	36233389	36233400	CCTCCACCCAC	1	-
chr19	3810310	3810321	TTCCCTCCCCT	1	+
chr19	38918078	38918089	GCCCCTCCCCA	1	+
chr19	39894608	39894619	CCCCCGCCCCT	1	+
chr19	40904896	40904907	TCCCCGCCCCC	1	+
chr19	4284719	4284730	GCCCCGCCCCC	1	+
chr19	45240151	45240162	CCTCCGCCTCC	1	+
chr19	48753037	48753048	GCTCCTCCTTC	1	-
chr19	48833414	48833425	CCCCCGCCCAG	1	-
chr19	49015130	49015141	GCCCCGCCCCC	1	+
chr19	49378634	49378645	CCTCCTCCCCC	1	-
chr19	49837191	49837202	CCTCCTCCTCT	1	+
chr19	50083850	50083861	GCTCCGCCCAC	1	+
chr19	50414803	50414814	CCCCCACCCCT	1	+
chr19	50507530	50507541	TCCCCGCCCTC	1	+
chr19	50848272	50848283	CTCCCACCCCC	1	+
chr19	51925308	51925319	GTTCCTCCCAC	1	+
chr19	53039130	53039141	GCCCCGCCCTC	1	+
chr19	53290084	53290095	GCCCCGCCTCT	1	-
chr19	53970937	53970948	GCCCCGCCCAC	1	+
chr19	54370726	54370737	TCCCCGCCCCC	1	-
chr19	8117142	8117153	TCCCCTCCCCC	1	+
chr19	937787	937798	CCTCCACCTCC	1	+
chr1	10571067	10571078	CTCCCACCTCC	1	+
chr1	109102429	109102440	CCCCCACCCCC	1	-
chr1	109940559	109940570	CGCCCACCCCC	1	+
chr1	110786325	110786336	GCCCCTCCCCC	1	-
chr1	111329999	111330010	ACCCCACCTCC	1	+
chr1	112135706	112135717	TCCCCGCCCCC	1	-
chr1	117129651	117129662	TCCCCTCCTTT	1	-
chr1	120205040	120205051	ACTCCTCCCCT	1	-
chr1	12107260	12107271	CTCCCTCCCTT	1	+
chr1	12128586	12128597	CCCCCACCCCC	1	-
chr1	143913329	143913340	GCTCCGCCTCC	1	+
chr1	145382733	145382744	TCTCCGCCCCG	1	-
chr1	145507510	145507521	GGCCCGCCCCA	1	+
chr1	145827167	145827178	GCCCCGCCCCT	1	-
chr1	149858418	149858429	ACCCCACCCCT	1	+
chr1	149982764	149982775	GCTCCGCCCCG	1	+
chr1	150039873	150039884	TTCCCGCCCCC	1	-
chr1	150540101	150540112	CCTCCACCCCC	1	-
chr1	151030278	151030289	TCCCCTCCCCT	1	-
chr1	154580713	154580724	GCCCCTCCTCT	1	-
chr1	155176928	155176939	TCCCCTCCTCC	1	+
chr1	156462700	156462711	GTCCCTCCCCT	1	-
chr1	167597512	167597523	CTTCCGCCCTC	1	+
chr1	167683910	167683921	GTTCCGCCTCT	1	-
chr1	178575395	178575406	GCCCCACCCCA	1	-
chr1	178577593	178577604	CCTCCGCCTCC	1	-
chr1	181057704	181057715	GCCCCTCCTCG	1	+
[truncated: 8,037 more rows]
