# Supplementary material for: Relationship between histone modifications and transcription factor binding is protein family specific
Source: Genome Res. 2018 Mar;28(3):321–33. doi: 10.1101/gr.220079.116 (PMC5848611; doi:10.1101/gr.220079.116)
Supplement: Supplemental Material [file supp_gr.220079.116_Supplemental_Material.zip › Supplemental_Material/SP1/non-BS.bed]

chr1	108113585	108113596	GGCCCTCCTAC	1	+
chr1	109239744	109239755	GTCCCACCTAC	1	+
chr1	109239764	109239775	CTCCCACCCCA	1	-
chr1	110098423	110098434	GTTCCTCCCCC	1	+
chr1	11081848	11081859	ACCCCACCTCT	1	-
chr1	111583100	111583111	GCTCCGCCTCC	1	-
chr1	114296176	114296187	GTCCCACCTAC	1	-
chr1	114298614	114298625	GCTCCGCCTCC	1	-
chr1	143428578	143428589	GCTCCACCTCC	1	-
chr1	144491977	144491988	TCCCCGCCCCT	1	+
chr1	145443072	145443083	TCTCCGCCTCC	1	+
chr1	146009652	146009663	GCCCCGCCCCG	1	+
chr1	146703666	146703677	GCTCCACCCCC	1	+
chr1	149605533	149605544	TCCCCGCCCCT	1	-
chr1	151317192	151317203	CCTCCACCCAC	1	+
chr1	153878559	153878570	TCCCCTCCCCC	1	+
chr1	155986625	155986636	GCACCTCCCCT	1	+
chr1	101415217	101415228	GCCCCTCCCAG	1	+
chr1	101415280	101415291	GCCCCTCCCCC	1	+
chr1	101841715	101841726	CCCCCACCCTC	1	-
chr1	101910119	101910130	TCTCCACCCCT	1	+
chr1	104063055	104063066	TTCCCTCCCAC	1	-
chr1	104326759	104326770	TCCCCGCCCAA	1	-
chr1	105307921	105307932	GTTCCTCCCAC	1	+
chr1	10536420	10536431	GGCCCTCCTCT	1	-
chr1	109246242	109246253	CTTCCGCCTCC	1	-
chr1	11075089	11075100	TCTCCGCCTCC	1	-
chr1	110943716	110943727	ATCCCACCCCT	1	-
chr1	11115879	11115890	TCCCCACCTAC	1	-
chr1	111187953	111187964	GCTCCACCCCC	1	-
chr1	111418385	111418396	TTCCCTCCTCT	1	-
chr1	111423727	111423738	GCCCCTCCTAA	1	-
chr1	112163893	112163904	TGTCCACCCCC	1	-
chr1	114414280	114414291	TGCCCTCCCTC	1	-
chr1	114484761	114484772	CCTCCACCTCC	1	+
chr1	143467106	143467117	TTCCCTCCTTC	1	-
chr1	144933702	144933713	GCCCCACCTCC	1	-
chr1	144994466	144994477	ACCCCACCTCT	1	+
chr1	145440900	145440911	GCTCCTCCCTG	1	+
chr1	146009612	146009623	CTCCCGCCCCC	1	-
chr1	148242476	148242487	AGCCCTCCCCC	1	-
chr1	148604319	148604330	GCTCCACCTCC	1	-
chr1	149783186	149783197	CCCCCGCCTCC	1	+
chr1	150547392	150547403	TCCCCTCCTCC	1	+
chr1	151294839	151294850	TCTCCTCCCCA	1	-
chr1	153415895	153415906	GGCCCTCCCTC	1	-
chr1	153415914	153415925	CCTCCACCCCA	1	+
chr1	153703194	153703205	CTCCCTCCCCC	1	-
chr1	153946478	153946489	TTCCCTCCCAT	1	-
chr1	155300943	155300954	TCCCCTCCCCC	1	-
chr1	155591937	155591948	ACCCCTCCCCT	1	+
chr1	156247207	156247218	TCCCCTCCTTC	1	+
chr1	156303787	156303798	CCTCCGCCTCC	1	-
chr1	157480596	157480607	GTCCCTCCCCC	1	-
chr1	15847889	15847900	ACCCCTCCCTG	1	+
chr1	1586129	1586140	ACCCCGCCTCT	1	-
chr1	160308683	160308694	GCTCCTCCCTT	1	+
chr1	160702042	160702053	CCCCCACCCCC	1	+
chr1	160965132	160965143	TCCCCTCCCCT	1	+
chr1	161717598	161717609	TTTCCTCCCCT	1	+
chr1	161717651	161717662	CCCCCTCCTTC	1	-
chr1	16209997	16210008	CCTCCACCTCC	1	+
chr1	167596143	167596154	CCTCCACCTCC	1	+
chr1	167596233	167596244	GCTCCTCCCCA	1	+
chr1	167596257	167596268	GCCCCTCCCTT	1	+
chr1	167695415	167695426	TTCCCACCTCC	1	+
chr1	16867304	16867315	TCTCCACCCCA	1	+
chr1	169131274	169131285	GCCCCACCCAG	1	+
chr1	173376092	173376103	TCCCCTCCTCG	1	-
chr1	173383501	173383512	GCCCCACCTTC	1	+
chr1	173384452	173384463	CTCCCACCCAC	1	-
chr1	174130461	174130472	CCTCCGCCTCC	1	+
chr1	182587021	182587032	TGCCCTCCCCT	1	+
chr1	182815180	182815191	GTCCCACCTCC	1	-
chr1	198571278	198571289	GCTCTGCCCCC	1	-
chr1	202012588	202012599	CTCCCTCCCAC	1	-
chr1	202313013	202313024	CTTCCTCCCTC	1	-
chr1	203255420	203255431	GTCCCTCCCAG	1	-
chr1	204383420	204383431	TGCCCTCCCAC	1	+
chr1	205716050	205716061	CCTCCTCCCTT	1	-
chr1	207931781	207931792	CCCCCTCCCTT	1	-
chr1	211506323	211506334	TCCCCACCTCT	1	+
chr1	212990365	212990376	GCCCCTCCTCC	1	+
chr1	214499890	214499901	GGCCCTCCCCG	1	+
chr1	219344537	219344548	CCCCCACCTTC	1	+
chr1	220259693	220259704	CTTCCGCCCCC	1	+
chr1	22105630	22105641	CTCCCGCCTCA	1	-
chr1	22369887	22369898	GTTCCTCCCCT	1	+
chr1	22380789	22380800	CCTCCGCCTCC	1	+
chr1	225003837	225003848	GCCCCACCTCT	1	+
chr1	100823932	100823943	GCCCCTCCTAG	1	+
chr1	101149338	101149349	TCTCCTCCTCT	1	+
chr1	101919550	101919561	TTCCCTCCCAC	1	-
chr1	102033317	102033328	CCACCTCCCCC	1	+
chr1	10213205	10213216	AGCCCGCCCTC	1	-
chr1	104326720	104326731	GCCCCACCTCC	1	+
chr1	10615986	10615997	CTTCCTCCCCT	1	-
chr1	108622424	108622435	GGCCCGCCTCC	1	+
chr1	108622443	108622454	CCCCCTCCCAC	1	+
chr1	108733505	108733516	ACCCCTCCCTT	1	+
chr1	109100119	109100130	TCCCCACCCAT	1	+
chr1	109652595	109652606	ACTCCTCCCAC	1	+
chr1	110030212	110030223	GCCCCACCCTC	1	+
chr1	110041145	110041156	TTCCCTCCCCC	1	+
chr1	110170170	110170181	TCCCCTCCCAG	1	+
chr1	110171883	110171894	TGCCCTCCCCA	1	-
chr1	110202846	110202857	TCCCCTCCCAC	1	-
chr1	110212738	110212749	GCCCCACCCAC	1	+
chr1	110435685	110435696	GGCCCTCCCTC	1	-
chr1	111413803	111413814	TCTCCTCCCTT	1	+
chr1	111422802	111422813	ACCCCTCCCAC	1	-
chr1	111422839	111422850	CTCCCACCCCT	1	-
chr1	111441911	111441922	CCTCCTCCCAT	1	+
chr1	111445583	111445594	CTCCCTCCCCC	1	-
chr1	111446006	111446017	TTCCCTCCCCT	1	-
chr1	111685202	111685213	ACCCCTCCTCC	1	-
chr1	111735881	111735892	TCCCCTCCCTG	1	+
chr1	111739876	111739887	GTCCCTCCCCA	1	-
chr1	112013882	112013893	GCTCCACCCTC	1	+
chr1	112140374	112140385	TTCCCACCCCT	1	-
chr1	112944965	112944976	TCTCCGCCTTC	1	-
chr1	113171368	113171379	TGCCCGCCCTT	1	+
chr1	113245597	113245608	TCCCCTCCCTC	1	+
chr1	113525955	113525966	CTTCCTCCCTC	1	-
chr1	114220652	114220663	CCCCCTCCTTC	1	+
chr1	11437202	11437213	CCTCCACCCCC	1	+
chr1	114417141	114417152	TCCCCTCCCCA	1	-
chr1	115605412	115605423	GCCCCGCCTCT	1	+
chr1	115613758	115613769	GCCCCTCCCCA	1	+
chr1	115845167	115845178	TCTCCACCCTC	1	-
chr1	116658958	116658969	GTCCCTCCCCA	1	-
chr1	116829144	116829155	CCTCCTCCCAT	1	-
chr1	116918379	116918390	TCTCCACCCAC	1	-
chr1	116919128	116919139	TCTCCACCCCC	1	-
chr1	117051783	117051794	ACCCCACCCTT	1	+
chr1	117103417	117103428	TCCCCTCCTTT	1	+
chr1	117305622	117305633	GCCCCACCCCG	1	+
chr1	117396578	117396589	TCCCCACCCCC	1	+
chr1	117560494	117560505	GCTCCACCCAC	1	+
chr1	117598108	117598119	GGCCCACCCTC	1	-
chr1	11791923	11791934	TTCCCACCTCC	1	+
chr1	118321404	118321415	CTCCCTCCCTT	1	+
chr1	118878287	118878298	TCACCTCCCCC	1	+
chr1	119829374	119829385	GCCCCACCCCT	1	+
chr1	119837488	119837499	TTCCCTCCTTC	1	+
chr1	11999273	11999284	GCCCCACCCCC	1	-
chr1	120086987	120086998	CTCCCTCCCCA	1	+
chr1	120674653	120674664	CCCCCGCCCTT	1	+
chr1	12178803	12178814	GCTCCGCCTTT	1	+
chr1	12235422	12235433	ACTCCACCCCC	1	-
chr1	12498705	12498716	CCTCCTCCTCC	1	+
chr1	12704475	12704486	CCTCCGCCTCC	1	-
chr1	144870737	144870748	CCCCCTCCCTA	1	-
chr1	144871566	144871577	TTCCCTCCCTC	1	+
chr1	144889664	144889675	CTCCCTCCCCA	1	-
chr1	145144715	145144726	CCCCCGCCCTT	1	-
chr1	145502061	145502072	GTCCCACCTCC	1	+
chr1	145522619	145522630	ACTCCTCCTCC	1	-
chr1	146373631	146373642	CTCCCGCCTCT	1	+
chr1	147995160	147995171	AGCCCTCCCCC	1	-
chr1	14866687	14866698	ACTCCTCCTCC	1	-
chr1	149898317	149898328	CCTCCACCCTC	1	-
chr1	150126207	150126218	CTCCCACCCTC	1	+
chr1	150238045	150238056	ATCCCTCCTCT	1	-
chr1	1505122	1505133	CCTCCTCCCTC	1	+
chr1	150548187	150548198	CTCCCTCCCCA	1	-
chr1	150550367	150550378	GCTCCACCCCA	1	+
chr1	150942242	150942253	GTCCCTCCCTT	1	+
chr1	151028824	151028835	GCCCCTCCCCT	1	-
chr1	151132032	151132043	CCCCCTCCCAT	1	+
chr1	151172899	151172910	CTCCCGCCCCC	1	-
chr1	151313939	151313950	CCCCCACCCTT	1	+
chr1	151318349	151318360	CCTCCTCCCTC	1	+
chr1	151467434	151467445	TTCCCACCCAC	1	-
chr1	151492848	151492859	TTTCCTCCCCT	1	+
chr1	152505945	152505956	CCCCCGCCCCA	1	+
chr1	152939729	152939740	TCCCCTCCCAG	1	+
chr1	153095424	153095435	CCCCCTCCCCC	1	-
chr1	153226384	153226395	CTCCCTCCTCT	1	+
chr1	153312354	153312365	CCCCCGCCTTC	1	+
chr1	153581867	153581878	GCCCCGCCCAA	1	+
chr1	153619679	153619690	TCCCCTCCCAG	1	+
chr1	154140115	154140126	CCCCCTCCTCT	1	-
chr1	154151761	154151772	GCTCCGCCTTT	1	-
chr1	154359312	154359323	TCCCCACCCAC	1	-
chr1	154526283	154526294	TCTCCTCCTTC	1	-
chr1	154576105	154576116	TCCCCACCCAC	1	+
chr1	15494183	15494194	TCCCCTCCCAT	1	+
chr1	154982849	154982860	TCCCCGCCTCG	1	+
chr1	15514840	15514851	GCCCCACCCCC	1	+
chr1	155296427	155296438	GTCCCTCCCTG	1	+
chr1	155296555	155296566	GGCCCACCTCC	1	+
chr1	155300839	155300850	GGCCCACCCAC	1	-
chr1	15571538	15571549	GCACCTCCCCC	1	-
chr1	15584730	15584741	TCCCCTCCCAG	1	+
chr1	155853700	155853711	CCCCCACCCCC	1	+
chr1	155953678	155953689	CCTCCACCTCC	1	+
chr1	156130920	156130931	TCCCCGCCCCG	1	-
chr1	156464659	156464670	CTCCCTCCCAC	1	-
chr1	156565974	156565985	TCTCCTCCTTC	1	+
chr1	156589171	156589182	TCCCCACCCCA	1	-
chr1	156691252	156691263	GCCCCTCCTTC	1	+
chr1	15691394	15691405	CTCCCTCCCAT	1	+
chr1	15691454	15691465	TCCCCTCCCAC	1	-
chr1	156933580	156933591	GCCCCACCCAG	1	-
chr1	157025631	157025642	GTTCCTCCCTC	1	+
chr1	157143882	157143893	CCTCCTCCTCT	1	+
chr1	157347277	157347288	TCCCCTCCCCC	1	-
chr1	157743730	157743741	TCCCTGCCCCC	1	-
chr1	158921973	158921984	GCCCCTCCCCA	1	+
chr1	159767550	159767561	CTCCCTCCTCT	1	-
chr1	159887556	159887567	GCCCCACCCTC	1	+
chr1	16014619	16014630	TCCCCTCCCAG	1	+
chr1	16015346	16015357	TTCCCTCCCCT	1	-
chr1	160322648	160322659	CCCCCTCCCAC	1	+
chr1	160458360	160458371	ACCCCTCCCCT	1	-
chr1	160544940	160544951	TCTCCACCCAC	1	+
chr1	160544972	160544983	GTTCCACCCCC	1	-
chr1	160608042	160608053	CCCCCTCCTCT	1	+
chr1	160677601	160677612	CTCCCTCCCTC	1	+
chr1	160710252	160710263	TGCCCTCCTCC	1	+
chr1	160711839	160711850	TCCCCTCCCCC	1	+
chr1	160712809	160712820	TCTCCTCCTCC	1	-
chr1	160839126	160839137	TCCCCACCCTG	1	-
chr1	160951995	160952006	CTTCCGCCCCA	1	+
chr1	161036647	161036658	GCCCCTCCTTG	1	+
chr1	16157332	16157343	TCTCCGCCCTC	1	+
chr1	161700302	161700313	TGCCCTCCTCT	1	-
chr1	161733389	161733400	CTCCCTCCCTT	1	-
chr1	16176046	16176057	GCACCTCCCCC	1	-
chr1	162124156	162124167	ACCCCTCCTCT	1	+
chr1	16212967	16212978	GCCCCGCCCCT	1	-
chr1	16213016	16213027	GCCCCTCCCAC	1	-
chr1	162633811	162633822	TGTCCTCCCCC	1	-
chr1	164742096	164742107	CTCCCGCCTCT	1	-
chr1	165451626	165451637	TTCCCTCCTCT	1	-
chr1	165604781	165604792	TTCCCTCCCCC	1	+
chr1	165982689	165982700	TCCCCTCCTCA	1	+
chr1	166914028	166914039	CTTCCTCCTCC	1	+
chr1	167053620	167053631	CCCCCACCTAC	1	-
chr1	167060022	167060033	CCTCCACCCCA	1	+
chr1	167461795	167461806	TCCCCTCCCTG	1	-
chr1	167511735	167511746	GCCCCACCCTC	1	-
chr1	167643568	167643579	CCTCCACCCAC	1	-
chr1	167722421	167722432	GGCCCACCTCT	1	-
chr1	168193598	168193609	TCCCCTCCTCC	1	+
chr1	16819553	16819564	GGCCCTCCCAC	1	-
chr1	168198298	168198309	CCCCCACCCCT	1	+
chr1	168198538	168198549	GCTCCGCCTCC	1	+
chr1	168696211	168696222	TCCCCACCCCT	1	+
chr1	169017518	169017529	TCCCCTCCCAC	1	-
chr1	169018644	169018655	CCCCCACCCAC	1	+
chr1	169083169	169083180	GCCCCTCCTCT	1	+
chr1	169651385	169651396	ACTCCTCCTCT	1	-
chr1	169662392	169662403	ACCCCACCCTT	1	+
chr1	169865361	169865372	CCTCCTCCCAC	1	+
chr1	170555798	170555809	GCTCCGCCTTC	1	+
chr1	170626822	170626833	TTCCCTCCCTT	1	+
chr1	170640677	170640688	GCTCCTCCCAG	1	+
chr1	170658867	170658878	TCCCCACCTCA	1	-
chr1	170842001	170842012	ACTCCTCCTCT	1	-
chr1	171584177	171584188	CCCCCACCCTG	1	-
chr1	17222115	17222126	CTCCCGCCCCT	1	-
chr1	173329916	173329927	CTTCCACCCCC	1	-
chr1	173399210	173399221	GCTCCACCCTT	1	+
chr1	173831010	173831021	CCTCCACCTCC	1	+
chr1	173832017	173832028	CCCCCTCCCCC	1	-
chr1	173834071	173834082	GCCCCGCCTCA	1	-
chr1	174122882	174122893	CTCCCTCCTAC	1	-
chr1	17448139	17448150	GCTCCTCCCTC	1	-
chr1	17448162	17448173	CCTCCACCCCA	1	-
chr1	174923332	174923343	CTTCCTCCTCC	1	+
chr1	174933845	174933856	ACTCCTCCCTC	1	-
chr1	175307781	175307792	GTCCCTCCCCA	1	-
chr1	17682771	17682782	CTCCCACCCTC	1	+
chr1	17761323	17761334	GCCCCGCCTCC	1	-
chr1	17761367	17761378	TGCCCGCCTCC	1	-
chr1	17814551	17814562	TCCCCACCCAG	1	-
chr1	178569020	178569031	TCTCCTCCCCA	1	-
chr1	180541573	180541584	TCCCCACCTAC	1	+
chr1	180980980	180980991	GCTCCTCCCAA	1	-
chr1	180998507	180998518	GTCCCTCCCAC	1	-
chr1	181096166	181096177	GTCCCGCCCCT	1	+
chr1	181129168	181129179	GCCCCACCCAT	1	-
chr1	181771219	181771230	GCCCTGCCCCT	1	-
chr1	182113642	182113653	CTTCCTCCTCC	1	-
chr1	182399779	182399790	TTCCCACCCAC	1	-
chr1	182580697	182580708	GCCCCTCCCAT	1	-
chr1	182580751	182580762	CCTCCTCCTCC	1	+
chr1	182654745	182654756	TTCCCTCCCTC	1	-
chr1	182654765	182654776	TGCCCTCCCTC	1	-
chr1	182775533	182775544	CCCCCTCCCTT	1	+
chr1	183188171	183188182	GCTCCACCTCC	1	-
chr1	183562370	183562381	TTCCCTCCCCT	1	+
chr1	183562688	183562699	CCTCCGCCCAT	1	+
chr1	183782323	183782334	GCCCCGCCTAC	1	-
chr1	183885662	183885673	TCTCCTCCCCT	1	+
chr1	184615938	184615949	TCCCCGCCCAG	1	-
chr1	184654397	184654408	GCTCCTCCTAC	1	-
chr1	184874387	184874398	TTCCCACCTCT	1	-
chr1	186152498	186152509	ACCCCACCCAT	1	+
chr1	18665814	18665825	TTCCCTCCCCT	1	+
chr1	192446315	192446326	GGCCCTCCCAC	1	+
chr1	192487023	192487034	CCTCCTCCCAC	1	+
chr1	19582556	19582567	CTTCCTCCCCC	1	-
chr1	198131728	198131739	TTCCCACCCCT	1	-
chr1	198145133	198145144	TTCCCTCCCCT	1	-
chr1	198758016	198758027	TGCCCTCCCTC	1	-
chr1	199653932	199653943	CTTCCTCCCCT	1	-
chr1	201077915	201077926	CCTCCTCCCTC	1	+
chr1	201435045	201435056	CCCCCTCCCTG	1	-
chr1	201435835	201435846	GCCCCTCCCCT	1	+
chr1	202060292	202060303	TTCCCTCCCCT	1	+
chr1	202501237	202501248	GTTCCTCCCCA	1	+
chr1	202594676	202594687	CCTCCTCCCCA	1	+
chr1	202598463	202598474	CCCCCTCCTCC	1	+
chr1	202825997	202826008	GCCCTGCCCCC	1	+
chr1	203243783	203243794	GCCCCTCCCAC	1	+
chr1	203277553	203277564	TCCCCTCCCCC	1	+
chr1	203293206	203293217	TGCCCTCCCCG	1	-
chr1	203293232	203293243	CCTCCACCCCT	1	+
chr1	203320582	203320593	GGCCCTCCCCA	1	-
chr1	203662494	203662505	GCCCCGCCTTG	1	+
chr1	204417892	204417903	GCTCCTCCTCT	1	+
chr1	204419717	204419728	CCCCCACCCCC	1	+
chr1	204419754	204419765	ACCCCTCCTCT	1	-
chr1	20548944	20548955	CTCCCTCCCCA	1	-
chr1	205557998	205558009	TGCCCTCCTCT	1	-
chr1	205741959	205741970	CTCCCACCCCC	1	-
chr1	206299480	206299491	TGCCCACCTCC	1	+
chr1	206864019	206864030	GCCCCTCCCCT	1	-
chr1	206870433	206870444	TCTCCTCCTTC	1	+
chr1	206870457	206870468	GCCCCTCCTAT	1	+
chr1	20705245	20705256	TCTCCACCCCA	1	+
chr1	207178563	207178574	TCTCCTCCCCA	1	-
chr1	207596978	207596989	GCCCCGCCCCC	1	-
chr1	208038574	208038585	GTCCCTCCCAC	1	+
chr1	208381159	208381170	TTCCCACCCAC	1	-
chr1	208381194	208381205	ACCCCTCCTTC	1	-
chr1	209237148	209237159	GTTCCTCCCAC	1	+
chr1	209618739	209618750	TTCCCTCCCCA	1	-
chr1	20980144	20980155	GCCCCACCCAA	1	-
chr1	20982742	20982753	TCCCCTCCCTG	1	-
chr1	209848646	209848657	CTTCCTCCCCC	1	+
chr1	209989499	209989510	TCCCCACCCAG	1	+
chr1	210022853	210022864	CCCCCACCCCT	1	-
chr1	210073537	210073548	CTCCCTCCTCC	1	-
chr1	211690537	211690548	TCTCCTCCCCC	1	-
chr1	211749868	211749879	CCTCCTCCTCT	1	+
chr1	211749902	211749913	ACTCCACCCCC	1	-
chr1	212469054	212469065	TCCCCACCCAT	1	-
chr1	212585937	212585948	TGCCCTCCCCT	1	-
chr1	213005284	213005295	CCCCCACCCTG	1	+
chr1	213131645	213131656	GCCCTGCCCCC	1	+
chr1	213706632	213706643	GCTCCTCCCTC	1	-
chr1	213760624	213760635	TCCCCACCCTT	1	-
chr1	213946084	213946095	GCCCTGCCTCC	1	-
chr1	214499981	214499992	CCCCCACCTCC	1	-
chr1	21659514	21659525	GTCCCTCCCAG	1	-
chr1	21665307	21665318	CTCCCACCTCC	1	-
chr1	21665396	21665407	GGCCCACCCTC	1	+
chr1	21665438	21665449	CCTCCTCCCAC	1	-
chr1	21666194	21666205	GGCCCACCTCC	1	+
chr1	217221806	217221817	GCCCTGCCTCC	1	-
chr1	217655914	217655925	TCTCCTCCCAC	1	-
chr1	218433240	218433251	ACCCCACCCCC	1	-
chr1	218550854	218550865	ATCCCTCCCCA	1	+
chr1	218550868	218550879	GCTCCACCCCC	1	+
chr1	219262369	219262380	ACCCCTCCCCC	1	+
chr1	219363499	219363510	CCCCCGCCCAC	1	+
chr1	219755896	219755907	ATCCCTCCCCC	1	+
chr1	219755917	219755928	TCTCCACCCCC	1	+
chr1	220396515	220396526	GTCCCACCTAC	1	-
chr1	220660934	220660945	GTTCCACCCTC	1	+
chr1	22091289	22091300	TCCCCTCCCAG	1	+
chr1	220946492	220946503	GCCCCACCCAG	1	+
chr1	221715238	221715249	TTCCCACCTCT	1	-
chr1	221910300	221910311	GCCCCGCCCCA	1	+
chr1	221911576	221911587	GCTCCTCCCAA	1	-
chr1	221913962	221913973	TCTCCTCCCCT	1	+
chr1	221982688	221982699	GCCCCTCCCTC	1	-
chr1	222971581	222971592	ACTCCTCCCCC	1	-
chr1	224974588	224974599	TCCCCTCCTCC	1	+
chr1	224989979	224989990	CCCCCTCCCTT	1	+
chr1	225069518	225069529	GTCCCTCCCAC	1	+
chr1	225117470	225117481	GGCCCGCCCAC	1	-
chr1	225535161	225535172	GTTCCTCCCTC	1	+
chr1	225613185	225613196	GCTCCTCCCCA	1	-
chr1	22589262	22589273	GCCCCACCCAG	1	-
chr1	226033634	226033645	ATCCCGCCCCT	1	+
chr1	226185754	226185765	CCTCCGCCTCG	1	-
chr1	226369956	226369967	GCTCCTCCCTT	1	+
chr1	226539624	226539635	GCCCCTCCCAC	1	-
chr1	226925217	226925228	CCTCCTCCTCC	1	+
chr1	228275738	228275749	CTCCCACCCTC	1	-
chr1	228356533	228356544	GTCCCGCCCCA	1	-
chr1	228782629	228782640	CTCCCTCCCTC	1	-
chr1	228969769	228969780	GCTCCTCCCAG	1	-
chr1	229126279	229126290	GGCCCTCCCCT	1	-
chr1	229501531	229501542	GCACCTCCCCC	1	+
chr1	229650598	229650609	ACTCCTCCCCC	1	+
chr1	229755553	229755564	GTCCCTCCCAC	1	+
chr1	230207266	230207277	GCCCTGCCCCT	1	+
chr1	230211536	230211547	CTTCCGCCCTC	1	-
chr1	230216663	230216674	TCCCCGCCTTC	1	-
chr1	230262850	230262861	CCCCCTCCCAT	1	+
chr1	230398830	230398841	GCCCCACCTCC	1	-
chr1	231172259	231172270	TCCCCTCCCCA	1	-
chr1	231299695	231299706	GGCCCTCCTCC	1	-
chr1	232977534	232977545	GCTCCTCCCAT	1	-
chr1	232977553	232977564	CCCCCGCCCCT	1	-
chr1	23408074	23408085	GCCCCACCTAC	1	-
chr1	234261207	234261218	ACTCCTCCCCC	1	+
chr1	234299562	234299573	TGCCCTCCTCC	1	+
chr1	234324288	234324299	GCCCCTCCCAA	1	+
chr1	234458901	234458912	GCTCCTCCTTC	1	-
chr1	234611050	234611061	GCCCCTCCCAC	1	+
chr1	234730512	234730523	GCACCTCCCCC	1	-
chr1	234741739	234741750	CCTCCACCCAC	1	+
chr1	23475831	23475842	GCTCCACCCTT	1	+
chr1	234917056	234917067	TCTCCTCCTTC	1	-
chr1	235089480	235089491	TGCCCTCCCTC	1	-
chr1	235107460	235107471	ATCCCTCCCCC	1	-
chr1	235142268	235142279	TCCCCACCCTC	1	-
chr1	235146570	235146581	AGCCCGCCTCC	1	+
chr1	235159397	235159408	CTTCCTCCCCG	1	+
chr1	235186875	235186886	CTCCCACCCTC	1	-
chr1	236165092	236165103	ACTCCTCCTCT	1	+
chr1	236227172	236227183	AGCCCTCCCCC	1	-
chr1	236318242	236318253	GCCCTGCCCCT	1	-
chr1	236541558	236541569	TCCCCTCCCTC	1	+
chr1	236615451	236615462	TCCCCGCCCCT	1	+
chr1	236693994	236694005	CCTCCTCCCTT	1	+
chr1	23920286	23920297	CTCCCTCCCTC	1	+
chr1	240115045	240115056	GCCCCACCTCA	1	+
chr1	24021402	24021413	TCTCCTCCCCC	1	+
chr1	240637519	240637530	TTCCCTCCCAC	1	-
chr1	241251582	241251593	GTCCCTCCCTG	1	-
chr1	241817459	241817470	TCTCCTCCCCT	1	+
chr1	242181068	242181079	CCCCCGCCCTC	1	+
chr1	24240010	24240021	GCCCCACCCTG	1	-
chr1	24281852	24281863	ACCCCTCCCCA	1	-
chr1	243410337	243410348	CCCCCACCCTC	1	+
chr1	24445015	24445026	TCCCCACCCAC	1	-
chr1	244517250	244517261	TCCCCACCCAC	1	+
chr1	244997117	244997128	CCCCCTCCTTC	1	+
chr1	245121025	245121036	GTCCCTCCCCC	1	+
chr1	245331598	245331609	GTCCCTCCCCT	1	-
chr1	246772376	246772387	CTCCCTCCCAC	1	-
chr1	247506273	247506284	CCCCCTCCCAC	1	+
chr1	247524540	247524551	GCTCCTCCCAT	1	-
chr1	247598859	247598870	TCTCCGCCCTC	1	-
chr1	247601611	247601622	CCCCCTCCCTG	1	+
chr1	249073806	249073817	GCCCCACCTCT	1	+
chr1	249105582	249105593	GCCCTGCCCCC	1	-
chr1	24911014	24911025	TCCCCACCCTG	1	-
chr1	25078995	25079006	TTTCCACCCCC	1	-
chr1	25217580	25217591	TCCCCACCTCT	1	+
chr1	25353781	25353792	CTCCCACCTCC	1	-
chr1	25355327	25355338	ACCCCACCTCC	1	+
chr1	25799278	25799289	ACCCCTCCCTG	1	+
chr1	26196915	26196926	GCCCCACCCTC	1	-
chr1	26196946	26196957	TCTCCTCCCCA	1	+
chr1	26860598	26860609	TCCCCACCCTC	1	+
chr1	27025886	27025897	TCCCCTCCCAA	1	+
chr1	27158464	27158475	GTCCCTCCCCC	1	-
chr1	27185471	27185482	TCCCCACCCTC	1	-
chr1	27363170	27363181	TCCCCACCCCT	1	-
chr1	27477025	27477036	TCCCCACCCCA	1	-
chr1	27477109	27477120	GCCCCTCCCCA	1	+
chr1	27653960	27653971	CCTCCGCCTCC	1	+
chr1	27723845	27723856	GCCCCACCTCC	1	-
chr1	27754815	27754826	CCCCCACCCCT	1	-
chr1	28203165	28203176	GGTCCGCCTCC	1	+
chr1	28203329	28203340	CTCCCTCCCCT	1	+
chr1	28203385	28203396	TCCCCACCCTT	1	-
chr1	28431832	28431843	TCTCCACCCTC	1	+
chr1	28571874	28571885	CCTCCACCTCC	1	-
chr1	28764604	28764615	TCTCCTCCCCT	1	+
chr1	28905236	28905247	CCCCCACCCAG	1	+
chr1	29832507	29832518	TCCCCTCCCCG	1	+
chr1	30349951	30349962	GCCCCGCCCTC	1	+
chr1	30758959	30758970	TTCCCTCCCCA	1	+
chr1	31009250	31009261	GCCCCACCTCA	1	-
chr1	31009279	31009290	GTCCCTCCCAC	1	+
chr1	31899323	31899334	GCCCCACCCTG	1	-
chr1	31989556	31989567	GCCCCACCCCG	1	+
chr1	32330805	32330816	CCCCCACCCCA	1	-
chr1	32395866	32395877	GTTCCGCCCCC	1	-
chr1	32443430	32443441	TTCCCTCCCTC	1	-
chr1	32532337	32532348	TCCCCTCCCTG	1	-
chr1	32542071	32542082	TTTCCTCCCCT	1	-
chr1	32593217	32593228	CCTCCACCCAC	1	-
chr1	32797561	32797572	GTTCCTCCCTC	1	+
chr1	32811052	32811063	ATTCCTCCCCT	1	-
chr1	33085560	33085571	CCTCCACCTCC	1	+
chr1	33161256	33161267	TCTCCGCCCTT	1	+
chr1	33288293	33288304	TCTCCTCCTCT	1	+
chr1	33405536	33405547	ATCCCGCCCCC	1	-
chr1	33656435	33656446	GTCCCTCCTTC	1	-
chr1	33698486	33698497	CCTCCACCTCT	1	-
chr1	35253763	35253774	TCCCCTCCTCC	1	-
chr1	3728146	3728157	CCTCCTCCCAC	1	+
chr1	37643001	37643012	GTTCCTCCCTC	1	-
chr1	37727636	37727647	TCTCCACCTCC	1	-
chr1	37817915	37817926	CTCCCACCTCC	1	+
chr1	37946822	37946833	CTCCCACCCCA	1	+
chr1	38022502	38022513	CTCCCGCCCCC	1	-
chr1	38243017	38243028	TCCCCACCCAC	1	+
chr1	38285752	38285763	AGCCCGCCTCC	1	-
chr1	38358500	38358511	GCTCCACCCTT	1	-
chr1	38388706	38388717	TGCCCTCCCCG	1	-
chr1	38400312	38400323	GTCCCTCCCTG	1	+
chr1	38475210	38475221	GGCCCTCCTTC	1	+
chr1	39004672	39004683	GCCCCACCCTG	1	-
chr1	39463699	39463710	CCCCCTCCCCC	1	-
chr1	39733988	39733999	TCCCCTCCCCT	1	+
chr1	40431045	40431056	CGCCCTCCTCC	1	-
chr1	41178873	41178884	ACCCCACCCCT	1	-
chr1	4119361	4119372	GCCCCACCCTT	1	+
chr1	41341569	41341580	TTTCCTCCTCC	1	+
chr1	41381855	41381866	CTCCCACCCCC	1	+
chr1	41795160	41795171	CTCCCTCCCCA	1	-
chr1	41797060	41797071	GCTCCTCCCCC	1	-
chr1	41797121	41797132	CCCCCACCTTC	1	+
chr1	41810204	41810215	CTTCCTCCCTC	1	+
chr1	42185016	42185027	GCTCCACCTCC	1	-
chr1	42272579	42272590	GCCCCACCCAC	1	+
chr1	42315792	42315803	CCTCCACCCCA	1	-
chr1	42363967	42363978	GGCCCTCCCTT	1	-
chr1	101185243	101185254	CCTCCGCCTCT	1	+
chr1	101360402	101360413	GCCCCTCCCTT	1	+
chr1	101593967	101593978	TTCCCACCCCA	1	-
chr1	101702525	101702536	TCCCCTCCCTC	1	-
chr1	10250019	10250030	ACCCCACCTCT	1	+
chr1	10276714	10276725	CTCCCTCCCCA	1	+
chr1	10828780	10828791	GCTCCTCCCAG	1	+
chr1	108586546	108586557	CCTCCTCCTCT	1	+
chr1	109742259	109742270	TCCCCACCCTC	1	-
chr1	110164882	110164893	GCCCCACCCAG	1	-
chr1	110166283	110166294	TCCCCTCCTTT	1	+
chr1	110546815	110546826	CTCCCGCCTCT	1	-
chr1	110546862	110546873	TGCCCTCCCTC	1	+
chr1	11105880	11105891	GCCCCGCCCCC	1	-
chr1	112145144	112145155	GTCCCACCCCA	1	-
chr1	112545225	112545236	TTCCCACCCCC	1	+
chr1	113448135	113448146	TCCCCTCCTCT	1	-
chr1	113448222	113448233	GCCCCTCCTTC	1	-
chr1	11379221	11379232	AGCCCGCCCTC	1	+
chr1	11424442	11424453	ACCCCTCCTCT	1	-
chr1	114300778	114300789	GCTCCGCCTCC	1	-
chr1	114483223	114483234	CCTCCTCCTCC	1	+
chr1	114671965	114671976	TCCCCGCCCAT	1	+
chr1	114708068	114708079	TCTCCTCCTCC	1	+
chr1	115299017	115299028	GCCCCTCCTTA	1	+
chr1	115605396	115605407	CCCCCACCCTC	1	-
chr1	115818040	115818051	CCCCCTCCTCA	1	+
chr1	116190293	116190304	GCTCCACCTAC	1	-
chr1	116549543	116549554	CTCCCTCCCTC	1	+
chr1	116653968	116653979	GCCCCACCCAC	1	-
chr1	116697007	116697018	TCTCCTCCTCT	1	+
chr1	117112580	117112591	ACCCCTCCCCC	1	+
chr1	117220341	117220352	ATCCCTCCTCC	1	+
chr1	117223529	117223540	CTCCCTCCCTC	1	-
chr1	117444775	117444786	GGCCCGCCTCA	1	+
chr1	11832724	11832735	AGCCCGCCCCA	1	+
chr1	118679242	118679253	GGCCCGCCCTG	1	-
chr1	120189545	120189556	CCTCCTCCCTC	1	-
chr1	120510861	120510872	GCCCCACCCTG	1	-
chr1	12123307	12123318	GGCCCGCCCCG	1	-
chr1	12127260	12127271	CCCCCGCCCCG	1	-
chr1	12205100	12205111	GCTCCTCCCAG	1	-
chr1	12205156	12205167	CCTCCACCCCA	1	+
chr1	12348091	12348102	TCTCCGCCCTG	1	+
chr1	12348380	12348391	CCTCCACCCCC	1	-
chr1	13897134	13897145	GCTCCACCCCC	1	+
chr1	14121574	14121585	CCCCCTCCCTG	1	+
chr1	14440515	14440526	TGCCCTCCCCT	1	-
chr1	145474517	145474528	ACTCCGCCTCC	1	-
chr1	146968127	146968138	TTCCCACCTCC	1	-
chr1	148193256	148193267	CGCCCGCCCCG	1	+
chr1	14927947	14927958	CTCCCGCCCCC	1	-
chr1	149379639	149379650	ACCCCGCCCCG	1	+
chr1	150239937	150239948	ACCCCTCCCCA	1	+
chr1	150245075	150245086	TCCCCGCCTAC	1	-
chr1	15068144	15068155	CTCCCTCCCTC	1	-
chr1	151028134	151028145	TCCCCACCCCC	1	-
chr1	151028511	151028522	CCCCCTCCCCC	1	+
chr1	15163155	15163166	CTCCCACCTCC	1	+
chr1	15163208	15163219	TTCCCTCCCCA	1	-
chr1	151826227	151826238	GCCCCACCCAG	1	+
chr1	151826242	151826253	GTCCCTCCCCA	1	-
chr1	151965629	151965640	CTCCCTCCCTC	1	+
chr1	151966851	151966862	TTCCCGCCCCA	1	+
chr1	152008818	152008829	GTTCCTCCCAC	1	+
chr1	152009242	152009253	TTCCCTCCCAC	1	+
chr1	152083624	152083635	GCTCCTCCTCA	1	+
chr1	152467706	152467717	GCTCCACCTCT	1	-
chr1	153261205	153261216	GCCCTGCCTCC	1	+
chr1	153316341	153316352	CTCCCACCCCT	1	-
chr1	153316477	153316488	CCACCGCCCCC	1	-
chr1	153701893	153701904	GCTCCACCTTC	1	-
chr1	153814947	153814958	TCTCCTCCTTC	1	+
chr1	154152140	154152151	CCTCCGCCTCC	1	+
chr1	154482250	154482261	TTTCCTCCCCC	1	+
chr1	154482381	154482392	CCCCCTCCCCA	1	+
chr1	154524202	154524213	TCCCCGCCCAG	1	+
chr1	154659433	154659444	ACCCCTCCCCA	1	+
chr1	154701631	154701642	CTTCCTCCCTC	1	-
chr1	154738562	154738573	CCCCCTCCCCA	1	+
chr1	154765420	154765431	TCCCCACCCTT	1	+
chr1	154830601	154830612	TGCCCTCCCAC	1	+
chr1	154851101	154851112	GCTCTGCCCCC	1	-
chr1	154912887	154912898	CCCCCACCCTC	1	-
chr1	154912918	154912929	ACCCCTCCCAT	1	+
chr1	15587788	15587799	ATCCCACCCTC	1	-
chr1	155911283	155911294	GCCCCACCTAC	1	+
chr1	155911338	155911349	ACCCCTCCCTC	1	+
chr1	155914602	155914613	TTCCCACCCCA	1	+
chr1	156463615	156463626	GCCCCACCCCT	1	+
chr1	156463660	156463671	TCCCCTCCTTC	1	+
chr1	156463676	156463687	TCCCCACCCCC	1	+
chr1	156466065	156466076	TGCCCTCCCCG	1	-
chr1	156468921	156468932	TCCCCTCCTAT	1	+
chr1	156933675	156933686	GTCCCACCCCA	1	-
chr1	157106097	157106108	CCTCCACCTCC	1	+
chr1	157125952	157125963	CTCCCTCCCCA	1	-
chr1	157143815	157143826	GCTCCACCCCC	1	-
chr1	157146833	157146844	TCTCCACCTCC	1	-
chr1	157147646	157147657	TTCCCTCCCAC	1	-
chr1	157459278	157459289	CTCCCTCCCTT	1	+
chr1	157803135	157803146	CTCCCTCCTTC	1	-
chr1	157939706	157939717	TTTCCTCCCCT	1	+
chr1	158016155	158016166	CTTCCACCCCC	1	-
chr1	158083345	158083356	CTTCCTCCCCG	1	+
chr1	158256782	158256793	TCTCCTCCTCC	1	+
chr1	158979664	158979675	ACTCCTCCCAC	1	-
chr1	160132285	160132296	CCCCCTCCCTG	1	-
chr1	160180649	160180660	CCCCCACCTTT	1	-
chr1	160180673	160180684	CCCCCACCTCG	1	+
chr1	160400861	160400872	CCCCCTCCCCT	1	+
chr1	160635727	160635738	TCCCCTCCCAC	1	-
chr1	160677268	160677279	GTCCCTCCTCC	1	-
chr1	160737600	160737611	GTTCCTCCCCT	1	+
chr1	160737633	160737644	GCTCCTCCTCT	1	+
chr1	167417198	167417209	CCCCCACCCAT	1	-
chr1	167601753	167601764	CCTCCACCCCC	1	-
chr1	167601783	167601794	GGCCCTCCCTT	1	+
chr1	167618341	167618352	GCCCCTCCCCA	1	-
chr1	16777539	16777550	GCCCCTCCCAG	1	+
chr1	16801651	16801662	GCCCCTCCCAG	1	+
chr1	16841129	16841140	CTCCCGCCCCT	1	+
chr1	169013700	169013711	ACTCCTCCTCT	1	+
chr1	169563715	169563726	ACCCCTCCTCT	1	-
chr1	170183762	170183773	ATCCCTCCCCT	1	-
chr1	17099267	17099278	CCCCCTCCCCC	1	-
chr1	17230420	17230431	TTCCCTCCCCT	1	+
chr1	172359645	172359656	ATCCCTCCCCT	1	+
chr1	172360478	172360489	ACCCCTCCCCC	1	-
chr1	17448092	17448103	CCCCCACCTCC	1	-
chr1	175149194	175149205	ACCCCACCCCC	1	+
chr1	175343065	175343076	TTCCCGCCCCT	1	+
chr1	1765597	1765608	GCCCTTCCCCC	1	-
chr1	1765653	1765664	ACCCCTCCCTG	1	-
chr1	177225442	177225453	TCCCCTCCTCA	1	-
chr1	178550756	178550767	GCTCCTCCCTC	1	+
chr1	178903244	178903255	GCTCCTCCTTC	1	+
chr1	179837004	179837015	TTCCCTCCTCT	1	+
chr1	179846581	179846592	CTCCCGCCTCA	1	-
chr1	179924368	179924379	GCCCCGCCTCT	1	-
chr1	180541599	180541610	GCTCCTCCTCC	1	+
chr1	181058910	181058921	CTCCCTCCTCT	1	-
chr1	181102961	181102972	CGCCCACCTCC	1	+
chr1	181294531	181294542	ACCCCTCCCAT	1	-
chr1	18250117	18250128	GCTCCTCCCTG	1	+
chr1	182584086	182584097	TCTCCACCCCC	1	+
chr1	183275614	183275625	GCCCCTCCCTC	1	+
chr1	183439422	183439433	GCCCCGCCCCG	1	-
chr1	183558183	183558194	CCCCCACCTCT	1	-
chr1	183774203	183774214	ACTCCTCCCCA	1	-
chr1	184130486	184130497	CCTCCTCCTCC	1	-
chr1	184837202	184837213	GCCCCTCCCTG	1	-
chr1	18605631	18605642	GCCCCACCTCC	1	+
chr1	186798071	186798082	GCCCCTCCTAC	1	+
chr1	19064935	19064946	TCCCCTCCCCT	1	-
chr1	19280467	19280478	ATCCCTCCCCA	1	+
chr1	19381899	19381910	TCCCCGCCCAG	1	+
chr1	19586776	19586787	CTCCCGCCCAC	1	+
chr1	197880735	197880746	GTCCCTCCTTC	1	-
chr1	197880754	197880765	TCCCCGCCTTC	1	-
chr1	19794993	19795004	ACTCCACCCCC	1	-
chr1	19809886	19809897	ACTCCACCTCC	1	+
chr1	200223886	200223897	GCTCCTCCCAT	1	+
chr1	200349968	200349979	CCCCCACCTCT	1	-
chr1	200530836	200530847	TCTCCACCCTC	1	+
chr1	200858946	200858957	TCTCCACCCAC	1	-
chr1	200863976	200863987	GCTCCTCCCCT	1	+
chr1	201028263	201028274	GTCCCACCCAC	1	+
chr1	201233297	201233308	CCTCCACCTCC	1	+
chr1	201270241	201270252	GCTCCTCCCTG	1	-
chr1	201420358	201420369	CCCCCTCCTTT	1	-
chr1	201515527	201515538	TCCCCTCCCCC	1	-
chr1	202054369	202054380	GGTCCTCCTCC	1	+
chr1	203136771	203136782	CCCCCACCTCC	1	+
chr1	203184176	203184187	TCCCCACCCCA	1	-
chr1	203184248	203184259	TCCCCACCCAT	1	-
chr1	203598020	203598031	GCCCCTCCCAG	1	-
chr1	203619775	203619786	CGCCCGCCCTC	1	-
chr1	203723906	203723917	CCCCCACCCAC	1	-
chr1	20385180	20385191	ACCCCTCCTAC	1	-
chr1	204040849	204040860	CCACCTCCCCC	1	+
chr1	204224426	204224437	CTCCCTCCTCT	1	+
chr1	204282985	204282996	CTCCCTCCCCC	1	+
chr1	204351540	204351551	GCCCCACCTTT	1	+
chr1	20435894	20435905	GTTCCACCTCC	1	-
chr1	204485796	204485807	TCCCCTCCCCC	1	-
chr1	204485843	204485854	ACCCCACCTCC	1	-
chr1	204486295	204486306	CCCCCGCCCAC	1	-
chr1	20451094	20451105	CCCCCACCCCA	1	-
chr1	205202254	205202265	TCCCCACCTCT	1	+
chr1	205263956	205263967	CCCCCTCCCTG	1	-
chr1	205442178	205442189	TCCCCACCCTC	1	+
chr1	205634536	205634547	TCTCCTCCCTT	1	-
chr1	20582195	20582206	CTCCCACCCCA	1	-
chr1	206138100	206138111	ACCCCTCCTCT	1	-
chr1	206223596	206223607	ACTCCTCCCAC	1	-
chr1	206637922	206637933	CTCCCTCCCCA	1	+
chr1	206654783	206654794	CCTCCACCTCC	1	-
chr1	206654799	206654810	CTTCCTCCTCC	1	-
chr1	206732212	206732223	GCCCCACCTAC	1	-
chr1	206757107	206757118	TGCCCTCCCCT	1	-
chr1	206757155	206757166	TCCCCTCCCTA	1	-
chr1	206832007	206832018	GCCCCGCCTCC	1	+
chr1	206845546	206845557	CTCCCTCCCCC	1	+
chr1	206861171	206861182	TCTCCTCCCCT	1	-
chr1	206943911	206943922	TCCCCGCCCAG	1	+
chr1	207585442	207585453	GGCCCTCCCCC	1	-
chr1	207627651	207627662	GGCCCGCCTCT	1	+
chr1	207991228	207991239	CTCCCACCCCC	1	+
chr1	208363285	208363296	TCTCCACCCTC	1	+
chr1	208363341	208363352	CCCCCACCCCA	1	-
chr1	210406903	210406914	CCTCCGCCCCC	1	+
chr1	210466052	210466063	GTCCCTCCCAC	1	+
chr1	210506375	210506386	GGCCCGCCCAT	1	-
chr1	210516569	210516580	CCTCCTCCTCC	1	+
chr1	211123499	211123510	TGCCCTCCCCT	1	-
chr1	212107884	212107895	CTCCCTCCCAT	1	+
chr1	212845260	212845271	TCACCTCCCCC	1	-
chr1	213141924	213141935	GCCCCTCCCCA	1	+
chr1	216774343	216774354	GTTCCTCCCCG	1	+
chr1	217507564	217507575	GTCCCTCCTTT	1	-
chr1	21815487	21815498	GTTCCTCCCCA	1	-
chr1	218518656	218518667	TCCCCTCCCCG	1	+
chr1	219635615	219635626	GCTCCTCCCAC	1	-
chr1	22089957	22089968	ACCCCGCCCCC	1	-
chr1	220921539	220921550	TCCCCGCCCCT	1	-
chr1	220921551	220921562	TCTCCTCCCTC	1	-
chr1	220944180	220944191	GTTCCACCCAC	1	-
chr1	220974311	220974322	GCCCCACCCTT	1	+
chr1	22138610	22138621	GGTCCTCCTCC	1	+
chr1	221928320	221928331	CTCCCTCCCTT	1	-
chr1	221934842	221934853	TCTCCACCCAC	1	-
chr1	221966900	221966911	CTCCCTCCCTC	1	-
chr1	22282312	22282323	GCCCCACCTCT	1	+
chr1	22282418	22282429	TTCCCTCCCAT	1	+
chr1	223297246	223297257	TTTCCTCCCTC	1	-
chr1	223656198	223656209	ACCCCACCCCA	1	-
chr1	22416413	22416424	TCTCCTCCCCT	1	+
chr1	224393333	224393344	GCCCCCCCCCC	1	+
chr1	224620470	224620481	CGTCCTCCCCC	1	+
chr1	224620543	224620554	CTTCCACCCCC	1	+
chr1	224828946	224828957	TCCCCTCCCCG	1	-
chr1	22512974	22512985	CTCCCGCCTCA	1	+
chr1	226065576	226065587	GTCCCTCCTTT	1	-
chr1	226295567	226295578	ATCCCACCCCT	1	+
chr1	226295692	226295703	TCCCCACCCCG	1	+
chr1	226373186	226373197	GTCCCTCCCTG	1	+
chr1	226403301	226403312	GTCCCTCCCTG	1	-
chr1	226714652	226714663	GTCCCGCCCTC	1	-
chr1	226879242	226879253	TCCCCTCCCCT	1	+
chr1	226912386	226912397	TCCCCTCCCCC	1	+
chr1	22745809	22745820	GTTCCTCCCCA	1	-
chr1	227506371	227506382	ACCCCTCCCCT	1	-
chr1	227919325	227919336	AGCCCGCCCAC	1	+
chr1	228097781	228097792	CCACCGCCCCC	1	-
chr1	228139993	228140004	TCCCCACCCCT	1	-
chr1	228276802	228276813	CCCCCTCCCAA	1	-
chr1	228287331	228287342	CCCCCACCTCT	1	+
chr1	228602302	228602313	CCTCCTCCCCG	1	+
chr1	228633664	228633675	GCTCCTCCCCC	1	-
chr1	229615996	229616007	TCTCCTCCCAC	1	-
chr1	230261892	230261903	CCCCTGCCCCC	1	-
chr1	230830066	230830077	CCCCCGCCTAG	1	+
chr1	230889884	230889895	GCCCCGCCCCT	1	-
chr1	230889903	230889914	GCACCGCCCTC	1	+
chr1	23188798	23188809	GGCCCGCCTTT	1	+
chr1	232763504	232763515	GCTCCACCCCC	1	+
chr1	233079738	233079749	TTTCCACCCCT	1	+
chr1	233079799	233079810	CCCCCTCCCCC	1	+
chr1	233654317	233654328	GCTCCTCCTTC	1	+
chr1	234807310	234807321	GCCCCTCCTTC	1	+
chr1	234904600	234904611	GCTCCTCCTCA	1	-
chr1	234945513	234945524	CCCCCTCCCCC	1	+
chr1	234953291	234953302	CCTCCACCCTC	1	-
chr1	23538692	23538703	GTCCCTCCCTA	1	-
chr1	23538786	23538797	ACCCCACCCCT	1	+
chr1	235586620	235586631	GCCCCTCCCAC	1	-
chr1	235586915	235586926	GCCCCTCCTCC	1	-
chr1	235815016	235815027	GCCCCACCCCC	1	-
chr1	236116489	236116500	TCCCCACCCCA	1	+
chr1	236615551	236615562	TGCCCTCCCTC	1	-
chr1	23763170	23763181	ACTCCGCCCCA	1	-
chr1	237963262	237963273	CCCCCGCCCCC	1	+
chr1	23889065	23889076	ACCCCGCCCCT	1	-
chr1	23918148	23918159	GCCCTTCCCCC	1	-
chr1	24120636	24120647	CCCCCACCCCT	1	-
chr1	24120748	24120759	CCCCCACCCTC	1	+
chr1	244978372	244978383	CCTCCGCCTCC	1	-
chr1	244997287	244997298	CCCCCGCCCAG	1	+
chr1	245541722	245541733	GCTCTGCCCCC	1	-
chr1	246280883	246280894	TTCCCTCCCAC	1	+
chr1	246691153	246691164	CCCCCACCCCC	1	+
chr1	246957834	246957845	TGCCCTCCCCA	1	+
chr1	247093557	247093568	CCCCCGCCTCA	1	+
chr1	24743523	24743534	GCCCCACCCAC	1	-
chr1	248020474	248020485	GCTCCTCCCCC	1	+
chr1	25070068	25070079	GCCCCACCCAC	1	+
chr1	2515006	2515017	CCCCCACCTCT	1	+
chr1	25199105	25199116	CCTCCTCCCCT	1	+
chr1	25283599	25283610	TTTCCGCCCAC	1	+
chr1	25762484	25762495	TCCCCTCCTCA	1	-
chr1	26551922	26551933	GCCCCGCCCCC	1	-
chr1	26607729	26607740	GTCCCTCCCCC	1	+
chr1	26646246	26646257	CGCCCACCTCC	1	-
chr1	26646261	26646272	TCCCCGCCCTC	1	-
chr1	26873518	26873529	CCCCCACCTCT	1	-
chr1	2692581	2692592	CCTCCACCCCC	1	+
chr1	27098075	27098086	GCCCCTCCCAT	1	-
chr1	27341947	27341958	TCCCCTCCCTG	1	-
chr1	27472058	27472069	CCTCCGCCTTC	1	+
chr1	27763222	27763233	GCCCCACCCTG	1	-
chr1	27960851	27960862	TCCCCGCCCTC	1	-
chr1	27960932	27960943	GGCCCGCCCTT	1	-
chr1	27961662	27961673	TGCCCGCCTCT	1	+
chr1	27961695	27961706	CTTCCTCCTCC	1	-
chr1	27961840	27961851	CTTCCTCCTCC	1	+
chr1	28288469	28288480	ACTCCGCCCCA	1	+
chr1	28498530	28498541	CCCCCACCCCC	1	-
chr1	28776631	28776642	CCTCCACCCCC	1	+
chr1	29683350	29683361	GCACCGCCCAC	1	-
chr1	29683362	29683373	GGCCCGCCTCT	1	-
chr1	30412213	30412224	CTCCCTCCTCC	1	-
chr1	30507709	30507720	ACCCCACCCCC	1	+
chr1	30584400	30584411	TCCCCTCCCCA	1	-
chr1	30584417	30584428	CCACCTCCCCC	1	-
chr1	31219097	31219108	GCTCCACCCCA	1	-
chr1	31219149	31219160	CCTCCACCCCC	1	+
chr1	31219204	31219215	GCCCCACCCAT	1	+
chr1	31229139	31229150	GTTCCTCCTCC	1	+
chr1	31230731	31230742	GCCCCGCCCCA	1	-
chr1	31230745	31230756	CCCCCTCCCCA	1	-
chr1	32400914	32400925	TCTCCTCCCAC	1	+
chr1	32401939	32401950	TTCCCGCCTCA	1	-
chr1	32528310	32528321	CTCCCACCCCA	1	-
chr1	33191021	33191032	CTCCCACCCCC	1	-
chr1	33603673	33603684	CCTCCACCTCC	1	-
chr1	33978447	33978458	TTTCCTCCCCC	1	+
chr1	34605797	34605808	CCCCTGCCCCC	1	-
chr1	3537727	3537738	CCTCCACCTCT	1	-
chr1	35443630	35443641	TTTCCTCCCCC	1	+
chr1	36148738	36148749	ACCCCACCTTC	1	+
chr1	36182958	36182969	GCCCCTCCCAT	1	+
chr1	36390633	36390644	CTTCCTCCCCC	1	-
chr1	36617631	36617642	CTCCCACCCCA	1	-
chr1	36617683	36617694	GCCCCTCCCAC	1	+
chr1	36792311	36792322	GCCCCGCCCTC	1	-
chr1	36866680	36866691	GCCCCGCCCCT	1	-
chr1	36866697	36866708	CCCCCGCCCCC	1	-
chr1	37642971	37642982	TTCCCTCCTCC	1	-
chr1	38022461	38022472	GCCCCGCCCCA	1	+
chr1	38022479	38022490	GCTCCGCCCAG	1	+
chr1	38148225	38148236	CCACCTCCCCC	1	+
chr1	38414792	38414803	GCCCCACCCTG	1	-
chr1	38414892	38414903	GTCCCACCTCT	1	-
chr1	38942939	38942950	TTCCCTCCCCT	1	+
chr1	38964948	38964959	TCTCCTCCCTT	1	-
chr1	39213108	39213119	TCTCCACCTCC	1	-
chr1	39670433	39670444	TCCCCTCCCCC	1	+
chr1	39864462	39864473	TCCCCACCCCA	1	+
chr1	40025370	40025381	GCCCCACCCCA	1	+
chr1	40158263	40158274	GCCCCGCCTCT	1	-
chr1	40158304	40158315	GCCCCGCCCAG	1	-
chr1	40201606	40201617	CCCCCTCCTCT	1	+
chr1	40201628	40201639	CTCCCGCCTCC	1	-
chr1	40311433	40311444	TCCCCACCCCA	1	-
chr1	4052025	4052036	TCCCCTCCCCA	1	-
chr1	4052057	4052068	TCCCCTCCCCA	1	-
chr1	4077004	4077015	ACCCCTCCCCT	1	-
chr1	40810455	40810466	CCCCCACCCTG	1	-
chr1	41343491	41343502	GCCCCGCCCCC	1	+
chr1	41414842	41414853	TCCCCACCCCT	1	-
chr1	42206872	42206883	TCCCCTCCTTT	1	-
chr1	43783910	43783921	TCCCCACCTCC	1	-
chr1	43785796	43785807	CCTCCACCCCC	1	+
chr1	43880405	43880416	GCCCCTCCTCA	1	-
chr1	44685613	44685624	TCCCCTCCCCC	1	-
chr1	44729441	44729452	GCCCCTCCCCT	1	+
chr1	45138069	45138080	TCCCCTCCCCA	1	+
chr1	45160766	45160777	CGCCCTCCCTC	1	+
chr1	45249952	45249963	CGCCCTCCTCC	1	+
chr1	45249985	45249996	CCCCCGCCCCC	1	-
chr1	45296793	45296804	ACCCCACCCTC	1	+
chr1	45859672	45859683	ACCCCACCCCA	1	+
chr1	46766610	46766621	CTTCCTCCCCT	1	+
chr1	46766684	46766695	CTCCCTCCCCT	1	-
chr1	47400360	47400371	CTTCCACCCCT	1	-
chr1	47912857	47912868	AGCCCTCCTCC	1	+
chr1	48397289	48397300	TGCCCTCCCCA	1	-
chr1	49215931	49215942	GCCCCTCCTAC	1	-
chr1	51982640	51982651	CCCCCACCCTG	1	-
chr1	52029924	52029935	ATCCCTCCTCT	1	+
chr1	52036110	52036121	CTTCCTCCTCC	1	+
chr1	52041951	52041962	GCCCCTCCCTC	1	-
chr1	52455214	52455225	CCTCCTCCCCA	1	+
chr1	52568229	52568240	TCCCCTCCCCA	1	+
chr1	53163849	53163860	GTCCCTCCCCG	1	+
chr1	53163928	53163939	ACTCCACCTCC	1	+
chr1	53790512	53790523	TCCCCACCTCA	1	+
chr1	54231556	54231567	GGTCCTCCTCC	1	+
chr1	54846404	54846415	GCCCCACCCCC	1	+
chr1	55017250	55017261	TGCCCACCTCC	1	-
chr1	5526411	5526422	CTCCCACCTCC	1	-
chr1	5697542	5697553	ACCCCTCCTCA	1	-
chr1	59820575	59820586	GCTCCTCCTTC	1	-
chr1	59820600	59820611	TTTCCTCCCCC	1	-
chr1	6040615	6040626	CTCCCGCCCCC	1	-
chr1	6091077	6091088	ACTCCACCTCC	1	+
chr1	63796006	63796017	CCCCCACCCCA	1	+
chr1	63796069	63796080	CTTCCGCCTCT	1	+
chr1	6451708	6451719	TTCCCACCCCT	1	-
chr1	6451818	6451829	TTTCCTCCTCC	1	+
chr1	6787780	6787791	TCCCCTCCCTT	1	-
chr1	68075521	68075532	GGCCCTCCCAC	1	+
chr1	6838734	6838745	GCCCCTCCCTC	1	+
chr1	75139425	75139436	TCTCCTCCCTT	1	-
chr1	76211269	76211280	GGCCCTCCCCC	1	-
chr1	773089	773100	TCCCCACCCTC	1	+
chr1	78005703	78005714	GCACCGCCCTC	1	+
chr1	78147509	78147520	CCTCCGCCTCC	1	-
chr1	7945711	7945722	GCCCCGCCTCA	1	-
chr1	7945751	7945762	GCCCCGCCCCT	1	-
chr1	8285208	8285219	TCTCCTCCCCA	1	-
chr1	8532799	8532810	TCCCCTCCCTA	1	-
chr1	8875087	8875098	TCCCCTCCCCC	1	+
chr1	889659	889670	GCTCCTCCTTC	1	+
chr1	8934166	8934177	ATCCCTCCCCT	1	+
chr1	8960189	8960200	GTTCCTCCCCT	1	+
chr1	8967751	8967762	TTCCCTCCTCT	1	+
chr1	90190477	90190488	TGCCCTCCCCA	1	+
chr1	90204748	90204759	CCCCCACCTCC	1	+
chr1	90204821	90204832	ATCCCACCCTC	1	+
chr1	91590743	91590754	GCCCCACCCAA	1	-
chr1	9190729	9190740	ACCCCACCTCT	1	-
chr1	92196998	92197009	TCCCCTCCCCC	1	+
chr1	92349053	92349064	TGCCCTCCCCT	1	+
chr1	94161258	94161269	GCCCCTCCTCT	1	+
chr1	94174809	94174820	TGCCCACCTCC	1	-
chr1	94174823	94174834	TCTCCTCCTCT	1	+
chr1	9449064	9449075	GCTCCACCCCG	1	-
chr1	9717873	9717884	TTCCCACCTCT	1	+
chr1	9718478	9718489	GCCCCACCCTC	1	-
chr10	100091768	100091779	TTCCCTCCTCT	1	+
chr10	100091854	100091865	TCTCCACCTCC	1	-
chr10	100124409	100124420	TCCCTGCCCCC	1	-
chr10	100234683	100234694	TCCCCTCCCCA	1	+
chr10	100995504	100995515	CTCCCGCCCCC	1	-
chr10	101300690	101300701	GCCCCGCCCCG	1	-
chr10	101754225	101754236	GCCCCGCCTAG	1	-
chr10	102108187	102108198	GCCCCTCCCAG	1	+
chr10	102745285	102745296	GTTCCACCCAC	1	-
chr10	103430619	103430630	TCCCCTCCCCA	1	-
chr10	103595852	103595863	CCCCCACCCCA	1	-
chr10	104222901	104222912	GTCCCGCCCTT	1	-
chr10	104408259	104408270	TCTCCTCCCCC	1	-
chr10	104629182	104629193	CGCCCGCCCAT	1	-
chr10	104629209	104629220	GCCCCGCCCAG	1	-
chr10	105236318	105236329	CCCCCTCCTTC	1	-
chr10	105560752	105560763	CTCCCGCCTCT	1	+
chr10	107557127	107557138	CCCCCACCCAT	1	+
chr10	111641118	111641129	CTCCCTCCCTT	1	+
chr10	111910696	111910707	GTTCCTCCCTC	1	-
chr10	112183564	112183575	CTCCCGCCCCG	1	+
chr10	112220291	112220302	CCCCCTCCTCA	1	+
chr10	112289866	112289877	CTCCCACCCCC	1	+
chr10	112460829	112460840	TCCCCTCCCAG	1	-
chr10	112631517	112631528	GCCCCTCCCCA	1	+
chr10	112632038	112632049	GGCCCGCCCCC	1	+
chr10	112632653	112632664	CCCCCTCCCCC	1	+
chr10	11284769	11284780	CTCCCACCTCT	1	-
chr10	11284802	11284813	GTCCCACCTCC	1	-
chr10	11285080	11285091	GCTCCACCTTC	1	+
chr10	116164297	116164308	GCCCCTCCCCG	1	+
chr10	116670969	116670980	CCTCCACCCCA	1	-
chr10	118369324	118369335	CCTCCTCCCCC	1	+
chr10	118369380	118369391	GCTCCTCCCAG	1	-
chr10	118525599	118525610	TCTCCACCTCC	1	+
chr10	118525619	118525630	TCTCCTCCCTT	1	+
chr10	118900031	118900042	ACCCCTCCCTG	1	-
chr10	118997073	118997084	GCCCCTCCCTT	1	-
chr10	120997200	120997211	TTCCCTCCCCC	1	-
chr10	120997230	120997241	TCCCCACCCCA	1	-
chr10	122552573	122552584	CCCCCTCCCTA	1	+
chr10	122552609	122552620	TCCCCTCCCTC	1	+
chr10	122552649	122552660	CCCCCTCCCTC	1	+
chr10	122747072	122747083	GCTCCGCCTCC	1	-
chr10	122747101	122747112	TCTCCACCCAC	1	-
chr10	12285290	12285301	CCTCCACCTCC	1	-
chr10	12397930	12397941	ACCCCACCCCA	1	-
chr10	124018649	124018660	TGCCCACCCCC	1	-
chr10	124803138	124803149	GCCCCACCTAC	1	-
chr10	124910374	124910385	TGCCCGCCCAC	1	+
chr10	125060746	125060757	GCCCCGCCCCT	1	+
chr10	12524221	12524232	ACCCCACCCCT	1	+
chr10	125649892	125649903	ACCCCTCCTCC	1	+
chr10	125947909	125947920	CCCCCTCCCCT	1	-
chr10	12630651	12630662	CTTCCGCCCTC	1	-
chr10	126360214	126360225	ACCCCACCCTC	1	-
chr10	127582789	127582800	CCCCCACCCCT	1	+
chr10	12891648	12891659	CGCCCTCCCCC	1	-
chr10	129705228	129705239	CGCCCGCCCCA	1	-
chr10	129876940	129876951	GCTCCACCTAC	1	-
chr10	130088779	130088790	ACCCCTCCCCT	1	-
chr10	133252508	133252519	GCCCCTCCCAC	1	+
chr10	134051407	134051418	CCCCCTCCCAA	1	+
chr10	134248110	134248121	GTCCCGCCTCC	1	+
chr10	134328763	134328774	GGCCCACCCCG	1	-
chr10	13481374	13481385	GCTCCTCCCAG	1	+
chr10	135205904	135205915	GCCCCTCCTAG	1	+
chr10	135205926	135205937	ACCCCACCCTC	1	+
chr10	135303789	135303800	CCCCCTCCCCC	1	-
chr10	135422620	135422631	GCCCTGCCCCC	1	+
chr10	13800588	13800599	GCTCCACCCCC	1	-
chr10	13984302	13984313	GCCCCTCCCTG	1	+
chr10	14643568	14643579	TTCCCACCCCC	1	+
chr10	14792939	14792950	TGCCCACCCCT	1	-
chr10	14793045	14793056	GCCCCTCCCAG	1	-
chr10	14793859	14793870	CTTCCGCCTCC	1	+
chr10	15065885	15065896	GCCCCTCCCAG	1	-
chr10	15087573	15087584	TCCCCACCCTC	1	+
chr10	21462839	21462850	GCACCGCCTCC	1	+
chr10	21462919	21462930	CGCCCTCCCCG	1	-
chr10	22839919	22839930	CCCCCACCCCA	1	-
chr10	22887626	22887637	TTCCCACCTCC	1	+
chr10	22904801	22904812	TCCCCGCCCCA	1	+
chr10	22905047	22905058	TCTCCGCCCCG	1	-
chr10	22905109	22905120	CCCCTGCCCCC	1	-
chr10	22905154	22905165	CTTCCTCCCTC	1	-
chr10	23031806	23031817	TTCCCTCCTCT	1	+
chr10	23278015	23278026	GCCCCTCCCCC	1	-
chr10	2434842	2434853	TCCCCTCCTCA	1	-
chr10	24703642	24703653	GCCCCACCCAC	1	+
chr10	25463551	25463562	CTCCCTCCCCG	1	+
chr10	26657106	26657117	GTTCCTCCTCC	1	+
chr10	26840295	26840306	GCCCCTCCCCT	1	-
chr10	26862802	26862813	TGTCCTCCCCC	1	-
chr10	2743014	2743025	CTTCCTCCCTC	1	+
chr10	29795542	29795553	TCCCCTCCCTC	1	-
chr10	29795564	29795575	TCCCCTCCCTC	1	-
chr10	29795586	29795597	TCCCCTCCCTC	1	-
chr10	29795609	29795620	TCCCCTCCCTC	1	-
chr10	29795632	29795643	TCCCCTCCCTC	1	-
chr10	29795655	29795666	TCCCCTCCTTC	1	-
chr10	30717213	30717224	GCCCCACCTCT	1	-
chr10	3091011	3091022	GGCCCTCCCTC	1	-
chr10	30995188	30995199	GTTCCTCCCAC	1	-
chr10	30995203	30995214	TTTCCTCCCTC	1	+
chr10	30995215	30995226	TCCCCTCCCCT	1	+
chr10	30995230	30995241	TCCCCTCCCCT	1	+
chr10	35098541	35098552	GCTCCACCCCC	1	-
chr10	35105484	35105495	ACTCCACCTCC	1	+
chr10	3528690	3528701	GCCCCACCTCT	1	-
chr10	4045669	4045680	ACCCCTCCTCA	1	+
chr10	43716656	43716667	CTCCCGCCTCT	1	+
chr10	43899570	43899581	CCCCCACCCCC	1	+
chr10	43899674	43899685	CCTCCGCCTCC	1	-
chr10	44802311	44802322	GCTCCACCTTC	1	-
chr10	44811932	44811943	ACTCCTCCCAC	1	+
chr10	45464187	45464198	CCCCCGCCCCC	1	+
chr10	45469181	45469192	CCCCTGCCCCC	1	-
chr10	45745981	45745992	CCTCCGCCTCC	1	+
chr10	47134212	47134223	TCTCCACCTCC	1	-
chr10	49785248	49785259	GTTCCTCCTCT	1	+
chr10	49847184	49847195	GCCCCACCCTG	1	-
chr10	49910157	49910168	ACTCCTCCTCC	1	+
chr10	50008519	50008530	GTCCCTCCCTG	1	-
chr1	101004529	101004540	ACTCCTCCTCC	1	+
chr1	101009425	101009436	GCCCCTCCCAT	1	+
chr1	101701635	101701646	AGCCCACCCCC	1	+
chr1	101703837	101703848	TGCCCACCCCC	1	-
chr1	107683746	107683757	CCTCCGCCCCC	1	-
chr1	1081776	1081787	TCTCCTCCCTC	1	-
chr1	109047986	109047997	CTCCCTCCTCT	1	+
chr1	10930209	10930220	TCCCCACCTCG	1	+
chr1	110173094	110173105	CCACCGCCCCC	1	-
chr1	110254352	110254363	GCCCCGCCTAC	1	-
chr1	110693147	110693158	GCTCCGCCCAG	1	+
chr1	111002982	111002993	GCTCCTCCCTA	1	-
chr1	111050618	111050629	GCTCCACCCCA	1	+
chr1	111050915	111050926	TCCCCACCTCA	1	-
chr1	1110693	1110704	CCCCCACCCAG	1	-
chr1	111217642	111217653	CGCCCGCCTCC	1	+
chr1	111743340	111743351	GCTCCTCCCAA	1	+
chr1	111745550	111745561	TTCCCACCCAC	1	-
chr1	111757771	111757782	ACTCCACCCCC	1	-
chr1	111758800	111758811	GCTCCACCTCC	1	-
chr1	112145691	112145702	TCCCCACCTAC	1	+
chr1	112158715	112158726	GCTCCTCCTCT	1	-
chr1	112407614	112407625	TGCCCACCCCC	1	-
chr1	112534114	112534125	CGCCCACCTCC	1	-
chr1	112879831	112879842	CTCCCACCCCA	1	+
chr1	113043826	113043837	GGTCCTCCTCC	1	-
chr1	113052882	113052893	TCCCTGCCCCC	1	+
chr1	113337407	113337418	CCTCCACCCCA	1	+
chr1	113446739	113446750	CCCCCACCCAC	1	-
chr1	113768968	113768979	CCCCCTCCTTC	1	+
chr1	114473415	114473426	CCCCCTCCCCA	1	-
chr1	114777189	114777200	CCCCCACCTCA	1	-
chr1	116012984	116012995	CTCCCTCCTTC	1	-
chr1	116831004	116831015	TCCCCTCCCTG	1	-
chr1	117116783	117116794	CCTCCACCCCG	1	-
chr1	117128751	117128762	TCCCCTCCTCT	1	-
chr1	117141408	117141419	GCTCCACCCTC	1	+
chr1	117454671	117454682	ATCCCACCCTC	1	-
chr1	117544068	117544079	TCTCCTCCTCT	1	-
chr1	11757233	11757244	GGCCCTCCCAT	1	+
chr1	11757307	11757318	CCTCCACCTCT	1	+
chr1	11767900	11767911	GCTCCTCCCAG	1	+
chr1	118175012	118175023	TCCCCTCCCTT	1	-
chr1	118277818	118277829	GCCCCTCCCTG	1	-
chr1	12009328	12009339	GCCCCTCCCAC	1	-
chr1	12009342	12009353	GTCCCACCCTT	1	-
chr1	120174259	120174270	CCTCCGCCCTC	1	-
chr1	12074472	12074483	TCCCCGCCTAT	1	+
chr1	12210156	12210167	TCCCCTCCCCT	1	-
chr1	12210172	12210183	ATCCCACCCCT	1	+
chr1	12218615	12218626	CCCCCGCCCCG	1	+
chr1	12270804	12270815	CCCCCACCCCT	1	+
chr1	1287162	1287173	CTTCCTCCCTC	1	-
chr1	13857186	13857197	CTCCCTCCCTC	1	+
chr1	14027992	14028003	GTTCCTCCTCC	1	-
chr1	145397734	145397745	GTCCCTCCCAC	1	-
chr1	145472498	145472509	GTCCCTCCTCC	1	-
chr1	145472967	145472978	CCCCCACCCTC	1	-
chr1	145473045	145473056	TTCCCACCTCC	1	+
chr1	146861761	146861772	TGCCCTCCCCT	1	+
chr1	147806577	147806588	TCTCCGCCCCT	1	-
chr1	147994123	147994134	CCTCCGCCCCG	1	-
chr1	149764569	149764580	ACCCCGCCCCG	1	+
chr1	149856379	149856390	GTCCCGCCTAT	1	+
chr1	149856625	149856636	CCCCCTCCCAG	1	+
chr1	149911174	149911185	TTCCCACCCCT	1	+
chr1	150954672	150954683	GCCCCTCCCAG	1	-
chr1	151129774	151129785	TCTCCACCTCC	1	+
chr1	151547639	151547650	GCCCCACCCAA	1	+
chr1	151957304	151957315	TTTCCTCCCCT	1	-
chr1	152008789	152008800	TCTCCTCCTTC	1	-
chr1	152853104	152853115	TCCCCACCCCC	1	+
chr1	153233110	153233121	CGCCCGCCTCT	1	-
chr1	153588915	153588926	GCCCCACCCTC	1	+
chr1	153588964	153588975	CTCCCTCCTCG	1	-
chr1	153671005	153671016	AGCCCGCCCCA	1	-
chr1	154439559	154439570	TCCCCACCCTG	1	+
chr1	154582095	154582106	CCCCCTCCTCT	1	-
chr1	154835630	154835641	TCCCTGCCCCC	1	+
chr1	154916490	154916501	TTCCCTCCTCC	1	+
chr1	154916722	154916733	GCCCCACCCCT	1	-
chr1	154917205	154917216	ACCCCACCCCA	1	+
chr1	154924629	154924640	GCCCCGCCTCC	1	+
chr1	154924663	154924674	TTCCCTCCCAT	1	+
chr1	154944095	154944106	ATCCCTCCTCT	1	+
chr1	154977693	154977704	GCTCCGCCCCC	1	-
chr1	154977708	154977719	TCCCCACCCCA	1	-
chr1	15502402	15502413	TCCCCACCTCC	1	+
chr1	155053460	155053471	GCCCCGCCCCC	1	-
chr1	1554166	1554177	CTCCCGCCCCT	1	+
chr1	155949989	155950000	GTTCCACCCAC	1	+
chr1	155950021	155950032	GTCCCACCCCA	1	-
chr1	155951172	155951183	GCCCCACCCCC	1	+
chr1	156089475	156089486	GCCCCACCCCA	1	+
chr1	156093352	156093363	CTCCCGCCCCC	1	+
chr1	156093436	156093447	GCCCCACCCCT	1	+
chr1	156362832	156362843	GCCCCACCCCC	1	-
chr1	156362883	156362894	CCCCCTCCCCA	1	+
chr1	156415830	156415841	AGCCCGCCTCC	1	-
chr1	156456820	156456831	TCCCCACCCTC	1	+
chr1	156466238	156466249	ACCCCTCCCCC	1	-
chr1	156562686	156562697	GTCCCTCCTTC	1	+
chr1	156597370	156597381	GCCCCACCCAA	1	+
chr1	156633160	156633171	CCCCCTCCCAA	1	-
chr1	156633235	156633246	TCCCCACCCCC	1	-
chr1	156719285	156719296	GCCCCACCTCT	1	+
chr1	156719622	156719633	GTCCCACCCTC	1	+
chr1	156720233	156720244	GCCCCACCCTC	1	+
chr1	156818675	156818686	GTCCCGCCCCC	1	+
chr1	156818692	156818703	GCCCCGCCCCC	1	+
chr1	157074850	157074861	CCCCCACCCCT	1	+
chr1	157107028	157107039	TGCCCTCCCTC	1	-
chr1	157277510	157277521	TCTCCACCCCA	1	+
chr1	157369915	157369926	GCCCCACCCCT	1	+
chr1	157521620	157521631	CCTCCACCCCA	1	+
chr1	158087719	158087730	CCTCCACCCTC	1	+
chr1	158218108	158218119	TCCCCTCCCCA	1	-
chr1	159175171	159175182	TCCCCTCCCAC	1	+
chr1	159177758	159177769	CTCCCACCTCC	1	+
chr1	159869999	159870010	GCCCCGCCCCC	1	+
chr1	160031487	160031498	GTCCCTCCCCC	1	-
chr1	160178677	160178688	CCCCCACCCCC	1	-
chr1	160178761	160178772	TCTCCTCCCCC	1	+
chr1	161736297	161736308	CTTCCGCCCAC	1	+
chr1	16375115	16375126	GCTCCTCCCCT	1	+
chr1	16375198	16375209	GCCCCGCCTTG	1	+
chr1	16375216	16375227	CCACCGCCCCC	1	+
chr1	16375232	16375243	CCCCCTCCCCC	1	-
chr1	16489077	16489088	GCCCCGCCCTG	1	-
chr1	165345780	165345791	TCCCCTCCCCA	1	-
chr1	165345846	165345857	GCCCCGCCCCC	1	+
chr1	165655528	165655539	CTTCCTCCTCC	1	-
chr1	167298644	167298655	CCCCCTCCCCC	1	-
chr1	167298722	167298733	GTCCCTCCCTG	1	+
chr1	167417099	167417110	GCTCCACCCCC	1	+
chr1	167599341	167599352	GTCCCTCCCAG	1	-
chr1	167606750	167606761	CCCCCACCTCC	1	+
chr1	167645755	167645766	TTCCCACCCCC	1	+
chr1	167683626	167683637	GCCCCGCCCCG	1	+
chr1	16778407	16778418	CCCCCTCCCCC	1	+
chr1	16778440	16778451	ATCCCTCCCCC	1	+
chr1	169555747	169555758	CCTCCTCCCCT	1	+
chr1	169649971	169649982	CCCCCTCCCTG	1	+
chr1	169650038	169650049	GCCCCACCCTC	1	+
chr1	169680825	169680836	TTCCCTCCCCT	1	+
chr1	170095967	170095978	TCCCCTCCCTC	1	-
chr1	170096064	170096075	CTTCCTCCCCC	1	+
chr1	170631842	170631853	ACTCCGCCCCA	1	+
chr1	171221809	171221820	GCCCCTCCCTG	1	-
chr1	17198733	17198744	CTCCCGCCTCC	1	+
chr1	17248232	17248243	TCTCCTCCCTC	1	+
chr1	17248256	17248267	TCTCCTCCCCT	1	+
chr1	17248306	17248317	TTCCCTCCTCT	1	+
chr1	17248331	17248342	TCCCCTCCCTC	1	+
chr1	173165072	173165083	TCTCCTCCCCG	1	+
chr1	174128662	174128673	CCTCCGCCCTC	1	+
chr1	174129056	174129067	ACCCCACCCCC	1	-
chr1	175124225	175124236	GTCCCGCCTCT	1	-
chr1	175158201	175158212	GCCCCACCCCT	1	-
chr1	175160914	175160925	GCTCCTCCCTT	1	-
chr1	175162261	175162272	TCCCCGCCCCC	1	+
chr1	17540333	17540344	ATCCCGCCCTC	1	+
chr1	17758605	17758616	TTCCCTCCCCC	1	-
chr1	17998449	17998460	CCCCCACCCCC	1	-
chr1	180125872	180125883	ACTCCTCCCCT	1	-
chr1	180502775	180502786	ATCCCTCCCCA	1	+
chr1	180891629	180891640	CTCCCTCCCCT	1	+
chr1	181104159	181104170	GCCCCTCCCAT	1	-
chr1	181104731	181104742	CCCCCACCCCT	1	-
chr1	181111725	181111736	GGCCCTCCCCA	1	+
chr1	182359069	182359080	TTCCCACCTCC	1	+
chr1	182585288	182585299	GTCCCTCCTCT	1	+
chr1	183536814	183536825	ACCCCACCCCA	1	-
chr1	183776473	183776484	ACTCCACCCCC	1	-
chr1	18980684	18980695	AGCCCTCCCCC	1	+
chr1	19451071	19451082	ATCCCACCTCC	1	-
chr1	200840565	200840576	CTCCCTCCTCC	1	+
chr1	200877286	200877297	GTCCCTCCTTC	1	+
chr1	200986582	200986593	GTCCCACCCCC	1	+
chr1	201506022	201506033	CTTCCTCCCTC	1	+
chr1	202172855	202172866	TTCCCTCCTCT	1	-
chr1	202182680	202182691	CGCCCTCCTCT	1	+
chr1	202243984	202243995	TTCCCACCCAC	1	-
chr1	202585283	202585294	ACCCCTCCTCT	1	+
chr1	202804799	202804810	AGCCCGCCCCC	1	+
chr1	202804876	202804887	TTTCCTCCCTC	1	+
chr1	20301481	20301492	CTCCCTCCCCT	1	-
chr1	203045163	203045174	CTCCCGCCCCG	1	+
chr1	203051843	203051854	TCCCCACCTCT	1	-
chr1	203120290	203120301	CTCCCACCTCC	1	-
chr1	203145050	203145061	TCTCCACCCTC	1	-
chr1	203145085	203145096	GTTCCTCCCCC	1	-
chr1	203145175	203145186	CGCCCTCCCCC	1	-
chr1	203147435	203147446	ACCCCTCCCCT	1	-
chr1	203243212	203243223	GCCCCTCCCAT	1	+
chr1	203260593	203260604	TCCCCTCCCTG	1	-
chr1	203269406	203269417	CCTCCACCCCA	1	-
chr1	203598756	203598767	ACCCCGCCCCG	1	+
chr1	203598786	203598797	GCTCCACCCTC	1	+
chr1	203619518	203619529	CTCCCTCCCCA	1	-
chr1	204073721	204073732	GCCCCACCCCT	1	+
chr1	20407650	20407661	TGCCCTCCTCT	1	+
chr1	204554186	204554197	ACCCCTCCCCA	1	-
chr1	204797719	204797730	GCCCCTCCCTT	1	-
chr1	205263776	205263787	TCTCCACCCTC	1	-
chr1	205399910	205399921	CGCCCTCCCTC	1	+
chr1	205399932	205399943	GCCCCGCCCCC	1	+
chr1	205461347	205461358	TCCCCTCCCCA	1	+
chr1	205512742	205512753	ACCCCGCCCCC	1	-
chr1	205909038	205909049	GCCCTGCCCCC	1	+
chr1	205909140	205909151	GCCCCTCCTCC	1	+
chr1	206137515	206137526	CCTCCACCCTC	1	-
chr1	206137595	206137606	TTCCCGCCCCA	1	+
chr1	206137924	206137935	GCTCCTCCCCC	1	-
chr1	206728972	206728983	CTCCCTCCTCT	1	+
chr1	206877085	206877096	CCTCCTCCCTT	1	+
chr1	206943473	206943484	CTTCCTCCCCC	1	+
chr1	206943556	206943567	GTTCCTCCCCG	1	+
chr1	20698438	20698449	CTCCCTCCTCT	1	-
chr1	207258131	207258142	CTCCCTCCCCC	1	-
chr1	207669736	207669747	CGCCCGCCTCT	1	-
chr1	207990086	207990097	TGCCCTCCCCT	1	-
chr1	208041224	208041235	ACCCCTCCCCT	1	-
chr1	208041247	208041258	CCCCCTCCTCT	1	+
chr1	208046524	208046535	TCCCCGCCCAC	1	-
chr1	208233858	208233869	CCTCCACCCTC	1	-
chr1	208233911	208233922	TCTCCTCCCAT	1	-
chr1	208351176	208351187	GTCCCACCCCC	1	-
chr1	209381813	209381824	GTCCCACCCCA	1	+
chr1	209743010	209743021	GGTCCGCCCTC	1	+
chr1	209775571	209775582	TTTCCGCCTCT	1	+
chr1	209785213	209785224	TCTCCACCTCT	1	-
chr1	209824762	209824773	GCCCCGCCCAA	1	+
chr1	209921274	209921285	GCCCCGCCTCT	1	-
chr1	21029056	21029067	TCTCCACCCCA	1	+
chr1	210424658	210424669	TGCCCGCCCTC	1	-
chr1	210465992	210466003	GCCCCGCCTAG	1	-
chr1	210866308	210866319	CTCCCTCCCCT	1	+
chr1	211649725	211649736	CTCCCACCCAC	1	+
chr1	211828692	211828703	GTCCCACCCTC	1	-
chr1	212411180	212411191	GCCCCACCTCC	1	+
chr1	215741822	215741833	CTTCCGCCCCC	1	+
chr1	21661857	21661868	CTTCCTCCCCT	1	+
chr1	21724359	21724370	ACCCCTCCTCC	1	-
chr1	21724470	21724481	TTTCCTCCCTC	1	+
chr1	217496373	217496384	GCTCCTCCTCA	1	+
chr1	2178182	2178193	CTCCCTCCCCC	1	-
chr1	21984401	21984412	TCTCCACCCCG	1	+
chr1	21984451	21984462	GCTCTGCCCCC	1	+
chr1	21999852	21999863	CCTCCTCCCAC	1	-
chr1	220263557	220263568	CCTCCACCTCC	1	+
chr1	2207636	2207647	TCCCCACCCCC	1	+
chr1	22089035	22089046	CTCCCTCCTCT	1	+
chr1	220983695	220983706	AGCCCGCCTCC	1	-
chr1	221377000	221377011	TTCCCTCCCCA	1	-
chr1	22184044	22184055	TCCCCACCCTC	1	+
chr1	221951209	221951220	TCTCCTCCCTT	1	-
chr1	22260352	22260363	AGCCCTCCTCC	1	-
chr1	22282571	22282582	GTCCCTCCCAC	1	+
chr1	223724111	223724122	GCCCCGCCTTC	1	+
chr1	223724123	223724134	CCTCCACCCTC	1	+
chr1	22380085	22380096	TTTCCTCCCCT	1	+
chr1	223903143	223903154	CCCCCTCCCTG	1	-
chr1	224037321	224037332	CTCCCACCCTC	1	+
chr1	224546013	224546024	TCCCCACCCTC	1	+
chr1	224618358	224618369	TCCCCACCCCC	1	+
chr1	224803935	224803946	CGCCCTCCCCG	1	-
chr1	224803966	224803977	GCCCCACCCTC	1	-
chr1	224803981	224803992	TTCCCTCCTCT	1	-
chr1	225840849	225840860	GCCCCGCCTCC	1	-
chr1	226053990	226054001	TCCCCTCCCCT	1	+
chr1	226107835	226107846	GCCCCTCCTCC	1	+
chr1	226757774	226757785	GGCCCTCCTTC	1	+
chr1	226879214	226879225	GGCCCTCCCCT	1	-
chr1	226927112	226927123	TTTCCTCCCCC	1	-
chr1	227746750	227746761	GGCCCACCCTC	1	+
chr1	228204515	228204526	CCCCTGCCCCC	1	-
chr1	228223283	228223294	TCCCCGCCCTG	1	-
chr1	228273156	228273167	GGTCCTCCCCC	1	+
chr1	228277359	228277370	GCCCCACCCCC	1	+
chr1	228528591	228528602	GGCCCTCCCCA	1	-
chr1	228800249	228800260	GTCCCACCCCA	1	-
chr1	230220191	230220202	TGCCCTCCTCC	1	-
chr1	230220438	230220449	CTCCCTCCTAC	1	+
chr1	230442114	230442125	CTTCCGCCCTC	1	-
chr1	230443154	230443165	TTCCCTCCCTC	1	+
chr1	230885139	230885150	GCACCGCCCAC	1	+
chr1	23107347	23107358	GCCCCGCCCCT	1	-
chr1	23107418	23107429	ACTCCGCCTCT	1	-
chr1	231257451	231257462	GTCCCTCCTTC	1	+
chr1	231298140	231298151	GCCCCACCTTC	1	+
chr1	231352365	231352376	ATCCCGCCCAC	1	-
chr1	231748598	231748609	CTTCCGCCTCC	1	+
chr1	231748681	231748692	CTCCCTCCCCT	1	+
chr1	235091138	235091149	TCCCCTCCTCC	1	-
chr1	235246624	235246635	CCTCCACCCAC	1	+
chr1	236109773	236109784	TCCCCGCCTTC	1	+
chr1	236162290	236162301	GCCCCGCCCTT	1	+
chr1	236849679	236849690	GCCCCGCCCCG	1	-
chr1	236849714	236849725	CCACCGCCCCC	1	-
chr1	23763229	23763240	GTCCCGCCCCT	1	+
chr1	23763260	23763271	GCCCCGCCCCT	1	+
chr1	23895168	23895179	CCTCCACCTCT	1	+
chr1	23895215	23895226	CTCCCTCCCCG	1	+
chr1	23900764	23900775	TCCCCTCCCCA	1	-
chr1	23918524	23918535	CTTCCTCCCCC	1	-
chr1	24120256	24120267	TGCCCACCCCC	1	-
chr1	24229410	24229421	GCCCCGCCCTC	1	-
chr1	24229448	24229459	CCCCCGCCCCG	1	+
chr1	24373847	24373858	GGCCCTCCTCC	1	-
chr1	24418705	24418716	GCCCCGCCCAG	1	-
chr1	244997358	244997369	CCTCCGCCTTC	1	+
chr1	245676430	245676441	ACCCCACCCTC	1	+
chr1	245676452	245676463	CCTCCACCCCC	1	+
chr1	246948304	246948315	CCCCCACCCCG	1	-
chr1	249157538	249157549	GCCCCGCCCCC	1	+
chr1	25022142	25022153	GGCCCACCCTC	1	-
chr1	25253231	25253242	GGCCCGCCTCT	1	-
chr1	25299258	25299269	CCCCCTCCTTT	1	-
chr1	25357212	25357223	ACTCCTCCCTC	1	+
chr1	25391145	25391156	CCTCCTCCCAC	1	+
chr1	25432928	25432939	ACCCCTCCTCT	1	+
chr1	25472375	25472386	CCTCCGCCTCG	1	-
chr1	25849167	25849178	TCCCCGCCTCA	1	-
chr1	25849196	25849207	GCCCCACCTCG	1	+
chr1	25883392	25883403	CTCCCTCCCAT	1	-
chr1	26520183	26520194	TTCCCTCCCCT	1	+
chr1	26687008	26687019	ACCCCTCCCCG	1	-
chr1	27023564	27023575	CGCCCGCCCCG	1	+
chr1	27023648	27023659	CTCCCTCCTCC	1	+
chr1	27259239	27259250	TTCCCTCCCCT	1	+
chr1	27524610	27524621	TGCCCTCCTCT	1	-
chr1	27674561	27674572	CCCCTGCCCCC	1	-
chr1	27745051	27745062	TTCCCTCCCCC	1	+
chr1	27933871	27933882	AGCCCTCCTCC	1	+
chr1	27933896	27933907	TCCCCTCCCCC	1	+
chr1	27933971	27933982	GCTCCTCCCTC	1	+
chr1	27957396	27957407	GGCCCTCCCCA	1	+
chr1	27957814	27957825	GTCCCTCCCTG	1	-
chr1	28217169	28217180	GCTCCACCTAC	1	-
chr1	29065037	29065048	CTTCCGCCTCT	1	+
chr1	2915223	2915234	GCCCCTCCTCC	1	-
chr1	2937963	2937974	GCCCCACCCCC	1	+
chr1	29742097	29742108	TCCCCTCCCAC	1	+
chr1	2990593	2990604	TTCCCTCCCCC	1	-
chr1	2990627	2990638	CCCCCACCCTC	1	-
chr1	30179980	30179991	GTCCCGCCCCG	1	-
chr1	30180003	30180014	GTCCCGCCCTA	1	-
chr1	30212263	30212274	GTTCCTCCTCT	1	+
chr1	30339138	30339149	ATCCCTCCCCT	1	+
chr1	31158308	31158319	CGCCCGCCCTC	1	+
chr1	31221208	31221219	GCCCCTCCCCC	1	+
chr1	31221287	31221298	GCCCCTCCCTG	1	+
chr1	31222174	31222185	GCCCCGCCCCC	1	-
chr1	31222190	31222201	CCCCCGCCTCG	1	-
chr1	31234808	31234819	GCCCCACCTCA	1	+
chr1	31256637	31256648	GCTCCACCCCC	1	-
chr1	31345730	31345741	GCCCCACCCTT	1	+
chr1	31402469	31402480	TTTCCTCCCTC	1	+
chr1	31643889	31643900	GCCCCACCCCT	1	-
chr1	31884284	31884295	TCCCCACCCAC	1	-
chr1	31974936	31974947	TTCCCACCCCA	1	-
chr1	32132320	32132331	ATCCCTCCCTC	1	+
chr1	32153340	32153351	CCCCCACCCCA	1	-
chr1	32166765	32166776	CTCCCTCCCCC	1	+
chr1	32172327	32172338	CCTCCGCCCCC	1	+
chr1	32205090	32205101	TCTCCTCCCCA	1	-
chr1	32250738	32250749	CCCCCACCTTC	1	-
chr1	32266596	32266607	CCCCCTCCTCC	1	+
chr1	32294068	32294079	CTCCCTCCCCT	1	-
chr1	32294102	32294113	GTCCCGCCCCT	1	-
chr1	32800444	32800455	CCCCCACCCTC	1	+
chr1	32808183	32808194	ATCCCACCCCT	1	+
chr1	32808209	32808220	ACCCCACCCCA	1	+
chr1	3289079	3289090	CTCCCGCCTCA	1	+
chr1	33264841	33264852	TTCCCACCTCC	1	-
chr1	33390483	33390494	GCTCCTCCCAG	1	-
chr1	33737921	33737932	TGCCCTCCCCG	1	-
chr1	33788514	33788525	TCCCCTCCCCC	1	+
chr1	35055948	35055959	CCCCCACCCTC	1	+
chr1	35266000	35266011	GCTCCACCCCA	1	-
chr1	35266103	35266114	CCTCCACCTCT	1	-
chr1	35330516	35330527	CCCCCACCCCA	1	+
chr1	35656748	35656759	ACCCCACCCCT	1	+
chr1	3589450	3589461	ACCCCACCTCC	1	+
chr1	3589490	3589501	GCACCGCCCAC	1	+
chr1	36351708	36351719	CCCCCTCCCCC	1	-
chr1	36673193	36673204	TCCCCACCCCA	1	+
chr1	36723164	36723175	TGCCCTCCTCC	1	-
chr1	36808534	36808545	CCCCCACCCTA	1	+
chr1	37131239	37131250	GCCCCACCCAC	1	-
chr1	37134078	37134089	TCTCCTCCTCC	1	-
chr1	37250872	37250883	CTCCCACCCAC	1	-
chr1	37501875	37501886	ACCCCTCCCCA	1	+
chr1	37875960	37875971	GCCCCTCCCTT	1	-
chr1	38465367	38465378	CCCCCTCCCCC	1	-
chr1	38955739	38955750	ACTCCTCCCCC	1	-
chr1	39021528	39021539	TTCCCTCCCCT	1	-
chr1	39074122	39074133	GCCCTGCCCCC	1	-
chr1	39662145	39662156	TCCCCTCCCAT	1	-
chr1	40075500	40075511	CTCCCTCCCAT	1	-
chr1	40392163	40392174	CTCCCACCTCC	1	+
chr1	4076939	4076950	CCTCCTCCCCT	1	-
chr1	41364243	41364254	TTCCCTCCTTC	1	+
chr1	41414753	41414764	CCTCCTCCCTT	1	-
chr1	41838118	41838129	GGCCCTCCCCA	1	+
chr1	41881815	41881826	CTCCCGCCCCA	1	-
chr1	42129766	42129777	TCTCCACCCCC	1	+
chr1	42129846	42129857	ACCCCACCCCA	1	-
chr1	42144508	42144519	CTCCCACCTCT	1	-
chr1	42149809	42149820	TCCCCACCTCC	1	-
chr1	42639168	42639179	GCCCCGCCCCC	1	+
chr1	43202001	43202012	GGCCCTCCCAT	1	-
chr1	43313940	43313951	CCCCCACCCCC	1	-
chr1	43318557	43318568	GCTCCTCCTTC	1	-
chr1	43391374	43391385	ACCCCTCCCCA	1	-
chr1	43419241	43419252	CCCCCACCTCA	1	-
chr1	43783882	43783893	GCCCTGCCTCC	1	-
chr1	43812333	43812344	TTCCCACCCCC	1	+
chr1	44015973	44015984	TCTCCTCCCCG	1	+
chr1	44460674	44460685	GCCCCACCCAA	1	-
chr1	44473130	44473141	CCTCCACCCAC	1	-
chr1	44491769	44491780	TCCCCACCCTG	1	-
chr1	45085732	45085743	TCCCCTCCCCA	1	+
chr1	45250034	45250045	CGCCCTCCCCG	1	-
chr1	45250165	45250176	AGCCCGCCCTC	1	-
chr1	45250187	45250198	CTCCCGCCCTG	1	-
chr1	45251973	45251984	TCCCCTCCCTC	1	+
chr1	45268572	45268583	GCTCCACCCAC	1	-
chr1	45794430	45794441	GCCCCTCCCCA	1	-
chr1	46807902	46807913	TCCCCACCTAC	1	+
chr1	47926320	47926331	CCCCCACCTTC	1	+
chr1	48036987	48036998	GTTCCACCCCC	1	-
chr1	48084742	48084753	CCTCCTCCTCT	1	-
chr1	50886746	50886757	GGCCCGCCTAC	1	-
chr1	51435860	51435871	AGCCCGCCCCT	1	-
chr1	52181197	52181208	CCTCCACCCCG	1	+
chr1	52181308	52181319	TTCCCGCCCCC	1	+
chr1	52456310	52456321	GCCCCGCCCCG	1	-
chr1	53856179	53856190	GCTCCTCCCTG	1	+
chr1	53856209	53856220	TCTCCTCCTTC	1	-
chr1	54000319	54000330	CCTCCACCCCC	1	+
chr1	54793512	54793523	TCCCCTCCCCC	1	+
chr1	55070360	55070371	CTTCCTCCCTC	1	+
chr1	5507951	5507962	CTCCCTCCTTC	1	-
chr1	55350978	55350989	CTCCCTCCCAT	1	-
chr1	55464544	55464555	CTCCCTCCCCT	1	+
chr1	55677747	55677758	GCCCCACCTCT	1	+
chr1	55678466	55678477	TTCCCTCCCCC	1	+
chr1	58513085	58513096	GGCCCACCTCC	1	-
chr1	59616734	59616745	CCTCCTCCCAT	1	-
chr1	6040658	6040669	GCCCCTCCCTG	1	-
chr1	60437167	60437178	CTTCCTCCCTC	1	+
chr1	65348510	65348521	ACCCCTCCTTC	1	-
chr1	65467039	65467050	GTCCCGCCCCC	1	-
chr1	65468383	65468394	CCCCCGCCTCC	1	-
chr1	6642603	6642614	GTTCCACCCAC	1	+
chr1	67396224	67396235	CTCCCGCCCAG	1	-
chr1	67678124	67678135	CCCCCACCTCC	1	-
chr1	75197278	75197289	ACTCCTCCCCT	1	-
chr1	7621635	7621646	TCCCCTCCTCC	1	-
chr1	76250784	76250795	GCTCCGCCTCC	1	+
chr1	76540321	76540332	GCCCCGCCCCC	1	-
chr1	76540362	76540373	GCCCCGCCCCC	1	-
chr1	76540382	76540393	ACCCCGCCCCC	1	-
chr1	77333909	77333920	CTCCCTCCCTC	1	+
chr1	77685117	77685128	CCTCCGCCCCT	1	-
chr1	78512041	78512052	CTCCCGCCTCT	1	+
chr1	7945836	7945847	GTCCCGCCCAG	1	-
chr1	8000946	8000957	ACCCCGCCCCT	1	-
chr1	8053905	8053916	CCTCCGCCTCC	1	+
chr1	8483830	8483841	CCTCCTCCCCC	1	-
chr1	8484381	8484392	GTCCCTCCCAC	1	+
chr1	85514168	85514179	GCTCCGCCCAG	1	+
chr1	8690089	8690100	CCTCCACCCTC	1	+
chr1	89664215	89664226	GCTCCTCCTCG	1	-
chr1	90190400	90190411	GCCCCACCCCT	1	-
chr1	90265606	90265617	ACCCCTCCTCC	1	-
chr1	91178267	91178278	CCTCCTCCTTC	1	+
chr1	91870056	91870067	GGCCCGCCCCT	1	-
chr1	91870101	91870112	GGCCCGCCCTG	1	+
chr1	9240755	9240766	ACCCCACCCCT	1	-
chr1	9240837	9240848	TCCCCTCCCAA	1	-
chr1	9310251	9310262	TTCCCGCCCTC	1	-
chr1	93498657	93498668	ACCCCTCCCCT	1	+
chr1	93544765	93544776	TCCCTGCCCCC	1	+
chr1	94057507	94057518	AGCCCGCCCTC	1	+
chr1	94158645	94158656	GCCCCACCCTA	1	+
chr1	9460674	9460685	CTCCCGCCTCC	1	-
chr1	94712865	94712876	TTTCCTCCCCT	1	-
chr1	94713373	94713384	ACCCCGCCCCC	1	-
chr1	95187033	95187044	CTTCCTCCCCC	1	-
chr1	9555422	9555433	GCCCCGCCTCA	1	+
chr1	9776222	9776233	CCCCCTCCCCC	1	+
chr10	100124654	100124665	GCTCCGCCCCG	1	-
chr10	102099208	102099219	ACCCCACCCTC	1	+
chr10	102329926	102329937	ACTCCTCCCAC	1	-
chr10	102831236	102831247	CTCCCGCCTCA	1	+
chr10	103320675	103320686	CCCCCACCCAG	1	+
chr10	103371500	103371511	GCTCCTCCCAC	1	+
chr10	103866917	103866928	TCCCCTCCCCG	1	+
chr10	103866979	103866990	GCCCCACCCCC	1	-
chr10	103873244	103873255	TCCCCACCCAG	1	+
chr10	104158225	104158236	TCCCCTCCTCG	1	-
chr10	104376040	104376051	GCTCCACCCAC	1	+
chr10	104407600	104407611	ACCCCTCCCTG	1	+
chr10	105264067	105264078	CTCCCTCCTCT	1	+
chr10	105311933	105311944	CCTCCTCCCTC	1	+
chr10	105372344	105372355	TTCCCTCCTCT	1	-
chr10	105406295	105406306	CTCCCACCCCC	1	+
chr10	105537205	105537216	CCTCCTCCCCA	1	-
chr10	105605901	105605912	CCTCCGCCCAG	1	+
chr10	105805302	105805313	TCCCCACCCCA	1	-
chr10	106089049	106089060	CCTCCTCCTCT	1	+
chr10	106398684	106398695	CCTCCGCCCAG	1	+
chr10	106401771	106401782	CTCCCACCCAC	1	-
chr10	11122709	11122720	CCTCCACCTCC	1	-
chr10	111966628	111966639	CCCCCTCCCCA	1	-
chr10	112087232	112087243	TCCCCTCCTAT	1	-
chr10	112170430	112170441	TCCCCTCCTCT	1	+
chr10	112201748	112201759	ACTCCTCCCCT	1	+
chr10	112261160	112261171	GCCCCGCCCCC	1	-
chr10	112288374	112288385	GCTCCTCCCTC	1	+
chr10	11380921	11380932	CCCCCACCCCC	1	+
chr10	114711646	114711657	CCCCCTCCCCA	1	-
chr10	114711691	114711702	CCCCCTCCCCC	1	+
chr10	115613879	115613890	GGCCCGCCCTC	1	+
chr10	115613898	115613909	TCACCGCCCCC	1	+
chr10	115614396	115614407	ACCCCGCCCCT	1	-
chr10	116155385	116155396	CCTCCACCCCC	1	-
chr10	116157636	116157647	GCTCCTCCCAG	1	-
chr10	116391860	116391871	TGCCCGCCCCG	1	+
chr10	116528061	116528072	GCCCCGCCCAG	1	-
chr10	11653657	11653668	CCCCCGCCTCC	1	+
chr10	11653686	11653697	ACCCCGCCTCC	1	+
chr10	118031740	118031751	CTCCCGCCCTC	1	-
chr10	118031853	118031864	TCCCCTCCCCC	1	+
chr10	120599799	120599810	CTCCCGCCCAC	1	-
chr10	120938041	120938052	GTCCCTCCTCT	1	-
chr10	120938323	120938334	TGCCCGCCCCG	1	-
chr10	121073285	121073296	GCCCCTCCCAG	1	-
chr10	121101087	121101098	TCCCCACCCTC	1	+
chr10	121119950	121119961	GCTCCTCCCAC	1	-
chr10	121119969	121119980	ACTCCTCCCAC	1	-
chr10	121119988	121119999	GCTCCTCCCAC	1	-
chr10	121120007	121120018	GCTCCTCCCTC	1	-
chr10	121120025	121120036	GCTCCTCCCAC	1	-
chr10	12154918	12154929	CGTCCACCCCC	1	-
chr10	122183009	122183020	GGCCCTCCCTC	1	-
chr10	122216418	122216429	TCCCCGCCTCC	1	-
chr10	122216471	122216482	TCCCCTCCCCG	1	+
chr10	122747025	122747036	GCTCCTCCCTT	1	-
chr10	123357988	123357999	CCCCCGCCTCC	1	+
chr10	123902561	123902572	ATTCCTCCCCC	1	+
chr10	12397638	12397649	TTCCCACCCCT	1	-
chr10	125240535	125240546	ATCCCGCCCAC	1	-
chr10	125240563	125240574	GCCCCGCCCTA	1	-
chr10	125415415	125415426	ACCCCACCTCC	1	-
chr10	125419035	125419046	CTCCCGCCCTC	1	-
chr10	125419051	125419062	TCTCCTCCCAC	1	-
chr10	12610386	12610397	TCCCCTCCCCT	1	+
chr10	12610425	12610436	TCCCCTCCCCT	1	+
chr10	126325303	126325314	TCCCCACCCAG	1	-
chr10	126382589	126382600	GCCCCTCCCTA	1	-
chr10	126692016	126692027	CCCCCGCCCCC	1	-
chr10	127584640	127584651	TCCCCGCCCCG	1	-
chr10	128992773	128992784	TTTCCGCCTCT	1	+
chr10	129705300	129705311	CCCCCGCCCCC	1	+
chr10	129863156	129863167	CTCCCTCCCAC	1	-
chr10	129876868	129876879	GTCCCACCCCT	1	+
chr10	130830034	130830045	TCTCCTCCCCG	1	-
chr10	131940315	131940326	GCCCCACCTAC	1	+
chr10	133590958	133590969	CTTCCTCCCCT	1	+
chr10	133931597	133931608	ATCCCACCCCC	1	-
chr10	133972124	133972135	GCTCCTCCCAC	1	-
chr10	134248072	134248083	GTCCCGCCTCC	1	+
chr10	134355300	134355311	CTCCCTCCCCA	1	+
chr10	134358426	134358437	CCCCCACCCCT	1	-
chr10	134360587	134360598	ATCCCGCCTTC	1	+
chr10	134375384	134375395	TCCCCTCCCCA	1	-
chr10	134425697	134425708	CCTCCACCCTC	1	-
chr10	134513277	134513288	GCCCCGCCCCG	1	+
chr10	134997331	134997342	GCCCCTCCTCC	1	+
chr10	135189551	135189562	ACCCCTCCCTC	1	-
chr10	1372006	1372017	GTCCCGCCCAC	1	-
chr10	14011884	14011895	CCTCCACCTCT	1	-
chr10	16564321	16564332	GGCCCTCCTTC	1	-
chr10	183256	183267	CTCCCTCCTAC	1	-
chr10	21790928	21790939	GTTCCTCCTCC	1	+
chr10	21816322	21816333	GCCCCTCCCTC	1	-
chr10	22890221	22890232	TTCCCGCCTCA	1	-
chr10	22994020	22994031	CCCCCACCCCG	1	-
chr10	24671650	24671661	GTCCCTCCCCT	1	-
chr10	24809201	24809212	ACTCCTCCCCC	1	-
chr10	25240458	25240469	TTCCCTCCCCA	1	+
chr10	25240557	25240568	GCCCCACCCAC	1	+
chr10	26719696	26719707	TCCCCACCTCC	1	+
chr10	27547865	27547876	TGCCCTCCCTC	1	-
chr10	28657337	28657348	GCCCCACCCAA	1	+
chr10	3135409	3135420	ACCCCTCCCAT	1	+
chr10	3135432	3135443	CCCCCACCTTC	1	+
chr10	32217024	32217035	CCTCCACCCAC	1	-
chr10	35739237	35739248	CCTCCACCCTC	1	-
chr10	43605890	43605901	GGCCCGCCCCC	1	+
chr10	43947666	43947677	TTCCCTCCCCT	1	+
chr10	44366285	44366296	ACCCCACCCAC	1	-
chr1	1002385	1002396	ACCCCTCCCTT	1	-
chr1	1002865	1002876	GCTCCTCCCCG	1	+
chr1	101775635	101775646	TCCCCGCCCCA	1	-
chr1	10756675	10756686	TCCCCACCCCA	1	+
chr1	10816040	10816051	TTTCCGCCTCT	1	-
chr1	109102586	109102597	CGCCCGCCCAC	1	+
chr1	109782271	109782282	TGCCCTCCCAC	1	-
chr1	109796198	109796209	GCCCCACCTTC	1	+
chr1	110166372	110166383	GCTCCTCCCTG	1	+
chr1	110316538	110316549	GTCCCTCCCAC	1	-
chr1	110437649	110437660	TCCCCGCCTCT	1	+
chr1	110455032	110455043	CTCCCACCCCT	1	-
chr1	110679637	110679648	ACCCCACCCCC	1	+
chr1	110754917	110754928	TTCCCGCCTTC	1	+
chr1	110754967	110754978	CTCCCACCCTC	1	+
chr1	1109175	1109186	GCCCCTCCCCA	1	+
chr1	111050949	111050960	GCCCCTCCCCA	1	-
chr1	112058922	112058933	GTTCCTCCTCC	1	-
chr1	112162343	112162354	GCCCCGCCCCT	1	-
chr1	112162361	112162372	GCCCCGCCCCC	1	-
chr1	112162865	112162876	CCCCCACCCTT	1	+
chr1	113161310	113161321	GGTCCGCCCTC	1	-
chr1	113352079	113352090	TTCCCTCCCCA	1	-
chr1	113446832	113446843	CCCCCACCCAG	1	-
chr1	113734735	113734746	CTCCCTCCCCT	1	-
chr1	114619024	114619035	CTTCCTCCCTC	1	-
chr1	116916759	116916770	CGCCCTCCCCC	1	+
chr1	117113710	117113721	GGCCCGCCCCG	1	+
chr1	117210370	117210381	TCCCCGCCCCT	1	+
chr1	117420986	117420997	GTCCCACCTCC	1	+
chr1	11822415	11822426	CTCCCTCCTCT	1	-
chr1	11902392	11902403	CTCCCTCCCCT	1	+
chr1	11925805	11925816	GCCCCACCCAC	1	-
chr1	119530512	119530523	CCTCCGCCTCT	1	-
chr1	119530559	119530570	TCTCCACCCTC	1	+
chr1	12128101	12128112	GCCCCTCCTTC	1	-
chr1	12218179	12218190	GTTCCTCCCCA	1	+
chr1	12233979	12233990	CTTCCTCCTCC	1	-
chr1	1225709	1225720	CCTCCACCCTC	1	+
chr1	1234652	1234663	TTCCCTCCTCT	1	-
chr1	12404776	12404787	CTCCCTCCCCG	1	+
chr1	1245291	1245302	GCACCTCCCCC	1	+
chr1	1245317	1245328	CTCCCGCCTCA	1	-
chr1	1261775	1261786	ACCCCACCCCA	1	+
chr1	12655792	12655803	TCCCCTCCCCA	1	-
chr1	1294880	1294891	CGCCCGCCCAC	1	+
chr1	13820698	13820709	GTTCCACCCAC	1	+
chr1	13868166	13868177	CTTCCTCCTCC	1	+
chr1	14140283	14140294	CCTCCTCCCCG	1	-
chr1	143913488	143913499	ACCCCTCCTCT	1	+
chr1	144533664	144533675	TTCCCTCCCAT	1	-
chr1	147072840	147072851	GCCCCTCCCTC	1	-
chr1	147072903	147072914	CCTCCTCCTTC	1	-
chr1	147735467	147735478	TTCCCGCCCCA	1	-
chr1	149909799	149909810	TCCCCTCCCCC	1	+
chr1	149911081	149911092	GCCCCTCCCAG	1	-
chr1	150540329	150540340	TCCCCTCCCCC	1	+
chr1	150540768	150540779	TTCCCGCCCTC	1	-
chr1	150899052	150899063	CCCCCTCCCAC	1	-
chr1	150899069	150899080	TTCCCACCCTC	1	-
chr1	150899103	150899114	GCCCCGCCCCC	1	-
chr1	150899163	150899174	AGCCCACCCCC	1	-
chr1	151030787	151030798	ACCCCACCCTC	1	-
chr1	151129082	151129093	GCCCCGCCTAC	1	-
chr1	151129096	151129107	GCCCCACCCCT	1	-
chr1	151318746	151318757	GCCCTTCCCCC	1	+
chr1	151445780	151445791	GTCCCTCCCAC	1	+
chr1	151832730	151832741	GCCCCACCTCA	1	-
chr1	152452729	152452740	TCTCCGCCCCC	1	+
chr1	153318095	153318106	TCTCCTCCCCT	1	+
chr1	153377321	153377332	TTCCCGCCCTT	1	-
chr1	153467551	153467562	ACTCCGCCCCC	1	+
chr1	153467613	153467624	GTCCCACCCAC	1	+
chr1	153590238	153590249	TGCCCGCCCCT	1	+
chr1	153599512	153599523	GCTCCTCCCAG	1	+
chr1	153671072	153671083	CCCCCGCCCAG	1	+
chr1	154130437	154130448	CTCCCTCCCAC	1	+
chr1	15417037	15417048	GCCCCACCTTC	1	-
chr1	154378275	154378286	TTTCCTCCCTC	1	-
chr1	154392853	154392864	TCACCGCCCCT	1	-
chr1	154795309	154795320	TCACCTCCCCC	1	-
chr1	154943195	154943206	TCCCCGCCCAA	1	+
chr1	154943565	154943576	TTTCCTCCCTC	1	-
chr1	154943656	154943667	CCCCCACCCTC	1	+
chr1	154976575	154976586	GCCCCTCCCCT	1	-
chr1	154976816	154976827	CTCCCTCCTCC	1	-
chr1	154977041	154977052	TCTCCTCCCCA	1	-
chr1	154978322	154978333	CCCCCTCCCCC	1	+
chr1	154979220	154979231	ACTCCTCCCCA	1	+
chr1	155049860	155049871	TCTCCACCCCA	1	-
chr1	155099376	155099387	TCCCCTCCTCT	1	+
chr1	155189412	155189423	TCCCCTCCCTC	1	-
chr1	1554243	1554254	GCCCCTCCTCC	1	+
chr1	155946128	155946139	GGCCCTCCCCT	1	+
chr1	156074063	156074074	GCTCCTCCCCA	1	-
chr1	156100228	156100239	CTCCCACCTCC	1	-
chr1	1564315	1564326	GCTCCACCTCT	1	-
chr1	156460225	156460236	TCCCCTCCCCC	1	+
chr1	156460316	156460327	AGCCCGCCCCC	1	-
chr1	156460493	156460504	AGCCCTCCCCC	1	+
chr1	156460530	156460541	GCCCCACCCTA	1	+
chr1	156460544	156460555	TTCCCGCCCTC	1	+
chr1	156890284	156890295	GGCCCGCCCCT	1	+
chr1	157151283	157151294	TCTCCACCCCA	1	-
chr1	157151726	157151737	ACTCCTCCTCT	1	+
chr1	157166923	157166934	TCCCCTCCCCT	1	-
chr1	157168119	157168130	GCCCCACCCCA	1	-
chr1	159915419	159915430	TCCCCGCCTCG	1	+
chr1	160041709	160041720	CCCCCACCTCA	1	-
chr1	160048630	160048641	GCCCCACCCTG	1	-
chr1	161002732	161002743	GTCCCTCCCTT	1	+
chr1	161254598	161254609	TCCCCTCCTTC	1	-
chr1	161254631	161254642	GTCCCACCCTC	1	-
chr1	161696912	161696923	CGCCCTCCTCC	1	+
chr1	161696947	161696958	TCCCCGCCCAC	1	+
chr1	161696966	161696977	GCCCCTCCCCC	1	+
chr1	161993695	161993706	GCTCCGCCCTC	1	-
chr1	16380603	16380614	TCCCCTCCTCC	1	+
chr1	16488946	16488957	CCCCCACCCCC	1	+
chr1	167191457	167191468	GTCCCTCCCCA	1	-
chr1	167191474	167191485	CCCCCTCCCTT	1	+
chr1	167399379	167399390	ATCCCTCCCTC	1	+
chr1	167400924	167400935	GCCCTGCCCCC	1	-
chr1	167424062	167424073	CCTCCGCCCCT	1	-
chr1	168106574	168106585	TCTCCTCCTCC	1	+
chr1	1707041	1707052	GCTCCACCTAC	1	+
chr1	171624771	171624782	CCTCCTCCTCC	1	-
chr1	171710554	171710565	CCCCCACCTTC	1	+
chr1	171711884	171711895	CTCCCTCCCCC	1	+
chr1	174128643	174128654	TCCCCTCCCCT	1	+
chr1	174129415	174129426	CCCCCACCCAC	1	+
chr1	175158162	175158173	TCCCCTCCCTG	1	+
chr1	175161313	175161324	TCTCCGCCCCT	1	+
chr1	175161591	175161602	TTCCCTCCTTC	1	-
chr1	17539334	17539345	GCACCACCCCC	1	+
chr1	176529079	176529090	TCCCCTCCCCA	1	+
chr1	176867051	176867062	CCCCCTCCTCT	1	+
chr1	178628735	178628746	GTCCCGCCTCC	1	+
chr1	178694294	178694305	GCTCCGCCCCG	1	+
chr1	178694342	178694353	CCCCCACCCCT	1	+
chr1	178694380	178694391	TCTCCTCCCCC	1	+
chr1	17962607	17962618	CTCCCTCCCCG	1	+
chr1	180202031	180202042	TCCCCTCCTCT	1	-
chr1	180891572	180891583	CGCCCTCCCCT	1	-
chr1	180892397	180892408	GCCCCACCTCC	1	-
chr1	180904954	180904965	GGTCCGCCCAC	1	-
chr1	180905033	180905044	GCTCCGCCTCA	1	-
chr1	181057952	181057963	AGTCCGCCCCC	1	-
chr1	181098135	181098146	CCTCCACCTCT	1	-
chr1	181098175	181098186	CTCCCTCCTCC	1	-
chr1	181101029	181101040	CCCCCACCCCT	1	-
chr1	181449373	181449384	CTTCCACCCCC	1	-
chr1	181737454	181737465	CTCCCTCCCTT	1	-
chr1	182395655	182395666	CCTCCACCTCT	1	-
chr1	182395671	182395682	TCCCCACCCTT	1	-
chr1	1830842	1830853	TCCCCACCTAC	1	+
chr1	184942872	184942883	TTCCCGCCCCG	1	-
chr1	184943699	184943710	TTCCCGCCCTC	1	+
chr1	18561404	18561415	GCTCCTCCTCC	1	+
chr1	19670982	19670993	CGCCCTCCCTC	1	+
chr1	197744211	197744222	GCCCCTCCCAG	1	-
chr1	197744232	197744243	CGCCCGCCCCC	1	+
chr1	20002972	20002983	TCCCCACCCCT	1	-
chr1	200865353	200865364	TCCCCTCCCAC	1	+
chr1	201417412	201417423	GCCCCACCCTC	1	+
chr1	201437042	201437053	TCCCCACCCTC	1	+
chr1	201619693	201619704	GCCCCGCCCTT	1	-
chr1	201620570	201620581	TCTCCTCCTCT	1	-
chr1	201854837	201854848	GCTCCTCCCAA	1	-
chr1	202132116	202132127	GCTCCTCCTCA	1	+
chr1	202132128	202132139	CTTCCTCCCTC	1	+
chr1	202132234	202132245	GCTCCTCCCAG	1	-
chr1	202134768	202134779	ATCCCACCCTC	1	-
chr1	202134873	202134884	CCCCCGCCTTT	1	+
chr1	203007367	203007378	TTTCCTCCCCT	1	+
chr1	203135828	203135839	GCTCCTCCCCG	1	-
chr1	203256581	203256592	CCTCCACCCAC	1	-
chr1	203311717	203311728	CTTCCACCCCT	1	-
chr1	204042776	204042787	GCTCCTCCTCC	1	-
chr1	204046526	204046537	TTCCCTCCCTT	1	-
chr1	204114966	204114977	TTCCCTCCTCC	1	-
chr1	204120508	204120519	CCCCCTCCTCC	1	-
chr1	204183226	204183237	CTCCCTCCTCC	1	+
chr1	204183256	204183267	GCCCCGCCCCT	1	+
chr1	204183293	204183304	GCACCGCCCAC	1	+
chr1	204347339	204347350	GCTCCGCCCCC	1	-
chr1	204449705	204449716	GCCCTGCCTCC	1	-
chr1	204450476	204450487	CCTCCACCTCC	1	+
chr1	205199652	205199663	CCTCCTCCCCA	1	-
chr1	205207470	205207481	TTCCCGCCTCG	1	+
chr1	205473604	205473615	TGCCCACCCCT	1	-
chr1	205720577	205720588	GCCCCACCTTC	1	-
chr1	205720599	205720610	GCCCCACCCTA	1	-
chr1	205743516	205743527	GTTCCTCCCTC	1	+
chr1	206681406	206681417	GCCCCTCCCCT	1	-
chr1	206718350	206718361	CCCCCACCCCC	1	-
chr1	206730133	206730144	CCCCCACCCAG	1	+
chr1	206730567	206730578	CGCCCTCCCTC	1	-
chr1	20792925	20792936	TCCCCACCCAC	1	+
chr1	207985331	207985342	CCTCCTCCTCC	1	+
chr1	207994505	207994516	TCCCCACCCAG	1	+
chr1	208409647	208409658	CTCCCACCTCC	1	-
chr1	20901992	20902003	CTCCCGCCCAG	1	-
chr1	210111097	210111108	TTCCCACCCAC	1	-
chr1	21044234	21044245	CCCCCGCCCCG	1	+
chr1	21044271	21044282	GCCCCGCCCCT	1	-
chr1	21044296	21044307	GCCCCGCCCCC	1	-
chr1	21044315	21044326	GCCCCGCCCCT	1	-
chr1	21044333	21044344	TCCCCGCCCCC	1	-
chr1	211500278	211500289	TCCCCACCCCG	1	-
chr1	211500799	211500810	CCCCCTCCCCC	1	+
chr1	211913133	211913144	CCCCCACCCCC	1	+
chr1	212332547	212332558	GCTCCACCTCT	1	-
chr1	212641610	212641621	CCTCCACCCCC	1	-
chr1	212780268	212780279	GCCCCACCCTC	1	-
chr1	212787098	212787109	TCCCCTCCTCC	1	-
chr1	212803600	212803611	TCCCCTCCTTC	1	-
chr1	213152780	213152791	GCCCCTCCCAA	1	-
chr1	214162481	214162492	TCTCCTCCTCC	1	-
chr1	214162495	214162506	CCCCCACCTCC	1	-
chr1	215740705	215740716	ACCCCTCCTCC	1	+
chr1	21945903	21945914	CTCCCTCCCCC	1	-
chr1	21974564	21974575	GGCCCTCCCTT	1	-
chr1	21984520	21984531	CCCCCACCCAC	1	-
chr1	21990579	21990590	GCCCCACCCCA	1	-
chr1	21995849	21995860	CCCCCTCCCCG	1	-
chr1	21996497	21996508	CCCCCTCCCTG	1	-
chr1	220267831	220267842	GCCCCGCCTCG	1	+
chr1	221054819	221054830	CTCCCGCCCCA	1	-
chr1	22149030	22149041	TCCCCACCCAT	1	-
chr1	22149052	22149063	GCCCCGCCCAC	1	-
chr1	22149066	22149077	GCCCCGCCCAC	1	-
chr1	221951157	221951168	TCTCCACCTCT	1	-
chr1	222884869	222884880	GTCCCACCCAC	1	-
chr1	223537555	223537566	CTCCCTCCCCA	1	+
chr1	223537802	223537813	TCCCCGCCCTC	1	-
chr1	22379572	22379583	TCCCCTCCCCC	1	+
chr1	223903199	223903210	TCCCCTCCCCT	1	-
chr1	223904453	223904464	GCCCCACCCAA	1	-
chr1	224920724	224920735	CCCCCTCCTTC	1	+
chr1	225668534	225668545	TCCCCTCCTCA	1	+
chr1	225668808	225668819	CCTCCTCCCCT	1	+
chr1	226150218	226150229	AGCCCGCCTCC	1	-
chr1	226163792	226163803	CCTCCTCCCCA	1	+
chr1	226537814	226537825	CCTCCACCCAC	1	+
chr1	226898977	226898988	ACTCCACCTCC	1	+
chr1	227178016	227178027	GGCCCTCCCCA	1	-
chr1	227178046	227178057	GCCCTGCCCCC	1	-
chr1	22747054	22747065	GCCCCTCCTCA	1	+
chr1	228247404	228247415	GCCCCTCCCCA	1	-
chr1	228247455	228247466	GCCCCGCCTCT	1	-
chr1	228247472	228247483	GCCCCGCCCAA	1	-
chr1	228247522	228247533	GCCCCTCCCAG	1	+
chr1	228330418	228330429	GTCCCACCTCT	1	-
chr1	228604511	228604522	CTTCCACCCCC	1	-
chr1	228604617	228604628	GTCCCACCCCA	1	-
chr1	228651076	228651087	TGTCCTCCCCC	1	-
chr1	22989021	22989032	GTCCCGCCCAG	1	+
chr1	230281997	230282008	CTTCCTCCTCC	1	-
chr1	230303454	230303465	CCACCGCCCCT	1	-
chr1	230631705	230631716	AGCCCTCCCCT	1	-
chr1	231004336	231004347	GCCCCGCCCCC	1	+
chr1	231004354	231004365	ACCCCGCCCTG	1	+
chr1	231942528	231942539	CTCCCGCCCTC	1	+
chr1	23290928	23290939	ACACCGCCCCC	1	+
chr1	234836179	234836190	TGCCCTCCCTC	1	+
chr1	234859133	234859144	CCTCCACCCCA	1	-
chr1	234859147	234859158	CCTCCGCCCCA	1	-
chr1	235017814	235017825	CTCCCACCCTC	1	+
chr1	235068993	235069004	GCTCCTCCCAA	1	+
chr1	235257357	235257368	GGCCCGCCTCT	1	-
chr1	23543901	23543912	CGCCCGCCCCG	1	+
chr1	2361700	2361711	CTCCCTCCCCC	1	+
chr1	236228128	236228139	CGCCCGCCCTC	1	+
chr1	236228581	236228592	CGCCCTCCCCC	1	-
chr1	236284239	236284250	CTCCCTCCCCA	1	-
chr1	236445396	236445407	GCTCCGCCTTC	1	-
chr1	236445447	236445458	GCCCCGCCTCC	1	+
chr1	24125308	24125319	GTTCCACCTCC	1	-
chr1	242162033	242162044	ACCCCACCCCC	1	+
chr1	24223135	24223146	GTCCCACCCTT	1	-
chr1	24439153	24439164	CCCCCGCCCTG	1	+
chr1	245474064	245474075	CTCCCTCCCCT	1	-
chr1	247571554	247571565	CCCCCACCCTC	1	+
chr1	248851966	248851977	CCCCCACCCAC	1	+
chr1	249145012	249145023	CCCCCACCCTG	1	+
chr1	25254230	25254241	CCCCCGCCCCG	1	-
chr1	25407438	25407449	GCCCTGCCTCC	1	+
chr1	25426355	25426366	ACCCCACCCCC	1	+
chr1	25427028	25427039	GCCCCTCCCAT	1	+
chr1	2542844	2542855	GCCCCGCCCAC	1	-
chr1	2542896	2542907	GCCCCGCCCAC	1	-
chr1	2542916	2542927	GCTCCACCCAC	1	-
chr1	25454642	25454653	TCCCCTCCCCA	1	+
chr1	26101681	26101692	ACTCCTCCCCT	1	+
chr1	26602910	26602921	GTCCCTCCTTC	1	-
chr1	26642064	26642075	ACTCCTCCCTC	1	+
chr1	26864721	26864732	TCTCCTCCCAC	1	+
chr1	2688827	2688838	CCTCCACCCAC	1	+
[truncated: 8,037 more rows]
