# Supplementary material for: Relationship between histone modifications and transcription factor binding is protein family specific
Source: Genome Res. 2018 Mar;28(3):321–33. doi: 10.1101/gr.220079.116 (PMC5848611; doi:10.1101/gr.220079.116)
Supplement: Supplemental Material [file supp_gr.220079.116_Supplemental_Material.zip › Supplemental_Material/SP1/SP1.00000000001]

0	1	0.0170755	0.0143549	0.0306027	0.0188087	0.00774163	0.0178283	0.00726569	0.0130877	0.0400295	0.0854704
0	1	0.039983	0.0179115	0.00354538	0.0947505	0.0191794	0.0403114	0.149894	0.0229542	0.0254428	0.00962967
0	1	0.0399082	0.0179115	0.00354538	0.0953976	0.0191794	0.0403899	0.147121	0.0230812	0.0254014	0.00942475
0	1	0.0299306	0.0209006	0.00838082	0.0218483	0.0369163	0.0253011	0.185947	0.00574345	0.0286534	0.0119797
0	1	0.0147968	0.00852817	0.00658785	0.0765544	0.0182817	0.0179624	0.0235762	0.0129716	0.0383017	0.00939523
0	1	0.0205137	0.043608	0.00412952	0.00641633	0.0151244	0.0268466	0.0336	0.0367268	0.00815997	0.0116519
0	1	0.0645697	0.0665383	0.00592251	0.0385188	0.0450395	0.0342079	0.0651099	0.0294596	0.0096222	0.0139077
0	1	0.121411	0.021332	0.00592251	0.0363591	0.037831	0.0653245	0.13134	0.0317648	0.00768124	0.00876433
0	1	0.00947293	0.010312	0.0202664	0.019859	0.017875	0.0277228	0.00956167	0.0141829	0.0353511	0.145985
0	1	0.085752	0.0705491	0.00758821	0.00609191	0.0291114	0.0638655	0.0138182	0.0841086	0.00903143	0.00249437
0	1	0.0195052	0.0127217	0.00956236	0.0142531	0.0276488	0.0128317	0.00797892	0.0152215	0.0186264	0.00796052
0	1	0.187704	0.0410899	0.0286067	0.00662635	0.0380618	0.146992	0.0365421	0.120319	0.0103664	0.0139878
0	1	0.00437131	0.000711325	0.00533838	0.00213877	0.00356384	0.00211851	0.000640745	0	0.00741577	0.01351
0	1	0.088109	0.0894291	0.00358599	0.00367276	0.0250913	0.0572958	0.00982867	0.077631	0.00544868	0.00427677
0	1	0.194092	0.10466	0.00974963	0.106864	0.070624	0.100571	0.179735	0.101139	0.0223387	0.0103571
0	1	0.0254444	0.0230286	0.00471364	0.0402824	0.034559	0.0177478	0.175348	0.0122292	0.0282041	0.0144895
0	1	0.0232051	0.0059705	0.00537898	0.076051	0.0187155	0.0133724	0.0198138	0.0075635	0.025198	0.0116885
0	1	0.0350897	0.0294288	0.00717198	0.0289946	0.0549987	0.020711	0.0332698	0.0110961	0.0133192	0.0168463
0	1	0.0343048	0.0294288	0.00821292	0.0283624	0.0558097	0.0194059	0.0339467	0.0110961	0.0134928	0.0150825
0	1	0.0405559	0.0756703	0.00709077	0.0290137	0.037305	0.044067	0.141192	0.0567041	0.00815997	0.0701601
0	1	0.0919369	0.218185	0.00658083	0.0152078	0.124132	0.0378288	0.0439316	0.0773982	0.00517124	0.0248858
0	1	0.0147995	0.00796065	0.00942737	0.0134814	0.0179229	0.00749443	0.00722944	0.00459085	0.0123335	0.0125242
0	1	0.030942	0.0120793	0.00479485	0.0079503	0.0473504	0.0129881	0.00331247	0.00496201	0.00741577	0.0171927
0	1	0.0347498	0.0135075	0.00736655	0.00548713	0.0331547	0.0296766	0.00459396	0.0133818	0.00443901	0.0119677
0	1	0.178283	0.0959248	0.00928048	0.0220806	0.0507709	0.197371	0.209943	0.159769	0.0145922	0.0103606
0	1	0.0435796	0.0345519	0.00709077	0.0107886	0.044552	0.0263996	0.00666119	0.0133427	0.0207328	0.0141378
0	1	0.0998877	0.00977322	0.010052	0.070912	0.0464506	0.0727238	0.215159	0.0361667	0.0423004	0.0101182
0	1	0.00336277	0.00753695	0.00412952	0.0758872	0.01179	0.0138328	0.00886623	0.0053723	0.0135825	0.00822874
0	1	0.00605411	0.0056906	0.00300186	0.0419931	0.0116084	0.0105165	0.015155	0.00765794	0.0322503	0.00324
0	1	0.0295963	0.0132275	0.013851	0.0082087	0.0460909	0.01482	0.00886143	0.010051	0.00477992	0.0106547
0	1	0.286411	0.280645	0.00529778	0.068793	0.0297413	0.370646	0.589855	0.244151	0.0478039	0.0190931
0	1	0.253644	0.17677	0.00533838	0.0805055	0.110183	0.151905	0.57123	0.0569851	0.061093	0.0323429
0	1	0.216572	0.355319	0.00529778	0.038378	0.0321041	0.339835	0.612668	0.333808	0.0250013	0.0245616
0	1	0.273417	0.531041	0.0106361	0.0135665	0.102988	0.200402	0.201124	0.293873	0.012859	0.0124578
0	1	0.0334055	0.0285166	0.00175239	0.0530305	0.0345695	0.0164335	0.0733495	0.0126199	0.0187918	0.0276617
0	1	0.0853464	0.110466	0.0214835	0.027822	0.0293061	0.119735	0.0534914	0.120315	0.0365478	0.133722
0	1	0.234772	0.0288075	0.0180299	0.0198485	0.135416	0.127815	0.0313061	0.075342	0.0271912	0.0209867
0	1	0.0215251	0.0163527	0.0744853	0.0269629	0.0258919	0.0197382	0.00918792	0.0257169	0.0679668	0.0280537
0	1	0.130577	0.0329689	0.00795889	0.0763571	0.0627358	0.143302	0.0769963	0.0683641	0.0466749	0.0253938
0	1	0.195271	0.0434401	0.0280226	0.00567134	0.0396455	0.150675	0.0397188	0.125646	0.00938285	0.0139878
0	1	0.17699	0.0707986	0.00657961	0.00447915	0.0518147	0.107657	0.0122183	0.100347	0.0190312	0.00850125
0	1	0.176698	0.575867	0.116404	0.00726809	0.0458484	0.196493	0.0171662	0.130819	0.0303724	0.0075853
0	1	0.155368	0.123431	0.0178487	0.00986549	0.0342193	0.136671	0.0430009	0.0892171	0.0353663	0.0241841
0	1	0.255906	0.182363	0.0130133	0.0957844	0.0543803	0.237076	0.506992	0.195632	0.061632	0.0208989
0	1	0.0275708	0.0112604	0.00717198	0.0424911	0.0184809	0.0203579	0.0493437	0.0137091	0.0141135	0.0102646
0	1	0.00269134	0.006538	0.0155122	0.00636714	0.00224035	0.00377663	0.00327622	0.00382897	0.0181413	0.00817284
0	1	0.00269134	0.006538	0.0155122	0.00653836	0.00224035	0.00403039	0.00327622	0.00382897	0.0185503	0.00790004
0	1	0.162776	0.184534	0.00900559	0.04161	0.0553472	0.111399	0.184563	0.096701	0.0197493	0.0117756
0	1	0.0292592	0.0272178	0.00723913	0.0872388	0.0452232	0.0204653	0.0553244	0.0230438	0.028414	0.0102309
0	1	0.0108157	0.0100946	0.00537898	0.0701628	0.0176708	0.0123131	0.00861967	0.0153159	0.0258355	0.00536711
0	1	0.0166709	0.00967094	0.0166399	0.0085551	0.015834	0.0152451	0.00473897	0.00955287	0.0070606	0.019354
0	1	0.011659	0.00780809	0.00709154	0.096488	0.017875	0.0125277	0.0339718	0.0137726	0.0352428	0.00864359
0	1	0.0238196	0.00867197	0.00892437	0.0836949	0.0203287	0.017903	0.070548	0.0118581	0.017814	0.00896838
0	1	0.107486	0.189796	0.0130945	0.0168738	0.177818	0.0407954	0.0184121	0.0485653	0.00890412	0.0148355
0	1	0.0151311	0.00142265	0.00058413	0.0088795	0.0267329	0.01394	0.00918792	0.00840026	0.00986156	0.00457753
0	1	0.00907695	0.00739315	0.00471364	0.060743	0.01054	0.00568057	0.0365827	0.00498158	0.0165593	0.00624528
0	1	0.0618783	0.0159603	0.00646602	0.0993911	0.0305408	0.0295084	0.127051	0.0171912	0.0273693	0.01033
0	1	0.104926	0.16198	0.00296125	0.0150635	0.104008	0.0434714	0.0360317	0.0408227	0.00815997	0.0556864
0	1	0.0186426	0.0197655	0.00116826	0.0245994	0.0293319	0.0121746	0.00758736	0.0137921	0.00866478	0.00459258
0	1	0.102587	0.034408	0.0131757	0.0149946	0.106294	0.0417838	0.0181807	0.038231	0.0116154	0.0166095
0	1	0.106352	0.0359408	0.0131757	0.0158419	0.108852	0.0441745	0.0194095	0.0389928	0.0116154	0.0173315
0	1	0.0699551	0.066255	0.00533838	0.0325382	0.0931862	0.044354	0.186448	0.0424507	0.0333579	0.0087763
0	1	0.058177	0.209711	0.0100114	0.0165934	0.0645573	0.0322457	0.0217601	0.0744759	0.0136776	0.0103342
0	1	0.0794568	0.289801	0.0105955	0.0167216	0.0732977	0.0434561	0.021875	0.106738	0.0116775	0.00892695
0	1	0.0838668	0.303833	0.0105955	0.0161694	0.0763795	0.0459544	0.0223264	0.113933	0.0115948	0.00885132
0	1	0.0981744	0.0365395	0.00704209	0.0250122	0.057361	0.05521	0.188142	0.0317061	0.0275958	0.0052115
0	1	0.0369227	0.0059705	0.041279	0.0106939	0.0593176	0.0204341	0.00455771	0.0114869	0.0385773	0.0189171
0	1	0.0587363	0.0282795	0.0090298	0.0137074	0.0744276	0.0242419	0.00726569	0.00955287	0.0127617	0.00760085
0	1	0.224652	0.142181	0.00702135	0.0150154	0.126381	0.0899723	0.0620288	0.0970703	0.00542254	0.0155137
0	1	0.280179	0.863233	0.00829963	0.0355203	0.267809	0.12286	0.0622298	0.250352	0.00568804	0.0418397
0	1	0.255768	0.909688	0.00654725	0.0348105	0.304719	0.106384	0.0497449	0.229808	0.00986156	0.0496793
0	1	0.165826	0.166971	0.0189765	0.0254289	0.0232726	0.259307	0.303412	0.184775	0.0220344	0.0101403
0	1	0.0763068	0.0693906	0.0164595	0.0101331	0.173303	0.0471603	0.0193396	0.041558	0.0111367	0.0114874
0	1	0.0708107	0.0289513	0.00387806	0.0782039	0.0538245	0.0452626	0.267752	0.0298889	0.0623647	0.0129114
0	1	0.0446993	0.0591122	0.00592251	0.0183567	0.0693474	0.0239649	0.00395321	0.0122292	0.00839931	0.0550877
0	1	0.00975399	0.000711325	0.0142627	0.00488234	0.0162692	0.00581728	0.00195848	0.00994357	0.0113499	0.00541557
0	1	0.0459203	0.0159214	0.00592251	0.00580632	0.0273946	0.0283134	0.0127179	0.0236586	0.00715028	0.00941988
0	1	0.253827	0.475093	0.0155122	0.0156643	0.20989	0.0991515	0.109346	0.178617	0.00741577	0.0109735
0	1	0.0146538	0.0190542	0.00180106	0.0192049	0.0187361	0.015844	0.0309043	0.014554	0.00815997	0.0139569
0	1	0.163755	0.0389637	0.0111937	0.045308	0.0536696	0.135136	0.398823	0.0692464	0.0528155	0.0159524
0	1	0.0368803	0.034408	0.00434861	0.065	0.0466887	0.0255063	0.0816661	0.02215	0.0155495	0.0118122
0	1	0.0667804	0.0543098	0.00475425	0.0280394	0.0845618	0.0397697	0.221693	0.0382256	0.0248291	0.0122371
0	1	0.00605411	0.00824828	0.00775611	0.0205765	0.0142554	0.00529625	0.00755046	0.00574345	0.00172773	0.00874263
0	1	0.0117711	0.00753695	0.00958972	0.0315052	0.035389	0.0126454	0.00395321	0.0145345	0.013848	0.00605916
0	1	0.0332962	0.0092395	0.010052	0.0118594	0.0348436	0.0159513	0.00787018	0.0108579	0.00524521	0.0107058
0	1	0.0760036	0.0890776	0.00709077	0.0304733	0.0383412	0.0552316	0.100555	0.0363165	0.0131038	0.0213544
0	1	0.139348	0.218032	0.00592251	0.0255002	0.0459314	0.120227	0.385589	0.118203	0.0303811	0.0235235
0	1	0.0774595	0.104352	0.0107986	0.00529532	0.110905	0.0343292	0.0226164	0.0301824	0.00820132	0.0133412
0	1	0.158204	0.17567	0.00947492	0.0333972	0.0315356	0.247151	0.508027	0.20001	0.0405614	0.0115954
0	1	0.015443	0.00668182	0.00842675	0.00915988	0.0182298	0.018693	0.00402572	0.0116774	0.0148511	0.0346667
0	1	0.024251	0.0133636	0.00650664	0.0336817	0.0285291	0.0179042	0.0367391	0.0189039	0.0188126	0.0127019
0	1	0.0628868	0.0282557	0.0118856	0.00342598	0.0758134	0.028832	0.00587544	0.028307	0.0234441	0.0155603
0	1	0.104212	0.235754	0.012551	0.0157031	0.188414	0.0549931	0.0186296	0.0604038	0.00509375	0.0516364
0	1	0.0073998	0.00454785	0.0113827	0.00559951	0.00804453	0.0044828	0.00715693	0.0115065	0.00887801	0.00993921
0	1	0.00706265	0.00483546	0.00654725	0.0257974	0.00224035	0.0041009	0.00669743	0.00572389	0.0149175	0.00592647
0	1	0.030942	0.0126523	0.00479485	0.0079503	0.0475526	0.0137856	0.00331247	0.00496201	0.00758115	0.0169114
0	1	0.0623297	0.0500358	0.00654725	0.0141303	0.0978188	0.0224765	0.0531033	0.0344916	0.0249063	0.0108872
0	1	0.0127797	0.00862369	0.0180565	0.00869574	0.0342142	0.0126154	0.00263547	0.0176016	0.0168454	0.0097824
0	1	0.0134899	0.00824828	0.0183922	0.00920509	0.0335157	0.012429	0.00263547	0.0176883	0.0171969	0.00994606
0	1	0.00571698	0.00525918	0.0142547	0.0063723	0.00921656	0.0104288	0.00737443	0.00370199	0.00518319	0.0208402
0	1	0.0860947	0.0928561	0.0107173	0.016181	0.125771	0.0509383	0.0144226	0.0416395	0.00520935	0.0157326
0	1	0.0240267	0.00412414	0.0214347	0.00120958	0.026685	0.00518898	0.000533955	0.0168396	0.018287	0.00520851
0	1	0.00773409	0.0139303	0.013841	0.0414176	0.0130355	0.00368836	0.0111102	0.0110961	0.0135825	0.00676516
0	1	0.0332616	0.00682563	0.00421073	0.0531732	0.0238954	0.0205633	0.0273367	0.0216807	0.040252	0.00750778
0	1	0.00874545	0.00454785	0.00237712	0.0536918	0.00407411	0.0104092	0.00990116	0.00380941	0.0180476	0.00456492
0	1	0.00665008	0.00960943	0.00300186	0.0644506	0.0153795	0.00649403	0.00993741	0.00881052	0.0235377	0.00616119
0	1	0.0295991	0.0117972	0.0130945	0.0400128	0.0511592	0.017502	0.00199474	0.0107055	0.0247192	0.00323701
0	1	0.051734	0.0217558	0.0112609	0.0119034	0.059222	0.0292849	0.00781512	0.0195485	0.017756	0.0181501
0	1	0.0342992	0.0427848	0.0180924	0.00455793	0.108008	0.0215355	0.0137819	0.0229347	0.0218294	0.0083278
0	1	0.303755	0.406741	0.0130133	0.0189413	0.0663062	0.247347	0.365908	0.259215	0.0105018	0.0215366
0	1	0.319169	0.28432	0.00596311	0.0815662	0.105093	0.170063	0.640011	0.116998	0.0536374	0.0255716
0	1	0.318329	0.280843	0.00596311	0.0811146	0.104511	0.167824	0.642284	0.114159	0.0560496	0.0258522
0	1	0.0285878	0.0250611	0.00267232	0.0875414	0.0470843	0.0189144	0.0308781	0.0172108	0.0368807	0.0130485
0	1	0.00672553	0.0174878	0.00292065	0.0556335	0.00850166	0.0131836	0.0159888	0.0160973	0.0305204	0.0146152
0	1	0.00653864	0.0170598	0.00146032	0.0446156	0.0122562	0.012635	0.0127275	0.0126846	0.0371925	0.0170302
0	1	0.254919	0.211172	0.011845	0.0359224	0.0349288	0.207435	0.57109	0.224985	0.0167986	0.0163652
0	1	0.222504	0.51433	0.00829963	0.0962875	0.178844	0.113839	0.245808	0.172175	0.032546	0.0194987
0	1	0.288667	0.462426	0.00744782	0.0767295	0.0495188	0.271255	0.595438	0.422496	0.0303811	0.0159037
0	1	0.0790225	0.0673934	0.0100926	0.0354584	0.0963912	0.0332957	0.0210878	0.0328587	0.0128645	0.0260037
0	1	0.15461	0.304558	0.00713137	0.0180834	0.199631	0.0545767	0.0576621	0.0822956	0.0039603	0.0266454
0	1	0.172833	0.108004	0.0101332	0.0232462	0.0722851	0.0673853	0.15549	0.0447983	0.0113499	0.0215856
0	1	0.0890137	0.0255923	0.00296125	0.0597478	0.0575876	0.0442352	0.335696	0.0287498	0.0495809	0.0194687
0	1	0.0701438	0.0436727	0.00771551	0.0534603	0.0485166	0.0432387	0.0742025	0.0342284	0.0212376	0.00773954
0	1	0.0554842	0.0517115	0.00537898	0.0352816	0.0863336	0.021386	0.041987	0.0240873	0.0177933	0.0125548
0	1	0.00336277	0.00525918	0.00781286	0.0076259	0.00473585	0.00494319	0.00519845	0.00611462	0.0138219	0.00848123
0	1	0.00515558	0.00852817	0.0214692	0.00548713	0.0066965	0.00651305	0.00256297	0.00992401	0.0268995	0.00471044
0	1	0.131717	0.187912	0.00542766	0.0110183	0.104621	0.0461673	0.0275019	0.0512221	0.00935347	0.0169517
0	1	0.0225337	0.00724932	0.00755325	0.00549067	0.0374243	0.0063555	0.00323997	0.00834927	0.0118417	0.0140971
0	1	0.0181035	0.0127961	0.0186974	0.00627614	0.0168545	0.00850524	0.00320372	0.0133818	0.0135825	0.00750778
0	1	0.0104226	0.00270149	0.0454903	0.00914875	0.0160891	0.0114684	0.00192223	0.0143939	0.0321671	0.0227978
0	1	0.0285905	0.00867197	0.0130133	0.0129207	0.0172133	0.0201018	0.00877284	0.0111158	0.0227793	0.0121014
0	1	0.0184938	0.00682563	0.0125103	0.00364554	0.0364001	0.0125277	0.00826237	0.0091817	0.0169934	0.0123047
0	1	0.322381	0.539707	0.0100926	0.0396154	0.0530086	0.36683	0.644876	0.50427	0.0201714	0.0156942
0	1	0.295644	0.664105	0.00592251	0.039364	0.0469506	0.30961	0.520271	0.428484	0.0197309	0.0137807
0	1	0.0890046	0.177634	0.00770298	0.0391027	0.184298	0.0403438	0.0430041	0.0475772	0.0173034	0.0195799
0	1	0.248031	0.588579	0.00911182	0.0306125	0.0620112	0.125065	0.365763	0.206988	0.0123857	0.0113733
0	1	0.0134511	0.019478	0.0203204	0.00799435	0.0591802	0.0101431	0.00861967	0.0194769	0.0133432	0.0121616
0	1	0.0262308	0.0126523	0.0224733	0.00911585	0.0453733	0.017584	0.00858343	0.0156936	0.0165331	0.0153097
0	1	0.0548157	0.011941	0.0252803	0.00617999	0.0517356	0.0217189	0.00662495	0.0225407	0.0146415	0.0106211
0	1	0.0197854	0.00810447	0.00475425	0.0226702	0.0171325	0.0107623	0.0359872	0.0110766	0.00842868	0.0148834
0	1	0.0359847	0.0109245	0.00537898	0.00460195	0.0430531	0.0200043	0.00263547	0.0153159	0.00667158	0.00800129
0	1	0.0322849	0.0587105	0.0268866	0.0132022	0.00697621	0.0519204	0.111037	0.0571251	0.0162937	0.00739845
0	1	0.0279079	0.0230346	0.00537898	0.010129	0.0578287	0.022691	0.00452145	0.0213035	0.00691093	0.0168434
0	1	0.00504275	0.00454785	0.0199337	0.00488234	0.00962316	0.00921139	0.0052347	0.00687649	0.0207328	0.00867426
0	1	0.0114734	0.0120848	0.0151307	0.00761431	0.0195015	0.0102817	0.00402572	0.0141437	0.0165331	0.00407569
0	1	0.0380019	0.0167764	0.00616459	0.0370661	0.0296996	0.0195341	0.0738337	0.0225831	0.0212638	0.00731272
0	1	0.00706265	0.00548201	0.016437	0.00702111	0.00655564	0.00945722	0.00331247	0.00804864	0.013848	0.00465767
0	1	0.0870976	0.0183429	0.02799	0.00972064	0.152923	0.0313134	0.0115198	0.028307	0.0334718	0.0138939
0	1	0.00470844	0.00781685	0.00842146	0.0668662	0.0113054	0.00815216	0.0166856	0.00728676	0.0180215	0.0161358
0	1	0.0567961	0.0335538	0.00553309	0.0358134	0.0641393	0.0297079	0.188837	0.0244976	0.0531276	0.0122887
0	1	0.057507	0.0253123	0.0145711	0.0269523	0.145819	0.0240341	0.0148518	0.0217821	0.0484904	0.0592067
0	1	0.00941689	0.00995082	0.0118608	0.00334835	0.00656961	0.00839796	0.00135399	0.0080291	0.00887801	0.0134245
0	1	0.025027	0.0123724	0.0284534	0.035872	0.075796	0.0141546	0.0109543	0.0223329	0.0313165	0.0253423
0	1	0.0282478	0.0128664	0.0343588	0.0379372	0.0712138	0.0126141	0.00997366	0.0252203	0.0400295	0.0206446
0	1	0.011434	0.00867197	0.0232034	0.0226713	0.0153127	0.015372	0.0058392	0.00925226	0.0243184	0.0184964
0	1	0.066921	0.0237382	0.033742	0.0101331	0.157088	0.0404003	0.0120347	0.0371039	0.0325875	0.0143818
0	1	0.0416979	0.0417979	0.00475425	0.0318452	0.0529144	0.016913	0.0132365	0.0283699	0.0086267	0.00732805
0	1	0.0503759	0.0441723	0.00237712	0.0589265	0.0551955	0.0359064	0.0154102	0.0269623	0.0121279	0.0173615
0	1	0.134434	0.217502	0.0137192	0.00367276	0.0390993	0.187306	0.0762324	0.243633	0.0112351	0.01124
0	1	0.169232	0.0672182	0.00717198	0.00827472	0.0566949	0.0864147	0.0190905	0.091353	0.0180215	0.00867426
0	1	0.0239858	0.00540298	0.00354538	0.00684044	0.0431248	0.0202494	0.00459396	0.0091817	0.0159207	0.0166713
0	1	0.201727	0.0467103	0.0141978	0.0753682	0.0787647	0.186912	0.361323	0.1326	0.0345676	0.0139463
0	1	0.184681	0.103826	0.00537898	0.100035	0.0986271	0.0954499	0.296023	0.0920684	0.028414	0.0138491
0	1	0.019879	0.01521	0.00775611	0.0850617	0.0176773	0.0170913	0.038076	0.0146304	0.0281587	0.00637796
0	1	0.048091	0.00938329	0.00911094	0.0698482	0.0273709	0.034355	0.199101	0.0129895	0.0618426	0.0139938
0	1	0.260764	0.201175	0.0121451	0.0879371	0.0484747	0.321958	0.60977	0.232723	0.0691355	0.0248523
0	1	0.119061	0.481274	0.0131351	0.105329	0.0143362	0.552682	0.770459	0.669601	0.0998809	0.0308362
0	1	0.0157693	0.00625811	0.00483546	0.03375	0.0247476	0.0124204	0.05031	0.0122292	0.0350856	0.00948525
0	1	0.239432	0.239376	0.0101738	0.104052	0.117904	0.126859	0.396664	0.12573	0.0903992	0.0106517
0	1	0.104255	0.158856	0.00739104	0.0692915	0.120114	0.0494357	0.0771162	0.0409073	0.022726	0.010385
0	1	0.177275	0.110548	0.00592251	0.0207389	0.0136973	0.187017	0.452403	0.160218	0.0274044	0.0090951
0	1	0.066555	0.0518626	0.0161776	0.0557041	0.046908	0.0291679	0.0335976	0.0349025	0.0304932	0.0154274
0	1	0.347759	0.615501	0.0137598	0.0553243	0.0498342	0.289355	0.38819	0.483212	0.0214879	0.0152294
0	1	0.0363191	0.0160652	0.0106443	0.00912628	0.0404029	0.0181009	0.00842488	0.0149702	0.012599	0.00967596
0	1	0.0198423	0.00735505	0.0218978	0.0088795	0.0146141	0.00614094	0.010238	0.0157066	0.0216511	0.0115558
0	1	0.00437131	0.00341281	0.0158449	0.0077215	0.00789308	0.00649403	0.00259923	0.00613418	0.0160283	0.00642003
0	1	0.0233452	0.0102384	0.0294507	0.00650553	0.0588131	0.00982921	0.00334872	0.0095724	0.0122856	0.011548
0	1	0.0215251	0.031094	0.0111149	0.00734552	0.0276019	0.0111344	0.00267173	0.0123985	0.0126251	0.0109152
0	1	0.0446143	0.0173352	0.0164939	0.0152518	0.0474887	0.0212787	0.00459396	0.0252594	0.0161364	0.0141985
0	1	0.0774119	0.0501208	0.020737	0.0149897	0.0849902	0.0313421	0.0314873	0.016449	0.0151568	0.0217866
0	1	0.00470844	0.0103745	0.0190451	0.00702111	0.0167031	0.00378644	0.0052347	0.00916216	0.0195425	0.0066721
0	1	0.00537987	0.0105183	0.00717198	0.0583038	0.0140288	0.00945722	0.00915167	0.0145345	0.0319171	0.00625724
0	1	0.0077369	0.0189105	0.00417012	0.0715348	0.00743795	0.00806329	0.0418123	0.0095333	0.0335918	0.0097824
0	1	0.185773	0.0759572	0.0143846	0.0868748	0.0836063	0.150049	0.442966	0.0947691	0.101573	0.0125932
0	1	0.0348379	0.0203331	0.0132487	0.0127979	0.0367182	0.024595	0.00395321	0.0300104	0.0118548	0.00821977
0	1	0.0303093	0.00611431	0.00541959	0.107465	0.039178	0.0198461	0.0369151	0.0096034	0.0377523	0.00889509
0	1	0.164448	0.034263	0.00358599	0.0971974	0.0582425	0.100493	0.519063	0.0454982	0.12481	0.0106428
0	1	0.0546221	0.0722779	0.0106361	0.00766993	0.0633388	0.0264825	0.0387672	0.0318413	0.0153364	0.00984613
0	1	0.0699495	0.0487552	0.00767567	0.0280549	0.0801045	0.0290023	0.0740636	0.031335	0.0335711	0.00851988
0	1	0.0147968	0.0092395	0.014928	0.0178031	0.0283232	0.00755328	0.0201163	0.0134014	0.0188694	0.00864958
0	1	0.0680453	0.0187667	0.00362659	0.0410529	0.0385508	0.0368965	0.0273716	0.0321555	0.022726	0.00504472
0	1	0.0633001	0.0193342	0.00362659	0.0409116	0.0346279	0.031432	0.0259223	0.0287172	0.0234702	0.0045709
0	1	0.0122725	0.0112209	0.00617405	0.0768001	0.0186896	0.0123033	0.0106507	0.014554	0.0292584	0.00543724
0	1	0.0188048	0.0147863	0.0119262	0.0101331	0.0474149	0.022237	0.00575086	0.0122488	0.00839931	0.106747
0	1	0.0343019	0.0267273	0.0057684	0.00976469	0.0612892	0.0147731	0.00594795	0.0172108	0.0150709	0.00913738
0	1	0.0180456	0.0159773	0.00829963	0.0328301	0.037332	0.0154909	0.0126454	0.0198676	0.0101271	0.00488372
0	1	0.0472656	0.0421821	0.0108798	0.0381133	0.101067	0.0302185	0.0280765	0.0316508	0.0158151	0.013669
0	1	0.0730929	0.0352893	0.00779669	0.0572059	0.0691808	0.0366935	0.0335815	0.0131849	0.023292	0.014682
0	1	0.178444	0.138195	0.0102207	0.0714156	0.212803	0.0889112	0.437387	0.0862527	0.0342591	0.0173566
0	1	0.0121082	0.0151617	0.00658785	0.0728915	0.011218	0.00746621	0.01975	0.0133818	0.0222117	0.00576901
0	1	0.00941689	0.00398033	0.046065	0.0101331	0.0158872	0.00649403	0.00651619	0.0095724	0.0308631	0.00472715
0	1	0.0484272	0.0926981	0.00892437	0.072526	0.0658954	0.0383106	0.119031	0.0397743	0.0315235	0.00944864
0	1	0.0073998	0.00341281	0.0227849	0.00576751	0.00672107	0.00508169	0.00327622	0.0103539	0.0180215	0.00754318
0	1	0.0073998	0.00282005	0.0222298	0.00530291	0.00672107	0.00508169	0.00327622	0.0111158	0.0196652	0.0070682
0	1	0.0293291	0.0193342	0.0171023	0.0299869	0.026374	0.0203267	0.00831877	0.017582	0.0164439	0.0101102
0	1	0.0107625	0.00668182	0.00987789	0.00581153	0.0192463	0.00874005	0.00719318	0.0080291	0.0124154	0.00805679
0	1	0.0628896	0.0489571	0.011626	0.00585557	0.146524	0.0270775	0.00999146	0.022544	0.0242405	0.00841537
0	1	0.0117683	0.00469165	0.0405843	0.014647	0.0195505	0.00677784	0.00258143	0.0104363	0.0335972	0.0158021
0	1	0.030602	0.0105183	0.0364893	0.00641633	0.0741807	0.0219406	0.00658869	0.0195356	0.0266069	0.0130045
0	1	0.0958459	0.0433677	0.0106768	0.00548713	0.0329436	0.0448837	0.00466646	0.0252203	0.00988767	0.0237148
0	1	0.0137854	0.00558081	0.0402183	0.00702111	0.0146141	0.00755328	0.00131774	0.0150787	0.0244796	0.0139868
0	1	0.0137882	0.0339689	0.00237712	0.0678451	0.0259965	0.0155105	0.0349074	0.020317	0.030886	0.0087763
0	1	0.0403589	0.0275748	0.00296125	0.0372686	0.0382125	0.0294194	0.183639	0.00996317	0.0207589	0.022486
0	1	0.0326219	0.016241	0.00354538	0.0377008	0.0294974	0.017687	0.173182	0.00973902	0.0210244	0.0288362
0	1	0.00706265	0.0184791	0.00529778	0.0899275	0.00877761	0.012635	0.0125366	0.0106745	0.0342435	0.00974768
0	1	0.0783579	0.149256	0.0113421	0.0668723	0.136001	0.0389953	0.0237556	0.0473931	0.0151987	0.0230829
0	1	0.178329	0.15135	0.0167211	0.0249057	0.106995	0.105672	0.114862	0.0986742	0.00938285	0.0204312
0	1	0.184907	0.151689	0.0167211	0.0248253	0.10819	0.107415	0.117031	0.0986742	0.00938285	0.0202675
0	1	0.253541	0.233028	0.00734231	0.0742311	0.135858	0.161514	0.399045	0.102477	0.0336024	0.0244812
0	1	0.408143	0.848105	0.00683922	0.0688769	0.036584	0.332813	0.833967	0.493576	0.0208614	0.0285655
0	1	0.281627	0.604847	0.0135568	0.0522627	0.0167648	0.390668	0.687485	0.508773	0.00781662	0.0191945
0	1	0.437891	0.56708	0.0141817	0.0833516	0.0898255	0.359633	0.634817	0.380266	0.025101	0.0234862
0	1	0.43673	0.503719	0.0142627	0.0926995	0.16095	0.263822	0.52729	0.257632	0.0291321	0.0252188
0	1	0.00840834	0.0059705	0.0113015	0.0112987	0.0238307	0.00815216	0.00263547	0.013753	0.0209982	0.00967626
0	1	0.0682611	0.00554679	0.0453684	0.00706514	0.0338128	0.0356134	0.00587544	0.020317	0.0175167	0.0132879
0	1	0.172046	0.0849381	0.0106199	0.0517848	0.061773	0.11135	0.349646	0.101974	0.054128	0.0144198
0	1	0.0917352	0.0204448	0.00834024	0.0124283	0.114361	0.0369842	0.024266	0.029186	0.0130777	0.0106449
0	1	0.0672264	0.0762683	0.00821841	0.0112987	0.121759	0.0254176	0.0219677	0.0276721	0.0115893	0.0128049
0	1	0.0578711	0.034834	0.00756164	0.0192338	0.0896702	0.0223172	0.0299183	0.0181192	0.0148053	0.0309233
0	1	0.214785	0.483074	0.00892437	0.0199418	0.0158877	0.401547	0.627412	0.555776	0.0222473	0.0162614
0	1	0.00773409	0.00270149	0.0278265	0.00713549	0.0139524	0.0126662	0.00384446	0.0122488	0.0119379	0.0110696
0	1	0.250914	0.237646	0.00952472	0.0253408	0.102287	0.104698	0.31369	0.133599	0.0325875	0.0114553
0	1	0.245814	0.231652	0.0113015	0.0253408	0.100824	0.104293	0.307408	0.133319	0.0314674	0.0106487
0	1	0.0480873	0.0689127	0.00537898	0.0164454	0.0661012	0.0238391	0.00878051	0.0282625	0.00929436	0.0121658
0	1	0.00369989	0.00334805	0.017224	0.00669671	0.0152759	0.00562399	0.00267173	0.0103148	0.0190051	0.00999917
0	1	0.0110969	0.00824828	0.0196417	0.0106939	0.0278012	0.0153205	0.00263547	0.00574345	0.0123335	0.00949873
0	1	0.101252	0.0425125	0.00592251	0.0209445	0.0793228	0.0498649	0.0360262	0.0291144	0.0150709	0.00602598
0	1	0.0045956	0.00270149	0.0241768	0.00702111	0.0250028	0.0149993	0.00527095	0.00776695	0.0148316	0.0108979
0	1	0.0147968	0.0174878	0.0193657	0.0130343	0.0542311	0.0119288	0.00722944	0.0118581	0.0175428	0.0105587
0	1	0.0255565	0.0165625	0.0232195	0.00481958	0.0331733	0.0107543	0.00858343	0.021507	0.0206312	0.0105064
0	1	0.0390075	0.038676	0.00958972	0.0080511	0.0572846	0.0181794	0.00338367	0.0237161	0.00691093	0.0122054
0	1	0.0564984	0.0371476	0.0217104	0.00823069	0.0593735	0.0330242	0.00658869	0.0302019	0.0172382	0.0167543
0	1	0.10963	0.0992748	0.00838082	0.0371056	0.14284	0.0566187	0.0275637	0.0498563	0.00890412	0.0138025
0	1	0.0634164	0.102934	0.00650664	0.0582859	0.108905	0.0298826	0.0762835	0.0349491	0.0224671	0.0273458
0	1	0.240298	0.266169	0.00658785	0.0198977	0.0842722	0.106295	0.13729	0.139913	0.0177822	0.00833681
0	1	0.0481956	0.00796065	0.021765	0.00674073	0.0683453	0.0336501	0.0180588	0.0202269	0.0102376	0.0299162
0	1	0.0281537	0.0169203	0.0107713	0.0094843	0.0374243	0.0149312	0.0222928	0.0114674	0.0111106	0.00601909
0	1	0.249745	0.0857869	0.0107173	0.0630033	0.125732	0.184982	0.42769	0.0581377	0.0669445	0.017727
0	1	0.238641	0.0718026	0.0101738	0.072194	0.124762	0.1604	0.447912	0.0527459	0.0780548	0.0158632
0	1	0.0144597	0.00682563	0.0311322	0.00520675	0.0246519	0.0127434	0.00259923	0.0187933	0.0148141	0.0232886
0	1	0.0791348	0.0293569	0.0132163	0.00893112	0.113071	0.048301	0.00787018	0.0169047	0.0121084	0.038865
0	1	0.0550406	0.0199017	0.0163518	0.00455156	0.104351	0.0419817	0.00858343	0.0185039	0.0067336	0.0222393
0	1	0.0292535	0.0103112	0.0113827	0.0197506	0.021971	0.0234284	0.0192703	0.0118581	0.0106587	0.0143901
0	1	0.128804	0.15412	0.0122284	0.0110183	0.13535	0.0526401	0.0161504	0.0485637	0.00839931	0.0195925
0	1	0.144267	0.186554	0.00834024	0.0186441	0.18564	0.0669618	0.0240964	0.0601612	0.00693704	0.0135382
0	1	0.0541816	0.0215392	0.0168023	0.0075587	0.0951344	0.0174397	0.0113116	0.0202909	0.00321611	0.0162415
0	1	0.00285849	0.00412414	0.0199011	0.00674073	0.00712766	0.0142931	0.00391696	0.0114674	0.0103664	0.00703942
0	1	0.021188	0.00213397	0.0184734	0.00796189	0.0206698	0.0122819	0.00388071	0.00535273	0.0100563	0.0130818
0	1	0.0107625	0.00142265	0.0669164	0.0079503	0.0106678	0.0105165	0.00131774	0.0109383	0.0144268	0.0171041
0	1	0.0198423	0.00142265	0.0181924	0.00520675	0.017206	0.00667057	0.00195848	0.00726722	0.00789447	0.0171229
0	1	0.0501072	0.0530741	0.00606636	0.00548713	0.0624844	0.0220038	0.00655244	0.0141829	0.00813382	0.0150766
0	1	0.0302649	0.0732124	0.0113827	0.0116231	0.0534179	0.0184228	0.00587544	0.032468	0.0132	0.0223305
0	1	0.27796	0.333032	0.0459061	0.0152634	0.0860671	0.155857	0.017683	0.245522	0.0223696	0.0351915
0	1	0.0652439	0.0214681	0.00713137	0.0160884	0.116393	0.0380868	0.0117509	0.0279163	0.0155758	0.0129524
0	1	0.147639	0.0864477	0.00870533	0.0153747	0.112973	0.0677848	0.0139269	0.0597657	0.0123596	0.0179645
0	1	0.011255	0.0371974	0.0102144	0.0449092	0.0237571	0.0163355	0.0132137	0.0191448	0.0251653	0.00713516
0	1	0.0612881	0.0709501	0.00773581	0.0792761	0.0588218	0.0406049	0.0459542	0.030298	0.0357236	0.0129532
0	1	0.225846	0.0827462	0.0160558	0.108913	0.064716	0.270931	0.316865	0.167801	0.0472921	0.0206124
0	1	0.0804599	0.0577225	0.0111398	0.0117374	0.0883965	0.0252596	0.0179315	0.024478	0.00717644	0.0123412
0	1	0.0147968	0.0059705	0.0203072	0.00395314	0.0137362	0.00729947	0.00534345	0.0118385	0.00941787	0.00884167
0	1	0.0147968	0.00579267	0.0196495	0.00373474	0.0134421	0.0070739	0.00534345	0.0118385	0.00966377	0.00861956
0	1	0.163304	0.109665	0.00771551	0.0248986	0.119632	0.0821245	0.0395322	0.0447167	0.0150741	0.00825942
0	1	0.0743171	0.0331292	0.00533838	0.0314305	0.0938017	0.0277237	0.0206312	0.0259633	0.0231165	0.0117192
0	1	0.0144624	0.00398033	0.048852	0.00641633	0.0140561	0.013587	0.00455771	0.0176016	0.0120864	0.0134589
0	1	0.0134539	0.0059705	0.0251019	0.00389637	0.00605933	0.00839796	0.00331247	0.00689606	0.0148316	0.00564424
0	1	0.107614	0.0462063	0.00358599	0.0785089	0.0935409	0.0710732	0.269294	0.0452377	0.0521356	0.00971402
0	1	0.107502	0.0450287	0.00429116	0.0759024	0.0897925	0.0699691	0.266682	0.0440949	0.0517007	0.00886966
0	1	0.0238765	0.0259509	0.00844097	0.00734552	0.0207654	0.00815216	0.00509232	0.023148	0.00981225	0.00563533
0	1	0.0476675	0.0160652	0.0179705	0.00915988	0.0723215	0.0260639	0.0104332	0.0287172	0.00899882	0.0245775
0	1	0.0215223	0.00142265	0.0260998	0.0119915	0.0315172	0.0258793	0.00459396	0.0107055	0.0139165	0.0166285
0	1	0.0713261	0.0375333	0.00950147	0.0411224	0.096128	0.029652	0.192871	0.025611	0.0464576	0.0195558
0	1	0.0403589	0.0203814	0.00417012	0.00766993	0.084664	0.0294327	0.0153864	0.0123769	0.00887801	0.0145299
0	1	0.0593289	0.0478875	0.0131757	0.0103695	0.117549	0.0262843	0.0178076	0.0323346	0.00667158	0.0107141
0	1	0.0252222	0.0113735	0.0177753	0.0186993	0.0892896	0.0195698	0.00858343	0.0202975	0.0318695	0.03036
0	1	0.0121082	0.00739315	0.0213779	0.0143846	0.0188032	0.00815216	0.00195848	0.0126199	0.0239227	0.00661067
0	1	0.013114	0.00796065	0.0161776	0.00920393	0.0336062	0.010134	0.00651619	0.0179206	0.0145114	0.00663768
0	1	0.0499971	0.0764752	0.00296125	0.00823069	0.0807034	0.0202955	0.00456038	0.0172108	0.0047578	0.0216067
0	1	0.140711	0.0758108	0.0138005	0.0111431	0.179227	0.0456804	0.0322526	0.0550315	0.0108712	0.0144757
0	1	0.138197	0.0749621	0.0125915	0.0106875	0.177258	0.0447389	0.0307538	0.0535924	0.0113903	0.0146392
0	1	0.00773409	0.00537222	0.0400011	0.0076259	0.0116179	0.0115671	0.00331247	0.00980307	0.020319	0.0100111
0	1	0.00821034	0.00511535	0.0398488	0.0076259	0.0113054	0.0117142	0.00331247	0.0101748	0.0198407	0.0100111
0	1	0.00470844	0.00398033	0.0137325	0.0145767	0.00407411	0.00825945	0.00459396	0.00652488	0.0185624	0.0154044
0	1	0.0356532	0.00824828	0.0130538	0.0097519	0.0464895	0.0128525	0.00726569	0.0214305	0.0212376	0.00981307
0	1	0.162068	0.246015	0.00782908	0.0140862	0.207476	0.0691636	0.0213151	0.0566139	0.0140874	0.0314641
0	1	0.165121	0.243279	0.00875022	0.016371	0.204413	0.0644933	0.0210476	0.0558113	0.0148316	0.0316861
0	1	0.14407	0.0588005	0.013841	0.046198	0.091478	0.0671091	0.195034	0.0505189	0.032745	0.010819
0	1	0.0585183	0.0891075	0.00699349	0.0842023	0.0714282	0.0323536	0.0599151	0.0445073	0.0192444	0.016849
0	1	0.0127797	0.0092395	0.0173864	0.0159447	0.0670629	0.0136943	0.00591169	0.014554	0.0131038	0.0332053
0	1	0.080628	0.0190937	0.0136543	0.0126591	0.104914	0.0357973	0.00726569	0.0183438	0.0162533	0.0347112
0	1	0.0507786	0.0584745	0.00807784	0.0190125	0.102493	0.0391564	0.0511395	0.0194964	0.015097	0.0234078
0	1	0.0378589	0.00619334	0.0197795	0.00474569	0.0370016	0.0144555	0.00192223	0.0110555	0.00986156	0.0118746
0	1	0.0460731	0.0308537	0.0100926	0.00706514	0.0634658	0.0203164	0.00970342	0.0149056	0.0135564	0.0141949
0	1	0.0171509	0.00792113	0.0201774	0.00613594	0.0313172	0.0137433	0.00781649	0.0157066	0.0163884	0.00967438
0	1	0.0904717	0.119305	0.00705016	0.00488234	0.0864569	0.0591301	0.0180924	0.0386217	0.00914351	0.0157989
0	1	0.0262877	0.0108488	0.00779669	0.0539879	0.0206484	0.015224	0.0699063	0.0164098	0.0308294	0.00281916
0	1	0.216272	0.282163	0.00892437	0.0152958	0.0854961	0.0732409	0.200673	0.0832555	0.0165092	0.00957834
0	1	0.0823369	0.0955005	0.00705016	0.0122487	0.0661674	0.0357679	0.148986	0.0260018	0.0133432	0.0311712
0	1	0.0171509	0.0253046	0.00237712	0.0079503	0.0327926	0.0149993	0.00979243	0.0126395	0.00271127	0.0134403
0	1	0.00336277	0.00142265	0.0129196	0.00747104	0.00682915	0.0167959	0.00915167	0.00740834	0.0151568	0.00417773
0	1	0.00840834	0.00326901	0.0190576	0.00585034	0.00763795	0.00769179	0.00331247	0.00881052	0.0104578	0.00490232
0	1	0.0619371	0.01521	0.00475425	0.0453708	0.0238469	0.0383024	0.0771384	0.027519	0.0316301	0.00709892
0	1	0.0903811	0.0180553	0.00421073	0.0256494	0.0246351	0.0653224	0.108189	0.0439425	0.0369095	0.00836663
0	1	0.00100855	0.00270149	0.0117521	0.00399717	0.00840156	0.000353084	0.00131774	0.00498158	0.0160544	0.00375988
0	1	0.0694344	0.0522482	0.0118857	0.0125082	0.0534812	0.0310105	0.00664511	0.0225831	0.00861254	0.0107508
0	1	0.0225337	0.0184807	0.0440785	0.0140422	0.0718559	0.0297834	0.0111464	0.0139392	0.0621341	0.0381545
0	1	0.076675	0.0106621	0.0261324	0.00478618	0.15284	0.0287748	0.00463021	0.0126199	0.0461909	0.00962591
0	1	0.00437131	0.00233156	0.0265326	0.00332518	0.0101334	0.00697423	0.0044596	0.00881052	0.021985	0.0104577
0	1	0.318539	0.309913	0.0126455	0.0159006	0.182443	0.147252	0.113163	0.20346	0.00938285	0.0140368
0	1	0.336153	0.177446	0.0058819	0.100711	0.0813375	0.284004	0.445933	0.22656	0.0796548	0.0179586
0	1	0.259779	0.236013	0.0105957	0.0144107	0.26767	0.0975246	0.0692534	0.12225	0.00914351	0.0157276
0	1	0.262582	0.239318	0.010758	0.0144107	0.269124	0.100049	0.0702616	0.12259	0.00947426	0.0157276
0	1	0.0121054	0.0059705	0.0392429	0.00738956	0.0168545	0.00815216	0.0052347	0.00498158	0.0222212	0.0154317
0	1	0.0134539	0.0140369	0.0202664	0.0132011	0.0245226	0.0128807	0.00131774	0.0156871	0.0304845	0.00592947
0	1	0.0381707	0.0605602	0.00721256	0.0355485	0.061889	0.0151383	0.00715693	0.0154309	0.0186729	0.00281916
0	1	0.0150489	0.0401331	0.00779669	0.041889	0.065487	0.0132776	0.0130686	0.0181192	0.0194686	0.00790994
0	1	0.0147968	0.0395915	0.00880409	0.0412633	0.0672761	0.0140295	0.0130686	0.0187964	0.0195099	0.00790994
0	1	0.0020171	0.00412414	0.0408087	0.00609191	0.0103356	0.00508169	0.000432525	0.00840026	0.0217424	0.00798654
0	1	0.0198451	0.00739315	0.0116513	0.00669555	0.0457263	0.0101634	0.00813345	0.023345	0.020254	0.0068045
0	1	0.157714	0.0458826	0.00663644	0.0265818	0.0825294	0.0851467	0.0753872	0.0514761	0.0266036	0.01921
0	1	0.0719722	0.0850493	0.0186891	0.0135371	0.0900199	0.0344365	0.0335249	0.0300749	0.00419966	0.012325
0	1	0.112559	0.0343268	0.00662843	0.0419175	0.0483305	0.0442526	0.215926	0.0405753	0.0671117	0.0107539
0	1	0.0465412	0.014836	0.00723689	0.0689245	0.08328	0.0291139	0.12602	0.0210648	0.0505079	0.0191524
0	1	0.0467473	0.0144379	0.0076263	0.0683136	0.0818983	0.0280682	0.125627	0.0213725	0.0508461	0.0194969
0	1	0.0120503	0.00213397	0.0225624	0.00367276	0.011179	0.00578785	0.00388071	0.00459085	0.0217424	0.0110593
0	1	0.0161396	0.0059705	0.0266122	0.0109226	0.0191986	0.0169032	0.00656717	0.0118581	0.0263662	0.00409954
0	1	0.12266	0.0449198	0.0182707	0.00920393	0.0698811	0.0696731	0.0226799	0.0635789	0.0128383	0.0279457
0	1	0.107014	0.0540247	0.00771551	0.0447938	0.10395	0.0438937	0.0512825	0.0310159	0.0232047	0.00881689
0	1	0.0234273	0.00867197	0.0289068	0.0100891	0.0427654	0.0113311	0.00267173	0.018683	0.0124804	0.0131524
0	1	0.0225308	0.00867197	0.0283552	0.0100891	0.0429815	0.0114684	0.00267173	0.018715	0.0118809	0.0130224
0	1	0.100593	0.0723656	0.0162182	0.0134375	0.143464	0.0324903	0.00605669	0.0316958	0.0138219	0.0154484
0	1	0.00381203	0.00454785	0.0142627	0.00706514	0.00605933	0.00483589	0.0028306	0.0116084	0.0140547	0.0120913
0	1	0.0131167	0.00521414	0.00958972	0.061039	0.00720588	0.00769179	0.0104694	0.0154754	0.0331185	0.00812371
0	1	0.0188318	0.00636297	0.00954908	0.0981892	0.0197088	0.0199951	0.0500078	0.0137726	0.0548294	0.00520851
0	1	0.113757	0.00426795	0.0751112	0.00241916	0.0614543	0.0463197	0.00591169	0.0283455	0.022726	0.0264814
0	1	0.0203628	0.0258579	0.0216806	0.00980872	0.036407	0.0170694	0.0059842	0.0261092	0.00964832	0.0118649
0	1	0.00698789	0.0136513	0.00237712	0.0678781	0.00947169	0.00934993	0.0104694	0.0162048	0.0291321	0.00689784
0	1	0.00336277	0.00540298	0.0166804	0.0103529	0.00789308	0.00624823	0.00203098	0.0170579	0.0173034	0.00690681
0	1	0.0365874	0.0604811	0.0119262	0.0091315	0.16206	0.0187651	0.0185749	0.026412	0.0148053	0.0205193
0	1	0.214753	0.092989	0.0118044	0.047729	0.0294835	0.207753	0.364119	0.0803871	0.0267603	0.0120164
0	1	0.215761	0.0935836	0.0107759	0.0470489	0.0288726	0.214211	0.367943	0.0816439	0.0263047	0.0125777
0	1	0.0732059	0.0187634	0.00834024	0.0303113	0.0770332	0.0300494	0.185714	0.00840026	0.0437492	0.0153662
0	1	0.205736	0.115387	0.00533838	0.0346122	0.0734597	0.14085	0.205661	0.107177	0.0205535	0.00799831
0	1	0.0343019	0.0261598	0.00533838	0.0152958	0.0698385	0.0222871	0.00733818	0.013753	0.00813382	0.0166695
0	1	0.18324	0.178689	0.011334	0.0651038	0.149581	0.0901509	0.195686	0.0829478	0.0192444	0.0101378
0	1	0.011434	0.0102384	0.0119668	0.0125963	0.0171097	0.0130193	0.00192223	0.00611462	0.0140818	0.0167147
0	1	0.00100855	0.00582667	0.0145548	0.00460195	0.00697621	0.00928989	0.00331247	0.0141633	0.0133432	0.00457389
0	1	0.00100855	0.00142265	0.0117153	0.00213877	0.00381898	0.00603365	0.00323997	0.00613418	0.0096222	0.00447186
0	1	0.0117711	0.00824828	0.00885097	0.0309139	0.0366295	0.0121746	0.00395321	0.0174735	0.0140341	0.00541434
0	1	0.0534968	0.0433236	0.013638	0.0116115	0.0729783	0.0195421	0.0462018	0.0118581	0.0234996	0.0103256
0	1	0.0203634	0.019478	0.011845	0.0226747	0.0452223	0.0165501	0.0454316	0.0178782	0.0393815	0.0123338
0	1	0.0209339	0.0216998	0.0106361	0.0209707	0.046407	0.0167266	0.0424563	0.0194964	0.0395247	0.0126859
0	1	0.0195052	0.0213243	0.0103116	0.0203566	0.045195	0.0164682	0.0410509	0.0194541	0.0399381	0.0123104
0	1	0.0221966	0.0165338	0.0106321	0.0225574	0.0370459	0.0109774	0.0335216	0.0164685	0.0379263	0.0100027
0	1	0.0073998	0.00453908	0.0158691	0.0118666	0.00249549	0.00568057	0.00730194	0.00343824	0.0165331	0.00793528
0	1	0.0329534	0.0143626	0.00533838	0.0164315	0.0549969	0.0153628	0.0102558	0.0114869	0.0237096	0.0272615
0	1	0.00369989	0.00341281	0.0182705	0.00597953	0.00867909	0.00483589	0.00466646	0.00611462	0.0148848	0.0196045
0	1	0.0319477	0.0059705	0.0095085	0.00274356	0.0372728	0.0200423	0.00199474	0.00689606	0.0157889	0.00685269
0	1	0.0319477	0.0059705	0.0095085	0.00274356	0.0372728	0.0197676	0.00199474	0.00689606	0.0162533	0.00675917
0	1	0.0609812	0.0463063	0.00900559	0.0117123	0.143239	0.0250265	0.00726569	0.0179531	0.00518319	0.0287784
0	1	0.106365	0.146644	0.00592251	0.0171143	0.0483136	0.0507078	0.088251	0.0419139	0.00765512	0.0131743
0	1	0.0874319	0.0157852	0.00942728	0.00641633	0.0675688	0.0372091	0.00726569	0.00879096	0.00715028	0.0287342
0	1	0.0874319	0.0157061	0.00942728	0.00641633	0.0675137	0.0370914	0.00726569	0.00879096	0.00715028	0.0285706
0	1	0.10711	0.101278	0.0058819	0.017759	0.0617757	0.0779631	0.226549	0.0540874	0.0155495	0.0142729
0	1	0.00608118	0.00454785	0.0170212	0.0079503	0.0165516	0.00684711	0.00256297	0.0103539	0.0149175	0.0117516
0	1	0.135391	0.335754	0.00775611	0.0422611	0.159979	0.0658794	0.412626	0.105208	0.0144007	0.0205397
0	1	0.0218622	0.0110859	0.0174592	0.00859914	0.0234939	0.0113011	0.00605408	0.00464456	0.00839931	0.0124439
0	1	0.00409304	0.00341281	0.0155852	0.00823069	0.0156825	0.0068171	0.00854718	0.0095724	0.0164178	0.0168932
0	1	0.197428	0.0923787	0.0113827	0.0790739	0.0592306	0.196737	0.498935	0.110651	0.0443738	0.0343861
0	1	0.259599	0.134143	0.00915317	0.0884039	0.077866	0.235028	0.555114	0.0962792	0.0331755	0.0486723
0	1	0.268211	0.279216	0.0143439	0.0379908	0.0346421	0.468666	0.615376	0.377957	0.0359531	0.0248325
0	1	0.0878833	0.0637633	0.0106768	0.0182317	0.13369	0.0405462	0.0159578	0.0290689	0.00643223	0.0586597
0	1	0.00235422	0.00525918	0.0293509	0.00980872	0.0102849	0.00614094	0.00267173	0.00841982	0.0212616	0.00836825
0	1	0.0164767	0.0281894	0.00705016	0.0124642	0.0446079	0.0225837	0.00391696	0.0110961	0.00765512	0.0866586
0	1	0.00840834	0.00881579	0.0119559	0.00580632	0.0216381	0.00909315	0.00267173	0.0091817	0.0103664	0.0211066
0	1	0.0127797	0.00753695	0.0172646	0.00658232	0.0214389	0.0132339	0.00355694	0.0104885	0.0165299	0.0229752
0	1	0.0517872	0.00326901	0.0322739	0.00153398	0.0132907	0.0399024	0.00128148	0.0122547	0.012599	0.0222513
0	1	0.026905	0.0123614	0.0164369	0.00702111	0.0257601	0.0136446	0.00195848	0.00920129	0.0118548	0.0160133
0	1	0.30599	0.121086	0.00650664	0.0217562	0.0760933	0.203474	0.548907	0.137859	0.0574286	0.0123261
0	1	0.00907976	0.00213397	0.0170212	0.00427755	0.011712	0.00910413	0.00135399	0.0110766	0.0255205	0.00677114
0	1	0.00100855	0.0156414	0.0101332	0.043655	0.0103886	0.00412972	0.00527095	0.00912962	0.0222212	0.00644336
0	1	0.211696	0.200512	0.00825903	0.0269241	0.0560883	0.272804	0.384374	0.223578	0.0328269	0.00553629
0	1	0.10156	0.0291286	0.0095085	0.0527734	0.0464203	0.0816696	0.208292	0.0371929	0.0390198	0.00852769
0	1	0.0158025	0.0239201	0.00758196	0.0136907	0.0525628	0.0127043	0.00865593	0.0130107	0.0100374	0.0130897
0	1	0.257632	0.251904	0.00876974	0.027674	0.0314214	0.306658	0.39957	0.316227	0.029672	0.0117463
0	1	0.146928	0.0477805	0.00827533	0.0799028	0.111575	0.0781967	0.469041	0.0464142	0.0946404	0.0110893
0	1	0.0386732	0.0153626	0.00775611	0.0186441	0.0195015	0.0161971	0.0391909	0.0192083	0.0196049	0.00479366
0	1	0.172563	0.00533822	0.0578787	0.00060479	0.0320377	0.103538	0.0051622	0.0175185	0.0189517	0.038547
0	1	0.0127825	0.00980702	0.0462605	0.0113462	0.0177713	0.014892	0.00201188	0.00996317	0.0218606	0.0227058
0	1	0.011434	0.00469165	0.0442407	0.00827472	0.0132907	0.00804487	0.00534345	0.0091817	0.0318433	0.0125074
0	1	0.00975399	0.00810447	0.0234663	0.0063723	0.0358189	0.0178638	0.00195848	0.00934121	0.011821	0.0771713
0	1	0.011434	0.0133636	0.00888375	0.0094843	0.0170111	0.00910413	0.0058392	0.00726722	0.0135564	0.00609188
0	1	0.0856031	0.034688	0.00417012	0.0335715	0.0812183	0.0521263	0.245822	0.0202975	0.0492704	0.0174802
0	1	0.0801158	0.0287174	0.00838082	0.0171542	0.0456056	0.0399661	0.141735	0.0229151	0.0505381	0.00803664
0	1	0.0251941	0.0178577	0.00417012	0.0333533	0.0274727	0.0131266	0.0779602	0.0118581	0.0316454	0.00939589
0	1	0.00907976	0.00636568	0.00783733	0.0390081	0.0121186	0.00852546	0.0688149	0.0105785	0.0490684	0.00970173
0	1	0.0698632	0.0392784	0.013695	0.0190915	0.161255	0.033623	0.117134	0.0348058	0.0417724	0.00827301
0	1	0.0110996	0.00881579	0.00654725	0.0402561	0.0104364	0.00649403	0.00395321	0.00716464	0.0158151	0.00522048
0	1	0.0117711	0.00824828	0.0272768	0.0094843	0.0160113	0.0107623	0.00862239	0.014554	0.0229422	0.0123446
0	1	0.00747383	0.00255769	0.0488608	0.00274356	0.00646593	0.00366935	0.00395321	0.00535273	0.0246931	0.0167696
0	1	0.0235422	0.00709676	0.00470549	0.0085551	0.0286662	0.0190321	0.00537971	0.00687649	0.00741577	0.0270034
0	1	0.0235422	0.00739315	0.00467304	0.0085551	0.0291246	0.0193067	0.00537971	0.00651671	0.00741577	0.0269171
0	1	0.00638842	0.00668182	0.00116826	0.084201	0.0119672	0.0070825	0.0157041	0.0107251	0.0296108	0.00563533
0	1	0.0201795	0.00398033	0.0396588	0.00520675	0.017875	0.0108696	0.00626628	0.0130432	0.0262141	0.0116675
0	1	0.0137882	0.00611431	0.0312272	0.00558271	0.0274056	0.0146462	0.00591169	0.022212	0.0194414	0.0113518
0	1	0.0134511	0.00525918	0.0178893	0.00306798	0.00840337	0.006209	0.00323997	0.00841982	0.00765512	0.0214683
0	1	0.0410275	0.00451932	0.0116037	0.00915988	0.0480769	0.021386	0.00854718	0.0122292	0.0209982	0.00635177
0	1	0.198738	0.0733315	0.00727976	0.0334053	0.090069	0.105714	0.203226	0.0518586	0.0236834	0.0148648
0	1	0.00235422	0.00852817	0.0116099	0.00674073	0.0146141	0.00661115	0.00700105	0.00685752	0.0108712	0.0368596
0	1	0.237335	0.234439	0.0118856	0.0953163	0.0176936	0.387263	0.620005	0.302057	0.0514446	0.0290764
0	1	0.0291462	0.0241028	0.00938667	0.0252225	0.0469549	0.0280075	0.0756628	0.0172558	0.0182576	0.00632152
0	1	0.0173012	0.0223233	0.148712	0.0229217	0.0281868	0.0404169	0.0137456	0.0467747	0.130541	0.0597554
0	1	0.119946	0.183237	0.00596311	0.0110349	0.122308	0.0593845	0.0492802	0.0843145	0.00815997	0.0200133
0	1	0.118968	0.81458	0.0113015	0.0130458	0.268887	0.0515755	0.0192973	0.197364	0.0163319	0.0191076
0	1	0.101744	0.223149	0.00767488	0.0180541	0.167656	0.0448145	0.035407	0.047022	0.00717644	0.0463633
0	1	0.112099	0.841378	0.0101738	0.0156643	0.165463	0.0605644	0.0217943	0.130129	0.00494385	0.0297798
0	1	0.140848	0.282892	0.00900559	0.0105658	0.190128	0.0513708	0.0251096	0.109661	0.0118396	0.0162545
0	1	0.0416989	0.0413493	0.00658785	0.00609191	0.0886759	0.0200644	0.0113236	0.0336597	0.0096222	0.0165514
0	1	0.0432259	0.0719416	0.00748036	0.027804	0.107776	0.0229637	0.0140356	0.0189462	0.00693704	0.0135032
0	1	0.135245	0.148943	0.0249398	0.00581153	0.031214	0.180825	0.164092	0.175558	0.0126678	0.00948525
0	1	0.0652053	0.0679041	0.00654725	0.0446733	0.0976344	0.045156	0.148413	0.0355428	0.0238242	0.0247026
0	1	0.015471	0.0213243	0.00650664	0.0088795	0.0240859	0.0115757	0.00463021	0.0137726	0.0103664	0.00907041
0	1	0.00907976	0.00400009	0.0208912	0.0109297	0.00840337	0.00921139	0.00591169	0.00793306	0.0206588	0.0286545
0	1	0.0287848	0.0168358	0.00650664	0.0258605	0.0351663	0.0195041	0.0271568	0.0252594	0.00643223	0.00997123
0	1	0.19868	0.596206	0.00650039	0.0196446	0.362931	0.0872935	0.0845532	0.191084	0.00765512	0.0167977
0	1	0.00100855	0.00270149	0.00779669	0.00362874	0.00381898	0.00487214	0.00384446	0.00728676	0.00924795	0.00637796
0	1	0.203827	0.0494501	0.0132155	0.109172	0.0828379	0.154066	0.385526	0.118294	0.0804105	0.0172308
0	1	0.00571698	0.00642496	0.00704364	0.00614753	0.00870628	0.00921139	0.00391696	0.0103539	0.0135825	0.0127784
0	1	0.00638842	0.00127885	0.00529778	0.00181437	0.0213353	0.00710249	0.000640745	0.00574345	0.00839713	0.00873469
0	1	0.0127797	0.00682563	0.0205749	0.00427755	0.0157861	0.00794408	0.00722944	0.00420012	0.0162937	0.0186652
0	1	0	0	0.0113015	0.00641633	0.0058806	0.0044828	0.00320372	0.00421969	0.00592739	0.00554023
0	1	0.243377	0.423044	0.0101738	0.0153928	0.105536	0.186401	0.243905	0.288348	0.00863867	0.0101739
0	1	0.102237	0.067242	0.00949227	0.00706514	0.110841	0.0433819	0.0198385	0.0390516	0.00988767	0.0152286
0	1	0.0585508	0.0334672	0.00300186	0.0270324	0.0427775	0.0216484	0.146622	0.0164521	0.00839931	0.030484
0	1	0.00639125	0.00525918	0.0296857	0.00306798	0.00835016	0.00662153	0.00259923	0.0095724	0.0173581	0.00990912
0	1	0.0491005	0.0422994	0.0101738	0.0105542	0.0793852	0.0321794	0.0112189	0.0248997	0.00717644	0.036896
0	1	0.208274	0.516047	0.00767488	0.00548713	0.0376633	0.147055	0.0334021	0.335732	0.00419966	0.0171648
0	1	0.0164795	0.0267273	0.00697727	0.00706514	0.0371443	0.018611	0.00632106	0.0133623	0.00568804	0.0247752
0	1	0.0154738	0.00142265	0.0312398	0.00613594	0.015531	0.0150304	0.00259923	0.00841982	0.0123335	0.0274181
0	1	0.0238737	0.0126523	0.00954908	0.0281284	0.04398	0.00755328	0.0518994	0.00611462	0.0232308	0.0203416
0	1	0.00840834	0.0112297	0.00417012	0.0168738	0.0258828	0.00894659	0.00722944	0.0155524	0.0181023	0.0129556
0	1	0.0665839	0.0153538	0.0160637	0.00609191	0.0563418	0.0182227	0.00530721	0.0198676	0.0116154	0.0164107
0	1	0.030602	0.00213397	0.0168953	0.0117679	0.0414761	0.00896559	0.0113277	0.0095659	0.0217917	0.0342103
0	1	0.0521473	0.0274386	0.0196824	0.0170672	0.0933878	0.0348969	0.00915167	0.0152964	0.0116154	0.0649398
0	1	0.0116852	0.00625811	0.0108716	0.0111583	0.00936803	0.0197585	0	0.00425384	0.00640609	0.0665657
0	1	0.00336277	0.00995082	0.00846205	0.0428008	0.00506893	0.00296318	0.00722944	0.00345781	0.02661	0.00272012
0	1	0.00739697	0.00469165	0.0375352	0.00274356	0.0179229	0.00790635	0.00203098	0.0112053	0.0256065	0.0115133
0	1	0.0395746	0.0174878	0.0027668	0.0360788	0.0416006	0.0257927	0.1565	0.0176016	0.0261456	0.00771486
0	1	0.0232023	0.0324102	0.0172248	0.00962946	0.034881	0.00754347	0.00722944	0.0080291	0.0120941	0.0433331
0	1	0.163997	0.588449	0.00838082	0.0137618	0.261651	0.061949	0.12614	0.191213	0.0101271	0.0120757
0	1	0.295545	0.853054	0.0133306	0.0119577	0.296249	0.100837	0.127173	0.353464	0.00890412	0.0145947
0	1	0.0677961	0.0367609	0.00399164	0.0206392	0.047556	0.0197371	0.0732522	0.0187346	0.00741577	0.00817663
0	1	0.0131181	0.0172695	0.00717198	0.0226413	0.0338372	0.00991759	0.0111102	0.017105	0.019488	0.0095442
0	1	0.013791	0.0183352	0.00717198	0.0226413	0.0356207	0.00991759	0.0115991	0.0178246	0.0203349	0.00994304
0	1	0.0512008	0.0162089	0.0114639	0.0214317	0.0492334	0.0214172	0.043355	0.0275646	0.0158031	0.00395198
0	1	0.327192	0.083171	0.0101493	0.0536941	0.0516197	0.289211	0.655587	0.158749	0.0670498	0.0148789
0	1	0.153172	0.125441	0.0113015	0.0822639	0.0924944	0.0984558	0.239888	0.0723526	0.0165331	0.00951593
0	1	0.0134511	0.0208051	0.00237712	0.0174305	0.0202669	0.0076517	0.00658674	0.0256306	0.0122059	0.00613786
0	1	0.0020171	0.00213397	0.0224491	0	0.00936803	0.00472861	0.00331247	0.00648576	0.0166419	0.00615445
0	1	0.113	0.0292927	0.00537898	0.0283046	0.0535694	0.0701439	0.088847	0.0252399	0.0411936	0.00762152
0	1	0.105892	0.0305715	0.00507677	0.028629	0.052198	0.067618	0.0850853	0.0247493	0.0382255	0.00708995
0	1	0.0359488	0.0140749	0.00460821	0.0528413	0.0479549	0.0269592	0.107978	0.0378794	0.0313647	0.00492335
0	1	0.0153688	0.000711325	0.0101332	0.00241916	0.0132929	0.00663254	0.003745	0.00653628	0.0162492	0.0037539
0	1	0.191856	0.233546	0.010758	0.0944699	0.14243	0.0858524	0.19907	0.114175	0.0338627	0.0124618
0	1	0.102619	0.100843	0.00958972	0.054309	0.0857113	0.0745401	0.227465	0.0691573	0.0254634	0.00659326
0	1	0.102069	0.0979823	0.0101738	0.0607767	0.0917057	0.0759323	0.243634	0.0764679	0.0294237	0.0079102
0	1	0.108962	0.0987608	0.0105768	0.0622886	0.0955964	0.0781721	0.246736	0.0775559	0.0301679	0.00864958
0	1	0.00706265	0.00625811	0.0183356	0.00827472	0.0172611	0.012635	0.00658869	0.00765794	0.0118548	0.0134589
0	1	0.167066	0.381695	0.00533838	0.0159006	0.0523694	0.102599	0.0429896	0.11789	0.00345547	0.0101541
0	1	0.144865	0.11658	0.00767488	0.019918	0.0633733	0.0722316	0.0825265	0.0650593	0.00846132	0.00981008
0	1	0.159092	0.0803501	0.00179299	0.121048	0.0677963	0.102247	0.175743	0.0771962	0.0572005	0.0150601
0	1	0.00437131	0.00213397	0.0186438	0.0060479	0.00407411	0.00578785	0.00195848	0.0056588	0.0185231	0.00521843
0	1	0.00369989	0.00668182	0.026919	0.00554274	0.00885116	0.0120673	0.0058392	0.0114674	0.0204673	0.00643239
0	1	0.00571792	0.00199017	0.0319451	0.00395314	0.00631447	0.00472861	0.000676995	0.00728676	0.0224606	0.00658203
0	1	0.0060513	0.0112044	0.0144819	0.00589032	0.00697621	0.00875105	0.00323997	0.00465488	0.0199353	0.00693507
0	1	0.0060513	0.0110314	0.0153992	0.00614232	0.00674699	0.00875105	0.00329638	0.00459085	0.0204314	0.00729402
0	1	0.0188337	0.00664544	0.0155122	0.010016	0.0268713	0.0096828	0.00968364	0.0152898	0.0355643	0.00657007
0	1	0.0124397	0.00753695	0.0160151	0.00641633	0.0168133	0.0121746	0.00131774	0.00998213	0.0204935	0.0144558
0	1	0.0158305	0.0140749	0.0107173	0.00748217	0.0565733	0.0107807	0.00470141	0.0179923	0.00689015	0.0183696
0	1	0.223666	0.3087	0.00771551	0.0475095	0.0527308	0.172007	0.386877	0.136686	0.0215393	0.0192502
0	1	0.0100883	0.0167764	0.00834024	0.00520675	0.0162965	0.00945722	0.00327622	0.011775	0.0202182	0.00426847
0	1	0.024885	0.0174878	0.00713137	0.0079063	0.0504121	0.0160585	0.0111102	0.0149056	0.0106058	0.0054006
0	1	0.0312269	0.0361106	0.00529778	0.0685119	0.0399565	0.0204653	0.0230977	0.0213914	0.0272564	0.00579485
0	1	0.0238793	0.0262783	0.00058413	0.0421485	0.0420051	0.0118601	0.1045	0.0192983	0.0390459	0.0074934
0	1	0.0383383	0.0391857	0.00417012	0.0950799	0.0505494	0.0160009	0.0520079	0.0182087	0.045452	0.00624827
0	1	0.0184966	0.00967094	0.00892437	0.00823069	0.0399757	0.0098103	0.0131412	0.0161005	0.01767	0.00573438
0	1	0.104926	0.134775	0.00417012	0.0400015	0.119125	0.055782	0.0367664	0.0500695	0.0236529	0.0295572
0	1	0.00571698	0.006538	0.00986556	0.00423352	0.0140561	0.00670059	0.00452145	0.0103148	0.0180476	0.00460156
0	1	0.0864291	0.0548849	0.00775611	0.038272	0.0672107	0.0496424	0.173505	0.0260018	0.0162937	0.034503
0	1	0.011434	0.0204692	0.00596311	0.071834	0.0425418	0.0133411	0.0157252	0.0129716	0.0209982	0.0088532
0	1	0.00205588	0.00611431	0.0369435	0.00840911	0.0113077	0.0058363	0.00596443	0.0095724	0.0190312	0.00864659
0	1	0.061008	0.0382446	0.00650664	0.0101554	0.102748	0.0265951	0.00836048	0.0209454	0.013836	0.0127134
0	1	0.0100911	0.00909657	0.0236982	0.00980872	0.0171097	0.00638673	0.00427424	0.0140032	0.0262435	0.0158696
0	1	0.0285822	0.00668182	0.00834024	0.00920393	0.0303378	0.0146774	0.00131774	0.0156871	0.0103925	0.00634731
0	1	0.00336277	0.00270149	0.0228687	0.0063723	0.00761736	0.0045901	0.00199474	0.00772301	0.0109713	0.00996551
0	1	0.005492	0.00142265	0.0295259	0.00581153	0.0063005	0.00641556	0.000676995	0.0116605	0.0263686	0.0109662
0	1	0.00100855	0.00383653	0.024609	0.00944029	0.00896141	0.00550283	0.00256297	0.0111158	0.0120941	0.00939291
0	1	0.153326	0.0836355	0.0102949	0.129224	0.0829546	0.0817211	0.222556	0.0665016	0.0742327	0.0123441
0	1	0.030602	0.0091034	0.00743159	0.00460195	0.0328959	0.0117719	0.00391696	0.0126395	0.00938285	0.0163079
0	1	0.0208509	0.00611431	0.0230167	0.00181437	0.0339919	0.0188071	0.00398947	0.014554	0.0232047	0.0100111
0	1	0.0315345	0.0629817	0.00417012	0.0672894	0.0766346	0.0264989	0.0233647	0.0140152	0.0162937	0.0229008
0	1	0.00537987	0.0456794	0.00767488	0.0396924	0.0265778	0.00921139	0.0646061	0.0145345	0.0127056	0.0438419
0	1	0.135865	0.237241	0.00650664	0.0271993	0.0961358	0.0563932	0.128084	0.0615564	0.00568804	0.0160751
0	1	0.0235422	0.01255	0.00779669	0.0229377	0.0209287	0.015844	0.015509	0.00841982	0.00991384	0.00624827
0	1	0.0141225	0.0160652	0.00417012	0.0079503	0.0368663	0.00930029	0.00535994	0.0218212	0.0150709	0.00783858
0	1	0.0378177	0.0219226	0.00116826	0.00609191	0.0520385	0.0165285	0.00463021	0.0215455	0.00568804	0.00488372
0	1	0.0591559	0.0276145	0.00770733	0.0593385	0.0409158	0.0314323	0.135787	0.0192751	0.0516592	0.0114761
0	1	0.200909	0.167857	0.00954908	0.0409601	0.136894	0.093736	0.204557	0.0747851	0.0372921	0.0116628
0	1	0.0191709	0.0183049	0.00963031	0.0741156	0.0147384	0.0107623	0.0155307	0.00922403	0.0215412	0.00692863
0	1	0.104427	0.10825	0.00592251	0.0563816	0.0822964	0.0498308	0.30941	0.0359258	0.0153364	0.0156198
0	1	0.00235422	0.00142265	0.00717198	0.00540564	0.00381898	0.0049744	0.000640745	0.00574345	0.00667158	0.0145723
0	1	0.00731385	0.00895959	0.0190576	0.00674073	0.0235962	0.00628746	0.00244471	0.00797159	0.00964832	0.0843098
0	1	0.00134567	0.00412414	0.0174487	0.0069319	0.00524612	0.00970301	0.00263547	0.00763836	0.0162317	0.0095076
0	1	0.00773409	0.00469165	0.0287691	0.00706514	0.0165516	0.00543477	0.00259923	0.00572389	0.0148229	0.0109459
0	1	0.00874264	0.00412414	0.0238524	0.00488234	0.00656961	0.00720019	0.00398947	0.0140287	0.0157802	0.00872634
0	1	0.00874264	0.00412414	0.0223078	0.00488234	0.00656961	0.00720019	0.00398947	0.0149252	0.0164417	0.00845747
0	1	0.0501072	0.0188512	0.00834024	0.00674073	0.0712702	0.0171489	0.00391696	0.0141633	0.0254112	0.0159563
0	1	0.0756693	0.0784383	0.00842146	0.0138006	0.19926	0.0318264	0.0365618	0.0378599	0.0157889	0.016092
0	1	0.174874	0.140439	0.0108392	0.0119915	0.145641	0.0737377	0.0485977	0.0727308	0.0165038	0.0111222
0	1	0.0184938	0.014568	0.00814577	0.0150154	0.0238351	0.0127735	0.0155821	0.00955287	0.0138219	0.0133511
0	1	0.0279107	0.0306791	0.0101089	0.0225492	0.0535693	0.0161971	0.0302033	0.0218001	0.0190344	0.0146998
0	1	0.123061	0.0592319	0.0121879	0.010045	0.0271872	0.0854079	0.0333667	0.0378599	0.0096222	0.0113043
0	1	0.27002	0.340106	0.0143033	0.00799435	0.0265336	0.372226	0.101946	0.297051	0.00914351	0.0171198
0	1	0.105257	0.078585	0.0147657	0.00631308	0.109807	0.0497005	0.0131412	0.0367154	0.00419966	0.0131479
0	1	0.221172	0.615174	0.0209724	0.00920393	0.0229948	0.370151	0.265018	0.560293	0.0119907	0.00859906
0	1	0.0470844	0.0363982	0.00986461	0.0110623	0.0391066	0.0198087	0.00849183	0.0168396	0.00779982	0.00686119
0	1	0.100891	0.0574141	0.00658785	0.00980872	0.0593401	0.0537327	0.0765182	0.03442	0.0244657	0.00815438
0	1	0.00537987	0.00270149	0.0125103	0.00334835	0.00275063	0.00402244	0.00267173	0.00345781	0.0153103	0.0124928
0	1	0.0343048	0.0144987	0.0182462	0.00900985	0.0695981	0.0112227	0.0059842	0.014834	0.0162078	0.0215359
0	1	0.0238793	0.0087777	0.021021	0.00892355	0.0257681	0.00896559	0.0058392	0.0172304	0.0207328	0.0068642
0	1	0.237403	0.0811192	0.0106361	0.0362854	0.0899775	0.169548	0.366745	0.0944542	0.0451374	0.0149859
0	1	0.210967	0.125802	0.00613344	0.0238469	0.0978204	0.115015	0.256825	0.104083	0.0390721	0.0100081
0	1	0.118322	0.0989642	0.00362651	0.0295035	0.102251	0.0433853	0.0843492	0.045457	0.0202802	0.00773654
0	1	0.118042	0.0987661	0.00354538	0.0318893	0.104821	0.0444878	0.0859292	0.0460453	0.0202802	0.00753553
0	1	0.00537987	0.00469165	0.0119668	0.00181437	0.00829969	0.00649403	0.00195848	0.00724766	0.0220091	0.00239832
0	1	0.294033	0.966319	0.00767488	0.014735	0.226751	0.118069	0.131659	0.224917	0.00344351	0.0157048
0	1	0.0073998	0.00270149	0.0487654	0.00585557	0.00987965	0.0070929	0.00452145	0.0225505	0.0301157	0.0115033
0	1	0.0144597	0.0102384	0.00757517	0.0311524	0.0178192	0.00910413	0.00926041	0.018715	0.0171342	0.00938624
0	1	0.0134511	0.0109498	0.00721256	0.0323336	0.0157994	0.0098103	0.00926041	0.0199099	0.0185002	0.00950314
0	1	0.0116581	0.00270149	0.0240633	0.00274356	0.0156825	0.0107715	0.00482234	0.0118581	0.0288666	0.00384995
0	1	0.00336277	0.00469165	0.00658785	0.0076259	0.00855483	0.00638673	0.00203098	0.00726722	0.0160283	0.00635629
0	1	0.170915	0.149343	0.0153631	0.0179513	0.0267329	0.255674	0.222348	0.216984	0.00964832	0.0106458
0	1	0.131499	0.0993712	0.00609292	0.0607135	0.103403	0.0522604	0.0933717	0.0424898	0.0393027	0.0225772
0	1	0.0151367	0.00753695	0.0296127	0.00904751	0.016065	0.0107623	0.00463021	0.0118777	0.0130777	0.0168596
0	1	0.0201747	0.00980702	0.0209481	0.00613594	0.0384449	0.0190529	0	0.0126395	0.0190051	0.0165901
0	1	0.251678	0.223202	0.012469	0.0348595	0.0333186	0.350996	0.554719	0.222391	0.0617609	0.0126053
0	1	0.0225337	0.00724932	0.00747211	0.00520675	0.0374243	0.0063555	0.00323997	0.0080291	0.0114046	0.0133338
0	1	0.00571698	0.0059705	0.0168202	0.00734552	0.0101334	0.00956449	0.00327622	0.00959201	0.025916	0.0130075
0	1	0.106948	0.0440641	0.0141574	0.0180394	0.139647	0.0420232	0.0751295	0.0173627	0.0237434	0.0195181
0	1	0.140914	0.0428572	0.00709077	0.0134814	0.0568531	0.0792508	0.0132137	0.0497602	0.00568804	0.013759
0	1	0.133741	0.0572736	0.0135406	0.00930589	0.077123	0.0527409	0.0117872	0.0461103	0.0135564	0.00907676
0	1	0.00706265	0.0103065	0.0264809	0.00427755	0.00947169	0.0066013	0.00395321	0.00891634	0.0232047	0.0103419
0	1	0.262618	0.749478	0.0130538	0.0266489	0.0233504	0.364426	0.574576	0.64579	0.0301418	0.0174852
0	1	0.0020171	0.00341281	0.0326956	0.00698417	0.00880995	0.0101634	0.00644369	0.00955287	0.0143528	0.0186188
0	1	0.0141253	0.00980702	0.017946	0.0122719	0.0211838	0.0141368	0.00259923	0.0095724	0.0148261	0.0335268
0	1	0.00336277	0.000711325	0.0408086	0.00678478	0.0127392	0.0114684	0.00263547	0.00996317	0.0106319	0.0095843
0	1	0.0147968	0.00525918	0.01423	0.0116231	0.0272431	0.015844	0.00356165	0.0080291	0.0133432	0.00624509
0	1	0.0581728	0.0102384	0.0109525	0.0137618	0.0667632	0.0228087	0.00587544	0.0162388	0.0138219	0.0115775
0	1	0.211201	0.0352588	0.0184735	0.0125523	0.0559366	0.164609	0.0508595	0.0745958	0.0164385	0.0149148
0	1	0.00874264	0.000711325	0.0131351	0.0178031	0.0250505	0.011765	0.00797892	0.0181713	0.0422852	0.00942885
0	1	0.232181	0.440236	0.0101332	0.00980872	0.0411752	0.276079	0.393798	0.406097	0.00989965	0.00863856
0	1	0.222544	0.481785	0.0094679	0.0386388	0.0578203	0.146665	0.249192	0.27067	0.00923492	0.00808976
0	1	0.0349734	0.0976613	0.00900559	0.0444527	0.105072	0.014382	0.0282729	0.0290059	0.0191704	0.0137958
0	1	0.0321718	0.0975818	0.00900559	0.0430032	0.101834	0.0147449	0.0268044	0.0311624	0.0197493	0.01355
0	1	0.0961773	0.0151474	0.00713137	0.0290466	0.113515	0.0262218	0.0249282	0.0187346	0.0375314	0.0110726
0	1	0.0927391	0.018377	0.00775611	0.0330103	0.107162	0.0252336	0.0267437	0.0202779	0.0361225	0.0115925
0	1	0.00134567	0.00213397	0.0141081	0.00548713	0.00381898	0.00307047	0.00327622	0.00750328	0.00789447	0.00488671
0	1	0.0743237	0.0911778	0.00775611	0.0641734	0.125925	0.0411574	0.0887326	0.0335002	0.0404043	0.0150864
0	1	0.0121054	0.00796065	0.0174553	0.00674073	0.0338605	0.0143053	0.0059842	0.0110766	0.0237096	0.0104792
0	1	0.308457	0.0200455	0.030609	0.0079503	0.0736064	0.170366	0.0197299	0.07794	0.0231068	0.00991512
0	1	0.0197184	0.00245197	0.0208584	0.00520675	0.00870628	0.00638554	0.00712069	0.0160582	0.0177822	0.00792173
0	1	0.0268994	0.0172002	0.0328528	0.016225	0.00936803	0.0238888	0.0185208	0.027174	0.0252012	0.00868602
0	1	0.0454698	0.00963138	0.0249069	0.0104135	0.0434312	0.0341313	0.015168	0.016449	0.0185121	0.0202955
0	1	0.111303	0.00881579	0.0417215	0.00799435	0.0284151	0.0805997	0.00463021	0.0405959	0.0328154	0.00939224
0	1	0.258461	0.175306	0.00958972	0.0495855	0.0533464	0.27035	0.486513	0.356895	0.0442292	0.0139818
0	1	0.0944732	0.102218	0.0131351	0.017759	0.0772111	0.0445392	0.0151721	0.0536966	0.00691093	0.00637496
0	1	0.0579548	0.0374965	0.0364326	0.0138059	0.068566	0.0244876	0.00861967	0.0196696	0.019536	0.01262
0	1	0.161218	0.150673	0.0111481	0.114874	0.0875389	0.0730057	0.267012	0.0891472	0.0739719	0.00919414
0	1	0.21293	0.212298	0.0114812	0.112482	0.112482	0.116406	0.373394	0.112464	0.0888442	0.0105557
0	1	0.0183104	0.00682563	0.0221407	0.00362874	0.0241733	0.00773964	0.00327622	0.0122488	0.0152348	0.00955368
0	1	0.0174881	0.00682563	0.0216377	0.00362874	0.0236792	0.00720019	0.00327622	0.0114869	0.0167986	0.00955368
0	1	0.00571698	0.00995855	0.0213535	0.00525078	0.00631447	0.0128807	0.00172645	0.00420012	0.0274566	0.0058364
0	1	0.00571698	0.00995855	0.0218572	0.00525078	0.00631447	0.0128807	0.00192223	0.00420012	0.0274566	0.0058364
0	1	0.130997	0.00540298	0.0931456	0.0107379	0.040761	0.0591901	0.0071583	0.0244584	0.0376757	0.0196818
0	1	0.109682	0.00426795	0.0768572	0.00460195	0.0365074	0.0564035	0.006136	0.0218016	0.0263753	0.0125627
0	1	0.203906	0.0729864	0.022268	0.00891999	0.0770545	0.140709	0.0118596	0.0781567	0.0155758	0.0146548
0	1	0.18457	0.0605948	0.0236253	0.00674073	0.0596783	0.123464	0.0112001	0.0768136	0.0123596	0.0120193
0	1	0.125993	0.000711325	0.0808321	0.00641633	0.0555112	0.0631864	0.00819123	0.0152768	0.0229654	0.0222317
0	1	0.00235422	0.00469165	0.00650664	0.00376133	0.00605933	0.00761782	0.00263547	0.00304752	0.0190051	0.00554228
0	1	0.00235422	0.00614833	0.0149931	0.00492637	0.0144627	0.00793638	0.00195848	0.00994357	0.0204519	0.0158042
0	1	0.18273	0.482419	0.0161776	0.0132011	0.131742	0.13096	0.0924892	0.182817	0.0121203	0.0129648
0	1	0.175478	0.489418	0.0149687	0.0151108	0.138886	0.125562	0.0866766	0.181663	0.0113761	0.0132804
0	1	0.267751	0.293824	0.0155122	0.026795	0.0427393	0.25147	0.347359	0.31443	0.0140874	0.0135339
0	1	0.103355	0.208782	0.00233652	0.0156507	0.137686	0.043637	0.0812574	0.0504668	0.0121123	0.0182158
0	1	0.203788	0.0931216	0.0137598	0.0843916	0.0899554	0.158956	0.473508	0.0956728	0.0937221	0.0132728
0	1	0.00437131	0.00326901	0.0444368	0.0079503	0.00789308	0.00574922	0.00128148	0.0137334	0.0108703	0.00887535
0	1	0.00437131	0.00326901	0.0402275	0.00528064	0.00723135	0.00546305	0.00128148	0.0123367	0.0121203	0.00845448
0	1	0.0373304	0.0114471	0.00834024	0.0804718	0.0806082	0.027514	0.0353304	0.0225831	0.0465084	0.00588095
0	1	0.0174853	0.00781685	0.0130945	0.00520675	0.0334835	0.0134306	0.00644369	0.00689606	0.0147092	0.0100022
0	1	0.0235394	0.029974	0.00713137	0.0484982	0.070535	0.0195912	0.0137819	0.0162926	0.0176135	0.0170319
0	1	0.00437131	0.0140749	0.00600372	0.0216681	0.00866733	0.00619323	0.0103969	0.00897166	0.0116154	0.00775028
0	1	0.170645	0.14486	0.0043919	0.0349636	0.204873	0.0607234	0.051174	0.0503355	0.0272845	0.0145286
0	1	0.341588	0.255672	0.00829963	0.0224825	0.0931891	0.266576	0.326103	0.227517	0.0138219	0.0109735
0	1	0.0191709	0.00341281	0.0132163	0.0104471	0.0239344	0.00673981	0.00858343	0.0156871	0.0183393	0.0052145
0	1	0.28975	0.34639	0.00533838	0.0244378	0.147346	0.148671	0.282911	0.174986	0.0047045	0.0118776
0	1	0.300353	0.366971	0.00601986	0.0248241	0.150116	0.154835	0.289343	0.183551	0.0047045	0.0119595
0	1	0.150914	0.107053	0.0128348	0.00674073	0.134341	0.0570963	0.0118959	0.0700848	0.0169226	0.0209286
0	1	0.0804504	0.109179	0.00717198	0.0107379	0.19002	0.036908	0.0251109	0.0622434	0.0145661	0.0118746
0	1	0.0803478	0.107544	0.00717198	0.0107379	0.190327	0.0352969	0.0251109	0.0596615	0.0137191	0.0107849
0	1	0.0774946	0.237117	0.00834024	0.023939	0.226781	0.0349551	0.0350107	0.0835011	0.0104839	0.00543724
0	1	0.31906	0.313947	0.00885947	0.0577191	0.192486	0.142553	0.438438	0.150795	0.0350595	0.0158356
0	1	0.313484	0.311377	0.00892437	0.0585865	0.199298	0.140946	0.448346	0.149601	0.0362616	0.0155802
0	1	0.311746	0.30943	0.00892437	0.0590138	0.200278	0.141157	0.449662	0.149142	0.0367607	0.0156811
0	1	0.265545	0.171536	0.00412952	0.0476561	0.160048	0.139275	0.451125	0.121087	0.0491403	0.0225324
0	1	0.262142	0.256941	0.00888375	0.021627	0.0314878	0.314752	0.566297	0.312516	0.0487389	0.0123303
0	1	0.0309364	0.0193342	0.0185384	0.0306165	0.0254571	0.0204444	0.00861967	0.0187346	0.0176503	0.0101102
0	1	0.197454	0.0743671	0.0100926	0.0573213	0.0780839	0.158299	0.327525	0.127448	0.0540939	0.00906985
0	1	0.0450616	0.018337	0.0244366	0.00545353	0.0564437	0.0170416	0.00730194	0.0233645	0.023371	0.00411675
0	1	0.0628896	0.0481877	0.012924	0.00589251	0.146197	0.0266755	0.0109153	0.0217821	0.0246865	0.00805022
0	1	0.153231	0.1197	0.0137192	0.0189686	0.213843	0.0555766	0.0105406	0.0546262	0.0260106	0.014378
0	1	0.179179	0.128427	0.00838082	0.0160959	0.204302	0.0659184	0.0178801	0.0629743	0.0182609	0.00967345
0	1	0.00638842	0.00582667	0.0247774	0.00181437	0.0157861	0.00614094	0.00801518	0.0126199	0.0334345	0.00821378
0	1	0.0882592	0.0330732	0.0129242	0.00601949	0.104805	0.0325706	0.0051622	0.0227562	0.012599	0.0206188
0	1	0.00470844	0.00469165	0.0365053	0.0122279	0.00728318	0.0093187	0.0052347	0.00496201	0.0192705	0.0122433
0	1	0.0053827	0.00540298	0.03401	0.00799435	0.00313222	0.00589514	0.00131774	0.00841982	0.0171746	0.00742071
0	1	0.0195052	0.00696944	0.0982822	0.00302395	0.0162965	0.027804	0.00263547	0.0080291	0.0242025	0.0530164
0	1	0.202442	0.318378	0.00834024	0.00915988	0.161836	0.0773646	0.0105419	0.0787868	0.010794	0.0215919
0	1	0.268123	1.16666	0.0101332	0.0101696	0.031134	0.329605	0.486339	0.655992	0.00518319	0.014009
0	1	0.0780179	0.023882	0.0124049	0.00706514	0.0960803	0.0328544	0.00936918	0.0160386	0.0162937	0.00855165
0	1	0.052497	0.0230434	0.00892437	0.0808678	0.0495778	0.0176649	0.0729955	0.025611	0.0524152	0.00748993
0	1	0.052749	0.022747	0.00892437	0.0803085	0.0494474	0.0165595	0.0721508	0.025611	0.0524152	0.00760683
0	1	0.151201	0.860063	0.00829963	0.0149715	0.225335	0.0527066	0.0522381	0.199972	0.00223257	0.0157276
0	1	0.214215	0.294527	0.00937863	0.0234309	0.207213	0.0830779	0.129924	0.0870927	0.0108712	0.0345217
0	1	0.374225	0.739548	0.00826718	0.069019	0.0414801	0.314117	0.811233	0.413332	0.0179954	0.0270607
0	1	0.315972	0.404306	0.00771551	0.0106939	0.143239	0.149267	0.101023	0.176754	0.0103664	0.0207656
0	1	0.31544	0.402626	0.00771551	0.0093163	0.141553	0.146715	0.099937	0.176542	0.0100977	0.0206077
0	1	0.0571699	0.0228908	0.0151147	0.00516272	0.0808602	0.0189426	0.0111102	0.0355742	0.00964832	0.0116291
0	1	0.351243	0.612273	0.00945459	0.0515982	0.0927954	0.247004	0.46755	0.283346	0.0217424	0.0116765
0	1	0.356802	0.613138	0.0105627	0.0530696	0.0935451	0.250683	0.47461	0.286123	0.0221973	0.0122939
0	1	0.0692349	0.101025	0.0108392	0.061079	0.152927	0.0465141	0.151819	0.0359258	0.0453443	0.0114718
0	1	0.121624	0.239824	0.0106768	0.0660181	0.107417	0.0696056	0.0747343	0.0953891	0.0262156	0.014962
0	1	0.00336347	0.00980702	0.00358599	0.0218483	0.00714385	0.0120797	0.00323997	0.0137921	0.0207251	0.00469162
0	1	0.365189	0.534765	0.0639876	0.0127184	0.0964127	0.231204	0.0271043	0.415023	0.0376692	0.0483362
0	1	0.101142	0.171013	0.00838082	0.0116231	0.144124	0.0437567	0.00986492	0.0584704	0.012191	0.0269341
0	1	0.074658	0.0402347	0.0106361	0.0088795	0.0939039	0.0328146	0.00719318	0.0229347	0.0118548	0.0109489
0	1	0.0711485	0.0383466	0.0165993	0.00339238	0.0660733	0.0476703	0.00655244	0.0216845	0.0187657	0.0122644
0	1	0.0798977	0.0221794	0.0993883	0.00967433	0.110723	0.0449627	0.00496838	0.0333472	0.055376	0.0278823
0	1	0.243241	0.261111	0.0280737	0.00702111	0.0922216	0.125082	0.012933	0.176664	0.0191535	0.0194666
0	1	0.155234	0.850988	0.00709077	0.00904751	0.123845	0.0542611	0.0177713	0.24958	0.00866478	0.0163996
0	1	0.192028	0.921601	0.00729927	0.00783117	0.135772	0.0603952	0.0173305	0.287361	0.00693704	0.0153037
0	1	0.0147968	0.00469165	0.0197012	0.00395314	0.0151516	0.00733871	0.00534345	0.0128066	0.00939057	0.00935857
0	1	0.0454016	0.0355233	0.0113421	0.0315713	0.0658939	0.0164478	0.0678968	0.0152768	0.0436982	0.0107831
0	1	0.00504556	0.00341281	0.0260422	0.00734552	0.0138009	0.00624823	0.00662495	0.00994357	0.0304584	0.00760383
0	1	0.132267	0.157222	0.00815905	0.0653062	0.157533	0.0482691	0.278971	0.0586571	0.0590345	0.00960898
0	1	0.135873	0.157996	0.00938682	0.0681047	0.160353	0.0493487	0.277709	0.0600522	0.0587029	0.00919858
0	1	0.00907976	0.00326901	0.0258508	0.00581153	0.00972685	0.00698563	0.00263547	0.0134014	0.0284086	0.00680181
0	1	0.200389	0.1469	0.0179705	0.017715	0.248898	0.0865613	0.0216722	0.0652878	0.00568804	0.0149783
0	1	0.059187	0.02804	0.0155366	0.0114215	0.0873178	0.0359769	0.00818715	0.0206295	0.021477	0.0158729
0	1	0.0147968	0.00995082	0.0058819	0.0735496	0.0196052	0.0210818	0.0651736	0.0179727	0.0308598	0.00572239
0	1	0.191782	0.0854158	0.011845	0.00796499	0.034198	0.203043	0.273327	0.108129	0.0146688	0.0176733
0	1	0.23293	0.352343	0.00659587	0.00601802	0.0164089	0.342279	0.399005	0.361598	0.0184197	0.0154305
0	1	0.0215223	0.00142265	0.0262296	0.0119657	0.0322341	0.0262721	0.00459396	0.0107055	0.0142886	0.016253
0	1	0.101782	0.696846	0.00650664	0.04075	0.00783794	0.443999	0.596151	0.718778	0.0571764	0.0190726
0	1	0.207927	0.444307	0.00963031	0.0134375	0.259012	0.102564	0.0782587	0.12395	0.00627554	0.0143473
0	1	0.0107625	0.00867197	0.027333	0.00702111	0.00539759	0.0100561	0.00395321	0.0105139	0.0160544	0.00968335
0	1	0.00470844	0.00326901	0.0169726	0.00641633	0.00366751	0.00307047	0.00263547	0.00724766	0.0197077	0.00272012
0	1	0.302688	0.47275	0.00713137	0.0140422	0.112389	0.161969	0.0260541	0.32784	0.00890412	0.0076375
0	1	0.074995	0.0218996	0.00726569	0.00976469	0.0625617	0.0260655	0.00591169	0.0171815	0.0108712	0.00760983
0	1	0.228787	0.197643	0.00545196	0.0116671	0.0463858	0.176636	0.0326214	0.133842	0.00837318	0.0121554
0	1	0.238642	0.15933	0.00795082	0.0189686	0.091005	0.172626	0.125031	0.101703	0.013317	0.0271963
0	1	0.14595	0.213557	0.010052	0.0130902	0.0373648	0.261984	0.157859	0.306954	0.0172512	0.0264259
0	1	0.045664	0.0298602	0.0189387	0.0142006	0.0702235	0.02533	0.00613872	0.0144188	0.0133432	0.0280852
0	1	0.177899	0.25231	0.00592251	0.0217121	0.18347	0.0518081	0.0263547	0.0646104	0.0113499	0.015963
0	1	0.0289809	0.0132198	0.0113421	0.00355516	0.0538245	0.0159824	0.00295789	0.0113501	0.0121203	0.0111468
0	1	0.129603	0.0675711	0.0255155	0.00911585	0.0297496	0.135316	0.0240818	0.0816369	0.00938285	0.0130381
0	1	0.00504556	0.00383653	0.0232684	0.00181437	0.00157862	0.00676865	0.003472	0.00881052	0.0164162	0.00654539
0	1	0.246765	0.0628419	0.013638	0.0241753	0.0937069	0.129099	0.169371	0.0671647	0.0326486	0.010522
0	1	0.00369989	0.00525918	0.0364034	0.00427755	0.00545495	0.00649403	0.00455771	0.00572389	0.0239052	0.0068642
0	1	0.00672553	0.00881579	0.00358599	0.0668425	0.0103886	0.0132339	0.00530721	0.0111158	0.0293352	0.00207054
0	1	0.0275031	0.00483546	0.0863152	0.00669671	0.0182553	0.0134796	0.00203098	0.00687649	0.020971	0.0194351
0	1	0.0282507	0.00515161	0.0863152	0.00669671	0.0175421	0.0129192	0.00203098	0.00687649	0.0204519	0.0191192
0	1	0.119384	0.139563	0.0107986	0.0496883	0.123555	0.0601501	0.300267	0.0573367	0.0713951	0.00847916
0	1	0.340155	0.11232	0.00829963	0.0669204	0.100801	0.262644	0.637296	0.173366	0.089658	0.0129916
0	1	0.0726409	0.0469089	0.00766676	0.00711322	0.0643925	0.0236067	0.00463021	0.0198872	0.00993773	0.0115459
0	1	0.0540667	0.0196218	0.00775611	0.0140422	0.0729002	0.025908	0.00712069	0.0138745	0.00938285	0.0155497
0	1	0.0877661	0.108098	0.00354538	0.0366189	0.0787434	0.0466393	0.0124279	0.0316492	0.0102517	0.0150899
0	1	0.0909689	0.062818	0.0158886	0.00892355	0.151574	0.0412313	0.0239125	0.0464316	0.0157443	0.00917547
0	1	0.0646161	0.0430388	0.0143195	0.0128766	0.0529401	0.0351439	0.0228452	0.0385675	0.0212376	0.00961797
0	1	0.00437131	0.00533193	0.034651	0.00613594	0.00849968	0.00791676	0.00398947	0.0106859	0.0212115	0.00868239
0	1	0.00537987	0.00398033	0.0297343	0.00734552	0.00590786	0.00752645	0.00259923	0.00660791	0.0219557	0.00797622
0	1	0.0127803	0.00199017	0.0690392	0.00743355	0.00831807	0.0101039	0.00391696	0.0145795	0.0281453	0.0181816
0	1	0.0522943	0.0102384	0.00958972	0.00460195	0.0797356	0.0187497	0.00918792	0.027506	0.0105772	0.00628137
0	1	0.0187488	0.0100946	0.0157313	0.00488234	0.0122223	0.0143243	0.00327622	0.00572389	0.0153103	0.00887834
0	1	0.00571698	0.00796065	0.0362525	0.00585557	0.00880995	0.00910413	0.00192223	0.00955287	0.0200147	0.00865259
0	1	0.00874545	0.00341281	0.0155934	0.00120958	0.012029	0.0070929	0.00398947	0.00916054	0.0141105	0.00456995
0	1	0.0127797	0.00781685	0.0340354	0.0079503	0.0123246	0.0096718	0.00259988	0.0114674	0.0210653	0.00448603
0	1	0.0141253	0.00781685	0.0315518	0.0079503	0.0133943	0.00950505	0.0045926	0.00955287	0.0219571	0.00490206
0	1	0.210568	0.0132198	0.0689061	0.0113093	0.0684182	0.0927521	0.0133279	0.0602037	0.0256592	0.0131856
0	1	0.162019	0.0376026	0.0122214	0.00674073	0.168037	0.078657	0.0112901	0.0363557	0.0219818	0.0168723
0	1	0.125779	0.165035	0.00547634	0.00660814	0.0883968	0.0322555	0.00591169	0.0557934	0.00247192	0.00573438
0	1	0.0628896	0.0142854	0.0106361	0.00976469	0.0927388	0.0219567	0.00425274	0.0107251	0.0197493	0.0119797
0	1	0.00470844	0.00199017	0.0340953	0.00455793	0.00463218	0.00160849	0.00347135	0.00215866	0.0165593	0.00874056
0	1	0.00369989	0.00127885	0.0464149	0.00431115	0.00381898	0.0102615	0.00192223	0.0080291	0.0178083	0.00534418
0	1	0.00840834	0.00341281	0.0384418	0.00520675	0.0107474	0.00815216	0.00323997	0.0095724	0.0224866	0.00384995
0	1	0.0551528	0.00696944	0.0248259	0.00702111	0.0528451	0.0290704	0.00263547	0.0187346	0.0203542	0.013416
0	1	0.00874545	0.00483546	0.0174237	0.00213877	0.0412992	0.00399241	0.0051622	0.0110002	0.0229926	0.00625126
0	1	0.182862	0.869914	0.00954908	0.0180834	0.0413027	0.21417	0.150129	0.468172	0.00741577	0.0136778
0	1	0.183431	0.864942	0.00840739	0.0179322	0.03814	0.216519	0.158994	0.468657	0.00741577	0.0165854
0	1	0.198777	0.659871	0.00954908	0.0331429	0.0440292	0.20779	0.248821	0.394106	0.0116981	0.0222512
0	1	0.0735028	0.0811018	0.00900559	0.00702111	0.172926	0.0380734	0.00926041	0.029904	0.0140874	0.0194034
0	1	0.0906042	0.0503641	0.0216355	0.0109742	0.100228	0.0446278	0.00790643	0.0236526	0.0158412	0.00864659
0	1	0.0174853	0.00668182	0.0434122	0.00705046	0.0673216	0.020681	0.00334872	0.0176016	0.0400589	0.0127006
0	1	0.00605411	0.00322071	0.032006	0.00334835	0.00972685	0.00590495	0.003068	0.0109551	0.0148554	0.0286284
0	1	0.123675	0.0806056	0.010758	0.0191047	0.155799	0.0506906	0.0330724	0.0535273	0.0215744	0.00987846
0	1	0.015471	0.00483546	0.0230139	0.00241916	0.00646593	0.00698563	0.0058392	0.0114869	0.0162937	0.012159
0	1	0.2438	0.252617	0.00541959	0.00613594	0.0186405	0.379032	0.0457864	0.375754	0.0243884	0.00769989
0	1	0.0256658	0.00127885	0.0580857	0.00529074	0.0280563	0.0185913	0.00519845	0.00883013	0.0246104	0.0148732
0	1	0.0235403	0.0185097	0.0127595	0.0191858	0.0666527	0.0177722	0.00911406	0.0126509	0.0263246	0.0116638
0	1	0.0387853	0.0458466	0.00475425	0.0746255	0.0585738	0.022016	0.0358755	0.0245172	0.0191106	0.00562635
0	1	0.0392336	0.0452782	0.00475425	0.0752711	0.0571617	0.022016	0.0357035	0.0245172	0.0188714	0.00562635
0	1	0.41635	0.72656	0.0114218	0.0334433	0.0431588	0.397119	0.721369	0.628714	0.0148053	0.018605
0	1	0.0174909	0.0464007	0.00842146	0.11313	0.0292284	0.0175418	0.0797621	0.0080291	0.0569164	0.0155651
0	1	0.0173788	0.0464639	0.00754836	0.113066	0.0283256	0.015989	0.075373	0.0072086	0.0563891	0.0155114
0	1	0.0971916	0.0136513	0.0208506	0.00917808	0.0865659	0.0327564	0.0106144	0.0310029	0.0246659	0.01068
0	1	0.0853179	0.0479536	0.00658785	0.0101331	0.122573	0.0226997	0.0119927	0.0340113	0.0096222	0.0110666
0	1	0.181096	0.0766227	0.00412952	0.0320858	0.0656855	0.124497	0.317849	0.100319	0.0589877	0.0114434
0	1	0.390935	0.613176	0.0136705	0.019337	0.207119	0.205555	0.180322	0.315924	0.0197754	0.0138581
0	1	0.1005	0.339609	0.00292065	0.0101777	0.0787522	0.0463334	0.0158922	0.0616151	0.00592739	0.0250861
0	1	0.266834	0.0766071	0.0126307	0.0101007	0.0435388	0.175675	0.0654637	0.142303	0.00986156	0.0127152
0	1	0.0907191	0.0420965	0.0095085	0.0661201	0.0359222	0.0565441	0.145	0.037085	0.060957	0.00544323
0	1	0.0737699	0.0809449	0.0135568	0.0132011	0.128454	0.0438937	0.0144551	0.0427839	0.0120941	0.0186598
0	1	0.0736578	0.0766394	0.0147657	0.0140075	0.119366	0.0411237	0.0141405	0.0405493	0.0120941	0.0170647
0	1	0.0299278	0.00625811	0.0606763	0.00367276	0.0226587	0.0172875	0.00340786	0.00364988	0.0271237	0.0101012
0	1	0.019168	0.00142265	0.0590794	0.00784951	0.0136304	0.0137543	0.00270798	0.00881052	0.0205196	0.00676815
0	1	0.132836	0.0410976	0.0114393	0.0122279	0.122683	0.044077	0.00591169	0.0208667	0.0153364	0.0131853
0	1	0.199844	0.073084	0.0142221	0.0104923	0.11791	0.0717633	0.0178439	0.0580399	0.0177822	0.010177
0	1	0.00941689	0.00398033	0.0139542	0.00455793	0.00565273	0.00589514	0.00263547	0.00420012	0.0128383	0.00647999
0	1	0.139556	0.352314	0.00850189	0.0195733	0.277416	0.0664573	0.0281963	0.10954	0.00866599	0.0112647
0	1	0.0907976	0.0196218	0.0136115	0.00892355	0.12426	0.0376143	0.0114655	0.0317257	0.00616673	0.0115936
0	1	0.111983	0.109459	0.00892437	0.0656875	0.182406	0.0394956	0.0421848	0.0434795	0.0277869	0.0144928
0	1	0.139225	0.0157775	0.0438106	0.00334835	0.0165993	0.0603052	0.00647994	0.0649947	0.00789447	0.0107615
0	1	0.0110996	0.00284529	0.0226922	0.0165899	0.0112536	0.0073363	0.00647994	0.00689606	0.0180215	0.014381
0	1	0.0225337	0.00341281	0.0150616	0.00613594	0.0320822	0.0137243	0.00263547	0.00613418	0.0162937	0.0261688
0	1	0.276608	0.0117972	0.0450732	0.00803508	0.0577861	0.158444	0.00542275	0.0558717	0.0263947	0.0126382
0	1	0.16548	0.316017	0.00767488	0.0125082	0.178265	0.0799997	0.0117872	0.0819027	0.00890412	0.0221908
0	1	0.173406	0.774397	0.00475425	0.0220935	0.127636	0.080883	0.238215	0.213211	0.013848	0.0150479
0	1	0.0797751	0.0181914	0.0583958	0.00581153	0.0286357	0.0434274	0.00963925	0.0302215	0.0202802	0.0223904
0	1	0.0805598	0.0181914	0.0579604	0.00581153	0.0284151	0.0439695	0.0100906	0.0303061	0.0200735	0.0237712
0	1	0.0804833	0.0885858	0.0196012	0.0134814	0.0435101	0.0404984	0.0105419	0.0474127	0.0096222	0.0130515
0	1	0.00874545	0.00398033	0.0155122	0.00395314	0.0101593	0.00247159	0.00263547	0.00726722	0.01987	0.00868623
0	1	0.0131167	0.0120848	0.00900559	0.00674073	0.02816	0.0134796	0.00647994	0.0183634	0.020228	0.0092685
0	1	0.168951	0.340936	0.00829963	0.00862345	0.121663	0.0760719	0.0271218	0.0906449	0.00667158	0.0407841
0	1	0.176304	0.343974	0.00533838	0.0151821	0.146068	0.0776689	0.0286477	0.105764	0.00411697	0.027879
0	1	0.145249	0.209785	0.00471364	0.0125523	0.182096	0.0575531	0.0191615	0.0658348	0.0123335	0.0344995
0	1	0.0198423	0.0301401	0.016778	0.00274356	0.0657626	0.00804487	0.00836648	0.0207326	0.0206172	0.0109884
0	1	0.023149	0.0357225	0.0162587	0.00367276	0.0716437	0.0100387	0.00835269	0.0218852	0.0224866	0.0109182
0	1	0.0131167	0.00142265	0.0309271	0.00799549	0.0138487	0.0163044	0.00836048	0.0153159	0.0183697	0.0129204
0	1	0.0127768	0.00142265	0.0220188	0.0116231	0.031926	0.00979009	0.00135399	0.0102806	0.0224294	0.016111
0	1	0.137447	0.143254	0.0067095	0.0736631	0.13097	0.0716111	0.337906	0.0500581	0.0584125	0.0140065
0	1	0.101223	0.0426563	0.0133297	0.0118038	0.0985035	0.0502116	0.0113721	0.0387456	0.0113761	0.00833636
0	1	0.266072	0.0981826	0.00825903	0.032412	0.0335055	0.277007	0.399126	0.162809	0.0688742	0.0192486
0	1	0.255068	0.101819	0.00809678	0.0296624	0.0303662	0.282031	0.4059	0.168216	0.0711638	0.0190499
0	1	0.0359847	0.00398033	0.0567105	0.00703688	0.0502768	0.0219849	0.00621258	0.0152134	0.0194359	0.00953552
0	1	0.0420977	0.0148225	0.0196019	0.00486032	0.0668549	0.022738	0.00381017	0.0118777	0.0239227	0.00773954
0	1	0.0258908	0.0197579	0.00721256	0.0629081	0.0452696	0.0196789	0.0310213	0.0240677	0.0232047	0.00562935
0	1	0.00638842	0.0117972	0.00904618	0.00384076	0.0230933	0.00970301	0.00651619	0.0110961	0.0106319	0.00560168
0	1	0.00638842	0.0125085	0.00904618	0.00532112	0.0227624	0.00970301	0.00651619	0.0122488	0.0128462	0.00560168
0	1	0.210004	0.112004	0.00751272	0.0292857	0.0317238	0.261901	0.424318	0.210847	0.0349529	0.0112923
0	1	0.0188029	0.00498804	0.00842146	0.0149715	0.0380383	0.0107434	0.00259923	0.0153712	0.0150163	0.00410712
0	1	0.0319188	0.00213397	0.0169491	0.00641633	0.0136495	0.0168212	0.00327622	0.0080291	0.0148316	0.0248799
0	1	0.0585557	0.0480516	0.00300186	0.0497954	0.114656	0.0211337	0.0783326	0.0356762	0.0189365	0.0114254
0	1	0.166268	0.0923438	0.0100926	0.0701464	0.155266	0.0734516	0.301485	0.0604163	0.0642933	0.0126961
0	1	0.0652439	0.00682563	0.0266528	0.0085551	0.0792015	0.0309817	0.00395321	0.02435	0.0239195	0.00928719
0	1	0.0523824	0.00611431	0.0661082	0.00395314	0.0139524	0.0275958	0.00402572	0.0110766	0.0113761	0.0168783
0	1	0.0144624	0.013076	0.0108392	0.0483209	0.00763795	0.00610171	0.0286033	0.00380941	0.0213249	0.00554527
0	1	0.00706265	0.0189181	0.0273572	0.00460195	0.0123738	0.00744599	0.00263547	0.00804864	0.0170609	0.00903379
0	1	0.00235422	0.00199017	0.028185	0.00520675	0.0102849	0.00684711	0.00131774	0.0103148	0.0145322	0.0109489
0	1	0.15562	0.0426127	0.00471364	0.0690448	0.134539	0.0669486	0.469176	0.037066	0.111367	0.0194994
0	1	0.00907976	0.0092395	0.00660816	0.0648955	0.0292578	0.0127735	0.0414436	0.0107891	0.0469969	0.00915525
0	1	0.00672553	0.00199017	0.0119668	0.00753669	0.0101334	0.00483589	0.00455771	0.00840026	0.0335864	0.00668108
0	1	0.074057	0.00810447	0.0564265	0.00731264	0.0312694	0.0502626	0.00331247	0.0252594	0.0120941	0.0142014
0	1	0.156379	0.285461	0.00892437	0.0529966	0.169654	0.0640819	0.0444136	0.0683351	0.0161123	0.014846
0	1	0.0981984	0.0628488	0.0107986	0.0195114	0.237871	0.0432769	0.149276	0.0451271	0.0517631	0.0115678
0	1	0.00437131	0.00550869	0.00654725	0.0432048	0.00157862	0.00943699	0.00259923	0.0149252	0.0119549	0.00359303
0	1	0.0178252	0.000711325	0.0194816	0.00379557	0.00972685	0.0108211	0.00323997	0.00498158	0.0151329	0.00249737
0	1	0.0178252	0.000711325	0.0196506	0.00399717	0.00972685	0.0110075	0.00323997	0.00498158	0.0155257	0.0023674
0	1	0.013114	0.00611431	0.0167211	0.00641633	0.0431896	0.0101634	0.00527095	0.00953389	0.0161703	0.00472779
0	1	0.00568101	0.00540298	0.0543573	0.00680349	0.00870628	0.0106237	0.00459396	0.0164685	0.021775	0.0106428
0	1	0.0652924	0.0429725	0.00475425	0.0100891	0.0828454	0.040488	0.00719318	0.0187346	0.0127491	0.0388259
0	1	0.0647601	0.041945	0.00451086	0.0100891	0.0853454	0.0405959	0.00692991	0.0187346	0.0118809	0.0397812
0	1	0.00571698	0.00888599	0.014928	0.00612951	0.0233204	0.012076	0.00594795	0.00967006	0.0126284	0.0231053
0	1	0.0739865	0.089721	0.0105713	0.0143666	0.09679	0.0363092	0.0131412	0.021717	0.00792058	0.0424477
0	1	0.122414	0.0702036	0.0134596	0.0134814	0.185689	0.0464321	0.0185208	0.0607631	0.0153103	0.0130825
0	1	0.0775127	0.0320622	0.0682471	0.0076259	0.115445	0.0449385	0.00851092	0.0321235	0.0368602	0.0314063
0	1	0.0077369	0.00454785	0.0463174	0.0137618	0.0227624	0.013636	0.00915167	0.0181534	0.0366155	0.0227528
0	1	0.0327041	0.00469165	0.0310552	0.00890788	0.0333202	0.017869	0.00530721	0.00955287	0.016704	0.0105097
0	1	0.0307897	0.00469165	0.0309027	0.0085551	0.0264383	0.0145701	0.00530721	0.00730954	0.0165593	0.0101973
0	1	0.0547904	0.024524	0.00838082	0.0295744	0.0836399	0.022927	0.0330522	0.0218212	0.0259008	0.0110329
0	1	0.0571726	0.0281499	0.00717198	0.032362	0.0853968	0.0248095	0.0370055	0.0244976	0.0269257	0.0119707
0	1	0.0136192	0.00355662	0.0616508	0.00524035	0.0105678	0.0135765	0.000640745	0.00526971	0.0145399	0.0224374
0	1	0.135335	0.134921	0.0101765	0.00488234	0.140943	0.0475134	0.0140478	0.0465602	0.00643223	0.00586773
0	1	0.00840739	0.00525918	0.0226842	0.0110067	0.00825057	0.00971159	0.00591169	0.00765794	0.0185264	0.0301123
0	1	0.00773409	0.00567412	0.0148062	0.00460195	0.0104131	0.0141178	0.00131774	0.00380941	0.015381	0.00644336
0	1	0.00336277	0.00355662	0.0067338	0.00213877	0.00672107	0.00711973	0.00391696	0.00726722	0.00691093	0.0152199
0	1	0.0798389	0.0548849	0.00910554	0.010001	0.0931737	0.0297839	0.0123633	0.0447167	0.00765512	0.0107614
0	1	0.164317	0.458601	0.00834024	0.0088795	0.289509	0.0578792	0.0375374	0.170308	0.0096222	0.0140748
0	1	0.0184966	0.0130837	0.00537898	0.0381071	0.0251265	0.0177969	0.0494286	0.0187541	0.0272836	0.00385593
0	1	0.0184966	0.0126921	0.00717198	0.0420224	0.0222228	0.0152197	0.0445156	0.0187862	0.0248855	0.00385593
0	1	0.0924204	0.0503646	0.0155122	0.00724589	0.0583581	0.0375155	0.0112619	0.0309573	0.0113499	0.00782966
0	1	0.235115	0.603748	0.00888375	0.00548713	0.039374	0.160922	0.0342787	0.378447	0.00316147	0.0180082
0	1	0.0171509	0.00924498	0.0153737	0.0113427	0.0351362	0.0200049	0.00463021	0.0160582	0.0225128	0.00760383
0	1	0.0592169	0.0214681	0.00417012	0.0119586	0.0330951	0.0272823	0.00726569	0.0218408	0.00691093	0.0134814
0	1	0.0289221	0.052032	0.0120481	0.00952835	0.0457513	0.0169344	0.0051622	0.0275255	0.0116154	0.0505874
0	1	0.00470844	0.0136513	0.0154716	0.00427755	0.0101348	0.00862992	0.00581359	0.00382897	0.0129743	0.00573438
0	1	0.128472	0.130806	0.00626325	0.0155762	0.028235	0.200247	0.287217	0.223025	0.0271912	0.0212598
0	1	0.287618	0.0656125	0.0167211	0.016035	0.0750082	0.268724	0.069649	0.119832	0.0240555	0.010321
0	1	0.0348591	0.00347759	0.0414252	0.00427755	0.0188397	0.024872	0.00256297	0.00459085	0.0158358	0.0194091
0	1	0.195941	0.225512	0.0131147	0.00395314	0.215091	0.0804793	0.0283858	0.105614	0.0118809	0.0124876
0	1	0.0578497	0.0799257	0.00537898	0.0281431	0.107023	0.040634	0.0388676	0.0427318	0.0135825	0.00985531
0	1	0.0346419	0.0120848	0.0326956	0.00488234	0.0569699	0.0135287	0.00466646	0.0168592	0.0257028	0.0120817
0	1	0.311029	0.267198	0.00834024	0.0667823	0.217888	0.169555	0.50368	0.162681	0.047246	0.01498
0	1	0.180707	0.0617816	0.00949218	0.0195142	0.0889494	0.101375	0.132309	0.0343824	0.0271912	0.0164672
0	1	0.0420331	0.00683438	0.0542928	0.00575593	0.0191453	0.021161	0.00267173	0.0126004	0.0196628	0.0127652
0	1	0.180722	0.0758012	0.0131351	0.0288213	0.0548973	0.14857	0.180764	0.142313	0.0346836	0.00719797
0	1	0.234195	0.256074	0.00417012	0.0351409	0.0863005	0.150758	0.147578	0.204071	0.0228899	0.0090417
0	1	0.233382	0.254036	0.00417012	0.0350569	0.0884618	0.147244	0.146433	0.199697	0.022726	0.00871146
0	1	0.395707	0.262267	0.0142709	0.0557173	0.0849305	0.297555	0.473557	0.35711	0.0400969	0.0121598
0	1	0.00504556	0.00326901	0.010989	0.00734552	0.00473585	0.0135695	0.00508154	0.00748863	0.0201172	0.0326946
0	1	0.015471	0.0353916	0.00834024	0.115524	0.0698996	0.00825945	0.0313963	0.0183438	0.0490163	0.00999917
0	1	0.0221944	0.00341281	0.0161776	0.00646035	0.0344226	0.0098103	0.00131774	0.0110961	0.00940898	0.00809006
0	1	0.0171717	0.0166582	0.00829963	0.0379372	0.0274843	0.0189456	0.0579189	0.015814	0.0333579	0.0125926
0	1	0.251263	0.345994	0.00705016	0.0254237	0.143394	0.11533	0.292187	0.0882106	0.0210244	0.021613
0	1	0.314413	0.413793	0.0112934	0.0100891	0.156072	0.132278	0.0750564	0.376167	0.00792058	0.0138819
0	1	0.296447	0.384975	0.010758	0.00990841	0.14401	0.127653	0.0752904	0.369018	0.00858213	0.0130843
0	1	0.194354	0.212969	0.0162343	0.0066527	0.0966238	0.0821848	0.0504436	0.233604	0.00568804	0.0177974
0	1	0.190806	0.201477	0.0167211	0.0066527	0.095561	0.0804888	0.0490653	0.225176	0.00568804	0.0176096
0	1	0.169517	0.163115	0.016137	0.0066527	0.0889083	0.0671443	0.0446421	0.178413	0.00568804	0.0166463
0	1	0.0485431	0.0102384	0.00829963	0.0190242	0.0346327	0.0273926	0.0172058	0.0196691	0.0269257	0.00719797
0	1	0.16829	0.173736	0.00367971	0.0215639	0.191804	0.0852084	0.0475877	0.0561901	0.0140874	0.0182033
0	1	0.0303383	0.0571638	0.0100926	0.0159349	0.063091	0.0222	0.041454	0.0187346	0.0149758	0.00908366
0	1	0.00537987	0.00255769	0.0156333	0.00460195	0.0111606	0.00790635	0.00259923	0.00881052	0.0228387	0.0101162
0	1	0.00537987	0.00255769	0.0152303	0.00460195	0.0108849	0.00790635	0.00259923	0.00881052	0.0225757	0.0100006
0	1	0	0.00398033	0.0201853	0.00827472	0.00616299	0.00537533	0.00195848	0.00076188	0.0180803	0.00932593
0	1	0.00414813	0.00270149	0.0185141	0.00520675	0.00341237	0.00626784	0.000676995	0.0046755	0.025446	0.0173795
0	1	0	0.00142265	0.0345293	0.00548713	0.00356384	0.00412972	0.00530721	0.00829285	0.020254	0.00351847
0	1	0	0.00142265	0.0348863	0.00548713	0.00356384	0.00412972	0.00530721	0.00793306	0.020254	0.0035618
0	1	0.472044	0.97589	0.0130945	0.061039	0.194295	0.229807	0.69928	0.492737	0.0290763	0.0192924
0	1	0.4765	0.98234	0.0130945	0.0589782	0.199213	0.233709	0.711556	0.503089	0.0307826	0.0188715
0	1	0.488533	0.989907	0.0130945	0.059999	0.203419	0.237423	0.722095	0.51179	0.0301418	0.0188715
0	1	0.395742	0.737956	0.0141654	0.0555652	0.0414472	0.512429	0.872864	0.622659	0.0506211	0.0193239
0	1	0.361101	0.886221	0.0111742	0.0197245	0.140364	0.39278	0.763707	0.665399	0.0143267	0.0210322
0	1	0.359279	0.882249	0.0107041	0.0195762	0.14175	0.390162	0.761398	0.658588	0.0143267	0.0214342
0	1	0.257752	0.246281	0.00939492	0.0484357	0.0380523	0.216415	0.525043	0.211589	0.037984	0.0215767
0	1	0.215856	0.333877	0.0109445	0.0398533	0.0343729	0.331991	0.60824	0.293202	0.0374899	0.024789
0	1	0.00605411	0.0142881	0.0165587	0.0486426	0.0179089	0.016872	0.0118529	0.0160778	0.0360963	0.0073187
0	1	0.0221966	0.0118049	0.0173458	0.00827472	0.0554075	0.0152451	0.00662495	0.0168201	0.015097	0.011231
0	1	0.0121082	0.00724932	0.012551	0.0082359	0.0178192	0.0069544	0.0157404	0.0156871	0.0231786	0.00520046
0	1	0.00907976	0.00540298	0.0177395	0.00697709	0.0125253	0.00912255	0.00327622	0.00574345	0.0121116	0.0152167
0	1	0.0238765	0.00504183	0.0100926	0.0111063	0.0482875	0.0203579	0.00425546	0.0103343	0.0177822	0.0100164
0	1	0.00941407	0.00412414	0.0162099	0.00614753	0.0119672	0.00649403	0.00594795	0.00574345	0.0153103	0.00855054
0	1	0.0060513	0.0263112	0.0094679	0.0245149	0.0145891	0.0129881	0.0140356	0.0171912	0.020254	0.0120075
0	1	0.0217483	0.0135075	0.0118856	0.00455793	0.0380383	0.00755328	0.00523335	0.0152964	0.013317	0.00991211
0	1	0.197601	0.0465202	0.00825903	0.0121874	0.0620728	0.124916	0.101461	0.09978	0.0157079	0.00832891
0	1	0.0454016	0.0122286	0.00654725	0.0345541	0.0631958	0.0232593	0.00625117	0.0255986	0.0187657	0.0129862
0	1	0.178982	0.162981	0.00992227	0.00669671	0.150322	0.0642177	0.026035	0.0865874	0.00991384	0.00417174
0	1	0.169986	0.152676	0.0101332	0.00730149	0.14931	0.0552339	0.0247639	0.0840722	0.0101825	0.00417174
0	1	0.0080712	0.00796065	0.0215159	0.00492637	0.0151503	0.00554206	0.00466646	0.0126591	0.0251033	0.00531354
0	1	0.0968544	0.0632188	0.00779669	0.00613594	0.0693682	0.0602038	0.0204068	0.0305731	0.00844065	0.0324418
0	1	0.0971346	0.0635547	0.00779669	0.00613594	0.0694601	0.0608201	0.0204821	0.0305731	0.00879207	0.0325862
0	1	0.00336277	0.00270149	0.0227977	0.0063723	0.00728184	0.0045901	0.00199474	0.00835791	0.0111367	0.00996551
0	1	0.030602	0.0091034	0.00808062	0.00460195	0.0336854	0.0125451	0.00391696	0.0126395	0.00938285	0.0170341
0	1	0.030602	0.0091034	0.00778856	0.00460195	0.0332269	0.0119288	0.00391696	0.0126395	0.00938285	0.0166923
0	1	0.0348622	0.0399504	0.00834024	0.0726839	0.0352371	0.0154909	0.0276363	0.0219801	0.0234702	0.0113914
0	1	0.0313327	0.0408023	0.00904618	0.0165571	0.0891134	0.01394	0.0144589	0.0320187	0.0126952	0.0209256
0	1	0.0258958	0.0394982	0.00904618	0.0182036	0.0779529	0.01394	0.0118596	0.0296712	0.0130363	0.0209256
0	1	0.252268	0.552914	0.0113421	0.0246393	0.0657881	0.196606	0.197901	0.486609	0.00643223	0.0246561
0	1	0.098018	0.0181651	0.0114225	0.0093331	0.0713139	0.0459361	0.00516351	0.0370589	0.0104132	0.0149439
0	1	0.0195052	0.00696944	0.0209967	0.00710919	0.0154273	0.0166874	0.00395321	0.00735021	0.0163199	0.0239148
0	1	0.272753	0.234264	0.00537898	0.0178975	0.115088	0.128446	0.190758	0.154929	0.0311079	0.0092902
0	1	0.0511574	0.0378407	0.010127	0.0317184	0.0969374	0.0293536	0.0680458	0.0348514	0.0348202	0.00823698
0	1	0.0361809	0.0280419	0.00767488	0.0708362	0.0187	0.0583091	0.0523134	0.0298307	0.0250189	0.0200966
0	1	0.0522856	0.00554679	0.0473097	0.00395314	0.024152	0.0230753	0.00199474	0.0114869	0.0308598	0.0239322
0	1	0.0477925	0.00483546	0.0484515	0.00395314	0.024005	0.0215951	0.00199474	0.0114869	0.0308598	0.021953
0	1	0.0215223	0.0105183	0.0261226	0.00515114	0.0408872	0.021663	0.00719318	0.00840026	0.0157079	0.0208086
0	1	0.0212982	0.0105183	0.0257185	0.00488234	0.040658	0.021663	0.00719318	0.00840026	0.0158151	0.0208086
0	1	0.1029	0.183433	0.00736643	0.0661909	0.204918	0.0587856	0.0437096	0.0610257	0.0298763	0.0138141
0	1	0.0073998	0.006538	0.010758	0.00548713	0.00789308	0.00814235	0.00192223	0.00420012	0.0101271	0.0241379
0	1	0.0073998	0.006538	0.010758	0.00548713	0.00789308	0.00815216	0.00192223	0.00420012	0.0103131	0.0241668
0	1	0.00840552	0.00810447	0.016137	0.00581153	0.010973	0.00472861	0.00135399	0.00574345	0.0116154	0.00996122
0	1	0.0726409	0.0291412	0.0135975	0.00641633	0.0478607	0.0326398	0.0146402	0.0336597	0.0081861	0.0217762
0	1	0.0342992	0.0157512	0.00980869	0.00427755	0.0636102	0.0148607	0.00395321	0.015355	0.00950688	0.0326151
0	1	0.00840834	0.00326901	0.0183922	0.00255176	0.00896141	0.00684711	0.00722944	0.0123442	0.0120941	0.0109399
0	1	0.0855178	0.11631	0.0102144	0.0124156	0.231832	0.0250554	0.0216724	0.0461461	0.0120941	0.0131471
0	1	0.00975119	0.00732296	0.0153744	0.00872309	0.0181539	0.00592637	0.00395321	0.0166671	0.0190844	0.0043788
0	1	0.00437131	0.00412414	0.00829963	0.00395314	0.0104922	0.00589514	0.00406741	0.00760801	0.0195295	0.00410506
0	1	0.00605411	0.00881579	0.00533838	0.0354331	0.00565273	0.00804551	0.00870673	0.0103148	0.0242144	0.00765723
0	1	0.0134511	0.0151009	0.00662843	0.0719112	0.0473964	0.0121262	0.00936918	0.0153159	0.0219557	0.00506206
0	1	0.00336277	0.0157775	0.00782914	0.023983	0.0136874	0.00684711	0.0131412	0.0165661	0.0182712	0.00760683
0	1	0.225679	0.167468	0.00829963	0.013397	0.134531	0.0964985	0.0506342	0.0957228	0.0112814	0.0113664
0	1	0.0883051	0.0776242	0.015634	0.0167858	0.171053	0.0375069	0.00752896	0.042524	0.0133432	0.0111533
0	1	0.235441	0.0501856	0.0143439	0.0122615	0.0983612	0.108289	0.0385085	0.12168	0.0118339	0.00996093
0	1	0.235003	0.0501856	0.0143439	0.0116903	0.0983518	0.108379	0.0390727	0.12286	0.0112227	0.0101012
0	1	0.019168	0.0124365	0.0114233	0.00520675	0.035495	0.0114684	0.00537971	0.020221	0.0150709	0.00394599
0	1	0.147293	0.17987	0.0095085	0.00977935	0.114395	0.0524283	0.0185075	0.0826369	0.0106319	0.00941436
0	1	0.189584	0.110482	0.00991848	0.0272433	0.0601522	0.122097	0.400042	0.16503	0.0352561	0.00987437
0	1	0.194945	0.119671	0.00954908	0.02375	0.0601867	0.138655	0.421519	0.187019	0.0360779	0.0100621
0	1	0.00672553	0.00525918	0.0202908	0.00516272	0.00761338	0.00231467	0.00299278	0.0111158	0.0276853	0.00926825
0	1	0.00874264	0.00270149	0.0715071	0.00561972	0.00656961	0.0100561	0.0015246	0.0080291	0.0256116	0.0153746
0	1	0.00537987	0.00469165	0.0362805	0.00617592	0.0110503	0.00602324	0.00263547	0.00916216	0.0219557	0.0109885
0	1	0.0235394	0.00199017	0.0253705	0.0076259	0.0375512	0.0143808	0.0051622	0.0102171	0.0253371	0.0145761
0	1	0.262614	0.271084	0.00471364	0.0284529	0.0328927	0.263831	0.505159	0.236976	0.0239761	0.0178417
0	1	0.0360962	0.0345551	0.00713137	0.0276117	0.0797919	0.0215245	0.00594795	0.0260018	0.0170641	0.0143826
0	1	0.272022	0.286733	0.00829963	0.011579	0.152012	0.107549	0.0190528	0.0971305	0.0126077	0.0127732
0	1	0.0699523	0.0712081	0.0107173	0.0180394	0.132015	0.0351114	0.0118959	0.0213914	0.0135825	0.0235774
0	1	0.020738	0.00868299	0.0166399	0.00241916	0.00672107	0.007202	0.00267173	0.00780766	0.00815997	0.00771186
0	1	0.0763323	0.0338241	0.00629571	0.00993269	0.120015	0.0375069	0.00990116	0.0161418	0.0178736	0.0193043
0	1	0.249611	0.152664	0.00663471	0.00969749	0.0514326	0.23281	0.136816	0.178496	0.00816321	0.012948
0	1	0.242699	0.150162	0.00760852	0.00915988	0.0505158	0.22604	0.129431	0.176478	0.00748466	0.012948
0	1	0.208561	0.0934713	0.0168835	0.0755501	0.0882989	0.136094	0.225381	0.108021	0.0375924	0.0125197
0	1	0.0317127	0.0705351	0.00779669	0.0514638	0.0404088	0.0167477	0.0216829	0.0128192	0.0155495	0.01685
0	1	0.0522915	0.0417462	0.00541959	0.0412237	0.104683	0.0222895	0.059309	0.0139901	0.0210305	0.00910323
0	1	0.0201766	0.00574438	0.00771551	0.0100219	0.0203632	0.0112227	0.00395321	0.0233254	0.0207589	0.00521749
0	1	0.00336277	0.00127885	0.0143439	0.00799435	0.00763795	0.010942	0.00186446	0.00267636	0.0170119	0.0195298
0	1	0.00470844	0.000711325	0.0204506	0.00362874	0.00132348	0.00769179	0.00263547	0.00728676	0.0222212	0.0149068
0	1	0.0615759	0.0615514	0.00779669	0.0165752	0.069852	0.0333818	0.0113451	0.024478	0.00765512	0.00527291
0	1	0.0626403	0.0615514	0.00779669	0.0168686	0.0701067	0.0342207	0.010875	0.024478	0.00765512	0.00498575
0	1	0.0124426	0.0133636	0.0108798	0.0140862	0.0373699	0.0158649	0.00587544	0.0157066	0.0142288	0.00281617
0	1	0.0857971	0.0204857	0.0132163	0.0620567	0.0778141	0.0668434	0.323767	0.0229542	0.0593897	0.0128749
0	1	0.0348972	0.00326901	0.0737536	0.00827472	0.0195015	0.0191602	0.00263547	0.0116155	0.0239195	0.0236856
0	1	0.0349346	0.00364443	0.0700416	0.00657119	0.0195015	0.0190915	0.00263547	0.0126134	0.0241883	0.0243004
0	1	0.150544	0.0594686	0.00354538	0.0217121	0.0522102	0.11228	0.170683	0.087129	0.0280332	0.00676215
0	1	0.166565	0.0711467	0.00354538	0.0229217	0.0529603	0.132099	0.187273	0.105587	0.0286534	0.00727905
0	1	0.0124426	0.0056906	0.0139303	0.00766993	0.00873266	0.00424742	0.00306664	0.00574345	0.0131038	0.0103834
0	1	0.0588526	0.0120003	0.0248099	0.00652349	0.0439462	0.0227133	0.00527095	0.0222672	0.0153658	0.0106509
0	1	0.136043	0.105247	0.00809678	0.0106939	0.137203	0.0577264	0.0164899	0.0461717	0.00518319	0.028302
0	1	0.110996	0.0359591	0.037531	0.0103695	0.061311	0.0504949	0.00587544	0.0443652	0.020959	0.0156266
0	1	0.0422696	0.0545974	0.00380074	0.0516554	0.0658777	0.0270535	0.034101	0.0218016	0.00895342	0.0113577
0	1	0.0196154	0.0180553	0.00888375	0.025016	0.048357	0.0164428	0.027745	0.0268157	0.0121203	0.0184291
0	1	0.0686849	0.0187667	0.0135001	0.0110183	0.118643	0.0301683	0.00395321	0.0223889	0.0140874	0.0107508
0	1	0.169418	0.27901	0.0114313	0.0146763	0.0156416	0.336977	0.342046	0.391703	0.0165331	0.016392
0	1	0.00975119	0.169287	0.0467468	0.00213877	0.0142326	0.0544061	0.0059842	0.00499296	0.0200147	0.0229237
0	1	0.00975119	0.169189	0.0475582	0.00213877	0.014842	0.0556667	0.0059842	0.00611462	0.018361	0.0221294
0	1	0.0521271	0.0146425	0.00848811	0.00609191	0.0578574	0.0151378	0.00391696	0.016449	0.00989421	0.0254687
0	1	0.155605	0.0534628	0.00771551	0.0193226	0.134556	0.0522604	0.0581487	0.0187541	0.0320684	0.0112647
0	1	0.22551	0.0941998	0.00725944	0.0154007	0.0760506	0.139626	0.327356	0.0837829	0.0229654	0.00903221
0	1	0.00403513	0.0108059	0.00358599	0.059772	0.00921656	0.0044828	0.0190313	0.00228564	0.0215183	0.00386185
0	1	0.200431	0.122667	0.0162138	0.118729	0.0739345	0.226482	0.581283	0.147747	0.126516	0.0226968
0	1	0.0338886	0.0247371	0.00654725	0.00708309	0.0396353	0.00779907	0.00263547	0.0156871	0.012599	0.0112727
0	1	0.00369989	0.00711325	0.0130133	0.00581153	0.00389673	0.0085653	0.00263547	0.00535273	0.00542254	0.00549666
0	1	0.104066	0.034272	0.0118856	0.0106498	0.117599	0.0395377	0.0183033	0.0309638	0.0261553	0.0164792
0	1	0.0534721	0.0254562	0.0104425	0.0104135	0.070468	0.0237503	0.0104694	0.0323855	0.0202802	0.0148007
0	1	0.05179	0.0257921	0.0108716	0.0088795	0.0716996	0.0230048	0.0109772	0.0328658	0.0200234	0.0157132
0	1	0.0360242	0.00739315	0.0130945	0.00609191	0.0286078	0.0129402	0.00463021	0.0091817	0.0162937	0.0166089
0	1	0.142865	0.0565798	0.00606385	0.010045	0.0941633	0.0608508	0.0143699	0.028911	0.0143528	0.0207421
0	1	0.102675	0.0437003	0.0119262	0.0122279	0.173851	0.0348977	0.018267	0.0384471	0.0131934	0.0144627
0	1	0.053089	0.0199093	0.0129566	0.00980872	0.0302621	0.0308496	0.0484926	0.0147672	0.013848	0.00771478
0	1	0.109631	0.0564737	0.0199916	0.0107379	0.14283	0.0346511	0.0137819	0.0472337	0.0256767	0.0196429
0	1	0.166465	0.205443	0.0163804	0.0094843	0.172384	0.0689773	0.0190891	0.0911578	0.0264404	0.0167139
0	1	0.166736	0.202698	0.0163966	0.0094843	0.172095	0.0682668	0.0188574	0.0903253	0.0259487	0.0167139
0	1	0.0104254	0.00451489	0.0205746	0.00391433	0.025513	0.00761215	0.00331247	0.00648576	0.0185264	0.00566704
0	1	0.164162	0.216847	0.00709077	0.0275677	0.104118	0.0833247	0.312885	0.11754	0.0128383	0.00556995
0	1	0.136033	0.177458	0.00704209	0.0364912	0.0781177	0.0712914	0.309754	0.0856985	0.0180215	0.00628792
0	1	0.00639125	0.00454785	0.028777	0.00613594	0.0168545	0.0114684	0.00263547	0.0110961	0.0321089	0.0118193
0	1	0.00639125	0.00582667	0.0273572	0.00613594	0.0168545	0.0100261	0.00263547	0.0110961	0.0321089	0.0112294
0	1	0.0380019	0.0200455	0.0181923	0.0141303	0.0750082	0.0113299	0.00722944	0.0187933	0.0116154	0.00509948
0	1	0.0591926	0.0494742	0.0170374	0.00455793	0.0631366	0.0342091	0.00587544	0.0145345	0.0125728	0.0187334
0	1	0.0218566	0.00625811	0.0825069	0.00641633	0.0302125	0.0312846	0.003068	0.00650534	0.0249325	0.0935695
0	1	0.0232023	0.00223276	0.0575206	0.0079503	0.0130355	0.00850524	0.00131774	0.0103343	0.0234179	0.0123698
0	1	0.153702	0.107438	0.00350478	0.0566917	0.119446	0.0683856	0.355672	0.0419959	0.0347459	0.0233078
0	1	0.224031	0.122097	0.0118533	0.0505618	0.0415608	0.277577	0.420107	0.215253	0.0387805	0.013927
0	1	0.0583485	0.0262638	0.00358599	0.0296668	0.0592698	0.0342466	0.0530188	0.0371371	0.0237784	0.00448231
0	1	0.112382	0.185306	0.00900559	0.0574503	0.12937	0.0528759	0.0289177	0.049967	0.0197493	0.0220665
0	1	0.0325119	0.0140749	0.00592251	0.0252426	0.0407911	0.00684711	0.0256535	0.0127545	0.0281224	0.00770464
0	1	0.126815	0.0356514	0.0160883	0.0116671	0.0726925	0.0814754	0.0332447	0.0500499	0.0268357	0.00614923
0	1	0.404338	0.218879	0.0185546	0.0527055	0.115469	0.264273	0.483148	0.200535	0.0707099	0.0155767
0	1	0.0657228	0.0167764	0.0128917	0.00859914	0.0221006	0.0423429	0.00805144	0.0386413	0.0130037	0.0124965
0	1	0.0659097	0.0167764	0.0131351	0.00859914	0.022228	0.0423429	0.00805144	0.0386413	0.0135825	0.0124965
0	1	0.0406931	0.0473363	0.00690673	0.00641633	0.0771986	0.0198663	0.0132499	0.0512417	0.0113761	0.00861295
0	1	0.0302649	0.00710552	0.0275524	0.00897508	0.0423697	0.0256456	0.00530721	0.0187541	0.0166071	0.010786
0	1	0.0121082	0.00540298	0.0095653	0.00859914	0.00605933	0.00940759	0.00195848	0.00459085	0.0126263	0.00719198
0	1	0.0238765	0.0284375	0.00592251	0.0649687	0.0711929	0.0090637	0.0112955	0.019516	0.0347353	0.00905545
0	1	0.00941689	0.00582667	0.0422611	0.00724472	0.00840337	0.0113704	0.00475546	0.0095724	0.0283879	0.00930515
0	1	0.100067	0.0938235	0.00829963	0.0144287	0.177293	0.0408428	0.021116	0.0600718	0.0162937	0.0151236
0	1	0.0406904	0.0295303	0.00936256	0.0104284	0.11898	0.0144991	0.00655244	0.0162275	0.0143528	0.0075613
0	1	0.154116	0.100014	0.00775611	0.00741182	0.13935	0.07314	0.0237918	0.0667187	0.0110844	0.00925354
0	1	0.0467473	0.0135864	0.0170569	0.0103695	0.0751052	0.0225433	0.00776144	0.0134014	0.0140612	0.0140321
0	1	0.266067	0.686315	0.00412952	0.00948311	0.071736	0.253396	0.278223	0.487942	0.013848	0.00921336
0	1	0.215227	0.671394	0.00233652	0.0105015	0.0216779	0.304804	0.326624	0.50451	0.0132678	0.00922481
0	1	0.113054	0.48216	0.00296125	0.0106035	0.00932022	0.305034	0.363936	0.442192	0.0148053	0.0114874
0	1	0.365665	0.820779	0.00855994	0.0399222	0.136089	0.203397	0.249294	0.332013	0.0197493	0.00964265
0	1	0.365619	0.832802	0.0095085	0.0397956	0.136736	0.201614	0.245286	0.337781	0.0199766	0.00964265
0	1	0.37017	0.913749	0.00853495	0.0475861	0.156762	0.199537	0.266163	0.36695	0.0224606	0.010048
0	1	0.0901427	0.0353993	0.0623411	0.00587873	0.0204952	0.0610384	0.0136113	0.0495388	0.0172073	0.012066
0	1	0.0558242	0.0406696	0.00958972	0.0094843	0.0529928	0.0196206	0.00591169	0.0229542	0.012599	0.0218723
0	1	0.00773409	0.00439527	0.0248044	0.00427755	0.00855483	0.00638673	0	0.0100591	0.0126067	0.0204749
0	1	0.00907976	0.00469165	0.025337	0.00427755	0.00855483	0.00540535	0	0.00959734	0.013317	0.0205622
0	1	0.00470844	0.00142265	0.02081	0.00395314	0.00605933	0.00787753	0.00366778	0.00613418	0.0249706	0.0137523
0	1	0.00470844	0.00142265	0.0213136	0.00395314	0.00605933	0.00779907	0.00331182	0.00613418	0.0245571	0.0135423
0	1	0.00235422	0.0135152	0.0444678	0.00665216	0.00341237	0.00921139	0.00135399	0.00535273	0.0167113	0.0247359
0	1	0.00773409	0.006538	0.0222217	0.00669671	0.0128577	0.0096718	0.00195848	0.0080291	0.0180215	0.0175419
0	1	0.0396874	0.036958	0.00541959	0.0151782	0.0692527	0.01394	0.0487062	0.0285501	0.0176016	0.00718001
0	1	0.0396874	0.036958	0.00541959	0.0152958	0.0711936	0.01394	0.0495249	0.0286781	0.0178083	0.00718001
0	1	0.00504556	0.00383653	0.00958972	0.00334835	0.00448071	0.00288412	0.00320372	0.00152376	0.0255994	0.00470359
0	1	0.00504556	0.00383653	0.0107255	0.00334835	0.00493915	0.00271739	0.00320372	0.00152376	0.0240778	0.00470359
0	1	0.00526968	0.00383653	0.010758	0.00334835	0.00477262	0.00271739	0.00320372	0.00210006	0.0232582	0.00446979
0	1	0.0302296	0.0170641	0.010912	0.00488234	0.0313149	0.0219849	0.00459396	0.0110961	0.0170926	0.0352819
0	1	0.0299306	0.0167874	0.0107173	0.00488234	0.0321142	0.0220928	0.00459396	0.0110961	0.0180215	0.0353108
0	1	0.079355	0.239582	0.00713953	0.0523426	0.166249	0.0433831	0.0826755	0.0496642	0.017569	0.020831
0	1	0.105627	0.0961485	0.0095085	0.0263205	0.0884129	0.0523694	0.126817	0.052785	0.0207295	0.00873965
0	1	0.00302564	0.00270149	0.0231466	0.00520675	0.00249549	0.00412972	0.00537971	0.0126395	0.0182347	0.0121837
0	1	0.0157472	0.0118049	0.00592251	0.0417496	0.0498059	0.011683	0.00485587	0.0149056	0.00496815	0.0125212
0	1	0.304494	0.15213	0.0391132	0.019293	0.093486	0.176252	0.107341	0.15435	0.022726	0.0330945
0	1	0.0124426	0.00753695	0.0172716	0.0113427	0.046338	0.01394	0.00733818	0.0179798	0.0204935	0.0161178
0	1	0.0820549	0.0774738	0.00904618	0.0182074	0.0656656	0.0515855	0.0559824	0.0452054	0.0158151	0.0275947
0	1	0.00403419	0.00412414	0.0444927	0.00493274	0.00748647	0.0098103	0.00331247	0.00343824	0.0246931	0.00888733
0	1	0.00706265	0.00284529	0.0203071	0.0115821	0.0180511	0.0127336	0.00587273	0.0176211	0.0180215	0.0863019
0	1	0.0891176	0.0389252	0.00654725	0.014145	0.0593647	0.0496925	0.0277813	0.0348906	0.0153103	0.0114628
0	1	0.00403701	0.0171409	0.00632623	0.0460008	0.0183521	0.0098103	0.0319857	0.0189208	0.0402688	0.00699618
0	1	0.114638	0.0405476	0.042183	0.0488785	0.0953234	0.101069	0.0602376	0.0720505	0.03456	0.110577
0	1	0.0292232	0.00611431	0.0386136	0.00460195	0.0231645	0.00898114	0.00602045	0.0111499	0.0210842	0.00822575
0	1	0.0341328	0.00739315	0.0432508	0.000929195	0.0107951	0.0226254	0.00192223	0.0082212	0.0260743	0.00965155
0	1	0.00302564	0.00326901	0.00721256	0.0443161	0.0106437	0.00984357	0.00665725	0.0091817	0.0222712	0.00230228
0	1	0.00235422	0.00199017	0.0245419	0.00827472	0.00432925	0.00673981	0.00327622	0.0111158	0.0239489	0.0160676
0	1	0.0127797	0.00398033	0.0359817	0.00492637	0.0102371	0.0070929	0.00199474	0.00561648	0.0104708	0.00956562
0	1	0.00840834	0.00255769	0.0112687	0.00126519	0.00157862	0.00105926	0.00259923	0.0131328	0.0202011	0.00466143
0	1	0.0403561	0.00540298	0.00709085	0.0079503	0.0151244	0.0205725	0.00783393	0.0176016	0.00568804	0.0249303
0	1	0.0161396	0.00540298	0.0244772	0.00799435	0.0119672	0.0129881	0.00327622	0.0179727	0.0199527	0.0188735
0	1	0.0489105	0.00739315	0.0667455	0.00581153	0.0323688	0.0374879	0.00391696	0.0191579	0.0304073	0.0197816
0	1	0.139616	0.188503	0.010758	0.0257534	0.180142	0.0647003	0.0689351	0.088356	0.00741577	0.00562065
0	1	0.137066	0.184047	0.010758	0.0253886	0.178118	0.0650659	0.0700976	0.0883984	0.00741577	0.00563234
0	1	0.057507	0.125051	0.00896495	0.00520675	0.0638538	0.0296766	0.00787018	0.0293977	0.00741577	0.0700431
0	1	0.0077369	0.00611431	0.0267731	0.00423874	0.00906511	0.00684711	0.00267173	0.0107251	0.0126874	0.0261872
0	1	0.068206	0.481687	0.00774282	0.037572	0.139088	0.0409638	0.0358327	0.0909309	0.00715028	0.0739277
0	1	0.0309765	0.0298525	0.0190008	0.0137766	0.0612792	0.0189144	0.0321825	0.0169612	0.025198	0.029234
0	1	0.21101	0.085947	0.00767488	0.0500982	0.0972536	0.158911	0.254447	0.0879415	0.0435442	0.0112588
0	1	0.0366571	0.0177754	0.0196011	0.0106939	0.08452	0.016688	0.00530721	0.0275646	0.0113761	0.0149255
0	1	0.0396846	0.0177754	0.0176945	0.0112987	0.0846846	0.019631	0.00530721	0.0288344	0.0121203	0.0135669
0	1	0.0430175	0.0152177	0.0219376	0.0138059	0.088374	0.0194059	0.00828254	0.0279369	0.0162405	0.0106271
0	1	0.028245	0.0237459	0.0131351	0.0309601	0.0679842	0.0177478	0.0238643	0.0179923	0.0240089	0.00676516
0	1	0.0188337	0.0209006	0.0106361	0.00883549	0.0346259	0.0110069	0.00459396	0.0172108	0.00419966	0.0148979
0	1	0.0564984	0.00412414	0.0522255	0.00181437	0.0178084	0.0347816	0.000676995	0.0114869	0.00938285	0.00771784
0	1	0.0545554	0.00412414	0.0519808	0.00181437	0.0159127	0.0334575	0.000676995	0.0114869	0.00992031	0.00804769
0	1	0.0080712	0.0183429	0.0101738	0.0775738	0.012196	0.0118706	0.0251337	0.00943191	0.033384	0.00654461
0	1	0.159694	0.153952	0.00529778	0.0501071	0.172262	0.0607208	0.152179	0.0365033	0.0194838	0.0164382
0	1	0.220606	0.332338	0.00529778	0.0257829	0.097195	0.114302	0.330898	0.174597	0.0155495	0.013116
0	1	0.23331	0.339449	0.00471364	0.0232999	0.0942831	0.117952	0.33597	0.174756	0.0150121	0.0130341
0	1	0.233524	0.339035	0.00471364	0.0244557	0.0909601	0.118384	0.338774	0.174206	0.0155495	0.0131627
0	1	0.23204	0.338817	0.00526532	0.0250773	0.0907826	0.118081	0.342054	0.175053	0.0151398	0.0129757
0	1	0.0410275	0.0605755	0.00717198	0.00609191	0.0775218	0.0328857	0.0120047	0.0110961	0.00758983	0.0492567
0	1	0.0393475	0.00753695	0.0160151	0.0083535	0.0358457	0.0198634	0.00986492	0.0114869	0.00554658	0.011326
0	1	0.00672553	0.00199017	0.0101332	0.00921145	0.00919379	0.00412972	0.00195848	0.00498158	0.0207066	0.0214491
0	1	0.0252201	0.0105183	0.00739004	0.0158566	0.0344532	0.0130953	0.00463021	0.0118581	0.00938827	0.0330942
0	1	0.00403701	0.00402534	0.040476	0.00585557	0.00275063	0.0136181	0.00265328	0.00076188	0.0159724	0.0430548
0	1	0.0889829	0.0421031	0.00883769	0.00979192	0.0606051	0.0263604	0.0131049	0.030814	0.00815997	0.015025
0	1	0.0691352	0.146459	0.010758	0.0793953	0.0905297	0.0339253	0.0416858	0.0409465	0.0256767	0.0763039
0	1	0.071786	0.0587848	0.00533838	0.0315872	0.0760685	0.0320218	0.00651619	0.0256202	0.0118809	0.031283
0	1	0.00639125	0.00326901	0.0199501	0.00356398	0.021997	0.00649403	0.00377457	0.0103343	0.0113499	0.0265019
0	1	0.0201795	0.0078366	0.0255643	0.00665673	0.0206735	0.0104374	0.00655244	0.0127604	0.0204673	0.0147053
0	1	0.0193571	0.0082713	0.0255643	0.00628714	0.0209309	0.0106237	0.00676602	0.0134648	0.0206393	0.0144364
0	1	0.0194501	0.00852817	0.0255643	0.00613594	0.0213353	0.0106237	0.00715758	0.013753	0.0216951	0.0141091
0	1	0.0200755	0.00852817	0.0255643	0.00613594	0.0211061	0.0106237	0.00719318	0.013753	0.022195	0.014027
0	1	0.0195799	0.00852817	0.0257265	0.00613594	0.0205203	0.0106237	0.00719318	0.013753	0.0224136	0.014471
0	1	0.0195052	0.00852817	0.0260997	0.00662635	0.0204184	0.01095	0.00753168	0.0136895	0.0232694	0.0142844
0	1	0.181786	0.213253	0.00882693	0.0129207	0.197806	0.0642718	0.0458888	0.0870275	0.00849943	0.019739
0	1	0.0618769	0.0322148	0.0242418	0.00883549	0.059244	0.0333772	0.00519845	0.0297797	0.0171501	0.00803066
0	1	0.269317	0.619097	0.00900559	0.00423874	0.126065	0.128301	0.0310213	0.219667	0.00839931	0.00833713
0	1	0.267962	0.610732	0.00900559	0.00398674	0.12561	0.126929	0.0310213	0.218249	0.00801682	0.00816178
0	1	0.265944	0.60302	0.00900559	0.00395314	0.125253	0.125847	0.0310213	0.217042	0.00768898	0.00812671
0	1	0.263729	0.595556	0.00900559	0.00395314	0.124871	0.124688	0.0310213	0.216112	0.00741577	0.00812671
0	1	0.0588499	0.0197579	0.0449529	0.00613594	0.0402786	0.0425886	0.024462	0.0229038	0.0158151	0.00848544
0	1	0.025225	0.00582667	0.0548769	0.00641633	0.0211838	0.0237815	0.00195848	0.0114869	0.027165	0.00839102
0	1	0.0855969	0.105777	0.0131757	0.0121943	0.069318	0.0573329	0.0226877	0.0365509	0.0118548	0.0494631
0	1	0.0151339	0.00540298	0.0296937	0.00832512	0.0244366	0.0111153	0.00787018	0.0114869	0.0129297	0.0166566
0	1	0.0325061	0.00412414	0.0299038	0.00766993	0.0523495	0.0104092	0.00323997	0.0103148	0.018979	0.00937352
0	1	0.209722	0.0859348	0.00767488	0.0483744	0.0741041	0.143481	0.375084	0.135453	0.0536391	0.00689484
0	1	0.21683	0.0925434	0.00767488	0.0496396	0.0744024	0.15267	0.382478	0.14684	0.055471	0.00817719
0	1	0.0214382	0.03149	0.00662843	0.0152518	0.0494485	0.0240573	0.00459396	0.00932224	0.0136087	0.039067
0	1	0.0188337	0.00724932	0.00650664	0.00395314	0.0191986	0.00892878	0.00259923	0.0114674	0.0130777	0.0283958
0	1	0.133489	0.24292	0.00975058	0.0353697	0.184852	0.0769231	0.101271	0.108583	0.0120941	0.0131159
0	1	0.202952	0.428296	0.00665544	0.0301473	0.184269	0.0956374	0.0357971	0.157225	0.00863867	0.00562935
0	1	0.108598	0.0514036	0.00729927	0.00615821	0.0292055	0.0911023	0.00602045	0.0482137	0.0105905	0.0222614
0	1	0.0313604	0.0172002	0.0207288	0.00920393	0.0421124	0.0177478	0.00527095	0.0133818	0.0254373	0.0113847
0	1	0.0356784	0.0572055	0.00888375	0.0104923	0.0760829	0.0268982	0.00701389	0.0259806	0.01592	0.00944359
0	1	0.0805032	0.0667331	0.0143439	0.0153557	0.0796631	0.0343642	0.0366237	0.0282874	0.0183077	0.0208977
0	1	0.0491015	0.0429362	0.00537898	0.059836	0.0896614	0.0297938	0.205908	0.020649	0.0416288	0.0167925
0	1	0.0507786	0.111171	0.00892437	0.0452313	0.0997293	0.0206798	0.0335157	0.0210593	0.0226847	0.0234902
0	1	0.153799	0.00341281	0.0981496	0.0063723	0.068391	0.0978056	0.00463021	0.0192001	0.0366871	0.0179889
0	1	0.00706265	0.00355662	0.0318842	0.0079503	0.0179229	0.0131266	0.00527095	0.00881052	0.0365306	0.012781
0	1	0.288923	0.541391	0.0226762	0.00706514	0.0516809	0.25324	0.139489	0.443414	0.00914351	0.0103641
0	1	0.202622	0.373459	0.029085	0.0345392	0.0347803	0.315787	0.38099	0.257659	0.0455012	0.0182618
0	1	0.154271	0.0298679	0.0541304	0.00613594	0.0322341	0.100807	0.00395321	0.0294172	0.0216902	0.00981143
0	1	0.0193399	0.015061	0.0128001	0.00488234	0.0512668	0.0120673	0.00323997	0.0236966	0.013317	0.00609864
0	1	0.0496058	0.00661163	0.0194793	0.00641633	0.0600272	0.0147535	0.00591169	0.0106729	0.0062168	0.0180948
0	1	0.00672553	0.00611431	0.0262702	0.00520675	0.0213353	0.00956449	0.00267173	0.0129065	0.0245658	0.0138671
0	1	0.00470844	0.0320018	0.00942728	0.0669138	0.0114902	0.0236112	0.0168476	0.0125305	0.0202987	0.00605617
0	1	0.0565344	0.0315628	0.0142627	0.00613594	0.0143591	0.0376695	0.00446937	0.0361667	0.0138219	0.0204909
0	1	0.0295935	0.00127885	0.0656836	0	0.005474	0.0126662	0.00666119	0.00433689	0.0167986	0.0110159
0	1	0.0053827	0.00213397	0.0136787	0.00520675	0.00796905	0.0127854	0.00391696	0.0110961	0.0249325	0.0055702
0	1	0.0329175	0.0328504	0.0189764	0.0113427	0.0568566	0.0138328	0.00787018	0.0156479	0.021784	0.0101913
0	1	0.0326191	0.032554	0.0148746	0.0122719	0.0575956	0.0133228	0.0102387	0.0173931	0.0219818	0.00879211
0	1	0.00605411	0.00199017	0.0389024	0.00512274	0.00977821	0.00779907	0.0052347	0.00348057	0.0238831	0.0172834
0	1	0.273129	0.0213243	0.0607914	0.00427755	0.0516459	0.132294	0.0204431	0.0906107	0.0187331	0.0173645
0	1	0.346575	0.878443	0.00709887	0.0462119	0.0754136	0.284581	0.685666	0.642319	0.0195099	0.0129416
0	1	0.387598	0.815929	0.00771551	0.0323322	0.0812308	0.259664	0.467516	0.516486	0.0136579	0.0120043
0	1	0.228032	1.36457	0.0058819	0.014691	0.135686	0.0955219	0.0869076	0.4002	0.00443901	0.0103825
0	1	0.181394	1.25385	0.00771551	0.0123287	0.144231	0.0917523	0.0798061	0.357883	0.00717644	0.0114844
0	1	0.259847	0.750472	0.00660399	0.0214758	0.211425	0.100046	0.122986	0.1958	0.00643223	0.0169841
0	1	0.206579	0.769127	0.00733416	0.00915988	0.190472	0.0901728	0.0696743	0.161992	0.00494385	0.0155212
0	1	0.00571698	0.006538	0.0353569	0.00697709	0.00763795	0.00370739	0.00195848	0.0119189	0.0191998	0.00831282
0	1	0.013114	0.00611431	0.0671317	0.00367276	0.0168729	0.0143929	0.00195848	0.00724766	0.0391915	0.0109459
0	1	0.0366561	0.00341281	0.0366303	0.00585557	0.0417448	0.0151863	0.00459396	0.00804864	0.0160283	0.0118075
0	1	0.081264	0.00213397	0.0528387	0.00646035	0.0317216	0.0392631	0.00406197	0.0220393	0.0134204	0.0100982
0	1	0.0186072	0.00270149	0.0632227	0.00120958	0.0154273	0.0145114	0.00580294	0.00672835	0.0467185	0.0147445
0	1	0.0638758	0.0215019	0.011845	0.0076259	0.0751915	0.0189144	0.00707763	0.0149252	0.0198755	0.0105527
0	1	0.0164767	0.0123724	0.00654725	0.0190941	0.0293798	0.0160897	0.00797892	0.0114674	0.00735049	0.010205
0	1	0.0548128	0.00611431	0.017143	0.00851109	0.0722918	0.0390012	0.00323997	0.00996317	0.0123335	0.0232803
0	1	0.226805	0.257386	0.00769928	0.0119034	0.0279276	0.334591	0.382943	0.264524	0.0248106	0.0113944
0	1	0.0171509	0.0100946	0.00984114	0.00911585	0.0390029	0.00978029	0.00376244	0.0122488	0.0155692	0.0112647
0	1	0.0356476	0.00341281	0.0126401	0.00334835	0.0289225	0.0133172	0.00195848	0.0064011	0.0212376	0.00670277
0	1	0.0575042	0.0282202	0.0184329	0.00972064	0.101258	0.0262218	0.00922417	0.0202779	0.022726	0.016894
0	1	0.132526	0.054166	0.00296125	0.0119034	0.153343	0.0447941	0.042224	0.0485204	0.00738963	0.00984341
0	1	0.0945003	0.111192	0.00896495	0.0103463	0.0958014	0.035866	0.011182	0.0358303	0.0101532	0.0134709
0	1	0.04977	0.0274386	0.0166399	0.0155575	0.11447	0.0188648	0.0125004	0.0168396	0.0135825	0.0170656
0	1	0.00470844	0.00540298	0.0626527	0.0085551	0.00789308	0.0138328	0.00610879	0.0115895	0.0328802	0.0143705
0	1	0.149534	0.116746	0.0120966	0.0127938	0.135422	0.0557151	0.0117509	0.0364213	0.0167421	0.0163159
0	1	0.00840834	0.00483546	0.0272681	0.00520675	0.00913863	0.00766054	0	0.0095724	0.0153364	0.00557025
0	1	0.00840834	0.00483546	0.0281038	0.00581153	0.00906511	0.00766054	0	0.00760044	0.013848	0.00624827
0	1	0.00975119	0.00881579	0.0291463	0.00585557	0.023169	0.00815216	0.00199474	0.0114869	0.0183416	0.00625724
0	1	0.105569	0.0236954	0.0380746	0.00470275	0.10156	0.0468464	0.0104694	0.0229347	0.044001	0.0161553
0	1	0.0871033	0.0221794	0.0122183	0.00952835	0.0312135	0.0401931	0.00463021	0.0312667	0.00863867	0.0165872
0	1	0.00672553	0.0127961	0.00592251	0.069795	0.010108	0.0082987	0.0143863	0.0103853	0.0175428	0.0398311
0	1	0.00672553	0.0127961	0.00572103	0.0696156	0.0101334	0.00857329	0.0143863	0.0107055	0.0173516	0.0392053
0	1	0.11266	0.0186228	0.0419689	0.023732	0.0760624	0.0387047	0.0245134	0.0267636	0.0417311	0.0108297
0	1	0.0161443	0.013739	0.00533838	0.0348785	0.0204184	0.0089362	0.00452211	0.0168396	0.018581	0.007399
0	1	0.199242	0.693472	0.0112086	0.0252366	0.392217	0.0811156	0.0532686	0.13758	0.0131745	0.0424106
0	1	0.198112	0.693544	0.0106041	0.0255464	0.390541	0.0808736	0.0538802	0.137464	0.0128645	0.0426561
0	1	0.153442	0.240169	0.0107986	0.0159447	0.161083	0.0447072	0.0191655	0.104037	0.00643223	0.0108042
0	1	0.0511737	0.0187667	0.0162182	0.0184183	0.102231	0.015658	0.00534345	0.0227752	0.0223468	0.008636
0	1	0.0205137	0.00454785	0.0175465	0.00706514	0.0238835	0.0109492	0.0132352	0.013753	0.0165462	0.00479366
0	1	0.00907976	0.00355662	0.0190576	0.00488234	0.0167509	0.0105165	0.00331247	0.00498158	0.0113761	0.0119946
0	1	0.261288	0.822889	0.0113827	0.00914945	0.0278571	0.267128	0.247317	0.493044	0.00667158	0.0155638
0	1	0.238251	0.216443	0.00825903	0.00749277	0.0371362	0.27615	0.0111649	0.249777	0.0164838	0.0106849
0	1	0.419256	0.148594	0.0368096	0.00700644	0.0905139	0.238333	0.0486296	0.117091	0.0128383	0.0117816
0	1	0.498294	0.146216	0.0398871	0.00702111	0.0850972	0.301212	0.0437893	0.138183	0.0112121	0.00832917
0	1	0.506044	0.145359	0.0413763	0.0091214	0.0822824	0.30554	0.0431441	0.141655	0.0118286	0.00758345
0	1	0.00302564	0.00540298	0.0125915	0.00520675	0.0146141	0.0105269	0.00259923	0.0129911	0.0205196	0.00769691
0	1	0.304164	0.0956872	0.0384264	0.0085551	0.0519312	0.197281	0.0151358	0.177612	0.0116154	0.0256378
0	1	0.183895	0.174047	0.00537898	0.00581153	0.0386199	0.107463	0.0180225	0.12857	0.00741577	0.0167199
0	1	0.124907	0.0147863	0.0398855	0.0129207	0.0292284	0.0861216	0.00452145	0.0496788	0.0294182	0.0114568
0	1	0.293014	0.33051	0.0114395	0.0133636	0.0611304	0.213719	0.178737	0.274164	0.0244211	0.0203172
0	1	0.30859	0.407891	0.0113421	0.0106939	0.0591957	0.240627	0.181466	0.33731	0.0249586	0.0210358
0	1	0.0547083	0.0271206	0.00228966	0.0113427	0.0782294	0.0158157	0.00858343	0.0225636	0.0161067	0.00479665
0	1	0.0147968	0.00582667	0.0228329	0.00576751	0.0245962	0.0124989	0.0058392	0.0119541	0.0279244	0.00794058
0	1	0.325766	0.378139	0.0137598	0.0201154	0.0899587	0.249295	0.169606	0.293609	0.0145661	0.0159533
0	1	0.0164767	0.00867197	0.00857553	0.0149715	0.0326885	0.0141858	0.00263547	0.0103343	0.0150447	0.0201994
0	1	0.0850862	0.00970823	0.0239335	0.013113	0.11713	0.0475318	0.00794268	0.0206817	0.0300106	0.0124395
0	1	0.208035	0.0751319	0.0232418	0.00827472	0.078423	0.140238	0.012091	0.0787069	0.0155758	0.0148983
0	1	0.114677	0.212448	0.00475425	0.0140422	0.156498	0.0431563	0.0164899	0.0662043	0.00667158	0.0189171
0	1	0.0802072	0.0193342	0.0246599	0.00697709	0.0575994	0.0424809	0.00790643	0.0163208	0.0197493	0.0128056
0	1	0.032698	0.0244495	0.00897314	0.00920393	0.0732782	0.0124204	0.0107232	0.0252203	0.0212507	0.00684838
0	1	0.0332962	0.0244495	0.00900559	0.00920393	0.0735315	0.0124204	0.0101026	0.0252203	0.0217424	0.00615521
0	1	0.0453988	0.0147863	0.00479485	0.0078727	0.0453854	0.0292475	0.00993741	0.0351443	0.0146868	0.0070022
0	1	0.0744719	0.0318394	0.00743153	0.0129002	0.101913	0.0359487	0.00587137	0.0291194	0.0232897	0.00595413
0	1	0.286875	0.543543	0.00864843	0.0171994	0.123196	0.158542	0.364002	0.259153	0.0117482	0.0162564
0	1	0.169731	0.364021	0.00733424	0.023311	0.268333	0.0917016	0.123828	0.154393	0.0113499	0.00969159
0	1	0.200881	0.488957	0.0118856	0.0289468	0.182302	0.0966031	0.0847409	0.212245	0.0111041	0.00632892
0	1	0.166809	0.381783	0.0094679	0.0378187	0.178914	0.0754743	0.0818875	0.178667	0.0123857	0.00802168
0	1	0.13146	0.294289	0.00592251	0.0526705	0.167235	0.0565008	0.072674	0.132415	0.0161891	0.0106043
0	1	0.173202	0.0962415	0.00709892	0.0264021	0.116868	0.071671	0.0700016	0.0971486	0.0237247	0.00988445
0	1	0.173484	0.0970909	0.00669328	0.0262342	0.116614	0.0691672	0.0705668	0.0953709	0.0238074	0.00988445
0	1	0.136045	0.121908	0.00834024	0.0249298	0.100629	0.0759439	0.214909	0.0783684	0.0269257	0.00906742
0	1	0.300837	0.318348	0.0165602	0.0273642	0.145888	0.184505	0.278343	0.165157	0.0192444	0.00770587
0	1	0.300829	0.320101	0.0167617	0.0276998	0.146095	0.184774	0.277281	0.164608	0.0192444	0.00770587
0	1	0.061319	0.145221	0.00615783	0.0150699	0.0834793	0.0361112	0.0403823	0.0494689	0.0131038	0.0453887
0	1	0.112801	0.00852817	0.0950356	0.00181437	0.082568	0.0465712	0.00754777	0.027168	0.0350856	0.013663
0	1	0.0109008	0.0105183	0.00179299	0.0256642	0.0248991	0.00924264	0.00851092	0.0122619	0.022726	0.00676215
0	1	0.47356	0.709359	0.012551	0.0214317	0.0814095	0.295592	0.335187	0.461996	0.0131038	0.0137837
0	1	0.471954	0.695148	0.012551	0.0214317	0.0822183	0.28802	0.330375	0.450329	0.0137447	0.0138271
0	1	0.368414	0.363378	0.0142627	0.0340617	0.143854	0.195403	0.237698	0.195054	0.0192967	0.0118212
0	1	0.130463	0.109846	0.00278277	0.0198113	0.108038	0.0769134	0.195328	0.0730888	0.0158118	0.00886338
0	1	0.193888	0.369208	0.00838082	0.0211074	0.119688	0.103515	0.198816	0.158085	0.0170379	0.00705488
0	1	0.198243	0.381451	0.00717198	0.0196122	0.125669	0.105674	0.194789	0.159773	0.0190051	0.00582743
0	1	0.0073998	0.00199017	0.0206966	0.00879445	0.00947169	0.00211851	0.00199474	0.00648576	0.0153364	0.0035531
0	1	0.00691385	0.00199017	0.0209388	0.00892355	0.00855483	0.00211851	0.00199474	0.00648576	0.0153364	0.00376597
0	1	0.0258936	0.0059705	0.0196417	0.0079503	0.0186883	0.0138616	0.00790643	0.016532	0.0191911	0.00906742
0	1	0.196945	0.21595	0.00596311	0.0638666	0.151679	0.0925485	0.516027	0.0829822	0.049829	0.0156741
0	1	0.281456	0.191012	0.00471364	0.0516546	0.155486	0.161826	0.468853	0.132172	0.0531482	0.0215887
0	1	0.193163	0.10632	0.0125915	0.0419931	0.0619249	0.14921	0.112633	0.188916	0.0259421	0.00576966
0	1	0.0151339	0.00668182	0.0171103	0.00399717	0.0266291	0.00979069	0.000640745	0.00920129	0.0177822	0.00709294
0	1	0.0990322	0.101	0.00713137	0.00581153	0.180278	0.0301233	0.0193929	0.0549019	0.0101271	0.00831583
0	1	0.0997359	0.0989003	0.0067744	0.00581153	0.179628	0.0292162	0.0178439	0.0525582	0.0101271	0.00789499
0	1	0.469718	0.838172	0.010758	0.0413296	0.050492	0.43462	0.965262	0.775439	0.0227173	0.0193538
0	1	0.404512	0.764432	0.00838082	0.0351825	0.0378882	0.455429	0.950217	0.765522	0.0204935	0.0208544
0	1	0.287354	0.600279	0.00600372	0.0249426	0.0199872	0.427347	0.835877	0.711034	0.0209982	0.0161741
0	1	0.0147968	0.00527016	0.0476669	0.01041	0.0174125	0.00875105	0.00929666	0.00955287	0.0296667	0.0127839
0	1	0.0147968	0.00493426	0.0481672	0.0106939	0.0174125	0.00875105	0.00929666	0.00955287	0.0301311	0.0127839
0	1	0.0151339	0.0196911	0.0282578	0.00455793	0.0411838	0.0160284	0.00496773	0.019516	0.0145399	0.0126082
0	1	0.234851	0.151736	0.00740001	0.0232577	0.0479184	0.325973	0.376003	0.342127	0.0478684	0.00833227
0	1	0.0931546	0.044079	0.0200048	0.00980872	0.135023	0.0472319	0.00775735	0.0221532	0.0221679	0.0268214
0	1	0.0470815	0.00938329	0.0437029	0.0119475	0.0720024	0.00945722	0.00543179	0.0206686	0.0353547	0.00714017
0	1	0.196485	0.0885818	0.00775611	0.0118814	0.0709256	0.118053	0.065407	0.0879685	0.0234702	0.00991649
0	1	0.00571698	0.00255769	0.0361754	0.0088795	0.0110503	0.00578785	0.00384446	0.0080291	0.0305019	0.0106211
0	1	0.0729808	0.0154976	0.0237306	0.00537275	0.101317	0.0195894	0.00459396	0.0195356	0.0222212	0.0164911
0	1	0.0724448	0.0780488	0.0244366	0.00915988	0.0561803	0.0457871	0.0347367	0.0581361	0.0253785	0.0124949
0	1	0.0649067	0.0551143	0.0248745	0.0125963	0.0365569	0.0255758	0.0123473	0.0168201	0.0258093	0.011395
0	1	0.00840552	0.00412414	0.0119099	0.0074411	0.0146141	0.00423702	0.00805144	0.0149252	0.0174362	0.0127096
0	1	0.0107625	0.00938329	0.0447842	0.00460195	0.00972685	0.00176542	0.00327622	0.0176016	0.0235028	0.00363018
0	1	0.0970286	0.0335529	0.00963031	0.0832688	0.0523701	0.0375247	0.122389	0.0271348	0.0469689	0.0123321
0	1	0.0964688	0.0328416	0.00963031	0.0842101	0.0557727	0.0356999	0.12043	0.0282874	0.0461461	0.0116665
0	1	0.196948	0.470112	0.00841321	0.012117	0.0206192	0.321178	0.416631	0.485144	0.0165593	0.0153289
0	1	0.026565	0.00142265	0.0344645	0.00473114	0.0118635	0.0107623	0.00662495	0.0122488	0.0333056	0.008098
0	1	0.026565	0.00142265	0.0350953	0.00488234	0.0113672	0.0107623	0.00662495	0.0126297	0.0352727	0.00771091
0	1	0.026565	0.00142265	0.035576	0.00488234	0.0112018	0.0107623	0.00662495	0.0122488	0.0351088	0.00797085
0	1	0.026565	0.00142265	0.0358357	0.00488234	0.0112018	0.0107623	0.00662495	0.0122488	0.0346716	0.00812971
0	1	0.0286951	0.00525918	0.032858	0.00669671	0.0434359	0.0251736	0.00195848	0.0126004	0.0170379	0.00653842
0	1	0.101215	0.00142265	0.0663408	0.00302395	0.0508186	0.0392412	0.00534345	0.0187541	0.0170119	0.0247546
0	1	0.100206	0.00142265	0.0660582	0.00302395	0.0499018	0.0392412	0.00534345	0.0187541	0.0160283	0.0246102
0	1	0.12864	0.137049	0.00834024	0.0526341	0.0890203	0.0694253	0.129056	0.0521578	0.0279799	0.0209426
0	1	0.215409	0.349201	0.0132647	0.0103695	0.0507235	0.191553	0.114394	0.152651	0.0123183	0.0220491
0	1	0.207962	0.344772	0.0125508	0.0102519	0.0459832	0.194412	0.118042	0.154661	0.0107679	0.0201755
0	1	0.0571699	0.0216119	0.0136458	0.00497792	0.0798308	0.0184228	0.0104332	0.0363361	0.00964832	0.0119503
0	1	0.360763	1.07226	0.0151694	0.0141303	0.0549719	0.317812	0.404363	0.75688	0.00728571	0.0141055
0	1	0.175164	0.231931	0.00709077	0.071222	0.141269	0.0850602	0.192987	0.079101	0.0391066	0.016719
0	1	0.242314	0.658395	0.010758	0.0488848	0.198718	0.0794655	0.0827635	0.149222	0.0246485	0.0170801
0	1	0.364343	0.347973	0.0095085	0.00611773	0.0389158	0.346842	0.0251875	0.338036	0.00839931	0.0130628
0	1	0.128257	0.320771	0.0200296	0.0751329	0.126297	0.0800124	0.101216	0.110088	0.0223305	0.0151423
0	1	0.127566	0.319183	0.0212317	0.0755296	0.125146	0.0796947	0.103614	0.108246	0.0217251	0.0151423
0	1	0.0890905	0.0104898	0.0388211	0.00706514	0.0631656	0.0342667	0.00929666	0.0341139	0.0150709	0.0140442
0	1	0.169531	0.254881	0.00834024	0.00863275	0.169257	0.093872	0.0149203	0.0707257	0.00765512	0.0199191
0	1	0.16938	0.255433	0.00834024	0.00920393	0.168688	0.0956282	0.0152229	0.0713926	0.00765512	0.0208646
0	1	0.211916	0.14601	0.00529778	0.00451275	0.0445336	0.114967	0.0450376	0.0676906	0.00861254	0.0182343
0	1	0.0632212	0.0443666	0.00834024	0.00609191	0.0530048	0.0313047	0.00783393	0.0209811	0.0103664	0.0129411
0	1	0.0642297	0.0450186	0.00871344	0.00609191	0.0550443	0.0326092	0.00847468	0.0209811	0.0100356	0.014556
0	1	0.0272393	0.00341281	0.0464403	0.00395314	0.0209287	0.0158734	0.00334872	0.0122292	0.0187918	0.0171695
0	1	0.107057	0.0292927	0.0335085	0.00460195	0.0839959	0.0465351	0.00797892	0.0283607	0.0187657	0.018432
0	1	0.0546859	0.0105183	0.170737	0.0205906	0.0347362	0.0621228	0.0132137	0.0238057	0.0738966	0.207799
0	1	0.0172589	0.00326901	0.02492	0.00613594	0.0142554	0.0103019	0.0059842	0.0103148	0.0279092	0.00979385
0	1	0.0164739	0.00326901	0.0261625	0.00613594	0.0146374	0.0103019	0.00601979	0.0103148	0.0279092	0.0102533
0	1	0.0164739	0.00326901	0.0263107	0.00674073	0.0151722	0.0103019	0.0070699	0.0108015	0.0288927	0.0104974
0	1	0.0163618	0.00326901	0.0273543	0.00674073	0.0151722	0.00986684	0.00726569	0.0110766	0.0288927	0.0104974
0	1	0.0854177	0.0386768	0.00924079	0.0136662	0.123427	0.0500207	0.0312235	0.0161288	0.0254112	0.0237151
0	1	0.20147	0.410401	0.0203476	0.00831876	0.0228374	0.387651	0.232072	0.403587	0.0267124	0.0127626
0	1	0.160866	0.37171	0.0143439	0.00980872	0.0102066	0.371713	0.274547	0.378086	0.0317659	0.0115359
0	1	0.0303499	0.00724932	0.0184329	0.00959108	0.0738897	0.0158716	0.00931053	0.0257136	0.0217164	0.0125182
0	1	0.28505	0.245508	0.0107298	0.0420288	0.13662	0.141482	0.221624	0.0906359	0.0106319	0.0127207
0	1	0.268119	0.214155	0.00993028	0.017759	0.0403889	0.376644	0.240067	0.274311	0.0150447	0.0117464
0	1	0.169739	0.162174	0.00829963	0.00697709	0.0488778	0.218394	0.0489883	0.172475	0.00935673	0.0160397
0	1	0.00571698	0.00142265	0.0279758	0.00399717	0.0167196	0.00691577	0.00591169	0.0128251	0.0205338	0.00738408
0	1	0.127454	0.0882864	0.00533838	0.0502471	0.103859	0.061739	0.164168	0.0331142	0.0461701	0.00667509
0	1	0.0100911	0.00469165	0.0178893	0.00362874	0.0108989	0.0049744	0.00192223	0.00689606	0.0127557	0.00511844
0	1	0.16079	0.0619896	0.00896495	0.0198977	0.0595581	0.0962717	0.073088	0.0476368	0.0268778	0.00867726
0	1	0.0339677	0.011941	0.0238118	0.00520675	0.0186883	0.0170221	0.00591169	0.0126721	0.0175167	0.0107785
0	1	0.0271543	0.0138618	0.0311462	0.00483715	0.0642536	0.0218428	0.00854718	0.0149691	0.020911	0.00980378
0	1	0.291772	0.693438	0.00541959	0.013011	0.236774	0.11581	0.106306	0.254614	0.0047045	0.00741772
0	1	0.304466	0.665108	0.00658785	0.0178031	0.270495	0.130326	0.12201	0.267585	0.00890412	0.0105002
0	1	0.0767454	0.0424621	0.0166399	0.0122719	0.143068	0.0331856	0.0668877	0.042416	0.0251304	0.0105527
0	1	0.205659	0.0518552	0.0394296	0.0196249	0.0698658	0.153566	0.0993514	0.0914394	0.0446817	0.0108342
0	1	0.301849	0.43068	0.00592251	0.0119034	0.159973	0.151908	0.0259315	0.266138	0.00728849	0.0098437
0	1	0.0418872	0.0203331	0.0136543	0.0366232	0.078628	0.0223691	0.0113231	0.0313154	0.0208775	0.0115558
0	1	0.377316	0.385575	0.0106361	0.0301556	0.0737044	0.27147	0.290656	0.265879	0.0101947	0.0167016
0	1	0.0124426	0.00781685	0.0522158	0.00890899	0.0156024	0.00746501	0.00270601	0.00667302	0.0239035	0.00605617
0	1	0.0373276	0.0574088	0.00662843	0.0834996	0.0725499	0.0170405	0.0209662	0.0252399	0.0482838	0.012847
0	1	0.0354402	0.0230964	0.0209724	0.0110015	0.0937349	0.0194112	0.0100423	0.0261749	0.0131608	0.0149916
0	1	0.0423731	0.0446954	0.0114233	0.0128495	0.0826803	0.020081	0.00851092	0.0152964	0.0203711	0.03371
0	1	0.167106	0.0838823	0.00896495	0.0257829	0.176959	0.0603401	0.206104	0.0849014	0.0234767	0.0119568
0	1	0.00975399	0.00127885	0.0584788	0.014603	0.0171097	0.0166161	0.00463021	0.0122488	0.0415739	0.0126281
0	1	0.0151339	0.00772863	0.0321765	0.0125523	0.0285188	0.0115255	0.00776144	0.0118581	0.0403187	0.0302384
0	1	0.0080712	0.00412414	0.0721689	0.00641633	0.00880995	0.00589514	0.00395321	0.00687649	0.0276699	0.00877248
0	1	0.00650235	0.00270149	0.0308292	0.00455793	0.0126026	0.0066013	0.00647586	0.0136537	0.0272335	0.0117654
0	1	0.236105	0.138457	0.0202664	0.0141485	0.243618	0.0810832	0.00854718	0.0596615	0.0313647	0.0264592
0	1	0.0512229	0.0238645	0.0345292	0.0116671	0.0715319	0.0339028	0.00398947	0.0268218	0.0291321	0.00767997
0	1	0.0523341	0.0244572	0.0350876	0.0109447	0.0719296	0.033069	0.00398947	0.0264696	0.0291321	0.00812671
0	1	0.0121082	0.000711325	0.0268755	0.00520675	0.0126289	0.00825945	0.00199474	0.00920129	0.018683	0.0107205
0	1	0.0100332	0.00142265	0.0441384	0.0138499	0.0050851	0.0111059	0.0052347	0.00879096	0.0177854	0.0110766
0	1	0.0195052	0.00398033	0.0301439	0.0119927	0.0296908	0.0210335	0.00484248	0.016449	0.0263947	0.00684427
0	1	0.00941689	0.00142265	0.0345784	0.00334835	0.00880995	0.00638673	0.00338498	0.00535273	0.0154778	0.00293054
0	1	0.019168	0.0059705	0.0195956	0.00367276	0.0349848	0.00885833	0.00327622	0.0130107	0.0185537	0.00744364
0	1	0.019168	0.0059705	0.0195285	0.00367276	0.0341952	0.00885833	0.00376516	0.0130107	0.0190454	0.00751377
0	1	0.0178224	0.00469165	0.0193497	0.00355516	0.0353913	0.00850524	0.00463021	0.0130107	0.021477	0.00811826
0	1	0.00605411	0.00454785	0.0331454	0.0076259	0.0143039	0.0111153	0.00466646	0.0114978	0.0194838	0.00781389
0	1	0.4167	0.397625	0.0150499	0.0103254	0.153587	0.208296	0.133646	0.282355	0.0143267	0.0150188
0	1	0.203634	0.558609	0.00412952	0.0110623	0.209852	0.0760518	0.0637682	0.216797	0.01065	0.0114598
0	1	0.312967	0.681785	0.00800757	0.0162691	0.175188	0.126773	0.0422459	0.234326	0.00914351	0.0092902
0	1	0.188324	0.0129695	0.0674858	0.0088795	0.065491	0.0851761	0.0145112	0.0512558	0.0276437	0.0126699
0	1	0.187707	0.013076	0.0679876	0.0088795	0.0647925	0.0845579	0.0138906	0.0494504	0.0275618	0.0124389
0	1	0.169158	0.0399471	0.0113583	0.00674073	0.1752	0.0855364	0.0112723	0.0344412	0.0238877	0.0169684
0	1	0.0150507	0.00412414	0.0281038	0.00641633	0.0314687	0.00762253	0.00131774	0.010388	0.0209982	0.00940422
0	1	0.19374	0.097279	0.0120074	0.00920393	0.193794	0.0744774	0.0132137	0.0703278	0.0204935	0.0121373
0	1	0.0151311	0.00625811	0.0123362	0.0167858	0.0291246	0.0147847	0.00165624	0.0140504	0.0190259	0.00763162
0	1	0.0161424	0.00199017	0.0539355	0.00702111	0.00884893	0.0130193	0.00128148	0.00282451	0.0313799	0.00708995
0	1	0.0164767	0.0059705	0.0477135	0.00734552	0.0653095	0.0204303	0.00331247	0.016449	0.0394142	0.01448
0	1	0.0746552	0.00739315	0.0383182	0.00516272	0.0363082	0.0409899	0.00391696	0.0183634	0.0235148	0.0113865
0	1	0.0746552	0.00739315	0.0370422	0.00516272	0.0363082	0.0408232	0.00391696	0.0182033	0.0232047	0.011141
0	1	0.00837937	0.00760457	0.0487192	0.00339238	0.00813425	0.00684711	0.00393541	0.0169021	0.032662	0.0128747
0	1	0.0215223	0.0120343	0.0433865	0.00519561	0.0328893	0.022691	0.00338498	0.0175592	0.0331632	0.0120458
0	1	0.00100855	0.00127885	0.0411252	0.00664515	0.0114569	0.00637529	0.00463021	0.0102703	0.0227521	0.0101484
0	1	0.0014568	0.00127885	0.0390889	0.00646035	0.0114569	0.00605327	0.00331247	0.0103343	0.0231864	0.00962514
0	1	0.29704	0.165829	0.0074361	0.00339238	0.0174362	0.353591	0.0542403	0.257547	0.0279092	0.00842194
0	1	0.281168	0.188109	0.00717198	0.00339238	0.0172707	0.347886	0.0517798	0.266508	0.0270201	0.00822275
0	1	0.2609	0.244246	0.00600372	0.00492637	0.019339	0.38613	0.0413593	0.35812	0.025224	0.00885953
0	1	0.179469	0.347464	0.0101332	0.0184078	0.248601	0.0931804	0.0958081	0.141407	0.00713664	0.00846047
0	1	0.156987	0.0729325	0.0154318	0.0271214	0.210875	0.0492211	0.148675	0.0416639	0.0631859	0.0133322
0	1	0.372357	0.682597	0.0143096	0.0211514	0.224028	0.182096	0.137765	0.307106	0.0193317	0.0183992
0	1	0.383113	0.66904	0.0121605	0.0207601	0.219865	0.185692	0.150267	0.311696	0.0193532	0.0172872
0	1	0.00302564	0.00270149	0.027276	0.0100323	0.00855483	0.0120673	0.00363153	0.00840026	0.0238377	0.00696623
0	1	0.021188	0.0130837	0.0165181	0.00779389	0.0488724	0.0157943	0.00384446	0.0180118	0.0160544	0.013398
0	1	0.314094	0.0611276	0.0385371	0.00706514	0.073568	0.201256	0.0841902	0.121767	0.021477	0.0103329
0	1	0.103551	0.032554	0.0107986	0.101579	0.057805	0.0587503	0.138325	0.0331079	0.064073	0.00669678
0	1	0.290815	0.208454	0.00946166	0.0198713	0.0939585	0.238255	0.173752	0.254074	0.0153299	0.0130006
0	1	0.29017	0.212319	0.0101332	0.019249	0.0922534	0.242315	0.175569	0.259083	0.0147532	0.0126886
0	1	0.074233	0.0306736	0.016137	0.017759	0.138927	0.0428032	0.00655244	0.0420486	0.017841	0.00991512
0	1	0.00100855	0.00525918	0.0289572	0.0110183	0.00499099	0.00448341	0.00334737	0.00674842	0.0199886	0.0052115
0	1	0.00100855	0.00622737	0.0303834	0.0112506	0.00565318	0.00543477	0.00270798	0.00508356	0.0199886	0.00502446
0	1	0.0379263	0.00867197	0.0322414	0.0128766	0.062352	0.0157366	0.00587544	0.0116986	0.0176509	0.0134739
0	1	0.0496615	0.00893932	0.0614323	0.0110623	0.0436228	0.0236269	0.00455771	0.0179537	0.025916	0.0121868
0	1	0.0184938	0.00682563	0.0395593	0.00613594	0.0239822	0.0190217	0.00666119	0.016259	0.0368134	0.010417
0	1	0.0107625	0.00611431	0.0213535	0.0113427	0.0106169	0.0102706	0.00323997	0.00613418	0.0121888	0.0119816
0	1	0.0161396	0.00255769	0.0237713	0.0108447	0.02816	0.00720019	0.00439948	0.00959201	0.0230407	0.0108558
0	1	0.0431243	0.0164998	0.00958972	0.00702111	0.0843718	0.0217703	0.0164536	0.0199767	0.0133159	0.0116519
0	1	0.124131	0.0271224	0.0272032	0.00827472	0.104481	0.084446	0.0117153	0.0489045	0.0172773	0.018293
0	1	0.00605411	0.00653717	0.0154768	0.00455793	0.00723135	0.0045901	0.00452145	0.00841982	0.022726	0.00886936
0	1	0.0527957	0.0106698	0.0705109	0.00520675	0.032537	0.0291575	0.0051622	0.00994357	0.0250565	0.0140652
0	1	0.019168	0.00142265	0.0605803	0.00641633	0.0142554	0.0131266	0.00203098	0.00781803	0.0204945	0.00676815
0	1	0.0359847	0.0102384	0.0130538	0.00617999	0.0694275	0.0243411	0.00391696	0.0153159	0.0279092	0.0118619
0	1	0.00336277	0.00469165	0.0229438	0.00460195	0.00748647	0.00483589	0.00267173	0.00883168	0.0116154	0.00805534
0	1	0.0228679	0.00398033	0.0155122	0.00641633	0.0270916	0.00825945	0.0146039	0.0138897	0.021279	0.00812575
0	1	0.0373276	0.00867197	0.00970146	0.00830053	0.0701158	0.02265	0.00715693	0.0164685	0.0126784	0.0101616
0	1	0.17747	0.204475	0.00942728	0.0079063	0.0223298	0.25773	0.208388	0.226652	0.0145661	0.0105497
0	1	0.299995	0.196563	0.0137191	0.0141708	0.160529	0.142334	0.106058	0.1377	0.0316028	0.0110473
0	1	0.0588477	0.0108059	0.0184329	0.00401944	0.0513258	0.0337677	0.00797892	0.0306514	0.0113761	0.0374873
0	1	0.0572231	0.0100946	0.0195757	0.00334835	0.0494766	0.0288816	0.00865593	0.0302607	0.0113761	0.0334096
0	1	0.0508591	0.0102384	0.0155122	0.00395314	0.0601728	0.0154903	0.00741003	0.0126395	0.0172774	0.00965271
0	1	0.0285849	0.014289	0.00842146	0.0168738	0.0593021	0.0115567	0.0583149	0.0306122	0.0279078	0.00625426
0	1	0.00840552	0.00341281	0.0279877	0.0085551	0.00530568	0.00614094	0.00199474	0.0110001	0.0315779	0.00904615
0	1	0.00840552	0.00256025	0.0280631	0.0085551	0.00521378	0.00649403	0.00199474	0.00897007	0.0315779	0.00871592
0	1	0.00739697	0.0113735	0.00954908	0.0132011	0.0136973	0.00769179	0.00790643	0.0110961	0.0229621	0.00417474
0	1	0.146624	0.165654	0.00567105	0.00520675	0.0191986	0.189008	0.0532501	0.151832	0.00762899	0.0130629
0	1	0.0160042	0.0183014	0.00904618	0.0116231	0.0279817	0.00985994	0.0275583	0.014554	0.027883	0.0242061
0	1	0.186321	0.899271	0.00592251	0.0195693	0.112048	0.0833004	0.217193	0.251072	0.0183132	0.0305189
0	1	0.0188337	0.00724932	0.0229909	0.00613594	0.01935	0.0177478	0.00327622	0.0120713	0.0224606	0.0165525
0	1	0.0124453	0.00724932	0.0248521	0.00241916	0.0142544	0.00910413	0.00851092	0.0100456	0.00911737	0.0142747
0	1	0.0151339	0.0167764	0.00475425	0.00669671	0.0207037	0.00388393	0.00847468	0.0160973	0.0143267	0.00888134
0	1	0.280149	0.589919	0.0118533	0.00766993	0.110675	0.0872548	0.0139844	0.128439	0.0162599	0.0163866
0	1	0.026905	0.00682563	0.010758	0.00766993	0.0247476	0.0167664	0.0111826	0.0143	0.0177822	0.00411675
0	1	0.0253912	0.0381853	0.0186765	0.00367276	0.0789397	0.01196	0.00990116	0.0230797	0.023975	0.0115247
0	1	0.0874386	0.0426486	0.028688	0.00730149	0.0920143	0.0399473	0.0118959	0.0320438	0.0217722	0.0308292
0	1	0.0878869	0.0428462	0.028688	0.00730149	0.0928275	0.0399473	0.0118959	0.0325881	0.0216902	0.0304358
0	1	0.147542	0.358218	0.0121371	0.0233302	0.0219224	0.291541	0.503244	0.347781	0.0324755	0.0116244
0	1	0.132098	0.0834774	0.0207365	0.0165494	0.120193	0.0624642	0.0382182	0.0489371	0.0128448	0.00957834
0	1	0.0686765	0.00483546	0.0214101	0.00766993	0.052748	0.0335526	0.00655244	0.0168396	0.00815997	0.0339195
0	1	0.166123	0.0568893	0.00884318	0.0214758	0.0436212	0.141213	0.175077	0.11517	0.0242405	0.013564
0	1	0.134522	0.0638896	0.00354538	0.0337588	0.0630616	0.0953094	0.20874	0.0359524	0.0251667	0.0132054
0	1	0.0279107	0.00199017	0.0582583	0.00702111	0.012015	0.00744599	0.00441532	0.0122292	0.0264208	0.0152576
0	1	0.0279107	0.00199017	0.0591035	0.00640165	0.0120914	0.0068379	0.00378532	0.0122292	0.0272678	0.0156764
0	1	0.0279107	0.00199017	0.058714	0.00609191	0.0124734	0.0068477	0.00350324	0.0122292	0.0274044	0.0154598
0	1	0.183304	0.0318657	0.0698272	0.00181437	0.0423966	0.100561	0.00359455	0.0305535	0.0170379	0.0108682
0	1	0.0430446	0.0366781	0.0108798	0.0598458	0.0633079	0.0203579	0.00986492	0.0241068	0.0261815	0.00395497
0	1	0.0708466	0.0468684	0.00533838	0.0574449	0.0613609	0.0267827	0.0337802	0.0349718	0.0163613	0.00692442
0	1	0.0147968	0.00326901	0.0268038	0.00581153	0.0177713	0.0045901	0.00320372	0.0118972	0.0166347	0.00949425
0	1	0.0585183	0.0484939	0.00300186	0.050165	0.1137	0.0212787	0.0783061	0.0351639	0.019536	0.0112149
0	1	0.195088	0.31817	0.00783733	0.00613594	0.0680539	0.191101	0.18936	0.264236	0.00494385	0.0130727
0	1	0.0309364	0.00809896	0.0203071	0.00334835	0.0234241	0.027628	0.00846787	0.0133818	0.00297676	0.0586796
0	1	0.00134567	0.00291377	0.0198689	0.00153398	0.00723135	0.00793759	0.000640745	0.00726722	0.013848	0.00384995
0	1	0.0127797	0.00540298	0.0311462	0.00306798	0.0243182	0.0107623	0.00331247	0.00976132	0.0165331	0.00958132
0	1	0.282583	0.0764815	0.0094679	0.0683805	0.116133	0.184079	0.697504	0.11552	0.115785	0.0174744
0	1	0.154274	0.039372	0.00713137	0.065829	0.14472	0.0667254	0.495832	0.027047	0.121578	0.0247098
0	1	0.00403419	0.00213397	0.0100521	0.00213877	0.00249549	0.00437552	0.00135399	0.0081333	0.0196411	0.00447186
0	1	0.00235422	0.00625811	0.0184329	0.00738956	0.0101334	0.0113219	0.00195848	0.0101873	0.0136804	0.00695627
0	1	0.0415317	0.0338328	0.0120074	0.0298073	0.0666023	0.0150304	0.0989681	0.0253359	0.0554947	0.0151985
0	1	0.0423731	0.0345442	0.0121285	0.0300309	0.0692982	0.0133724	0.0948411	0.0260018	0.0604631	0.0138641
0	1	0.0178252	0.00756907	0.0104151	0.00581153	0.0280791	0.00684711	0.00323997	0.0080291	0.0113499	0.00576346
0	1	0.00874264	0.00668182	0.0112772	0.0100891	0.0234706	0.00835873	0.00195848	0.00343824	0.0128764	0.00430015
0	1	0.0245536	0.00781685	0.0264154	0.00455793	0.0353913	0.0137255	0.00331247	0.0122488	0.022865	0.0076198
0	1	0.00470844	0.00888599	0.014928	0.00306798	0.0101334	0.00589514	0.00131774	0.00841982	0.0326637	0.00624827
0	1	0.00470844	0.00810447	0.014928	0.00213877	0.0103627	0.00554206	0.00131774	0.00797159	0.0297697	0.00675071
0	1	0.00504556	0.00566534	0.0159745	0.00712191	0.00906511	0.0069544	0.00173146	0.00650534	0.0127912	0.00614623
0	1	0.049433	0.00199017	0.0645947	0.00120958	0.01054	0.0176405	0.00267173	0.00648576	0.0190051	0.0195551
0	1	0.0847912	0.00611431	0.0282419	0.00629351	0.0611467	0.0327471	0.00388071	0.0145345	0.0167834	0.0117629
0	1	0.182945	0.0290051	0.019725	0.00892355	0.18394	0.0683451	0.0123352	0.0229732	0.0192705	0.0721199
0	1	0.180395	0.0290051	0.0173456	0.00952835	0.175226	0.0668655	0.0110739	0.0219167	0.0182576	0.0701027
0	1	0.184947	0.430053	0.00963031	0.0143226	0.189515	0.0832232	0.0439273	0.206717	0.00815997	0.00854156
0	1	0.170175	0.265842	0.00452622	0.0122279	0.132364	0.0671952	0.020534	0.103756	0.0167779	0.0104538
0	1	0.0872742	0.0490505	0.0101738	0.00702111	0.114246	0.0390546	0.0118046	0.0298699	0.0118548	0.0156974
0	1	0.175654	0.730423	0.00417012	0.0140643	0.161185	0.0923387	0.0237955	0.193244	0.0111106	0.0159864
0	1	0.05145	0.0103822	0.0572311	0.00695958	0.0223828	0.0212787	0.00782985	0.0103766	0.0144841	0.015314
0	1	0.0519734	0.0103822	0.0581801	0.00602993	0.022611	0.02146	0.00794268	0.0103343	0.0146901	0.0161227
0	1	0.00748195	0.00525918	0.0138327	0.00460195	0.00896141	0.0150935	0.00199474	0.00380941	0.0126328	0.00671223
0	1	0.00672553	0.00525918	0.0143844	0.00382762	0.00929231	0.0152953	0.00199474	0.00400151	0.0120496	0.0068642
0	1	0.130698	0.0290753	0.029483	0.00609191	0.0720384	0.070178	0.0111464	0.0967254	0.0125924	0.0102651
0	1	0.128203	0.0289485	0.0294329	0.00599112	0.07096	0.070178	0.0103989	0.0961539	0.0111717	0.010525
0	1	0.142247	0.283112	0.00775611	0.0108265	0.184663	0.0584325	0.0190891	0.0895623	0.0135825	0.0174775
0	1	0.159023	0.530493	0.00934763	0.00859914	0.305547	0.0585548	0.0402971	0.203494	0.00854401	0.0130138
0	1	0.0283897	0.0147187	0.00537898	0.0398836	0.0369176	0.0261175	0.0775198	0.0207321	0.0323063	0.00479366
0	1	0.0853355	0.0352807	0.0112609	0.0570379	0.0740134	0.0506163	0.172248	0.035611	0.0318632	0.0186982
0	1	0.0871004	0.0353993	0.0110986	0.0582749	0.0754208	0.0526326	0.174584	0.03743	0.0320937	0.0190105
0	1	0.0181595	0.00213397	0.0184248	0.00548713	0.0336942	0.0109783	0.00459396	0.0143554	0.00809998	0.00760396
0	1	0.0104254	0.00383653	0.0389157	0.0079503	0.00546892	0.00793759	0.0051622	0.0103343	0.0234702	0.0046243
0	1	0.239803	0.619358	0.00888375	0.00548713	0.0365637	0.166472	0.0333834	0.390107	0.00148838	0.0179966
0	1	0.0334034	0.00668182	0.0353414	0.00641633	0.0133385	0.0225526	0.00655244	0.0118581	0.011412	0.0124
0	1	0.0326932	0.00668182	0.0354847	0.00641633	0.0133385	0.0226997	0.00655244	0.0118581	0.0118667	0.0118504
0	1	0.0790363	0.0180553	0.0209553	0.0125523	0.0656643	0.0480938	0.00854718	0.0287368	0.0283879	0.0231472
0	1	0.280253	0.0329778	0.00834024	0.00548713	0.0874299	0.144753	0.0225103	0.122612	0.0111106	0.0179962
0	1	0.0780581	0.0687703	0.0198174	0.00548713	0.158562	0.0293426	0.0128563	0.0410327	0.0150415	0.0240117
0	1	0.427647	0.431437	0.017224	0.113348	0.122188	0.35914	0.640089	0.416285	0.0790843	0.0206599
0	1	0.0548446	0.0668259	0.0137192	0.0112987	0.124853	0.0338762	0.0198023	0.0286977	0.0116154	0.029964
0	1	0.280228	0.879819	0.00175239	0.0107379	0.266556	0.112052	0.106907	0.230934	0.0054193	0.0124996
0	1	0.0171482	0.00611431	0.0277086	0.00819709	0.0460829	0.0133411	0.00587544	0.0162764	0.0345285	0.0092685
0	1	0.0716845	0.0443589	0.0166075	0.0076259	0.127022	0.0281288	0.0117441	0.0292593	0.0222994	0.0363009
0	1	0.0944945	0.0295649	0.0281038	0.0094843	0.0977157	0.0203861	0.0104479	0.025279	0.021477	0.0124618
0	1	0.0184966	0.00796065	0.01793	0.00859914	0.0213353	0.00945722	0.00719318	0.00994357	0.0185264	0.00990612
0	1	0.0184966	0.00796065	0.0186687	0.00859914	0.0217297	0.00974165	0.00719318	0.00994357	0.0180073	0.0100235
0	1	0.0336248	0.0160652	0.00537898	0.0374512	0.091289	0.0163181	0.0282408	0.0206295	0.0417572	0.00512144
0	1	0.00840834	0.00469165	0.0222783	0.0094843	0.0157861	0.00792718	0.00331247	0.0130432	0.0238814	0.0130104
0	1	0.0427074	0.00525918	0.0682939	0.00548713	0.0242255	0.0312899	0.00452145	0.0137726	0.021069	0.0128185
0	1	0.0729751	0.434706	0.00515018	0.00646035	0.00763795	0.198878	0.405607	0.528714	0.00869742	0.0116563
0	1	0.0802342	0.433892	0.00592251	0.00706514	0.00763795	0.211589	0.428915	0.526785	0.0113761	0.0125896
0	1	0.0343075	0.0166343	0.00120886	0.0305543	0.0462902	0.0123892	0.0381419	0.00687649	0.0263868	0.00791949
0	1	0.019508	0.00142265	0.0146259	0.00581153	0.021694	0.0116765	0.00463021	0.0087714	0.0165331	0.00851822
0	1	0.00997759	0.00980702	0.0143439	0.0193863	0.0146141	0.00478745	0.00790643	0.0134876	0.0155758	0.00709294
0	1	0.154459	0.42134	0.00537898	0.0802956	0.179515	0.0563301	0.0952541	0.162946	0.00914351	0.0143863
0	1	0.0406734	0.0306838	0.0108392	0.00859914	0.0902918	0.00996722	0.0113448	0.0309003	0.0150869	0.00802286
0	1	0.0398517	0.0319953	0.011115	0.0085475	0.0917234	0.0108641	0.0112726	0.0306675	0.0155276	0.0073714
0	1	0.0399268	0.0325887	0.0107986	0.00766993	0.091626	0.0124378	0.0108696	0.0306773	0.0169608	0.00689484
0	1	0.224733	0.665995	0.00654725	0.00718306	0.24939	0.0893607	0.0351194	0.187567	0.00938285	0.00913324
0	1	0.258276	0.742803	0.0085674	0.00738956	0.250131	0.104261	0.0364372	0.207272	0.010065	0.00718899
0	1	0.142311	0.485776	0.0101332	0.0431439	0.140592	0.0759819	0.0614403	0.114052	0.0159391	0.0116255
0	1	0.153919	0.109206	0.0108649	0.045431	0.0576275	0.191352	0.432075	0.208449	0.0427033	0.0083777
0	1	0.00302564	0.00124332	0.0190982	0.00980872	0.00249549	0.00653385	0.00323997	0.00421969	0.0173296	0.0130284
0	1	0.00269134	0.00142265	0.0125915	0.00585557	0.00379618	0.00543477	0.00131774	0.0095724	0.0225965	0.0100855
0	1	0.00672553	0.0112297	0.0260701	0.00553115	0.00987829	0.0044828	0.00395321	0.00572389	0.0209982	0.0043788
0	1	0.00403419	0.00200993	0.0359896	0.00399717	0.00183376	0.00508169	0.0052347	0.00343824	0.0163199	0.00929776
0	1	0.00403419	0.00199017	0.0368008	0.00399717	0.00183376	0.00508169	0.0052347	0.00343824	0.0168936	0.00908239
0	1	0.0356476	0.0221191	0.0167211	0.00274356	0.0284718	0.0157366	0.000676995	0.00930711	0.0115204	0.00655137
0	1	0.0356476	0.0224747	0.0167211	0.00274356	0.0290445	0.0159132	0.000676995	0.00979386	0.0119288	0.00655137
0	1	0.00571698	0.00511535	0.0297345	0.00427755	0.00580464	0.00614094	0.00527095	0.00841982	0.025198	0.0130187
0	1	0.0110996	0.00469165	0.0155528	0.00734552	0.00992968	0.00815216	0.00199474	0.00574345	0.0111106	0.00926552
0	1	0.00706265	0.00863647	0.0622232	0.00346627	0.00341237	0.00317835	0.00131774	0.00304752	0.0120941	0.00563832
0	1	0.41315	0.787076	0.0113015	0.0769275	0.225791	0.216921	0.628933	0.322357	0.0260835	0.0138888
0	1	0.411899	0.777937	0.0129468	0.0756952	0.213341	0.21593	0.619214	0.305046	0.0259197	0.0129797
0	1	0.403822	0.666625	0.0175487	0.0689605	0.171186	0.199283	0.589121	0.257106	0.0325963	0.0133352
0	1	0.401374	0.66193	0.0178083	0.0691777	0.170457	0.199463	0.585265	0.257503	0.0325394	0.0132778
0	1	0.290142	0.798382	0.00597639	0.0124642	0.304253	0.0979189	0.158866	0.299057	0.00592739	0.00927707
0	1	0.0208509	0.00867197	0.0257266	0.0076259	0.0357477	0.0135881	0.00776144	0.0161412	0.0293889	0.00790395
0	1	0.0100883	0.00696687	0.0325985	0.00553115	0.015048	0.00899684	0.00455771	0.0107967	0.0423696	0.0133412
0	1	0.0104254	0.00980702	0.0113827	0.0191604	0.011712	0.00815216	0.00926041	0.0122488	0.0445011	0.0111567
0	1	0.0191709	0.0176316	0.00343181	0.00455793	0.0367288	0.00948604	0.00263547	0.00191449	0.00972556	0.00678746
0	1	0.0124706	0.00701222	0.060767	0.00399717	0.0281504	0.0107911	0.0052347	0.0142397	0.0324159	0.011243
0	1	0.0521229	0.0607116	0.0213456	0.00933705	0.0641401	0.0204162	0.0136758	0.0443207	0.0232047	0.0124808
0	1	0.015471	0.011941	0.0186359	0.00274356	0.0334061	0.00934993	0.00602045	0.0164685	0.0224458	0.00466695
0	1	0.0158053	0.00469165	0.0196824	0.00334835	0.0235278	0.00508169	0.00259923	0.0122292	0.0160544	0.00484659
0	1	0.0302649	0.0388121	0.0136794	0.00520675	0.072567	0.0291561	0.0129732	0.0262298	0.0225247	0.00967719
0	1	0.0532795	0.028161	0.0131757	0.00702111	0.0878797	0.0236626	0.00764316	0.0198356	0.0241808	0.0102309
0	1	0.0172873	0.00582667	0.0340344	0.00060479	0.0186883	0.00945722	0.00459396	0.0107251	0.0318433	0.00706228
0	1	0.0396846	0.0193342	0.0168023	0.0131571	0.0524514	0.0224765	0.00979502	0.0149252	0.00954823	0.0080346
0	1	0.00605411	0.00347209	0.027982	0.0100387	0.0213607	0.00688629	0.00131774	0.0198872	0.0269257	0.00459856
0	1	0.046754	0.0160652	0.0108798	0.00734552	0.0828879	0.0160321	0.00551407	0.0195687	0.0143267	0.00774948
0	1	0.0455482	0.0159586	0.0108798	0.00734552	0.0821623	0.0147847	0.00530721	0.0168847	0.0143267	0.00806437
0	1	0.247396	0.164165	0.0108236	0.0457392	0.0600172	0.230427	0.261788	0.265918	0.0450777	0.00978232
0	1	0.0596063	0.0244495	0.0138005	0.00980872	0.0663212	0.0289573	0.0192288	0.0340537	0.0139427	0.00697514
0	1	0.0588779	0.0244495	0.0138005	0.00980872	0.0660481	0.0271892	0.0188716	0.0331789	0.0133432	0.00645643
0	1	0.00639125	0.00344577	0.01492	0.00314675	0.00682473	0.00603365	0.000640745	0.00841982	0.0175428	0.00536489
0	1	0.0484244	0.0429362	0.0101738	0.0436027	0.0828991	0.0197279	0.0370894	0.0168396	0.0320946	0.00708695
0	1	0.0490175	0.00540298	0.0777315	0.00766993	0.0329007	0.0154222	0.00325973	0.0132141	0.0176168	0.0133472
0	1	0.00975119	0.0163527	0.00958972	0.0297388	0.0384115	0.00697461	0.0238643	0.0149056	0.0343675	0.00640435
0	1	0.0141253	0.0231707	0.0103767	0.0507958	0.0288217	0.00638673	0.00459396	0.00916216	0.0170041	0.00884167
0	1	0.0255565	0.0122286	0.0171646	0.0079503	0.0651345	0.00956449	0.00395321	0.0095724	0.0138896	0.00771486
0	1	0.0521215	0.0342642	0.0122152	0.00395314	0.0691452	0.0255157	0.0105782	0.0190927	0.0190312	0.0107018
0	1	0.052962	0.0342642	0.0137598	0.00395314	0.0698783	0.0268207	0.00993741	0.019516	0.0207589	0.0112849
0	1	0.0687255	0.0178362	0.0255447	0.00674073	0.0279688	0.0420449	0.0140841	0.0602036	0.00458868	0.00857821
0	1	0.213545	0.0919229	0.00791021	0.0955771	0.025513	0.386761	0.668478	0.248302	0.128888	0.0221433
0	1	0.354355	0.415071	0.0101738	0.0211514	0.165223	0.171684	0.27459	0.197267	0.0109659	0.00619714
0	1	0.359204	0.430709	0.0101738	0.0211514	0.170432	0.175497	0.273896	0.205821	0.0131454	0.00607265
0	1	0.117472	0.0705625	0.0113827	0.0220366	0.0911007	0.0733338	0.0692464	0.0445926	0.0431183	0.0108626
0	1	0.0669182	0.0318932	0.0103279	0.0112987	0.0880019	0.0248597	0.0119104	0.0191025	0.0142821	0.0153439
0	1	0.0984237	0.104484	0.0120074	0.0360302	0.120158	0.0386423	0.182598	0.0423074	0.0477107	0.0120906
0	1	0.00196107	0.013076	0.00842146	0.0464184	0.0134421	0.0044828	0.00602453	0.00879096	0.0259715	0.00586406
0	1	0.016811	0.00412414	0.0369953	0.00669671	0.039289	0.0144033	0.00459396	0.00459085	0.0304641	0.0157238
0	1	0.00100855	0.00081012	0.0363059	0.0076259	0.0101334	0.0070929	0.00979243	0.00613418	0.0205196	0.0116986
0	1	0.0121082	0.00351938	0.0380746	0.0110183	0.0101334	0.00744599	0.00323997	0.0132277	0.025856	0.0122768
0	1	0.0121054	0.00341281	0.0705437	0.00060479	0.0132907	0.0120673	0.000640745	0.00648576	0.0232308	0.00738408
0	1	0.00639125	0.00454785	0.0171834	0.00362874	0.0196052	0.0098103	0.00391696	0.00459085	0.0288446	0.0151844
0	1	0.0672638	0.0979498	0.00237712	0.0375781	0.0915456	0.0215513	0.0596607	0.0462405	0.0208655	0.00669978
0	1	0.00907976	0.00625811	0.0101332	0.0171982	0.0235756	0.0100555	0.00922417	0.0126427	0.0107889	0.0449511
0	1	0.0370736	0.0354696	0.00413767	0.00646035	0.0899016	0.0201698	0.00719318	0.0220882	0.0146599	0.0136851
0	1	0.00571698	0.00469165	0.0244022	0.00460195	0.00952172	0.0096926	0.00466646	0.0103343	0.0187831	0.00644934
0	1	0.198893	0.286656	0.00412952	0.0122279	0.11788	0.077824	0.175253	0.0724653	0.00852938	0.0133624
0	1	0.0252222	0.00843486	0.0212889	0.00525078	0.0179229	0.020879	0.00666119	0.01771	0.0155495	0.0175911
0	1	0.0218594	0.0109498	0.0119668	0.0104135	0.0485482	0.0116052	0.00534345	0.0160386	0.0296773	0.00845747
0	1	0.00840552	0.00810447	0.016137	0.00486007	0.01054	0.0048011	0.00135399	0.00574345	0.0116154	0.00936156
0	1	0.0227867	0.0160652	0.0160558	0.00730149	0.0529995	0.0178109	0.00356165	0.0107055	0.0113761	0.0281956
0	1	0.00840834	0.00326901	0.0183922	0.00306798	0.00738281	0.00684711	0.00787018	0.0126004	0.0120941	0.0109399
0	1	0.00582715	0.00542274	0.0266755	0.00870629	0.00789308	0.010655	0.00402572	0.00765794	0.0283209	0.00705292
0	1	0.00336277	0.00540298	0.0232277	0.00362874	0.00763795	0.00459129	0.00461176	0.0109367	0.0356472	0.00696379
0	1	0.0285317	0.020198	0.00834024	0.0116671	0.0531995	0.0200794	0.0211201	0.0242095	0.0308598	0.00479964
0	1	0.0270178	0.0190378	0.00892437	0.0122719	0.0519679	0.0165763	0.0188231	0.0228377	0.0325875	0.00427976
0	1	0.0608698	0.0467805	0.00838082	0.0164486	0.181172	0.023643	0.0159216	0.0384524	0.0104959	0.00479964
0	1	0.0802275	0.114144	0.0138816	0.0129465	0.208246	0.0293732	0.0117146	0.0476846	0.0128122	0.0117569
0	1	0.0124426	0.0143966	0.00417012	0.0387965	0.0167031	0.00483589	0.00918792	0.0156871	0.0312281	0.0146291
0	1	0.0265679	0.0116611	0.00900559	0.00306798	0.04909	0.00755328	0.00534345	0.0225446	0.0164733	0.0103123
0	1	0.225794	0.138426	0.0131351	0.0288653	0.0730848	0.168065	0.226415	0.103816	0.022998	0.0187726
0	1	0.0373304	0.0796144	0.00981773	0.0415131	0.0556564	0.0195323	0.0215616	0.0260213	0.0224866	0.0342111
0	1	0.0970253	0.0853229	0.00654725	0.0691661	0.0535693	0.0677319	0.0407407	0.0619705	0.0172773	0.00834648
0	1	0.247287	0.147991	0.00829963	0.0645961	0.147315	0.14738	0.528542	0.11466	0.0854199	0.0126822
0	1	0.00975119	0.00810447	0.0151959	0.00915988	0.0180266	0.00592637	0.00395321	0.0168592	0.0179475	0.0043788
0	1	0.00706265	0.00668182	0.0178082	0.00302395	0.00779076	0.00684711	0.00391696	0.0126004	0.0219818	0.00883571
0	1	0.0517088	0.00270149	0.0250194	0.00306798	0.0201154	0.0301175	0.0052347	0.014669	0.0185691	0.0106012
0	1	0.00672553	0.006538	0.0109665	0.00952835	0.0287101	0.0125479	0.00331247	0.0126199	0.0152744	0.0045475
0	1	0.00470844	0.00525918	0.013324	0.0076259	0.010393	0.00307047	0.00128148	0.0110961	0.0147015	0.00576804
0	1	0.030602	0.0108059	0.00655531	0.0106255	0.0560693	0.0171802	0.00594795	0.0176016	0.0172773	0.00854818
0	1	0.00571698	0.00412414	0.0214753	0.00706514	0.0132819	0.0112227	0.00128148	0.0118581	0.0294237	0.00644336
0	1	0.235525	0.0501856	0.0143439	0.0121943	0.104947	0.11034	0.0388282	0.123478	0.0104451	0.0106211
0	1	0.23716	0.0500418	0.0149484	0.0125523	0.109699	0.114068	0.036683	0.126418	0.0106319	0.0106211
0	1	0.238449	0.0500418	0.0155528	0.0122684	0.111196	0.114088	0.0376227	0.127123	0.0106319	0.0106211
0	1	0.208172	0.0200455	0.0185141	0.00915988	0.130248	0.106451	0.0269484	0.0895096	0.0170379	0.0107797
0	1	0.131384	0.0659212	0.00783733	0.0505341	0.0711893	0.10252	0.129591	0.0508331	0.0309926	0.0107478
0	1	0.199441	0.0831004	0.0121289	0.0383724	0.0819918	0.135137	0.174447	0.13288	0.0145922	0.01033
0	1	0.203858	0.226722	0.0102144	0.0310481	0.0749091	0.168578	0.321137	0.139527	0.0236418	0.0145977
0	1	0.0144597	0.00483546	0.0400878	0.00488234	0.0225072	0.0159824	0.000640745	0.0136857	0.0176051	0.00539251
0	1	0.0195052	0.0126523	0.0209723	0.00576751	0.0286703	0.0164808	0.00508154	0.00689606	0.0173034	0.0123638
0	1	0.00336277	0.00270149	0.0274385	0.00859914	0.00844675	0.0116452	0.00534345	0.00687649	0.0159659	0.00833188
0	1	0.0178224	0.00398033	0.0928701	0.00506714	0.0178655	0.0214062	0.00263547	0.00891253	0.0342151	0.0389926
0	1	0.169994	0.450601	0.00739914	0.0174786	0.0206573	0.436285	0.412162	0.527554	0.0121203	0.0146284
0	1	0.0587419	0.0636985	0.00771551	0.0219253	0.0679306	0.0244564	0.0213014	0.0206686	0.0113761	0.0102091
0	1	0.0585183	0.0598566	0.00771551	0.0217405	0.0647138	0.0270666	0.0197969	0.0206686	0.0106319	0.0103904
0	1	0.0665895	0.0085359	0.0405411	0.00246319	0.0184331	0.0332387	0.00398947	0.0110571	0.021477	0.0157217
0	1	0.0305992	0.0120848	0.0102605	0.00422593	0.0577708	0.020426	0.0052347	0.0218016	0.0130777	0.0067415
0	1	0.0305992	0.0114809	0.0112679	0.00427755	0.0576434	0.0203083	0.0052347	0.0218016	0.0132844	0.00760297
0	1	0.00504556	0.00127885	0.0294938	0.00811985	0.0127326	0.00611152	0.00267173	0.00992242	0.0249325	0.00550563
0	1	0.0396015	0.0427924	0.00650664	0.0564773	0.0710364	0.0207872	0.0580718	0.0226792	0.0336299	0.00803066
0	1	0.0131901	0.0059705	0.0120799	0.0094507	0.0282658	0.0113611	0.00534345	0.0156674	0.0167024	0.00644934
0	1	0.0073998	0.00454785	0.0250207	0.00488234	0.00407411	0.00247159	0	0.00804864	0.0259421	0.0074891
0	1	0.347098	0.113296	0.0172323	0.041739	0.0808151	0.239201	0.51561	0.188408	0.0607274	0.0107478
0	1	0.00605411	0.00284529	0.0382938	0.0076259	0.0192463	0.0102494	0.00192223	0.0179727	0.0320828	0.0085109
0	1	0.326605	0.161468	0.0111797	0.0186002	0.0567863	0.20705	0.322663	0.0998268	0.0202073	0.0150432
0	1	0.341286	0.150149	0.0107334	0.0130238	0.0545272	0.255619	0.292928	0.115451	0.0218803	0.0164018
0	1	0.00302564	0.00355662	0.0125103	0.0063723	0.00921656	0.0113611	0.00345552	0.0130107	0.025916	0.00731571
0	1	0.082675	0.0435115	0.00713137	0.00915988	0.0963114	0.0350624	0.00790643	0.0473931	0.00643223	0.0132302
0	1	0.0124426	0.0133636	0.0108798	0.0140862	0.0363855	0.016384	0.00541269	0.0157066	0.0149937	0.00345067
0	1	0.0282478	0.00270149	0.0200151	0.00371678	0.0226587	0.0118215	0.00459396	0.015845	0.0157889	0.00699389
0	1	0.139048	0.175841	0.00829963	0.0359119	0.159448	0.0572363	0.0515368	0.0630114	0.0296369	0.0180143
0	1	0.0650011	0.00724932	0.0451787	0.00492637	0.0658344	0.0324202	0.00874296	0.0168396	0.0263728	0.0220364
0	1	0.164746	0.0102384	0.0700072	0.00572296	0.0736631	0.09973	0.0110376	0.0198872	0.0242144	0.0225371
0	1	0.127454	0.0535907	0.00596311	0.0315649	0.0693077	0.0607968	0.0760418	0.0607749	0.0241793	0.00783559
0	1	0.145112	0.35927	0.0123386	0.0190678	0.0161932	0.261599	0.301965	0.343325	0.0141497	0.0105786
0	1	0.0625553	0.0476279	0.00717198	0.0143626	0.0809419	0.0242107	0.00719318	0.0221728	0.0172773	0.0205302
0	1	0.197871	0.27174	0.0116989	0.0168738	0.065405	0.195198	0.187733	0.137521	0.00494385	0.0169674
0	1	0.00605411	0.00284529	0.0104496	0.000890385	0.00264696	0.00176542	0.00256297	0.00685695	0.0241336	0.00499174
0	1	0.197325	0.486769	0.00529778	0.00734552	0.0239616	0.18985	0.098012	0.387231	0.00866478	0.0103061
0	1	0.0922516	0.00753695	0.0374171	0.00367276	0.0437629	0.0692811	0.00334872	0.0187541	0.0121084	0.0219198
0	1	0.0935121	0.00753695	0.0366386	0.00367276	0.0436101	0.0692597	0.00334872	0.0195583	0.0115893	0.0218488
0	1	0.0942406	0.00682649	0.0363628	0.0032856	0.0436101	0.0701417	0.00334872	0.0202779	0.0115686	0.0218203
0	1	0.090129	0.00739315	0.0968312	0.00488234	0.0355796	0.0536279	0.00199474	0.0130107	0.0261282	0.017102
0	1	0.189492	0.0738634	0.00771551	0.0079503	0.028185	0.26851	0.0837476	0.204844	0.00975881	0.0108328
0	1	0.20259	0.00540298	0.07934	0.0094843	0.0457799	0.102035	0.00658869	0.0273774	0.0313385	0.0229254
0	1	0.0104796	0.167297	0.0485966	0.00246319	0.0149949	0.0557112	0.00662495	0.00611462	0.0187657	0.0228927
0	1	0.0869121	0.00796616	0.058763	0.0143666	0.06287	0.0478537	0.0108972	0.0230534	0.023592	0.0192053
0	1	0.0799527	0.135525	0.00537898	0.0145913	0.0649718	0.0394493	0.00715693	0.0435641	0.0101009	0.0137586
0	1	0.259095	0.244167	0.0149687	0.0119034	0.0794206	0.256936	0.0935319	0.276837	0.0180684	0.0182145
0	1	0.195551	0.171371	0.0161451	0.0140862	0.105112	0.169127	0.0567736	0.172563	0.0209722	0.0182339
0	1	0.155302	0.0108059	0.0388211	0.00181437	0.0392475	0.123304	0.0145498	0.0757001	0.0152764	0.0143563
0	1	0.212886	0.180864	0.00417012	0.0168298	0.112431	0.0749578	0.101548	0.0593456	0.026447	0.016179
0	1	0.238391	0.100133	0.0206882	0.00328637	0.0595863	0.184534	0.0383595	0.123282	0.0101062	0.015019
0	1	0.105066	0.034272	0.0125266	0.0106129	0.117644	0.0407608	0.0177768	0.0271348	0.0266744	0.0174199
0	1	0.0440905	0.0106621	0.019171	0.0152518	0.127055	0.0166574	0.00658869	0.0160778	0.0187657	0.0229098
0	1	0.00580103	0.00284529	0.0707554	0.00516272	0.00807092	0.00317776	0.0052347	0.00763836	0.0205641	0.0132513
0	1	0.115045	0.000711325	0.0587784	0.00578314	0.0247476	0.0646047	0.00455771	0.0347927	0.0107733	0.0111013
0	1	0.117363	0.000711325	0.0600692	0.00613594	0.025244	0.0646047	0.00455771	0.0355547	0.0123857	0.0111013
0	1	0.329344	0.196711	0.0117614	0.0401873	0.0871137	0.36066	0.499163	0.217748	0.0513272	0.0162247
0	1	0.321466	0.217164	0.0119262	0.0400151	0.0857269	0.372104	0.507021	0.243416	0.050583	0.0166455
0	1	0.00840834	0.0125085	0.015634	0.0144107	0.00565273	0.00603365	0.00794268	0.0114869	0.0281224	0.00634432
0	1	0.134642	0.107651	0.00713137	0.016791	0.0968455	0.0500524	0.0124292	0.0285414	0.00446515	0.0133367
0	1	0.203277	0.508838	0.0101738	0.00813099	0.0328959	0.361162	0.314979	0.557543	0.0134382	0.0124213
0	1	0.0326219	0.00724932	0.016932	0.0180877	0.068035	0.00982011	0.0139792	0.0156349	0.0408311	0.0168536
0	1	0.153862	0.0870153	0.0305134	0.00544664	0.221623	0.0628632	0.0132137	0.0600131	0.015438	0.0164447
0	1	0.0406875	0.00766426	0.0277805	0.00548713	0.0410414	0.014225	0.00715693	0.0190862	0.0232809	0.00485402
0	1	0.0995344	0.00341281	0.0684921	0.00285794	0.0250667	0.0629019	0.00259923	0.0129911	0.0207589	0.0141919
0	1	0.105177	0.00270149	0.0659176	0.00334835	0.0242373	0.0615966	0.00327622	0.00978567	0.0216523	0.0122204
0	1	0.0797026	0.0382984	0.0160839	0.00997672	0.10519	0.057003	0.00813209	0.0454591	0.0129553	0.0138611
0	1	0.0739809	0.00668182	0.0199744	0.0079503	0.0442704	0.0462892	0.00861967	0.0260018	0.0167725	0.0148552
0	1	0.0702789	0.0429577	0.0156746	0.0824	0.0979344	0.0269916	0.0722229	0.0219878	0.0150709	0.0110871
0	1	0.0396846	0.0207205	0.0183399	0.0137902	0.0765868	0.0100249	0.00591169	0.0199263	0.0144698	0.00592947
0	1	0.111654	0.0415926	0.0144575	0.00702111	0.174262	0.04982	0.00530721	0.0466313	0.0296751	0.0144086
0	1	0.013114	0.00398033	0.0455872	0.00466825	0.01054	0.017502	0.00195848	0.00768996	0.0246082	0.018645
0	1	0.0366561	0.0137951	0.0149687	0.00944029	0.107016	0.0198461	0.0111115	0.0206295	0.0179461	0.00855054
0	1	0.0238737	0.0154976	0.00596311	0.00553115	0.0466941	0.0122635	0.00594795	0.0156871	0.012587	0.0115051
0	1	0.00537987	0.0258722	0.00636882	0.0666056	0.0147656	0.0107623	0.00926041	0.0095724	0.0274044	0.00758217
0	1	0.00336277	0.00810447	0.00658785	0.0437423	0.00855483	0.0117142	0.0125407	0.00763836	0.0222212	0.00582444
0	1	0.00336277	0.00810447	0.00658785	0.0441287	0.0079695	0.0113611	0.0131049	0.00763836	0.0222212	0.00582444
0	1	0.289793	0.144706	0.0101738	0.0298355	0.071851	0.209478	0.442814	0.255981	0.0464617	0.0138521
0	1	0.186159	0.0832254	0.00533838	0.0611302	0.0703528	0.103454	0.213925	0.122906	0.0336854	0.00905846
0	1	0.0242151	0.0228831	0.0060443	0.0292852	0.0468482	0.0221233	0.0117898	0.0214109	0.0258453	0.00383983
0	1	0.389014	0.237928	0.0173458	0.0476951	0.119857	0.277776	0.517243	0.223442	0.0710108	0.0166534
0	1	0.0124426	0.0091034	0.0239473	0.00674073	0.053114	0.00779907	0.00320372	0.0121733	0.0204554	0.00450252
0	1	0.0174881	0.0126523	0.0347392	0.00520675	0.0378891	0.0128807	0.00546608	0.0199068	0.01762	0.0121287
0	1	0.00265326	0.00540298	0.00358599	0.0862732	0.00870764	0.00815216	0.00861967	0.00726722	0.0185829	0.00534119
0	1	0.00470844	0.0113735	0.00721256	0.0468078	0.0332267	0.00388393	0.0398374	0.0107055	0.0432249	0.00931908
0	1	0.0480901	0.0316989	0.0148062	0.0109742	0.0605322	0.0197279	0.0058392	0.0258092	0.00839931	0.010327
0	1	0.020848	0.0127961	0.0258167	0.00736371	0.0372728	0.0119687	0.00327622	0.00421969	0.0159671	0.00563832
0	1	0.005906	0.00341281	0.0356514	0.00274356	0.00743795	0.00489474	0.00192223	0.00879096	0.0232308	0.00844325
0	1	0.218713	0.075804	0.00896495	0.034644	0.144726	0.101961	0.185526	0.0868712	0.0625313	0.0111656
0	1	0.0110969	0.00483546	0.0640933	0.00827472	0.0152759	0.00836854	0.00259923	0.00881052	0.0239934	0.0237009
0	1	0.00784522	0.0162885	0.0466501	0	0.00723135	0.0173636	0.00128148	0.00572389	0.00998559	0.019451
0	1	0.0914689	0.0709501	0.00786969	0.00674073	0.100889	0.0401171	0.0173979	0.020649	0.00792058	0.0256639
0	1	0.0949393	0.0129937	0.0493032	0.00334835	0.0347773	0.0475237	0.00918792	0.0245724	0.0224638	0.00999017
0	1	0.0835975	0.172553	0.0150093	0.00866858	0.11131	0.0455996	0.0135159	0.0432722	0.00497648	0.0202948
0	1	0.192314	0.471306	0.00871333	0.021163	0.275335	0.072481	0.0719557	0.171941	0.00518319	0.0199158
0	1	0.0820549	0.0619542	0.0121776	0.0104703	0.0809375	0.0327783	0.0137456	0.0560377	0.00691093	0.0103329
0	1	0.354129	0.408618	0.0126402	0.0346328	0.123426	0.263405	0.336488	0.287163	0.0439298	0.0141739
0	1	0.0647639	0.0767324	0.0147601	0.0136657	0.127401	0.0304821	0.0110765	0.0363752	0.0160544	0.0158727
0	1	0.00874545	0.00469165	0.0131232	0.00601834	0.00947169	0.0053717	0.00395321	0.00724766	0.0284307	0.0074687
0	1	0.141323	0.0839715	0.0756882	0.00120958	0.0193084	0.0943095	0.00263547	0.0317452	0.0194857	0.00852287
0	1	0.136287	0.083936	0.0780884	0.00120958	0.0194783	0.0937603	0.00263547	0.0317452	0.0182401	0.00888182
0	1	0.228982	0.746913	0.00650664	0.0112546	0.0315001	0.323306	0.253686	0.652389	0.00526588	0.0152716
0	1	0.228917	0.753507	0.00650664	0.0112546	0.0307746	0.324823	0.258517	0.661334	0.00565865	0.0152083
0	1	0.197341	0.869198	0.0113827	0.00865069	0.0156575	0.366526	0.307786	0.805283	0.00978432	0.0123291
0	1	0.0506373	0.0663192	0.0405069	0.0113867	0.0707216	0.0147835	0.0172882	0.0225218	0.0125509	0.0138453
0	1	0.106937	0.116797	0.0296141	0.013639	0.0594226	0.0517608	0.0219194	0.0686413	0.0173242	0.0105083
0	1	0.103294	0.00525918	0.094147	0.00980872	0.055345	0.0759671	0.00722944	0.0252334	0.029687	0.0203758
0	1	0.0633332	0.00668182	0.0585765	0.00399717	0.020623	0.0356539	0.00406197	0.0114674	0.0184937	0.0059175
0	1	0.229876	0.265464	0.00756133	0.00520675	0.0463889	0.2895	0.189652	0.416448	0.00297676	0.012899
0	1	0.228307	0.260304	0.00825903	0.00537474	0.0473481	0.288339	0.185268	0.411379	0.00297676	0.013105
0	1	0.0504443	0.00199017	0.0560453	0.000929195	0.0230889	0.0196218	0	0.00726722	0.0156588	0.0155119
0	1	0.0527985	0.00199017	0.0543814	0.00153398	0.0231741	0.021427	0	0.00650534	0.0148674	0.0145818
0	1	0.0168166	0.00796065	0.0224967	0.00367276	0.0201154	0.00850524	0.00327622	0.00916216	0.024099	0.0168686
0	1	0.220461	0.330619	0.00834024	0.00678528	0.0387214	0.280915	0.279708	0.352318	0.0146129	0.0163361
0	1	0.201649	0.320901	0.0086821	0.00395314	0.0391835	0.262171	0.240404	0.340476	0.00988767	0.0148219
0	1	0.207627	0.0621155	0.0172857	0.0188466	0.260315	0.0844635	0.145356	0.0270133	0.114267	0.0238461
0	1	0.00470844	0.00824828	0.00958972	0.0422036	0.0172133	0.00649403	0.0277087	0.0103343	0.034586	0.00573138
0	1	0.0121054	0.0170641	0.0126322	0.0263697	0.025816	0.0120463	0.0410628	0.013421	0.0385884	0.0279434
0	1	0.0121054	0.0170641	0.0126322	0.0266385	0.025816	0.0127735	0.0414366	0.013421	0.0378818	0.0281751
0	1	0.0121054	0.0170641	0.0126322	0.0265545	0.025816	0.012115	0.0414544	0.013421	0.037667	0.0279167
0	1	0.0121054	0.0166378	0.0126322	0.0262353	0.025816	0.0112399	0.0414544	0.013421	0.0384342	0.0277442
0	1	0.0121054	0.0159984	0.0129842	0.0259833	0.025816	0.0111153	0.0416424	0.013421	0.0389273	0.0275276
0	1	0.0783522	0.068285	0.00896495	0.0406822	0.0846307	0.0350722	0.0192019	0.0279163	0.00842544	0.00719191
0	1	0.00537987	0.00341281	0.0250207	0.00423352	0.0127804	0.0121746	0.00644369	0.00918762	0.0308337	0.00901061
0	1	0.0410275	0.0092472	0.0681174	0.00306798	0.0164479	0.0245673	0.00399218	0.00611462	0.0159933	0.0133106
0	1	0.0410275	0.0092472	0.0675596	0.00306798	0.0164479	0.0247831	0.00459396	0.00611462	0.0164577	0.0134111
0	1	0.0312763	0.0157852	0.0113015	0.00557924	0.0318753	0.0219358	0.00459396	0.0117946	0.0170379	0.0341032
0	1	0.0229511	0.00554679	0.0520777	0.00235639	0.0127804	0.014892	0.00195848	0.0108845	0.00887801	0.0187321
0	1	0.00672553	0.00469165	0.0193059	0.00520675	0.00795176	0.00211851	0.00395321	0.00650534	0.0260965	0.00842682
0	1	0.103321	0.0942516	0.0109524	0.0302673	0.0865336	0.054057	0.122769	0.0561158	0.0224866	0.00874263
0	1	0.0431247	0.0127961	0.0137192	0.013988	0.107291	0.0246924	0.0100099	0.0196414	0.0195099	0.0262155
0	1	0.0414337	0.0127961	0.0137192	0.0133627	0.10457	0.0247023	0.00968955	0.0201803	0.0195099	0.0258882
0	1	0.0100883	0.0090957	0.0267324	0.00520675	0.0124774	0.00761154	0.00466646	0.00535273	0.0177822	0.00927151
0	1	0.0053827	0.00284529	0.0240812	0.00730149	0.00275063	0.00657249	0.00320372	0.00267636	0.0167725	0.0124659
0	1	0.0053827	0.00284529	0.0246476	0.00730149	0.00275063	0.00649403	0.00320372	0.00267636	0.0167725	0.0126669
0	1	0.0183314	0.074969	0.02081	0.0104651	0.0267806	0.0221701	0.0216305	0.00994357	0.0174252	0.0106673
0	1	0.0174909	0.0738323	0.02081	0.0105647	0.0265514	0.0219053	0.0217246	0.00994357	0.0172901	0.00999204
0	1	0.0225337	0.0179115	0.00421073	0.0284969	0.0481159	0.0118215	0.0397442	0.0080291	0.0276192	0.0184393
0	1	0.0702838	0.0616589	0.00537898	0.0525503	0.124269	0.0325638	0.0405463	0.0365299	0.0182025	0.00814467
0	1	0.00269134	0.00341281	0.0225868	0.00339238	0.0129368	0.00614094	0.00128148	0.0056984	0.0283945	0.012526
0	1	0.249696	0.160169	0.0682828	0.0446425	0.0459269	0.320106	0.0748114	0.290225	0.0637261	0.252401
0	1	0.00100855	0.00412414	0.0107741	0.00516272	0.00183376	0.00508169	0.00131774	0.00191449	0.00530398	0.0122179
0	1	0.0330394	0.00739315	0.0440159	0.00111399	0.0111518	0.0228607	0.00192223	0.00726722	0.0263947	0.00865858
0	1	0.175904	0.213867	0.0131351	0.0257569	0.217368	0.0728585	0.0165624	0.0742214	0.0289188	0.0107626
0	1	0.00302564	0.00326901	0.00486201	0.0441636	0.0106437	0.0107623	0.00644369	0.0091817	0.0212376	0.00230228
0	1	0.00369989	0.00142265	0.0291096	0.00280439	0.00982691	0.00686673	0.00388071	0.0095724	0.0200459	0.00657306
0	1	0.236992	0.259489	0.0120885	0.0381679	0.132726	0.134382	0.230591	0.0991739	0.0495177	0.0128231
0	1	0.00269134	0.00213397	0.00537898	0.00493274	0.00875946	0.0117725	0.00519845	0.00498158	0.0118548	0.0431884
0	1	0.00269134	0.00582667	0.0156502	0.00548713	0.00669784	0.00211851	0.00199474	0.00459085	0.0135564	0.006494
0	1	0.00504556	0.118504	0.0285901	0.00060479	0.0119672	0.0329783	0.00269189	0.00230521	0.0133432	0.0118926
0	1	0.0403561	0.00540298	0.00717198	0.0079503	0.0160413	0.0196436	0.00783393	0.0176016	0.00568804	0.0241368
0	1	0.0864574	0.014393	0.00954908	0.0190092	0.0798683	0.0384884	0.09713	0.0288182	0.0402052	0.0115558
0	1	0.0723009	0.00682563	0.0222219	0.0122331	0.0648747	0.0392361	0.067333	0.0221924	0.0656604	0.0102173
0	1	0.0423703	0.00582667	0.01922	0.0128327	0.0620491	0.0253324	0.0594083	0.0149252	0.046701	0.00457389
0	1	0.0480649	0.0101792	0.012056	0.016225	0.099918	0.0243491	0.0589357	0.0154461	0.0541222	0.0187141
0	1	0.0144597	0.0169913	0.00779669	0.00488234	0.0409941	0.00638673	0.0126844	0.00714024	0.0189504	0.0129282
0	1	0.00336277	0.0109498	0.00537898	0.0138059	0.00341237	0.00518898	0.00449721	0.00542981	0.00756047	0.0141117
0	1	0	0	0.00697727	0.00213877	0.00381898	0.00578785	0.00391696	0.00228564	0.00914351	0.0206565
0	1	0.0147995	0.00682563	0.0317303	0.0076259	0.02108	0.0105165	0.00459396	0.0130303	0.0133519	0.00857821
0	1	0.00134567	0.00625811	0.0160151	0.00892355	0.0103886	0.00744599	0.00530721	0.0080291	0.0254634	0.0144553
0	1	0.052671	0.0864179	0.0208716	0.0273314	0.0949703	0.0233153	0.0363137	0.03463	0.019536	0.0267927
0	1	0.0907192	0.00895959	0.060581	0.0134375	0.0288217	0.0732367	0.00323997	0.0225244	0.0217424	0.011135
0	1	0.228814	0.048698	0.00779669	0.0131571	0.0507496	0.194236	0.38227	0.077982	0.0498388	0.0134001
0	1	0.00930484	0.00497927	0.0346672	0.0103695	0.0160112	0.00794408	0.00391696	0.0172108	0.0272295	0.0121201
0	1	0.203153	0.0570249	0.0512014	0.00334835	0.0506745	0.114638	0.0118234	0.137452	0.00568804	0.0162747
0	1	0.16126	0.336719	0.0118044	0.0485362	0.171031	0.0812768	0.145711	0.0979218	0.0180476	0.0170371
0	1	0.206712	0.216355	0.00537898	0.0221803	0.126132	0.113656	0.307702	0.0813103	0.0197754	0.0322592
0	1	0.07913	0.102574	0.00592251	0.0112987	0.0888103	0.0324517	0.00979243	0.0388068	0.00964832	0.0207075
0	1	0.0875562	0.0162089	0.0124697	0.0199418	0.0383575	0.0378998	0.0052347	0.016449	0.0143682	0.00757618
0	1	0.0848102	0.026855	0.0209724	0.0156874	0.0464412	0.0595755	0.006402	0.0707219	0.0103664	0.0164493
0	1	0.0923205	0.0325688	0.0214425	0.0156202	0.0467488	0.0665085	0.00655244	0.0810848	0.0108419	0.0171076
0	1	0.169034	0.361488	0.00605231	0.0107379	0.130483	0.0640195	0.0302264	0.107836	0.00691093	0.017936
0	1	0.12106	0.00589147	0.0836592	0.00669671	0.0397824	0.0619449	0.00666528	0.0282874	0.00863867	0.0240561
0	1	0.0433845	0.0299963	0.00537898	0.0090979	0.0861586	0.0309137	0.00078313	0.0131127	0.00703821	0.011596
0	1	0.0316506	0.0320892	0.00600372	0.0558628	0.0668053	0.0204364	0.144547	0.0252014	0.0537819	0.0182945
0	1	0.02911	0.0319822	0.00600372	0.0573345	0.0667772	0.0203818	0.142765	0.0245952	0.0532318	0.0182212
0	1	0.250899	0.114767	0.00592251	0.00710209	0.0323645	0.249234	0.126838	0.167483	0.025372	0.00595413
0	1	0.10226	0.0914704	0.00475425	0.0174346	0.120794	0.0350232	0.0757337	0.0426281	0.0437059	0.00784456
0	1	0.041696	0.0137874	0.0102144	0.00742296	0.0588632	0.0189456	0.00384446	0.0253896	0.0178974	0.0047006
0	1	0.140398	0.25142	0.00654725	0.00674073	0.134892	0.0506612	0.0271405	0.0957041	0.00494385	0.00604719
0	1	0.00941689	0.00336781	0.0125915	0.00190647	0.0190949	0.00769179	0.00463021	0.00957401	0.0195154	0.00843579
0	1	0.032481	0.0112297	0.00717198	0.0147017	0.0242653	0.0165813	0.00733818	0.00152376	0.0185218	0.0139403
0	1	0.0560674	0.0105183	0.0114639	0.0142334	0.030579	0.0262176	0.0114002	0.00911	0.0176794	0.0154605
0	1	0.33066	0.671283	0.0105955	0.00944029	0.10471	0.148111	0.0626547	0.292324	0.00866478	0.0109339
0	1	0.0161984	0.00326901	0.0257118	0.00567192	0.0158347	0.00804487	0.0059842	0.0118581	0.0428419	0.00728803
0	1	0.0174881	0	0.027775	0.00427755	0.0204184	0.00483589	0.00327622	0.00611462	0.0171205	0.00583342
0	1	0.234239	0.157131	0.00884318	0.00669671	0.0388882	0.17443	0.0238146	0.17228	0.0115208	0.0126946
0	1	0.00269134	0.00980702	0.00721256	0.058332	0.00723135	0.0118718	0.00506409	0.0114869	0.0344981	0.00789797
0	1	0.0178252	0.0090957	0.0301654	0.00669671	0.0230175	0.00934993	0.00733818	0.0137726	0.0273957	0.00593246
0	1	0.207596	0.125974	0.00580893	0.0241808	0.0997734	0.115156	0.248426	0.113132	0.0381713	0.0100081
0	1	0.0137882	0.00611431	0.0130459	0.00427755	0.0174685	0.00945722	0.0150633	0.0126395	0.0196132	0.00914653
0	1	0.0908583	0.0383833	0.0175457	0.00859914	0.191321	0.0396384	0.0196156	0.0335355	0.014787	0.0121995
0	1	0.244555	0.0901484	0.0125103	0.0192044	0.0517546	0.185748	0.251468	0.16018	0.0278065	0.00727014
0	1	0.0282534	0.0092395	0.0368658	0.00972064	0.0256644	0.0156472	0.00199474	0.0080291	0.0234779	0.0121264
0	1	0.121763	0.00469165	0.0984203	0.00433953	0.0459674	0.0813952	0.0245584	0.0299154	0.0320207	0.0188558
0	1	0.116493	0.0050078	0.0972578	0.00455793	0.0436793	0.0727765	0.0236024	0.0281149	0.0328269	0.0188558
0	1	0.019168	0.00540298	0.0551791	0.00520675	0.0357501	0.0172875	0.00459396	0.0110961	0.0182957	0.0114441
0	1	0.0326191	0.032554	0.0142221	0.0122719	0.0578714	0.0134796	0.0105057	0.0160386	0.0218165	0.00873366
0	1	0.270969	0.100397	0.0264974	0.0127139	0.211543	0.130832	0.0417286	0.113014	0.0146114	0.0120331
0	1	0.217665	0.396235	0.0146929	0.00836916	0.0567906	0.275506	0.341104	0.330495	0.0157889	0.0245998
0	1	0.219356	0.400564	0.0147416	0.00888995	0.0564965	0.280061	0.347819	0.335647	0.0158509	0.0249518
0	1	0.196514	0.466116	0.00757762	0.0189286	0.0261984	0.336125	0.475831	0.40389	0.0217077	0.0222139
0	1	0.318898	1.03978	0.0106768	0.00816556	0.0334139	0.391019	0.222733	0.805775	0.00741577	0.0116538
0	1	0.00470844	0.00341281	0.0153904	0.00306798	0.00880995	0.00804487	0.00395321	0.0103343	0.00940898	0.00660372
0	1	0.0178224	0.0130837	0.00654725	0.0209793	0.0284629	0.0150304	0.00794268	0.0132972	0.00637894	0.0100022
0	1	0.0992087	0.0481877	0.0329554	0.00940669	0.10502	0.062455	0.0112914	0.0493586	0.0151528	0.0329647
0	1	0.0562659	0.0253046	0.0165587	0.0100709	0.0600352	0.0264989	0.00733818	0.0284665	0.0147169	0.0197845
0	1	0.212304	0.344934	0.00779669	0.0160014	0.0209242	0.303891	0.4665	0.545389	0.0269257	0.013963
0	1	0.226486	0.703848	0.00896495	0.0088795	0.0567915	0.277722	0.374349	0.612016	0.012599	0.0143869
0	1	0.164104	0.0142187	0.0712437	0.00614753	0.039007	0.0811716	0.0100099	0.0302019	0.0190051	0.0151816
0	1	0.238405	0.149801	0.0125915	0.0055103	0.0975107	0.119086	0.0355426	0.137286	0.0121322	0.0158764
0	1	0.0171509	0.00270149	0.0309027	0.00669671	0.00998196	0.00896559	0.00398947	0.00281585	0.0254644	0.011955
0	1	0.0585183	0.0473403	0.00717198	0.0601493	0.129414	0.0306286	0.0106144	0.0443652	0.0286795	0.00944265
0	1	0.00470844	0.00270149	0.0234792	0.00799435	0.00748647	0.0070929	0.00199474	0.00574345	0.0282122	0.00738601
0	1	0.0497729	0.0154976	0.0804004	0.00230832	0.0209287	0.0338063	0.00939206	0.0205203	0.0127731	0.0407895
0	1	0.0497729	0.0151814	0.0792283	0.00306798	0.0211308	0.0338063	0.00902903	0.019848	0.0127111	0.0399545
0	1	0.273355	0.639991	0.00954908	0.0514511	0.0787964	0.173406	0.267657	0.314121	0.00810119	0.0114904
0	1	0.194184	0.268906	0.011188	0.0153609	0.183476	0.0574552	0.0237863	0.122737	0.00768124	0.0147838
0	1	0.184955	0.106655	0.00529778	0.0326159	0.119578	0.11274	0.309698	0.0667964	0.0607468	0.011988
0	1	0.00639125	0.00142265	0.013089	0.00153398	0.0103151	0.00663254	0.00210021	0.00191449	0.011388	0.00353713
0	1	0.00100855	0.00199017	0.00479485	0.0123591	0.00200139	0.00366935	0.00459396	0.0011526	0.0242975	0.00230228
0	1	0.266991	0.174511	0.00717198	0.0279979	0.15739	0.0924371	0.0106843	0.0690667	0.0207328	0.012604
0	1	0.162764	0.0558667	0.00775611	0.0255691	0.038142	0.109945	0.0809999	0.108573	0.0208949	0.00333904
0	1	0.162502	0.0530034	0.00775611	0.0260338	0.038142	0.104475	0.0794672	0.103886	0.021081	0.00333904
0	1	0.197538	0.0430416	0.00550871	0.0249421	0.0582133	0.107588	0.128416	0.123515	0.0313385	0.00989902
0	1	0.0171509	0.00497927	0.0361581	0.000929195	0.0248512	0.00744599	0.00279501	0.00650534	0.0228768	0.00718263
0	1	0.0356448	0.00682563	0.0222219	0.00153398	0.047896	0.0216913	0.00466646	0.0206295	0.022726	0.00498276
0	1	0.0201766	0.0105183	0.0255237	0.00455793	0.0419609	0.0131266	0.00459396	0.0156871	0.0181777	0.0116885
0	1	0.0238793	0.0106621	0.013841	0.0108928	0.0211833	0.0156293	0.00384446	0.0155828	0.0100977	0.00877437
0	1	0.0309391	0.0186228	0.00896495	0.0246173	0.0474526	0.0174929	0.021327	0.0168396	0.0361523	0.00923784
0	1	0.195397	0.309991	0.011913	0.00613594	0.0263659	0.365294	0.0420655	0.369089	0.0191404	0.0112958
0	1	0.258285	0.141317	0.0625271	0.0261263	0.0920576	0.193676	0.0197299	0.193387	0.042954	0.0566934
0	1	0.17521	0.0965272	0.00471364	0.014603	0.0429023	0.129393	0.0816272	0.118869	0.0140874	0.00689484
0	1	0.17521	0.0938506	0.00471364	0.0150566	0.0432844	0.12904	0.0816272	0.119186	0.0140874	0.00689484
0	1	0.230537	0.035766	0.0703702	0.00802389	0.0335737	0.150892	0.00962181	0.0661896	0.0220899	0.0247663
0	1	0.0854205	0.0359702	0.00821996	0.0137618	0.113761	0.0303828	0.0120409	0.032767	0.013848	0.0118469
0	1	0.0580141	0.0282938	0.00258806	0.0107379	0.0839352	0.0174126	0.00910996	0.0238854	0.0170902	0.0053535
0	1	0.34994	0.950937	0.00809678	0.0218215	0.134721	0.166801	0.142819	0.330029	0.0256941	0.0153318
0	1	0.349336	0.939488	0.00705016	0.0247361	0.132866	0.176451	0.139332	0.322752	0.0257028	0.0146368
0	1	0.163486	0.255234	0.00825278	0.0162294	0.0304003	0.24148	0.12094	0.248804	0.00271127	0.0146651
0	1	0.165055	0.255234	0.00882363	0.0176782	0.030529	0.242518	0.122743	0.249524	0.00271127	0.0150241
0	1	0.166391	0.255234	0.00892437	0.0193335	0.0310621	0.243122	0.126359	0.249566	0.00271127	0.0156394
0	1	0.168296	0.25559	0.00892437	0.0228481	0.0310621	0.244482	0.128366	0.249566	0.00271127	0.0177821
0	1	0.286936	0.64698	0.00467304	0.0297945	0.0429815	0.362745	0.636686	0.584269	0.0279092	0.0106428
0	1	0.283474	0.340462	0.0101738	0.0172539	0.0834991	0.223092	0.129281	0.273528	0.0197493	0.0166623
0	1	0.285894	0.343187	0.0101738	0.0174346	0.0840138	0.224843	0.131304	0.275151	0.0195632	0.0166623
0	1	0.299457	0.797225	0.012981	0.0315309	0.0351758	0.314901	0.360459	0.589846	0.0160806	0.0157305
0	1	0.0995429	0.0406584	0.00641736	0.00548713	0.0526289	0.0589242	0.0217246	0.0608337	0.00419966	0.0159555
0	1	0.0299306	0.00724932	0.0287447	0.00302395	0.0603462	0.0234284	0.00263547	0.0224056	0.0166746	0.0119691
0	1	0.0211824	0.0154976	0.0234229	0.00420011	0.00804453	0.0106636	0.00263547	0.00749785	0.0136087	0.0246022
0	1	0.185105	0.291879	0.0205747	0.0107819	0.208838	0.0815088	0.0320127	0.118934	0.0150447	0.0176243
0	1	0.00706265	0.00284529	0.0256455	0.00609191	0.01054	0.0139504	0.00259923	0.0114869	0.0303811	0.0231714
0	1	0.0134511	0.00565985	0.0250207	0.00613594	0.0194014	0.0103019	0.00388071	0.0129911	0.0194773	0.006726
0	1	0.0144597	0.00504732	0.0252612	0.00670713	0.0186883	0.0103019	0.00350695	0.0118385	0.0207589	0.0063734
0	1	0.0238765	0.012045	0.0169093	0.0107663	0.0470842	0.00687594	0.00730194	0.0225831	0.0198371	0.00750778
0	1	0.120493	0.0358767	0.00350478	0.0101771	0.0902943	0.0409429	0.0164536	0.0621654	0.0162937	0.00887236
0	1	0.0453988	0.0147863	0.00479485	0.00875806	0.046413	0.0298752	0.00993741	0.0351443	0.0155877	0.00677114
0	1	0.148377	0.178509	0.0175973	0.0711857	0.166371	0.0601973	0.0564277	0.0577274	0.0402379	0.0226968
0	1	0.0410246	0.00852817	0.0298155	0.00641633	0.0330218	0.0195132	0.00195848	0.0080291	0.0224748	0.00666611
0	1	0.313797	0.175738	0.0225904	0.00399717	0.115056	0.23908	0.0483884	0.139622	0.0187657	0.0109995
0	1	0.057282	0.0441394	0.0132973	0.0153399	0.096745	0.0236742	0.0449843	0.0330656	0.0285381	0.0113667
0	1	0.0527985	0.0376322	0.0138005	0.0616398	0.128217	0.0264493	0.0626621	0.0287172	0.0393157	0.0117748
0	1	0.148914	0.138815	0.00533838	0.0311628	0.102506	0.0979872	0.207156	0.0986825	0.0385149	0.00820097
0	1	0.144224	0.142215	0.00654725	0.0302673	0.101539	0.0886008	0.217345	0.0927435	0.030355	0.00977643
0	1	0.142243	0.141718	0.00654725	0.0300993	0.0993491	0.0861483	0.212395	0.0914309	0.0293715	0.00925953
0	1	0.273815	0.438033	0.0112609	0.010122	0.0696511	0.292922	0.360025	0.379591	0.0150709	0.00977643
0	1	0.268332	0.389166	0.0124292	0.0150742	0.0827579	0.25641	0.329021	0.320332	0.0145661	0.00845394
0	1	0.268574	0.381538	0.0106768	0.0181715	0.100626	0.234229	0.314491	0.266859	0.0135213	0.0075593
0	1	0.221667	0.258642	0.0133055	0.0382388	0.161285	0.114556	0.190551	0.0952003	0.0192501	0.00981307
0	1	0.155662	0.172303	0.0120074	0.0507429	0.137557	0.0734877	0.180703	0.0709995	0.0385149	0.0123015
0	1	0.0135062	0.00444678	0.0299234	0.0108839	0.0247472	0.00815216	0.00259923	0.0180172	0.026633	0.00939224
0	1	0.107094	0.0112374	0.0729943	0.00697709	0.0453204	0.051012	0.00662495	0.0309605	0.026917	0.0167696
0	1	0.0726409	0.0336967	0.00892437	0.0165054	0.0488217	0.0418219	0.028567	0.0354683	0.0179149	0.0145581
0	1	0.0124426	0.0105183	0.00212879	0.0245889	0.0177552	0.00793759	0.00824765	0.0131149	0.0227652	0.00581022
0	1	0.302589	0.320978	0.0137192	0.0240645	0.0464417	0.313242	0.624398	0.324194	0.0673815	0.0171719
0	1	0.0633717	0.0730686	0.00811846	0.0122719	0.131483	0.023454	0.0346743	0.0314391	0.0101327	0.00825343
0	1	0.042895	0.110315	0.00842146	0.0295405	0.0969225	0.0240757	0.114268	0.065392	0.0240425	0.0052115
0	1	0.049093	0.0129399	0.00713137	0.00734552	0.012094	0.0208133	0.00753135	0.0214109	0.0145922	0.00498575
0	1	0.483304	1.01739	0.0108985	0.0346916	0.172668	0.295312	0.487303	0.483344	0.0304513	0.00938326
0	1	0.487988	1.00658	0.0107336	0.0356465	0.179085	0.288559	0.494341	0.48736	0.028105	0.00948593
0	1	0.498827	0.983527	0.0125103	0.0383778	0.193909	0.277467	0.530029	0.472799	0.0276176	0.0107448
0	1	0.499359	0.977553	0.0125103	0.0389985	0.201754	0.279658	0.53809	0.466369	0.028618	0.0111064
0	1	0.500395	0.974012	0.0125103	0.0389985	0.202892	0.280153	0.541421	0.464735	0.028525	0.0118124
0	1	0.00986333	0.00398033	0.0624544	0.0063723	0.00484614	0.00508169	0.000676995	0.00656285	0.0247204	0.00738107
0	1	0.168141	0.172574	0.0125834	0.0125082	0.176484	0.0793321	0.00971989	0.0905277	0.0123596	0.0120817
0	1	0.168679	0.178131	0.0102605	0.0137178	0.176092	0.0765359	0.0114738	0.0899367	0.0128383	0.0129712
0	1	0.0279135	0.0129712	0.0234224	0.0119475	0.0524351	0.0232834	0.00922417	0.0172304	0.0304825	0.0106517
0	1	0.0100883	0.00881579	0.0179948	0.0121247	0.0253246	0.0139393	0.00662495	0.0183634	0.0318499	0.00700356
0	1	0.0396789	0.00412414	0.0980266	0.00334835	0.0202669	0.0257615	0.00331247	0.0130107	0.0389937	0.0102062
0	1	0.0663887	0.07615	0.0219052	0.0085551	0.112742	0.0332314	0.0052347	0.0444043	0.0209722	0.0153464
0	1	0.00941689	0.00270149	0.0497462	0.00641633	0.021694	0.0161971	0.00587544	0.0109171	0.026917	0.006477
0	1	0.0411152	0.0472723	0.00775611	0.0196055	0.0496945	0.0247117	0.0194221	0.0210593	0.011857	0.0211521
0	1	0.00975119	0.00498804	0.0427557	0.00641633	0.0168054	0.0111153	0.00575282	0.00955287	0.0209982	0.00791013
0	1	0.00975119	0.00540298	0.0433724	0.00641633	0.0171097	0.0111153	0.00534345	0.00862438	0.0209982	0.00936003
0	1	0.295657	0.445623	0.00713137	0.0129506	0.0439371	0.321871	0.12138	0.480736	0.0128383	0.00874563
0	1	0.291156	0.442215	0.00813876	0.0127441	0.047877	0.32186	0.119822	0.473347	0.0121562	0.00871691
0	1	0.288784	0.440638	0.00834024	0.0121025	0.0475868	0.320985	0.118246	0.471459	0.0120941	0.00844411
0	1	0.174527	0.0090957	0.0785671	0.00334835	0.0387	0.0913808	0.00199474	0.0160582	0.0170379	0.0213477
0	1	0.00840552	0.00469165	0.0169076	0.00306798	0.0271921	0.0153835	0.00259923	0.018434	0.0191204	0.00466096
0	1	0.0275736	0.00691893	0.032858	0.0076207	0.0440977	0.0233972	0.00195848	0.013066	0.0177822	0.00625426
0	1	0.148933	0.27735	0.00825903	0.00423352	0.0239065	0.188716	0.193087	0.238238	0.0197493	0.00938028
0	1	0.150942	0.277066	0.00825903	0.00423352	0.0242189	0.187802	0.194597	0.235286	0.0199678	0.00938028
0	1	0.0953891	0.055526	0.00954908	0.019249	0.164226	0.0419013	0.0192341	0.0390125	0.0180476	0.00605617
0	1	0.0811612	0.0493114	0.00713137	0.023983	0.141654	0.0396903	0.0144856	0.0359893	0.0173712	0.00715392
0	1	0.277628	0.0682076	0.00838082	0.00877979	0.0330473	0.1833	0.0222414	0.207116	0.00681628	0.00918669
0	1	0.165616	0.061174	0.0650819	0.00484874	0.0298143	0.130602	0.00594795	0.035535	0.0162937	0.0124906
0	1	0.271384	0.135914	0.00640928	0.0323361	0.091479	0.154581	0.287959	0.0829039	0.0510581	0.0145047
0	1	0.0605326	0.00668182	0.0376122	0.00423352	0.0324892	0.0213878	0.00737443	0.0187541	0.0187657	0.0117875
0	1	0.222413	0.199718	0.00654725	0.0119475	0.0287194	0.236594	0.0762702	0.260116	0.00592739	0.017501
0	1	0.219669	0.240115	0.0113015	0.00553115	0.0564009	0.212001	0.0644807	0.276974	0.0060808	0.0170801
0	1	0.200414	0.410444	0.0200791	0.00847362	0.0234755	0.38731	0.231037	0.401132	0.0267124	0.0130471
0	1	0.130852	0.282208	0.0143846	0.0128327	0.00947169	0.342265	0.29833	0.318769	0.0335972	0.0109459
0	1	0.284088	0.236461	0.0112527	0.0442792	0.135798	0.137024	0.218483	0.0887503	0.0112876	0.0131658
0	1	0.25441	0.221639	0.00889	0.00976469	0.0330348	0.374115	0.180828	0.273455	0.0125793	0.00962096
0	1	0.238351	0.221664	0.0100114	0.00823069	0.0389653	0.347654	0.146502	0.261402	0.0125728	0.0134936
0	1	0.0154682	0.00199017	0.0268137	0.00613594	0.0209804	0.00861255	0.00331247	0.0176123	0.0207589	0.00861362
0	1	0.00706265	0.00398033	0.0191388	0.0117291	0.00778941	0.010742	0.00391696	0.0103148	0.0192444	0.00947628
0	1	0.00907976	0.0018321	0.0214995	0.00641633	0.0145466	0.00525705	0.00323997	0.0134014	0.0222212	0.00648383
0	1	0.130251	0.0762016	0.0148062	0.0104135	0.129467	0.0605279	0.00918792	0.0294596	0.0161578	0.0141948
0	1	0.196481	0.0337973	0.0534616	0.00741272	0.0265777	0.139709	0.0145273	0.0836416	0.0145012	0.0161722
0	1	0.20653	0.0355834	0.0530028	0.00734552	0.0283687	0.146407	0.0155992	0.0896975	0.0165331	0.016487
0	1	0.214365	0.0389508	0.0544802	0.00734552	0.028131	0.152348	0.0164831	0.0918193	0.0165331	0.0164852
0	1	0.00571698	0.00469165	0.0285403	0.00213877	0.039314	0.00945722	0.00514505	0.00881052	0.0391286	0.00915375
0	1	0.0411034	0.00376298	0.111182	0.00547599	0.0262247	0.0327705	0.00331247	0.0106859	0.0479567	0.0277428
0	1	0.0290313	0.0137193	0.030824	0.00460195	0.0638605	0.022477	0.00854718	0.0145469	0.0212115	0.00989041
0	1	0.0272136	0.0142078	0.0251832	0.00334835	0.0553553	0.0201121	0.0052347	0.0122292	0.0165331	0.00834932
0	1	0.0539517	0.0101089	0.012551	0.0055752	0.0817534	0.0328652	0.00801518	0.0213843	0.0219557	0.011234
0	1	0.0406405	0.00736788	0.0137598	0.0055752	0.0759749	0.023491	0.00784593	0.0191496	0.0213856	0.011234
0	1	0.203297	0.417744	0.00821856	0.0169434	0.0317238	0.3254	0.364634	0.465676	0.03353	0.0155721
0	1	0.36807	0.71426	0.015431	0.0116231	0.281049	0.158662	0.0835078	0.270296	0.0118548	0.0145857
0	1	0.367078	0.723766	0.015431	0.0129588	0.284109	0.158564	0.0839027	0.274792	0.0118548	0.0145857
0	1	0.170468	0.454537	0.00440517	0.00980872	0.134867	0.0817772	0.0504656	0.158359	0.00649956	0.00839597
0	1	0.0706237	0.055844	0.014928	0.0113039	0.0771655	0.0344151	0.0437873	0.047486	0.0142647	0.0170801
0	1	0.011994	0.0256718	0.00936247	0.0354172	0.0351516	0.0147847	0.00388071	0.013421	0.0200038	0.0174662
0	1	0.188626	0.421108	0.00179299	0.0079503	0.168859	0.0720136	0.0144042	0.112214	0.0103925	0.0155228
0	1	0.190411	0.425964	0.00179299	0.0079503	0.171706	0.0730009	0.0146356	0.113015	0.0103925	0.0155228
0	1	0.0238793	0.00938329	0.0113015	0.00548713	0.0414506	0.0114684	0.0151721	0.011819	0.0298763	0.0185451
0	1	0.261578	0.334755	0.0158613	0.0116955	0.0368745	0.275291	0.0870467	0.291098	0.0128383	0.0154088
0	1	0.205278	0.234515	0.0185546	0.00944029	0.074426	0.191265	0.0364563	0.221539	0.0171087	0.0171079
0	1	0.00369989	0.00127885	0.0214347	0.00576751	0.00432925	0.0105339	0.00398947	0.00382897	0.0143409	0.0302919
0	1	0.0042225	0.00611431	0.00779669	0.0703724	0.00341458	0.00815216	0.0124642	0.0119851	0.0209722	0.00841785
0	1	0.219934	0.17759	0.0148406	0.00488234	0.0833369	0.181869	0.0275835	0.173417	0.0123596	0.0137344
0	1	0.220587	0.180129	0.0155122	0.00508393	0.0865163	0.182934	0.0262651	0.173417	0.0123596	0.0135908
0	1	0.00907976	0.00469165	0.0306188	0.0109742	0.00783794	0.00945722	0.0059842	0.0122684	0.0350321	0.0136323
0	1	0.0733122	0.0378885	0.00713137	0.0125795	0.0658446	0.0314733	0.0242347	0.034656	0.0133432	0.0070785
0	1	0.0411051	0.0133636	0.0151562	0.00641633	0.0563459	0.0232801	0.00936918	0.0257652	0.0170379	0.0146284
0	1	0.223894	0.13961	0.0110867	0.0137618	0.0410323	0.210677	0.241941	0.205194	0.0222212	0.0114872
0	1	0.0299306	0.00753695	0.0316492	0.00213877	0.0119716	0.0290017	0.00779768	0.0153159	0.0243795	0.0123788
0	1	0.0262308	0.00759623	0.0312071	0.00334835	0.0125011	0.025547	0.0154022	0.0141182	0.0264208	0.00849756
0	1	0.00537987	0.00326901	0.014928	0.00483425	0.00697621	0.00890917	0.00131774	0.00804864	0.0227726	0.00488671
0	1	0.178731	0.15185	0.00479485	0.00908627	0.180138	0.0833703	0.0439729	0.077771	0.00738963	0.00924969
0	1	0.176779	0.151002	0.00479485	0.00944029	0.17981	0.0829146	0.0442362	0.0770069	0.00738963	0.00936455
0	1	0.158849	0.141035	0.00479485	0.0106498	0.1734	0.0746316	0.0449119	0.070189	0.00738963	0.00946059
0	1	0.135965	0.0837462	0.00838082	0.00669671	0.0979769	0.0714361	0.0282111	0.074707	0.023975	0.0079376
0	1	0.117506	0.073578	0.00838082	0.00576751	0.0900749	0.0641946	0.0258953	0.0726331	0.0232308	0.00762288
0	1	0.037336	0.00469165	0.0179705	0.014108	0.0728444	0.0182394	0.0171857	0.0122743	0.0451445	0.0129264
0	1	0.0073998	0.00469165	0.0232847	0.00427755	0.00605933	0.00875105	0.00199474	0.0091817	0.0148053	0.00551162
0	1	0.351397	1.05512	0.0143033	0.0138059	0.285209	0.132393	0.139144	0.292952	0.00579732	0.010263
0	1	0.00742497	0.00525918	0.0443054	0.0110623	0.0180266	0.0131577	0.00541269	0.0113192	0.0389903	0.0114753
0	1	0.0246867	0.00270149	0.0716954	0.000929195	0.0151745	0.0179936	0.00551882	0.00916216	0.0148316	0.00935258
0	1	0.00437131	0.00270149	0.0446624	0.00823069	0.00672107	0.00698502	0.00321708	0.00920129	0.0204935	0.00770887
0	1	0.00571698	0.00582667	0.0518344	0.00455793	0.00855483	0.00516015	0.00320372	0.0178995	0.0308598	0.00553629
0	1	0.0357084	0.0056906	0.0567105	0.00278759	0.0127058	0.0244116	0.00395321	0.0110256	0.0174597	0.0107266
0	1	0.032282	0.00668182	0.0306432	0.00702111	0.0401272	0.0202194	0.00527095	0.0102952	0.0132159	0.0177794
0	1	0.032282	0.00668182	0.0302122	0.00702111	0.0401272	0.0202194	0.0055265	0.00972375	0.0138567	0.0177794
0	1	0.032282	0.00725483	0.0292721	0.00702111	0.0401272	0.0199252	0.00530721	0.0095333	0.0155725	0.0176742
0	1	0.172852	0.0140749	0.0806699	0.00550914	0.0679319	0.0733871	0.00926041	0.0317257	0.0248436	0.0111093
0	1	0.202894	0.158941	0.0107173	0.0235265	0.194177	0.0975231	0.109393	0.087848	0.0370265	0.00810788
0	1	0.273004	0.304571	0.0101738	0.0187701	0.19681	0.10909	0.110211	0.149521	0.0249871	0.00669295
0	1	0.101109	0.156656	0.0611172	0.00823069	0.111698	0.0965376	0.00737443	0.0283657	0.029663	0.0120133
0	1	0.0736522	0.0192623	0.0476644	0.0092155	0.119614	0.0259975	0.00790643	0.0198448	0.0186345	0.0179026
0	1	0.0648983	0.0108059	0.0566239	0.00306798	0.0402786	0.0323179	0.00461412	0.0225244	0.0267695	0.0114504
0	1	0.0976479	0.201677	0.00864843	0.00823069	0.0412323	0.0610801	0.0282944	0.137875	0.00741577	0.0208798
0	1	0.094052	0.186259	0.00829148	0.00823069	0.0408463	0.0606093	0.0279935	0.133821	0.00741577	0.0207649
0	1	0.251647	0.163687	0.0169157	0.0128327	0.0378007	0.27399	0.121692	0.21707	0.0197754	0.0115805
0	1	0.236523	0.0346837	0.0476643	0.00241916	0.0504648	0.167662	0.0341201	0.100469	0.0281486	0.00764049
0	1	0.0275764	0.00824828	0.00825903	0.0156202	0.0392853	0.00996604	0.0289177	0.0298699	0.0249325	0.0107478
0	1	0.241932	0.591106	0.0107173	0.0118666	0.166387	0.217741	0.226916	0.371522	0.00865174	0.014389
0	1	0.261055	0.630113	0.0101332	0.0136894	0.0863148	0.290945	0.349253	0.471087	0.00938285	0.0140636
0	1	0.00672553	0.00525918	0.0359578	0.00915988	0.0176653	0.00718117	0.0022248	0.00343824	0.0262587	0.0052115
0	1	0.0242165	0.0115866	0.00475425	0.0741574	0.0284399	0.0177464	0.101115	0.0136108	0.0613706	0.00904245
0	1	0.275054	0.185743	0.0094679	0.0422512	0.0628418	0.262697	0.445618	0.181686	0.0493538	0.0198092
0	1	0.0601983	0.0159214	0.034156	0.00624196	0.0907209	0.0301578	0.00918792	0.0181973	0.0194071	0.00848723
0	1	0.00605411	0.00355662	0.023325	0.00883549	0.0146141	0.00921139	0.00391696	0.00763836	0.0217164	0.0111806
0	1	0.0366534	0.00981475	0.0481267	0.00516272	0.02108	0.0211714	0.00521182	0.00515411	0.0192444	0.0177722
0	1	0.0877719	0.00625811	0.0485244	0.00460195	0.0190949	0.0284328	0.00395321	0.00825321	0.0272002	0.0157298
0	1	0.0877719	0.00625811	0.048449	0.00460195	0.0190949	0.0284328	0.00395321	0.0091817	0.0273302	0.0153908
0	1	0.0877719	0.00625811	0.0483622	0.00424917	0.0190949	0.0286486	0.00395321	0.00886425	0.0270377	0.015309
0	1	0.0879962	0.00625811	0.0484108	0.00441014	0.0190949	0.0286486	0.00395321	0.00846215	0.0274305	0.015309
0	1	0.088753	0.00625811	0.0482004	0.00487474	0.0190949	0.0286486	0.00395321	0.00808121	0.0265835	0.015309
0	1	0.228308	0.466345	0.00954908	0.00843718	0.0406374	0.268791	0.239686	0.402131	0.0159892	0.00593776
0	1	0.286807	0.511497	0.00834024	0.0119475	0.0378074	0.3254	0.328643	0.455896	0.0160512	0.00970505
0	1	0.12425	0.033273	0.00658785	0.0128766	0.17958	0.0373286	0.00715693	0.0281605	0.0197493	0.0100388
0	1	0.0662496	0.0845684	0.00479485	0.0114718	0.137337	0.036094	0.00926041	0.0267116	0.0118548	0.0147028
0	1	0.0134511	0.00412414	0.00668513	0.00423352	0.017875	0.0096718	0.00204878	0.0091817	0.0186885	0.00514417
0	1	0.310435	0.0609226	0.0737717	0.00674073	0.0632474	0.195142	0.0317425	0.157446	0.0185264	0.0182822
0	1	0.241704	0.262233	0.0118856	0.0286447	0.135599	0.113692	0.186215	0.125912	0.0176016	0.0129608
0	1	0.0329591	0.0119069	0.0227654	0.0141303	0.0636268	0.0101634	0.00918792	0.0115732	0.0254373	0.0131441
0	1	0.159638	0.654726	0.00813876	0.0342751	0.329199	0.0827079	0.0766145	0.167489	0.0128383	0.0198095
0	1	0.120104	0.0109498	0.0688366	0.00766993	0.046338	0.0627008	0.0058392	0.0176016	0.0234082	0.0236009
0	1	0.119712	0.0109498	0.0697769	0.00766993	0.046338	0.0625634	0.0058392	0.0176016	0.0238836	0.0236009
0	1	0.181135	0.261431	0.00958972	0.00674073	0.0158112	0.286778	0.16322	0.325423	0.0143005	0.00956908
0	1	0.00386798	0.00454785	0.0258079	0.00213877	0.00745192	0.00375702	0.00195848	0.00611462	0.0232047	0.00541258
0	1	0.00956709	0.00270149	0.0282903	0.00181437	0.00972685	0.00638673	0.00331247	0.00613418	0.0318149	0.0225633
0	1	0.00902187	0.00146217	0.0265866	0.0085551	0.00473585	0.00649403	0.00199474	0.00746584	0.0323582	0.00845747
0	1	0.00706265	0.00668182	0.0345455	0.00246319	0.0119672	0.00850524	0.00398947	0.00544877	0.0283001	0.0113391
0	1	0.0373528	0.00412414	0.0773679	0.00576751	0.018265	0.0265301	0.0084397	0.0111158	0.0316541	0.00552061
0	1	0.0366505	0.00483546	0.0688363	0.0079503	0.0240859	0.0269022	0.00932092	0.0095724	0.037162	0.004057
0	1	0.139913	0.12829	0.00412952	0.00521834	0.0291246	0.208995	0.109795	0.159011	0.0100035	0.00676516
0	1	0.0864371	0.0110859	0.0966523	0.00450226	0.0445601	0.0474009	0.00463021	0.0260397	0.0324017	0.03881
0	1	0.00100855	0.00668182	0.0141355	0.00220153	0.00224035	0.00327643	0.00658869	0.0091817	0.00866478	0.00772476
0	1	0.00100855	0.00668182	0.0143033	0.00274356	0.00224035	0.00342356	0.00658869	0.0091817	0.00866478	0.00677713
0	1	0.00100855	0.00668182	0.0143033	0.00274356	0.00224035	0.00342356	0.00658869	0.0091817	0.00866478	0.00626025
0	1	0.283793	0.600989	0.0121011	0.0088795	0.108089	0.0874323	0.0136204	0.13099	0.0169237	0.0169931
0	1	0.1499	0.179495	0.00592251	0.0112987	0.0283115	0.30678	0.158334	0.244819	0.0117403	0.00790988
0	1	0.0786865	0.0092472	0.0613542	0.00241916	0.0181641	0.0320265	0.00416745	0.00689606	0.0182392	0.00551462
0	1	0.0733067	0.0092472	0.0629283	0.00274356	0.0178458	0.0344365	0.00398947	0.00689606	0.0147911	0.00759732
0	1	0.140164	0.370494	0.0105089	0.0158902	0.01935	0.27596	0.396346	0.354336	0.0219818	0.0136415
0	1	0.138621	0.092245	0.0206536	0.0165494	0.123005	0.0643193	0.0381889	0.0514816	0.0139116	0.00860197
0	1	0.153731	0.143041	0.0148875	0.0180886	0.143582	0.0635889	0.0420741	0.0636744	0.020254	0.0116067
0	1	0.137896	0.19245	0.0162654	0.0114603	0.171791	0.0573721	0.0104332	0.0758485	0.0217164	0.0219577
0	1	0.0346363	0.00355662	0.023379	0.00920393	0.0529553	0.0142054	0.00787018	0.0137726	0.018485	0.0125807
0	1	0.0366534	0.00389252	0.0306026	0.00873934	0.0515282	0.015844	0.00719318	0.015559	0.0197493	0.012852
0	1	0.0137882	0.00383653	0.0242562	0.00395314	0.0113054	0.00885833	0.00464735	0.0141894	0.0103425	0.00783709
0	1	0.00784623	0.00199017	0.00721256	0.0122279	0.0285188	0.00790696	0.0052347	0.014554	0.0103664	0.00904983
0	1	0.093826	0.119705	0.00771551	0.0180394	0.106494	0.0491327	0.00730194	0.0791189	0.0131038	0.0155078
0	1	0.151475	0.133782	0.0113015	0.0468795	0.179383	0.0835705	0.208655	0.0687829	0.0452214	0.0148355
0	1	0.0533897	0.0414781	0.00537083	0.0113427	0.0701181	0.0320409	0.00726569	0.027029	0.00914351	0.0113301
0	1	0.0538099	0.0404123	0.00585761	0.0113427	0.0700091	0.0319919	0.00726569	0.0263729	0.00914351	0.011359
0	1	0.0262336	0.00341281	0.0291909	0.00520675	0.0242373	0.0127735	0.00270798	0.0157066	0.0283846	0.00948227
0	1	0.0662468	0.00255769	0.0532331	0.00536161	0.0175641	0.0306598	0.00192223	0.00420012	0.016021	0.0319347
0	1	0.0666118	0.00255769	0.0539459	0.00520675	0.0182008	0.0305029	0.0028813	0.00477154	0.0163408	0.0327175
0	1	0.0665839	0.00255769	0.0533648	0.00520675	0.0177678	0.0303361	0.00327622	0.00496201	0.0158763	0.0328619
0	1	0.0665839	0.00255769	0.0501648	0.00544194	0.0175641	0.028823	0.00327622	0.00420012	0.0151416	0.032028
0	1	0.233427	0.0774584	0.013841	0.0489322	0.080067	0.163705	0.443531	0.131084	0.0757251	0.00776542
0	1	0.020511	0.00696944	0.0562804	0.00213877	0.0152759	0.0177289	0.00323997	0.00459085	0.029297	0.00826965
0	1	0.020511	0.00696944	0.0566699	0.00277716	0.0136973	0.0169032	0.00302638	0.00574345	0.0276768	0.00810043
0	1	0.149832	0.0877801	0.0227328	0.0122898	0.0495989	0.111021	0.0355977	0.0927123	0.0155235	0.015397
0	1	0	0.00668182	0.0261889	0.00520675	0.00972685	0.00673981	0.00398947	0.00498158	0.0287757	0.00556154
0	1	0.148313	0.08963	0.0112609	0.0240797	0.132323	0.049182	0.116773	0.0474127	0.0153507	0.0118795
0	1	0.0406904	0.0267181	0.0125592	0.0138059	0.06224	0.0183063	0.0893709	0.0218212	0.0210277	0.0261431
0	1	0.0512839	0.0174878	0.0323145	0.00367276	0.0432102	0.0274104	0.00395321	0.019516	0.0113761	0.0240971
0	1	0.210174	0.0210444	0.0495141	0.00399717	0.0398518	0.159589	0.00463021	0.0871871	0.0125957	0.00968487
0	1	0.210174	0.0210444	0.049579	0.00399717	0.039139	0.159686	0.00463021	0.0871871	0.0118515	0.00931994
0	1	0.0141253	0.00199017	0.0226842	0.00734552	0.011712	0.0100561	0.0051622	0.0122488	0.0320828	0.00666611
0	1	0.0201795	0.00763025	0.0263108	0.00899188	0.0137384	0.0113408	0.00530721	0.0091817	0.0319625	0.00956279
0	1	0.0477559	0.0500418	0.0107173	0.0150154	0.121218	0.033623	0.0106144	0.0378402	0.0173165	0.0125926
0	1	0.144869	0.261796	0.0113015	0.00980872	0.0972917	0.0617966	0.0133224	0.124006	0.0108179	0.0271969
0	1	0.148353	0.265753	0.0113015	0.00980872	0.0975237	0.0620223	0.0133224	0.126946	0.0106319	0.0272256
0	1	0.207365	0.126244	0.0100926	0.0079503	0.185587	0.0770699	0.0183758	0.0493467	0.0264676	0.0216701
0	1	0.185643	0.392332	0.0151188	0.0103695	0.240866	0.0667042	0.0202831	0.120886	0.0126251	0.0132025
0	1	0.0282507	0.00554679	0.0110531	0.00765881	0.0382405	0.0210647	0.0177351	0.0168201	0.0195806	0.0182963
0	1	0.0478912	0.0092472	0.0613025	0.00695481	0.0239098	0.0260385	0.00591169	0.0179727	0.0211582	0.0110262
0	1	0.00605411	0.006538	0.010059	0.00581153	0.00478589	0.00480707	0.00195848	0.00650534	0.0170379	0.056878
0	1	0.220693	0.240589	0.0327225	0.00181437	0.0614073	0.24805	0.165979	0.260983	0.0155495	0.0211743
0	1	0.200544	0.244686	0.0235443	0.00427755	0.0761382	0.193481	0.109483	0.217778	0.0138219	0.0218371
0	1	0.151479	0.0903003	0.0167211	0.00674073	0.163839	0.0791769	0.0138016	0.0546995	0.0158532	0.0235409
0	1	0.192364	0.433794	0.0102792	0.0100856	0.056217	0.298353	0.286633	0.401077	0.0138219	0.0170871
0	1	0.191673	0.434295	0.0109056	0.00915988	0.0609555	0.288025	0.275041	0.389694	0.0134704	0.0177513
0	1	0.114351	0.0686932	0.00904618	0.0401516	0.0716758	0.0537704	0.0561143	0.0659626	0.0233609	0.00395198
0	1	0.0746663	0.00199017	0.0167211	0.00427755	0.0220528	0.0319649	0.00485723	0.0225831	0.0096222	0.0087763
0	1	0.0837349	0.190954	0.00892437	0.0257534	0.143941	0.048515	0.156929	0.0443652	0.0215031	0.028942
0	1	0.024885	0.00355662	0.0403026	0	0.0224036	0.0120673	0.00463021	0.00759606	0.0184794	0.00628688
0	1	0.0960727	0.0334091	0.0137192	0.00427755	0.0531659	0.0474557	0.00395321	0.0265336	0.0130777	0.00679882
0	1	0.189725	0.0959213	0.0214347	0.0107379	0.155622	0.081881	0.00861967	0.0413177	0.0180247	0.0374672
0	1	0.0487625	0.0834806	0.00533838	0.0106939	0.0545377	0.028607	0.00929666	0.0309638	0.00443901	0.0361887
0	1	0.0128898	0.0150739	0.00417012	0.0682711	0.0182817	0.00518898	0.0178277	0.0167691	0.0325089	0.00806935
0	1	0.346249	0.417622	0.0130609	0.0960712	0.0507915	0.427376	0.666431	0.530496	0.0713408	0.0221654
0	1	0.0221937	0.0128646	0.0210848	0.0085551	0.0558715	0.0156564	0.00986221	0.024019	0.0218926	0.0207848
0	1	0.0937301	0.0430471	0.0207372	0.0112987	0.136829	0.0525855	0.0187562	0.0279163	0.0203987	0.014471
0	1	0.0751093	0.0330414	0.0150985	0.0122111	0.142159	0.037056	0.0246555	0.0179531	0.0187384	0.0148697
0	1	0.0141225	0.000711325	0.0168023	0.00581153	0.0058042	0.00934993	0.00199474	0.00421969	0.0189191	0.0166404
0	1	0.0141225	0.000711325	0.0168023	0.00581153	0.00534576	0.00884237	0.00199474	0.00421969	0.0192705	0.0159039
0	1	0.0141225	0.000711325	0.0167698	0.00581153	0.00455645	0.00786363	0.00199474	0.00421969	0.0192705	0.0156438
0	1	0.0854205	0.0576381	0.0148469	0.00460195	0.0851321	0.0390762	0.00617633	0.0436229	0.0168901	0.0107776
0	1	0.0413674	0.00469165	0.0306047	0.0076259	0.0469997	0.0179624	0.00131774	0.0168201	0.0273336	0.00951593
0	1	0.049433	0.0706548	0.00552032	0.0785324	0.114595	0.0274508	0.0219369	0.0415536	0.0248705	0.00924216
0	1	0.209563	0.216784	0.00709077	0.00585557	0.149042	0.0691153	0.0380651	0.0821913	0.0074419	0.00784773
0	1	0.0243652	0.0209006	0.00660113	0.0482464	0.0787286	0.0108696	0.0310877	0.00930711	0.0222212	0.00439367
0	1	0.00470844	0.00270149	0.0309291	0.0101331	0.0132907	0.0202506	0.00527095	0.00879096	0.0280898	0.0407044
[truncated: 18,074 more rows]
