# Supplementary material for: Relationship between histone modifications and transcription factor binding is protein family specific
Source: Genome Res. 2018 Mar;28(3):321–33. doi: 10.1101/gr.220079.116 (PMC5848611; doi:10.1101/gr.220079.116)
Supplement: Supplemental Material [file supp_gr.220079.116_Supplemental_Material.zip › Supplemental_Material/SP1/SP1.txt]

tcaccgcagcggccctcctactagacgcata	0
atgcatcttagtcccacctacttgggaggct	0
tcaagtgatcctcccaccccagcctcccaag	0
GCACTATGCTGTTCCTCCCCCGTGGTGCTGA	0
acacagggagaccccacctctatcaaaaaaa	0
ctcaatgcaagctccgcctcccgggttcttg	0
cgcacctgtagtcccacctactcagggggct	0
ctcactgccagctccgcctcctgggttcaca	0
GTTGCTGGCTGCTCCACCTCCTCCAGAAGCA	0
TTCTCTCCTGTCCCCGCCCCTCGTCTCCCGC	0
gatcttcccatctccgcctcccacatagctg	0
caggtcccgagccccgccccgcgggaaggca	0
agccatcttggctccacccccCAGAGGCCAC	0
TTCTCTCCTGTCCCCGCCCCTCGTCTCCCGC	0
accacccacccctccacccaccGATAGGCAT	0
aaaaaaaagctcccctcccccgcaccccaca	0
aaagtgtgtagcacctcccctcttactctct	0
gctgcggtgggcccctcccagtttgagcttc	0
caatacagatgcccctcccccagccaggctg	0
ACCTCTTCATCCCCCACCCTCAATCCTCCAT	0
accagcatcttctccaccccttcttctccag	0
ACAGAATAACTTCCCTCCCACCAAACTTTGC	0
tggatatgtgtccccgcccaaatctcatgtg	0
TGAGACTTAGGTTCCTCCCACTTTGTGGTGA	0
AGAAAGGAGAGGCCCTCCTCTCGAGACACTT	0
ctaaccgcaacttccgcctcccaggttctaa	0
cttaaagtaatctccgcctcccaggttcaag	0
ATGTCCATGGATCCCAcccctgtgcagtcag	0
TACTGCACCATCCCCACCTACCCCAGCGGCC	0
agaatctcaggctccacccccaactcactga	0
AGCTCAATCCTTCCCTCCTCTGCCCCAGCAG	0
TACGTCAAAGGCCCCTCCTAATTTGCTCCTG	0
CACATAGGCATGTCCACCCCCACACATTCTG	0
ACATTTGACATGCCCTCCCTCAACCTACTTA	0
ctcacggcagcctccacctcctggggtcaag	0
AAGTTTCTGGTTCCCTCCTTCACTGTGTGAC	0
ctcccaccaggccccacctccaacactgggg	0
gctggacgaaaccccacctctctcgctgact	0
TTCTTTTCTAGCTCCTCCCTGCTATATGGAT	0
atgcctgagcctcccgccccctccgtgggct	0
gcatgggcaaagccctccccctacaCAAAGC	0
ctcaggctgggctccacctcctgggctcaag	0
GTAGAACCACCCCCCGCCTCCTTCCCTCCAT	0
AACCCACCACTCCCCTCCTCCTTTCCCAAAC	0
AGCGATAGCATCTCCTCCCCAGAGAGTCCTC	0
GGGCAGGTCAGGCCCTCCCTCACGATTGGGT	0
CCTGACCTGCCCTCCACCCCATCAGGACACA	0
AAGAAAGACCCTCCCTCCCCCTTTTCCCTGG	0
GGGTCTTGGCTTCCCTCCCATCTTCTCAAGC	0
AGGTCCTTTTTCCCCTCCCCCATAGCCTATG	0
tccccttatgacccctcccctttttcttttt	0
GGGACCAGGCTCCCCTCCTTCTCTAATCCTA	0
gatccacctgcctccgcctcccaaagtgctg	0
GCCTTTCTTGGTCCCTCCCCCATCATTACAG	0
ggagacctaaacccctccctgtggtgctgtg	0
acagagcaagaccccgcctctaaaaaaaaaa	0
TTCTCCTTTGGCTCCTCCCTTCATGACGACA	0
ACACAAACTCCCCCCACCCCCAGAAAAGCAG	0
TCCTCCACTATCCCCTCCCCTGTCCTTGATC	0
caggaaaaactttcctccccttttcaggtat	0
ttaggtaagcccccctccttcctgtgcaagt	0
ctcactgcaacctccacctcccgggtggagc	0
ctcaaaccatcctccacctcccaaagcactg	0
tatatgcctggcTCCTCCCCATACCTCCCCA	0
CTCCCCATACGCCCCTCCCTTGGCTGAGCTG	0
gtgacactcattcccacctcctagcctttga	0
ttaaatgtcatctccaccccaaagtgaacat	0
tgatcctgtggccccacccagaggtagactc	0
CCAACTAGATTCCCCTCCTCGCCCTGCTCAG	0
ccagattagggccccaccttctatgacctca	0
GTCACCCATCCTCCCACCCACTCACTTGCCT	0
ctcaccacaacctccgcctcccgggttcaag	0
TCTTGCTATGTGCCCTCCCCTGGATCAGGTT	0
gaaactttcggtcccacctcccagcctctgg	0
atgtggtttggctctgcccccacccaaatct	0
actccccatgctccctcccaccacgcagcaa	0
tctttgttttcttcctccctctctacctcct	0
TCAGCAGGCTGTCCCTCCCAGTCCCAGGTTC	0
ctatgcagcctgccctcccactgtactcttc	0
CTCCAGAGATCCTCCTCCCTTATTGAAAGTG	0
aaagcgagaaccccctcccttgtgctttgtc	0
CTAAGTTCTTTCCCCACCTCTTTGATACTAA	0
cagttattaagcccctcctcctataggctgc	0
GTGCAGAGGTGGCCCTCCCCGAGGTCAAGAC	0
TGATAATATTCCCCCACCTTCAATAGGGCAA	0
ctcactgcaacttccgccccctagagttcaa	0
tcaagcaatcctcccgcctcagcctcctgcc	0
GGTTTGGTGAGTTCCTCCCCTTTCTCTGCCT	0
cccaccgcagcctccgcctcccggggtcaag	0
ccctttaaaggccccacctcttaatactatc	0
ACATCTGTGTGCCCCTCCTAGTGGTGGTCAT	0
TCTGCACAAATCTCCTCCTCTCTCTTCCCAC	0
TCTGTTTCTCTTCCCTCCCACCTTCTTCTCT	0
GTAGGGCTTGCCACCTCCCCCTAGTGGCCAG	0
ttcctttggcagcccgccctctctagggttg	0
ttaccaccaggccccacctccaacactgtga	0
ATTCGGCTTTCTTCCTCCCCTAATGCTTGTG	0
ctaacactggggcccgcctcccttCCTGTCC	0
cccttCCTGTCCCCCTCCCACCTGCACAGGA	0
CTCTGGGGACACCCCTCCCTTGGGTTTTGAC	0
tggaaactgctccccacccatgctcattatt	0
CCTGAGCAGCACTCCTCCCACTCTCCTTGAA	0
AATCAGGGTGGCCCCACCCTCTGCTTTTCTC	0
GTGGAGGGACTTCCCTCCCCCTCTTTTCCAT	0
GACACTTAGCTCCCCTCCCAGCCCAGATTCT	0
CGAAGCCGGCTGCCCTCCCCATACCCAGCTC	0
TCAGCTCTCTTCCCCTCCCACTACCTCTTAC	0
cccttatttggccccacccacatgcagattg	0
GAACAATCTAGGCCCTCCCTCCACCTTCTCC	0
tttagaaggctctcctcccttcttcctgagg	0
AGGAACCGACACCCCTCCCACAGTCAAAGTC	0
GTGATTAAGCCTCCCACCCCTTCCAACTACC	0
GCAGGATGATCCTCCTCCCATCCTTTCCCTT	0
ttgctgtgttctccctcccccggcacccaga	0
ctcctctctcttccctcccctctccttaagc	0
ctcactacaaacccctcctcctgggttcaag	0
TGACTGGAAGTCCCCTCCCTGTCCGAGCTTC	0
GAGCCTCTCTGTCCCTCCCCAGCCTGCCGGC	0
tcctcatcatgctccaccctctgcccacaac	0
CAGAGGAAAGTTCCCACCCCTCCACCGCCAA	0
ctcaccacaatctccgccttctgggttcaaa	0
tcctacagtctgcccgcccttggttaatgac	0
GGGTTCTCAGTCCCCTCCCTCCAATCCCCTC	0
GTCAGCAGTCCTTCCTCCCTCATTGTGTATG	0
AGCAATGGCTCCCCCTCCTTCCCCTCATTCA	0
TGTGGGCATTCCTCCACCCCCAGCCCAAGAA	0
ATGTCTTGTTTCCCCTCCCCAGCTCTTTATC	0
GGGGGCTGGTGCCCCGCCTCTGTGGGGAACC	0
gggagcccaggcccctccccaggcccagggg	0
CACCGTGCAGTCTCCACCCTCATTCTGTATG	0
GGGCAGCCTTGTCCCTCCCCACATCTCTGGC	0
TTTGGCCCATCCTCCTCCCATAGCAGCTGTT	0
CTTTAGTCACTCTCCACCCACATTTTAATCC	0
ACAAGTGCTCTCTCCACCCCCCAGCTCTAGG	0
aagaatttaaaccccacccttttctggggag	0
taaaatgttttCCCCTCCTTTTCTAGGGACA	0
GGCCTGCCCTGCCCCACCCCGGGTCAAATCT	0
TTTTTCTTTTTCCCCACCCCCACCAACTTCT	0
GGTGGGGAGTGCTCCACCCACTCAGCAGCAG	0
ACCAAACTGAGGCCCACCCTCCTCTGTTTCA	0
TTCTCCGTGCTTCCCACCTCCCCGCATCCCC	0
ACGTTGAAGCCTCCCTCCCTTTCCAGGGAGA	0
ggcctgagattcacctcccccgctttttttt	0
CTCCACTACAGCCCCACCCCTGAACCCACGG	0
CCCCATCCAGTTCCCTCCTTCTTTTGTTAAA	0
CCCAGACCCGGCCCCACCCCCACACCATCCA	0
AGAGGGCACACTCCCTCCCCAGTCCTCCACC	0
AGCTGAAACTCCCCCGCCCTTTCAGGGAAGT	0
atcaacgatggctccgcctttctcctctgta	0
TGCAATCTGCACTCCACCCCCTGCCCAAAGC	0
TAAGATCTCACCTCCTCCTCCCTGGCAAAAG	0
TGGGTTACACCCTCCGCCTCCTCCACCTCAC	0
GAATTTGCATCCCCCTCCCTACAGCCCCAAA	0
AAACAGAGCTTTCCCTCCCTCTTACATTTGT	0
tccccctactctccctccccactccaccagc	0
AGCTGAAACTCCCCCGCCCTTTCAGGGAAGT	0
ctgcccgcatgtcccacctccagccctaagg	0
TCCTCCTGGGACTCCTCCTCCAGAACCTTTC	0
GGGGGTGTGTCTCCCGCCTCTTTAACCTGGC	0
gcatgggcaaagccctccccctacaCAAAGC	0
AGCAAAACCAACTCCTCCTCCAAAGCACTGA	0
AGATGCACCTCCTCCACCCTCTGCTCCCAAT	0
CTCACCCCATCTCCCACCCTCTCCACCAAGG	0
AACCACCAGCATCCCTCCTCTCCCCAAGGTG	0
ctcaagcaatcctcctccctcagcctcccaa	0
CTGAGTGACCCTCCCTCCCCACCAAGAGTCC	0
TAAAACGCAGGCTCCACCCCATATCTTCTCC	0
TCTGAGTAAAGTCCCTCCCTTATCCCCCTAC	0
TCACTTAAATGCCCCTCCCCTTCTGCCCTAA	0
AACAGGGAAGCCCCCTCCCATGTGAACCAAG	0
TCTGACTCACCTCCCGCCCCCCCACCCGACA	0
gggaggctgacccccacccttttccccaaag	0
ATCCTCACATCCTCCTCCCTCAGCATTTCCA	0
AAAAAAAAACTTCCCACCCACTTGGCAGGTG	0
CTGCTACCTCTTTCCTCCCCTAACCCTTGCT	0
CCTATTTAAACCCCCGCCCCAGGAATCCAAA	0
CTCTGATAGGTCCCCTCCCAGTGCTCAGGCC	0
ctcacattcaccccctcccccgggttccgtc	0
ATTTTAACTACTCCCTCCTCTCACTGCCAGC	0
TTTGGTCTCTCCCCCGCCTTCAGACAGGAAG	0
AATCACTCTCGCCCCGCCCAAGCCACGCCTC	0
CATGAGGACTTCCCCTCCCAGCCAACCTCCC	0
ATTGTAGGCTCCCCCTCCTCTGACTTATGTA	0
CCCTGCTTAGGCTCCGCCTTTGTTTACTGTG	0
TCTTTGCTACTCCCCACCCACGCTGCCTGGC	0
CTACATAGGTTCTCCTCCTTCCCTATGCTCA	0
GTGACCCCTTTCCCCACCCACCCACCTGCAA	0
GATAATATCCTCCCCTCCCATTTGGAACTTC	0
CGGTCTCTCTTCCCCGCCTCGGCCCCCAGGA	0
ctgggccacagccccaccccctgggacacag	0
CGCGGTGGTTGTCCCTCCCTGTCCACAGAGC	0
TGCCCCTCCAGGCCCACCTCCAGCTCTGCAG	0
CATCACCACAGGCCCACCCACCAAGGGTGTC	0
aaagagcctggcacctccccctcgctcactc	0
gaattccccttcccctcccagccccccagtc	0
TCCCTGCCAACCCCCACCCCCCATAATCTGA	0
AATCTCCCAGCCTCCACCTCCAGACCTGAAC	0
GCCCGCTTGTTCCCCGCCCCGCTCCCCCGCT	0
TGGAGGGAGACTCCCTCCCACTCCCATCCAG	0
AGGCTTGACCTCTCCTCCTTCTAAAAcattc	0
TCCTTCTCAGTCCCCACCCCATCGGAAGCAC	0
CCCCTGCTCTGCCCCTCCTTCATGCCCACTC	0
TGGGCGCAGCCTCCCTCCCATCAACCATCCT	0
TGGGACAACTTCCCCTCCCACACCCCTGGAG	0
AATCTGCCCTGCCCCACCCAGAAGCAGTTGA	0
gtgtgtggcagttcctccctcgctgtctctc	0
TGTGGCCTGTCCTCCTCCTCTGCTGGATGAA	0
TCCGACTGCCTCCCCTCCCCCATTCTTCCCC	0
CCTACCCTTCTCCCTGCCCCCTACCACTGTC	0
AGTGCCTCCTGCCCCTCCCCAGCAGTCTAGC	0
caggctcagcctccctcctctagtggctatg	0
CCAGCAGCCAGCCCCACCCTCTCAGTGACTG	0
ggcccctcgttcccctcccagaaactacacc	0
ACTGCCTGCCTTCCCTCCCCTGGAGAAGATG	0
AATCTCTGTTCCCCCTCCCACCTACCTCCAT	0
GCAATGGTTCACCCCTCCCCTCTCATCTAGC	0
CCTCTCCTCTTCTCCACCCACTGCCTCCTAG	0
ACTCAGCGATGTTCCACCCCCACTTTTTGAC	0
acctgcctttccccctcctctctcatgtgac	0
ctttcctttgctccctccctccatccaccca	0
GGTCCCCCTCTGCCCTCCTCCAGAGGCAGCC	0
TTTTCCACTCTCCCCTCCCCCAAAGTCTTCC	0
AGAGGTCGCTTCTCCTCCTCCAGCATGTGGC	0
gccttccatgtccccaccctgccccaaaaga	0
ACGATTAGGTCTTCCGCCCCAAGGGAGAGCA	0
gatagggcaggcccctccttgtctgagctgc	0
ttcactgcaatctccgccctccctggttcaa	0
ATCTTGATCCTGCCCTCCTCTTAAAAGCTGG	0
ccttgttatactccctcccttttgtagttta	0
CTGGAAGCGCGCACCTCCCCCCGGCCTGCCG	0
GACACTTGCTACCCCTCCTCTCAATGAGTGT	0
GGGTCCCTGCGCCCCGCCCCTGGACTGAGGG	0
CAGCCGTCCTGCCCCTCCCACCGCCTGGCCC	0
TTCTCACTCCTGTCCTCCCCCAGCCTCTCAG	0
CAGCAGGCACCTCCCGCCTCTGACAGGCCTA	0
TGAAGGGGATTTCCCTCCTCTGTGGTTTTTC	0
CCTGCTGATCTTCCCTCCCCCACTCCCAGCC	0
CCAGGGAAAGTCCCCTCCTCAGGTCTGGCTG	0
TAAGAaggtgcttcctcctccatgctcccta	0
atctctttatcccccacctacaaattcagat	0
TCTTCTACAGCCTCCACCCCACAGTGCGCAA	0
AAAGGAAAATTCCCCTCCCTGCTAGTTAAGA	0
ggattcctaggccccaccctcaacctattga	0
TGCTCAGCACCCTCCACCCACAGGCTCAGCC	0
CTTGGAACAAGGCCCACCTCTGAAAGCTTAC	0
tactaccatttcccctcctccatccctaggc	0
GAACAAGGTAGGCCCTCCCACTACTGGGCTG	0
TGAAATATGCCCCCCACCCCTTCCATTTTGG	0
ctcactgcaggctccgcctcccgggttcagg	0
GTGAGTCCTCTCCCCACCCCTTCTACAGTCC	0
GTAGCAACTTTCCCCTCCCACAAATCCTCTG	0
CCTCCATCATCCCCCACCCACCATCACAAAG	0
TCTAGGCCAGGCCCCTCCTCTTCACCTGCCT	0
AAACAGCATGACTCCTCCTCTGCATCACACT	0
CCATACTTCTACCCCACCCTTCCTCAGTGCC	0
tagttctgtgcctcctcccacttcctctatg	0
CCCGCAGTGCGCTCCGCCTTCTTTTGAAACA	0
cccctaaggtttccctcccttcacacatgtc	0
AAGGGGGCGCGCTCCTCCCAGGCTGCGCTGG	0
TCCCATGCACTCCCCACCTCACTCCATATCG	0
CTTTCATATGACTCCTCCTCTCTCTCTGTTT	0
tgccttcttccccccaccctgatttctttga	0
CCCTTTTTCCCTCCCGCCCCTGCGTCTGTTC	0
TATTACTTCCCTTCCACCCCCTAATTTCTCA	0
ACCCCAGCAGGCTCCACCCTTCCTGCTCCCA	0
ttcactgcaacctccacctccagggttcaga	0
AAAAAGGCCTCCCCCTCCCCCAAATAAGCAC	0
gagccaccatgccccgccTCAAGTCTGGTTT	0
tttgtaatctctccctcctactctgactcat	0
GGCCCTGCAAGCTCCTCCctctgccactctt	0
ttgCCCCCTGCCTCCACCCCAGTGGCCCTGC	0
TCTCCTGTCTCTTCCTCCTCCACTCTTTTCC	0
ATATCTTCAAACTCCTCCCTCTCCACATTGC	0
GACACGTGCGGTCCCTCCCCAGCCTCTCTTC	0
GTCCACACTACTCCCACCCTCAGCAGATCCA	0
gagccaccacgccccgccTCCcaacacaaga	0
cctcgtgatttgcccgcctcccaaagtgctg	0
tagtctgtggtccccacccaggaagtgactc	0
cagtcccttgtctcctccccaccttatgtgg	0
gtgttgtgcttccccacctactcccgtccca	0
AAAGTGAAGTGCTCCTCCCAAAGTGAAGTGC	0
ctcccaccaggtccctcccaccacaacacat	0
GAAAGCAGAGGTCCCGCCCCTGGAAATCCCC	0
CCAAAGACCAGCCCCACCCATTCCTGCCTGA	0
CTTGGCTGGAGCCCTGCCCCTGTCCAGAGGT	0
CCAGCTTGGCCTTCCTCCTCCACTCCCCCTG	0
agacctggatttcccacccacacctcaatgt	0
AGATGACAAAGCCCCTCCCATGCCTCTGACC	0
CTGTGGGGTACCTCCTCCTCCTTTGAGTCAC	0
CTGCCTCCTGTTCCCTCCCTCCAGAGAAGGC	0
AGTCGTGTTCTGCCCTCCCTCTGCCTCCTGT	0
TGGAGAAGAGCCCCCTCCCTTTCTGTGCAGA	0
GTGCCTCACTGCTCCACCTCCTCCAGTGTGG	0
TTCATccactttccctccccttctcctgtca	0
CCAGCCTCttcctccgcccatgtaacactct	0
CTCGCCCTGTGCCCCGCCTACACTCatcccc	0
ATCAACCCCCTCTCCTCCCCTCCGTCCTGCA	0
aggaaacctttccccgcccaggtgaggtgct	0
TTTTCAGTCCGCTCCTCCTACTGTCCCTCCG	0
TGAAATACAGTTCCCACCTCTAACATCTGGG	0
acaccaccctaccccacccATTTACTCATTC	0
CAAAGGAAATTTCCCTCCCCTTGACCCAAAG	0
cgacttctctggccctcccactgattgtcag	0
GGAGTTCAGACCTCCTCCCACAGGTAACGAT	0
TCAGAAGGGCCTTCCTCCCCCTGCCCGCTCA	0
GGAGATGTGTTTCCCACCCCTGAAGGTCCTA	0
tgtgtctcagttccctcccctctaaaggaag	0
actggaggtttgccctccctctactcagaca	0
ACCATGCTTCCTTCCTCCCCTCAACCTGCCC	0
TGCAAATATGCCTCCTCCCTCCCAGGCCCTG	0
GGCATAGGAGCCCCCTCCCTGCTGTGGTCCT	0
TCTATTCCTGGCCCCTCCCCTGGGCCTTCCT	0
GTAGGGCACCTTCCCTCCCCTTTGTCTATCT	0
agaactgagggttcctccccattttagacca	0
GAGACCGCGGCCTCCTCCCCAGCCCACTTCT	0
CCAAGGCTTTCCCCCTCCTCCAGCCCACCTT	0
CTGTTTTGTTGCCCTGCCCCCTAGTTACAGC	0
ggtagcctctgcccctcccactaccccaACT	0
CCTCTAACCCTCCCCTCCCCCTTCCCTTCTG	0
CTAAGGCTAGTGCCCTCCCCGCAACCTCCTG	0
CTTAGCTCAGCCTCCACCCCTACTCTCTAAA	0
ACCAAACCCTGGCCCTCCCCATCCCTGCATC	0
GCCTTGACCTGCCCCGCCTTGCTGCAGGGCA	0
GGCGTGACCAGCTCCTCCTCTTCTCCCTGGA	0
GTTTTTCTCACCCCCACCCCCAAACAGCTTC	0
ACTTGGAGAAACCCCTCCTCTTTGTCCCTTT	0
GACACcccctctccctccccagtgaatgcct	0
TGGGGCACACTGCCCTCCTCTGGCCGGCCGT	0
TTCATAGTTACTCCCACCCCCAGTCTTGGAG	0
ATCTGAGTCCTGCCCACCTCCCAGCCGTGCT	0
AGGAGCTTTGGCCCCTCCCCTAGCCCAAGGA	0
CATTGATGCCTCTCCTCCTTCTCCCTGTTCC	0
CTGTTCCAAGGCCCCTCCTATTCCTGTTCAG	0
ttcttccttgtctccaccccactcctcttcc	0
TGGCACCACCTCTCCTCCCCAGGCTTCCTCT	0
aggggaaggtgccccgcccccaccggtagcc	0
ATCCCTACTAGTCCCTCCCACAAGGTACTAA	0
TCACCCTTCCTTCCCACCCACGCTGCTTTGA	0
AGCTCATGACACCCCTCCTTCCTCCTCTGTG	0
GCATAGTCTAGTTCCTCCCACTTTTCACCTC	0
atcttccaagttccctccccaaccaggggtt	0
GGGCGAGACAGCCCCACCCAATGCCTACACT	0
GCCCTTCATGTCCCCTCCCTGCCAGTGTCAG	0
ccctcctcttcttcctccccctccGAGTTCC	0
TGTCCTCTCTTCCCCACCCAGCCCGGGAAAC	0
gccaccctgtcccccacccctaatcgcaggc	0
ggactttgtcctccctcctccagccttgagc	0
AGTTCCTGCCTCTCCTCCCCCTTCACCTTGC	0
CACTCTCCTGCCTCCTCCTCTCCAAAATAGT	0
TGGTTGCAGGACTCCACCCCCATAGAAAATA	0
gttactactttccccacccatcccccagttt	0
ACTGGAAGGGTGCCCTCCCCTTGCCTTCTTC	0
cacttcctatcccccaccctgctgttttctg	0
CCCCGCCACTGCCCTGCCCCCAGCTGGGACT	0
GTCTTCTTTTGCTCCTCCCTCTGTCCAAGTC	0
TTCCCCTCTATCCCCACCCTTGATAGAGCAT	0
ATGTCCCGGAGCCCTGCCTCCGGGGTGTTCA	0
CAAGTGCACTCCCCCACCTCCTGGCTGCTAA	0
gtgaggataagtccctcccaggaagactgca	0
GAAGCAGAGCCTCCCACCTCCCTGCCTGACT	0
TGCTGCCCCAGGCCCACCCTCCTGCCTTCCC	0
CTCTCCCCATCCTCCTCCCACAGCTCCCTTC	0
CCAGAAGCCAGGCCCACCTCCCTGATGTTAG	0
TGGTCATGCAGCCCTGCCTCCATTTGCAGTT	0
cctgacctcatctcctcccacttcaactctt	0
tacgagacggaccccacccccacaacaaaaa	0
CCACAAGGGCATCCCTCCCCACCAGCTCCAC	0
CTCCCCACCAGCTCCACCCCCAAATCAGCAC	0
tgcttgcatcacccctcccccaacccaggca	0
agtgactgttcccccgcccactgcatgtatg	0
cctttcccccatccctccccctctttcaacc	0
tctttcaacctctccaccccccagccccagt	0
cctgcctatagtcccacctactcaggggctg	0
CCTTTCCATTGTTCCACCCTCTCTTAGTTGC	0
tttagtcctctcccctcccagaggtcagact	0
gggactttcagccccacccagccctgatctc	0
CTTCTCTTCTTTCCCACCTCTCAGGTCCTGC	0
AGTGTGTCCTGCCCCGCCCCATTGAGGCAAT	0
TGGCATCATGGCTCCTCCCAAGATGGAGTAA	0
CAACTTGGGCTCTCCTCCCCTCTTCATCTCC	0
TGAGACTCTAGCCCCTCCCTCTAGCCAGCCT	0
gtgacagcaaactcctccccccaggctcaga	0
TAGTCACCACTCCCCTCCTCCTGCAGCTCCA	0
ctgctacttgccccctcccttgccatgtgac	0
cacccaccaggtccctcccacaacactgggg	0
GCGAAGGTCCGGCCCGCCCACGCCGGCGAGC	0
ccattacagagttcctccctcggatagaaac	0
AAACTTGTGGGCTCCTCCCCACTACTCCAAG	0
ACCAGGCCCGGCCCCACCCAGGGCCGGCCCC	0
CCACACCCCCATCCCGCCCCTACTGCACAGG	0
cccactgcaacctccgcctcgctgagttcaa	0
GAGCAACTTTGCTCCTCCCTTTAAAAACCTC	0
CAGAGGCCATGCCCCTCCCACCTCAGGGGAG	0
GCCGCCGGCGCCTCCTCCTCCCGGCGCTCCC	0
CCTCCCCAGCCTCCCACCCTCTTCCGCTGGG	0
ACGGAGGATGGTCCCGCCCCACCTGACCCCT	0
cgctgtctctctccctccctcggtttctatc	0
AGTGGCCGTGGCTCCTCCCAGTGAAGGAGGA	0
GAAAGCCCCCGGCCCTCCCCTGCCAGGGTGC	0
aaagtgtgtagcacctcccccttttctctct	0
gtctgtcacaactcctcccccttgtggctgt	0
AACTCTCTTGGTCCCTCCCACTGCAAGCCTC	0
TCCCTCTGTAGCCCTGCCCCTCTTGTTAGAA	0
tgcaactatccttccgccctcatccctaatc	0
TGTCAACACCTCCCCGCCTTCAAAGTGACAG	0
ACAAACGTCCCCCCCTCCCATTGCTGCCTGA	0
CATGCCTGCAGCCCCACCTCCATTTCCCCTC	0
TAAGTCCTCGTCCCCTCCCCAGAAGGGCCCA	0
TTGGCGTGCCGGCCCTCCTCCAGGCACAGAT	0
ctttgctcctgctcctcccatgtaagcaatg	0
gtagcacttccccccgcccctttgctcctgc	0
ATCCCTCCTTGCCCCACCTACCTACTTACCT	0
ACTCAAGTATACTCCTCCCCCAGGAGGCGCT	0
AGATCTGCCATGCCCTCCTCCTACGGGGTTT	0
gccacagcaagcccctcccaaggagagtctg	0
CCCTCTGCAGGCTCCTCCTTCTTCCTCACTT	0
aaagctgtctgcccctcccacactctcaccc	0
aaagtgtgtagcacctcccccttgtctctct	0
TTACAGGTTTCCTCCACCCACATTTGGGCTG	0
GTGCCAACATGCTCCACCCTTTCTCTGCTAG	0
CTTCACCTTCTCTCCTCCTTCCCTCAAGGTG	0
actagaactctgccctccctcaccctggacg	0
CTATGCACCTATCCCTCCCCCAATacacaca	0
ccccattctttccccaccctcacaccagcca	0
tcaagtgatcagcccgcctccgccacccaaa	0
CTTTCCCACACTTCCTCCCCGCCGTCTTGCT	0
CAGGCCAAAGCTCCCACCCTCGCGTTTCTCA	0
GAGAGCTTGCACTCCTCCTCTGTGTGCAGTC	0
ATCCACAAAGAGCCCTCCCCCATGTTGGTTG	0
ACCAGCCAGGGCCCTGCCCCTAATTGTTCTA	0
aatggttctttcccctccctcttctacaaac	0
gagaggctggtccccgcccctgctgataagc	0
TTAACTTTTGCCTCCTCCCTTGTTTCCTAGC	0
CTGTCTCAGCCTCCCTCCCTCGGCCTTTCCC	0
GACAATGAGTGCCCCACCTCAACATTTCCAC	0
GCCTTTGTGTTCTCCTCCCCCTTGGGGAAAT	0
TGACGGTAGTTTCCCTCCCACTCTCAGGTCA	0
TCCTGgatcagtccctccctgcctctcagac	0
CCTTTCTATTTCTCCTCCCCTTCAAAGCTAT	0
GTAAAATGTGCCCCCGCCCTCCACCCGGCTA	0
ctaggcccatgccccaccctggccAGAGTTC	0
CAAAACACACACCCCTCCCCACACCATGAAT	0
AGACTCATTTCCCCCACCCTCCTGCTTCCTC	0
GGCTCCCCTCTCCCCACCCACTGCAAACAAG	0
CCAAAGCACTTCCCCACCCACGCCTTCTCTG	0
AAAAGGATTTCCCCCTCCTTCATGGAATATT	0
aaggtgtgtagtccctccccctgctccctct	0
TTGGCTTCCGGTCCCTCCCCTTGGCTGGACG	0
GTGTGCCATGCTCCCTCCCACACCCCCGGGT	0
CTGGTGAGTCCCCCCTCCCACCAACAAGACA	0
GAGAGGCAGGGCTCCTCCCATGAGCAGAGCG	0
gtcttcccactctccgccctcccattgcctg	0
gttatagcttccccctccctggatcctgcat	0
ttcccaccaggccccacctctgacacgtaga	0
ATGCTGCTGAGCCCTGCCCCCCGTCCTGCTC	0
AAGTCTTACTTCCCCACCCTGTCAAACGGTG	0
tcctccatattttccaccccccactggcaac	0
cccacaaaaatccccacctcttgatctgctt	0
CCCTGTTCCGCTCCCACCTCCCATGGGGCAC	0
CCGAGTCCGCACCCCACCTCCGTCCTCTGCA	0
CACCTGCTTGACCCCTCCCTGAGTGATGGCG	0
GTTGTCTTTAGCCCCACCCTCTGGTGACATC	0
CTCCCACACCTCTCCTCCCCAACTTCACCAC	0
TACCCCTTCCTCCCCACCCTcagtaggcttg	0
GCTCCATTCATCCCCTCCCAAACCCCTTGCG	0
taagacaagagtccctcccccttgtggctta	0
GCCTGCTACCTCCCCACCCTCCTGTACAGCA	0
GATCTTGCTTTCCCCACCCCTCCATAACTGC	0
TTAGGTGCATTCCCCACCCCACATTGTGCTG	0
CACACCACTGGCCCCTCCCCACCAAGGACAA	0
ctcactgcatcctccgcctccggggttcaag	0
tgctccaagagccccacctccaagctttgCC	0
CTACCCAACACCCCCACCCCTTTTCTTCCCA	0
AGGTCACCCAGGTCCGCCTCCAGAAGGTGGT	0
CCAGCAGTCACTCCCTCCCCTCGGGGTTTGC	0
TCTGAGGACATCCCCACCCTTGAGGCTGGGT	0
ACTCTGCATCTCTCCACCCTCTCTGAACCCA	0
ctcaccacaacctccacctcccaggttcaag	0
TGGTTGGCAGTCTCCTCCCCTTCCTGCACTT	0
TCCCAGATTTCCCCCACCCAGACATTTTCCT	0
CACCTCCACTTCCCCTCCCCGAGCTCCTGTG	0
aaaagtgttggccccgccctcagcacccact	0
TTCTTTATTTTTCCCTCCCCAGGGTCGGGGG	0
GTAAGGCCTGGCCCCACCTCACACCCACAAT	0
ACAGTCTCATGTCCCTCCCACTCATGTGATC	0
GTGAGTCATTGCCCCACCCTGAGCTAACATG	0
GCACTCACATGCCCCACCCCGAGGAGGTCCC	0
TGGCCACCCTCCcccaccccaagtttataaa	0
ctcactgcaggttccgcccccccggggttca	0
ttttccaaaattccctccctcaggaaatgct	0
AACCCTCACTTCCCCTCCCTGAGCCTTCATT	0
CACTGAAGTCTTTCCTCCCCTTGAAGCACTC	0
TCTGCAGTACCCTCCACCCACAACTCGTCTT	0
GGGAGCCCGAGTTCCTCCCTCTTCTGGTTCC	0
GCCTTTGTTCATTCCTCCCCTCGTTTACTTT	0
tcacttgcaacctccacctcctgggttcaag	0
GGGTTAGATTTCTCCGCCCTTGTGACTGTCT	0
ATTAAAATTATCTCCTCCTCTCTATATATAC	0
TTATCAGGGGATCCCGCCCCCACATGCTGGC	0
gaagaagcaagtccctccttcctgatgctgc	0
TAGTTTCCAGCCTCCACCTCTGCACCACTGA	0
GGCTGGAATGTCCCCTCCTCCATGGTCCTGG	0
TGGCCATTACCCTCCTCCCACGGCTCAGCCC	0
GAAGGTGCAAGttcctccctctgggcctttg	0
AGCTGATTCTTCTCCACCTCCGTTGCTAGCC	0
ctctgcatggctcccacctccgtgtgtctgc	0
CAAGATACTTCTCCCACCCCAGAGCAAGCTG	0
CGCCCCCTCACTCCCGCCCCCGCGCTTCTTG	0
tgtggggttttccccacccacggaacaagca	0
ATTGTGACCCAGCCCGCCTCCATGTGGTTTT	0
aatcatgagggctccacccttgtgacctaaa	0
ATCTCTGTGTTGCCCTCCCCGCTTCCTGGTT	0
TCTAACCCAGGTCCCTCCCTGAGGAAATCCC	0
TGTAACCATAGGCCCTCCTTCCCCCTAGTGA	0
GTGGGGATCAGCCCCACCCTGTTCAGCAAGC	0
GTCTCAATCTCCCCCTCCCCCGACATAAACA	0
CCCTAGTTTTTCCCCTCCCCTGGTTTCTAGC	0
CCCCAAGGACCGCCCTCCTCCCGGCCCCTAG	0
CAAAATATCAACCCCACCCCTGGGGGGGAAA	0
GGTTCAGGGTGCCCCACCCTTCTAAACCTCT	0
GGATTAATCATTTCCTCCTCCACATtgctgc	0
CTATGACCACCTCCCACCCCCTTTTTTCTCT	0
CCACCATGGACTCCCTCCCCACATACAGACA	0
CACTCCCACAGCTCCTCCCCCAGTGTTCCTC	0
GAGCACAGCGCCCCCACCTTCCCCGGAGCTG	0
TTGCCCACAGCTTCCTCCCTCATTGGCTTCC	0
ACAAGTTCTTGCTCCACCTCCCAGTCTGTTT	0
CTCACCCCACGCCCCACCCACACAGCCCCTA	0
tagctgtcagcctccaccccagacctactga	0
AGGAAGCAAGGGCCCTCCCTTCCGCCCTGTT	0
AAGGGATTTCCCTCCGCCTCTGCAACAAGAC	0
CCGAGTGGCCGCCCCTCCCTTTCGGTGACGC	0
TTCAGAGAGATTCCCACCCCACTTTACAGCA	0
CGAGTCGGGGTCCCCTCCCTCCGCAGCGGAG	0
ggaaacacagaccccacctctcagtagggag	0
TTCTGCTTAGCTCCCTCCCCATTTCTCCACA	0
GGCCGGGCTTGCTCCTCCCAGAATCCATCAC	0
atggtaatggcctcctcctctggtctctgGA	0
TCCAGTGGGCTCCCCACCCTCTGCCCGTTTA	0
GCCAGGAAGGGCCCCACCCAGGGGACACCCT	0
AGAGCGCTGTTCCCCTCCTTTTTCTCCCCTC	0
CCCCCGCCGACTCCCGCCTCTGTGTCTCAAC	0
TTAGTCAGCCTGCCCTCCCTCTCCCCCAAGA	0
CAGCGctgtagccccgccccctgggtttgat	0
CCTGATGAATGTCCCACCCCACAGAGTAGTC	0
ATCATTCTTCTTCCCACCCCCTTTGTGTCCC	0
CTCCTTTCCATCCCCTCCTCTTCGTTTTTCT	0
CTGTGCACTAGCCCCTCCTTCCCACCCTTTC	0
aaggaacgAGAGCCCGCCCTCCTGCAACTTA	0
CTATATCACTACCCCTCCTCTAGAGGGAGCT	0
ctcactgcaagctccgcctcccgggctcagc	0
ACGACCAGGGCCTCCTCCTCCCAGCTCCTGC	0
agtagtctagtccccgcccatcagctgcagt	0
TCTGATAGGCTCTCCTCCTCCCAGGTGGCTG	0
AGTATATAAAGCCCCTCCTTACCCACACCAA	0
GGGGCACCAGCCCCCACCCTCCCTATTAATG	0
TCAAGGATTCCCCCCTCCTCACAAAATGCCC	0
CTTCCTCCAGGCTCCACCTACACAGGGCTAG	0
CTCACCCTGTCTCCCTCCCTCTTCCTGTGTT	0
GCTGCTCTGTGCCCCACCCACGTCATTACCT	0
TCTCCTTTCTTCTCCTCCTCTCAGCCTAACT	0
GTCTATCTCAACCCCTCCCCCTTGGCTGTCT	0
tctaagaagtatccctcctcctgtccttcca	0
tcctactgctctccctccctcactgagctcc	0
ATGCTGGAGTGGCCCGCCTCACACATATCTG	0
AGAACATGCTAGCCCGCCCCACTGGCTGGGA	0
TATGCATGCAGGCCCGCCCTGTGTGTAGGTG	0
ACTGCGTTACCCTCCTCCCTCAAGACTGAGC	0
GTTGTCCTTTGCCCCACCCTGTGACAGGTCT	0
CTGTTTGAATGGCCCGCCCCGGATTTGACGG	0
GCTGGGGCTTCCCCCGCCCCGCAACCCCACC	0
GGCAGGCTGGGCTCCTCCCAGCTCAGACACT	0
TTAGGGCCAGCCTCCACCCCAGGCAGCCAGC	0
GACTGTCCAGTCTCCGCCCTGTCCTCAGGTC	0
AGTTTGCTTCCCTCCACCCCCCACCACTTAC	0
ccgagtcaaagctccaccccctccagagtcg	0
TATTCTATCACCCCCTCCCTGTAACTTTCTA	0
GAGAGAAGAGTGCCCTCCCCTGGACGTTTGC	0
GCAGCCCCGGACTCCGCCTCCTTCCGCTTAG	0
GAATTTCTTCTTCCCACCTCCCCAGGCCAGT	0
GCAGTCTgcccgcccgccccgcgcgggggcc	0
ACAAAAACAACTCCCGCCCCCATCAAAAAAA	0
AGTCCCTCCAAccccgccccgggcccgcctg	0
TTCACCACTGACCCCTCCCCATTCCCGGTTA	0
GGGGCAGAACTCCCCGCCTACTGGCTGACTG	0
AGTGCCCCTTCTCCCTCCCTCTCCTTTTCAG	0
CCGGTGAGTCTCCCCACCCCCCATCCTAACC	0
TGAGAAATCTCCCCCTCCCCCAATCCTTGAG	0
GGCTCCCCAACTCCCACCTCCTGCTCCCCAG	0
CCCTCTCCATTTCCCTCCCCACATCGTGCAG	0
TGGTCTAGGAGCCCCACCCAGTGCTTGGGGA	0
AGCAGCATCTGTCCCTCCCCAAGCACTGGGT	0
ACAAGTGGACCTCCCTCCCTCAGCAGGAAGA	0
GAAGCCGGGCTTCCCGCCCCACCGGCCCGCG	0
CTGGGACCGGGTTCCTCCCACATTCTTGGCC	0
TCTTCCCCAGTTCCCTCCCACGAGGCTGATT	0
GCCTGTTCCTGCTCCTCCTCAGCTAGCTCCT	0
CAAATTGGATGCTCCACCTCTCCCTCAGTGC	0
CCTGCTGGGTGCCCTGCCTCCTCATTAGGCA	0
agggactttcctcccacccctctctgcgcct	0
aggcatatccccaccgccccccagtctgctt	0
CCATTTCTTCGCTCCACCTTCTTTTTCAGAA	0
TCTCGCCCTCTCTCCTCCTTCAGATGTTGTT	0
ttcactgccacctccgcctccagggttgaag	0
TAGGGCTGGTTTTCCTCCCCCATTTTGGCAG	0
CTCTCTCTTCCCCCCTCCCCAGTAGACCCCA	0
GCTCAGACAATCCCCGCCCAGGCCGGCCTGG	0
ttcccctggcacccctccccaacctcatccc	0
TCCCATCCTGCTTCCTCCCTCCTCACACACC	0
TCCCCACCTTCCCCCTCCCCAGCCATCTATC	0
AGTGTGTATTTCCCCACCCTTTTCATTTCCC	0
TCTGCCAAAATGCCCTCCCACCAGGCTCAGC	0
GCCACAGGTTGCTCTGCCCCCATCCCCATGG	0
CTCACCATTCCCCCCACCCTCCACTTCCTCT	0
GATTAGTGGCACCCCTCCCATTTCCTACAGT	0
ctgactatgaatcccaccctctgtgcccgtc	0
GCCTCGCCCTGCCCCACCTACCACCAATCTT	0
TCCTTTCCACACCCCTCCCTCTGAGGTGTGG	0
AGCACCCATCTTCCCACCCCAGCAGCTCCCT	0
TACAACCAGGGCCCCACCCCTCAGAACAGGT	0
TTCCCCTAACTCCCCTCCTTCTTAGCTCCCC	0
CCTTCTTAGCTCCCCACCCCCAGGCTGACAG	0
TGGTCTCTGTTGCCCTCCCCGCTCACCCTGA	0
TGACCTGCGCTCCCCTCCTATCTCCAGGCCA	0
TTGACTGACAGTCCCACCCCAGATCTTTTGC	0
CTTCTGCTCACCTCCACCTCCTTCTGGCTTT	0
TGCACAGCTTCTCCCTCCCCAGAAACTCCCG	0
GGTCACAGCTGCTCCACCCCCCAGGGAAGCC	0
TGCCTTAAACTCTCCACCTCCTGCTGAGCCT	0
CAGCTTGGTGTTCCCTCCCACACCCTCCCCT	0
GGATCTTCTACTCCCTCCCTTCCCCCATTCT	0
AAGTCCCTCTCTCCCTCCTTCAGAGACCGGA	0
tgcctccaaatttcctccccttgaccatcct	0
agctcccgatcttccacccccaaacttggtc	0
GGCAATTTGCCTTCCTCCCCGGGGACCCATC	0
tcagtcttgctctcctcctccaggccctggc	0
CAATGTGGAGACTCCTCCCACCAGTGTTTTT	0
GTAACTTGCGCCCCCTCCCTGCTTTGCTGGC	0
CAATGGACCACCCCCACCTTTGTGGAGCCCA	0
TCCATTGCTTCCCCCACCTCGAACCCTAATG	0
aaaacattggccccctccccttggagctcat	0
cttcctggaatcccctcccactcctcgttga	0
AGGATGAAGTGTCCCTCCTCCCAGTCAAGAC	0
GCTCTGAGCTGTTCCTCCCCTCACTCCTCCG	0
GCTCTTTCTAGCTCCTCCTCTTTGCTGTGTT	0
CGCCCCCACCCCCCCACCCATAGCTGCTGCC	0
ACTGCAATCCCCTCCACCCCCCAAGCCACAC	0
TAAAAGAGAAGGCCCTCCCTTATTGAGATGT	0
ctttcccccagcccctccccactctgggcaa	0
acctctcctggcccctcccagtaactgccct	0
TCCTCTAGAGGCCCCTCCCAGAAACCCAGGC	0
CCCTTTTTCCCTCCCGCCCCTGCGTCTGTTC	0
TAACTACTAAACTCCTCCTCTCCCTACACTG	0
GTAGGTAATCACCCCTCCTCTTCAGTGTTCA	0
TATTGTTTCCATCCCTCCCCTGTCTTTTTTT	0
ACCTGGAGTGCCCCCTCCCCCTGTTCACTCG	0
agaggtctccttccctcccctgacccccgtg	0
gtttagcagcatccctcccctctaccctcta	0
TCAGGTGACCACCCCTCCCCCAGCCCCCTTC	0
agagtcaattcccccacctcctcacagctca	0
gctctctctcaccccacccccatccactgct	0
ACTCCCCAGCTTCCCGCCCCTGGAAGGTGAC	0
CATAGTTCCTGCCCTTCCCCCAGTTGCCAGC	0
TGGCTGTTAGACCCCTCCCTGGAGAATTGCC	0
ATACCCAACTTCCCCTCCTCAGGGAATAATT	0
TTGGGAACCAGCTCCTCCCTCCCCTCCCACC	0
gcatgagaaagctcctccttcctaagtttat	0
CAGACAAGTCTTCCCTCCTCTCCTGGTcctt	0
tcaagggatcctcccgcctcagcctcccaag	0
TCCGCGCCCGGCCCCGCCTCTCTTGCCGCCA	0
tcccaaacctgctcctcctcctgcgatcacc	0
CCGCTCTCCTCTCCCTCCTCTTCCTCTCTGC	0
GGATGGGATACGCCCACCTCCCACAGGCTCC	0
CTTCCTAAGGACCCCTCCCATGTGAGTGAAT	0
TTGGAGGATAGCTCCTCCCTGATGCCCGCTG	0
GGCCTCACTGTCTCCACCCCCGCTTTCCCTT	0
TGGTTACCCAGCCCCTCCCTCAACCAGGATG	0
CCAATCACCCGCCCCGCCCCGACGCGCCGCC	0
ATGGCAGGACCCCCCACCTCTGGCTGGAGGA	0
CGAGGAGCAGACTCCTCCCCACGCCACTCCG	0
ccccctgcagcctcctcctcccatagcttta	0
ACCAGACAAAGCCCCTCCCTGCCAAGTTCCT	0
AGCAAGCGGGGccccacctcctcatttggat	0
CCACATTTTAGCCCCTCCTACTCAGGATAAG	0
TCCCTTTTGATCCCCTCCCCTGCTGCCCCCA	0
GGCCCGGCCCATCCCTCCCCAGTTTCACCAT	0
AGTCATGTGGTCCCCGCCCAGGATCATTGGG	0
AGACTTCCTACTCCCGCCCACTTCTCACCAC	0
TCCTGTCCCGGTCCCTCCTTCACTCCCCTCG	0
ACCCACCGCGTCCCCGCCTTCCTGTCCCGGT	0
CCTTTTCACGACTCCACCCCCAACCCCTGTG	0
tgaataagtcactccacctcctgagcctcag	0
aacacaccaagctcctcccatttcatggcca	0
AGTGGGGCAGCCCCCACCTCTTCATCTTTCT	0
taagatatagtctccaccctcaaagacctta	0
ggttcaccattctccacccacctcgccctat	0
TTGCTCACCTGCTCCTCCCCTCTGACTCAAG	0
CCACTGGAAGGTCCCACCCACCAGCCCCAGC	0
CTTCAGTCTTCCTCCACCTCCCCTCTCTTGG	0
TGGGTCTGGTGCTCCTCCCTGGGGCAGGAGG	0
CTCTTTCCTGCCCCCTCCTTTCTGCTGGCGC	0
TGTGGCCCTTTCCCCTCCCCCTGGGAACTGC	0
AGACCCACCCGGTCCTCCTCCTGTCCCCCCC	0
ACCCCCCATCCCCCCACCTCCCTGCCCCAGC	0
tctcctgccgtccccaccccagttcaGTTGC	0
aaggagaaagtccccacccatcagcacaggg	0
CATCCTTCCTGCCCCTCCCAGAGTCTGCTCC	0
ccccgctccccgcccgccctcgccccgggcc	0
ATGGTGGCAACCCCCACCCACCCTTCCTCAT	0
AGAATTTAACACCCCTCCTACACACTGTACT	0
atttcagatgccacctcccccaagaagttcc	0
GACTCTGCGACTCCCTCCTCTCGCCAGAAAA	0
TTACAGGCAGCTCCCTCCCCCGAGCTTCCTG	0
gtgtgggctggccccacctttactctcaagc	0
GGAATGCATGGTTCCACCTCCAGGGGGCCCA	0
CCACAACTCTTCCCCTCCCCCCGAGCCCTTC	0
ACTTCACGTCACCCCACCTCCACTTTTATCT	0
ctcactgcaacccccgcccacggattcaagt	0
GGCAGTACCCCCCCCACCCCACAGTAAGGCG	0
ATTACCAACCTCCCCACCTCTCTCACAGTGG	0
CAGCCTCCAACCCCCTCCCTGAGCTAATCCC	0
GCAAGCCCACTCCCCACCCTCCACCCGGGTT	0
CAAAACAGCCTCTCCTCCCTTTCCCCTTCAT	0
atttgccaccctcccaccccactgcagagca	0
TCCCCGCAACACCCCTCCTCTCTACCCCGGC	0
AGAGGCAGTCACTCCTCCCACCTACGCGGGG	0
CAGCCACCTTCTCCCTCCCCACCAAGGCACA	0
CCTCCCTGCTCCTCCACCTCCCAGCTGCCCC	0
AGATGCTCCTCTTCCTCCTCCCTGCTCCTCC	0
TTCTGCAGGAGCCCCACCTACAGCCAGGGAA	0
CTAAGTTGGGTGCCCTCCCCTCTCTGAGAGA	0
TTCTACCTTCTCCCCTCCCTATTGAAGACAG	0
GGGGCGCCAGGCCCCGCCTCCACCTTTCTCT	0
AAGATAATGGCTCCCTCCCCCGCTTCCCTCC	0
AGAATAGAGGTCTCCTCCCCTTTTCTCAGGC	0
GAACCTTAGCTCCCCGCCCAGGGTCTAGTTA	0
CTAAAATCATGGCCCTCCCCCTAGGGATTTA	0
ACTATTTAAGGGCCCGCCTCTCCTGGCTCAC	0
GGATGGCTGGCTCCCACCCCCTGCCCTGCTT	0
AGGAGAAATATCTCCACCCTCTTCCCAGCCA	0
CACCCTCCTTCCCCCACCCCAAAATGTTTCT	0
TCCCCCGCCACCTCCGCCCCCGCACCCTCCT	0
CGGGCCACCTGTCCCTCCCACGCCTGCGCTG	0
gtccactcatggcccgcccattatttaccac	0
ccagtcattacctcctcctccctgctctttc	0
GCTTCCCACTTGCCCTCCCCTGCCTGGGCAC	0
TCTCACCACCCTCCCTCCCATGGTCTCTGCA	0
CTGCTTATTATCACCTCCCCCTGCCTGTGCG	0
CCTTACTGAGGCCCCTCCCCAACCCTCTTGT	0
CTGCTTCGGCGTTCCTCCCCGGTTCTCTGCC	0
CTCAAATTGTGTCCCTCCTTTTCCCTCTGTC	0
caggcaactagttcctccccaggatggctgc	0
CTTATAAATCTCCCCTCCCCGGCAAGATCGT	0
TATCCTGCAAGCTCCTCCCACCACCCTGTAC	0
AACAAACACAACCCCGCCCCCCCATATTGGG	0
TCCTCCCTCTTCCCCGCCCCTACAACACGAC	0
GTGGTCAGTGTCTCCTCCCTCTTCCCCGCCC	0
CCGTCTGTGTGTTCCACCCACATACCAGTTT	0
tggcctccttgccccacccttgacccagccc	0
GCTTCCTGTGGGTCCTCCTCCCAGAAGCCCT	0
CAGGGGACAACTCCCTCCCTTTCTGCAACCT	0
AAGCTGGGCCTCTCCACCCACCTGCCATTTG	0
AAGTCCTAGTCTCCCTCCCTCCTCACCACAT	0
GAAGAGGTCTGCCCCACCTCTTTCCTAGGCT	0
CTCAGCCTCCTTCCCtcccatttaatcctca	0
TGTCCCTCTCTTTCCTCCCTCTATAACCACT	0
AACATCTGAAACCCCACCCCAAAAGAGGATT	0
TGCTATTCTCTCTCCTCCCCTCTGTCTTGTA	0
CACACACCCAGCCCCCCCCCCCCAACCCCAA	0
TGCTGCTGCACGTCCTCCCCCCTTCATTTCA	0
CCAATCCTACCTTCCACCCCCTTAGTTTTTC	0
AAACTTCTCTTCCCCTCCCCGGCAGGTGGGG	0
tcaagtgattctcccgcctcagccttctgag	0
CAGCAACTCTGTCCCTCCTTTGCTCCATGTC	0
tatttccagaatcccaccccttctcttcact	0
ttctacaatctccccaccccgcagggtgctg	0
ATTTGCTGATGTCCCTCCCTGTCCATTCGCC	0
GACAGCCCCAGTCCCTCCCTGTGGAGCCAGG	0
GGGCCAGGAAGTCCCGCCCTCTCAACCCCAG	0
AGCAGCCGCATCCCCTCCCCTGAAATTTGCA	0
tcagggttcttcccctccccCTAGAGCTCTT	0
ctctgagccagttcctccccaccatgaaaca	0
GGCAGTCCACACCCCTCCCCTCGGGCTGGCG	0
GGCCTGGACGAGCCCGCCCACACCTCCATCA	0
caggcatgagccaccgcccccagccAGAAGA	0
GGTTGTGCCTTCCCCACCCCTTGGAAAGCAT	0
CAGCCGAAACCCCCCTCCCAAACCCAACAGG	0
gtgggcacagcccccaccTCTCCTCAAGATG	0
CCCCTGGATGCCTCCTCCCCGGCCCCTTGAC	0
CCGCGGGTCTGCTCCTCCCCCGGGGTCAGAA	0
ccttttccagtctcctcccacttccctcaga	0
TGCCCCCACACCCCTGCCCCCACACACTCAT	0
TGCCGTGCAGCCCCCGCCTAGCTGTGGCTTG	0
GCTCTCGGAAGCCCCGCCCCTTCCCAGCCTC	0
GCTTCCGAGAGCACCGCCCTCCGCGTCCAGG	0
TGGTACTGCAGGCCCGCCttttattaatatt	0
AAAGCCAGAAGCTCCACCCCCATACCTGTGA	0
aacatcccactttccacccctgagccagaac	0
ggcccaaatgccccctccccccagtcactga	0
gaaggaacttgctcctccttccttttgggtt	0
TTCCTCCTTCGCCCCTCCTTCTTTCCATGAT	0
GGCACGCTCGGCTCCTCCTCAGGGCGTGGGA	0
ACCTGGAGTGCCCCCTCCCCCTGTTCACTCG	0
CATTTTCTCCCCTCCACCCTCCATCATCAAA	0
AAGTGATCAGGTCCCTCCCTAGTTACCAGGA	0
TCTCTTGCTTACCCCACCCCTGTCTCCTTGC	0
ATATGTGGTCGCCCCTCCCACACACACCGTT	0
CTGCTCCTCTGCCCCTCCTCCTCAGCCTCCT	0
aggttgctgggccccacccccagagtttctg	0
agtcatcccttccccaccccaccttacccca	0
ctggggctgctgccctccctctgctcataag	0
GCCCGGTCTTACTCCGCCCCACGTCTATTTT	0
CTTTGGAGTCCCCCCGCCCCCCAACCAGGAA	0
GGCGATGCAGACCCCGCCCCTTTCTCGGGTG	0
ACCCCACCCTGCCCTTCCCCCAAAAGAGGAC	0
ACCCCCTACCCCCCCACCCCTCTCCCCTCAC	0
CCCTCACCTGCCCCCACCCTCTGGCTGGCAT	0
tctgacaCCAcctccgcctcctgggtagctg	0
GTAGTTTCTCCCCCCGCCCagacggagtttc	0
GGGATGCTCAGCTCTGCCCCCAACCCAAGCT	0
AAGGTAAGGTTTCCCTCCCACTCCTGACCCC	0
cccatcctcacccccacccccaagcacaccc	0
GTCTCCCGGCTGCCCTCCCCAGCTGTCTGCA	0
tcaaacgttccccccgcctcagcctcccaag	0
GATATACTCAGCCCCACCCACAGGAGGTCAG	0
TGGGGCGTGGGCTCCTCCCCCTGTGCAGACC	0
tcagtaattagccccacccacttctagataa	0
tgtctcgtgccccccacctctcacagggtgt	0
GCTCCTGGTGCCTCCTCCCCTGTCCTCTGTC	0
GCGTCTGCCCTTTCCGCCCACACGTAAGTCT	0
TCTCTCCTGTTCCCCTCCTCAACCCAGCAGC	0
TCTTCCACAAGCCCCGCCCCCGGTAGGACTG	0
TAACCTTAGAGTCCCTCCCCCAATGCAGGCC	0
GCCCTCCATCCGCCCACCTCCATAAAACAGT	0
CTTTCTACCCTCCCCGCCCTCCATCCGCCCA	0
TGACCCTTGACCCCCACCTCTAACATGACGA	0
GGAACAACACCCTCCACCCCCAGGTGAGCAT	0
CTCCTCTTGTGCCCCTCCCATTCACCAGTTT	0
AAGTAGTGTGTCCCCTCCCTGAGGGCCAGAG	0
TGATATCACTCCTCCGCCTTCTGTGGCCTGG	0
TGTTAGTTTAGCCCCACCCTGTATTTCAACA	0
CCTGGGGAAGTCCCCGCCCTCGGCAGGGACA	0
CGACCCTCTCGGCCCGCCCTTGCGGTAGGTT	0
ACTGGGGTGCTGCCCGCCTCTGACCGCCGCC	0
TCCGAGGCGGCTTCCTCCTCCCTGCCCAGCA	0
CCGCCCCCACCTTCCTCCTCCCTGGTTTACG	0
GACTCTCTTAACTCCGCCCCAATCTCCATCC	0
cagtctcaaCCCCCCACCCCCGCAACACACA	0
CCACTCCCAGCCTCCACCCCCTCCAAAAAAC	0
CCCGCCTCTAGCACCGCCCACGGCCCCGCCC	0
GGCATAGTCGGGCCCGCCTCTAGCACCGCCC	0
TACCCTCATGCTCCCTCCTCCtggtgatgtg	0
GTGTGGCACCACCCCACCCCCATCTGTCAGT	0
CCCCCGCCACTCCCCTCCCCACGGCGATCCC	0
TGGACCTAATCCACCTCCCCCCGCCACTCCC	0
GTGTGTAGGAGCTCCACCCCACTGACCCTCC	0
TGCCCACAGTCCTCCACCCCCAGCCACCCCA	0
GGCCCTCACTGCCCCACCCATGTCCCTAACC	0
caacctctgagttcctcctcccaaaactaga	0
CTCCCCAGCTGCCCCGCCCCAGCTGTGACGA	0
TGTCCCCACTCCCCCTCCCCAGCTGCCCCGC	0
CAAGGCATAATCTCCTCCCACATAAAAGCCT	0
tcaaatgatcttcccgcctcagcctcccaag	0
TACCTCCACACTCCCACCCCAGTCCCCTGAG	0
GAACCAGCCACTCCCACCCCCAGTCTGCTGT	0
GCACTTGCCTCCTCCACCTCCCCTGAGCTGA	0
ctccccatcctttcctccccctagtccctgg	0
CAGAGAAGGCCCCCTGCCCCCGCAGTCTAAA	0
agactctactcctccacctcttgtggagggc	0
TTTCATCCTGTTTCCTCCCCCCTCACTTTTT	0
tctgtgtcagaccccaccttcctctctagct	0
ttgccactctgcccctcccatcatagcaaac	0
TTAAGATctgcttcctcccccgaacctttaa	0
CCCATTCTCACTCCCACCCCAGCCTCAAGGC	0
CCACTGTGAGGCCCCTCCCACTTCCTGCAGT	0
ctctccaccggccccgccctcactggcttgg	0
cccccaagatgccccgcccctgctcctcgtg	0
ctgaaacacgcccccgccccccaagatgccc	0
gctcaggctgttccctcctcctggatgttct	0
CCGGCTGTTGGCCCCGCCCCACTTCGAAGCT	0
CCACTTCGAAGCTCCGCCCAGGCCAAGAAGC	0
TCATGCTGCACCACCTCCCCCTGGTGGCAGG	0
TGGGGCTGTGGCCCCACCCTGCTACCAGGAG	0
AAGATGAATGGTCCCACCTCTTCTTGCAGCT	0
TGGCAACGTTTTCCCTCCCCTTTAGAATGTT	0
TTTCGACTGGTCTCCTCCCTTTTAACATTTG	0
CACCCACCCCTCTCCACCTCCGAGAAGCCAG	0
TTCTTCCCTTTCCCCTCCCCCGCTGGCCAGT	0
GCCTGACCAGTCCCCACCCCACACTGCCACA	0
CCCGCACCGTGCCCCACCCCATCCGGCACCA	0
GCGGACAGAAGCCCCGCCTCTCACCGCTGCT	0
ATCCTCCATCGCCCCGCCCAGCCCACCTCTA	0
caatttccaaccccctcctctcctcagaggt	0
ggacttccagctcccgcctccaacctctgag	0
CAGGGGGACTTCCCCACCCCAGCATGGCCTT	0
CCCCAACACATCCCCTCCCCATGCCATCACC	0
CCCCATCACGTCCCCTCCCCATGGCATCACT	0
cccgactctcacccctcccctgcccctcacc	0
CCCTCTGCCGCCCCCACCCTGAGCTCCAAGT	0
CCGTGGGTTTGCCCCGCCCCCTTGGCTGGTG	0
CGCACCCACCTCCCCACCCCTCCAACCCTAC	0
AGGGGAAGCTTCCCCTCCTTTtttgaaagca	0
ATACTGGAAGTCCCCACCTCCTCCAGACCTG	0
CCCTTGATTCCCTCCACCCCCTTTGAACTCT	0
CTTATGAGCTGCCCCTCCTCAGCCCGGCAAA	0
CAATGTGAACTCCCCTCCCCCTGCCCAACCT	0
ACACACTCTTGCCCCTCCCCTGGCCTTGCTT	0
ATAAATTCACTCCCCTCCCCAAAACCTCAGC	0
ATCTGCAAAGCGCCCTCCCTCCATTTGTCTA	0
TCGGGGTCGCCGCCCTCCTCCGCCCGGAAGC	0
TGCGAGGCACCCCCCGCCCCCCGCATCTGCT	0
GCCATGCTGTACCCCACCCTCCTCTTATCTG	0
CTATCCCCATACCCCACCCCAAATCATACCA	0
CACAGGAGCTCTTCCTCCCCTGTCTCCTCTC	0
CTTTCCCCTTCTCCCTCCCCTACCACTGCTG	0
AGTACTAGAGCTTCCACCCCTGACCCTGCAC	0
TGGAGCAGTCAGCCCTCCTCCCAAGATTCTT	0
ctgcgatacttgccctccccacgtggtgtct	0
AACTACCCCAGCCCCTCCTACAGGTGGTTCA	0
TCCTCTGTTCCCCCCACCCTGCCCACTCTCC	0
AGCACTTCCAATCCCTCCTCTGGGTTCACTA	0
TAAGACTTTACTTCCTCCTCcagagagtatc	0
AAGCTCTGAGGCCCCTCCCTCAGGAGGGAGT	0
CCACACCTGGCCTCCTCCCCAGGCTGACCCA	0
ctcaccattttcccctccccaaggccctgga	0
CTCCGGGCACGTCCCTCCCCGACGCGTCGCC	0
TGGTAGTTGCACTCCACCTCCATGTTCTCCA	0
CGCACCACACTCCCCACCTcagcagacagtg	0
GTCTCCCTAAGGTCCTCCTCCTAGTACACAG	0
TGGTTGTAATGCCCCACCCCCAACCATGGGG	0
CCAGGACCCTTGCCCACCTCCTACGAGGGCA	0
cagagtacatctcccacctcccttgtagctg	0
ctcaaaatcaacccctcctcacctctctgtg	0
tgaatctgttgctcctccttcctATCTCATC	0
catgaggtgctttcctcccccacagtgaatc	0
cctgcttccactcccgcccccacatggcagc	0
ggTGTCAGTAACTCCACCTCCCATACCCTTA	0
ACTGGAGTGCCCCCCACCCCAGGCCGCGAAC	0
GGCCCCGCCGCTTCCGCCTCTGCGGACTCCG	0
tccagtattcttcccacCCCTCTCCTGAATA	0
aaaactgccatttcctcctccacacaggtaa	0
gtagcacctctcccctcccttgtaagaacca	0
GGGGGCTCTGGGCCCTCCCACTGGAAGGTGG	0
gagtcccctggcccctccctccaatcagatt	0
CGCTTGCCTCTCTCCTCCCTTAGCAACAGGG	0
TAACAcagtaggccctcccccattccatggg	0
aatccaccgctccccaccctcaaagcgcatt	0
TAGGCCACAAGCACCGCCCTCAGGCCTCTAC	0
ctcattgcaacctccgcctcccgggttcaag	0
ctcaagtcacgccccgcctcacctgcttcac	0
CCACTCCTTGgccccgcccctctggcccatg	0
TTTCATATTTTCTCCTCCCCAGGATCAGGAA	0
TAAGTGCTTCTCCCCTCCCTAGCTTTCAAAG	0
CAGCCATTAATCCCCTCCCCCATCCTCTTCG	0
AAGTGCATTAGCTCCTCCTTCAGTGGCCTTG	0
CACACCTGCTATCCCTCCCCTTATCAAGAGA	0
cagaatgagggttcctcccctttttagacta	0
TTTGCTGTAATTCCCTCCTCTGAAGCTGGCT	0
TCTAGCTTCCTGCCCTCCCCAGCCTGACCCT	0
CTGATGTCACCCCCCACCTCCCAATCCCTCC	0
AAGTCTCCCCATCCCACCCTCCAGCAGATGA	0
tggtcacatggccccacccaactgcaagtgg	0
acacggtgaaaccccacctctactaaaatag	0
CTCCTCTAATTCCCCTCCCCCTCAGAGAGAA	0
CTAGATATTTTGCCCTCCCCTTTCAAACTAT	0
gcctgcctcagcccctcctctgaaattgcgc	0
GAGGAGAATGTGCCCACCTCCAGGAAGGCCT	0
GTGGGCACATTCTCCTCCTCTGACCCTGAGT	0
AGATGACTCAGCTCCACCCCGGCTGGCCAAG	0
CACTGCTCTGTTCCCACCTCTTACCCCAGGA	0
ACCTCACCCAGCCCCACCCTCACCTGGACAT	0
ACGTCCGCCCTTCCCTCCTCTCTCTCCTGCT	0
TTCCTGGCATTCTCCACCTCCAGTAGGGGGC	0
CACAGTTTGctccctgcccccacaccctttg	0
CATCTCAGAATCCCCTCCCCAACAACCCCAA	0
CCTCCAGCAACTCCCGCCCCCCCGCGTGCCT	0
GCCCCTGAGCGCCCCGCCCCGTGGCACCTGC	0
TGAGAAGTTGGCCCCGCCTAGAGCCTGCTGT	0
GAGGACACCAGCCCCTCCCAGCCTCCCGGTT	0
TCACATGCCTGTTCCACCCACCTGGTTGTAA	0
CCCTCTTCCTTCCCCTCCCCACAAGCCCAGT	0
TAGGGACTGGCCCCCACCCCACAAATTGGGC	0
GGCTGGGTTAGTCCCGCCCTTGATCCCTGCC	0
AGCAGTGGGATCTCCTCCCCCAGAGAACCTC	0
AGGCTTGCTCCGCCCGCCCATCCCGCTCTAG	0
CTGTGCCGAGGCCCCGCCCAGGCTGGCAGGC	0
GCCCCTTGACCCCCCTCCTTCCTCTGCTGCC	0
TCCCACCATCCTCCCGCCTCTTCACCACAGT	0
TACAGTCCCACCCCCACCCATTAAGATCTGG	0
AGGTCTCCTGCTCCCTCCCTTCCCGCCCAGT	0
cgtgcctgcagttcctccctcctaaggcagg	0
CACCTCCCCACTCCCGCcccgactgcccgtg	0
TCCCATCTGCCCCCCTCCTCACTCACGCCCA	0
CTCTCCCTTACTCCCACCCCCCCAGCCCCGC	0
TCTGAAAATTTCCCCTCCCAGATAAGGCAGA	0
GCCCTCCCGCGCCCCTCCCCAACTTTCCACG	0
TGTCGGCGCGGGCCCGCCCCCTCCCGGAGCC	0
TCAATTTCGCCCCCCTCCCCCTTGTGAGAAC	0
GCCCATGGTCCTCCCACCTCTTCTCCCTCCC	0
CTCCCCCTTCGTCCCACCTCCTGGGGATAAG	0
CCCTCCATGAGCTCCACCTTCATTGTGCATA	0
CGCCGCGCTGGCCCCTCCCCGTGAGGTCACG	0
agattgctgccctccaccccaagagtttcta	0
CCCCGAGGAGCCTCCTCCCCCCCCACCCGCC	0
AAGAACGCCCGCTCCTCCCAGGTCTCTATGG	0
CCTTTCCTGCTCTCCACCTCCTCTGCCCCCT	0
CTCTGCCCCCTCTCCTCCCTTGTCCACCTTC	0
ATTCGGTCGCACCCCTCCCTGCCCAAGGAGG	0
CATCAGACAGGCCCCTCCCTTATAAACCCTC	0
CCCTCCTCAGTTCCCTCCCCCTCTCCGGCTC	0
CTCTCTCTCTTCCCCACCCCACCCGACCTGC	0
ATCAGATCACCCCCCTCCCTAACACACTGGG	0
CATCGGCTCATCCCCTCCCTCCACACACACT	0
ATCAGCTCACCCCCCTCCCTCACACAACACA	0
CTGGCCACCAGCTCCGCCTCCCCAGTGTCTC	0
gaaactCTTCTCTCCACCCACACCCTGCCCT	0
aattctcctgcctccacctcctaagtagctg	0
agctgccatcaccccaccccacacatcccct	0
CTATCCTCAGTGCCCACCCCCCTCTTTCCTA	0
GACACCACCTGCCCCACCTACAGGGAGTTCT	0
TGGCTGGAGCTGCCCGCCCACTCTCCCTCCT	0
GGCAGGAGGAGCCCCGCCCCTTTCTGGTCCA	0
TCCTTTCTTCACCCCACCCCTGCCCACTAGA	0
CTGTGTCCTCACCCCTCCTCCACTTTCCCAC	0
cccctgtgtaccccctccccttgagtgtgtg	0
ACAACAGAGTCTTCCGCCCTCTACTCCTTCC	0
GTCATCAGGCACCCCACCCTCTCCCTGAAGG	0
TACCATTCATCCCCCACCCCTATCTCATTAG	0
TGTTCCAGCTCGCCCTCCCCCTTGCTCACCA	0
GCATCCAGGGCGCCCGCCCCACCTGCGAGGC	0
CGAGGTGTGTGCTCCACCTACTGGCCAGGCC	0
accccatataacccctcccctttgagtgtgg	0
TTCTCCCTCGGCCCCTCCCACGGCCTCAGTT	0
GTGCTGCCATCCCCCTCCCAACGCTGGCCTG	0
ggaagaggaagtcccgcctccggacagcttc	0
GACGGCCTTGGGCCCACCCCGCTCGTTGCCT	0
ACGAGATGCTGCTCCTCCCAGGGTTCTGCCA	0
tgttcaaattgcccctcctaggatgttccct	0
atgttccctgaccccaccctCCCGAGCCCCA	0
atttgcaatgccccctcccccattctgcctg	0
ggctcacttggccctgccccctggcactgat	0
attcttggtggctccacccccttctcctagt	0
GCAATGATGGGCCCCTCCCTGTGTACTGCCT	0
CACAGCAGCTTTCCCACCCCCGAGTGTGCCC	0
TCCCCCATCGTGCCCACCCCTGATTCCTCAT	0
ATGGGGCCAGGCCCCTCCCAGATGTGCCACC	0
TGGGCTTCCACTTCCGCCTCCAAAGGAGGTA	0
AGCTTAACATGCCCCTCCCAGATGCTGAAAG	0
ACAGATGGGCTCCCCACCCTCTGTAAACTTT	0
GGCGAGCCCCGCACCGCCTCCTGGCAGGCGG	0
CAGGCCCCGTCGCCCTCCCCGTGCACTCACC	0
GTCTGTCTGACCCCCACCCCACTGCTCTTGC	0
CAACTCACCCTTCCCACCTCCCTTACTCTGT	0
TATTAGAAATTCCCCGCCCCACACAGAGTGG	0
GCACTAGCCCTCTCCGCCCCGTTTGACCCTG	0
TCTGCTCTCTCCCCTGCCCCCACTCTTGAGT	0
CTCTCCCCGGCTTCCTCCCTCTCCCTGCCAC	0
CTTGAAACTCTTCCCTCCTCTAATTCTAAGA	0
TACCTTTTTTGCCCCTCCCCCAACGTCCTCC	0
CACACACCTCTCCCCTCCTCACCTGTCAGCT	0
TTGCGGACTCGCCCCACCCACCACTCTCAGA	0
CACTGGACAGCTCCCTCCCCGGCCCCACAAA	0
CTCCCTTATCGTTCCTCCTCCTtaccctcac	0
tgactatgttgcccctcccctgagccactgc	0
gatgtttccctgtcctcccccttgtggtgtg	0
ttgtccgccacttcctccctcagctcacccc	0
AGGGCCTCTGTCCCCTCCCTCTAGGGCCTTG	0
AGGGCCTCTGTCCCCTCCCTCTAGGGCCTCT	0
AGGGCCTCTGTCCCCTCCCTCCAGGGCCTCT	0
AGGGCCTCTGTCCCCTCCCTCATAGGGCCTC	0
AGAGTCTCTATCCCCTCCCTCGTAGGGCCTC	0
AGGGCCTCTGTCCCCTCCTTCGTAGAGTCTC	0
TCCACCCCATGCCCCACCTCTGCCACTGACT	0
GAAACGGCCTGGCCCTCCCTCTCCTGCCTGG	0
aggaaagggaGTTCCTCCCACTGGGGGTCCT	0
AGGAACtccctttcctccctcttcccctccc	0
tcctccctcttcccctcccctccgctcccct	0
tcccctccgctcccctccccttcccttccct	0
CTCTGCAGCTGCTCCACCCCCTGGGACTCAC	0
CATCCATCCCACTCCACCTCCAATCTTAAAA	0
TCGGGAAGCTGCCCCACCTCTCTGCCACCTT	0
AGAGGGTTTAACCCCTCCTCACTGGACTGTC	0
CTGTGGTTCGCTCCCGCCTCTCTTATGACTG	0
atggtgaaaccccccaccccctgccactcca	0
ctcactgcagcctccgcctcctgggttcagg	0
tgacacacctgctccaccttcactttctgcc	0
ACCACCCCTGACTCCTCCCACAAGCCTTGGT	0
GAGCTTGAGCCCCCCGCCCCCCGTGGCATTT	0
CGCTCCCGCGCCCCTGCCCCCGACAACTGTT	0
ctcactgcaacctccgcctcctgagttcaaa	0
CACAACTTCCTCTCCACCTCCACTGACCTCT	0
ctggggatcggttcctcctctgactcttccg	0
CCATGACAATGCCCCACCCTGACAGAACCTG	0
ccaccaAGTAACTCCTCCTCCTGAAAGCTTA	0
ACAAATTTTTGTCCCTCCCTGCTTCAACAAT	0
AGAATGACCAACTCCTCCTCCACATCCACCT	0
TCCTTTCCTAGCCCCTCCCATCTTCAGGGAC	0
ACTCAGCAGCAGCCCACCCCCTCAACGACCT	0
CTGTCCCCCATGCCCACCCCCAGCCCCCCAG	0
ATTACCTTCGCCTCCGCCCCCGGGGGGAGCC	0
CGCTGACTACTCTCCTCCCTCAAGGCACAGG	0
acacacgagtctccctcctctgcttcatttc	0
TAGTCATCTCTCCCCACCTCGTGGAAATCAC	0
ACCGCCCCCCCCACCGCCCCCCACCCAACCC	0
CTCCCCTCTAGCCCCGCCTACACAGGAACAG	0
TGCGCGCAGCGCTCCGCCCAGCTCCGTTCTG	0
GCAATTGAAGGCTCCTCCCTATCTTGAAGCT	0
GCTTTGGAACGCTCCACCCCATGGGCTGAAC	0
CTGCTGGGCCTCCCCACCTCAGCAGGCCCCT	0
AGCACCCACCCCCCCACCCAGGAAACTGCCT	0
GCGGGGCGCGCGCCCGCCTCCGCGTCCCCTT	0
GCAGATCTCAGCTCCTCCCAAGAGCCCCAGG	0
ATTCCAGTTGTTCCCACCCACCCCTGCCCCA	0
gcatgtccacactccaccccccatcatggcc	0
AACAAACTTAGCTCCACCTCCTAGGCCCCGG	0
TCACCCTACTTCCCCACCTACCCCATTCTCT	0
cctaaatccagctcctcctcttcctgacttc	0
ACATGCCTGCTGCCCACCCCCACCACCCTGT	0
ATGGAGCCCACGCCCACCTCCTGAAGGGCCA	0
ACTCCACTTTCTCCCACCCCAGTGCCGAGGG	0
ttccctctgtggtcctcctccccattacccc	0
TTTAGAATCCTCCCTGCCCCCTACTCCTTGG	0
CACCCTTTCACCTCCACCCCACTACCCCCAG	0
cactggctttcccccacccaccaagttatcg	0
CCAGGGCTTTCCCCCTCCTTCGTTTTCTTTT	0
CATCCTGAACCCCCCTCCCCAAGTAGGAAAG	0
CTCTACTCAGCCCCCACCTCACTCTTCCTGT	0
ACATTTATGACTCCCTCCTTCAGGCTTTCCT	0
gccagtcatttcccctccctgcctgtcagat	0
taaatagacacctccaccccgatgatcaagg	0
GTGCCCAACCTCCCCTCCTCTGATGTCACTC	0
TACTGCCTGGGCTCCACCCTCCACCAGCTTC	0
GTTCTACCTCATCCCACCCTCATAACTGGTA	0
GGCCCTTCCTTCTCCTCCTCTCTTGAGAGAG	0
GCTCAGTGAGGGCCCTCCCATGGGTCAGCTT	0
GATGTCTGGGCCTCcacctctcattaatgag	0
CAGTCAGGTGGCTCCTCCCAGCCTTGCCTGG	0
GTTTTCTGACTCCCCTCCCTTCTTGGTTTCA	0
CGTCACATTGGCCCCTCCCTGTTTGAATTCC	0
cacccttcctgcccctcccacatccggagat	0
caatcagaatgtcccacccttcctgcccctc	0
GCACATGACTCCTCCGCCCTCTGCCCTGGGG	0
tcctgccttgtccccgcctatcctcgccatc	0
gggatctgtgtcccctccccttgagtctggg	0
ggggacacagatcccacccctcattaggagg	0
gatcaaacgccccccgccccgctgcagatgt	0
atcccacttccccccacccctacttcctcct	0
CAGGGACAGGCTTCCTCCCTCCCTGGGGCCT	0
CTGCTCGTGCCTCCCTCCCTCTACCTGTCTA	0
GTGTGTCTCAGTTCCTCCTCCTTAATATATG	0
AGTATGGTCTGTCCCTCCCACAGTAAACATC	0
CCGGATCCTGGTCCCTCCTCCCGGAGCGCCC	0
GATGTCCGCACCCCCACCCTCACCCCATGGC	0
GGGTGCACCCTTCCCACCTCCTCAGGCATGC	0
agacatctcttgccctcccctctccctcttc	0
GTTACTGTCCTCTCCGCCCCTATCATGAGCT	0
AGCTTTTGCACCTCCGCCCCGCCACAGCCTC	0
AGTCCCTCCAAccccgccccgggcccgccag	0
taactctgtagtcccgcctatattgcatggc	0
CTTAACACGGCCCCCTCCCAGCTGTTGCACT	0
GCCAAGGTCCTTCCCACCCCTACTCCTCTTA	0
TCTGACTCTGGCCCCTCCCAGACGTGGGAGA	0
ACCCCCACAGTCTCCACCTCCTCTGCCTCTT	0
TCAGGGTGGAGCCCCACCCAAGAGATACCAT	0
tagtcttcagtttcctcccctgtaaaattag	0
AGCTGAGCCCTCTCCTCCTTCCTCTTCCTTT	0
GGGTGACTTGTCCCCACCCCCATCCTTTAGG	0
atcacccacacgcccgcctctttctcatttc	0
AGCTTTATGGGCCCCACCCTCCGCTGGCCAG	0
CCCTCTGTGGCTCCCTCCTCGTGGCAGGGTC	0
CTGCCTTCTCAgcccgccccactcttccagg	0
TCCTAGAAATTCCCCACCCTGAAAGCCCTGA	0
AGCACCTGCTCCCCCTCCTCTCCCCCTACCT	0
AGTAGCGTGGTCCCTGCCCCCAGCTGCTCCT	0
CTGGGTTCTTTTCCCTCCTCCACACCCTTCC	0
AGCTGCCTTGGCCCCACCCCTGGGAgatgta	0
CCTTCCCCAGACCCCACCCCAAAACAGGCTC	0
CAAACCTGGTGCCCCGCCTCCAGAAGGTGAG	0
GAGCCTACGTTTCCCTCCCATCAAGATCAGC	0
CCCAATTCACATCCCTCCTCTTACAGGGCCC	0
ACCCCAGAGCGCTCCGCCCCCCATGCCTGCT	0
GCCTTCACTGTCCCCACCCCAGAGCGCTCCG	0
gcctgggacttccccacctccccagtctgct	0
GGCTCGGTCGGCCCCGCCCCCAGCTCCCCGG	0
GGGCTGGATCCTCCCGCCCCTAAGCAGGTGC	0
TGGCCTCAAGGTTCCACCCACTGGAGGCCCA	0
AGAAGCTGAGGTCCCACCCCAGATCTTGTCT	0
CTTCTCTCCAGCCCCACCCCCTGATGTTTAC	0
TTGCAGCTGGGCCCCACCCCAGGCAAGGCAG	0
ACTGGCCTCCCTCCCGCCCCCTTCAGGACAT	0
CTATCCCCAAGCCCCACCCCTGCATTTTTGT	0
CCTAGCCCTCGCCCCACCCCCCATAGATGGG	0
TGGGCTTAGGCCCCCTCCCCATCAGTGTGGC	0
CAGCCCCTCCAGCCCGCCTCCTTCGTTTCCT	0
TCCTCAACCCTCCCCACCCTCAGGTTGGTTG	0
cctgccccttacCCCTCCCCCACGTGCCCCT	0
CATCTCCCTGGTCCCTCCTTCCACTCTGTAG	0
taatcacatggccccacccaaccacaagggg	0
TCGAGGAACCCCCCCTCCCAACAGCTGCCGT	0
CCATTCACTCTCCCCACCCCCATGACTCAGC	0
AAAGTGTGGGGCCCCACCTCTTTGAGATCCA	0
TCTGGACTTTGTCCCACCCTCAGGAGGTAGG	0
TGGCTGCAGGGCCCCACCCTCCCACCTGGCC	0
GCCTCGTCCGGTcccgcccccgctccggccc	0
ccccgctccggccccgcccccggcACTCACG	0
CAAACTGCATCCCCCACCCCTACACCAAATC	0
AGGGTAGATCTGCCCTCCCTCCATGTCCCTC	0
GCTGCTGAGGTCTCCACCCCAGCTGCCCTTT	0
GAACTTCTCTGCCCCACCCCTTTGAAATACC	0
TCTGCGACCTCCTCCACCCCATGTTCTTAAT	0
GGGTTGGTCTCCTCCACCCTCTGCACTGCTT	0
ATATGAAAGCTCCCCTCCCCACATGGTCTCA	0
CTCTCTGTCCTCCCCTCCCACCTGCCCCTCA	0
GCCTCTAAATCTCCCACCTCCTGTCTCTTAG	0
TTCGGCTCAggccccgcccccggccccgccc	0
TCAGCACCATGTCCCTCCCCCCCATGCCCTT	0
TTCTGGGTGCCCCCCACCCCCAGTCGTTAGG	0
GACTGTATGCTCTCCTCCCCCTCGCCCCCCA	0
TTCCTCCCTACTTCCGCCCACTCGTGGTGAC	0
GGTCCCTCAAGCTCCTCCCCTCACACCCTGG	0
TCTCACTTCAGCCCCGCCTTGGGCACAGCCA	0
TTGGGCACAGCCACCGCCCCCCACCGGGGGG	0
GTCACCCGCCCCCCCTCCCCCCGGTGGGGGG	0
CCAGGCTGAGGCCCCGCCCTGCCCGGAGGCT	0
AGTTAGACAGTCCCCTCCCCAATCCCCCATT	0
GAAGCTCTTAGCCCCGCCCCCCATTGTCTTT	0
cgccacctagcttcctcctccctgctctgtg	0
GTCCAACTCTCCCCCTCCCCCGCCACAGGCT	0
TTTGCAGTAGGTCCCTCCCTGTGACTAGCTC	0
GCTGCTGCCAGCTCCACCCCCAGGCTCAGGC	0
AACAGATACTGTCCCTCCCAGGGCAGGACTC	0
TGCTGCTCTTCCCCCACCTCCTGGCAGCCCT	0
tctttgtgctttcccacCCCCACCAGACTCA	0
GAGGCGCCCTGCCCCGCCCCGCACTTTCCTC	0
GAGCCTGCTTCCCCCTCCCCCAGGGGGGAAA	0
CTCCACCCTGATCCCTCCCCCTGGGGAGCAG	0
GTGGCAGCGTCCTCCTCCCCTGCAGTTCTTG	0
AGCCAACCCCCCCCCTCCCTGACCCCAACTA	0
Aaccttcctggccccaccctcatcatcacgc	0
tcctccccttttccctccccttcctcctgca	0
ccaatggaattcccctccctcttctttatcc	0
tagcaatcctcttcctcccccagtggcagac	0
TTCTCCCTGTACTCCGCCCCAAACTGTTAGA	0
GCTGCCACAGGCCCCTCCCTGTAAGTTAAGT	0
CGCCTCCGCGCTCCCGCCTCCTCCTGGCAAC	0
ccctcttctctctcctccctccttttctctc	0
ttctctcccttctcctcccctctcttcatcc	0
ctgcctctgcttccctcctctcctgtccttt	0
tcctttcccatcccctccctcctcAGCCCAC	0
GACGTGAACCTCTCCTCCCCGCACCTTGGGC	0
ctctcagttccctccgccctcctcGGGCTCC	0
CAAAGCCACTACCCCACCCCCAGGTAAGGGC	0
CTAATTATCTGTCCCGCCTCTGCCCACAACG	0
agaagagccagccccaccccttcacttcaca	0
CATCTTGGAAGCTCCTCCCTTCTAAAGCAGT	0
GGCTCCCCACTCCCCGCCCCCCGCCATTACG	0
TACACTCCTCATCCCGCCCTCCGCGTCTCCT	0
GTTGTTTCACTTCCCTCCCCCCAACtttttt	0
CTCTGCAATGCCCCCACCCCCCACTTGGGGA	0
TGTTGACATCACTCCTCCCCTGACCAAATGT	0
TGGCGGGGTCATCCCTCCCCACCGCTTTCAA	0
GGGGTAAAAACTCCCTCCCCTCAAGCAGTTT	0
GTCCTTGCCTGCCCCTCCCATGGGGCACACC	0
CGCTGCAGCTCCCCCACCCCTAGAACCCCAC	0
CCTTCTCTGCGGCCCTCCCCAGACCGACCCC	0
CAAATCCTACTTCCCACCTCCATCCCAGAAC	0
gcagccaaaagtccctcctctaaaccacttt	0
CACCTGATCCACCCCACCCCAGCCCAGCCTT	0
GTGAAATCACACTCCACCCCCTCTATTCAGC	0
GAATGCAGTGAGCCCTCCCCCCACCCGCCAG	0
CAATTCTCGAATCCCACCTCCTGTCTTTGAC	0
GTTCCCTTTACTCCCTCCTCCGAGTCTGACC	0
AACCCCAGATGTCCCTCCTTCACCCTTGGGT	0
CACTCTCCCTGTCCCACCCCCATCTCAGGGC	0
CCCTTTACTCCTTCCTCCCTCAACCTGTCCA	0
GACACAAGCGTTCCCTCCTCTGTGCCCCGCC	0
TGACCCAGAACGCCCTCCTCTACCCACAGCC	0
TAGGAAAGACTTCCCACCCACATCAAACTTG	0
GCTCCCTCACACCCCTCCTCTCTCTTTGCTG	0
GTGGGAGCACAGCCCGCCCCCATCCTCTTTG	0
ACTGACCTCTTTTCCTCCCTCTGTGCTGGCC	0
ACCCAGACATCTCCCTCCCCTTCCCTAGGCA	0
ACCCCCCATCCTCCCGCCCCGGGTCTGACGG	0
CCTTCCCTAGTCCCCACCTCTGCCCTGGTGT	0
CACGCCTTTCCTCCCACCTCCCTTCAGAGTA	0
CCTGGGCGCCTCTCCACCCTCCAGTCCTCCT	0
GGCCCTTGTGGTTCCTCCCCCAGAGCTATTC	0
CACCCATCTGCGCCCTCCCCCAGCTGGGCAC	0
TGTTCTGTTCACCCCTCCCCTAACACTCATC	0
GCTCGCGGAGGCCCCTCCCATCTGCCCCGCC	0
CACCCGCGGTTCCCCTCCCTGCTGGAAGGAT	0
TGAACCCCTTCCTCCACCCCAGAATGAACTG	0
GGCCTCTGCGACCCCGCCCCGCCAGCCTCTC	0
CCGCCGCTGGGCTCCACCCTCCCGGGCTCTG	0
AAGCACCTCTCTCCCTCCCCAGGGACCCTCG	0
CTCAAGCCCTGCCCCACCCCTGCTGCATGGA	0
CTGCAACCGCTGCCCTCCTCTGAAATTCTCT	0
TCTAGACATCACCCCTCCCCAGGACTGCAGT	0
GCGCCCCCGCGCCCCTCCCTTCGCGCTCCTA	0
CCCCTCTATCTCTCCACCCTCAAAGGAATTC	0
CGGCTCCAGCCGCCCTCCCTCCGCAGTgggg	0
GCAGTggggcgccccgcccccgcgccgcTCA	0
TCCCTTCCAGTCCCCTCCCCAGCCCATGTCA	0
TCCTCCTAGGACCCCGCCCCCGCATGCGCTC	0
GTATCTACAAGCCCTGCCCCCACCACCCCTC	0
GGGTGACCCTGCCCCTCCTCCACTGTGCAGG	0
GACCGCCCCCCCTCCACCCTCTCCAAATCTC	0
CGCCCTCTCCTTCCCGCCCCAGCCCCGGTTT	0
AGTTTTGCCAGCTCCTCCCCCTCATTCCGGG	0
TGCTGACCGTCTCCCTCCTCTTATCTGCCTG	0
GACATCAGAGCCTCCTCCCTTCTAGATCACA	0
cttgggattccTTCCTCCCCCAGAACTCTAC	0
TCTCTCTCCTGTTCCTCCCCGTCAGTCACAG	0
acctttccatctccctcctcTTCCTCATTAT	0
AGAAGAGCTGCTCCCTCCCCCGCTCAGCTGG	0
TCCCCACGCCCGCCCGCCTCTCACCCCAGGC	0
CAGACGTGTCTGCCCTCCCCTGTGGGAGTGG	0
ACTGGTCCACACCCCTCCCCTGCCGAGGACC	0
GGACCAGTAGCCCCCTCCTCTCTGTCCTCCT	0
TGGTTCGTGCTCCCCGCCCACCAAGAGCTTG	0
TCCTCCCTCACCTCCACCCTCAGGGGGTCTC	0
CCCATTACATTCTCCTCCCATGGACCTGCCC	0
aaattgctgggtcccacccccagagtttctg	0
atactctcaggtcccaccccaggttgaaaga	0
GTAAGCTACAGGTCCGCCCTCAAAGGTATCT	0
tttagcagcatttccgcctctacccactaga	0
GGCGGCCTGTTCTCCACCTCTGGGCGGACGC	0
CCTCAACCCAGCCCCGCCCAAAGTGAATGAG	0
CCGGAGTCCAGCCCCGCCTCTAGGTCAGTTC	0
TTCAAGGCcctctccaccccagtcctgcctg	0
TCGCTAGGGCTGCCCGCCCTCCAGGTGCCAG	0
GGACACCTGTGCCCCGCCTAGTCCCAGGGCC	0
TTCCTCCTGTCTCCCTCCCCTAACGGAGGCC	0
TAGTACAAGCCTCCCACCCACGCCCTCTAgt	0
TAGAGCCGCAGTCCCACCCTCCCCGACTAGC	0
cctctgaaaggccccacctcctgatactgtt	0
TCTTTCTGGCCTTccgccccccccccccccc	0
TGGTCTCCAGCTTCCTCCCCTAGAGTGCAGC	0
CCTTCTTTTCACCCCTCCTCCTGGGCCTCCG	0
CCCTTCCTCCTTTCCTCCCTCTCCTGAGGCA	0
GGGAGCCTTTGCTCCTCCTCACACAGCAACA	0
CTCTCTGAGACTCCCTCCCCCAATGGCACTC	0
TGAGAGCCCCTCTCCACCCCGACAAGGCCCT	0
AACAAGGGTGGCTCTGCCCCCCAGAGGGCGC	0
GATAGTGGGGCCTCCTCCCACACCCACCTAC	0
ACCACACACACCTCCACCTCCCACTCCCCAC	0
GTGGTCCTGCTCCCCACCCCCCGACCCCCAC	0
TGTTTGTTCACTCCCTCCTCTTGGACAAGTG	0
CTGCTGCGGAAGCCCGCCTCCAGGCTGTGGG	0
CATCGCATCTTTCCCTCCCCAGCCAGCAGGG	0
aaccccaccatccccaccctccttgccagca	0
TCTACCATTCTCTCCTCCCTTCTATGAACTT	0
GCGGTCCCTCAGCCCTCCTCCACGCAGCCAG	0
AGGGTAGGCTGTCCCTCCCACTCGGTGAGGA	0
GCCAGCACCAGCCCCGCCTTCACCTCCACCC	0
CCCGCCTTCACCTCCACCCTCGCCTCCCCGT	0
TTCGTTTGTTTTTCCTCCCCTTTAAGTCCAA	0
tgtttcactgccccctccctgcctttatctt	0
TTTCTCTCCGCTCCCACCCTCACCTGCTTAT	0
tGCCTTCGTGTCCCCACCCTCCCCAATTGAG	0
CTTCTTTCTCTCCCCACCCCCAGACAGGAAA	0
CCGCTGAGCGCGCCCTCCCCGGCGGGCGGAG	0
TCCTCTCGGCGCCCCACCCTCGACTCCTGTT	0
CGACCCGGGATTCCCTCCTCTCGGCGCCCCA	0
TCCGCCGCGCGCCCCGCCTCCTCCCGGGTTC	0
CCACAGAAGCTCCCCTCCCCTGTGAAGCTGT	0
ATCCTCCCCAGCCCCTCCTCCCAGCTGGGCT	0
CCTCCCTGGAGGCCCTCCTTCACAAGCCCCC	0
GCTCATTGTGGGCCCTCCCCTTCCTGCTGTT	0
tccttcctgctttcctcccccaagcctccgc	0
GGGCTCCATTGGCCCACCCTCGTGGGCGGCC	0
ctggcaccctcccctgccccctctcccgcgt	0
CTCAGATCCATCCCCGCCCTGCCCGGAGGGA	0
GAGGCTCTCAGGTCCTCCCCCAGGGTCCTGT	0
AGCTACAAGGGCCCCACCCCCTTCTAGTGGT	0
CCCGGCCCCTGGCCCTCCCCAACCTGGCGGA	0
ttttcccaaagtcccaccccacctagcaaaa	0
ttcaccagcttgccctcctcctttggttgcc	0
TGGCCCCTGGCTCCCTCCTACTCTCCTTCAG	0
AGGGCATTGACTTCCGCCCTCTGAGTCTAGG	0
GTCGAAGGCCTTCCCTCCCTCCACTTTCCTG	0
CCTCTGAGGGGCACCGCCCACGACCATTAGG	0
ACTCCTCTAGGCCCCGCCCCTCCAGGCCAAG	0
CTCGGTTTAGACTCCGCCTCTCTACTCCATT	0
cacaactatagtccctccttctggggatgct	0
GGCAGCTGGAGCCCCACCTTCGGCTCCCGGG	0
TTCCCCAGAGATCCCGCCCACTGCATCAGGG	0
ctcaccacaacttccgcctcctgggttGACt	0
ttcctgtatactccctccccttctccacagc	0
CTCACTGGCCTCCCCTCCTCCAGCTGCTCCC	0
TCAGACCACGCCTCCACCCACCCTTGACCCT	0
GGCTAGGGACTCCCCGCCTTCTATGACCAGG	0
TTGTGGTCTAGCCCCGCCCTTCTGGTCTGGC	0
ggccccagccgccccgccccgAGCACGTGCG	0
gcccccgccgccaccgcccccggccccgccc	0
AGCCCCCAGAGTCCCGCCCCTCGGCCGCCCT	0
CCCGGTTCAGGCCCCGCCCCTGACCACCCGC	0
CTATTCTCGTCCTCCACCTCTTTCTCTATGT	0
TTCCCCTCGTCTCCCTCCCCGGGTCTTTATC	0
TATCAGTTCTTCCCCTCCCCACAAAACTAGC	0
AGCCCAAATCCTTCCTCCCCCTCCACTCCCC	0
CTCGTCCCCCTGCCCACCCCCACTCCCAAAC	0
TGCCCCCGACGCCCCGCCCTCGAGGATGGCG	0
AGCCTGTGGAcccccgccccgcgccctcgcg	0
actcagagcaggccctccTCCTGGGAATTGC	0
CCTGACTTGGGCCCCGCCCAGTGACACCCGG	0
ctccctgcaacctccgccttccgttttcaag	0
AGAGGAAGCAACCCcaccctcctccacaccc	0
tccacaccctcctccacCCCCACAGCTTGTG	0
GCGCCTCCGGCCCCCACCCCGGGCTGCTCCC	0
acaggcagaagccccgccccctcctgagttg	0
CCTTTCTTCCGGCCCACCCTCCTCCTTTCCT	0
CCAAGCACCAGGCCCGCCTCTAGCTTTGTTA	0
TAATGACATCCCCCCTCCTTTTGCCTGGGTC	0
ACAGAGTCAGACTCCTCCCTCCGCCACACCT	0
AGGCCTTTCGCCTCCTCCCACAATTCCACCC	0
cagtgacttaacccctcctctgacctcaggg	0
GAGAGCTGCACCTCCGCCTCGCGCCACCCCT	0
CCCATCCCTGTCCCCGCCTCACTCCTTTGTA	0
GGAGATCAGAGCCCCACCTCGAGAGAGCAGA	0
ACTTCCCCCTCTCCCTCCCATCCCACACTGA	0
GATACGGGACTTCCCTCCCCTACATACATCC	0
CGAACCATCCACCCCTCCCCGCAACCGCCCC	0
GCCTACCCCCCGCCCGCCCCGGCCTACGCGC	0
TCCAAGCCGCCTCCCTCCTCCAGCGCCTCCG	0
cttcgctttgttccctcccctacctcctggt	0
GTACTTTGTGTGCCCTCCTCTCACAGTGCCA	0
GGCTCTTTCCCCCCTGCCCCCTGCACATTCC	0
GGCTTTTTTTTTCCCTCCCCCTCTGGGGAAG	0
AGGCTCTGTTAGCCCTCCTCCTGGGCCAGCC	0
CCAGCCCCTTTCCCCTCCCCCGTGCAAGTCC	0
ACTTCAAACAGCTCCTCCCTCTGGGGCAGGG	0
TCTGCCCTGTGGCCCTCcccagctccattct	0
GGGAGGCAGGGTCCCTCCCTGCTGGGTGACC	0
TGTAGAGAAGGCTCCACCTACTTGGTTTCTA	0
ctcgctccaacttccgcctctcgggttcaag	0
acacttccctgcccctcctcctgctccagct	0
GGGACTCAGAGCCCCACCCCCAGGGCCTCTG	0
TACTTGGCTGTCCCCTCCCACCTGGAGCTGC	0
CTGCACCGTCTTCCCTCCCCCTACAGCCCCT	0
GAAAGCCAGACCCCCACCCTCTGCCTCCGTT	0
GGTGGTGGAGGTCCCGCCCCGACCGTCCTGG	0
GCGGGCCCGGGTCCCGCCCTAGAGGTGGTGG	0
CTGCTGATTGGTTCCTCCTCTGATTTGCTTG	0
tactcaacccatccctcccctctccttgaaa	0
cgccccacaacgcccgccctctctggaccct	0
GCCCTCCCTTGCCCCTCCCCCTCAGGGCTGC	0
TATTATTATGGCCCCTCCCTGAAGCTCAGTC	0
cctcgccactgccccgcccccactgacttct	0
gcccctagagcccccgcctcgccactgcccc	0
CTGGCTGCAAGCCCCACCTCACTTCTGCCTT	0
CCCTGCAGAGGCTCCACCCCCGCCGGAGAGT	0
CTCATCTCAAGCCCCACCCTTTCTTCCACCA	0
AAGTTACAGGTTTCCTCCCTCAAAAGGATGC	0
GTCCCACTCTGCCCCACCCCTAACCAGGCGA	0
gtcgattaattccccacccactcgtttacag	0
CTGGGGCCAGTTCCCACCCCAAGCTCAAATG	0
agccacagggatccctccctcctgctagtca	0
GGCCTTTGCACccccaccccacctgccgcct	0
CCACTGCACTCTCCCTCCCCCAGGTCTGGTC	0
GCCCAAGGGCCCTCCGCCCCCCACTGGGGAA	0
GTGCTCAGCCTCTCCTCCCCAGGGAAGCCAG	0
GCGACAGGTCCCCCCACCTTCCCCAGCCTGG	0
TGTTCTGACTCCCCCTCCTCCTGCTCAAAGC	0
TTTCATCAACCTCCCTCCCCTGCCAACCACT	0
CATCCCTGGTGTCCCGCCCCTTATCCCCCTG	0
AGAAGAATCACCCCCACCCTCCTTCCGATTT	0
CTAGTCCCCAATCCCACCCCTTTCTACATCA	0
CATCACTCCAACCCCACCCCACCACCTCTCC	0
GCGACCTGGGCTCCCGCCTCACCCCGGGCAA	0
cagtcactacttcccacctcccttgaagttc	0
gcccggcacagctcctcccagcctcagaaga	0
gaaagaactctgccctccccgagccccaagc	0
TGCCTCTTTTTCCCCTCCCCCCATAGATGTG	0
AGGGGGGCCTCCCCCACCCTCATCTCACAGC	0
cctgttttcagctccaccccaattcccactc	0
agagaataaacctccacctcttcacagagtt	0
ACTTCCTCTTCCCCCACCCCAGCCTCCACCA	0
TAGTTTACCCACCCCACCCCTCTTTTCTCTT	0
CATGCTTCTGACCCCACCTCCAAACCCTCCT	0
ACCCCCAGGAGCACCGCCCACTCCAAGGCGC	0
AAAGGACACTCCCCCTCCCCCATCCCCAAGG	0
ACAACCGCAGTCCCCACCCCAGGCAGGAAGG	0
CCACCACAGTTGCCCTCCTCCTGCCTAGCCT	0
CAAGTCTCTGCCCCCACCCTAGGCCCAACAC	0
AAGTGCTGAAGCCCCACCCACAGCAGTGTTA	0
tacattggcttctcctcctccctgtctcacc	0
TCATGACTGACTCCCACCCACTGGACTAAGC	0
GGGGACGCACACCCCTCCCCATCGCCTGCCT	0
GCCTCTGACAGCCCCTCCCTTTGCCCCGCCC	0
CCAGGAAAAGCCCCCTCCCCCTAGATCTGCT	0
TGTAGCTTAAACTCCTCCCCCTTCTTTTTGG	0
AACACCCTCTTTCCCTCCCCTTTCCCTCCAG	0
GTTTGATGCAGCCCTGCCCCCTGTTGGTGAA	0
TTGTCATCTGTCCCCTCCCATGAGTACACTA	0
cctccggaggctccctcccatcacccgggtc	0
cctgccagttctcccacctccaccctgcccc	0
ctgactctcacctcctcccctcgccctggag	0
ggcaagccccttccctccttcgctgggtctt	0
GCACTGTCTGCCTCCTCCCTTTTTAAAAAAG	0
ACAGCTGCTGGGCCCTCCCCAGAGCTGGGCT	0
CCTCCCTGAGCTCCCGCCCCACTCAGCCCTG	0
TGAAATGTCTTCTCCACCCCCTCCAGCTGTC	0
CCCAGGGGGCACCCCACCCCAGTTGCCCTGC	0
GTGCTTAAGGCTCCCACCTCTAACTGCTTCC	0
cgcacccctgtccccacctcccctcatgacc	0
ACAGCCGGCAGCCCCGCCCCCTAGTGGCCAC	0
AGACCTCTCAGGCCCTCCCATGCCCCCTCCA	0
ACCATCCCATCCCCCACCCCCTGCCCTGCTC	0
CTCCTAAGTGGCTCCTCCTTCAGAAGCCAAA	0
CACCTCCTGCACCCCTCCCCACACACACAAA	0
CTCACCCCTTCCCCCACCTCACTCCTGGGCA	0
CTGCCCCTTGGCCCTGCCTCCTCGCTGTGCT	0
TCCCACATAGTTCCCACCCCCACTGAATCTG	0
CACACCTGGCTCTCCTCCCCGGCGTCTCCTC	0
CTCAGCAGGAGCCCCACCCAACCTGTCCTTC	0
CCTGCTGTGCCCTCCACCCACCAGTTGGAAA	0
TCACATCTTGTCCCCACCCTGCCCTGAAGAG	0
AGTCAGCAGTTCCCCTCCCCAAAGTCACACA	0
GGCGTAGGGGCGCCCTCCCCGGCCATCAGCC	0
GCCCCGGCTCAGCCCGCCCTCCCGCCCGCAG	0
CGCGTCCCCGCTCCCGCCCTGTGCCCCGGCT	0
GCCGTCTGGCTCCCCTCCCTCGCGTCCACCG	0
TGGAGGAGATGCTCCACCCACACACCCACCA	0
CTCTCACCCAGCCCCTCCCCACCTGAGTGGT	0
CCCAGCATCTTCCCCACCTACTGGCAGCTTT	0
TCTCACCTCACCCCCACCTTCTCTTTTCTGC	0
TGCGCTCTAGGTTCCACCCCCGCTGCTCTTC	0
CGCCCTGTGGCCTCCTCCTCTCCTAATCTTT	0
ATCCCCCCGAGGCCCGCCTACGAGGTCTTCG	0
GCCTGCCAAAAGCCCGCCCCTCGATTCACAC	0
ctcactgcaacctccaccccgtgcgttctag	0
CAGATGAGATTTCCCGCCCCCCCATTGTTGG	0
ATCCCGCAgcgccccgccccggccccctccg	0
TTTCCTGCCAGCTCCTCCCTGGCTGTGACTT	0
CCACTCCCCTTCTCCTCCTTCTGCTGTCTCA	0
GCACCCCATCCCTCCACCCCCACCTGACCAC	0
CTGGGTCCTGTCCCCTCCCCCATCCCAGGCA	0
TGACCAGGCACTTCCTCCCTCTCTGTTCTTC	0
GGTCCTGATTCTCCCTCCTTCTGCCACCCAC	0
CCCCTAATCACTCCCTCCCATCTCTGGGCTT	0
ACCTCCCACTCTCCCTCCCCTGTGTGCTCCC	0
ctgagtactagccccacctcttctattaact	0
ACGGTGCAGCTTCCCTCCCCCAGGCCAAATC	0
CAGCAGCGAAGGCCCACCTCCCTGGTGCCAC	0
AAGCAACCAACCTCCTCCCATTCTAGCTTCT	0
CACCCTCCCTGCCCCTCCCTGTCTCGCCTcc	0
CACTTTCTCTCTTCCTCCCTCTTCCCACGCT	0
AAAAAGTTTGACCCCTCCTTCTGCTGCCGTG	0
CAGCCCAGAGGTCCCGCCCCCAGCTCCGCAG	0
CTGCGCGGTGCCCCCGCCTCCGCCGCCGCCG	0
TTGTCAACAGGTTCCACCCACTGTGGACCTT	0
CCAGGCGAAGCTCCCGCCCAGAGAATGGCCT	0
TGAAGTAAACCCCCCACCTCCAGCAATATCT	0
AAATTATTAAACTCCTCCCCTCTTCTTACCC	0
GCCCACAGTCTCCCCTCCTCCCTGAACCAGC	0
ctcactgcaagctccgcctcccgggtttaag	0
ggcccgcgcggccccgcccccgGGTCACGTG	0
ccgagccgcggccccgcccccgtccccatcc	0
Gccgccacagaccccgccccccgagccgcgg	0
CCCCGGCGCGCTCCCTCCCTCAGCCCGGGGC	0
TACGGCACTGCCTCCGCCCCTTCAGGTGCGG	0
TGCTCAGGCTCTCCCGCCTCTCcgccgcgcc	0
catcgtcctagtcccgcccAGACTTGACCAC	0
TTCCCATGAGACCCCGCCCCTGGCTGAGTCA	0
ctcaccgcaacctccgcctcccaggttcaag	0
CGCGCTCCTGCCTCCTCCCCCGTCAgcggcg	0
CGGGCAGAGGGTCCCTCCCACTCCCTGTGTT	0
CTCGAGCCCCGCTCCGCCCAGAGTCAGACGG	0
CTACATGACTCCTCCACCCTCAATGCTTGGA	0
AGGATGCGCTGCTCCTCCTCGGGCTTCCTCC	0
CTTGGCTAAGGCCCCACCCCTGGTCTCTCCA	0
CTCAATTCCTACCCCTCCTCCTTATTTGCTC	0
CCCCTTCCTGCCTCCTCCTTCATTCTCCCTG	0
CTGGGCGTCCGGCCCGCCCCTAAAGTCGGCT	0
CGGGGAGCTGGGCCCGCCCTGCGCCCGAGCG	0
GCACTTTTGCACCCCACCCCTGCCCTTGGCA	0
TGCCCTGCTCTCCCCTCCCAATCCAGCTTTC	0
TCCTGCCTGTTTCCCGCCCTCACCCGGGACA	0
CAACTGCTCAACCCCTCCCCTGTTCCCTGTC	0
CGCCGCGCAGTCCCTGCCCCCCCGCGGCTTT	0
CCTGGGCCACAGCCCGCCCTCCTAGTTCTTC	0
ccgaatctcagccccaccctaaggcactgac	0
GAGACCTGGCCTCCCGCCTCCCAGGCCTCTG	0
CCGGGTGGACTTTCCTCCCCTTACAGGACTC	0
GCGGTCGCCGACCCCGCCCCCCGGGAGCGCG	0
CCTCCCTCCGCTTCCTCCCCCGTGCTGTGGG	0
CGCGAGGGCAGCCCCGCCTCAAGTAGCGCCC	0
ATCCGCAAGCCCCCCTCCCCCAGTGGCATCA	0
AGAGGGGCAGGCTCCGCCCCGCTCCCCAACT	0
TCTCCCCATGACCCCACCCTCCATCATGGCT	0
CCCTCGCCCCACTCCTCCCACACATTCTAAC	0
gcaatcaatcctcccgcctcagcttcttgag	0
CTCTTAGACACCCCCACCCAGGCCTTGGCAA	0
CTGTCGTGGGGCTCCTCCCACTCCATGACAC	0
GGAAGGAGCCTCCCCTCCCCGCATCCTAGAC	0
CTCTCTTCCAGCCCCACCCCCATGGTATGTA	0
AGAAAGACAGTCCCCACCCAGCCACCAAGTC	0
ATCAGACACGTCCCCTCCTCGCTTGCGTTTC	0
CAGCCCAGGGGCTCCACCCACACTTTGAGCA	0
ACTCTGATTAACCCCTCCCTGGTGGCCTCAC	0
ttttcttagtctccctcctcttggttgtgac	0
gagcctcctgcctcctccctcacccttcaca	0
GGTGGTAGCGTTCCCTCCTCTAGTGGAGAGC	0
TCTCTGGTGCCTCCCACCCCCAGCACCCACA	0
AAGCCAGAGGCCTCCTCCCCAACCCTGGCCC	0
CAGCCATGGGCCTCCGCCCAGGCTTGGGGAG	0
CCCAAACACCTCCCCACCCCACAAACCTGAG	0
GCAAACCAGTCCTCCTCCTCTCTGGAGAGCA	0
TACTGTGGCACCTCCGCCCAGAGCCTGAAGA	0
CTGTCCCTCGCTCCCACCCACCCCCCCATTC	0
CCAGCATCCTCCTCCACCTCCGGAATAGGGG	0
CAGGAACCACCCCCCTCCCCAGCTGAATTCC	0
CTGGACTGCTTCCCCTCCTATCCTACCCCTT	0
CCCTCGGCCATCCCCTCCTCTGGGCAACCAT	0
ATCTTTCAAAACTCCTCCCCTTTACACATCA	0
CACTGGAACTGCCCCGCCCCCACTTAGTACA	0
TGAGGCAGGTGCTCCTCCCTCCAAGTCAATA	0
GAGCACCCGACCCCCACCCCCATCCTCACcc	0
TCGGATTCCCCCCCCTCCCCACCAACAAAGC	0
CGTTCTGGTTCCCCCTCCCCCTTTGGTGGTG	0
AAGACTCTAAGGCCCGCCCTCAAGGACCCTC	0
TCAAGGACCCTCACCGCCCCCCACCTGCCAC	0
CGTCCGACCCACCCCGCCCCTTTTCGGTCCC	0
TTCCTTCCATCCTCCACCCCCCGTTTTTTTC	0
ACTTCCTGGAGCTCCTCCCAGGACTTCAAAG	0
cccgctcccatgcccgccccgctatcgcccc	0
ggggaggcgcgccccgcccagcgcggccgcg	0
ATGGAAACGGCCCCCGCCTCCCAGGGCGGCT	0
CTCGCCCGGGACCccgcctccgcgcctccgg	0
GCGGAACCGCCTCCCGCCCTCGCCATCCCGG	0
CAGAACCCTCTCCCCTCCCCCGTTCCCGCCT	0
agaggcctctctcccgcccaccagatgggct	0
TCTTCCCCGAGTCCCTCCTCTTTCGGCGTCC	0
CCTGCGTCTCTGCCCGCCCCGTGGCGCCCGA	0
TGGGGACAGGGCCCCTCCCAGCACATGGGGC	0
cagggtttgctccccaccctcatgctgccac	0
ACTCACACAGGCTCCTCCCACTCACACAGAC	0
ACTCACACAGACTCCTCCCACTCACACAGGC	0
TCTCGCACAGGCTCCTCCCACTCACACAGAC	0
CACTCACAAGGCTCCTCCCTCTCGCACAGGC	0
ACTCACACAGGCTCCTCCCACTCACAAGGCT	0
ACAGTGTCTCCGTCCACCCCCTCTTCCGCAC	0
GTGCAGTCTAGGCCCTCCCTCTACCCTTGAG	0
CCCTGCGCGCTCCCCGCCTCCCCCGCCAGTG	0
TCCCCGGGCTTCCCCTCCCCGGTCCGCGGGT	0
ACCCAGACCAGCTCCTCCCTTCCTCTTTTCT	0
gccgccgccgcccccgccTCCTCGCGGCGGG	0
TCTGAAACTCATTCCTCCCCCAGGACACGGG	0
GTCTAGGGGCTTCCCACCCCTCCTTTTTTCT	0
GAGCCACTCCATCCCGCCCACCATCTAAGCT	0
CCAGCCTGGAGCCCCGCCCTACACCCTTGAG	0
GATCCTGCCCACCCCACCTCCCCTTCCTTTC	0
CCCACTCATCCTCCCGCCCTCTGATCACTTT	0
GGACAGCTCCTCTCCTCCCACTCATCCTCCC	0
cctctccttctcccctccccttcccctcctg	0
cccctcaccctcccctccccttcctttcctt	0
GAGAGGCCATTCCCCACCCAGAACCATTGGT	0
CTGTTGGTCGGCCCCTCCCTAATTCAGGAAA	0
GCCCCCTGCACCCCCGCCCCCTGGTGGCGCT	0
CCGTGGACGTTCCCCGCCCCGACTCCGAAAC	0
AAACCAGCACTTTCCGCCTCTGCATAGTGAA	0
AGCGCCCAGGCCCCCGCCCCCGCCGCGGAGC	0
CTCCCTCTGCCTCCCTCCCACCCGATCATGA	0
CCCACCCACTGTCCCACCCCTTATAGCTGGC	0
TTTTCCGCCCTCTCCTCCCCGCTACTGGCTG	0
TGGACCTGAGGCCCCACCTACTCAACCATTG	0
AGCCCCTTGGCTTCCTCCCCTCACTCCAGGG	0
GCTGGGGGCCATCCCACCCCCCGGGGCCTCC	0
ACAGGAAGATGCTCCTCCCACAGCATCTCAC	0
ggaagaggaagtcccgcctccggacggcggc	0
CAGCCCAGTCCTCCCTCCCCATACTGTCATG	0
AGTCCCACCACCCCCACCCCTAACCCGGGTG	0
TGGAGAGGAAATCCCGCCTTCAGTGCCAGGT	0
AGCCATCTGCTCCCCTCCCCAGGACCAACCC	0
CACCTCACTTCCTCCACCCTCTTCAGACAGC	0
CCGTCTCTCAGCCCCGCCCCGAAGCAGCCCT	0
GCGGGAGATGGCCCCTCCTCCGAGCCTTCCT	0
cccccccattacccctccctccagcccctgg	0
CCCCTGCCTGGTCCCGCCCACTCTTACAAAC	0
TGGCTTCTGGCCTCCACCTCTCACTTTCATT	0
AATTCTAAAAGGCCCTCCTTCTGTTAACAGT	0
ACCTGCACCACTCCCTCCTACCAGCAGGGTC	0
TGGGCTTAAGGTTCCTCCTCCTGTCTGGACC	0
GGCCCGCGGGGCCCCTCCCTCGGTCAGGACG	0
TAGCCTGTGTTTCCCGCCTCAAACCTGCTTT	0
tcccccacttcccccaccccgtccttccctc	0
CCTTGGGTGTGTCCCTCCCCTGTGTGTCCTT	0
GACAGCTCAGACTCCTCCCCCGACCCAGCAG	0
TGTGACACGTTTCCCTCCCCAGCCCACTTAC	0
TGGCAAGTTAGCCCCACCCACCATCCTCACC	0
gtcattctcttccccacctcccaaactcttt	0
CCCGGGTTTGTGCCCTCCCTCGGGCGCCGCC	0
TCGGCATTCAGCCCCACCCAAAGAGCTCCCC	0
TCTCTGTCTCACCCCTCCCATCCCTGACTGT	0
CTGACTGTCACCCCCACCTTCCCCCAACAGT	0
GGCTTGCAGGCCTCCACCCACCCGGGGAGCC	0
TTAATCTTAACCTCCACCCTCTCCCTGTAAG	0
GCCCTGCTCTGGCCCGCCCCCATCTCGCCAT	0
gccccacctcttccctccccttctgtcccac	0
GAGTCAAGCCACCCCACCCACCCACCACCCT	0
ACTGCCGCCCACCCCTCCCTTGGGGACCCTG	0
GTACGCTGTGGCTCCTCCCCGCGGGGCAGGG	0
TTACCCCCATTCCCCGCCCCAGTATTCAAGG	0
AGGTGATCAATCCCCACCCCAATTCTGAGCC	0
GTTTTTCTGCTTTCCGCCTCTATGGTCTGCA	0
GCCAAGCCCGCGCCCGCCCACAAAGTCCCCG	0
CCCCAGCTTCTGCCCTCCCACAGAGCTCTCA	0
GCTGGTGCAGGCCCCACCTTCTGCTGGGCTG	0
AGGAGGCTTGGCTCCTCCCTGTCGGCCTGCC	0
catctctgaggtccctcccaCCCAGAGTGCA	0
actgggccactccccgcctcttctcaccacc	0
CTGCCTCTTCCTCCCACCCCTAGCCCTGGCT	0
GTGTTTTGCTACCCCACCCCCAATCCAGGAC	0
CCGCAGATTGTTCCCGCCTTCCTCTCAACCC	0
GAATTACACACTCCCACCCTCTCCCCTGCAC	0
CCACTCAGCAGCCCCTCCCCATCCTCCGAAA	0
CAATGGGGAAGCCCCTCCCCACCACACCCTG	0
TTTTCTACAAGTTCCTCCTCCTGACTGACCT	0
CCCTGGTTCTGCCCCGCCCCTCCAAGTTGGC	0
CACCACGCAGGCCCCGCCCCCTGGTTCTGCC	0
GACATTGTGTCCCCCACCCTTCAGCTCCCCG	0
GAACTCTTAAGGTCCGCCCTCTCTCTTATGT	0
ACACAGGACATTCCCTCCCCAGAAGGCCTTT	0
gatcttgtagcccccacccaggaagtgactc	0
tcaatgtccactccctcccctttcacttggg	0
CTACACCAGCCTTCCTCCCTCTGCGAGGCAG	0
CAGAGGCGGCCGCCCTCCCCCAAAGAAAAAA	0
GGCAgccggcggcccgccccggcccTTCCTC	0
CCCTCCCGAGTCCCCGCCCCTCCAGCTCCAG	0
GGCAACCATTGTCCCACCTCCCCTATCAACA	0
GGCTCACAGCCTCCCTCCTCTTGCCACCAAA	0
ATGCAAATACCTCCCTCCCCTAAACTGACTG	0
aggagaaccagccccacccacaccttgatct	0
GTCCGACGCGCCTCCGCCTCTCCCGGGCCGG	0
CTCGCGGGTCTCTCCACCCTCCCCCTGCGTC	0
TACAGTAAACGCCCCTCCTTCCGGCACTCAC	0
GGGGAATCACGTTCCTCCCCAGGCCAGAGTG	0
CGAACAGACACTTCCTCCTCCGGGGCTCACA	0
GTGGCTACTACCTCCACCCTCTGCCGGCGGG	0
GGCGGTGCCTTTCCCTCCTCTACCCCAAGGG	0
CACTCCTTGCCTCCCTCCCCGCTTCCTGTCA	0
TTTAGCTCCAGCACCTCCCCCAGTTTTAAGG	0
GGCTGCCTGCCTCCCGCCTCACCTTGCCTTA	0
TTGTCATCTGACCCCACCCCAGATGGCTGCT	0
acctaccctgtcccctccccagcTGCACCCG	0
TGCATAGTTCCGCCCGCCCACTTGGAGTGAG	0
cgcaccctcagttcCACCCACGTTCAGCAGT	0
TCAGCCTGACCTTCCTCCTCCCAAGCCTCAG	0
AGGGGGCGCGCCTCCTCCCCGGCTCAGGGCG	0
TCCCCGCAACACCCCTCCTCTCTACCCCGGC	0
TCTACCTCCTTTCCCTCCCATCCCCGTCCCT	0
CAGGCCTCTGGCCCCTCCCTCTCCTTCCCTC	0
AGATTTCTGGCCTCCTCCTTCATGCTTGGTA	0
TCCGTCAACTTTCCCGCCCCATCTTCCGCCA	0
CACTCAATTTTCCCCTCCCCCCAGTACACCA	0
TCCTCCGGCTGCCCCTCCCAGCAGCCTTTAC	0
GCCAGCTGTCTCCCCTCCCCCCATTTCCACC	0
CTTGGTGTTCTTCCCGCCCTCATGTGGTCAC	0
CCTCGCCCGACCCCCTCCCACAAACAAAACG	0
GAAGACTTCCTTCCCACCCTCGCCCGACCCC	0
ACCCAGTTCAGCCCCGCCCCCGTTCGCCTCT	0
CCCACACACCAGCCCACCCCCGTGCTACCCA	0
TCACACTCTGACCCCACCCTCAAGTTTCAGA	0
CACCCCTTGAGCCCCGCCTACCTACTCTCTG	0
CTTTGGCTTGGCCCCACCCCTTGAGCCCCGC	0
ACCTGGGGGGGCCCTTCCCCCAGTCTTGGGG	0
GATCTTGTGAGTCCCTCCCACGTCCCCAGCC	0
GGGCCTCTAAGCCCCACCTCAGCACGTGTGT	0
GCAGGGCTCCTCTCCGCCCCCTGGTGGTGAT	0
CCCCTACTCATCTCCTCCCCTGCTGTGGTCC	0
TCCTTCGTGGTTCCCGCCCTTCTGTAGGTTG	0
GCTAAGGTCTACTCCGCCCCCTGCTGGCCAA	0
CCTTCCCCTGGTCCCACCCACTTTCTAAATT	0
GTCACCGAGATGCCCGCCCCTGCTCCCTCTG	0
CACTCTAACCGCTCCTCCCAGCAGAGAAGCA	0
GCAGAGGGAACCCCCGCCCAGCCAGCCCCGA	0
GCCATTTCCTCTCCCTCCCACACCCAACCAA	0
CCCCGCCAGGGCCCCACCTTCCTGCCAGGTG	0
TCGCACCTCCTTTCCTCCCTCCAGCCTCCCA	0
catgggcacgtcaccgcccctggcagagccc	0
GCCACGGGGCTCACCTCCCCCACCTAATCCC	0
TCAGGCCCCATCCCCGCCCAACGTGGAGCCT	0
GCTGCCTCTGTTTCCTCCCTCATTCCCCTGT	0
CACTCGAATTCCCCCACCCTCTCTATGCCCG	0
CGGCGCCTCTGCCCCTCCCCTGCTCCGGACC	0
GATAAGCGGTCTCCCTCCTCCAGGAATAAGT	0
ATGCCCACTCTCTCCTCCCCAACCTGATGTC	0
TGCCTCGCTGCCCCCTCCCCCCCACTCTTGC	0
CGTCCCCCCAACTCCTCCCCACCCATATGCC	0
TCTGGGCTCCTCTCCACCCCAGGAGATCTCT	0
GGTACGCGTCTCCCCTCCTCTTCACACGCTG	0
AGCTGACCACTCCCCTCCCTCCAGTCCTGCC	0
CTGGCGGGGTGCCCCTCCTCCCTGCCTGTGG	0
TTCCGGAGGTGGCCCTCCCCTTCCGACCGGC	0
GCCCTTCCAGGCTCCTCCCCAACAAAAGCCA	0
TGGGGCTGGGCTCCCACCTCCCCAAGGTCCT	0
GAGACCCTAAGCTCCACCTCTCCCCATCCCA	0
CCTCGGGGACTCCCCTCCCCCAGTCCAGCAG	0
ACAAACCAACAGCCCGCCCCCAGGTCCCCAG	0
AGCAGGGCTGAGCCCTCCCCCTAGCTTCCGC	0
ACTCTCCCGAGCCCCACCCTAGCCTTCCCGC	0
CACCCTAGCCTTCCCGCCCTCTTCTCCCTGG	0
CGCCGGGCCTGGCCCGCCCCTCGGGTTCTGG	0
GCTGCCGGGGTCTCCACCCCAACTGCCCTCT	0
GGAGGAAGGGACTCCTCCTCTCTCAGTCCCC	0
CTCCCTCCCCTCCCCTCCCCTATTCTTCCCC	0
GGGTCGTGCTGCCCCACCCCAGTCCCAACCC	0
CGGACCCGCCTCCCCGCCTCGGATGCCCCGA	0
acttcctcttcccccacctcagtctcctcac	0
TGTCCTGAAAGCCCCACCCTGCCTGTGCCAC	0
gtgaaagccagtccctccctttgagaaactc	0
CTGAAAGCCTTCCCCTCCTTCCCACATTGTT	0
CAGTGCATATGTCCCACCCTCAGGCACCCTA	0
tccccttcgccgccctcctcctcacccctct	0
gccttccccatccccgcccaccgccctacgc	0
accgccctacgcccctcccccAGCCCAGCGC	0
CACAATAGAGGCTCCGCCCTCCTTCCGCGCG	0
CCCAGATGAGTCCCCTCCTCCAAATCCTTGT	0
TGCGGGGCTTCCCCCACCCCCAGAGCTGGAT	0
GGGGATCCCCGTCCCTCCCCACCGACTCCCA	0
GGACGGGGATCCCCCTCCCTTCTTCTGTGGC	0
CTTGTTCTCCATCCCTCCCTCAAACCCTATG	0
TCACATGCAGGCCCTGCCCCCTCGCTAACAG	0
CCTGGCTCCCCCTCCGCCCCTGTCCTCCCTT	0
ACAGTCCCATTCTCCTCCTCCAGTCCCGCCG	0
TTTAGATGTGGCTCCACCTACTTAGGGGCAG	0
GTCTTCCAAGCCTCCTCCTCCATCAGTCACA	0
TAACGATTCACCCCCACCTTCCGGTCATTAT	0
TCCTTCCTCACTCCCTCCCCCTCCGCCCAAT	0
gcggcccttctcccctcccctctcagttccc	0
CTCCCCCCAACCCCCACCCACCTTGTGAGTG	0
ggcccacacttcccctccctgaactgtagtt	0
ACAGGTTTCCTCTCCGCCCCTGGCTCCACGC	0
TCTGGTGTGTTTCCCTCCTTCGCGAGGACTC	0
AAGATCACAGGCACCACCCCCCTCGCCTTGC	0
AGAGGAACATTCCCCTCCCCAGCCCCAGATG	0
GCTCCCCACGCCCCCTCCTCTCATTACTAAG	0
ctcccaccaggtcccgcctccagcactgggg	0
cgcgcgcgcggctccgccccgcccgcttggc	0
CCGCTCTCGTCCCCCACCCCTGGCGCGGACG	0
TCCAGCTCACTCTCCTCCCCCGAgcggcagc	0
CTCAACTGCACTCCCTCCCCGCCGCTTGGGG	0
TTCTTTTGTCTCCCCTCCTCTAGGGTTTAAG	0
GATCGGGACCCGCCCTCCCCTTCCCCTCGCC	0
ggaacattaagccccacctcctaacctccgt	0
TGCTGCCTTGGGTCCGCCCACACGCCCAGCC	0
CCCCAAGGGAGCTCCGCCTCAGCCTTCTTGG	0
GGCGCAAACAAGTCCGCCCCCTGGGCACACC	0
CCTAGAGTCCCCTCCACCTCTTTCCCAGGCC	0
TCTCTCATGTCTCCCTCCTCCTTTCCTCCTA	0
CTGAGGGACACCCCCACCCCTGGAGGCCTTG	0
AGACTCTCATCTTCCACCCCCACCTGGCTGT	0
cttcctttcactccctccctttctcccccct	0
CCCTTCTTACCCTCCACCTCTCACCCTCATC	0
TGGTAACAAGTCCCCACCCTTCTTACCCTCC	0
TGCATAGGTGTCCCCACCTACCTCGTGGCTA	0
TGCCGTTCCCTTCCCGCCCCGGAGAGGGGCG	0
GGGGGCTGTCTTCCCGCCCTCGCCTAGCTGG	0
ATCACACTGAGCTCCTCCTCCTGGGGATGGG	0
CTGAGGCCCACGCCCTCCCTCCACCTGCCAG	0
tccctcggcggccccTCCCAGGCCAGCTCGG	0
cgccgagggacgcccgcccccgacgcgcccg	0
CACATCGTAATCCCCACCCCTCAACGTGTTT	0
ATTAATGGCTTCCCCTCCCACATTACTTCCT	0
CCAGGGGGCAGCCCCACCCTCCCCGCACCCT	0
ACGATCCGCGTCCCCACCCTCGGTTGTCCTC	0
CCGTCACTCGGCCCCGCCCTTTCACACGCGC	0
CAGCTCAGcttctcctcctctctcgccctcc	0
CCAGCCCAGGGCTCCTCCCAACCTCTTCCAT	0
tgagtctcaggctcctcctcagcttcctccc	0
tcctcctcagcttcctccctccactggggga	0
TCCCCAGCCAGCTCCTCCCAGCTCCTCGGTC	0
GTACCTTCTCATCCCACCCTCATCCCACCTC	0
ccgcccgccgcccccgccTTTCAAAAGAGCA	0
AGAGACCCTATTTCCTCCCCTCCAACCCCCA	0
ACACTCCAAGGCTCCTCCCCGGAAAGCTCAG	0
CCCCCTCAGGCCTCCACCCACTCCCCTGGGG	0
CCATCCCCAACTTCCACCCCTTTATCTAAGC	0
CCGCGCTCCTGCTCCTCCTCCGTGCGGTCCT	0
CAGCCACCATTTCCCTCCCTTGGGGCAACTA	0
GTGTCTTGCCTTCCCTCCTCCAAAAAAAGGC	0
CTGCACACGCCCCCCTCCTCCCGGGGCTCTT	0
TACTCGCCAGCTCCCTCCTCCCGTTTTCCGG	0
GTAGGGCAATGCCCCGCCCCTCCACCTGCCG	0
CCCGGGGAAGGCACCGCCCACCTGACCCTTT	0
cggcggcgcggctccgcccccggccccgccg	0
GGAGCTGCTGGCCCTGCCTCCTCTACTCTTA	0
ctcactgcaacctccacctcccaggttgaag	0
AGAAGGCTAGCCTCCTCCCCACAACAGCATT	0
CACTTTGCTGTTCCCGCCTCGCACCTTATCA	0
TCTGCCCGGGTGCCCACCCCTTTCTCCCACT	0
TCTCTGATAGGCCCCACCTTCACCGTGGGGT	0
CGTCTTCCAGGCCCCACCCTACTCTCTGATA	0
ACACCTTGCGGTTCCTCCCTCAACAGAGGGG	0
CTCCCCGCACGCCCCTCCCCTGCCTTCACAC	0
AGGACACATCCCCCCACCCCCAGCACCTGCC	0
TGACCCGGCTCCCCCACCCAGCGAATggggg	0
CCGGCGCCAGCGCCCTCCCTCCGCCGCCGTG	0
caaggggctttccccACCCACCCAGGCTAAA	0
CTTTCCTGACCCTCCTCCTCCCTGAGCACCC	0
TCCACCTGAATCCCCACCCAGGACTGTGTCC	0
GGCCTCTGACCTCCCACCTCCCCTGACTGCT	0
CTTCTACCCACTCCCGCCCAGCTGAATGGTC	0
TTGAAAAGGATTCCCACCCACTGACTCTCAG	0
CCAGAGCTGACCCCCGCCCCGCCGGGGACTC	0
gccggcgctggccccgccccTTGGCCCGGGC	0
ctgcctcaaggccccgccccccgtggccggc	0
ccccgccgcggccccgcccctgcctcaaggc	0
CCCCGAGGGgtccccgccccccgccgcggcc	0
CTCGTCGGTGTCCCCACCCCGGCCCTTCCGT	0
AAGCAGCTACCCCCCTCCCCCAGAAGGCGAG	0
CATCTCCTCACCCCCACCCCCAGCAGGGCAG	0
TTGGACTCTGGCTCCACCTCTACCcactcaa	0
TCTTCTGAGTCCTCCACCCCCTCACCTGTGG	0
GGCTCTCCGGGCCCCACCCTCCGCTTCCACG	0
GGTGGCCATTTCCCCTCCTCCCTGCAGTTGG	0
CAATCCTGGCTCCCCTCCTTCCAGCCCTGAC	0
CACCCTTTGGGCCCCTCCCAAGCTTCCTCAT	0
CACCTCCCTCTCTCCTCCTCCCAGTTCCCGG	0
ACAGAGCGCCCCCCCACCTCCCTCTCTCCTC	0
CCGAACGGTGACCCCTCCTCCCAGGCAGGCT	0
gtctctgcctctccctccccctctctccctc	0
GCTAACCCTAGGCCCTCCCTTCCCAGCTGCC	0
GCTTTCCTGTCCCCCACCCACTGAATGACAG	0
tccgcttctggccccaccccactagctgggt	0
CATGTGACGTCCCCCTCCCCGAACTGCGGCG	0
ATCTCTGCCGCCCCCTCCCTGCCTGGGTTTT	0
GCAGGTACGGGCCCCGCCTCGGCGCGGGGCC	0
ACTCCGTAGCCTCCCGCCCCAATTGTGAGAT	0
CCAGGCCACATCCCCACCCATCTGGAAGTGA	0
CGCCCACCGGGCCCCGCCCACCCCAGGCCAC	0
CACTGATAGGGCCCCGCCCACCGGGCCCCGC	0
ACTGAACTTGTCTCCACCTCTAGGGGCCAAA	0
TAGGCTGTGAGTCCCACCCACCCCCTCGCTC	0
CGCCCGCGCGCTCCCTCCCCAGGCGCCCCCG	0
cctttccccgtccccgccctcgccagtctcc	0
GCGCCCGGGCTCCCCTCCCCCCAGCCCGGCC	0
gctaacctgctcccctcccctgcccacaacc	0
ATTCTGAAGAGCCCCACCCAAAAGCCACAGA	0
CCTTTTTACTCCCCCTCCTTCCCAACAGGTC	0
agctgcaagttcccctcctcactcttttctc	0
ggggcactgtcctcctcccctgagctgtgag	0
GGTCCACCGAAGCCCGCCTCCAGCCCCTACT	0
TGCCGCGCCACCTCCTCCCCACCTTCCCCAG	0
CTGACCCAGGCCTCCACCCACGCTTCGCCTC	0
CCTCCTTCCTACTCCACCTCCCCAAAATCCT	0
CAGCACGCTGGGCCCTCCCCACACAGGACAC	0
AGGAGTGTAAGCCCTGCCCCCCAGCACTGGC	0
GCTTCTCTGGGCCCCTCCTCACGTCCCAGCC	0
CCAACGCAGAGCCCCTCCCCATCCTGGAGCT	0
CCAATCTGTAGCCCCGCCTCTGTCCAGGGGA	0
CCCAAGAGAAGCCCCGCCCAATCTGTAGCCC	0
CGGGGGCGAGGCCCCTCCCAGTAAGGGCGTG	0
GGGTGCTGGAGTCCCACCTCTGGCTCCTGGG	0
CGTCCAGAGCCTTCCACCCCCTGCCGCCTTC	0
TCCCCTAAAAGTCCCACCCCAGGCCAACAAG	0
GGGCCCAGGCTGTCCTCCCCCTAAAAATACC	0
GGACTCCAGAGTCCCGCCCAGCTCTGCACCT	0
CCTCCCAAAGCTTCCTCCTCCAGGGCTCCCT	0
CCGTGCTGCTCCACCGCCCCTTCCTCCCATC	0
aagacttttcagccctcccctttccgtccac	0
gccacccggagccccgccccCTCCGGGAACC	0
ccCTCCGGGAACCCCGCCCTGCACCGCCGCG	0
TCACTGAACGCTCCCGCCCTCTGCCCAGGAC	0
gctgagGGAGACACCGCCCCCCTCAACCCGA	0
CTGTTATTTTTGCCCTCCCTCACAGTGGTTT	0
CGCCCCAGCCCCTCCACCCCACCCTGCtctg	0
CCCCTGCCTGCCTCCGCCCCAGCCCCTCCAC	0
ATCTGCCAGCCTCCCACCCTCAGGCAGGGTA	0
CAGGGCTGAAGCTCCTCCCAAATGCTTTCTC	0
CATGCTGCTCGGCCCGCCTCTCAGCGCCTTC	0
ACTCGGGGGccgcccgccccgccgccccggg	0
ACACACTGTGCTCCCTCCCCCGAGTTATGCA	0
TGCAGCCCCTCGCCCGCCCTCCCGGGGCTCA	0
CTTCGCCCCTCGCCCTCCCCCTCGCGGCCAT	0
ctgttcccctctccctccccacttctcttcc	0
TCGTTCAGCGGCTCCGCCTTCCTGCCGCGGC	0
TGCGAAGGCCGCCCCGCCTCCCCGAGGCCTC	0
AAAACCCTGGGTTCCACCTCCACCACCGGGC	0
CAGGATCGGAACCCCACCCCCACGCCCCCCA	0
CTGCTTTCCTGTCCCACCCTTCCCTCCTGCC	0
TACTACACGGCCCCCGCCCTGACCACAGTCA	0
TGCAGGCATCCTCCCTCCCCTGGGCTCTCTC	0
ctccccaatccccccaccctctgtttttttt	0
ATAATATTTCCCCCCACCCACCAGAAAGAGT	0
CCAGCATCTGCCCCCACCCTGTGGCCCCTCC	0
CCCCTGCATCCCCCCGCCCCGTGTCTTCAGG	0
GCCAGGCctggccctgcctcctgcactcctc	0
agaccactggaccccacccccagagtctctg	0
AGAAGTAACTGCCCCTCCCATCTCCCCCTTT	0
accagaccttgccccgcccacacccactcca	0
ccctgaccttgccccgcccaccccagtctat	0
TTCAGCCCATGCTCCAcccaccctgaccttg	0
CAGCCTGCGATCCCCTCCCCAAGCCCAGATC	0
GAGCCCTGACACTCCTCCCCTGCACCGCAGG	0
CATAGGCAGTGTCCCTCCTTCCCCAACCCTA	0
ATGGCTGGGGACTCCTCCCTCTTCTCTCCCT	0
GTCTGCAGAATCTCCTCCCACAAAGTAGCTA	0
GGGAAAGCACCCTCCACCCACACGTGAGCAT	0
[truncated: 18,074 more rows]
