# Supplementary material for: Relationship between histone modifications and transcription factor binding is protein family specific
Source: Genome Res. 2018 Mar;28(3):321–33. doi: 10.1101/gr.220079.116 (PMC5848611; doi:10.1101/gr.220079.116)
Supplement: Supplemental Material [file supp_gr.220079.116_Supplemental_Material.zip › Supplemental_Material/SP1/SP1_pwm.txt]

MEME version 4

ALPHABET= ACGT

strands: + -

Background letter frequencies (from
A 0.25 C 0.25 G 0.25 T 0.25 

MOTIF SP1
letter-probability matrix: alength= 4 w= 11 nsites= 20
0.0981222807419281 0.204488207007099 0.489008472635677 0.208381039615297
0 0.711586901763224 0.0735058392489123 0.214907258987864
0.0113350125944584 0.767460499198534 0 0.221204488207007
0 1 0 0
0 0.991641859400046 0 0.0083581405999542
0.155598809251202 0 0.529425234714907 0.314975956033891
0 1 0 0
0 1 0 0
0 0.764712617357454 0 0.235287382642546
0.120677810854133 0.727845202656286 0 0.151476986489581
0.0746507900160293 0.568926036180444 0.0840393863063888 0.272383787497138
