# Supplementary material for: Relationship between histone modifications and transcription factor binding is protein family specific
Source: Genome Res. 2018 Mar;28(3):321–33. doi: 10.1101/gr.220079.116 (PMC5848611; doi:10.1101/gr.220079.116)
Supplement: Supplemental Material [file supp_gr.220079.116_Supplemental_Material.zip › Supplemental_Material/SPI1/BS.bed]

chr10	112627408	112627423	AGGGAGAGGAAGTGA	1	+
chr10	121815544	121815559	GAAGAGAGGAAGTGA	1	+
chr10	25490384	25490399	GAAGAGAGGAAGTGA	1	-
chr10	32827368	32827383	GAAGAGAGGAAGTGA	1	-
chr10	52057804	52057819	CAAATGAGGAAGAGA	1	+
chr10	58596606	58596621	AGAAATAGGAAGTGA	1	-
chr10	60861577	60861592	AAAAAGAGGAAGTAG	1	+
chr10	6432582	6432597	AGAGTGGGGAACTGA	1	+
chr10	65016277	65016292	GAAAAGAGGAACCAG	1	-
chr10	65020826	65020841	AAAAGGAGGAAGTAG	1	+
chr10	66105803	66105818	AAAAAGATGAAGTGA	1	-
chr10	72866110	72866125	AAAATGAGGAAGAAG	1	-
chr10	9612429	9612444	AGAAAGGGGAAGTCC	1	-
chr10	98296107	98296122	AAAAAAGAGAAGTGA	1	+
chr11	100917872	100917887	AAGAAAAGGAAGTGA	1	-
chr11	18123058	18123073	CAGAAGGGGAAGGGG	1	-
chr11	22698925	22698940	AGAAAGAGGAAGAGA	1	+
chr11	24610756	24610771	AAAAACAGGAACAGA	1	-
chr11	26338110	26338125	AGAAGCAGGAAGTGA	1	+
chr11	26454896	26454911	GAAGAGAGGAAGTCA	1	-
chr11	28295955	28295970	CAGAGAAGGAACAGA	1	-
chr11	29327221	29327236	TGAAAGTGGAAGTGG	1	-
chr11	32151941	32151956	GAAGAGAGGAAGTGA	1	+
chr11	33285327	33285342	AGAAAGAGGAAGGGG	1	-
chr11	48017903	48017918	AAAAAGAGGAACTTG	1	+
chr11	71581911	71581926	GAAAAGAGGAAATGT	1	+
chr11	72796538	72796553	GGGAGAAGGAAGAGG	1	-
chr11	72817551	72817566	TGTTACAGGAAGTGA	1	+
chr11	84260512	84260527	GAAAAGAGGAAATGT	1	+
chr11	88199191	88199206	ATAAAAGAGAAGTGA	1	+
chr11	90472161	90472176	TCACAGAGGAACTGA	1	-
chr12	103676055	103676070	TGAGAGAGGAAGTGA	1	+
chr12	104604346	104604361	AAAAAGAGGAAGTGG	1	-
chr12	105442270	105442285	AAAAGAAGGAAGTGA	1	-
chr12	14464011	14464026	ATGAAGAGGAAGTGA	1	+
chr12	15034035	15034050	GCAGAAAGGAAGTGA	1	+
chr12	19301969	19301984	TCAGAAAGGAAGTGT	1	-
chr12	19607210	19607225	TGTGACAGGAAGTGA	1	-
chr12	19945140	19945155	TTGGAGAGGAAGTGG	1	+
chr12	24327850	24327865	AGAAACAGGAAGGGG	1	+
chr12	28184077	28184092	AAAAAAGAGAAGTGT	1	+
chr12	37980516	37980531	AAAAAAAGGAAGCAG	1	-
chr12	43500374	43500389	AGGAAGGAGAAGTGA	1	-
chr12	43682922	43682937	AAAAGAAGGAAGTGA	1	-
chr12	47380861	47380876	GAAGAGAGGAAGTGA	1	+
chr12	74885364	74885379	AGAGAGAGGAAGTGA	1	+
chr12	75866202	75866217	TCAAAGAGGAAGCTG	1	-
chr12	77486191	77486206	AAAGAGAGGAAGTGA	1	-
chr12	83404078	83404093	TGAGAAAGGAACTCA	1	-
chr12	85960288	85960303	TTGGAGAGGAAGTGG	1	+
chr12	877753	877768	GAAGGGCAGAAGTGA	1	+
chr12	90234176	90234191	GGAGAGAGGAAGTAC	1	+
chr12	90798037	90798052	GAAAAGGGGAACAGG	1	+
chr13	104536603	104536618	GAAAAGAGGAAGCAG	1	+
chr13	19828661	19828676	AAAATGGGGAAGAGA	1	+
chr13	27766797	27766812	AGGAGGAGGAAGTCA	1	-
chr13	30230410	30230425	TGAAGGGGGAAGTGA	1	+
chr13	30409978	30409993	TGTTTGAGGAACTGA	1	+
chr13	32892361	32892376	GAAAAAGGGAAATGA	1	+
chr13	36988765	36988780	GAAGAGAGGAAGTGA	1	+
chr13	37757120	37757135	GAAGAGAGGAAGTGA	1	+
chr13	42395190	42395205	CAAAAGGGGAAGTCT	1	+
chr13	43751336	43751351	AAAAAGTGGAAGTGG	1	-
chr13	61040962	61040977	CCAGAGAGGAAGTGA	1	-
chr13	66998000	66998015	GAAGAGAGGAAGTCA	1	+
chr13	67150653	67150668	GGCTAGAGGAAGTGA	1	-
chr13	70633954	70633969	AAAAGGAGGAAGAGA	1	+
chr13	71628733	71628748	CAAATGAGGAAGAGA	1	-
chr13	74485023	74485038	TAGAAGAGGAAGAGA	1	+
chr13	77589280	77589295	AAAAAGAGGAAAGGA	1	-
chr13	77879630	77879645	AAAAACAGGAAGTAG	1	+
chr13	81733660	81733675	AGAGGAGGGAAGTGC	1	-
chr13	89301022	89301037	TCCAACAGGAACTGA	1	+
chr13	94449831	94449846	ACTATAAGGAAGTGG	1	+
chr13	99877547	99877562	GGAAGGGGGAAATGG	1	-
chr14	40687772	40687787	TGAGAAAGGAACTCA	1	+
chr14	45589507	45589522	GAAAAGAGGAAGTTA	1	-
chr14	46227097	46227112	TGAAGCAGGAAGTGG	1	-
chr14	48398711	48398726	TGAGGAAGGAAGAGA	1	-
chr14	58946848	58946863	CCAAAGAGGAAGTAG	1	-
chr14	63947626	63947641	CAGGGAGGGAAGTGA	1	-
chr14	88465873	88465888	AAAAAGAGGAAGATG	1	-
chr15	44238279	44238294	TGTCAGAGGAAGTGA	1	-
chr15	50406766	50406781	GCAATAGGGAAGTGA	1	-
chr15	66069565	66069580	ATGAAGGGGAAGGGA	1	-
chr15	66106749	66106764	AAAAAAAGGAACAGA	1	-
chr15	73192086	73192101	AGAAGAAGGAAGAAG	1	-
chr15	85927157	85927172	TTGAAGAGGAAGTGA	1	-
chr16	14044920	14044935	TGGAAGAGGAAGTGG	1	-
chr16	62790013	62790028	AAAAAAGAGAAGTGA	1	-
chr16	70272878	70272893	GGAATGAGGAAGGAG	1	+
chr17	13486618	13486633	CAAAAGGGGAAGAGA	1	-
chr17	29830496	29830511	GGGAAGAGGAAGAGG	1	+
chr17	30232741	30232756	GAGATGCAGAAGTGA	1	-
chr17	33579872	33579887	GGCAAGCAGAAGTGG	1	-
chr17	35774064	35774079	AAAGAGGGGAACAGA	1	-
chr17	38729032	38729047	GAAGAGAGGAAGTGA	1	+
chr17	63028793	63028808	AAATAAAAGAAGTGA	1	-
chr17	63171008	63171023	TGAAAGAGGAACTGT	1	+
chr17	64666500	64666515	AAAAAGAGGAAGTAG	1	+
chr18	23651963	23651978	GAAAGGAGGAACAGA	1	+
chr18	31582269	31582284	TGTTTGAGGAACTGA	1	-
chr18	32445059	32445074	AAAGGCAGGAAGTGA	1	+
chr18	33548416	33548431	TAAAAGAGGAAGCAG	1	+
chr18	35501023	35501038	CAAAGGAGGAAATGA	1	+
chr18	50426494	50426509	ACTATGAGGAAGTGA	1	+
chr18	59963849	59963864	TAAAAGGGGAAGTAG	1	-
chr18	67486902	67486917	GGCAGGAGGAAGTGG	1	-
chr19	12081164	12081179	ACATGGAGGAACTGG	1	+
chr19	20615324	20615339	AAAACAAGGAAGTGA	1	-
chr19	53197630	53197645	AAAACAAGGAAGTGA	1	+
chr1	102897017	102897032	TGGAAGAGGAAGTGG	1	-
chr1	105462013	105462028	GAAGAGAGGAAGTGA	1	+
chr1	108416020	108416035	GAATTGGGGAAATGA	1	-
chr1	108606559	108606574	TGTGACAGGAAGTGA	1	+
chr1	114404449	114404464	TAAAAGAGGAAGCAG	1	+
chr1	146370079	146370094	AGCAGAGGGAAGTGG	1	-
chr1	159633534	159633549	GCCAGAAGGAAGTGA	1	-
chr1	17193657	17193672	CAAAAGGGGAAGCAG	1	+
chr1	17228061	17228076	GTTTTGGGGAAGTGG	1	-
chr1	172309901	172309916	AGGAAGAGGAAGTCA	1	-
chr1	174886214	174886229	AAGAAGAGGAAGAGA	1	-
chr1	179187298	179187313	GGAAAGGGGAAGTAG	1	-
chr1	179892391	179892406	ACAAAGGGGAAGTTG	1	-
chr1	179969467	179969482	AAAAAAAGGAAGTGT	1	-
chr1	184456208	184456223	CAAGAGAGGAAGTCA	1	+
chr1	185577487	185577502	AGAAAAGGGAACTCT	1	+
chr1	187928364	187928379	ATAATCAGGAAGTGA	1	+
chr1	192348119	192348134	TGTGGGAGGAAGTGA	1	+
chr1	194456444	194456459	TGTCAGAGGAAGAGA	1	-
chr1	196225076	196225091	TGCAGGAGGAACTGA	1	-
chr1	212972485	212972500	AAAGAGAGGAAGTGA	1	+
chr1	215773764	215773779	TCACAGAGGAAGTGA	1	-
chr1	237702538	237702553	AGCAAGGGGAAGTGA	1	-
chr1	244734204	244734219	AGTTTGGGGAACTGA	1	+
chr1	246472982	246472997	GAAAAGAGGAAGCCA	1	+
chr1	249222569	249222584	GGAGAGGGGAAGTTG	1	-
chr1	27557788	27557803	AGAGAGAGGAAGTGA	1	+
chr1	31966679	31966694	CAGATGAGGAAATGG	1	+
chr1	71711118	71711133	AAGAAGAGGAAGAGA	1	+
chr1	71943247	71943262	TGAAAGAGGAAGTCC	1	-
chr1	77202251	77202266	GAAGAGAGGAAGTGA	1	-
chr1	77654662	77654677	AGAAACAGGAACTGT	1	+
chr1	77775094	77775109	AAAAACAGGAAGTGG	1	-
chr1	87918533	87918548	AGGAAGAGGAAGTGG	1	-
chr1	97453069	97453084	AGAAAGCAGAAGTGG	1	-
chr20	14844177	14844192	TTGAACAGGAAGTGA	1	+
chr20	17934074	17934089	TGAAAGAGGAAGTCC	1	-
chr20	35721399	35721414	AAGAAGAGGAACAGA	1	+
chr20	46118238	46118253	TGGAAGAGGAAGTGG	1	+
chr20	5029295	5029310	AAAGAAAGGAAGTGA	1	-
chr20	53290242	53290257	TAGAAGAGGAAATGA	1	-
chr21	15992730	15992745	CAGAAGGGGAAGTAG	1	-
chr21	26434520	26434535	TTTCAGAGGAAGTGA	1	+
chr21	35063452	35063467	TAGAACAGGAACAGA	1	-
chr22	23105081	23105096	CAGATGGGGAAGTGA	1	+
chr2	120797023	120797038	AAAAAGGAGAAGTGA	1	+
chr2	125918110	125918125	GAAGAGAGGAAGTGA	1	+
chr2	14283760	14283775	AAAGAGAGGAAGTGA	1	-
chr2	147985040	147985055	CCAGAAGGGAAGTGA	1	+
chr2	151773610	151773625	AGGTAGAGGAAGTGA	1	+
chr2	156364303	156364318	AATATGAGGAAGTGC	1	+
chr2	157915757	157915772	AGAAAGGGGAAATGA	1	-
chr2	161637120	161637135	GAAGAGAGGAAGTCA	1	+
chr2	162917740	162917755	ACAGAGCAGAAGTGA	1	-
chr2	179728427	179728442	AAAAAGGAGAAGTGA	1	+
chr2	179909270	179909285	TGAAGGGAGAAGTGA	1	+
chr2	186610418	186610433	AGAGGAAGGAAGTGA	1	+
chr2	187552558	187552573	TGAGAAAGGAACTCA	1	-
chr2	188359047	188359062	AGAAAGCAGAAGTGG	1	-
chr2	192533154	192533169	GAAAAGAGGAAGAAG	1	-
chr2	197547700	197547715	GAAAGGAAGAAGTGA	1	-
chr2	198105538	198105553	GGTGTGGGGAAGTGG	1	-
chr2	198106547	198106562	TGAAAGAGGAAAAGA	1	+
chr2	221438967	221438982	TGAAGGAGGAAGTGC	1	+
chr2	225416617	225416632	TGTTTGAGGAAGTGA	1	-
chr2	227707942	227707957	GAAGAGAGGAAGTGA	1	-
chr2	228665986	228666001	GGGAGGCGGAAGTTG	1	+
chr2	231322280	231322295	AGGAGAAGGAAGTGA	1	-
chr2	231324146	231324161	ATGGAGAGGAAGTGA	1	-
chr2	24972379	24972394	AGGAAGAGGAACTGG	1	-
chr2	25808365	25808380	GAGGAAGGGAAGTGA	1	-
chr2	34827499	34827514	TGAAAGCAGAAGTGA	1	-
chr2	45726514	45726529	CATATAAGGAAGTGA	1	-
chr2	51439733	51439748	CCAGGAAGGAAGAGG	1	-
chr2	62372889	62372904	AAAAAGAGGAAGTGG	1	+
chr2	6310357	6310372	GGAAAGCAGAACTGA	1	+
chr2	9699138	9699153	TAGAAGAGGAAGCAG	1	-
chr3	101332167	101332182	AAAACAAGGAAGTGA	1	-
chr3	105530846	105530861	AAAAAAAGGAAATGG	1	-
chr3	106139658	106139673	TCACACAGGAAGTCA	1	+
chr3	109606400	109606415	AGGAAGCAGAAGTGA	1	-
chr3	111837157	111837172	CAGAAGAGGAAGCTG	1	-
chr3	113551477	113551492	AGAGAAAGGAAGTAG	1	-
chr3	117147308	117147323	TGATGGAGGAAGTGG	1	+
chr3	119442053	119442068	TGTGGGAGGAAGTGA	1	+
chr3	119589509	119589524	AGGGAGAGGAAGTGA	1	+
chr3	130262348	130262363	AAAAAAAGGAAGTGT	1	-
chr3	131525725	131525740	GAAGGGAGGAAGTTT	1	+
chr10	109210987	109211002	AGAGAGAGGAAGTGA	1	+
chr10	109426036	109426051	GAAAGGAAGAAGAGA	1	-
chr10	112726953	112726968	TGAAGAAGGAACTGA	1	+
chr10	118168393	118168408	TGAAAGAAGAAGTGA	1	+
chr10	17067722	17067737	CAGATGGGGAAGTGA	1	+
chr10	17628958	17628973	CATGACAGGAAGTGG	1	+
chr10	21767489	21767504	GGAAAGCAGAAGTGA	1	+
chr10	22940752	22940767	CAGCACAGGAAGTCA	1	-
chr10	22958044	22958059	TTGATAGGGAAGTGT	1	+
chr10	24934811	24934826	AAGGAAAGGAAGAGG	1	+
chr10	26760331	26760346	CAAGAAAGGAACTGA	1	-
chr10	31683950	31683965	CTGGAGAGGAAGTGG	1	+
chr10	34543757	34543772	ATTGTGGGGAAGTGA	1	+
chr10	34669874	34669889	GGAAAGAGGATGTGA	1	+
chr10	36165444	36165459	AAGAAAAGGAAGTGA	1	+
chr10	60517367	60517382	AGGGACAGGAAGGGC	1	+
chr10	64426215	64426230	GAAAAGAGGAAGTTT	1	+
chr10	64602862	64602877	AGAAAGAGGAAGCAG	1	+
chr10	65591308	65591323	AGAAAAGGGAAGTAA	1	+
chr10	76658564	76658579	GGGGAGGGGAAATGA	1	+
chr10	81364296	81364311	TCCAACAGGAACTGA	1	-
chr10	8601976	8601991	GGAAAAAGGAAGTGA	1	-
chr10	89535591	89535606	GGTGACAGGAAGTGA	1	+
chr10	89826862	89826877	AAGAGCAGGAAGTGC	1	-
chr10	90421503	90421518	AAAAGAAGGAAGTGA	1	+
chr10	91334366	91334381	GAAATGGAGAAGTGG	1	-
chr10	93139867	93139882	AGGAAGAGGAAGTCA	1	+
chr10	94472178	94472193	GAAAAGAGGAAGACA	1	-
chr10	95037618	95037633	TGAAACAGGAAATGA	1	+
chr10	97036465	97036480	CAGATGAGGAAATGG	1	+
chr10	97542419	97542434	GGAAAAAGGAAGAGA	1	+
chr10	97923510	97923525	AAAAACAGGAAGTGG	1	+
chr11	100803345	100803360	AAAACAGGGAAGTGG	1	-
chr11	101379301	101379316	AGAGAGAGGAAGTGA	1	-
chr11	102216775	102216790	ACAGACAGGAAATGG	1	+
chr11	103944807	103944822	AAAAAGAGGAAGTAG	1	-
chr11	103949177	103949192	AGAAAGAGGAAGTAG	1	-
chr11	103969077	103969092	AAGAAGAGGAAGAGA	1	+
chr11	119119389	119119404	ATATTAAGGAAGTGA	1	+
chr11	125507942	125507957	TGGGAGAGGAAGACA	1	+
chr11	127922948	127922963	TGAAGCAGGAAGTGA	1	-
chr11	36369030	36369045	ATTAAAAGGAAGTCC	1	-
chr11	37797008	37797023	AAAATGAGGAAGAAG	1	+
chr11	42945385	42945400	GAAGAGAGGAAGTGA	1	-
chr11	46060297	46060312	AAGAAAAGGAAGAGA	1	-
chr11	48077568	48077583	CTGGGGAGGAAGTGG	1	+
chr11	58494785	58494800	AATAACAGGAAGTGT	1	+
chr11	62541417	62541432	TATTTGAGGAACTGA	1	+
chr11	6764660	6764675	CCAAGGAAGAAGTGT	1	+
chr11	72043003	72043018	AGGCAGAGGAAGTGG	1	+
chr11	7552446	7552461	AGGGGAGGGAAGTGA	1	+
chr11	76596585	76596600	GGGCAGAGGAAGTGG	1	+
chr11	88035217	88035232	AGAGAGAGGAAGTGA	1	-
chr11	93358068	93358083	TCTCAGAGGAACTGG	1	-
chr12	10494728	10494743	GGGGTAAGGAAGAGG	1	-
chr12	110894486	110894501	AAAAAGAGGAAGTAG	1	-
chr12	111043556	111043571	AAAAAGAGGAAGAAG	1	+
chr12	111104614	111104629	TGGGAGGGGAACTGA	1	-
chr12	121112096	121112111	GAAAAGGAGAAGAGA	1	+
chr12	12175693	12175708	TGAAAGAGGAAGTAG	1	+
chr12	123216947	123216962	GATGAGAGGAAGGGA	1	-
chr12	14405758	14405773	AAAAAAAAGAAGTGA	1	+
chr12	17137565	17137580	AAGAAGAGGAAGAGA	1	+
chr12	20062511	20062526	GGAAAGGGGAAGTAG	1	-
chr12	22692213	22692228	AGAAAGAGGAAGGAA	1	-
chr12	24286363	24286378	AGGGTGAGGAACTGC	1	+
chr12	25546928	25546943	GGAAAAAGGAAGTGA	1	-
chr12	26093970	26093985	AGCAACAGGAAGTGA	1	+
chr12	26729370	26729385	AGGAAGAGGAAGTGG	1	-
chr12	31962346	31962361	GGGGAGGGGAAGAAG	1	-
chr12	32181136	32181151	GAAAAGAGGAAGTTA	1	-
chr12	32322692	32322707	AAAAAAAGGAAGTGT	1	-
chr12	43594330	43594345	TGGAGAAGGAAGTGA	1	+
chr12	45226137	45226152	AAAGACAGGAAGTGA	1	+
chr12	45599369	45599384	AAGAAGAGGAAGTGG	1	-
chr12	49765515	49765530	AGCAGGAGGAAGAGA	1	+
chr12	53382877	53382892	CAAAGGAGGAACTGG	1	-
chr12	62687039	62687054	AAAAGAAGGAAGTGA	1	-
chr12	68899944	68899959	GAAAGGAAGAAGTGA	1	-
chr12	69017040	69017055	CAAAGGAAGAAGTGA	1	+
chr12	70639176	70639191	TTAGAGAGGAAGTGA	1	+
chr12	70747717	70747732	AGAAAAGGGAAGTCT	1	-
chr12	9055470	9055485	AAAATGAGGAAGAAG	1	+
chr12	92828716	92828731	AAAAAGAGGAAGAAG	1	-
chr12	97089674	97089689	CTTATAAGGAAGTGA	1	+
chr12	9888374	9888389	GAAAGGAAGAAGTGA	1	-
chr12	9922156	9922171	TGAAAGAGGAACTGT	1	-
chr13	104180994	104181009	AAACAGAGGAACTGA	1	-
chr13	109060135	109060150	AAAAGGAGGAAGTAG	1	-
chr13	20092983	20092998	TTTTTGAGGAAGTGG	1	-
chr13	24756609	24756624	TGAGAGAGGAAGTGA	1	+
chr13	24791220	24791235	AAAAAAAGGAAATGA	1	+
chr13	25309232	25309247	AGCAGGAGGAAGTGT	1	+
chr13	32437195	32437210	CAAAAGAGGAAGCTG	1	-
chr13	35923466	35923481	AAAAACAGGAACAGA	1	-
chr13	42853369	42853384	GCACTGGGGAAGTGG	1	-
chr13	43745807	43745822	AAAAACAGGAAGTGG	1	+
chr13	46978968	46978983	GAAGGGAGGAAGGGA	1	+
chr13	49992518	49992533	GGAAAGGGGAAGTGA	1	+
chr13	51981179	51981194	AGAATGAAGAACTGA	1	-
chr13	63881606	63881621	ACAAGCAGGAAGTGA	1	+
chr13	69162979	69162994	TGAAAGAGGAAGTAG	1	+
chr13	73304722	73304737	CTAAGAAGGAACTGA	1	-
chr13	76913965	76913980	AAAAGAAGGAAGTGA	1	-
chr13	77928297	77928312	AAGAAGAGGAAGTGG	1	-
chr13	78087995	78088010	AAAATGGGGAAGAGA	1	+
chr13	80735524	80735539	CAAAAGGGGAAGCAG	1	+
chr13	85524451	85524466	TGAAAGAGGAAGTAT	1	-
chr13	92199275	92199290	CAGAAAAGGAAGTGA	1	+
chr13	99973135	99973150	GAAGAGGGGAAGTCA	1	-
chr14	103253407	103253422	GGAAAGGGGAAGAGA	1	-
chr14	104283301	104283316	TGAAAGAGGAAATGG	1	-
chr14	106586116	106586131	AGTGAGGGGAAGTCA	1	-
chr14	20932928	20932943	AGAAAGAGGAAGAGA	1	-
chr14	22951956	22951971	AGAAACAGGAACAGA	1	-
chr14	23027451	23027466	ATGGAGGGGAAATGA	1	+
chr14	32222139	32222154	AGAAGGGGGAAGTGC	1	+
chr14	33092105	33092120	AAAAACAGGAAGTAG	1	+
chr14	34149657	34149672	AGGAACAGGAACAGA	1	-
chr14	34477319	34477334	ATGGTGAGGAACTGA	1	+
chr14	35327117	35327132	GAGGGGAGGAAGTGG	1	-
chr14	45459156	45459171	TGAAAGAGGAACTGT	1	+
chr14	50325303	50325318	AGAGAAGGGAAGTGA	1	-
chr14	51111655	51111670	GCCAGGAGGAAGGGG	1	+
chr14	52694656	52694671	GGAAAGGGGAAGTGA	1	-
chr14	54575660	54575675	TTAGAGAGGAAGTGA	1	-
chr14	61842332	61842347	TGAAGGGGGAAGTGC	1	+
chr14	64973650	64973665	AGAATGAGGAAGCAG	1	-
chr14	65833051	65833066	TCTCTGAGGAAGTGA	1	+
chr14	65892824	65892839	GTGAGGAGGAAATGG	1	-
chr14	66944504	66944519	CAAAAGAGGAAGTAA	1	+
chr14	68733857	68733872	GAAAAGGGGAAGAGT	1	+
chr14	70109245	70109260	GAAATGAGGAAGAAG	1	+
chr14	72126016	72126031	TGAAAGAGGATGTGA	1	-
chr14	81675638	81675653	AAAATGAGGAAGAAG	1	-
chr14	93714320	93714335	TAAGTGAGGAAGTAG	1	+
chr14	96479275	96479290	AAAACAAGGAAGTGA	1	+
chr15	101492369	101492384	TGGAGGAGGAAGTGG	1	+
chr15	33055613	33055628	AGACTGGGGAAGTGG	1	-
chr15	33502147	33502162	AGAAGGGGGAAGTGC	1	+
chr15	34252595	34252610	AAAATGAGGAAGAGA	1	+
chr15	38310129	38310144	TGAAGGGGGAAGTGC	1	-
chr15	38977029	38977044	TTTATGAGGAACTGA	1	+
chr15	41008562	41008577	AAAAAGAGGAAGTGG	1	-
chr15	44917702	44917717	AGAAAGAGGAAGAGA	1	-
chr15	45899237	45899252	GGTGAGAGGAAGTGA	1	+
chr15	45924007	45924022	GGGAAGAAGAAGTGA	1	-
chr15	54259901	54259916	GGGAAGGGGAAGTGT	1	+
chr15	55329479	55329494	GGAGTCAGGAAGTGA	1	-
chr15	55616034	55616049	AGAAAGAGGAAGAGG	1	+
chr15	56497671	56497686	TGGGAGGAGAAGTGA	1	-
chr15	57159072	57159087	AGAAACAGGAACAGA	1	+
chr15	57421392	57421407	AATAAAAGGAACAGA	1	-
chr15	59292094	59292109	AGAAGGGGGAAGTGC	1	+
chr15	59807556	59807571	AGAAAAGGGAAGGGA	1	-
chr15	63491401	63491416	AGATAGGGGAAGGGA	1	-
chr15	64759022	64759037	AGGGTAGGGAAGTGG	1	-
chr15	64957574	64957589	CAAAGGAGGAAATGA	1	-
chr15	65847315	65847330	TGGGAAGGGAAGTGA	1	-
chr15	72166714	72166729	GAGGAGGGGAAGTGG	1	+
chr15	72713112	72713127	AGAATGAGGAAGAGG	1	-
chr15	80254754	80254769	GGAAAGAGGAAGAAG	1	-
chr15	85858713	85858728	CCCAAAAGGAAGTGA	1	-
chr15	85931262	85931277	AAAAAAAGGAAATGA	1	-
chr15	86167020	86167035	GAAAAGGAGAACTGG	1	-
chr15	89185147	89185162	AAAAAGAGGAAGCTA	1	-
chr15	90607277	90607292	AGAAGGAGGAACTGA	1	-
chr15	96300596	96300611	GAAAGAGAGAAGTGA	1	+
chr15	97189694	97189709	GGAAAGGGGAAGAGA	1	-
chr16	10900718	10900733	AATAAGAGGAAGTTA	1	+
chr16	10975718	10975733	AGAGACAGGAAGTTG	1	-
chr16	11186504	11186519	GGGGACAGGAACTGA	1	-
chr16	11903871	11903886	GGAAAGCAGAACTGA	1	-
chr16	17267348	17267363	AAACACAGGAAGTGG	1	-
chr16	22367139	22367154	GAGCAGAGGAAGTTG	1	-
chr16	23893183	23893198	AGAAACAGGAAGCAG	1	-
chr16	3908988	3909003	TGGGTGAGGAAGAGA	1	-
chr16	53210580	53210595	CATAAGCAGAAGTGA	1	-
chr16	62682312	62682327	TCCAACAGGAACTGA	1	+
chr16	68165933	68165948	GGAAAGTGGAAGTGA	1	-
chr16	69477919	69477934	AGTGGGAGGAAGTGG	1	+
chr16	72636621	72636636	GAGAAAAGGAAAAGA	1	+
chr16	81850441	81850456	AGAAGCAAGAACTGA	1	+
chr16	8615521	8615536	AGGAGGAGGAAGTGG	1	-
chr17	20003677	20003692	AGAAAGAGGAAATGG	1	+
chr17	2162099	2162114	AAAAAAAGGAACTGG	1	+
chr17	27274728	27274743	AAAGGCAGGAAGTCT	1	-
chr17	29645348	29645363	TGAAGAAGGAACTGA	1	-
chr17	38956815	38956830	TAAATGCAGAAGTGA	1	+
chr17	43673843	43673858	CAGGACAGGAACTGA	1	+
chr17	4629387	4629402	AAAAAGAGGAAGAAG	1	+
chr17	46547924	46547939	AGAAGGGAGAAGTGA	1	-
chr17	54928609	54928624	GGAAAGGGGAAGTGA	1	-
chr17	57920288	57920303	GGGAGGCGGAAGTGG	1	-
chr17	58802213	58802228	CAAAAAAGGAAATGA	1	-
chr17	66791277	66791292	AGGAAGAGGAAGTGA	1	+
chr17	68699232	68699247	AGAAAGAGGAATTGA	1	-
chr17	76735511	76735526	GAGTGGGGGAAGTGG	1	+
chr18	20319907	20319922	AGAAGGGGGAAGTGC	1	-
chr18	25938152	25938167	AAAAAGAGGAAGTGG	1	+
chr18	29408745	29408760	AGGAAGAGGAAGTGA	1	+
chr18	31614092	31614107	CAAATGAGGAAGAGA	1	+
chr18	32063354	32063369	TGAAAGAAGAAGTGA	1	-
chr18	34704712	34704727	TATTAGAGGAACTGA	1	-
chr18	42745423	42745438	GGCAGGAGGAAATGG	1	-
chr18	47861345	47861360	AGAAGGGGGAAGTGC	1	-
chr18	48601176	48601191	AATTTGAGGAAGTAG	1	+
chr18	49338420	49338435	GAGAAGAGGAAGAGA	1	+
chr18	51204021	51204036	AGAAATAGGAAGTGA	1	-
chr18	54688387	54688402	TTTCAGGGGAAGTGA	1	+
chr18	56210334	56210349	AAGAAGAGGAACAGA	1	+
chr18	56226159	56226174	GGGGAGAGGAAGTGA	1	+
chr18	56617789	56617804	AGGAAGAGGAAGTGG	1	+
chr18	59955448	59955463	AGAAAGGGGAAATGA	1	+
chr18	61928234	61928249	TGTTTGGGGAAGTGA	1	-
chr18	70900413	70900428	CTGATAAGGAAGTGA	1	-
chr19	11369039	11369054	GAAATGAGGAAATGG	1	-
chr19	35868772	35868787	TGAAAGAGGAAATGG	1	+
chr19	40192040	40192055	AAGAACAGGAACAGA	1	+
chr19	46400737	46400752	GTAAAAAGGAACAGA	1	+
chr19	52158683	52158698	GGGAAGGGGAACTGA	1	+
chr19	52171569	52171584	CAAACCAGGAAGTGG	1	-
chr19	6580003	6580018	CAAAGGAGGAACTGG	1	-
chr19	9241867	9241882	CAGAAGAGGAAGTTG	1	-
chr1	104501535	104501550	TGGGTGAGGAAGTGA	1	+
chr1	107419171	107419186	CCAGTGAGGAACTGA	1	+
chr1	108554073	108554088	GAAAAGAGGAAGCCA	1	-
chr1	110923475	110923490	CAAGAGAGGAAATGA	1	-
chr1	112040302	112040317	AGGAGGAGGAAGAGG	1	+
chr1	112139324	112139339	TGAACCAGGAAGTGG	1	-
chr1	114414952	114414967	GGACTGGGGAAGTGC	1	+
chr1	114421860	114421875	ATAGAGGGGAAGTGG	1	+
chr1	121163499	121163514	AGTGACAGGAAGTGA	1	+
chr1	121258536	121258551	AGAGAAAGGAAGTGG	1	+
chr1	145153112	145153127	AGAAAGAGGAAGAGG	1	+
chr1	145502200	145502215	TAAAAGAGGAAGTAA	1	-
chr1	153030033	153030048	CCCAGCAGGAAGTGA	1	+
chr1	160647928	160647943	CTGAAGGGGAAGTGC	1	+
chr1	173383467	173383482	AAGAAGAGGAAGAGA	1	-
chr1	174574577	174574592	AGGAGGAGGAAGTGG	1	-
chr1	178944339	178944354	CAGAAAGGGAAGTGA	1	+
chr1	180641837	180641852	AAAAAGAGGAAGTGG	1	+
chr1	183871309	183871324	TCAAAAGGGAAGTCA	1	-
chr1	192481722	192481737	GGGAAAAGGAAGAGA	1	+
chr1	192725499	192725514	CAGAAGAGGAAGAGA	1	+
chr1	193040312	193040327	TCTGACAGGAAGTGG	1	+
chr1	194858870	194858885	AAGAAGAGGAAGTGG	1	-
chr1	202499452	202499467	GGGGAGGGGAAGGGG	1	-
chr1	207507259	207507274	AAAAAGAGAAAGTGA	1	+
chr1	20838708	20838723	GGAAACAGGAAATGA	1	+
chr1	218061349	218061364	TCATAGAGGAAGTGA	1	+
chr1	22369488	22369503	CTGAGAAGGAAGAGG	1	+
chr1	224325241	224325256	AGAAAAAGGAAGACA	1	+
chr1	224423706	224423721	AGAGGGAGGAAATGA	1	-
chr1	23442031	23442046	AAAAAGAGGAAGTAG	1	-
chr1	236326961	236326976	AAAATGAGGAAGAAG	1	-
chr1	24012198	24012213	AAAAAGAGGAAGCAG	1	+
chr1	244240946	244240961	TTGAGGAGGAAGTGA	1	+
chr1	244951863	244951878	GGGGGCAGGAAGTGC	1	+
chr1	246433771	246433786	GAAGGAGGGAACTGG	1	-
chr1	246808245	246808260	ACCAAAGGGAAGTGA	1	+
chr1	33259613	33259628	AGAAAGGGGAAGTAG	1	+
chr1	33288235	33288250	AAAAAGAGGAAGTAA	1	+
chr1	33677738	33677753	AGCAGGAGGAACAGA	1	-
chr1	46286038	46286053	CACAAAAGGAAGTGA	1	-
chr1	51956251	51956266	AAAAAACAGAAGTGA	1	+
chr1	59862203	59862218	AGAAAGGGGAAGTAG	1	+
chr1	64356335	64356350	AAGGAAGGGAAATGA	1	+
chr1	64649483	64649498	CTAAAGAGGAAGTGC	1	+
chr1	73982334	73982349	ATAAGGAGGAAGTGA	1	-
chr1	76134709	76134724	AAGAAGAGGAAGAGG	1	+
chr1	79518673	79518688	GAAAAAAGGAAATGG	1	+
chr1	81106871	81106886	GGGAGGAGGAAATGA	1	+
chr1	8187237	8187252	CAAAAAGGGAAGGGA	1	+
chr1	83540966	83540981	AAAAAACAGAAGTGA	1	-
chr1	87511878	87511893	TGAAAGTGGAACTGC	1	+
chr1	92967950	92967965	GAGAAGAGGAAATGG	1	+
chr1	94798244	94798259	CCAGAAGGGAAGTGA	1	+
chr1	97630023	97630038	GAAGAGAGGAAGTGA	1	+
chr1	99633763	99633778	CATAGGAGGAAGTGA	1	-
chr20	11105732	11105747	AGAAAAAGGAAGTCA	1	-
chr20	19605408	19605423	GGGAAGAGGAAGTGA	1	+
chr20	20329680	20329695	GAAAGGAAGAAGTGA	1	+
chr20	26168133	26168148	GAAAAAGGGAAATGA	1	+
chr20	36298078	36298093	AAAGTGGGGAAGTGA	1	+
chr20	38144863	38144878	TGAAAGCAGAAGTGA	1	+
chr20	43208383	43208398	TCACAAGGGAAGTGA	1	+
chr20	48242314	48242329	AGGAAAAGGAAGTGC	1	-
chr20	49140511	49140526	AGAGGAAGGAAGTGA	1	-
chr20	49459905	49459920	CAGGTGAGGAAATGA	1	+
chr20	53734414	53734429	AAAACAAGGAAGTGA	1	-
chr20	55010500	55010515	AAAAGAAGGAAGTGA	1	-
chr20	55073867	55073882	AAAAACAGGAAGTAG	1	-
chr20	57512185	57512200	AAAAGAAGGAAGTTG	1	-
chr20	6161373	6161388	AAAAAGAGGAAGTGG	1	-
chr20	8228610	8228625	AAAGAGAGGAAGTGA	1	-
chr21	26277771	26277786	AGAAAGCAGAAGTGG	1	-
chr21	35470283	35470298	AAAAAAAGGAACTGG	1	-
chr22	23154792	23154807	CAGATGGGGAAGTGA	1	+
chr22	32191712	32191727	AAAAAAAGGAAATGA	1	-
chr22	37986622	37986637	GAAAGCAGGAACTCA	1	+
chr22	38928085	38928100	AGAGGGAGGAAGTGG	1	-
chr22	40235400	40235415	ACAAAGAGGAAGTAA	1	+
chr22	41072315	41072330	AAAAACAGGAAGGGG	1	+
chr22	50814929	50814944	AGGAGGCGGAAGTTG	1	-
chr2	100573277	100573292	GGAATAAGGAAGTCA	1	+
chr2	102841501	102841516	GAAAAGGGGAAGAGA	1	-
chr2	109068641	109068656	TGAAGGAGGAAGTGA	1	+
chr2	122316115	122316130	AAGAAGAGGAAGAGA	1	+
chr2	123396906	123396921	TGAAGCAGGAAGTGT	1	+
chr2	129876127	129876142	AGAAAAAGGAAGGGA	1	-
chr2	134966632	134966647	CAAAAGAGGAAGACA	1	-
chr2	135052407	135052422	GGAAAGAGGAAGTAA	1	-
chr2	143899133	143899148	GAAAAGGGGAACTTG	1	+
chr10	104533952	104533967	AGTGAAAGGAAGGGG	1	+
chr10	105000228	105000243	AAATGCAGGAAGTGA	1	+
chr10	106084156	106084171	AAAGAAAGGAAGTGA	1	+
chr10	10741633	10741648	CATTTGAGGAACTGA	1	+
chr10	10847127	10847142	TTTAGAAGGAAGTGA	1	+
chr10	109252223	109252238	GAAGAGAAGAAATGC	1	-
chr10	111663542	111663557	TGGGTGAGGAAGTAG	1	-
chr10	111763094	111763109	AGAAAGAGGAAGAGA	1	+
chr10	111782677	111782692	TGGGAGAGGAAGTAG	1	+
chr10	112118838	112118853	GAAGAGGGGAAGCCT	1	+
chr10	112180605	112180620	AAAGAGAGGAAGTGA	1	+
chr10	112371959	112371974	CAGAAGAGGAACTAA	1	+
chr10	112514914	112514929	GGGGACAGGAAGTGA	1	+
chr10	11315013	11315028	AGAAAGAGGAAGAGA	1	-
chr10	114717650	114717665	ATAAGGAGGAAGTGA	1	+
chr10	115037118	115037133	TGTTTGAGGAACTGA	1	-
chr10	122233267	122233282	TGAAGGGGGAAGTGC	1	-
chr10	123794048	123794063	AAAAAGAGGAAGTGG	1	+
chr10	124086093	124086108	GGGTAGAGGAAGTGA	1	+
chr10	124088458	124088473	AAAAAGAAGAAGAGA	1	-
chr10	127333551	127333566	CAAATGAGGAAGCAG	1	+
chr10	13225794	13225809	AGGAGGCAGAAGTGG	1	-
chr10	132725674	132725689	ACTGTAGGGAAGTGA	1	+
chr10	13746248	13746263	AAGGAAAGGAAATGG	1	-
chr10	13924429	13924444	AGGAAGAGGAAGAGG	1	+
chr10	14065049	14065064	AGGCAGAGGAAGTGG	1	+
chr10	14427124	14427139	CCACAGAGGAAGTGA	1	-
chr10	14703045	14703060	AGAAGGAGGAAGAGG	1	-
chr10	21999827	21999842	TGAAACAGGAACAGC	1	-
chr10	23055269	23055284	AAGAAAAGGAAGTGA	1	-
chr10	23276341	23276356	GCCAAAGGGAAGTGA	1	-
chr10	23665312	23665327	TCTGAGAGGAACTGA	1	-
chr10	25176740	25176755	ATGCAAAGGAAGTGG	1	-
chr10	26917640	26917655	AAAAGAGGGAAGTGG	1	+
chr10	30777457	30777472	AGAAAGAGGAAGGGT	1	+
chr10	30783085	30783100	AAAAAGAGGAAGTTA	1	+
chr10	30786888	30786903	CAGGGAAGGAAGTGG	1	-
chr10	31682986	31683001	GGAAAGTGGAAGTGA	1	+
chr10	32043262	32043277	AAAAAGAGGAACCAG	1	-
chr10	32373463	32373478	TGAAAGAGGAACAGA	1	-
chr10	34494593	34494608	CTGGAGAGGAAGGGG	1	+
chr10	3481012	3481027	ACAGAGAGGAAGTGA	1	+
chr10	35473734	35473749	GAAAAAAGGAAGTAA	1	+
chr10	35642917	35642932	AACTAGGGGAACTGC	1	+
chr10	36823808	36823823	TGTGGGAGGAAGTGA	1	-
chr10	38314399	38314414	AGGAAGAGGAAGTGA	1	+
chr10	38361640	38361655	AGAAAGAGGAAGAGG	1	+
chr10	43119588	43119603	AGGAAGAGGAAGTGA	1	-
chr10	45441745	45441760	TTCTAGGGGAAGTGG	1	+
chr10	45958050	45958065	AAAAAGAGGAAGAAG	1	-
chr10	49956782	49956797	GAGAATAGGAAGTGA	1	+
chr10	50080427	50080442	GCAAAGGAGAAGTGC	1	-
chr10	50776031	50776046	AGAAAGAGGAAGGGT	1	+
chr10	51035539	51035554	GGGATGAGGAAGGGC	1	-
chr10	52082803	52082818	GGGAAAAGGAAGTGA	1	-
chr10	52261853	52261868	GTCAACAGGAACTGA	1	+
chr10	52300384	52300399	GGAAAGTGGAAGTGA	1	+
chr10	53976776	53976791	TCAGACAGGAAGTGG	1	-
chr10	59122695	59122710	AAAAGAAGGAAATGA	1	+
chr10	60082459	60082474	AGAAACAGGAAGTAC	1	-
chr10	6094514	6094529	TACAGGAGGAAGAGG	1	-
chr10	6122725	6122740	AAAAACAGGAAGTGG	1	+
chr10	61413922	61413937	GCCAAGAGGAAGTGG	1	-
chr10	6165622	6165637	GAGGGGAGGAAGTGG	1	+
chr10	6213958	6213973	AAAAAGAGGAAAAGC	1	-
chr10	62749277	62749292	ATGAAGAGGAAGTGA	1	-
chr10	63865179	63865194	AGAGAGAGGAAAGGC	1	+
chr10	64449687	64449702	GTGGAGAGGAAGTGA	1	-
chr10	64610575	64610590	CAAATGAGGAAATAG	1	+
chr10	64932678	64932693	CAGAGGGGGAAGTGT	1	+
chr10	65029004	65029019	AGAGAAGGGAAGAGG	1	+
chr10	65275102	65275117	AGAAGGGAGAAGTGA	1	-
chr10	70060638	70060653	AAAAAACAGAAGTGA	1	-
chr10	70122544	70122559	AAAAAAAGGAAATGA	1	+
chr10	7030779	7030794	AGAAACAGGAACTGT	1	+
chr10	70391577	70391592	CATTTGAGGAACTGA	1	+
chr10	70855944	70855959	AGAAAGGGGAAGGAA	1	-
chr10	71719848	71719863	TAGAAGAGGAAGTTG	1	-
chr10	73895293	73895308	GGAAGAGAGAAGTGA	1	+
chr10	74323328	74323343	GGGAAGGGGAAGCAA	1	+
chr10	75477550	75477565	AAAAAGGAGAAGTGA	1	+
chr10	75718379	75718394	CTGAAGAGGAACAGG	1	+
chr10	79069609	79069624	TAGATGAGGAACTGA	1	-
chr10	79385271	79385286	GAGGGAGGGAAGTGT	1	-
chr10	8179871	8179886	GAGAAGAGGAAGTCC	1	-
chr10	8225571	8225586	CAGAACAGGAAGTCA	1	+
chr10	8411929	8411944	GGGAAGGGGAAGAGG	1	+
chr10	85301277	85301292	TCCTGGAGGAAGTGA	1	-
chr10	86077057	86077072	CTGAGGAGGAAATGA	1	+
chr10	87681738	87681753	CAGATGGGGAACTGA	1	+
chr10	89597389	89597404	TGAAAGAGGAAGTCC	1	-
chr10	89826308	89826323	GGAAAGGGGAAGGAT	1	-
chr10	90152164	90152179	GGAGGCAGGAAGTGA	1	+
chr10	91002819	91002834	TAGAGGAGGAAGTCA	1	+
chr10	91568796	91568811	GCTCAGAGGAAGTGA	1	+
chr10	91589758	91589773	GGGAAGCAGAAGTGA	1	+
chr10	92537696	92537711	CAGAAGAGGAAGAGA	1	-
chr10	93302270	93302285	AGTTTGGGGAAGTGA	1	+
chr10	93362358	93362373	TGAGAGAGGAAGTGA	1	-
chr10	94025771	94025786	AAGAAGAGGAAGAGA	1	+
chr10	97053045	97053060	AAAAAAAGGAAATGA	1	+
chr10	97457338	97457353	TGAGAGAGGAACTGG	1	+
chr10	97552884	97552899	TGGGAGGGGAACTGA	1	-
chr10	98019101	98019116	AAAAAGAGGAAAGGA	1	+
chr10	98104163	98104178	ACACAGAGGAAATGA	1	+
chr10	98406796	98406811	GAAAAAAGGAAATGG	1	+
chr10	99892892	99892907	AAAACAAGGAAGTGA	1	+
chr11	102189542	102189557	TCTAAGAGGAAGTGT	1	+
chr11	102906791	102906806	AAGAAGAGGAAGAGA	1	-
chr11	107050699	107050714	GGGAGGAGGAAAAGG	1	+
chr11	107438754	107438769	AAAAAAAGGAAATGA	1	+
chr11	108096105	108096120	GGATGGGGGAAGTCA	1	+
chr11	108107535	108107550	AAAGGAAGGAAGTTA	1	+
chr11	108457507	108457522	TGAAAGAGGAAATGG	1	-
chr11	109383618	109383633	TGATTGAGGAAGTGG	1	-
chr11	109827125	109827140	AAAGGAGGGAAGTGG	1	-
chr11	109842131	109842146	AGGCACAGGAAGTGG	1	+
chr11	110198409	110198424	GGAGAGGGGAAATGA	1	+
chr11	110209622	110209637	ATGAGGAGGAAGTGA	1	-
chr11	11034062	11034077	TGAAGAAGGAACTGA	1	+
chr11	110778506	110778521	GGGAGGAGGAAGTGG	1	-
chr11	111288032	111288047	AGGAAGAGGAAGAGG	1	-
chr11	111433881	111433896	AAGAAGAGGAACAGA	1	+
chr11	111667942	111667957	ATGAGGAGGAAGTGA	1	+
chr11	111843405	111843420	TGGTGGAGGAAGTGA	1	-
chr11	112093227	112093242	AGAAAGCAGAAGTGG	1	+
chr11	112390699	112390714	CAGAAGAGGAAGCAG	1	-
chr11	112464343	112464358	CCTAGGGGGAACTGA	1	+
chr11	115743373	115743388	AGAAAAAGGAAGTTG	1	-
chr11	116001065	116001080	CAAAACAGGAAATGA	1	-
chr11	116851014	116851029	AGAAACAGGAACTAA	1	-
chr11	117173131	117173146	GGTGTGGGGAACTGA	1	-
chr11	117876984	117876999	GCAAAGAGGAAGAGG	1	+
chr11	117878973	117878988	CAAAACAGGAAGCCA	1	-
chr11	118190349	118190364	GAAATGAGGAAGTTG	1	-
chr11	11906544	11906559	TAGGGGAGGAAGTGA	1	-
chr11	123157511	123157526	AGAAAGGGGAAATGA	1	+
chr11	123336598	123336613	TGTGAGAGGAAATGG	1	+
chr11	123363775	123363790	AGAATAAGGAAGTCT	1	+
chr11	123530847	123530862	TGTGGCAGGAAGTGG	1	+
chr11	126183962	126183977	AAGAAGGGGAAGCCT	1	-
chr11	128186877	128186892	ATAAGAAGGAAGTGG	1	-
chr11	128685403	128685418	TGTGAGAGGAAGTGG	1	+
chr11	12983986	12984001	GGGAAGAGGAAGCAA	1	+
chr11	130421064	130421079	AGAAAGGAGAACTGA	1	-
chr11	131710740	131710755	TGAAGGAGGAAGTGA	1	+
chr11	132613029	132613044	TGAAAGAGGAAGTCC	1	-
chr11	13275892	13275907	AGTTTGGGGAAGTGA	1	-
chr11	13301840	13301855	AGGAAAAGGAAGTGG	1	+
chr11	133050292	133050307	TCTGGGAGGAAGTGA	1	-
chr11	14330695	14330710	GGGGAGAGGAAGTGA	1	-
chr11	17176095	17176110	AAAAAAGGGAAGTAG	1	-
chr11	17252613	17252628	GGGAGGGGGAAGTGG	1	-
chr11	18072604	18072619	GAAAAGAGGAACTTG	1	+
chr11	18334563	18334578	GAAAATAGGAAGTGA	1	-
chr11	20006112	20006127	TGAGAGAGGAAGTAA	1	-
chr11	21286883	21286898	TGTTTGAGGAAGTGA	1	-
chr11	27878811	27878826	GAAAAACGGAACTGA	1	+
chr11	29701733	29701748	GGAAAGCAGAAGTGA	1	+
chr11	3052119	3052134	TCAGACAGGAAGTGA	1	-
chr11	30626801	30626816	AGAAAGAGGAAGCAG	1	+
chr11	33941362	33941377	AGAAAGAGGAAGGGG	1	-
chr11	34247943	34247958	CAAATGAGGAAGCTG	1	+
chr11	35184489	35184504	AAAAAGAGGAACATG	1	+
chr11	35833498	35833513	GGGAAGAGGAAGTAG	1	-
chr11	36429107	36429122	AACAAGAGGAAATGA	1	+
chr11	44181594	44181609	AGAAAGGGGAAGGGA	1	-
chr11	4488490	4488505	GAGAAGAGGAAGAGA	1	+
chr11	46473506	46473521	GGAAAGGGGAAGTGA	1	+
chr11	47247315	47247330	GGGAGGGAGAAGTGG	1	-
chr11	47872039	47872054	GGAAGGAGGAAGGGA	1	+
chr11	48095270	48095285	AAAAAGGAGAAGAGA	1	-
chr11	56392406	56392421	CAAAAGAGGAAATAG	1	-
chr11	57546226	57546241	TGTGACAGGAAGTGA	1	+
chr11	59446941	59446956	CCAGAGAGGAACTGA	1	-
chr11	60078304	60078319	CAAAAGCAGAACTGA	1	+
chr11	60227000	60227015	CAAATGAGGAAGCTG	1	-
chr11	60250022	60250037	AGGAAGAGGAAGTGA	1	+
chr11	60607242	60607257	AAAGTGGGGAAGTGA	1	+
chr11	63399102	63399117	TTTCAGAGGAAGTGA	1	-
chr11	64624259	64624274	AGGAAAAGGAAGTGG	1	+
chr11	65880209	65880224	TGAATGGGGAAATGA	1	+
chr11	66427427	66427442	TAAAAGGGGAAGTTG	1	-
chr11	67845403	67845418	AGGAAAAGGAAGAGC	1	+
chr11	68909387	68909402	AGCAAGGAGAAGTGC	1	-
chr11	69354703	69354718	GAAGGGAGGAAGTCT	1	+
chr11	69527092	69527107	TAGGAGAGGAAGTCA	1	+
chr11	72438743	72438758	CCCTGGAGGAAGTGA	1	+
chr11	72714282	72714297	CAGTTGAGGAAATGA	1	-
chr11	73706450	73706465	CAAAGCAGGAAGTCA	1	+
chr11	74184962	74184977	TATTTGAGGAACTGA	1	-
chr11	76047788	76047803	GGGAGGAGGAAGTGA	1	+
chr11	78102004	78102019	GAAATAGGGAAGTGG	1	+
chr11	78149804	78149819	AGAAATAGGAAGTGA	1	+
chr11	78523759	78523774	GGTGTGGGGAAGTGA	1	-
chr11	78872024	78872039	TGGAAGAGGAAGTGG	1	-
chr11	80162321	80162336	TGTGGAAGGAAGTGA	1	+
chr11	81690680	81690695	GTGAGGAGGAAGTGC	1	-
chr11	82600491	82600506	AAGAAGAGGAAGAGG	1	+
chr11	83297587	83297602	AAAAGCAGGAAGAAA	1	-
chr11	84425562	84425577	AGAAAGAGGAAATGG	1	-
chr11	85850086	85850101	TGCAGGAGGAAGAGG	1	+
chr11	86004486	86004501	CCTGAAAGGAAGTGT	1	-
chr11	86161236	86161251	GAAAAGAGGAAGCAG	1	-
chr11	86808695	86808710	AGAATGAGGAAGCAG	1	-
chr11	87897648	87897663	TGAAACAGGAAATGA	1	+
chr11	8989001	8989016	TAGAAAAGGAAGAGG	1	+
chr11	9102883	9102898	GGGAAGAGGAAATGA	1	-
chr11	94060290	94060305	CCAGTGAGGAACTGA	1	-
chr11	94982388	94982403	CAAATGGGGAAGAGG	1	+
chr12	100038615	100038630	AAAAACAGGAAGTGG	1	-
chr12	101093192	101093207	GGAAAGGGGAAGAGA	1	+
chr12	10282844	10282859	AAGAGCAGGAAATGA	1	+
chr12	103430620	103430635	GAAAAAAGGAAATGG	1	-
chr12	104110732	104110747	AGAAAGAGGAAGAGA	1	+
chr12	10446267	10446282	AGAGACAGGAAGTGA	1	+
chr12	104928153	104928168	AGAAGGAGGAAGAGG	1	-
chr12	106506960	106506975	CCACAAGGGAAGTGG	1	+
chr12	107195264	107195279	CAGGAAAGGAAGTTA	1	+
chr12	107503117	107503132	GAGAGCAGGAAGTGA	1	+
chr12	108223294	108223309	AGAGGAAGGAAGGGT	1	-
chr12	108585060	108585075	GTAATGGGGAAATGA	1	-
chr12	108710169	108710184	GAGAGGGGGAAGAGG	1	+
chr12	108935183	108935198	AAAAAAAAGAAGTGA	1	+
chr12	109061254	109061269	AAAAAGAGGAAGTAG	1	-
chr12	111176695	111176710	GAGGAGAGGAAGTGG	1	+
chr12	115818546	115818561	GGGAAGAGGAAGAGA	1	+
chr12	116848918	116848933	GAGAGAAGGAAGAGG	1	+
chr12	117539685	117539700	CTGAAGAGGAAGCGG	1	-
chr12	118676881	118676896	GAAGAGAGGAAGTGT	1	+
chr12	11872751	11872766	GGGAAGAGGAAGGAA	1	-
chr12	11878725	11878740	CAAGAGAGGAAGCAA	1	-
chr12	120620391	120620406	CAAATGAGGAAATGG	1	+
chr12	121285789	121285804	GAAAAAGGGAAGTAA	1	+
chr12	122365501	122365516	AAAAAGAGGAAGTGG	1	-
chr12	123141277	123141292	GGCATGGAGAAGTGA	1	-
chr12	123195908	123195923	AGAAAGAGGAAGAGG	1	-
chr12	123210700	123210715	TAAAAGCAGAAGTGT	1	+
chr12	124208440	124208455	TTAAAGAGGAAGAGT	1	+
chr12	12681057	12681072	GGGAAGGGGAAGCGG	1	-
chr12	12766456	12766471	ATGAAGAGGAAGAGA	1	-
chr12	12777851	12777866	AGGAGGGGGAACTGA	1	+
chr12	131055777	131055792	GGGGAGGGGAAGTGG	1	+
chr12	13420941	13420956	AGAAAGAGGAAGAGA	1	+
chr12	14397974	14397989	AGAAAGAGGAATTGA	1	+
chr12	15853711	15853726	TGTTTCAGGAAGTGG	1	-
chr12	16674335	16674350	ATGAGGAGGAAGTGG	1	-
chr12	20120647	20120662	GGGAGGAGGAAGTGC	1	-
chr12	20297467	20297482	AAGAACAAGAACTGA	1	+
chr12	21752464	21752479	ATGAAAAGGAAGTGA	1	+
chr12	22474772	22474787	AAGAAGAGGAAGTGG	1	-
chr12	22527663	22527678	GAAGGGAGGAAGTGA	1	-
chr12	23011944	23011959	GAAAAGAAGAACAGA	1	+
chr12	2336702	2336717	GAAAAACGGAACTGA	1	-
chr12	24737132	24737147	GAAACCAGGAAGTGG	1	+
chr12	24967449	24967464	CAAAAGCAGAACTGA	1	+
chr12	25887658	25887673	GAAAGGAGGAACTGA	1	-
chr12	26330396	26330411	TGGGAGAGGAACTGT	1	+
chr12	27487488	27487503	ACTGAAAGGAAGTGA	1	+
chr12	27584352	27584367	GAGAAGAGGAAATGG	1	-
chr12	27762714	27762729	TAGTTCAGGAAGTGA	1	-
chr12	27993630	27993645	CAGAAGAGGAAGCTG	1	+
chr12	28221597	28221612	GCCAAGAGGAAGTGG	1	+
chr12	28376375	28376390	AGAAAAAGGAAGCCA	1	-
chr12	29032527	29032542	TGAAACAGGAAATGA	1	+
chr12	29398262	29398277	CAAATGAGGAAATAG	1	+
chr12	31752200	31752215	TGAAAAAGGAACTAG	1	+
chr12	32419060	32419075	AGGAAGAGGAAGTGA	1	-
chr12	38479244	38479259	GTGAAGAGGAAGAGC	1	-
chr12	39749820	39749835	GGTAAGCAGAAGTGA	1	+
chr12	39766919	39766934	TAAAACAGGAAGTTG	1	+
chr12	4200746	4200761	AGAAAAGGGAAGTCT	1	+
chr12	4256319	4256334	GGAAATAGGAAGTGA	1	+
chr12	44383057	44383072	CCCAAGAGGAACAGA	1	-
chr12	44680306	44680321	AGAGAGAGGAAGTGG	1	-
chr12	45703711	45703726	AAAAGGGGGAAATGA	1	+
chr12	4581325	4581340	TCAAAGAGGAAGAGG	1	+
chr12	45895252	45895267	AGGAAGAGGAAGTGA	1	-
chr12	45969985	45970000	AGAAAAAGGAAGTTA	1	+
chr12	46079215	46079230	AAAGTGGGGAAGTGA	1	-
chr12	46541085	46541100	AGATGGAGGAACTGA	1	+
chr12	46609180	46609195	TGCTTGAGGAAGTCA	1	-
chr12	46610198	46610213	GGAAACAGGAAGTAG	1	+
chr12	46611936	46611951	AAAAACAGGAAGTGG	1	-
chr12	46754789	46754804	TTCAAAAGGAAGTGA	1	+
chr12	46881457	46881472	AGAAAGGAGAACTGA	1	-
chr12	50648081	50648096	AGAAAGGGGAACAGT	1	+
chr12	5081116	5081131	CAGAAGGGGAAGGGA	1	+
chr12	51890894	51890909	CCAAGGAGGAAGAGG	1	+
chr12	57078080	57078095	AGAAACTGGAAGTGA	1	-
chr12	57512912	57512927	GTAATGAGGAAGTAA	1	-
chr12	5795316	5795331	GGGGAGGGGAAGGGG	1	-
chr12	58268072	58268087	AAAAAGAGGAAGTGG	1	-
chr12	58752285	58752300	AGGATGAAGAAATGG	1	+
chr12	60014167	60014182	CAAAAGAGGAAGACA	1	+
chr12	64667801	64667816	AAGCAGAGGAAGAGG	1	+
chr12	6488158	6488173	AGAGGCAGGAAGACC	1	-
chr12	6526004	6526019	CAGAAAGGGAAGTGA	1	-
chr12	65317495	65317510	AGGAAGAGGAACTCA	1	+
chr12	66296449	66296464	GAAATGAGGAAATGG	1	+
chr12	66449916	66449931	TAGGAAGGGAACTGA	1	-
chr12	66465500	66465515	AAAAAGAGGAAATCA	1	+
chr12	66466088	66466103	CATAAGAGGAACTTC	1	-
chr12	69181415	69181430	TAGAAGAGGAAATGA	1	-
chr12	6921901	6921916	AGGAAGAGGAAGTGA	1	-
chr12	71356353	71356368	AGGATGGGGAAGTGA	1	+
chr12	72020106	72020121	AAAAAGAGGAACCAA	1	-
chr12	76311006	76311021	ATTGTGGGGAAGTGA	1	-
chr12	768427	768442	CAAAAGAGGAACTAA	1	-
chr12	77314247	77314262	AGAGGAAGGAAGTGC	1	+
chr12	77436784	77436799	TGGAAAAGGAACTGA	1	+
chr12	794677	794692	CAAGAGAGGAAATGA	1	+
chr12	87674325	87674340	AGAAGAAGGAAGTTG	1	+
chr12	88692600	88692615	AAGGAGGGGAACTCC	1	-
chr12	88775517	88775532	TGAGGAAGGAACTCA	1	+
chr12	89554554	89554569	GAAAGGAGGAACTGA	1	+
chr12	90377579	90377594	CAAAAGGAGAAGTTG	1	+
chr12	90398345	90398360	AAAAGAAGGAAGTGA	1	-
chr12	92227949	92227964	TAGAAAAGGAAGTGA	1	+
chr12	92424491	92424506	CAAAGGAGGAAGCAG	1	+
chr12	92750266	92750281	CCAAACAGGAAGTGG	1	+
chr12	92860489	92860504	ACAGAGAGGAAGCAA	1	+
chr12	92865528	92865543	AAATAAGGGAAGAGA	1	+
chr12	92879518	92879533	AGAAAGAGGAAGCAG	1	+
chr12	94249212	94249227	GAGAAGAGGAACTGT	1	-
chr12	94612260	94612275	GAGTGCAGGAAGTGG	1	-
chr12	95337711	95337726	GGTAACAGGAAGTGC	1	+
chr12	95571307	95571322	AAGAAGAGGAAGAGA	1	-
chr12	9802372	9802387	AAAAAGAAGAAGAGA	1	+
chr12	9804143	9804158	GAAGAGAGGAAGTGA	1	+
chr12	9823581	9823596	GTGAAGAGGAAGAAA	1	-
chr12	9874315	9874330	AGAAAGAGGAAGCAG	1	-
chr12	98795465	98795480	TAGGGAAGGAAGTGA	1	-
chr12	9913547	9913562	GGCAAGAGGAAGGGG	1	-
chr13	101991485	101991500	AGAAAAGGGAAGACA	1	+
chr13	103507226	103507241	AGACAGAGGAAGAGG	1	-
chr13	103613512	103613527	GGCAGGAGGAAGTGG	1	+
chr13	107731958	107731973	TTTCAGGGGAAGTGA	1	+
chr13	108995386	108995401	AGAGGAAGGAACTGA	1	+
chr13	111308671	111308686	GAAAAGGGGAAGAGA	1	+
chr13	111590422	111590437	AGATGGAGGAAGTGA	1	+
chr13	111814688	111814703	TGAAAGAGGATGTGA	1	+
chr13	111829614	111829629	AGAGACAGGAAGTGC	1	-
chr13	113268749	113268764	CTGGAGAGGAACAGA	1	+
chr13	22116224	22116239	AGAAAGAGGAAGCAG	1	-
chr13	22216008	22216023	TTAAAGAGGAAGAGG	1	+
chr13	23413856	23413871	AAGAAGAGGAAGAGA	1	+
chr13	23960907	23960922	AGTGAAAGGAAGAGT	1	-
chr13	24133148	24133163	GGGAGGAGGAAGGCG	1	+
chr13	24230932	24230947	GAGAAGGGGAAGTGA	1	-
chr13	25278920	25278935	ACCAAGAGGAAGTGC	1	-
chr13	25299684	25299699	AAGAAGAGGAAGTGG	1	+
chr13	25398160	25398175	AGGGGAGGGAACTGA	1	+
chr13	25807316	25807331	CCAGGGAGGAAGTGT	1	-
chr13	26100238	26100253	TATTTGAGGAACTGA	1	-
chr13	27834215	27834230	AGTAACAGGAAGTGA	1	-
chr13	28054721	28054736	AGGAAGTGGAAGAGA	1	+
chr13	28617557	28617572	AAAGTGGGGAAGCCG	1	+
chr13	31031527	31031542	AAAAGAAGGAAGTAG	1	-
chr13	31270549	31270564	AGAGACAGGAAGTGG	1	-
chr13	31320597	31320612	CCAGGGAGGAAGTGG	1	-
chr13	32455469	32455484	AGGAGAAGGAACAGG	1	+
chr13	33781786	33781801	TCATGGAGGAAGTGG	1	-
chr13	35736746	35736761	AAAAAGAAGAAAAGA	1	-
chr13	37011166	37011181	AAAAAGGAGAAGTGA	1	+
chr13	37380322	37380337	ATAATAAGGAAGTCC	1	-
chr13	37462447	37462462	AGAAGGGGGAAGTGC	1	-
chr13	39723258	39723273	AAAGAGAGGAAGTGA	1	+
chr13	40778573	40778588	GAAAAGAGGAAATGT	1	-
chr13	41227735	41227750	GAAAGGAGGAAGAGG	1	-
chr13	41535445	41535460	GAAAAGAGGAAGCTA	1	+
chr13	41581678	41581693	AGAAAAGGGAAGTTG	1	-
chr13	42849384	42849399	GTTTTGGGGAAGTGG	1	-
chr13	42917457	42917472	CTGGAGAGGAAGTGG	1	-
chr13	42954714	42954729	AGAGGGAGGAAGAGA	1	-
chr13	42955105	42955120	AGTAGGAGGAAGTAG	1	-
chr13	43118520	43118535	GATGTGAGGAACTGA	1	+
chr13	43619842	43619857	AAAACAAGGAAGTGA	1	-
chr13	45608690	45608705	TGTTTGAGGAACTGC	1	+
chr13	45851203	45851218	GGGAAGAGGAAGTGA	1	+
chr13	45872228	45872243	GAAGCCAGGAAGTGA	1	+
chr13	46366026	46366041	CTAAAAAGGAAGTGC	1	+
chr13	46711955	46711970	TGAAGGAGGAACTGG	1	-
chr13	46956517	46956532	AGAAAGAGGAAGTAA	1	+
chr13	47169471	47169486	GCGGTGAGGAAGTCA	1	-
chr13	47180597	47180612	GAAGGGGGGAAATGC	1	-
chr13	47610957	47610972	GAAAGGAGGAAGCAG	1	+
chr13	47721670	47721685	CCAGAGAGGAAGTGA	1	-
chr13	48716725	48716740	CAGAAGAGGAACAGA	1	+
chr13	49255332	49255347	AAGCAGAGGAACTGA	1	+
chr13	49433723	49433738	GGGAGGAGGAAGAAA	1	+
chr13	50601447	50601462	TGGAGAAGGAACTGA	1	-
chr13	51466664	51466679	AGAAAGAGGAAATAG	1	+
chr13	52123327	52123342	GGCATGAGGAAGTAG	1	+
chr13	52199017	52199032	TCTGGGAGGAAGTGA	1	+
chr13	52278794	52278809	GGAAAAGAGAAGTGA	1	-
chr13	59527973	59527988	GGGAAGAGGAAGGGA	1	-
chr13	59987338	59987353	CTAAGAAGGAAGAGA	1	+
chr13	60033528	60033543	AGGGAGAGGAAGTGA	1	+
chr13	61832500	61832515	AAAAGGAGGAAGCCC	1	+
chr13	64038394	64038409	GCTGAGAGGAACTGA	1	-
chr13	66714025	66714040	GGAAACAAGAAGTGA	1	+
chr13	75990978	75990993	GAAGAGAGGAAGCCC	1	-
chr13	76561128	76561143	CCACAGAGGAACAGA	1	-
chr13	77448847	77448862	AAGAAGAGGAAGAGA	1	-
chr13	77872706	77872721	GAAATGAGGAAGTTG	1	+
chr13	77874866	77874881	GGGAAGTGGAAGTCA	1	-
chr13	79765226	79765241	TGTAGAGGGAAGTGA	1	+
chr13	88546424	88546439	AAAAAAAGGAAATGA	1	-
chr13	91890464	91890479	AGAAGAAAGAAGTGA	1	+
chr13	97867785	97867800	TGGAACAGGAAATGA	1	+
chr13	98144761	98144776	TGGAAAGGGAAGTGA	1	+
chr14	100525294	100525309	GGACAGAGGAAATGA	1	+
chr14	100535970	100535985	AGACAGAGGAAGGCA	1	-
chr14	103137473	103137488	CAGAAGGGGAAGCGA	1	-
chr14	103585513	103585528	TGCAGAGGGAAGTGG	1	+
chr14	104914256	104914271	TGAGAGAGGAAGTGA	1	+
chr14	107183377	107183392	AGTGAGGGGAAGTCA	1	-
chr14	21090990	21091005	AGAAGGAGGAAGTCA	1	-
chr14	21785753	21785768	AGAATGAGGAACTAG	1	+
chr14	24111213	24111228	TGAAAGAGGAAGTAG	1	-
chr14	25164627	25164642	CATGACAGGAAGTGG	1	+
chr14	25168447	25168462	AGAAAGAGGAAGCAG	1	-
chr14	25268324	25268339	TGACAGAGGAAGAGA	1	+
chr14	31879680	31879695	AAAAACAGGAACTCA	1	+
chr14	32655666	32655681	GGAGACAGGAAGTGA	1	-
chr14	34277520	34277535	AGAAAAAGGAAATGA	1	+
chr14	34413981	34413996	GGGGAAGGGAAGTGC	1	-
chr14	50336873	50336888	AAATAAAAGAAGTGA	1	-
chr14	50396942	50396957	AAAAAAAGGAAATGA	1	-
chr14	50475582	50475597	AGACAGAGGAAGAGA	1	-
chr14	51223276	51223291	AAAAGGAGGAAGAGC	1	-
chr14	51264964	51264979	TCAGGGAGGAACTGA	1	-
chr14	51627469	51627484	AGAAAGAGGAAGTAG	1	-
chr14	51715227	51715242	GAAACAAGGAACTGA	1	-
chr14	52400093	52400108	AAGAAGAGGAAGTGG	1	+
chr14	52869638	52869653	TGGGTCAGGAAGTCA	1	+
chr14	53209340	53209355	GAGCAGAGGAAGTTG	1	+
chr14	54612692	54612707	AGCAGCAGGAAGAGC	1	+
chr14	55158432	55158447	GGAAGCAGGAAGGGA	1	+
chr14	55541548	55541563	CAGATGGGGAAGAGC	1	-
chr14	56049694	56049709	TGAAAGAGGAAGCAA	1	-
chr14	56431055	56431070	TGAAAGCAGAAGTGA	1	-
chr14	58748041	58748056	CCAGGAAGGAAGAGA	1	-
chr14	59065404	59065419	AAGGAGAGGAAGGGG	1	+
chr14	59617811	59617826	AGGATGGGGAAGTGG	1	+
chr14	60316665	60316680	AGGAAGAGGAAGTGG	1	-
chr14	60642394	60642409	GGAAAAGAGAAGTGA	1	+
chr14	61825469	61825484	GGAATCAGGAAGTGG	1	-
chr14	62056618	62056633	CTGGGGAGGAAGTGG	1	+
chr14	64699480	64699495	GGGGAGAGGAAGTGA	1	-
chr14	65297861	65297876	GTGGAGAGGAAGTGA	1	-
chr14	65785598	65785613	CAGCTGAGGAACTGA	1	-
chr14	65788179	65788194	CAGGAAAGGAAGTGG	1	+
chr14	65818674	65818689	AAGAAGAGGAAGAGA	1	+
chr14	65822668	65822683	AAAATGAGGAACTAA	1	+
chr14	65833689	65833704	AGAAAGGGGAAATGA	1	+
chr14	66423993	66424008	AAAACAAGGAAGTGA	1	-
chr14	68026566	68026581	GGAAAGGGGAAGTGA	1	-
chr14	68068956	68068971	GGAGTGGGGAAGTGC	1	+
chr14	68233301	68233316	AGAAAGCAGAAGTGG	1	+
chr14	68840783	68840798	AAGATGAGGAAATGA	1	+
chr14	68986630	68986645	AAAAAGGAGAAGAGA	1	+
chr14	69895452	69895467	GAGAAGTGGAAGTGG	1	+
chr14	71069118	71069133	TCTCTGAGGAAGTGA	1	+
chr14	71281305	71281320	TGAAACAGGAACTAG	1	-
chr14	71945399	71945414	GGAAGGAGGAAGTCA	1	-
chr14	72022423	72022438	AGTGAAAGGAAGAGT	1	-
chr14	72022738	72022753	AGAGACAGGAAGTGA	1	+
chr14	73323138	73323153	AGGAAGAGGAAGTGG	1	+
chr14	74250971	74250986	TGAAGGAGGAAGTCA	1	+
chr14	74939579	74939594	CAGAGAAAGAAGTGG	1	+
chr14	75605415	75605430	AGAAACTGGAAGTGA	1	+
chr14	75690597	75690612	GGGTGGGGGAAGTGG	1	-
chr14	76627167	76627182	AGAAAAGGGAAGTCT	1	+
chr14	78955383	78955398	GCAAACAGGAAGAGA	1	+
chr14	80575002	80575017	ACTGTAAGGAAGTGA	1	-
chr14	80678571	80678586	GCAATAGAGAAGTGA	1	+
chr14	89668157	89668172	TAGAGGAGGAAGTGG	1	-
chr14	89725227	89725242	GCTCAGAGGAAGTGA	1	-
chr14	89929015	89929030	AAGAAGAGGAAGAGA	1	-
chr14	91862741	91862756	AGTGGGAGGAAGTGG	1	-
chr14	91927924	91927939	AGGAAAAGGAAGTGC	1	-
chr14	92972196	92972211	ACAAAGAGGAACTGC	1	+
chr14	93169099	93169114	ACATGGAGGAACTGG	1	-
chr14	93245695	93245710	GGGAACAGGAAGTGT	1	-
chr14	93931428	93931443	AGAAAGAGGAAGAGA	1	-
chr14	96164267	96164282	TGAAAACGGAAGAGG	1	+
chr14	96178345	96178360	GCTGGGAGGAAGTGG	1	+
chr14	97802750	97802765	GTAGGGAGGAAGTGG	1	+
chr14	99258696	99258711	GGAATCAGGAAGTGA	1	+
chr15	100893852	100893867	AGCAGGAGGAAGTAG	1	+
chr15	101543474	101543489	CTGGGAGGGAAGTGG	1	-
chr15	22898088	22898103	AGGAGGAGGAAGTGG	1	+
chr15	28534635	28534650	AGAAAGAGGAACTAA	1	+
chr15	30942583	30942598	AGGGTGAGGAAGAGG	1	+
chr15	31015903	31015918	GCTCTGAGGAAGTGA	1	-
chr15	35335732	35335747	AAAAGAAGGAAGTGA	1	-
chr15	36821985	36822000	AATAAAAGGAACTGA	1	-
chr15	38366403	38366418	AAATGCAGGAAGTGA	1	-
chr15	38981972	38981987	AGACTGGGGAAGGGA	1	+
chr15	38990605	38990620	GAAGACAGGAAGTGG	1	-
chr15	40454899	40454914	AGAAAGAGGAAGACT	1	+
chr15	40490754	40490769	GAAAAGAGGAAGCCA	1	+
chr15	44843101	44843116	AAAAAGAGGAAGCAG	1	+
chr15	44958505	44958520	AGAAGAAGGAAGTAG	1	+
chr15	46413056	46413071	AAGGAGAGGAAATGA	1	-
chr15	53007352	53007367	AAGAAGAGGAAGTGG	1	-
chr15	56499468	56499483	AGGAGGAGGAAATGG	1	+
chr15	57050261	57050276	GCAGAAAGGAAGTCC	1	+
chr15	57445603	57445618	AAAAACAGGAAGCAG	1	+
chr15	57576934	57576949	AACAAGAGGAAATGG	1	-
chr15	58119439	58119454	CAAAAAGGGAAATGT	1	+
chr15	58769638	58769653	AGAGAGGGGAAGTGT	1	+
chr15	58867115	58867130	GGAGGGAGGAAGTCA	1	-
chr15	59016826	59016841	GAAAGGAGGAAGCTG	1	+
chr15	59597819	59597834	GAATAGAGGAAGAGA	1	-
chr15	60970982	60970997	CAGATGGGGAAGTGG	1	+
chr15	61164787	61164802	TAAATAGAGAAGTGA	1	-
chr15	61377291	61377306	TAAAAGAGGAAGTTC	1	+
chr15	63635407	63635422	GCTCAGAGGAAGTGA	1	+
chr15	63836615	63836630	TGAAAGGGGAAGTAG	1	+
chr15	64173937	64173952	AAAGTGGGGAAGTGA	1	+
chr15	64275540	64275555	AGGAGGAGGAAGCGG	1	+
chr15	64740253	64740268	TGGAGGAGGAAGGGG	1	-
chr15	64864287	64864302	GGAAAGAGGAACTTT	1	+
chr15	65475068	65475083	AAAAAAGAGAAGTGT	1	+
chr15	67514531	67514546	CAAAAGCAGAACTGA	1	+
chr15	68239392	68239407	GGAGGAAGGAAGTGT	1	-
chr15	69424096	69424111	CCAGAGAGGAAGTGA	1	-
chr15	70018598	70018613	AGAAAGAGGAAGAGA	1	-
chr15	71070052	71070067	TTGAGGGGGAAGTGA	1	+
chr15	71399282	71399297	AGGGAGGGGAAGTGA	1	+
chr15	73067538	73067553	AAAAACAGGAAGTAG	1	+
chr15	73435373	73435388	AGAAAGAGGAAGAGG	1	+
chr15	74684656	74684671	AGGAGGAGGAAGTGG	1	-
chr15	74718101	74718116	ACATGGAGGAACTGG	1	-
chr15	75403572	75403587	AGAGGGGAGAAGTGG	1	+
chr15	77269119	77269134	ACCCTGAGGAAGTGG	1	+
chr15	77480365	77480380	GGGGAGAGGAAGTGA	1	+
chr15	78349080	78349095	CAGAAAGGGAAGTGA	1	+
chr15	79301939	79301954	CGGAAGGGGAAGAGA	1	+
chr15	82241306	82241321	CAGTGCAGGAAGTGA	1	+
chr15	82328964	82328979	ACCATGAGGAACTGA	1	-
chr15	84768075	84768090	AGAAAGAGGAAATGC	1	-
chr15	86233149	86233164	CGTAAGAGGAAGCCA	1	-
chr15	89873006	89873021	TAAGGCAGGAAGTGA	1	+
chr15	91198099	91198114	AGGGACAGGAAGTGA	1	-
chr15	92497810	92497825	AGGAAGAGGAAGTGG	1	+
chr15	92611616	92611631	AGAAAAGGGAAGCAG	1	+
chr15	94803254	94803269	CCAAAGGGGAAGAGA	1	-
chr15	95175049	95175064	AGAAAGGGGAAGTAG	1	-
chr15	95990266	95990281	CTGCAGAGGAAGTGG	1	+
chr15	96660742	96660757	GGGAGGAGGAAGTGG	1	+
chr16	10456288	10456303	TAAAAGAGGAAGTTC	1	+
chr16	10974679	10974694	AGAGAGGGGAAGTCA	1	-
chr16	10980950	10980965	CAAAAGCGGAACTCA	1	+
chr16	11403934	11403949	CAGAGGAGGAAGCCA	1	-
chr16	11627476	11627491	AAAAAGAAGAAGAAG	1	+
chr16	12083923	12083938	AAACAAAGGAACTGA	1	-
chr16	12591515	12591530	AAAAACAGGAACAGA	1	-
chr16	12605772	12605787	GGGCAGAGGAAGTGG	1	+
chr16	14091931	14091946	GGAAACAGGAAGTAG	1	+
chr16	14097223	14097238	AGCAGAGGGAAGTGG	1	-
chr16	14215223	14215238	CAGAAGCAGAAGTGG	1	-
chr16	17083004	17083019	TGCTAGGGGAAGTGA	1	+
chr16	17508435	17508450	TGTGGGAGGAAGCGG	1	-
chr16	18943393	18943408	ACAGGAAGGAAGTCT	1	+
chr16	20496936	20496951	AAAAACAGGAAGTGG	1	+
chr16	20883884	20883899	AGGAAGAGGAAGAGG	1	+
chr16	23528208	23528223	TGAAGGAGGAAGTGC	1	+
chr16	23875259	23875274	TAAAAGAGGAAGTTA	1	+
chr16	24431199	24431214	GAAAACAGGAAGCAG	1	-
chr16	25135981	25135996	CAGATGAGGAAATGC	1	+
chr16	26662890	26662905	GGGGTAAGGAAGAGG	1	+
chr16	27297924	27297939	GTGAAAGGGAAGTGG	1	+
chr16	27384072	27384087	AGAGGAAGGAAGTGA	1	-
chr16	30451523	30451538	CAAATGAGGAAGCTG	1	-
chr16	33370512	33370527	TGGAAGGGGAAGAAG	1	-
chr16	34833492	34833507	AGAGAGAGGAAGTGA	1	-
chr16	3910867	3910882	GGACACAGGAAGTGC	1	+
chr16	4577051	4577066	TGAGAGAGGAAGTAC	1	+
chr16	48466186	48466201	AGAAAGGGGAAGTTT	1	+
chr16	48467929	48467944	AGAGAGAGGAAGTGA	1	+
chr16	48479126	48479141	CAGAGGAGGAACTGG	1	-
chr16	50313237	50313252	AGAAAGGGGAAGTCC	1	-
chr16	53058243	53058258	CAAAAAAGGAAATGA	1	-
chr16	53102449	53102464	TCACAGAGGAAGTGG	1	-
chr16	54105031	54105046	GGAAAAGAGAAGTGA	1	+
chr16	55260258	55260273	TGAGACAGGAAGTGA	1	+
chr16	56581661	56581676	CTAAACAGGAAGTGG	1	+
chr16	57008990	57009005	GAAATGAGGAAGTTG	1	-
chr16	58247127	58247142	TGGAAGAGGAAGCCA	1	+
chr16	67050309	67050324	TGAAAGAGGAAATGG	1	+
chr16	68071915	68071930	CAGAGGAGGAAATGA	1	+
chr16	68320240	68320255	AGGAAGAGGAAGTGG	1	+
chr16	70963445	70963460	CAGGAAAGGAAGTGA	1	-
chr16	72798168	72798183	ACAGAAAGGAAGGGG	1	+
chr16	73636040	73636055	AGAAAAAGGAAAAGA	1	+
chr16	74821419	74821434	CAAAGCAGGAAGTGA	1	-
chr16	75618178	75618193	GGGAGGAGGAAGTGA	1	-
chr16	81851657	81851672	ACAGAGAGGAAGTGA	1	-
chr16	81870551	81870566	AGGAAAGGGAAGGGA	1	-
chr16	82917234	82917249	GAGATGAGGAACTGA	1	-
chr16	84631239	84631254	GAGAAGAGGAAATGG	1	+
chr16	89426088	89426103	TGAAGCAGGAACTGG	1	+
chr17	14262848	14262863	TGAAAGAGGAAGCAT	1	+
chr17	18312350	18312365	TAAAACAGGAAGTTG	1	-
chr17	19206440	19206455	CATAAAAGGAAGTGA	1	-
chr17	19514414	19514429	AAAAAAAAGAAGTGG	1	-
chr17	20581914	20581929	GGAAAGTGGAAGTGG	1	+
chr17	2406408	2406423	GAAAGGAGGAACTGA	1	+
chr17	25669267	25669282	GAAAAGGGGAAGAGA	1	-
chr17	26425117	26425132	AGATAAGGGAACTGA	1	+
chr17	27088446	27088461	AAGAGGAGGAAGTAA	1	-
chr17	271851	271866	AGAAACAGGAACTGT	1	-
chr17	27217271	27217286	CTAAAAAGGAAGTGG	1	+
chr17	27728475	27728490	TGAAGGGGGAAGTGC	1	+
chr17	28162654	28162669	TGCATGAGGAAGTGC	1	-
chr17	29136192	29136207	GAAAAAAGGAAGTAA	1	+
chr17	29635682	29635697	AGAAAGGGGAAGAGG	1	-
chr17	30450316	30450331	AGAGAGGGGAAGTGA	1	-
chr17	31230882	31230897	AAGAGGGGGAACTGA	1	+
chr17	34826566	34826581	TCCAACAGGAACTGA	1	-
chr17	36186283	36186298	GGAAAGCAGAAGTGA	1	-
chr17	36215940	36215955	AAAAGGGGGAAGAGG	1	+
chr17	37174907	37174922	AAGGAGGAGAACTGA	1	+
chr17	40682423	40682438	TAAAGCAGGAAGTGA	1	-
chr17	40800058	40800073	CAGTTAAGGAAGTGG	1	+
chr17	41945798	41945813	TGAAGCAGGAACTGG	1	-
chr17	42380845	42380860	GAAAAAGGGAAATGA	1	-
chr17	43140735	43140750	AGAAAGAGGAAGTAG	1	+
chr17	44813707	44813722	GAAAAGGGGAACTTC	1	-
chr17	45284128	45284143	AGAGAGAGGAAGTGG	1	+
chr17	47420811	47420826	CCCAAGAGGAAGTGA	1	+
chr17	53502673	53502688	AGAAAGAAGAACTGT	1	-
chr17	53741840	53741855	AGAATGAGGAAGTAG	1	-
chr17	53767756	53767771	CAAAAGCAGAACTGA	1	-
chr17	58382687	58382702	GAGAGGAGGAAGTAC	1	+
chr17	61916730	61916745	GGTAACAGGAAGTCC	1	+
chr17	62092476	62092491	GGAGAGGGGAAATGA	1	+
chr17	62196206	62196221	GAAAAGGGGAAGGGA	1	+
chr17	62595659	62595674	CAAAGCAGGAAGTGA	1	+
chr17	62703378	62703393	CCAGAGAGGAAGTGA	1	+
chr17	63429523	63429538	TGAGAGAGGAAGTGA	1	+
chr17	63563917	63563932	TAGAAAAGGAACTGG	1	+
chr17	65307855	65307870	GGAAAAAGGAAGTGA	1	+
chr17	65506596	65506611	TGAAGAAGGAACTGA	1	-
chr17	65950670	65950685	AGAAGGAAGAAGAGG	1	-
chr17	66487722	66487737	AGTGGGAGGAAGTGG	1	+
chr17	66905525	66905540	AGAAAGAGGAAGTAG	1	+
chr17	74060181	74060196	TGAAACAGGAAGCCA	1	-
chr17	76712178	76712193	GAAGGAAGGAAGAGA	1	+
chr17	76744883	76744898	GGAAACAGGAAGGGG	1	-
chr17	8761476	8761491	GTAGACAGGAAATGG	1	+
chr18	10265722	10265737	AGAAAGAGGAAGTAG	1	-
chr18	10285486	10285501	AGAAAGAGGAAGGAA	1	-
chr18	11100595	11100610	AAAAAAAAGAAGTGA	1	-
chr18	12857743	12857758	TTTCAGAGGAAGTGG	1	+
chr18	13052204	13052219	AAGATCAGGAAGTGA	1	-
chr18	19182440	19182455	GAGGGCAGGAAGGGG	1	-
chr18	19438005	19438020	GAGATGAGGAACTCA	1	-
chr18	20253620	20253635	AAAAGAGGGAACTGA	1	+
chr18	21281158	21281173	GGAAAAAGGAAGTGA	1	-
chr18	21591708	21591723	GCAGAAAGGAAGTGG	1	+
chr18	22024024	22024039	TGAAAGAGGAAGTTC	1	+
chr18	2312656	2312671	AGAGAGGGGAAGTGA	1	-
chr18	2798110	2798125	TGTTTGAGGAACTGA	1	+
chr18	28571499	28571514	TAAACAGGGAAGTGA	1	+
chr18	29629576	29629591	AGGATGGGGAAGTGA	1	+
chr18	29838723	29838738	AAATACAGGAAGAGA	1	+
chr18	32739153	32739168	GCAATAAGGAAGTGG	1	+
chr18	34126287	34126302	AAAAAAAGGAACTAT	1	-
chr18	3473313	3473328	AGTGAAAGGAAGTCA	1	+
chr18	35537186	35537201	AAGGAGAGGAAGGCA	1	-
chr18	3747611	3747626	TCAAAGAAGAAGTGA	1	+
chr18	39809642	39809657	AAGAAGAGGAAGAGA	1	-
chr18	42683036	42683051	AGAGGGAGGAAGTTG	1	-
chr18	42683534	42683549	AAAAAAAGGAAGTAA	1	-
chr18	45035070	45035085	CCAGAGAGGAAGTGA	1	-
chr18	47003121	47003136	TCAAAGAGGAAATGG	1	-
chr18	47397643	47397658	GGGAGGAGGAACTGG	1	+
chr18	47712914	47712929	TGAAAGAGGAAGTAG	1	-
chr18	484914	484929	AGGAAGAGGAAGAGG	1	+
chr18	48738173	48738188	ACAGAGAGGAAGTGA	1	-
chr18	48866963	48866978	AAGAAGAGGAAATGT	1	-
chr18	52632277	52632292	TAAGAGAGGAAGGGA	1	+
chr18	55357322	55357337	AGGAAGGAGAAGTGG	1	+
chr18	55780253	55780268	TGAACCAGGAAGTGG	1	+
chr18	56383487	56383502	TAGAGGAGGAAGTGG	1	+
chr18	57574559	57574574	CTGGAGGGGAAGTGG	1	+
chr18	59028108	59028123	AGAAAGAGGAAGTAT	1	-
chr18	59999314	59999329	AAAATGAGGAAGAAA	1	+
chr18	60032974	60032989	TAGAACAGGAAGTTC	1	+
chr18	60198485	60198500	CTAAAAAGGAAGTGC	1	+
chr18	60877953	60877968	AAAAAAAAGAACTGA	1	-
chr18	60971059	60971074	GAAATGGGGAAATGA	1	+
chr18	61108289	61108304	GGAGGGGAGAAGTGA	1	-
chr18	72168299	72168314	AAAACAAGGAAGTGA	1	-
chr18	72702834	72702849	GGGAAGGGGAAGTGC	1	+
chr18	72961894	72961909	AGGAAGAGGAAGTCA	1	-
chr18	74523703	74523718	AAAAAGAGGAAGCAT	1	-
chr18	77018734	77018749	ACAGAGGGGAACTGA	1	-
chr18	7822862	7822877	CAGGAAAGGAAGTGC	1	-
chr18	8261115	8261130	TGAAGCAGGAACTGA	1	-
chr18	9069920	9069935	GGAAGGAGGAAGCAG	1	+
chr18	9143920	9143935	AGGAAGAGGAAGAGC	1	-
chr18	9240466	9240481	GAAATGGAGAAGTGG	1	+
chr19	10279284	10279299	GTAGACAGGAAATGA	1	+
chr19	11297936	11297951	GAAAAAAGGAAGAAA	1	+
chr19	11433018	11433033	AAAAAGAAGAAGAAA	1	+
chr19	11488037	11488052	GAAGAGAGGAAGCCC	1	+
chr19	16197374	16197389	AGCAGCAGGAAGTGG	1	+
chr19	16250668	16250683	AGAGGAAGGAAGGGT	1	-
chr19	16554886	16554901	AAAAAAAAGAAGTGA	1	+
chr19	18291853	18291868	AGAAAGAAGAAATGC	1	-
chr19	28319842	28319857	ATGTGGAGGAAGTGA	1	-
chr19	30508314	30508329	AAAATAAGGAACTTG	1	-
chr19	30646912	30646927	GGAAAGGGGAAGTGA	1	-
chr19	34900774	34900789	GGAAAAAGGAAAAGA	1	+
chr19	35279170	35279185	GAAAAGAGGAAGTAA	1	-
chr19	35940006	35940021	GAAAAGGGGAAGCTG	1	-
chr19	36313688	36313703	GAGAGGAGGAAGTAG	1	+
chr19	38477358	38477373	GGAAAGGGGAAGGCA	1	-
chr19	38927484	38927499	ACCAAAGGGAAGTGA	1	-
chr19	39045701	39045716	GGGTGGGGGAAGTGG	1	-
chr19	39106277	39106292	AAAGAGAGGAAGTGA	1	-
chr19	41068008	41068023	GGTGAGAGGAAGTGA	1	+
chr19	44294966	44294981	AGAAGGAGGAACTGA	1	-
chr19	46628300	46628315	CAGATGGGGAAGTGG	1	-
chr19	47813057	47813072	GCAGGGAGGAAATGA	1	-
chr19	47825512	47825527	AAAATGAGGAAGAAG	1	+
chr19	4870334	4870349	AGAGAGGGGAAGTGA	1	+
chr19	50447953	50447968	AGAAAAGGGAACTCT	1	+
chr19	51767209	51767224	TGAAAGAGGATGTGG	1	-
chr19	52148333	52148348	AGGAGGGGGAAGTGG	1	+
chr19	54830481	54830496	GGAAAGAGGAAGCAG	1	-
chr19	55663554	55663569	GGAGACAGGAAGTGG	1	-
chr19	5627719	5627734	CAGATGGGGAAGGGT	1	-
chr19	5884553	5884568	TGGGGGAGGAAGGGA	1	+
chr19	6892172	6892187	TGAAAGAGGAAGCTG	1	+
chr19	7013854	7013869	CAAAGGAGGAAATGA	1	+
chr19	7214004	7214019	AAAAAAAGGAAATGG	1	+
chr19	7268655	7268670	TGGAAGAAGAAGTGA	1	+
chr19	7463669	7463684	TGAAAGGGGAAGTAG	1	+
chr1	100618025	100618040	ACTGGGAGGAAGTGA	1	+
chr1	101547307	101547322	GTGTGGAGGAAGTGG	1	+
chr1	101845727	101845742	GAGTAGAGGAAGCCA	1	+
chr1	101901940	101901955	TTGAGAAGGAAGTGA	1	+
chr1	101919658	101919673	TGGGGCAGGAAGTGG	1	-
chr1	102901237	102901252	GATAAAGAGAAGTGA	1	-
chr1	10437569	10437584	CAAAAGCAGAACTGA	1	-
chr1	106178871	106178886	AGAAAGGAGAACTGA	1	-
chr1	107450653	107450668	TGGAAGAGGAAGTGG	1	-
chr1	108092292	108092307	CATTTGAGGAACTGA	1	-
chr1	109468700	109468715	AGAGAAAGGAAGTGG	1	+
chr1	109621147	109621162	ACCTGGAGGAAGTGA	1	-
chr1	110158652	110158667	AGAAAGGGGAACTTC	1	-
chr1	110889524	110889539	GTGATGAGGAAATGG	1	+
chr1	111123472	111123487	GGGGAGAGGAAGTGA	1	+
chr1	111184347	111184362	AGAAAAGGGAAGAGA	1	+
chr1	112013918	112013933	TGAAAGAGGAAGTAT	1	-
chr1	113416877	113416892	CCAGAGAGGAAGCCC	1	-
chr1	113674047	113674062	GAAAAGAGGATGTGG	1	-
chr1	115025385	115025400	TGAAGGGGGAAGTGC	1	-
chr1	119866957	119866972	TCACAGAGGAAGTGG	1	+
chr1	120567667	120567682	CAGAAGAGGAAGAGT	1	+
chr1	120666600	120666615	AGAAAGAGGAAGAGG	1	-
chr1	144010772	144010787	GAAGTGGGGAAGGGA	1	+
chr1	144679765	144679780	TGATTCAGGAACTGA	1	-
chr1	144687891	144687906	AGGGAGAGGAAGAGA	1	-
chr1	144870685	144870700	AAAAAGAGGAAGAAG	1	+
chr1	144999064	144999079	AAAAACAGGAAGCAA	1	+
chr1	145253720	145253735	CAGAAGAGGAAGAGT	1	-
chr1	14866575	14866590	TAATAAAGGAACTGA	1	+
chr1	151115031	151115046	AGTATGGGGAAGTGA	1	+
chr1	152142133	152142148	AGAAGAGGGAAGGGG	1	+
chr1	153491197	153491212	AGAGACAGGAAGTGG	1	+
chr1	153723736	153723751	AATGTGGGGAAGTGA	1	+
chr1	153776134	153776149	TGATTGAGGAAGTGG	1	-
chr1	153822026	153822041	AGAAAGAGGAACTAA	1	-
chr1	153855394	153855409	CCAAAGAGGAAGAAG	1	+
chr1	154556940	154556955	AGGGAAAGGAAATGG	1	+
chr1	15571513	15571528	TGAGAGAGGAAGTGA	1	+
chr1	156187944	156187959	CAGAAGAGGAAGCCA	1	-
chr1	156725357	156725372	AAGGGGAGGAAGTGG	1	-
chr1	157000434	157000449	GAAAAGAGGAACAGC	1	+
chr1	157025682	157025697	GCAAAGGGGAAGCAA	1	-
chr1	157746969	157746984	CAAAAAAGGAAGTAG	1	+
chr1	160611299	160611314	AGAAAGAGGAAGAGG	1	+
chr1	160616744	160616759	AGGAGAAGGAAGGGA	1	+
chr1	160623555	160623570	AAGATGAGGAAGCCC	1	+
chr1	161091784	161091799	AGAAAGTGGAAGTGG	1	-
chr1	161475197	161475212	GAAAAGAGGAAGGAA	1	-
chr1	16412275	16412290	GGGAAGAGGAAGTGA	1	-
chr1	165832074	165832089	TAAACAGGGAAGTGA	1	-
chr1	167078421	167078436	GCAAACAGGAAGTGC	1	+
chr1	167178402	167178417	GGGGTAAGGAAGAGG	1	+
chr1	167637563	167637578	TGTTTGAGGAACTGA	1	-
chr1	167678388	167678403	CAGAGGAGGAAGAGA	1	+
chr1	168282556	168282571	CAGAAAAGGAAGTGA	1	-
chr1	169804218	169804233	AAAAAGGAGAAGTGA	1	+
chr1	170841970	170841985	AGGAGGAGGAAGAGC	1	+
chr1	171579704	171579719	AGAAAGAGGAAGAGA	1	+
chr1	17222147	17222162	GCCAAGAGGAAGTGA	1	-
chr1	172307713	172307728	TCAATGAGGAAATGG	1	-
chr1	172989764	172989779	AGAGAGAGGAAGAGA	1	-
chr1	173194377	173194392	GAGAAAGGGAAGTCA	1	+
chr1	173300535	173300550	TTCAAGAGGAAGTGA	1	+
chr1	173324321	173324336	GGAAAGAGGAAGGCA	1	-
chr1	173329786	173329801	AGAAACAGGAAGAGG	1	+
chr1	173398836	173398851	GGAGAGAGGAAGTTG	1	+
chr1	174703573	174703588	ATAAAAAGGAACTGA	1	+
chr1	174959771	174959786	GGTAAAAGGAACTGA	1	+
chr1	175381951	175381966	TGAAGGGGGAAGTGA	1	+
chr1	175649587	175649602	GGAAAGGGGAAGTGA	1	+
chr1	175987200	175987215	GAAAATAGGAAGTGA	1	-
chr1	177913975	177913990	AGGGAGAGGAAGTGA	1	-
chr1	178633605	178633620	GAGAAGAGGAAGTAG	1	+
chr1	1792159	1792174	AGAGGGAGGAAGAGT	1	+
chr1	1801085	1801100	GAAAAGAGGAACCAG	1	-
chr1	180997868	180997883	ATAAAAGAGAAGTGA	1	+
chr1	181407419	181407434	AAGCAGAGGAACTGA	1	+
chr1	182618435	182618450	ACTAGAGGGAAGTGT	1	+
chr1	183562745	183562760	TCATTGAGGAAGTGA	1	-
chr1	183573610	183573625	AGGAGGCGGAAGTCA	1	+
chr1	192515064	192515079	AAAAAGAGGAAGTAG	1	-
chr1	192544790	192544805	GAAAAGGGGAACTTC	1	+
chr1	193186202	193186217	TGAAACAGGAAATGT	1	+
chr1	196122341	196122356	GGGAGGGGGAAGCGG	1	-
chr1	198145133	198145148	AGGGGAGGGAACTGA	1	+
chr1	198566937	198566952	AGAAAGTGGAAGTGG	1	+
chr1	198592476	198592491	AAAAAACAGAAGTGA	1	+
chr1	199071604	199071619	GGGAGGAGGAAATGG	1	-
chr1	200609350	200609365	GAAAGGAGGAACTAG	1	+
chr1	200676516	200676531	TGAATGAAGAAATGA	1	-
chr1	20219443	20219458	AGGTGGAGGAAGTGA	1	-
chr1	202453376	202453391	AGAAAGAGGAAGGAA	1	-
chr1	20262783	20262798	AGAAAGAGGAAGCAG	1	-
chr1	203338969	203338984	GAAAAGAGGAAGCAG	1	+
chr1	20403691	20403706	TGGAGGTGGAAGTGG	1	+
chr1	206290256	206290271	GGAAGAAGGAAGAGA	1	+
chr1	206997850	206997865	AGAAGGAGGAAATGC	1	-
chr1	207605076	207605091	GAAGGGAGGAAGTGA	1	+
chr1	207666735	207666750	TGCTGGAGGAAGTGA	1	+
chr1	208815426	208815441	GAAACAAGGAAGTGT	1	-
chr1	209949192	209949207	TGACTGAGGAACTGA	1	-
chr1	210904676	210904691	CCAAACAGGAAGTGG	1	+
chr1	211362277	211362292	AGAAAGGGGAAGGGA	1	+
chr1	212084448	212084463	AGAAAGAGGAAGCAG	1	-
chr1	212585885	212585900	TCTCTGAGGAAGTGA	1	+
chr1	21259313	21259328	AGAGACAGGAAGTGA	1	+
chr1	213284408	213284423	GTTGGGAGGAACTGA	1	+
chr1	21377828	21377843	TGAAAGAGGAAGGAG	1	+
chr1	215097066	215097081	CACATAGGGAAGTGA	1	-
chr1	21851637	21851652	AAGAGGGGGAAGTGG	1	-
chr1	221967310	221967325	CTAGAGAGGAAGAGA	1	-
chr1	222051646	222051661	GAAAAAGGGAAGAAG	1	+
chr1	227674411	227674426	GCAAGAGGGAAGTGA	1	+
chr1	227689509	227689524	TCACAGAGGAAGTGA	1	+
chr1	228715524	228715539	AGAAAGAGGAAGAGG	1	+
chr1	229464944	229464959	AGAGAGGGGAAGTGA	1	-
chr1	229780247	229780262	GGTGAGGGGAAGGGA	1	+
chr1	230645327	230645342	AAGGAAAGGAAGAGG	1	+
chr1	231651683	231651698	CAAAGAAGGAAGTGA	1	+
chr1	232054499	232054514	GCAGGAAGGAAGAGA	1	+
chr1	23337683	23337698	AAAAGGAGGAAGAGA	1	-
chr1	23356018	23356033	AAAAAGAGGAAGCAG	1	-
chr1	23475731	23475746	GGAGAGAGGAAGAGA	1	+
chr1	234972176	234972191	CTGCAGAGGAAGTGG	1	-
chr1	234980381	234980396	TGAGGCAGGAAGTGA	1	+
chr1	235042568	235042583	AGAAAGAGGAAGAGG	1	+
chr1	235243461	235243476	AGGAAAAGGAAGTGG	1	+
chr1	235422898	235422913	CAGAACAGGAAATGC	1	+
chr1	236568471	236568486	TGAGAGGGGAACTGG	1	-
chr1	23893803	23893818	AAAAAAAGGAAGTAT	1	+
chr1	24011882	24011897	GAAAAGAGGAAGCAG	1	+
chr1	241251546	241251561	TGAGAGAGGAAGTGA	1	+
chr1	24239933	24239948	CTGGAGGGGAAGTGG	1	-
chr1	242701950	242701965	CAGAAAGGGAAGTGA	1	+
chr1	242976966	242976981	AAAAAAAAGAAGTGG	1	-
chr1	244510031	244510046	AGGAAGCAGAAGTGA	1	+
chr1	245121041	245121056	AGAAAGGGGAAGAGG	1	-
chr1	245430151	245430166	AGATAAGGGAACTGA	1	-
chr1	246058283	246058298	GCAGAGAAGAAGTGC	1	+
chr1	247598826	247598841	AGAGACAGGAAGAAA	1	+
chr1	247632242	247632257	TAGAAGAGGAAGTGC	1	+
chr1	24781206	24781221	GAAAAGGGGAACAGG	1	-
chr1	25191121	25191136	AAAAAAGGGAAGCGT	1	-
chr1	26954653	26954668	AATAAAAGGAACTAG	1	-
chr1	28439338	28439353	GATGGAAGGAAGTGG	1	-
chr1	28462278	28462293	TAAAAGAGGAAGTTC	1	+
chr1	28624490	28624505	TCACAGAGGAAGTGG	1	+
chr1	32417894	32417909	AGGCAGAGGAAGTGG	1	+
chr1	32471143	32471158	GATTGGAGGAAGGGG	1	+
chr1	32532338	32532353	AGGGAGGGGAAGTGA	1	+
chr1	33928510	33928525	AAGAAAGAGAACTGA	1	-
chr1	33929547	33929562	TCTGGGAGGAAGTGG	1	-
chr1	34794958	34794973	AAAAGAAGGAAGTGA	1	-
chr1	37834734	37834749	TGAAAGAGGAAGAGA	1	+
chr1	38959165	38959180	GCAAGGGGGAAGTGC	1	-
chr1	39734065	39734080	GGAGAGAGGAAGCTG	1	+
chr1	40342027	40342042	AGGAAGGAGAAGTGA	1	-
chr1	40887168	40887183	AAAAAAAGGAACTGG	1	-
chr1	41216575	41216590	TTGGTGAGGAAGTGG	1	+
chr1	42680177	42680192	CCAAACAGGAAGTGG	1	-
chr1	43758532	43758547	AAAAAAAGGAACTGG	1	+
chr1	44121781	44121796	AGAGAGAGGAAGTGG	1	-
chr1	44296607	44296622	TAAAAGCAGAAGTCA	1	+
chr1	44539414	44539429	TGAAACAGGAAGCCA	1	-
chr1	44775862	44775877	AAGAAGAGGAAGTGG	1	+
chr1	46839534	46839549	AAAAAGTGGAAGTGG	1	+
chr1	47753964	47753979	AAAAAGAGGAAGTAG	1	-
chr1	48028689	48028704	AAAAACAGGAAGTGG	1	-
chr1	48693556	48693571	TGATAGAGGAAGTGA	1	+
chr1	52242256	52242271	TCACAGAGGAAGTGA	1	+
chr1	53054384	53054399	GGAAAGGGGAAGAGG	1	-
chr1	53800641	53800656	GGAGGAAGGAAGGGG	1	-
chr1	54445516	54445531	ACTGAGAGGAAATGG	1	+
chr1	55593963	55593978	GATGAAGGGAAGTGG	1	-
chr1	56991324	56991339	ACAAGCAGGAAGTGG	1	-
chr1	59904028	59904043	CAAAGAAGGAAGTGA	1	-
chr1	61409031	61409046	ATGAAGAGGAAGGGA	1	+
chr1	63188616	63188631	AGGAAGAGGAAGACC	1	+
chr1	65980857	65980872	AAAACCAGGAAGTGA	1	+
chr1	66904907	66904922	GAAATGAGGAAGTTG	1	+
chr1	67632041	67632056	TTGAAGAGGAACTCA	1	-
chr1	67804556	67804571	GGAAGAAGGAACTCA	1	-
chr1	6949187	6949202	TTTAAAAGGAACTGA	1	-
chr1	70848603	70848618	TCAAGGAGGAAGTGA	1	-
chr1	72068858	72068873	TGAATGAAGAAGTGA	1	+
chr1	72433517	72433532	CTGGAGGGGAAGTGG	1	+
chr1	74902033	74902048	AGAGAAGGGAAGTGA	1	+
chr1	75290342	75290357	AAAAAGAGGAACTTG	1	+
chr1	77404897	77404912	ACAGAAGAGAAGTGG	1	-
chr1	77514142	77514157	AAGAAGAGGAAGTGG	1	-
chr1	83596971	83596986	AGAAAGAGGAAGAGA	1	-
chr1	8491235	8491250	CAAAGCAGGAAGTGA	1	+
chr1	85454502	85454517	AGGAAGGGGAAGAGG	1	-
chr1	86936698	86936713	AAGATGAGGAAGGGA	1	+
chr1	89515582	89515597	ATCAGCAGGAAGTGC	1	+
chr1	90220184	90220199	AGAAAGAGGAAATGC	1	-
chr1	90281384	90281399	CCAAAGAGGAAGGGA	1	-
chr1	90670478	90670493	AGAAAGAGGAAGCAG	1	+
chr1	9139104	9139119	CAGAAGAGGAAGAGG	1	-
chr1	91529129	91529144	GAAATGAGGAAGAAG	1	-
chr1	9179880	9179895	AGAGAAAGGAAGTGG	1	+
chr1	92833254	92833269	AGGGACAGGAAGTGA	1	-
chr1	93053103	93053118	ATGGAGAGGAAGTGA	1	-
chr1	93395182	93395197	CTGGAAAGGAAGTGA	1	-
chr1	93446577	93446592	AGTGAAAGGAAGAGT	1	+
chr1	94171651	94171666	GAAAGGAGGAAGAGG	1	-
chr1	99232018	99232033	CATAGGAGGAAGTGA	1	+
chr1	9960685	9960700	GGAGGGAGGAAGGAG	1	+
chr20	11177065	11177080	AGGAGGAGGAACTGG	1	-
chr20	13836437	13836452	TGGAAGTGGAAGTGA	1	-
chr20	14811766	14811781	ACTGGGAGGAACTGG	1	+
chr20	15314018	15314033	GGAGAAAGGAAATGA	1	-
chr20	16688515	16688530	AAGCAGAGGAACTGA	1	-
chr20	17791941	17791956	AAAAAGAGGAAGAAG	1	-
chr20	18260943	18260958	AGAAAGTGGAACTGT	1	-
chr20	18376357	18376372	AGGAAGGGGAAGGGA	1	-
chr20	19194771	19194786	TTGGTGGGGAAGTGA	1	+
chr20	19414727	19414742	AAATACAGGAAATGA	1	+
chr20	19943060	19943075	GAGGAGAGGAAGTGG	1	-
chr20	20736072	20736087	AAAAGAAGGAAGTGA	1	-
chr20	22205328	22205343	GAAAAGGGGAAATGT	1	-
chr20	22207674	22207689	GGAATGCGGAACTGA	1	-
chr20	23388949	23388964	GGGAAGAGGAAGCAG	1	+
chr20	23430222	23430237	TGGAGGAGGAAGTGG	1	+
chr20	31000330	31000345	AAAAAGAGGAAGTGG	1	-
chr20	32190947	32190962	GATAAGAGGAAGACT	1	+
chr20	33169888	33169903	CAAGGCAGGAAGTGC	1	+
chr20	33299591	33299606	AGAAAGAGGAAATGG	1	-
chr20	34299518	34299533	ATAGAAAGGAAATGA	1	+
chr20	35926794	35926809	AGGGAAGGGAAATGG	1	-
chr20	35962308	35962323	GGGAAGGGGAAGGGG	1	+
chr20	37493025	37493040	AGGGAGAGGAAGAGA	1	+
chr20	38080222	38080237	GAAAAGGGGAAGAGT	1	+
chr20	39348251	39348266	GGGGAAAGGAAATGA	1	+
chr20	39637085	39637100	TGAAAGAGGAACTGT	1	-
chr20	41616218	41616233	TGTTTGAGGAACTGA	1	-
chr20	43273354	43273369	TCCTGGAGGAAGTGG	1	-
chr20	45163707	45163722	AAAACAAGGAAGTGA	1	+
chr20	46041570	46041585	AAGAAGAAGAAGAGA	1	+
chr20	46102331	46102346	AAACAGAGGAACTGA	1	+
chr20	4744926	4744941	GAAGAAGGGAAGTGG	1	+
chr20	47778214	47778229	ATGAGAAGGAAGTGA	1	+
chr20	49114638	49114653	AGAAGGGGGAAGAGA	1	+
chr20	49120885	49120900	TCTCTGAGGAAGTGA	1	+
chr20	49145457	49145472	ATAAAAAGGAACAGA	1	-
chr20	5037745	5037760	ATGAGAAGGAAGTGA	1	-
chr20	5061165	5061180	AGAAAAAGGAAGTCA	1	+
chr20	5156520	5156535	GAAAACAGGAAACGA	1	-
chr20	51600904	51600919	CATGACAGGAAGTGG	1	+
chr20	52443789	52443804	AAGAAGAGGAAGAGA	1	-
chr20	52558695	52558710	GGCAGGAGGAAGAGA	1	-
chr20	52566879	52566894	CCAGACAGGAAGAGA	1	-
chr20	5584142	5584157	TAAAAGAGGAAGAAA	1	+
chr20	5803515	5803530	ATAAAAAGGAACAGA	1	-
chr20	58803616	58803631	AAAAAGAGGAAGATG	1	-
chr20	6073393	6073408	TGAAGCAGGAAGTGA	1	-
chr20	6725019	6725034	AGAAAGAGGAAGTAG	1	-
chr20	7746065	7746080	ACAAGCAGGAAGTGA	1	+
chr21	15929952	15929967	TGAAAGCAGAAGTGA	1	-
chr21	16250206	16250221	TTAAAAAGGAAGAGC	1	-
chr21	16532122	16532137	TGGCTGGGGAAGTGA	1	+
chr21	17054714	17054729	CCAGGGAGGAAGTGG	1	-
chr21	26412161	26412176	AGAAACTGGAAGTGA	1	-
chr21	27234992	27235007	AGGAAGAGGAAGAGC	1	-
chr21	29438567	29438582	AAAAACAGGAAGTGG	1	-
chr21	30451633	30451648	ACAGGAAGGAAGTGG	1	+
chr21	30596436	30596451	CAGAAGGGGAAGGGG	1	-
chr21	30677107	30677122	GTAAAGAGGAAGTTG	1	-
chr21	31011248	31011263	AGAAGGAGGAACTGA	1	+
chr21	32716636	32716651	GGGAGGAGGAAGGGA	1	-
chr21	33394648	33394663	AAAAAGAGGAAGTGG	1	-
chr21	34584641	34584656	TCTGGGAGGAAGTGG	1	-
chr21	34805876	34805891	AAAGACAGGAAGTAG	1	+
chr21	35995973	35995988	TGGAAGAGGAAGTGG	1	+
chr21	37891585	37891600	GAGATGAGGAAATGA	1	-
chr22	18586878	18586893	AGAAAGGGGAACAGT	1	+
chr22	23115089	23115104	CAGATGGGGAAGTGA	1	+
chr22	25227861	25227876	AGAAAGAGGAAGGGG	1	+
chr22	28265017	28265032	CAAATCAGGAAGGGA	1	+
chr22	28309271	28309286	AAATGCAGGAAGTGA	1	-
chr22	34207908	34207923	GAACACAGGAAATGG	1	+
chr22	34353255	34353270	AAAAACAGGAAGTGG	1	-
chr22	35210376	35210391	GGAAAGCAGAAGTGA	1	+
chr22	36317970	36317985	GAGGGAAGGAAGTGG	1	-
chr22	36555390	36555405	AGAGAGGGGAAGTGA	1	+
chr22	40332692	40332707	AGAAAGAGGAAGAGA	1	+
chr22	42449446	42449461	AAAAAGAGGAAAAAA	1	-
chr22	42575305	42575320	AAAAAGTGGAAGTAA	1	+
chr22	42984029	42984044	AAAAAGAGGAAGAAG	1	+
chr22	43136575	43136590	CCACAAAGGAAGTGA	1	+
chr22	44172818	44172833	AAAATGAGGAAGAGA	1	+
chr22	48514672	48514687	GAGATGAGGAACTGA	1	-
chr2	100478082	100478097	AAAAAGAGGAAGTGG	1	-
chr2	100730570	100730585	GAAAAGAGGAAATGT	1	+
chr2	101916842	101916857	GGGTGGGGGAAGTGA	1	+
chr2	102294321	102294336	GTAAAGAGGAAGTGT	1	+
chr2	102398003	102398018	GGGAGGGGGAAGGGG	1	+
chr2	102538315	102538330	GGAAAGGGGAAGGAA	1	-
chr2	102608246	102608261	CAGATGGGGAAGTGG	1	-
chr2	103303687	103303702	AGGAAGAGGAAGTGG	1	-
chr2	103755070	103755085	AGAAAAGGGAAGTCA	1	-
chr2	106607305	106607320	AGAGGGAGGAAGTGG	1	-
chr2	107153677	107153692	CACATAGGGAAGTGA	1	-
chr2	107169596	107169611	GGGAGGAGGAAAAGA	1	-
chr2	107281330	107281345	TGAAAGAGGAAGTAG	1	-
chr2	107493395	107493410	AAAATGAGGAAGAGA	1	+
chr2	109025058	109025073	GGGAGAGGGAAGTGG	1	-
chr2	109210806	109210821	CAGAAAGGGAAGTGA	1	+
chr2	111794976	111794991	GAGAGGGGGAAGAAA	1	+
chr2	112751806	112751821	ACAGAGAGGAAGAGA	1	-
chr2	11285544	11285559	AGGTGGAGGAAGTGA	1	-
chr2	113441558	113441573	AAAAACAGGAAGTGG	1	-
chr2	113444145	113444160	TGTGGAAGGAAGTCA	1	-
chr2	113557011	113557026	TGGAGGAGGAAATGG	1	+
chr2	113597210	113597225	CATCTCAGGAAGTGA	1	+
chr2	114015271	114015286	AAGAAGAGGAAGTGG	1	+
chr2	114811660	114811675	CAGGAGAGGAAGAGT	1	+
chr2	118847173	118847188	GAAAACAGGAAGAGC	1	-
chr2	121000878	121000893	TAGAGGAGGAAGTGG	1	+
chr2	121015266	121015281	AAGCAGAGGAAGTGC	1	-
chr2	12148977	12148992	TGAATGAGGAAGCAG	1	-
chr2	12154414	12154429	CCTGTGGGGAAGTGA	1	-
chr2	122357663	122357678	AAAAAAGGGAAGCAG	1	+
chr2	123495516	123495531	GAAAAGAGGAAGCAA	1	-
chr2	123497753	123497768	GAGCAAAGGAAGTGG	1	+
chr2	12644597	12644612	AGAGAAGGGAAGTGA	1	+
chr2	127374538	127374553	TAGAAAAGGAAGTGG	1	-
chr2	128708038	128708053	GAAGGAAGGAAGTGA	1	-
chr2	130431729	130431744	GAGAAGAGGAAGAGC	1	-
chr2	131139386	131139401	TAAATAGAGAAGTGA	1	-
chr2	131143509	131143524	AGAAAGAGGAATTGA	1	-
chr2	134256304	134256319	AAAAGAAGGAAGTGA	1	+
chr2	134976764	134976779	AGGAGCAGGAAATGG	1	+
chr2	135019662	135019677	CAAAAGAGGAAGTAA	1	-
chr2	136598462	136598477	CACAGAGGGAAGTGA	1	-
chr2	137011415	137011430	TGTTTGGGGAAGTGA	1	-
chr2	137133240	137133255	GGAAAGGAGAAGAGA	1	+
chr2	138555374	138555389	AAAAAGAGGAAGTAG	1	-
chr2	138848112	138848127	CAAATGAGGAAATGG	1	+
chr2	143650347	143650362	TGAAAGAGGAACTAG	1	+
chr2	145132004	145132019	TGAAAGAGGAAGAAG	1	-
chr2	145964346	145964361	GAGAACAGGAAGTGG	1	+
chr2	147980281	147980296	GAAAGGAGGAACTGA	1	-
chr2	148221897	148221912	CCTTGGAGGAAGTGA	1	-
chr2	148389113	148389128	AAAAAGAGGAAATCA	1	+
chr2	148416931	148416946	TATTTGAGGAACTGA	1	-
chr2	148605585	148605600	TGAAAGAGGAAATGG	1	+
chr2	149416840	149416855	CTGGAAGGGAAGTGG	1	-
chr2	150070790	150070805	GCAAAGAGGAAGAGA	1	-
chr2	150891382	150891397	TAGAAACGGAACTGA	1	+
chr2	151334917	151334932	AAAAAAAGGAAGAGG	1	+
chr2	15222824	15222839	AGTTTGGGGAAGTGA	1	-
chr2	152743379	152743394	AAAAAAAGGAAGGAA	1	+
chr2	152906301	152906316	TAAAAGAGGAAGTTA	1	-
chr2	153224153	153224168	GTGGAGAGGAAGCGA	1	-
chr2	157345889	157345904	CAGGAAAGGAAGTGG	1	-
chr2	158298322	158298337	AGAAAGAGGAAATGG	1	-
chr2	158999235	158999250	AAAAAGAGGAAGTGG	1	+
chr2	162018011	162018026	CAAAGCAGGAAGTGA	1	+
chr2	162920622	162920637	CAAAACAGGAAGCCA	1	+
chr2	166671993	166672008	CAAATGAGGAAATGG	1	-
chr2	171084278	171084293	AAAAACAGGAAGGGA	1	-
chr2	171985176	171985191	AGGAAGAGGAACTTG	1	-
chr2	172176274	172176289	CACATGAGGAACTGT	1	-
chr2	173701312	173701327	GAAAGCAGGAAGTGC	1	-
chr2	174924486	174924501	AGGAAGGAGAAGTGG	1	-
chr2	175417473	175417488	GTAGGGGGGAAGTGG	1	-
chr2	175462571	175462586	CAAAGGAGGAAGGAA	1	-
chr2	177517200	177517215	AGAAAAAGGAAATGG	1	+
chr2	177832729	177832744	AACAAGGGGAAGTGA	1	+
chr2	180214839	180214854	AAAAAGAGGAAGTAG	1	-
chr2	181856684	181856699	GGAAAGTGGAACTGC	1	+
chr2	182049074	182049089	TAAAAGAGGAAGATA	1	-
chr2	184360784	184360799	TCAGGCAGGAAGTGA	1	-
chr2	188036665	188036680	TCCAACAGGAACTGA	1	-
chr2	191022634	191022649	AAAACAAGGAAGTGA	1	+
chr2	191330061	191330076	CAGAACAGGAAGTCA	1	-
chr2	191393421	191393436	ACAAAAGGGAACTGT	1	-
chr2	191718956	191718971	AAAAGAAGGAAGTGA	1	-
chr2	191993086	191993101	AGGGGAAGGAAGAGG	1	+
chr2	192540693	192540708	TCAGAAAGGAAATGG	1	-
chr2	192545119	192545134	CAAAGCAGGAAGTGA	1	+
chr2	192963879	192963894	GAAAAGAGGAAAAAA	1	-
chr2	192984413	192984428	TAAAGCAGGAAATGA	1	-
chr2	196512181	196512196	AGTTTGGGGAAGTGA	1	-
chr2	19673976	19673991	TGAAAAGAGAAGTGG	1	+
chr2	197105077	197105092	TGAAACAGGAAATCC	1	-
chr2	197518712	197518727	TGAGAGAGGAAGTGA	1	+
chr2	197648542	197648557	GGAGGCGGGAAGAGG	1	-
chr2	198003026	198003041	CAAAGGAAGAAGTCA	1	+
chr2	198074882	198074897	AGCAAGAGGAAGTTG	1	+
chr2	198774242	198774257	ATGAGGAGGAAGTGG	1	-
chr2	199755398	199755413	AGAAAGAGGAAGTAG	1	-
chr2	199770932	199770947	AAGAAGGGGAAGTAG	1	-
chr2	200649451	200649466	CCAGGGAGGAAGTGT	1	+
chr2	201482680	201482695	CAGAGGGGGAAGAGG	1	+
chr2	201614845	201614860	AAAAAGAGGAAGTAG	1	-
chr2	202525450	202525465	AAGGGGAGGAAGTGG	1	+
chr2	202908413	202908428	AAAATGAGGAAGACA	1	+
chr2	20318197	20318212	CTGGAGAGGAAGTGG	1	+
chr2	208006256	208006271	TAAAAGGGGAAGTTG	1	+
chr2	208273292	208273307	GCAGGGAGGAAGTGA	1	+
chr2	20937437	20937452	ACTGACAGGAAGTCA	1	-
chr2	213164728	213164743	GGGAGGGGGAAATGA	1	-
chr2	213471797	213471812	GAAAAGGAGAAGTTA	1	-
chr2	215615313	215615328	GTGTGGAGGAAGTGA	1	-
chr2	216158991	216159006	AGGGAAAGGAAGTGA	1	+
chr2	216476520	216476535	TATTTGAGGAACTGA	1	-
chr2	21684837	21684852	CAAGAAGAGAAGTGA	1	-
chr2	216870940	216870955	CAAAAAGAGAAGAGG	1	+
chr2	219126212	219126227	GGGAAAGGGAACAGA	1	+
chr2	221297560	221297575	CAAAAGAGGAAGCAC	1	-
chr2	222188536	222188551	AGAAAGGGGAAATGA	1	-
chr2	223403425	223403440	TGGAAGGGGAAGGGA	1	+
chr2	223595638	223595653	TGAAAGTGGAAGTGG	1	-
chr2	225426146	225426161	GAAAAGAGGAAGGAG	1	+
chr2	225440994	225441009	TGGTGGAGGAAGTGA	1	+
chr2	225896527	225896542	GAAAGAAGGAAATGG	1	+
chr2	228711698	228711713	AAAGTGAAGAAGTGA	1	+
chr2	231559237	231559252	CAGAGAAGGAAGTGT	1	-
chr2	233637498	233637513	AAAGGCAGGAAGTGG	1	-
chr2	233944441	233944456	AGAGAGAGGAAGTGG	1	+
chr2	233945326	233945341	AGAAAGTGGAAGTGG	1	+
chr2	233948306	233948321	TGGAAAGGGAAGTGA	1	+
chr2	234754623	234754638	CATAGCAGGAAGTGA	1	-
chr2	23499440	23499455	AAGAAGAGGAAGTGG	1	+
chr2	237425528	237425543	GTGAAAGGGAAGTGG	1	+
chr2	238996055	238996070	TTTTTGAGGAAGTGG	1	-
chr2	242275815	242275830	TGTGGAAGGAAGTGA	1	+
chr2	243040790	243040805	GAAAAGGGGAACTTC	1	-
chr2	24552721	24552736	CACAGAAGGAAGTCC	1	+
chr2	25014121	25014136	GGAAAGTGGAAGTGG	1	-
chr2	25268113	25268128	GAGAAAGGGAAGTGG	1	-
chr2	25270315	25270330	GAAAAGGGGAAGGGA	1	-
chr2	27226894	27226909	TGGAAGGGGAAGTGT	1	-
chr2	29195961	29195976	GGAAAGAGGATGTGA	1	-
chr2	30521317	30521332	AGAAAGGGGAAGGAG	1	+
chr2	33727269	33727284	AGGAAGGAGAAGTGG	1	+
chr2	37323939	37323954	ACAAGAAGGAACTGA	1	-
chr2	37884411	37884426	CCAGGAAGGAAGTGC	1	-
chr2	38325632	38325647	AAAAAAAGGAAGTGT	1	+
chr2	38479280	38479295	AGGAAGAGGAAGTGA	1	-
chr2	38491930	38491945	TGAAAAGAGAAGTGG	1	-
chr2	39492072	39492087	AGAAACAGGAAGTAC	1	-
chr2	39604980	39604995	AGGAAGGGGAACTCC	1	-
chr2	40734782	40734797	AAAAAGAGGAAGTAG	1	-
chr2	42737911	42737926	ACAGGAAGGAAGTGG	1	+
chr2	43336588	43336603	GAGAAGAGGAAGAGA	1	+
chr2	43460801	43460816	AGAAAGAGGAAGCAG	1	+
chr2	44464510	44464525	GCCAGCAGGAAGTGA	1	-
chr2	44518917	44518932	GCGGGGAGGAAGTGG	1	-
chr2	45362037	45362052	AGAGAGAGGAAGTGA	1	+
chr2	45369482	45369497	TGGAGGAGGAAGTGA	1	+
chr2	45901378	45901393	GCCAAGAGGAAGTGA	1	-
chr2	46662739	46662754	ACATTGAGGAACTGA	1	-
chr2	47826501	47826516	GCATTGAGGAAGTCA	1	+
chr2	49219106	49219121	TTAGAGAGGAAGTGA	1	+
chr2	51738291	51738306	GAAACCAGGAAGTGG	1	+
chr2	55072424	55072439	AAAAAGGAGAAGTGA	1	-
chr2	55146295	55146310	TGACAGAGGAAATGA	1	+
chr2	56098998	56099013	AAAAAGAGGAAGTTA	1	+
chr2	57953683	57953698	AGAAAGAAGAAATGA	1	-
chr2	57985624	57985639	GGAGGAGGGAAGTGT	1	-
chr2	58581284	58581299	TGAGTGAGGAAGTGC	1	+
chr2	59953573	59953588	GAAAAGAGGAAGACA	1	+
chr2	61110374	61110389	GAGATGAGGAAGTAG	1	+
chr2	61220221	61220236	ATAAAAAGGAAGTAG	1	+
chr2	62356863	62356878	AGAAAGAGGAAGAGG	1	-
chr2	62635200	62635215	TGGGAGGGGAACTGA	1	+
chr2	63484728	63484743	AGAAAAGGGAAGTCA	1	+
chr2	64761623	64761638	AAGAAGAGGAAGTGG	1	-
chr2	64927087	64927102	AGCAAGGAGAAGTGC	1	-
chr2	65584315	65584330	AAAAAAAGGAACTAA	1	-
chr2	67704700	67704715	GAAAAGAGGAACTTG	1	-
chr2	67898762	67898777	GAGGAGAGGAAATGA	1	+
chr2	68522865	68522880	GAGAAGGGGAACTGA	1	+
chr2	68612872	68612887	TCATAGAGGAAGTGA	1	-
chr2	696594	696609	GAGAAGAGGAACAGA	1	+
chr2	69855598	69855613	AGAGAGGGGAAGTGA	1	+
chr2	69991979	69991994	AGGAAAGGGAAGAGG	1	-
chr2	7012757	7012772	AGAAAGAGGAAGTAT	1	+
chr2	70349058	70349073	CAAAGCAGGAAGTGA	1	+
chr2	7198051	7198066	AGGAAGAGGAACTGG	1	+
chr2	7382819	7382834	TGAAAGAGGAAGTTC	1	-
chr2	74268501	74268516	GCAGAGAGGAAGGCG	1	-
chr2	74804204	74804219	AGATGAAGGAAGAGC	1	+
chr2	75269087	75269102	TAAAACAGGAAGTAG	1	+
chr2	7749857	7749872	AGGAAGGGGAAGAGA	1	-
chr2	81375612	81375627	GAAAAGGGGAAGGGA	1	+
chr2	8439131	8439146	CAGAAGGGGAAGTAG	1	-
chr2	8450893	8450908	GAGGGGAGGAAGTGG	1	+
chr2	85084097	85084112	AAAAAGAGGAAGAGT	1	+
chr2	8555558	8555573	GGGAAAGGGAAGTGG	1	-
chr2	85791404	85791419	GGGGGGAGGAAGGGA	1	+
chr2	85959064	85959079	CTAATGAGGAAGAGG	1	-
chr2	86074473	86074488	TGTCAGAGGAAGTGA	1	-
chr2	86872785	86872800	TGTTTGAGGAAGTGA	1	-
chr2	97188218	97188233	AGGATGAGGAAGTGC	1	-
chr2	97322475	97322490	AAAAAGAGGAAGTGG	1	-
chr2	99158531	99158546	TGAAAAGGGAACTGT	1	+
chr2	99786178	99786193	CACTGGAGGAAGTGG	1	-
chr3	101537052	101537067	GGAAAGGGGAAGTAG	1	+
chr3	101706942	101706957	AGAAGGCAGAAGTGG	1	+
chr3	101753608	101753623	ACAATGAGGAACTCA	1	+
chr3	10336901	10336916	GAAGTGGGGAAATGA	1	-
chr3	105967294	105967309	TGTGGAGGGAAGTGG	1	+
chr3	107144116	107144131	AGCAAGGGGAAGTGA	1	-
chr3	107580980	107580995	ACAAAGAGGAAGCAA	1	-
chr3	108443121	108443136	AGAAGGGGGAAGTGC	1	-
chr3	111254241	111254256	GAAAAGGGGAACTTG	1	+
chr3	111797149	111797164	TTCAAAAGGAAGTGA	1	+
chr3	112218327	112218342	AAAAAAAAGAAGAGA	1	+
chr3	112627313	112627328	GCAAACAGGAAATGC	1	-
chr3	113467777	113467792	AAAAAAAGGAAGTGT	1	+
chr3	115370140	115370155	AGAAAGAGGAAGAGA	1	-
chr3	11629821	11629836	AGCAGGAGGAAGTGC	1	+
chr3	117441880	117441895	TGCTAGGGGAAGTGA	1	+
chr3	118199437	118199452	AAAAAGAGGAAGTGG	1	+
chr3	119289365	119289380	GGGAGGAGGAACAGG	1	-
chr3	121991850	121991865	GGGGAGGGGAACTGC	1	-
chr3	122291944	122291959	ACAGAGAGGAAGTGA	1	+
chr3	122414027	122414042	TGGGGCAGGAAGTGG	1	+
chr3	124170726	124170741	GCAGAGAGGAAGAAG	1	-
chr3	124548782	124548797	GAAAAGGGGAAGCAG	1	+
chr3	124661570	124661585	TAGAGGAGGAAGTGG	1	-
chr3	127453708	127453723	AAGGGAAGGAAGTGT	1	-
chr3	128508104	128508119	TGTGAGAGGAAGTGG	1	+
chr3	128525674	128525689	CAGAAAGGGAAGTGA	1	-
chr3	131121554	131121569	AGAAAGAGGAAGAGG	1	+
chr3	131423382	131423397	AAAAAAGAGAAGTGA	1	-
chr3	132916693	132916708	ACAGAAAGGAAGTAA	1	-
chr3	134559018	134559033	GGAAAGAGGAAGTAA	1	-
chr3	134711661	134711676	GCAATAAGGAAGTGG	1	-
chr3	134947349	134947364	TGTGTGAGGAAGAGG	1	-
chr3	135689540	135689555	AAAAAGAGGAAGTGG	1	+
chr3	136010321	136010336	GGGAAGAGGAAGTGT	1	+
chr3	137044186	137044201	GGAAGAAGGAAATGA	1	+
chr3	137049280	137049295	GCTTGGGGGAAGTGA	1	+
chr3	137062309	137062324	TGAAAGAGGAACTGT	1	+
chr3	137167255	137167270	GAAAAGAGGAAGTTA	1	-
chr3	138380268	138380283	GAGATAGAGAAGTGG	1	-
chr3	141738723	141738738	ACCATGGGGAACTGA	1	-
chr3	142882582	142882597	AAAAAAAGGAAATGT	1	+
chr3	143558839	143558854	AAACAGAGGAAATGA	1	+
chr3	148963688	148963703	CAAAGCAAGAAGTGA	1	-
chr3	149133422	149133437	CAGATAAGGAAATGA	1	-
chr3	149865335	149865350	TTTCAGAGGAAGTGG	1	-
chr3	149937982	149937997	AGCCTGGGGAAGTGA	1	-
chr3	15022367	15022382	GAAAAGAGGAAGAAC	1	+
chr3	150889102	150889117	AGAGGAAGGAAGTGG	1	-
chr3	152314028	152314043	AGAAACAGGAAGCAC	1	+
chr3	155816625	155816640	AAATAGGAGAAGTGA	1	-
chr3	16280815	16280830	CAAACCAGGAAGTGG	1	+
chr3	16401002	16401017	TAGAAGAGGAAGAGA	1	+
chr3	16890897	16890912	AGCAAGAGGAAGAGA	1	+
chr3	169376482	169376497	GTGCTGAGGAAGTGG	1	-
chr3	169687160	169687175	GAAAACCAGAAGTGA	1	+
chr3	170070913	170070928	ACAAAAGGGAAGTTG	1	-
chr3	170241252	170241267	TAAGAAGGGAAGTGA	1	-
chr3	171372735	171372750	AGTGAGAGGAACTGA	1	+
chr3	171779860	171779875	TTAAGGAAGAAGTGA	1	-
chr3	171820540	171820555	AGAGACAGGAAGTCA	1	-
chr3	171936665	171936680	AGCCAGAGGAAGTGC	1	+
chr3	172012232	172012247	AGAAGGGGGAAGTGC	1	+
chr3	17232044	17232059	CAGAAGAGGAAGGGA	1	-
chr3	175073883	175073898	AGGAAGAAGAACTGA	1	+
chr3	175096398	175096413	GGTACAAGGAAGTGG	1	-
chr3	175202610	175202625	GGAAACAAGAAGTGA	1	+
chr3	175204175	175204190	AGTGAAGGGAAGTGG	1	-
chr3	176827765	176827780	TGAATAAGGAAGTGT	1	-
chr3	176949237	176949252	AAAAAGAGGAAGTAG	1	-
chr3	178387707	178387722	GCAAGCAGGAAGTGG	1	+
chr3	179283488	179283503	TGAGGCAGGAAGTGA	1	+
chr3	179529524	179529539	TGAAACAGGAAGTTC	1	+
chr3	179570240	179570255	CTCAAGAGGAAGAGA	1	+
chr3	181717279	181717294	GGAAAGCAGAAGTGA	1	+
chr3	182127871	182127886	AGGAGAAGGAAGTGA	1	+
chr3	183662803	183662818	AGAAGGGGGAAGTGC	1	-
chr3	184394896	184394911	AGAAAGGGGAAGTTG	1	+
chr3	185050333	185050348	AGGAGGAGGAAGTGG	1	-
chr3	185444520	185444535	TGTGTGGGGAAGTCC	1	+
chr3	186450124	186450139	AGAGGCAGGAAGTGA	1	+
chr3	186843341	186843356	TGGGTAAGGAAGAGG	1	-
chr3	188118538	188118553	GAAAGCAAGAAGTGA	1	-
chr3	188659062	188659077	AGAAAGGGGAAATGA	1	+
chr3	188993906	188993921	TGAGAGGGGAAGGCA	1	+
chr3	189025914	189025929	CAGATGAGGAAGTCC	1	+
chr3	189290976	189290991	GCAAAGAGGAAATGG	1	-
chr3	192372985	192373000	ATAAGGAGGAAGTGA	1	-
chr3	193810731	193810746	GCAAAGGAGAACTGA	1	-
chr3	194865406	194865421	GAAAGGAGGAACTGT	1	-
chr3	195285559	195285574	GAGGAGGGGAAGTGA	1	+
chr3	197289060	197289075	GTTTACAGGAAGTGG	1	+
chr3	197509311	197509326	TGAAAGAGGAAGCAC	1	-
chr3	20145886	20145901	AGGAAAGGGAAGTAG	1	+
chr3	2677492	2677507	TGAGAAAGGAACTCA	1	-
chr3	27669692	27669707	GCCGGCAGGAAGTGA	1	-
chr3	28960107	28960122	TGAAAAGAGAAGTGG	1	-
chr3	29660551	29660566	ATGATAGGGAAGTGA	1	+
chr3	31432904	31432919	CGGTAGAGGAACTGA	1	+
chr3	31526893	31526908	GAAGTGGGGAAGTGA	1	-
chr3	3152918	3152933	GGAAAGGGGAAGTAA	1	+
chr3	32178340	32178355	GAAAGGGGGAAGAGA	1	+
chr3	35750063	35750078	AAAAAGAGGAAGTGG	1	-
chr3	36008257	36008272	AAAAGAAGGAAGTGA	1	+
chr3	36690426	36690441	AGAAAGGGGAAGAGG	1	-
chr3	37030677	37030692	AGAAAGCAGAAGTGG	1	+
chr3	37486865	37486880	GAAATAGGGAAGTGG	1	-
chr3	38784587	38784602	GGGAAGAGGAAGTGA	1	-
chr10	101163608	101163623	AAGAAGGGGAACAGA	1	+
chr10	103430624	103430639	AGGGGAAGGAAGAGG	1	+
chr10	106682843	106682858	CTGGGAGGGAAGTGG	1	-
chr10	11117119	11117134	AGGAAGAGGAAGACA	1	-
chr10	112577522	112577537	GTGAAAAGGAAGTGA	1	+
chr10	11760151	11760166	GGGAGGGGGAAATGG	1	-
chr10	121544362	121544377	TTTGGGAGGAAGTGA	1	-
chr10	125995548	125995563	GGAAAGGGGAAGACT	1	-
chr10	13785319	13785334	GATGGAAGGAAGTGG	1	-
chr10	14066769	14066784	GAAAGAGAGAAGTGA	1	+
chr10	14778235	14778250	ATAGACAGGAAGTCA	1	+
chr10	14984246	14984261	GGCCAGAGGAAGTGA	1	+
chr10	18278873	18278888	GGAAAGAGGAAGAAA	1	+
chr10	21661950	21661965	AGGGGAGGGAAGTGA	1	-
chr10	22795177	22795192	CAGCAGAGGAAGCGA	1	-
chr10	22993593	22993608	AAAAAAAGGAACAGA	1	+
chr10	22994022	22994037	GGGTGGGGGAAGTGG	1	+
chr10	23031783	23031798	AGAAGGAGGAAGTAA	1	-
chr10	25210362	25210377	GCAGAGAGGAAGGAG	1	+
chr10	27259801	27259816	GGAAAGAGGAAGTAA	1	+
chr10	30818582	30818597	GAAGACAGGAAGTGG	1	-
chr10	30818892	30818907	AAAAAAAGGAAATGG	1	-
chr10	35484734	35484749	CAGCAGGGGAAGTGG	1	+
chr10	35784964	35784979	AGGAAAGGGAAATGA	1	+
chr10	38154954	38154969	AAAACAAGGAAGTGA	1	+
chr10	4056061	4056076	ACAGAGAGGAAGAAG	1	-
chr10	44459799	44459814	AGGCAGAGGAAGTGA	1	-
chr10	50396522	50396537	GCTGAGAGGAACTGA	1	-
chr10	63703474	63703489	AGAGACAGGAAGTGA	1	-
chr10	64415495	64415510	GGGAGGAGGAAATGG	1	-
chr10	64752243	64752258	TGAAAGAGGAACGGC	1	+
chr10	70811256	70811271	CACAGAAGGAAGAGG	1	-
chr10	70812023	70812038	GGCTGAAGGAAGTGA	1	-
chr10	7201633	7201648	AGAGAGAGGAAGTGA	1	+
chr10	73699205	73699220	AAAAGGCAGAAGTGA	1	+
chr10	75856691	75856706	CAAAAAAGGAAGTAG	1	+
chr10	78384515	78384530	GGAAAGGGGAAGTGA	1	-
chr10	79805147	79805162	AGAAAAGGGAAGTCT	1	-
chr10	81251066	81251081	AGAAAGAGGAAATGG	1	+
chr10	82258960	82258975	CACAAAAGGAAGTGA	1	-
chr10	82461347	82461362	GAAAACAGGAAGCAG	1	-
chr10	87372263	87372278	TCAAACAGGAAGTGG	1	-
chr10	88814453	88814468	TGGAAGGGGAAGTGG	1	+
chr10	90661538	90661553	AAAAAGAAGAACAGA	1	+
chr10	90746467	90746482	ACAGGAAGGAAGTGG	1	+
chr10	916644	916659	AAGAAGAGGAAGAGA	1	-
chr10	92767031	92767046	AGAGGGAGGAAAGGG	1	+
chr10	93903094	93903109	AGTGAAAGGAAATGA	1	-
chr10	95106523	95106538	CAAACGAGGAAGTGT	1	-
chr10	97517261	97517276	CTACTGGGGAAGTGA	1	+
chr10	97579512	97579527	ATGCAAAGGAAGTGG	1	+
chr10	99893338	99893353	AGGAAGAGGAAGTGA	1	+
chr11	110183106	110183121	AGAAAGGAGAAGAGC	1	+
chr11	111921688	111921703	AAAAGGAGGAAGAGA	1	-
chr11	112498419	112498434	GAGAACAGGAAGATG	1	-
chr11	120203729	120203744	AAAAACAGGAAGTGG	1	-
chr11	121365524	121365539	GCAGAGAGGAAGGAA	1	-
chr11	121440832	121440847	CAGGGGAGGAAATGA	1	-
chr11	12179511	12179526	ACAGAGAGGAAGTGA	1	+
chr11	122722523	122722538	GCACAAAGGAAGTGA	1	+
chr11	128565929	128565944	AAAAGGAGGAAGCTG	1	+
chr11	128596833	128596848	GGGAAGAGGAAGTGT	1	+
chr11	128602735	128602750	TGTAAAAGGAAGTGT	1	-
chr11	13227204	13227219	TGGTGGGGGAAGTGG	1	+
chr11	13260674	13260689	TAAAACAGGAAGTTG	1	-
chr11	14299374	14299389	GAGAAAAGGAACAGA	1	+
chr11	14600232	14600247	GTAAACAGGAAGTAG	1	+
chr11	18214763	18214778	AGAGCCAGGAAGTGA	1	+
chr11	18332588	18332603	GAAAAGAGGAAGTAT	1	+
chr11	19973461	19973476	AGGAACAGGAAGAGA	1	-
chr11	34022665	34022680	AAAAAGAAGAAGAAG	1	+
chr11	35352733	35352748	GGCAGGAGGAAGTGA	1	-
chr11	45840990	45841005	GAAGGGCAGAAGTGA	1	-
chr11	47026205	47026220	AAAGACAGGAAGTGA	1	-
chr11	47901016	47901031	AAAGAGGGGAAGGGA	1	+
chr11	59961675	59961690	AAAAGGAAGAAATGA	1	-
chr11	66980904	66980919	AAAAAAGAGAAGTGA	1	-
chr11	67367975	67367990	AAAGGAAGGAAGCCA	1	+
chr11	72868602	72868617	AGGCAGAGGAAGTGG	1	+
chr11	72868930	72868945	AGGAAGCAGAAGTGA	1	-
chr11	7329259	7329274	GGCAGGAGGAAGTGA	1	-
chr11	7444473	7444488	TGAGAGAGGAAGTGA	1	+
chr11	75603554	75603569	TAGAAGAGGAAGTTG	1	+
chr11	78271987	78272002	AAAGAAAGGAAGTGA	1	+
chr11	8369720	8369735	AGGAAGAGGAAGTGG	1	-
chr11	8389708	8389723	TGATGGAGGAAGTGA	1	-
chr11	85912661	85912676	ATAAGGAGGAAGTGA	1	+
chr11	88147603	88147618	GTGAAGAGGAAGTCA	1	+
chr11	93246353	93246368	AAAAGAGGGAACTGA	1	-
chr11	93259969	93259984	GAAATGAGGAAATGG	1	+
chr11	93655360	93655375	AACAAAGGGAAGAGG	1	-
chr11	95030110	95030125	GAGAATAGGAAGTGA	1	-
chr12	103575350	103575365	GAAAAGGGGAAGTTA	1	+
chr12	103673402	103673417	GAGAGCAGGAAATGA	1	+
chr12	104569774	104569789	AGCAAGGGGAAGTGA	1	+
chr12	108691876	108691891	CAAAAAGGGAAATGT	1	-
chr12	109016386	109016401	CCAAACAGGAAGTGG	1	-
chr12	110326567	110326582	TGACACAGGAAGTGA	1	-
chr12	111741477	111741492	AGGGAGAGGAAGTGA	1	+
chr12	112986070	112986085	GTGATGGGGAAGTGT	1	+
chr12	116985815	116985830	GGAATGAGGAAGGAA	1	+
chr12	117398185	117398200	ATTGACAGGAACTGA	1	-
chr12	120104435	120104450	ACTATGGGGAAGTGT	1	-
chr12	120628993	120629008	CAAGAGAGGAAGTCA	1	+
chr12	122908218	122908233	GGAAGAGGGAACTGC	1	+
chr12	123305657	123305672	GAAAAGAGGAAGAAG	1	-
chr12	129090218	129090233	AGGAGAAGGAAGTGG	1	+
chr12	131059127	131059142	AGAAAGGGGAAGCTG	1	-
chr12	16064245	16064260	GGAAGGAGGAAGGGC	1	+
chr12	20126067	20126082	GGCTGGGGGAAGTGA	1	+
chr12	26903685	26903700	AAGAAAAGGAAGTAG	1	+
chr12	27588962	27588977	TGAACCAGGAAGTGG	1	-
chr12	28651086	28651101	TGGTGGAGGAAGTGA	1	-
chr12	31253503	31253518	GCAGAAAGGAAGCGA	1	-
chr12	32040254	32040269	TGAGGAAGGAACTCA	1	-
chr12	32060174	32060189	AGGAAAAGGAAGAGA	1	+
chr12	3238624	3238639	TGTTTCAGGAAGTGG	1	+
chr12	4097819	4097834	ACAAAGGGGAAGTAG	1	-
chr12	4226738	4226753	CAAATGAGGAAGCTG	1	+
chr12	45912804	45912819	TGAGAGAGGAAGTGA	1	-
chr12	45969368	45969383	AAGAAGAGGAAGTGG	1	-
chr12	46064344	46064359	TGAAAGAGGATGTGG	1	-
chr12	47663026	47663041	CAGGTGGGGAAGAGA	1	-
chr12	48294306	48294321	CAAATGAGGAAATGG	1	-
chr12	49570577	49570592	AAAAAGAAGAAGAAA	1	+
chr12	50064896	50064911	TGAGGGAGGAAGTTG	1	-
chr12	50214984	50214999	GGGGACAGGAAGTGA	1	+
chr12	50464417	50464432	TGGAAGGGGAAGTAG	1	-
chr12	50616477	50616492	TGAAGCAGGAAGTGA	1	+
chr12	52835090	52835105	CAGAGCAGGAAGAGG	1	-
chr12	56036164	56036179	AAGAAGAGGAAATGT	1	+
chr12	56067584	56067599	AGGAAGAGGAAGACA	1	+
[truncated: 2,855 more rows]
