# Supplementary material for: Relationship between histone modifications and transcription factor binding is protein family specific
Source: Genome Res. 2018 Mar;28(3):321–33. doi: 10.1101/gr.220079.116 (PMC5848611; doi:10.1101/gr.220079.116)
Supplement: Supplemental Material [file supp_gr.220079.116_Supplemental_Material.zip › Supplemental_Material/SPI1/non-BS.bed]

chr1	100328237	100328252	AGAAGGAGGAAGAGA	1	+
chr1	114229777	114229792	TAAAAAGGGAAGTAA	1	-
chr1	143159692	143159707	ACACAGAGGAAATGA	1	-
chr1	155986641	155986656	AGCAGGAGGAAGAGA	1	-
chr1	159043222	159043237	CTGATGAGGAACTGG	1	-
chr1	160649292	160649307	AAGGAAAGGAAGTGG	1	-
chr1	176125279	176125294	AAAAAGGGGAAGTTT	1	+
chr1	198850431	198850446	GTGAGGAGGAAGGGA	1	-
chr1	213271820	213271835	AGTGAAAGGAAGAGT	1	-
chr1	224397083	224397098	AGGAGGCGGAAGTTG	1	+
chr1	245024451	245024466	AGTCTGAGGAAGTGC	1	-
chr1	35653656	35653671	GAAGAGAGGAAGAGA	1	-
chr1	39497325	39497340	CAGATAAGGAAATGA	1	-
chr1	45940844	45940859	GGAAAGAGGAAGTTA	1	+
chr1	63206554	63206569	GAAAAAAGGAAATAG	1	+
chr1	70689836	70689851	GGGAGGGGGAAGAGG	1	-
chr1	93363844	93363859	GGAAGGGGGAAGTGC	1	+
chr1	94341917	94341932	AAGAAGAGGAAGAGG	1	-
chr1	94341962	94341977	TGGAAGAGGAAGACA	1	-
chr10	106105877	106105892	CAAGAGAGGAAGCAA	1	+
chr10	112783037	112783052	GTTAAAAGGAACTGA	1	-
chr10	115610330	115610345	GCTAGCAGGAAGTGA	1	+
chr10	115625806	115625821	TGAATAAGGAAGTGT	1	+
chr10	38389731	38389746	TGATTGGGGAAGTGG	1	+
chr10	58392383	58392398	AAAATGAGGAAGAGA	1	-
chr10	60816026	60816041	TCTGACAGGAAGTGG	1	-
chr10	65020752	65020767	AGGGAGAGGAAGCAG	1	-
chr10	75928901	75928916	GGGAGGCGGAAGTTG	1	+
chr10	79468143	79468158	GCAAAGGGGAAGCAA	1	+
chr10	89879720	89879735	GAGGAGGGGAACTGA	1	+
chr10	90069265	90069280	GAAAAGGGGAAATGT	1	-
chr10	90155594	90155609	GCAAGAAAGAAGTGA	1	+
chr10	97754022	97754037	CTAAAAGGGAAGGGC	1	-
chr11	107727761	107727776	GCAGGAAGGAAGGGA	1	+
chr11	107727782	107727797	GAGGGAGGGAACTGG	1	+
chr11	10825116	10825131	GAAAAGAAGAAGAGA	1	-
chr11	10825549	10825564	AGGAGGAGGAACAGA	1	-
chr11	122929629	122929644	CAAGGAAGGAACTGG	1	+
chr11	123257664	123257679	GGAAACAGGAAGGAA	1	+
chr11	128184089	128184104	GTGAAGAGGAAGTCA	1	+
chr11	13695965	13695980	ATAGAGGGGAAGTGA	1	-
chr11	18123016	18123031	AGGAAGGAGAAGTGC	1	-
chr11	77330850	77330865	AAAAAGAGGAAAAAG	1	-
chr11	77416686	77416701	TGTATGAGGAAGTCG	1	+
chr11	9688882	9688897	TGAGCCAGGAAGTGG	1	-
chr12	103793880	103793895	ACAGAGAGGAAGAGA	1	+
chr12	103793905	103793920	AGAGAGAGGAAGGGA	1	+
chr12	103793979	103793994	AGGATGGGGAAGTGA	1	-
chr12	123005320	123005335	CCAATAAGGAAGTGT	1	-
chr12	15886183	15886198	GGGAAGGGGAAGCAA	1	+
chr12	46182991	46183006	CTAAGAAGGAAGAGA	1	-
chr12	56439383	56439398	GTAAACAGGAAGTGA	1	+
chr12	68664436	68664451	GAGAAGAGGAAGACA	1	+
chr12	69208783	69208798	GGAAAAAGGAAGAGA	1	-
chr12	80241766	80241781	AGATAGAGGAAGAGA	1	+
chr12	80326553	80326568	TTAGGGAGGAAGAGA	1	-
chr13	102326233	102326248	GTCAGAGGGAAGTGA	1	-
chr13	31122418	31122433	AGGAAGGAGAAGTGC	1	-
chr13	32519488	32519503	CCAGGAAGGAACTGG	1	-
chr13	33771969	33771984	GAAGAGGGGAAGTCA	1	-
chr13	48646641	48646656	CACTGGGGGAAGTGG	1	+
chr13	71468201	71468216	AGAAAGAGGATGTGG	1	+
chr13	75915409	75915424	AAAGGAGGGAAGTGG	1	-
chr13	76583830	76583845	CAGTGGAGGAAGGGC	1	-
chr13	81016289	81016304	GAAAAGAGGAAGTAA	1	-
chr13	89303981	89303996	GCAAAGGGGAAGCAA	1	+
chr14	25565148	25565163	AGAGAGAGGAAGAGG	1	+
chr14	35665955	35665970	GACAAAAGGAAGTAG	1	-
chr14	72414848	72414863	AGAAGGAGGAAGTCA	1	-
chr14	75957969	75957984	GGGCAGAGGAAGTGG	1	+
chr15	45016693	45016708	AAAAAGAGGAAGTGG	1	-
chr15	48627764	48627779	AGGAAGAGGAAGGGA	1	-
chr15	52125735	52125750	GGAGTCAGGAAGTGA	1	-
chr15	62574149	62574164	AAAATGAGGAAGAAG	1	+
chr15	63491283	63491298	CAAAAGGGGAACAGT	1	-
chr15	64098272	64098287	ATGAACAGGAAGTGG	1	-
chr15	64650601	64650616	GCAGAGAGGAAATGA	1	+
chr15	93433227	93433242	GAAGGGCAGAAGTGA	1	-
chr15	93497958	93497973	GAAAAGGAGAACTGG	1	-
chr16	16050663	16050678	AGGAGGAGGAAGGGG	1	+
chr16	21627567	21627582	CTGAGGAGGAAGTGC	1	+
chr16	29603485	29603500	ACAGACAGGAAGTGT	1	-
chr17	28781835	28781850	ATGAGAAGGAAGTGA	1	+
chr17	67025708	67025723	GGAAAAAAGAAGAGA	1	+
chr17	6760791	6760806	CAGAAAAGGAAATGC	1	-
chr18	10933915	10933930	GCAAAGGGGAAGCAA	1	-
chr18	4101201	4101216	AGTGAAAGGAAGAGT	1	-
chr18	54692726	54692741	ACAGTAAGGAACTGC	1	+
chr18	56323136	56323151	GGAAGGGAGAAGAGG	1	-
chr18	60695795	60695810	AGATAAAGGAAGTCA	1	-
chr19	11881043	11881058	TGAAAGAGGAACTGT	1	+
chr2	113567196	113567211	GCAAGGGGGAAGTGC	1	-
chr2	123838085	123838100	GCAAAGGGGAAATGA	1	-
chr2	136807716	136807731	AGGGAGGGGAAGTTT	1	-
chr2	144955871	144955886	GGAATCAGGAAGTGG	1	-
chr2	153565513	153565528	AGGGAGGGGAAGAGG	1	-
chr2	153568870	153568885	GGTAGCAGGAACTGA	1	+
chr2	160123081	160123096	AGAATAGAGAAGTGA	1	-
chr2	17697101	17697116	TAGAAAAGGAAGAGA	1	-
chr2	182332101	182332116	TTGGTGGGGAAGTGA	1	+
chr2	188214324	188214339	AAGAAAAGGAACAGA	1	+
chr2	197277033	197277048	GGAAAGGGGAAGCAG	1	-
chr2	20091854	20091869	CAAAAGGGGAAGCAA	1	+
chr2	201986683	201986698	CTTTAGAGGAACTGG	1	-
chr2	229421615	229421630	AAGCAGAGGAACTGA	1	-
chr2	232325233	232325248	GAAAGAAGGAAATGG	1	-
chr2	32392222	32392237	GGGAGGCGGAAGTTG	1	-
chr2	48584274	48584289	AGTGAAAGGAAGTGC	1	+
chr2	54189120	54189135	GGAAGGAGGAAGTAA	1	+
chr2	64333032	64333047	TGGAGGAGGAAGTGA	1	+
chr2	80556633	80556648	GGAATAAGGAAGTCA	1	+
chr2	89157843	89157858	CCTAAGAGGAAGTGG	1	+
chr2	99083573	99083588	CGAGAGAGGAAGGAA	1	+
chr20	43601980	43601995	AGAGAAGGGAAGTAA	1	+
chr21	34592452	34592467	TGCAACAGGAAGTGA	1	-
chr21	34740592	34740607	AGAAAGAGGAAGTTA	1	+
chr21	38801817	38801832	AAAAGAGAGAAGTGG	1	+
chr22	18847024	18847039	TCTCAGAGGAAGTGG	1	+
chr22	40232826	40232841	AGAAGGAGGAAGAGA	1	-
chr3	101652951	101652966	TATTAGAGGAACTGA	1	+
chr3	106028777	106028792	GCAAAGGGGAAGCAA	1	+
chr3	109646298	109646313	GAACAGGGGAAGGGG	1	-
chr3	122304051	122304066	GACAGGAGGAAGTGC	1	+
chr3	143755542	143755557	TGAGAGAGGAAGAGG	1	-
chr3	15429484	15429499	AGACAGGGGAACTGC	1	+
chr3	179976915	179976930	CAGAAGGGGAAGAGG	1	+
chr3	189237435	189237450	TGAAAGGGGAAGCAG	1	+
chr3	194203760	194203775	AGGAGGCGGAAGTTG	1	+
chr3	28064640	28064655	AAGAAGAGGAAGTGG	1	-
chr3	5071359	5071374	GCAGAGAGGAACTGG	1	-
chr3	66274776	66274791	AGGCAAAGGAAGAGC	1	+
chr3	6784975	6784990	CAGAAAAGGAAGTGA	1	+
chr4	15015775	15015790	AGAAAAAGGAAGTTA	1	+
chr4	153388451	153388466	AGCAAGGAGAAGTGC	1	-
chr4	153496898	153496913	GCAAACAGGAACTAA	1	+
chr4	175817148	175817163	AGAGAGGGGAAGAGA	1	+
chr4	175817165	175817180	AGAAAGAGGAAGCAA	1	-
chr4	30894533	30894548	GTAAACAGGAAGTGA	1	-
chr4	41941147	41941162	CAAAGGAGGAAGAGA	1	+
chr4	48221676	48221691	CTAAAAGGGAAGGGC	1	+
chr4	83954787	83954802	TAGAAGAGGAAGAGA	1	-
chr4	9719548	9719563	ATGGAGAGGAAGGGG	1	-
chr5	100138087	100138102	CAAAGGGGGAAGTTT	1	+
chr5	100178126	100178141	AAAAAAAGGAACTTG	1	-
chr5	126142221	126142236	GAGGTGAGGAACTGA	1	-
chr5	137085547	137085562	CAAAACCAGAAGTGA	1	-
chr5	154248411	154248426	AGAGGGAGGAAGTGG	1	-
chr5	32597341	32597356	GAGAAGGGGAACTGT	1	-
chr5	35290628	35290643	AGCAAGGAGAAGTGC	1	-
chr5	60268270	60268285	AAGAGGGGGAAGTCC	1	-
chr5	67523585	67523600	CCACAAAGGAAGTGA	1	-
chr5	68376263	68376278	ATAATAAGGAAGTCC	1	-
chr5	74803324	74803339	GAAATAAGGAAATGG	1	-
chr5	74809800	74809815	AAAAACAGGAAGCAA	1	-
chr5	89066578	89066593	AGCAAGGAGAAGTGC	1	-
chr6	101325561	101325576	AAAAAAAGGAAGGCA	1	+
chr6	115308640	115308655	CAGAAGGGGAAGTAG	1	+
chr6	12352947	12352962	AGCAGGAGGAAGAGA	1	+
chr6	12352963	12352978	TGAAGGAGGAAGTGC	1	+
chr6	130035282	130035297	AGGAAAAGGAAGCGG	1	+
chr6	154564346	154564361	CAAACCAGGAAGTGA	1	+
chr6	18255255	18255270	CAGGAAAGGAAGTGT	1	-
chr6	33037386	33037401	CTACAGAGGAAGAGG	1	+
chr6	34610344	34610359	AAGAGGTGGAAGTGG	1	+
chr6	56915556	56915571	CTAAAAAGGAAGTGG	1	-
chr6	72163930	72163945	AGAAGGGGGAAGTGC	1	-
chr6	76318895	76318910	AGAGGAAGGAAATGC	1	-
chr6	96980507	96980522	TGAAAGAGGAAGCAA	1	-
chr7	100015585	100015600	GGGAGGCGGAAGTTG	1	-
chr7	110864242	110864257	TGCATGAGGAAGTGC	1	+
chr7	125865710	125865725	TGGAAGAGGAAGTAG	1	-
chr7	144422326	144422341	CAGATGAGGAAGTTG	1	-
chr7	23416925	23416940	ATGCAGAGGAAGTGA	1	+
chr7	30228115	30228130	AGGAAGGAGAAGTGC	1	+
chr7	32559498	32559513	TCATAGAGGAAGTGA	1	+
chr7	43612249	43612264	TGATGGAGGAAGTGG	1	+
chr7	50323127	50323142	AGAATGAGGAACTAG	1	-
chr7	8080914	8080929	GAGAAGAGGAAGCTG	1	+
chr7	92255097	92255112	ATAGAAAGGAAATGA	1	+
chr8	103113118	103113133	GGGAGGAGGAAGTGG	1	+
chr8	115282950	115282965	AGCAAGGAGAAGTGC	1	+
chr8	126313011	126313026	GGAGAGAGGAAGAAA	1	+
chr8	128372622	128372637	AGCAGGAGGAAGAGA	1	+
chr8	21191734	21191749	TGAAGGGGGAACTGA	1	-
chr8	28737094	28737109	AAGAAAAAGAAGTGA	1	+
chr8	30491139	30491154	CACATAGGGAAGTGA	1	+
chr8	30511498	30511513	GGGAGGCGGAAGTGG	1	+
chr8	61439714	61439729	TGAAGGGGGAAGTGC	1	+
chr8	70710733	70710748	GAGAGAGGGAAGAGG	1	+
chr8	96043150	96043165	CAAGAGAGGAAGCAA	1	+
chr9	100822599	100822614	AGGAAGAGGAACAGA	1	-
chr9	109113201	109113216	TGGGAGAGGAAGAGG	1	-
chr9	109113276	109113291	TTGAACAGGAAGTGA	1	-
chr9	128610727	128610742	GAAAAAAGGAAGTAG	1	-
chr9	33155687	33155702	AAGAAGAGGAAGAGG	1	-
chr9	5596337	5596352	CAAGGGAGGAAGGGG	1	+
chr9	70836045	70836060	TGAAAAAGGAACTAA	1	+
chr9	75062274	75062289	GGGAAGGGGAAGTGC	1	-
chrX	71718886	71718901	TGAGAGAGGAAGCAA	1	-
chr1	101031227	101031242	AGAGCCAGGAAGTGC	1	-
chr1	108345490	108345505	CTGAAGAGGAAGAAA	1	-
chr1	109246241	109246256	GGGAGGCGGAAGTTG	1	+
chr1	110888250	110888265	AAAGGGAGGAAATGA	1	+
chr1	111438899	111438914	TGCAACAGGAAGTGA	1	-
chr1	117546325	117546340	AAAAAGGGGAAGCTG	1	+
chr1	15494123	15494138	GGCTGGAGGAACTGG	1	-
chr1	16014120	16014135	ACACAAAGGAAGTGG	1	-
chr1	172557985	172558000	AAGAGGAGGAAGAGG	1	+
chr1	180988546	180988561	AGACAGAGGAAGAGG	1	+
chr1	181009728	181009743	ATGAAGAGGAAGGGA	1	+
chr1	183871152	183871167	AGAAAGAGGATGTGA	1	-
chr1	184837270	184837285	AAAAGAAGGAAGTTG	1	-
chr1	191224654	191224669	TCTCAGAGGAAGTGG	1	+
chr1	202312984	202312999	CAAAAGAGGAAGGAA	1	+
chr1	206755121	206755136	AGTGGAAGGAAGTGA	1	+
chr1	221975659	221975674	AGAAGGGAGAAGTGA	1	+
chr1	22401344	22401359	GGAAAGGGGAAGCAA	1	+
chr1	231666000	231666015	AGAGGAAGGAAGTTA	1	+
chr1	233754744	233754759	AGGAACAGGAACTGA	1	-
chr1	238169773	238169788	AAAAAGAGGAAGCAG	1	-
chr1	28589491	28589506	TGGGGGAGGAAGGGC	1	-
chr1	29071710	29071725	CAGTGGAGGAAGGGC	1	+
chr1	32412040	32412055	TGGTTGAGGAAGTGG	1	-
chr1	32651788	32651803	CAAGAGAGGAAATGA	1	+
chr1	33381396	33381411	AAGGAGAGGAAGAGA	1	+
chr1	46022997	46023012	AAGATGAGGAAGTCA	1	+
chr1	51895744	51895759	GAAGAGAGGAAGCAG	1	+
chr1	56598432	56598447	AGAGGAAGGAAATGT	1	-
chr1	67450287	67450302	ACAAAGAGGAAGTAA	1	+
chr1	8601223	8601238	GAGAAAAGGAAAAGA	1	+
chr1	90975958	90975973	AGGCAAAGGAAGAGC	1	-
chr1	91480809	91480824	AAGAGGGGGAACTGA	1	+
chr1	93010345	93010360	AGGAGGAGGAAGAGA	1	-
chr10	102113588	102113603	AAAGGAAGGAAGAGA	1	+
chr10	110391920	110391935	AGGGACAGGAAGTGG	1	-
chr10	11208824	11208839	AACAAGAGGAACAGC	1	-
chr10	115724918	115724933	CAGGACAGGAAGTCA	1	+
chr10	121623690	121623705	AAGAAAAGGAACAGA	1	+
chr10	14926234	14926249	TGTTTGAGGAACTGC	1	+
chr10	31289481	31289496	CACCACAGGAAGTGA	1	-
chr10	63930742	63930757	TGAAAGAGGAAGTAT	1	-
chr10	82856441	82856456	AGAAACAGGAACACT	1	-
chr10	89787348	89787363	GGGAAGAGGAAGTAG	1	-
chr10	92718018	92718033	CAAAAAGGGAAATGT	1	+
chr10	97736391	97736406	CCAAAGGAGAACTGA	1	+
chr10	98465032	98465047	GAAAAGGGGAACTTC	1	+
chr11	102444799	102444814	TTCATCAGGAAGTGA	1	+
chr11	118940890	118940905	AAGATCAGGAAGTGG	1	-
chr11	31718778	31718793	TCACACAGGAAGTCA	1	-
chr11	33746390	33746405	AGAGAAAGGAAGTAG	1	+
chr11	33951100	33951115	GGAGAGAGGAAGCAG	1	+
chr11	3902238	3902253	AGAGGCAGGAAGGGG	1	+
chr11	48175159	48175174	TGAGAAAGGAACTCA	1	+
chr11	58341073	58341088	TGAAACAGGAAGAGA	1	-
chr11	6215394	6215409	AGGAAGGGGAAGAGA	1	-
chr11	75547719	75547734	CAGAAGAGGAAGTTG	1	-
chr11	82747175	82747190	TCACACAGGAAGTGG	1	+
chr11	93521315	93521330	TTTTGGAGGAAGTGC	1	-
chr11	96068615	96068630	CAGAAGAGGAAGTAA	1	-
chr11	9683895	9683910	AAAAAGAAGAAGAAG	1	-
chr12	102244132	102244147	TCTCAGAGGAAGTGA	1	+
chr12	109241759	109241774	GTGAAAAGGAACTGG	1	+
chr12	110978016	110978031	GGAGGGAGGAAGGGT	1	+
chr12	121295018	121295033	GAGAGAGAGAAGTGG	1	-
chr12	123376792	123376807	AGGAACAGGAAGAGA	1	+
chr12	123917609	123917624	AAGAACAGGAACAGA	1	-
chr12	22274286	22274301	TGTGAGGGGAACTGG	1	-
chr12	27140726	27140741	AAAAAAAGGAACAGT	1	+
chr12	31450743	31450758	CACAAAAGGAAGTCA	1	+
chr12	46574170	46574185	ACAAAGGGGAAGTTG	1	+
chr12	787683	787698	TGAATGAGGAAGGGA	1	+
chr12	89600332	89600347	GTTTTGGGGAAGTGG	1	+
chr12	922384	922399	AAAGACAGGAAGTCA	1	-
chr12	927574	927589	CACATGGGGAACTGA	1	-
chr12	99839004	99839019	GAAAGAAGGAAGGGA	1	-
chr13	24382578	24382593	GTGGAAAGGAAGTGA	1	-
chr13	29213617	29213632	TGAAAAGAGAAGTGG	1	-
chr13	49759585	49759600	GTGGTGAGGAACTGA	1	-
chr13	52134252	52134267	TAGAAGAGGAAGAGG	1	+
chr13	79644924	79644939	AAAAACAGGAAGTTA	1	+
chr13	80973714	80973729	CCAAAGAGGAAGAAG	1	+
chr13	81981098	81981113	CAGGTGAGGAAATGA	1	-
chr14	106161496	106161511	ACAGAGAGGAAGAGA	1	+
chr14	20945815	20945830	AGGAAGAGGAAGGAG	1	-
chr14	50324455	50324470	AGGGAGAGGAAGAGG	1	+
chr14	50396829	50396844	AGGGTGAGGAAGGGG	1	-
chr14	51886672	51886687	GAGGGCAGGAAGTCC	1	-
chr14	65582480	65582495	GCAAAGGGGAAGCAA	1	+
chr14	66032885	66032900	GAAATATGGAAGTGA	1	-
chr14	71825531	71825546	AGCAGGAGGAAGAGA	1	+
chr14	75999887	75999902	AAGAGAAGGAAGTCT	1	-
chr14	87304935	87304950	AGAAAAAGGAAAAGA	1	+
chr15	101671565	101671580	AGCAGGAGGAAGAGA	1	-
chr15	23078741	23078756	AGAGACAGGAAGTAG	1	-
chr15	31546612	31546627	GCAAGGAGGAAGCCA	1	-
chr15	34816205	34816220	GGAGGGAGGAAGGGG	1	+
chr15	40973326	40973341	CAAAAGGGGAAGTCT	1	-
chr15	48672552	48672567	AAGAAGGAGAACTGA	1	+
chr15	51878321	51878336	TGAAAAAGGAACTAG	1	+
chr15	52788667	52788682	TGAAAGAGGAAGTCG	1	+
chr15	54809774	54809789	CCCAAGAGGAAGAGG	1	-
chr15	54877532	54877547	TGAGAGAGGAAGCAA	1	-
chr15	58995981	58995996	GAGAAGGGGAAGCAG	1	-
chr15	59983671	59983686	TGAAGAAGGAACTGA	1	-
chr15	64108091	64108106	AAGAAGGAGAAGTGC	1	+
chr15	64626999	64627014	CATAGCAGGAAGTGA	1	-
chr15	66080251	66080266	GTAATGGGGAAATGA	1	+
chr15	66721580	66721595	GCAAAGGGGAAGCAA	1	+
chr15	80966317	80966332	GGCTGGAGGAAGAGG	1	-
chr15	82452565	82452580	GTAGAGAGGAACTGA	1	+
chr16	14593197	14593212	AGAGAGAGGAAGTGG	1	+
chr16	21283703	21283718	GAAGACAGGAAGTGC	1	-
chr16	24440269	24440284	GCAATAAGGAAGTGA	1	-
chr16	27365366	27365381	TTTGAGAGGAAGTGA	1	-
chr16	48666324	48666339	AAAAAAAAGAAGAGA	1	+
chr16	58280593	58280608	AAAAAAAAGAAGTGG	1	+
chr16	71882666	71882681	CAAAGGAGGAAGAGA	1	+
chr16	74811288	74811303	CAGAAGGGGAAGTAG	1	+
chr16	75608537	75608552	CAAGCCAGGAAGTGA	1	-
chr16	75663118	75663133	CATAAGAGGAACTTC	1	-
chr17	1123703	1123718	GAAGACAGGAACAGG	1	+
chr17	29641134	29641149	AAAAAGAGGAAGTTT	1	+
chr17	40089475	40089490	AAGAAGAGGAAGTAG	1	-
chr17	46130389	46130404	GGAAAGGGGAAGCAG	1	-
chr17	46554830	46554845	GGAGGGAGGAAGAGA	1	-
chr17	65807878	65807893	GTGGAGCGGAAGTGT	1	+
chr17	71303268	71303283	CAGGTGGGGAACTGT	1	+
chr17	73148158	73148173	TGCAGGAGGAACAGA	1	-
chr17	8343194	8343209	CAGGTGAGGAAATGG	1	+
chr18	22541084	22541099	TAATGGGAGAAGTGA	1	+
chr18	2845241	2845256	AAGAAGAGGAAGAGG	1	-
chr18	38446398	38446413	CACTGGAGGAAGTGG	1	+
chr18	4360404	4360419	TGTGAGAGGAAATGG	1	+
chr18	44347307	44347322	AGATGGAGGAAGAGA	1	+
chr18	44576839	44576854	AGAAAGAAGAACTGT	1	+
chr18	46698068	46698083	GAGAGGAGGAAGGAG	1	-
chr18	48713166	48713181	GCAAAAAGGAACTTG	1	+
chr18	51708414	51708429	GAGAATAGGAAGTGA	1	-
chr19	12041220	12041235	ACATGGAGGAACTGG	1	+
chr19	17672314	17672329	AGGAGGAGGAAGTGC	1	-
chr19	18627906	18627921	AGTCTGAGGAAGTGA	1	-
chr19	36541539	36541554	ACATTGAGGAACTGA	1	-
chr19	38445172	38445187	AGGAAGAGGAACTTG	1	+
chr19	40479724	40479739	GCTATGAGGAAGTGA	1	+
chr19	53443948	53443963	GGAAAAGGGAAGAGA	1	+
chr19	6775231	6775246	GGCATGAGGAAGTAG	1	+
chr19	7406149	7406164	GCCATGGGGAAGTGC	1	+
chr19	7882846	7882861	CACAAAAGGAACTGA	1	-
chr2	136415813	136415828	GGGAGGCGGAAGTTG	1	-
chr2	13646827	13646842	AAGCAGGGGAAATGC	1	-
chr2	145070417	145070432	TGGAAGGGGAAGTAG	1	-
chr2	146396451	146396466	TCAAGGGGGAAGTTC	1	-
chr2	166060546	166060561	CAGAACAGGAAGCGG	1	-
chr2	170941520	170941535	TAAATAGAGAAGTGA	1	-
chr2	196970803	196970818	GCAAAGAGGAAGTAC	1	-
chr2	198169427	198169442	GGAAGGGAGAAGTGA	1	-
chr2	198221084	198221099	GAAAAAAGGAAATGG	1	-
chr2	211491809	211491824	CTAAGCAGGAACTGA	1	-
chr2	212476037	212476052	AGAAAAAGGAAAAGG	1	+
chr2	216824303	216824318	CAGGGAGGGAAGTGA	1	-
chr2	218071184	218071199	AGAGCCAGGAAGTGA	1	+
chr2	43709254	43709269	AGAATGAAGAACTGA	1	-
chr2	45020715	45020730	CTTAAGAGGAACAGG	1	+
chr2	46757894	46757909	GCAAAGGGGAAGCAA	1	+
chr2	69972380	69972395	AATTTGAGGAAGTAG	1	+
chr2	74983524	74983539	AAAAAGAGGAAGTAA	1	+
chr2	7642591	7642606	AGAGACAGGAAGTCC	1	-
chr2	89029087	89029102	AGTGAAGGGAAGTGG	1	+
chr20	34243170	34243185	CCAGAGAAGAAGTGG	1	+
chr20	46076811	46076826	CAGAAGAGGAAGCAG	1	+
chr20	46456911	46456926	GTAGGGGGGAAGTGG	1	-
chr21	26763211	26763226	GAGAAGGGGAAGTAG	1	-
chr21	30447279	30447294	AGGAGGAGGAAGAGA	1	-
chr21	35328071	35328086	GTAATGGGGAAGAGG	1	+
chr21	35352826	35352841	AGAAGAGAGAAGTGC	1	+
chr22	20874604	20874619	CCTTTGAGGAAGTGA	1	+
chr22	36813443	36813458	CCACACAGGAAGTGG	1	+
chr3	101441516	101441531	TGATGGAGGAAGTAA	1	-
chr3	10191155	10191170	TAAAAGCAGAAGTCA	1	+
chr3	121677765	121677780	AGCAAGAGGAAGAGA	1	+
chr3	121819123	121819138	CAAAAGGGGAAGGTG	1	+
chr3	122077561	122077576	CAGAAAGGGAAGTCA	1	+
chr3	125063693	125063708	ACACAGGGGAAGTGG	1	+
chr3	12604812	12604827	AAGCAGAGGAAGTGC	1	-
chr3	142569258	142569273	AGAAAAAGGAAGAGG	1	+
chr3	151914672	151914687	AAAAAGGAGAAGGGT	1	-
chr3	151962075	151962090	CAAAAGAGGAAGTTA	1	-
chr3	170891704	170891719	GAAGAGAGGAAGCAG	1	+
chr3	194919011	194919026	TGAAGGAGGAAGTAG	1	+
chr3	196227953	196227968	TTGGTGAGGAAGTGA	1	+
chr3	197017911	197017926	GCAGAGAGGAAATGG	1	+
chr3	197455565	197455580	TTAAAGAGGAAGAGT	1	+
chr3	32413002	32413017	ACTTAGAGGAAGTGT	1	+
chr3	42060743	42060758	AACCAGAGGAACTGA	1	-
chr3	48588180	48588195	TCATTGAGGAAGTGA	1	-
chr3	49380834	49380849	TAAAAAAAGAAGAGG	1	-
chr3	56830011	56830026	AAAAAAAGGAAGGCA	1	+
chr3	58204724	58204739	GAGGAGAGGAAGAGA	1	-
chr3	58204740	58204755	AGGAAGAGGAAGGCC	1	-
chr3	66438851	66438866	AGAAAAAGGAAGAGA	1	+
chr3	98271971	98271986	AAAAAGAAGAAGAAA	1	+
chr4	104655430	104655445	TGAGAAAGGAACTCA	1	-
chr4	146545086	146545101	GAAGGAAGGAACTGA	1	+
chr4	153520438	153520453	GTAAACAAGAACTGA	1	+
chr4	154566578	154566593	CAACAGAGGAAGAGG	1	-
chr4	16185407	16185422	TGAAAGAGGAAGGAG	1	-
chr4	18077617	18077632	TGGAGGAGGAAGAGG	1	+
chr4	190842404	190842419	CAAAAGCAGAACTGA	1	+
chr4	36312498	36312513	AGAGGAAGGAAGGGT	1	+
chr4	48212545	48212560	AGGAGGAGGAAGAGG	1	+
chr4	48228469	48228484	AGGAGGAGGAAGAGG	1	-
chr4	48684057	48684072	GCAAGAAGGAAATGA	1	+
chr4	54567611	54567626	AAAATGAGGAAGAAG	1	+
chr4	56924599	56924614	AAGGAGGAGAACTGA	1	+
chr4	94224229	94224244	AGAAGGAGGAAGAGG	1	+
chr5	106364763	106364778	AGAAGAAGGAAGAAG	1	-
chr5	122064779	122064794	AAGAAAGAGAAGTGG	1	-
chr5	125754960	125754975	GCAAAGGGGAAGCAA	1	+
chr5	129084862	129084877	AGAAACAGGAAGAAG	1	+
chr5	131092796	131092811	GAGAAAAGGAAGTAT	1	+
chr5	131763866	131763881	TAGGAAGGGAACTGA	1	+
chr5	142398839	142398854	TTTTTGAGGAAGTGG	1	+
chr5	149390799	149390814	AGAAAGAGGAAGCAA	1	+
chr5	150638603	150638618	TGGAGGAGGAACAGG	1	+
chr5	171656963	171656978	AGAAAAAGGAAATAA	1	+
chr5	32552244	32552259	TAAAAGAGGAAGTTC	1	-
chr5	33848440	33848455	CCCAACAGGAAGTCA	1	+
chr5	34192331	34192346	TGTTTGAGGAACTGA	1	-
chr5	37318104	37318119	TGCAACAGGAACTGC	1	-
chr5	66624949	66624964	AAAAAAAGGAAGAAA	1	-
chr5	73672239	73672254	AAGAAGAGGAAGAGA	1	+
chr5	76793170	76793185	CTGATAAGGAAGTGA	1	+
chr5	7897254	7897269	GGGAGGAGGAAGCCC	1	+
chr5	80634255	80634270	AGCAGGAGGAAGAGA	1	-
chr5	82028414	82028429	AGATGAAGGAAGAGC	1	+
chr5	86529107	86529122	GAAATGGGGAAGTAA	1	-
chr5	98397608	98397623	AAGAAAAAGAAGTGA	1	-
chr6	11520012	11520027	TCTGGAAGGAAGTGA	1	-
chr6	126009455	126009470	GTAAAGAGGAAGTTG	1	-
chr6	138224835	138224850	TCACAGAGGAAGTAA	1	+
chr6	143028561	143028576	AGCAGGAGGAAGTAG	1	+
chr6	143028643	143028658	CAGAGCAGGAAGTCA	1	+
chr6	146051162	146051177	AGCAGGAGGAAGAGA	1	-
chr6	15616168	15616183	TGGGTGAGGAACAGA	1	+
chr6	24931711	24931726	GGCAAAAGGAAGTCC	1	-
chr6	2898503	2898518	AAAAAGAGGAAGCTA	1	+
chr6	33045812	33045827	GTCAGGAGGAAGTGA	1	+
chr6	38207589	38207604	GAAAACAGGAAGTTT	1	-
chr6	38641698	38641713	AGAAAGGGGAAGCCC	1	+
chr6	39593070	39593085	GAGTAGAGGAAGCCA	1	+
chr6	43286677	43286692	GGACTGGGGAAGAGA	1	+
chr6	4694031	4694046	AAAAAGAGGAAGTTT	1	+
chr6	57284972	57284987	CAAAAGAGGAACTAA	1	-
chr6	57388415	57388430	GTAAACAGGAAGTAG	1	-
chr6	71422830	71422845	TGAAAGAGGAAGCAT	1	-
chr6	73337609	73337624	CCCAAGAGGAAGTGA	1	-
chr6	73660273	73660288	CACTGGAGGAAGTGA	1	-
chr6	88428866	88428881	CAGAAAAGGAAATGA	1	-
chr6	92145485	92145500	TGGAAGAGGAAGCCA	1	-
chr7	107263100	107263115	CTCAACAGGAAGTGA	1	+
chr7	117636101	117636116	AAAATGAGGAAGAAG	1	-
chr7	126368069	126368084	CACAAAAGGAAGTGA	1	+
chr7	127074605	127074620	GCAAAGGGGAAGCAA	1	+
chr7	127518196	127518211	GGGAGGAGGAAGTGG	1	-
chr7	20273215	20273230	AAAGAGAAGAAGTCA	1	-
chr7	23050692	23050707	TGGAGGAGGAACAGG	1	-
chr7	39774381	39774396	GGAGAGAGGAAGACC	1	-
chr7	41866558	41866573	GGAAAGTGGAAGTGA	1	-
chr7	63784825	63784840	GTCAACAGGAACTGA	1	+
chr7	69119522	69119537	CAGATGAGGAAGTTG	1	+
chr7	69432869	69432884	CACTTGGGGAAGTGA	1	+
chr7	75550970	75550985	AGGGAGGGGAAGAGA	1	-
chr7	84305215	84305230	TGTTACAGGAAGTGA	1	+
chr7	8679428	8679443	AAAATGAGGAAGAAG	1	-
chr7	87675004	87675019	CTCTGGAGGAAGTGA	1	-
chr8	101918698	101918713	AGAAAGAGGAAGCTT	1	-
chr8	103371361	103371376	TGGAGGAGGAAGTGT	1	-
chr8	110349501	110349516	AAAATGAGGAAGGAG	1	+
chr8	117875970	117875985	GAGGGAAGGAAGAGA	1	-
chr8	125615896	125615911	AGAGGGAGGAAATGG	1	+
chr8	130958738	130958753	AGAAAGGGGAAGAGG	1	+
chr8	145975959	145975974	GGCAGGAGGAAGTGA	1	-
chr8	38864651	38864666	CAGAAGGGGAAGCGG	1	+
chr8	48515465	48515480	AGTTACAGGAAGTCA	1	-
chr8	54753831	54753846	GGAGGGAGGAAGGGG	1	-
chr8	54803629	54803644	TGTTTGAGGAAGTCC	1	+
chr8	65707076	65707091	TGAACCAGGAAGTGG	1	-
chr8	70680904	70680919	AAGAAGAGGAAGAGA	1	-
chr8	70732317	70732332	TGGGAGAGGAAGACA	1	-
chr8	76470615	76470630	TGAGAGAGGAAGTAC	1	+
chr8	81262051	81262066	GGGAAGAGGAAGAGG	1	+
chr8	96040304	96040319	GCACAAAGGAAGTGA	1	-
chr8	98650898	98650913	AGAAAAAGGAAAAGA	1	-
chr9	110517615	110517630	TGATAGAGGAAGTGA	1	+
chr9	113072115	113072130	AATAAAAGGAACTGA	1	-
chr9	114629329	114629344	TGAAAAAGGAAATGA	1	+
chr9	114672920	114672935	AAGAGAAGGAAATGA	1	-
chr9	114678700	114678715	TGCTTGAGGAAGTCA	1	+
chr9	115977549	115977564	AGTGAAAGGAAGAGT	1	-
chr9	131318734	131318749	CAAAACAGGAAATGG	1	-
chr9	135811224	135811239	TCTCTGAGGAAGTGA	1	-
chr9	21094655	21094670	GGGAAAAGGAACAGA	1	-
chr9	37287022	37287037	GCAGAGAGGAAGGAA	1	-
chr9	37568562	37568577	AGAAAAAGGAAGAGA	1	-
chr9	37782296	37782311	AAAAAAAGGAACACA	1	+
chr9	67339053	67339068	GTGAAAAGGAAGTGA	1	+
chr9	75844655	75844670	AAGAGGTGGAAGTGG	1	+
chrX	114597568	114597583	GAAAGGAGGAACTGA	1	-
chrX	119274762	119274777	CCCCAGAGGAAGTGG	1	+
chrX	122761121	122761136	AAAGACAGGAAGTAG	1	-
chrX	131169962	131169977	AGGGAGAGGAAGTTA	1	+
chrX	15945069	15945084	GAAGAAGGGAACAGG	1	+
chrX	19691754	19691769	TGGGAGAGGAAGTAG	1	-
chr1	108091940	108091955	GGAATCAGGAAGTGA	1	-
chr1	108622432	108622447	GGGGACAGGAAGGGA	1	-
chr1	110066587	110066602	AAACAGAGGAACTGA	1	+
chr1	112232167	112232182	AAAATGAGGAAGAAA	1	-
chr1	116923218	116923233	AAAAAGAGGAAGCAA	1	+
chr1	117297060	117297075	TGCAAAAGGAACTGA	1	-
chr1	117297090	117297105	CAAAAGAGGAAACCA	1	+
chr1	119837484	119837499	GAAGGAGGGAACTGG	1	-
chr1	120416395	120416410	ATGAAGCAGAAGTGA	1	+
chr1	14124132	14124147	ACAGACAGGAAATGG	1	-
chr1	148241111	148241126	TGGCGGAGGAAGTGA	1	-
chr1	150238112	150238127	AAAGGAAGGAAGTGC	1	-
chr1	15151009	15151024	GCAGGGAGGAAATGA	1	+
chr1	153619674	153619689	TGGGAGGGGAAGTCC	1	-
chr1	153861242	153861257	CTAGAGAGGAAGAGA	1	-
chr1	154556823	154556838	AAAGAGGGGAAGTAG	1	+
chr1	15584725	15584740	TGGGAGGGGAAGGGG	1	-
chr1	156689946	156689961	CAGAACAGGAAGGGG	1	+
chr1	160596953	160596968	CAGATGAGGAAGTTG	1	-
chr1	160743011	160743026	AAAAAGAAGAAAAGA	1	+
chr1	160838082	160838097	GGGAAGAAGAAGAGG	1	-
chr1	166020219	166020234	CCTAAAGGGAAGTGG	1	+
chr1	167300321	167300336	AGAAGAAGGAAGTTG	1	+
chr1	169877961	169877976	ACAAAAAGGAAGTAG	1	+
chr1	172368631	172368646	GAAGGGAGGAAATGT	1	+
chr1	17238917	17238932	TAGAAGAGGAAGTAG	1	+
chr1	173194257	173194272	GCAACCAGGAAGTGA	1	+
chr1	17372778	17372793	TTTGGGAGGAAGTGA	1	+
chr1	17405710	17405725	GGAGTGGGGAAGTCA	1	-
chr1	174063113	174063128	ACCCAGAGGAAGTGC	1	-
chr1	175379788	175379803	TGTGAGAGGAAGTGG	1	+
chr1	17603319	17603334	GAAAAGCAGAAGTGT	1	+
chr1	178544936	178544951	GAAAAGGGGAAGTAA	1	+
chr1	179567965	179567980	AAAAGGAGGAAGTAA	1	-
chr1	180463798	180463813	AGAGAGAGGAAGTGA	1	-
chr1	180818764	180818779	AGTAGGAGGAAGTAG	1	-
chr1	180984229	180984244	AGGAAGAGGAAGGAG	1	-
chr1	182592266	182592281	AGGAAGGAGAAGTGG	1	-
chr1	182599035	182599050	ACAGACAGGAAGTAA	1	-
chr1	183009470	183009485	TCAAACAGGAAGTCT	1	+
chr1	196797176	196797191	AAAAAAAAGAAGTGG	1	-
chr1	200306749	200306764	AAAAAAAGGAAGGCA	1	+
chr1	20388528	20388543	GAAAAGAGGAACAAG	1	-
chr1	205088050	205088065	AGATGAAGGAAATGA	1	-
chr1	205506081	205506096	GGAAGAAGGAAGAGG	1	-
chr1	20705258	20705273	GAGAGAGGGAAGAGG	1	-
chr1	207189323	207189338	AGGGTGAGGAAGAGG	1	-
chr1	210620077	210620092	AATGACAGGAAGTCA	1	-
chr1	210638122	210638137	AGGATGAAGAAATGG	1	-
chr1	210771209	210771224	AGAAGAGGGAAGAGG	1	-
chr1	212016665	212016680	AGTGAAAGGAAGAGT	1	-
chr1	212489472	212489487	AGTGAAAGGAAGAGT	1	+
chr1	212817915	212817930	AGAGGAAGGAAGTGC	1	+
chr1	21492387	21492402	AATAAGAGGAAGTTA	1	-
chr1	221715247	221715262	AAAGAAGAGAAGTGC	1	+
chr1	221913134	221913149	AAGAAGGGGAAGGGG	1	+
chr1	222000344	222000359	AGGAGGAGGAAGTGC	1	+
chr1	225838771	225838786	AAAAAAAAGAAGTCA	1	+
chr1	229501547	229501562	AGAAGGAGGAAGAGA	1	-
chr1	230186916	230186931	AAAAAGAGAAAGTGA	1	-
chr1	231750770	231750785	GGTGAAGGGAAGTGG	1	+
chr1	23353250	23353265	AGGAGAAGGAAGAGA	1	+
chr1	234492661	234492676	AGAAGCCGGAAGTGG	1	-
chr1	234609005	234609020	AACCAAAGGAAGTGG	1	+
chr1	234679192	234679207	ACAAAAAGGAAGGAG	1	-
chr1	234916451	234916466	GAAAGCAGGAAGTCT	1	-
chr1	235680180	235680195	CTGGAGAGGAAGGGA	1	-
chr1	236152862	236152877	CAAGACAGGAACTGT	1	-
chr1	236541253	236541268	GGTAAAAGGAACTGA	1	+
chr1	24123163	24123178	AGAAGGGAGAAGTGA	1	-
chr1	242003050	242003065	CAGGAGAGGAAGGGC	1	-
chr1	242350695	242350710	TGCAACAGGAAGTGG	1	-
chr1	244517245	244517260	TGGGTGGGGAAGTGC	1	-
chr1	244951984	244951999	TGAGGAGGGAAGTGA	1	+
chr1	245214780	245214795	GAGAAAGGGAAGTGG	1	+
chr1	24806658	24806673	TCTTGGAGGAAGTGA	1	-
chr1	25089038	25089053	ACAAAGAGGAACTGT	1	+
chr1	25362133	25362148	AGAAAAAGGAAGTCA	1	-
chr1	28437894	28437909	GGAAAGAGGAAGTAA	1	-
chr1	28563695	28563710	AGAAGGCAGAAGTGA	1	-
chr1	29832502	29832517	GGGGAGGGGAAGTGG	1	-
chr1	31695179	31695194	GTGAAAGGGAAGTGG	1	+
chr1	32471226	32471241	TATTTGAGGAACTGA	1	+
chr1	32542172	32542187	CGAGAAGGGAAGTGG	1	-
chr1	32577037	32577052	GGAAAGAGGAAGTTA	1	-
chr1	33560706	33560721	GAATAGAGGAAGAGA	1	-
chr1	34065429	34065444	AGAAACAGGAAGCAA	1	-
chr1	36026737	36026752	TGAAAGAGGATGTGG	1	+
chr1	36843599	36843614	GGAGACAGGAAGTGA	1	+
chr1	38920221	38920236	GAGAAGAGGATGTGG	1	+
chr1	40851508	40851523	GAAAAGAGGAAGTTA	1	-
chr1	41208214	41208229	GTAAAGAGGAAGTTG	1	+
chr1	41341619	41341634	AAGATGAGGAAATGA	1	-
chr1	43150602	43150617	AGAAGGAGGAACTCA	1	-
chr1	43415210	43415225	GCTTAAAGGAAGTGG	1	-
chr1	44515987	44516002	TGAAAGGGGAAGAGG	1	+
chr1	45875092	45875107	AGAAAAAGGAAGAAT	1	+
chr1	46500650	46500665	TAAAGAAGGAACTGC	1	+
chr1	51887766	51887781	TAAAAAAGGAAGAGG	1	+
chr1	56985863	56985878	GGAAAGTGGAAGTGA	1	-
chr1	59239246	59239261	ACATTCAGGAAGTGA	1	-
chr1	59373261	59373276	TCACAGAGGAAGTGA	1	-
chr1	59605093	59605108	AGAGAGGGGAAGAGA	1	+
chr1	64734913	64734928	CTGGAGGGGAAGTGG	1	-
chr1	65528863	65528878	AATAAATGGAAGTGA	1	+
chr1	66768620	66768635	TCTTAGAGGAAGTGG	1	-
chr1	6837999	6838014	AAAAAAAAGAAGTAA	1	-
chr1	70994540	70994555	AAGGGAAGGAACTCA	1	+
chr1	76758395	76758410	GGTGAGAGGAAGTGA	1	-
chr1	78006399	78006414	AGGAAGAAGAACTGA	1	-
chr1	78414965	78414980	CGGAGCAGGAACTGC	1	+
chr1	84831661	84831676	AGAAACAGGAAGTTG	1	-
chr1	87264795	87264810	GGAGAGAGGAAGGGG	1	-
chr1	8840661	8840676	GTGGAGAGGAAGTGA	1	+
chr1	90165154	90165169	GCAAACAGGAAATGA	1	+
chr1	93916106	93916121	AAAAAGAGGAAGCAT	1	-
chr1	94283917	94283932	CAGAAGAGGAAGGCC	1	-
chr1	94370030	94370045	TCAAAAAGGAAGTAA	1	-
chr1	95179329	95179344	CAAAAAAGGAAGTAG	1	+
chr1	9821032	9821047	GCAGAAAGGAACTGG	1	-
chr10	101539210	101539225	AGTAAAAGGAAGTGC	1	+
chr10	102244341	102244356	CCTGAAAGGAAGTGT	1	-
chr10	106027339	106027354	TGAGACAGGAAATGC	1	-
chr10	106030585	106030600	GAGAAGAGGAACTGT	1	-
chr10	109774756	109774771	AGAAAGAAGAAATGA	1	+
chr10	111605823	111605838	TGAGAGGGGAAGTGA	1	-
chr10	111845787	111845802	GGGAGGCGGAAGTTG	1	+
chr10	112271929	112271944	GGAGGAAGGAAGGGG	1	+
chr10	11492501	11492516	TGAAAAGGGAACTGT	1	+
chr10	115476342	115476357	AGAAAGAGGAAGCAG	1	+
chr10	11650315	11650330	AGAGAAGGGAAGTCA	1	-
chr10	119262840	119262855	CTGAACAGGAAGTGC	1	+
chr10	122224948	122224963	GAAAGGAGGAACTAG	1	+
chr10	125502283	125502298	GACAGGAGGAAGAGC	1	+
chr10	127587028	127587043	CCCAAGAGGAAGTAG	1	+
chr10	127868390	127868405	TGAAAGAGGAAGTAG	1	+
chr10	131969635	131969650	AGGAAAAGGAAGTCT	1	+
chr10	13967661	13967676	GGGAGGCGGAAGTTG	1	-
chr10	14981140	14981155	AGAACCAGGAAGTGG	1	+
chr10	15063136	15063151	AGAACCAGGAAGTGG	1	+
chr10	25113209	25113224	GGGAGGAGGAAATGA	1	-
chr10	25357308	25357323	GGGAAGAGGAAATGA	1	+
chr10	2744194	2744209	CCGGGGAGGAAGTGG	1	+
chr10	30995294	30995309	GAAAGAAAGAAGTGA	1	-
chr10	31702367	31702382	TGAAAAAGGAAGGGA	1	+
chr10	33251039	33251054	GAAAACAGGAAGCAG	1	-
chr10	38327509	38327524	AGCAAGGGGAAGGGG	1	-
chr10	3881417	3881432	CAAAAAAGGAAGTTC	1	-
chr10	43883234	43883249	TCAGAGAGGAAGTTC	1	+
chr10	48586126	48586141	GCAGAGGGGAAGAGA	1	+
chr10	49680668	49680683	GGAGTGAGGAAGGGA	1	-
chr10	51503503	51503518	CTGGAGAGGAAGAGA	1	+
chr10	52483801	52483816	TGTGGGAGGAAGTAG	1	-
chr10	5817852	5817867	TGGAGGAGGAAGTGG	1	+
chr10	62166142	62166157	CGGATGGGGAAGTGG	1	+
chr10	64003272	64003287	CAGCAAAGGAAGTCA	1	-
chr10	64502633	64502648	AAAAAGGGGAAGTTT	1	+
chr10	64574012	64574027	AAGCTGGGGAAGTGA	1	+
chr10	70807946	70807961	CAGATGGGGAAGAGC	1	+
chr10	70807962	70807977	AGCAAGAGGAAGTTG	1	+
chr10	71097350	71097365	AGCAAAGGGAAGTGA	1	+
chr10	7323482	7323497	CAGTTAAGGAAGTGG	1	+
chr10	73444315	73444330	CAGATGAGGAAGTTG	1	-
chr10	73606779	73606794	GCTGTGGGGAAGTGG	1	-
chr10	73618150	73618165	TGAATGAGGAAGCAG	1	-
chr10	73935083	73935098	GTAAAAAGGAAGAGG	1	-
chr10	75680015	75680030	GAAAACAGGAAGTAT	1	+
chr10	79221538	79221553	AGGAAGAGGAAGACA	1	-
chr10	79532845	79532860	CTAAAAGGGAAGGGC	1	-
chr10	80237092	80237107	GGGAAAAGGAACTGA	1	-
chr10	80280966	80280981	GGAGGGAGGAAGCAG	1	+
chr10	81167093	81167108	CCCAGCAGGAAGTGA	1	+
chr10	81789179	81789194	GGAAAGAGGAAGGCA	1	+
chr10	82253462	82253477	AGAGACAGGAAGTAG	1	+
chr10	82444237	82444252	GGGAGGAGGAAGGAG	1	-
chr10	85363703	85363718	ACAGGCAGGAAGAGA	1	+
chr10	87402625	87402640	AAAATAAGGAAGTGT	1	+
chr10	87406367	87406382	AGAGGGAGGAAGGGA	1	-
chr10	89686461	89686476	GAGGAGGGGAAGTGA	1	+
chr10	90916011	90916026	AAAATGAGGAACTAA	1	+
chr10	91056258	91056273	AAAAAGAAGAAGAAG	1	+
chr10	92777101	92777116	CTGAAAAGGAACTGA	1	-
chr10	92950612	92950627	GACAGCAGGAACTGA	1	-
chr10	9344271	9344286	GGGAAGAGGAAGCAA	1	+
chr10	95222818	95222833	GAAAACAGGAAATGT	1	-
chr10	98456365	98456380	GGGCAGAGGAAATGG	1	-
chr10	99254151	99254166	GCCAAAGGGAAGTGA	1	+
chr11	10633957	10633972	GAAAAGGGGAAGTTA	1	-
chr11	10792302	10792317	TTTAGAAGGAAGTGA	1	-
chr11	108622399	108622414	ACAAAAGGGAAGTTG	1	+
chr11	108766679	108766694	ACAAAGAGGAAGTTG	1	-
chr11	108766759	108766774	GTTCAGAGGAAGTGA	1	+
chr11	109940306	109940321	AGGAAAGGGAAATGA	1	-
chr11	109940324	109940339	GGAGGCAGGAAGTGG	1	+
chr11	109957945	109957960	AGGAAGAGGAAGTTA	1	-
chr11	110648598	110648613	GGAAAGGGGAAGTAA	1	-
chr11	11468670	11468685	AGGAAGAGGAAGGAG	1	-
chr11	11468733	11468748	AGGCAGAGGAAGTGG	1	-
chr11	115450946	115450961	GGGTGGGGGAAGTGG	1	+
chr11	115797109	115797124	CAAAGGAGGAACTTC	1	-
chr11	115858802	115858817	CCAGAGAGGAAATGC	1	-
chr11	117845446	117845461	TCAGAGAGGAAGAGC	1	-
chr11	118963524	118963539	AGTGGGGGGAAATGG	1	+
chr11	119043282	119043297	CCTGAGAGGAAGTTG	1	+
chr11	12111785	12111800	TGAAGCAGGAAGTGG	1	-
chr11	121265684	121265699	AGACACAGGAAGTTA	1	-
chr11	121415849	121415864	ATAGACAGGAAGTGG	1	+
chr11	122625426	122625441	AGAGGGAGGAAGTTG	1	-
chr11	122627335	122627350	CTGTGGAGGAAGTCA	1	+
chr11	123147199	123147214	TGAAAAGGGAAGGGA	1	-
chr11	123158250	123158265	GTGGTGAGGAACTGA	1	-
chr11	124351729	124351744	AGAAACAGGAAGAAG	1	+
chr11	129962691	129962706	AAGAACAGGAAGGGA	1	+
chr11	130034020	130034035	TGGAAGAGGAAGGGA	1	+
chr11	131928521	131928536	AAATAAGGGAAGAGA	1	-
chr11	131928600	131928615	TAAAACAGGAAGTTG	1	+
chr11	132411892	132411907	ATGCAGGGGAAGTCC	1	+
chr11	14357784	14357799	GAGAAAGGGAAGTGC	1	-
chr11	27905372	27905387	TGGAAGGGGAAGTAA	1	+
chr11	29273458	29273473	TGAAGGGGGAAGTGA	1	-
chr11	3005893	3005908	AGTATGGGGAAGTAG	1	-
chr11	35164468	35164483	AGAGAGGGGAAGTCA	1	-
chr11	35636417	35636432	CAGATGGGGAAGTGG	1	-
chr11	35737388	35737403	AGCAGGAGGAAGAGA	1	+
chr11	35737404	35737419	AGAGGAAGGAAGTGC	1	+
chr11	36455588	36455603	TAAAAGGGGAAGTTG	1	+
chr11	3964085	3964100	CAAGGCAGGAAGTAA	1	+
chr11	3977113	3977128	ATAAAAGAGAAGTGA	1	-
chr11	43552762	43552777	AAGAAGAGGAAGAGA	1	-
chr11	46691559	46691574	AGGAAGAGGAAATGC	1	-
chr11	47879472	47879487	AAAATGAGGAAGGAG	1	-
chr11	47972162	47972177	GGGCTGGGGAAGTGG	1	-
chr11	48088898	48088913	GCATTGAGGAAGTCA	1	-
chr11	5729857	5729872	TCTGAAAGGAAGTGA	1	-
chr11	57355692	57355707	TGAAAGGGGAAGTAC	1	-
chr11	57442024	57442039	GGAAAGAGGAAGAAG	1	+
chr11	59951806	59951821	CGAAAGAGGAAGGGG	1	-
chr11	60580971	60580986	ATAAAGAGGAAGTAG	1	-
chr11	60753736	60753751	TGAAGGAGGAAGTTT	1	+
chr11	60925437	60925452	TGAAAGGGGAACAGG	1	-
chr11	61783232	61783247	AGTGAAAGGAAGTGC	1	+
chr11	63637309	63637324	CACAGCAGGAAGTGG	1	-
chr11	65193619	65193634	GGAAGAAGGAAATGA	1	-
chr11	65845557	65845572	GAAAAGAGGAAGAAC	1	-
chr11	66882365	66882380	GGGAGGGGGAAGAGA	1	+
chr11	66929017	66929032	TGTTTCAGGAAGTGG	1	+
chr11	67166653	67166668	TGTTTGAGGAAGTGA	1	-
chr11	67767532	67767547	AGAGAAAGGAAGAGG	1	+
chr11	68156128	68156143	AGAGGGAGGAAGGGG	1	-
chr11	73686208	73686223	CAGTGAGGGAAGTGG	1	-
chr11	76047131	76047146	GCAAAGAGGAAGTAG	1	-
chr11	77960234	77960249	AGATGAAGGAACTGA	1	-
chr11	78253233	78253248	CAGGAAAGGAAGTTA	1	+
chr11	78499831	78499846	GAAGAGAGGAAGTGA	1	-
chr11	79409215	79409230	AAAATGAAGAAGTAG	1	+
chr11	83539224	83539239	AGAAAAGGGAAGTAA	1	-
chr11	85854864	85854879	AGGGGAGGGAAGTGA	1	+
chr11	89984354	89984369	AGATGGAGGAAGTGC	1	-
chr11	9484529	9484544	ACTGAGAGGAAATGG	1	-
chr11	95512044	95512059	TGAAAGAAGAAGTGA	1	-
chr11	96091688	96091703	AAGAAGAGGATGTGG	1	+
chr11	96205353	96205368	AGGAGAAGGAAGTGA	1	+
chr11	9969141	9969156	GGAAGGTGGAAGTGA	1	+
chr12	100575767	100575782	AATAAAAGGAACTAG	1	+
chr12	10113869	10113884	CATGACAGGAAGTGC	1	-
chr12	102220097	102220112	GCACAAAGGAAGTGA	1	+
chr12	102325430	102325445	AGCAGCAGGAAGTGG	1	+
chr12	106475655	106475670	CTGGAGAGGAAGTCA	1	+
chr12	106691673	106691688	TGGGGCAGGAAGTGG	1	-
chr12	106876271	106876286	AGCAGGAGGAAGAGA	1	+
chr12	108635902	108635917	CCAGAGAGGAACAGA	1	+
chr12	109458776	109458791	CCAGGGAGGAAGCGG	1	-
chr12	110417020	110417035	ACAGAGAGGAAGGGG	1	-
chr12	110441429	110441444	GCATGCAGGAAGTGC	1	-
chr12	110968555	110968570	ATTAAAAGGAAGTCC	1	-
chr12	111085464	111085479	TGGGTGAGGAAGAGA	1	+
chr12	11135189	11135204	TGAAAGCAGAAGTGA	1	-
chr12	111403447	111403462	GCCGTGGGGAAGTGG	1	-
chr12	112215178	112215193	CCAGGGAGGAAGTCC	1	-
chr12	112554582	112554597	GCAGGGAGGAAGAGG	1	-
chr12	113767798	113767813	ATCCAGGGGAAGTGA	1	-
chr12	11663812	11663827	TCAGACAGGAAGTGA	1	-
chr12	117514890	117514905	ATGAGCAGGAAGTGA	1	-
chr12	118012767	118012782	GAGGACAGGAAATGA	1	+
chr12	11807567	11807582	GAGAAGAGGAAGTAG	1	+
chr12	11828901	11828916	TGAAGGAGGAACTGG	1	+
chr12	118746059	118746074	AAAAAGGGGAAGCAT	1	+
chr12	118822936	118822951	CAAAAGCGGAACTCA	1	-
chr12	120634743	120634758	GGAGGGGGGAAGTGG	1	+
chr12	121126739	121126754	AGAAAGAGGAAGGGT	1	-
chr12	126275246	126275261	GAAAACAGGAACTTG	1	-
chr12	12636144	12636159	AAAAGAAGGAAGTAA	1	+
chr12	12712809	12712824	TGAGAGTGGAAGTGA	1	-
chr12	12712854	12712869	GGAAAAAGGAAAAGA	1	+
chr12	129248182	129248197	CAAGACAGGAAGTCC	1	+
chr12	14115800	14115815	GGAAGGAGGAAGGGT	1	+
chr12	14935905	14935920	TGAAAAGGGAAGTAA	1	-
chr12	15699259	15699274	AGAAAACAGAAGTGT	1	+
chr12	22549315	22549330	AGAGGAAGGAAATGA	1	+
chr12	25130283	25130298	TGCAGGAGGAAGTGG	1	+
chr12	25228119	25228134	AAAAAGAGGAACAAT	1	-
chr12	26944320	26944335	AAGAAGAGGAAGTAT	1	+
chr12	27298866	27298881	ACTGGCAGGAAGTGT	1	-
chr12	29527080	29527095	TGGGTGAGGAAGTAG	1	-
chr12	31484377	31484392	AAAAAGAGGAACCAA	1	-
chr12	32104220	32104235	CAAAGGGGGAAGAGT	1	+
chr12	32763150	32763165	GAAATGGGGAAGTAA	1	-
chr12	38590772	38590787	TCACAGAGGAAGTGA	1	+
chr12	39712120	39712135	CAAAAAAGGAAGAAA	1	-
chr12	42492019	42492034	AACAAAAGGAAGTTG	1	+
chr12	42754763	42754778	TGGAACAGGAAATGA	1	-
chr12	4389824	4389839	TGAGAGAGGAAGGAG	1	-
chr12	4432189	4432204	GGGGGGCGGAAGTGG	1	+
chr12	46459513	46459528	GCAAAGGAGAACTGA	1	-
chr12	47479698	47479713	TCAGGCAGGAAGTGA	1	+
chr12	4934813	4934828	CAGAAACGGAAGTGG	1	+
chr12	50197875	50197890	ATGAGGAGGAAGTGA	1	+
chr12	50908852	50908867	AGAGGAAGGAAATGT	1	-
chr12	51815205	51815220	TACAAAAGGAAGTAG	1	-
chr12	53610294	53610309	CGAGAGGGGAAGTGA	1	+
chr12	57110389	57110404	CAGGTGGGGAAGTGG	1	+
chr12	67827782	67827797	AGGAAACAGAAGTGA	1	-
chr12	68179819	68179834	TTGGTGAGGAAGTGG	1	-
chr12	68770056	68770071	GGAAGAAGGAAGAGA	1	-
chr12	69637022	69637037	AGAAAGTGGAACTGT	1	-
chr12	69903373	69903388	GGGAGGGGGAAATGG	1	-
chr12	69984492	69984507	AAAAAAAAGAAATGC	1	-
chr12	76311107	76311122	ACAGAGCAGAAGTGA	1	-
chr12	76431034	76431049	GCGAAAAGGAAGGCA	1	-
chr12	84235532	84235547	AACAAAAGGAAGTGA	1	-
chr12	88631821	88631836	AAGAAGAGGAAGAGG	1	-
chr12	88631839	88631854	AAGAAGAGGAAGGAG	1	-
chr12	889028	889043	AGAAAAAGGAAGCTG	1	-
chr12	89619777	89619792	AGGGAGAGGAAGAGA	1	-
chr12	9487999	9488014	GGGGGCAGGAAGTGG	1	-
chr12	96602776	96602791	TCTGAGAGGAAGGGG	1	+
chr12	96849551	96849566	AAGAAGGGGAAGGGG	1	+
chr13	103466509	103466524	GGAAGAAGGAACTCA	1	+
chr13	111751858	111751873	ATGAGCAGGAAGAGA	1	-
chr13	20182800	20182815	AGAGAAAGGAAGAGA	1	-
chr13	23842719	23842734	AGGGTGGGGAAGTAC	1	+
chr13	23893768	23893783	GAGAAAGGGAAGTGG	1	-
chr13	28054354	28054369	AGGAAGGGGAAATCC	1	+
chr13	28932275	28932290	TGTAAAAGGAAGACA	1	-
chr13	28969465	28969480	CTGAACAGGAAGAGA	1	-
chr13	29081572	29081587	GATGAAAGGAAGTGA	1	-
chr13	30115263	30115278	TGTGGAAGGAAGTGA	1	+
chr13	30115292	30115307	TCTGGGGGGAAGTGG	1	-
chr13	30326435	30326450	TGTCAGAGGAAGTGG	1	-
chr13	33491848	33491863	GTAGACAGGAAGTGA	1	-
chr13	40257065	40257080	GAAAACAGGAAACGA	1	+
chr13	43135981	43135996	AAGAAGAGGAAGGAG	1	-
chr13	46724973	46724988	GAAGAGAGGAAGCCC	1	+
chr13	46960283	46960298	GAGGGAGGGAAGTGT	1	-
chr13	47154786	47154801	CAAAAAGGGAAGGGA	1	-
chr13	47527634	47527649	GGACTCAGGAAGTGG	1	-
chr13	49405555	49405570	AGTGAAAGGAAGAGT	1	+
chr13	58953860	58953875	GAAAGGAAGAAGTGA	1	+
chr13	61827855	61827870	CAGAAGGGGAAGAGA	1	+
chr13	62781700	62781715	GTGTAAAGGAACTGA	1	+
chr13	78023073	78023088	TGAAAGAGGAAGCAA	1	-
chr13	96359927	96359942	AGAAAGGGGAAGTTT	1	+
chr13	99681380	99681395	ACTAGAAGGAACTGC	1	-
chr14	102648675	102648690	CAGATGAGGAAGCCA	1	-
chr14	103521372	103521387	GGGAAGAGGAAGCAG	1	-
chr14	103884880	103884895	CCTGGGAGGAACTGA	1	+
chr14	106924946	106924961	GAGGGAGGGAAGTGC	1	-
chr14	20730899	20730914	TAGAGGAGGAAGTCA	1	+
chr14	21670659	21670674	TTCTGGAGGAAGTGA	1	+
chr14	24071308	24071323	TCAAGCAGGAAGAGA	1	-
chr14	31742191	31742206	GTTTACAGGAAGTGG	1	+
chr14	34426027	34426042	AGAAACAAGAACTGA	1	-
chr14	35724186	35724201	CCACAGAGGAAGTGA	1	-
chr14	36153098	36153113	AAGAGCAGGAAGTGG	1	-
chr14	36769678	36769693	CACAAAAGGAAGGGA	1	+
chr14	50991015	50991030	TAAGTGAGGAAGTAG	1	-
chr14	51652752	51652767	GAAAATAGGAAGTGA	1	-
chr14	51886641	51886656	GAGGGCAGGAAGTCC	1	-
chr14	55321098	55321113	GAAGGCAGGAAGTGG	1	+
chr14	55921440	55921455	GGTAAGGGGAAGAGA	1	-
chr14	58338401	58338416	GGGGGCAGGAAGTGC	1	-
chr14	59705240	59705255	AGAAGGAGGAACTGA	1	-
chr14	64191352	64191367	AAAAAAAGGAAAAGG	1	+
chr14	65710895	65710910	AGAGGCAGGAAGTGG	1	+
chr14	65764815	65764830	TGAAGCAGGAAGTGT	1	+
chr14	67656392	67656407	GAGAAGAGGAAGATG	1	-
chr14	67891327	67891342	AAAAAAAGGAAGCAG	1	+
chr14	68760201	68760216	ATAGAAAGGAAATGA	1	-
chr14	68785699	68785714	TCAGAGGGGAAGTCC	1	+
chr14	68840680	68840695	GGAGAGAGGAAGAAA	1	+
chr14	68871022	68871037	TTTAAGAGGAAGTTC	1	-
chr14	69257341	69257356	GAGAGAGGGAAGGGA	1	-
chr14	69301676	69301691	AAAAAAGGGAAGTAG	1	-
chr14	69413211	69413226	AGAGGGGAGAAGTGG	1	+
chr14	70072729	70072744	GGAGGAAGGAAGGGA	1	-
chr14	70087864	70087879	GGTACAAGGAAGTGG	1	-
chr14	72631287	72631302	ATAATGAGGAAATGA	1	+
chr14	74962223	74962238	TCAAACAGGAAGTGG	1	-
chr14	75303585	75303600	GAAAAAGGGAAGAGT	1	-
chr14	77180381	77180396	GGAAGGAGGAAATGA	1	+
chr14	77209623	77209638	AGAGGAAGGAAATGA	1	-
chr14	79763393	79763408	CAAAGGAAGAAGTGA	1	-
chr14	89709366	89709381	GGGAGACGGAAGTGG	1	+
chr14	90079802	90079817	GGGAGGAGGAAGGAG	1	+
chr14	90087622	90087637	AGGAGGAGGAAGGGG	1	-
chr14	92284624	92284639	AAAAAAAGGAAGCTA	1	+
chr14	92434838	92434853	GGAGGCAGGAAGTGG	1	+
chr14	96301928	96301943	AGTGAGAGGAACTGA	1	+
chr14	97488227	97488242	GGAAAGGGGAAGAGA	1	+
chr14	99897022	99897037	AGGGAGAGGAAGCAG	1	+
chr15	100924134	100924149	AAAATGAGGAAAAGA	1	-
chr15	101005363	101005378	GGAAAGAAGAACAGA	1	+
chr15	26007289	26007304	AGGAAGGAGAAGTGC	1	-
chr15	29983187	29983202	ACTGAGGGGAAGTGC	1	+
chr15	31929196	31929211	GCACTGGGGAAGTGG	1	+
chr15	35323247	35323262	AAGAGAAGGAAGTGA	1	+
chr15	38369155	38369170	GGGGAGAGGAAGTAG	1	-
chr15	40788290	40788305	CCCCTGAGGAAGTGA	1	-
chr15	43594578	43594593	AGGAGGAGGAAGTGG	1	-
chr15	46604558	46604573	GGCTAGAGGAAGTGA	1	+
chr15	52135791	52135806	AAAAAGAGGAAGTAA	1	-
chr15	58524660	58524675	TAGGGAAGGAAGTGA	1	+
chr15	58585142	58585157	AAGGAGAGGAAGAGA	1	+
chr15	62416418	62416433	GTGAGGAGGAAATGA	1	-
chr15	63585252	63585267	AGAATGGAGAAGTGC	1	-
chr15	64448580	64448595	AGGAGGAGGAAGAGG	1	+
chr15	64502033	64502048	TGTTACAGGAAGTGG	1	-
chr15	64740370	64740385	CGAAAAGGGAAGTAG	1	-
chr15	65165420	65165435	GGAGAGGGGAAATGA	1	+
chr15	65184825	65184840	AATAAGAGGAAGAGA	1	+
chr15	66301712	66301727	GGGAAGAGGAAGTGT	1	+
chr15	66695313	66695328	GAAAAAAGGAAGCAG	1	+
chr15	67204487	67204502	AGGGGAAGGAAGTGT	1	+
chr15	68033789	68033804	TCAGACAGGAAGTGG	1	-
chr15	68323846	68323861	AGGAACAGGAAGCCT	1	+
chr15	69990465	69990480	GAGAGGAGGAACCGG	1	+
chr15	70964672	70964687	AAAGGAAGGAAGTGG	1	+
chr15	77415139	77415154	TGAAAGTGGAAGTGG	1	+
chr15	77482132	77482147	GAGAAGAGGAACAGA	1	-
chr15	78514646	78514661	AGAAATAGGAAGTGA	1	+
chr15	80072303	80072318	AGCCAAGGGAAGTGG	1	+
chr15	82559132	82559147	GAAAGCAGGAACTAA	1	+
chr15	83436212	83436227	AGAGGCAGGAAGGGG	1	+
chr15	83733886	83733901	GTAGTGAGGAAGTAG	1	-
chr15	86162391	86162406	AGGAGGAGGAAGAAG	1	+
chr15	89153942	89153957	CTAAAGAGGAAGTGC	1	+
chr15	89542426	89542441	GCTTAGGGGAAGTGG	1	+
chr15	90392122	90392137	GAAAAGAGGAAGAAG	1	+
chr15	90813034	90813049	AAAAACAGGAACAGA	1	-
chr15	90951378	90951393	GGTACCAGGAAGTGG	1	-
chr15	91324311	91324326	TCACTGAGGAAGTGG	1	+
chr15	94003981	94003996	GGAAAGAGGAACCCA	1	-
chr15	95808821	95808836	TGTGACAGGAAGTCA	1	-
chr15	97085852	97085867	AAGAAAGGGAAGAGA	1	-
chr16	10187603	10187618	GAGGTGAGGAACTGT	1	-
chr16	11100680	11100695	AGACTGGGGAAGGGA	1	-
chr16	11523280	11523295	AGGGAAGGGAAGGGC	1	+
chr16	11718561	11718576	CAGGAAGGGAAGTGT	1	+
chr16	13242947	13242962	AATGTGGGGAAGTGG	1	+
chr16	13958774	13958789	GGAGAGAGGAAGAGG	1	-
chr16	15108132	15108147	TAAGGCAGGAAGTGA	1	-
chr16	16006650	16006665	AGAGACAGGAAGTAG	1	-
chr16	19218834	19218849	AGCAGGAGGAAGAGA	1	+
chr16	20254117	20254132	AGGAACAGGAAGAGG	1	+
chr16	20833185	20833200	CAAAGGAGGAAATGA	1	+
chr16	20909558	20909573	TTTCTGAGGAAGTGA	1	-
chr16	22692151	22692166	AGGAAGAGGAAAGGG	1	-
chr16	24408366	24408381	TGAGAGAGGAAGCAA	1	+
chr16	2490207	2490222	GGAAGCAGGAAGGGA	1	-
chr16	27311329	27311344	GCTGGGAGGAAGTAG	1	-
chr16	27410461	27410476	GCGGGGAGGAAGTGG	1	-
chr16	27416878	27416893	AAAGAGGGGAACAGA	1	+
chr16	2805297	2805312	GAGAGAAGGAAGAGG	1	+
chr16	28213892	28213907	TAGAAGAGGAAGTTA	1	+
chr16	28299368	28299383	GGAGGGAGGAAGAGG	1	+
chr16	28371876	28371891	AGAGTGGGGAACTGA	1	-
chr16	29346927	29346942	GGGAGGAGGAAGCGG	1	-
chr16	30063156	30063171	GGGATGAGGAAGAGG	1	+
chr16	30965118	30965133	AACTAGAGGAACTGA	1	+
chr16	31168636	31168651	GAAAAGAGGAAGCCA	1	+
chr16	33630131	33630146	AGTGAGGGGAAGTCA	1	+
chr16	5023437	5023452	GATGAAGGGAAGTGG	1	-
chr16	50429939	50429954	GAGATAGAGAAGTGA	1	+
chr16	50467865	50467880	GGAGGGAGGAACTGA	1	-
chr16	53392900	53392915	AGGAGGAGGAAGAGG	1	+
chr16	53946245	53946260	AGGGAGGGGAAGAGG	1	-
chr16	56769748	56769763	AAAAAAAGGAAGCTA	1	+
chr16	56881671	56881686	AAGAGCAGGAAGTGC	1	+
chr16	56896871	56896886	CAGAGGGAGAAGTGA	1	+
chr16	57576420	57576435	TGAAAGAAGAAGTGA	1	+
chr16	69432079	69432094	GGATAAAGGAAGTGA	1	-
chr16	69588635	69588650	AGGAGGAGGAAGGAA	1	-
chr16	70916956	70916971	CAAAAGAGGAAGACA	1	-
chr16	71021142	71021157	ACAAAGAGGAAGTAA	1	+
chr16	74651256	74651271	GAAAGGAGGAAGCCA	1	+
chr16	75522522	75522537	AGAAAGAGGAAGAAA	1	+
chr16	80408295	80408310	TCAGAAAGGAAGTGA	1	+
chr16	81752344	81752359	AGAGACAGGAAGAGG	1	+
chr16	84609653	84609668	GAGAAGAGGAACTAG	1	-
chr16	84648973	84648988	GGAGGAGGGAAGTGT	1	+
chr16	85837373	85837388	AGAAAGGAGAAGCGC	1	+
chr16	8823837	8823852	GGAGGAAGGAAGTGC	1	+
chr16	88663061	88663076	AAAAAAAGGAAAAGG	1	+
chr16	89388923	89388938	GAAGACAGGAAGTCA	1	+
chr16	9412717	9412732	GGAAAGGGGAAGAGA	1	+
chr17	1585109	1585124	GACAGCAGGAAGTGA	1	-
chr17	16415407	16415422	AGAAAAGGGAAGAGG	1	+
chr17	16415434	16415449	AAGCACAGGAAGTGA	1	+
chr17	16723712	16723727	CAGCTGGGGAAGTGG	1	+
chr17	16921663	16921678	TGAGGCAGGAAGTGA	1	-
chr17	18820703	18820718	AAAAAAAAGAAGTCA	1	-
chr17	27050518	27050533	TGGAGGAGGAAGGGG	1	+
chr17	30215153	30215168	AGAGAAAGGAAGTAC	1	+
chr17	30215212	30215227	GAAAAGAGGAAGACA	1	+
chr17	30216847	30216862	CAAAAGGGGAAGCAG	1	+
chr17	34036134	34036149	AGAAAGAGGAAGGAA	1	+
chr17	34463600	34463615	TAATAGAGGAACTAG	1	+
chr17	34965586	34965601	AAGGGGAGGAACTGG	1	+
chr17	35184493	35184508	GCTGAGAGGAAGCGG	1	-
chr17	35596734	35596749	TTTTAAAGGAAGTGA	1	+
chr17	36070623	36070638	TTGAGGAGGAAGTGA	1	+
chr17	36244314	36244329	TAAAACAGGAAGTAA	1	-
chr17	37019837	37019852	AAAAAAAGGAAGAGG	1	-
chr17	37977100	37977115	AGAGAGAGGAAAGGG	1	+
chr17	38080934	38080949	AGGGAAAGGAAGTGA	1	+
chr17	40136205	40136220	AGAAAAGGGAACTCT	1	+
chr17	40627323	40627338	ACAAAAAGGAAGTAG	1	-
chr17	40725098	40725113	CAAAGAAGGAAGAGA	1	+
chr17	42854861	42854876	CAGAGGAGGAAGCCA	1	-
chr17	47128345	47128360	AAGGAGGGGAACTCC	1	-
chr17	47343819	47343834	AGAGGGAGGAAATGA	1	+
chr17	505060	505075	AGATGGAGGAACTGG	1	-
chr17	512897	512912	AGGAAGAGGAACAGA	1	+
chr17	55069942	55069957	CCCATGAGGAAGTGA	1	-
chr17	56249957	56249972	TGAGACAGGAAGTGC	1	+
chr17	5800736	5800751	ACAGAGAGGAAATGA	1	-
chr17	60702772	60702787	TGGAGGAGGAAGTCT	1	+
chr17	60702792	60702807	TGGAGGAGGAAGTCT	1	+
chr17	64706494	64706509	ACACACAGGAAGTGC	1	-
chr17	65239865	65239880	AAAAAAAGGAAATCA	1	+
chr17	67355047	67355062	AGAGGGGGGAAGGGC	1	-
chr17	69760735	69760750	GCAAGAGGGAAGTGA	1	-
chr17	69882025	69882040	AGAGAGAGGAAGAGG	1	+
chr17	70002323	70002338	GAAGGGGGGAAATGC	1	+
chr17	70564725	70564740	AGGAAGAGGAAGAGC	1	+
chr17	73715492	73715507	GAAGAGAGGAAGGGG	1	+
chr17	74176116	74176131	GGAAACAGGAAGAGC	1	+
chr17	76133844	76133859	GTGAGGAGGAAGTTG	1	-
chr17	76650542	76650557	TGAGTGAGGAAGTGC	1	-
chr17	76727058	76727073	TTAAGGAAGAAGTGA	1	+
chr17	78390570	78390585	GAGTGGGGGAAGGGG	1	-
chr17	8775830	8775845	AGGGAGAGGAAGCAG	1	-
chr17	8982888	8982903	CCCCAGAGGAAGTGG	1	+
chr17	9198165	9198180	AAGAAGAGGAAGAGA	1	+
chr18	10604357	10604372	GGGTAGAGGAAGTGA	1	-
chr18	12053448	12053463	TAAATAAGGAAGTAA	1	+
chr18	12541433	12541448	TAAAAGGGGAAGTAG	1	-
chr18	12803573	12803588	CAAAAAGAGAAGAGG	1	+
chr18	21444869	21444884	AGTGGCAGGAAGTGG	1	+
chr18	21960233	21960248	AGGAAGAGGAAGACA	1	+
chr18	2516532	2516547	CATGACAGGAAGTGG	1	-
chr18	2958064	2958079	GGGAGGCGGAAGTTG	1	+
chr18	31939170	31939185	ATGCAGGGGAAGTCC	1	-
chr18	32828005	32828020	AGAAAAGGGAAGTCT	1	-
chr18	32848935	32848950	AAAAGAAGGAAGTGA	1	+
chr18	33350565	33350580	ACTCAGAGGAAGTGA	1	-
chr18	34167966	34167981	CAGAACAGGAAGTCA	1	-
chr18	35950187	35950202	AGAAAGAGGAAATGC	1	-
chr18	362209	362224	ACGGTGAGGAAGTGC	1	-
chr18	3660949	3660964	AGAAAGAGGAACTAA	1	+
chr18	39348183	39348198	GCAGTGGGGAAGTCC	1	-
chr18	42251950	42251965	AGGAAAGAGAAGTGC	1	+
chr18	44210366	44210381	GAAAGCAGGAAATGA	1	+
chr18	44439946	44439961	CAAAAAGAGAACTGA	1	+
chr18	45981117	45981132	GGTTAGGGGAAGTGG	1	+
chr18	47175355	47175370	AAAAAAGAGAACTGG	1	+
chr18	47828473	47828488	GCCAAGAGGAAGTGG	1	-
chr18	48332653	48332668	GCCTGGAGGAAGTGA	1	+
chr18	56226476	56226491	GGTGAGGGGAAGAGA	1	+
chr18	60499814	60499829	GAAAAGAGGAAGCTA	1	-
chr18	60975052	60975067	AGAGGGAGGAAGGGA	1	+
chr18	61015934	61015949	AAAAAGAGGAAAAAG	1	-
chr18	61767995	61768010	CAAAACAGGAAGCCA	1	-
chr18	72961721	72961736	GGGAGGAGGAAGTAA	1	-
chr18	72961764	72961779	AGGAGGAGGAAGTCA	1	-
chr18	73881893	73881908	TGAAAAAGGAAGTCC	1	+
chr18	74683295	74683310	AAATAGAGGAAATGC	1	+
chr18	74777284	74777299	AAGGAGAGGAAGAGA	1	-
chr19	11204084	11204099	AAAAAAAGGAAGTAA	1	-
chr19	11549023	11549038	GAAAAGCAGAAGAGA	1	-
chr19	1169958	1169973	ACAGAAGAGAAGTGG	1	-
chr19	11719184	11719199	GGAGAGGGGAAGTTG	1	-
chr19	12277665	12277680	TGTAAAGGGAAGTGG	1	+
chr19	1255907	1255922	GGCAGGAGGAAGTGG	1	-
chr19	13783566	13783581	TGTGAGAGGAAGTGA	1	+
chr19	13783587	13783602	CAAACCAGGAAGTGG	1	-
chr19	14067582	14067597	TGACTGAGGAACTGA	1	+
chr19	14794495	14794510	ATGAAGAGGAAGTGA	1	-
chr19	1535417	1535432	TGAAAAAGGAAGAGA	1	-
chr19	15435866	15435881	GGGAAGAGGAAGCCA	1	-
chr19	16996112	16996127	AGAGACAGGAAGTAG	1	-
chr19	17493662	17493677	TCCTTGAGGAAGTGA	1	+
chr19	17678884	17678899	ACAGAGAGGAAGTGA	1	+
chr19	18738666	18738681	ATGGACAGGAAGTGA	1	-
chr19	30121781	30121796	GGAATGCGGAACTGA	1	-
chr19	33346975	33346990	CAAAAGGGGAAATGT	1	+
chr19	3766630	3766645	GGAAGGAGGAAGTCA	1	+
chr19	39107090	39107105	TCAGAGAGGAAATGT	1	+
chr19	39233027	39233042	GGGCAGAGGAACTGA	1	+
chr19	39295996	39296011	TCAGGAAGGAAGTGC	1	-
chr19	4069592	4069607	GGAAAAAGGAAGTGA	1	-
chr19	41262639	41262654	AAGAAAAGGAAGTAG	1	+
chr19	41773340	41773355	GGAGAGAGGAAGAAA	1	-
chr19	44086968	44086983	AAAAAGAGGAAGCAG	1	-
chr19	45231565	45231580	GTGGTGGGGAAGTGA	1	-
chr19	45398600	45398615	AGGGAAGGGAAGGGC	1	+
chr19	46291665	46291680	GGAAGGCAGAAGTGA	1	-
chr19	46679528	46679543	AAAAACAGGAAGTAG	1	+
chr19	46950451	46950466	CAAATGAGGAAGCAG	1	+
chr19	4716121	4716136	GCTTGGAGGAAGTGG	1	+
chr19	47178241	47178256	GATTGGAGGAAGGGG	1	-
chr19	48977955	48977970	AGGAGAGGGAAGTGA	1	-
chr19	4938172	4938187	TGGGGGAGGAAGGGA	1	+
chr19	51460777	51460792	GATGGAAGGAAGTGG	1	-
chr19	51865984	51865999	CACAGCAGGAAGTGG	1	+
chr19	54997267	54997282	GAGAGGAGGAAGCCA	1	-
chr19	58976452	58976467	AAAAAAAGGAAGTAT	1	-
chr19	6429648	6429663	GAAAGGAGGAAGAGG	1	+
chr19	6778526	6778541	GAAACCAGGAAGTGG	1	-
chr19	7812497	7812512	AGAAACAGGAAGTTG	1	+
chr19	8375317	8375332	AAAAAAAAGAAGTGA	1	+
chr19	9113178	9113193	AACCACAGGAAGTGA	1	-
chr19	9517743	9517758	CGGAAACGGAAGTGA	1	-
chr2	100790520	100790535	AGAAAGAGGAAGCAA	1	+
chr2	101760934	101760949	AGAAGGGGGAAGAGA	1	+
chr2	101944981	101944996	GAGTAGAGGAAGTGG	1	+
chr2	101945058	101945073	GGAGGAAGGAAGTGT	1	+
chr2	10231309	10231324	AAAAGAAGGAAGTAG	1	+
chr2	106445167	106445182	CCAAGGGGGAAGTGG	1	-
chr2	111793821	111793836	GGGGAGAGGAAGGCA	1	-
chr2	112456625	112456640	ACAGGCAGGAAGTGG	1	-
chr2	113407371	113407386	AGAAAAGGGAAGACA	1	-
chr2	114612715	114612730	AGAAAGAGGAAGTTA	1	+
chr2	120041684	120041699	CAGCTGAGGAACTGA	1	+
chr2	120405261	120405276	AAAAAGAGGAAGTAA	1	-
chr2	120540121	120540136	CAGATGAGGAAGTTG	1	+
chr2	122067472	122067487	TGCAGCAGGAAGTGG	1	-
chr2	12402860	12402875	TTAGAAAGGAAGTGA	1	-
chr2	12692424	12692439	ACAAAAAGGAAGAGA	1	+
chr2	130124889	130124904	ATAAAGGGGAAGCAA	1	+
chr2	132252500	132252515	ACAGACAGGAAGTCT	1	-
chr2	134722473	134722488	AAAAGAGAGAAGTCA	1	-
chr2	135009841	135009856	AAGAAGGGGAAGCCT	1	+
chr2	137243844	137243859	AAAAAGAGGAAAAAA	1	+
chr2	138786252	138786267	TGGAGGAGGAAGTGA	1	+
chr2	138788216	138788231	GCAGGAAGGAAGGGA	1	-
chr2	142292473	142292488	ACAAAAAGGAAGTAG	1	-
chr2	149251960	149251975	GGAAAGAGGAACTTT	1	-
chr2	149411110	149411125	AGAAACTGGAAGTGA	1	-
chr2	152247008	152247023	GAGATGGGGAAGGGA	1	-
chr2	160082833	160082848	TCAGACAGGAAGTCA	1	-
chr2	162022499	162022514	AAAAAAAGGAAGTAA	1	+
chr2	162028217	162028232	CTATGGAGGAAGAGA	1	-
chr2	169202235	169202250	AGAAAAGGGAAGTTG	1	+
chr2	171825577	171825592	CAGGTGAGGAAGAGG	1	-
chr2	172262800	172262815	TGAAAGAGGAAGCAC	1	+
chr2	17702183	17702198	GGGAGGAGGAAGAGA	1	-
chr2	178927012	178927027	AAGATGGGGAAGTGA	1	+
chr2	187263979	187263994	AAAGTGGGGAAGCCG	1	-
chr2	187342715	187342730	CCAGTGAGGAACTGA	1	-
chr2	187440138	187440153	AAAAAAAGGAAATGA	1	+
chr2	198070738	198070753	AGAAACAGGAAGCAA	1	+
chr2	198172041	198172056	ACTGGGAGGAACTGG	1	-
chr2	20533701	20533716	AGCAGGAGGAAGAGA	1	-
chr2	205344464	205344479	TTCAAAAGGAAGTGA	1	-
chr2	206733720	206733735	CTGATGGGGAAGTCC	1	+
chr2	206840191	206840206	GAGAGGAGGAAGTAC	1	-
chr2	206896123	206896138	AGAAAAAGGAAATGG	1	+
chr2	208089651	208089666	AAAAGCAAGAAGTGA	1	-
chr2	208454067	208454082	CAGAAGGGGAACAGA	1	-
chr2	208675797	208675812	GTGAAAAGGAAGTGA	1	+
chr2	21250533	21250548	GGAGAGAGGAAGGCG	1	+
chr2	213844640	213844655	GAAAACAAGAAGTAG	1	+
chr2	214605447	214605462	AGTAAGAGGAAGAGA	1	+
chr2	216536164	216536179	GTTGGGAGGAACTGA	1	+
chr2	216661152	216661167	CACAGCAGGAACTGG	1	-
chr2	216704570	216704585	AGCAAGGGGAAGGGG	1	-
chr2	216871205	216871220	ATTCACAGGAAGTGC	1	-
chr2	219227449	219227464	CTGAACAGGAAGTGA	1	+
chr2	220526329	220526344	AAAAACAGGAACTCA	1	+
chr2	223312042	223312057	GAAAGAAGGAAGTTG	1	+
chr2	223580653	223580668	TGAAAGAAGAACTGG	1	+
chr2	224171300	224171315	AGCAAGGAGAAGTGC	1	+
chr2	225750980	225750995	AAAGAGAGGAAGAGG	1	-
chr2	225818175	225818190	TGAAGGAGGAAGTAG	1	-
chr2	231283605	231283620	AGGAAGAGGAAGAGA	1	-
chr2	231443029	231443044	GAAGCCAGGAAGTGA	1	-
chr2	231528166	231528181	CAAAAAAGGAAGTTT	1	+
chr2	231571163	231571178	GGGGAGAGGAAGGGA	1	+
chr2	232145907	232145922	AAGAAGCGGAAGTGA	1	+
chr2	232206848	232206863	GGGGAGGGGAAGCCC	1	+
chr2	233147674	233147689	AGAAAGAGGAAGAAT	1	+
chr2	239288264	239288279	TGCAGCAGGAAGTGG	1	-
chr2	23951877	23951892	AGCAGGAGGAAGAGA	1	+
chr2	25601781	25601796	CCAGGAAGGAAGTGG	1	+
chr2	26147249	26147264	TGGAAGAAGAAGTGA	1	+
chr2	27040048	27040063	TGAGAAGGGAAATGA	1	-
chr2	28134534	28134549	TCTGAGAGGAACTGA	1	-
chr2	31354234	31354249	TGTTTGGGGAAGTGA	1	-
chr2	37843187	37843202	TGGAGGAGGAAGTGG	1	+
chr2	38990545	38990560	GTGTGGAGGAAGTGA	1	+
chr2	41641773	41641788	TGCAGGAGGAAGAGA	1	+
chr2	42555692	42555707	TTAAAAAGGAAGAGC	1	+
chr2	45924099	45924114	ATAAAAAGGAAGTGG	1	-
chr2	46765638	46765653	AAAAAGGGGAAGATT	1	+
chr2	48478268	48478283	GAAAGGGGGAAATGA	1	+
chr2	55589232	55589247	GAAAAGGAGAAGAGA	1	+
chr2	56160150	56160165	GGGAGGAGGAAAAGA	1	-
chr2	57953496	57953511	AAAAGAAGGAAATGA	1	-
chr2	60585695	60585710	AGAGGCAGGAAGACC	1	+
chr2	60779111	60779126	AAAAAGTGGAAGTGG	1	-
chr2	62435942	62435957	GAGATGCAGAAGTGA	1	+
chr2	62639099	62639114	GAGAAGAGGAAGCTG	1	+
chr2	63271163	63271178	GAAAAGAAGAAGTAG	1	-
chr2	64625458	64625473	GGAGCCAGGAAGTGC	1	-
chr2	65151342	65151357	GGGATGGGGAAGAAG	1	+
chr2	66109059	66109074	TTTAAAAGGAAGTGT	1	-
chr2	69920780	69920795	AGAGGAAGGAAATGA	1	+
chr2	70145718	70145733	TGAAAGAGGAAGTTC	1	+
chr2	73830400	73830415	GCAAGAAGGAAATGA	1	+
chr2	75280840	75280855	AGGGGGAGGAAGTAG	1	+
chr2	75553972	75553987	GAATAAGGGAAGGGA	1	+
chr2	80752504	80752519	CAGAAGGGGAAATCC	1	-
chr2	85775466	85775481	AGAATAAGGAAGTCT	1	+
chr2	86295426	86295441	GGTGACAGGAAGTGG	1	-
chr2	88998123	88998138	AGAGGGAGGAAGTGG	1	+
chr2	9821711	9821726	CAGAGGAGGAAGCCA	1	-
chr2	99106158	99106173	AAGAAGAGGAAGCAG	1	-
chr20	1308208	1308223	TGCTTGAGGAAGTCA	1	-
chr20	1438848	1438863	AGGAAGAGGAAGGCC	1	-
chr20	15248758	15248773	GGAGAGAGGAAGAGA	1	+
chr20	1599934	1599949	TTAAAGAGGAAGAGG	1	+
chr20	16050224	16050239	ACAAAAGGGAAGTAA	1	+
chr20	1648484	1648499	ACAGAGGGGAAGTCC	1	+
chr20	17881611	17881626	ATGTGGAGGAAGTGA	1	+
chr20	17936839	17936854	AAAGGAAGGAAGCCA	1	-
chr20	19802189	19802204	TGGAAGGGGAAGTGG	1	-
chr20	23312749	23312764	TGGAAAGGGAAGAGG	1	+
chr20	2435559	2435574	ACAGGGAGGAAGGGA	1	-
chr20	24968089	24968104	GGGAGGGGGAAATGG	1	+
chr20	2512921	2512936	AAGAAAAGGAAAAGA	1	+
chr20	31700835	31700850	TGGAGGAGGAAGGGG	1	+
chr20	319055	319070	AAAAAAAAGAACTGA	1	-
chr20	31995372	31995387	ATGGTGAGGAACTGA	1	+
chr20	32402181	32402196	GAGAGCAGGAAATGA	1	+
chr20	32993359	32993374	ACAGGAAGGAAATGA	1	-
chr20	33492269	33492284	ACAGAGAGGAAATGA	1	+
chr20	35362222	35362237	AGCCACAGGAAGTGG	1	+
chr20	35617278	35617293	AGCAGGAGGAAGAGA	1	-
chr20	35984992	35985007	CCTGGCAGGAAGTGG	1	+
chr20	36706749	36706764	AACAAGGGGAAGTGT	1	-
chr20	36772331	36772346	GGAAGGAGGAAGGAA	1	+
chr20	38305694	38305709	AGAAAGAAGAAATGA	1	+
chr20	38514913	38514928	CAGATGAGGAAGAGG	1	-
chr20	40201165	40201180	TGCAGAGGGAAGTGG	1	-
chr20	40244225	40244240	GGAAAGGGGAAGGAG	1	+
chr20	40261764	40261779	CATAAGCAGAAGTGA	1	-
chr20	44483773	44483788	TGGGGCAGGAAGTGG	1	+
chr20	45323380	45323395	TGAGAGTGGAAGTGA	1	-
chr20	45420645	45420660	TGTAGGGGGAAGAGA	1	-
chr20	46904238	46904253	TGTCAGAGGAAGTGA	1	-
chr20	49433193	49433208	AAAAAGAAGAAGAAA	1	-
chr20	52085353	52085368	TAAAAGAGGAAGTTC	1	+
chr20	62145976	62145991	GCAAAGGGGAAGCAA	1	+
chr20	631749	631764	AGACAGAGGAAGAGG	1	+
chr20	9463063	9463078	AAAAAGGGGAAGAAA	1	+
chr21	26548405	26548420	GAAAGCAAGAAGTGA	1	-
chr21	26835126	26835141	ATGAAGAGGAAGAGA	1	+
chr21	30472418	30472433	AAAAAAAGGAAATGG	1	+
chr21	30667649	30667664	CCAAACAGGAAGACA	1	-
chr21	32617325	32617340	CAGATGAGGAAGAGA	1	+
chr21	33117901	33117916	AGAAAGAGGAAGTAG	1	+
chr21	33306185	33306200	GGGAGAGGGAAGTGG	1	-
chr21	35412941	35412956	TGAAGCAGGAAGTGA	1	+
chr21	37695487	37695502	GAAAAGAGGAAGGAA	1	-
chr21	37829535	37829550	GGAAACAGGAACTGG	1	-
chr21	37891396	37891411	CAGAACAGGAAGGGG	1	+
chr21	39012157	39012172	AGCAGGAGGAAGAGA	1	-
chr21	39012197	39012212	CAGAAGGGGAAGGGG	1	-
chr21	40435578	40435593	ACAATAGGGAACTGA	1	+
chr21	43319724	43319739	TGTGAGAGGAAGAGG	1	-
chr21	44403440	44403455	AGAGACAGGAAGTAG	1	-
chr21	45437627	45437642	AAAAAGAAGAAGAAA	1	-
chr22	17255634	17255649	AAACAAAGGAACTGA	1	-
chr22	18579741	18579756	GCAAAGGGGAAGCAA	1	+
chr22	19247311	19247326	AGTGAAAGGAAGAGT	1	+
chr22	19838162	19838177	GCCTGGAGGAAGTGG	1	-
chr22	24701456	24701471	ATGAAAAGGAAGTGA	1	-
chr22	29070204	29070219	GGGGACAGGAAGAGG	1	+
chr22	29760308	29760323	CAAATGAGGAAGCAG	1	+
chr22	29789442	29789457	GAAGTGGGGAAGGGA	1	+
chr22	30020612	30020627	GGGAACAGGAAGTGT	1	+
chr22	30147283	30147298	AGAGACAGGAAGTGA	1	-
chr22	31139832	31139847	GGAGGAAGGAAGTGC	1	+
chr22	31683962	31683977	AAAAAGGGGAAGTTT	1	-
chr22	32188658	32188673	CAGAAGAGGAAGCTG	1	+
chr22	33843794	33843809	GGAAGGAGGAAGGGC	1	+
chr22	36148260	36148275	AAAAAGAGGAAGTAG	1	-
chr22	36480016	36480031	CAGTTGAGGAAATGA	1	+
chr22	36628967	36628982	GTAGGGAGGAAGTGG	1	+
chr22	36769413	36769428	ACTGGGAGGAAGTGA	1	-
chr22	37314870	37314885	AAAGAGAGGAAGCTG	1	-
chr22	37988628	37988643	GGGAGGCGGAAGTTG	1	-
chr22	38259643	38259658	GCGAGGTGGAAGTGG	1	+
chr22	38672284	38672299	CTGGAGGGGAAGTGT	1	-
chr22	39728797	39728812	AGTGAAAGGAAGTGT	1	-
chr22	39845768	39845783	GTAGAGAGGAAGGGA	1	+
chr22	40264364	40264379	AAAAAAAGGAAGGAA	1	+
chr22	40727771	40727786	AGAAAGGGGAAGGGA	1	+
chr22	41260168	41260183	CTAAACAGGAAGTGG	1	+
chr22	41931534	41931549	AAGAAGAGGAAGGAA	1	+
chr22	42164675	42164690	AGAAGGAGGAAGAGA	1	+
chr22	43070295	43070310	AGAAGAAAGAAGTGA	1	+
chr22	45526888	45526903	GAGAAAAGGAAAAGA	1	-
chr3	104347160	104347175	CAGATGAGGAAATGC	1	+
chr3	106925127	106925142	GAGAAGAGGAAGATG	1	-
chr3	107369852	107369867	GAGAAGAGGAAGAGA	1	-
chr3	107855942	107855957	GCAGAAGGGAAGTGG	1	+
chr3	108616903	108616918	TAAAAGAGGAAGATA	1	+
chr3	112066239	112066254	CACAAGAGGAACTGG	1	+
chr3	11333163	11333178	TCACACAGGAAGTGG	1	-
chr3	113460994	113461009	AGAAGGAAGAAGTAT	1	+
chr3	114097793	114097808	TGAAAAGGGAAGTAA	1	-
chr3	115641691	115641706	AGATGGAGGAAGAGA	1	-
chr3	119321740	119321755	AGGGGAAGGAACTGC	1	+
chr3	11985670	11985685	GGGGAAGGGAAGTGC	1	+
chr3	121714350	121714365	CACAACAGGAAGTGG	1	+
chr3	122013855	122013870	GATTAGAGGAAGTCA	1	+
chr3	123242107	123242122	GGAAAGAGGAAGAAA	1	+
chr3	123723373	123723388	GATTTGGGGAAGTCA	1	+
chr3	124653579	124653594	CTGAGGAGGAAATGA	1	+
chr3	12779428	12779443	AGGAGGAGGAAGTCA	1	-
chr3	128625306	128625321	AGGGGAGGGAACTGG	1	+
chr3	128693090	128693105	GAGATGAGGAAATGA	1	+
chr3	131458289	131458304	AGAAACAGGAAGCAC	1	-
chr3	134510907	134510922	GCAAAGGGGAAGCAA	1	+
chr3	134956331	134956346	AAGAAGAGGAAGAGG	1	-
chr3	135912283	135912298	GGGAAGAGGAAGGGC	1	-
chr3	136601525	136601540	TGGAAGGGGAAGTGT	1	+
chr3	14168824	14168839	GAGGGAAGGAAGAGA	1	-
chr3	142074787	142074802	AAAAAAAGGAACTAA	1	-
chr3	142955643	142955658	AAATGCAGGAAGTGA	1	-
chr3	143233882	143233897	AGTGAAAGGAAGAGT	1	-
chr3	143694568	143694583	TTGAAGAGGAACTCA	1	+
chr3	14719903	14719918	CAGAGAAGGAAGTGT	1	-
chr3	149808935	149808950	AGAAAAGGGAACTAG	1	-
chr3	150593544	150593559	TGAAACGGGAAATGT	1	+
chr3	150654704	150654719	CTAAGAAGGAACTGA	1	-
chr3	15481277	15481292	AAGAAAGGGAAGTAC	1	+
chr3	155455731	155455746	GCAACAAGGAAGTGA	1	+
chr3	156538526	156538541	GAAAACTGGAAGTGA	1	+
chr3	156747521	156747536	GAAAGAGAGAAGTGA	1	+
chr3	169583382	169583397	GAAAACAGGAACTTG	1	-
chr3	169850399	169850414	CAAGCCAGGAAGTGA	1	+
chr3	171473037	171473052	AGAAGGAGGAAGTAG	1	-
chr3	171850273	171850288	AGGAGGCGGAAGTTG	1	-
chr3	172264737	172264752	TGAAAGAGGAAGTCC	1	+
chr3	175074758	175074773	ACAAGAAGGAACTGA	1	-
chr3	177538720	177538735	AGAAAAGGGAAGTAA	1	-
chr3	17852530	17852545	AGGGGGAGGAAATGG	1	+
chr3	178792571	178792586	GGAAAGGGGAAGGAT	1	+
chr3	178898375	178898390	AAGGGGTGGAAGTGA	1	+
chr3	179679033	179679048	ACAGGAAGGAAGTGG	1	+
chr3	182942579	182942594	TGAGACAGGAAATGT	1	+
chr3	183294379	183294394	AACAAAGGGAAGAGG	1	+
chr3	183588518	183588533	AGAGAGAGGAAGGGG	1	-
chr3	183588535	183588550	AGAGGGAGGAAGTGG	1	-
chr3	184458595	184458610	GAGAAAGGGAACTGG	1	-
chr3	185212004	185212019	CCAGACAGGAAGTCC	1	+
chr3	186017376	186017391	CAGAAAAGGAACAGA	1	-
chr3	186169393	186169408	GCAAGGAGGAAGTTG	1	+
chr3	186250672	186250687	AGTGAAAGGAAATGA	1	+
chr3	186250751	186250766	AGAAAGGGGAAGTTA	1	-
chr3	189286048	189286063	AGGAAACAGAAGTGA	1	+
chr3	191840800	191840815	AAGAAAAGGAAGTAG	1	-
chr3	19488290	19488305	GGAGAAAGGAAATGA	1	+
chr3	195267502	195267517	AAGAAGAGGAAGAGA	1	+
chr3	197605415	197605430	AGAAAGAGGAAATGG	1	+
chr3	197684774	197684789	TCAAAGAGGAAATGG	1	+
chr3	23080994	23081009	CAGGAGAGGAAGAGA	1	+
chr3	23108850	23108865	AGCAAGAGGAAGAGA	1	-
chr3	27619506	27619521	AGAAAGAGGAAGAGA	1	-
chr3	31993875	31993890	TTTTGGAGGAAGTGC	1	-
chr3	32539810	32539825	GGAGAGAGGAAGTAC	1	-
chr3	33131240	33131255	GGAAGGGGGAAATGG	1	+
chr3	33427051	33427066	AGTGGCAGGAAGTGG	1	+
chr3	33479178	33479193	TGCCAGAGGAAGTGA	1	+
chr3	37795169	37795184	TGACAGAGGAAATGA	1	-
chr3	38390488	38390503	AAGGAAAGGAACTCA	1	+
chr3	38390543	38390558	TGGGAGGGGAAGTCC	1	+
chr3	39185087	39185102	AGGAGGAGGAAGAGG	1	-
chr3	42199849	42199864	GGAGAGAGGAAGAAC	1	-
chr3	43440814	43440829	AGGAAAAAGAAGTGA	1	-
chr3	45229478	45229493	TCCTGGAGGAAGTGA	1	+
chr3	45607791	45607806	AGGAGGAGGAACTGT	1	+
chr3	45930972	45930987	AAAAAGAAGAAGAAG	1	-
chr3	46133729	46133744	GCAAGGAGGAAGTCT	1	-
chr3	46403586	46403601	CAAAAGAGGAAGGAA	1	-
chr3	46427921	46427936	ACCAAAGGGAAGTGA	1	+
chr3	48285481	48285496	CAAAAAGGGAACAGG	1	-
chr3	49276093	49276108	GAAAACAGGAACTTA	1	+
chr3	49658989	49659004	GAGATGAGGAACTGA	1	+
chr3	55370259	55370274	GTGAAAAGGAAGTGA	1	+
chr3	55539239	55539254	GCAAAGGGGAAGCAA	1	+
chr3	55539291	55539306	AAGCAGGGGAAATGC	1	+
chr3	57051701	57051716	GAAAGGAGGAACAGA	1	-
chr3	58147639	58147654	TGAGAGGGGAAGGCA	1	-
chr3	58218417	58218432	TAGAAGAGGAAGCAA	1	+
chr3	58469243	58469258	AAAAAAAAGAAGAGA	1	-
chr3	6155615	6155630	ACAAGCAGGAAGTGA	1	+
chr3	69286323	69286338	AAGAGGAGGAAGAGG	1	+
chr3	71967671	71967686	GAAAGGAGGAACTGT	1	-
chr3	8398989	8399004	TGAGGAAGGAACTGT	1	+
chr4	101847389	101847404	CAAATGGGGAAGAGG	1	+
chr4	106169957	106169972	GAGAAGGGGAAGTGA	1	-
chr4	113210860	113210875	GGGAAGAGGAAGAGA	1	-
chr4	123767168	123767183	AGTGAAAGGAAGAGT	1	-
chr4	124449286	124449301	AAAAAAAAGAAATGG	1	+
chr4	129301217	129301232	GAAAAGAGGAAAGCA	1	-
chr4	139265344	139265359	TAGTGGAGGAAGTGA	1	-
chr4	140993130	140993145	TGGGGGAGGAAGGGG	1	+
chr4	142269489	142269504	TGTAAGAGGAAATGA	1	+
chr4	143944825	143944840	ACAGAAAGGAAGTAA	1	+
chr4	148935446	148935461	TATTTGGGGAAGTGT	1	+
chr4	153561920	153561935	GAGAAGAGGAAGTGT	1	-
chr4	154340989	154341004	AGCAAGGAGAAGTGC	1	+
chr4	159748167	159748182	GCAGGAAGGAAGTGT	1	+
chr4	160127764	160127779	GTGGAAAGGAAGTGT	1	+
chr4	165938277	165938292	GCAAGAGGGAAGGGC	1	+
chr4	166209517	166209532	GAAATGAGGAACAAG	1	-
chr4	169361813	169361828	TCTCTGAGGAAGTGA	1	-
chr4	169652585	169652600	TGAAGAGGGAACTGA	1	-
chr4	170019844	170019859	GGAATGAGGAAGGAA	1	+
chr4	170190094	170190109	TGGTGGGGGAAGTGG	1	-
chr4	172598145	172598160	CACGGCAGGAAGTGG	1	-
chr4	17386047	17386062	CAAAAGAGGAAGCAA	1	-
chr4	182283194	182283209	GGAGTCAGGAACTGA	1	+
chr4	184241190	184241205	TCCAAGAGGAAGTGG	1	-
chr4	185270979	185270994	TCCAGGAGGAAGAGA	1	+
chr4	185331236	185331251	GTGGAGAGGAAGCGA	1	-
chr4	186929512	186929527	AGCTTGGGGAAGTGA	1	+
chr4	25348749	25348764	TAAATGAGGAAGTAA	1	+
chr4	3387294	3387309	AAGAACAGGAAGCCA	1	-
chr4	38024283	38024298	TGAGGCAGGAAGTGA	1	+
chr4	38092273	38092288	GGAAACAGGAAATGA	1	-
chr4	38335079	38335094	TACAAGAGGAACTGT	1	-
chr4	38493899	38493914	TGAAACAGGAAGTTC	1	+
chr4	39944342	39944357	CAGAAGAGGAAGTTG	1	-
chr4	40505135	40505150	AAAGACAGGAAGTGA	1	-
chr4	41030931	41030946	AGAAAAGGGAAAAGG	1	-
chr4	41220920	41220935	TGAAAGAGGAACCGA	1	-
chr4	42308696	42308711	CAAGAAAGGAACTGC	1	-
chr4	44726	44741	AGAAGAAGGAACTGA	1	+
chr4	55808942	55808957	AAAAACAAGAACTGA	1	-
chr4	6174597	6174612	TGAAACAGGAACAGC	1	+
chr4	68651420	68651435	AGTGTGAGGAACTGA	1	-
chr4	71579531	71579546	TGAGGAAGGAAGAGA	1	-
chr4	74088821	74088836	GGGAACAGGAAATGG	1	+
chr4	75055194	75055209	AAAAAAAGGAAGAAA	1	-
chr4	75971871	75971886	GGGGAAAGGAAATGA	1	+
chr4	77505646	77505661	ACTATGAGGAAGTGA	1	+
chr4	79437834	79437849	TGAAAGGGGAAGCAG	1	+
chr4	81162298	81162313	GATGAGAAGAACTGA	1	-
chr4	81162342	81162357	AGAAGCAGGAAGTGA	1	-
chr4	83786931	83786946	GGAAACAGGAAATGG	1	+
chr4	99523014	99523029	AGTGAAAGGAAGAGT	1	-
chr5	100809412	100809427	TAGAACAGGAAGTGG	1	+
chr5	105457913	105457928	GGCAAGGGGAAGTGT	1	+
chr5	112666392	112666407	ATGCAAAGGAAGTGG	1	+
chr5	113661426	113661441	AGAAACAGGAAGCAG	1	+
chr5	119030164	119030179	GCAAAGGGGAAGCAA	1	+
chr5	132196809	132196824	GGGGAGAGGAAGTGT	1	-
chr5	132900842	132900857	TGAAAGAGGAACAGA	1	-
chr5	139410826	139410841	AAAGGAAGGAAGCCA	1	+
chr5	140866247	140866262	TGAAAGAGGAAGCTG	1	-
chr5	142129076	142129091	TGAGAGAGGAAGCAG	1	-
chr5	14223756	14223771	AACAAGAGGAAATGG	1	+
chr5	142252432	142252447	CAGAAGAGGAAGGCC	1	+
chr5	142600706	142600721	GCAGGAAGGAAGAGA	1	-
chr5	142600853	142600868	AGAGGGAGGAAGAGA	1	+
chr5	148187522	148187537	GGAAAGAGGAAGAAC	1	-
chr5	148295213	148295228	CAAAACCAGAAGTGA	1	+
chr5	149125096	149125111	AGGGGAGGGAACTGG	1	-
chr5	149368629	149368644	CAGATGGGGAAGTGA	1	-
chr5	153618690	153618705	AAGAAGAGGAAGGAA	1	-
chr5	154350448	154350463	AAAAAGAGGAAGCAA	1	-
chr5	155803894	155803909	GAAAACAGGAAGTTT	1	+
chr5	156244398	156244413	AGAAAATGGAAGTGA	1	+
chr5	158097406	158097421	TGAGAGTGGAAGTGA	1	+
chr5	159088426	159088441	AAGAAGAGGAAGGAA	1	-
chr5	163546992	163547007	GGCTGGGGGAAGTGG	1	-
chr5	169424856	169424871	CCAGAGAGGAACTGA	1	-
chr5	170634415	170634430	TAAATAAGGAAATGG	1	-
chr5	17259850	17259865	GAAGAGGGGAAGCCT	1	-
chr5	173244740	173244755	ACTTAGAGGAAGTGT	1	+
chr5	173605448	173605463	GCTTAGAGGAAGTCA	1	+
chr5	179398183	179398198	AAAAAAAGGAACTTG	1	+
chr5	32182999	32183014	TGAGAGAGGAAGCAA	1	-
chr5	33380072	33380087	CTGGAAGGGAAGTGG	1	-
chr5	55463574	55463589	AGAGAGGGGAAGCCA	1	+
chr5	57758068	57758083	CAAAAACGGAAGTGA	1	-
chr5	58071697	58071712	GAATTGGGGAAATGA	1	-
chr5	59973736	59973751	AGAGGGAGGAAGTAG	1	+
chr5	61874512	61874527	AGAGACAGGAAGTAA	1	-
chr5	6195209	6195224	AGAGAAGAGAAGTGA	1	+
chr5	66602332	66602347	CAGTGCAGGAAGTGA	1	+
chr5	68764786	68764801	TGAGGAAGGAACTCA	1	+
chr5	71125260	71125275	AGAAGGAGGAAGAGA	1	+
chr5	71670899	71670914	GGGAAGGGGAAGTCC	1	-
chr5	73092595	73092610	GGGAAGAGGAAGGCA	1	+
chr5	73312313	73312328	GAAAAGAGGAACAGC	1	+
chr5	7531234	7531249	GATTTGAGGAACTGT	1	-
chr5	75878215	75878230	AGATAAGGGAACTGA	1	+
chr5	77890076	77890091	AAATAGGGGAACAGA	1	-
chr5	77938689	77938704	ATGAACAGGAAGTGG	1	+
chr5	78067837	78067852	TGCATCAGGAAGTGA	1	+
chr5	86506725	86506740	AGGTGGAGGAAATGA	1	-
chr5	86636696	86636711	TGAGACAGGAAATGT	1	+
chr5	87221661	87221676	AGGAAGGGGAACTGC	1	+
chr5	88123041	88123056	GGAGGAGGGAAATGG	1	-
chr5	88123075	88123090	GGAGGGAGGAAGAGG	1	-
chr5	88578076	88578091	GTGAAAAGGAAGTGT	1	-
chr5	89025613	89025628	GAAAAGAAGAACAGA	1	-
chr5	93075641	93075656	AGGGAGAGGAACTGA	1	+
chr5	95065377	95065392	GGAGAGGGGAAAAGG	1	-
chr5	9924873	9924888	GTGAAAAGGAAGTTG	1	-
chr6	105153062	105153077	AAAAAAGAGAAGTGT	1	+
chr6	107087825	107087840	AAAAAAGAGAAGTGA	1	-
chr6	107213025	107213040	GGTGGCAGGAAGTGA	1	+
chr6	109373661	109373676	AAGAAAGAGAACTGA	1	-
chr6	113163281	113163296	TGGAGAAGGAACTGA	1	-
chr6	116589916	116589931	AGAGGGAGGAAGTAG	1	+
chr6	116713940	116713955	CAACACAGGAAGTGA	1	-
chr6	119716533	119716548	TCCAACAGGAACTGA	1	-
chr6	12798035	12798050	CCAAGGAAGAAGTGT	1	-
chr6	12941801	12941816	AGAGGCAGGAAGTGG	1	-
chr6	131234494	131234509	GCGGTGAGGAAGTCA	1	-
chr6	135415808	135415823	AAAAAGAAGAAGAAG	1	+
chr6	136687128	136687143	CAAATGAGGAAGAGA	1	+
chr6	137083933	137083948	GGGAGGAGGAAGGGG	1	-
chr6	138075725	138075740	GAAAAGAGGAAGGAA	1	+
chr6	138715346	138715361	GGGGTAAGGAAGAGG	1	+
chr6	140693358	140693373	AGAAAGAAGAAGAAA	1	+
chr6	143199640	143199655	TGAAGCAGGAAGGGA	1	+
chr6	143849724	143849739	AAAAACAGGAAGTTA	1	-
chr6	143919705	143919720	TAAAAGCAGAAGTGT	1	+
chr6	145407477	145407492	CAAGAGAGGAAGCAA	1	+
chr6	146225679	146225694	TCAAGGAGGAAGTGA	1	+
chr6	149157241	149157256	AAGAGGAGGAAAAGC	1	+
chr6	149200094	149200109	AAAAAGAGGAACTAA	1	-
chr6	151086757	151086772	AGAAAGAAGAACTGA	1	-
chr6	151216346	151216361	GGGGTCAGGAAGAGG	1	-
chr6	151302342	151302357	TGGAACAGGAAATGA	1	-
chr6	153439894	153439909	GCAATGAGGAAGTTA	1	-
chr6	154555509	154555524	GCAATAGGGAAGTGA	1	-
chr6	156834735	156834750	AGAAAAAGGAAAAGA	1	-
chr6	157432544	157432559	CAGCAAGGGAAGTGA	1	-
chr6	157804722	157804737	GAAATGGGGAAGAGG	1	-
chr6	158935441	158935456	GAAGGCAGGAAGTGG	1	-
chr6	159495527	159495542	TGAAAGAGGAAGTAT	1	-
chr6	161563740	161563755	ACAGAGAGGAAGAAG	1	+
chr6	16169298	16169313	CAAAGGGGGAACAGA	1	-
chr6	162163364	162163379	GCAAAGGGGAAGCAA	1	-
chr6	163838728	163838743	TAAAAGGGGAAGGGG	1	-
chr6	164125408	164125423	CAAACCAGGAAGTGA	1	+
chr6	16640984	16640999	AGTGAAAGGAAGAGT	1	+
chr6	17716615	17716630	GAAAAGAGGAAATGT	1	+
chr6	20271174	20271189	AAGAAGAGGAAGCTC	1	+
chr6	20565712	20565727	GCTTGGGGGAAGTGA	1	+
chr6	2104682	2104697	AGACAAAGGAAGTGA	1	-
chr6	21100382	21100397	AGAGGAAGGAAGTTG	1	-
chr6	21752092	21752107	AACTAGGGGAACTGC	1	-
chr6	26570900	26570915	CAGAAGAGGAAGAGT	1	+
chr6	26614564	26614579	AGAAAGAGGAAGGGG	1	-
chr6	27648670	27648685	AAGAGGAGGAAAAGC	1	+
chr6	30781271	30781286	AAAAGGAGGAAGAGC	1	-
chr6	30937180	30937195	TGACAGAGGAAGAGA	1	+
chr6	31238446	31238461	TGAGGGAGGAACAGC	1	+
chr6	31765507	31765522	AGGGAGGGGAAGAGG	1	+
chr6	33382523	33382538	AAGAAGAGGAAATGT	1	+
chr6	36139560	36139575	TGAAAGTGGAAGTGA	1	-
chr6	36654478	36654493	TGGAAGGGGAAGGGA	1	+
chr6	37129158	37129173	GAAAAGAGGAAGTAT	1	+
chr6	37835716	37835731	AAAAGGAGGAAGTTA	1	-
chr6	394103	394118	GAGCAGGGGAAGGGG	1	+
chr6	40106204	40106219	AAGAAGAGGAAGTAA	1	+
chr6	40357493	40357508	AAAAACAGGAAGGGA	1	+
chr6	410749	410764	CCTGTGGGGAAGTGG	1	-
chr6	42283893	42283908	GGTCTGGGGAAGTGG	1	+
chr6	42452116	42452131	TAGATGAGGAACTGA	1	+
chr6	42597797	42597812	TAAAACAGGAAGTAG	1	-
chr6	42755010	42755025	TGGAGGAGGAACAGG	1	+
chr6	43361649	43361664	AGAAAGAGGAAGAAA	1	+
chr6	43487935	43487950	AGGGTGAGGAAGAGG	1	+
chr6	43515072	43515087	GTAATGAGGAAGTAG	1	-
chr6	43895639	43895654	GCAGAGGGGAAGTCA	1	+
chr6	47583223	47583238	TGAAAGGGGAAGTAG	1	+
chr6	51427252	51427267	TGAAAGTGGAAGTGG	1	+
chr6	53149851	53149866	AGTGAAAGGAAGAGT	1	+
chr6	57452673	57452688	TGAGAGGGGAAGTGG	1	+
chr6	6823905	6823920	AGAAAAAGGAAGAAG	1	+
chr6	74058213	74058228	GAGGAAGGGAAGTGC	1	-
chr6	74375878	74375893	TAAAGCAGGAAATGA	1	-
chr6	7473955	7473970	GGTTAGGGGAAGTGA	1	+
chr6	74824317	74824332	AGAAACGGGAAGTTG	1	+
chr6	7915864	7915879	GTTCAGAGGAAGTGA	1	-
chr6	8131639	8131654	ATGGAGAGGAAATGG	1	-
chr6	85071208	85071223	GGGGACAGGAAATGG	1	+
chr6	8627854	8627869	AGAAAGAGGAAGTAA	1	-
chr6	87947680	87947695	GGAATAAGGAAGTCA	1	-
chr6	91247738	91247753	AGAAAAGGGAAGTAA	1	+
chr6	92428171	92428186	AGCAACAGGAAGTGG	1	-
chr6	98034286	98034301	TGAGAGGGGAAGTGT	1	+
chr6	98034323	98034338	GGAAACAGGAACTGC	1	+
chr7	100477442	100477457	AAAAAGAAGAAGAAG	1	+
chr7	100547082	100547097	GAAGGGAGGAAGAGG	1	+
chr7	101205197	101205212	CCTTGGGGGAAGTGG	1	-
chr7	101456206	101456221	AGATGGAGGAACTGA	1	-
chr7	102615623	102615638	AGTAGCAGGAACTGG	1	+
chr7	104651483	104651498	TAAAAAGGGAACTAA	1	-
chr7	105060213	105060228	GGGAGGAGGAAGTGG	1	+
chr7	105411033	105411048	CAGCAGAGGAAATGG	1	+
chr7	105755336	105755351	AGGAAACAGAAGTGA	1	+
chr7	106319782	106319797	TAAAAGAGGAAGTAA	1	-
chr7	106507419	106507434	ACAAAGAGGAAGTAA	1	+
chr7	110872720	110872735	TGGAGAAGGAAGTGA	1	-
chr7	12334571	12334586	AAAGGAAGGAAGTGC	1	-
chr7	126169471	126169486	AAGAAGAGGAAGTAA	1	+
chr7	128077946	128077961	AAAATAAGGAAGTAA	1	+
chr7	13010731	13010746	GAGAAGGGGAAGTGA	1	-
chr7	130911335	130911350	ACAGGAAGGAAATGA	1	+
chr7	134334142	134334157	CAAAAGAGGAAGAAA	1	-
chr7	134409566	134409581	GAAAGGAGGAAGGAG	1	-
chr7	134861313	134861328	CAGAGGAGGAAGCCA	1	+
chr7	138200083	138200098	AGAAAGAGGAAGTAT	1	+
chr7	138791933	138791948	GAGAAGGAGAAGAGA	1	-
chr7	139377800	139377815	CCCAAGAGGAACAGA	1	+
chr7	141398615	141398630	TGAAAGAGGAAGAAG	1	-
chr7	142197539	142197554	ACAGGAGGGAAGTGT	1	+
chr7	142422314	142422329	AGGAAGCAGAACTGG	1	+
chr7	147781395	147781410	TGACTGAGGAAGAGC	1	-
chr7	16095368	16095383	AGAAAATGGAAGTGA	1	+
chr7	20383691	20383706	ACAGAGAGGAAGTAA	1	+
chr7	24178927	24178942	CGGAAGAGGAACTCA	1	-
chr7	25559808	25559823	ACAGACAGGAAGTCT	1	-
chr7	29234392	29234407	TGGAGCAGGAAGTGC	1	+
chr7	3290599	3290614	AGTGAAAGGAAGAGT	1	+
chr7	35749196	35749211	AGAAACAGGAAACGC	1	+
chr7	37528167	37528182	CAAATAAGGAAGAGG	1	+
chr7	39407683	39407698	AGTGAAAGGAAGAGT	1	+
chr7	43910851	43910866	GGAAAGGGGAAGGAG	1	+
chr7	44669648	44669663	GAAAGGAGGAAGCAG	1	-
chr7	44699330	44699345	AAGAAAAGGAACAGA	1	+
chr7	45061353	45061368	GGAGAGGGGAAGGGA	1	+
chr7	47629476	47629491	CCAGAGTGGAAGTGG	1	+
chr7	50348342	50348357	TGGAGGAGGAAGAGG	1	+
chr7	5701941	5701956	AGCAAAAGGAAGTCC	1	+
chr7	57409079	57409094	GGACAGGAGAAGTGA	1	-
chr7	64497098	64497113	AAGAGGTGGAAGTGG	1	+
chr7	65605003	65605018	AGAAAAGGGAAAAGG	1	+
chr7	66234345	66234360	GCTAGAAGGAAGTCA	1	-
chr7	70274028	70274043	AGAAAGAGGAAGTAA	1	+
chr7	73643816	73643831	CCAAAGGGGAAGAGA	1	-
chr7	75924272	75924287	AGGGAAAGGAAGGGG	1	+
chr7	76998466	76998481	TGAGTAGGGAAGTGT	1	-
chr7	77042654	77042669	CCCAAAAGGAAGTGA	1	+
chr7	83866930	83866945	AGATAAGGGAACTGA	1	+
chr7	89977209	89977224	GCAAAGAGGAAGAGA	1	+
chr7	92384658	92384673	CCAGAGAGGAAATGA	1	-
chr7	98238540	98238555	GACCACAGGAAGTGA	1	-
chr7	99691998	99692013	GAGATGGGGAAGGGA	1	+
chr7	99693175	99693190	ACTGTGAGGAAGTGG	1	-
chr8	101334875	101334890	TTAATGAGGAAGGCA	1	-
chr8	101367842	101367857	GGAAGGAGGAAGTAA	1	-
chr8	101539692	101539707	GAGGGGAGGAAGCCG	1	-
chr8	102656429	102656444	TGAAAGAAGAAGGGA	1	+
chr8	103417059	103417074	GGGAGGCGGAAGTTG	1	+
chr8	103422996	103423011	AGAGGGAGGAAGAGG	1	-
chr8	103786602	103786617	AGAGTGGGGAAGTGT	1	-
chr8	103899427	103899442	TTGGGGAGGAAGGGG	1	-
chr8	104406872	104406887	CTGATGGGGAAGTGA	1	+
chr8	105544469	105544484	TCAAAAGGGAAGTCA	1	+
chr8	105769415	105769430	GGTGTGGGGAACTGA	1	-
chr8	114697516	114697531	TCAGGGAGGAACTGA	1	+
chr8	117852204	117852219	CAGGAAAGGAAGAGA	1	+
chr8	120055755	120055770	ACAGACAGGAAATGA	1	-
chr8	124210750	124210765	AGAGGGAGGAAGCCC	1	-
chr8	125113418	125113433	GGAAACAGGAAGCGC	1	-
chr8	125208300	125208315	AGAAGCAGGAAGTGG	1	-
chr8	127313355	127313370	GAAGAGAAGAAATGC	1	+
chr8	128674358	128674373	TGAAGCAGGAACTGG	1	+
chr8	129140292	129140307	TGAGACAGGAAATGA	1	-
chr8	130392636	130392651	AGTGAAAGGAAGTCA	1	+
chr8	13099355	13099370	TAAGAGAGGAAATGA	1	-
chr8	132262515	132262530	AATAAGGGGAAGAGT	1	+
chr8	132920027	132920042	AAAGGGGGGAAGAGG	1	-
chr8	133051444	133051459	GAGATGAGGAACTCA	1	-
chr8	133780906	133780921	CAAAAGAGGAAGTAA	1	+
chr8	136792255	136792270	AGATAAAGGAAGTGA	1	-
chr8	140495774	140495789	AGAAGGAGGAAGAAG	1	+
chr8	141124881	141124896	AGAGGAAGGAAGTGA	1	+
chr8	141243641	141243656	AGAGAGAGGAAGGGA	1	-
chr8	141243665	141243680	AGAGAGAGGAAGTGT	1	-
chr8	141849356	141849371	CGAAGGCGGAAGTGG	1	+
chr8	145628239	145628254	TGGGACAGGAAGTGA	1	+
chr8	145982655	145982670	AAAAAGAGGAAATCA	1	-
chr8	20006645	20006660	GAGAGGAGGAAATGA	1	+
chr8	26162588	26162603	GGGGAGGGGAAGAAG	1	-
chr8	27218017	27218032	GGAAGGAGGAAGGGC	1	-
chr8	28571039	28571054	AGAGGAAGGAAGGGT	1	+
chr8	29194160	29194175	AGGGGGAGGAAGGGA	1	-
chr8	29991537	29991552	TTGGGCAGGAAGTGG	1	-
chr8	30579690	30579705	AAAAAAAGGAAGCAG	1	+
chr8	32730183	32730198	TCTGGGAGGAAGTCA	1	-
chr8	37771928	37771943	TGACAGAGGAAGTAC	1	-
chr8	38039427	38039442	AAAAAAAGGAAGTAA	1	+
chr8	38463563	38463578	GAAAAGGAGAAGTTA	1	-
chr8	41645001	41645016	GAGATAAGGAACTGG	1	+
chr8	48523023	48523038	TAGAGGAGGAAGTCA	1	-
chr8	55239550	55239565	CCAGGAAGGAAGTGC	1	-
chr8	56808522	56808537	CCTGTGGGGAAGTGG	1	+
chr8	59189436	59189451	TGATAGAGGAAGAGG	1	-
chr8	61709346	61709361	TGACACAGGAAGTGA	1	+
chr8	61965349	61965364	GACAAGAGGAAGTCA	1	+
chr8	6608095	6608110	GCAAGAAGGAAATGA	1	-
chr8	67592538	67592553	GGAGACAGGAAGGGC	1	-
chr8	70633195	70633210	AAAAACAGGAAGCAG	1	+
chr8	70717586	70717601	GAAGAGAGGAAGCAG	1	+
chr8	71129684	71129699	TGAGAGAGGAAGTGA	1	-
chr8	71527055	71527070	CTGAGGAGGAAGTGG	1	+
chr8	71564054	71564069	GAGAAAAGGAAATGA	1	+
chr8	77521556	77521571	GGAAAGGGGAAGCCA	1	+
chr8	81047583	81047598	TGGCTGGGGAAGTGA	1	-
chr8	81279903	81279918	CAGAAGAGGAACTAA	1	+
chr8	8188311	8188326	AGGGAGAGGAAGTGA	1	-
chr8	8228263	8228278	AACCAGAGGAACTGA	1	-
chr8	8233064	8233079	GAAAAGAGGAAGTTT	1	-
chr8	86414537	86414552	TGACACAGGAAGTGA	1	-
chr8	86425924	86425939	TGAAAGTGGAAGTGA	1	+
chr8	8709180	8709195	GGCAAGAGGAAGGGG	1	-
chr8	93438818	93438833	AAAAAGAGGAACTAA	1	+
chr8	94999225	94999240	ACAAGCAGGAACTGG	1	-
chr8	95703325	95703340	AGAAAGAAGAAATGC	1	-
chr8	98640381	98640396	AGAGAGGGGAAGGGA	1	-
chr9	101508563	101508578	CTGAAGAGGAACAGG	1	-
chr9	101735238	101735253	AGAGACAGGAAGTCA	1	-
chr9	101815593	101815608	GGTAAGCAGAAGTGA	1	-
chr9	102101392	102101407	AGGAGGAGGAAGAGG	1	-
chr9	104467599	104467614	AGAAGGAGGAAGAGG	1	+
chr9	108068360	108068375	GAGAAGAGGAACAGA	1	-
chr9	108720239	108720254	TGAAAGAGGAAGCAA	1	+
chr9	109952492	109952507	CTACTGGGGAAGTGA	1	-
chr9	112827981	112827996	GAAAGAAGGAAGGGA	1	-
chr9	114800503	114800518	GGGAAGAGGAAATAG	1	-
chr9	115011755	115011770	AGAAAAAAGAAGTGA	1	+
chr9	115630077	115630092	GTTTTGGGGAAGTGG	1	-
chr9	117211145	117211160	TGGGTGAGGAAGTGA	1	-
chr9	117367179	117367194	AGAGCAAGGAAGTGA	1	+
chr9	117728060	117728075	AGGATGAGGAAGTGC	1	+
chr9	121129888	121129903	AGAAAGAGGAAGCAA	1	+
chr9	123063333	123063348	GTGAGGAGGAAATGG	1	-
chr9	125996490	125996505	AAAAAAAAGAAGTAA	1	+
chr9	126078867	126078882	AGAAAGAGGAAGGAA	1	+
chr9	126424841	126424856	AAAAAGAAGAAGAGA	1	+
chr9	126936679	126936694	GTAAAAAGGAAGTAA	1	-
chr9	126971787	126971802	GGGAGGAGGAAGGGA	1	-
chr9	128521772	128521787	AAAAAGGAGAAGTTG	1	+
chr9	128703368	128703383	GAAGGAGGGAAGTGG	1	+
chr9	131425584	131425599	AAGAAGAGGAAGGAG	1	-
chr9	131805113	131805128	AGGAGCAGGAAGAGC	1	+
chr9	133424662	133424677	ATAAGGAGGAAGTGA	1	+
chr9	134545798	134545813	AAAAGGGGGAAGAGG	1	-
chr9	137481703	137481718	ACCAGGAGGAAGTGG	1	-
chr9	16039640	16039655	AGAATGAGGAAGAGG	1	-
chr9	2228385	2228400	AAACAAAGGAAGTGA	1	+
chr9	25964268	25964283	CAAAAAGGGAAGAGA	1	+
chr9	27460893	27460908	CAAAAGAGGAACCAA	1	+
chr9	3467802	3467817	GGGGAGGGGAAGCCC	1	-
chr9	35662102	35662117	TGAGACAGGAACTGC	1	+
chr9	37417457	37417472	GGCTGGAGGAAGTGC	1	+
chr9	37935386	37935401	GCCAGGAGGAAATGA	1	+
chr9	44227496	44227511	GAGAGAGAGAAGTGG	1	+
chr9	4664148	4664163	AGTTAGAGGAACTGA	1	+
chr9	4822432	4822447	TGGGAGGAGAAGTGA	1	-
chr9	5274880	5274895	ATGAAGAGGAAAAGA	1	+
chr9	5480139	5480154	TCAAAAAGGAACTGA	1	-
chr9	5518714	5518729	AAAAAGGAGAAGAGA	1	-
chr9	5594130	5594145	AGTAAGGGGAACTGA	1	+
chr9	5719222	5719237	GGAAAGAGGAACCCA	1	-
chr9	6566677	6566692	AGGGAAGGGAAATGA	1	+
chr9	6890058	6890073	AATATGAGGAAGTGC	1	-
chr9	79071363	79071378	GGAGAGGGGAAGTGT	1	-
chr9	80070387	80070402	CCAAAGGGGAAGAGA	1	+
chr9	80876513	80876528	TAGTGGAGGAAGTGA	1	-
chr9	80966972	80966987	AGAAACAGGAAGTAA	1	-
chr9	80972679	80972694	GAGGGGAGGAAGTGT	1	-
chr9	852571	852586	AAGGAGAGGAAGAGA	1	-
chr9	85341846	85341861	TGAGACAGGAAGTCA	1	-
chr9	86464997	86465012	CAAAAGGGGAAGTTA	1	+
chr9	87550658	87550673	TAAAAGAGGAAGTAA	1	-
chr9	87745366	87745381	TGAGAAAGGAAGTCA	1	+
chr9	88388952	88388967	CAAAAGGGGAAGTTA	1	-
chr9	91972517	91972532	CGTGGGAGGAAGTGG	1	+
chr9	94820813	94820828	AAACAGAGGAAGTGT	1	-
chr9	95394330	95394345	CCAAAAAGGAACAGA	1	-
chr9	97142592	97142607	GAAAAGGGGAAGAGA	1	-
chr9	97406870	97406885	CCAGGCAGGAAGTGA	1	+
chr9	97696542	97696557	GGGAGAGGGAAGGGA	1	-
chr9	98945352	98945367	GGTGAAAGGAACTGA	1	-
chrX	107264201	107264216	AAGTAGGGGAAGTGG	1	-
chrX	107307948	107307963	GAGGAGGGGAAGTGG	1	+
chrX	107976574	107976589	AAGGGGAGGAAGTGG	1	+
chrX	110187666	110187681	AGGAGGAGGAAGAGA	1	-
chrX	111916292	111916307	ATGGAGAGGAAGTGA	1	+
chrX	112029469	112029484	AGAAAAGGGAAGCAG	1	-
chrX	117869821	117869836	AGAAAGAGGAAGAAA	1	-
chrX	118664869	118664884	AGGAGGAGGAAATGA	1	-
chrX	118812576	118812591	GAGAAGGGGAAATGA	1	-
chrX	119009751	119009766	CAAATGAGGAAATGG	1	-
chrX	119274661	119274676	ACAAAAAGGAAGAGA	1	-
chrX	119889152	119889167	GAAAAAGGGAAGTAA	1	+
chrX	122864835	122864850	GAAAGGAGGAAGCTG	1	+
chrX	135773416	135773431	AAATGCAGGAAGTGA	1	-
chrX	148730850	148730865	GAGAGGGGGAAGAGG	1	-
chrX	152858865	152858880	CAGATGGGGAACTGA	1	-
chrX	154841184	154841199	AAAACAAGGAAGTGA	1	+
chrX	15698746	15698761	GCTTAGAGGAAGTGA	1	+
chrX	15957997	15958012	ATAGGCAGGAAGTGA	1	-
chrX	16814794	16814809	ATAAGAAGGAAGTGG	1	+
chrX	24171424	24171439	ATGAAGGGGAAGGGA	1	-
chrX	24171459	24171474	AAAAGGAGGAAGGCC	1	-
chrX	3181940	3181955	GGAAAGCAGAACTGA	1	-
chrX	34577631	34577646	AGTGGGGGGAAGTGG	1	-
chrX	34577653	34577668	GGGTGGAGGAAGTGG	1	-
chrX	38577234	38577249	AGGAAAGGGAAGAGG	1	-
chrX	38751098	38751113	AGCTGCAGGAAGTGA	1	+
chrX	39027265	39027280	GCAGGCAGGAAGTGT	1	-
chrX	40856295	40856310	GCAAAGAGGAAGCAG	1	+
chrX	44150823	44150838	TGGAAAGGGAAGTGG	1	+
chrX	47445847	47445862	GAGGAGAGGAAGTTC	1	+
chrX	55511577	55511592	TGATTGAGGAAGTGG	1	-
chrX	62518082	62518097	GGGAAGAGGAAGAGG	1	-
chrX	63053257	63053272	GAGAAGAGGAAATGG	1	+
chrX	6828697	6828712	AAAAAAAGGAAGTGT	1	+
chrX	68454666	68454681	TCTCAGAGGAAGTGG	1	+
chr1	110466265	110466280	GCTGAGAGGAAGTTG	1	-
chr1	112130511	112130526	TGAAAAAGGAAGAGA	1	-
chr1	116190302	116190317	GCCTGGAGGAAGTGG	1	+
chr1	116249649	116249664	AAAAAAAGGAACTAT	1	-
chr1	116350593	116350608	ATGAACAGGAAATGC	1	+
chr1	116653002	116653017	TGAGGAAGGAAGAGA	1	+
chr1	116697029	116697044	GAGAAAGGGAAGTCA	1	-
chr1	149167900	149167915	TGAATGAGGAAGCAG	1	-
chr1	149194607	149194622	CGGCGGAGGAAGTGA	1	+
chr1	153523752	153523767	GAAAAGAGGAAGGAG	1	+
chr1	153900970	153900985	TGAAACAGGAAGAGG	1	+
chr1	154701630	154701645	GGAGGGAGGAAGCAG	1	+
chr1	154844015	154844030	TCAGAAAGGAAGTCA	1	+
chr1	155067057	155067072	CAGGAGAGGAAGTTT	1	+
chr1	15507865	15507880	CCTTTGAGGAAGTGA	1	+
chr1	156933652	156933667	GCAAACAGGAAGAGA	1	-
chr1	159177865	159177880	ACAGAAAGGAAGGGA	1	+
chr1	166810230	166810245	AAGAAGAGGAAGAGG	1	+
chr1	16841093	16841108	GCCAAGAGGAAGTGA	1	+
chr1	171196029	171196044	CCAGTGAGGAAGAGG	1	+
chr1	177225443	177225458	GAGGAGGGGAAGTTG	1	+
chr1	180129526	180129541	TAAAGCAGGAAGTGA	1	+
chr1	182798860	182798875	GCAGAAAGGAAGTCA	1	-
chr1	194258843	194258858	TATAAGAGGAAGTTC	1	-
chr1	196712558	196712573	AAAAAAAAGAAGTGG	1	-
chr1	19781502	19781517	GCAAAGAGGAAGCCA	1	+
chr1	198223088	198223103	GAAAAAGGGAAGTAA	1	-
chr1	199142680	199142695	AAAAGGAGGAAGTAG	1	-
chr1	205512637	205512652	AGGGAGGGGAAGAGG	1	-
chr1	205774563	205774578	CAAAGGAGGAAGAAG	1	-
chr1	20605266	20605281	CAAAAGGGGAAGCAA	1	+
chr1	208108489	208108504	AGAAAGAGGAAGTAA	1	+
chr1	221967231	221967246	CGGTAGAGGAACTGA	1	-
chr1	22431568	22431583	AGTGACAGGAAGTGG	1	-
chr1	224888758	224888773	GGCTGAAGGAAGTGA	1	+
chr1	226633986	226634001	GGCTGGAGGAAGAGG	1	-
chr1	229126316	229126331	ATAAGAAGGAAGTGG	1	+
chr1	231296163	231296178	GCTGAGGGGAAGTAG	1	+
chr1	231451754	231451769	AAAGAGGGGAAGGGA	1	+
chr1	233016303	233016318	CTGAAGAGGAAGCGG	1	-
chr1	233113962	233113977	AGCAGCAGGAAGTGA	1	+
chr1	23538707	23538722	AGAGAAGGGAAGTGA	1	-
chr1	236215796	236215811	AGAAAGAGGAAGGAA	1	-
chr1	24020283	24020298	AGCTGCAGGAAGTGG	1	-
chr1	241695120	241695135	AAAAAGGGGAAGTAT	1	+
chr1	241695406	241695421	AAAAAGAAGAAGAAA	1	+
chr1	25762485	25762500	GAGGAGGGGAACAGG	1	+
chr1	25852149	25852164	CAGAAGAGGAAGAGA	1	+
chr1	25940865	25940880	TGAATGAAGAAATGA	1	-
chr1	28212880	28212895	GAGATGAGGAAGACA	1	-
chr1	28261670	28261685	GCTCTGGGGAAGTGA	1	+
chr1	29172470	29172485	TAAACAGGGAAGTGA	1	-
chr1	4052037	4052052	GTGTTGGGGAAGTGA	1	+
chr1	42215824	42215839	TAGAAGAGGAAGCAG	1	-
chr1	45130515	45130530	AGAGAGGGGAAGTCC	1	+
chr1	48397207	48397222	GGAGACAGGAAGTGG	1	-
chr1	59324565	59324580	AGAAAGAGGAAGAAA	1	+
chr1	59392872	59392887	GGGAAAAGGAAGAGA	1	-
chr1	63796066	63796081	CAGAGGCGGAAGCGG	1	-
chr1	6451815	6451830	TGGAGGAGGAAATGG	1	-
chr1	8002597	8002612	AGGAGGAGGAAGGAA	1	+
chr1	8379427	8379442	GAAATGAGGAAATGG	1	+
chr1	83953875	83953890	CCTGAGAGGAAATGA	1	-
chr1	83965826	83965841	AGTTTGGGGAACTGA	1	+
chr1	84024975	84024990	GGAAAGAGGAACTAA	1	+
chr1	92257528	92257543	AAGAGAAGGAAGTAA	1	-
chr1	92341835	92341850	AGAAACAGGAACTAA	1	+
chr1	9847114	9847129	GAGAAGGGGAAGGGG	1	+
chr10	103575568	103575583	ACAAAGAGGAAGCAA	1	+
chr10	104212681	104212696	TGGAGAAGGAAGAGG	1	-
chr10	108717729	108717744	AGAAAAGGGAAGTTG	1	+
chr10	111910695	111910710	GGAGGGAGGAACTGC	1	+
chr10	116585307	116585322	AAAAACAAGAACTGT	1	+
chr10	121298428	121298443	CAGGGAGGGAAGTGA	1	+
chr10	123514324	123514339	CACTTGGGGAAGTGG	1	-
chr10	123871591	123871606	GAGGAAAGGAAGTGC	1	+
chr10	125000942	125000957	ATGAGGAGGAAGTGG	1	+
chr10	127671018	127671033	ACAGTGGGGAAATGC	1	+
chr10	129151901	129151916	AAGAAAAGGAACTGG	1	-
chr10	134735196	134735211	AAAGGGAGGAAACGA	1	+
chr10	22311867	22311882	AGAACCAGGAAGTGG	1	-
chr10	22971256	22971271	TGGCAGAGGAAATGA	1	-
chr10	23304080	23304095	AGAAAGGGGAAGTAC	1	+
chr10	23651388	23651403	TGATGGAGGAAGTGA	1	-
chr10	29771853	29771868	CCAAGCAGGAAGTGA	1	-
chr10	30995200	30995215	AGAGGGAGGAAAGGG	1	-
chr10	32607540	32607555	AGGAGGAGGAACAGA	1	-
chr10	3893577	3893592	CAAAAGAGGAAGTTA	1	-
chr10	4022999	4023014	CTTTAAAGGAAGTGG	1	+
chr10	43458958	43458973	GAGGGAGGGAAGTGG	1	-
chr10	43459010	43459025	GAAATGGAGAAGTGG	1	-
chr10	50008446	50008461	AGAGACAGGAAGTCA	1	+
chr10	6156879	6156894	AAACAGAGGAAGCAG	1	-
chr10	61730326	61730341	AAAAAGAGGAACTTG	1	-
chr10	6362414	6362429	AAAAAGAAGAAGAAG	1	-
chr10	64468577	64468592	AGGAGGAAGAAGAGG	1	+
chr10	73592870	73592885	GGAAACAGGAAGTAG	1	+
chr10	7449321	7449336	AGAGAAGGGAACTGG	1	-
chr10	85931505	85931520	CCAGGAAGGAACTGG	1	-
chr10	90551759	90551774	AGACACAGGAAGGGG	1	+
chr10	91087647	91087662	AGGGGAAGGAAGAGG	1	-
chr10	98030924	98030939	GCTATAGGGAAGTGA	1	-
chr11	113851681	113851696	CCAGGAAGGAAGTCA	1	-
chr11	115766952	115766967	ATAGACAGGAAGTCA	1	+
chr11	117689963	117689978	CAGATGAGGAAGCCA	1	+
chr11	117917502	117917517	GGACAGAGGAACAGG	1	+
chr11	119870131	119870146	GGAAAGGGGAAGGCA	1	-
chr11	120530391	120530406	CAGAAGAGGAAGGGA	1	-
chr11	121065598	121065613	TGAAAAAGGAAATGA	1	+
chr11	12178965	12178980	AGGGAAAGGAAGTTG	1	+
chr11	128449859	128449874	AGATACAGGAAGTGT	1	-
chr11	130072073	130072088	GAAAAGAGGAAGCAG	1	-
chr11	15541136	15541151	AGAAAACGGAAATGA	1	-
chr11	23135377	23135392	CAGGAGAGGAAGAGT	1	-
chr11	33085093	33085108	TGGAAGGGGAAGAAG	1	-
chr11	33744923	33744938	GTGAGAAGGAAGGGA	1	-
chr11	44600077	44600092	AATAAAGGGAAGTGT	1	-
chr11	44645137	44645152	AGTAGGAGGAAGTGC	1	+
chr11	60932013	60932028	GGAGGGAGGAAGAGA	1	+
chr11	62693240	62693255	GGAGAGAGGAAGTTG	1	-
chr11	63608091	63608106	AGAAACAGGAAGGCA	1	-
chr11	64541281	64541296	GTGGGGAGGAAGAGG	1	-
chr11	67347020	67347035	TAATAAAGGAACTGA	1	-
chr11	67982788	67982803	AAAAGGAGGAAGCTG	1	-
chr11	70159169	70159184	CAGCAGAGGAACAGA	1	+
chr11	71158025	71158040	GGGGAGAGGAACTGT	1	-
chr11	74986784	74986799	TAGAGGAGGAAGTGG	1	-
chr11	76299399	76299414	TGGGAAGGGAAGTGA	1	+
chr11	78135809	78135824	AAGAAGTGGAACTGA	1	-
chr11	87062861	87062876	GGGGAAAGGAAATGA	1	-
chr11	9268171	9268186	AAAAAAAGGAAGTAA	1	+
chr11	95413472	95413487	GAGGGCAGGAAGGGG	1	+
[truncated: 2,857 more rows]
