# Supplementary material for: Relationship between histone modifications and transcription factor binding is protein family specific
Source: Genome Res. 2018 Mar;28(3):321–33. doi: 10.1101/gr.220079.116 (PMC5848611; doi:10.1101/gr.220079.116)
Supplement: Supplemental Material [file supp_gr.220079.116_Supplemental_Material.zip › Supplemental_Material/SPI1/SPI1.00000000001]

0	1	0.00805518	0.00737848	0.00237241	0.0647771	0.00670773	0.00563873	0.0170242	0.00651197	0.0109767	0.0310708
0	1	0.00906174	0.00596961	0.00649372	0.0268953	0.00787742	0.00482629	0.00451379	0.00458174	0.00740105	0.0067883
0	1	0.0129408	0.00850796	0.0202668	0.0225964	0.0184233	0.0266604	0.0122117	0.0171962	0.0360345	0.0805423
0	1	0.023159	0.00595865	0.00536831	0.0755717	0.0183848	0.0133458	0.0192966	0.00725279	0.0251479	0.0116653
0	1	0.11088	0.0632117	0.0159186	0.0376975	0.05005	0.0897644	0.140533	0.0727137	0.0168565	0.00907341
0	1	0.0221553	0.0193604	0.0070767	0.122848	0.0404586	0.0125564	0.0638389	0.0152188	0.0308978	0.00764548
0	1	0.00704585	0.00752199	0.00711721	0.0398484	0.0127551	0.00458099	0.050253	0.00456221	0.00912535	0.0443866
0	1	0.00704863	0.011638	0.00416184	0.0204618	0.0134154	0.00588345	0.0142599	0.00573205	0.0078788	0.0223558
0	1	0.00604209	0.0126612	0.00532778	0.02863	0.00780116	0.00798856	0.0175269	0.0145252	0.0101069	0.0207919
0	1	0.0255058	0.010641	0.0124855	0.00793453	0.050642	0.0119051	0.00664797	0.0080327	0.0113122	0.0174031
0	1	0.197659	0.044545	0.00703617	0.0959006	0.0401429	0.237517	0.579063	0.104816	0.0714391	0.0155051
0	1	0.106464	0.00766551	0.0126985	0.104913	0.0563594	0.0886854	0.286214	0.0412356	0.0627917	0.0143464
0	1	0.036917	0.0198984	0.00536831	0.0462081	0.0373229	0.0350912	0.0629303	0.0214075	0.0229459	0.0322823
0	1	0.0315479	0.00936467	0.0131495	0.0134547	0.0538139	0.0131005	0.00593614	0.00801316	0.0195779	0.00844369
0	1	0.023159	0.0102181	0.00174891	0.00733094	0.015906	0.0111345	0.00458484	0.00460127	0.00344861	0.0178706
0	1	0.119356	0.0310805	0.00953012	0.0784092	0.0580765	0.0749588	0.400658	0.0539405	0.0300419	0.0155372
0	1	0.0191328	0.010928	0.00591075	0.0116774	0.0191604	0.00566869	0.0169881	0.00965905	0.00838263	0.039993
0	1	0.100015	0.0164134	0.00528726	0.0710769	0.0490121	0.0534574	0.206474	0.0347042	0.0275888	0.00951274
0	1	0.102626	0.0173206	0.00538442	0.0697148	0.0496475	0.0539957	0.214633	0.0347042	0.0270162	0.00985399
0	1	0.00715917	0.00450487	0.0113196	0.00598031	0.0239206	0.0103879	0.0046572	0.0119624	0.0142983	0.0274715
0	1	0.00687994	0.00894181	0.00703625	0.0444574	0.00553804	0.0124527	0.0157795	0.00984099	0.0110885	0.0254105
0	1	0.155006	0.0968313	0.00591075	0.0336367	0.041193	0.10142	0.166355	0.0564984	0.00984195	0.0292913
0	1	0.023159	0.0128745	0.00178944	0.0429372	0.0295364	0.0196887	0.062335	0.0139369	0.0144807	0.0204549
0	1	0.0143219	0.00581511	0.0029959	0.0337127	0.00371017	0.00675461	0.00916965	0.00815398	0.00888647	0.0450626
0	1	0.0224889	0.00752199	0.00670432	0.00700717	0.0552762	0.00800755	0.00469337	0.00458174	0.0108496	0.0172008
0	1	0.0110375	0.00794657	0.00733587	0.00700717	0.0164152	0.00317146	0.00398155	0.00686284	0.00986806	0.0327905
0	1	0.212794	0.154867	0.00703617	0.0451489	0.0699604	0.133434	0.31185	0.0488198	0.0157576	0.0217908
0	1	0.113417	0.110693	0.00719824	0.0103489	0.0500134	0.054139	0.128024	0.0559957	0.00744905	0.0109152
0	1	0.0391268	0.0169525	0.00770019	0.00771136	0.0239666	0.0269541	0.0394998	0.0133748	0.0101672	0.0218296
0	1	0.0590071	0.0807302	0.0132143	0.0107605	0.123655	0.0312928	0.0187251	0.0441986	0.00493403	0.014003
0	1	0.0184599	0.00899552	0.00591075	0.0127569	0.0263217	0.00994626	0.00650325	0.00916348	0.00689721	0.0430382
0	1	0.001343	0.010928	0.00470428	0.00612376	0.00619845	0.0109947	0.00657561	0.00419179	0.00517291	0.0558728
0	1	0.0130907	0.00965171	0.00412132	0.00545947	0.0322187	0.0106418	0.00266643	0.0145056	0.00835007	0.00757713
0	1	0.204415	0.0876499	0.00807585	0.0146619	0.0291703	0.197574	0.425596	0.124328	0.0271372	0.0125359
0	1	0.208127	0.0921547	0.0087796	0.0150482	0.0291703	0.203267	0.431725	0.127372	0.0267009	0.0125359
0	1	0.0661551	0.011627	0.00649372	0.127852	0.0459213	0.0513412	0.114901	0.0268665	0.0308539	0.0152094
0	1	0.0849262	0.0131936	0.0070767	0.141133	0.0494681	0.0582382	0.142787	0.0267105	0.034459	0.0145807
0	1	0.322473	0.0638724	0.0136757	0.15599	0.0851833	0.287664	0.40157	0.145875	0.0824462	0.0219913
0	1	0.0264405	0.0830538	0.00953012	0.0256687	0.0706898	0.01356	0.0575489	0.017937	0.0110482	0.0138461
0	1	0.00369254	0.00836996	0.00591075	0.00914171	0.0129829	0.0156569	0.00326971	0.00618536	0.00387862	0.0875603
0	1	0.0508284	0.0211155	0.0101131	0.0255022	0.0198685	0.0237607	0.192187	0.00794003	0.0168275	0.023125
0	1	0.042743	0.0163203	0.00839147	0.0459505	0.0233776	0.0219743	0.0629582	0.0148955	0.00585373	0.0329851
0	1	0.00503554	0.00482587	0.00474481	0.0505893	0.00970753	0.00588345	0.0085302	0.0149979	0.0163824	0.00613403
0	1	0.00805518	0.0183066	0.00349782	0.0299268	0.0165664	0.0144207	0.0127801	0.0118345	0.00763992	0.0294794
0	1	0.16866	0.130888	0.0136514	0.0293498	0.0657556	0.119795	0.252975	0.0843876	0.0176459	0.0322027
0	1	0.00335609	0.00269613	0.00591075	0.0170429	0.00821202	0.0069406	0.00255789	0.00573205	0.0105847	0.0189726
0	1	0.00335609	0.00269613	0.00591075	0.0163989	0.00867067	0.00685251	0.00255789	0.00573205	0.0111846	0.0191455
0	1	0.00335609	0.00340604	0.00591075	0.0171485	0.00868902	0.0065882	0.00255789	0.00573205	0.0115663	0.0197217
0	1	0.0520624	0.017908	0.00711721	0.108632	0.0381481	0.0481484	0.189406	0.0305839	0.0416274	0.0127247
0	1	0.0147673	0.0174531	0.0141534	0.00761076	0.0144817	0.0102008	0.00792691	0.0134804	0.00577159	0.0120293
0	1	0.0117477	0.0133371	0.00770019	0.0187569	0.0152201	0.0111998	0.0694283	0.0179761	0.0133818	0.0115733
0	1	0.0167804	0.0197229	0.00366538	0.0700995	0.0311246	0.02012	0.0271557	0.0235613	0.034	0.0132435
0	1	0.0124179	0.00666856	0.0060203	0.0133668	0.0293633	0.0088701	0.00398155	0.00877355	0.012309	0.0158326
0	1	0.0829013	0.0235301	0.00770019	0.0936743	0.0248497	0.0777196	0.170211	0.0392422	0.0391901	0.0201533
0	1	0.00469909	0.007029	0.00591075	0.027561	0.00779007	0.00672644	0.0879487	0.00766227	0.00936423	0.0322912
0	1	0.173177	0.0720524	0.00940858	0.0162683	0.02627	0.20459	0.428867	0.11479	0.0196839	0.016561
0	1	0.00234954	0	0.0124449	0.00575605	0.00509775	0.00458099	0.00515195	0.00382137	0.017773	0.00604116
0	1	0.00469909	0.0102865	0.00774071	0.0198583	0.0319631	0.0151958	0.00593614	0.00955344	0.0101342	0.0546524
0	1	0.00724435	0.00865476	0.0221453	0.0058	0.0151421	0.0081164	0.00263024	0.0103983	0.0150149	0.011991
0	1	0.106005	0.0842588	0.012466	0.0403464	0.0501708	0.0620171	0.248408	0.0266178	0.0115923	0.0356586
0	1	0.00973464	0.0705222	0.0101669	0.0918868	0.0261228	0.0193364	0.017358	0.0125949	0.0115663	0.114216
0	1	0.0107412	0.00340604	0.00894715	0.00825829	0.00919827	0.00553106	0.00323354	0.00407048	0.00430641	0.0110416
0	1	0.0120842	0.0100746	0.0125746	0.0273297	0.0142793	0.0102864	0.0108373	0.00992387	0.0104069	0.0104913
0	1	0.0110776	0.00851123	0.0129469	0.00426906	0.0114613	0.00778359	0.00458484	0.00840311	0.0111178	0.00760042
0	1	0.0117449	0.0104975	0.0139304	0.0134547	0.0197174	0.00930021	0.00390918	0.00725279	0.00864758	0.00519817
0	1	0.0127543	0.0151798	0.00634018	0.00459282	0.0105191	0.00493337	0.00191841	0.00725279	0.00419132	0.0223517
0	1	0.0177898	0.0140471	0.0208092	0.00793453	0.022373	0.0127481	0.00263024	0.011815	0.0152799	0.0088607
0	1	0.0378883	0.0334863	0.00774071	0.0210872	0.048038	0.016379	0.022357	0.0171766	0.00912535	0.0155106
0	1	0.0109277	0.0124695	0.0118781	0.0183712	0.0191096	0.0204736	0.0267374	0.0141547	0.0066844	0.0253996
0	1	0.0704878	0.0987198	0.0119431	0.0142749	0.149179	0.0222936	0.0126565	0.0371025	0.0111146	0.023649
0	1	0.164492	0.43706	0.00770019	0.00793453	0.0825335	0.0765627	0.133109	0.181972	0.0039317	0.0149478
0	1	0.0896443	0.0328777	0.00470428	0.074258	0.0475414	0.0581166	0.138111	0.0364687	0.0223	0.00827658
0	1	0.112098	0.0264004	0.00506055	0.02104	0.0407255	0.103648	0.332638	0.0361599	0.0235025	0.0226823
0	1	0.00536919	0.00524874	0.0179831	0.00226346	0.0038114	0.00969354	0.00202695	0.00801316	0.00567675	0.00802706
0	1	0.0661766	0.0401549	0.00828316	0.0533106	0.0649404	0.0296453	0.23544	0.0244294	0.027085	0.0169235
0	1	0.0419554	0.0292346	0.00649372	0.0349172	0.0910057	0.0201384	0.173106	0.013828	0.0253867	0.0383784
0	1	0.0087253	0.0248392	0.0131413	0.0323417	0.0130574	0.00894781	0.00993373	0.0110937	0.0126	0.00529702
0	1	0.0773035	0.0233384	0.00711721	0.0695243	0.0354165	0.0495381	0.267688	0.0137648	0.0260383	0.0277527
0	1	0.002686	0.00539226	0.00387036	0.0918323	0.0109044	0.00898696	0.0370057	0.00725279	0.0288267	0.0130182
0	1	0.0392722	0.0198173	0.00782177	0.0301673	0.020583	0.0118585	0.12686	0.0128446	0.0249767	0.0144492
0	1	0.0113833	0.0167432	0.00499966	0.0296914	0.0408591	0.0180823	0.0380006	0.0106842	0.0130778	0.00946348
0	1	0.243522	0.215102	0.00353835	0.0343869	0.0749916	0.177468	0.384721	0.113933	0.033162	0.0180304
0	1	0.00422284	0.00340604	0.00241293	0.0311721	0.00460026	0.00356299	0.00462102	0.00608295	0.00954667	0.0252658
0	1	0.00402806	0.00411595	0.00761912	0.0107785	0.00547463	0.0068623	0.0048087	0.00571252	0.00541178	0.00955037
0	1	0.0355346	0.0198698	0.0211977	0.013087	0.0174792	0.0326498	0.0483341	0.011425	0.0108496	0.00973233
0	1	0.0120273	0.0231737	0.0173519	0.0445998	0.0228703	0.0206632	0.0563285	0.0131132	0.01498	0.141279
0	1	0.00671218	0.00411595	0.00836418	0.00700717	0.0119823	0.00919312	0.0013513	0.00725279	0.00320973	0.0244328
0	1	0.00738509	0.0107845	0.0113276	0.0193825	0.0156527	0.0102503	0.0114447	0.0156559	0.0133167	0.0112951
0	1	0.14096	0.298797	0.00475806	0.0174115	0.103657	0.112454	0.199234	0.0985869	0.00641946	0.0536204
0	1	0.00771874	0.00482587	0.00890665	0.00607982	0.0148119	0.00930021	0.00403921	0.0107233	0.00770182	0.0157119
0	1	0.00712254	0.00752199	0.0059918	0.0196779	0.0220267	0.0127855	0.0373303	0.00382137	0.00790488	0.0844094
0	1	0.00939818	0.0134806	0.00353835	0.0100251	0.0251533	0.00943841	0.0033059	0.00955344	0.0078788	0.0479137
0	1	0.00469909	0.00993106	0.00836418	0.0033417	0.0136451	0.0101432	0.00398155	0.00389934	0.0075995	0.0197393
0	1	0.0191011	0.0176503	0.0112385	0.014663	0.0598943	0.0146345	0.00394537	0.00918241	0.0138205	0.0232891
0	1	0.0100711	0.0137206	0.00291485	0.0258941	0.0155002	0.0102503	0.00661179	0.00460127	0.00567675	0.0254653
0	1	0.0171197	0.00723493	0.0056436	0.0798013	0.0192954	0.0168522	0.176111	0.00764274	0.0335044	0.0817426
0	1	0.0412825	0.0140471	0.00748611	0.0842094	0.0267803	0.0333483	0.172046	0.020998	0.0288615	0.0239423
0	1	0.00973534	0.0108689	0.00120647	0.0294399	0.0317888	0.00915336	0.0171689	0.00916348	0.0120028	0.0392717
0	1	0.04377	0.0269613	0.011862	0.0033417	0.0519829	0.020853	0.00444339	0.0133748	0.00914596	0.0165501
0	1	0.094666	0.0461157	0.0070767	0.0590218	0.058786	0.0504136	0.311435	0.0233045	0.0269732	0.0159467
0	1	0.00671218	0.00547114	0.0106232	0.0103928	0.00980588	0.0205317	0.00533285	0.00801316	0.00689721	0.00811719
0	1	0.0372591	0.128936	0.00719824	0.0151538	0.114596	0.0291583	0.0428721	0.026691	0.00936423	0.0404069
0	1	0.0430746	0.0384634	0.00536831	0.0237794	0.0763438	0.0301739	0.0516134	0.0151376	0.00763992	0.0355184
0	1	0.350323	0.399826	0.0109994	0.0512465	0.0571064	0.277732	0.500341	0.266141	0.0138205	0.0147729
0	1	0.00305835	0.00212973	0.0189792	0.00858204	0.0104157	0.0153427	0.0013513	0.00579596	0.0135555	0.0092368
0	1	0.108491	0.0207156	0.00595128	0.130677	0.0635726	0.0868998	0.229277	0.0324036	0.0659796	0.0124005
0	1	0.1833	0.164284	0.013692	0.0329996	0.0619451	0.246014	0.212217	0.159115	0.0165003	0.0195357
0	1	0.099351	0.0911524	0.00436292	0.0348323	0.0728971	0.0611769	0.178783	0.0150027	0.00790488	0.0567283
0	1	0.0630985	0.0428587	0.00241293	0.0204179	0.0535665	0.0420308	0.173536	0.0318625	0.0128389	0.0198501
0	1	0.0301769	0.0468518	0.00649372	0.0994013	0.0696684	0.0239014	0.123415	0.0167867	0.0243368	0.0152372
0	1	0.00805518	0.00269613	0.0184368	0.0081704	0.0173809	0.0170078	0.00597232	0.00497168	0.00903051	0.0131576
0	1	0.0155797	0.0824142	0.00178944	0.00519641	0.00198128	0.0213349	0.0156768	0.0851228	0.00368749	0.000840007
0	1	0.191645	0.326615	0.00765968	0.0628312	0.194572	0.0757032	0.328013	0.0774735	0.0187545	0.0256294
0	1	0.0860498	0.0624053	0.00291485	0.0938842	0.062422	0.050377	0.244828	0.0383756	0.0163574	0.0152654
0	1	0.00503554	0.00666856	0.0136054	0.00700717	0.0135461	0.0123646	0.0071789	0.0114641	0.00517291	0.0248655
0	1	0.01913	0.0373601	0.00781354	0.00863338	0.0322178	0.0232736	0.00785455	0.00840311	0.0111146	0.124126
0	1	0.0127571	0.0200057	0.00657477	0.0664699	0.015906	0.0104955	0.10487	0.00916618	0.0241402	0.0481533
0	1	0.10879	0.0326328	0.0138863	0.0123544	0.0973549	0.0426698	0.007746	0.0316124	0.0210526	0.0158374
0	1	0.00771874	0.00468234	0.0072045	0.0077271	0.0152456	0.0065882	0.00462102	0.0102942	0.00591563	0.0452043
0	1	0.0161103	0.0102181	0.00953012	0.00858204	0.0388015	0.0120434	0.00828487	0.0168063	0.00903087	0.0150777
0	1	0.00536919	0.0263949	0.00715774	0.0208296	0.015906	0.0123646	0.00259406	0.0155281	0.00618059	0.0614713
0	1	0.00544379	0.00681208	0.00591075	0.00733094	0.00538687	0.00859541	0.00195459	0.00534211	0.00888647	0.00520713
0	1	0.0193257	0.0115498	0.0094491	0.0358339	0.0205608	0.0183973	0.0578091	0.0119076	0.0113274	0.101625
0	1	0.0151038	0.0100703	0.00711721	0.00962156	0.0182035	0.00822464	0.0111243	0.012634	0.00763992	0.016746
0	1	0.0519407	0.0903844	0.00233188	0.0141537	0.131219	0.0243516	0.00977295	0.0218471	0.0133167	0.039039
0	1	0.00201309	0.00723493	0.00470428	0.00793453	0.00340559	0.00915397	0.00319735	0.00417285	0.00575058	0.0334923
0	1	0.0100683	0.011627	0.00532778	0.00672735	0.0216986	0.00979079	0.00263024	0.00651197	0.00763992	0.0696411
0	1	0.0916536	0.0396476	0.00894715	0.0448096	0.0460457	0.04055	0.213431	0.0240004	0.0179858	0.0123962
0	1	0.00704863	0.00681208	0.00657477	0.00584393	0.00249054	0.00401326	0.00063947	0.00534211	0.00838263	0.011944
0	1	0.0214796	0.0113509	0.0159023	0.00849415	0.0594068	0.00785151	0.00650325	0.00955344	0.00864758	0.0142655
0	1	0.0146266	0.00340604	0.0108176	0.0222713	0.0120214	0.00623583	0.018153	0.00382137	0.0173429	0.0167579
0	1	0.00738509	0.0012763	0.00894715	0.00640358	0.0105191	0.00789066	0.00390918	0.00840311	0.0116143	0.0192264
0	1	0.040276	0.0164923	0.00653425	0.0334813	0.0290647	0.0256436	0.0849507	0.0168218	0.009291	0.00959588
0	1	0.00637855	0.0124837	0.00474481	0.0369784	0.0130097	0.00690145	0.0752433	0.00267105	0.0219382	0.0467002
0	1	0.00469909	0.00340604	0.0111575	0.00672735	0.0119434	0.0149695	0.00266643	0.009183	0.000742715	0.00658698
0	1	0.00704863	0.00070991	0.00836418	0.00709504	0.00513224	0.00870544	0.00657561	0.00350455	0.00740105	0.0151924
0	1	0.00704863	0.00070991	0.00836418	0.00709504	0.00513224	0.00940858	0.00657561	0.00382137	0.00740105	0.0150051
0	1	0.00637855	0.00305109	0.00715774	0.00640358	0.0038114	0.00799776	0.00200788	0.0080327	0.00246702	0.0109573
0	1	0.0718294	0.0149005	0.00653425	0.0475557	0.0368504	0.0612065	0.127741	0.0215098	0.0219382	0.0195319
0	1	0.0132026	0.0173095	0.00540883	0.0358233	0.0241108	0.0179377	0.0652561	0.011854	0.00639337	0.066178
0	1	0.0318582	0.0317732	0.012526	0.00793453	0.0248497	0.038011	0.00799927	0.0373595	0.00912535	0.01506
0	1	0.00570564	0.00539226	0.0249305	0.0103489	0.0060473	0.00341676	0.00202695	0.0114641	0.015581	0.0125982
0	1	0.00469909	0.00524874	0.00957068	0.0176065	0.0111013	0.010005	0.00984531	0.00610247	0.0078788	0.0882305
0	1	0.179354	0.187852	0.00657477	0.029552	0.0847528	0.0634641	0.105612	0.0608634	0.00705033	0.0217197
0	1	0.00570564	0.0158774	0.00608075	0.0673059	0.0194885	0.00582472	0.0721112	0.0160263	0.013119	0.0181202
0	1	0.065441	0.0139035	0.010032	0.0350611	0.0444857	0.0404076	0.157745	0.0251574	0.0381474	0.0128175
0	1	0.00335609	0.0156104	0.00761912	0.0371703	0.0125056	0.010005	0.0203492	0.00727233	0.0142712	0.00478414
0	1	0.0846118	0.0201492	0.00532778	0.0983176	0.0403198	0.0512457	0.222496	0.0221483	0.0567131	0.0137482
0	1	0.00402618	0.00453882	0.0101131	0.00700717	0.00472645	0.00588345	0.00259406	0.00649401	0.00838263	0.0337462
0	1	0.00335609	0.0066653	0.00575687	0.011795	0.00868902	0.0102503	0.0290818	0.0114446	0.0101069	0.0377277
0	1	0.0484423	0.0229888	0.00858686	0.0658529	0.0499194	0.0279158	0.0731577	0.0126144	0.0204527	0.0194256
0	1	0.0100683	0.015434	0.0375127	0.0058	0.0115359	0.0457028	0.00526049	0.0153428	0.0138205	0.0102878
0	1	0.0816951	0.0251186	0.0124855	0.0214459	0.0366419	0.0735411	0.342001	0.0241289	0.0139356	0.0496057
0	1	0.215731	0.204924	0.00836418	0.0266296	0.0462937	0.191362	0.383279	0.0960258	0.00665833	0.0199026
0	1	0.001343	0.00326252	0.00470428	0.00668341	0.00777396	0.00847796	0.0058276	0.00434941	0.00246702	0.0435238
0	1	0.0958203	0.0537833	0.0106556	0.0277489	0.0418219	0.086186	0.304916	0.0507702	0.0168554	0.0204596
0	1	0.00100654	0.00269613	0.00237241	0.00519641	0.00472645	0.00813598	0.00259406	0.00447286	0.00395245	0.0170166
0	1	0.00637575	0.018163	0.00426706	0.0137936	0.0228684	0.0110621	0.00597232	0.00382137	0.00749551	0.0848754
0	1	0.00637575	0.018163	0.00452616	0.0139253	0.0228684	0.010974	0.00597232	0.00382137	0.00763992	0.084826
0	1	0.01913	0.00894181	0.00948963	0.00821435	0.0261705	0.0157232	0.00913351	0.0102747	0.00541178	0.012692
0	1	0.139205	0.0803762	0.0235702	0.0541425	0.0502563	0.0896147	0.248774	0.0421291	0.0226548	0.0355872
0	1	0.0256219	0.0167432	0.0108176	0.0695738	0.0217508	0.0189839	0.130487	0.00873507	0.0205371	0.0158844
0	1	0.12191	0.0365516	0.00778121	0.118051	0.0556813	0.0783559	0.261995	0.0346441	0.0395368	0.0606037
0	1	0.0237932	0.0578895	0.00536831	0.0625701	0.0449848	0.0215986	0.119803	0.0171766	0.00936423	0.0314836
0	1	0.0409863	0.00950822	0.00832368	0.0742789	0.0292372	0.0282578	0.108489	0.0163843	0.0148879	0.0225678
0	1	0.00805518	0.00299192	0.011028	0.0054323	0.00538687	0.00517868	0.00522431	0.00742336	0.0120701	0.0109226
0	1	0.0979555	0.0468684	0.00651797	0.0249521	0.0701922	0.0675067	0.294857	0.0234644	0.0259272	0.0187383
0	1	0.0327995	0.0526693	0.00655044	0.0748882	0.0365861	0.0247298	0.0448167	0.0190873	0.00804385	0.0855191
0	1	0.0352404	0.0468388	0.00645321	0.0105422	0.0637568	0.0224686	0.0110519	0.0171376	0.00665833	0.00891102
0	1	0.0130907	0.00808839	0.00711721	0.0103928	0.0186512	0.00766496	0.00799927	0.00764274	0.00419132	0.012161
0	1	0.00911859	0.0052876	0.00222667	0.00640358	0.0105191	0.00574219	0.00127895	0.00688237	0.00541178	0.0244784
0	1	0.00805518	0.00411595	0.00774071	0.00515247	0.0209142	0.00884074	0.0111966	0.00775971	0.0078788	0.00638604
0	1	0.00570564	0.00892211	0.00412132	0.0287202	0.0163467	0.0104912	0.0655132	0.0117614	0.0123351	0.015643
0	1	0.00772154	0.00411595	0.00957068	0.00701238	0.00762279	0.00637405	0.00394537	0.00191069	0.0104284	0.0562566
0	1	0.00369254	0.00141982	0.00540883	0.0340739	0.0175292	0.0187893	0.0512555	0.0080327	0.0113274	0.0986521
0	1	0.0361934	0.0318138	0.00478533	0.00797845	0.0534253	0.0117877	0.00541971	0.0144633	0.0081107	0.00730416
0	1	0.206415	0.289652	0.013198	0.0103928	0.176027	0.0914507	0.0747177	0.134941	0.00962917	0.0139324
0	1	0.0137608	0.035329	0.00416184	0.0571853	0.0167176	0.0166244	0.0219858	0.0171962	0.0165264	0.0449369
0	1	0.0181234	0.0408328	0.00295538	0.0359621	0.039387	0.0164395	0.0533382	0.0114446	0.0099783	0.0355421
0	1	0.0191328	0.0126635	0.0101131	0.0206978	0.03034	0.0146172	0.0211505	0.0129653	0.00912535	0.0221023
0	1	0.00469909	0.00865476	0.00532778	0.0108898	0.0125004	0.00909522	0.00589996	0.00343142	0.00541178	0.0366958
0	1	0.0181244	0.0165482	0.0124449	0.01061	0.0602047	0.0121193	0.0132598	0.00879308	0.0205073	0.0184423
0	1	0.010107	0.00861206	0.0169065	0.00980598	0.0152133	0.0128552	0.00518813	0.006122	0.00814377	0.0313439
0	1	0.00436264	0.00340604	0.0124449	0.00515247	0.00853785	0.00804726	0.00326971	0.00610247	0.00864758	0.0152387
0	1	0.0191328	0.0131936	0.013692	0.0283964	0.016463	0.020853	0.100878	0.00421132	0.00320973	0.0374092
0	1	0.00570564	0.0194306	0.00357887	0.0539294	0.0162864	0.0114457	0.0706894	0.00955344	0.0110885	0.0158348
0	1	0.170975	0.0972162	0.00882558	0.0447911	0.0547692	0.119819	0.32002	0.0588753	0.0289473	0.0170501
0	1	0.0284741	0.021282	0.0095787	0.0454365	0.029242	0.0220204	0.298007	0.0122245	0.027376	0.089149
0	1	0.00839164	0.00794484	0.00770019	0.030295	0.0114342	0.00989787	0.0426699	0.00458174	0.00716218	0.0681941
0	1	0.0239806	0.0209775	0.001307	0.0378503	0.0253171	0.021639	0.0910236	0.00725279	0.0160225	0.0484933
0	1	0.0797218	0.0215778	0.00715774	0.0437841	0.0402234	0.0482816	0.105922	0.0282312	0.0251805	0.0121782
0	1	0.00738509	0.00425947	0.00466377	0.00461858	0.00777396	0.0071859	0.00127895	0.00343142	0.0047159	0.00925005
0	1	0.00839164	0.00425947	0.00466377	0.00552017	0.00777396	0.0071859	0.00127895	0.00343142	0.00493403	0.00996197
0	1	0.024502	0.0114605	0.00353835	0.021299	0.0321143	0.0214236	0.0704147	0.014876	0.018374	0.011709
0	1	0.0785776	0.0902049	0.00957068	0.0446771	0.124788	0.0358156	0.308954	0.0167867	0.0315412	0.0169926
0	1	0.0590751	0.0804015	0.00591075	0.0293238	0.108466	0.0243589	0.0475615	0.0240785	0.0104472	0.0211012
0	1	0.0795481	0.0354725	0.0152117	0.0274286	0.134664	0.0499317	0.0171327	0.0327177	0.0308531	0.043714
0	1	0.00201309	0.00425947	0.00890665	0.00426906	0.00546224	0.00339659	0.00394537	0.00725279	0.00661685	0.00707885
0	1	0.00536919	0.0168867	0.0164044	0.0135537	0.00736815	0.00778359	0.0204386	0.00842263	0.012309	0.0174625
0	1	0.0124179	0.00096627	0.0135704	0.0058	0.0198685	0.0120434	0.00191841	0.00840311	0.0133428	0.0187131
0	1	0.0396058	0.0127024	0.0141128	0.0124834	0.0415415	0.0193364	0.00657561	0.0141352	0.0145632	0.0109586
0	1	0.0435212	0.0344833	0.0070767	0.01086	0.0444636	0.0263765	0.00664797	0.0133162	0.0206916	0.0141528
0	1	0.138414	0.0794964	0.00532778	0.0531776	0.0636643	0.0976682	0.321627	0.0605731	0.0233714	0.00924101
0	1	0.0271852	0.0289155	0.00787476	0.108745	0.0796885	0.0246722	0.115539	0.0199701	0.061189	0.0199334
0	1	0.0288619	0.0146135	0.0142344	0.00618993	0.0384236	0.0155978	0.0111243	0.009183	0.00960312	0.02958
0	1	0.0509341	0.0647511	0.0118215	0.0076547	0.0626789	0.0219853	0.0394537	0.0309024	0.0156979	0.00865266
0	1	0.0396058	0.0302162	0.00116594	0.0305749	0.0356234	0.0282083	0.157079	0.0080327	0.0181269	0.015072
0	1	0.0353523	0.0343761	0.0070767	0.0611896	0.0493666	0.0182389	0.015286	0.0210371	0.0113055	0.0179891
0	1	0.135954	0.0427379	0.00770019	0.0358228	0.0770953	0.0801501	0.254424	0.0521669	0.0416743	0.0150068
0	1	0.0628217	0.0390221	0.00412132	0.0330228	0.0487582	0.0304009	0.0922653	0.024847	0.0177469	0.00794945
0	1	0.128668	0.294424	0.0070767	0.0422664	0.0749342	0.058704	0.061989	0.0995892	0.00665833	0.0184831
0	1	0.168774	0.253043	0.00592695	0.021669	0.187465	0.0517022	0.0260813	0.0644757	0.0121727	0.0203177
0	1	0.0151038	0.00397243	0.00470428	0.00426906	0.0141794	0.012189	0	0.00610247	0.00618176	0.00736935
0	1	0.0486164	0.0158898	0.00591075	0.00547623	0.0273402	0.0290207	0.0126926	0.0246255	0.00713609	0.00940117
0	1	0.0863488	0.173567	0.00842497	0.0781073	0.153657	0.0404767	0.256719	0.0459588	0.0247739	0.0118685
0	1	0.0120842	0.0161177	0.0059918	0.00422512	0.0331923	0.0087025	0.00995386	0.0202376	0.00919918	0.0215198
0	1	0.129161	0.067826	0.00416184	0.0468555	0.119441	0.0594676	0.261821	0.0270095	0.0630565	0.0114736
0	1	0.172395	0.0572998	0.00894715	0.0373244	0.0526232	0.141939	0.223386	0.0886614	0.00888647	0.0155286
0	1	0.0754681	0.120344	0.0151249	0.025323	0.0571641	0.0520243	0.049672	0.0236886	0.0214343	0.044219
0	1	0.00671218	0.00610217	0.00653425	0.00530336	0.0106703	0.0107984	0.00197065	0.00536164	0.00320973	0.0115389
0	1	0.0583994	0.00780132	0.011862	0.0267175	0.0216509	0.0500735	0.101174	0.0249997	0.0280927	0.00298253
0	1	0.109293	0.0278038	0.0094491	0.0623633	0.0402853	0.0927778	0.29545	0.0349935	0.061884	0.0227565
0	1	0.0573861	0.048832	0.00836418	0.0189309	0.0753128	0.0325922	0.0624253	0.030467	0.00694717	0.0151812
0	1	0.0635583	0.0373153	0.00592478	0.0719851	0.0337133	0.0311551	0.136695	0.0374565	0.0393756	0.00594038
0	1	0.00744007	0.00737848	0.0212706	0.00728701	0.0185048	0.00980921	0.00127895	0.00879308	0.0142602	0.0115635
0	1	0.0503982	0.076574	0.00488519	0.0278395	0.0508009	0.0297242	0.0771347	0.0240206	0.0179858	0.00744923
0	1	0.0281945	0.0380334	0.00591075	0.0578401	0.0542356	0.00989787	0.0182169	0.00762324	0.0157836	0.0230259
0	1	0.0923272	0.0762073	0.0106759	0.00612376	0.0566069	0.0542136	0.052955	0.0344085	0.0110679	0.0110525
0	1	0.064105	0.0509898	0.00237241	0.0537309	0.0691797	0.0209025	0.0260128	0.0189054	0.017508	0.013534
0	1	0.0510171	0.0618674	0.00412132	0.034642	0.0831626	0.0200031	0.033492	0.0340137	0.0114223	0.0130971
0	1	0.00523032	0.0296606	0.00666372	0.00459282	0.0212929	0.0126881	0.00063947	0.0130044	0.00962917	0.00990778
0	1	0.0686267	0.0327699	0.00528726	0.0408353	0.037711	0.0407466	0.254896	0.0103138	0.0251914	0.0320004
0	1	0.00469909	0.00741242	0.00416184	0.00886188	0.00777396	0.00789066	0.00778221	0.00764274	0.00912535	0.0126314
0	1	0.0307641	0.0133371	0.00439019	0.0771295	0.0164144	0.0275389	0.0689502	0.0150743	0.0318574	0.01219
0	1	0.0268488	0.0374224	0.00886614	0.0134547	0.0575811	0.0278461	0.0132125	0.0117321	0.0137671	0.0195371
0	1	0.198565	0.652027	0.011862	0.0418123	0.0157548	0.431058	0.779783	0.584866	0.0181831	0.0271455
0	1	0.0941493	0.0702067	0.00774071	0.0171988	0.096505	0.0432847	0.00728745	0.0232987	0.00469515	0.0397638
0	1	0.0292011	0.0378783	0.00921433	0.032921	0.0557737	0.033259	0.197911	0.00877355	0.0135816	0.0750224
0	1	0.0238953	0.0174531	0.00953012	0.05381	0.0298824	0.023151	0.155419	0.0164358	0.0295781	0.0217344
0	1	0.0087253	0.0110639	0.00686618	0.0168403	0.0186989	0.00672644	0.015562	0.012634	0.00689721	0.0138395
0	1	0.0167861	0.00411595	0.00416184	0.0107166	0.0248497	0.0134529	0.00394537	0.00725279	0.00605195	0.0303378
0	1	0.0187992	0.00894181	0.0101537	0.00407306	0.0115853	0.0151659	0.00323354	0.0130044	0.00806122	0.0198041
0	1	0.0751066	0.0801224	0.0104855	0.00644752	0.0868387	0.0270678	0.00579338	0.0276632	0.00394592	0.0061457
0	1	0.00801858	0.00411595	0.00470428	0.00797845	0.0134154	0.00835071	0.00924203	0.00708651	0.00713609	0.0292433
0	1	0.0208123	0.0174193	0.0132306	0.0164726	0.0513276	0.00905491	0.00860255	0.0141541	0.0118313	0.00585982
0	1	0.0902171	0.113338	0.00719824	0.0258241	0.0967156	0.0447361	0.110991	0.0273442	0.0026527	0.0104291
0	1	0.00939818	0.00397243	0.0154409	0.00761076	0.024391	0.0186881	0.00263024	0.00725279	0.00320973	0.0244647
0	1	0.0159263	0.0063892	0.00474481	0.03187	0.0245421	0.0106718	0.0306493	0.0108093	0.0140855	0.00229173
0	1	0.0154403	0.00695561	0.00120647	0.00487265	0.0195663	0.0154601	0.00522431	0.00725279	0.00493403	0.00974805
0	1	0.101307	0.0940358	0.00778121	0.0393408	0.10078	0.0404858	0.225507	0.0492807	0.0294988	0.0194637
0	1	0.0159238	0.0184423	0.0095544	0.0126164	0.0304195	0.014255	0.00483221	0.0213879	0.00886041	0.0284005
0	1	0.209554	0.324433	0.0059918	0.0125713	0.118141	0.0755067	0.242974	0.099464	0.0097655	0.0133617
0	1	0.00704863	0.0224148	0.0130685	0.0683516	0.0185477	0.0250215	0.00721508	0.0122033	0.00692329	0.127629
0	1	0.248989	0.327574	0.00124691	0.0103489	0.0150944	0.192096	0.310474	0.190443	0.00814377	0.012359
0	1	0.0100683	0.00936467	0.0138052	0.00793453	0.0117923	0.00482629	0.00255789	0.00766227	0.0113274	0.00854252
0	1	0.0970015	0.0934639	0.00623463	0.026899	0.0903297	0.0489864	0.18562	0.0321106	0.0201439	0.0120463
0	1	0.0854547	0.0662912	0.00894715	0.0282817	0.121783	0.0433159	0.102176	0.0312727	0.0273499	0.0152853
0	1	0.0540919	0.015044	0.00593101	0.0517733	0.0194628	0.0311681	0.162371	0.0179777	0.0241338	0.00669244
0	1	0.109738	0.0289689	0.00999153	0.0685387	0.0610858	0.0698956	0.260721	0.0245659	0.0349638	0.0278436
0	1	0.134399	0.098584	0.0141534	0.0103489	0.0953099	0.0618483	0.0443576	0.0561631	0.0105704	0.0139061
0	1	0.0389385	0.0320665	0.00657477	0.0112762	0.0737508	0.0225763	0.0111604	0.0114641	0.012309	0.016772
0	1	0.0292011	0.0291589	0.0102537	0.0941575	0.0345157	0.021599	0.0785085	0.0164163	0.0194711	0.00863837
0	1	0.052691	0.0803459	0.00412132	0.0720308	0.102127	0.0326062	0.11726	0.0311834	0.0155187	0.00924414
0	1	0.0389731	0.0608688	0.00412132	0.0272922	0.0870204	0.0205317	0.115334	0.0196879	0.0230317	0.0138068
0	1	0.0800972	0.0329199	0.0279912	0.0360743	0.0544797	0.0510806	0.126082	0.0252093	0.0353533	0.0133207
0	1	0.254608	0.389474	0.0124045	0.0435805	0.0401987	0.244227	0.394817	0.258614	0.0154449	0.017997
0	1	0.00369254	0.00070991	0.0105665	0.00607982	0.00787742	0.00788148	0.00131512	0.00994338	0.0169561	0.00323058
0	1	0.00917265	0.0251109	0.00705245	0.0651069	0.0241892	0.0125028	0.036059	0.0114446	0.0125327	0.0101166
0	1	0.157794	0.255576	0.00412132	0.0611382	0.0769708	0.0834557	0.155391	0.0737616	0.0203051	0.0171074
0	1	0.131013	0.0940148	0.00649372	0.0192546	0.0784748	0.0542808	0.0340407	0.0239111	0.0110885	0.0224455
0	1	0.135637	0.206679	0.010688	0.0138518	0.14447	0.0638072	0.0368746	0.0791568	0.00222814	0.0149917
0	1	0	0.00553577	0.0265984	0.00426906	0.00682001	0.0125132	0.00511575	0.00840311	0.0125479	0.00927174
0	1	0.0748406	0.0612465	0.00886614	0.0262619	0.0727621	0.030418	0.270078	0.018327	0.0280927	0.0152668
0	1	0.0234167	0.0241217	0.00357887	0.0715894	0.0439771	0.0192758	0.180472	0.0133748	0.0251479	0.0486616
0	1	0.00234954	0.00070991	0.00824263	0.0061573	0.00670773	0.00954552	0.00707035	0.00842263	0.00618059	0.0123314
0	1	0.104411	0.464949	0.00291485	0.0143821	0.0856315	0.0516748	0.0139394	0.102452	0.00627504	0.017148
0	1	0.0404638	0.0369304	0.00832368	0.00974531	0.068455	0.0187387	0.0183394	0.0140159	0.00493403	0.015837
0	1	0.00839164	0.0174531	0.00715774	0.0647838	0.0119434	0.0134529	0.0143578	0.011425	0.0155654	0.00874472
0	1	0.0805575	0.0495469	0.0119431	0.0145301	0.0911517	0.0374938	0.0102743	0.0214302	0.00814377	0.0353933
0	1	0.0357049	0.0127707	0.00237241	0.0109707	0.0556842	0.0161649	0.003873	0.00994338	0.00678212	0.0223327
0	1	0.0415077	0.0140471	0.0149382	0.00249183	0.0360555	0.0177126	0.00273617	0.0114083	0.0113274	0.00705125
0	1	0.0128978	0.0202927	0.00828316	0.00575605	0.0022726	0.0172221	0.00473228	0.0107037	0.0061545	0.00604415
0	1	0.203543	1.18308	0.00490675	0.0126228	0.189027	0.0758017	0.380778	0.339639	0.000742715	0.0169989
0	1	0.0137608	0.0133371	0.00532778	0.0888509	0.0336627	0.0127769	0.0136031	0.0156808	0.0333742	0.0133516
0	1	0.0511839	0.102248	0.00353835	0.0112323	0.0750579	0.0469368	0.00604467	0.0366041	0.00567675	0.0477107
0	1	0.0328936	0.0612189	0.0059918	0.0118798	0.0927787	0.0159196	0.00935056	0.032045	0.00591563	0.011315
0	1	0.00846624	0.00411595	0.00532778	0.0112762	0.0102645	0.00943841	0.00195459	0.00343142	0.00962917	0.0587558
0	1	0.00984516	0.0122043	0.004259	0.00584509	0.0152456	0.0129934	0.00657561	0.0095339	0.0123351	0.0283691
0	1	0.0373961	0.0750796	0.00776721	0.0487264	0.0433562	0.0305078	0.0875697	0.0114121	0.0133167	0.0514835
0	1	0.0953192	0.188941	0.00621843	0.0238035	0.0817551	0.0570141	0.175585	0.0408457	0.00838263	0.10005
0	1	0.082907	0.0632763	0.00715774	0.0696891	0.0811287	0.0523564	0.20281	0.026462	0.0246441	0.0344386
0	1	0.00301964	0.00808839	0.000750535	0.00761076	0.00271508	0.00977062	0.00255789	0.00534211	0.0103458	0.0143515
0	1	0.00867123	0.011638	0.0151114	0.00850979	0.0227605	0.0125811	0.00518813	0.00382137	0.00986036	0.0389193
0	1	0.069158	0.0495263	0.00628641	0.0510806	0.118998	0.0246077	0.263884	0.0248194	0.0190011	0.0496835
0	1	0.0788752	0.122723	0.0114006	0.0126343	0.178544	0.029403	0.0177906	0.0355106	0.00665833	0.0235385
0	1	0.0407236	0.0194393	0.0113196	0.00572271	0.0364908	0.0165484	0.00724991	0.0213685	0.0160225	0.00145471
0	1	0.0208095	0.0177029	0.00416184	0.00524035	0.0431428	0.0101622	0.00424865	0.0110742	0.00986806	0.0112117
0	1	0.0144309	0.0390593	0.0094491	0.0100251	0.0356234	0.0223811	0.00497563	0.0110742	0.00960312	0.0629552
0	1	0.0110748	0.0146135	0.00532778	0.0110389	0.0139724	0.0134217	0.0170604	0.00725279	0.00541178	0.0253361
0	1	0.0414676	0.0283085	0.00595128	0.0210654	0.0675616	0.0169088	0.0708621	0.0190678	0.0232041	0.0155106
0	1	0.0180386	0.034658	0.00237241	0.00780155	0.0153967	0.0139124	0.00131512	0.0137837	0.00246702	0.0194761
0	1	0.0500106	0.0679039	0.00595128	0.00804033	0.0200843	0.0653494	0.0345343	0.0458189	0.00517291	0.0171143
0	1	0.00570564	0.0239781	0.0106556	0.0512778	0.0319631	0.0171712	0.0842712	0.0156755	0.0159965	0.106826
0	1	0.0201394	0.0134806	0.0060565	0.00422512	0.0238935	0.00585467	0.00849598	0.0242718	0.00493403	0.00247886
0	1	0.0203072	0.0229888	0.00631291	0.0355758	0.0431684	0.018267	0.169103	0.0103447	0.0253867	0.0580023
0	1	0.0236833	0.0122043	0.00828316	0.0354625	0.0293347	0.0146483	0.0530115	0.0148955	0.0241142	0.0224248
0	1	0.151971	0.184577	0.00408079	0.0289613	0.0449838	0.118919	0.360745	0.0786499	0.0183444	0.0132159
0	1	0.054318	0.156192	0.0164447	0.0454756	0.104263	0.0408041	0.208625	0.0230646	0.0221256	0.0161007
0	1	0.0590117	0.115151	0.00832368	0.00950939	0.0611655	0.0303054	0.00522431	0.0365953	0.00912535	0.0130864
0	1	0.00301964	0.00539226	0.00478533	0.0458182	0.0129062	0.00753828	0.00527825	0.0110742	0.0156148	0.00843174
0	1	0.0505937	0.0427152	0.00591075	0.0352746	0.128592	0.0242819	0.0648669	0.0301892	0.0153059	0.015508
0	1	0.0312114	0.0423454	0.00832368	0.010805	0.069857	0.0154949	0.00541199	0.012733	0.00591563	0.0107594
0	1	0.00335609	0.0114944	0.011279	0.00640358	0.00960408	0.00577637	0.00303814	0.00495215	0.0108236	0.0102106
0	1	0.00201309	0.0118118	0.00595128	0.079192	0.00800451	0.00710759	0.00796308	0.009183	0.0156823	0.0141976
0	1	0.0119343	0.00681208	0.011279	0.00549441	0.0151421	0.00729296	0.00259406	0.0118345	0.00838263	0.00698301
0	1	0.0560526	0.0525911	0.00470428	0.00672735	0.0764065	0.0220483	0.00710655	0.0190873	0.0154416	0.0182437
0	1	0.0680601	0.0410497	0.0100726	0.0736128	0.0517679	0.0359784	0.151727	0.0163589	0.0265128	0.00517589
0	1	0.00402618	0.00351155	0.0173114	0.00273812	0.00406603	0.00366206	0.00305655	0.00801316	0.0101069	0.00468828
0	1	0.053395	0.0635024	0.0114006	0.0857919	0.0750945	0.0242507	0.107747	0.0148127	0.0204788	0.0276276
0	1	0.0073823	0.00993106	0.00898771	0.0936272	0.0186512	0.00813598	0.00781835	0.00836405	0.0224127	0.00572299
0	1	0.056174	0.0501879	0.00595128	0.0407318	0.0513886	0.0347347	0.188984	0.020998	0.0332851	0.0218894
0	1	0.096048	0.350726	0.00412132	0.0143821	0.0289138	0.108011	0.143853	0.155296	0.00172431	0.0192243
0	1	0.0140973	0.0112074	0.00832368	0.00575605	0.0236799	0.0146476	0.00529667	0.00914394	0.0100418	0.00936761
0	1	0.196805	0.0724613	0.0148984	0.0784598	0.0785567	0.115961	0.287799	0.0876639	0.0701177	0.00614299
0	1	0.0311015	0.0435072	0.0141534	0.0112323	0.0618456	0.0211783	0.00586378	0.0216322	0.0162875	0.0145268
0	1	0.03826	0.0383045	0.00442899	0.00495648	0.0421242	0.0201793	0.00863873	0.0126144	0.00344861	0.00969604
0	1	0.0508196	0.0140471	0.00536831	0.0118798	0.0291858	0.0295577	0.0585068	0.020659	0.0147479	0.0102642
0	1	0.188161	0.0586115	0.00412132	0.020226	0.0342292	0.146612	0.41886	0.0889966	0.0261817	0.00874991
0	1	0.0439656	0.018611	0.0070767	0.0413161	0.0290543	0.0200411	0.13703	0.0156868	0.0191877	0.00869419
0	1	0.016335	0.0173118	0.0184286	0.00782237	0.0204813	0.012968	0.00174078	0.00776676	0.0153005	0.0178969
0	1	0.0100683	0.00695561	0.0384604	0.0094487	0.0161973	0.0120024	0.00721508	0.0114641	0.0237508	0.0172304
0	1	0.00671218	0.0126272	0.00353835	0.00761076	0.0151421	0.0132076	0.00131512	0.00573205	0.0125586	0.0326083
0	1	0.0087253	0.010928	0.00679533	0.00663945	0.0113816	0.0118521	0.0046572	0.00304148	0.00544111	0.0179361
0	1	0.00704585	0.0056793	0.014215	0.010398	0.0108759	0.00813598	0.00458484	0.00840311	0.0152799	0.0119469
0	1	0.0127543	0.00411595	0.0112385	0.00801534	0.0169722	0.0106614	0.00326971	0.0095339	0.0236364	0.00481176
0	1	0.0546546	0.0198698	0.0124855	0.0171641	0.0788302	0.026346	0.0205647	0.017937	0.0078788	0.0256719
0	1	0.128077	0.100354	0.0107366	0.0506691	0.0805485	0.050438	0.279065	0.0312414	0.0309658	0.0161346
0	1	0.0292011	0.0689819	0.0059918	0.0676401	0.0724936	0.0235581	0.0760472	0.0152601	0.0135317	0.0193451
0	1	0.0232121	0.00411595	0.00836418	0.0470621	0.0334014	0.0184933	0.08679	0.0177968	0.0138205	0.116153
0	1	0.0149158	0.00894181	0.00353835	0.0312699	0.0189058	0.0128552	0.013115	0.011815	0.0142983	0.00539287
0	1	0.0426621	0.0313565	0.00420237	0.0195784	0.0345572	0.0258486	0.205442	0.0289494	0.0746489	0.0042623
0	1	0.0176786	0.00826037	0.00295538	0.025982	0.0161869	0.0119051	0.0169347	0.0110742	0.0204788	0.00508884
0	1	0.0718265	0.0883061	0.00116594	0.0277929	0.0908342	0.0281012	0.159618	0.0286244	0.0174113	0.0239919
0	1	0.0295086	0.00752199	0.00536831	0.0767471	0.0208871	0.0219724	0.051676	0.0160068	0.0206558	0.00998829
0	1	0.0454307	0.0102181	0.00540883	0.0164322	0.0288951	0.0279353	0.0476635	0.0244782	0.00912535	0.0243724
0	1	0.108407	0.0499424	0.00649372	0.0307295	0.0548315	0.0537507	0.274833	0.0374142	0.035409	0.0325346
0	1	0.0735032	0.159917	0.00295538	0.00918877	0.0829884	0.0248985	0.0117999	0.0656065	0.00740105	0.00537111
0	1	0.0238291	0.0308729	0.0107366	0.0168661	0.0500967	0.017044	0.00845786	0.014876	0.0108496	0.124534
0	1	0.0798845	0.0618477	0.00591075	0.0388966	0.0585329	0.0366655	0.0248103	0.0332421	0.0101069	0.0080028
0	1	0.0219568	0.0555887	0.0036517	0.0140982	0.0281723	0.0105238	0.00462102	0.012205	0.000742715	0.0528145
0	1	0.00402618	0.00922115	0.00910098	0.0310906	0.0123915	0.0114934	0.0310465	0.00715855	0.00960312	0.0960538
0	1	0.0285282	0.011638	0.00836418	0.00856009	0.0335386	0.0197958	0.00661179	0.00822441	0.00862151	0.0173119
0	1	0.00939535	0.00269613	0.01098	0.00515247	0.0177838	0.0140506	0.00326971	0.00382137	0.0165264	0.00838919
0	1	0.0253952	0.0285169	0.00882558	0.0246869	0.0302365	0.0171823	0.00390918	0.0121709	0.0122207	0.0210982
0	1	0.0375899	0.0197548	0.00997541	0.0076044	0.0448217	0.0201401	0.00787132	0.015305	0.00962917	0.0374366
0	1	0.269558	0.398157	0.00412132	0.0293177	0.090565	0.134087	0.543011	0.166293	0.0184896	0.0174662
0	1	0.0114113	0.0102181	0.00774071	0.00784665	0.022566	0.00813598	0.00526049	0.00534211	0.0115923	0.00656598
0	1	0.0174506	0.0167432	0.0068014	0.00607982	0.0253031	0.0223798	0.00266643	0.00762324	0.00641946	0.00820346
0	1	0.0214796	0.0185935	0.0109795	0.00696325	0.0216986	0.0173291	0.00323354	0.00879308	0.0078788	0.0382779
0	1	0.0154375	0.00865476	0.00532778	0.0513236	0.0329976	0.0101432	0.0514761	0.0129848	0.0199489	0.0223335
0	1	0.0104048	0.0168867	0.0335068	0.00853811	0.0413684	0.0130804	0.00202695	0.0137452	0.0164938	0.0237899
0	1	0.166722	0.275077	0.00408079	0.0183127	0.129256	0.0757717	0.0358465	0.0883821	0.00530539	0.01075
0	1	0.00570564	0.00595865	0.00770019	0.00853811	0.00498108	0.0107495	0.00454865	0.006122	0.0145632	0.0200644
0	1	0.00973464	0.0143289	0.00623463	0.0173561	0.0255101	0.00905491	0.00664797	0.00972557	0.00998863	0.0908788
0	1	0.0741444	0.0334803	0.0101537	0.0283964	0.044567	0.0371872	0.113279	0.0377847	0.0202399	0.0133087
0	1	0.0211431	0.0242651	0.0118949	0.00821435	0.0228793	0.0151077	0.0033059	0.00382137	0.00740105	0.0524992
0	1	0.00920059	0.00482587	0.0220327	0.00607982	0.00670773	0.00387622	0.00458484	0.00421132	0.00763992	0.0150472
0	1	0.012196	0.0168867	0.00178944	0.02027	0.0278494	0.0122887	0.0179531	0.00992387	0.014991	0.00417196
0	1	0.020473	0.00794484	0.00420237	0.110863	0.0250806	0.0178589	0.224148	0.00840311	0.0611857	0.0173487
0	1	0.0132296	0.0127707	0.0107771	0.0024583	0.0432963	0.00458099	0.0071789	0.0110742	0.00965306	0.0261655
0	1	0.0453115	0.00823191	0.0213356	0.00672735	0.0744781	0.0180241	0.00326971	0.0106955	0.022381	0.0130924
0	1	0.023159	0.0219273	0.0106961	0.0347653	0.0359008	0.0222936	0.0836532	0.0095339	0.00543787	0.0711558
0	1	0.0706639	0.0647925	0.00778121	0.00640358	0.027012	0.0737283	0.0351242	0.0583358	0.0027059	0.0265831
0	1	0.038933	0.0255415	0.00532778	0.00515247	0.0350041	0.010005	0.0118361	0.0217584	0.00864758	0.0214091
0	1	0.00469909	0.00411595	0.0060323	0.0150594	0.0203301	0.0110933	0.00766416	0.00927237	0.00763992	0.0278963
0	1	0.0154701	0.0222789	0.00595128	0.0518161	0.0335115	0.0119051	0.0911476	0.0187169	0.041348	0.00851493
0	1	0.034904	0.0303596	0.00397402	0.0107166	0.0861901	0.0134529	0.00929075	0.0152464	0.0101069	0.00666184
0	1	0.0939501	0.194484	0.00412132	0.00426385	0.0793374	0.0508842	0.00710721	0.0660551	0.00297086	0.0173981
0	1	0.03267	0.0145088	0.00295538	0.0704121	0.0262739	0.0219608	0.0484805	0.0125629	0.0301286	0.00925009
0	1	0.0243622	0.0283067	0.00474481	0.0337813	0.0330225	0.0183667	0.0071427	0.0117625	0.0108757	0.0322396
0	1	0.11247	0.155285	0.010615	0.0436388	0.185536	0.0390159	0.0790347	0.0423664	0.0185157	0.028303
0	1	0.00671218	0.0149739	0.00174891	0.0454953	0.00946641	0.0159979	0.00721508	0.00649242	0.0123766	0.0108713
0	1	0.0110478	0.00627965	0.0107966	0.0342515	0.0111795	0.00729296	0.182538	0.00573205	0.0233821	0.0856696
0	1	0.0298712	0.0287535	0.00936958	0.0223751	0.0358254	0.0133147	0.162267	0.0202084	0.0383229	0.0170323
0	1	0.00536919	0.00344234	0.026898	0.00487265	0.0113637	0.0109862	0.00586378	0.00930155	0.00912535	0.0153129
0	1	0.135109	0.246205	0.00523036	0.0117844	0.069124	0.067483	0.0538682	0.0803087	0.00395245	0.0242862
0	1	0.199788	0.285408	0.0058297	0.00594569	0.0340187	0.137079	0.122983	0.179515	0.000742715	0.0129635
0	1	0.0194693	0.0204286	0.00478533	0.0934987	0.0336744	0.0161349	0.0256955	0.0185187	0.017293	0.0100842
0	1	0.0137636	0.00666856	0.00591075	0.0108161	0.0405014	0.0220035	0.0223932	0.0102942	0.0172431	0.0153749
0	1	0.158682	0.421288	0.0148984	0.0386395	0.0121981	0.390933	0.624888	0.488341	0.0491868	0.0190582
0	1	0.0632565	0.024975	0.00532778	0.0520847	0.051618	0.036765	0.154778	0.0129653	0.0342624	0.0198782
0	1	0.0849201	0.103819	0.00725482	0.0445758	0.092335	0.044901	0.235794	0.0342363	0.0308247	0.0334072
0	1	0.0214852	0.00894181	0.022979	0.0111808	0.0520005	0.0119051	0.00785455	0.0168063	0.0249416	0.00988646
0	1	0.111428	0.0335564	0.00948963	0.0441288	0.0562558	0.0751287	0.327309	0.0335929	0.0407096	0.0111096
0	1	0.0449778	0.0130501	0.00836418	0.0604568	0.0280564	0.022961	0.0582789	0.0221483	0.0323492	0.00300827
0	1	0.0748406	0.192836	0.00653425	0.00672735	0.10731	0.0300013	0.0360716	0.0411641	0.00344861	0.0274329
0	1	0.108786	0.050672	0.013692	0.0318184	0.0782351	0.0624852	0.140659	0.0546299	0.0222031	0.0270811
0	1	0.0372535	0.0363259	0.00474481	0.0122914	0.096961	0.0173291	0.00454865	0.00573205	0.0078788	0.0237934
0	1	0.0372535	0.0360301	0.00474481	0.0122914	0.0961106	0.0173291	0.00454865	0.00573205	0.0078788	0.0235642
0	1	0.0336458	0.0431299	0.00303521	0.0257693	0.0761319	0.0162408	0.0394936	0.0169827	0.0129866	0.0285328
0	1	0.338751	1.18348	0.011279	0.0336946	0.0734203	0.24309	0.723675	0.555383	0.00886041	0.0163698
0	1	0.00838885	0.00723493	0.0059918	0.0114085	0.0119434	0.0082901	0.00195459	0.00992387	0.00246702	0.0335572
0	1	0.0171169	0.0307979	0.00295538	0.0225407	0.0341991	0.0181265	0.0300696	0.00994338	0.013777	0.0286074
0	1	0.0222651	0.0137677	0.00828316	0.0136906	0.0454109	0.00873364	0.0071427	0.0114641	0.00543787	0.0111002
0	1	0.00570564	0.00862082	0.00412132	0.00914171	0.0107115	0.00903771	0.00705456	0.00606999	0.0158358	0.0189435
0	1	0.00234954	0.0157539	0.00711721	0.0353813	0.0266798	0.0059905	0.0106275	0.00866413	0.0135555	0.00782571
0	1	0.0209228	0.00737848	0.00886614	0.0083265	0.0100099	0.016379	0.00447891	0.00916348	0.00886041	0.0354707
0	1	0.0261814	0.0123479	0.0366048	0.044081	0.0285098	0.0351165	0.0156729	0.0336124	0.0253867	0.129127
0	1	0.0993455	0.0595941	0.0106361	0.0156331	0.0992208	0.0417566	0.00728745	0.0336124	0.00344861	0.0227713
0	1	0.172231	0.29106	0.00824263	0.0277929	0.1154	0.0792817	0.223473	0.0819113	0.00419132	0.0266649
0	1	0.0565411	0.0459777	0.0118134	0.0602224	0.0757186	0.0219516	0.0743948	0.0229087	0.0192323	0.0276612
0	1	0.0318843	0.0191599	0.0092785	0.0289653	0.0378829	0.0218342	0.0758814	0.00419179	0.0268222	0.0231573
0	1	0.053406	0.108743	0.00412132	0.00575605	0.0489633	0.0277861	0.00613023	0.0368093	0.00746294	0.0349186
0	1	0.00201309	0.0183066	0.03831	0.00784665	0.00978312	0.0437647	0.00270532	0.00686284	0.0094994	0.00549172
0	1	0.0171197	0.0114944	0.0076678	0.0100691	0.0206325	0.0131005	0.00991768	0.0022811	0.00838263	0.0260868
0	1	0.0117477	0.00070991	0.0159428	0.00946546	0.0203778	0.00387622	0.00131512	0.0145252	0.0162615	0.0162443
0	1	0.0302076	0.0467305	0.00828316	0.0104367	0.0563716	0.0166347	0.00977295	0.00879308	0.0155448	0.0390945
0	1	0.0180107	0.00553577	0.00828316	0.0100072	0.0302593	0.0102595	0.00334207	0.00725279	0	0.0536243
0	1	0.00335609	0.00425947	0.0196837	0.00454888	0.00777396	0.00753828	0.00575525	0.00890136	0.0128128	0.0052614
0	1	0.0367671	0.0228595	0.00890665	0.0271862	0.0690146	0.0141368	0.120718	0.012205	0.0266333	0.0182697
0	1	0.223546	0.529523	0.013692	0.067956	0.293516	0.0979758	0.405015	0.208538	0.0194886	0.0150752
0	1	0.161932	0.465862	0.00563546	0.0213892	0.160106	0.0598092	0.067035	0.120197	0.0061545	0.0468142
0	1	0.00704863	0.0190165	0.00882558	0.0904337	0.0300604	0.0194722	0.0415532	0.0098507	0.0261556	0.0110055
0	1	0.127186	0.131779	0.00782177	0.0628236	0.117346	0.0696679	0.25252	0.059613	0.0352288	0.0138081
0	1	0.0315479	0.0871667	0.00532778	0.0398686	0.0511713	0.0211294	0.0509466	0.020998	0.0110885	0.0169287
0	1	0.0107412	0.00761511	0.00868606	0.0370433	0.0114854	0.0069406	0.0136815	0.0112432	0.0151267	0.0660853
0	1	0.0910163	0.288423	0.00416184	0.00899419	0.13017	0.0364531	0.0288036	0.0687456	0.00692329	0.0249833
0	1	0.0114113	0.0165997	0.0185989	0.0741945	0.0140282	0.0246159	0.0142855	0.0224797	0.069237	0.0227864
0	1	0.0100711	0.0258285	0.00174891	0.0576521	0.0210383	0.0109251	0.00984531	0.0144861	0.012309	0.00843174
0	1	0.00234954	0.00141982	0.00474481	0.00459282	0.00447182	0.00376914	0.00199077	0.00647292	0.004592	0.00633769
0	1	0.0104048	0.00354956	0.0141939	0.010113	0.0221044	0.0113172	0.0098815	0.0122245	0.00876267	0.0430297
0	1	0.0167804	0.0129826	0.0154814	0.00447025	0.0167521	0.0106027	0.0104848	0.00992387	0.00591563	0.0315757
0	1	0.00369254	0.00435487	0.00658802	0.0800454	0.00762279	0.00894781	0.0159965	0.012634	0.0213033	0.0119835
0	1	0.00805518	0.00666856	0.0168983	0.00978922	0.00960408	0.00707883	0.0052776	0.00877355	0.00986806	0.0436616
0	1	0.00436264	0.00354956	0.0153793	0.00663945	0.00428837	0.00683352	0.00255789	0.00421132	0.00567675	0.0261701
0	1	0.0404258	0.141699	0.0122662	0.0278621	0.0899991	0.0276678	0.0165295	0.0454155	0.00466907	0.0659127
0	1	0.0442751	0.0149399	0.0158618	0.00863871	0.0782752	0.0264463	0.00657561	0.0198672	0.0139833	0.0169371
0	1	0.0211431	0.0455471	0.00416184	0.0132714	0.0592476	0.0316427	0.00593614	0.011815	0.00368749	0.0596897
0	1	0.00436264	0.00326252	0.0123639	0.00607982	0.0131608	0.00905491	0.00191841	0.00306101	0.00427312	0.0217158
0	1	0.093028	0.301517	0.00953012	0.0182319	0.089234	0.0495575	0.0758547	0.0860159	0.00395245	0.0179455
0	1	0.0144309	0.0210205	0.00761912	0.00700717	0.0250421	0.00867434	0.00526049	0.00914394	0.0130778	0.0117703
0	1	0.0144309	0.0198698	0.00820211	0.00700717	0.0210825	0.00848836	0.00458484	0.0095339	0.0130778	0.0118238
0	1	0.0278609	0.0272494	0.011692	0.0283964	0.0306423	0.0248691	0.0281823	0.0111635	0.00862151	0.111788
0	1	0.0238291	0.0458274	0.00416184	0.0388228	0.0357445	0.0150419	0.0486715	0.0189151	0.0172691	0.0241215
0	1	0.28093	0.196605	0.00824263	0.0348878	0.126169	0.185721	0.160528	0.0864388	0.015371	0.0132465
0	1	0.0418788	0.0554479	0.0213516	0.0300153	0.0561159	0.0323959	0.0444302	0.0382607	0.00543787	0.0283136
0	1	0.262231	0.149591	0.00420237	0.0416447	0.0639653	0.2034	0.418085	0.164429	0.0305336	0.0168012
0	1	0.0379292	0.0303673	0.0114809	0.0109769	0.0701609	0.0213539	0.00920586	0.0164163	0.0132906	0.0106276
0	1	0.024502	0.0368924	0.00661527	0.0288196	0.0411615	0.0202864	0.0103401	0.0149346	0.0131039	0.0265628
0	1	0.00402899	0.00581598	0.0188577	0.0081704	0.00762279	0.0113074	0.00398155	0.00832841	0.0124708	0.0165162
0	1	0.0441894	0.0319306	0.00575643	0.0428078	0.0750465	0.0262787	0.00984803	0.015266	0.0137944	0.0221814
0	1	0.0184599	0.00212973	0.0146149	0.00695687	0.0128308	0.0117877	0.00131512	0.00686284	0.00689721	0.0143232
0	1	0.0349068	0.0376023	0.00882558	0.0268872	0.0620721	0.0265044	0.0320791	0.010154	0.0104744	0.0581121
0	1	0.0124179	0.0147569	0.0130685	0.0315022	0.0254066	0.0228602	0.0189064	0.0187169	0.0219382	0.0472047
0	1	0.0570564	0.0403762	0.00888234	0.0218571	0.0618416	0.0408181	0.0771153	0.0191069	0.0138563	0.0529701
0	1	0.115548	0.0680198	0.0130685	0.0392458	0.0617279	0.0836056	0.256443	0.0456857	0.0211867	0.0198697
0	1	0.0100683	0.00823191	0.00832368	0.0152654	0.016463	0.0146483	0.0164571	0.0121627	0.0161789	0.0136448
0	1	0.0261787	0.0246508	0.00957068	0.0128071	0.0538504	0.01356	0.0092782	0.0164163	0.00591563	0.0143759
0	1	0.0117477	0.00737848	0.009854	0.00588903	0.00981981	0.0104955	0.00721508	0.00877355	0.0120701	0.00949405
0	1	0.0131667	0.0134806	0.00532778	0.0375159	0.0409626	0.00873364	0.00152762	0.0110546	0.0184634	0.00885174
0	1	0.00570564	0.00496938	0.0178133	0.00770616	0.0164152	0.0142647	0.00259406	0.00649242	0.0130517	0.0252405
0	1	0.0119794	0.0144682	0.00241293	0.00965691	0.0222241	0.0117083	0.00597232	0.0141352	0.00469515	0.0366577
0	1	0.00436264	0.00411595	0.0158618	0.00487265	0.00538687	0.00799776	0.00341247	0.00591076	0.0169097	0.00959887
0	1	0.00704863	0.0262513	0.00886614	0.0380353	0.0286718	0.0111802	0.0524468	0.0184678	0.0274175	0.0117941
0	1	0.0581813	0.0399818	0.0177471	0.0149856	0.0975954	0.0350601	0.0187482	0.0133553	0.0140333	0.0352606
0	1	0.213381	0.0782201	0.0129875	0.0214857	0.0775619	0.137524	0.281165	0.0555219	0.0223953	0.0144975
0	1	0.284038	0.173272	0.00842078	0.0122919	0.0437078	0.24391	0.138805	0.188684	0.0123351	0.0135708
0	1	0.0271908	0.034952	0.00474481	0.00793453	0.0496832	0.0155672	0.0033059	0.0140961	0.0105847	0.0349064
0	1	0.00939818	0.00922115	0.00896329	0.0606209	0.0121981	0.0146254	0.068944	0.00879308	0.0163059	0.11889
0	1	0.0478786	0.0344076	0.0104693	0.0234091	0.0967979	0.0173291	0.074734	0.0228892	0.0172431	0.0169653
0	1	0.0516872	0.0261873	0.00815361	0.0138351	0.0618416	0.0281383	0.042301	0.0191708	0.0231326	0.0131894
0	1	0.0432948	0.0322164	0.00657477	0.0373901	0.0455159	0.0194746	0.0913681	0.015846	0.0309745	0.0137467
0	1	0.00100654	0.00524874	0.00845313	0.00578535	0.0141794	0.00387622	0.003873	0.0204607	0.0111559	0.00680157
0	1	0.00637855	0.00993106	0.00237241	0.00663896	0.00894363	0.00908602	0.00323354	0.00267105	0.010133	0.0129037
0	1	0.102477	0.0735623	0.00566291	0.00733094	0.0271288	0.0512066	0.0579377	0.02673	0.00655518	0.0112402
0	1	0.105914	0.176196	0.00613209	0.00336367	0.131845	0.0629017	0.0361584	0.067189	0.0125902	0.0205501
0	1	0.0167833	0.0243298	0.00653425	0.0801077	0.0214095	0.00896741	0.0684515	0.009183	0.0272933	0.0224808
0	1	0.0740615	0.0194393	0.00528726	0.043556	0.0375731	0.0469289	0.133074	0.015266	0.0208535	0.0116191
0	1	0.0315506	0.0134806	0.00474481	0.0835847	0.0317731	0.0265032	0.262684	0.0183465	0.0342342	0.0143405
0	1	0.0713809	0.0515325	0.00981343	0.0101843	0.133936	0.0367363	0.00972163	0.0359131	0.00994986	0.0208818
0	1	0.00234954	0.00553577	0.0137731	0.0158522	0.0060473	0.0071859	0.0122072	0.00497168	0.0190968	0.00614299
0	1	0.00234954	0.00917296	0.0102339	0.0427253	0.0123492	0.00908602	0.0170242	0.0114837	0.0115923	0.0489497
0	1	0.0671218	0.0295139	0.00948963	0.027867	0.0581895	0.031625	0.114326	0.0221483	0.0150149	0.0245532
0	1	0.0198001	0.0204362	0.00770019	0.0222483	0.039586	0.0197486	0.0179893	0.00965905	0.0139983	0.0113412
0	1	0.148048	0.0332395	0.00532778	0.050521	0.0539165	0.0995549	0.234617	0.0638443	0.0169216	0.0115605
0	1	0.0504892	0.0534942	0.00416184	0.0262422	0.0379355	0.0258382	0.188516	0.0213685	0.0139714	0.0413559
0	1	0.0320715	0.0200057	0.0111091	0.0143821	0.0156514	0.0338292	0.0381024	0.0164163	0.0110885	0.0453739
0	1	0.0322207	0.0432147	0.00474481	0.0253785	0.0865481	0.0241937	0.0825994	0.0104866	0.0182507	0.0421142
0	1	0.0765761	0.13797	0.00416184	0.0361056	0.0800702	0.0509345	0.212378	0.0490977	0.0110885	0.043216
0	1	0.0224889	0.0198698	0.0070767	0.00635965	0.0261705	0.0156743	0.00323354	0.00610247	0.00814377	0.0145727
0	1	0.0296476	0.0107845	0.0290113	0.00733094	0.0455856	0.0181721	0.00398155	0.0125949	0.0243791	0.0386726
0	1	0.110769	0.014943	0.00419423	0.0446513	0.0301865	0.0640596	0.176795	0.0288129	0.0212488	0.0101439
0	1	0.190448	0.22584	0.0107233	0.0125713	0.156671	0.0864485	0.0444258	0.0621994	0.00740105	0.0176721
0	1	0.00839164	0.00524874	0.0101537	0.00394529	0.0064531	0.00875206	0	0.00916348	0.00763992	0.0168359
0	1	0.0359119	0.0465424	0.0094491	0.00644752	0.0576275	0.0291088	0.00334207	0.015456	0.00543787	0.021197
0	1	0.0161103	0.00737848	0.00715774	0.0140582	0.0185954	0.0140506	0.00522431	0.006122	0.0120962	0.0242598
0	1	0.171715	0.0923706	0.00583748	0.0384654	0.100628	0.0756745	0.344225	0.0478937	0.0582036	0.0119438
0	1	0.171429	0.204381	0.00706344	0.0535425	0.104984	0.0848539	0.264455	0.0617901	0.0143475	0.0105585
0	1	0.0295347	0.0184785	0.00948963	0.0407035	0.03155	0.0188366	0.148804	0.0106647	0.0214604	0.0259085
0	1	0.0698459	0.0252621	0.00353835	0.0261593	0.0725294	0.0466014	0.157162	0.0274286	0.0234649	0.0114843
0	1	0.00805518	0.0124837	0.00412132	0.0250547	0.0102645	0.0111906	0.033597	0.00801316	0.0329897	0.0109158
0	1	0.0124179	0.0070991	0.00591075	0.00816926	0.0113608	0.0140506	0.00341714	0.00688237	0.0104425	0.00665587
0	1	0.0637718	0.146307	0.0179993	0.030295	0.0342768	0.0384555	0.164553	0.0405534	0.00845646	0.0363591
0	1	0.101851	0.18535	0.0101131	0.0236854	0.0970255	0.0663685	0.0844043	0.0499896	0.0111146	0.0123728
0	1	0.0989866	0.0214255	0.00828316	0.094868	0.0434524	0.0702597	0.113171	0.0301533	0.0282236	0.0119529
0	1	0.0770533	0.0286605	0.0132467	0.0147688	0.051179	0.0740193	0.0334585	0.0465387	0.0296041	0.0168923
0	1	0.00335609	0.00666856	0.019546	0.0077229	0.0138212	0.00802887	0.00255789	0.0110546	0.00838263	0.00925166
0	1	0.0191272	0.00212973	0.0130279	0.00888764	0.0147598	0.0154239	0.00191841	0.00345095	0.00990931	0.0164649
0	1	0.0255058	0.0126272	0.00828316	0.0103893	0.0274914	0.0150766	0.00451248	0.0152855	0.0155187	0.0166225
0	1	0.0228226	0.02908	0.0106556	0.0490982	0.0320222	0.0186692	0.0205472	0.00688237	0.0152538	0.0130634
0	1	0.0572764	0.038707	0.013951	0.0178862	0.0408034	0.0176509	0.173009	0.0180344	0.0217746	0.00949405
0	1	0.001343	0.00524874	0.0148174	0.00733094	0.0119273	0.0083012	0.0058276	0.0130044	0.0135816	0.0129966
0	1	0.0142911	0.0167432	0.0116596	0.0241053	0.0227649	0.0103879	0.0661328	0.0102942	0.027085	0.0080207
0	1	0.00771874	0.00527942	0.0148174	0.0048287	0.0261382	0.0155874	0.00191841	0.0118345	0.0103458	0.00886616
0	1	0.013202	0.00844881	0.0183557	0.00895206	0.0338527	0.012512	0.00263024	0.0175985	0.0171421	0.00984465
0	1	0.00671218	0.00535595	0.0106556	0.00828342	0.00970753	0.00961402	0.00334207	0.0085932	0.0152799	0.0107373
0	1	0.0462621	0.0596183	0.0195879	0.0407896	0.0632013	0.0457687	0.129848	0.0221678	0.0239275	0.060907
0	1	0.260301	0.424555	0.0100726	0.0496952	0.131881	0.14324	0.611298	0.148131	0.025048	0.0138306
0	1	0.0110748	0.00936467	0.0171898	0.00915846	0.0150944	0.00825343	0.00394537	0.00727233	0.00960312	0.0196091
0	1	0.0118018	0.00936467	0.0169793	0.00942506	0.0150944	0.00813598	0.00394537	0.00727233	0.00960312	0.0203977
0	1	0.0115999	0.0120608	0.0151007	0.0075992	0.0194628	0.0103004	0.00401772	0.0141157	0.0165003	0.0040676
0	1	0.00772154	0.00269613	0.0197889	0.00640358	0.0109249	0.0104955	0.00330459	0.0191069	0.0223614	0.00918185
0	1	0.0224889	0.0306544	0.00649372	0.0405908	0.0414278	0.016762	0.0383918	0.0164163	0.0194744	0.0111129
0	1	0.156635	0.424446	0.0702078	0.00643191	0.041012	0.170191	0.0156729	0.107879	0.00814377	0.0207066
0	1	0.0221152	0.0144699	0.00774071	0.0810262	0.0189058	0.0183593	0.0390122	0.0165744	0.0283576	0.00688117
0	1	0.00838885	0.00652503	0.0236514	0.0058	0.0200755	0.0127481	0.00394537	0.00382137	0.0175666	0.0100153
0	1	0.00536919	0.0104975	0.00715774	0.0585732	0.014128	0.00943841	0.00913351	0.0144417	0.0318058	0.00624483
0	1	0.120715	0.0794387	0.00828316	0.0374311	0.0967323	0.0689865	0.188259	0.0420155	0.0248568	0.0135963
0	1	0.024502	0.0319229	0.00583229	0.125215	0.0570134	0.0173798	0.0299965	0.0134918	0.068072	0.00876185
0	1	0.0342338	0.0266743	0.00583792	0.00974531	0.061073	0.0147339	0.00593614	0.0171766	0.0150409	0.00910756
0	1	0.0176761	0.0305426	0.0101537	0.0508904	0.0276931	0.0114362	0.0530222	0.0180524	0.0215794	0.00726759
0	1	0.158402	0.325829	0.00966775	0.0467937	0.209171	0.0969446	0.150085	0.0739067	0.0226548	0.0144006
0	1	0.0825153	0.147585	0.00890665	0.00728701	0.104375	0.0339846	0.0343741	0.0619023	0.00838263	0.0217579
0	1	0.0120842	0.00723493	0.0130685	0.00793453	0.0188023	0.00692075	0.00326971	0.0137648	0.0142451	0.00987667
0	1	0.00436264	0.00198621	0.0416028	0.0054479	0.0130574	0.00904686	0.00209801	0.00948189	0.023859	0.0172431
0	1	0.212028	0.155896	0.0128729	0.00821435	0.0355639	0.225213	0.27864	0.103646	0.0044302	0.0177251
0	1	0.104191	0.141561	0.00751937	0.0122733	0.126261	0.0570809	0.0173914	0.028762	0.00698553	0.0320993
0	1	0.0943873	0.354224	0.014129	0.0124602	0.140655	0.0550172	0.0344385	0.123377	0.00641946	0.0159246
0	1	0.0275189	0.00141982	0.0422824	0.00825829	0.0442647	0.0194669	0.00757304	0.0214075	0.0197361	0.0148437
0	1	0.082646	0.0258186	0.00826697	0.0103206	0.123654	0.0311925	0.018484	0.0167103	0.0165882	0.0348587
0	1	0.0567246	0.0254341	0.0034088	0.0285149	0.0436043	0.0354229	0.0736468	0.0290875	0.0199772	0.00836646
0	1	0.0271852	0.0147941	0.00595128	0.00644752	0.0427387	0.0167937	0.0046572	0.0133553	0.00517291	0.0122989
0	1	0.0127543	0.00539226	0.00933574	0.00301794	0.0256135	0.0102503	0.00920586	0.0129848	0.00641946	0.00498866
0	1	0.0124179	0.00567844	0.0292292	0.00487265	0.0246985	0.0121505	0.0060085	0.0103138	0.0111093	0.0230956
0	1	0.0121671	0.00070991	0.0227405	0.00612376	0.0223503	0.00281907	0.0033059	0.00267105	0.0190894	0.0107618
0	1	0.0748462	0.0355011	0.0054969	0.008382	0.0841765	0.0319774	0.0150905	0.0175666	0.00740105	0.00736954
0	1	0.00478204	0.00283965	0.0147364	0.00728701	0.00975521	0.00977062	0.00195459	0.00727233	0.0209566	0.00814515
0	1	0.0273013	0.0202927	0.00416184	0.0438977	0.0126516	0.0194434	0.0364827	0.0145446	0.0113796	0.0118968
0	1	0.0366179	0.0295139	0.00412132	0.0104367	0.0603666	0.0307819	0.0107881	0.0156364	0.00775668	0.0410284
0	1	0.160704	0.0905356	0.00644072	0.0271326	0.148006	0.0846823	0.179481	0.0325059	0.0290417	0.0191274
0	1	0.180393	0.274047	0.0131739	0.0113167	0.220717	0.0735594	0.0119139	0.0737676	0.00692329	0.0205175
0	1	0.0862574	0.0284348	0.0122244	0.0098239	0.163681	0.0215888	0.0137907	0.0327935	0.0126	0.0170522
0	1	0.0802252	0.0289475	0.00685812	0.0269534	0.0722703	0.0293724	0.0538763	0.0305515	0.0290385	0.00866527
0	1	0.0140973	0.00269613	0.00965959	0.0041596	0.00538687	0.00688186	0.003873	0.00955344	0.0103458	0.00461988
0	1	0.0342367	0.0129142	0.00786213	0.00974531	0.0797846	0.0212364	0.00916965	0.0221685	0.0126	0.0126922
0	1	0.0123349	0.00553577	0.00649372	0.00821435	0.0546829	0.00838126	0.00319735	0.00579542	0.0130452	0.0117914
0	1	0.0469751	0.0156104	0.00237241	0.0354631	0.0331241	0.0444475	0.102653	0.0186974	0.0226809	0.00581885
0	1	0.00402618	0.00070991	0.0327055	0.0033417	0.0215475	0.0101432	0.00202695	0.0133553	0.0206656	0.00802113
0	1	0.0116629	0.00212973	0.0223718	0.00366547	0.011589	0.00577637	0.00369537	0.00458174	0.0216993	0.011023
0	1	0.0211459	0.00808839	0.0312434	0.0116	0.0352176	0.00921272	0.0060085	0.00916348	0.0253867	0.0135226
0	1	0.00805518	0.0012763	0.0223395	0.00881796	0.0279455	0.00954552	0.00326971	0.0152855	0.0128128	0.0106593
0	1	0.0087253	0.00453882	0.0223306	0.00612376	0.0122458	0.00692469	0.00458484	0.00879308	0.0086814	0.0124747
0	1	0.0181234	0.00269613	0.0185584	0.00874773	0.0413684	0.0134034	0.00454865	0.0125949	0.0243085	0.0161363
0	1	0.0520236	0.0363839	0.0154814	0.0118798	0.0569163	0.0278246	0.00993915	0.0183465	0.00541178	0.022197
0	1	0.0302076	0.0228454	0.00470428	0.0237648	0.0365861	0.0133147	0.0865742	0.014569	0.0214474	0.0135251
0	1	0.00973184	0.00666856	0.0136514	0.00301794	0.00787742	0.010142	0.00337629	0.0198477	0.0197529	0.0115448
0	1	0.0359133	0.0334214	0.00686314	0.0448206	0.0470018	0.017074	0.105664	0.0152855	0.0203294	0.022174
0	1	0.00402899	0.00340604	0.0157648	0.00821435	0.0157784	0.00671546	0.0085302	0.00955344	0.0166534	0.01673
0	1	0.347623	0.174462	0.0137731	0.0657267	0.0776045	0.356595	0.615637	0.177789	0.0516607	0.0291486
0	1	0.0229335	0.0235356	0.00420237	0.00978922	0.0611958	0.0144715	0.0091348	0.00955344	0.00938162	0.0323655
0	1	0.0083087	0.00468234	0.0445005	0.00891218	0.0131894	0.0136187	0.00458484	0.00480541	0.0115923	0.0152601
0	1	0.00973464	0.00808839	0.02306	0.00635965	0.0359257	0.0176815	0.00195459	0.0095339	0.0113612	0.0776911
0	1	0.0278581	0.00425947	0.0213516	0.00950939	0.0141794	0.0234308	0.00478089	0.0110742	0.00909924	0.0171699
0	1	0.0232979	0.00581511	0.020048	0.00684504	0.0573536	0.0196197	0.00337826	0.00801316	0.0103719	0.0843862
0	1	0.0679841	0.0400404	0.0094491	0.0173717	0.0462776	0.0333459	0.212587	0.0154062	0.0239427	0.018432
0	1	0.128864	0.0711751	0.0103065	0.0075668	0.0238684	0.127354	0.0524286	0.0570848	0.00960312	0.025134
0	1	0.13324	0.149148	0.00882558	0.0196224	0.095078	0.0676927	0.133319	0.0740291	0.0142983	0.011431
0	1	0.0134243	0.0051052	0.0299758	0.0058	0.00945291	0.0138711	0.00527956	0.0107037	0.0267282	0.011449
0	1	0.0164468	0.0188729	0.126366	0.0195345	0.0271091	0.0355771	0.0105209	0.0475158	0.120217	0.0496618
0	1	0.0201365	0.00603753	0.0256916	0.00701426	0.0253589	0.00894781	0.00526049	0.0140084	0.0103958	0.00832991
0	1	0.0107412	0.0140471	0.0100726	0.031878	0.0363572	0.0166244	0.00394537	0.00687261	0.0196276	0.0884012
0	1	0.0154403	0.0207156	0.00649372	0.0076547	0.0246985	0.0112101	0.00529667	0.0137452	0.0101069	0.00688856
0	1	0.00857814	0.00651629	0.00961119	0.0438815	0.0156976	0.00868807	0.0150335	0.00534211	0.0130778	0.0014577
0	1	0.0523573	0.0156027	0.00824263	0.00914171	0.0676959	0.0255918	0.00920586	0.0202376	0.0153332	0.0137653
0	1	0.0238319	0.0231264	0.00703617	0.00454888	0.0297273	0.0106027	0.00458484	0.011425	0.00960312	0.0136299
0	1	0.0491429	0.0423927	0.0101698	0.0106004	0.0794111	0.0321156	0.0111966	0.0249559	0.00716218	0.0367967
0	1	0.0070188	0.00326252	0.0271248	0	0.00985868	0.00779338	0.00195459	0.00635269	0.0155448	0.00789125
0	1	0.0127543	0.00340604	0.0497278	0.00459282	0.0148897	0.00978025	0.00343089	0.0115729	0.0209892	0.0104504
0	1	0.016212	0.0108152	0.00649372	0.0124834	0.0274191	0.00999019	0.00398155	0.0112209	0.0142722	0.00862141
0	1	0.0501821	0.02713	0.00595128	0.0299593	0.0635205	0.025818	0.16416	0.0176814	0.0272555	0.0227348
0	1	0.200692	0.389292	0.00967123	0.0495885	0.17132	0.134122	0.254995	0.15467	0.0113535	0.045687
0	1	0.0298712	0.0120288	0.00832368	0.013087	0.0920856	0.0163405	0.00529667	0.0139878	0.00862151	0.0266735
0	1	0.287423	0.307128	0.0175592	0.0527936	0.030454	0.374818	0.464179	0.41259	0.0325228	0.0144423
0	1	0.00436264	0.00212973	0.0190229	0.0060359	0.00406603	0.00577637	0.00195459	0.00562645	0.0185895	0.00528013
0	1	0.00637575	0.00397243	0.0198053	0.0018547	0.00599666	0.00576695	0.00319735	0.00877355	0.0126777	0.00445999
0	1	0.0251721	0.00950822	0.00470428	0.00886188	0.0476145	0.0148624	0.00653943	0.0107037	0.0145632	0.0176788
0	1	0.0279011	0.0337345	0.00532077	0.0681973	0.0392363	0.0187306	0.0194788	0.0199549	0.0257419	0.00622324
0	1	0.123337	0.106228	0.00791878	0.0332061	0.109404	0.0768508	0.28417	0.0485616	0.0430564	0.0127625
0	1	0.0171169	0.0041497	0.015522	0.00416955	0.0176884	0.00553106	0.00789073	0.0132156	0.0239014	0.00374943
0	1	0.00872809	0.0065968	0.0171353	0.00628102	0.0190543	0.00743061	0.00518813	0.00951437	0.0172431	0.00850594
0	1	0.0362526	0.0129066	0.0072388	0.0420141	0.0365759	0.0232162	0.0393103	0.0160459	0.02816	0.00313771
0	1	0.0459844	0.115409	0.00657477	0.0459664	0.0957788	0.0256033	0.134948	0.0373948	0.0164209	0.0150663
0	1	0.00604209	0.00666856	0.0101131	0.00789061	0.0101273	0.0114457	0.00721508	0.00595573	0.0214343	0.019019
0	1	0.319908	1.46337	0.0094491	0.0301904	0.107973	0.131124	0.29467	0.549207	0.0110885	0.00958693
0	1	0.0345731	0.0347703	0.00178944	0.0770723	0.0595147	0.0224208	0.103534	0.0141547	0.0192245	0.0105464
0	1	0.00771874	0.00933179	0.0190198	0.00733094	0.0259159	0.00636306	0.00202695	0.00725279	0.0100624	0.0849384
0	1	0.300838	0.0545701	0.0142344	0.0747445	0.0492186	0.278855	0.648164	0.101734	0.0567137	0.01993
0	1	0.151135	0.0545227	0.00540883	0.0526014	0.108566	0.0639887	0.374895	0.0418043	0.0634138	0.00979656
0	1	0.00301964	0.00340604	0.0296754	0.0070407	0.0142552	0.00873364	0.00195459	0.00916348	0.0127283	0.0055253
0	1	0.017787	0.01004	0.00474481	0.0131309	0.0390272	0.00841005	0.0118361	0.0110546	0.0137257	0.0051053
0	1	0.0120842	0.0170225	0.00120647	0.0285086	0.00362795	0.00528575	0.00863873	0.0179761	0.0155448	0.0126881
0	1	0.00671218	0.0119173	0.00324374	0.0621046	0.0168201	0.00665615	0.028859	0.00968124	0.0152733	0.0121752
0	1	0.028531	0.010641	0.0141939	0.00891737	0.0541711	0.0150093	0.00266643	0.0127481	0.0246441	0.0141537
0	1	0.042289	0.0320665	0.011862	0.00519641	0.0843504	0.0168696	0.00924203	0.02673	0.00664529	0.0179664
0	1	0.00855565	0.00695561	0.0136109	0.00793453	0.0138212	0.0122574	0.00504798	0.015266	0.00986806	0.00753088
0	1	0.0137608	0.00539226	0.0129017	0.00607982	0.00975521	0.0074312	0.00266643	0.00879308	0.0137944	0.00717336
0	1	0.00201309	0.00268189	0.0212706	0.0103489	0.00421719	0.00637405	0.00131512	0.00762324	0.0244029	0.00439474
0	1	0.00436264	0.00539226	0.0265337	0.00306188	0.0137735	0.00824306	0.00323354	0.00842263	0.0212922	0.00748991
0	1	0.0166406	0.0120323	0.00470428	0.00640358	0.0618032	0.0204408	0.00522431	0.0116136	0.0101069	0.0171797
0	1	0.112361	0.0857666	0.00718199	0.0176358	0.145589	0.0472417	0.015142	0.033529	0.00641946	0.046808
0	1	0.0104048	0.00553577	0.0386818	0.00853811	0.0323213	0.0118862	0.00454865	0.0160459	0.0231586	0.00761098
0	1	0.0135757	0.00624568	0.0311549	0.00978922	0.0183664	0.00528575	0.00323354	0.00994338	0.0113274	0.0103094
0	1	0.0538262	0.020713	0.00979746	0.0113202	0.101876	0.0312536	0.00856639	0.0210175	0.0137944	0.0135906
0	1	0.0315479	0.0369012	0.00178944	0.0804355	0.0595367	0.0153551	0.0782862	0.0133553	0.0290743	0.00649474
0	1	0.00436264	0.00539226	0.0175323	0.00612376	0.0144817	0.00965256	0.00454865	0.00985344	0.014776	0.0135286
0	1	0.0241656	0.0114944	0.00832368	0.00491658	0.0448734	0.0119051	0.00259406	0.0108402	0.0192845	0.0100901
0	1	0.0275217	0.0191599	0.00836418	0.0228855	0.0429438	0.0221865	0.0466174	0.0109686	0.0235745	0.00797217
0	1	0.13422	0.0828624	0.00965017	0.0196918	0.120548	0.0550335	0.0434353	0.0286407	0.00939033	0.0281267
0	1	0.0088378	0.00070991	0.0483958	0.00338564	0.0182586	0.0107409	0.0033059	0.00458174	0.0118313	0.00909308
0	1	0.025094	0.00794484	0.0236269	0.00978922	0.0543027	0.0182792	0.00518813	0.0121221	0.0233714	0.0102589
0	1	0.0912959	0.0495196	0.00540105	0.0189477	0.0510979	0.0546049	0.0864131	0.0217193	0.00445628	0.0129906
0	1	0.0396058	0.0306466	0.00840474	0.010812	0.0708112	0.0193364	0.00263024	0.0183465	0.0170041	0.0111099
0	1	0.0157767	0.0100746	0.00789451	0.0481102	0.0200541	0.00754867	0.0417484	0.0150775	0.024094	0.00523111
0	1	0.0144281	0.0151875	0.0078545	0.00547623	0.0281995	0.0141577	0.003873	0.00955344	0.0118313	0.0266265
0	1	0.00637575	0.00752199	0.00765968	0.0382296	0.00472645	0.00891907	0.00454865	0.0153196	0.0252226	0.00868765
0	1	0.211039	0.184174	0.00478533	0.0619597	0.062709	0.147004	0.164092	0.170177	0.0258961	0.0136605
0	1	0.0256193	0.00794484	0.00832368	0.0121597	0.0174579	0.0194526	0.0097368	0.0159743	0.0127921	0.0181814
0	1	0.0483311	0.0543586	0.00291485	0.0102272	0.0357237	0.0190335	0.003873	0.0160263	0.00641946	0.0265276
0	1	0.00369254	0.00453882	0.0239344	0.00519641	0.0127078	0.0074312	0.00276027	0.018424	0.018381	0.00474317
0	1	0.139306	0.298297	0.00392725	0.0179365	0.101478	0.0835985	0.0945441	0.104658	0.00766599	0.0236128
0	1	0.0175922	0.0165997	0.0176516	0.0979703	0.0245951	0.0169969	0.0406128	0.0106582	0.0646055	0.0125602
0	1	0.106057	0.0959876	0.00898771	0.015869	0.152801	0.0624882	0.0164933	0.0432801	0.0135816	0.0093159
0	1	0.0587358	0.0265384	0.00474481	0.0213892	0.0821338	0.0309985	0.0139519	0.010915	0.0295159	0.0107018
0	1	0.296973	0.547278	0.00765968	0.0155453	0.0477357	0.189682	0.431329	0.306759	0.0155448	0.0158168
0	1	0.0137608	0.00269613	0.0328786	0.00858204	0.0236799	0.018908	0.00063947	0.0141541	0.0196242	0.0117336
0	1	0.00201309	0	0.0215403	0.00306188	0.00564151	0.00602167	0.00259406	0.00879308	0.0110885	0.00566512
0	1	0.00704863	0.00198621	0.0309223	0.00605149	0.00579268	0.00729296	0.00195459	0.00649242	0.0263423	0.00870503
0	1	0.0290525	0.0261525	0.0509529	0.0444574	0.0320485	0.0524399	0.0158006	0.0481376	0.0623105	0.126172
0	1	0.00906174	0.00340604	0.0111575	0.00612376	0.0129062	0.00824306	0.00199077	0.00725279	0.0130778	0.0143584
0	1	0.0255085	0.0122043	0.00657477	0.0629605	0.0385542	0.0147241	0.01834	0.00686284	0.0192323	0.00875731
0	1	0.0826171	0.0859396	0.00649372	0.0144103	0.0766631	0.0305482	0.0273629	0.0237828	0.0143244	0.0176733
0	1	0.0248375	0.0556408	0.00715774	0.0519726	0.0494469	0.0143718	0.063089	0.0248194	0.0228585	0.00582781
0	1	0.0114085	0.0120608	0.00697416	0.0152047	0.0367931	0.0230295	0.0276538	0.0231058	0.00877535	0.00504003
0	1	0.0110748	0.00669376	0.00587023	0.00821435	0.0344151	0.00957544	0.00458484	0.00955344	0.00840929	0.0134728
0	1	0.00570564	0.00922663	0.0161049	0.00487265	0.0133678	0.00813598	0.00195459	0.00686284	0.0167392	0.021817
0	1	0.00570564	0.00198621	0.0186847	0.00487265	0.0127551	0.00749913	0.00589996	0.0140182	0.0135295	0.0180959
0	1	0.25092	0.577456	0.00898771	0.00394529	0.123446	0.117526	0.0303202	0.207854	0.00580053	0.00811058
0	1	0.029874	0.025398	0.00233188	0.0269008	0.031812	0.018141	0.114806	0.0103333	0.0128128	0.03715
0	1	0.0824138	0.0421783	0.0105908	0.0106287	0.0826627	0.0510601	0.0140078	0.020556	0.0110885	0.0170582
0	1	0.11473	0.276713	0.00645321	0.0226404	0.0615094	0.0810507	0.0537408	0.096769	0.00567675	0.0318586
0	1	0.0127514	0.0284495	0.00828316	0.0117393	0.0353687	0.014191	0.00813067	0.017937	0.00838263	0.0134915
0	1	0.0296158	0.0163126	0.0107771	0.13161	0.0359815	0.0129622	0.0639967	0.0102942	0.0659122	0.012694
0	1	0.00959294	0.00539226	0.021195	0.0112762	0.0146886	0.0100349	0.00259406	0.00994338	0.0233714	0.0172353
0	1	0.00100654	0.00681208	0.0160643	0.00454888	0.00919827	0.00446472	0.00313699	0.00840311	0.00986806	0.0051053
0	1	0.0656064	0.0208591	0.014356	0.00612376	0.160855	0.0332007	0.00606887	0.0282015	0.020985	0.0123812
0	1	0.0290026	0.00340604	0.0209062	0.00487265	0.0406521	0.0121505	0.00195459	0.00723327	0.0127771	0.00779673
0	1	0.0243534	0.0170302	0.00733234	0.0854108	0.0375612	0.0134926	0.133781	0.0225188	0.0592149	0.0095653
0	1	0.0124179	0.00823191	0.0119026	0.0109525	0.0336994	0.00991686	0.00323354	0.0110742	0.0110885	0.0170499
0	1	0.14097	0.216289	0.0070767	0.0102442	0.0536618	0.0867691	0.032311	0.0746044	0.012044	0.0179299
0	1	0.0597423	0.0421411	0.0125665	0.0116902	0.0849647	0.0379512	0.00721508	0.0202376	0.00924044	0.0179102
0	1	0.17948	0.0309337	0.0433452	0.0372623	0.0728016	0.143552	0.127952	0.11509	0.0428394	0.0203392
0	1	0.0607461	0.119503	0.0029959	0.00700717	0.173013	0.037832	0.0476787	0.0431268	0.00860633	0.0142446
0	1	0.0614922	0.119621	0.0029959	0.00708445	0.1731	0.0377958	0.0472293	0.0432958	0.00864758	0.0142489
0	1	0.031773	0.0255043	0.00770019	0.0241713	0.0342453	0.0132076	0.135786	0.0206471	0.040684	0.00439474
0	1	0.00271208	0.0193684	0.00340066	0.0605022	0.00975521	0.00661755	0.0342655	0.00992387	0.0296216	0.0136174
0	1	0.0228197	0.0154592	0.0196837	0.00946546	0.0404533	0.00683352	0.00462102	0.0141352	0.0196839	0.00709836
0	1	0.080292	0.036281	0.00556263	0.021669	0.0460993	0.0601307	0.165113	0.0328189	0.0305858	0.0158011
0	1	0.0124353	0.0104493	0.0113601	0.0100691	0.0299255	0.0115637	0.00199077	0.0133748	0.0120962	0.0109212
0	1	0.142066	0.185886	0.00739563	0.0377972	0.164505	0.0445181	0.0301754	0.0495981	0.0115923	0.0185099
0	1	0.0238291	0.0167432	0.0107932	0.00815769	0.0500574	0.0154601	0.00536903	0.0198477	0.014403	0.0490435
0	1	0.0151066	0.00955639	0.0190198	0.00825829	0.0341237	0.0136297	0.0104848	0.0175861	0.0195736	0.0116162
0	1	0.0229717	0.0126272	0.0156677	0.010113	0.0227335	0.00376914	0.00131512	0.00725279	0.0153059	0.0181324
0	1	0.00984377	0.00453882	0.0307605	0.00672735	0.00727643	0.00281907	0.00323354	0.0163968	0.0282483	0.00735886
0	1	0.00301964	0.00070991	0.0185015	0.00563234	0.00406603	0.00707883	0.0033059	0.00534211	0.0187557	0.00426529
0	1	0.00436264	0.00198621	0.0360235	0.00607982	0.00564151	0.00542398	0.00263024	0.0149151	0.0320551	0.00520713
0	1	0.0288674	0.00354956	0.0136956	0.00398923	0.0278494	0.00789066	0.00259406	0.017937	0.0179358	0.0157539
0	1	0.14432	0.12261	0.00291485	0.0388331	0.150322	0.0594496	0.0990233	0.0198281	0.022177	0.0225372
0	1	0.00436264	0.00283965	0.00808883	0.00847105	0.00406603	0.00729296	0.00454865	0.0080327	0.0091405	0.0210786
0	1	0.0785359	0.0429945	0.0156435	0.0109964	0.10157	0.0481458	0.0071789	0.0240785	0.0113274	0.0436614
0	1	0.0060393	0.00468234	0.0231816	0.00946546	0.0107737	0.00789066	0.00266643	0.0124931	0.00862151	0.00975401
0	1	0.00704863	0.00468234	0.0160643	0.00487265	0.00787742	0.00833175	0.00462102	0.00914394	0.01971	0.00634367
0	1	0.0494601	0.0464006	0.00233188	0.0839394	0.0632808	0.0331618	0.282349	0.00573205	0.0233975	0.0429981
0	1	0.0335638	0.00879279	0.0219751	0.00696325	0.0579348	0.0188763	0.00255789	0.0125949	0.0113535	0.020998
0	1	0.088424	0.0589197	0.00587023	0.00974531	0.111333	0.0491792	0.0240496	0.034174	0.0115923	0.019966
0	1	0.0469909	0.0188806	0.00174891	0.00914106	0.029725	0.0298049	0.00794337	0.0252093	0.00517291	0.00892567
0	1	0.172608	0.115369	0.0119026	0.0182006	0.117375	0.0670422	0.149027	0.0375621	0.0116184	0.0266864
0	1	0.00604209	0.00340604	0.0176512	0.0152215	0.00655657	0.00588285	0.00323354	0.0106647	0.0189412	0.00439176
0	1	0.0161103	0.00376099	0.0147769	0.00213452	0.0228317	0.00760269	0.00195459	0.0095339	0.0140333	0.00840115
0	1	0.27649	0.198633	0.00824263	0.0290439	0.0960365	0.197591	0.354821	0.0924347	0.0255995	0.0149947
0	1	0.0957129	0.0252511	0.0107771	0.0515207	0.0398039	0.0446287	0.214631	0.0327935	0.040611	0.00709013
0	1	0.0140944	0.00283965	0.0361609	0.00881796	0.0143305	0.0138053	0.0071427	0.00306101	0.0114099	0.046135
0	1	0.00939818	0.00780132	0.00311125	0.0766635	0.0213964	0.0128552	0.00916965	0.015695	0.0128128	0.0100159
0	1	0.0954646	0.0585896	0.00918195	0.0289121	0.0581542	0.05579	0.0754278	0.0167672	0.0113535	0.0162453
0	1	0.0318843	0.0252621	0.00890665	0.0222726	0.0336653	0.0213124	0.030284	0.0135535	0.00641946	0.0448883
0	1	0.0318843	0.0258931	0.00890665	0.0222726	0.033284	0.0206076	0.0290051	0.0150758	0.00669212	0.0450196
0	1	0.0288619	0.015044	0.0197082	0.011747	0.0509166	0.022646	0.0237728	0.0161352	0.0159965	0.0329815
0	1	0.0288619	0.015044	0.0198053	0.0116439	0.0509166	0.022646	0.0241106	0.0167103	0.0159965	0.0327715
0	1	0.0328543	0.0353093	0.0378047	0.0140143	0.048811	0.025358	0.0292839	0.0190255	0.0118235	0.0261602
0	1	0.0412825	0.0430022	0.0118215	0.0103489	0.0518371	0.0227842	0.00428287	0.0190483	0.0133167	0.0281305
0	1	0.00973464	0.0107845	0.00617262	0.040599	0.0218021	0.00991868	0.0121189	0.00534211	0.0129826	0.00895358
0	1	0.00973464	0.0120608	0.00595128	0.0395686	0.0208871	0.00968376	0.0118361	0.00534211	0.0120363	0.00988944
0	1	0.00604209	0.0075724	0.0262907	0.00853811	0.00879248	0.00723484	0.00458484	0.0111896	0.0211694	0.0101346
0	1	0.110032	0.537079	0.00548911	0.0109964	0.257297	0.0581978	0.036697	0.103553	0.0130778	0.0304413
0	1	0.0151038	0.00843784	0.00657477	0.0058	0.029014	0.0183103	0.00323419	0.0207971	0.0184071	0.0202485
0	1	0.0523573	0.0134806	0.014437	0.00492815	0.0390243	0.0147241	0.00454865	0.0172774	0.0130517	0.0109331
0	1	0.258246	0.0641878	0.0101537	0.083845	0.102012	0.200302	0.367051	0.177644	0.0553911	0.011723
0	1	0.00771874	0.00482587	0.0107771	0.0172747	0.00813205	0.00496452	0.00401772	0.00571252	0.0124676	0.00488896
0	1	0.0187935	0.0144776	0.0138136	0.0114934	0.0361804	0.00813598	0.003873	0.0125753	0.00927471	0.0102729
0	1	0.031362	0.0130862	0.013109	0.00733094	0.0812037	0.0162249	0.0071427	0.0160459	0.0182247	0.0156094
0	1	0.0265123	0.0575324	0.014939	0.0990508	0.108036	0.0232034	0.0758112	0.0171766	0.0235175	0.0256467
0	1	0.0187963	0.00524874	0.025236	0.00640358	0.0492435	0.0178197	0.00451248	0.00955344	0.0273239	0.011059
0	1	0.0134272	0.00851123	0.0226179	0.0103489	0.0446705	0.0167076	0.00454865	0.0129653	0.0285878	0.014974
0	1	0.0120813	0.00737848	0.0148984	0.0024583	0.0326676	0.0174673	0.00323354	0.00649242	0.0161938	0.0193517
0	1	0.0171169	0.00780132	0.0201047	0.00918563	0.0365656	0.0159967	0.00263024	0.00881575	0.00993321	0.0269193
0	1	0.06242	0.0117815	0.0290519	0.00874565	0.0318714	0.0295866	0.0046572	0.0095339	0.0196024	0.0118745
0	1	0.001343	0.0139112	0.00532778	0.00733094	0.00538687	0.00623583	0.00458484	0.00573205	0.00922137	0.00773877
0	1	0.0100683	0.00652503	0.0323282	0.00640358	0.0161648	0.0118338	0.00349933	0.0106842	0.021985	0.00961514
0	1	0.0251749	0.00737848	0.0290924	0.00515247	0.023123	0.00972227	0.00263024	0.0080522	0.0145632	0.00999424
0	1	0.0251749	0.00739819	0.02672	0.00573929	0.023123	0.00980057	0.00263024	0.0080522	0.0153059	0.00976624
0	1	0.0201394	0.0151798	0.0171575	0.00519641	0.0400294	0.0208841	0.00131512	0.0171009	0.0194711	0.0128647
0	1	0.0752276	0.122907	0.00772748	0.0261442	0.0950643	0.0510286	0.274162	0.0387504	0.0120897	0.0921743
0	1	0.0206967	0.00733025	0.00898771	0.0076547	0.037631	0.0150116	0.00259406	0.0158265	0.0137944	0.0323471
0	1	0.00738509	0.00595865	0.00528726	0.00241435	0.0170239	0.00839717	0.00127895	0.00306101	0.00368749	0.0169134
0	1	0.0418725	0.0237721	0.00470428	0.0457246	0.0398048	0.0212016	0.269976	0.0168063	0.044593	0.00946944
0	1	0.186169	0.120991	0.011862	0.0260994	0.12906	0.124097	0.172946	0.0673715	0.0313056	0.0212129
0	1	0.00854016	0.00752199	0.0356021	0.0103489	0.0162083	0.0104846	0.00454865	0.0108191	0.0148053	0.00719934
0	1	0.0612381	0.0596612	0.00953012	0.0284068	0.0994673	0.0345915	0.0867637	0.0162262	0.0253815	0.0636591
0	1	0.0603057	0.0586366	0.00953012	0.0287757	0.099263	0.0342978	0.0855947	0.0158882	0.0257116	0.0627255
0	1	0.00234954	0.00517534	0.0244625	0.0134547	0.0114342	0.00542398	0.00259406	0.00573205	0.0180118	0.0128601
0	1	0.0781184	0.0767636	0.00894715	0.0182834	0.12813	0.0408492	0.128369	0.0428907	0.0164164	0.0114745
0	1	0.0384955	0.0259721	0.0107467	0.0248627	0.0754583	0.0174362	0.080735	0.0164358	0.0138205	0.0109991
0	1	0.00592932	0.00212973	0.0367536	0.0076547	0.00733146	0.0133458	0.00326971	0.00718237	0.0169064	0.0175007
0	1	0.00738509	0.0126973	0.00595128	0.0657466	0.0104055	0.00979079	0.00454865	0.00877355	0.0158429	0.00435816
0	1	0.10013	0.122093	0.00651718	0.0140143	0.138319	0.044548	0.00424837	0.047018	0.0108496	0.0125202
0	1	0.0199399	0.0147569	0.0113196	0.00700717	0.0580258	0.012641	0.00454865	0.0110546	0.0110624	0.00757119
0	1	0.0567911	0.0475257	0.00653425	0.0245032	0.0687795	0.0390873	0.0270501	0.0278803	0.0167913	0.0546529
0	1	0.0087253	0.0357673	0.00357887	0.0934477	0.0352653	0.0155672	0.0256992	0.0129848	0.0314533	0.0135212
0	1	0.00738509	0.00858299	0.00774071	0.00794564	0.0168211	0.00799776	0.00589996	0.00534211	0.00692329	0.0350717
0	1	0.104658	0.0254107	0.00353835	0.0830236	0.0401867	0.0478212	0.157061	0.0333736	0.026993	0.0112117
0	1	0.0263137	0.0236681	0.00948963	0.00789061	0.0905531	0.0218342	0.00323354	0.0231231	0.0148021	0.0248404
0	1	0.00201309	0.00482587	0.0116516	0.00886188	0.0147363	0.0104955	0.0057914	0.00762324	0.0115923	0.0502047
0	1	0.0157739	0.0143341	0.011781	0.0109964	0.0386232	0.0114457	0.00326971	0.0229282	0.0155893	0.0068732
0	1	0.0820451	0.126389	0.00535203	0.0351521	0.049112	0.0492385	0.112922	0.0414971	0.0103458	0.0511288
0	1	0.0375955	0.011638	0.00237241	0.00805624	0.0425857	0.0134529	0.00326971	0.00957294	0.00936423	0.01784
0	1	0.0979494	0.0768141	0.00623463	0.066852	0.168787	0.0553713	0.199476	0.0491313	0.0643411	0.0157883
0	1	0.328132	0.545465	0.0148579	0.0550722	0.0401683	0.362133	0.730935	0.376655	0.0724468	0.0311597
0	1	0.0967033	0.0662627	0.0130694	0.0484163	0.0914423	0.0409252	0.173876	0.0232987	0.0245844	0.0135926
0	1	0.0550405	0.0255415	0.0127677	0.00789061	0.0987175	0.0308402	0.00860255	0.01821	0.0106108	0.00884546
0	1	0.0416133	0.0586049	0.00478533	0.0324518	0.041058	0.027553	0.201002	0.0138736	0.0383513	0.011431
0	1	0.0548997	0.028766	0.00657477	0.0714647	0.0435815	0.0451546	0.118388	0.0275034	0.0382583	0.00574323
0	1	0.0319431	0.0422847	0.00778121	0.0529533	0.0906025	0.0172324	0.0429894	0.0232791	0.0283054	0.0121625
0	1	0.00469909	0.00695133	0.00295538	0.061268	0.00615077	0.0126888	0.0138268	0.00495215	0.0234989	0.0159381
0	1	0.0358313	0.0280941	0.00540883	0.0730033	0.0694724	0.0147241	0.013115	0.0117923	0.0429025	0.00394712
0	1	0.00939818	0.00482587	0.0175624	0.00825829	0.0124767	0.0125028	0.00131512	0.00458174	0.0122871	0.0798785
0	1	0.0208066	0.0154669	0.00470428	0.0265857	0.0282391	0.0121505	0.00428184	0.0129848	0.0133167	0.0190683
0	1	0.0483582	0.0466208	0.00957068	0.0364824	0.0628463	0.0374324	0.037176	0.0135454	0.0143244	0.0228128
0	1	0.00671312	0.00340604	0.0465853	0.00695166	0.0135189	0.0071859	0.00319735	0.00636569	0.0227959	0.00614598
0	1	0.0244992	0.00598385	0.0200318	0.00849415	0.0264252	0.0226259	0.00326971	0.0122245	0.0118573	0.0108654
0	1	0.00637855	0.00269613	0.0109308	0.00672735	0.00686024	0.0127664	0.00575525	0.00409595	0.0130778	0.0125339
0	1	0.043444	0.0235552	0.0107366	0.0094163	0.0795561	0.0181226	0.0098815	0.00723327	0.0120701	0.0221311
0	1	0.0409458	0.00666856	0.00466377	0.00470344	0.00711351	0.0140194	0.0098815	0.00795576	0.00713609	0.00665288
0	1	0.23713	0.234626	0.00813742	0.0195674	0.0482347	0.164643	0.24903	0.13199	0.00763992	0.019133
0	1	0.0513228	0.0456932	0.00237241	0.0646865	0.0394825	0.0285288	0.0540285	0.015573	0.00886041	0.0182726
0	1	0.0181607	0.0330635	0.00645321	0.0539774	0.0441158	0.00943841	0.0126716	0.00686284	0.014776	0.0157941
0	1	0.0113001	0.00255261	0.0202505	0.00872955	0.0120469	0.00933137	0.00394537	0.00801316	0.0108496	0.0200888
0	1	0.0392722	0.00737848	0.00948963	0.00426906	0.0624015	0.0202864	0.00398155	0.0175471	0.0106108	0.0208107
0	1	0.0208095	0.0329199	0.00528726	0.0261917	0.0436783	0.0213245	0.022413	0.0229282	0.0142983	0.00786922
0	1	0.0406375	0.0114944	0.0259832	0.00974531	0.0549593	0.0200411	0.0046572	0.0095339	0.0209566	0.0207042
0	1	0.144156	0.0596632	0.00470428	0.0176358	0.0637297	0.0821416	0.182412	0.0591336	0.0150355	0.0115575
0	1	0.300223	0.919026	0.0147769	0.0152676	0.065047	0.216649	0.214248	0.300033	0.00509908	0.0234175
0	1	0.0124179	0.00468234	0.028962	0.00914171	0.0200733	0.00594785	0.00390918	0.00382137	0.0172169	0.0292281
0	1	0.0100683	0.00539226	0.00828316	0.00728701	0.0211894	0.00729296	0.003873	0.0107037	0.00543787	0.00895955
0	1	0	0.0107145	0.00532778	0.034756	0.00538687	0.00813598	0.00486839	0.00911851	0.0101102	0.0209478
0	1	0.0165209	0.00482587	0.0196433	0.0086231	0.0324248	0.0127481	0.00407403	0.0107265	0.0119326	0.0105858
0	1	0.023159	0.00340604	0.0322216	0.00728701	0.0143305	0.0132852	0.00326971	0.00458174	0.0206656	0.0167124
0	1	0.0301219	0.0509394	0.00412132	0.0878271	0.0818568	0.0298631	0.019015	0.0186974	0.0101069	0.0499955
0	1	0.156498	0.128622	0.00694723	0.0427784	0.130212	0.0790179	0.138196	0.0593829	0.0347628	0.0104144
0	1	0.143443	0.214419	0.00706058	0.051808	0.182876	0.0726302	0.0786035	0.057335	0.0113274	0.0254436
0	1	0.0494925	0.0678743	0.0101131	0.0807458	0.11161	0.021628	0.029736	0.0339828	0.0164765	0.0109212
0	1	0.0211431	0.0143341	0.00420237	0.015865	0.0502875	0.0188769	0.0144301	0.0148955	0.0369335	0.0124628
0	1	0.00301964	0.00411595	0.0224519	0.00459282	0.0060473	0.0055714	0.00127895	0.00458174	0.0140333	0.0151903
0	1	0.034657	0.0240103	0.00661527	0.0232439	0.0612339	0.0147548	0.0211472	0.0203913	0.0110885	0.009379
0	1	0.0473246	0.0295139	0.00770019	0.0122036	0.0547281	0.0198269	0.00856639	0.0259697	0.00864758	0.0102669
0	1	0.0208095	0.0123709	0.00420237	0.03555	0.0255881	0.0071859	0.0144663	0.0139564	0.026869	0.00726759
0	1	0.00503554	0.00695561	0.0196433	0.00457085	0.013913	0.00801852	0.0033059	0.00267105	0.017112	0.0158301
0	1	0.0087253	0.00694464	0.0178539	0.0207417	0.0114587	0.00943841	0.0235998	0.0106647	0.0182507	0.00923516
0	1	0.00828168	0.00326252	0.0260965	0.00858204	0.0137757	0.0101244	0.00422958	0.00306101	0.0142722	0.0116971
0	1	0.227575	0.337261	0.00910141	0.0322914	0.105306	0.129312	0.543316	0.242711	0.0352549	0.0202581
0	1	0.0392722	0.0360324	0.00536831	0.0582491	0.058086	0.0199536	0.29267	0.0240199	0.06854	0.0125348
0	1	0.208014	0.447268	0.00528726	0.00769916	0.0649756	0.0993424	0.0916889	0.155581	0.0107877	0.010561
0	1	0.00436264	0.00851123	0.00353835	0.0522466	0.00828322	0.0106499	0.00728745	0.00879308	0.015811	0.00882712
0	1	0.135593	0.0467481	0.00774071	0.106818	0.0781725	0.0895259	0.18354	0.0717096	0.0548975	0.0150983
0	1	0.337045	0.148208	0.0163855	0.0357701	0.0635774	0.359472	0.719508	0.320607	0.0735989	0.0184071
0	1	0.00100654	0.00198621	0.00742583	0.00640358	0.00736815	0.00577637	0.00272137	0.00382137	0.00886041	0.0273277
0	1	0.0627592	0.158005	0.00653425	0.0499356	0.0943139	0.0325751	0.0473711	0.0346928	0.0207177	0.010519
0	1	0.183285	0.224912	0.0070767	0.0114323	0.029218	0.204672	0.439686	0.254398	0.00912535	0.0126101
0	1	0.179538	0.23977	0.00694715	0.0121545	0.0301076	0.212324	0.441803	0.261326	0.00912535	0.0124238
0	1	0.00231154	0.00595865	0.0342394	0.00153094	0.00384809	0.00943841	0.00199077	0.009183	0.0189674	0.00834716
0	1	0.00201309	0.00269613	0.0397479	0.00273812	0.00498108	0.00812619	0.00259406	0.014876	0.0187285	0.0114722
0	1	0.0275217	0.0263949	0.00532778	0.0128511	0.0560437	0.0272196	0.00867492	0.0148955	0.00713609	0.0124065
0	1	0.119578	0.191196	0.00770019	0.00937526	0.0792942	0.0730425	0.0121722	0.074848	0.00707385	0.0159412
0	1	0.0379229	0.039732	0.00514152	0.00640358	0.043175	0.0167388	0.00398155	0.0148955	0.00246702	0.01659
0	1	0.027188	0.00952791	0.00711721	0.00500677	0.0627566	0.0182792	0.00721508	0.00879308	0.00921366	0.0291069
0	1	0.0936454	0.0624672	0.0106961	0.0554765	0.122657	0.0501	0.105768	0.0163772	0.0223711	0.0165359
0	1	0.0835714	0.0829007	0.0070767	0.0447592	0.10594	0.040043	0.103946	0.0304599	0.0184244	0.0158652
0	1	0.0657761	0.162413	0.00649372	0.0143821	0.0586223	0.0270128	0.0172051	0.0427759	0.00888647	0.0232881
0	1	0.0426255	0.0155764	0.00416184	0.0232879	0.0330983	0.0274166	0.0993052	0.00751601	0.0138205	0.0271147
0	1	0.0166326	0.00411595	0.0213677	0.00366547	0.0194055	0.0109545	0.00578733	0.0160459	0.00814377	0.0128611
0	1	0.046318	0.0445634	0.00715774	0.0223166	0.065653	0.0346697	0.0218571	0.0137452	0.0027059	0.0779456
0	1	0.0164468	0.00141982	0.0182424	0.00761076	0.0216986	0.00885598	0.00255789	0.012205	0.0110885	0.00853955
0	1	0.00738509	0.00397243	0.00948963	0.00783502	0.0064531	0.0164102	0.00263024	0.0049408	0.0133167	0.040822
0	1	0.00369254	0.00283965	0.00295538	0.0338289	0.0101133	0.00482629	0.0111966	0.0080327	0.0138205	0.00729313
0	1	0.109416	0.116819	0.00882558	0.02737	0.0371945	0.0688103	0.0317185	0.0465973	0.00541178	0.0145634
0	1	0.0365834	0.0672926	0.00270433	0.0504771	0.0942767	0.0227531	0.0539562	0.0114641	0.0194006	0.0284265
0	1	0.110772	0.0201492	0.0107771	0.111971	0.0632952	0.0749557	0.222127	0.041996	0.0859762	0.00572299
0	1	0.172683	0.0981712	0.00978914	0.0249813	0.0502086	0.146319	0.171873	0.0904324	0.016251	0.0112255
0	1	0.0811996	0.0602624	0.00711721	0.0110751	0.0847333	0.045656	0.00915089	0.0257168	0.00886041	0.0206828
0	1	0.0177898	0.00595865	0.0220643	0.0107166	0.0213156	0.0104955	0.00522431	0.0156755	0.0140333	0.00519817
0	1	0.0996847	0.0465702	0.00832368	0.0199578	0.0923622	0.0337618	0.027188	0.0240395	0.0103719	0.0245175
0	1	0.00738509	0.00468234	0.00715774	0.0595268	0.00945291	0.00637405	0.0105571	0.00801316	0.0255995	0.00633769
0	1	0.122127	0.148688	0.00715774	0.0256143	0.130701	0.043423	0.240387	0.0409561	0.00838263	0.0269294
0	1	0.006715	0.00468234	0.00886614	0.0185193	0.00762279	0.00623583	0.0111966	0.0128636	0.0155774	0.0103904
0	1	0.0369924	0.0177324	0.00715774	0.0221478	0.0642909	0.0197199	0.0333391	0.0229282	0.0211423	0.00564439
0	1	0.0492472	0.0825734	0.0142749	0.0604057	0.0541132	0.0302878	0.220494	0.0286213	0.0808194	0.00592382
0	1	0.0328936	0.0243983	0.00921433	0.0110479	0.0678948	0.0275476	0.00657561	0.011854	0.0108236	0.0480513
0	1	0.0382629	0.0238478	0.0148998	0.00857345	0.048408	0.0181134	0.00486709	0.0109572	0.010133	0.0259259
0	1	0.059218	0.0639642	0.0101942	0.0195345	0.146277	0.0258903	0.0276176	0.0307463	0.0150409	0.0129107
0	1	0.170636	0.073777	0.00562733	0.0384903	0.0762053	0.0987586	0.430316	0.0492684	0.0489993	0.0126881
0	1	0.0245787	0.0272407	0.0101942	0.0259705	0.0427369	0.0101432	0.0920285	0.0133553	0.0162353	0.0130775
0	1	0.0429985	0.0170587	0.00675282	0.089342	0.0543817	0.0231256	0.0646877	0.0171571	0.0429208	0.0109563
0	1	0.0375899	0.00993106	0.0111575	0.00747663	0.0394825	0.0120122	0.003873	0.00955344	0.00912535	0.00875207
0	1	0.0167804	0.0114944	0.00948963	0.0128031	0.0162154	0.0123646	0.0136822	0.0179679	0.0113535	0.0140409
0	1	0.00234954	0.00641869	0.0104556	0.00886188	0.0116888	0.00890004	0.00394537	0.006122	0.00986806	0.00490762
0	1	0.0308834	0.0262513	0.0125665	0.0126227	0.0352653	0.0153427	0.00326971	0.0110546	0.0113535	0.0333554
0	1	0.0308834	0.0262513	0.0125665	0.0128071	0.0355405	0.0151665	0.00326971	0.0110546	0.0113535	0.0338233
0	1	0.16427	0.105786	0.00774071	0.025982	0.0885463	0.0818155	0.37532	0.0450375	0.0315152	0.00954319
0	1	0.0352432	0.0198621	0.0177729	0.00853811	0.03034	0.0151077	0.00867629	0.0123739	0.0140594	0.0178641
0	1	0.0191328	0.0257871	0.0227202	0.0304743	0.0532568	0.0167626	0.0111765	0.0289916	0.0172691	0.0650854
0	1	0.032218	0.00764905	0.0327117	0.0198144	0.0676049	0.0218342	0.0293455	0.0133748	0.0340083	0.00745862
0	1	0.037409	0.0217126	0.00649372	0.00705112	0.0708131	0.0299015	0.00533285	0.0110937	0.00580923	0.02558
0	1	0.0991473	0.0624954	0.00890665	0.0191124	0.0606165	0.0471762	0.0793447	0.038545	0.0159075	0.0187382
0	1	0.002686	0.00397243	0.0213111	0.0058	0.00589614	0.00602048	0.00390918	0.00801316	0.0157772	0.0145099
0	1	0.0144309	0.0124607	0.00408079	0.0344904	0.02693	0.0218324	0.0531193	0.0112724	0.0120962	0.0242448
0	1	0.027188	0.0210709	0.00953051	0.00515247	0.0419568	0.01356	0.00458484	0.0164932	0.00806314	0.00925972
0	1	0.0285282	0.0207156	0.00532778	0.00825829	0.0518889	0.0236273	0.00661179	0.0263206	0.00977975	0.0116407
0	1	0.042289	0.0248316	0.00948963	0.00366547	0.0597951	0.0242503	0.00526049	0.0238549	0.0157836	0.0215204
0	1	0.0670135	0.0391295	0.00626614	0.0103928	0.0708861	0.0275114	0.0046572	0.0205886	0.0101069	0.0237241
0	1	0.0110776	0.0208591	0.00715774	0.0397229	0.0587464	0.0132076	0.0111604	0.0122245	0.017773	0.0179566
0	1	0.00570564	0.00482587	0.0148174	0.0115561	0.0106226	0.0066953	0.00335853	0.0106842	0.0165536	0.0173888
0	1	0.00369254	0.0168024	0.00778121	0.0665674	0.0295761	0.0104955	0.0946434	0.0129848	0.0300942	0.0101435
0	1	0.00369254	0.0167432	0.00752212	0.0645839	0.0295761	0.0104955	0.0953117	0.0134072	0.0315185	0.0107457
0	1	0.0181263	0.00752199	0.0146958	0.00914171	0.0347083	0.0114145	0.00259406	0.00725279	0.016978	0.0134975
0	1	0.0248357	0.0192958	0.0119026	0.00923711	0.0390767	0.0199218	0.00674724	0.00914394	0.0061545	0.0391167
0	1	0.0466572	0.0317586	0.00408079	0.0389649	0.051219	0.0196887	0.00569216	0.0164569	0.00838263	0.00846531
0	1	0.0594059	0.0590475	0.00349782	0.0161488	0.103719	0.0291583	0.00710655	0.0171571	0.00461588	0.0383259
0	1	0.0144337	0.0291501	0.00532778	0.125335	0.0297697	0.0134022	0.0957894	0.0137452	0.0410922	0.0100651
0	1	0.202352	0.359436	0.0136353	0.0164211	0.0252681	0.306636	0.352185	0.361279	0.0162875	0.0199339
0	1	0.216927	0.387908	0.0130279	0.0366727	0.147341	0.103952	0.328363	0.105905	0.0248568	0.0146552
0	1	0.0372506	0.0230765	0.0103332	0.0116439	0.0529948	0.0216481	0.00518813	0.0114641	0.00368749	0.0154763
0	1	0.0134243	0.00714731	0.0116539	0.00886188	0.0329817	0.0107098	0.00664797	0.0069013	0.00591563	0.03646
0	1	0.00503554	0.00524874	0.00774071	0.00844516	0.0036118	0.0110933	0.00195459	0.0114837	0.0110885	0.0112592
0	1	0.0510171	0.0503413	0.00500385	0.00507519	0.0272001	0.0165173	0.00522431	0.022027	0.00716218	0.0114991
0	1	0.0337594	0.0437176	0.00890665	0.0166559	0.0508113	0.028956	0.00597232	0.00610247	0.00344861	0.0526884
0	1	0.0130907	0.0126625	0.0143155	0.0160535	0.0328306	0.0116494	0.0111243	0.0133357	0.0115858	0.0208834
0	1	0.0724966	0.0692382	0.00578934	0.0494151	0.0994541	0.0292464	0.148767	0.0247787	0.0519961	0.0223633
0	1	0.00738509	0.00524874	0.0218535	0.0123325	0.0166699	0.0120122	0.00920586	0.00953124	0.0164691	0.0637035
0	1	0.0151426	0.0153145	0.00532778	0.0291711	0.0380821	0.0064506	0.119178	0.0103138	0.0241402	0.00847128
0	1	0.128215	0.110595	0.0112709	0.0306188	0.0452039	0.109366	0.216101	0.0837659	0.0236625	0.0127178
0	1	0.0663004	0.0766167	0.00412132	0.0274691	0.0780279	0.0321034	0.0775735	0.0214075	0.0244467	0.0171254
0	1	0.00570564	0.00595865	0.0306075	0.00952731	0.00884015	0.0104662	0.00586378	0.00916348	0.0158108	0.0083329
0	1	0.00939818	0.00524874	0.0106961	0.00849415	0.023123	0.00943841	0.00319735	0.00191069	0.0164297	0.00862942
0	1	0.00704863	0.00878955	0.00894715	0.0337408	0.01019	0.00937851	0.00522431	0.0129653	0.0230933	0.00436414
0	1	0.0580629	0.062298	0.00711721	0.0148538	0.15017	0.0364035	0.00632758	0.033203	0.0140594	0.0222906
0	1	0.0265903	0.0198621	0.00778121	0.00858204	0.0471288	0.0155666	0.00533285	0.00990434	0.0113535	0.0166218
0	1	0.058405	0.0329503	0.0104775	0.014574	0.0784219	0.0266258	0.012619	0.0173912	0.0101601	0.0325766
0	1	0.0355824	0.0326328	0.00420237	0.0309865	0.092506	0.0132076	0.0150697	0.0221695	0.00665833	0.0127989
0	1	0.0593193	0.0609994	0.00291485	0.0364794	0.085241	0.0280223	0.0150163	0.0165836	0.00701279	0.0136048
0	1	0.017787	0.0167432	0.00233188	0.0436619	0.0186989	0.00919312	0.00978296	0.00688237	0.0174612	0.00946646
0	1	0.173336	0.0751968	0.00295538	0.0212311	0.126229	0.066548	0.196652	0.0373752	0.0301796	0.0141824
0	1	0.0761794	0.0610195	0.0107771	0.0033417	0.0867985	0.041083	0.0033059	0.0340024	0.00986806	0.0271378
0	1	0.00962274	0.00411595	0.00578121	0.0110959	0.0102645	0.00943841	0.00195459	0.00343142	0.00873615	0.0587743
0	1	0.062315	0.031085	0.00765968	0.0240834	0.0634912	0.0328578	0.0191235	0.0328326	0.0101069	0.0127929
0	1	0.0238319	0.00752199	0.0178133	0.00705112	0.0362361	0.01356	0.00195459	0.00994338	0.0170303	0.00751967
0	1	0.00906174	0.00198621	0.0203073	0.00515247	0.011283	0.00659859	0.00458484	0.011815	0.0108236	0.00581783
0	1	0.0118587	0.0172404	0.00353835	0.021669	0.0338799	0.0102503	0.0574358	0.0164163	0.0303208	0.0290634
0	1	0.111373	0.0800049	0.00752206	0.0207417	0.0425857	0.11128	0.180376	0.0625704	0.0219121	0.0250599
0	1	0.0355461	0.0520722	0.00761912	0.0236683	0.0599983	0.0230179	0.0123309	0.0240785	0.00862151	0.0383048
0	1	0.139011	0.153008	0.00711721	0.0367501	0.09447	0.116642	0.231499	0.0891927	0.00936423	0.0337418
0	1	0.0429647	0.0326406	0.00890665	0.0076547	0.0502563	0.0218342	0.00675194	0.012205	0.00962917	0.00373211
0	1	0.00436264	0.00682632	0.029098	0.00978922	0.0159588	0.00699013	0.00334207	0.00723327	0.0194972	0.00960484
0	1	0.134558	0.232255	0.00591075	0.0191708	0.161955	0.0591284	0.0370017	0.0820228	0.0113274	0.0152171
0	1	0.0563089	0.0635277	0.00645321	0.0195456	0.124921	0.0236135	0.0191235	0.0190678	0.00716218	0.0268834
0	1	0.05602	0.116522	0.00706864	0.0225241	0.119768	0.0351984	0.0231051	0.0346783	0.0113274	0.0478384
0	1	0.208586	0.869044	0.0183801	0.0249657	0.156959	0.0981551	0.11202	0.263109	0.00533651	0.0169406
0	1	0.282466	0.273093	0.00693014	0.0776919	0.0224883	0.401582	0.513045	0.473612	0.0941474	0.0276124
0	1	0.0396031	0.0200057	0.00832368	0.0060359	0.0553885	0.0165754	0.00856639	0.0160654	0.00922302	0.0462505
0	1	0.0316615	0.0201492	0.023724	0.00964933	0.0462199	0.0103885	0.0352684	0.0286798	0.0360256	0.0103435
0	1	0.025845	0.00979526	0.0137325	0.00946546	0.0623522	0.0144403	0.0229965	0.0286148	0.0244589	0.0102016
0	1	0.184652	0.165095	0.0101698	0.0345369	0.112583	0.0982171	0.493403	0.066667	0.0297051	0.0145144
0	1	0.0601608	0.0363259	0.011198	0.0116774	0.0678896	0.0214892	0.0140621	0.0204222	0.0217818	0.0115206
0	1	0.124325	0.0289509	0.00713046	0.0387015	0.0524417	0.0667328	0.0690237	0.0326668	0.0170303	0.00873681
0	1	0.106793	0.0961918	0.00824263	0.0368317	0.162516	0.0437534	0.0360643	0.0319308	0.0135076	0.0157575
0	1	0.00503554	0.00255261	0.0124449	0.00768046	0.0137735	0.0021143	0.00199077	0.00877355	0.0164385	0.00903232
0	1	0.00604209	0.00808583	0.00953012	0.00518176	0.0164152	0.00943046	0.0013513	0.00649242	0.00664411	0.0327111
0	1	0.0100711	0.0100746	0.0094491	0.0112762	0.0181419	0.0071859	0.00721508	0.006122	0.0103458	0.010057
0	1	0.0617583	0.0310721	0.00532778	0.027759	0.0712326	0.0258486	0.0706423	0.0210175	0.0196004	0.0117631
0	1	0.10799	0.0671523	0.00645321	0.0124938	0.0949596	0.052706	0.0773669	0.0428138	0.0127216	0.0159187
0	1	0.0546071	0.0339091	0.0191211	0.0101876	0.0834449	0.0381936	0.0117638	0.037762	0.0202377	0.0138379
0	1	0.0745125	0.0838469	0.00894715	0.013087	0.0540676	0.0325127	0.0359401	0.0226325	0.00766599	0.0261046
0	1	0.0100683	0.0222021	0.00781354	0.0561152	0.0203791	0.00778359	0.00458484	0.0148955	0.0140333	0.00711041
0	1	0.01913	0.00723493	0.0178456	0.00728701	0.0216509	0.0122574	0.00259406	0.00421132	0.0133167	0.0354972
0	1	0.0224833	0.00652503	0.0202263	0.00751016	0.0170412	0.0101056	0.00266643	0.0110546	0.0204527	0.0200964
0	1	0.00475501	0.0160332	0.0059918	0.0544663	0.0190569	0.0117883	0.0266242	0.00573205	0.0224681	0.0446376
0	1	0.0140973	0.00595865	0.0227767	0.00683951	0.0164152	0.00530535	0.00191841	0.00840311	0.0177469	0.0200351
0	1	0.0510171	0.0262239	0.0119996	0.00487265	0.0589117	0.0281501	0.00323354	0.0102942	0.0187285	0.0102818
0	1	0.00402618	0.00936467	0.0101537	0.0056994	0.0128585	0.00800862	0.0013513	0.00573205	0.012044	0.0195662
0	1	0.00335609	0.00198621	0.0119836	0.00362153	0.0114342	0.00317146	0.00191841	0.00877355	0.0150409	0.0149729
0	1	0.0210322	0.00207057	0.011862	0.0165166	0.014991	0.0155085	0.00263024	0.00879308	0.00816763	0.00957419
0	1	0.00604209	0.00411595	0.00770019	0.0018547	0.00819591	0.00577637	0.00263024	0.00573205	0.00670093	0.0125766
0	1	0.0721882	0.0185935	0.0119914	0.00793453	0.0646097	0.0251432	0.00725126	0.0190678	0.0044302	0.0202136
0	1	0.00335609	0.00413019	0.0153193	0.0033417	0.0060473	0.00873364	0.0021684	0.00458174	0.0140594	0.00808594
0	1	0.00100654	0.00524874	0.0219346	0.00153094	0.00721699	0.00489481	0.00334207	0.00801316	0.01971	0.00862644
0	1	0.00570564	0.00212973	0.00711721	0.00821435	0.00919827	0.00940731	0.00127895	0.0149151	0.0130778	0.013036
0	1	0.106506	0.0833007	0.00953012	0.0253386	0.143462	0.0438042	0.302956	0.0393249	0.0255345	0.0237669
0	1	0.0171197	0.00907768	0.0185258	0.00733094	0.0208871	0.0121302	0.003873	0.0126047	0.0192323	0.0154169
0	1	0.0345675	0.0338775	0.0106961	0.0118116	0.0800788	0.0245565	0.00593614	0.0206276	0.00984195	0.0630819
0	1	0.0171169	0.0197264	0.00711721	0.0101477	0.0444613	0.0186316	0.00424431	0.0152855	0.00800207	0.0228368
0	1	0.0201394	0.0151459	0.00917386	0.0184708	0.0289435	0.00848836	0.00924203	0.0145056	0.0154362	0.0037554
0	1	0.0269046	0.0231247	0.0107771	0.0812572	0.0319646	0.0291595	0.0533484	0.0187169	0.0604005	0.00371326
0	1	0.00822199	0.023335	0.00653425	0.02603	0.0219533	0.0123407	0.0269057	0.0228892	0.0154742	0.00991296
0	1	0.0840999	0.105581	0.00491481	0.0358521	0.104286	0.0334284	0.0292102	0.0247365	0.0043238	0.0169594
0	1	0.0338443	0.143749	0.00416184	0.0223166	0.0877655	0.0101432	0.0092782	0.0552927	0.0127612	0.0117573
0	1	0.413774	1.19529	0.00536831	0.0146954	0.229261	0.197941	0.0941763	0.488008	0.0103458	0.0135251
0	1	0.0174562	0.00326252	0.0136514	0.00612376	0.0303723	0.00908602	0.00398155	0.00801316	0.0183118	0.00539884
0	1	0.204259	0.235756	0.0092386	0.0396806	0.105466	0.10625	0.364639	0.0859806	0.0157305	0.0220219
0	1	0.015101	0.00752199	0.0232222	0.00805778	0.0327271	0.00954552	0.00202695	0.0160459	0.0236625	0.0101267
0	1	0.0208095	0.0136242	0.00474481	0.0219928	0.0451108	0.00847857	0.0058276	0.00838359	0.00917336	0.00821241
0	1	0.0180126	0.0531459	0.0148174	0.0167524	0.0582848	0.0146172	0.0232834	0.0169638	0.014207	0.0414028
0	1	0.0140944	0.00595865	0.0497361	0.00886188	0.0240857	0.011004	0.003873	0.0110546	0.0244052	0.03159
0	1	0.0540395	0.0268178	0.00291485	0.00459282	0.0678943	0.0278559	0.00623643	0.015266	0.0100503	0.00823405
0	1	0.0842443	0.0217772	0.00770019	0.0159054	0.103333	0.0389387	0.0217537	0.0206276	0.0184766	0.0127119
0	1	0.043885	0.0265323	0.00778121	0.0137785	0.0787096	0.0177604	0.0118361	0.0196576	0.00493403	0.0182448
0	1	0.00637575	0.00482587	0.0105826	0.00700717	0.0247307	0.00950637	0.00326971	0.00916348	0.00887343	0.0145471
0	1	0.0428134	0.0251109	0.0113468	0.0105704	0.083005	0.030284	0.0033059	0.00838359	0.0162875	0.0426038
0	1	0.0694742	0.0422847	0.00746533	0.0100251	0.0613073	0.0229673	0.00860255	0.0190873	0.00763992	0.00672562
0	1	0.0110776	0.00610217	0.00661527	0.0308102	0.0275603	0.0142959	0.0159682	0.00874104	0.024557	0.0159929
0	1	0.205863	0.133657	0.00327111	0.0356834	0.022093	0.246337	0.465879	0.152832	0.0274412	0.0108469
0	1	0.113793	0.0783235	0.00587023	0.0493503	0.0947042	0.0572772	0.0644745	0.0441731	0.0205813	0.00830152
0	1	0.0287513	0.00624568	0.0202664	0.00668341	0.0564601	0.0164401	0.00195459	0.0137648	0.019026	0.0142842
0	1	0.015776	0.00212973	0.022056	0.00644752	0.0196073	0.00919312	0.00195459	0.00304148	0.0128389	0.0171533
0	1	0.058405	0.094445	0.0038197	0.0288272	0.0806561	0.0348475	0.0237868	0.0240395	0.00864758	0.0105817
0	1	0.0571588	0.0200845	0.00382671	0.0590996	0.0252498	0.0359417	0.118103	0.0393981	0.0273793	0.00700526
0	1	0.0878885	0.0764711	0.0117406	0.0309299	0.0558427	0.0438733	0.206946	0.0232987	0.0136142	0.0417015
0	1	0.0315245	0.0400037	0.00681159	0.0396506	0.0513041	0.0236352	0.0111249	0.0175471	0.00952602	0.0193223
0	1	0.00335609	0.00794484	0.00882558	0.00362153	0.00667545	0.00696882	0.00454865	0.00458174	0.0145644	0.0094699
0	1	0.00469909	0.00269613	0.0153599	0.0134107	0.0120946	0.00824306	0.00266643	0.00877355	0.0135555	0.0257409
0	1	0.016444	0.0160332	0.00771638	0.00886188	0.0194573	0.0188089	0.00430129	0.0125949	0.0128389	0.0080207
0	1	0.0107383	0.00355832	0.0202263	0.00394529	0.017028	0.0107409	0.0031105	0.00458174	0.0135555	0.016831
0	1	0.0157739	0.021569	0.00595128	0.042071	0.0601333	0.0184174	0.0212761	0.0105375	0.0250228	0.00943885
0	1	0.00503554	0.00453882	0.0124449	0.00886188	0.0132643	0.00482629	0.00593614	0.00725279	0.0241402	0.00946944
0	1	0.0184599	0.0102181	0.0208092	0.00700717	0.0401429	0.0123957	0.00323354	0.011854	0.0129247	0.00936761
0	1	0.00469909	0.00879829	0.00587023	0.00672735	0.00223591	0.0108479	0.00255789	0.00382137	0.0139829	0.0138425
0	1	0.027188	0.00340604	0.00715774	0.00942151	0.0159537	0.0123646	0.00259406	0.0175666	0.0049753	0.0453185
0	1	0.0261814	0.0424281	0.0084102	0.0482299	0.0509746	0.0164905	0.0178084	0.0171766	0.0219643	0.00966712
0	1	0.0161103	0.0147569	0.00715774	0.00547623	0.0223591	0.0129934	0.00263024	0.0137452	0.00281496	0.00371578
0	1	0.0229365	0.0222789	0.00953012	0.0131749	0.0433738	0.0163031	0.00842166	0.00963793	0.00888647	0.0612529
0	1	0.020528	0.00993654	0.0126798	0.0118798	0.0285349	0.0159006	0.0057914	0.00626166	0.0152799	0.020699
0	1	0.0217582	0.0132013	0.00977799	0.0323417	0.0600221	0.00973147	0.00796308	0.0110742	0.0124715	0.0157243
0	1	0.0759581	0.0197187	0.00595128	0.0242673	0.0544074	0.0525868	0.0690608	0.0343728	0.0256969	0.00929297
0	1	0.0134243	0.00907768	0.0481606	0.0132136	0.0203542	0.00949657	0.0126472	0.0190873	0.0421597	0.0172923
0	1	0.040276	0.0173095	0.0183962	0.00789061	0.0471053	0.0208841	0.00390918	0.0175666	0.0177208	0.0195578
0	1	0.0242409	0.0343398	0.00595128	0.0587793	0.0660191	0.017115	0.0184479	0.0102942	0.0278538	0.011857
0	1	0.036917	0.0174531	0.0219751	0.0128071	0.100146	0.0273572	0.00390918	0.0224992	0.00984195	0.0245872
0	1	0.199926	0.46993	0.0113196	0.0168293	0.187109	0.0976522	0.0602671	0.0980491	0.00468212	0.0454047
0	1	0.295195	0.690185	0.00869603	0.0488522	0.0602601	0.278044	0.568159	0.422042	0.0231848	0.0173674
0	1	0.192833	0.0481611	0.0100726	0.0606479	0.0560057	0.156396	0.639968	0.0978915	0.0873817	0.0144729
0	1	0.122605	0.0570347	0.00774071	0.0909707	0.0832461	0.0654674	0.307615	0.0343219	0.0635223	0.0164387
0	1	0.00883722	0.00269613	0.0226392	0.00607982	0.0123492	0.00979079	0.00462102	0.011815	0.0236625	0.0139589
0	1	0.0621003	0.0452601	0.00357887	0.0153094	0.058444	0.0333869	0.00195459	0.0149151	0.0207177	0.00520414
0	1	0.0330435	0.0304922	0.0179349	0.0142867	0.062044	0.0152524	0.0108927	0.0201986	0.0230865	0.00587263
0	1	0.0274107	0.0107012	0.00540883	0.00733569	0.0210155	0.0137586	0.0132263	0.0369073	0.0130778	0.00800669
0	1	0.0238319	0.024401	0.0108582	0.0407318	0.0399354	0.0260513	0.0218691	0.0302005	0.0268461	0.0104619
0	1	0.0198001	0.00411595	0.0213418	0.00942151	0.00925772	0.0174673	0.00131512	0.00992387	0.0138567	0.00520414
0	1	0.0233836	0.0177895	0.0160573	0.00970136	0.0323213	0.0166246	0.00378419	0.0183074	0.0311189	0.0209306
0	1	0.0234088	0.00851895	0.0157162	0.0103928	0.0498585	0.0163313	0.00323354	0.012205	0.0241881	0.0241373
0	1	0.0191328	0.0148599	0.0127042	0.00897406	0.0201232	0.00707883	0.00255789	0.00573205	0.014826	0.0092496
0	1	0.0147702	0.00255261	0.0342421	0.0138351	0.0248019	0.013549	0.00663056	0.0113488	0.0236625	0.0112131
0	1	0.0214823	0.00524874	0.0254745	0.00612376	0.0260194	0.0117981	0.00856639	0.012205	0.0116184	0.0170298
0	1	0.0191328	0.0120608	0.00237241	0.0207856	0.0355677	0.0138053	0.00801375	0.0129848	0.0253867	0.00866002
0	1	0.0739487	0.0427472	0.00957068	0.0208776	0.0835127	0.0317431	0.123336	0.0240264	0.0242055	0.00562116
0	1	0.0500049	0.0280941	0.0106961	0.0319735	0.0672284	0.024488	0.00526049	0.023193	0.0177469	0.0290439
0	1	0.0114113	0.00681208	0.0488895	0.0150922	0.078359	0.0139124	0.00326971	0.0106647	0.0288431	0.00952414
0	1	0.247119	0.227736	0.0191414	0.0119238	0.172528	0.204215	0.190489	0.216336	0.0207177	0.0095653
0	1	0.0251721	0.0221355	0.0113601	0.00575605	0.0433217	0.0187814	0.013355	0.0242892	0.00967047	0.00511127
0	1	0.0292363	0.0143374	0.00536831	0.0166565	0.0447182	0.012668	0.00653943	0.0210684	0.0078788	0.0373421
0	1	0.0158492	0.00326252	0.0481121	0.0103489	0.0130786	0.0133458	0.0071789	0.0148955	0.0407549	0.0198065
0	1	0.0161132	0.00766551	0.0467113	0.0189935	0.0337932	0.015536	0.00653943	0.0172281	0.0288093	0.0206368
0	1	0.00704585	0.010392	0.0101537	0.0290439	0.0138147	0.00588345	0.00785455	0.00725279	0.0226809	0.00510231
0	1	0.0467319	0.0717267	0.00770823	0.0109305	0.0878195	0.0306749	0.00860255	0.0264863	0.00713609	0.0113474
0	1	0.00671218	0.00198621	0.0182482	0.00568784	0.0131131	0.00683352	0.00191841	0.00419179	0.0155448	0.0239336
0	1	0.0668479	0.0940515	0.013692	0.0119972	0.139172	0.0268085	0.0144301	0.0372626	0.0108116	0.0218583
0	1	0.0424024	0.0898783	0.00902822	0.0541142	0.0873208	0.0340787	0.166482	0.0341361	0.0445421	0.0114661
0	1	0.293307	0.202314	0.00976472	0.0936311	0.0840204	0.243216	0.630115	0.259501	0.069767	0.019161
0	1	0.0649195	0.0466799	0.00715774	0.0747724	0.0481561	0.0480706	0.0888831	0.0235748	0.0332614	0.0127869
0	1	0.0135632	0.00397243	0.0153349	0.00696325	0.0228684	0.0140506	0.00394537	0.00458174	0.0195323	0.00426828
0	1	0.029874	0.0393431	0.00536831	0.0392887	0.0470903	0.0108479	0.048129	0.0236691	0.0157836	0.00786744
0	1	0.0314387	0.025685	0.0137731	0.0577815	0.0794837	0.0128552	0.199479	0.0132935	0.0761603	0.00875887
0	1	0.0110417	0.0012763	0.0140643	0.00700717	0.00853785	0.00852691	0.0033059	0.00382137	0.0108496	0.0194817
0	1	0.063167	0.0129142	0.00828316	0.117277	0.0424346	0.0324772	0.123654	0.0199127	0.0510415	0.0140372
0	1	0.0157767	0.00723493	0.0269548	0.0119115	0.04218	0.0128858	0.00721508	0.0191718	0.0253867	0.0130361
0	1	0.0157767	0.00723493	0.0265338	0.0110467	0.04218	0.012641	0.00721508	0.0190873	0.0253867	0.0128611
0	1	0.00755191	0.00682082	0.0497073	0.00821435	0.0133923	0.0109862	0.00529667	0.015266	0.0409927	0.010186
0	1	0.0130879	0.0144699	0.0137325	0.00991802	0.0413207	0.0159507	0.00863873	0.00914394	0.0207177	0.0125528
0	1	0.00984648	0.0450439	0.0071905	0.0620842	0.0269344	0.0111692	0.0304965	0.00916348	0.00898225	0.0142685
0	1	0.190773	0.0885816	0.0144612	0.099709	0.0888841	0.138761	0.237761	0.11799	0.0555783	0.0142949
0	1	0.0500049	0.0635064	0.00416184	0.0382735	0.0473123	0.0189827	0.0203663	0.0179483	0.0172691	0.0112147
0	1	0.0524667	0.0606328	0.00520074	0.0383398	0.0503779	0.0190415	0.0203841	0.0183074	0.0172691	0.0113569
0	1	0.084497	0.0950546	0.00591075	0.0421748	0.0796812	0.0360989	0.0282932	0.0381551	0.0127032	0.00839817
0	1	0.0271852	0.0244399	0.0124449	0.0417635	0.0486313	0.0123254	0.0103427	0.0191069	0.016978	0.00520116
0	1	0.0401939	0.015044	0.0204678	0.0181262	0.0886984	0.0238615	0.0137735	0.0141157	0.0120624	0.0323643
0	1	0.0280268	0.00965171	0.0059918	0.0399025	0.0314752	0.0133147	0.0190485	0.00859479	0.0429208	0.00895358
0	1	0.00436264	0.00397243	0.0344607	0.0053976	0.0110284	0.00823443	0.00195459	0.00497168	0.0255995	0.00510231
0	1	0.00637575	0.00823191	0.00174891	0.0595905	0.00619845	0.00814576	0.00650325	0.0237081	0.0138205	0.0077152
0	1	0.002686	0.00468234	0.0220149	0.0150296	0.0109249	0.00789066	0.00518813	0.00877355	0.0228405	0.0145586
0	1	0.0332273	0.0133086	0.00774071	0.00652615	0.0459355	0.0188769	0.00653943	0.0137452	0.00814377	0.0133386
0	1	0.0767213	0.0820166	0.00711721	0.0103928	0.0726581	0.054271	0.011269	0.0427564	0.00962917	0.00882151
0	1	0.0806291	0.147729	0.00466377	0.0688187	0.127851	0.0368348	0.162581	0.0289916	0.0201527	0.0314143
0	1	0.178556	0.11091	0.00719824	0.0631582	0.0720225	0.0975064	0.346727	0.135006	0.0400705	0.00744391
0	1	0.0073823	0.0409437	0.00482586	0.0550616	0.0400952	0.00943841	0.0208972	0.0141352	0.0189412	0.0136725
0	1	0.0377605	0.0339498	0.00659902	0.0623703	0.0670106	0.0295107	0.0283656	0.0195986	0.0181921	0.0200329
0	1	0.0268516	0.0192958	0.00532778	0.104716	0.0274936	0.0175744	0.0486166	0.0198281	0.0419156	0.00749887
0	1	0.0129221	0.00382892	0.0364933	0.00862715	0.0116888	0.00726481	0.00593614	0.0102407	0.0216732	0.00365357
0	1	0.00570564	0.00539226	0.0178539	0.00605149	0.0182931	0.00683352	0.00462102	0.0149151	0.0152538	0.00936761
0	1	0.00469909	0.00737848	0.0136514	0.00700717	0.00762279	0.00542398	0.0060085	0.00610247	0.00888647	0.0055253
0	1	0.00469909	0.012239	0.00889184	0.057697	0.00188735	0.00577637	0.00721508	0.0137257	0.0229317	0.00397772
0	1	0.0161111	0.0280941	0.00608888	0.0306188	0.0280006	0.00707883	0.0156729	0.0133601	0.0123851	0.0230534
0	1	0.0107412	0.0154669	0.00233188	0.048746	0.0398437	0.015471	0.0111604	0.0178882	0.0202139	0.00562713
0	1	0.0100683	0.00553577	0.038387	0.010091	0.00894363	0.0142647	0.0013513	0.0122245	0.0142983	0.0166356
0	1	0.0087253	0.00070991	0.0160238	0.0103928	0.00871397	0.00612874	0.00199077	0.00686284	0.0152799	0.00550344
0	1	0.00570564	0.00397243	0.0204936	0.0140143	0.00917993	0.00756881	0.0033059	0.00725279	0.0285704	0.0064455
0	1	0.00570564	0.00397243	0.0208984	0.0140143	0.00919827	0.00767649	0.0033059	0.00725279	0.0285704	0.0064455
0	1	0.0114113	0.00794484	0.0130279	0.00656604	0.0360308	0.0117981	0.00307432	0.0104941	0.0118052	0.0238558
0	1	0.162186	0.0369742	0.0105745	0.0170762	0.0300818	0.148788	0.201891	0.0902087	0.0283315	0.00908301
0	1	0.0114113	0.00752199	0.00828316	0.00946546	0.0349823	0.0115527	0.00593614	0.011854	0.0119273	0.00772416
0	1	0.00771874	0.00988286	0.0123074	0.00886188	0.0227649	0.0121395	0.00977295	0.0126144	0.00618059	0.0158633
0	1	0.0224861	0.0119173	0.00653425	0.00881796	0.0467208	0.0188181	0.00582956	0.00801316	0.00567675	0.019619
0	1	0.104335	0.278717	0.00587023	0.00487265	0.077173	0.0519875	0.0145387	0.0772375	0.0114393	0.0422459
0	1	0.00895084	0.00381468	0.0148517	0.0076547	0.0155002	0.00626692	0.0085302	0.0100522	0.0143244	0.00455884
0	1	0.0087253	0.00666856	0.0368303	0.00487265	0.00619845	0.00890983	0.00263024	0.0106842	0.0257359	0.0117364
0	1	0.0476582	0.0390955	0.0119026	0.0113348	0.0735517	0.0197481	0.0185202	0.0238894	0.00485151	0.00811356
0	1	0.111065	0.122436	0.00808286	0.0418146	0.142841	0.051327	0.0551333	0.0469287	0.0411705	0.00866301
0	1	0.00671218	0.010641	0.0214732	0.00978922	0.00820763	0.00848836	0.00725262	0.00382137	0.0130729	0.00876783
0	1	0.162995	0.235311	0.00741678	0.0266009	0.0584851	0.10406	0.33602	0.124407	0.0247869	0.010273
0	1	0.0940496	0.016408	0.00540883	0.0297482	0.0314062	0.057229	0.0424487	0.0530566	0.0189258	0.00394712
0	1	0.0229739	0.0143341	0.0060323	0.0143912	0.0962702	0.0225389	0.0169612	0.0250403	0.014584	0.0121566
0	1	0.00671218	0.00198621	0.0208497	0.00398923	0.0163671	0.00802887	0.00380391	0.00497168	0.0145109	0.0180094
0	1	0.0120786	0.00737848	0.00532778	0.015913	0.0337932	0.00246669	0.00721508	0.00725279	0.0162615	0.00927473
0	1	0.0448274	0.0479563	0.00711721	0.0152654	0.0521421	0.016546	0.00734007	0.016218	0.0178207	0.0749176
0	1	0.0523601	0.0373514	0.015783	0.010505	0.0577388	0.0210798	0.00263024	0.020241	0.00921366	0.0147515
0	1	0.0100683	0.00739819	0.00765968	0.010058	0.0237312	0.00647134	0.00522431	0.00840311	0.0110885	0.0189645
0	1	0.101022	0.0632807	0.0092791	0.0187688	0.0834047	0.0412776	0.0872934	0.0141238	0.017508	0.0226598
0	1	0.0474019	0.0294098	0.00703625	0.0128071	0.0915137	0.0212364	0.0071427	0.0254904	0.00790488	0.0346997
0	1	0.001343	0.00425947	0.0141939	0.00635965	0.0101133	0.00461094	0.00191841	0.0136298	0.0135555	0.0101612
0	1	0.0114113	0.0177401	0.00291485	0.00797494	0.034963	0.0154601	0.00526049	0.00549155	0.0115646	0.019052
0	1	0.203298	0.451912	0.00757057	0.0296215	0.130924	0.111246	0.0827429	0.108828	0.00629245	0.0115486
0	1	0.0599139	0.0552203	0.00778121	0.00705112	0.0249531	0.0297939	0.0111282	0.0297786	0.0103719	0.006468
0	1	0.00906174	0.0198621	0.00715774	0.0551673	0.0278972	0.0206388	0.012017	0.00994338	0.0121178	0.121197
0	1	0.019282	0.00658418	0.0107366	0.0100251	0.0160549	0.0188769	0.0115157	0.00842263	0.00912535	0.0743584
0	1	0.0110776	0.00854587	0.0180884	0.00491658	0.0272925	0.00729296	0.00334207	0.0132486	0.0165264	0.0131014
0	1	0.00805518	0.00866026	0.018283	0.0121469	0.0139937	0.00859541	0.0119446	0.0163968	0.0101069	0.0202855
0	1	0.0704248	0.0248239	0.00890665	0.00975994	0.0339445	0.0332798	0.00398155	0.0225188	0.00663227	0.0257181
0	1	0.00570564	0.00269613	0.0352289	0.00797845	0.0135189	0.00812619	0.00195459	0.0137648	0.0204527	0.0105012
0	1	0.0389358	0.0200057	0.0106556	0.00911505	0.0646425	0.0159196	0.00460261	0.015637	0.0137824	0.0137296
0	1	0.002686	0.00936467	0.0261694	0.00853811	0.00787742	0.0117981	0.00131512	0.00994338	0.0155187	0.0079129
0	1	0.0087253	0.00411595	0.0411803	0.00584393	0.01184	0.0113857	0.00533691	0.00727233	0.00838263	0.0266713
0	1	0.0194664	0.0060304	0.0248307	0.00426906	0.0186989	0.00588345	0.00326971	0.00801316	0.0130582	0.0293517
0	1	0.102898	0.0998154	0.00591075	0.0210654	0.105828	0.0634849	0.0434892	0.0324675	0.0228427	0.0251513
0	1	0.0181234	0.00340604	0.04594	0.0076547	0.0236799	0.0066953	0.00469337	0.00390586	0.0271643	0.0105758
0	1	0.00436264	0.00411595	0.00927903	0.00552017	0.00630193	0.00482629	0.00341182	0.00511844	0.0152538	0.00901586
0	1	0.0218132	0.0124837	0.0350241	0.0150296	0.0275095	0.0128943	0.0044763	0.0106647	0.0145632	0.0385191
0	1	0.0365834	0.00993106	0.0263961	0.00754813	0.0553533	0.0192604	0.00458484	0.0137061	0.0261035	0.0113501
0	1	0.072163	0.192453	0.00886614	0.0171863	0.160515	0.0430914	0.0320577	0.0685322	0.0118573	0.0992171
0	1	0.0805575	0.0572594	0.00353835	0.0137785	0.0741703	0.0359606	0.0282932	0.0198672	0.00909924	0.0152201
0	1	0.0936619	0.125705	0.00532778	0.0491967	0.0778694	0.0549758	0.355516	0.0485973	0.03033	0.00959588
0	1	0.0318871	0.0580308	0.00233188	0.0503042	0.0467271	0.0224318	0.0148652	0.0217389	0.0125479	0.011856
0	1	0.0352404	0.0167432	0.0215622	0.00640358	0.0446081	0.0149695	0.00326971	0.018021	0.0204527	0.0160902
0	1	0.0130972	0.0305732	0.0132368	0.0194663	0.0576325	0.0173712	0.09122	0.0103138	0.0201033	0.0186444
0	1	0.0118297	0.0290833	0.0113601	0.0192987	0.0567174	0.0167937	0.0853701	0.0103138	0.0204527	0.0186328
0	1	0.00335609	0.00666601	0.0274245	0.00942151	0.00721699	0.00482629	0.00625325	0.0080327	0.0187513	0.0117306
0	1	0.016444	0.0159434	0.00836418	0.0385534	0.0388867	0.0167141	0.0124598	0.0122245	0.012574	0.00749588
0	1	0.0983967	0.24291	0.00980541	0.0682627	0.136067	0.0502655	0.0626587	0.0681265	0.0135816	0.0465978
0	1	0.123181	0.179119	0.00596747	0.0486189	0.115804	0.0965749	0.218888	0.0702889	0.0303566	0.0171315
0	1	0.046318	0.0285169	0.00556263	0.0435765	0.0448153	0.0275438	0.0381279	0.0229087	0.0177436	0.00604713
0	1	0.0447523	0.00836776	0.00456607	0.0295047	0.0266109	0.023793	0.148504	0.0118345	0.0394049	0.0208445
0	1	0.00335609	0.00681208	0.0120031	0.0228561	0.00223591	0.00387622	0.0184479	0.00840311	0.00344861	0.0489023
0	1	0.0305441	0.00681208	0.00353835	0.0287223	0.0181419	0.0120727	0.0733102	0.0106842	0.0149396	0.049213
0	1	0.0376421	0.0126666	0.00491939	0.0660534	0.0372791	0.0238413	0.0863336	0.0111164	0.0198903	0.00636745
0	1	0.00771874	0.00780132	0.0100726	0.00914171	0.00604775	0.0151567	0.00326971	0.00647292	0.012574	0.0596119
0	1	0.00771874	0.00780132	0.0100726	0.00914171	0.00551397	0.0146374	0.00326971	0.00647292	0.012574	0.0596119
0	1	0.00335609	0.00666856	0.00782177	0.0534973	0.0128585	0.00954552	0.0184479	0.00801316	0.017723	0.00477546
0	1	0.00402899	0.00595865	0.00711721	0.0076547	0.0148397	0.00360215	0.00323354	0.00840311	0.0160225	0.00531195
0	1	0.00100654	0.00198621	0.0106961	0.00306188	0.00274517	0.0023596	0.00263024	0.00237696	0.0142846	0.0155781
0	1	0.115016	0.0802407	0.00894715	0.0423526	0.113703	0.0663472	0.476436	0.0519003	0.10167	0.0117918
0	1	0.00713251	0.00482587	0.0106961	0.0058	0.0195663	0.00507159	0.0033059	0.00610247	0.0140594	0.00770251
0	1	0.08162	0.0720855	0.00653425	0.0107166	0.0737383	0.0402026	0.0060085	0.0659769	0.00641946	0.00985587
0	1	0.00738509	0.00666856	0.00774071	0.0675427	0.00428616	0.00588345	0.00931439	0.0118345	0.017773	0.0108156
0	1	0.0073823	0.0012763	0.0130685	0.00426906	0.0064531	0.00401445	0.00204843	0.00610247	0.0130517	0.00707885
0	1	0.00288078	0.00652503	0.00957068	0.00946546	0.00996216	0.00712777	0.00214999	0.0114641	0.0226809	0.0104168
0	1	0.00570564	0.00141982	0.00828316	0.00579242	0.0145874	0.00908602	0.00259406	0.00782149	0.00838263	0.00818039
0	1	0.00704863	0.0188652	0.00178944	0.0297986	0.0162641	0.00725442	0.0105209	0.00961734	0.0165003	0.00417953
0	1	0.237643	0.316692	0.00890665	0.0279177	0.0543531	0.207299	0.271628	0.269938	0.0149878	0.00904005
0	1	0.00570564	0.00453882	0.00532778	0.00552017	0.00630193	0.00482629	0.00263024	0.00688237	0.0187023	0.00811954
0	1	0.00402618	0.00723493	0.00378939	0.00405629	0.0133414	0.00612874	0.00522431	0.00458174	0.0100808	0.00730117
0	1	0.0210593	0.00212973	0.0240562	0.00552017	0.028308	0.00951612	0.003873	0.0118318	0.00962917	0.00782301
0	1	0.169062	0.0525619	0.01702	0.0883796	0.090406	0.0851061	0.348923	0.0527789	0.0895978	0.0113634
0	1	0.18297	0.10513	0.00948963	0.0658114	0.0621392	0.138334	0.491393	0.142371	0.0510309	0.00972123
0	1	0.0359114	0.0406314	0.00680148	0.0126566	0.0557011	0.0173792	0.0175082	0.0203676	0.0101069	0.0134973
0	1	0.0318899	0.0149005	0.00474481	0.0112762	0.0656632	0.016272	0.00394537	0.0293816	0.0116923	0.00862398
0	1	0.0214796	0.0191522	0.00902822	0.0521965	0.0157548	0.012641	0.0428514	0.017937	0.0412378	0.00468828
0	1	0.0104048	0.00453882	0.00653425	0.0539067	0.0145375	0.0135111	0.0213978	0.0114446	0.040215	0.00718368
0	1	0.0134243	0.00524874	0.0178133	0.00213452	0.0227172	0.00954552	0.00119012	0.00771589	0.0145632	0.0075977
0	1	0.00973464	0.00610217	0.0142749	0.00394529	0.0144611	0.0133458	0.00131512	0.00914394	0.0146371	0.0127713
0	1	0.0140973	0.00865476	0.00778121	0.0645973	0.0101387	0.00637405	0.0241012	0.00782795	0.0258515	0.00604098
0	1	0.00369254	0.00468234	0.0113601	0.0811535	0.0123016	0.00827422	0.00980915	0.00534211	0.0360236	0.00477426
0	1	0.00999369	0.0151743	0.0093158	0.0529151	0.0168211	0.00683352	0.00804224	0.0148955	0.0286469	0.00427126
0	1	0.00201309	0.00766551	0.0100726	0.0381417	0.0111795	0.00458099	0.0137545	0.011854	0.0143244	0.00290644
0	1	0.00570564	0.00482587	0.0265257	0.00951056	0.00406603	0.00401445	0.00195459	0.00727233	0.0162899	0.00487701
0	1	0.043824	0.0320555	0.00953012	0.0207856	0.0443681	0.0211196	0.0304288	0.0254335	0.0182507	0.00384529
0	1	0.0597368	0.00992781	0.00796733	0.00794339	0.0481053	0.0267198	0.00929662	0.0129524	0.0192269	0.00966712
0	1	0.0238319	0.0108689	0.00653425	0.00733094	0.040151	0.0219724	0.00195459	0.0173651	0.0118573	0.00892298
0	1	0.0120813	0.00706843	0.00353835	0.00552017	0.00589614	0.00376914	0.00390918	0.00458174	0.0101069	0.00757308
0	1	0.116709	0.0777856	0.00447758	0.0439617	0.0826676	0.0665039	0.230691	0.0438872	0.0369036	0.0160469
0	1	0.0106573	0.0151798	0.0050059	0.0058	0.0243499	0.0102503	0.00785455	0.0141157	0.0148021	0.0174871
0	1	0.0352376	0.0317872	0.00302941	0.0583441	0.0624227	0.0152459	0.0207632	0.0159532	0.0150267	0.00997263
0	1	0.00570564	0.00269613	0.00653425	0.00694645	0.00223591	0.0051425	0.00063947	0.00306101	0.00419132	0.0195929
0	1	0.0372535	0.0110639	0.010615	0.00733094	0.0137709	0.0343681	0.00390918	0.00651197	0.00621556	0.0662319
0	1	0.0100683	0.00808839	0.0346465	0.004313	0.0146153	0.0161649	0.00199077	0.00764274	0.0130778	0.01166
0	1	0.0335638	0.00824064	0.0256998	0.0120746	0.0381734	0.0180949	0.0368703	0.0181465	0.017116	0.0137387
0	1	0.0322236	0.00681208	0.0183962	0.00547623	0.0471331	0.016272	0.00621969	0.0145252	0.0140594	0.0295257
0	1	0.0341634	0.00681208	0.0183962	0.00640358	0.0483784	0.016272	0.00653943	0.0145252	0.0140594	0.0304048
0	1	0.101662	0.0363277	0.0154409	0.00950939	0.0916382	0.055536	0.00867492	0.0315375	0.012574	0.0219617
0	1	0.0396805	0.0305108	0.00774071	0.0235677	0.0639263	0.0200722	0.0532805	0.0164163	0.018722	0.0261945
0	1	0.0352376	0.0131928	0.0557395	0.0103489	0.0807393	0.0241949	0.00616543	0.0221288	0.0263945	0.0243501
0	1	0.0265151	0.00780132	0.0204125	0.00886188	0.0376047	0.0119057	0.00526049	0.0126144	0.0239275	0.0106
0	1	0.0977105	0.0255372	0.00828316	0.0627869	0.0426635	0.0512849	0.13704	0.0358176	0.0214343	0.0102669
0	1	0.0261814	0.025398	0.0036194	0.0271892	0.103858	0.019015	0.0119085	0.0135405	0.0138205	0.0172253
0	1	0.005372	0.00340604	0.00661527	0.0113202	0.0124226	0.0075285	0.0033059	0.0164358	0.0115098	0.0115509
0	1	0.032697	0.00961231	0.0238457	0.00493971	0.0601291	0.0259464	0.0046572	0.014876	0.0207264	0.0359501
0	1	0.0161132	0.0142338	0.00778121	0.017284	0.0202266	0.0108773	0.0481046	0.0145642	0.0128389	0.0188856
0	1	0.00387837	0.00283965	0.0273514	0.0103489	0.0102645	0.00973147	0.00131512	0.015879	0.0164797	0.00863241
0	1	0.0358739	0.0163203	0.0103134	0.0144411	0.0611973	0.026201	0.00835459	0.0201986	0.0128128	0.0163695
0	1	0.0632382	0.0306466	0.0169793	0.0106727	0.056677	0.0416923	0.0111604	0.0160263	0.0130517	0.0434886
0	1	0.0154375	0.0056793	0.0367198	0.0076547	0.0252554	0.00989787	0.00653943	0.0126144	0.022492	0.0123028
0	1	0.146448	0.0986284	0.00719824	0.0281114	0.0494509	0.131782	0.295115	0.110261	0.0295259	0.0107511
0	1	0.00704863	0.00468234	0.0322399	0.0125724	0.00421719	0.00648113	0.0027184	0.0110742	0.0157044	0.0318949
0	1	0.204855	0.254394	0.0106961	0.0461641	0.281475	0.0884979	0.264574	0.0523764	0.0133504	0.0156856
0	1	0.00503554	0.0130578	0.00731959	0.00793453	0.0130355	0.00943841	0.00259406	0.00762324	0.0113535	0.0160562
0	1	0.0164468	0.0107845	0.00808876	0.0114232	0.0325759	0.0154093	0.00195459	0.00855095	0.0103458	0.0260119
0	1	0.0241656	0.0127707	0.0144045	0.0079714	0.0368687	0.0202381	0.00691246	0.0073357	0.0165353	0.0260093
0	1	0.0899547	0.0419976	0.0104613	0.00711021	0.0716172	0.0402187	0.00394537	0.020998	0.00737498	0.0154403
0	1	0.0569502	0.0272407	0.00470428	0.0167796	0.055329	0.0276105	0.0111966	0.0228448	0.0154211	0.0191631
0	1	0.106063	0.0229888	0.00886614	0.0182822	0.0821855	0.0461252	0.182897	0.0213685	0.0646367	0.0241875
0	1	0.0265151	0.0228454	0.00295538	0.00519641	0.0285576	0.0177126	0.007746	0.0145446	0.0077075	0.0145105
0	1	0.00839164	0.00865476	0.0068905	0.0109525	0.0147319	0.00707883	0.00266643	0.0100392	0.0159519	0.00653836
0	1	0.248961	0.416137	0.00412132	0.0365162	0.115352	0.125782	0.194018	0.0921761	0.00962917	0.0213115
0	1	0.1047	0.1197	0.00468402	0.0473274	0.12892	0.055994	0.1708	0.0272348	0.0124234	0.0670521
0	1	0.0231562	0.00662912	0.0213516	0.0116439	0.0635608	0.0142647	0.0130011	0.0164748	0.0280666	0.0345464
0	1	0.00939818	0.0187294	0.00430914	0.0436035	0.00386422	0.00778359	0.0130427	0.0129848	0.0239275	0.00623885
0	1	0.158511	0.509063	0.00703617	0.0276529	0.217	0.0792173	0.157894	0.0903171	0.00888647	0.0611538
0	1	0.0137636	0.00752199	0.0159428	0.00426906	0.0126038	0.0115527	0.00334207	0.00994338	0.0027059	0.0144106
0	1	0.00419395	0.00070991	0.0256834	0.00612376	0.00872348	0.0126098	0.00263024	0.00840311	0.0128128	0.00771359
0	1	0.0258422	0.0195828	0.00357887	0.00607982	0.0368269	0.0165748	0.00586378	0.00688237	0.0078788	0.0240405
0	1	0.0087253	0.0107845	0.00412132	0.00663189	0.017094	0.00753828	0.0203663	0.00191069	0.00493403	0.0137161
0	1	0.00704863	0.00581511	0.015522	0.0115561	0.0225102	0.00884074	0.00405526	0.00879308	0.0061545	0.0078207
0	1	0.173393	0.174247	0.00470428	0.0418915	0.167085	0.0592239	0.31874	0.0728984	0.0152538	0.0154979
0	1	0.369011	0.743448	0.0070767	0.0223568	0.0938694	0.219206	0.577853	0.402228	0.0127921	0.0192664
0	1	0.0500078	0.0270828	0.00649372	0.044077	0.0541711	0.0273652	0.374059	0.0206276	0.0264596	0.0970975
0	1	0.0167833	0.00752199	0.0185584	0.00394529	0.0197174	0.0139723	0.0071789	0.0103349	0.0132906	0.0137467
0	1	0.0171169	0.00624568	0.0216998	0.00459282	0.0216509	0.0104955	0.00462102	0.0163968	0.0184341	0.00895059
0	1	0.0140973	0.0112074	0.0177241	0.00756278	0.0150944	0.00945742	0.00710655	0.0152855	0.011221	0.0125855
0	1	0.0261814	0.0192958	0.0137325	0.060757	0.0477731	0.0140506	0.0477854	0.0144075	0.0365014	0.0423511
0	1	0.0786865	0.0215327	0.0148984	0.0109636	0.116811	0.0421517	0.0085302	0.0201986	0.0229145	0.0147702
0	1	0.00604209	0.0245445	0.00653425	0.0592731	0.0202744	0.0262591	0.0388465	0.0117328	0.0155448	0.0560539
0	1	0.042289	0.00539226	0.0153871	0.00640358	0.0414455	0.0213436	0.00518813	0.0190446	0.0155187	0.0105161
0	1	0.00369254	0.00411595	0.0320072	0.00487265	0.00447182	0.00908602	0.00231116	0.00686284	0.0239014	0.00813819
0	1	0.0140027	0.0218484	0.00127929	0.0382857	0.0176121	0.00766496	0.0176998	0.00610247	0.00665833	0.0147472
0	1	0.0275244	0.0219919	0.00832368	0.00640358	0.0357746	0.0183679	0.00522431	0.0190873	0.00297086	0.0156361
0	1	0.0110748	0.00340604	0.0300234	0.00536208	0.0186397	0.0101328	0.00661179	0.0095339	0.0159888	0.0164895
0	1	0.0302049	0.00482587	0.0100726	0.00733094	0.0487842	0.0151077	0.0027026	0.00992387	0.0164742	0.0164278
0	1	0.0708525	0.0306493	0.00711721	0.00640358	0.123002	0.0341847	0.00789073	0.0229915	0.0145371	0.00733759
0	1	0.251391	0.4226	0.00765968	0.0369345	0.0793269	0.109692	0.236468	0.192024	0.0120962	0.0147228
0	1	0.0364715	0.00808839	0.014939	0.00672735	0.040898	0.0193675	0.0033059	0.0187169	0.0140039	0.00876783
0	1	0.0832378	0.0928273	0.014356	0.00797845	0.0839517	0.048954	0.00522431	0.0224992	0.00441597	0.0631114
0	1	0.0198001	0.0144699	0.00953012	0.0397612	0.0331328	0.011513	0.0640295	0.0112101	0.0332045	0.0152217
0	1	0.0528615	0.0333428	0.00524675	0.0133847	0.0576234	0.0177126	0.0111604	0.0182879	0.00821252	0.0116581
0	1	0	0.00326252	0.0131818	0.00426906	0.00513224	0.0074312	0.00518813	0.00152074	0.00888647	0.0135037
0	1	0.0550102	0.0912882	0.0113196	0.0482986	0.0726023	0.0383514	0.0442248	0.0293816	0.0278538	0.014612
0	1	0.136149	0.0726245	0.00953012	0.0231778	0.131391	0.0481724	0.105564	0.0372014	0.0222031	0.0190521
0	1	0.22334	0.168141	0.00832358	0.0638879	0.018973	0.3179	0.600671	0.247601	0.0440555	0.0178319
0	1	0.0674573	0.122737	0.0101942	0.0539946	0.143805	0.0350319	0.0191825	0.0316236	0.0128128	0.0364246
0	1	0.109115	0.24246	0.0094491	0.0135098	0.236862	0.0423244	0.034732	0.0689989	0.0144101	0.0167541
0	1	0.00772154	0.00482587	0.0125665	0.00952053	0.0101133	0.0103574	0.0013513	0.0114641	0.00902764	0.0185804
0	1	0.0345675	0.0256081	0.012526	0.0293238	0.0354245	0.0164102	0.0105571	0.012889	0.017458	0.011658
0	1	0.00335609	0.00836776	0.00886614	0.0134547	0.0120946	0.00623583	0.00326971	0.0133748	0.0113274	0.00797515
0	1	0.00402899	0.00978758	0.0101942	0.0265857	0.0130097	0.00839966	0.00721508	0.0133553	0.0157131	0.00332345
0	1	0.0154375	0.0233746	0.00778121	0.0246976	0.0475191	0.0193675	0.0105384	0.012433	0.0165003	0.0248201
0	1	0.00973464	0.00595865	0.00595128	0.0303471	0.00670553	0.0112395	0.00614929	0.00651197	0.00986806	0.0167796
0	1	0.0506778	0.0650599	0.00782177	0.0180695	0.124442	0.0356999	0.0296418	0.026391	0.00740105	0.0452034
0	1	0.0260161	0.0104635	0.00936807	0.00547623	0.0425414	0.00919312	0.0046572	0.0114641	0.0173191	0.00842876
0	1	0.002686	0.0063892	0.0122668	0.00394529	0.00802857	0.00869391	0.00589996	0.00495215	0.0182192	0.00769356
0	1	0.0161103	0.0179855	0.00653425	0.026174	0.0272368	0.0149304	0.0200285	0.00987026	0.0179815	0.0129876
0	1	0.008839	0.00524874	0.0255198	0.0132188	0.0120946	0.00556075	0.00458484	0.0114446	0.024704	0.0083157
0	1	0.0902809	0.129363	0.013109	0.0116439	0.158667	0.0356786	0.0222828	0.0726254	0.0115923	0.035527
0	1	0.00973464	0.00141982	0.0100806	0.00881796	0.0154496	0.00897777	0.00390918	0.00955344	0.00838263	0.0040676
0	1	0.00570564	0.00269613	0.0094491	0.00519641	0.0174308	0.0063429	0.00266643	0.0111278	0.0120701	0.01051
0	1	0.00637855	0.0136242	0.00828316	0.0601555	0.0117392	0.00482629	0.0244923	0.0151831	0.0182507	0.0101986
0	1	0.0251721	0.0439138	0.00416184	0.0326528	0.0778511	0.0106913	0.0851062	0.0206276	0.0152799	0.0130864
0	1	0.0574281	0.0136044	0.00953012	0.0169002	0.0762451	0.0237031	0.0164571	0.0198672	0.0182247	0.0183455
0	1	0.0414873	0.0205721	0.00953012	0.0112218	0.0656354	0.0203117	0.00925314	0.0118345	0.0084239	0.011835
0	1	0.0869247	0.0796437	0.0070767	0.0263937	0.0492399	0.0332757	0.020326	0.026301	0.0044302	0.0151775
0	1	0.0084485	0.00651629	0.010032	0.00627903	0.0193593	0.0104955	0.00661586	0.012244	0.00912535	0.0129876
0	1	0.0278581	0.0110716	0.00774071	0.0146179	0.0490865	0.0198269	0.00586378	0.0137648	0.0118313	0.0179223
0	1	0.0398845	0.0769322	0.00291485	0.015869	0.115305	0.0309007	0.0178978	0.0374142	0.0115923	0.0246537
0	1	0.158811	0.341491	0.017457	0.00886188	0.0038114	0.231264	0.293956	0.375518	0.0148021	0.00906726
0	1	0.112374	0.0562944	0.011862	0.0755202	0.0844335	0.065667	0.483469	0.0428604	0.105793	0.0181522
0	1	0.0912073	0.24058	0.00657477	0.0152614	0.135096	0.0370801	0.07916	0.10382	0.0118313	0.012506
0	1	0.0120813	0.00681208	0.00649372	0.0155453	0.0114342	0.00859541	0.00390918	0.0102942	0.0150671	0.00997318
0	1	0.0251721	0.0149148	0.00948963	0.00765585	0.0448217	0.0103885	0.00334207	0.0118345	0.0120701	0.00875388
0	1	0.14812	0.113147	0.0106961	0.0855258	0.133704	0.0893924	0.429272	0.0414484	0.0485104	0.133609
0	1	0.002686	0.00610217	0.0229459	0.00426906	0.00472645	0.0069406	0.00255789	0.00955344	0.00936423	0.0101113
0	1	0.0703724	0.0473975	0.00850181	0.00705112	0.125116	0.0309007	0.0104848	0.0312727	0.0110885	0.0181555
0	1	0.0684732	0.0435686	0.00349782	0.0361309	0.0503597	0.0374013	0.0455399	0.0327708	0.0137944	0.0104922
0	1	0.0338974	0.0384557	0.00474481	0.0385094	0.0680482	0.0328203	0.00398155	0.013703	0.00984195	0.0163596
0	1	0.0295347	0.0264486	0.0141939	0.0131749	0.0524445	0.0195321	0.0151781	0.0301295	0.0177208	0.00989541
0	1	0.0101802	0.0120608	0.00591075	0.0218529	0.0235845	0.0096555	0.0120412	0.0107037	0.0147061	0.0198832
0	1	0.110453	0.255499	0.00711721	0.00776532	0.127387	0.0546741	0.022357	0.0801512	0.00740105	0.0179664
0	1	0.00704863	0.00865222	0.00412132	0.0353845	0.00960408	0.00657902	0.00561709	0.00877355	0.0239014	0.00313174
0	1	0.0211459	0.0331967	0.00412132	0.0632592	0.0300854	0.00943841	0.0216814	0.0190678	0.0110885	0.0163446
0	1	0.0267379	0.0156947	0.00711721	0.0418476	0.0163626	0.0191112	0.0818832	0.0177394	0.0373402	0.013598
0	1	0.030202	0.0255338	0.00657477	0.00672735	0.0485853	0.0151469	0.00526049	0.0156559	0.00517291	0.0153004
0	1	0.0778511	0.176432	0.00471243	0.0546697	0.178916	0.0245645	0.308453	0.0562302	0.0145632	0.0292972
0	1	0.146229	0.07523	0.0127608	0.0355702	0.0844172	0.0853675	0.193157	0.0671512	0.0271632	0.00636531
0	1	0.00604209	0.00752199	0.00570829	0.0735095	0.00396256	0.0140194	0.0119112	0.00877355	0.0172875	0.00834185
0	1	0.0513535	0.0325452	0.0125422	0.0174	0.0848686	0.021305	0.00454865	0.0175666	0.0103458	0.0195196
0	1	0.100757	0.044686	0.018955	0.0145393	0.0795529	0.04599	0.0092782	0.0312923	0.01971	0.0569703
0	1	0.0255085	0.017876	0.0160643	0.00950939	0.0528503	0.0269057	0.00725126	0.0133423	0.0145371	0.0217694
0	1	0.0224889	0.017876	0.0114061	0.00454888	0.0347828	0.0112585	0.0027026	0.00649242	0.00912535	0.0193465
0	1	0.0463152	0.0137677	0.015522	0.0076547	0.0663937	0.0184444	0.00732361	0.00801316	0.0136913	0.0436896
0	1	0.156922	0.152931	0.0058297	0.084917	0.104407	0.085836	0.375474	0.0423273	0.0606417	0.0245713
0	1	0.0278581	0.00922115	0.0218941	0.00668341	0.0641748	0.0176815	0.0058276	0.0145056	0.036004	0.0229248
0	1	0.03256	0.0104975	0.0135112	0.00962482	0.046122	0.0174673	0.00529667	0.00764274	0.0285965	0.0133982
0	1	0.00939818	0.00397243	0.00349782	0.013264	0.0132987	0.00436564	0.00253369	0.0114641	0.0172278	0.0042623
0	1	0.0548153	0.0404351	0.00593508	0.0351521	0.0625805	0.0374538	0.111427	0.0160263	0.0368163	0.0166561
0	1	0.00436264	0.00610217	0.0225581	0.00213452	0.0038114	0.0042286	0.003873	0.00382137	0.0115923	0.00906436
0	1	0.00906174	0.00780132	0.0255946	0.0033417	0.00670773	0.00507159	0	0.00881257	0.0184961	0.0147552
0	1	0.0167833	0.00411595	0.00569642	0.0116	0.0410102	0.010955	0.00799927	0.00994338	0.0106706	0.0071777
0	1	0.0114845	0.0170225	0.0133717	0.0354283	0.0402072	0.0112915	0.0151781	0.011815	0.00889841	0.0383199
0	1	0.140333	0.0326526	0.00474481	0.0427264	0.0588671	0.0890804	0.31105	0.0466963	0.0680166	0.0112393
0	1	0.0886098	0.172474	0.00649372	0.0342843	0.134003	0.0340917	0.125009	0.0400658	0.00986806	0.018852
0	1	0.0275217	0.017876	0.00836418	0.0113202	0.0316748	0.0152931	0.00597232	0.014499	0.0106108	0.00833887
0	1	0.0302076	0.0131936	0.0059918	0.0192987	0.047718	0.0136583	0.0245045	0.0186974	0.0184155	0.00620339
0	1	0.0493376	0.0469298	0.00233188	0.0133739	0.0621079	0.0258471	0.00721508	0.0165332	0.0105847	0.0399817
0	1	0.171109	0.211946	0.00715774	0.0520959	0.0987937	0.0822196	0.291178	0.11022	0.0419122	0.00988944
0	1	0.0177153	0.0282376	0.00778121	0.0607578	0.0415886	0.0192194	0.0495272	0.0171766	0.0126533	0.040758
0	1	0.0258422	0.0100746	0.00587023	0.0113202	0.0455379	0.0104955	0.00657561	0.0236691	0.0186253	0.0053306
0	1	0.00100654	0.00397243	0.0196358	0.00761076	0.00996216	0.00403343	0.00259406	0.0167423	0.0128389	0.0185792
0	1	0.015101	0.0119765	0.0171898	0.00942151	0.0215864	0.0136982	0.003873	0.0106842	0.0211955	0.00881218
0	1	0.0130907	0.00340604	0.00836418	0.0171421	0.0246938	0.00963418	0.0712203	0.00152074	0.0337694	0.0144365
0	1	0.0761468	0.0130578	0.011198	0.0253137	0.0437005	0.0518906	0.158542	0.0256122	0.0292774	0.0102878
0	1	0.0151038	0.00524874	0.0130279	0.00978922	0.010368	0.00824306	0.00266643	0.0055322	0.00987677	0.0102816
0	1	0.0837765	0.0226638	0.00291485	0.0345514	0.0557796	0.0316325	0.0891961	0.0396396	0.0109496	0.00562713
0	1	0.0196902	0.0120608	0.0115625	0.00784614	0.0269322	0.0191221	0.00390918	0.0161937	0.00716218	0.0201437
0	1	0.002686	0.00198621	0.0265177	0.00454888	0.00696236	0.00465069	0.00328848	0.00343142	0.0162581	0.0052831
0	1	0.00637855	0.00755318	0.0184934	0.00426906	0.0126332	0.00813598	0.00255789	0.0110742	0.022177	0.0138336
0	1	0.194954	0.32474	0.0143155	0.0194239	0.123595	0.0763112	0.0865204	0.147533	0.00822627	0.0150511
0	1	0.0134272	0.00553577	0.0213516	0.00607982	0.0167176	0.0179716	0.00745501	0.00688237	0.00862151	0.0140678
0	1	0.00100654	0.00482587	0.011862	0.0119238	0.00573983	0.00683352	0.00195459	0.00152074	0.00936423	0.0319685
0	1	0.074167	0.0249902	0.0033926	0.035721	0.0475718	0.041513	0.0759851	0.0307935	0.0305858	0.00765669
0	1	0.0493348	0.0185884	0.0141939	0.0100691	0.0842415	0.0313986	0.00458484	0.0127168	0.00721019	0.0215668
0	1	0.0469601	0.0467993	0.0161049	0.0211094	0.0556754	0.0203158	0.00863873	0.0212536	0.0130713	0.0272732
0	1	0.173478	0.593098	0.00174891	0.00878324	0.114534	0.0987352	0.173524	0.153928	0.00665833	0.036942
0	1	0.029532	0.01845	0.00715774	0.0165166	0.0186989	0.0158125	0.00522431	0.0110742	0.00737498	0.0183924
0	1	0.11277	0.0788627	0.00237241	0.014796	0.0992231	0.050526	0.0164476	0.0315296	0.0110885	0.0828934
0	1	0.00201309	0.00070991	0.0129875	0.0141549	0.00472645	0.0107201	0.00127895	0.00651197	0.0059417	0.0274374
0	1	0.022488	0.010928	0.0100726	0.0122036	0.0136701	0.0109556	0.00259406	0.00191069	0.00469515	0.0775151
0	1	0.00637855	0.00468234	0.0102426	0.00552017	0.00340559	0.00271199	0.00263024	0.00495215	0.00567675	0.00501242
0	1	0.0147673	0.00737848	0.0100726	0.0167964	0.0197946	0.00778359	0.00398155	0.00840311	0.00543787	0.0112177
0	1	0.119217	0.078317	0.00770019	0.033313	0.0679205	0.0810748	0.270396	0.0705923	0.024752	0.0106995
0	1	0.00771874	0.00737848	0.00971094	0.00728701	0.0107737	0.0071859	0.00259406	0.0137354	0.0187285	0.00796009
0	1	0.0812759	0.285999	0.0113923	0.0150978	0.118782	0.0466734	0.0316895	0.0744771	0.0115923	0.0600048
0	1	0.017043	0.0126524	0.00645321	0.0110196	0.0310525	0.020306	0.00661179	0.00840311	0.00445628	0.0314486
0	1	0.0164748	0.0120608	0.00637222	0.0103657	0.0311993	0.0211393	0.00661179	0.00910609	0.00515775	0.0310154
0	1	0.00536919	0.00822764	0.0251331	0.00668341	0.0296796	0.0160578	0.00195459	0.00877355	0.0222992	0.0125836
0	1	0.00805518	0.0219193	0.00883338	0.0520945	0.0231736	0.00683352	0.00526049	0.0141352	0.0146284	0.00729631
0	1	0.048332	0.0152697	0.00401454	0.0150518	0.0436865	0.0178197	0.0477223	0.0129848	0.0172691	0.0103687
0	1	0.134627	0.106713	0.0101131	0.0222363	0.0846989	0.0904901	0.340051	0.059933	0.0333188	0.0138699
0	1	0.00503554	0.00070991	0.0101131	0.00628102	0.0108763	0.0114457	0.00131512	0.00610247	0.0121922	0.0187908
0	1	0.0244992	0.0868348	0.00715774	0.0229202	0.0484342	0.017115	0.0138992	0.0194773	0.0108496	0.0328161
0	1	0.0208066	0.00518082	0.00761912	0.0105876	0.0251043	0.0151837	0.0033059	0.00460127	0.00677018	0.0169496
0	1	0.0174533	0.0126399	0.00241293	0.0464616	0.0126038	0.0150006	0.0377082	0.0141157	0.0367403	0.00357303
0	1	0.0111037	0.0205037	0.00644772	0.0559337	0.0230481	0.00918276	0.0455515	0.00877355	0.0123351	0.021096
0	1	0.0392722	0.0114944	0.0271088	0.00870732	0.0584639	0.0224986	0.0033059	0.0149151	0.0172431	0.0130594
0	1	0.0522862	0.0878523	0.00420237	0.0354107	0.101539	0.0223823	0.0295886	0.0268991	0.0266246	0.00947934
0	1	0.0132286	0.0242651	0.00948963	0.00612376	0.0558024	0.0114457	0.00721508	0.0255993	0.0106108	0.00468231
0	1	0.0100683	0.0279506	0.00518204	0.00853811	0.0323169	0.0123646	0.0612403	0.0144649	0.0247288	0.00665288
0	1	0.00637575	0.0256824	0.00774071	0.0285617	0.0388778	0.0127487	0.0124755	0.0133748	0.0142722	0.0218631
0	1	0.0748434	0.0607683	0.0195232	0.0116439	0.170602	0.0364824	0.0113229	0.0382137	0.0229197	0.0163972
0	1	0.0582777	0.0346764	0.00890665	0.0271899	0.101047	0.0386958	0.0170631	0.0200557	0.012574	0.0123713
0	1	0.0886079	0.0980574	0.00174891	0.0226843	0.0535107	0.0293413	0.0160592	0.0374142	0.00986806	0.00940717
0	1	0.00772154	0.0110318	0.0155625	0.0208296	0.0335482	0.0088945	0.0102164	0.011854	0.0172691	0.010606
0	1	0.0359133	0.0114944	0.0274001	0.0109525	0.0713897	0.0234267	0.00326971	0.0194968	0.0151474	0.022406
0	1	0.0104048	0.010641	0.0191819	0.00519641	0.0220729	0.00612874	0.00326971	0.00649242	0.0122829	0.0156886
0	1	0.0511728	0.0587999	0.00782177	0.0696118	0.083351	0.0207372	0.0345055	0.0259501	0.0268722	0.0102645
0	1	0.0865968	0.0834694	0.00353835	0.0556295	0.155559	0.0394397	0.355274	0.0377651	0.0549649	0.0219472
0	1	0.0414676	0.0483529	0.0136514	0.0362651	0.058203	0.0332545	0.102995	0.0312544	0.0140659	0.0684021
0	1	0.0558551	0.0336732	0.0118215	0.00398923	0.044011	0.0299102	0.00991768	0.0179175	0.00700906	0.0120458
0	1	0.0073823	0.0063892	0.0101131	0.0876063	0.0135189	0.0108479	0.0264834	0.00992387	0.0297844	0.00927677
0	1	0.0584021	0.0171661	0.0101942	0.00863004	0.0865007	0.013667	0.00469337	0.0171962	0.0170041	0.00582183
0	1	0.0251721	0.0170648	0.00291485	0.00787267	0.0386849	0.00732294	0.00394537	0.00992387	0.0114305	0.00605535
0	1	0.237779	0.107799	0.00820582	0.0247749	0.128929	0.144935	0.324701	0.103674	0.0204788	0.0106604
0	1	0.0728359	0.0757172	0.00948963	0.0131749	0.080222	0.0453428	0.0196101	0.0324745	0.00565066	0.0216348
0	1	0.0265151	0.0153233	0.0121131	0.0409602	0.0591063	0.0319462	0.0098815	0.0259697	0.022707	0.00950081
0	1	0.00906174	0.0204286	0.0081226	0.0210654	0.0320144	0.00864899	0.049418	0.0145056	0.0187957	0.00843174
0	1	0.00604209	0.00610217	0.00237241	0.027557	0.00630193	0.00637405	0.0162694	0.00801316	0.022263	0.0042623
0	1	0.0157022	0.0169798	0.00174891	0.0200063	0.0352702	0.0123957	0.00454865	0.0095339	0.00790488	0.0157862
0	1	0.00469909	0.00894181	0.00408079	0.00515247	0.0333097	0.00789066	0.00458484	0.0128126	0.00567675	0.0117671
0	1	0.0873951	0.0549118	0.00587023	0.0179023	0.0835731	0.0341803	0.00501246	0.0259306	0.00689721	0.0133767
0	1	0.00771874	0.00468234	0.00532778	0.00362153	0.00622613	0.00963301	0.00259406	0.00421132	0.00395245	0.0165177
0	1	0.00100654	0.00269613	0.010032	0.00575605	0.00879248	0.00517868	0.00458484	0.011854	0.0120701	0.00899126
0	1	0.0508223	0.0482148	0.00474481	0.0279509	0.0662243	0.0308534	0.0438166	0.0210175	0.00888647	0.029066
0	1	0.0396086	0.437813	0.0736568	0.0709427	0.0679689	0.0969794	0.0487445	0.0183563	0.024113	0.0337938
0	1	0.0271852	0.00752199	0.011862	0.00607982	0.0218257	0.022646	0.00398155	0.0102942	0.0128389	0.0117612
0	1	0.0868187	0.108381	0.0172709	0.0734945	0.0870737	0.0384114	0.0782127	0.0318295	0.0112622	0.0247878
0	1	0.076726	0.121172	0.00357887	0.0429752	0.120977	0.026885	0.084811	0.0280216	0.0135555	0.0208545
0	1	0.17158	0.0829303	0.00999153	0.0459577	0.0477657	0.126825	0.445631	0.0601123	0.0239014	0.01801
0	1	0.024502	0.0131059	0.00591075	0.0584168	0.0273878	0.00968257	0.0117583	0.0179566	0.0138817	0.0112393
0	1	0.00201309	0.00255261	0.0184368	0.00644752	0.00721699	0.00899676	0.00263024	0.00421132	0.0140333	0.0229453
0	1	0.10427	0.153217	0.00953012	0.00853811	0.121545	0.0487272	0.0686878	0.0705587	0.00639337	0.0163378
0	1	0.00335609	0.00070991	0.0094491	0.0036286	0.00342615	0.00482629	0.000319057	0.00651197	0.0113274	0.0216064
0	1	0.0994229	0.145381	0.0114412	0.0702504	0.204932	0.0462261	0.0482352	0.0618502	0.0303208	0.0240364
0	1	0.0589595	0.0346268	0.0108499	0.0229641	0.110062	0.0364715	0.0170604	0.0213489	0.0110885	0.0324583
0	1	0.020473	0.0219919	0.00478533	0.0423769	0.0393313	0.0163025	0.00954336	0.0202376	0.0135295	0.0103608
0	1	0.00503275	0.00397243	0.0339262	0.00696325	0.00289634	0.00965256	0.00255789	0.00877355	0.0155187	0.0213392
0	1	0.0212251	0.0191293	0.0165664	0.0109525	0.064371	0.027227	0.008494	0.0141352	0.0150409	0.0236292
0	1	0.00973464	0.00723493	0.0172709	0.00445869	0.0246985	0.0114457	0.003873	0.0144861	0.0170563	0.00905243
0	1	0.00369254	0.00482587	0.00482586	0.0537117	0.00615077	0.00430243	0.00563286	0.00608295	0.0349399	0.00075834
0	1	0.00805518	0.00539226	0.0181048	0.00797845	0.0183965	0.00376914	0.00063947	0.00994338	0.0203648	0.00870922
0	1	0.0137608	0.0117738	0.0118215	0.00426906	0.0237834	0.0065001	0.00266643	0.0141238	0.0140748	0.0102046
0	1	0.0124179	0.00752199	0.0280885	0.00881796	0.0190092	0.00838126	0.0132464	0.00840311	0.0253607	0.0312743
0	1	0.00601413	0.00865476	0.0208902	0.0223605	0.0183965	0.00842901	0.00518813	0.00916348	0.0174819	0.00665288
0	1	0.163409	0.132665	0.00649372	0.0377393	0.0161606	0.299023	0.541983	0.178306	0.0723382	0.0134292
0	1	0.0288646	0.0315001	0.00296343	0.0284514	0.0707327	0.0199029	0.161801	0.011425	0.0275331	0.0332591
0	1	0.120666	0.0329123	0.0113601	0.0550699	0.0620148	0.0906152	0.17476	0.0587648	0.0483978	0.0186412
0	1	0.0434102	0.040695	0.00646099	0.0664486	0.0720773	0.0179268	0.0120486	0.0168258	0.0150409	0.0522968
0	1	0.0516872	0.043138	0.00963067	0.00672735	0.0902843	0.0384585	0.00725126	0.0255797	0.0108496	0.066038
0	1	0.0208123	0.00539226	0.00688963	0.0136415	0.0411548	0.0138053	0.00533285	0.0171962	0.0115663	0.0085873
0	1	0.159377	0.138229	0.00565971	0.0157919	0.0329972	0.16865	0.432783	0.122156	0.0168068	0.0168821
0	1	0.0234125	0.0489455	0.0090477	0.0275517	0.0602184	0.0200417	0.00792691	0.0167672	0.0171067	0.0122588
0	1	0.0117477	0.00727437	0.0208822	0.0142763	0.0181402	0.0133458	0.00383411	0.00879308	0.0172431	0.0140659
0	1	0.0211459	0.00879829	0.0220074	0.00974531	0.0368231	0.00894781	0.00454865	0.0194577	0.0179846	0.0121076
0	1	0.021816	0.0158898	0.0134894	0.00519641	0.043652	0.0201873	0.00650325	0.00840311	0.00912535	0.0144503
0	1	0.0127543	0.0147679	0.00416184	0.0839398	0.0308969	0.0175756	0.0144999	0.0160263	0.0209566	0.015897
0	1	0.0439656	0.00610217	0.0174278	0.00366547	0.0382174	0.01674	0.00403921	0.0125949	0.0140333	0.0130019
0	1	0.0886304	0.0785612	0.00595128	0.0110403	0.0936435	0.0370489	0.0337294	0.0317018	0.00419132	0.0300238
0	1	0.0174533	0.0123007	0.0119026	0.0115948	0.0230231	0.0142267	0.00492266	0.0130044	0.00493403	0.0262606
0	1	0.0630929	0.0296651	0.00474481	0.0117122	0.096123	0.0187799	0.0100306	0.0316822	0.00786458	0.0112932
0	1	0.0231555	0.0419976	0.00624276	0.0685411	0.0375885	0.0252312	0.0562111	0.0164163	0.0120962	0.10055
0	1	0.0490068	0.0479339	0.0257645	0.011315	0.0620548	0.0212157	0.0407839	0.0222409	0.0132993	0.0339861
0	1	0.0854381	0.128101	0.0124855	0.0173271	0.102796	0.0352871	0.0648297	0.030181	0.0145371	0.0243009
0	1	0.0456423	0.0150363	0.0120631	0.00733094	0.076631	0.0206388	0.0071789	0.00877355	0.0111146	0.0156903
0	1	0.0221525	0.0114944	0.00890665	0.00825829	0.0176322	0.0112003	0.00653943	0.00610305	0.0103458	0.0147715
0	1	0.0349095	0.0104975	0.0105745	0.00487265	0.0548015	0.0196121	0.00207894	0.0114446	0.0120701	0.0131058
0	1	0.006715	0.00524874	0.0304204	0.00978922	0.00421719	0.018544	0.00441321	0.00801316	0.0139983	0.0198712
0	1	0.0524685	0.0673028	0.0036679	0.00978922	0.0842445	0.0313032	0.0150335	0.0239241	0.00609344	0.0143679
0	1	0.0553614	0.0276285	0.00412132	0.0140437	0.0474267	0.0266501	0.0762442	0.0275099	0.015485	0.013112
0	1	0.121148	0.123283	0.0101537	0.0137345	0.0892582	0.0532034	0.0247862	0.0519702	0.00856698	0.0380992
0	1	0.0201365	0.00411595	0.0408971	0.00515247	0.0183965	0.0175744	0.00383683	0.0110546	0.0148585	0.0167034
0	1	0.00503554	0.00482587	0.0615155	0.0033417	0.0111979	0.00962321	0.00526049	0.0137843	0.0177833	0.0113015
0	1	0.0117477	0.0146135	0.00357887	0.0178748	0.0129062	0.00719629	0.0580577	0.014876	0.0150409	0.00710537
0	1	0.0117477	0.0146135	0.00361238	0.0180036	0.0129062	0.00686348	0.0593347	0.014876	0.0150203	0.0073037
0	1	0.0120842	0.00326337	0.017666	0.00640358	0.0226404	0.0102998	0.00394537	0.0168063	0.0167653	0.00985285
0	1	0.0355769	0.0268035	0.00531453	0.0882563	0.0439826	0.0365895	0.0565675	0.0168063	0.0282284	0.00772765
0	1	0.00301964	0.00326252	0.0350031	0.00668341	0.0075193	0.00741093	0.00323354	0.00388632	0.019445	0.011023
0	1	0.00536919	0.00198621	0.0154549	0.00797845	0.0197013	0.0192481	0.00282433	0.00930973	0.0137684	0.00671039
0	1	0.11277	0.24013	0.011279	0.0241273	0.208507	0.0510229	0.0165711	0.0603954	0.00716218	0.0159959
0	1	0.116517	0.244783	0.011279	0.0225964	0.210964	0.0541248	0.0169381	0.0632863	0.00716218	0.0151011
0	1	0.194723	0.250816	0.00595128	0.00812416	0.142595	0.0621529	0.0138631	0.0703995	0.00395245	0.0240095
0	1	0.0958225	0.0483868	0.0188982	0.00744193	0.0713503	0.0640973	0.00451248	0.0274709	0.015345	0.0186874
0	1	0.0328908	0.0173095	0.00349782	0.0132526	0.0273402	0.019015	0.00531443	0.00994338	0.0061545	0.0252392
0	1	0.324847	0.227698	0.00649372	0.0257833	0.0407307	0.229993	0.484522	0.1543	0.0379058	0.0116492
0	1	0.0359133	0.0404342	0.00353835	0.0615175	0.0398406	0.0317914	0.0151781	0.0198477	0.00716218	0.0124292
0	1	0.0453285	0.0177004	0.00972496	0.0454842	0.029602	0.0335821	0.0230327	0.0232791	0.0268635	0.0224855
0	1	0.0154375	0.0110716	0.018712	0.00705112	0.011283	0.00683352	0.00326971	0.0107807	0.0085735	0.00956178
0	1	0.00984648	0.00624568	0.0141128	0.00727427	0.0155594	0.00728649	0.00334207	0.00994338	0.01365	0.0216882
0	1	0.00469909	0.00198621	0.0195622	0.00672735	0.0052834	0.0071859	0.00728745	0.009183	0.0184634	0.00957127
0	1	0.0265151	0.00666856	0.0226553	0.00644752	0.0510679	0.0287172	0.00195459	0.00534211	0.0130517	0.0158144
0	1	0.104799	0.0187294	0.0059918	0.0142942	0.065289	0.0325139	0.0423279	0.0171571	0.0183936	0.0108994
0	1	0.109354	0.0257387	0.00814285	0.0361107	0.105205	0.0527709	0.0913488	0.0189313	0.0416221	0.0234962
0	1	0.0167833	0.0424281	0.00248533	0.0541374	0.0282816	0.0087025	0.0118196	0.017682	0.0198616	0.0115635
0	1	0.282912	0.197511	0.0135704	0.027028	0.0314451	0.242661	0.587678	0.208454	0.0507736	0.0132375
0	1	0.0110776	0.00737848	0.0350031	0.0081704	0.0206062	0.00588345	0.00454865	0.0125949	0.0194711	0.0162349
0	1	0.0492996	0.0149005	0.00872044	0.0303697	0.0413684	0.0295982	0.0236118	0.0173651	0.0187545	0.00992599
0	1	0.0454201	0.013608	0.00766043	0.030545	0.0394538	0.0293633	0.0237807	0.0190045	0.0181002	0.0102993
0	1	0.0422919	0.00894181	0.0138541	0.0720173	0.04041	0.0195338	0.0809589	0.0141157	0.0405354	0.00384529
0	1	0.0640995	0.0509004	0.00700386	0.0159569	0.0572824	0.0375388	0.081878	0.0201607	0.0115663	0.00884578
0	1	0.020473	0.00979526	0.0160482	0.00640358	0.0327757	0.0101224	0.00572363	0.0160263	0.0165003	0.00588563
0	1	0.0247546	0.00695561	0.0297158	0.00761076	0.0303679	0.00912871	0.00586378	0.00651197	0.0227899	0.00914692
0	1	0.108341	0.0869367	0.00750612	0.0257705	0.248518	0.0340305	0.0347502	0.0324258	0.0148021	0.0206537
0	1	0.0544953	0.0513437	0.0126387	0.00584393	0.0668006	0.0321156	0.0071789	0.027479	0.0202139	0.0100219
0	1	0.125266	0.20314	0.011198	0.0124152	0.235509	0.0563292	0.0152143	0.0704125	0.0140594	0.0312407
0	1	0.123567	0.0348217	0.0131495	0.0113202	0.185563	0.0366079	0.0124755	0.0317549	0.0100862	0.0130588
0	1	0.0275631	0.00723493	0.0294001	0.00946546	0.0200755	0.0169767	0.00394537	0.0214075	0.0116955	0.0449955
0	1	0.162559	0.0493761	0.00643709	0.0422188	0.0599066	0.0916627	0.239868	0.0580028	0.0156539	0.00875479
0	1	0.027188	0.0273841	0.00353835	0.0109525	0.0327271	0.0195442	0.00721508	0.0205886	0.00641946	0.0438204
0	1	0.00469909	0.00681208	0.0262341	0.00394529	0.00406603	0.00648113	0.00494143	0.00801316	0.0214343	0.00927473
0	1	0.00402618	0.00397243	0.0280803	0.00547623	0.00655657	0.00447391	0.00323354	0.00764274	0.0264302	0.0069524
0	1	0.00805518	0.0083754	0.00762728	0.00728701	0.0147363	0.00848836	0.00529667	0.0114446	0.00745558	0.0163777
0	1	0.00805518	0.00871065	0.00765968	0.00728701	0.0150668	0.00848836	0.00529667	0.0114446	0.00912535	0.0179754
0	1	0.0476596	0.0130578	0.0252867	0.00426906	0.0901376	0.0126327	0.011269	0.0156559	0.0184896	0.0150863
0	1	0.00469909	0.00794484	0.00657477	0.0355126	0.0143305	0.0065882	0.00845915	0.00992387	0.0209566	0.0111202
0	1	0.0268543	0.0122043	0.022477	0.007768	0.0393336	0.00894781	0.00526049	0.0184196	0.0167653	0.015044
0	1	0.0174533	0.00652503	0.0189387	0.00761076	0.0212239	0.0129934	0.00454865	0.0144665	0.00886041	0.00885174
0	1	0.00839164	0.003547	0.011279	0.00635965	0.0108655	0.00341676	0.00390918	0.00799362	0.0130517	0.0183308
0	1	0.0577293	0.0174531	0.00824263	0.00487265	0.0473123	0.0422692	0.00707298	0.0215503	0.0120832	0.00685057
0	1	0.0208066	0.00283965	0.0238354	0.0122182	0.0413126	0.0188769	0.00522431	0.00535513	0.0110885	0.0184384
0	1	0.00805518	0.0107845	0.0226068	0.00640358	0.0124527	0.0161649	0.00724991	0.0107037	0.0141419	0.0315813
0	1	0.0352038	0.00814755	0.00528726	0.00733094	0.0412091	0.0272178	0.00263024	0.0103138	0.00493403	0.0124628
0	1	0.0120813	0.0202927	0.00778121	0.0590886	0.0178873	0.00919312	0.0250959	0.00879308	0.00641946	0.0417913
0	1	0.237624	0.580854	0.00470428	0.0128858	0.117275	0.113843	0.149761	0.195576	0.00954857	0.0231558
0	1	0.0241656	0.0101699	0.00957068	0.0116439	0.0447186	0.0140292	0.0126203	0.0126973	0.00552084	0.0162749
0	1	0.00771874	0.00340604	0.017327	0.0076443	0.00945291	0.0124141	0.00131512	0.0093211	0.0172691	0.00818105
0	1	0.00570564	0.00957656	0.0101374	0.0131645	0.00762279	0.00482629	0.00458484	0.0110742	0.0195363	0.0127306
0	1	0.038933	0.0648442	0.00894715	0.0109525	0.0705824	0.0310125	0.00462102	0.0163123	0.0142983	0.0619185
0	1	0.0280777	0.00752199	0.0219751	0.00524035	0.0535406	0.00835011	0.0033059	0.00686284	0.0224246	0.0124036
0	1	0.0661181	0.0439915	0.00625913	0.0103489	0.0791321	0.025358	0.00916965	0.0133357	0.0118313	0.0196132
0	1	0.0187935	0.015388	0.0061656	0.00737486	0.0367931	0.0160774	0.00263024	0.012244	0.0136881	0.0113738
0	1	0.0151029	0.0200497	0.00530345	0.0244129	0.0614787	0.0110334	0.0427922	0.0163968	0.0199489	0.0111991
0	1	0.0645775	0.0590201	0.0101537	0.0299825	0.0841703	0.0329275	0.0587223	0.0357636	0.0135816	0.0139759
0	1	0.0312114	0.0154669	0.00953012	0.0142942	0.0437256	0.0125022	0.0085302	0.00764274	0.012574	0.0203828
0	1	0.0504542	0.0257749	0.0207687	0.021757	0.0821484	0.0311343	0.0225696	0.0229667	0.0205027	0.0205412
0	1	0.111769	0.102876	0.00703625	0.0253785	0.101737	0.0570901	0.0717097	0.0247803	0.0264709	0.0551581
0	1	0.00637855	0.00681208	0.0173519	0.00723747	0.0164402	0.00954552	0.0027026	0.00994338	0.0204266	0.00872827
0	1	0.0679539	0.0388184	0.00840474	0.0180217	0.0804561	0.0345713	0.0469261	0.0171571	0.0089036	0.0216564
0	1	0.00704863	0.00723493	0.00801869	0.00793453	0.0145712	0.0104955	0.00355262	0.0057516	0.0148033	0.0151499
0	1	0.00939818	0.00755488	0.0247559	0.0109525	0.00958573	0.0146483	0.00263024	0.00674805	0.012574	0.0143464
0	1	0.115716	0.180842	0.00386222	0.0347517	0.145061	0.0657282	0.0262274	0.0318934	0.0187285	0.0398304
0	1	0.204234	0.0841077	0.00774071	0.028808	0.0396666	0.234242	0.281988	0.125082	0.0317802	0.0183757
0	1	0.0637657	0.054108	0.00715774	0.0197704	0.082474	0.0317112	0.00661179	0.0214075	0.00715672	0.0378669
0	1	0.0144309	0.00950822	0.00894715	0.00459282	0.023123	0.0114249	0.00259406	0.0114641	0.00763992	0.0303209
0	1	0.0026571	0.0012763	0.00653425	0.00855605	0.00472645	0.00714675	0.00326971	0.00957294	0.00886041	0.00727232
0	1	0.00385937	0.00354956	0.0308818	0.00738124	0.00879248	0.010153	0.00454865	0.0068433	0.0186079	0.0127802
0	1	0.352824	0.486178	0.0125665	0.0707031	0.144177	0.212247	0.524637	0.227227	0.00395245	0.0267551
0	1	0.118817	0.146889	0.00898771	0.0762304	0.141495	0.045109	0.0509022	0.0500107	0.010994	0.0184883
0	1	0.00402618	0.00436156	0.0216189	0.00886188	0.0123492	0.00989787	0.00526049	0.0167476	0.0148021	0.0154207
0	1	0.0117449	0.0228454	0.00474481	0.039069	0.0235288	0.00528575	0.0150335	0.011854	0.00912535	0.0114676
0	1	0.030875	0.0225046	0.00996616	0.00858725	0.0540199	0.0114457	0.0119808	0.0152464	0.00960312	0.0240825
0	1	0.0104019	0.0187294	0.00624276	0.0651425	0.0266021	0.0139124	0.00860255	0.0122819	0.0137583	0.0144771
0	1	0.0265151	0.0622815	0.00412132	0.0678771	0.0747089	0.0172221	0.0134032	0.0233522	0.0151777	0.0164147
0	1	0.0268488	0.0281018	0.013109	0.00273812	0.0706818	0.0210004	0.00401772	0.018308	0.00719474	0.0187195
0	1	0.0216309	0.00723493	0.0126475	0.0112762	0.0338423	0.0211388	0.00678811	0.0108635	0.00763992	0.0134777
0	1	0.127286	0.105506	0.00959485	0.0357713	0.127393	0.0619279	0.277031	0.0244099	0.0240956	0.023723
0	1	0.0617555	0.129997	0.00770019	0.0510619	0.150911	0.0420123	0.125139	0.030142	0.0340028	0.0156184
0	1	0.0535083	0.0770473	0.00774071	0.0302511	0.0486331	0.0248674	0.0152492	0.0252483	0.0140333	0.0623927
0	1	0.0155639	0.00482587	0.00703617	0.0106727	0.0133421	0.00271199	0.00721508	0.0114007	0.0104406	0.0146551
0	1	0.0104048	0.00539226	0.0119997	0.00793453	0.027189	0.00830238	0.00304315	0.0114852	0.0145786	0.00565579
0	1	0.0181987	0.0169064	0.0293846	0.0423876	0.0300854	0.031778	0.00829795	0.0210175	0.0246115	0.0771758
0	1	0.0298172	0.0122043	0.0171493	0.00733094	0.0214235	0.0231066	0.00323354	0.0147671	0.0128128	0.0142416
0	1	0.0315506	0.0388785	0.0114006	0.0358591	0.0464449	0.0200411	0.0365627	0.0171766	0.0231848	0.011311
0	1	0.00671218	0.00950822	0.00528726	0.008382	0.0218499	0.0104074	0.003873	0.012915	0.0108496	0.00762465
0	1	0.240952	0.204639	0.0094491	0.0121597	0.118117	0.111126	0.0356873	0.0738065	0.0139356	0.00710348
0	1	0.101979	0.108411	0.00645321	0.0241713	0.036978	0.0770552	0.191294	0.0675367	0.0183034	0.0130953
0	1	0.00369254	0.0171046	0.00715774	0.00700717	0.0243479	0.00471921	0.00721508	0.0137843	0.00641946	0.00794348
0	1	0.0204759	0.0185859	0.014356	0.0364188	0.0433453	0.0113639	0.0060085	0.0161541	0.0142983	0.0151559
0	1	0.0068248	0.00070991	0.0407762	0.00306188	0.00472645	0.00933997	0.003873	0.0057743	0.0142602	0.0114998
0	1	0.0137608	0	0.0163316	0.0112323	0.0129062	0.0101432	0.00454865	0.00725279	0.0109522	0.0587981
0	1	0.044305	0.0266743	0.0167283	0.0133668	0.0426335	0.0274435	0.00398155	0.014283	0.00912535	0.0197591
0	1	0.044305	0.0266743	0.0177322	0.0133668	0.0422776	0.0271026	0.00398155	0.0148955	0.00912535	0.0192833
0	1	0.0436327	0.0278485	0.00608082	0.0379536	0.064179	0.0210602	0.031205	0.0107801	0.0176236	0.0102276
0	1	0.0257271	0.0141905	0.0130523	0.00909775	0.0383298	0.0188958	0.00737626	0.00686284	0.0157836	0.0286817
0	1	0.0144309	0.00397243	0.00528726	0.00825829	0.0161084	0.00542398	0.00131512	0.00536164	0.00567675	0.0115342
0	1	0.005372	0.00652503	0.0155462	0.00519641	0.0060473	0.00791026	0.00572069	0.006122	0.00862151	0.0191276
0	1	0.0117449	0.00539226	0.022979	0.00519641	0.0245951	0.0142647	0.00518813	0.0102942	0.022707	0.0106276
0	1	0.0167804	0.0100746	0.013692	0.0100691	0.035495	0.00779276	0.00259406	0.00970285	0.0145371	0.0131511
0	1	0.00839164	0.00382892	0.00765968	0.00607982	0.011283	0.00877223	0.0013513	0.012244	0.0133167	0.0304482
0	1	0.0305385	0.00794484	0.0213718	0.00811376	0.0195474	0.0182792	0.00381972	0.00610247	0.00943228	0.0108775
0	1	0.0187963	0.00269613	0.0377804	0.0086335	0.0285098	0.0152637	0.00326971	0.00801316	0.0179522	0.0140021
0	1	0.0731695	0.0475388	0.00948963	0.0207684	0.0565761	0.0416225	0.120721	0.035874	0.0279095	0.013926
0	1	0.0214526	0.00340604	0.036547	0.0375518	0.0548322	0.0138548	0.020511	0.012889	0.0367109	0.0203697
0	1	0.00973184	0.00581511	0.022461	0.0100818	0.0188023	0.00943782	0.00845786	0.0123908	0.0165003	0.0108865
0	1	0.0370885	0.0319306	0.00591075	0.030443	0.0669242	0.018065	0.172529	0.022293	0.0220739	0.0180756
0	1	0.00604209	0.00790939	0.02351	0.00617329	0.0122734	0.0115527	0.0119085	0.0105375	0.0228966	0.00458645
0	1	0.213136	0.636548	0.0110443	0.0173601	0.216185	0.0944159	0.117693	0.161886	0.00543787	0.0202522
0	1	0.223189	0.675307	0.0101131	0.0164797	0.214762	0.103256	0.119881	0.171154	0.00567675	0.0203586
0	1	0.107788	0.100889	0.00596453	0.0155453	0.219985	0.0527544	0.0156729	0.0553593	0.00838263	0.0191977
0	1	0.0100655	0.00212973	0.0167444	0.0113202	0.0235288	0.0124245	0.00526049	0.0126144	0.0207351	0.00437011
0	1	0.0261784	0.0292268	0.00532778	0.0301226	0.0510759	0.0133147	0.145476	0.0219285	0.0413755	0.0111465
0	1	0.00402829	0.00595865	0.00711721	0.016105	0.00960408	0.00471921	0.00650325	0.0160263	0.0165916	0.00561612
0	1	0.124928	0.178103	0.0119431	0.036139	0.143027	0.0520542	0.115274	0.0503941	0.0153551	0.0692572
0	1	0.00201309	0.00922115	0.00593508	0.0383215	0.0141767	0.00838069	0.00824599	0.020998	0.0128128	0.00707288
0	1	0.0661181	0.0436639	0.00587023	0.00696325	0.0993455	0.0315663	0.00863873	0.0137452	0.00222814	0.016903
0	1	0.017787	0.00671348	0.00435617	0.00635965	0.020912	0.0140194	0.00494278	0.015695	0.00571255	0.00966712
0	1	0.0127543	0.00397243	0.0275132	0.00241435	0.0290669	0.0140194	0.00586378	0.00575318	0.0078788	0.0164405
0	1	0.00111846	0.00070991	0.0245012	0.00273812	0.00340559	0.00352383	0.0033059	0.00955344	0.0140333	0.00985676
0	1	0.0211459	0.0364695	0.00237241	0.0113202	0.0267274	0.0145101	0.00263024	0.0122635	0.0061545	0.0305825
0	1	0.00906454	0.0385663	0.00591075	0.0477174	0.0243338	0.0116127	0.00796308	0.00688237	0.0190912	0.00718069
0	1	0.00771874	0.00212973	0.0189872	0.00672735	0.014991	0.0055708	0.00454865	0.0095339	0.0142722	0.00688117
0	1	0.0224861	0.037374	0.00660127	0.0400795	0.0362933	0.0207257	0.0926342	0.0107037	0.0231586	0.117029
0	1	0.0199141	0.0188762	0.0119431	0.015913	0.0651995	0.0139124	0.00785455	0.0114446	0.00716218	0.0326398
0	1	0.00536919	0.00595865	0.0313838	0.00543114	0.019972	0.0126007	0.00586378	0.00926527	0.0242493	0.017169
0	1	0.0583966	0.0452678	0.0118215	0.00612376	0.0489499	0.0244465	0.00876046	0.033203	0.00557538	0.016247
0	1	0.0218189	0.0167432	0.00711721	0.0113202	0.04884	0.0191221	0.00398155	0.0187169	0.00763992	0.0267912
0	1	0.0114113	0.00539226	0.0201452	0.00918563	0.00853785	0.00989787	0.00326971	0.00757232	0.0172701	0.0101058
0	1	0.020473	0.00794484	0.0204325	0.0054878	0.0416707	0.0109659	0.00533285	0.00534211	0.0113274	0.0184203
0	1	0.0285282	0.0458342	0.0123639	0.0073928	0.0376047	0.0165932	0.00255789	0.0194448	0.0106108	0.0161157
0	1	0.0208095	0.00865476	0.0236876	0.00974531	0.0371998	0.0137155	0.00589996	0.00934275	0.0137749	0.0143124
0	1	0.0305413	0.0265307	0.00890665	0.0318696	0.0196139	0.0116692	0.0671296	0.0211773	0.0113327	0.011551
0	1	0.0205569	0.0275277	0.00116594	0.0146232	0.0346816	0.0201793	0.0199413	0.0137452	0.0044302	0.0130152
0	1	0.0373411	0.0140471	0.0155058	0.00552017	0.0739443	0.0305477	0.00131512	0.00833269	0.0123155	0.0156367
0	1	0.00939818	0.00411595	0.0141339	0.0058	0.0280006	0.00848836	0.0033059	0.015266	0.0187285	0.0124717
0	1	0.119808	0.410782	0.00595128	0.0149856	0.117093	0.0621712	0.00830326	0.0787814	0.00781004	0.0893397
0	1	0.00469909	0.00340604	0.00653425	0.00366547	0.0104212	0.0139619	0.00063947	0.00996292	0.00738913	0.0366867
0	1	0.0151038	0.0164024	0.00711721	0.0112762	0.0528891	0.00835011	0.00698155	0.0133893	0.0192584	0.044188
0	1	0.0322236	0.0133371	0.0170602	0.0144371	0.063171	0.0192293	0.00766623	0.0258835	0.0168524	0.0164566
0	1	0.00536919	0.00198621	0.0344541	0.00426906	0.0113066	0.00728321	0.00127895	0.00842263	0.0214604	0.0121874
0	1	0.00271395	0.00595865	0.013692	0.00700717	0.00630193	0.00577637	0.00323354	0.00840311	0.0156889	0.0130652
0	1	0.12096	0.168659	0.00174891	0.0191921	0.124133	0.051392	0.0387258	0.0308899	0.00713609	0.0196285
0	1	0.0534917	0.0728275	0.0101051	0.0408097	0.136814	0.0334079	0.0750985	0.0292456	0.0229635	0.0157117
0	1	0.105835	0.063136	0.00657477	0.0425425	0.0638787	0.0579954	0.0767719	0.0226877	0.0246702	0.0130182
0	1	0.0597396	0.0663422	0.00291485	0.0137345	0.0725531	0.0264463	0.00785455	0.0261289	0.00493403	0.0106276
0	1	0.041618	0.0165997	0.00765968	0.010305	0.0654952	0.0189834	0.00778221	0.0137257	0.00368749	0.0148849
0	1	0.0657816	0.0707485	0.00532778	0.0466273	0.0523605	0.0381749	0.0362594	0.0156559	0.0137387	0.0209662
0	1	0.00369254	0.00212973	0.0178861	0.00948012	0.00589614	0.00436623	0.00458484	0.00877355	0.0162615	0.00862346
0	1	0.228923	0.454619	0.00647346	0.0170762	0.0585304	0.119136	0.238944	0.120374	0.0150409	0.0110567
0	1	0.229399	0.453021	0.00587023	0.0172271	0.0587941	0.119621	0.237705	0.122361	0.0150409	0.0113717
0	1	0.0594059	0.183939	0.00657477	0.0218639	0.13681	0.0421713	0.0320261	0.0588413	0.00541178	0.0619693
0	1	0.0594087	0.0360664	0.00618605	0.010919	0.0557436	0.0327892	0.0123309	0.0217584	0.00320973	0.023375
0	1	0.0134243	0.00808839	0.00898771	0.0128511	0.018549	0.0126209	0.00653943	0.00534211	0.0125534	0.00895955
0	1	0.155031	0.239856	0.00824263	0.0103489	0.07928	0.0958841	0.068325	0.101439	0.00648822	0.0110752
0	1	0.0130907	0.0136242	0.00412132	0.00699675	0.0219533	0.00872211	0.00334207	0.0102942	0.0105847	0.0225519
0	1	0.0218189	0.0104975	0.010032	0.0122036	0.024038	0.0136982	0.00255789	0.00955344	0.00665833	0.0128798
0	1	0.0995904	0.0586103	0.0163799	0.0474268	0.0983631	0.0828648	0.120614	0.0385646	0.0187545	0.0200124
0	1	0.0316949	0.0102181	0.0160643	0.0107166	0.0351646	0.0119051	0.00839177	0.00990434	0.0103458	0.032554
0	1	0.0426255	0.00813331	0.0118215	0.0100511	0.0721072	0.0293724	0.0137545	0.00938066	0.0171999	0.0114468
0	1	0.0877917	0.061301	0.00524675	0.00789061	0.0686528	0.0405034	0.00263024	0.0117598	0.00814377	0.0154918
0	1	0.0208123	0.0166073	0.00770019	0.0354915	0.0281392	0.013667	0.0294998	0.0118736	0.0136761	0.0133481
0	1	0.175093	0.215822	0.00591075	0.0287358	0.151753	0.0939957	0.345208	0.0773599	0.0128128	0.0281286
0	1	0.0106014	0.00879829	0.00890665	0.00875175	0.0340715	0.0165173	0.00526049	0.0177957	0.0196536	0.035172
0	1	0.002686	0.00524874	0.0353674	0.00607982	0.00630193	0.00507159	0.00394537	0.00686284	0.0220057	0.00768922
0	1	0.0171197	0.00762835	0.0291006	0.00974531	0.0143305	0.00824306	0.00522431	0.0125397	0.0115956	0.0160977
0	1	0.0238319	0.00610217	0.00412132	0.0196172	0.0579517	0.0122777	0.0229926	0.01356	0.0326815	0.0153633
0	1	0.0456451	0.00936467	0.010944	0.0105848	0.081056	0.0216378	0.00867492	0.0087546	0.0120701	0.0171597
0	1	0.0114113	0.00340604	0.0394595	0.0103928	0.0110284	0.00791945	0.00195459	0.00801316	0.0170237	0.013983
0	1	0.304129	0.641188	0.00625896	0.0280715	0.137358	0.132082	0.433093	0.237548	0.0163367	0.0184074
0	1	0.109345	0.124232	0.00949774	0.015324	0.169361	0.0453219	0.0210781	0.0383988	0.00838263	0.0246958
0	1	0.0187963	0.00752199	0.0123721	0.0112762	0.0361327	0.0115527	0.00398155	0.0127546	0.012309	0.0171419
0	1	0.00335609	0.00468234	0.0104127	0.00752237	0.00289634	0.00722035	0.00259406	0.00688237	0.0078788	0.0130147
0	1	0.0903596	0.0749592	0.00589456	0.0514852	0.116291	0.04547	0.16368	0.0329376	0.0229459	0.0372287
0	1	0.0560498	0.0464882	0.00653425	0.00970136	0.0668226	0.0223719	0.00522431	0.0228892	0.00886041	0.0118027
0	1	0.0466517	0.00595865	0.0161049	0.0134547	0.0354722	0.0196404	0.00398155	0.0095339	0.0170009	0.0224353
0	1	0.0214768	0.0012763	0.0165664	0.0146179	0.022001	0.0111123	0.00725126	0.00692461	0.0120962	0.0150816
0	1	0.023159	0.0587407	0.00295538	0.0482582	0.048146	0.0186585	0.00935056	0.0140393	0.00838263	0.0180306
0	1	0.0298684	0.0122043	0.0312489	0.0164946	0.0467552	0.0206388	0.0165657	0.0129848	0.022177	0.0186168
0	1	0.0104048	0.00340604	0.0170684	0.00612376	0.0174338	0.0111611	0.0118723	0.00649242	0.0244313	0.0138066
0	1	0.123914	0.0881513	0.00700967	0.0165229	0.101003	0.0347552	0.0292505	0.0289721	0.00958248	0.0182606
0	1	0.133464	0.105919	0.00801581	0.0395802	0.162897	0.045448	0.0590731	0.0469081	0.0358716	0.0116211
0	1	0.0406912	0.054489	0.0059918	0.0353115	0.048862	0.0258486	0.0165973	0.0179761	0.0113274	0.0304481
0	1	0.024502	0.0284234	0.00653425	0.00888764	0.0441599	0.0256033	0.00337826	0.00762324	0.0120701	0.0134407
0	1	0.087968	0.106713	0.0161049	0.0367452	0.118306	0.0465185	0.111744	0.0339438	0.0259179	0.0217875
0	1	0.0369199	0.0127707	0.0255259	0.00858204	0.0343026	0.0174483	0.00390918	0.00419179	0.0234236	0.0255127
0	1	0.00503275	0.00988537	0.00961119	0.0640653	0.00919827	0.00849696	0.0273643	0.0114771	0.0270728	0.014129
0	1	0.0589064	0.0117738	0.0679011	0.0143381	0.027433	0.0456203	0.0476162	0.0265312	0.0328708	0.0165393
0	1	0.0104048	0.0123709	0.012526	0.0153094	0.0278494	0.00942861	0.00586378	0.0129848	0.0226809	0.00882712
0	1	0.0231618	0.00737848	0.0455857	0.0058	0.0123497	0.0226771	0.0060085	0.0137648	0.0157544	0.0412694
0	1	0.00637855	0.00269613	0.0112385	0.0124392	0.00777396	0.00672644	0.00326971	0.00457525	0.0115923	0.00821241
0	1	0.0761863	0.0229888	0.0029959	0.0075668	0.0825614	0.0213326	0.0111604	0.0267496	0.00936423	0.0159426
0	1	0.00906174	0.00681208	0.00774071	0.00398923	0.0209032	0.00813598	0.0038026	0.0110742	0.0147499	0.0180434
0	1	0.169737	0.121872	0.00632373	0.0115561	0.025082	0.180499	0.405	0.136731	0.0288354	0.0129277
0	1	0.050407	0.118175	0.00885816	0.0155892	0.17776	0.0340301	0.0139354	0.0395037	0.00541178	0.0940588
0	1	0.0857272	0.0446211	0.00886614	0.0195889	0.0636762	0.0335758	0.0174005	0.0178607	0.0130517	0.0265586
0	1	0.0181987	0.0116028	0.0119026	0.0088347	0.0348445	0.0140949	0.00721508	0.0122245	0.0138466	0.00749588
0	1	0.00335609	0.00340604	0.015603	0.00213452	0.00945291	0.00657643	0.00597232	0.00686284	0.01498	0.00680597
0	1	0.0573956	0.0868447	0.00349782	0.023162	0.0547307	0.028913	0.0546128	0.02673	0.0061545	0.0128175
0	1	0.0134243	0.00762384	0.00711721	0.0244692	0.0213964	0.0101438	0.0164571	0.00955344	0.022442	0.00731404
0	1	0.0604181	0.0576189	0.00233188	0.0227767	0.0745521	0.0300772	0.0091995	0.0215228	0.00320973	0.0329658
0	1	0.0110776	0.00340604	0.0213516	0.00914171	0.0122458	0.00648113	0.00478587	0.0130239	0.00835653	0.0142416
0	1	0.0484448	0.00786456	0.0135764	0.00950939	0.0307987	0.0137232	0.00323354	0.0158623	0.0139855	0.00898288
0	1	0.0677948	0.00397243	0.0634081	0.00491658	0.0223591	0.041661	0.00661179	0.0228892	0.0205138	0.0434339
0	1	0.195416	0.137665	0.016419	0.00950939	0.0749835	0.116575	0.0141808	0.130964	0.00888647	0.0406721
0	1	0.0456507	0.0902899	0.00828316	0.00946546	0.110598	0.0146759	0.0125321	0.0308471	0.0142722	0.031441
0	1	0.0147673	0.00303684	0.0127069	0.00519641	0.0216509	0.0154601	0.00326971	0.0054266	0.00742715	0.0100595
0	1	0.305885	0.160021	0.00660127	0.0909661	0.0573306	0.311487	0.403729	0.30264	0.101954	0.0244223
0	1	0.0251693	0.0295643	0.00957068	0.0422702	0.0299342	0.0147776	0.0145749	0.0171571	0.0167913	0.0108223
0	1	0.144113	0.0548417	0.0101131	0.0677726	0.126172	0.0646169	0.110143	0.0418037	0.054726	0.0149701
0	1	0.0206669	0.0192958	0.0070767	0.0106727	0.034963	0.0170838	0.0105907	0.0179566	0.0137944	0.0223592
0	1	0.0423664	0.0241217	0.0101942	0.103961	0.0606301	0.0242249	0.033409	0.0127747	0.0507926	0.0194507
0	1	0.111769	0.182571	0.00532778	0.00946546	0.107399	0.0423233	0.00856639	0.0495997	0.00371356	0.0161103
0	1	0.124526	0.0799141	0.00873283	0.0212135	0.10437	0.0664837	0.228353	0.0276052	0.0428947	0.0196278
0	1	0.232459	0.297937	0.0155625	0.090745	0.0489258	0.367914	0.554552	0.457883	0.0931173	0.0296205
0	1	0.0167804	0.0230555	0.0177646	0.00672735	0.0157548	0.0166244	0.0117999	0.0133357	0.0189674	0.0280901
0	1	0.00100654	0.00397243	0.0373756	0.00640358	0.0106226	0.00764536	0.00383683	0.00495215	0.0192736	0.00718069
0	1	0.0296474	0.0202927	0.012518	0.0785504	0.0278494	0.0205156	0.0157869	0.0320917	0.0536184	0.0159451
0	1	0.0594833	0.035042	0.00751669	0.0168906	0.0691626	0.0234602	0.0327897	0.0195454	0.0203004	0.00770856
0	1	0.0100683	0.00560917	0.0129875	0.0132587	0.0175204	0.00553106	0.0046572	0.00877355	0.00763992	0.00855411
0	1	0.0463152	0.0520799	0.00667999	0.0243725	0.0418459	0.0207758	0.0133938	0.0213879	0.0105847	0.012363
0	1	0.0856661	0.047747	0.00787018	0.0406994	0.0762387	0.0528828	0.294249	0.0297911	0.016607	0.0180832
0	1	0.124828	0.139953	0.0114168	0.00853811	0.0393181	0.0957051	0.117571	0.126814	0.00692329	0.0111494
0	1	0.0352376	0.00941511	0.00595128	0.120758	0.0233643	0.0203211	0.0853331	0.0198672	0.0342175	0.00991405
0	1	0.0142437	0.0194393	0.00395124	0.077198	0.0249531	0.0113074	0.0117999	0.0148955	0.0261084	0.00449358
0	1	0.0058445	0.00425947	0.0185584	0.00672735	0.0113791	0.00623583	0.00334207	0.00955344	0.0239839	0.00888438
0	1	0.00234954	0.00212973	0.00587023	0.0693148	0.00896905	0.0069406	0.00650325	0.00727233	0.00689721	0.06401
0	1	0.0466545	0.01845	0.00782168	0.00487265	0.0342013	0.0236818	0.00390918	0.00916348	0.00567023	0.0124969
0	1	0.0281945	0.0268178	0.00643709	0.0302794	0.0458879	0.0225976	0.0309235	0.00990434	0.0243987	0.0106336
0	1	0.0139249	0.0117426	0.0147372	0.033313	0.0157581	0.0324446	0.0163124	0.0160654	0.0294663	0.0411144
0	1	0.0483283	0.0502175	0.0159638	0.00914171	0.104182	0.0194746	0.0118005	0.0324621	0.0184634	0.0107512
0	1	0.00402618	0.00581854	0.0335379	0.00761076	0.00769177	0.00954552	0.0033059	0.00573205	0.0160791	0.00937358
0	1	0.020473	0.00695561	0.0190198	0.0052151	0.0362838	0.015429	0.00326971	0.0110937	0.00809328	0.0109122
0	1	0.00436264	0.0112074	0.0353595	0.00487265	0.0114328	0.00609019	0.00401772	0.00686284	0.0202106	0.0141517
0	1	0.0140973	0.00865476	0.0145745	0.00789061	0.0287908	0.0149218	0.00383683	0.00573205	0.0217987	0.00933702
0	1	0.0723439	0.0360389	0.0172709	0.015869	0.0992809	0.03417	0.02623	0.0232791	0.0142514	0.0420378
0	1	0.0040649	0.00563957	0.0361609	0.00366547	0.0106226	0.00794021	0.00518813	0.0110546	0.0155545	0.0113717
0	1	0.0145823	0.0102181	0.00528726	0.0137012	0.0216986	0.0142647	0.00586378	0.0118345	0.00714912	0.0183193
0	1	0.0194693	0.00965171	0.0148984	0.00733094	0.0288445	0.0127959	0.00586378	0.00571252	0.0105521	0.0105881
0	1	0.00503554	0.0083754	0.00886614	0.0526116	0.0113307	0.00989787	0.043222	0.00801316	0.0140333	0.0288752
0	1	0.0251749	0.0251186	0.0029959	0.0277489	0.0460867	0.0140194	0.0131874	0.00801316	0.0182507	0.0036476
0	1	0.0338974	0.00936467	0.0059918	0.00815885	0.0310481	0.00824306	0.00334207	0.00932436	0.00716218	0.00973414
0	1	0.00335609	0.00524874	0.0204124	0.00810855	0.00472645	0.00730396	0.00497432	0.00306101	0.0232531	0.00655702
0	1	0.00335609	0.00524874	0.0201858	0.00789061	0.00472645	0.00740184	0.00451248	0.00306101	0.0233975	0.00655702
0	1	0.0602668	0.0174531	0.00541507	0.0691248	0.0328878	0.0339086	0.177255	0.0258089	0.0480677	0.00666184
0	1	0.0114113	0.00524874	0.0358241	0.00547623	0.0131131	0.00908602	0.00199077	0.00647292	0.0212487	0.00624781
0	1	0.00201309	0.00255261	0.0154814	0.00306188	0.0103684	0.00943841	0.00263024	0.0065942	0.012954	0.0110144
0	1	0.025007	0.00922115	0.0124045	0.00515247	0.0169539	0.0221076	0.00661179	0.0219285	0.0106108	0.00733176
0	1	0.00771874	0.00595865	0.0118558	0.0048287	0.0101133	0.00989787	0.00739597	0.00916348	0.0185157	0.00927183
0	1	0.243303	0.458706	0.00655375	0.0432503	0.0293911	0.31544	0.677455	0.431338	0.0269243	0.0207826
0	1	0.00503554	0.00354956	0.00761912	0.00519641	0.021296	0.00358316	0.00394537	0.00801316	0.00657581	0.00394115
0	1	0.0391954	0.00737848	0.0265417	0.0113202	0.0635045	0.0220288	0.00458484	0.0138167	0.0209392	0.0208264
0	1	0.0349068	0.0120608	0.00532778	0.0105489	0.0457095	0.0112003	0.0151058	0.0244408	0.00920063	0.0177001
0	1	0.0142831	0.00811906	0.0177728	0.00644752	0.0245473	0.0108479	0.00394537	0.00842263	0.00936423	0.0140193
0	1	0.13858	0.0602898	0.0104347	0.018489	0.0946786	0.0861025	0.0338379	0.039463	0.0136036	0.0310827
0	1	0.0161075	0.00681208	0.00653425	0.00972736	0.0313759	0.00751871	0.00898133	0.00877355	0.00864758	0.0174639
0	1	0	0.00212973	0.0339018	0.0109942	0.0178873	0.00995144	0.00429322	0.0069019	0.0125479	0.0169618
0	1	0.00234954	0.00737848	0.0071289	0.00568886	0.0135189	0.0121315	0.0110519	0.00688237	0.00172431	0.0306879
0	1	0.0469909	0.0425717	0.0124045	0.012895	0.0648972	0.0393326	0.00924203	0.0190873	0.00887778	0.0317545
0	1	0.002686	0.00255261	0.00671231	0.00279998	0.00513224	0.00623583	0.00390918	0.00801316	0.0107756	0.00481176
0	1	0.0344529	0.0255415	0.00470428	0.00782871	0.0472865	0.0162518	0.00589996	0.0143073	0.0114067	0.0103149
0	1	0.147493	0.0359031	0.0112791	0.0230081	0.0564144	0.0658219	0.0620653	0.0275294	0.0155187	0.015701
0	1	0.00570564	0.00269613	0.0183152	0.0100691	0.0122458	0.0074312	0.0058276	0.0229282	0.0155394	0.0108849
0	1	0.144776	0.0316436	0.00774071	0.091791	0.0398406	0.0871235	0.18009	0.0337911	0.0334426	0.0976475
0	1	0.0272141	0.021569	0.00120647	0.0392139	0.032832	0.0196795	0.0294729	0.0103138	0.0113535	0.0323039
0	1	0.18638	0.179563	0.0136514	0.0195559	0.0205847	0.237428	0.377504	0.234969	0.0335305	0.0131739
0	1	0.0137608	0.0204362	0.00832368	0.0509349	0.0332502	0.0122189	0.029623	0.0162884	0.0237504	0.00791588
0	1	0.119824	0.0374284	0.00657477	0.0293677	0.071337	0.0736597	0.130037	0.0338073	0.0367403	0.0107294
0	1	0.0496713	0.0154669	0.0166068	0.012737	0.0346347	0.024282	0.00394537	0.0217584	0.0157576	0.0103403
0	1	0.0122679	0.00972007	0.0122538	0.00821435	0.0332774	0.00979022	0.00263024	0.0110683	0.0119843	0.00664252
0	1	0.00201309	0.00354956	0.0188591	0.00426906	0.00813205	0.0042286	0.00323354	0.00495215	0.0159965	0.0100782
0	1	0.0107412	0.00340604	0.00532778	0.00640358	0.0198913	0.0167626	0.00151117	0.00725279	0.00864758	0.0144892
0	1	0.0107412	0.00468234	0.0168578	0.0135648	0.0114079	0.0158125	0.0153082	0.0107351	0.0115923	0.0109055
0	1	0.0204759	0.00070991	0.0166473	0.0122036	0.0193116	0.0104363	0.00334207	0.00492671	0.0157576	0.016956
0	1	0.0120842	0.00269613	0.0232627	0.00886188	0.0277482	0.0122574	0.00191841	0.00458174	0.0166834	0.0162202
0	1	0.0597368	0.0083754	0.0613708	0.00273812	0.0177361	0.0262322	0.00199077	0.017032	0.015498	0.0121625
0	1	0.0137608	0.00414991	0.0123802	0.00662675	0.00696236	0.00496274	0.00063947	0.00879308	0.00960312	0.0065324
0	1	0.0566418	0.0372637	0.00977292	0.00515247	0.0468998	0.0248362	0.0165182	0.0272739	0.0105005	0.00822997
0	1	0.00772154	0.0540255	0.00540865	0.0122147	0.0146572	0.0155672	0.00394537	0.00534211	0.00395245	0.0680417
0	1	0.00820372	0.00397243	0.0137161	0.00241435	0.0174814	0.00789066	0.00842295	0.0130044	0.00783731	0.0121476
0	1	0.0171141	0.0153357	0.00836418	0.014426	0.0535	0.0241003	0.0070368	0.0130038	0.0215875	0.0410787
0	1	0.0890495	0.156589	0.00707678	0.049426	0.17598	0.0391632	0.0861765	0.0375653	0.0219382	0.0129942
0	1	0.0171169	0.0123479	0.00832368	0.0378897	0.0274005	0.0112775	0.0237807	0.00838359	0.00976491	0.0500711
0	1	0.0781995	0.0929413	0.00828316	0.010113	0.0835803	0.0257103	0.0839238	0.0371835	0.00939033	0.00898369
0	1	0.00570564	0.00269613	0.00880141	0.00394529	0.0175571	0.0065882	0.00063947	0.00495215	0.0115923	0.00581586
0	1	0.322153	0.386964	0.0202263	0.0215701	0.0952095	0.24221	0.436351	0.261576	0.0116015	0.0164067
0	1	0.0493376	0.0341962	0.00957068	0.0737649	0.0973968	0.0169767	0.0449186	0.0269851	0.0219382	0.0175711
0	1	0.00100654	0.00326252	0.00247294	0.00366547	0.0060473	0.00933137	0.00063947	0.00419179	0.00939033	0.023327
0	1	0.0451176	0.0473898	0.00953012	0.0100691	0.0541226	0.0268545	0.00721508	0.0330893	0.0170303	0.0168086
0	1	0.00704863	0.00723493	0.00528726	0.0442215	0.00762279	0.0102814	0.0414928	0.00686284	0.0271318	0.0107229
0	1	0.112442	0.0867842	0.0101942	0.0424324	0.143137	0.053344	0.121624	0.0419445	0.0510735	0.0173114
0	1	0.0523573	0.0539225	0.0148579	0.0147058	0.0458174	0.0288059	0.00589996	0.0130044	0.00962917	0.0463355
0	1	0.0392769	0.109984	0.00412209	0.0682353	0.0993897	0.0180852	0.0271859	0.0185019	0.014223	0.0412724
0	1	0.0137608	0.0112074	0.0166879	0.00422512	0.0264684	0.012641	0.00462102	0.0181482	0.00912535	0.0111218
0	1	0.00492363	0.00936467	0.00470428	0.0231999	0.00762279	0.00930021	0.00390918	0.0141352	0.00769602	0.0155406
0	1	0.0969855	0.0528538	0.0112385	0.0169323	0.060115	0.0438065	0.0437161	0.0457665	0.0160225	0.0120793
0	1	0.00536919	0.00808839	0.0101131	0.00779461	0.0182931	0.00635331	0.00199077	0.0022811	0.0142983	0.00810462
0	1	0.109413	0.16108	0.00757064	0.0175364	0.0315273	0.170126	0.236058	0.181689	0.0066844	0.0209037
0	1	0.0721602	0.0637101	0.00778121	0.0372583	0.0625341	0.0311049	0.0873822	0.02673	0.0141127	0.018671
0	1	0.00369254	0.00212973	0.0193596	0.0075668	0.00627651	0.0071859	0.0013513	0.00840311	0.0151506	0.0079129
0	1	0.0365834	0.0195751	0.00120647	0.0929303	0.0264084	0.0160266	0.0321447	0.0197616	0.0378781	0.00565345
0	1	0.0239671	0.0122185	0.00178944	0.0866881	0.0260171	0.0131005	0.0393452	0.0183692	0.03446	0.00436712
0	1	0.046318	0.0477689	0.00886614	0.0179157	0.0763156	0.0225078	0.0226868	0.0153732	0.00838263	0.0186674
0	1	0.0551939	0.0102411	0.0101131	0.0109964	0.0885031	0.0182308	0.00785455	0.015305	0.00939681	0.0145096
0	1	0.19818	0.338864	0.00536831	0.0578591	0.179885	0.0838312	0.0528897	0.0941711	0.0110885	0.0176993
0	1	0.036247	0.0147569	0.015522	0.00918563	0.0596056	0.0167315	0.00661179	0.020725	0.0182247	0.0134979
0	1	0.151178	0.111993	0.00528726	0.0462438	0.067443	0.0792294	0.383941	0.0460384	0.0283054	0.0145028
0	1	0.192184	0.286312	0.00832358	0.0428711	0.0183272	0.340985	0.585778	0.341869	0.0328356	0.0146643
0	1	0.13257	0.109959	0.00832368	0.00886188	0.122936	0.062331	0.0126203	0.0572424	0.0103458	0.011869
0	1	0.15606	0.398135	0.00834799	0.0058	0.0787627	0.112701	0.11311	0.12988	0.00469515	0.00697405
0	1	0.00771874	0.0149005	0.00682261	0.0452888	0.0223826	0.00849815	0.0152922	0.0155177	0.023606	0.00500645
0	1	0.0545597	0.0396205	0.0106556	0.0171202	0.0393886	0.0354252	0.0609213	0.0207423	0.0139438	0.0121476
0	1	0.0365294	0.00539226	0.0201858	0.0100691	0.029028	0.0188671	0.00672032	0.0118345	0.0134579	0.0115877
0	1	0.0929669	0.0946098	0.00412132	0.006477	0.0736815	0.0448014	0.0071427	0.0214919	0.00466907	0.0372716
0	1	0.00369254	0.00610217	0.0130117	0.00733094	0.0110284	0.00835071	0.00540928	0.0137452	0.0133167	0.00830827
0	1	0.0418417	0.00894181	0.0149639	0.00686785	0.0448672	0.0220525	0.003873	0.0120837	0.0157576	0.0139859
0	1	0.00402618	0.00198621	0.0196433	0.00705112	0.00564151	0.00458099	0.00255789	0.00343142	0.012212	0.00601355
0	1	0.0134272	0.00283965	0.0137324	0.0069904	0.0251805	0.00838986	0.00469474	0.00920194	0.00960312	0.0171496
0	1	0.100246	0.130684	0.0059918	0.00573293	0.101899	0.0371169	0.0085822	0.0339575	0.0093523	0.0221122
0	1	0.00738509	0.00468234	0.022477	0.00519641	0.00762279	0.010955	0.00067565	0.00830724	0.0118313	0.0100171
0	1	0.0533648	0.0339169	0.00957068	0.0173561	0.0844527	0.0248879	0.00589996	0.0242815	0.00395245	0.0226084
0	1	0.00455836	0.00340604	0.0141534	0.00886188	0.0172268	0.00481591	0.00195459	0.00801316	0.014979	0.0121722
0	1	0.0929724	0.0508036	0.00774071	0.0144997	0.0787566	0.0395479	0.0157453	0.0105428	0.00938486	0.0385725
0	1	0.00349589	0.00326252	0.0108013	0.00454888	0.00523571	0.00778359	0.00259406	0.00840311	0.00984195	0.00707288
0	1	0.0486685	0.0210026	0.0101537	0.00547623	0.0324724	0.0225389	0.0033059	0.0156364	0.00493403	0.0185175
0	1	0.139782	0.0407213	0.0219591	0.0346671	0.0593657	0.070259	0.228892	0.0453511	0.0357533	0.0111515
0	1	0.00704863	0.00326252	0.0317369	0.00603974	0.00725368	0.00404322	0.00789073	0.00627958	0.0140919	0.00720039
0	1	0.0419526	0.00698934	0.0266389	0.0033417	0.0553606	0.0151249	0.00526049	0.00688237	0.0181636	0.0111549
0	1	0.00704863	0.00269613	0.00971094	0.00886947	0.0111795	0.0065882	0.00199077	0.00534211	0.0110885	0.0235084
0	1	0.0107412	0.00425947	0.0158214	0.00672735	0.0142057	0.0243124	0.00920586	0.00725279	0.00716218	0.029217
0	1	0.0308778	0.00723493	0.0139754	0.0131309	0.0484079	0.019015	0.0104848	0.0129848	0.0317348	0.00684461
0	1	0.0140973	0.00553577	0.00474481	0.0174843	0.00762279	0.0119828	0.00721508	0.00801316	0.0187491	0.00235558
0	1	0.0129782	0.00553577	0.00474481	0.0168145	0.00762279	0.0122863	0.00721508	0.00801316	0.0183159	0.00261985
0	1	0.0362497	0.0114944	0.0189954	0.0106056	0.0192639	0.0156743	0.00580748	0.0198477	0.0200878	0.00439726
0	1	0.0251749	0.00695561	0.00649372	0.0208061	0.0317643	0.022646	0.0230086	0.0116574	0.0268983	0.00384828
0	1	0.0201365	0.00595865	0.00661527	0.00607982	0.0216986	0.0106027	0.0111604	0.0148186	0.0108496	0.0153662
0	1	0.00570564	0.00851123	0.0239671	0.00547623	0.0152251	0.0065882	0.00199077	0.0125635	0.0223211	0.0105042
0	1	0.238749	0.21572	0.00897954	0.0210215	0.0654024	0.124294	0.270643	0.0750495	0.0246702	0.0111345
0	1	0.191176	0.629943	0.00595128	0.0493316	0.218253	0.0962327	0.306269	0.202508	0.013561	0.00778346
0	1	0.016444	0.0112151	0.00536831	0.0191593	0.0438304	0.0134529	0.0239215	0.0141352	0.017534	0.00794646
0	1	0.00234954	0.00212973	0.00478533	0.0469429	0.0090471	0.00677421	0.0203208	0.0080327	0.0206555	0.0148178
0	1	0.0261787	0.0136242	0.00770019	0.00892895	0.0329817	0.0143718	0.00629545	0.0132919	0.0103683	0.00571403
0	1	0.119959	0.0700355	0.00625896	0.0188612	0.0931657	0.0488376	0.168784	0.0425534	0.0290862	0.0116342
0	1	0.0104019	0.00922115	0.00711721	0.00881796	0.0303877	0.0115527	0.00451248	0.0114446	0.00689721	0.0225152
0	1	0.00738509	0.00411595	0.0225176	0.00547623	0.0130097	0.00683352	0.0013513	0.00840311	0.0133167	0.00601355
0	1	0.0629958	0.0303673	0.00291485	0.019368	0.0499275	0.0251634	0.14451	0.0232791	0.0154435	0.0107108
0	1	0.00469909	0.00581511	0.02404	0.00616769	0.00919827	0.00873364	0.00390918	0.0106842	0.0160225	0.0170545
0	1	0.0147673	0.00666856	0.0311101	0.0103928	0.0256902	0.0138364	0.00997097	0.0148955	0.0202084	0.0131913
0	1	0.0151038	0.0164561	0.00174891	0.0250547	0.0319155	0.012717	0.0139354	0.0172157	0.0174819	0.0201
0	1	0.0100711	0.0012763	0.0247899	0.0103928	0.0120959	0.0071859	0.00259406	0.00838359	0.0231379	0.00896194
0	1	0.0429619	0.028953	0.0119026	0.0431022	0.0688573	0.0245461	0.245499	0.0144861	0.0419559	0.0183055
0	1	0.0104336	0.00867998	0.015036	0.00862597	0.0134154	0.0078014	0.00209669	0.00842263	0.00961501	0.0219885
0	1	0.0191328	0.0370358	0.00291485	0.0349688	0.045173	0.0177886	0.0333647	0.0210371	0.0114987	0.0246774
0	1	0.00939818	0.00443332	0.0148174	0.00922957	0.0180942	0.0128913	0.00462102	0.00955344	0.0212203	0.0222765
0	1	0.0975878	0.322182	0.0029959	0.107586	0.170358	0.0539613	0.234335	0.0685089	0.0152799	0.0231083
0	1	0.132239	0.103218	0.00412132	0.0372945	0.0992598	0.0518349	0.0230689	0.0498077	0.0118313	0.00936463
0	1	0.0124179	0.011638	0.0101537	0.0271482	0.0134154	0.0154014	0.0302116	0.00649242	0.011044	0.0420818
0	1	0.0424009	0.0586971	0.00474481	0.0351498	0.0517596	0.0143718	0.132713	0.0291379	0.0157576	0.0171201
0	1	0.216698	0.174762	0.0189792	0.0210178	0.110591	0.0934058	0.120256	0.125833	0.0110624	0.014884
0	1	0.105683	0.0553128	0.00957068	0.0149417	0.114184	0.0329275	0.0137907	0.0304701	0.010133	0.0191553
0	1	0.0607545	0.0610563	0.00890665	0.0199022	0.0457845	0.0410904	0.0198353	0.0213685	0.00517291	0.0247133
0	1	0.0144869	0.024975	0.0114934	0.00696325	0.0441612	0.0144128	0.00398155	0.00725279	0.00517291	0.018582
0	1	0.192379	0.298429	0.00968394	0.0246974	0.0933251	0.0790526	0.262139	0.077798	0.0214083	0.0161243
0	1	0.063899	0.0120608	0.0273029	0.0109525	0.0854262	0.0229984	0.00233028	0.0171766	0.0214343	0.0155665
0	1	0.0658539	0.0751633	0.0124449	0.0714278	0.13128	0.0331892	0.0896087	0.0414913	0.0263683	0.0172516
0	1	0.0679109	0.0564598	0.00653425	0.0537748	0.0651055	0.0310005	0.175997	0.0268898	0.0247614	0.0357249
0	1	0.086332	0.0427152	0.0112385	0.0866671	0.0904031	0.035522	0.112399	0.0209785	0.0285231	0.0622932
0	1	0.0201365	0.0205721	0.00349782	0.0192107	0.0411856	0.0208749	0.0033059	0.00929999	0.00246702	0.0238445
0	1	0.12261	0.097294	0.00478533	0.0103489	0.0659725	0.0694149	0.00952295	0.0350745	0.00493403	0.0168387
0	1	0.109198	0.0674032	0.00953012	0.0192987	0.103333	0.0566617	0.0451418	0.0198818	0.0162679	0.0167549
0	1	0.0387643	0.00950822	0.0188982	0.0114271	0.0431985	0.0247614	0.00401772	0.0137257	0.0112794	0.00966414
0	1	0.0543359	0.042499	0.00886614	0.0107166	0.0738357	0.0256338	0.00916965	0.0290307	0.0145656	0.0189085
0	1	0.0281918	0.00624568	0.0135704	0.00821435	0.0484819	0.0174362	0.00067565	0.00922738	0.0119138	0.0125892
0	1	0.10666	0.205485	0.00416184	0.0144891	0.195432	0.0471921	0.0483747	0.0636894	0.0105027	0.0149552
0	1	0.00637855	0.00581511	0.0106961	0.0132188	0.00747072	0.00751931	0.00191841	0.0120539	0.0176557	0.00656001
0	1	0.005372	0.00950822	0.0338371	0.00793453	0.0100099	0.00884074	0.00266643	0.0106647	0.026516	0.00642461
0	1	0.00570564	0.00666856	0.0203883	0.0110697	0.0120374	0.00789066	0.00266643	0.0118443	0.0258646	0.0102227
0	1	0.00335609	0.00378071	0.0148984	0.0033417	0.00985868	0.00637405	0.00255789	0.00879308	0.00976672	0.0114993
0	1	0.0305413	0.00595865	0.0368978	0.00720214	0.0244996	0.00960366	0.00240503	0.0113623	0.0171366	0.00961288
0	1	0.0514289	0.051863	0.0029959	0.0155014	0.0570345	0.0281868	0.0229965	0.0206276	0.0114599	0.0052956
0	1	0.00805518	0.00539226	0.0140801	0.00789061	0.0141794	0.00812561	0.00199077	0.00610247	0.0180618	0.0101651
0	1	0.0117477	0.0104887	0.0212706	0.0113202	0.0141794	0.00905607	0.00191841	0.0133748	0.0124039	0.0133267
0	1	0.113887	0.0546169	0.00774071	0.0565555	0.131115	0.0411799	0.216697	0.014563	0.0532985	0.0447582
0	1	0.139937	0.392269	0.00591075	0.0146179	0.119863	0.0538874	0.0235636	0.098335	0.00936423	0.0138809
0	1	0.0903386	0.0712321	0.00595128	0.0287549	0.0869452	0.0274723	0.038109	0.0133748	0.0135217	0.012271
0	1	0.0347623	0.0287338	0.010615	0.0204139	0.078056	0.0256345	0.00938086	0.0132919	0.0219643	0.011029
0	1	0.0114113	0.00595865	0.031149	0.00575728	0.0420288	0.00882056	0.00263024	0.0161823	0.0363325	0.00768163
0	1	0.0787685	0.186934	0.00657477	0.0183531	0.121622	0.0357465	0.0285573	0.0626431	0.00838263	0.0155639
0	1	0.0127543	0.00326252	0.0220156	0.00672735	0.021444	0.0103861	0.00589996	0.00534211	0.0113535	0.0260494
0	1	0.00738509	0.00865476	0.0100726	0.0058	0.0211925	0.0121505	0.00255789	0.00544447	0.00838263	0.0193188
0	1	0.00536919	0.0012763	0.0212786	0.00801836	0.00694357	0.00390559	0.00127895	0.00565513	0.0189739	0.00769655
0	1	0.127119	0.233998	0.00824263	0.0366199	0.0754067	0.0473182	0.0921124	0.0677642	0.013958	0.0529259
0	1	0.0322207	0.0224148	0.00532778	0.00797845	0.0752629	0.0223248	0.0117999	0.0179566	0.00685271	0.0097354
0	1	0.029874	0.0195237	0.00832368	0.0395477	0.0496993	0.0232143	0.0183769	0.00647292	0.00763992	0.102703
0	1	0.103677	0.0559011	0.00374644	0.0157002	0.0694257	0.0500589	0.0105906	0.0316627	0.00338672	0.0277289
0	1	0.0893579	0.135637	0.00778121	0.0106287	0.149969	0.0282755	0.0303939	0.0442771	0.00541178	0.0265712
0	1	0.312368	0.0889887	0.00995926	0.0370744	0.0711683	0.186833	0.278443	0.0843037	0.0251675	0.010183
0	1	0.00436264	0.00610217	0.00591075	0.0371426	0.0132643	0.0110933	0.0104848	0.00688237	0.0128389	0.0182936
0	1	0.00805518	0.0120608	0.00178944	0.0178075	0.0208126	0.0107409	0.008494	0.012244	0.0104099	0.00323058
0	1	0.00570564	0.00652503	0.00536831	0.0423946	0.0130868	0.00753828	0.0105209	0.00710651	0.0212215	0.00497586
0	1	0.0107412	0.00340604	0.0119431	0.00821435	0.00787742	0.00738166	0.00469337	0.00955344	0.0128063	0.0413522
0	1	0.219994	0.428629	0.0095504	0.054599	0.282774	0.10928	0.543628	0.157413	0.0359572	0.0119981
0	1	0.001343	0.00255261	0.0208497	0.00213452	0.00457529	0.00566929	0.00266643	0.0103138	0.0131222	0.00592068
0	1	0.008839	0.00666856	0.0202668	0.00789061	0.0209906	0.00905491	0.00326971	0.00983451	0.0132374	0.0123245
0	1	0.0360156	0.0285049	0.00828316	0.0120747	0.0778375	0.0183113	0.00721508	0.00875402	0.0160694	0.0383706
0	1	0.009401	0.0012763	0.0130279	0.00612376	0.0062493	0.00352383	0.00454865	0.01175	0.00941993	0.0184443
0	1	0.0359105	0.00752199	0.0153098	0.0153828	0.0592571	0.0209135	0.00792691	0.0187169	0.022239	0.00769356
0	1	0.021844	0.0214814	0.00391894	0.0159193	0.0431633	0.018916	0.0558179	0.0103138	0.0108496	0.010337
0	1	0.102721	0.100958	0.00540883	0.0667518	0.0818839	0.0563029	0.0945352	0.0609289	0.0217253	0.0116653
0	1	0.0307672	0.0350497	0.0113601	0.0257023	0.0645897	0.0194746	0.019763	0.0341486	0.0185963	0.00823704
0	1	0.00335609	0.0104975	0.0136109	0.0119238	0.00421853	0.00346089	0.00721508	0.00899723	0.0142983	0.0120637
0	1	0.0369142	0.00539226	0.0200238	0.00853811	0.0146886	0.0268868	0.0046572	0.0286407	0.0214604	0.0109301
0	1	0.246244	0.0287482	0.0118215	0.0290116	0.0909286	0.135469	0.0726255	0.0440231	0.01988	0.0137653
0	1	0.0466572	0.0759966	0.00295538	0.0283964	0.0731149	0.0274723	0.173414	0.0202181	0.0263073	0.0181788
0	1	0.0228226	0.0114944	0.0094491	0.00981756	0.0328306	0.0207459	0.0033059	0.0130368	0.00936423	0.035153
0	1	0.0726661	0.110752	0.00233188	0.0160315	0.0765757	0.0319951	0.0239307	0.0343533	0.00368749	0.0303586
0	1	0.26014	0.367615	0.00824263	0.0159574	0.12876	0.132431	0.156652	0.160085	0.00960312	0.0276076
0	1	0.107999	0.293955	0.00890665	0.029747	0.190569	0.0493716	0.0764198	0.0861948	0.01604	0.0273687
0	1	0.00973184	0.0234506	0.00291485	0.0480963	0.0288648	0.00868351	0.034918	0.0122245	0.0130529	0.0192864
0	1	0.0174533	0.0265307	0.0101131	0.0386423	0.0376546	0.0174673	0.0150697	0.0137257	0.0135555	0.00991107
0	1	0.0255058	0.0273841	0.00653425	0.0588169	0.0703486	0.0201793	0.0444609	0.0149151	0.0263761	0.0232315
0	1	0.0171141	0.00794484	0.0115787	0.0139921	0.035945	0.0147554	0.00935056	0.0118345	0.0211803	0.0070699
0	1	0.00872809	0.00326252	0.0290924	0.00826465	0.0148397	0.00863519	0.00371879	0.0125694	0.0157836	0.0085571
0	1	0.00906454	0.00269613	0.00291485	0.0240834	0.00223591	0.00493337	0.00664797	0.0114641	0.0103719	0.00784762
0	1	0.0177898	0.0102181	0.00528726	0.00640358	0.0337522	0.00835011	0.00462102	0.00992387	0.00814377	0.0207865
0	1	0.0359133	0.0133371	0.00548911	0.0117729	0.0249531	0.0256345	0.00924203	0.00993036	0.017773	0.0383536
0	1	0.0184599	0.00591921	0.0183557	0.00426906	0.0229718	0.0129934	0.00199077	0.00595575	0.00783731	0.00800578
0	1	0.00704863	0.00583157	0.00174891	0.00316248	0.0120946	0.00984952	0	0.00880608	0.00967047	0.0108809
0	1	0.0278581	0.0327841	0.00711721	0.0186071	0.024212	0.0167315	0.00526049	0.00797092	0.00790488	0.0165453
0	1	0.0265151	0.0104663	0.0133115	0.00487265	0.0439155	0.0179268	0.0071789	0.0164358	0.0121081	0.0127816
0	1	0.0147702	0.00681208	0.0159428	0.0058	0.0297273	0.01356	0.0027026	0.00624873	0.0152538	0.0123217
0	1	0.0355797	0.0187294	0.012526	0.0134107	0.0352176	0.0197958	0.00195459	0.00955344	0.0078788	0.0133087
0	1	0.0171197	0.014118	0.00653425	0.0776316	0.0237834	0.00966297	0.0162654	0.0254904	0.0283674	0.00791588
0	1	0.0286	0.0281248	0.00846399	0.0730078	0.0349557	0.0190807	0.0270692	0.0232596	0.0140333	0.0158911
0	1	0.0201365	0.0331992	0.00778121	0.0732493	0.0491424	0.0164102	0.0129703	0.00688237	0.0221847	0.00931186
0	1	0.092569	0.136914	0.00241293	0.0213892	0.0636724	0.0457838	0.17543	0.020184	0.0206424	0.0299627
0	1	0.0104048	0.00453882	0.0196837	0.0058	0.0158693	0.00778359	0.00326971	0.0133748	0.0172072	0.00323357
0	1	0.00335609	0.00524874	0.00357887	0.0176758	0.0113469	0.00306438	0.00674452	0.00419179	0.0162615	0.00303776
0	1	0.00234954	0.00269613	0.0390289	0.00604648	0.0064531	0.0103378	0.0033059	0.0107037	0.0136231	0.0181761
0	1	0.0121215	0.00451583	0.0269632	0.00295087	0.01184	0.00848836	0.00191841	0.00534211	0.015345	0.0137287
0	1	0.0107412	0.00468234	0.0205879	0.00696325	0.0289157	0.0103976	0.00334207	0.012205	0.0230967	0.0150532
0	1	0.0161075	0.0012763	0.0361448	0.00607982	0.010368	0.0143442	0	0.00793844	0.0226548	0.0149778
0	1	0.00604209	0.00198621	0.0268981	0.00422512	0.00249054	0.0071859	0.00326971	0.00725279	0.0134945	0.012465
0	1	0.0745182	0.11224	0.0202527	0.00700717	0.0584927	0.0196887	0.0268025	0.0381292	0.0118052	0.0135424
0	1	0.0151038	0.021569	0.00930335	0.020049	0.0413126	0.0162224	0.00781835	0.0110546	0.00972267	0.0156903
0	1	0.0258422	0.0143341	0.0125665	0.004313	0.0576244	0.0151267	0.00817366	0.009183	0.0127889	0.027495
0	1	0.00234954	0.00617557	0.0162725	0.0185904	0.0143822	0.00589285	0.00263024	0.00495215	0.0107737	0.00860105
0	1	0.165144	0.295372	0.00778121	0.0202775	0.0709494	0.0750022	0.207882	0.130499	0.0155187	0.0121506
0	1	0.0147673	0.00936467	0.00770019	0.037582	0.0156514	0.018518	0.0391956	0.00536164	0.0174928	0.00581885
0	1	0.0255058	0.0126272	0.00770019	0.00974531	0.0260176	0.0143718	0.00451248	0.0152855	0.0155187	0.0167515
0	1	0.0637686	0.144701	0.0124855	0.0128071	0.090378	0.0298698	0.0137184	0.0332988	0.00565066	0.0249684
0	1	0.11679	0.0604279	0.00894715	0.0186511	0.0218961	0.111581	0.187457	0.0815493	0.028894	0.0135075
0	1	0.0194907	0.0496631	0.0174842	0.0170762	0.0767567	0.0198269	0.0100719	0.0236691	0.0123612	0.0139783
0	1	0.00867217	0.01376	0.014282	0.0093325	0.0263765	0.00517868	0.00462102	0.00985344	0.0169515	0.0331484
0	1	0.00973464	0.00723493	0.0029959	0.0225733	0.0100099	0.0117198	0.00810519	0.0111954	0.0135555	0.0133622
0	1	0.123234	0.118287	0.0119431	0.0167524	0.0315383	0.113645	0.118914	0.108299	0.0101069	0.0209526
0	1	0.0479919	0.0527821	0.00928931	0.0364558	0.0718456	0.0247902	0.0692027	0.0321144	0.0278799	0.0141508
0	1	0.00503554	0.00354956	0.0123721	0.00422512	0.011283	0.0060009	0.00263024	0.009183	0.0106108	0.0188333
0	1	0.00402618	0.0063815	0.00595128	0.0540918	0.0127551	0.00848836	0.0592099	0.00783283	0.0194918	0.00710679
0	1	0.196304	0.0929983	0.00649372	0.0574738	0.0737437	0.120031	0.345152	0.0755108	0.0376946	0.011856
0	1	0.197488	0.093511	0.00649372	0.0579433	0.0744506	0.121939	0.35298	0.0755108	0.0383917	0.0120853
0	1	0.0211459	0.0144776	0.00860703	0.0054323	0.0123492	0.00710819	0.00255789	0.00949008	0.00716218	0.0213974
0	1	0.0117449	0.0133033	0.00877703	0.00653771	0.0132643	0.00723544	0.00127895	0.0108505	0.0115923	0.038131
0	1	0.0117449	0.0125234	0.00827503	0.0058	0.0132643	0.00778359	0.00127895	0.0101475	0.0115923	0.0383184
0	1	0.002686	0.00070991	0.0231021	0.00700717	0.00670773	0.0122966	0.00195459	0.0125949	0.00740105	0.0328143
0	1	0.0268488	0.0180195	0.0136514	0.00723747	0.0455856	0.0186316	0.00589996	0.0152464	0.0148021	0.0164554
0	1	0.0251707	0.0112091	0.0209874	0.00519641	0.0540199	0.0146483	0.00586378	0.014876	0.0284194	0.00820644
0	1	0.0104048	0.010641	0.0214732	0.00785705	0.00736815	0.0179763	0.00475239	0.00877355	0.00838263	0.0185062
0	1	0.00671218	0.00520054	0.00930804	0.00394529	0.00876018	0.00612874	0.00131512	0.00534211	0.0132548	0.0102422
0	1	0.0174506	0.00326252	0.0169902	0.0264937	0.0155007	0.0123169	0.00991768	0.0198672	0.0229197	0.0129786
0	1	0.00788742	0.00823191	0.0070767	0.00394529	0.00777396	0.00447585	0.0058276	0.0120431	0.0182247	0.0066499
0	1	0.002686	0.00340604	0.00770019	0.0134107	0.00800407	0.0108479	0.00454865	0.00497168	0.010994	0.0129906
0	1	0.00100654	0.00070991	0.00765968	0.0054323	0.00736815	0.0113086	0.00330524	0.00953232	0.0128302	0.0180772
0	1	0.00335609	0.00283965	0.0119431	0.00515247	0.00569234	0.0139124	0.00259406	0.00933085	0.0178222	0.00766935
0	1	0.00738509	0.00397243	0.00820211	0.00422512	0.0204015	0.0127481	0.0040526	0.0114446	0.0132016	0.00617359
0	1	0.00939818	0.0104975	0.0060323	0.0434664	0.0190114	0.0125236	0.0138992	0.00764274	0.0261088	0.00902778
0	1	0.130223	0.0587761	0.00683586	0.00858204	0.167757	0.0543902	0.0199145	0.0423735	0.0101069	0.0203108
0	1	0.107948	0.0441975	0.0141941	0.0180036	0.141767	0.0424493	0.0748205	0.0188842	0.0234508	0.0194794
0	1	0.0157739	0.00397243	0.0199184	0.00383115	0.0268977	0.0128063	0.00398155	0.0102942	0.0159965	0.00988983
0	1	0.001343	0.00840489	0.0217125	0.00825829	0.00553804	0.0050117	0.00398155	0.0080327	0.011546	0.00698301
0	1	0.069872	0.032497	0.0148984	0.00789061	0.0480984	0.0213797	0.00266643	0.0192109	0.0128543	0.00872231
0	1	0.00704863	0.00993106	0.026056	0.00426906	0.00945291	0.0065882	0.00394537	0.00944783	0.0231586	0.0103214
0	1	0.0198029	0.00326252	0.0251005	0.00821435	0.0124527	0.0126098	0.0030559	0.00879308	0.0182247	0.011432
0	1	0.0312114	0.0267705	0.0455776	0.00405186	0.00960408	0.0344158	0.00270195	0.0278706	0.0177469	0.0198802
0	1	0.00939818	0.00666856	0.0256825	0.00366547	0.0314062	0.00943841	0.00526049	0.0183074	0.0152799	0.00727057
0	1	0.0547096	0.115918	0.0143965	0.0379885	0.0831117	0.0286676	0.0156729	0.0349935	0.0189934	0.00591471
0	1	0.0234927	0.0300288	0.00711721	0.0485797	0.0705813	0.0195816	0.0137545	0.0164292	0.0175992	0.0171079
0	1	0.0978831	0.0726064	0.0101537	0.0138946	0.114894	0.0484805	0.0171327	0.0317786	0.0101887	0.0104952
0	1	0.0144337	0.00524874	0.0285094	0.00301794	0.0433569	0.00819248	0.00721508	0.0176835	0.0179858	0.00625096
0	1	0.054376	0.021282	0.0140321	0.00821435	0.0742973	0.0247334	0.036816	0.0194968	0.0258646	0.0110898
0	1	0.030875	0.0192958	0.0183697	0.0301334	0.0257624	0.0202864	0.00860255	0.0186974	0.0172778	0.0100901
0	1	0.0637714	0.0507976	0.0217239	0.0133265	0.0365961	0.0252509	0.0112328	0.0159207	0.0275627	0.0118536
0	1	0.252501	0.0717537	0.012392	0.0523798	0.0596571	0.185562	0.187137	0.155471	0.0292915	0.0162713
0	1	0.372995	0.537867	0.0661675	0.011854	0.0986854	0.238235	0.0270505	0.419918	0.0357471	0.0476953
0	1	0.00839164	0.0100746	0.0147611	0.00918563	0.0164152	0.0087025	0.00326971	0.0151642	0.00862151	0.0130356
0	1	0.00906174	0.00326252	0.0257498	0.0058	0.00970753	0.00697172	0.00263024	0.0133748	0.0284553	0.0067883
0	1	0.0362526	0.00808839	0.0094491	0.0128218	0.0273219	0.0195107	0.0348245	0.013534	0.0179858	0.0137287
0	1	0.060076	0.0299367	0.00931955	0.00974531	0.040962	0.0408499	0.00860255	0.0297586	0.00838263	0.00600263
0	1	0.0331555	0.00780132	0.00765968	0.00394529	0.0351141	0.020518	0.00263024	0.00725279	0.0108496	0.00891578
0	1	0.00436264	0.00411595	0.00703617	0.00723034	0.00538687	0.00875264	0.00323354	0.0106842	0.0116688	0.00551933
0	1	0.113443	0.144299	0.00894715	0.0298163	0.156857	0.0498282	0.373051	0.0576519	0.0951014	0.0103035
0	1	0.0836268	0.0884275	0.0101131	0.0244586	0.0853912	0.0398733	0.0356273	0.0172286	0.0133167	0.0267817
0	1	0.12363	0.371325	0.00703174	0.0153094	0.180331	0.0515419	0.0100763	0.0812478	0.0051284	0.0562547
0	1	0.0214796	0.0131936	0.0436733	0.00426906	0.0322735	0.0217683	0.0027026	0.0156559	0.0360236	0.012631
0	1	0.0406096	0.00808839	0.0259426	0.00974531	0.0407079	0.0181721	0.0143578	0.0198281	0.0324534	0.015445
0	1	0.0211459	0.00610217	0.0315786	0.00928623	0.0204813	0.00753828	0.00063947	0.0086679	0.0343697	0.00864435
0	1	0.0322151	0.0239858	0.00466377	0.00816232	0.0520585	0.0118066	0.00368397	0.00649242	0.00493403	0.07854
0	1	0.162117	0.244777	0.00536017	0.0131141	0.197726	0.0593737	0.0178084	0.0733387	0.0138476	0.0397784
0	1	0.0475083	0.0729744	0.00474481	0.077762	0.111457	0.0205501	0.104355	0.0263342	0.0438076	0.0269565
0	1	0.0198029	0.00411595	0.0153069	0.00886188	0.0150387	0.00713696	0.00699515	0.00725279	0.0239275	0.0296621
0	1	0.0681014	0.0167377	0.00890665	0.0123816	0.119346	0.0236058	0.008494	0.0179566	0.0170559	0.0175583
0	1	0.0114113	0.00468234	0.0443634	0.00825829	0.0145485	0.00829315	0.00533285	0.00891002	0.0321515	0.0109192
0	1	0.00839164	0.00141982	0.0609375	0.00725231	0.00630193	0.012641	0.0030445	0.00573205	0.0159408	0.00830231
0	1	0.0141551	0.00539226	0.0210835	0.0076547	0.0175849	0.00491439	0.0033059	0.011815	0.0267379	0.0144755
0	1	0.00100654	0.00524874	0.0140595	0.00362153	0.00128417	0.00753828	0.00259406	0.00497168	0.0078788	0.0154986
0	1	0.0275217	0.0454146	0.00898771	0.0479279	0.0620089	0.0182792	0.0117999	0.0180328	0.011183	0.0128462
0	1	0.0319123	0.00468234	0.0312041	0.00863871	0.0320839	0.0167481	0.00529667	0.0095339	0.0167945	0.0107775
0	1	0.038205	0.015044	0.029133	0.0168403	0.0731804	0.0174211	0.023863	0.0183465	0.0239275	0.0140847
0	1	0.28554	0.0996913	0.00828316	0.120459	0.0697779	0.232713	0.560679	0.23972	0.0658898	0.0186332
0	1	0.161176	0.306383	0.00470428	0.00446505	0.0438798	0.163477	0.0146618	0.13467	0.005199	0.0102803
0	1	0.198514	0.316485	0.00425537	0.00471456	0.0374117	0.191281	0.0226396	0.148875	0.0042706	0.0125892
0	1	0.18032	0.0618362	0.00945713	0.0195784	0.0889014	0.101193	0.132495	0.0343142	0.027219	0.0164345
0	1	0.00335609	0.00524874	0.0288171	0.00825829	0.0166699	0.0120617	0.00328617	0.00688237	0.0257939	0.0249412
0	1	0.0251721	0.00610217	0.037289	0.0112323	0.06865	0.0118372	0.00063947	0.0125949	0.0348098	0.0143218
0	1	0.174055	0.336927	0.012939	0.0979915	0.283025	0.0985199	0.15077	0.0866225	0.0144269	0.0387191
0	1	0.0915514	0.0154669	0.0296754	0.00406266	0.0478215	0.0465185	0.00664797	0.0359131	0.0183038	0.00998829
0	1	0.0100711	0.00198621	0.00116594	0.00644752	0.0246985	0.00872266	0.00586378	0.014876	0.0078788	0.00905541
0	1	0.00738509	0.00652503	0.0107366	0.00547623	0.00787742	0.00816534	0.00191841	0.00419179	0.0101069	0.0240901
0	1	0.117438	0.124093	0.00882558	0.0232376	0.21396	0.0406125	0.0510383	0.0473305	0.0129247	0.0192384
0	1	0.0523629	0.037405	0.00599986	0.0163668	0.0561986	0.0224318	0.0192683	0.0239052	0.0106108	0.00655702
0	1	0.00536919	0.00468234	0.0369141	0.00668341	0.0101133	0.00577637	0.00263024	0.00859479	0.0224847	0.0105224
0	1	0.0553826	0.0409375	0.0166879	0.0145612	0.110096	0.0239882	0.00977295	0.0163447	0.0121939	0.0143552
0	1	0.0775265	0.0486021	0.011198	0.00886188	0.111328	0.0326033	0.00725126	0.0160009	0.0177469	0.0111666
0	1	0.0349771	0.00365692	0.0700516	0.00663543	0.0194628	0.019083	0.00263024	0.0126203	0.0241402	0.0242809
0	1	0.166299	0.0711158	0.00353835	0.0228762	0.0528806	0.131956	0.186991	0.10541	0.0285965	0.00726461
0	1	0.0593676	0.00737848	0.0696859	0.00515247	0.0478868	0.0268957	0.00732361	0.0144309	0.0231586	0.0190857
0	1	0.0397238	0.00326252	0.0547679	0.00519641	0.0269483	0.0285246	0.00199077	0.00664568	0.0213692	0.0214052
0	1	0.106061	0.404432	0.013109	0.0154343	0.106024	0.043423	0.0124032	0.0864484	0.00888647	0.0261407
0	1	0.165801	0.314113	0.0101131	0.0103269	0.0911909	0.07926	0.0157814	0.081542	0.00811769	0.0175575
0	1	0.0305441	0.0184423	0.00992686	0.00793453	0.0363851	0.0231366	0.00705522	0.0189021	0.0140072	0.0224363
0	1	0.0157739	0.0114944	0.0242344	0.014426	0.0491878	0.0120122	0.0132239	0.0103138	0.012261	0.0256703
0	1	0.0795453	0.0570937	0.00587023	0.0128715	0.132883	0.0329593	0.05553	0.0183074	0.0176858	0.0124717
0	1	0.169543	0.21411	0.00894715	0.019339	0.132339	0.0761081	0.10424	0.104758	0.0208892	0.00848314
0	1	0.193499	0.156165	0.0124449	0.0228722	0.0193733	0.249425	0.423447	0.222032	0.0441022	0.0136545
0	1	0.080521	0.044021	0.00357887	0.0475698	0.0570518	0.0336628	0.071972	0.0307561	0.0268103	0.00896174
0	1	0.0780317	0.0678894	0.00828316	0.0149417	0.0701057	0.0353786	0.0058276	0.02686	0.01143	0.0208411
0	1	0.00939818	0.00581511	0.0421934	0.00724711	0.00838668	0.0113772	0.0047993	0.00955344	0.0283315	0.00928666
0	1	0.297319	0.447869	0.00649372	0.03187	0.094652	0.140797	0.396692	0.193006	0.0113535	0.0169632
0	1	0.248528	0.148844	0.013692	0.0263022	0.121939	0.147348	0.335421	0.125719	0.0458134	0.00581288
0	1	0.0889589	0.114978	0.00890665	0.0165281	0.0573632	0.0284223	0.015142	0.0314467	0.00888647	0.0468234
0	1	0.0305356	0.00539226	0.040221	0.00612376	0.0323673	0.0182608	0.00451379	0.0102927	0.00888647	0.0260594
0	1	0.0307644	0.0446937	0.00474481	0.0276008	0.0662275	0.0107098	0.0111604	0.0294011	0.0143255	0.016308
0	1	0.00570564	0.00397243	0.0171898	0.0058	0.0164886	0.0104955	0.00462102	0.0118345	0.0255995	0.00955934
0	1	0.0130907	0.00269613	0.0138136	0.00607982	0.014991	0.00884074	0.00179473	0.00461369	0.0132088	0.0145361
0	1	0.001343	0.0012763	0.00836418	0.00306188	0.00340559	0.00566929	0.00259406	0.00230064	0.014472	0.0143151
0	1	0.0721658	0.0146117	0.0143155	0.0100251	0.0447739	0.0371872	0.0071427	0.0217584	0.00689721	0.0369579
0	1	0.237243	0.351309	0.00898771	0.0391505	0.141609	0.106345	0.33021	0.11779	0.047996	0.0205078
0	1	0.110423	0.0735668	0.00420237	0.00999532	0.0704208	0.0514208	0.00789139	0.0232368	0.00665833	0.0165255
0	1	0.0643133	0.022566	0.00882558	0.00789061	0.108655	0.0185325	0.00462376	0.0156364	0.0254757	0.0207002
0	1	0.0385993	0.0439915	0.0208902	0.00426906	0.0301099	0.0245997	0.00376774	0.036264	0.0151305	0.0125074
0	1	0.267896	0.611053	0.00898771	0.00402912	0.125437	0.126962	0.0309597	0.218196	0.0080827	0.00818058
0	1	0.260914	0.620459	0.00882558	0.0230642	0.080087	0.114809	0.196935	0.171544	0.0211955	0.0129499
0	1	0.149415	0.341619	0.0139834	0.00761076	0.137283	0.0670007	0.022538	0.0709876	0.00621315	0.0237017
0	1	0.0298712	0.00652503	0.00948963	0.00713245	0.0442089	0.0179458	0.00924203	0.00914394	0.0143244	0.0274662
0	1	0.00671218	0.00198621	0.00961109	0.00636369	0.0128585	0.00623583	0.00259406	0.0080327	0.00934349	0.00477817
0	1	0.00771874	0.0030498	0.0106828	0.00562598	0.0128585	0.0065882	0.00259406	0.00879308	0.00912535	0.0051515
0	1	0.0517597	0.108305	0.0085045	0.0417338	0.0950091	0.0193164	0.0318459	0.0198672	0.0189333	0.0250147
0	1	0.0140973	0.0356839	0.00711721	0.0714247	0.0415305	0.016379	0.0198353	0.0148744	0.0252647	0.00897819
0	1	0.01913	0.00723493	0.0106556	0.010113	0.0394377	0.0188578	0.00398155	0.014876	0.013346	0.00862838
0	1	0.0276083	0.00993106	0.0333109	0.00640358	0.0717494	0.0178197	0.00589996	0.0102942	0.0224159	0.0196693
0	1	0.180891	0.137064	0.0100887	0.0110403	0.131891	0.0759957	0.0126565	0.0391413	0.00543787	0.0509635
0	1	0.0849836	0.0544368	0.00953012	0.0682514	0.162407	0.0309202	0.133715	0.0290307	0.0437258	0.0184103
0	1	0.213051	0.0836087	0.0029959	0.0266405	0.0655575	0.14954	0.453743	0.101014	0.0443802	0.0125583
0	1	0.16738	0.581855	0.0148124	0.00607982	0.0572287	0.211547	0.148783	0.400397	0.00692329	0.0101718
0	1	0.019912	0.0100746	0.0119836	0.0149417	0.0469065	0.00954552	0.00721508	0.0107378	0.00735304	0.0174244
0	1	0.167142	0.167013	0.00630746	0.0102876	0.0574894	0.138286	0.0671091	0.134745	0.0113274	0.0165956
0	1	0.209055	0.59362	0.00881747	0.0194133	0.0240282	0.353151	0.514536	0.423418	0.016282	0.0137652
0	1	0.00872809	0.00468234	0.0503897	0.00569696	0.0116114	0.0110046	0.00454865	0.00816101	0.0303155	0.00801771
0	1	0.03826	0.0201569	0.0137406	0.0105989	0.0987499	0.023106	0.00661179	0.0180198	0.0189934	0.0251838
0	1	0.032218	0.175184	0.0107366	0.0109964	0.12033	0.0147749	0.0138268	0.057648	0.0157576	0.0135184
0	1	0.0473217	0.0305108	0.0267605	0.00974531	0.135404	0.0301842	0.0113413	0.01694	0.0234236	0.0151485
0	1	0.00301964	0.00283965	0.0142263	0.00301794	0.00711132	0.00482629	0.0033059	0.0103138	0.011271	0.0215793
0	1	0.0399945	0.035329	0.0168418	0.0116879	0.0990171	0.0145101	0.00977295	0.0133748	0.0180411	0.0135005
0	1	0.036589	0.00397243	0.0332604	0.00306188	0.0213964	0.0350038	0.00657561	0.0201672	0.0176443	0.0136209
0	1	0.0161132	0.0145425	0.00840465	0.0108854	0.0286611	0.00704119	0.00390918	0.0095339	0.0206949	0.0059483
0	1	0.0322207	0.0174531	0.0136109	0.00789061	0.0582262	0.0112182	0.0090973	0.0145446	0.00641946	0.0123818
0	1	0.00570564	0.00524874	0.027851	0.00998178	0.0210177	0.0131005	0.00400705	0.00573205	0.0254425	0.0107078
0	1	0.0332301	0.0219919	0.011862	0.0107513	0.0512748	0.0178197	0.00390918	0.0175471	0.0152799	0.0217961
0	1	0.0120813	0.0012763	0.0154734	0.0131749	0.00762279	0.00778359	0.00394537	0.0141547	0.0159694	0.00697405
0	1	0.159208	0.29133	0.00528726	0.0480925	0.118201	0.0585357	0.0326026	0.0750478	0.0155741	0.0131902
0	1	0.140323	0.173213	0.0072388	0.0362536	0.14763	0.0617073	0.207597	0.0800662	0.0415348	0.0162156
0	1	0.119635	0.228633	0.0106961	0.034652	0.132893	0.0501207	0.27718	0.101922	0.0403613	0.0108335
0	1	0.0104048	0.0236911	0.00836418	0.0116843	0.034963	0.0021143	0.00834386	0.0141352	0.0338606	0.010609
0	1	0.200707	0.180633	0.0143155	0.0205497	0.102295	0.115319	0.0940494	0.0996677	0.00936423	0.0283844
0	1	0.0451402	0.00411595	0.0992022	0.00692232	0.045228	0.0289442	0.00131512	0.0114446	0.0302067	0.0155768
0	1	0.285756	0.226328	0.0124045	0.0305895	0.0469666	0.411411	0.543283	0.354167	0.0692484	0.0153191
0	1	0.202987	0.0740323	0.0117405	0.115764	0.14262	0.0985775	0.204655	0.0618956	0.0669579	0.0107541
0	1	0.0627676	0.010779	0.0309791	0.00946546	0.085482	0.0323153	0.00810324	0.0221288	0.0145458	0.0109728
0	1	0.116045	0.00925665	0.0553509	0.00955332	0.059616	0.0921472	0.0105571	0.0414935	0.0261946	0.0109547
0	1	0.0457625	0.0284126	0.00621306	0.0410555	0.0669886	0.0173285	0.0461517	0.0201434	0.039539	0.0114154
0	1	0.179156	0.0333082	0.0106961	0.0466671	0.0415195	0.121547	0.117697	0.0865402	0.0187545	0.0417697
0	1	0.00939818	0.00482587	0.012453	0.00737486	0.00894363	0.00943841	0.00522431	0.0154009	0.0136793	0.00614299
0	1	0.0117449	0.0147569	0.0236778	0.00950939	0.0304912	0.0130216	0.0102221	0.0191264	0.0216439	0.011857
0	1	0.151477	0.130802	0.00472048	0.0111141	0.11996	0.0636769	0.0112328	0.0588698	0.00567675	0.0162241
0	1	0.0283604	0.00983246	0.0178601	0.0102933	0.0452266	0.0122673	0.00650325	0.0191069	0.0174819	0.00792185
0	1	0.0744548	0.0371043	0.00528726	0.0131749	0.0751389	0.0258486	0.0779147	0.00938447	0.0254129	0.0193342
0	1	0.0459816	0.0236987	0.0137325	0.00552017	0.0587416	0.0220483	0.0073277	0.0164163	0.0131477	0.0116563
[truncated: 7,712 more rows]
