# Supplementary material for: Relationship between histone modifications and transcription factor binding is protein family specific
Source: Genome Res. 2018 Mar;28(3):321–33. doi: 10.1101/gr.220079.116 (PMC5848611; doi:10.1101/gr.220079.116)
Supplement: Supplemental Material [file supp_gr.220079.116_Supplemental_Material.zip › Supplemental_Material/SPI1/SPI1.txt]

acatggccagagaaggaggaagagaacaaagtggg	0
ATCTTGCTATTAAAAAGGGAAGTAACAAGGTATTC	0
AAATGGAGCCACACAGAGGAAATGAGCAGCAAGCT	0
acatgtctggagcaggaggaagagagtaagagggg	0
GATAACATCACTGATGAGGAACTGGATAGGTTTAA	0
GTAGAGAAACAAGGAAAGGAAGTGGTCCTTTTCTC	0
tttgaaccaaaaaaaggggaagtttagtaaactga	0
ATAAATAAGTGTGAGGAGGAAGGGAAAAGAAAGGA	0
taagtgttcaagtgaaaggaagagttacaggtgtc	0
acttgaacccaggaggcggaagttgtggtgagcag	0
TCAAGTGAGAAGTCTGAGGAAGTGCATGTTAATGA	0
GAACGACGTAGAAGAGAGGAAGAGATGATGATTCG	0
ttaattgtttcagataaggaaatgaagactaagag	0
GTAATCAAGAGGAAAGAGGAAGTTAGGTTCCTTGT	0
aaacccagcagaaaaaaggaaatagccaagatcgg	0
acatgatgcagggagggggaagaggtggaggaaaa	0
gagcaacgggggaagggggaagtgctacacacttt	0
gaggaagaaaaagaagaggaagaggatgaaaaaag	0
AATTTTTACTTGGAAGAGGAAGACAAGGCAAGTGA	0
tgtcacgtggcaagagaggaagcaagagtgagaga	0
caatgtgctggttaaaaggaactgaggtaaatagg	0
CCTGCTTTGAGCTAGCAGGAAGTGAGTGTATCTCT	0
AATGCTCCACTGAATAAGGAAGTGTTTATTAATTC	0
acaagggtattgattggggaagtggtaagtgtccc	0
attgaagcataaaatgaggaagagatagttttaaa	0
tcacggctgatctgacaggaagtggagctcaggag	0
GGAAGGGAAAAGGGAGAGGAAGCAGTGGGGAAATC	0
gctcgagcctgggaggcggaagttgcagtgaacca	0
atggtgcaaggcaaaggggaagcaaggtccttcac	0
AAGGACAGAGGAGGAGGGGAACTGagagagaaggg	0
GAGTAAGAGAGAAAAGGGGAAATGTGCAATGGCTG	0
tcttgaagcagcaagaaagaagtgactcattatgt	0
ctttggctacctaaaagggaagggccccctgtccc	0
aggaaggaaggcaggaaggaagggaggGGCGGAGG	0
gggaggGGCGGAGGgagggaactggagcacagaga	0
GTAGCTTTTGGAAAAGAAGAAGAGAGTCCAACTCA	0
CTCCTCCCCGAGGAGGAGGAACAGAGAGCCATTGC	0
ctcaaacatccaaggaaggaactggccaacataag	0
TTTGTGTGAGGGAAACAGGAAGGAATGCCTAGTCC	0
atagcagaaggtgaagaggaagtcagcaccttctt	0
actaaagcccatagaggggaagtgacttgcctagc	0
acacggtggcaggaaggagaagtgcgagcagggga	0
AGACTTTTCCAAAAAGAGGAAAAAGCAATTCTTAC	0
ACCAATGACATGTATGAGGAAGTCGTGGGTGAGAA	0
gaggatcgcttgagccaggaagtggaggttgcagt	0
CCACAAAAACACagagaggaagagagagagaagaa	0
gagagaagaaagagagaggaagggaTGATGCAATT	0
AGCTTAAGTTAGGATGGGGAAGTGAGTGCAGTCCT	0
AAAGAATGAGCCAATAAGGAAGTGTAGAAGTAGTA	0
atggtggaaggggaaggggaagcaagcccgtctaa	0
GGACATCTGACTAAGAAGGAAGAGATGTTCTGCTG	0
CACACCAAGGGTAAACAGGAAGTGATAGAAGAAAA	0
atctaagagagagaagaggaagacatagtgctttc	0
CAGTGGGAAAGGAAAAAGGAAGAGAACTTAGATTT	0
TACCTCTAAGAGATAGAGGAAGAGAGATTTGTATT	0
TGATACTGGTTTAGGGAGGAAGAGAAAATACATTT	0
ctgatcccatgtcagagggaagtgattgctgatta	0
acatggcgacaggaaggagaagtgccgagcaaaag	0
CTGGTGATGACCAGGAAGGAACTGGTTGTGGGCGT	0
CCTCATCAAGGAAGAGGGGAAGTCAGCTAAGAATT	0
ccaacatacgcactgggggaagtggatggagcccc	0
agaaatccagagaaagaggatgtggtaagagacat	0
CGACAGAATAAAAGGAGGGAAGTGGTGTTGCCATA	0
aaacaggtggcagtggaggaagggcaggttaaagt	0
atacaaattggaaaagaggaagtaaaattgtcccc	0
gtggtggaaggcaaaggggaagcaagacatgtctt	0
TGTGGATAGgagagagaggaagaggagagtgtgtg	0
AGTGATACATGACAAAAGGAAGTAGTCAGCCTGGC	0
CTCGTGCCATAGAAGGAGGAAGTCAAGAAGACAAG	0
ATGACTGAGGGGGCAGAGGAAGTGGTTGCGATTGG	0
aaaaaaaaaaaaaaaGAGGAAGTGGTCCATGTGGT	0
gggaaGGGAAAGGAAGAGGAAGGGAGAGGGAAACA	0
agaaatctatggagtcaggaagtgattgcctttgg	0
cagtaagagaaaaatgaggaagaagcaaaagcgga	0
GGAGTCATTCCAAAAGGGGAACAGTTGACTCTCAA	0
AGCTTTAGCAATGAACAGGAAGTGGTTGATGTTAA	0
cttaactggggcagagaggaaatgagcttTGGTCA	0
ACCCTTAAGAGAAGGGCAGAAGTGACTTAAGGAAT	0
AAAGAACAAAGAAAAGGAGAACTGGAGATAGCAAG	0
gaggctaaggaggaggaggaaggggaggggttggt	0
tttctagggtctgaggaggaagtgcctcaggaact	0
CTTCACACATACAGACAGGAAGTGTTCCAGGTGGC	0
gcaagagagaatgagaaggaagtgaaagtggaatc	0
ATACTATGGTGGAAAAAAGAagagaaaaaacacac	0
agaagttgcacagaaaaggaaatgcttatatactg	0
atggcaaaaagcaaaggggaagcaagacacgtctt	0
taagcgtgcaagtgaaaggaagagttgcacgtctc	0
TGAAAGGGTGACAGTAAGGAACTGCCTGGCTGGAA	0
ataaactgcaggaagggagaagaggtatggggtac	0
AGGTGTAAGAAGATAAAGGAAGTCACTAAAAAGGA	0
agacagcatgtgaaagaggaactgtcaaacactta	0
ctcaagaacagcaagggggaagtgcacccccacaa	0
acaaaaataagcaaaggggaaatgactcactattt	0
CAGGGCCTGGAGGGAGGGGAAGTTTCATTCTTCAC	0
tcatcactttggaatcaggaagtggagtcaacccc	0
gagatggacaagggaggggaagaggttcttattct	0
gggctcatgtggtagcagGAACTGAAATAAAATAA	0
GTTATAGGTCAGAATAGAGAAGTGAAGAATTGAAT	0
GATACTAAGATAGAAAAGGAAGAGAAAGATAGTTT	0
AATGTCTGAATTGGTGGGGAAGTGACAGTACGATG	0
TCCAGAGATGAAGAAAAGGAACAGATATTAGAAAT	0
gttgccctatggaaaggggaagcagcatgtgacat	0
gcaatcacggcaaaaggggaagcaaggcaccttcc	0
ctgatgtcacctttagaggaactggatgtctaact	0
agatcttttaaagcagaggaactgatcagaaatga	0
CCTGGAAAACGAAAGAAGGAAATGGCCAAACAGAA	0
gcttgaacccgggaggcggaagttgtggtgagccg	0
GAACAGACCCAGTGAAAGGAAGTGCTGCCATGGTA	0
agagaacaaaggaaggaggaagtaacttgtggaat	0
GTTTTGAGGCTGGAGGAGGAAGTGATTATAAAATG	0
CAGACACATGGGAATAAGGAAGTCATCCTGTGGTC	0
TGGCCACCTGCCTAAGAGGAAGTGGCTAGCTTCAC	0
gctcacatggcgagagaggaaggaagggagcgggt	0
GAAATCAAGCAGAGAAGGGAAGTAAAAATGACACA	0
ctgtgcatcatgcaacaggaagtgatgaaaacaag	0
CACATGAGAGAGAAAGAGGAAGTTACATTTATGAG	0
cagcaggaggaaaagagagaagtgggagtgctaca	0
GCAAATGAATTCTCAGAGGAAGTGGTCTGTGTCTG	0
acatggctggagaaggaggaagagagcgaagcggg	0
cttagagaactattagaggaactgATAAGATCACC	0
atggcagaaggcaaaggggaagcaaggcacatttc	0
GATGGAAAGGGAACAGGGGAAGGGGAGGGCATGAT	0
agctgacacagacaggaggaagtgcttaaatctAc	0
CCTGAAGAGATGAGAGAGGAAGAGGTCAGAGGAAC	0
caatttatcaagacaggggaactgcagtagacaaa	0
acaatcatagcagaaggggaagaggcacatcctac	0
acaatcatagtgaaaggggaagcagtcaccttctt	0
gcttgaacccaggaggcggaagttgcagtgagcgg	0
AGTTGGTCTGAAGAAGAGGAAGTGGAGGCAATGCC	0
CTTAGTCCCAGCAGAGAGGAACTGGTCCTAATTGC	0
gttgtgtggaaggcaaaggaagagcaagtcatgtc	0
TAAGGAGTGGCAGAAAAGGAAGTGAAGTTCTttga	0
CTACACCTCCAGAAAAAGGAAGTTACTTGGGAAAT	0
acatggtgacagcaaggagaagtgcagagtgaatc	0
GTACAATGGTGCAAACAGGAACTAACACTCAGGTT	0
cctgataggaagagaggggaagagaacttgcttcc	0
ggccaagagcagaaagaggaagcaagttctcttcc	0
AGTGGCCTAGGTAAACAGGAAGTGATAAACTGATG	0
ATGCAATTCACAAAGGAGGAAGAGACACTGCAGTT	0
cttcagctacctaaaagggaagggccccctatact	0
gtggctttattagaagaggaagagacctgagctag	0
CATAAAAGAGATGGAGAGGAAGGGGACAGGAGGAA	0
gggagcagagcaaagggggaagtttcttataaaag	0
tttttgttttAAAAAAAGGAACTTGATACTTTGTG	0
agaagaccatgaggtgaggaactgacacgtcctgc	0
TGATTTCCTTCAAAACCAGAAGTGATGGTATCAGT	0
TACCACCTGCAGAGGGAGGAAGTGGTCCAGGCCAA	0
ccagggctgggagaaggggaactgttgtttaatgg	0
acatggcagcagcaaggagaagtgcaaagtgaagt	0
gtggtgagtgaagagggggaagtcccttacaaaac	0
ATGACACTACCCACAAAGGAAGTGAAATCCCTTTA	0
ctaagtcagcataataaggaagtcccctctggttt	0
CAAGCAGTTAGAAATAAGGAAATGGTGATTGGGAG	0
AAGGTTAGAAAAAAACAGGAAGCAAAACACGTTTA	0
atatggcagcagcaaggagaagtgcagagcaaagt	0
ACTGTAGGCCAAAAAAAGGAAGGCagagacagaca	0
agagtcatggcagaaggggaagtaggtaccttctt	0
acatggctggagcaggaggaagagagtgaaggagg	0
aggaagagagtgaaggaggaagtgctacacacttt	0
GACACAGGAAAGGAAAAGGAAGCGGTAATTTATGT	0
GTGATTCCCACAAACCAGGAAGTGAACGTGTACCT	0
CCCATCTTGACAGGAAAGGAAGTGTGAGAGATCTA	0
TCCAGTTGGGCTACAGAGGAAGAGGCAAAGATAGG	0
aatggctaccaagaggtggaagtgggccagtcaaa	0
ATGGTCCTTCCTAAAAAGGAAGTGGGCAAATTTAC	0
aaagagagagagaagggggaagtgctacacacatt	0
GGAGAAAGGGAGAGGAAGGAAATGCTGAAGAAAGC	0
aatcacatagtgaaagaggaagcaaaggggagaaa	0
gcttgaacctgggaggcggaagttgcagtgagccg	0
aaagagatgatgcatgaggaagtgctttgtgaact	0
acaatcacagtggaagaggaagtaggcatgtctta	0
cttcatgtaacagatgaggaagttgagattaatga	0
ccatttttttatgcagaggaagtgaatagacattt	0
acatggtggcaggaaggagaagtgcagagcaaagc	0
atagcagaagtcatagaggaagtgagcacatcttc	0
ATAAGTTGTTTGATGGAGGAAGTGGTGTGAACCAC	0
CCCTCTGGAGAGAATGAGGAACTAGATGAAAATGG	0
acagctgagagagaagaggaagctgcagaagtaaa	0
TATGTCTGTTATAGAAAGGAAATGATTCATGCATA	0
aggggctgtggggaggaggaagtggggagttgttg	0
acgtggcagcagcaaggagaagtgcctggcaaagg	0
tgtagcctggggagagaggaagaaagacaggaagg	0
acatggttggagcaggaggaagagagagagaaggg	0
tgaagacaactgaagggggaactgaatcacatctg	0
acaatcatgcaagaaaaagaagtgaaaacatggag	0
ATAAGTAAGCCACATAGGGAAGTGAAGACCATATT	0
ccagctactcgggaggcggaagtgggaggatcact	0
aaagagagagtgaagggggaagtgctacacacttt	0
aagaggaagagagagagggaagaggtgctacacac	0
tatcacatggcaagagaggaagcaaaagagagaag	0
AGGACCTCCAAGGAAGAGGAACAGAAAAGGCAAGA	0
GGGTGCAAAGTGGGAGAGGAAGAGGAAGCTGGAAC	0
GTCACTGGCTTTGAACAGGAAGTGAGGTCTGTGAG	0
TATTGAGGGAGAAAAAAGGAAGTAGTATAAGACAC	0
AGTCAAGAGAAAGAAGAGGAAGAGGCGTGAGGCTC	0
TCATGTTACTCAAGGGAGGAAGGGGAGTTTTCCTG	0
GATTGGAAAATGAAAAAGGAACTAAAAGTAATTAA	0
aagtatgagggggaaggggaagtgccacacacttt	0
aatcacatggtgagagaggaagcaagagagaggga	0
agaaagaccaagagccaggaagtgcaacacttgaa	0
aaaaaaaaaactgaagaggaagaaatactttcaaa	0
cttagaacctgggaggcggaagttgcggttagccg	0
TGGTGTCCCTAAAGGGAGGAAATGATTTCAGGTAA	0
GCTTACACGATGCAACAGGAAGTGACAGCTATGGC	0
ATCAAGGCTCAAAAAGGGGAAGCTGGAAGCTTTTC	0
CCCTGGTGCTGGCTGGAGGAACTGGCCCTAACCTC	0
TCAAACAAACACACAAAGGAAGTGGCTACCAAGAA	0
CAGTTAGTTCAAGAGGAGGAAGAGGAGGCAAGTCC	0
aatgaaagagagacaGAGGAAGAGGTCCAATAATT	0
CCCATGGCAAATGAAGAGGAAGGGACTGTGATGTC	0
AGATAAGCTGAGAAAGAGGATGTGAAGAGACATAG	0
AAGGAGGTAAAAAAGAAGGAAGTTGGAAGTTAGGA	0
gctgtgctgctctcagaggaagtggttatggtatg	0
ggatagaagacaaaagaggaaggaagaaaaggagg	0
GGGATTGGAAAGTGGAAGGAAGTGATGGCAGGTTG	0
GCCTCATCCCAGAAGGGAGAAGTGATTCAGGAGAG	0
gaagagctgaggaaaggggaagcaaagaacaaagg	0
ctcacattgaagaggaaggaagttatgtcccaccc	0
ataaacaaaaaGGAACAGGAACTGAGCTGTCACAT	0
aaaaaaaaaaaaaaagaggaagcagaaaatacagt	0
ACTTATCTAGTGGGGGAGGAAGGGCTTCCCTGAAG	0
CTCCTTTTAGCAGTGGAGGAAGGGCTCGTTGGTAC	0
AGACAcacagtggttgaggaagtggggccctggaa	0
attgctgatgcaagagaggaaatgagttgctagag	0
aggggggctcaaggagaggaagagagctgggggaa	0
TATCAAGCAGAAGATGAGGAAGTCAAGAGCTGGCC	0
GCTTGTGGAGGAAGAGAGGAAGCAGAGGCTCTTAT	0
ATTAAAACCCAGAGGAAGGAAATGTGGAGGCTTGT	0
GAAATATTAAACAAAGAGGAAGTAAAAGTTGAAGG	0
acacacaAATGAGAAAAGGAAAAGAGTTCTCAATG	0
tcatggcagaaggcaaaggaagagcaagacacgac	0
AAGAAAATTAAAGAGGGGGAACTGATAACTTTAAC	0
TGAGCACCTCAGGAGGAGGAAGAGAGGGATACTAA	0
CTGTGGAGCAAAAGGAAGGAAGAGAGATATTGGTA	0
TAAGAAACAGAGGGACAGGAAGTGGCATTCTAAAT	0
AACAACAGGGAACAAGAGGAACAGCCCAAAATTTC	0
tcacatctctcaggacaggaagtcaaagacaatac	0
gatgcaggaaaagaaaaggaacagattctctccta	0
tgtgtttaactgtttgaggaactgccagactcttt	0
tgttccacatcaccacaggaagtgatggcttaatc	0
ttctgtgtggtgaaagaggaagtatgcataagtat	0
aaggttgcagagaaacaggaacacttacacactgc	0
CAGTGCTCCAGGGAAGAGGAAGTAGTTGTCATCAT	0
agaaataggtcaaaaagggaaatgtataaacaaat	0
GAGAATGAAGCCAAAGGAGAACTGAAAGGCAGTTT	0
TGTTCCTGGTGAAAAGGGGAACTTCTTGTAAGGGA	0
ATGCATAGAATTCATCAGGAAGTGAACTCTGTTTT	0
TAAGGCTGAAAAGATCAGGAAGTGGAGAGGGGAAA	0
tcttctaaagtcacacaggaagtcagcagcTGCTC	0
CCAAGACAGCAGAGAAAGGAAGTAGCTATGTGTAG	0
actttggggaggagagaggaagcagtgattaggtg	0
GGCTTCCTGAAGAGGCAGGAAGGGGCAGCTGGATG	0
ggtcctttcctgagaaaggaactcagataaaacaa	0
CACACTCATATGAAACAGGAAGAGAAAAGCCTATA	0
gtgtctttataggaaggggaagagagagagatata	0
CTCTTGTTTGCAGAAGAGGAAGTTGATACATGCAC	0
ttgcccaaagtcacacaggaagtggcaaagctcag	0
CAAATACCTGTTTTGGAGGAAGTGCATCCTGAGAG	0
TAGCTAGATGCAGAAGAGGAAGTAAAAGAAGCAGA	0
aaaaaaaaaaaaaaagaagaagaagaaaaaagaaa	0
tcaggaagggtctcagaggaagtgactttttagca	0
CTACAGCCAGGTGAAAAGGAACTGGCCTAGGGAAC	0
TGGCTGAGAAGGAGGGAGGAAGGGTCCTCTTCTGA	0
TTCATAAACTGAGAGAGAGAAGTGGGCAGGAAGAC	0
AATGAACAGGAGGAACAGGAAGAGAGAAACTGACA	0
TAAGCCAGGAAAGAACAGGAACAGAGTCACTGAAA	0
gcacatgtcctgtgaggggaactggggaactctcc	0
aaagacacttaaaaaaaggaacagttacttcagtg	0
AAAAATTAACCACAAAAGGAAGTCAACAACAAAAG	0
ttttatagtcacaaaggggaAGTTGTTACGGAAAC	0
TCACTCACAGTGAATGAGGAAGGGATGGCGATGGG	0
GACTTGTGAGGTTTTGGGGAAGTGGTGCAAAGCAA	0
tgtttgtttaaaagacaggaagtcactctgtgacc	0
gttttacatacacatggggaactgaagcccaaata	0
TTAGATGAATGAAAGAAGGAAGGGATAGGTTGGAG	0
ATGAACACGGGTGGAAAGGAAGTGAATTGTTTCAA	0
GGAAGCGAGTTGAAAAGAGAAGTGGTGTTTGATTT	0
aaaaactcatgtggtgaggaactgagggttcctgg	0
TTATTGGACATAGAAGAGGAAGAGGAAGCACATAA	0
AGCAAATGACAAAAACAGGAAGTTATGTAAATTAA	0
gcgtggttaaccaaagaggaagaagctgaattgca	0
caaccaagagcaggtgaggaaatgaggctccaggc	0
agggagagctacagagaggaagagacacagacaga	0
GAGCCCAGAAAGGAAGAGGAAGGAGAGAAGGAGGC	0
ttgagactacagggagaggaagaggagcatgtctt	0
gcactttgggagggtgaggaagggggatcacctga	0
CACACCTAACGAGGGCAGGAAGTCCCATGACCACA	0
accgaggtaggcaaaggggaagcaagcatgtgtta	0
ttccagaaaagaaatatggaagtgagccagttaat	0
gcatggctggagcaggaggaagagagagagtggga	0
CATTCTGCTCAAGAGAAGGAAGTCTGGGTGCTGCT	0
cctataggacagaaaaaggaaaagaggaggagtca	0
acgtggctggagcaggaggaagagagtgaaggggg	0
tgacattcatagagacaggaagtagaatggtggtt	0
gagagggcaagcaaggaggaagccacagtgccttt	0
TGCAGACAGGGGAGGGAGGAAGGGGACAGAAGGGA	0
aaaatagcctcaaaaggggaagtctaagagttact	0
cagagagaacaagaaggagaactgagccaagtggg	0
AATAAATACATGAAAAAGGAACTAGACAGTATGAA	0
GTGGCTGAGGTGAAAGAGGAAGTCGAGTTATAAAA	0
AGCAGTCAGCCCCAAGAGGAAGAGGTGCTTACAGT	0
cctaacatggtgagagaggaagcaagagagacacg	0
atagcagaaggagaaggggaagcagggacaatctc	0
GTTACTAAAATGAAGAAGGAACTGAAGATCTTAAA	0
acatgggggcaagaaggagaagtgcctagcaaaag	0
aaccgtgctgcatagcaggaagtgagtggcaggtg	0
GACTGATGAAGTAATGGGGAAATGACTAAGCAGAG	0
acggcataaggcaaaggggaagcaaggaccttctt	0
CCGGGAGGAGGGCTGGAGGAAGAGGACAGCAATGC	0
aaacagtcatgtagagaggaactgagattccccag	0
agagcgggacagagagaggaagtggaagGAGACAG	0
agtatggctggaagacaggaagtgcaggggaacat	0
AATGCCTTGAGCAATAAGGAAGTGAGCCTCAGCTG	0
accaatagaatttgagaggaagtgatgcggcccac	0
aaaaaaaaaaaaaaaaaagaaGAGACGTggttgtg	0
tctcaaaaaaaaaaaaaagaaGTGGTTAAGATGGT	0
TGAGATGAGGCAAAGGAGGAAGAGAGTTTTTAGCC	0
GTCTCCATTACAGAAGGGGAAGTAGGGGCCTACAG	0
AGTAGAGTGACAAGCCAGGAAGTGAAATGACAAGC	0
GTCTGTCGTACATAAGAGGAACTTCATTATTAATC	0
CGTCGAATGGGAAGACAGGAACAGGATCGCTGCGG	0
GTTTCTGTAGAAAAAGAGGAAGTTTATCAATAGCT	0
CTACTTTTCTAAGAAGAGGAAGTAGCTACTGTCTT	0
CCCACTTGAAGGAAAGGGGAAGCAGAAGAGAGGTG	0
gagggagggaggagggaggaagagagagaaatgga	0
ccacttgtaggtggagcggaagtgtaaacaagcaa	0
CAGTTTCTTACAGGTGGGGAACTGTAAGCCTTCAT	0
TACCTGCTATTGCAGGAGGAACAGAGACCTTTAAA	0
ccccattttacaggtgaggaaatggggcactgagt	0
AGTGAAAGCGTAATGGGAGAAGTGAGGGTGGGGAA	0
TATAGAAATGAAGAAGAGGAAGAGGGGGGGAAATG	0
ctgacatgggcactggaggaagtgggcggagccac	0
GTAAGTAGGATGTGAGAGGAAATGGAGATAGAAGA	0
ctagttaacaagatggaggaagagataaagaagga	0
AAATTGTATCAGAAAGAAGAACTGTAAAAACAAAA	0
GGACTTGTAGGAGAGGAGGAAGGAGGGGTGTCTAC	0
TGTAGATTTTGCAAAAAGGAACTTGTTTTCTAGAA	0
catctagtgtgagaataggaagtgagtcagacaaa	0
tgagttgaccacatggaggaactgggaggaggtgt	0
ATGTCCCCACAGGAGGAGGAAGTGCAAGTCAGGCC	0
GCCTCTGGTCAGTCTGAGGAAGTGACCCTCCCAGG	0
GAGGGATCAAACATTGAGGAACTGAGTACGTGacc	0
gatcagttttaggaagaggaacttgtggatgttga	0
GGACTGGTGGGCTATGAGGAAGTGAGGAGAGGGTG	0
TTCCATCCTGGGAAAAGGGAAGAGAGTGTCTAACA	0
TGGTTTCTAGGGCATGAGGAAGTAGTCATGGGATC	0
CAGAGGAGAAGCCATGGGGAAGTGCTGCCCCCACG	0
tgcccaacagcacaaaaggaactgattctgccaac	0
acttgaaccagggaggcggaagttgtggtgagctg	0
gagtgagtgcaagcaggggaaatgccagacactta	0
acagttatggtggaaggggaagtaggcacatctta	0
GCAGCTGATGTCAAGGGGGAAGTTCCCCAAACACT	0
GAGTGAATCTCAGAACAGGAAGCGGAGGCATAAGC	0
TGAAGTGTCATAAATAGAGAAGTGATCATGTTGCT	0
GAAACTAAATGCAAAGAGGAAGTACATTCGTAATT	0
tgggtacacgggaagggagaagtgacatatgttgt	0
CCACTAGAGGGAAAAAAGgaaatggctagtctttg	0
AACTTGACCGCTAAGCAGGAACTGATCTCCAGCTG	0
tctgtaggacagaaaaaggaaaaggggaggggtca	0
CTGAAGTTTTCAGGGAGGGAAGTGACCCAATCTCA	0
agtgagacccagagccaggaagtgagtcctccagg	0
TTGGCCTGACAGAATGAAGAACTGATTTTATGTAA	0
tcacagaagacttaagaggaACAGGGGAAAGGCAA	0
atggcagaaagcaaaggggaagcaagacacgtctt	0
GCTCTGGTTGAATTTGAGGAAGTAGTTTTTAAAAC	0
aaaaaaaaaaaaaaagaggaagtaaaaaagagagc	0
ACATCAGCCTAGAGACAGGAAGTCCAGTCTATAGT	0
GTGTGAATGTAGTGAAGGGAAGTGGGCAAGCCCAG	0
AATGGTCAATCCAGAGAAGAAGTGGCGAATGTCCA	0
taacatgatacagaagaggaagcagacatgtgcaa	0
ACCTGCCAAGGTAGGGGGGAAGTGGGGGTTTAGTG	0
GATAAGGCCAGAGAAGGGGAAGTAGATGACATCAC	0
acaaggctggaggaggaggaagagacagagtgggg	0
aaaaaaaaaggtaatggggaagaggcagcagtcaa	0
GAGTCATGAGAGAAGAGAGAAGTGCATGGACTGAG	0
TCAGACATGACCTTTGAGGAAGTGATGAGTCTGCT	0
ttgcccaaggccacacaggaagtggcagagctgag	0
AGTGAAGACTTGATGGAGGAAGTAAATGTACCCAT	0
ttcaaaagtataaaagcagaagtcagcaggccttt	0
caggttttggagcaagaggaagagagagtggggga	0
TCAGACACCTCAAAAGGGGAAGGTGTTGCTCAAAG	0
tggtttgtagcagaaagggaagtcagatagattcc	0
AGGCGATGGGACACAGGGGAAGTGGGGCAGTGGCC	0
CTCTCCCCAAAAGCAGAGGAAGTGCTGACCAGACC	0
gaatgtggatagaaaaaggaagaggtctaagtata	0
AAGATTAGAAAAAAAGGAGAAGGGTTGTTTTTTTT	0
GATAGTCCACCAAAAGAGGAAGTTATGAAATAACA	0
GATCCAGGGAGAAGAGAGGAAGCAGGGTGTTGGGG	0
ATGAGTAACTTGAAGGAGGAAGTAGATTCAAAGAG	0
ataacaagtgttggtgaggaagtgaagaaactgga	0
ATATGACCCTGCAGAGAGGAAATGGCTTAGAAGAA	0
gttatagcggttaaagaggaagagtcccatctgtc	0
GACAGTATGAACTTAGAGGAAGTGTTTTTAGATAG	0
GTACCAAAACAACCAGAGGAACTGATGGACAACTT	0
GGGAAAGGACTCATTGAGGAAGTGACTTTTTAGCT	0
GTGAAACTGCTAAAAAAAGAAGAGGGAAGCAGACA	0
AATTAAAAAAAAAAAAAGGAAGGCAATAGAAACCA	0
aggaaggcctgaggagaggaagagagatgggggag	0
ttatgtttcaaggaagaggaaggcctgaggagagg	0
aggagaagaaagaaaaaggaagagaaaaagtatct	0
ATCTATGTCCAAAAAGAAGAAGAAAGAGCTGTTCT	0
gttggtttcctgagaaaggaactcagataagataa	0
ACTTCTGTAAGAAGGAAGGAACTGAATCAGCTCAG	0
GAGGAAGCAAGTAAACAAGAACTGATGCTGTAAAT	0
ctggctctgacaacagaggaagaggccacaagcca	0
GAATTAGAAATGAAAGAGGAAGGAGGGAAGGTACT	0
agactgagcgtggaggaggaagagggtgagcgccg	0
tagagggcatcaaaagcagaactgatcaagtagaa	0
GAGAGGAGGGAGAGGAAGGAAGGGTGGAAGAGGCC	0
gatgaggaggaggaggaggaagagggaggaAAGAA	0
gagtaggctgaggaggaggaagaggaggggttggt	0
TGTTAAGTGAGCAAGAAGGAAATGAAAACACAAAG	0
tggcaagagaaaaatgaggaagaagcaaaggcgga	0
TCATTTTTGGAAGGAGGAGAACTGAGATGAAGGGA	0
acgtgaccagagaaggaggaagaggaaacaggggg	0
TCTACATGTGAGAAGAAGGAAGAAGAAGACAAGAT	0
TTCTTGGAGAAAGAAAGAGAAGTGGTGGTCAACAA	0
atagtgaaaggcaaaggggaagcaagcaccatctt	0
TAGTCAATTTAGAAACAGGAAGAAGCATTTCATTA	0
GAGCTGATAGGAGAAAAGGAAGTATAAAACAAACA	0
CACTTAGGCCTAGGAAGGGAACTGAGGTCCCCCTC	0
TAAGCTTTTTTTTTTGAGGAAGTGGTCACTGCCAG	0
CTTACCTCTGAGAAAGAGGAAGCAAGTTTCTACAG	0
CTGGGGGATGTGGAGGAGGAACAGGAGCAGCTCAG	0
GCAATCAATGAGAAAAAGGAAATAAGCTCTTCAAG	0
ttataaagagtaaaagaggaagttcatagagctta	0
CCAGTTGTCACCCAACAGGAAGTCAACATGAGGGC	0
TCACTCACTGTGTTTGAGGAACTGAGGGCCAGCTG	0
CCCCAGCAAATGCAACAGGAACTGCAGAGGAAGTT	0
CTAAAAAAAAAAAAAAAGGAAGAAATCGGGCTGAG	0
gtggtcatataagaagaggaagagataccagagct	0
aatcatacatctgataaggaagtgatacctgtaat	0
GCTCCTGTTGGGGAGGAGGAAGCCCCAGCAAAGTA	0
acatggctagagcaggaggaagagagagggggagg	0
tcatggcagaagatgaaggaagagcaaagggacgt	0
cttgggaggagaaatggggaagtaataatcttctg	0
CCTCAGAGCAAAGAAAAAGAAGTGAAACTTACTGT	0
AAACTGGAGTTCTGGAAGGAAGTGAAACCAACAAC	0
atcaaaatcagtaaagaggaagttgaactgttgct	0
TGCAGAGGCTTCACAGAGGAAGTAAAAGGAGATAA	0
agagaagggtagcaggaggaagtagactagatata	0
agacaagaagcagagcaggaagtcacagaaaatca	0
gcatggctggagcaggaggaagagagaaagatggg	0
ACTCAGTGGTTGGGTGAGGAACAGACTTTGCTCTG	0
GAGATGAACTGGCAAAAGGAAGTCCATTCAACCAT	0
ATAACATAGAAAAAAGAGGAAGCTACTAAATTTAC	0
ACTGAACAGTGTCAGGAGGAAGTGACGGATGCAGC	0
ACTGACCCTTGAAAACAGGAAGTTTCTGTTTGGCT	0
ggcaggaaggagaaaggggaagccccttatcaaac	0
TGGCTACTGAGAGTAGAGGAAGCCAGCTTTCTCCC	0
cagagcagaaggactggggaagagagaatccagat	0
cagaagaaccaaaaagaggaagtttaaaaacttgt	0
CTTCCAGGCTCAAAAGAGGAACTAATTAGTTCTAA	0
ATTTGACAGAGTAAACAGGAAGTAGTGGAATAGTT	0
aaatcagaaatgaaagaggaagcattacaaaggat	0
tggaaatatgcccaagaggaagtgatctttgaact	0
AGGCTCATGCCACTGGAGGAAGTGAGACAGCTGAG	0
ctcaatttgacagaaaaggaaatgatggcttaggg	0
TTCCTTTTAATGGAAGAGGAAGCCACCTTCCTTTC	0
atcagtagttctcaacaggaagtgaagaggtcatc	0
gccgcaagagaaaatgaggaagaagcaaaagggga	0
GCCCTATAGACACAAAAGGAAGTGAGTCATGCATG	0
atggcagaaggcaaaggggaagcaaggaccttctt	0
TCTTCCTCATGGGAGGAGGAAGTGGAAAGAAAACA	0
aaggaagaataaagagaagaagtcactcatctttt	0
gattttccagtggaggaggaacaggttaacaattt	0
GAGGTGAGGTGGAGAGAGGAAGACCAGGAAGCCAG	0
CCTCTTACCAGGAAAGTGGAAGTGAATGATTATGA	0
TTCTCCCAGGGTCAACAGGAACTGAGGACACATAG	0
cttcaatttgcagatgaggaagttgatgctcaggg	0
CTCCTCTGGCCACTTGGGGAAGTGAATGAAGCTGA	0
GGAACGTGGTAGGGAGGGGAAGAGAGGGAGAATTA	0
aaaacccaggtgttacaggaagtgatatgggtgat	0
gggcaaaagaaaaatgaggaagaagtgaaagtgga	0
tggtgccagactctggaggaagtgaggagggtgta	0
agccataaaaagaaagaggaagctttttatgtttt	0
TATAATTAAATGGAGGAGGAAGTGTTTGGCTTTTT	0
AGCAACCCTCAAAATGAGGAAGGAGGCATCGATAA	0
aagcaggaaagagggaaggaagagaggcgttgttc	0
GGGGAGGCAGAGAGGGAGGAAATGGAGAAGCAACC	0
TATTTAACGAAGAAAGGGGAAGAGGACAGGGGACA	0
ttgtgcttctggcaggaggaagtgaaaagggacca	0
ccattcatggcagaaggggaagcggagctggcggg	0
TAATAGCTCAAGTTACAGGAAGTCATCCAGAAGAA	0
TTGGGCTAACGGAGGGAGGAAGGGGATGAGGGGCA	0
cccagccatgtgtttgaggaagtCCTTGTTACTGA	0
tggccatttatgaaccaggaagtgggccctcatca	0
aggtccttataagaagaggaagagacaccggaacg	0
ccaggctatatgggagaggaagacaggtgagagga	0
ACAACACCACTGAGAGAGGAAGTACATCACTATTC	0
TTTATTTTATGGGAAGAGGAAGAGGACGTGGGTCA	0
TGCCACTGAGGCACAAAGGAAGTGATTCCCTGGTG	0
aaaaaaaaaaagaaaaaggaaaagaAAACCAAACC	0
actgaagatgtgatagaggaagtgattgagattct	0
ttttttccttaataaaaggaactgagccgtggcct	0
TTTGTACGTATGAAAAAGGAAATGAAGAGTACTAG	0
AACCCAAGAGAAGAGAAGGAAATGAGGGAAATCAT	0
GGGGTTTAAATGCTTGAGGAAGTCAGTGAGGGGTT	0
caagtgtttaagtgaaaggaagagttgcacatctc	0
TACTATGACTCAAAACAGGAAATGGTTATAATGTG	0
taggaggtcttctctgaggaagtgagcatttaagc	0
ATGTGGGAAAGGGAAAAGGAACAGAGAAATGTCTG	0
ttcaaCAACAGCAGAGAggaaggaagggagggagg	0
GCCTACAGAGAGAAAAAGGAAGAGAGTAAATAATT	0
AGTCTTGGGGAAAAAAAGGAACACATGTATCATTC	0
caccaatggggtgaaaaggaagtgaccataacaAC	0
aatagctaccaagaggtggaagtggcctagtcaaa	0
CCCTGCTGGGGAAAGGAGGAACTGAAGTGAAGTGA	0
acaggtattgccccagaggaagTGGTTTCACTTTG	0
GGGTTCCAGCAAAGACAGGAAGTAGATTGAGGTTT	0
AATTCCTGGAAGGGAGAGGAAGTTACTTCTGAATC	0
GAGGGGACATGAAGAAGGGAACAGGACATCACAAA	0
GGACTGGAGATGGGAGAGGAAGTAGCTGGGAGACT	0
gtggatttgaggaatcaggaagtgagagagtcaca	0
CAGGTGGGAGGGGGACAGGaagggaggcgggcccc	0
GATTGATTACAAACAGAGgaactgagcacacacat	0
tttaaagaaaaaaatgaggaagaaaatggcacaca	0
CTAATTGCCAAAAAAGAGGAAGCAACATCTTCAGC	0
GAGCTCTTCATGCAAAAGGAACTGAAGTGAGACTG	0
AGCTCAGAATCAAAAGAGGAAACCAACCCCTAAGA	0
TTTAACAAAAGAAGGAGGGAACTGGATGGGGGTGG	0
GCTCTGGGACATGAAGCAGAAGTGAACAATGGAGG	0
ACCCAGGAACACAGACAGGAAATGGCATTTAAAGC	0
CTGCCGGAGCTGGCGGAGGAAGTGACGTCTGTCTC	0
ACCTTGGGGGAAAGGAAGGAAGTGCATGTTTGGGA	0
GCACTGCAAAGCAGGGAGGAAATGACACAGGTTTC	0
GGAGGTTGGCTGGGAGGGGAAGTCCTCATGCTTTA	0
TCTTGGAACGCTAGAGAGGAAGAGACACTTAGATA	0
CTCAGAAGGGAAAGAGGGGAAGTAGAGGGGTCTGC	0
actggggggctgggaggggaaggggaattcttctt	0
AGGACAGAGACAGAACAGGAAGGGGATTGAAGTAC	0
gctcattttacagatgaggaagttgaagccacaga	0
tatgcaaaataaaaagaagaaaagaaaatatttga	0
ACACGGATAGGGGAAGAAGAAGAGGAACTCTTAGA	0
GGTCTCACATCCTAAAGGGAAGTGGTTTTCTGGGG	0
CTGGACAGTGAGAAGAAGGAAGTTGTAGAACTGCC	0
aaaCAAAAAAACAAAAAGGAAGTAGTGGTGAAGGC	0
GAGGCTCGTGGAAGGGAGGAAATGTGGGCCGTTCT	0
AGCGGGAACATAGAAGAGGAAGTAGGCGGCAGTGT	0
GTTATCCACAGCAACCAGGAAGTGAAGGTTATGTG	0
CCTTGTGGTATTTGGGAGGAAGTGAGAGGAAAGAT	0
AGGGGCTGTGGGAGTGGGGAAGTCACTGTTTCTCT	0
gtcgagggccacccagaggaagtgcaatgttaaaa	0
gctgatgaattgtgagaggaagtggtgtgtgtctt	0
GCTCTTCCAGGAAAAGCAGAAGTGTGGCCACGGGA	0
GCACCTGGGGGAAAAGGGGAAGTAAAAAGGGAGGC	0
agatagattgaaaaggaggaagtaaaactgtcttt	0
ATATGGTTATAGAGAGAGGAAGTGATAAAATATGG	0
CAAATAGTTCAGTAGGAGGAAGTAGTATTCAAATC	0
GATCCAGTGGAGGAAGAGGAAGGAGAAAACTGGTA	0
CTGCCTATACAGGAAGGAGAAGTGGGGGAGTCCCC	0
GCCCGCTGCCACAGACAGGAAGTAAGGGCATCCTG	0
GTGTGGTTATTCAAACAGGAAGTCTCAAGGAAGCA	0
GTCTGAGTAGAAAAAAAAGAAGTGGTTCCACCTAG	0
CTGCCATTACAAAAAAAGGAAGGCACCCCTATTTT	0
atcacatggagaaaagaggaacaagcaagagatct	0
acatctggccagatgaaggaaatgaatgacaatgt	0
AAAAGAAGCAGGAAGAAGGAAGAGGAGAAAACAAG	0
ATCTagagaagagagagggaagaggagtggggtgg	0
cctattactgagggtgaggaagagggtgaggtcat	0
cagagatgggaatgacaggaagtcatatgatgacg	0
TCCTGTTAGTAGGATGAAGAAATGGATGCCAAATG	0
gcttgaaaaaagaagagggaagaggaaagaggact	0
tctaagtgaaagtgaaaggaagagttgcatttttc	0
taagtgttgaagtgaaaggaagagtctcacacctc	0
TTTGCTCAGAAGAGGAAGGAAGTGCATTTCCTACA	0
ATTTTGAATAAATAAGAGGAAGTTAGACTTCAGCT	0
GAGAGGTGGGAAAGAAGAGAAGTGCTGCAGAAATG	0
ACAGTCTGTAAAGAAGGGGAAGGGGGAAAGAAAGA	0
CTGTTGGGGGAGGAGGAGGAAGTGCTAAACCCGCT	0
ACTTGATTTAAAAAAAAAGAAGTCATGCTCAAACA	0
acatggccagagaaggaggaagagagaaaaggggg	0
CAGAGGCACAAAAAAGAGAAAGTGAAAGTTCTATT	0
ATAGGCAAAAGGTGAAGGGAAGTGGTAATCATATT	0
AAGGGTGGGGAGGAGAAGGAAGAGACTAAAGATTT	0
CCGCCCATGGAGAAGCCGGAAGTGGTGAAGACGCA	0
aatcccccggaaccaaaggaagtggctgcaaaagt	0
GGAGAGAAAAACAAAAAGGAAGGAGGAGGGAGGGA	0
GGTGTTCTGGGAAAGCAGGAAGTCTTCAGACCTGA	0
ATGGAGACTGCTGGAGAGGAAGGGATAGCAGTGAT	0
atcagcaccacaagacaggaactgttcatttgttt	0
tgatatactgggtaaaaggaactgatattcatagg	0
GGGTAGGAAGAGAAGGGAGAAGTGAGGGAGGGGAG	0
gtgcttttaccaggagaggaagggctgaatgcCCA	0
ggttgttttatgcaacaggaagtgggtaaacagct	0
AGAGAAGGCGTGGGTGGGGAAGTGCTTTGGGATTG	0
GGTAAACATTTGAGGAGGGAAGTGAAAGTCCTTTT	0
GAGGTTATTGGAGAAAGGGAAGTGGAGATGAGGAG	0
GGGATTTTCATCTTGGAGGAAGTGAGCAGGCCTGG	0
gacaaggagaacaaagaggaactgtgggggaacag	0
TTTTTGAACCAGAAAAAGGAAGTCATCATTGGAAC	0
ggtaagtgggggaaagaggaagtaaatggctaaca	0
AATTCTCAACAGAAGGCAGAAGTGAAAGGCCAAAG	0
ACAGGAGCTCGGGGAGGGGAAGTGGAGGTGACAGA	0
ATCTTCACACGTGAAAGGGAAGTGGCTACTGGGAA	0
gagtctggcttatttgaggaactgaaaaaggccag	0
GACAGGACCCCGAGAAGGGAAGTGGGACAGTCCCT	0
AGATGGAGCTGGAAAGAGGAAGTTACCTGACTCTA	0
AAGGAAAAGGGAATAGAGGAAGAGAATGGACAGGC	0
AGGTAGTGAAAGAAACAGGAAGCAACagagagaaa	0
GGCACGGAGGTGAAAGAGGATGTGGTGACCGCCTG	0
agctggggttggagacaggaagtgacttgttcaag	0
TACTGACATAGAGAAGAGGATGTGGCCTACGGGAC	0
AGTTAGACAAGAAAAGAGGAAGTTAAAGAACAAAA	0
AGAAAGAAAAGTAAAGAGGAAGTTGTCTTTAATCC	0
ttagctattaaagatgaggaaatgactcagacaCA	0
tccaaggctcagaaggaggaactcaccacttacat	0
TCATTGGAAGGCTTAAAGGAAGTGGCTTCAGGAGC	0
tgagactagctgaaaggggaagaggcaaaagcacc	0
gaatgatgtaagaaaaaggaagaatgattggaaat	0
CACTCTGAACTAAAGAAGGAACTGCCGCCCAGGGA	0
GAGGATAGATTAAAAAAGGAAGAGGAGAAAAATAA	0
atactcatctggaaagtggaagtgatcatgtctat	0
GCCTGTCAGCACATTCAGGAAGTGAAGTCAGAAAG	0
ATTAATTCTGTCACAGAGGAAGTGACAGAGGCTGC	0
CACTGGCCTCAGAGAGGGGAAGAGACGCCCCTTGA	0
CTGGCGCCATCTGGAGGGGAAGTGGAGTCTAAACA	0
GCAAAGAAAAAATAAATGGAAGTGAGTGACAGATG	0
tcttgggtcttcttagaggaagtggtttccaagtg	0
ttaaatttaaaaaaaaaagaaGTAAAGGTAACTCA	0
GATGTGTGGGAAGGGAAGGAACTCAGTGAATGCTT	0
AACATGCTACGGTGAGAGGAAGTGAACACCCCAAA	0
TATCCACTTTAGGAAGAAGAACTGAGAGGTGAAGC	0
GAGCCCCAGTCGGAGCAGGAACTGCCTGACCTTTG	0
ATAACACATGAGAAACAGGAAGTTGGACACATTAA	0
AAATACCTGGGGAGAGAGGAAGGGGACTTAAGGGG	0
TAAAGTACAGGTGGAGAGGAAGTGATTTCACCCGC	0
CATGTGCACAGCAAACAGGAAATGATGCCACATAC	0
TGAGAACAGTAAAAAGAGGAAGCATACTCAAATTT	0
AGCCTGCAGGCAGAAGAGGAAGGCCCTGAGAAGGA	0
ATCATGCAGGTCAAAAAGGAAGTAAAGTAAACAGG	0
TTCAACCCGACAAAAAAGGAAGTAGGGCTGCCCGA	0
AGGGAGCAGGGCAGAAAGGAACTGGGATGTGAGAG	0
ggatatacggagtaaaaggaagtgctgtaactaga	0
ACTAAGAACACCTGAAAGGAAGTGTATCCCCGGTC	0
TTCAGCATCCTGAGACAGGAAATGCATTTTCATTT	0
CATTTGTTTTGAGAAGAGGAACTGTGGTTTGCATT	0
AGTAAAACCCAGAAAGAAGAAATGACTCATTCAGG	0
actgatcccctgagaggggaagtgacttgttccag	0
gcttgaacctgggaggcggaagttgcagtaagccg	0
CTGCGTAGGTGGAGGAAGGAAGGGGCAGTTGTCAG	0
ATCAGGCTCCTGAAAAGGGAACTGTACAATATATT	0
ACTCAAATCCAGAAAGAGGAAGCAGATACCAAGTT	0
CATAGCCATTAGAGAAGGGAAGTCATTCTACTCGT	0
CAGATGCAGACTGAACAGGAAGTGCTGGCCCGAGG	0
ttatcccacagaaaggaggaactagttgttattct	0
GGGATCGACAGACAGGAGGAAGAGCACCCATGGTC	0
GACAaaggctcccaagaggaagtagtactgggtct	0
CATGCAAGGTTGAAAGAGGAAGTAGTCGGCTGTCA	0
TACAAACCAAAGGAAAAGGAAGTCTGTGGGTCACG	0
gcttgaacctgggaggcggaagttgcagtgagccg	0
acagcatctaagaaccaggaagtggccaggcacag	0
acagcatctaagaaccaggaagtggccaggcacag	0
ctggttggaggggaggaggaaatgagttgttaaat	0
ATACCCATTCGGGAAGAGGAAATGACTGGGGCCAC	0
GGGCATATTTCCGGGGAGGAAGTGGCTACGTGCTC	0
agaaaagaaggaaagaaagaagtgaagaaagaaag	0
TAAGCTTCAGTGAAAAAGGAAGGGAATGTGTCATT	0
CCTATATATGGAAAACAGGAAGCAGAACCAGTTGA	0
agtcaagaaaagcaaggggaaggggaatttagatt	0
TTGTTCTAGTCAAAAAAGGAAGTTCAGAATCAAAT	0
AATCGTGCAGTCAGAGAGGAAGTTCTGCACGTCCT	0
TCTCAGTGTTGCAGAGGGGAAGAGACTGCAGGCCA	0
tgggctggagggagtgaggaagggagccacatggg	0
AATGCGGCTGCTGGAGAGGAAGAGAGCCCTGGGTG	0
TTTCAGCATCTGTGGGAGGAAGTAGAAGGAAGGCA	0
GGAGCAGTGCTGGAGGAGGAAGTGGTGAGGTTGTT	0
aattttcccacggatggggaagtgggtggttagga	0
TGTGGGTGTACAGCAAAGGAAGTCAGGATCCATGT	0
GAAGTTTGCCAAAAAGGGGAAGTTTCTCTCAATAG	0
GCTGTGGTTGAAGCTGGGGAAGTGACCCCTTGCAA	0
ATGGTAGAGTCAGATGGGGAAGAGCAAGCAAGAGG	0
GGGAAGAGCAAGCAAGAGGAAGTTGTGTCCTTTCT	0
CAGTGTCCTTAGCAAAGGGAAGTGAATTCTGATGT	0
GCCTAGATTCCAGTTAAGGAAGTGGTGCTACCACG	0
caccattttgcagatgaggaagttgtttcagagac	0
TGTCCAGGCAGCTGTGGGGAAGTGGAAGGGTAGGG	0
atgtctgccatgaatgaggaagcaggcagtgggga	0
GCACAGTCATGTAAAAAGGAAGAGGGGGAagcttg	0
CAGAGACACTGAAAACAGGAAGTATGAGCCCTACT	0
CTCACGGGGAAGGAAGAGGAAGACAAAGCACACAG	0
ctttggctacctaaaagggaagggcccgcctatcc	0
GGATGCACTGGGGAAAAGGAACTGACAGAGGATGG	0
ATAAGAGGAAggagggaggaagcagttttctcctc	0
GTCCACATTCCCCAGCAGGAAGTGAAGGCTCATTC	0
gccctctcctggaaagaggaaggcatgactgctct	0
tcagaatcatagagacaggaagtagaatgttggtt	0
aggaagggaggggaggaggaaggagcaaagcatct	0
aaatgactcaacaggcaggaagagaaagagataag	0
AGTAGCTAGAAAAATAAGGAAGTGTTTCTCTAATG	0
TACCAGTGCCAGAGGGAGGAAGGGAGGAGAAAGGC	0
aagccaaggagaggaggggaagtgatgttacaggc	0
cgagtttgagaaaatgaggaactaaaaggagaatg	0
aaaaaaaaaaaaaaagaagaagaagaaGAACTTGT	0
TCTGGACTCCCTGAAAAGGAACTGACTCAGAACTT	0
AAACACAAAAGACAGCAGGAACTGATGTGAAATAG	0
AAAGCCCTGGGGGAAGAGGAAGCAAGTTGATTAAA	0
TAGCTAATCGGAAAACAGGAAATGTCCTGAAGAAC	0
AAGATAATGGGGGCAGAGGAAATGGGGGTAAATAT	0
TGGACTAGCAGCCAAAGGGAAGTGAGGGGAAGCGG	0
aggtggtggggaaaaggggaagttaagatagagct	0
ATAGACCACCTTTAGAAGGAAGTGATTTTCAGCAG	0
AAACGTGTGTACAAAAGGGAAGTTGATTTACAGCA	0
GTGAATTGCCACAAAGAGGAAGTTGATATAACTTT	0
AAATGTAATCGTTCAGAGGAAGTGACTCAGAACTT	0
tgcctccagaaggaaagggaaatgacagggcatta	0
ctttccttctggaggcaggaagtggctctgggcca	0
CCCAGTCACAAGGAAGAGGAAGTTATAGGAGTCCT	0
AGGTTTGAAAGGAAAGGGGAAGTAAGAAAACTTAA	0
gtcatgtttgaggaagaggaaggaggcccctgtgg	0
agtacctttcaggcagaggaagtggcaagtgcaaa	0
gtgggggtgggggtgggggaagtggggggagtggg	0
cagagaagagcaaaggaggaacttccaaacactta	0
AACGTGAGGACCAGAGAGGAAATGCTTTGAAATAA	0
AAAACGAAAGTCAGAGAGGAAGAGCTATCTCAAGA	0
TGGGCAAGTAAGTGGGGGGAAATGGGCGGGAAGCC	0
AGCTCCAAGGCCTGAGAGGAAGTTGGCTTAGATCA	0
ACTTCCTCTTTGAAGCAGGAAGTGGTTTTGGATTC	0
ACAAAGTACCAGACACAGGAAGTTACATGTGTGCC	0
GTGGCAACAGATAGACAGGAAGTGGGGGTTGAGGC	0
TCTGTCCACCAGAGGGAGGAAGTTGGGCGGTTTCC	0
GGGGCAGCCACTGTGGAGGAAGTCAAAGGAGGAAG	0
gagccagaagtgaaaagggaagggagaaggctgca	0
agaggtccatgtggtgaggaactgaggcctcctgc	0
GTAGAAACCTAGAAACAGGAAGAAGGCGGGGATCT	0
taaactaacaaagaacaggaagggagagatgccta	0
AAGTTGTCTTTGGAAGAGGAAGGGAAACGTGACAG	0
AACCCACACAAAATAAGGGAAGAGAAACATACTAA	0
GCAAGCCACCTAAAACAGGAAGTTGCCTTCTTCGC	0
AAATGAGGCAATGCAGGGGAAGTCCAGCATCTTCT	0
actctggcaggagaaagggaagtgctgccttgtta	0
acactcatggtggaaggggaagtaaacccatggtg	0
caagagcgcgtgaagggggaagtgaaacacacttt	0
AGTGGGAATGAGTATGGGGAAGTAGACAGGGCCTG	0
AACAAGTCGCAGAGAGGGGAAGTCACTAGTCCCTC	0
acccactttacagatggggaagtggaagcttagcc	0
acgtggctggagcaggaggaagagagagaggaagg	0
aggaagagagagaggaaggaagtgctacccatttt	0
CAAGTGCCCTTAAAAGGGGAAGTTGAATGTCTCTC	0
GGCTAGTGTGCAAGGCAGGAAGTAAGTGTTTGAGA	0
atttttaaaaataaaaGAGAAGTGAAACTCCTGCT	0
GGCCCAGGCAAAGAAGAGGAAGAGAGTTCCATTCA	0
CCTCAGAGGCAGGAAGAGGAAATGCCCTAAGCAGA	0
CTTGGCAGGCAAAATGAGGAAGGAGTGATACTTCT	0
GCTGCAAGGGGGGCTGGGGAAGTGGGAAACAGAGC	0
AGCAAGTCTGGCATTGAGGAAGTCATCCGCACCAT	0
TAACCACAATTCTGAAAGGAAGTGATTTGAAAACC	0
agagagcaagtgaaaggggaagtactacacacttt	0
TGAGGTTGCTGGAAAGAGGAAGAAGTGAATTGAAG	0
CGGCACTCTGCGAAAGAGGAAGGGGCGCCAGGAGC	0
ccttggctgcataaagaggaagtagactacagtaa	0
TGTTTGTTCTTGAAGGAGGAAGTTTTTGAGTCTGT	0
tctcagaaggtgaaaggggaacaggtgtgtcacac	0
ttaaaacgaaagtgaaaggaagtgctggaccctga	0
TCTTCAAGACCACAGCAGGAAGTGGGCATCGTCTG	0
AAACTTAAAGGGAAGAAGGAAATGATAAAAAGCCA	0
CTCACAAGGAGAAAAGAGGAAGAACGATATTTGAG	0
aaaaaaaaaaGGGAGGGGGAAGAGAATCGAGGAAT	0
gtaactaacatgtttcaggaagtggtatttactca	0
AGGATGTCCTTGTTTGAGGAAGTGACCTTCCCCCG	0
GGCTGGGAGAAGAGAAAGGAAGAGGCCCCACTGCT	0
ctgagcacctagagggaggaaggggcagagcagaa	0
ATACCAGGCCCAGTGAGGGAAGTGGGAGGTGGAGG	0
acagtggaaggcaaagaggaagtaggcacatctta	0
tccattttaaagatgaaggaactgagaatcatgac	0
ATTTGATCAGCAGGAAAGGAAGTTATTAAGTCAGA	0
ctgacacccagaagagaggaagtgacctccccaaa	0
GACATAAGTGAAAATGAAGAAGTAGAATCAATAGG	0
TTGCCTATACAGAAAAGGGAAGTAACGTTTTACTA	0
ACATATGACCAGGGGAGGGAAGTGACCACAGGATA	0
agagaccgggagatggaggaagtgctacacgcttt	0
ggaggggacaactgagaggaaatggggagtaattg	0
ATAAGTCAATTGAAAGAAGAAGTGATGTCACTTAA	0
CCATGTCCTCAAGAAGAGGATGTGGGTGTATTAGA	0
gacaggataaaggagaaggaagtgaagcagccagc	0
ctttgtgattggaaggtggaagtgaagcggcatct	0
gtgaagacggaataaaaggaactagatttaccttc	0
gggttcaggccatgacaggaagtgcgtgtcgaaca	0
CATACTTAGTGCACAAAGGAAGTGATACGTTatac	0
GAGCTGAAGCAGCAGCAGGAAGTGGTGAGGACTCT	0
CAGGAAGGATCTGGAGAGGAAGTCAATAAGGTTGA	0
AAGACAACTTTGGGGCAGGAAGTGGGAGGGGCCAA	0
acacggccagagcaggaggaagagagagaaggggg	0
CAGCCCCTCCCCAGAGAGGAACAGAGCAGGGCAGG	0
AGCTGCTGCTCCAGGGAGGAAGCGGCGCGGGTGCT	0
cttctacaggacagagaggaaggggattcccctgg	0
TTGGTACCTGGCATGCAGGAAGTGCTTCATAAACT	0
CCCATCCTCCATTAAAAGGAAGTCCTGGACAACCT	0
TGACAGTAGTTGGGTGAGGAAGAGAATGAAAAGTG	0
tcaattaaactgaaagcagaagtgacagccctgac	0
AAATTTGGGCGCCGTGGGGAAGTGGTGTTAGGCCA	0
CCTCCCCCACCCAGGGAGGAAGTCCACTCAGCCCT	0
GGGGGGTTGAGCAGGGAGGAAGAGGCTCAGAGCCG	0
gcttatgaagatccaggggaagtgagggaacagta	0
aaggcaaagttcagacaggaagtgactgctcatag	0
CCAAAAAACAATGAGCAGGAAGTGAGGTGACCAGT	0
AGGGCTTTCAGAGGACAGGAAATGACCCAGATCAC	0
GGTCAGGTGTGAGAAGAGGAAGTAGTAGGAGGGAG	0
aagaaaCTGATGAAGGAGGAACTGGGTACCTAGAA	0
tatatggtctaaaaaggggaagcatgaataataga	0
acctgggtgacaaaagcggaactcagcctcgaaaa	0
TGACCTGAAAGGAGGGGGGAAGTGGTCAAAATGGT	0
ACACTCGTGAAGAAAGAGGAAGGGTCCAGGATAGA	0
caatgtgtaagaaaacaggaacttgggaagggcaa	0
ACAAAAGCTAAAAAGAAGGAAGTAATACTAAGAGG	0
GTGGGACAGTTGAGAGTGGAAGTGAGGCTGAGATG	0
TAAACGTGTAGGAAAAAGGAAAAGAACCGGGGTAA	0
TCACGCAGTGCAAGACAGGAAGTCCTGCTTATGGC	0
CGCTAGGCAAGGAAGGAGGAAGGGTGATAGGCACT	0
CTTTCTTGATTGAAAAGGGAAGTAAAACCCAGGCC	0
AAACTGAAGTAGAAAACAGAAGTGTTCTGAAAAGA	0
GAGTAGGGAGAGAGGAAGGAAATGAGGACTTCTTT	0
GAAAGGAAGTTGCAGGAGGAAGTGGAATCAGAGAA	0
TAAATGTTCCAAAAAGAGGAACAATGCTAAGTTGA	0
AAAAAAAAAGAAGAAGAGGAAGTATTAACCAGACT	0
CTTCAGTAGCACTGGCAGGAAGTGTGAACCTGTTC	0
aggtgagagttgggtgaggaagtagtcacagtaga	0
TTGTTGTGAGAAAAAGAGGAACCAAACCCTATGCT	0
aagtgctgagcaaagggggaagagtcccttataaa	0
gcagatgaatgaaatggggaagtaatacaacttgg	0
cccctggccctcacagaggaagtgagaaggtgaaa	0
TTTTATCTTACAAAAAAGGAAGAAAGGAAAGAAGG	0
AACAGAAGATAACAAAAGGAAGTTGTATGTGGCAG	0
cagctgaaagtggaacaggaaatgattcaatcaca	0
TGAATCATGATGAGAGAGGAAGGAGACAGCCGAGC	0
ctagcacgttggggggcggaagtgggtggatccct	0
tagagagaaagcaaaggaGAACTGACCAGCTATAC	0
TTCTGGCTTCTCAGGCAGGAAGTGACTCAGACCTC	0
TTGAGTTGTTCAGAAACGGAAGTGGTTTTGATAAG	0
ACTCCAGGGAATGAGGAGGAAGTGAGAAGGAGGAG	0
GTAAGAAATAAGAGGAAGGAAATGTAGGCCACACC	0
TTGTGCAAATTACAAAAGGAAGTAGGCCACAGAGG	0
actgaggccacgagaggggaagtgaccagctcagt	0
GAAGGAGTCACAGGTGGGGAAGTGGGAGTCCCTTT	0
ccttatggacaggaaacagaagtgagatacagaaa	0
TTGGGTACTATTGGTGAGGAAGTGGTTTATGTAGA	0
gcctaatgggggaagaaggaagagagtatgcaaag	0
ctgaaaccacagaaagtggaactgtggatacgtgt	0
ccaagagctagggagggggaaatggggagttactg	0
ctcaaaaaaaaaaaaaaagaaaTGCTACACAGCTC	0
ttggctgttcacagagcagaagtgaaactcaaaga	0
AACTACTAAGGCGAAAAGGAAGGCAGCTCTGGACA	0
ACTGGCTTCAAACAAAAGGAAGTGATGTGTCATTT	0
gaaggagaagaagaagaggaagaggaagaagaaga	0
caaaaagaaaaagaagaggaaggagaagaagaaga	0
TGCAGGCAAGAGAAAAAGGAAGCTGAGTCAAGTAC	0
CATGAGTCAGAGGGAGAGGAAGAGAGAGGGAGGAC	0
AGAAGGTGCTGGGGGCAGGAAGTGGGCATCAGAGT	0
TGGGGATCCTTCTGAGAGGAAGGGGTGATGTCACA	0
attactgatgaagaaggggaaggggaagtttaaga	0
GGTGAGGAATGGAAGAAGGAACTCAGTAATGAGAA	0
CACCACCCACATGAGCAGGAAGAGACATGCAGAGG	0
tccagggctgagagaaaggaagagatgggcagtag	0
ACAGTAAAGAAGGGTGGGGAAGTACCAGTCCTGAG	0
AGGGAGCAGAGAGAAAGGGAAGTGGCTTAAGAGAG	0
GCCGAGAAGCAGGAAGGGGAAATCCTCTAACTCAG	0
tttcctcatttgtaaaaggaagacaatattagctg	0
GAAGCAGGACCTGAACAGGAAGAGAGAAGGTGGGA	0
GAAGGGACTAGATGAAAGGAAGTGAGACTCTTGAT	0
GCAAAACCTGTGTGGAAGGAAGTGATCTCAAAGCA	0
CCTCCTAACATCTGGGGGGAAGTGGATCCTGCTTT	0
agggtggggctgtcagaggaagtggatttcaaata	0
AAACACCATTGTAGACAGGAAGTGAATAATTTAAA	0
TAATAATTCTGAAAACAGGAAACGAGGGGACTCTT	0
tgacatggtgaagaagaggaaggagtcaaagatgc	0
TGGAACTTCTGAAGAGAGGAAGCCCCAAATCTTTA	0
taatggcctggagggagggaagtgttttgaagcct	0
ACAAGAATGGCAAAAAGGGAAGGGACTTTCCTTTT	0
CACAGAACAGGGACTCAGGAAGTGGTTATGAAACA	0
taagtgttcaagtgaaaggaagagttgcatgcctt	0
ttctggctgtgaaaggaagaagtgaagatttccca	0
agaggaaggacagaaggggaagagaactgaaggac	0
catcaggatagtgtaaaggaactgaaacttaccaa	0
gatcacatggtgaaagaggaagcaagagagcgagt	0
gtagttacttagaaaggggaagtttaatctaagaa	0
cagctgctgcactagaaggaactgctgctgccctg	0
ATTCAGGCAACAGATGAGGAAGCCATGGCTAGTTC	0
GAGTGTGACTGGGAAGAGGAAGCAGAGGGAAAGTT	0
ttctcttctgcctgggaggAACTGATGATCCCACC	0
cctgcaggtggagGGAGGGAAGTGCTGACTCAGGG	0
GAGAGCCAATTAGAGGAGGAAGTCAGGGTGGGGGA	0
agggtaggctttctggaggaagtgacacaagttga	0
AGAGTGCTGGTCAAGCAGGAAGAGACCTGTCAATA	0
gctgagcacagtttacaggaagtggtCTTCGCTGT	0
CTACGTGCTGAGAAACAAGAACTGATAGAGAAAGT	0
agggaagtcaccacagaggaagtgacagcagagct	0
CAGAGTGCTGAAGAGCAGGAAGTGGCTAGTCTAAC	0
TAGAAGTGTTCACAAAAGGAAGGGATGGGGGGAGA	0
GTATGATTGGTAAGTGAGGAAGTAGAGGGAATGTA	0
AAGGACGCCTGAAAATAGGAAGTGAGAGGTGTCAA	0
CACACCTAACGAGGGCAGGAAGTCCCATGACCACA	0
GGGAGGGCAGGAAGGCAGGAAGTGGGGGTGCTGCA	0
TGGGCTTTTAGGTAAGGGGAAGAGATGAGCTTGGC	0
acaaccacaagggggcaggaagtgcagtcctgtgg	0
GGGAACACACAGAAGGAGGAACTGATGCTATCCAG	0
aaaaaaaaaaaaaaaaaggaaaaggaaaaGGAggc	0
ctgggcgaggagaggcaggaagtggtgaataatgt	0
CTCTACCCACTGAAGCAGGAAGTGTTCCTTGGTGG	0
AAACTAGAAGGAGAAGAGGAAGATGGAAAAAAATA	0
aaaaaaaaaaaaaaaaaGGAAGCAGATCCAAGCCC	0
CTAAATTTGAATAGAAAGGAAATGACAGATTATGA	0
TTAGATGCCATCAGAGGGGAAGTCCCATCCCATTG	0
TTTGTAATCTGGAGAGAGGAAGAAAAGAACCGACA	0
CTATGTTCACTTTAAGAGGAAGTTCTAAAAATTGA	0
CTATGGGAGGGAGAGAGGGAAGGGAGCTTGCTAGA	0
actggaaaccaaaaaagggaagtagatatgtttat	0
AGGCAGAGGAAGAGGGGAGAAGTGGCAGAAGTCCT	0
CAATCTGCAGGGAGGAAGGAAGGGACTGGGGATAG	0
tccaggagggggtacaaggaagtggatcagacagt	0
tttccattttataatgaggaaatgaaaccttagaa	0
ATCTGTCCTATCAAACAGGAAGTGGCAAATGGGTT	0
TTTGCAGGATGAAAAAGGGAAGAGTCCCTTTTCTG	0
CTGTAGCTGAGGAAGGAGGAAATGAGTAGTGAGAA	0
ACTGGTGGAAAGAGGAAGGAAATGAGAACTCCGTG	0
aggtgaccatcaaaggaagaagtgaggattctgct	0
GCCCCCTGATGGGAGACGGAAGTGGAATGGCCCAT	0
AAATGCAGGTGGGAGGAGGAAGGAGATAGCTTTAA	0
TTTGGCAGAGAGGAGGAGGAAGGGGACCGCCACAC	0
gcacacacacaaaaaaaggaagctacacaagactg	0
CACCGCAGACGGAGGCAGGAAGTGGCATGTTCAGT	0
TGAAACGCTCAGTGAGAGGAACTGAGTCACAGAGG	0
CTAGTCCACAGGAAAGGGGAAGAGATAAACTCCCT	0
TGAGGAAATGAGGGAGAGGAAGCAGGTGATGCATC	0
GTGTAGGACAAAAATGAGGAAAAGAAGACAAAATG	0
AAAAGCAGCTGGAAAGAAGAACAGAGCAACTAGAT	0
tatggttgacaggaaggagaagtgccgagcaaaag	0
GCTGGGTCTCACTGAGGGGAAGTGCTCTACAGGGT	0
tcatgttattgcactggggaagtggcaagtgctga	0
atggcaaaggaagagaaggaagtgagagagtgcgt	0
GCCTGTTTGTGGGGAGAGGAAGTAGCTACATGAAA	0
caaggaggctcccctgaggaagtgacaactgggaa	0
GAGGAGTGGGAGGAGGAGGAAGTGGCAGCCCCGCC	0
CTTTGATAGAGGCTAGAGGAAGTGAACCAAATGGG	0
GGAACCTCATAAAAAGAGGAAGTAAAAAATACTGC	0
AGGGAAGTCCTAGGGAAGGAAGTGAATGACAGTTG	0
ctcagtgaagaaggagaggaagagagacctgcagt	0
tagcagtgttgtgaggaggaaatgagacaacccat	0
AGGTCTATAGAGAATGGAGAAGTGCAAGTCATTCA	0
GCCAAGGGTGAGGAGGAGGAAGAGGGTGACCAGGG	0
AGGGGCTTCTTGTTACAGGAAGTGGATATAAAAAT	0
GAAGAAGCTACGAAAAGGGAAGTAGGACTAAAGAT	0
TGGGGAGGCGGGAGAGGGGAAATGACGGTGGCTCC	0
ttggctttataataagaggaagagagatctgagct	0
ATGTCATTCTGGGAAGAGGAAGTGTCCTTGGGGAT	0
AAGGAGCTGTGAAAAAAGGAAGCAGCTGCCCAgat	0
gcagcctgtgaggggaaggaagtgttgcacgatgt	0
TGTTCCCCTCTCAGACAGGAAGTGGGTTGCTCCAG	0
ctactctgacaggaacaggaagcctttaggaagca	0
CCAGCTGCCTGAGAGGAGGAACCGGGAGTGCTTGA	0
CTTTACCTCAAAAGGAAGGAAGTGGCCACATTCAT	0
TTTTGAATTATGAAAGTGGAAGTGGTTTCCCCTCT	0
GAGGGCAATGGAGAAGAGGAACAGAGCAAGGTGAC	0
gggattgaggagaaataggaagtgactactaatgg	0
ccccacccccagccaagggaagtggtgagtgaatg	0
agtgtttcatgaaagcaggaactaagtctattgtt	0
gaggagctggagaggcaggaaggggccagagcctg	0
tttatttatagtagtgaggaagtagtcagctgtag	0
tgggaggaggaggaggaggaagaagaagcgggttg	0
GAAGGGTGGGCTAAAGAGGAAGTGCTCACAATTAA	0
ttcaaagacagcttaggggaagtggtgggagtggc	0
AGAAAGAAATGAAAAGAGGAAGAAGATATCTTTAT	0
aggttataggaaaaacaggaacagaatgaagttgt	0
GGTGCCATTGGGTACCAGGAAGTGGAAAGAGCTTC	0
GAGAACAAGCTCACTGAGGAAGTGGGCGGGAGGAA	0
TATGATGAATGGAAAGAGGAACCCACTAGAAAGAT	0
TTTCAGTTCTTGTGACAGGAAGTCAGAGCTGACGT	0
tcaggagttcaagaAAGGGAAGAGAGGAGCACTGT	0
tcaaagtcaagaggtgaggaactgtatcctggttc	0
ATTCCTCTGTAGACTGGGGAAGGGAGTGGATGGGT	0
ctaatatagaagggaagggaagggcaaagggagtt	0
taaacatcttcaggaagggAAGTGTGATCGACTGA	0
GAGTGGAATAAATGTGGGGAAGTGGTGCCCTCAGC	0
agagaagaggggagagaggaagaggaagcagaaca	0
TTTTAAACAATAAGGCAGGAAGTGATGGTTTTCCT	0
gcaaagccggagagacaggaagtagattgtggttc	0
atatggccagagcaggaggaagagacagagaatgg	0
AGCCAGAACGAGGAACAGGAAGAGGTAGGGGCTGT	0
TGCCTTCTGACAAAGGAGGAAATGAGAACGTTTCA	0
aaagaggatctttctgaggaagtgacacttaagtt	0
tgCCATCTGCAGGAAGAGGAAAGGGAACCGACAAG	0
gatcacatggtgagagaggaagcaagagagagagg	0
AACAGGAAGAGGAAGCAGGAAGGGACTCTCCACGC	0
CCACAGCGTGGCTGGGAGGAAGTAGCCATGATGAA	0
TAGCTGGTCAGCGGGGAGGAAGTGGTCACATTTGC	0
GGAGCAGTGAAAAGAGGGGAACAGATGCTTCCTCC	0
GTTAACACAGGAGAGAAGGAAGAGGCAGGGCTGAG	0
gggggcgctatagaagaggaagttaaagatgactc	0
ggaccaagaaggagggaggaagaggaagctgggaa	0
GCAGAGGAGGAGAGTGGGGAACTGATGGGAAATGA	0
GCACGGCTCGGGGAGGAGGAAGCGGGCACCATGCA	0
acgtgcttgagggatgaggaagaggtttgagggga	0
TACAAGCAGGAACTAGAGGAACTGAATCGCCTGCA	0
ATCTCATCGTGAAAAGAGGAAGCCAGAAGCTGGGA	0
CTAGAGACACAGTGAGGGGAAGTCAATGTGAGCCC	0
TCACCCAGCTGATGAAGGGAAGTGGGCCTGGCAGA	0
aacagagtcagagatagagaagtgagaccaagtcc	0
gaggcacgggggagggaggaactgagcttgcctga	0
TCGAGGGAGGAGGAGGAGGAAGAGGTGTGGCATGG	0
AAAACACGCCAGGGAGGGGAAGAGGCTCATCTGAT	0
tcaaaaaaaaaaaaaaaGGAAGCTAGAGGTGGCCA	0
GGGCTCATCAAAGAGCAGGAAGTGCCCATTTTACA	0
cagggctgggcagagggagaagtgagcttcggtgt	0
CTGCTGCTGGTGAAAGAAGAAGTGAAGTGAGAGTG	0
CCTTGACTGAGGATAAAGGAAGTGAGTCAGTGTTT	0
catgctaggcaggaggaggaaggaagaagaaaggg	0
AAGGACTGTACAAAAGAGGAAGACAAGACAGAATG	0
AAACCGGAATACAAAGAGGAAGTAAAACCGGAATA	0
AGGCTTATGAGAAAGGAGGAAGCCACATCATCACT	0
AAGGAGCAAAAGAAAGAGGAAGAAAGAAGAGAGAA	0
TGACACTGTCTCAGAAAGGAAGTGATTTCCTTTCC	0
gtgaaaggacagagacaggaagaggccacatgagg	0
CGTTAGGAATGAGAAGAGGAACTAGCTACTGCCTG	0
CAAGCCTGTGGGAGGAGGGAAGTGTTCTCCCACTA	0
CGTGATTTCCAGAAAGGAGAAGCGCACGATACTGC	0
CTGAGAAGGGGGAGGAAGGAAGTGCAGAGCAGACA	0
tccatctgaaaaaaaaaggaaaaGGAGTACAGAAA	0
CCAGGAGGAGGAAGACAGGAAGTCAGCAGCAGGGT	0
tgtagcagcaggaaaggggaagagaggaatgagaa	0
GCCGTTGAGGGACAGCAGGAAGTGAGTGATAGATG	0
cagtttaggcagaaaagggaagaggctcagagaac	0
cagagaaccaaagcacaggaagtgatggggtgcag	0
ACTTCAAGGGCAGCTGGGGAAGTGGAAAGTGCCTC	0
agtcaggaaatgaggcaggaagtgaggcaggcaag	0
ttcaaaaaaaaaaaaaaagaaGTCATCTGTTTTCC	0
GCCGGAGGACTGGAGGAGGAAGGGGGAGGGTGTGG	0
GTCCCCGAAGAGAGAAAGGAAGTACTACCAGGTAT	0
AGAACATGGAGAAAAGAGGAAGACAAGGCAAAGAA	0
AAACCTTTAACAAAAGGGGAAGCAGTTCGGACAGA	0
CTGCACTGAGAGAAAGAGGAAGGAAATAGGGAGGC	0
GCTGATCTGATAATAGAGGAACTAGCCAGGTGGGG	0
AGTTCCCCTCAAGGGGAGGAACTGGGAGCAGGCTT	0
GAGATGGGGTGCTGAGAGGAAGCGGAGGGCCAGGT	0
cataggcTGCTTTTAAAGGAAGTGAAAAGGAGCAG	0
TGACTGATTGTTGAGGAGGAAGTGATCTCATTGTT	0
TAGCTGACCATAAAACAGGAAGTAAACAGGTAACA	0
aaaaaaaaaaaaaaaaaggaagaGgcaagctcttc	0
tcagggaagaagagagaggaaagggagctggagat	0
TCCCATCAGGAGGGAAAGGAAGTGAGGCCTGTGGG	0
TAAATGAGACAGAAAAGGGAACTCTAAACACAGGT	0
ACCACGCCTTACAAAAAGGAAGTAGAAGAACTTCA	0
CACAGGGAAGCAAAGAAGGAAGAGAGCTCCACTTA	0
GATGTTGACACAGAGGAGGAAGCCACACAGCACGT	0
GCAATGTTGAAAGGAGGGGAACTCCACGCATGGGC	0
CCTGGGCAGTAGAGGGAGGAAATGAGAGACAACCT	0
CCAACACCAGAGATGGAGGAACTGGCAACGGAGAA	0
AAGAACAGAAAGGAAGAGGAACAGAAAGATGTTTA	0
CTGAGGAGACCCCATGAGGAAGTGAGAGGGCCAGC	0
ctccttgatttgagacaggaagtgcttcaaccatt	0
ATGGACTCTCACAGAGAGGAAATGATTTTAATCAG	0
CATGTCGCGCTGGAGGAGGAAGTCTCGCGCTGGAG	0
AGTCTCGCGCTGGAGGAGGAAGTCTCACCCTTGAC	0
GAGAAATGTTACACACAGGAAGTGCTACACACAAT	0
ATAAAGAAGGAAAAAAAGGAAATCATTTTTAACTG	0
ctcacatgacagaggggggaagggcaacaggacat	0
tgacagagcagcaagagggaagtgatcagtccttg	0
atctcattagagagagaggaagaggccaggtcaac	0
agtgcagagtgaaggggggaaatgcctcttataaa	0
GGTGGGCAAGAGGAAGAGGAAGAGCATTCAGGATG	0
GGTTTGCAATGAAGAGAGGAAGGGGCTGCTGAGCC	0
TGGCATATCCGGAAACAGGAAGAGCTTCCTTTTCT	0
GAAGGCCACGGTGAGGAGGAAGTTGAAGATACTCA	0
ACTCCAAGATTGAGTGAGGAAGTGCTCTCAGAATG	0
AATTATCTTCTTAAGGAAGAAGTGAATGTGCTAGG	0
cctgggcacagagtgggGGAAGGggaaaggaagga	0
TTAGGGGCAGAGGGAGAGGAAGCAGGGGTCCACTT	0
GGAAGTGGTTCCCCAGAGGAAGTGGTAGCCCAGTG	0
atgtcattataagaagaggaagagacaccagaggg	0
AGTCAGGTGGGGGTAGAGGAAGTGAGTCTCTCCTC	0
GCTAATTCTATAAATAAGGAAGTAAGTTGGTTCTG	0
caaatacaactaaaaggggaagtagacaaatgtac	0
aaattaaaaccaaaaagagaagaggagtagctata	0
GCATGACCTAAGTGGCAGGAAGTGGCAGTTGCAGT	0
taaaaaaccaaggaagaggaagacattagcaaaga	0
GACTACATCACATGACAGGAAGTGGTGCTTTTAGG	0
gcttgaatcagggaggcggaagttgcagtgagcag	0
acaggtttgaatgcaggggaagtcccttccagcag	0
TAGGCCCCTCAGAAAAGGGAAGTCTTGACTGACTG	0
TTTGTCTCAGAAAAGAAGGAAGTGATTTGTTCCTG	0
ACAGCACTTGACTCAGAGGAAGTGACCTGCTAGCA	0
GCACATCCACCAGAACAGGAAGTCATGAGCACCGA	0
AATTTGCAGAAGAAAGAGGAAATGCTTGAGGCTCT	0
AGAAATGCACACGGTGAGGAAGTGCCCCAGCTCTT	0
GGCACAATAGAGAAAGAGGAACTAAAAAAGAACTT	0
gtctgctctggcagtggggaagtcccttgataaga	0
ttcacatggcaggaaagagaagtgcagagtgaaga	0
TACTTGGCCAGAAAGCAGGAAATGACATCATATTG	0
GCGCTAAAGCCAAAAAGAGAACTGAATCCAATGTT	0
CCTTGTGTGGGGTTAGGGGAAGTGGGTGCAGCACA	0
CAGCTTAAAAAAAAAAGAGAACTGGCAGAGCTGCC	0
GCTTCTCAGTGCCAAGAGGAAGTggctagacactt	0
cctcctgctggcctggaggaagtgagctgcctgct	0
ctggggttggggtgaggggaagagatcgctactgg	0
TTTTGCTTGTGAAAAGAGGAAGCTATTAACTTTCA	0
TGAAGAAACAAGAGGGAGGAAGGGAGGCTGGAAGA	0
AGAGATGCTAAAAAAGAGGAAAAAGAAAGTGGATT	0
CCTCATGTGACAAAACAGGAAGCCATATATGGACA	0
GTGTGAGGCAGGGAGGAGGAAGTAACCTCCCCCCA	0
GGGTGAGGTGAGGAGGAGGAAGTCATACCCCCACC	0
GTAAGGCCAATGAAAAAGGAAGTCCTTTGGACACT	0
GAAAGTATCTAAATAGAGGAAATGCTATGACATGG	0
gtggctttgtaaggagaggaagagaggcctgagcc	0
aaaaaaaaaaaaaaaaaggaagtaaaCTAGAGCAT	0
ACCCGATACAGAAAAGCAGAAGAGAGAGTGGGCCC	0
aggccagtccacagaagagaagtgggcgtgtggtt	0
AATGTCAACTGGAGAGGGGAAGTTGACATCTGGGA	0
ACATGAGGTATGTAAAGGGAAGTGGGTAGCCTTGA	0
GTGGGGGTGGGGCAGGAGGAAGTGGGCCTGTGGCC	0
accaatggggtgtgagaggaagtgacatgttccac	0
tcataagactcaaaccaggaagtggaacatgtcac	0
gtggctcatgtgactgaggaactgagcttgtgata	0
ACACTTTAAAATGAAGAGGAAGTGACATTCATACT	0
TTGTCTTTAATGAAAAAGGAAGAGATCCCAGCAAA	0
GAATAGAAGTGGGAAGAGGAAGCCAGGGGTCAGAG	0
tcacctccatagagacaggaagtagaatgggttgg	0
ttcaggaaggtccttgaggaagtgatatttctggt	0
aaacagaaacacagagaggaagtgacttgcctaaa	0
AGCAGGGAAGATGGACAGGAAGTGAAACATGGGGA	0
cagcagtgcaggaatgcggaactgatcataaagat	0
cctgggatggcaaaaggggaaatgttggtcaaagg	0
gaggcagacaggaaggaggaagtcaggcagctgtg	0
aagttaaggctcagagaggaaatgtgagttCCGGG	0
ACGGAGGCATGGGCAGAGGAACTGAGCTGTACCTG	0
TAGTCATGGGTCAGGAAGGAAGTGCTTCCTGGAGT	0
GGTTGGGGGAGGAAAAAGGAAGTGAAGGGCAGAGG	0
atagtcatgaaagaaaaggaagtagagtaagaatg	0
AGCAAGTAAGGGAGAGAGGAAGAAATAGCATTATC	0
acactgaggcaaaaagaggaagcagttaattgaga	0
GGGCAGAGTCGTGGTGGGGAAGTGACAGCTCACTG	0
aacaggggtgagggaagggaagggccatggcagaa	0
cctgagccctggaaggcagaagtgactagagtgat	0
agagaggaacaaaaacaggaagtagatattcacat	0
cctcatcttacaaatgaggaagcaggcacagaggg	0
GTCGCTGCTTGCTTGGAGGAAGTGGGAAAACCCGC	0
CCATTGGCTGGATTGGAGGAAGGGGTGGGAGTAGA	0
ggtagtggggaggagagggaagtgaaaggcagaga	0
ctcggtggggtgggggaggaagggaagctttactg	0
ATGGGGACGTGATGGAAGGAAGTGGCTGACTTTGT	0
ctcaaggtcacacagcaggaagtggacgcaggcgc	0
GTAAAGGGCAGAGAGGAGGAAGCCAGCCAGCAGTG	0
aaaaaaaaaaaaaaaaaggaaGTATTAAAGTTCAA	0
gaggaggggagaaaggaggaagaggaagTAGCCCC	0
tcagagaggtgaaaccaggaagtggtggtaccaga	0
CCACAGAAAGAGAAACAGGAAGTTGGGTAGGGATC	0
tgtctcaaaaaaaaaaaagaaGTGAGAAGTCTGTG	0
ttttttgaggaaccACAGGAAGTGAGTAGGGTCTC	0
AGTGCGCTCCCGGAAACGGAAGTGAATGCCGTACT	0
agagagagaaagaaagaggaagcaagacagagTTG	0
GCTTAAGAGCAGAAGGGGGAAGAGAGGCAACCCAA	0
TGAGGCTGCAGAGTAGAGGAAGTGGTTGTGGGAAC	0
GGTAACGCTGGGAGGAAGGAAGTGTATTTCCTTTT	0
ctgtctcaaaaaaagaaGGAAGTAGGAGTTTCTCC	0
TACAGCAGCCCCAAGGgggaagtggtgacctgctc	0
ATGGGTACTGGGGGAGAGGAAGGCACACAGGTGTC	0
TATAATAACCACAGGCAGGAAGTGGAGCCAACCAA	0
TTTTGTCTAAAGAAAAGGGAAGACATCCTAAATAT	0
CGTCCTGTTGAGAAAGAGGAAGTTATGTGCTGCTT	0
TTCTCATTCCCAGCTGAGGAACTGAGCCTGAGACA	0
TATATTTTTAAAAAAGAGGAAGTAATGACTCAGAT	0
tatcattttacagatgaggaagttgaggttcagaa	0
CTTTATTGGCTGCAGCAGGAAGTGGAAGAGGGGAT	0
ATTATTCATGTTAGAAAGGAAGTGATCTTCTGTTT	0
AGCGGAACTAACAAAAAGGAAGAGACAAGAAAGAC	0
ctgcatgaggataaaggggaagcaagagaagcaaa	0
CCTAGACTTCACAGACAGGAAGTCTGCCAAGTCCC	0
ggtataggtgaaaagagagaagtcagagtagcaga	0
CAGCCGAGTGAAGAAGGGGAAGCCTCTCAGGAAGC	0
ATGCAGGAAAAAAAAGAGGAAAAAACTTTTTGCAA	0
ctaaggaggctggaggaggaagtgactgatttgta	0
ATGCTGCATTGCAGGAAGGAAGGGAATTATTCACC	0
CCACCAGGAGACAAAAAGGAAGTAGTGGGGGGAAA	0
GAAACATTGAGGAAAGAGGAACTTTCAAGTTCACT	0
ACTGCTGAGGAGAAACTGGAAGTGACTGGCATCTT	0
ggctgctggagagatggggaagggactttccttcc	0
CGCCATGGCTTCAGACAGGAAGTCACCACTACAAC	0
ATTACTGGAGAAAAAAAGGAAGTAAGGCAAAACTG	0
GAAAAAACCACTATGGAGGAAGAGAGCTCTTCTAT	0
ACTGGGACTAAGAAAAGGGAAGTTGTCTTTTTTCT	0
AGGTGCCTTTCAGGTGAGGAAGAGGCCACAAGGCC	0
CTATTAGGTATGAAAGAGGAAGCACCTGTTATGTA	0
ggctacagcagggaggaggaagagaagctttcacc	0
CCAATGATCAAAGATGGGGAAGTGAGAGAATCTGA	0
atgagaatggaaagtggggaagccgtcatgcagaa	0
ttgctaatagccagtgaggaactgagacatctgta	0
TAGTTGAAAAAAAAAAAGGAAATGATACCATAAAT	0
CTAACCTCAGAGAAACAGGAAGCAAGTAAGACTGA	0
ttccaggcaaactgggaggaactggttaccctGTG	0
acgtggctgtagcaggaggaagagaggggaaggtg	0
gggaagggagttcaaaaggaagtgagctggaaggg	0
TAGCGGGAGGCTGATGGGGAAGTCCTGTGGGTAAT	0
TGTGTCACAGGAGAGGAGGAAGTACAGAGAACAAG	0
TCTCATTCATAGAAAAAGGAAATGGAGAGGAAAGG	0
AGGAAAGATTAAAAGCAAGAAGTGAGAAAAGCATC	0
aatgtgactgcagaaggggaacagagataacacta	0
GCAGAGAGGGGTGAAAAGGAAGTGAACGTGCCCTC	0
CCCCTAGCGGGGAGAGAGGAAGGCGGGGAAGGAGG	0
CTGCTCATCTGAAAACAAGAAGTAGAGCAGGTCAG	0
TGGCAAAGTCAGTAAGAGGAAGAGAAAGGGTAACT	0
AGAGCGGAAGGTTGGGAGGAACTGAGAGAAGGGGA	0
cagggaacagcacagcaggaactggcatcactccc	0
GTTGAAACAGAGCAAGGGGAAGGGGCCACCTGTTG	0
CCGGACAATGATTCACAGGAAGTGCCTGCAGGGGC	0
CAGATCAGTTCTGAACAGGAAGTGAAGACTGGAGT	0
taactatgggaaaaacaggaactcataaaatttac	0
atgaggttgggaaaGAAGGAAGTTGAATTGCCAGA	0
TGGACAGGAATGAAAGAAGAACTGGGGCTGGCAGG	0
acatggtggcagcaaggagaagtgctgcgtaaagg	0
AAGATGAGTCAAAGAGAGGAAGAGGAGTCTCTTTT	0
GAGACCACAGTGAAGGAGGAAGTAGATACTTGCTG	0
gacattctggaggaagaggaagagatttgctccct	0
GAGGCACGAAGAAGCCAGGAAGTGAGAGTGAGTGT	0
ttgtctcatacaaaaaaggaagtttagagttggca	0
CAAGCTGCACGGGGAGAGGAAGGGAAATGAAAGTG	0
agggatgtacaagaagcggaagtgagtggcctgta	0
CTGCAAGCAAGGGGAGGGGAAGCCCAGGCCAGCAA	0
AGTCTTGCAAAGAAAGAGGAAGAATAACCTGGGGT	0
CGTCTAAACCTGCAGCAGGAAGTGGCCATGAGGTC	0
atatggcaggagcaggaggaagagaaagcaagggg	0
GGTTTGGATCCCAGGAAGGAAGTGGGCAGTGGCTG	0
TGTCCAGTTTTGGAAGAAGAAGTGAAACATGGCAG	0
CTGTTGGGCATGAGAAGGGAAATGAGGCCACTGTG	0
TCAGACAGCTTCTGAGAGGAACTGATGAGGCTTGA	0
ACTCACCATCTGTTTGGGGAAGTGAGTCTGGACAT	0
GCCGGGGTTTTGGAGGAGGAAGTGGGTGGAAATGT	0
ACTGAGCTTTGTGTGGAGGAAGTGACCTCAATCAG	0
ggagagacattgcaggaggaagagattagctgtat	0
TCCAGAAACTTTAAAAAGGAAGAGCTTATTGCTGA	0
AAGACCTGGAATAAAAAGGAAGTGGGGTGTGGGGC	0
TGGGCAAAAAAAAAAGGGGAAGATTTATTAACTCA	0
aggggctggggaaagggggaaatgaagagttattg	0
TAATTTAAAAGAAAAGGAGAAGAGAAAACCTAACT	0
ACAGCTGTTGGGGAGGAGGAAAAGAAGGTAGCACC	0
GATCTGTGATAAAAGAAGGAAATGAAAGAAGAGAG	0
TATGGCCAGCAGAGGCAGGAAGACCACACAGTATC	0
agattttcaaaaaaagtggAAGTGGATTTTGATTG	0
GTAGGCACTAGAGATGCAGAAGTGAATATGGCCCA	0
TCTGGCCAGAGAGAAGAGGAAGCTGGTGAAGCCAG	0
GGTAAACAATGAAAAGAAGAAGTAGATGATGAGGC	0
acatgcaaggggagccaggaagtgcaatccctggc	0
CCCACAGATGGGGATGGGGAAGAAGAGGTGATAAT	0
AAAAGGGAATTTTAAAAGGAAGTGTTCTATCAGCA	0
TGGGGACAGGAGAGGAAGGAAATGAAGCAGGCACA	0
GGCACTCACGTGAAAGAGGAAGTTCAGGACTTGCC	0
AAGCCTATCAGCAAGAAGGAAATGATTCAGAGGTC	0
AATCACCAGCAGGGGGAGGAAGTAGATCAGCACAG	0
TGACCCAAGGGAATAAGGGAAGGGAGCTATTAAGG	0
ATCACCAACACAGAAGGGGAAATCCAGATCATTCA	0
tcaataataaagaataaggaagtctgagttgggga	0
AGGGAAGGCAGGTGACAGGAAGTGGCTGCCAGAAC	0
GAGGTAGAGGAGAGGGAGGAAGTGGCACACAGGTT	0
CCATGGCAGGCAGAGGAGGAAGCCATCACCACATT	0
CCCTCTCCAGAAGAAGAGGAAGCAGAGTTTGCTAT	0
CAGGCGTGTCTGCTTGAGGAAGTCACAGCTTTTCC	0
GAAGATGAGGAGGAAGAGGAAGGCCAGAGGTGAGT	0
ATTCAAGAGAGGAGAGAGGAAGAGAAAGAGAGGAA	0
GTGGAACTTCTTAAAGAGGAAGAGGCCACAGAGAA	0
gatgaatgccacaaaagggaagtaagccatgttgt	0
gtcaaaatgcacagaggggaagtccctactataga	0
attggtgaggatgtggaggaagtgaactcttacat	0
ACTGGAGTGAAAAGGAAGGAAGCCAGGGACAATTT	0
AAGTGTCCTGTGGAAGGGGAAGTGGGGCTGGACAG	0
TGGCAGGGACTGGAAAGGGAAGAGGAAGAAGTGAC	0
GCATTGCTTTACAGGGAGGAAGGGAGCCGCAAAGG	0
ACATTTGTGTgggagggggaaatgggagtgattac	0
aatgacccagaagaaaaggaaaagatagagaaacc	0
CCTAACCCCTTGGAGGAGGAAGGGGCTCAGAAAGA	0
tcagagagaaaaaaaaaagaactgaaagcagtgta	0
ttagccctacatggtgaggaactgagacctcctac	0
GTGCGTGTGAGAGAGCAGGAAATGATTATAACAGT	0
CGCAAGGCTGACAGGAAGGAAATGATCTGCCCCTG	0
gtatgtgaggacagagaggaaatgagggactagat	0
ATGGTTAGAAAGCCACAGGAAGTGGCCACGGGACT	0
atgtggccggagcaggaggaagagagagcaggggg	0
AAGACGCCTGCCTGGCAGGAAGTGGTGGAGACGTG	0
atggaaagtaaacaaggggaagtgtgtcctgggca	0
GGAGCTTCGAGGAAGGAGGAAGGAACAGCTATGAC	0
GAATACAAAGAGAAAGAAGAAATGAAGTAAACAAT	0
tcccatgttacagatgaggaagaggaggcccagag	0
TAGCTGGGCATGCAGAGGGAAGTGGTACATGGCAT	0
TACCAGGCGGGGAAAGGGGAAGGAGGGAAGTAGAG	0
gccaatgacacataagcagaagtgatatgtgtgat	0
AGGGTTGGGTTGGGGCAGGAAGTGGGGGGTTTACC	0
gccaataggatgagagtggaagtgacatgtgcaac	0
TCAGGTTCCTTGTAGGGGGAAGAGAAGCCTCTACT	0
atggtcagagtgtcagaggaagtgacgAGACTAAA	0
ttgtctttaaaaaaagaagaagaaataaaaCCCAG	0
AATTGTACTTTAAAAGAGGAAGTTCAGAAGTTGGG	0
atggtgaaaggcaaaggggaagcaagcacatcttc	0
ctggctttgaagacagaggaagaggccataagcca	0
aaagcaattcaaaaaggggaaGAAATCTATCTTTC	0
TTCTTGCTTTGAAAGCAAGAAGTgaccgagagagg	0
agtggcttatatgaagaggaagagagagagagacc	0
aaaaaaaaaaaaaaaaaggaaaTGGATCTCCTCCT	0
ggaaagcgtgccaaacaggaagacaagttctcaat	0
AAGTTCTGATCAGATGAGGAAGAGAAACTGTTTAG	0
cacaggatggagaaagaggaagtagaaggcctgca	0
TTTCATGGAGGGGAGAGGGAAGTGGGAGGATCTTC	0
gagcctctgctgaagcaggaagtgaaggctaagat	0
GGAGacacatgaaaagaggaaggaaatttccagac	0
GAATCCCATGGGAAACAGGAACTGGCACACAGGAA	0
ACTGCAGCTGCAGAACAGGAAGGGGTCATCTACAT	0
acatggctggagcaggaggaagagagagagagtca	0
acaatcatggcagaaggggaaggggaagcaggtat	0
AATATTGCTCACAATAGGGAACTGAGAGACCATAG	0
TAGGCCCATCTGTGAGAGGAAGAGGGTTAACCTCT	0
agcgaaattcagagacaggaagtagaatggtggtt	0
aagtaccaccaaaaagaagaagaaaaaaaaaaaac	0
tctactgtcaaaacaaaggaactgacgtagctgaa	0
atagtggaaggcaaaggggaagcaaggcacatctt	0
ggaaagtgaaagtgaaaggaagagtcctacgtctc	0
GAGGAAGGCTGCCTGGAGGAAGTGGCCACTTTGAT	0
ctaaccaacaatgaaaaggaagtgaccgctgctag	0
GAAAGGTGATGGGGACAGGAAGAGGCTTGGGGTTT	0
ATGAAAAAAACAAATGAGGAAGCAGGGTTGTCTGG	0
GTGGGTGACAGAAGTGGGGAAGGGAGCATCTAAGG	0
CTGGGAGTGTGGGAACAGGAAGTGTCTCATGCCAG	0
gtagaggcctagagacaggaagtgacttgcccaag	0
GTGAGGGCGGGGAGGAAGGAAGTGCTTGTTAACTC	0
attacagatgaaaaaGGGGAAGTTTGGGTATaata	0
ATCTTTAACCCAGAAGAGGAAGCTGACAAAACTGA	0
GAGAGTGGGTGGAAGGAGGAAGGGCTCAGCTAAGT	0
AGAAAAGAGAAAAAAGAGGAAGTAGAACTGTACAA	0
ctccaatttgcagttgaggaaatgaaggcctggag	0
GGGTGACAGGGTAGGGAGGAAGTGGGCACCTGGGC	0
CAGAAAACCCACTGGGAGGAAGTGAGGGAGAGAAG	0
gatgcaacagaaagagaggaagctggattcccact	0
ggcttgaaccgggaggcggaagttgcagtgagctg	0
aggctttggagcgaggtggaagtggattctaactt	0
ACTGAAAGCCCTGGAGGGGAAGTGTAAGTCAGGTT	0
tcagtgttcaagtgaaaggaagtgtcacatgtctc	0
agtaaggcttgtagagaggaagggacttgttcaag	0
aaaaaaaaaaaaaaaaaGGAAGGAAATGAACATGA	0
AGGAGAGGGCAGAAAGGGGAAGGGAGTAGCGTTGC	0
tgattatatcctaaacaggaagtggattattcatg	0
aaggaccatcaagaagaggaaggaAgctgggcgca	0
atatggctggagaaggaggaagagagtgaaaaggg	0
ATGGGATAAGAGAAGAAAGAAGTGACATAATGATC	0
ggagaggtcagagaaaaggaaaagagtgtcacgcg	0
GACAGGCAGTCAGATGAGGAAATGCTTCTGAGTTA	0
GTAAATCACAGAGAAGAGGAAGATGGATCCAATCT	0
atgtacttatgagaagaggaagagacactagagct	0
CAGACATAGAGCAGAAGGGAAGTGGGTCCAGTTGC	0
CTCACAGAGATAAAAGAGGAAGATACACTCAGTGT	0
GAAAATTAGACACAAGAGGAACTGGAAAGTCCCCA	0
ttgcccagagtcacacaggaagtggtagagctgag	0
ATTGTTTCACAGAAGGAAGAAGTATAAACTGTAGG	0
CACTAGAAAATGAAAAGGGAAGTAACGTGAGACAA	0
AACAGACACCAGATGGAGGAAGAGATTATAAACTC	0
gacttgaaggaggggaaggaactgccatgtagata	0
ATTTAGCCATGGGGAAGGGAAGTGCTGCCTCCTTT	0
AAACTTCCAGCACAACAGGAAGTGGTTGTAACAGA	0
GGAGACAGGAGATTAGAGGAAGTCACTTTTGGGCT	0
AACGGAAGAGGGAAAGAGGAAGAAAGGAAAACCGT	0
CCCAAACAAGGATTTGGGGAAGTCACAGCTCAGAG	0
GCTTGGTAATCTGAGGAGGAAATGATTTCCCTTCC	0
GGCCTAAGGAAGGAGGAGGAAGTCAGTGGGGGTTC	0
GCCAGGTGGCAGGGGAGGGAACTGGGGCCACAGAG	0
aactgatggagagatgaggaaatgatctgtagcaa	0
acagttccttagaaacaggaagcacagccacaggg	0
atgacggaaagcaaaggggaagcaagacacatctc	0
GGGAGAAGAGAAGAAGAGGAAGAGGCAGCTCACTG	0
GTGAGGTAGGGGGAAGAGGAAGGGCCCACTCTGTC	0
CAGATTGTTTTGGAAGGGGAAGTGTGTGTGGAgaa	0
GACGGCCTTGGAGGGAAGGAAGAGAGGTACAGGAG	0
TGAGCTTTAGAAAAAAAGGAACTAAGAGATTTCAC	0
AGCTGAAAACAAATGCAGGAAGTGACAGAGACACA	0
tgagtgtttaagtgaaaggaagagttgcacatgtc	0
TTTTAACAGCTTGAAGAGGAACTCACTTTTTTCCT	0
aatggaaacccagagaaggaagtgtcactgggagg	0
ATTTGCTGACAGAAAAGGGAACTAgacactgagca	0
GAGATTCTGATGAAACGGGAAATGTCATGCATGAC	0
agttctaaagctaagaaggaactgagaaccttcac	0
TTTACAGACTAAGAAAGGGAAGTACACACCTGGCT	0
TTGTGGACTAGCAACAAGGAAGTGAAGACAGATGA	0
GACCATTTTTGAAAACTGGAAGTGACTTCAGAAAA	0
GAAACCCTGAGAAAGAGAGAAGTGATGCTGATTTG	0
gcagctctttgaaaacaggaacTTGTTATGTTGGT	0
aggacatctgcaagccaggaagtgagccttcacca	0
gggatgaactagaaggaggaagtagacaactttct	0
gcttgaacccaggaggcggaagttgtggcaagcct	0
TTTTGATGGGTGAAAGAGGAAGTCCCAAAACATAG	0
TCCAAAATAAACAAGAAGGAACTGAGCTATTGAGA	0
CCCCTATGTAAGAAAAGGGAAGTAAAAGCAAAAGG	0
CTAGTGGTACAGGGGGAGGAAATGGGATCCAGAAT	0
CCTACAGGTCGGAAAGGGGAAGGATAGAACTGAAT	0
AGGGTAATTTAAGGGGTGGAAGTGATGTCATGCAA	0
AGATCACAAGACAGGAAGGAAGTGGTACCCATTTC	0
CACAAGACTCTGAGACAGGAAATGTTATGTGACTG	0
gggctgagagaacaaagggaagaggttgccgttat	0
ggaagtggcaagagagaggaaggggtcggattgAA	0
ttgaggtggcagagggaggaagtggcaagagagag	0
GTTGGGGGTAGAGAAAGGGAACTGGGGTGCCTCTG	0
GGGCCAAAAACCAGACAGGAAGTCCCTTGCTCTGC	0
GACTCGGGGACAGAAAAGGAACAGAGAGATGGGTA	0
ggaagagaaggcaaggaggaagttgccatcctttt	0
ACAGGACCAAAGTGAAAGGAAATGAGATCATTTAG	0
CTGATTGCACAGAAAGGGGAAGTTAATCTCCTCAC	0
agacgttgggaggaaacagaagtgaggctcttgat	0
GCTATTGGTAAAGAAAAGGAAGTAGTTTTTCTTCT	0
ggaagaaaaaggagaaaggaaatgaaaagagaaag	0
gtggctttataagaagaggaagagagacctgagct	0
CTCCGTCACCAGAAAGAGGAAATGGACGTTCCCAT	0
GGGCGGCATCTCAAAGAGGAAATGGCAGGAAGATT	0
AATAGGTAAACAGGAGAGGAAGAGACAGGTTTGAC	0
acatggccagagcaagaggaagagagaagggggag	0
GATGTTAGGGAGAAAGAGGAAGAGACAAGAAGAGG	0
TGGGGAACTCTTTTGGAGGAAGTGCCACCTGGTTA	0
TATTTCATGGGGAGagaggaagtacagagtgggag	0
aggggctggaggaagggggaaatggagccttgttg	0
CACCGACAGCAGTGGCAGGAAGTGGACAGCGACTG	0
TCCCACTGGATGCCAGAGGAAGTGACTGAATGCTC	0
ATTTACAAACTGACAGAGGAAATGACTGTGGTTCA	0
aaggcctctgaaggaaaggaactcacttctccaag	0
gactcagacttgggaggggaagtcccagagcgtct	0
TTCGGTGGGGAGGAGGAGGAAGAGGAGGAAGGGAG	0
TGAGAAGGCAGGAGAGAGGAAGAACCTCCACCTTG	0
aaaggctgacaggaaaaagaagtgatcagagaaca	0
Tgggaaggcttcctggaggaagtgacgtctaagct	0
CCTGACAAACAGGAGGAGGAACTGTTGACCACACC	0
GATTTAAAAAAAAAAGAAGAAGAAGCCCAATGCTC	0
AGCTGCAGGTGCAAGGAGGAAGTCTACTCCAGCAG	0
TGAGCAAAAACAAAAGAGGAAGGAAGGATGGGCTC	0
CTGTCCATAGACCAAAGGGAAGTGACTCAGAGAAG	0
ATAAGTCCTCCAAAAAGGGAACAGGTGCTGAATCA	0
gcattggaaggaaaacaggaacttatcaaactaaa	0
atggtcaaatgagatgaggaactgagatgtgactg	0
TACAGTGGGGGTGAAAAGGAAGTGAGCTTTCATCT	0
atggtggtaggcaaaggggaagcaaggcactttct	0
ggagaagtgcaagcaggggaaatgccagaggctta	0
GACATCGTGGGAAAGGAGGAACAGAGTTCAATCCA	0
tccaggtcagtgagaggggaaggcagacgtgctgg	0
gatcacacggtagaagaggaagcaagagagagtag	0
aaaaaaaaaaaaaaaaaagaaGAGAGATAGACAGA	0
aagattctgtacaagcaggaagtgatgaccaaatc	0
GCCGGAGCACAAGAGGAGGAAGAGGAGAGAATTGG	0
agaccttaaggaaaggaggaaCTGTAAATGCAAGG	0
acatgactggtgaggaaggaactgttaaaaccaac	0
CCAAATGAGTCAAATGGGGAAGAGGTTTGTCCTAA	0
ggaagaaggggagaaggggaagtgactgcctaata	0
TTCAAGAACAGGGAAGAGGAAGAGATTTGGGCTGC	0
tcagtgttcaagtgaaaggaagagtctcattgtct	0
aaaaaaaaaaaaaaaaaaGAAATGGATCACGCTTT	0
GGCATAACCTGAAAAGAGGAAAGCACCCTCTGGTG	0
gttttaaatgtagtggaggaagtgatatgtgggct	0
GTGGTGGACGTGGGGGAGGAAGGGGGAGAACAGAC	0
acaatgcacatgtaagaggaaatgacatggcactt	0
gagcctgcacacagaaaggaagtaaaatagaggct	0
ATTACAGCTATATTTGGGGAAGTGTATTCTTCTGA	0
GCATAGTGTGGAGAAGAGGAAGTGTGTTACAGAAA	0
acgtgacagcagcaaggagaagtgccaagcaaaag	0
GATCATTTCTGCAGGAAGGAAGTGTTTGGTTAAAC	0
TAGCTGCACTGTGGAAAGGAAGTGTTTGCAGACCT	0
CCCATGAGGAGCAAGAGGGAAGGGCAGGAAGAGTA	0
AGAGGGGAGAGAAATGAGGAACAAGGGTGAAAGGA	0
aaggttgacctctctgaggaagtgaagagaagtgc	0
tccctcttaatgaagagggaactgaaatggggcac	0
GATCAAGCATGGAATGAGGAAGGAAGCATGACACA	0
AACCTGGTCCTGGTGGGGGAAGTGGGACCAACTGC	0
tggttcaggccacggcaggaagtgggggttggata	0
ggtcatacagcaaaagaggaagcaagagagaaacc	0
CAACTAAGCAGGAGTCAGGAACTGAGATCagaaag	0
ACCTGTGTCATCCAAGAGGAAGTGGGGATGCAATG	0
CCAACCTGAGTCCAGGAGGAAGAGATGAAGCAGGA	0
GATTCTGCAGGTGGAGAGGAAGCGAGACCACAGGA	0
ccataaggtgagcttggggaagtgaaaaacttctc	0
TGTGTCGTAGTAAATGAGGAAGTAATCGAGTTTGA	0
GGAAGCCGAAAAGAACAGGAAGCCACGGCGGCCCC	0
GGAGTCCACCTGAGGCAGGAAGTGAGAGTTTCTGT	0
GTGTCAGCATGGAAACAGGAAATGAACAAAATCTA	0
ttttatacactacaagaggaactgtgataacagaa	0
CTGGCGACCTTGAAACAGGAAGTTCAGAGAACCAA	0
ATGATCCCTTCAGAAGAGGAAGTTGACggtgtagt	0
TGCTTGTTTCAAAGACAGGAAGTGAAGGAGGAGGG	0
TAAAGGTCTTAGAAAAGGGAAAAGGAGGAGGGGGA	0
gtggctagtatgaaagaggaaccgaagagttaatt	0
AAACATGACTCAAGAAAGGAACTGCTAAGCCAATC	0
cctttcttacagaagaaggaactgaaccccatcaa	0
CTGTAGAGTAAAAAACAAGAACTGATCAGCTGttt	0
gtgcagagggtgaaacaggaacagctgccgctctc	0
caatagtccaagtgtgaggaactgaaaacctgcac	0
TCTCAGATTTTGAGGAAGGAAGAGAGATGGGTCAG	0
GTGTCAGCAAGGGAACAGGAAATGGAATGTTCTAT	0
aaaaaaaaaaaaaaaaaggaagaaaaaCACTGCTT	0
GTATTAATGAGGGGAAAGGAAATGAGCTCTACGAG	0
ACAGAGCTGGACTATGAGGAAGTGACTGGTGACAC	0
ataatcatagtgaaaggggaagcagacatgtctta	0
atacttgtcagatgagaagaactgaccattaaatt	0
aattatttcaagaagcaggaagtgatcaatcatgc	0
gggattcaagggaaacaggaaatggggagctgttg	0
tcagtgtttaagtgaaaggaagagtcacatgtctc	0
CACACCCACATAGAACAGGAAGTGGTGAGGAGTTT	0
TCTAGTGGCCGGCAAGGGGAAGTGTGCGTGGCGCA	0
AGGCAAAGAAATGCAAAGGAAGTGGTAATTGCCAG	0
TTCAAAGGAGAGAAACAGGAAGCAGAGTTCATGTG	0
attgtgaaaggcaaaggggaagcaaggcatgtcat	0
TCATTTAGTGGGGGAGAGGAAGTGTCTAAAAGCTG	0
GACCCCGGACTGAAAGAGGAACAGATGAGTAATAG	0
GCCTAAGCAGAAAGGAAGGAAGCCAGGTGGGATGA	0
TTCAGAGAGATGAAAGAGGAAGCTGATACATCTCG	0
agtcatatggtgagagaggaagcaggcgagatgga	0
GATTTGCGAGAACAAGAGGAAATGGCCAAGTTTCC	0
GTGCTTGAGTCAGAAGAGGAAGGCCAGGTGCTATG	0
GTAGTCAATAGCAGGAAGGAAGAGAGAAGGAATCA	0
AAAGGGCAATAGAGGGAGGAAGAGAAGAATTTTCA	0
AAGAGGGAAGGGAAAGAGGAAGAACAGAGGCTACT	0
ACACACACACCAAAACCAGAAGTGACCTTTTCTCC	0
GGAAAGAGAGAGGGGAGGGAACTGGCAGAGTTCAT	0
CCTGAAAGGACAGATGGGGAAGTGAGGCCCTCCAA	0
AGAGACCAACAAGAAGAGGAAGGAAGATGTGAAGA	0
ggtccaggaaaaaaagaggaagcaaacaagacctc	0
TGACAGTGGTGAAAACAGGAAGTTTGTGTCTGTTG	0
agtgatatacagaaaatggaagtgagatacagaaa	0
TGACAAGGATTGAGAGTGGAAGTGATGATGTTTCT	0
GAAGAGAGGAAAGAAGAGGAAGGAAGCAAGCATGT	0
cagacttgtgggctgggggaagtgggtggagccac	0
aggcgaaagcccagaGAGGAACTGAACAACTTAGA	0
CCAAAGGAGCTAAATAAGGAAATGGAAAACAATAC	0
TGATTAGGGAGAAGAGGGGAAGCCTGCCTACTCCA	0
agagcgttccacttagaggaagtgttgggctgaga	0
CACCGCAGTGGCTTAGAGGAAGTCAGTTTCATTTG	0
TTGCATTCTTAAAAAAAGGAACTTGTGCCCTCCGG	0
aatcacgtggtgagagaggaagcaagagcgagtga	0
GCTGACCCAGCTGGAAGGGAAGTGGCTCTTGGGGC	0
tacagtttcaagagaggggaagccacaactctCTG	0
TTTAAAGAATCAAAAACGGAAGTGACAGCAAAGAC	0
GTAAGGCTGAGAATTGGGGAAATGATGAGTAACAC	0
GATGTCCACTAGAGGGAGGAAGTAGTCCATTAATT	0
CAGGAAGCTAAGAGACAGGAAGTAATTTTATCTGT	0
attattagcaagagaagagaagtgaaagcaagttt	0
TTGGATTACTCAGTGCAGGAAGTGAGTTGCACAGT	0
ggtcctttcctgaggaaggaactcagataatacaa	0
acatggcccgagaaggaggaagagagatgggggag	0
TTCATATCTGGGGAAGGGGAAGTCCTGATTTGGTT	0
TACAGAAGAGGGGAAGAGGAAGGCAAAAAGAGAGC	0
AATCTTGAAGGAAAAGAGGAACAGCACCTGCCGGT	0
GCCAAGGAGTGATTTGAGGAACTGTGTCTCAAGGG	0
ttcatttcacagataagggaactgaaagcttgggt	0
CTCCCCCTAAAAATAGGGGAACAGAGTTAACATGC	0
CCTCTCCTAGATGAACAGGAAGTGGGGTCAATATC	0
GGGAGAGTAGTGCATCAGGAAGTGAAGTCGCCAGT	0
CAAGTTCTTGAGGTGGAGGAAATGATTTAAATAAA	0
ATTGGTAGTATGAGACAGGAAATGTAGACTTGAGT	0
catttgaattaggaaggggaactgcccagagagtc	0
agtgagggagggaggagggaaatggaggggggagg	0
TAggagggaaggagggaggaagagggcaagaaaga	0
AGAAGGAGATGTGAAAAGGAAGTGTGGCTTATTTA	0
TGCCTGACCTGAAAAGAAGAACAGAAATGATCAAT	0
tacataaagtagggagaggaactgagaccctgaca	0
caggggctggggagaggggaaaagggggcgttgtt	0
tgtctcactggtgaaaaggaagttgcatgactaag	0
GTCTATAGGGAAAAAAGAGAAGTGTTAGGAGGTGA	0
TCCAGAGAGAAAAAAAGAGAAGTGAACTGGACGAG	0
tataggagccggtggcaggaagtgaggtaattgct	0
aaatatacataagaaagagaactgaaagtaaatat	0
ctatctgaggtggagaaggaactgaaaactttcca	0
CCTGGTCACTAGAGGGAGGAAGTAGTCTTTAGGAT	0
CACAGGAAACCAACACAGGAAGTGAATTATTAGAT	0
ttggcctatttccaacaggaactgaaacaactgtc	0
ctgtgatcatccaaggaagaagtgttctatgtaga	0
ATTCAAGTGGAGAGGCAGGAAGTGGCGAGTGAGAG	0
AAGGGAAAACGCGGTGAGGAAGTCATGCTGCTGTT	0
aaaaaaaaaaaaaaagaagaagaagaagaaagaaa	0
GTGTGCCAGGCAAATGAGGAAGAGACTTGGACGGA	0
CCAGGAGACTGGGAGGAGGAAGGGGGAGAGGACTT	0
ACTATTTGGAGAAAAGAGGAAGGAAATATACCAGC	0
gagttaggaaggggtaaggaagaggagttggttaa	0
CGGCTAGAGAAGAAAGAAGAAGAAATCACACTGAG	0
TGACAGCAACTGAAGCAGGAAGGGATGGTGCCGGC	0
GAGAGAAACAAAAAACAGGAAGTTAGTTTTGATGG	0
GAAAGGAAAGTAAAAGCAGAAGTGTGGGCCAGGGA	0
gatcacgtggcaagagaggaagcaagaaagagagg	0
AGCTGATGTTTCAAGGAGGAAGTGACAGACAGCAG	0
TGTTTTGCGGAAGAGGAGGAAAAGCAGCCCAAACC	0
TTTTATGGGTAAAAAGAGGAACTAAGAGCATCACC	0
GACATGCTATAGAAAGAAGAACTGAGACTGAAGGC	0
TGAAATCATCGGGGTCAGGAAGAGGTTACCTCCAA	0
aaaatcaacgtggaacaggaaatgaggtgcgggtg	0
atcagattttgcaatgaggaagttacttgtgattg	0
actcggaaaggcaatagggaagtgagagagggtag	0
CCATCAAGAAAGAAAAAGGAAAAGAAAGCAAACTG	0
CCTTGCCCCACAGCAAGGGAAGTGACCTGCCACCG	0
CATACCATCGGAAATGGGGAAGAGGAGTTGTGTGT	0
GGTACCTGAGGAAGGCAGGAAGTGGGACTCAGAGG	0
accaacaggatgaaagaggaagtatcatgtgacag	0
aagttgaggaacagagaggaagaaGCGGCTCCTCT	0
aagcacagagcaaagggggaacagacccttataaa	0
atggcagaaagcaaaggggaagcaagacgcatctt	0
TAAACCACATTAAAAGGGGAAGGGGAAACAAACAT	0
tacccatctgcaaaccaggaagtgagtccttacca	0
taagcattcaagtgaaaggaagagtgagtcacata	0
TATAGAAAAAGAAAAGAGGAAATGTTTAAGGAGTG	0
TGATCAGGAGAAGAAGAGGAAGCTCATTTCTGTTT	0
AATGTATATAGCTTGGGGGAAGTGAAGGCACAGTT	0
GCAAAGAATTAGACAAAGGAAGTGAACCTTGCAGT	0
AAATAACCTTAGAGGAAGGAAGTTGCAACCATCAG	0
ctcatagagaaactaggggaactgcaattatccaa	0
AAGATGACTTCAGAAGAGGAAGAGTGAACGTcaaa	0
GCAAAGACAGAGAAAGAGGAAGGGGAGGCGGTCAG	0
TGAAGCCCAGAAGAGGAGGAAAAGCGATGGGAAAC	0
AGCCTTGGAAAAAAGGAGGAAGAGCCACGGAGAGT	0
tatgatcagttgacagaggaagagaagactagggc	0
TTCTAGTCTCTGAGGGAGGAACAGCGACTTCTGGT	0
CCAATGAAAGAGGGAGGGGAAGAGGAGGAGGAGCC	0
GAGAGAGATTAAGAAGAGGAAATGTTTGTTTGGTC	0
CAGTGGGTAATGAAAGTGGAAGTGAATGTTGAGGC	0
CTCAATGGACTGGAAGGGGAAGGGACACACAAGAA	0
AACAGAGTTGGAAAAGAGGAAGTATATGTTGAAAA	0
ACAAAAAGAAAAAAGGAGGAAGTTATTGTCCCCTG	0
CCTGTGGGCAGAGCAGGGGAAGGGGACTTCCTCCG	0
cctgtctccaaagaagaggaagtaaaaactgaaaa	0
gagaagaggaaaaaacaggaagggaaaagagaaag	0
AAAACTTTCACCTGTGGGGAAGTGGGGGCATGTGA	0
AAAGTCCATGGGTCTGGGGAAGTGGCTGTGATGAC	0
TCCTGTCATCTAGATGAGGAACTGAAGGGAATCAC	0
AATGTCCCATTAAAACAGGAAGTAgctggccacag	0
tggagaagactggaggaggaacaggtggagaggag	0
gcccagagagagaaagagGAAGAAACTGAGTATga	0
GAGTAGTGGTAGGGTGAGGAAGAGGCCCCACCTGT	0
GACTGAAGGTGTAATGAGGAAGTAGGTCAGAACTT	0
GCCCGGTGAAGCAGAGGGGAAGTCAGTCTCAGGCA	0
ttactcatggtgaaaggggaagtaggagcacacag	0
AGATGAAAAGTGAAAGTGGAAGTGGTAAATTAAGA	0
taagtgctgaagtgaaaggaagagtagcatgtctc	0
GAAATTAGGCTGAGAGGGGAAGTGGGGACATTTCC	0
CACAGTTTTTAGAAAAAGGAAGAAGACAAACCTCA	0
gccaggcgaggaggaagggaagtgcagccctggga	0
CATCTCTGCTTAAAGCAGGAAATGAAAAATAAGTC	0
TTCACAGTAGGGTTAGGGGAAGTGAGAGAGACTGA	0
aagtagaaatagaaacgggaagttgtggcctgttt	0
AGGGCTGGGAGTTCAGAGGAAGTGACGCTGAGCAG	0
AACAGCTTAGATGGAGAGGAAATGGCTCAGCCCCC	0
AGAGAAAAAGGGGGACAGGAAATGGCTCTGTTGCA	0
TTGGACTGTGAGAAAGAGGAAGTAAGAGTTAGTTT	0
ATAGAATGCAGGAATAAGGAAGTCATATACAAAGT	0
GAAGGATAGGAGAAAAGGGAAGTAAAACCTTTTAA	0
CCATTGTGTCAGCAACAGGAAGTGGTTAAGACAAG	0
aaatctactttgagaggggaagtgtcttatgtccc	0
gaaatttaagggaaacaggaactgctacccaaccc	0
aaaaaaaaaaaaaaagaagaagaagaaGATGAGGA	0
GGTGCAGGGAGAAGGGAGGAAGAGGGGAGAGGTGG	0
aaggggaagaccttgggggaagtgggggcagccct	0
CCCAGTCATCAGATGGAGGAACTGACCAAGATGAT	0
cccttcagaaagtagcaggaactggaggcattgtt	0
TATTCCTGCTTAAAAAGGGAACTAAATATGAAGTC	0
ccagctactggggaggaggaagtgggaggatcggt	0
TCAAGAGGGACAGCAGAGGAAATGGGGGTGGAGGT	0
CTTGAGCAGAAGGAAACAGAAGTGAGCCGCCACTG	0
AAAGCTCCTCTAAAAGAGGAAGTAAGTTTGGCTAA	0
GTGAGACTTAACAAAGAGGAAGTAAGTTAAAGGCC	0
TGCGATGGAATGGAGAAGGAAGTGATGACTCAGAG	0
gagagagagaaaaggaaggaagtgccttgatcaga	0
TTTTAAAAGTAAGAAGAGGAAGTAAAGTAAAGGGG	0
TAGAATATATAAAATAAGGAAGTAAGCAGTATGTA	0
TTAGGACTGTGAGAAGGGGAAGTGAGAAGAGGTTA	0
TGGCTTCTGAACAGGAAGGAAATGAAAGGAATTGT	0
CCACAGCAGGCAAAAGAGGAAGAAAGACTAAAAGC	0
GAGGGCAGTAGAAAGGAGGAAGGAGTATGGAGCTC	0
tttgttaatccagaggaggaagccaagaaagaggc	0
ACTGTCAGACAGAAAGAGGAAGTATCTCCAGGTAA	0
AGAAATCTCTGAGAAGGAGAAGAGAGCAGAGGGTG	0
AGTTCCTAACCCCAAGAGGAACAGAGACCAACCAC	0
AGAGGGAGAGTGAAAGAGGAAGAAGAGAATTCATA	0
GGTTTTCTGCACAGGAGGGAAGTGTCTCTGCTACA	0
AAAAGCAGGCAGGAAGCAGAACTGGCTGGTAAGGC	0
TGGGATTCTGTGACTGAGGAAGAGCCCTGGCCCCT	0
agtgacgtacagaaaatggaagtgagatacagaaa	0
TGCTATGGGGACAGAGAGGAAGTAAGGTATCAAGG	0
TTCCCCAGACCGGAAGAGGAACTCAGTCTCCTCCT	0
TTGGGGAAATACAGACAGGAAGTCTCCTGAAAGAG	0
CGTCATCTGGTGGAGCAGGAAGTGCAGGCAGAGTC	0
taagtgcgcaagtgaaaggaagagtcacacatctc	0
ATCTAAAACAAGAAACAGGAAACGCAGCATGAAAT	0
ataacatttccaaataaggaagaggcataagctat	0
tccaagtttaagtgaaaggaagagttgcatgtctc	0
CCTAATCAGAGGAAAGGGGAAGGAGAAAGGGAAAC	0
TCATAAGCACGAAAGGAGGAAGCAGAACGGTGTCG	0
tttcaacttcaagaaaaggaacagaatcttcttga	0
gaggaggggaggagAGGGGAAGGGATGAGAGAGGG	0
AGGAAGACAGCCAGAGTGGAAGTGGCATGAGACAC	0
AGGAACCTTTTGGAGGAGGAAGAGGACACAGAGGC	0
CTGGCGGTATAGCAAAAGGAAGTCCATTTTTAGAT	0
AGCATATGGAGGACAGGAGAAGTGACAGATTGCAC	0
gcttcttaccaagaggtggaagtggacaggaaatg	0
cagggaaagtagaaaagggaaaagggaaaAATGAC	0
ACGGGTGACAGCTAGAAGGAAGTCAGGCATAAATG	0
cttctcggggagaaagaggaagtaagatagggagg	0
GGAGGTCCCACCAAAGGGGAAGAGAGCCAGGGCCC	0
CCTTGGGCGCAGGGAAAGGAAGGGGGTTAGTCTTG	0
GGGAGGGTAGTGAGTAGGGAAGTGTGTAAATTCTC	0
gtggtccatacccaaaaggaagtgaagttgggtag	0
tttattatatagataagggaactgacgcatgatgt	0
gtagtacagagcaaagaggaagagaggaagggttg	0
GCAAGTTACACCAGAGAGGAAATGACCGTTAAAAA	0
CTCAGCCCTAGACCACAGGAAGTGAATTAAACCCT	0
GCAGAAGAGGGAGATGGGGAAGGGAGTGAATATGA	0
TCCCTCCTACACTGTGAGGAAGTGGCAGAGCCAAA	0
atgattaagcttaatgaggaaggcaggccaaaagc	0
AGCGAGAAGGGGAAGGAGGAAGTAACCCTGCAGCC	0
AAATGAATCTGAGGGGAGGAAGCCGGAGCTTGATG	0
TCAAAGCAGATGAAAGAAGAAGGGACAAAGCGAGG	0
acttgaacccgggaggcggaagttgcagtgagcag	0
TGCGCTTCCCAGAGGGAGGAAGAGGCCTAACTTGC	0
ggcacagggcagagtggggaagtgtgcagagtagc	0
CTTCTCTGTGTTGGGGAGGAAGGGGGTTGCGCTCT	0
ATCAAAACAGCTGATGGGGAAGTGACATACAGAAT	0
CAATTAATAATCAAAAGGGAAGTCAGTACTGCTAC	0
TTTCCACTGTGGTGTGGGGAACTGAATCCTGGGGT	0
gtatcagctttcagggaggaactgaaaccaagata	0
accaggggtccaggaaaggaagagatggaggagac	0
TAGTTCAGTGACAGACAGGAAATGATTTTTCATGT	0
ACCATTTGGTAGAGGGAGGAAGCCCCCACTCCTAG	0
ATACTGAAAGGGAAACAGGAAGCGCCAGTTGAAGT	0
ggagtgaagcagaagcaggaAGTGGTATCATGCCC	0
gaaaggtgaggaagagaagaaatgctagctttgcc	0
ctcagagtcgtgaagcaggaactggagttcccctg	0
ACTTGCTGAATGAGACAGGAAATGACCAATAGCCA	0
taagtgttcaagtgaaaggaagtcacaagtctttc	0
GGCAAGCTGCTAAGAGAGGAAATGAAAGGACCCCG	0
tactgtgactaataaggggaagagtaagggactcc	0
gacaatgaggaaaggggggaagaggggaaaagggg	0
tttggcaggggagatgaggaactcagtcttggagc	0
TTGCAAAATCCAAAAGAGGAAGTAATCCGATACTT	0
CGACTCACAGAGATAAAGGAAGTGAGGCCCCTAAA	0
cagggctgagagaaggaggaagaagggacttgctc	0
AGTTTCTGTGAGAGGAAGGAAGTGAAAGGAGCCAA	0
tgtgtgtgagagagagaggaagggagggaggggag	0
cgagagagagagagagaggaagtgtgtgtgtgaga	0
TTGGACCTGACGAAGGCGGAAGTGGCATCATTTCC	0
CACAGACAGGTGGGACAGGAAGTGACACCAACCTC	0
TGTGAAAAAGAAAAAGAGGAAATCAAATATTCTGC	0
CCCCACTGGGGAGAGGAGGAAATGAAGGCTTTGAG	0
caagagctgaggggaggggaagaagggagttattt	0
GGAGGGACCTGGAAGGAGGAAGGGCACCAGAAACA	0
TACACAAGTCAGAGGAAGGAAGGGTCCTGAAACAC	0
GCTTTACTAAAGGGGGAGGAAGGGAGGGCAAAGGG	0
cagtctgtggttgggcaggaagtggctgggcaggt	0
AGACTAGTACAAAAAAAGGAAGCAGTCAACAAGGT	0
AGAACAGCATTCTGGGAGGAAGTCAGCCTTGCTAA	0
tggtaaatcttgacagaggaagtacaaagctgaag	0
aaaaaaaaaaaaaaaaaGGAAGTAAGGGAAAAGAG	0
GATTTAGAAAGAAAAGGAGAAGTTAGGAGGGATGG	0
GTAGCTGGGAGAGATAAGGAACTGGAAAACGTGTG	0
GTGGCTCAGCTAGAGGAGGAAGTCAAGTTGGGTCA	0
CCACGCGAGGCCAGGAAGGAAGTGCTATCAGCCTT	0
CATCACCAGTCCTGTGGGGAAGTGGAAATTTGGTG	0
cccctccatttgatagaggaagagggagacccaac	0
TTGGTATGTCTGACACAGGAAGTGATGCTGACTGG	0
tcagggctttgacaagaggaagtcattctctggcc	0
tgcactttaCGCAAGAAGGAAATGACCCCTTTTCT	0
CATACCTGATGGAGACAGGAAGGGCCtttagtgct	0
ttttatttacaaaaacaggaagcaggctaactttg	0
GAGGGAGAGAGAAGAGAGGAAGCAGCTTCGGTTCC	0
CGGCAGGATGTGAGAGAGGAAGTGACCATGCTGTG	0
ggggggctggctgaggaggaagtggtgagagagtg	0
CAGGCAGGAGGAGAAAAGGAAATGACATCAGAGGT	0
ctcagagaagggaaaggggaagccatgcaaagaat	0
TTGTTGAGGTTGGCTGGGGAAGTGAGCCAGTTGTC	0
tatcatttTACAGAAGAGGAACTAAAGTTCTTGTA	0
TAGAGGGAGGAGGGAGAGGAAGTGAATCATCTGCC	0
CCACATCAGTAACCAGAGGAACTGACATGACTTCA	0
GCCAAAAGCAGAAAAGAGGAAGTTTTACATGTGGT	0
CAGTTATACGTGACACAGGAAGTGAACATCACATG	0
CCTTTAAATGTGAAAGTGGAAGTGATTGTAGCAAT	0
AGAAAAACAAGGCAAGAGGAAGGGGTATAATATGA	0
AGAGAGAGAAAAAAAGAGGAACTAACTGGCTTACT	0
AAGGCCTGTGACAAGCAGGAACTGGATTATCAGCC	0
GTGAGACTAGAGAAAGAAGAAATGCTAAACTTTTG	0
ATATATTTCCAGAGAGGGGAAGGGAGTGGGATGTT	0
CTCCACCTTGCTGAAGAGGAACAGGAGCCAGTGGA	0
gtcaagccccagagacaggaagtcactcactcaga	0
GGCTGGGCTTGGTAAGCAGAAGTGACAGAAAAACC	0
GTCTGCAGGGAGGAGGAGGAAGAGGGAGTGTACTG	0
agcgccgcagagaaggaggaagaggtgtctgaacc	0
ttttaagagagagaagaggaacagacaaatttatt	0
gatcacctggtgaaagaggaagcaagagaagggga	0
GATTCTAAATCTACTGGGGAAGTGACCCTGGTGAA	0
tggggaagaggaaagaaggaagggatagttattgc	0
GTTAATTAAGGGGAAGAGGAAATAGTCTGTTCTCT	0
agaggccaaaagaaaaaagaagtgaatagtgaaac	0
GGTGGGAGGAGTTTTGGGGAAGTGGAGAGGGGTTC	0
ccaggtactgtgggtgaggaagtgacaaggcacag	0
tcaatgtcacagagcaaggaagtgacagaattgaa	0
caatttcaagaggatgaggaagtgcaatgtttctg	0
taatgagcagagaaagaggaagcaaactctctcat	0
AATACTCCGAGTGAGGAGGAAATGGCAGGTGCTAC	0
aaaaaaaaaaaaaaaaaagaagtaaaaCTAAATAC	0
GAAGGTGCAGAGAAAGAGGAAGGAAGGGCATGACA	0
actgtctcaaaaaaagaagaagagagttattttta	0
cattaattaggtaaaaaggaagtaaattgcaaagt	0
CAAAGATAATGGGAGGAGGAAGGGAGGGGAAGGGC	0
CATGCAAGCAAAAAAGGAGAAGTTGTCAATGAAAG	0
cttgacaaatgaaggagggaagtggttagaggatg	0
ACTGCAGCAGAAGAAGAGGAAGGAGTGGGGCCTGA	0
CCCCAGGCTGAGGAGCAGGAAGAGCCATGTGGTTC	0
ccaatgaaagataaggaggaagtgatgtcaccact	0
CTTTGGCTTCAAAAGGGGGAAGAGGAGCCTACACC	0
GGAGGCTGTCACCAGGAGGAAGTGGGCAGGATGGG	0
cgcagatgtaagaatgaggaagaggacaaccttag	0
CCCTTCTTCAAAACAAAGGAAGTGATAAAGTTGGA	0
cagagaggtgcaaaaagggaagagaattgggaggc	0
AGTGAAACCACAAAAGAGGAACCAAAGTGGATCTC	0
TGTGGGAGGCGGGGAGGGGAAGCCCTATGTGTGCT	0
ATGTAGGGCATGAGACAGGAACTGCATATTTCCTG	0
CCTGCTGACTGGCTGGAGGAAGTGCATGGGACCAT	0
CGCCTTTAGTGCCAGGAGGAAATGACGGGCACACG	0
GAGCTCCCGTGAGAGAGAGAAGTGGCCGCTGTGCA	0
TGCTGGGGAAAGTTAGAGGAACTGAAAGTTTGGGA	0
TGTAAGATTATGGGAGGAGAAGTGAAGACTCCTCC	0
agcctaaccaatgaagaggaaaagatatatccaat	0
CCTAGATGACTCAAAAAGGAACTGATGCCGGAATT	0
agagtgctataaaaaggagaagagaaatgagtcag	0
GTGGTTTTGCAGTAAGGGGAACTGAGAATCTTGAA	0
AAGggttagaggaaagaggaacccataaatgagac	0
CTGTGCAGGAAGGGAAGGGAAATGAGTAATAGATG	0
GACAGTATTAAATATGAGGAAGTGCCACTGCCAAT	0
acagagctggggagaggggaagtgttggggttatc	0
ctgcccacacccaaaggggaagagattatgcagga	0
TTTCTCCCTCTAGTGGAGGAAGTGAGAACATAATG	0
tcaaactcttagaaacaggaagtaaggtggtggtt	0
atgggcctcagaggggaggaagtgtgtgctgattg	0
CTGCACAGAAAAGGAGAGGAAGAGAACTATGCAGA	0
agtcacaggatgagacaggaagtcagcattactgg	0
ACATAACTGTCAAAAGGGGAAGTTACCTTTGAAAT	0
TTTGAGTAAGTAAAAGAGGAAGTAATAGCAAAAGC	0
GTTGAAAGAGTGAGAAAGGAAGTCAGAGTGATTGA	0
ACATAACTGTCAAAAGGGGAAGTTACCTTTGAAAT	0
AGTCACTGCCCGTGGGAGGAAGTGGGGGCAGGTGG	0
GATTAGGGTGAAACAGAGGAAGTGTGTTCAGAGCA	0
ctgctcagcaccaaaaaggaacagactcttgctaa	0
AAGGGAAGAGGAAAAGGGGAAGAGAGAACACATGT	0
aggcctgcagccaggcaggaagtgacagaacaaag	0
TagagggagagggagagggaagggagGGAGGGTGG	0
CTCCCACGTGGGTGAAAGGAACTGAGTGGGCAGAT	0
agccacagacaagtaggggaagtgggactgccatc	0
GTCTCCTTGGGAGGAGGGGAAGTGGCCAGATGTTG	0
CACTGAGGGGAAGGGGAGGAAGTGGCCACCTAGCA	0
ccgtggtaggaggaggaggaagagagaaggaggag	0
aggtgggaatatggagaggaagtgatttactcaag	0
GAGGAAGTAAAGAAAAGGGAAGCAGAAGGTAGAAG	0
gagaagagagagaaagaggaagaaagaatacttga	0
CTgtgtttaaaggaggaggaaatgatcatctgcca	0
CTTTAATAAAGAGAAGGGGAAATGAGAAGGAGAAG	0
attttttttacaaatgaggaaatggaggctcagag	0
agtttaacagacaaaaaggaagagagatagaataa	0
TGTGCCTTTTGAAAAAGGGAAGTAACTAACACGTG	0
AACAGTAGCTGAAAGGAGGAAGCTGAGCAATCTAC	0
GCTGGTATCTAAATGCAGGAAGTGATTCTAGAACA	0
GAGGCTTTAAGAGAGGGGGAAGAGGGAGTATGAGT	0
GATCTGTGCCCAGATGGGGAACTGATAGCTTGGTG	0
AACAGAGGCCAAAACAAGGAAGTGATCTGTTCCAG	0
ggtcgggggagcttagaggaagtgacgctggtgtc	0
ctggtagaatataggcaggaagtgatgtattccac	0
GTGTAGTTGAATAAGAAGGAAGTGGCACTCTTCTC	0
CAGGAAAGGCATGAAGGGGAAGGGAGGGGAGACTT	0
CCCCTGCGGCAAAAGGAGGAAGGCCTAGGTGAAGA	0
GAACCAAAAGGGAAAGCAGAACTGAGTCTAGGGGA	0
tgggtggagaagtggggggaagtgggtggagccac	0
tgggggatgtgggtggaggaagtgggtggagaagt	0
CTTTTTGTTCAGGAAAGGGAAGAGGATTTTCCCTA	0
ggtttgcctcagctgcaggaagtgagctcagtctc	0
GCCTGACCTGGCAGGCAGGAAGTGTGGCCAACCGC	0
agcaagaagggcaaagaggaagcagatagcaagct	0
TGCATGAAaatggaaagggaagtggctagaatgct	0
GTTGAAAGCTGAGGAGAGGAAGTTCTGCTCCACGG	0
CCCCATGGCCTGATTGAGGAAGTGGCAGGGACCCA	0
TGAGGTGTTAGGGAAGAGGAAGAGGGTGGTAGAGG	0
ctctatgaaggagaagaggaaatgggcttatgttt	0
AGACAGGACTAAAAAAAGGAAGTGTTTCTGGAGGA	0
TTTTACAGTTTCTCAGAGGAAGTGGCTGCCTCTCA	0
TGGAGAAGATGCTGAGAGGAAGTTGCTGGGTCTGG	0
GAGAAGGACATgaaaaaggaagagagaacagtatc	0
TGTAGGTGGAGCCTGGAGGAAGTGGGTGGCTGTGA	0
agacaaaaaaaaaaaaaGGAACTATTTCTCCACTA	0
GGATGTTGGAATGAACAGGAAATGCTAGGAGGGTT	0
ATTTATTTTCTGAGGAAGGAAGAGAACCTGAGCTA	0
GCCTGAAGGAGAGAAAGGGAAGTCAGAGTTAGGCT	0
ATACACACTCTGAATGAGGAAGCAGGAGAGGCAAC	0
CTGCGGGAGCCGGCGGAGGAAGTGAAGTCTACCTC	0
GCGTGAGAGGGAAAAGAGGAAGGAGATTGACTCCC	0
CTTTGGGGGATGAAACAGGAAGAGGTTTATTCTGG	0
GGGTGTGTGAGGAGGGAGGAAGCAGGATGGGAAAG	0
GCCTTAGGAATCAGAAAGGAAGTCACCATGAGGGA	0
CAGAAGGTGGCAGGAGAGGAAGTTTCTTTCTGACG	0
GTCCTTCATGCCTTTGAGGAAGTGACAGGATAGCC	0
CAGATCTTTTGCAAACAGGAAGAGAGCATTTTCTC	0
ACATTCTgaaacagaaaggaagggagagaaaatga	0
TTGAGCCTGAAAGAAGAGGAAGAGGAAGAAGAGAT	0
TGCCAGAGTCGCCAAGAGGAAGTGACGTCTGCCTC	0
AAAATCTGAACCAGTGAGGAAGAGGTAAGTAAATT	0
ATTATTCCCTGAGGAGGGGAAGTTGGGTATGGCGG	0
tgggttaaattaaagcaggaagtgagaacACATGG	0
TGGGCTCACTGCAGAAAGGAAGTCAGCCTTCGATT	0
aacattctggtataagaggaagttcttaaccacat	0
GTCTGAATAGAAAAAAAAGAAGTGGTTCCACCTAG	0
CACCGGTCCCGCAAAGAGGAAGCCAAATTGCAGTC	0
TACCATAATTGAAAAAGGGAAGTAAAAGTGTATGA	0
TTTGGTAACTAAAAGGAGGAAGTAGAGGTATAGAA	0
AGAGCAAGTGAGGGAGGGGAAGAGGAGGAGCTCAC	0
TGAATTTGGCCAAAGGAGGAAGAAGAGCTACTCAC	0
gatcacatctcaaaaggggaagcaagagagagatg	0
cctcagaaaaagaaagaggaagtaaaagttaaaga	0
CCGGCTTGATCGGTAGAGGAACTGATACAGGCTTG	0
gcaaatctacagtgacaggaagtggttcagcggtt	0
CCCATGCTGGGGCTGAAGGAAGTGATGAAGGGCCC	0
ctgtagttgtggctggaggaagagggtcagtcagc	0
TCACCCACAGATAAGAAGGAAGTGGGAGCCAGTGC	0
aagtcccctagctgaggggaagtagagtcaggtct	0
CTCAACCGGCAAAGAGGGGAAGGGAGAAAGCAGAG	0
tttaagagggctgaagaggaagcggagtcctctgg	0
GTGCGTGCAGAGCAGCAGGAAGTGAAGACACGTGC	0
AGTGGCGTGGAGAGAAGGGAAGTGATCAGGTCCCT	0
gtgggtggtgagaaagaggaaggaaccaggaccca	0
CAGTGTATCTAGCTGCAGGAAGTGGGTAACAAGGA	0
ggctgaaaaaaaaaaggggaagtatggtcagttac	0
TATGCTGTAGAAAAAGAAGAAGAAAAGCCACAAGA	0
CTGCTGGGTTGAGGAGGGGAACAGGAGAGAACGTG	0
aagctgaccacagaagaggaagagagcacggagga	0
GCTCAGTAAATGAATGAAGAAATGAGTGAGTAGat	0
tggtgctacagagatgaggaagacagtccaggcct	0
GAATCCCACGGCTCTGGGGAAGTGAGCCCCGAGGA	0
ttgaagactttaaacagggaagtgatgtggttcat	0
GGGAGGGGATGTGTTGGGGAAGTGATGCCATGGGG	0
gtgcagtttgtagaagaggaagcaggctagagagt	0
actaaaacacagagaggggaagtccctttccccca	0
atgtatgccaggagacaggaagtgggaacggccag	0
GAAAAAAGAGAGAAAGAGGAAGAAAGGATAGAAGA	0
AGGCTTCTCAGGGAAAAGGAAGAGAAAGAAGTTCA	0
GCGGAGTCCGCAGAGGCGGAAGCGGCGGGGCCGGG	0
cttacctgtgtggaggaggaaatggcagttttggg	0
GCAGACGGGAAGGAGGAGGAAGGAAAGGAGCCTTG	0
CGAGAAGAAAGAAATGAGGAAATGGTTTCCGCTCG	0
gtggaaaacccctgagaggaaatgactgtatgggg	0
CATAGTCATTAGTTtggggaactgagacagttctc	0
GCTGCATGGGGGAAAGAGGAACTAATTGCATAAAC	0
AGTGGGGAGAAAGAGAAGGAAGTAAACACTGTCAA	0
GTAAGGTGTGAGAAACAGGAACTAAGACCTGCCGG	0
GGGGTGAGAAGAGAAGGGGAAGGGGCTGGGCTGAG	0
GACTGGCACCACAAAGAGGAAGCAATGCTGTTAAT	0
CTCTCCCCACTGGAGAAGGAAGAGGTGCAGGGGTT	0
CGCTCATGAAAGAAAAGGGAAGTTGATAAAGAGCT	0
ccctgccttaggagggaggaactgcaggcacgggg	0
CTTCTTGATTAAAAACAAGAACTGTAATGTAACTC	0
TCACTCCACCCAGGGAGGGAAGTGACTCAGTTCAC	0
gaatttttatcacttggggaagtggaatgtaccag	0
TCTTTAAGAGGAGGAAAGGAAGTGCTGAGTAATTT	0
CTAAGGGGCCATGAGGAGGAAGTGGTTAAGTAATT	0
TGCTCTAAGGACAGTGGGGAAATGCCTGCGTTTCT	0
AGTGCTGGTGAAGAAAAGGAACTGGAGCCTAGGCC	0
gtgtccttccaaagggaggaaacgaggacacagac	0
CACAGTGGCAAGAACCAGGAAGTGGAGTAGACAGG	0
CATTGCCTCCTGGCAGAGGAAATGAGTAGGCCTGA	0
TATGGAGAAGAGAAAGGGGAAGTACGGATTTCTTT	0
TGTAAGCTGATGATGGAGGAAGTGAAGAAAGGATA	0
GTGGTCTTGACCAAGCAGGAAGTGACTGAGGCAGT	0
ggggaggggaagagggaggaaagggaGTTCCTCCC	0
gacgtaggtcaggaggaggaacagatttggagagt	0
GTGTCAGACTCAAAAGAGGAAGTTAAGAGTCTGAA	0
TATCATGCATCTTTAAAGGAAGTGGTTTTGTTACA	0
gctggggagggagggagggaagtgggtgtggctgc	0
caaaactgtagaaatggagaagtggtgagtggctg	0
TGAGGAAGGGAGAGACAGGAAGTCATTGAGAAGGG	0
CAGGATAAAGAAACAGAGGAAGCAGAGCTTTCAGA	0
ctgAAATAATAAAAAGAGGAACTTGTCTTGCTGCA	0
ctcaaaaaaaaaaaagaagaagaagaagctgtttc	0
GCCCTACTGTAGGAGGAAGAAGAGGAGTGTTCCAC	0
CATTAAACCTGGAAACAGGAAGTAGTATTAAAAAC	0
CTTGCACCGTAGAGAAGGGAACTGGGAGACCTACT	0
tggctgaacaccaggaaggaactggcacttggagt	0
gagaacactcagacacaggaaggggaacTCTACTG	0
AATTGCTTTTAGGGGAAGGAAGAGGAAACTGGAAA	0
GGTGGCACTTGCTATAGGGAAGTGAACTGAGTTCT	0
TAGCCTTGCCCCAGGAAGGAAGTCAGTCATttcga	0
ctcagaaaagatagacaggaagtcatgttcctacc	0
CTTGCAGGCCCAGATGAGGAAGCCAGACGCTAGGT	0
TGAGTCTGGAGGACAGAGGAACAGGTCCATCAAAG	0
tcacgtggtaggaaaggggaaggcagctccttggg	0
CATGGGTGAGCAGAAGAGGAAGGGATGGGAGAGTT	0
CACAGTCCAGTGAAAAAGGAAATGAAACAGCGCCC	0
AGCTAGAGGCAGGGAAAGGAAGTTGCTTTGTGACT	0
aaacaggcatagatacaggaagtgtcatgaacttt	0
CGAAGCAAAGGAAAAGAGGAAGCAGTGCAGGATGG	0
gaaagtcccaagaaaacggaaatgaattggttacc	0
GCTACCAGCACAGGAGAGGAAGAGTTTACAGAAGC	0
TTGTTCAGCATGGAAGGGGAAGAAGTTTCTTTAGA	0
TTCAAGATGTGTGAGAAGGAAGGGACAGGAATGAT	0
CAAAACACACAATAAAGGGAAGTGTGGTGATCATT	0
CAAACAGGAAAGTAGGAGGAAGTGCTCATCGCCCC	0
TTAGGACGAAGGAGGGAGGAAGAGAAAATTGCAGG	0
GGGAGTGGGGGGAGAGAGGAAGTTGAGGACCTAAG	0
GTGAGGGTGGAGAAACAGGAAGGCAACAAGCAAGA	0
GCAAGCCTTGGTGGGGAGGAAGAGGTGAAACACCT	0
CAGAGAGTACTAATAAAGGAACTGAATGCAAACTC	0
ATCGGCCTCCAAAAGGAGGAAGCTGCTGATAGGGC	0
TGTGGAGGGCCAGCAGAGGAACAGACGGCATGTTG	0
TGAGAGCCTGGGGGAGAGGAACTGTCTAAAGCAAG	0
ccccagtatgtagaggaggaagtggctcagagaga	0
GAGTGGGGGCTGGGAAGGGAAGTGAGGCTTCTTCT	0
TGCCAGCAAAAAGAAGTGGAACTGACTAGTGAGAT	0
GCAGGTCTGTGGGGAAAGGAAATGAGTCTGCTTTG	0
aaaaaaaaaaaaaaaaaggaagtaaacactgaaag	0
ATTATGCAGAGAGGGCAGGAAGGGGTTCCCTAAAG	0
[truncated: 7,712 more rows]
