# Supplementary material for: Relationship between histone modifications and transcription factor binding is protein family specific
Source: Genome Res. 2018 Mar;28(3):321–33. doi: 10.1101/gr.220079.116 (PMC5848611; doi:10.1101/gr.220079.116)
Supplement: Supplemental Material [file supp_gr.220079.116_Supplemental_Material.zip › Supplemental_Material/SPI1/SPI1_pwm.txt]

MEME version 4

ALPHABET= ACGT

strands: + -

Background letter frequencies (from
A 0.25 C 0.25 G 0.25 T 0.25 

MOTIF SPI1
letter-probability matrix: alength= 4 w= 15 nsites= 20
0.391697402495488 0.164325512045829 0.275555206780193 0.16842187867849
0.424876402730911 0.123597269088912 0.345617201600879 0.105909126579298
0.611567134897591 0.0519657851369379 0.216369771639331 0.12009730832614
0.663124852860394 0.0487012477438594 0.188840932276544 0.0993329671192027
0.607109785764734 0.00838107196107667 0.180224436945774 0.204284705328416
0.197394648042062 0.127442517460567 0.675162834497371 0
0.711857490386879 0.0503649062230244 0.230448089146983 0.00732951424311387
0.0753511731931256 0 0.924648826806874 0
0 0 1 0
0.999215255434356 0 0.000784744565643883 0
1 0 0 0
0.0539276465510476 0.159224672369144 0.786847681079809 0
0.129482853331241 0.0505846347014047 0.0531272070940909 0.766805304873264
0.0611002118810327 0.188935101624421 0.714133249627246 0.0358314368672997
0.343890763556462 0.188778152711292 0.329639802244369 0.137691281487876
