# Supplementary material for: Relationship between histone modifications and transcription factor binding is protein family specific
Source: Genome Res. 2018 Mar;28(3):321–33. doi: 10.1101/gr.220079.116 (PMC5848611; doi:10.1101/gr.220079.116)
Supplement: Supplemental Material [file supp_gr.220079.116_Supplemental_Material.zip › Supplemental_Material/STAT5A/BS.bed]

chr17	5133608	5133619	TCTTCTAAGAA	1	+
chr21	26940904	26940915	CCTTCCCAGTA	1	-
chr21	26948920	26948931	CTTCCCCAGAA	1	+
chr5	40825552	40825563	CGTTCCCAGAG	1	+
chr10	112009224	112009235	CCTCCCAAGAA	1	-
chr10	6100684	6100695	AATTCCTAGAA	1	+
chr12	10438994	10439005	CATTCTCAGAA	1	+
chr12	110440600	110440611	TGTTCCAGGAA	1	+
chr12	54679820	54679831	AGTTCCTAGTA	1	-
chr13	24374528	24374539	TCTTCTCAGAA	1	-
chr14	68730429	68730440	TCTTCCCAGAG	1	-
chr15	45013207	45013218	CCTTCCCAGAG	1	+
chr15	45019329	45019340	CCTTCTCAGAA	1	-
chr15	59605816	59605827	GGTTCTCAGAA	1	-
chr15	66111356	66111367	GTTTCTCAGAA	1	+
chr15	86254061	86254072	CCTTCCAAGAG	1	-
chr16	46817886	46817897	AATTCCTAGAA	1	+
chr17	43378122	43378133	TGTTCCCAGAG	1	-
chr1	160514547	160514558	TCTTCTAAGAA	1	+
chr1	160591517	160591528	AGTTCCAGGAA	1	+
chr1	221948997	221949008	GCTTCTTAGAA	1	+
chr1	32391801	32391812	ATTTCTAAGAA	1	+
chr1	66830778	66830789	CTTTCTAAGAA	1	-
chr1	8709105	8709116	ATTTCCTAGAA	1	+
chr1	9138118	9138129	CTTTCCCAGAA	1	-
chr21	26882250	26882261	CCTTCTCAGAA	1	-
chr2	172370727	172370738	ATTTCCAGGTA	1	+
chr2	197241910	197241921	GATTCTCAGAA	1	-
chr2	198104074	198104085	CCTTCCAAGTA	1	+
chr2	74395927	74395938	GTTTCTAAGAA	1	+
chr3	101952755	101952766	GATTCCCAGTA	1	-
chr3	119384056	119384067	TTTTCCCAGAA	1	-
chr3	12648499	12648510	ATTTCCTAGAA	1	-
chr3	189067449	189067460	TTTTCCTAGAA	1	-
chr3	60351472	60351483	GTTTCTCAGAA	1	+
chr3	98255390	98255401	ACTCCCAGGAA	1	-
chr4	105674031	105674042	GTTCCTCAGAA	1	-
chr4	119203592	119203603	ATTTCTCAGTA	1	+
chr4	145237982	145237993	ATTTCCCAGAA	1	+
chr4	42635969	42635980	ATTTCCAGGAA	1	+
chr4	48199249	48199260	GATTCCCAGAG	1	-
chr4	80098674	80098685	TGTTCTTAGAA	1	+
chr5	88597862	88597873	CTTTCTAAGAA	1	+
chr5	92413981	92413992	CTTTCTCAGAA	1	+
chr6	126120231	126120242	AATCCCAAGAA	1	+
chr6	135548223	135548234	AATTCCTAGAA	1	+
chr6	16695434	16695445	GTTTCTCAGAG	1	-
chr7	130651766	130651777	TATTCTAAGAA	1	-
chr7	20279818	20279829	CTTTCTTAGAA	1	+
chr8	128191356	128191367	TATTCCTAGAA	1	-
chr8	128218643	128218654	ATTTCCTAGAG	1	+
chr8	66742531	66742542	ACTTCCATGAA	1	+
chr9	5593825	5593836	GCTTCCAGGAG	1	+
chr9	87374258	87374269	ACTTCTAAGAA	1	+
chrX	1647436	1647447	GCTTCCAAGAG	1	+
chr10	115639959	115639970	GTTTCCCAGAG	1	+
chr10	58079228	58079239	TCTTCCAAGTA	1	-
chr10	65467277	65467288	AGTTCCCAGTA	1	+
chr10	74055935	74055946	ATTTCCCAGAG	1	-
chr10	79802499	79802510	CCTTCCCAGAA	1	-
chr10	90692562	90692573	TGTTCCAAGAA	1	+
chr11	112043130	112043141	GTTTCTTAGAA	1	+
chr11	22830126	22830137	GCTTCCTAGAA	1	+
chr11	65260867	65260878	CCTTCCCAGAG	1	-
chr11	68616303	68616314	GTTCCCTAGAA	1	-
chr12	11899150	11899161	AATTCCAAGAG	1	-
chr12	11933671	11933682	GTTCCCTGGAA	1	-
chr12	122217271	122217282	TGTTCCAAGAG	1	+
chr12	25228203	25228214	TGTTCTCAGAA	1	+
chr12	31899718	31899729	ATTTCTCAGTA	1	-
chr12	54681738	54681749	TTTCCCAAGAA	1	-
chr12	92865239	92865250	TTTTCCAGGAA	1	+
chr12	95482553	95482564	ATTTCCATGAA	1	+
chr13	114124666	114124677	ATTTCTCAGAA	1	+
chr13	39880738	39880749	CTTTCTAAGAA	1	-
chr14	106996002	106996013	TCTTCTCAGAA	1	-
chr14	22959583	22959594	GATCCCCAGAA	1	-
chr14	23265367	23265378	GCTTCCAAGTA	1	+
chr14	40381760	40381771	ATTTCTCAGAA	1	-
chr14	72988213	72988224	TTTTCCAAGTA	1	+
chr15	34627836	34627847	TCTTCCCAGTA	1	+
chr15	60840741	60840752	ATTTCTCAGAA	1	-
chr15	77473732	77473743	CTTCCCAAGAA	1	+
chr15	80260788	80260799	AGTTCCAGGAA	1	+
chr15	85567918	85567929	ATTTCCCAGTA	1	+
chr16	12060456	12060467	TTTCCCAAGAA	1	-
chr16	27417428	27417439	TTTCCCCAGAA	1	+
chr16	27453611	27453622	TTTCCCTAGAA	1	+
chr16	66009461	66009472	GGTTCCAAGAG	1	+
chr16	78995736	78995747	TCTTCCATGAA	1	+
chr16	85009225	85009236	TCTTCCCTGAA	1	+
chr17	16841733	16841744	GCTTCTAAGAA	1	+
chr17	57906752	57906763	CTTTCCTAGTA	1	-
chr17	57915275	57915286	ACTTCTCAGAA	1	-
chr17	57915902	57915913	ATTTCCCAGTA	1	-
chr17	68295514	68295525	CTTTCTCAGAA	1	+
chr17	70944190	70944201	CTTTCCAGGTA	1	+
chr18	12431150	12431161	GCTTCCCAGAA	1	+
chr18	44473149	44473160	CTTCCCAAGAA	1	-
chr18	52918177	52918188	TCTTCCAGGAA	1	-
chr18	57594370	57594381	TCTTCCTAGAA	1	-
chr18	67602574	67602585	GTTTCCCAGAG	1	+
chr19	40166678	40166689	GGTTCCCAGTA	1	-
chr19	42377258	42377269	ATTTCCCAGAG	1	+
chr19	49993653	49993664	CCTTCTCAGAA	1	-
chr1	101875904	101875915	ATTTCCTGGTA	1	-
chr1	111190087	111190098	GTTTCCTGGAA	1	+
chr1	160597001	160597012	GTTTCTCAGAA	1	-
chr1	169359797	169359808	AATTCCTAGAA	1	+
chr1	173300479	173300490	TTTTCCAAGAA	1	-
chr1	193507033	193507044	GGTTCCATGAA	1	+
chr1	202457554	202457565	CATTCCTAGAA	1	+
chr1	32394541	32394552	TGTTCTCAGAA	1	-
chr20	17924489	17924500	TATTCCCAGAA	1	-
chr20	48417438	48417449	ATTTCCTAGTA	1	-
chr21	15906400	15906411	CATTCCTAGAA	1	-
chr21	44057664	44057675	CCTTCTCAGAA	1	+
chr2	144456485	144456496	TCTTCTCAGAA	1	+
chr2	144971398	144971409	ATTTCTCAGTA	1	+
chr2	157753060	157753071	GTTTCTCAGAA	1	+
chr2	161945324	161945335	AATTCCCAGAG	1	+
chr2	162029688	162029699	CTTCCCTAGAA	1	+
chr2	202117421	202117432	TTTTCTCAGAA	1	+
chr2	208021835	208021846	CTTTCTAAGAA	1	+
chr2	25633419	25633430	CTTTCCCAGAA	1	+
chr2	64407338	64407349	TTTTCCAAGAA	1	-
chr2	64926080	64926091	AATTCCCTGAA	1	+
chr2	74801067	74801078	GTTCCTCAGAA	1	-
chr3	106018261	106018272	CCTTCCCAGTA	1	-
chr3	111855332	111855343	CTTTCCTAGAG	1	-
chr3	112209103	112209114	TATTCTCAGAA	1	+
chr3	121813162	121813173	ACTTCTAAGAA	1	-
chr3	124856873	124856884	ATTTCCTAGAG	1	-
chr3	141107826	141107837	GATTCTCAGAA	1	-
chr3	143620324	143620335	ATTCCCAGGAA	1	-
chr3	15810565	15810576	ACTTCCTAGAG	1	+
chr3	186508500	186508511	ATTCCTCAGAA	1	+
chr3	186739970	186739981	ATTTCCAGGTA	1	+
chr3	18691457	18691468	AGTTCCCAGAA	1	-
chr3	31289951	31289962	AGTCCCCAGAA	1	+
chr3	45906404	45906415	CCTTCTCAGAA	1	+
chr3	82343411	82343422	TGTTCCCAGAA	1	-
chr4	101935626	101935637	TTTTCCCTGAA	1	+
chr4	129781399	129781410	ATTTCTTAGAA	1	+
chr4	154462881	154462892	TCTTCCTAGAG	1	-
chr4	173672095	173672106	CATTCCTAGAA	1	-
chr4	26725294	26725305	ACTTCTCAGAA	1	+
chr4	30463086	30463097	TTTCCCTAGAA	1	+
chr4	68424567	68424578	TCTTCCAGGAA	1	+
chr4	75894110	75894121	TATTCTCAGAA	1	-
chr4	84140632	84140643	ATTTCCCAGAA	1	-
chr5	108056300	108056311	AGTTCTCAGAA	1	-
chr5	118609900	118609911	TTTTCTCAGAA	1	-
chr5	122885076	122885087	AATTCTAAGAA	1	-
chr5	149784833	149784844	ATTCCTCAGAA	1	-
chr5	155925191	155925202	AATTCCCTGAA	1	-
chr5	156347508	156347519	GTTTCCCTGAA	1	+
chr5	157038810	157038821	CTTTCCAGGAG	1	-
chr5	171540316	171540327	AATTCTCAGAA	1	-
chr5	171742848	171742859	CTTTCCCTGAA	1	+
chr5	172910969	172910980	ACTTCCAAGAA	1	-
chr5	33300611	33300622	ATTTCTAAGAA	1	+
chr5	76126825	76126836	TTTCCCCAGAA	1	+
chr5	88731297	88731308	TATCCCCAGAA	1	+
chr5	90355446	90355457	CTTTCCCTGAA	1	-
chr5	95263774	95263785	ATTTCCAGGAA	1	+
chr6	108919928	108919939	GCTTCCCAGAA	1	-
chr6	112127423	112127434	GGTTCCAGGAG	1	-
chr6	113952553	113952564	ATTTCCTGGAG	1	-
chr6	137041190	137041201	ATTTCTCAGAG	1	+
chr6	137094163	137094174	GATTCTCGGAA	1	+
chr6	138149587	138149598	TTTTCTAAGAA	1	-
chr6	143206566	143206577	AATTCCCTGAA	1	-
chr6	157886394	157886405	AATTCTCAGAA	1	-
chr6	161657532	161657543	AATTCCCAGTA	1	-
chr6	16685608	16685619	CCTCCCCAGAA	1	-
chr6	29696619	29696630	CCTTCCAGGAA	1	-
chr6	32151861	32151872	TTTTCCCAGAA	1	-
chr6	32808745	32808756	GCTTCCCGGTA	1	+
chr6	338960	338971	TCTTCCAGGAA	1	+
chr6	43722026	43722037	ACTTCCAGGAA	1	-
chr6	69975096	69975107	GGTTCCCTGAA	1	-
chr6	76206200	76206211	GGTTCTCAGAA	1	-
chr6	90817682	90817693	AATTCCAAGAG	1	+
chr7	108264074	108264085	ACTCCCCAGAA	1	-
chr7	132738185	132738196	CTTTCCAAGTA	1	-
chr7	151011227	151011238	TTTTCTAAGAA	1	-
chr7	17199347	17199358	GTTTCTAAGAA	1	-
chr7	20059696	20059707	GGTTCCATGAA	1	+
chr7	39629380	39629391	AATTCCAGGAA	1	+
chr7	43686946	43686957	TTTTCCAGGAG	1	-
chr7	50514451	50514462	ACTTCCCGGAG	1	-
chr7	55635164	55635175	ATTTCCTAGAA	1	-
chr7	65519316	65519327	TATTCCCAGAG	1	-
chr7	7960519	7960530	TTTTCTCAGAA	1	-
chr7	81554935	81554946	CCTTCCAAGTA	1	-
chr7	90445965	90445976	CTTTCTCAGAA	1	-
chr8	101506921	101506932	ACTCCCCAGAA	1	+
chr8	104348825	104348836	TCTTCTCAGAA	1	+
chr8	105677746	105677757	CTTCCCAGGAA	1	-
chr8	10646395	10646406	TTTTCCCTGAA	1	+
chr8	109083648	109083659	CGTTCCCAGAA	1	-
chr8	126315142	126315153	GATTCCCAGAG	1	-
chr8	144263788	144263799	TCTTCTCAGAA	1	+
chr8	38153296	38153307	TTTTCCAAGAA	1	-
chr8	77897606	77897617	GTTCCTCAGAA	1	-
chr8	97243660	97243671	GATCCCAAGAA	1	-
chr8	98650683	98650694	GTTTCCCAGAG	1	+
chr9	102847341	102847352	ACTTCTCAGAA	1	+
chr9	107954055	107954066	CATTCCTAGAA	1	-
chr9	117457529	117457540	ATTTCTAAGTA	1	+
chr9	137983176	137983187	ATTCCCCAGAA	1	+
chr9	20552119	20552130	AATTCTCAGAA	1	+
chr9	21358106	21358117	GGTTCTAAGAA	1	+
chr9	79056689	79056700	GGTCCCAGGAA	1	-
chr9	92522211	92522222	ATTTCCAGGAA	1	+
chrX	122492174	122492185	GATTCCAGGAA	1	-
chrX	1517888	1517899	CTTTCTCAGAA	1	+
chrX	2142581	2142592	TGTCCCCAGAA	1	-
chrX	35715187	35715198	GTTTCCTAGAA	1	-
chrX	41211883	41211894	GGTTCCAAGAA	1	-
chrX	46814397	46814408	AATTCTCAGAA	1	-
chr10	103761391	103761402	AATTCCCTGAA	1	+
chr10	133993953	133993964	GTTCCCTAGAA	1	+
chr10	22895494	22895505	ATTTCCAGGAA	1	-
chr10	35484715	35484726	ATTTCCTGGAA	1	+
chr10	4174078	4174089	AATTCCAAGAA	1	+
chr10	6172385	6172396	TTTCCCTAGAA	1	-
chr10	64413083	64413094	CCTTCCCAGTA	1	-
chr10	75682102	75682113	CCTTCCAAGAA	1	+
chr10	75768340	75768351	ATTTCCCTGAA	1	+
chr10	96352008	96352019	ACTTCCCAGAA	1	-
chr10	97191718	97191729	TTTTCCAGGAG	1	+
chr11	123252776	123252787	TCTTCCCAGAA	1	+
chr11	128188888	128188899	TTTCCCTAGAA	1	-
chr11	35051592	35051603	TTTCCCAAGAA	1	-
chr11	35140533	35140544	ATTTCCCAGAA	1	-
chr11	46141115	46141126	ATTTCTAAGTA	1	-
chr11	7540971	7540982	CGTTCCAGGAA	1	-
chr12	102029004	102029015	ATTTCTCAGAG	1	-
chr12	107304471	107304482	ACTCCCCAGAA	1	+
chr12	11721941	11721952	AGTTCCTAGTA	1	+
chr12	13052853	13052864	CCTTCCCAGAG	1	-
chr12	44587026	44587037	GTTCCTAAGAA	1	+
chr12	46567977	46567988	TGTTCCAGGAA	1	+
chr12	76328351	76328362	ATTTCCTAGAA	1	-
chr12	88693636	88693647	CGTTCCAAGAA	1	+
chr12	94699554	94699565	TTTTCCAAGAA	1	-
chr12	9517525	9517536	TGTTCTCAGAA	1	-
chr13	24145069	24145080	TTTTCTCAGAA	1	-
chr13	29282360	29282371	GTTCCTCAGAA	1	-
chr13	33721149	33721160	AATTCCCTGAA	1	+
chr13	79960277	79960288	TCTTCTCAGAA	1	-
chr14	20835655	20835666	CATTCTCAGAA	1	-
chr14	65802904	65802915	ACTTCCCAGAA	1	-
chr14	68795479	68795490	CTTCCCCAGAA	1	-
chr14	71964896	71964907	ATTTCTCAGAA	1	-
chr14	73944279	73944290	ATTTCCAAGTA	1	-
chr14	78869754	78869765	GATTCCCAGAA	1	-
chr15	57079474	57079485	GTTCCCCAGAA	1	-
chr15	58624648	58624659	ATTTCCTAGAG	1	-
chr15	85951361	85951372	ACTTCCAGGAA	1	-
chr15	93461421	93461432	AGTTCCAAGAA	1	+
chr15	96581260	96581271	ATTTCTCAGTA	1	-
chr16	17376423	17376434	CCTTCCTAGAA	1	-
chr16	18957395	18957406	ATTTCCCTGAA	1	-
chr16	78996365	78996376	TTTTCTAAGAA	1	+
chr17	33668772	33668783	AATTCTCAGAA	1	-
chr17	38759405	38759416	AATTCTCAGAA	1	-
chr17	40489688	40489699	GTTTCTAAGAA	1	-
chr17	8843070	8843081	GCTCCCCAGAA	1	+
chr17	8888559	8888570	ATTCCCTGGAA	1	+
chr18	21599838	21599849	TTTTCTCAGAA	1	-
chr18	55509095	55509106	CCTCCCAAGAA	1	-
chr18	56212195	56212206	CTTCCCCAGAA	1	-
chr18	57553312	57553323	TTTCCCAGGAA	1	+
chr18	60808936	60808947	GATCCCAAGAA	1	-
chr18	8602060	8602071	TCTTCCCAGAA	1	-
chr19	16250880	16250891	GTTTCCAGGAA	1	-
chr19	2599439	2599450	GTTTCCAGGAG	1	+
chr19	40195869	40195880	TCTTCCCAGTA	1	+
chr1	108492784	108492795	ACTTCTCAGAA	1	+
chr1	12117835	12117846	ATTTCCAAGAG	1	+
chr1	160518177	160518188	AGTTCCCAGAG	1	+
chr1	184915378	184915389	TCTTCCAAGAA	1	+
chr1	205742230	205742241	AGTCCCAAGAA	1	+
chr1	209925336	209925347	GATTCTAAGAA	1	-
chr1	219362520	219362531	AGTTCCCAGAA	1	+
chr1	219638694	219638705	AGTTCCAAGAG	1	+
chr1	221927640	221927651	TATTCCAGGAA	1	+
chr1	233735261	233735272	ATTTCCATGAA	1	-
chr1	234634504	234634515	TGTTCCAAGAA	1	-
chr1	235243155	235243166	AGTTCCCAGAG	1	-
chr1	27742925	27742936	ATTTCCTGGTA	1	+
chr1	31227858	31227869	CCTTCCCAGAA	1	-
chr1	46011026	46011037	GGTTCCCAGAG	1	-
chr1	51339067	51339078	GCTTCCCTGAA	1	+
chr1	65453542	65453553	ATTTCCAAGTA	1	+
chr1	78526795	78526806	ATTTCTAAGAA	1	+
chr20	19928537	19928548	TCTTCCAAGAG	1	+
chr20	44973398	44973409	ACTTCCAGGAA	1	-
chr20	45978845	45978856	CTTTCCAAGTA	1	+
chr20	47400889	47400900	GATTCTAAGAA	1	+
chr20	52532806	52532817	ACTTCCCTGAA	1	-
chr21	36423343	36423354	ATTCCCTGGAA	1	+
chr2	109197857	109197868	GTTTCCCAGTA	1	+
chr2	120110034	120110045	TATTCCAAGAA	1	-
chr2	12644447	12644458	ACTTCCCTGAA	1	-
chr2	144226078	144226089	CTTTCTCAGAA	1	+
chr2	146169134	146169145	GCTTCCCTGAA	1	+
chr2	161934205	161934216	TTTTCCCTGAA	1	-
chr2	17839941	17839952	CCTCCCAAGAA	1	+
chr2	182100869	182100880	CCTTCCAAGAA	1	-
chr2	191545085	191545096	GCTTCCCAGAG	1	+
chr2	192540702	192540713	AGTTCTCAGAA	1	-
chr2	197106733	197106744	ATTTCCTAGAG	1	+
chr2	202278951	202278962	TGTTCCCAGTA	1	+
chr2	216978549	216978560	TATCCCAAGAA	1	+
chr2	226140870	226140881	ATTTCCTTGAA	1	+
chr2	231084728	231084739	TTTTCTCGGAA	1	-
chr2	38835140	38835151	GATTCCCAGAG	1	-
chr2	46088089	46088100	GGTTCCCAGAA	1	-
chr2	48060796	48060807	GTTTCTAAGAA	1	-
chr2	54281348	54281359	TGTTCCCAGAA	1	-
chr2	64431665	64431676	AGTTCCCAGAG	1	-
chr2	98487427	98487438	TATTCCAAGAA	1	-
chr3	105581361	105581372	ACTTCCAAGTA	1	+
chr3	17615237	17615248	GTTTCCTTGAA	1	+
chr3	181651281	181651292	GTTCCTCAGAA	1	-
chr3	186784677	186784688	TCTTCCAGGAA	1	+
chr3	192611074	192611085	ATTTCCTTGAA	1	+
chr3	29728527	29728538	CTTTCCTAGTA	1	-
chr3	3708599	3708610	GTTTCCCTGAA	1	-
chr3	98699987	98699998	GTTTCCTAGAG	1	+
chr4	157122619	157122630	TTTTCTCAGAA	1	+
chr4	167761009	167761020	CTTCCCCAGAA	1	+
chr4	185276707	185276718	GGTCCCCAGAA	1	-
chr4	185427840	185427851	GTTTCTCAGAA	1	+
chr4	26732840	26732851	TCTTCCTAGAA	1	-
chr4	40623453	40623464	TTTCCCCAGAA	1	-
chr4	47487406	47487417	TTTTCCCGGAA	1	+
chr4	75845027	75845038	TATTCTCAGAA	1	+
chr4	76979677	76979688	GATTCCTAGAA	1	-
chr4	81798368	81798379	AATTCCAAGTA	1	-
chr4	86647278	86647289	GGTTCTCAGAA	1	+
chr4	89533632	89533643	GATTCCCAGAA	1	+
chr5	124271882	124271893	AATTCCAAGAG	1	+
chr5	126323917	126323928	ACTTCCAGGAG	1	+
chr5	130617051	130617062	ATTTCTCAGTA	1	-
chr5	130824198	130824209	ATTTCCTGGAG	1	-
chr5	131977319	131977330	TGTTCCCAGAA	1	+
chr5	142596940	142596951	GTTTCCCAGTA	1	-
chr5	88604556	88604567	TCTCCCCAGAA	1	-
chr5	90568769	90568780	TGTCCCAAGAA	1	+
chr6	106235036	106235047	GTTTCCAGGTA	1	+
chr6	112062800	112062811	TTTTCTTAGAA	1	-
chr6	11319509	11319520	CATTCCCAGAA	1	-
chr6	134557317	134557328	GATTCCAGGAA	1	+
chr6	135300403	135300414	ATTTCCAGGAA	1	-
chr6	135703371	135703382	ATTTCTCAGTA	1	+
chr6	137085494	137085505	TGTTCCAAGAA	1	-
chr6	15390869	15390880	CGTTCCCAGAG	1	-
chr6	154674158	154674169	AATTCCTAGAA	1	-
chr6	221815	221826	AATTCCCAGAG	1	+
chr6	24061092	24061103	GATTCCTAGAA	1	-
chr6	26189110	26189121	TTTTCCAGGAA	1	+
chr6	27125852	27125863	ATTTCCCAGAA	1	-
chr6	27763360	27763371	GATTCCTAGAA	1	-
chr6	31320564	31320575	TGTTCCCAGAA	1	-
chr6	32408474	32408485	ATTTCCAAGAG	1	+
chr6	32634230	32634241	TGTTCCCAGAG	1	+
chr6	341529	341540	TTTTCCAAGAA	1	-
chr6	36648373	36648384	ATTTCCTGGAG	1	+
chr6	42745373	42745384	CATTCTCAGAA	1	-
chr7	106511770	106511781	CATTCTCAGAA	1	+
chr7	116595799	116595810	TTTTCCCAGTA	1	-
chr7	21395371	21395382	ATTTCCTAGAA	1	-
chr7	90366817	90366828	ACTCCCCAGAA	1	-
chr7	92439110	92439121	GGTTCCCTGAA	1	+
chr8	119011180	119011191	CCTTCTCAGAA	1	-
chr8	134544151	134544162	ATTCCCCAGAA	1	-
chr8	137500214	137500225	CTTCCCAAGAA	1	-
chr8	1506625	1506636	CCTTCCCAGAG	1	-
chr8	59713846	59713857	TCTCCCAAGAA	1	-
chr8	61534869	61534880	TCTTCCCTGAA	1	+
chr8	65543284	65543295	CTTTCTCAGAA	1	+
chr8	8310565	8310576	AGTTCCCAGAG	1	+
chr9	112181173	112181184	GCTTCCCAGAG	1	+
chr9	128463252	128463263	CTTTCCCAGAG	1	+
chr9	37025599	37025610	ATTTCCTTGAA	1	+
chr9	6894393	6894404	AGTTCTTAGAA	1	-
chr9	90175346	90175357	CTTCCCCAGAA	1	+
chrX	13761135	13761146	AGTTCCAAGAA	1	+
chrX	15222294	15222305	TGTTCTCAGAA	1	+
chrX	20534333	20534344	CATTCTCAGAA	1	-
chrX	22078653	22078664	ACTTCTCAGAA	1	-
chrX	74142899	74142910	ATTTCTAAGAG	1	+
chrX	99519087	99519098	AATCCCCAGAA	1	+
chr10	112261215	112261226	AATTCCTAGAA	1	-
chr10	125608818	125608829	CTTTCTAAGAA	1	-
chr10	16628608	16628619	TATTCTCAGAA	1	+
chr10	22624235	22624246	GATCCCCAGAA	1	+
chr10	90751358	90751369	AATTCCCGGAA	1	-
chr10	91094012	91094023	AATCCCCAGAA	1	-
chr11	118085351	118085362	CTTCCCAAGAA	1	+
chr11	122616698	122616709	AGTTCCCAGAG	1	+
chr12	102878453	102878464	GTTTCTCAGAA	1	-
chr12	105089114	105089125	TGTTCCTAGAA	1	+
chr12	108728328	108728339	ACTCCCCAGAA	1	-
chr12	116632921	116632932	TCTTCTCAGAA	1	+
chr12	123372146	123372157	GTTTCCTGGAG	1	-
chr12	12736128	12736139	GTTTCTCAGTA	1	+
chr12	127526535	127526546	TGTCCCCAGAA	1	-
chr12	24859011	24859022	TCTTCCCAGAA	1	-
chr12	64587233	64587244	TCTTCCAAGAA	1	+
chr12	76034898	76034909	ATTCCTCAGAA	1	+
chr12	93861229	93861240	ATTTCCCAGAA	1	+
chr13	41236882	41236893	AATTCCCAGTA	1	+
chr13	49324234	49324245	TCTCCCCAGAA	1	+
chr14	24075518	24075529	CATTCTCAGAA	1	-
chr14	33839390	33839401	CTTTCCCTGAA	1	-
chr14	61992098	61992109	CATTCTCAGAA	1	-
chr14	70142890	70142901	CTTCCCCAGAA	1	+
chr14	71733946	71733957	GGTTCTAAGAA	1	+
chr14	75954037	75954048	TATTCCCAGAG	1	-
chr14	93049716	93049727	GTTTCCTTGAA	1	+
chr14	93540734	93540745	TCTTCCCAGAA	1	+
chr15	40347005	40347016	GCTCCCAAGAA	1	+
chr15	67490409	67490420	TTTTCCTGGAA	1	+
chr15	70772810	70772821	GATCCCCAGAA	1	+
chr15	74838744	74838755	CGTTCCTAGAA	1	+
chr15	85142111	85142122	GCTTCCCAGAA	1	+
chr15	96601828	96601839	ATTTCCATGAA	1	+
chr16	10965398	10965409	ACTTCCCAGAG	1	-
chr16	15993790	15993801	GCTCCCCAGAA	1	+
chr16	31889059	31889070	TTTTCCAAGAA	1	-
chr16	57645265	57645276	ATTTCTCAGAA	1	+
chr16	68794597	68794608	GTTTCCAGGAG	1	+
chr17	13972696	13972707	GGTTCCCGGAA	1	+
chr17	25794151	25794162	CTTTCCCAGAG	1	+
chr17	30548274	30548285	CCTTCCAAGTA	1	-
chr17	37950973	37950984	CTTTCCAAGTA	1	-
chr17	4415818	4415829	TCTCCCAAGAA	1	+
chr17	60170843	60170854	GTTTCCATGAA	1	-
chr18	34218540	34218551	GTTTCCCAGTA	1	-
chr18	42305728	42305739	TCTTCCAGGAA	1	+
chr18	42777574	42777585	AGTTCCCAGAG	1	-
chr18	53779736	53779747	ACTTCCCAGAA	1	-
chr19	49482450	49482461	CTTTCTCAGAA	1	-
chr1	101836973	101836984	GTTTCTCAGTA	1	+
chr1	110927118	110927129	ATTTCTCAGAA	1	+
chr1	153714713	153714724	TTTCCCAGGAA	1	+
chr1	172150606	172150617	AATTCCCTGAA	1	+
chr1	198489848	198489859	TTTTCTAAGAA	1	-
chr1	34997853	34997864	TTTCCCCAGAA	1	-
chr1	42638176	42638187	TGTTCCAGGAA	1	+
chr1	56991733	56991744	TTTTCCCAGAA	1	+
chr20	1516620	1516631	GCTTCCTAGAA	1	-
chr20	37491865	37491876	CGTTCCCAGAA	1	+
chr20	4954172	4954183	TGTTCCCAGTA	1	-
chr20	60964172	60964183	ACTTCCTAGTA	1	-
chr20	8108737	8108748	TTTCCCTAGAA	1	-
chr21	26768811	26768822	GTTTCTAAGAG	1	-
chr21	26934329	26934340	GGTTCCAAGAA	1	+
chr21	45175264	45175275	AGTTCCCAGAA	1	-
chr22	18458196	18458207	AGTTCTCAGAA	1	-
chr22	24142811	24142822	ACTTCCCAGAG	1	-
chr22	36761319	36761330	ATTTCCCAGAA	1	+
chr22	40732609	40732620	TATTCTCAGAA	1	+
chr2	12434369	12434380	TATTCCAGGAA	1	+
chr2	145115636	145115647	GGTTCCCAGAG	1	-
chr2	145140306	145140317	TGTTCTCAGAA	1	+
chr2	14794983	14794994	GCTTCCAAGAA	1	+
chr2	179395606	179395617	AATCCCCAGAA	1	-
chr2	196424573	196424584	GGTTCCAAGAA	1	-
chr2	201981533	201981544	GATTCCCAGAA	1	+
chr2	218088348	218088359	GTTTCTTAGAA	1	+
chr2	231524001	231524012	CCTTCTCAGAA	1	+
chr2	232891567	232891578	ATTTCTAAGTA	1	-
chr2	241165152	241165163	TCTTCCCAGAG	1	+
chr2	37851278	37851289	CATTCTCAGAA	1	-
chr2	8442481	8442492	TCTTCCTAGAA	1	+
chr2	8944427	8944438	TCTTCTCAGAA	1	+
chr2	99492156	99492167	ATTTCCCAGTA	1	-
chr3	118491669	118491680	CTTCCCTAGAA	1	+
chr3	119317445	119317456	AGTTCTCAGAA	1	+
chr3	121733892	121733903	AGTTCCAAGAG	1	-
chr3	127499126	127499137	AGTCCCAAGAA	1	-
chr3	169774773	169774784	ACTTCTCAGAA	1	+
chr3	185935560	185935571	GGTCCCCAGAA	1	-
chr3	189042839	189042850	GTTCCCCAGAA	1	+
chr3	46340996	46341007	TTTTCTTAGAA	1	+
chr3	56928832	56928843	TTTCCCAGGAA	1	-
chr3	8997002	8997013	TTTTCCAAGAG	1	+
chr4	113240202	113240213	CTTTCTAAGAA	1	+
chr4	40517772	40517783	ATTTCCAAGAA	1	+
chr4	77915696	77915707	GTTTCCTTGAA	1	-
chr4	87948395	87948406	GTTTCCCAGTA	1	+
chr5	110087939	110087950	ATTTCTCAGTA	1	+
chr5	114973794	114973805	GTTTCCCAGAG	1	+
chr5	118704199	118704210	ATTTCCAGGAA	1	-
chr5	124341523	124341534	TTTTCCCAGAG	1	-
chr5	143139582	143139593	TGTTCCAAGAA	1	+
chr5	158325068	158325079	GTTCCCCAGAA	1	+
chr5	173248324	173248335	AGTTCCCAGAA	1	-
chr5	180645436	180645447	CTTCCCCAGAA	1	+
chr5	43064863	43064874	ATTTCTCAGAG	1	-
chr5	54198740	54198751	ATTTCTCAGAA	1	+
chr5	61581441	61581452	ATTTCCTAGAA	1	+
chr6	116409220	116409231	AATTCCAGGAA	1	+
chr6	11712179	11712190	TCTCCCCAGAA	1	-
chr6	132686856	132686867	GTTTCCATGAA	1	+
chr6	149462217	149462228	AGTTCTCAGAA	1	+
chr6	149888482	149888493	CATTCTCAGAA	1	-
chr6	157421605	157421616	TATTCTCAGAA	1	-
chr6	161156950	161156961	GATTCTCAGAA	1	+
chr6	193901	193912	TTTCCCTAGAA	1	+
chr6	20534570	20534581	GATTCCAAGAA	1	-
chr6	26043835	26043846	GGTTCTAAGAA	1	-
chr6	28104746	28104757	GATCCCAAGAA	1	+
chr6	30778912	30778923	GTTCCCTAGAA	1	-
chr6	34606985	34606996	GTTTCTCAGAG	1	-
chr6	412333	412344	GTTCCCAGGAA	1	+
chr6	55734292	55734303	ACTTCCATGAA	1	-
chr7	104584272	104584283	TGTTCCCAGAA	1	-
chr7	21392709	21392720	ATTTCTAAGAA	1	+
chr7	23634928	23634939	CTTTCTCAGAA	1	-
chr7	47994549	47994560	GATTCCAGGAA	1	+
chr7	86846537	86846548	TGTTCTCAGAA	1	+
chr7	88258137	88258148	TGTTCTCAGAA	1	-
chr7	98393682	98393693	GGTCCCCAGAA	1	+
chr8	116197842	116197853	ATTTCTCAGAA	1	+
chr8	126164126	126164137	ACTTCTCAGAA	1	-
chr8	42040403	42040414	GTTTCCTAGAA	1	+
chr8	6286729	6286740	TTTTCCATGAA	1	-
chr8	8353720	8353731	ATTTCCCAGTA	1	-
chr8	95739369	95739380	GTTCCCCAGAA	1	+
chr9	101944093	101944104	ATTCCCCAGAA	1	+
chr9	126965032	126965043	AATTCCTAGAA	1	+
chr9	33043849	33043860	AATTCTCAGAA	1	-
chr9	36842916	36842927	CTTCCCAGGAA	1	-
chr9	6185048	6185059	GCTTCCCTGAA	1	-
chr9	71790168	71790179	GTTTCCCTGAA	1	+
chr9	98614894	98614905	ATTTCCCAGAG	1	-
chrX	7002186	7002197	GTTTCCAGGAA	1	-
chrX	78179192	78179203	CTTTCCAGGAG	1	-
chr10	76345057	76345068	AATTCCAGGAA	1	+
chr10	8173733	8173744	GATTCTCAGAA	1	-
chr10	88172792	88172803	ATTCCTCAGAA	1	+
chr11	35293963	35293974	TCTTCCCAGAA	1	-
chr11	64530111	64530122	ATTTCCCAGTA	1	-
chr11	9271832	9271843	GCTTCTAAGAA	1	-
chr12	103835617	103835628	ATTTCTAAGAG	1	-
chr12	12798849	12798860	ATTTCCCAGAG	1	+
chr14	106048454	106048465	GTTTCTCAGAA	1	+
chr15	40836137	40836148	GATTCCTAGAA	1	+
chr15	67533709	67533720	TCTTCTCAGAA	1	+
chr15	93447325	93447336	GTTCCCCAGAA	1	-
chr16	19130373	19130384	CTTCCCCAGAA	1	-
chr16	57578201	57578212	GTTTCCTAGAA	1	+
chr16	87808746	87808757	ATTTCCAAGTA	1	+
chr17	2157596	2157607	TTTTCCAAGAG	1	+
chr17	43227277	43227288	TCTTCCATGAA	1	-
chr17	55320519	55320530	GTTTCCTGGAG	1	-
chr17	7012873	7012884	CTTCCCTAGAA	1	+
chr17	7482913	7482924	CTTTCCAAGAG	1	+
chr18	13612778	13612789	TTTCCCAAGAA	1	+
chr18	54318309	54318320	GCTCCCAAGAA	1	+
chr19	10230459	10230470	ACTTCCCAGAG	1	+
chr19	39894588	39894599	GCTTCCAGGAA	1	+
chr19	45240031	45240042	GTTCCTCAGAA	1	-
chr1	118207186	118207197	TTTTCTCAGAA	1	+
chr1	120204897	120204908	TCTTCCAGGAA	1	-
chr1	12107439	12107450	GCTTCCATGAA	1	-
chr1	12509746	12509757	TTTTCCTAGTA	1	+
chr1	150540017	150540028	ATTTCTCAGAA	1	-
chr1	154915255	154915266	AGTTCCCAGAG	1	-
chr1	161676740	161676751	CTTTCCCAGAG	1	+
chr1	16291812	16291823	TCTTCTCGGAA	1	-
chr1	181101053	181101064	ACTTCCCTGAA	1	-
chr1	199011094	199011105	TCTTCTCAGAA	1	+
chr1	230241780	230241791	GCTTCTAAGAA	1	-
chr1	235147871	235147882	GTTTCCAGGTA	1	+
chr1	40804704	40804715	ACTCCCCAGAA	1	-
chr1	94158909	94158920	ATTTCCAGGAA	1	+
chr20	52323834	52323845	CTTTCCAAGTA	1	+
chr22	33667723	33667734	CATTCCCAGAA	1	-
chr22	45651089	45651100	CCTTCCCAGAG	1	+
chr2	113570163	113570174	GCTCCCCAGAA	1	-
chr2	121832621	121832632	TCTTCCCAGAA	1	+
chr2	174224187	174224198	GTTTCTCAGAG	1	+
chr2	204444088	204444099	TCTTCCCAGAA	1	-
chr2	213596079	213596090	ATTTCTAAGAA	1	+
chr2	25502186	25502197	GGTTCCAGGAG	1	+
chr2	65159987	65159998	CTTTCCATGAA	1	+
chr2	70120943	70120954	TTTTCCAGGAA	1	+
chr2	7965868	7965879	GCTCCCCGGAA	1	-
chr3	12229386	12229397	CTTCCCAGGAA	1	-
chr3	12602331	12602342	TCTTCCAAGAG	1	-
chr3	127483993	127484004	ATTTCCTAGAA	1	+
chr3	150321465	150321476	TTTTCCAGGTA	1	+
chr3	160787991	160788002	GCTTCTCAGAA	1	-
chr3	182631694	182631705	GTTTCCCGGAA	1	+
chr3	183245024	183245035	ATTTCCTGGAA	1	-
chr3	187463209	187463220	CTTTCCTAGAA	1	+
chr3	187491082	187491093	CTTTCCAGGAA	1	-
chr3	190953828	190953839	GCTCCCAAGAA	1	+
chr3	46250135	46250146	TGTTCCCAGAA	1	+
chr4	103608805	103608816	TCTTCCCAGAA	1	+
chr4	78783947	78783958	TCTTCCCAGTA	1	+
chr4	87928238	87928249	CCTTCTCAGAA	1	+
chr4	99403960	99403971	ATTCCCAGGAA	1	-
chr5	116099692	116099703	CTTCCCAAGAA	1	-
chr5	132657671	132657682	GTTTCCAGGTA	1	+
chr5	142784744	142784755	CTTTCCCAGAG	1	-
chr5	150458716	150458727	GCTTCCATGAA	1	+
chr5	95206295	95206306	GCTTCTCAGAA	1	-
chr6	106968896	106968907	ACTTCTCAGAA	1	+
chr6	135651671	135651682	GTTTCTCAGTA	1	-
chr6	137539838	137539849	ATTTCTCAGAA	1	-
chr6	155739671	155739682	TTTCCCAAGAA	1	-
chr6	26046143	26046154	GTTTCCAGGAG	1	+
chr6	27463472	27463483	CTTTCCTAGAA	1	+
chr6	28891868	28891879	CTTTCCAAGAG	1	-
chr6	319783	319794	TTTTCCTAGAG	1	-
chr6	32908505	32908516	AGTCCCCAGAA	1	+
chr6	7154812	7154823	ATTTCTCAGAA	1	+
chr7	12297238	12297249	ATTTCTCAGAA	1	+
chr7	128574849	128574860	ATTTCTCAGAA	1	-
chr7	129691128	129691139	GCTCCCCAGAA	1	-
chr8	11275323	11275334	CTTTCCCAGAA	1	-
chr8	129060818	129060829	CCTCCCCAGAA	1	+
chr8	28047744	28047755	ATTTCCATGAA	1	-
chr8	29087102	29087113	ATTTCCAAGAA	1	+
chr8	37749469	37749480	ATTTCCTAGTA	1	+
chr8	38645886	38645897	CTTTCCCAGAG	1	-
chr8	61693799	61693810	GGTCCCAAGAA	1	+
chr9	112736860	112736871	ACTTCCCTGAA	1	+
chr9	15530048	15530059	AGTTCCCAGAG	1	+
chr9	36152096	36152107	AGTCCCAGGAA	1	-
chr9	75059327	75059338	AGTTCTAAGAA	1	-
chr9	93686541	93686552	GTTTCTAAGAG	1	+
chrX	130947556	130947567	CTTTCCAGGAG	1	+
chrX	142065098	142065109	CCTTCTCAGAA	1	+
chrX	1702194	1702205	GTTTCCCGGAG	1	+
chrX	2439606	2439617	CTTCCCCAGAA	1	+
chrX	48794513	48794524	GCTTCTAAGAA	1	-
chrX	80065527	80065538	CCTTCCCAGAG	1	-
chr10	100151134	100151145	GCTTCCAAGAG	1	-
chr10	102027405	102027416	GCTCCCCGGAA	1	+
chr10	126736757	126736768	GCTCCCAGGAA	1	-
chr10	70825475	70825486	TTTCCCTAGAA	1	-
chr11	3863146	3863157	GATTCCAGGAA	1	+
chr11	43890768	43890779	TCTTCCCAGTA	1	+
chr12	113667651	113667662	AGTCCCAGGAA	1	-
chr12	12164255	12164266	GCTCCCAGGAA	1	+
chr12	123131732	123131743	TTTTCTCAGAA	1	+
chr12	27975186	27975197	ATTTCTCAGTA	1	-
chr13	30720436	30720447	AGTTCCCAGAG	1	-
chr13	52076647	52076658	GCTTCCATGAA	1	-
chr13	95248664	95248675	TTTTCCCGGAA	1	+
chr14	106167383	106167394	GTTTCTCAGAA	1	+
chr14	75886264	75886275	CCTTCCAAGAA	1	+
chr15	101676125	101676136	CTTTCTCAGAA	1	-
chr15	38746454	38746465	TTTTCCCTGAA	1	+
chr15	39719655	39719666	ATTTCCCAGAA	1	-
chr15	63766673	63766684	CTTTCCCAGAG	1	-
chr15	66085048	66085059	GTTTCCTGGAG	1	-
chr15	91440495	91440506	ACTTCCTAGTA	1	-
chr16	67346035	67346046	AGTCCCCAGAA	1	+
chr16	73323316	73323327	GCTTCCCTGAA	1	-
chr16	85922660	85922671	AGTTCCCAGTA	1	+
chr17	1335316	1335327	CTTTCCAAGAG	1	+
chr17	28443713	28443724	GATTCCCAGTA	1	+
chr17	3597101	3597112	TGTTCTCAGAA	1	+
chr17	43463222	43463233	ATTTCCTTGAA	1	+
chr19	6518217	6518228	CCTTCCAAGAG	1	-
chr19	7764503	7764514	ATTTCTAAGAA	1	-
chr1	157776620	157776631	ACTTCCCGGAA	1	+
chr1	159047093	159047104	ATTTCCCAGAA	1	-
chr1	171711444	171711455	GGTTCTCGGAA	1	-
chr1	179262976	179262987	GCTTCCCGGAG	1	+
chr1	183926145	183926156	ATTTCCAGGAA	1	-
chr1	226900176	226900187	AATTCCCAGAG	1	+
chr1	247603635	247603646	CTTTCCAGGAG	1	+
chr1	249168563	249168574	TGTTCCCAGAG	1	+
chr1	70820486	70820497	TATTCCCAGAA	1	+
chr1	78470156	78470167	ATTTCCAAGTA	1	-
chr20	32263105	32263116	TGTCCCCAGAA	1	+
chr20	35973794	35973805	ACTTCCAAGTA	1	-
chr20	40322066	40322077	ATTTCTCAGAA	1	-
chr20	45903590	45903601	TTTCCCAAGAA	1	+
chr20	62329102	62329113	CTTTCCCAGAG	1	-
chr21	47239313	47239324	TCTCCCAAGAA	1	+
chr22	20978690	20978701	GCTTCCCAGTA	1	+
chr22	24667551	24667562	GTTTCCAGGAA	1	+
chr22	31886855	31886866	TCTTCCAAGAG	1	+
chr22	37625531	37625542	GCTCCCAGGAA	1	+
chr2	111873948	111873959	TCTTCCCTGAA	1	-
chr2	114647375	114647386	TTTTCCAGGAG	1	-
chr2	136889957	136889968	ACTTCCCTGAA	1	-
chr2	197664445	197664456	GTTTCCCAGAA	1	-
chr2	20101854	20101865	TTTTCCTAGAA	1	+
chr2	65893318	65893329	ACTTCCAGGAA	1	+
chr2	75172392	75172403	ACTTCTTAGAA	1	+
chr2	99797502	99797513	ACTTCCCGGAA	1	-
chr3	128523314	128523325	GATTCCAAGAA	1	+
chr3	41013188	41013199	ACTTCCCAGAA	1	+
chr3	4872725	4872736	ACTTCTCAGAA	1	+
chr3	4910480	4910491	TTTCCCCGGAA	1	+
chr4	185202087	185202098	TTTCCCCAGAA	1	+
chr4	38505594	38505605	ACTTCCTAGAA	1	-
chr5	132657776	132657787	GCTTCCCTGAA	1	-
chr5	133274541	133274552	ATTTCCCTGAA	1	-
chr5	133706842	133706853	CTTTCCCTGAA	1	+
chr5	149779885	149779896	CCTTCCAAGAA	1	-
chr5	150992750	150992761	TGTTCCCAGAG	1	-
chr5	167655297	167655308	ATTCCCTGGAA	1	+
chr5	77517889	77517900	AGTTCCTAGAA	1	-
chr6	11877816	11877827	TGTTCTCAGAA	1	+
chr6	143888229	143888240	CTTTCCCAGAG	1	+
chr6	16421000	16421011	CCTTCCAAGTA	1	-
chr6	167507412	167507423	GTTCCCAGGAA	1	+
chr6	26234812	26234823	CTTCCCCGGAA	1	+
chr6	26569213	26569224	CATTCTCAGAA	1	+
chr6	357615	357626	ACTCCCTAGAA	1	+
chr6	41682000	41682011	ATTTCTCAGAG	1	-
chr6	53200624	53200635	AGTTCCCAGAA	1	-
chr6	74290436	74290447	ATTTCCCAGTA	1	-
chr7	129591792	129591803	TCTTCTAAGAA	1	-
chr7	41921366	41921377	TATTCCTAGAA	1	+
chr7	55154149	55154160	TATTCCAAGAA	1	-
chr8	27950595	27950606	TCTTCCCGGAA	1	-
chr8	30670550	30670561	AGTTCCCAGAG	1	-
chr8	37739796	37739807	CATTCCCAGAA	1	+
chr8	67974397	67974408	TCTTCCCTGAA	1	-
chr9	119714256	119714267	AGTCCCAAGAA	1	-
chr9	129767563	129767574	ATTTCTCAGAG	1	-
chr9	134505951	134505962	CCTTCCAAGAG	1	-
chr9	136283149	136283160	AGTCCCCGGAA	1	+
chr9	98585336	98585347	ATTTCCTGGAG	1	-
chrX	3729705	3729716	ATTTCTCAGAG	1	+
chr10	74091382	74091393	ATTTCCCAGAG	1	-
chr10	95462426	95462437	GTTTCCCGGAG	1	-
chr11	125773178	125773189	GGTTCTCAGAA	1	-
chr12	109027851	109027862	TCTCCCCAGAA	1	-
chr12	111462193	111462204	GCTTCCCGGAG	1	-
chr12	111882240	111882251	GCTCCCCAGAA	1	+
chr12	124068869	124068880	CTTCCCAGGAA	1	-
chr12	12764737	12764748	AATTCCCAGAA	1	+
chr12	131586281	131586292	GTTTCCAAGAA	1	+
chr13	20986312	20986323	ACTTCCTAGTA	1	-
chr13	33002393	33002404	CTTTCCAGGTA	1	-
chr13	41345259	41345270	GTTTCCTAGAG	1	-
chr14	91834006	91834017	GCTTCCCAGAG	1	+
chr15	79152836	79152847	TGTTCTAAGAA	1	-
chr16	27462564	27462575	GCTCCCAGGAA	1	+
chr16	82687805	82687816	TCTCCCCAGAA	1	-
chr17	43107985	43107996	ATTTCTCAGAA	1	+
chr17	47301486	47301497	AATTCCCAGAG	1	+
chr17	63225536	63225547	TCTTCCAAGAA	1	-
chr17	75315893	75315904	GTTTCCAAGAG	1	+
chr18	20811648	20811659	GTTTCTAAGAA	1	+
chr18	42339611	42339622	ATTTCCCTGAA	1	+
chr18	60829229	60829240	TGTTCTAAGAA	1	-
chr19	45922611	45922622	TCTTCCAAGAA	1	+
chr19	4814905	4814916	CCTTCTAAGAA	1	-
chr19	5339345	5339356	GCTTCCAAGAA	1	-
chr19	54712642	54712653	TCTCCCCAGAA	1	-
chr1	171454451	171454462	CTTTCTAAGAA	1	-
chr1	201404950	201404961	TATTCCAGGAA	1	-
chr1	234860067	234860078	GTTTCCCAGAA	1	-
chr1	236118405	236118416	CATTCTCAGAA	1	+
chr1	249168180	249168191	ATTCCCCGGAA	1	+
chr1	26614266	26614277	ATTCCCAGGAA	1	+
chr1	3703910	3703921	TCTTCCCAGAG	1	-
chr1	91966202	91966213	ATTTCCAGGAA	1	-
chr20	30945452	30945463	GTTCCTAAGAA	1	+
chr20	44987888	44987899	GGTTCCCTGAA	1	-
chr20	46967985	46967996	TTTTCTCAGAA	1	+
chr20	49461393	49461404	TGTTCCAGGAA	1	+
chr22	37350824	37350835	CTTCCCAAGAA	1	+
chr22	40832519	40832530	TATCCCCAGAA	1	-
chr2	109229320	109229331	GTTTCCCAGAA	1	+
chr2	175260224	175260235	CCTTCCCAGAG	1	-
chr2	231849426	231849437	ATTTCTCAGAA	1	-
chr3	112709831	112709842	CCTTCCCAGAA	1	-
chr3	122103262	122103273	GTTCCTCAGAA	1	+
chr3	13053716	13053727	ACTTCCAAGAA	1	+
chr3	131221880	131221891	GCTCCCCGGAA	1	+
chr3	134013048	134013059	TTTTCCAGGTA	1	-
chr3	172310178	172310189	ATTCCCAGGAA	1	+
chr3	185255565	185255576	TTTCCCAAGAA	1	+
chr3	194393092	194393103	ATTTCCCAGAA	1	-
chr3	49314371	49314382	ATTTCCTGGAG	1	+
chr3	58182383	58182394	AGTTCCCAGAG	1	-
chr4	164415992	164416003	GTTCCCCGGAA	1	+
chr5	115177165	115177176	TCTCCCCAGAA	1	-
chr5	150080703	150080714	AATTCCAAGAG	1	-
chr5	81045454	81045465	GATTCCCAGTA	1	-
chr6	157009049	157009060	ATTTCCCGGAG	1	-
chr6	28220092	28220103	GCTTCCTAGAG	1	-
chr6	32811880	32811891	TTTTCTCGGAA	1	-
chr7	104585478	104585489	CTTCCCCGGAA	1	-
chr8	11718284	11718295	CCTTCCCAGAG	1	+
chr9	37785365	37785376	GATCCCAAGAA	1	-
chr10	112262883	112262894	TTTCCCCAGAA	1	-
chr10	49892880	49892891	ATTTCCTGGAG	1	-
chr11	111944876	111944887	TCTTCCAGGAA	1	+
chr11	47736967	47736978	GCTCCCCGGAA	1	-
chr11	504785	504796	GATTCCAGGAA	1	+
chr11	64099043	64099054	CTTTCTCAGAA	1	-
chr11	77790942	77790953	GCTTCCCGGTA	1	+
chr11	9082579	9082590	CTTTCCCTGAA	1	+
chr11	93474720	93474731	TCTTCCCGGAA	1	-
chr12	105352294	105352305	GCTCCCCAGAA	1	-
chr12	124197384	124197395	GCTTCCCGGAG	1	+
chr12	26452333	26452344	TTTTCCAGGAA	1	+
chr12	26987092	26987103	TGTTCTAAGAA	1	-
chr12	48500038	48500049	ATTTCTCAGTA	1	+
chr12	8801592	8801603	AATTCCAAGAA	1	-
chr12	96429953	96429964	TATCCCCAGAA	1	+
chr14	34513133	34513144	GTTTCCCAGAA	1	-
chr14	71067128	71067139	GCTTCCAAGAG	1	+
chr15	43622827	43622838	TCTTCCCGGAA	1	-
chr15	66797367	66797378	TTTTCTAAGAA	1	-
chr16	27438309	27438320	ATTTCTCAGTA	1	+
chr16	50718070	50718081	GTTTCCAAGAA	1	-
chr16	89390898	89390909	GCTCCCAGGAA	1	-
chr17	28804472	28804483	CCTTCCCAGTA	1	-
chr17	45363579	45363590	TTTTCCATGAA	1	+
chr17	56736333	56736344	CCTTCCTAGAA	1	+
chr18	74814408	74814419	CCTTCCAAGTA	1	-
chr19	4089446	4089457	GGTTCCCGGAG	1	-
chr1	181031910	181031921	TGTTCCAGGAA	1	-
chr1	26798492	26798503	AGTTCCCAGAG	1	-
chr1	28696962	28696973	GTTTCCCGGAG	1	-
chr1	32404596	32404607	GATTCCAAGTA	1	+
chr1	94081722	94081733	TATTCTAAGAA	1	+
chr21	43835510	43835521	CTTTCCTAGAG	1	+
chr22	24108991	24109002	CTTTCCTAGAG	1	-
chr2	106362832	106362843	GCTTCTCGGAA	1	+
chr2	25433381	25433392	CTTCCCAGGAA	1	+
chr2	26101921	26101932	TCTCCCCAGAA	1	+
chr2	9796521	9796532	CTTTCCCAGTA	1	-
chr3	115377782	115377793	AGTCCCCGGAA	1	-
chr3	127469973	127469984	GCTCCCAGGAA	1	+
chr3	48477509	48477520	TTTTCCCAGAA	1	+
chr4	110482658	110482669	AATTCCAGGAA	1	+
chr4	174291777	174291788	ATTCCCTAGAA	1	+
chr4	69215835	69215846	CGTTCCCAGAG	1	-
chr5	173164271	173164282	GTTTCCAAGAG	1	+
chr5	39074975	39074986	GATTCCAGGAA	1	-
chr6	27440965	27440976	CGTTCCCAGAA	1	+
chr6	28048613	28048624	AATTCCAAGAA	1	-
chr6	33239812	33239823	GCTTCCAGGAG	1	-
chr7	105926435	105926446	CATTCCAAGAA	1	+
chr7	8008537	8008548	GGTCCCCAGAA	1	+
chr8	103425040	103425051	GTTTCCCGGAG	1	-
chr8	42697667	42697678	AGTTCCTAGAG	1	+
chr9	127177704	127177715	CTTCCCAAGAA	1	+
chr9	4741214	4741225	CGTTCCCGGAA	1	+
chr9	71320979	71320990	GTTCCCCGGAA	1	-
chr9	894092	894103	CCTCCCCAGAA	1	-
chr10	70939873	70939884	TTTTCCCTGAA	1	+
chr10	74114814	74114825	TCTTCTAAGAA	1	+
chr11	65186482	65186493	GTTTCCTGGAA	1	-
chr11	75484903	75484914	TCTTCCAGGAA	1	-
chr13	53191694	53191705	GTTTCCTAGAG	1	+
chr14	50583676	50583687	AGTTCCTAGTA	1	+
chr14	72943643	72943654	GTTTCCAGGAA	1	-
chr14	91831168	91831179	AGTTCTAAGAA	1	+
chr15	49170776	49170787	TGTTCTCAGAA	1	-
chr15	68569933	68569944	GGTTCCAGGAG	1	+
chr16	2389672	2389683	AGTTCCAGGAA	1	+
chr16	57496380	57496391	ACTTCTAAGAA	1	-
chr16	69220523	69220534	CGTCCCCAGAA	1	-
chr16	69788882	69788893	GGTTCCCAGAG	1	-
chr16	71887568	71887579	CATTCTCAGAA	1	-
chr16	89632256	89632267	TGTTCCCAGAG	1	-
chr17	27047295	27047306	GCTTCCCAGAA	1	-
chr17	38717815	38717826	ATTCCCTAGAA	1	+
chr17	6478737	6478748	GCTCCCCAGAA	1	-
chr17	76333555	76333566	TTTTCCTAGAA	1	-
chr19	18401239	18401250	TTTTCCAGGTA	1	+
chr19	37329336	37329347	ATTTCCCAGAG	1	-
chr19	51297612	51297623	GGTTCTAAGAA	1	+
chr1	182360568	182360579	CCTTCCCAGAG	1	+
chr1	205600199	205600210	CTTCCCAGGAA	1	+
chr1	93298098	93298109	TTTTCCAGGAG	1	+
chr21	35347913	35347924	TATTCCCAGAA	1	-
chr22	41800214	41800225	CCTCCCCAGAA	1	-
chr22	44421450	44421461	TGTTCCAAGAG	1	+
chr2	128321109	128321120	GTTTCCTAGAA	1	+
chr2	172543918	172543929	AATTCCCAGAA	1	+
chr2	231789953	231789964	TCTCCCCAGAA	1	-
chr2	231921175	231921186	TTTTCCCAGAA	1	-
chr2	84686574	84686585	CCTTCCTAGAA	1	+
chr2	9695869	9695880	TCTTCCCAGTA	1	-
chr2	97151947	97151958	CTTTCCTAGAA	1	-
chr3	119042039	119042050	GCTTCCCGGAA	1	+
chr3	39189231	39189242	ATTCCCTGGAA	1	+
chr3	49378226	49378237	TGTTCCAGGAA	1	-
chr3	72495926	72495937	AGTCCCCGGAA	1	-
chr4	114683540	114683551	GCTCCCCAGAA	1	+
chr4	142142124	142142135	CTTTCCCGGAG	1	+
chr4	55181866	55181877	ATTTCTCAGAA	1	+
chr4	99585012	99585023	ATTTCCAGGAG	1	+
chr5	138609305	138609316	CTTTCCAGGAG	1	-
chr5	1485380	1485391	GTTTCCATGAA	1	-
chr6	167526987	167526998	AGTTCCAAGTA	1	+
chr6	28303816	28303827	GGTTCCCAGAA	1	-
chr6	30457056	30457067	ATTTCTAAGAG	1	+
chr7	55141067	55141078	GATTCTCAGAA	1	+
chr7	93633742	93633753	ATTTCCCAGAA	1	-
chr8	101572123	101572134	CTTTCCCGGAG	1	-
chr8	134511029	134511040	GGTTCCTAGAG	1	+
chr9	127048803	127048814	CCTTCTAAGAA	1	+
chr9	127421164	127421175	TGTTCTCAGAA	1	+
chr9	134614527	134614538	TGTTCCTAGAA	1	-
chr9	2844567	2844578	TTTTCCCAGAG	1	-
chr9	6412775	6412786	CTTTCTCGGAA	1	+
chrX	48776543	48776554	GATTCCCAGAA	1	-
chr10	74021176	74021187	AATTCCCAGAG	1	+
chr11	71639880	71639891	TTTTCCAAGAA	1	+
chr12	1058879	1058890	TCTTCCCAGAG	1	-
chr12	56511839	56511850	CTTTCCAGGAG	1	+
chr14	20811422	20811433	AGTTCCCAGAG	1	-
chr14	96968372	96968383	CTTTCCCGGAG	1	-
chr17	25621392	25621403	TATTCCCGGAA	1	+
chr17	49230835	49230846	GTTCCCTAGAA	1	+
chr17	56582683	56582694	AGTTCCAAGAA	1	-
chr17	60802527	60802538	AGTTCCCAGAG	1	+
chr17	6543918	6543929	GCTTCCCAGAA	1	+
chr17	7740073	7740084	GGTTCCCAGAA	1	+
chr19	11146621	11146632	CCTTCTCGGAA	1	-
chr19	2562079	2562090	GCTTCTCAGAA	1	+
chr19	49314177	49314188	TCTTCCCGGAA	1	+
chr1	111162941	111162952	GGTTCCAGGAA	1	+
chr1	160399396	160399407	TATTCCTAGAA	1	+
chr1	222886270	222886281	ATTTCTCAGAG	1	-
chr1	25348850	25348861	ACTTCTTAGAA	1	+
chr1	9223945	9223956	AGTTCCCTGAA	1	-
chr20	47895065	47895076	ATTTCCCAGAG	1	+
chr21	35288154	35288165	ACTTCCCAGAG	1	-
chr22	41844271	41844282	CTTTCCCTGAA	1	+
chr2	172290252	172290263	CTTTCCCGGAG	1	-
chr3	44690163	44690174	GGTTCCTAGAG	1	+
chr4	103748874	103748885	TCTTCTCGGAA	1	+
chr4	148538762	148538773	GCTTCCAGGAG	1	-
chr5	172484519	172484530	AGTCCCAGGAA	1	-
chr6	26123464	26123475	CGTTCCCGGAA	1	-
chr7	72722691	72722702	ACTTCCAGGTA	1	-
chr8	8182804	8182815	TGTTCCAAGAA	1	+
chr9	116340959	116340970	GCTTCCAGGAA	1	-
chrX	48775082	48775093	ATTCCCCGGAA	1	-
chr11	118973098	118973109	AGTTCCCGGAA	1	+
chr11	1938062	1938073	GTTTCCAGGAG	1	-
chr13	30424575	30424586	GGTCCCCGGAA	1	+
chr14	21945186	21945197	ACTCCCCGGAA	1	+
chr14	74353600	74353611	GCTTCCCGGAA	1	+
chr15	41953201	41953212	AGTTCTCAGAA	1	-
chr15	77281072	77281083	ATTTCCTGGAG	1	+
chr16	70323561	70323572	CTTCCCAGGAA	1	-
chr19	17185826	17185837	AATTCCAAGAG	1	+
chr19	17633968	17633979	TTTTCCCAGAA	1	+
chr19	41816309	41816320	ATTTCCTAGAG	1	-
chr19	50192726	50192737	GATTCCAAGAA	1	-
chr19	52111108	52111119	GTTTCCTGGAA	1	+
chr19	584195	584206	GGTTCCCAGAG	1	+
chr1	161172066	161172077	GCTTCCAAGAG	1	+
chr1	25262619	25262630	GTTTCCCAGAA	1	-
chr1	26872445	26872456	CTTCCCAGGAA	1	+
chr1	95538480	95538491	GGTCCCCGGAA	1	-
chr22	39632733	39632744	GATCCCAAGAA	1	+
chr2	201936837	201936848	ACTCCCCAGAA	1	-
chr3	126630437	126630448	GTTTCTCAGAA	1	-
chr3	134623362	134623373	ATTTCTCAGAA	1	+
chr3	194304721	194304732	TCTTCCCGGAA	1	+
chr4	113153602	113153613	GTTTCCTGGAG	1	-
chr4	140188452	140188463	GATTCCAAGAA	1	+
chr4	57301330	57301341	GCTTCCATGAA	1	-
chr5	96143782	96143793	ACTCCCAGGAA	1	+
chr6	127588691	127588702	TTTTCCCGGAG	1	+
chr8	21867525	21867536	ACTCCCCAGAA	1	-
chr8	33330784	33330795	GGTTCTAAGAA	1	+
chr10	97415987	97415998	CTTTCCAAGAG	1	-
chr11	44883638	44883649	CCTTCCCAGAA	1	+
chr12	54020262	54020273	TTTTCCCGGAG	1	-
chr17	25871896	25871907	CTTTCCAAGAA	1	+
chr19	6536327	6536338	TCTCCCCAGAA	1	+
chr1	28099392	28099403	AATTCTCAGAA	1	+
chr20	2853638	2853649	AGTCCCTAGAA	1	-
chr2	3622789	3622800	AGTCCCAGGAA	1	-
chr5	180288056	180288067	GCTCCCCAGAA	1	+
chr6	17707291	17707302	GCTTCTCGGAA	1	+
chr6	2246221	2246232	GTTTCCAGGAA	1	-
chr6	32821547	32821558	AGTCCCAGGAA	1	+
chr7	156809324	156809335	ACTTCCCAGAG	1	+
chr7	44613592	44613603	ACTTCCCGGAA	1	+
chr14	24615416	24615427	TTTTCCAGGAG	1	-
chr15	75661036	75661047	TGTTCCAAGAA	1	-
chr16	29874486	29874497	GGTTCCCGGAA	1	-
chr17	42287600	42287611	GGTCCCCAGAA	1	-
chr17	7487406	7487417	CCTTCTCAGAA	1	-
chr18	71815732	71815743	ATTCCCAGGAA	1	+
chr19	3155275	3155286	ATTTCTCAGAA	1	+
chr19	40502944	40502955	ATTTCCCAGAA	1	+
chr19	50879546	50879557	GCTCCCAAGAA	1	+
chr20	62199225	62199236	GGTCCCCAGAA	1	+
chr22	42228289	42228300	AATTCCTAGAA	1	+
chr3	135915753	135915764	GGTTCCAGGAG	1	-
chr3	17193334	17193345	GATTCTCAGAA	1	+
chr4	159592719	159592730	TCTTCCCAGAG	1	+
chr4	48833659	48833670	CCTTCCTAGAA	1	-
chr5	148930995	148931006	CTTTCCCAGAG	1	-
chr5	157158679	157158690	ATTCCCCGGAA	1	-
chr5	176791791	176791802	GATTCCCAGAG	1	+
chr6	43682568	43682579	ACTTCCCAGAA	1	+
chr7	102067053	102067064	TTTCCCAGGAA	1	+
chr9	136658500	136658511	CGTTCCTAGAA	1	+
chr11	46722249	46722260	CTTTCCAGGAG	1	+
chr11	62609103	62609114	ACTTCCAGGAA	1	-
chr16	31724775	31724786	GGTCCCCAGAA	1	+
chr17	39845385	39845396	ACTTCCCGGAA	1	-
chr17	41393356	41393367	CATTCTCAGAA	1	-
chr18	46394638	46394649	CCTTCCCAGAA	1	+
chr19	17447694	17447705	GGTTCCAGGAA	1	+
chr19	35168248	35168259	ATTTCCCAGAA	1	-
chr1	161015987	161015998	CTTTCCTGGAA	1	-
chr1	27648618	27648629	ACTTCCCGGAG	1	-
chr22	37546424	37546435	CCTTCCAGGAA	1	+
chr5	148724670	148724681	TTTTCCCAGAG	1	-
chr6	31632705	31632716	ACTCCCTAGAA	1	+
chr8	20055224	20055235	ATTTCCAGGAG	1	+
chr9	35096767	35096778	GGTTCCCTGAA	1	-
chrX	70585630	70585641	TTTCCCTAGAA	1	-
chr10	75608744	75608755	TCTTCCCGGAA	1	-
chr11	65625889	65625900	TTTCCCAGGAA	1	+
chr12	53715647	53715658	ACTTCCCTGAA	1	-
chr16	68390444	68390455	GTTCCTCAGAA	1	-
chr17	60730876	60730887	TCTTCCTAGAA	1	+
chr19	41169230	41169241	CTTTCCCGGAA	1	-
chr1	11968065	11968076	CTTTCTCGGAA	1	+
chr1	178511630	178511641	AATTCCAAGAG	1	-
chr21	45527194	45527205	GCTTCCCGGAA	1	+
chr22	29138139	29138150	GGTTCCCAGAA	1	+
chr22	39928999	39929010	CTTCCCCGGAA	1	+
chr8	146012974	146012985	ATTTCTCAGAA	1	-
chr9	131084528	131084539	ACTTCCAAGAG	1	+
chr9	131103573	131103584	ACTCCCAAGAA	1	+
chr12	50506461	50506472	ACTTCCTGGAA	1	+
chr12	9102237	9102248	GGTTCCCAGAG	1	-
chr14	23527373	23527384	CTTCCCAAGAA	1	-
chr17	17495069	17495080	ATTTCCCAGAA	1	-
chr17	57232129	57232140	CGTCCCAAGAA	1	-
chr19	49403409	49403420	CTTTCTCGGAA	1	-
chr1	160990785	160990796	AGTTCCCAGAG	1	-
chr1	23038987	23038998	CTTTCCCAGAG	1	-
chr20	55973401	55973412	CTTCCCCAGAA	1	-
chr22	24236046	24236057	ACTTCCCTGAA	1	-
chr3	184017436	184017447	GTTTCCTAGAG	1	+
chr5	176873304	176873315	GCTTCCTAGTA	1	+
chr7	99103103	99103114	ATTCCTCAGAA	1	-
chr8	11626916	11626927	GTTTCCAAGAG	1	+
chr11	61891848	61891859	GCTTCCTAGAG	1	+
chr12	51763098	51763109	TCTCCCCAGAA	1	-
chr12	56618111	56618122	CATTCCCGGAA	1	-
chr14	65007411	65007422	AGTTCCCAGAG	1	+
chr19	48249002	48249013	TCTTCCAGGAA	1	-
chr1	43312208	43312219	TATCCCAAGAA	1	+
chr1	44399887	44399898	GGTCCCCGGAA	1	+
chr21	44299857	44299868	GATTCCAAGTA	1	+
chr9	132388884	132388895	GTTTCTCGGAA	1	-
chr9	95527848	95527859	ATTCCCAAGAA	1	-
chr12	133405483	133405494	GGTCCCCGGAA	1	+
chr14	105536855	105536866	AATTCCCGGAA	1	+
chr14	24898937	24898948	ACTTCTCGGAA	1	-
chr16	30596963	30596974	CTTCCCCGGAA	1	-
chr17	74350176	74350187	CCTCCCAAGAA	1	-
chr17	78851446	78851457	CATTCTCAGAA	1	+
chr19	13885476	13885487	GCTCCCAAGAA	1	+
chr19	4182232	4182243	AGTTCCAGGAA	1	-
chr21	48055602	48055613	CTTTCCAGGAG	1	-
chr5	139049969	139049980	GTTTCTCAGAG	1	+
chr8	94928735	94928746	GCTTCCTAGAA	1	-
chr19	13991359	13991370	ATTTCCAGGAA	1	+
chr1	999809	999820	CCTTCCCAGAG	1	-
chr22	46409416	46409427	ATTCCCAGGAA	1	+
chr2	27304558	27304569	GTTTCCAAGAA	1	+
chr3	52570986	52570997	ACTCCCCAGAA	1	-
chr7	100270916	100270927	CTTTCTCGGAA	1	+
chr7	128049735	128049746	GGTTCCCGGAG	1	+
chr16	2014836	2014847	GCTTCCCAGTA	1	-
chr8	143820258	143820269	AATTCCCAGTA	1	+
chr9	131038744	131038755	CCTTCCCAGAA	1	+
chr10	106028985	106028996	AGTTCCCGGAG	1	+
chr11	62495314	62495325	GCTCCCCAGAA	1	+
chr19	41945763	41945774	AGTTCCTAGAG	1	-
chr9	139582847	139582858	ATTTCCCTGAA	1	+
chr17	4634768	4634779	AATTCCCAGAG	1	+
chr17	78866138	78866149	GCTTCCTAGAA	1	-
chr5	176816891	176816902	ATTTCCTGGTA	1	-
chr22	24552851	24552862	GGTCCCCAGAA	1	-
chr16	31085735	31085746	GTTTCCTAGTA	1	+
chr19	52207566	52207577	ACTTCCCGGAA	1	-
chr7	100026757	100026768	GCTTCTAAGAA	1	+
chr19	41283695	41283706	TCTTCCAAGAA	1	-
chr16	1728616	1728627	TGTTCCCAGAG	1	-
chr19	11593657	11593668	ATTTCCCGGAG	1	-
chr12	6961948	6961959	CTTTCTCAGAA	1	-
chr17	7835784	7835795	GTTCCCTAGAA	1	-
chr19	14192354	14192365	ATTTCCCAGAA	1	+
chr11	64008310	64008321	GGTTCCCGGAG	1	-
chr19	10947219	10947230	TTTTCCCAGAG	1	+
chr19	45909493	45909504	CCTCCCCAGAA	1	+
