# Supplementary material for: Relationship between histone modifications and transcription factor binding is protein family specific
Source: Genome Res. 2018 Mar;28(3):321–33. doi: 10.1101/gr.220079.116 (PMC5848611; doi:10.1101/gr.220079.116)
Supplement: Supplemental Material [file supp_gr.220079.116_Supplemental_Material.zip › Supplemental_Material/STAT5A/non-BS.bed]

chr1	101841804	101841815	CTTCCCAGGAA	1	-
chr1	108606521	108606532	AATTCCAAGAA	1	+
chr1	109242252	109242263	GATTCCAAGAA	1	+
chr1	114430192	114430203	AGTTCCAAGTA	1	-
chr1	101358577	101358588	ATTTCTCAGAA	1	+
chr1	101363841	101363852	CTTTCCATGAA	1	-
chr1	10233139	10233150	ATTTCTCAGAG	1	+
chr1	108695495	108695506	GCTTCCCAGAG	1	+
chr1	110949003	110949014	AATTCCAGGAA	1	+
chr1	111688290	111688301	ACTTCCCAGAA	1	+
chr1	114326890	114326901	ATTTCTCAGAA	1	-
chr1	114417437	114417448	TGTTCCAAGAA	1	+
chr1	114430173	114430184	ACTTCTCAGAA	1	+
chr1	143535348	143535359	ATTCCCAGGAA	1	+
chr1	150205755	150205766	TGTTCCCAGAA	1	-
chr1	151025519	151025530	GGTTCCTAGAG	1	+
chr1	153703240	153703251	GTTTCCCAGTA	1	+
chr1	155506035	155506046	AGTTCCAGGAA	1	-
chr1	159041934	159041945	ACTTCCAAGTA	1	-
chr1	161717583	161717594	GCTCCCAGGAA	1	+
chr1	162597715	162597726	CTTTCCATGAA	1	+
chr1	168933941	168933952	TGTTCCTAGAA	1	-
chr1	172313040	172313051	GTTTCCCTGAA	1	+
chr1	174927064	174927075	GATTCCCAGTA	1	-
chr1	198571685	198571696	TGTTCCTAGAA	1	-
chr1	220439657	220439668	CCTTCCAAGTA	1	-
chr1	222055328	222055339	AGTTCCAAGAA	1	+
chr1	23350775	23350786	GCTTCCTAGTA	1	-
chr1	235113320	235113331	TCTTCTAAGAA	1	-
chr1	235122358	235122369	CATTCTCAGAA	1	-
chr1	24359515	24359526	ACTCCCTAGAA	1	-
chr1	245063054	245063065	TTTTCCAGGTA	1	-
chr1	28589482	28589493	GCTTCCCTGAA	1	-
chr1	41001453	41001464	TATTCCAGGAA	1	-
chr1	43160838	43160849	AGTCCCAAGAA	1	-
chr1	44300476	44300487	AATTCCAAGAA	1	-
chr1	45808692	45808703	CCTCCCAAGAA	1	-
chr1	78440587	78440598	GGTTCCAGGAA	1	+
chr1	9124503	9124514	TTTTCCCTGAA	1	-
chr1	92287136	92287147	GCTTCCTAGAG	1	-
chr1	94309539	94309550	CCTTCCCAGAA	1	-
chr10	116589092	116589103	TTTCCCCAGAA	1	-
chr10	12244240	12244251	ATTCCCCAGAA	1	+
chr10	22937649	22937660	GTTTCCTTGAA	1	-
chr10	26756722	26756733	TTTTCTCAGAA	1	-
chr10	30617646	30617657	AGTTCCCAGTA	1	-
chr10	30617660	30617671	TGTTCCCAGTA	1	-
chr10	33229884	33229895	AGTTCCCTGAA	1	-
chr10	43887079	43887090	ACTTCCAAGAG	1	-
chr10	60024816	60024827	AGTTCTAAGAA	1	-
chr10	61000498	61000509	TGTTCCAGGAA	1	-
chr10	64131297	64131308	ACTTCCTAGAA	1	+
chr10	70074321	70074332	ATTCCCTGGAA	1	+
chr10	73600116	73600127	ATTTCTCAGAG	1	+
chr10	73933177	73933188	GTTTCCCAGTA	1	-
chr1	101777971	101777982	AGTTCCTAGAA	1	-
chr1	109100105	109100116	GTTTCCAGGAA	1	-
chr1	109853170	109853181	TCTTCCCTGAA	1	-
chr1	109853221	109853232	ACTTCCAAGTA	1	+
chr1	112604764	112604775	CTTTCCAAGAA	1	-
chr1	113165035	113165046	CATTCTCAGAA	1	-
chr1	116211856	116211867	GCTTCCCAGAG	1	-
chr1	117051794	117051805	GCTCCCCAGAA	1	-
chr1	117612877	117612888	ATTTCTCAGAA	1	-
chr1	119870609	119870620	TGTTCCCAGAG	1	+
chr1	120329354	120329365	AATTCTCAGAA	1	+
chr1	120674663	120674674	ACTTCCCTGAA	1	-
chr1	12561370	12561381	ATTCCTCAGAA	1	-
chr1	13973137	13973148	CCTTCCAAGAG	1	-
chr1	145126943	145126954	TGTTCCCAGAA	1	+
chr1	145144705	145144716	ACTTCCCTGAA	1	+
chr1	14866654	14866665	ATTTCCCTGAA	1	-
chr1	14929084	14929095	TTTTCCCAGAG	1	-
chr1	150126471	150126482	AATTCCCAGAA	1	-
chr1	150862673	150862684	GTTTCTCAGAG	1	-
chr1	151451051	151451062	CCTTCTCAGAA	1	-
chr1	151771256	151771267	GCTTCCCAGAG	1	+
chr1	152431066	152431077	GTTTCCCTGAA	1	-
chr1	154359276	154359287	TATTCCAGGAA	1	-
chr1	154528652	154528663	GCTTCTCGGAA	1	-
chr1	156086359	156086370	TCTTCCTAGAA	1	+
chr1	156187954	156187965	AGTTCTCAGAA	1	-
chr1	156691563	156691574	ACTTCCAGGAA	1	+
chr1	157536568	157536579	ACTTCCCAGAG	1	-
chr1	15841680	15841691	ATTTCCCAGAA	1	+
chr1	16034151	16034162	TCTTCCCAGAA	1	+
chr1	160588776	160588787	GGTTCTCAGAA	1	+
chr1	160616085	160616096	TCTTCCAAGAA	1	+
chr1	160951949	160951960	GATTCTAAGAA	1	-
chr1	161476480	161476491	GCTTCCCAGTA	1	-
chr1	161531296	161531307	TCTTCCCTGAA	1	+
chr1	162246555	162246566	AGTTCCCAGAA	1	-
chr1	167078702	167078713	TGTTCCCAGAG	1	-
chr1	167246379	167246390	TTTTCCCTGAA	1	+
chr1	167678125	167678136	CCTTCCCAGAG	1	+
chr1	16819529	16819540	TGTTCCCAGAA	1	+
chr1	168473831	168473842	GCTTCCTAGAG	1	-
chr1	169240394	169240405	ATTTCTAAGAG	1	-
chr1	169645284	169645295	TTTTCCCAGAA	1	+
chr1	171214831	171214842	TCTTCCCTGAA	1	+
chr1	172123988	172123999	CATTCTCAGAA	1	-
chr1	172795259	172795270	AGTTCCCAGAG	1	-
chr1	173834348	173834359	AGTTCCAAGTA	1	-
chr1	175740018	175740029	TTTTCCCAGTA	1	+
chr1	1765527	1765538	ACTCCCCAGAA	1	+
chr1	181492227	181492238	AGTTCTAAGAA	1	-
chr1	182565046	182565057	GTTTCCAGGAA	1	+
chr1	183871204	183871215	ACTCCCCAGAA	1	-
chr1	183884937	183884948	AGTTCCCAGAG	1	-
chr1	184191933	184191944	TTTTCCCAGTA	1	+
chr1	186258117	186258128	ACTTCTCAGAA	1	-
chr1	186390210	186390221	TTTTCTCAGAA	1	-
chr1	18669490	18669501	GCTTCTCAGAA	1	-
chr1	186955146	186955157	ACTCCCAAGAA	1	+
chr1	192522066	192522077	ATTTCCAGGAA	1	-
chr1	196122282	196122293	GTTCCCTAGAA	1	+
chr1	198057705	198057716	ACTTCTCAGAA	1	-
chr1	198171679	198171690	TTTTCTCAGAA	1	+
chr1	200376515	200376526	GATTCTCAGAA	1	-
chr1	200528111	200528122	TCTTCTAAGAA	1	-
chr1	200867590	200867601	ATTTCCCTGAA	1	-
chr1	205689111	205689122	ACTTCCAAGTA	1	+
chr1	206733591	206733602	GCTTCCCTGAA	1	-
chr1	206918264	206918275	TGTCCCCAGAA	1	+
chr1	207008352	207008363	TGTCCCAAGAA	1	-
chr1	207109042	207109053	CCTTCCCAGAG	1	+
chr1	207130841	207130852	CTTTCCAGGAA	1	-
chr1	20913743	20913754	TTTTCCCAGTA	1	+
chr1	211749430	211749441	CTTTCCAAGAA	1	+
chr1	211749783	211749794	CATTCCCAGAA	1	-
chr1	211996516	211996527	CTTCCCCAGAA	1	-
chr1	212112190	212112201	AGTTCCCAGAG	1	-
chr1	218695074	218695085	AATTCCCAGTA	1	+
chr1	220946449	220946460	CTTTCTAAGAA	1	-
chr1	221340486	221340497	ATTTCTCAGAG	1	-
chr1	222589536	222589547	GATTCCCAGAA	1	-
chr1	223240441	223240452	ATTTCCAGGTA	1	+
chr1	223240460	223240471	TCTTCCATGAA	1	+
chr1	224941033	224941044	TTTTCTCAGAA	1	+
chr1	225117492	225117503	GCTTCCAGGAA	1	+
chr1	226033725	226033736	ATTCCCCAGAA	1	+
chr1	226976874	226976885	GGTTCTCAGAA	1	-
chr1	227072040	227072051	GCTTCCCTGAA	1	+
chr1	229463722	229463733	GTTCCCCAGAA	1	-
chr1	229650640	229650651	AATTCCTAGAA	1	+
chr1	229780180	229780191	ACTTCCCGGAG	1	+
chr1	231172256	231172267	CCTCCCCAGAA	1	-
chr1	231686175	231686186	GGTTCCCAGTA	1	-
chr1	233753041	233753052	TCTTCCAAGTA	1	-
chr1	234299602	234299613	GTTTCTCAGAG	1	-
chr1	234344719	234344730	TCTTCTAAGAA	1	-
chr1	234353375	234353386	CTTTCTAAGAA	1	+
chr1	234353429	234353440	CCTTCTCAGAA	1	-
chr1	234356516	234356527	CATTCCCAGAA	1	-
chr1	234759945	234759956	GGTCCCCAGAA	1	-
chr1	234916461	234916472	CTTTCCCAGAA	1	+
chr1	235186851	235186862	ATTTCCCAGTA	1	+
chr1	235269920	235269931	GTTTCCATGAA	1	+
chr1	235927475	235927486	ATTTCCCAGAG	1	-
chr1	236165159	236165170	GTTTCCTGGAG	1	+
chr1	23950892	23950903	TGTCCCCAGAA	1	-
chr1	240313008	240313019	AATTCTCAGAA	1	+
chr1	240662677	240662688	CTTTCCAAGAA	1	-
chr1	243051737	243051748	GCTCCCCAGAA	1	-
chr1	243507394	243507405	TTTTCTAAGAA	1	-
chr1	247282343	247282354	ATTTCCAAGAG	1	+
chr1	24975479	24975490	CTTTCCTAGAA	1	+
chr1	25217599	25217610	TTTCCCTAGAA	1	-
chr1	25288425	25288436	GGTTCTCAGAA	1	-
chr1	25512603	25512614	TTTCCCCAGAA	1	+
chr1	25542719	25542730	CTTCCCCAGAA	1	-
chr1	26906435	26906446	CATTCTCAGAA	1	+
chr1	26925684	26925695	TCTTCTCAGAA	1	+
chr1	28656973	28656984	AGTTCCAGGAA	1	-
chr1	28686317	28686328	ACTTCCAGGAA	1	+
chr1	30698817	30698828	ACTTCCCTGAA	1	-
chr1	31509826	31509837	TCTTCCCTGAA	1	+
chr1	32647878	32647889	CCTCCCCAGAA	1	-
chr1	32689507	32689518	TTTCCCAAGAA	1	+
chr1	32798252	32798263	TCTTCCCAGAG	1	+
chr1	33085903	33085914	ATTCCCAAGAA	1	-
chr1	33089055	33089066	GCTTCCTAGAG	1	+
chr1	33552115	33552126	CCTTCCAAGAA	1	-
chr1	33560801	33560812	CCTTCCAAGAA	1	-
chr1	34827565	34827576	CTTTCTCAGAA	1	+
chr1	34883950	34883961	GGTTCCCAGAG	1	-
chr1	35920278	35920289	GTTTCCTTGAA	1	-
chr1	3717779	3717790	ATTTCCCTGAA	1	+
chr1	38637084	38637095	AATTCCCAGAA	1	-
chr1	39035508	39035519	TTTTCCAGGAA	1	+
chr1	40471317	40471328	ACTTCCAGGAG	1	-
chr1	41452676	41452687	ACTTCCAGGAA	1	-
chr1	42342861	42342872	CCTCCCCAGAA	1	+
chr1	42474010	42474021	TTTTCCCAGAG	1	+
chr1	42724093	42724104	CATTCTCAGAA	1	+
chr1	42798660	42798671	CTTTCCAAGAG	1	+
chr1	45317108	45317119	ATTTCCAAGAG	1	-
chr1	46531273	46531284	ACTTCCTAGAA	1	-
chr1	46596903	46596914	CCTTCTCAGAA	1	-
chr1	46799462	46799473	CTTTCCTAGAA	1	+
chr1	47088277	47088288	TTTCCCAGGAA	1	+
chr1	55841551	55841562	GTTCCCCAGAA	1	+
chr1	56601256	56601267	AATCCCAAGAA	1	+
chr1	56645282	56645293	TTTCCCCAGAA	1	-
chr1	56935842	56935853	ACTTCCCAGAA	1	+
chr1	56992582	56992593	GGTTCCCTGAA	1	+
chr1	5732454	5732465	TCTTCCCAGAA	1	+
chr1	58207266	58207277	ATTTCTCAGAG	1	+
chr1	59474315	59474326	AATTCCCAGAA	1	-
chr1	62974063	62974074	TTTTCCATGAA	1	-
chr1	63087871	63087882	TCTTCCCAGTA	1	+
chr1	63212284	63212295	CTTTCCAGGAG	1	-
chr1	64485585	64485596	TATCCCCAGAA	1	+
chr1	67816671	67816682	CATTCCTAGAA	1	+
chr1	68808552	68808563	TTTTCCAGGAA	1	-
chr1	70203393	70203404	ACTTCCCAGAA	1	+
chr1	75596885	75596896	AGTCCCTAGAA	1	+
chr1	76445972	76445983	GGTTCCAGGAA	1	+
chr1	77133919	77133930	TATTCTCAGAA	1	-
chr1	79297582	79297593	TGTCCCCAGAA	1	+
chr1	79725607	79725618	CCTTCCAAGAG	1	+
chr1	824831	824842	TCTTCCCGGAA	1	+
chr1	101360448	101360459	ATTCCCAGGAA	1	+
chr1	101759192	101759203	CTTTCCCAGAG	1	-
chr1	10249997	10250008	GTTTCCAGGAG	1	+
chr1	10398213	10398224	CTTTCCAAGTA	1	-
chr1	110351442	110351453	TTTTCCAAGAG	1	-
chr1	111758831	111758842	TGTCCCCAGAA	1	-
chr1	114708034	114708045	GCTTCCAGGAG	1	-
chr1	11856681	11856692	AGTTCCAAGAG	1	+
chr1	11990002	11990013	CTTCCCTAGAA	1	+
chr1	12061756	12061767	AATCCCCAGAA	1	-
chr1	12579267	12579278	GTTTCCAAGAG	1	-
chr1	1490351	1490362	CTTCCCCGGAA	1	+
chr1	15223704	15223715	AGTCCCAGGAA	1	+
chr1	15241978	15241989	GATTCCCAGAG	1	+
chr1	152551974	152551985	TCTCCCCAGAA	1	-
chr1	154721986	154721997	GTTTCCCAGAG	1	+
chr1	154844040	154844051	ATTCCCCAGAA	1	+
chr1	157125949	157125960	CCTCCCCAGAA	1	-
chr1	157550119	157550130	TCTCCCAAGAA	1	+
chr1	158091663	158091674	AGTTCCCAGAA	1	-
chr1	159147349	159147360	AGTCCCCAGAA	1	+
chr1	159184064	159184075	TTTTCCAAGAG	1	+
chr1	161709898	161709909	ATTTCTCAGAA	1	+
chr1	161735185	161735196	GCTTCCCAGAA	1	-
chr1	16396815	16396826	GTTTCCAGGAG	1	-
chr1	16840162	16840173	TCTTCCCAGAG	1	+
chr1	170531598	170531609	CTTTCCCAGAA	1	+
chr1	172694737	172694748	CCTTCCCAGAG	1	-
chr1	175124124	175124135	GTTTCCTGGAG	1	-
chr1	17878521	17878532	CTTTCCCAGAG	1	+
chr1	182113609	182113620	GTTTCCCGGAG	1	-
chr1	18246051	18246062	ACTTCCATGAA	1	+
chr1	182996423	182996434	TTTTCTAAGAA	1	+
chr1	197893862	197893873	CATTCTCAGAA	1	+
chr1	200840628	200840639	AGTCCCAGGAA	1	-
chr1	204283000	204283011	CTTTCCAGGAA	1	-
chr1	206890923	206890934	TCTTCCCAGAG	1	-
chr1	209376276	209376287	CCTTCTCAGAA	1	+
chr1	212334652	212334663	AGTTCCAAGTA	1	+
chr1	221717180	221717191	GTTTCCATGAA	1	+
chr1	221817116	221817127	CTTTCTCAGAA	1	-
chr1	222578238	222578249	AGTCCCCAGAA	1	+
chr1	222578295	222578306	AGTTCTCAGAA	1	-
chr1	226320402	226320413	TCTCCCCAGAA	1	-
chr1	227012928	227012939	GTTTCTCAGAA	1	+
chr1	229566633	229566644	GTTTCTCAGAG	1	-
chr1	230261945	230261956	ACTTCCCAGAG	1	+
chr1	23578998	23579009	CTTTCTCAGAA	1	-
chr1	24020045	24020056	AGTTCCAGGAA	1	-
chr1	24676563	24676574	GGTTCCCTGAA	1	+
chr1	247650648	247650659	TCTTCCCAGTA	1	-
chr1	248612599	248612610	AATTCCCGGAA	1	+
chr1	25531540	25531551	AGTTCCTAGAA	1	+
chr1	28216259	28216270	ACTTCTCAGAA	1	-
chr1	28624559	28624570	AGTTCCAAGAA	1	+
chr1	28928413	28928424	TTTCCCCAGAA	1	-
chr1	30473401	30473412	TATTCCTAGAA	1	+
chr1	32314194	32314205	ATTTCTCAGAG	1	-
chr1	35055990	35056001	TTTTCCCTGAA	1	-
chr1	3595096	3595107	TTTCCCAGGAA	1	+
chr1	36862230	36862241	AGTTCCCAGAG	1	-
chr1	37416321	37416332	GTTTCTAAGAA	1	-
chr1	40816174	40816185	ATTTCTCAGTA	1	+
chr1	44330069	44330080	GCTTCCTAGAG	1	+
chr1	45296852	45296863	GCTTCTCAGAA	1	+
chr1	48575186	48575197	GTTTCCAGGAG	1	+
chr1	52568165	52568176	GATCCCCAGAA	1	+
chr1	53916086	53916097	GTTTCCATGAA	1	+
chr1	53916606	53916617	AATTCTAAGAA	1	-
chr1	55606448	55606459	ATTTCCCAGAA	1	-
chr1	65152663	65152674	GTTCCTAAGAA	1	-
chr1	66866448	66866459	GTTTCTCAGTA	1	+
chr1	66867126	66867137	GATTCCCAGAA	1	-
chr1	79086132	79086143	CTTTCCTAGAG	1	+
chr1	86078918	86078929	AGTTCCAAGAG	1	+
chr1	87799473	87799484	CCTTCCAAGTA	1	+
chr1	889721	889732	AGTCCCCGGAA	1	+
chr1	90204859	90204870	GCTTCTCAGAA	1	+
chr1	95257884	95257895	GTTTCCTAGAA	1	-
chr1	9847065	9847076	AGTCCCAAGAA	1	+
chr10	103071480	103071491	CTTTCCAGGAG	1	-
chr10	105225393	105225404	GTTCCCCGGAA	1	+
chr10	112095302	112095313	ACTTCCTAGAA	1	-
chr10	11285149	11285160	GGTCCCAAGAA	1	-
chr10	115214500	115214511	GATTCCTAGAA	1	+
chr10	115720659	115720670	GCTTCCAGGAG	1	-
chr10	11724927	11724938	ACTTCTCAGAA	1	-
chr10	11741140	11741151	AATTCTCAGAA	1	+
chr10	120997114	120997125	ATTTCCTTGAA	1	-
chr10	121298391	121298402	GGTTCCCAGAG	1	+
chr10	12285940	12285951	AGTTCCAGGAA	1	+
chr10	125150008	125150019	GTTTCTCAGAG	1	+
chr10	129876980	129876991	CCTTCCAAGAA	1	+
chr10	131959301	131959312	CTTTCCCAGAA	1	+
chr10	13378014	13378025	TCTTCCCAGTA	1	-
chr10	13388030	13388041	ATTTCCTAGAA	1	+
chr10	16885546	16885557	TCTTCCATGAA	1	-
chr10	21519365	21519376	AATTCTCAGAA	1	-
chr10	22779171	22779182	GGTTCCAGGAA	1	+
chr10	23702855	23702866	ATTTCCATGAA	1	-
chr10	25191370	25191381	ATTTCCTAGAA	1	-
chr10	26657588	26657599	CTTCCCCAGAA	1	+
chr10	30993912	30993923	CTTTCCCAGAA	1	-
chr10	34927496	34927507	ACTTCCCAGAG	1	-
chr10	3520513	3520524	CTTTCCCAGAA	1	-
chr10	35425029	35425040	TCTTCCTAGAG	1	-
chr10	3664781	3664792	ATTTCCCAGAA	1	+
chr10	3803687	3803698	TTTTCCAAGAG	1	+
chr10	3852739	3852750	CATTCTCAGAA	1	-
chr10	49785236	49785247	GATCCCCAGAA	1	-
chr10	52181138	52181149	CTTTCTCAGAA	1	+
chr10	6013359	6013370	GTTTCCCAGAA	1	+
chr10	61590511	61590522	TTTCCCAGGAA	1	+
chr10	63045618	63045629	AGTCCCCAGAA	1	+
chr10	64672037	64672048	GATCCCCAGAA	1	+
chr10	73128493	73128504	GGTTCCAAGAG	1	+
chr10	74014931	74014942	GCTCCCAGGAA	1	+
chr10	74870196	74870207	ACTTCCCAGAA	1	-
chr10	79172542	79172553	TTTCCCCAGAA	1	-
chr10	81007056	81007067	GCTCCCCGGAA	1	-
chr10	82217880	82217891	CTTTCCTAGAA	1	+
chr10	82222965	82222976	TTTCCCTAGAA	1	-
chr10	92511382	92511393	CCTTCCCAGTA	1	-
chr10	98177400	98177411	AGTTCCAAGAG	1	-
chr11	100781640	100781651	GGTTCTCAGAA	1	+
chr11	104871736	104871747	CCTTCCCAGTA	1	-
chr11	104871760	104871771	TCTTCCCAGAG	1	+
chr11	104915993	104916004	TGTTCCAAGAA	1	-
chr11	10679148	10679159	TATTCTCAGAA	1	+
chr11	108725287	108725298	ATTTCCTGGTA	1	-
chr11	110247565	110247576	ATTTCTCAGAG	1	-
chr11	111280147	111280158	TTTCCCAAGAA	1	-
chr11	112384295	112384306	ACTTCCAGGAA	1	+
chr11	114763580	114763591	ATTTCCCAGAA	1	-
chr11	116228871	116228882	ACTTCTCGGAA	1	+
chr11	116934099	116934110	GTTTCTCAGAA	1	+
chr11	117872567	117872578	GTTTCCAAGAA	1	-
chr11	118087405	118087416	CTTTCTAAGAA	1	+
chr11	118111498	118111509	TATTCCCAGAG	1	-
chr11	119260829	119260840	AGTTCCCTGAA	1	-
chr11	120170819	120170830	GCTTCCAGGAA	1	-
chr11	120468035	120468046	CCTCCCCAGAA	1	-
chr11	123253698	123253709	ACTTCTCAGAA	1	+
chr11	125744561	125744572	GCTTCCCAGAG	1	-
chr11	12621253	12621264	ATTTCCCAGAG	1	-
chr11	128489822	128489833	ACTTCCCAGAA	1	+
chr11	128500415	128500426	GGTTCCAGGAG	1	-
chr11	131449871	131449882	CTTCCCAGGAA	1	-
chr11	131894611	131894622	CTTTCCCTGAA	1	+
chr11	13364890	13364901	AGTCCCAGGAA	1	-
chr11	13977652	13977663	AGTTCCCAGAA	1	+
chr11	14396578	14396589	GTTTCCTGGAG	1	-
chr11	15140181	15140192	CCTTCCCAGAA	1	+
chr11	15922986	15922997	AGTTCCCAGAA	1	-
chr11	17085072	17085083	CTTTCCCTGAA	1	+
chr11	19925282	19925293	GTTTCCTAGAG	1	+
chr11	20375611	20375622	GCTTCCAGGAG	1	+
chr11	26353589	26353600	TGTTCCCAGAG	1	+
chr11	33405249	33405260	ACTTCCATGAA	1	+
chr11	33562592	33562603	CTTTCCAAGAG	1	+
chr11	33744838	33744849	CCTTCCAAGAA	1	-
chr11	33756713	33756724	AGTTCCCTGAA	1	-
chr11	34645824	34645835	GTTTCCCAGTA	1	-
chr11	35164881	35164892	ATTTCCTAGAG	1	-
chr11	36163000	36163011	TTTTCCCGGAG	1	-
chr11	36376255	36376266	ATTTCTAAGTA	1	-
chr11	36615974	36615985	AATTCCCAGAA	1	-
chr11	36616034	36616045	TTTCCCAAGAA	1	+
chr11	44596917	44596928	CTTTCCAGGAG	1	-
chr11	44786584	44786595	ACTTCCCAGAG	1	-
chr11	47382916	47382927	GGTCCCAGGAA	1	-
chr11	47884856	47884867	GTTTCCTAGAA	1	-
chr11	47939678	47939689	ATTTCCTGGAG	1	-
chr11	57294838	57294849	CTTTCCAGGTA	1	-
chr11	60712638	60712649	CTTTCCAAGAA	1	-
chr11	62328253	62328264	TTTTCCATGAA	1	+
chr1	101701758	101701769	CTTTCCCAGAG	1	-
chr1	101759353	101759364	TCTTCCCAGAA	1	+
chr1	10296661	10296672	CCTTCCAAGAA	1	-
chr1	109634521	109634532	CTTCCCAGGAA	1	-
chr1	110183071	110183082	CATTCCCAGAA	1	-
chr1	110350295	110350306	GCTTCCAAGAA	1	+
chr1	112060115	112060126	AATTCTCAGAA	1	-
chr1	112447665	112447676	CCTCCCCAGAA	1	+
chr1	112583703	112583714	CATTCTCAGAA	1	+
chr1	113683365	113683376	ATTTCTCAGAG	1	+
chr1	116012894	116012905	CTTTCCCTGAA	1	-
chr1	116314709	116314720	CCTTCCAGGAA	1	-
chr1	117116530	117116541	ATTTCCCAGAA	1	-
chr1	117337531	117337542	TCTCCCCAGAA	1	+
chr1	11771284	11771295	TTTCCCAGGAA	1	+
chr1	12123416	12123427	GGTTCCAGGAA	1	-
chr1	12541234	12541245	TTTTCCCAGAG	1	+
chr1	145096364	145096375	GGTCCCCAGAA	1	-
chr1	146552494	146552505	TCTTCCAGGAA	1	-
chr1	14847171	14847182	AATTCCCAGAG	1	-
chr1	150489393	150489404	TATTCTCAGAA	1	+
chr1	152007116	152007127	ATTTCCTTGAA	1	-
chr1	153900989	153901000	AGTCCCCAGAA	1	-
chr1	15599194	15599205	GGTCCCAGGAA	1	+
chr1	156135076	156135087	AATCCCCAGAA	1	-
chr1	156168734	156168745	GTTTCCCTGAA	1	-
chr1	156362931	156362942	GTTTCCTGGAG	1	-
chr1	159167981	159167992	TCTTCCAGGAA	1	+
chr1	161391980	161391991	TTTTCTCAGAA	1	-
chr1	162327675	162327686	CTTCCCAAGAA	1	-
chr1	165338609	165338620	TTTTCCCAGAA	1	+
chr1	167599915	167599926	CTTTCCTAGAG	1	+
chr1	17488015	17488026	ATTTCCCAGTA	1	-
chr1	175158216	175158227	TCTTCTCGGAA	1	+
chr1	178024316	178024327	CCTTCCCAGAA	1	-
chr1	181003086	181003097	GGTTCTCAGAA	1	+
chr1	181645573	181645584	AGTTCTCAGAA	1	-
chr1	19039208	19039219	TCTTCCCAGAA	1	-
chr1	193448655	193448666	AGTTCTTAGAA	1	+
chr1	203243255	203243266	ACTTCCCAGAA	1	+
chr1	205909115	205909126	GTTTCTCAGTA	1	-
chr1	206916302	206916313	AGTTCTAAGAA	1	+
chr1	206942581	206942592	ATTTCCCAGAA	1	-
chr1	207251331	207251342	CTTCCCCAGAA	1	-
chr1	214506492	214506503	GTTTCCAAGAG	1	-
chr1	221951971	221951982	CATTCCAAGAA	1	+
chr1	224933839	224933850	GTTTCCCAGTA	1	-
chr1	226960287	226960298	ACTTCCCTGAA	1	+
chr1	230242090	230242101	GCTTCCAGGAG	1	+
chr1	234945313	234945324	CTTTCCAAGAA	1	-
chr1	236117006	236117017	GTTTCTCAGTA	1	+
chr1	236466436	236466447	CATTCCCAGAA	1	-
chr1	25761640	25761651	CATTCCCAGAA	1	-
chr1	28305790	28305801	ATTTCCCAGAA	1	+
chr1	2939573	2939584	CCTCCCAAGAA	1	+
chr1	30209596	30209607	GTTTCCTGGAG	1	+
chr1	33227238	33227249	CTTTCCTAGTA	1	-
chr1	36488919	36488930	AATCCCCAGAA	1	-
chr1	37131217	37131228	TCTCCCCAGAA	1	-
chr1	38367397	38367408	TCTTCTCGGAA	1	+
chr1	39671149	39671160	GGTTCCAAGAA	1	-
chr1	42357337	42357348	ACTCCCCAGAA	1	+
chr1	47125382	47125393	GCTTCTCAGAA	1	+
chr1	5716483	5716494	ATTTCTCAGAG	1	+
chr1	5905864	5905875	TCTTCCCAGAG	1	-
chr1	8689990	8690001	ATTTCTCAGAG	1	+
chr1	91590359	91590370	TTTTCCCTGAA	1	+
chr10	101152427	101152438	GCTTCCAAGAA	1	+
chr10	102278712	102278723	TTTTCCCAGAA	1	-
chr10	104872017	104872028	GCTTCCAAGTA	1	+
chr10	105005735	105005746	GCTCCCAAGAA	1	-
chr10	108384830	108384841	CTTTCCAGGAA	1	-
chr10	112840955	112840966	CCTTCTCAGAA	1	+
chr10	11653572	11653583	CCTTCCAAGAG	1	+
chr10	11752870	11752881	GGTTCCCAGAG	1	+
chr10	120969249	120969260	TTTCCCAAGAA	1	-
chr10	123350286	123350297	AGTTCCAGGAA	1	-
chr10	124904498	124904509	GGTTCCAGGAA	1	+
chr10	124904516	124904527	ACTCCCAGGAA	1	-
chr10	126258623	126258634	TTTTCCCAGTA	1	-
chr10	126703890	126703901	TGTCCCCAGAA	1	+
chr10	134143426	134143437	ACTTCCATGAA	1	-
chr10	1371969	1371980	ATTTCCCAGAA	1	-
chr10	21790906	21790917	ATTCCCAAGAA	1	+
chr10	3078529	3078540	ATTTCCTGGTA	1	-
chr10	35497751	35497762	CTTTCTCAGAA	1	-
chr10	35704228	35704239	GTTTCTCAGAA	1	+
chr10	49675845	49675856	TTTTCCCAGAG	1	-
chr10	497247	497258	CTTTCCAAGTA	1	-
chr10	5532074	5532085	TCTTCCAAGAG	1	-
chr10	6056329	6056340	CCTTCCTAGAA	1	-
chr10	6341768	6341779	CTTCCCAGGAA	1	-
chr10	71711640	71711651	GCTCCCAGGAA	1	+
chr10	72268118	72268129	AGTCCCTAGAA	1	-
chr10	72379179	72379190	CATTCCCAGAA	1	+
chr10	81054178	81054189	ACTTCCCAGAG	1	-
chr10	81962966	81962977	ATTTCCAAGAA	1	+
chr10	85677461	85677472	ACTTCCCAGAA	1	-
chr10	90750444	90750455	ACTCCCCAGAA	1	-
chr10	94459289	94459300	AGTTCCTAGAG	1	+
chr10	97051435	97051446	CCTTCCTAGAA	1	+
chr10	97360981	97360992	ATTTCCAGGAG	1	+
chr10	99350335	99350346	GCTTCCAAGAA	1	-
chr11	108070761	108070772	GCTTCTAAGAA	1	-
chr11	113310721	113310732	CTTTCCAGGAG	1	-
chr11	113702190	113702201	ATTTCTCAGAG	1	+
chr11	117817733	117817744	CTTCCCAGGAA	1	-
chr11	120585206	120585217	AGTTCCAAGAA	1	-
chr11	120788737	120788748	TCTTCTAAGAA	1	+
chr11	124961308	124961319	TCTTCCAGGAA	1	-
chr11	128352683	128352694	CCTTCTCAGAA	1	-
chr11	128367734	128367745	GTTTCCCTGAA	1	-
chr11	132181001	132181012	CCTTCTCAGAA	1	-
chr11	13359616	13359627	TTTTCTCAGAA	1	+
chr11	134114703	134114714	CCTTCCCAGAA	1	+
chr11	15541147	15541158	AGTCCCAAGAA	1	-
chr11	17720960	17720971	GGTTCCAAGAG	1	-
chr11	3247105	3247116	TCTTCCCAGAG	1	-
chr11	33677906	33677917	CTTTCCAGGTA	1	-
chr11	33692284	33692295	GGTTCCCAGAG	1	+
chr11	33890205	33890216	ACTCCCCAGAA	1	+
chr11	33964697	33964708	CCTCCCAAGAA	1	+
chr11	35148884	35148895	CTTTCTCAGAA	1	-
chr11	36746702	36746713	TATTCTCAGAA	1	-
chr11	45005699	45005710	AGTTCTCAGAA	1	-
chr11	5617958	5617969	CTTTCTCGGAA	1	+
chr11	5710970	5710981	AATTCTCAGAA	1	-
chr11	58919972	58919983	GCTTCTCAGAA	1	+
chr11	60712656	60712667	GGTTCCAAGAG	1	-
chr11	61740455	61740466	GATTCCAAGTA	1	-
chr11	65188858	65188869	GCTTCTCGGAA	1	-
chr11	65374500	65374511	CCTTCCCAGAA	1	+
chr11	66094047	66094058	AGTTCCAAGAA	1	+
chr11	72340503	72340514	GCTCCCAGGAA	1	+
chr11	75054308	75054319	GCTTCCCAGAG	1	+
chr11	75099886	75099897	GTTTCCCAGAA	1	-
chr11	77348908	77348919	TTTTCCTAGAA	1	-
chr11	88154892	88154903	ACTTCTCAGAA	1	-
chr12	107297488	107297499	AGTTCCCTGAA	1	-
chr12	111611786	111611797	GTTTCCAGGAA	1	+
chr12	111846060	111846071	ACTTCCTAGAG	1	+
chr12	113877461	113877472	ACTTCCCAGAA	1	-
chr12	114304101	114304112	GATTCCAAGAA	1	+
chr12	117815714	117815725	ATTTCCCAGAG	1	+
chr12	12111131	12111142	TTTTCCTGGAA	1	+
chr12	121665204	121665215	TCTTCTCAGAA	1	-
chr12	121678703	121678714	ATTTCTCAGAG	1	-
chr12	123894016	123894027	GTTTCCCAGAA	1	+
chr1	109634375	109634386	GTTCCTCAGAA	1	+
chr1	110437710	110437721	AGTTCCTAGAA	1	+
chr1	113352076	113352087	CCTCCCCAGAA	1	-
chr1	11467453	11467464	AGTTCCAAGAA	1	-
chr1	11768755	11768766	ACTTCCCAGAG	1	+
chr1	145427627	145427638	ATTTCTCAGAA	1	+
chr1	156494122	156494133	GTTTCTCAGAG	1	+
chr1	156654246	156654257	GTTTCCCAGAG	1	-
chr1	16489004	16489015	GCTCCCAGGAA	1	-
chr1	166139474	166139485	AATCCCCAGAA	1	+
chr1	166459264	166459275	GCTTCCAGGAA	1	+
chr1	168689189	168689200	CTTTCTCAGAA	1	-
chr1	181098429	181098440	CTTTCCAAGAA	1	-
chr1	181099344	181099355	GCTTCCTAGAG	1	-
chr1	182050355	182050366	TATTCTCAGAA	1	+
chr1	182572589	182572600	GTTTCCAGGAA	1	-
chr1	185529153	185529164	GGTTCCAGGAG	1	-
chr1	19008020	19008031	TCTTCCTAGAA	1	+
chr1	204911055	204911066	TTTCCCCAGAA	1	-
chr1	205473585	205473596	GGTTCCCAGAG	1	+
chr1	207843840	207843851	GCTCCCCAGAA	1	+
chr1	212061083	212061094	ATTTCCAGGAA	1	+
chr1	212965570	212965581	GATTCCAGGAA	1	-
chr1	22089434	22089445	CATTCTCAGAA	1	+
chr1	221219670	221219681	GTTTCCCAGAA	1	-
chr1	22290607	22290618	ACTTCCTAGAA	1	+
chr1	224921111	224921122	GCTCCCAGGAA	1	+
chr1	228330443	228330454	ACTCCCAGGAA	1	-
chr1	230463783	230463794	TTTTCCCGGAA	1	+
chr1	231004346	231004357	GGTTCCCGGAG	1	-
chr1	234745036	234745047	GCTTCCCGGAG	1	-
chr1	236560179	236560190	AGTTCTCAGAA	1	-
chr1	23900523	23900534	ACTTCCATGAA	1	-
chr1	23945408	23945419	ACTTCCCTGAA	1	-
chr1	245809283	245809294	GTTTCCTAGTA	1	+
chr1	2484840	2484851	GCTTCCCAGAG	1	-
chr1	27872582	27872593	CTTTCCAGGAG	1	+
chr1	28474824	28474835	GCTTCCAGGAG	1	-
chr1	32714342	32714353	AATTCCAAGAG	1	+
chr1	36352783	36352794	GCTTCCCAGAG	1	-
chr1	38516609	38516620	CTTTCCCAGAG	1	+
chr1	40562942	40562953	GGTTCCCGGAG	1	-
chr1	42192646	42192657	CTTTCTCAGAA	1	+
chr1	43313848	43313859	GGTTCTCAGAA	1	+
chr1	46632303	46632314	GGTCCCCAGAA	1	+
chr1	51769790	51769801	CTTTCTCAGAA	1	+
chr1	53638756	53638767	TCTCCCCAGAA	1	+
chr1	59050434	59050445	CTTTCCCAGAG	1	+
chr1	59205657	59205668	CTTTCCAAGTA	1	+
chr1	87381201	87381212	ACTTCCAAGAG	1	-
chr1	8824136	8824147	ATTTCTCAGAA	1	+
chr1	93428190	93428201	TTTCCCCAGAA	1	+
chr1	94195632	94195643	TTTCCCAGGAA	1	+
chr10	101372085	101372096	CTTCCCTAGAA	1	-
chr10	111898137	111898148	ATTTCTAAGAG	1	+
chr10	112259614	112259625	GGTTCCAGGAG	1	+
chr10	11379907	11379918	ATTCCTCAGAA	1	-
chr10	116162698	116162709	AATTCCCAGAG	1	+
chr10	121561654	121561665	TGTTCCCAGAA	1	-
chr10	126325472	126325483	AGTTCCCAGAG	1	+
chr10	12753218	12753229	ATTCCTCAGAA	1	-
chr10	133501373	133501384	CTTTCCCTGAA	1	+
chr10	134389469	134389480	TTTCCCCAGAA	1	-
chr10	134617818	134617829	CTTCCCAGGAA	1	+
chr10	21789290	21789301	GTTCCCCGGAA	1	-
chr10	30722348	30722359	ATTTCCAAGAG	1	-
chr10	31040049	31040060	CATTCTCAGAA	1	-
chr10	45470504	45470515	AGTCCCCAGAA	1	-
chr10	49894029	49894040	ACTTCTCAGAA	1	-
chr10	5708661	5708672	GGTTCCCGGAG	1	+
chr10	72115716	72115727	ATTTCCTAGAG	1	-
chr10	75415538	75415549	CTTTCCCTGAA	1	+
chr10	78641633	78641644	GCTCCCCAGAA	1	-
chr10	80752065	80752076	ACTTCCAGGAG	1	+
chr10	82218936	82218947	GGTTCCCAGAA	1	-
chr10	88129732	88129743	GCTTCCAAGTA	1	-
chr10	98271090	98271101	ATTTCCAAGAG	1	+
chr11	111169893	111169904	GGTTCCAGGAG	1	-
chr11	11862763	11862774	CCTTCCAAGAG	1	-
chr11	11862812	11862823	GTTCCCTGGAA	1	+
chr11	118782688	118782699	CCTCCCCAGAA	1	+
chr11	119241300	119241311	ATTTCCTGGAG	1	-
chr11	122598384	122598395	ACTTCCAGGAA	1	-
chr11	131544077	131544088	CTTTCCCAGAG	1	+
chr11	133854742	133854753	GCTTCCAGGAG	1	+
chr11	1661458	1661469	TCTTCCCTGAA	1	-
chr11	1789601	1789612	ATTTCCTAGAG	1	-
chr11	19496823	19496834	GTTTCTCAGAA	1	+
chr11	2716301	2716312	ATTTCCTAGAA	1	+
chr11	31838815	31838826	GTTTCTCAGAA	1	-
chr11	35035163	35035174	ATTTCTCAGAG	1	+
chr11	45231566	45231577	CGTTCCAGGAA	1	+
chr11	45688327	45688338	CTTTCCCAGAA	1	-
chr11	57333759	57333770	ATTTCCTAGTA	1	-
chr11	60386013	60386024	TCTTCTCAGAA	1	+
chr11	61517106	61517117	GTTTCTCAGAA	1	+
chr11	63972080	63972091	GGTTCCAGGAG	1	-
chr11	64124177	64124188	TCTTCCCAGAG	1	-
chr11	64417071	64417082	TGTTCTCAGAA	1	-
chr11	64899963	64899974	AGTTCCCAGAG	1	-
chr11	65264936	65264947	ATTCCCCAGAA	1	+
chr11	65679568	65679579	GATCCCCAGAA	1	+
chr1	107599276	107599287	GTTTCCTGGAG	1	+
chr1	110186145	110186156	TCTCCCCAGAA	1	+
chr1	110745769	110745780	TGTTCCAGGAA	1	+
chr1	111214789	111214800	TTTCCCAGGAA	1	+
chr1	11133525	11133536	TTTCCCTAGAA	1	+
chr1	113423813	113423824	ACTCCCTAGAA	1	-
chr1	11730881	11730892	ATTTCCCAGAG	1	+
chr1	147775752	147775763	CTTTCCATGAA	1	-
chr1	154600528	154600539	ATTTCCTAGAG	1	-
chr1	156060693	156060704	AATTCCTAGAA	1	+
chr1	156571258	156571269	TCTTCCCGGAA	1	+
chr1	156699421	156699432	TGTTCCAAGAA	1	+
chr1	203482338	203482349	GCTTCCAGGAG	1	+
chr1	204533985	204533996	ACTTCCTAGAA	1	+
chr1	204684558	204684569	CCTTCCCAGAG	1	-
chr1	206736745	206736756	AATCCCAAGAA	1	-
chr1	209750265	209750276	ACTCCCAAGAA	1	-
chr1	2144115	2144126	AGTTCCAAGAA	1	+
chr1	21501946	21501957	TCTTCCAAGAA	1	+
chr1	229503984	229503995	CCTCCCCAGAA	1	-
chr1	26800292	26800303	GCTTCCATGAA	1	+
chr1	27623398	27623409	CATTCCCAGAA	1	-
chr1	27715137	27715148	TCTTCCCAGAA	1	-
chr1	32164830	32164841	AATCCCCAGAA	1	+
chr1	40974895	40974906	TCTTCCCTGAA	1	+
chr1	42205265	42205276	CCTTCCAAGAG	1	-
chr1	43766220	43766231	GTTTCCTAGAG	1	-
chr1	44678531	44678542	ATTTCCTGGAG	1	-
chr1	54866164	54866175	TTTTCCCAGAA	1	+
chr1	63788121	63788132	AATTCCCTGAA	1	+
chr1	9688591	9688602	CTTTCCCAGAA	1	-
chr1	9713023	9713034	GTTCCCTGGAA	1	+
chr10	104195801	104195812	GCTCCCCAGAA	1	-
chr10	105004551	105004562	TGTTCCAAGAG	1	-
chr10	105246007	105246018	CCTTCCAAGAA	1	-
chr10	12306593	12306604	CCTTCTCAGAA	1	-
chr10	134007923	134007934	CCTTCCTAGAA	1	-
chr10	3799906	3799917	TCTTCTCGGAA	1	+
chr10	43364849	43364860	CCTTCCCAGAG	1	-
chr10	60094713	60094724	CCTTCCCAGAA	1	+
chr10	63656891	63656902	CTTTCCAGGAG	1	-
chr10	6970075	6970086	AGTTCCCAGAA	1	+
chr10	73119346	73119357	CGTCCCCAGAA	1	-
chr10	74009055	74009066	GTTTCCCTGAA	1	-
chr10	76345253	76345264	CCTTCTCAGAA	1	+
chr10	80892551	80892562	CTTCCCTAGAA	1	-
chr10	97666939	97666950	GTTTCCCTGAA	1	+
chr11	116147282	116147293	ATTTCCTAGAA	1	-
chr11	117060511	117060522	TGTTCTCAGAA	1	+
chr11	118027426	118027437	CCTCCCCAGAA	1	+
chr11	119019805	119019816	GCTTCCCAGAG	1	-
chr11	120823722	120823733	AGTTCCCAGAG	1	-
chr11	125215837	125215848	CCTTCCCAGAA	1	-
chr11	131558042	131558053	GCTCCCCAGAA	1	+
chr11	18269002	18269013	CTTTCCAGGAG	1	-
chr11	18288979	18288990	CTTTCCAGGAG	1	+
chr11	2401602	2401613	TTTCCCAGGAA	1	+
chr11	44938109	44938120	AATCCCCAGAA	1	+
chr11	57334182	57334193	TCTTCCTAGAG	1	+
chr11	61658088	61658099	GCTTCCAGGAG	1	+
chr11	62462424	62462435	TGTTCCCAGAA	1	+
chr11	62473394	62473405	CTTTCTAAGAA	1	-
chr11	64632233	64632244	ATTCCCAAGAA	1	-
chr11	67028994	67029005	TGTTCCCAGAG	1	-
chr11	67039454	67039465	GGTTCCCAGAG	1	+
chr11	67769770	67769781	ATTTCCTGGAG	1	+
chr11	71855267	71855278	ATTCCCCAGAA	1	-
chr11	72854728	72854739	TGTTCTCAGAA	1	+
chr11	75056196	75056207	GGTCCCCAGAA	1	-
chr11	76338804	76338815	TCTTCCAGGAA	1	-
chr11	76391879	76391890	ACTTCCCTGAA	1	-
chr11	8932723	8932734	TCTTCCTAGAA	1	+
chr12	108714464	108714475	GTTTCCTGGAG	1	-
chr12	121086792	121086803	GTTTCCAGGAG	1	+
chr12	121937929	121937940	TTTTCCCGGAG	1	-
chr12	129054867	129054878	TTTTCCAAGTA	1	+
chr12	131900469	131900480	AATTCCCGGAA	1	+
chr12	25403362	25403373	TCTCCCCAGAA	1	+
chr12	56324837	56324848	GATTCCAGGAA	1	+
chr12	57872382	57872393	CTTTCCAGGAA	1	-
chr12	6486223	6486234	CCTTCCCAGAG	1	+
chr12	80083327	80083338	CTTCCCAGGAA	1	+
chr12	94135658	94135669	TCTTCCCAGAG	1	+
chr12	94496131	94496142	CTTCCCTAGAA	1	+
chr12	94545125	94545136	GCTTCTTAGAA	1	+
chr13	112720374	112720385	CCTTCCTAGAA	1	+
chr13	25755886	25755897	TGTTCTCAGAA	1	+
chr13	45992375	45992386	GGTTCCAGGAG	1	+
chr13	50655196	50655207	AATCCCCAGAA	1	+
chr14	103389367	103389378	GGTCCCCAGAA	1	+
chr14	22918033	22918044	AATCCCCAGAA	1	-
chr14	23425437	23425448	AGTTCTCAGAA	1	-
chr14	31091708	31091719	AGTCCCTAGAA	1	+
chr14	50065843	50065854	ACTTCCAGGAG	1	+
chr1	15252058	15252069	AGTTCCCAGAG	1	+
chr1	15906463	15906474	GATCCCCAGAA	1	+
chr1	161124157	161124168	CTTCCCCAGAA	1	+
chr1	167522547	167522558	TCTCCCCAGAA	1	-
chr1	167789540	167789551	CCTTCCCAGAG	1	-
chr1	183440868	183440879	ATTCCCAGGAA	1	-
chr1	203141558	203141569	CCTTCCTAGAA	1	-
chr1	227070529	227070540	ACTTCCCGGAG	1	-
chr1	228269119	228269130	CTTTCCAAGAG	1	+
chr1	244013085	244013096	TTTCCCCGGAA	1	+
chr1	24968468	24968479	CTTTCTCAGAA	1	-
chr1	25566920	25566931	CTTCCCCAGAA	1	+
chr1	27989263	27989274	GGTCCCAGGAA	1	-
chr1	28832427	28832438	GATTCCCAGAA	1	+
chr1	30161370	30161381	CTTTCTCAGAA	1	-
chr1	40974373	40974384	CCTTCCCAGAG	1	-
chr1	45770619	45770630	AGTTCCTAGAA	1	-
chr1	46769631	46769642	TTTCCCCAGAA	1	+
chr1	51983939	51983950	GCTTCTCAGAA	1	-
chr1	55264967	55264978	TGTTCCCAGAG	1	+
chr1	6419818	6419829	TTTCCCAGGAA	1	+
chr1	87795164	87795175	GTTTCCAAGAA	1	-
chr1	9242698	9242709	AGTCCCCGGAA	1	-
chr10	104413017	104413028	GTTTCCTAGAG	1	+
chr10	11060332	11060343	GCTTCCCGGAG	1	+
chr10	119412473	119412484	TTTTCCAAGTA	1	-
chr10	15251956	15251967	CTTTCCCAGAG	1	+
chr10	3239772	3239783	CGTTCCCAGAG	1	-
chr10	44101826	44101837	GTTTCCCAGAG	1	+
chr10	73329101	73329112	AGTTCCAAGAA	1	-
chr10	91011740	91011751	GTTTCTAAGAG	1	+
chr11	10829487	10829498	GTTCCCAGGAA	1	-
chr11	10879345	10879356	AGTTCCAGGAA	1	+
chr11	122932674	122932685	GATTCTCAGAA	1	+
chr11	12303633	12303644	TTTCCCAGGAA	1	+
chr11	124630355	124630366	GTTTCTCAGAG	1	-
chr11	125036327	125036338	GCTTCCCGGAA	1	-
chr11	15671672	15671683	GCTTCCCAGAG	1	+
chr11	16946236	16946247	TTTCCCTAGAA	1	-
chr11	18289319	18289330	CCTTCCAAGAG	1	-
chr11	43964047	43964058	CTTTCCCAGAG	1	+
chr11	47398727	47398738	GTTTCCAGGTA	1	+
chr11	63681961	63681972	TCTTCCAAGAG	1	+
chr11	67255401	67255412	GTTTCCAAGAA	1	+
chr11	67418186	67418197	TCTTCCCTGAA	1	-
chr11	73097741	73097752	CCTTCCAGGAA	1	-
chr11	95524258	95524269	GTTTCCTAGAG	1	-
chr12	103890035	103890046	AATCCCCAGAA	1	+
chr12	111126796	111126807	TCTTCTCGGAA	1	+
chr12	111847202	111847213	TTTCCCAGGAA	1	-
chr12	112856543	112856554	GTTTCCAGGAG	1	+
chr12	117463564	117463575	AATTCCCGGAA	1	+
chr12	32832050	32832061	GCTTCCAGGAG	1	-
chr12	4714109	4714120	GATCCCCAGAA	1	+
chr12	96883292	96883303	GTTTCTCGGAA	1	+
chr13	25245247	25245258	CTTCCCAGGAA	1	+
chr13	33001254	33001265	AATTCCCAGAG	1	+
chr13	33003031	33003042	AGTTCCAGGAA	1	+
chr14	106328823	106328834	GTTTCCAAGAG	1	-
chr14	23456543	23456554	ATTTCCAAGAA	1	-
chr14	50359178	50359189	CTTTCCCGGAG	1	-
chr14	52314200	52314211	TGTCCCAAGAA	1	+
chr14	60559380	60559391	GTTTCTAAGAG	1	+
chr14	65381168	65381179	TCTTCCCGGAA	1	+
chr1	100504451	100504462	ACTTCCCGGAG	1	+
chr1	10694735	10694746	CTTTCCAGGAG	1	+
chr1	110627530	110627541	TTTTCTCAGAA	1	+
chr1	114472753	114472764	CTTCCCAGGAA	1	+
chr1	156862211	156862222	GCTTCCCAGAG	1	-
chr1	15711867	15711878	GTTTCCCAGAG	1	-
chr1	161720077	161720088	GTTTCCAAGAG	1	+
chr1	17452346	17452357	AGTTCCCAGAG	1	+
chr1	212629413	212629424	AGTTCCCGGAA	1	-
chr1	226132346	226132357	CCTCCCCAGAA	1	+
chr1	27371184	27371195	AGTTCCAGGAA	1	+
chr1	27925834	27925845	GCTTCCAAGAG	1	-
chr1	28526500	28526511	CCTTCCAAGTA	1	-
chr1	32234862	32234873	TGTCCCCAGAA	1	-
chr1	32687944	32687955	CGTTCCCGGAA	1	-
chr1	36863548	36863559	AATCCCCAGAA	1	+
chr1	4856603	4856614	TGTCCCCAGAA	1	+
chr1	4856819	4856830	TCTTCCCTGAA	1	+
chr1	9650127	9650138	GCTTCCCAGAG	1	+
chr10	105324064	105324075	GCTCCCAAGAA	1	+
chr10	118442058	118442069	TTTTCCATGAA	1	+
chr10	126308706	126308717	CATTCTCAGAA	1	-
chr10	126491038	126491049	ATTTCCTTGAA	1	+
chr10	134234053	134234064	TGTCCCCAGAA	1	-
chr10	25306358	25306369	GCTTCCCGGAG	1	+
chr10	45455042	45455053	CGTTCCCAGAG	1	+
chr10	45455600	45455611	GTTTCCTAGAA	1	+
chr10	99609224	99609235	GGTTCCAGGAA	1	+
chr11	102322940	102322951	CTTTCCCTGAA	1	-
chr11	117856506	117856517	AGTCCCAGGAA	1	-
chr11	118795206	118795217	CCTTCTCAGAA	1	+
chr11	120057898	120057909	TGTTCTCAGAA	1	+
chr11	121163153	121163164	CATTCCTAGAA	1	-
chr11	121239276	121239287	TTTTCCAAGAG	1	+
chr11	126174900	126174911	GTTCCCTAGAA	1	+
chr11	16760065	16760076	ATTCCCAGGAA	1	-
chr11	2404680	2404691	GCTTCCAGGAA	1	-
chr11	2548497	2548508	GCTTCCCAGAG	1	-
chr11	5706275	5706286	TTTTCCTAGAG	1	+
chr11	62791668	62791679	TCTTCCCAGAA	1	+
chr11	67124454	67124465	TCTTCCCGGAA	1	-
chr11	69703563	69703574	TTTTCCTAGAA	1	+
chr11	70660731	70660742	GCTTCCCAGAG	1	+
chr11	85375284	85375295	AGTCCCCGGAA	1	-
chr11	96123089	96123100	GGTCCCCGGAA	1	-
chr12	110243220	110243231	TCTTCCCAGAG	1	+
chr12	122214409	122214420	CCTTCCCAGAG	1	+
chr12	12510913	12510924	TCTTCTCAGAA	1	+
chr12	12940580	12940591	TGTTCTCAGAA	1	-
chr12	54608888	54608899	GGTCCCCAGAA	1	-
chr12	64845087	64845098	GTTTCCCAGAG	1	-
chr13	101240606	101240617	ACTTCTCAGAA	1	-
chr14	21852112	21852123	GATTCTCGGAA	1	-
chr14	21979530	21979541	GCTTCCAAGAA	1	-
chr14	24020625	24020636	CCTTCCAAGAG	1	-
chr14	53257954	53257965	GTTCCCAGGAA	1	-
chr14	71067699	71067710	TTTTCCCAGTA	1	-
chr14	82000474	82000485	AATTCCCAGAA	1	+
chr1	110577181	110577192	ATTTCCTGGAG	1	+
chr1	153631087	153631098	ATTTCCCAGAA	1	+
chr1	155140488	155140499	GCTTCCAGGAG	1	+
chr1	17862995	17863006	CTTCCCCAGAA	1	-
chr1	181905605	181905616	CTTTCCATGAA	1	+
chr1	201449932	201449943	GATTCTCAGAA	1	+
chr1	201528890	201528901	CCTTCCCAGAA	1	-
chr1	213124224	213124235	TCTTCCAGGAA	1	-
chr1	2242272	2242283	AATCCCCAGAA	1	-
chr1	226315754	226315765	CCTTCCCAGAA	1	+
chr1	226558100	226558111	GGTTCCAGGAG	1	+
chr1	245316509	245316520	ATTTCTAAGTA	1	-
chr1	249131835	249131846	ATTTCCTAGTA	1	+
chr1	28562537	28562548	GCTTCCCGGAG	1	-
chr1	32480323	32480334	CTTTCCCTGAA	1	+
chr1	33833258	33833269	CCTTCTCAGAA	1	-
chr1	33938168	33938179	AATTCCCAGAA	1	-
chr1	3641179	3641190	CTTTCTCAGAA	1	-
chr1	38478271	38478282	ACTTCCCAGAA	1	+
chr1	38478727	38478738	TTTTCCTAGAA	1	-
chr1	43832595	43832606	TGTTCCAAGAA	1	-
chr1	46908467	46908478	AGTTCCCAGAA	1	+
chr10	11727403	11727414	TGTCCCAAGAA	1	-
chr10	121484320	121484331	ACTTCTCAGAA	1	-
chr10	124135101	124135112	CTTTCCAGGAG	1	-
chr10	135039560	135039571	TTTTCCTAGAA	1	-
chr10	43902665	43902676	GCTTCCCGGAA	1	-
chr10	75504550	75504561	GCTTCCTAGAA	1	-
chr10	81106678	81106689	GGTCCCCAGAA	1	+
chr10	88853738	88853749	CTTTCCTAGAA	1	+
chr10	98776632	98776643	TTTTCCCTGAA	1	+
chr10	99259525	99259536	CTTTCCCAGAG	1	-
chr11	10956086	10956097	GTTTCCCAGTA	1	-
chr11	126174854	126174865	GTTCCCCAGAA	1	+
chr11	1674067	1674078	CTTTCCAGGAG	1	+
chr11	17782061	17782072	AGTCCCCAGAA	1	-
chr11	59521587	59521598	CTTTCCTAGTA	1	+
chr11	60674060	60674071	CTTTCCCAGAA	1	+
chr11	64992935	64992946	TCTTCCCAGTA	1	-
chr11	73095926	73095937	ACTTCCAGGAG	1	+
chr11	85340069	85340080	GCTTCCCGGAA	1	-
chr12	109028465	109028476	GCTTCCAAGAA	1	+
chr12	110243247	110243258	AGTTCCAGGAA	1	+
chr12	110906065	110906076	CTTTCCCGGAG	1	-
chr12	123874446	123874457	CGTCCCCAGAA	1	-
chr12	2905674	2905685	ATTTCCCAGAA	1	-
chr12	38710508	38710519	GTTTCCTGGAG	1	-
chr12	49453169	49453180	GGTTCCCTGAA	1	+
chr12	56138942	56138953	GTTTCCTAGAA	1	-
chr12	57120000	57120011	CCTTCCCAGAA	1	+
chr12	6451189	6451200	TTTTCTCAGAA	1	-
chr12	66696210	66696221	GTTTCCAGGAA	1	-
chr12	66696276	66696287	CGTTCCCGGAA	1	+
chr12	7063130	7063141	TCTCCCCAGAA	1	+
chr12	76426051	76426062	CTTTCCAAGAA	1	-
chr12	98909654	98909665	TCTTCCAGGAA	1	-
chr13	49821680	49821691	GTTCCCCAGAA	1	+
chr14	24777412	24777423	CGTCCCCAGAA	1	-
chr14	50527880	50527891	AATTCCCAGAG	1	-
chr1	11158942	11158953	TTTCCCAAGAA	1	+
chr1	1368792	1368803	ACTTCCCGGAG	1	-
chr1	153939874	153939885	GTTTCCCGGAG	1	+
chr1	156829215	156829226	GCTCCCCAGAA	1	-
chr1	202153969	202153980	CTTTCCAGGAG	1	-
chr1	226250533	226250544	CTTCCCCGGAA	1	+
chr1	245027189	245027200	GTTTCCAGGAA	1	-
chr1	2460625	2460636	ACTTCCCAGAA	1	+
chr1	26663270	26663281	GGTTCCAGGAG	1	-
chr1	41131706	41131717	AGTTCCAGGAA	1	+
chr1	50798891	50798902	CTTTCCCGGAG	1	-
chr10	21822700	21822711	GCTTCCATGAA	1	-
chr10	43892309	43892320	GGTTCCCGGAG	1	+
chr10	70982593	70982604	TGTTCTCAGAA	1	-
chr10	98797315	98797326	TGTTCCCAGAG	1	+
chr11	118271983	118271994	GGTTCTCAGAA	1	+
chr11	3071187	3071198	ACTTCCCGGAA	1	+
chr11	33279711	33279722	GCTTCCCGGAG	1	-
chr11	43965750	43965761	ACTTCCCAGAG	1	+
chr11	57226166	57226177	ATTTCCAGGAG	1	-
chr11	61638439	61638450	GTTTCTCAGAG	1	+
chr11	64128287	64128298	AGTTCCCTGAA	1	-
chr11	64456313	64456324	CCTTCCCAGAG	1	-
chr11	73096313	73096324	CTTTCCCAGAA	1	-
chr11	82905417	82905428	CCTCCCAAGAA	1	-
chr11	8854566	8854577	CTTTCCAGGAA	1	+
chr12	111842483	111842494	GTTCCCCAGAA	1	-
chr12	113646483	113646494	AGTTCCCAGAG	1	+
chr12	115812928	115812939	CTTCCCAGGAA	1	-
chr12	132408039	132408050	ACTTCCAAGAA	1	+
chr12	30848940	30848951	CTTTCCCGGAA	1	+
chr12	52436017	52436028	GATTCCAGGAA	1	+
chr12	7261858	7261869	ATTTCCAGGAA	1	-
chr1	10751932	10751943	GTTTCCTGGAG	1	-
chr1	169455251	169455262	GGTTCCCGGAG	1	-
chr1	19239663	19239674	GGTCCCAAGAA	1	+
chr1	201375220	201375231	CCTTCCAAGAA	1	+
chr1	205180146	205180157	AGTTCCCGGAG	1	-
chr1	231377636	231377647	ACTCCCAGGAA	1	-
chr1	235668328	235668339	CGTTCCCAGAG	1	-
chr1	59250822	59250833	TTTTCCCGGAA	1	-
chr10	103878891	103878902	ACTTCCAGGAG	1	+
chr10	21822821	21822832	TTTTCTCAGAA	1	-
chr10	26986334	26986345	TCTTCCCGGAA	1	-
chr10	38299525	38299536	GTTTCCAGGTA	1	+
chr11	118972347	118972358	CCTTCTCGGAA	1	-
chr11	34176123	34176134	AGTTCCCAGAA	1	-
chr11	47235725	47235736	TTTTCCTAGAG	1	-
chr11	61284588	61284599	CATTCCCAGAA	1	-
chr11	82782431	82782442	TTTTCCAAGAG	1	+
chr11	82783015	82783026	AGTTCCCAGAA	1	-
chr11	82997491	82997502	ACTTCCCAGAA	1	-
chr11	844377	844388	AATTCCAAGAA	1	-
chr12	117805050	117805061	TTTTCCCGGAG	1	+
chr12	122150464	122150475	TCTTCCAGGAA	1	-
chr12	48149591	48149602	AGTCCCAGGAA	1	-
chr12	57082358	57082369	GTTTCTCAGAG	1	-
chr12	68042326	68042337	GCTCCCCGGAA	1	-
chr13	99128036	99128047	GTTTCCTGGAG	1	-
chr14	74868906	74868917	CCTCCCCAGAA	1	-
chr14	76044568	76044579	ATTCCCCAGAA	1	+
chr15	40744674	40744685	ATTTCTCAGAG	1	+
chr15	65902926	65902937	TCTTCCCTGAA	1	+
chr1	1014914	1014925	CGTTCCCAGAG	1	-
chr1	113249410	113249421	GCTTCCCGGAA	1	-
chr1	151171407	151171418	TCTTCTCGGAA	1	-
chr1	151693172	151693183	GCTTCTCAGAA	1	+
chr1	1821117	1821128	GCTTCCATGAA	1	+
chr1	243419208	243419219	AATTCCCAGAA	1	-
chr1	29064257	29064268	GCTTCCCGGAG	1	-
chr1	32180795	32180806	GATCCCCAGAA	1	-
chr1	33282599	33282610	GTTCCCCAGAA	1	-
chr1	63833308	63833319	GGTCCCAGGAA	1	-
chr1	6483762	6483773	CCTTCCAGGAA	1	-
chr1	6488652	6488663	TTTTCCAGGAG	1	-
chr10	43048412	43048423	ATTTCCCAGAA	1	+
chr10	5931953	5931964	CTTTCCCAGAG	1	-
chr1	1136378	1136389	TGTTCCCAGAA	1	-
chr1	147142749	147142760	GCTCCCAAGAA	1	+
chr1	150460104	150460115	AGTCCCCAGAA	1	+
chr1	150534646	150534657	GCTTCCAGGAA	1	-
chr1	160174561	160174572	TCTCCCCAGAA	1	+
chr1	180200000	180200011	CGTTCCAAGAA	1	-
chr1	186344504	186344515	ATTTCCCAGAG	1	-
chr1	52344569	52344580	GATTCTCGGAA	1	+
chr1	55181629	55181640	TTTTCCAGGAA	1	-
chr1	7831679	7831690	GCTTCCCGGAG	1	+
chr10	125795567	125795578	CTTTCTCAGAA	1	+
chr10	74855978	74855989	CCTCCCCAGAA	1	-
chr10	81107429	81107440	GGTTCCCGGAG	1	-
chr11	10830095	10830106	CTTTCCAGGTA	1	+
chr11	314027	314038	GTTTCTCAGAA	1	-
chr11	47236471	47236482	CCTTCCAGGAA	1	+
chr11	47399411	47399422	GTTTCCAGGAG	1	+
chr11	72145691	72145702	GTTTCCCAGAA	1	+
chr12	113622650	113622661	GTTTCCCAGAG	1	+
chr12	56222710	56222721	TTTCCCCAGAA	1	+
chr12	56498171	56498182	CCTTCCCAGAG	1	+
chr1	11866842	11866853	TGTTCCCAGAG	1	+
chr1	150488763	150488774	GCTTCCCGGAG	1	+
chr1	228270791	228270802	GTTTCCTGGAG	1	-
chr1	2481899	2481910	CTTTCCCAGAA	1	-
chr1	28996504	28996515	ACTTCCTAGTA	1	+
chr1	3664663	3664674	ATTTCCCAGAA	1	-
chr1	45805424	45805435	AATTCCCAGAG	1	-
chr10	81839008	81839019	CGTTCCCAGAG	1	-
chr11	46722534	46722545	GTTTCCTGGAG	1	+
chr11	65687433	65687444	TCTTCCTAGAG	1	+
chr12	1913806	1913817	ATTTCCCAGTA	1	+
chr12	1913871	1913882	GCTTCCCGGAA	1	-
chr12	6305062	6305073	CTTTCCCAGAG	1	+
chr12	69864524	69864535	GGTTCCCAGAG	1	+
chr13	48575055	48575066	GTTTCTAAGAG	1	-
chr13	99128572	99128583	GCTCCCCGGAA	1	+
chr1	155293051	155293062	CTTTCCCGGAG	1	-
chr1	156736966	156736977	GTTTCTAAGAG	1	+
chr1	184724469	184724480	GTTTCCCAGAG	1	+
chr1	2222299	2222310	CCTTCCAAGAA	1	+
chr1	235491719	235491730	ATTTCCCAGAA	1	-
chr1	45274968	45274979	AGTTCCCAGAA	1	-
chr11	117102317	117102328	CTTTCCCAGAA	1	-
chr11	134123307	134123318	AATTCCCAGAA	1	-
chr11	2172284	2172295	GTTTCCAGGAG	1	-
chr11	64514012	64514023	GGTTCCAGGAG	1	+
chr11	64571133	64571144	GGTTCCCAGAG	1	+
chr11	805672	805683	GCTTCCCGGAG	1	-
chr12	56651348	56651359	TTTTCCAGGAG	1	+
chr13	45915739	45915750	CGTTCCCAGAA	1	-
chr1	155107739	155107750	AGTTCCCAGTA	1	+
chr1	2508259	2508270	GTTTCCCAGAA	1	+
chr1	3712870	3712881	ACTTCCAAGTA	1	+
chr10	103330145	103330156	GCTTCCAGGAA	1	+
chr11	124610534	124610545	CCTCCCCAGAA	1	-
chr11	82867906	82867917	GCTTCCCTGAA	1	+
chr11	926631	926642	CTTCCCAGGAA	1	+
chr13	53425882	53425893	TTTTCTCGGAA	1	+
chr14	91527295	91527306	CCTCCCCAGAA	1	+
chr14	91977202	91977213	CTTCCCCGGAA	1	-
chr15	79103260	79103271	TTTCCCCAGAA	1	+
chr16	30546783	30546794	GCTTCCAAGAA	1	+
chr16	68573120	68573131	ACTTCCCAGAG	1	-
chr16	84682699	84682710	GTTTCCCAGAG	1	-
chr1	156024497	156024508	GATTCCCAGAG	1	+
chr1	27883964	27883975	CTTTCCAGGAG	1	-
chr1	36690449	36690460	TTTTCCCGGAA	1	+
chr1	43824516	43824527	TTTCCCCGGAA	1	+
chr1	46663598	46663609	TCTCCCCAGAA	1	-
chr1	9295327	9295338	GCTTCCCGGAA	1	+
chr11	119192295	119192306	ACTTCCCTGAA	1	-
chr11	119192314	119192325	GCTCCCCAGAA	1	+
chr11	46410820	46410831	CTTTCCCAGAA	1	+
chr12	56123743	56123754	GGTCCCCAGAA	1	+
chr1	155056749	155056760	GCTCCCAGGAA	1	-
chr1	2479579	2479590	ACTTCCTAGAA	1	-
chr1	44495503	44495514	AGTCCCTAGAA	1	+
chr11	66406737	66406748	TTTTCCCGGAA	1	+
chr17	7297296	7297307	GTTCCCCGGAA	1	+
chr18	46311287	46311298	ACTCCCAGGAA	1	+
chr18	72921934	72921945	AATTCCCAGAG	1	+
chr19	1068342	1068353	TTTCCCCAGAA	1	-
chr19	35558132	35558143	CCTCCCCAGAA	1	-
chr19	42747374	42747385	ATTTCCCAGAA	1	-
chr19	48111435	48111446	GATTCCCAGAA	1	-
chr1	155108169	155108180	CCTTCCCAGTA	1	-
chr11	59383805	59383816	AATTCTCAGAA	1	-
chr12	132380361	132380372	ACTTCCAGGTA	1	+
chr12	53574475	53574486	TTTCCCCGGAA	1	-
chr12	58166348	58166359	ATTTCCTGGAG	1	-
chr12	7125653	7125664	GTTTCCAGGAG	1	-
chr14	102606830	102606841	AGTCCCCGGAA	1	+
chr1	156024000	156024011	GCTTCCAAGAA	1	-
chr1	26827778	26827789	GGTTCCAAGAA	1	-
chr10	105452793	105452804	AGTTCCAAGAG	1	-
chr1	109825909	109825920	CGTTCCCAGAA	1	+
chr1	15851235	15851246	TGTCCCCAGAA	1	+
chr1	159894730	159894741	AGTCCCCAGAA	1	+
chr1	159894813	159894824	GGTTCCAGGAG	1	-
chr1	156307488	156307499	ATTTCCTAGTA	1	-
chr12	133138574	133138585	GCTCCCCAGAA	1	-
chr12	7282570	7282581	CCTTCCCAGAG	1	+
chr1	6306152	6306163	CCTTCTCAGAA	1	+
chr1	226111430	226111441	GCTCCCCAGAA	1	-
chr12	56110707	56110718	TCTCCCCAGAA	1	+
chr17	18585627	18585638	AATTCCCAGAA	1	+
chr19	17420169	17420180	GCTTCCAAGTA	1	+
chr1	226298409	226298420	GCTTCCCGGAG	1	+
chr11	118992548	118992559	GCTTCCCGGAA	1	-
chr19	50179627	50179638	GCTTCCCGGAG	1	+
chr20	62272945	62272956	GCTCCCAGGAA	1	-
chr9	139887231	139887242	ATTCCCCAGAA	1	+
chr1	2159305	2159316	TCTTCCAGGAA	1	-
chr17	7307155	7307166	GGTTCCCAGTA	1	-
chr16	2274155	2274166	GGTTCCAAGAG	1	+
