# Supplementary material for: Relationship between histone modifications and transcription factor binding is protein family specific
Source: Genome Res. 2018 Mar;28(3):321–33. doi: 10.1101/gr.220079.116 (PMC5848611; doi:10.1101/gr.220079.116)
Supplement: Supplemental Material [file supp_gr.220079.116_Supplemental_Material.zip › Supplemental_Material/STAT5A/STAT5A.00000000001]

0	1	0.0429853	0.0743313	0.00668513	0.0288624	0.0390419	0.044365	0.14228	0.0558717	0.00741577	0.0724418
0	1	0.00571698	0.00341281	0.0105955	0.00488234	0.0114569	0.00799464	0.00199474	0.00421969	0.00839931	0.019647
0	1	0.0100033	0.00682563	0.00952175	0.0994436	0.0225117	0.0133025	0.0387424	0.0130107	0.0316563	0.0137897
0	1	0.0099416	0.0143626	0.010255	0.0302673	0.0172611	0.00657449	0.00459396	0.00535273	0.00890412	0.00834948
0	1	0.171609	0.0413697	0.00554125	0.0236313	0.0476342	0.115991	0.0905609	0.0482333	0.0165331	0.0256497
0	1	0.116446	0.054458	0.00713137	0.0420634	0.0314687	0.0987908	0.249553	0.0727725	0.0260603	0.0109539
0	1	0.059869	0.0673627	0.00533838	0.0597355	0.0713004	0.0312747	0.0276322	0.0301509	0.0142251	0.0251716
0	1	0.0127423	0.00739315	0.00740469	0.0132243	0.0134142	0.0165501	0.00391696	0.00382897	0.0155408	0.00761917
0	1	0.136202	0.108429	0.00464874	0.0413736	0.0392103	0.169756	0.304721	0.20257	0.0200147	0.0085239
0	1	0.172585	0.142375	0.0071233	0.0456049	0.100613	0.0888291	0.365517	0.064674	0.0230894	0.0123687
0	1	0.148823	0.143549	0.00963031	0.0278751	0.140915	0.0790542	0.119457	0.047823	0.038627	0.0133449
0	1	0.12559	0.158337	0.00596311	0.0119475	0.107232	0.0491103	0.022053	0.0407592	0.00887801	0.0164479
0	1	0.0100911	0.0143626	0.010255	0.0302673	0.0172611	0.007175	0.00459396	0.00535273	0.00896617	0.00825595
0	1	0.0221966	0.0258722	0.0418553	0.0677697	0.037078	0.0765275	0.00929666	0.037899	0.0602922	0.200823
0	1	0.203678	0.245453	0.00592251	0.0201517	0.0382518	0.159315	0.335971	0.214612	0.0246669	0.0166029
0	1	0.0184995	0.0146425	0.00842146	0.0715487	0.025816	0.0114684	0.0163179	0.0118385	0.0291583	0.00553629
0	1	0.162776	0.183822	0.00900559	0.04161	0.0553472	0.111399	0.184169	0.096701	0.0197493	0.0117756
0	1	0.138397	0.20072	0.0107173	0.0236912	0.0807661	0.0561149	0.191186	0.065737	0.0305242	0.00919032
0	1	0.0830149	0.047842	0.00533838	0.0444155	0.05424	0.0534944	0.100109	0.0432668	0.0101271	0.00739089
0	1	0.102018	0.0343487	0.0127727	0.0149274	0.105176	0.0400839	0.0176467	0.038231	0.0116154	0.0164515
0	1	0.0769249	0.0326265	0.00650664	0.0064847	0.0660261	0.0239337	0.00869218	0.0330475	0.00765512	0.0092773
0	1	0.00941689	0.00753695	0.00584945	0.00825792	0.0352789	0.0131167	0.00587544	0.0103148	0.0106319	0.0148889
0	1	0.15627	0.883997	0.00646602	0.0112987	0.152943	0.0686916	0.0311114	0.200607	0.00741577	0.0184843
0	1	0.0638954	0.0510407	0.00896495	0.0461444	0.0634704	0.0311485	0.0265107	0.0260213	0.0167725	0.0111993
0	1	0.0442223	0.0540298	0.00650664	0.0142674	0.0592339	0.0229253	0.00395321	0.0109806	0.00914351	0.0465204
0	1	0.0299306	0.00952713	0.00479485	0.0667678	0.0262939	0.0260055	0.131083	0.0168396	0.0306918	0.100818
0	1	0.0114368	0.0154258	0.00771551	0.00808697	0.0212	0.00755328	0.00259923	0.00650534	0.00938285	0.0189105
0	1	0.0873942	0.0391304	0.00596311	0.0240448	0.0534466	0.0559704	0.301434	0.0183313	0.0306527	0.0418805
0	1	0.12921	0.320225	0.00998563	0.0214317	0.197036	0.0426205	0.0562624	0.12447	0.0130777	0.0233553
0	1	0.0847294	0.303102	0.0113421	0.0163646	0.163342	0.0370448	0.0231702	0.0957011	0.00866478	0.023277
0	1	0.0188309	0.00341281	0.00592251	0.00339238	0.0167031	0.0104092	0.00334872	0.0106735	0.00321611	0.00385593
0	1	0.0178224	0.00753695	0.00934624	0.0094843	0.0143591	0.00673981	0.00463021	0.0110961	0.0123596	0.00494935
0	1	0.0585155	0.00781685	0.0118856	0.0267706	0.021694	0.0501731	0.101705	0.0252399	0.0281486	0.00311769
0	1	0.00638842	0.00483546	0.00116826	0.0333792	0.00855483	0.00825945	0.0144226	0.0107251	0.00443901	0.0329624
0	1	0.0248029	0.0153183	0.00175239	0.0786585	0.0206735	0.0167353	0.187565	0.017105	0.0365465	0.0162474
0	1	0.204448	0.483281	0.0179776	0.0253814	0.279436	0.0849688	0.0699509	0.129784	0.00890412	0.0198836
0	1	0.0580188	0.0177677	0.0132569	0.0967827	0.0535478	0.0267681	0.0958178	0.0349197	0.0309893	0.00816635
0	1	0.138006	0.0270236	0.00592251	0.0687842	0.0337568	0.125904	0.424519	0.0358238	0.0519035	0.0210264
0	1	0.1085	0.104277	0.00705016	0.0201173	0.0833455	0.0710589	0.155301	0.0694222	0.00544868	0.0102309
0	1	0.0110969	0.011941	0.00972323	0.010045	0.0396919	0.0104962	0.0144952	0.00955287	0.0162527	0.00873068
0	1	0.0195052	0.00454785	0.0105985	0.0119034	0.0225072	0.00755328	0.00651619	0.0158482	0.0135825	0.00679882
0	1	0.112007	0.151116	0.0106768	0.0297945	0.118047	0.0839034	0.271664	0.0365152	0.0180476	0.027917
0	1	0.0550074	0.0278624	0.00958972	0.0592045	0.0492879	0.0301903	0.153496	0.0191762	0.0395898	0.0104744
0	1	0.217637	0.261955	0.00825903	0.029485	0.130825	0.0854402	0.280966	0.0767572	0.017569	0.0126569
0	1	0.151618	0.0978062	0.0052248	0.049032	0.114818	0.0640099	0.162004	0.0363752	0.0186226	0.0326347
0	1	0.00669657	0.0103745	0.00717198	0.0420224	0.0124774	0.00898644	0.025037	0.0107251	0.0271388	0.0153709
0	1	0.00708882	0.0103745	0.00717198	0.0420224	0.0124774	0.00926106	0.0251794	0.0109492	0.0271388	0.0157741
0	1	0.0650549	0.0497661	0.00262051	0.0232901	0.0895143	0.0424299	0.0985021	0.0226027	0.0226737	0.0242271
0	1	0.0603093	0.0200455	0.0027668	0.0738222	0.0401604	0.0209256	0.14487	0.0225032	0.0517133	0.00882629
0	1	0.173052	0.123632	0.00561014	0.0116231	0.0299379	0.171732	0.40313	0.0977733	0.0138764	0.0106893
0	1	0.00134567	0.00199017	0.00938667	0.00556591	0.00249549	0.00554206	0.00651619	0.0122684	0.00715028	0.00712061
0	1	0.00100855	0.00142265	0.0111797	0.00427755	0.00422557	0.00603365	0.00323997	0.00076188	0.00861254	0.0142695
0	1	0.0487615	0.128389	0.00507876	0.0100891	0.0609198	0.0225562	0.0133224	0.0266334	0.00839931	0.0352336
0	1	0.0386761	0.0166326	0.00533838	0.0217133	0.0485774	0.0180698	0.106415	0.0262655	0.0445374	0.00943441
0	1	0.130897	0.162465	0.0117558	0.0239724	0.126725	0.0480413	0.0346248	0.0375863	0.0118932	0.0126016
0	1	0.200353	0.222433	0.00710482	0.0235926	0.195989	0.0769939	0.0307323	0.103169	0.00644527	0.0582855
0	1	0.0856837	0.0928128	0.0107173	0.0163616	0.12623	0.0502149	0.0147987	0.0416156	0.00520935	0.0151786
0	1	0.00755621	0.00412414	0.0298494	0.0106498	0.0125921	0.00499033	0.00263547	0.0170827	0.0246669	0.00985748
0	1	0.00686467	0.00412414	0.0292394	0.0106498	0.0113054	0.00483589	0.00263547	0.016449	0.025056	0.00961198
0	1	0.0158053	0.00650592	0.0290774	0.00399717	0.0182039	0.00850524	0.00199474	0.0111158	0.0106319	0.01206
0	1	0.157326	0.253085	0.00471364	0.0250423	0.0282452	0.149015	0.346508	0.239819	0.0283879	0.0136469
0	1	0.0188337	0.0136478	0.00771551	0.0414356	0.0325616	0.00956449	0.0184484	0.00650534	0.0111367	0.0493335
0	1	0.0889015	0.177034	0.00783733	0.0392036	0.183306	0.040177	0.043222	0.0474714	0.0173034	0.0198664
0	1	0.0834922	0.110366	0.00529778	0.0602044	0.0863384	0.072287	0.229299	0.0327883	0.0326615	0.0157841
0	1	0.0955081	0.0458222	0.022314	0.0100522	0.0585848	0.0701488	0.0119684	0.0539062	0.0159543	0.0145932
0	1	0.00874264	0.00469165	0.0218808	0.00581153	0.0185846	0.00564074	0.0052347	0.0080291	0.0096222	0.00929618
0	1	0.0870976	0.0183429	0.0285092	0.00972064	0.15307	0.0313035	0.0113317	0.028307	0.0328944	0.013667
0	1	0.00773409	0.00454785	0.00417012	0.0222729	0.00539759	0.00342356	0.00267173	0.0107251	0.0229915	0.00585808
0	1	0.0110969	0.00270149	0.0119668	0.00799435	0.00514245	0.00945722	0.00199337	0.00652488	0.00619289	0.0177794
0	1	0.00639125	0.00984767	0.0432424	0.012777	0.0173391	0.012725	0.00651619	0.0107462	0.0221689	0.0128542
0	1	0.066921	0.0237382	0.033742	0.0101331	0.157164	0.0405491	0.0120447	0.0374241	0.0325875	0.0144987
0	1	0.0238737	0.00540298	0.00325332	0.00671138	0.0431248	0.0197297	0.00459396	0.0091817	0.0150709	0.016958
0	1	0.0164408	0.00420317	0.0264646	0.00766993	0.0156347	0.020711	0.00787018	0.014681	0.0252221	0.0168421
0	1	0.174812	0.100641	0.00537898	0.105512	0.0940245	0.0838943	0.278502	0.0717984	0.030886	0.0140859
0	1	0.132502	0.0405301	0.00771551	0.0124126	0.0880701	0.0404175	0.0131774	0.0351835	0.00741577	0.0173178
0	1	0.0225047	0.0224561	0.00892437	0.00702111	0.0475091	0.0192582	0.00722944	0.0214109	0.00467836	0.00719497
0	1	0.00725877	0.00398033	0.0321459	0.013113	0.00748647	0.00945722	0.00391696	0.0134014	0.0215031	0.0118484
0	1	0.0247132	0.0089486	0.0344074	0.0101331	0.0514924	0.0156368	0.0104694	0.0107251	0.0190312	0.0135625
0	1	0.0356504	0.0197008	0.0130053	0.0127623	0.0368112	0.0247127	0.00395321	0.0298503	0.0118548	0.00821977
0	1	0.199096	0.0480104	0.00396725	0.0641781	0.079997	0.101659	0.320163	0.110815	0.0421528	0.00803288
0	1	0.154997	0.0863534	0.0160424	0.0118154	0.0511819	0.158583	0.191327	0.174666	0.0146677	0.00841785
0	1	0.14797	0.202763	0.00767488	0.020871	0.0980256	0.0627457	0.0807808	0.0809764	0.0111106	0.0132085
0	1	0.0509317	0.0881646	0.00761477	0.0746361	0.0645719	0.0405774	0.11889	0.0349295	0.0315529	0.00875798
0	1	0.0538071	0.0129399	0.0314461	0.00731309	0.0599525	0.0193414	0.00864256	0.0123107	0.0111106	0.011528
0	1	0.0383361	0.0443073	0.00533838	0.0265905	0.0837512	0.0255469	0.0225103	0.024973	0.0118548	0.0119767
0	1	0.00470844	0.011941	0.00537898	0.0233342	0.018792	0.0102823	0.0549706	0.0129911	0.0200408	0.0229655
0	1	0.0245479	0.0335157	0.00650664	0.0935437	0.0473538	0.0209256	0.0956704	0.0172304	0.0113761	0.0269344
0	1	0.337825	0.965078	0.00790993	0.0461177	0.041355	0.526571	0.815928	0.883498	0.0276699	0.0195328
0	1	0.0682611	0.00554679	0.0462079	0.00706514	0.0347296	0.0358488	0.00587544	0.020317	0.0185002	0.0139518
0	1	0.0302208	0.0191026	0.0128399	0.0129102	0.0724512	0.0182565	0.00519845	0.0198872	0.0156523	0.00959328
0	1	0.0572231	0.0171629	0.0154716	0.0150154	0.0884793	0.0275269	0.0113277	0.0214109	0.00839931	0.0100051
0	1	0.00437131	0.00213397	0.0215646	0.00697709	0.00972685	0.00342356	0.000640745	0.00994357	0.0209982	0.00802766
0	1	0.0509206	0.0504424	0.0173458	0.0112987	0.112791	0.0268524	0.00730194	0.0265422	0.0153103	0.0381958
0	1	0.0971832	0.085625	0.00771551	0.0247182	0.0856772	0.0470163	0.136389	0.022391	0.0115477	0.0196891
0	1	0.158739	0.207727	0.005314	0.0251045	0.196192	0.0618201	0.0190891	0.0414478	0.0251717	0.0141115
0	1	0.0277337	0.0169203	0.0101332	0.0093499	0.0374243	0.0150391	0.0224896	0.0114674	0.0111106	0.0061909
0	1	0.0282478	0.0280062	0.0204935	0.0106939	0.0574846	0.0240273	0.00594795	0.0142072	0.0217424	0.0244239
0	1	0.0131922	0.0109498	0.00529778	0.00730149	0.0104364	0.00543477	0.0051622	0.0114869	0.00518319	0.0109429
0	1	0.0349705	0.0252706	0.00175239	0.00908599	0.0510179	0.0165501	0.00794268	0.0157066	0.00494385	0.0161484
0	1	0.00504556	0.00142265	0.0202048	0.00952835	0.00448071	0.00724983	0.00320372	0.0053723	0.0199886	0.00708995
0	1	0.0339677	0.0361973	0.00358599	0.0146574	0.036659	0.0172563	0.0117321	0.0313936	0.00691093	0.0293682
0	1	0.0538099	0.00355662	0.036402	0.0088795	0.0403292	0.0244184	0.00398947	0.0137726	0.0203139	0.0150344
0	1	0.236922	0.0991438	0.017224	0.11764	0.0599848	0.300906	0.375892	0.191079	0.0470752	0.0210752
0	1	0.025225	0.00398033	0.0378798	0.0122279	0.0316514	0.0134796	0.00267173	0.0149789	0.0146206	0.0113158
0	1	0.12696	0.156081	0.00834024	0.0655289	0.155468	0.0466111	0.28462	0.058307	0.0625778	0.00899605
0	1	0.0232051	0.0367572	0.0136787	0.0226449	0.0576903	0.0231826	0.0288815	0.0137726	0.0138219	0.0286147
0	1	0.00854934	0.00721724	0.0104415	0.00867791	0.0116084	0.00598402	0.00525487	0.00955287	0.0206052	0.00902135
0	1	0.132173	0.300115	0.00709077	0.0435123	0.0783754	0.0593504	0.0635831	0.101484	0.00667158	0.0186368
0	1	0.0601983	0.111185	0.00713137	0.0817172	0.0875931	0.0351383	0.0591713	0.0561842	0.0155495	0.0168664
0	1	0.0252222	0.00142265	0.0166399	0.0110623	0.0191361	0.0145389	0.00587544	0.0134112	0.0212376	0.0108963
0	1	0.0147995	0.00867197	0.0145954	0.00488234	0.0178816	0.0114684	0.00473897	0.0143744	0.00938285	0.0104154
0	1	0.0342198	0.0514886	0.00350478	0.0346897	0.0537685	0.0170105	0.00811601	0.0172108	0.00969293	0.00849226
0	1	0.0342581	0.0672824	0.0107888	0.00823069	0.0756495	0.0139951	0.00979243	0.0240873	0.0172773	0.0402781
0	1	0.0104254	0.006538	0.0148062	0.0110183	0.00646593	0.00720019	0.00199474	0.0199068	0.0130777	0.00793161
0	1	0.12443	0.410184	0.0094679	0.00849234	0.0838374	0.0585206	0.0466864	0.0913136	0.00770517	0.0212459
0	1	0.0233442	0.00469165	0.00962956	0.00609191	0.0247691	0.0111153	0.000676995	0.00765794	0.011069	0.0102685
0	1	0.0080712	0.00886407	0.0100926	0.00639431	0.011712	0.00850524	0.00323997	0.014554	0.0148316	0.009212
0	1	0.0918012	0.0981659	0.00692851	0.0169306	0.0940949	0.0583701	0.0916678	0.0486045	0.0158412	0.0708765
0	1	0.141948	0.0137154	0.00805712	0.0689954	0.0678335	0.0905135	0.227496	0.0347927	0.0364652	0.0259653
0	1	0	0.00724932	0.00779669	0.0457767	0.0102849	0.0093187	0.00854718	0.0103343	0.00757243	0.00834648
0	1	0.0107625	0.0145064	0.0113827	0.0165494	0.0254094	0.00875105	0.00926041	0.0218929	0.0206077	0.00239832
0	1	0.0248879	0.0362544	0.00533838	0.100574	0.0619933	0.0242216	0.0293435	0.0113062	0.0244798	0.0121222
0	1	0.398842	0.584692	0.0134596	0.0658293	0.112381	0.311074	0.692489	0.401118	0.012599	0.0234977
0	1	0.0386676	0.0189105	0.014628	0.0128766	0.0866644	0.0178638	0.0112189	0.0133818	0.0193945	0.0151206
0	1	0.0176842	0.00980702	0.027341	0.00850294	0.0441205	0.010859	0.00527095	0.0149056	0.017286	0.01448
0	1	0.0147995	0.0056906	0.0113827	0.0116671	0.0225072	0.00875105	0.00861967	0.0172304	0.0118809	0.012442
0	1	0.00904238	0.00952713	0.0141492	0.00395314	0.0265558	0.0132339	0.00658869	0.0190292	0.0113499	0.0161277
0	1	0.00706265	0.006538	0.0261484	0.00920393	0.00341237	0.00698563	0.00267173	0.00141795	0.015097	0.00747169
0	1	0.171325	0.0716925	0.0118044	0.0554193	0.037528	0.13446	0.310331	0.0617936	0.0197034	0.0131738
0	1	0.207057	0.0872747	0.0112203	0.0493506	0.0310419	0.181946	0.347678	0.0685138	0.0249535	0.0117396
0	1	0.0844176	0.0439352	0.00417012	0.0442545	0.0579942	0.0460509	0.115834	0.0217821	0.028414	0.0156922
0	1	0.152341	0.39541	0.00533838	0.0122279	0.143046	0.068163	0.0256415	0.0834266	0.00247192	0.0137505
0	1	0.00100855	0.00326901	0.0137192	0.00669671	0.00422557	0.00804487	0.00199474	0.0122488	0.0192444	0.00388359
0	1	0.0218622	0.0110859	0.0177676	0.00859914	0.024668	0.0115757	0.00591169	0.00420012	0.00839931	0.014314
0	1	0.0763949	0.0567236	0.0211262	0.00674073	0.100121	0.0328544	0.00726569	0.0279945	0.0203726	0.0126352
0	1	0.0221493	0.0166326	0.0145792	0.00972064	0.0373633	0.0143311	0.00263547	0.0134084	0.0133224	0.0190765
0	1	0.00672553	0.00270149	0.022603	0.00306798	0.00473585	0.00564935	0.00128148	0.0136456	0.0223452	0.0101072
0	1	0.00672553	0.00270149	0.022603	0.00306798	0.00473585	0.00564935	0.00128148	0.0137726	0.0232297	0.0101072
0	1	0.0460702	0.0186228	0.0125103	0.0122719	0.0722017	0.0244876	0.0052347	0.0107049	0.0103925	0.0181982
0	1	0.0517872	0.00326901	0.0322739	0.00153398	0.0132907	0.0399024	0.00128148	0.0118385	0.012599	0.0222513
0	1	0.00100855	0.0169905	0.0107173	0.0467147	0.0113054	0.00412972	0.00591169	0.00879096	0.021477	0.00691992
0	1	0.111063	0.166236	0.00779669	0.00702111	0.130954	0.0460722	0.0333331	0.0504993	0.0106058	0.0205585
0	1	0.115353	0.143587	0.0095085	0.024275	0.18883	0.0586491	0.0211563	0.0547276	0.00789447	0.00792819
0	1	0.0292592	0.0152356	0.00067159	0.0247801	0.0709341	0.0165391	0.0184655	0.0145149	0.0160817	0.00890611
0	1	0.011434	0.0123335	0.00880264	0.00981983	0.0165006	0.0090649	0.0058392	0.00726722	0.0135564	0.00627894
0	1	0.0262336	0.0256548	0.00644026	0.07375	0.0669865	0.0149417	0.0352454	0.0244976	0.0397631	0.00737902
0	1	0.0117711	0.00824828	0.0272768	0.0094843	0.0160877	0.0107623	0.00856598	0.014554	0.0230861	0.0123013
0	1	0.00874264	0.0132198	0.00233652	0.0435458	0.0122701	0.00892699	0.0367141	0.0110961	0.027833	0.0109735
0	1	0.104833	0.0660312	0.0113015	0.0202662	0.0534701	0.0545174	0.0880375	0.0293799	0.00890412	0.0246778
0	1	0.0137882	0.00611431	0.0323067	0.00576751	0.0274424	0.0144991	0.00591169	0.02145	0.0200408	0.0107597
0	1	0.00691104	0.00483546	0.0203476	0.0112546	0.00804453	0.0109029	0.00651619	0.00687649	0.00813382	0.032419
0	1	0.0934269	0.0497695	0.0119661	0.0263582	0.0930735	0.0551163	0.0511031	0.0435641	0.0221679	0.0106884
0	1	0.0879608	0.0496115	0.0136787	0.0258748	0.0905224	0.0534275	0.0506363	0.0419134	0.0218458	0.0106884
0	1	0.0218566	0.00682563	0.0166804	0.0135927	0.0124105	0.0163539	0.0100099	0.0141633	0.023134	0.0153288
0	1	0.0339648	0.0278701	0.0131757	0.00824749	0.0666259	0.0205725	0.00647994	0.0198872	0.0108778	0.0152623
0	1	0.0164795	0.0189105	0.126595	0.0195733	0.0270894	0.0356479	0.0105419	0.0477178	0.120099	0.0495512
0	1	0.0416989	0.0397261	0.00658785	0.00609191	0.0887952	0.0203366	0.0105519	0.0336597	0.0096222	0.0164358
0	1	0.06337	0.0640546	0.0107986	0.0370521	0.0663791	0.0321029	0.0221701	0.023989	0.0184171	0.00932318
0	1	0.0336277	0.0302839	0.00596311	0.0291903	0.0536421	0.0188752	0.00851092	0.0160582	0.0151321	0.00731571
0	1	0.0382838	0.0640217	0.00735395	0.0273672	0.105531	0.0188746	0.0153171	0.0185637	0.00693704	0.0137493
0	1	0.0464101	0.0570044	0.00892437	0.00609191	0.105587	0.0212216	0.00892057	0.0236077	0.0113761	0.00773355
0	1	0.00336277	0.00355662	0.00959596	0.00488234	0.00672107	0.00508169	0.00395321	0.0100716	0.00585341	0.00397964
0	1	0.00941689	0.00383653	0.00596311	0.0079503	0.0102371	0.0077004	0.00267173	0.00687649	0.0103402	0.0159773
0	1	0.00145711	0.00881579	0.0124697	0.00827472	0.0106849	0.00649403	0.00327622	0.0107446	0.0177982	0.0101297
0	1	0.0159366	0.00978398	0.00713137	0.03033	0.0195706	0.0089362	0.00657124	0.0141633	0.0101271	0.0099407
0	1	0.00470844	0.00270149	0.00717198	0.00432157	0.00656961	0.00353084	0.00373898	0.00343824	0.00911737	0.016925
0	1	0.0408641	0.0274386	0.0118856	0.10233	0.0397154	0.0254482	0.0793095	0.018269	0.0291583	0.0122331
0	1	0.0232023	0.0324102	0.0167211	0.00881986	0.034881	0.00735712	0.00722944	0.0080291	0.0120941	0.0430876
0	1	0.287097	0.405604	0.00834024	0.057663	0.0716765	0.297509	0.724193	0.466491	0.0464617	0.0154887
0	1	0.0124426	0.00469165	0.0232206	0.0079063	0.0118635	0.00779907	0.0052347	0.00572389	0.023257	0.0102122
0	1	0.0211851	0.0105183	0.00596311	0.0094843	0.0442491	0.0134796	0.00256297	0.00726722	0.0170641	0.00700191
0	1	0.063224	0.183368	0.010758	0.0128327	0.137223	0.042471	0.0134233	0.0378207	0.0122472	0.013555
0	1	0.0154682	0.0108059	0.0101332	0.0064386	0.0274982	0.0096718	0.00761904	0.0249197	0.0096222	0.0090951
0	1	0.153353	0.196607	0.00912714	0.0352693	0.0419286	0.132063	0.221174	0.227004	0.0100857	0.0148979
0	1	0.0137882	0.00362424	0.0181562	0.00706514	0.0167509	0.00839796	0.0102927	0.00955287	0.0103664	0.00792862
0	1	0.00134567	0.00213397	0.0302779	0.00553115	0.00560134	0.00483589	0.00131774	0.016449	0.0142798	0.00511545
0	1	0.018716	0.0309952	0.00783733	0.0453603	0.0450145	0.0113299	0.193273	0.00955937	0.0628614	0.00836145
0	1	0.220749	0.0778866	0.0101738	0.0569227	0.058967	0.130361	0.343008	0.1045	0.034372	0.00742071
0	1	0.181376	0.0801096	0.0057441	0.0475535	0.0671151	0.137169	0.256649	0.16256	0.0254634	0.0111003
0	1	0.0845327	0.0690789	0.00241773	0.0860098	0.0759712	0.0339311	0.07927	0.036222	0.042556	0.00906144
0	1	0.102572	0.123829	0.00475425	0.0334673	0.0877328	0.0431251	0.0277087	0.0447167	0.0200147	0.0110756
0	1	0.122786	0.195978	0.0107336	0.0621316	0.135541	0.0490209	0.0901744	0.0439159	0.0143267	0.0341716
0	1	0.0158081	0.00398033	0.0370687	0.00613594	0.0205698	0.0124891	0.00719318	0.0110961	0.0264208	0.00860696
0	1	0.0171509	0.00398033	0.016137	0.00399717	0.0177236	0.00554206	0.00790643	0.0130303	0.0235391	0.00323701
0	1	0.0763474	0.157698	0.0160963	0.0094843	0.155187	0.0481618	0.0127502	0.0378794	0.0149669	0.0400823
0	1	0.0114368	0.00995082	0.0137192	0.00851109	0.0413543	0.0127735	0.00263547	0.0179923	0.0133432	0.0158755
0	1	0.0195052	0.0528607	0.00354538	0.0626741	0.048476	0.01394	0.0198748	0.0236966	0.0185002	0.0142654
0	1	0.0595241	0.0208929	0.00744765	0.0106939	0.0682394	0.0238986	0.00847468	0.0165645	0.00915776	0.0371284
0	1	0.020511	0.0325792	0.0094679	0.0141548	0.075665	0.01394	0.00950894	0.0153159	0.018888	0.0412107
0	1	0.00403701	0.00454785	0.0204855	0.00705471	0.0104922	0.00503265	0.00395321	0.0122488	0.0145334	0.00262108
0	1	0.0406875	0.0490702	0.00845426	0.0245812	0.0825804	0.0269182	0.0152447	0.0143803	0.00172773	0.130609
0	1	0.023037	0.0146399	0.00578194	0.0824526	0.0227624	0.0130463	0.0489417	0.0160582	0.0297267	0.00869607
0	1	0.0586636	0.0693836	0.00609743	0.0113867	0.0610009	0.028832	0.0269679	0.034877	0.0118286	0.00980111
0	1	0.0881772	0.162606	0.0113421	0.0211959	0.108335	0.0477959	0.0630042	0.0352795	0.0133432	0.0193607
0	1	0.160256	0.13884	0.0095085	0.0236845	0.11765	0.0622172	0.167521	0.033269	0.0263388	0.0269628
0	1	0.196595	0.0854582	0.00866475	0.0213437	0.0442829	0.141141	0.37392	0.071264	0.0315056	0.014357
0	1	0.0110996	0.0162089	0.00717198	0.0228549	0.05876	0.0153835	0.00395321	0.01192	0.0162937	0.00342837
0	1	0.0373276	0.0447826	0.00175239	0.0551702	0.0644601	0.0195894	0.0189803	0.0171912	0.0039603	0.0144219
0	1	0.152751	0.160521	0.00642545	0.0156202	0.00672107	0.266613	0.262306	0.201172	0.00718838	0.0124801
0	1	0.138219	0.221953	0.00709077	0.016225	0.127653	0.0771012	0.0656812	0.104046	0.00717644	0.01439
0	1	0.0020171	0.00270149	0.00521673	0.0113427	0.0113054	0.006719	0.00263547	0.00656937	0.0157935	0.0029182
0	1	0.00874264	0.00326901	0.0144168	0.00502716	0.00389538	0.00818158	0.00370273	0.0122292	0.0192705	0.00562935
0	1	0.117036	0.0776319	0.0148469	0.010045	0.136376	0.0586784	0.00802335	0.040673	0.0293976	0.0232533
0	1	0.0116596	0.0125085	0.00946795	0.00920393	0.0141298	0.00803384	0.00256297	0.00879096	0.00568804	0.0156525
0	1	0.0244774	0.00341281	0.0266106	0.00368956	0.030751	0.01394	0.00263547	0.00650534	0.0103011	0.00880402
0	1	0.109022	0.0592824	0.0123479	0.0102746	0.149759	0.0483381	0.00982867	0.0270388	0.0156823	0.0230029
0	1	0.0356504	0.0247294	0.0682007	0.0572742	0.0383185	0.054436	0.0100597	0.0440332	0.0680126	0.166333
0	1	0.0191709	0.00142265	0.00907824	0.00915988	0.0220447	0.0196206	0.00270798	0.00996317	0.00890412	0.0185819
0	1	0.126179	0.0660378	0.0137598	0.00581153	0.182265	0.0611264	0.0137026	0.0358303	0.0199886	0.01439
0	1	0.0020171	0.00291463	0.00658785	0.0234373	0.00679239	0.00548381	0.00874296	0.00658241	0.00765512	0.0097112
0	1	0.0307402	0.0239183	0.00358599	0.010939	0.0414014	0.0118215	0.0137819	0.0163404	0.0059535	0.0124664
0	1	0.0205166	0.00952713	0.00475425	0.00575593	0.0119672	0.00766054	0.00199474	0.0141633	0.0108451	0.00398563
0	1	0.0341058	0.0063942	0.0108019	0.0104135	0.0196052	0.0145389	0.00131774	0.0114869	0.00986156	0.0193861
0	1	0.0329562	0.0146425	0.00533838	0.0226713	0.0619168	0.0166574	0.0131049	0.0242875	0.0103011	0.00951294
0	1	0.00840834	0.00284529	0.0155122	0.00859914	0.0101334	0.00724626	0.00470271	0.0133493	0.0123335	0.0050788
0	1	0.00336277	0.00326901	0.0166399	0.0079063	0.00880995	0.00921139	0.00527095	0.0107055	0.00839931	0.019153
0	1	0.0080712	0.00252388	0.0765043	0.00730149	0.0135458	0.00614094	0.00131774	0.00574345	0.0252502	0.0284404
0	1	0.0279947	0.0170297	0.00533838	0.0077435	0.0303166	0.0182768	0.00195848	0.00920129	0.00940898	0.016979
0	1	0.024885	0.00383653	0.013841	0.00598474	0.0213353	0.0115757	0.00323997	0.00804864	0.0123803	0.0184223
0	1	0.0151339	0.00554679	0.0101332	0.00553115	0.0276974	0.0157054	0.00192223	0.00572389	0.00985831	0.0133075
0	1	0.00605411	0.00199017	0.010052	0.00672393	0.0104364	0.0070929	0.00135399	0.00966306	0.00661827	0.0037509
0	1	0.0393447	0.0304277	0.103409	0.086366	0.0916232	0.12097	0.0169493	0.0845889	0.117074	0.304143
0	1	0.272671	0.344317	0.0155122	0.00799435	0.0262543	0.377644	0.101815	0.301728	0.00914351	0.0171198
0	1	0.095094	0.206876	0.00765868	0.0126185	0.128719	0.0368008	0.0141177	0.0587846	0.00988767	0.0136159
0	1	0.0470844	0.0366946	0.0094666	0.0110365	0.0396397	0.0200049	0.00852739	0.0168717	0.00856468	0.00686119
0	1	0.00874545	0.00938329	0.0138005	0.0433064	0.0129414	0.0130273	0.00918792	0.00841982	0.0169792	0.010274
0	1	0.0239885	0.0125085	0.0143846	0.0033114	0.0650924	0.0161971	0.00932085	0.0154738	0.0162937	0.00573438
0	1	0.18361	1.25115	0.00771551	0.0134038	0.147069	0.094781	0.0798186	0.352011	0.00717644	0.0114844
0	1	0.0195024	0.00980702	0.0204289	0.00613594	0.0384449	0.0190529	0	0.0126395	0.0191911	0.0158106
0	1	0.0137882	0.0128308	0.00537898	0.0480292	0.02816	0.0100561	0.00797892	0.0141633	0.0224606	0.00757018
0	1	0.0517891	0.0772976	0.00120886	0.0076922	0.100465	0.0155981	0.0119322	0.0398135	0.00544868	0.0123015
0	1	0.0060513	0.0180553	0.00479485	0.0758497	0.015531	0.00899684	0.0181305	0.00916216	0.0208862	0.00592947
0	1	0.00639125	0.00421744	0.0166804	0.00475682	0.00987829	0.00664049	0.00334872	0.0114869	0.0236595	0.011964
0	1	0.00403419	0.00867197	0.00875726	0.0325533	0.00855483	0.00523612	0.0205156	0.0120057	0.0293715	0.00757013
0	1	0.00504556	0	0.0254831	0.00576751	0.0076931	0.00896559	0.00240279	0.00343824	0.0170379	0.0257336
0	1	0.0100883	0.0059705	0.0111609	0.00532068	0.0303284	0.0186099	0.00195848	0.00881052	0.0262054	0.00877331
0	1	0.0238765	0.0140749	0.0278173	0.00799435	0.0566229	0.0195256	0.00391696	0.0111483	0.0172773	0.0318447
0	1	0.0588857	0.0607743	0.00912721	0.0397568	0.0867195	0.0309335	0.0245413	0.0231203	0.0326659	0.00720095
0	1	0.0961445	0.0726407	0.0094015	0.0141743	0.112886	0.0473888	0.0171669	0.0295176	0.0101271	0.010516
0	1	0.0450616	0.0184435	0.0244366	0.00535273	0.0565201	0.0170416	0.00730194	0.0233645	0.023351	0.00415182
0	1	0.0265679	0.0059705	0.0272355	0.00859391	0.0525796	0.0183155	0.00854718	0.0095724	0.0281311	0.0116566
0	1	0.00840552	0.00465214	0.0368251	0.00216459	0.00855483	0.00407087	0.00199474	0.00893862	0.0180346	0.00780191
0	1	0.0073998	0.00341281	0.0227568	0.00706514	0.0114569	0.0128219	0.00516481	0.0157066	0.0229392	0.0151163
0	1	0.00638842	0.00412414	0.0327862	0.00781704	0.0136167	0.00850524	0.00199474	0.0149252	0.0276929	0.0122349
0	1	0.197106	0.408801	0.00771551	0.0119475	0.201034	0.0720822	0.0132143	0.109735	0.00986156	0.0188284
0	1	0.1522	0.249555	0.00972749	0.00706514	0.0246439	0.165264	0.113144	0.224714	0.00938285	0.00906465
0	1	0.0131167	0.00483546	0.0286635	0.00520675	0.024038	0.0107623	0.00666119	0.0172499	0.0277089	0.0103834
0	1	0.379347	0.53391	0.0578302	0.0125153	0.146438	0.206508	0.0242609	0.36366	0.0676109	0.0411541
0	1	0.0494909	0.0231784	0.015285	0.0122719	0.0392742	0.0242607	0.00922417	0.0198676	0.0103664	0.0187996
0	1	0.125297	0.053369	0.00525715	0.00455793	0.087777	0.0399283	0.00657155	0.0176016	0.0155495	0.0157422
0	1	0.0292197	0.00724932	0.0191919	0.0101331	0.0721771	0.0161266	0.00907919	0.02145	0.0220169	0.0121168
0	1	0.0137882	0.00454785	0.0370946	0.0077435	0.0344976	0.00910413	0.00323997	0.0132549	0.0324952	0.00657306
0	1	0.0128338	0.00796065	0.0161776	0.00920393	0.033987	0.0105165	0.00651619	0.0194443	0.013965	0.00689484
0	1	0.00302564	0.00486842	0.00829963	0.00306798	0.0053471	0.00377663	0.00195848	0.00191449	0.0244134	0.00666013
0	1	0.227829	0.113543	0.0113827	0.0197246	0.0700109	0.14382	0.11842	0.0680554	0.0131299	0.0137431
0	1	0.00560555	0.00142265	0.0215399	0.00395314	0.00605933	0.00505167	0.00128148	0.00613418	0.0112406	0.00769691
0	1	0.0289938	0.0197714	0.0232222	0.00984566	0.0842424	0.0127663	0.00975618	0.0226792	0.014117	0.0154711
0	1	0.00840834	0.00341281	0.0389618	0.00520675	0.0107474	0.00815216	0.00323997	0.00960446	0.0224866	0.00384995
0	1	0.199161	0.303708	0.00958972	0.0218906	0.140449	0.0798452	0.151922	0.100049	0.0223459	0.0189616
0	1	0.00874264	0.0059705	0.0369875	0.00697709	0.0139524	0.00994761	0.00199474	0.0133623	0.0190051	0.0121847
0	1	0.06251	0.0628058	0.00896495	0.0131698	0.135674	0.0256726	0.0166144	0.0172043	0.018287	0.0172794
0	1	0.0100509	0.00611431	0.0126312	0.00669671	0.0254571	0.00412972	0.0123916	0.0103343	0.0122737	0.00919115
0	1	0.169989	0.154421	0.00529778	0.0183547	0.109007	0.0646011	0.0149065	0.0452881	0.00643223	0.0131297
0	1	0.0440559	0.0167764	0.0095085	0.0098527	0.0405816	0.0535966	0.00331247	0.016781	0.0111367	0.0257472
0	1	0.0440559	0.0167764	0.0095085	0.00943271	0.0396647	0.0533416	0.00331247	0.016781	0.0111367	0.0260979
0	1	0.0681539	0.0914399	0.00896495	0.0115107	0.123175	0.0308156	0.0111464	0.0571772	0.0153103	0.0306042
0	1	0.0881037	0.104879	0.0148062	0.00576751	0.138483	0.0419346	0.0206243	0.04045	0.00930862	0.0146254
0	1	0.00369989	0.00213397	0.0724012	0.0076259	0.00953126	0.0126662	0.00530721	0.00382897	0.0301679	0.0573009
0	1	0.0951343	0.0589062	0.0113827	0.0201154	0.233565	0.04363	0.148321	0.046068	0.0503342	0.0115678
0	1	0.0168139	0.0224593	0.014928	0.00641633	0.0462395	0.0213099	0.00463021	0.0221728	0.0183036	0.0125926
0	1	0.309462	0.14281	0.00784531	0.111691	0.0598855	0.276983	0.625832	0.334944	0.0667443	0.0189379
0	1	0.0133679	0.0188343	0.0246162	0.0110623	0.0358163	0.00841534	0.00455771	0.0107727	0.0273221	0.00737511
0	1	0.00874264	0.478577	0.0971036	0.0113427	0.0132907	0.12467	0.00587544	0.0107055	0.011363	0.00985259
0	1	0.308926	1.06714	0.0124697	0.013113	0.120752	0.214392	0.136244	0.410781	0.00839931	0.0165236
0	1	0.00840834	0.00554679	0.023252	0.00646035	0.0213353	0.0139574	0.0051622	0.0115065	0.0176018	0.0119201
0	1	0.10022	0.273764	0.00954908	0.0631297	0.148485	0.0593533	0.0799226	0.070367	0.0225128	0.0138424
0	1	0.0215251	0.00270149	0.00529778	0.0088795	0.0460843	0.0125277	0.0103969	0.00689606	0.0170641	0.00977812
0	1	0.0326248	0.0456082	0.0118044	0.0359523	0.0784388	0.0248095	0.0175993	0.0289022	0.0135963	0.00811976
0	1	0.00571698	0	0.014928	0.00576751	0.00682473	0.00786894	0.00135399	0.00996317	0.0225726	0.00696324
0	1	0.0665868	0.0154976	0.0181181	0.00980872	0.0757736	0.0272051	0.00651619	0.0133818	0.0190051	0.00809139
0	1	0.0255565	0.0125324	0.0179705	0.0079503	0.0668828	0.00956449	0.00395321	0.0095724	0.0128471	0.0085047
0	1	0.182327	0.190505	0.010758	0.0268053	0.209759	0.0535266	0.223412	0.0782311	0.0287775	0.0136533
0	1	0.18789	0.174844	0.00717198	0.0197055	0.0361009	0.187932	0.192837	0.201861	0.0133693	0.00721966
0	1	0.0161452	0.00341281	0.0301967	0.00427755	0.018178	0.00825945	0.00267173	0.0122488	0.0295553	0.00803066
0	1	0.0625553	0.0588313	0.0108315	0.0109742	0.0966508	0.0293738	0.0170581	0.012895	0.00866478	0.0263432
0	1	0.0252222	0.0181146	0.00654725	0.0158566	0.0611587	0.00887718	0.011646	0.0185131	0.00667158	0.00712671
0	1	0.0186361	0.0118049	0.0107181	0.00520675	0.0348332	0.0111153	0.00537971	0.0179858	0.0152156	0.00480947
0	1	0.00605411	0.00435576	0.0202259	0.00949191	0.00531965	0.00578785	0.00587544	0.0091817	0.0181009	0.00759095
0	1	0.0763323	0.0328558	0.00592251	0.00976469	0.119659	0.0356233	0.00892191	0.0160778	0.0175428	0.0195931
0	1	0.00437131	0.00366062	0.0144499	0.0106311	0.00539759	0.00804427	0.00331247	0.012895	0.00940898	0.00906144
0	1	0.00437131	0.00398033	0.021524	0.0106939	0.00514245	0.00719039	0.00195848	0.0118581	0.0103664	0.00923875
0	1	0.00470844	0.00768075	0.00412952	0.0528205	0.0153519	0.00578785	0.0179487	0.0095724	0.0147431	0.0153007
0	1	0.0110969	0.00326901	0.023122	0.00521311	0.00697621	0.0128035	0.00327622	0.00726722	0.020228	0.00440646
0	1	0.173648	0.224702	0.00592251	0.00799435	0.187939	0.0603346	0.0202654	0.0707186	0.00667812	0.0198659
0	1	0.178528	0.217633	0.0113015	0.0123159	0.21494	0.0577114	0.0249856	0.0800283	0.0106319	0.0230813
0	1	0.211605	0.904991	0.0058819	0.0122719	0.0430293	0.262061	0.281392	0.427814	0.0039603	0.0187665
0	1	0.00941689	0.00341281	0.00533838	0.0103964	0.0132393	0.0122334	0.00352069	0.0103918	0.0130777	0.00916647
0	1	0.238889	0.0783383	0.0136787	0.0410932	0.0808369	0.153975	0.138666	0.0744531	0.0150512	0.00970803
0	1	0.00336277	0.0115164	0.00358599	0.0589043	0.00921656	0.0044828	0.0198964	0.00228564	0.0197493	0.00417773
0	1	0.05179	0.0261675	0.0130882	0.00880207	0.0713319	0.0225531	0.0109396	0.0327698	0.0197754	0.0163831
0	1	0.0328722	0.0186448	0.00429741	0.0112987	0.0667105	0.0181194	0.00466646	0.0103343	0.00911737	0.0308866
0	1	0.165619	0.204688	0.00896495	0.0187322	0.130931	0.0758171	0.106348	0.102342	0.0213096	0.00864359
0	1	0.0080712	0.00326901	0.0406543	0.0088795	0.0118937	0.00669999	0.00323997	0.0109594	0.0254634	0.0101012
0	1	0.0665261	0.11528	0.00600372	0.0110183	0.0989734	0.0282986	0.0230141	0.0546463	0.0118286	0.0124065
0	1	0.0181595	0.00383653	0.00713137	0.00722271	0.0347746	0.00589514	0.000676995	0.0126199	0.0108974	0.0115747
0	1	0.363642	0.915094	0.00954908	0.0505517	0.161191	0.196797	0.275749	0.365981	0.0220058	0.00951294
0	1	0.00941689	0.0051999	0.0309432	0.0085551	0.00649363	0.00915254	0.00327622	0.0130107	0.0158064	0.00927747
0	1	0.175853	0.407818	0.00766162	0.0221246	0.308125	0.0814485	0.0305031	0.107694	0.0158596	0.0401367
0	1	0.287025	0.798901	0.006762	0.0104651	0.187827	0.148909	0.134746	0.349541	0.0047045	0.0110301
0	1	0.136507	0.257671	0.0167671	0.00367276	0.191437	0.0643277	0.0163126	0.0826695	0.0143267	0.00921399
0	1	0.0396874	0.0373133	0.00421073	0.0156202	0.071226	0.013587	0.0469791	0.0257711	0.0172995	0.00747226
0	1	0.251039	0.151208	0.0137192	0.0282388	0.122082	0.146746	0.337938	0.126811	0.0467803	0.00582444
0	1	0.0530588	0.150695	0.010758	0.0567433	0.0952237	0.0378969	0.0363079	0.0405434	0.0180476	0.0146775
0	1	0.199186	0.747875	0.0137192	0.0205386	0.224369	0.125681	0.0771355	0.272813	0.00715028	0.0697569
0	1	0.00302564	0.00326901	0.00657456	0.0437811	0.0115606	0.0092895	0.00708444	0.00899124	0.0225762	0.00314395
0	1	0.0151367	0.0108059	0.00654725	0.074008	0.0150207	0.00686732	0.0289123	0.00607607	0.0233462	0.00586107
0	1	0.04977	0.0612783	0.00599556	0.0470383	0.0815997	0.0310825	0.0509378	0.0336793	0.018322	0.0173458
0	1	0.191149	0.101795	0.00479485	0.02669	0.0541789	0.134204	0.379402	0.15086	0.0187657	0.0261408
0	1	0.0020171	0.00270149	0.00905869	0.00306798	0.00646593	0.0069544	0.00790643	0.00767038	0.0308129	0.00524932
0	1	0.0300801	0.0174878	0.0112203	0.0085551	0.0323855	0.0217893	0.00331247	0.0103343	0.00988767	0.0281837
0	1	0.0373304	0.0333364	0.00358599	0.00980872	0.0628646	0.027804	0.00783393	0.0184209	0.0096222	0.0209074
0	1	0.0780235	0.0233221	0.0128998	0.00576751	0.0770844	0.0260073	0.00498618	0.0198872	0.00691093	0.0201098
0	1	0.140291	0.173687	0.00775611	0.0138059	0.159389	0.084778	0.0112552	0.0659225	0.0106471	0.0159025
0	1	0.100809	0.0541736	0.00779669	0.0107379	0.0654423	0.034585	0.0220039	0.0348123	0.00667158	0.0127356
0	1	0.363642	0.816561	0.00768193	0.00581153	0.148836	0.1878	0.073516	0.283547	0.0145661	0.00614623
0	1	0.0605355	0.0282938	0.00713137	0.00213877	0.0470136	0.0360132	0.0105057	0.0130107	0.0169462	0.00697069
0	1	0.0907976	0.266038	0.00616598	0.014274	0.131399	0.0446465	0.0111826	0.0480087	0.00968644	0.0294937
0	1	0.208167	0.289722	0.00453516	0.0209434	0.101577	0.104669	0.276686	0.0929897	0.005476	0.0153007
0	1	0.0622958	0.0544375	0.0152687	0.00827472	0.0889276	0.0444078	0.00712069	0.0282815	0.0116154	0.0619159
0	1	0.0726437	0.124257	0.00650664	0.0151771	0.117572	0.0375161	0.0152084	0.0256306	0.0103632	0.101103
0	1	0.21445	0.559073	0.0159502	0.00511097	0.142888	0.0828211	0.0344062	0.160116	0.00634082	0.00862958
0	1	0.0362763	0.0571462	0.00888375	0.0106939	0.0755144	0.0265651	0.00680029	0.0260441	0.0158129	0.00930331
0	1	0.115632	0.078987	0.00849435	0.0260338	0.153208	0.0663382	0.0798914	0.0325071	0.0286272	0.0138363
0	1	0.20637	0.173076	0.00533838	0.0205906	0.116356	0.104647	0.20944	0.0634709	0.0145922	0.0188179
0	1	0.0467529	0.0244089	0.0106768	0.0607012	0.0768616	0.025702	0.0460108	0.0167056	0.0283618	0.0228532
0	1	0.0379961	0.0127961	0.0217106	0.00548713	0.0508886	0.0306049	0.00649467	0.0104417	0.0153103	0.048519
0	1	0.0831456	0.069206	0.0109607	0.0128327	0.119728	0.0529032	0.0109697	0.02944	0.0108712	0.0320802
0	1	0.0168717	0.0281499	0.00963031	0.0079503	0.0613428	0.00970008	0.00395321	0.020649	0.00797716	0.0128266
0	1	0.129142	0.215564	0.010758	0.0135162	0.143116	0.0486243	0.0266567	0.0922121	0.00856324	0.00737115
0	1	0.137041	0.149126	0.00362659	0.0291677	0.0317243	0.0922586	0.0246353	0.103675	0.00369482	0.026513
0	1	0.0377254	0.0221794	0.0149687	0.0061987	0.0615229	0.0107623	0.0140948	0.0156756	0.0133432	0.00969524
0	1	0.450802	0.675419	0.0136544	0.0407689	0.193961	0.252038	0.70989	0.36785	0.0233141	0.014267
0	1	0.171072	0.170579	0.00775611	0.0275895	0.183751	0.124993	0.301408	0.0849203	0.0292271	0.0200289
0	1	0.183169	0.114279	0.0095085	0.0466613	0.149178	0.0866174	0.222639	0.0765842	0.045786	0.00615885
0	1	0.00537987	0.00469165	0.0236089	0.00553115	0.00682203	0.00910413	0.00591169	0.00535273	0.0215923	0.0102125
0	1	0.0299306	0.00739315	0.0187655	0.00920393	0.034481	0.0225947	0.0052347	0.016449	0.0223294	0.0139542
0	1	0.0840748	0.0254485	0.0135974	0.00502832	0.0797093	0.0284879	0.0150271	0.0130107	0.0106058	0.0169412
0	1	0.0158053	0.00213397	0.013062	0.0110654	0.0226587	0.0119288	0.00527095	0.0168396	0.0180215	0.00831282
0	1	0.0158053	0.00201542	0.0126727	0.0121504	0.0226587	0.0119288	0.00527095	0.0172629	0.0177321	0.00860164
0	1	0.168004	0.0794777	0.00971933	0.0121838	0.0540118	0.156583	0.0279903	0.110016	0.0165386	0.012945
0	1	0.16787	0.162074	0.0105794	0.00975699	0.221417	0.0736015	0.0140304	0.0658576	0.00917613	0.0180418
0	1	0.252652	0.35188	0.0125103	0.0234907	0.0875006	0.117685	0.058198	0.122038	0.00443901	0.0130725
0	1	0.0753322	0.0233145	0.0134264	0.0107819	0.0582817	0.0470493	0.0200938	0.0280357	0.0186962	0.0287038
0	1	0.154089	0.453495	0.00650664	0.0105021	0.241539	0.078524	0.0568494	0.0924519	0.0108451	0.016493
0	1	0.0295963	0.0143626	0.020104	0.00700952	0.0419407	0.0125277	0.00737013	0.0191448	0.0181724	0.025051
0	1	0.00620292	0.00454785	0.0320377	0.00799435	0.00921656	0.00752385	0.00131774	0.00765794	0.0323482	0.0148108
0	1	0.0068376	0.00127885	0.0355517	0.00738956	0.00631447	0.006711	0.00131774	0.00789231	0.0256505	0.00686719
0	1	0.187338	0.185625	0.00175239	0.0134556	0.0958938	0.0902553	0.152442	0.0701885	0.0166893	0.0131708
0	1	0.108133	0.0682284	0.0101332	0.0226571	0.212099	0.0404965	0.0313719	0.0466313	0.0209982	0.0189324
0	1	0.120246	0.0669697	0.0125103	0.00885749	0.128836	0.0532227	0.0125366	0.0455926	0.0229654	0.0190578
0	1	0.0618583	0.0329854	0.0196824	0.0213787	0.103243	0.0403899	0.0255797	0.0301596	0.0153449	0.0245248
0	1	0.00605411	0.00668182	0.0279085	0.00734552	0.00697621	0.00317776	0.00463021	0.0121869	0.0238423	0.0126725
0	1	0.021188	0.0117972	0.0290999	0.00730149	0.0336613	0.0120765	0.0052347	0.0218147	0.0234179	0.00772469
0	1	0.0675981	0.0218578	0.0202722	0.0117134	0.0518379	0.0196206	0.0105782	0.0141437	0.0214357	0.0121927
0	1	0.176008	0.510841	0.0094178	0.00702111	0.151235	0.0897674	0.0794923	0.132798	0.00792058	0.0117343
0	1	0.00706265	0.00142265	0.0185141	0.0101554	0.00829969	0.00598342	0.0129961	0.015814	0.0193685	0.0109513
0	1	0.00605411	0.00270149	0.0131918	0.0110414	0.00473585	0.00688634	0.00199474	0.00314196	0.0213998	0.0120757
0	1	0.0369876	0.031004	0.00789744	0.012611	0.110551	0.0152353	0.011008	0.0348123	0.00820132	0.0113608
0	1	0.100735	0.0942204	0.0101332	0.0186777	0.139958	0.0435457	0.0394526	0.0909101	0.00938285	0.0138182
0	1	0.00470844	0.00326901	0.0467489	0.00976469	0.00656961	0.00772	0.00331247	0.00840026	0.0285168	0.00877331
0	1	0.0393447	0.0263036	0.0220188	0.0117815	0.0406301	0.0182867	0.00519845	0.0149056	0.0152037	0.0194717
0	1	0.0561613	0.0459262	0.00896495	0.0362109	0.13665	0.0281264	0.0507713	0.0188518	0.0559761	0.00924687
0	1	0.00369989	0.00426366	0.037531	0.00691509	0.00514245	0.00798542	0.00587544	0.0126199	0.0219818	0.0126659
0	1	0.0505003	0.0324552	0.0125103	0.0166398	0.0614128	0.0232115	0.00787018	0.0169997	0.0137126	0.0128243
0	1	0.0205137	0.00881579	0.0313327	0.00570031	0.0343735	0.0106139	0.00851092	0.013753	0.0207328	0.0230483
0	1	0.00571698	0.00199017	0.0155529	0.0076259	0.00778941	0.00649403	0.00263547	0.0103343	0.0135825	0.00191308
0	1	0.00269134	0.0092395	0.00354538	0.0112323	0.0117626	0.00176542	0.00587544	0.0103343	0.0117954	0.0153495
0	1	0.00433464	0.00668182	0.0173538	0.0131571	0.0121705	0.0140473	0.00391696	0.0146429	0.0221445	0.00993077
0	1	0.00907976	0.00341281	0.0271136	0.00693608	0.00621077	0.0101634	0.00128148	0.0134014	0.0153103	0.00792862
0	1	0.0171509	0.00127885	0.0375716	0.00980872	0.015531	0.0145701	0.00263547	0.00881052	0.0123596	0.00990612
0	1	0.184418	0.129311	0.0131757	0.0106939	0.187857	0.0662991	0.0263387	0.0646463	0.0108712	0.0207163
0	1	0.0888207	0.0469352	0.0153381	0.0143615	0.105028	0.0385662	0.0112914	0.0197276	0.0142734	0.0176556
0	1	0.135493	0.169639	0.0072532	0.0376937	0.149479	0.0594551	0.202342	0.075187	0.0411443	0.0158387
0	1	0.286311	0.225952	0.0104577	0.0194946	0.0485034	0.299405	0.231654	0.296091	0.0217424	0.0114198
0	1	0.0975287	0.00938329	0.0370508	0.00484236	0.0789228	0.047248	0.00837049	0.0240482	0.0266132	0.0357154
0	1	0.194947	0.138125	0.0113421	0.0318452	0.169635	0.121174	0.174548	0.0604234	0.0385149	0.0261978
0	1	0.00448416	0.00326901	0.0255237	0.00669812	0.00906511	0.00891659	0.00527095	0.00726722	0.0160283	0.0101012
0	1	0.145509	0.0426563	0.0119262	0.00641633	0.162612	0.0812309	0.00722944	0.0405362	0.0101271	0.0132392
0	1	0.0681295	0.00938329	0.0576912	0.00460195	0.0143591	0.0606785	0.00331247	0.02458	0.0237096	0.0203921
0	1	0.0682695	0.00938329	0.0581055	0.00460195	0.0146899	0.0622549	0.00345486	0.0273014	0.0240197	0.0199479
0	1	0.175133	0.236478	0.010052	0.0522343	0.123686	0.0928545	0.240548	0.0924067	0.020785	0.0121213
0	1	0.00537987	0.0059705	0.0219653	0.00831876	0.0123251	0.0106439	0.00452211	0.00686024	0.0168106	0.00978922
0	1	0.0221424	0.047764	0.00896495	0.0282828	0.0276497	0.011683	0.0336818	0.0225831	0.019932	0.0111073
0	1	0.132504	0.161458	0.00412952	0.0122279	0.134722	0.0467922	0.014389	0.0408129	0.00542254	0.0278984
0	1	0.0802872	0.04336	0.0172646	0.0119475	0.113999	0.0352678	0.00594795	0.0299464	0.0212638	0.0146938
0	1	0.0362378	0.0142187	0.00479485	0.0524359	0.0418572	0.0210318	0.0539547	0.0288231	0.0363706	0.0119887
0	1	0.134522	0.0653298	0.00779669	0.0736754	0.0731683	0.0684507	0.184022	0.0336859	0.0528416	0.0150102
0	1	0.0534333	0.0566434	0.0294502	0.0871278	0.0993271	0.0600518	0.0601298	0.0198872	0.0385773	0.0130471
0	1	0.286231	0.566597	0.0240149	0.00706514	0.0449095	0.278492	0.152428	0.482258	0.00741577	0.00835046
0	1	0.0911317	0.201605	0.00709077	0.0128766	0.125475	0.0364477	0.0105057	0.0589192	0.00815997	0.0132115
0	1	0.0646219	0.0864477	0.00654725	0.026627	0.0738075	0.0246471	0.0153501	0.0164164	0.0185002	0.00595114
0	1	0.219201	0.289667	0.00834024	0.0216241	0.0357589	0.286306	0.321793	0.273651	0.0123041	0.0108032
0	1	0.0211851	0.00739315	0.0184351	0.0128327	0.0455465	0.0190529	0.013399	0.0248492	0.0178083	0.0101378
0	1	0.0101714	0.0144987	0.0144252	0.00743763	0.0247102	0.00736752	0.00463021	0.0157066	0.0168901	0.00398069
0	1	0.0968796	0.0530309	0.0178975	0.0175895	0.212406	0.0437742	0.025714	0.0460556	0.0249977	0.0184612
0	1	0.0242165	0.00739315	0.0287851	0.00837841	0.0393618	0.0155699	0.000676995	0.0118385	0.0322793	0.00518152
0	1	0.0376703	0.00952713	0.0284049	0.00373474	0.0404779	0.0235853	0.00267173	0.0112562	0.031427	0.0120545
0	1	0.0366589	0.0292512	0.0095085	0.00609191	0.058408	0.0190529	0.00840219	0.0344863	0.0162522	0.0083861
0	1	0.0357317	0.00341281	0.013638	0.00334835	0.0285276	0.0131266	0.00195848	0.00557737	0.0235735	0.00722265
0	1	0.0350126	0.00952713	0.011123	0.00756591	0.0326569	0.0231939	0.00594795	0.024478	0.0204935	0.00783902
0	1	0.143904	0.0566881	0.00296125	0.0113427	0.156935	0.0428344	0.047511	0.0501772	0.00911737	0.0106428
0	1	0.0878262	0.0690951	0.0196417	0.00513691	0.133828	0.0352266	0.0108575	0.0403995	0.0199886	0.0227652
0	1	0.00437131	0.00199017	0.0173458	0.0079503	0.00923054	0.0070929	0.00259923	0.00457128	0.0254373	0.0077101
0	1	0.249718	0.491281	0.00892437	0.0104135	0.0393968	0.292321	0.421322	0.45523	0.0108919	0.00986599
0	1	0.0230153	0.0160652	0.00900559	0.033231	0.0608588	0.0164428	0.00337025	0.0168396	0.0328008	0.0132556
0	1	0.116495	0.246574	0.0180514	0.0110183	0.0251792	0.273049	0.231312	0.316656	0.013424	0.0186457
0	1	0.0612302	0.00483546	0.0924027	0.00713234	0.0303562	0.0273123	0.0052347	0.0133818	0.0187396	0.0218025
0	1	0.114029	0.328381	0.0104496	0.0094843	0.186044	0.0578236	0.00455771	0.0932479	0.00863867	0.0343708
0	1	0.124014	0.0264532	0.00834024	0.0137618	0.076975	0.0676233	0.015735	0.0652107	0.0119342	0.00942287
0	1	0.114396	0.0777402	0.0131351	0.019249	0.0937188	0.0484838	0.00979243	0.0382702	0.0111106	0.019686
0	1	0.0548184	0.116149	0.0144252	0.0390552	0.0838655	0.0287247	0.0158999	0.0353805	0.0195753	0.00592647
0	1	0.0319506	0.0059705	0.0221407	0.00605832	0.0238307	0.0279946	0.00986492	0.0172499	0.0183132	0.00689484
0	1	0.0258936	0.0585777	0.00925694	0.0652209	0.0492695	0.0164999	0.01918	0.0114478	0.00351424	0.0754311
0	1	0.183349	0.229671	0.0119668	0.0449459	0.111602	0.0924148	0.226107	0.0821539	0.0256362	0.00730357
0	1	0.00605411	0.00199017	0.0203883	0.00934355	0.00855483	0.00211851	0.00199474	0.00648576	0.0153364	0.00460156
0	1	0.0161424	0.00341281	0.0362159	0.00653425	0.0184331	0.0101634	0.0058392	0.00881052	0.0320828	0.0132758
0	1	0.0870976	0.0288612	0.0101332	0.0085551	0.0272602	0.0687032	0.00788863	0.0472787	0.0133432	0.00789797
0	1	0.00463368	0.00255769	0.0300292	0.00581153	0.0146141	0.00850524	0.00655244	0.00879096	0.0203099	0.00497486
0	1	0.0073998	0.00142265	0.0322656	0.00976469	0.0122223	0.00853527	0.00587544	0.0118777	0.0367873	0.0104818
0	1	0.291049	0.910829	0.0112609	0.0119262	0.0244168	0.315943	0.424864	0.703559	0.00741577	0.0153562
0	1	0.0258936	0.00629363	0.00979746	0.00986032	0.0279049	0.0189144	0.00570348	0.0095724	0.0121203	0.0388227
0	1	0.284509	0.246566	0.0105955	0.0420276	0.137061	0.141926	0.222098	0.0930082	0.0106319	0.0125197
0	1	0.041763	0.0144021	0.0144493	0.0125082	0.0434836	0.0217593	0.00809312	0.0152768	0.00664544	0.00886936
0	1	0.321228	0.660527	0.0062786	0.0135576	0.114169	0.246307	0.249031	0.404595	0.00717644	0.021895
0	1	0.0117711	0.0139564	0.00654725	0.0145358	0.021333	0.0152364	0.0100244	0.0145345	0.0187657	0.00595114
0	1	0.00235422	0.00540298	0.0418928	0.00334835	0.0029021	0.00483589	0.00131774	0.0114869	0.0229392	0.00728803
0	1	0.0361342	0.0108059	0.014725	0.00581153	0.0495585	0.0206798	0.00651619	0.00681246	0.00745711	0.0251647
0	1	0.413888	0.396062	0.0150499	0.0102414	0.158936	0.208317	0.133028	0.281214	0.0138099	0.0143016
0	1	0.00100855	0.00127885	0.0402713	0.00678855	0.0114569	0.00603365	0.00340147	0.0103343	0.0216979	0.00990293
0	1	0.144276	0.210849	0.0240149	0.0122279	0.184093	0.0434701	0.0284405	0.0776147	0.0111367	0.0120296
0	1	0.29782	0.539656	0.0194809	0.0297822	0.238173	0.114961	0.0865188	0.219655	0.0136087	0.0192213
0	1	0.00470844	0.00739315	0.0148875	0.0148571	0.0305119	0.00624823	0.00993741	0.0130107	0.0175428	0.00985951
0	1	0.00605411	0.0140749	0.00958972	0.0411256	0.0165516	0.00586572	0.0089585	0.0118385	0.0301887	0.00970207
0	1	0.264781	0.488569	0.0101332	0.00965753	0.208703	0.0863127	0.0197299	0.117939	0.0196192	0.0197505
0	1	0.0859064	0.0493304	0.00596311	0.0144002	0.142233	0.0294713	0.0100099	0.0168592	0.0194838	0.0279893
0	1	0.153529	0.0637096	0.0113827	0.0100891	0.13355	0.0539205	0.0122334	0.0394032	0.0239489	0.0147058
0	1	0.309702	0.180984	0.0101332	0.0257093	0.232048	0.112812	0.147653	0.0580357	0.0409869	0.0137807
0	1	0.0729723	0.028616	0.0710885	0.00875045	0.109218	0.0478382	0.00787018	0.0298715	0.0371805	0.0313793
0	1	0.186425	0.176816	0.0100926	0.0088795	0.180576	0.0612111	0.0150996	0.0616199	0.00717644	0.00848515
0	1	0.0288473	0.0207963	0.00277461	0.00976469	0.0691294	0.0200631	0.00920572	0.0213263	0.00640609	0.0092685
0	1	0.156044	0.0501845	0.00705016	0.0079503	0.0739318	0.0910487	0.110298	0.0392549	0.0266863	0.01481
0	1	0.0319534	0.0590775	0.00698534	0.0459791	0.0785842	0.0119288	0.0199501	0.0239799	0.0158698	0.00883571
0	1	0.00874264	0.000711325	0.0148875	0.00709448	0.00381898	0.00342356	0.00327622	0.00555136	0.0133432	0.0115956
0	1	0.00344681	0.00270149	0.0147657	0.00427954	0.00473585	0.00564935	0.00263547	0.00191449	0.0192509	0.011252
0	1	0.0340819	0.0270072	0.0160963	0.00827472	0.044541	0.0114684	0.0052347	0.0137726	0.0150709	0.00469462
0	1	0.22783	0.551842	0.00713137	0.0269641	0.0734216	0.154397	0.0967215	0.195737	0.00911316	0.025606
0	1	0.016811	0.00455042	0.0363142	0.00669671	0.0395691	0.014217	0.00459396	0.00444271	0.0310446	0.0157238
0	1	0.0992117	0.363846	0.00533838	0.0349573	0.0891849	0.0527519	0.0553812	0.0952553	0.0153103	0.0184079
0	1	0.311118	0.265134	0.00658785	0.0150348	0.102431	0.175592	0.247496	0.17521	0.0311253	0.0135976
0	1	0.255593	0.261475	0.00725241	0.0116671	0.0835608	0.127088	0.0798779	0.187191	0.0118548	0.0100081
0	1	0.0857315	0.0569097	0.00825903	0.0198537	0.0771281	0.0417225	0.0355318	0.020649	0.0123596	0.0109928
0	1	0.0105382	0.00938329	0.0219782	0.0199378	0.00905776	0.0194919	0.00455771	0.00920718	0.0237618	0.0593425
0	1	0.00470844	0.00383653	0.0257428	0.00377356	0.00224035	0.00342356	0.00131774	0.0116464	0.0299855	0.00645532
0	1	0.221488	0.195123	0.00417012	0.017759	0.1192	0.0827178	0.103273	0.059344	0.0257028	0.016309
0	1	0.0366589	0.0108059	0.0178487	0.00585672	0.0291246	0.0138328	0.00463021	0.0080291	0.0158435	0.0192742
0	1	0.0164795	0.00938329	0.0118208	0.0178805	0.0121186	0.0138328	0.00591169	0.015489	0.0270051	0.00719834
0	1	0.00840552	0.00753695	0.0138005	0.0254431	0.015531	0.0113611	0.00939342	0.0176438	0.0165497	0.00679583
0	1	0.198924	0.272197	0.00986538	0.0155762	0.0971458	0.0888421	0.0677176	0.0582028	0.0150709	0.013561
0	1	0.0100883	0.00867197	0.018495	0.0128662	0.0154436	0.00823945	0.0179526	0.0107251	0.035313	0.00946361
0	1	0.00874545	0.00270149	0.0196175	0.00362874	0.00789308	0.00744599	0.00519845	0.00996317	0.0165331	0.00983755
0	1	0.00100855	0.00223883	0.0263251	0.00505033	0.00488732	0.00875105	0.00135399	0.0133308	0.0200001	0.00790395
0	1	0.230764	0.275089	0.00699342	0.00395836	0.0402375	0.299278	0.205186	0.426685	0.00223257	0.0131094
0	1	0.0637299	0.109765	0.0145305	0.00641633	0.116822	0.0317369	0.0103969	0.0363035	0.00713832	0.0352519
0	1	0.266451	0.245734	0.011845	0.0195036	0.0508186	0.232509	0.259478	0.238983	0.011951	0.0106794
0	1	0.00840834	0.000711325	0.0173053	0.0113427	0.00822507	0.00804487	0.00267173	0.0103539	0.00815997	0.00760085
0	1	0.0715699	0.0162342	0.0804236	0.00834783	0.0353904	0.0390511	0.00950558	0.0139853	0.025198	0.0473525
0	1	0.0744944	0.0163527	0.0797868	0.00903083	0.0361105	0.0397233	0.00926041	0.0141806	0.025198	0.0474269
0	1	0.00874264	0.0106621	0.0232683	0.00675753	0.0153795	0.00474762	0.00416143	0.0129911	0.0252567	0.0124779
0	1	0.0080712	0.00270149	0.0300975	0.00367276	0.0116084	0.0049744	0.00259923	0.00587044	0.0237096	0.00625426
0	1	0.252344	0.137126	0.0107173	0.0281893	0.0508586	0.214952	0.275911	0.128747	0.0247192	0.0125025
0	1	0.00134567	0.00625811	0.0160151	0.00910835	0.0103886	0.00748522	0.00530721	0.0080291	0.0254634	0.0144553
0	1	0.00941689	0.00497927	0.0345698	0.0103695	0.0171508	0.00910413	0.00391696	0.0172108	0.028263	0.0118746
0	1	0.070958	0.0213243	0.0143033	0.00613594	0.0706231	0.033267	0.00455771	0.0138897	0.0108712	0.0242372
0	1	0.111651	0.1482	0.00795889	0.0429319	0.10383	0.0625819	0.0305001	0.0252399	0.0168248	0.0362788
0	1	0.00706265	0.0105183	0.00890004	0.0201867	0.0191986	0.0124296	0.0456893	0.0126591	0.0493622	0.00771663
0	1	0.00403701	0.000711325	0.00767488	0.00581153	0.00880995	0.00614094	0.00398947	0.0133818	0.0209722	0.00596011
0	1	0.0858715	0.0161892	0.0181439	0.00581153	0.0898533	0.0630343	0.00388071	0.0187346	0.0288132	0.0155885
0	1	0.0141253	0.00867197	0.0337967	0.0079063	0.0214867	0.0105165	0.00662495	0.0107055	0.0208799	0.0164987
0	1	0.0378156	0.0127961	0.0123885	0.00886271	0.0344185	0.0195017	0.0111464	0.0184025	0.0215554	0.00603143
0	1	0.140232	0.139936	0.0151876	0.00827472	0.121331	0.0596918	0.0174173	0.057459	0.027585	0.0309841
0	1	0.0356476	0.0282235	0.0287285	0.00823069	0.0315929	0.00956449	0.00199474	0.0126199	0.0170653	0.00803066
0	1	0.0393849	0.0220104	0.0151772	0.014735	0.052406	0.0197889	0.0389007	0.0248492	0.0235474	0.00899729
0	1	0.00874264	0.00668182	0.0100926	0.0154534	0.0058042	0.0098103	0.00263547	0.0103148	0.00938285	0.0238954
0	1	0.0207369	0.0403785	0.00417012	0.0823195	0.0730208	0.00991818	0.0276732	0.0179923	0.0267541	0.00582743
0	1	0.229212	0.0909144	0.00834024	0.0202293	0.0766922	0.182046	0.279851	0.0783098	0.0507457	0.0166103
0	1	0.0430502	0.0196218	0.0217243	0.00639405	0.0417058	0.0247023	0.00779768	0.0202975	0.0152841	0.0264746
0	1	0.223659	0.627293	0.00632008	0.00994312	0.0370991	0.371702	0.29529	0.616613	0.0123596	0.021651
0	1	0.0772064	0.00840086	0.0486834	0.0080905	0.054831	0.0415582	0.00530721	0.019516	0.0226584	0.0140351
0	1	0.176613	0.444156	0.00838082	0.00641633	0.153904	0.16047	0.23415	0.278066	0.00792058	0.0107611
0	1	0.00336277	0.00582667	0.0167211	0.00813625	0.0119672	0.00766054	0.00712069	0.0103343	0.0315375	0.0147928
0	1	0.0144624	0.00611431	0.00717198	0.00883549	0.0281941	0.00570018	0.00587544	0.0118581	0.0217424	0.00904873
0	1	0.112662	0.154417	0.0107986	0.0539658	0.126026	0.0582184	0.171092	0.0525414	0.0274566	0.0281973
0	1	0.0161424	0.00344749	0.0326144	0.00669671	0.0319235	0.0120361	0.00256297	0.0103148	0.0216391	0.00990016
0	1	0.0638982	0.0351271	0.00412952	0.0443095	0.0851582	0.0315494	0.0213645	0.0210006	0.0173034	0.0158603
0	1	0.0272393	0.0561079	0.0131351	0.00846589	0.080759	0.0185613	0.0111679	0.0176016	0.0236834	0.0113914
0	1	0.111645	0.039092	0.017755	0.0103765	0.106164	0.0586784	0.014244	0.0442285	0.015097	0.0122952
0	1	0.0649095	0.0356869	0.0167617	0.0116231	0.120814	0.0244564	0.00726569	0.0225831	0.0229654	0.0166989
0	1	0.00639053	0.0162089	0.0137598	0.0302765	0.0211838	0.0115757	0.00722944	0.0169801	0.0246191	0.0101289
0	1	0.288338	0.617371	0.0142384	0.0658562	0.120508	0.147055	0.14119	0.267875	0.0209722	0.0165633
0	1	0.274348	0.326878	0.00517605	0.0418167	0.112376	0.141485	0.345084	0.136438	0.0470538	0.0133412
0	1	0.0242136	0.00398033	0.0266676	0.00547245	0.0386739	0.0195132	0.00195848	0.0149252	0.0146161	0.00792292
0	1	0.198163	0.179086	0.00733285	0.0125019	0.151034	0.0879897	0.113911	0.0897853	0.0316301	0.0178035
0	1	0.00706265	0.00341281	0.00421073	0.0537324	0.0116363	0.0069544	0.00575859	0.00535273	0.0311515	0.0088327
0	1	0.0332962	0.0220357	0.0117234	0.0108902	0.0513767	0.0178552	0.00391696	0.0174339	0.0153103	0.0218394
0	1	0.00706265	0.00525918	0.0260961	0.00609191	0.00466034	0.00667057	0.00361504	0.0122488	0.0135825	0.00937653
0	1	0.0020171	0.00142265	0.0155528	0.00372084	0.00539759	0.00141234	0.00327622	0.00420012	0.0234387	0.00644746
0	1	0.0967054	0.150595	0.0075614	0.0146406	0.137559	0.0427514	0.0191978	0.0512205	0.0131038	0.0281866
0	1	0.0275764	0.0184791	0.0233332	0.0168152	0.0638065	0.0189477	0.00787018	0.0095724	0.00741577	0.0166832
0	1	0.146318	0.0218918	0.0695613	0.00766993	0.0663019	0.0982451	0.0329072	0.058369	0.0219557	0.0118806
0	1	0.123725	0.13154	0.00654725	0.0123534	0.105062	0.0587389	0.036803	0.061353	0.00946783	0.0136816
0	1	0.214482	0.320947	0.00892437	0.0110183	0.223774	0.084	0.0255043	0.123663	0.010302	0.0146878
0	1	0.088109	0.0312752	0.015103	0.00609191	0.0943331	0.0397916	0.00756115	0.022212	0.0129684	0.0185442
0	1	0.015471	0.00611431	0.0275196	0.0079503	0.0235756	0.0130193	0.00605669	0.00881052	0.0225096	0.00625126
0	1	0.121011	0.05602	0.00596311	0.00399717	0.0246475	0.110245	0.030163	0.0737857	0.00842544	0.00563234
0	1	0.178443	0.904809	0.00646602	0.0122111	0.0612551	0.245963	0.368776	0.629112	0.00964832	0.0153344
0	1	0.23799	0.275112	0.0105955	0.0478844	0.107667	0.120261	0.0848015	0.0697972	0.0270323	0.0162127
0	1	0.134074	0.0643347	0.00779669	0.0736754	0.0724341	0.067602	0.183627	0.0331096	0.0527796	0.0147998
0	1	0.130351	0.415683	0.0101738	0.0136998	0.164882	0.0645208	0.0479593	0.124559	0.00616673	0.00916049
0	1	0.349699	0.966919	0.0125103	0.0211514	0.0720194	0.217728	0.384319	0.587407	0.0108712	0.00511246
0	1	0.00526773	0.00739315	0.0120074	0.0607095	0.011712	0.0137255	0.0151721	0.0114869	0.0259288	0.00592048
0	1	0.0117683	0.0162089	0.00958972	0.00609191	0.0272909	0.00511794	0.00263547	0.0120567	0.0153103	0.00300827
0	1	0.0147968	0.00497584	0.035576	0.00460195	0.0148693	0.00207927	0.00327622	0.0137189	0.0320828	0.0052145
0	1	0.0164795	0.0254485	0.0113827	0.0130215	0.0449851	0.0224055	0.0504583	0.0190862	0.0211076	0.00647999
0	1	0.024885	0.00341281	0.0254033	0.00520675	0.0402786	0.0190529	0.00847468	0.016449	0.0242144	0.00835547
0	1	0.186796	0.281508	0.00910554	0.012631	0.0352877	0.269141	0.186837	0.311289	0.0145302	0.0143334
0	1	0.0588499	0.0433677	0.016137	0.00730149	0.0832996	0.0215245	0.0118596	0.0221924	0.00643223	0.0255967
0	1	0.0457359	0.00355662	0.0355024	0.0074075	0.0250505	0.0247335	0.00259923	0.0118065	0.018027	0.0134373
0	1	0.00571698	0.00142265	0.0382207	0.00674073	0.00855483	0.0066013	0.00267173	0.0108721	0.029687	0.0117222
0	1	0.346483	0.327598	0.0113827	0.0437365	0.0844843	0.317086	0.714274	0.294652	0.0607411	0.0164816
0	1	0.0080712	0.00540298	0.0346851	0.00702111	0.0058042	0.00921139	0.00587544	0.00673814	0.0308598	0.00747714
0	1	0.0099797	0.00469165	0.00606385	0.0346769	0.0116487	0.0085537	0.0111464	0.0103343	0.0135825	0.0144583
0	1	0.00403701	0.00326901	0.013638	0.00427755	0.00631447	0.00735712	0.00737247	0.00920129	0.0204346	0.0272369
0	1	0.0550099	0.040945	0.0198771	0.0169806	0.0867207	0.04176	0.0111194	0.0199068	0.00741577	0.0158565
0	1	0.0692752	0.175437	0.00537898	0.0217121	0.107394	0.0447487	0.00861967	0.0894337	0.00667158	0.00689784
0	1	0.0430854	0.0389559	0.00417012	0.053933	0.0863615	0.0218775	0.0172032	0.0199393	0.0116154	0.00697221
0	1	0.014875	0.0226324	0.00448649	0.044354	0.0338862	0.0125762	0.0110791	0.00992401	0.018287	0.0147905
0	1	0.215715	0.315067	0.00834024	0.0204146	0.0257455	0.301218	0.31017	0.300501	0.0125728	0.0108274
0	1	0.0914746	0.040337	0.0167617	0.00859914	0.192057	0.0397183	0.0198037	0.0361408	0.0143528	0.0126927
0	1	0.00470844	0.00341281	0.0153904	0.00306798	0.00880995	0.00804487	0.00395321	0.0103343	0.00940898	0.00660372
0	1	0.0601927	0.0362874	0.0094679	0.0122267	0.0639253	0.0339137	0.00491365	0.0130107	0.00964832	0.0683886
0	1	0.0121054	0.00980702	0.0406548	0.0055752	0.0215904	0.00779907	0.00131774	0.0129911	0.02008	0.0111463
0	1	0.0326219	0.0301401	0.00795056	0.00924791	0.0229617	0.0121746	0.00459396	0.0295675	0.00568804	0.00675917
0	1	0.208398	0.198659	0.00767488	0.0123686	0.162969	0.0819942	0.0171306	0.097563	0.00271127	0.0103329
0	1	0.0205426	0.0059705	0.0296118	0.00655593	0.0631447	0.0203579	0.00397338	0.0112118	0.0202421	0.00874563
0	1	0.0277231	0.00668182	0.032858	0.0079063	0.0438771	0.0247023	0.00195848	0.0126004	0.0170379	0.00625426
0	1	0.109966	0.141341	0.00412952	0.0119475	0.111732	0.0293334	0.0118234	0.043168	0.00964832	0.0172048
0	1	0.121068	0.139622	0.00717198	0.0079503	0.0349948	0.111046	0.0232235	0.104398	0.00765512	0.0337702
0	1	0.066921	0.0152802	0.0210459	0.010001	0.0798132	0.0396254	0.00327622	0.0169482	0.0200147	0.0215423
0	1	0.363138	0.754789	0.0184735	0.0207642	0.305181	0.153895	0.0921799	0.28289	0.0118548	0.0156581
0	1	0.234021	0.542061	0.0125915	0.027051	0.329954	0.0993274	0.0843923	0.148587	0.0111106	0.0105197
0	1	0.0107597	0.171565	0.0632812	0.0094843	0.0217948	0.0843112	0.00527095	0.0171979	0.0200147	0.00968037
0	1	0.29098	0.183849	0.0119668	0.0470971	0.0425972	0.368667	0.424855	0.332816	0.0256973	0.0228085
0	1	0.0363191	0.0269424	0.0100926	0.010633	0.0609189	0.0186998	0.00790643	0.0222559	0.0131647	0.0110316
0	1	0.00636134	0.00199017	0.0119598	0.00641633	0.0114569	0.00596765	0.000676995	0.0100055	0.00948911	0.0121807
0	1	0.0110969	0.00326901	0.0314331	0.00609191	0.0130355	0.0134692	0.00323997	0.0103343	0.0315577	0.00718001
0	1	0.0648983	0.0108059	0.0573351	0.00306798	0.0402786	0.0323179	0.00455771	0.022736	0.0266602	0.0113637
0	1	0.120168	0.0567236	0.0517337	0.0110183	0.0853409	0.0546714	0.0222216	0.0320187	0.0137957	0.0240426
0	1	0.0322849	0.0248809	0.0160151	0.00980872	0.07885	0.0197591	0.00655244	0.0179923	0.0156465	0.0206909
0	1	0.185412	0.458389	0.00884318	0.00695429	0.0242658	0.334757	0.235447	0.524756	0.0109452	0.0144957
0	1	0.171376	0.81486	0.00592251	0.0168814	0.108283	0.0749624	0.184212	0.225984	0.0176397	0.0161219
0	1	0.195107	0.169179	0.00884318	0.00730149	0.0904946	0.0649704	0.0119322	0.0605422	0.00887801	0.0265654
0	1	0.0265707	0.00326901	0.0141594	0.00613594	0.0259197	0.0130193	0.009385	0.0172304	0.022726	0.005315
0	1	0.147538	0.191183	0.014337	0.0106939	0.191638	0.0641812	0.0157794	0.0807389	0.0190051	0.0273817
0	1	0.228596	0.0747065	0.013841	0.0485708	0.0794795	0.160867	0.439169	0.127218	0.0755796	0.00783559
0	1	0.047533	0.00540298	0.0202664	0.00460195	0.0474063	0.0195617	0.00722944	0.0138745	0.0232308	0.0148481
0	1	0.210174	0.0210444	0.0497088	0.00399717	0.0394133	0.159745	0.00463021	0.0871871	0.0121823	0.0095146
0	1	0.113199	0.759942	0.0269106	0.00676911	0.0140561	0.25258	0.316959	0.51783	0.0188073	0.00822329
0	1	0.0739077	0.013076	0.0466905	0.0079503	0.0238498	0.0407926	0.0151358	0.0257467	0.0309561	0.0213634
0	1	0.125133	0.245988	0.0119668	0.0101331	0.155232	0.0535244	0.0191612	0.0843518	0.0145661	0.0148761
0	1	0.127258	0.052444	0.01793	0.0110623	0.0960021	0.0781555	0.014391	0.0457044	0.0122177	0.0140958
0	1	0.215922	0.298894	0.0143033	0.0100483	0.10392	0.14881	0.0721894	0.13757	0.00900752	0.0268539
0	1	0.0507814	0.0329778	0.00662843	0.0158263	0.0711564	0.0258239	0.0477156	0.0261777	0.0113761	0.00561774
0	1	0.00403419	0.019757	0.0040764	0.024643	0.0168067	0.0100561	0.00979647	0.0210202	0.0257942	0.00435429
0	1	0.209415	0.230201	0.0148882	0.0264213	0.222728	0.0898232	0.038838	0.0857024	0.0200722	0.0170252
0	1	0.130911	0.162661	0.0080513	0.00784429	0.153631	0.0557128	0.0343337	0.069949	0.00297676	0.00894672
0	1	0.14711	0.100688	0.0114233	0.0263813	0.121667	0.0713894	0.0942455	0.0577862	0.0350856	0.0081482
0	1	0.0608754	0.0164889	0.0134831	0.0128535	0.0888449	0.0195132	0.00797892	0.0303946	0.0177822	0.011252
0	1	0.248972	0.0456377	0.0105955	0.0085551	0.0594586	0.212808	0.0781065	0.119635	0.0143092	0.0114097
0	1	0.247612	0.40955	0.010758	0.0080071	0.297517	0.0882515	0.054489	0.187393	0.0155235	0.014979
0	1	0.236864	0.150231	0.0131351	0.0276006	0.0707948	0.193402	0.245685	0.127221	0.0241883	0.0201814
0	1	0.217588	0.0388823	0.0213294	0.00641111	0.0979417	0.0755434	0.00926041	0.0917287	0.0157889	0.0104515
0	1	0.0965174	0.0776835	0.00779669	0.00911585	0.104281	0.0354773	0.0145314	0.0592707	0.00938285	0.00765888
0	1	0.030602	0.0287329	0.0206476	0.00555696	0.0298901	0.0261458	0.0059842	0.0194964	0.0180893	0.00919273
0	1	0.104251	0.0662419	0.0242742	0.0085551	0.151371	0.0478042	0.0151882	0.0389733	0.0246931	0.0274724
0	1	0.00672553	0.00359613	0.0132819	0.00609191	0.0126289	0.0123904	0.00463021	0.0140233	0.0189778	0.00897278
0	1	0.135418	0.311344	0.0124697	0.00581153	0.00748647	0.357316	0.318856	0.38752	0.0333318	0.0146007
0	1	0.221287	0.294796	0.0103523	0.015635	0.100958	0.0915794	0.101065	0.0978899	0.0165593	0.0145774
0	1	0.200617	0.400122	0.0129388	0.00915988	0.0912292	0.159742	0.11196	0.330833	0.0108451	0.0144927
0	1	0.0827355	0.0722586	0.0149687	0.00980872	0.115272	0.030137	0.00534345	0.0298699	0.0109271	0.018429
0	1	0.00902187	0.0147863	0.00919376	0.0751725	0.0297864	0.0127741	0.0210838	0.019516	0.038367	0.00718001
0	1	0.0289221	0.0148437	0.0058819	0.0174311	0.0715409	0.0107016	0.00915167	0.0187134	0.02128	0.011895
0	1	0.311019	0.351579	0.0113457	0.0409368	0.0571345	0.301061	0.34264	0.431593	0.0345721	0.0207268
0	1	0.00840834	0.00739315	0.0134849	0.0107379	0.00547355	0.0112539	0.00839537	0.00496201	0.0291321	0.0100358
0	1	0.0903752	0.0773037	0.0615214	0.00920393	0.0422894	0.066948	0.0201075	0.0670266	0.0197199	0.011135
0	1	0.0497729	0.0289831	0.0112609	0.0184518	0.0445454	0.023996	0.00915167	0.0214305	0.0156732	0.01351
0	1	0.0225337	0.0195092	0.00658785	0.0258206	0.0480045	0.0132242	0.0361339	0.0103978	0.0281943	0.0142614
0	1	0.0359819	0.0335632	0.0094679	0.0273501	0.0520385	0.0150967	0.0379185	0.0386217	0.0203918	0.0142135
0	1	0.0326219	0.017411	0.00592251	0.00488234	0.0453733	0.0167979	0.00199474	0.0141437	0.00964832	0.0190252
0	1	0.163834	0.0572599	0.0184735	0.00553115	0.135051	0.0818492	0.0579839	0.0365781	0.0470271	0.00346575
0	1	0.00235422	0.00127885	0.0080513	0.00213877	0.00407411	0.00317776	0.00259923	0.00521438	0.00592739	0.00994381
0	1	0.0968486	0.00222727	0.0644603	0.00426288	0.0454197	0.0488992	0.00916775	0.0240873	0.0307206	0.0172869
0	1	0.188184	0.562364	0.00596311	0.00427755	0.0244924	0.198949	0.145792	0.385621	0.00603946	0.0125776
0	1	0.104536	0.218129	0.012551	0.0065307	0.158203	0.0384589	0.019891	0.0787477	0.0134139	0.0239807
0	1	0.222981	0.384681	0.0130945	0.0140461	0.126753	0.0954267	0.0374287	0.179615	0.00781251	0.00516444
0	1	0.262821	0.58884	0.0115773	0.0178946	0.031453	0.259642	0.322361	0.446652	0.00507391	0.0150289
0	1	0.20898	0.00270149	0.0928946	0.00548713	0.0619236	0.150859	0.0106144	0.0403849	0.0216184	0.0247595
0	1	0.245619	0.667251	0.00654725	0.00823501	0.127735	0.115022	0.0363291	0.180439	0.00702166	0.00949415
0	1	0.0739837	0.0604241	0.0094679	0.0100891	0.0957608	0.0330242	0.00662495	0.0375474	0.0103925	0.00995653
0	1	0.0511158	0.0207645	0.0210128	0.0094339	0.0626822	0.0294707	0.00466646	0.0122292	0.0155495	0.0160307
0	1	0.0357317	0.00967094	0.0130538	0.0079503	0.0679812	0.0154228	0.00455771	0.0133862	0.0145661	0.010423
0	1	0.23109	0.228281	0.00775611	0.0230549	0.184592	0.128902	0.32095	0.138178	0.0436982	0.0127514
0	1	0.00437131	0.00355662	0.0208498	0.0233342	0.00789308	0.00769179	0.00647994	0.0145149	0.038989	0.00811248
0	1	0.0223076	0.000711325	0.0375654	0.0111695	0.0232812	0.0208091	0.0197661	0.0167386	0.0588528	0.0122547
0	1	0.185901	0.00724932	0.0681178	0.00520675	0.0343436	0.085271	0.0084894	0.0516763	0.0274817	0.0149812
0	1	0.132644	0.21701	0.00637683	0.00492637	0.0137214	0.132099	0.0438051	0.227231	0.00223257	0.00718299
0	1	0.135823	0.238497	0.00592251	0.00492637	0.0147147	0.138749	0.053087	0.250701	0.0026697	0.00734184
0	1	0.0998049	0.107135	0.0138005	0.0236145	0.162468	0.0424183	0.0531128	0.0456773	0.0283759	0.00595413
0	1	0.0238765	0.00383653	0.0251752	0.00246319	0.0324163	0.0173065	0.00591169	0.0152964	0.0230426	0.00556623
0	1	0.113623	0.0480204	0.0136005	0.0147027	0.129582	0.0467183	0.00630523	0.0462209	0.0118189	0.0182751
0	1	0.00773409	0.00525918	0.0357809	0.00915354	0.00763795	0.0098103	0.00591169	0.00689606	0.0296369	0.010011
0	1	0.0460702	0.0146425	0.0287285	0.00657795	0.0806999	0.0195053	0.00327622	0.0172547	0.0257028	0.00965304
0	1	0.00336277	0	0.0383994	0.00488234	0.00499099	0.00459129	0.00323997	0.0095724	0.0359778	0.00657306
0	1	0.0242165	0.00874132	0.0113827	0.00488234	0.054463	0.0116069	0.00263547	0.014886	0.0115948	0.00916049
0	1	0.138545	0.0915038	0.00292065	0.0128327	0.147828	0.0606135	0.00982867	0.05931	0.0209982	0.00751377
0	1	0.0674838	0.0335529	0.00954908	0.0255266	0.0401283	0.0340608	0.113062	0.0221728	0.0326528	0.010522
0	1	0.0918061	0.00412414	0.0867352	0.00246319	0.0217418	0.0484769	0.00128148	0.00841982	0.0198178	0.0410315
0	1	0.204575	0.211506	0.0225163	0.0103695	0.125681	0.0681816	0.0169499	0.0837683	0.013848	0.0145977
0	1	0.0159752	0.00333927	0.0102144	0.012357	0.0362046	0.0092223	0.00459396	0.0187541	0.0257028	0.00615222
0	1	0.00773409	0.00394631	0.0747677	0.00831876	0.00656961	0.00779907	0.00199474	0.00994357	0.0279092	0.0108162
0	1	0.30758	0.446107	0.0159151	0.0180834	0.0313099	0.355507	0.358459	0.315179	0.0102779	0.0221006
0	1	0.060204	0.0170641	0.0129602	0.00581153	0.028924	0.0235357	0.00602045	0.0286586	0.00938285	0.0150166
0	1	0.0154682	0.00398033	0.0383588	0.00738956	0.0201154	0.010655	0.00388071	0.0126199	0.0274044	0.00567395
0	1	0.0411224	0.0451504	0.00421073	0.07894	0.100012	0.0263226	0.0477086	0.0341265	0.0129504	0.00845149
0	1	0.0121734	0.0122286	0.00963031	0.0367383	0.0161053	0.00532748	0.0126817	0.0114674	0.020254	0.00556425
0	1	0.00571698	0.00270149	0.0471029	0.00460195	0.00672107	0.00779907	0.00263547	0.0103148	0.0370135	0.00897137
0	1	0.428383	0.438511	0.0094679	0.0703823	0.128846	0.358142	0.304189	0.312876	0.0539734	0.00968655
0	1	0.365362	1.41675	0.0106768	0.00980872	0.0650013	0.267292	0.322837	0.962258	0.00640609	0.0133991
0	1	0.0407445	0.0866388	0.010758	0.0149715	0.110153	0.0261071	0.0176397	0.0521002	0.0111367	0.0127589
0	1	0.165817	0.211695	0.0137395	0.00976469	0.0262762	0.286267	0.135375	0.248825	0.00988767	0.0163009
0	1	0.0551555	0.0140749	0.012551	0.00488234	0.0585603	0.0232899	0.0152809	0.0347536	0.0152841	0.00793161
0	1	0.00347483	0.00824828	0.00942746	0.0090979	0.0138009	0.0127735	0.0170218	0.0153023	0.0101271	0.00617007
0	1	0.254838	0.0767845	0.0147798	0.00883549	0.0999513	0.141251	0.0656707	0.0546603	0.0115415	0.013594
0	1	0.0524614	0.0941204	0.00412952	0.0721148	0.0890387	0.0281374	0.00865593	0.038167	0.00911737	0.0066721
0	1	0.0128077	0.006538	0.0183841	0.00952835	0.0139416	0.00684711	0.00979243	0.0122292	0.0209722	0.00553629
0	1	0.0448936	0.117447	0.00779669	0.0313465	0.0767192	0.011596	0.0163449	0.0210202	0.0175428	0.00291521
0	1	0.185351	0.0287174	0.039691	0.00427755	0.0421756	0.141937	0.00509232	0.0413647	0.0286272	0.0240965
0	1	0.134944	0.396131	0.00558984	0.00687925	0.0346996	0.277574	0.336549	0.355207	0.0138219	0.0184568
0	1	0.0223105	0.01521	0.0113421	0.00516272	0.0352635	0.00898644	0.0137819	0.016882	0.0139753	0.00666611
0	1	0.311582	0.357303	0.0094679	0.00589554	0.0514313	0.33758	0.317739	0.48281	0.00890412	0.0132698
0	1	0.201476	0.236957	0.00534653	0.0170586	0.0452678	0.222264	0.246993	0.240971	0.0140874	0.00811775
0	1	0.0299306	0.00480223	0.0330024	0.00371678	0.0502606	0.0123117	0.00391696	0.0118581	0.0243862	0.00760383
0	1	0.0678167	0.135182	0.00670186	0.0379431	0.152828	0.0393809	0.0268518	0.0345031	0.0319381	0.0123975
0	1	0.145561	0.0972	0.00900559	0.00613594	0.147341	0.0792037	0.0222922	0.0558717	0.0128383	0.0183756
0	1	0.267219	0.318031	0.004811	0.068486	0.158007	0.135502	0.371644	0.120454	0.0414656	0.0153037
0	1	0.00504556	0.00995082	0.0391701	0.0079503	0.0144131	0.00798542	0.00794268	0.0168396	0.0265089	0.00641302
0	1	0.0427131	0.010425	0.0226436	0.00274356	0.0372251	0.0281478	0.00463021	0.0225831	0.0215945	0.00562935
0	1	0.240285	0.129342	0.00892437	0.011579	0.0262949	0.302294	0.330771	0.220697	0.0299645	0.0150552
0	1	0.133061	0.0356946	0.0100359	0.00613594	0.102189	0.0463641	0.00459396	0.0202584	0.0204673	0.0194717
0	1	0.221568	0.105336	0.00616589	0.0908637	0.0618918	0.271581	0.393388	0.189749	0.0574938	0.0154107
0	1	0.0104254	0.00980702	0.00775611	0.0560902	0.00656961	0.00624823	0.0036157	0.0122488	0.0209722	0.00864359
0	1	0.00235422	0.00540298	0.0158935	0.00367276	0.0145613	0.00921139	0.00327622	0.00343824	0.0271388	0.00657007
0	1	0.0489188	0.0630448	0.0143439	0.00730149	0.0926729	0.0341856	0.0171306	0.0300738	0.0233908	0.00995458
0	1	0.300389	0.149998	0.00596311	0.0124086	0.0427807	0.235319	0.0961612	0.22268	0.0124837	0.0475489
0	1	0.258624	0.373995	0.00475425	0.0128327	0.315113	0.111106	0.0747254	0.193337	0.00637106	0.0142042
0	1	0.0198395	0.00696944	0.0188163	0.00553115	0.0149707	0.0188383	0.00594795	0.0134014	0.0106058	0.00385593
0	1	0.234169	0.16186	0.0113827	0.0143666	0.0604536	0.255244	0.099625	0.214538	0.00890412	0.0159286
0	1	0.106016	0.0453699	0.00533838	0.0698885	0.0686791	0.0498292	0.0968182	0.0210886	0.0387139	0.015905
0	1	0.17757	0.0102384	0.0695091	0.00497792	0.0406691	0.119551	0.00459396	0.0312959	0.0132812	0.0316104
0	1	0.317809	0.59949	0.015431	0.0144947	0.108795	0.221563	0.129896	0.334713	0.0047045	0.0104413
0	1	0.270562	0.579788	0.00896495	0.0172781	0.0259013	0.29169	0.309889	0.431014	0.00938285	0.0106181
0	1	0.238548	0.111737	0.0124697	0.0076259	0.087793	0.134377	0.0465546	0.119968	0.00792058	0.0120722
0	1	0.0188337	0.00611431	0.00954908	0.00488234	0.0255608	0.0070929	0.00444079	0.00879096	0.0235718	0.0091545
0	1	0.0137882	0.00638544	0.0124697	0.00334835	0.0189435	0.0182377	0.00787018	0.0160582	0.0138219	0.00249138
0	1	0.148478	0.260427	0.00214181	0.00553115	0.110632	0.0610905	0.0146456	0.130419	0.00544868	0.0139794
0	1	0.00100855	0.00270149	0.00684746	0.00730671	0.00499099	0.00240353	0.00199474	0.00343824	0.0159957	0.00927933
0	1	0.163148	0.194889	0.00829963	0.0103325	0.193325	0.0744163	0.0170944	0.109612	0.0190573	0.0200793
0	1	0.00470844	0.00767305	0.0245178	0.00548713	0.00542485	0.00804487	0.00730194	0.010948	0.019734	0.0080158
0	1	0.14093	0.0741522	0.0130211	0.0107379	0.029558	0.197119	0.10618	0.185052	0.0185525	0.0113548
0	1	0.115351	0.0699097	0.011269	0.00666311	0.119155	0.0597688	0.0301485	0.0585284	0.00887801	0.00954689
0	1	0.29401	0.418438	0.00888375	0.00581153	0.135516	0.127723	0.0131049	0.11173	0.0118548	0.026533
0	1	0.0815203	0.0682692	0.00958972	0.0195126	0.12846	0.0262721	0.00733818	0.0329206	0.0162937	0.01964
0	1	0.179082	0.497893	0.0095085	0.0105132	0.127846	0.0806841	0.026657	0.21112	0.0118286	0.00892575
0	1	0.221726	0.53346	0.00822658	0.017095	0.0769714	0.141096	0.0192341	0.164409	0.0111106	0.016323
0	1	0.0450616	0.0270149	0.0311868	0.00738956	0.112433	0.0212787	0.017625	0.0263697	0.0254895	0.0137531
0	1	0.220632	0.153818	0.00987359	0.00702111	0.0182377	0.254346	0.114313	0.169206	0.0133693	0.0147704
0	1	0.020848	0.00506707	0.017224	0.00883549	0.0225072	0.0132165	0.00655244	0.0137726	0.0296369	0.0122618
0	1	0.122077	0.199824	0.00842146	0.0588345	0.204153	0.062683	0.0271043	0.0583819	0.0128645	0.0125799
0	1	0.0132839	0.00412414	0.079273	0.00553115	0.006974	0.00483589	0.0051622	0.00611462	0.0274686	0.0139265
0	1	0.117694	0.0091034	0.0663408	0.00613594	0.0421374	0.0571617	0.00787018	0.0187558	0.0313385	0.014429
0	1	0.0692781	0.00739315	0.0373283	0.0100387	0.0469246	0.0373996	0.00395321	0.0283265	0.0325614	0.0129114
0	1	0.00470844	0.00554679	0.0552515	0.00920393	0.00618757	0.00720019	0.00402572	0.0126199	0.0144627	0.0111716
0	1	0.00773409	0.00398033	0.0269356	0.00548713	0.00947169	0.00543477	0.00327622	0.00574345	0.0320693	0.00553629
0	1	0.157	0.186264	0.0194147	0.011741	0.146423	0.0606474	0.0189923	0.0684188	0.0180215	0.00987307
0	1	0.176765	0.143892	0.0097073	0.00774871	0.179976	0.0636498	0.0160119	0.0663394	0.0106319	0.0101923
0	1	0.23617	0.172625	0.0125103	0.0240423	0.111199	0.160808	0.360904	0.142697	0.0588475	0.0138979
0	1	0.0468594	0.0306011	0.0264732	0.00646035	0.0871553	0.0163534	0.0104102	0.0306122	0.0289906	0.0069019
0	1	0.297251	0.47253	0.00939501	0.0149639	0.024341	0.392956	0.36454	0.3657	0.0107385	0.0236426
0	1	0.215894	0.0107664	0.0164776	0.00548713	0.0523495	0.133066	0.0105057	0.0833647	0.0185002	0.010628
0	1	0.0073998	0.0160652	0.00829963	0.0325382	0.0180427	0.00614094	0.0112189	0.0183438	0.017756	0.00492035
0	1	0.222507	0.0636001	0.0106768	0.0234425	0.0695303	0.190385	0.0589385	0.116436	0.0160392	0.00967512
0	1	0.39129	1.1792	0.0169764	0.0408569	0.263396	0.158821	0.414576	0.437752	0.0442292	0.010516
0	1	0.0719694	0.0122286	0.0178082	0.00548713	0.0431296	0.0306598	0.00890314	0.0231138	0.0279092	0.0107698
0	1	0.386832	0.381182	0.010758	0.047228	0.169331	0.246619	0.604287	0.253277	0.0323449	0.00999378
0	1	0.227225	0.197881	0.00758821	0.0334673	0.0836185	0.16511	0.117934	0.153314	0.0242318	0.00793161
0	1	0.0147968	0.00469165	0.0170456	0.0079503	0.024341	0.0121746	0.00192223	0.0160973	0.0159837	0.0101954
0	1	0.209512	0.721903	0.00717198	0.022259	0.137693	0.0813048	0.0841699	0.370769	0.00938285	0.0142076
0	1	0.109851	0.0908492	0.0125915	0.0134814	0.0889172	0.0314885	0.0873777	0.0470611	0.0212376	0.00739007
0	1	0.0749776	0.0336935	0.0219802	0.00952835	0.199566	0.0309817	0.0119322	0.0218016	0.0209722	0.0598191
0	1	0.0188309	0.00380528	0.0438348	0.00841957	0.0414033	0.0157366	0.00847468	0.0160061	0.0553	0.0139938
0	1	0.200244	0.112855	0.0136787	0.00303682	0.023544	0.210925	0.0602789	0.198974	0.00693704	0.0101042
0	1	0.249058	0.37844	0.00487598	0.0110623	0.112289	0.236382	0.16945	0.259282	0.0130037	0.0211376
0	1	0.177206	0.0588499	0.0222055	0.00674073	0.119231	0.097362	0.0264556	0.0772201	0.0225846	0.00951892
0	1	0.0134511	0.0214681	0.00354538	0.0314704	0.0228889	0.00681769	0.0411399	0.0080291	0.0195099	0.00417773
0	1	0.0504415	0.0570189	0.00862415	0.00576751	0.0611461	0.0286364	0.00455771	0.0282337	0.0096222	0.0210999
0	1	0.00235422	0.00199017	0.012551	0.00451551	0.0115606	0.0096718	0.00327622	0.00994357	0.0165331	0.0359633
0	1	0.131437	0.14501	0.0095085	0.00399717	0.0218455	0.225723	0.144745	0.149113	0.0111106	0.00632551
0	1	0.275231	0.477606	0.0128917	0.00911585	0.0930334	0.229178	0.12675	0.314352	0.00544868	0.00970707
0	1	0.398938	0.757615	0.0113015	0.0168738	0.204836	0.193569	0.143607	0.310858	0.00715028	0.0136566
0	1	0.026762	0.00796065	0.0448571	0.00581153	0.0293798	0.0157366	0.0055043	0.0126199	0.0149349	0.00647102
0	1	0.17453	0.271123	0.00358599	0.00674073	0.0103886	0.323929	0.221241	0.294291	0.0117776	0.0144712
0	1	0.270662	0.0335507	0.0161855	0.00553115	0.0385618	0.15089	0.0208696	0.109922	0.0118548	0.0130015
0	1	0.270004	0.0172002	0.0297289	0.013113	0.0552774	0.139951	0.0216883	0.087008	0.0297229	0.0169871
0	1	0.267881	0.085814	0.0100926	0.037212	0.0377082	0.325623	0.451921	0.213194	0.0503697	0.013137
0	1	0.00269134	0.00995855	0.0178325	0.00427755	0.0108989	0.00423848	0.00131774	0.00650534	0.00544868	0.0286554
0	1	0.192822	0.232878	0.00834024	0.0085551	0.128168	0.0874718	0.0175235	0.10048	0.0106319	0.00847721
0	1	0.267021	0.220659	0.00713137	0.0063723	0.0209287	0.286991	0.0313766	0.218973	0.0140874	0.0122985
0	1	0.0991662	0.651258	0.00592251	0.0151006	0.0114297	0.330079	0.459661	0.680129	0.0259541	0.0132094
0	1	0.107286	0.00454785	0.0836051	0.00520675	0.0280085	0.044601	0.00669743	0.0210202	0.0322002	0.0277056
0	1	0.146956	0.253656	0.0137192	0.0134814	0.175183	0.046765	0.0149387	0.0959389	0.012599	0.02088
0	1	0.243269	0.251493	0.0111797	0.0194054	0.0442921	0.258734	0.116826	0.372629	0.00863867	0.00971702
0	1	0.240713	0.440748	0.012267	0.0132011	0.0288749	0.377799	0.242414	0.470909	0.0123596	0.0163388
0	1	0.151186	0.874316	0.0136787	0.00674073	0.0106437	0.360054	0.400986	0.909026	0.00861473	0.0173059
0	1	0.0395137	0.0110936	0.0680469	0.00367276	0.0218772	0.0315713	0.00986492	0.0187541	0.0197754	0.0124853
0	1	0.135343	0.196391	0.00770743	0.0123623	0.131376	0.039107	0.0144952	0.0799199	0.0111106	0.0122084
0	1	0.159094	0.396651	0.00658785	0.0165286	0.03685	0.273309	0.131966	0.429252	0.00321611	0.0142003
0	1	0.248925	0.0637841	0.0121551	0.00900349	0.0454734	0.221271	0.089224	0.118211	0.0239456	0.00620985
0	1	0.0837349	0.0183352	0.0148062	0.00702111	0.021997	0.0576191	0.00195848	0.0328142	0.0103664	0.0146647
0	1	0.247073	0.610891	0.00846189	0.00213877	0.0279901	0.31375	0.097957	0.444425	0.012068	0.00826586
0	1	0.0126928	0.0167764	0.022806	0.00831876	0.0459099	0.00784475	0.00340514	0.0141225	0.0405343	0.00644635
0	1	0.254234	0.356307	0.0113177	0.0227212	0.199345	0.114676	0.0178439	0.131303	0.0128383	0.0186884
0	1	0.205912	0.219561	0.00723211	0.00674073	0.0388037	0.203526	0.325012	0.303004	0.0215176	0.00832479
0	1	0.114644	0.116948	0.0206476	0.00241916	0.0280045	0.13656	0.0458025	0.108994	0.0116154	0.00969235
0	1	0.162088	0.326005	0.0119668	0.00685833	0.0641889	0.202569	0.0660883	0.337916	0.0103664	0.00870601
0	1	0.253329	0.276305	0.00641736	0.0446774	0.073153	0.13939	0.0575506	0.170077	0.0138219	0.00450252
0	1	0.135703	0.498206	0.00958972	0.0165494	0.197121	0.064989	0.0389956	0.164919	0.00914351	0.00492035
0	1	0.114011	0.451144	0.00870259	0.0225457	0.0113544	0.238318	0.283919	0.574434	0.0111106	0.0183362
0	1	0.100557	0.0662353	0.0174598	0.0110855	0.141867	0.0346112	0.00455771	0.039032	0.0121203	0.00991512
0	1	0.283478	0.144299	0.00537898	0.0079503	0.0460829	0.234614	0.0804942	0.227823	0.0101271	0.0368308
0	1	0.307493	0.554836	0.0172646	0.0098527	0.078117	0.224969	0.118872	0.401574	0.00741577	0.0123945
0	1	0.157824	0.288841	0.0124616	0.0262362	0.0124626	0.328455	0.415267	0.37668	0.0291146	0.0204944
0	1	0.215299	0.440372	0.0126321	0.0134375	0.015359	0.398881	0.476199	0.505767	0.0297936	0.0140304
0	1	0.191768	0.066041	0.0137192	0.0140862	0.186144	0.0632996	0.0266415	0.0496592	0.0240778	0.017594
0	1	0.334535	0.537493	0.00116826	0.0113427	0.20318	0.117352	0.165034	0.280853	0.0129917	0.0113974
0	1	0.125248	0.159896	0.00525794	0.00674073	0.00855483	0.197227	0.11904	0.18815	0.0039603	0.00624227
0	1	0.224089	0.422236	0.00237712	0.013913	0.020231	0.278712	0.205137	0.525141	0.00745151	0.0144563
0	1	0.193679	0.263278	0.00834024	0.0726581	0.179183	0.0852205	0.228353	0.0907342	0.0537706	0.0114904
0	1	0.14244	0.0197258	0.0491949	0.00460311	0.0250902	0.117969	0.0328009	0.0450944	0.00915462	0.0216652
0	1	0.097526	0.186943	0.010758	0.0143666	0.137305	0.054721	0.0105419	0.0545362	0.00842544	0.0483238
0	1	0.0597554	0.0216119	0.0159016	0.00548713	0.0388001	0.0361011	0.00851092	0.0137921	0.0187918	0.00909913
0	1	0.0432293	0.00796065	0.0475581	0.00488234	0.0595728	0.0272558	0.00794268	0.014554	0.048184	0.0121034
0	1	0.168921	0.0760499	0.0121858	0.0101563	0.0334858	0.15524	0.0498303	0.118893	0.00731241	0.0450853
0	1	0.0020171	0.00511535	0.0232957	0.00425528	0.00532208	0.00589514	0.00333399	0.0141633	0.0237581	0.00751377
0	1	0.180235	0.121687	0.0138005	0.0104722	0.0259197	0.219752	0.0838032	0.148294	0.00979629	0.0282235
0	1	0.125771	0.575554	0.00829963	0.0388664	0.01935	0.359721	0.536071	0.643239	0.0217424	0.016789
0	1	0.172984	0.618095	0.0131997	0.0079503	0.00962316	0.515749	0.27233	0.689342	0.00675354	0.0169579
0	1	0.149523	0.551999	0.00600372	0.0412247	0.0138009	0.372579	0.523072	0.667555	0.0621092	0.0126944
0	1	0.00838033	0.00412414	0.027479	0.0088795	0.0110297	0.0117142	0.00655244	0.0107055	0.0287704	0.00751377
0	1	0.282609	0.359943	0.0292721	0.0110183	0.0464666	0.223682	0.277996	0.297203	0.0233063	0.0099336
0	1	0.054853	0.0118049	0.0869105	0.00395314	0.0359979	0.0296368	0.00466646	0.00812511	0.0320828	0.0124035
0	1	0.0423731	0.00341281	0.0231629	0.00613594	0.0191684	0.0334661	0.00259923	0.0171912	0.0204338	0.00991211
0	1	0.203217	0.0125085	0.0657567	0.00906954	0.116976	0.111653	0.0148699	0.0477008	0.0365478	0.0126886
0	1	0.182119	0.150134	0.0107173	0.00875045	0.171181	0.066678	0.0153736	0.0691947	0.00988767	0.0101289
0	1	0.114318	0.00426795	0.0608087	0.00225669	0.0230727	0.0480926	0.00331247	0.0169188	0.0216478	0.00690479
0	1	0.406537	0.415126	0.00717198	0.0107379	0.0510343	0.330721	0.366085	0.479719	0.0254373	0.0108766
0	1	0.00504556	0.00199017	0.0143846	0.0100891	0.00631447	0.0044828	0.00391696	0.0128104	0.0323482	0.00647999
0	1	0.158191	0.257068	0.00421073	0.0547026	0.163065	0.0706303	0.0886895	0.0816194	0.0276699	0.012903
0	1	0.186187	0.202477	0.014928	0.00581153	0.208977	0.131147	0.0212288	0.106934	0.00938285	0.024708
0	1	0.282543	0.511142	0.00834024	0.0219445	0.213617	0.149498	0.484915	0.240866	0.0226901	0.00333306
0	1	0.215336	0.695569	0.0107173	0.0134375	0.0118981	0.387484	0.330879	0.66576	0.0178083	0.0180299
0	1	0.166534	0.0499133	0.0167047	0.00520675	0.0512989	0.0810007	0.0052347	0.0752975	0.00765512	0.0126855
0	1	0.318584	0.402335	0.0214347	0.0154522	0.0639967	0.335244	0.319094	0.376865	0.018287	0.0104879
0	1	0.364909	0.28108	0.0167617	0.0486523	0.107006	0.283656	0.648009	0.229035	0.0660885	0.01051
0	1	0.118395	0.366148	0.0107904	0.0130099	0.0144108	0.304194	0.227999	0.461996	0.0123596	0.00812971
0	1	0.00605411	0.0112297	0.0107986	0.0566785	0.0161949	0.0101634	0.00537971	0.0227214	0.0489983	0.0052145
0	1	0.0675383	0.207328	0.0102144	0.0132406	0.0143958	0.214246	0.171124	0.251993	0.0119106	0.0142273
0	1	0.0963089	0.0796064	0.0201284	0.00488234	0.0170567	0.202073	0.108595	0.157601	0.00988767	0.0130045
0	1	0.169191	0.0187667	0.0219782	0.0132011	0.0548784	0.109724	0.0158854	0.0454786	0.0148316	0.0128183
0	1	0.0700569	0.0149301	0.0176457	0.0063723	0.0534534	0.0420974	0.00986492	0.0309638	0.0190051	0.0103636
0	1	0.295588	0.629342	0.00537898	0.0121945	0.0190823	0.36819	0.259189	0.517308	0.0163946	0.0110299
0	1	0.220341	0.482563	0.00596311	0.0187322	0.0741341	0.203947	0.125547	0.335777	0.00891185	0.0116776
0	1	0.11914	1.64791	0.0114686	0.0778685	0.0148197	0.41667	0.620583	1.31894	0.0232548	0.0396203
0	1	0.00579175	0.0105183	0.00795091	0.0334455	0.0152759	0.0070929	0.00993741	0.0124854	0.0194838	0.00764049
0	1	0.191443	0.723519	0.00771551	0.00824749	0.0359177	0.24427	0.292956	0.662408	0.011622	0.0115677
0	1	0.309867	0.808509	0.0107986	0.0139014	0.111329	0.189468	0.041238	0.315745	0.00789447	0.0258778
0	1	0.18141	0.450341	0.00775611	0.0107379	0.0145568	0.389653	0.277061	0.465874	0.0142382	0.0129935
0	1	0.204421	0.426049	0.00954908	0.0143886	0.0202669	0.279115	0.304998	0.412798	0.0143267	0.0151076
0	1	0.140269	0.626863	0.00525725	0.0138939	0.0138847	0.322113	0.444473	0.533821	0.0215031	0.0152642
0	1	0.00302564	0.00341281	0.00541959	0.0251926	0.00224035	0.00462131	0.00331247	0.00689606	0.0218527	0.00405102
0	1	0.238447	0.0166326	0.0750168	0.00581153	0.043666	0.135742	0.00929666	0.0750489	0.025211	0.0150154
0	1	0.211809	0.461256	0.0105389	0.0085551	0.0162965	0.429681	0.320516	0.418455	0.0227521	0.0102015
0	1	0.0483143	0.0056906	0.0521679	0.00581153	0.0290769	0.0305526	0.000676995	0.0202274	0.0322047	0.0100437
0	1	0.17927	0.0192035	0.0155528	0.0116231	0.142886	0.0714984	0.00926041	0.0542762	0.0204075	0.0104566
0	1	0.179219	0.224523	0.00706636	0.011579	0.0296608	0.276622	0.227359	0.240441	0.0214705	0.0130496
0	1	0.0255593	0.00867197	0.0187657	0.00734552	0.0426227	0.00825945	0.00787018	0.0160778	0.0202627	0.00731392
0	1	0.0236271	0.0059705	0.020234	0.016181	0.0328959	0.0160302	0.00715693	0.0210593	0.020228	0.0172128
0	1	0.0383333	0.0092395	0.0121129	0.00816793	0.0705289	0.0190713	0.00662495	0.0226027	0.0212137	0.00999968
0	1	0.102463	0.0174878	0.0175648	0.00553115	0.0500054	0.0366314	0.00787018	0.0326389	0.0253072	0.00935903
0	1	0.0819491	0.0218918	0.0147982	0.0217891	0.0676486	0.0287087	0.0569572	0.0359649	0.0471336	0.00324
0	1	0.193462	0.526591	0.0108229	0.058291	0.193192	0.0749773	0.0229979	0.108218	0.0123335	0.0366158
0	1	0.00978997	0.0090957	0.026197	0.00884963	0.0565751	0.0145701	0.00327622	0.0157685	0.0314354	0.0120817
0	1	0.269825	0.319055	0.0154716	0.0101227	0.033312	0.333054	0.300425	0.434641	0.0138219	0.0185156
0	1	0.18053	0.24027	0.00771551	0.0155362	0.0361568	0.255703	0.172167	0.304203	0.00765512	0.0115865
0	1	0.161092	0.13616	0.0113015	0.00488234	0.173887	0.0640059	0.00894345	0.0663151	0.0133432	0.0122782
0	1	0.157655	0.13268	0.0135894	0.00488234	0.175715	0.0627204	0.00915167	0.063274	0.0150709	0.0132115
0	1	0.289443	0.149755	0.00838082	0.0150488	0.0863507	0.254336	0.360692	0.245391	0.0535443	0.00586107
0	1	0.00608212	0.006538	0.0218811	0.00306198	0.0173143	0.00543477	0.0052347	0.014554	0.0237096	0.00881137
0	1	0.0073998	0.00309667	0.0173611	0.00516272	0.00963933	0.0070929	0.00708574	0.00994357	0.0274305	0.00693545
0	1	0.220145	0.108272	0.00733424	0.0138094	0.149027	0.0724648	0.0332315	0.0715619	0.039158	0.00530755
0	1	0.167929	0.24809	0.0112609	0.0125523	0.0373832	0.232234	0.221748	0.295826	0.0143005	0.012948
0	1	0.0325451	0.0378209	0.00900559	0.00334835	0.061558	0.0164254	0.00790643	0.0456366	0.0108712	0.00647401
0	1	0.20469	0.202596	0.0280226	0.00976469	0.0418054	0.175976	0.0469794	0.192864	0.00887801	0.0253508
0	1	0.289596	0.202935	0.0094679	0.00455793	0.0542134	0.309798	0.210064	0.241458	0.0195393	0.00869099
0	1	0.277797	0.201785	0.00888375	0.00827472	0.0798329	0.263359	0.153304	0.206392	0.0160479	0.00740573
0	1	0.0600065	0.00782455	0.0280351	0.00173558	0.0136973	0.033623	0.00128148	0.0091817	0.0177287	0.00560168
0	1	0.219089	0.324355	0.00888375	0.0112987	0.0208919	0.386212	0.261116	0.446398	0.0217273	0.0149342
0	1	0.218824	0.200406	0.0100926	0.00476995	0.0515763	0.19728	0.0626322	0.241947	0.0105459	0.00751377
0	1	0.381319	0.211041	0.0113015	0.0083871	0.0678805	0.350652	0.306937	0.304874	0.0245571	0.0153008
0	1	0.0359085	0.0139312	0.0401518	0.00646035	0.0790645	0.020935	0.00395321	0.024478	0.0206496	0.0137081
0	1	0.236575	0.402301	0.00896495	0.0112987	0.0442543	0.273984	0.149533	0.335922	0.00914351	0.0166323
0	1	0.22072	0.354179	0.00763432	0.00915988	0.190954	0.0948587	0.0351867	0.100652	0.00419966	0.0207763
0	1	0.252623	0.358222	0.0095085	0.00793211	0.0570357	0.234808	0.147556	0.312358	0.00765512	0.0134864
0	1	0.154356	0.555654	0.015235	0.0163142	0.0239835	0.367494	0.379188	0.697045	0.0177917	0.0192305
0	1	0.165992	0.125231	0.00541959	0.0326261	0.149827	0.07133	0.152377	0.0526157	0.035031	0.00803066
0	1	0.0770038	0.0294288	0.0167455	0.00697709	0.0897422	0.0228296	0.00398947	0.0382897	0.0244537	0.00709892
0	1	0.168362	0.549518	0.00775611	0.0114277	0.0289731	0.239394	0.147076	0.312461	0.0157682	0.0166187
0	1	0.0257046	0.00810447	0.0332172	0.00581153	0.0263262	0.011683	0.00794268	0.0137921	0.0345808	0.00948826
0	1	0.141462	0.152739	0.0118395	0.0116178	0.150648	0.0614384	0.0390365	0.170098	0.0123596	0.00832618
0	1	0.0107625	0.0063942	0.0310032	0.0079063	0.00880995	0.0102706	0.00591169	0.0132733	0.0271912	0.00750778
0	1	0.00134567	0.00270149	0.0112691	0.00306798	0.00363516	0.00472861	0.00391696	0.0118581	0.0366975	0.00602252
0	1	0.178927	0.390461	0.0101738	0.0202551	0.0153795	0.417489	0.486456	0.579504	0.0640348	0.0156285
0	1	0.194169	0.326876	0.0155591	0.00976469	0.0166891	0.377107	0.213632	0.392806	0.00863867	0.0214549
0	1	0.0184966	0.00540298	0.0238524	0.00876866	0.0124907	0.00923104	0.00452145	0.0145149	0.024099	0.00543724
0	1	0.0329572	0.0306323	0.00120886	0.0316605	0.0373207	0.0209205	0.0225103	0.0252285	0.018287	0.00761581
0	1	0.252586	0.661518	0.0142627	0.00613594	0.0311657	0.334549	0.254136	0.581583	0.00914351	0.0115468
0	1	0.30449	0.0931432	0.00967085	0.0211514	0.0858063	0.206523	0.0728747	0.198114	0.0170379	0.013759
0	1	0.182306	0.0363948	0.0168624	0.00585557	0.109249	0.0830188	0.0170899	0.0375907	0.0185002	0.00944929
0	1	0.190524	0.210174	0.00713137	0.0184078	0.0475004	0.237199	0.191615	0.278714	0.00964832	0.0150637
0	1	0.148328	0.0490428	0.0119668	0.0119034	0.0464135	0.112562	0.0153144	0.142663	0.011598	0.0130124
0	1	0.271984	0.744495	0.0157962	0.0149715	0.0408625	0.351618	0.324721	0.729736	0.0155758	0.0152245
0	1	0.125536	0.255184	0.0132567	0.0113427	0.0300504	0.315659	0.276028	0.384607	0.0158151	0.0181338
0	1	0.235138	0.136898	0.012551	0.00274356	0.0340933	0.211207	0.0531998	0.235048	0.0133432	0.00945762
0	1	0.218654	0.0877114	0.00829963	0.0101331	0.0289688	0.27599	0.136559	0.174639	0.0148577	0.0131967
0	1	0.143295	0.160267	0.00947598	0.0166033	0.0633504	0.243591	0.226086	0.21544	0.0106319	0.0194191
0	1	0.152319	0.19236	0.0095085	0.00734552	0.0987926	0.248858	0.193548	0.232442	0.015476	0.0249751
0	1	0.209611	0.229124	0.00592251	0.00695913	0.0408867	0.289461	0.160953	0.346807	0.0155495	0.0213569
0	1	0.188685	0.21718	0.0068026	0.0109742	0.0499272	0.253015	0.124887	0.218529	0.0129624	0.0103329
0	1	0.0450645	0.00796065	0.0234714	0.0157918	0.0555619	0.0251748	0.00787018	0.0208797	0.0195099	0.011284
0	1	0.0718023	0.0339766	0.0118938	0.00766993	0.131615	0.0338688	0.00263547	0.0221924	0.0285519	0.00835248
0	1	0.099235	0.163193	0.00529778	0.0121838	0.107519	0.0446108	0.0116421	0.0592952	0.0207328	0.0195119
0	1	0.219969	0.0776136	0.0250994	0.00460195	0.109631	0.106414	0.016839	0.0665184	0.0123596	0.00750696
0	1	0.011434	0.00639764	0.0329798	0.0094843	0.022866	0.0152451	0.00587544	0.0173476	0.0380918	0.0086221
0	1	0.256401	0.182097	0.0148469	0.00561972	0.063325	0.282063	0.275049	0.256044	0.00838503	0.0086275
0	1	0.00100855	0.0139729	0.0090704	0.0119034	0.0168572	0.00454994	0.00658869	0.00879096	0.0153103	0.00248632
0	1	0.260207	0.353708	0.00454332	0.00734552	0.148803	0.122548	0.0269593	0.158276	0.0118809	0.0108222
0	1	0.167139	0.212367	0.00596311	0.0655373	0.147973	0.0769773	0.0821935	0.0829869	0.0330153	0.0112234
0	1	0.180792	0.00142265	0.055927	0.00274356	0.0564236	0.0983781	0.00894071	0.0277464	0.0322038	0.0163628
0	1	0.19818	0.310094	0.0101738	0.0137618	0.0330473	0.219355	0.0472935	0.322364	0.00518319	0.0112617
0	1	0.191262	0.396949	0.0137598	0.0153442	0.0287216	0.322933	0.301277	0.451979	0.0172208	0.0101289
0	1	0.135984	0.453471	0.00892437	0.00690872	0.00932022	0.42342	0.672471	0.627654	0.0386451	0.0138521
0	1	0.0137882	0.00796065	0.0133491	0.00957233	0.0114047	0.0120465	0.0138182	0.0107251	0.0284999	0.00417474
0	1	0.207906	0.0825958	0.00529778	0.0076259	0.055806	0.174159	0.0599913	0.147864	0.0153103	0.0153165
0	1	0.013114	0.0115892	0.00954908	0.0255518	0.024341	0.0070929	0.0053962	0.00961795	0.022454	0.00153943
0	1	0.140089	0.214801	0.00709077	0.0196708	0.0336876	0.238691	0.233638	0.278826	0.0148053	0.0292345
0	1	0.164848	0.226961	0.00467304	0.0232901	0.0318621	0.261975	0.270805	0.287448	0.015703	0.0192647
0	1	0.23725	0.311604	0.00483469	0.0185498	0.0290589	0.308697	0.409645	0.384559	0.0321089	0.0125954
0	1	0.081715	0.0108059	0.035154	0.00427755	0.0312694	0.043049	0.00391696	0.0179727	0.0254373	0.0124341
0	1	0.31325	1.03504	0.00942728	0.0076259	0.0942612	0.172553	0.0300149	0.414567	0.0047045	0.0110606
0	1	0.206685	0.179401	0.0219782	0.0098527	0.118496	0.112783	0.0209764	0.116039	0.012599	0.0197235
0	1	0.164639	0.0193342	0.0205484	0.00367276	0.0523973	0.107948	0.00797892	0.0531366	0.0204935	0.0156112
0	1	0.0403561	0.0110936	0.028185	0.00641633	0.0481717	0.0112227	0.00719318	0.0217625	0.019346	0.015726
0	1	0.144242	0.436455	0.00596311	0.0157066	0.00850435	0.270724	0.373955	0.558079	0.0344768	0.0107538
0	1	0.227165	0.496946	0.0124779	0.00823069	0.0293319	0.370966	0.478715	0.605056	0.0170379	0.0174446
0	1	0.124121	0.257684	0.0101738	0.0161881	0.0651681	0.128216	0.153471	0.262809	0.0227884	0.00978214
0	1	0.224551	0.31281	0.0163397	0.0128327	0.0218455	0.317721	0.331483	0.318948	0.0269257	0.0130866
0	1	0.133514	0.061559	0.00896495	0.00427755	0.0968044	0.0526759	0.00726569	0.038231	0.0190312	0.0110882
0	1	0.192546	0.0106029	0.091256	0.0076259	0.0334591	0.136115	0.0223653	0.07858	0.0316859	0.0166862
0	1	0.0847518	0.00753695	0.052532	0.00944029	0.0364119	0.0555455	0.00655244	0.0181111	0.0229392	0.0111686
0	1	0.256228	0.36971	0.0105159	0.0074527	0.0526097	0.244096	0.147871	0.327952	0.00765512	0.0131708
0	1	0.00840834	0.00525918	0.0330204	0.00590011	0.00539759	0.00472861	0.00537971	0.0118777	0.0289906	0.00340937
0	1	0.0215251	0.00284529	0.0125915	0.0060479	0.0328959	0.010408	0.00331247	0.0118385	0.0219013	0.00929917
0	1	0.286096	0.0103822	0.0207693	0.00734552	0.0437719	0.175085	0.00877855	0.0407065	0.0261216	0.00666013
0	1	0.245584	0.416591	0.0058819	0.0145126	0.0455513	0.334162	0.308943	0.517057	0.0112541	0.0168144
0	1	0.152706	0.0452459	0.0257023	0.00581153	0.0635425	0.103124	0.0150996	0.0940718	0.013317	0.00563234
0	1	0.309318	0.499858	0.0113827	0.0327252	0.203793	0.113442	0.326365	0.20057	0.0296892	0.0118746
0	1	0.200053	0.131345	0.00412952	0.0180834	0.0316073	0.361301	0.223033	0.268727	0.00715028	0.0108968
0	1	0.316144	0.582837	0.00592251	0.00488234	0.169363	0.144133	0.0489948	0.176507	0.00988767	0.015219
0	1	0.0180484	0.00528443	0.0238524	0.00892355	0.0122701	0.00921139	0.0040587	0.0139646	0.0233135	0.00543724
0	1	0.244468	0.354147	0.0138005	0.00788311	0.0278659	0.326931	0.253682	0.442236	0.0221646	0.0127283
0	1	0.163995	0.104425	0.00499764	0.0312641	0.0348994	0.142274	0.188375	0.140838	0.0217164	0.0101072
0	1	0.222396	0.10353	0.00834024	0.0317473	0.0497799	0.29085	0.284798	0.182412	0.0257028	0.0143082
0	1	0.198389	0.160363	0.00412952	0.00427755	0.0204765	0.21296	0.075059	0.315209	0.00562686	0.0128094
0	1	0.269749	0.284369	0.0124697	0.0106087	0.0317038	0.366926	0.55254	0.547011	0.0401048	0.017702
0	1	0.234868	0.0578586	0.00742337	0.0186441	0.0705015	0.118675	0.0645962	0.0738639	0.0305484	0.00836472
0	1	0.116685	0.174647	0.00120886	0.0200722	0.0353354	0.101086	0.0823864	0.155957	0.007221	0.00858764
0	1	0.23774	0.314203	0.00838082	0.0115345	0.071762	0.259622	0.240583	0.390892	0.0135366	0.00881364
0	1	0.160255	0.209644	0.0171427	0.0079503	0.0252249	0.241365	0.0849113	0.217625	0.0118548	0.00806132
0	1	0.174642	0.218498	0.0181513	0.00734552	0.024799	0.256464	0.0928041	0.227743	0.0135825	0.00827669
0	1	0.396927	1.04152	0.00963014	0.0651172	0.146936	0.268464	0.535322	0.624864	0.0190312	0.0118694
0	1	0.286733	0.251951	0.00986556	0.00883549	0.0484001	0.23214	0.0437688	0.286782	0.0205196	0.0149718
0	1	0.116068	0.798036	0.00775611	0.0094843	0.011154	0.278741	0.236859	0.790018	0.0167986	0.00993377
0	1	0.190756	0.147024	0.00654725	0.00648989	0.032177	0.28998	0.0778746	0.260753	0.00863867	0.0164188
0	1	0.0474158	0.10879	0.00412952	0.054888	0.0707443	0.0206891	0.0404067	0.0474714	0.0333056	0.00896239
0	1	0.224148	0.771719	0.0106119	0.0166537	0.249248	0.106652	0.0627952	0.333374	0.00667158	0.0146886
0	1	0.176938	0.153282	0.0100926	0.024191	0.0413377	0.254991	0.296087	0.287923	0.015037	0.0109795
0	1	0.0750007	0.0181991	0.0443626	0.00483831	0.0543914	0.0342011	0.0171669	0.0482137	0.0241731	0.00702809
0	1	0.285903	0.393819	0.00650664	0.0094843	0.0213703	0.320446	0.121134	0.399916	0.00568804	0.00857821
0	1	0.133087	0.00724932	0.0788504	0.00303862	0.0423627	0.0507719	0.00869218	0.0271089	0.0287458	0.0101012
0	1	0.0197862	0.00383653	0.0343427	0.00669671	0.0142075	0.00649403	0.00218415	0.0185734	0.0355643	0.0155396
0	1	0.0981117	0.564893	0.0196011	0.00674073	0.00844829	0.2709	0.179287	0.611552	0.022726	0.0133821
0	1	0.080423	0.774757	0.0150093	0.00541137	0.00440565	0.270058	0.439013	0.714309	0.018897	0.0116825
0	1	0.0971134	0.0120925	0.0546903	0.00153398	0.0403264	0.0494669	0.0172032	0.0206295	0.0205457	0.00664444
0	1	0.190341	0.00881579	0.0338448	0.00542514	0.0425418	0.0828027	0.00787018	0.0253912	0.0261402	0.00914619
0	1	0.127076	0.0124855	0.0160963	0.00334835	0.0382978	0.0944512	0.00826782	0.0489365	0.0105023	0.00881762
0	1	0.121405	0.00270149	0.0451491	0.00334835	0.0403577	0.0577888	0.00594795	0.022544	0.0306205	0.00968572
0	1	0.193584	0.264293	0.0111067	0.0061066	0.0378544	0.16927	0.0629695	0.203516	0.00321611	0.00848216
0	1	0.189505	0.453864	0.00825903	0.0278649	0.0228324	0.22334	0.407606	0.448835	0.0331446	0.00979572
0	1	0.187257	0.222133	0.00850189	0.00692141	0.114115	0.0860704	0.0299573	0.112056	0.0103925	0.0124293
0	1	0.118377	0.017701	0.0320389	0.00957233	0.0605455	0.0492211	0.00455771	0.033269	0.0177789	0.00999616
0	1	0.178768	0.470091	0.00671132	0.0153969	0.034948	0.35599	0.297907	0.51479	0.0180738	0.0146865
0	1	0.171511	0.193755	0.00671765	0.0280758	0.162153	0.0875399	0.26379	0.0727064	0.0496953	0.0079376
0	1	0.136098	0.581195	0.00975762	0.00867958	0.00758728	0.409347	0.276467	0.595196	0.0178083	0.0145972
0	1	0.102865	0.00398033	0.105336	0.00367276	0.0457303	0.0531081	0.00644696	0.0116355	0.0425591	0.0117582
0	1	0.232383	0.00525918	0.0646954	0.00581153	0.0896911	0.113828	0.00883062	0.0386217	0.0312195	0.00916647
0	1	0.0501156	0.00824828	0.0246802	0.0110922	0.0320826	0.0236742	0.00594795	0.00996317	0.037823	0.007456
0	1	0.233623	0.125389	0.00537898	0.0315649	0.0871829	0.159196	0.108859	0.10895	0.0362592	0.00599473
0	1	0.0874348	0.0103745	0.0287285	0.0101331	0.0401412	0.0515094	0.00726841	0.0221532	0.0270649	0.0107691
0	1	0.351017	0.546821	0.0105633	0.0322148	0.196027	0.134843	0.368264	0.220513	0.0237444	0.0118746
0	1	0.310364	0.190621	0.0112609	0.00859914	0.0346376	0.392054	0.11359	0.242463	0.0126109	0.00903256
0	1	0.13267	0.182831	0.00300186	0.00917033	0.136224	0.0654983	0.0221772	0.0818734	0.0103664	0.0156429
0	1	0.286221	0.626464	0.00879466	0.00302395	0.156045	0.133033	0.052782	0.236875	0.0132311	0.0135382
0	1	0.237175	0.473743	0.0048293	0.0117263	0.217226	0.113014	0.02454	0.156227	0.0143005	0.0127589
0	1	0.137871	0.34571	0.00717198	0.00883549	0.161618	0.0549904	0.00861967	0.113322	0.00816321	0.0260022
0	1	0.126392	0.0624412	0.00832071	0.0112987	0.105463	0.0407146	0.00971042	0.0459948	0.0180476	0.00592348
0	1	0.174182	0.221113	0.00834024	0.0123159	0.0347773	0.279633	0.145165	0.334923	0.00958086	0.0133135
0	1	0.0719377	0.0351117	0.00896495	0.0132011	0.0779826	0.0279112	0.0184846	0.0410034	0.0277787	0.00592348
0	1	0.292523	0.411127	0.01737	0.0195282	0.0534464	0.298252	0.283174	0.454618	0.0249586	0.0120013
0	1	0.123451	0.0651782	0.00541959	0.0256026	0.0993192	0.0568935	0.100456	0.0677655	0.033384	0.00498276
0	1	0.313149	0.143308	0.00884318	0.00692553	0.0452238	0.269454	0.0769794	0.225155	0.0113499	0.0172449
0	1	0.0126689	0.0162089	0.00296125	0.035562	0.0273467	0.0110651	0.0100251	0.0157521	0.0170292	0.00551908
0	1	0.0556162	0.0664929	0.0135052	0.00641633	0.149129	0.0246232	0.0111102	0.0372884	0.0202125	0.00645389
0	1	0.221058	0.0692321	0.0212968	0.00610872	0.0282965	0.228742	0.0427866	0.181953	0.0106319	0.0166527
0	1	0.190476	0.232646	0.0113015	0.0159006	0.0438598	0.311814	0.289323	0.424385	0.0205196	0.0181023
0	1	0.138093	0.336899	0.00592251	0.00339238	0.015531	0.250953	0.0496265	0.376209	0.0066977	0.00854156
0	1	0.301306	0.252047	0.0281038	0.00492637	0.0622278	0.249702	0.0356395	0.405963	0.00765512	0.012849
0	1	0.301943	0.285945	0.00767488	0.014735	0.0685055	0.232971	0.255344	0.282259	0.0217971	0.00981307
0	1	0.197412	0.27246	0.0110176	0.00641633	0.0366964	0.182087	0.0726369	0.22214	0.00321611	0.00767556
0	1	0.226952	0.317104	0.0106768	0.00769927	0.027696	0.365976	0.170907	0.386702	0.00874202	0.0103095
0	1	0.126893	0.28839	0.00525715	0.0018584	0.0294708	0.18647	0.0365017	0.219372	0.00815997	0.0118221
0	1	0.281699	0.469101	0.0112414	0.00706514	0.0419561	0.426505	0.216371	0.474529	0.0121203	0.00798268
0	1	0.170677	0.222683	0.00783733	0.0579388	0.213794	0.0683431	0.0519061	0.0767881	0.0254373	0.0068642
0	1	0.110757	0.179697	0.00771551	0.00968867	0.0242168	0.118478	0.0461625	0.176107	0.0102663	0.00710187
0	1	0.0168139	0.00454785	0.0389835	0.00367276	0.0182817	0.00769179	0.00594795	0.0103343	0.0397345	0.00932431
0	1	0.204209	0.415339	0.0145468	0.0134258	0.0211016	0.450863	0.323438	0.539336	0.0184587	0.0173849
0	1	0.175743	0.527663	0.00963031	0.013785	0.0224202	0.474995	0.403003	0.718598	0.011622	0.01886
0	1	0.200005	0.40839	0.00644173	0.00669671	0.0488386	0.343742	0.0723478	0.330535	0.00667158	0.0136006
0	1	0.0967355	0.0149284	0.0189764	0.00319715	0.0563403	0.0719856	0.0210113	0.043804	0.0247282	0.0052115
0	1	0.00470844	0.00142265	0.0266513	0.00641633	0.0181285	0.0098103	0.00274292	0.0176211	0.0336869	0.00888134
0	1	0.250526	0.13758	0.0132081	0.00883549	0.0389846	0.284785	0.0832945	0.209541	0.0221973	0.0095873
0	1	0.278148	0.294605	0.00767488	0.00980872	0.210479	0.120495	0.0152809	0.117018	0.0103664	0.0127817
0	1	0.227081	0.980739	0.00533838	0.00791691	0.0343476	0.313272	0.245204	0.888136	0.0116778	0.0112339
0	1	0.171629	0.215621	0.0148062	0.00367276	0.0347855	0.211566	0.122535	0.245292	0.0105434	0.00647907
0	1	0.119506	0.160708	0.0095085	0.0363971	0.0881153	0.0657802	0.143599	0.0595335	0.0253252	0.00911717
0	1	0.344224	0.181076	0.00907033	0.00403411	0.236387	0.12856	0.0194303	0.122253	0.00738638	0.0129204
0	1	0.307074	0.0466444	0.0111468	0.00241916	0.0594765	0.180033	0.0199058	0.0687226	0.021477	0.0117651
0	1	0.12522	0.115469	0.0162182	0.0202662	0.166457	0.0483164	0.132321	0.0622858	0.0382484	0.00773355
0	1	0.20601	0.276413	0.00650664	0.0155499	0.0353134	0.271963	0.268722	0.379797	0.0145922	0.00844549
0	1	0.0953666	0.0127961	0.0144853	0.00120958	0.0628616	0.0531889	0.00395321	0.0374887	0.00914351	0.00511844
0	1	0.276424	0.19171	0.0106768	0.00975832	0.0588936	0.224951	0.149551	0.20583	0.0158151	0.0079346
0	1	0.206972	0.45257	0.014928	0.0122835	0.0172809	0.34179	0.363035	0.531918	0.0234963	0.0142704
0	1	0.200379	0.0713738	0.013479	0.00944029	0.092852	0.095547	0.0158491	0.073395	0.0118548	0.0152183
0	1	0.0974856	0.241537	0.0125915	0.0163131	0.026988	0.238976	0.410842	0.336342	0.0427408	0.00865436
0	1	0.221	0.478463	0.00896495	0.0112135	0.0186405	0.351143	0.191357	0.394058	0.0103664	0.0134373
0	1	0.136668	0.282915	0.0080919	0.0194413	0.0231427	0.244699	0.370273	0.436663	0.0306139	0.00793623
0	1	0.10834	0.00867197	0.0524917	0.00436966	0.0411999	0.0587095	0.00794268	0.0290297	0.025632	0.0161941
0	1	0.134013	0.689115	0.0126322	0.0105415	0.00443954	0.369766	0.505406	0.696994	0.0143005	0.0160187
0	1	0.231368	0.138336	0.00892437	0.00742951	0.0412779	0.282969	0.0559132	0.278772	0.00991384	0.014369
0	1	0.0416989	0.00949309	0.0938037	0.00274356	0.0300416	0.0214859	0.00982867	0.0145345	0.0405955	0.0106775
0	1	0.0285822	0.0078541	0.0273412	0.00581153	0.0582913	0.0108696	0.00398947	0.0103148	0.0271846	0.0125679
0	1	0.215587	0.129932	0.00717198	0.00613594	0.0339445	0.264365	0.062347	0.243713	0.010534	0.0111375
0	1	0.202115	0.202232	0.00229599	0.00643312	0.0117054	0.27483	0.227696	0.294334	0.0111339	0.0078296
0	1	0.0741798	0.0132198	0.0251425	0.00153398	0.0293319	0.0377839	0.00854718	0.0355547	0.0120941	0.00712659
0	1	0.223251	0.0744835	0.00537898	0.00670192	0.0287587	0.278725	0.023006	0.155206	0.0142734	0.0125025
0	1	0.17905	0.255627	0.00713137	0.0104135	0.0256842	0.266301	0.189827	0.412452	0.00842544	0.0132956
0	1	0.506414	1.22227	0.0155122	0.0101331	0.0531628	0.264066	0.159172	0.717683	0.0148173	0.00905295
0	1	0.190479	0.432743	0.00775611	0.012278	0.132001	0.139338	0.0759075	0.271172	0.0117068	0.0112959
0	1	0.290494	0.072812	0.0749323	0.00460195	0.0442536	0.130211	0.00527095	0.023695	0.0278688	0.0121017
0	1	0.0981697	0.41669	0.00713137	0.00883549	0.00514245	0.371769	0.276174	0.494598	0.0174127	0.0183445
0	1	0.184557	0.713764	0.00958972	0.00756669	0.0261219	0.373264	0.347854	0.660095	0.0108451	0.0229415
0	1	0.17461	0.11762	0.00829963	0.0113867	0.0465187	0.266382	0.191977	0.244909	0.0115893	0.0166089
0	1	0.24088	0.114287	0.00471364	0.0103023	0.0464549	0.285717	0.159084	0.240229	0.015505	0.0143999
0	1	0.169504	0.0475483	0.0298171	0.00674073	0.165814	0.0612007	0.0118596	0.0389733	0.0348463	0.0244605
0	1	0.111525	0.490766	0.00834024	0.0128327	0.0107956	0.342849	0.355046	0.427516	0.0104822	0.0150036
0	1	0.245242	0.510115	0.0108392	0.0142867	0.0636542	0.24765	0.395554	0.550091	0.0226999	0.0120757
0	1	0.144194	0.715089	0.00650664	0.0140422	0.014973	0.375335	0.397419	0.730581	0.0123596	0.0171138
0	1	0.33868	1.46739	0.0168509	0.0236941	0.0628699	0.427803	0.658311	1.10882	0.0163408	0.0190387
0	1	0.263549	0.624229	0.012551	0.0125963	0.0370736	0.310098	0.197528	0.531964	0.0143267	0.0165782
0	1	0.406516	0.705319	0.00596311	0.00697709	0.0435245	0.356602	0.377083	0.694431	0.0252599	0.00874563
0	1	0.131552	0.13618	0.00650664	0.00399717	0.0178361	0.224398	0.0586019	0.149209	0.00616673	0.00708995
0	1	0.174897	0.389946	0.0131351	0.00548713	0.021161	0.268695	0.201721	0.47221	0.0204935	0.014178
0	1	0.235754	0.157674	0.00767488	0.0322137	0.074133	0.228029	0.310103	0.216529	0.0151066	0.0128183
0	1	0.204099	0.323689	0.011845	0.0137903	0.0361054	0.316082	0.388966	0.465193	0.018417	0.0179992
0	1	0.266063	0.253561	0.00791828	0.017507	0.0418595	0.275145	0.261508	0.218513	0.0155495	0.0139025
0	1	0.226821	0.0610227	0.00834024	0.0103695	0.0645004	0.166341	0.0230423	0.124007	0.00765512	0.00764348
0	1	0.152427	0.515612	0.0113421	0.0196579	0.0148693	0.371623	0.682796	0.738664	0.0415491	0.0162534
0	1	0.270451	0.491033	0.0138005	0.0236145	0.151937	0.132735	0.068692	0.236482	0.0103664	0.0163965
0	1	0.150604	0.498867	0.00834024	0.0107379	0.0295871	0.215277	0.130374	0.560939	0.0138914	0.00897436
0	1	0.109933	0.016908	0.00713137	0.00696949	0.0392103	0.0973149	0.0164174	0.055139	0.0121203	0.00375988
0	1	0.200036	0.501798	0.00674195	0.00804589	0.0324201	0.291419	0.198024	0.570727	0.0139605	0.0133905
0	1	0.259064	0.196465	0.0131351	0.0079503	0.0426056	0.312508	0.0562904	0.351399	0.0113499	0.00792862
0	1	0.155961	0.448689	0.00713137	0.00916694	0.0262254	0.353996	0.248051	0.616165	0.0215031	0.0132818
0	1	0.198987	0.153662	0.00781701	0.00920393	0.0358615	0.207968	0.136784	0.190034	0.0133432	0.00534119
0	1	0.0511158	0.0257284	0.0155934	0.0088795	0.0398721	0.0190217	0.00730194	0.0248688	0.00738963	0.0362107
0	1	0.0511158	0.0257284	0.0155934	0.0088795	0.0398721	0.0193552	0.00730194	0.0256306	0.00738963	0.0343292
0	1	0.0121054	0.0113735	0.0219782	0.00556475	0.0194537	0.00945722	0.00591169	0.00420012	0.0219818	0.00689484
0	1	0.192502	0.239841	0.00721256	0.0107126	0.0321944	0.272823	0.312869	0.296923	0.0124543	0.0163682
0	1	0.171606	0.0804618	0.0166804	0.0106939	0.0340917	0.294783	0.229548	0.225487	0.0177822	0.0147275
0	1	0.176448	0.245367	0.00834024	0.0215928	0.131604	0.0865902	0.162733	0.0836642	0.0280303	0.0166413
0	1	0.259996	0.185791	0.00693666	0.0107749	0.0397629	0.257547	0.0567312	0.178333	0.0206428	0.00718599
0	1	0.214543	0.371936	0.00967259	0.00871264	0.0234445	0.407622	0.29461	0.543223	0.00765512	0.0124281
0	1	0.225932	0.228816	0.010052	0.00827472	0.026707	0.328479	0.106397	0.295717	0.00894572	0.0162097
0	1	0.264097	0.074915	0.0101738	0.00716594	0.165177	0.106846	0.0450206	0.0560751	0.070986	0.00498575
0	1	0.0912072	0.515524	0.00479485	0.00367276	0.00605933	0.292397	0.232401	0.506426	0.0165179	0.0144651
0	1	0.216212	0.827486	0.00479485	0.0300749	0.364561	0.084014	0.0471429	0.225218	0.00345547	0.00958132
0	1	0.262223	0.597291	0.00835638	0.0125082	0.0302256	0.380043	0.348264	0.561377	0.0133693	0.0112954
0	1	0.167894	0.109235	0.0124697	0.00460195	0.0236763	0.335603	0.0809927	0.228842	0.0107798	0.0116855
0	1	0.0201738	0.00469165	0.0279414	0.00581153	0.0299692	0.0109186	0.00979243	0.0167957	0.0379406	0.00865259
0	1	0.152237	0.0278624	0.0305215	0.00543235	0.0564185	0.0713739	0.0111102	0.0420475	0.0244157	0.0063503
0	1	0.224729	0.195184	0.00844721	0.019337	0.0597277	0.197399	0.0955753	0.172571	0.0175548	0.00679583
0	1	0.175324	0.133369	0.00896495	0.00892355	0.0390602	0.144192	0.0548697	0.193793	0.00914351	0.00544023
0	1	0.214071	0.137811	0.00717198	0.0186882	0.055992	0.199258	0.150529	0.239544	0.0299025	0.0126292
0	1	0.170264	0.403146	0.0118856	0.0125412	0.0148693	0.33296	0.279378	0.437694	0.0161445	0.0117389
0	1	0.250151	0.334112	0.0137192	0.0119139	0.0538752	0.279632	0.0893865	0.332203	0.0146183	0.0101319
0	1	0.286957	0.660053	0.00779669	0.010207	0.158482	0.164129	0.0652649	0.334458	0.0101532	0.00980707
0	1	0.213315	0.131988	0.00471364	0.00944029	0.0306805	0.32001	0.167965	0.295829	0.0226518	0.0114305
0	1	0.226071	0.0290424	0.0259297	0.00827472	0.051153	0.13626	0.00594795	0.0773217	0.0176644	0.011231
0	1	0.167192	0.0092395	0.0380258	0.0085551	0.0505158	0.0986522	0.00899279	0.0505531	0.0323351	0.0180907
0	1	0.144828	0.629922	0.0154716	0.00680793	0.00932022	0.355789	0.325057	0.64863	0.0162937	0.0138491
0	1	0.149259	0.0845318	0.00475425	0.019165	0.0463122	0.136687	0.159187	0.13044	0.0310992	0.00652769
0	1	0.223859	0.321491	0.0167211	0.00957286	0.0854441	0.105176	0.00977362	0.179031	0.0108451	0.0239913
0	1	0.185729	0.136829	0.00771551	0.0107379	0.044452	0.155863	0.0310322	0.129923	0.00701901	0.015444
0	1	0.138251	0.482878	0.0058819	0.00427755	0.0198809	0.21744	0.152144	0.5918	0.00866478	0.0112587
0	1	0.141678	0.0143626	0.0781454	0.00213877	0.0219235	0.09783	0.00666119	0.0385718	0.0186695	0.0253548
0	1	0.327473	0.629229	0.0095085	0.0155556	0.0446079	0.283339	0.21483	0.688801	0.00839931	0.00979946
0	1	0.165457	0.147813	0.0154716	0.0133337	0.023475	0.190437	0.0671322	0.189775	0.0096135	0.01717
0	1	0.209101	0.205895	0.00533838	0.0084711	0.0318631	0.219925	0.205364	0.246962	0.0274479	0.0087793
0	1	0.288538	0.359209	0.0125915	0.00827472	0.0265836	0.357225	0.114177	0.393088	0.0101532	0.0104533
0	1	0.0427865	0.0286285	0.00300186	0.0241418	0.0752516	0.0104852	0.0156876	0.0208265	0.0160806	0.00886936
0	1	0.198512	0.479651	0.00834024	0.0185901	0.0219948	0.414816	0.462778	0.54927	0.0478978	0.0122346
0	1	0.229573	0.260267	0.00954908	0.0227957	0.0281345	0.308971	0.2315	0.410942	0.0165593	0.0136074
0	1	0.243513	0.151154	0.00596311	0.0183858	0.0491941	0.218957	0.0891048	0.287635	0.0141278	0.0107171
0	1	0.174371	0.295212	0.0187734	0.006265	0.0370291	0.186346	0.0559881	0.290141	0.0108921	0.00926055
0	1	0.249642	0.293893	0.00892437	0.00455793	0.0828958	0.169269	0.0250883	0.270943	0.00827575	0.0133184
0	1	0.24951	0.293154	0.00892437	0.00455793	0.0828431	0.166522	0.0255018	0.270114	0.00792058	0.0129655
0	1	0.146068	0.00540298	0.08249	0.00717752	0.0484202	0.0777936	0.00587544	0.0267832	0.0410641	0.0180793
0	1	0.334221	0.25902	0.00892437	0.00859914	0.0693841	0.253723	0.0876363	0.309175	0.017729	0.00970207
0	1	0.128065	0.0485369	0.0510844	0.00488234	0.0638636	0.122163	0.00918792	0.0732761	0.0281495	0.00916347
0	1	0.378554	0.80155	0.00779669	0.00609191	0.0974774	0.208211	0.0883248	0.493603	0.0135825	0.00813865
0	1	0.249271	0.092978	0.012551	0.00669671	0.060294	0.181761	0.0205156	0.172568	0.00667158	0.00889065
0	1	0.268594	0.265544	0.0101332	0.0457439	0.0499783	0.369275	0.593243	0.389013	0.0625268	0.015133
0	1	0.2406	0.103739	0.0132288	0.00827472	0.030504	0.195372	0.0514657	0.18032	0.00779437	0.0065394
0	1	0.212992	0.408197	0.00649049	0.0192026	0.291976	0.0952703	0.0388445	0.1415	0.0108712	0.0131491
0	1	0.169108	0.421631	0.010758	0.00181437	0.0236792	0.226167	0.0584174	0.357195	0.00784664	0.00913664
0	1	0.317272	0.582998	0.0101738	0.0165934	0.0418595	0.349452	0.420868	0.454674	0.0177822	0.0102968
0	1	0.0464073	0.0230346	0.00958972	0.00525078	0.0377832	0.031366	0.00666119	0.0210789	0.0111319	0.0366824
0	1	0.146271	0.256642	0.00673465	0.00706514	0.0105378	0.261704	0.0835785	0.251074	0.0096222	0.00789862
0	1	0.0985373	0.290376	0.00634576	0.00264766	0.0153795	0.208439	0.0891969	0.301361	0.00681953	0.0147028
0	1	0.273355	0.384149	0.0137192	0.00734552	0.0441278	0.298772	0.0961666	0.360168	0.0118809	0.0109735
0	1	0.170465	0.230648	0.00717198	0.00827472	0.0319867	0.141234	0.0616404	0.173698	0.00964832	0.0125321
0	1	0.273682	0.118888	0.0124697	0.00492637	0.0598932	0.164835	0.0298908	0.125393	0.0217686	0.00718899
0	1	0.288744	0.461773	0.0101332	0.0139766	0.0416817	0.309383	0.136433	0.369888	0.0165593	0.014118
0	1	0.311892	0.203115	0.00654725	0.00213877	0.0339501	0.291396	0.0493205	0.376608	0.0113902	0.013518
0	1	0.193209	0.159357	0.0134515	0.00581153	0.0393627	0.273281	0.114485	0.196659	0.0227521	0.00897137
0	1	0.167946	0.197989	0.00829963	0.00679969	0.0222036	0.304019	0.330808	0.343359	0.0250348	0.00744969
0	1	0.238128	0.344073	0.00737347	0.00478154	0.0194537	0.303644	0.0827178	0.34283	0.010658	0.0121718
0	1	0.267081	0.351435	0.0143908	0.00734552	0.036521	0.240846	0.0803793	0.463494	0.00982244	0.0085915
0	1	0.20439	0.247555	0.00829963	0.00241916	0.0487588	0.234775	0.107423	0.20602	0.0101271	0.00758944
0	1	0.334678	0.12755	0.0125915	0.0119475	0.0672775	0.272198	0.0334834	0.171737	0.0238456	0.00812073
0	1	0.122319	0.179995	0.00713137	0.00244851	0.0124265	0.15759	0.0211274	0.166463	0.00518319	0.00291222
0	1	0.279708	0.471251	0.0150499	0.0116671	0.0416914	0.331224	0.40674	0.449859	0.0236003	0.0126202
0	1	0.273525	0.462315	0.015117	0.00922595	0.0431111	0.32111	0.389383	0.445798	0.0222212	0.0126202
0	1	0.131678	0.175922	0.00954908	0.0126003	0.0157861	0.324675	0.396977	0.21965	0.0143887	0.0171416
0	1	0.11288	0.0137874	0.0162916	0.00980872	0.0316193	0.067211	0.0405354	0.0536868	0.0419443	0.00452977
0	1	0.240502	0.0489624	0.00475425	0.00641633	0.0553236	0.148973	0.0241776	0.0889941	0.0170619	0.00672965
0	1	0.123082	0.00746591	0.0362237	0.00241916	0.0620764	0.0661867	0.00790643	0.0152572	0.038034	0.0118529
0	1	0.226708	0.398668	0.0368829	0.0234263	0.0511047	0.284323	0.229575	0.409206	0.0176907	0.00964202
0	1	0.32042	0.418032	0.0112609	0.0150836	0.064819	0.291938	0.159521	0.369819	0.0148316	0.0107254
0	1	0.298021	0.124319	0.0095085	0.00736232	0.054455	0.247949	0.0644228	0.23256	0.0118767	0.0166381
0	1	0.106654	0.192741	0.00842146	0.0102804	0.0198755	0.186058	0.185412	0.258076	0.0165234	0.00860003
0	1	0.251024	0.33478	0.0099385	0.0110183	0.0963009	0.166967	0.027068	0.274635	0.00915001	0.00647401
0	1	0.295142	0.179224	0.00968966	0.00827472	0.0583092	0.337112	0.256206	0.316429	0.0237256	0.0169983
0	1	0.0920891	0.532593	0.00592251	0.00334835	0.020522	0.16385	0.0614366	0.346127	0.00443901	0.00792862
0	1	0.196964	0.168328	0.00834024	0.00553115	0.0253684	0.142564	0.0344787	0.183818	0.0133432	0.00949907
0	1	0.227328	0.0987895	0.00600372	0.00737133	0.065591	0.121334	0.0313809	0.128426	0.0187657	0.0109519
0	1	0.0784316	0.170687	0.0241929	0.00060479	0.00662916	0.108869	0.0116804	0.0827698	0.00196708	0.00396095
0	1	0.176015	0.101362	0.00432423	0.00349955	0.0360531	0.194777	0.0533866	0.175098	0.0185471	0.0125836
0	1	0.145483	0.125337	0.0102144	0.00745154	0.0214389	0.204308	0.183404	0.321605	0.0118809	0.0118469
1	1	0.204097	0.243765	0.0113281	0.0720233	0.0922445	0.12823	0.359796	0.108846	0.0180476	0.0149558
1	1	0.282324	0.446342	0.0108227	0.102283	0.0691872	0.24209	0.510085	0.301917	0.0261815	0.0146254
1	1	0.0371613	0.0862052	0.00354538	0.0710145	0.0619123	0.0305134	0.0593236	0.0371175	0.0276699	0.0154802
1	1	0.00470844	0.00938329	0.00358599	0.0335976	0.0142075	0.00810373	0.00817175	0.0107055	0.0313647	0.00437581
1	1	0.0443931	0.00682563	0.025694	0.0106939	0.0948044	0.0256542	0.0151906	0.0122684	0.0286805	0.020642
1	1	0.106603	0.0534513	0.00713137	0.0110183	0.0897834	0.0418118	0.0123916	0.0279358	0.0189637	0.0138393
1	1	0.0497038	0.0301401	0.0191065	0.0098527	0.0447792	0.0264082	0.0052347	0.0133509	0.00557222	0.0237741
1	1	0.154091	0.119087	0.0113015	0.0526464	0.124846	0.0833122	0.171087	0.0670564	0.0302414	0.0111273
1	1	0.0898533	0.0169203	0.00713137	0.126977	0.0308543	0.0692028	0.103037	0.0271451	0.0564753	0.0132669
1	1	0.0921403	0.274695	0.0058819	0.0265121	0.107027	0.0390832	0.025569	0.0792166	0.00884299	0.0261081
1	1	0.0587145	0.096185	0.00620521	0.0152403	0.111659	0.0243383	0.0378756	0.0389733	0.00815997	0.0224896
1	1	0.0942369	0.239642	0.00412952	0.0276842	0.125937	0.0546573	0.0831598	0.0688335	0.0117395	0.00748151
1	1	0.349284	1.07883	0.00893237	0.0169914	0.102669	0.192462	0.325658	0.52645	0.00667158	0.0205668
1	1	0.240845	0.283427	0.00650664	0.0293381	0.203853	0.0882968	0.354768	0.0869071	0.0201371	0.0185437
1	1	0.0919818	0.103095	0.00407269	0.0103695	0.139603	0.0476697	0.0296883	0.0194206	0.00512989	0.0204005
1	1	0.193946	0.399726	0.00412952	0.0601726	0.112582	0.0777672	0.147888	0.15473	0.0110963	0.0173635
1	1	0.0712933	0.0542241	0.00633249	0.0138059	0.0909957	0.0149797	0.0184846	0.0216242	0.00655626	0.028921
1	1	0.156121	0.261695	0.00412952	0.0329413	0.196265	0.0656328	0.276114	0.077212	0.0172773	0.0181289
1	1	0.0131167	0.0555962	0.0101332	0.0307238	0.0595383	0.0112227	0.0293366	0.0187346	0.0118548	0.0292699
1	1	0.118699	0.19675	0.00954908	0.0716788	0.185028	0.0662409	0.123325	0.0717568	0.0145661	0.0183364
1	1	0.166641	0.307855	0.0065941	0.00837669	0.159585	0.0811922	0.0421649	0.0807828	0.0062968	0.0213397
1	1	0.177625	0.151545	0.00654725	0.0275573	0.0731944	0.119416	0.376716	0.075805	0.0269137	0.0122152
1	1	0.0585183	0.0853354	0.00475425	0.0747821	0.104232	0.0412812	0.0285796	0.0256306	0.0153364	0.0369893
1	1	0.0554842	0.040181	0.00662843	0.020827	0.0676807	0.023643	0.106816	0.0191579	0.0182947	0.00532798
1	1	0.0679745	0.124961	0.015431	0.00738341	0.18519	0.0328305	0.0186039	0.0484259	0.00568804	0.0258155
1	1	0.202833	0.424917	0.00223916	0.00734552	0.0507701	0.0816405	0.149631	0.160545	0.00074419	0.0106636
1	1	0.0793636	0.118191	0.00650664	0.00823069	0.0931583	0.0349932	0.0153455	0.0443652	0.00643223	0.016059
1	1	0.0522317	0.409444	0.00237712	0.0205466	0.0748774	0.0378617	0.0613773	0.0651407	0.00271127	0.0556115
1	1	0.230695	0.332398	0.00233652	0.0232239	0.110587	0.101942	0.270806	0.14113	0.0135825	0.0197636
1	1	0.0406931	0.0773443	0.00467304	0.0737171	0.0318202	0.0235357	0.0855572	0.0275451	0.0300498	0.00794311
1	1	0.0824033	0.0154976	0.0138084	0.0079063	0.069034	0.0275442	0.00918792	0.0171912	0.0239227	0.016547
1	1	0.05179	0.0884412	0.00547626	0.0468015	0.0989552	0.0287247	0.026113	0.0193044	0.0108712	0.0287626
1	1	0.0131167	0.0143236	0.00779669	0.0509986	0.015531	0.00924144	0.0275637	0.00496201	0.0190979	0.00552146
1	1	0.0393475	0.0108059	0.00779669	0.0100815	0.0552994	0.0174218	0.00666119	0.0122488	0.00667158	0.0274747
1	1	0.0104254	0.00284529	0.00600372	0.0056678	0.010354	0.0023643	0.00112196	0.00304752	0.0101532	0.0135273
1	1	0.134881	0.516012	0.00233652	0.0104135	0.0125113	0.146508	0.271804	0.279631	0.00518319	0.018325
1	1	0.0411306	0.0456377	0.00533838	0.0137786	0.056009	0.0207872	0.0112914	0.0161429	0.0039603	0.0263622
1	1	0.0777785	0.0458682	0.00775611	0.058339	0.0580891	0.0426433	0.0268987	0.0275272	0.0243672	0.0142913
1	1	0.0285849	0.0160652	0.00533838	0.00367276	0.030751	0.0188261	0.00327622	0.00728676	0.00518319	0.0291534
1	1	0.146531	0.128631	0.0072125	0.0223913	0.131809	0.0927117	0.227049	0.0493859	0.012599	0.0212203
1	1	0.311997	0.836816	0.00892437	0.0353721	0.164401	0.208686	0.247315	0.262317	0.00568804	0.0155354
1	1	0.0208415	0.0149301	0.010758	0.00669671	0.0247185	0.011683	0.00195848	0.00637075	0.00725184	0.0123024
1	1	0.229304	0.734695	0.00412952	0.0079503	0.0770784	0.0879175	0.0582558	0.187854	0.0039603	0.0146447
1	1	0.123425	0.0393797	0.0155122	0.0076259	0.0677211	0.0765624	0.00591169	0.0310029	0.00932284	0.0158356
1	1	0.202492	0.338248	0.00471364	0.0317624	0.116975	0.0671021	0.148952	0.0978925	0.00863867	0.0108379
1	1	0.0390104	0.0531747	0.00878639	0.00933424	0.104923	0.0212631	0.00726569	0.023345	0.00995622	0.0437696
1	1	0.0528873	0.0140695	0.0121696	0.0174346	0.0882913	0.0242419	0.0377523	0.0106859	0.0289189	0.0266577
1	1	0.0533213	0.0381423	0.00717198	0.0444856	0.0829232	0.017412	0.0428573	0.0214305	0.0200147	0.0145761
1	1	0.157401	0.227235	0.00892437	0.010655	0.120644	0.0624138	0.0187332	0.0581964	0.00419966	0.0148115
1	1	0.152448	0.442798	0.00705016	0.0131571	0.110952	0.0630393	0.0358837	0.125807	0.00172773	0.0337851
1	1	0.139389	0.622372	0.0119262	0.00971948	0.168315	0.0598545	0.0483241	0.152892	0.00219218	0.0338448
1	1	0.138999	0.138873	0.00412952	0.0249909	0.0636174	0.084472	0.302644	0.0459085	0.0152841	0.0306794
1	1	0.106635	0.291017	0.00892437	0.0302765	0.18703	0.0517504	0.0779013	0.0879806	0.0170992	0.028952
1	1	0.109289	0.232575	0.00374816	0.0129207	0.0576449	0.0410642	0.0163811	0.0512417	0.00345547	0.00886936
1	1	0.124897	0.0781852	0.00658785	0.0666093	0.10323	0.0552537	0.26367	0.0466508	0.0640747	0.0382672
1	1	0.113671	0.266733	0.00292065	0.0350018	0.0632638	0.056775	0.0646417	0.0539376	0.00247192	0.0132451
1	1	0.0393447	0.0173855	0.00520042	0.00641633	0.0503026	0.0205725	0.00459396	0.00689606	0.00568804	0.00947829
1	1	0.0238765	0.0135075	0.00771551	0.00979049	0.0438699	0.0146462	0.00655244	0.0103343	0.00568804	0.0122648
1	1	0.153805	0.680424	0.00460821	0.0124799	0.150688	0.105028	0.0831833	0.282142	0.0113761	0.0100599
1	1	0.0321164	0.0231377	0.00358599	0.0689077	0.0539046	0.0222871	0.0494133	0.0252399	0.0549437	0.0116489
1	1	0.0719694	0.0726033	0.00296125	0.0432499	0.0785089	0.0330609	0.0322302	0.0384459	0.0258953	0.0137837
1	1	0.0211851	0.00398033	0.00358599	0.00613594	0.0338899	0.0096718	0.00534345	0.0107055	0.00994485	0.00562635
1	1	0.0629975	0.078351	0.00834024	0.0211514	0.0743862	0.0380746	0.0153051	0.0194573	0.0113761	0.0669761
1	1	0.266112	0.873815	0.0112623	0.0174786	0.180541	0.126188	0.149168	0.374992	0.00717644	0.00769691
1	1	0.00605411	0.00625811	0.0143033	0.0085551	0.00565273	0.00649403	0.00135399	0.00496201	0.013317	0.00729993
1	1	0.183648	0.893284	0.0106768	0.0677317	0.214774	0.0689054	0.374526	0.161906	0.00839931	0.0283383
1	1	0.262896	0.958926	0.00872966	0.0224491	0.156521	0.109064	0.197363	0.25991	0.00815997	0.0136462
1	1	0.0105389	0.0220357	0.00721256	0.0670537	0.0209046	0.00815216	0.0353166	0.0238985	0.0224866	0.00314328
1	1	0.0895234	0.0624967	0.0102703	0.0559594	0.113725	0.047983	0.104912	0.0156479	0.0222473	0.015078
1	1	0.111816	0.253767	0.0119262	0.0085551	0.106193	0.0577082	0.0106131	0.0840044	0.00643223	0.0241885
1	1	0.0285878	0.0167764	0.00646602	0.101488	0.0234246	0.0208368	0.0243587	0.013753	0.0491908	0.00919115
1	1	0.169013	0.515116	0.00646602	0.0218443	0.105074	0.0759001	0.11713	0.122477	0.00345547	0.0153284
1	1	0.112465	0.0524633	0.017224	0.0195485	0.0980644	0.0478849	0.0132137	0.0232603	0.00765512	0.019825
1	1	0.00676505	0.00341281	0.00541959	0.0370925	0.0129846	0.00373681	0.0159018	0.00650534	0.0372659	0.00677114
1	1	0.0890989	0.0194461	0.00532431	0.0063723	0.0635991	0.0364194	0.00587544	0.0179021	0.00807801	0.020895
1	1	0.0897946	0.0615668	0.00533838	0.00367276	0.0623037	0.0273188	0.00815495	0.0409073	0.0129411	0.00553629
1	1	0.295708	1.02961	0.00829963	0.0180394	0.113837	0.149101	0.140562	0.455379	0.00616673	0.0153314
1	1	0.196132	0.493459	0.00658785	0.0330033	0.223347	0.0825702	0.11739	0.135568	0.00715028	0.0186331
1	1	0.0487344	0.0236021	0.0113421	0.00399717	0.0537685	0.0419898	0.00459396	0.0160582	0.00839931	0.0097824
1	1	0.0985457	0.137534	0.00945973	0.0257974	0.113008	0.0493849	0.0129262	0.0248621	0.0039603	0.0756598
1	1	0.296648	0.687798	0.00159013	0.0154881	0.0382698	0.285388	0.30722	0.375424	0.00914351	0.0156101
1	1	0.143942	0.15399	0.00920833	0.0230538	0.124322	0.0609514	0.14101	0.0543088	0.0130777	0.0174733
1	1	0.269134	0.458071	0.00884318	0.0257779	0.186009	0.135446	0.029461	0.108969	0.0103664	0.0138193
1	1	0.169903	0.319609	0.00888375	0.0414176	0.0261189	0.25111	0.397863	0.279667	0.017569	0.0150027
1	1	0.12881	0.122188	0.00771551	0.0178031	0.135762	0.0502781	0.165874	0.0367268	0.0175777	0.0115793
1	1	0.213288	0.339621	0.0113015	0.0227989	0.0495078	0.199282	0.188607	0.193385	0.00928275	0.0111228
1	1	0.353632	0.681248	0.00775611	0.0554295	0.0857379	0.227164	0.54743	0.40425	0.0217472	0.0148799
1	1	0.00941689	0.0139312	0.00475425	0.10165	0.0363091	0.0106237	0.0218498	0.00881052	0.0301941	0.03083
1	1	0.00504556	0.00753695	0.00842146	0.012251	0.0102849	0.0124878	0	0.0101764	0.00839931	0.0228635
1	1	0.201445	0.241148	0.0075937	0.0119243	0.15364	0.0811512	0.00858343	0.0448146	0.00964832	0.0258731
1	1	0.011434	0.00469165	0.00514367	0.0739957	0.00789308	0.00638673	0.0059842	0.00457128	0.0189646	0.00596448
1	1	0.00706265	0.0146737	0.0120074	0.0972086	0.0238866	0.00915317	0.0209025	0.0134664	0.0372193	0.00912542
1	1	0.291134	0.824519	0.00233652	0.0111976	0.0888859	0.137938	0.13964	0.288766	0.00815997	0.00988427
1	1	0.122293	0.85549	0.00892437	0.0236737	0.0335348	0.26253	0.316099	0.578234	0.0177281	0.0156468
1	1	0.0852071	0.81903	0.00988179	0.0386503	0.0179714	0.325531	0.436522	0.717214	0.0238746	0.0196512
1	1	0.0507843	0.0440362	0.00600372	0.00553115	0.0211536	0.0215919	0.00131774	0.0150977	0.00223257	0.0199855
1	1	0.00134567	0.00341281	0.00300186	0.0201614	0.0122492	0.00483589	0.00986492	0.0110961	0.0237357	0.00910706
1	1	0.00224138	0.00497377	0.00479485	0.0347649	0.00473585	0.0110553	0.00607959	0.00498158	0.0169572	0.0104884
1	1	0.0512839	0.0581929	0.00504319	0.0219773	0.0944151	0.032315	0.0510582	0.0198872	0.0378938	0.0161118
1	1	0.138636	0.174557	0.0095085	0.0775468	0.146639	0.0621878	0.0686036	0.0531366	0.0179269	0.0259891
1	1	0.181746	0.622896	0.00745389	0.0133934	0.171199	0.0835566	0.0330522	0.138646	0.00736249	0.02104
1	1	0.102535	0.210442	0.00713137	0.073656	0.116965	0.0429211	0.112421	0.0636629	0.0121203	0.0222764
1	1	0.0697503	0.15958	0.0125996	0.0104135	0.164407	0.0413707	0.0197621	0.0520623	0.00616673	0.016888
1	1	0.0560719	0.179999	0.010758	0.045274	0.1919	0.0225549	0.0404267	0.052651	0.0253187	0.00855054
1	1	0.313771	0.228926	0.0119668	0.128723	0.108971	0.258228	0.518389	0.315189	0.0860642	0.020394
1	1	0.151153	1.314	0.00775611	0.0174346	0.208243	0.0951432	0.0661349	0.393695	0.00388958	0.0274138
1	1	0.0311541	0.0244572	0.017224	0.00944029	0.0633179	0.0264873	0.00528941	0.0110766	0.00978109	0.0145947
1	1	0.159754	0.317593	0.0106768	0.0483467	0.211594	0.0957473	0.151647	0.0715792	0.0219557	0.0146691
1	1	0.0218014	0.0199093	0.00537898	0.0426132	0.0493175	0.0198358	0.0104332	0.0114674	0.021477	0.0282708
1	1	0.116218	0.228211	0.00408266	0.0176298	0.12606	0.0591081	0.0146402	0.0587287	0.00741577	0.0202798
1	1	0.0760036	0.0544612	0.00825096	0.00692031	0.0737269	0.0349111	0.00726569	0.00916216	0.0109271	0.0202145
1	1	0.115354	0.0177754	0.0103613	0.019249	0.116777	0.0414981	0.00869218	0.0179923	0.0372659	0.0186577
1	1	0.157002	0.273107	0.00646602	0.028091	0.0431778	0.11667	0.366826	0.117194	0.0106058	0.0171257
1	1	0.0511185	0.0412259	0.00967639	0.0697952	0.106754	0.0296418	0.0476561	0.018129	0.0475344	0.00841182
1	1	0.0869469	0.0300152	0.010758	0.00622631	0.109285	0.0424491	0.0213376	0.0232521	0.0153396	0.0170747
1	1	0.240264	0.320878	0.00592251	0.024333	0.0821975	0.148592	0.201585	0.109451	0.0254985	0.0193001
1	1	0.00907976	0.00398033	0.0125103	0.0108126	0.00463218	0.00603365	0.00259923	0.00267636	0.0220696	0.0131513
1	1	0.0610532	0.0369262	0.00713137	0.024947	0.0792276	0.0194037	0.0106144	0.0095724	0.0143267	0.0173667
1	1	0.0766722	0.0292114	0.00533838	0.00729629	0.0600669	0.0573531	0.0207107	0.0168396	0.0047045	0.0147838
1	1	0.0319449	0.00625811	0.00724539	0.00401944	0.0578008	0.0173225	0.0059842	0.00996317	0.0123335	0.0254554
1	1	0.173502	0.127383	0.00954908	0.0129954	0.146371	0.0638655	0.0304691	0.0347732	0.00616673	0.0289698
1	1	0.0928257	0.0766264	0.00771551	0.0823622	0.139455	0.0652987	0.203893	0.0187346	0.0286534	0.101223
1	1	0.0804427	0.0831329	0.0106635	0.0191974	0.0937768	0.0306903	0.0436281	0.0181072	0.0128938	0.026411
1	1	0.113671	0.0307077	0.00779669	0.0248864	0.0912632	0.0710399	0.115643	0.0172108	0.0367611	0.0167499
1	1	0.131875	0.232194	0.00412952	0.0165054	0.19458	0.0575946	0.0414079	0.0839016	0.00765512	0.0152834
1	1	0.0800976	0.119441	0.00233652	0.0182966	0.0717897	0.0418825	0.0197607	0.0252594	0.00583599	0.0258016
1	1	0.25525	0.774841	0.00775611	0.0127666	0.126086	0.114604	0.151435	0.170054	0.00717644	0.0155462
1	1	0.12813	0.127819	0.00233652	0.0106939	0.121262	0.0497576	0.0152447	0.0451466	0.00247192	0.0131695
1	1	0.105934	0.267479	0.00412952	0.0149274	0.0990402	0.0437239	0.02436	0.0623575	0.00544868	0.0435074
1	1	0.168137	0.562879	0.00829156	0.0122719	0.130781	0.0661624	0.0803023	0.179018	0.00393416	0.012843
1	1	0.236078	0.616768	0.0106768	0.0385819	0.0655301	0.118838	0.547781	0.179266	0.0155758	0.0223878
1	1	0.117776	0.23352	0.00847802	0.0352093	0.174818	0.078945	0.0761869	0.0643282	0.00868	0.0116304
1	1	0.0838821	0.116163	0.00825903	0.0115611	0.18659	0.042539	0.0233713	0.0370139	0.0103925	0.0225987
1	1	0.217821	0.396894	0.00646602	0.0283648	0.0497981	0.220282	0.333066	0.242338	0.00616673	0.0130723
1	1	0.00941689	0.00895959	0.0188951	0.0070692	0.0200595	0.0101321	0.00591169	0.0126395	0.00986156	0.0161238
1	1	0.0954392	0.12545	0.00564762	0.0261628	0.0950377	0.0369473	0.0920217	0.024478	0.0132885	0.029371
1	1	0.0289997	0.0211179	0.00412952	0.0704563	0.0258678	0.0296956	0.0407411	0.0164293	0.0276699	0.0130717
1	1	0.246219	0.54909	0.00713137	0.0231326	0.0572711	0.227313	0.511574	0.309596	0.0205196	0.0245805
1	1	0.0363219	0.0261598	0.0113827	0.00730149	0.0509843	0.0170595	0.0117509	0.00881052	0.0177648	0.0147977
1	1	0.151341	0.310894	0.00353731	0.01166	0.110751	0.0830817	0.0492747	0.114113	0.00520935	0.01663
1	1	0.107356	0.201452	0.0159339	0.00646035	0.123733	0.0610776	0.0112552	0.0708751	0.0141255	0.0367288
1	1	0.0733151	0.0389966	0.00412952	0.00609191	0.0416499	0.0267042	0.0058392	0.0080291	0.00640609	0.0181109
1	1	0.123344	0.0569453	0.00773166	0.00350322	0.0996587	0.0601293	0.00945797	0.0256502	0.00765512	0.0127267
1	1	0.0520149	0.103781	0.00842146	0.0775568	0.107402	0.0373372	0.0565324	0.0394032	0.0259747	0.0160336
1	1	0.0751707	0.0487302	0.00954908	0.0700008	0.120393	0.0308288	0.329696	0.0218212	0.0730696	0.0149996
1	1	0.0430474	0.00810447	0.0110823	0.00641633	0.0415462	0.0157054	0.00195848	0.00879096	0.017756	0.0160217
1	1	0.0178224	0.00867197	0.011845	0.0136738	0.0424955	0.0122715	0.0105419	0.0137726	0.0153516	0.00719198
1	1	0.0760271	0.103118	0.0101738	0.0171542	0.0894644	0.0300083	0.00717538	0.0285805	0.0133432	0.0426918
1	1	0.0843139	0.0429439	0.00592251	0.00734552	0.0345223	0.0729679	0.0356679	0.0779566	0.0103925	0.0157999
1	1	0.0937533	0.0708649	0.0124778	0.0135834	0.116555	0.0423613	0.0325191	0.0314344	0.0155235	0.0197636
1	1	0.203514	0.53202	0.0100926	0.0147791	0.174022	0.0963605	0.0323389	0.192253	0.0111522	0.00821679
1	1	0.0295935	0.0215434	0.00417012	0.0135046	0.0706258	0.0139002	0.00655244	0.011449	0.0209313	0.0173713
1	1	0.296783	0.257716	0.0101738	0.028873	0.172369	0.141752	0.30348	0.0934724	0.0195099	0.00896485
1	1	0.0995852	0.196527	0.0103285	0.0338256	0.0878241	0.0547118	0.106593	0.0609838	0.0150176	0.0165143
1	1	0.0569448	0.0376381	0.00296125	0.103124	0.0446797	0.0419783	0.0837569	0.0333081	0.0843693	0.00918815
1	1	0.0131167	0.00469165	0.0228107	0.00460195	0.0143566	0.0130431	0.0044852	0.00459085	0.0122127	0.0108892
1	1	0.203269	0.384941	0.00233652	0.0153335	0.0866437	0.161644	0.152839	0.153022	0.0054193	0.0205093
1	1	0.11742	0.317624	0.00546011	0.0122279	0.203302	0.0433923	0.00846787	0.0729419	0.0138219	0.0186331
1	1	0.193623	0.355982	0.00834024	0.0301716	0.0829224	0.0986055	0.0777182	0.107618	0.00518319	0.0109429
1	1	0.111736	0.261625	0.00654725	0.0139078	0.140249	0.0588445	0.014211	0.0821213	0.00765512	0.0226908
1	1	0.00941689	0.00469165	0.0413661	0.00799435	0.00855483	0.0069544	0.00180532	0.00726722	0.0224606	0.0107478
1	1	0.101083	0.0398111	0.00980869	0.00697709	0.0810117	0.0523989	0.00662625	0.0248688	0.0172512	0.0149125
1	1	0.019168	0.010964	0.00771551	0.0100775	0.0462902	0.0103785	0.00391696	0.0141633	0.00938285	0.0115903
1	1	0.204904	0.467014	0.00525715	0.00613594	0.0825925	0.110618	0.0288327	0.102555	0.00568804	0.0168731
1	1	0.0591926	0.0303992	0.00823478	0.00581153	0.0505077	0.0307359	0.0093672	0.0151363	0.00715028	0.0561355
1	1	0.204904	0.402389	0.00442973	0.0214706	0.168091	0.0975667	0.230308	0.0508754	0.00738963	0.0271512
1	1	0.116381	0.43682	0.0120129	0.016225	0.100109	0.0608934	0.11606	0.111769	0.0158307	0.017662
1	1	0.296466	0.391617	0.00888375	0.0385665	0.245666	0.129374	0.124749	0.137972	0.019147	0.0082523
1	1	0.314999	0.979433	0.00596311	0.0139982	0.097839	0.149735	0.0537364	0.366055	0.00765512	0.00790888
1	1	0.291223	0.832694	0.00705016	0.030644	0.0996998	0.10223	0.136179	0.252524	0.0108712	0.0148123
1	1	0.235817	0.617515	0.0101332	0.0371517	0.148171	0.107263	0.289559	0.204885	0.0180476	0.0180149
1	1	0.143383	0.30802	0.00592251	0.0125963	0.172169	0.0561657	0.0312532	0.0748943	0.0108712	0.0306569
1	1	0.304423	0.692092	0.00533838	0.0196174	0.0795456	0.183723	0.290438	0.278026	0.00568804	0.0126479
1	1	0.080035	0.0575941	0.0172646	0.00734552	0.0865858	0.0294302	0.0185988	0.0328391	0.0143816	0.011985
1	1	0.0571726	0.0211179	0.00654725	0.0110183	0.0551217	0.0224765	0.00858343	0.027174	0.0118548	0.0108677
1	1	0.0821204	0.0274463	0.017743	0.019625	0.118471	0.0460703	0.043625	0.0271093	0.023642	0.0149789
1	1	0.0213015	0.0120848	0.00226354	0.0744961	0.0110937	0.0152462	0.029392	0.0135919	0.0389489	0.01124
1	1	0.0199147	0.0306001	0.00654725	0.0619272	0.0260443	0.00994761	0.0457943	0.0235794	0.0187005	0.00718899
1	1	0.222335	0.164988	0.00520406	0.0699753	0.189816	0.100658	0.107093	0.0757001	0.0108712	0.018321
1	1	0.428473	0.442669	0.0273979	0.0672821	0.258684	0.209795	0.372285	0.259304	0.0190442	0.0265349
1	1	0.00235422	0.00525918	0.00412952	0.00576114	0.0145524	0.00947504	0.00195848	0.00801772	0.00803834	0.0120019
1	1	0.00706265	0.00213397	0.020614	0.0066527	0.0113054	0.005954	0.00402572	0.0107251	0.0112792	0.00354318
1	1	0.0686337	0.0685211	0.00350478	0.00452098	0.0704373	0.0311962	0.0126975	0.026412	0.00290603	0.0304134
1	1	0.0183304	0.00341281	0.0242742	0.0063723	0.0559967	0.0136446	0.00398947	0.00778651	0.0158917	0.0283551
1	1	0.0252222	0.00270149	0.0505038	0.00909268	0.0321988	0.0167959	0.00463021	0.00888542	0.0212376	0.0132877
1	1	0.0638982	0.0597577	0.00779669	0.0357092	0.0749463	0.0397958	0.123371	0.0206686	0.0229654	0.0212452
1	1	0.0127797	0.0125085	0.0160502	0.00920393	0.0238509	0.0108696	0.00477129	0.0150044	0.0157889	0.0141492
1	1	0.0800406	0.0601518	0.00746404	0.00246319	0.0739423	0.0347823	0.00459396	0.018715	0.00741577	0.0268668
1	1	0.0558326	0.0641617	0.00829963	0.0143678	0.093933	0.0413909	0.0107232	0.0113729	0.00842544	0.0557855
1	1	0.0326219	0.0052504	0.00958972	0.00399717	0.0440697	0.0162449	0.00710354	0.0172304	0.00815997	0.011135
1	1	0.280803	0.535251	0.0118856	0.0693104	0.240677	0.124968	0.136859	0.198884	0.0180542	0.0149859
1	1	0.0757758	0.0351194	0.0094679	0.0761289	0.0785162	0.040792	0.0579161	0.0256306	0.0296195	0.0117509
1	1	0.237091	0.266124	0.00775611	0.0582949	0.107006	0.135126	0.46043	0.148018	0.0375576	0.0159593
1	1	0.0456388	0.0299997	0.00358599	0.0149366	0.0762431	0.0202471	0.00519845	0.0210398	0.00813382	0.00949996
1	1	0.099411	0.0850304	0.00475425	0.0145578	0.103653	0.0554999	0.0324505	0.0283462	0.00768775	0.0410061
1	1	0.0941653	0.0634132	0.00538705	0.0152518	0.111068	0.0323628	0.00847468	0.0373329	0.0133978	0.0175851
1	1	0.0674823	0.0862336	0.00592251	0.0140422	0.058362	0.0303828	0.025569	0.0275451	0.00172773	0.0335197
1	1	0.294826	1.52152	0.00529778	0.0319281	0.18357	0.131015	0.123382	0.741014	0.00542254	0.00749681
1	1	0.0443902	0.0152177	0.00941478	0.0081519	0.0574883	0.0139088	0.00489348	0.0204911	0.0047045	0.00877725
1	1	0.140575	0.119001	0.0167253	0.00792804	0.139711	0.071293	0.0142749	0.0581393	0.0187657	0.0208759
1	1	0.0322849	0.0255845	0.00479485	0.0326736	0.0486084	0.0194059	0.0356151	0.0168592	0.0254373	0.00859501
1	1	0.0137882	0.00611431	0.0197229	0.00581153	0.0468482	0.0111153	0.00195848	0.0095724	0.0138219	0.0109399
1	1	0.115685	0.0888478	0.00717198	0.0274229	0.16493	0.0445687	0.0224741	0.0466704	0.016191	0.00812671
1	1	0.00369989	0.006538	0.01793	0.00339238	0.00972685	0.0066013	0.00445222	0.00881052	0.0254112	0.0137157
1	1	0.128128	0.187146	0.00475425	0.0490992	0.0976647	0.0485911	0.0367879	0.04669	0.0128645	0.00622493
1	1	0.149542	0.296588	0.00467304	0.0502467	0.106175	0.080495	0.135281	0.0588415	0.0120941	0.0230671
1	1	0.0638982	0.0392435	0.00888375	0.0568641	0.0513767	0.0349453	0.0291715	0.0187933	0.0150709	0.0129955
1	1	0.181432	0.213727	0.0113827	0.0138059	0.15469	0.0883875	0.0414146	0.057035	0.00741577	0.0217033
1	1	0.186372	0.214415	0.00592251	0.00663993	0.0575583	0.12098	0.15781	0.053669	0.0137977	0.0131673
1	1	0.063565	0.0136513	0.0191388	0.00334835	0.0776773	0.0299224	0.00591169	0.0199068	0.0178849	0.00957834
1	1	0.0570037	0.0154976	0.0265646	0.00553115	0.118225	0.0380746	0.00534345	0.0202779	0.0392877	0.022486
1	1	0.0073998	0.00270149	0.0300022	0.00883549	0.0108989	0.0132339	0.00263547	0.00498158	0.0352422	0.0142458
1	1	0.0949098	0.0598599	0.00709077	0.0173906	0.101374	0.0248354	0.188157	0.0313561	0.0129862	0.0151266
1	1	0.0975287	0.101809	0.0118856	0.00730149	0.097321	0.053999	0.0179868	0.0393836	0.0133432	0.0186813
1	1	0.126479	0.153298	0.00504632	0.00863608	0.0804282	0.0470892	0.0208642	0.0558386	0.0117899	0.0141171
1	1	0.00706265	0.0045786	0.0129727	0.00686355	0.0175686	0.0121746	0.00923095	0.0126395	0.0116154	0.0137652
1	1	0.0329562	0.0259896	0.0106889	0.0099535	0.0434836	0.0188832	0.00915167	0.00881052	0.013317	0.0182219
1	1	0.00784522	0.00867197	0.00654725	0.0339388	0.0111031	0.00603365	0.0142633	0.0164875	0.02079	0.00489569
1	1	0.00975399	0.00713077	0.00958972	0.0272862	0.0103886	0.0226286	0.00722944	0.00634525	0.0121464	0.0639475
1	1	0.0475046	0.0199379	0.0154716	0.00674073	0.0238373	0.014892	0.00391696	0.0103148	0.00789447	0.0120221
1	1	0.0188337	0.00549629	0.0125103	0.0152686	0.0240859	0.0114764	0.0058392	0.0130107	0.0232047	0.00740874
1	1	0.059074	0.0371831	0.0253775	0.0103306	0.0627063	0.0294689	0.0228656	0.0264131	0.0155257	0.0122371
1	1	0.157585	0.518614	0.00559799	0.0331004	0.125538	0.0687416	0.042678	0.104013	0.00988767	0.0141322
1	1	0.00302564	0.00483546	0.0114069	0.00581153	0.00682473	0.00614094	0.00259923	0.013421	0.0178083	0.01281
1	1	0.163071	0.353202	0.00529778	0.0390869	0.131541	0.0744622	0.106734	0.0915745	0.0197231	0.0295772
1	1	0.23572	0.320034	0.00884318	0.0155762	0.0683809	0.126914	0.045198	0.144973	0.00747778	0.0187091
1	1	0.138129	0.0428002	0.0185546	0.00674073	0.137379	0.0751009	0.0117522	0.0309638	0.0066989	0.0165008
1	1	0.0892547	0.0452963	0.0142627	0.00725745	0.137135	0.0518494	0.00681104	0.0365282	0.0257887	0.0131491
1	1	0.177018	0.348546	0.00592251	0.0141818	0.190239	0.0717864	0.022292	0.0705988	0.00887801	0.0568878
1	1	0.0289221	0.010964	0.0124292	0.0079503	0.0601308	0.0130463	0.00773447	0.00881052	0.0283356	0.0130772
1	1	0.0484301	0.00810447	0.00354538	0.00581153	0.0902275	0.0245355	0.0290302	0.0118581	0.0248232	0.00966537
1	1	0.0847462	0.171337	0.00417012	0.034254	0.0636557	0.0300678	0.0144952	0.037098	0.0101031	0.00906715
1	1	0.05045	0.0119805	0.0150421	0.00427755	0.0916076	0.0189144	0.011714	0.0189462	0.031604	0.012858
1	1	0.228592	0.538385	0.00834024	0.00976469	0.198363	0.0980562	0.0804725	0.132387	0.0140961	0.0240547
1	1	0.0918144	0.0874467	0.00233652	0.010749	0.0899467	0.0265946	0.0129141	0.0263729	0.00717644	0.0310864
1	1	0.0821275	0.0337044	0.0120074	0.00904751	0.119754	0.040141	0.0100093	0.0248101	0.0139585	0.0314194
1	1	0.10725	0.0842984	0.0100034	0.00951011	0.176618	0.0393485	0.0138906	0.0282874	0.0106319	0.0149567
1	1	0.178474	0.207225	0.0181002	0.0118194	0.0164479	0.215442	0.233304	0.162478	0.0129933	0.00718599
1	1	0.385471	0.837587	0.0095085	0.0352816	0.0983917	0.279014	0.434655	0.445397	0.0108353	0.0222976
1	1	0.113621	0.0568041	0.0101738	0.0094843	0.101805	0.0358949	0.0117509	0.0170383	0.0120941	0.0131431
1	1	0.0884038	0.0349756	0.0136787	0.00581153	0.130302	0.0425286	0.00982867	0.0156871	0.0177822	0.026066
1	1	0.201979	0.533071	0.00646602	0.00674073	0.126174	0.0688406	0.0244652	0.138353	0.00861134	0.0190155
1	1	0.0356448	0.0171267	0.0392621	0.00681462	0.040175	0.0338219	0.00391696	0.0114869	0.0185264	0.0125866
1	1	0.0508085	0.0546589	0.00489213	0.0113427	0.0474467	0.0267239	0.00530721	0.0194964	0.00789447	0.0165326
1	1	0.121929	0.245065	0.00467304	0.0106939	0.0831124	0.0552733	0.0209777	0.07417	0.00765512	0.0265736
1	1	0.0723009	0.0129399	0.0160558	0.00851109	0.075804	0.0270353	0.00527095	0.0168717	0.018015	0.00734689
1	1	0.074516	0.100337	0.00471364	0.00944029	0.0605698	0.0370239	0.00527095	0.0122488	0.00765512	0.0382745
1	1	0.085752	0.0948338	0.00475425	0.0766488	0.142726	0.0470715	0.0310213	0.0283336	0.00887801	0.0142431
1	1	0.257082	0.692692	0.0131757	0.0127718	0.17909	0.0998644	0.021832	0.23692	0.0194838	0.0215757
1	1	0.186448	0.484292	0.019017	0.00710919	0.0431918	0.219605	0.225668	0.345839	0.00691093	0.0195091
1	1	0.0965202	0.104798	0.00354538	0.0149715	0.0732701	0.0707456	0.0130324	0.0149252	0.00619289	0.00864061
1	1	0.11266	0.598947	0.00834024	0.0288098	0.140438	0.0452571	0.0599978	0.0852726	0.00723108	0.0852472
1	1	0.131395	0.228011	0.00233652	0.0171218	0.0740797	0.0586585	0.194551	0.0489365	0.0152841	0.0226135
1	1	0.0515262	0.0461537	0.00412952	0.0663557	0.0873569	0.028341	0.0111464	0.014217	0.0183664	0.0626549
1	1	0.0671461	0.0844751	0.00241773	0.0234792	0.107356	0.0362797	0.0358475	0.0514582	0.00443901	0.0151555
1	1	0.104257	0.149014	0.00475425	0.0206615	0.159108	0.0392252	0.0233404	0.0436033	0.0056619	0.0134709
1	1	0.175606	0.544542	0.00650664	0.0178934	0.107318	0.0834481	0.121881	0.149375	0.0150097	0.0249504
1	1	0.0487644	0.0935204	0.00175239	0.0117111	0.0760012	0.0210612	0.00826237	0.037977	0.0106319	0.0114478
1	1	0.0709357	0.0657094	0.0245987	0.00694367	0.0319003	0.0773092	0.0376942	0.0703572	0.0160283	0.00805655
1	1	0.0437217	0.01266	0.0119262	0.00427755	0.0372633	0.0204341	0.00658869	0.0168592	0.00762899	0.0303875
1	1	0.179381	0.21938	0.0101332	0.0138783	0.221996	0.0584209	0.0165986	0.0964828	0.0120615	0.0101319
1	1	0.209372	0.243708	0.00767488	0.0113133	0.161254	0.101797	0.24913	0.0563502	0.0350334	0.0287679
1	1	0.0578469	0.0932006	0.00058413	0.0794931	0.0567248	0.0346492	0.272346	0.0313741	0.00989094	0.030653
1	1	0.0819851	0.0612158	0.013638	0.00641633	0.0989675	0.0426592	0.0128907	0.0271999	0.00837318	0.0156932
1	1	0.078355	0.027151	0.0244701	0.0122279	0.109629	0.0320122	0.0204068	0.020649	0.0266602	0.0113465
1	1	0.0709608	0.0294596	0.0119668	0.00667353	0.063041	0.0403316	0.00658869	0.0221728	0.0108451	0.00834648
1	1	0.21179	0.239976	0.00884318	0.0136657	0.136761	0.0821289	0.00990052	0.0448764	0.00890412	0.0241056
1	1	0.0650648	0.0106621	0.020242	0.00334835	0.0650814	0.0419757	0.00323997	0.0101867	0.0153103	0.045082
1	1	0.118028	0.224874	0.0172078	0.0094843	0.195469	0.0445193	0.0280713	0.119337	0.0159749	0.0213658
1	1	0.090496	0.11602	0.00116826	0.04481	0.112055	0.04223	0.0200185	0.0359454	0.0187865	0.00740605
1	1	0.14629	0.4595	0.0119668	0.0441447	0.205256	0.0882668	0.152744	0.115515	0.0207589	0.0394513
1	1	0.103571	0.23276	0.00771551	0.00585557	0.143591	0.0351114	0.0159578	0.0529889	0.0113761	0.0768284
1	1	0.275518	0.216874	0.00654725	0.0414488	0.176182	0.146139	0.263933	0.097025	0.0341168	0.0195512
1	1	0.0635583	0.0337044	0.0182298	0.00859914	0.095054	0.0401599	0.00594795	0.0236966	0.0187058	0.0278476
1	1	0.111701	0.0837739	0.00829963	0.0303553	0.18459	0.0649665	0.0444306	0.0611309	0.0159036	0.0210183
1	1	0.182273	0.292841	0.00821841	0.00847749	0.112286	0.0884764	0.0388552	0.089883	0.00779982	0.0153414
1	1	0.306014	0.586929	0.0127587	0.0743169	0.312199	0.121954	0.34457	0.223905	0.0150709	0.0402511
1	1	0.147915	0.482742	0.00834024	0.012335	0.203047	0.0645267	0.0324279	0.129615	0.0115828	0.0128213
1	1	0.113429	0.183979	0.00842146	0.0134814	0.150023	0.0427437	0.0311888	0.0704646	0.00866478	0.0171791
1	1	0.175958	0.386285	0.00495547	0.016919	0.0634476	0.0880418	0.0329444	0.14379	0.00815997	0.00854358
1	1	0.259161	0.488757	0.0155934	0.0106939	0.227193	0.158762	0.0574444	0.180702	0.0106319	0.0321412
1	1	0.139893	0.128073	0.0183021	0.00827472	0.136632	0.0514942	0.0348886	0.0470024	0.0160544	0.0166945
1	1	0.109218	0.311442	0.0151086	0.0205466	0.315776	0.0603311	0.0848979	0.0797928	0.00866478	0.0562165
1	1	0.098346	0.934994	0.00884318	0.0511016	0.273942	0.0506347	0.0690043	0.189763	0.00938285	0.0228417
1	1	0.107204	0.0969701	0.00585761	0.0186596	0.0956341	0.0512012	0.0439578	0.0240042	0.0111925	0.0287143
1	1	0.173482	0.0624164	0.00713137	0.0210112	0.0796479	0.0997665	0.082577	0.0649356	0.0243145	0.0174043
1	1	0.188464	0.188752	0.00537898	0.0107379	0.117985	0.0763638	0.00730194	0.0443652	0.0143267	0.00497334
1	1	0.208429	0.259358	0.00763432	0.0161561	0.0566377	0.0931021	0.069009	0.0767939	0.00831662	0.0103716
1	1	0.0815459	0.223442	0.0148469	0.0191604	0.0839743	0.04453	0.0113143	0.0626895	0.00544868	0.0357715
1	1	0.1697	0.381901	0.00888375	0.014603	0.126774	0.0860853	0.0246138	0.0948548	0.00419966	0.06968
1	1	0.281414	0.506431	0.00803099	0.0117111	0.142022	0.117198	0.0158491	0.158632	0.0047045	0.012279
1	1	0.110894	0.12472	0.0112609	0.00917808	0.173392	0.0592652	0.0272978	0.124055	0.0119962	0.0169292
1	1	0.101229	0.300123	0.0119668	0.011579	0.181636	0.0434021	0.0346482	0.0909966	0.0128383	0.00666911
1	1	0.0427093	0.165365	0.00393506	0.0889647	0.140263	0.0207773	0.0638752	0.0400087	0.0180476	0.012887
1	1	0.319777	0.564364	0.0100114	0.0550838	0.0410379	0.373675	0.703232	0.380655	0.0515893	0.017309
1	1	0.199612	0.331924	0.00825102	0.0107379	0.149197	0.0778509	0.0171471	0.0972155	0.00786509	0.00811474
1	1	0.092036	0.0498676	0.00829963	0.0193811	0.0528429	0.0526973	0.0876007	0.0202968	0.0216605	0.0177059
1	1	0.0279107	0.00881579	0.0216375	0.00851109	0.0772155	0.0191602	0.00918792	0.0214169	0.0229534	0.0132788
1	1	0.0262308	0.0140749	0.0141816	0.00427755	0.0426704	0.0223068	0.00858343	0.0110961	0.0176875	0.0161634
1	1	0.0309391	0.0142187	0.00825903	0.0055757	0.0637984	0.0275893	0.00466646	0.0129911	0.0187657	0.00826492
1	1	0.0127797	0.0092395	0.0112203	0.0159006	0.0225072	0.00752645	0.00534482	0.00611462	0.0286272	0.0119534
1	1	0.325909	0.219704	0.0130133	0.0595203	0.102798	0.23665	0.563014	0.150563	0.021477	0.0172188
1	1	0.271965	0.494986	0.00475425	0.0273314	0.170103	0.0992451	0.323051	0.161463	0.0179954	0.0137047
1	1	0.209654	0.40961	0.00669321	0.0141303	0.134504	0.107446	0.0620062	0.219801	0.00548132	0.00775041
1	1	0.162635	0.0903552	0.0196824	0.00823069	0.190561	0.0658553	0.0137456	0.0466704	0.0232428	0.0453747
1	1	0.129927	0.197571	0.0067987	0.0129435	0.112734	0.0472742	0.0951902	0.0776929	0.0147728	0.0127589
1	1	0.089677	0.295888	0.00361029	0.0147791	0.0830994	0.0619211	0.0460986	0.0371175	0.00297676	0.0688016
1	1	0.072942	0.0304277	0.00972757	0.019249	0.119199	0.0418807	0.00918792	0.0149056	0.0140874	0.0325752
1	1	0.111645	0.0262715	0.0058819	0.0140862	0.0820357	0.0383986	0.0158854	0.0122292	0.0271912	0.0171138
1	1	0.0595212	0.0270127	0.0300182	0.0122279	0.0632954	0.0334845	0.00395321	0.017473	0.020228	0.0111236
1	1	0.170489	0.180138	0.0139706	0.0106939	0.124389	0.0511087	0.0258013	0.0549698	0.0103925	0.0210969
1	1	0.0493215	0.134338	0.00838082	0.0298525	0.0733219	0.0146646	0.00811803	0.0268087	0.0185264	0.0149934
1	1	0.0699523	0.0450779	0.00955717	0.0160402	0.0900234	0.0280185	0.00990116	0.0122488	0.0123335	0.0229757
1	1	0.196232	0.327352	0.00978428	0.0407972	0.131528	0.114508	0.119117	0.0959137	0.00813382	0.0201994
1	1	0.179553	0.31887	0.00650664	0.00645681	0.135833	0.0844994	0.04652	0.0735184	0.00669236	0.0125469
1	1	0.0920304	0.185748	0.00658785	0.0453255	0.171032	0.0356899	0.0263155	0.054348	0.0106058	0.0275963
1	1	0.124809	0.0519035	0.00237712	0.0112987	0.0951542	0.0580985	0.0649604	0.0183438	0.0190623	0.0147869
1	1	0.343048	0.627073	0.00842137	0.0703305	0.166403	0.162571	0.172148	0.130001	0.0304344	0.0240884
1	1	0.0727268	0.0724813	0.00417012	0.00806269	0.0675137	0.0308432	0.00854718	0.0321235	0.0096222	0.0173178
1	1	0.20818	0.437883	0.00834024	0.0178031	0.0513767	0.315575	0.211576	0.416187	0.0135825	0.0189953
1	1	0.089816	0.0260237	0.017224	0.00909268	0.079197	0.0428032	0.00263547	0.0118581	0.0140874	0.026862
1	1	0.24535	0.23959	0.00233652	0.0215766	0.126082	0.0902582	0.0788093	0.115455	0.00853208	0.0108685
1	1	0.0366942	0.0430072	0.00660113	0.0617101	0.0548847	0.0273002	0.0197997	0.00955287	0.0120668	0.0362141
1	1	0.181378	0.169023	0.0102144	0.00827472	0.166687	0.0834953	0.0148841	0.0463861	0.0143267	0.0260111
1	1	0.247012	0.546338	0.00896495	0.0202685	0.208158	0.0937633	0.0455488	0.241797	0.00643223	0.0169241
1	1	0.119888	0.059918	0.00970321	0.0287332	0.112668	0.0477464	0.0500254	0.03061	0.0307467	0.0179377
1	1	0.164911	0.0962505	0.00884318	0.0467547	0.078525	0.0942611	0.208536	0.0572093	0.0289997	0.02702
1	1	0.134516	0.0607116	0.0101818	0.0138922	0.125605	0.05378	0.0600985	0.0294596	0.0362062	0.0301221
1	1	0.077235	0.129721	0.00417012	0.0104135	0.102065	0.047097	0.00797892	0.0218016	0.00887801	0.0189494
1	1	0.0832877	0.251329	0.0113093	0.0740164	0.133256	0.0413412	0.144643	0.0873026	0.0261553	0.0220741
1	1	0.165678	0.392584	0.0119262	0.0209793	0.124259	0.056989	0.132649	0.135763	0.0100724	0.0106222
1	1	0.0464101	0.0169203	0.010052	0.0076259	0.053362	0.0175891	0.009603	0.0119731	0.0111106	0.0193027
1	1	0.120739	0.116364	0.00175239	0.0125963	0.0814793	0.0658491	0.00647994	0.0386022	0.00715028	0.0184853
1	1	0.0485379	0.0265912	0.00717198	0.0116231	0.0529059	0.0167647	0.00647994	0.0119948	0.00740924	0.0189946
1	1	0.0601983	0.0685614	0.00658785	0.00302395	0.0396088	0.0200498	0.00580294	0.0149252	0.00568804	0.013262
1	1	0.116699	0.252219	0.014928	0.00915988	0.074334	0.0610598	0.00790643	0.0743457	0.00887801	0.0336307
1	1	0.156899	0.28258	0.00892437	0.0155762	0.127092	0.0600915	0.0614333	0.0941568	0.00839931	0.018648
1	1	0.13991	0.110337	0.00717198	0.0171102	0.111369	0.0560952	0.0252695	0.053199	0.00899263	0.00854454
1	1	0.0590783	0.0159214	0.0201657	0.0109795	0.0508665	0.0247409	0.00861967	0.0218212	0.0240178	0.0127954
1	1	0.239849	0.608291	0.0156259	0.0279257	0.104577	0.122373	0.35775	0.15889	0.0232308	0.0134339
1	1	0.252255	0.351603	0.00717198	0.0118751	0.0553288	0.243243	0.100118	0.28777	0.00939157	0.0144927
1	1	0.134543	0.119926	0.00971547	0.0113774	0.0867281	0.0742102	0.0125004	0.0328202	0.0210284	0.0270913
1	1	0.0511129	0.0248722	0.0215076	0.00516272	0.0778903	0.0358176	0.00986363	0.0110766	0.00667158	0.0192537
1	1	0.0635527	0.0991712	0.00694482	0.00702111	0.0814985	0.0313035	0.00597486	0.0155145	0.0102987	0.0146205
1	1	0.137884	0.0531747	0.0116422	0.018555	0.170828	0.0589431	0.00790643	0.0221728	0.0155758	0.0193884
1	1	0.0762287	0.0206537	0.00412952	0.0104135	0.126373	0.049076	0.0180014	0.0174256	0.0220438	0.0147958
1	1	0.118548	0.267382	0.00533838	0.00508735	0.0910752	0.0458892	0.00933032	0.0623085	0.00667158	0.0242746
1	1	0.131669	0.205421	0.00412952	0.0112987	0.0990454	0.0600282	0.0447668	0.065073	0.00938285	0.0188251
1	1	0.2688	0.338355	0.00650664	0.0266124	0.0822357	0.143417	0.488825	0.134032	0.0208554	0.0152324
1	1	0.0767138	0.255924	0.00533838	0.0462999	0.107442	0.0620897	0.0650701	0.0497962	0.00717644	0.038828
1	1	0.101238	0.0980643	0.0101738	0.0786104	0.172034	0.0404776	0.0197963	0.0425604	0.0241067	0.0112275
1	1	0.163861	0.561905	0.00475425	0.0473172	0.24779	0.0734446	0.12045	0.145144	0.00544868	0.0262456
1	1	0.0739865	0.434963	0.00533838	0.0129334	0.0977661	0.0426647	0.0163811	0.0860932	0.00518319	0.0283964
1	1	0.0706237	0.0221794	0.00533838	0.00553115	0.0534678	0.0249168	0.00602045	0.0118581	0.0128383	0.0147917
1	1	0.0596913	0.0287252	0.0167107	0.0182798	0.155141	0.0416818	0.00995327	0.0149252	0.0123335	0.129742
1	1	0.103841	0.452518	0.0158367	0.0299307	0.180976	0.047075	0.0743969	0.116254	0.0106319	0.0247373
1	1	0.0319477	0.0346846	0.0107986	0.0816323	0.0891282	0.0220132	0.0529029	0.0184849	0.0229654	0.0203904
1	1	0.0613816	0.119721	0.00412952	0.0123779	0.0965272	0.024318	0.00797892	0.0347536	0.0106319	0.0259304
1	1	0.0588554	0.0662234	0.00592251	0.0370173	0.0847172	0.0348374	0.0157766	0.0141633	0.00815997	0.0126173
1	1	0.058242	0.0846194	0.00829963	0.00953992	0.0569523	0.0227377	0.0110093	0.022544	0.00883667	0.0084485
1	1	0.293139	0.914351	0.0069096	0.0262637	0.145533	0.132558	0.338949	0.253775	0.020254	0.0172218
1	1	0.092649	0.0856308	0.0074884	0.0548142	0.160457	0.0490446	0.330375	0.040852	0.0494631	0.0166943
1	1	0.0773493	0.0446542	0.0101332	0.00641633	0.0602823	0.0342391	0.0184121	0.0323362	0.0249325	0.0178954
1	1	0.280313	0.825657	0.00868098	0.00915988	0.155753	0.126192	0.0693333	0.260165	0.00863867	0.010699
1	1	0.0641781	0.0764474	0.00292065	0.0088795	0.0659468	0.032657	0.0052347	0.0120057	0.0047045	0.020394
1	1	0.231484	0.454083	0.00592251	0.012052	0.0663159	0.187591	0.0465678	0.293551	0.0120175	0.00877659
1	1	0.211531	0.0993878	0.00834024	0.0101331	0.0520555	0.164588	0.0221722	0.120071	0.0143267	0.0159533
1	1	0.0839471	0.0379101	0.00771551	0.0101372	0.0818781	0.0408437	0.0231312	0.0453501	0.0286436	0.0161363
1	1	0.0873264	0.0169523	0.0144252	0.0570421	0.0567651	0.0353659	0.0533389	0.0245682	0.0757221	0.0170114
1	1	0.165221	0.590627	0.0124697	0.040558	0.0170545	0.351557	0.575356	0.460469	0.0260425	0.0286711
1	1	0.117428	0.547883	0.00354538	0.0129172	0.0358431	0.21334	0.266907	0.376763	0.00890412	0.0100328
1	1	0.580622	0.809683	0.0190576	0.101027	0.45696	0.235581	0.342818	0.317669	0.0485474	0.0433657
1	1	0.123304	0.332815	0.010758	0.0368156	0.0209765	0.243461	0.442098	0.381068	0.0412789	0.0154484
1	1	0.201888	0.407452	0.00829963	0.0196918	0.16177	0.07764	0.108662	0.121857	0.00247192	0.0109646
1	1	0.167263	0.0625141	0.0148469	0.010045	0.108373	0.0587338	0.0214626	0.0254011	0.00839931	0.0239121
1	1	0.346284	0.623223	0.0101493	0.0254472	0.0863137	0.236652	0.245014	0.281172	0.0173034	0.0122929
1	1	0.106608	0.187193	0.0058819	0.0102339	0.157916	0.0626695	0.0150633	0.0316335	0.00467836	0.0313976
1	1	0.181344	0.257027	0.00709077	0.0235265	0.110638	0.0785171	0.0506436	0.0469331	0.00478171	0.0232202
1	1	0.211679	0.301125	0.00825102	0.0301884	0.107818	0.0813048	0.199139	0.084843	0.0200408	0.0183546
1	1	0.131537	0.0666821	0.00175239	0.0121398	0.0902271	0.0586962	0.0279566	0.0290689	0.00691093	0.0106499
1	1	0.0470844	0.0103631	0.0201284	0.0110623	0.0916692	0.0295694	0.0128855	0.0264376	0.0229001	0.0115835
1	1	0.0660554	0.11701	0.0121209	0.00924791	0.0895582	0.0337224	0.0125729	0.0340504	0.00911737	0.0352991
1	1	0.00403701	0.00557532	0.00179299	0.00662313	0.00991066	0.0191602	0.00214518	0.0053723	0.00988767	0.0350307
1	1	0.129967	0.0476762	0.0135568	0.0155142	0.144566	0.049247	0.0119322	0.0312357	0.0140742	0.0110072
1	1	0.076675	0.0890893	0.00529778	0.0395658	0.0856917	0.0371699	0.0280627	0.0432908	0.0128383	0.0151026
1	1	0.0933526	0.0571781	0.0130945	0.00915988	0.0847572	0.0379764	0.0203115	0.02145	0.00741577	0.020793
1	1	0.0575042	0.0382446	0.0160963	0.0124642	0.103935	0.0328182	0.0126092	0.0171912	0.0064148	0.0149622
1	1	0.173201	0.104354	0.0112281	0.0167858	0.205294	0.0795268	0.0138182	0.0391101	0.0274044	0.0120747
1	1	0.217813	0.376976	0.00717198	0.0226227	0.0626895	0.165863	0.261416	0.144904	0.0219905	0.010874
1	1	0.30553	0.637541	0.0101738	0.0292286	0.0245962	0.500622	0.762634	0.730488	0.024474	0.0202211
1	1	0.115338	0.134758	0.00713137	0.0554906	0.122659	0.043998	0.0356381	0.0405362	0.0226012	0.0280332
1	1	0.0696124	0.259803	0.00779669	0.0238509	0.113268	0.0327471	0.0531783	0.0613909	0.00643223	0.0263711
1	1	0.132944	0.0894906	0.00977425	0.019249	0.0822681	0.0609128	0.0526561	0.040357	0.0239489	0.0154192
1	1	0.065241	0.0942448	0.0152443	0.00831876	0.0775581	0.0311657	0.00771159	0.0160582	0.0157889	0.0270933
1	1	0.05145	0.0142898	0.0114393	0.0088795	0.0927942	0.0325375	0.0052347	0.00840026	0.024716	0.035027
1	1	0.0915105	0.142883	0.0154716	0.0119034	0.0973034	0.0458149	0.00594795	0.0460247	0.00321611	0.015595
1	1	0.0947491	0.206339	0.0112223	0.0126297	0.0325393	0.082825	0.132146	0.117702	0.00765512	0.0252678
1	1	0.0403561	0.0170641	0.00763432	0.00213877	0.0406294	0.024397	0.00497007	0.0145345	0.0123335	0.0166606
1	1	0.357045	0.410412	0.0119668	0.0353298	0.128026	0.260017	0.33574	0.282894	0.043732	0.0152077
1	1	0.0464073	0.0396596	0.0119829	0.00492637	0.0558383	0.0254994	0.00263547	0.0118777	0.0108974	0.0345318
1	1	0.194849	0.290882	0.00915153	0.0126558	0.13678	0.0907969	0.0173086	0.0600847	0.0194356	0.015078
1	1	0.22517	0.0187667	0.0561263	0.00627259	0.0845437	0.114628	0.00922417	0.0639446	0.010503	0.0570851
1	1	0.174033	0.811123	0.00717198	0.010145	0.00998196	0.461786	0.481964	0.796096	0.00940027	0.0267656
1	1	0.226786	0.401801	0.0112203	0.0232357	0.0584588	0.172628	0.17864	0.19234	0.014613	0.0146578
1	1	0.14797	0.0663562	0.0101332	0.00976469	0.160585	0.0667478	0.01444	0.0394032	0.0222212	0.0227928
1	1	0.111122	0.089191	0.0142223	0.0140422	0.178226	0.0532587	0.0169856	0.0371365	0.012068	0.029695
1	1	0.266163	0.749773	0.00895167	0.00516272	0.0832842	0.137775	0.0270476	0.276021	0.0096222	0.0144897
1	1	0.14915	0.173646	0.012551	0.0417577	0.19138	0.061226	0.101489	0.0489169	0.0143523	0.0249001
1	1	0.203534	0.622009	0.0128664	0.0195733	0.331654	0.0927402	0.0341094	0.135807	0.0148173	0.0627144
1	1	0.172191	0.218195	0.00713137	0.0079503	0.0654372	0.0671032	0.0485413	0.0695339	0.0215292	0.00792862
1	1	0.293689	0.258088	0.0139871	0.0156706	0.163765	0.11699	0.15101	0.0792817	0.0340879	0.0149165
1	1	0.207028	0.910716	0.0112609	0.0125082	0.190696	0.0641125	0.0282847	0.255221	0.00362592	0.0202428
1	1	0.0747102	0.175465	0.00896495	0.0130446	0.113201	0.0417433	0.00195848	0.0191058	0.00715028	0.0817794
1	1	0.105014	0.0465851	0.00654725	0.00656231	0.0906547	0.055362	0.00797892	0.016781	0.00545193	0.0297887
1	1	0.111199	0.129136	0.00958972	0.0591018	0.111598	0.0438453	0.0272855	0.0386251	0.0138306	0.0183023
1	1	0.0907106	0.158396	0.00533838	0.00851109	0.125484	0.0508284	0.00984476	0.0416888	0.00443901	0.0187635
1	1	0.13296	0.230249	0.00962208	0.00982552	0.0188309	0.23304	0.21553	0.274043	0.013848	0.0139452
1	1	0.15577	0.26645	0.00609284	0.00956308	0.0477872	0.103599	0.1144	0.107626	0.00815997	0.0125425
1	1	0.0568355	0.0156305	0.0175809	0.0103695	0.0659703	0.0282643	0.00662495	0.0248492	0.0180215	0.0174387
1	1	0.143116	0.418824	0.0116991	0.0114166	0.193254	0.0820581	0.00933293	0.0999875	0.0130777	0.0170039
1	1	0.0837356	0.0106673	0.011845	0.00859914	0.0924146	0.0356607	0.00591169	0.0107055	0.0172773	0.0154841
1	1	0.100663	0.113262	0.00475425	0.0472479	0.118923	0.0500346	0.0590105	0.0434959	0.0312912	0.00923826
1	1	0.144162	0.11997	0.00705719	0.0495452	0.190601	0.0784756	0.244818	0.0487021	0.0527751	0.0176405
1	1	0.0638954	0.0277263	0.00417012	0.0127886	0.0383045	0.0385846	0.00584055	0.0149252	0.00271127	0.0274686
1	1	0.17723	0.193796	0.00546819	0.00702111	0.184107	0.0673497	0.0144952	0.0653267	0.0108712	0.00712826
1	1	0.0679352	0.12483	0.0107775	0.0287181	0.159458	0.0412959	0.0215268	0.0477643	0.00756662	0.0640192
1	1	0.212562	0.334545	0.0112087	0.0255433	0.206035	0.105269	0.0858876	0.146373	0.00859055	0.00990612
1	1	0.231069	0.534111	0.00888375	0.0260074	0.384293	0.0591278	0.0496511	0.177939	0.00887801	0.010793
1	1	0.0364326	0.0655471	0.00592251	0.0303953	0.0911539	0.0231606	0.0195874	0.0210006	0.0308455	0.0321505
1	1	0.111999	0.048904	0.0190252	0.00702111	0.162693	0.0353781	0.00452276	0.0298503	0.00938285	0.026048
1	1	0.234026	0.1701	0.00709077	0.0760211	0.0922091	0.177231	0.373758	0.116359	0.0591215	0.0147625
1	1	0.113498	0.0684868	0.0174825	0.0101665	0.121243	0.0461807	0.0151358	0.0432321	0.0210529	0.0144944
1	1	0.0901261	0.283913	0.0101332	0.00734552	0.127729	0.048838	0.0151358	0.0416301	0.0104549	0.0423949
1	1	0.228766	0.260741	0.0101238	0.0093163	0.273326	0.0901112	0.0171232	0.0678403	0.0183502	0.0118836
1	1	0.117192	0.130541	0.00471364	0.00213877	0.159931	0.0536698	0.0130548	0.0508509	0.00914351	0.0108498
1	1	0.264633	0.444933	0.0107173	0.0898819	0.0925823	0.162355	0.437853	0.170441	0.0572248	0.0568178
1	1	0.156694	0.143316	0.0131624	0.0149651	0.212804	0.0709364	0.0170613	0.0514749	0.0142472	0.0274095
1	1	0.131148	0.253773	0.0111797	0.0116671	0.184642	0.0613878	0.0631427	0.122078	0.0080937	0.0141676
1	1	0.203076	0.222149	0.00763432	0.0129774	0.0219717	0.374568	0.251066	0.377993	0.0133432	0.0121717
1	1	0.21994	0.404012	0.0143502	0.019249	0.125492	0.106368	0.209007	0.153608	0.00938285	0.011529
1	1	0.132527	0.0503371	0.0119911	0.0159279	0.0797339	0.0607309	0.0138182	0.0286781	0.0134251	0.00867127
1	1	0.218155	0.541115	0.0095085	0.0383175	0.170607	0.0876878	0.130646	0.0946498	0.0175428	0.0125128
1	1	0.0121082	0.00270149	0.0305621	0.00423352	0.0103886	0.00302083	0.00334872	0.00959201	0.0343691	0.00896239
1	1	0.183729	0.138051	0.00898927	0.0100891	0.119925	0.0665289	0.0168513	0.0541559	0.00619289	0.00835248
1	1	0.122071	0.170739	0.0102144	0.0140862	0.175683	0.0452748	0.0256737	0.03961	0.00910964	0.0109795
1	1	0.169867	0.267664	0.0137598	0.0138211	0.154442	0.0780532	0.0452019	0.0776342	0.0126816	0.013663
1	1	0.0437188	0.0792061	0.00826712	0.00944029	0.066688	0.0312055	0.00968364	0.0245172	0.00592739	0.0216378
1	1	0.0655782	0.0130837	0.0142221	0.00609191	0.0506914	0.0290384	0.00395321	0.0103343	0.0096222	0.0125521
1	1	0.0377021	0.0263179	0.00564762	0.0291059	0.0619153	0.0168254	0.00459396	0.0183243	0.012599	0.00460687
1	1	0.106128	0.354881	0.00529778	0.0137618	0.133389	0.0775616	0.0663582	0.121628	0.00765512	0.03056
1	1	0.180125	0.193479	0.00775611	0.027234	0.125276	0.0698219	0.023184	0.0567507	0.0132246	0.0126019
1	1	0.154815	0.316644	0.0095085	0.0812189	0.168192	0.0663482	0.0663799	0.0800783	0.0229915	0.017347
1	1	0.254503	0.414881	0.0135513	0.00771398	0.0666943	0.126033	0.0191226	0.155512	0.00616673	0.0123271
1	1	0.126585	0.0106621	0.0155185	0.00553115	0.114272	0.0552557	0.0171292	0.018715	0.0141432	0.0301402
1	1	0.166747	0.249775	0.0113421	0.0101331	0.167803	0.0549195	0.010772	0.052671	0.0160806	0.0291001
1	1	0.0117711	0.0153538	0.00464726	0.0118923	0.0144995	0.00543477	0.00858343	0.0115124	0.0288927	0.0114568
1	1	0.108878	0.0676362	0.0100926	0.00954628	0.165747	0.0503688	0.0105057	0.0271869	0.0254112	0.0182194
1	1	0.104926	0.122687	0.00658785	0.00460195	0.130872	0.0341595	0.00658869	0.0409948	0.0119991	0.0118467
1	1	0.24228	0.572286	0.011845	0.0373445	0.301605	0.111803	0.294085	0.156896	0.0172773	0.0234622
1	1	0.217884	0.302404	0.00838082	0.00883549	0.0770132	0.0928515	0.0436666	0.112056	0.00717644	0.017003
1	1	0.144162	0.0436476	0.00829963	0.104755	0.0748827	0.095163	0.204763	0.0927426	0.0462223	0.0132379
1	1	0.0292592	0.0056906	0.0243553	0.00516272	0.0578905	0.0173636	0.00591169	0.0152964	0.0168106	0.0182958
1	1	0.162761	0.291515	0.00237712	0.0137618	0.0616827	0.0777314	0.0771719	0.121219	0.0047045	0.0143746
1	1	0.225815	0.950193	0.0125103	0.0377419	0.0227624	0.335862	0.573024	0.859434	0.0189635	0.0255029
1	1	0.0073998	0.0090957	0.0113827	0.0633395	0.0136973	0.00603365	0.0163811	0.0110637	0.0289189	0.0199492
1	1	0.091888	0.089929	0.00866468	0.0159006	0.0906668	0.0516831	0.0761237	0.0423938	0.0366037	0.00553031
1	1	0.170844	0.496181	0.0094679	0.0546475	0.278512	0.0759643	0.0425277	0.128632	0.0140612	0.0202878
1	1	0.0954821	0.0834397	0.00896495	0.0321145	0.111497	0.0333859	0.332469	0.0427649	0.0677057	0.00653589
1	1	0.129841	0.0998825	0.00516805	0.0162106	0.122756	0.0681544	0.0195538	0.0295681	0.0232047	0.00895941
1	1	0.0659414	0.0476356	0.0157063	0.0147983	0.118484	0.0319024	0.0212948	0.0144384	0.017756	0.0401349
1	1	0.111195	0.159396	0.00910554	0.00915988	0.0876154	0.0566924	0.0131049	0.0522086	0.00321611	0.0160729
1	1	0.0843819	0.0156414	0.0125103	0.00665975	0.0942468	0.0491195	0.01072	0.0114674	0.0130777	0.0316259
1	1	0.0837349	0.0418097	0.00650664	0.011579	0.0647631	0.0376799	0.00530721	0.0185176	0.00640609	0.014013
1	1	0.284926	0.279043	0.0125103	0.028231	0.109419	0.141139	0.120288	0.12788	0.0368838	0.0208743
1	1	0.131856	0.402243	0.00717198	0.00367276	0.134026	0.0579424	0.00843844	0.0847027	0.00518319	0.0218
1	1	0.314138	0.961626	0.0100926	0.00669671	0.0318275	0.227797	0.161568	0.651206	0.00789447	0.0163465
1	1	0.131486	0.345419	0.012551	0.00980872	0.1263	0.0685314	0.0165611	0.0636516	0.015258	0.0577815
1	1	0.278659	0.590937	0.00537898	0.00738956	0.199135	0.138098	0.0739555	0.283806	0.00869331	0.0104569
1	1	0.0733122	0.0196294	0.0112609	0.0308167	0.0888855	0.039349	0.0185208	0.0173715	0.044734	0.0127223
1	1	0.00470844	0.00350612	0.0142627	0.00734552	0.00748647	0.00624823	0.00135399	0.00459085	0.0218322	0.0154801
1	1	0.207091	0.670013	0.0124432	0.017899	0.132874	0.111097	0.0886485	0.199937	0.00938285	0.0256445
1	1	0.145852	0.265876	0.0123885	0.00952835	0.27396	0.0637375	0.0120302	0.0510946	0.019523	0.0932851
1	1	0.0326219	0.0295726	0.00412952	0.0450602	0.0510189	0.0144555	0.00982867	0.00726722	0.0102543	0.0626385
1	1	0.0346363	0.0158226	0.0298968	0.0101331	0.0567266	0.01394	0.00737443	0.0204667	0.0175428	0.0140779
1	1	0.0840289	0.0585032	0.00358599	0.0346182	0.0744396	0.0315597	0.0401366	0.0248541	0.0198312	0.023422
1	1	0.221716	0.723032	0.00658777	0.00823069	0.177951	0.114115	0.105469	0.345366	0.00592739	0.0124811
1	1	0.0814712	0.13122	0.00646602	0.0271709	0.108294	0.0502492	0.09408	0.0334238	0.0175778	0.0742764
1	1	0.0773465	0.174885	0.00650664	0.0683101	0.0991573	0.0534893	0.0491591	0.0396587	0.0103664	0.029348
1	1	0.285964	0.704221	0.0123073	0.0303113	0.150154	0.153277	0.153155	0.248641	0.0133432	0.0220482
1	1	0.0907946	0.0572911	0.00839704	0.0204879	0.118699	0.0364392	0.0105419	0.0231594	0.0172773	0.0138888
1	1	0.0864263	0.0573943	0.0197066	0.00972064	0.097819	0.0489441	0.0184121	0.0257391	0.0138828	0.0416643
1	1	0.184117	0.279579	0.00924074	0.00506302	0.213712	0.0758786	0.00918521	0.0707804	0.01736	0.0141462
1	1	0.143346	0.055402	0.0163174	0.0101331	0.0883442	0.0461527	0.0164523	0.0203219	0.0316925	0.0146492
1	1	0.114654	0.148526	0.00888375	0.0361568	0.0986788	0.0602851	0.116225	0.0524138	0.0273782	0.0200468
1	1	0.207078	0.373204	0.00417012	0.0190126	0.107449	0.107312	0.0711579	0.129388	0.0162937	0.0157522
1	1	0.233211	0.273094	0.00292065	0.0251045	0.158167	0.0956445	0.107267	0.0658655	0.0358088	0.0194076
1	1	0.224826	0.359305	0.00408891	0.0224263	0.115149	0.092922	0.144448	0.0969907	0.0135825	0.0161574
1	1	0.197798	0.624016	0.00600372	0.0207865	0.112123	0.0747451	0.248862	0.154575	0.0170119	0.00958132
1	1	0.211396	0.528366	0.0113421	0.0385617	0.102715	0.102197	0.0613208	0.0982048	0.00568804	0.0229135
1	1	0.0651253	0.0183429	0.0270815	0.00962802	0.124152	0.0340522	0.0110205	0.0190075	0.0390144	0.0182249
1	1	0.204195	0.372378	0.00868904	0.0320816	0.0717923	0.0990615	0.324382	0.107255	0.0279846	0.00850193
1	1	0.158083	0.142557	0.00786153	0.0117241	0.08137	0.0605759	0.0113533	0.0575225	0.0106058	0.00979838
1	1	0.0917699	0.137958	0.0093381	0.0126426	0.0982145	0.0397992	0.0144952	0.0295914	0.0111694	0.0275775
1	1	0.134567	0.215158	0.00771551	0.0094843	0.101866	0.0629944	0.0377523	0.0654245	0.00691093	0.0193822
1	1	0.219818	0.49146	0.00709077	0.0138246	0.16554	0.0895964	0.0378044	0.148915	0.00518319	0.0338881
1	1	0.255477	0.053886	0.0124697	0.00799435	0.0531408	0.181512	0.00591169	0.060405	0.0250821	0.0122999
1	1	0.168525	0.256174	0.0125103	0.00669671	0.0276892	0.182406	0.0645731	0.239224	0.0107021	0.0137129
1	1	0.0212994	0.00284529	0.0326378	0.00674073	0.0619159	0.0170105	0.0041668	0.0095724	0.02376	0.0289332
1	1	0.0703275	0.0972385	0.00954908	0.0181506	0.0924208	0.0487902	0.0100462	0.0256306	0.00568804	0.0807305
1	1	0.253379	0.522353	0.0119262	0.0189686	0.140939	0.0884011	0.0618656	0.0986706	0.0108712	0.0293779
1	1	0.145441	0.493886	0.00958972	0.0233342	0.235567	0.0832353	0.0448269	0.164609	0.00765512	0.0548037
1	1	0.174584	0.0560018	0.010409	0.0119034	0.113819	0.0471179	0.0204068	0.0275451	0.0234559	0.0163024
1	1	0.201747	0.428923	0.00834024	0.00976822	0.0846803	0.0901178	0.0179889	0.127813	0.00667158	0.0160764
1	1	0.27022	0.437151	0.00475425	0.0157214	0.0305972	0.35167	0.278985	0.365177	0.0217131	0.0144057
1	1	0.100474	0.0491866	0.00358599	0.055082	0.132899	0.0432036	0.0355588	0.0185962	0.0612198	0.0162009
1	1	0.106801	0.111632	0.0173458	0.00684153	0.148968	0.0371862	0.00907919	0.0531757	0.0161872	0.0349616
1	1	0.0904758	0.43281	0.00829963	0.0120355	0.186426	0.0407522	0.029099	0.104523	0.00297676	0.0722563
1	1	0.139673	0.293771	0.00825903	0.00609191	0.0299408	0.23356	0.110001	0.293228	0.00667158	0.0236869
1	1	0.226985	0.545091	0.00354538	0.00503875	0.0685437	0.13993	0.0137284	0.281834	0.00542254	0.0295836
1	1	0.25975	0.573525	0.0124697	0.0118594	0.0313006	0.341718	0.216782	0.587487	0.00557222	0.0151567
1	1	0.0996569	0.0942726	0.00658785	0.0076259	0.139829	0.0388881	0.0131049	0.0389928	0.0128645	0.0260341
1	1	0.188671	0.49165	0.00654725	0.0490068	0.119716	0.0880334	0.121401	0.0969076	0.00970166	0.0178443
1	1	0.00941689	0.0162089	0.00747211	0.0303848	0.0165765	0.0115757	0.00539217	0.0107251	0.0231427	0.0245384
1	1	0.0346391	0.0183429	0.0176948	0.00650843	0.0346996	0.0248407	0.00805144	0.0130107	0.0111106	0.0123104
1	1	0.20361	0.673269	0.00650664	0.00976469	0.143684	0.0809874	0.0199291	0.211454	0.0166093	0.0159671
1	1	0.199986	0.427889	0.011845	0.00676275	0.145129	0.10167	0.0128645	0.099655	0.00583274	0.0241106
1	1	0.15632	0.441789	0.0044378	0.00488234	0.138276	0.0655543	0.0250114	0.0933006	0.00568804	0.0196547
1	1	0.0183855	0.0134877	0.00533838	0.0418746	0.0498258	0.00895639	0.00156757	0.0114869	0.0294543	0.0135011
1	1	0.269258	0.798692	0.0095085	0.0354148	0.0345664	0.260927	0.21248	0.334955	0.0241143	0.00866253
1	1	0.0915549	0.110769	0.00175239	0.0079503	0.06062	0.046933	0.00662495	0.0198676	0.00935673	0.0369896
1	1	0.0682667	0.231024	0.0043919	0.00859914	0.10535	0.0299224	0.00858343	0.0620644	0.00741577	0.0140584
1	1	0.0973886	0.0896969	0.00771551	0.00674073	0.0752208	0.0596616	0.00710052	0.0259769	0.00247192	0.0313501
1	1	0.129799	0.275915	0.00533838	0.0229994	0.0992858	0.0684262	0.0214193	0.069566	0.00762899	0.0143449
1	1	0.175215	0.334906	0.0125915	0.0110112	0.180939	0.0725111	0.0239556	0.147507	0.0123857	0.0188102
1	1	0.221536	0.447128	0.00771551	0.0239436	0.167982	0.0978934	0.1789	0.113826	0.0222162	0.0171288
1	1	0.117705	0.0799185	0.00533838	0.0123906	0.112444	0.0512106	0.009296	0.042041	0.0131764	0.0198049
1	1	0.0696152	0.0483469	0.0101738	0.0394909	0.0747523	0.0345314	0.0304429	0.0233645	0.0143267	0.0118806
1	1	0.133904	0.292839	0.0095085	0.0100891	0.243009	0.0580263	0.024517	0.0893931	0.00643223	0.0295916
1	1	0.269512	0.597459	0.00658785	0.0111075	0.144743	0.109767	0.0461432	0.193051	0.00691093	0.0202527
1	1	0.156693	0.0663945	0.00805625	0.0249028	0.0458035	0.0960782	0.0192868	0.074629	0.0128579	0.00531054
1	1	0.0167031	0.0179115	0.00783733	0.0829132	0.0251822	0.00578785	0.0168068	0.0172754	0.0585178	0.0123788
1	1	0.186533	0.24388	0.00851863	0.0154542	0.14945	0.0767175	0.0144952	0.0535273	0.00820904	0.0243649
1	1	0.3035	0.397615	0.0127212	0.0125627	0.0425234	0.354015	0.148623	0.27865	0.0298763	0.0111656
1	1	0.207232	0.169105	0.00822215	0.0155698	0.114966	0.1035	0.0192684	0.0651541	0.0185002	0.0219849
1	1	0.133181	0.124421	0.00358599	0.0533009	0.157199	0.0613755	0.0391325	0.0317844	0.0275784	0.0167538
1	1	0.18407	0.506355	0.00583331	0.00641633	0.0658359	0.0876857	0.0188822	0.131456	0.00765512	0.0137985
1	1	0.191161	0.484312	0.00767488	0.0168118	0.0770904	0.130289	0.0171067	0.145045	0.0103664	0.0186656
1	1	0.0906023	0.0173517	0.0221407	0.00674073	0.0770413	0.0480579	0.00323997	0.0103148	0.0276959	0.015099
1	1	0.164797	0.303685	0.00412952	0.00516272	0.118085	0.0822123	0.0116626	0.0955041	0.00443901	0.0073008
1	1	0.17387	0.210428	0.016588	0.0126971	0.188839	0.0609716	0.0165439	0.0448053	0.00982892	0.0336414
1	1	0.030382	0.0564437	0.00963031	0.0661798	0.0758059	0.0158244	0.0152084	0.0264592	0.0676115	0.00628193
1	1	0.0905557	0.0540281	0.00771551	0.0190925	0.0814072	0.0390651	0.056161	0.0284693	0.028424	0.00687018
1	1	0.228205	0.289943	0.013119	0.00641633	0.142164	0.0828685	0.0151144	0.0663578	0.00667158	0.0322142
1	1	0.129584	0.238561	0.00799742	0.0139971	0.173004	0.0516223	0.0207615	0.0642524	0.0150447	0.0608791
1	1	0.256265	1.61401	0.0162182	0.0349132	0.421127	0.1009	0.156956	0.45506	0.00592739	0.100278
1	1	0.132497	0.260155	0.00623896	0.0110183	0.156832	0.0555455	0.0229469	0.0738345	0.0175428	0.0116825
1	1	0.275817	0.225978	0.0119262	0.0116231	0.111161	0.108543	0.0666905	0.0765614	0.0306383	0.0128891
1	1	0.247078	0.763525	0.0107579	0.0409336	0.0224845	0.281383	0.586399	0.562002	0.0129268	0.0183892
1	1	0.246751	0.156959	0.00892437	0.00576751	0.0977149	0.116166	0.0348885	0.145324	0.00826271	0.0128303
1	1	0.291092	0.436115	0.00709077	0.0242657	0.0417403	0.284241	0.316987	0.295672	0.0193206	0.0168807
1	1	0.105899	0.164195	0.00446531	0.00883549	0.106134	0.0488369	0.00843844	0.042627	0.0121203	0.0140532
1	1	0.152676	0.524641	0.00479485	0.0437487	0.176088	0.0584014	0.137516	0.128524	0.0111106	0.0229255
1	1	0.250995	0.283819	0.00233652	0.0244986	0.0230707	0.351858	0.365787	0.356359	0.0468782	0.0171466
1	1	0.0282534	0.0108059	0.0130945	0.0140862	0.0328726	0.0164301	0.0163449	0.023918	0.026542	0.0105442
1	1	0.0282478	0.00881579	0.00783733	0.00505188	0.0673081	0.0165501	0.00327622	0.0149252	0.0165735	0.010432
1	1	0.177262	0.236227	0.0100684	0.0794928	0.179232	0.0732181	0.0717148	0.106058	0.0467088	0.0095903
1	1	0.34292	0.431367	0.00471364	0.00581153	0.085808	0.277644	0.11906	0.325081	0.0214292	0.0195062
1	1	0.221235	0.156515	0.0143307	0.0180834	0.0427715	0.307038	0.110853	0.189611	0.0145322	0.015998
1	1	0.153134	0.173595	0.00292065	0.0183146	0.0350383	0.211228	0.212796	0.308327	0.0254895	0.0103894
1	1	0.276607	0.774089	0.00759385	0.00401396	0.0655365	0.116757	0.096749	0.412828	0.00789447	0.00520851
1	1	0.0954867	0.147803	0.00413767	0.0076259	0.100976	0.0371816	0.00854718	0.0709372	0.00964832	0.0070154
1	1	0.101281	0.0762992	0.0138895	0.00302395	0.11907	0.0428511	0.00726569	0.0271544	0.0111106	0.0438108
1	1	0.169755	0.142892	0.00888375	0.0112987	0.161307	0.0768242	0.0117878	0.0387368	0.0162676	0.0175945
1	1	0.325751	0.714092	0.00358599	0.014647	0.365602	0.119276	0.0726682	0.23805	0.00938285	0.013562
1	1	0.119867	0.0312144	0.0153823	0.0113427	0.177536	0.0415121	0.0148545	0.0306431	0.0493601	0.0138948
1	1	0.34999	0.894755	0.00806433	0.0227074	0.161848	0.165118	0.173507	0.314692	0.0229915	0.0200666
1	1	0.387314	1.21198	0.0112609	0.0244545	0.157936	0.263156	0.295496	0.601144	0.00768124	0.0136218
1	1	0.332268	0.832863	0.00412952	0.0143666	0.118008	0.257328	0.26086	0.330566	0.0170379	0.0225303
1	1	0.25475	0.450093	0.0123075	0.0217562	0.122903	0.109921	0.0475836	0.119029	0.021477	0.0128034
1	1	0.169871	0.452645	0.00521108	0.00980872	0.134697	0.0830849	0.0513499	0.160499	0.00656738	0.00940493
1	1	0.0743208	0.0447112	0.00533838	0.00274356	0.0666446	0.0360321	0.0125004	0.0080291	0.00606337	0.0221175
1	1	0.348819	0.212093	0.00896495	0.0252376	0.23726	0.122134	0.14581	0.0680943	0.0407263	0.012939
1	1	0.219244	1.08669	0.00600372	0.0174922	0.247061	0.06355	0.0485696	0.296249	0.0108712	0.0157512
1	1	0.0702923	0.0139312	0.0154716	0.00827472	0.0444991	0.0399301	0.0158128	0.0401847	0.0153103	0.0170357
1	1	0.153068	0.0884379	0.0315016	0.00395314	0.231469	0.0599834	0.0119322	0.0592821	0.0157813	0.0182219
1	1	0.208506	0.951895	0.0124697	0.0079503	0.197601	0.105712	0.037396	0.229237	0.00430302	0.0104417
1	1	0.189749	0.356732	0.0038476	0.0144593	0.186044	0.0973323	0.0278041	0.090094	0.0104839	0.0200032
1	1	0.117703	0.260132	0.00300186	0.0109742	0.266939	0.0619076	0.0126092	0.0730042	0.0205935	0.0183616
1	1	0.131493	0.18042	0.0137391	0.0150595	0.17939	0.0618757	0.0177593	0.0692731	0.00964832	0.0342875
1	1	0.0171509	0.0163527	0.0299259	0.00641633	0.0131392	0.0134796	0.00259923	0.0137726	0.0229654	0.00803664
1	1	0.191935	0.107796	0.0142963	0.0519186	0.111628	0.107199	0.135055	0.0452985	0.0355194	0.0138976
1	1	0.0383333	0.00824828	0.0329632	0.00669671	0.0752505	0.0183155	0.00926041	0.0129911	0.0298817	0.0264857
1	1	0.0521299	0.0487333	0.00179299	0.00427755	0.087718	0.0268415	0.0111464	0.0126199	0.00542254	0.0133569
1	1	0.140065	0.411762	0.0306525	0.0228145	0.223295	0.0672727	0.0283495	0.0777318	0.00815997	0.0135148
1	1	0.253537	1.00107	0.00834024	0.0218331	0.0546939	0.275278	0.241179	0.48177	0.00765512	0.0145521
1	1	0.139654	0.200943	0.0091727	0.0094843	0.0290835	0.209441	0.182648	0.234971	0.00792167	0.0189935
1	1	0.0697308	0.140765	0.0150093	0.00844072	0.0842031	0.033655	0.00534345	0.0271348	0.00667158	0.0465245
1	1	0.16781	0.0975144	0.0130214	0.0079503	0.135819	0.0667844	0.00982867	0.0404857	0.0213526	0.00942172
1	1	0.254794	0.235135	0.0058819	0.0151556	0.115837	0.129275	0.36132	0.0954166	0.0375837	0.0144313
1	1	0.202462	0.386526	0.00592251	0.0363591	0.229495	0.0863929	0.135977	0.137254	0.00890412	0.0137757
1	1	0.151254	0.594048	0.0058819	0.00920393	0.00954304	0.399507	0.459265	0.601116	0.0426054	0.0145984
1	1	0.128585	0.0646996	0.0131351	0.00925955	0.160802	0.0575393	0.00867176	0.0275451	0.0239227	0.0250084
1	1	0.102984	0.0908232	0.00296125	0.039686	0.0955447	0.0405177	0.0261728	0.0325071	0.0161364	0.00670735
1	1	0.180868	0.184175	0.00658785	0.0200542	0.158576	0.080171	0.0390001	0.0570243	0.0208978	0.0111022
1	1	0.208352	0.0149301	0.082206	0.00553115	0.038593	0.0966357	0.00395321	0.0600326	0.0288927	0.0291215
1	1	0.127796	0.0614229	0.0118856	0.0054431	0.123147	0.0480233	0.0066263	0.0386217	0.0254112	0.0191836
1	1	0.119722	0.0533942	0.0058819	0.00850469	0.120501	0.0464009	0.0139874	0.0243108	0.0136045	0.0172932
1	1	0.116023	0.0806936	0.0142627	0.0107749	0.1606	0.0542502	0.0234154	0.0794609	0.0153364	0.0212317
1	1	0.311339	0.523227	0.00658785	0.0233612	0.125843	0.158142	0.0556375	0.152162	0.0140874	0.0181902
1	1	0.1769	0.442472	0.00529778	0.00702111	0.0220453	0.302228	0.144699	0.481549	0.00354396	0.0117785
1	1	0.221533	0.736555	0.0106166	0.0122111	0.0190721	0.370716	0.306736	0.591403	0.0212115	0.0164048
1	1	0.0854205	0.0329854	0.0122832	0.0134375	0.0903319	0.0313538	0.00545629	0.0274496	0.0151867	0.011628
1	1	0.173776	0.218147	0.00705016	0.0085551	0.0828833	0.0760633	0.0266231	0.0991235	0.0059535	0.0186338
1	1	0.0979599	0.114325	0.0272355	0.0128327	0.165348	0.0562828	0.00790643	0.0447413	0.0224189	0.0154237
1	1	0.262472	0.8319	0.008145	0.00799435	0.0222521	0.273861	0.11949	0.488619	0.00297676	0.0109675
1	1	0.370113	0.592724	0.0131107	0.0560641	0.0390236	0.348221	0.649721	0.366484	0.0455649	0.0266003
1	1	0.205128	0.336429	0.00354538	0.0109302	0.131471	0.0620296	0.0177008	0.102412	0.00765512	0.0141175
1	1	0.289686	0.809979	0.00525715	0.0236145	0.057785	0.284622	0.180277	0.379641	0.0180476	0.0124355
1	1	0.172081	0.172548	0.0105955	0.0104135	0.0868031	0.0666608	0.00602045	0.0516965	0.0161197	0.0374971
1	1	0.2237	0.65325	0.0143033	0.0170692	0.0237668	0.428794	0.611485	0.615074	0.0295354	0.0218785
1	1	0.199572	0.346586	0.00412952	0.00911585	0.122001	0.104093	0.0111826	0.106589	0.00667158	0.0225532
1	1	0.218712	0.38352	0.00954908	0.00581153	0.0486505	0.144119	0.0144589	0.188302	0.00782921	0.0165871
1	1	0.192952	0.0260159	0.0250613	0.0076259	0.0363286	0.158469	0.00959727	0.0975408	0.0191264	0.0192147
1	1	0.171766	0.428966	0.00600372	0.00827472	0.0281104	0.285831	0.194086	0.461665	0.0116775	0.0101429
1	1	0.557462	1.1258	0.0162643	0.0824962	0.492642	0.247224	0.440777	0.467183	0.0244244	0.0390812
1	1	0.232382	0.909339	0.00713137	0.0269189	0.0370714	0.397054	0.38669	0.453645	0.0205196	0.0208667
1	1	0.31508	0.489052	0.00821841	0.0456471	0.185259	0.125367	0.257259	0.140422	0.0384268	0.0135331
1	1	0.0800322	0.0334168	0.0398833	0.00915988	0.0936277	0.0983565	0.00712069	0.0164831	0.0224866	0.0267279
1	1	0.298095	0.855171	0.00421073	0.0101331	0.152459	0.109906	0.146102	0.290341	0.0103664	0.0130727
1	1	0.127237	0.0878626	0.00417012	0.00609191	0.0251542	0.189835	0.121123	0.202427	0.0143267	0.0141432
1	1	0.270213	0.168662	0.0165658	0.00844909	0.258094	0.112194	0.0298566	0.1078	0.0221918	0.013666
1	1	0.168848	0.311441	0.00537898	0.0449742	0.21526	0.0690875	0.064107	0.129306	0.0259388	0.0155878
1	1	0.148491	0.126505	0.0095085	0.0390552	0.178987	0.0651356	0.0132916	0.0694212	0.0157889	0.0164731
1	1	0.259435	0.276436	0.00954908	0.0188835	0.139677	0.100184	0.056156	0.0685485	0.0186243	0.0185413
1	1	0.193737	0.162844	0.00764207	0.0124851	0.161596	0.0754032	0.11153	0.0595232	0.0195099	0.0103337
1	1	0.248894	0.602931	0.00713137	0.0351387	0.0448889	0.423723	0.656298	0.73283	0.0291583	0.0230468
1	1	0.141916	0.127644	0.00995131	0.0428448	0.106617	0.0611277	0.0522713	0.0384557	0.0176168	0.0107047
1	1	0.179059	0.599193	0.013638	0.0167406	0.270867	0.0769792	0.0574877	0.147239	0.00829772	0.0227185
1	1	0.121061	0.379333	0.00439815	0.00576751	0.0880636	0.0450261	0.0115564	0.0881703	0.00298872	0.00764808
1	1	0.17184	0.156787	0.010758	0.0100775	0.209541	0.0727079	0.0138182	0.0985067	0.0167986	0.0115738
1	1	0.0811361	0.184406	0.00533838	0.00848269	0.102815	0.0477089	0.00786882	0.0380911	0.00993582	0.0191463
1	1	0.102908	0.0484567	0.00834024	0.0138699	0.146961	0.047563	0.00591169	0.0273367	0.0224866	0.0135771
1	1	0.157622	0.172909	0.0095085	0.0179177	0.066271	0.08491	0.0286561	0.0842355	0.0138219	0.013555
1	1	0.163218	0.285149	0.00175239	0.0143226	0.0604607	0.0726897	0.0184484	0.0910015	0.00494385	0.0266255
1	1	0.0998828	0.0668424	0.00775611	0.00637113	0.0681004	0.0492223	0.00990116	0.0309638	0.00717644	0.0127638
1	1	0.0860863	0.297955	0.00654725	0.0156643	0.102377	0.0476207	0.0138906	0.0741764	0.00938285	0.0240802
1	1	0.188161	0.547358	0.0113827	0.0371131	0.143149	0.0752371	0.146954	0.165973	0.0145661	0.0215834
1	1	0.0628812	0.162919	0.00717198	0.00609191	0.00738281	0.131976	0.0882186	0.12529	0.00616673	0.0182033
1	1	0.0692752	0.0501208	0.0149687	0.0116387	0.127862	0.0470738	0.0133976	0.0237161	0.0262109	0.0226599
1	1	0.122077	0.26557	0.00475425	0.00706514	0.0231006	0.274692	0.216605	0.391159	0.00568804	0.0127163
1	1	0.0104254	0.0092395	0.045957	0.00730149	0.0189435	0.0102706	0.0052347	0.0103148	0.0372335	0.012153
1	1	0.185301	0.393956	0.00771551	0.00881231	0.178113	0.0750138	0.0572686	0.150736	0.00839931	0.0180605
1	1	0.110306	0.223334	0.00646602	0.00425174	0.053748	0.0708554	0.0676277	0.133566	0.00815997	0.00695428
1	1	0.0767505	0.0113735	0.0320959	0.00976469	0.092967	0.0359561	0.00979243	0.00915235	0.0360188	0.0157853
1	1	0.128891	0.599852	0.00417012	0.0494693	0.238828	0.0530629	0.0524866	0.118393	0.0113761	0.0232484
1	1	0.320673	0.57773	0.00977739	0.00859914	0.153153	0.12656	0.062115	0.210832	0.00815997	0.0112926
1	1	0.123079	0.107286	0.00888375	0.0076259	0.0759781	0.0625813	0.0130344	0.0431343	0.0155758	0.0134769
1	1	0.215623	0.0362116	0.00838082	0.0116671	0.105055	0.0923942	0.0108794	0.0285006	0.00988767	0.0210247
1	1	0.126898	0.256474	0.0101738	0.0116619	0.151016	0.039563	0.00787018	0.121319	0.00988767	0.0180942
1	1	0.104681	0.0671135	0.0071476	0.0106498	0.10922	0.0409299	0.0131814	0.0218788	0.0129823	0.0173218
1	1	0.151573	0.213802	0.0136787	0.0076259	0.0213632	0.249914	0.204297	0.27084	0.0150709	0.0120109
1	1	0.2294	1.2545	0.00834024	0.0190789	0.285266	0.116268	0.183494	0.403255	0.0125728	0.0189022
1	1	0.16075	0.147711	0.00838082	0.0101331	0.105759	0.0877562	0.0257503	0.116666	0.00616673	0.0115438
1	1	0.108176	0.0329854	0.0155528	0.00901504	0.153324	0.0307047	0.0150996	0.0240749	0.0214683	0.0188245
1	1	0.178151	0.224928	0.00775611	0.011977	0.0186883	0.30427	0.215288	0.326279	0.0143005	0.0148854
1	1	0.187544	0.0356946	0.0142627	0.00706514	0.136624	0.0739234	0.00854718	0.032468	0.0190051	0.0130441
1	1	0.429316	1.04297	0.0106361	0.00581153	0.198444	0.176011	0.049954	0.295886	0.0153364	0.0131371
1	1	0.188214	0.755246	0.00358599	0.00537628	0.0398944	0.243171	0.156121	0.374174	0.00345547	0.0106061
1	1	0.0856758	0.155785	0.00525715	0.0131571	0.120471	0.0330621	0.0125729	0.0378402	0.0123335	0.0106211
1	1	0.0692752	0.0925486	0.00757492	0.0131571	0.132513	0.0332271	0.00907919	0.0489169	0.0110105	0.00897549
1	1	0.106158	0.201761	0.00717198	0.00274356	0.116548	0.0405595	0.00617225	0.0624257	0.0117841	0.0277157
1	1	0.16815	0.124779	0.0118687	0.00859914	0.192238	0.0620621	0.0165782	0.047022	0.0137827	0.0149023
1	1	0.0716576	0.0988904	0.00771551	0.0319626	0.0573096	0.0256791	0.133213	0.0382702	0.02216	0.00365486
1	1	0.143605	0.480221	0.0137192	0.00334835	0.0126289	0.303038	0.347559	0.555928	0.00688154	0.013677
1	1	0.132052	0.0928904	0.00696971	0.00976469	0.0869063	0.0955658	0.075145	0.0783001	0.0134258	0.00968429
1	1	0.0447245	0.0329837	0.0144385	0.0079063	0.0775406	0.0194937	0.0290946	0.0439353	0.0170379	0.00953673
1	1	0.244961	0.480378	0.00537898	0.00648873	0.0903111	0.19136	0.109784	0.200784	0.0171888	0.00939779
1	1	0.383655	0.651754	0.0124292	0.0357058	0.0802038	0.287515	0.495131	0.498189	0.0121203	0.0156285
1	1	0.267024	0.129664	0.0141886	0.0063723	0.207923	0.0905419	0.01289	0.0615173	0.0133432	0.0162564
1	1	0.334794	0.801038	0.0101332	0.00720887	0.0897871	0.219243	0.0466522	0.342336	0.0155235	0.0266555
1	1	0.251239	0.285673	0.0100926	0.00585557	0.0355517	0.280438	0.0793923	0.35224	0.00491652	0.0181505
1	1	0.176765	0.107149	0.00650664	0.00698771	0.0262851	0.155335	0.056343	0.168485	0.00665734	0.0109769
1	1	0.100001	0.0415654	0.0183516	0.0106939	0.147861	0.0567923	0.00407715	0.0221924	0.0158151	0.0172603
1	1	0.250458	0.182179	0.016137	0.0408128	0.267006	0.125639	0.191939	0.0882614	0.0369263	0.0213585
1	1	0.0964837	0.0743647	0.00717198	0.013113	0.111265	0.0590627	0.0112189	0.0283265	0.00988767	0.0751401
1	1	0.153772	0.165101	0.0105159	0.00553115	0.0354263	0.171714	0.00790643	0.172829	0.019536	0.0123381
1	1	0.188019	0.391636	0.00533838	0.0104755	0.0376522	0.359057	0.223976	0.446722	0.0204901	0.0113577
1	1	0.145517	0.329034	0.00354538	0.00915988	0.0263244	0.135742	0.0828764	0.197126	0.0056619	0.00983772
1	1	0.102961	0.0409764	0.00838082	0.0196615	0.0340678	0.0647141	0.0153171	0.0625707	0.021477	0.00840817
1	1	0.238433	0.349878	0.00421073	0.00339238	0.105237	0.163676	0.25134	0.275965	0.00890412	0.00708395
1	1	0.291289	0.28706	0.0113421	0.00424917	0.0574692	0.314212	0.0149331	0.22618	0.00717644	0.0235744
1	1	0.132766	0.245804	0.00603617	0.0490288	0.115398	0.052152	0.0993187	0.0600522	0.0234441	0.00771869
1	1	0.0313843	0.0279669	0.0108392	0.0205466	0.0612603	0.021439	0.0212751	0.0297168	0.0232759	0.00948826
1	1	0.0490987	0.0169203	0.0119262	0.0136252	0.0774076	0.0233121	0.00391696	0.0305194	0.0266602	0.0107749
1	1	0.184818	0.245457	0.00775611	0.00674073	0.15189	0.0623269	0.0183502	0.0766004	0.00592739	0.0145425
1	1	0.183532	0.378803	0.00900559	0.00804299	0.0134973	0.305717	0.288148	0.42933	0.021455	0.00666611
1	1	0.277639	0.73715	0.00596311	0.0230209	0.0690208	0.259086	0.122459	0.393922	0.0190051	0.0151056
1	1	0.207201	1.08576	0.00600372	0.0846397	0.396413	0.0788403	0.255444	0.377804	0.0108712	0.012229
1	1	0.0649801	0.0133636	0.0553353	0.0126889	0.0844013	0.0363392	0.00929666	0.0233254	0.0320872	0.0222855
1	1	0.126232	0.696947	0.0054321	0.015849	0.0102849	0.290886	0.33927	0.610528	0.0168106	0.0124626
1	1	0.157378	0.0633315	0.0152403	0.00399717	0.136062	0.0688418	0.0105782	0.0442832	0.0395578	0.0156494
1	1	0.122039	0.14927	0.00431615	0.00983942	0.0265814	0.219135	0.167957	0.249234	0.00616673	0.0167703
1	1	0.186887	0.807493	0.00779669	0.00883025	0.0257727	0.41457	0.260605	0.779659	0.0108712	0.0122925
1	1	0.104254	0.157256	0.00537898	0.00952835	0.143851	0.0501915	0.0114459	0.0450374	0.0118548	0.0480455
1	1	0.0467444	0.0139761	0.00767488	0.0215168	0.0808256	0.0237344	0.0269249	0.0141829	0.0207328	0.0345142
1	1	0.172918	0.209505	0.00941927	0.0116671	0.0201418	0.380628	0.385856	0.402297	0.0125728	0.012936
1	1	0.124282	0.156412	0.0131757	0.0488845	0.121575	0.0654403	0.202907	0.0588882	0.0252276	0.0178384
1	1	0.19638	0.237606	0.00412952	0.00669671	0.20154	0.0774636	0.0142967	0.0612731	0.0161045	0.0233057
1	1	0.22392	0.301566	0.0128268	0.0241857	0.176309	0.100273	0.0211925	0.153354	0.0308598	0.0127645
1	1	0.215875	0.057559	0.0175879	0.00698771	0.0797517	0.128557	0.0117917	0.0726917	0.00765512	0.0275174
1	1	0.239339	1.03198	0.00517048	0.0106939	0.210993	0.0949741	0.0568275	0.277598	0.00667158	0.0637217
1	1	0.124431	0.154711	0.00658785	0.00399717	0.104313	0.0552678	0.0106869	0.0474714	0.00554333	0.0162504
1	1	0.0982032	0.11436	0.0278195	0.0119034	0.161447	0.0559298	0.00910328	0.0463384	0.0232755	0.0158714
1	1	0.123448	0.172585	0.00954908	0.00766993	0.177179	0.0435676	0.0152431	0.0348123	0.00988767	0.0286569
1	1	0.211399	0.39597	0.00475425	0.00791432	0.0273968	0.268	0.170658	0.465444	0.0173393	0.00887966
1	1	0.0252194	0.0553966	0.00479485	0.064191	0.0382693	0.0159899	0.0178814	0.0303908	0.0673815	0.00699688
1	1	0.102917	0.0497542	0.0200853	0.0128327	0.120705	0.0595991	0.00719318	0.0266888	0.0263519	0.0168476
1	1	0.104586	0.181272	0.00710699	0.00455793	0.0811882	0.0517698	0.0138906	0.051652	0.00662152	0.0231117
1	1	0.0830663	0.0636415	0.00358599	0.0351833	0.0724482	0.0417372	0.0328558	0.0240482	0.0178772	0.0249787
1	1	0.179717	0.499478	0.00771551	0.0079503	0.132054	0.0823966	0.0191253	0.140591	0.00321611	0.0378684
1	1	0.115006	0.165434	0.00654725	0.00579474	0.0562701	0.0505458	0.0160614	0.0788063	0.00913046	0.0101316
1	1	0.245694	1.289	0.00748018	0.0148295	0.158986	0.08119	0.0581842	0.334271	0.0047045	0.0152424
1	1	0.486032	1.19115	0.0107173	0.00980872	0.115666	0.306773	0.198587	0.76339	0.00776719	0.0192804
1	1	0.283632	0.804623	0.0111358	0.00852672	0.0430727	0.185367	0.0490872	0.551338	0.00693704	0.0061336
1	1	0.172545	0.0479156	0.0133946	0.00492637	0.0270335	0.145148	0.00843844	0.0967399	0.013848	0.0111149
1	1	0.176812	0.228185	0.0179056	0.0526051	0.437467	0.0768106	0.0935906	0.0969711	0.0276972	0.0373622
1	1	0.248883	0.493049	0.0172388	0.0655692	0.222457	0.108205	0.456967	0.178173	0.0330663	0.0115618
1	1	0.369942	0.403099	0.00745589	0.0305617	0.137259	0.172483	0.304466	0.165646	0.0199973	0.0152029
1	1	0.148112	0.399958	0.0106768	0.0107819	0.0896724	0.0567328	0.0325459	0.216563	0.00592739	0.0213749
1	1	0.19336	0.709069	0.010758	0.0101331	0.0138487	0.368256	0.483071	0.685581	0.015097	0.0174049
1	1	0.178992	0.480739	0.00713137	0.0132242	0.156769	0.0763178	0.00997366	0.0846031	0.0103664	0.0692196
1	1	0.092458	0.0447189	0.0200311	0.00641633	0.0865662	0.0395639	0.00466646	0.02481	0.0163025	0.0157294
1	1	0.208842	0.271504	0.00767488	0.0079503	0.0349891	0.27253	0.145699	0.31806	0.0117726	0.0144239
1	1	0.0398113	0.141013	0.0206882	0.00609191	0.0148693	0.124141	0.113193	0.151815	0.0130777	0.00691826
1	1	0.205936	0.196813	0.0113421	0.0146783	0.152936	0.0897772	0.0752924	0.0934602	0.026634	0.00880095
1	1	0.183742	0.641682	0.00984926	0.00863389	0.021694	0.454365	0.343306	0.738895	0.00863867	0.0214618
1	1	0.0913327	0.145869	0.00358599	0.00676391	0.103757	0.0542303	0.00591169	0.0238387	0.00783245	0.0206826
1	1	0.203098	0.326275	0.00529778	0.0139982	0.17526	0.0850338	0.00867338	0.0767144	0.0185002	0.0148404
1	1	0.13519	0.347682	0.00516423	0.051721	0.15467	0.0649263	0.128009	0.111325	0.0320697	0.0108079
1	1	0.136456	0.27785	0.00730986	0.00609191	0.0207017	0.26318	0.22082	0.363202	0.0108712	0.0179483
1	1	0.169154	0.0440713	0.0217837	0.0140346	0.221862	0.0679013	0.0137456	0.0279261	0.0293715	0.0239526
1	1	0.117405	0.0582725	0.0125824	0.00915988	0.0744948	0.0465505	0.0143501	0.0272184	0.0205522	0.0129114
1	1	0.14906	0.361683	0.00637683	0.0107379	0.232569	0.0718674	0.0507708	0.149703	0.00991384	0.00943729
1	1	0.246078	0.203127	0.00884318	0.00488234	0.0342483	0.285259	0.073353	0.291741	0.00715028	0.0132994
1	1	0.153687	0.084889	0.0289136	0.012021	0.0321036	0.19951	0.0929164	0.15056	0.0170379	0.0311086
1	1	0.324923	0.52286	0.0095085	0.00915988	0.189364	0.153502	0.0896119	0.20728	0.00667158	0.0153097
1	1	0.00874545	0.00483546	0.0327363	0.00641633	0.0161928	0.0118215	0.00402844	0.0139712	0.0365478	0.011231
1	1	0.294795	0.447653	0.00775611	0.0324536	0.216474	0.117803	0.124052	0.12741	0.0465604	0.0149096
1	1	0.130177	0.377603	0.00898109	0.00617999	0.0101334	0.336612	0.303932	0.479209	0.0156019	0.0139227
1	1	0.257175	0.40299	0.00717198	0.00979829	0.0385813	0.242342	0.117165	0.430516	0.00691093	0.015499
1	1	0.132002	0.135211	0.00721256	0.0150154	0.17337	0.0525938	0.0381802	0.0382506	0.0119669	0.0264256
1	1	0.0850797	0.136581	0.00596311	0.013688	0.0957234	0.0495573	0.00792553	0.0306252	0.0176016	0.0354993
1	1	0.190775	0.529512	0.00616346	0.00920393	0.022847	0.26213	0.133635	0.453487	0.00789447	0.00831282
1	1	0.192784	0.24504	0.0184329	0.0117521	0.0338673	0.380129	0.30329	0.289956	0.0153103	0.016083
1	1	0.320937	0.553295	0.00592251	0.0214429	0.226755	0.105987	0.519348	0.158928	0.0298165	0.0127519
1	1	0.102461	0.0197655	0.00592251	0.00553115	0.0313172	0.0586471	0.00783393	0.0534443	0.00855598	0.00991276
1	1	0.0793916	0.104019	0.0100926	0.0299016	0.15212	0.0349355	0.0197661	0.0348123	0.0321248	0.0364604
1	1	0.205994	0.481397	0.010758	0.0103695	0.198489	0.0952707	0.0182791	0.129982	0.0096222	0.0146178
1	1	0.05179	0.18243	0.00896495	0.0622121	0.141174	0.0305267	0.0215701	0.0524269	0.0198015	0.010522
1	1	0.139423	0.0297537	0.0172646	0.0374418	0.104748	0.0749378	0.0285688	0.0374306	0.0348771	0.0158049
1	1	0.18373	0.0680528	0.0173053	0.00669671	0.152756	0.0723934	0.00904488	0.0520035	0.0311515	0.0239936
1	1	0.304976	0.27935	0.015634	0.0150911	0.106682	0.23799	0.136403	0.353595	0.0200628	0.0107171
1	1	0.131043	0.542005	0.00719853	0.0377176	0.291371	0.0560956	0.0566138	0.108853	0.00763119	0.0516999
1	1	0.229878	1.04657	0.00938667	0.0222354	0.196431	0.104996	0.0257315	0.263135	0.00890412	0.0199737
1	1	0.305455	1.30449	0.00850111	0.0187763	0.112088	0.127271	0.106175	0.453951	0.0111106	0.0108854
1	1	0.206515	0.218872	0.00554125	0.0253449	0.142605	0.0839292	0.0464273	0.102843	0.0170641	0.00609038
1	1	0.0323112	0.0151672	0.00721256	0.0160747	0.0182817	0.0177732	0.0230226	0.0114674	0.0254373	0.0164798
1	1	0.0750735	0.0092395	0.0477049	0.00395314	0.0406852	0.0327023	0.00398947	0.0229233	0.0146368	0.0113623
1	1	0.152562	0.133201	0.00838082	0.0577089	0.161428	0.0560601	0.0801516	0.0447363	0.073534	0.0106024
1	1	0.170615	0.658608	0.0095085	0.00827472	0.0228414	0.350561	0.263582	0.556731	0.0189427	0.0129377
1	1	0.0380047	0.00355662	0.0292026	0.00706514	0.0488813	0.021386	0.00926041	0.0149447	0.0173361	0.0108683
1	1	0.284396	0.557711	0.00967075	0.013732	0.188615	0.0838779	0.0341194	0.234216	0.0151463	0.0272206
1	1	0.12868	0.0988554	0.0113421	0.00641633	0.162135	0.0466708	0.012854	0.0477356	0.0170379	0.016298
1	1	0.237478	0.255533	0.00896495	0.00646035	0.0434855	0.255115	0.0133668	0.249319	0.0190573	0.0151254
1	1	0.14645	0.461512	0.0113827	0.0152255	0.298375	0.0577073	0.027304	0.1293	0.0155495	0.00977044
1	1	0.0326164	0.0318427	0.0132163	0.0475086	0.0558861	0.0152451	0.0360816	0.0179923	0.0393451	0.00803664
1	1	0.232021	0.417141	0.0113015	0.00738956	0.0359016	0.304806	0.0811666	0.48646	0.00887801	0.0223589
1	1	0.309445	0.716959	0.0101332	0.00474214	0.0647407	0.258709	0.0941137	0.421821	0.00542254	0.0101763
1	1	0.19723	0.144452	0.0095085	0.0400738	0.149771	0.0842346	0.10588	0.0800876	0.0507666	0.0130418
1	1	0.0788184	0.0932067	0.0172646	0.0076259	0.112714	0.0558268	0.0102215	0.0319992	0.0166009	0.012023
1	1	0.204489	0.583394	0.00658785	0.0558069	0.275577	0.0757368	0.0481786	0.125703	0.0155495	0.00634131
1	1	0.127019	0.0518882	0.0107986	0.0105386	0.136262	0.0528592	0.00719318	0.0250223	0.0180738	0.0195983
1	1	0.301509	0.401464	0.00829963	0.013679	0.121553	0.119629	0.0633215	0.116973	0.038169	0.00928421
1	1	0.155985	0.180992	0.00596311	0.0119915	0.16415	0.065642	0.0473416	0.0605395	0.0449505	0.0118657
1	1	0.247246	0.225724	0.00892437	0.0105039	0.028587	0.371414	0.231328	0.312045	0.017167	0.0132089
1	1	0.268883	1.09785	0.00717198	0.0201962	0.182077	0.121242	0.145373	0.446845	0.00935673	0.0161129
1	1	0.208485	0.1934	0.0118856	0.0119034	0.0376795	0.225707	0.0878542	0.185841	0.00803592	0.0193565
1	1	0.284724	0.280926	0.00937863	0.00620314	0.0318092	0.265864	0.19511	0.256196	0.00964832	0.0153711
1	1	0.285833	0.828238	0.00493273	0.0171102	0.218769	0.109575	0.166282	0.263326	0.0249051	0.0153815
1	1	0.19108	0.19378	0.0132163	0.0103799	0.0209287	0.306138	0.36202	0.327344	0.0103195	0.0228044
1	1	0.0628128	0.0091034	0.0313951	0.00915988	0.114384	0.0473172	0.00986492	0.00829827	0.0441466	0.0228127
1	1	0.162884	0.240281	0.0101738	0.0117152	0.230656	0.0769454	0.0188084	0.0707772	0.00792058	0.0598487
1	1	0.081715	0.212762	0.0101738	0.00892355	0.0749119	0.0521935	0.0119322	0.0595832	0.00494385	0.0170282
1	1	0.168006	0.34126	0.00583323	0.00455793	0.0237302	0.293296	0.182357	0.321303	0.0119073	0.0105943
1	1	0.23754	0.214266	0.0126322	0.0400768	0.0980233	0.140874	0.0425491	0.184256	0.00972496	0.0144957
1	1	0.0591897	0.162082	0.00354538	0.0270338	0.102647	0.0322868	0.0111826	0.0206686	0.00568804	0.0782847
1	1	0.148864	0.530176	0.00481916	0.00545237	0.0163292	0.303732	0.247924	0.614371	0.0103664	0.0119291
1	1	0.133763	0.358996	0.0100926	0.0110183	0.0154208	0.293971	0.271956	0.34028	0.0124097	0.0137104
1	1	0.187287	0.318009	0.0152569	0.010633	0.0218373	0.392184	0.237271	0.35468	0.0138557	0.0148164
1	1	0.164156	0.258331	0.0105144	0.00361714	0.0243888	0.202651	0.221899	0.186607	0.0148577	0.0115835
1	1	0.289135	0.621803	0.0095653	0.00721647	0.0947906	0.195434	0.0991658	0.465101	0.00345547	0.0194898
1	1	0.239732	0.151836	0.0100926	0.0144222	0.0478041	0.258198	0.153952	0.288173	0.00616673	0.0172782
1	1	0.32874	1.23407	0.00838082	0.0218885	0.0219492	0.396411	0.493646	1.05534	0.0120941	0.0137194
1	1	0.230662	0.662297	0.0101738	0.00976469	0.15654	0.0950233	0.0225103	0.264633	0.0108712	0.0106004
1	1	0.168512	0.0485819	0.0101738	0.0219533	0.189598	0.0725945	0.025714	0.0301188	0.0388327	0.00984071
1	1	0.131751	0.246446	0.00892437	0.0120032	0.0334819	0.307094	0.269464	0.328838	0.0185971	0.01305
1	1	0.327308	0.661531	0.00627158	0.0515947	0.187946	0.171442	0.164433	0.228766	0.0457185	0.0133338
1	1	0.40616	0.819281	0.0183436	0.0088795	0.1013	0.260141	0.161928	0.454245	0.00765512	0.0115416
1	1	0.21371	0.33814	0.0124697	0.0156942	0.0382747	0.329122	0.201182	0.432744	0.0118548	0.0204943
1	1	0.211852	0.241192	0.00404838	0.0293194	0.0516339	0.19442	0.0481696	0.222588	0.0108712	0.0106121
1	1	0.391893	0.240385	0.014928	0.0205724	0.112218	0.197798	0.260141	0.284578	0.017569	0.0202589
1	1	0.0998229	0.0933994	0.00842146	0.00581153	0.126406	0.0383204	0.0131412	0.0679039	0.0118548	0.0108558
1	1	0.177107	0.240569	0.0155934	0.0101331	0.0429515	0.312364	0.246566	0.354931	0.0179214	0.0122089
1	1	0.122409	0.0398111	0.013638	0.00883549	0.135978	0.0495534	0.0129518	0.0229347	0.0187657	0.0178442
1	1	0.123932	0.650106	0.0140193	0.00976469	0.0115606	0.363023	0.370607	0.744488	0.0103664	0.0154641
1	1	0.272148	0.16514	0.00592251	0.00362874	0.0846387	0.202537	0.0472468	0.211936	0.00890412	0.0125896
1	1	0.239531	0.27984	0.00778856	0.0119475	0.0376638	0.309503	0.278949	0.379666	0.0159179	0.00887488
1	1	0.137632	0.0620465	0.0196558	0.00944029	0.145938	0.0767783	0.0122505	0.0280763	0.0219557	0.0204353
1	1	0.176558	0.0779486	0.0101535	0.0064973	0.0338896	0.141744	0.0530706	0.126737	0.0141438	0.00841803
1	1	0.288462	0.86499	0.00951144	0.0130006	0.0442258	0.341509	0.158112	0.584998	0.0152622	0.0176119
1	1	0.11236	0.167102	0.00705016	0.0106939	0.130523	0.0504433	0.0134075	0.0229542	0.00914351	0.0293262
1	1	0.114235	0.0731482	0.00537898	0.00596994	0.0463674	0.219706	0.0293966	0.109918	0.0219557	0.0180248
1	1	0.105374	0.049202	0.0113421	0.00706514	0.170437	0.0557826	0.0115453	0.0227448	0.0115893	0.0357899
1	1	0.186099	0.155131	0.00922441	0.0208416	0.0490416	0.273876	0.35498	0.222739	0.0131778	0.0138956
1	1	0.29998	0.430324	0.00829963	0.00726789	0.0351839	0.384281	0.149631	0.460285	0.0148848	0.0115187
1	1	0.155775	0.637867	0.0130945	0.0158566	0.0171097	0.462098	0.615204	0.779162	0.0286795	0.0225718
1	1	0.256227	0.413095	0.00825903	0.0530793	0.183967	0.152541	0.430132	0.196945	0.0412625	0.0265039
1	1	0.228455	0.552401	0.0112609	0.0245139	0.315185	0.109935	0.0628813	0.158017	0.00619289	0.00979996
1	1	0.119507	0.112367	0.00974379	0.0370521	0.167614	0.0649971	0.287127	0.0332055	0.0494485	0.0135824
1	1	0.177845	0.344147	0.00658785	0.0119822	0.0465138	0.33306	0.295424	0.434841	0.0118548	0.0179253
1	1	0.137363	0.449178	0.00650664	0.0223755	0.196013	0.0555969	0.017772	0.139457	0.0119081	0.0243723
1	1	0.148427	0.0942725	0.0103441	0.00362874	0.034675	0.0576952	0.00873387	0.110538	0.0122595	0.019002
1	1	0.320952	0.836769	0.00649049	0.04103	0.123803	0.132559	0.0662518	0.277435	0.00643223	0.0137212
1	1	0.0669239	0.0928419	0.0131156	0.0303669	0.0857476	0.0343292	0.019124	0.0604626	0.0155758	0.00855054
1	1	0.253494	0.664805	0.0113015	0.014373	0.130192	0.125531	0.0337806	0.229327	0.0128383	0.0118657
1	1	0.226107	0.299644	0.0113015	0.00809629	0.0554013	0.205862	0.0582893	0.363341	0.029663	0.00961312
1	1	0.224334	0.277521	0.00834024	0.0112546	0.0280258	0.275785	0.163205	0.345085	0.00849073	0.00911943
1	1	0.184752	0.315449	0.00412952	0.0131884	0.136722	0.0887894	0.149786	0.121474	0.00538992	0.0117846
1	1	0.130261	0.0456048	0.0243769	0.0104135	0.203469	0.0670585	0.0202915	0.0370768	0.0560148	0.0118896
1	1	0.213734	0.754306	0.00900559	0.0148602	0.277878	0.0921077	0.0534063	0.266932	0.00345547	0.0210156
1	1	0.21395	0.215745	0.0101657	0.0205026	0.0554082	0.206616	0.217608	0.244759	0.0204673	0.00770287
1	1	0.312283	0.329805	0.00650664	0.0279321	0.0752406	0.287623	0.286162	0.323871	0.0281486	0.00553629
1	1	0.12966	0.150122	0.0107986	0.00379068	0.152185	0.0505374	0.00810221	0.0501478	0.0118548	0.0131164
1	1	0.119203	0.153101	0.00829963	0.0133787	0.0515841	0.131146	0.0491425	0.154969	0.00899882	0.0253991
1	1	0.213832	0.184372	0.0142565	0.00882389	0.126684	0.0746326	0.0197409	0.0796003	0.0170379	0.0158604
1	1	0.257581	0.170881	0.0165344	0.00965753	0.0751967	0.180166	0.0137496	0.257634	0.013497	0.0176289
1	1	0.291735	0.632419	0.00896495	0.0264021	0.237071	0.112981	0.12184	0.235511	0.00797392	0.0122766
1	1	0.0723093	0.0484281	0.00358599	0.0319222	0.0776574	0.0382131	0.0690428	0.0363557	0.0329635	0.00835547
1	1	0.22067	0.303299	0.0137192	0.0134076	0.0444872	0.222425	0.157346	0.256327	0.0229838	0.0128154
1	1	0.116131	0.255891	0.00954908	0.00306798	0.00789308	0.286222	0.116373	0.275927	0.0128383	0.00773654
1	1	0.123586	0.314128	0.0132553	0.00980872	0.0288585	0.230469	0.274301	0.366309	0.0152211	0.0176574
1	1	0.144636	0.257992	0.00296125	0.0143226	0.238032	0.0761044	0.0224695	0.0872457	0.0103664	0.0204916
1	1	0.144531	0.544606	0.0125915	0.00274356	0.0107951	0.239499	0.0894296	0.448159	0.0077881	0.00822704
1	1	0.159593	0.307403	0.00709077	0.00730149	0.00947169	0.322901	0.077196	0.275244	0.0175701	0.0138333
1	1	0.195559	0.359285	0.00592251	0.00553115	0.0320988	0.286498	0.0607179	0.30825	0.00768124	0.0176645
1	1	0.209966	0.727055	0.023309	0.0225244	0.0248013	0.54474	0.624103	0.856807	0.0277907	0.019927
1	1	0.207688	0.596181	0.00834024	0.00460195	0.0389219	0.233585	0.0722493	0.367108	0.00443901	0.00986647
1	1	0.146685	0.500734	0.00780478	0.00320649	0.0122223	0.27573	0.195818	0.352239	0.00669214	0.00821977
1	1	0.0868716	0.418833	0.00592251	0.00608786	0.00907171	0.233644	0.375477	0.3837	0.00616673	0.0131876
1	1	0.170056	0.369095	0.0125103	0.0121375	0.0353436	0.23388	0.134975	0.35372	0.010263	0.0133292
1	1	0.184488	0.112838	0.0130457	0.0248276	0.0393372	0.269284	0.208716	0.214984	0.0157944	0.041882
1	1	0.187869	0.253556	0.0141636	0.00395314	0.0191199	0.242344	0.109393	0.343784	0.00815997	0.0116429
1	1	0.235135	0.330734	0.0235276	0.00548713	0.0321576	0.364463	0.108254	0.292021	0.0138219	0.0101072
1	1	0.0696152	0.0268711	0.0111952	0.00730149	0.0807565	0.0281258	0.00594795	0.0156479	0.0121975	0.0206233
1	1	0.216352	0.482816	0.0137192	0.00909713	0.0409967	0.425767	0.305314	0.531119	0.0182728	0.0196078
1	1	0.172851	0.355892	0.0147172	0.00745154	0.0203079	0.259584	0.126494	0.346174	0.0224692	0.0178236
1	1	0.431569	1.07461	0.00479485	0.0107379	0.0923696	0.207234	0.264111	0.599492	0.0135053	0.00630366
1	1	0.206151	0.371398	0.0114233	0.0259897	0.248145	0.0821265	0.0711094	0.0954291	0.0370788	0.019785
1	1	0.18501	0.0985249	0.0119262	0.0116735	0.037462	0.290699	0.151856	0.252289	0.0096222	0.010417
1	1	0.104032	0.195497	0.00705016	0.0220507	0.0310061	0.1418	0.12823	0.165542	0.00830426	0.0214866
1	1	0.221845	0.665804	0.010547	0.014735	0.124217	0.0805987	0.0144575	0.179413	0.00345547	0.020771
1	1	0.260808	0.829022	0.00595504	0.0337153	0.289122	0.101357	0.523845	0.235468	0.0212376	0.0125272
1	1	0.204658	0.221907	0.0130538	0.014691	0.0369236	0.345498	0.27193	0.326751	0.0207589	0.008815
1	1	0.237614	0.501406	0.0100926	0.00638158	0.0286334	0.352186	0.154845	0.508447	0.0142485	0.0121813
1	1	0.206452	0.0507168	0.0200717	0.0095683	0.0456812	0.187571	0.0623782	0.135464	0.0103664	0.0125369
1	1	0.0817927	0.081407	0.00775611	0.0370069	0.0242373	0.15221	0.141023	0.177748	0.0199505	0.0153498
1	1	0.157812	0.285015	0.00596311	0.0060479	0.0682362	0.144889	0.0111286	0.172006	0.0175222	0.00938028
1	1	0.116705	0.254038	0.0113015	0.0107883	0.0176708	0.258864	0.384683	0.385904	0.00643223	0.0186278
1	1	0.25233	0.315292	0.0131351	0.0638782	0.180736	0.119182	0.180614	0.0991656	0.0274049	0.012472
1	1	0.169948	0.0310646	0.00838082	0.0292155	0.085824	0.0827443	0.0430767	0.0622543	0.0563185	0.0124906
1	1	0.190217	0.504631	0.00942728	0.0300309	0.0181789	0.374221	0.496959	0.689569	0.0246931	0.0187695
1	1	0.371782	0.840426	0.00623088	0.0367586	0.109228	0.242238	0.196929	0.495613	0.0375837	0.0204253
1	1	0.0970845	0.0588499	0.0141817	0.0345709	0.155295	0.0535115	0.0139269	0.0351835	0.0321497	0.00520851
1	1	0.133215	0.0336967	0.0112609	0.00744632	0.140304	0.0317479	0.00790643	0.0291406	0.0165593	0.0173656
[truncated: 232 more rows]
