# Supplementary material for: Relationship between histone modifications and transcription factor binding is protein family specific
Source: Genome Res. 2018 Mar;28(3):321–33. doi: 10.1101/gr.220079.116 (PMC5848611; doi:10.1101/gr.220079.116)
Supplement: Supplemental Material [file supp_gr.220079.116_Supplemental_Material.zip › Supplemental_Material/STAT5A/STAT5A.txt]

AAACGAAAACCTTCCCAGGAACACAGGAAAG	0
ctccatacctaattccaagaaataagggaaa	0
TGACAAAAGAGATTCCaagaaagagaaaaaa	0
AAGTCTCCCCAGTTCCAAGTAGGTAATCCTT	0
CTCTGCTTTCATTTCTCAGAATCCTCAGTCA	0
ATATACTTAACTTTCCATGAAAGGTGGTTTA	0
ctaacaagacatttctcagagcgacacatga	0
agaacagaaggctTCCCAGAGGAACTAACTC	0
TCTTCATTCTAATTCCAGGAACACAAGAGAG	0
CCTGTGCTCCACTTCCCAGAATGCACATGTG	0
gcctaatgacatttctcagaatgtatttctg	0
CCATGTCACCTGTTCCAAGAAGAGGGGAGTA	0
GAAAGGTGGGACTTCTCAGAAGGATTACCTA	0
atggccaaccattcccaggaaacttcaactt	0
CCCTCTGGGCTGTTCCCAGAAGAGCTTTCTA	0
ACTCATTCCAGGTTCCTAGAGAACTCCTATC	0
TAATGTGGATGTTTCCCAGTATGTCTCAAGC	0
gtactcattcagttccaggaagccgggttgg	0
TACACATGTTACTTCCAAGTAACCAACCAAA	0
taattggcgagctcccaggaaaaactttcct	0
AATTGGATCACTTTCCATGAAAGTGTCCAAC	0
GACACCTCTGTGTTCCTAGAACAGTGTTACT	0
ATTTACTGGGGTTTCCCTGAAGAAAGCTTAA	0
TTCTTATGAAGATTCCCAGTATAAATGCAAC	0
CTGCTGCATGTGTTCCTAGAAAGATGTTTCT	0
TGTCCAATAACCTTCCAAGTACCTGAGTGAG	0
AAAAGTATAAAGTTCCAAGAACACACTTGGG	0
ATAGTTGCTAGCTTCCTAGTAGTTGCTGCCC	0
tgactggtgttcttctaagaagaggagatga	0
tctctctctccattctcagaaggtcagataa	0
TTAGAGTAGTACTCCCTAGAATAATAGACAG	0
ATAGGGTACATTTTCCAGGTAAGCTTCACTA	0
GGGAGGAAGGGCTTCCCTGAAGAAGAAATGA	0
aggaagggtttattccaggaatgtatagata	0
GAGCAGCCAAAGTCCCAAGAAACAACTACAT	0
GAAACCATGTAATTCCAAGAATCGCATCAGG	0
CAGAACCTTCCCTCCCAAGAAACAGGTGGGT	0
ctgggggattggttccaggaaccatgcaaat	0
TGGTTTCTGGTTTTCCCTGAAGCACAGCTCA	0
AGGATTCTCTGCTTCCTAGAGAGACACTGAG	0
GTGATTTCGGCCTTCCCAGAAGCTCTGGAAA	0
ggcccacccctttccccagaaagttcatgaa	0
gaacactttcattccccagaaaggtttctct	0
ACATTCAATTGTTTCCTTGAAGCGTGTGAAG	0
TGGTTCTACATTTTCTCAGAAAcagtggttc	0
CCCAGTAACCAGTTCCCAGTAGAGATCTCCA	0
ACTTAGTTCCTGTTCCCAGTAACCAGTTCCC	0
ttgaactgaaagttccctgaagcagtgaccC	0
CACAAAGTCCACTTCCAAGAGTAATGTCAAC	0
TTTAAATCTTAGTTCTAAGAATACAAAGTAT	0
ATATTGGCAATGTTCCAGGAATATAAACCTA	0
aagtcactttacttcctagaactttattttc	0
ttgtctggtaattccctggaagaccccCACT	0
ACCGCAGGGCATTTCTCAGAGGAATTCATGC	0
TGTGTGTTTTGTTTCCCAGTACTTGGTGTTT	0
GCAAGAACCTAGTTCCTAGAACCTACTCTTA	0
gtggggagcagtttccaggaaggaggtagtg	0
TTTGCTACCATCTTCCCTGAAGCAGGAAAAT	0
CTATTTTAGCACTTCCAAGTATCCTGGATGA	0
AATGAATAAACTTTCCAAGAAACTAATTAAC	0
AGCTCAAGTTCATTCTCAGAAACTGTGAACT	0
ACTGTGGAAAGCTTCCCAGAGTGCTGAGTCA	0
agggcagcgggctccccagaaaagggtgggg	0
ctaatgacgcatttctcagaatatgccccca	0
GCAAACTCAATGTTCCCAGAGATGAACCAAG	0
ttagaccagaaattctcagaagggagtatgc	0
CCCCAGCTTCACTTCCCTGAAAGGGCGGGGG	0
ATTCTATTCCATTCCTCAGAAGGAATGAAAC	0
GGGAGTTTCTCCTTCCAAGAGATTCATGAAC	0
TAAGACTTCATGTTCCCAGAAGAGGGCAGCA	0
CCCCAGCTTCACTTCCCTGAAAGGGCGGGGG	0
CGAAACGTTGATTTCCCTGAAAGTCTCTTGG	0
TTTAAACACATTTTCCCAGAGATGTTATGCT	0
GTCCAAGAGCAATTCCCAGAAACACGGGACA	0
cgtttgattggtttctcagaggatgtggtct	0
CATAAATCCACCTTCTCAGAACTAGAAGGAA	0
AGCGTCAGGGGCTTCCCAGAGAAGATTTCTC	0
CATTTCAGGAGTTTCCCTGAAGAGGGAGCCA	0
GCACTGGGGGTATTCCAGGAAGAGACCACAT	0
GTTTCAGTCTGCTTCTCGGAAAGGGTCTTCC	0
AAACTTCTGCTCTTCCTAGAACCCTTTGCTA	0
atgagcaggcagttctcagaagaggaagcca	0
CAGTTCTATGACTTCCAGGAAGGGCCCCAGT	0
GGGTCATCGGACTTCCCAGAGCCATGGAAAA	0
TCACGTTGACATTTCCCAGAACCAAATAACA	0
AGAATGAACTTCTTCCCAGAAGTGGGGAAAG	0
TCCATCTCCTGGTTCTCAGAAGTGCATTTGC	0
TTGGACCTTCTCTTCCAAGAAAATACACACC	0
CCCAGGCCTTGATTCTAAGAAGGTGTGGGTT	0
TCACAACAGTGCTTCCCAGTAAGCAGTCCAC	0
aagccacttctcttccctgaacttgtttcct	0
CCAATACACAAGTTCCCAGAATGGAGGGGAA	0
aaaggagttatgttcccagagggattgtggt	0
tgaaacctttttttccctgaaagctgtgagg	0
TTCTTGAGACCCTTCCCAGAGGGGGTTACAA	0
GCTTGTCTGTTGTTCCCAGAATACCAGCCCA	0
TCTCTGCTGTGCTTCCTAGAGGCAAACACCC	0
ttcacttctcaTTTCTAAGAGAGCTAGAACA	0
AGCCCACAAGTTTTCCCAGAACTTTCTTATG	0
ctaccattcatcttccctgaaggtaggaggt	0
TCCCTCTTCTCATTCTCAGAATAATGTCTGC	0
TACTGGGTTGAGTTCCCAGAGAAGGagaatt	0
AAGGTATAGCAGTTCCAAGTAtttttttttt	0
CAGGGCTCAGTTTTCCCAGTAGCACCCCTGG	0
aagtgaagagactCCCCAGAATCATCTCCTT	0
TAATAGACAAAGTTCTAAGAAGGTCTTGGTC	0
GGCTGACCTGGTTTCCAGGAATCCCATGGTC	0
ATCTTTGGTTACTCCCCAGAATTCCCCAACA	0
cccactgtcgagttcccAGAGCAAGCACATG	0
GAAAAGCCGTTTTTCCCAGTAGCATGTACCG	0
GAAACAAATGACTTCTCAGAACTGAGAAAAG	0
agctaatagtttttctcagaattctaccctc	0
ctgtctggaagcttctcagaaatttaaatgc	0
CAGAACTGTAACTCCCAAGAACAGGGTATTT	0
CAATGTGGCCATTTCCAGGAATCAATGGTTG	0
cattgcgttagttccctagaacctattcatc	0
CTACACCATCACTTCTCAGAAAAAAATTCTC	0
CTGGTGCTGCTTTTCTCAGAATCTCTCTGTA	0
TGATCTGATAGATTCTCAGAAGAACTTAGAG	0
AGTCTTCTCCTCTTCTAAGAATGGAAACTAT	0
gggCAGGGGGATTTCCCTGAACACTCACCAG	0
TAGTTCCATCACTTCCAAGTAGTACTGGTTG	0
CAGCAGTGAGGCTTCCCTGAAGCTCTGTTCT	0
ACCAGGAGCATGTCCCCAGAAGTCTGTGAGA	0
cattgggcactgtcccaagaattttacgtaa	0
ATTCTGGGCCCCTTCCCAGAGACACCAGTAC	0
GCCCCACTGCCTTTCCAGGAATCACATCCAC	0
ACTACAACTCTTTTCCCAGTAGTAATTATAC	0
TCAGAACAACCTTTCCAAGAAAAGTAAAAGA	0
TGTCCTGGCTCATTCCCAGAATGTCAATTTA	0
ttcacagttacttccccaGAAGCATTAACTG	0
TTTCAGTTTCAGTTCCCAGAGGTGAagatag	0
TTCTTTCTTCAATTCCCAGTATGGCCTCACT	0
atggcttagtctttctaagaaccagctcaca	0
GGTTTGAGAAATTTCTCAGAGTGACTGTCAT	0
gtggcctggggattcccagaatttgtggctg	0
CACTCCTGCCATTTCCAGGTACATAGGTTTC	0
TACATAGGTTTCTTCCATGAAGGTAAATGAC	0
AAACTTTTCTTTTTCTCAGAAAAAGAAAATG	0
GACCTTCGCCGCTTCCAGGAAGGGCCACAAC	0
GTTGCATCCCATTCCCCAGAATCCCCAGGAG	0
atgtcagatgggttctcagaaactacaactt	0
ctgagtctctgcttccctgaatgtgaaacaa	0
ACCACCGGGGGTTCCCCAGAATTTAGGGCTG	0
agccgcagacaattcctagaaggagtaggct	0
Tggtcaggagacttcccggaggaagtgaaac	0
GTCCTCGTCCCCTCCCCAGAAGGGCCCACTT	0
TTATATCCCTGGTTCCCAGTAGAGTCATCAG	0
ACCTAAGCCTTCTTCCAAGTAGACCATGAAG	0
GAAGTGAAATGTTTCTCAGAGAGAGGTGCAG	0
TTCCTTGTCATCTTCTAAGAATGTACTGTGC	0
AGAAGGAGGCCTTTCTAAGAAGAGGCCTTTC	0
TAGAAGCCCTCCTTCTCAGAAAAGCCTCCTC	0
ATGGCATCTCCATTCCCAGAATTGTTTAGGC	0
AGTCCACTGAGGTCCCCAGAAAGGGGAAGTG	0
AGACTTCCTGCTTTCCCAGAACACCACCAAG	0
AGGTGATGTCATTTCCCAGTACACTGAGAAA	0
TATTTGGCAAGTTTCCATGAAAGGGTGGTTC	0
actgagggggatttcccagaggaagtgatgc	0
CATCACACCTGTTTCCTGGAGCAGCTCTTGG	0
ttcattcctgtgtccccagaatggtgtgctg	0
TATGCAGAAGAATTCTCAGAACAGTATTCAT	0
TTCCCTTCAACTTTCCAAGAATGCCATAAAA	0
caaagcaaatgctccccagaatggtcacgga	0
ACAACAAAACTTTTCTAAGAATGCCATTTTC	0
ACAGTTCAGCATTTCCAAGAGTCTTGGCAGG	0
ATCCCTTCTGCTTTCCTAGAACTGAAGAAAG	0
ttaggtcaggtttccctagaagcagatcaag	0
CCGGGTCTCGGGTTCTCAGAATCTTACTCGG	0
GCGAATTCTATTTCCCCAGAAACACATGAAA	0
TGAAGCCTCCCTTCCCCAGAATCTCTTCTCC	0
TTCCTGCAGACATTCTCAGAAGGTAGAGCAT	0
CGTGGTTTTCTCTTCtcagaaaaactgggct	0
ttatatggccagttccaggaactgatgacac	0
CCCACCAGGTACTTCCAGGAACCTGATATTG	0
AAGGAAGCTGACTTCCCTGAAAGGAGAAGTA	0
GGTTGTGGTTTCTTCCCTGAACACTGGCTTC	0
CTTCCCTCTGCCTCCCCAGAAGGGCCCAAGA	0
CTCCCTGCTGTTTCCCAAGAAATAAACAGAA	0
ACCTCATGGGTCTTCCCAGAGGTGCTGCCCT	0
GTTGCTATTTATTCCCAAGAACATAAGAAAA	0
aatcaactgtgcttcctagagaaagtaagag	0
GCAGCCTTGGCCTTCCAAGAAAAGCTGTAAG	0
GAAGGAGGCGCCTTCCAAGAAGAGGCGACCT	0
tgtctgcctccTTTCTCAGAACCAGGACTGA	0
TGGCCCAGGGGGTTCCCAGAGGGGACAGATC	0
AGAGAGGGTTGTTTCCTTGAAGGGGGAAACC	0
gtccttgaagatttccctgaaccagttaaca	0
TACACATGGGAATTCCCAGAAACTTCAAGGG	0
CAAAGGCAGCTTTTCCAGGAATGCCCTTGGA	0
TGTAAGTTTCACTTCCAGGAGTTTTTTGTAG	0
ACTTCAGTGCACTTCCAGGAACAAGAGACTT	0
CACCCAAACCCCTCCCCAGAAGACAGCCTGG	0
GACTTTGTATTTTTCCCAGAGTTCCCAAGAA	0
GCACCACTTTCATTCTCAGAAGTTTCTAGCT	0
TAAGTTGAAGCTTTCCAAGAGACCACGTATC	0
TCATATCCCTATTTCCAAGAGCTTCTCAAGA	0
ctttaagacaacttcctagaaggagcacact	0
CTGAGGTTTTCCTTCTCAGAAGATAGTCGCT	0
gttactgcccctttcctagaaagttaggaat	0
TGCTCTTGGCTTTCCCAGGAAGTTTTCCTAA	0
TCTAGTCTTAGTTCCCCAGAAAAGCTCACTT	0
acttgagaacaatcccaagaagcagaagtga	0
CTTGATGAAATTTCCCCAGAAAATCAGAACC	0
GCTTGCTTCCACTTCCcagaacttgttccag	0
ATTGCTCTCTGGTTCCCTGAACCAGACACTG	0
CTGTGTAAAGTCTTCCCAGAAGTGCAGGGCG	0
ATGCTCAGCCATTTCTCAGAGAAGTAGGTGA	0
AGACAATGCGAATTCCCAGAACTGTtctgaa	0
TTGAATGTTGTTTTCCATGAAGCAGTCCTAA	0
gtcatttctgtcttcccagtagaagtcagcc	0
AGGCAGAGTGCTTTCCAGGAGCGATCTAATT	0
tatccgtcattatccccagaagcctaaatgc	0
GGACCACAGTCATTCCTAGAACCGGAAATTG	0
CACCTTCATCTTTTCCAGGAAGGATTCGCCC	0
agtgttagacacttcccagaactcttgcaaa	0
GACCCAGGCGAGTCCCTAGAAGGCGGGCGGG	0
TCAAAAAACGGGTTCCAGGAACCTAGAATAA	0
atgcgctctgtattctcagaaggatgttgta	0
AAGGCTGAGTTGTCCCCAGAAACATGCTTTG	0
ATTACTAACTCCTTCCAAGAGAGAGCAGTAG	0
ATATTCCCTATCTTCCCGGAATCGCAAATGG	0
CCTAAAAGGCATTCCCAGGAAGCTCGGTTTT	0
AACCACATTGCTTTCCCAGAGCCACTGCAAC	0
ggcatgctcggtttccaggagaggaaacaca	0
TACTGTGGCCCTTTCCAAGTACTGAAAAGAC	0
CTATAGGGAGTTTTCCAAGAGCAGAGGCTTT	0
GTTCCACCTCTGTCCCCAGAACAAGCTGATA	0
CCTGTCAGGTGCTTCCAGGAGCAAGGCTGAA	0
CTCAGAGCCCAGTTCCAAGAGTGGGGGTGGA	0
CTTTCTACACCTTCCCTAGAAATCTGAGTCC	0
AAAACGATGAAATCCCCAGAAACCAAGCCAC	0
CTTGCCCGGGGTTTCCAAGAGCCAAGTTGGT	0
AGCCTTGGTCCTTCCCCGGAAGGCCACACCA	0
CATAAGCCAGAGTCCCaggaagaacttctcc	0
ATAGTGTCACGATTCCCAGAGCCAAGGGTCC	0
AGGTCTGAGCTCTCCCCAGAAGGCACTTCCT	0
TCTTGTTTTTGTTTCCCAGAGCAGTGGGGTT	0
CCATGAGGGAATTCCCCAGAACACCTGGGGT	0
ACAGCTTCTCCCTCCCCAGAAACTCCCGGTC	0
CCTGGTTTCGTCTCCCAAGAAACCAACTCCT	0
GCAACAGCTGAGTTCCCAGAACCTGTTAGCG	0
TCCACAGTGCAGTCCCCAGAACAGGGCTGAA	0
TGACCTGAATTTTTCCAAGAGGTGGGTACCA	0
CTGCCCCAGCATTTCTCAGAAGGACAGATAA	0
AAACAAATGTGCTTCCCAGAACCCTCCAAAC	0
AACAAATGCTGTTTCCAGGAGCTATTTTGCA	0
ggccctgctttcttcccagaGAACTGCCCAT	0
ATCCAAGCTGCTTTCCCAGAATGACTCAAGG	0
CATGCTAATTCCTTCCCAGAGGCAGTTTGAG	0
CCTTAGAAGTGTTTCCTGGAGAACATCCATC	0
AGGGCTGGGGCTTTCCCAGAGCTGCACGGGT	0
TCCCAGGCCTGTTTCCCGGAGTAGTAGCAGC	0
GCATTAAAGGACTTCCATGAATGTTACACAA	0
CACCAGCCACTTTTCTAAGAAGAAGTCTTTT	0
GGGATCACTTCATTCTCAGAAGGTTACATAC	0
ACTTGAGATCAGTCCCAGGAAGGAGCTGAAA	0
CAATAGAGACCTTTCCAGGAAGCTCGGGGGA	0
AGGCCTGGCATCTTCCCAGAGGATGTAACCC	0
TAATGCCAGCCCTTCTCAGAAATGATCTGTA	0
ACTACATTTCAGTTCCAAGTAGTTGTACCAC	0
AAAAGGGAAGGTTTCCATGAAAGTCACATGG	0
TTTCTTGTCTCTTTCTCAGAACCACCTTTAC	0
GGTGAAACACAGTCCCCAGAAGACTCTTCAT	0
AAGTGAAAGTAGTTCTCAGAAAGCCAGAAGT	0
CCACCCAGTCTCTCCCCAGAATCCCATAGTT	0
tctgatttgtgtttctcagaatgattgttca	0
CTGGAGAGCTGTTTCTCAGAGGGCGTCTCAG	0
GGTGATGGGAACTTCCCAGAGCAGGAGTGTG	0
GTCTAGTGATCTTTCTCAGAACTATTTGCAT	0
ATAACGCCGAAGTTCCAGGAAGGGCAAGGTC	0
GAGAAGTATGGGTTCCCTGAAGAGAACATTT	0
TGTGCATGTGTCTTCCCAGTAGCCAAGGCTC	0
AGTCATGCTGAATTCCCGGAAAGGGGTGTCA	0
CCTAGTGGGAAGTTCCTAGAAGTACCCCATA	0
CAGCCAGGCCACTTCTCAGAATGAAACTCCA	0
CAGAGACTGAAGTTCCAAGAAGTGTGACCAT	0
AGGGTTTCACTTTCCCCAGAACCTCCTGATG	0
GGAGTTCATGTATTCCTAGAATCATCACTCT	0
AGTACCCGATATTTCTCAGAGTGGTTTTCCT	0
TCCTTCTTCCTTTTCCCTGAAGTGTCAGGTG	0
GCGTTGGCGTTTTCCCAGGAAGTTGGGAATC	0
GTAGACcaatagttcccagagtgtgggcccc	0
CAACAAGACAGTTTCTAAGAATAAACAAACA	0
TGACCCATCTATTTCTCAGTAAGAGACAAAA	0
ggcaggagaggcttcctagagatggggacac	0
GCAAGCCTCAGCTTCTCAGAACTGCCAGGCT	0
TCACTTATGGGTTTCCAGGAGCAAATTTCTC	0
ttgtgcaacagatccccagaactttttcatt	0
GAAACCTCAAGTTTCCATGAAGGGGGGTGGC	0
GGGGTTGAATAATTCTAAGAATAAACATTTG	0
CCACGTCATTATTTCCCAGAAAACTGGCGAG	0
TTATCTGATAGTTCCTAAGAAACTTTGTTTG	0
AGTGCTAGACGTTTCTCAGTAATCCTGAGAT	0
tccacctggggattcccagaaatcactggag	0
AGTTTTCTTTCTTTCCTAGAGTCTCTGAAGC	0
TGTGAACAGAAGTTCCAAGAGTCAACAGTAG	0
TTCTGGTCCTCCTTCCAAGTAATGCCATGAG	0
CCGCCCTAAGAGTCCCCGGAAGTCCCAGCCT	0
CTACCCCACTGCTTCTCAGAAGCGGCTCTGT	0
GAGAGTCATGGTTTCCTAGAATTATACAGAT	0
ATGCCAGGAGAGTCCCAAGAACGAAGTTGGG	0
AAGAGAAGCCCTTTCCAGGAGCTCCGACAAA	0
tccttgcagggttccccggaagcaacattct	0
ATAACCCCAGACTTCCTAGAAGTGTTTTTGG	0
AGTCAAGCGCGGTCCCAAGAAGGCATCTGCT	0
TCTTGAAGTTGATTCCTAGAAGATGTTGCTC	0
GGACTCCGAAGCTTCCAGGAGAGTGACGTCA	0
TGATTATACCACTTCTCAGAAATGCCTGCAC	0
GACAAATATTAATTCTCAGAAGTAATATGTG	0
ATCACTTTTCATTTCCTTGAAGAAAGCCCTT	0
TTAAGCAACAGGTTCCCAGAGCCCAGCATCT	0
TGTTTCACATAGTTCCAGGAATGAAGAAGTG	0
CCACTGGAAGGTTTCTCAGAGGTTGTGATCC	0
TTTCCTGGTGCCTTCCAAGAAATCATTTAGG	0
AAAATGGGTGCTTTCCCAGAATGGGGTATGG	0
TCCCTTTCTCTCTTCCCAGTAGACTGAAACC	0
ACGCAGTGCTATTTCCTAGAAAGCAAAACAT	0
GCAAATGTGCTCTTCCATGAAACAAAGGGGT	0
AATCATGTTGAATTCTCAGAAGCATGACATG	0
AACTATGATTGGTTCCAGGAAGGGGAGAGTA	0
gtaagatctgatttccatgaaatgttcagaa	0
TGAACTACACATTTCCTAGAATTCATTCCTG	0
CTCAAAGGTGCTTCCCCAGAAATACCAGAAA	0
CCAATCATCTCTTTCCCAGAAAATCTCTGGG	0
CTGCGCCTGCACTTCCCAGAGGAAATGGGTC	0
TCTACATCCTCTTTCCCAGAAGTATAAATTA	0
GCCCGCTTCCTCTTCCTAGAGGTAACTAGCA	0
ctaatagcacatttcccagaacatgtcccca	0
TTTTTTTTTTTTTTCCAAGAGCTCTTGAGTC	0
AGCCGTGTAGCATTCTCAGAAAAACCACACA	0
aggaggaaccgatccccagaagtcagaaata	0
ataggtttaactttctcagaatcagggctca	0
ACCTCTTTCTGTTTCCCAGAACCTGTGAATC	0
GGCAGGACTTTTTCCCAGGAACAATAGGATG	0
ggctgttggcagtccccagaagatctgcatc	0
CTATCTGGGGGATCCCCAGAAATGCAAATCA	0
gttccaacggggttccaagagcctgggctct	0
ACCAGGGCACGCTCCCAGGAACACCAGGGCT	0
CTTCTGCCACACTTCCCAGAATCCTCCTAGA	0
TTCTAATGTTTTTCCCCAGAAAATCCCTTCA	0
TCCTGGAAGGGCTCCCCGGAAAGGCCTCATC	0
GGGCAGCCACCTTTCCTAGAAGCAGGAGCAG	0
GCTTCTGGTGTTTCCCTAGAACAAGGCAGAG	0
GAAACACCCCCCTTCCCAGTAAGTAGGTGTA	0
ggggactcacagttccaagagagcaagcggg	0
TCCAGGAAGTGGTTCTCAGAATGATTTTTGT	0
gaatgcagcgccttcccagtagggggcgcta	0
tgcattctcatcttcccagagccattccatt	0
AGTCTTTTACTGTTCCAAGAACAGGTCCCTG	0
AGTGACTCAGTATTCTCAGAAGGGAGTTTTT	0
CTATGACTACATTTCCTGGTAAATTAAGTCT	0
AAGTATCAAAATTTCTCAGAGGAAGATTTGA	0
actaatccattttcccaagaaccaatccatt	0
ACTGCCTTTCACTTCCAGGAACTAGAACTCA	0
ATGGATTTGCATTTCCCAGAACTGCAGGTCC	0
TCGGACCAAGACTTCTCGGAAAAAAACAAAC	0
TACTCTCTTGGTTTCTCAGAACCACTAAGTA	0
ATTTTCACTTGTTTCCAAGAAAAGCTGTCCA	0
GAGCTTCTACCTTTCTAAGAATGGCAAATGA	0
AAAGCTGCCATATTCCCAGAgtgtgtgtgtg	0
aaggagatgaagttccctgaagccagcagct	0
TCACAGCCAGGCTTCCAGGAAGCAAGTCTGA	0
ctcactgcatcctccccagaaccctctgcgg	0
aactggttacacttctcagaagggccagcct	0
aataccgtgcgcttcccagaggaagggtaga	0
GAGTTGTTCGATTTCCCAGAGCTCTCGGCCC	0
gatctcgaggacttcccagaacAAGGCTGGA	0
GTATTCGCTAGGTTCCAGGAGGAAGGACCTC	0
CTACAGCTTGCTTCCCAGGAATGACTGCGAA	0
ATATTCCGGACTTTCCCTGAAGTTGTCAACT	0
AATGACTTGGAGTCCCAGGAACCATCAATCC	0
CAAGCCATGAAGTTCCCAGAACTTCAAAAAA	0
ATCCCAGTCTGTTTCCTGGAGCTTAGCCCCC	0
GGTGTTTTTTCCTTCCCAGAAAAGTGTTATC	0
TTCTCCCCACAGTTCCCAGAAGTGGGACCCA	0
CTCCCTGAAGCTTTCCCTGAACCCCAGTGAC	0
TTTTGTGTGTGTTTCCTAGAGGATCCTTGGT	0
AGATTGCGATGCTTCCAGGAGTGCAGGACGG	0
GATGCGGGGTTGTTCCCAGAGTAGCCGCTAA	0
tgggtaaagtacttccatgaattgggtcagg	0
GAACTTCTAGCTTTCCAAGAGTTGTTTCCTC	0
GATGACTCACCCTTCCAAGAACCCATCTGTC	0
GTTTACTCCCAGTTCCCTGAAGAAGGCACAG	0
GCCGCGTTCGGTTTCCCAGTAACAAAGGCAG	0
actgagcagtatttcCTAGAGACTCAGGACT	0
GCTGTCTCCATTTTCCCGGAGGGATGCATCC	0
tgccaaactcatttctaagtatttaatatgt	0
AAAGGACTACAATTCCCAGAAATCCTAGGGA	0
AAGAACCACATTTCCCAAGAATCCGTTCTCT	0
CCACCTCCTCCTTTCCAGGAGACTGTTGGGG	0
CTCAAGAAGGACTTCCCAGAGCCTCCGAAAC	0
GAAAGTCTCAGGTCCCAGGAACCTCACGGGA	0
AGTGTACCCTGTTTCCTAGAAACTGCAGAAC	0
aaagaaattcatttcctggagttcacttcac	0
AAGAAAGTTCCTTTCCAGGTACTGAAGTGCA	0
gaggagggagctttccaagaatgaatgttcc	0
CCCCAGGCTGTTTTCCATGAACCACACTAAG	0
GGGGCAGTGGCTTTCCCAGAGTGCACAGAGA	0
GCCCTATTTATCTTCCCAGAATCTAACCTGG	0
TGATTAATTGCCTTCCAAGAACAGATACCTT	0
AGACCTCTGACTTCCCAGGAAGCTCCAAATG	0
CCAGCCCATCCATTCCCAGAACCCAGCCTCA	0
GCCCAGCCTGGCTTCCAAGAAAACACTCTAA	0
ACTCAGGGCAAATTCTCAGAATAGGACACAT	0
CTTCCCCGTACCTCCCCAGAACACTGAGAAT	0
tggatggggccattctcagaagggcatgacc	0
TCGAGCCACCATTTCTCAGAGATACCATTAT	0
GAGACCCGTACTTTCCCTGAATCAccccctg	0
GGCTGTGCTTCCTTCCAGGAACGGGAGCAAA	0
TGCAGCGGGGATTTCCCAGAATGGTGATAAA	0
actcttgttttctccccagaaatttaaagtg	0
ctgcagaccatttcccaggaaTACATGGTTA	0
GTATCAAATTGGTTCCAGGAACACTTAGCTA	0
CTGCACCTGCTTTTCCCAGAGGCACGGGGAG	0
TTCCACTACCGGTCCCCAGAATTGGCTTCCC	0
TCGGCCACCTTCTTCCAGGAAGACGCACCCT	0
ATACCAGGGAAATTCCCAGAGGTGGCTGCTT	0
ATGTTAGAAATATTCTCAGAATTCTGAGACA	0
GCCCTATAGAATTTCCTTGAAAAATTCTGCT	0
ATCAGACTGCAGTCCCCAGAATAAACCTCTT	0
CATTCTGGCGGGTCCCAGGAAGGAGAGAATC	0
aggcaaagggaatccccagaatgatgaggca	0
GAGCTAAGTAGTTTCCCTGAAGAGTCTGGGG	0
GGCTGGGGTGGTTTCCTGGAGAAGCCACCCC	0
TACTGCATCTTCTTCCAGGAATATCCTTAAG	0
TCCTAAGATCTTTTCTCAGAAGGTGCTGCCC	0
GGAGCTCAGACTTCCCAAGAAAGATGTGGAC	0
TTTGCCCCTCTTTTCCCAGAATGCCCCCACC	0
GAGAAAAGGGCTTTCCTAGAGGCCCGGGTAT	0
taaagacttcatttcccagtatcccttgcag	0
tggggctggctcttctcggaagtgtttttcc	0
tgtcagtgctccttcccagaatgccaagcca	0
GTCACCAAGAGGTTCTCAGAAGGGACCTGTC	0
ACATTCAACCAGTTCTCAGAACAAGTGCCTT	0
AGACCCGATATCTTCCCAGAATTCTACCCAG	0
TCACGCAGGTAGTTCTTAGAATGGCTTCCTG	0
TTGCTTCTGCACTTCCCAGAATCACCCTTTT	0
TCACCCTTTTGTTTCTCAGTATTATCACATG	0
CCTAGGCCCCAGTTCTAAGAATGCCTCCCCT	0
TTTCAGTCTGATTTCCCAGAAACCGTGCGGC	0
TTCTTCCTATCTTCCCCAGAAGGTGGCAGAA	0
AACAAATTCTGTTTCCAAGAGCAGATTTTAA	0
ACATAGTAGGCATTCCAAGAAGGCTAGTAGC	0
CTATGTTGGGGTTTCCCAGTAATGCAGACCT	0
TCTTGTGACTACTTCCCTGAAGGTAGCATGT	0
CTTAGTGCCTGCTTCCAGGAGCCATGCCTCC	0
CTGAGAGGTGCTTTCCAAGAAACAAGGAAAA	0
agggttcttggtttctcagtatgtttgacat	0
caccactattcattcccagaaccttttatca	0
GATATAAAATCATTCCCAGAAGCTTAAAACA	0
CCAATTCTTCATTTCCCAGAAACAGTCCTGG	0
CCCTTCGCTTCCTCCCAAGAAAGCCTGGGCT	0
CACTCATGCTGTTTCCTGGAGAGCCTTCTCC	0
ctggaaggtactttcctagtaattgatcatg	0
aacctctagcaatccccagaagcactgagtg	0
GCAGTGTTACTCTCCCCAGAATGACCAGAGT	0
CACAGGGCGGTCTTCTCGGAATCTCCTCTCT	0
TTAAAAACAAGGTTCCAAGAAACCACTCTGA	0
TGCTCACGGCACTCCCCAGAAGTCCTTGGTA	0
TCAAGGCTGTGCTTCTCAGAAGTACATTCGA	0
TTCAATATTCATTTCTCAGAGCATTCAAAGG	0
TCCCCTGGGCTCTTCCCAGAGGCACATCTCC	0
TCACAAAGAGATTTCTCAGAGACCAAGCTGG	0
ggcgtttgggttttccctgaagatctgattt	0
GCGCATACCTGCTTCCAAGAATAAAACAGTT	0
TTAGGGAATCTTTTCCCAGAAACATTAAAAT	0
GCCTCATCTTGCTTCCAAGTACCCATTTTAG	0
CATACCGCTGGCTCCCAAGAACAAGTTACCC	0
TCTCAACCACCTTTCCAGGAAGATTCATATG	0
TGGCATTAGCCCTTCTCAGAACACTCCCAGT	0
CCATTGTTTCCCTTCCAAGAGGATCCCGGCG	0
ccttatctaaggttcccagagtagtcaaatt	0
GACCCAGTGATTTCCCAAGAAATAATTTCAG	0
GTGACTGAGAAGTTCCAGGAAGAAGCCTGGG	0
TGTGGGTGGTGGTTCCAGGAACTGAGTGTTC	0
TACAAAACTCACTCCCAGGAACACTCAGTTC	0
TAGTCACAGTTTTTCCCAGTAGAAGGCCCTC	0
AGTCCTGCACTGTCCCCAGAAGAGCCATGGC	0
TGGCATTGCTACTTCCATGAAGGAAATCTAT	0
GTCCAGTCCTATTTCCCAGAACAAACCAAGC	0
CCCACATTAGATTCCCAAGAAATGGGCTTAA	0
CTAGAAAGTGATTTCCTGGTAAAAGTGAGCC	0
GAAAATAAacctttctcagaatcctgtacag	0
GGGCTGTGTTGTTTCTCAGAAGAGATAGAGC	0
TCTAAGCAACTTTTCCCAGAGTAAGCACCTT	0
CCCACGTCCTCTTTCCAAGTAGACAAAGTGT	0
TTCCCCCAAATCTTCCAAGAGGTTCTTCAGT	0
TGTCCAAAAGCCTTCCTAGAATCTGATATCA	0
GGCCTTCACTCTTCCCAGGAACTGgggactg	0
GAGGAGGGGAGCTCCCAGGAAGACTCCCTAG	0
ACCTCCTCACAGTCCCTAGAATGGGCACCAT	0
CAGAGGAAGTCATTCCCAGAATCTTCAACCC	0
CTAAAACCTCACTTCCCAGAGGGCAGGAGGT	0
CTATTCTACAATTTCCAAGAAGAACCCACAC	0
GCTTTGGGGAACTTCCCAGAAGCCAGAGCTT	0
CGCTTCCCTCACTCCCCAGAAGCGTCTTTGA	0
CCGGTCCCTCAGTTCCTAGAGCGGAGCGTGG	0
AACTTCAAGGCCTTCCTAGAAATCTTTCCTC	0
CCAGCACTTCATTTCCAGGAGAGCAGCCTGA	0
TGGTTAGGTGGCTTCCAAGAAGTCACAGATC	0
catccttcttgcttctaagaacagacaaaaa	0
GGATTGAGCCCTTTCCAGGAGTCAGAGAGCC	0
TAAAACACAGATTTCTCAGAGGGATATCCGT	0
CTCCAAGCCACTTCCCAGGAAATGACTCAGG	0
acgagatttaagttccaagaagcaaaaaacc	0
GATCTTAATGTCTTCTAAGAATTCTCTAGTC	0
CTCCTGTCTCTCTTCCAGGAAGCAGGATGGA	0
TCGCCGAGGCCCTTCTCAGAAAGGCTGGCTA	0
GCCTCTCTGGGTTTCCCTGAACACCTGGAAT	0
ATGCTGCTCTCCTTCTCAGAATGCCCTCTTC	0
GCACTGAGTATTTTCTCAGAAAAATGACCTT	0
AGCGACTGCACCTTCCCAGAAGGCTGAAGTG	0
aaatcgggaaagtcccaagaaaacggaaatg	0
GGGGCCCCATGGTTCCAAGAGGGATCTTGGG	0
AATGCTCACTTCTTCCCAGAGAGCCTGCTCT	0
CGGTCTGAGGCTTTCCAGGTATGGGGCAGTT	0
attgaaataaggttcccagagagccctgagg	0
acgagactctactccccagaataattcacct	0
TCACTCTCCCCCTCCCAAGAACAATGCAAAT	0
CTAAGTCTGACTTTCTCAGAAGTAACCAATG	0
aagaagtcattattctcagaaagtcacagtg	0
TGTGTTTTTGAGTTCTCAGAAGCAAGAAGTG	0
GATCCCCTGCCTTTCTCGGAACGGAACGGAG	0
ACGAAAGTTAAATTCTCAGAAGTGAAAGAAA	0
CAGTGCAGCAGCTTCTCAGAATCCTGAGTCA	0
gtcgtgtgagggttccaagaggagggagctt	0
GGAAGCGGGGGATTCCAAGTACCTAGACTCT	0
CCCTCCCTGTGCTTCTCGGAAAACTGGTGAC	0
GCCCACTAGACCTTCCCAGAACTTTCGTGAA	0
TTTTGTGCAGAGTTCCAAGAAAGGCACTTCC	0
GACACTGCAGGCTCCCAGGAACACCATCTGT	0
tccagtgagggcttcccagaggaagaggtgt	0
TGGTCAATTTGTTTCCCAGAAAGGGTTGGGG	0
CCTCCGCCGCTTTTCCTAGAATGTCTCATCT	0
GCTGAGTAAGACTTCTCAGAAAAGTGGTTCC	0
CGCCCTCCCCAGTTCCCTGAACACAAACCTC	0
gggcttggcagtttccaggaaccaaatgaag	0
aatagtacctacttcctagagtcatgggaac	0
TCTAAGAGAGACTTCCCAGAAGTCGGAGGTT	0
AAATGGCCTAGATTCCAAGAAAGTGAAAAAA	0
cagagactacatttcccagagtcctttgcat	0
CTTTGTGCTCTTTTCCTGGAATGTCCTTCTC	0
TGCGCCGGCCTCTTCTCAGAAGTGCCACGTC	0
CCTCGCTGGCATTTCTCAGAGTCTTAATGTT	0
ttttgagcgtgtttcccagaactctgagctc	0
TGAAGGTATAGTTCCTCAGAAAACCTTAGTG	0
accagctttcagttcctagaatgcactgact	0
CAGGACATTCCCTCCCCAGAAGGCCTTTTCT	0
gtagaaaacaagttccaagaaagtgcacagt	0
aggagcacccacttcccagagctcttgcagt	0
GTAAGAAATAATTTCTCAGAAAAGGGGAAGT	0
aagtaaaaatgtttctcagagaagagaaaaA	0
TTCAAAAATTGTTTCCCAGAGAATGTAGCTT	0
CACATCAAAGGCTCCCAGGAAGCGCGAGCGA	0
GCTCAAATGAAATCCCCAGAATTTGCAACAG	0
ggtctcacgggcttccaggaatgaagccgtg	0
AGAAAGTCCACTTTCTCAGAATAGGTTCACA	0
CTCACTTCCTCTTTCCAAGAACAGAAATAAG	0
GCTGCAAAGTGCTTCCTAGAGCTGCCAGCCT	0
gagaaggagctattctcagaagagagccatg	0
ACAGCCAAGAGTTTCCAGGAACTCTTGAGGC	0
GGGCAGTGATGGTTCCAGGAGCCTGGCTGGC	0
ACTACTTCCTTCTTCCTAGAAAGGCTCTTTC	0
AAACCTCACGTTTCCCCAGAAAACCACCAGG	0
CTTGGACCCTGGTTCCCAGAGTGGGAGAAAG	0
TTAGTTTTGGGCTCCCCAGAAGTCTTCTTGG	0
cctgttttgcatttccaggaaactttcattt	0
GTGAGGGAACGATTCCAGGAACTCAGAAGAG	0
ACACAGACATCATTCTCAGAAAATAGTTCCA	0
ACATTGCCCAGTTTCCCAGAAACTAGGCTCA	0
ACACCTAGCAACTTCCTAGAAAACACCTGGA	0
TTTGAGATTGGCTCCCAGGAAGAGGAGAGAT	0
CTCACTTCCAACTCCCAGGAATGGGGGGTGC	0
CCCTTAGTTCTTTTCCCGGAACTCAGGATGC	0
TGCAGGGCGGGGTTCCCGGAGggggcggggc	0
GCGCACGGCTGCTTCCCGGAGGGTCGCTCCC	0
TTGTCAATTCAGTTCTCAGAAAAGGAGGTGG	0
ATGCTACTGCACTTCCATGAAGATGGTATGT	0
gttgacaacaacttccctgaaacccacagac	0
TTTTTCTGGGGTTTCCTAGTAGGTCATGAAC	0
GGCAGCTGGGGCTTCCCAGAGGGTGAGGTGT	0
ACGGATGGGACTTTCCAGGAGCCCAGCTACT	0
TCCTAACATAGCTTCCAGGAGGTGGGAGGAG	0
CTGAGAGCTGAATTCCAAGAGTGCAAAACCC	0
GGGAGGGGCAGCTTCCCAGAGCTAAGCTGCT	0
GCTGCTTGGGCTTTCCCAGAGCACAGCAGCC	0
GGCGGAGCGCGGTTCCCGGAGTCTCGCGCCC	0
TCCTCTCTTCCTTTCTCAGAACCACCTTTCT	0
GTAAATTATAGGTTCTCAGAATAGCAGTTTC	0
CCCTCCTTCCGGTCCCCAGAAGCTTCAGGCT	0
CCTAAGCCCGCTTTCTCagaaagaggaagcc	0
tcaccatctgtctccccagaaagactgccag	0
ACGGTGCTTCCTTTCCCAGAGCTGGCCCGGC	0
CAAATCCACTCTTTCCAAGTATTAAATTAAC	0
TTCCTGTACGACTTCCAAGAGAACACGCGAT	0
CTAGGAGGCTATTTCTCAGAACCCCATGCTT	0
TGAGAAGGGGTTTCCCCAGAAGCAAACCATT	0
ATGTGATTTTTTTCCCAGGAAGCAGTTTTCT	0
ATCCCTGGGGCTTCCCTAGAAAAAGATGTCT	0
AAGGGGTTTCATTTCTAAGAGCTGACCATTA	0
GTATGAAAGAGGTTCCAGGAGACCCTCCCTG	0
GACATGGAGTATTCCTCAGAAAGCAGCTCCT	0
TCAAGGCCTGAATTCCCAGAGAGGGTCCCTC	0
gcagaaaacctgttcccagaagcctcccagg	0
GCAGAGGCGGAGTTCCCAGAGTCAGGTGCAG	0
TAGATCTTGGATTCCTCAGAAACAAGTTCTT	0
GGCTCAGGGACTTTCCCTGAAGACCCAGTGG	0
GGTGAAATCATTTCCCCAGAAAGTACTCGTG	0
TCCACTTGCCCTTCCCAGGAACCACGGCTGC	0
CGGAGAGCGTGTTCCCCGGAAGGGGCTCCCG	0
CAACTTAGAGATTTCCAAGAGGCTGCGGCAG	0
TCTGCACTCTCATTCTCAGAACCCAGAAGAA	0
gccggcACACAGTCCCCAGAAAAGGTCCTGC	0
TATCAAGAACACTTCTCAGAAACCCACAGGA	0
GCCTTGGCGAGGTTCCCGGAGGCGCTGTCCC	0
GTAGCACATTATTTCCTAGAGAGGCAGGGGC	0
CTTGGGTTCCCTTTCCCTGAAGCCTCATTTC	0
AAAACCCTAAGCTCCCCAGAAATAACACCAG	0
GCTGGACCCAACTTCCAGGAGCACCGAGACC	0
GAGGAAGTGAGGTTCCCAGAATCAGCTGCTG	0
AATGATTGTAGCTTCCAAGTAGACCACTGAG	0
AGGTCAGGCAATTTCCAAGAGGATGGGCGGA	0
CCTCAAGCCGGGTTCCAGGAGTTAGGGTCTC	0
ACTGAGCTAGCCTTCCAAGAGTAGAGCTGCA	0
GGAGAAGGAAGTTCCCTGGAAGAGGGCAGGG	0
GGCCTAGGCTCCTCCCCAGAAGACTCTTCCA	0
CCTTATCGTCATTTCCTGGAGCAGAGTGCGT	0
TCAAGAAAAGACTTCCAGGAAGCGTCCCAGC	0
CACACGTTCTCTTTCCCAGAGAAGCAGACGT	0
GCCATCAGCAGCTTCCAGGAGCGAGATAGGA	0
CAGACTGGGCTCTTCCCTGAAACCCGGGAGG	0
tgttttctcgatttcctagagcagcgtctac	0
CTGTCCTCTTGTTTCTCAGAATGAAGAGGAC	0
tttgaattttatttcctagaaatagaagcca	0
GATGGGGTTCGTTTCTCAGAAAGACGCGGAG	0
GGTGGCCTTGATTTCTCAGAGGGAGAGGAAT	0
gcgcttggcacgttccaggaacagtgagaag	0
GGGGACGAGGCTTTCCCAGAATGCCTGGAGT	0
GAGTCAGGTGATTTCCTAGTAGGCAGTAGGA	0
tcttctatgctcttctcagaaagatcaaaga	0
ATGTAAATCCGTTTCTCAGAATCGCGTGGTG	0
AGCAAGATCAGGTTCCAGGAGCAGCCCCTGC	0
tgctctcctttcttcccagagcattagcgcc	0
GAATTCCCCTTGTTCTCAGAAGGGGGCGATG	0
TCCCCCAGGAAGTTCCCAGAGGGCCAGGTTC	0
CCCCCATGCCATTCCCCAGAACAGGCACAGG	0
GAGGAGGGAAGATCCCCAGAAGCCAATTTGG	0
AGAAGCCCCCGTTTCCTGGAGCCCGCGCCGT	0
GCTGCTGGACTCTCCCCAGAAATCGGGCGGA	0
TAGAAAGTGTTGTTCCAGGAATAGCCACCAG	0
CTTTTTCGGGTTTCCCAGGAAACATGGGTTG	0
ttctggaccctttccctagaaacaatgctag	0
CAGGACGGTCACTCCCTAGAAGGCCTCTTTG	0
ATACTTGGGTATTTCCCAGAGTTCCACCGCA	0
CTCGCTCTGCCTTTCCATGAAACCATGTGCT	0
AAAAACCTTAATTTCCTAGAGCGCAAACAAA	0
GCCGCAGGCCAATTCCTAGAAGCGGCTCCAG	0
TGCGCCGCCATCTTCCCGGAAATGCCGTTTT	0
GCATGTCAGGTGTTCCAAGAACACACGTTAT	0
AAAGTGAGCAGCTTCCAGGAGGTGTGGGGCT	0
aaacatttagacttcctagaaccatctgtgg	0
ACAGACGCTCCCTTCCCAGAGCTCATTGGGA	0
gacagGACCCAATCCCAAGAACAGAATATCC	0
AGGCTCCCTCACTCCCAAGAATGAGCTGCAC	0
AAAGGGTGTAAGTTCCAAGAACGCGAGTCTC	0
CTAACACAAATCTTCCAAGAAGTGAGACTTT	0
agcctgaagccctccccagaagcagatcctg	0
AATTCCCTTTGCTTCCATGAATTATGGTTAG	0
GAGTAAGATCCATTCCCAGAAAGCAAGTTCT	0
GATGTCACCTTCTTCCCAGAAGGGGCTGAGG	0
atgagcaaagaatccccagaatgacTATTTC	0
AGAGGAAAGATCTTCCCTGAAGGCAAACGCC	0
GCCAAGACTTCCTTCCAAgagaggcagaggg	0
AGTTACATGGGTTTCCTAGAGAGCAGTTCAC	0
CCTCGTGGGGATTTCCTGGAGGCCAGCTTCG	0
CACCATGGGATTTTCCCAGAAGAACCACATC	0
CTTTGTTGACAATTCCCTGAACCAACTTGAG	0
GCAGGGGCGCCTTTCCCAGAAGGCTCTGGCG	0
TTGTGCAGGTGTTCCCTGGAAGGTGGGACCT	0
AGGAGTCCTAGCTCCCCAGAAATCTCCCCAA	0
GTTCCTAGTTTGTTCCAAGAGCTGATCTAGG	0
GCAGGATGGCCCTTCCAAGAACGTTACAAAG	0
CACTAAACCGCCTTCTCAGAATGAGGGAGGA	0
CCTCTGGGTGCCTTCCTAGAACAGTGGGAGC	0
CCTAAGGACATCTTCTCGGAATCTTAGAGAA	0
TGGGGGTCCACCTTCCCAGAGCTGGAGCCCA	0
GGCGCAGGCTCCTTCCCAGAAGCAAAAGCGG	0
CGGGTCATTGCTTTCCAGGAGACCTCTAGTG	0
GAGAAGCCCCAGTTCCCAGAACGGAAGTCCA	0
TGGGAGGGCCCGTCCCCAGAATCCAGAATCA	0
GTTCCTctcagtttccctgaacctcagtttt	0
TGAAATCCAGCCTTCTCAGAAATACTCTTTC	0
AGGGGCCCATCTTCCCTAGAACACAGTCCCT	0
GCCCCAGCCGGTTTCCCTGAACAAGTTCCCA	0
GGGCACCTTGATTTCCTAGAAGTGCCTCCAG	0
ATGGCATCCATGTTCTCAGAAGGAACACGTG	0
CCTCACAGCTCCTCCCCAGAACAACACCAAG	0
GTGCACACCCGCTTCCCAGAGCCTGGTCCCG	0
ctccccATGCAGTTCCCAGAGGTGGACACGA	0
GGCCCAGCTCCCTTCCCAGAAGTGGCCTGTA	0
CGCGCCTGCAGCTCCCCAGAACGGCCACCGG	0
AACAATCATCCTTTCCAGGAGCACCTGAGCT	0
AACAATCATCCTTTCCAGGAGCACCTGAGCT	0
GCCTGACCTCTTTCCCAGGAAGGAGCCcaca	0
ccccacggggaatccccagaagtgggtctcc	0
GCAGGCACCCTCTTCCTAGAGCCTGCCCCTC	0
GGGTGACTGTGCTTCCAGGAGAGGCCCACCC	0
CTGGCTACCCTGTTCCCAGAAAGGCTGTGTC	0
GTGTAAAGCTCTTTCTAAGAATCGTAAGGTG	0
GGGCGCCCTCATTCCCAAGAACTCGGTTTTG	0
CCGAGCAGCTTGTTCCCAGAGCCGCTTTGCC	0
CCCAGGGGACGGTTCCCAGAGTGGCCGCACC	0
TGGGTAGCCGATTTCCTGGAGGGCTTAGATG	0
TAGAATCTAGATTCCCCAGAAAAGCATAAGA	0
CCCAGACAGCTGTTCTCAGAAGTGCAGTCAG	0
GGACAAGACAGGTCCCCAGAATTGTGTGTGA	0
GGCTGGTGGCTCTTCCAGGAACATGGTTTCC	0
CACGTGGGAAACTTCCCTGAATGACTGAAGC	0
GCCTGGTCCCTCTTCCTAGAATAGCGTTGCG	0
TGCTGGCTCAGTTTCCTGGAGGGTGGGAGCT	0
CCTTCATGCTGTTTCCAGGAGACACGCATCA	0
AATAATCTTCTTTTCCCGGAGCCTGTCATAC	0
TGTCAGTTTCTTTTCCAAGTAATTCACAACA	0
aggacacatgaattcccggaataaagactac	0
GGCCCGAGTTTCTCCCCAGAAGCCTCCAGCC	0
TAAGAAGGACGATTCCAGGAACCTAAGGCTT	0
CTTCTGAAGCCTTTCCAGGAAGGACCAAGCG	0
actcaggaagccttcccagagaaggtgtcat	0
GTTTGGGGAACTTCCCAGGAAGCATTTGTTC	0
CTTTCTAGGCTCTTCCCAGAGACAGCAACCT	0
AACCAGCTCCCTTCCCTAGAAGGGCGGAAAC	0
CTTTTGCAAGGCTTCTTAGAACGGTCACTTG	0
TTGTGTTCGGCCTTCCTAGAAATTCCTTTTC	0
TTGTTTTAAGTGTTCTCAGAAGCTGCAGAGG	0
CCCAGGCCCGGGTTCCAGGAGCCGCAGAGAA	0
AAATGACAAAAATCCCCAGAAAGAAGCTAAA	0
AAATGGGCGCGGTCCCCAGAACCTGCCGAGA	0
GGCCCCTGAGAATCCCCAGAACCAGATGTTT	0
attttccttaagttctcagaagcaacggccg	0
AGTTTAATCCAGTCCCTAGAACATCAAGAGC	0
CTGTCAGCAGACTTCCAGGAGTCAGCCGCCG	0
gacttgcccaagttcccagagtcctaaatca	0
CCTTAATTTTGATCCCCAGAAGCAGCTCATA	0
TAGGGATACGCTTCCCCAGAAGGTGACGTGT	0
GAGCCTTCACTCTCCCCAGAATTCTTCCCGG	0
CGGCTAGTCCCCTTCCCAGAGACTTGGCTAG	0
TGGCCAATGGATTCCCAGGAAACCACCCAGG	0
AGTGGCCTCCCCTTCCTAGAAGTGCAGCCTG	0
AGTGTACAAAACTTCCCGGAGATAACAAACa	0
CTCCCTGGGGCTTTCCAAGAGTATCTGAGAT	0
GCCCCCCAGCTTTCCCCGGAAAGCGGGGGGT	0
GCCGGCgtccctttctcagaaaggcctcctc	0
AGTCCCTCTTCTTCCCCAGAAGTGGTCACAA	0
GCGGAAAAGGGGTCCCAGGAAGGCCCCATGA	0
ATCTGCAGTAGATTCCCAGAAGCCTCAGTGA	0
gtggttctgtctttctcagaagatcttgtca	0
CCACGGACCGCCTTCCCAGAGGCCCTCGCGG	0
CCCCATTACTAGTTCCTAGAATATGCTGAGA	0
TCCCTCGACCTTTCCCCAGAATTCGTCCGGT	0
CAGTCCTTGTGCTTCTCAGAAAACCTCTAAA	0
ACTGTGGCCGTGTTCCCAGAGAGGGAAGAGC	0
CCAGGGCTGCTTTCCCAGGAATCCTGTGACC	0
CACCAGCCCCGTTTCCAAGAAGAGCCCTTTT	0
AGGGGCGAGGAGTCCCCGGAAGGGTCGCGAT	0
gtcatggaaagtttcctagaggagtggggac	0
AGGGCGCGGGGCTTCCCGGAGGGACGAGCGG	0
TTGAGTGACATTTTCCAAGTAAAGAAAATTA	0
CCCACCCCTACTTTCCCAGAGTGGCCCTGTG	0
GAGTGGGAGACGTTCCCAGAGTCTCGGCAGC	0
CCCAGACTACGTTTCCCAGAGGCCTCCGCGG	0
GCATTCCTGGAGTTCCAAGAAGCCTGGTGCC	0
CGCCGTAGGCGTTTCTAAGAGATGGAGCCCG	0
CCGCTCTTTTGTTCCCAGGAAGGGAAAAACG	0
CATCTTAGGCAGTTCCAGGAAGCGGCCATTT	0
GCCTCGACGAGATTCTCAGAACCCCCAAGCC	0
GGAGTGATGGTTTCCCAGGAAGACGAGGGCT	0
CGCGGGGGGAGTTTCTCAGAGAAAGAGGGAG	0
CGATCTGTCCGCTTCCCGGAATCGCTCTCTT	0
CTGGGTGGCAGCTTCCCAGAGGCCTGCCGCG	0
TTGCAGTCTATTTCCCTAGAAGGATAAGGGC	0
AGCTTTCTCACCTTCCAAGAGAGGAAGATTG	0
GGGGCCGTTACTTTCCCAGAGCGGCGGGGCG	0
GCCCCTCTGGGTTTCCAGGTAGTACAGCCTC	0
CTGCGGGTCTTCTTCCAAGAGTAGTAGTATT	0
tacagtcacagtttccaagaacctacttagg	0
AAGTCCACTTTCTTCCCTGAAGGAGCAGCAC	0
TGATCTAGAACCTTCCAGGAAGAAAGCGGGG	0
GATCTGGCGAGTTTCCTAGAGGGGCCGCTGA	0
TGGAGGTAGTAATCCCCAGAAATCCTGAAAT	0
GGGGGTCCCCTCTTCTCGGAAGGATCGGGCA	0
TGGGGACCGTTTTCCCAGGAAACCTGGCAAT	0
GGCGGCCGCGGTTTCCAGGAGGAAGCAAGGA	0
CCCGCACTGAAATTCCCGGAAGCATTGCCTT	0
ACTCCCCACAGCTTCCAGGAGGCTGCGCGGC	0
CGGTTCTACCGATCCCCAGAAGTGATCCTGG	0
GGGCCGCTGTGTTTCTCGGAATGCGCGCGGG	0
GGCACACCTCCTTCCCAGGAAGACAAACAAA	0
AAGCCCGCGTAATTCCCAGAGGTTGGGTACC	0
TGAAGTTCTCAGTTCCAGGAACTAGGGAGTA	0
CTTGAAGCTGGTTTCCAAGAGAAAAGGATTG	0
TACAATCCTAATTTCCAAGAAGAGGAAGATG	0
CAGTGCAGCGCTTTCCCGGAGTTGAGTTTAC	0
TGAAGGGTGCTGTCCCAAGAAAAGCGGAAGT	0
GTAGCATTTTGTTTCTAAGAGACTCGTACGA	0
CGAGGTTTCGTCTTCCCGGAAGCGTTGGAGG	0
GGCTTCCCTCACTTCCCGGAGTCGGAAGCAT	0
GGTTCTGGCCCTTTCCAGGAGGTTGCAAAAC	0
GTTCCCTTTCTTTTCTCAGAATGATTCTTCA	0
AGGGGATTGCCTTCCCAGGAAGGTGGGGAGG	0
GCTAGCATCCGCTTCCCAGAGCCCCACAGCC	0
GAGTAATTTCGTTTCCCAGAGCCTCAACTGT	0
CAGGAGGCGTGTTTCCAAGAGAGGAGGAGGG	0
ATTGCTTCAGAGTTCCCAGAGGGCAGCAGTG	0
GCTGCTGGAGAGTTCCCGGAATTGACCACCA	0
GCCACTACCCCCTCCCCAGAACCCCAACATA	0
CAGCCTTGGCAGTTCCAGGAATGGCCACGAG	0
AGTGAGTCAGGCTTCCAAGAGCTGAGGATGA	0
GTCTTACTGTCCTTCCAAGTACCACTGAGCA	0
gttatctctgtgtccccagaacctggaacaG	0
TCCGCCCCTTCGTTCCCGGAAGTAGAAGACA	0
GAGAAACTACAATCCCCAGAATGCTTCGCGG	0
TTAAAGTGACTGTCCCCAGAATAGTGTTTTT	0
CTGTTTCACTTCTTCCCTGAATTTCTGAGCT	0
AGTCACAGAGGCTTCCCAGAGGAGGAAGGCA	0
CCCCACTGGGGCTCCCAAGAAGCCTGTAAAC	0
CTGTGCTGCCTTTTCCATGAACACAGGGACA	0
TACAGATTTTCATTCTCAGAAAGCCTTACTT	0
TCTATTTTGTATTTCCTTGAAGTTGCGTGTT	0
ACCTAGTCTCTGTCCCCAGAAGGCAGACCAG	0
AGGAAATAAAGCTTCCCGGAGAGGAGAGAAA	0
AACCTACCGGCGTTCCcagagcggggcggac	0
TCCTTAACCAGTTTCCTAGAAGCACTGATCC	0
TAGCTAGTGGGGTTCCAGGAAGTGCAAAGGA	0
TTTTTACAGCCTTTCCCTGAAGTTAATGTTT	0
ctgcccccaaagtcccaggaagctgagagac	0
GGGACACTATCCTTCTCAGAAGGAGAGAGCA	0
TGCTTGAGTTTGTTCTCAGAATGTGCTGGCA	0
TTTATACAAACATTCCTAGAACGGGTGCCCT	0
TCTGGGAATTTTTTCCAAGAGACAAGTTTGG	0
AGATAAGGGGGTTCCCTAGAACTACTAGCAG	0
TAAAACTACAATTCCCAGGAAGCCCCGAGGC	0
TCACCAAGGTGCTTCCAGGAAGGGACGCTGG	0
CCAAGCGTCTGCTTCCCAGAGGAGCCTCCAG	0
CACAAAGGAATTTTCCTAGAGGAACCGCAGG	0
CTGTTCCTCTTCTTCCCAGAAACCGCCCGGT	0
CCTTTTCAAGTCTTCCCGGAACTGCTCCAGA	0
AGGGAGGGGTTTTTCCTAGAACCTGGCTTCC	0
CCAAAGACGGGCTTCCCAGAGCCCCACTGGG	0
ggcgacaaagagtccccggaaggcggcggcg	0
GACTTCCCTTGGTCCCCGGAAGGGGGGGAGG	0
AGGAGCAGCATCTTCCCAGAGATGAGGTGGA	0
CCTCCCCCCTCCTTCCCAGAGCTTCTGGATG	0
AACAGCTTTTTCTTCTCAGAAGGTGTCTTGG	0
GGGGAAAGGATGTTCTCAGAAAAACAGCCCT	0
TGCGAGGGGTGGTCCCCAGAACTGGCTATCC	0
GGAAGATGGTGTTTCCCAGAGTAGCAGCAGC	0
CCGGGCTAACACTTCTCAGAAATTGTTTTTC	0
GACCTCGCGTGATTCTCGGAACCCGAGGAGA	0
GCTCTTTATAGCTTCCAAGAAAGCGCGACAC	0
CGGAGAAGTCCCTTCCAAGAGCCGCCCCCTC	0
GTGGAGCGCGGTTCCCAGGAAGTTGAACGCA	0
CTTCTAATTTTTTTCCCAGTAATCCGCCCTC	0
CCGAGACTACAATTCCCAGAATGCGCTTCAT	0
GGCCAGGGAAATTTCCTGGAGAAAATCACGC	0
GCTAGACTCCATTTCCCAGAAACCCCGGTGT	0
GGTGCCGCTGGCTTCCAGGAGGCAGACGTGA	0
TTCACTCTCACTTCCCCAGAAGCACAttctt	0
CTCTCTGTGTCTTTCCATGAACCAGGACATG	0
cttccccaatgattctCAGAATAAAGGTTGG	0
GATTCTTCCTCCTTCCCAGAATCCCTCTACA	0
CGGCCCGCTTTCTTCCAGGAAGCCCTCCCGG	0
TGGCACCTCCAATCCCCAGAACAGGGGTCTG	0
TGCCCAGCCTCCTTCCCAGAAGCAACTTCAG	0
GCCAGAGGAGGGTTCCAGGAGGCCCCTGGTA	0
TCTGATTTGCATTTCTAAGTAGCTGGGGGCC	0
TACTAGTAGCATTTCCTAGTAGAAGACATTA	0
GCGGAGGCGGGCTTCCCGGAGCTCACAGCGA	0
TCATTTCCCCCTTTCCCTGAAGGGAAACCCT	0
GGCAGCAGGTCCTTCTCAGAACTCAGCCTCT	0
CTGAGACCACAATTCCCAGAAGGAACCGCGC	0
AAATCTTGGCCTTTCTCAGAACTGCTGTCAC	0
GGGAAACTACACTTCCCAGAAGCAGCCTGCG	0
GCACCCCTGCTTTTCCTAGAACGGAAACGAC	0
GGCCCTGCTCTGTTCCAAGAATGCCTTGTCC	0
AGAGCGCTGAAGTTCCCAGAAGGACCGGGAG	0
ATTCAGGGACTGTCCCAAGAAACCCGGGCTG	0
accgaatgggACTTCTCAGAAAGCAATACTT	0
ACTTTCCCCTCTTTCCAGGAGGTCAATAGAA	0
CAGGTCACAGTTTTCCTAGAAATGCCACTAG	0
GGCGGCGGCGGCTTCCCGGAACCGCGCGGGG	0
GGCGGGGCAAGCTTCCTAGAACTCTGAAAGT	0
AAGCAGGTCTGGTCCCCAGAAACAACTAGAG	0
AGGTCATTCCCTTTCCTAGAAGTGCATTTCG	0
TGGTTAACTGTTTTCCCTGAAGGCTGGAGGG	0
ATAAAGATTTCTTTCCCAGAGTCCTGCGCTG	0
AAACATAACAGTTTCCCAGTATGTAGGTGAA	0
AGATATGGGGGTTCCCCAGAAACTAGTGAGG	0
CCAGAGCTCCCTTTCCAGGAGGCTGTTGCGC	0
CCTGAATGTTAGTCCCCAGAAGGACCAATCA	0
ATCTACTCGCCTTTCCTAGTATGACCACCAG	0
GGAAATTGCCCTTTCCCAGAATGCAGCCGGG	0
GGCCGTCCCATCTTCCCAGTACACAGGGGTC	0
gggagagggtacttccaggaggaagtgactt	0
gcgtgggaaggcttcccggaagaagtgacat	0
AACAGGAGGAGCTTCCAAGAAGTGGCACTTG	0
TGGAACATGCAGTTCCAGGAACCAGCCACCA	0
TCGCACTTCACTTTCCCGGAGCTCAGTGGGC	0
CGGAGGAGGGCGTCCCCAGAAGCAACGCCGG	0
GGGCTGGAGTATTTCCCAGAAACGTAAAGGC	0
GCGGGTCGCTGTTTCCTGGAGTGACGGGTTT	0
AAACTCCCGTGGTTCCCTGAACCCCCAGTCT	0
CTATAACTCTGTTTCCTAGAAACCCCACCCC	0
tgcagattctccttcccagaaaaaaagaaca	0
TCTGCTTTAATTTTCTCAGAATTCTCTGGAC	0
TCCGCCCCAAGTTTCCAGGAATTGCCGAGGG	0
GCCGCCAGGCCGTTCCCGGAAGTTGATGGCC	0
CTTCTCACTCTCTCCCCAGAAGGAGTTTTGT	0
CAATCGCCCTCTTTCCAAGAAGAGCTACTTA	0
GACCGAGGGGTCTTCCAGGAACTCCGGCATC	0
ATGGCACCAAGTTCCCCAGAACCCGCCAGTC	0
AGCCAGAAACCGTCCCCAGAAATTCCCTCCA	0
AATTACAGGAAATTCCCAGAGTCTCCTGCGG	0
TGAATAAACATTTCCCAAGAAAAAAGCAGAG	0
CCTGTGCCTCACTTCCCGGAGCCAGCCTGCC	0
GCTGCTCAGGGTTTCCCGGAGCTTTCTCCCA	0
TAGACACAGCGCTCCCCAGAAGCCCGGGCGC	0
ACCTGGTGGCCTTTCCAGGAGCCTGTAAGGC	0
CGTCTGCCCGCTTCCCCGGAACCGAGCCCCG	0
GACGATCAGGGTTTCCAGGAAGGGGAAGATG	0
GCGGCCGGGGACTTCCCAGAAGTCACTTGCT	0
agccgggggcggTTCCAGGAGAGGTGCAGGC	0
gccctgAAGCAGTTCCAGgaacgtcagatgg	0
GTCCGGACCCCTTTCCCGGAGCACTCGCCGA	0
GAGTGTGCCAGCTTCCATGAAGGGTGTAATG	0
GGGACGGGAGGGTTCCCGGAGGGAAGGGCGC	0
TTGGGAGGAGTGTTCTCAGAACCATGACTCA	0
TAGGCACAGCTGTTCCCAGAGGGGAGCAGGG	0
tgacttcaaaggttctCAGAATCGCGGCGAA	0
AATAACTGGCACTTCCCGGAACGCTGTGGTG	0
gccaggcgcggcTTCCCGGAGGCTACGGCCC	0
CGTACAGTTCACTTCCCAGAGCTGGGGTCAG	0
GGCTCCCCCTATTTCCAGGAGGCAGGACAGG	0
AAGGAACACGGTTTCTCAGAGGTTCAGAGGT	0
CGCAGCCCCGAGTTCCCTGAAAGAGGAAAGC	0
GCGCTGGAGACCTTCCCAGAGGAGGTCTGGG	0
GCAGCTTCCCCTTTCCCAGAACTGAAGCTCG	0
CCACTTACTTCCTCCCAAGAACTACCAACGC	0
GCGTCACCTGCTTTCCAGGAAGCAGGCTTCA	0
ACAGGAAGGGGTTCCCCAGAAGGTGGGGATT	0
cacagccatcagttcccagaggagctagaga	0
GCCTCTTCTTCTTCCCAGGAAGAACCTCACC	0
CTGTGTGTTAACTTCCAAGAAGCAACACGGT	0
GCCTAGGCTTCTTTCCCGGAAAGGAACCCGC	0
GCATGTGCCTGATTCCAGGAAGCAGATAGGG	0
GTTGCTTAACATTTCCAGGAACTTCCTCCTC	0
AGTTCTGACTGTTTCCTGGAGGAGTCATCTG	0
CGCTGTGATTGGTTCCCGGAGTGGAGGCGGT	0
GGACTGGGCCGGTCCCAAGAAGGCCGTCTGG	0
CCAGCTGTGTCCTTCCAAGAAAGTTGGGCTC	0
CGAGGGCCGGAGTTCCCGGAGCGGGACCCCG	0
CAAGTGCTCTACTCCCAGGAATATAACAGCA	0
TGTCACCCTGCGTTCCCAGAGCACAGAACCG	0
TCTGGGCTTGTTTTCCCGGAAGCAACTCGGC	0
AGGGACACTGACTTCCAGGAGAAAGCTGACT	0
TGGGAAGGGGTTTTCTCAGAATCGCCAGAGG	0
TATCCCCACCTCTTCCCGGAAGCTGTGCAGG	0
GGGAAAGGTAGTTTCCAGGTAGGGCGCCAAC	0
ACCATGTGGGCCTTCTCGGAATTGCCCATGC	0
CAGGAAGAGCAGTTCCCAGAAAGAGGAACTG	0
ttttttttttttttcctagaggcagtgtctc	0
CTGGGCCTGACATTCCCAGAACTACCGCCAG	0
CTTCCTCAGATTTTCCAAGAGCACTCCCCAA	0
AGAAGACTACAGTTCCCAGAAAGCACCGCTC	0
GCTGGACTACACTTCCCAGAAGGTTTCGTTG	0
ACACACTCGGAATTCCAAGAATGTCAGCTTG	0
AGCCTTCCTGTTTTCCCGGAGACCAGCCAGG	0
AGAATCTGTCTCTTCCAGGAAGAGTTGGGGG	0
GTGGAGCCCGAGTCCCAGGAAGACAGCACTG	0
CAACGCAACCGTTTCTCAGAGAAATCGCCGA	0
CCGCCCCTCCGCTCCCCGGAAAACTCGGCGG	0
TTGGCTGTTCGTTTCCTGGAGTGAAATCCCC	0
ctccctggcccctccccagaactccagactt	0
TCCCTCTTGAATTCCCCAGAACACTTAGGTG	0
AGAGTTGAGTATTTCTCAGAGACACAGAGCT	0
CGTTTGTAATTCTTCCCTGAAGGTGATAATT	0
GTCGGGAGGACGTTCCCAGAGCTGCAGGGGC	0
TCTCCTCCCAGCTTCCCGGAACCTGCCCCGC	0
CGGTTCTTCCTCTTCTCGGAATCGAATCTTC	0
TTTTTCTCCTGCTTCTCAGAAGGCCTCTGCT	0
aaaaaaAAAGGCTTCCATGAAGATGAATTAA	0
GTTACACTACAATTCCCAGAAACCACTGCGC	0
CGCCCGGGGCGCTTCCCGGAGACCCCGCCCC	0
GTGGGGTCGGGATCCCCAGAACCTGGCAGCT	0
CCTTCCCTGGGTTCCCCAGAAATCACAGTGG	0
GCCTGCCGTGGGTCCCAGGAAGGCGCATGCG	0
GAAGGAAGCCCCTTCCAGGAACAGTGGGAGT	0
CCAGAAGGGGTTTTCCAGGAGGGGAAAATTT	0
TGAAGACTACATTTCCCAGAAGTCCTCGCGC	0
GAGCGGGAAACTTTCCCAGAGTTCCTTCGAG	0
AGGCCACCTCTGTTCCCAGAAGCGCTTCCGG	0
GCGTACCGCGGCTCCCAAGAAGTGGCTTGTA	0
TGGTCCTCCGAGTCCCCAGAAAAGGACTCGT	0
CCAGCTCTGGGCTTCCAGGAATCGCTGGGAG	0
CTGCTCTTTTTCTCCCCAGAAAATAAAATTA	0
CTCTCCCCAGCGTTCCAAGAAAAGCCTTGGG	0
AAAACACTACATTTCCCAGAGCCCTACAAGG	0
GACCCGGACTGATTCTCGGAACAGCCAGCGA	0
GCTCTGGAACTTTTCCAGGAACGAGTCCATG	0
GCGGCGAGACGCTTCCCGGAGGAAGTGAGCT	0
GTGGTCTGACCTTTCTCAGAATGAGGAACTA	0
GCTGGGGGGACCTCCCCAGAAAGTTCCGGCT	0
TACACGAGCGGGTTCCCGGAGGAGGAGGAAG	0
AAAGCCAAGACTTTCCAGGTATCTGAAGCGC	0
TGTCGTTTCAGTTTCTCAGAAGTGTGTATTT	0
CGCGCCCCCGCCTTCCAGGAAGGGGCGGGGT	0
ATCAGCTTTGGTTTCCAGGAGCCCCAAGGCC	0
AATAAACTACGTTTCCCAGAAGGCTGTGGGA	0
GTTTTAATTCGTTTCCCAGAGGTTTGGAGGC	0
GTTTTTCTTCTTTCCCCAGAAAACTATAACC	0
GGAGCCTGACCCTTCCCAGAGTGCCCGGCGA	0
ACTTGAGTTGTGTTCCCAGAGTTGACAAGTC	0
CTGTGCAGGAGCTTCCCGGAGATGCTTTAGA	0
GGAAGCCCAGGTTTCCTGGAGAAGAGCCCGG	0
GGACCCATGGCTTTCCCAGAAGGAAGCTCTG	0
TCTCAAAACCACTTCCTAGTAGACACAGATG	0
CTGCGTCCTCATTTCCCAGAACAAGGAGTGG	0
ggcaTCGGTAAATTCCCAGAGAGGATGGAGA	0
GCACAGGCCCCGTTCCCAGAGCTCCCCTCGC	0
GTCCGTGACTGTTTCCTGGAGGAGCTGAGAA	0
GCGCTCGAGCTCTTCCTAGAGTCGCTGTTGA	0
aaaagactacatttcccagtagcccttgcgg	0
ccttgggcccgcttcccggaagtccctccca	0
GCTGGGGTTTCTTTCCCAGAGACAGGACGCC	0
CCAGGGAGGGGGTTCCCAGAGCTGTTGTTGC	0
TGCTCCTGCAGTTTCTAAGAGATGGGCGGGA	0
AGCCACCAGTGCTCCCCGGAACCACAGAAAC	0
CCCAGTTTCCCTTTCCCGGAGCGCTCCCTGG	0
ATCACTTGCAGTTTCTAAGAGCATCATATCT	0
TCAGAAAGTTGTTTCCCAGAGAGCTGGCTGA	0
GGTGAATCAGCCTTCCAAGAACCGCGACCGC	0
TATGGACTTTATTTCCCAGAAAGCCTTGAGG	0
GTGAAGCCTCAGTTCCCAGAACAGGTCATCT	0
TTTAAGGTTCCTTTCCCAGAAGCCTGGGGGA	0
ACAGGACTACAATTCCCAGAAGTCCTCGGGG	0
GAGGCTCCAGGTTTCCAGGAGTTTGACCTGT	0
GGAAAATGAGGGTTCCAGGAGGGGCTTAGAG	0
ACCTCTGGGAGGTTCCCAGAGGGTCGGAAGG	0
GTCCTGGCAGGCTTCCCGGAGGAGGCCGTTT	0
GCCGGCTCCTTTTTCCAGGAGGGGTGGGGGC	0
TTGATACTCACGTTCCCAGAAAAGGGTGGAA	0
TGGGAGGGAAAGTTCCCAGTAACAAGTGGGT	0
GGGACCCATGGTTTCCCAGAAGGAAGCTCTG	0
GCAGCCGCTCACTTCCAAGTAGTGCAGCAGC	0
TCTGCTGGCGGCTTCCAGGAAGCGCGCCCGT	0
CGGGACAACCCCTCCCCAGAACCACCCTGAC	0
AGGCCTATTGGCTTCCCTGAATGGGTTGTTA	0
AAATCAGTGTCTTCCCAGGAAACAGCTTTGT	0
ATGGCCGGCGTTTTCTCGGAATGCAAATGTT	0
CCTTCCCTGACCTCCCCAGAACGGTCACACC	0
CACCCGCGACCTTCCCCGGAAGCGTTTCCAT	0
GCCGAGGAAGTTTCCCCAGAAGCGCGGCTTC	0
caggaagggggcttccaagaaacagaaggtg	0
CGCGAACTACACTTCCCAGAGGCCCGCGCGC	0
CCGGCCGGGGGTTTCCCAGAGCGCCTCCTCC	0
AAAGAACTACGATTCCCAGAGCCCCCCGCGG	0
CCAGCAGCAACTTTCCAGGAGGAGGAGTTCT	0
TTTGGATTTCTTTTCCCGGAACTCCCGAGTG	0
TAGCTGAGACTTTCCCCGGAAGGCCCGCCCC	0
TCCTCCCTCATCTCCCCAGAAGGCATCAGAC	0
CTTTCCCTGGGCTTCCCGGAACTGAGTTCCA	0
GCGGATGTGAACTTCCCTGAAGGGGAGAGGT	0
GTTCACATCCGCTCCCCAGAATACCACCATC	0
CTCGACTTAGCTTTCCCAGAAGACAAGCGAT	0
TGCCAGGGGTGGTCCCCAGAAGGAGCTGATC	0
GGACAGTTAGGCTCCCAGGAACTTTAAACAC	0
CGCAGGTGCCACTTCCTAGAACCTGGGCTCC	0
GTCGCCCATTAGTCCCTAGAACCAGTCCCCT	0
ACAAGGCCCATTTTCCCGGAAATGATGGCTG	0
CAGGGTGGAGGTTCCCCGGAAGGAAGGGAGG	0
TGTCATCCACACTCCCAGGAATGGCCACATT	0
CAGAAGGCCAAATTCCCAGAGCACAGACACA	0
ACGGCCTCAGTTTCCCCAGAAATGAAGTGGG	0
GAAGGGGGTTCCTCCCCAGAAGCTGCCCAGA	0
GTCGAACTCCATTTCCCAGAACACACCAGGG	0
GCGCTGATGGGATTCCCAGAAGCCCCAGGAC	0
CCTCCGAGCGCCTTCCCAGTACCCTGGTCCA	0
TTTCACAGCCAATTCTCAGAACCAATCATCT	0
GCCCTGTACGACTTCCAGGTAAGGCCTCTGG	0
CCCCGGCCCGTTTCCCCGGAAGCACTTCCCC	0
CTCCAGTTCGATTTCCTGGAGGTGGAATGAG	0
CTGCAGTCGGGTTTCCAGGAGCTGAGCCTTA	0
CGGGCCTGCGAGTCCCCGGAAGAGGTGAGGT	0
AGGGACTTGGGCTTCCAAGAAAGACCAAGTT	0
TTTCCGGGCTGGTTCCAAGAACCTGATCCGG	0
GGACTATGGCAGTTCCAAGAGGAAATCAGGT	0
GGGGGAGAACCGTTCCCAGAAGACTGCATCC	0
GGTCACCGCCTGTCCCCAGAACCTGCCACCG	0
CGTGACCTCAAGTCCCCAGAATAGCAAGCTA	0
TTCACTTCCTGGTTCCAGGAGCACGTGTGAG	0
agttaacagtatttcctagtagaattgtgag	0
GGGCACTGCGGCTCCCCAGAAAGGCCTCGGC	0
TTTACTTCACCCTTCCCAGAGGGCACGCAGC	0
CGAGGCCCACCCTTCTCAGAAGCCCCGCCCC	0
ATAATAGCCAGCTCCCCAGAAATGAACCTGC	0
CTTTTCCCCCTCTCCCCAGAAAAGAGGAGGC	0
CCGGAACTACAATTCCCAGAAGCGCCTTGGC	0
CACTTTCATTGCTTCCAAGTACCGGGAGGTG	0
CCAGCTCGGGGCTTCCCGGAGCGGGGGCGGA	0
AGTCCCGCAGGCTTCCCGGAATCCTTCACGC	0
Atcaaggaaagcttcccggaggaagtggtgc	0
GGCCCAGCCAGCTCCCAGGAAACCCGTCCTT	0
GACATCTGGGATTCCCCAGAAGGCTCTGACA	0
CCAGCCGGGCTCTTCCAGGAACGCGCGCTCC	0
GGGTCCAATTGGTTCCCAGTACTGCCCGAGC	0
CCCTGTTGGTGGTTCCAAGAGGGTGGGGCCT	0
ATAGCAAGTGTCTTCTAAGAAGGGCAGCTAC	1
AGCTAAGTAACCTTCCCAGTAGTTTTATTAT	1
ATCTGACCCACTTCCCCAGAAATTTACGGAA	1
CACAGGGGTACGTTCCCAGAGGTTTCTCTCT	1
tgtgcctcagcctcccaagaagttgggatta	1
TTGATCACAGAATTCCTAGAATGAAAGAAAG	1
tacattaaaccattctcagaacatatttcca	1
TTTTTGTTCCTGTTCCAGGAACAGCAACACA	1
ACTTGCTAGCAGTTCCTAGTAGCTGAACATC	1
CATGACTGTCTCTTCTCAGAATATTTTCCCT	1
ACAACTTTCCTCTTCCCAGAGACTGCTGATT	1
ctccccttcaccttcccagaggtggatgggt	1
ATTGCCATCCCCTTCTCAGAACCACcctaaa	1
AATTGCTGGAGGTTCTCAGAAACAAGAGCTT	1
ATTTTAAAATGTTTCTCAGAAAATGAGTATG	1
GTTTTAGAGACCTTCCAAGAGGGTTTGATGG	1
gaaacagacaaattcctagaaacacacaaac	1
GATGCTTTATTGTTCCCAGAGTTCCTTCATC	1
TTCACTTTCTTCTTCTAAGAATCATGAGCTG	1
ACACTGATGAAGTTCCAGGAATTCAAGGAAA	1
ttgcttgggagcttcttagaatgcagaatct	1
TCACATCAGGATTTCTAAGAAATCATCCCTT	1
ATTTGAGAACCTTTCTAAGAAGTGAAACCTG	1
AAGGAATCAAATTTCCTAGAACCTAACTGAA	1
ctgtccacccctttcccagaaaactagtgga	1
ATTCAAGTTTCCTTCTCAGAATCTTTTAACT	1
gctcaaaacaatttccaggtaaatttttaga	1
CTCTCTTCGGGATTCTCAGAATTTACTCATT	1
ccaacctcagccttccaagtagctgggacta	1
TCTTAGTCATGTTTCTAAGAAAGTAACACTT	1
CATACTCTTGGATTCCCAGTAATTCTTCTTT	1
ggagtatactttttcccagaagctcccccac	1
CAGGACCAGTATTTCCTAGAAATGCACACTG	1
gtgaaatcatttttcctagaatttctgcaac	1
TTAAGACATGGTTTCTCAGAAAGTCAACTCC	1
AGGTTAAGGGACTCCCAGGAATATCAGGTTA	1
CTGCTCTGGTGTTCCTCAGAATGTCTTGTAT	1
ACCTTCACAAATTTCTCAGTACTGAATTGTC	1
TTGATGCTCAATTTCCCAGAATCGAAGAAAA	1
tgagcttggcatttccaggaacatgagggcc	1
catgcagcctgattcccagagctctgaacca	1
AGGGCTCTACTGTTCTTAGAATGTGAGCTGT	1
TTCTTACAAGCTTTCTAAGAATGTATTTCCT	1
TTTTTGCATTCTTTCTCAGAAGGGAAAAAAA	1
CTGGAAGTTTAATCCCAAGAATGTGGCTTAG	1
attcacaattaattcctagaactaaatcaaa	1
gtaagtctaagtttctcagagaaacagtgta	1
AAAATGATTTTATTCTAAGAACAGAGCCCTA	1
TTTTCTGTTTCTTTCTTAGAATATCTAGTGC	1
AAAGGATAGGTATTCCTAGAACACGCTGCTG	1
ATTCCAGAGTATTTCCTAGAGCTTGAAAGGT	1
aggtgtcaccacttccatgaaaatgaaagga	1
AAGACTGTAAGCTTCCAGGAGTTGGGATCAA	1
TGTGTGTCAGACTTCTAAGAATTGGCTAGAG	1
AGGAGCAAGTGCTTCCAAGAGGCTGGCTCTG	1
ATCAATTCCAGTTTCCCAGAGGTAACCATCC	1
tcttacaatgtcttccaagtaattgttcaac	1
GTCCTGACTCAGTTCCCAGTATGATGCACAG	1
atgaagactcatttcccagagtctttgtact	1
ACTGCAGGTACCTTCCCAGAACCACCTCTAG	1
CCTGAGAGGCTGTTCCAAGAATGTTGCTTTA	1
GATTTTTCCAGTTTCTTAGAATATAATGACA	1
TTCTGTCACTGCTTCCTAGAATTGTTTAAAA	1
TGGCTGCCCACCTTCCCAGAGCCGATTTCTG	1
ccaagttactgttccctagaaaataagcgaa	1
CACAATGGGGAATTCCAAGAGACAGGTTCAA	1
TTTCTCCCCTGTTCCCTGGAACATAACCTGG	1
AGTTCCAGAATGTTCCAAGAGTCTAGCCGCA	1
GTTATTTTTTTGTTCTCAGAAAATCACGTTT	1
atcacagttaatttctcagtagtagctgacc	1
AAGGCAAAAATTTCCCAAGAATCCTACCTCC	1
ATGAAAGAAATTTTCCAGGAattttgcattg	1
acgtgctgtaatttccatgaacctctaaaac	1
ctaacaatgcatttctcagaacctatcgctg	1
AGAGTGGTTCCTTTCTAAGAAGCCAGGACTT	1
tcttccattctcttctcagaaagatcaaaga	1
TGTCTACTATGATCCCCAGAATCTTATGCAG	1
AAGGCAACTAGCTTCCAAGTAGAAGGTTCAA	1
CTTTCCAGATATTTCTCAGAATCACTTCTGC	1
TGCTCTACCATTTTCCAAGTACTTCTAAATA	1
TTCCATCACCTCTTCCCAGTACCTCAAATAA	1
GCCTTACAGTATTTCTCAGAAAATAACACAT	1
ATCATTTATTCTTCCCAAGAATGTTTCTCTG	1
GAAAGAACTAAGTTCCAGGAAGAAGGTGATT	1
GCTGCCCAAAATTTCCCAGTAGTTTGCCCAT	1
GAGACTGATGTTTCCCAAGAAAGCCTTAGTA	1
GCTTGCCAACTTTCCCCAGAATGAATCAGTA	1
tgcgtgtgtgtTTCCCTAGAAAACTTAGAAA	1
TGCCTCAAAAGGTTCCAAGAGACGGCCCATc	1
TTCTGCTACATCTTCCATGAAGTTGATTTTG	1
CTCTCTCCCCTCTTCCCTGAAACGTCGGTTT	1
ctgtgAAAATGCTTCTAAGAATAGTTTACTT	1
ATGAAACTGCCTTTCCTAGTAAGGTAGACTG	1
AAAATGAATGACTTCTCAGAAGTCCCACATT	1
ACAAAGACAAATTTCCCAGTAGAGCATACAC	1
attctgtcaactttctcagaaaagggaaaat	1
AGATGACAAACTTTCCAGGTATAGGACTTTA	1
CTCTGCAGATGCTTCCCAGAAGAAAGGAAAG	1
TGGGTAAACCCTTCCCAAGAAGCTGTTGTCT	1
aaatcattcttcttccaggaagccttccctt	1
TAGTTTCTACTCTTCCTAGAAAATGTGATGC	1
CTATAAGGAAGTTTCCCAGAGCAAGTGCTGG	1
AAGAGATTTAGGTTCCCAGTATGAGGGTCCA	1
TAATGAAAACATTTCCCAGAGCTGACATGAG	1
CTTCCAAGGGCCTTCTCAGAAACCCCAAGTA	1
attctctcagatttcctggtatgttcctgtg	1
ggaccttgaagtttcctggaataataaacaa	1
tactatatgggtttctcagaacaacactgtg	1
tttacagacaaattcctagaaagacatgtat	1
CCCAGTGGTGTTTTCCAAGAAAACCAAAATA	1
tctgtgaataggttccatgaatctgactact	1
TGCTTAAGTTCATTCCTAGAATGTAGAAATC	1
TAACTGTCACTGTTCTCAGAAGCAGGTGCGA	1
gttccttttatattcccagaagtgggtttgc	1
GTTTCTCTCTATTTCCTAGTAGGGGGAAACT	1
ACAAAGTAACCATTCCTAGAATCAAAATAAT	1
ACCCACACCTCCTTCTCAGAAGTACCACAGC	1
TATCTCAAAGTCTTCTCAGAACCTTCAGCGC	1
CTTGAGCGGTATTTCTCAGTAGGTCATCACA	1
GTCATAAATGGTTTCTCAGAAGGAGAAATAA	1
CTTAGCTCAGAATTCCCAGAGGCCCCAAAAC	1
tatgtatggtcttccctagaatttttgtagt	1
AGATGACTCATTTTCTCAGAAACTAGGATTT	1
GTGTGCAAAGCTTTCTAAGAAGCAGGTGATA	1
atctatgatgctttcccagaaggatcttgat	1
AGGGATATATTTTTCCAAGAACATCTCAAAA	1
GTTCTTTGAAAATTCCCTGAATAACTAGGCA	1
ACTCCACCCAGTTCCTCAGAATCTGAGATGA	1
caagcatctgccttcccagtaatatctgcac	1
ACCCTAACATCTTTCCTAGAGTCAATTACAT	1
ATAAGTCAGATATTCTCAGAAGTACTAGGAA	1
GAGCTAAGAAACTTCTAAGAAGTGTCAATGG	1
AGTTAAGACTATTTCCTAGAGCAAGATTCAG	1
AGCATTTTCTGATTCTCAGAATTTCTGAAAT	1
ATACCTTGGGATTCCCAGGAACCAAAGTGTA	1
AACACAGCAAACTTCCTAGAGTGTTTAAATA	1
GGCTATAACGATTCCTCAGAACAGTGGCCAA	1
atctgacactatttccaggtagatagtgttg	1
GATCAGTTAGAGTTCCCAGAATTCACCCCCA	1
AAATGGGGCAAGTCCCCAGAATGAGCATATT	1
GCCCTTTTGCCCTTCTCAGAATGACTACACT	1
TTTCATGAATTGTTCCCAGAAGTAAAGTAAG	1
TGGAGAACCATTTTCCCTGAAGACTCATTCC	1
GATTTCATACATTTCTTAGAATTGAGGTTAT	1
ggttctttggtcttcctagagattctgtcag	1
TTTGGAGATACATTCCTAGAACCTGGACTAC	1
actaagggagacttCTCAGAAGAATTTTATA	1
actcccccgctttccctagaaagtttcatta	1
CCTCGCAGGATCTTCCAGGAAAGGTTAAAGA	1
AAATCACCACTATTCTCAGAATGACTGGAAC	1
GTTAGTTGTGATTTCCCAGAAACAATGAGGG	1
GAATCCTGAGAGTTCTCAGAAGCACCTGGTG	1
CCATGCATTTTTTTCTCAGAAGACTGGCATT	1
gtttttggctaattctaagaattggctaacc	1
GCTCTGGTCCATTCCTCAGAATGGAAGACCA	1
CGTGCTTTGGAATTCCCTGAATCCATAAAGA	1
GTTTCCATGAGTTTCCCTGAAAAGACAAGGC	1
AGCACTTCTGCTTTCCAGGAGGGTAATGAAT	1
cttgaagaggaattctcagaagcagagtgct	1
actctgtggactttccctgaattctttcttg	1
CTCAAATCAAACTTCCAAGAAAGTTACTCTG	1
CTGAAAACCTATTTCTAAGAAGATCCCCTAA	1
GAGGCCTACTTTTCCCCAGAATTAGAGTAAA	1
AGTCAGGCAGTATCCCCAGAAAGTCCCTAGT	1
ACACATTTCACTTTCCCTGAAGCTTTGAAGT	1
GTAGTTGGGTATTTCCAGGAAAAAAGGGGTG	1
TGAATGAGAGGCTTCCCAGAACACATTCAGA	1
CCAACGTCCAGGTTCCAGGAGTTACAAGCTC	1
GAGTTGTCTCATTTCCTGGAGGCCCTGTCAC	1
TATACTCAGAATTTCTCAGAGCACTTTCAAG	1
TAAGTTAAGAGATTCTCGGAAGGAAAAACAA	1
TTCTTTGATGTTTTCTAAGAAACCAGGCTAC	1
CAGGCTGTTAAATTCCCTGAATGCTTGAAGA	1
TCAAGGAGACAATTCTCAGAAAAGCTCTCAT	1
GTTGAAAGAGAATTCCCAGTAGAATTTGGCC	1
TTCATTTGTTCCTCCCCAGAAAGGGAAAACC	1
GGAGAGGGTCCCTTCCAGGAACCCCATGATG	1
GTCCTAGAACTTTTCCCAGAACCCGAGGAAG	1
TTATTGATTGGCTTCCCGGTACTGGTGCAGC	1
CCCTCTCTGATCTTCCAGGAACTTAAAATGC	1
AAATTAAAAGACTTCCAGGAAAAATTGGCAG	1
ttactactctggttccctgaactcaccctcc	1
ATTTATCAGAGGTTCTCAGAATGCTCACACT	1
CTGCTTGGTAAATTCCAAGAGGAAACTCTGA	1
aattttataaactccccagaagagtctaata	1
ATCAGTAGGTCTTTCCAAGTATAAATTTGAG	1
ACCAATGCCATTTTCTAAGAACAGCCTCTGT	1
taatttctatgtttctaagaAAGAAACCACG	1
aactctctcaggttccatgaaatagatctta	1
TATGAAGGGCAATTCCAGGAATGCAGCTGCA	1
TAATCTCAGTTTTTCCAGGAGCAACGAGTAC	1
CGGACCCAAGACTTCCCGGAGAGCAATCGTT	1
GGGCAAGGACATTTCCTAGAActcactctat	1
caacggcccatattcccagagagagccacgt	1
GGCAGAAAGATTTTCTCAGAAGACTGaaaaa	1
cccatctcagccttccaagtagctgggacta	1
ATACTCAAATCTTTCTCAGAATTTACTAATA	1
AAATACCCTGACTCCCCAGAACTGCAGGTGT	1
TACTCTTTGATCTTCTCAGAAACTTACCACA	1
gaaagtcctgcttcccaggaaacccctccgt	1
AGAACAGGGTTTTTCCCTGAAAGAGTCACAA	1
GTACAGCAGTCGTTCCCAGAAGCACTATTAG	1
CTTTGTCCCGGATTCCCAGAGTTGTTTGGAG	1
CCTCTGATGTTCTTCTCAGAAGTGCTGCAGG	1
ACAGGCAAGTTTTTCCAAGAACAAAGAGGAA	1
ctggacatgagttcctcagaacttactcatc	1
TGTCCCTCCAGATCCCAAGAAGAGCTTCTGT	1
tcttctggatgtttcccagagttagagaata	1
GATATTGGATACTTCTCAGAATTAAAAGCTA	1
GGAAAAAGGGCATTCCTAGAATATGGGTGTG	1
CTCTTGGGCAATTTCTAAGTACTATAGAACT	1
CCACCCATTGATTCCCCAGAAGAAAGGTGCA	1
AGCTCTGATCAATTCTCAGAAGCATATTGGC	1
ATCTGCCAGAGGTTCTAAGAAAAGCAATTCC	1
GACCTTTTCTGGTCCCAGGAAACCTCAAAGA	1
AATAAAATCTATTTCCAGGAAGAGTTTGTGC	1
TGCAGGAAGTGATTCCAGGAAGCTTAGTTAA	1
ACTTTGCCTGCTTTCTCAGAACAGGACAGAG	1
GTCATCTCTGTGTCCCCAGAAATACCTACAT	1
TGAGAGTGTTGTTTCCTAGAATATTTGACAA	1
AAAATGGCTAGGTTCCAAGAAAGGAAAGACT	1
GAACTCAACTAATTCTCAGAAAGCCATATTT	1
CTCAAAAGGGAATTCCCTGAAGCGTGCTAAT	1
AGAAGATCACGTTCCCTAGAAGAGACGGAAC	1
ATTGCCAAAAATTTCCAGGAATTTTTCATAT	1
ATGTCATTACATTTCCTGGAATCGTATTTCA	1
AATTTTAAATAATTCCAAGAATGAGAATAGC	1
TTTTTTGCTCTTTCCCTAGAAACCAAGAAAA	1
GTTTCTATTGCCTTCCCAGTAATGGCTAAGA	1
GGTCCACCTTCCTTCCAAGAAGGAAACATTT	1
AAGGATCTTTATTTCCCTGAACCATATGGCA	1
AAAATCAAGAACTTCCCAGAATTTGTTACCA	1
CCACCTCTGCTTTTCCAGGAGCAAGATCATT	1
GGTGGTTTCATCTTCCCAGAATAAATGAATG	1
ggctttgggttttccctagaaggctATATTG	1
CATCTTGACTTTTCCCAAGAAGCTGTCATTA	1
agtagtatatatttcccagaagccccaagca	1
GCCGAGAGTGATTTCTAAGTAGTTGAGTTGT	1
catttgatcccgttccaggaatgaaaaaggc	1
GGCTGGTTATATTTCTCAGAGACCAAAAATC	1
TTCCTTCCTCACTCCCCAGAAATCTTGTCAG	1
gagttgtttcagttcctagtagattctggat	1
TCTACGCAGTCCTTCCCAGAGCATCTGAGAA	1
AAATTGAACTGTTCCTAAGAATACAGTGGAC	1
ctgttcgttatgttccaggaacaaggccagt	1
ATCTCATTTCATTTCCTAGAATATCATCAAG	1
GGTTAAGCCACGTTCCAAGAATAATTTAACA	1
TGCGGTCAGCTTTTCCAAGAACTACTGGGGA	1
acatactctgtgttctcagaaagatataaga	1
AAAACCATTCTTTTCTCAGAACACATGCGAA	1
cagtttggcagttcctcagaaagttagttgc	1
gctgtctgggaattccctgaaaacccccagt	1
acttggtcactcttctcagaaaatttgtatt	1
TGGTAATTGGCATTCTCAGAAGAGATCACGA	1
ccttcaaagtacttcccagaagctggtgtat	1
agaggctcctcttccccagaaggctcggcca	1
CTAAAATAAGATTTCTCAGAAAAGGTTAACA	1
AAAGACCCAGATTTCCAAGTAGTGTGAATCC	1
ATGGACCTAAGATTCCCAGAATGCGAGCTCT	1
aacaccaaaagttccccagaacagaaggata	1
GGCGTCTCACATTTCCTAGAGTGTAGCTGCC	1
AAACATTACCACTTCCAGGAAGCCAACTCCT	1
TTCAAAGTCCAGTTCCAAGAAGGTTAATCAC	1
GGACACATTTATTTCTCAGTAAATAACTTTT	1
ATGCCGGTGCCCTTCCTAGAACTGGGCCAAC	1
TGGACTTCGTATTTCCCTGAACAGGTAGAAT	1
ATGACAGTCATTTTCTAAGAAAGTGAGATTG	1
tgagaccacaaattctcagaagggagtatgc	1
GTCCCACCACAATTCTCAGAACTCAGGTGAA	1
AACTTGCTTGGTTTCTAAGAAGTTCCTGCTC	1
GAGAATCTCTGCTCCCCAGAAGCTGTGCAGC	1
tgcgctggcaattccctggaaaagccccatt	1
AGCGCTGAGGTTTTCTcagaagtcaaaaaac	1
AAAACTTTACCCTCCCAAGAAAGCCAACGTG	1
gaaagcaaagcttccccagaagtcccttggt	1
GCTTGCAAGGTTTCCCAGGAACGGCTTCTGT	1
TGTGGCTCCAGATCCCAAGAAAAAAGAGTTG	1
gccgccctattcttcccagaaataacaaacc	1
GGGGTTTAGAGTTTCCAGGAACATGGGGGTA	1
ACCCGGGTGGGTTTCCAGGAGGTGGAGGTGC	1
AGTAGATATCTCTTCCCAGTAAGAGTGAGGA	1
ATAGTGTCCAACTTCTCAGAATCAAAGTTCT	1
TCTTTCTTGCAtttccaagagctttctatgt	1
CAGTCCTGCAAGTTCCCAGAGGAGTTAAGCA	1
caattacttctcttccaagaatagtgatttt	1
GTCCCAGAGGAGTCCCAAGAAGAAGACACTG	1
CTGTTGTTTAGATTCTAAGAATCTGAAAGGC	1
TTAATGGCTGAGTTCCCAGAATGATTCACAT	1
TGTTTTTGCCAGTTCCAAGAGGAAATAGTGG	1
CAAAAGAAACTATTCCAGGAACATACTTTCA	1
TTTGTAGATCATTTCCATGAAATAATTCATT	1
TTCCAAAGTGTGTTCCAAGAATGATGGTGTT	1
GATGGGGCACAGTTCCCAGAGTTGGAAAGGC	1
GGATATTCGGATTTCCTGGTACATCAGAGGG	1
AGTCCTCTCTCCTTCCCAGAAAGGGCAGGGC	1
ACAGAGTTCAGGTTCCCAGAGGACCCATATA	1
CTTTTTTACTGCTTCCCTGAATCTTCACGAA	1
TGGAGATAACATTTCCAAGTACCTAGAGTAT	1
AATTTTAATAATTTCTAAGAAGTCTACCTGT	1
CAGGTGTTGCTCTTCCAAGAGGAGAGTTCTC	1
aggagagcagacttccaggaagagctgaccc	1
GCTGTTTTATCTTTCCAAGTATTACAAGTGG	1
CCTCCTTGTTGATTCTAAGAATTCATGCAAT	1
CTTTGCTAGGACTTCCCTGAAACCCAAACCC	1
CACACTTAATATTCCCTGGAAGGGCCCTAAG	1
ttgcttctacgtttcccagtaaatacttgtc	1
ctcagttacttattccaagaatacacttgca	1
AGATATTACAACTTCCCTGAATCTTCCTAGA	1
AATAAAACTGCTTTCTCAGAATCTGTTTTGC	1
tgagccctgggcttccctgaaatgccctgaa	1
aacccagctgttttccctgaactcatacagt	1
ttgttcatcccctcccaagaaaccacaaaag	1
GAAAGAAGGGCCTTCCAAGAAGTGTCAAGAA	1
atattttccggcttcccagagtgtgccctgt	1
CTAACTCAGCAGTTCTCAGAAAGGAAATGGC	1
ATCACAATCAATTTCCTAGAGGCCCAACTGT	1
ACTATCTTCCTGTTCCCAGTACTGCCCATCA	1
ttctaaggagtatcccaagaatgggttttct	1
tttaatgttcatttccttgaaacctgtgagg	1
TTCACTTTTCTTTTCTCGGAAGCCCGGCCCC	1
GTGGCAGCTGGATTCCCAGAGCAGCTGTGCA	1
GTTATTCACTGGTTCCCAGAAAAACACTTGT	1
TTATGGTCAGGTTTCTAAGAATAAATGTAAT	1
TAACTAATAATGTTCCCAGAATAAGTTATCT	1
ATAAATCTTCAGTTCCCAGAGAGCAGAGACT	1
GACTTTTTGGTATTCCAAGAAAATCAAATAG	1
tgctacacctacttccaagtatctaggccag	1
tctcagggaagtttccttgaaactatcctcc	1
AGGATTAGCTGTTCCTCAGAAAGCTCAGTAA	1
ACAGCTTTATTCTTCCAGGAACAGCTGGTCC	1
CGTTCCAAACATTTCCTTGAAATATAAATCA	1
TGACCTCATTCTTTCCTAGTACTAGTCTGAA	1
GCTTGCAGGGGTTTCCCTGAAAGGGTCACAG	1
GAAGTAGGTGGTTTCCTAGAGGAAGAAGTTT	1
GATGTTAGACTTTTCTCAGAATATATTCAGA	1
AACCACAACTCTTCCCCAGAAAACCCCCATA	1
TGTAAGGAAGGGTCCCCAGAAAAGAACAGTT	1
gctgaactatgtttctcagaaaatctgagca	1
TAAACAATAATCTTCCTAGAAAGATCTCCCT	1
GTCTTTAATTTTTCCCCAGAACCTTTGTACA	1
GATTTTTTTTTTTTCCCGGAAGGCAAATGGC	1
gagaataacttattctcagaagtaaacagcg	1
AGCAGTGATTGATTCCTAGAATTATGAAGCT	1
TCTGTAAAAGAATTCCAAGTAGATATTACAA	1
GGGCCATTTGGGTTCTCAGAAGTGCAATGCT	1
AGAGGCCTGTGATTCCCAGAAGCATTTTTCA	1
tcacttgggaaattccaagagtttagaggct	1
TGAAAGTGAAACTTCCAGGAGACAAGCCCCC	1
CAAATGCATCATTTCTCAGTAGAAAAGGCCA	1
GAATTTTTTGATTTCCTGGAGTTTCGACTAA	1
CTCAGCAAAATGTTCCCAGAACACCCACTCA	1
GAAATGGACAGTTTCCCAGTAGATTGGCCAG	1
GTCATGCAACTCTCCCCAGAAGGTTCAATGG	1
AGTAAGACTCTGTCCCAAGAAAAAAAAAAGA	1
CAAGGCTGAGGTTTCCAGGTATGTTTTATTC	1
GTTGTCACCATTTTCTTAGAATGACCATGTT	1
TTTGATTCCCCATTCCCAGAAAAGGGCGTTG	1
GAAGGAGGGGGATTCCAGGAACTAGAATTTA	1
GTTCTTACTCATTTCCAGGAATCACTCTGCA	1
CACTTTCCGTATTTCTCAGTAACTTTGCTCT	1
tatgagtgaatgttccaagaagaaggacatg	1
GCCCAGCTTGCGTTCCCAGAGATGACCTGAG	1
TGGTCTGATTAATTCCTAGAATGACATGAAA	1
AAGGGTTTGTAATTCCCAGAGCCGAAAGAGG	1
ggaTGAGACTGATTCCTAGAAGAGTAATTcg	1
GCGGATTACATTTTCCAGGAAAACTTTCAGC	1
TCCTTTGCTTATTTCCCAGAAACGTCTGTTT	1
CCCATGTCTTGATTCCTAGAAAGGCATGTAT	1
aaggtgtttgtgttcccagaagaacaaggag	1
ACTTAGTAATATTTCCAAGAGAGTAGAAAAA	1
AAGGAGAGCCTGTTCCCAGAGTGGCGGCTCT	1
TAGAAATGCCTTTTCCAAGAAAAGCCCAGAG	1
TCCGCGCGTGATTTCCTGGAGGCCGGCGCCC	1
GTTGGTTAAACATTCTCAGAAGTGGAGAATG	1
TAAAAGACCACATTCTCAGAATTAAGGCCTT	1
GAAGTACACATTTTCCCAGTAGATATTTTGC	1
CCTTCTTTCTATTTCCTAGAAGCAAGGTGAA	1
ggaattttccactccccagaagaggaagtaa	1
AGAAACCAAAGGTTCCCTGAAACTCTCAGTT	1
atgttccctcccttctcagaactctggcgtg	1
gatatcatggattccccagaagtatcttaat	1
TCCTGTTTTTCTTCCCAAGAAGTAGAAGTTT	1
gtgtCTCCCtccttcccagagactgtggcaa	1
AACTGGGATTTCTCCCAAGAACTCTGAAGGA	1
TTTCTACAGGTCTTCCCTGAAGATTCAGCAG	1
ATGCAAAGAGCTTTCTCAGAAAATGAACTAT	1
aaaatggaaaagttcccagagattctgattt	1
GTGTGAGTGGGCTTCCCAGAGCCCTCCAACG	1
CATCAAGGGCCTTTCCCAGAGGAAGTAATGA	1
TCCACTTGGAATTTCCTTGAAATCTCCGAAT	1
ACACACACTGAGTTCTTAGAATACACAGGAT	1
ttgcgtgacacttccccagaactttctcatc	1
taCTGTTTTTAGTTCCAAGAAACTAAACATT	1
TTTCATTTCCTGTTCTCAGAATTTCAAGTTT	1
AAATTGCCCACATTCTCAGAAATTGTATTTG	1
CTATTGCTCCACTTCTCAGAAACCTTAGCAT	1
ATTGGAAAGTATTTCTAAGAGACAAAAATGT	1
TTCTAGAAGCAATCCCCAGAAGAAAGCAGCA	1
AGCTGCAGCCAATTCCTAGAATGAGTCATCT	1
TTAATGGGTACTTTCTAAGAAAATACAGAAT	1
AGGGCAAAGTTATTCTCAGAAGTGAGGCTTA	1
GCGCCTGCCGGATCCCCAGAACACAGAAGCT	1
TTAAAGAGAGAATTCCCGGAAGGGAGACAAG	1
GTCCTTAGGAAATCCCCAGAATCAACATAGT	1
GAAGCTTCAGCTTCCCAAGAAACCATAAGCT	1
ctatcactgaagttcccagagcctggcacgg	1
TGCAGTGGCAGTTTCTCAGAAGTCCACTAGA	1
GTTTTGTGTCTGTTCCTAGAATTaggcagtt	1
TCATGCTCAAACTCCCCAGAATGGGCCAAGG	1
AGGAAGTATGTCTTCTCAGAAACTGAGTGCC	1
agcagggagtgtttcctggagaagatgaatg	1
CGCAAAGCCAGTTTCTCAGTAGGGCAAATGT	1
tttggatctgtgtccccagaaaatctcatgt	1
gctttctgactcttcccagaattcccactgc	1
TCCCTATTACTCTTCCAAGAAGGAGGGAAAC	1
ctccggaaccattcctcagaaccacaccaaa	1
CGGAGACTACATTTCCCAGAATGCCCCGCGG	1
GATTCAGCCTAATTCCCAGTAGTAAATCACA	1
CCAAGAGTAATCTCCCCAGAAATAAAAGAAT	1
atgacCCCTCCATTCTCAGAATGATGTTACT	1
CCTAGTTCCTCTTTCCCTGAATGACTGTAAG	1
TAATTTTAGGCATTCTCAGAACTGTATGAGC	1
TCTAGGGAGGCTTCCCCAGAAGAGCCAAGAC	1
GTCTTAGCAGGGTTCTAAGAACTAGGCAATG	1
TGTGGCCACCTATTCCCAGAGAAAAACATCA	1
CTTGTTAAGTGTTTCCTTGAAACTCTCTGAA	1
TTAGTCTAAATCTTCCCAGAATGCCACATAA	1
GAGAAGGCCTGCTCCCAAGAAACAGTTAATC	1
TGCTGCCACGTTTTCCTGGAATGTAATTATG	1
GACTCACCCTGATCCCCAGAAATGAGGCCAC	1
TGTGTGCGGTCGTTCCTAGAAAGTGCAGCCG	1
GCAAGGACCAGCTTCCCAGAATCAGACACAG	1
TTACAAGGGGATTTCCATGAAGACGTGAGCA	1
AAATCAGGCGACTTCCCAGAGGGAGCCTTTG	1
CACCCTCAGAGCTCCCCAGAATTCCCTAACC	1
atcttttgtgttttccaagaacagcctactg	1
ctaatgacgcatttctcagaatgtgtccttg	1
TACCAGCCTTGTTTCCAGGAGTTTGGAGCTG	1
CGTGCTTTGCGGTTCCCGGAAGTCCTTCAGG	1
ggttaagtgactttcccagagtcacatagct	1
cctgcctcagccttccaagtagctgggacta	1
AAGTAAACCTCTTTCCAAGTAGGAAACAGAT	1
GAAATCCACTTCTCCCAAGAAAACGGGCCTG	1
CCTTTTCTGGGTTTCCATGAATATGTACCTT	1
agttatcaatgtttcccagtagcttggcatc	1
TGCTGTCACCTCTTCCAGGAAGTGATGACTC	1
GTGGGATGTAAGTTCCCAGAGGCTGCCTCTG	1
actgacttcaacttcccagaaatgaaactgt	1
CTAAGTGGTCCTTTCTCAGAATCTTACTTTC	1
TTCCAGAGCAGTTTCTCAGTATGAGTCATAT	1
ATTAACTTTTATTTCTCAGAATTCTAGTTAG	1
AAATTCTTGGTTTCCCAGGAAAGCCAAGCCC	1
CTATTAGGGCAATTCCCTGAAAGATTACACT	1
GAATGAGTCATTTTCTAAGAACTCTCACACC	1
ttcctgggactttccccagaactacgggagg	1
AACAGAGGGCTGTTCCAGGAAGGCCTGTCAC	1
CTACATTTTGTTTTCCCAGAACATATTGAGT	1
AATGGTGTGCGCTTCCTAGAATCACCAGGTT	1
GAAATGGGGACGTTCCCAGAAGGCAACTTCC	1
TGTATTTGCATGTTCCCAGTATTAAAACCTC	1
TAAAGGACTGACTTCCTAGTAACTGTTGCAG	1
ATAGTCCTAATTTCCCTAGAAACTAGATTGT	1
GCTTGGCATGGTTTCTAAGAGACATCCTCTG	1
TCAAGCTGTAGGTTCCAAGAACAGGCAGGAG	1
GCTTGGTAGGAGTTCCCAGAATTAACTCCTT	1
GAGTGTAAGAAGTTCTCAGAAATACCAGAAA	1
CAAGGGGGAGACTTCCCAGAGGAGTGGATAA	1
AAGGTAGCTCATTTCCCAGAATTTTGTTAAG	1
TATCTGATTTTATTCTCAGAATGCTGTGAGA	1
TTCattcatttattccaggaatgggttgctg	1
GCGGCTACTTGGTTCCCAGAGAAAACAAACA	1
TTAGAACTCTTGTTCTCAGAAGATTTTGTGG	1
TCTCTACACAGCTTCCAAGAATAAACATTAT	1
CCTCGGGTGAAATCCCCAGAAGCAGTTAAGT	1
GTTACATGCTGGTTCCAAGAAGGAGGGAAGC	1
CTCCGCCCCGGATTCCCAGAAAGGGGCGACC	1
gctaattcttgtttcttagaatgtccttgcc	1
ACAGAAAGCACCTTCTCAGAATACAGCAGGC	1
CTGTCTAAAAATTTCTAAGTATGACGTAGTA	1
ACCTCACATCTCTTCCCAGAGCTTGAGGCTG	1
ATTGTACACTCATTCTCAGAACTTCACAGGG	1
TGCCTGAAAgtcttcctagaaacagagtctg	1
TGGTACTGTCTCTTCTCAGAATCCTTTATGA	1
GTAATGGGTTATTTCCCAGTAATTCATGATG	1
TTCTCTTTTTCTTCCCTAGAACTCTAATACA	1
GGTTCTCAGAAGTTCTCAGAAGACTCCTTCT	1
caggagcacaagttccaagagtgcagggacc	1
ATGCAGCTAGAGTCCCAAGAATCTATTTTGT	1
CAATACCAAGACTTCTCAGAACTATGTTTAG	1
CTCAGGAAAGGGTCCCCAGAAGCTCAGGGTG	1
GTAGATACCAGTTCCCCAGAAGCTAAGGAAA	1
TTTCACTCCATTTTCTTAGAATCATAATGAA	1
ATTTAATCCATTTCCCAGGAAATCAGTGTTT	1
atgttctagcttttccaagagctggccagag	1
gtcagttctgctttctaagaacctatctggg	1
CACAGAAGTTATTTCCAAGAACTGACAGCTC	1
TCTATGAATAGTTTCCTTGAAACCTGCCAAC	1
ATTGCTTGTAGTTTCCCAGTAGAGCAAAAAG	1
CAAATTTATAATTTCTCAGTAGTATTACTTT	1
AAACCACCATGTTTCCCAGAGGCACTATTGC	1
CTAATTTAGTATTTCCAGGAAATGTGGTGTC	1
TGCTTTTTTTTTTTCCCAGAGAAACCAAAGC	1
CCCAAAGTTATGTTCCAAGAAGGTGACTTCT	1
TTGGAGTTTTGTTCCCCAGAAGACCCTAATC	1
ttcaaagtgcagttcccagaatagtaacagc	1
TAGATCCATTCTTCCCCAGAACACCAGTCTC	1
AACCACCGATATTTCTCAGAGACGAGTTTCT	1
ACTGTGCAGCATTTCTCAGAAACCACAAAGA	1
taggtggaacatttcctagaattcattttct	1
tccagtggacaattccaggaagtatcctctg	1
AACCCCATTCTCTCCCCAGAAGGGTCCTACA	1
GATCTCCAGTGTTTCCATGAAGTAGATGTAA	1
TGAGGTAAACAGTTCTCAGAAACAGCAATAG	1
AGTTTCTTGTCATTCTCAGAACACTTGCTCT	1
AAATCCCACTTATTCTCAGAATGAAGAAGCA	1
TCCATAGATAGATTCTCAGAACAGCCCATGG	1
ACAGAGTCCATTTCCCTAGAACGTTATAATC	1
AAGTTCCTTTGATTCCAAGAACTAAAATAAC	1
CCCTAAAAAGGGTTCTAAGAAGGCTATCACT	1
TATTTGGATGGATCCCAAGAAACACTGTCTG	1
tttactcacagttccctagaaacatgcatga	1
TATTCATTTGGTTTCTCAGAGTTTAGAAATG	1
TGCCTTCGCTGTTCCCAGGAAGGAAGGattt	1
ATATTCTGTCACTTCCATGAAGAAATTATTT	1
TTGATGGCATTGTTCCCAGAATGGAAAATGT	1
GCTACACAGAATTTCTAAGAAAGTAAATTTG	1
tgatcaagagctttctcagaatgcatcactg	1
ATAGGAACTAGATTCCAGGAAGGCGGCTACA	1
TCTTTCTCGATGTTCTCAGAACTTGTAGTTC	1
TTAGTCATACTGTTCTCAGAATGAATACAAT	1
TGGCTAGGATGGTCCCCAGAAGTGGCCAGGC	1
GGGTGTTCTTATTTCTCAGAATGAGTAAAAC	1
AGGACAAAAGACTTCTCAGAAACATGACTGC	1
AGCAGTCACTGTTTCCTAGAAGAAAAGAATT	1
aaacaaaaagttttccatgaaaggaaatata	1
AATGACAGGGATTTCCCAGTAGTCTCGTTCT	1
tatgtcgggggttccccagaacacccccatg	1
ctctaaaggaattccccagaaatccccccag	1
TGTCAAAGTCAATTCCTAGAAGTTGAAGAGA	1
AGCCATATTTAATTCTCAGAACAATGTAATG	1
CTGAAGCCTCCTTCCCAGGAATGGCCAAGGT	1
gtgtcttcaagcttccctgaaaagaagaaga	1
GATGGTTGTGGTTTCCCTGAAGTTCCCAGCG	1
CAAACACACCATTTCCCAGAGACTCAGACAG	1
GCCTGGTAAAGTTTCCAGGAAGTGAAAGCAC	1
GTTGAATCAGCTTTCCAGGAGAATCAAAGCT	1
CACAACACTCAATTCCAGGAAGGAAAAAATG	1
GTGGGGCACAGATTCTCAGAAGCATTGCTAT	1
AATTAAAAACATTCCTCAGAACATCATCCGG	1
ATCCTGGGAATCTTCCCAGAATGCCTTGTGG	1
AAAGTTAAAAATTTCCCAGTAAAAATGTTCC	1
CTAGGGGTTTGCTTCTAAGAAACTTTTTTTT	1
TAGATTTTTGATTTCTAAGAGAAAATAATTT	1
CTAGCATTGCATTTCCCAGAGCAGGCACACT	1
TTTGGGGCATGTTTCTCAGAACAGCAGTTCT	1
ttccactattgattcctagaattataacttt	1
AAACCAGCACTCTTCTCAGAATGCAAAGTTG	1
CGGCACCAGAGTTCCCCAGAAGAGCAGAGAG	1
ACTGAGTCATCTTCCCCAGAAACATTTTCCT	1
AGGGATTGCTGTTTCCTAGAAGGCCACAAAT	1
CTATTATCTGATTTCCAAGTAAGTCAGGATG	1
CAGATAACAGTTTTCCAAGAGCACATACATA	1
CTCACCCCCTTCTTCCATGAAGTCGTCATCG	1
AGATTCAGAGGTTTCCTGGAGTTGACATTGA	1
TTTGCCCTCGCTTCCCTAGAAACCTCGTTCC	1
TCATTTCCTCCTTTCCAAGAGAGGGCTGAGG	1
AAAAGGTACATTTCCCAAGAACTGCTATGGA	1
GCAACATCCTGCTCCCAAGAAAGACGTGCAC	1
GCCCCATAATACTTCCCAGAGCACCCCAACC	1
CCTCGTCACGGCTTCCAGGAAGCCCCCACTC	1
agtgttgctagttcctcagaagctccttcat	1
ACCTTGATGTTTTTCTCAGAAGCTATGGTTG	1
GAACCGGCCTTCTTCCAGGAATCCTACCTTG	1
CCAAGTGTTGGCTTCCATGAAAGAAACACGG	1
TCAAAGATGGTTTTCCTAGTAGTATACCAGC	1
ACTTTTTTTCATTTCTCAGAAATCCCTCATG	1
GGCCTACCTGAGTTCCCAGAGGGTGGTGACT	1
TTGCACTGACCTTTCCCAGAGTGTACATGAA	1
tcagatttcatcttctcggaaacaacagatt	1
TTTATCAGCAACTTCCCTGAAGGTCTGAGGG	1
TAGCTACTTATCTTCTCAGAAAAGATGTTTA	1
CACAAGACCTGCTTCTAAGAAGTCAAGTCCG	1
ATCATTGCTGGTTTCCAGGTAGTGACTAGCA	1
ctaagttctaactccccagaaaccacgactg	1
AGTTGTCAGCATTTCCAGGAAGAAAGAACCC	1
CTTGCTAATTCTTTCCAAGTAACAGAATTTA	1
CAGCAGCCTGCATTCCCAGAACTTACACTGG	1
GTGGTTCCTGCCTTCCCAGAGCTGCCCTGAG	1
TTGGGGTAGGGCTCCCCAGAACCATGGACAT	1
ATTTCCTGTGTCTTCCCAGAAGCTACGCCAC	1
TCATTTTGCGGTTTCTCAGAGAGTGAGATAC	1
aaaccctgcctcttcccagaaaggatttgag	1
GAATGAGACAATTTCTAAGAATATTTATTCT	1
TAATGAAAGGGGTTCCAGGAGAGCATCCCCT	1
GTTTGGCTATCTTTCCATGAAGAGTTCTTAA	1
TACGGCTGAATTTTCCAGGAATTTCTATAAT	1
GGAGCTGGCTGCTCCCCGGAAGTGGGTATAA	1
CGTAGTGCCACTTCCCAGGAAGAAAGGGAAG	1
GCCCCTCATATCTTCCAAGAGAGACGACTGA	1
GAAGAATTTCATTTCCTAGAATTATTCAGTC	1
GCCGCCCTCCTTTTCCAGGTATAACTGCTCA	1
ATAGGCTGCTGCTTCTCAGAACACTGCCTGA	1
TCCATGTGCTGTTTCCCGGAAGGAGAAGCAG	1
GCTATTGATCATTTCCTGGAAGACTTTTGTC	1
GGTGTCCGGCCTTTCCTAGAAACTTCTTGCA	1
AACAACAACGCTTTCCAGGAAAAGAGTGACT	1
TCAATAACTTGCTCCCAAGAAATTCTCCCTT	1
GGCAGTGAGATGTTCCCAGAATGTTTGGAGC	1
gctctgggaatcttcccagaatgcccctgct	1
TTTTTTTAATTCTTCCCAGTAGAAACGTAGG	1
GCTGGCTTTCCCTTCTCAGAAACTGCGCCGG	1
CACAGCTAGCATTCCCAGGAAAGCCCTCAAC	1
TTTGCTTTGGCTTCCCAAGAAGTGTCTGAAC	1
AGTCTTGCTGGTTTCCAGGTAAAGAGAACTT	1
ACAGCACAACCTTTCCCAGAGTCACAAAAAT	1
ATGATCACGTGCTTCCATGAAGTGCCAGTCC	1
GAGACTAACTGCTTCTCAGAAACATAGAAAT	1
GGCTTTCAGTACTTCTCAGAACGGTTCCCTA	1
aaatttgggggtttctcagtacatagaaaac	1
acatttctccatttctcagaacggatctcca	1
CAGGAGGGGATTTCCCAAGAAGGCCAAATAA	1
GTCTATGTTAGTTTCCAGGAGATATAAAGGT	1
GCCTGACTTCCTTTCCTAGAATTCTCATTTC	1
CCTCCTCGGCCTTTCCAAGAGGAAACAGCTC	1
TTCAAAGAGGTTTTCCTAGAGAGATGAAAAC	1
GGGAAGGGAGAGTCCCCAGAAGAAGTGTCCT	1
tgactaatctatttctcagaacagtcatatg	1
tgagatctgtatttctcagaatatctaggta	1
TGACTGTCCTATTTCTCAGAAACCCCGAGTT	1
GCAGTAGTTCGCTCCCCAGAAGGGACCCCCC	1
ttccccacccctttcccagaaaatccatgaa	1
ATGAGCCGATCCTCCCCAGAAGCTGGGATCA	1
AATCAGAATGATTTCCATGAAAACAAAAGCT	1
CACTTCTTGTATTTCCAAGAATGCTGTGCTG	1
TTTCAATGGCATTTCCTAGTAATTCACTTCA	1
CACAAGAGCCCTTTCCCAGAGGCTTTAACAA	1
TCACTGGATGGGTCCCAAGAAGAAAAAAAGA	1
CGCCACTCTCACTTCCCTGAATGGTTTCCAT	1
cccaagtttcagttcccagagtttttattga	1
TCTGCCCCAGAGTCCCAGGAACAATGCAATG	1
ACTACTAAGTAGTTCTAAGAAACAGGTTAGG	1
TTTTTTAAGAGTTTCTAAGAGGTAATTGAGT	1
AACTCTTAGGCTTTCCAGGAGTTCAGTCTGG	1
GGAAACACGGCCTTCTCAGAAACCACGTACT	1
GAATTACCCCGTTTCCCGGAGTGGAATGTTT	1
gaagttctcacttccccagaattaagcgact	1
TGTGGTCCTGGCTTCTAAGAAAGGCAGCAGC	1
ACCTCCCCCTCCTTCCCAGAGCTGTAGCTAA	1
GATCGTCGAGGcttccaagagcttacagacc	1
GCGAATCCGCGCTCCCCGGAAAAATGCGACC	1
GGCTGGGCCAGCTCCCAGGAAGGGCTGCAAC	1
TTTTCCACTGTTTCCCTAGAAACAAAAACAA	1
TAAACGGATTGATTCCAGgaataaatagctt	1
tctactctgctcttcccagtatttgtgccct	1
gggatgggaaagtcccaggaagctttaaaac	1
GGGAAAACATGCTCCCAGGAAACTCCTGAGA	1
ATGGGTGGTCTTTTCTCAGAAAGGTACATTC	1
GAACATGAACATTTCTCAGTAGGGGCAGCCT	1
AAAGCATTCCAGTTCCCAGAGGGTAGGGGTT	1
GAGATCCAGTGCTTCCATGAAGAAAaggact	1
TATGGAACGTTTTTCCCGGAAATGCCACCAC	1
TTTGGGGCATGTTTCTCAGAACAGCAGTTCT	1
GCTGGAAGAGCCTTCCAAGAAGTGAAAATCC	1
acaacgcatcctttctcagaacgtatgccca	1
TGGAGACGCCTTTTCCCTGAAAACGCAACCT	1
TTCAGACAGCATTTCCCAGAAAGTATGCTAC	1
GAAAGTTTATCTTTCCCAGAGCAGCAAGGAT	1
CCTTAAGGGAGTTTCCTGGAGAATGTGAGCA	1
GTATTATTTCACTTCCTAGTATTTTCATTTA	1
CAAACTGAGAAGTCCCCAGAAGGTGTGAAAA	1
ACACAGCTGGGCTTCCCTGAAGATGCTGTTT	1
TCCCCCACTAAGTTCCCAGTAGGTTCATTTT	1
GTTAACCTTTCTTTCCAAGAGGGAGACCTCA	1
CACTGGATCCGATTCCCAGTACCATAGAAGT	1
tgtacatgaatgttctcagaagcattcttct	1
GTCTTGTGATATTTCCTTGAACACCAGCAGC	1
CCCAGCGACCCCTTCCAAGAGCATGAAGAGG	1
AAGAGGGTGAATTTCTAAGAAAGGGACTGGT	1
CTGTGCTGGGACTTCCCGGAAGTAAGACTGT	1
ttgcccgcccatttcccagaaaacccctccc	1
AGTCCCGAGCGGTTCTCGGAAGTTTCCCACT	1
CGCCAGGAGAGCTTCCCGGAGTCGACCTTCC	1
gggaaggattatttccaggaagggatttaat	1
TCTTTACTCAAATTCCCAGAGCCTGGGCACT	1
AATAGTGGGGCTTTCCAGGAGGCTGCTGAGT	1
ccataggtgatgttcccagagtcagctatgA	1
TCGCACCTTCTATTCCCAGAATCACTAGGCG	1
TTAAATTAGGATTTCCAAGTAATTTATGTCG	1
GTAACACCCGTGTCCCCAGAACTGTTAAATA	1
tGGCAGTCACACTTCCAAGTAAGTAAAGAGG	1
TTATTTCGCCATTTCTCAGAATTCTAAAATT	1
AGAAAAAAAATTTCCCAAGAAACAACACAAG	1
TTGCTGCCCACTTTCCCAGAGCTCCCCAGGG	1
TATTTGCTCTTCTCCCAAGAACACACAGTCT	1
TCTCAGGCTTGCTTCCCAGTACCAACTCAGC	1
GAAATTTTGCGTTTCCAGGAATTTGGTAATT	1
CGTCTACATTTCTTCCAAGAGGCCTACTTTG	1
gaatgaagtgGCTCCCAGGAAGTGCTCAGTC	1
CAACAATACATCTTCCCTGAAAATGTGCTCT	1
CCACTGCGGGTTTTCCAGGAGTGTAGAGGCG	1
CACAGGTttcacttccctgaaccctaattca	1
GACCGGGCGAGTTTCCCAGAAGGACGCCGGT	1
CGCCTTCCTCTTTTCCTAGAAAAGGCGCAGA	1
agtgtaggcaacttccaggaaatatctttaa	1
tggaggatacacttcttagaaggctcattca	1
TCACATGACCACTTCCCGGAAGCGCAGCAGA	1
TATCATGGAAGATTCCAAGAACCCAGGTCGC	1
ACAAGTGGGGACTTCCCAGAACTAACCGTTC	1
AAAATACCCCACTTCTCAGAATGATTCGCAT	1
GGAGGGGGCGTTTCCCCGGAAAAGGAAGGAA	1
taggtgtaggtttccccagaactcagagtac	1
ATAGATGGAGACTTCCTAGAAGTAAAATAGC	1
TATGGAGGGGGCTTCCCTGAAATTCTCCAAA	1
GCCCTAATGTATTTCCCTGAATTTGGCCTGC	1
ATCCCACCTCCTTTCCCTGAAATCTCTGGCC	1
CGAGACAGTCCCTTCCAAGAAACATGTGCCC	1
CTCCGTTGCATGTTCCCAGAGTGCTCCCTAC	1
ATACCCCTTTATTCCCTGGAAAAGGCAAACT	1
cctctttttcagttcctagaactctaatttc	1
AATCAGCTTATGTTCTCAGAAAAAGAACTGG	1
CTTTCTGTGTCTTTCCCAGAGCAGTGGCCTC	1
GAGATAATAGCCTTCCAAGTAATTTTTATGG	1
ACCCTCCCGTGTTCCCAGGAATCCCAGGAGC	1
TTGGGTTTGCCTTCCCCGGAAGCCGCTTTCT	1
TTTTAAAATTCATTCTCAGAAATGCGTATTT	1
CATGAAAAAAACTCCCTAGAAGGGATGAGGG	1
CATGGGAGTGATTTCTCAGAGTAGGGGTGGT	1
ttttatgggaagttcccagaaacagcctcca	1
GACTGTGGGTATTTCCCAGTAGGGTGGGGTG	1
CAGGGCCCCCTCTTCTAAGAAAGAGCTCTGT	1
gccgtaggagtattcctagaagccgttccta	1
TACTTGGTCTTATTCCAAGAAGCTGCCAGGA	1
ATCGTAAAGCTCTTCCCGGAAGCCGACGTGC	1
GTGAGGACAAAGTTCCCAGAGATCAGGATAT	1
tgctgcgctgcattcccagaaagttaggtat	1
AAGGTCCCTGTCTTCCCTGAATGGTCTCTAC	1
TTATTGGGTAAGTCCCAAGAAATGTAACAAC	1
gaagactgaaatttctcagagggtttgcagt	1
TGCCATTTCCCCTTCCAAGAGGAAGTGCCTT	1
CGCACGCTCCAGTCCCCGGAAGCGCTCGTCT	1
AAATGTTTAGATTTCCTGGAGTCTCTGGCTT	1
GAAACTTTAGATTTCTCAGAGTGAGCTAGTT	1
AAGTCAGctcatttcccagagcaggaaacag	1
CGCTGCCCTTGTTTCCCGGAGCTGTTCTGGC	1
CACCAAGCTCGGTTCTCAGAACTACATTTCC	1
CCGAAGAACTTCTCCCCAGAAAGCTTCTACT	1
CTCTCCTGGGGCTTCCCGGAGCCTGGCCTTT	1
GAGAAGACTTGCTCCCCAGAAATAGACGCTG	1
TTCCTGTGGACTTCCCAGGAAAACGACAGTG	1
GAAAAATCACAATTCCCAGAATGCCGCGGTG	1
CTGGACGTTCGTTTCCAAGAACCATTCCCTC	1
ggcaggaagaacttcctagtaacaggagctg	1
GCGTCCCCAGCTTTCCAGGTAGGGACGCCCC	1
TCTCGGCGATGTTTCCTAGAGTCTCGACGTT	1
gtctgggaaggcttcccagaggagacagctt	1
TGTTTTGATTTGTTCTAAGAATTACATTTCG	1
TGAGCCACAGGCTCCCAGGAAAGCAGCACAG	1
GGACCTGCTGTCTCCCCAGAATCTCTAGGTG	1
TCAAGTTGTTATTTCTCAGaaacaaacaaac	1
AGATTCCAGAAATTCCCAGAGGGACATAACA	1
GCTCACTCACTCTTCCAAGAAAGGACCAGAC	1
CTGTGAGTTGGTTTCCAAGAGTCTAAGTTAA	1
TGGAATCCCTGTTTCTAAGAATCCCTGTTTC	1
AAATAAAAAGATTTCCCTGAAATATTGCAAA	1
GGGGAATCTGTGTTCTAAGAACTGCTTTGGT	1
cccaggtcactcttccaagaagatgctccgc	1
GGGTGACAGACCTTCTAAGAATAAGAATGGA	1
TAAATATGCAGCTTCCAAGAACGCCCCTTCC	1
CCCGTAGGCTTCTCCCCAGAACCGCATACCT	1
GACCTGAGACCTTTCTAAGAAGTCTTGAATT	1
TTTATCTCTTTATTCCAGGAATAGAAATACA	1
CCCTTATATGGTTTCCCAGAACTCCCTGCCT	1
CTGCAAGGTGCATTCTCAGAAGGCTGTTACT	1
TTAGCATTTTATTCCCCGGAAGAAACCCCAG	1
AGTCCCTGAGATTCCCAGGAAAAACTCGCCT	1
CCTTGGACTCTCTTCCCAGAGTCCGGGCGTC	1
GCCCAGCATGATTTCCAGGAAAGAAGCTAGC	1
ATATCACCAAGTTCCTAAGAACGCTCTAGGC	1
gatggggtggggttccctgaagaagtgacct	1
ATGGGCTGTATTTTCTCAGAAGCTGACACTG	1
TGCAGTGACTTGTTCCAGGAAGCGCGTCCTG	1
gaactctgcccttcccaagaagctatttcac	1
CTTTGTGTGGTATCCCCAGAATAGAGCTGAG	1
CATGCACCCAGTTTCCCAGAAGCTTCCGGGG	1
ACAGGGACCGCCTTCCCAGAGGCTGCTGGAA	1
GCCCACTAGCATTTCTCAGAATGCCTATTTT	1
CGCCATTCTCCCTTCCCAGAAGACGGGCAGA	1
CACTTTCTCGGTTCCTCAGAATCCTACCTAC	1
TTCAGCCAGGACTTCCAAGAACCTAGCACAG	1
CACTCGAGTCGCTCCCCGGAAACTATAGTTC	1
cccttaatctttttccaggtacagattgcca	1
gcgggtggggattcccaggaaagagaaactg	1
CAGAGATTACTTTCCCAAGAAGAGGATTGTT	1
TCTATCGAAAATTTCCCAGAACCATTTTTTC	1
AATGGCCACGATTTCCTGGAGCTTGGCCCTG	1
TGGTGGCCACAGTTCCCAGAGCTCAGCCTGC	1
CGCTCGGTTGGTTCCCCGGAAGGCTCTTGTT	1
CTTACGGATGTCTCCCCAGAAACAACCACCC	1
TAAGCTTAGAAATTCCAAGAGCGGGCGACGT	1
ACAGATCAGTGATTCCCAGTAACCACTTAAA	1
CATTACCCACATTTCCCGGAGCCCAGTCTAC	1
ACCGAGAGAAGCTTCCTAGAGCGCCCAGGAA	1
CTAACTGTCCTTTTCTCGGAAAAGGCAGGGG	1
GAAGTGAATACTTCCCCGGAAAAAAAAAAAA	1
CTCAGTAAGACCTTCCCAGAGTACTTTGTTT	1
AGCTTCCAGAGATCCCAAGAAACTCTTAAGT	1
CACTTCCCCTTTTCCCCAGAAGCTGCCAAGC	1
GTCTCTGCTCATTTCCTGGAGAAAGCAGAAG	1
GACCCACTTCTCTTCCAGGAAAGCGCCCGCC	1
GCGAGGCCTAGCTCCCCGGAAGCGCCCGACC	1
AAGCAGGCCGGATTCCAGGAATTGCCCAAAC	1
TCAAATGTCCCTTTCTCAGAAAAGTCCTTTC	1
GCGCCCAAACGCTTCCCGGTACGTGTTGCTG	1
TGAAGTTTCACTTTCCCTGAAAGGAGAAAGC	1
CCGCTCGCCTTCTTCCCGGAAGCTAAGTTGT	1
TCCTGGGCAGGCTCCCCAGAAAACTGCCCCC	1
AGCGGCCAAAGCTTCCCGGAGCGCGGGGCTG	1
GTGAGGTCTTTTTTCCAGGAATGGGGAGACT	1
TTTAAAATCATGTTCTAAGAAGAGGGCTACA	1
ACTAGTCGTAATTTCTCAGTACCCTTTTCAG	1
ATAGTTCACCAATTCCAAGAACAATGAACAT	1
TTATTATGTATATCCCCAGAACCTGCATCTC	1
TTCTGAAATGGTTTCCCAGAAAGGCAGTGAC	1
TCTCTCCGACGCTTCCAAGAGACGCTCCAAG	1
CGAGATGCGCTCTTCCCGGAAGTGACGCACA	1
GGAGTCCCTATTTTCTAAGAATTATTATTAC	1
cctgacctgtatttctcagtatggctgtcat	1
CCATCAGGGGGTTTCCAAGAAACGTCTCCTT	1
tcctcaagatgctcccaggaacagttacaca	1
CTCGCCCTCACCTTCCCAGTAACTGCTGGTC	1
CCATGCTGCCTTTTCCATGAAGGTGTCTGCT	1
atttttccacccttcctagaaacggTATAAA	1
TATTTTGTGCCCTTCCAAGTACATGTACATG	1
GGGTCTTCGGGGTTCCCGGAGGCCCATCGCC	1
CTTGCCAGTGTGTTCCAGGAATTCTCTATTT	1
CACAGGCTGCAGTTCCCAGAGCCCAGGCTGA	1
TGCCTTCCCGGTTTCCCGGAGCCGGGGTGTA	1
ttgggcaagtgattccaagtattatcaacta	1
TTTCTCTGTTTATTCTAAGAATATCTCCAAA	1
AGTGCCCCAGCTTTCCTAGAGACCGTGGGAG	1
GAGTACTGGGCTTTCCTAGAGCCTTCTCCTC	1
CGCAGTCCCCGCTTCTCGGAAGGGATTTTGT	1
taacaggtgccttcccaggaacacaagccca	1
gccctttccatctccccagaatgcctcAAAC	1
CTCTGGTTTTCTTTCCCAGTAGAAGCGGTTC	1
AGGGCTGCTCAGTCCCCGGAAGCAGGCTGCG	1
ATCAGAAATAGCTCCCAGGAATGGTTTTCAT	1
AGGTGACCCATTTTCCCAGAAAAAGCTGAGC	1
TCAGAAAATCAATTCCAGGAATGTTTGAAAG	1
CACAGCCCGAATTCCCTAGAAACAGAGAGAG	1
CGCACTGTGACGTTCCCAGAGAGGAACGAAG	1
GAGCTGGAATGTTTCCAAGAGAGGCCCCTGC	1
GGAGCAAAGCGATTCCAGGAAAGGAGTCTAA	1
ACTGGACCAGCGTTCCCAGAACACTCCGCGA	1
TTTGGACTACAATTCCAAGAATCCTTCCTGG	1
TCATTATATAGCTTCCAGGAGGAAGAGGCGG	1
AAATACAGACCATTCCAAGAAAGACTTGCGC	1
TCTCTACCCTGGTCCCCAGAAGCAGGGGTCC	1
CTTGCCGCCCGTTTCCCGGAGCCCCGCCTCT	1
CTTAAAGCTTAGTTCCTAGAGATTGGGGGCA	1
CAGCCGCCATCTTCCCAAGAAAGCAGTTCCG	1
GGTTCCCCGGCGTTCCCGGAAGTGAGCCGAC	1
AACTCTGCAGGTTCCCCGGAAAAGGGGAGAG	1
GGATTTCCCACCTCCCCAGAAGCAGAATCAG	1
CTAATCTTCTTTTTCCCTGAAAGAACACCCT	1
CTACCGTATGTCTTCTAAGAAAGGGACGGCT	1
ACAGTGTAGTGTTTcctggaacactcttcac	1
gaatgtcacctcttccaggaagacttccctg	1
TCTCCGCGGTGTTTCCTAGAGTCTCGGCGTT	1
TTCCTTTTCAAGTTCCTAGTATGCTCCTAGT	1
TTCCACTGTGGTTTCCAGGAACTCAAAGCTT	1
ACAGGCGTAGAGTTCTAAGAACAGAACCAAA	1
CTGGTTCTCTTGTTCTCAGAAACATCTTGTC	1
GCCAGGAGGAGGTTCCAGGAGTCAAGGACAT	1
GCATTTCTGGAGTTCCAGGAACACAAACCCC	1
taacagtaacacttctaagaattcatactgc	1
atgcagaagacgtccccagaacagcataaaa	1
TGCTCTTCCTGGTTCCCAGAGGCCCAGACTT	1
AGAATGACTCCATTCTCAGAACTTCCCCTCC	1
GAAATCAAGGTGTTCCCAGAGCCGCTTTGCC	1
GATGCATGTAGCTTCCCAGAACCGAATGTCT	1
CATCATGAAAATTCCCTAGAACTCCAACCGG	1
GGTCGGCTTGGCTCCCCAGAATCTCCCACCC	1
AGACAGACCATTTTCCTAGAATGTTGCAACA	1
[truncated: 232 more rows]
