# Supplementary material for: Relationship between histone modifications and transcription factor binding is protein family specific
Source: Genome Res. 2018 Mar;28(3):321–33. doi: 10.1101/gr.220079.116 (PMC5848611; doi:10.1101/gr.220079.116)
Supplement: Supplemental Material [file supp_gr.220079.116_Supplemental_Material.zip › Supplemental_Material/STAT5A/STAT5A_pwm.txt]

MEME version 4

ALPHABET= ACGT

strands: + -

Background letter frequencies (from
A 0.25 C 0.25 G 0.25 T 0.25 

MOTIF STAT5A
letter-probability matrix: alength= 4 w= 11 nsites= 20
0.373901980977767 0.140909917004907 0.268068092324468 0.217120009692858
0.125583085963531 0.217846974011026 0.175743623917126 0.480826316108318
0 0 0 1
0 0.09692857575574 0 0.90307142424426
0 0.989943660265342 0 0.010056339734658
0.0159326346398498 0.775125704246683 0 0.208941661113467
0.426728054764645 0.37178166838311 0 0.201490276852244
0.699279093717817 0 0.250802689767977 0.0499182165142061
0 0 1 0
0.901920397407161 0.00563397346580239 0 0.092445629127037
0.901799236687466 0 0.0982007633125341 0
