# Supplementary material for: Relationship between histone modifications and transcription factor binding is protein family specific
Source: Genome Res. 2018 Mar;28(3):321–33. doi: 10.1101/gr.220079.116 (PMC5848611; doi:10.1101/gr.220079.116)
Supplement: Supplemental Material [file supp_gr.220079.116_Supplemental_Material.zip › Supplemental_Material/TCF12/BS.bed]

chr10	98023641	98023652	CACAGCTGTAG	1	-
chr11	117863104	117863115	AACAGGTGTGG	1	+
chr11	123257747	123257758	AACAGCTGCAG	1	-
chr12	11906095	11906106	AGCAGCTGCAG	1	+
chr12	1425180	1425191	AGCAGCTGGGA	1	+
chr12	15107267	15107278	AGCAGGTGGAC	1	-
chr12	20242256	20242267	AACAGCTGGGA	1	-
chr12	43666146	43666157	GGCAGCTGCAA	1	+
chr12	65599888	65599899	AACAGCTGCAA	1	-
chr12	67753017	67753028	AACAGCTGTTG	1	+
chr13	41567353	41567364	AGCAGCTGCAA	1	+
chr14	50095461	50095472	CACAGCTGGCC	1	+
chr15	20049459	20049470	GGCAGGTGGAG	1	-
chr15	48312397	48312408	AGCAGCTGCAT	1	-
chr15	68232428	68232439	AGCAGGTGCTA	1	-
chr16	12057105	12057116	GACAGGTGCAT	1	-
chr17	33847242	33847253	AGCAGGTGGTC	1	-
chr17	36646162	36646173	CACAGCTGCAC	1	-
chr18	13571309	13571320	CACAGCTGCCA	1	+
chr18	2659508	2659519	AACAGCTGCTT	1	-
chr19	24253261	24253272	CACAGCTGGGC	1	+
chr1	144521066	144521077	AGCAGCTGGGC	1	-
chr1	170508475	170508486	AGCAGCTGCTC	1	-
chr1	213234370	213234381	GGCAGCTGTAT	1	-
chr1	243956789	243956800	AACAGCTGGGC	1	+
chr22	23190824	23190835	AACAGGTGTTC	1	+
chr2	114619516	114619527	AGCAGCTGGGA	1	-
chr2	14542211	14542222	CACAGCTGCTA	1	-
chr2	179909437	179909448	GGCAGGTGCAT	1	+
chr2	182275969	182275980	GGCAGCTGCAG	1	-
chr2	67691058	67691069	CACAGCTGCCA	1	-
chr3	117206133	117206144	GACAGCTGGCA	1	+
chr3	122338198	122338209	AACAGCTGGTT	1	-
chr3	174867745	174867756	AACAGGTGCTG	1	+
chr3	72031650	72031661	GACAGCTGTAG	1	-
chr3	75830355	75830366	AACAGCTGCGT	1	+
chr3	98267609	98267620	GGCAGCTGCCG	1	-
chr4	10736405	10736416	GGCAGGTGCTT	1	-
chr4	135454386	135454397	GACAGCTGGAT	1	+
chr4	22429485	22429496	AACAGGTGGAG	1	-
chr4	2496834	2496845	AGCAGCTGCTC	1	-
chr4	63297462	63297473	AGCAGCTGAGG	1	-
chr5	21341425	21341436	CGCAGCTGCAC	1	+
chr5	68855932	68855943	GGCAGCTGCAC	1	+
chr5	95147992	95148003	CACAGCTGGCC	1	+
chr6	135424237	135424248	AACAGGTGCCT	1	-
chr6	137045100	137045111	GGCAGCTGGGC	1	-
chr6	143174499	143174510	AACAGGTGCTA	1	+
chr6	144448390	144448401	AACAGGTGGAA	1	-
chr6	144692127	144692138	GACAGGTGTAC	1	+
chr6	148434	148445	GGCAGCTGCAG	1	+
chr6	148847	148858	GGCAGCTGGAG	1	+
chr6	154560690	154560701	AGCAGCTGTAG	1	-
chr6	24513982	24513993	AACAGCTGTGG	1	+
chr6	64375512	64375523	AGCAGCTGGGA	1	+
chr6	78271939	78271950	AGCAGCTGATA	1	-
chr7	35766481	35766492	GGCAGCTGGTT	1	+
chr7	69272774	69272785	GACAGCTGGTT	1	+
chr7	72676700	72676711	AACAGCTGGTG	1	+
chr8	81009218	81009229	GGCAGGTGCAG	1	-
chr8	84230329	84230340	AGCAGGTGGTC	1	-
chr9	42837793	42837804	GGCAGGTGGAG	1	-
chr9	43446050	43446061	GACAGCTGGAC	1	+
chr9	68377991	68378002	AGCAGCTGCAC	1	+
chr10	104041051	104041062	AACAGCTGGGA	1	+
chr10	1093589	1093600	AGCAGCTGGGC	1	-
chr10	134139917	134139928	AGCAGGTGGAG	1	-
chr10	13784314	13784325	AGCAGGTGCAG	1	+
chr10	32615297	32615308	GACAGGTGGAA	1	-
chr10	34594358	34594369	GGCAGCTGCTG	1	-
chr10	35440540	35440551	AGCAGGTGGAC	1	-
chr10	3936302	3936313	GACAGCTGGGT	1	+
chr10	60772806	60772817	CACAGCTGTGC	1	-
chr10	61636145	61636156	GGCAGCTGGGC	1	-
chr10	69541166	69541177	AGCAGGTGCTG	1	+
chr10	7516438	7516449	AACAGCTGAGT	1	+
chr10	89829162	89829173	AGCAGCTGGAT	1	-
chr11	102292179	102292190	GGCAGCTGCAC	1	-
chr11	106911985	106911996	CGCAGCTGGGA	1	+
chr11	116891786	116891797	GGCAGCTGCTG	1	+
chr11	129108407	129108418	AACAGGTGCTC	1	+
chr11	190191	190202	GGCAGCTGGGG	1	+
chr11	47231837	47231848	CACAGCTGGCT	1	+
chr11	47239523	47239534	AACAGCTGGTG	1	-
chr11	65191958	65191969	AACAGGTGGGT	1	-
chr11	84260420	84260431	CACAGCTGGTG	1	-
chr11	94192855	94192866	AACAGCTGTAG	1	+
chr11	94966012	94966023	GACAGCTGTTG	1	-
chr12	105080078	105080089	GACAGCTGCTT	1	+
chr12	108959984	108959995	AGCAGGTGGCA	1	-
chr12	111129501	111129512	GACAGGTGGTG	1	+
chr12	121552126	121552137	AACAGCTGCTC	1	+
chr12	23729545	23729556	AACAGCTGGAA	1	-
chr12	26670538	26670549	GGCAGGTGGAT	1	+
chr12	46131636	46131647	GACAGGTGCAG	1	-
chr12	46893810	46893821	AGCAGCTGTAC	1	+
chr12	6541769	6541780	GACAGCTGGAT	1	+
chr12	8473215	8473226	AACAGCTGCAC	1	+
chr12	90156513	90156524	AACAGCTGCCT	1	+
chr13	24374193	24374204	AACAGCTGTGC	1	+
chr13	24381191	24381202	AGCAGCTGCTG	1	+
chr13	31027998	31028009	AGCAGCTGCAC	1	-
chr13	84837764	84837775	GGCAGGTGGTC	1	-
chr13	88096647	88096658	GGCAGCTGATG	1	+
chr13	89572358	89572369	AGCAGCTGCAT	1	+
chr13	91772054	91772065	AACAGCTGGTA	1	+
chr14	106805005	106805016	GACAGCTGAGG	1	+
chr14	107256736	107256747	CACAGCTGGTT	1	-
chr14	22988894	22988905	GACAGCTGCTG	1	-
chr14	59843575	59843586	GACAGCTGTGG	1	+
chr14	64335073	64335084	AGCAGCTGGGA	1	-
chr14	71870503	71870514	CACAGCTGGCT	1	-
chr14	95734991	95735002	AGCAGCTGGTG	1	+
chr15	22465995	22466006	AGCAGCTGTAC	1	-
chr15	54442529	54442540	AGCAGCTGTAA	1	-
chr15	67294881	67294892	AACAGCTGGCT	1	-
chr15	79299476	79299487	GACAGCTGCTA	1	-
chr15	86251682	86251693	AGCAGGTGGAG	1	+
chr16	11329594	11329605	GACAGCTGGCT	1	-
chr16	23685329	23685340	GACAGCTGTGG	1	-
chr16	27311019	27311030	AGCAGCTGGGA	1	+
chr16	5209196	5209207	GGCAGGTGGAT	1	-
chr16	57386483	57386494	AACAGCTGCCC	1	+
chr16	58137054	58137065	GACAGCTGCCT	1	-
chr16	69213259	69213270	AGCAGCTGGTG	1	-
chr16	74614953	74614964	AGCAGCTGCAT	1	-
chr16	81792191	81792202	AGCAGCTGCAA	1	+
chr16	81849237	81849248	AGCAGCTGAAG	1	-
chr17	44813686	44813697	AACAGGTGGTG	1	-
chr17	57904264	57904275	AACAGCTGCTG	1	+
chr17	57920449	57920460	GGCAGGTGGAT	1	-
chr17	59861341	59861352	AACAGGTGGGA	1	+
chr17	64242762	64242773	CACAGCTGAAG	1	+
chr17	70495197	70495208	AGCAGCTGCTC	1	-
chr17	70509458	70509469	AGCAGCTGGAG	1	+
chr17	71009634	71009645	AGCAGCTGCAG	1	+
chr17	73795687	73795698	AGCAGGTGCTT	1	-
chr18	21158420	21158431	AACAGCTGCAC	1	+
chr18	28292472	28292483	AACAGCTGGAG	1	+
chr18	31879945	31879956	AGCAGCTGCAT	1	+
chr18	3915034	3915045	AACAGCTGAAT	1	-
chr18	56239559	56239570	AACAGCTGGAC	1	+
chr18	57569737	57569748	AACAGGTGCAC	1	+
chr18	57625489	57625500	AGCAGCTGCTG	1	-
chr18	66660254	66660265	GACAGCTGGAG	1	-
chr19	2618784	2618795	CACAGCTGGGG	1	+
chr19	7186678	7186689	GGCAGGTGCCA	1	-
chr19	7409751	7409762	AGCAGGTGGTG	1	+
chr1	111418261	111418272	GACAGGTGCCC	1	-
chr1	143744067	143744078	GACAGCTGCTG	1	-
chr1	157480572	157480583	AGCAGCTGCTG	1	-
chr1	162602685	162602696	AGCAGCTGCAA	1	+
chr1	173380057	173380068	AGCAGCTGCAC	1	+
chr1	173385351	173385362	AGCAGCTGGGC	1	+
chr1	173387678	173387689	CACAGCTGTAA	1	+
chr1	173398744	173398755	CACAGCTGGTG	1	-
chr1	184910662	184910673	AGCAGCTGGGA	1	-
chr1	195666493	195666504	AACAGCTGTAA	1	+
chr1	198648272	198648283	GACAGCTGCTC	1	+
chr1	231112301	231112312	GGCAGCTGCCG	1	-
chr1	235105902	235105913	GGCAGCTGCGG	1	-
chr1	235158232	235158243	AACAGCTGCTG	1	-
chr1	236159573	236159584	AACAGCTGAAC	1	+
chr1	31950026	31950037	AGCAGGTGCTG	1	-
chr1	66743992	66744003	GGCAGCTGCAA	1	-
chr1	67628820	67628831	AGCAGCTGCTC	1	-
chr1	68198656	68198667	AGCAGCTGGTG	1	+
chr1	70824820	70824831	AGCAGCTGGGA	1	-
chr1	85437834	85437845	AGCAGCTGTAT	1	-
chr1	9722872	9722883	AGCAGCTGGGA	1	+
chr20	22904857	22904868	GGCAGCTGCAG	1	-
chr21	32537219	32537230	CACAGCTGACA	1	-
chr21	36384213	36384224	AGCAGCTGGCT	1	+
chr22	24963991	24964002	CACAGCTGGAG	1	+
chr2	106647521	106647532	AGCAGCTGGCT	1	-
chr2	109000086	109000097	GACAGCTGTAA	1	-
chr2	132426518	132426529	CACAGCTGCAT	1	-
chr2	134976810	134976821	GGCAGGTGCAG	1	+
chr2	138670128	138670139	AACAGCTGCTA	1	-
chr2	156269232	156269243	GGCAGCTGCTG	1	+
chr2	184132417	184132428	CACAGGTGCTC	1	+
chr2	191472009	191472020	AGCAGGTGGCC	1	+
chr2	191558822	191558833	CACAGCTGGAC	1	-
chr2	198123400	198123411	GGCAGCTGCAC	1	+
chr2	211491797	211491808	GACAGCTGGAG	1	+
chr2	214097812	214097823	AACAGGTGTAC	1	-
chr2	224732967	224732978	GACAGCTGAGC	1	-
chr2	227704857	227704868	GACAGCTGGAG	1	+
chr2	230737160	230737171	AGCAGCTGGGA	1	-
chr2	230765458	230765469	AGCAGCTGGGA	1	-
chr2	44585776	44585787	AACAGGTGTAG	1	+
chr2	48043102	48043113	CACAGGTGCTC	1	+
chr2	55523650	55523661	AGCAGGTGCAG	1	-
chr2	58266498	58266509	AACAGCTGCTC	1	-
chr2	65143986	65143997	GGCAGGTGCCT	1	+
chr2	71293218	71293229	AGCAGCTGGGA	1	-
chr2	7654084	7654095	GACAGCTGGCT	1	+
chr2	80746948	80746959	AGCAGCTGAGC	1	-
chr2	99090015	99090026	AGCAGGTGGCC	1	-
chr3	100360825	100360836	GGCAGGTGCCC	1	+
chr3	100480375	100480386	AACAGCTGCTG	1	+
chr3	106018173	106018184	AACAGCTGTAA	1	+
chr3	119381968	119381979	AGCAGCTGCTG	1	-
chr3	121711611	121711622	CACAGCTGCTT	1	-
chr3	125308855	125308866	AGCAGGTGGCA	1	+
chr3	136404967	136404978	GGCAGCTGGGC	1	+
chr3	150992090	150992101	GACAGCTGCTG	1	+
chr3	156135201	156135212	GACAGCTGGAA	1	-
chr3	159918317	159918328	AACAGCTGGTC	1	-
chr3	17089649	17089660	GACAGGTGGTG	1	-
chr3	171818416	171818427	AGCAGGTGCAA	1	-
chr3	178240168	178240179	AGCAGCTGCAG	1	+
chr3	185138722	185138733	CACAGCTGCTG	1	+
chr3	192548211	192548222	AACAGCTGGGT	1	-
chr3	49062875	49062886	AACAGCTGTGC	1	+
chr3	49984743	49984754	AGCAGCTGGGA	1	-
chr3	98201987	98201998	AGCAGCTGCAG	1	-
chr3	9923335	9923346	AGCAGCTGGGA	1	-
chr4	101934870	101934881	CACAGCTGTGG	1	+
chr4	104418097	104418108	GACAGGTGGTT	1	+
chr4	146442641	146442652	AACAGCTGGCA	1	-
chr4	148716208	148716219	AGCAGCTGCCG	1	+
chr4	153482861	153482872	CACAGCTGCCC	1	-
chr4	153516325	153516336	GACAGGTGCCT	1	+
chr4	15768232	15768243	GACAGCTGCAT	1	-
chr4	164417369	164417380	GACAGGTGCCC	1	-
chr4	174173655	174173666	AGCAGCTGGAC	1	-
chr4	181571588	181571599	AACAGCTGTTC	1	-
chr4	182830728	182830739	CACAGCTGGGG	1	+
chr4	30621376	30621387	AACAGCTGCTG	1	+
chr4	31739370	31739381	AGCAGGTGGAC	1	-
chr4	42638396	42638407	AACAGCTGCTG	1	-
chr4	59320284	59320295	GGCAGCTGCTG	1	-
chr4	86653514	86653525	AACAGCTGCTG	1	+
chr5	118611715	118611726	GACAGGTGGCA	1	+
chr5	118623316	118623327	GGCAGCTGCTG	1	+
chr5	118679537	118679548	GGCAGCTGCTG	1	-
chr5	122786887	122786898	AACAGCTGTGC	1	-
chr5	126096978	126096989	AGCAGCTGCAT	1	-
chr5	158303758	158303769	AGCAGCTGGAG	1	+
chr5	175786868	175786879	AGCAGCTGGAC	1	-
chr5	180245036	180245047	CACAGCTGCGT	1	+
chr5	32291341	32291352	GACAGCTGTAG	1	+
chr5	40224134	40224145	CACAGCTGACC	1	+
chr5	41763410	41763421	AACAGCTGGGG	1	+
chr5	56598255	56598266	GGCAGCTGGCA	1	-
chr5	61532606	61532617	GACAGCTGCTG	1	-
chr5	78559354	78559365	AACAGGTGTGC	1	+
chr5	86636810	86636821	CACAGCTGCTG	1	+
chr5	97174220	97174231	AACAGCTGCAC	1	-
chr6	105933559	105933570	AGCAGGTGCTT	1	-
chr6	106335695	106335706	CACAGCTGTGC	1	-
chr6	106692854	106692865	AACAGGTGGTG	1	-
chr6	112314160	112314171	GGCAGCTGGAG	1	-
chr6	112314675	112314686	GGCAGGTGCCA	1	-
chr6	113951402	113951413	AGCAGGTGGGC	1	+
chr6	11519990	11520001	GACAGCTGACA	1	-
chr6	11830474	11830485	GGCAGCTGGTA	1	-
chr6	12044859	12044870	AACAGGTGCGC	1	-
chr6	135549640	135549651	GGCAGGTGGAT	1	-
chr6	137427434	137427445	CACAGCTGCTA	1	+
chr6	137550378	137550389	GACAGCTGGTG	1	+
chr6	149375162	149375173	CACAGCTGCTC	1	-
chr6	149381835	149381846	AACAGGTGTGC	1	-
chr6	150358	150369	CACAGCTGGTC	1	+
chr6	15549817	15549828	GGCAGCTGCCC	1	+
chr6	158309125	158309136	CACAGCTGCGA	1	+
chr6	165898236	165898247	CACAGCTGCAT	1	+
chr6	25960584	25960595	GACAGCTGTCC	1	-
chr6	26924818	26924829	CGCAGCTGCAC	1	-
chr6	31550340	31550351	GGCAGCTGGAT	1	+
chr6	33458124	33458135	AGCAGCTGGGA	1	+
chr6	88419890	88419901	GACAGCTGCAG	1	-
chr6	93398283	93398294	AGCAGGTGGTC	1	-
chr7	104581907	104581918	CACAGCTGCAT	1	+
chr7	109647568	109647579	GACAGCTGCAA	1	-
chr7	130651448	130651459	GGCAGGTGATG	1	+
chr7	137573200	137573211	CACAGCTGCCT	1	+
chr7	142502548	142502559	AGCAGCTGTAG	1	+
chr7	148408440	148408451	GACAGGTGGAA	1	+
chr7	155538949	155538960	CACAGCTGCTC	1	-
chr7	30154666	30154677	CACAGCTGGGC	1	-
chr7	44946753	44946764	AACAGCTGCCC	1	-
chr7	46178922	46178933	AGCAGCTGCAC	1	-
chr7	50308860	50308871	AGCAGCTGCCA	1	+
chr7	50310583	50310594	GACAGCTGCTG	1	-
chr7	50313087	50313098	CACAGCTGCAC	1	-
chr7	55595235	55595246	AACAGCTGGTC	1	+
chr7	55599934	55599945	GGCAGGTGCTG	1	-
chr7	83555449	83555460	AGCAGCTGTAC	1	+
chr8	100668950	100668961	AGCAGCTGTAG	1	-
chr8	104876262	104876273	AGCAGCTGGGA	1	+
chr8	128571589	128571600	GACAGGTGGCT	1	+
chr8	135618420	135618431	AGCAGGTGGAC	1	+
chr8	32701852	32701863	GGCAGGTGCAA	1	-
chr8	50211219	50211230	AGCAGGTGGTA	1	+
chr8	65827678	65827689	GACAGCTGCTG	1	+
chr8	70651061	70651072	AGCAGGTGCTA	1	-
chr8	72651370	72651381	AACAGCTGCAG	1	+
chr8	81004117	81004128	AACAGCTGCTA	1	+
chr8	82068995	82069006	GACAGCTGTGG	1	+
chr8	82199047	82199058	AACAGGTGCAA	1	-
chr8	99479687	99479698	CACAGCTGAAA	1	-
chr9	112894457	112894468	AGCAGCTGGGA	1	+
chr9	134050463	134050474	GACAGGTGTTG	1	+
chr9	1877331	1877342	AACAGGTGGTC	1	+
chr9	33523676	33523687	AGCAGCTGCAC	1	+
chr9	5517029	5517040	AGCAGCTGCAG	1	-
chr9	5587174	5587185	AGCAGCTGGAA	1	+
chr9	9612446	9612457	AACAGGTGCAA	1	-
chr9	97658066	97658077	GACAGGTGATC	1	+
chr9	98716501	98716512	GACAGCTGTCA	1	+
chrX	114557039	114557050	AACAGCTGGCA	1	+
chrX	11756788	11756799	AGCAGCTGGGA	1	+
chrX	31255479	31255490	AACAGGTGGTA	1	+
chrX	38064569	38064580	AGCAGGTGGAT	1	+
chrX	72867933	72867944	AGCAGCTGTAG	1	+
chrX	7857336	7857347	AGCAGCTGAAA	1	-
chrX	7916662	7916673	AGCAGCTGATC	1	+
chr10	101311140	101311151	AACAGCTGCTC	1	+
chr10	102291712	102291723	CACAGCTGCTT	1	-
chr10	10251370	10251381	AGCAGCTGGGG	1	+
chr10	103728850	103728861	GGCAGCTGCTA	1	-
chr10	103956830	103956841	GACAGCTGTAT	1	-
chr10	104941175	104941186	AACAGCTGCTC	1	+
chr10	105236336	105236347	GGCAGCTGGAA	1	+
chr10	110304415	110304426	AGCAGGTGCCT	1	+
chr10	112181401	112181412	CACAGCTGCAA	1	-
chr10	11279691	11279702	AACAGCTGGCA	1	+
chr10	11287627	11287638	AGCAGCTGCAC	1	+
chr10	115859111	115859122	AGCAGGTGGTT	1	+
chr10	11615698	11615709	AGCAGCTGGAG	1	-
chr10	11674349	11674360	AGCAGCTGGAT	1	-
chr10	11704625	11704636	CACAGCTGGCC	1	+
chr10	121543307	121543318	AACAGCTGTAA	1	-
chr10	125831902	125831913	GGCAGCTGACA	1	-
chr10	126417144	126417155	AACAGCTGCTT	1	+
chr10	126681794	126681805	GGCAGCTGCCA	1	-
chr10	131367343	131367354	GACAGCTGGGC	1	+
chr10	13789075	13789086	GACAGGTGTTC	1	+
chr10	14050431	14050442	CACAGCTGGCT	1	+
chr10	14424233	14424244	AGCAGGTGGGA	1	-
chr10	14516828	14516839	AACAGCTGGAG	1	-
chr10	15546643	15546654	AGCAGCTGAGA	1	-
chr10	1867306	1867317	GGCAGCTGCTG	1	+
chr10	20236009	20236020	GACAGCTGGCT	1	+
chr10	22989581	22989592	GGCAGGTGGGG	1	-
chr10	26662043	26662054	AGCAGCTGCAC	1	+
chr10	26737854	26737865	AGCAGGTGGAA	1	-
chr10	26833099	26833110	GGCAGGTGGCA	1	-
chr10	270683	270694	AACAGGTGCCA	1	-
chr10	30441121	30441132	AACAGCTGCCT	1	+
chr10	30673813	30673824	CACAGCTGGGC	1	-
chr10	3088653	3088664	AGCAGGTGGAG	1	-
chr10	32043125	32043136	CACAGCTGGGT	1	+
chr10	33227596	33227607	AGCAGCTGGAA	1	+
chr10	34817399	34817410	CGCAGCTGGTG	1	-
chr10	35125248	35125259	AGCAGCTGGGT	1	-
chr10	35698335	35698346	AGCAGCTGCAG	1	-
chr10	36067458	36067469	GGCAGCTGCGA	1	-
chr10	36379117	36379128	AGCAGCTGGGA	1	-
chr10	3703206	3703217	GGCAGCTGCAA	1	-
chr10	3848271	3848282	AGCAGCTGCAG	1	+
chr10	45443232	45443243	GACAGCTGGAT	1	-
chr10	45445959	45445970	AGCAGCTGGGC	1	-
chr10	45459076	45459087	CACAGCTGGGA	1	-
chr10	49860078	49860089	GGCAGCTGCTC	1	-
chr10	51503127	51503138	GGCAGGTGCAG	1	+
chr10	52147626	52147637	AACAGCTGGAG	1	+
chr10	52271400	52271411	GGCAGGTGGTT	1	-
chr10	52483784	52483795	GGCAGCTGGTT	1	-
chr10	53976805	53976816	AACAGCTGTTG	1	+
chr10	58394040	58394051	AACAGGTGAGC	1	+
chr10	60753380	60753391	GACAGCTGCAG	1	+
chr10	60796541	60796552	GGCAGCTGGAC	1	-
chr10	60807958	60807969	AACAGCTGGCT	1	-
chr10	6094818	6094829	GGCAGGTGCGA	1	+
chr10	6229408	6229419	AACAGGTGCAG	1	+
chr10	63721317	63721328	GGCAGGTGCAC	1	-
chr10	6424207	6424218	AACAGCTGCAG	1	+
chr10	64324109	64324120	GACAGCTGAGT	1	-
chr10	65029051	65029062	CACAGGTGCTG	1	+
chr10	69533174	69533185	AGCAGCTGCTG	1	-
chr10	74035561	74035572	GGCAGCTGCGT	1	+
chr10	74055868	74055879	AGCAGGTGCTC	1	+
chr10	74445211	74445222	AACAGGTGCAA	1	-
chr10	75818017	75818028	AACAGGTGGAG	1	-
chr10	76632032	76632043	AGCAGCTGGTA	1	+
chr10	81648976	81648987	GGCAGCTGGTT	1	-
chr10	82895778	82895789	AGCAGGTGAAG	1	+
chr10	85305960	85305971	CACAGCTGCTG	1	-
chr10	85363678	85363689	CACAGCTGCTA	1	+
chr10	88705797	88705808	GACAGCTGCAG	1	-
chr10	89868017	89868028	GACAGGTGGTT	1	+
chr10	90078668	90078679	GGCAGGTGCTT	1	+
chr10	90585285	90585296	AACAGCTGCCA	1	-
chr10	95262990	95263001	AACAGCTGGAA	1	+
chr10	96001577	96001588	AACAGCTGGGC	1	+
chr10	97052915	97052926	AGCAGCTGGGA	1	-
chr10	97543692	97543703	AGCAGGTGGCC	1	+
chr10	98004358	98004369	CACAGGTGCTA	1	-
chr10	98518438	98518449	AACAGCTGGGT	1	-
chr11	102482267	102482278	CACAGCTGTAG	1	-
chr11	104752044	104752055	GACAGCTGGTG	1	+
chr11	107730843	107730854	AGCAGCTGCAG	1	+
chr11	107735123	107735134	GGCAGCTGGCA	1	+
chr11	109842967	109842978	AGCAGCTGCAA	1	+
chr11	111234911	111234922	AGCAGCTGCAG	1	-
chr11	11274217	11274228	GGCAGCTGGTG	1	+
chr11	113203439	113203450	GGCAGCTGACA	1	-
chr11	115810575	115810586	GACAGGTGTAG	1	+
chr11	117584611	117584622	GACAGGTGCAA	1	-
chr11	117878882	117878893	AACAGGTGTGG	1	-
chr11	121212528	121212539	GACAGGTGCAA	1	+
chr11	121287975	121287986	CACAGCTGCCC	1	+
chr11	121289659	121289670	AGCAGCTGCAG	1	-
chr11	121440866	121440877	GACAGGTGTTC	1	-
chr11	121446249	121446260	AGCAGCTGAAA	1	+
chr11	12209206	12209217	AGCAGCTGCTG	1	-
chr11	123333023	123333034	GGCAGGTGCCA	1	+
chr11	123940227	123940238	AGCAGCTGGGC	1	-
chr11	128172626	128172637	AACAGGTGTGG	1	+
chr11	128343655	128343666	AGCAGCTGCTG	1	-
chr11	132411850	132411861	AACAGGTGCTT	1	-
chr11	133046774	133046785	GACAGCTGCAG	1	-
chr11	133050221	133050232	CACAGCTGGGT	1	+
chr11	134100343	134100354	AGCAGCTGAGC	1	+
chr11	14336901	14336912	GACAGGTGTAG	1	-
chr11	14364598	14364609	GACAGCTGGAA	1	+
chr11	16927585	16927596	GACAGCTGGTT	1	-
chr11	17319995	17320006	AGCAGCTGGGA	1	-
chr11	26630492	26630503	CACAGCTGCAG	1	-
chr11	33084956	33084967	AGCAGCTGCAT	1	+
chr11	33346128	33346139	AGCAGCTGGAG	1	-
chr11	33537043	33537054	CGCAGCTGGGG	1	+
chr11	34932505	34932516	AACAGGTGTGG	1	+
chr11	35990821	35990832	AACAGCTGCCC	1	+
chr11	45845675	45845686	GGCAGCTGCGG	1	-
chr11	47078029	47078040	GGCAGCTGCTA	1	-
chr11	48025976	48025987	GACAGCTGTTG	1	+
chr11	58263643	58263654	GGCAGCTGGAG	1	+
chr11	60225317	60225328	AGCAGCTGCGG	1	+
chr11	61138341	61138352	CACAGCTGCCT	1	-
chr11	64774450	64774461	GGCAGCTGGGC	1	+
chr11	65211007	65211018	AACAGGTGGAT	1	-
chr11	66862642	66862653	GACAGCTGTTC	1	-
chr11	67340363	67340374	AACAGGTGCCT	1	-
chr11	67481789	67481800	GGCAGCTGCAA	1	-
chr11	67761472	67761483	AGCAGGTGCCT	1	+
chr11	67765896	67765907	GGCAGCTGGGC	1	+
chr11	68901465	68901476	AGCAGCTGGCC	1	+
chr11	71249466	71249477	AGCAGCTGCAG	1	-
chr11	71642540	71642551	AACAGCTGGGG	1	-
chr11	72867315	72867326	GACAGCTGCTT	1	-
chr11	73873902	73873913	CACAGCTGCAA	1	+
chr11	75350976	75350987	CACAGCTGACT	1	+
chr11	83681548	83681559	AACAGGTGGTA	1	+
chr11	85967096	85967107	AACAGGTGACC	1	-
chr11	9232758	9232769	AGCAGCTGGGA	1	+
chr11	9237039	9237050	GACAGCTGGTT	1	-
chr11	9282521	9282532	AGCAGCTGGGA	1	+
chr11	93358133	93358144	GACAGCTGGTA	1	+
chr11	95918491	95918502	CACAGCTGTGG	1	+
chr11	9809226	9809237	CACAGCTGCTG	1	+
chr11	98969591	98969602	GACAGCTGAGA	1	-
chr12	102167605	102167616	AGCAGCTGTAG	1	+
chr12	102222801	102222812	GGCAGCTGGCC	1	-
chr12	102325657	102325668	GACAGCTGCAA	1	+
chr12	102591725	102591736	AGCAGCTGCAT	1	-
chr12	103479550	103479561	AACAGGTGCAC	1	-
chr12	10438777	10438788	AACAGGTGTGG	1	-
chr12	105752680	105752691	CACAGCTGTAA	1	+
chr12	108963863	108963874	AGCAGCTGGGA	1	-
chr12	108969873	108969884	AACAGCTGGCC	1	-
chr12	109458793	109458804	AACAGCTGCTG	1	-
chr12	111074495	111074506	GGCAGCTGGGA	1	-
chr12	111216974	111216985	AACAGCTGGAT	1	-
chr12	111232914	111232925	AACAGCTGGAC	1	-
chr12	11228095	11228106	GGCAGCTGCTG	1	+
chr12	112785582	112785593	GGCAGGTGGTA	1	+
chr12	113362924	113362935	CACAGCTGGAA	1	+
chr12	115438032	115438043	GGCAGGTGCAG	1	-
chr12	115919116	115919127	GACAGCTGTAA	1	-
chr12	117549907	117549918	GGCAGCTGGGA	1	-
chr12	11882180	11882191	GACAGCTGCCC	1	-
chr12	11903065	11903076	AGCAGGTGCAG	1	+
chr12	11918518	11918529	CACAGCTGCTG	1	+
chr12	1208427	1208438	GACAGCTGGTC	1	-
chr12	123926216	123926227	CGCAGCTGGGA	1	-
chr12	124146053	124146064	AGCAGGTGCCT	1	+
chr12	125903784	125903795	AACAGCTGGAT	1	-
chr12	12636033	12636044	AGCAGGTGGCC	1	+
chr12	129280398	129280409	GGCAGGTGATG	1	-
chr12	14324260	14324271	AGCAGCTGAAG	1	+
chr12	15134092	15134103	AACAGCTGTGG	1	+
chr12	16082265	16082276	AGCAGGTGCCG	1	+
chr12	22562659	22562670	AGCAGCTGGAG	1	-
chr12	23689474	23689485	GGCAGGTGCGC	1	+
chr12	24967421	24967432	AGCAGCTGCCA	1	-
chr12	25017846	25017857	AGCAGCTGTGG	1	-
chr12	25103470	25103481	GGCAGCTGAGA	1	+
chr12	26866912	26866923	AACAGGTGATG	1	-
chr12	26999483	26999494	CACAGCTGCTT	1	+
chr12	27338573	27338584	CACAGCTGGAG	1	+
chr12	27425714	27425725	GGCAGGTGCAA	1	-
chr12	28046595	28046606	GGCAGGTGGAA	1	-
chr12	31886349	31886360	CACAGCTGGCT	1	-
chr12	32418171	32418182	AACAGCTGCTT	1	+
chr12	40015427	40015438	AGCAGCTGGCC	1	+
chr12	46604010	46604021	GACAGCTGAGG	1	-
chr12	46867631	46867642	GGCAGCTGGGC	1	-
chr12	48906876	48906887	GGCAGGTGCAT	1	-
chr12	50618330	50618341	GGCAGGTGAAG	1	-
chr12	53892545	53892556	AACAGCTGGAT	1	+
chr12	55382445	55382456	AGCAGCTGGGC	1	+
chr12	65194555	65194566	GACAGCTGTTC	1	-
chr12	65337707	65337718	GACAGGTGTTG	1	-
chr12	66296437	66296448	AACAGCTGCCC	1	+
chr12	66626308	66626319	GACAGGTGTTC	1	-
chr12	66967602	66967613	AACAGGTGCTG	1	+
chr12	67010642	67010653	AGCAGGTGGTC	1	-
chr12	67021876	67021887	AGCAGCTGGGG	1	+
chr12	68104605	68104616	GACAGCTGTGC	1	-
chr12	7065581	7065592	AGCAGCTGGTT	1	-
chr12	7522127	7522138	AGCAGCTGGGC	1	-
chr12	76132445	76132456	GACAGCTGAAG	1	+
chr12	76353974	76353985	GACAGCTGCAG	1	+
chr12	76537641	76537652	AGCAGGTGCTT	1	-
chr12	78140156	78140167	AACAGGTGCAG	1	-
chr12	782585	782596	CACAGCTGGGC	1	-
chr12	831638	831649	GACAGCTGCAG	1	-
chr12	83399454	83399465	CACAGCTGGTG	1	-
chr12	8390178	8390189	CACAGCTGGCC	1	+
chr12	89434016	89434027	AGCAGCTGGGC	1	+
chr12	9099480	9099491	AGCAGGTGCAT	1	-
chr12	91401829	91401840	AGCAGCTGATG	1	-
chr12	92424554	92424565	AACAGCTGAGC	1	-
chr12	92459013	92459024	CACAGCTGGTA	1	-
chr12	92578935	92578946	AACAGGTGGTG	1	-
chr12	92828556	92828567	CACAGCTGGGT	1	+
chr12	92860355	92860366	AACAGCTGCGA	1	+
chr12	92887794	92887805	GGCAGCTGCAG	1	-
chr12	92950127	92950138	AACAGGTGGTG	1	-
chr12	93829985	93829996	GACAGGTGGGA	1	-
chr12	9516037	9516048	AGCAGGTGCAG	1	+
chr12	97774456	97774467	CACAGCTGGCT	1	-
chr12	98618678	98618689	CACAGCTGGTC	1	+
chr12	9874554	9874565	AACAGCTGCCC	1	+
chr12	99676659	99676670	AACAGCTGCAG	1	+
chr13	100000329	100000340	CACAGCTGCAA	1	-
chr13	100200717	100200728	AACAGCTGTGA	1	-
chr13	103092695	103092706	AGCAGGTGGTA	1	+
chr13	105701141	105701152	CACAGCTGTGG	1	-
chr13	107160462	107160473	GACAGCTGTTG	1	+
chr13	111581679	111581690	CACAGCTGGCC	1	-
chr13	114151657	114151668	CACAGCTGCAG	1	-
chr13	20865363	20865374	CACAGCTGCTG	1	-
chr13	22685522	22685533	AGCAGGTGGGC	1	+
chr13	24024652	24024663	AGCAGGTGGCA	1	-
chr13	24231011	24231022	CACAGCTGTGC	1	-
chr13	24368936	24368947	GACAGCTGCAA	1	-
chr13	24701636	24701647	AGCAGCTGGAG	1	+
chr13	27496324	27496335	GGCAGCTGTAA	1	+
chr13	28860527	28860538	GACAGGTGGCA	1	+
chr13	29142662	29142673	AGCAGCTGGCT	1	+
chr13	31311841	31311852	CACAGCTGCCC	1	+
chr13	32470788	32470799	CACAGCTGCTT	1	+
chr13	40084614	40084625	AGCAGCTGGAG	1	-
chr13	40149849	40149860	GACAGCTGTGG	1	+
chr13	40700673	40700684	CACAGCTGCAT	1	-
chr13	43385919	43385930	AGCAGCTGCAG	1	+
chr13	43615882	43615893	GACAGCTGGCC	1	-
chr13	46947234	46947245	AGCAGCTGGGA	1	+
chr13	46951973	46951984	CACAGCTGGGC	1	+
chr13	46957786	46957797	GGCAGCTGGAG	1	+
chr13	46964263	46964274	GGCAGCTGCTA	1	-
chr13	46967316	46967327	GACAGGTGCAG	1	-
chr13	47149744	47149755	AACAGCTGTGC	1	-
chr13	47213609	47213620	AGCAGCTGGTA	1	-
chr13	47669017	47669028	AGCAGGTGGGC	1	-
chr13	50797002	50797013	CACAGCTGCTG	1	+
chr13	51172598	51172609	AACAGGTGCCC	1	-
chr13	51466447	51466458	AGCAGGTGGTG	1	+
chr13	51920624	51920635	AACAGCTGGTT	1	+
chr13	52188764	52188775	CACAGCTGGTA	1	-
chr13	52385431	52385442	AGCAGGTGCTG	1	-
chr13	53198096	53198107	GACAGCTGGCA	1	-
chr13	59527956	59527967	GACAGCTGTAC	1	+
chr13	75990950	75990961	CACAGCTGCCT	1	-
chr13	76289990	76290001	AACAGCTGACT	1	-
chr13	80096814	80096825	CACAGCTGGGG	1	+
chr13	80357246	80357257	AGCAGCTGCAA	1	+
chr13	95897485	95897496	AGCAGCTGGTG	1	+
chr13	99831101	99831112	AGCAGCTGCAT	1	-
chr13	99964891	99964902	GGCAGCTGGTG	1	-
chr14	100723012	100723023	AGCAGGTGCTG	1	+
chr14	102345191	102345202	GACAGCTGGGC	1	+
chr14	103236658	103236669	CACAGCTGCGT	1	+
chr14	104061897	104061908	AACAGCTGGTC	1	-
chr14	105470614	105470625	AACAGCTGCAG	1	-
chr14	106477906	106477917	GACAGCTGAGG	1	+
chr14	106554910	106554921	GGCAGGTGCAG	1	-
chr14	106573114	106573125	GGCAGGTGCAG	1	-
chr14	106775138	106775149	AGCAGGTGCAC	1	-
chr14	106974383	106974394	GGCAGGTGCAC	1	-
chr14	106993697	106993708	GGCAGGTGCAG	1	-
chr14	107083112	107083123	AGCAGGTGCAG	1	-
chr14	107113616	107113627	GGCAGGTGCAG	1	-
chr14	107175299	107175310	GGCAGGTGCAG	1	-
chr14	107183280	107183291	GGCAGGTGCAG	1	-
chr14	22959650	22959661	GACAGGTGGCA	1	+
chr14	22984736	22984747	CACAGGTGGTG	1	+
chr14	23273019	23273030	GGCAGGTGCTT	1	-
chr14	24104125	24104136	CACAGCTGGAG	1	-
chr14	24601656	24601667	GGCAGCTGCGG	1	-
chr14	39918021	39918032	CACAGCTGTGA	1	-
chr14	40150182	40150193	GGCAGCTGCAA	1	+
chr14	51256699	51256710	CACAGCTGCTG	1	+
chr14	55151424	55151435	GGCAGCTGCAG	1	-
chr14	55274374	55274385	CACAGCTGCAC	1	+
chr14	55276672	55276683	GGCAGGTGCTG	1	+
chr14	55321118	55321129	GGCAGGTGCAG	1	-
chr14	55355798	55355809	AACAGCTGGAG	1	+
chr14	61547453	61547464	AGCAGCTGTAG	1	-
chr14	61808207	61808218	AGCAGGTGCTC	1	-
chr14	61839717	61839728	AGCAGGTGCAA	1	-
chr14	61840187	61840198	GACAGGTGGAG	1	+
chr14	62343286	62343297	AACAGCTGTGA	1	+
chr14	64172563	64172574	AGCAGCTGCTA	1	+
chr14	65279365	65279376	GGCAGCTGGTG	1	-
chr14	65625247	65625258	AACAGCTGACC	1	-
chr14	65815096	65815107	AACAGCTGCTG	1	+
chr14	66189923	66189934	AACAGCTGGTA	1	-
chr14	68916296	68916307	GACAGCTGGGG	1	-
chr14	68958679	68958690	AGCAGGTGCCG	1	-
chr14	69908884	69908895	CACAGCTGCAT	1	+
chr14	70080909	70080920	AGCAGCTGGGA	1	+
chr14	70096507	70096518	AGCAGGTGCTC	1	-
chr14	70110326	70110337	AGCAGGTGCTT	1	+
chr14	70721576	70721587	AGCAGCTGCTG	1	-
chr14	72085699	72085710	GACAGCTGTAA	1	-
chr14	75508981	75508992	CACAGCTGGCA	1	+
chr14	75985296	75985307	GACAGCTGGCT	1	-
chr14	76342549	76342560	CACAGCTGGCT	1	-
chr14	76660939	76660950	AACAGCTGCCT	1	+
chr14	77508745	77508756	CACAGCTGCTA	1	+
chr14	81397506	81397517	CACAGCTGCAG	1	+
chr14	88462079	88462090	AACAGCTGCCC	1	-
chr14	89775130	89775141	AGCAGCTGTGG	1	+
chr14	89791069	89791080	AACAGCTGAGA	1	+
chr14	90185962	90185973	AACAGGTGCCC	1	+
chr14	92858199	92858210	GGCAGCTGGTG	1	-
chr14	94435629	94435640	GACAGGTGGTG	1	+
chr15	101815521	101815532	AGCAGCTGCTC	1	-
chr15	101847451	101847462	CACAGCTGGGG	1	-
chr15	22446438	22446449	AACAGCTGCGA	1	+
chr15	31369413	31369424	AACAGGTGGAT	1	-
chr15	31750146	31750157	CACAGCTGCAG	1	-
chr15	31760298	31760309	AGCAGCTGCAA	1	-
chr15	35789083	35789094	GGCAGGTGGGA	1	-
chr15	36822041	36822052	AGCAGCTGCGT	1	-
chr15	37123900	37123911	AGCAGCTGGCA	1	+
chr15	40846090	40846101	GACAGCTGCTC	1	+
chr15	41101205	41101216	AGCAGCTGGTC	1	+
chr15	41601889	41601900	AACAGGTGCTG	1	-
chr15	42897731	42897742	AACAGCTGGTC	1	+
chr15	43569827	43569838	CACAGCTGTGG	1	+
chr15	44269270	44269281	GGCAGCTGTAT	1	-
chr15	45011842	45011853	GGCAGCTGCCG	1	+
chr15	52675362	52675373	AGCAGGTGCAG	1	+
chr15	60414144	60414155	GACAGCTGAAA	1	+
chr15	64284139	64284150	AGCAGCTGCTG	1	-
chr15	64458970	64458981	GACAGCTGTTC	1	-
chr15	64757009	64757020	CACAGCTGCTG	1	-
chr15	64987960	64987971	AACAGCTGGGG	1	+
chr15	67376036	67376047	AGCAGCTGGAG	1	-
chr15	67386119	67386130	GGCAGCTGGTG	1	+
chr15	74277437	74277448	GGCAGCTGGAA	1	-
chr15	75086141	75086152	GACAGCTGGAA	1	+
chr15	75280511	75280522	CACAGCTGGAA	1	-
chr15	75357996	75358007	GACAGCTGAAA	1	+
chr15	75406827	75406838	CACAGCTGGTG	1	+
chr15	77480326	77480337	GGCAGCTGGTT	1	-
chr15	77791907	77791918	AACAGCTGGCC	1	+
chr15	78351988	78351999	AGCAGCTGGGG	1	-
chr15	78466961	78466972	CACAGCTGGAG	1	+
chr15	80271527	80271538	CACAGCTGGGC	1	+
chr15	80349576	80349587	GGCAGGTGGAT	1	-
chr15	80962426	80962437	CACAGCTGGCT	1	+
chr15	81609843	81609854	CACAGCTGTGC	1	-
chr15	85995928	85995939	GACAGCTGGTG	1	+
chr15	86000831	86000842	AACAGCTGTGT	1	-
chr15	86236409	86236420	AACAGCTGGTG	1	-
chr15	86262011	86262022	AGCAGCTGGGG	1	-
chr15	89157875	89157886	GACAGCTGCAG	1	-
chr15	90638902	90638913	GGCAGGTGCTA	1	+
chr15	93383092	93383103	GACAGCTGCTG	1	-
chr15	96472774	96472785	AGCAGCTGGAC	1	-
chr15	96729502	96729513	GACAGCTGCCA	1	+
chr16	11232424	11232435	CACAGCTGTGC	1	+
chr16	11713548	11713559	AGCAGCTGGAA	1	+
chr16	11723426	11723437	CACAGCTGTGA	1	+
chr16	11875739	11875750	GACAGCTGTGG	1	-
chr16	12121176	12121187	GACAGGTGACC	1	-
chr16	12349989	12350000	AGCAGCTGGTC	1	+
chr16	12386043	12386054	AGCAGGTGCGA	1	+
chr16	14226750	14226761	CACAGCTGACT	1	-
chr16	14595586	14595597	CACAGCTGGCC	1	+
chr16	16680148	16680159	AACAGCTGCTG	1	+
chr16	17107539	17107550	GACAGGTGACG	1	-
chr16	17436967	17436978	GGCAGCTGCTC	1	+
chr16	18778788	18778799	AACAGCTGCTA	1	-
chr16	19532265	19532276	GGCAGCTGGAC	1	-
chr16	21287599	21287610	GACAGCTGAAT	1	-
chr16	25031812	25031823	CACAGCTGGAT	1	+
chr16	27240585	27240596	AGCAGCTGAGG	1	+
chr16	27732923	27732934	AACAGCTGGAG	1	-
chr16	29742148	29742159	CACAGGTGCAC	1	-
chr16	30126642	30126653	CACAGCTGGAG	1	+
chr16	31870910	31870921	AACAGGTGCTT	1	-
chr16	3907286	3907297	AACAGCTGGTA	1	-
chr16	3910988	3910999	GACAGCTGGGT	1	+
chr16	4622878	4622889	GACAGCTGCCT	1	-
chr16	48131965	48131976	AGCAGGTGCTT	1	+
chr16	48319109	48319120	AACAGCTGGCT	1	-
chr16	48630311	48630322	GACAGCTGCAA	1	+
chr16	5142402	5142413	CACAGCTGGCC	1	+
chr16	56972908	56972919	AGCAGGTGGCA	1	+
chr16	57006959	57006970	GGCAGCTGGTG	1	-
chr16	57422544	57422555	AACAGGTGCCC	1	+
chr16	57445438	57445449	AGCAGCTGCAG	1	-
chr16	58155847	58155858	GGCAGCTGAAC	1	+
chr16	67973948	67973959	AGCAGGTGCAC	1	+
chr16	68799008	68799019	GGCAGCTGCAG	1	+
chr16	70466827	70466838	CACAGCTGGGG	1	-
chr16	72691936	72691947	CACAGCTGTGC	1	-
chr16	81856895	81856906	GGCAGCTGCAG	1	+
chr16	81870443	81870454	CACAGGTGGGG	1	-
chr16	85246362	85246373	GACAGCTGAAG	1	+
chr16	85904367	85904378	AACAGCTGTTC	1	-
chr16	88664395	88664406	GACAGCTGCAC	1	-
chr16	89276763	89276774	AGCAGCTGTAT	1	-
chr16	9030077	9030088	AACAGCTGTAG	1	-
chr17	10121369	10121380	CACAGCTGGTG	1	+
chr17	1119989	1120000	GACAGCTGCAA	1	-
chr17	13424398	13424409	GACAGCTGCTG	1	-
chr17	1667647	1667658	GGCAGCTGGGT	1	+
chr17	16878882	16878893	AACAGGTGCTG	1	+
chr17	19288191	19288202	AACAGCTGCTC	1	+
chr17	1995688	1995699	AACAGCTGTGT	1	+
chr17	29860772	29860783	AGCAGCTGGCA	1	+
chr17	32709774	32709785	AACAGCTGGTG	1	+
chr17	34329835	34329846	GGCAGGTGGAT	1	-
chr17	35754768	35754779	AACAGGTGCAC	1	+
chr17	39464999	39465010	AGCAGCTGCTG	1	-
chr17	39780933	39780944	GGCAGGTGGCC	1	-
chr17	40485251	40485262	AACAGGTGTGC	1	-
chr17	40636489	40636500	GGCAGCTGGTC	1	+
chr17	40776328	40776339	GACAGCTGCGT	1	+
chr17	4296806	4296817	GGCAGGTGCAT	1	+
chr17	43229521	43229532	AACAGCTGCTT	1	+
chr17	43380203	43380214	GGCAGCTGGGC	1	+
chr17	5140931	5140942	AGCAGGTGGCA	1	-
chr17	53518987	53518998	GGCAGCTGGCT	1	-
chr17	55538647	55538658	AACAGCTGCCT	1	-
chr17	56746804	56746815	AGCAGCTGGCT	1	-
chr17	62106460	62106471	CACAGCTGGGG	1	-
chr17	70611389	70611400	GACAGCTGCCC	1	+
chr17	71225013	71225024	AGCAGCTGCTG	1	+
chr17	73004634	73004645	AGCAGGTGGTG	1	+
chr17	73343209	73343220	CACAGCTGGTA	1	-
chr17	76718650	76718661	CACAGCTGGGC	1	+
chr17	78080340	78080351	CACAGCTGGTT	1	-
chr17	78459854	78459865	GGCAGCTGCTG	1	+
chr17	78466146	78466157	GGCAGGTGGTG	1	+
chr17	80080444	80080455	GGCAGCTGGGC	1	-
chr17	80457207	80457218	CACAGCTGGTC	1	-
chr17	8702739	8702750	GGCAGGTGGCC	1	-
chr17	8760321	8760332	CACAGCTGGCT	1	+
chr17	8762086	8762097	CACAGCTGGTG	1	-
chr17	8800732	8800743	AACAGGTGCAG	1	+
chr17	9359766	9359777	GACAGCTGTTC	1	-
chr17	9580250	9580261	GACAGCTGGCT	1	-
chr17	9977442	9977453	AGCAGGTGCTG	1	+
chr18	11005812	11005823	GACAGCTGCCT	1	-
chr18	11042294	11042305	GACAGCTGCTC	1	-
chr18	11160057	11160068	GGCAGGTGCAC	1	-
chr18	11500596	11500607	CACAGCTGTGC	1	+
chr18	13616954	13616965	GGCAGGTGCAT	1	-
chr18	19433131	19433142	AACAGCTGCTT	1	-
chr18	20718607	20718618	GGCAGGTGCAA	1	-
chr18	21202404	21202415	GACAGCTGGCT	1	-
chr18	21561617	21561628	GACAGCTGCTC	1	+
chr18	21656296	21656307	GACAGCTGAAT	1	+
chr18	23866144	23866155	AACAGCTGGAA	1	+
chr18	3256845	3256856	AACAGCTGAAC	1	+
chr18	32925728	32925739	AGCAGCTGATG	1	+
chr18	32990644	32990655	AGCAGGTGCTG	1	-
chr18	33533906	33533917	AACAGGTGTTG	1	+
chr18	41152208	41152219	AACAGCTGTTC	1	+
chr18	42400373	42400384	AGCAGGTGCTA	1	-
chr18	4640781	4640792	GGCAGGTGCCA	1	+
chr18	47392032	47392043	AACAGCTGGTG	1	+
chr18	4756098	4756109	AGCAGGTGGTA	1	-
chr18	49278563	49278574	AACAGCTGGGC	1	-
chr18	51777485	51777496	AACAGCTGAGC	1	+
chr18	55767597	55767608	AGCAGGTGGCA	1	-
chr18	55816277	55816288	GACAGCTGGCT	1	-
chr18	56329451	56329462	GGCAGCTGGCT	1	-
chr18	56791122	56791133	AGCAGCTGGAT	1	-
chr18	57585858	57585869	GGCAGCTGGCA	1	+
chr18	57617969	57617980	AACAGCTGCGG	1	+
chr18	57628636	57628647	AACAGCTGCCA	1	-
chr18	60482826	60482837	GGCAGCTGGCT	1	+
chr18	60825084	60825095	GACAGGTGCTG	1	-
chr18	60859862	60859873	GGCAGCTGGCT	1	+
chr18	67704171	67704182	GGCAGCTGCTG	1	-
chr18	72202668	72202679	GGCAGGTGGTG	1	+
chr18	74846275	74846286	GACAGCTGCAC	1	+
chr18	77280419	77280430	GGCAGGTGGCC	1	-
chr18	8261026	8261037	CACAGCTGGTT	1	+
chr18	9069906	9069917	AGCAGGTGGGC	1	+
chr19	11685687	11685698	CACAGCTGATG	1	-
chr19	12096030	12096041	AACAGCTGCAG	1	+
chr19	14474509	14474520	GGCAGCTGGAG	1	-
chr19	16197451	16197462	GACAGCTGACC	1	-
chr19	19320310	19320321	AACAGCTGCGT	1	-
chr19	19491966	19491977	CACAGGTGCAC	1	+
chr19	2609768	2609779	CACAGCTGCAG	1	+
chr19	28558802	28558813	GGCAGCTGAAG	1	+
chr19	28621022	28621033	GACAGCTGCAG	1	-
chr19	34732464	34732475	AGCAGCTGGAA	1	+
chr19	34799444	34799455	AGCAGCTGGAA	1	+
chr19	35708008	35708019	AGCAGGTGGAG	1	+
chr19	36393255	36393266	GACAGGTGGCA	1	-
chr19	39125490	39125501	AGCAGCTGGCC	1	-
chr19	39355376	39355387	AACAGCTGCCA	1	+
chr19	40183030	40183041	CACAGCTGCTT	1	-
chr19	41901506	41901517	AACAGCTGGTC	1	+
chr19	4233204	4233215	AACAGCTGGAC	1	-
chr19	45464773	45464784	AGCAGGTGCAG	1	-
chr19	46080519	46080530	GACAGCTGGGC	1	+
chr19	49380475	49380486	AACAGCTGGTG	1	+
chr19	4959434	4959445	CACAGCTGGGC	1	-
chr19	50326869	50326880	AACAGGTGTTG	1	-
chr19	50404229	50404240	GGCAGCTGATG	1	+
chr19	50526305	50526316	AGCAGGTGCAA	1	-
chr19	50867984	50867995	CACAGCTGTAA	1	+
chr19	53195260	53195271	GACAGGTGCCC	1	+
chr19	58893862	58893873	AGCAGCTGCAC	1	-
chr19	7208589	7208600	AACAGCTGTGG	1	+
chr19	7591523	7591534	GGCAGGTGCAG	1	+
chr19	7787366	7787377	GACAGGTGCAC	1	+
chr19	9977073	9977084	AGCAGGTGCAA	1	+
chr1	100996695	100996706	GACAGCTGCTA	1	+
chr1	101517428	101517439	AACAGGTGCAG	1	-
chr1	101577792	101577803	GACAGCTGTAG	1	-
chr1	108614388	108614399	AACAGCTGCTG	1	+
chr1	113574050	113574061	GGCAGGTGGGG	1	+
chr1	116800241	116800252	CACAGCTGGTA	1	-
chr1	117102304	117102315	GACAGCTGAGA	1	-
chr1	117359197	117359208	GACAGCTGGCT	1	-
chr1	117360469	117360480	AGCAGGTGGGG	1	-
chr1	117388910	117388921	AACAGCTGTTG	1	-
chr1	117560509	117560520	GACAGCTGCTG	1	-
chr1	12494394	12494405	CACAGCTGGCA	1	-
chr1	14364116	14364127	AACAGCTGGAG	1	-
chr1	145726851	145726862	AGCAGCTGATC	1	-
chr1	154121476	154121487	CACAGCTGCTT	1	-
chr1	154847035	154847046	AACAGCTGTGT	1	-
chr1	15584576	15584587	GGCAGGTGGAT	1	-
chr1	157044149	157044160	GGCAGCTGCGT	1	+
chr1	157750987	157750998	AACAGGTGGGG	1	+
chr1	158922022	158922033	CACAGCTGCTG	1	-
chr1	158985586	158985597	GACAGCTGAAG	1	-
chr1	160644357	160644368	AGCAGCTGGCG	1	+
chr1	162600848	162600859	AACAGCTGTGA	1	+
chr1	165840688	165840699	CACAGCTGCAG	1	+
chr1	167632326	167632337	AGCAGCTGGGA	1	-
chr1	169662009	169662020	AGCAGCTGCAA	1	+
chr1	173384856	173384867	CACAGGTGCAA	1	+
chr1	17349788	17349799	AGCAGCTGGCA	1	+
chr1	174922994	174923005	AACAGCTGCCT	1	-
chr1	178550605	178550616	GGCAGCTGGCC	1	-
chr1	181478167	181478178	AGCAGCTGACC	1	-
chr1	182581096	182581107	GACAGCTGCTG	1	-
chr1	183573409	183573420	GACAGCTGGAG	1	+
chr1	183857514	183857525	CACAGCTGCTA	1	-
chr1	183958404	183958415	AGCAGCTGAAA	1	+
chr1	184911024	184911035	AGCAGCTGATC	1	-
chr1	186163690	186163701	GGCAGCTGAGC	1	+
chr1	192514347	192514358	GACAGGTGTGG	1	+
chr1	192779516	192779527	CACAGCTGTGG	1	+
chr1	193186270	193186281	AGCAGCTGGGT	1	-
chr1	198168450	198168461	AGCAGCTGCAT	1	-
chr1	198568192	198568203	CACAGCTGCCG	1	+
chr1	199243513	199243524	AGCAGCTGGAC	1	-
chr1	200721016	200721027	AACAGGTGCAA	1	+
chr1	201420205	201420216	AACAGCTGGGT	1	-
chr1	203247702	203247713	GGCAGCTGGGG	1	+
chr1	203252302	203252313	AGCAGCTGGGC	1	+
chr1	204490469	204490480	AACAGCTGCAT	1	-
chr1	206292008	206292019	GACAGCTGAGT	1	-
chr1	206833649	206833660	AACAGGTGTTC	1	-
chr1	206971570	206971581	GGCAGCTGCAG	1	-
chr1	207106753	207106764	CACAGCTGGTC	1	-
chr1	211851211	211851222	CACAGGTGCAA	1	-
chr1	213131752	213131763	AACAGCTGCAT	1	-
chr1	219638875	219638886	AGCAGCTGCTG	1	-
chr1	219649548	219649559	CACAGCTGTGA	1	-
chr1	220499936	220499947	AACAGCTGTTG	1	+
chr1	221330962	221330973	AGCAGGTGCAA	1	-
chr1	222756579	222756590	CACAGCTGCCG	1	-
chr1	222962322	222962333	AACAGGTGCAC	1	+
chr1	224556352	224556363	AGCAGCTGCAC	1	+
chr1	226928972	226928983	GACAGCTGCTG	1	-
chr1	227092244	227092255	CACAGCTGCTT	1	+
chr1	228985161	228985172	AGCAGGTGGGA	1	+
chr1	233088844	233088855	GGCAGCTGGAG	1	-
chr1	233515745	233515756	GGCAGCTGGCT	1	-
chr1	234980397	234980408	GGCAGCTGGCG	1	-
chr1	234981076	234981087	CACAGCTGAAA	1	+
chr1	234987643	234987654	AGCAGCTGTAC	1	-
chr1	235242966	235242977	GGCAGGTGCAT	1	-
chr1	235666130	235666141	AACAGCTGCTT	1	-
chr1	236332549	236332560	CACAGCTGCAC	1	-
chr1	238223577	238223588	AACAGCTGCAC	1	+
chr1	238226943	238226954	CACAGCTGAGT	1	+
chr1	23917093	23917104	GGCAGCTGATC	1	-
chr1	24064880	24064891	CACAGCTGTGG	1	-
chr1	241576786	241576797	CACAGCTGTGG	1	+
chr1	24239834	24239845	AACAGGTGCTC	1	-
chr1	246058256	246058267	CACAGCTGCCT	1	+
chr1	247564637	247564648	AGCAGGTGCTT	1	+
chr1	248602237	248602248	CACAGCTGCCC	1	+
chr1	25803153	25803164	GACAGCTGTGT	1	+
chr1	27982803	27982814	CACAGCTGGTG	1	+
chr1	28499279	28499290	CACAGCTGAGG	1	-
chr1	28501996	28502007	CACAGCTGGGT	1	+
chr1	28523713	28523724	AACAGCTGATG	1	+
chr1	31213418	31213429	CACAGCTGGGG	1	+
chr1	32394531	32394542	AGCAGGTGCGA	1	-
chr1	32395510	32395521	AACAGCTGCAA	1	+
chr1	32423555	32423566	GACAGGTGGGT	1	-
chr1	32708215	32708226	CACAGCTGCAG	1	-
chr1	33093295	33093306	AACAGCTGTAT	1	-
chr1	33726138	33726149	AGCAGCTGATG	1	-
chr1	35448715	35448726	GGCAGCTGCTC	1	+
chr1	39738107	39738118	AGCAGCTGCTG	1	+
chr1	42347927	42347938	AACAGCTGCGA	1	+
chr1	42430311	42430322	CACAGCTGCTG	1	-
chr1	42443082	42443093	AGCAGCTGGGG	1	-
chr1	42474154	42474165	AGCAGCTGCCA	1	-
chr1	42725182	42725193	GGCAGCTGCAA	1	+
chr1	44951527	44951538	AACAGCTGTGT	1	-
chr1	45984655	45984666	AACAGCTGTGG	1	+
chr1	46011787	46011798	AGCAGGTGCGC	1	+
chr1	49118121	49118132	CGCAGCTGCAG	1	+
chr1	63079072	63079083	CACAGCTGGTC	1	-
chr1	64134110	64134121	AACAGCTGGGA	1	+
chr1	65361300	65361311	AACAGCTGGAC	1	+
chr1	65428307	65428318	AACAGCTGTCA	1	-
chr1	65673224	65673235	CACAGCTGCTG	1	+
chr1	66815985	66815996	CACAGCTGGGC	1	+
chr1	68220049	68220060	GGCAGCTGCCG	1	+
chr1	6884887	6884898	GGCAGCTGCGG	1	+
chr1	75804924	75804935	AACAGGTGCAT	1	+
chr1	7902803	7902814	GACAGCTGTTG	1	+
chr1	82147323	82147334	CACAGCTGCAT	1	-
chr1	82618444	82618455	AACAGGTGGCT	1	-
chr1	85425371	85425382	GGCAGCTGAAG	1	-
chr1	8709216	8709227	CACAGCTGTGT	1	-
chr1	8726501	8726512	AGCAGCTGCAG	1	+
chr1	90066504	90066515	CACAGGTGGTG	1	-
chr1	9076138	9076149	CACAGGTGCTA	1	+
chr1	9127414	9127425	GGCAGCTGGGT	1	+
chr1	9172221	9172232	GACAGGTGTTC	1	-
chr1	9370200	9370211	GGCAGGTGCAG	1	-
chr1	9479095	9479106	GACAGCTGGGG	1	-
chr1	96981160	96981171	GACAGGTGTAC	1	+
chr20	10457252	10457263	GGCAGGTGGAG	1	-
chr20	13102991	13103002	AGCAGGTGGGG	1	-
chr20	13183405	13183416	AACAGCTGAGT	1	+
chr20	13322458	13322469	AACAGCTGTTG	1	+
chr20	13411105	13411116	AACAGCTGCTT	1	-
chr20	15838179	15838190	AGCAGCTGGCC	1	-
chr20	1633788	1633799	AGCAGCTGCAG	1	+
chr20	1715310	1715321	AACAGCTGTTC	1	-
chr20	19895961	19895972	GGCAGCTGGGG	1	+
chr20	19898797	19898808	GACAGCTGGGG	1	+
chr20	20528343	20528354	AACAGCTGCAT	1	-
chr20	21140859	21140870	GACAGCTGGAT	1	+
chr20	22213222	22213233	AGCAGCTGCAC	1	-
chr20	22906093	22906104	AGCAGCTGGCT	1	-
chr20	23603573	23603584	GGCAGCTGGGT	1	+
chr20	30296430	30296441	GACAGCTGGGC	1	-
chr20	30308696	30308707	AGCAGCTGGAG	1	+
chr20	3050375	3050386	AGCAGCTGGGT	1	+
chr20	31384539	31384550	AGCAGCTGGTG	1	+
chr20	33002992	33003003	GACAGCTGCAA	1	-
chr20	34689306	34689317	GGCAGCTGCAG	1	+
chr20	35537187	35537198	CACAGCTGGAT	1	-
chr20	35612957	35612968	AACAGCTGTAG	1	-
chr20	35986161	35986172	AACAGGTGGTC	1	+
chr20	37436094	37436105	GACAGGTGCAG	1	+
chr20	37438744	37438755	AACAGGTGGGC	1	+
chr20	37615448	37615459	GGCAGCTGGTC	1	-
chr20	3799148	3799159	GACAGCTGTGG	1	-
chr20	39609331	39609342	GACAGCTGATG	1	-
chr20	39611093	39611104	CACAGCTGCTA	1	+
chr20	40278327	40278338	CACAGCTGCAT	1	-
chr20	41090850	41090861	AACAGGTGGAT	1	+
chr20	43118706	43118717	AACAGCTGGGG	1	-
chr20	46096022	46096033	AACAGCTGCAC	1	+
chr20	46102373	46102384	AGCAGCTGAAC	1	+
chr20	48419250	48419261	GACAGCTGAAT	1	+
chr20	49105148	49105159	CACAGCTGCTA	1	-
chr20	49269390	49269401	AGCAGCTGCGC	1	-
chr20	49427596	49427607	AGCAGGTGCAA	1	+
chr20	51755674	51755685	CACAGCTGCAC	1	+
chr20	51971048	51971059	AGCAGGTGAAG	1	+
chr20	52450704	52450715	CACAGGTGCTC	1	-
chr20	52456308	52456319	GGCAGCTGCGT	1	-
chr20	58978607	58978618	AACAGCTGTGA	1	+
chr20	62634914	62634925	AGCAGCTGGGC	1	-
chr20	62638474	62638485	GGCAGGTGCAG	1	-
chr20	62642579	62642590	GACAGCTGCAG	1	-
chr20	9495309	9495320	GACAGCTGCTG	1	-
chr21	15468805	15468816	AGCAGCTGGGC	1	+
chr21	16251991	16252002	AACAGCTGTAA	1	+
chr21	27276141	27276152	GACAGCTGGTC	1	-
chr21	34685669	34685680	AACAGCTGGCC	1	+
chr21	34704604	34704615	AGCAGCTGCTT	1	-
chr21	34814464	34814475	GACAGCTGGGG	1	-
chr21	35310445	35310456	AACAGCTGGAT	1	-
chr21	36047949	36047960	AACAGGTGCAG	1	+
chr21	37608868	37608879	GGCAGGTGCCG	1	-
chr21	40225443	40225454	AACAGCTGCAG	1	+
chr21	43068954	43068965	GGCAGCTGCTG	1	+
chr21	45350289	45350300	GGCAGGTGCTT	1	-
chr21	45602280	45602291	GACAGCTGGAG	1	-
chr21	45619449	45619460	GACAGGTGTGC	1	+
chr21	47670459	47670470	GGCAGCTGGCT	1	-
chr22	23057709	23057720	AGCAGGTGCAG	1	-
chr22	23116959	23116970	AGCAGGTGCAG	1	-
chr22	23274271	23274282	AGCAGGTGCCT	1	+
chr22	23455401	23455412	AACAGCTGGGG	1	+
chr22	24828073	24828084	AGCAGGTGGGG	1	+
chr22	28693738	28693749	GACAGCTGGCC	1	-
chr22	29219025	29219036	CACAGCTGGCT	1	-
chr22	31890170	31890181	CACAGGTGCTC	1	-
chr22	34288324	34288335	AGCAGCTGGCA	1	+
chr22	36836032	36836043	AACAGCTGGTG	1	-
chr22	38014449	38014460	CACAGGTGCTG	1	+
chr22	38770268	38770279	GACAGCTGAGA	1	-
chr22	39919030	39919041	GACAGCTGTTG	1	-
chr22	40814688	40814699	GGCAGCTGGAG	1	+
chr22	41513331	41513342	AACAGCTGTCA	1	+
chr22	42817563	42817574	AGCAGCTGGAG	1	-
chr22	43288772	43288783	GACAGCTGGGG	1	+
chr22	43777850	43777861	GACAGCTGGGG	1	+
chr22	45657511	45657522	GGCAGGTGCGT	1	+
chr22	47126645	47126656	AACAGCTGCCT	1	-
chr2	110090612	110090623	CGCAGGTGCGG	1	-
chr2	111616164	111616175	CACAGCTGAGG	1	-
chr2	111814888	111814899	GACAGCTGCCT	1	+
chr2	111954280	111954291	AACAGCTGGGC	1	+
chr2	112238316	112238327	GGCAGCTGGAG	1	-
chr2	11967887	11967898	CACAGCTGCTG	1	+
chr2	119762814	119762825	AGCAGGTGGAG	1	+
chr2	12190730	12190741	CACAGCTGTGG	1	-
chr2	12246649	12246660	CACAGCTGCGC	1	-
chr2	123464850	123464861	AGCAGCTGGAC	1	-
chr2	12411444	12411455	AGCAGCTGTAA	1	-
chr2	126017256	126017267	CACAGCTGCGT	1	+
chr2	126087894	126087905	AACAGCTGCAC	1	+
chr2	126401460	126401471	AGCAGCTGGAC	1	+
chr2	127735979	127735990	CACAGCTGCTT	1	-
chr2	128034733	128034744	AACAGCTGGTG	1	+
chr2	132431665	132431676	CACAGCTGCAG	1	-
chr2	133473404	133473415	AGCAGGTGCAC	1	-
chr2	134939051	134939062	AACAGCTGCAC	1	-
chr2	135011602	135011613	AACAGGTGTAG	1	-
chr2	135033062	135033073	AACAGCTGTGG	1	+
chr2	135045095	135045106	GGCAGCTGCTG	1	+
chr2	136763536	136763547	AACAGCTGAAA	1	+
chr2	136823727	136823738	AACAGCTGCCC	1	-
chr2	137013495	137013506	AACAGGTGCTG	1	-
chr2	13807159	13807170	AGCAGCTGACA	1	-
chr2	143650426	143650437	AACAGCTGCCA	1	-
chr2	144686411	144686422	AGCAGCTGCTG	1	-
chr2	148389960	148389971	GGCAGCTGGAG	1	-
chr2	150024067	150024078	GACAGCTGGGT	1	+
chr2	150983535	150983546	GGCAGCTGTAA	1	-
chr2	151385704	151385715	AGCAGGTGGTC	1	+
chr2	153469897	153469908	AACAGGTGTTC	1	-
chr2	155248909	155248920	GACAGGTGAGG	1	+
chr2	161071069	161071080	AACAGCTGAAG	1	-
chr2	169375246	169375257	GACAGCTGGAA	1	-
chr2	171170281	171170292	GACAGCTGGAG	1	-
chr2	171366548	171366559	GACAGCTGGTA	1	+
chr2	172262809	172262820	AACAGGTGCTT	1	-
chr2	181199388	181199399	GGCAGGTGGAA	1	+
chr2	182239554	182239565	CACAGCTGATA	1	+
chr2	183471832	183471843	AGCAGGTGGTT	1	+
chr2	187752105	187752116	CACAGCTGCAT	1	-
chr2	188734204	188734215	AGCAGCTGGTG	1	-
chr2	191427946	191427957	GGCAGGTGCGT	1	-
chr2	191544787	191544798	GGCAGGTGCCG	1	-
chr2	191583688	191583699	GACAGCTGGCA	1	-
chr2	192798204	192798215	AACAGCTGTTG	1	+
chr2	196351851	196351862	GACAGCTGGCA	1	-
chr2	196440769	196440780	GGCAGCTGCAG	1	+
chr2	197280281	197280292	CACAGCTGACT	1	+
chr2	197305318	197305329	AACAGCTGCTG	1	+
chr2	198901328	198901339	GACAGGTGTTG	1	+
chr2	198906996	198907007	GACAGCTGTTG	1	-
chr2	201348558	201348569	CACAGCTGCAC	1	-
chr2	201995433	201995444	GGCAGCTGGTA	1	+
chr2	204891953	204891964	AGCAGCTGGGC	1	+
chr2	212822668	212822679	AACAGCTGCCT	1	+
chr2	214022201	214022212	CACAGCTGCTG	1	-
chr2	21479079	21479090	AGCAGCTGTGG	1	-
chr2	216745853	216745864	GACAGCTGGGG	1	+
chr2	217787351	217787362	CACAGCTGTGG	1	-
chr2	218458664	218458675	AGCAGCTGCAC	1	+
chr2	22147652	22147663	AGCAGCTGGTT	1	-
chr2	225811858	225811869	AACAGCTGGTA	1	-
chr2	227836717	227836728	GACAGGTGCAG	1	-
chr2	231521719	231521730	AGCAGGTGAGG	1	+
chr2	231525417	231525428	AGCAGGTGGCC	1	+
chr2	231787856	231787867	CACAGCTGAGA	1	+
chr2	232799016	232799027	GACAGCTGTTC	1	-
chr2	232878879	232878890	GGCAGCTGCTC	1	+
chr2	233949362	233949373	AACAGCTGCCA	1	-
chr2	235384254	235384265	AGCAGCTGGCC	1	-
chr2	23571259	23571270	AACAGGTGTGC	1	-
chr2	238108529	238108540	AGCAGCTGCAT	1	+
chr2	238840045	238840056	CACAGGTGGGG	1	-
chr2	240213910	240213921	GGCAGGTGCTG	1	+
chr2	241556355	241556366	GGCAGCTGGCC	1	-
chr2	241990795	241990806	AGCAGCTGAGT	1	-
chr2	242306329	242306340	AGCAGCTGGGG	1	-
chr2	243040928	243040939	CACAGGTGGAC	1	-
chr2	24538821	24538832	AACAGCTGTGC	1	+
chr2	24588232	24588243	GACAGCTGGGC	1	-
chr2	24809381	24809392	AGCAGCTGGGA	1	+
chr2	24944519	24944530	GACAGGTGCCA	1	+
chr2	25654601	25654612	AACAGGTGCAT	1	+
chr2	25747499	25747510	GGCAGGTGGTA	1	+
chr2	26174085	26174096	CGCAGCTGCAC	1	+
chr2	30362187	30362198	AACAGCTGGAT	1	-
chr2	33719387	33719398	CGCAGCTGCAC	1	+
chr2	37032998	37033009	CACAGCTGCTG	1	-
chr2	3715105	3715116	CGCAGCTGCAA	1	-
chr2	37776850	37776861	CACAGCTGCCG	1	-
chr2	37812565	37812576	CACAGCTGCTG	1	+
chr2	38487749	38487760	AGCAGCTGCAA	1	-
chr2	38949454	38949465	GACAGCTGTGG	1	-
chr2	39493356	39493367	AACAGCTGGTT	1	-
chr2	40078945	40078956	CACAGCTGGCT	1	-
chr2	42356442	42356453	GACAGCTGGGG	1	+
chr2	42890436	42890447	CACAGCTGCAG	1	+
chr2	46427589	46427600	CACAGCTGTGC	1	-
chr2	48475864	48475875	AACAGCTGGGT	1	+
chr2	54327576	54327587	CACAGCTGTGG	1	-
chr2	54707360	54707371	AACAGCTGGCG	1	+
chr2	54778354	54778365	AACAGCTGACA	1	-
chr2	54808878	54808889	AGCAGCTGGCT	1	-
chr2	54824753	54824764	GGCAGCTGTAA	1	+
chr2	54857297	54857308	GGCAGGTGCCA	1	-
chr2	55386584	55386595	CACAGCTGCTG	1	-
chr2	57777129	57777140	GGCAGGTGCTT	1	-
chr2	60593549	60593560	GACAGCTGTCC	1	-
chr2	61406498	61406509	AGCAGCTGCGA	1	-
chr2	61652236	61652247	GGCAGCTGGGC	1	-
chr2	62532352	62532363	AGCAGGTGGTG	1	-
chr2	62534014	62534025	GGCAGCTGCTC	1	-
chr2	62560310	62560321	CACAGCTGCCA	1	-
chr2	62568401	62568412	GGCAGCTGCTT	1	+
chr2	62885083	62885094	GACAGCTGCTG	1	+
chr2	63012522	63012533	AGCAGGTGCAG	1	+
chr2	64327986	64327997	AGCAGCTGGGA	1	+
chr2	65254407	65254418	AACAGGTGGCT	1	+
chr2	65610129	65610140	GGCAGCTGGCC	1	+
chr2	65617471	65617482	GACAGGTGGAA	1	+
chr2	68592424	68592435	AGCAGCTGGGC	1	-
chr2	68654458	68654469	CACAGCTGCAA	1	+
chr2	68666143	68666154	GACAGGTGGGG	1	+
chr2	696709	696720	CACAGCTGGGT	1	+
chr2	74124064	74124075	AGCAGCTGAGG	1	+
chr2	74805873	74805884	AGCAGCTGGCA	1	+
chr2	80752439	80752450	GGCAGCTGGAG	1	+
chr2	81058140	81058151	AACAGCTGTCA	1	-
chr2	85241980	85241991	AACAGGTGGCT	1	-
chr2	86357303	86357314	AGCAGCTGGGA	1	-
chr2	86468809	86468820	AACAGCTGCAT	1	+
chr2	87854797	87854808	GGCAGCTGAGC	1	+
chr2	88906359	88906370	GACAGGTGCAG	1	-
chr2	98524847	98524858	CACAGCTGATC	1	+
chr2	98552895	98552906	GACAGCTGTTC	1	-
chr2	99076372	99076383	CACAGCTGCTG	1	+
chr2	99077475	99077486	GGCAGCTGCAG	1	+
chr2	99085419	99085430	AACAGCTGGGA	1	+
chr3	100240588	100240599	GGCAGGTGGGG	1	+
chr3	105573112	105573123	CACAGGTGCTG	1	+
chr3	106348465	106348476	AACAGCTGGAA	1	+
chr3	108778323	108778334	AACAGCTGATA	1	-
chr3	111708135	111708146	AACAGCTGTGC	1	-
chr3	111832924	111832935	AGCAGGTGCAT	1	+
chr3	111847935	111847946	CACAGCTGCAG	1	+
chr3	112192341	112192352	AGCAGGTGCTC	1	+
chr3	112692633	112692644	AGCAGCTGCAA	1	-
chr3	113724533	113724544	AACAGCTGATT	1	-
chr3	114173152	114173163	AGCAGGTGGAT	1	-
chr3	118561101	118561112	CACAGCTGCAA	1	+
chr3	121740981	121740992	GGCAGCTGAGG	1	-
chr3	121796616	121796627	GGCAGGTGGGC	1	-
chr3	121823123	121823134	GACAGCTGACA	1	+
chr3	122340203	122340214	AACAGCTGACA	1	-
chr3	124867876	124867887	AGCAGCTGGGA	1	-
chr3	129546776	129546787	GACAGCTGTTA	1	-
chr3	129609152	129609163	GACAGCTGTTC	1	+
chr3	130644629	130644640	AGCAGCTGCAG	1	-
chr3	132100348	132100359	GACAGGTGTGG	1	-
chr3	133164094	133164105	AGCAGGTGCAA	1	+
chr3	133199299	133199310	AGCAGGTGGGG	1	-
chr3	133943480	133943491	AACAGGTGCCT	1	+
chr3	134215430	134215441	GACAGCTGTTT	1	+
chr3	137019687	137019698	GGCAGCTGAGA	1	+
chr3	140444545	140444556	GGCAGCTGGCT	1	+
chr3	14729078	14729089	CACAGCTGCTA	1	+
chr3	149815420	149815431	CACAGCTGGAT	1	+
chr3	150889055	150889066	AGCAGCTGGAG	1	+
chr3	150983848	150983859	CACAGGTGCCC	1	+
chr3	151961185	151961196	AACAGGTGCAG	1	-
chr3	155273058	155273069	CACAGCTGGAC	1	+
chr3	16418850	16418861	AACAGGTGGTG	1	+
chr3	16474439	16474450	GACAGCTGTGA	1	-
chr3	169975127	169975138	AGCAGCTGGTT	1	+
chr3	171547877	171547888	AGCAGCTGCAG	1	+
chr3	171819026	171819037	CACAGCTGGGA	1	+
chr3	171850336	171850347	GGCAGGTGCCT	1	-
chr3	172035936	172035947	CACAGCTGTAA	1	+
chr3	17221423	17221434	AACAGCTGGCA	1	+
chr3	17223857	17223868	CACAGCTGGTA	1	+
chr3	176775689	176775700	GACAGCTGGCA	1	+
chr3	178794095	178794106	GGCAGCTGCAG	1	+
chr3	178914051	178914062	CACAGCTGCTG	1	+
chr3	179679622	179679633	GGCAGCTGACT	1	+
chr3	181717366	181717377	AACAGCTGGTG	1	+
chr3	182226898	182226909	AGCAGCTGCTT	1	-
chr3	183154994	183155005	AGCAGCTGCAA	1	-
chr3	186244244	186244255	AGCAGCTGGAA	1	+
chr3	186730716	186730727	AGCAGGTGCTC	1	-
chr3	186762267	186762278	GGCAGCTGCCC	1	+
chr3	186843315	186843326	AGCAGGTGCTT	1	-
chr3	189428612	189428623	CACAGCTGTGT	1	-
chr3	192543675	192543686	CACAGCTGCCA	1	-
chr3	194169830	194169841	GACAGCTGGGC	1	+
chr3	195264952	195264963	AGCAGGTGCTT	1	-
chr3	195443919	195443930	GGCAGGTGCCA	1	-
chr3	196167717	196167728	GACAGCTGCAG	1	+
chr3	23431385	23431396	AACAGCTGCTT	1	+
chr3	26146572	26146583	AGCAGCTGCAG	1	-
chr3	27004094	27004105	AACAGGTGCTT	1	+
chr3	27004252	27004263	AACAGCTGCTT	1	+
chr3	28123140	28123151	GACAGCTGCAC	1	+
chr3	29523478	29523489	AACAGGTGCTG	1	+
chr3	29796042	29796053	GACAGCTGGAG	1	-
chr3	30691201	30691212	AACAGCTGGTT	1	-
chr3	31006310	31006321	CACAGCTGTGG	1	-
chr3	31283789	31283800	GGCAGCTGAAA	1	-
chr3	31289835	31289846	CACAGCTGGGG	1	-
chr3	32465253	32465264	GACAGCTGCCT	1	+
chr3	32470357	32470368	AACAGCTGCCC	1	+
chr3	33771689	33771700	CACAGCTGGCC	1	+
chr3	34242221	34242232	CACAGCTGGCT	1	-
chr3	34303689	34303700	CACAGCTGGTG	1	-
chr3	35338088	35338099	CACAGCTGGTG	1	+
chr3	35706308	35706319	AGCAGCTGCTG	1	-
chr3	37932958	37932969	AACAGCTGTGT	1	-
chr3	39369414	39369425	AGCAGCTGATA	1	+
chr3	41564311	41564322	CACAGCTGGCC	1	-
chr3	42775471	42775482	GGCAGCTGGCC	1	-
chr3	44084457	44084468	CACAGCTGGAA	1	-
chr3	4468583	4468594	AACAGCTGTAT	1	+
chr3	45605898	45605909	AACAGGTGCTA	1	+
chr3	46134330	46134341	GGCAGCTGATA	1	+
chr3	47676706	47676717	AGCAGCTGCTG	1	+
chr3	49348974	49348985	CACAGGTGCTA	1	+
chr3	5017932	5017943	AGCAGCTGCAC	1	-
chr3	5041865	5041876	GGCAGGTGCAG	1	+
chr3	53855987	53855998	AGCAGGTGCAA	1	+
chr3	55692977	55692988	GACAGCTGCAG	1	+
chr3	55722429	55722440	AGCAGCTGGGG	1	+
chr3	57004650	57004661	AACAGCTGGTC	1	+
chr3	58690657	58690668	CACAGCTGCAG	1	+
chr3	6396425	6396436	GGCAGCTGGAT	1	+
chr3	6682748	6682759	AACAGCTGTAT	1	+
chr3	72570413	72570424	CACAGCTGGGA	1	-
chr3	75229850	75229861	AGCAGCTGCAC	1	+
chr3	75478898	75478909	CACAGCTGGCC	1	+
chr3	75671103	75671114	AGCAGGTGCGT	1	+
chr3	82278696	82278707	CACAGCTGCAA	1	+
chr3	93790938	93790949	AGCAGCTGCAA	1	-
chr3	9441607	9441618	AGCAGCTGCTG	1	-
chr4	101926890	101926901	CACAGCTGGAG	1	-
chr4	102024923	102024934	AACAGCTGTGC	1	+
chr4	10537777	10537788	GACAGCTGCAG	1	-
chr4	106274122	106274133	AACAGCTGAGA	1	-
chr4	10631130	10631141	CACAGCTGGGG	1	+
chr4	106542233	106542244	AACAGCTGGGA	1	-
chr4	10673119	10673130	AACAGCTGTGC	1	+
chr4	10691194	10691205	GGCAGCTGGTC	1	+
chr4	109039867	109039878	AACAGCTGTGG	1	+
chr4	113208583	113208594	AGCAGCTGTAA	1	+
chr4	113209741	113209752	AGCAGCTGGAA	1	+
chr4	11471902	11471913	AGCAGCTGCAG	1	+
chr4	114820897	114820908	GGCAGGTGGCA	1	+
chr4	116772176	116772187	AGCAGCTGCTC	1	-
chr4	122716953	122716964	AGCAGCTGACC	1	-
chr4	138568693	138568704	AACAGGTGCCA	1	-
chr4	139111743	139111754	AACAGCTGTGG	1	-
chr4	140449986	140449997	AGCAGCTGTAC	1	-
chr4	142419110	142419121	AACAGCTGTGG	1	+
chr4	146103575	146103586	AACAGGTGCAT	1	-
chr4	146546962	146546973	AACAGGTGGAC	1	-
chr4	14876754	14876765	CACAGCTGTAA	1	-
chr4	153383432	153383443	AACAGCTGGCT	1	-
chr4	157299394	157299405	GACAGCTGGTG	1	-
chr4	15810865	15810876	AGCAGCTGAGG	1	+
chr4	164585122	164585133	AACAGCTGACA	1	+
chr4	165798356	165798367	CACAGCTGGCA	1	+
chr4	167817522	167817533	AACAGGTGCAC	1	-
chr4	168155255	168155266	GGCAGCTGCGA	1	+
chr4	171597253	171597264	GACAGCTGTGA	1	-
chr4	171627943	171627954	AGCAGCTGGGA	1	-
chr4	174042368	174042379	GGCAGCTGCCC	1	+
chr4	174185951	174185962	AACAGCTGCAC	1	-
chr4	176744288	176744299	CGCAGCTGGTG	1	+
chr4	177230438	177230449	CACAGCTGCAG	1	+
chr4	178674859	178674870	AACAGCTGTGT	1	+
chr4	183899883	183899894	AACAGCTGCCG	1	+
chr4	184332543	184332554	AACAGCTGAGC	1	-
chr4	185232741	185232752	CACAGGTGCAC	1	-
chr4	185265003	185265014	AGCAGCTGCGG	1	-
chr4	185276492	185276503	CACAGCTGACA	1	+
chr4	185985105	185985116	AGCAGGTGTAG	1	-
chr4	186226391	186226402	CACAGCTGAGA	1	+
chr4	186231111	186231122	AGCAGGTGCAA	1	-
chr4	186264950	186264961	AGCAGCTGGAC	1	-
chr4	186266415	186266426	GACAGCTGTGA	1	+
chr4	190861918	190861929	AGCAGCTGCGC	1	+
chr4	24869617	24869628	GGCAGCTGGTT	1	+
chr4	3048025	3048036	AACAGCTGGGT	1	+
chr4	36575235	36575246	AGCAGCTGGTG	1	+
chr4	38077423	38077434	GACAGCTGTGC	1	+
chr4	38997897	38997908	AACAGGTGCAG	1	+
chr4	3939783	3939794	AGCAGCTGGCC	1	-
chr4	39963803	39963814	AGCAGCTGGGA	1	+
chr4	40464627	40464638	GACAGGTGAAA	1	-
chr4	42462275	42462286	AACAGGTGAAG	1	+
chr4	42643947	42643958	AGCAGGTGCCA	1	-
chr4	48066627	48066638	GGCAGGTGAGG	1	+
chr4	48175890	48175901	GGCAGCTGGTG	1	+
chr4	54571530	54571541	AACAGGTGGGC	1	-
chr4	57669781	57669792	AGCAGGTGGCA	1	-
chr4	64446605	64446616	CACAGCTGCAC	1	+
chr4	71544226	71544237	CACAGGTGCAA	1	-
chr4	72131903	72131914	GACAGCTGGGT	1	+
chr4	74469331	74469342	AGCAGCTGCAA	1	-
chr4	75799057	75799068	GGCAGCTGCTC	1	+
chr4	75930394	75930405	CACAGCTGCTG	1	-
chr4	76024791	76024802	AGCAGGTGGCA	1	+
chr4	76438045	76438056	AACAGCTGCAT	1	+
chr4	76924431	76924442	AACAGCTGCCT	1	-
chr4	79658242	79658253	GACAGCTGGTC	1	-
chr4	81060281	81060292	CACAGCTGCAG	1	-
chr4	81924944	81924955	CACAGCTGGCA	1	+
chr4	82646397	82646408	GACAGCTGAGG	1	+
chr4	84142921	84142932	GGCAGGTGCAG	1	-
chr4	850002	850013	CACAGCTGCTC	1	+
chr4	87442829	87442840	GGCAGCTGGTG	1	+
chr4	89196799	89196810	AACAGCTGGGG	1	+
chr4	9497246	9497257	AGCAGGTGCGC	1	-
chr4	99370216	99370227	GACAGCTGCAG	1	+
chr5	100126297	100126308	GGCAGCTGCGG	1	-
chr5	100163293	100163304	GACAGCTGCAT	1	+
chr5	10355394	10355405	GACAGGTGGTC	1	+
chr5	10520137	10520148	GACAGGTGCAA	1	+
chr5	10584164	10584175	GGCAGCTGCCA	1	-
chr5	106724882	106724893	AACAGCTGGCT	1	+
chr5	106731986	106731997	AGCAGCTGGCT	1	-
chr5	109257658	109257669	AGCAGCTGCAG	1	-
chr5	109272824	109272835	CACAGCTGGTT	1	+
chr5	11039091	11039102	GACAGGTGCAG	1	-
chr5	111361560	111361571	AACAGGTGGTT	1	-
chr5	115181178	115181189	AACAGGTGCGC	1	-
chr5	115857072	115857083	AACAGCTGGGC	1	+
chr5	115949820	115949831	AGCAGCTGGTG	1	-
chr5	115981409	115981420	GGCAGCTGCTC	1	+
chr5	121748774	121748785	AGCAGCTGCTG	1	+
chr5	123981430	123981441	GACAGCTGTTG	1	+
chr5	125297038	125297049	AGCAGCTGAAA	1	+
chr5	126022363	126022374	GACAGCTGTAC	1	-
chr5	127762033	127762044	AGCAGGTGCTC	1	-
chr5	1292080	1292091	GGCAGCTGCCG	1	+
chr5	1297556	1297567	GGCAGCTGGGA	1	-
chr5	131541625	131541636	GACAGCTGCCA	1	+
chr5	131756699	131756710	AGCAGGTGCTA	1	+
chr5	133830601	133830612	AGCAGCTGCTG	1	-
chr5	135409582	135409593	GGCAGGTGCCT	1	-
chr5	135502754	135502765	AACAGGTGGTT	1	-
chr5	138518509	138518520	AACAGCTGTGA	1	-
chr5	138893338	138893349	GACAGCTGTCT	1	-
chr5	139378551	139378562	GACAGCTGTGC	1	-
chr5	142388985	142388996	GACAGCTGGAA	1	-
chr5	142399829	142399840	GGCAGGTGGCA	1	+
chr5	142418588	142418599	AGCAGCTGCTC	1	+
chr5	142806361	142806372	AACAGCTGTTC	1	-
chr5	142972475	142972486	CACAGCTGCAC	1	-
chr5	14926166	14926177	GGCAGCTGTGG	1	+
chr5	150159999	150160010	GACAGCTGGGA	1	-
chr5	150463120	150463131	GGCAGGTGCAA	1	+
chr5	150485793	150485804	CACAGCTGCTT	1	+
chr5	156306826	156306837	CACAGCTGCTC	1	+
chr5	157019853	157019864	AACAGCTGCAG	1	-
chr5	158338335	158338346	GACAGCTGTAG	1	-
chr5	158385494	158385505	GACAGCTGACT	1	+
chr5	158851308	158851319	AGCAGCTGGTT	1	-
chr5	159587311	159587322	AGCAGCTGCAG	1	-
chr5	160175119	160175130	AACAGCTGCAG	1	+
chr5	16067658	16067669	AACAGGTGCAA	1	+
chr5	169190634	169190645	GACAGCTGCTG	1	+
chr5	171405671	171405682	CACAGCTGGCT	1	+
chr5	175779251	175779262	GGCAGCTGCTG	1	-
chr5	298949	298960	AGCAGCTGCGG	1	-
chr5	32407024	32407035	AGCAGCTGCTG	1	-
chr5	33857258	33857269	GGCAGCTGCAG	1	+
chr5	43038773	43038784	AGCAGCTGGGA	1	+
chr5	43530911	43530922	AGCAGCTGCAG	1	-
chr5	53389959	53389970	AGCAGGTGGTA	1	-
chr5	53467994	53468005	GGCAGGTGCAC	1	+
chr5	55210038	55210049	AGCAGCTGCAC	1	+
chr5	55274029	55274040	AGCAGCTGGCG	1	-
chr5	57452993	57453004	CACAGCTGCTT	1	+
chr5	58904842	58904853	AGCAGCTGAGC	1	+
chr5	6030013	6030024	GACAGCTGACT	1	+
chr5	6652267	6652278	GACAGCTGGGC	1	-
chr5	66975161	66975172	AGCAGCTGCAT	1	-
chr5	67627169	67627180	AGCAGCTGTAT	1	-
chr5	71597526	71597537	AACAGCTGCAA	1	+
chr5	73691199	73691210	GGCAGCTGGGG	1	-
chr5	73761731	73761742	AACAGCTGCTC	1	+
chr5	75844105	75844116	CACAGCTGTAC	1	+
chr5	77663606	77663617	AGCAGGTGCTA	1	-
chr5	78203601	78203612	CACAGCTGCAA	1	-
chr5	80927033	80927044	AACAGGTGCGG	1	-
chr5	82015380	82015391	CACAGCTGGCT	1	-
chr5	86527099	86527110	AGCAGCTGGGA	1	+
chr5	88042627	88042638	AACAGGTGTTC	1	+
chr5	88576335	88576346	CACAGCTGGGC	1	-
chr5	88597648	88597659	GGCAGGTGGTA	1	-
chr5	88731406	88731417	AGCAGCTGCAA	1	-
chr5	90043126	90043137	AACAGGTGCAG	1	+
chr5	94423734	94423745	AACAGCTGAAG	1	-
chr5	96196941	96196952	AGCAGGTGGCA	1	+
chr5	96528713	96528724	AGCAGCTGCAG	1	-
chr5	9659470	9659481	GGCAGCTGGTC	1	-
chr5	99919870	99919881	GGCAGCTGGTG	1	+
chr6	106092118	106092129	AACAGCTGTTA	1	+
chr6	106332483	106332494	AACAGCTGCAG	1	+
chr6	106343994	106344005	CACAGCTGATA	1	-
chr6	106593690	106593701	AGCAGGTGGGA	1	+
chr6	107097042	107097053	AGCAGCTGCAC	1	-
chr6	107363815	107363826	GACAGCTGCTG	1	-
chr6	111370515	111370526	AACAGCTGGGA	1	+
chr6	112083412	112083423	CACAGCTGGGG	1	+
chr6	11333937	11333948	CACAGCTGCAG	1	-
chr6	113964304	113964315	AACAGCTGCAA	1	+
chr6	114194505	114194516	GGCAGCTGGCT	1	+
chr6	11467763	11467774	AACAGCTGCAG	1	+
chr6	115380146	115380157	AACAGCTGGAT	1	+
chr6	116726383	116726394	AACAGCTGCAG	1	-
chr6	11730996	11731007	GACAGCTGCAT	1	+
chr6	119110062	119110073	AGCAGGTGGTG	1	+
chr6	119764075	119764086	AACAGCTGTTC	1	-
chr6	119784368	119784379	AGCAGGTGATG	1	-
chr6	119784749	119784760	AACAGGTGCAG	1	-
chr6	119907858	119907869	AGCAGCTGGCA	1	+
chr6	122817032	122817043	AGCAGCTGGAC	1	-
chr6	123252195	123252206	AGCAGCTGCAG	1	-
chr6	126501865	126501876	GACAGGTGCTG	1	+
chr6	128980634	128980645	AACAGGTGTTC	1	+
chr6	12963538	12963549	CACAGCTGCAC	1	+
chr6	130069602	130069613	GGCAGCTGCAT	1	-
chr6	130088488	130088499	GGCAGCTGCTG	1	-
chr6	130897291	130897302	CACAGCTGCTG	1	-
chr6	133186770	133186781	GACAGGTGGGC	1	-
chr6	134324199	134324210	AACAGCTGCAG	1	+
chr6	134957777	134957788	AGCAGCTGGAT	1	-
chr6	135408609	135408620	CACAGCTGGAC	1	+
chr6	135667906	135667917	GACAGCTGCTT	1	-
chr6	135889727	135889738	AACAGCTGACA	1	+
chr6	137082892	137082903	CACAGCTGGTC	1	+
chr6	137414562	137414573	AGCAGCTGGTA	1	+
chr6	137418396	137418407	AACAGCTGGGT	1	+
chr6	137444062	137444073	CACAGGTGCTA	1	-
chr6	137471466	137471477	GGCAGCTGAGT	1	+
chr6	138272501	138272512	GGCAGGTGGTA	1	-
chr6	138299665	138299676	GACAGGTGCAG	1	+
chr6	139584101	139584112	AACAGGTGCTG	1	+
chr6	139648327	139648338	AACAGGTGTTC	1	+
chr6	14085755	14085766	AGCAGCTGTAG	1	-
chr6	14095880	14095891	AGCAGCTGTAC	1	+
chr6	141130859	141130870	AACAGCTGAAT	1	+
chr6	143179079	143179090	GACAGCTGCCT	1	-
chr6	143228460	143228471	AGCAGCTGGTT	1	-
chr6	14397563	14397574	AGCAGGTGGTG	1	+
chr6	145047419	145047430	AGCAGCTGAAG	1	-
chr6	14543144	14543155	GGCAGCTGTGG	1	-
chr6	146188332	146188343	AACAGGTGCAC	1	+
chr6	149403552	149403563	CACAGGTGCCC	1	-
chr6	151216519	151216530	CACAGCTGGAC	1	+
chr6	152481559	152481570	GACAGGTGCTG	1	+
chr6	152492414	152492425	GGCAGCTGAAG	1	+
chr6	15255887	15255898	AACAGCTGGCT	1	-
chr6	156178	156189	GGCAGCTGGGG	1	+
chr6	157205037	157205048	AACAGCTGTAG	1	+
chr6	157823409	157823420	GGCAGGTGCAC	1	-
chr6	157979932	157979943	CACAGCTGCTC	1	+
chr6	158251593	158251604	GACAGGTGCTA	1	+
chr6	159488635	159488646	AGCAGCTGGGA	1	+
chr6	159537527	159537538	GGCAGGTGCAG	1	-
chr6	160512378	160512389	AGCAGGTGCTC	1	+
chr6	161162290	161162301	CGCAGCTGCAG	1	-
chr6	166749352	166749363	AGCAGCTGGGC	1	-
chr6	167358427	167358438	GACAGGTGTGG	1	-
chr6	167554348	167554359	CACAGCTGCTT	1	-
chr6	170656374	170656385	CACAGCTGTGG	1	+
chr6	170784369	170784380	AGCAGCTGATG	1	-
chr6	183810	183821	GGCAGCTGCTA	1	+
chr6	18586528	18586539	CACAGCTGGTC	1	+
chr6	21180684	21180695	AGCAGCTGTAA	1	-
chr6	217103	217114	CACAGCTGAAG	1	-
chr6	22063464	22063475	AGCAGGTGCGT	1	+
chr6	22363948	22363959	GACAGGTGCAA	1	-
chr6	257897	257908	GACAGCTGTGG	1	+
chr6	30495916	30495927	AACAGCTGTTG	1	-
chr6	31300827	31300838	AACAGCTGGAT	1	+
chr6	32627783	32627794	CGCAGCTGGCC	1	+
chr6	3309769	3309780	AGCAGGTGGCA	1	+
chr6	34263640	34263651	AACAGCTGTGT	1	+
chr6	34642926	34642937	GACAGGTGCCC	1	-
chr6	34662708	34662719	AGCAGCTGGGA	1	-
chr6	36595793	36595804	AACAGCTGGCA	1	-
chr6	37475840	37475851	CGCAGCTGGTG	1	-
chr6	37849372	37849383	AACAGCTGGGC	1	+
chr6	41975683	41975694	AGCAGCTGGCG	1	+
chr6	42206853	42206864	AGCAGCTGGTT	1	-
chr6	43781152	43781163	CACAGCTGCAC	1	-
chr6	44562511	44562522	AGCAGCTGCAG	1	+
chr6	4518894	4518905	AGCAGCTGGTG	1	-
chr6	5133108	5133119	CACAGCTGCTG	1	-
chr6	51791131	51791142	CACAGCTGAGT	1	-
chr6	56631811	56631822	AGCAGCTGCAG	1	+
chr6	68160653	68160664	AACAGGTGCTT	1	-
chr6	68770052	68770063	AGCAGCTGGAG	1	+
chr6	74233473	74233484	AACAGCTGGGT	1	+
chr6	75287543	75287554	AACAGCTGAGA	1	+
chr6	7961291	7961302	CACAGCTGCTG	1	+
chr6	8065986	8065997	GACAGCTGGTC	1	+
chr6	80875097	80875108	AGCAGCTGCAA	1	-
chr6	81199818	81199829	CACAGCTGAGA	1	-
chr6	84557056	84557067	CACAGCTGCTG	1	-
chr6	88589506	88589517	CACAGCTGGTG	1	+
chr6	90067259	90067270	GACAGCTGCCA	1	+
chr6	95461798	95461809	AGCAGCTGGAG	1	-
chr6	96232998	96233009	AGCAGCTGCAG	1	-
chr6	99667872	99667883	AGCAGCTGGGA	1	-
chr7	100140276	100140287	GGCAGGTGGGC	1	+
chr7	102481961	102481972	AACAGCTGAAG	1	-
chr7	105441106	105441117	CACAGCTGCCC	1	-
chr7	106372288	106372299	AACAGCTGACA	1	+
chr7	106535902	106535913	GGCAGGTGCTC	1	+
chr7	107844248	107844259	AGCAGCTGGTC	1	+
chr7	116988269	116988280	AGCAGGTGGAG	1	-
chr7	117110986	117110997	GGCAGGTGCAG	1	+
chr7	121012892	121012903	GACAGCTGGTT	1	-
chr7	121026042	121026053	AACAGCTGGAG	1	-
chr7	122024175	122024186	GACAGCTGTGT	1	-
chr7	127497004	127497015	CACAGCTGCAG	1	-
chr7	130957969	130957980	AGCAGCTGAGA	1	+
chr7	133769718	133769729	AACAGCTGGGT	1	+
chr7	133930086	133930097	GACAGCTGAAA	1	-
chr7	135241447	135241458	AACAGCTGGGG	1	+
chr7	136044298	136044309	AACAGGTGCCT	1	+
chr7	137439327	137439338	GGCAGGTGCCC	1	-
chr7	137672907	137672918	AACAGGTGTGG	1	-
chr7	150081021	150081032	AGCAGCTGGGG	1	-
chr7	154629465	154629476	CACAGCTGGTA	1	+
chr7	156333624	156333635	AGCAGGTGGCA	1	+
chr7	156447707	156447718	CACAGCTGCTC	1	-
chr7	17812468	17812479	AACAGCTGGAA	1	+
chr7	20257213	20257224	AGCAGGTGGAA	1	+
chr7	20278454	20278465	AGCAGCTGGAA	1	+
chr7	24957705	24957716	CACAGGTGCTG	1	+
chr7	25002975	25002986	CACAGCTGCAA	1	+
chr7	26196280	26196291	AACAGCTGCCT	1	+
chr7	26327872	26327883	GACAGCTGCAG	1	-
chr7	28398221	28398232	GACAGCTGGGA	1	-
chr7	28521231	28521242	CACAGCTGCAA	1	+
chr7	2859107	2859118	AACAGCTGTGG	1	+
chr7	29322630	29322641	GACAGCTGGCC	1	+
chr7	35765152	35765163	AGCAGCTGCGT	1	+
chr7	37955392	37955403	AACAGGTGTTG	1	-
chr7	43000567	43000578	AGCAGCTGGTG	1	+
chr7	43116048	43116059	CACAGCTGCAA	1	+
chr7	43686784	43686795	CACAGGTGGGG	1	-
chr7	45061423	45061434	GACAGCTGTTG	1	+
chr7	46330832	46330843	CACAGCTGGCT	1	+
chr7	49373006	49373017	AACAGCTGATG	1	-
chr7	49925425	49925436	AGCAGCTGGCC	1	+
chr7	50192928	50192939	AACAGCTGCCA	1	+
chr7	55594647	55594658	AGCAGCTGGGA	1	-
chr7	5740962	5740973	GGCAGGTGGAA	1	-
chr7	6334635	6334646	GGCAGCTGCAG	1	+
chr7	65610439	65610450	AGCAGCTGGAG	1	-
chr7	69354500	69354511	AACAGGTGCAA	1	+
chr7	6966059	6966070	AGCAGCTGGCC	1	-
chr7	6967476	6967487	GACAGCTGGTT	1	+
chr7	72015610	72015621	AACAGCTGTAG	1	+
chr7	75924119	75924130	GACAGCTGATG	1	-
chr7	7759119	7759130	AGCAGGTGATG	1	+
chr7	7812349	7812360	AGCAGCTGCGC	1	+
chr7	7960298	7960309	AACAGCTGGCA	1	-
chr7	81314464	81314475	AGCAGCTGTAA	1	+
chr7	83097810	83097821	AGCAGCTGGGT	1	-
chr7	86759383	86759394	GGCAGCTGTAA	1	-
chr7	89872378	89872389	AACAGGTGCTA	1	+
chr7	91578719	91578730	AACAGCTGCTC	1	-
chr7	91624957	91624968	CACAGCTGCAG	1	+
chr7	92367320	92367331	CACAGCTGCTT	1	+
chr7	93762869	93762880	GGCAGCTGTGG	1	+
chr7	95100007	95100018	GGCAGCTGTGG	1	+
chr7	95106439	95106450	AACAGCTGCAG	1	-
chr7	95496889	95496900	AACAGGTGCTG	1	-
chr7	97653567	97653578	CACAGCTGTAG	1	+
chr7	98331537	98331548	AGCAGCTGCAG	1	-
chr7	99728745	99728756	AACAGCTGCCG	1	-
chr7	99951425	99951436	AGCAGGTGGGC	1	-
chr8	100253161	100253172	CACAGCTGTAG	1	-
chr8	102806128	102806139	AACAGGTGGTT	1	+
chr8	103001115	103001126	AGCAGGTGCCA	1	+
chr8	103899330	103899341	AGCAGCTGGAG	1	-
chr8	103974018	103974029	AGCAGCTGCAC	1	+
chr8	105587612	105587623	CACAGGTGCTG	1	+
chr8	11287865	11287876	AACAGCTGTGC	1	+
chr8	11350865	11350876	GACAGGTGTTC	1	-
chr8	11355400	11355411	GGCAGGTGCAG	1	-
chr8	11388637	11388648	GACAGCTGAGC	1	-
chr8	119971169	119971180	GGCAGCTGATT	1	+
chr8	123807420	123807431	CACAGGTGCAG	1	+
chr8	12445056	12445067	GGCAGCTGGTG	1	+
chr8	124559322	124559333	CACAGCTGGCC	1	-
chr8	125774381	125774392	AACAGCTGACG	1	-
chr8	126297229	126297240	AACAGCTGGGC	1	+
chr8	126346472	126346483	GACAGCTGCCA	1	-
chr8	127124046	127124057	AGCAGCTGGGA	1	-
chr8	128484657	128484668	AACAGCTGGGC	1	-
chr8	128578374	128578385	AGCAGCTGCTC	1	-
chr8	128646118	128646129	CACAGCTGCAG	1	-
chr8	128707319	128707330	GGCAGCTGGAC	1	+
chr8	130382886	130382897	GACAGGTGCAA	1	+
chr8	130567023	130567034	AGCAGGTGCCA	1	-
chr8	130567673	130567684	AACAGCTGTGC	1	-
chr8	131450073	131450084	CACAGCTGGGG	1	+
chr8	133846293	133846304	AACAGCTGTTG	1	-
chr8	134683413	134683424	AACAGCTGGAA	1	-
chr8	134910363	134910374	CACAGCTGGAT	1	+
chr8	135217272	135217283	AGCAGGTGGAG	1	-
chr8	136769130	136769141	GGCAGCTGCAA	1	-
chr8	137678480	137678491	GACAGCTGGCT	1	+
chr8	17519379	17519390	AACAGCTGGGC	1	+
chr8	19701354	19701365	CACAGCTGCTG	1	-
chr8	23078661	23078672	GACAGGTGCTC	1	+
chr8	25240376	25240387	AGCAGCTGCCG	1	+
chr8	26105968	26105979	GGCAGGTGGGG	1	-
chr8	26115756	26115767	GACAGCTGCCT	1	-
chr8	27902365	27902376	CACAGCTGGTG	1	+
chr8	2851912	2851923	AGCAGGTGCAC	1	-
chr8	37125199	37125210	AGCAGGTGGAG	1	+
chr8	38508189	38508200	GACAGCTGCAA	1	+
chr8	38631569	38631580	AGCAGCTGCTG	1	-
chr8	38822832	38822843	GGCAGGTGGCC	1	+
chr8	41363947	41363958	GGCAGCTGTAA	1	-
chr8	48274738	48274749	CACAGCTGGCC	1	-
chr8	50142764	50142775	AACAGGTGGCA	1	+
chr8	52850162	52850173	GGCAGCTGCGC	1	-
chr8	55066195	55066206	AACAGCTGTAT	1	+
chr8	56433641	56433652	CACAGCTGGGG	1	-
chr8	56773681	56773692	CACAGCTGGCA	1	-
chr8	56923353	56923364	CACAGCTGCCC	1	+
chr8	59864671	59864682	GGCAGGTGAGG	1	+
chr8	59881696	59881707	GACAGGTGTGG	1	+
chr8	64312067	64312078	GACAGCTGTGA	1	-
chr8	6575879	6575890	CACAGCTGCGT	1	-
chr8	65877330	65877341	AGCAGCTGCAT	1	+
chr8	70725788	70725799	CACAGCTGCTG	1	+
chr8	72754741	72754752	GACAGGTGGCG	1	-
chr8	72832310	72832321	AGCAGCTGGCT	1	-
chr8	77280263	77280274	AACAGGTGGCT	1	-
chr8	8096300	8096311	AGCAGCTGGCC	1	+
chr8	8210001	8210012	AACAGCTGATT	1	-
chr8	8367125	8367136	GGCAGCTGCGT	1	-
chr8	9006203	9006214	GACAGCTGGCC	1	+
chr8	96126604	96126615	AGCAGCTGGTG	1	+
chr8	96765226	96765237	CACAGCTGCCA	1	+
chr8	98635839	98635850	CACAGCTGTAT	1	+
chr9	108737823	108737834	CACAGCTGCCT	1	-
chr9	111449718	111449729	AACAGCTGTTG	1	+
chr9	112176647	112176658	AGCAGCTGCAG	1	-
chr9	112178586	112178597	CACAGCTGCAC	1	+
chr9	112734463	112734474	AACAGGTGGGA	1	+
chr9	115582293	115582304	GGCAGCTGGTG	1	+
chr9	117149507	117149518	CACAGCTGGTG	1	-
chr9	117670810	117670821	AACAGGTGGCT	1	+
chr9	123346497	123346508	AACAGCTGGTG	1	-
chr9	124218267	124218278	GGCAGCTGGGG	1	+
chr9	126962609	126962620	AACAGCTGACT	1	+
chr9	127384363	127384374	CACAGCTGCAT	1	-
chr9	131543956	131543967	GGCAGGTGGTC	1	-
chr9	134530657	134530668	CACAGCTGTGA	1	-
chr9	134581207	134581218	AGCAGGTGGAG	1	+
chr9	135145309	135145320	CACAGGTGGAC	1	+
chr9	135145719	135145730	CACAGGTGGAC	1	+
chr9	19184423	19184434	GGCAGCTGCCG	1	-
chr9	21761586	21761597	AGCAGCTGAAT	1	-
chr9	22105203	22105214	GGCAGCTGCAC	1	+
chr9	2570804	2570815	CGCAGCTGCAA	1	-
chr9	2761646	2761657	AACAGCTGGAT	1	-
chr9	29796517	29796528	GACAGGTGTTG	1	+
chr9	30075471	30075482	CACAGCTGCAA	1	-
chr9	31542561	31542572	GACAGCTGCTG	1	-
chr9	3522107	3522118	AGCAGGTGGCA	1	-
chr9	37374953	37374964	GACAGGTGTTC	1	+
chr9	37986889	37986900	CACAGCTGCAC	1	+
chr9	38086699	38086710	CACAGCTGGGC	1	-
chr9	5450514	5450525	AGCAGCTGGCG	1	+
chr9	5512360	5512371	GACAGCTGGAA	1	-
chr9	74808600	74808611	AGCAGGTGGTG	1	+
chr9	80531605	80531616	GACAGCTGCAG	1	+
chr9	82180386	82180397	GGCAGCTGCAA	1	+
chr9	82252642	82252653	AACAGCTGTGT	1	-
chr9	85769417	85769428	CACAGCTGGGC	1	+
chr9	85911271	85911282	GACAGGTGCTG	1	+
chr9	86235834	86235845	AACAGCTGGGA	1	+
chr9	87359370	87359381	GACAGGTGCAA	1	-
chr9	87385123	87385134	AGCAGCTGGGA	1	+
chr9	87704640	87704651	AACAGCTGCTG	1	-
chr9	880945	880956	GACAGCTGCTG	1	+
chr9	90110006	90110017	GACAGCTGAAG	1	+
chr9	92052226	92052237	GGCAGGTGCCT	1	-
chr9	92139026	92139037	GACAGCTGGAG	1	+
chr9	94495126	94495137	AGCAGGTGGAG	1	+
chr9	96380508	96380519	AACAGCTGCAT	1	-
chr9	98915119	98915130	AGCAGCTGCTG	1	-
chrX	10126736	10126747	GGCAGCTGTGG	1	-
chrX	108731067	108731078	AACAGCTGCAG	1	+
chrX	109554336	109554347	GACAGCTGCTG	1	+
chrX	111887195	111887206	AGCAGCTGCTC	1	-
chrX	115126318	115126329	AACAGCTGAAG	1	+
chrX	116886782	116886793	AACAGCTGGGG	1	+
chrX	11757993	11758004	AGCAGCTGGAC	1	+
chrX	117653629	117653640	CACAGCTGCTC	1	-
chrX	118918990	118919001	GGCAGGTGGCA	1	-
chrX	122911770	122911781	AGCAGGTGGTG	1	-
chrX	13032052	13032063	AACAGCTGGGG	1	+
chrX	130923835	130923846	AGCAGCTGGAA	1	-
chrX	131544463	131544474	AACAGCTGTTT	1	-
chrX	1363737	1363748	GACAGCTGCTG	1	+
chrX	13770951	13770962	AACAGCTGGGA	1	+
chrX	1398588	1398599	AACAGGTGTGG	1	+
chrX	1433290	1433301	GGCAGGTGCAG	1	-
chrX	1444640	1444651	AACAGGTGCTG	1	+
chrX	1449583	1449594	CACAGGTGCAC	1	+
chrX	1623512	1623523	GGCAGGTGGAT	1	+
chrX	19761848	19761859	AACAGCTGGAC	1	+
chrX	19830133	19830144	GGCAGGTGGTC	1	-
chrX	19859226	19859237	GGCAGCTGGCT	1	-
chrX	20079547	20079558	AGCAGGTGGCA	1	+
chrX	22011545	22011556	CACAGCTGTGG	1	+
chrX	22078942	22078953	GGCAGGTGGAA	1	-
chrX	23512188	23512199	AACAGCTGGCA	1	+
chrX	23799794	23799805	GACAGCTGCGT	1	+
chrX	30586411	30586422	AACAGCTGTAC	1	-
chrX	38739205	38739216	AGCAGCTGGAA	1	+
chrX	38751062	38751073	GACAGCTGGGG	1	-
chrX	39018197	39018208	AACAGCTGGGC	1	-
chrX	39986570	39986581	GACAGCTGGCA	1	+
chrX	40511105	40511116	AACAGCTGCAA	1	+
chrX	41371874	41371885	AGCAGGTGGCA	1	-
chrX	41420422	41420433	GACAGCTGGCT	1	+
chrX	41455983	41455994	AACAGCTGCAA	1	+
chrX	42803086	42803097	AGCAGCTGGCC	1	+
chrX	46039965	46039976	CACAGCTGCAG	1	-
chrX	47608731	47608742	AACAGCTGCAG	1	-
chrX	62269941	62269952	AACAGGTGCTT	1	-
chrX	69482991	69483002	AGCAGCTGCAG	1	-
chrX	70852976	70852987	AACAGCTGTTT	1	-
chrX	78514786	78514797	CACAGCTGCTG	1	-
chrX	7955846	7955857	GACAGCTGGTA	1	+
chrX	84396104	84396115	CACAGCTGTAT	1	+
chrX	96091135	96091146	AACAGGTGGTG	1	+
chrX	9911665	9911676	GACAGGTGCAT	1	+
chr10	1020179	1020190	AGCAGGTGCTT	1	+
chr10	103430526	103430537	AACAGCTGGTA	1	-
chr10	103663808	103663819	AACAGCTGCAT	1	-
chr10	104870834	104870845	CACAGCTGCAA	1	+
chr10	106034583	106034594	AACAGCTGCGC	1	-
chr10	112409880	112409891	AACAGCTGGCA	1	-
chr10	11284477	11284488	AGCAGCTGCAC	1	-
chr10	115719316	115719327	AGCAGCTGGTA	1	-
chr10	115721463	115721474	AGCAGCTGCAG	1	+
chr10	121464322	121464333	CACAGGTGGTG	1	+
chr10	121567556	121567567	GACAGCTGCTC	1	+
chr10	12447043	12447054	GGCAGCTGGGT	1	-
chr10	126382477	126382488	AGCAGGTGCTC	1	+
chr10	133468086	133468097	AGCAGGTGCCT	1	+
chr10	13378034	13378045	AGCAGGTGGCA	1	+
chr10	134257362	134257373	AGCAGCTGGGG	1	+
chr10	13732741	13732752	AGCAGCTGGGG	1	-
chr10	13760323	13760334	AGCAGCTGGCG	1	-
chr10	13786145	13786156	AGCAGCTGCTG	1	+
chr10	14549258	14549269	AGCAGGTGCAT	1	+
chr10	14782830	14782841	CACAGCTGCAT	1	-
chr10	14984198	14984209	GGCAGGTGCAT	1	+
chr10	16627251	16627262	CACAGCTGCAT	1	+
chr10	16841865	16841876	AACAGCTGTGA	1	+
chr10	17727384	17727395	CACAGCTGGAG	1	+
chr10	21259745	21259756	GGCAGGTGGAT	1	-
chr10	2743056	2743067	AACAGCTGGCG	1	+
chr10	30716583	30716594	CACAGCTGAGT	1	+
chr10	30791301	30791312	AGCAGCTGGAA	1	+
chr10	30799315	30799326	CACAGCTGCTG	1	+
chr10	30818386	30818397	GACAGGTGCTG	1	+
chr10	30994422	30994433	AACAGCTGCCT	1	-
chr10	31998195	31998206	GACAGGTGTAG	1	+
chr10	35070190	35070201	GGCAGCTGCGG	1	+
chr10	35439460	35439471	AACAGGTGGCC	1	+
chr10	35628962	35628973	GACAGCTGCTA	1	-
chr10	43637007	43637018	AACAGCTGGGA	1	-
chr10	43716619	43716630	AGCAGCTGGTC	1	+
chr10	44516208	44516219	AACAGGTGTGG	1	+
chr10	45468969	45468980	GGCAGCTGGTG	1	-
chr10	45474380	45474391	GGCAGCTGGGC	1	-
chr10	47640919	47640930	AACAGGTGGTG	1	-
chr10	6128475	6128486	CACAGCTGGAG	1	+
chr10	6143334	6143345	AGCAGCTGGGC	1	+
chr10	63747988	63747999	AACAGCTGAAA	1	-
chr10	64003159	64003170	CACAGCTGCTG	1	+
chr10	64287176	64287187	AGCAGCTGCAG	1	-
chr10	72348169	72348180	AGCAGCTGCAC	1	-
chr10	73527155	73527166	AGCAGCTGGTC	1	-
chr10	73631303	73631314	CACAGCTGGGA	1	+
chr10	75410852	75410863	GGCAGCTGAAT	1	+
chr10	75519482	75519493	GACAGCTGCGT	1	-
chr10	81250191	81250202	GACAGCTGTGA	1	-
chr10	85302581	85302592	CACAGCTGACC	1	-
chr10	86027520	86027531	AACAGCTGTGC	1	-
chr10	91413483	91413494	GGCAGCTGCTG	1	-
chr10	94489913	94489924	GACAGCTGAAG	1	+
chr10	9577914	9577925	AACAGCTGCAT	1	+
chr10	97989478	97989489	CGCAGCTGCAG	1	+
chr10	98031458	98031469	AGCAGCTGGAA	1	-
chr10	98411803	98411814	GGCAGCTGAAC	1	+
chr11	103769458	103769469	CACAGCTGCAA	1	-
chr11	103830285	103830296	GGCAGCTGGCA	1	+
chr11	109948629	109948640	AACAGCTGCGT	1	-
chr11	110247888	110247899	AACAGCTGGAT	1	+
chr11	111285264	111285275	AACAGCTGCCC	1	-
chr11	111288736	111288747	GGCAGCTGCAC	1	+
chr11	111293565	111293576	AGCAGCTGTGG	1	+
chr11	111321392	111321403	AACAGCTGCTG	1	+
chr11	111921595	111921606	AACAGCTGTAA	1	+
chr11	112498658	112498669	CACAGCTGGTC	1	-
chr11	113205020	113205031	GGCAGGTGCAG	1	+
chr11	115740795	115740806	AGCAGCTGCTG	1	-
chr11	116934145	116934156	GGCAGCTGACT	1	-
chr11	117821218	117821229	AGCAGCTGGCT	1	+
chr11	118065191	118065202	AGCAGCTGCTG	1	+
chr11	118148202	118148213	AGCAGCTGGCT	1	-
chr11	118563420	118563431	GACAGCTGCAG	1	-
chr11	120370813	120370824	GGCAGCTGGGC	1	+
chr11	122679403	122679414	GGCAGCTGACC	1	-
chr11	126180596	126180607	GACAGCTGGAG	1	-
chr11	128342427	128342438	GACAGCTGCAG	1	-
chr11	128595623	128595634	AGCAGCTGCAA	1	+
chr11	130048473	130048484	CACAGCTGGGC	1	+
chr11	14436916	14436927	AACAGCTGCCT	1	-
chr11	15135020	15135031	GGCAGGTGGTA	1	-
chr11	17413290	17413301	GACAGCTGCTG	1	+
chr11	17427372	17427383	GACAGCTGCTG	1	-
chr11	18332756	18332767	GACAGCTGGTC	1	-
chr11	19928763	19928774	AGCAGCTGAAC	1	+
chr11	20219663	20219674	AACAGGTGGTT	1	+
chr11	26108866	26108877	GACAGCTGATA	1	-
chr11	28131750	28131761	GGCAGCTGAGG	1	+
chr11	29355995	29356006	AACAGCTGCAG	1	+
chr11	2996957	2996968	GACAGCTGGTG	1	-
chr11	32281365	32281376	GGCAGCTGGCT	1	+
chr11	35057729	35057740	AACAGCTGTGG	1	+
chr11	35058271	35058282	GGCAGCTGGAA	1	-
chr11	35109376	35109387	GACAGCTGCTG	1	+
chr11	36562691	36562702	AACAGCTGCGG	1	+
chr11	36764874	36764885	GACAGCTGGGT	1	-
chr11	44600177	44600188	CACAGCTGGAC	1	+
chr11	58414772	58414783	AGCAGCTGCAG	1	-
chr11	58415067	58415078	AGCAGGTGGGA	1	-
chr11	58926156	58926167	GACAGCTGCCT	1	-
chr11	60244602	60244613	AACAGCTGCAG	1	-
chr11	60909230	60909241	AGCAGCTGCAC	1	+
chr11	61137071	61137082	AACAGCTGCCT	1	+
chr11	63381298	63381309	AACAGGTGCGC	1	+
chr11	6455685	6455696	AACAGCTGGGA	1	+
chr11	64636639	64636650	AGCAGCTGGCC	1	-
chr11	65905441	65905452	GGCAGGTGGAT	1	-
chr11	66092934	66092945	CACAGCTGTGG	1	-
chr11	67367933	67367944	AGCAGCTGAGG	1	+
chr11	67423974	67423985	GACAGCTGTGG	1	-
chr11	73710840	73710851	AGCAGGTGCAC	1	+
chr11	78131938	78131949	GGCAGGTGCAT	1	+
chr11	78176196	78176207	CACAGCTGCTG	1	+
chr11	82774308	82774319	AGCAGGTGGTT	1	-
chr11	85931134	85931145	AGCAGGTGATG	1	+
chr11	87912398	87912409	AACAGCTGTGC	1	+
chr11	93013443	93013454	AGCAGCTGGGA	1	-
chr11	93260245	93260256	CGCAGGTGCTG	1	-
chr11	96074643	96074654	AGCAGGTGCTG	1	+
chr12	103786618	103786629	CACAGCTGCCA	1	-
chr12	104319279	104319290	GGCAGCTGGCC	1	-
chr12	105116958	105116969	GGCAGCTGGGC	1	+
chr12	109003520	109003531	AACAGCTGGAA	1	+
chr12	111108478	111108489	CACAGCTGACA	1	+
chr12	111522125	111522136	AGCAGGTGGAG	1	+
chr12	111881552	111881563	AACAGCTGTGC	1	+
chr12	116632873	116632884	AACAGCTGCCT	1	+
chr12	117580026	117580037	AACAGCTGGAG	1	+
chr12	121100928	121100939	AACAGGTGAGC	1	-
chr12	12177226	12177237	AACAGGTGCGC	1	-
chr12	121962165	121962176	GGCAGGTGCAG	1	+
chr12	12325140	12325151	AGCAGCTGAAA	1	-
chr12	12354358	12354369	AGCAGCTGAAA	1	-
chr12	124611776	124611787	GACAGCTGCAA	1	-
chr12	127610200	127610211	GGCAGCTGCTG	1	-
chr12	12867243	12867254	GGCAGCTGGGC	1	+
chr12	129281099	129281110	GACAGCTGCTA	1	+
chr12	131365202	131365213	CACAGCTGGAA	1	-
chr12	131545862	131545873	GACAGCTGGCT	1	-
chr12	132663004	132663015	GACAGCTGGAG	1	-
chr12	25151325	25151336	AACAGCTGCTA	1	+
chr12	26471793	26471804	CACAGCTGCCC	1	+
chr12	26951231	26951242	CACAGCTGCCC	1	-
chr12	28014879	28014890	AGCAGCTGCAA	1	-
chr12	2994653	2994664	GACAGGTGCCC	1	+
chr12	31253583	31253594	AGCAGCTGCTG	1	-
chr12	3159342	3159353	AGCAGCTGGGA	1	-
chr12	31926487	31926498	GGCAGCTGCAA	1	+
chr12	32040379	32040390	AGCAGGTGGTT	1	-
chr12	32812472	32812483	GGCAGGTGGGC	1	+
chr12	32825112	32825123	AGCAGGTGCAG	1	-
chr12	40618941	40618952	GACAGCTGCCA	1	-
chr12	4222301	4222312	AACAGCTGCAG	1	+
chr12	4616305	4616316	GACAGGTGTGG	1	-
chr12	46459304	46459315	GACAGCTGGAA	1	-
chr12	48278804	48278815	GACAGGTGGAA	1	+
chr12	50064923	50064934	CACAGCTGCTG	1	-
chr12	50581048	50581059	AGCAGCTGACA	1	+
chr12	50640107	50640118	GACAGGTGGGG	1	+
chr12	54831511	54831522	GGCAGCTGCTG	1	+
chr12	57846838	57846849	AGCAGCTGGCT	1	-
chr12	58226977	58226988	GGCAGCTGGCT	1	+
chr12	63138548	63138559	GACAGCTGCAG	1	+
chr12	68513711	68513722	AGCAGCTGAAG	1	-
chr12	8379841	8379852	AGCAGCTGGCC	1	-
chr12	8763949	8763960	GACAGCTGCTC	1	+
chr12	8797146	8797157	AACAGGTGGCC	1	-
chr12	9216959	9216970	AGCAGCTGCGG	1	+
chr12	92566667	92566678	AACAGCTGAGA	1	-
chr12	92797623	92797634	AACAGCTGCTA	1	-
chr12	92839824	92839835	AACAGCTGAAT	1	+
chr12	92899285	92899296	AACAGCTGCTG	1	-
chr12	93560986	93560997	GACAGCTGTTC	1	-
chr12	94634135	94634146	AACAGCTGCAG	1	-
chr12	95261031	95261042	GACAGCTGTGT	1	-
chr12	97379498	97379509	GGCAGGTGCGC	1	+
chr13	100009406	100009417	GGCAGCTGTAA	1	-
chr13	100027119	100027130	CACAGGTGCCC	1	+
chr13	100074530	100074541	GACAGCTGGGG	1	+
[truncated: 6,778 more rows]
