# Supplementary material for: Relationship between histone modifications and transcription factor binding is protein family specific
Source: Genome Res. 2018 Mar;28(3):321–33. doi: 10.1101/gr.220079.116 (PMC5848611; doi:10.1101/gr.220079.116)
Supplement: Supplemental Material [file supp_gr.220079.116_Supplemental_Material.zip › Supplemental_Material/TCF12/non-BS.bed]

chr1	101280686	101280697	CACAGCTGAAG	1	+
chr1	101897522	101897533	AGCAGGTGCAG	1	+
chr1	108113528	108113539	CGCAGGTGCAG	1	-
chr1	110947923	110947934	AGCAGGTGCTA	1	-
chr1	111436674	111436685	AACAGGTGGTG	1	+
chr1	112230519	112230530	AGCAGCTGGCA	1	-
chr1	113002103	113002114	GGCAGGTGATG	1	+
chr1	142585520	142585531	CACAGCTGAGC	1	-
chr1	143744511	143744522	AGCAGCTGGGC	1	-
chr1	149785170	149785181	AGCAGCTGGCT	1	-
chr1	151422746	151422757	GGCAGGTGGAT	1	-
chr1	153966227	153966238	GACAGGTGTGG	1	+
chr1	159036140	159036151	CACAGCTGATA	1	-
chr1	160649266	160649277	CACAGCTGACT	1	+
chr1	168200534	168200545	GACAGCTGTGC	1	-
chr1	181470936	181470947	AACAGCTGCCT	1	-
chr1	182587223	182587234	GACAGCTGCTG	1	+
chr1	203767723	203767734	AACAGCTGAGG	1	+
chr1	214459420	214459431	GGCAGGTGGAC	1	+
chr1	219392815	219392826	AACAGGTGACC	1	+
chr1	22395346	22395357	AGCAGGTGGCC	1	-
chr1	235912188	235912199	AGCAGCTGCAG	1	-
chr1	27007660	27007671	GGCAGGTGGAT	1	+
chr1	27810027	27810038	AGCAGCTGGGA	1	-
chr1	46793795	46793806	CACAGCTGAAG	1	-
chr1	764343	764354	AACAGGTGCAT	1	-
chr1	78144371	78144382	GGCAGCTGAAA	1	-
chr1	85413667	85413678	AACAGCTGGCT	1	+
chr1	89427759	89427770	AACAGGTGTTG	1	+
chr1	98955801	98955812	GACAGCTGAAT	1	-
chr10	1092418	1092429	AGCAGCTGGGC	1	-
chr10	1092452	1092463	AGCAGCTGGGC	1	-
chr10	110359361	110359372	GGCAGCTGGGG	1	-
chr10	112331103	112331114	GACAGGTGGTT	1	+
chr10	11572975	11572986	GACAGCTGTTG	1	-
chr10	13866607	13866618	AACAGCTGGGT	1	+
chr10	15205672	15205683	CACAGCTGACA	1	+
chr10	17276770	17276781	GACAGGTGCAG	1	+
chr10	18952078	18952089	GGCAGGTGCTT	1	-
chr10	19591041	19591052	AACAGGTGTTG	1	+
chr10	27525789	27525800	GGCAGCTGAGC	1	+
chr10	31323623	31323634	CACAGCTGCTG	1	+
chr10	34869766	34869777	GACAGCTGCTC	1	+
chr10	35489561	35489572	AGCAGGTGGTG	1	+
chr10	71919217	71919228	GGCAGGTGGAT	1	+
chr10	85904775	85904786	AACAGCTGACT	1	-
chr10	89630971	89630982	CACAGCTGAGT	1	+
chr10	98045229	98045240	AACAGGTGCGT	1	+
chr11	102191626	102191637	CACAGCTGCTG	1	+
chr11	10529748	10529759	GACAGCTGAAC	1	+
chr11	10827079	10827090	CACAGGTGGAG	1	-
chr11	131752949	131752960	GGCAGGTGCTG	1	-
chr11	18427857	18427868	GACAGCTGTAA	1	+
chr11	47524512	47524523	AACAGGTGATG	1	-
chr11	5836869	5836880	CGCAGCTGTAG	1	-
chr11	62364060	62364071	GACAGGTGAGG	1	-
chr11	65270646	65270657	AACAGCTGCCT	1	-
chr11	67581731	67581742	GGCAGGTGGAC	1	+
chr11	9691015	9691026	GGCAGGTGGAT	1	-
chr12	10562176	10562187	CACAGCTGCAG	1	-
chr12	107354907	107354918	AGCAGCTGCAG	1	-
chr12	11238252	11238263	AACAGCTGAAA	1	+
chr12	121786392	121786403	GGCAGGTGGAG	1	+
chr12	121842693	121842704	GACAGCTGAAC	1	+
chr1	105179330	105179341	GACAGCTGTAG	1	-
chr1	110093014	110093025	AACAGGTGGAT	1	+
chr1	114430151	114430162	CACAGCTGCTC	1	+
chr1	114484823	114484834	AGCAGGTGCCT	1	-
chr1	121258505	121258516	GACAGCTGCCT	1	-
chr1	147074783	147074794	GGCAGGTGGTT	1	-
chr1	150547355	150547366	GGCAGGTGGTC	1	-
chr1	153608535	153608546	AACAGGTGCTG	1	+
chr1	153798449	153798460	AACAGCTGATA	1	-
chr1	154597864	154597875	CACAGCTGGCT	1	+
chr1	156303796	156303807	GGCAGGTGGAT	1	+
chr1	167686110	167686121	GGCAGGTGGAT	1	-
chr1	168199627	168199638	GACAGCTGCCG	1	-
chr1	172314435	172314446	CACAGCTGAGA	1	-
chr1	172351287	172351298	AACAGCTGCTG	1	-
chr1	174927046	174927057	AACAGCTGGAG	1	-
chr1	182755972	182755983	GACAGCTGAGC	1	+
chr1	192547728	192547739	GGCAGCTGGTT	1	-
chr1	193151375	193151386	GACAGGTGCAT	1	-
chr1	19529919	19529930	GGCAGGTGGAA	1	+
chr1	205716076	205716087	AACAGCTGAAT	1	+
chr1	206755256	206755267	CACAGCTGCCG	1	-
chr1	206954931	206954942	CACAGCTGCAT	1	+
chr1	210902010	210902021	GGCAGCTGCGT	1	-
chr1	214319963	214319974	CACAGCTGGGT	1	+
chr1	21548931	21548942	AGCAGGTGCTG	1	+
chr1	217655816	217655827	AGCAGGTGCAA	1	+
chr1	22369098	22369109	AGCAGCTGGGA	1	+
chr1	225003913	225003924	AGCAGGTGGTT	1	+
chr1	235105967	235105978	AGCAGCTGGAT	1	+
chr1	235289573	235289584	AGCAGCTGGGA	1	+
chr1	236260606	236260617	AGCAGGTGGCC	1	+
chr1	238169740	238169751	GACAGCTGCAA	1	+
chr1	247089471	247089482	GGCAGCTGCTG	1	+
chr1	27760207	27760218	GACAGGTGGCA	1	+
chr1	28496780	28496791	GACAGGTGAGC	1	+
chr1	32345760	32345771	CACAGCTGGTG	1	-
chr1	32719668	32719679	AGCAGGTGGGA	1	+
chr1	35655317	35655328	GGCAGGTGGAT	1	+
chr1	38056796	38056807	CACAGCTGATC	1	+
chr1	40508162	40508173	GACAGCTGAAA	1	+
chr1	40847418	40847429	AGCAGGTGGAC	1	-
chr1	40850749	40850760	CACAGCTGAGG	1	-
chr1	41452710	41452721	CACAGCTGAAG	1	-
chr1	44121337	44121348	AACAGCTGGTG	1	+
chr1	45808682	45808693	AACAGGTGGGT	1	-
chr1	51970485	51970496	AGCAGCTGCAC	1	-
chr1	52196991	52197002	CACAGGTGCAC	1	-
chr1	52197003	52197014	AGCAGGTGGGA	1	-
chr1	54342792	54342803	AGCAGGTGCTC	1	-
chr1	55348285	55348296	CACAGCTGGTT	1	-
chr1	55414955	55414966	GACAGGTGGAG	1	-
chr1	59939536	59939547	GGCAGGTGGCA	1	+
chr1	6449197	6449208	AGCAGCTGAGT	1	-
chr1	76260986	76260997	GACAGGTGCAA	1	-
chr1	79117157	79117168	AGCAGCTGTAA	1	+
chr1	83094694	83094705	GACAGCTGCAA	1	-
chr1	85451256	85451267	AGCAGGTGGAG	1	-
chr1	8726091	8726102	AGCAGCTGACT	1	+
chr1	88607547	88607558	CACAGGTGGTG	1	-
chr1	8925281	8925292	GGCAGCTGGAG	1	-
chr1	93398350	93398361	AACAGGTGGAG	1	+
chr10	101793666	101793677	GACAGCTGGCC	1	+
chr10	1084578	1084589	GGCAGGTGGAG	1	+
chr10	1084830	1084841	AGCAGGTGGAG	1	+
chr10	1084893	1084904	AGCAGGTGGAG	1	+
chr10	1084956	1084967	AGCAGGTGGAG	1	+
chr10	111654437	111654448	GGCAGGTGGCC	1	-
chr10	112293128	112293139	CACAGCTGGGA	1	-
chr10	127596326	127596337	AGCAGGTGGTG	1	+
chr10	127598225	127598236	GACAGGTGTGC	1	+
chr10	13852737	13852748	AACAGCTGGAG	1	+
chr10	14992555	14992566	GACAGGTGGAC	1	-
chr10	1777884	1777895	AGCAGCTGAGA	1	+
chr10	19984957	19984968	CACAGCTGAAC	1	+
chr10	2122189	2122200	AACAGCTGATA	1	-
chr10	23354867	23354878	GGCAGGTGCAA	1	+
chr10	28905774	28905785	GGCAGGTGGAT	1	+
chr10	30617593	30617604	GACAGCTGATC	1	+
chr10	30995777	30995788	AGCAGCTGCAC	1	+
chr10	30995893	30995904	GACAGCTGCTT	1	+
chr10	32333647	32333658	AGCAGCTGATA	1	+
chr10	32342420	32342431	GACAGGTGGAT	1	+
chr10	49488247	49488258	GGCAGCTGGGA	1	-
chr10	71097033	71097044	GGCAGCTGGGT	1	-
chr10	72118383	72118394	GGCAGGTGGTT	1	-
chr10	74108460	74108471	CACAGCTGGGG	1	+
chr10	74173735	74173746	AACAGGTGTTG	1	+
chr10	7517655	7517666	AACAGCTGGGA	1	-
chr10	75942442	75942453	AACAGCTGACA	1	-
chr10	88521987	88521998	GGCAGGTGCAT	1	+
chr10	91095394	91095405	GACAGGTGATG	1	-
chr10	92765578	92765589	GACAGCTGGGC	1	-
chr10	92776727	92776738	GGCAGGTGGAT	1	-
chr10	94495684	94495695	GGCAGCTGCTC	1	-
chr10	96317439	96317450	AACAGCTGCCT	1	+
chr10	97449100	97449111	AACAGGTGATG	1	+
chr10	98026336	98026347	AGCAGCTGAGA	1	-
chr10	98516002	98516013	AGCAGCTGCAT	1	+
chr11	102191130	102191141	GGCAGGTGCCA	1	+
chr11	10293706	10293717	GGCAGCTGCAG	1	-
chr11	107607484	107607495	GACAGCTGCAT	1	-
chr11	108004187	108004198	GGCAGCTGAGC	1	+
chr11	111247827	111247838	GACAGGTGCAG	1	+
chr11	111278878	111278889	GACAGGTGGAG	1	+
chr11	111281375	111281386	CACAGCTGAAT	1	-
chr11	111817806	111817817	AGCAGCTGAAA	1	-
chr11	117019149	117019160	GACAGGTGGGA	1	-
chr11	118236150	118236161	AACAGGTGGTT	1	+
chr11	121432007	121432018	CACAGCTGACA	1	+
chr11	125387185	125387196	GGCAGCTGGGG	1	-
chr11	129717163	129717174	AACAGCTGAAA	1	+
chr11	13304451	13304462	AGCAGGTGGAG	1	+
chr11	13916828	13916839	CACAGCTGAGG	1	-
chr11	14273257	14273268	GACAGCTGCAC	1	+
chr11	18544179	18544190	AACAGCTGAAA	1	+
chr11	21069387	21069398	AGCAGCTGAGG	1	+
chr11	29315465	29315476	CACAGCTGGGT	1	+
chr11	33366272	33366283	AACAGGTGCAG	1	+
chr11	3902251	3902262	GGCAGCTGGAT	1	+
chr11	47786831	47786842	AACAGCTGTGG	1	+
chr11	5569457	5569468	CACAGCTGCGT	1	-
chr11	60238717	60238728	AACAGGTGCTA	1	-
chr11	62153678	62153689	GGCAGGTGGAT	1	+
chr11	62364808	62364819	AGCAGCTGCAC	1	+
chr11	75725647	75725658	CACAGCTGTAA	1	-
chr11	77121207	77121218	CACAGCTGCCA	1	+
chr11	77735759	77735770	GGCAGGTGGAT	1	+
chr11	80438505	80438516	GACAGCTGGTC	1	+
chr11	8051336	8051347	GACAGCTGGGA	1	+
chr11	96012947	96012958	AGCAGCTGACT	1	+
chr11	96127098	96127109	CACAGCTGCAT	1	-
chr12	102343782	102343793	AGCAGGTGGTT	1	+
chr12	102895676	102895687	CACAGCTGAGC	1	-
chr12	103662714	103662725	GGCAGGTGCAG	1	+
chr12	104230992	104231003	CACAGCTGGAG	1	+
chr12	105080138	105080149	GACAGCTGTGC	1	+
chr12	107352247	107352258	AGCAGCTGGCA	1	-
chr12	107367436	107367447	CACAGCTGTAC	1	-
chr12	108952848	108952859	GGCAGGTGGTT	1	-
chr12	109538650	109538661	CACAGCTGACA	1	-
chr12	110332773	110332784	GACAGCTGAAG	1	-
chr12	110973925	110973936	GACAGCTGTAA	1	-
chr12	111019293	111019304	GACAGCTGACT	1	+
chr12	112845657	112845668	AGCAGCTGGGA	1	+
chr12	116773140	116773151	AACAGGTGGAT	1	-
chr12	120727893	120727904	CGCAGGTGCTG	1	-
chr12	123913277	123913288	AGCAGGTGCCC	1	+
chr12	123919607	123919618	AGCAGCTGGGA	1	-
chr12	123919911	123919922	GGCAGCTGAGA	1	+
chr12	125403714	125403725	AGCAGCTGGAA	1	-
chr12	14948105	14948116	AACAGCTGACT	1	-
chr12	15066410	15066421	AGCAGCTGACT	1	+
chr12	16987957	16987968	AACAGCTGAAA	1	-
chr12	19604290	19604301	AACAGCTGGGG	1	+
chr12	21656013	21656024	GGCAGGTGGCC	1	-
chr12	27181341	27181352	CACAGCTGAAG	1	+
chr12	27482813	27482824	GGCAGCTGCAC	1	+
chr12	31904782	31904793	AGCAGCTGGGA	1	-
chr12	31905228	31905239	GGCAGGTGCAG	1	-
chr12	31905602	31905613	AACAGCTGACC	1	-
chr12	39297611	39297622	AACAGGTGAAG	1	-
chr12	4253286	4253297	GACAGGTGGGA	1	+
chr12	4436695	4436706	GGCAGCTGAGC	1	-
chr12	49584388	49584399	AGCAGCTGTAT	1	-
chr12	49660867	49660878	CACAGGTGGAG	1	-
chr12	53691827	53691838	GACAGCTGAGG	1	+
chr12	53695311	53695322	AACAGGTGAAG	1	-
chr12	53890187	53890198	AGCAGCTGTAC	1	+
chr12	54017547	54017558	CACAGCTGCTC	1	-
chr12	54679732	54679743	AGCAGGTGGAA	1	+
chr12	57033856	57033867	CACAGCTGGAT	1	+
chr12	6859452	6859463	GACAGCTGGAG	1	-
chr12	80075120	80075131	AGCAGCTGAGA	1	-
chr12	93355887	93355898	AGCAGGTGGTC	1	-
chr12	96866267	96866278	GACAGCTGCTG	1	-
chr12	98722456	98722467	AGCAGGTGCTC	1	-
chr13	111807930	111807941	GGCAGCTGGAT	1	-
chr13	24381130	24381141	AACAGCTGCAT	1	-
chr13	28029877	28029888	CACAGGTGCTG	1	+
chr13	33778302	33778313	AACAGGTGCGG	1	+
chr13	36936586	36936597	CACAGCTGACT	1	+
chr13	43040937	43040948	AACAGCTGCAT	1	-
chr13	43560297	43560308	GGCAGCTGGGG	1	+
chr13	47262048	47262059	GACAGCTGACT	1	+
chr13	50512625	50512636	AACAGCTGCAT	1	+
chr13	59530587	59530598	AACAGGTGGCT	1	+
chr13	75988361	75988372	AACAGCTGACT	1	+
chr13	81981104	81981115	AGCAGGTGAGG	1	-
chr13	89476763	89476774	GACAGCTGAAG	1	-
chr13	96608997	96609008	AACAGCTGTGA	1	+
chr13	97599638	97599649	AACAGGTGGCA	1	-
chr13	99958623	99958634	AGCAGCTGAAG	1	+
chr14	104090490	104090501	GACAGCTGGAG	1	-
chr14	21871226	21871237	AGCAGCTGTAA	1	+
chr14	23182518	23182529	AGCAGCTGGAA	1	+
chr14	23239737	23239748	GACAGGTGGCC	1	+
chr14	31962478	31962489	CACAGCTGATG	1	+
chr14	38576674	38576685	CACAGCTGCAA	1	+
chr14	45600316	45600327	AGCAGCTGACT	1	-
chr14	50458377	50458388	AACAGCTGGAC	1	+
chr14	61541512	61541523	GACAGCTGCAT	1	-
chr14	62241697	62241708	AACAGGTGTTG	1	+
chr14	69185228	69185239	GGCAGCTGCAA	1	+
chr14	73241099	73241110	GGCAGCTGTAC	1	+
chr14	74073162	74073173	CACAGCTGGCT	1	+
chr14	75999835	75999846	GACAGCTGCCT	1	+
chr14	76297866	76297877	GGCAGGTGGGG	1	-
chr14	81396313	81396324	GGCAGCTGTAA	1	-
chr14	85621251	85621262	AACAGGTGTGG	1	-
chr14	87304801	87304812	CACAGCTGCAA	1	+
chr14	89815873	89815884	GACAGGTGCAG	1	-
chr15	23028408	23028419	AGCAGCTGAGG	1	-
chr15	23096823	23096834	GGCAGCTGCGT	1	-
chr15	34190401	34190412	AACAGCTGAAT	1	+
chr15	34625556	34625567	AGCAGCTGGGA	1	+
chr15	38953060	38953071	CACAGCTGATC	1	-
chr15	48675564	48675575	CACAGCTGGTA	1	+
chr15	51911593	51911604	AACAGCTGTAT	1	+
chr15	54809736	54809747	AACAGCTGGCT	1	-
chr15	56074793	56074804	GACAGCTGAAG	1	+
chr15	59699943	59699954	AACAGGTGGTC	1	+
chr15	64670826	64670837	AGCAGCTGGGC	1	+
chr15	64935297	64935308	CACAGCTGATC	1	-
chr15	66791959	66791970	GGCAGCTGCTG	1	-
chr15	68840748	68840759	GACAGCTGATG	1	-
chr15	74837579	74837590	CACAGCTGACA	1	+
chr15	79314496	79314507	AACAGCTGGGT	1	+
chr15	81588746	81588757	CACAGGTGCTG	1	+
chr15	81592119	81592130	AGCAGGTGCTG	1	-
chr15	83730496	83730507	AGCAGGTGGGG	1	-
chr15	90934253	90934264	AACAGCTGGGT	1	-
chr15	93173663	93173674	AGCAGCTGGTG	1	+
chr16	11040193	11040204	CACAGCTGAGA	1	-
chr16	11938438	11938449	GACAGGTGGTC	1	-
chr16	12117666	12117677	GACAGGTGTGC	1	+
chr16	16326257	16326268	GGCAGGTGCAA	1	-
chr16	17508325	17508336	CACAGGTGCAC	1	+
chr16	18810051	18810062	GGCAGGTGGAA	1	+
chr16	18810120	18810131	AACAGCTGCAA	1	-
chr16	18939086	18939097	AGCAGCTGGGT	1	+
chr16	21521155	21521166	AACAGCTGTAT	1	-
chr16	23880592	23880603	CGCAGCTGAGG	1	-
chr16	29740806	29740817	GACAGCTGATT	1	-
chr16	30468914	30468925	GGCAGGTGGAG	1	+
chr16	3489034	3489045	AACAGCTGCCT	1	-
chr16	47169515	47169526	GACAGGTGCTA	1	+
chr16	4813924	4813935	GGCAGCTGGTC	1	+
chr16	4813987	4813998	AGCAGGTGGCA	1	+
chr16	56823522	56823533	AGCAGGTGGCA	1	-
chr16	56971063	56971074	AGCAGCTGCAC	1	-
chr16	69172383	69172394	GGCAGGTGGAT	1	-
chr16	70469144	70469155	GGCAGCTGTAC	1	-
chr16	72468250	72468261	GACAGCTGACT	1	-
chr16	75603261	75603272	CACAGCTGTAG	1	+
chr1	100151470	100151481	CGCAGCTGTAC	1	+
chr1	100249934	100249945	GGCAGCTGAAA	1	-
chr1	100500163	100500174	AACAGGTGGCT	1	+
chr1	101358606	101358617	AGCAGCTGGGG	1	+
chr1	101705103	101705114	AGCAGCTGGAC	1	-
chr1	108023357	108023368	GGCAGCTGCGG	1	+
chr1	108725320	108725331	GGCAGGTGCCC	1	+
chr1	110041178	110041189	GGCAGGTGGTG	1	-
chr1	110055945	110055956	CACAGGTGCTC	1	+
chr1	110997907	110997918	GACAGCTGGTA	1	-
chr1	11117684	11117695	AGCAGGTGGCC	1	-
chr1	111228997	111229008	AGCAGGTGGCC	1	-
chr1	111417141	111417152	AGCAGCTGGGA	1	-
chr1	111741025	111741036	GACAGGTGGGA	1	+
chr1	112839716	112839727	CACAGCTGCAG	1	+
chr1	113525987	113525998	AGCAGCTGCGT	1	-
chr1	11436093	11436104	GGCAGGTGCGT	1	+
chr1	114488910	114488921	CACAGCTGAAG	1	+
chr1	115298890	115298901	AACAGCTGCAA	1	+
chr1	116829134	116829145	AACAGCTGCTA	1	+
chr1	117396652	117396663	GGCAGGTGAGG	1	-
chr1	117485123	117485134	GACAGCTGAGT	1	+
chr1	117882706	117882717	AACAGCTGATG	1	-
chr1	118133124	118133135	CACAGCTGAGT	1	-
chr1	118369546	118369557	AGCAGCTGGAG	1	-
chr1	11999306	11999317	GGCAGCTGGCC	1	+
chr1	120674640	120674651	GGCAGCTGAAA	1	+
chr1	12235356	12235367	GACAGCTGGGG	1	-
chr1	12332310	12332321	AGCAGGTGGCA	1	+
chr1	12335623	12335634	AGCAGGTGGCG	1	+
chr1	14001017	14001028	AGCAGCTGGCG	1	-
chr1	14052519	14052530	AGCAGGTGGCA	1	-
chr1	14330182	14330193	GACAGGTGCAT	1	+
chr1	144535440	144535451	AGCAGGTGGAT	1	+
chr1	145144728	145144739	GGCAGCTGAAA	1	-
chr1	145281537	145281548	GGCAGGTGCCA	1	-
chr1	145281651	145281662	GACAGGTGCCT	1	-
chr1	145402178	145402189	AGCAGGTGGCA	1	-
chr1	146373834	146373845	CGCAGCTGGGC	1	-
chr1	146374346	146374357	CACAGCTGGGC	1	+
chr1	149784753	149784764	AGCAGCTGTAC	1	-
chr1	149898341	149898352	AACAGCTGATG	1	+
chr1	150338305	150338316	GGCAGGTGGAT	1	-
chr1	150548131	150548142	AGCAGGTGGTA	1	-
chr1	151168949	151168960	AGCAGGTGGCA	1	+
chr1	151592954	151592965	AACAGCTGGTG	1	+
chr1	151892814	151892825	AACAGGTGGGT	1	-
chr1	152506028	152506039	GACAGCTGCCT	1	-
chr1	153095448	153095459	AGCAGCTGCAG	1	+
chr1	154847110	154847121	CACAGCTGTAC	1	+
chr1	15498273	15498284	CACAGCTGATC	1	+
chr1	155086250	155086261	AACAGCTGCAG	1	+
chr1	155296513	155296524	GGCAGGTGGTG	1	-
chr1	155474193	155474204	AGCAGGTGGCA	1	-
chr1	155953627	155953638	AGCAGGTGCTG	1	+
chr1	156165790	156165801	AACAGGTGACG	1	-
chr1	156468067	156468078	GGCAGGTGCTG	1	-
chr1	156567418	156567429	CACAGCTGGCT	1	-
chr1	156569819	156569830	AACAGGTGGAT	1	+
chr1	156589247	156589258	AGCAGCTGGAA	1	+
chr1	156746982	156746993	CACAGCTGAGA	1	-
chr1	15762090	15762101	CACAGCTGAGA	1	+
chr1	157661325	157661336	GGCAGCTGGTG	1	-
chr1	157886877	157886888	GACAGCTGGAA	1	+
chr1	157975785	157975796	AGCAGGTGAAG	1	-
chr1	158259620	158259631	AGCAGCTGGAA	1	+
chr1	158922386	158922397	GGCAGGTGATG	1	+
chr1	158985537	158985548	CACAGCTGAAC	1	+
chr1	1597198	1597209	AGCAGCTGGCA	1	+
chr1	159760242	159760253	GGCAGGTGGGA	1	+
chr1	159977535	159977546	GACAGGTGGCC	1	+
chr1	16012827	16012838	GGCAGCTGGAC	1	-
chr1	160287073	160287084	CGCAGCTGCAG	1	-
chr1	16034182	16034193	AGCAGCTGCAG	1	+
chr1	160423530	160423541	AACAGGTGATG	1	+
chr1	161011498	161011509	AGCAGCTGTAC	1	+
chr1	161185067	161185078	CACAGCTGCAC	1	+
chr1	161475170	161475181	GACAGCTGCAC	1	+
chr1	161642457	161642468	GGCAGCTGCAG	1	-
chr1	161706172	161706183	GACAGGTGGCT	1	-
chr1	165098967	165098978	GGCAGGTGGCG	1	+
chr1	165831876	165831887	GGCAGCTGGCT	1	+
chr1	165854166	165854177	AACAGCTGGAT	1	+
chr1	165896586	165896597	AACAGGTGCTA	1	-
chr1	165982641	165982652	GACAGCTGAGA	1	-
chr1	166277281	166277292	GACAGCTGGGA	1	+
chr1	166916960	166916971	AGCAGCTGGGT	1	-
chr1	16696583	16696594	CACAGCTGGGG	1	+
chr1	167487842	167487853	GGCAGGTGCTT	1	-
chr1	167650247	167650258	AGCAGCTGTAC	1	+
chr1	167693292	167693303	AGCAGCTGGGG	1	+
chr1	16771614	16771625	CACAGCTGGCT	1	-
chr1	168696181	168696192	AGCAGGTGAGG	1	-
chr1	169081752	169081763	AACAGCTGTAT	1	+
chr1	169083178	169083189	GGCAGGTGAAG	1	-
chr1	169663594	169663605	AACAGGTGGTT	1	+
chr1	169878211	169878222	GGCAGCTGGTT	1	+
chr1	170851244	170851255	AACAGGTGGCA	1	-
chr1	172307616	172307627	CACAGCTGACA	1	-
chr1	173301339	173301350	AGCAGCTGGAT	1	-
chr1	173387333	173387344	AGCAGCTGGTA	1	+
chr1	174227387	174227398	AGCAGGTGGCA	1	+
chr1	174811049	174811060	AACAGCTGCCT	1	+
chr1	174922644	174922655	AACAGCTGACA	1	+
chr1	174922677	174922688	GACAGGTGAGG	1	+
chr1	175103731	175103742	GACAGGTGGTA	1	-
chr1	175483666	175483677	AGCAGCTGGAC	1	+
chr1	17755533	17755544	GGCAGGTGGTC	1	+
chr1	177770106	177770117	AACAGCTGTGA	1	-
chr1	17847091	17847102	AGCAGGTGCTG	1	+
chr1	1790173	1790184	AGCAGCTGATG	1	-
chr1	179479358	179479369	AGCAGGTGGCA	1	-
chr1	1817890	1817901	AGCAGCTGATG	1	+
chr1	182038314	182038325	CACAGCTGCGG	1	+
chr1	182355878	182355889	GACAGCTGCTT	1	+
chr1	18249558	18249569	AGCAGCTGCAG	1	-
chr1	183448102	183448113	GACAGCTGATA	1	-
chr1	183450156	183450167	GACAGGTGGTA	1	-
chr1	183517438	183517449	AGCAGCTGAGC	1	-
chr1	183554267	183554278	AACAGCTGCAT	1	+
chr1	183622531	183622542	AACAGGTGGCT	1	-
chr1	183662928	183662939	AGCAGGTGCTC	1	-
chr1	183885289	183885300	AGCAGGTGGCA	1	-
chr1	184830321	184830332	AACAGGTGGCA	1	+
chr1	186452015	186452026	GACAGCTGGCC	1	-
chr1	187955248	187955259	AGCAGCTGACA	1	-
chr1	189828694	189828705	AGCAGGTGGCA	1	+
chr1	192776601	192776612	GACAGCTGATA	1	+
chr1	192921384	192921395	CACAGCTGGTG	1	+
chr1	194264933	194264944	GGCAGGTGCAT	1	+
chr1	19580925	19580936	AGCAGGTGAGG	1	+
chr1	198145180	198145191	AGCAGGTGCTC	1	+
chr1	198171594	198171605	GGCAGGTGGTG	1	+
chr1	198610817	198610828	GGCAGGTGAAG	1	+
chr1	198757922	198757933	GACAGCTGCTG	1	-
chr1	199053603	199053614	GACAGCTGATG	1	+
chr1	199212734	199212745	CACAGGTGCCC	1	-
chr1	201816674	201816685	CACAGCTGGCA	1	+
chr1	202060338	202060349	AGCAGGTGGTA	1	-
chr1	202124855	202124866	AGCAGGTGGCC	1	+
chr1	203277876	203277887	CACAGGTGCTC	1	-
chr1	203281079	203281090	AACAGCTGACT	1	-
chr1	204377370	204377381	GGCAGCTGGAG	1	-
chr1	204898805	204898816	GGCAGGTGCTC	1	+
chr1	206273199	206273210	AACAGGTGTAC	1	+
chr1	206732846	206732857	GGCAGGTGAGG	1	-
chr1	206845448	206845459	AGCAGGTGGTT	1	-
chr1	206945688	206945699	AACAGCTGCAC	1	-
chr1	2071407	2071418	GACAGCTGGGT	1	+
chr1	207243479	207243490	AGCAGGTGATG	1	+
chr1	207597375	207597386	CGCAGCTGTAG	1	+
chr1	207598258	207598269	AGCAGCTGGAA	1	-
chr1	207793789	207793800	CACAGCTGGAT	1	+
chr1	208332759	208332770	AACAGCTGGGG	1	+
chr1	208911450	208911461	GGCAGGTGGTG	1	+
chr1	209250206	209250217	AGCAGCTGCAG	1	-
chr1	209932033	209932044	CACAGCTGCTG	1	-
chr1	209996564	209996575	AACAGCTGAGC	1	+
chr1	210058215	210058226	AGCAGCTGGGG	1	+
chr1	210837281	210837292	GACAGCTGACC	1	+
chr1	211079385	211079396	AGCAGCTGATG	1	+
chr1	212106243	212106254	CACAGCTGCAG	1	-
chr1	212786167	212786178	GGCAGCTGGTC	1	-
chr1	212933719	212933730	GGCAGGTGCAC	1	+
chr1	213126166	213126177	GACAGCTGAGC	1	+
chr1	213126703	213126714	GGCAGCTGATC	1	+
chr1	213418114	213418125	AGCAGGTGGCA	1	+
chr1	21444304	21444315	GGCAGCTGAGG	1	-
chr1	21492374	21492385	CACAGCTGAAG	1	+
chr1	21521763	21521774	GACAGCTGAAG	1	-
chr1	21565894	21565905	AACAGGTGGTT	1	+
chr1	218525017	218525028	GGCAGGTGGGG	1	+
chr1	219649597	219649608	CACAGCTGACA	1	-
chr1	219967679	219967690	AACAGCTGAGG	1	-
chr1	220392182	220392193	AGCAGCTGTAT	1	+
chr1	221883363	221883374	CACAGCTGCTA	1	-
chr1	221930589	221930600	AGCAGGTGAAG	1	-
chr1	222055359	222055370	CACAGCTGTAT	1	-
chr1	223240347	223240358	AGCAGCTGGGG	1	-
chr1	22358106	22358117	GACAGCTGACA	1	+
chr1	224566869	224566880	GGCAGCTGAGG	1	-
chr1	224828907	224828918	AGCAGGTGCTG	1	-
chr1	22589218	22589229	AGCAGCTGGGC	1	-
chr1	226065594	226065605	AGCAGCTGCAG	1	-
chr1	226876337	226876348	CACAGCTGACT	1	-
chr1	228678310	228678321	GACAGCTGGGT	1	-
chr1	229764719	229764730	GGCAGGTGCTG	1	+
chr1	230108920	230108931	GACAGCTGCCC	1	-
chr1	230769470	230769481	GACAGCTGTTT	1	-
chr1	233792194	233792205	GGCAGCTGACA	1	-
chr1	234129629	234129640	GGCAGCTGAGT	1	-
chr1	234261240	234261251	AGCAGGTGCAG	1	-
chr1	234740764	234740775	CACAGCTGGAT	1	+
chr1	235370702	235370713	CACAGGTGCAG	1	+
chr1	235409536	235409547	AACAGCTGTAT	1	-
chr1	235416699	235416710	CACAGCTGGGA	1	-
chr1	236092713	236092724	AGCAGCTGTAG	1	-
chr1	237275271	237275282	GACAGCTGCTG	1	-
chr1	23860307	23860318	GGCAGCTGGGG	1	+
chr1	23878559	23878570	AACAGCTGCAG	1	+
chr1	240739705	240739716	GACAGCTGGTC	1	+
chr1	241817439	241817450	GACAGCTGCTG	1	-
chr1	243601863	243601874	GGCAGGTGCAC	1	-
chr1	244515962	244515973	GGCAGCTGTAC	1	+
chr1	24484565	24484576	AGCAGCTGACC	1	+
chr1	245121066	245121077	CACAGGTGCTG	1	+
chr1	24575554	24575565	CACAGCTGGAC	1	-
chr1	24575636	24575647	AACAGCTGAGA	1	-
chr1	245819764	245819775	CACAGCTGAGT	1	+
chr1	246743262	246743273	CACAGCTGGCG	1	+
chr1	247492244	247492255	CACAGCTGACC	1	+
chr1	248315994	248316005	GGCAGCTGGTG	1	+
chr1	248599526	248599537	AGCAGCTGCAT	1	-
chr1	248602808	248602819	CACAGGTGCAC	1	-
chr1	248806452	248806463	GACAGCTGAGC	1	-
chr1	25355441	25355452	CACAGCTGAGA	1	-
chr1	25803273	25803284	GGCAGGTGCAC	1	-
chr1	25934087	25934098	GACAGCTGTGC	1	-
chr1	26031104	26031115	CACAGCTGACA	1	+
chr1	26226842	26226853	AACAGCTGACC	1	+
chr1	26860652	26860663	GGCAGGTGGCA	1	-
chr1	27033016	27033027	AACAGCTGGGC	1	-
chr1	27185546	27185557	GACAGCTGACT	1	+
chr1	27755277	27755288	GACAGCTGGGC	1	-
chr1	27757619	27757630	AACAGCTGATT	1	-
chr1	27765424	27765435	GGCAGCTGTAC	1	+
chr1	28079028	28079039	AACAGCTGGTG	1	+
chr1	28413432	28413443	AACAGCTGAAG	1	+
chr1	28904020	28904031	CACAGCTGGAT	1	+
chr1	29360483	29360494	GACAGCTGTGT	1	+
chr1	29524214	29524225	AGCAGGTGGCA	1	-
chr1	30919346	30919357	AGCAGGTGGTT	1	+
chr1	31528077	31528088	CACAGCTGCCT	1	+
chr1	31973584	31973595	AGCAGCTGGAT	1	+
chr1	32532370	32532381	AACAGCTGAGA	1	+
chr1	32608553	32608564	CACAGCTGACA	1	-
chr1	33093713	33093724	AGCAGGTGGAT	1	+
chr1	33164264	33164275	GGCAGCTGGGT	1	-
chr1	33808048	33808059	AACAGCTGAAT	1	+
chr1	34149634	34149645	GGCAGCTGGCC	1	-
chr1	34516876	34516887	CACAGCTGATC	1	-
chr1	34516943	34516954	CACAGCTGGTA	1	-
chr1	35448573	35448584	GACAGCTGTTG	1	-
chr1	35611657	35611668	AACAGGTGTGC	1	-
chr1	35640455	35640466	GGCAGGTGCCT	1	+
chr1	36547872	36547883	GACAGGTGTGC	1	-
chr1	36562796	36562807	AGCAGGTGCCA	1	+
chr1	36625155	36625166	AACAGGTGCAA	1	+
chr1	36779457	36779468	AACAGCTGAGT	1	-
chr1	36857080	36857091	GGCAGGTGCAG	1	-
chr1	36926647	36926658	AACAGGTGCTC	1	-
chr1	37208456	37208467	AACAGCTGGTG	1	-
chr1	37727649	37727660	AACAGCTGATT	1	-
chr1	37949159	37949170	AGCAGCTGGCT	1	+
chr1	38358593	38358604	GACAGCTGCCA	1	+
chr1	39329924	39329935	GGCAGCTGGAG	1	-
chr1	40034126	40034137	AACAGCTGTGG	1	-
chr1	40037015	40037026	GACAGGTGGTG	1	-
chr1	40160933	40160944	GACAGCTGGAA	1	+
chr1	40423510	40423521	GACAGCTGGTG	1	-
chr1	40480131	40480142	GGCAGCTGTAA	1	-
chr1	4119330	4119341	CACAGCTGCAA	1	-
chr1	4143007	4143018	AGCAGGTGGAG	1	+
chr1	4143093	4143104	GGCAGCTGCAG	1	+
chr1	41637258	41637269	AACAGCTGTAT	1	+
chr1	42103244	42103255	CACAGCTGAGA	1	-
chr1	42258182	42258193	CACAGCTGGAG	1	+
chr1	42266419	42266430	GGCAGGTGCCC	1	+
chr1	42277782	42277793	CACAGGTGCTC	1	+
chr1	42430298	42430309	CACAGGTGCAG	1	+
chr1	42603587	42603598	GGCAGGTGCAC	1	+
chr1	43126906	43126917	CACAGCTGATT	1	-
chr1	43151256	43151267	GACAGGTGCCT	1	-
chr1	43415025	43415036	GGCAGGTGCCC	1	+
chr1	44302291	44302302	AGCAGCTGGGC	1	+
chr1	44437916	44437927	GGCAGGTGGGG	1	-
chr1	46329013	46329024	GACAGCTGATT	1	-
chr1	46379251	46379262	GACAGCTGATT	1	+
chr1	46624231	46624242	AACAGCTGTAC	1	-
chr1	46775420	46775431	GGCAGCTGGGG	1	+
chr1	47088302	47088313	GGCAGCTGGTG	1	-
chr1	48669136	48669147	GGCAGGTGGGA	1	+
chr1	51978018	51978029	AACAGGTGTGC	1	+
chr1	52088385	52088396	AGCAGCTGGCT	1	+
chr1	52113980	52113991	GGCAGCTGGGA	1	+
chr1	52145226	52145237	CACAGCTGACC	1	-
chr1	52234846	52234857	AGCAGCTGATG	1	-
chr1	53132186	53132197	AGCAGGTGGTG	1	-
chr1	53163072	53163083	AACAGCTGGCG	1	-
chr1	54335364	54335375	GACAGCTGCCC	1	-
chr1	54354414	54354425	AACAGCTGGTG	1	+
chr1	54828814	54828825	AACAGCTGGAT	1	+
chr1	55006324	55006335	GGCAGGTGGAC	1	-
chr1	5726113	5726124	GACAGGTGATG	1	+
chr1	57500659	57500670	AACAGGTGGTT	1	-
chr1	59036655	59036666	AACAGCTGTGC	1	+
chr1	59462538	59462549	AACAGGTGGGT	1	+
chr1	62588112	62588123	GGCAGCTGCTG	1	+
chr1	62610084	62610095	CACAGCTGCCT	1	-
chr1	65675138	65675149	AACAGGTGGCA	1	-
chr1	66708489	66708500	AGCAGGTGGGG	1	-
chr1	66825989	66826000	AGCAGGTGAGG	1	+
chr1	66841024	66841035	CACAGCTGAAA	1	+
chr1	67450330	67450341	AACAGGTGGAA	1	+
chr1	67893083	67893094	AGCAGCTGAGG	1	+
chr1	68219880	68219891	CACAGGTGCTG	1	+
chr1	6837115	6837126	GGCAGGTGCAC	1	-
chr1	71211082	71211093	CACAGCTGCAA	1	-
chr1	72503614	72503625	AGCAGGTGGCA	1	-
chr1	75596840	75596851	CACAGCTGGAG	1	-
chr1	76374578	76374589	CACAGCTGAGG	1	-
chr1	7828823	7828834	AACAGCTGCAA	1	-
chr1	78607631	78607642	AGCAGGTGAAG	1	-
chr1	79819116	79819127	AGCAGGTGGCG	1	-
chr1	82013723	82013734	CACAGCTGGGA	1	+
chr1	82147437	82147448	AGCAGGTGGGG	1	+
chr1	8720628	8720639	GACAGCTGCAC	1	-
chr1	8724261	8724272	AGCAGCTGACA	1	+
chr1	8731577	8731588	GACAGCTGGTG	1	-
chr1	8749978	8749989	GGCAGCTGTAA	1	+
chr1	8921385	8921396	AACAGGTGACC	1	+
chr1	89401793	89401804	AGCAGGTGGCA	1	+
chr1	9050082	9050093	GACAGCTGGGC	1	-
chr1	9240186	9240197	GACAGCTGTAG	1	+
chr1	93480443	93480454	GACAGGTGTGG	1	-
chr1	93794566	93794577	GGCAGCTGGCA	1	-
chr1	94283874	94283885	CACAGCTGACG	1	+
chr1	95179446	95179457	AGCAGCTGACT	1	+
chr1	9561515	9561526	GACAGCTGGGA	1	-
chr1	97061997	97062008	AACAGCTGTGG	1	+
chr1	97512446	97512457	GGCAGGTGGTT	1	+
chr10	100168811	100168822	GACAGCTGCTG	1	-
chr10	101537847	101537858	AGCAGGTGGTG	1	+
chr10	101619584	101619595	CACAGGTGGTG	1	+
chr10	102286251	102286262	AACAGGTGTGG	1	+
chr10	1037120	1037131	AACAGGTGGGC	1	-
chr10	103870202	103870213	AACAGCTGTGA	1	+
chr10	104755254	104755265	GACAGGTGTGG	1	-
chr10	105228959	105228970	GGCAGGTGCCC	1	+
chr10	106374169	106374180	GGCAGGTGCCG	1	+
chr10	106374188	106374199	AGCAGGTGGTG	1	-
chr10	106395243	106395254	AACAGGTGGTT	1	+
chr10	1101396	1101407	AACAGGTGGTT	1	-
chr10	110822302	110822313	AGCAGCTGAGC	1	+
chr10	11207145	11207156	GGCAGCTGCAA	1	-
chr10	112124525	112124536	AGCAGGTGGGG	1	-
chr10	112124583	112124594	AGCAGGTGGCC	1	-
chr10	113041468	113041479	AGCAGGTGGAG	1	+
chr10	113516358	113516369	CACAGCTGGGC	1	+
chr10	114993036	114993047	GGCAGCTGGGC	1	-
chr10	115020810	115020821	GGCAGCTGGGA	1	+
chr10	118605422	118605433	AACAGCTGATT	1	-
chr10	118646893	118646904	GGCAGCTGCAG	1	+
chr10	119079770	119079781	AACAGGTGGTG	1	-
chr10	119410319	119410330	CACAGCTGGAA	1	+
chr10	120489323	120489334	CACAGCTGATG	1	-
chr10	120782809	120782820	CACAGGTGCTG	1	-
chr10	121414138	121414149	AGCAGCTGGGC	1	+
chr10	122268125	122268136	AGCAGGTGGGG	1	+
chr10	123660196	123660207	AACAGCTGGAA	1	+
chr10	12447224	12447235	CACAGCTGGCT	1	+
chr10	124945829	124945840	AGCAGGTGGAT	1	+
chr10	125060795	125060806	GGCAGCTGAGT	1	-
chr10	12508861	12508872	GACAGGTGCAA	1	+
chr10	126227171	126227182	AGCAGCTGCAC	1	-
chr10	126413854	126413865	AGCAGGTGCAG	1	-
chr10	126516271	126516282	AGCAGGTGGTT	1	-
chr10	126950669	126950680	CACAGCTGAGC	1	+
chr10	127409887	127409898	GGCAGGTGGGA	1	-
chr10	127576455	127576466	AGCAGGTGCAC	1	+
chr10	129493072	129493083	AGCAGCTGGCG	1	+
chr10	13097053	13097064	GGCAGCTGCAA	1	+
chr10	13097116	13097127	AGCAGGTGGTG	1	+
chr10	132135142	132135153	AACAGCTGCAG	1	-
chr10	1326460	1326471	CACAGCTGCAG	1	-
chr10	135183743	135183754	AGCAGGTGCAA	1	+
chr10	13837868	13837879	GACAGCTGCAA	1	+
chr10	13956042	13956053	AGCAGCTGAGG	1	+
chr10	13956071	13956082	CACAGCTGAAT	1	-
chr10	14650565	14650576	GACAGCTGCCA	1	-
chr10	14740639	14740650	CACAGCTGTAG	1	-
chr10	15627502	15627513	GACAGCTGGTA	1	-
chr10	16807873	16807884	CACAGGTGCTC	1	-
chr10	1730681	1730692	GGCAGGTGCAT	1	+
chr10	18689359	18689370	AACAGCTGGAA	1	-
chr10	20163823	20163834	AACAGGTGCCA	1	-
chr10	22036174	22036185	AGCAGGTGAAG	1	-
chr10	22633384	22633395	AGCAGCTGCGG	1	+
chr10	22907378	22907389	CACAGCTGGAA	1	+
chr10	23361180	23361191	GACAGCTGTGA	1	+
chr10	23582260	23582271	CACAGCTGACA	1	-
chr10	23984054	23984065	CGCAGCTGCGC	1	+
chr10	2434715	2434726	GACAGGTGAGG	1	+
chr10	2434758	2434769	GACAGGTGAGG	1	+
chr10	24649577	24649588	GGCAGCTGAAA	1	-
chr10	26698159	26698170	CACAGCTGACC	1	-
chr10	26768923	26768934	GACAGCTGGAC	1	+
chr10	29766436	29766447	AGCAGCTGCAC	1	-
chr10	29771890	29771901	CACAGCTGAGG	1	+
chr10	29924840	29924851	AGCAGCTGGTG	1	-
chr10	30147445	30147456	GACAGCTGCTC	1	+
chr10	30496510	30496521	AACAGCTGTGG	1	+
chr10	30726954	30726965	GGCAGCTGATT	1	+
chr10	30777358	30777369	AGCAGCTGGGC	1	-
chr10	30777421	30777432	AACAGCTGAGC	1	+
chr10	30903404	30903415	AGCAGGTGGCA	1	+
chr10	31875866	31875877	AACAGCTGCTG	1	+
chr10	32019916	32019927	GACAGGTGACC	1	-
chr10	3211720	3211731	AACAGCTGGCC	1	+
chr10	3250985	3250996	AACAGCTGGCA	1	+
chr10	33772553	33772564	AGCAGGTGGTC	1	+
chr10	35113951	35113962	GACAGCTGCTC	1	+
chr10	35737090	35737101	AACAGGTGGCT	1	+
chr10	35751560	35751571	AGCAGCTGCAG	1	-
chr10	3792323	3792334	GACAGCTGACC	1	+
chr10	3823083	3823094	GACAGCTGAGA	1	-
chr10	38343309	38343320	GACAGCTGATC	1	+
chr10	43454889	43454900	GACAGCTGATT	1	+
chr10	43630142	43630153	AACAGCTGGGT	1	-
chr10	43662523	43662534	CACAGGTGGTG	1	-
chr10	43662538	43662549	AGCAGCTGGTG	1	+
chr10	43868248	43868259	GACAGCTGGCC	1	+
chr10	44494990	44495001	CACAGCTGGGC	1	-
chr10	45420760	45420771	AACAGGTGCAG	1	+
chr10	45444892	45444903	GGCAGGTGAGG	1	-
chr10	45586560	45586571	AACAGCTGCAC	1	-
chr10	47085945	47085956	CACAGGTGCCC	1	-
chr10	49484017	49484028	CACAGCTGCAT	1	-
chr10	49496137	49496148	GGCAGCTGACA	1	+
chr10	49896814	49896825	GACAGGTGGTC	1	+
chr10	51503448	51503459	CACAGGTGGAG	1	-
chr10	51581426	51581437	CACAGCTGGTC	1	+
chr10	52070732	52070743	AGCAGCTGTAT	1	+
chr10	52378449	52378460	AGCAGCTGAGC	1	+
chr10	61625020	61625031	CACAGGTGCAA	1	-
chr10	6215269	6215280	AGCAGCTGAGG	1	-
chr10	62643047	62643058	AACAGGTGGCC	1	+
chr10	62895440	62895451	CACAGCTGAGT	1	-
chr10	6362523	6362534	CACAGGTGCAC	1	+
chr10	63807493	63807504	AACAGGTGCAT	1	-
chr10	63808701	63808712	AACAGCTGAGC	1	-
chr10	64003198	64003209	AACAGCTGTGA	1	-
chr10	64197568	64197579	GACAGCTGATA	1	+
chr10	65275369	65275380	GACAGCTGGAT	1	-
chr10	67621164	67621175	AGCAGCTGACT	1	+
chr10	70388603	70388614	AGCAGGTGCAG	1	+
chr10	70816658	70816669	GGCAGGTGGAT	1	-
chr10	70962193	70962204	GGCAGCTGGTC	1	+
chr10	71754255	71754266	GGCAGCTGGGA	1	+
chr10	71820338	71820349	AGCAGGTGGAC	1	-
chr10	71927208	71927219	AACAGCTGGGC	1	+
chr10	72117644	72117655	CACAGCTGGTC	1	+
chr10	73105043	73105054	GACAGCTGAAC	1	-
chr10	73105082	73105093	GGCAGCTGGAG	1	+
chr10	73531900	73531911	CACAGCTGCCC	1	-
chr10	73531973	73531984	GGCAGCTGGCT	1	-
chr10	74036341	74036352	GGCAGGTGCAG	1	+
chr10	74052180	74052191	AGCAGGTGGGG	1	+
chr10	74463091	74463102	AACAGCTGTGA	1	-
chr10	745079	745090	GACAGCTGGAT	1	-
chr10	7454676	7454687	AACAGCTGGGG	1	-
chr10	7554734	7554745	GACAGGTGGCC	1	-
chr10	75719856	75719867	GGCAGGTGCCG	1	-
chr10	76773585	76773596	CACAGCTGGTA	1	+
chr10	78071670	78071681	AACAGGTGGCA	1	-
chr10	78985170	78985181	GGCAGGTGGAG	1	-
chr10	79445367	79445378	AACAGCTGGCT	1	-
chr10	80059717	80059728	GGCAGCTGCAG	1	+
chr10	80962480	80962491	AGCAGGTGGGC	1	-
chr10	81118771	81118782	AGCAGGTGGTT	1	+
chr10	82262210	82262221	GGCAGGTGGGA	1	+
chr10	82373553	82373564	AGCAGGTGGGA	1	-
chr10	88048105	88048116	AGCAGGTGCCG	1	-
chr10	89361660	89361671	CACAGCTGAAA	1	+
chr10	89610707	89610718	AGCAGGTGGCA	1	+
chr10	90173319	90173330	GGCAGCTGACC	1	+
chr10	91070035	91070046	GACAGCTGACC	1	+
chr10	91129460	91129471	AGCAGCTGAAG	1	-
chr10	912033	912044	GGCAGCTGATG	1	+
chr10	916386	916397	CACAGGTGCCC	1	-
chr10	92954819	92954830	AGCAGCTGAGA	1	+
chr10	93149593	93149604	CACAGGTGCAG	1	+
chr10	93362436	93362447	GGCAGCTGATG	1	+
chr10	95047397	95047408	AGCAGGTGCAG	1	+
chr10	95205475	95205486	GGCAGCTGGGA	1	+
chr10	95212054	95212065	GGCAGCTGAGG	1	+
chr10	95576107	95576118	GGCAGCTGGTT	1	+
chr10	95656922	95656933	CACAGCTGAAG	1	-
chr10	96059347	96059358	AACAGCTGCCT	1	-
chr10	97002968	97002979	AACAGGTGGCA	1	-
chr10	974647	974658	AACAGCTGGAC	1	+
chr10	98029924	98029935	CACAGCTGATG	1	+
chr10	98518357	98518368	CACAGCTGCTA	1	-
chr10	99038480	99038491	CACAGCTGAAA	1	+
chr10	99708856	99708867	CACAGCTGAGA	1	+
chr11	102212738	102212749	CACAGCTGGAC	1	+
chr11	102451486	102451497	AACAGGTGGTA	1	-
chr11	10344749	10344760	AGCAGGTGGCA	1	-
chr11	108288492	108288503	AGCAGGTGGCG	1	+
chr11	108525920	108525931	AGCAGGTGGCA	1	-
chr11	110986802	110986813	GACAGCTGTTT	1	-
chr11	111270533	111270544	CACAGCTGAGG	1	+
chr11	112046127	112046138	AACAGCTGCGT	1	+
chr11	112396597	112396608	CACAGCTGGTA	1	-
chr11	112450184	112450195	AACAGGTGCCT	1	+
chr11	112502301	112502312	AGCAGGTGGAG	1	-
chr11	113200617	113200628	AACAGCTGATA	1	-
chr11	114975999	114976010	AGCAGGTGCAG	1	-
chr11	115740670	115740681	AGCAGCTGCAC	1	+
chr11	115740737	115740748	GGCAGCTGGGA	1	+
chr11	116761097	116761108	GACAGCTGTGC	1	+
chr11	117042697	117042708	AGCAGCTGACA	1	-
chr11	117807826	117807837	AGCAGGTGATG	1	+
chr11	117916146	117916157	AGCAGGTGATG	1	+
chr11	118095700	118095711	CACAGCTGCAG	1	+
chr11	118121940	118121951	GGCAGCTGGGA	1	+
chr11	118186494	118186505	CACAGCTGGCC	1	+
chr11	118919405	118919416	GACAGCTGGTG	1	-
chr11	119110586	119110597	GACAGCTGAGT	1	+
chr11	119635434	119635445	AGCAGGTGGGA	1	+
chr11	119635528	119635539	AACAGGTGTTG	1	+
chr11	120371583	120371594	GGCAGCTGGAA	1	+
chr11	120801927	120801938	AGCAGGTGGAG	1	+
chr11	120805003	120805014	GACAGCTGCTG	1	-
chr11	121337451	121337462	CACAGCTGATC	1	-
chr11	12194983	12194994	GGCAGCTGCAA	1	-
chr11	122740595	122740606	AACAGGTGTTG	1	-
chr11	123147315	123147326	CACAGCTGGGG	1	+
chr11	123582954	123582965	AACAGGTGGAT	1	-
chr11	124539205	124539216	AGCAGGTGGCA	1	+
chr11	124623287	124623298	AGCAGCTGGCT	1	+
chr11	125309631	125309642	GACAGGTGGGA	1	-
chr11	126134980	126134991	AGCAGCTGCGT	1	-
chr11	126534339	126534350	GGCAGGTGGGA	1	-
chr11	128186960	128186971	GACAGCTGTGA	1	+
chr11	128390508	128390519	CGCAGCTGGAA	1	-
chr11	128498028	128498039	GGCAGCTGGAT	1	-
chr11	128590674	128590685	GGCAGCTGCTT	1	-
chr11	129791735	129791746	GACAGCTGGTG	1	-
chr11	130469362	130469373	AGCAGGTGGCG	1	-
chr11	131076905	131076916	AGCAGGTGCAA	1	-
chr11	131381877	131381888	AGCAGGTGGCG	1	-
chr11	131674841	131674852	CACAGGTGCTC	1	+
chr11	131772249	131772260	AGCAGGTGAAG	1	-
chr11	13232076	13232087	AGCAGGTGGCA	1	+
chr11	13343192	13343203	GACAGCTGCTC	1	+
chr11	13406534	13406545	AGCAGGTGGCA	1	-
chr11	15136490	15136501	CGCAGCTGGAG	1	-
chr11	15779101	15779112	CACAGGTGGGG	1	-
chr11	16980555	16980566	GGCAGGTGGCC	1	-
chr11	17033643	17033654	AGCAGCTGAGG	1	-
chr11	18285699	18285710	GGCAGCTGAAT	1	+
chr11	18493636	18493647	CACAGCTGAGT	1	+
chr11	19114589	19114600	AGCAGCTGGTG	1	+
chr11	19991357	19991368	GGCAGGTGCCT	1	+
chr11	20214996	20215007	AGCAGGTGGGG	1	-
chr11	204074	204085	CACAGGTGGGG	1	+
chr11	22326081	22326092	AGCAGGTGGCA	1	-
chr11	32102971	32102982	CACAGCTGGGA	1	-
chr11	32352557	32352568	CACAGCTGTAG	1	-
chr11	33329735	33329746	GACAGCTGCCA	1	+
chr11	33423900	33423911	AGCAGGTGCAG	1	-
chr11	34376550	34376561	CACAGCTGCTT	1	-
chr11	34388259	34388270	GGCAGGTGGCA	1	+
chr11	34489990	34490001	CACAGCTGCAC	1	-
chr11	35072525	35072536	GGCAGCTGCTG	1	-
chr11	35970848	35970859	GACAGCTGACA	1	+
chr11	36002662	36002673	CACAGCTGTAA	1	-
chr11	36280456	36280467	GGCAGCTGATG	1	+
chr11	36335816	36335827	GACAGCTGGTC	1	+
chr11	36453614	36453625	AGCAGCTGACT	1	-
chr11	36509711	36509722	CACAGCTGAGG	1	+
chr11	3888687	3888698	GGCAGCTGAAT	1	+
chr11	3892661	3892672	AGCAGCTGACT	1	-
chr11	3929006	3929017	AGCAGGTGGAG	1	-
chr11	41329126	41329137	GACAGGTGGAA	1	+
chr11	42546308	42546319	CACAGCTGGAC	1	+
chr11	43526276	43526287	GGCAGCTGGAC	1	+
chr11	44645790	44645801	AACAGCTGGGA	1	+
chr11	44645899	44645910	GGCAGCTGATA	1	+
chr11	45829372	45829383	AACAGGTGTAC	1	+
chr11	46028115	46028126	GACAGCTGCCT	1	-
chr11	46577017	46577028	AACAGCTGTGG	1	+
chr11	46692715	46692726	AACAGCTGAGG	1	-
chr11	46741654	46741665	GGCAGGTGGAT	1	-
chr11	47186074	47186085	GGCAGCTGAGC	1	-
chr11	47444518	47444529	GGCAGCTGGTG	1	-
chr11	47572840	47572851	AACAGGTGGTG	1	+
chr11	47603488	47603499	CACAGCTGTAG	1	-
chr11	48013049	48013060	AACAGGTGGCA	1	-
chr11	48096580	48096591	GACAGCTGAAG	1	+
chr11	48106124	48106135	CACAGCTGAGT	1	+
chr11	56884249	56884260	AGCAGGTGGCA	1	+
chr11	57294708	57294719	GACAGGTGAGG	1	-
chr11	57294807	57294818	AACAGGTGGCG	1	-
chr11	5733887	5733898	AACAGGTGGAA	1	+
chr11	58053902	58053913	CACAGCTGGCT	1	+
chr11	58864792	58864803	AGCAGGTGGTG	1	+
chr11	58981015	58981026	CACAGCTGACA	1	+
chr11	58992020	58992031	AACAGCTGGGT	1	-
chr11	59055946	59055957	AACAGCTGTGA	1	-
chr11	59574847	59574858	GACAGCTGTTT	1	-
chr11	60824172	60824183	AGCAGGTGCTG	1	+
chr11	61095993	61096004	AACAGCTGCCC	1	+
chr11	61203196	61203207	GACAGCTGGGA	1	-
chr11	61897384	61897395	GGCAGCTGCAG	1	-
chr11	61984813	61984824	AACAGGTGGCT	1	+
chr11	62375372	62375383	GACAGCTGGCT	1	+
chr11	62567729	62567740	GACAGGTGGTT	1	+
chr11	62619174	62619185	AGCAGCTGGGG	1	-
chr11	62788308	62788319	AACAGGTGCCG	1	-
chr11	63273816	63273827	AACAGCTGGGA	1	+
chr11	64564527	64564538	GACAGCTGTAG	1	+
chr11	64641878	64641889	AACAGCTGTGA	1	-
chr11	64642113	64642124	GACAGGTGGTT	1	+
chr11	64741762	64741773	AACAGGTGTGG	1	+
chr11	64898290	64898301	GGCAGCTGCGG	1	+
chr11	64955506	64955517	GACAGGTGAGG	1	+
chr11	64957444	64957455	CACAGGTGCAG	1	-
chr11	65260536	65260547	GGCAGCTGGGG	1	-
chr11	65267855	65267866	GACAGCTGACC	1	+
chr11	65734425	65734436	GACAGCTGGCG	1	+
chr11	65766814	65766825	AACAGGTGAGG	1	-
chr11	66249633	66249644	AACAGCTGTGA	1	+
chr11	66377631	66377642	GGCAGCTGTAA	1	+
chr11	66612837	66612848	GACAGCTGTAG	1	+
chr11	67070821	67070832	CGCAGGTGCGG	1	-
chr11	6756727	6756738	CACAGCTGAGT	1	+
chr11	68581438	68581449	AGCAGGTGGCA	1	-
chr11	68821845	68821856	CACAGCTGCAC	1	+
chr11	69498827	69498838	AGCAGGTGGCA	1	-
chr11	71117821	71117832	AGCAGGTGGTT	1	+
chr11	71293305	71293316	AGCAGGTGCAG	1	+
chr11	71645395	71645406	CACAGGTGCTG	1	+
chr11	72008933	72008944	AGCAGGTGCAG	1	+
chr11	72964103	72964114	GACAGGTGGAA	1	+
chr11	73189947	73189958	AGCAGGTGGGC	1	+
chr11	75115679	75115690	CACAGCTGGGG	1	-
chr11	75117531	75117542	AGCAGGTGCTG	1	+
chr11	75693571	75693582	GACAGGTGGGT	1	+
chr11	78275694	78275705	AACAGCTGATA	1	-
chr11	78464511	78464522	CACAGCTGGGA	1	-
chr11	79111998	79112009	AGCAGGTGGCA	1	+
chr11	82461944	82461955	GGCAGCTGAAG	1	+
chr11	83436971	83436982	CACAGCTGATT	1	-
chr11	84835147	84835158	AGCAGCTGATG	1	-
chr11	85834114	85834125	AGCAGCTGGAC	1	-
chr11	8717586	8717597	GACAGCTGGCC	1	+
chr11	88000244	88000255	AGCAGGTGCTG	1	-
chr11	9058863	9058874	AACAGCTGTGT	1	-
chr11	9253509	9253520	CACAGCTGGGC	1	-
chr11	93263619	93263630	AACAGCTGCTG	1	+
chr11	93381494	93381505	GACAGCTGCCT	1	+
chr11	93885548	93885559	CACAGCTGATA	1	-
chr11	95795539	95795550	CACAGCTGGAG	1	+
chr12	101395517	101395528	AGCAGCTGGGG	1	+
chr12	102461803	102461814	AGCAGCTGATA	1	-
chr12	102875315	102875326	AACAGCTGGCT	1	-
chr12	102915633	102915644	GACAGCTGCCC	1	+
chr12	103296207	103296218	AACAGCTGCCA	1	-
chr12	103672348	103672359	GGCAGGTGCCA	1	-
chr12	104867262	104867273	AACAGCTGCAG	1	-
chr12	104879618	104879629	GGCAGGTGGAT	1	-
chr12	104884761	104884772	AACAGGTGCTG	1	+
chr12	104960228	104960239	AACAGCTGAAC	1	+
chr12	105131663	105131674	GACAGCTGGGG	1	-
chr12	105447034	105447045	AACAGCTGCGC	1	-
chr12	105620067	105620078	CACAGCTGATC	1	+
chr12	106475636	106475647	GGCAGGTGGCA	1	+
chr12	106691614	106691625	AACAGGTGATG	1	-
chr12	107235721	107235732	CACAGCTGAAA	1	+
chr12	107313881	107313892	AACAGGTGGCA	1	-
chr12	107909405	107909416	GGCAGGTGGGC	1	+
chr12	107959004	107959015	CACAGCTGTAG	1	-
chr12	108150696	108150707	AGCAGCTGACT	1	-
chr12	108701013	108701024	GGCAGCTGGGG	1	+
chr12	109118320	109118331	GGCAGCTGGAT	1	+
chr12	109171045	109171056	AGCAGGTGGTG	1	+
chr12	110047178	110047189	AGCAGGTGGTC	1	+
chr12	110887043	110887054	AGCAGGTGCTC	1	+
chr12	110895392	110895403	AACAGCTGGTC	1	-
chr12	111104800	111104811	AACAGGTGCAT	1	-
chr12	112513520	112513531	AGCAGGTGGCC	1	-
chr12	113617507	113617518	CACAGCTGAAC	1	-
chr12	114187016	114187027	GGCAGGTGGCC	1	+
chr12	116035130	116035141	GACAGCTGTAC	1	-
chr12	11663735	11663746	CACAGCTGGGG	1	-
chr12	116848445	116848456	AACAGCTGTAG	1	-
chr12	11734290	11734301	AGCAGGTGGCA	1	+
chr12	117854347	117854358	AGCAGGTGGTT	1	+
chr12	117936176	117936187	AGCAGCTGGGA	1	-
chr12	11807852	11807863	GGCAGCTGGCC	1	+
chr12	118570039	118570050	GGCAGGTGCTG	1	-
chr12	11877086	11877097	GGCAGCTGACC	1	-
chr12	11911664	11911675	CACAGCTGCCT	1	+
chr12	119885576	119885587	GACAGGTGGCA	1	+
chr12	120267485	120267496	AACAGCTGAGT	1	-
chr12	12048024	12048035	AACAGCTGCAG	1	+
chr12	120629033	120629044	CGCAGGTGCTG	1	-
chr12	120691043	120691054	GGCAGGTGGAT	1	+
chr12	120977346	120977357	AACAGGTGGCT	1	-
chr12	121017344	121017355	GACAGCTGTTG	1	-
chr12	121057490	121057501	GGCAGGTGCTA	1	-
chr12	121128881	121128892	CACAGCTGTAA	1	-
chr12	121238609	121238620	AGCAGCTGAGA	1	+
chr12	121260819	121260830	GACAGGTGTAG	1	+
chr12	12181920	12181931	GACAGGTGGAT	1	-
chr12	121971485	121971496	GGCAGGTGGTG	1	+
chr12	122135189	122135200	AGCAGGTGGCA	1	+
chr12	123013756	123013767	GACAGCTGCCT	1	+
chr12	123195793	123195804	AACAGCTGCAA	1	+
chr12	123627917	123627928	GGCAGCTGGGG	1	-
chr12	123653286	123653297	GACAGGTGAAA	1	+
chr12	123944439	123944450	AACAGCTGGTT	1	-
chr12	124206018	124206029	GACAGCTGCCA	1	-
chr12	124208503	124208514	CACAGGTGCTG	1	-
chr12	124707321	124707332	CACAGCTGCCA	1	+
chr12	125249100	125249111	AGCAGGTGCCA	1	-
chr12	125350452	125350463	AGCAGGTGCTC	1	-
chr12	125404157	125404168	CGCAGCTGGAG	1	+
chr12	125465477	125465488	AGCAGGTGCAA	1	-
chr12	125880442	125880453	GACAGCTGGAA	1	+
chr12	12630001	12630012	GGCAGCTGGCT	1	+
chr12	12630091	12630102	AGCAGCTGGTA	1	-
chr12	12681042	12681053	AACAGGTGATC	1	-
chr12	127232233	127232244	GGCAGCTGGAG	1	+
chr12	128637543	128637554	AGCAGCTGAAT	1	+
chr12	12874416	12874427	GACAGCTGATA	1	+
chr12	129172167	129172178	AGCAGCTGGGT	1	+
chr12	129279385	129279396	AACAGCTGGGC	1	+
chr12	131057523	131057534	GGCAGCTGCGA	1	+
chr12	131194910	131194921	GACAGCTGCCC	1	-
chr12	132203349	132203360	AGCAGGTGCTC	1	-
chr12	132571444	132571455	AGCAGCTGGAA	1	-
chr12	132631487	132631498	AACAGCTGTGA	1	-
chr12	133403618	133403629	CACAGCTGGGT	1	+
chr12	133456569	133456580	GACAGCTGACA	1	-
chr12	13814408	13814419	GGCAGCTGCGA	1	-
chr12	1387263	1387274	GACAGCTGGTT	1	+
chr12	14433952	14433963	GGCAGGTGGAT	1	-
chr12	14512236	14512247	GACAGCTGCTC	1	+
chr12	14869938	14869949	AACAGCTGATG	1	-
chr12	14876792	14876803	AACAGCTGCAC	1	-
chr12	14925006	14925017	AACAGCTGCTT	1	-
chr12	15004455	15004466	CACAGCTGGAG	1	+
chr12	22274374	22274385	GGCAGGTGCAG	1	+
chr12	24262506	24262517	AGCAGGTGATG	1	-
chr12	25015300	25015311	GGCAGGTGGTT	1	-
chr12	25075202	25075213	GGCAGGTGGAT	1	-
chr12	27406539	27406550	GACAGCTGCTA	1	-
chr12	27885405	27885416	AGCAGGTGGGG	1	-
chr12	29470907	29470918	GACAGCTGCCT	1	-
chr12	29529189	29529200	AGCAGGTGGTA	1	+
chr12	29672710	29672721	AGCAGGTGGCA	1	+
chr12	31000323	31000334	AACAGCTGGTA	1	+
chr12	31784365	31784376	GGCAGGTGCAC	1	-
chr12	32299371	32299382	GGCAGGTGGAA	1	+
chr12	3287369	3287380	AACAGCTGTGC	1	+
chr12	3287410	3287421	CACAGCTGAAG	1	-
chr12	33038980	33038991	AACAGGTGTGG	1	+
chr12	3632283	3632294	GACAGCTGCCT	1	-
chr12	3859522	3859533	AACAGCTGACA	1	+
chr12	3886489	3886500	CACAGGTGCTA	1	-
chr12	3905086	3905097	AGCAGCTGGGA	1	+
chr12	39315063	39315074	AGCAGGTGGCA	1	+
chr12	3938223	3938234	AACAGCTGGTA	1	-
chr12	39567654	39567665	CACAGCTGTAG	1	-
chr12	3979053	3979064	AACAGGTGCTC	1	+
chr12	40384510	40384521	CACAGCTGCCA	1	-
chr12	40909015	40909026	AACAGGTGAGG	1	+
chr12	4222445	4222456	AGCAGCTGAGA	1	+
chr12	42754779	42754790	AGCAGCTGAAA	1	-
chr12	4389891	4389902	GACAGCTGACC	1	+
chr12	4389924	4389935	AACAGCTGGGC	1	-
chr12	44394277	44394288	AGCAGCTGCAC	1	-
chr12	44415619	44415630	GGCAGGTGGTC	1	-
chr12	44904562	44904573	CACAGCTGAGT	1	-
chr12	46049126	46049137	AACAGCTGCAG	1	-
chr12	46603925	46603936	AACAGGTGTGC	1	-
chr12	46611615	46611626	AACAGGTGGAG	1	+
chr12	46638320	46638331	AGCAGGTGCTG	1	+
chr12	46761773	46761784	CACAGCTGGCT	1	-
chr12	47696126	47696137	AGCAGCTGGAA	1	-
chr12	47711036	47711047	AGCAGCTGCAG	1	-
chr12	48045625	48045636	GGCAGCTGGCA	1	-
chr12	50136902	50136913	CACAGGTGGAC	1	+
chr12	51380964	51380975	AACAGCTGTAG	1	+
chr12	51421987	51421998	AGCAGCTGAAG	1	-
chr12	51745861	51745872	GACAGCTGTGG	1	+
chr12	53775845	53775856	GGCAGCTGGGT	1	+
chr12	54212657	54212668	CACAGCTGGAC	1	+
chr12	54809622	54809633	GACAGCTGTTC	1	-
chr12	55040307	55040318	AGCAGCTGGGA	1	+
chr12	5534635	5534646	AGCAGGTGAGG	1	-
chr12	56579964	56579975	GGCAGCTGCAA	1	+
chr12	56768987	56768998	AACAGCTGCCT	1	-
chr12	56769601	56769612	AGCAGGTGGTG	1	-
chr12	56847878	56847889	GACAGGTGGTT	1	-
chr12	57107995	57108006	GACAGGTGCAC	1	+
chr12	57110387	57110398	CACAGGTGGGG	1	+
chr12	57110456	57110467	CACAGCTGGAG	1	+
chr12	57115130	57115141	AGCAGCTGAGA	1	+
chr12	57115238	57115249	CACAGCTGGAG	1	+
chr12	57701734	57701745	AGCAGGTGGAG	1	-
chr12	57911176	57911187	GGCAGCTGAGT	1	-
chr12	59893685	59893696	AACAGGTGCTT	1	-
chr12	62832109	62832120	CACAGCTGGAC	1	-
chr12	63154332	63154343	AGCAGGTGGGG	1	-
chr12	63545931	63545942	AACAGCTGGAG	1	+
chr12	64786209	64786220	AGCAGGTGGCA	1	-
chr12	64963179	64963190	AGCAGCTGGCT	1	-
chr12	65063299	65063310	CACAGCTGTAC	1	-
chr12	65284877	65284888	AGCAGCTGGAA	1	-
chr12	65576418	65576429	AACAGGTGATG	1	+
chr12	67082794	67082805	CACAGCTGCAC	1	+
chr12	6796427	6796438	CACAGCTGGCA	1	+
chr12	68711021	68711032	AGCAGGTGGCA	1	-
chr12	68769961	68769972	AACAGGTGTAG	1	-
chr12	69154833	69154844	AGCAGGTGCGA	1	+
chr12	70327140	70327151	AACAGGTGCAC	1	-
chr12	72332667	72332678	GGCAGCTGATC	1	+
chr12	76375713	76375724	AACAGCTGGGA	1	-
chr12	77015449	77015460	AGCAGGTGGCA	1	+
chr12	77453340	77453351	AGCAGCTGGGG	1	-
chr12	80548230	80548241	GGCAGCTGCAC	1	+
chr12	80687716	80687727	GACAGGTGCTG	1	+
chr12	81522866	81522877	AGCAGCTGAAA	1	+
chr12	8191673	8191684	CACAGCTGCCC	1	-
chr12	8236410	8236421	CACAGCTGCCG	1	-
chr12	831703	831714	AGCAGCTGGCT	1	+
chr12	85925247	85925258	AACAGCTGAAA	1	+
chr12	865065	865076	AGCAGGTGGAG	1	+
chr12	86907807	86907818	GGCAGCTGACA	1	-
chr12	88782795	88782806	GGCAGCTGCTT	1	+
chr12	88782836	88782847	AGCAGCTGAGC	1	+
chr12	90146294	90146305	AGCAGCTGCGG	1	-
chr12	90398196	90398207	GGCAGCTGATA	1	+
chr12	92478935	92478946	GACAGCTGGTG	1	-
chr12	92527246	92527257	GACAGGTGCTG	1	-
chr12	92535481	92535492	AACAGCTGGTC	1	+
chr12	92604018	92604029	CACAGGTGCTC	1	+
chr12	92797779	92797790	AGCAGCTGATC	1	+
chr12	92950602	92950613	GACAGGTGCAG	1	-
chr12	95541732	95541743	GACAGCTGTGA	1	+
chr12	9566062	9566073	GACAGCTGGGT	1	-
chr12	9795479	9795490	AACAGGTGGAG	1	+
chr12	98737157	98737168	AGCAGCTGAGA	1	-
chr12	98995896	98995907	GACAGCTGAAA	1	+
chr13	100455625	100455636	AGCAGCTGAGC	1	-
chr13	100761477	100761488	GGCAGGTGCTG	1	+
chr13	101149786	101149797	CACAGCTGCCA	1	+
chr13	101338022	101338033	AACAGGTGGTA	1	+
chr13	103618172	103618183	GACAGCTGTGG	1	-
chr13	103720438	103720449	CACAGGTGGGG	1	+
chr13	107019786	107019797	AGCAGCTGCAG	1	-
chr13	108808025	108808036	AGCAGGTGGCA	1	-
chr13	110222882	110222893	AGCAGCTGAAC	1	-
chr13	110682879	110682890	AACAGGTGCAC	1	+
chr13	111034799	111034810	AACAGGTGCTG	1	+
chr13	111217898	111217909	AGCAGCTGGTT	1	-
chr13	111507910	111507921	GGCAGCTGGAG	1	+
chr13	111565274	111565285	GACAGCTGGAA	1	+
chr13	111814759	111814770	AACAGCTGATA	1	-
chr13	112829226	112829237	GGCAGCTGAGG	1	-
chr13	113123785	113123796	CACAGCTGTAA	1	-
chr13	20541940	20541951	AGCAGCTGCAA	1	+
chr13	21118844	21118855	CACAGCTGAAG	1	-
chr13	21551590	21551601	AGCAGGTGCTG	1	+
chr13	21580462	21580473	AACAGGTGGCC	1	+
chr13	21723747	21723758	GGCAGCTGGTT	1	-
chr13	22487375	22487386	GACAGCTGCTG	1	+
chr13	23946810	23946821	AACAGCTGAAC	1	+
chr13	24085315	24085326	AGCAGGTGGTG	1	+
chr13	24385915	24385926	CACAGCTGAGT	1	-
chr13	24828582	24828593	GGCAGCTGGGA	1	-
chr13	26324623	26324634	AGCAGGTGGGA	1	-
chr13	26445891	26445902	GACAGCTGGCT	1	-
chr13	26789285	26789296	AGCAGCTGGCA	1	-
chr13	27538986	27538997	GACAGGTGGAA	1	+
chr13	27546391	27546402	AGCAGGTGGCA	1	+
chr13	27546431	27546442	AGCAGGTGGAT	1	+
chr13	28892765	28892776	AACAGGTGCCT	1	+
chr13	29315435	29315446	AGCAGGTGCAC	1	-
chr13	30163985	30163996	GGCAGGTGGCC	1	-
chr13	30165713	30165724	AGCAGCTGGTT	1	+
chr13	30949613	30949624	CACAGCTGAAC	1	+
chr13	31351006	31351017	GACAGCTGCCT	1	+
chr13	32542774	32542785	GACAGCTGCCA	1	+
chr13	34298130	34298141	GGCAGCTGGTT	1	+
chr13	35416851	35416862	CACAGCTGCTC	1	+
chr13	37011028	37011039	GGCAGGTGGGC	1	-
chr13	40149996	40150007	AGCAGCTGAAG	1	+
chr13	40765086	40765097	AGCAGCTGGAG	1	+
chr13	40996056	40996067	CACAGCTGCCG	1	+
chr13	41388255	41388266	GACAGCTGGCC	1	-
chr13	41538194	41538205	AGCAGCTGGAG	1	-
chr13	41580614	41580625	AGCAGCTGCAG	1	+
chr13	45904011	45904022	GGCAGCTGGCT	1	-
chr13	45909383	45909394	AACAGCTGGGG	1	+
chr13	45946535	45946546	AGCAGCTGCAG	1	+
chr13	46228985	46228996	CACAGCTGCAC	1	+
chr13	46654029	46654040	GGCAGGTGGGC	1	-
chr13	46742661	46742672	GGCAGCTGAGC	1	-
chr13	46774700	46774711	CGCAGGTGCTG	1	+
chr13	46951831	46951842	AGCAGGTGCTT	1	+
chr13	46951888	46951899	AGCAGGTGCTG	1	+
chr13	47117154	47117165	AGCAGGTGCTT	1	-
chr13	47125791	47125802	AGCAGGTGGCG	1	+
chr13	47167796	47167807	AGCAGCTGGAA	1	-
chr13	47198832	47198843	AACAGCTGAAT	1	-
chr13	49116974	49116985	AGCAGGTGCAG	1	-
chr13	49117061	49117072	AGCAGCTGGCT	1	+
chr13	50333877	50333888	AGCAGCTGTAA	1	+
chr13	50701645	50701656	CGCAGCTGGGA	1	-
chr13	50796869	50796880	GGCAGCTGAGC	1	-
chr13	50961337	50961348	AGCAGGTGGGG	1	-
chr13	51068550	51068561	GACAGGTGCTT	1	+
chr13	51330434	51330445	GGCAGCTGAAG	1	-
chr13	51543938	51543949	GGCAGCTGAGC	1	-
chr13	51640096	51640107	AGCAGCTGCGG	1	-
chr13	52380885	52380896	GGCAGCTGGTG	1	-
chr13	53023224	53023235	AACAGCTGGGA	1	-
chr13	53522738	53522749	CACAGCTGCTT	1	-
chr13	54356793	54356804	AGCAGCTGAGG	1	+
chr13	60254766	60254777	GACAGGTGTAG	1	-
chr13	61985008	61985019	AGCAGCTGATG	1	+
chr13	71865424	71865435	CACAGCTGCAA	1	-
chr13	75882480	75882491	CACAGCTGAGA	1	+
chr13	76270137	76270148	AGCAGGTGGCA	1	+
chr13	78067241	78067252	CACAGCTGATA	1	-
chr13	78815627	78815638	AGCAGGTGGCG	1	+
chr13	79552744	79552755	GACAGGTGTTC	1	+
chr13	79568152	79568163	GGCAGCTGATA	1	-
chr13	79976090	79976101	GGCAGGTGGAT	1	-
chr13	80833439	80833450	AACAGGTGCTG	1	-
chr13	80936161	80936172	GGCAGCTGAAC	1	-
chr13	92002939	92002950	GACAGCTGCCT	1	+
chr13	92557014	92557025	CACAGCTGAGA	1	-
chr13	95789584	95789595	AGCAGCTGAGG	1	-
chr13	97769219	97769230	GACAGCTGAAG	1	-
chr13	97876542	97876553	AACAGCTGCTT	1	+
chr13	97996973	97996984	AGCAGGTGGAG	1	-
chr13	99686253	99686264	AGCAGCTGGTT	1	-
chr13	99952231	99952242	AACAGCTGCCT	1	-
chr14	100281274	100281285	AACAGCTGAGC	1	+
chr14	100844242	100844253	AACAGGTGGAG	1	-
chr14	102241277	102241288	AACAGGTGGAT	1	+
chr14	102394478	102394489	AACAGCTGTGG	1	-
chr14	102512978	102512989	GGCAGGTGGCA	1	+
chr14	103277701	103277712	CACAGGTGCTG	1	+
chr14	103494957	103494968	CACAGCTGGCG	1	+
chr14	103521396	103521407	CACAGGTGGTG	1	+
chr14	103690254	103690265	CACAGGTGCCC	1	-
chr14	103804312	103804323	AACAGGTGGAA	1	-
chr14	103810576	103810587	GACAGGTGGAC	1	-
chr14	103811565	103811576	CACAGCTGGAC	1	-
chr14	104025059	104025070	AGCAGGTGTAG	1	+
chr14	104025096	104025107	AACAGCTGACT	1	+
chr14	104222948	104222959	GACAGGTGGTT	1	-
chr14	104401770	104401781	GACAGGTGTTG	1	+
chr14	104890062	104890073	GGCAGGTGAAG	1	+
chr14	105223443	105223454	CACAGGTGCAC	1	+
chr14	105226083	105226094	AGCAGGTGCAG	1	-
chr14	106320783	106320794	AGCAGCTGAAC	1	-
chr14	106321765	106321776	AGCAGGTGGGG	1	-
chr14	106322107	106322118	CACAGGTGCTG	1	-
chr14	106472294	106472305	AGCAGGTGCAC	1	-
chr14	106610192	106610203	AGCAGGTGCCG	1	-
chr14	106898924	106898935	GGCAGGTGCAG	1	-
chr14	106966986	106966997	CACAGCTGACT	1	+
chr14	21133745	21133756	AGCAGCTGGGA	1	+
chr14	21144051	21144062	CACAGCTGGGT	1	+
chr14	22750531	22750542	AGCAGGTGGTG	1	+
chr14	22891421	22891432	AACAGCTGCTG	1	+
chr14	22958278	22958289	CACAGCTGCTC	1	+
chr14	23250572	23250583	AACAGCTGCCC	1	+
chr14	23263906	23263917	AGCAGCTGTAT	1	+
chr14	24117165	24117176	GGCAGCTGAAG	1	+
chr14	24633169	24633180	GGCAGGTGGTA	1	-
chr14	24736059	24736070	AACAGCTGCTC	1	-
chr14	25429267	25429278	AGCAGCTGCAA	1	-
chr14	32724238	32724249	AGCAGGTGGCA	1	-
chr14	34492267	34492278	AACAGGTGTAC	1	+
chr14	34492287	34492298	GGCAGCTGGAG	1	-
chr14	34507708	34507719	GACAGCTGTGA	1	+
chr14	34968177	34968188	AGCAGGTGCCA	1	-
chr14	50407719	50407730	AACAGCTGCTC	1	+
chr14	50991638	50991649	GGCAGCTGATG	1	+
chr14	51254082	51254093	GGCAGGTGGCA	1	-
chr14	51261222	51261233	GGCAGCTGACA	1	+
chr14	52351220	52351231	CACAGCTGAAA	1	+
chr14	52591481	52591492	CGCAGCTGAGG	1	+
chr14	54075332	54075343	GGCAGCTGCTC	1	+
chr14	54642232	54642243	AGCAGGTGGCA	1	-
chr14	55714682	55714693	CACAGCTGTAG	1	-
chr14	55741561	55741572	AACAGCTGCAA	1	-
chr14	55806621	55806632	AACAGGTGAGC	1	+
chr14	55904989	55905000	AGCAGGTGGCA	1	+
chr14	56958125	56958136	GACAGGTGCTG	1	-
chr14	57832903	57832914	AGCAGGTGCAT	1	-
chr14	60364680	60364691	AACAGGTGGGG	1	-
chr14	60816815	60816826	AGCAGGTGGCA	1	+
chr14	61092253	61092264	AGCAGGTGGCA	1	+
chr14	61240445	61240456	AGCAGGTGGTT	1	+
chr14	61750836	61750847	AACAGGTGCAG	1	+
chr14	62065967	62065978	GACAGCTGAGA	1	+
chr14	62213699	62213710	CACAGCTGACC	1	+
chr14	62646288	62646299	AGCAGGTGGCA	1	+
chr14	63938786	63938797	GGCAGGTGGAT	1	+
chr14	64139228	64139239	GGCAGGTGCTG	1	+
chr14	64191280	64191291	AACAGCTGAAG	1	+
chr14	64472797	64472808	AACAGCTGGCC	1	-
chr14	65128616	65128627	AGCAGCTGAGA	1	-
chr14	65708163	65708174	AGCAGCTGGAG	1	-
chr14	65764749	65764760	GGCAGCTGCAA	1	-
chr14	65818353	65818364	GACAGCTGCCT	1	+
chr14	65854228	65854239	GACAGCTGCAC	1	-
chr14	66097904	66097915	AACAGCTGGTG	1	+
chr14	66190179	66190190	GACAGGTGAAA	1	+
chr14	67881176	67881187	AACAGCTGGGG	1	+
chr14	68201323	68201334	AGCAGCTGGAA	1	+
chr14	68926044	68926055	AGCAGCTGAGA	1	+
chr14	68986712	68986723	GGCAGGTGCAA	1	-
chr14	68988101	68988112	AACAGCTGGCC	1	+
chr14	69280230	69280241	GGCAGGTGGCC	1	+
chr14	69614251	69614262	AGCAGCTGGGT	1	+
chr14	70060197	70060208	GACAGCTGACC	1	-
chr14	70409855	70409866	GGCAGCTGGAG	1	-
chr14	70409867	70409878	AACAGCTGGAG	1	+
chr14	70475773	70475784	AACAGCTGACA	1	-
chr14	71034713	71034724	CACAGGTGCTA	1	+
chr14	71128353	71128364	AACAGGTGCCA	1	+
chr14	71706959	71706970	GGCAGGTGCTC	1	-
chr14	71712532	71712543	AACAGGTGGGT	1	-
chr14	71865810	71865821	CACAGCTGAAA	1	+
chr14	71865887	71865898	CACAGCTGAAA	1	-
chr14	72562288	72562299	AACAGGTGCAG	1	-
chr14	74757281	74757292	CACAGGTGGTG	1	-
chr14	75112368	75112379	GACAGCTGAGC	1	+
chr14	75351585	75351596	GGCAGCTGTAG	1	+
chr14	75351638	75351649	GACAGCTGGTG	1	+
chr14	75405717	75405728	CACAGCTGACA	1	-
chr14	75986844	75986855	GACAGCTGGTA	1	-
chr14	76111680	76111691	CACAGGTGCAG	1	-
chr14	77209580	77209591	GGCAGGTGGAG	1	-
chr14	77441555	77441566	AACAGCTGCTC	1	+
chr14	77782424	77782435	AGCAGGTGGCA	1	-
chr14	77812920	77812931	GGCAGGTGGGG	1	-
chr14	78074375	78074386	CACAGCTGAAG	1	+
chr14	81630657	81630668	CACAGCTGAAA	1	+
chr14	81713052	81713063	CACAGCTGCTT	1	+
chr14	82032412	82032423	AGCAGCTGCAA	1	-
chr14	88461866	88461877	CACAGCTGCAC	1	-
chr14	89815979	89815990	AACAGCTGGGC	1	-
chr14	90125555	90125566	AGCAGCTGTAA	1	+
chr14	90135676	90135687	GACAGCTGGGG	1	+
chr14	90733961	90733972	GACAGCTGAGA	1	-
chr14	90854862	90854873	AACAGGTGCAA	1	+
chr14	93206866	93206877	AGCAGGTGATG	1	-
chr14	93578127	93578138	GGCAGGTGGGA	1	+
chr14	94435493	94435504	CACAGCTGAGC	1	-
chr14	95964122	95964133	AACAGGTGGCA	1	+
chr14	96004976	96004987	CGCAGCTGGGT	1	-
chr14	96067423	96067434	GGCAGGTGCCT	1	+
chr14	96164243	96164254	CGCAGGTGCAG	1	+
chr14	96513063	96513074	CACAGCTGAGA	1	+
chr14	97033808	97033819	AGCAGGTGGCA	1	+
chr14	97477348	97477359	GACAGGTGTCG	1	+
chr14	97587156	97587167	AGCAGGTGGTG	1	+
chr14	99897032	99897043	AGCAGGTGATG	1	+
chr15	100145276	100145287	AGCAGCTGGGA	1	+
chr15	101005356	101005367	AGCAGCTGGAA	1	+
chr15	101112783	101112794	AACAGGTGCCA	1	+
chr15	101249019	101249030	AGCAGCTGGGA	1	+
chr15	101521494	101521505	GACAGCTGTTA	1	+
chr15	101750854	101750865	AGCAGCTGATT	1	+
chr15	101784420	101784431	AACAGGTGGAA	1	+
chr15	102190535	102190546	CACAGCTGGCC	1	-
chr15	102322291	102322302	CACAGCTGCCT	1	-
chr15	102326866	102326877	AACAGGTGAGC	1	-
chr15	20152732	20152743	GACAGGTGGGC	1	+
chr15	24282797	24282808	AGCAGCTGAGG	1	+
chr15	26008804	26008815	AGCAGGTGCTG	1	-
chr15	26033341	26033352	AACAGCTGGCT	1	+
chr15	26092428	26092439	AACAGGTGGCC	1	-
chr15	31128493	31128504	AACAGCTGCTC	1	+
chr15	31516452	31516463	GGCAGCTGCGA	1	-
chr15	33162814	33162825	CACAGCTGAGT	1	+
chr15	33298016	33298027	GGCAGCTGACA	1	+
chr15	35380687	35380698	GGCAGGTGAGG	1	-
chr15	37218825	37218836	GACAGGTGGGC	1	+
chr15	37327155	37327166	AGCAGCTGCAT	1	+
chr15	38369052	38369063	CACAGCTGCAC	1	+
chr15	38916651	38916662	GGCAGCTGGCT	1	-
chr15	38981941	38981952	GGCAGGTGGTA	1	+
chr15	42075238	42075249	CACAGCTGCAC	1	-
chr15	42750185	42750196	CACAGCTGTAG	1	+
chr15	42791650	42791661	GACAGCTGTGG	1	+
chr15	43486794	43486805	GGCAGCTGAGA	1	+
chr15	43524560	43524571	CACAGGTGGTG	1	-
chr15	43534943	43534954	GGCAGGTGGTG	1	+
chr15	43534994	43535005	GACAGCTGCAG	1	+
chr15	44962960	44962971	GACAGGTGGTA	1	-
chr15	45933881	45933892	CACAGCTGCTA	1	+
chr15	46173184	46173195	GACAGCTGTAG	1	+
chr15	49527889	49527900	AGCAGCTGGAG	1	+
chr15	52052097	52052108	GGCAGCTGTAT	1	+
chr15	52093744	52093755	GGCAGCTGCAC	1	+
chr15	52489249	52489260	AACAGCTGTAC	1	-
chr15	52509469	52509480	CACAGGTGCGC	1	-
chr15	52557561	52557572	AGCAGCTGAGA	1	+
chr15	53364429	53364440	GACAGCTGGTG	1	+
chr15	57251657	57251668	AACAGCTGACA	1	-
chr15	57372486	57372497	AGCAGCTGAAA	1	-
chr15	57770096	57770107	GGCAGGTGGTG	1	+
chr15	57829394	57829405	GGCAGCTGGCA	1	+
chr15	58513983	58513994	GACAGCTGTGT	1	+
chr15	58640935	58640946	AGCAGGTGCTA	1	+
chr15	58756334	58756345	GACAGGTGCAT	1	-
chr15	59467142	59467153	GACAGCTGCGC	1	+
chr15	59467188	59467199	AACAGCTGTAG	1	+
chr15	59793940	59793951	GACAGCTGTTA	1	-
chr15	60700935	60700946	AACAGGTGAAG	1	+
chr15	60770211	60770222	CACAGCTGCCT	1	+
chr15	60882403	60882414	GGCAGCTGAGT	1	+
chr15	61042760	61042771	AACAGCTGCTA	1	-
chr15	63536236	63536247	CACAGCTGATT	1	-
chr15	64235188	64235199	GACAGGTGCCA	1	+
chr15	64290846	64290857	AGCAGCTGAGG	1	+
chr15	65094320	65094331	GACAGGTGGGG	1	+
chr15	65157608	65157619	AGCAGGTGGCC	1	-
chr15	66207846	66207857	AACAGGTGCCG	1	+
chr15	66207867	66207878	CACAGGTGGAG	1	+
chr15	67236143	67236154	AGCAGCTGCAT	1	-
chr15	67291631	67291642	AGCAGCTGCAC	1	-
chr15	68323799	68323810	AGCAGCTGGTT	1	-
chr15	68996946	68996957	GGCAGCTGATA	1	-
chr15	69308789	69308800	GACAGGTGGTC	1	+
chr15	69941363	69941374	GGCAGCTGCTT	1	+
chr15	69990453	69990464	GGCAGCTGGCA	1	-
chr15	69990532	69990543	AGCAGGTGGTT	1	+
chr15	70571236	70571247	GACAGCTGAGC	1	+
chr15	73127847	73127858	GGCAGGTGGTA	1	-
chr15	73536846	73536857	GACAGGTGGAA	1	-
chr15	73853072	73853083	AACAGCTGCAT	1	+
chr15	73922601	73922612	GACAGCTGGAA	1	+
chr15	73924170	73924181	AGCAGCTGAAT	1	+
chr15	75337409	75337420	GACAGCTGGAC	1	-
chr15	75359714	75359725	AACAGCTGAAT	1	+
chr15	75501240	75501251	CACAGCTGGGG	1	+
chr15	75614793	75614804	AACAGCTGACG	1	+
chr15	76626374	76626385	GACAGCTGGCC	1	-
chr15	78447588	78447599	AACAGGTGACC	1	+
chr15	78802263	78802274	AACAGGTGATG	1	+
chr15	79173301	79173312	CACAGCTGCTT	1	-
chr15	79692161	79692172	GACAGCTGAAA	1	+
chr15	80262739	80262750	CACAGCTGATT	1	+
chr15	80668805	80668816	AACAGGTGGCA	1	+
chr15	81322089	81322100	AACAGGTGGCC	1	-
chr15	81631689	81631700	GACAGCTGTAA	1	-
chr15	83417977	83417988	GACAGGTGCCT	1	-
chr15	83471299	83471310	AACAGCTGGGT	1	+
chr15	83613757	83613768	AGCAGCTGGGT	1	+
chr15	83774476	83774487	GACAGGTGAGG	1	+
chr15	85587649	85587660	AGCAGCTGAGA	1	+
chr15	86085242	86085253	GACAGCTGCTT	1	+
chr15	89031659	89031670	CACAGCTGAGG	1	-
chr15	89052725	89052736	AACAGCTGAAA	1	-
chr15	89170877	89170888	CACAGCTGGTG	1	-
chr15	89428440	89428451	GGCAGGTGCTG	1	+
chr15	89658496	89658507	AACAGCTGATG	1	+
chr15	89693693	89693704	CACAGGTGCAA	1	-
chr15	89869628	89869639	AGCAGGTGCTC	1	+
chr15	90035350	90035361	GACAGCTGGAG	1	-
chr15	90035439	90035450	AACAGCTGGGT	1	-
chr15	90758009	90758020	CACAGCTGGTA	1	-
chr15	91398105	91398116	AGCAGGTGCTC	1	-
chr15	91422529	91422540	AGCAGCTGGGA	1	+
chr15	91646870	91646881	GACAGCTGAGT	1	-
chr15	92556563	92556574	CACAGGTGCTG	1	+
chr15	93450087	93450098	CACAGCTGAGT	1	+
chr15	94029809	94029820	CACAGGTGGCG	1	-
chr15	94781942	94781953	AGCAGGTGGTG	1	+
chr15	95120281	95120292	AGCAGCTGTAG	1	+
chr15	96660732	96660743	AGCAGCTGGTG	1	+
chr15	99243936	99243947	GGCAGCTGGGG	1	-
chr15	99243959	99243970	GGCAGCTGGAG	1	-
chr15	99487168	99487179	GACAGGTGCAA	1	+
chr15	99561402	99561413	AGCAGGTGAGG	1	+
chr16	10318285	10318296	CACAGGTGGGG	1	+
chr16	10392398	10392409	GGCAGGTGCAA	1	+
chr16	10874833	10874844	AACAGGTGCTA	1	+
chr16	11157266	11157277	GACAGGTGAAG	1	+
chr16	11886740	11886751	AACAGGTGGGC	1	+
chr16	12128214	12128225	AGCAGCTGATT	1	-
chr16	12443910	12443921	AACAGGTGGCA	1	+
chr16	12549305	12549316	AGCAGGTGGCC	1	-
chr16	12645581	12645592	GACAGCTGACA	1	+
chr16	13088441	13088452	AACAGGTGGCG	1	+
chr16	14091887	14091898	CACAGCTGCTA	1	-
chr16	14195407	14195418	CACAGCTGATG	1	+
chr16	14393610	14393621	AACAGGTGAGC	1	-
chr16	14400992	14401003	GACAGGTGCCT	1	+
chr16	15851834	15851845	CACAGCTGCTC	1	+
chr16	1644672	1644683	GACAGGTGCGA	1	+
chr16	17096603	17096614	AGCAGCTGATA	1	+
chr16	17117483	17117494	AACAGCTGGAA	1	+
chr16	19727542	19727553	AGCAGGTGCTC	1	+
chr16	19992354	19992365	GACAGGTGGAG	1	+
chr16	2012715	2012726	GGCAGGTGATG	1	-
chr16	21379463	21379474	AGCAGCTGATT	1	-
chr16	21577081	21577092	GGCAGCTGGAA	1	+
chr16	22206143	22206154	GGCAGCTGCAC	1	-
chr16	22381045	22381056	AGCAGCTGGCT	1	+
chr16	23076273	23076284	AGCAGCTGAAC	1	-
chr16	23396233	23396244	AGCAGCTGGGA	1	+
chr16	23859454	23859465	AGCAGGTGGGA	1	+
chr16	23926399	23926410	AGCAGGTGCAG	1	+
chr16	24875231	24875242	AACAGGTGACG	1	-
chr16	24875252	24875263	AGCAGGTGGGG	1	-
chr16	25030777	25030788	AGCAGGTGCTT	1	-
chr16	2655570	2655581	AGCAGCTGGGA	1	-
chr16	27185617	27185628	GGCAGGTGGAT	1	-
chr16	27390266	27390277	GACAGCTGCTG	1	-
chr16	27415201	27415212	AACAGGTGAAG	1	+
chr16	27419889	27419900	AGCAGGTGGGC	1	+
chr16	27439875	27439886	GGCAGGTGGAC	1	+
chr16	28554493	28554504	GGCAGCTGACC	1	+
chr16	30078835	30078846	AGCAGCTGGCG	1	-
chr16	30080294	30080305	AGCAGGTGGGC	1	+
chr16	30762501	30762512	GACAGCTGAGC	1	+
chr16	30762524	30762535	AGCAGCTGGAG	1	+
chr16	30764518	30764529	GGCAGCTGCAT	1	-
chr16	31202059	31202070	CACAGGTGCTA	1	-
chr16	31463193	31463204	AGCAGGTGGGG	1	-
chr16	3868663	3868674	AGCAGCTGACT	1	+
chr16	3910927	3910938	GACAGCTGTGA	1	-
chr16	4083021	4083032	AGCAGCTGGGG	1	-
chr16	4459395	4459406	AGCAGCTGGCA	1	+
chr16	46707517	46707528	AACAGCTGAGG	1	+
chr16	46891659	46891670	CACAGCTGCTC	1	-
chr16	47148036	47148047	AGCAGCTGAAA	1	-
chr16	47405357	47405368	AACAGGTGTGG	1	-
chr16	4750517	4750528	GACAGCTGAGC	1	+
chr16	4750596	4750607	GGCAGCTGTAA	1	+
chr16	48132212	48132223	AACAGCTGGTA	1	+
chr16	48573599	48573610	GGCAGCTGGTG	1	-
chr16	4883758	4883769	GACAGCTGACT	1	-
chr16	5021658	5021669	AGCAGGTGCGC	1	-
chr16	5216614	5216625	AACAGCTGGCA	1	-
chr16	53105844	53105855	GACAGCTGGTG	1	+
chr16	53128239	53128250	GGCAGGTGGCA	1	+
chr16	53254682	53254693	GACAGCTGGAC	1	-
chr16	55656462	55656473	AACAGCTGTGG	1	+
chr16	56806003	56806014	GACAGGTGGCA	1	-
chr16	56886045	56886056	GGCAGCTGCAA	1	-
chr16	56976637	56976648	AGCAGCTGAGA	1	-
chr16	57017631	57017642	CACAGCTGGAA	1	+
chr16	57576582	57576593	AGCAGCTGAGA	1	+
chr16	58630010	58630021	CACAGGTGCTG	1	-
chr16	62259762	62259773	AGCAGGTGGCG	1	+
chr16	67089729	67089740	AGCAGCTGACT	1	+
chr16	67116221	67116232	CACAGCTGCTG	1	+
chr16	67586646	67586657	CACAGCTGCCA	1	-
chr16	67910384	67910395	GACAGCTGTGG	1	-
chr16	69117630	69117641	AGCAGGTGGCC	1	+
chr16	69360229	69360240	AGCAGCTGGGA	1	+
chr16	69623461	69623472	AACAGCTGGGA	1	+
chr16	69807676	69807687	GGCAGCTGGGT	1	-
chr16	69869108	69869119	CACAGCTGTAG	1	+
chr16	69893695	69893706	AGCAGGTGGCA	1	-
chr16	71191478	71191489	CACAGCTGGCT	1	-
chr16	721548	721559	CGCAGCTGCAA	1	+
chr16	722746	722757	CACAGGTGGCG	1	-
chr16	73383151	73383162	AGCAGCTGGGG	1	-
chr16	74909537	74909548	GGCAGGTGGAC	1	-
chr16	75058575	75058586	AGCAGGTGAGG	1	+
chr16	75232143	75232154	GGCAGCTGCGG	1	+
chr16	77228305	77228316	CGCAGCTGGGC	1	-
chr16	77361807	77361818	GACAGCTGGAT	1	-
chr16	795942	795953	GGCAGGTGGTG	1	+
chr16	80118686	80118697	AACAGGTGGCA	1	-
chr16	80886324	80886335	GGCAGGTGGAC	1	-
chr16	81005859	81005870	GACAGGTGGCT	1	-
chr16	81031144	81031155	CACAGCTGGTT	1	-
chr16	81462805	81462816	GGCAGCTGAAG	1	+
chr16	81737664	81737675	AGCAGCTGAAC	1	+
chr16	84143664	84143675	GGCAGGTGAGG	1	-
chr16	84174851	84174862	GGCAGCTGCAC	1	+
chr16	84636848	84636859	GACAGCTGACT	1	+
chr16	84640116	84640127	AACAGGTGCAT	1	+
chr16	84649021	84649032	GGCAGGTGCTC	1	-
chr16	84980869	84980880	CACAGCTGAGC	1	-
chr16	85953034	85953045	GGCAGCTGAGA	1	-
chr16	8615609	8615620	AGCAGGTGGAG	1	-
chr16	86668034	86668045	CACAGCTGCCC	1	+
chr16	87429147	87429158	GACAGCTGTTT	1	-
chr16	87446616	87446627	CACAGCTGGGC	1	+
chr16	88646257	88646268	CACAGGTGGAC	1	+
chr16	88874533	88874544	AGCAGGTGCTT	1	-
chr16	89486870	89486881	AGCAGCTGCAT	1	-
chr16	89520631	89520642	GGCAGCTGTAG	1	+
chr16	8957855	8957866	CACAGCTGGGG	1	+
chr16	9155609	9155620	CACAGCTGGGC	1	+
chr16	9405551	9405562	AGCAGCTGGGG	1	+
chr17	12299245	12299256	GGCAGCTGCAC	1	-
chr17	13945935	13945946	AGCAGCTGAGC	1	+
chr17	14241041	14241052	GGCAGCTGAGC	1	+
chr17	1438168	1438179	GGCAGCTGGGA	1	+
chr17	1580383	1580394	CACAGCTGCCC	1	+
chr17	15804367	15804378	AGCAGCTGCAC	1	+
chr17	16415470	16415481	GACAGCTGGAC	1	+
chr17	16723710	16723721	GGCAGCTGGGG	1	+
chr17	1676360	1676371	CACAGCTGGGG	1	+
chr17	16865325	16865336	GACAGCTGCTT	1	+
chr17	16873739	16873750	AACAGGTGCTG	1	+
chr17	17181807	17181818	AACAGCTGTGA	1	+
chr17	17588748	17588759	AGCAGGTGCTT	1	+
chr17	19288280	19288291	CACAGCTGGCT	1	-
chr17	20009085	20009096	GACAGCTGGAG	1	-
chr17	20543957	20543968	AACAGGTGTTG	1	-
chr17	21906938	21906949	GACAGCTGGCC	1	-
chr17	22010935	22010946	CGCAGCTGCAC	1	-
chr17	2445952	2445963	GGCAGGTGGTT	1	+
chr17	25711431	25711442	AACAGCTGCCA	1	-
chr17	25786444	25786455	GGCAGCTGCAG	1	-
chr17	25789282	25789293	AGCAGGTGGTT	1	+
chr17	27120495	27120506	AGCAGCTGGCC	1	+
chr17	27613619	27613630	AACAGCTGCTG	1	+
chr17	28054098	28054109	AACAGCTGCAG	1	+
chr17	28177322	28177333	AGCAGCTGGAA	1	+
chr17	28348902	28348913	CACAGGTGCCG	1	+
chr17	28440414	28440425	GGCAGCTGGCC	1	-
chr17	28530614	28530625	GGCAGCTGTAG	1	-
chr17	29136145	29136156	AACAGCTGAAG	1	-
chr17	30118946	30118957	GGCAGCTGGAT	1	+
chr17	31154498	31154509	GACAGCTGAAC	1	+
chr17	31994891	31994902	CACAGCTGCTT	1	+
chr17	32846422	32846433	GACAGGTGGGG	1	-
chr17	33396592	33396603	AGCAGCTGATG	1	+
chr17	33825121	33825132	CACAGCTGAGC	1	+
chr17	34409957	34409968	CACAGCTGGTG	1	-
chr17	35402666	35402677	GACAGGTGAGC	1	+
chr17	3588626	3588637	GACAGCTGGCA	1	+
chr17	36774671	36774682	AGCAGGTGGTG	1	-
chr17	37360554	37360565	AACAGCTGTAT	1	-
chr17	37417775	37417786	GACAGGTGCGA	1	+
chr17	37497992	37498003	GGCAGGTGCAC	1	-
chr17	38074797	38074808	AACAGCTGAGG	1	-
chr17	38707613	38707624	AACAGCTGAAG	1	+
chr17	38713273	38713284	CACAGCTGCTG	1	-
chr17	38714114	38714125	GACAGCTGAGG	1	-
chr17	40717245	40717256	AGCAGCTGAAG	1	+
chr17	41071267	41071278	AACAGCTGGGT	1	+
chr17	41369734	41369745	AGCAGCTGGTC	1	+
chr17	41394936	41394947	CACAGGTGCAA	1	-
chr17	41570024	41570035	AACAGGTGCTT	1	+
chr17	41660125	41660136	AGCAGGTGGGA	1	+
chr17	43493251	43493262	CACAGCTGGTT	1	-
chr17	43951253	43951264	GACAGCTGACA	1	-
chr17	45069145	45069156	AACAGGTGGTG	1	-
chr17	45296321	45296332	AACAGCTGTAA	1	+
chr17	45352837	45352848	AGCAGGTGGTT	1	+
chr17	45396085	45396096	AACAGGTGGAA	1	+
chr17	46321911	46321922	CACAGCTGGGC	1	+
chr17	46340552	46340563	AGCAGGTGGTG	1	+
chr17	4678418	4678429	GACAGGTGGCC	1	+
chr17	4845786	4845797	GGCAGCTGAGG	1	+
chr17	48751006	48751017	GACAGCTGGAC	1	+
chr17	48849798	48849809	GACAGCTGAGG	1	+
chr17	49029443	49029454	CACAGCTGGTA	1	+
chr17	510810	510821	GACAGCTGCAA	1	-
chr17	53312728	53312739	AGCAGGTGGAA	1	+
chr17	53802872	53802883	GACAGCTGCCT	1	+
chr17	5495918	5495929	AACAGCTGATT	1	+
chr17	55495946	55495957	GACAGGTGCTC	1	+
chr17	55525104	55525115	AGCAGGTGGTT	1	-
chr17	55712338	55712349	GGCAGCTGAAA	1	-
chr17	55808157	55808168	AGCAGCTGAGA	1	-
chr17	56071231	56071242	AACAGCTGGAG	1	-
chr17	56163842	56163853	AGCAGGTGAGG	1	-
chr17	56672917	56672928	AGCAGCTGACT	1	-
chr17	57171381	57171392	AGCAGCTGGGA	1	+
chr17	58547324	58547335	AGCAGCTGCAC	1	+
chr17	59049317	59049328	GGCAGGTGGCG	1	+
chr17	59834714	59834725	CACAGGTGCAG	1	+
chr17	60134002	60134013	AGCAGCTGGGC	1	-
chr17	60702716	60702727	GGCAGCTGCAG	1	+
chr17	61217767	61217778	GACAGCTGCCC	1	-
chr17	61916718	61916729	GGCAGGTGCTC	1	+
chr17	62093706	62093717	GACAGCTGAAA	1	-
chr17	62196131	62196142	AGCAGGTGCCG	1	-
chr17	63188046	63188057	GGCAGGTGCAT	1	+
chr17	63984265	63984276	GACAGGTGGCA	1	+
chr17	64758525	64758536	CACAGCTGAGG	1	+
chr17	65078564	65078575	GACAGCTGTAT	1	-
chr17	65430330	65430341	CACAGCTGAGG	1	-
chr17	65462825	65462836	CACAGGTGCAG	1	-
chr17	65813787	65813798	AGCAGCTGGGA	1	+
chr17	65824882	65824893	GGCAGGTGGAT	1	-
chr17	66045295	66045306	GACAGCTGGAC	1	-
chr17	66462449	66462460	AGCAGGTGGCA	1	-
chr17	67391104	67391115	GACAGCTGAAT	1	-
chr17	67522771	67522782	AACAGGTGGTA	1	+
chr17	69760809	69760820	CACAGCTGCTA	1	+
chr17	69881967	69881978	GGCAGGTGGAG	1	+
chr17	7015611	7015622	AGCAGCTGATC	1	+
chr17	7039754	7039765	CACAGCTGCAG	1	+
chr17	70422318	70422329	AGCAGGTGAGG	1	+
chr17	70475516	70475527	GGCAGGTGCAC	1	-
chr17	70564657	70564668	AGCAGGTGCTC	1	+
chr17	71232963	71232974	AGCAGCTGCAG	1	-
chr17	71232989	71233000	CGCAGCTGCAT	1	+
chr17	71264988	71264999	GGCAGGTGGGG	1	+
chr17	7214924	7214935	AACAGCTGCCT	1	-
chr17	72204491	72204502	CACAGCTGAAT	1	+
chr17	72404658	72404669	AGCAGCTGGGG	1	-
chr17	72467706	72467717	CACAGCTGATA	1	+
chr17	72686828	72686839	AGCAGCTGACT	1	+
chr17	73177416	73177427	AGCAGCTGAAA	1	-
chr17	73328023	73328034	AGCAGCTGGTG	1	-
chr17	73334611	73334622	CACAGCTGCAT	1	+
chr17	73715437	73715448	AGCAGCTGAGA	1	-
chr17	73771111	73771122	GACAGCTGACC	1	+
chr17	73899146	73899157	GACAGCTGGGT	1	-
chr17	75098352	75098363	GACAGCTGAAG	1	+
chr17	76755533	76755544	AACAGCTGCAA	1	+
chr17	76831358	76831369	CACAGCTGCGA	1	+
chr17	77001580	77001591	GACAGGTGGCA	1	+
chr17	78115696	78115707	CACAGCTGCAC	1	+
chr17	79474489	79474500	CACAGCTGACT	1	+
chr17	80422222	80422233	GACAGCTGTAT	1	+
chr17	8196484	8196495	AACAGCTGTGT	1	+
chr17	8700269	8700280	GGCAGCTGACT	1	-
chr17	8769133	8769144	CACAGCTGAGG	1	-
chr17	904206	904217	GACAGCTGCTG	1	-
chr17	904246	904257	GACAGCTGGCT	1	+
chr17	9130181	9130192	GGCAGGTGCCT	1	-
chr17	9921987	9921998	GGCAGCTGGTT	1	-
chr18	10247689	10247700	GGCAGGTGGCA	1	-
chr18	10727748	10727759	CACAGCTGGTC	1	+
chr18	10850451	10850462	CACAGCTGCGA	1	+
chr18	10875881	10875892	AGCAGGTGGAG	1	-
chr18	11041095	11041106	GGCAGGTGGGA	1	+
chr18	11727297	11727308	GGCAGGTGGGA	1	-
chr18	11885810	11885821	AGCAGCTGACA	1	+
chr18	12314757	12314768	CACAGCTGAGC	1	-
chr18	12314834	12314845	CACAGCTGACA	1	+
chr18	12486034	12486045	AACAGCTGAAT	1	-
chr18	12857734	12857745	AACAGGTGGCT	1	-
chr18	12976555	12976566	GACAGGTGGAG	1	-
chr18	13139948	13139959	AGCAGGTGGCC	1	+
chr18	13140031	13140042	CACAGCTGAGG	1	-
chr18	13173858	13173869	GGCAGGTGGAG	1	+
chr18	19340442	19340453	AACAGCTGTGA	1	-
chr18	19646059	19646070	CACAGCTGGGG	1	-
chr18	21547300	21547311	AGCAGCTGATT	1	-
chr18	23834941	23834952	AACAGCTGCCT	1	+
chr18	2798097	2798108	AACAGGTGTGG	1	+
chr18	2914466	2914477	GACAGCTGAGC	1	+
chr18	29316739	29316750	AACAGCTGAAT	1	+
chr18	29346887	29346898	GACAGCTGCAG	1	+
chr18	29621059	29621070	CACAGCTGTAC	1	+
chr18	32368036	32368047	AGCAGGTGCTC	1	+
chr18	3264590	3264601	AGCAGCTGGGA	1	-
chr18	32739085	32739096	AGCAGGTGGAA	1	+
chr18	33441918	33441929	CACAGCTGATC	1	+
chr18	33621812	33621823	CACAGCTGGCT	1	+
chr18	339661	339672	GGCAGCTGTAA	1	-
chr18	359913	359924	CACAGCTGAAG	1	-
chr18	3602944	3602955	GGCAGCTGACT	1	+
chr18	3787877	3787888	GGCAGGTGAGG	1	-
chr18	3995620	3995631	AACAGCTGGTG	1	-
chr18	42266346	42266357	GACAGCTGAGG	1	-
chr18	42366847	42366858	GACAGCTGATG	1	-
chr18	42492857	42492868	GACAGGTGGTG	1	+
chr18	4250396	4250407	AGCAGCTGATG	1	-
chr18	4252045	4252056	GGCAGGTGCCT	1	-
chr18	4320215	4320226	CACAGCTGCTT	1	+
chr18	43427361	43427372	AGCAGGTGGCC	1	+
chr18	46926712	46926723	GGCAGGTGCTG	1	-
chr18	47284484	47284495	AGCAGCTGAGG	1	+
chr18	47284497	47284508	AGCAGGTGGGG	1	+
chr18	47801382	47801393	GGCAGGTGGCG	1	+
chr18	47864628	47864639	GACAGCTGTAG	1	-
chr18	48647298	48647309	CACAGGTGGAG	1	+
chr18	48804632	48804643	AGCAGGTGCCA	1	-
chr18	49157203	49157214	AACAGGTGGCC	1	-
chr18	49278403	49278414	CACAGCTGACG	1	+
chr18	55247412	55247423	AGCAGCTGGAG	1	-
chr18	55487470	55487481	AGCAGCTGACT	1	+
chr18	55598541	55598552	AACAGGTGGGA	1	-
chr18	55755376	55755387	GGCAGCTGACT	1	+
chr18	55774097	55774108	AGCAGGTGAAG	1	-
chr18	55777772	55777783	CACAGCTGAGA	1	-
chr18	56091792	56091803	AGCAGGTGGAG	1	-
chr18	56638672	56638683	AACAGGTGGCA	1	-
chr1	100232222	100232233	AGCAGCTGGGT	1	+
chr1	101005212	101005223	AGCAGGTGGAA	1	-
chr1	10250089	10250100	GACAGCTGCAA	1	-
chr1	108002030	108002041	AACAGCTGTGA	1	-
chr1	10828830	10828841	GGCAGGTGCCA	1	+
chr1	108587165	108587176	AGCAGGTGCAG	1	-
chr1	10878946	10878957	GGCAGCTGGCC	1	+
chr1	109677249	109677260	AGCAGGTGCAG	1	-
chr1	110166079	110166090	AGCAGCTGGGC	1	+
chr1	110166136	110166147	GGCAGCTGGGG	1	-
chr1	110350241	110350252	AACAGCTGACT	1	-
chr1	110805259	110805270	GACAGCTGTAT	1	-
chr1	1110647	1110658	AGCAGCTGGAA	1	-
chr1	111744119	111744130	AACAGCTGACC	1	-
chr1	111744146	111744157	CACAGCTGCTA	1	+
chr1	111785020	111785031	GACAGCTGGGC	1	+
chr1	112356415	112356426	GGCAGCTGGGA	1	+
chr1	11413005	11413016	CACAGGTGCAG	1	-
chr1	116653479	116653490	CACAGGTGCAA	1	+
chr1	117444879	117444890	AACAGCTGAGC	1	-
chr1	118113699	118113710	GACAGGTGCTC	1	+
chr1	118176218	118176229	CACAGCTGCCT	1	+
chr1	119502631	119502642	GACAGCTGCAG	1	+
chr1	120510753	120510764	GGCAGGTGCAA	1	+
chr1	12167103	12167114	GGCAGCTGGGG	1	-
chr1	12806091	12806102	AACAGCTGATT	1	-
chr1	145196000	145196011	GGCAGCTGCAT	1	+
chr1	14761995	14762006	GGCAGCTGGGA	1	-
chr1	149167964	149167975	AACAGCTGTTG	1	-
chr1	149297813	149297824	AACAGCTGAGT	1	-
chr1	149326547	149326558	GGCAGGTGAGG	1	-
chr1	149379705	149379716	GGCAGCTGCAA	1	-
chr1	149683362	149683373	AACAGCTGAGT	1	-
chr1	149764635	149764646	GGCAGCTGCAA	1	-
chr1	150760603	150760614	AGCAGCTGATT	1	-
chr1	150949032	150949043	CACAGCTGGAG	1	-
chr1	151028004	151028015	GGCAGCTGTAT	1	-
chr1	152933292	152933303	AGCAGGTGCAC	1	+
chr1	152939864	152939875	AGCAGGTGCGT	1	-
chr1	154391024	154391035	GACAGGTGGGG	1	+
chr1	154524240	154524251	AACAGGTGAGC	1	-
chr1	15453298	15453309	AGCAGGTGCTG	1	+
chr1	154671228	154671239	AGCAGGTGGGA	1	-
chr1	154980945	154980956	GACAGGTGCCT	1	-
chr1	15507907	15507918	AACAGGTGTAG	1	+
chr1	15519735	15519746	GGCAGCTGGTG	1	-
chr1	155530528	155530539	AGCAGCTGCAT	1	-
chr1	156126147	156126158	GGCAGCTGACT	1	-
chr1	156463629	156463640	AACAGGTGAGG	1	+
chr1	156463692	156463703	GACAGGTGGGG	1	+
chr1	156579057	156579068	AGCAGGTGGGG	1	-
chr1	157133631	157133642	CGCAGGTGCTG	1	+
chr1	157143822	157143833	CACAGCTGCTC	1	-
chr1	15741341	15741352	GGCAGGTGGCA	1	+
chr1	157522335	157522346	AGCAGCTGAAG	1	-
chr1	15765138	15765149	CACAGCTGGTT	1	-
chr1	158091671	158091682	AACAGCTGAGT	1	-
chr1	158096305	158096316	GACAGCTGAGG	1	-
chr1	158256812	158256823	AACAGCTGCTC	1	+
chr1	15898432	15898443	GGCAGCTGGGC	1	-
chr1	159102265	159102276	AGCAGGTGGCG	1	+
chr1	159770274	159770285	AGCAGCTGGGG	1	-
chr1	160064965	160064976	GACAGCTGTGC	1	+
chr1	160132226	160132237	AACAGCTGGGC	1	-
chr1	160538293	160538304	AGCAGCTGCAA	1	+
chr1	160912761	160912772	CACAGCTGGCA	1	+
chr1	161278974	161278985	AACAGGTGAGG	1	+
chr1	16416720	16416731	CACAGCTGCAG	1	-
chr1	16484676	16484687	AACAGCTGAGA	1	-
chr1	167586795	167586806	CACAGCTGCAG	1	+
chr1	167601301	167601312	AGCAGGTGGTG	1	+
chr1	167676629	167676640	AGCAGCTGGGT	1	-
chr1	16801577	16801588	AGCAGCTGCAC	1	-
chr1	16824075	16824086	CACAGCTGACT	1	+
chr1	16840880	16840891	CACAGCTGGGA	1	+
chr1	171787080	171787091	GACAGCTGTAG	1	-
chr1	175115862	175115873	GGCAGCTGGGG	1	-
chr1	175164557	175164568	AGCAGGTGCTA	1	-
chr1	175178501	175178512	GGCAGCTGTAC	1	+
chr1	178550653	178550664	CACAGGTGCAG	1	-
chr1	179520528	179520539	GGCAGCTGAGA	1	-
chr1	180935646	180935657	CACAGCTGAGA	1	-
chr1	181053506	181053517	GACAGCTGTGG	1	+
chr1	181483778	181483789	GACAGGTGCTG	1	+
chr1	181706366	181706377	GGCAGCTGCAT	1	-
chr1	182038211	182038222	GGCAGGTGCTG	1	+
chr1	183293110	183293121	AACAGCTGAAA	1	+
chr1	183602269	183602280	GACAGCTGCCC	1	-
chr1	184082624	184082635	GACAGCTGTGT	1	-
chr1	186738458	186738469	GGCAGGTGGTA	1	-
chr1	18924025	18924036	GGCAGGTGCTC	1	+
chr1	193418209	193418220	CACAGCTGACT	1	+
chr1	19795036	19795047	CACAGCTGATA	1	-
chr1	19809901	19809912	GGCAGCTGAGG	1	-
chr1	200231866	200231877	CACAGCTGCCA	1	+
chr1	201065236	201065247	GGCAGGTGCAG	1	-
chr1	201474522	201474533	GGCAGGTGCTA	1	+
chr1	201941875	201941886	AGCAGGTGCAG	1	-
chr1	202648369	202648380	GGCAGCTGTAG	1	-
chr1	203276365	203276376	AGCAGCTGGTG	1	-
chr1	203398600	203398611	AACAGCTGCCC	1	+
chr1	204224456	204224467	GGCAGGTGGGA	1	-
chr1	20453833	20453844	AGCAGCTGGGG	1	+
chr1	206732116	206732127	AACAGGTGCTA	1	-
chr1	206757622	206757633	GACAGGTGGGT	1	+
chr1	207096634	207096645	AGCAGGTGCAG	1	+
chr1	207578512	207578523	AACAGCTGAGG	1	+
chr1	208209740	208209751	AACAGGTGGTG	1	+
chr1	209212834	209212845	GGCAGGTGGGC	1	+
chr1	209260328	209260339	AGCAGCTGCAT	1	+
chr1	210466044	210466055	GACAGGTGGCC	1	-
chr1	210516550	210516561	AGCAGCTGACC	1	+
chr1	211123521	211123532	GACAGCTGCTG	1	+
chr1	211503458	211503469	GGCAGGTGGTG	1	+
chr1	212541527	212541538	AACAGCTGCAG	1	+
chr1	212845286	212845297	GACAGCTGGTA	1	-
chr1	21348956	21348967	AACAGCTGAGT	1	+
chr1	222013973	222013984	GGCAGCTGAGC	1	-
chr1	222344540	222344551	CACAGCTGGTT	1	-
chr1	222578224	222578235	GACAGGTGAAA	1	+
chr1	22260337	22260348	AGCAGCTGGCT	1	+
chr1	223884364	223884375	AGCAGGTGCCG	1	-
chr1	224238745	224238756	GGCAGCTGCAG	1	+
chr1	224392584	224392595	GGCAGCTGGAG	1	+
chr1	224618314	224618325	AACAGCTGGTT	1	+
chr1	224828936	224828947	GGCAGGTGGGG	1	-
chr1	226287387	226287398	CACAGCTGGCT	1	-
chr1	226624336	226624347	GGCAGCTGCAG	1	+
chr1	226714571	226714582	CACAGCTGGGA	1	-
chr1	226714632	226714643	GACAGCTGCAC	1	+
chr1	227699308	227699319	AACAGCTGGCA	1	-
chr1	228318856	228318867	AGCAGGTGGAG	1	+
chr1	228591060	228591071	GGCAGCTGGGC	1	-
chr1	229163411	229163422	CACAGCTGACT	1	+
chr1	230889803	230889814	GGCAGCTGCAG	1	+
chr1	23127900	23127911	GGCAGCTGGTG	1	+
chr1	23127980	23127991	AGCAGGTGGCA	1	+
chr1	233151881	233151892	AGCAGGTGGCA	1	-
chr1	233151897	233151908	AACAGGTGGGA	1	-
chr1	233276080	233276091	CACAGCTGACT	1	+
chr1	233654208	233654219	GACAGGTGGGG	1	-
chr1	235016036	235016047	CACAGCTGAAC	1	-
chr1	235039052	235039063	AACAGCTGAGC	1	+
chr1	235089953	235089964	AACAGCTGCAT	1	+
chr1	235091617	235091628	AACAGCTGAGC	1	-
chr1	235290454	235290465	GACAGCTGGGG	1	-
chr1	236047021	236047032	GGCAGGTGGCC	1	+
chr1	236311289	236311300	CACAGCTGGAA	1	-
chr1	236311322	236311333	AACAGCTGAGC	1	+
chr1	24120739	24120750	GGCAGGTGAGG	1	-
chr1	24238278	24238289	GGCAGGTGAAG	1	-
chr1	245812068	245812079	GACAGCTGCCT	1	+
chr1	245974403	245974414	GACAGCTGAAA	1	-
chr1	246175752	246175763	AACAGGTGGCA	1	+
chr1	246917397	246917408	AGCAGGTGGGG	1	-
chr1	246957840	246957851	GACAGCTGGGG	1	-
chr1	248612196	248612207	GACAGCTGAGC	1	+
chr1	25034374	25034385	GACAGCTGAAG	1	+
chr1	2515129	2515140	AACAGCTGACT	1	+
chr1	25830465	25830476	GGCAGCTGGGG	1	-
chr1	26063795	26063806	CACAGCTGGCT	1	-
chr1	27819133	27819144	CACAGCTGCCT	1	-
chr1	27961949	27961960	AGCAGGTGCTT	1	-
chr1	28422914	28422925	GGCAGCTGTAC	1	-
chr1	28614082	28614093	AACAGCTGTAG	1	+
chr1	28686350	28686361	GGCAGGTGGCA	1	+
chr1	29254553	29254564	CACAGCTGAGA	1	+
chr1	29683318	29683329	GGCAGGTGCGC	1	+
chr1	30148579	30148590	AACAGCTGAGC	1	+
chr1	31228744	31228755	AACAGCTGCAG	1	+
chr1	31229198	31229209	AGCAGGTGCCA	1	+
chr1	31230725	31230736	CACAGCTGGGG	1	+
chr1	31230739	31230750	GGCAGCTGGGG	1	+
chr1	31971628	31971639	GACAGCTGCAC	1	-
chr1	32959927	32959938	CACAGCTGGTT	1	+
chr1	33089521	33089532	AGCAGGTGGAG	1	+
chr1	33726256	33726267	AGCAGGTGGTT	1	+
chr1	34479862	34479873	AGCAGCTGGTT	1	+
chr1	3651000	3651011	GGCAGGTGGGC	1	+
chr1	36722337	36722348	CACAGCTGAAT	1	-
chr1	36722819	36722830	GACAGCTGAGC	1	-
chr1	36792291	36792302	GACAGCTGCCA	1	-
chr1	36862254	36862265	AACAGCTGCAT	1	-
chr1	39213029	39213040	GACAGCTGAGT	1	-
[truncated: 6,732 more rows]
