# Supplementary material for: Relationship between histone modifications and transcription factor binding is protein family specific
Source: Genome Res. 2018 Mar;28(3):321–33. doi: 10.1101/gr.220079.116 (PMC5848611; doi:10.1101/gr.220079.116)
Supplement: Supplemental Material [file supp_gr.220079.116_Supplemental_Material.zip › Supplemental_Material/TCF12/TCF12.00000000001]

0	1	0.0114312	0.00331402	0.00296125	0.00427755	0.0146141	0.0121746	0.00256297	0.00306709	0.00271127	0.00876731
0	1	0.0339677	0.0784431	0.0101332	0.0180678	0.0761766	0.0314798	0.021368	0.0272131	0.00467836	0.0557683
0	1	0.0181595	0.0143549	0.0311868	0.0186882	0.00774163	0.017502	0.00726569	0.0118777	0.0388208	0.0855438
0	1	0.0427645	0.0103822	0.00233652	0.0503678	0.0381669	0.0297984	0.107915	0.0233379	0.0195099	0.00860395
0	1	0.0397976	0.0285736	0.00991144	0.104212	0.0778851	0.0289215	0.186777	0.0182234	0.0645415	0.0127317
0	1	0.0154303	0.022747	0.0212723	0.0414168	0.0349508	0.0242365	0.0851869	0.00726722	0.0218426	0.0525728
0	1	0.00437131	0.00554679	0.00537898	0.0300652	0.00890408	0.00779907	0.00990116	0.0095724	0.0160544	0.00740874
0	1	0.0284016	0.0221794	0.0471372	0.0473826	0.0281122	0.0572993	0.00922417	0.0379185	0.048642	0.107295
0	1	0.244764	0.673978	0.0185141	0.00512912	0.0207772	0.408501	0.14829	0.62599	0.00886931	0.0211594
0	1	0.140559	0.32138	0.0349915	0.01234	0.0457719	0.0924935	0.0448914	0.240936	0.0110078	0.0334289
0	1	0.0118561	0.0123812	0.00358599	0.0440483	0.0245962	0.01394	0.160186	0.00669092	0.0362346	0.0101474
0	1	0.101675	0.0194637	0.00829963	0.0841369	0.0412183	0.0448727	0.0927542	0.0327188	0.0340591	0.01825
0	1	0.0544785	0.0628855	0.00358599	0.0488651	0.0798848	0.028244	0.0307674	0.0156871	0.0096222	0.0202607
0	1	0.0224235	0.0192804	0.00709077	0.123074	0.0397014	0.0119288	0.0651966	0.0171447	0.0299418	0.00782436
0	1	0.0483941	0.0112297	0.00479485	0.079424	0.0566519	0.0299841	0.200763	0.0198872	0.0620057	0.00972941
0	1	0.0248907	0.0214681	0.0155934	0.0269629	0.0444307	0.0187385	0.0318675	0.0153159	0.0140874	0.0250258
0	1	0.0675057	0.0630596	0.0149687	0.00859914	0.148394	0.0403354	0.017903	0.0379874	0.0123564	0.0117433
0	1	0.148932	0.0207798	0.00955717	0.0944058	0.058953	0.0716892	0.482217	0.0194769	0.0763404	0.0504799
0	1	0.0608074	0.0224637	0.00838082	0.0194853	0.0371692	0.0235991	0.0739465	0.0173492	0.0111106	0.0116548
0	1	0.0080712	0.0189105	0.00761556	0.0448399	0.0383348	0.0107417	0.00651619	0.0134014	0.022726	0.0205506
0	1	0.0312647	0.0146476	0.00829963	0.054804	0.0469956	0.0272051	0.264064	0.0103343	0.049517	0.0282605
0	1	0.0104247	0.00824828	0.00596311	0.025619	0.0137936	0.0059828	0.00459396	0.0154103	0.0096222	0.00417474
0	1	0.0218594	0.0160652	0.00421073	0.00689967	0.0393618	0.0101634	0.00587544	0.016449	0.0118548	0.00437282
0	1	0.185582	0.189407	0.00958972	0.0368453	0.108708	0.0692172	0.324416	0.0730813	0.0208082	0.0168604
0	1	0.130819	0.12789	0.0102711	0.0410052	0.0321097	0.106246	0.224736	0.0869021	0.0131038	0.0116855
0	1	0.094113	0.0282092	0.0106768	0.0153399	0.0291246	0.0835215	0.0694439	0.0774789	0.0145334	0.0088327
0	1	0.103281	0.0379647	0.00592251	0.0378036	0.0326885	0.0584181	0.294038	0.0330362	0.0241883	0.0128837
0	1	0.0377497	0.0653956	0.0108392	0.0918982	0.0851163	0.0236736	0.105491	0.0309833	0.0466215	0.0159436
0	1	0.00437131	0.00426795	0.00775611	0.0498451	0.00723135	0.0103988	0.0100099	0.00611462	0.0140254	0.0130321
0	1	0.0147968	0.00270149	0.00720425	0.00455793	0.0117069	0.0105165	0.00195848	0.00152376	0.0101271	0.011953
0	1	0.129415	0.0443589	0.00417342	0.0310481	0.0455453	0.109595	0.221282	0.0256382	0.0377185	0.00734882
0	1	0.127482	0.0443589	0.003521	0.0310481	0.0452696	0.108838	0.219973	0.0241508	0.03588	0.00706826
0	1	0.0275736	0.105812	0.0130945	0.00241916	0.00760652	0.0420941	0.0444801	0.0551726	0.00643402	0.00838271
0	1	0.113532	0.0462053	0.00650664	0.0414806	0.050182	0.0650943	0.255916	0.0415163	0.0101271	0.00899306
0	1	0.140832	0.113207	0.0037401	0.012507	0.0503635	0.0644577	0.240174	0.0609269	0.010291	0.00806132
0	1	0.00840834	0.00867197	0.0130538	0.0199858	0.0300165	0.0117838	0.0264767	0.0091817	0.0264208	0.017793
0	1	0.0228694	0.0163527	0.00475425	0.0117627	0.0257883	0.0107563	0.0454376	0.00878121	0.00998389	0.0127796
0	1	0.00706265	0.00175855	0.0250066	0.0521555	0.0139524	0.0119288	0.00776534	0.0128821	0.034348	0.0188759
0	1	0.0684647	0.0180553	0.00533838	0.0373914	0.0236492	0.0453739	0.200411	0.0218185	0.0304188	0.0141272
0	1	0.00235422	0.00199017	0.00647419	0.00423352	0.00397044	0.0110461	0.000676995	0.00574345	0.0121616	0.016552
0	1	0.0474215	0.0145064	0.00296125	0.0167626	0.0186743	0.0132339	0.0619159	0.0218212	0.0129957	0.00511545
0	1	0.0295935	0.0106621	0.00842146	0.0063723	0.0405816	0.0161756	0.0117509	0.0110766	0.00568804	0.0159857
0	1	0.00571698	0.00483546	0.00771551	0.00306798	0.00514245	0.00624823	0.000676995	0.00556436	0.00815997	0.00667509
0	1	0.0211851	0.020703	0.00421073	0.0283781	0.0307239	0.0128508	0.0345836	0.0091817	0.0140612	0.0131736
0	1	0.0100883	0.0140749	0.00296125	0.0811308	0.00897273	0.0127735	0.0738038	0.0130107	0.0191346	0.0103516
0	1	0.0104254	0.0125085	0.00658785	0.0548662	0.0118635	0.0101836	0.0198197	0.0103148	0.0160734	0.00679882
0	1	0.0953636	0.0758427	0.0124292	0.053766	0.0330513	0.102909	0.412694	0.0681595	0.0290016	0.0137441
0	1	0.019508	0.06399	0.00537898	0.0156434	0.0856742	0.0247733	0.0594725	0.0200799	0.00643223	0.036294
0	1	0.223235	0.17645	0.00767488	0.0473123	0.0310621	0.223579	0.389932	0.186731	0.0311253	0.0140232
0	1	0.0020171	0.0059705	0.017224	0.0335409	0.0106437	0.0096522	0.0240483	0.0179727	0.0170641	0.0500934
0	1	0.146234	0.0210367	0.00768349	0.108357	0.0499202	0.0937525	0.217716	0.042843	0.0385426	0.0199207
0	1	0.0080712	0.0092395	0.0297991	0.00753031	0.0119672	0.012852	0.00263547	0.00996317	0.0130777	0.0200907
0	1	0.0135099	0.00270149	0.00475425	0.0682369	0.00770705	0.0130781	0.0154365	0.0107055	0.0387543	0.00939767
0	1	0.0527873	0.0528959	0.00654725	0.037008	0.0851281	0.0315216	0.201388	0.0244584	0.0240643	0.0135361
0	1	0.0110996	0.0130837	0.00896495	0.00944029	0.0238307	0.00825945	0.00658869	0.00803563	0.00518319	0.013408
0	1	0.0267877	0.0200455	0.00662843	0.091828	0.0322068	0.0174328	0.054433	0.0160582	0.037105	0.00768015
0	1	0.180567	0.0929928	0.010052	0.111352	0.0156825	0.290529	0.544799	0.337292	0.0572562	0.0349526
0	1	0.00134567	0.00540298	0.015642	0.00213877	0.00132348	0.00271739	0.00267173	0.00650534	0.0110897	0.00155665
0	1	0.149956	0.100749	0.0087053	0.0317932	0.054613	0.0980585	0.232928	0.0483791	0.0165331	0.024152
0	1	0.0104254	0.00810447	0.00700955	0.00976469	0.00463218	0.00412972	0.00327622	0.00916216	0.00887801	0.0195777
0	1	0.0373276	0.0133636	0.00596311	0.0542062	0.0332547	0.0195813	0.0919922	0.022212	0.0229654	0.00890299
0	1	0.0184938	0.0196294	0.0019471	0.0122719	0.0122701	0.0098103	0.0228864	0.0053723	0.00369482	0.0380298
0	1	0.049433	0.0143804	0.00537898	0.0333457	0.0267727	0.0297441	0.108985	0.0188577	0.0288927	0.00773954
0	1	0.0300815	0.0106621	0.00120886	0.0655049	0.0264777	0.0212879	0.128423	0.0141225	0.0286534	0.00697522
0	1	0.0137882	0.00469165	0.0155122	0.00609191	0.0053462	0.00342356	0.00267173	0.00611462	0.00890412	0.0069909
0	1	0.169084	0.0326326	0.00618213	0.0274177	0.0279521	0.1314	0.316376	0.041653	0.0338823	0.0109795
0	1	0.0100911	0.0143626	0.010255	0.0303681	0.0174449	0.00724923	0.00485723	0.00550087	0.00944163	0.00799878
0	1	0.0335726	0.0235054	0.00175239	0.0498241	0.0321227	0.0181309	0.0766065	0.0120599	0.0195687	0.0313645
0	1	0.0208509	0.0064019	0.0141572	0.00548713	0.0216381	0.0138015	0.00131774	0.0117685	0.0154064	0.0206262
0	1	0.0728485	0.0302839	0.00471364	0.0104135	0.0616499	0.0373517	0.0438151	0.0233254	0.0153103	0.00777017
0	1	0.252569	0.181738	0.0130133	0.0957722	0.0559443	0.228976	0.498014	0.194717	0.0603031	0.0210675
0	1	0.131375	0.0647505	0.0131757	0.0675238	0.040209	0.102484	0.247983	0.102502	0.0401187	0.0172433
0	1	0.0339677	0.0676441	0.00713137	0.0523195	0.0762397	0.0178239	0.0808227	0.0159947	0.0250794	0.0203693
0	1	0.095562	0.0280819	0.00771551	0.0438253	0.0485735	0.0503566	0.25637	0.0377371	0.0192792	0.00787018
0	1	0.0241091	0.00867197	0.00892437	0.0845574	0.0204573	0.0180404	0.0702817	0.0118581	0.0179565	0.00896838
0	1	0.131871	0.146071	0.0106361	0.00778753	0.0516878	0.128428	0.0144207	0.10977	0.00419966	0.00904764
0	1	0.132513	0.027241	0.0110133	0.092846	0.103565	0.0741339	0.357166	0.0292512	0.0855145	0.00907514
0	1	0.0895143	0.551077	0.00892437	0.0134814	0.132694	0.0348166	0.030714	0.0862798	0.00592739	0.022733
0	1	0.0296779	0.210014	0.0128186	0.0128327	0.0527003	0.0332491	0.0131412	0.0481236	0.00664544	0.0342295
0	1	0.0638954	0.0510407	0.00896495	0.0443544	0.0637506	0.0309817	0.026285	0.0260213	0.0167725	0.0111993
0	1	0.00504556	0.00341281	0.0192441	0.0117787	0.00947169	0.00693538	0.00640064	0.0122097	0.0154549	0.00802766
0	1	0.138354	0.104816	0.00179299	0.0485691	0.032215	0.139341	0.22292	0.137085	0.0115893	0.0205212
0	1	0.0102592	0.0127709	0.00408891	0.0256644	0.0159376	0.00815216	0.0511268	0.0118777	0.0207328	0.00848707
0	1	0.0571719	0.0250247	0.00362659	0.0477525	0.0454483	0.0278376	0.148917	0.0203354	0.047465	0.00460156
0	1	0.162961	0.0389637	0.0124697	0.0456808	0.0521023	0.135258	0.403075	0.0692464	0.0519067	0.0156369
0	1	0.0777383	0.141094	0.00736718	0.0854012	0.123521	0.0365718	0.224979	0.0365033	0.0229654	0.012012
0	1	0.049433	0.0468739	0.00842146	0.0155322	0.0792286	0.0295682	0.0429901	0.0277627	0.0163719	0.00417773
0	1	0.00840834	0.0055358	0.0195442	0.00697709	0.00829969	0.00890798	0.00195848	0.00574345	0.0239489	0.0054036
0	1	0.0112939	0.00454785	0.0297343	0.00641633	0.0118635	0.00769179	0.00323997	0.0155655	0.00628256	0.0133219
0	1	0.00571698	0.00636017	0.00385462	0.0381947	0.00356474	0.00730929	0.00263547	0.00498158	0.0212638	0.00447186
0	1	0.0329534	0.0143626	0.00412952	0.0157001	0.0516819	0.015863	0.00936592	0.0114869	0.0229654	0.0275377
0	1	0.0876309	0.125566	0.0119668	0.0090121	0.130527	0.0372849	0.0315235	0.0324886	0.0113761	0.0123015
0	1	0.0158081	0.00668182	0.00713137	0.00915988	0.0177713	0.0186998	0.00402572	0.0114869	0.0160806	0.0348739
0	1	0.10198	0.499673	0.0143846	0.0116231	0.283627	0.0471707	0.028516	0.151072	0.0158151	0.0253276
0	1	0.148808	0.0324914	0.00592251	0.0587004	0.0337536	0.115361	0.304102	0.0737601	0.0377859	0.0182697
0	1	0.0793664	0.245202	0.0359411	0.0178031	0.170171	0.0694812	0.0167155	0.0362661	0.0346069	0.177008
0	1	0.00672553	0.00668731	0.00641744	0.00596909	0.0106915	0.0106237	0.00135399	0.0053723	0.00321611	0.0115618
0	1	0.0258936	0.0116611	0.00650664	0.0599297	0.0200632	0.0174917	0.18888	0.00713915	0.0306466	0.0830205
0	1	0.0585283	0.118038	0.00596311	0.0322623	0.138815	0.0436398	0.316285	0.0202779	0.014698	0.0216817
0	1	0.0628397	0.0587166	0.00300186	0.011137	0.0982498	0.0306274	0.0275193	0.0240775	0.013317	0.00958132
0	1	0.112296	0.0295726	0.00834024	0.0100891	0.142119	0.0311681	0.0204403	0.0279358	0.0123357	0.0177347
0	1	0.209647	0.273738	0.0058819	0.0202627	0.0946113	0.107136	0.168143	0.116027	0.00716989	0.00824361
0	1	0.120035	0.0174531	0.00292065	0.0963226	0.0530613	0.175338	0.368315	0.059255	0.0828403	0.0163615
0	1	0.0184938	0.0177535	0.0102144	0.0664887	0.0116084	0.0154909	0.0338125	0.0103343	0.0207589	0.00459557
0	1	0.277949	0.103498	0.0132648	0.0719206	0.0403787	0.260011	0.497839	0.209718	0.0455436	0.0161821
0	1	0.302626	0.511839	0.00825903	0.0451056	0.0843204	0.204147	0.691275	0.197748	0.0172773	0.013552
0	1	0.287384	1.23767	0.00709077	0.0319745	0.120655	0.116939	0.430261	0.473185	0.0101271	0.0112923
0	1	0.0214681	0.0127217	0.00537898	0.0796465	0.0223751	0.0127422	0.0488288	0.0159524	0.0293715	0.00896838
0	1	0.0651081	0.0429362	0.00884318	0.070696	0.0595084	0.0262307	0.0655763	0.0192864	0.0311612	0.00605916
0	1	0.0584671	0.0183361	0.0132569	0.0972596	0.0541701	0.0268115	0.0970319	0.0353219	0.030886	0.00813129
0	1	0.12084	0.257213	0.00829963	0.0251174	0.0555032	0.0953677	0.222747	0.0927906	0.0131038	0.0220285
0	1	0.160636	0.117998	0.00592251	0.0191197	0.0304968	0.193256	0.324744	0.15303	0.0240012	0.0138715
0	1	0.160983	0.115588	0.00592251	0.0193214	0.0307952	0.190403	0.324508	0.149821	0.0240012	0.0136992
0	1	0.00975119	0.0092395	0.00382123	0.0533818	0.0102617	0.0123316	0.00666119	0.0160582	0.0151944	0.00760085
0	1	0.10228	0.0290118	0.0135646	0.0669322	0.0297155	0.0789779	0.18432	0.0141551	0.0167725	0.0265019
0	1	0.0127768	0.00867197	0.00964644	0.00399717	0.0262872	0.00755328	0.00391696	0.00994357	0.0120941	0.0137575
0	1	0.00504556	0.00255769	0.00537898	0.0094843	0.0142321	0.0119288	0.00680292	0.00726722	0.00789447	0.0121777
0	1	0.0346202	0.0109498	0.00179299	0.0216634	0.0345223	0.0121746	0.0747446	0.0118581	0.0217424	0.0034321
0	1	0.0201795	0.0100582	0.00479485	0.0720463	0.0136054	0.0159513	0.0305323	0.0185859	0.0367741	0.00562642
0	1	0.20483	0.209751	0.00527347	0.0343369	0.0151244	0.335569	0.524844	0.239412	0.0245773	0.0243374
0	1	0.0110996	0.00739315	0.010758	0.00367276	0.0114569	0.0066013	0.00263547	0.00992401	0.0123738	0.0103983
0	1	0.0634129	0.0432204	0.00954908	0.0436845	0.0710025	0.0458743	0.251767	0.0124854	0.0248036	0.0470996
0	1	0.104503	0.0780611	0.00743966	0.0327125	0.130241	0.0415062	0.218171	0.0328978	0.0354054	0.0136907
0	1	0.0265679	0.00668182	0.0261077	0.00395314	0.00664422	0.0222999	0.00131774	0.00971945	0.00988767	0.0157163
0	1	0.0332962	0.0231707	0.00935437	0.138805	0.0424969	0.0194736	0.101172	0.0117685	0.0984609	0.00812371
0	1	0.0614018	0.0578521	0.00900559	0.0217503	0.0682978	0.0289392	0.103784	0.0254183	0.0123335	0.0330558
0	1	0.119127	0.102276	0.00650664	0.0077267	0.106241	0.0415472	0.0179755	0.0298307	0.00697294	0.0128243
0	1	0.0121082	0.0376483	0.00717198	0.0634982	0.0183853	0.00882829	0.0185176	0.00951052	0.0244188	0.0151981
0	1	0.0131167	0.0382369	0.00717198	0.0628999	0.0176523	0.0093187	0.0192409	0.0103148	0.0194838	0.0161413
0	1	0.0151339	0.0395158	0.00717198	0.0626425	0.0181302	0.00922064	0.0214989	0.0103148	0.0158201	0.0158834
0	1	0.0144335	0.0396343	0.00717198	0.061113	0.0182576	0.00915194	0.023273	0.0108911	0.0149016	0.0159685
0	1	0.0228652	0.0322749	0.00600372	0.056691	0.0411955	0.0114672	0.0500129	0.027874	0.0348408	0.00739007
0	1	0.0353105	0.0127961	0.00596311	0.00576751	0.0606226	0.0188071	0.00852566	0.017582	0.00667158	0.00579725
0	1	0.0376675	0.0149301	0.0363628	0.0446779	0.026988	0.0608711	0.00865727	0.0321555	0.0385672	0.127852
0	1	0.0255974	0.0236099	0.0634803	0.0637572	0.0321863	0.0526081	0.00952279	0.0501673	0.0645432	0.15443
0	1	0.0349734	0.0328399	0.0167617	0.0297998	0.0703769	0.021816	0.0173989	0.0165548	0.0126251	0.0139369
0	1	0.158052	0.0714056	0.0106768	0.0467124	0.0932708	0.0969127	0.304442	0.0613095	0.042954	0.0105037
0	1	0.105863	0.11185	0.0211927	0.010045	0.0259388	0.143851	0.156049	0.109278	0.0146688	0.019296
0	1	0.00465241	0.00469165	0.00302616	0.00581153	0.00514245	0.00543477	0.00195848	0.00650534	0.0118548	0.00789398
0	1	0.00138305	0.0064019	0.0178082	0.00997471	0.0122959	0.0070929	0.00512595	0.00726722	0.0173034	0.014995
0	1	0.00657742	0.00483546	0.0119262	0.00241916	0.0136973	0.00543477	0.00534345	0.0146289	0.0175309	0.00713155
0	1	0.00504556	0.00338756	0.00605709	0.0639533	0.0146186	0.00922124	0.0178439	0.00950841	0.0212376	0.007698
0	1	0.00638842	0.0090957	0.00658785	0.0411707	0.0124774	0.00875105	0.025037	0.0100847	0.0271388	0.0148814
0	1	0.174583	0.335852	0.00779669	0.00576751	0.105577	0.0736974	0.0214206	0.130116	0.00494385	0.00708995
0	1	0.141691	0.281405	0.00762879	0.00758189	0.0891167	0.0649749	0.0209948	0.102563	0.0039603	0.00697305
0	1	0.0217522	0.00540298	0.00475425	0.0749135	0.0208973	0.0231812	0.140414	0.0118581	0.0394634	0.0125055
0	1	0.172835	0.0439352	0.00593865	0.0291496	0.0432543	0.146867	0.432232	0.0764789	0.0418017	0.00938028
0	1	0.0564723	0.292586	0.00475425	0.0110183	0.0720231	0.0377705	0.0132137	0.0709384	0.00299754	0.0310309
0	1	0.0289221	0.0230093	0.00834024	0.020827	0.0312135	0.013175	0.12603	0.0214696	0.0376196	0.00408168
0	1	0.105095	0.19262	0.00730178	0.020827	0.164129	0.0375316	0.0959744	0.0866187	0.0209163	0.0154925
0	1	0.00975399	0.0146164	0.00300186	0.0432708	0.0200853	0.00924084	0.0590458	0.0148226	0.0257322	0.00414408
0	1	0.00470844	0.00453908	0.00654725	0.0184208	0.00315723	0.00755328	0.00259923	0.00343824	0.00931393	0.0206946
0	1	0.11628	0.178123	0.00654725	0.0125159	0.145554	0.0614097	0.0348294	0.073581	0.00577072	0.0271072
0	1	0.142989	0.078401	0.0112447	0.023983	0.0564391	0.0588811	0.21912	0.0438209	0.0190312	0.0119223
0	1	0.0476832	0.0152177	0.00650664	0.0174346	0.0400713	0.0391651	0.164764	0.0114674	0.0226375	0.0335136
0	1	0.14317	0.0716918	0.00475425	0.0427637	0.0636469	0.105133	0.225794	0.051646	0.0310641	0.0215499
0	1	0.118382	0.38753	0.00412952	0.0173948	0.17481	0.0670053	0.0374837	0.0639951	0.00883018	0.0598531
0	1	0.0467473	0.0169279	0.00350478	0.0101007	0.0288419	0.0279026	0.00591169	0.0256502	0.00663023	0.00674782
0	1	0.0174881	0.00142265	0.0307402	0.0125407	0.0327408	0.0159517	0.00327622	0.00765794	0.0138219	0.0139651
0	1	0.0201795	0.0135777	0.00717198	0.0673969	0.0134421	0.0093187	0.0370082	0.00687649	0.0204935	0.00634432
0	1	0.0453247	0.0102384	0.00892437	0.0613756	0.0331492	0.0262218	0.0599367	0.0275255	0.0203313	0.00388359
0	1	0.310559	0.172102	0.0121543	0.122357	0.0959971	0.181494	0.739573	0.111632	0.0602272	0.0250417
0	1	0.0319477	0.0205471	0.00771551	0.0119034	0.0660946	0.0247335	0.0198023	0.0199068	0.0101271	0.0153942
0	1	0.265228	0.230291	0.00709077	0.0473506	0.0324642	0.300701	0.526467	0.221944	0.0347733	0.018632
0	1	0.00537987	0.00270149	0.0101332	0.0138059	0.00789308	0.00353084	0.0118234	0.00574345	0.0170641	0.00699688
0	1	0.0020171	0.00127885	0.00954908	0.00553115	0.00315723	0.00911275	0.000640745	0.0095724	0.00345547	0.011246
0	1	0.00437131	0.00810447	0.00237712	0.0429582	0.00987829	0.00876696	0.0148927	0.0091817	0.0111106	0.00394599
0	1	0.361873	0.616124	0.0116912	0.0512173	0.0472291	0.37156	0.724047	0.503031	0.020228	0.0279499
0	1	0.0774875	0.199616	0.00654725	0.0183638	0.177505	0.0405807	0.0502191	0.0370443	0.00988767	0.0226097
0	1	0.145846	0.343384	0.00687983	0.0117806	0.202719	0.0758463	0.0550869	0.0930711	0.0103664	0.0298487
0	1	0.0424283	0.0464929	0.00838082	0.00922973	0.0690445	0.0196206	0.0052347	0.0374887	0.0101271	0.00563234
0	1	0.0521271	0.0142187	0.00717198	0.0395151	0.0331987	0.0383982	0.240686	0.0129911	0.0343414	0.0117539
0	1	0.0144624	0.00952713	0.012551	0.0776461	0.0298901	0.0113005	0.0290332	0.0142848	0.0202182	0.00845149
0	1	0.0217772	0.0571161	0.0085956	0.0880859	0.0757683	0.0176979	0.0817091	0.0304461	0.0197493	0.0169437
0	1	0.0359838	0.038721	0.00600372	0.0122279	0.0639275	0.0161658	0.00760419	0.0306122	0.00592739	0.0231229
0	1	0.00706265	0.00668182	0.0058819	0.00520675	0.0138487	0.00790635	0.00259923	0.00841982	0.00839931	0.00696024
0	1	0.0866019	0.0180917	0.00721256	0.0345625	0.0455711	0.0259805	0.13853	0.0256025	0.0461358	0.011441
0	1	0.0020171	0.00398033	0.00769921	0.00060479	0.00539849	0.0033647	0.00131774	0.00306709	0.0190312	0.00812073
0	1	0.00269134	0.00255769	0.0227779	0.00520675	0.0101334	0.0119888	0.00199474	0.0095724	0.0204281	0.00667509
0	1	0.0154336	0.0157852	0.00648009	0.0284969	0.0229138	0.0147295	0.0783667	0.0172108	0.0296369	0.00666911
0	1	0.0073998	0.00341281	0.0135974	0.00730149	0.00565273	0.00555967	0.00192223	0.0095724	0.00741577	0.00460979
0	1	0.0316134	0.0150341	0.0101332	0.00976469	0.031365	0.0134484	0.00263547	0.0108916	0.00518319	0.0129991
0	1	0.00571698	0.00881579	0.00838082	0.0508243	0.00789264	0.0108696	0.0174237	0.0121587	0.0119225	0.00773056
0	1	0.206869	0.322905	0.00600372	0.0125963	0.117992	0.0750031	0.242401	0.0990341	0.00964832	0.0136455
0	1	0.114979	0.0833038	0.0119668	0.0542062	0.0273946	0.127247	0.360011	0.160276	0.027549	0.0157612
0	1	0.00470844	0.00938329	0.0173051	0.00609191	0.0138487	0.00871985	0.00192223	0.0103539	0.00765512	0.00787671
0	1	0.00470844	0.0113735	0.0072532	0.0401316	0.00896141	0.00772	0.00929666	0.00840026	0.0143267	0.0139698
0	1	0.0450588	0.00952713	0.00596311	0.00302395	0.0707126	0.00934815	0.00295517	0.013753	0.0116154	0.00468863
0	1	0.0533047	0.0221847	0.00721256	0.0964358	0.0478985	0.0175695	0.1086	0.0277584	0.0339128	0.00938118
0	1	0.0127797	0.00796065	0.00759524	0.0568996	0.0191132	0.00986794	0.0362196	0.00572389	0.0155758	0.0232944
0	1	0.2327	0.0924469	0.00533838	0.0379412	0.0599815	0.164709	0.291619	0.0860404	0.0395261	0.0139983
0	1	0.020853	0.0335299	0.00526532	0.00465429	0.0204451	0.0119589	0.0138934	0.0199181	0.0096222	0.00679882
0	1	0.0174881	0.00668182	0.0193984	0.0076259	0.0212455	0.0191602	0.000640745	0.0053723	0.012599	0.00718299
0	1	0.00235422	0.00611431	0.0315679	0.00278759	0.00458438	0.00568057	0	0.0122684	0.0175428	0.00742071
0	1	0.0662905	0.0674249	0.00934379	0.0311122	0.0999244	0.028694	0.130733	0.0347927	0.0204935	0.0166752
0	1	0.0289221	0.0163527	0.00292065	0.023179	0.0231131	0.03407	0.0811247	0.0275549	0.0113761	0.0123231
0	1	0.0421009	0.0736709	0.00354538	0.0437487	0.0601807	0.0227983	0.100606	0.0221474	0.0155758	0.0393549
0	1	0.0205137	0.0240259	0.00596311	0.0119034	0.0413286	0.0167959	0.0114668	0.0126395	0.0123335	0.0229038
0	1	0.0219743	0.00483546	0.013638	0.00978668	0.0267329	0.0100549	0.00459396	0.0095724	0.0105796	0.0128303
0	1	0.0106497	0.0116786	0.00533838	0.0165494	0.0112018	0.0136812	0.0288855	0.00574345	0.0174739	0.0231229
0	1	0.0258936	0.0270149	0.00592251	0.0392236	0.0796051	0.0244853	0.0833651	0.0186754	0.0115415	0.0436351
0	1	0.145451	0.0508036	0.00471364	0.027051	0.0410367	0.114601	0.245956	0.0775441	0.0135293	0.00947929
0	1	0.0414505	0.0443546	0.00254746	0.0459801	0.0619912	0.012768	0.037309	0.014886	0.0203661	0.0117132
0	1	0.200709	0.107367	0.00713137	0.0470818	0.073636	0.173642	0.471375	0.153545	0.0366479	0.0125836
0	1	0.0405796	0.00810447	0.00417012	0.0526613	0.0281072	0.0177167	0.053459	0.0163529	0.0242405	0.00700286
0	1	0.00773409	0.00540298	0.00533838	0.00520675	0.015742	0.00603365	0.00455771	0.0160973	0.0121203	0.00576645
0	1	0.0601955	0.09807	0.00771551	0.0837814	0.092489	0.0328857	0.15099	0.043994	0.0175428	0.00967596
0	1	0.172867	0.332956	0.00834024	0.0172487	0.0157607	0.337386	0.537002	0.373097	0.0376472	0.0122925
0	1	0.204103	0.0967399	0.0131594	0.0876333	0.0501601	0.248038	0.370845	0.18991	0.0651402	0.0123975
0	1	0.0602698	0.0603468	0.00412952	0.00688671	0.0881113	0.0301096	0.00592952	0.0170556	0.00918487	0.0184944
0	1	0.0480929	0.0122752	0.0143439	0.00581153	0.0357224	0.0253385	0.00406197	0.0250185	0.0199168	0.00765149
0	1	0.174558	0.292571	0.0106768	0.0838524	0.119201	0.0833476	0.112902	0.0717943	0.0116154	0.0496127
0	1	0.180969	0.274047	0.00605683	0.0341096	0.0248512	0.288787	0.423295	0.24586	0.025198	0.0219643
0	1	0.189562	0.381594	0.00540554	0.0273996	0.0236826	0.331606	0.504	0.3263	0.0210552	0.0250694
0	1	0.315084	1.15543	0.00475425	0.00432157	0.143992	0.140012	0.0923129	0.406754	0.0101271	0.00894775
0	1	0.0281946	0.0469847	0.00390236	0.0716965	0.0218955	0.0112227	0.0261048	0.0141829	0.0175167	0.00511246
0	1	0.0104254	0.0183715	0.00696104	0.0421692	0.0160413	0.0108003	0.00452145	0.0159817	0.0111106	0.00357841
0	1	0.0080712	0.00478496	0.00654725	0.00734552	0.00804453	0.00942719	0.00580294	0.00994357	0.00640609	0.00694652
0	1	0.0215251	0.00895959	0.00533838	0.0301898	0.0160752	0.0135569	0.193803	0.00841982	0.0323265	0.0280928
0	1	0.205103	0.113705	0.0101337	0.0241082	0.0560778	0.223658	0.33405	0.231449	0.0249063	0.0119773
0	1	0.0131167	0.0138939	0.00798915	0.0744296	0.0107951	0.0184522	0.031517	0.0160582	0.00938285	0.010977
0	1	0.0287078	0.0690176	0.00775611	0.0165633	0.0729193	0.0183589	0.0256754	0.0325077	0.00617206	0.0105467
0	1	0.206324	0.215579	0.00700955	0.00915988	0.159949	0.0851806	0.0366542	0.123585	0.0111587	0.0307827
0	1	0.132657	0.130351	0.00700955	0.0085551	0.114061	0.0640071	0.0171984	0.085901	0.0115893	0.0248199
0	1	0.109212	0.0989831	0.0075937	0.00609191	0.0949655	0.055305	0.0132137	0.0685637	0.0120733	0.0234539
0	1	0.199141	0.124297	0.0112609	0.0156202	0.0379273	0.170677	0.199371	0.0970413	0.0167986	0.00710722
0	1	0.0967607	0.0939317	0.0107173	0.0114562	0.105522	0.0352498	0.0178794	0.0293924	0.00887801	0.0316614
0	1	0.0340998	0.0431679	0.00425758	0.0227202	0.0256386	0.0154106	0.0961576	0.0193369	0.0221668	0.0196068
0	1	0.0409425	0.0148946	0.01952	0.00728631	0.0284629	0.0173389	0.0052347	0.0196364	0.00542254	0.0093229
0	1	0.172827	0.0342591	0.00920005	0.0744005	0.0475474	0.111196	0.354264	0.0601433	0.0499248	0.0186785
0	1	0.041496	0.0221794	0.00358599	0.0622492	0.0526763	0.0227106	0.0551335	0.0228061	0.0175921	0.0075628
0	1	0.10515	0.0217176	0.00640121	0.0435123	0.0478799	0.0550565	0.0791064	0.0429766	0.0153276	0.00656407
0	1	0.0683535	0.0304201	0.00881079	0.00944029	0.0322341	0.0364857	0.0267698	0.0306122	0.0136824	0.0112557
0	1	0.226995	0.0889571	0.0058819	0.0253408	0.0625205	0.140275	0.287143	0.0827899	0.0155758	0.0160048
0	1	0.0864347	0.0162089	0.00713137	0.116951	0.0296827	0.0680057	0.099761	0.0263925	0.0511139	0.0132669
0	1	0.0390132	0.0059705	0.0120481	0.08885	0.0310988	0.0209753	0.0849572	0.0237357	0.0301834	0.00676815
0	1	0.026905	0.0325412	0.00700408	0.0640005	0.0257154	0.0166574	0.0407774	0.0233059	0.0177822	0.0069879
0	1	0.0359058	0.0196828	0.00777562	0.0323869	0.0572288	0.0236424	0.141846	0.0191318	0.0129417	0.0191716
0	1	0.00369989	0.00682563	0.00650664	0.0116671	0.00962316	0.00494319	0.00559198	0.00459085	0.00807404	0.0147087
0	1	0.00566096	0.00938329	0.0117219	0.00717952	0.022455	0.00624823	0.00206996	0.00843941	0.0101271	0.0116768
0	1	0.0195042	0.0236111	0.0173053	0.0136662	0.04338	0.0140473	0.00388071	0.016449	0.0118809	0.0255724
0	1	0.162619	0.0789668	0.00844116	0.037096	0.0635991	0.122886	0.30872	0.104794	0.015097	0.0167455
0	1	0.129358	0.378335	0.00417012	0.0178031	0.111613	0.0531408	0.0165261	0.0915234	0.00297676	0.0208706
0	1	0.116351	0.0779258	0.00650664	0.00883549	0.0595516	0.0743178	0.00888664	0.0516129	0.00651816	0.00920545
0	1	0.264773	0.493694	0.00709077	0.0184662	0.0633044	0.276596	0.389308	0.319992	0.00616673	0.0186665
0	1	0.00941407	0.00473667	0.012551	0.00613594	0.0146469	0.00825945	0.00256297	0.0107055	0.0166604	0.00583342
0	1	0.037336	0.035935	0.00596311	0.0125599	0.0304959	0.00791559	0.00876469	0.0164293	0.00271127	0.0305757
0	1	0.0820363	0.0372204	0.00596311	0.0602338	0.095231	0.0317067	0.0814116	0.0319183	0.0306205	0.024305
0	1	0.00302564	0.0257361	0.00233652	0.0452207	0.0269645	0.0101634	0.0338216	0.0152964	0.017933	0.0106788
0	1	0.0470788	0.0172002	0.0124697	0.0103695	0.0400213	0.0288712	0.0205156	0.0237161	0.0103664	0.00494516
0	1	0.0376647	0.0631529	0.00834024	0.00706514	0.035931	0.023741	0.00527095	0.0156674	0.00458214	0.0271665
0	1	0.0524045	0.0373971	0.00738292	0.0122719	0.0820323	0.023996	0.0603822	0.0176113	0.0144307	0.0229107
0	1	0.0127554	0.0203331	0.00829963	0.00576751	0.00224035	0.0172563	0.00466646	0.0107251	0.00616673	0.00605617
0	1	0.00605411	0.00127885	0.0058819	0.0076259	0.00616299	0.0107623	0.00192223	0.00461042	0.00367415	0.0137193
0	1	0.0134511	0.0156042	0.00771551	0.0364912	0.0360649	0.019639	0.00911543	0.00496201	0.00792058	0.0792598
0	1	0.00605411	0.00540298	0.0148875	0.00641633	0.00631447	0.00757349	0.00327622	0.00382897	0.0197754	0.00812073
0	1	0.144455	0.665461	0.00354538	0.0322317	0.0107878	0.314274	0.557966	0.54797	0.0113499	0.0221651
0	1	0.113698	0.0287174	0.0113421	0.00738956	0.130269	0.0400778	0.0198748	0.0433537	0.0143528	0.00906742
0	1	0.0073998	0.0117972	0.00600372	0.0876026	0.00812186	0.00317776	0.0144226	0.0107055	0.0148316	0.00716862
0	1	0.154698	0.0443512	0.0106768	0.00730149	0.03697	0.0921006	0.00591169	0.0559595	0.00372096	0.0107448
0	1	0.0336333	0.0252904	0.00417012	0.136482	0.0291479	0.0287535	0.0646739	0.0214533	0.0327878	0.0142819
0	1	0.0302649	0.0108059	0.0111812	0.00553115	0.0520392	0.0228296	0.00327622	0.0103539	0.00717644	0.0263052
0	1	0.00941689	0.00828039	0.00654725	0.0079503	0.00936803	0.00928929	0.00277787	0.00881052	0.00914351	0.029077
0	1	0.0640924	0.0145064	0.00358599	0.0393596	0.0248987	0.0408895	0.0951423	0.0160778	0.0111106	0.0099383
0	1	0.040651	0.0402986	0.00996281	0.0159447	0.0465372	0.0262034	0.0205126	0.0255053	0.0118999	0.0142027
0	1	0.0238765	0.0127961	0.00713137	0.00818665	0.035742	0.0141858	0.00527095	0.00498158	0.0121203	0.0202114
0	1	0.0117711	0.0123724	0.00533838	0.0537538	0.0184081	0.014333	0.025037	0.00770301	0.0178083	0.00624528
0	1	0.0080719	0.00469165	0.0118856	0.0135002	0.0164275	0.00317776	0.00259923	0.0103343	0.00813382	0.0188365
0	1	0.0336277	0.0171519	0.00713137	0.0127203	0.0521676	0.0280185	0.0105057	0.0145345	0.00691093	0.0140711
0	1	0.0174853	0.00938329	0.00984369	0.00517836	0.0327856	0.0140473	0.00398947	0.00648637	0.0106319	0.0202858
0	1	0.0841931	0.0604438	0.00717198	0.0670567	0.0819557	0.0496705	0.199312	0.0256502	0.0232178	0.0338795
0	1	0.01633	0.00952713	0.00475425	0.0301108	0.0271394	0.0108696	0.00915167	0.024114	0.0200147	0.00747395
0	1	0.10845	0.0476213	0.00836453	0.0118687	0.123584	0.0496816	0.0248196	0.0281561	0.018758	0.0161604
0	1	0.0117739	0.00483546	0.00354538	0.00367276	0.00814821	0.00353084	0.00128148	0.00306709	0.00813382	0.0097417
0	1	0.00302564	0.00810447	0.00058413	0.00823069	0.00198522	0.0102706	0.00256297	0.00459085	0.00938285	0.0145721
0	1	0.0129659	0.0400532	0.0142627	0.108129	0.0425998	0.0167353	0.113206	0.0160484	0.00964832	0.0356927
0	1	0.076455	0.0737345	0.00592251	0.0685756	0.0554818	0.065212	0.203842	0.0468484	0.0519542	0.00879368
0	1	0.0297409	0.0214681	0.00834024	0.00915988	0.0769375	0.0120165	0.0123916	0.018383	0.00986156	0.00979138
0	1	0.0504443	0.036296	0.0120481	0.0088795	0.0582737	0.0188832	0.0161497	0.0254808	0.0150447	0.0096955
0	1	0.180036	0.373684	0.00364613	0.023283	0.0385486	0.123174	0.206688	0.197285	0.0103664	0.0141709
0	1	0.0332934	0.0206097	0.0148875	0.00388073	0.0422639	0.0166574	0.00384446	0.00650534	0.00914351	0.0128013
0	1	0.0127797	0.0114463	0.00917585	0.0131571	0.0150207	0.00910413	0.00455771	0.00992401	0.0106319	0.038944
0	1	0.0947604	0.0147863	0.0137192	0.0117117	0.0364691	0.0426138	0.0699285	0.0191058	0.0268495	0.0156158
0	1	0.0165337	0.0324178	0.00232845	0.0075483	0.0154273	0.014146	0.00131774	0.0130107	0.00176907	0.020098
0	1	0.00336277	0.00398033	0.0123479	0.00703579	0.00605933	0.00910413	0.00594795	0.00840026	0.012599	0.0136234
0	1	0.141755	0.130383	0.00479485	0.0156643	0.112556	0.0616679	0.0584037	0.0588996	0.0113149	0.0165229
0	1	0.0524671	0.0258383	0.00717198	0.0229658	0.0345077	0.0358274	0.0662296	0.0249523	0.00938285	0.00878969
0	1	0.0124453	0.0197579	0.00358599	0.0462872	0.0291805	0.00724983	0.0565669	0.0153028	0.0140874	0.0222719
0	1	0.0545074	0.0338405	0.00954908	0.0793228	0.047696	0.0404571	0.0728295	0.0368701	0.0416319	0.0090491
0	1	0.013452	0.000711325	0.0206232	0.00525078	0.025202	0.00904469	0.00719318	0.00881052	0.0113761	0.00778627
0	1	0.200539	0.111476	0.00954095	0.0833074	0.0958756	0.127189	0.338048	0.106381	0.0506922	0.0167019
0	1	0.00975399	0.00796065	0.0100926	0.00613594	0.0190931	0.00423702	0.00655244	0.00420012	0.0134585	0.0107097
0	1	0.378416	0.398811	0.00592251	0.0359035	0.221689	0.238061	0.29859	0.241849	0.0119462	0.0140515
0	1	0.350004	0.330762	0.015492	0.0870052	0.0740914	0.327018	0.430808	0.327335	0.02808	0.0155153
0	1	0.155769	0.0641728	0.00592251	0.060947	0.0721356	0.129906	0.460841	0.0382369	0.0724228	0.0177267
0	1	0.117468	0.0243828	0.00775611	0.0555039	0.0550257	0.0792467	0.230239	0.0479641	0.0367611	0.00598715
0	1	0.0272056	0.0315704	0.0101332	0.0302004	0.0346259	0.0202194	0.0437586	0.00881052	0.012599	0.0686938
0	1	0.209547	0.0935258	0.00834024	0.0186882	0.0584935	0.149882	0.259226	0.129251	0.0201356	0.0116825
0	1	0.0117711	0.0059705	0.00358599	0.0929106	0.0174653	0.0240243	0.0601124	0.0118385	0.0408095	0.00738408
0	1	0.015471	0.0127961	0.00479485	0.0525457	0.040598	0.0096718	0.0703706	0.0126199	0.0209982	0.0116885
0	1	0.0961773	0.0916755	0.00417012	0.0110183	0.0331642	0.198901	0.138233	0.173587	0.00839931	0.0102807
0	1	0.124099	0.109172	0.0113421	0.0187322	0.168251	0.0517343	0.0449481	0.054719	0.0118809	0.0191499
0	1	0.10365	0.0309597	0.00713137	0.0494153	0.0427852	0.0722739	0.2331	0.0440955	0.0311253	0.0102062
0	1	0.107386	0.0321412	0.00713137	0.0455813	0.0443182	0.0714597	0.244791	0.0496491	0.0324897	0.0101369
0	1	0.114223	0.244742	0.00717198	0.0230098	0.0431016	0.0972965	0.0703912	0.14129	0.0120941	0.0139145
0	1	0.160531	0.0752358	0.00834024	0.129218	0.161958	0.0737794	0.530879	0.0565646	0.0996744	0.0170844
0	1	0.0624647	0.0667796	0.00771551	0.0765407	0.0831784	0.0249186	0.181343	0.0288133	0.0195099	0.0209503
0	1	0.0110969	0.00668182	0.0128591	0.00819072	0.0330245	0.00755328	0.00651619	0.0118777	0.00693704	0.00550563
0	1	0.127468	0.177814	0.00529778	0.0094843	0.185364	0.0694044	0.0331087	0.0733873	0.00318203	0.0148764
0	1	0.0201738	0.0064019	0.00686274	0.0306357	0.018178	0.0122819	0.0236925	0.0119004	0.0096222	0.0431028
0	1	0.0675112	0.0590091	0.00175239	0.0214654	0.0304732	0.0325117	0.166083	0.0271935	0.0113499	0.00747114
0	1	0.0408377	0.020652	0.00767488	0.0558074	0.0287181	0.0255157	0.028279	0.0222966	0.0222473	0.00155964
0	1	0.041538	0.0209006	0.00767488	0.0559963	0.0305977	0.0275269	0.0298099	0.0231339	0.0230949	0.00155964
0	1	0.00470844	0.00746165	0.00300186	0.0275677	0.00788756	0.00437552	0.0190166	0.0124083	0.0256024	0.0057254
0	1	0.109776	0.0291412	0.00744062	0.0912055	0.0525988	0.0900539	0.141833	0.0498395	0.0241062	0.0131989
0	1	0.023375	0.0135075	0.0034915	0.063851	0.0216823	0.0153355	0.043341	0.00994357	0.0190051	0.0052145
0	1	0.135281	0.115868	0.00713137	0.0427152	0.0867202	0.10486	0.256611	0.0932234	0.0197754	0.0050224
0	1	0.00302564	0.00668182	0.00709077	0.0158414	0.00541377	0.0100561	0.00463021	0.00687649	0.00815997	0.0599867
0	1	0.197987	0.2483	0.00796315	0.0927096	0.135426	0.077092	0.153381	0.0995603	0.0199886	0.0136962
0	1	0.0198404	0.00786637	0.0106768	0.0125082	0.0257122	0.0138224	0.00395321	0.0163725	0.0145399	0.0104537
0	1	0.131836	0.19985	0.00475425	0.0112546	0.0926943	0.0679971	0.0150996	0.0724279	0.00863867	0.0156959
0	1	0.0474663	0.0181991	0.00596311	0.0344296	0.029921	0.0293518	0.0593899	0.0180416	0.0114348	0.0107508
0	1	0.175374	0.0423018	0.00596311	0.0241353	0.048653	0.120121	0.0915398	0.0499236	0.0165331	0.0255962
0	1	0.26284	0.0936792	0.0137192	0.0997113	0.0933396	0.171845	0.437173	0.0672157	0.0829312	0.0370977
0	1	0.0316208	0.00142265	0.0333122	0.0116231	0.0289254	0.0211714	0.00519845	0.00879096	0.0123335	0.0120787
0	1	0.0107625	0.000711325	0.011415	0.0161926	0.0160318	0.0066013	0.00267173	0.0104727	0.0133693	0.0129977
0	1	0.0329534	0.00682563	0.00421073	0.0522195	0.0229932	0.0192421	0.0264959	0.0206459	0.0391083	0.00750778
0	1	0.00907976	0.00625811	0.0126615	0.00241916	0.0238307	0.0101634	0.00263547	0.011819	0.00863867	0.00960898
0	1	0.0114713	0.00326901	0.025183	0.00362874	0.0029021	0.00353084	0.00398947	0.0118581	0.025916	0.00460298
0	1	0.0631253	0.0154976	0.00421073	0.0417507	0.0350509	0.0441961	0.0601323	0.0250706	0.0225085	0.00689909
0	1	0.0208509	0.00664779	0.0237306	0.0114498	0.0247476	0.0151077	0.0052347	0.015718	0.0195989	0.0221126
0	1	0.318538	0.639331	0.00858345	0.0818485	0.0233763	0.505364	0.735113	0.5476	0.0355055	0.0197127
0	1	0.23559	0.698432	0.0125103	0.0872431	0.0422507	0.338884	0.718965	0.709287	0.0254931	0.0132481
0	1	0.0218566	0.00942833	0.00770927	0.0106939	0.0300416	0.0122819	0.00195848	0.00881217	0.0115893	0.025831
0	1	0.0558581	0.0516719	0.00537898	0.0347655	0.0869446	0.021386	0.0443598	0.0240873	0.0187657	0.0127859
0	1	0.0151339	0.0144987	0.0261484	0.0079503	0.022611	0.0105165	0.00306133	0.0122097	0.0207654	0.00728203
0	1	0.0728369	0.0495324	0.0042431	0.0305916	0.0660431	0.03117	0.115644	0.0319211	0.016692	0.0311556
0	1	0.264006	0.20506	0.0121045	0.0383995	0.0388978	0.325176	0.544946	0.203643	0.0563527	0.0139033
0	1	0.0184938	0.00682563	0.0125103	0.00362874	0.0363082	0.0125277	0.00796149	0.0091817	0.0167867	0.0118731
0	1	0.0262308	0.0123326	0.0217917	0.00906545	0.0449872	0.0163515	0.00858343	0.0147011	0.0170292	0.0147629
0	1	0.00470844	0.00213397	0.0290042	0.00759751	0.0123738	0.00744599	0.00398947	0.0126199	0.0202914	0.00498875
0	1	0.0137882	0.00483546	0.0170454	0.0079063	0.00804453	0.0106237	0.00327622	0.0141829	0.0159451	0.0206307
0	1	0.00403419	0.00270149	0.0417335	0.0063723	0.0064923	0.00730808	0.00323997	0.00994357	0.0384499	0.00872711
0	1	0.00874545	0.00558231	0.0225218	0.0112987	0.00748647	0.00885833	0.00256297	0.00840026	0.0170379	0.00699688
0	1	0.0380019	0.0170334	0.00717198	0.0390573	0.0302557	0.0198479	0.0745375	0.0225695	0.0212638	0.00731272
0	1	0.0870976	0.0183429	0.0274384	0.00972064	0.152445	0.0313232	0.0119066	0.028307	0.0341783	0.0141694
0	1	0.0559737	0.0343708	0.00471364	0.0351073	0.0635609	0.0291292	0.184773	0.0244976	0.052475	0.0122887
0	1	0	0.0113735	0.00896495	0.0482507	0.0101334	0.00921139	0.00327622	0.0095724	0.0226999	0.00626855
0	1	0.00235422	0.00582667	0.0101738	0.0609626	0.00616299	0.00388393	0.0105241	0.0107251	0.021131	0.00806431
0	1	0.0181624	0.0115172	0.010052	0.0094843	0.0350325	0.0171489	0.00797892	0.0116335	0.0103664	0.0216817
0	1	0.0560498	0.0744637	0.00617787	0.0346728	0.10256	0.0230687	0.228914	0.0377215	0.0214966	0.0146135
0	1	0.0346363	0.00952713	0.0107173	0.00527659	0.0193544	0.0122819	0.000640745	0.0103539	0.00674047	0.0156098
0	1	0.176831	0.0513653	0.0303997	0.0152442	0.146192	0.0737138	0.0166242	0.0416618	0.0296456	0.0296166
0	1	0.066921	0.0237382	0.0339206	0.0101331	0.157088	0.0405474	0.0118436	0.0366877	0.0326289	0.0144021
0	1	0.0541414	0.0135075	0.0284799	0.0550638	0.136025	0.0238575	0.0191038	0.026679	0.0591314	0.0255219
0	1	0.05515	0.0135075	0.0316086	0.0537938	0.138389	0.0245637	0.0164899	0.0286781	0.0605417	0.0237842
0	1	0.0146847	0.00611431	0.0160558	0.00624832	0.0234241	0.0109088	0.0059842	0.0205514	0.0139092	0.00871249
0	1	0.161224	0.233576	0.0154716	0.00613594	0.0350898	0.214804	0.10253	0.264538	0.0163819	0.0133046
0	1	0.159859	0.221022	0.0130945	0.00693898	0.0163755	0.233149	0.141612	0.277057	0.0241023	0.00870898
0	1	0.156701	0.337008	0.0330768	0.0122719	0.0401782	0.105795	0.0498497	0.252615	0.0146853	0.0363155
0	1	0.200176	0.0490712	0.0138084	0.0748004	0.0781214	0.190253	0.362455	0.136304	0.0346777	0.0140748
0	1	0.201045	0.50946	0.00908687	0.022025	0.0171851	0.407278	0.520427	0.528809	0.013526	0.0151393
0	1	0.267264	0.207052	0.0115123	0.0924376	0.0488523	0.318023	0.623093	0.23683	0.0704585	0.0256834
0	1	0.0659153	0.017344	0.00596311	0.00520675	0.0311562	0.0327783	0.00993741	0.0252203	0.00542254	0.00760983
0	1	0.0729229	0.0455378	0.0094679	0.0223609	0.0793348	0.0347742	0.0803731	0.0309833	0.0148316	0.00614623
0	1	0.0674824	0.17059	0.00881892	0.0085551	0.136651	0.0348272	0.0111102	0.0347927	0.00619289	0.0348498
0	1	0.00437131	0.00412414	0.016137	0.00730149	0.00789308	0.00714135	0.00259923	0.00613418	0.0168138	0.0059175
0	1	0.0215251	0.0315682	0.0109526	0.00734552	0.0276019	0.0112227	0.00267173	0.0129065	0.0132262	0.0112455
0	1	0.0298573	0.0342642	0.0143846	0.0101331	0.0704797	0.0213283	0.0144159	0.0194769	0.0108712	0.0208027
0	1	0.0349734	0.0232167	0.0119262	0.00734552	0.0496521	0.0159132	0.0429172	0.0198872	0.0111106	0.024736
0	1	0.0265679	0.00525918	0.00713137	0.0050114	0.0244924	0.0096718	0.00334872	0.0095724	0.0120941	0.00385892
0	1	0.0645426	0.0195712	0.00362659	0.0416244	0.0367403	0.0328095	0.0280285	0.0288611	0.0234702	0.0045709
0	1	0.0380887	0.0650312	0.00521664	0.0275591	0.06273	0.0115555	0.188302	0.019848	0.0230328	0.00659045
0	1	0.04977	0.0433677	0.0108798	0.0381133	0.102225	0.0303068	0.0296538	0.0321164	0.0145127	0.013669
0	1	0.174169	0.0746901	0.011845	0.0754685	0.0835324	0.122849	0.337893	0.0815461	0.0394985	0.0104452
0	1	0.330134	0.215966	0.00941919	0.0351023	0.0722639	0.283353	0.57654	0.239399	0.0580509	0.0137561
0	1	0.0127797	0.0197293	0.00678934	0.0929321	0.0200536	0.0114684	0.04564	0.0228664	0.029105	0.00835547
0	1	0.169379	0.113628	0.00530593	0.0232901	0.0552862	0.125811	0.191405	0.142936	0.0104665	0.0123945
0	1	0.00941689	0.00435576	0.0448165	0.0101331	0.0161928	0.00698442	0.00651619	0.0101102	0.0312566	0.00542857
0	1	0.0876901	0.0411583	0.00775611	0.0383349	0.0458578	0.0542624	0.201675	0.0360539	0.0315556	0.0102873
0	1	0.00941689	0.00540298	0.0138005	0.0082863	0.00748647	0.00508169	0.00263547	0.0126591	0.0147793	0.00635769
0	1	0.00123267	0.00739315	0.029994	0.00395314	0.00488732	0.00755328	0.00128148	0.0030573	0.0182609	0.00811775
0	1	0.0151339	0.00398033	0.0265054	0.00766993	0.0196052	0.00815216	0.0052347	0.00881052	0.0160283	0.00563533
0	1	0.00235422	0.00270149	0.0369875	0.00346073	0.01054	0.00686743	0.00331247	0.0108981	0.0207066	0.00593246
0	1	0.128883	0.0410899	0.0102162	0.00975944	0.119221	0.0519367	0.00676469	0.0236966	0.0118548	0.0217957
0	1	0.0927455	0.0411404	0.00570342	0.00427755	0.0322819	0.0412836	0.00466646	0.0247759	0.00667158	0.0226751
0	1	0.181358	0.187743	0.00838082	0.0875656	0.0617487	0.10873	0.376331	0.122639	0.0344935	0.0221842
0	1	0.00336277	0.0166326	0.00900559	0.0614423	0.00448071	0.00472861	0.0206243	0.00765794	0.0247947	0.00718899
0	1	0.00336277	0.00611431	0.01952	0.00694232	0.00936803	0.00529625	0.00455771	0.0134014	0.0148053	0.00662031
0	1	0.00369989	0.00525918	0.0245013	0.00922708	0.0110503	0.00790635	0.00263547	0.0118777	0.0115893	0.0107691
0	1	0.140233	0.0422635	0.00183352	0.0159447	0.0467923	0.0834901	0.211713	0.0567898	0.0249127	0.00605916
0	1	0.00369989	0.0084935	0.012551	0.0921954	0.0122223	0.021202	0.036043	0.016546	0.0187776	0.0665156
0	1	0.00470844	0.011941	0.00574836	0.0240053	0.018792	0.0104294	0.0560647	0.0129911	0.0200408	0.0231456
0	1	0.159378	0.316412	0.00537898	0.0164173	0.132638	0.0672099	0.0250384	0.107501	0.00326617	0.0284198
0	1	0.0328171	0.0390954	0.0118533	0.108642	0.0508334	0.0233499	0.0652838	0.0275798	0.0308326	0.0135303
0	1	0.0242136	0.0172002	0.00654725	0.0505775	0.0347296	0.0190986	0.0164174	0.0187346	0.00988767	0.00780492
0	1	0.0262308	0.0142187	0.00596311	0.00516272	0.0687415	0.0216317	0.00722944	0.0159622	0.0192705	0.0103401
0	1	0.0137593	0.0204692	0.00717198	0.0899756	0.0310611	0.0253324	0.0212777	0.0210593	0.0336354	0.00960225
0	1	0.146964	0.199479	0.0125103	0.0107674	0.151153	0.0597376	0.0154689	0.0776147	0.00656883	0.01485
0	1	0.0073998	0.00213397	0.02081	0.00826408	0.011712	0.00793759	0.00203098	0.0080291	0.0143681	0.00796826
0	1	0.0575611	0.0684977	0.00675002	0.0425096	0.0918326	0.0351385	0.147039	0.02944	0.0390721	0.0154088
0	1	0.100728	0.135815	0.00757753	0.0347505	0.123993	0.0382119	0.239532	0.0352356	0.0419199	0.0143135
0	1	0.0277992	0.0103822	0.0131351	0.00460195	0.0373236	0.0196482	0.00402572	0.0066421	0.011056	0.0110479
0	1	0.00571698	0.00270149	0.0240956	0.00702111	0.0255122	0.0150777	0.00527095	0.0076188	0.0140874	0.011141
0	1	0.0184966	0.00412414	0.0119325	0.00730149	0.0244165	0.0098103	0.00199474	0.0126199	0.0135825	0.0125896
0	1	0.0554928	0.00469165	0.0368769	0.0172058	0.0303525	0.029109	0.00851092	0.0137726	0.0185169	0.0168181
0	1	0.13814	0.0383291	0.0120478	0.0335737	0.0449671	0.0983625	0.385327	0.0503409	0.050818	0.00815438
0	1	0.0161396	0.00469165	0.0173132	0.00181437	0.0203706	0.0073075	0.00602045	0.0137726	0.0157628	0.0092902
0	1	0.0858668	0.177627	0.010758	0.0809813	0.211968	0.0426253	0.123884	0.0712618	0.0338223	0.0253584
0	1	0.230375	0.0582521	0.00767488	0.0226853	0.0795169	0.149078	0.435474	0.0738736	0.049445	0.0170609
0	1	0.0462701	0.0282938	0.0072532	0.060069	0.0429616	0.0219543	0.100054	0.0191448	0.0236149	0.0100418
0	1	0.0144597	0.00682563	0.030919	0.00520675	0.0245952	0.01292	0.00259923	0.01837	0.0138219	0.0228553
0	1	0.0484272	0.0113735	0.0148062	0.0413736	0.0183313	0.022908	0.0313416	0.0212188	0.0188334	0.0182302
0	1	0.0292535	0.0106664	0.0113827	0.0195994	0.0217418	0.0234284	0.0192703	0.0118581	0.0104306	0.0143612
0	1	0.0992935	0.126445	0.00900559	0.0305036	0.169731	0.0462185	0.0187953	0.0499192	0.00815997	0.0209039
0	1	0.107499	0.145217	0.00713137	0.00827472	0.138556	0.0514648	0.0204793	0.0313741	0.00789447	0.0269206
0	1	0.0288053	0.000711325	0.0106361	0.00502253	0.0268338	0.0158128	0.00594795	0.0179923	0.00739834	0.0133352
0	1	0.106442	0.316962	0.012148	0.0103978	0.0813607	0.0453621	0.0338488	0.0787363	0.00592739	0.0218101
0	1	0.106801	0.248355	0.00654725	0.0211514	0.157665	0.0540737	0.0172394	0.0592101	0.00804789	0.0307121
0	1	0.157024	0.349109	0.0058819	0.02655	0.169446	0.0849222	0.0544714	0.113074	0.00542254	0.0205009
0	1	0.00537987	0.0102132	0.00713137	0.0355232	0.00840337	0.0044828	0.0204431	0.0104238	0.0143267	0.00388465
0	1	0.0188309	0.011941	0.00417012	0.0151226	0.0326885	0.0133914	0.0161656	0.0154825	0.0113499	0.0157638
0	1	0.138866	0.0946296	0.00713137	0.019355	0.0835623	0.0664462	0.033813	0.0389928	0.0141765	0.00793161
0	1	0.138389	0.0927905	0.00713137	0.0195733	0.0842355	0.0666681	0.0340799	0.0396278	0.012928	0.00790824
0	1	0.0497729	0.0309985	0.0143358	0.00758189	0.128559	0.0220506	0.00865593	0.00992401	0.0103925	0.0179121
0	1	0.00874264	0.00398033	0.0394377	0.00614753	0.0288696	0.017502	0.00154204	0.0129911	0.0246408	0.0149969
0	1	0.0205437	0.0113371	0.00621465	0.0966108	0.0303361	0.0165762	0.143148	0.0119541	0.0656332	0.00770287
0	1	0.0201738	0.0211882	0.0118613	0.00574524	0.0379382	0.013077	0.00594795	0.010178	0.0213377	0.00871973
0	1	0.00504556	0.00540298	0.0437378	0.00213877	0.0132665	0.0070929	0.00594795	0.00700456	0.0197493	0.00499791
0	1	0.0255882	0.0229862	0.00775611	0.0565379	0.100875	0.0252527	0.321481	0.0253978	0.072221	0.0033667
0	1	0.0272421	0.00824828	0.0139057	0.00576751	0.0393059	0.0127212	0.00283191	0.00304752	0.0123596	0.00824743
0	1	0.0633382	0.0149301	0.00296125	0.0272433	0.0373765	0.0343236	0.247798	0.0365238	0.0490783	0.0117688
0	1	0.00571698	0.00213397	0.0260023	0.00596273	0.00855483	0.00897663	0.00259923	0.00611462	0.0173568	0.00480649
0	1	0.0135921	0.0100093	0.00775611	0.0642453	0.0138009	0.0134796	0.011677	0.0165759	0.0269257	0.0144862
0	1	0.00369989	0.00398033	0.0125915	0.00688671	0.00524612	0.00435531	0.00195848	0.00380941	0.0190728	0.00333306
0	1	0.263234	0.495513	0.00829963	0.0288827	0.099287	0.149979	0.443099	0.124823	0.00705563	0.0179525
0	1	0.264866	0.296526	0.010701	0.0321555	0.109272	0.121271	0.435084	0.0881709	0.0254373	0.0193532
0	1	0.0065864	0.0186228	0.00523295	0.0806551	0.0228859	0.0187759	0.026668	0.0199263	0.0209722	0.00898911
0	1	0.0356864	0.011941	0.0060443	0.0250605	0.0362046	0.0195242	0.0258953	0.017582	0.0153364	0.00475974
0	1	0.119696	0.155058	0.0094679	0.0294889	0.209794	0.0569176	0.0554054	0.0644004	0.00938285	0.0217343
0	1	0.0431602	0.0331292	0.00418635	0.0137667	0.0651219	0.0128807	0.0237918	0.0252399	0.0175167	0.0206145
0	1	0.0603954	0.0997861	0.00675011	0.0793241	0.0785775	0.0361707	0.0625744	0.0485457	0.0172773	0.0164425
0	1	0.0618755	0.0437229	0.0132567	0.0117111	0.0641186	0.0233886	0.0170581	0.0243304	0.0155495	0.0156892
0	1	0.0104254	0.00398033	0.00771551	0.0079063	0.0183706	0.00711251	0.00263547	0.0157066	0.00623747	0.00510947
0	1	0.0839053	0.123926	0.00589006	0.00915988	0.0661894	0.0334907	0.00366778	0.0332494	0.00789447	0.0169661
0	1	0.00941689	0.00412414	0.0141574	0.00609545	0.00972685	0.00935854	0.00192223	0.0095724	0.0207328	0.0184849
0	1	0.169149	0.0383466	0.0248177	0.0119475	0.0778912	0.0786669	0.00854718	0.0577443	0.0153103	0.0223877
0	1	0.0269021	0.0167764	0.00580147	0.018577	0.0300253	0.0106237	0.00527095	0.0095724	0.015037	0.00735078
0	1	0.00571698	0.00127885	0.0159665	0.00572233	0.00605933	0.0114684	0.00128148	0.00763836	0.0204673	0.00886338
0	1	0.0946955	0.0273654	0.00958972	0.0466031	0.0448549	0.0633847	0.250454	0.054147	0.0456914	0.0070732
0	1	0.0827292	0.0933799	0.00705016	0.0133586	0.0645292	0.0371508	0.145222	0.0245545	0.0133432	0.0301205
0	1	0.0903539	0.0978497	0.00650664	0.0183753	0.0943329	0.0587232	0.0905129	0.049757	0.0173296	0.0695387
0	1	0.199953	0.137139	0.00526532	0.019337	0.0335401	0.198692	0.314745	0.137042	0.0116154	0.0170177
0	1	0.0178612	0.0245933	0.00237712	0.0079503	0.0330657	0.0146462	0.00979243	0.0131838	0.00271127	0.0132883
0	1	0.0110969	0.0127961	0.00417012	0.0108558	0.0316201	0.00790635	0.00489719	0.0180118	0.00592739	0.0272172
0	1	0.057563	0.0260159	0.00892437	0.0103735	0.0523517	0.0224765	0.0111826	0.0422017	0.0167986	0.0341123
0	1	0.0132821	0.0115172	0.00533838	0.0736397	0.0269622	0.0133992	0.0638209	0.0171912	0.0271388	0.011135
0	1	0.00151282	0.00270149	0.0138491	0.00399717	0.00929297	0.000431548	0.00131774	0.00498158	0.0160544	0.00447778
0	1	0.0429705	0.0183319	0.00596311	0.0670126	0.0374089	0.0189628	0.0306249	0.0218863	0.037915	0.00911093
0	1	0.341971	0.162085	0.00529778	0.104135	0.0780295	0.266023	0.414654	0.191495	0.0806953	0.0187612
0	1	0.0404675	0.039092	0.00537898	0.0325821	0.0947033	0.0216317	0.0373977	0.0168201	0.026967	0.0108132
0	1	0.17306	0.0617018	0.0115225	0.0624636	0.00973568	0.383688	0.569465	0.166246	0.0646387	0.0189784
0	1	0.00705985	0.00270149	0.0261972	0.00827472	0.00287618	0.00720859	0.00391696	0.00793466	0.0228261	0.00300827
0	1	0.0482389	0.0752191	0.015293	0.0670531	0.106993	0.0330087	0.0495827	0.0279993	0.0549654	0.0159989
0	1	0.445034	0.710507	0.0121046	0.0464712	0.0796883	0.365016	0.732769	0.562967	0.0120941	0.0203173
0	1	0.0731439	0.0424192	0.00717198	0.0105363	0.116402	0.0242107	0.0106561	0.0326569	0.00783391	0.00980409
0	1	0.360581	0.295156	0.0190772	0.020827	0.0971826	0.244913	0.296124	0.269079	0.0118548	0.0200602
0	1	0.00369989	0.00768075	0.00658785	0.00853829	0.00921656	0.00744599	0.00463021	0.00840026	0.0217958	0.00459856
0	1	0.0781916	0.040091	0.00829156	0.0201654	0.142558	0.0352187	0.00858343	0.0179727	0.0273289	0.0236525
0	1	0.148749	0.0674483	0.0176135	0.0085551	0.0926553	0.102907	0.0264204	0.0873732	0.00938285	0.019562
0	1	0.132347	0.0750512	0.0160963	0.00773713	0.100569	0.0914391	0.0298418	0.0784368	0.00631144	0.0199886
0	1	0.0205707	0.00625811	0.00767488	0.0159006	0.0234719	0.0106237	0.00666119	0.00955287	0.012068	0.00990323
0	1	0.025902	0.0113041	0.0535056	0.00702111	0.0535216	0.016463	0.00941358	0.0152964	0.0242766	0.00825886
0	1	0.00975119	0.00255769	0.00954908	0.00702111	0.0163983	0.0098103	0.00195848	0.00728676	0.00882148	0.0139547
0	1	0.0181595	0.00938329	0.0129258	0.00460195	0.0147656	0.0143532	0.00455771	0.0102806	0.00494385	0.0327974
0	1	0.17378	0.036317	0.0127214	0.0583056	0.0962599	0.0975661	0.1385	0.0599676	0.0304697	0.0130224
0	1	0.0110996	0.00739315	0.0247716	0.0112483	0.00845204	0.0149404	0.00388071	0.0176211	0.0135945	0.0198428
0	1	0.00260542	0.00607707	0.0252953	0.0085551	0.00829969	0.00903429	0.00263547	0.00778492	0.0154308	0.00812971
0	1	0.03634	0.0167315	0.0160963	0.00826353	0.0456543	0.0228999	0.00195848	0.0210202	0.0157889	0.00914954
0	1	0.00874545	0.00668182	0.0256861	0.00609191	0.0209287	0.015844	0.00257771	0.00879096	0.0111367	0.0100081
0	1	0.0423759	0.0739238	0.00658785	0.0127254	0.176514	0.0178067	0.0195551	0.033269	0.00568804	0.0127096
0	1	0.139842	0.0768367	0.00771551	0.0288781	0.0768814	0.0757167	0.232854	0.0594173	0.0145922	0.0102369
0	1	0.0127797	0.0123647	0.0109932	0.032626	0.0176199	0.0100561	0.0864526	0.00535273	0.0406668	0.0174302
0	1	0.243644	0.288716	0.00713137	0.0494096	0.0911974	0.172042	0.328689	0.239441	0.0209722	0.0143037
0	1	0.217549	0.313269	0.00596311	0.0538829	0.093521	0.149029	0.290683	0.185584	0.0187319	0.0145576
0	1	0.00516495	0.0160652	0.00537898	0.0273378	0.0418249	0.0132339	0.00730194	0.0141437	0.0126316	0.0142946
0	1	0.0328751	0.0254485	0.00475425	0.0227041	0.0282556	0.0195132	0.0357602	0.0248688	0.00988117	0.00760383
0	1	0.0359847	0.0343049	0.00721256	0.0451162	0.0470953	0.0171178	0.106108	0.0153159	0.0207251	0.0223338
0	1	0.00840834	0.00284529	0.0124697	0.00395314	0.0123738	0.00766054	0.0058392	0.0145345	0.0190312	0.00957235
0	1	0.00975119	0.00603527	0.0113421	0.0256873	0.0169854	0.00649403	0.00388071	0.0110961	0.020735	0.0054006
0	1	0.0652439	0.0116611	0.0197387	0.00466118	0.0395132	0.0361032	0.00697953	0.0168396	0.0108712	0.0116688
0	1	0.0954057	0.0265912	0.0119262	0.0119475	0.0815108	0.0302131	0.00861967	0.0130107	0.00715028	0.021456
0	1	0.0228138	0.00739315	0.0351134	0.0094843	0.0294695	0.0158924	0.00519845	0.0149572	0.0195012	0.0128296
0	1	0.0961935	0.196925	0.00597119	0.0286892	0.0722075	0.0450412	0.142567	0.0446566	0.0194838	0.0109429
0	1	0.0639207	0.0777857	0.00457915	0.0698046	0.0972135	0.0301683	0.237938	0.0310566	0.0215031	0.0139543
0	1	0.129479	0.207362	0.00795889	0.0250428	0.183789	0.0626079	0.0719829	0.0390889	0.00779658	0.0678634
0	1	0.0114368	0.0147863	0.00771551	0.00847414	0.0220502	0.00755328	0.00259923	0.00650534	0.00938285	0.0182369
0	1	0.00672553	0.00270149	0.0203719	0.00306798	0.00473585	0.00563955	0.00128148	0.00993437	0.0210015	0.00985002
0	1	0.0491015	0.0187667	0.00397541	0.017759	0.0569821	0.0229368	0.0208663	0.0263925	0.0165593	0.0102002
0	1	0.129062	0.140843	0.00721256	0.0641772	0.245009	0.0651043	0.0415632	0.039032	0.0289189	0.0167326
0	1	0.0349762	0.00398033	0.0553955	0.00706514	0.0491221	0.0218868	0.00591169	0.0149252	0.0212757	0.0100052
0	1	0.00971521	0.0027465	0.0166804	0.00427755	0.011712	0.00910413	0.00135399	0.0105264	0.0259457	0.00677114
0	1	0.0258908	0.0197579	0.00721256	0.0629339	0.0452696	0.0197279	0.0310213	0.0240677	0.0232047	0.00562935
0	1	0.0214652	0.0245266	0.00533838	0.047919	0.0749836	0.0203579	0.0873108	0.0267441	0.0361867	0.00678205
0	1	0.0859431	0.0643364	0.00834024	0.0649893	0.0677819	0.0326729	0.0725633	0.0387958	0.03051	0.0116044
0	1	0.0686145	0.0152134	0.00533838	0.0375687	0.0357471	0.0416245	0.160293	0.0241068	0.0254515	0.0116825
0	1	0.00235422	0.00696944	0.0274677	0.00920393	0.0142075	0.0122929	0.00470271	0.00687649	0.0103664	0.0185785
0	1	0.0550958	0.0127961	0.0261156	0.0088795	0.0603176	0.0185613	0.00587544	0.0164293	0.0140874	0.0315742
0	1	0.0380047	0.0146425	0.00838082	0.0265934	0.0284151	0.0112227	0.0217091	0.0168396	0.0226987	0.0144271
0	1	0.0144597	0.00142265	0.0294895	0.0116231	0.0198529	0.00991759	0.00455771	0.0114869	0.0250891	0.0138215
0	1	0.0201795	0.00398033	0.0392023	0.00574433	0.017926	0.0108696	0.00666119	0.0126199	0.0260509	0.0120251
0	1	0.207616	0.193232	0.0132162	0.075331	0.0305294	0.316114	0.505999	0.225937	0.0370889	0.0277908
0	1	0.0211851	0.0205462	0.00834024	0.0437927	0.0268843	0.0139603	0.0117509	0.0103539	0.0104077	0.0157365
0	1	0.0449551	0.0401063	0.00896495	0.0507826	0.0501011	0.0244564	0.0528291	0.0129911	0.0197754	0.0132302
0	1	0.00537987	0.0127961	0.00412952	0.0387617	0.02108	0.0120189	0.0617577	0.0130303	0.0207328	0.00937727
0	1	0.0161424	0.0102384	0.0100521	0.00584444	0.0418801	0.0130573	0.00327622	0.00724766	0.0172642	0.0122719
0	1	0.00336277	0.00487098	0.00945172	0.0079503	0.00638579	0.00594418	0.00398947	0.0103539	0.0174544	0.00522066
0	1	0.0958401	0.0334091	0.0143439	0.00771398	0.158872	0.0378288	0.0191978	0.0359258	0.0167986	0.0104944
0	1	0.0403532	0.0174878	0.00834024	0.0122719	0.0632484	0.0137531	0.0105419	0.0179336	0.00741577	0.00971702
0	1	0.0255593	0.00895959	0.00417012	0.00674073	0.0135936	0.0102706	0.00195848	0.0080291	0.00494385	0.0171486
0	1	0.0127797	0.00682563	0.02081	0.00439515	0.0157861	0.0086691	0.00722944	0.00420012	0.0162937	0.0189706
0	1	0.00470844	0.00525918	0.00120886	0.019293	0.00774071	0.00437552	0.00327622	0.00763836	0.00955691	0.0066721
0	1	0.0750819	0.0422292	0.012551	0.0100167	0.106184	0.033121	0.00922417	0.0358167	0.00815997	0.0219067
0	1	0.00437131	0.00398033	0.0240149	0.0337037	0.00921656	0.00508169	0.00388071	0.00667625	0.0256481	0.0109489
0	1	0.0164795	0.0272212	0.00658785	0.00688446	0.0364597	0.018454	0.00601849	0.0126427	0.00568804	0.0250341
0	1	0.0117711	0.00611431	0.0231059	0.00706514	0.0191427	0.0101634	0.00263547	0.00879096	0.0274044	0.0213532
0	1	0.0117711	0.00611431	0.0224811	0.00646035	0.0191427	0.0101634	0.00195848	0.00879096	0.0283879	0.0213532
0	1	0.0275764	0.0140749	0.00536268	0.0229437	0.0455989	0.0178348	0.0392085	0.0118385	0.0150709	0.0369502
0	1	0.144944	0.12235	0.00296125	0.0144547	0.0703378	0.0618763	0.11046	0.0439745	0.0106058	0.00992339
0	1	0.0250353	0.0110859	0.00832411	0.076886	0.0268886	0.0212881	0.0353997	0.0206295	0.0298763	0.00657904
0	1	0.00571698	0.000711325	0.0120207	0.00859914	0.00748647	0.00850524	0.00135399	0.00652488	0.0136087	0.00365486
0	1	0.125481	0.220409	0.0106361	0.00939625	0.0950555	0.0532798	0.0204068	0.0703199	0.00938285	0.0377934
0	1	0.0608698	0.0884719	0.0112609	0.0154752	0.10338	0.0272835	0.0165255	0.0325267	0.00680432	0.0705913
0	1	0.241543	0.831867	0.00602793	0.0169553	0.114115	0.157612	0.0774091	0.321476	0.00667158	0.0255266
0	1	0.29816	0.853607	0.0125103	0.0110623	0.298148	0.107981	0.121901	0.349394	0.00815997	0.0140779
0	1	0.0329562	0.0717229	0.0113421	0.0345722	0.0561766	0.0207872	0.0595885	0.0340309	0.0130492	0.00628493
0	1	0.0347782	0.00469165	0.0178893	0.00494954	0.0521758	0.0195219	0.000885215	0.0095724	0.00890412	0.0132422
0	1	0.0100911	0.00355662	0.0522476	0.00423352	0.0251542	0.0110559	0.00549662	0.00763836	0.0256744	0.0202887
0	1	0.0609364	0.0657534	0.00417012	0.0650557	0.063902	0.0496345	0.0567255	0.0263729	0.0204935	0.0106264
0	1	0.0545916	0.0170981	0.0114639	0.0217673	0.0500054	0.0214172	0.0444848	0.0280302	0.0155758	0.00395198
0	1	0.13177	0.0538234	0.0119262	0.0565591	0.0749856	0.0776648	0.42216	0.0374691	0.0597896	0.0116489
0	1	0.0117692	0.0211805	0.00237712	0.0160515	0.0194904	0.00508169	0.00667574	0.024478	0.0121203	0.00563533
0	1	0.197452	0.22363	0.0113421	0.0717957	0.119385	0.0887669	0.196217	0.110024	0.0232101	0.0101004
0	1	0.097937	0.172588	0.0058819	0.0351371	0.152047	0.0587446	0.268313	0.0676651	0.0172947	0.0111684
0	1	0.173395	0.215888	0.0112609	0.0443691	0.207898	0.0858665	0.262437	0.0578058	0.0321089	0.0270282
0	1	0.0366561	0.0292554	0.00563044	0.0273467	0.056009	0.013587	0.00651619	0.0141437	0.00789447	0.00543724
0	1	0.211609	0.146008	0.0170212	0.0203189	0.0513765	0.209276	0.388524	0.199149	0.0274044	0.00910407
0	1	0.0363219	0.0533862	0.00479485	0.0739192	0.064751	0.0348656	0.0501411	0.0210202	0.0305581	0.0092902
0	1	0.0125555	0.00702322	0.0143357	0.0253408	0.0135431	0.0233083	0.0138544	0.0137921	0.0164202	0.0116171
0	1	0.00336277	0.00383653	0.010758	0.0457224	0.0113054	0.0107623	0.00398947	0.0179923	0.017756	0.00773954
0	1	0.00336277	0.00270149	0.0320927	0.006763	0.00778941	0.00453646	0.00455771	0.00533315	0.0172773	0.00988743
0	1	0.074995	0.0196218	0.00412952	0.0805678	0.0376498	0.0469348	0.270863	0.024478	0.0616576	0.0126142
0	1	0.0418601	0.0399011	0.0203476	0.00859914	0.0408017	0.0158531	0.0195485	0.0396897	0.0174685	0.0184602
0	1	0.024885	0.0174878	0.00672842	0.0079063	0.0504121	0.0147893	0.0111102	0.0149056	0.0106058	0.0054006
0	1	0.0144624	0.00995082	0.0125915	0.0275237	0.0405816	0.0166003	0.0901735	0.0080291	0.0204782	0.0239601
0	1	0.132284	0.393351	0.00548674	0.049883	0.0980235	0.0492009	0.0698129	0.103109	0.00517012	0.011345
0	1	0.0117711	0.00412414	0.0179705	0.00533593	0.0156825	0.0100561	0.000676995	0.0166991	0.0160544	0.00531054
0	1	0.095307	0.0941186	0.00892437	0.0345296	0.0994532	0.054057	0.160541	0.0573955	0.0349086	0.00973531
0	1	0.00235422	0.00429648	0.0304564	0.0110623	0.00381898	0.00402244	0.00323997	0.00526973	0.0225258	0.0066721
0	1	0.00504556	0.00199017	0.00928134	0.00641633	0.0107951	0.0115573	0.00128148	0.00920129	0.013926	0.0240288
0	1	0.00504556	0.00199017	0.0082192	0.00641633	0.0107951	0.0115181	0.00128148	0.00888002	0.0130777	0.0226831
0	1	0.117067	0.0554499	0.00900559	0.0354846	0.061869	0.06438	0.0810425	0.0502079	0.0239489	0.0100448
0	1	0.0552976	0.031419	0.0131757	0.00581153	0.0594772	0.030647	0.0049848	0.0214641	0.0132066	0.0111079
0	1	0.00557691	0.00753695	0.00540328	0.0563086	0.0146141	0.00855428	0.00990116	0.013421	0.0265574	0.00986157
0	1	0.00874545	0.00682563	0.0233981	0.00804589	0.0159376	0.00861255	0.00128148	0.00343824	0.0163461	0.00792862
0	1	0.00773409	0.0126523	0.00744766	0.0263582	0.0135458	0.0103307	0.00742587	0.00498158	0.0239489	0.00447186
0	1	0.228342	0.158834	0.00926875	0.0563256	0.150224	0.129055	0.413182	0.0935905	0.0253607	0.0103606
0	1	0.0107597	0.0059705	0.00537898	0.015266	0.0241364	0.0130193	0.00858343	0.00332264	0.0106319	0.00989818
0	1	0.18849	0.356008	0.00721883	0.0625018	0.207955	0.0842526	0.062525	0.10191	0.0130951	0.0154544
0	1	0.0151339	0.00739315	0.00296828	0.0760222	0.0271831	0.0126591	0.0310885	0.00934831	0.0133432	0.00531354
0	1	0.00369989	0.00398033	0.0257103	0.00581153	0.00723135	0.00684711	0.000640745	0.00726069	0.0192705	0.0143827
0	1	0.00597794	0.00142265	0.0294425	0.00581153	0.00646593	0.00623902	0.000676995	0.0116111	0.0263686	0.0112677
0	1	0.019168	0.0059705	0.0121019	0.0708533	0.0237668	0.0153443	0.0370417	0.0168087	0.0380885	0.00835547
0	1	0.00537987	0.0485983	0.00825903	0.0410052	0.027849	0.0113501	0.0667391	0.0134171	0.0134084	0.0456062
0	1	0.0295953	0.0143626	0.0132892	0.0447378	0.0171023	0.027134	0.0309125	0.0179923	0.0162937	0.0122966
0	1	0.0261883	0.0126515	0.00233652	0.0864507	0.0318157	0.0114684	0.0723789	0.0103343	0.0343498	0.00591239
0	1	0.0808488	0.0222244	0.00775611	0.109624	0.055652	0.0564595	0.169863	0.0229347	0.072369	0.0133745
0	1	0.0390104	0.0163527	0.0194064	0.00581153	0.0574401	0.0129979	0.00267173	0.0118581	0.0118613	0.0120133
0	1	0.148529	0.0285736	0.0113827	0.051699	0.0615565	0.0765335	0.161005	0.0466704	0.0279092	0.0138553
0	1	0.0216753	0.0133713	0.0117232	0.00730149	0.0383273	0.0105165	0.0059842	0.0194964	0.00098354	0.0179242
0	1	0.00235422	0.00142265	0.00717198	0.00661874	0.00381898	0.0049744	0.000640745	0.00574345	0.00667158	0.0153122
0	1	0.0020171	0.00261696	0.0202502	0.00460195	0.00682473	0.00619979	0.000676995	0.00306709	0.0248203	0.00677114
0	1	0.00302564	0.00255769	0.0202664	0.00667353	0.00774163	0.00594479	0.000676995	0.00482802	0.0234441	0.00663086
0	1	0.0897946	0.0968357	0.00771551	0.0316089	0.0898714	0.0418512	0.0720273	0.0197586	0.013848	0.0571902
0	1	0.0484272	0.0319865	0.00451676	0.0169179	0.0814194	0.02013	0.0310226	0.0176975	0.013317	0.00751822
0	1	0.080569	0.0698073	0.0159747	0.0171542	0.159711	0.0347423	0.0238321	0.0294009	0.0200147	0.0307737
0	1	0.181907	0.211402	0.0160963	0.0116671	0.200615	0.0786251	0.0359527	0.0692339	0.0115893	0.0186864
0	1	0.0285849	0.0254485	0.00717198	0.0113427	0.0551958	0.0157366	0.0197661	0.0206295	0.0249325	0.00615222
0	1	0.0662553	0.0550749	0.0103603	0.0094843	0.0913547	0.0210721	0.0355426	0.0160582	0.0212376	0.027258
0	1	0.0275792	0.010021	0.032785	0.00375676	0.0182817	0.0179624	0.00395321	0.0168836	0.0239074	0.0178598
0	1	0.0997626	0.045214	0.00838082	0.0554994	0.0573596	0.0527848	0.133609	0.0398135	0.0248759	0.0130671
0	1	0.244371	0.044034	0.0130133	0.0644967	0.054676	0.197736	0.508653	0.0861468	0.0430619	0.0166578
0	1	0.139563	0.0487652	0.00779669	0.0538486	0.104196	0.0588831	0.363733	0.0357956	0.0641166	0.00825642
0	1	0.16418	0.40556	0.0113827	0.0276117	0.19326	0.063932	0.0373238	0.137711	0.0145661	0.0108028
0	1	0.0497252	0.0160652	0.00421073	0.0651243	0.0425252	0.0253502	0.0568891	0.0191138	0.0182542	0.00523235
0	1	0.0306314	0.0339843	0.00888375	0.0118554	0.0619168	0.0208067	0.0570958	0.0181436	0.0141016	0.0183486
0	1	0.0252222	0.0291489	0.00829963	0.0305088	0.0406897	0.0206204	0.0274065	0.0279163	0.0238249	0.0118018
0	1	0.0121054	0.013626	0.00944359	0.00553115	0.0282685	0.0160977	0.00715693	0.0113078	0.0155495	0.01366
0	1	0.0534158	0.0363982	0.0101738	0.101079	0.038519	0.0535858	0.281385	0.0233645	0.0503959	0.0211581
0	1	0.0020171	0.00270149	0.00544389	0.0113427	0.0113054	0.0069544	0.00263547	0.00736979	0.0169749	0.00307705
0	1	0.00672553	0.00724932	0.0142869	0.00730149	0.006388	0.0073075	0.0051554	0.0133818	0.0215064	0.00780368
0	1	0.162067	0.141612	0.00654725	0.0200461	0.0798507	0.0860193	0.433574	0.0696953	0.0176598	0.0138174
0	1	0.0356504	0.011941	0.00717198	0.0257764	0.0295596	0.0277427	0.0557935	0.0119964	0.0207328	0.0109705
0	1	0.0221966	0.0177677	0.00896495	0.0119915	0.0347773	0.00721001	0.0365528	0.0168396	0.0170641	0.0107008
0	1	0.0541442	0.0250247	0.00896495	0.00936637	0.0848224	0.03525	0.0350984	0.0145345	0.0113499	0.0135244
0	1	0.00537987	0.0123724	0.00556016	0.0671715	0.0188397	0.0093187	0.0408499	0.00879096	0.0224606	0.010324
0	1	0.00639125	0.00796065	0.0184735	0.0110183	0.0107951	0.0109008	0.00602045	0.0107251	0.0242709	0.00531354
0	1	0.164065	0.133788	0.00475425	0.0144107	0.0356237	0.169891	0.158888	0.154966	0.0126523	0.016052
0	1	0.0205137	0.0191981	0.00596311	0.0349132	0.0246439	0.0166978	0.00587544	0.0133818	0.0130777	0.00802766
0	1	0.154643	0.107556	0.0095085	0.016853	0.035184	0.182661	0.0855815	0.137719	0.0075393	0.0126142
0	1	0.0366216	0.0658946	0.00765537	0.0291457	0.0875033	0.0187684	0.0738432	0.0194769	0.0157205	0.0124401
0	1	0.0128185	0.00284529	0.0212535	0.00678478	0.0126841	0.00554206	0.00628612	0.00841982	0.0149212	0.00975177
0	1	0.0121082	0.00412414	0.0261478	0.0186882	0.0156347	0.0195132	0.00256297	0.0103402	0.0281573	0.0617151
0	1	0.00369989	0.00255769	0.0137167	0.0063723	0.00539759	0.0105165	0.00495262	0.0107251	0.0113467	0.00690382
0	1	0.0227388	0.0161566	0.0309111	0.014603	0.0441977	0.0220871	0.0131357	0.0149056	0.0162286	0.0305682
0	1	0.0448627	0.0577062	0.00713137	0.00455793	0.113191	0.0296374	0.00731713	0.0181051	0.00484556	0.0217016
0	1	0.0299278	0.0064019	0.00417012	0.00891311	0.0299937	0.0136666	0.0017449	0.0103539	0.00883018	0.00391629
0	1	0.00336277	0.007822	0.0165993	0.0121838	0.00712766	0.00412972	0.00587544	0.0126395	0.0153103	0.005666
0	1	0.0279163	0.0297054	0.0180518	0.0447872	0.0543186	0.0144316	0.0928347	0.0368928	0.0504725	0.00833481
0	1	0.0235366	0.0092395	0.0124292	0.00730149	0.038366	0.0145083	0.00993741	0.0141633	0.0111106	0.0135582
0	1	0.0427159	0.0437914	0.00932993	0.0241753	0.0476338	0.0191602	0.0672772	0.025279	0.00933828	0.0115241
0	1	0.154443	0.336723	0.0067987	0.0132306	0.122424	0.0597695	0.0117992	0.0809807	0.00978109	0.0159942
0	1	0.0634849	0.0508145	0.00237712	0.054767	0.0688945	0.0209637	0.0252183	0.0195356	0.0175428	0.013561
0	1	0.184962	0.0392435	0.00811298	0.0618477	0.0216918	0.270586	0.467651	0.112003	0.0540334	0.0210632
0	1	0.0340755	0.0162144	0.0155934	0.00917456	0.0982627	0.017903	0.00783393	0.0218016	0.0172631	0.0218954
0	1	0.0822052	0.0394576	0.0131757	0.014271	0.0887664	0.0406345	0.0058392	0.0262704	0.0125337	0.0772258
0	1	0.0121082	0.00469165	0.0137192	0.00548713	0.00682473	0.00638673	0.00388071	0.00687649	0.0133782	0.0141233
0	1	0.00235422	0.00213397	0.0118044	0.00213877	0.0058042	0.00711175	0.00199474	0.0120893	0.00981372	0.00440047
0	1	0.0080712	0.00270149	0.077642	0.00730149	0.0147957	0.00614094	0.00131774	0.00574345	0.0252502	0.0296252
0	1	0.0121054	0.00796065	0.00735038	0.00702111	0.0155421	0.0125277	0.00331247	0.0134713	0.0133432	0.00634432
0	1	0.00941689	0.00284273	0.0231626	0.00674073	0.00723135	0.00472861	0.00334872	0.0156871	0.00297676	0.0119766
0	1	0.0617606	0.0887257	0.00753867	0.013321	0.0712674	0.0330505	0.00927628	0.026431	0.00792058	0.02422
0	1	0.0208452	0.00412414	0.0273896	0.0128766	0.0285666	0.0100457	0.00454056	0.0171912	0.0205196	0.0125525
0	1	0.142637	0.109262	0.00449464	0.00466471	0.113325	0.0660043	0.00658869	0.033097	0.0172773	0.0188349
0	1	0.0336305	0.00554679	0.0244204	0.0085551	0.0285666	0.0127422	0.00263547	0.0164685	0.0119498	0.00718599
0	1	0.143529	0.282054	0.00737482	0.0155762	0.153597	0.0614657	0.182873	0.117767	0.0192652	0.00970512
0	1	0.167809	0.123944	0.00829963	0.0249202	0.116589	0.101706	0.269246	0.0638616	0.0239489	0.0181745
0	1	0.0376647	0.0237909	0.00475425	0.0252822	0.0688371	0.0173636	0.138629	0.0223531	0.0399119	0.0138989
0	1	0.0772429	0.0959823	0.00954908	0.0211367	0.0868898	0.0429761	0.14577	0.0287368	0.0134911	0.0486275
0	1	0.0225308	0.0100946	0.00361029	0.116685	0.0394883	0.0231826	0.0380173	0.0237161	0.0728482	0.0119614
0	1	0.00941689	0.0135075	0.00775611	0.0684018	0.00880995	0.0115083	0.00760555	0.0110766	0.0175428	0.00734634
0	1	0.00941689	0.00781685	0.0190521	0.00306798	0.02108	0.0100261	0.00530721	0.0107251	0.0175167	0.00544665
0	1	0.272072	0.123785	0.0112609	0.0448662	0.101366	0.247005	0.396039	0.13211	0.0479667	0.0123687
0	1	0.124798	0.0460615	0.0117638	0.00827472	0.126366	0.0680687	0.0209402	0.02944	0.00824843	0.0196033
0	1	0.0383949	0.0393873	0.00596311	0.0158566	0.0609242	0.0241346	0.00774429	0.0239337	0.0185002	0.00524217
0	1	0.0275736	0.00796065	0.0231871	0.00982552	0.0554193	0.0183155	0.00519845	0.0130107	0.0235213	0.0106547
0	1	0.0386761	0.0301148	0.00764911	0.0088795	0.068032	0.0193748	0.00199474	0.0196875	0.0185264	0.011129
0	1	0.00725783	0.00138313	0.0232439	0.00520675	0.0119672	0.00825945	0.00199474	0.00774421	0.0137304	0.00862491
0	1	0.00336277	0.00270149	0.00292065	0.0037097	0.00697621	0.00801424	0.00128148	0.00382897	0.00866478	0.00816441
0	1	0.00537987	0.00796065	0.0125103	0.0094843	0.0127804	0.0101634	0.00195848	0.00996317	0.0156019	0.00590358
0	1	0.0487587	0.0452217	0.0155122	0.0140862	0.0932388	0.0159611	0.0096711	0.0240873	0.0142679	0.0164575
0	1	0.0496795	0.0170641	0.00817728	0.00613594	0.0519444	0.032794	0.00594795	0.0194964	0.00520935	0.024145
0	1	0.015471	0.00394481	0.0155933	0.0118701	0.0183	0.00437552	0.00331247	0.00955287	0.0133693	0.00714042
0	1	0.0581812	0.0176239	0.010255	0.0928202	0.0359493	0.036555	0.0859675	0.0229347	0.0276437	0.0112617
0	1	0.110309	0.0398253	0.00771551	0.0451976	0.0511739	0.0910157	0.345515	0.0192946	0.0456653	0.0292053
0	1	0.0158912	0.00454785	0.0044122	0.0909551	0.0151244	0.00940061	0.033604	0.0157066	0.0348463	0.00563234
0	1	0.0147572	0.00585744	0.00884318	0.0107379	0.0241336	0.0101634	0.00528875	0.00763836	0.0222212	0.00939523
0	1	0.0601722	0.137208	0.00479485	0.00980872	0.155033	0.0338376	0.0265039	0.0351639	0.0123596	0.0246507
0	1	0.00134567	0	0.0165633	0.00838909	0.0052939	0.00815216	0.00195848	0.0160778	0.0168248	0.0115618
0	1	0.00134567	0.000319711	0.0177043	0.0088795	0.0052939	0.00799523	0.00195848	0.0160778	0.0169614	0.0115618
0	1	0	0.00270149	0.033742	0.0094843	0.00789308	0.00176542	0.00331247	0.0107055	0.0160283	0.00573138
0	1	0.202206	0.227486	0.00735846	0.0271552	0.0502606	0.219957	0.321667	0.271736	0.0314431	0.0102304
0	1	0.0107625	0.0138306	0.0101332	0.00455793	0.027188	0.0107715	0	0.00885447	0.00781251	0.0266738
0	1	0.233623	0.628282	0.00810588	0.0085551	0.0253248	0.34078	0.362612	0.463369	0.00887031	0.0178467
0	1	0.0325077	0.0130837	0.0107986	0.0113427	0.0802463	0.0129881	0.0102383	0.0171023	0.0145661	0.012342
0	1	0.0329562	0.0150739	0.0107986	0.0113427	0.0820293	0.0129881	0.00993741	0.0172304	0.0145661	0.0110419
0	1	0.00672553	0.00341281	0.0215159	0.00702111	0.00672152	0.0101013	0.00519845	0.0091817	0.01866	0.00993582
0	1	0.0168166	0.00675459	0.0223027	0.00915988	0.0161928	0.00684711	0.00587544	0.0106208	0.020228	0.0112923
0	1	0.0309391	0.00682563	0.0164125	0.00581153	0.026138	0.0169523	0.00327622	0.0111988	0.018287	0.0145731
0	1	0.0162807	0.00270149	0.0366182	0.00702111	0.0186888	0.0120673	0.00519845	0.00926636	0.0267102	0.0160987
0	1	0.0766604	0.0251685	0.0101332	0.00977226	0.0523649	0.0439629	0.0287035	0.00841982	0.00986156	0.00587784
0	1	0.0101624	0.00127885	0.0206639	0.00613594	0.0133943	0.00993781	0.00733818	0.0137726	0.0256179	0.00583067
0	1	0.00369989	0.00973347	0.00328577	0.0187034	0.0101334	0.00921139	0.0548235	0.0110766	0.0290424	0.00825642
0	1	0.042036	0.0237459	0.0250531	0.0156425	0.0767302	0.0241033	0.00662495	0.0187541	0.00938285	0.115532
0	1	0.0662496	0.0516522	0.00412952	0.0311155	0.0930409	0.0320872	0.0968361	0.0207522	0.0176948	0.00970803
0	1	0.00840644	0.00270149	0.0428288	0.00944029	0.0122701	0.00412972	0.00327622	0.0110961	0.0342868	0.0050224
0	1	0.0265707	0.0106621	0.029775	0.0227294	0.0289254	0.0182082	0.0153038	0.01409	0.0263596	0.0134293
0	1	0.00537987	0.00199017	0.0250207	0.00334835	0.0154273	0.0101634	0.00508426	0.00611462	0.0119367	0.0270672
0	1	0.0131167	0.00927023	0.00058413	0.0369963	0.015531	0.0070525	0.0145676	0.00920129	0.0113761	0.00605019
0	1	0.0501129	0.0464167	0.00596311	0.0296381	0.0807565	0.0315512	0.0329797	0.0290884	0.019536	0.0145761
0	1	0.00403701	0.00867197	0.00650664	0.0548621	0.0058042	0.00755328	0.0244326	0.0105134	0.016226	0.0552486
0	1	0.0124426	0.00753695	0.0173053	0.0112395	0.0456946	0.0127075	0.00733818	0.0180118	0.019894	0.0161178
0	1	0.0637134	0.0402263	0.00175239	0.0144959	0.0767389	0.0205268	0.0435579	0.0191253	0.0214354	0.0124005
0	1	0.0073998	0.00525918	0.0262866	0.00334835	0.0112525	0.0133724	0.00519845	0.0114674	0.022726	0.00333605
0	1	0.121802	0.132721	0.00537898	0.0554478	0.194543	0.059407	0.159637	0.0580249	0.017569	0.0260047
0	1	0.00369989	0.00341281	0.00533838	0.0497168	0.00514245	0.00673981	0.0105419	0.00461042	0.0108712	0.00392308
0	1	0.00907976	0.00469165	0.011845	0.00587236	0.0151244	0.0124774	0.00527095	0.00381919	0.0144213	0.0340567
0	1	0.208769	0.133535	0.0111378	0.0433003	0.0530716	0.184426	0.244074	0.152046	0.0215118	0.0165602
0	1	0.0373699	0.0176997	0.046147	0.0687408	0.0310621	0.0584427	0.0267418	0.0477314	0.0685474	0.140175
0	1	0.00706265	0	0.0100926	0.00706514	0.00422557	0.00602265	0	0.0107055	0.015097	0.00583342
0	1	0.00302564	0.00341281	0.0219782	0.0079503	0.00598801	0.00472861	0.00385782	0.0107055	0.0204935	0.00582444
0	1	0.00302564	0.00341281	0.0225462	0.0079503	0.00646593	0.00437552	0.00331247	0.0107516	0.0207061	0.00655668
0	1	0.00403419	0.00213397	0.0143439	0.00367276	0.00616299	0.0108696	0.00256297	0.00459085	0.0103664	0.0204287
0	1	0.00537987	0.00398033	0.0095085	0.00980872	0.00499099	0.0122819	0.00263547	0.00916216	0.025396	0.00981906
0	1	0.0215251	0.00355662	0.00296125	0.0462119	0.0140561	0.00921139	0.0138182	0.0118581	0.0212376	0.00705332
0	1	0.0575098	0.0304277	0.0231466	0.0379994	0.082454	0.0286174	0.0104345	0.0229542	0.0233075	0.0122024
0	1	0.023545	0.0289118	0.0113015	0.0189686	0.0504209	0.00852486	0.046462	0.0114869	0.0130777	0.018391
0	1	0.023545	0.0277855	0.0113015	0.0193718	0.0500533	0.00915777	0.0479853	0.0114869	0.0136787	0.0183962
0	1	0.0749979	0.0318148	0.0129321	0.00823069	0.113019	0.0334171	0.00931182	0.0176243	0.0163852	0.0314741
0	1	0.03879	0.011941	0.0218564	0.00548713	0.0491864	0.0179717	0.00587544	0.0114674	0.0108712	0.0288184
0	1	0.00336277	0.000711325	0.0112875	0.00306798	0.00697621	0.00815216	0.00270798	0.0091817	0.0130777	0.00970803
0	1	0.0423703	0.0201893	0.00713137	0.016181	0.0537208	0.0225837	0.0208916	0.0134567	0.0262985	0.00792862
0	1	0.0134539	0.0140742	0.0118856	0.0137387	0.0282637	0.0136654	0.0170903	0.0130221	0.018609	0.0104117
0	1	0.0225337	0.0315003	0.0201447	0.00819709	0.0190949	0.0202194	0.00299142	0.0244976	0.0170641	0.00886936
0	1	0.0020171	0.00255769	0.00592251	0.00466915	0.0058042	0.0102712	0.00398947	0.00652488	0.00974624	0.0214565
0	1	0.0115161	0.0147863	0.00443875	0.0296636	0.0144627	0.0139302	0.00988401	0.0119086	0.0116154	0.00676516
0	1	0.111597	0.0142187	0.0550993	0.00987498	0.0867034	0.0609329	0.00982867	0.0229347	0.0108712	0.0404239
0	1	0.0972213	0.112408	0.00467304	0.0255175	0.130474	0.0422834	0.274523	0.0440136	0.0274305	0.0143967
0	1	0.0532196	0.0393314	0.00829963	0.0106939	0.0682	0.0215429	0.00587544	0.0198872	0.00837318	0.0123818
0	1	0.0080712	0.00483546	0.0225218	0.00598108	0.0106915	0.0044828	0.00259923	0.00724766	0.0211414	0.0134083
0	1	0.0103874	0.00199017	0.0452208	0.00319078	0.00407411	0.00793759	0.000577933	0.00723627	0.0164265	0.00946059
0	1	0.00672553	0.00341281	0.00969511	0.00851109	0.00707989	0.00412972	0.00195848	0.00498158	0.0199624	0.0208002
0	1	0.00672553	0.00341281	0.0101332	0.00851109	0.00707989	0.00412972	0.00195848	0.00498158	0.0199624	0.0206135
0	1	0.0127768	0.00341281	0.00471364	0.00702111	0.0100298	0.0066013	0.0131774	0.00994357	0.0135825	0.00789198
0	1	0.0794296	0.0836101	0.00529778	0.0125523	0.0861369	0.0310602	0.0106144	0.0198676	0.00717644	0.0378354
0	1	0.124568	0.221009	0.0158774	0.0490435	0.150662	0.0600997	0.209458	0.0698379	0.0138219	0.0136407
0	1	0.0178252	0.0234583	0.00650664	0.00738956	0.0169582	0.00779907	0.00455771	0.0183634	0.0152841	0.00798204
0	1	0.0386761	0.044079	0.021743	0.00427755	0.0296349	0.022691	0.00331247	0.0363361	0.0148053	0.0113634
0	1	0.0110969	0.0108059	0.015431	0.00323043	0.015717	0.00647441	0.00331247	0.0118581	0.00679511	0.0145731
0	1	0.0020171	0.00682563	0.0218971	0.00706514	0.00315723	0.00589514	0.00395321	0.00804864	0.0182609	0.00583342
0	1	0.0325939	0.006538	0.0256048	0.00831876	0.0211838	0.015147	0.00259923	0.0103343	0.0151321	0.0182839
0	1	0.307013	0.209029	0.0107986	0.105351	0.0677591	0.280087	0.585032	0.153795	0.0614128	0.0211015
0	1	0.120399	0.141697	0.00354538	0.0085551	0.157092	0.0544101	0.0230785	0.04669	0.0118809	0.0205195
0	1	0.124621	0.145471	0.00354538	0.00915988	0.164843	0.0571813	0.0250169	0.0467692	0.0121541	0.0210104
0	1	0.00504556	0.00341281	0.0316086	0.00283278	0.00804453	0.00731691	0.00327622	0.00498158	0.0138219	0.0148767
0	1	0.0346363	0.00980702	0.0261809	0.00766993	0.0274982	0.0171386	0.00391696	0.00535273	0.0172773	0.0432412
0	1	0.0078843	0.0116213	0.0124292	0.0102183	0.0214389	0.0172875	0.00131774	0.0105069	0.00914351	0.0419845
0	1	0.0783607	0.0485774	0.00479485	0.0782333	0.0757736	0.0476813	0.0408499	0.020649	0.0308598	0.042675
0	1	0.029262	0.00625811	0.0237004	0.00455793	0.026685	0.0130193	0.00263547	0.0122488	0.024185	0.00828699
0	1	0.00504556	0.00540298	0.0100926	0.00920393	0.0058042	0.00776905	0.00131774	0.00839866	0.0123335	0.0192505
0	1	0.00537987	0.00127885	0.0238524	0.00553115	0.00840337	0.00554206	0.00267173	0.00498158	0.0207874	0.00136156
0	1	0.0353451	0.0288232	0.0102144	0.019293	0.075796	0.011683	0.0773448	0.0390711	0.0271388	0.0293592
0	1	0.0766806	0.0251608	0.00654725	0.0204917	0.113116	0.0295381	0.0771757	0.0221924	0.0355523	0.00750778
0	1	0.0413646	0.0276484	0.00775611	0.00766993	0.061869	0.0176094	0.00737443	0.0156674	0.0109213	0.00893773
0	1	0.174795	0.118531	0.0125915	0.131399	0.074395	0.188175	0.532785	0.132206	0.0848099	0.0232653
0	1	0.00437131	0.00952713	0.0073896	0.112356	0.00763795	0.0194269	0.00537971	0.012239	0.00592739	0.15484
0	1	0	0.00398033	0.0153899	0.00641633	0.00672107	0.00574745	0.00131774	0.0126395	0.00640609	0.00544023
0	1	0.0383389	0.00547652	0.00713137	0.0122719	0.0526429	0.0136844	0.0137819	0.0233873	0.0219971	0.0161098
0	1	0.0336305	0.0526149	0.00658785	0.0282241	0.0406325	0.020385	0.0340799	0.0160582	0.00518319	0.00637796
0	1	0.0336305	0.0526149	0.00658785	0.028379	0.0397385	0.0202379	0.0340799	0.015802	0.00518319	0.00637796
0	1	0.00269134	0.00398033	0.0241282	0.00334835	0.00710776	0.00437552	0.00259923	0.0148552	0.0123335	0.00272564
0	1	0.0157801	0.00611431	0.0118856	0.00306798	0.0258873	0.011757	0.00199474	0.0103539	0.0145922	0.0167081
0	1	0.00773409	0.00682563	0.0221407	0.0088977	0.0272431	0.0132339	0.00662495	0.00994357	0.0191441	0.0118442
0	1	0.131024	0.144685	0.00783733	0.0156643	0.195463	0.0428477	0.0386524	0.0457034	0.016532	0.0133858
0	1	0.00403701	0.00142265	0.0320341	0.0057341	0.00921656	0.0084262	0.00331247	0.00841982	0.0131038	0.0106458
0	1	0.00874545	0.00364993	0.0381434	0.00697709	0.00499099	0.0103982	0.00580294	0.0107251	0.0386248	0.00920013
0	1	0.0228659	0.0609433	0.00296125	0.00668911	0.0749781	0.0174738	0.0174187	0.0161511	0.00640609	0.0187568
0	1	0.0558242	0.143012	0.00958972	0.0134592	0.157986	0.0225537	0.0135467	0.0565571	0.0167453	0.014968
0	1	0.142731	0.0594338	0.00233652	0.0263319	0.0599316	0.113641	0.396896	0.0539376	0.016614	0.0122318
0	1	0.0665868	0.0216119	0.0143846	0.00644567	0.161831	0.0354051	0.00789133	0.0286016	0.0204257	0.0128968
0	1	0.0127825	0.0258747	0.00658785	0.0733727	0.0343708	0.0154228	0.041316	0.014554	0.0200147	0.0130462
0	1	0.00571698	0.00213397	0.0108392	0.0686134	0.00719899	0.00614094	0.0284405	0.0111499	0.0199624	0.00910407
0	1	0.0865117	0.0220357	0.00479477	0.0165494	0.0758697	0.0394846	0.108195	0.0149138	0.0229915	0.00896239
0	1	0.0248879	0.0127763	0.00892437	0.019361	0.0515577	0.0206798	0.089443	0.018383	0.0461962	0.00961198
0	1	0.0275404	0.0405597	0.0102144	0.03718	0.0431089	0.0153191	0.0717326	0.0225831	0.0449078	0.0112737
0	1	0.00470844	0.00326901	0.0148875	0.00674073	0.00616299	0.00825945	0.00455771	0.0047927	0.0160544	0.0069879
0	1	0.0659181	0.0367364	0.010758	0.0113427	0.0802905	0.0421749	0.00726569	0.017582	0.0115893	0.0333883
0	1	0.0285878	0.0105633	0.0339776	0.00697072	0.0724803	0.0182082	0.0058583	0.0103148	0.0230187	0.0191313
0	1	0.339838	0.521076	0.00520858	0.0201098	0.160908	0.157725	0.249643	0.198409	0.00839931	0.0151056
0	1	0.413705	0.705282	0.00358599	0.0236145	0.100171	0.257198	0.32567	0.422288	0.00891092	0.0183426
0	1	0.142596	0.211626	0.00709077	0.0116231	0.0525554	0.0841905	0.0322862	0.0724161	0.0112757	0.0184681
0	1	0.00804132	0.00270149	0.0301092	0.00702111	0.00488732	0.00576764	0.0051622	0.0095724	0.0123596	0.0116798
0	1	0.0847434	0.0817483	0.00457307	0.033202	0.0705194	0.044481	0.216741	0.0313936	0.0111367	0.0702589
0	1	0.0264592	0.0265835	0.00654725	0.0106498	0.0438425	0.0177478	0.014476	0.00943566	0.00786451	0.0170436
0	1	0.0373247	0.0125305	0.00884318	0.0112987	0.036806	0.0164526	0.0115601	0.0164685	0.00914351	0.0126827
0	1	0.149764	0.308219	0.0116849	0.0100891	0.298119	0.0671075	0.0668524	0.114225	0.0123596	0.0116574
0	1	0.0245507	0.0557401	0.00834024	0.053392	0.0340722	0.0235553	0.0272373	0.0225831	0.0106058	0.00427078
0	1	0.00773409	0.00326901	0.0130133	0.00339238	0.00605933	0.00875105	0.00252869	0.00191449	0.00494385	0.0203698
0	1	0.00672835	0.00326901	0.0262296	0.0100891	0.00473585	0.00247159	0.00327622	0.00765794	0.0153364	0.00996551
0	1	0.122702	0.048322	0.00797086	0.0460659	0.0580897	0.0705858	0.27946	0.0509747	0.0421788	0.0115266
0	1	0.1253	0.276345	0.00596311	0.0263582	0.209734	0.0502411	0.106285	0.0964434	0.0163134	0.0140898
0	1	0.00504556	0.0109421	0.0155466	0.0116671	0.0223506	0.0134796	0.00192223	0.0170887	0.0281486	0.0143959
0	1	0.00523246	0.0109421	0.0150093	0.0104575	0.0220381	0.0129721	0.00192223	0.0184806	0.0280666	0.0143815
0	1	0.231167	0.0826743	0.0113827	0.0206058	0.0965246	0.125758	0.125674	0.135997	0.0172773	0.0111596
0	1	0.239443	0.0806242	0.0113827	0.020133	0.0978629	0.136034	0.131141	0.151394	0.0193152	0.0114918
0	1	0.202018	0.149981	0.00601171	0.0661283	0.0630138	0.189771	0.174527	0.204985	0.0760854	0.0146944
0	1	0.061544	0.096549	0.00900559	0.0112546	0.165798	0.0231145	0.0252412	0.0420404	0.0138741	0.0116425
0	1	0.0192823	0.0326616	0.00779669	0.0187322	0.0388993	0.0159229	0.0423772	0.0210398	0.0247192	0.0141583
0	1	0.00437131	0.00497377	0.0167918	0.00980872	0.00473585	0.00271739	0.00336652	0.00927772	0.0135825	0.0112584
0	1	0.243102	0.0469089	0.0598292	0.00367276	0.075522	0.124704	0.0632037	0.0686684	0.0107059	0.0197808
0	1	0.0258964	0.0127369	0.00713137	0.00829675	0.0374802	0.0139995	0.00391696	0.00572389	0.00667158	0.0150565
0	1	0.0938231	0.0807571	0.0127132	0.0125523	0.149251	0.0406535	0.00398947	0.0351835	0.0118548	0.0119827
0	1	0.159551	0.157492	0.0114557	0.0320133	0.173093	0.0914631	0.0707804	0.0561597	0.0133432	0.0213225
0	1	0.00773409	0.00668182	0.00471364	0.00597953	0.00763795	0.00282468	0.00259923	0.00804864	0.00887801	0.00479066
0	1	0.0170361	0.00593755	0.0190671	0.0110183	0.0501062	0.0165853	0.00975943	0.0095724	0.0163199	0.0137788
0	1	0.038055	0.0482679	0.0155528	0.016137	0.0910687	0.0264793	0.029099	0.0218016	0.012599	0.0271428
0	1	0.0332934	0.0273962	0.00650664	0.010045	0.0451799	0.0161971	0.00199474	0.0202263	0.0106058	0.0345018
0	1	0.0195052	0.006538	0.0137263	0.0122279	0.0180817	0.00629727	0.00722944	0.0164685	0.0259366	0.0110509
0	1	0.0258964	0.0140749	0.0123479	0.0171102	0.0405728	0.0269655	0.00708639	0.0118581	0.0231298	0.0178479
0	1	0.0409743	0.0375333	0.0102144	0.0293294	0.083503	0.0201121	0.102045	0.0276667	0.0393777	0.014889
0	1	0.00410966	0.00781685	0.0327727	0.00915988	0.00697621	0.0110455	0.00203098	0.00382897	0.0183024	0.0358912
0	1	0.0218622	0.00270149	0.0318275	0.00334835	0.0266526	0.0100849	0.00195848	0.00650534	0.0305953	0.0101102
0	1	0.0419253	0.00284529	0.0131351	0.00460195	0.0228264	0.0237503	0.00459124	0.00992401	0.00643223	0.0133292
0	1	0.0181595	0.0167764	0.00533838	0.014647	0.0324333	0.0115757	0.0211201	0.017582	0.0111106	0.0111587
0	1	0.0369876	0.0284375	0.00771551	0.0116888	0.0664035	0.0237662	0.00658869	0.0139955	0.00172773	0.0224139
0	1	0.013114	0.0116611	0.00717198	0.0191938	0.0215904	0.00684711	0.0125729	0.00881052	0.0229654	0.0139511
0	1	0.0417017	0.0359745	0.0114637	0.0094843	0.0840259	0.0126257	0.0163811	0.0287172	0.0103664	0.00430442
0	1	0.0300431	0.0318504	0.012551	0.0942784	0.0837145	0.0229681	0.108204	0.0225636	0.0658403	0.016509
0	1	0.0706293	0.0947191	0.00658785	0.0643153	0.065005	0.0398413	0.0741506	0.024663	0.0357383	0.0134986
0	1	0.0343951	0.0345435	0.00717198	0.0284969	0.0579878	0.0228682	0.0891754	0.00994357	0.0194478	0.0380289
0	1	0.0575098	0.0142187	0.0178487	0.00488234	0.0227962	0.0140473	0.00463021	0.0233574	0.0101271	0.00544023
0	1	0.011434	0.0120848	0.0126455	0.00706514	0.0264067	0.011743	0.00263547	0.00866943	0.0108451	0.0155078
0	1	0.00470844	0.00739315	0.0254831	0.00669671	0.00527112	0.00346219	0.00267173	0.0103343	0.0158064	0.00479066
0	1	0.0020171	0.00341281	0.0144656	0.0088795	0.00873266	0.00673981	0.00715693	0.00979706	0.0238242	0.00759404
0	1	0.0245479	0.00824828	0.0113421	0.00863149	0.0283115	0.0124204	0.00323997	0.0134014	0.0145748	0.00802168
0	1	0.0178252	0.00881579	0.0439636	0.00646035	0.0200118	0.00954429	0.0047192	0.0152964	0.0130276	0.00605019
0	1	0.0899559	0.0210012	0.00654725	0.0318464	0.062852	0.040792	0.0365199	0.0114674	0.0160544	0.00463865
0	1	0.00773409	0.00594523	0.0343182	0.00483831	0.0160597	0.00896559	0.00331247	0.0156871	0.0160544	0.0118836
0	1	0.0134483	0.0423687	0.00717198	0.0960546	0.0422464	0.0146462	0.104772	0.0198872	0.0469229	0.0108784
0	1	0.121998	0.0420311	0.00381307	0.0359421	0.0523606	0.0896161	0.361693	0.0605499	0.0537403	0.00702455
0	1	0.218765	0.352689	0.0153498	0.040705	0.0191618	0.455313	0.710198	0.379379	0.0327575	0.0149848
0	1	0.0724588	0.0384532	0.00650664	0.0110623	0.0962611	0.0297637	0.0109348	0.0294205	0.00683696	0.0165135
0	1	0.0457725	0.0186305	0.0141425	0.0259245	0.055741	0.0239955	0.126988	0.0179531	0.021866	0.0105437
0	1	0.00537987	0.000711325	0.014928	0.00840911	0.00381898	0.00804487	0.00452145	0.00535273	0.0193064	0.0455349
0	1	0.0148729	0.0109498	0.00775611	0.0118907	0.0264777	0.00896559	0.0104694	0.0095724	0.0152906	0.0108715
0	1	0.0637041	0.125525	0.00958972	0.0177408	0.0816176	0.0298434	0.0118596	0.0241768	0.0130679	0.0203343
0	1	0.0353077	0.0117972	0.0268388	0.00818665	0.0297386	0.0186687	0.00361504	0.0156871	0.0245452	0.0110458
0	1	0.00437131	0.000711325	0.00596311	0.00438079	0.00870628	0.0100647	0.0052347	0.00687649	0.00688701	0.00744498
0	1	0.0178252	0.0125111	0.00237712	0.00924791	0.0326885	0.0096718	0.00591169	0.0114869	0.00679511	0.0126171
0	1	0.00470844	0.00668182	0.0219295	0.00823069	0.0153127	0.00986915	0.00730194	0.0114674	0.0154831	0.0151049
0	1	0.181964	0.146915	0.0113827	0.0156139	0.268897	0.0706321	0.0504181	0.0772744	0.00592739	0.0286479
0	1	0.0568328	0.00284529	0.0232957	0.00674073	0.0254895	0.0257615	0.00594795	0.0134014	0.0150447	0.0105735
0	1	0.0204007	0.0128655	0.0278195	0.00609191	0.0853425	0.011683	0.00591169	0.0126395	0.0172121	0.0223378
0	1	0.0174881	0.00582667	0.0125103	0.0110183	0.043994	0.0108696	0.00918792	0.0156871	0.0155495	0.0332832
0	1	0.0702895	0.0748272	0.0129867	0.0112546	0.118059	0.0385648	0.00719318	0.0348123	0.013577	0.0176411
0	1	0.0215223	0.091427	0.00559799	0.0385754	0.0639794	0.012764	0.0105057	0.0306122	0.0106319	0.0143419
0	1	0.00470844	0.00478496	0.0245501	0.00367276	0.00514245	0.00668346	0.00331247	0.00459085	0.0180215	0.00243087
0	1	0.0430446	0.0226032	0.0101738	0.0094843	0.0854976	0.0358488	0.0101107	0.0187541	0.0153364	0.0159376
0	1	0.0430446	0.0226032	0.00958972	0.0094843	0.0833119	0.0358488	0.0118234	0.0179923	0.0153364	0.0159376
0	1	0.0182968	0.0341204	0.00717198	0.0309991	0.0458505	0.00934815	0.00872843	0.0145182	0.0237063	0.00708695
0	1	0.00706265	0.0112297	0.00537898	0.0490287	0.0148851	0.0109768	0.0137456	0.0149056	0.016734	0.00553031
0	1	0.0544813	0.0221794	0.00829963	0.00641633	0.0732701	0.0301857	0.00662495	0.0210398	0.0121061	0.0122925
0	1	0.0319832	0.00922195	0.016648	0.0094843	0.053121	0.0130567	0.00812803	0.0132336	0.0146537	0.0122738
0	1	0.0622098	0.0278701	0.0314138	0.0192049	0.10597	0.0431563	0.0138141	0.0308368	0.0257297	0.0535921
0	1	0.11366	0.0927786	0.0100254	0.0122279	0.0243888	0.133668	0.0311703	0.101654	0.00544868	0.015327
0	1	0.130107	0.0714441	0.0148875	0.00706514	0.10733	0.0482256	0.00915167	0.0634709	0.0096222	0.0114195
0	1	0.0285468	0.0251718	0.00838082	0.0900723	0.0654374	0.0213592	0.0355372	0.0197782	0.0338366	0.00821679
0	1	0.061204	0.0427826	0.011845	0.0444082	0.0970932	0.0481514	0.105502	0.020649	0.0196992	0.0154138
0	1	0.00773409	0.00881579	0.0119668	0.0340281	0.0178206	0.0108696	0.0131049	0.0126004	0.0195099	0.0538439
0	1	0.00795819	0.00846056	0.0119668	0.034784	0.0174839	0.0108696	0.0137456	0.0126004	0.0181735	0.0561894
0	1	0.0606646	0.0933542	0.0176454	0.00354725	0.0627861	0.0288617	0.0110631	0.0381855	0.00988767	0.00902944
0	1	0.0110418	0.0123812	0.0173782	0.0102855	0.0147178	0.0112227	0.00655244	0.0122488	0.0234353	0.00825044
0	1	0.00638842	0.000711325	0.0268543	0.0098527	0.00697621	0.00616115	0.00259923	0.00459085	0.0268033	0.0111686
0	1	0.338667	0.572194	0.0124697	0.0226176	0.157331	0.122176	0.305129	0.233807	0.0139863	0.0121161
0	1	0.0278554	0.0311416	0.00869635	0.00688798	0.027288	0.0122239	0.00715693	0.0149252	0.0104371	0.0153187
0	1	0.0282478	0.0216136	0.0214753	0.0116231	0.0568302	0.0112227	0.0052347	0.0114674	0.00994425	0.016675
0	1	0.0115731	0.00739315	0.014928	0.00306798	0.0342193	0.0190957	0.00323997	0.00650534	0.0167725	0.020464
0	1	0.00336277	0.00306265	0.0101332	0.00516794	0.00886136	0.00565976	0.00259923	0.0103148	0.00747041	0.00925537
0	1	0.0265707	0.00739315	0.010758	0.0116231	0.0536341	0.0146462	0.0105057	0.0153355	0.0236834	0.0116582
0	1	0.00639125	0.0109498	0.0120074	0.0394844	0.0184537	0.00508169	0.00830406	0.00996317	0.0175292	0.00385294
0	1	0.00470844	0.00255769	0.0196092	0.0184078	0.00723269	0.0048463	0.00463021	0.0148612	0.0175839	0.00602252
0	1	0.0245227	0.0113735	0.0119668	0.128397	0.024241	0.01971	0.0418893	0.0234101	0.0467402	0.00637796
0	1	0.0121054	0.00881579	0.0405402	0.00859914	0.0197566	0.011683	0.00199474	0.0168592	0.0263413	0.00889396
0	1	0.0379263	0.0418446	0.00954908	0.0131495	0.0762501	0.01804	0.00929536	0.0133818	0.00616673	0.0844606
0	1	0.195968	0.453195	0.0101089	0.0286033	0.018925	0.365212	0.69806	0.511097	0.0299089	0.0232665
0	1	0.0685806	0.104031	0.0143439	0.0135718	0.115848	0.0361125	0.0243252	0.039618	0.0101271	0.0248159
0	1	0.305393	0.501458	0.0125033	0.0252684	0.117444	0.187132	0.357428	0.344561	0.0119926	0.0179555
0	1	0.0238821	0.0120848	0.00654725	0.0314176	0.0272909	0.0129396	0.00131774	0.0194769	0.0133432	0.00728508
0	1	0.00639125	0.00668182	0.0225624	0.00674073	0.00804453	0.00830908	0.00259923	0.00879096	0.0215578	0.00447485
0	1	0.00369989	0.00341281	0.0335751	0.00669671	0.00341237	0.00589514	0.00192223	0.00574345	0.0119288	0.0069879
0	1	0.0101714	0.00255769	0.0299453	0.00508123	0.00672107	0.0073075	0.00256297	0.00724766	0.0193603	0.0087763
0	1	0.00605411	0.00525918	0.0334266	0.00702111	0.00697621	0.00508169	0.00313449	0.0093738	0.0210636	0.0109339
0	1	0.0295963	0.0132901	0.0094679	0.0155762	0.041905	0.015844	0.00463021	0.0141829	0.0105695	0.0233959
0	1	0.011236	0.00824828	0.0166399	0.00516272	0.0195015	0.00720019	0.00715693	0.0116986	0.0232308	0.00575906
0	1	0.0538099	0.0789108	0.00771551	0.0482024	0.0802507	0.0238575	0.128664	0.0352285	0.0145661	0.013205
0	1	0.00493068	0.0159323	0.00417012	0.0402492	0.00804453	0.00684711	0.00890247	0.023568	0.0221339	0.00671955
0	1	0.0793047	0.0170641	0.0322739	0.00339238	0.077804	0.0297362	0.00459396	0.0137726	0.0222212	0.0165408
0	1	0.0221966	0.0076105	0.0205747	0.00581153	0.0301129	0.0155981	0.00527095	0.0126781	0.0155495	0.0175062
0	1	0.019168	0.0182156	0.00958972	0.00827472	0.0389589	0.0199751	0.00350188	0.0279163	0.00914351	0.00563533
0	1	0.0104254	0.00199017	0.0426829	0.00702111	0.011551	0.0137144	0.00388071	0.0100657	0.0175167	0.0136137
0	1	0.0521215	0.0307965	0.00983302	0.00976469	0.10665	0.0321397	0.00733818	0.0160778	0.0148053	0.0170456
0	1	0.0127797	0.0188039	0.00237712	0.0279414	0.0264659	0.015901	0.00647994	0.0122488	0.0118548	0.00520552
0	1	0.0258992	0.0140749	0.0196984	0.0140862	0.0152619	0.0160585	0.00203098	0.00994357	0.0145661	0.00942749
0	1	0.0253874	0.00398033	0.0191303	0.00697709	0.0653004	0.0265791	0.0059842	0.0110961	0.0289978	0.0155296
0	1	0.0151311	0.00554679	0.0225624	0.00613594	0.0261513	0.0195242	0.00259923	0.00841004	0.0222212	0.015165
0	1	0.0415009	0.0133636	0.00721256	0.0875988	0.0328066	0.0226845	0.0656071	0.0243173	0.0627383	0.00721027
0	1	0.0080712	0	0.0154264	0.00585557	0.00855483	0.00579707	0.00263547	0.0134128	0.0130777	0.0100328
0	1	0.0168166	0.00768075	0.00829963	0.0076595	0.0317238	0.00896559	0.00530721	0.0103343	0.00297676	0.0208769
0	1	0.00908163	0.00270149	0.0239337	0.0061248	0.0181302	0.0102805	0.00398947	0.00765794	0.0123816	0.0118356
0	1	0.0073998	0.0161947	0.00398894	0.0173906	0.0176677	0.00868178	0.0617883	0.0107251	0.0209951	0.0120847
0	1	0.037999	0.011616	0.00900559	0.0109742	0.0516319	0.0222306	0.0156316	0.0199263	0.0202018	0.00990912
0	1	0.148724	0.0256312	0.0305989	0.0271026	0.0613944	0.0872722	0.106076	0.0512025	0.0490946	0.00932981
0	1	0.00773409	0.00525918	0.0142221	0.00520675	0.00845116	0.0066013	0.00503892	0.0095724	0.0155495	0.00595413
0	1	0.013283	0.0253367	0.00600372	0.0504911	0.0260601	0.00624823	0.00427162	0.0126395	0.0146313	0.0399712
0	1	0.0914746	0.0875033	0.00709077	0.0133934	0.0846231	0.0417734	0.0125729	0.0513004	0.00792058	0.0352842
0	1	0.0121082	0.00724932	0.0295234	0.0108153	0.0144627	0.0179624	0.0175749	0.0170317	0.0175787	0.0156218
0	1	0.0372958	0.0291489	0.0130133	0.00976469	0.0497163	0.0155786	0.0124642	0.0210398	0.0111367	0.0194771
0	1	0.00706265	0.00270149	0.0439152	0.0094843	0.00723135	0.00779907	0.00459396	0.00994357	0.0324355	0.0111746
0	1	0.0239139	0.00776306	0.0445973	0.0107611	0.0393706	0.0123892	0.00395321	0.00866943	0.0242025	0.0164395
0	1	0.0113518	0.00398033	0.0476261	0.00952835	0.00921656	0.00507128	0.00463021	0.00982855	0.0222212	0.0211282
0	1	0.0628896	0.0427924	0.0113015	0.0497034	0.0761406	0.0420688	0.033981	0.0397547	0.0173034	0.0081316
0	1	0.227104	0.242536	0.00838082	0.0282722	0.149788	0.0887387	0.304048	0.0981107	0.0311253	0.0178187
0	1	0.116243	0.156834	0.00650664	0.0291457	0.0838585	0.0466111	0.206327	0.0525033	0.023975	0.0124807
0	1	0.034104	0.0343971	0.00412952	0.0219345	0.0720481	0.0227222	0.133839	0.0157408	0.0215031	0.0141358
0	1	0.0373276	0.0395235	0.0101738	0.00581153	0.066696	0.0334533	0.00327622	0.0122488	0.0157889	0.0269089
0	1	0.0144638	0.00341281	0.0118044	0.00932788	0.00672107	0.0058259	0.00388071	0.00574345	0.0145125	0.00748757
0	1	0.00941689	0.00483546	0.0280631	0.00613594	0.0126057	0.00603365	0.00269325	0.0110961	0.020254	0.00373624
0	1	0.0104254	0.0270072	0.00771551	0.00744117	0.0366183	0.00211851	0.00779768	0.0196702	0.0241883	0.0168596
0	1	0.00941689	0.0270072	0.00743966	0.00585557	0.0342399	0.00211851	0.00779768	0.0210789	0.0241883	0.0163398
0	1	0.210803	0.0379822	0.00896495	0.0399276	0.0755721	0.124041	0.0970756	0.0658293	0.0271912	0.00582743
0	1	0.00403419	0.00533822	0.00771551	0.0198098	0.00605933	0.00979141	0.0266341	0.0080291	0.0276081	0.0110666
0	1	0.0631973	0.0847597	0.00475425	0.0360859	0.0862784	0.0295694	0.14966	0.0428897	0.0172709	0.0137927
0	1	0.00840834	0.0146425	0.00541959	0.0469179	0.0146141	0.00610469	0.00463021	0.0110961	0.0146813	0.00229629
0	1	0.00605411	0.00341281	0.0119668	0.00339238	0.00264696	0.00372153	0.00331247	0.0110961	0.0172001	0.00728504
0	1	0.00235422	0.00582667	0.0052005	0.0661127	0.00906511	0.0049744	0.00886823	0.00881052	0.0256426	0.00456539
0	1	0.00975399	0.0100856	0.00417012	0.0630654	0.0132907	0.0156195	0.0298657	0.0126591	0.0180363	0.00503661
0	1	0.212584	0.113961	0.0058819	0.0373121	0.04769	0.192151	0.480132	0.140655	0.0400033	0.0146101
0	1	0.033274	0.011908	0.00309106	0.0913904	0.0321162	0.0244806	0.0555589	0.0299659	0.013494	0.00719497
0	1	0.147245	0.143519	0.0107173	0.019311	0.08687	0.0498392	0.135486	0.0754153	0.0162492	0.0120043
0	1	0.0656931	0.07378	0.00892437	0.0154238	0.0904098	0.0345126	0.0590807	0.0275451	0.0185676	0.0108715
0	1	0.00840834	0.0153538	0.00600372	0.0349051	0.0302221	0.0123217	0.0328347	0.0095724	0.0170379	0.0273752
0	1	0.00975119	0.00412414	0.0190576	0.00488234	0.00989447	0.00974165	0.00530721	0.00650534	0.0197231	0.0111934
0	1	0.0363219	0.0142187	0.00479485	0.0548991	0.0418572	0.0208945	0.0545955	0.0287172	0.0392853	0.0119887
0	1	0.0363219	0.0142187	0.00479485	0.0524695	0.0418572	0.0208945	0.0545065	0.0287172	0.0366599	0.0119887
0	1	0.00369989	0.0059705	0.00296125	0.0446547	0.00605933	0.00716156	0.0138182	0.0107251	0.0246931	0.0193353
0	1	0.00874545	0.00127885	0.00697719	0.00136078	0.00488732	0.00317776	0.00263547	0.00994357	0.0140874	0.00971103
0	1	0.126024	0.0899657	0.0101981	0.0226697	0.122823	0.0606688	0.0556312	0.0462519	0.0174074	0.0275372
0	1	0.168195	0.165507	0.0124697	0.0103695	0.166945	0.101024	0.0437007	0.089417	0.0150031	0.020477
0	1	0.133176	0.116452	0.00654716	0.0150154	0.140788	0.0599521	0.013403	0.0574002	0.0108451	0.0485268
0	1	0.030941	0.0268009	0.0229844	0.013617	0.0358347	0.0273724	0.020838	0.0252253	0.017855	0.023661
0	1	0.011434	0.00768075	0.00779669	0.0720695	0.0112018	0.0128798	0.0179164	0.0176227	0.0219818	0.00624227
0	1	0.0356476	0.0260835	0.0137192	0.0212001	0.0726252	0.0183651	0.0193897	0.0211673	0.025687	0.00867426
0	1	0.0580132	0.017772	0.00417012	0.0683772	0.0422705	0.0290472	0.136282	0.0184367	0.036722	0.0130931
0	1	0.0384158	0.0224363	0.00440535	0.0395876	0.0350533	0.0267319	0.205417	0.0214109	0.0428707	0.0201576
0	1	0.0232583	0.0127961	0.00666898	0.0671734	0.027749	0.0205725	0.128666	0.0185685	0.0452539	0.00761282
0	1	0.00437131	0.00270149	0.0204287	0.00460195	0.00631447	0.0066013	0.00199474	0.0121907	0.0163971	0.0114
0	1	0.0400218	0.0208666	0.00594689	0.0440463	0.0676852	0.0165501	0.0233076	0.0343892	0.023975	0.0082108
0	1	0.0166476	0.00895959	0.00900559	0.0795479	0.0146141	0.00804487	0.0204087	0.0107055	0.0269518	0.0069879
0	1	0.10821	0.0378209	0.00658785	0.0705124	0.0957264	0.065364	0.0870032	0.0614858	0.0403224	0.0138491
0	1	0.00470844	0.00326901	0.0294204	0.00306798	0.00710447	0.00644558	0.00203098	0.00994357	0.0306205	0.00531054
0	1	0.026622	0.0109498	0.0251019	0.00427755	0.0436146	0.024872	0.00609567	0.0172304	0.0235511	0.00936756
0	1	0.0124426	0.0104448	0.00541959	0.0520275	0.0241377	0.00910413	0.0176263	0.0122292	0.0197754	0.0047006
0	1	0.238204	0.166393	0.00417012	0.0583293	0.0774758	0.201407	0.312511	0.148758	0.0429262	0.0117539
0	1	0.227345	0.155734	0.00417012	0.0552568	0.0722492	0.210054	0.302096	0.145952	0.0422424	0.0108162
0	1	0.0588526	0.0253123	0.00658785	0.0100891	0.0802276	0.0238325	0.0062153	0.019897	0.0108712	0.0149181
0	1	0.126119	0.0677821	0.00940304	0.0808939	0.103657	0.0736143	0.123176	0.0544998	0.0382397	0.00625426
0	1	0.00134567	0.0090957	0.00358599	0.0663298	0.00763795	0.00603365	0.0130686	0.0118071	0.0131038	0.00516456
0	1	0.00470844	0.00881579	0.00775611	0.059291	0.00972685	0.0145389	0.0157766	0.00496201	0.0237096	0.00769691
0	1	0.278819	0.877231	0.0155365	0.0173569	0.18745	0.124291	0.156552	0.371089	0.00717644	0.0089535
0	1	0.0987176	0.476356	0.00942728	0.0610988	0.00616256	0.379003	0.708208	0.831949	0.0641425	0.0366344
0	1	0.0117711	0.00422985	0.00904618	0.0515947	0.00998196	0.00994881	0.0196593	0.00863306	0.0217686	0.00314096
0	1	0.043716	0.0194187	0.0114801	0.0877879	0.0368404	0.0261844	0.0704183	0.027423	0.0333524	0.00961198
0	1	0.0585996	0.0204011	0.00746404	0.0224491	0.0586434	0.0353716	0.0691169	0.0305048	0.0212159	0.00738707
0	1	0.0589273	0.104359	0.00638637	0.0203934	0.12323	0.0308432	0.0311662	0.0261906	0.0171472	0.0201353
0	1	0.0836384	0.0228923	0.00658785	0.0472032	0.0504644	0.0471147	0.105917	0.037055	0.030886	0.00540659
0	1	0.0137882	0.00398033	0.00300186	0.0248682	0.00855483	0.00769179	0.00402572	0.0114674	0.0229654	0.00577402
0	1	0.0617301	0.0598099	0.00700955	0.0534911	0.0629315	0.0340522	0.0921189	0.0227632	0.0192444	0.0359137
0	1	0.0265679	0.0218996	0.00237712	0.0218435	0.0365074	0.0139118	0.00854718	0.0122292	0.013317	0.00924878
0	1	0.0839611	0.0724558	0.00662843	0.0529228	0.131366	0.0370892	0.141848	0.0363263	0.0302511	0.00989342
0	1	0.0020171	0.00525918	0.0125103	0.00488234	0.00198522	0.00532748	0.00395321	0.00765794	0.0197493	0.0111163
0	1	0.0073998	0.00270149	0.0132163	0.00520675	0.0224594	0.00638673	0.00323997	0.00458107	0.0234245	0.0058364
0	1	0.0104254	0.00469165	0.0354133	0.00660633	0.0245962	0.00614094	0.00323997	0.00733071	0.0271912	0.0110449
0	1	0.173013	0.168723	0.0108796	0.0358257	0.0852328	0.125058	0.385649	0.0866695	0.0341673	0.0138612
0	1	0.0124426	0.0363115	0.00963031	0.0426388	0.0445601	0.00831829	0.00395321	0.0126834	0.0214288	0.0119202
0	1	0.00672553	0.00398033	0.00533838	0.0101331	0.00878269	0.0096718	0.00644369	0.0103343	0.0113499	0.00951294
0	1	0.0104254	0.006538	0.00417012	0.0207922	0.0117867	0.00848563	0.0316258	0.00847733	0.0145922	0.0219922
0	1	0.0855347	0.0244572	0.0138005	0.117486	0.0495231	0.0481779	0.213043	0.0541556	0.070837	0.00822575
0	1	0.0389459	0.0187667	0.0058819	0.0997986	0.0418176	0.0268294	0.12584	0.0133818	0.0442458	0.0149909
0	1	0.06158	0.0791678	0.00736669	0.0472964	0.0574361	0.0245441	0.119308	0.0179923	0.035183	0.0184383
0	1	0.0159168	0.0379002	0.00417012	0.0483026	0.05124	0.0134805	0.0479006	0.016737	0.0180095	0.00521749
0	1	0.00336277	0.00199017	0.0272885	0.00674073	0.00258961	0.00603365	0.00259923	0.00852726	0.0198443	0.0057745
0	1	0.00235422	0.00270149	0.0332797	0.00581153	0.00879818	0.0105165	0.00391696	0.0157066	0.0245134	0.0131274
0	1	0.0205166	0.00270149	0.0272355	0.00488234	0.0169693	0.0191602	0.00192223	0.0080291	0.012068	0.0083435
0	1	0.114307	0.0108059	0.0373687	0.00976758	0.0560574	0.06376	0.00594322	0.0229282	0.0134911	0.0133917
0	1	0.0706293	0.0298602	0.00595496	0.0030533	0.0530032	0.0248095	0.00338498	0.0145345	0.00717644	0.00863763
0	1	0.0454044	0.0308167	0.00958972	0.0159006	0.0592601	0.0261458	0.00922417	0.00992401	0.00715028	0.0361478
0	1	0.00100855	0.0137874	0.0105957	0.0325821	0.00804453	0.0145002	0.0138906	0.0152964	0.0172773	0.00925953
0	1	0.0147995	0.0251989	0.00652069	0.045968	0.0455204	0.023043	0.0137456	0.0080291	0.0212376	0.0333853
0	1	0.00571698	0.00412414	0.0286901	0.0076259	0.0162751	0.00766054	0.00259923	0.0110766	0.0204673	0.0126032
0	1	0.141395	0.0759294	0.0101819	0.0142815	0.0593557	0.0692709	0.113987	0.0683315	0.0182609	0.0109384
0	1	0.216795	0.197218	0.0119262	0.0292465	0.155681	0.0898842	0.206103	0.127106	0.0165593	0.0212739
0	1	0.00672553	0.00700239	0.00892437	0.0137346	0.0123344	0.00885833	0.00470815	0.0130303	0.0150709	0.0101289
0	1	0.0184938	0.0167764	0.00296125	0.0290576	0.0544682	0.0096718	0.0777446	0.0262715	0.03942	0.0107638
0	1	0.0193173	0.0211124	0.00417012	0.0333265	0.0428403	0.0152451	0.0327675	0.0160386	0.0213261	0.00864061
0	1	0.030602	0.0092395	0.0263623	0.00367276	0.0645638	0.0304625	0.00452145	0.00996317	0.0258453	0.0384117
0	1	0.0144597	0.0201893	0.010052	0.0383948	0.0335017	0.0153523	0.0329269	0.0172108	0.0145661	0.0133749
0	1	0.0971342	0.105203	0.00938667	0.00997672	0.138609	0.0352775	0.0243468	0.0197536	0.00815997	0.0637029
0	1	0.0292564	0.0307154	0.00958972	0.0122168	0.0394851	0.0209042	0.00744497	0.0295183	0.0139235	0.0146908
0	1	0.0131167	0.0138982	0.0225218	0.00621994	0.02816	0.0114684	0.000640745	0.00804864	0.0145399	0.0138748
0	1	0.0792245	0.0613977	0.00596311	0.00915988	0.155691	0.0249468	0.00519845	0.0341238	0.0145922	0.0150273
0	1	0.290241	0.28571	0.00596311	0.0265358	0.0817962	0.118191	0.241823	0.1435	0.0153103	0.0123496
0	1	0.137716	0.0823158	0.0138005	0.0372901	0.159174	0.0591245	0.185202	0.0594271	0.0220222	0.0219978
0	1	0.103075	0.112943	0.0094679	0.0302673	0.0996227	0.0401366	0.144006	0.0575496	0.0176313	0.0195824
0	1	0.0962154	0.112314	0.00533838	0.0318452	0.101609	0.0337303	0.119534	0.0470416	0.0184969	0.0423423
0	1	0.0431443	0.0516463	0.00717198	0.0332553	0.106217	0.0194059	0.0446657	0.0296061	0.0140874	0.0110821
0	1	0.0237635	0.0256208	0.00354538	0.0235705	0.0522128	0.0219849	0.0177713	0.0160582	0.00741577	0.0171848
0	1	0.0709608	0.0250247	0.00842146	0.0250373	0.0565843	0.0276655	0.00979243	0.0305926	0.012599	0.012488
0	1	0.0122556	0.00469165	0.0287084	0.00936148	0.0193321	0.00614094	0.00386357	0.00382897	0.017579	0.0291577
0	1	0.0100883	0.00540298	0.00888375	0.00730149	0.0212316	0.0073075	0.00388071	0.0107251	0.0058001	0.00887626
0	1	0.0102564	0.00967094	0.00296125	0.023293	0.0176677	0.00790635	0.0150633	0.00726722	0.0116306	0.00919115
0	1	0.00672553	0.00213397	0.0285255	0.0085551	0.0114731	0.011439	0.00681809	0.0130303	0.0234963	0.0112612
0	1	0.0166678	0.00355662	0.0205342	0.00827472	0.0152553	0.0127735	0.00388071	0.0080291	0.017073	0.00994944
0	1	0.0073998	0.00540298	0.0482484	0.00613594	0.0101334	0.00755387	0.00323997	0.00840026	0.0265587	0.00988143
0	1	0.022529	0.006538	0.0055336	0.0574665	0.015531	0.0268018	0.044122	0.017582	0.0195099	0.0125776
0	1	0.0680099	0.0512092	0.0233496	0.0444389	0.154481	0.0259624	0.0464043	0.0342968	0.0350953	0.00718599
0	1	0.173745	0.0814527	0.00467304	0.0281356	0.106013	0.0719294	0.300299	0.0436668	0.0475863	0.0195488
0	1	0.0020171	0.00525918	0.00917973	0.00427755	0.0108716	0.0030993	0.00334872	0.0076791	0.0153484	0.00748612
0	1	0.00706265	0.00142265	0.0214347	0.00816349	0.0123738	0.00663254	0.00398947	0.00765794	0.0236834	0.0092685
0	1	0.150336	0.240823	0.00704209	0.0364189	0.040164	0.207073	0.368054	0.302112	0.0294367	0.0210198
0	1	0.114574	0.197963	0.00896495	0.0303113	0.0910356	0.0383964	0.031756	0.0508901	0.00765512	0.0144027
0	1	0.280101	0.250632	0.0133288	0.0423868	0.0918405	0.154683	0.308596	0.168928	0.00866478	0.024038
0	1	0.0601619	0.0942217	0.00354538	0.0616607	0.0929986	0.0352187	0.0316592	0.0213914	0.00697864	0.0132025
0	1	0.0095304	0.00366147	0.00120886	0.0784266	0.0127804	0.00868299	0.0306007	0.00650534	0.0266863	0.0160741
0	1	0.0104254	0.00199017	0.0408088	0.0088795	0.0111011	0.00691636	0.00259923	0.00726722	0.0271269	0.0110133
0	1	0.00571698	0.00469165	0.0246109	0.00797612	0.0107951	0.00979989	0.00259923	0.0103148	0.0155573	0.033783
0	1	0.00504556	0.00696944	0.0200853	0.00494954	0.0147656	0.0110663	0.00263547	0.00343824	0.0180563	0.0158781
0	1	0.02298	0.00881579	0.0175059	0.00213877	0.0345259	0.0159513	0.00259923	0.0153696	0.0283618	0.00603151
0	1	0.0764446	0.199196	0.00829963	0.014691	0.120822	0.0392323	0.0600814	0.0754348	0.013317	0.0107448
0	1	0.00235422	0.00753695	0.0101332	0.00614116	0.00590786	0.00898584	0.00327622	0.00654926	0.0103444	0.0153022
0	1	0.00672553	0.00469165	0.0305864	0.00520675	0.00466962	0.00579707	0.00199474	0.00343824	0.0168726	0.0117816
0	1	0.221396	0.332203	0.00829963	0.0385481	0.104068	0.135906	0.572359	0.239837	0.0343414	0.0157818
0	1	0.0312735	0.0193419	0.00600372	0.0085551	0.0331987	0.00997704	0.00993741	0.0141633	0.0136087	0.0159189
0	1	0.100774	0.216203	0.00596311	0.0587074	0.199023	0.0597266	0.362255	0.0500304	0.0246931	0.0328753
0	1	0.221413	1.18589	0.0102468	0.0522406	0.255699	0.111916	0.237351	0.333496	0.00815997	0.0125749
0	1	0.0433817	0.0196218	0.0190849	0.00724993	0.0388037	0.0191602	0.00395321	0.0133818	0.0167986	0.00783559
0	1	0.0195052	0.0277263	0.00533838	0.0364473	0.0382939	0.0115757	0.00426218	0.0137921	0.0130777	0.0173238
0	1	0.0559624	0.106649	0.0038699	0.0623696	0.125519	0.0437263	0.0210797	0.0489772	0.0204935	0.0174229
0	1	0.165419	0.147768	0.00537898	0.0581128	0.0767185	0.0982656	0.256482	0.0429048	0.0301244	0.0129387
0	1	0.0433835	0.0197655	0.00533838	0.00692031	0.0868682	0.0238778	0.00858343	0.0164293	0.0182609	0.0101957
0	1	0.145263	0.0881288	0.00825903	0.0604833	0.0614571	0.094853	0.310768	0.0737975	0.0493274	0.0092902
0	1	0.0556606	0.0171299	0.00296125	0.069254	0.0444241	0.0300021	0.0510086	0.0232701	0.0209722	0.0127283
0	1	0.00840834	0.00213397	0.0377364	0.0085551	0.0113054	0.0066013	0.00391696	0.0107055	0.0161441	0.0108097
0	1	0.108926	0.0415136	0.00829963	0.0521555	0.0586912	0.0946413	0.348094	0.0614945	0.0533465	0.0112993
0	1	0.114682	0.162496	0.0111879	0.0257093	0.135802	0.0411098	0.0946511	0.061761	0.0169708	0.0157246
0	1	0.0671199	0.150747	0.0211911	0.019461	0.070368	0.0468295	0.146676	0.0219953	0.0185002	0.0149216
0	1	0.0534727	0.0515457	0.00834024	0.0162691	0.099073	0.0254164	0.0157054	0.0221532	0.0078529	0.0320234
0	1	0.231177	0.179173	0.0120074	0.0540943	0.0581945	0.159913	0.25756	0.138465	0.0172414	0.00924343
0	1	0.0258964	0.00938329	0.00803878	0.00730149	0.0146141	0.0084562	0.00463021	0.014554	0.00964832	0.00760085
0	1	0.197011	0.221243	0.00992227	0.0309819	0.106502	0.133896	0.245393	0.073357	0.0143267	0.020492
0	1	0.0174881	0.00971371	0.00888375	0.0119475	0.039832	0.0240922	0.0118596	0.0106349	0.0162492	0.0111158
0	1	0.015471	0.0059705	0.0389266	0.00520675	0.0122223	0.00578785	0.00463021	0.0110766	0.0251717	0.00630624
0	1	0.0089649	0.00625811	0.00241773	0.0311501	0.0224036	0.00472861	0.00922417	0.0066334	0.0224344	0.00301126
0	1	0.168316	0.176789	0.00666088	0.0247801	0.0426227	0.0875696	0.202453	0.164015	0.0150294	0.00896239
0	1	0.0299306	0.0260879	0.00576866	0.0538378	0.0354391	0.0139995	0.0256415	0.0156871	0.0286795	0.0112647
0	1	0.0404382	0.0561637	0.00654725	0.0464842	0.062172	0.0204653	0.0225828	0.0232863	0.0118548	0.0100353
0	1	0.00605411	0.000711325	0.0346916	0.00609191	0.0126197	0.00554206	0.00192223	0.00689606	0.0156654	0.0198391
0	1	0.0235422	0.0172002	0.0148469	0.0128327	0.0277968	0.016872	0.00990116	0.0141633	0.0133432	0.115376
0	1	0.0110969	0.00483546	0.00900559	0.00674073	0.0146141	0.0107813	0.00810088	0.0107244	0.00701104	0.0138636
0	1	0.29859	1.07226	0.00592251	0.00339238	0.111058	0.114323	0.0839269	0.379862	0.00789447	0.00832864
0	1	0.00642649	0.00796065	0.0114233	0.056828	0.0151244	0.00589514	0.0286188	0.00267636	0.0300741	0.00875394
0	1	0.00571698	0.00270149	0.0256853	0.00488234	0.0103886	0.00717045	0.00131774	0.0153355	0.0141158	0.0204593
0	1	0.0226765	0.0431688	0.0113421	0.0906315	0.0499718	0.0221424	0.0700073	0.0185615	0.0274305	0.0095873
0	1	0.0203969	0.0364517	0.0110987	0.0914818	0.043915	0.0152451	0.0687546	0.0179531	0.0274305	0.00752229
0	1	0.0218594	0.028402	0.00786389	0.0216681	0.0485551	0.013243	0.0476923	0.0143266	0.0155495	0.00703033
0	1	0.00235422	0.00199017	0.0108878	0.0138059	0.00356384	0.00483589	0.00256297	0.00825051	0.0145834	0.0136383
0	1	0.00269134	0.00540298	0.00888375	0.00553115	0.00514245	0.00733871	0.00128148	0.00304752	0.0126251	0.0104746
0	1	0.242149	0.275709	0.0094679	0.0501303	0.0557766	0.161733	0.423629	0.181685	0.0128383	0.00852719
0	1	0.00706195	0.00497927	0.0191388	0.00371678	0.00514245	0.00885833	0.00263547	0.00682766	0.0118548	0.0126045
0	1	0.0860863	0.171574	0.00775611	0.125048	0.188918	0.040721	0.116447	0.0571409	0.0249325	0.0182672
0	1	0.0164795	0.0363796	0.0120481	0.0122719	0.055184	0.00861399	0.0431052	0.00844532	0.00839931	0.0278705
0	1	0.015471	0.00668182	0.00944324	0.0116671	0.0151244	0.0119398	0.034167	0.00611462	0.0216409	0.0106509
0	1	0.0073998	0.0056906	0.00533838	0.0763921	0.0179578	0.00977044	0.0268639	0.0153355	0.0174013	0.0122618
0	1	0.0592045	0.011963	0.00896495	0.0327815	0.0387679	0.0382695	0.0734163	0.0165129	0.0145922	0.0107478
0	1	0.0372743	0.00710226	0.00958972	0.0445296	0.0244794	0.0174138	0.0851745	0.0114869	0.0237618	0.00206502
0	1	0.139783	0.046396	0.00607713	0.0737686	0.0854077	0.105088	0.377373	0.078217	0.0405685	0.0167793
0	1	0.0100584	0.00355662	0.00747211	0.0359505	0.00921656	0.0183542	0.0344722	0.0134014	0.0153103	0.0206004
0	1	0.00403701	0.00540298	0.0392588	0.00730149	0.00537921	0.00317776	0.00606214	0.00610324	0.0171068	0.00928149
0	1	0.0121054	0.00270149	0.0129867	0.00674073	0.0156347	0.00526804	0.00263547	0.0141437	0.0162405	0.0134589
0	1	0.0433788	0.142797	0.00885721	0.0275677	0.0747801	0.0388114	0.0123784	0.0310728	0.00223257	0.103946
0	1	0.00134567	0.0113285	0.00600372	0.00799435	0.0091592	0.00602265	0.00459396	0.00498158	0.0108451	0.0242757
0	1	0.0104261	0.00525918	0.0101738	0.00460195	0.0158604	0.00696481	0.00459396	0.0103539	0.0120615	0.00765015
0	1	0.0107625	0.00540298	0.012551	0.0128327	0.0150731	0.0170105	0.00384642	0.0149056	0.0160806	0.0508648
0	1	0.153616	0.271833	0.00367971	0.00828109	0.0363375	0.0844454	0.0546137	0.121006	0.0016951	0.01671
0	1	0.0161424	0.0108059	0.0167211	0.0085551	0.0396647	0.0126748	0.00585528	0.0210398	0.013317	0.0133382
0	1	0.00369989	0.000711325	0.0107173	0.00609191	0.00789308	0.00815216	0.00131774	0.0107251	0.0160544	0.00370485
0	1	0.030602	0.00881579	0.0235823	0.00697709	0.0413441	0.011683	0.00327622	0.00916216	0.0101836	0.0162841
0	1	0.035979	0.0334003	0.00709077	0.0248195	0.0603878	0.0217991	0.0138906	0.0141633	0.00467836	0.0465166
0	1	0.0236557	0.0177754	0.00713137	0.0268602	0.0592198	0.021739	0.10208	0.0143961	0.0131661	0.0267937
0	1	0.129363	0.0696713	0.0102144	0.0464703	0.0706076	0.0933444	0.348631	0.0432196	0.035325	0.0342911
0	1	0.00403513	0.00903313	0.0045598	0.0546251	0.00947391	0.00991759	0.0176988	0.0114164	0.0120941	0.0145085
0	1	0.0147968	0.0139312	0.00717198	0.0185622	0.0336649	0.0110663	0.00698091	0.0126004	0.00813382	0.00666611
0	1	0.074524	0.0468776	0.00354538	0.0290137	0.0582493	0.0493076	0.149791	0.0192214	0.0138393	0.0434964
0	1	0.00504275	0.00540298	0.0109039	0.00667798	0.00855483	0.00790635	0.00263547	0.00652488	0.00815997	0.00721666
0	1	0.00571698	0.00341281	0.0094679	0.00799435	0.0132907	0.00603365	0.00391696	0.0095724	0.0155758	0.00871091
0	1	0.0301203	0.0112224	0.0118856	0.00641633	0.0415802	0.0107623	0.00395321	0.0199263	0.00940898	0.0100388
0	1	0.0834034	0.0809371	0.00292065	0.0146728	0.0927296	0.0350802	0.0729338	0.0256306	0.0123073	0.0182556
0	1	0.0399223	0.00611431	0.046496	0.00391954	0.0456285	0.0169578	0.000640745	0.0168592	0.0216506	0.00955965
0	1	0.0417811	0.00611431	0.046496	0.00395314	0.0469214	0.0179936	0.000640745	0.0168592	0.0220079	0.00989178
0	1	0.0100883	0.00575864	0.0148469	0.00367276	0.02108	0.00945722	0.00323997	0.00881052	0.0115893	0.00563533
0	1	0.00638842	0.00625811	0.0275427	0.00911585	0.00921656	0.0106237	0.00263547	0.00574345	0.0154016	0.00948926
0	1	0.066231	0.0223116	0.00819969	0.0196174	0.0469027	0.0343004	0.0788432	0.032424	0.0153103	0.00790525
0	1	0.00369989	0.00454785	0.0153092	0.0079063	0.0118775	0.00744599	0.00658869	0.0126199	0.0143267	0.0108032
0	1	0.00672553	0.0090957	0.00834024	0.0122279	0.0326885	0.0116444	0.00847468	0.00802256	0.0166038	0.00427976
0	1	0.00235422	0.00483546	0.00825903	0.00420398	0.0058042	0.00508169	0.00128148	0.00643479	0.00419966	0.00657007
0	1	0.0415924	0.0522375	0.00892437	0.0290137	0.045932	0.0182659	0.0170218	0.0230534	0.0116655	0.00875744
0	1	0.0285849	0.00724932	0.017103	0.0085551	0.0204184	0.0166886	0.00534345	0.0080291	0.00736249	0.0129234
0	1	0.130488	0.0347835	0.0123885	0.0160614	0.0640639	0.0740403	0.101215	0.0375207	0.0160544	0.0192467
0	1	0.0020171	0.00398033	0.0101332	0.0069619	0.00697621	0.00742827	0.00847468	0.0149056	0.0184293	0.0122691
0	1	0.0515692	0.033869	0.0122669	0.0120442	0.0904783	0.0274197	0.00527095	0.0256306	0.0131038	0.00885242
0	1	0.0813835	0.0692848	0.0149687	0.0150491	0.159956	0.0343678	0.0334419	0.0306122	0.0128645	0.0319653
0	1	0.0366561	0.0678527	0.00266103	0.0508614	0.0949905	0.0227983	0.0542999	0.0114869	0.0196872	0.0286554
0	1	0.10845	0.0201893	0.0108797	0.11171	0.0670026	0.0758685	0.220776	0.038918	0.0836531	0.00557644
0	1	0.106096	0.0196329	0.011334	0.113174	0.0685314	0.0743483	0.219073	0.0386217	0.0829605	0.00521749
0	1	0.00467036	0.00611431	0.0113421	0.014735	0.011712	0.010731	0.00527095	0.0141437	0.022268	0.00991512
0	1	0.0625553	0.0266605	0.0138489	0.00977512	0.0592698	0.0297233	0.0105419	0.0133818	0.0101271	0.0140395
0	1	0.0215391	0.0137874	0.0226442	0.0128327	0.0227624	0.0150574	0.00587544	0.017723	0.0153103	0.00944168
0	1	0.00605411	0.00326901	0.0196896	0.00662635	0.00514245	0.0098103	0.00968562	0.00862499	0.0135213	0.0104769
0	1	0.116046	0.274234	0.00931379	0.0609728	0.152993	0.0509494	0.135066	0.050666	0.0210244	0.0214768
0	1	0.168631	0.347285	0.0095085	0.0457133	0.117389	0.084128	0.155355	0.0582591	0.00813382	0.0158977
0	1	0.0318646	0.0202976	0.00834024	0.0731777	0.0324796	0.0191602	0.267483	0.00689606	0.0463833	0.0696104
0	1	0.159972	0.0493458	0.0132553	0.102537	0.0629846	0.125821	0.268717	0.0624952	0.0390565	0.0121064
0	1	0.024885	0.00881579	0.020307	0.00976469	0.0254094	0.0140473	0.00587544	0.0124257	0.0104284	0.0102309
0	1	0.065241	0.0281576	0.00834024	0.00738956	0.0545078	0.0184228	0.0058392	0.0145736	0.00691093	0.0115588
0	1	0.0403561	0.0266199	0.00404048	0.0232218	0.099157	0.0274242	0.019625	0.030941	0.0236471	0.0139303
0	1	0.209173	0.115462	0.00847812	0.0379372	0.0306162	0.19678	0.565964	0.167997	0.0609261	0.0158543
0	1	0.00773409	0.011198	0.00654725	0.0454577	0.0170773	0.00615996	0.00861967	0.021748	0.0244537	0.012945
0	1	0.013114	0.00656876	0.0266189	0.00939625	0.0210055	0.0134796	0.00829734	0.0147011	0.0150709	0.016135
0	1	0.00672553	0.00668182	0.00709077	0.0278481	0.00855483	0.00815216	0.00790643	0.0130303	0.0212387	0.00854454
0	1	0.284098	0.157461	0.0131757	0.0702285	0.114322	0.157961	0.238293	0.148342	0.0409869	0.0111746
0	1	0.00336277	0.00483546	0.0296842	0.0114834	0.0037171	0.00845559	0.00259923	0.0114674	0.0190312	0.0129353
0	1	0.0124426	0.00668182	0.0214914	0.00391974	0.0198831	0.0134796	0.0100099	0.0158798	0.0146694	0.00995098
0	1	0.0121082	0.00760498	0.0389589	0.00643453	0.0365758	0.0143924	0.00263547	0.0120062	0.0223851	0.0122456
0	1	0.00336277	0.00185185	0.0272681	0.00477111	0.00656961	0.0044828	0	0.0080291	0.0238091	0.00691538
0	1	0.0541988	0.0155767	0.00354538	0.0618123	0.0298951	0.0236123	0.0975755	0.0244471	0.0158619	0.00931447
0	1	0.146141	0.176322	0.0130945	0.00818665	0.104115	0.0575888	0.0157091	0.0773081	0.0114144	0.0104265
0	1	0.164164	0.215269	0.0137192	0.00911585	0.133329	0.0670638	0.0157766	0.0827699	0.0103925	0.0079346
0	1	0.0080712	0.00739315	0.0136052	0.00886076	0.0101334	0.00769179	0.00308545	0.0091817	0.0116154	0.00995334
0	1	0.0273504	0.0166491	0.0101738	0.118332	0.0138487	0.0140473	0.0583499	0.0172108	0.0434142	0.0177447
0	1	0.049177	0.0823939	0.0143033	0.0605594	0.0542718	0.0302031	0.220342	0.0286781	0.0810348	0.00596448
0	1	0.0487559	0.0818141	0.0143033	0.0605541	0.0530595	0.0310151	0.217762	0.0286781	0.0786513	0.00574924
0	1	0.273157	0.106414	0.00648234	0.0835546	0.110929	0.147956	0.555387	0.100493	0.0872682	0.0193974
0	1	0.273938	0.10539	0.00713137	0.0883518	0.114015	0.152645	0.560647	0.102986	0.0882825	0.0197831
0	1	0.0073998	0.006538	0.00658785	0.0213593	0.0108989	0.00472861	0.00787018	0.00841982	0.0101271	0.00407569
0	1	0.0364572	0.0215329	0.0114772	0.0925331	0.0363221	0.0220426	0.0803	0.0208986	0.0407475	0.00948525
0	1	0.0263456	0.00682563	0.00713137	0.00641633	0.0276974	0.0129881	0.00323997	0.00343824	0.0101271	0.00816037
0	1	0.0168166	0.00483546	0.0260265	0.00786225	0.0130355	0.0128807	0.00131774	0.0114869	0.012068	0.0107538
0	1	0.0420389	0.0297164	0.0101656	0.00613594	0.047757	0.0241824	0.00847468	0.0220361	0.00616673	0.0069909
0	1	0.00840834	0.0063942	0.0635725	0.00730149	0.0102089	0.0118215	0.00591169	0.0126199	0.0222212	0.0228622
0	1	0.00526913	0.00270149	0.0133539	0.00866111	0.00814821	0.00850524	0.000676995	0.00996317	0.0148053	0.0115235
0	1	0.00504556	0.00341281	0.0191387	0.00460195	0.00524612	0.00549422	0.00128148	0.00574345	0.0113499	0.00384995
0	1	0.268605	0.394808	0.00743966	0.0167638	0.102256	0.154721	0.256304	0.174901	0.0151895	0.0118122
0	1	0.038769	0.0349764	0.00654725	0.0187606	0.0418114	0.0255567	0.0251729	0.0175706	0.00765512	0.0123945
0	1	0.0649546	0.019613	0.00767488	0.0442403	0.0718622	0.0440194	0.150566	0.0172108	0.017756	0.021757
0	1	0.00874264	0.00753695	0.0137192	0.0106939	0.0187642	0.0101634	0.00527095	0.00958541	0.00494385	0.00417474
0	1	0.214315	0.0580573	0.00795082	0.0474038	0.0758589	0.140763	0.328925	0.117592	0.0249325	0.0165714
0	1	0.00134567	0.0151148	0.00433229	0.0225753	0.0103886	0.00483589	0.00915167	0.0148997	0.0148053	0.0105437
0	1	0.0638563	0.095354	0.0112653	0.0186441	0.14397	0.0334901	0.0271563	0.0387421	0.0151255	0.0144927
0	1	0.0102773	0.00791002	0.00537898	0.0439638	0.00407411	0.0044828	0.0112552	0.00687649	0.0116546	0.00844251
0	1	0.0252222	0.0284375	0.0130945	0.014691	0.0399772	0.0121746	0.00738124	0.00841982	0.0123596	0.0261868
0	1	0.020848	0.00270149	0.021175	0.00706514	0.0132907	0.00949584	0.00391696	0.0114869	0.0200147	0.0188008
0	1	0.0877691	0.0524556	0.0111879	0.00766993	0.0625785	0.0232588	0.00915167	0.0260018	0.0106319	0.0167019
0	1	0.0121054	0.006538	0.0130133	0.00455793	0.00738281	0.00758579	0.0104694	0.0118777	0.0136891	0.00804643
0	1	0.148242	0.0971499	0.00658785	0.0619445	0.105033	0.0844421	0.155082	0.0566839	0.0149747	0.0165602
0	1	0.0262308	0.0258798	0.00412952	0.00609191	0.0446557	0.014607	0.00323997	0.0149447	0.00575006	0.0268826
0	1	0.0689465	0.114037	0.00838082	0.00400477	0.0930078	0.0408406	0.0111826	0.0306318	0.00419966	0.0151006
0	1	0.00302564	0.00326901	0.00700955	0.00669671	0.00407411	0.00744599	0.00388071	0.00431733	0.00813382	0.00543425
0	1	0.101908	0.0270072	0.0143846	0.0354172	0.0735269	0.0630723	0.0531448	0.0255915	0.0274958	0.00926475
0	1	0.212853	0.0968593	0.00884318	0.014735	0.0745439	0.151996	0.268599	0.101089	0.0198015	0.0116931
0	1	0.0793636	0.12834	0.00412326	0.00816985	0.0567633	0.0395182	0.0177351	0.0660854	0.00345547	0.0096654
0	1	0.086939	0.0634219	0.00713137	0.0149274	0.0640683	0.0341907	0.00982867	0.0207403	0.00568804	0.015284
0	1	0.179405	0.0962577	0.00767488	0.0443717	0.0171557	0.278227	0.426515	0.10592	0.037105	0.0236245
0	1	0.0208537	0.0207568	0.00892437	0.014735	0.0296349	0.01755	0.00452145	0.0141633	0.00741577	0.0125343
0	1	0.101563	0.169671	0.00576025	0.0104798	0.0845702	0.044842	0.0272111	0.0596223	0.00960129	0.028581
0	1	0.101563	0.170899	0.00592251	0.00980872	0.0881622	0.0447734	0.0276697	0.0583103	0.0114996	0.028762
0	1	0.0433788	0.0271587	0.0138005	0.00876829	0.07149	0.0202391	0.00938372	0.0282533	0.0111106	0.0197226
0	1	0.0461472	0.0186305	0.00529778	0.017715	0.0537994	0.0261717	0.00461044	0.0203903	0.00809879	0.0340972
0	1	0.0430446	0.034408	0.00292065	0.0100491	0.0305098	0.0309297	0.0317557	0.0280536	0.00964832	0.0149819
0	1	0.277043	0.22454	0.00479485	0.037096	0.0988448	0.137831	0.498551	0.0927511	0.0262174	0.0180387
0	1	0.147014	0.239088	0.0119262	0.0703571	0.0172406	0.287693	0.488926	0.200117	0.0390549	0.0230106
0	1	0.0612097	0.0583058	0.00896495	0.0168298	0.0986337	0.0272136	0.0138531	0.0331155	0.00640609	0.0339086
0	1	0.199769	0.725045	0.0095085	0.00823069	0.192109	0.0892446	0.0534228	0.176761	0.0039603	0.0245018
0	1	0.397331	1.0918	0.00892437	0.00702111	0.116763	0.201734	0.185316	0.424268	0.00789447	0.0141728
0	1	0.0264212	0.0169203	0.0113015	0.0155762	0.0323855	0.0123892	0.00979243	0.0080291	0.0128645	0.0119707
0	1	0.0121054	0.27467	0.0611148	0.0327522	0.0365868	0.0604471	0.00327622	0.0181448	0.0207328	0.00779087
0	1	0.0413618	0.0171431	0.0179542	0.0255028	0.0595741	0.030628	0.0177626	0.0210985	0.0153186	0.0660592
0	1	0.0373247	0.00906715	0.0292314	0.00702111	0.0545924	0.016088	0.00323997	0.0173492	0.0151481	0.0107563
0	1	0.0204017	0.00692442	0.00713137	0.0734714	0.0180471	0.014947	0.0165261	0.0130107	0.0258975	0.00730086
0	1	0.00269134	0.00341281	0.0161125	0.0088795	0.0128841	0.008447	0.00259923	0.0145605	0.033842	0.00657007
0	1	0.0499158	0.0245933	0.00771551	0.0212418	0.0567949	0.0230441	0.0231847	0.020649	0.0103925	0.00858419
0	1	0.00605411	0.0059705	0.0113015	0.0148527	0.00631447	0.0069544	0.00640745	0.0137726	0.0213703	0.0108439
0	1	0.00773409	0.00469165	0.00567097	0.00573797	0.015531	0.00945722	0.00327622	0.00849689	0.0096222	0.0102002
0	1	0.0319804	0.0328493	0.0113015	0.00456501	0.0549459	0.0146462	0.00660649	0.019516	0.00568804	0.0343245
0	1	0.0811342	0.0844916	0.0101738	0.0125523	0.0993812	0.0293236	0.00779768	0.0309068	0.00839931	0.0403381
0	1	0.0262308	0.0124372	0.010758	0.0148138	0.0178469	0.0122819	0.00662495	0.0157066	0.00815997	0.0224363
0	1	0.00638842	0.00127885	0.00962956	0.00548713	0.00987829	0.00840716	0.00455771	0.00459085	0.00988767	0.0149165
0	1	0.0184995	0.00668182	0.00713137	0.00320462	0.0272909	0.0111153	0.00331247	0.00726722	0.0106319	0.016946
0	1	0.00773409	0.00727524	0.0187722	0.0104135	0.0320224	0.0152537	0.00327622	0.00916216	0.0106058	0.0214245
0	1	0.0077369	0.00142265	0.0225624	0.0103695	0.00604538	0.00869738	0.00128148	0.00650534	0.0115153	0.0183359
0	1	0.019168	0.00753695	0.0181313	0.0119915	0.0213175	0.0123616	0.00734363	0.0128837	0.0200354	0.00520851
0	1	0.0080712	0.00867197	0.0163447	0.00306798	0.0304003	0.00850524	0.00530721	0.00613418	0.0207328	0.0405847
0	1	0.267567	0.173688	0.00705016	0.0263321	0.0554149	0.274894	0.624409	0.276114	0.0540668	0.0208087
0	1	0.157496	0.109246	0.00310728	0.0522949	0.112757	0.0795742	0.240928	0.0462797	0.0215216	0.0291173
0	1	0.00470844	0.00142265	0.0143439	0.00307955	0.00585272	0.010978	0.00199474	0.00306709	0.0124523	0.041379
0	1	0.00773409	0.00852817	0.00838082	0.00849834	0.0130355	0.00744599	0.00256297	0.00765794	0.0157889	0.00822575
0	1	0.0484244	0.0410471	0.00942728	0.059957	0.0497981	0.0260257	0.119072	0.0202779	0.034076	0.014737
0	1	0.0430446	0.0184791	0.00574402	0.0104135	0.0419091	0.0203579	0.00527095	0.0275255	0.0175428	0.0143563
0	1	0.00605411	0.0115502	0.00596311	0.0206845	0.0243888	0.0102989	0.00259923	0.0080291	0.00765512	0.00841687
0	1	0.00235422	0.00668182	0.00896495	0.00827472	0.0162023	0.00554206	0.00596403	0.0133623	0.0212115	0.00654098
0	1	0.034413	0.0391318	0.00408891	0.0447499	0.0483254	0.0122819	0.00961771	0.0134014	0.0171395	0.0130104
0	1	0.00706265	0.00199017	0.00775611	0.00399717	0.00840337	0.0115518	0.00267173	0.00585906	0.0111106	0.0108988
0	1	0.181102	0.0742114	0.00717198	0.0560206	0.0779581	0.122701	0.232699	0.0497179	0.0301157	0.0120043
0	1	0.0501101	0.099444	0.00825903	0.00811196	0.102541	0.0225837	0.0157376	0.0440152	0.00384824	0.0151676
0	1	0.121936	0.285635	0.00596311	0.017715	0.162878	0.0441083	0.0212288	0.0853117	0.00741577	0.0142789
0	1	0.0460702	0.0275825	0.0112285	0.017759	0.0581537	0.0228491	0.00929533	0.0198557	0.0100117	0.02069
0	1	0.0171509	0.00142265	0.0214753	0.00339238	0.0138738	0.0127833	0.00459396	0.00726722	0.0222658	0.0116519
0	1	0.00639125	0.00469165	0.0239337	0.00455793	0.0145105	0.00755328	0.00455771	0.00389405	0.0145661	0.0116499
0	1	0.0100883	0.0126523	0.00129806	0.0992124	0.017353	0.0152941	0.0206701	0.0156871	0.0276699	0.0151988
0	1	0.0123671	0.00483546	0.0172646	0.00766993	0.0255468	0.0115175	0.00463021	0.0122488	0.0247359	0.00924167
0	1	0.0168139	0.00199017	0.0143033	0.00520675	0.0102849	0.0105165	0.00655244	0.0138117	0.0228033	0.0107231
0	1	0.0168139	0.00199017	0.0142871	0.00520675	0.0102849	0.0105165	0.00655244	0.0138117	0.0241544	0.0107231
0	1	0.0178224	0.0100946	0.0120074	0.00944029	0.0146141	0.00744599	0.00384446	0.00649881	0.0225587	0.0092685
0	1	0.0325479	0.0212058	0.00296125	0.00610872	0.0489367	0.0195617	0.00566121	0.0147586	0.0207589	0.0110549
0	1	0.0489118	0.0264474	0.0105299	0.0388645	0.0355705	0.0316076	0.229045	0.0202779	0.0461962	0.00650181
0	1	0.11838	0.0331605	0.00717198	0.0493239	0.0399469	0.0739181	0.295955	0.0519721	0.0486681	0.00961198
0	1	0.256037	0.106065	0.00958972	0.0152946	0.135045	0.116932	0.0497829	0.101631	0.015097	0.00938326
0	1	0.0126695	0.00284529	0.0198527	0.00823069	0.0163443	0.00850524	0.00647994	0.0053468	0.0164642	0.0200898
0	1	0.0480901	0.0212311	0.0125635	0.0112546	0.0738805	0.0214933	0.00334872	0.0219113	0.0121203	0.025618
0	1	0.097459	0.156415	0.00412952	0.0142759	0.0959767	0.055362	0.01818	0.0473932	0.00172773	0.0155235
0	1	0.0080712	0.0100946	0.0143033	0.0076259	0.0240076	0.00790635	0.00263547	0.00970702	0.0106058	0.0101349
0	1	0.00672553	0.00412414	0.0200603	0.0085551	0.0102849	0.00412972	0.0059842	0.00841982	0.016754	0.0130471
0	1	0.0420331	0.0416574	0.0107173	0.00842954	0.0249447	0.029619	0.0163449	0.0298307	0.0101009	0.00965352
0	1	0.0131167	0.0030914	0.0404453	0.00488234	0.0209023	0.0134796	0.00398947	0.0120247	0.0239413	0.0156039
0	1	0.0538099	0.0349477	0.0142221	0.0104135	0.10998	0.0289105	0.0105419	0.0169341	0.0148053	0.0303622
0	1	0.0242086	0.468657	0.0921307	0.0412356	0.0281254	0.129237	0.0135851	0.0187812	0.0172899	0.0404657
0	1	0.0608761	0.0535569	0.00834024	0.0454113	0.0943125	0.0346989	0.286744	0.0189859	0.0560601	0.0186309
0	1	0.282617	0.336923	0.0150173	0.041862	0.111827	0.14373	0.551295	0.107015	0.0276937	0.0213221
0	1	0.036755	0.0267273	0.0058819	0.011579	0.0544862	0.0189139	0.0112189	0.0267832	0.0190573	0.00757886
0	1	0.130607	0.0515402	0.00911733	0.0971376	0.107728	0.0689488	0.0762226	0.0412444	0.0625579	0.0173119
0	1	0.00339944	0.00341281	0.00658785	0.0263582	0.0127804	0.00675521	0.00854718	0.0168737	0.0270611	0.00838806
0	1	0.00518376	0.00341281	0.0112609	0.00693712	0.00463218	0.00686673	0.00658869	0.00343824	0.0185525	0.0138671
0	1	0.0218566	0.0183429	0.0153904	0.0168738	0.0388515	0.0185613	0.0053784	0.0156871	0.019536	0.00938326
0	1	0.278674	0.257672	0.00942728	0.0767549	0.100325	0.169503	0.549913	0.159695	0.0624562	0.0144439
0	1	0.0807083	0.0267273	0.00785347	0.0142775	0.0663975	0.0304019	0.0165986	0.0187346	0.00914351	0.00598976
0	1	0.203322	0.413267	0.00892437	0.0401145	0.124555	0.0991285	0.219514	0.104662	0.00987026	0.0298594
0	1	0.203108	0.414127	0.00834024	0.0406975	0.127998	0.101693	0.222173	0.111779	0.0103664	0.0294656
0	1	0.051754	0.0240259	0.0130945	0.0153462	0.0844513	0.0182071	0.0113478	0.0207902	0.0138219	0.0176367
0	1	0.17466	0.032657	0.0100602	0.00542514	0.0856336	0.0694131	0.0989551	0.0713737	0.0204897	0.010036
0	1	0.159789	0.103699	0.00729852	0.0246806	0.114697	0.0823137	0.388116	0.0371762	0.0329986	0.00721367
0	1	0.118606	0.152093	0.00908653	0.0258414	0.102585	0.0548324	0.23776	0.0373225	0.0167747	0.0178945
0	1	0.0369933	0.0196218	0.01793	0.00976469	0.0441454	0.0152451	0.00648125	0.0306122	0.0175167	0.0137957
0	1	0.0369933	0.0196218	0.0182788	0.00976469	0.0441454	0.0155981	0.00553793	0.0298759	0.0165331	0.0131268
0	1	0.0117711	0.0267273	0.00533838	0.0277125	0.0288472	0.0127815	0.104733	0.0110571	0.0156223	0.0463772
0	1	0.139901	0.00995082	0.0897153	0.00697593	0.103635	0.0906998	0.00726569	0.0230617	0.0448094	0.0664795
0	1	0.0350266	0.00540298	0.0483457	0.0125146	0.053059	0.0355736	0.00655244	0.0165629	0.0254112	0.0310842
0	1	0.0100911	0.00454785	0.0535056	0.0073519	0.0247476	0.00965338	0.00391696	0.0126199	0.021985	0.0123095
0	1	0.00571698	0.00213397	0.0495382	0.00576751	0.0058042	0.0107623	0.00203098	0.00689606	0.0135564	0.0120043
0	1	0.0158043	0.0163451	0.0124697	0.00427755	0.0355634	0.013587	0.00135399	0.0095724	0.00988767	0.0377835
0	1	0.0073998	0.0106281	0.0107173	0.0522523	0.0238307	0.0071009	0.00396931	0.0179923	0.0165593	0.00991211
0	1	0.0399075	0.00326901	0.0503416	0.0094843	0.0523606	0.0149894	0.00787018	0.0168011	0.0331545	0.0103366
0	1	0.0193458	0.00611431	0.011845	0.0137102	0.023727	0.0109284	0.0129111	0.0125689	0.0103925	0.0113757
0	1	0.200076	0.123974	0.00834024	0.0203021	0.0453064	0.208973	0.191241	0.146134	0.0288886	0.0149221
0	1	0.0188309	0.00710552	0.0193171	0.00399717	0.0202507	0.00744599	0.000676995	0.0130303	0.00964832	0.0074891
0	1	0.0110969	0.00454785	0.00471364	0.0082863	0.011604	0.0136955	0.00395321	0.0118581	0.012422	0.0101012
0	1	0.00269134	0.00668182	0.00541959	0.0107379	0.00356384	0.00855489	0.0058392	0.00574345	0.0140874	0.00760085
0	1	0.00470844	0	0.00856733	0.00519561	0.00381898	0.00779907	0.00267173	0.00994357	0.00741577	0.00689185
0	1	0.0627477	0.0678249	0.00695282	0.0098527	0.0564633	0.0387496	0.00441663	0.0207337	0.00873487	0.0765899
0	1	0.0544446	0.0698073	0.00854308	0.0202333	0.0390074	0.0632841	0.0513139	0.0352227	0.00765512	0.0192027
0	1	0.0312763	0.0416506	0.0102215	0.0178031	0.0347274	0.0243804	0.0231148	0.0239154	0.0148316	0.0181835
0	1	0.0100911	0.00142265	0.0216293	0.00911585	0.0107951	0.00589514	0.00719318	0.00650534	0.0119771	0.00823112
0	1	0.00470844	0.00142265	0.00971129	0.00220597	0.0107951	0.00720019	0.00683589	0.0103343	0.0135564	0.0105437
0	1	0.00840834	0.00398033	0.015021	0.00972064	0.0152759	0.00921139	0.00131774	0.0129722	0.0175428	0.00957756
0	1	0.00840834	0.00199017	0.0165993	0.00613594	0.00829969	0.0112227	0.00398947	0.0095724	0.00813382	0.0172836
0	1	0.169278	0.100006	0.00692851	0.0528329	0.0666786	0.11316	0.437578	0.0718646	0.0320474	0.0151086
0	1	0.0393447	0.0399992	0.00892437	0.0125523	0.0585524	0.024595	0.00949047	0.018383	0.00839931	0.0520937
0	1	0.00840834	0.00554679	0.0131919	0.00646035	0.0236234	0.0108205	0.00455771	0.00763836	0.00616673	0.00460156
0	1	0.276857	0.0742074	0.00864843	0.0986555	0.0571332	0.249592	0.517145	0.163768	0.0487744	0.01862
0	1	0.0623276	0.0458205	0.00646602	0.0085551	0.0460269	0.0214933	0.00395321	0.0223975	0.00467836	0.0106487
0	1	0.0107597	0.0247448	0.00658785	0.0474168	0.0268365	0.0118215	0.0089216	0.0156871	0.0157889	0.0105191
0	1	0.0154682	0.00575736	0.0117247	0.00927229	0.0229617	0.0098103	0.00459396	0.00728676	0.0101271	0.00958132
0	1	0.301929	0.180069	0.00821841	0.00816386	0.0274991	0.267875	0.261636	0.188004	0.0163199	0.00825942
0	1	0.00336277	0.00611431	0.00354538	0.0387332	0.00845116	0.00755328	0.00747729	0.0134014	0.0114046	0.0134876
0	1	0.00941689	0.006538	0.0256782	0.0142705	0.025816	0.00740616	0.00655244	0.0142403	0.0323221	0.0103083
0	1	0.265821	0.174736	0.00590637	0.0644012	0.0832747	0.158235	0.45509	0.116082	0.0328269	0.0163524
0	1	0.00706265	0	0.0432177	0.00237397	0.00348698	0.00720019	0.00323997	0.00836824	0.0187918	0.00684035
0	1	0.134008	0.0352687	0.004308	0.0060479	0.0728716	0.08249	0.0363086	0.0393624	0.0185002	0.0127507
0	1	0.0809293	0.0469166	0.00942728	0.0220806	0.145426	0.0339717	0.0255434	0.04998	0.0148316	0.0131224
0	1	0.0178252	0.01406	0.00354538	0.0405765	0.022611	0.0120216	0.00402572	0.0107251	0.0112056	0.0113319
0	1	0.00537987	0.00525918	0.00600372	0.0341219	0.0127804	0.00532748	0.00466646	0.00304752	0.0209689	0.00341083
0	1	0.0765686	0.111581	0.0137598	0.0624304	0.108226	0.0512171	0.413189	0.0313561	0.0408568	0.0278136
0	1	0.0306049	0.0179115	0.00237712	0.0202222	0.0308069	0.0186687	0.0631218	0.0149252	0.0148053	0.0285496
0	1	0.127984	0.11121	0.0119325	0.0306797	0.0454211	0.111955	0.216911	0.08461	0.0239724	0.0129769
0	1	0.00437131	0	0.0351134	0.00395314	0.00432925	0.00211851	0.00256297	0.00912642	0.0179954	0.00925513
0	1	0.07373	0.00668182	0.0120074	0.129249	0.0473049	0.0481266	0.12692	0.0233059	0.0487882	0.0120685
0	1	0.00706265	0.00938329	0.00896495	0.101276	0.0135458	0.0110749	0.0163152	0.00879096	0.0406024	0.0127252
0	1	0.0137882	0.0109333	0.00771551	0.0426871	0.00631447	0.00729827	0.0105782	0.0122684	0.0349267	0.00938326
0	1	0.0487644	0.0253046	0.00596311	0.0612359	0.0345223	0.0271652	0.152237	0.0330005	0.0333046	0.0076375
0	1	0.0497729	0.0244521	0.00686976	0.0614243	0.0339157	0.0276458	0.156956	0.032937	0.0331185	0.0076375
0	1	0.00336277	0.00554679	0.00417012	0.01884	0.0224977	0.00578785	0.0090026	0.0111158	0.0112433	0.0068642
0	1	0.00437131	0.00781685	0.0202259	0.00706514	0.00659508	0.00543477	0.00126435	0.0103343	0.0160544	0.0110696
0	1	0.00975399	0.00540298	0.0131757	0.00509591	0.00672107	0.00510131	0.00404588	0.00545855	0.0131038	0.00145761
0	1	0.0580972	0.0396003	0.0109938	0.0521351	0.0456285	0.0292954	0.0671597	0.0368201	0.0340281	0.0110509
0	1	0.00975399	0.00710552	0.00541959	0.0396109	0.00389673	0.00707329	0.019569	0.0114869	0.0329689	0.00600167
0	1	0.0855406	0.0377446	0.00300186	0.0343021	0.0334084	0.035854	0.091593	0.0339431	0.0309924	0.00779893
0	1	0.134529	0.0481789	0.00237712	0.0238509	0.0328959	0.0715015	0.146485	0.0686186	0.0328008	0.00705928
0	1	0.14653	0.0549638	0.00354538	0.0238635	0.0288217	0.0936756	0.172044	0.0759981	0.0319955	0.00771213
0	1	0.0347117	0.0176941	0.01922	0.00262597	0.0329695	0.0129119	0.00865593	0.0220051	0.0179682	0.00595413
0	1	0.0164795	0.00213397	0.016137	0.00619271	0.0111702	0.0134808	0.00334872	0.0118385	0.00893353	0.00506858
0	1	0.0107625	0.00213397	0.027479	0.0085551	0.0157861	0.00790635	0.00861967	0.014248	0.0153103	0.00618257
0	1	0.024885	0.00540298	0.0387399	0.00825792	0.0362046	0.0138328	0.00712069	0.0199068	0.02039	0.0102364
0	1	0.113294	0.108232	0.00881892	0.0159006	0.0301452	0.108601	0.105806	0.0849712	0.0114788	0.00949125
0	1	0.0408556	0.0287252	0.00834024	0.0126814	0.074745	0.0207872	0.00783393	0.0187737	0.0133432	0.0116694
0	1	0.0518199	0.00881579	0.020104	0.00455793	0.0686996	0.0247219	0.00455771	0.0137726	0.01798	0.00605025
0	1	0.0178252	0.00611431	0.0179229	0.0093163	0.0387478	0.00815216	0.00922417	0.00687649	0.012599	0.0144125
0	1	0.279051	0.883105	0.0142627	0.0234089	0.16044	0.140317	0.167038	0.448634	0.00914351	0.0174416
0	1	0.0204867	0.049618	0.00658785	0.0300309	0.0434903	0.00994881	0.0250007	0.0359845	0.0115893	0.00888134
0	1	0.146284	0.30079	0.00179299	0.0248682	0.139475	0.0425886	0.079995	0.0749068	0.0103664	0.0198956
0	1	0.00605411	0.00412414	0.0388294	0.0058011	0.0108989	0.0113611	0.00203098	0.00879096	0.0208475	0.0110113
0	1	0.228031	0.101442	0.0101738	0.121199	0.0871198	0.119009	0.34285	0.115379	0.0317868	0.0113331
0	1	0.0108727	0.00540298	0.00834024	0.0595934	0.0189649	0.0116069	0.012495	0.0178956	0.0246931	0.00479066
0	1	0.0453613	0.0486268	0.00650664	0.0079503	0.0578454	0.0181967	0.0132862	0.0227367	0.0133432	0.00855054
0	1	0.00504556	0.00884962	0.0208912	0.00516272	0.01054	0.00698563	0.00331247	0.0152964	0.0162937	0.00479066
0	1	0.00369989	0.00867197	0.00367971	0.00427755	0.0100665	0.00910413	0.00267173	0.0091817	0.0103664	0.0097824
0	1	0.00369989	0.00867197	0.00435129	0.00427755	0.0104342	0.00910413	0.00267173	0.0091817	0.0103664	0.0097824
0	1	0.0134511	0.0059705	0.0255237	0.00669671	0.0231502	0.0085341	0.00395321	0.00996317	0.0204935	0.0211647
0	1	0.00672553	0.00284529	0.0142221	0.00322284	0.00605933	0.00554206	0.00388071	0.00496201	0.00940244	0.00586406
0	1	0.0310894	0.0342642	0.00816983	0.0116231	0.0492879	0.0278119	0.00602045	0.0218532	0.00460114	0.0287639
0	1	0.164094	0.0666744	0.00175239	0.0217562	0.113468	0.0626383	0.148006	0.0344009	0.034076	0.0125242
0	1	0.173231	0.273807	0.00855925	0.0774416	0.16432	0.0911173	0.200443	0.0866563	0.00963092	0.0160494
0	1	0.124269	0.170206	0.00390236	0.0726573	0.14923	0.0668423	0.264582	0.0585751	0.00839931	0.0199571
0	1	0.13923	0.130791	0.0102676	0.0217057	0.0967503	0.0672597	0.0990585	0.0595784	0.0167725	0.0108999
0	1	0.0114721	0.00142265	0.0289879	0.0107379	0.0113054	0.0100555	0.00267173	0.0108928	0.0162937	0.0100982
0	1	0.0390132	0.0148226	0.0219837	0.00879145	0.0673804	0.0253011	0.0104694	0.017582	0.0150447	0.0195781
0	1	0.00437131	0.00810447	0.030862	0.00755201	0.0226587	0.0102419	0.00922417	0.014554	0.0141701	0.0125806
0	1	0.00302564	0.00540298	0.0290284	0.00725745	0.00697621	0.0044828	0.00918792	0.00496201	0.0172773	0.0113013
0	1	0.123111	0.0451361	0.00829963	0.0203279	0.0689005	0.0651314	0.192966	0.0244976	0.0180476	0.0118276
0	1	0.078355	0.0504732	0.00888375	0.0236586	0.0918392	0.0418818	0.0843096	0.0197721	0.0237827	0.00773654
0	1	0.00336277	0.00184893	0.0207775	0.00581153	0.00957359	0.00977909	0.00259923	0.00737142	0.0160883	0.0050194
0	1	0.0225308	0.00326901	0.0148469	0.00734552	0.0125253	0.0108696	0.00382797	0.0149252	0.0128645	0.00968636
0	1	0.0077369	0.00199017	0.0136787	0.00302395	0.0205045	0.0108696	0.00267173	0.00726722	0.0121203	0.00894371
0	1	0.0104254	0.0090957	0.0213615	0.00911585	0.00763795	0.00554206	0.00455771	0.0126395	0.0163264	0.0110269
0	1	0.0131167	0.00142265	0.0207288	0.00702111	0.0214389	0.0154517	0.00259923	0.0149447	0.0196045	0.00346575
0	1	0.00235422	0.00625932	0.0183922	0.00446177	0.00896141	0.00587553	0.00454056	0.00650534	0.0217686	0.0069849
0	1	0.0208537	0.00924548	0.0056628	0.013599	0.0396568	0.00830789	0.0313396	0.00611462	0.0217424	0.0135699
0	1	0.00537987	0.00753695	0.0356568	0.00706514	0.0126289	0.0112227	0.00199474	0.0156024	0.0168248	0.00540659
0	1	0.0359847	0.0175589	0.00768305	0.0094843	0.0823827	0.0141742	0.00865593	0.0210593	0.00574459	0.00960853
0	1	0.136178	0.069096	0.00829963	0.0499803	0.0505077	0.120606	0.262203	0.0518827	0.0291321	0.0146892
0	1	0.0110408	0.00625811	0.0248989	0.00367276	0.011144	0.0122819	0.00131774	0.00304752	0.020254	0.00718599
0	1	0.11696	0.130529	0.00592251	0.0215505	0.116471	0.0419487	0.183296	0.0472598	0.032135	0.0163673
0	1	0.0201795	0.0193342	0.00471364	0.0144107	0.018178	0.0119104	0.0118405	0.0168201	0.0111367	0.00954574
0	1	0.107643	0.0705209	0.00771551	0.0219085	0.0435873	0.102861	0.170801	0.0569412	0.0202891	0.0255747
0	1	0.0107597	0.0136513	0.00717198	0.058492	0.0435614	0.0130953	0.0180924	0.00994357	0.0205196	0.0130837
0	1	0.00975399	0.00682563	0.0220188	0.00652311	0.0135936	0.00766054	0.00128148	0.00525237	0.0139187	0.00878668
0	1	0.0699495	0.096169	0.00541959	0.0127658	0.0651022	0.0267447	0.00530721	0.0355009	0.0049939	0.0130848
0	1	0.142303	0.153262	0.00654725	0.0376509	0.0963353	0.115613	0.234172	0.0888224	0.0103391	0.0346734
0	1	0.0661346	0.0869585	0.00479485	0.0127979	0.0628685	0.0197591	0.0198078	0.0454982	0.00617327	0.00667509
0	1	0.0437217	0.035373	0.00408083	0.0211514	0.06293	0.0214933	0.00926041	0.0176016	0.00839931	0.0189676
0	1	0.0184966	0.0255229	0.0100926	0.0518056	0.0432469	0.0186687	0.0316258	0.0118581	0.0160283	0.0239086
0	1	0.0799528	0.157764	0.00550064	0.0580671	0.0924303	0.0362581	0.0356507	0.0294596	0.0131038	0.0459532
0	1	0.00399822	0.00412414	0.0334426	0.00488234	0.004562	0.00673981	0.00334872	0.00592251	0.0167986	0.00784157
0	1	0.009613	0.00412414	0.0105068	0.0129647	0.0103886	0.00720019	0.00669743	0.0112654	0.0188984	0.00835248
0	1	0.00840834	0.0142187	0.00122214	0.0162691	0.0114937	0.0103687	0.00587544	0.00879096	0.00611863	0.0186637
0	1	0.0850815	0.0520396	0.0101332	0.0177758	0.11282	0.043049	0.0135887	0.0366877	0.00542254	0.0176289
0	1	0.0184966	0.0179192	0.00779669	0.015889	0.0646492	0.0165691	0.00787018	0.0159719	0.0165712	0.0207049
0	1	0.219411	0.230121	0.0102207	0.0149086	0.172542	0.0879058	0.157183	0.122714	0.0209602	0.0137496
0	1	0.0588554	0.0120848	0.00654022	0.0487191	0.0180743	0.0303215	0.0952919	0.0249274	0.0313385	0.0080187
0	1	0.0306049	0.00668182	0.0130945	0.00516272	0.0468482	0.0128501	0.00459396	0.0152768	0.0120941	0.00750778
0	1	0	0.00599026	0.0320302	0.00702111	0.00496507	0.0101634	0.00203098	0.0106735	0.0200147	0.0150613
0	1	0	0.0059705	0.0320302	0.00702111	0.00473585	0.0102811	0.00203098	0.0102892	0.0200147	0.014889
0	1	0.0793636	0.047699	0.00834024	0.00553115	0.100362	0.0326086	0.0111826	0.025178	0.0112934	0.0123767
0	1	0.0080712	0.00540298	0.00909166	0.038586	0.0185846	0.0091148	0.0209025	0.0110961	0.0289189	0.0439803
0	1	0.17145	0.295114	0.00896495	0.0503591	0.158378	0.0774854	0.206773	0.0810404	0.0118809	0.0327492
0	1	0.00605411	0.00219325	0.0157718	0.00674073	0.0197088	0.00945722	0.00662495	0.0141829	0.0160806	0.0200001
0	1	0.0272393	0.0120848	0.0119262	0.00730149	0.0404324	0.0186687	0.00651619	0.0126395	0.00863867	0.0456154
0	1	0.146358	0.413695	0.00596311	0.0167406	0.107237	0.0574806	0.159513	0.0941991	0.0213258	0.0161544
0	1	0.150926	0.422826	0.00650039	0.0184762	0.113305	0.0578337	0.174146	0.0981353	0.0220079	0.0161544
0	1	0.103189	0.0762236	0.0138458	0.0116231	0.0467703	0.0408698	0.0165565	0.0252008	0.0167986	0.0165356
0	1	0.00437131	0.00994999	0.00596311	0.0478036	0.0143524	0.00839796	0.00779768	0.011075	0.0278091	0.00291222
0	1	0.00840834	0.00326901	0.0173458	0.00688871	0.00249549	0.00882951	0.000640745	0.0149252	0.0130777	0.00718299
0	1	0.144066	0.0281161	0.00596304	0.0634413	0.0700163	0.0861092	0.358943	0.0416693	0.053268	0.0111686
0	1	0.136423	0.0279974	0.00646602	0.0623633	0.0653451	0.0837106	0.344927	0.0420925	0.0541201	0.0107244
0	1	0.0554619	0.0705199	0.00922736	0.00609191	0.10351	0.0275582	0.0125366	0.0187134	0.0122438	0.0330437
0	1	0.226436	0.217651	0.00479485	0.0168738	0.168816	0.096451	0.191884	0.0905391	0.00815997	0.0225204
0	1	0.00605411	0.00796065	0.00541959	0.024947	0.00646593	0.0104092	0.00534482	0.0109877	0.0229041	0.00625426
0	1	0.00605411	0.00852817	0.0100521	0.00581153	0.0164479	0.0070929	0.00135399	0.00650534	0.0053747	0.0330774
0	1	0.00639125	0.0113735	0.00770927	0.0100891	0.0156334	0.00105926	0.0039505	0.0118581	0.0143005	0.00444754
0	1	0.0283268	0.0059705	0.00654725	0.0150595	0.032058	0.00870811	0.0251267	0.0279554	0.0314833	0.00514516
0	1	0.00470773	0.0159214	0.00834024	0.0536895	0.0117129	0.00942599	0.0134483	0.00650534	0.0168248	0.00835846
0	1	0.124442	0.085025	0.00479485	0.0171542	0.0636651	0.0777277	0.147353	0.0672608	0.0123596	0.0152353
0	1	0.0144624	0.0164889	0.00767488	0.0100891	0.0238741	0.0130228	0.0106144	0.0133623	0.0097107	0.0088788
0	1	0.0104254	0.0090957	0.00771551	0.00519316	0.0167031	0.0124204	0.0138906	0.0118385	0.0165331	0.0270859
0	1	0.00927682	0.00284529	0.0140113	0.00488755	0.0101334	0.00744599	0.00327622	0.00881052	0.0165331	0.0069909
0	1	0.117043	0.209915	0.00989791	0.00976469	0.124234	0.0590902	0.0168861	0.0644916	0.00643223	0.0441511
0	1	0.0147968	0.0376694	0.0130538	0.108803	0.0418727	0.0174233	0.113024	0.0168201	0.0106319	0.0386129
0	1	0.0390132	0.0133636	0.0095085	0.0128327	0.0409404	0.0168928	0.00861967	0.0164293	0.00938285	0.0119053
0	1	0.0107625	0.0092395	0.00412952	0.0128766	0.0285666	0.0164428	0.00797892	0.0149252	0.0131531	0.0248044
0	1	0.00235422	0.00739315	0.00475425	0.0835443	0.0134421	0.0070721	0.0127852	0.00955287	0.0224866	0.00863763
0	1	0.0127797	0.00637665	0.0136705	0.0076259	0.020825	0.00921139	0.00655244	0.0156756	0.0135825	0.00920612
0	1	0.0277722	0.0112297	0.0220188	0.0381716	0.035791	0.0200525	0.04006	0.014459	0.0368024	0.0412532
0	1	0.0744858	0.0397013	0.0168023	0.017759	0.0347059	0.0587438	0.142953	0.040704	0.0198407	0.00323701
0	1	0.111864	0.199484	0.00778041	0.019275	0.345766	0.0490683	0.0229882	0.115652	0.00964832	0.0261645
0	1	0.136777	0.180292	0.00829963	0.0425288	0.166357	0.0473217	0.171823	0.0771311	0.0101271	0.0142645
0	1	0.125053	0.0321303	0.0084944	0.0354406	0.0387826	0.0939369	0.278426	0.0438914	0.0324003	0.0105497
0	1	0.0104254	0.0059705	0.0405054	0.00553115	0.025816	0.0144316	0.00259923	0.00696009	0.0157889	0.0417609
0	1	0.151017	0.13994	0.00541959	0.0122279	0.134202	0.0676439	0.0178439	0.0543088	0.00765512	0.0193849
0	1	0.00437131	0.00525918	0.0255237	0.0079063	0.00972685	0.0105165	0.00195848	0.0143098	0.0182489	0.0204868
0	1	0.0100883	0.00827355	0.00592251	0.0567974	0.0131615	0.006974	0.0214708	0.0103148	0.0352988	0.0126564
0	1	0.00709163	0.00739315	0.0160963	0.0107379	0.00621077	0.0108696	0.00452145	0.00763836	0.0133693	0.0138989
0	1	0.0252222	0.0156414	0.00997081	0.00274356	0.0381898	0.0153835	0.00391696	0.0156674	0.0114931	0.015566
0	1	0.00470844	0.0160652	0.00600372	0.0545747	0.0190949	0.0117234	0.02679	0.00574345	0.0225128	0.0445828
0	1	0.0642612	0.047393	0.00533838	0.0406234	0.0783145	0.0392296	0.203537	0.0321804	0.0232101	0.0352287
0	1	0.0511185	0.0261538	0.0121371	0.00488234	0.0588028	0.028157	0.00323997	0.0103148	0.0187657	0.0103023
0	1	0.0120821	0.0193342	0.00421073	0.0788315	0.0279461	0.00945722	0.0244326	0.0146501	0.012599	0.00953573
0	1	0.00706265	0.0059705	0.020161	0.00577793	0.0118775	0.0111442	0.00131774	0.0114869	0.0155495	0.0386074
0	1	0.0258936	0.0203271	0.00375632	0.0598593	0.0483971	0.0160585	0.0356202	0.0168592	0.0209567	0.020093
0	1	0.0916685	0.089293	0.00296125	0.0254289	0.0719789	0.0407026	0.167645	0.0290689	0.015097	0.0100944
0	1	0.162517	0.0756453	0.0174593	0.0440667	0.147286	0.115596	0.347178	0.0458657	0.0521132	0.0232997
0	1	0.171614	0.0487542	0.010052	0.0551795	0.0625859	0.0984834	0.319979	0.084926	0.0301418	0.006829
0	1	0.00235422	0.00895959	0.0143439	0.00362874	0.00656961	0.00543477	0.00406197	0.00855656	0.0158151	0.005551
0	1	0.0218594	0.00454785	0.0294908	0.00633232	0.0261189	0.0106237	0.00199474	0.00613418	0.0118286	0.00971103
0	1	0.00369989	0.00199017	0.00750075	0.0076259	0.00605933	0.0102706	0.00327622	0.00920129	0.00592739	0.0203139
0	1	0.00190504	0.00469165	0.00560701	0.00702111	0.00565273	0.0105759	0.000676995	0.00650534	0.0113761	0.0219766
0	1	0.0080712	0.00270149	0.00664798	0.00509436	0.00789308	0.0108696	0.00463021	0.00755212	0.00738963	0.0329656
0	1	0.0174909	0.00469165	0.017427	0.00883549	0.0253898	0.00885833	0.00146013	0.00765794	0.0128645	0.0116265
0	1	0.0147968	0.0106621	0.0112609	0.00942868	0.0314743	0.00839796	0.00256297	0.00765794	0.0128383	0.014588
0	1	0.00675355	0.00724932	0.0132569	0.0214317	0.0102371	0.00960374	0.00402572	0.0111158	0.0167986	0.00460156
0	1	0.0989556	0.0388934	0.00779669	0.0579862	0.0442253	0.0527346	0.0709454	0.0344607	0.023975	0.0122738
0	1	0.0309391	0.017344	0.0112609	0.0109742	0.0440977	0.0178649	0.00455771	0.0165841	0.00961024	0.0138581
0	1	0.020848	0.00739315	0.0230247	0.0085551	0.0304827	0.018454	0.00452145	0.00879096	0.0109752	0.00423871
0	1	0.00235422	0.00412414	0.00896495	0.00976469	0.0102081	0.00825945	0.00455771	0.00650534	0.0190051	0.00625426
0	1	0.0164795	0.0155909	0.00497326	0.0162948	0.0463512	0.0154026	0.0106507	0.0130107	0.00765512	0.014468
0	1	0.0898489	0.0754727	0.0131351	0.0379813	0.0822491	0.0472099	0.0167669	0.0363752	0.0143299	0.0173269
0	1	0.0759737	0.0186305	0.0128915	0.0079503	0.0715107	0.0291084	0.00790643	0.0190634	0.00441169	0.0221971
0	1	0.0269021	0.0301401	0.0201587	0.00553115	0.0508554	0.0224452	0.00323997	0.0110961	0.0143528	0.00971215
0	1	0.0803198	0.091161	0.00888375	0.0121838	0.15679	0.0402231	0.0137067	0.035535	0.0120941	0.0207439
0	1	0.0893474	0.0386683	0.00721256	0.0337425	0.0551553	0.0425696	0.101469	0.024401	0.0301754	0.0140636
0	1	0.0806295	0.0858403	0.0100926	0.0335958	0.0737326	0.0305974	0.0456614	0.0218016	0.0186003	0.0123885
0	1	0.118379	0.0796781	0.00358599	0.0372379	0.073884	0.0485715	0.107559	0.028307	0.0167713	0.00711883
0	1	0.0020171	0.00682563	0.00475425	0.0491163	0.00738281	0.00900424	0.00730194	0.0090206	0.0135825	0.00873068
0	1	0.00302564	0.00724932	0.0107986	0.0161206	0.0101334	0.00684711	0.00509763	0.00572389	0.018843	0.0115312
0	1	0.0141281	0.00724932	0.0112609	0.0116671	0.0150207	0.00839796	0.0131412	0.00765794	0.0110844	0.0173141
0	1	0.0141281	0.00724932	0.0112609	0.0124275	0.0141039	0.00839796	0.0134796	0.00827168	0.012242	0.0180637
0	1	0.040159	0.0539592	0.00838082	0.022405	0.0891624	0.0277505	0.0171669	0.0291069	0.00703174	0.00861343
0	1	0.0380019	0.0210444	0.0135975	0.0221355	0.0482313	0.0182965	0.0444507	0.0130285	0.018287	0.0170445
0	1	0.00299857	0.00341281	0.0102144	0.0104251	0.00763795	0.00984834	0.00388071	0.0103409	0.0099073	0.0130284
0	1	0.008074	0.0184867	0.00741406	0.0225748	0.0323297	0.00858431	0.0132535	0.0153355	0.00550199	0.00821169
0	1	0.00437131	0.00355662	0.00592251	0.00980872	0.0122106	0.0111153	0.0162393	0.0095724	0.0161156	0.0139631
0	1	0.00336277	0.00824828	0.00058413	0.0109742	0.00619243	0.00829008	0.00366978	0.007277	0.0131038	0.0069325
0	1	0.0265679	0.0176316	0.0119668	0.0140526	0.0634704	0.0235351	0.00662495	0.0150424	0.0153103	0.0442129
0	1	0.0171509	0.00976294	0.0178326	0.0120199	0.0307011	0.00850524	0.00534345	0.0137726	0.0157943	0.0176533
0	1	0.00975399	0.0056906	0.0107986	0.00669671	0.00896141	0.00483589	0.00401603	0.0118581	0.0129191	0.00576689
0	1	0.00369989	0.00199017	0.0160476	0.00609191	0.00590786	0.00354125	0.00327622	0.00689606	0.0193537	0.00673517
0	1	0.0443902	0.0335538	0.00417012	0.0179451	0.0735869	0.0235785	0.122963	0.0130107	0.0224659	0.0226848
0	1	0.107617	0.0799416	0.00316403	0.0267271	0.0751	0.047286	0.0808777	0.0420208	0.0184469	0.0144916
0	1	0.0141253	0.00341281	0.0334016	0.00844271	0.0142075	0.00518898	0.00131774	0.00930869	0.0229392	0.0109775
0	1	0.00235422	0.00412414	0.0236251	0.011579	0.00947169	0.00790635	0.00131774	0.00765794	0.00938285	0.0277185
0	1	0.00874545	0.00511535	0.0177918	0.00756391	0.00432925	0.00793638	0.00391696	0.0103343	0.0185264	0.00871815
0	1	0.0080684	0.0113735	0.00689614	0.0076259	0.039314	0.00850464	0.00604605	0.00648576	0.00964832	0.0143809
0	1	0.0390104	0.0274079	0.0071152	0.012391	0.0773898	0.0153523	0.0142993	0.0143652	0.0123857	0.0141675
0	1	0.0080712	0.0187667	0.00354538	0.0944844	0.011712	0.0171594	0.0154866	0.00920129	0.0200848	0.0276139
0	1	0.0080712	0.018984	0.00354538	0.0884148	0.011712	0.0168259	0.0161273	0.00920129	0.0184183	0.0267767
0	1	0.00605411	0.0112297	0.00358599	0.0094843	0.00741737	0.00624823	0.00662495	0.00611462	0.00486987	0.00948227
0	1	0.0280255	0.018063	0.0109188	0.00898031	0.0415007	0.0151059	0.00719318	0.0118581	0.0103664	0.011141
0	1	0.301258	0.370785	0.0128429	0.0197945	0.0318591	0.334105	0.33012	0.477612	0.0138219	0.0142965
0	1	0.150125	0.101977	0.0274807	0.0214317	0.0340369	0.162062	0.344467	0.136938	0.0210506	0.01451
0	1	0.0147968	0.0150662	0.0160088	0.0119915	0.0384449	0.0133331	0.00715693	0.0160582	0.0096222	0.0120756
0	1	0.05179	0.0395235	0.00529778	0.0505593	0.0749528	0.022919	0.0963369	0.0172108	0.0214508	0.0555458
0	1	0.0245452	0.0356617	0.00888375	0.0154681	0.0647815	0.0151857	0.00733818	0.0196002	0.00741577	0.00946443
0	1	0.0783522	0.084833	0.0186359	0.0272874	0.14384	0.0327407	0.0526633	0.0393185	0.0247331	0.0118648
0	1	0.00739697	0.00412414	0.00823478	0.00420514	0.0128841	0.00744599	0.00131774	0.0159931	0.0140612	0.00757915
0	1	0.0528014	0.0466671	0.00963031	0.0669107	0.0622037	0.0192196	0.0214945	0.0239658	0.0324364	0.00987547
0	1	0.073566	0.137518	0.00721256	0.0319444	0.164559	0.0249637	0.029631	0.0477952	0.0187918	0.0154138
0	1	0.074995	0.141802	0.00667531	0.0319965	0.168057	0.0256269	0.0298805	0.0482397	0.0186553	0.0151105
0	1	0.0110996	0.00881579	0.0163018	0.00353836	0.0150207	0.00896664	0.00861967	0.00776376	0.0242884	0.00356479
0	1	0.0080712	0.0117304	0.0107173	0.00641633	0.0218933	0.0109768	0.00541867	0.00920129	0.00544868	0.0387562
0	1	0.0184966	0.0510407	0.015431	0.0173066	0.057739	0.015323	0.0231873	0.0164685	0.0148053	0.0412637
0	1	0	0.000711325	0.0276685	0.00613594	0.00249549	0.00674925	0.00342465	0.00496201	0.0173448	0.00843501
0	1	0.00284086	0.00270149	0.0178893	0.00427755	0.00381898	0.00614094	0.00128148	0.00833517	0.0165593	0.00272311
0	1	0.0228652	0.00199017	0.048517	0.00367276	0.0578501	0.0131266	0.00195848	0.0145247	0.0386896	0.0140196
0	1	0.0141225	0.0059705	0.0489895	0.0088795	0.0241336	0.0106826	0.00388071	0.0114152	0.0244537	0.0314005
0	1	0.0143842	0.0059705	0.0469045	0.0088795	0.0241336	0.0123009	0.00323997	0.0110766	0.0237096	0.0309744
0	1	0.00739697	0.00829655	0.0295813	0.00474156	0.0367148	0.0154302	0.00790643	0.00763836	0.019571	0.0144211
0	1	0.009005	0.00341281	0.0224975	0.00609191	0.00894306	0.00811292	0.00455771	0.00726722	0.0151878	0.00716718
0	1	0.0144597	0.00682563	0.0289879	0.0111811	0.00936803	0.0175782	0.00391696	0.0160582	0.012599	0.00750778
0	1	0.00639125	0.00810447	0.00296125	0.0449649	0.0229138	0.00802405	0.0136026	0.00810238	0.0163888	0.00899605
0	1	0.234278	0.0712453	0.00807241	0.0198537	0.0755582	0.149917	0.310272	0.0668788	0.0217599	0.0142355
0	1	0.26197	0.161911	0.00880257	0.0160194	0.0481999	0.262179	0.406655	0.19367	0.0186743	0.0102323
0	1	0.358969	0.775914	0.00417012	0.052612	0.307297	0.160241	0.255406	0.335587	0.0129355	0.0165152
0	1	0.0911519	0.199789	0.0143846	0.0228337	0.138824	0.0433421	0.0221195	0.056845	0.00838626	0.0415754
0	1	0.13209	0.0458024	0.00838082	0.115736	0.0616558	0.139866	0.454221	0.0668896	0.119474	0.0144647
0	1	0.00840834	0.0169203	0.0158934	0.00871674	0.00896141	0.0227383	0.0145314	0.0191058	0.0123596	0.00845747
0	1	0.0117683	0.0064019	0.0199826	0.0079503	0.0237829	0.00614094	0.00903341	0.0149447	0.0211875	0.0108109
0	1	0.0753975	0.0308921	0.00713137	0.0739959	0.0409397	0.0586943	0.168069	0.030075	0.0226401	0.0117096
0	1	0.0258936	0.00544799	0.0143843	0.00972064	0.0336053	0.0160897	0.00997366	0.0157066	0.00790849	0.00961498
0	1	0.0518993	0.0174845	0.00417012	0.0810913	0.0303444	0.0360634	0.23675	0.0237971	0.0476236	0.0144773
0	1	0.00605411	0.00611431	0.00471364	0.0129062	0.00748647	0.00589514	0.0023507	0.00984917	0.00815997	0.00314096
0	1	0.161	0.375711	0.00292065	0.016546	0.0215354	0.278597	0.343136	0.303512	0.00700558	0.0209073
0	1	0.0158053	0.0092395	0.019017	0.0069319	0.0281499	0.00996604	0.00459396	0.0114478	0.0116154	0.0125866
0	1	0.0188337	0.00852817	0.0135974	0.0142103	0.0392581	0.0149301	0.00920128	0.0107885	0.00863867	0.0635662
0	1	0.00672835	0.00284529	0.0172646	0.0173906	0.014212	0.0123627	0.00519845	0.0149252	0.0140874	0.00845448
0	1	0.122551	0.0504784	0.00880257	0.0112755	0.0417536	0.13879	0.0565534	0.0970307	0.0160544	0.0115154
0	1	0.0216338	0.00682563	0.0433739	0.0111139	0.0519678	0.00945659	0.0113881	0.0179923	0.0270338	0.0245655
0	1	0.00537987	0.00142265	0.0265946	0.00696957	0.0114569	0.00578785	0.00530721	0.00228564	0.0196815	0.0113865
0	1	0.00975119	0.00525918	0.0149687	0.00479731	0.0106501	0.00489474	0.00270798	0.00726722	0.0160544	0.00385593
0	1	0.011434	0.0117676	0.00300186	0.0147374	0.0344141	0.00801364	0.0677805	0.0183438	0.0380363	0.00922182
0	1	0.0749922	0.0249545	0.0113015	0.0282231	0.13715	0.0325187	0.0753824	0.0103148	0.0553837	0.00751676
0	1	0.011434	0.0090957	0.00475425	0.00734552	0.0252579	0.00744599	0.00455771	0.0118777	0.0306401	0.00512144
0	1	0.0457957	0.0265835	0.0114233	0.0273035	0.10239	0.0301578	0.00835139	0.016449	0.0162937	0.0159653
0	1	0.148427	0.0949506	0.00592251	0.115631	0.14572	0.0774617	0.338823	0.0516356	0.082707	0.0170227
0	1	0	0.00469165	0.00592251	0.0113867	0.00763795	0.00717999	0.00391696	0.00763836	0.0140874	0.0016185
0	1	0.0077369	0.0126523	0.0102144	0.0493239	0.0230175	0.00823924	0.0125366	0.016449	0.0187918	0.00895941
0	1	0.011434	0.0181991	0.00417012	0.0352657	0.041044	0.0118601	0.0217608	0.0157066	0.0255519	0.00765828
0	1	0.0104254	0.0112297	0.00421073	0.0784834	0.0162965	0.00779907	0.0231107	0.00459085	0.0367403	0.00436683
0	1	0.00611109	0.00326901	0.0181928	0.00641633	0.00906511	0.00594538	0.00331247	0.00598655	0.0221146	0.00510947
0	1	0.0053827	0.00199017	0.0188653	0.00548713	0.00906511	0.00532748	0.00331247	0.00611462	0.0207589	0.00468863
0	1	0.0205137	0.0184158	0.00471364	0.0214758	0.0487938	0.016658	0.022329	0.0135957	0.0153103	0.00436983
0	1	0.0427102	0.0661069	0.015634	0.00831876	0.129088	0.0194059	0.0110739	0.0275255	0.0173034	0.0136443
0	1	0.00571698	0.00511535	0.00654725	0.0691493	0.00858672	0.00600423	0.00854718	0.00688628	0.0203918	0.00812721
0	1	0.0326276	0.0100946	0.0421014	0.0122279	0.0248167	0.0176405	0.00583375	0.0135164	0.0204935	0.0147898
0	1	0.00739697	0.0059705	0.0311053	0.00432157	0.0130333	0.00636594	0.00199474	0.00420012	0.0170641	0.0105803
0	1	0.210009	0.19382	0.00476232	0.0498772	0.0842703	0.152537	0.526654	0.128995	0.0269257	0.0155409
0	1	0.00638842	0.00127885	0.0190252	0.00395314	0.00517701	0.00815216	0.00195848	0.00972055	0.018287	0.00479366
0	1	0.0208489	0.00881579	0.0159745	0.0076259	0.0374817	0.0126234	0.00975618	0.0144232	0.0143528	0.0074468
0	1	0.00369989	0.00270149	0.0309432	0.00915988	0.00591227	0.00837774	0.0044852	0.0122488	0.0249325	0.0125701
0	1	0.00874264	0.00525918	0.00596311	0.00806791	0.0152759	0.0114372	0.00587544	0.00382897	0.00401361	0.0290664
0	1	0.00605411	0.006538	0.00999536	0.00181437	0.0235756	0.00729827	0.00797892	0.0141242	0.0249325	0.0083278
0	1	0.00605411	0.00659728	0.010193	0.00181437	0.0235756	0.00720019	0.00797892	0.013722	0.0256767	0.0082109
0	1	0.00975119	0.00739315	0.0210248	0.0127886	0.0121186	0.00554206	0.00398947	0.00994357	0.0209864	0.0102903
0	1	0.0788819	0.0422567	0.0140081	0.0146541	0.0379229	0.0358084	0.0654637	0.042175	0.0185264	0.0145092
0	1	0.00571698	0.0059705	0.0142221	0.0104859	0.00972685	0.00991759	0.00195848	0.0110961	0.00792058	0.00719797
0	1	0.152182	0.371592	0.00296125	0.00678478	0.123683	0.0483867	0.0124642	0.0893328	0.00592739	0.0297885
0	1	0.0598584	0.0547412	0.00958972	0.00823069	0.105607	0.0250554	0.00801518	0.0225831	0.0113499	0.0164485
0	1	0.00313958	0.0108169	0.00838082	0.0393044	0.00473585	0.0044828	0.0100099	0.0103539	0.0133432	0.00666311
0	1	0.127387	0.0702532	0.00838082	0.0395888	0.0539903	0.0753781	0.33206	0.0714099	0.0361304	0.00492035
0	1	0.165725	0.275258	0.00775611	0.0330989	0.173181	0.0638985	0.0613363	0.10466	0.0185133	0.015297
0	1	0.0100883	0.0257656	0.0140347	0.0333085	0.0281111	0.0093187	0.0196936	0.0160778	0.0224606	0.015224
0	1	0.0080712	0.0174878	0.0130484	0.0153839	0.0161376	0.0107506	0.020384	0.0129911	0.0168335	0.00333605
0	1	0.0225337	0.0280791	0.00721256	0.0324113	0.0561605	0.0134796	0.0331651	0.0277584	0.0317406	0.00884402
0	1	0.00134567	0.00213397	0.0140923	0.00609191	0.00656961	0.00728847	0.00128148	0.00498158	0.0135825	0.0109654
0	1	0.0622098	0.0708679	0.00738292	0.0166294	0.107952	0.0339449	0.0111102	0.0260018	0.0186416	0.0349693
0	1	0.0588879	0.0207568	0.00417012	0.0113427	0.0749682	0.020081	0.0666878	0.0206882	0.00914351	0.0123234
0	1	0.0124426	0.0107696	0.00600372	0.00768673	0.0255357	0.0117142	0.0104332	0.0076188	0.0100085	0.00531054
0	1	0.327998	0.40983	0.00838082	0.042406	0.160709	0.207407	0.668912	0.272337	0.0418379	0.0114033
0	1	0.00336277	0.00469165	0.015634	0.00553115	0.0131392	0.00864376	0.00259923	0.0110766	0.0153548	0.00521749
0	1	0.00100855	0.00412414	0.00412952	0.006929	0.00366751	0.00282468	0.000676995	0.00557685	0.0172773	0.00604365
0	1	0.0245507	0.00355662	0.00551686	0.00745676	0.0367089	0.00976064	0.00662495	0.00840026	0.00813382	0.00744838
0	1	0.0933865	0.134037	0.00654725	0.00947483	0.119862	0.0328857	0.0191992	0.0477372	0.00693704	0.0265224
0	1	0.130149	0.0160296	0.00682213	0.0339172	0.0361399	0.0480309	0.166374	0.038835	0.0321176	0.0103819
0	1	0.00470844	0.00483546	0.0237064	0.00978668	0.0056895	0.00861255	0.00276006	0.0157066	0.0103925	0.00887834
0	1	0.182147	0.0935182	0.0097037	0.0847819	0.051381	0.193397	0.250775	0.214924	0.0656583	0.012046
0	1	0.144531	0.198209	0.00519234	0.0119034	0.183723	0.0540883	0.022741	0.0564153	0.0164439	0.00822275
0	1	0.0201766	0.00711325	0.042861	0.0186002	0.0528039	0.0182844	0.00726569	0.033623	0.0257052	0.0133689
0	1	0.100833	0.116807	0.00471364	0.0171173	0.124313	0.0477392	0.0277087	0.0531953	0.0175428	0.0115363
0	1	0.112097	0.0998512	0.00958972	0.0309601	0.0934534	0.0631368	0.272057	0.0455813	0.023752	0.0199563
0	1	0.0430474	0.0278701	0.00881079	0.0144906	0.0483992	0.0293236	0.0119322	0.0182993	0.0158151	0.0090951
0	1	0.0208509	0.0161336	0.00509507	0.0183197	0.0394176	0.0130585	0.00455771	0.0100071	0.0199624	0.00582143
0	1	0.16519	0.12929	0.00658785	0.0692361	0.161741	0.0901731	0.220291	0.0604673	0.025388	0.0343179
0	1	0.0595297	0.0470681	0.00963031	0.0590987	0.0715958	0.0193748	0.124535	0.035203	0.0400121	0.0107448
0	1	0.0127797	0.0142187	0.0100763	0.00851109	0.0197566	0.0126742	0.00594795	0.0141242	0.0108712	0.0415945
0	1	0.0127797	0.0142187	0.0104495	0.00851109	0.0197566	0.0122819	0.00594795	0.0141242	0.0108712	0.0416663
0	1	0.245652	0.308476	0.00296125	0.00823069	0.0935986	0.11458	0.0549738	0.112055	0.00747778	0.00837916
0	1	0.229256	0.12878	0.0107986	0.0201562	0.0967578	0.156556	0.280477	0.0969678	0.0266308	0.0145155
0	1	0.0117711	0.0098096	0.0184086	0.00883549	0.0279527	0.0132547	0.00911543	0.0160582	0.0185264	0.00770887
0	1	0.154033	0.133852	0.0106041	0.0101771	0.17232	0.0581591	0.0278175	0.0532685	0.0096222	0.0563719
0	1	0.375499	1.28256	0.0130945	0.0594706	0.0398256	0.603689	0.993389	1.02122	0.0300123	0.0260051
0	1	0.26691	0.471948	0.0130133	0.0464963	0.0989426	0.170928	0.358563	0.161488	0.0294498	0.0224625
0	1	0.264479	0.279479	0.0101332	0.0665714	0.139267	0.161079	0.435746	0.206907	0.0445925	0.0234138
0	1	0.0318086	0.00895959	0.00709077	0.0079503	0.0461382	0.00589514	0.00463021	0.0160778	0.0118809	0.00583042
0	1	0.243688	0.185665	0.0160963	0.0912909	0.0664559	0.260835	0.51087	0.321493	0.0867632	0.0235234
0	1	0.14416	0.0444831	0.0125314	0.120922	0.10244	0.0636731	0.236696	0.0542827	0.0910731	0.0200772
0	1	0.037104	0.0149224	0.00438106	0.0598994	0.0266715	0.0161971	0.0767527	0.0164685	0.0229915	0.00719497
0	1	0.0354593	0.0149224	0.00417012	0.0590398	0.025107	0.0161971	0.0752247	0.0157321	0.0229915	0.00719497
0	1	0.00437131	0.0059705	0.00662843	0.0552239	0.00499099	0.00543477	0.0105245	0.00763836	0.0182609	0.00469462
0	1	0.0353105	0.0239249	0.00717198	0.128886	0.0550698	0.022477	0.063827	0.015044	0.0511139	0.0105874
0	1	0.0110996	0.0104701	0.00838901	0.0183197	0.0204948	0.0147847	0.0105419	0.0118467	0.0295233	0.00469462
0	1	0.0938315	0.0725165	0.0102306	0.0291	0.129807	0.0460246	0.232379	0.0221532	0.0512309	0.0298723
0	1	0.084805	0.0449857	0.00662843	0.0283719	0.102037	0.0284893	0.19769	0.0240482	0.0425014	0.0127844
0	1	0.00470844	0.00127885	0.0256861	0.00420011	0.0130355	0.00638673	0.00395321	0.00574345	0.0116154	0.00405102
0	1	0.00470844	0.00938329	0.00179299	0.0504466	0.0140171	0.00414994	0.0387168	0.0119102	0.0482661	0.00465479
0	1	0.00975259	0.0238502	0.00771551	0.0518422	0.0178192	0.0143992	0.023151	0.014554	0.0135526	0.00825343
0	1	0.00437131	0.00341281	0.0131819	0.00919348	0.0156825	0.00698442	0.00284841	0.00652488	0.0168248	0.00844549
0	1	0.0266799	0.0528047	0.00892437	0.0257093	0.0390507	0.0194238	0.00908308	0.0143326	0.012599	0.0106151
0	1	0.0127797	0.00213397	0.00958972	0.0445192	0.0156619	0.0159513	0.00703233	0.00382897	0.0145661	0.0550751
0	1	0.00235422	0.00400009	0.00896495	0.0451803	0.0127253	0.00910413	0.00455771	0.00758739	0.0194713	0.00554228
0	1	0.00235422	0.00469165	0.00727271	0.0442828	0.0130596	0.00875105	0.00455771	0.00726722	0.0182751	0.0050224
0	1	0.0221993	0.00398033	0.0160558	0.00761953	0.0234352	0.00804487	0.00128148	0.0130107	0.0160664	0.0216768
0	1	0.013114	0.0240259	0.00842146	0.044854	0.0274982	0.00578785	0.0154193	0.0198872	0.0187918	0.00540959
0	1	0.0533859	0.0244572	0.00900559	0.0531653	0.0895149	0.0295381	0.0625946	0.0304542	0.0547913	0.00970338
0	1	0.00571698	0.00426795	0.0227248	0.0110183	0.008045	0.00942096	0.00753201	0.00689606	0.019536	0.0145459
0	1	0.00302564	0.00867197	0.0165734	0.00734552	0.0138514	0.00921139	0.00199474	0.00574345	0.0113793	0.00763252
0	1	0.165796	0.158669	0.00120886	0.0202222	0.108543	0.0796431	0.10388	0.0596615	0.0138219	0.00741472
0	1	0.147947	0.238488	0.00537898	0.0241201	0.171331	0.057266	0.137036	0.10559	0.0113499	0.0115468
0	1	0.0625553	0.0630437	0.00179299	0.0379372	0.0738972	0.0222093	0.162675	0.0210398	0.0256689	0.0137957
0	1	0.0144624	0.00469165	0.0113421	0.00730149	0.0188397	0.00784329	0.00388071	0.00994357	0.0118548	0.00556202
0	1	0.0550659	0.0270149	0.00775611	0.0386451	0.0557972	0.0248898	0.0735341	0.0229542	0.0210321	0.0192627
0	1	0.00437131	0.00611431	0.0184868	0.00889108	0.0202669	0.00733871	0.00843844	0.0110018	0.0270594	0.0037539
0	1	0.101649	0.0651135	0.0113827	0.0892523	0.161394	0.0473172	0.0418613	0.0403295	0.0447078	0.0218752
0	1	0.0656974	0.0571067	0.00954908	0.046012	0.0900304	0.0307671	0.0733005	0.0501093	0.0184698	0.0134246
0	1	0.270393	0.261603	0.0179971	0.0110183	0.151888	0.225958	0.212601	0.24706	0.0200147	0.0113761
0	1	0.0124426	0.0107719	0.00646602	0.0681758	0.0203147	0.0176963	0.0658507	0.0153159	0.0404559	0.00848216
0	1	0.0131167	0.0059705	0.00471364	0.00362874	0.00936803	0.0183467	0.0052347	0.00292597	0.00813382	0.0228585
0	1	0.0279135	0.0395311	0.00654725	0.0359305	0.0336613	0.0179936	0.125113	0.0249079	0.0192705	0.0108767
0	1	0.0282478	0.0353993	0.00417012	0.0280277	0.0419528	0.0133117	0.0447682	0.0229934	0.00914351	0.0146938
0	1	0.0622126	0.0968222	0.00475425	0.0287332	0.118595	0.0230441	0.0430809	0.056946	0.0138219	0.00718599
0	1	0.0625824	0.00810447	0.00537898	0.0658833	0.049557	0.0304473	0.106449	0.0369612	0.0460395	0.0134373
0	1	0.00639125	0.0059705	0.00898109	0.0341934	0.0107951	0.00899684	0.00259923	0.00689606	0.021477	0.00573438
0	1	0.0832553	0.0247371	0.00896495	0.0679257	0.0393112	0.0653109	0.145225	0.0389246	0.0484549	0.0137927
0	1	0.0255593	0.025544	0.00730986	0.0360489	0.0527166	0.0135629	0.109525	0.0156674	0.0198494	0.0175902
0	1	0.0692781	0.0305013	0.00412952	0.0181161	0.121178	0.0433207	0.0882489	0.0158987	0.0254634	0.0426079
0	1	0.0524073	0.0459289	0.00654725	0.0230102	0.0388993	0.0277328	0.0182184	0.027493	0.0114022	0.00832179
0	1	0.00840834	0.0121533	0.00829963	0.0339324	0.00896141	0.00804487	0.0105057	0.0114674	0.0180835	0.00664181
0	1	0.0244928	0.00750313	0.0367476	0.0145306	0.0390029	0.0224765	0.0100489	0.0134014	0.0227586	0.0556881
0	1	0.00958401	0.00867197	0.00241773	0.0371416	0.00448071	0.0133724	0.017774	0.00562785	0.0296892	0.00466096
0	1	0.00941689	0.00412414	0.00721256	0.0361669	0.00198522	0.00769179	0.00865593	0.00650534	0.0200147	0.00363616
0	1	0.0107625	0.00341281	0.0258969	0.00339238	0.00656961	0.0084458	0.00135399	0.00687649	0.0108035	0.00939224
0	1	0.0104254	0.0129399	0.00537898	0.043442	0.0239822	0.00779907	0.00690709	0.0133818	0.020425	0.00689784
0	1	0.0852786	0.0665333	0.00412952	0.0150372	0.0739428	0.0353129	0.0466376	0.0212893	0.00813382	0.0108929
0	1	0.0198395	0.00127885	0.0477455	0.0132011	0.0371582	0.00991759	0.0052347	0.0110961	0.0197754	0.0143929
0	1	0.0604782	0.0164863	0.00721256	0.0731847	0.051307	0.0323606	0.0748404	0.0226531	0.0382791	0.00781091
0	1	0.0443959	0.00127885	0.015431	0.00427755	0.0478203	0.015844	0.00587544	0.0122684	0.0115281	0.014267
0	1	0.00537987	0	0.00892437	0.00371678	0.00590786	0.00462131	0.00263547	0.00613418	0.00792058	0.00957533
0	1	0.011434	0.00270149	0.020117	0.00640519	0.00508731	0.00790635	0.00165624	0.00726722	0.0126809	0.00665742
0	1	0.0073998	0.00412414	0.0215566	0.00641633	0.0143707	0.00991759	0.00327622	0.0095724	0.0281399	0.017699
0	1	0.0131167	0.0263036	0.00709077	0.0345473	0.0420087	0.0179826	0.0107354	0.0225837	0.0234234	0.00812371
0	1	0.237913	0.290482	0.00592251	0.0220366	0.0407001	0.185796	0.336927	0.162614	0.0101271	0.0113497
0	1	0.0178252	0.00668182	0.0194208	0.0058004	0.0297386	0.0121746	0.0052347	0.0080291	0.0154843	0.00953159
0	1	0.00773409	0.0485961	0.0135974	0.0303806	0.0029021	0.00834775	0.00669743	0.00480193	0.0135825	0.00719497
0	1	0.0876577	0.0508331	0.00829963	0.0511418	0.0883593	0.0481931	0.158808	0.0304575	0.0525193	0.0109683
0	1	0.0124453	0.00739315	0.00654725	0.0185076	0.0261748	0.0139712	0.0349901	0.0160175	0.0210277	0.00403492
0	1	0.231433	0.385468	0.0095085	0.0420613	0.127447	0.101088	0.339742	0.17245	0.0252453	0.0124252
0	1	0.260122	0.365482	0.0103214	0.0657037	0.268141	0.129918	0.545784	0.121382	0.031802	0.0378823
0	1	0.290088	0.199139	0.00954908	0.0928648	0.082192	0.241531	0.620372	0.256942	0.0685161	0.0181482
0	1	0.0104815	0.00682563	0.0148875	0.00641633	0.00947169	0.00483589	0.00459396	0.00689606	0.0113499	0.0165327
0	1	0.0250732	0.0261938	0.00706647	0.115255	0.0434995	0.0101634	0.0600002	0.0114674	0.0509334	0.017673
0	1	0.0147995	0.00668182	0.00954908	0.00678478	0.0148693	0.0059742	0.00327622	0.00798677	0.0137805	0.0212678
0	1	0.00232526	0.00326901	0.0198607	0.00451339	0.00972685	0.00529625	0.00131774	0.0134014	0.0222212	0.01448
0	1	0.0356864	0.00398033	0.0125103	0.023526	0.0268952	0.0121152	0.0488288	0.00547971	0.0509435	0.00804921
0	1	0.00470844	0.00127885	0.0414474	0.00362874	0.00554905	0.0044828	0.00263547	0.00152376	0.0390198	0.018395
0	1	0.0153221	0.0103175	0.0097709	0.0604297	0.0291783	0.0120673	0.071797	0.0180205	0.0399968	0.00573737
0	1	0.0329562	0.0145975	0.00775611	0.0560582	0.0238307	0.022016	0.0575693	0.0091817	0.0333372	0.00343808
0	1	0.141173	0.175862	0.00709077	0.0601996	0.199208	0.0531812	0.482308	0.0598525	0.0607209	0.0144636
0	1	0.0481642	0.0668896	0.00358599	0.0405951	0.157561	0.0343292	0.338348	0.0263534	0.0695398	0.0111806
0	1	0.0524699	0.0231707	0.0111335	0.0513096	0.0510996	0.0421583	0.236541	0.0218196	0.0607214	0.0124997
0	1	0.0830634	0.0292927	0.00537898	0.00455793	0.105471	0.0314733	0.0112189	0.0253571	0.0187657	0.00574488
0	1	0.00638842	0.00412157	0.0177151	0.00890788	0.00631447	0.00479021	0.00391696	0.00533315	0.0225621	0.013653
0	1	0.0141253	0.00915718	0.00709077	0.010045	0.01054	0.00706288	0.00797892	0.00992401	0.00664544	0.0239122
0	1	0.0141253	0.0162089	0.00263674	0.0294528	0.0274424	0.00779907	0.0177713	0.00726722	0.0200147	0.0150089
0	1	0.0369905	0.0200455	0.00658785	0.0018584	0.0344744	0.013587	0.00290311	0.0134014	0.00964832	0.0107291
0	1	0.00975119	0.00682563	0.00779669	0.0593758	0.00908349	0.00722962	0.00607254	0.00999517	0.0205021	0.00569772
0	1	0.00437131	0.00469165	0.00475425	0.120348	0.013187	0.00970301	0.0294135	0.00382897	0.0382255	0.0103359
0	1	0.0147968	0.00554679	0.0156277	0.00427755	0.0272431	0.0101634	0.00594795	0.0107055	0.0148316	0.00573737
0	1	0.0158081	0.00724932	0.0262296	0.0104303	0.0416757	0.0110348	0.00722944	0.0191253	0.0247137	0.0122513
0	1	0.00739884	0.00671583	0.0497412	0.00823069	0.0134699	0.0110081	0.00530721	0.0152964	0.0408683	0.0100329
0	1	0.00616617	0.0120848	0.00537898	0.00976469	0.0145391	0.00141234	0.00199474	0.00735021	0.00713603	0.00397882
0	1	0.155262	0.136607	0.00479485	0.0962002	0.125922	0.0763165	0.365146	0.0355938	0.0263454	0.10479
0	1	0.275139	0.836602	0.0168672	0.0346146	0.0260232	0.353401	0.50762	0.610383	0.0160544	0.0140779
0	1	0.0826846	0.0227546	0.00842146	0.0293381	0.0460277	0.0578497	0.232928	0.0351835	0.025446	0.0110389
0	1	0.117966	0.0636282	0.00771551	0.0377449	0.0973781	0.0741502	0.33699	0.0643939	0.0323482	0.00600371
0	1	0.00706265	0.0108059	0.00412952	0.0375819	0.016145	0.0066013	0.00327622	0.0199068	0.0267629	0.0050848
0	1	0.0291492	0.0120848	0.00646602	0.00976469	0.0353104	0.0103785	0.0100099	0.0095724	0.0177473	0.00885068
0	1	0.0137882	0.00874302	0.0289432	0.00836328	0.0163443	0.0106342	0.0050755	0.0171912	0.0193978	0.00852589
0	1	0.0235394	0.0176206	0.0412405	0.023983	0.0202669	0.0371539	0.00971989	0.0225326	0.04298	0.266614
0	1	0.00336277	0.00611431	0.00838082	0.00924791	0.00366751	0.00342356	0.00131774	0.00726722	0.00667158	0.0210899
0	1	0.0188309	0.0106621	0.00835352	0.00461991	0.0436035	0.0136366	0.00530721	0.00944706	0.00985508	0.00686719
0	1	0.0232023	0.0103822	0.00945459	0.00427755	0.0621242	0.0093187	0.00722944	0.0179727	0.0170379	0.0122944
0	1	0.178209	0.140743	0.0210536	0.0412832	0.0574395	0.160658	0.278574	0.154935	0.028366	0.0116014
0	1	0.178572	0.133777	0.00479485	0.0190126	0.145693	0.0865664	0.24953	0.0856565	0.0249412	0.00962096
0	1	0.0107625	0.0175701	0.00475425	0.0193811	0.0221485	0.00815216	0.0429172	0.00689606	0.0209644	0.00770887
0	1	0.0490958	0.010164	0.00592251	0.13996	0.0435205	0.0347768	0.264699	0.0172499	0.0600181	0.0719141
0	1	0.110643	0.221227	0.00296125	0.0262406	0.099221	0.057016	0.264942	0.0696834	0.00684203	0.0390536
0	1	0.0463382	0.0504732	0.00421073	0.0116231	0.043994	0.0223379	0.031175	0.0156871	0.0138688	0.00630018
0	1	0.0107597	0.00412414	0.0117315	0.00306798	0.00576964	0.00790635	0.00455771	0.0118581	0.0101238	0.00999616
0	1	0.0716309	0.0469359	0.00767488	0.00799435	0.0904217	0.0331002	0.0106084	0.0206882	0.00964832	0.00802766
0	1	0.0198395	0.0154976	0.0137536	0.0201341	0.0504988	0.00961294	0.0132137	0.0161169	0.0116154	0.00871264
0	1	0.134406	0.248995	0.00479485	0.021229	0.0880094	0.0829618	0.078091	0.0690353	0.00902769	0.0109903
0	1	0.0073998	0.00478496	0.0234557	0.00733194	0.00998196	0.00591536	0.00131774	0.00689606	0.0167986	0.0166679
0	1	0.131488	0.17602	0.00717198	0.00702111	0.0858898	0.0572797	0.0774457	0.0608141	0.00863867	0.010321
0	1	0.0376675	0.0162089	0.0250421	0.00553115	0.028553	0.0102916	0.00395321	0.0132549	0.0204935	0.0162173
0	1	0.00235422	0.00326901	0.0306875	0.00748636	0.00715537	0.0107328	0.00334872	0.0103245	0.0295146	0.00583342
0	1	0.0975441	0.0971535	0.00533838	0.0330971	0.098366	0.046374	0.135217	0.0405167	0.0209155	0.0108687
0	1	0.0279419	0.0148574	0.00763432	0.0350036	0.0262976	0.0335232	0.0587635	0.00799816	0.0230209	0.0196106
0	1	0.171509	0.188658	0.00888375	0.00460195	0.125087	0.0733557	0.0105782	0.0691947	0.00715028	0.0124936
0	1	0.00369989	0.00753695	0.0109202	0.0557491	0.00962316	0.0100561	0.00131774	0.00930869	0.0259421	0.00711087
0	1	0.00706265	0.00881579	0.00479485	0.0193811	0.0121186	0.00733871	0.00587544	0.00809259	0.0104276	0.00469462
0	1	0.00336277	0.00383653	0.00721181	0.00674073	0.0151244	0.00412972	0.00199474	0.00687649	0.0158281	0.00540959
0	1	0.0441633	0.0322598	0.00354538	0.0819075	0.04879	0.0282839	0.0454022	0.0286147	0.0555529	0.0104156
0	1	0.00336277	0.0137874	0.00658785	0.0442654	0.0127804	0.0066013	0.00395321	0.00726722	0.0145922	0.00605916
0	1	0.00235422	0.00213397	0.00233652	0.0256689	0.00381898	0.00649403	0.00933096	0.00763836	0.00837318	0.00427078
0	1	0.040216	0.0462536	0.00846205	0.052782	0.0786574	0.0190217	0.0339388	0.0172304	0.0154343	0.0314771
0	1	0.011434	0.0253046	0.02941	0.0134142	0.0446469	0.0121746	0.0183543	0.0118972	0.0286534	0.0211679
0	1	0.0359819	0.0272948	0.017224	0.0746729	0.0655752	0.0243804	0.0444551	0.0252203	0.0538187	0.0270065
0	1	0.0451004	0.0334091	0.0245584	0.0975637	0.0747246	0.0297771	0.0570321	0.0412021	0.0592288	0.0260245
0	1	0.0370298	0.0144756	0.00958972	0.0933661	0.0333191	0.0260951	0.0733649	0.0275706	0.0218807	0.00855653
0	1	0.0238793	0.00668182	0.0165344	0.0085551	0.0134899	0.0114684	0.00395321	0.0157066	0.0135205	0.0076464
0	1	0.00672553	0.0100946	0.00658785	0.05062	0.0171883	0.00945722	0.0196936	0.00879096	0.0272151	0.00482909
0	1	0.0473327	0.0122252	0.00537898	0.00516626	0.0273434	0.0133724	0.00669743	0.0197293	0.012599	0.020515
0	1	0.00302564	0.00426795	0.00179299	0.10173	0.00817323	0.00945722	0.0112552	0.0207077	0.021477	0.00754144
0	1	0.02679	0.00980702	0.01793	0.00427755	0.0510849	0.00945722	0.00707627	0.00992401	0.0204049	0.0204494
0	1	0.0121082	0.0127961	0.00713137	0.0128327	0.0266291	0.00942599	0.0118959	0.0129911	0.0155495	0.00615222
0	1	0.0191709	0.00341281	0.0236659	0.0079503	0.0189435	0.0142931	0.00222175	0.0180118	0.0101271	0.0101102
0	1	0.0255621	0.0120848	0.010758	0.00758189	0.0414411	0.00598402	0.00270798	0.0157066	0.00518319	0.00731571
0	1	0.0908058	0.0250247	0.0131351	0.00799435	0.106684	0.0445998	0.00647994	0.0234654	0.0155495	0.00803066
0	1	0.0225308	0.00895959	0.0155122	0.0122279	0.0641202	0.0194059	0.00790643	0.0205091	0.0162445	0.0125836
0	1	0.0198423	0.0105183	0.0137192	0.0131571	0.0313225	0.0140571	0.0058392	0.018383	0.0147101	0.0286945
0	1	0.0363246	0.0372534	0.00296125	0.0180058	0.0891123	0.0183871	0.026536	0.0198872	0.0152776	0.00854156
0	1	0.00672553	0.0153538	0.00771551	0.0244998	0.0091129	0.00554206	0.0130297	0.00726722	0.0191755	0.010318
0	1	0.0430474	0.0149301	0.00650664	0.00553115	0.0529186	0.0153835	0.00263547	0.0191253	0.00717644	0.00718001
0	1	0.198666	0.0933968	0.00592251	0.0809684	0.0868715	0.124226	0.29932	0.123807	0.0291583	0.0145437
0	1	0.00336277	0.00270149	0.0208588	0.00427755	0.0113568	0.00733871	0.00135399	0.00650534	0.0167986	0.00706228
0	1	0.0300977	0.0208501	0.00479485	0.0059664	0.0625848	0.0163355	0.00327622	0.0107055	0.00887801	0.00981606
0	1	0.0207294	0.00938329	0.0094679	0.00675753	0.0379464	0.0193171	0.00669743	0.0146289	0.0168256	0.00681867
0	1	0.00877347	0.0240259	0.00417012	0.0343746	0.0226609	0.010731	0.00997366	0.0279163	0.0201779	0.00742071
0	1	0.0174881	0.0100946	0.010052	0.0078604	0.0227895	0.0115255	0.00347265	0.00382897	0.00938285	0.0243099
0	1	0.00874264	0.00863647	0.0483862	0.0069655	0.0191382	0.0122819	0.00591169	0.00726722	0.0189618	0.0137607
0	1	0.00403701	0.00398033	0.0113827	0.00683632	0.0107951	0.00875105	0.00388071	0.0126395	0.0266689	0.00605617
0	1	0.0612069	0.0604241	0.00596311	0.0284781	0.118235	0.0373996	0.0643247	0.0218016	0.0113761	0.0151716
0	1	0.110423	0.116592	0.00358599	0.034562	0.121298	0.0371068	0.115071	0.0667626	0.0153364	0.0153724
0	1	0.00336277	0.00824828	0.00914354	0.0423083	0.00968072	0.00644835	0.00655244	0.0103539	0.021081	0.0118866
0	1	0.00571698	0.0059705	0.0324764	0.0141923	0.0259197	0.00815216	0.00288465	0.0126199	0.0268051	0.015189
0	1	0.0665868	0.0345881	0.00834024	0.0369909	0.0906085	0.0326398	0.028903	0.0281149	0.0212115	0.00809479
0	1	0.10774	0.0190542	0.00529778	0.0789198	0.0486482	0.0398532	0.211911	0.0345817	0.0565892	0.0131768
0	1	0.0107625	0.00753695	0.00475425	0.00334835	0.0177713	0.00921139	0.00220766	0.0145736	0.00890412	0.00821977
0	1	0.0624087	0.0500495	0.00713137	0.0249122	0.0707746	0.0313348	0.0829865	0.0219287	0.0199744	0.00492035
0	1	0.0643437	0.0575864	0.00475425	0.0248682	0.0408291	0.0180213	0.0196573	0.0218408	0.00911737	0.0115946
0	1	0.00706265	0.00540298	0.0164046	0.00766993	0.0131966	0.0121746	0.00653363	0.0157066	0.0162937	0.0123351
0	1	0.101527	0.0865615	0.00529778	0.0144107	0.104273	0.0481307	0.0277087	0.0287368	0.0120941	0.022911
0	1	0.0295066	0.0183352	0.00475425	0.0815376	0.0356869	0.0268011	0.145746	0.0183634	0.0279473	0.00737666
0	1	0.00571698	0.00398033	0.0198204	0.0134744	0.00855483	0.00733871	0.00331247	0.00656285	0.0286272	0.00645834
0	1	0.0262336	0.00341281	0.00646602	0.0094843	0.0228102	0.00912255	0.00195848	0.00334221	0.0160556	0.00783559
0	1	0.163683	0.0747913	0.00717198	0.0271618	0.0906628	0.0830938	0.292361	0.105126	0.0518462	0.00866763
0	1	0.266392	0.23709	0.0112609	0.0239284	0.0751565	0.142414	0.238236	0.135011	0.0165593	0.0139275
0	1	0.0196471	0.0246511	0.00866275	0.0218513	0.0597782	0.0149913	0.0919741	0.0177414	0.0172488	0.00647999
0	1	0.0188309	0.0117972	0.00703143	0.015764	0.0324819	0.0105158	0.00527095	0.00916216	0.0111106	0.0102564
0	1	0.00537987	0.00135074	0.0091188	0.0076259	0.00987829	0.00815216	0.00640745	0.00765794	0.00917613	0.0362991
0	1	0.00235422	0.000711325	0.0125103	0.00395314	0.00224035	0.00495358	0.00065955	0.00382897	0.0154811	0.00498276
0	1	0.0703261	0.0316923	0.00417012	0.0318452	0.115019	0.0325158	0.0409048	0.022212	0.0286272	0.0102933
0	1	0.0321746	0.0366869	0.00888375	0.0182192	0.0539806	0.0125381	0.0705416	0.0129868	0.0244276	0.0170942
0	1	0.0652439	0.0838105	0.010858	0.0242124	0.0960828	0.0374717	0.104237	0.0248883	0.0249586	0.0178215
0	1	0.0820239	0.0902021	0.00709077	0.00738956	0.0862795	0.0334521	0.00655244	0.0352112	0.00882148	0.00700104
0	1	0.189253	0.0543175	0.0058819	0.0252189	0.05069	0.102716	0.271552	0.0615977	0.0296369	0.00799451
0	1	0.00840834	0.00560606	0.011845	0.0358349	0.00931844	0.0141362	0.00527095	0.0137726	0.0190051	0.006683
0	1	0.0299306	0.0160652	0.00709077	0.00674073	0.0405338	0.0189144	0.00516416	0.0206686	0.00890412	0.0109151
0	1	0.0164795	0.00554679	0.0111071	0.00362874	0.00855483	0.00790635	0.00448716	0.00535273	0.0106058	0.00530755
0	1	0.0158053	0.0197655	0.0125915	0.0835701	0.0281168	0.0159323	0.0152447	0.0183634	0.0198374	0.0247563
0	1	0.00753798	0.0102384	0.0124455	0.00820842	0.0228102	0.0106237	0.0102814	0.0126395	0.00675104	0.0159129
0	1	0.0225308	0.0157775	0.00654725	0.00883549	0.0465931	0.0196705	0.00594795	0.0080291	0.00568804	0.020265
0	1	0.00706265	0.00426795	0.0198042	0.00488234	0.0067946	0.00472861	0.00463021	0.00994357	0.0133432	0.00969533
0	1	0.0228959	0.00507805	0.0238524	0.00944029	0.0343632	0.0176405	0.00651619	0.0137726	0.0134824	0.0113208
0	1	0.141243	0.224614	0.00596311	0.021733	0.0928055	0.12039	0.132673	0.152944	0.0123061	0.0179861
0	1	0.0104254	0.00469165	0.0214908	0.0094843	0.019094	0.00910413	0.00843844	0.00689606	0.0205196	0.0213897
0	1	0.00941689	0.00632488	0.0143439	0.00766993	0.0174667	0.00720019	0.00790643	0.00916216	0.0143528	0.00456791
0	1	0.081834	0.033036	0.00354538	0.0742532	0.0456789	0.030419	0.0540949	0.035553	0.0263376	0.00952032
0	1	0.0845248	0.0334113	0.00354538	0.0739746	0.0455571	0.0333963	0.0549992	0.0366324	0.0271181	0.00944589
0	1	0.0174881	0.0125085	0.00292065	0.00737912	0.0546153	0.0136955	0.00911543	0.00841982	0.0134966	0.026374
0	1	0.116518	0.0344038	0.0107314	0.12396	0.0743801	0.0619052	0.201485	0.0487862	0.0847852	0.0116231
0	1	0.0729723	0.0184791	0.0107173	0.0749846	0.0430548	0.037795	0.127712	0.0267147	0.0519181	0.00980529
0	1	0.00369989	0.00540298	0.0185141	0.00367276	0.00829969	0.00945722	0.00395321	0.0144188	0.0241324	0.0061582
0	1	0.0988111	0.0297798	0.00300186	0.0555279	0.0354011	0.0698453	0.236893	0.038727	0.0476323	0.0219447
0	1	0.0159756	0.0180125	0.00771551	0.0103695	0.0847078	0.0112227	0.00594795	0.0119666	0.0148316	0.0156391
0	1	0.147625	0.155925	0.00567905	0.0306536	0.034744	0.262317	0.485652	0.263914	0.0300345	0.0201158
0	1	0.0507843	0.052751	0.0058819	0.0935797	0.0836705	0.0344759	0.244778	0.0180047	0.0552221	0.0205618
0	1	0.116554	0.143107	0.00707124	0.0138743	0.0565742	0.0481328	0.14526	0.0657467	0.0167309	0.00718001
0	1	0.00874264	0.00668182	0.036241	0.00488234	0.00621077	0.00875105	0.00263547	0.0107055	0.0259421	0.0118649
0	1	0.0117711	0.0127961	0.00814577	0.0337917	0.0113532	0.0134796	0.0176988	0.0164685	0.0296369	0.00938924
0	1	0.0461981	0.00968177	0.00775611	0.0371841	0.0353156	0.0257006	0.0695875	0.0280302	0.0123596	0.00735536
0	1	0.0727593	0.0673858	0.00958972	0.0242465	0.0878923	0.0359867	0.0179164	0.0329175	0.00815997	0.00929618
0	1	0.290903	0.236695	0.00654725	0.0318452	0.128123	0.117786	0.476006	0.104482	0.0553136	0.0168604
0	1	0.0107625	0.00597307	0.00958972	0.0795063	0.00723135	0.00774754	0.0516853	0.0157066	0.0205489	0.0100635
0	1	0.0445602	0.0156337	0.00417012	0.0232901	0.0278819	0.0224188	0.0723898	0.0210593	0.0258007	0.00427378
0	1	0.0462958	0.00753695	0.00479485	0.0913021	0.0201632	0.024614	0.0810228	0.023396	0.0239489	0.00858419
0	1	0.00874545	0.00469165	0.00771551	0.0085551	0.00789308	0.00769118	0.00790643	0.00726722	0.0279354	0.00897436
0	1	0.00874545	0.0124635	0.0116748	0.0869143	0.0227628	0.0111153	0.0175201	0.0184383	0.0282317	0.0101905
0	1	0.0642381	0.0358022	0.00779669	0.00827472	0.0929869	0.0274197	0.0184484	0.028307	0.0172773	0.00135856
0	1	0.0114368	0.0146228	0.00818641	0.0602564	0.0218455	0.00902567	0.0100462	0.0103539	0.0274218	0.0224659
0	1	0.351405	0.527736	0.00640666	0.0588072	0.0422929	0.400946	0.757504	0.530428	0.0106031	0.0210501
0	1	0.0131167	0.0120848	0.00842146	0.0521827	0.0136443	0.0126558	0.0226461	0.0110961	0.0225128	0.00990993
0	1	0.0131167	0.0122269	0.00842146	0.0534866	0.0141039	0.0127735	0.0230785	0.0110961	0.0225128	0.0100268
0	1	0.0124426	0.00564009	0.0137598	0.00395314	0.0323378	0.0179624	0.000676995	0.00689606	0.019504	0.0180884
0	1	0.111986	0.0656909	0.00966937	0.0341509	0.122143	0.0556037	0.0558427	0.0340309	0.0106319	0.0187575
0	1	0.00470844	0.00341281	0.0192279	0.00527915	0.00682519	0.00518898	0.00192223	0.00525668	0.012612	0.00911349
0	1	0.00700477	0.00952713	0.0102144	0.0655489	0.00855483	0.0127735	0.00783393	0.00996317	0.0170826	0.0244485
0	1	0.0609789	0.0657705	0.00771551	0.0327949	0.0931741	0.0269337	0.052733	0.0364066	0.00863867	0.0209705
0	1	0.0767301	0.281678	0.00529778	0.0298684	0.112263	0.0413425	0.0987935	0.0554809	0.0137566	0.027053
0	1	0.0913999	0.115145	0.00985729	0.0242189	0.0846464	0.0404561	0.172684	0.0550457	0.0111106	0.0219788
0	1	0.0062222	0	0.0249476	0.00702111	0.00628765	0.00353084	0.00323997	0.00590354	0.0151416	0.00385294
0	1	0.0148518	0.0219256	0.00838082	0.0550317	0.0661278	0.0155087	0.0110402	0.0126265	0.0231031	0.0117284
0	1	0.142695	0.147833	0.0107173	0.0347741	0.0748888	0.062428	0.0552489	0.0553329	0.0140054	0.0139976
0	1	0.145346	0.150412	0.0103613	0.0342252	0.0767657	0.0624816	0.057086	0.0573955	0.0148316	0.0137402
0	1	0.0393475	0.0140749	0.010758	0.00326333	0.0358466	0.0321794	0.00783393	0.0095724	0.00518319	0.0103204
0	1	0.088109	0.079923	0.00717198	0.0490435	0.0813173	0.0305974	0.115086	0.0279163	0.0114588	0.0184392
0	1	0.00437131	0.00587719	0.00662843	0.0645595	0.0159398	0.00518898	0.0198385	0.0080291	0.0194838	0.00437282
0	1	0.00874264	0.00398033	0.0143643	0.00669671	0.00991726	0.00861312	0.00540259	0.00929728	0.0147507	0.0183982
0	1	0.00865859	0.00270149	0.0129898	0.00627259	0.00967831	0.00851505	0.00589153	0.00881052	0.0135237	0.0165827
0	1	0.0144624	0.00412414	0.012551	0.0079399	0.0186883	0.00875105	0.00658869	0.0114674	0.0150447	0.0250458
0	1	0.0391533	0.0265919	0.00596311	0.0196174	0.0596553	0.0173255	0.0854362	0.0122097	0.0165593	0.0106181
0	1	0	0.00326901	0.00888375	0.00734552	0.00407411	0.00603365	0.00126435	0.00420012	0.00986156	0.00709892
0	1	0.111398	0.033273	0.00936835	0.00976988	0.171706	0.0385031	0.0137456	0.0295149	0.018473	0.00812971
0	1	0.120741	0.0594666	0.0107173	0.019249	0.0665489	0.0527128	0.0746429	0.0451271	0.0170641	0.00876731
0	1	0.0147995	0.0127961	0.00412952	0.067838	0.027546	0.0115064	0.0165624	0.00689606	0.018853	0.00847916
0	1	0.00504556	0.0117972	0.00995283	0.0687863	0.00789308	0.00779907	0.00794268	0.0142024	0.0237096	0.00638095
0	1	0.0195052	0.0182408	0.00533838	0.0086223	0.0369141	0.00991759	0.00459396	0.0141633	0.00494385	0.0191566
0	1	0.020848	0.0092395	0.0125103	0.00609191	0.0166464	0.0127735	0.00402572	0.0118385	0.0138441	0.0126105
0	1	0.063901	0.0383182	0.00888375	0.016561	0.050986	0.0185498	0.0138906	0.023345	0.00985502	0.0112464
0	1	0.00269134	0.0059705	0.0214589	0.00408753	0.00381898	0.00961163	0.00485859	0.0124088	0.0207328	0.00731571
0	1	0.199097	0.0747386	0.00525715	0.0232901	0.0654807	0.148629	0.4064	0.066411	0.0486574	0.00977455
0	1	0.0366589	0.0100946	0.0160558	0.00920393	0.0436288	0.0152451	0.00271342	0.0107316	0.0155495	0.0191369
0	1	0.0228679	0.0110936	0.0144252	0.00581153	0.0452775	0.0163442	0.00267173	0.0153159	0.0165819	0.0166616
0	1	0.0235422	0.0200455	0.0113827	0.0269189	0.0217418	0.0132339	0.106205	0.0188887	0.0144087	0.0458693
0	1	0.00134567	0.00326901	0.0410765	0.00488234	0.00667104	0.0066013	0.00455771	0.0101015	0.0155758	0.00155066
0	1	0.0080726	0.00469165	0.0212566	0.00799435	0.0222003	0.0110081	0.00195848	0.00588397	0.0170379	0.0111191
0	1	0.221578	0.0847912	0.0175059	0.00915988	0.103595	0.0965049	0.0217608	0.0656824	0.0162937	0.0114568
0	1	0.00739697	0.00540298	0.0152686	0.0127886	0.00880995	0.00910413	0.00195848	0.00611462	0.0135324	0.00677114
0	1	0.00840834	0.00270149	0.0148469	0.00508393	0.0112018	0.00945722	0.00331247	0.00724766	0.0101271	0.00974768
0	1	0.0447273	0.0100202	0.0321926	0.0221993	0.0507709	0.0241744	0.0627243	0.0206882	0.0272945	0.016761
0	1	0.164732	0.0827033	0.0094679	0.0123762	0.0816962	0.0772232	0.0338379	0.0493859	0.0128645	0.00956791
0	1	0.101126	0.0480551	0.0206235	0.0126132	0.149321	0.0461893	0.0235966	0.016449	0.0179508	0.0198741
0	1	0.00950094	0.0231022	0.00292065	0.00641633	0.0176195	0.0101622	0.00476054	0.0130824	0.00925558	0.015186
0	1	0.0262308	0.0285736	0.00475425	0.00702111	0.0274982	0.0190892	0.00658869	0.0122488	0.0101532	0.022381
0	1	0.0151339	0.0365344	0.0094679	0.00602916	0.0201478	0.0167959	0.0116299	0.0133818	0.00741577	0.0156104
0	1	0.0154682	0.0151332	0.00358599	0.0149715	0.0475232	0.0126662	0.00459396	0.0191448	0.0141887	0.00813049
0	1	0.116248	0.166824	0.00665267	0.0198937	0.0833763	0.0474347	0.0868273	0.0586511	0.0097576	0.0120684
0	1	0.00740072	0.000711325	0.0125915	0.0063555	0.00804453	0.00684711	0.00527095	0.0103539	0.0178332	0.00915375
0	1	0.0077369	0.000711325	0.0125915	0.00613709	0.00804453	0.00684711	0.00516416	0.0103539	0.0181433	0.00915375
0	1	0.00100855	0.0112297	0.00600372	0.090696	0.011712	0.013265	0.0294412	0.00881052	0.0308392	0.0118262
0	1	0.047753	0.0213243	0.0249395	0.0117018	0.0958002	0.0257927	0.00922417	0.0304982	0.0214004	0.0427914
0	1	0.00504556	0.000493975	0.0052005	0.00480356	0.00697621	0.00603365	0.00203098	0.00267636	0.00815997	0.0173549
0	1	0.0141253	0.00326901	0.0162504	0.0122719	0.0323054	0.00908389	0.00459396	0.00669637	0.0173448	0.0172319
0	1	0.0121054	0.0476279	0.00888375	0.00827472	0.040275	0.00964235	0.00259923	0.0218408	0.00393416	0.0151176
0	1	0.011434	0.00270149	0.014383	0.0131495	0.0300416	0.0229368	0.00466646	0.0139094	0.0111367	0.0181042
0	1	0.0448132	0.032939	0.00537898	0.0312916	0.0910896	0.0245049	0.0178762	0.020012	0.0215031	0.020599
0	1	0.0507814	0.011941	0.0260265	0.00821955	0.0476977	0.0169865	0.00131774	0.0124729	0.0152841	0.017321
0	1	0.0433247	0.0153538	0.0107173	0.00657389	0.0731441	0.02584	0.00594795	0.0240677	0.0135825	0.0136705
0	1	0.00941407	0.00611431	0.010758	0.0128766	0.0305518	0.0120361	0.0196211	0.0180118	0.00887801	0.0213292
0	1	0.0316134	0.0156709	0.00829963	0.0144107	0.0468961	0.0141858	0.0205156	0.0191058	0.0291528	0.00948826
0	1	0.0474187	0.0288612	0.0203071	0.00988612	0.0464873	0.0227222	0.0144407	0.0195801	0.0234298	0.0106279
0	1	0.00773409	0.00341281	0.0201853	0.00581153	0.00763795	0.00896559	0.00259923	0.00738223	0.0116154	0.00677114
0	1	0.161809	0.210988	0.00717198	0.0202338	0.190291	0.0746186	0.0571477	0.0874614	0.00777044	0.0216581
0	1	0.145616	0.237564	0.00408891	0.00459153	0.03697	0.166592	0.101611	0.189311	0.00689232	0.013651
0	1	0.171845	0.00142265	0.0947671	0.00548713	0.0601969	0.105168	0.00794268	0.0175624	0.0314805	0.0204718
0	1	0.0470844	0.0363982	0.00977624	0.0110623	0.0391923	0.0196517	0.00843844	0.0168396	0.00691093	0.00686119
0	1	0.0585882	0.0406464	0.00412952	0.00829789	0.068482	0.0277531	0.00594795	0.0159735	0.00863867	0.0127005
0	1	0.00479155	0.00270149	0.0125103	0.00334835	0.00275063	0.00402244	0.00231576	0.00345781	0.0153103	0.0119759
0	1	0.0326248	0.0132594	0.0209566	0.00909905	0.0639267	0.0102909	0.00331247	0.0150598	0.0156992	0.0212552
0	1	0.00571698	0.00682563	0.0161776	0.00334835	0.00565273	0.00832991	0.00263547	0.00767753	0.0194805	0.00522048
0	1	0.074995	0.0379968	0.014928	0.0090197	0.110455	0.0356502	0.00666119	0.0286462	0.0170379	0.0145457
0	1	0.219753	0.110552	0.00709077	0.0291457	0.0964436	0.110835	0.283974	0.0948452	0.0396715	0.0109335
0	1	0.216333	0.112648	0.00709077	0.0281832	0.0994616	0.111556	0.276602	0.095896	0.0386587	0.0106241
0	1	0.00848028	0.0144987	0.0144252	0.00797966	0.024341	0.0070929	0.00463021	0.014554	0.017965	0.00395198
0	1	0.0336277	0.0257326	0.0121939	0.0106771	0.0829491	0.0223379	0.0110739	0.0219271	0.0150447	0.0158326
0	1	0.00470844	0.00199017	0.0409507	0.00520675	0.00998196	0.00744599	0.00585764	0.00420012	0.0237096	0.019021
0	1	0.388889	0.716858	0.00880257	0.0459883	0.0882679	0.271649	0.617183	0.508931	0.0195099	0.0134615
0	1	0.390553	0.715243	0.00933984	0.0466254	0.0914271	0.271541	0.613619	0.504558	0.0195099	0.0128642
0	1	0.00706265	0.00995082	0.00354538	0.0550473	0.0094695	0.00822019	0.00131774	0.0158792	0.0160544	0.0142548
0	1	0.00403701	0.00383653	0.0287198	0.00571943	0.00975276	0.00839796	0.00316339	0.0080291	0.0253357	0.00596011
0	1	0.0184621	0.00469165	0.0278442	0.00699272	0.0214389	0.016345	0.00662495	0.00687649	0.0172359	0.0144553
0	1	0.101893	0.0458297	0.0184329	0.00851109	0.0643618	0.039405	0.00787018	0.0314344	0.0143345	0.00614623
0	1	0.00336277	0.000711325	0.0409547	0.00771398	0.0141569	0.0107623	0.00388137	0.00996317	0.00890412	0.010528
0	1	0.00571698	0.00075084	0.0370523	0.00734552	0.00381898	0.00771019	0.00128148	0.00881052	0.0219818	0.0113179
0	1	0.0857712	0.0215383	0.0316492	0.0076259	0.115165	0.0435693	0.00982867	0.0233059	0.0398964	0.0101378
0	1	0.060905	0.0335529	0.01793	0.0106939	0.0859176	0.0354645	0.00463021	0.0221218	0.0209982	0.0148857
0	1	0.00975119	0.000711325	0.0143439	0.0190126	0.0243888	0.0124781	0.00797892	0.0168592	0.0407214	0.00858719
0	1	0.0050717	0.0105183	0.0100927	0.0770209	0.0132907	0.0110081	0.024446	0.00726722	0.0398673	0.00520851
0	1	0.015471	0.00739315	0.035519	0.0126596	0.0169023	0.0167647	0.00263547	0.00687649	0.0211343	0.0173851
0	1	0.0638926	0.0236021	0.0632169	0.0250089	0.110313	0.037377	0.00840219	0.0239598	0.0433886	0.0355371
0	1	0.00874545	0.006538	0.0102144	0.00492637	0.0151244	0.0096828	0.0058392	0.013149	0.0195099	0.0191103
0	1	0.0198423	0.00326901	0.0243554	0.00823069	0.0115606	0.0126252	0.00379172	0.00881052	0.0175167	0.0114121
0	1	0.188349	0.0266088	0.0445811	0.0173278	0.0529943	0.107836	0.0149991	0.0585192	0.0527846	0.0376461
0	1	0.0743237	0.0135075	0.0439746	0.00641633	0.0563283	0.041325	0.00263547	0.0202584	0.0254373	0.0222789
0	1	0.109902	0.00881579	0.04377	0.0098527	0.0284151	0.079135	0.00395321	0.0417555	0.0326463	0.00979426
0	1	0.147975	0.0176316	0.0555016	0.0144095	0.0503202	0.111254	0.00719318	0.0584454	0.042423	0.0359896
0	1	0.124085	0.0147863	0.0405896	0.0150647	0.0294305	0.0871044	0.00452145	0.0496788	0.0272666	0.0114568
0	1	0.0376647	0.00696944	0.0109649	0.00920393	0.0424632	0.021982	0.00530721	0.0187346	0.0103925	0.00887236
0	1	0.0159541	0.00430004	0.0268543	0.0104135	0.0282489	0.0116514	0.00628481	0.023326	0.0158064	0.00678054
0	1	0.144842	0.123283	0.00958972	0.122435	0.080648	0.0611861	0.234304	0.080101	0.071437	0.00877331
0	1	0.012817	0.00625811	0.0406292	0.0105919	0.0335575	0.0121458	0.000676995	0.00952735	0.0146988	0.0160211
0	1	0.0285308	0.0118023	0.0252237	0.00734552	0.0743417	0.0138714	0.00402572	0.00841982	0.0117895	0.011843
0	1	0.0363219	0.0326251	0.0137192	0.0154806	0.0482497	0.00614094	0.03754	0.0236782	0.0205196	0.00908004
0	1	0.0373304	0.0116611	0.00834024	0.0813347	0.0807615	0.027659	0.0350953	0.0225831	0.0446558	0.00573737
0	1	0.00874264	0.00412414	0.0131757	0.0106939	0.0206257	0.0111153	0.00459396	0.0139516	0.0207589	0.00333605
0	1	0.0245452	0.0265193	0.0107173	0.0106498	0.0517628	0.0147535	0.00673369	0.0114674	0.00960698	0.00810514
0	1	0.0729779	0.0425048	0.00524466	0.0259604	0.0749046	0.0361841	0.0949692	0.0378409	0.0218124	0.00489563
0	1	0.0541104	0.0218183	0.0147399	0.00823069	0.0741181	0.0247335	0.03731	0.0195356	0.025916	0.012172
0	1	0.026417	0.0133636	0.0143439	0.00980165	0.0341411	0.0044828	0.023828	0.016449	0.0213744	0.00803664
0	1	0.256142	0.0903649	0.00593873	0.036692	0.0319672	0.31595	0.538351	0.177593	0.0667242	0.0147275
0	1	0.346552	0.235063	0.0108798	0.0364032	0.136855	0.208834	0.242603	0.173571	0.0160806	0.00695493
0	1	0.316296	0.312538	0.00892437	0.057967	0.194242	0.142263	0.442393	0.149946	0.03536	0.0158356
0	1	0.311008	0.306471	0.00892437	0.0599734	0.200877	0.141868	0.45085	0.148693	0.0378225	0.0158358
0	1	0.0238765	0.000711325	0.0244179	0.00827472	0.0318802	0.0132339	0.0111985	0.0106035	0.0219818	0.0121552
0	1	0.030631	0.00853917	0.0245584	0.00488234	0.0298423	0.0246322	0.0111464	0.019516	0.0291321	0.00912982
0	1	0.0628896	0.0481877	0.0126969	0.00607319	0.14589	0.0266264	0.0107837	0.0217821	0.0249397	0.00796839
0	1	0.116642	0.0783368	0.0094679	0.0483736	0.135651	0.0442271	0.172708	0.0330438	0.0320475	0.0144883
0	1	0.182899	0.0863558	0.00984926	0.00969113	0.0740053	0.10766	0.0496455	0.0791775	0.0155431	0.00825343
0	1	0.0167587	0.00398033	0.0185709	0.00646035	0.0301386	0.0098103	0.00391696	0.0134014	0.0183904	0.00696024
0	1	0.00840552	0.00431623	0.0368251	0.00237108	0.00855483	0.00412972	0.00199474	0.00881052	0.0182532	0.00780191
0	1	0.0158053	0.00469165	0.0330768	0.00823069	0.0485306	0.0112227	0.00199474	0.00916216	0.0281747	0.00876307
0	1	0.194166	0.315184	0.00921643	0.00915988	0.161849	0.075262	0.0105419	0.0774215	0.0101738	0.0212197
0	1	0.0414141	0.0669566	0.0095085	0.0307753	0.0627533	0.0215706	0.0158491	0.0287172	0.00940352	0.0120667
0	1	0.00235422	0.00326901	0.0313001	0.00460195	0.00514245	0.011762	0.00530721	0.00611462	0.0192705	0.00961797
0	1	0.0302678	0.00469165	0.0370344	0.00741794	0.0683585	0.0142931	0.00459396	0.0133818	0.0221939	0.0082553
0	1	0.0339648	0.0126919	0.00300186	0.0337917	0.0232705	0.00638673	0.0237714	0.0156582	0.0404559	0.00741472
0	1	0.0766451	0.023882	0.0124697	0.00706514	0.0960803	0.0328544	0.00936918	0.0160386	0.017484	0.0087793
0	1	0.164887	0.190663	0.00713137	0.0293582	0.142387	0.0663983	0.0663668	0.0825008	0.0115893	0.0227083
0	1	0.00571698	0	0.00987355	0.00399717	0.00565273	0.00744599	0.00195848	0.00498158	0.0153103	0.0133135
0	1	0.00907976	0.00525918	0.0155528	0.00674073	0.0363341	0.00960865	0.00530721	0.00916216	0.00890412	0.0104425
0	1	0.00874545	0.0172079	0.0155528	0.00823069	0.0106437	0.00861255	0.00466646	0.00481496	0.0200147	0.00486691
0	1	0.0121054	0.00739315	0.0250683	0.0094843	0.0399941	0.0176094	0.00395321	0.0114674	0.0302314	0.0120757
0	1	0.242671	0.259011	0.0116107	0.010655	0.168809	0.124485	0.0330388	0.105961	0.0128645	0.0165881
0	1	0.378262	0.71223	0.00794492	0.0402607	0.0725659	0.293968	0.503865	0.384475	0.0175428	0.0140659
0	1	0.157913	0.197275	0.0100926	0.0401055	0.137094	0.0672309	0.0164899	0.0487947	0.023913	0.0131074
0	1	0.00549286	0.00980702	0.00358599	0.0214758	0.00804453	0.0128047	0.00323997	0.0137921	0.0209982	0.00469162
0	1	0.0478765	0.00867197	0.0251019	0.00980872	0.0353694	0.0329427	0.0166817	0.0248855	0.0168806	0.00687318
0	1	0.421685	0.552778	0.0655623	0.0134779	0.122341	0.253275	0.0293475	0.43097	0.0451481	0.0466309
0	1	0.0195052	0.00142265	0.0149036	0.0088795	0.021997	0.0153732	0.00452145	0.0110961	0.0160206	0.00652312
0	1	0.040057	0.0083159	0.0143844	0.0125115	0.0266821	0.0158433	0.0112699	0.019599	0.0103925	0.00989191
0	1	0.0682695	0.0335529	0.0111716	0.0122279	0.112758	0.0248856	0.0105057	0.030845	0.00968096	0.0102189
0	1	0.204254	0.324104	0.00529778	0.0134375	0.164141	0.0781014	0.0171306	0.105199	0.00938285	0.0132615
0	1	0.203938	0.150446	0.0177353	0.0190757	0.258243	0.0887663	0.0214919	0.0668962	0.00733308	0.0156969
0	1	0.0474158	0.0220357	0.0197229	0.00786225	0.0511753	0.0160897	0.0052347	0.0210593	0.0170379	0.00447914
0	1	0.0158815	0.0294288	0.00775611	0.0556686	0.0362693	0.0148492	0.0304892	0.0256746	0.0246931	0.0101132
0	1	0.0316106	0.0176316	0.00654725	0.0144107	0.0484747	0.0177167	0.0209249	0.0170659	0.0119576	0.00773654
0	1	0.11864	0.0794706	0.0197635	0.0349126	0.189717	0.0416257	0.0389574	0.0406436	0.0271388	0.00624528
0	1	0.00437131	0.00739315	0.00995907	0.0291047	0.00499099	0.00483589	0.00519845	0.00650534	0.0164439	0.00628792
0	1	0.00571698	0.00284529	0.024161	0.00702111	0.00855483	0.00576764	0.00259923	0.00611462	0.0164096	0.0047329
0	1	0.00739697	0.00774752	0.0197635	0.0058179	0.0321304	0.012931	0.00331247	0.0149252	0.0217424	0.00873965
0	1	0.209631	0.207703	0.0100926	0.0355696	0.0305996	0.200917	0.437458	0.192713	0.026447	0.0193839
0	1	0.0208509	0.00778282	0.0162182	0.0165494	0.0429256	0.011683	0	0.00916216	0.0170119	0.00991211
0	1	0.082392	0.0594328	0.0117315	0.00789514	0.0811882	0.0366623	0.0105419	0.0149056	0.0115804	0.0218228
0	1	0.00470844	0.00127885	0.0340668	0.00356674	0.00870628	0.00785792	0.00199474	0.0113079	0.0187918	0.00553629
0	1	0.0875885	0.0388121	0.0131511	0.0108447	0.0598757	0.0328544	0.00543884	0.0222315	0.00863867	0.018428
0	1	0.121496	0.144884	0.0107986	0.0487525	0.123947	0.0612333	0.299219	0.0586136	0.0712195	0.00847916
0	1	0.339724	0.113229	0.00789668	0.0663009	0.100648	0.263223	0.635834	0.17721	0.0884012	0.0128286
0	1	0.0501072	0.0228908	0.0181976	0.0085551	0.0763516	0.0271738	0.00644369	0.0100592	0.0172512	0.0144894
0	1	0.0118846	0.00270149	0.0369875	0.0112987	0.0309664	0.00839796	0.00340016	0.00613418	0.0283618	0.00835846
0	1	0.190188	0.0544214	0.0107517	0.0218077	0.0671151	0.10279	0.139281	0.0862037	0.0232961	0.00524217
0	1	0.053848	0.0140749	0.00592251	0.014691	0.0577471	0.0296404	0.00370403	0.0172449	0.017756	0.00770587
0	1	0.00672553	0.00213397	0.0280873	0.00669671	0.00132348	0.0113293	0.00726569	0.00972598	0.0249117	0.0170854
0	1	0.276972	0.407732	0.0172521	0.101195	0.0374552	0.435841	0.626793	0.543991	0.0953321	0.0264297
0	1	0.0857548	0.125808	0.0121745	0.00980872	0.0791396	0.0388016	0.00726569	0.0463106	0.0118963	0.00919714
0	1	0.00369989	0.00127885	0.0467393	0.00481514	0.00381898	0.0101634	0.00169085	0.0080291	0.0178083	0.00534418
0	1	0.11439	0.137403	0.0129727	0.0125523	0.2128	0.0441935	0.0118596	0.049942	0.00815997	0.0506729
0	1	0.41547	0.734247	0.0112203	0.0337517	0.0424712	0.405543	0.724334	0.640232	0.0142589	0.0187804
0	1	0.013791	0.0371018	0.00667711	0.105828	0.0220583	0.014006	0.0652452	0.0110311	0.0544611	0.0135142
0	1	0.657878	1.57766	0.0119262	0.0209614	0.600903	0.34033	0.433794	0.503208	0.0138393	0.0226738
0	1	0.0107906	0.00341281	0.00292065	0.00213877	0.0169582	0.00554206	0.0125729	0.0141633	0.00691093	0.0059363
0	1	0.00620363	0	0.041319	0.00520675	0.00539759	0.00601344	0.00402572	0.0134014	0.0217718	0.00802466
0	1	0.0595984	0.0204626	0.0161531	0.0076259	0.0594765	0.0305404	0.00591169	0.0152768	0.0111106	0.0147103
0	1	0.120068	0.0462053	0.00911098	0.0137178	0.112329	0.0621019	0.00993741	0.0424898	0.0128645	0.0207163
0	1	0.019168	0.00142265	0.0589496	0.00771511	0.0137774	0.0136758	0.00261395	0.00881052	0.0205196	0.00676815
0	1	0.198219	0.0730642	0.013752	0.0101731	0.11706	0.0719692	0.0178439	0.0565161	0.0177822	0.0101475
0	1	0.00941689	0.00398033	0.0136185	0.00455793	0.00526671	0.00589514	0.00263547	0.00420012	0.0128383	0.00647999
0	1	0.347345	0.137337	0.00763432	0.0435123	0.128108	0.199365	0.422154	0.119317	0.0408835	0.0122024
0	1	0.0144624	0.027151	0.00592251	0.0604454	0.0157861	0.00676805	0.0312308	0.0129684	0.035537	0.035721
0	1	0.0907976	0.0205456	0.0127384	0.00892355	0.123082	0.0373788	0.0105399	0.0317257	0.00616673	0.0115468
0	1	0.174876	0.422686	0.0234058	0.0236025	0.0533737	0.103555	0.0719041	0.0929892	0.00702675	0.0119647
0	1	0.0703417	0.0972839	0.0143033	0.0140652	0.181223	0.0327171	0.0188781	0.0359296	0.0150447	0.0278872
0	1	0.00190636	0.0136825	0.00705016	0.00641633	0.0145818	0.0101634	0.00915167	0.00574345	0.0143005	0.0407958
0	1	0.0440559	0.0167764	0.0095085	0.0098527	0.0403977	0.0535966	0.00331247	0.016781	0.0111367	0.0255835
0	1	0.026905	0.00682563	0.010758	0.00766993	0.0247476	0.016688	0.0111826	0.014554	0.0177822	0.00408168
0	1	0.0124426	0.00969943	0.015431	0.00766993	0.0101334	0.0118215	0.00195848	0.00879096	0.0256844	0.00770287
0	1	0.00336277	0.00398033	0.0160151	0.00274356	0.0136723	0.0111153	0.00687347	0.00767753	0.0199667	0.0097981
0	1	0.115571	0.0399549	0.0142221	0.0112378	0.115689	0.0545566	0.011861	0.0455563	0.0150709	0.00798605
0	1	0.133047	0.0633363	0.00354538	0.0320028	0.0626882	0.093985	0.206616	0.0341938	0.0259692	0.0129722
0	1	0.0357886	0.00398033	0.056678	0.00706514	0.0499995	0.0219849	0.00602453	0.0149252	0.0198286	0.0101132
0	1	0.0727861	0.00696944	0.0172646	0.00181437	0.0388001	0.0498581	0.00263547	0.0365218	0.010201	0.0107052
0	1	0.0238878	0.00284529	0.0264079	0.00986793	0.0342193	0.0167959	0.00331247	0.0130303	0.0352456	0.011729
0	1	0.0316106	0.00213397	0.0166237	0.00548713	0.0136495	0.0163044	0.00310697	0.0080291	0.0158151	0.0249408
0	1	0.0316106	0.00213397	0.0180002	0.00602916	0.0136495	0.0159513	0.00327622	0.0080291	0.0148316	0.0249756
0	1	0.00840552	0.00160027	0.0275196	0.00738956	0.0156347	0.00649403	0.00199474	0.00993112	0.0170641	0.0195104
0	1	0.0369933	0.00844037	0.0135974	0.00581153	0.0211838	0.0181009	0.0104694	0.0130107	0.0168213	0.0140655
0	1	0.118076	0.0556554	0.00983805	0.0519573	0.0499331	0.0618383	0.184225	0.0469569	0.0537487	0.0082654
0	1	0.0285849	0.00412414	0.0257346	0.00576751	0.0469479	0.0219088	0.00658869	0.00881052	0.0188402	0.0243809
0	1	0.0178252	0.000711325	0.0172374	0.00339238	0.00972685	0.0104092	0.00323997	0.00498158	0.0140874	0.00301725
0	1	0.00672553	0.00511535	0.0185953	0.0106939	0.00697621	0.00839796	0.00195848	0.00763836	0.0212191	0.00834073
0	1	0.00571698	0.00582585	0.0180598	0.0106939	0.00697621	0.00839796	0.00195848	0.00763836	0.0216724	0.00811101
0	1	0.0147939	0.0127961	0.00705016	0.0125523	0.0308363	0.0164428	0.0044852	0.00650534	0.011992	0.00352815
0	1	0.0147939	0.0127961	0.00705016	0.0125523	0.0308363	0.0165016	0.00456043	0.00650534	0.0116154	0.00352815
0	1	0.033833	0.0105183	0.00762179	0.0208629	0.0634748	0.0165501	0.0101896	0.0152964	0.0100237	0.0102695
0	1	0.00571698	0.00938329	0.016137	0.00734552	0.0233204	0.0129881	0.00594795	0.0108845	0.0116154	0.0245149
0	1	0.0650534	0.0685767	0.0100926	0.0119411	0.18731	0.0316278	0.0160923	0.024014	0.0160806	0.0203261
0	1	0.0284169	0.00810447	0.0149687	0.0088795	0.0450145	0.015844	0.00459396	0.0173964	0.0158151	0.0228656
0	1	0.174993	0.293112	0.00896495	0.0142775	0.154471	0.0670746	0.0481717	0.13808	0.00839931	0.013867
0	1	0.142825	0.350233	0.00963031	0.0149494	0.163344	0.0637006	0.0330711	0.172474	0.00719709	0.00917235
0	1	0.203819	0.0967794	0.00767488	0.0530072	0.029705	0.274553	0.486077	0.207247	0.0634784	0.0202817
0	1	0.112589	0.201755	0.00655525	0.00944029	0.0881467	0.0968608	0.0815066	0.110122	0.0133432	0.00854156
0	1	0.138887	0.076963	0.00954908	0.0364361	0.0641753	0.090018	0.22099	0.0651559	0.0528051	0.0132769
0	1	0.140288	0.0784642	0.00954908	0.0374378	0.0666357	0.0909204	0.225054	0.0665967	0.0538175	0.0134492
0	1	0.0184966	0.0124514	0.00693692	0.0420224	0.0224447	0.0155459	0.0449787	0.0193624	0.025364	0.00385593
0	1	0.525991	0.95475	0.0125369	0.0347551	0.117728	0.377515	0.528647	0.55201	0.0105511	0.00978539
0	1	0.148205	0.0720851	0.00834024	0.0247801	0.0772461	0.108717	0.111614	0.0618522	0.015109	0.0144759
0	1	0.0783607	0.0263036	0.0113421	0.0211514	0.0969792	0.0331241	0.00852808	0.0278398	0.0261065	0.01197
0	1	0.00840834	0.00326901	0.00892437	0.0121838	0.0212874	0.012635	0.00792659	0.013421	0.0217424	0.0145888
0	1	0.0121054	0.0112297	0.00658785	0.0142375	0.0355428	0.00945722	0.0137456	0.0237161	0.0192705	0.01465
0	1	0.00470844	0.0136513	0.0154716	0.00427755	0.00982916	0.00841241	0.00592642	0.00382897	0.0130777	0.00573438
0	1	0.243466	0.912523	0.0095085	0.0122959	0.116433	0.1592	0.0885409	0.334618	0.00839931	0.0239948
0	1	0.0161396	0.849435	0.186265	0.00964072	0.0263707	0.213924	0.00854718	0.0202975	0.0143267	0.00812371
0	1	0.0704238	0.0932157	0.00537898	0.0288623	0.116308	0.0471319	0.0431847	0.0468723	0.0175428	0.00845448
0	1	0.00678346	0.00810447	0.00721256	0.017759	0.0140098	0.00412972	0.00391696	0.00994357	0.0237509	0.00738107
0	1	0.0073998	0.00298568	0.0523295	0.00585557	0.00621077	0.00839796	0.00644631	0.0103343	0.0347939	0.00771784
0	1	0.137534	0.338223	0.0134109	0.00385234	0.217001	0.0558537	0.0251821	0.105843	0.0123857	0.0132332
0	1	0.152127	0.146504	0.0166203	0.0066527	0.0878303	0.0579062	0.0437847	0.159086	0.00558468	0.0159159
0	1	0.0430446	0.0514644	0.00471364	0.0231853	0.0651219	0.0332075	0.0327622	0.0286977	0.0170379	0.0212631
0	1	0.00975399	0.00540298	0.0213942	0.00734552	0.0254094	0.0114684	0.00131774	0.00689606	0.0150709	0.00763761
0	1	0.0137882	0.00454785	0.0150823	0.00706514	0.0167509	0.00839796	0.00990116	0.00955287	0.0103664	0.00792862
0	1	0.185731	0.179912	0.00713137	0.0155762	0.0963579	0.077314	0.0703689	0.0738444	0.0181308	0.0131371
0	1	0.00537987	0.00255769	0.016137	0.00460195	0.0125056	0.00790635	0.00259923	0.0091703	0.0229392	0.0101162
0	1	0.0168166	0.00398033	0.0229599	0.00792829	0.0314209	0.0119867	0.00195848	0.0191448	0.0182674	0.00721793
0	1	0.397709	0.584964	0.0122347	0.0595959	0.039815	0.465882	0.851167	0.464713	0.0616544	0.0172006
0	1	0.393136	0.766588	0.0140518	0.051293	0.0408671	0.513491	0.874793	0.648382	0.0458957	0.0171094
0	1	0.361681	0.887368	0.0113421	0.0197785	0.139868	0.393913	0.764591	0.667806	0.0143267	0.0208886
0	1	0.360167	0.883868	0.0109056	0.0196794	0.141174	0.391263	0.762383	0.661886	0.0143267	0.0212619
0	1	0.0440559	0.0339766	0.0139707	0.0131753	0.0644409	0.0340834	0.0186435	0.02867	0.0170914	0.00935949
0	1	0.0171538	0.00611431	0.0148469	0.00730149	0.0271626	0.0105263	0.00395321	0.0122292	0.00943885	0.00614623
0	1	0.124546	0.202861	0.0100926	0.0566292	0.140551	0.0510032	0.0770195	0.0443489	0.0131278	0.0321234
0	1	0.0992002	0.097432	0.00721256	0.0124344	0.123246	0.0432636	0.0960439	0.0577557	0.0271912	0.0101349
0	1	0.00336277	0.00326901	0.0380667	0.00488234	0.00605933	0.00623902	0.00591169	0.00945682	0.0275137	0.00862776
0	1	0	0.00938329	0.00721256	0.04439	0.00697621	0.00562746	0.00334872	0.0110961	0.0352988	0.00197749
0	1	0.0846622	0.0766977	0.00358599	0.0352447	0.102849	0.0246097	0.180696	0.0343439	0.0368134	0.0123861
0	1	0.0877373	0.0837932	0.00649049	0.0298565	0.108967	0.0310001	0.155238	0.0378011	0.0390133	0.011246
0	1	0.0080712	0.00796065	0.0215159	0.00492637	0.0145645	0.00554206	0.00466646	0.0126591	0.0249586	0.00531354
0	1	0.189468	0.184632	0.00717198	0.0194474	0.0355861	0.194686	0.19475	0.216313	0.0133693	0.00721966
0	1	0.0184966	0.00768075	0.0215159	0.00527659	0.0154273	0.0165501	0.00395321	0.00782886	0.0163199	0.0233994
[truncated: 15,510 more rows]
