# Supplementary material for: Relationship between histone modifications and transcription factor binding is protein family specific
Source: Genome Res. 2018 Mar;28(3):321–33. doi: 10.1101/gr.220079.116 (PMC5848611; doi:10.1101/gr.220079.116)
Supplement: Supplemental Material [file supp_gr.220079.116_Supplemental_Material.zip › Supplemental_Material/TCF12/TCF12.txt]

caaacccaaacacagctgaagaaaggaaata	0
TAATAGTTACAGCAGGTGCAGGTTTTCCTTC	0
gcagagccgccgcaggtgcagatgttggtgg	0
caggcatggtagcaggtgctagtaatcccag	0
TAACTTATTCAACAGGTGGTGGTGTGTATGT	0
cagcctcctgagcagctggcactacaggagt	0
ATAGTAAAAAGGCAGGTGATGGAAATCAGTG	0
TTCTCCTTCTCACAGCTGAGCCCACTCCTCC	0
AGCGGCGAGCAGCAGCTGGGCGGTCACATCT	0
GCCCCGAGGAAGCAGCTGGCTACCAAAGCGG	0
gggaggccaaggcaggtggatcacctgaggt	0
taaaaaattagacaggtgtggtggcgggtgt	0
CTTTTTGACTCACAGCTGATATCTTTCTTCT	0
TGATACAATGCACAGCTGACTTTAGAGAGAA	0
TCTAGCAGCTGACAGCTGTGCCTCCAGCTGA	0
TCGCCATGACAACAGCTGCCTCTGTTCAAAT	0
CCTGGCAGCAGACAGCTGCTGTGTTAGGTGT	0
GCCAAGATTTAACAGCTGAGGACCTTAGTGA	0
gggactttgtggcaggtggactgggtttgaa	0
cagtcacaggaacaggtgaccatgtcctcag	0
ACTAAGAAACAGCAGGTGGCCAGAACACAGC	0
GGGGACTGCCAGCAGCTGCAGCTTGCATTAT	0
gggaggctaaggcaggtggatcacctgaggt	0
cttacctagtagcagctgggattacaggtgc	0
ctggtccacacacagctgaagcatgaggaaa	0
atatgtttacaacaggtgcattcctcctctt	0
TAGGGACATtggcagctgaaatgtcatctac	0
gaagctgccAAACAGCTGGCTGGTGTGCTGT	0
GGGGAATAAAAACAGGTGTTGCTCCAGCCAT	0
TTCTGTGGTTGACAGCTGAATCTAGAAAGTA	0
CAGACAGTGGAGcagctgggctgtgtggtgt	0
TAGACAGTGGAGCAGCTGGGCTGTGTGGTGT	0
gaaattgttaggcagctgggggagggctaat	0
CTAAAGAAGAGACAGGTGGTTTGCAGTCATG	0
ACAGACACAAGACAGCTGTTGATAATCGTTT	0
tattaagagtaacagctgggtacggtggctc	0
ACTGATACCACACAGCTGACAAAGGGGAAGT	0
GAGTACCGGAGACAGGTGCAGTCCCTCACCT	0
caggcatggtggcaggtgcttgtaatcccat	0
attagacaataacaggtgttgatgagaatgt	0
ctacagcctgggcagctgagcaagacttggt	0
gcccatgtcacacagctgctgagtaacacag	0
TCAGAACAATGACAGCTGCTCACACAAGGAA	0
GGGTATTAGGAGCAGGTGGTGGTAGACAGGA	0
gggaggctgaggcaggtggatcacctgagct	0
GGAAAACAAAAACAGCTGACTTACCACCCAA	0
GGCATCTGAGCACAGCTGAGTTTTCTAAATC	0
gactagctaaaacaggtgcgtggcagaagca	0
ctctaaagggcacagctgctgctcagcttta	0
gaaagtaagagacagctgaaccctcgtggag	0
ttgaataccccacaggtggaggttgcagtga	0
AAGTCCTTTTGGCAGGTGCTGCCATCTTTTC	0
cacagtgactgacagctgtaatgccagcact	0
GAGTGAAAGGAACAGGTGATGAAAAGAGGCT	0
tgttttccaccgcagctgtagcattttacat	0
TGGGAGAGATGACAGGTGAGGGAACCAGGAC	0
CTTATCTGTTAACAGCTGCCTGCTGTTTTCT	0
CTGCAAAGCAGGCAGGTGGACATGATGAGAA	0
gggtgaccgaggcaggtggatcacttgaggt	0
CCTGACATCACACAGCTGCAGAGATGAATAA	0
aggagtttaaagcagctgcagtgagccatga	0
TAATTTCCAAAACAGCTGAAACTGACTCATA	0
gcttgaacctggcaggtggaggttgcagtga	0
CAGAAGCAAAGACAGCTGAACCTTGAGGCCA	0
CATTTAGGCAGACAGCTGTAGTGATGGCATT	0
ctgtctgtataacaggtggatatgcatggtc	0
TTTCTTCAAACACAGCTGCTCAGAAAGGTGG	0
cgggcgtggtagcaggtgcctgtagtcccag	0
gctcatagaagacagctgcctggtgaaaagt	0
gagtggttagggcaggtggttttactacttt	0
GGGAGGAGGAGGCAGGTGGTCTAAGTGCTGA	0
tagctaggacaacaggtgctggccaccatgc	0
ATAGTTCAGAAACAGCTGATAGCTGTGAGAA	0
actcaaaccacacagctggcttcaagttcca	0
gggaggcggaggcaggtggatcgcctgaggt	0
ggcaggccgaggcaggtggatcacgaggtca	0
GCTGGACAAAGACAGCTGCCGTAAGAGACCA	0
GAAAGCAAGACACAGCTGAGAAAATATGTTT	0
TAAGTAATGAAACAGCTGCTGCATTTCAATA	0
GTATAAATGCAACAGCTGGAGTTACCTACAA	0
TAAGCCAAAAGACAGCTGAGCATGGCCGCAC	0
CCCTCATCATGGCAGCTGGTTTTGTAAAATC	0
AATTAATTTTGACAGGTGCATCTTCTCATTG	0
gcttgaacccggcaggtggaattgcagtgag	0
TGGAGAGTGTAACAGCTGAATTTCAAGAAAT	0
TGGGGAATTTCACAGCTGCCGCGACGTCACA	0
ATTTTGGATGCACAGCTGCATCACACATGAA	0
TATTTAGTGTGGCAGCTGCGTCCCTGGATGG	0
TGCTCACACCCACAGCTGGGTCAGGTTTATG	0
aaccttaggaagcaggtgctggcaaaccttt	0
cagaggtaacagcaggtgcaaaggccctgag	0
cagcctccacagcagctgggactacaggcgc	0
ttcaaacaagagcaggtggtttccaagggct	0
GAGCTTTGCAAGCAGCTGGATCAATTTACTC	0
cagcctcccaagcagctgggactaccggcgt	0
ctcagaatggagcaggtggccaggggTGACT	0
ggagagtgatgacagctgcaaggctaagtca	0
ccagaaggtaggcagctgctggtgtcatgcc	0
TGAGAAACTAGACAGGTGGCAGTTGCAGGGG	0
tgactaaatagaCAGGTGAGCCTCTGTACAC	0
AGGTGTGCCACACAGCTGGTGTTGTGTTGGG	0
GGTGGTGAGGAGCAGGTGGGACCAAGGTACC	0
gagaggccaaggcaggtggatcacctgaggt	0
TGGAGCCAATCACAGCTGATCAGTCAGTATA	0
tggagaaccggacagctgaaagaccatgacg	0
CCATGTGAATAGCAGGTGGACCTACAATACT	0
GACGGATGGCCACAGCTGAGGCAGATCTGGC	0
CCCTATTGCTCACAGCTGAAGGTAGGCACAT	0
GCCCCCATTCAACAGCTGGTGACGGGGCAGT	0
CCTCCCAAGAAACAGGTGGGTGCTCTCACCG	0
actgttttagagcagctgcaccatttatatt	0
caggtgggaacacaggtgcacatcaccacca	0
cagcttcccaagcaggtgggaacacaggtgc	0
cttggcacacagcaggtgctcaaacaatttt	0
gtggatgtatcacagctggtttatccattca	0
caagagtggggacaggtggagctaactgaat	0
TGTGTGTCGGGGCAGGTGGCAAGCCCATTTC	0
gtcaataaacagcagctgagtggctatgagt	0
TTAAGAAAAAGACAGGTGCAAAAAAATACTG	0
agcaatggggagcagctgtaaatacagatga	0
aactagagtggacagctgcaaaatttactca	0
tgggtggaggagcaggtggagggcaggtttg	0
tatgaacccaagcagctgactccagagccta	0
AGTTTCACAGCACAGGTGGTGCTctctctcc	0
CCTGCAGCAGGGCAGCTGGAGCATCTGGCTG	0
tggagggatgaacaggtggagcaccgaggat	0
agccccttgggacagctggcctcatgcctta	0
CCCCCTAAGGGGCAGGTGGAGGGCAGTTCCC	0
GTCCCCAGGGAGCAGGTGGAGGGCAGTTCCC	0
GTCCCCATGGAGCAGGTGGAGGGCAGGTCCC	0
GTCCCCAGGGAGCAGGTGGAGGGCAGTTCCC	0
TGGGCTAGTGGGCAGGTGGCCCAGAGCTGCT	0
AATGAGCCCACACAGCTGGGACTCTGCACAT	0
aaagcccaacagcaggtggtgtctaggacct	0
tagctgggacgacaggtgtgcgtcaccatga	0
TTTCGCTGCTAACAGCTGGAGTGGAGCAGTT	0
CCCAGTGGGAGACAGGTGGACTCTCCTGGAG	0
GCGCACACTTAGCAGCTGAGAGGTAAATGAG	0
tgggtggagacacagctgaaccatatcacat	0
CTGGGCTGGGAACAGCTGATATTAAAGGTCA	0
GTATCAAACAGGCAGGTGCAAACTTGGAGCG	0
gggaggccaaggcaggtggatcacttgaggc	0
ACTGGGCAAAGACAGCTGATCTAAGCACTGT	0
CAGCAAAAGCAGCAGCTGCACAGGTGGTACA	0
AGGGTCAGGAGACAGCTGCTTGAGGTGCTCA	0
GGACACAATTAGCAGCTGATACCTGTATTGT	0
gggaggccaagacaggtggatcaccttaggt	0
agcccgtgaaggcagctgggagggaggctgt	0
gtttagaaatggcagctgggtctagattcca	0
CTTGAGGAGTGGCAGGTGGTTGAGGCCAGCC	0
CACAGGAGCTCACAGCTGGGGTTGCTCTGAG	0
gacagacaataacaggtgttgatgagggtgt	0
CCTGGGAAGAAACAGCTGGGATCAGCAGGAA	0
TAGGAGCATTAACAGCTGACAACGTTGCACA	0
tctcatttcaggcaggTGCATATATCTGGCA	0
CCTGCAGGATGACAGGTGAtgttggatgtat	0
AAAGCCATTTGACAGCTGGGCCCAAACTTTC	0
gggaagctgcggcaggtggatcacctgaggt	0
ccaacctggaggcagctgctcagttttgaac	0
agagagagataacagctgcctttgtgcagct	0
attgCTCTGAAAcaggtgatgttgatgctgc	0
GACTACCCAGAGCAGCTGAGAAGGGTTCttt	0
tgcaaattacagcagcTGCATTCTGAATCCT	0
tgggaccacaggcaggtgccaccatgtctgg	0
AGGTCTCTCAGGCAGCTGCAGAGCTTCAACA	0
AAAAGATGTTGACAGCTGCATTGACAGATGC	0
ttccagcctgggcagctgagcaagaccctgt	0
AAATTTGGGggacaggtgcagtgactcacac	0
AGTCCCAGAGGACAGGTGGAGATGGTTGTGC	0
tacttcatctcacagctgaataaactgagtc	0
GGCTTCACACAGCAGCTGaaaacaagaacca	0
aacaacacaggacaggtgggatttgaaacca	0
GAGACCAGGTAACAGGTGGTTCCATAGTAAC	0
AGAACTTGGGCACAGCTGACATGCAGTCACA	0
CCATAAGAAAGGCAGCTGGGGGGGTGGAGGG	0
taccggaggaaacagctgaaagggttgaaag	0
TCAGGGACGGAGCAGGTGGAGGGAACAGGAT	0
TGGTGTGCATCACAGCTGAGGGCAAGGAGAA	0
CACCCCAGAGGACAGCTGCACCCAGGTGCCA	0
taatattgctaacagctgaaacacagcaacg	0
AAAGGTGTACAGCAGCTGAGGATGTGAGCGA	0
TCATAGATGACACAGCTGGGTAGAAATTAGT	0
TAGCTTTTATAACAGGTGCAGTTGCAGCAAC	0
GGCAGGAAGGGGCAGCTGGATGGGAAAACAG	0
CTGTTGCTTTAACAGCTGTGGGTCTAGTGGT	0
TGGACAATTACACAGCTGCGTTAAGTATGAC	0
TCTGGGTTTTAACAGGTGCTAGTAATTCCTA	0
AATTTTTTCTggcaggtggattacttgaggt	0
CTCGGGAGGCAGCAGCTGCACTCATGTGCAA	0
GGTGTGGAGTCACAGCTGTAACTGTGAGTTT	0
AGCACTATCTCACAGCTGCCAGAGTTTCTGG	0
gggaggccatggcaggtggatcacctgaggt	0
AGTTGTTGATGACAGCTGGTCGAGCAGTCTT	0
ATGAGAACAGGACAGCTGGGATTGGAGGTCC	0
CTGAGAGAAGAGCAGCTGACTCATGTACCTC	0
GTGGCAATGACACAGCTGCATTGGGCTGACA	0
CCTGTCCATCAGCAGGTGGTTTACTATCCTT	0
ggagtccaaccacagctgagcccttgctgct	0
CTTTCAAGAAGGCAGGTGCAGGATGAAGCAG	0
ctcttccagccacagctggagcagctaggac	0
CAGAATGTGGGACAGCTGTGCTCTGAGAGAG	0
ACATAGATTTAGCAGCTGGCAAATACACTGA	0
GACTCAAGTACACAGCTGTACATACATATCA	0
tgttggggttggcaggtggttagcatttcta	0
AATcttcctccacagctgacatactctatct	0
ctccctatgggacagctgaagacaaactact	0
GTTGAGAACAGACAGCTGTAACTTTGAATTT	0
GACAGCCACTGACAGCTGACTTCGGGGTGGA	0
cagcctccagagcagctgggactacaggcac	0
gggaggctgaaacaggtggatcacttgaggt	0
tctaaaagttcgcaggtgctggtccagggtc	0
ccactgcttaagcaggtgcccaccactctgg	0
cagcctcctgagcagctgggattgcaagcgt	0
tttccagtttggcagctgagactaaagctgc	0
catcctcctgagcagctggaactacaggcat	0
CAAGTTACGAAACAGCTGACTTGTCATTTTT	0
TGTGGTTGCCAGCAGCTGACTCCCGCCCAGG	0
ATGTCATGCCAACAGCTGAAACAAACAGGTT	0
gaagactcaaaacagctgggggtcagaacag	0
GCAACCTTGGGGCAGGTGGCCCCAAGAGGCA	0
ATTGCACAGTCACAGCTGAAGACAAGAAGTG	0
CTCTCCTTAAGGCAGCTGCACCACCTCCTTT	0
cagcctcccaagcagctgggattataaggcg	0
tgtcaagaagggcaggtgcagaaggctgtca	0
tcctaagtgaaacagctgaccccattttttc	0
CTGTCAATGGAACAGGTGAAGCTGTTTGGAA	0
TAGGGAAAGAGACAGGTGGGATACAACACAC	0
aaccatgcatggcagctgagctttcagccaa	0
CACAACCTGCAGCAGCTGTATTCTCAAGTCC	0
GAAAGTGAGGCACAGGTGGAGTCAATTGGTC	0
TGATCTTGTAGACAGCTGAGGATGCCAAGGA	0
ACTGGAAAGGAACAGGTGAAGCCACGGTCAG	0
TGCTCTCTTAAGCAGCTGTACTGCTAAGATC	0
TCTGTCTGAACACAGCTGCTCTGAAGTTCTC	0
AGTTTGCAATAGCAGGTGGAACCCTAACTAT	0
CTAGAGGATCCACAGCTGGATAGATGCCCAG	0
AGGAACACATGACAGCTGGAGGCAATTGCCA	0
cagcctaccaagcagctgagagtacaggcat	0
CAAGGATGCTAGCAGGTGGTCCAATTTGGTG	0
TGTTTAGATTGACAGCTGCTGCTTATTTGTT	0
TTTGTGGGAGAGCAGGTGCTCATCATAGACC	0
CAGCCAATAAGGCAGCTGGATTACAAATGAC	0
CAACCTCTCCAACAGCTGCATCAGAATTCTT	0
TGCTTCTCGGCACAGGTGCTGACCCCTCGGT	0
ACATTAGAAAAACAGGTGCGGATGCTACCTT	0
TCTAATGAGTCACAGCTGACTACATGTATTC	0
GCCCCTTCTCAACAGCTGCATCCACTAATAA	0
ccaaaagggtggcagctggggccgtcagctg	0
GCCAGATTAAGACAGCTGACTCCCTTTATCT	0
gagatacagaaacagctgcattggttacagg	0
AGGGAGACCAAACAGGTGGCTTCTAGTTAGA	0
acaccactaaaacagctgacttggttaaaca	0
ttcaaccaagagcaggtgaggaaatgaggct	0
TCTGATGGATGACAGCTGAAGAGTTAATTTT	0
caaatgatgtaacagctgtgaaaaacagttt	0
aaacaaaaaaaACAGGTGGCAGGAGAGGCTT	0
ttacaggtaaagcagctgaagccagatatta	0
GAAGCTTTAAGACAGCTGGAGGCGCCAGGCA	0
TGCAGGTATCAGCAGCTGTAAGATTAATACC	0
cagcctcccgagcagctggaactacaggcgc	0
CCAGCCTGCAGACAGGTGGCCTCTGGTGGTT	0
ttcatattaccacagctgatgctctctggaa	0
CAAAATGAGTCACAGCTGCAAACTAAGGGAT	0
tcctgcagtgagcagctgactcaagtcacca	0
aggcctcatgaacagctggacgagacaatga	0
aagttctggtgacagctgCATCAAGCAGCTT	0
TCATTTCTTGAACAGGTGTTGATTCTACCAA	0
ccACATACAAGGCAGCTGCAAGTGCCCTGGT	0
tgtttttcatggcagctgtaccattttccat	0
cagtctcccacacagctggctctgtgtgaat	0
GTCACAAACTGACAGCTGCCTGTTCAGCAGA	0
CCTCCAGCCAGGCAGGTGGGGGTGGCGGTGG	0
aagtgaagggggcagctgtaaatacagatga	0
TTGAAGATGTAACAGGTGTGGTCACAAGCCA	0
CAAAATGAGTCACAGCTGCAAGCTAAAGATT	0
GCGTAGCCGAGACAGGTGCAGTTGCATCACA	0
tgttgatttgagcagctgaggtcagagatca	0
GGCGGGGCCAGGCAGCTGCGTGTCATGAAGG	0
aacaaaacaaaaCAGCTGAATGACTCAGTCA	0
aggcctcccgagcagctgggattacaggcgc	0
CCACAGTGGGCACAGCTGATCTGACAGCTCT	0
tcctattggccacagctggtaacatgactaT	0
TGTTTAAGGAAACAGCTGTATACTGCCTAAA	0
AAAGACGTGGAACAGCTGGCTTCTGAATATC	0
TCAGAGAGATGACAGCTGAAGCAGTGCGAAT	0
CTGCTCGAAAAACAGGTGGTCTCTTAGTGGG	0
AACATACAGCAGCAgctgggcgcagtggctc	0
GTTTCCTTCCCACAGCTGATCTCTGGTATGT	0
GGGTGGATAAGGCAGCTGCTGCAGCAGCGGC	0
agtgtttcaagacagctgatggttaaacatt	0
TGGAGCTAAACACAGCtgacaagaagcactt	0
TAAAACTAAAAACAgctgggtgcggtggctc	0
ggagcaatggcacaggtgctgagtatctgtc	0
GCTCCCTGGAAGCAGGTGCTGGCTGGGTGGA	0
gtagtcagatagcaggtggggttggactcat	0
tctggtctcaaacagctgggttcaagtgatt	0
ACAGCAACTTAGCAGCTGGTGTTTAGTCAGG	0
CTAGAAAGGTCACAGCTGAGAACTGTGGCCC	0
TGGTGGGCAGGACAGGTGGTCTCTGGTGTTG	0
CCTGTGCTTGGACAGGTGTGCTCTACTTGAT	0
CGCGACATCTGGCAGGTGCAACGCAAGGTGC	0
tggctgggaccacaggtgcacaccactatgc	0
CACCCATGATGGCAGGTGGAAACCAGGCTCT	0
AGTCTGGAAGAACAGCTGCAAGGATGGGGAG	0
aaaacaaaGCAGCAGCTGGGTAGAGGAGACG	0
CTTAGCTTGGAACAGCTGTATCCGCCTGTCG	0
catcccaggacgcagctgaggcaacagccct	0
aacatgttgggacagctgattcttaatcgtt	0
aacctggaatggcaggtggaggcaatgaggc	0
tctctttctgaacagctgcctctttgctgtt	0
GATGATAAAAGACAGGTGCTATTCAGGCTGT	0
CAGGAAGAAAGGCAGCTGGTCAGCACTGCCC	0
GAACTGAAACAGCAGGTGGCAGGACTTCTTT	0
GCTCTCATTCAGCAGGTGGCAGCAGACGCTG	0
CACTCAGCAAAGCAGCTGCACAATGCTTACG	0
ttgaggccaaggcaggtggatcacttgagta	0
AGGCTGTTCTGGCAGCTGTACTGGTTTGGCT	0
caataagactgacagctgacttctcaacgaa	0
ATTGGTCTGCCACAGCTGTAGCTCTGGAAGC	0
GAATCTGACACGCAGCTGTACACTGGCCAAG	0
ACCTAGAGAAGGCAGCTGAAAGTGTTTGGTT	0
aaTCAGCAATAACAGGTGGCTCTATAGAATG	0
CACACGTCTGAGCAGCTGGGGTTTTTCCACC	0
AGCACGGTGGAGCAGCTGGACAGCGCACTGA	0
CGAGGAGGCTGGCAGCTGCGGCTCCGACTCT	0
caggcatggtggcaggtgcccataatcccag	0
AGGATGTGAGGGCAGGTGGTGATGGAGGGAG	0
ATAACTTTCCCACAGGTGCTCTTTAGACCGG	0
CCAGGTGGAAGACAGCTGGTAAGCCTGAAAG	0
ctcagtgaaaagcaggtggccgtgtgcaggg	0
TGCACTCTCCAGCAGGTGGCCACCTGCAAAG	0
TTGTTTGTCCAGCAGCTGGGAGTTTGCTTTT	0
TTGCTTCTAGGACAGGTGGGAGAATCTGGCT	0
CGTCCTAGGCCACAGCTGCAGCTCCTCATAC	0
AAGTGCTAAAAGCAGCTGCGTGTGACATTTC	0
CCAGCTAAGTGGCAGGTGCGTACACATCATC	0
CTAGGCAGACCACAGCTGAAGGAAGAGGGCT	0
AAACATCCAGAACAGCTGCAAAACCAAACTA	0
TGTACTTATGAACAGCTGCTATGGGAGGAGG	0
TCTAGCTTATGGCAGGTGAGGAATTTCCACG	0
aggttgtgaggacagctgagttaccaggtgt	0
GCAGGGAGTAAACAGCTGATGTGGCCTACAG	0
CCCAGCTCCTCACAGCTGAGTCAACATCACC	0
gtgagccatcagcagctggaggcttgtgcct	0
GACCTAAGTGGGCAGCTGGCCCCGGGGAGGC	0
GGGAGGCCAGGGCAGCTGAAACTCCCCCGCC	0
aatctcaagtgacagctggggccaccaaggt	0
ACAATACAGCAGCAGGTGGCACAGTGAGAAA	0
GCATTGGGTCAGCAGGTGGCGCTCATGTCAG	0
CCGGGGCAGAAGCAGCTGGCGGTGGCATGAA	0
agtcccagccagcaggtggcagagctaggta	0
gaaaaaagatgacaggtgcatggtagaccta	0
GGGAATGGAGAGCAGGTGGATACCCTTGGGT	0
GGGAGGCCAGGGCAGCTGAAACTCCCCCGCC	0
GGCAGGTTGAGGCAGGTGCCACCATGCTGGC	0
CCAGTCTGCCGACAGGTGCCTCCATTGACAC	0
AAAAATTACCAGCAGGTGGCAGAATAATTGA	0
GAGGACGGAGCGCAGCTGGGCCTTAAAGGGA	0
CCTGCGGGCGCACAGCTGGGCTGAGGCGCGG	0
TTTCATCAAGAGCAGCTGTACCGGCTCTCCA	0
TGCATCTGCAAACAGCTGATGAGGGCGATCA	0
gggaggccgaggcaggtggatcacctgaggt	0
TGATCCTGTTAGCAGGTGGTAATACCATGGG	0
cGAATAATCCAGCAGGTGGCAGCAGGGAAAC	0
CAGAACTGGGAACAGCTGGTGAGGAGCTGGT	0
gaggtacagaaacaggtgggttggttataac	0
AGGAAGAACTGACAGCTGCCTCTCCTTGAAA	0
atgtgagcacagcagctgcagcagacaggga	0
atgtcttcttcacagctgtactgcagctctt	0
caggaactaccacaGCTGATCAATCAGTCCT	0
Agccctccagaacagctgcagcactcagcca	0
TGGGCCCAGGGGCAGGTGGTGGTGGTGCTCA	0
GAACTGCAACAGCAGGTGGCATTAGAGATCA	0
GAGCCAAATAAGCAGGTGCTGATTTTGCATG	0
CAAGGGACCTAACAGGTGACGCAGAATTAGT	0
TTGGAGGGGTGGCAGGTGCTGTCCGTGTCCA	0
ctgaagagcccacagctggctagtaatggca	0
CTTAATGCATAACAGGTGGATTACACATATT	0
GGTTTCTTGAAGCAGCTGGAAGTCCTGGATA	0
TCCCACACGACAcagctgagagagcatgaag	0
GGCATGTATACACAGCTGAGATGCGTGCTAA	0
ATCCTGATGAGGCAGCTGGTGCTATCTTTCT	0
TGGTTTCCCAGACAGCTGGAACATGCTGACA	0
GGGAGAGAAGAGCAGGTGAAGGAAAATTAAT	0
TTAGTGGCAGAGCAGCTGGAATCCTGAGAGA	0
gaagtggtaaggcaggtgatggttcctcctc	0
TAGACTAAAGCACAGCTGAACCCTCAAGCAG	0
CGAGGACAGCAGCAGCTGGCAGCTTCCTGCT	0
TGACAGCCTGGGCAGGtgggatgctttgctc	0
GCAAATTTCAGACAGGTGGCCACATGCACAA	0
gattcaatcaggcagctggactccagaatcc	0
AGCACAACACCGCAGCTGCAGTAACTTCCGC	0
CCCCTCCTGGAGCAGCTGCAGCTTTTTTTAA	0
gaggcatttaaacaggtgatgggagtttaag	0
TAGTAACAACAGCAGCTGTACTCCCCGATGT	0
GCTCGCTGAGCACAGCTGCACAGTGCTGTCA	0
GAGGACTGACGACAGCTGCACAAGAAGATGA	0
CTCCCAGGAAGGCAGCTGCAGCCTTTTCCTG	0
ctctgaatttgacaggtggctaaagctaact	0
CTCTTAGCTCGGCAGGTGGCGCTCTCTGACA	0
TACATCAGGTGGCAGCTGGCTGCAACCCAGC	0
CCTGGCTCCTAACAGCTGGATTCTTTTGAAC	0
gtcaaaaaataacaggtgctagcaaggctat	0
GCTACACAAAGACAGCTGAGAACAGACAAGG	0
GTTCTAATATGACAGCTGGGAATCTCACCAA	0
CAGGAGCCGGAGCAGCTGGGTCAGCCGCGCG	0
cgcaagatcacacagctgggggaagctggga	0
TGGCCCTGTCGGCAGGTGCTTTCTCAAAGGC	0
GAGAGGGGTTAGCAGCTGTACCTGCCAGAAC	0
tttcctcgcaagcagctggggctacaggtgt	0
ATGTTAAAGTCACAGCTggctgggcacagtg	0
CACAGGCAGCAGCAGGTGAGGGTGCCGGGGC	0
AAGGTTTAGTAACAGCTGTATTTAGGTGACA	0
CACAGGGTAAGGCAGGTGAAGAGGAGGGGCC	0
TGGCAATTAAAACAGGTGGTTCCGGTAGCCA	0
TTACCACTACGGCAGCTGGTTTTGTGTGTAC	0
TATTCTACCCAACAGGTGGCATTGCTGTTTT	0
TGCTATTGCTCACAGCTGACAGGGACTTGGG	0
GCTGAGTGAGAGCAGCTGGATCAGAGGACAG	0
cacctccaccagcagctggtaggcAGCAGAG	0
AAGGTAGTCCAGCAGGTGGCAGCCTTACCAA	0
GAAACCATATAACAGCTGCCTAACCACAATG	0
ATTTCCTGATAACAGCTGACAAGGACCCACT	0
CATCTGTAATGACAGGTGAGGGTATTGATGA	0
attcagagaggacaggtggtagtttattgtt	0
CATCCCTTCCAGCAGCTGGACTATTCAACCA	0
atacctaccaggcaggTGGTCAACAGAACCT	0
TCATCAAAGAAACAGCTGTGAAATATTGCCC	0
ACTCCCTCCCAGCAGGTGCTGGAGCTTGGGG	0
cttggtgtccagcagctgatgttctgctgtg	0
attctcggtaagcaggtggcaatgaaaacca	0
CCTCTCCCAGAGCAGCTGATGTGATGTTGCA	0
TGGCTTCTGACACAGCTGCGGAGCTCCTGGC	0
CTATTCACAAGACAGCTGCTTCTGGTTGTCA	0
CCCCTTTTCGAGCAGCTGCAGAACCCCTGGG	0
CAATTTCCCAGACAGCTGATAAGTCTATTCA	0
TTGGCAGGGGGACAGGTGGTAAAGAACCTGA	0
GCAACAGTATAGCAGCTGAGCTTCCACAATC	0
TGCCCTTAGCAACAGCTGCATACATGGGTTT	0
TCATCTTTGGAACAGGTGGCTTGATATGCAA	0
TCTAACTCAAAGCAGGTGCTCAGCTCCAGAA	0
GAAGTTAACCAGCAGGTGGCAGCAGACACCA	0
tccacacacaaacaggtggcagccagacttg	0
GGTCAAACCAGACAGCTGGCCTGTATGTGAT	0
CAGAAGGGAGAGCAGCTGACAGGATGTCCTG	0
cctccaggccagcaggtggcacctgtgagca	0
GCGTATTACAGACAGCTGATAAATACGTATT	0
gctaagttttcacagctggtggatgacacaa	0
TATGTCAAAAGGCAGGTGCATTTGCTTGATG	0
TGCCTCAGCCAGCAGGTGAGGTCTGCCACTG	0
TTTAATCGAAAGCAGGTGCTCATGTGAATTT	0
CAGCCTCTCAGGCAGGTGGTGTTCCACGTCC	0
GTTTTAAGAAGGCAGGTGAAGGTGAGTGTTC	0
agggaactgtgacagctgctgtaatgtggag	0
GTAGTAGGGAGACAGCTGATGCAATTGGAAG	0
CCTCCACTGCCACAGGTGCCCAGAGCCTGTG	0
TTATTCTCTTCACAGCTGGCATCAGTCATCT	0
gtgagtcaccagcaggtggtagagaagagtg	0
CCTTGTGTATAGCAGGTGGCCTTACACCCAC	0
CAACCTTTCCCACAGGTGCTCTGAGCACCAG	0
ATCATTCAAAAACAGCTGACTGACCACAGGT	0
atgagcacttggcagctggagccctgtgttc	0
GTAATTCTGTGGCAGGTGCTCCCTGGGGAAT	0
tttgctggccaacaggtgtacagcaggaaaa	0
ATTTTCTGGAGGCAGGTGAGGAAGGAGAACT	0
GCAGGGAGGAAGCAGGTGGTTCCAGGGTCCT	0
CCAGTCTGAGAACAGCTGCACCCACTTCCCA	0
GTGCCGCAGGGACAGCTGGGTGGATGGCCCA	0
GGGGGCAGTTAGCAGGTGATGTAAACTCACT	0
caaccgtaggcgcagctgtagccgctgatga	0
aaagcactaaagcagctggaagcacacagca	0
TTTAAGCTAGCACAGCTGGATAGAGCAGATT	0
tcaccaagcaaacagctggggagcctatgct	0
catacagatgggcaggtggtggggctctgac	0
ttccttgtctagcagctgcagcacttcaatc	0
GACTCCCCCTCACAGCTGCTGCTGCTTCTCT	0
tgaatGTATGAACAGCTGAGCCCTTGCCGCA	0
CTGATTCCTTAGCAGCTGGGGCACTGTGTAA	0
AAGTGAAAGTGACAGCTGACCATTTTTTGAA	0
ATCTCAAGGGAGCAGCTGATGGAGGGGACAA	0
tcatggAGGCCACAGCTGCAGACTTCCCAGC	0
CAGGAAGGAGGGCAGCTGGTCACCCACTTTG	0
tgttgctgtgggcaggtgcacacactcagcc	0
ccagcctggtgacagctgagcatctgagcct	0
tgcttcccagggcagctgatcttaggcctgg	0
TTAGTTGACCAGCAGGTGGCAGTCTACCATT	0
ATTGTAGCCAGGCAGCTGAGGAGATATCCCC	0
AATGGTTTCACACAGCTGAAGTCTAACTTCC	0
CTGGGATGCAGACAGCTGAAGGGCGTACCCT	0
AACCCCAAAGAACAGGTGGTTAACAACCACC	0
GAGGTTGAGGGGCAGGTGGGGACCTCTCCAC	0
TTTCAGCATCCACAGCTGACAGTCCCCCTGA	0
TTCACTTTGGAACAGCTGAGGTTTGCTCATG	0
CACACGGGGGAGCAGCTGTATACCTATTCCA	0
cacagggtctcacagctgctaggaggcagaa	0
GTGACAGCCTAGCAGGTGAAGTCCTAAAGAC	0
AGGGGACCCTCACAGCTGTATTTATTACCCT	0
GTCTCTTGTGAGCAGCTGGGGAGCTAAAGAA	0
TTCTGTGGCTGACAGCTGACATAGAGCAGTA	0
GGCATGAAAAGGCAGCTGAGGGGACCTGCTA	0
CTTGCTGTACAGCAGGTGCTGCAGCTCAGGG	0
TGGCTCCTCCAGCAGCTGGGCTGGTAGGACC	0
TTCTTAAGACAGCAGCTGCAGCAACTCTGTC	0
GCTGCTCTGGCACAGCTGACTGTGGCAGCAG	0
GAATGCAAATGACAGCTGGGTGTCTGCTGGC	0
GCCATCACCTGGCAGGTGCTGCCCAGGGTGA	0
GTGGGGCCAGGACAGCTGCCCCCTGCTGGAA	0
actctagggagacagctgtttttcaaggtca	0
ctgcaggcctggcagctgacactgcctgcag	0
CGGCAGGTTGGGCAGCTGAGTCATCTGTACT	0
CCTCACTGACAGCAGGTGCAGCCATGGACTT	0
TTGCCCTTTCCACAGCTGGATAGACTTATCC	0
cgatcggctgcacaggtgcaggcaaggagct	0
AACCTTACTTAACAGCTGTATCTGCCTTCAA	0
tttaggttgtcacagctgggaagggggtgct	0
ctagctctaaagcagctgtagacgatcccta	0
CCCAACCAATGACAGCTGCTGGGCATGGGCT	0
TTGAGTTTCGGGCAGCTGGGGCTGGCTTTAG	0
GAAGTTTCAAAACAGCTGCAGACATCCAAAG	0
AAGTTTTTGTGACAGCTGGTCACGTTACTAG	0
AAATAGAAAGGACAGCTGCTGCTTTCAGTGA	0
CTAGGAGGTAGGCAGGTGCACGCGCACGTGT	0
AGCAGCAGGAGGCAGCTGTACCCATCACTGT	0
ggtgttatcaagcagctgaccactagggcta	0
ccagcctcatcacaggtgctgcttccccttc	0
ctcctgggcacacagctggactacatttccc	0
CACTGGATGAAACAGCTGAGAGACAACCATG	0
ACTCTGAATCCACAGCTGAGTGTGATCTTTA	0
actaagatttcacagctggcgagtatcagaa	0
CCATCCACTCCACAGCTGACCATCAAAGGCT	0
tctatttgcaggcagctggtgaccagggctg	0
GTCAGTTGACAGCAGCTGCATTATGCAGGCT	0
GTTGTGTGACCACAGGTGCACTTTCAGAATG	0
AGAGCAATTTGACAGCTGAGCAAAGCACAAT	0
AAGCCAACTTCACAGCTGAGACCACGAGCTC	0
TTTTAAGGAAGGCAGGTGCACATGAAAAGAA	0
ggttcctatggacagcTGTGCTGtccagcaa	0
TCAACTTTAACACAGCTGACAAAGTTATGAC	0
GAAAGAAAGTAACAGCTGACCTGGGCTGAGG	0
tccctcagcaggcaggtggcagacatgtgac	0
GTTGAGAGTAAACAGCTGGGCCCAAAGGCAC	0
TGCTGACTCAGACAGCTGACTGTGGAGCTCC	0
AATGTCATCCGACAGCTGGGCAGCCTGAGTG	0
GTTATAAGCAAACAGCTGATTCTCTTGGTTC	0
AGCAGCAAAGGGCAGCTGTACATCTACTTCC	0
AAGCAGCCACAACAGCTGGTGGCACTCAGGC	0
CTTTGCTAAAAACAGCTGAAGAGAGCCCAAT	0
GACCCCATGCCACAGCTGGATGTGACTGAGG	0
caaatgagatgacagctgtgtaagttctata	0
TACTTTCTACAGCAGGTGGCAGTCAAGGGGC	0
CATCAGAAGCAGCAGGTGGTTCTTCCATGTG	0
CTACCCTTAGCACAGCTGCCTATCAAGTGGC	0
GAGCGTGTGCAGCAGCTGGATATGTAGGCCT	0
AAAGTTACGAAACAGCTGAGACTTGTGGCCA	0
CTCCTTCAAGCACAGCTGACAGTGAAGCTGG	0
gggaggccgaagcaggtggatcatctgaggt	0
gcaggcaataggcagctgggtcaaagagctc	0
CTGAATTGTAAACAGCTGAATGTGCTCCAAG	0
CCAGCAAGTGGGCAGCTGGCCCAGAGGAGGC	0
cagcaagcatcacagctgatcatggttcttt	0
gctatgtggtcacagctggtatttataacta	0
GATGTACAAAGACAGCTGTTGCTTCAAAGGC	0
ttgcttgatgaacaggtgtgcctttaacaac	0
cgggtgtgctggcaggtgcctgtagtcccag	0
TAGAGAGGAAGACAGGTGTGCAGGCCTGGTC	0
CCTTTCCTCCAGCAGGTGCCATCAGGGAGCC	0
AGACCCAAGAAACAGGTGCAACCGGCTatcc	0
agataacaaaaacagctgagtgaagtgcctc	0
GAAACCAGAGGGCAGGTGCAGAGGGAAGGCC	0
gcacctgacaaacaggtgctcagtgaatgaa	0
aaccatcttaaacagctggtgaattgggctc	0
ATTGGCTTTTAACAGCTGATTCTTCTCCACC	0
CTGGACCCCCAGCAGCTGGCTGCCGAGATCC	0
agtgaaaaaagacagctgccactaagccaga	0
ATTCCCTATAGGCAGCTGGAGAGATCTGTGT	0
TGGTCACCAGAACAGCTGTGGGGAGAGGTGA	0
CCTTGTCTTTGACAGGTGGTGTGTGATGAGA	0
gcagcctcctgacagctggaattcccctagg	0
ACACAGAGAAGACAGCTGGTGCAGGAGCCCC	0
tcatgtgacaggcagctgtaacctaggaaac	0
CCCACATCCACACAGCTGCAAGGCAGGTCCC	0
ATCAGGCGGGAGCAGGTGGAGCACCTTAGCA	0
CCTGGAAGGTGGCAGCTGCAGCAGGAAGCAG	0
ACTGTcatccaacagctgtataatatacatt	0
AAGTGTGTGTCACAGCTGAGAGTGCAGTCTC	0
AGCAGGCACTCACAGCTGGAGGCAGGAGGCT	0
GCAAGAGCAAGGCAGGTGCCCCTTTCACTAT	0
TTGAGACATACACAGGTGCTCCCAGGGCTGA	0
ggaattcccccacaggtgcagcacagcagct	0
GTGCAAGGAGGGCAGGTGCACCAGACCGTGA	0
AAACAAAAACCACAGCTGATTTCTGACTAAG	0
CCTCATAAGAGACAGGTGCCTCCAGCCAAGT	0
gaggtcagagggcaggtgcccagcctagcat	0
AGCACAGTAGAGCAGCTGGGCACCAGAGTTT	0
ATGACTTCCAGGCAGGTGGGGGTCGGAGATC	0
GACCTGAACAGACAGCTGATTTGCATAGGGT	0
CAGATCAGAGGACAGCTGATTCATTTGGGAT	0
TGGGGGAGAGAACAGCTGTACATTAGTAGCC	0
TTTCTAGTTGGGCAGCTGGGGTGCATAGGCC	0
GTTGGTTCCAGGCAGCTGGTGTAATTTAGGA	0
TGGCCCAGAAGGCAGGTGGGATGGGAGATGT	0
tcaggggcagaacaggTGTGCTCTTGCAGTT	0
atcatgacagagcagctggctgtgatccaag	0
GAAGATCACTGGCAGCTGGGACTTTCCTCCT	0
atgttcagaccacagctgaccacaggtaact	0
AATCAGCAGTAGCAGCTGATGACCAGcaggt	0
aaggtcacacagcaggtggtgctatggggct	0
taccataggtaacagctggcgaagacgccct	0
ACTTGCAGATGACAGCTGCCCCCAAATGAGG	0
CAAAAACAAAAACAGCTGGTGTGGACAAACA	0
ACAGCCCCTGAACAGCTGGATACTGTTTGCT	0
AAACATATGGGGCAGGTGGACTGTGCTGAGA	0
cattagtcaggacaggtgatgctgtgtaaca	0
GGCTGGTGGAAACAGGTGGTTGGTGGTTGAC	0
gcaccCATGGAACAGCTGTGCTCTTGACAAA	0
agtaaacaataacaggtgggttgggaaggga	0
CCATGTTCCAGGCAGCTGCTGCTATATAGCC	0
CAACAGAGGGCACAGCTGCCTAAAATGCTAA	0
AAATTTTGTCAACAGGTGGCAGCATTTATAA	0
CTCCAAGCCCAGCAGGTGGGGCTGCTGGCAA	0
TCCCACAGAGAGCAGGTGAGGTATACCACGA	0
CTTCTCTAAACACAGCTGAAATTAAGATGAG	0
TTAATGGACCAACAGGTGGAAATAAGAAACC	0
AAAGTCATAAAGCAGCTGAGGAATTGGTTTT	0
TGGCCTGGCCCACAGGTGCTGTGTGCTATGA	0
tGGGTGGGGTGGCAGGTGCACAGTCAGTGTC	0
aaccccagagcacagctgcaaacatgctgaa	0
GAATACCACCAGCAGGTGGCAGCAACTTTGA	0
CGGGGCGAGGCACAGCTGGAGCCTGAGAGAA	0
agcctttccacacagctgaggtatcccctct	0
GGGGGACTGCAACAGCTGCAACATAACCCAC	0
catttggtgcagcaggtgaaggagcagtgag	0
acagttaagcagcaggtggcgctaaaactgg	0
gaatgattCACACAGCTGGGAAGGAGTTCTT	0
ACAGCAGCAAAGCAGGTGGGGCTTTGCCAAG	0
TGAGCTCTGagacagctgcactggaatccta	0
attattcagtagcagctgacaggggctggcc	0
AAGTCATTTGGACAGCTGGTGTATTTCCCTG	0
tccttcagaaggcagctgtaaggatggaact	0
CTGTGTAGCCAACAGGTGACCGAAGGGCTTG	0
TTTAACATCCAGCAGGTGGCAGCACTAAGTA	0
ACCTCCCGGGGACAGCTGGGCTGATTCCCCA	0
ATGTCAGACAGACAGCTGTAGCTGCAGTACT	0
ctgccttacagacaggtgtggcctggtaact	0
caagccatatggcagctggcagatggcagcc	0
ACAAGTGCCACACAGCTGACGTTAATCTTCA	0
AGGCCAGAGAAGCAGCTGACTCCCCGCAGAG	0
caaggtcatggacagctgggactagacccat	0
gtcacagagaaacagctgtggttgtgtttct	0
CTCATCAACTGGCAGGTGGTTTCTGAGGACC	0
gccactgagtgacagctgctgtttctttctc	0
agggctgcacagcaggtggtgagcagcaggc	0
ccagcgagctcacaggtggtggcgatggcaa	0
CATGCCAAGAAACAGGTGTGGGGGATGTATC	0
gacagaagtaaacaggtgggcacaacacagt	0
CTCCCTGGGGAACAGCTGTGAGTATACACTG	0
aaagAGAAAGGACAGGTgtggctcacacctg	0
CACAAATTGGGGCAGGTGCCCAGGGATTTAT	0
TTGTCCAATGGGCAGGTGCCGCTCATTGGCA	0
TAAGAGGCCCAGCAGGTGGTGCCAATGAGCG	0
TGCTAAAAAGAACAGGTGGTTAGTAGCTGCA	0
CCCGCATTCTAACAGGTGGTTTTATTTTTCT	0
tcttaatcacagcagctgagcctcagccagt	0
AGGCTCGGGAGGCAGCTGCAAGTTAAGTGCA	0
TGGAAATGCCAGCAGGTGGGGGTGGGGGCAG	0
CTGAGGCAGCAGCAGGTGGCCTTTGAGAAAC	0
GTTTTTCTCCAGCAGGTGGAGTTCCAGAAAA	0
AGCAAGCCGGCACAGCTGGGCAGAAAAGCAG	0
tacatttgcaggcagctgggctcagtctcac	0
CAATTCTGAGGGCAGCTGGGAGATGTCCAGC	0
GGGGTTTATTAACAGCTGATTGGTATTGACA	0
TGAAGGTGGAGGCAGCTGCAGCAGGCAGGGC	0
TTACTCTTTGAACAGGTGGTGGCAGCAGAGC	0
agggcctcatcacagctggaagtggaagttt	0
TGTTGTTCCACACAGCTGATGTACAAAGAGG	0
aacagtagctcacaggtgctgagcccttacc	0
CCCCATTCTAAGCAGCTGGGCCTCCCCACCT	0
GCCTTACATCAGCAGGTGGGGATGACTCACT	0
ATGCAATGAAAACAGCTGGAAACTGGACATG	0
tgggGGTTTCCACAGCTGGCTTCAGCCCAGC	0
tagttttggaagcaggtggatctgtgttttg	0
GCAGCTTGGAGGCAGCTGAGTATGACTCAGG	0
CCAGACAGATGACAGGTGCAAAATGAAGCAG	0
CACTCTTCATAGCAGCTGCACGGCCCAGGGC	0
CATCTGGGGAAGCAGGTGCAGAGCCAGGAAA	0
CTCGTTAACCAGCAGGTGGTTCAATTTCACA	0
CACCCCTAGACACAGCTGAGCATTTCTTCCC	0
GTAACCAGTTGGCAGGTGGGAGTTTCAAGTC	0
CGTGATTATGAGCAGGTGCACCAAGCATGGC	0
ccccacagggagcagctggcgaaacaaacat	0
tggttatgcaggcagctgcaaacaagtggag	0
cttaatgccaagcaggtggtgctggcctttg	0
GCTGAAAAGCAACAGCTGCAGTTCAGTTCAG	0
TGGCCCCTCACACAGCTGCAGACCCAGCCCT	0
TGAGGCAGGCAGCAGGTGCAAGGGAGGCGCC	0
GTCTTCATAAGACAGCTGCAAATATTAACTA	0
CTGGAAAGGAAGCAGCTGAGGTCAAAGCCCT	0
GAGCAGAGGCCACAGCTGAATGACTGCCCAG	0
tgcctgagctgacagctgccatcaacttctg	0
ggagctgagtcacagctgtaggaccttggtc	0
CTTCGATGATGACAGCTGGTATTTCAGCAGG	0
TGGTTCTAATCACAGGTGCTCCCGGGTCTGA	0
TGGCTCCGAGGGCAGGTGCATTTCTCACTGA	0
CCGAAGTGTAAACAGCTGGAAAGGTCTCTTC	0
AACCTCGAAGAACAGGTGCCAATGAaccttc	0
ggtgaggcaaagcaggtgaagggcttgacat	0
ACTACTTAGCAGCAGCTGCGGCTATGTATCC	0
TGAAGTGACTCACAGCTGGAAGTTCTGACTT	0
ACCTTCCGGTGACAGCTGTGACCACACTGAG	0
TTGCAGTTCCCACAGCTGACAGATGGTGGGG	0
TTGCGCATTTCGCAGCTGCGCTGGTGTGGGG	0
TAGACCAGCTGACAGGTGAGGAGGGGAGGGG	0
TAGATCAGTTGACAGGTGAGGAGGGAAGACA	0
AATCAAAGGAGGCAGCTGAAATCCCAAATTC	0
AAGGGCAGAACACAGCTGACCTCAGGGCAAG	0
AGGCCCAGGCGACAGCTGGACTGTTTGGCCA	0
CAGCAAAAGCAGCAGCTGCACAGGTGGTACA	0
CTGCTGATGTCACAGCTGAGGCACATCAGAA	0
TGCTGGCCGAAGCAGCTGGTGGTCTGAGAAC	0
GCAGCGGCTCGACAGCTGCTCAAATTGCAGG	0
GGGAGCTACAAACAGCTGTGGTTTACCAGCA	0
CTCCAAGTGTGGCAGCTGATTTGTATATAAG	0
ACCCTTCTTAAGCAGCTGGGCTATTTTAGGG	0
GATGGTAATTAACAGCTGAGCTGGGATAACT	0
ccaatcctgaagcaggtggcaggtactgtct	0
TCTGGGCATGAACAGCTGCTGTTCTtgtggc	0
GTGACATAGTGACAGGTGACCATGAGGACAT	0
GCACAAAGCCAACAGCTGGCCAAATACATGA	0
GGGGCAGAGCAACAGCTGGCAGGCTTGGGCC	0
TCGAGAGAATAGCAGGTGGTCATTGTTTACT	0
CCCCTGAATGGACAGCTGCTCCCCTCCCCGA	0
TTTGGAGGGGAACAGGTGGCTCAGTGTGATT	0
TGTCACAGAGAGCAGCTGCAGCAGCAGTGAG	0
ACTTATGGCTGACAGCTGACCCTGCAGCCCA	0
CAGGCTTGGTGACAGCTGAGATTGAGATCCG	0
TAGAAGTCTGGACAGCTGATCACCTGAAAGA	0
actttgagcagacagctgattggggtctcag	0
ctgctgatcaaacagctgggtagcccctccc	0
GCTGCTGCTCCACAGGTGGTGGCACTTCCTG	0
CCTGTGGAGCAGCAGCTGGTGAGACTTTCAC	0
acccagcccagacagctggccctggatctgt	0
ACGGAAGTTCCACAGCTGGGCTCAGTGATCA	0
CCACATGCCAAACAGGTGCAGGTCAGGGAAG	0
cagGCCATCAGGCAGGTGAGGTCTGTGGCCA	0
GGGAGTCCTGAACAGCTGCACAAAGGTGACC	0
TGGCCAAAGTCACAGGTGCCCAGTGCCCTCC	0
ccttcctttacacagctgcatagctggtttt	0
CAAGTACAAGGGCAGCTGACAAACGTGTGTG	0
ttgagataatgacaggtggtcagagtggtca	0
TCCCAGTGCGCACAGGTGGAGATCAGGACAG	0
TCTGTGGCCTCACAGCTGGTCTTAAAAAAAA	0
GGCTCCTTACAGCAGCTGTATAACTGGCTCA	0
tggaacagaaagcagctgagcaactctggag	0
CTTTTCTCTGCACAGGTGCAACTGAGAAACA	0
GCCCGGCCCCAGCAGCTGAGGACTACAGGTT	0
GGGTGTGCTAAACAGGTGGCCTCCTCCAGGA	0
GTGGCCAAGTCACAGCTGAGTAACTTTGTAA	0
gagctgagaccacaggtgcacaccatcatgc	0
AGTGAGTGAAAACAGGTGCATTATGGTGTGC	0
TTATCAAAATAACAGCTGAGCAGAAAGCTGA	0
ACAGAGCAAGAACAGCTGTGAATAAGTACAG	0
ACTAGGGGGTGACAGCTGATAATCTATCCAC	0
tggagagacagacagctggatacagagaatc	0
ggcctcactcagcagctgactcaaaacacaa	0
GTTGATGTTTAGCAGGTGCAGAATGCAGCCT	0
CACCCACAGGGGCAGGTGGATCCAAAGGGTA	0
TTTACTAAAAGGCAGCTGGTCTTCATCCAAC	0
cagctgcaaaggcagctgggaaatgtagtct	0
AGTACCAGACAGCAGGTGGACTGTATGCCTT	0
GAATAAAATGAACagctgggcgcggcagcgc	0
CTAAAGGGACCACAGCTGGTCCGAGTGGAGG	0
gagagagtatgacagctgaacctcgataacc	0
gcagtcagatggcagctggagctgcagccat	0
ATGTCACAGACACAGCTGCCCTAAGCCCCAG	0
GGTGCCCACAGGCAGCTGGCTATCTCAGCAC	0
GTCTGGACCAGGCAGGTGCAGAACTCCTTGC	0
GCTCCAGGAAAGCAGGTGGGGCTGGAAACCA	0
TGtgtcacttaacagctgtgactctgggcaa	0
gggccctgctgacagctggatctcagacgtc	0
TGATGTCCCCAACAGCTGGGGACTGGAGAGC	0
accactagcggacaggtggcctgttaggaac	0
tcagtgtagaggcaggtgccgttctaactta	0
cctgaggtcacacagctggtacatggtggac	0
AAGCAGAGCCAACAGGTGGCAGGGCACCACT	0
AGTCCCCTGGGGCAGGTGGAGAAAGATGAGT	0
AGAATACAGCAACAGCTGGCTTGAAACAAGT	0
TCTTTGCCCTGGCAGCTGCAGGGTTGTTGAC	0
AGCTGGGCCCAGCAGGTGGGCACGTCACTCC	0
gaccgagtaaagcaggtggttctccctcgtg	0
gtggagccggggcaggtgggagcagagacac	0
TCACAGTGGAAGCAGGTGGGAAGAAGTGTCC	0
CTGTCCAAACAGCAGGTGCCGTTATTGTCTC	0
taatgtatgtcacagctgaaaagataactta	0
CCAACTCTTCAGCAGGTGGCAGCGTTCTCCT	0
TCTTCCTCCAGGCAGCTGACCAAATGCTCGC	0
agtccctggggacAGCTGACCTTGAGTCATG	0
GCTGAGAAGTAGCAGCTGAAGGCAGTAGAGG	0
ACTGAGAGAAGGCAGCTGATGTGGTTTGTTC	0
CGGACAGATACACAGGTGCCCCCTGCGATGC	0
tggaataggaagcagctgagagtgaggatgg	0
TACTATACACCACAGGTGCAGTTCCAGATGA	0
GACCACCAATGGCAGCTGATGACATTCACCT	0
TGGGTATGACAGCAGGTGCAGATACGCCTTC	0
AGCTGACCGAGGCAGCTGGGAACTGTTTGCT	0
TAAACCTGAAGGCAGCTGAGGGGGCAGGAAA	0
GCCTCCTGGTGGCAGCTGGTTCCAATTAGCA	0
GTTCTAGGTGCACAGCTGAAGATACTGCTTT	0
GATGAATGATAACAGCTGCCTGCCGCTTGAC	0
CCTTGAAGCCAACAGGTGGCACTGTAGGGCT	0
cagcttctccaacagctggactacaggtgtg	0
AATGGTTGAACACAGCTGATGTTGCCTACTG	0
CTGCTTGTGGCACAGCTGCTACTTGCCCATG	0
GGAAACAATCCACAGCTGAAAAATCAATTAC	0
GGGTTAGGTTCACAGCTGAGAGGACAGTGTG	0
ggacatccctcacagctggacaccttccaga	0
tgagtgtgaaaacaggtggtagtagttcttt	0
CTAAAGAAACAGCAGGTGGCAGCAGAGTTTT	0
ggggcctgtcagcaggtggcgggctagggga	0
ATCATGGGCCAGCAGGTGGCAGGGTAGGATT	0
TGACTGCAGAGACAGCTGTTTGTGGTCTCTG	0
ACTTGCAGACCACAGCTGAGGTTGGTGGGAT	0
TAATATTTCAAACAGCTGCGTATTATAGCTA	0
ACACACCTTACACAGCTGGtatggtgggccg	0
CAACTGTCTAAACAGGTGCCTCACTCTGTCT	0
aagcagaagtagcaggtggagagagagaaga	0
TAATGAAACCAACAGCTGATATTCACACACA	0
CAGCCCTCAAAGCAGGTGCAGCTGGGAAGCA	0
tgggtgtggcagcagctgcactgcagccctg	0
atcatatgccggcagctgggaaatatgcact	0
aaggggcaatgacagctgtgccttgtaggcc	0
GTGGCCTGCAAGCAGCTGACAAAGGCCTCCA	0
TTTTTATCCGAGCAGGTGATGAGTGTGAAGT	0
GCAGGTGTAAAGCAGGTGATGATAGGGTTTA	0
GAAATCTCCCCACAGCTGCAGTCCCCAAGCT	0
TGATGACACAGGCAGCTGGGAGGGATCGGGG	0
GTCACACCCTCACAGCTGGCCTGCCCTCTTG	0
AGTAAGTGAGGACAGCTGGTGTGTGTGTGTA	0
GTGAGTTGTGGACAGCTGAGTGCTAGTTAAA	0
CTGAGGCCAGAGCAGGTGGGAATGTCTTCCT	0
ttattccacaaacaggtgttggatgcatgcc	0
CCACCTGCTGGGCAGCTGGAACCACAAATCA	0
CACAGGTCAGAGCAGGTGGAGGGAAGCAGTT	0
TTCTTTTTCAGACAGCTGCTGCCCCCTTTCG	0
CCTGGTGAGTCACAGCTGATCCCCAAGGCAG	0
AGGAGCAACAGGCAGCTGCAAGTAAACATGA	0
ggtatttagaaacaggtgttgcaacacaatc	0
tccagcagtgcacagctggggtgcagtgcca	0
gggaggctgaaacaggtggattgcttgagct	0
CAGATAATCCAGCAGGTGGCAGAAGAGGGCA	0
AGCTAATTTCAGCAGCTGGCTTCATAAGGAG	0
GGATAGGCAAGACAGGTGGGAACATGAGGAT	0
GGGGCCGTGGAGCAGCTGCGTACACACACCC	0
ATTTAGAGTAGGCAGGTGGGAGGAAGGAGGT	0
aagtagataagacagctgtgatgacattttc	0
ATGCTGAGAGCGCAGCTGGAACCATGGAGAC	0
TTTCTCAGGCGGCAGCTGGATTCTAACTTAC	0
AAGAGAGGCAGGCAGCTGCTTGGAGACGCGG	0
cagtcaggaagacagctggtggctgggtggg	0
GCTTGTACTTAGCAGGTGGCGGCTTCACTCC	0
cagagtgtatagcaggtgcaaaggtttataa	0
CTGTCTAGACAGCAGGTGGCGCTGGCTTCAC	0
atgatacagccacaggtgctctcttggaagg	0
ACCAGTGAGGAGCAGGTGAAGTGGTGGGAAG	0
CAATCTGGGCAGCAGGTGGCACAAGTAACCT	0
ATGGGGCAATGACAGCTGCTCAGGTACTTTC	0
AGGCTTTGCCAGCAGGTGGCATTATAACTTA	0
GGTGGCGGGGCGCAGCTGGAGCTCCAGAGGC	0
GTTTCGGGTTCACAGGTGGGGACGACGGGAG	0
AGGGTGCAATGGCAGGTGGCCAGCCAGCAAG	0
gaggcaggagagcagctgaggctgttgccct	0
tctgaaccttggcagctgaatgtgatcagaa	0
TACCCTGGGACACAGCTGAGTTACTTGCTCT	0
gagtgcatgcagcagctggtgaaactgtatt	0
caggcgtggtggcaggtgcctgtagtcccag	0
TGACTCACAGAGCAGGTGGGGGACTTCTTCA	0
GGTGTGGCCACACAGGTGGGGGGACAGTGAT	0
CATACTGACCAGCAGGTGGCAATCAAGATAA	0
ctaggatggccacagctgggataactaggac	0
GTTCAAAGACCACAGCTGTAGAAGGAACTGG	0
gcataacagtgacagctgccatattcatgaa	0
aagaggagggagcaggtgcaggaaacattaa	0
TTGATGATGTCACAGCTGCTTGTTGTGCCTC	0
AGGTGTTCCCGGCAGGTGGCACTCTCAATCA	0
GGTTCTCCCACACAGCTGCACTGTCTTCCTT	0
GCTTCTAGAAGGCAGCTGCTGTGGGCTCACA	0
ATAGGCAGGTGACAGCTGACACCAAAAGCCA	0
AGGTCCAAGTCACAGCTGTAAGTGGACCATG	0
CCCGGGACTGGGCAGCTGATGGCGGGCCTTC	0
TGGATGGGAGGACAGCTGGTCCCTTGGGCTT	0
CACTGCTGTGAGCAGCTGACTCAAATCAAAG	0
GGTTGGAAGGCACAGCTGAGGGACACAAACT	0
TCAAATTTGAGGCAGCTGAATGAACAGAATG	0
CCCCTACTAGAGCAGCTGACTTCCCCTCTGA	0
gggcagggtgagcaggtggagaggaaatgag	0
CCATTGTGGGGACAGGTGGAAAAGAAATATG	0
CTCAGCAGGCCACAGCTGGACGCTCTTCTGC	0
TCCTGCAGGTGGCAGCTGGACACAAGGCTGA	0
GGCCAGCCAGAACAGCTGGGAGTGCAGAGGG	0
GGATGTTAGTGGCAGCTGATAGGAGTGGAGG	0
CTCTCCAGGGAACAGGTGTACCTCCCCTCCT	0
AGCTCAGGCAGACAGCTGCCTGTGTAGATGA	0
caaataagaaaaCAGCTGTGGAAATATGAAT	0
TGGAGACACCAACAGCTGAGGGTGGTTTGGG	0
AGAGCTCCAGGGCAGGTGGATGTCTGAAGAC	0
CTCACCCTCTGGCAGCTGAGCCAAGCACTGT	0
ACTTCCTCCTGGCAGCTGGTGGAGGCCATTG	0
TCTTAATGGAAACAGGTGGTGGACTGTCATG	0
AGGCCCAGGCCACAGCTGTAGCTTAGCATGT	0
CTGCCGTGGAAACAGGTGGCAAGTCAGCACA	0
TACCAGCTGAGACAGCTGAAGGAGGAGAACA	0
gattggctgacacagctgagttctgattggt	0
AGAACATGGCAGCAGGTGGCAGCAAAtgtat	0
TGAAAGAGAGGACAGGTGAGGAAAATCGATA	0
GATTTTGGTCAACAGGTGGCGCCGTCTGCTC	0
GCATTCTGAAAACAGGTGGAATTTTACATAA	0
CATATAGggccacagctggctcttactcata	0
CAAACTGACCAGCAGGTGGTGCTGGGGAGGG	0
TTGTCTGGAGCACAGCTGACAGGGCCTGAAG	0
cttatcacacAACAGCTGGGTGTTGCTTGTT	0
AGACAGTGGAAACAGCTGTGAAACGCTATTA	0
GGATGTGGAAGACAGCTGTTTCCTTACTTGT	0
CTCATTTGTCAGCAGGTGCTGCCCCAAGTGA	0
TGGACCAGAGAACAGCTGCCCAGGATCAGCT	0
ggaggccaccgaCAGCTGGGAGACTTGTAGC	0
TGGTAGCCGCGGCAGCTGCAGCCGCAGCACG	0
tccactttccaacaggtggctccaaacccac	0
TTTGCATCATGACAGCTGGCTGGCAGAGGTC	0
CCTCTCAAAGGACAGGTGGTTCCAGCTCAGG	0
gactttaaccagcagctggggctgggactac	0
CTCCTGAGGAAACAGGTGCCGTTCCGGTGCA	0
AGGTGAGACTAACAGCTGGGAGAGCTGCTCC	0
GGGCTGATATGACAGCTGTAGCCGCCCGTCT	0
AGCAGAGGTAAACAGCTGTGACCACAGCTCG	0
GCGGGGAACTGACAGGTGGTTTTCTATCGTC	0
AAAAGAAAGAAACAGGTGTGGAGTGGCAGGA	0
CAGGAGCGCAGGCAGCTGCGGGTCAAGGCCA	0
AGCCTGGAGCGACAGGTGAGGGGCAGTGGGC	0
aggacacaggcacaggtgcagaaggctgggg	0
ATGCGGAAGAGGCAGCTGGGGCCTCTTCCAT	0
AGCATTAATTGACAGCTGACCCAGGTGCTAC	0
ACGTGAGGTAGACAGCTGGCGCGGTAGGCGT	0
CAACAACAGGAACAGGTGAGGAACAAGCCTT	0
TGGGGTAAACAACAGCTGTGATGACAGTGAT	0
ttgtaacagtggcagctgtaacaaagtacca	0
TGGGGTGCAGGACAGCTGTAGGTGGTGGGGC	0
CGGGGGCGGGCGCAGGTGCGGAGCCCGGAGA	0
agcatgtgttcacagctgagtagttttatta	0
TAAGCTCAAGAGCAGGTGGCAGCAGGGACAG	0
TGGAGGATGACACAGCTGCACGGGGCGTGGG	0
cactgcatccagcAGGTGGCAGCCCAAGCCC	0
cacctctcggagcaggtggttcctcttccgg	0
GATGAGCTAGAGCAGGTGCAGGTGCCTCAGG	0
caaaatatgtcacaggtgctgtgatagtggg	0
GGGTGAGGGGAGCAGGTGCAGTGCATGACTG	0
CTCAAGTGGTGACAGGTGGAAGTGTTTCCAA	0
GTGATGGGGGAGCAGGTGGGCAGTGCTGTGA	0
GTTGTTAGCACACAGCTGGGGTCTCAAAGGC	0
CAGATGGCTTAGCAGGTGCTGTGATGATTTG	0
tcttattacagacaggtgggtggtaaaagtc	0
ACATGGCTTCAACAGCTGATAAATTATTAGT	0
TGCTTATTTGCACAGCTGGGATAAAGTGAAA	0
GACTTGGGACAGCAGGTGGCATATGCCAGAC	0
TGGCCTGAGGGGCAGCTGAAGTTTACTTTCT	0
TGGTGACCACCACAGCTGATTTGGGTAGCAG	0
GCCAATAAATAGCAGCTGATGGTGTTTCTGT	0
CACTAAGATTAGCAGCTGGACTTGACTTTGG	0
ACCAACCTACGACAGCTGGCCCAATGCTCTG	0
ccaggcctgcagcaggtgctgcctgggtact	0
AAGGAGAAAAAACAGCTGTGTGGGATTTGAG	0
CCATTGCTGTCACAGCTGGGCCTGAAGTACA	0
CCTGCCTAGAAACAGCTGCTGCAAAATATCT	0
ATGAGAGGGAGACAGCTGCCTTAGCTATGCT	0
cagggtgagtcacagctgataagtcattaat	0
GTAAAAAGTTCACAGCTGGAGGGGGTGTATA	0
aaacACCCTGAGCAGCTGGGGGAGGGTCATT	0
GTTAATTAGAAGCAGCTGATAGTGGCATCAT	0
TAAATAGCAAAACAGCTGGCTTGGACCATGT	0
GGCTTTCCGAGACAGCTGCCCTTTAACTTAA	0
ctagtcttaaaacagctgccagaatgtgtct	0
TGTGCTGACTGGCAGGTGCCACGTGCCCAGC	0
AGGGCAGCCCAACAGCTGCAGCCTGACCCGG	0
GAAGGGAGGAGGCAGGTGGATCAGCAGGAAG	0
CCTGCTGTGGAACAGGTGCTGTGCTGGGTGG	0
ACTGTGACTCAACAGCTGAACAAAAACGCTT	0
GGCATCCAGTGACAGCTGGGGACAGGCCACC	0
CAATGAAGGCAACAGCTGCGCTCCACCAATG	0
CCAATCTGAACACAGCTGATCACTGCTTGAC	0
GAGCTCTGGGGGCAGGTGGCAGGAAGGATCT	0
TGGGAGGCCAAACAGGTGATGGCTCAGACCT	0
TTCATTAATACACAGCTGAAAGGCCTAGGGG	0
ATGCATCACCAACAGGTGGCAGCATATCACA	0
TTAATGTCTTGGCAGGTGGGCAAACCAGAGG	0
GTCCTGCAGCCACAGCTGTAGCACAGCAATA	0
GTGGGGATGGAGCAGCTGACTTCATCCTCTG	0
TGGTCAAGAAGGCAGCTGGGGTGAGTGACTT	0
ctcacacccaggcagctggattcatataggt	0
CATTGCTGTTAGCAGGTGGTGAGTTTTCTTT	0
TGTCACAAGTAGCAGGTGGTCTGGCCTGGGT	0
cctggcaggcagcaggtgctcgttaacgttt	0
CCTGTGATGAAACAGCTGGTCCAGCAGCTCG	0
GCCCtcagccaacaggtgcatgatgggcttc	0
CAAGAAGCTGAGCAGGTGGCCAGAGTGCAAT	0
GGAGGCTGCCCACAGCTGAACCTCAGCTCAG	0
GATGGAAAGAGGCAGGTGGCCCAGGCTTCAG	0
gcatgagtaagacagctgtacctagcccaca	0
ggagataagGCACAGCTGGGGGTGACTGAGC	0
agtttgTCACAACAGCTGtagacaaatgact	0
GAAAATGCCCAGCAGGTGGCAGCACTAGACA	0
CTGCATGTTGAGCAGGTGGTTCTGGAGTCAG	0
GTCTCTGGGTAGCAGCTGGGAATTCCCAAAC	0
CTAAAAATGTGGCAGCTGGCCCTAGAGAAGT	0
CAGAAGCTTGGGCAGGTGCTGGTTGAGGGTA	0
TGGAGACTCAGGCAGCTGACCTGCTTACGAT	0
GGCCTCTCCTCACAGCTGCCTGTGACGTGCA	0
CCTGGGTGCTGACAGGTGGCAGGAAGTCACA	0
AAGAATGGTGAACAGCTGAGTTCCAATCTGT	0
ATCAACACTAAACAGCTGCAGACCCCCTGAA	0
GTTTCAAAAACGCAGGTGCTGTGGCTCTCGA	0
ggaaggccaaggcaggtggatcacctgaggt	0
CTCTAGTTCTAACAGGTGGCTCGGCCTAGAG	0
TACAACAGGAGACAGCTGTTGATCTTGTTGC	0
cagagaggtaggcaggtgctagatcaCAGAG	0
TCCATGAGAACACAGCTGTAAAGCCCCCCTT	0
tctctgactcagcagctgagaacatccaggg	0
AAATTAAACAGACAGGTGTAGGAACTCAGCA	0
gctggtaagtgacagGTGGATGCTTGGACAC	0
TGTTCCTAGAGGCAGGTGGTGCTGGCAACTA	0
AGATGTTGCCAGCAGGTGGCAGAATAAAATA	0
atcacccaaggacagctgcctagtcattgtg	0
ccccaaaataaacagctgcaagacaggttta	0
TTTCTCTTTTGGCAGCTGGGGGGCTTCCCTT	0
CACCTTCGTTGACAGGTGAAACTTTTGAGTC	0
TATAGATACTAACAGCTGGTTTCATTGTTTC	0
TTCCCACAGTGACAGCTGCCATGGGCAAGAA	0
CGTCTCTAACCACAGGTGCTGTCATTTCTCG	0
CCTGAGTCCACACAGCTGCCACTAAGATGCC	0
ACACATCACCAGCAGGTGCCACTGTCAAACA	0
ACGAGAACATAGCAGGTGCTCTGTAAATATT	0
ttaggagtcacgcagctggagactgcaagat	0
ggagtggaacagcaggtgcaaagtccctgag	0
ttagtggagagacagctggaatcaacaatcc	0
TCCGCAAGTGGGCAGCTGGCTGCAGCTGTAG	0
TTCCCTGACCAGCAGCTGGTATTTTGCCACA	0
AAGCGGGTGAAACAGGTGATCATAAACAGGA	0
GAAATGCCCTGGCAGCTGGAGAGAGAGCCAG	0
aagaagaagaaGCAGCTGAATGCCAGGCTGT	0
CCCTTTCAGAGACAGCTGATACTTCATTTAA	0
cagggaggccagcagctgggtcgagtgaaca	0
CCCACACCAGAACAGCTGGGCAAAGTAAAAA	0
AGCTGTCCACGGCAGCTGCGAGTGACGAAGC	0
CTACACCAGAGACAGCTGCCCTGATGGAGTG	0
ctccacacttagcaggtgctcaatccatgTT	0
TTGTTCCTGTAGCAGCTGGAAACCACAGTGA	0
AACCCTTGGGAACAGCTGTGAAAACACAGGC	0
ACCCTAGGTTCACAGCTGGGTAACATCAAGG	0
caatctggaggacagctgacattttaacaat	0
GTCTCTAGGGGGCAGCTGCGAATTCTGAGCA	0
CCTTCATGGTGACAGCTGGTTACAAAACAAA	0
ACCCAGCCAAGGCAGGTGGATGCCGTAATCC	0
GGCCATCTTAGACAGCTGCTCATTTAAAAAT	0
gctttctgggaacagctgatgtaaatgtcct	0
ctagtgtcggaacagctgcactggtcagagt	0
TCCTCTAAATAACAGCTGCTTTTTAACACAG	0
aaaagcaacccacagctggaggaatttgaag	0
catgcagatgggcaggtgcagaggccacctg	0
TGCATAAAGAAGCAGGTGATGGTGGGTGAGA	0
ggcagtgtcaggcaggtggttgataccagtc	0
gggggactgaggcaggtggatcgcttgagcc	0
gctctttcatgacagctgctatgcctgattg	0
CTCAACAGCCAGCAGGTGGGGTGCAGAGTCT	0
GCTAGGTGGTGACAGCTGCCTTAGCATCAGC	0
caggctacatagcaggtggtagaacttgaaa	0
CCAATGAACCAGCAGGTGGCACTACACAACA	0
ttagctaacaaacagctggtaaagcaagaag	0
tggtctgtttggcaggtgcacaTtgtggggg	0
GGTGCTGGTAGGCAGGTGGAAATATACTTCT	0
TGCTTAGCATAACAGCTGTGCTTTGTTTTTT	0
GGTCACCGGCCACAGCTGAAGACAGAAATGC	0
TGCCCACAAAAACAGGTGTGGTTAAATGTAA	0
gttcgcttgtgacagctgcctttggtttcct	0
gccactcactaacagctgacaaaggaccatg	0
AAGAAGATGGCACAGGTGCTAATTGTCATGC	0
GGGAGGACTAAGCAGCTGGGATGCCAGGGCT	0
CTATCTGACCAGCAGGTGGCACATGCCTACC	0
CATTAATGTGAACAGCTGGTAAATGAAACTT	0
TTGGGATTTGCACAGCTGTAGAAGTTCTGTG	0
actagcttataacaggtgctcaataaataAG	0
GTGTCCCAAGCACAGCTGCCACTAGGGGGCA	0
CTGAAAGTGAAACAGGTGAGGAGGAGATAGG	0
CAGAGAATCCAGCAGCTGAGAATAGAGTGGG	0
tgctaaaactagcagctgaaagtggaacagg	0
CTGGCCCAAGGACAGCTGACCCCCGACCCTA	0
TCTGGCTATCAACAGCTGGGCAGTGGGGGAG	0
CCTACAAGTCAGCAGCTGCACAGGTGTTTAA	0
cagagacagtggcaggtggtcactactcaga	0
GATTCTAGGGCACAGCTGAGTTCTACAAGTC	0
ACACAGTCTCAACAGCTGCAGCTTCACAACA	0
agcagccttcaacaggtgtgctgggaggggg	0
CCAGGCAGGAAACAGGTGGAGAGCAATTATT	0
GTACCATTCTAGCAGGTGCTGCAGCAGCAGG	0
tgtacaccaccacagctggctttttgttttt	0
ATCTAAGATTAGCAGCTGGAAAATACAGTAC	0
TCCTTTTTTTAGCAGCTGCAGCACATATTAG	0
AAGGCAGGCTGGCAGCTGGCATTTCTTCGGT	0
tagctaggaccacaggtggacgtcaccagct	0
CCTCTGAGGAAACAGCTGTAGAGAGGTAGCC	0
ATGAGGAAGAAGCAGCTGAAGACGGAGGCAG	0
TGGGAACAAAGACAGCTGTGGTCCCATAGCA	0
CCCCTAGGCTGGCAGCTGGGTGTCACTAACT	0
ATCCTCCCTCCACAGCTGGACAGGTAGCACT	0
CACAAGTGGAGACAGCTGTTCTTCCCCAGCC	0
ggcttcagagagcagctgggacttgaagctt	0
ATAGGTACAAAGCAGGTGAGGTGGGGTGAGG	0
TGAATTTGTAGGCAGCTGCAAGAATGTGGCA	0
ttggttaaacaacagctgcctatcttcccct	0
acaaaaaattagcaggtggtgatgcatgcct	0
GGTGAGGATTGACAGGTGGTTTAGAGCTTTA	0
ctgcttgggtgacaggtgcaccaaaatctca	0
AGGAAGGAGTCACAGGTGGGGAAGTGGGAGT	0
ATGGAGGAGTCACAGCTGGAGGAGTAGGTGC	0
AAGCCTGGTTAGCAGCTGAGAGAGGGCACTG	0
ACATAGGTAGCACAGCTGGAGAAAGGCAAAA	0
CTGCTGGTAGAGCAGGTGGAGCTGCTGCTGC	0
CTGCAGAGATGGCAGCTGAGTCATTGCCTTT	0
gtaactgcccaacaggtgctttctgcccact	0
ACTGGGTTCACACAGCTGGACACTCCTGCCC	0
gaaattgttgagcaggtgggggagagctagt	0
CGTTACTCTGAACAGCTGGAGCCCCTCTGCA	0
AGATTTTGCCAGCAGGTGGCACTTCTCTTTA	0
cactgcacaaagcagctggctggaggccaag	0
TCTAGGACTTCACAGCTGTACTTCACTCAAA	0
CTAGAGCCAAAGCAGCTGGAAAATATTTCCA	0
AGCTATATTAAACAGGTGATGACACAACTTG	0
TTCAGGTCTGCACAGCTGCACAGTCAGGCAA	0
GCTACCACCACACAGCTGGCAACCTGGGCCA	0
TGGAGAAGCCAGCAGGTGGCAGTATGATGTA	0
GGCTAATCAGAACAGGTGTAGGCCTTTATGC	0
cagaggcaacagcaggtgcgaggccgtaaaa	0
CTAAGAAAAAAACAGGTGCACTCAAAGGCCC	0
GCCCCAAGCAGGCAGCTGATCGCACGCCCCT	0
GTTCATGATTAACAGCTGGGATAGGATATAT	0
cattctggtcagcaggtggcactagagtagc	0
cattacttctagcagctggggaatgagtcat	0
caccaaataaggcagctgcacaatcaatcaa	0
ctggggctatgacaggtgctgagactgacat	0
AACATTGAGGAGCAGCTGAAACAAGCAAGGC	0
TCCTGAAGTACACAGCTGCCCTCACACTTTT	0
cccaggagtacacagctgccgtgagctgtga	0
AGAGAAAAGAAGCAGCTGGCTGCTGGTGAGA	0
TGAAGAGGCAAACAGCTGAAACTGAAAACTG	0
tcttgaacccagcaggtggaggttgcagtga	0
tcaacacttaggcagctgacaactctgcttt	0
aaaatgggcaggcagctgcttaggagaactt	0
cccagcacatagcagctgagccatgagcaat	0
CAGCAGTGGTAGCAGCTGCGGTGAGAGGATG	0
TCTGTGTGGTGGCAGCTGATAATTACCATAG	0
AAAAGAAAAAGACAGCTGGTGATGAAAAAAA	0
gttagatggtgacaggtgctgacgatcagag	0
AGTCACAGGAAACAGCTGGTCTCAGAGTGAT	0
ATATCTGGTGCACAGGTGCTCTGAGAAGGTT	0
GATGTCATCCAGCAGCTGATCATGAAACCTC	0
GAGCAGAGCTGACAGGTGCAGAGTGTTCAGA	0
GGCTTGGAAAGACAGCTGTGAAACAGAGGCA	0
ACCCAGGGAAGACAGCTGGGTCCTCCAGGAC	0
CTAAAGCCTGAACAGGTGGAGTGGCTAACCA	0
AGCAACTGTCAGCAGCTGAGAAATAACCTGG	0
CAAAGTGATTGACAGCTGAAAACAATTTTCA	0
tggtgaagccagcagctgagcagtgtcatca	0
aacctcttgtggcaggtgctgtttttaccct	0
cagatactatcacagctgccaggacttttcc	0
ctaatgagggaacaggtggtaaaaccaattc	0
CAAAGCAGGTGACAGCTGTGGAAAATAGAAT	0
ATGCCCAAACCACAGGTGGGGGTGCCTAGGC	0
TGTGAGCACAAGCAGCTGCAGGTTGACTTTT	0
TGATGGGTCCAGCAGGTGGCAGCATGTATCA	0
tagtgtcaggagcagctgaacattgatgctg	0
CTGAGCAAGCAACAGGTGCACAACCCCGGAA	0
AAAGTATCAAAACAGGTGCTGGAGACTAGGG	0
CTTGGCCCTAAGCAGCTGGTTTAAATAGACC	0
CTGTCGGCCAGGCAGCTGGAGTCATGACTGC	0
CTATGATTCAGACAGCTGGAAACAATGAAGT	0
TTACTTGTGCAACAGCTGATAACACTGCAAA	0
GTGGGGCCTGGGCAGCTGAGGGCTTGAGGAA	0
GGTTCCCTGGCACAGCTGTAACCCGTGGTTC	0
ctcagttaatagcagctGCAATTCTTAAACT	0
CATCATCAGACACAGCTGAAGCAATGGCTTC	0
aagagaggcgagcaggtgctgaaaaggagag	0
ATGCAGCTCTAACAGGTGGCCACTCTCTGGC	0
atgttcagttggcagctggtttattgggatg	0
AAGAGCTCAGGACAGCTGCTGCCCAGCCAGG	0
ATGTCTCACCAACAGCTGAACTATATATAAA	0
GTTCTTTGCCAGCAGGTGGTGCAAAAATCTT	0
gtctaaactgcacagctgagtctgtttctgg	0
AAGTTACAGAGGCAGCTGGGAGACACACCCA	0
GCAACATGGAAGCAGGTGGGAGTCAGAATCG	0
CAACACTTATGACAGCTGGCTAATCAAAGTT	0
GAATTGGGGGAGCAGCTGGCATTCCTCGAGC	0
TGTGTCTGGGGACAGGTGGAATGCAGGGTTG	0
ggctccctggagcaggtggcatttgagctga	0
gatggctctcagcaggtggatgtggaaaagg	0
GACTGGAAGCAACAGGTGCCTGTCATCGAAA	0
AGACAGAAGCAGCAGGTGCACCCTGAATGCC	0
gagaggggaaggcaggtggcccacgggcaca	0
GAAACAGGAAAGCAGCTGGTTGCCCTCACAG	0
cattagctgacacagctgaacgcacactgcg	0
TGCCTTGCCTGACAGCTGCCTGTCATAAGTC	0
CAGTCCCTTGGACAGCTGCCAGACAAGCCAT	0
TGGCCAGGCTGGCAGCTGGTTTAGGATAAAT	0
actagccacacacagctgctcagaggcaggt	0
GCTGAATCAGGGCAGGTGGGCAGCTCTATGA	0
ATTGACGTTCAGCAGCTGAAGGATTATCTGT	0
TTATCAACTCAGCAGCTGGAGGAAGTGACAT	0
CCTTCAAACGCACAGCTGCCGATATACCTAT	0
cccttttccagacagctggccctgcataggg	0
AGCCCAGATCAGCAGCTGGAGTTTCAGGAGT	0
GGAGTCTCAGAGCAGCTGCAGAGAACCTAGT	0
AAACAGCTCAGGCAGCTGGCTTGTGGTTACT	0
CCATGAGGTAAACAGCTGGGGTTCATCACTT	0
AGAGAGGGAGAGCAGCTGCAGGTTGGTCAAG	0
gcctccttcccacagctgcactaggcagtcc	0
GGTACTTGGTGGCAGGTGGGCAGGAGCCCTT	0
CCAGCAGCTAGGCAGCTGAGCAGAGCGCATC	0
agtaaagggtcgcaggtgctgggaggtgcac	0
AACCGTCAAAAGCAGGTGCTTTCTTCACTTC	0
AAAAATAACCAGCAGGTGCTGCTTTGCCAGG	0
CAGTAACAAAAGCAGGTGCTTTCTGTTTTCA	0
GGAGGATACCAGCAGGTGGCGCGTGTCTCCT	0
CCTATCAGCAAGCAGCTGGAACGAAGGGGCA	0
TACCAGTATAAACAGCTGAATTCTAACTTTG	0
cacataggtgagcaggtgcaggagccagggc	0
ctggcactgaagcagctggctagttccagca	0
agcaatgaggagcagctgtaaatacagatga	0
CCCTCCTCTCCGCAGCTGGGAAGACTGCGCA	0
ACTGGTCACTGGCAGCTGAGCTAGGGCCAGT	0
CCCCAGAGACAGCAGGTGGGGCTTCTGCTCT	0
agagagaactgacaggtgcttgtggaaatct	0
tattcactctggcagctgaagacaaagggcg	0
TAGTCCTGAGGGCAGCTGAGCATTTTCGCTT	0
TGGCCCCAGGAGCAGCTGCGGCAGGAACATG	0
TGATCTCATTGGCAGCTGGTGTTGCCATGAC	0
gggcctcccaaacagctgggattacaggctc	0
GGCCCCTTAGCACAGCTGCTTAAACTGAGTG	0
TCATTCCCGCAGCAGCTGAGGCTGATATAAA	0
AATGATTGGTGACAGGTGTAGCCGTCTGACC	0
CCTGCAAAGGAGCAGCTGATGCCCTCTTGTG	0
CAAAATGAGTCACAGCTGCAAGCTAAGGGAT	0
TATTAACATACACAGCTGAGAAATACTgtgg	0
AGAATGTGCCAGCAGGTGGCAGCAGAGAACA	0
CAATCAAGCTCACAGCTGATAATATTCAGAT	0
ACAAAGCTGCAGCAGGTGGCGCTCTTCCCCT	0
TCATGTGTATGACAGGTGTTCATATTGTTTA	0
GGTCCCTTGGGGCAGCTGATAGAAGTCAGGC	0
AAAATTGAGGGGCAGGTGGATGTAATGACGT	0
cttactctgtaacaggtgctgttctctctta	0
CTGTGAGACTGGCAGCTGAACAGGAGGCCAC	0
GCATTATGGTGACAGCTGCCTCGGGAAGCCA	0
agactttcctcacagctgagagctcttccag	0
AAGTGCCTGTAGCAGCTGAGGCCTGTGAGCT	0
GTTTTTGGTAGACAGCTGAAGCCAGAGAACA	0
TGATGGTGAGAACAGCTGCTTTCATAGAAAA	0
CCGTGGGTCCAGCAGGTGGAGCCCAAAACAC	0
CACTAGATGGAGCAGCTGGTTTGAATATATT	0
GGCAGCATGAAACAGCTGCCTGTGCTAAGGA	0
ttacagatagaacagctgagctcagagaggg	0
TCCATCCCCCAACAGGTGGAGTCAGGTCAGC	0
agccacagacaacaggtggataaacagacgt	0
CTTAGCTTTGAACAGCTGTGGCTAGCATCTG	0
GAGTTAAGAGGGCAGGTGGCACCCCCTCCTG	0
agtggctattcacaggtgctgtcgtactgcc	0
gtgcctggtgcacagctggcgctcaacaggt	0
CAGTCACACTCACAGGTGGTGCACCAAGTTG	0
CGGGCTGGAGCACAGGTGCCCAGATCACCGC	0
AGCTTTAGCCAACAGGTGGAACACTGTTTAA	0
GGCTAGACCAGACAGGTGGACATAAACACCC	0
gatgcaagtccacagctggacaggctgttgc	0
TTGGTCCTGGAGCAGGTGTAGTTATGACATT	0
GTGAGTGGTTAACAGCTGACTGCCTAGAAAA	0
CGAAGACAATGACAGGTGGTTAACGGGGCTT	0
cctagcaagtgacaggtgttgccttcaggta	0
TTCTCCCCACGGCAGGTGAAGGGCCTCCTTG	0
TGGTTGGTGACACAGGTGCACACCGCAGCTT	0
GCGGGTAGACAGCAGGTGCAGCAGGCCCCGC	0
CCAGCCCGGGAGCAGCTGAACCTGCGGGAGT	0
CGCGAGGGGAAGCAGGTGGGGTCTGGCGTCA	0
GCAGCCACCTCACAGGTGCTGCTGCCTTCCA	0
CCAGCCCCAGAGCAGGTGCACAGGAGGCTGC	0
AGGTCCCAGGAGCAGGTGCCGGGAGAGGTTT	0
ACAGCCCAAAGGCAGGTGCAGATGGATGTCA	0
CTCAGCTCAGCACAGCTGACTCCTCCCTCAG	0
ccacagggggagcagctgggacacagagcac	0
attttgatgtcacagctgggtagggagggca	0
AAGGCAACCTAGCAGGTGGTGACAATTTTGA	0
TGGGGAATGAAACAGCTGCTGATAGGGACTG	0
TGCACATGGTCACAGCTGCTCTAAGCCCTGG	0
GGCCTCTCAGAACAGCTGCCCCATCTTCTCT	0
CCACACACAGAGCAGCTGTATCAGAACAGTC	0
CATCTCCATGGGCAGCTGAAGGAATGCATTC	0
CAAGAGGCAGGGCAGGTGGTACCTTCCTGTG	0
TGCCATCTGGAACAGCTGCTCTTGGTCACCC	0
cttagcacttagcagctgcaaatgatggttc	0
ATCCTTCTCCAGCAGGTGGCAGAACACACAC	0
attcagtggaaacaggtgtacaagaagtcac	0
atgaacatgtggcagctggagtgacttcttg	0
GACCAGCAGAGACAGCTGTGAAATGAGATGG	0
caaatataacagcaggtgccaccagagtata	0
GATTCCCGGAAACAGCTGCTCTGGTGTGGTG	0
CAAGAATGGAGGCAGCTGATGATAGAGATCA	0
TTCTTCTGAGGGCAGGTGGCAGGGAAAACAA	0
GCTACTTGTTGGCAGCTGACACCCACAGATG	0
cttagggtcacacagctgaaaagtgacagaa	0
CCCCCAAAGCCGCAGCTGAGGACCTGAACTG	0
GCCCTGAGGAGGCAGCTGCTCCCTTTTGAGC	0
TTCTACAACCAGCAGGTGGCACTGTGGATAC	0
gtctcttttccacagctgtagctgcccagtc	0
TCTGGTTCTAAACAGCTGCAAATTTTGGAAG	0
ATAGTTACTCAACAGGTGAGCAGGCAGGACA	0
CTACAAGTCCAGCAGGTGGCAGGGGTGACTA	0
TGCCTCCCATGACAGGTGCTGCAGCAGGCTC	0
agttatcttcagcaggtgcatgtcattaagg	0
TCCACCTAGAAACAGGTGGGGGCAGTGGTGA	0
TTAAATGGCCAGCAGGTGGCAGAGTAAATCC	0
TACATTGGCCAGCAGGTGGCACTCACATCCA	0
ttatgtttgaagcaggtggttcacagaagag	0
GGTTTCAGAGAACAGGTGCAGAGTTATCTCA	0
AGCAAGCACAGACAGCTGAGAGGCAGGAAAT	0
AGTGGATTACCACAGCTGACCAGTTATGATT	0
AATATGCAACAGCAGGTGGCAGCAAACCTTT	0
tggaggccaaggcaggtggatcacctgagtc	0
TATTTTGCAGGGCAGGTGCTGCAAATGGGAA	0
AGAGGACCCAAACAGCTGAAGCAAAGGAAGG	0
tgcctactgaaacagctggcctccacattgc	0
GAAACACCCTAGCAGCTGAGAGCCCCGTGAT	0
aggcagccacagcagctggagcaaagtaggg	0
ACAGGCACAAGGCAGCTGCAATGGGGGATGG	0
GATGTCTTAGGACAGCTGCCTGTGAGAAGCT	0
ccagataggagacagctgcacaaaaagagct	0
GTGAACTATAAACAGCTGGTGGTGCAGAACC	0
TCTTAAATATGACAGGTGAAATTAATATCTG	0
GACAGCAGTAAACAGCTGGGGGAGGGGGCAG	0
GGGCAAAGACAGCAGCTGGAATGTAAGATCC	0
TGAGCTTCAAAGCAGCTGAGAAAACAACTTT	0
CACTCCCTCAGGCAGGTGCAAAACAAGGCGA	0
TCAGAGTCTGAACAGCTGGCCATGTCTTGGA	0
TCCCAGGAGAGGCAGGTGGCCTGCACAGCCA	0
ccaggtaccaagcagctgggttggtgttcac	0
GACCCCTGATGACAGCTGACCCTTCCTAGGT	0
CCAGCTGTTGGGCAGCTGGAGCCACTTCTGT	0
CCAGCTGCCCAACAGCTGGAGGGGGTGTCTG	0
AGGAGTTTAAAACAGCTGACAGACATCAGAC	0
ctcctgtcaacacaggtgctaccacttgaca	0
ACAAAAACAAAACAGGTGCCAGAGTGAGGAG	0
GCCTCATCAAGGCAGGTGCTCATCTGGTCAT	0
tgtctgagacaacaggtgggtatgttacctc	0
TAAGGAAACACACAGCTGAAATGATGTCATT	0
AGCAGAAGTTCACAGCTGAAACAGGACTTGA	0
CTTTCTTTGAAACAGGTGCAGCCAACGTGAC	0
cataataATCCACAGGTGGTGGCTCCCGGGA	0
TCAGAAAGCTGACAGCTGAGCAGGAAGCAGG	0
ATTCAGAAGAGGCAGCTGTAGTTACTAGTCA	0
CTATGATAAGGACAGCTGGTGGGCAGAAAGG	0
AAGAAATGGCCACAGCTGACAGGGACTTTCC	0
tgtgtcctcagacagctggtaggttggctga	0
AGGCCTTGGGCACAGGTGCAGCACCACACAG	0
GGTAGGGCTTGGCAGGTGGAGGAGGGTGAAA	0
AAATGTTCAGAACAGCTGCTCGATTCTGCTC	0
aCCTATGTCCAGCAGGTGGCACTGTGATTCT	0
AAATGCCAGGGGCAGGTGGGGCAGGGGGTAT	0
ACCGGCGTCTCACAGCTGAAGCCCTTGGTAA	0
CTACAGGCAGCACAGCTGAAACACAAGGAAG	0
gatgtgggcacacagctgcttggctggcctg	0
GAAATGCTATAGCAGCTGCAACATTTCAACA	0
aagacatacccacagctgcacagataagggg	0
GACAGGGAGGAACAGCTGGGCTCTCTGAGAA	0
TCACTCTTAAAGCAGCTGTAACCCGTACCCT	0
taccactgaggacagctggggAACACGAGGG	0
TGCCAGCTCAGACAGCTGAGACAGGACCAGC	0
CTTTGTGGGAAACAGGTGCAACTGTGAACCT	0
TTGTGTgacaagcaggtgatgtagtggaaca	0
GGCTAGGGAAGGCAGGTGGGAGGGGTACAAG	0
cagccagacccacagctgagcctgtacacac	0
tatttacaaaaacaggtggcatttgaccagc	0
ctaggagtcacgcagctgggtcttaggctct	0
ctcacaacatggcaggtgccttcccccagag	0
TGGGTAGTCACGCAGGTGCAGGCATCAAGAG	0
TGTATCTAATCACAGCTGAGATGCTGGCATA	0
CTTTAATGTCAGCAGGTGGCACTGTTGTTTT	0
caacttcagggacaggtgtcggagatgtctg	0
TAAAAAGGGGAGCAGGTGGTGCTGAGGAGTC	0
AGGGAGAGGAAGCAGGTGATGCATCAGCGAG	0
catcctcccaagcagctgggactacagtcac	0
GTGCAACAAAAGCAGCTGGAAAGAAGAACAG	0
TGAATTATATAACAGGTGCCATCTAGTGTTA	0
acagccatggagcagctgggaagggtcagga	0
ACCGAGTCTAGACAGCTGTTAGTTGTGGGCA	0
agaaaaatgaagcagctgattcaaaactcag	0
AGGCCTCAACAACAGGTGGAAGCACTGAGTA	0
caccaggtcccacagctggccgtgggcagaa	0
GGCTCAGTCACACAGCTGCCTGGTAGGCAAG	0
CAAGTCTGGGAACAGGTGAGCCCTTATTTCA	0
ATAGAACCTGGACAGGTGGGCTGTGGAGCTG	0
CTCCCTGCCAAGCAGCTGAGGCCAAATGAAG	0
ATCATTTTACAGCAGGTGCTGCAGAATCAGT	0
AGCAGCACTAAACAGCTGGCTTTGGAATGAT	0
CTGGGAGCAGAACAGGTGGCCCTGGGGCTCT	0
AGGGGTGGCAAACAGCTGCTCCACAGCCCAT	0
CTGGCTCCATGGCAGCTGCGATGACTTCCCT	0
TACCAAACGTCACAGCTGAGTCAGAATTTCC	0
GTTCCTCTGAGGCAGCTGACAATCTTTTTTC	0
gtagaacagaggcaggtgaggtcagctccat	0
ATTGCGGTTTGACAGGTGGGCAGGTCTTGAT	0
ctataaacagagcagctgcattctctaaggt	0
AAAGCTGTGTCACAGCTGCACTTTCAGAAGT	0
cttcttccatggcagctggctgccaagaTGG	0
AACCTCAAGGGGCAGGTGGTAGGAAGTCAGG	0
TCTGGAACCACACAGCTGCACCCTGCCAACC	0
AATCAGTGTCCACAGCTGTAGCAGATCAGTA	0
GTACTCATGGGACAGCTGTGGAGTCTTCACC	0
TCAGTTGTGGGGCAGCTGAGATTCTGCAAAG	0
gtgagataCTCACAGGTGGTGTATCAGCCAT	0
GAAGAACTAGGGCAGGTGGTGGGTAGAGCTG	0
GGTGACACAGGACAGCTGCAGAGGTGAGGCT	0
AAGTGGGGAGGACAGGTGGTATGCAGTGTGT	0
AGAGGAAGAGCACAGCTGCTATCCTTTCTCG	0
GAGCAGATAGGACAGCTGTAGGGCAGAGCAG	0
CTTAACTCTTAGCAGCTGGAGATGTTTTGCT	0
gccaggggcaggcagctgtatggagagggct	0
CACAGCAATGGGCAGCTGCACCAAAGCGAAG	0
tgtcttccacaacagctgtaccattttacgt	0
CTCTGCTCCCCACAGGTGCGCTGAGCTAAGG	0
TGGTGACTTAAGCAGCTGAGAGATGCGCTCG	0
AGTGAGAAGAGACAGCTGGTGCAGGGGTGGG	0
CTCCACATGAAACAGCTGACAGCTACTAGGG	0
CAGAGTGCTCAGCAGCTGAAATGCTGGAACT	0
AAACGTGGCTGGCAGGTGGTGAACTCTCTGG	0
ATCAAGCCCAGGCAGCTGGCAGGCAGGAAAA	0
cccaactcaggacagctgtgtagggccacca	0
AGGATAAAGTAGCAGGTGCTAAACAGGAAGT	0
TTGGGAGGGTGACAGGTGCATGCTCCTTTTA	0
AATGAATGCTGACAGCTGCGCCTCAACCAGG	0
GGTGACAGCAAACAGCTGTAGTGAGCCgagt	0
TGGGTCTTTAGACAGCTGTTACCTCCCAGAT	0
CCAGTATAAAAACAGGTGAAGAGAATTAGTC	0
GCTCACAGTTCACAGCTGCCTGGCTGCGAAG	0
ctctctttcAGGCAGCTGAGTTTATAGAAAA	0
GGCTGCCCAAAACAGCTGCTATACCTGGACA	0
tgggacctttcacagctgattcatgtggagc	0
CCCAAGTGaagacaggtgccactgattaagc	0
CCCAGGCAGGAGCAGCTGAGGTTGCCATGGC	0
GGGGAGGGCTGACAGGTGGGGCTGATGAGTT	0
CTGTGCCTGGAGCAGGTGGCCCAGAAGCCTG	0
GGGCTGCAGTAACAGGTGCCGGTGACATGGT	0
GTGACATGGTCACAGGTGGAGTTGTTCATGC	0
GTATCAAGGTAGCAGCTGCATCTTCAGGCTC	0
tgtttcccaaagcagctgcaccattttacag	0
ccccggcagcagcagctggttgcagtttcca	0
GCAAAGGCAAGGCAGCTGATAAGGACAGTTA	0
TGAGAACCTAGACAGGTGGTCCGCAAGAAGA	0
GTGGCCCCCAGGCAGCTGCTTACAGGGTAGG	0
CCTCCTCTCAGGCAGCTGGCATCCTGCCAGC	0
ATTTCAAAACAGCAGGTGGTTCCTCTCTTGA	0
AAGGGCGAGAGACAGCTGAGCACATGATGCA	0
TTCTTaggggggcaggtggtagagagggaag	0
GGTGCTGACAGACAGGTGGAAGACTTACCCT	0
TTGCCAATTTAACAGCTGCATTAAGTAAAAA	0
ctcagctactgacagctggaactcaaacctg	0
AGATCAATTCAGCAGCTGAATGCTAACACAT	0
GCCCACTTTGGACAGCTGGACTTCCATTTCT	0
tggccctgcaaacagctgaatggaggtggac	0
GTGAGTGCGTCACAGCTGGGGCTGAGTGATT	0
CAAGTTCTCGAACAGCTGACGGGGTCCAGTT	0
CAGGGGTTCAGACAGCTGGCCAGGAGGGGGC	0
CACAACCCAAAACAGGTGACCAGAGGTTTTA	0
AACTTGCAGTAACAGGTGATGGAAACCGATC	0
TTTTTTTTAGCACAGCTGCTTGAAATAACAT	0
TATCTGCAGTGACAGCTGAAATCAGGGGGCG	0
AGAGTGTGTGCACAGCTGATTGTGAAGCTGC	0
TCCTGTTCCTAACAGGTGGCAGAGTTACAGT	0
gcaccactgaaacaggtggccttcttcatca	0
CGGAGTGACTGACAGCTGTAAGGGAATTAGA	0
cgggcgtggtgacaggtgcctgtagttccag	0
TCTTACCATTAACAGCTGGGTTGAGCTCTTA	0
AAACAATTTGAGCAGCTGGGTCTCGGTCCAC	0
ATGTGCAGGTGACAGGTGAGGACACCTCTTG	0
AACCAGGGAAAGCAGCTGAGAACTTTGCCTC	0
GTGGTAAAGAGACAGCTGCTTCAAGGTTGGA	0
GCCCGGCTGGCACAGCTGAGGGGGCTGGAGA	0
tctgtctctgaacagctgaaaatagctgcag	0
cacacccatccacagctggtgtcacacttcc	0
CGCTCTTCATGGCAGGTGCTGGCTATTACTG	0
TTTTAAGGTTAACAGCTGATGTTCTGTTTTT	0
AGCGTAACACCACAGGTGCAAATATCACTGC	0
gccattgcacagcaggtgctcacaacactgt	0
TTCTGGGCAGGACAGCTGGAGTCACCAAAGC	0
GGAGAGGGAGAACAGCTGGGTACTGGTGCCC	0
tgagtcttcgcacagctggtagagaagggct	0
tcctgcacacagcaggtgctcaGGGAGGACA	0
ttagcaaggcagcagctgggacctggggttc	0
CTGCACCAAGGACAGCTGAGTGATGAGGCTC	0
gtttgagtcacacagGTGCTGCGGCCAAACG	0
CTGGGTGTGtcacagctgagtaactccctcc	0
TGTAGCAATGCACAGGTGGCGTCCACAGCAC	0
gtgctatgagagcaggtggtgagggcCACAT	0
tatcatgaatagcagctgtaggatgccttgg	0
ggttgttaccagcagctggtgggaggaggaa	0
gatgcctggtggcagctgggggaatcccagg	0
caccctgggaggcagctggagctgatgcctg	0
TTATTTTGAAGACAGGTGCAAATTGGAAATA	0
CTAGAAAGATAGCAGGTGAGGAGGAAAATTG	0
TCCCACAACCCACAGGTGGGGCTGGGCAGGA	0
ACCAATGAGTGGCAGGTGCAAGATAGAGGCT	0
GTTCAACTTGAACAGGTGCTATTTCCACACA	0
ACAGGTGAAGGACAGGTGAAGCCATTCTTGC	0
GGCTCTGATGAACAGGTGGGCACTTTAAAGC	0
CCTTACCAAAAGCAGCTGATTGGCACGTGCA	0
actggtagaaaacaggtggcacacccacacc	0
CCAGAGTGGCAGCAGGTGGCCACCGCCACCT	0
TGTGAATGGGGACAGCTGACAAGAAATACTT	0
ggaaataggaaacaggtggcgaggacctgaa	0
taaatctttgcacagctgctactcaaatgtc	0
TAATTTTGCACACAGCTGATGTTCCTTTGGG	0
GACTTGAGTCAACAGGTGAGCACTTCGCTGC	0
GACAAGTCCAGACAGGTGCCTGGGGGTCTTT	0
GTAGTTGATGCACAGCTGCTCGAAGGAGTTC	0
GCGCGGCACAGACAGGTGCGAGTGGAGTTCG	0
GGAGGTCAGTAGCAGCTGATAGGACAGGTTC	0
TCTCTGAGCAAACAGCTGGAAAGTGAGTTGA	0
cctggcacatagcaggtgctcaatacatact	0
TGGTTGCTCGGACAGGTGGAGTTTCCTTTAC	0
GTAGGCTGGTGGCAGGTGATGGGCCTGCCGT	0
CCTTACCAAAAGCAGCTGATTTGCACGTGCA	0
GAGAACCCCTGGCAGCTGGAATCCATTTTTT	0
ggtaattcagggcagctgcacagagagtgga	0
CCTGTTGAGTAGCAGCTGGCTTCCATAACCA	0
TCGTCCTGAAAGCAGCTGAACTGAAAGTAAG	0
aaggtcacacagcagctgggagttggcgaag	0
GGGAGGGAGGAGCAGGTGGGAGGTGAACGTC	0
GTTAGAAAACAGCAGGTGCAGTTGGCAGCCT	0
ctttccagggaacaggtgacgggtaaaacag	0
agatgagcccagcaggtggggctttccaggg	0
CTCTGTCCAAAGCAGGTGCTTGCAGTTGCTG	0
cagcctccagagcagctgggactacaggcgc	0
GGCGCGGGAGGGCAGGTGGATCCGTCTGCAG	0
aacatttacagacagctgctgctcacatgct	0
CATAGTCCTCAACAGGTGAAGCGGGCAGCCT	0
CCAGCAGGAGAGCAGGTGGGCAGAAGTCCTT	0
CCTGAGTCTGGGCAGGTGGACCACTGCCCTC	0
cagatcagggggcagctgacctcatgatcag	0
AGCTGTCAGCAGCAGCTGGCGGTAGAAGCGC	0
AGTATCTGCCAGCAGGTGGGCCTGCAGGTCC	0
TTATGGAAGTGACAGCTGAGCGGCTGAGTCC	0
CTGAGTCCTGAGCAGCTGGAGGAGGTGCGGG	0
GGGCATAGGAGGCAGCTGCATCCCACAGTGG	0
TTCATATTCTCACAGGTGCTAAGGAGAAAGG	0
TCAGAGCTCCAGCAGGTGGGGGAGGGTGTCC	0
CCATTTTTGCAGCAGCTGACTACTTCAGCAG	0
tagctgtggtgacagctgtgatctgaaccag	0
GAGAGCATTTAGCAGCTGGGGGACGGCGGCA	0
GGGCAGGTGTAGCAGCTGGCACAGGCGGGCT	0
TCTAGGACAGAACAGCTGAGGAGGCTTCAGG	0
CCCCACTTGACACAGCTGCTCCACAAATGGC	0
aactatgtagagcagctgaaactctgataca	0
TCTTCCTGTCAACAGGTGTGGGTTAACTGCT	0
ACACAGGTGAGACAGCTGAGCTGTGAGTCAC	0
GGAGGATGGTGGCAGCTGTAACCATCACCAA	0
GCTTCATGAGAACAGCTGGTAGAAACTACTG	0
TGGTGGAGAGGGCAGCTGGtgttaagaatgt	0
CCCCAGAATTGACAGCTGACTACTTTCACTT	0
AGGGGACATCAGCAGGTGCGCAGCCCAAAGC	0
AAGAGCCTCTAACAGCTGGCAGATTCTGACA	0
TTACCCTCAGGACAGCTGGTGAAACTGTGTT	0
TCTGTACCGGGGCAGGTGGCAGGGGCAGGCC	0
ggaggcagcagacagctggacaaccagaatg	0
GCAAATGGAGAACAGCTGTGGGAAGATATAA	0
GAGGCAAGGGGACAGGTGGCAGAGAGAGGGA	0
TGATGCTACTGGCAGCTGCAAGCCACCAGAG	0
cagcctccctagcagctgagaatacaggcac	0
GCACCAGGCTCACAGCTGGAACCCTGGTGTC	0
cagccgagacagcagctgagacggcagcGGC	0
CTGCCTTGCACACAGGTGCTGTCAGTGTTTA	0
agcaggagccagcaggtggcgcagaaagcaa	0
CTGACAGTTGAGCAGCTGACTGTCCATTTAT	0
GTGAGAGTTTCACAGCTGCTGGCAGTAACTG	0
tcctccctctcacagctgccagagtgacctt	0
TCTCCTGAGAGACAGCTGTGGGGAAGAGTGC	0
CAGGTCTTCCAGCAGGTGGCCCTGCTGCCTC	0
CCTCAACCATAGCAGCTGGGATCTTTGTGGC	0
TAGCAGTTAAAACAGCTGGGAATAGACAGAG	0
GAAAAACTGGGGCAgctgggtgtagtggctc	0
GAGCCGTCTGCACAGCTGTAGTGAAAACAGA	0
cgccttctccagcaggtggcaggagagaaaa	0
ttaaattagccacagctggcttctgttgttt	0
CCTCCCCTATCGCAGCTGCAAGGTCGGGGGC	0
CAGGCAACGTCACAGGTGGCGTCCAGCGATG	0
GTGTGTGACAAGCAGCTGGGGGAATTCCCGG	0
gctagaaaggggcaggtggactgaagggtta	0
AAAGCCCTGGAGCAGGTGAGGGAGTTGGAAA	0
caaagaggacggcagctgcggactgtctgct	0
CAGCTCCCCCCGCAGCTGGGCTGCTGACTGA	0
CTCTATGACTGACAGCTGGATTGGGGAGAGC	0
GCTGAGGGCCGGCAGGTGGTGCTGCGGAGCC	0
CTGAGTATTCAACAGGTGGCAGTCTTTGCTC	0
GCCACCAGGGGGCAGGTGGACCCATTTTTAG	0
GGAGAGCAGAGACAGGTGGCTGAGTTTCTCT	0
cctgaggtcacacagctggttaatggTTAAC	0
GCCAGCATCGGGCAGCTGAAGGTGGTGGAGC	0
CCTTCGCTCAAGCAGCTGAACCTGTGGTCCA	0
ATGCGTCCTTGGCAGGTGAGGGTAAATAAAG	0
catcctcctcggcagctgcacagtatctcac	0
CCCCCACGGGGACAGCTGACTCACTTTACTC	0
tcacaagataaacaggtgcataactgcacat	0
GGAGGCTCCTGGCAGGTGCTCCCAGGCCTCA	0
GGGTGCAGGCCACAGCTGAGCAGGCAGCAGG	0
TCAGGCCAGTGGCAGCTGAGACCTGACACTA	0
AAGAACTCGGAGCAGGTGGAGGTGTGGTCAG	0
tagctgggtacacagctgcccagctaaggac	0
TTCTTCAGGAGACAGCTGTTTTAGAGGCTAA	0
AGTGCCATTCCACAGCTGGGCCAGGTCGAGC	0
TGGACACCAGCACAGGTGGACCTTGCTGTGC	0
GGAGAGGAGCAGCAGGTGCTTCTCCATTTCC	0
CATGGGAAACAGCAGCTGCATTAAAGcagca	0
AGCAAGTGTGGGCAGCTGTAGCTTACAGACC	0
TTCAGCTCCCCACAGCTGGGGGAGGGAGGAA	0
CCCAAAGTGCCACAGCTGGGCTCAGCTTCCT	0
CAGTATGTGGAGCAGCTGGGGTGCAGGAAAG	0
GGATGGATGTGGCAGCTGCACTGACTCAAGA	0
AATAGCTACAAGCAGCTGAGCAAAGTCTAGC	0
GTGATCTACAGGCAGCTGAGCGTGTGACCTT	0
AGGGAAGGTGGGCAGCTGGGAAGCCGCCAAA	0
TATCATGCATCACAGCTGCCCGCAGCTCAAG	0
CCACCGGGACAGCAGCTGCACACACAGACTG	0
tggccgcagggacagctggaccagcagggcg	0
ATACTTCAAGGGCAGCTGGGGAAGTGGAAAG	0
GAGTCTGGGTCACAGCTGGGGGAGGATCTGG	0
cttccccagtgacagctgcttgaaggtctag	0
TTGGCCGgttaacaggtgctgcaccaagaaa	0
ACAAGAATAAAACAGCTGTGATCTTATTAGG	0
ggggcctttgagcaggtgcttcaggcacggc	0
CTGGAAGGGCCACAGCTGGCTCCAAACAAGC	0
TTGGTGAGATGACAGCTGGAGGCAACACAAG	0
TTGGCCGgttaacaggtgttgcaccaagaaa	0
GAAGACGATGGACAGCTGGCCGCAGGACCCA	0
CCCCACACCCCGCAGCTGCACTGAGCTTCAC	0
CAGCAGCATAGGCAGGTGGTTCCCCCTGTGA	0
GTAAGGGCAAAACAGCTGCCAAAACAAGGTT	0
TGAAATGAGAGGCAGCTGCAGAAGTACCTTT	0
agactgtcttagcaggtggttgaacccaggt	0
TCACACCAACAGCAGCTGGCCAGCAGGGACT	0
TAATTTGTTCAACAGCTGCTGAAGTTAGACT	0
ATTAGGGAGGAACAGCTGCAGAGAATGCTTT	0
TTTAGCTAACAGCAGCTGGAAACTGAGTTAT	0
AGATGTTACACACAGGTGCCGCCTAGTGGAG	0
taccataccaggcagctggccagatttggcc	0
CGACTGTAGGGGCAGCTGTAGGGCTGCTGCA	0
TAGGCTCTGCAACAGCTGAAGGAGCTTTTGA	0
gcaaaggaaaggcagctggatctcacaggac	0
gggtagtggtgacagctgaacaacaatgtga	0
tatctataagcacagctgcttaaggaaacca	0
TTTCCATGGAGACAGGTGGGGTTGAGTCGCC	0
CATCTGACTAAGCAGCTGATGAGTAGACAAA	0
ggcTCCAGGACACAGCTGAGCCGGCGGTCAG	0
GCTCAGACCCCACAGCTGGTGACTGAGTGCC	0
CTTGATGAGAGACAGGTGAGCAGCCATGGGC	0
GCTACCTGAGGACAGCTGGCAGAGCGTGAAA	0
aagtgcctatagcaggtggtgcttagtaaac	0
CCTCTAAGGGAACAGCTGTATTCCTAAGACA	0
GGGGTGGAGTGACAGGTGCGAAGTAGGCGTG	0
CAAGGCTGAGGGCAGGTGCACAAGATACCAA	0
ATTTCTGGTGAACAGCTGAGGTCAGAGAGGA	0
ccagttgggcaacagctgaaggtcacatagc	0
CTTCCAGGGACACAGCTGCTGAGGAGTCCTC	0
AGGGGAGGAGGACAGCTGAGGCTCATTCTTC	0
CCTCCCCAGAAGCAGCTGAAGATACTCACGG	0
TACAACCAGGAACAGCTGGGTGTGTTTATGG	0
AGCCATTCAGAGCAGCTGGTCTTTCAGAGCT	0
tagtgggCAGCACAGGTGCAAGGCACAATGG	0
TTCTTTTTTAAACAGGTGCTTATTGATTTGT	0
tggacccactagcaggtgggatagtagttga	0
acatctctctcacagctggtttgtttggttc	0
TGTCAGTGCTGACAGCTGACACAGCAGAGAA	0
tatttagaaaaacaggtggtggccagatcca	0
AGAACTAGGAAACAGCTGtaaccacaatttg	0
TGGCCTGGCCAGCAGGTGGTTACCTGAGTTC	0
ctcctgttccaacaggtggaaaccaaggtgc	0
AAGCTTCACTCACAGCTGGGCCATGCCAAGC	0
ATTAACTACCAGCAGGTGGTGGTATTCACAA	0
ctgaggatcagacaggtggccggtgaggtga	0
AGGGGAGCTGGGCAGCTGAGGGTAAAAAAAA	0
GCACCTGGAGGACAGCTGGACCGGTATCTGC	0
ctgtggagaagacagctgagggctctcagca	0
ATGGGACAACCACAGCTGGTATCCAGCCAGC	0
TGTGGCCTGTGACAGCTGCAAAGCAAGCCTG	0
ggaaacaacgagcaggtggaaatagagtcag	0
GTTAGACTGAGACAGCTGCCTGCCCTGCCAA	0
GCGATAATTAAACAGCTGATTAAACAGGGCT	0
CTTGCTCAAGGACAGGTGCTCTGTGTGGACG	0
CCAGAAGCCAAGCAGGTGGTTCCAGAGTGAC	0
gaggtttccaggcagctgaaactggtcatgt	0
CAGGGCTCTCAGCAGCTGAGAAAATGAAGAA	0
AATACGAGGAAACAGCTGGAGGAGGGAGGTG	0
ttttcattttagcaggtgaggatagctctct	0
tctacagcatagcagctgactttgcaagtga	0
cagcctctcaagcagctgggattacaggcat	0
tgtactccacagcagctgcaccattttacat	0
ggctgcatcaggCAGGTGGCGATGTTGTACT	0
TTTCAATGAACACAGGTGCAGTTGGAGGTGC	0
cagcttccccagcagctgggcctacaggcat	0
AAAAGCAGTTGGCAGCTGCAGACATCAGCAG	0
AGCAATAAAGGACAGCTGCCCTGGAGAGTTG	0
ATCCCTCCTGGGCAGGTGCTCCGGTAACAGG	0
ccactgtagggacagctgaaatcagcagagg	0
GGGTTTTTATAGCAGGTGCCGAGCTGACAAG	0
AAGACTTCAGGGCAGGTGCATTTCACATTCA	0
ccatattcaggacaggtggcactctgattgt	0
atcccaagatcacagctgaggaaatggaggc	0
TGTTATATTGGACAGCTGTATTGCTGATGTT	0
TCTGTGGTGCCACAGCTGAGGTGTCAGCATT	0
CTGTTCAAACCACAGGTGCAGAAGGTGCAGA	0
cagcctccccagcagctgggattacaggagt	0
gggaggctgaggcaggtggatcaactgaggt	0
GGCACAGGAAGACAGCTGGACCTCTCACTGA	0
agtggactccagcaggtggcagcaattaggc	0
GAATTTAAAGGACAGCTGAATAGCCTGGACA	0
CAGCAGCTCAAACAGGTGGTAGAGGAGCCAT	0
agcactgccacacagctgctaagggcccagg	0
aagaaatgaaggcaggtggagctagagttta	0
GGCCCCGGTGAGCAGCTGATCAGTGTCAGCT	0
ACCGTGTGGTCACAGCTGCAGGTGCCAGTCT	0
TGGGGTTTTAAGCAGGTGAGGTACACAGATG	0
CAGTGGGGTGGGCAGGTGCACCTGATGTGGC	0
cctggtgcacagcaggtgctcagtCACCCTT	0
TCTTCCTGCCAGCAGCTGCAGCATGATTGGT	0
GAAGACTCTTCGCAGCTGCATGGGGCTGGAG	0
TGGCAGAGGTGGCAGGTGGGGCAGCTTGGGT	0
CCTTGATTGCAACAGCTGCCTCCTCTGTCAT	0
TCAAACCCCACACAGCTGAATTTGAGGTACA	0
gcaagcagatagcagctggggctgtggtcat	0
ccccagaacacacagctgatacgtaataggg	0
gggctggattagcagctgactcctacagtca	0
CATTGATTTCAGCAGCTGAAAACAGCAGTAT	0
TTGCTTTCACAGCAGCTGGTGGCGGAGACTT	0
GCTATTACCCCACAGCTGCATTTTCTATTCC	0
GGAGCCCTGTAGCAGCTGAGAGGCGAGATGT	0
TTGAATTGCAGACAGCTGACCGTGTTCCGCA	0
CTCTACCTAGGACAGCTGGGTGTTCATAGCC	0
AGAATCAGGTGACAGCTGaagttgggatcat	0
GCTGCCTAGCAACAGCTGCAACATAAAGAGA	0
AACCCACACTCACAGCTGCGAGCATGCTCCT	0
AGTGGAATAGGACAGGTGGCAGAACCAGCAG	0
CAGGCCACGCCACAGCTGCACTCCAAGGCCT	0
gtggctcaatcacagctgactgcaacctcaa	0
CCTGGCATGTGACAGCTGTATGACTGCAGAG	0
cctagcaataaacagctgtgtgaccttgagt	0
TGGCAGAGAGGGCAGCTGACTTGGATGAATC	0
CAGAAGCAGACACAGCTGAGGAAACAGGCCT	0
GACCTGTGGTGACAGCTGCTGGGTCACGAGG	0
CTGTTTGTTTGACAGCTGGCTTAAAGGCTGG	0
GTGACCGCAGGGCAGGTGCCTCCAGCAGGGC	0
ACACAAAGAAGGCAGCTGGTTTATTCGTATC	0
GACCCTCTTAGGCAGGTGGCATTTGTCAGCC	0
CCCACACCCTCACAGCTGGTCTCTGGCACAG	0
AAGGCTCTTTCACAGCTGCGAGAATGTGGGG	0
ATTCTATCACAGCAGGTGGAGTAATTGCTTT	0
GACAGTCCAAGGCAGGTGGGAGAAAAGACGA	0
TACCCCACAAGGCAGGTGGGAAAGTGTGGGG	0
GAGCCACCACAGCAGCTGACAGTGGCCGAGA	0
aattctcagccacagctgagctcacagttga	0
cagcaggtgacacagctgacattgtctcata	0
GTATATTCCTAACAGCTGAATTATTTTCTTT	0
CTTCCTCTGAAACAGGTGGCTCATCACGGTG	0
CCAGAAATAGGACAGGTGGAGCTAAGAGCAC	0
CTCCGGGGCCAGCAGGTGGCCCTCCTTGCAC	0
CCCATGAAGCCACAGCTGAGGCAGCCGGGCC	0
GAGGCTCGTTGGCAGGTGGAGTTCTGTGGCT	0
AAAGCTACTGAACAGCTGTGAAACAGACTAA	0
AAATCAGGGCCACAGCTGGGGGTAGGTGGGG	0
CAAGGTCAAAAGCAGCTGATTTATTCAGAGG	0
CAAAATTATTAACAGCTGCCTCTAGGGGCAA	0
ctaagaaaataacaggtgtggcatgtttgag	0
GCCACACGCTGACAGCTGAGCCCATCTGAGA	0
TGTTTATGGGAACAGCTGAATATGATCAAAA	0
catgcaacgtgacagctgcagaaaatcaagt	0
GCCACCTTACCACAGCTGTACAGAGCTTCCT	0
TGTGCCTAGTAGCAGGTGCTCTATTAATGGA	0
ctcagcctcgagcagctgggactacaggcat	0
CAGGGGGCTGAGCAGGTGGAAGCCACAGAGA	0
AGCATCCACTCACAGCTGATCTCACTGACCA	0
TTCAGTCAGACACAGCTGGCTGCTTCTCCAC	0
GGAAGGCTGGGGCAGCTGTAATGGAAGACAC	0
TTGCATTAAACACAGCTGAAGAACTCTTTTC	0
GGCTCATGGGGGCAGCTGACTGCTCATAATT	0
ccagactttaggcaggtgagggcacttcaga	0
TGAAATCACCAACAGCTGGTGCGATAAATGG	0
ACAACACAGAGACAGCTGAGGTGTGGAGGCA	0
ACCTCAGCACGACAGCTGATGGAGACGATCA	0
ATGCAGTGGGGACAGGTGGTGCCTGTGTCGT	0
AGTGTGACACAGCAGCTGATGACATTATTTT	0
TCTTTTTGGTGGCAGGTGCCTGGGCACTTAT	0
CCACGATTTTCACAGCTGCTTGCGTCATTTT	0
CTCTGAGATCAGCAGGTGGCCTCCTGTCCCT	0
GTCACAGAATGGCAGGTGCTGGCTGGCTCAC	0
GGGTTTGCTGAGCAGCTGAGGGCAGCAGGTG	0
AGCTGAGGGCAGCAGGTGGGGCGGGGCCGGC	0
AGATGAACTCGGCAGGTGGCGAGGGGGCCAG	0
taaacacagagacagctgtaggtccctggct	0
cgcactgggccacaggtggagctgcctgcca	0
gcccatctccagcaggtgccagtcatagagg	0
ctagctagcaaacaggtggccttgttatata	0
tgagtcaacccacagctgacgtgcactgtga	0
AGTGGCATCCAGCAGCTGGAGGGTCTGTCAG	0
ATCACAGTGCAGCAGCTGACTACTTGCTAAC	0
AAACCAGCCCAACAGGTGGGAATCTATTTAT	0
ttcactacagggcagctgacttccctcagga	0
CAAGAAGCAAAGCAGGTGAAGATTtcagggg	0
tgccaagcaccacagctgagataatgagggc	0
AGGATCAAGAAGCAGGTGGAGCTGGTCTGAG	0
tatttacaaaaacaggtggcaggcccatgaa	0
ATCACATTTCAGCAGCTGGGTGGAGCCAGTT	0
cAACTGGTGCAGCAGGTGGAAGTTGAGCACG	0
tagtttctaagacagctgcaacaagacctcc	0
AAGACTCTCCAACAGCTGTGAATGCAGAGAA	0
AGCACCACAGGGCAGGTGCCAGGAGGCAGAA	0
actgttgctcagcaggtgcaggggtatgtat	0
GCTCAGCCCTGGCAGCTGGCCCGGGCTTGGG	0
CGGCAAAAGCAGCAGGTGCAGCAGCCGCCTG	0
CAGCCCCCTGAGCAGCTGGGCAGCGGGGAAG	0
GGAGCTGGCTGGCAGCTGGGGAAATGGCCCA	0
GAGCCCTCGCAACAGCTGACTCCCAGGCTAA	0
GAGGCAgaaggacagctgtattgctaagaaa	0
CAGAAGAAGCAGCAGCTGGAAGAGGCAGCCA	0
GCTTGGGCAGAACAGCTGACCTGGCCTGACC	0
AAGCTACAGGCACAGCTGCTAGCCCACTGCT	0
GGAGTGGGCAGACAGCTGGGCAGAACAGGGC	0
acaatcctgtggcagctgggattcctttccc	0
taaagagagtcacaggtgcaggctggctctc	0
ATAGGGCAGCCACAGGTGCAAAAATAATGAA	0
ctcctgcctcaacagctgagcttggccccta	0
tctgagaactgacaggtgctCTGCCGTGTGG	0
ccacagcctgcacagctgcctgggctggcag	0
AAATTGTCAAGACAGCTGCAGGGCTAGCTGA	0
TAGCCTTGTGGGCAGGTGCAAATATATTGCC	0
cactgcattgggcagcTGGGGTCCAGGGGCA	0
TCTGTAAGAGAACAGCTGATTCTGCAGAAGC	0
AAGCGAGAAAGGCAGCTGCATAACTCTCCAG	0
catccctgcgggcagctgggaaaactggcca	0
caattattagaacagctgttgtgctaaattg	0
CGCTGCTGAGAACAGCTGAGTGGCCGGCACT	0
CGGCTTCTGAGGCAGGTGAGGGGGCAAGGCG	0
GTGGCTTGGCGGCAGCTGCAACCTCCACAGA	0
CGCTGCTGAGAACAGCTGAGTGGCCGGCACT	0
GGGGCTTGGCGGCAGCTGCAACCTCCACAGA	0
AGAAACTTAAAGCAGCTGATTTTCAGGGGGC	0
AGGAGAAAAACACAGCTGGAGGGGTTGCTGG	0
TCTATGGTCAGGCAGCTGTATATGTGGAACA	0
TGAAATTAGAAGCAGGTGCACCGGCTTAGCC	0
GGCACCTGAGAGCAGGTGCGTGCCTGTGACT	0
GGGGGTTGCGGACAGGTGGGGCTGGGAGCTG	0
CTTCTCACCAAACAGGTGAGCCTGTCTCTCC	0
ATATCATGTCAGCAGGTGCTGTGAAGAAAAG	0
CTCTCCCTGAAGCAGGTGGGAACCTGTGTCT	0
TGCCAGGGGTGACAGGTGCCTGGGTCCCAGC	0
GGCATGTGGCAACAGGTGTAGCAAAAAGCCT	0
GCCTAGGGCCGGCAGCTGGTGCAACTGGGGA	0
CTTGTACCAGAGCAGCTGCATGGGTGCTGAC	0
TTGGTGGGCAGGCAGCTGACTCCTGAGATAA	0
CACCCCTCAGAACAGGTGAGGGGCTAAGCAG	0
CCCCCAGGCTGACAGGTGGGGGAGATAAGAG	0
GCAGAGAGCCAGCAGGTGGGGCAGGAAGGCT	0
GGCACTAGTGCGCAGGTGCTGCCAGGAGCAG	0
GGACTCAGGTCACAGCTGCTCCACCCCCCAG	0
tTTCAGGGAAGGCAGGTGGCACAAAAAaggg	0
AACTGTGATTAGCAGCTGAAGACGGGTACTC	0
ttgtctgacacacagctggttggtagcaTCT	0
GCCCATCGGCAACAGCTGAGTTCCCAGAACC	0
GGTTGCCTCTGACAGCTGAGGCCCTCTTTAT	0
ctctcacaggaacagctgctcaggtggggaa	0
tggccaggctggCAGCTGGGCTCTTAATGTT	0
CAAGCCTCCCAGCAGGTGGCGCCCTGAACCA	0
CCTGCAGGGCAGCAGCTGGGGCAGGAGACAG	0
AGGAGATGGAGACAGCTGTGCCAGCCACGCG	0
CACGGGCCATAACAGCTGGGCTTCTGTGCTT	0
CTCTGAGAGAAGCAGCTGCAAAACCATTGCA	0
tcaatggcagcacagctggcatttgagatca	0
TCACCCACACAACAGGTGAGGAGCCATAGAG	0
AGCAATGCGTCACAGCTGCAGAGTTGGTCTC	0
GTAACCCAGTAACagctgagatttcatgcgt	0
AAGCCTTAAACACAGCTGCAGAATTAAAACA	0
AGCGAAGCTCAGCAGGTGGTGTGCACACATC	0
ttctgtcaccagcagctgGGTGAACTTGTTC	0
AGGCCTGCTGAGCAGCTGCACTTGGGTCTGT	0
tcttcctttgcacagctgactcccccgcttg	0
AGCCCTGACACACAGCTGGGATTCTCACTTC	0
TGTACCTGCAGACAGCTGTAGCTTTCTCTCA	0
CCCTCTGCTGGGCAGCTGGGGTTAGACGGGC	0
ACCAGAGATCAGCAGGTGCTAAAGCTAGTGA	0
TCAGTATTTTGGCAGCTGTACATCCAGCACA	0
TGCAAATACCCACAGGTGCAGCATGTAAAAG	0
CCCTGAGGATGGCAGCTGAGATTCTGTCAGG	0
TGCTGTTGGCCACAGCTGAGAAAATCCCTCC	0
AGTGACCTCAGACAGCTGTGGAAACAGCAGA	0
CAGGAGGAATGACAGGTGCTGGAGCATGACA	0
ACCAACTCAGGGCAGCTGCATAGCACCCTCT	0
TACCGCCTTGGGCAGGTGCTGTCTCTTTCTC	0
AAAGTCAGGTAACAGCTGAAACTTGAGAGCT	0
CAGGAAACATGACAGCTGCCCTACAGGCAGC	0
AGAGCTTGATGACAGCTGTGTCTGTTGAGAA	0
tttgaggtaaggcaggtggtagggatgtaac	0
AGCTCCCAAGGGCAGGTGCTCCGGGTCAGCT	0
CCCTTCTATGCACAGCTGACTTCAGTTCCTT	0
caccctgccGCACAGCTGATACCTCAGAGTT	0
ttatagatgaggcagctgaggctcaggaggt	0
ttccaggtcacacagctgccaaatggcagag	0
GACAGGCAGTGGCAGGTGCAGGCAGTTCTCC	0
GGGCCAGGAAGGCAGGTGCTAAGACAGACCA	0
CACTTTCAATAGCAGGTGCAGCTGTACCCAT	0
tcaccatcaaggcagctgtaggaagggaaca	0
CTCGCTGGGCAGCAGCTGGTGCAGCTGGGGC	0
agggttatagaacagctgccctcagtcattc	0
GCCCCCAGGGGGCAGGTGGGAATTTGCATTT	0
GAGGGATATGAGCAGCTGGGGCTCCCGAGAC	0
TGCCCTGGAAAACAGGTGCTAGTTACAGGGG	0
AACTCAAGGAGACAGGTGGGTGCTGCTGGGG	0
TGAGGCTCAGAGCAGGTGCAGAGGAAGTGTG	0
GTCACACTGAAACAGCTGAGGTGCTGAATAC	0
TGTCTTAACCAACAGGTGGTGCAAGTCCATG	0
GAGTCACTTGGGCAGGTGGGCAGCCCGGGTG	0
CCCAAAAGCAAGCAGCTGCATAGGAGGACTG	0
GCGTGGGAGGGACAGGTGGCCCGTTCGCGTC	0
tgatcaatcaagcagctgaccagtcattacc	0
GTGGGAAGCTGACAGCTGCTGTCACTTCACT	0
TGTACCTGGAGGCAGGTGGTGGTGCATGCTT	0
ctagtgctgaaacagctgcagtgactgacta	0
CCCCTGCAAAGACAGCTGGTAAGAGCCTGCT	0
AGGTTCAGAAAACAGCTGAGTCACCGACCAT	0
ACCCTGGCAGGGCAGCTGAGCTGGGTGGATC	0
ctgcagccaacacagctggttatatacttga	0
CAATCACACAGACAGGTGAAACACAGTCCCC	0
CAGGTGACAGAGCAGCTGGCTGCGTGGAGGA	0
CAGAGAAGAGAGCAGGTGCCGGGACACACAG	0
ATTCCTGGAGGGCAGCTGCAGCAAGAAAAAC	0
ATTCTCCCCTGGCAGCTGGAGAGACCCGTGG	0
ATATTTAACAAACAGCTGGTTTCTCTACTTC	0
TCCCCTCCCCGGCAGGTGGGGCTAAACCTCT	0
ggcatgccaccacagctggctagttttaaaa	0
cctcagtgttggcAGCTGCAGATGTGACATC	0
GAGTCCCTTCCACAGCTGGGATCTTCTCCAC	0
CTCGTTGATTGACAGCTGCACTGGGGTTGAG	0
GGGTCAGCCAAACAGCTGGCAGAGGCCAGCT	0
acttgagcccagcaggtggagctatttgccc	0
cctggagccaggcagctgggctgaagtcctg	0
cacatgcacacacagctgactcacatctaag	0
GGGAGGTGGTGGCAGCTGCAGGCACAGTGGG	0
cgccctgggtggcagctggtgttatccgcct	0
cttcaccgagagcaggtggcaagccaggatt	0
TGGGAGAAGAAGCAGGTGGCAGAAACTGCTT	0
GGTGATTAAAAACAGGTGGGAGAAGAAGCAG	0
GCAAATAAGACACAGCTGACTCCCAAACCCC	0
aatgtgAGGAGACAGGTGGGGTTCAAGCTGA	0
GTGGCTTTCCCACAGCTGAACTAGTGGTTGG	0
GCTGGGGAACAACAGCTGAGCTTCACATCAC	0
CAAGACTTGCAACAGCTGCATTAGAAATGTG	0
tctggtggataacagctgagcttctcctccg	0
CAAAATGGGTGACAGCTGGGGGCTTTGGTAC	0
CTGGCTCTTTGGCAGGTGGCCACGCTTGTAT	0
CACAAGGAGCCACAGCTGGAAACAACAGGTA	0
AGCTTTGGGGAACAGCTGAGCTTCTGCTCCC	0
AGAGGGTGGGGGCAGGTGAGGGCCGTGTAGA	0
ACCTGCGCTGGGCAGGTGAAGCATATCCTTT	0
AGTCCCTGCAGACAGCTGCCTGCCTTCATTC	0
CACCAGACGTGACAGCTGAAACACAGCCTTC	0
TGGTTTAAACAACAGGTGGCAGTGTCATTTC	0
aggagcctccagcaggtggggctaaaggata	0
GGGGCATGCAGACAGCTGGGGAGGGCAGCCG	0
AGAGCAATTTGACAGCTGAGCAAAGCACAAT	0
CAAGGGAGTTGACAGCTGAAGGAGATCAAGA	0
ttgctgcagaaacagctgactcccccagtgc	0
GCCCTCTGGTGGCAGCTGGGGGGTGGCTTTG	0
GCTTTGCTGCCACAGCTGGCTGGAGAATGAT	0
ctgctttctgcacagctgcctcccAGCACCC	0
ATCCTAAAAGAGCAGGTGCTTCGGGGGTGCT	0
AGATGGCGGCGGCAGCTGTACAGGGCGAGAG	0
GGCTAGAGGCAACAGCTGTAGTGGCCAGAAT	0
AGATGTGGCCGGCAGGTGGCAGCAACATTCA	0
TCCTGCAGAACACAGCTGAGACCAGGCTGTA	0
GGGAATCCTGGGCAGGTGCGCAGGGCGAGGG	0
TCCCTGTGAAAACAGCTGAGCTTTGATGGAG	0
aaaaacagagaacagctgcagggtgggccaa	0
GGATGCTGACAGCAGGTGCCATGTCTGATGC	0
ACAAGGTCGTCACAGCTGGGGCGGGGCAGCT	0
GCTGGGGCGGGGCAGCTGGGGAGGGGGAGTG	0
TGTGCTTTCAGACAGCTGCACACTCAGGCCA	0
CTAGTTCTCACACAGCTGGTTAGGATCAGAA	0
ggagggagggagcaggtggagatcattgaat	0
CGTGTGAGTGAGCAGGTGGTTCTGGTGTGGT	0
ttctcagcacagcagctggttaaagctaggt	0
CTTCATTGCAGGCAGGTGGGCCAATGGGAGC	0
aggtcagaaacacagctgaatggacagggcc	0
tctctcatgagacagctgagcagagacggaa	0
cactggcttggacagctgccagcctactcac	0
CTACTTACATAACAGCTGCATGGTGTAGACc	0
GTTTTTCTTCGACAGCTGAGTCCAGAATCAT	0
[truncated: 15,510 more rows]
