# Supplementary material for: Relationship between histone modifications and transcription factor binding is protein family specific
Source: Genome Res. 2018 Mar;28(3):321–33. doi: 10.1101/gr.220079.116 (PMC5848611; doi:10.1101/gr.220079.116)
Supplement: Supplemental Material [file supp_gr.220079.116_Supplemental_Material.zip › Supplemental_Material/TCF12/TCF12_pwm.txt]

MEME version 4

ALPHABET= ACGT

strands: + -

Background letter frequencies (from
A 0.25 C 0.25 G 0.25 T 0.25 

MOTIF TCF12
letter-probability matrix: alength= 4 w= 11 nsites= 20
0.478480031019775 0.122915858860023 0.39728576967817 0.0013183404420318
0.683986041101202 0.00961613028305545 0.306397828615743 0
0 1 0 0
1 0 0 0
0.00062039550213261 0 0.999379604497867 0
0.01426909654905 0.839240015509888 0.146490887941062 0
0 0 0 1
0 0 1 0
0.14540519581233 0.428615742535867 0.295540907328422 0.130438154323381
0.303373400542846 0.187359441644048 0.226832105467235 0.282435052345871
0.222024040325708 0.233036060488561 0.375029081039162 0.169910818146568
