# Supplementary material for: Relationship between histone modifications and transcription factor binding is protein family specific
Source: Genome Res. 2018 Mar;28(3):321–33. doi: 10.1101/gr.220079.116 (PMC5848611; doi:10.1101/gr.220079.116)
Supplement: Supplemental Material [file supp_gr.220079.116_Supplemental_Material.zip › Supplemental_Material/TCF3/BS.bed]

chr10	111819935	111819946	CACAGCTGTAT	1	+
chr10	11573034	11573045	CACAGCTGCCG	1	-
chr10	54574454	54574465	GCCAGCTGCAG	1	+
chr11	67648226	67648237	TCCAGCTGCAG	1	+
chr12	10441866	10441877	CTCAGCTGCAG	1	-
chr12	11906246	11906257	GACACCTGCTG	1	+
chr12	31921109	31921120	ACCACCTGCTG	1	-
chr12	8468773	8468784	TCCAGCTGCAG	1	+
chr17	17198594	17198605	CACACCTGGCT	1	+
chr17	29465435	29465446	CACACCTGGCT	1	+
chr17	37649964	37649975	CCCAGCTGGAG	1	-
chr18	2659508	2659519	AACAGCTGCTT	1	-
chr18	72497711	72497722	GACATCTGCAT	1	-
chr19	24253294	24253305	CACAGGTGCAC	1	-
chr1	149785171	149785182	GCCAGCTGCTT	1	+
chr1	160604572	160604583	TACAGCTGGAG	1	-
chr1	243956788	243956799	CCCAGCTGTTG	1	-
chr1	27810028	27810039	CCCAGCTGCTA	1	+
chr1	8747311	8747322	AACAGCTGGTC	1	+
chr21	26940769	26940780	GCCAGCTGGAG	1	-
chr2	114619517	114619528	CCCAGCTGCTC	1	+
chr2	182275964	182275975	ACCAGCTGCAG	1	+
chr2	214108268	214108279	CACACCTGCAG	1	-
chr3	125235650	125235661	CCCAGCTGGAG	1	-
chr3	129894215	129894226	TCCAGCTGCAG	1	+
chr3	179264725	179264736	GCCATCTGCTG	1	+
chr3	72031650	72031661	GACAGCTGTAG	1	-
chr3	75830354	75830365	CGCAGCTGTTG	1	-
chr4	10736533	10736544	CACACCTGCTG	1	+
chr4	141628683	141628694	GCCACCTGCTG	1	+
chr4	40197217	40197228	CACACCTGTAG	1	-
chr5	171744306	171744317	CACAGCTGGAT	1	+
chr5	68855932	68855943	GGCAGCTGCAC	1	+
chr6	11469202	11469213	GCCACCTGGAG	1	+
chr6	11830515	11830526	CACAGCTGTCA	1	-
chr6	137045101	137045112	CCCAGCTGCCT	1	+
chr6	143169495	143169506	CACAGCTGTAT	1	+
chr6	157076515	157076526	CACACCTGGCT	1	-
chr6	223997	224008	GGCAGCTGCTC	1	+
chr6	24513961	24513972	TACAGCTGCTG	1	+
chr7	35766480	35766491	ACCAGCTGCCA	1	-
chr7	7026677	7026688	TCCAGCTGCAG	1	+
chr7	72676700	72676711	AACAGCTGGTG	1	+
chr8	96102427	96102438	CACAGCTGCCT	1	+
chr9	37564315	37564326	AACACCTGCTT	1	+
chr10	112617403	112617414	CACAGCTGTTT	1	-
chr10	30995893	30995904	GACAGCTGCTT	1	+
chr10	35440541	35440552	TCCACCTGCTT	1	+
chr10	64843791	64843802	GCCAGCTGGCC	1	-
chr10	92765579	92765590	CCCAGCTGTCA	1	+
chr10	92970461	92970472	CACACCTGCTT	1	+
chr11	116891786	116891797	GGCAGCTGCTG	1	+
chr11	190190	190201	CCCAGCTGCCA	1	-
chr11	47239523	47239534	AACAGCTGGTG	1	-
chr11	47240620	47240631	CCCAGCTGCTG	1	-
chr11	84260420	84260431	CACAGCTGGTG	1	-
chr12	125403715	125403726	TCCAGCTGCTC	1	+
chr12	26670537	26670548	TCCACCTGCCT	1	-
chr12	4261089	4261100	CCCACCTGGCC	1	+
chr12	46131622	46131633	GGCACCTGCTC	1	+
chr12	6541877	6541888	CCCAGCTGCTT	1	+
chr12	92860269	92860280	GACAGCTGTTG	1	+
chr13	24374192	24374203	CACAGCTGTTC	1	-
chr13	24381130	24381141	AACAGCTGCAT	1	-
chr13	34652825	34652836	CACATCTGCAC	1	-
chr13	42954623	42954634	CACACCTGTAT	1	+
chr13	91772054	91772065	AACAGCTGGTA	1	+
chr14	107256736	107256747	CACAGCTGGTT	1	-
chr14	22988894	22988905	GACAGCTGCTG	1	-
chr14	64335074	64335085	CCCAGCTGCTA	1	+
chr14	68837635	68837646	CCCAGCTGCTC	1	+
chr14	94612486	94612497	GACAGCTGGCT	1	-
chr14	95734990	95735001	ACCAGCTGCTT	1	-
chr15	22446574	22446585	AACAGCTGCAA	1	-
chr15	50737108	50737119	CACACCTGGCT	1	+
chr15	65925514	65925525	ACCAGCTGCAT	1	+
chr15	67386199	67386210	CCCACCTGCAG	1	+
chr15	79299476	79299487	GACAGCTGCTA	1	-
chr16	5206649	5206660	TCCAGCTGCAG	1	+
chr16	71762015	71762026	CCCAGCTGGAG	1	-
chr17	18753617	18753628	GACAGCTGGAT	1	+
chr17	34430930	34430941	CACACCTGCTA	1	-
chr17	44813664	44813675	CCCACCTGCTT	1	+
chr17	57904264	57904275	AACAGCTGCTG	1	+
chr17	68984354	68984365	GCCAGCTGCAG	1	-
chr18	13617010	13617021	GACACCTGCAC	1	-
chr18	43269614	43269625	GCCAGCTGCAG	1	-
chr18	52957127	52957138	CACACCTGCAC	1	-
chr18	56239559	56239570	AACAGCTGGAC	1	+
chr18	67613289	67613300	CACACCTGTAG	1	+
chr18	74649022	74649033	CCCACCTGCAG	1	-
chr19	10294792	10294803	ACCAGCTGTAG	1	-
chr19	45793718	45793729	CACAGCTGGCT	1	-
chr19	6547808	6547819	AACACCTGGTG	1	+
chr19	7409750	7409761	ACCACCTGCTC	1	-
chr1	101920869	101920880	CCCAGCTGCAC	1	+
chr1	167326752	167326763	CACACCTGTAG	1	-
chr1	173380057	173380068	AGCAGCTGCAC	1	+
chr1	173387678	173387689	CACAGCTGTAA	1	+
chr1	206290227	206290238	GACACCTGCCT	1	+
chr1	212205719	212205730	CACACCTGCTG	1	+
chr1	231112301	231112312	GGCAGCTGCCG	1	-
chr1	235158232	235158243	AACAGCTGCTG	1	-
chr1	23933765	23933776	CACACCTGCCT	1	+
chr1	67628869	67628880	CACACCTGGCC	1	-
chr1	84569287	84569298	CGCAGCTGTTG	1	+
chr21	26955514	26955525	CACAGCTGCAA	1	+
chr21	34668614	34668625	GACAGCTGCAG	1	+
chr21	36384212	36384223	GCCAGCTGCTT	1	-
chr22	29218956	29218967	GACACCTGCTG	1	+
chr2	121037443	121037454	TCCAGCTGCAC	1	-
chr2	12190744	12190755	CACATCTGCAC	1	-
chr2	132426518	132426529	CACAGCTGCAT	1	-
chr2	157374093	157374104	CACAGCTGGCC	1	+
chr2	191558822	191558833	CACAGCTGGAC	1	-
chr2	196403891	196403902	CCCAGCTGCTT	1	+
chr2	227704857	227704868	GACAGCTGGAG	1	+
chr2	231847338	231847349	CACACCTGCCA	1	+
chr2	240202213	240202224	CCCACCTGGTC	1	+
chr2	71293219	71293230	CCCAGCTGCTG	1	+
chr2	80746949	80746960	CTCAGCTGCTC	1	+
chr2	89145416	89145427	CCCAGGTGCAC	1	+
chr3	101441436	101441447	ACCACCTGCAG	1	+
chr3	119416610	119416621	CCCACCTGGAC	1	-
chr3	121711611	121711622	CACAGCTGCTT	1	-
chr3	174867638	174867649	GCCACCTGCTT	1	+
chr3	178240168	178240179	AGCAGCTGCAG	1	+
chr3	192548257	192548268	CACAGCTGCAG	1	+
chr3	49062979	49062990	ACCAGCTGGAC	1	-
chr4	104418271	104418282	CCCACCTGGCC	1	-
chr4	105852467	105852478	GCCAGCTGGAG	1	-
chr4	146442642	146442653	GCCAGCTGTTT	1	+
chr4	146962926	146962937	CACAGCTGGAG	1	+
chr4	15768232	15768243	GACAGCTGCAT	1	-
chr4	175849460	175849471	GACACCTGCAC	1	-
chr4	40180611	40180622	GCCACCTGCTG	1	-
chr4	42638396	42638407	AACAGCTGCTG	1	-
chr4	79911334	79911345	TCCACCTGCCC	1	-
chr4	84141113	84141124	GCCACCTGCTT	1	-
chr4	86529096	86529107	CACACCTGTAT	1	-
chr4	86653514	86653525	AACAGCTGCTG	1	+
chr4	9610160	9610171	TCCAGCTGCAG	1	-
chr5	118679537	118679548	GGCAGCTGCTG	1	-
chr5	122786888	122786899	CACAGCTGTTT	1	+
chr5	142403998	142404009	CACACCTGCTC	1	-
chr5	176412730	176412741	CCCAGCTGCAC	1	-
chr5	41763399	41763410	GCCAGCTGCCA	1	-
chr5	65920105	65920116	CCCAGCTGCTG	1	-
chr5	78026678	78026689	CCCAGCTGGCC	1	-
chr5	78559353	78559364	CACACCTGTTG	1	-
chr5	7872084	7872095	AACACCTGCTG	1	-
chr5	95265522	95265533	CACAGCTGCCT	1	+
chr6	105933507	105933518	AACACCTGCAG	1	-
chr6	112314200	112314211	CACAGCTGCTA	1	+
chr6	126128199	126128210	AACAGCTGCCT	1	-
chr6	135424261	135424272	GTCAGCTGCAG	1	+
chr6	137550378	137550389	GACAGCTGGTG	1	+
chr6	138247493	138247504	GCCAGCTGTAG	1	+
chr6	150358	150369	CACAGCTGGTC	1	+
chr6	154589	154600	ACCAGCTGGTG	1	+
chr6	158291520	158291531	CTCACCTGCTC	1	+
chr6	161163303	161163314	AACAGCTGGTG	1	-
chr6	25960584	25960595	GACAGCTGTCC	1	-
chr6	26360850	26360861	AACACCTGCAG	1	+
chr6	26924818	26924829	CGCAGCTGCAC	1	-
chr6	31550339	31550350	TCCAGCTGCCC	1	-
chr6	33458123	33458134	CCCAGCTGCTT	1	-
chr6	37940004	37940015	AACAGCTGCTG	1	-
chr6	46259145	46259156	CACAGCTGCCT	1	-
chr6	85113445	85113456	CCCAGCTGGCT	1	+
chr7	104581377	104581388	CCCAGCTGGCA	1	+
chr7	155538949	155538960	CACAGCTGCTC	1	-
chr7	20281711	20281722	GACACCTGCTT	1	-
chr7	50310583	50310594	GACAGCTGCTG	1	-
chr8	104876261	104876272	CCCAGCTGCTC	1	-
chr8	135618419	135618430	TCCACCTGCTG	1	-
chr8	50211218	50211229	ACCACCTGCTG	1	-
chr8	82068968	82068979	CACAGCTGCTC	1	-
chr9	126100503	126100514	CACAGCTGGTG	1	-
chr9	132785520	132785531	CACACCTGGTG	1	-
chr9	140675979	140675990	CACAGCTGCTG	1	-
chr9	5517047	5517058	GGCAGCTGCTG	1	+
chr9	5587173	5587184	TCCAGCTGCTT	1	-
chr9	6657176	6657187	CACACCTGGCT	1	+
chr9	9612474	9612485	CACACCTGCAC	1	-
chr9	98716500	98716511	GACAGCTGTCT	1	-
chrX	11756787	11756798	CCCAGCTGCTG	1	-
chrX	19753558	19753569	GACAGCTGCAA	1	-
chrX	39986621	39986632	CACAGCTGTTG	1	+
chrX	57012886	57012897	CACAGCTGGTA	1	-
chr10	100168811	100168822	GACAGCTGCTG	1	-
chr10	10050142	10050153	CACAGCTGCAG	1	-
chr10	10251369	10251380	CCCAGCTGCTG	1	-
chr10	104941175	104941186	AACAGCTGCTC	1	+
chr10	10640501	10640512	GCCACCTGGCT	1	+
chr10	11279690	11279701	GCCAGCTGTTG	1	-
chr10	11284319	11284330	CGCAGCTGCTT	1	+
chr10	11287627	11287638	AGCAGCTGCAC	1	+
chr10	11559372	11559383	TCCACCTGCAC	1	+
chr10	11615699	11615710	TCCAGCTGCTT	1	+
chr10	11674350	11674361	TCCAGCTGCTG	1	+
chr10	11704625	11704636	CACAGCTGGCC	1	+
chr10	11716077	11716088	CCCAGCTGGAT	1	-
chr10	127409888	127409899	CCCACCTGCCA	1	+
chr10	127817475	127817486	GGCACCTGCCC	1	+
chr10	13225980	13225991	CCCAGCTGCTG	1	-
chr10	15829552	15829563	CACACCTGGTA	1	-
chr10	1867306	1867317	GGCAGCTGCTG	1	+
chr10	2123937	2123948	CCCAGCTGGAT	1	+
chr10	22989582	22989593	CCCACCTGCCC	1	+
chr10	23361179	23361190	CACAGCTGTCA	1	-
chr10	26662043	26662054	AGCAGCTGCAC	1	+
chr10	27028066	27028077	ACCAGCTGCAC	1	+
chr10	270740	270751	AACACCTGCTA	1	-
chr10	27088443	27088454	GCCACCTGCAG	1	-
chr10	31217737	31217748	TCCAGCTGGAG	1	+
chr10	4169972	4169983	GCCACCTGCTT	1	+
chr10	43662537	43662548	ACCAGCTGCTG	1	-
chr10	52271401	52271412	ACCACCTGCCA	1	+
chr10	52408247	52408258	CACACCTGTAG	1	-
chr10	52483785	52483796	ACCAGCTGCCT	1	+
chr10	53976805	53976816	AACAGCTGTTG	1	+
chr10	58394014	58394025	ACCACCTGCTT	1	-
chr10	63752638	63752649	GTCAGCTGGTG	1	-
chr10	64324126	64324137	CACAGCTGGCT	1	+
chr10	64967194	64967205	CCCAGCTGGAA	1	+
chr10	65029051	65029062	CACAGGTGCTG	1	+
chr10	746662	746673	CACAGGTGCAC	1	-
chr10	7520098	7520109	AACACCTGCTC	1	+
chr10	85299934	85299945	CCCAGCTGGAG	1	+
chr10	85305960	85305971	CACAGCTGCTG	1	-
chr10	85363678	85363689	CACAGCTGCTA	1	+
chr10	85484727	85484738	CACAGCTGCTG	1	-
chr10	90585285	90585296	AACAGCTGCCA	1	-
chr10	95263028	95263039	AACACCTGCTC	1	-
chr10	97052916	97052927	CCCAGCTGCTC	1	+
chr10	97543691	97543702	GCCACCTGCTA	1	-
chr10	98518357	98518368	CACAGCTGCTA	1	-
chr11	107735122	107735133	GCCAGCTGCCA	1	-
chr11	109827320	109827331	CCCACCTGGAA	1	+
chr11	109841535	109841546	GTCAGCTGGAG	1	-
chr11	110199044	110199055	CACACCTGCAC	1	+
chr11	111234911	111234922	AGCAGCTGCAG	1	-
chr11	111262641	111262652	GCCACCTGGCT	1	+
chr11	115740736	115740747	CCCAGCTGCCG	1	-
chr11	115810544	115810555	GCCACCTGCCT	1	-
chr11	116390384	116390395	CACATCTGCAG	1	+
chr11	117878883	117878894	CACACCTGTTG	1	+
chr11	121287975	121287986	CACAGCTGCCC	1	+
chr11	121289659	121289670	AGCAGCTGCAG	1	-
chr11	121335465	121335476	CCCAGCTGGAG	1	-
chr11	121446229	121446240	ACCACCTGCTC	1	-
chr11	123129721	123129732	CCCACCTGGCT	1	+
chr11	123333143	123333154	GCCACCTGCAA	1	+
chr11	124472188	124472199	GGCACCTGCCT	1	-
chr11	128343655	128343666	AGCAGCTGCTG	1	-
chr11	130505112	130505123	GACATCTGCCG	1	-
chr11	14364623	14364634	CACAGCTGTTG	1	-
chr11	16927585	16927596	GACAGCTGGTT	1	-
chr11	17319996	17320007	CCCAGCTGCTC	1	+
chr11	33082081	33082092	AACACCTGCTG	1	+
chr11	33346110	33346121	GCCAGCTGCTC	1	-
chr11	36411505	36411516	CACAGCTGGCT	1	+
chr11	3888551	3888562	GCCACCTGCTC	1	-
chr11	45845676	45845687	CGCAGCTGCCC	1	+
chr11	61138341	61138352	CACAGCTGCCT	1	-
chr11	65195846	65195857	CTCAGCTGCCC	1	+
chr11	65260537	65260548	CCCAGCTGCCT	1	+
chr11	67761495	67761506	AACACCTGCAT	1	-
chr11	68593261	68593272	CACACCTGCTC	1	+
chr11	68851272	68851283	CACACCTGGAC	1	-
chr11	71249506	71249517	TCCAGCTGCTG	1	+
chr11	72867315	72867326	GACAGCTGCTT	1	-
chr11	72960731	72960742	AGCACCTGCAG	1	+
chr11	78777881	78777892	CCCAGCTGGTC	1	-
chr11	9237039	9237050	GACAGCTGGTT	1	-
chr11	9282520	9282531	CCCAGCTGCTC	1	-
chr11	95449132	95449143	GCCATCTGCAG	1	-
chr11	95918505	95918516	GACACCTGGTC	1	-
chr11	95969089	95969100	CACATCTGCCC	1	+
chr11	9809226	9809237	CACAGCTGCTG	1	+
chr12	102222802	102222813	GCCAGCTGCCT	1	+
chr12	102325657	102325668	GACAGCTGCAA	1	+
chr12	103891371	103891382	TACAGCTGCTG	1	+
chr12	108701012	108701023	CCCAGCTGCCT	1	-
chr12	108709466	108709477	ACCAGCTGGTG	1	-
chr12	108963864	108963875	CCCAGCTGCTC	1	+
chr12	108969873	108969884	AACAGCTGGCC	1	-
chr12	111232849	111232860	GCCAGCTGGTG	1	-
chr12	114290598	114290609	CACAGCTGCAA	1	+
chr12	117125870	117125881	GCCAGCTGCAT	1	+
chr12	11882180	11882191	GACAGCTGCCC	1	-
chr12	11933852	11933863	CACATCTGCAT	1	+
chr12	12048024	12048035	AACAGCTGCAG	1	+
chr12	1208416	1208427	CACACCTGCTA	1	-
chr12	122156865	122156876	GCCACCTGGCC	1	-
chr12	12537776	12537787	CCCAGCTGCTC	1	-
chr12	12636032	12636043	GCCACCTGCTT	1	-
chr12	129148461	129148472	CACACCTGCAC	1	+
chr12	129238874	129238885	GTCACCTGCTG	1	+
chr12	129280408	129280419	TCCAGCTGGTG	1	-
chr12	132859097	132859108	AACAGCTGGAT	1	+
chr12	14434065	14434076	GACACCTGGCC	1	-
chr12	22562660	22562671	TCCAGCTGCTC	1	+
chr12	23689473	23689484	CGCACCTGCCT	1	-
chr12	25103424	25103435	AACACCTGCTG	1	+
chr12	25211688	25211699	GACACCTGGTC	1	+
chr12	27338573	27338584	CACAGCTGGAG	1	+
chr12	32405631	32405642	GCCACCTGGCC	1	-
chr12	32418171	32418182	AACAGCTGCTT	1	+
chr12	40707915	40707926	ATCAGCTGCAG	1	+
chr12	46603926	46603937	CACACCTGTTG	1	+
chr12	49570746	49570757	CACACCTGCAT	1	-
chr12	57512930	57512941	GCCAGCTGGCT	1	+
chr12	6555756	6555767	CCCAGCTGGTC	1	-
chr12	66296437	66296448	AACAGCTGCCC	1	+
chr12	67010643	67010654	ACCACCTGCTG	1	+
chr12	68104606	68104617	CACAGCTGTCC	1	+
chr12	76353974	76353985	GACAGCTGCAG	1	+
chr12	7902228	7902239	GCCAGCTGCAC	1	-
chr12	831638	831649	GACAGCTGCAG	1	-
chr12	88728268	88728279	TCCAGCTGCAG	1	+
chr12	89434015	89434026	CCCAGCTGCTT	1	-
chr12	92459013	92459024	CACAGCTGGTA	1	-
chr12	92865590	92865601	GCCACCTGCCA	1	+
chr12	92887794	92887805	GGCAGCTGCAG	1	-
chr12	93639502	93639513	CACACCTGCCC	1	+
chr12	9874554	9874565	AACAGCTGCCC	1	+
chr13	100000329	100000340	CACAGCTGCAA	1	-
chr13	100067168	100067179	CACACCTGCAC	1	+
chr13	111277391	111277402	GCCACCTGGCT	1	+
chr13	111581679	111581690	CACAGCTGGCC	1	-
chr13	114151778	114151789	CACAGCTGCAG	1	-
chr13	21292325	21292336	GGCAGCTGCAC	1	-
chr13	21356557	21356568	TACAGCTGCCA	1	-
chr13	21399699	21399710	GACAGCTGCTC	1	-
chr13	22685521	22685532	CCCACCTGCTT	1	-
chr13	24368936	24368947	GACAGCTGCAA	1	-
chr13	29142661	29142672	GCCAGCTGCTG	1	-
chr13	33769635	33769646	GCCACCTGGAG	1	+
chr13	40084615	40084626	TCCAGCTGCTG	1	+
chr13	40782853	40782864	CACACCTGCAA	1	+
chr13	42951995	42952006	CACACCTGCTC	1	-
chr13	46947233	46947244	CCCAGCTGCTC	1	-
chr13	46951887	46951898	AGCACCTGCTG	1	-
chr13	46957785	46957796	TCCAGCTGCCC	1	-
chr13	47149745	47149756	CACAGCTGTTG	1	+
chr13	47213610	47213621	ACCAGCTGCTC	1	+
chr13	47669018	47669029	CCCACCTGCTG	1	+
chr13	49105169	49105180	CACACCTGCAC	1	+
chr13	49168516	49168527	ACCAGCTGGAG	1	+
chr13	51466446	51466457	ACCACCTGCTT	1	-
chr13	52188764	52188775	CACAGCTGGTA	1	-
chr13	52385408	52385419	CACACCTGCAC	1	-
chr13	53442462	53442473	GCCAGCTGGTC	1	-
chr13	59527956	59527967	GACAGCTGTAC	1	+
chr13	75990950	75990961	CACAGCTGCCT	1	-
chr13	80830824	80830835	AACACCTGCAT	1	+
chr13	99572083	99572094	AACACCTGCTG	1	-
chr13	99831187	99831198	GCCAGCTGGTG	1	-
chr13	99964892	99964903	ACCAGCTGCCA	1	+
chr13	99978487	99978498	CACACCTGCTG	1	-
chr14	102345230	102345241	GCCAGCTGGCC	1	-
chr14	104061887	104061898	CCCACCTGCCG	1	+
chr14	105223044	105223055	CGCACCTGCTG	1	+
chr14	107095027	107095038	GCCACCTGCTG	1	+
chr14	22957713	22957724	GCCATCTGCAC	1	-
chr14	23265489	23265500	GACACCTGGCC	1	+
chr14	23345482	23345493	TACAGCTGCAG	1	+
chr14	32675460	32675471	CCCACCTGGAG	1	-
chr14	36401991	36402002	ACCACCTGCAC	1	+
chr14	50346533	50346544	CCCAGCTGGAT	1	+
chr14	51256699	51256710	CACAGCTGCTG	1	+
chr14	53657826	53657837	CCCAGCTGGCT	1	+
chr14	55151424	55151435	GGCAGCTGCAG	1	-
chr14	56662587	56662598	CACACCTGCCA	1	-
chr14	59768337	59768348	CACATCTGCAC	1	+
chr14	61547454	61547465	TACAGCTGCTG	1	+
chr14	61808208	61808219	AGCACCTGCTG	1	+
chr14	62343285	62343296	CACAGCTGTTC	1	-
chr14	64699230	64699241	GCCAGCTGCAC	1	-
chr14	65815096	65815107	AACAGCTGCTG	1	+
chr14	68752410	68752421	AACACCTGCTT	1	-
chr14	68958680	68958691	GGCACCTGCTT	1	+
chr14	69908884	69908895	CACAGCTGCAT	1	+
chr14	70080908	70080919	CCCAGCTGCTC	1	-
chr14	70110325	70110336	AGCACCTGCTG	1	-
chr14	70721576	70721587	AGCAGCTGCTG	1	-
chr14	71712533	71712544	CCCACCTGTTG	1	+
chr14	71756467	71756478	TCCACCTGCAG	1	+
chr14	76660939	76660950	AACAGCTGCCT	1	+
chr14	81397506	81397517	CACAGCTGCAG	1	+
chr14	89775129	89775140	CACAGCTGCTT	1	-
chr14	93226139	93226150	GCCACCTGGAT	1	-
chr14	93527784	93527795	CACAGCTGCGG	1	+
chr14	95949504	95949515	CCCAGCTGCCC	1	+
chr14	96080891	96080902	TCCAGCTGGAG	1	+
chr14	99301759	99301770	CACACCTGCTC	1	+
chr14	99850074	99850085	CCCAGCTGGCC	1	-
chr15	31369544	31369555	GCCACCTGGAG	1	+
chr15	36822042	36822053	CGCAGCTGCTG	1	+
chr15	37123899	37123910	GCCAGCTGCTT	1	-
chr15	40846090	40846101	GACAGCTGCTC	1	+
chr15	44961321	44961332	GCCATCTGCTG	1	+
chr15	45011842	45011853	GGCAGCTGCCG	1	+
chr15	51091152	51091163	GACAGCTGTCT	1	-
chr15	61130605	61130616	GCCACCTGCCC	1	+
chr15	64540384	64540395	CTCAGCTGCAA	1	-
chr15	64757009	64757020	CACAGCTGCTG	1	-
chr15	67376037	67376048	TCCAGCTGCTC	1	+
chr15	75280511	75280522	CACAGCTGGAA	1	-
chr15	75406827	75406838	CACAGCTGGTG	1	+
chr15	77480327	77480338	ACCAGCTGCCA	1	+
chr15	78351989	78352000	CCCAGCTGCTC	1	+
chr15	78460026	78460037	GACACCTGCCA	1	+
chr15	78466961	78466972	CACAGCTGGAG	1	+
chr15	80270120	80270131	GCCACCTGCAT	1	+
chr15	80962426	80962437	CACAGCTGGCT	1	+
chr15	81584549	81584560	CACAGCTGCAG	1	-
chr15	83499425	83499436	CACATCTGCTG	1	-
chr15	86236409	86236420	AACAGCTGGTG	1	-
chr15	86262012	86262023	CCCAGCTGCTC	1	+
chr15	93383048	93383059	CACAGCTGCTC	1	+
chr15	96729502	96729513	GACAGCTGCCA	1	+
chr16	10688725	10688736	AACACCTGGAC	1	-
chr16	11342261	11342272	CACAGCTGCTA	1	+
chr16	11713547	11713558	TCCAGCTGCTC	1	-
chr16	11827930	11827941	AACACCTGCAG	1	+
chr16	11875740	11875751	CACAGCTGTCT	1	+
chr16	12121042	12121053	GACACCTGGAT	1	-
chr16	12349988	12349999	ACCAGCTGCTC	1	-
chr16	12386042	12386053	CGCACCTGCTG	1	-
chr16	12637486	12637497	CGCAGCTGGTG	1	+
chr16	14091887	14091898	CACAGCTGCTA	1	-
chr16	14595586	14595597	CACAGCTGGCC	1	+
chr16	18778788	18778799	AACAGCTGCTA	1	-
chr16	18798824	18798835	GACACCTGCCC	1	+
chr16	21528701	21528712	CACACCTGTAG	1	-
chr16	27417195	27417206	GACATCTGCAT	1	+
chr16	29621967	29621978	CACACCTGTAG	1	-
chr16	29742037	29742048	CTCAGCTGCAC	1	-
chr16	30907067	30907078	CACACCTGCAC	1	+
chr16	3910928	3910939	CACAGCTGTCA	1	+
chr16	4622878	4622889	GACAGCTGCCT	1	-
chr16	48630311	48630322	GACAGCTGCAA	1	+
chr16	5142402	5142413	CACAGCTGGCC	1	+
chr16	53105844	53105855	GACAGCTGGTG	1	+
chr16	56972907	56972918	GCCACCTGCTT	1	-
chr16	57377497	57377508	GTCAGCTGCAC	1	+
chr16	67836085	67836096	CCCACCTGGCC	1	+
chr16	69470344	69470355	GCCAGCTGGTT	1	+
chr16	70466811	70466822	CCCAGCTGGCA	1	+
chr16	72692056	72692067	TGCAGCTGCAC	1	+
chr16	73163516	73163527	CACATCTGCAT	1	-
chr16	78673858	78673869	CACAGCTGGTT	1	+
chr16	81005926	81005937	ACCAGCTGCCG	1	+
chr16	81856895	81856906	GGCAGCTGCAG	1	+
chr16	85928105	85928116	CCCATCTGCAG	1	+
chr16	86016431	86016442	GGCAGCTGCTG	1	+
chr16	87836334	87836345	GCCAGCTGGTC	1	+
chr16	89486870	89486881	AGCAGCTGCAT	1	-
chr16	9030077	9030088	AACAGCTGTAG	1	-
chr17	10121369	10121380	CACAGCTGGTG	1	+
chr17	16879649	16879660	AGCACCTGCAG	1	-
chr17	20062011	20062022	AACAGCTGGAA	1	+
chr17	32709774	32709785	AACAGCTGGTG	1	+
chr17	34329836	34329847	TCCACCTGCCT	1	+
chr17	39464879	39464890	CCCAGCTGCTG	1	-
chr17	40485306	40485317	CCCACCTGCCC	1	+
chr17	4280718	4280729	GCCAGCTGGTG	1	-
chr17	43229521	43229532	AACAGCTGCTT	1	+
chr17	43380202	43380213	CCCAGCTGCCA	1	-
chr17	44230002	44230013	GACACCTGCTC	1	-
chr17	44256798	44256809	GCCACCTGGAT	1	-
chr17	5129249	5129260	CCCAGCTGGTG	1	+
chr17	5145302	5145313	AGCAGCTGCTC	1	-
chr17	56071231	56071242	AACAGCTGGAG	1	-
chr17	62106417	62106428	GCCACCTGGTG	1	-
chr17	62172978	62172989	CACAGCTGCTA	1	+
chr17	71225013	71225024	AGCAGCTGCTG	1	+
chr17	71264942	71264953	CACAGCTGCAG	1	+
chr17	72314767	72314778	GGCAGCTGCAC	1	+
chr17	74204263	74204274	CCCAGCTGCTC	1	-
chr17	76712964	76712975	CACAGCTGGAA	1	+
chr17	76713940	76713951	GCCAGCTGGAT	1	-
chr17	76718625	76718636	GCCAGCTGCAA	1	+
chr17	76744394	76744405	GTCAGCTGGTG	1	+
chr17	78596073	78596084	AACACCTGCCT	1	-
chr17	78599690	78599701	CACAGCTGGAG	1	-
chr17	78917653	78917664	ACCACCTGGAG	1	+
chr17	80448499	80448510	GCCACCTGGCG	1	-
chr17	80457207	80457218	CACAGCTGGTC	1	-
chr17	80623918	80623929	CACACCTGCCA	1	+
chr17	80669882	80669893	TCCAGCTGCAG	1	-
chr17	8702740	8702751	GCCACCTGCCC	1	+
chr17	8760321	8760332	CACAGCTGGCT	1	+
chr17	8828150	8828161	CACACCTGGCC	1	-
chr17	8884894	8884905	CCCAGCTGGAA	1	+
chr18	10838805	10838816	ACCAGCTGGTC	1	-
chr18	10953963	10953974	ACCAGCTGCAC	1	-
chr18	11053032	11053043	CCCAGGTGCTG	1	-
chr18	19433131	19433142	AACAGCTGCTT	1	-
chr18	21561617	21561628	GACAGCTGCTC	1	+
chr18	23747791	23747802	GCCACCTGGTC	1	+
chr18	29156871	29156882	GACACCTGGCC	1	-
chr18	31902620	31902631	GCCACCTGGAC	1	-
chr18	32754328	32754339	GACACCTGCCC	1	-
chr18	46338627	46338638	CCCAGCTGGCC	1	+
chr18	46582365	46582376	CTCAGCTGCCG	1	-
chr18	47392054	47392065	CACAGCTGGAG	1	-
chr18	49265853	49265864	CGCACCTGGAG	1	-
chr18	51621070	51621081	ACCACCTGCTA	1	+
chr18	51773651	51773662	CACACCTGCCA	1	-
chr18	52732061	52732072	ACCAGCTGCAG	1	+
chr18	53988874	53988885	AACAGCTGCCA	1	+
chr18	55247413	55247424	TCCAGCTGCTG	1	+
chr18	56203931	56203942	GACATCTGCTG	1	-
chr18	56329452	56329463	GCCAGCTGCCC	1	+
chr18	56638241	56638252	GCCATCTGCTC	1	+
chr18	57585857	57585868	GCCAGCTGCCG	1	-
chr18	60810957	60810968	CTCAGCTGCCA	1	-
chr18	67646564	67646575	GACAGCTGCTT	1	+
chr18	67704171	67704182	GGCAGCTGCTG	1	-
chr18	72202714	72202725	CCCACCTGCAA	1	+
chr18	72985876	72985887	CTCACCTGCAC	1	+
chr18	76942261	76942272	ACCACCTGCAG	1	-
chr18	9069905	9069916	CCCACCTGCTG	1	-
chr19	11575341	11575352	GACACCTGGAT	1	+
chr19	12096030	12096041	AACAGCTGCAG	1	+
chr19	1387549	1387560	GGCACCTGCCG	1	-
chr19	14474510	14474521	TCCAGCTGCCC	1	+
chr19	14496511	14496522	CACAGGTGCAC	1	-
chr19	14554918	14554929	CACACCTGCAC	1	+
chr19	14685228	14685239	CACAGCTGCAT	1	+
chr19	15580505	15580516	GCCAGCTGGTG	1	-
chr19	16266704	16266715	CACACCTGGCC	1	+
chr19	16287073	16287084	TACACCTGCTG	1	-
chr19	18782612	18782623	CACACCTGCAC	1	+
chr19	2486271	2486282	GCCACCTGGTC	1	+
chr19	2686109	2686120	GACAGCTGGCA	1	-
chr19	35708007	35708018	TCCACCTGCTC	1	-
chr19	40183030	40183041	CACAGCTGCTT	1	-
chr19	4233183	4233194	ACCAGCTGCAC	1	+
chr19	45445642	45445653	CACACCTGGTG	1	+
chr19	46080518	46080529	CCCAGCTGTCT	1	-
chr19	4864098	4864109	CACACCTGGCT	1	+
chr19	49510212	49510223	GACACCTGCTC	1	-
chr19	50326910	50326921	AACACCTGCTG	1	-
chr19	50867984	50867995	CACAGCTGTAA	1	+
chr19	56051227	56051238	CACAGCTGCTG	1	-
chr19	58286711	58286722	CCCAGCTGCAA	1	-
chr19	7252573	7252584	ACCACCTGCAA	1	-
chr19	7787413	7787424	CACAGCTGGCA	1	+
chr19	7881528	7881539	CCCACCTGCCA	1	+
chr19	950522	950533	CACACCTGGCT	1	-
chr1	100996695	100996706	GACAGCTGCTA	1	+
chr1	101577792	101577803	GACAGCTGTAG	1	-
chr1	101713646	101713657	GCCACCTGCAG	1	+
chr1	111178921	111178932	GGCAGCTGCCT	1	+
chr1	113574049	113574060	CCCACCTGCCT	1	-
chr1	116800241	116800252	CACAGCTGGTA	1	-
chr1	118201555	118201566	GCCACCTGGTG	1	-
chr1	12494394	12494405	CACAGCTGGCA	1	-
chr1	152883353	152883364	CCCAGCTGCCC	1	-
chr1	154121476	154121487	CACAGCTGCTT	1	-
chr1	15689030	15689041	TCCACCTGCAG	1	-
chr1	157480660	157480671	CCCACCTGCTT	1	+
chr1	157750986	157750997	CCCACCTGTTG	1	-
chr1	160491015	160491026	AACACCTGCAT	1	+
chr1	160596778	160596789	CACAGGTGCTG	1	-
chr1	160616774	160616785	GGCAGCTGCTC	1	+
chr1	160644356	160644367	GCCAGCTGCTC	1	-
chr1	160710181	160710192	GACACCTGTAG	1	-
chr1	160712701	160712712	AACACCTGGTG	1	-
chr1	162600847	162600858	CACAGCTGTTA	1	-
chr1	167632327	167632338	CCCAGCTGCTC	1	+
chr1	173382844	173382855	GCCAGCTGGCA	1	-
chr1	1774476	1774487	CCCAGCTGTAA	1	+
chr1	17814591	17814602	GCCAGCTGGTT	1	+
chr1	178550606	178550617	GCCAGCTGCCC	1	+
chr1	182592518	182592529	CTCAGCTGCAG	1	-
chr1	183275948	183275959	CCCAGCTGGTG	1	-
chr1	183573409	183573420	GACAGCTGGAG	1	+
chr1	1902746	1902757	CACACCTGCAG	1	+
chr1	198168450	198168461	AGCAGCTGCAT	1	-
chr1	198568192	198568203	CACAGCTGCCG	1	+
chr1	200594527	200594538	GCCACCTGGAT	1	+
chr1	204490469	204490480	AACAGCTGCAT	1	-
chr1	205564716	205564727	CACACCTGGCA	1	+
chr1	206944215	206944226	GGCAGCTGCAA	1	+
chr1	206964019	206964030	GACACCTGCCA	1	-
chr1	212820124	212820135	CGCACCTGCAC	1	-
chr1	212863223	212863234	CACATCTGCAA	1	+
chr1	217716322	217716333	GCCACCTGCAC	1	-
chr1	219638875	219638886	AGCAGCTGCTG	1	-
chr1	222113109	222113120	CCCACCTGCTT	1	+
chr1	22587503	22587514	CACACCTGCTG	1	-
chr1	22593970	22593981	ACCACCTGCAG	1	-
chr1	226320783	226320794	CACAGCTGTTC	1	-
chr1	226928972	226928983	GACAGCTGCTG	1	-
chr1	231651617	231651628	AACACCTGCAA	1	+
chr1	234980398	234980409	GCCAGCTGCCT	1	+
chr1	235123509	235123520	TCCACCTGCAG	1	-
chr1	235140841	235140852	CACACCTGGAA	1	-
chr1	236159533	236159544	AGCACCTGCTG	1	+
chr1	236332549	236332560	CACAGCTGCAC	1	-
chr1	236620037	236620048	CACAGGTGCAG	1	-
chr1	23920153	23920164	GACACCTGCAC	1	-
chr1	245305680	245305691	CACAGCTGGTC	1	+
chr1	27982803	27982814	CACAGCTGGTG	1	+
chr1	28523648	28523659	CTCAGCTGCTT	1	-
chr1	28837001	28837012	CACAGGTGCAC	1	-
chr1	32394532	32394543	CGCACCTGCTT	1	+
chr1	34827516	34827527	ACCACCTGCAA	1	-
chr1	35027594	35027605	CACAGCTGGTT	1	+
chr1	36990297	36990308	CACAGCTGTCC	1	-
chr1	39738107	39738118	AGCAGCTGCTG	1	+
chr1	40311520	40311531	CACAGCTGCCC	1	-
chr1	42347852	42347863	CACACCTGCCA	1	-
chr1	42430311	42430322	CACAGCTGCTG	1	-
chr1	42443083	42443094	CCCAGCTGCTT	1	+
chr1	42725182	42725193	GGCAGCTGCAA	1	+
chr1	44302290	44302301	CCCAGCTGCTC	1	-
chr1	4556100	4556111	AACACCTGCTC	1	-
chr1	45984654	45984665	CACAGCTGTTA	1	-
chr1	46011786	46011797	CGCACCTGCTA	1	-
chr1	5560659	5560670	ACCACCTGGCG	1	-
chr1	56992626	56992637	CACACCTGCTT	1	-
chr1	59482293	59482304	GACACCTGCAT	1	-
chr1	6071439	6071450	CACAGCTGCCT	1	-
chr1	62588112	62588123	GGCAGCTGCTG	1	+
chr1	64134216	64134227	CACACCTGCAC	1	+
chr1	65361300	65361311	AACAGCTGGAC	1	+
chr1	65428308	65428319	GACAGCTGTTT	1	+
chr1	65673224	65673235	CACAGCTGCTG	1	+
chr1	76192643	76192654	CACACCTGGCT	1	+
chr1	7902803	7902814	GACAGCTGTTG	1	+
chr1	8336747	8336758	TGCAGCTGCAG	1	-
chr1	85439635	85439646	GCCACCTGGTG	1	+
chr1	86481944	86481955	CACAGCTGTCC	1	-
chr1	8720628	8720639	GACAGCTGCAC	1	-
chr1	9172081	9172092	CACACCTGCCT	1	-
chr1	93416863	93416874	GCCACCTGCAT	1	-
chr1	93422783	93422794	GACACCTGCAT	1	-
chr1	93794567	93794578	GCCAGCTGCCA	1	+
chr20	13102992	13103003	CCCACCTGCTC	1	+
chr20	13322538	13322549	AACACCTGCTA	1	-
chr20	13662287	13662298	CACAGGTGCTG	1	-
chr20	19898796	19898807	CCCAGCTGTCC	1	-
chr20	20528343	20528354	AACAGCTGCAT	1	-
chr20	23603572	23603583	CCCAGCTGCCA	1	-
chr20	30296306	30296317	CACAGCTGGCT	1	-
chr20	33002992	33003003	GACAGCTGCAA	1	-
chr20	34132404	34132415	CACAGCTGCCG	1	-
chr20	35537187	35537198	CACAGCTGGAT	1	-
chr20	36003929	36003940	CACACCTGGCC	1	+
chr20	36006034	36006045	ACCAGCTGCAG	1	+
chr20	36712279	36712290	CACAGCTGCCA	1	+
chr20	37437476	37437487	GCCAGCTGGTC	1	-
chr20	37615449	37615460	ACCAGCTGCCA	1	+
chr20	3799149	3799160	CACAGCTGTCT	1	+
chr20	39560228	39560239	AGCAGCTGCAC	1	+
chr20	39611093	39611104	CACAGCTGCTA	1	+
chr20	40278327	40278338	CACAGCTGCAT	1	-
chr20	43118707	43118718	CCCAGCTGTTG	1	+
chr20	43599991	43600002	CACAGCTGCCT	1	+
chr20	48214103	48214114	GACACCTGCTT	1	+
chr20	4856331	4856342	CACACCTGCCA	1	-
chr20	4899290	4899301	CACAGCTGTCA	1	-
chr20	49105148	49105159	CACAGCTGCTA	1	-
chr20	52367609	52367620	TACAGCTGCAG	1	-
chr20	52456238	52456249	CACAGCTGCTA	1	+
chr20	52556707	52556718	CCCAGCTGCAC	1	-
chr20	58312428	58312439	TACAGCTGCAA	1	+
chr20	58978606	58978617	CACAGCTGTTG	1	-
chr20	61589026	61589037	ACCACCTGCAT	1	-
chr21	15468804	15468815	CCCAGCTGCTC	1	-
chr21	16251897	16251908	ACCAGCTGCAT	1	-
chr21	26946198	26946209	GCCACCTGCAA	1	-
chr21	26950602	26950613	ACCAGCTGCCC	1	+
chr21	33304178	33304189	CCCATCTGCCT	1	+
chr21	33322773	33322784	CCCACCTGTTC	1	-
chr21	33957015	33957026	CACACCTGCTC	1	-
chr21	34349999	34350010	CGCACCTGCAC	1	-
chr21	34685698	34685709	CTCAGCTGCTG	1	+
chr21	34704604	34704615	AGCAGCTGCTT	1	-
chr21	34814465	34814476	CCCAGCTGTCC	1	+
chr21	35322554	35322565	CACAGCTGCCT	1	-
chr21	37513968	37513979	AACACCTGCTG	1	-
chr21	39993265	39993276	GACACCTGGCC	1	-
chr21	43470092	43470103	CTCACCTGCCC	1	-
chr21	43476749	43476760	TCCAGCTGCAG	1	+
chr21	47670460	47670471	GCCAGCTGCCA	1	+
chr22	19887266	19887277	CACACCTGCAT	1	+
chr22	23227391	23227402	CCCAGCTGCTG	1	-
chr22	23274194	23274205	GCCAGCTGCAC	1	-
chr22	28693738	28693749	GACAGCTGGCC	1	-
chr22	34288323	34288334	GCCAGCTGCTG	1	-
chr22	36554996	36555007	CACACCTGCTA	1	-
chr22	36836032	36836043	AACAGCTGGTG	1	-
chr22	38014449	38014460	CACAGGTGCTG	1	+
chr22	43288788	43288799	GACAGCTGGTC	1	+
chr22	46785337	46785348	ACCAGCTGCAG	1	+
chr22	50773100	50773111	AACACCTGCTG	1	+
chr2	106342463	106342474	GTCAGCTGCTG	1	+
chr2	106393784	106393795	GCCAGCTGGAT	1	-
chr2	111958965	111958976	GACACCTGTAG	1	+
chr2	118818010	118818021	CTCACCTGCTC	1	-
chr2	11929530	11929541	CACACCTGCAC	1	-
chr2	11967887	11967898	CACAGCTGCTG	1	+
chr2	126401459	126401470	TCCAGCTGCTT	1	-
chr2	132431665	132431676	CACAGCTGCAG	1	-
chr2	134939051	134939062	AACAGCTGCAC	1	-
chr2	135033061	135033072	CACAGCTGTTA	1	-
chr2	135045095	135045106	GGCAGCTGCTG	1	+
chr2	136763633	136763644	GGCACCTGCTC	1	+
chr2	136816942	136816953	ACCAGCTGCAA	1	+
chr2	139280314	139280325	CACAGCTGTTT	1	+
chr2	143650426	143650437	AACAGCTGCCA	1	-
chr2	147989357	147989368	GACACCTGCAC	1	+
chr2	148389961	148389972	TCCAGCTGCCT	1	+
chr2	150024066	150024077	CCCAGCTGTCT	1	-
chr2	158261198	158261209	TACAGCTGGTT	1	+
chr2	158297723	158297734	AACACCTGCTC	1	+
chr2	159363874	159363885	AACAGCTGCCA	1	-
chr2	161071055	161071066	TCCAGCTGCTT	1	-
chr2	171058519	171058530	CCCACCTGCCT	1	-
chr2	172174276	172174287	CTCAGCTGCCC	1	-
chr2	173784682	173784693	GCCACCTGGCC	1	+
chr2	177864337	177864348	GACATCTGCAC	1	-
chr2	179960946	179960957	GGCACCTGCTG	1	-
chr2	17996886	17996897	CCCAGCTGCAC	1	-
chr2	181199387	181199398	TCCACCTGCCT	1	-
chr2	182170437	182170448	CTCACCTGCTG	1	-
chr2	182177570	182177581	CACACCTGCTC	1	+
chr2	182656127	182656138	ACCACCTGCAT	1	-
chr2	188734205	188734216	ACCAGCTGCTC	1	+
chr2	191427947	191427958	CGCACCTGCCC	1	+
chr2	191583647	191583658	CCCACCTGCAT	1	-
chr2	192798167	192798178	AACAGCTGTTG	1	+
chr2	197305318	197305329	AACAGCTGCTG	1	+
chr2	201995432	201995443	ACCAGCTGCCC	1	-
chr2	204891952	204891963	CCCAGCTGCTC	1	-
chr2	206830780	206830791	GGCACCTGCAC	1	-
chr2	208370125	208370136	AACACCTGGCG	1	+
chr2	212795254	212795265	GACACCTGCAG	1	-
chr2	214022201	214022212	CACAGCTGCTG	1	-
chr2	216379408	216379419	GTCACCTGCCG	1	+
chr2	216745845	216745856	GTCACCTGCTG	1	-
chr2	218458652	218458663	CACAGCTGGTG	1	-
chr2	218908118	218908129	AACAGCTGCAG	1	-
chr2	221914898	221914909	CACACCTGCTA	1	+
chr2	225811858	225811869	AACAGCTGGTA	1	-
chr2	230717400	230717411	GCCAGCTGTAT	1	-
chr2	233949362	233949373	AACAGCTGCCA	1	-
chr2	235209803	235209814	CACACCTGCAG	1	+
chr2	23571004	23571015	CACAGCTGCTG	1	+
chr2	238605169	238605180	CCCACCTGGTG	1	+
chr2	241440540	241440551	CACACCTGCAC	1	-
chr2	241990796	241990807	CTCAGCTGCTT	1	+
chr2	242978180	242978191	CCCACCTGCAG	1	-
chr2	24588233	24588244	CCCAGCTGTCT	1	+
chr2	24809380	24809391	CCCAGCTGCTA	1	-
chr2	24944560	24944571	AACAGCTGCTG	1	-
chr2	25654684	25654695	TACAGCTGGTG	1	-
chr2	25747498	25747509	ACCACCTGCCT	1	-
chr2	29485259	29485270	CACAGGTGCAC	1	-
chr2	30505129	30505140	CCCAGCTGCTG	1	-
chr2	3180894	3180905	AACACCTGGAC	1	+
chr2	33719387	33719398	CGCAGCTGCAC	1	+
chr2	3468537	3468548	CACACCTGGAA	1	+
chr2	3715105	3715116	CGCAGCTGCAA	1	-
chr2	37776850	37776861	CACAGCTGCCG	1	-
chr2	37853456	37853467	TACAGCTGGAG	1	-
chr2	38101825	38101836	CCCAGCTGGTT	1	+
chr2	38949455	38949466	CACAGCTGTCA	1	+
chr2	40078945	40078956	CACAGCTGGCT	1	-
chr2	42890436	42890447	CACAGCTGCAG	1	+
chr2	46079824	46079835	CCCAGCTGTAT	1	-
chr2	48475863	48475874	CCCAGCTGTTA	1	-
chr2	54824752	54824763	TACAGCTGCCG	1	-
chr2	55386584	55386595	CACAGCTGCTG	1	-
chr2	60519484	60519495	GTCAGCTGCCT	1	-
chr2	60593549	60593560	GACAGCTGTCC	1	-
chr2	61068224	61068235	AACACCTGCCC	1	-
chr2	62259388	62259399	CACACCTGGTC	1	-
chr2	62368152	62368163	CCCACCTGCAT	1	-
chr2	62534014	62534025	GGCAGCTGCTC	1	-
chr2	62560310	62560321	CACAGCTGCCA	1	-
chr2	62610142	62610153	GCCACCTGCCA	1	-
chr2	64327985	64327996	CCCAGCTGCTT	1	-
chr2	65165218	65165229	CCCAGCTGGCC	1	-
chr2	65593833	65593844	GCCAGCTGGTT	1	-
chr2	65610128	65610139	GCCAGCTGCCT	1	-
chr2	68592425	68592436	CCCAGCTGCTG	1	+
chr2	68654458	68654469	CACAGCTGCAA	1	+
chr2	74796077	74796088	ACCAGCTGGAG	1	+
chr2	74804722	74804733	GCCAGCTGGAT	1	-
chr2	74805872	74805883	GCCAGCTGCTT	1	-
chr2	7707942	7707953	CCCAGGTGCAG	1	+
chr2	80752439	80752450	GGCAGCTGGAG	1	+
chr2	80757715	80757726	GACACCTGCTT	1	-
chr2	81058141	81058152	GACAGCTGTTT	1	+
chr2	89185011	89185022	AACAGCTGGTC	1	-
chr2	98552895	98552906	GACAGCTGTTC	1	-
chr2	98583465	98583476	CACACCTGCCC	1	+
chr2	99076372	99076383	CACAGCTGCTG	1	+
chr2	99077475	99077486	GGCAGCTGCAG	1	+
chr2	99085418	99085429	CCCAGCTGTTC	1	-
chr3	100240462	100240473	ACCAGCTGCAG	1	+
chr3	105573112	105573123	CACAGGTGCTG	1	+
chr3	106051939	106051950	GCCACCTGCCT	1	+
chr3	107844607	107844618	AACACCTGCCA	1	+
chr3	111834139	111834150	CCCATCTGCCT	1	-
chr3	111847935	111847946	CACAGCTGCAG	1	+
chr3	112692633	112692644	AGCAGCTGCAA	1	-
chr3	113724462	113724473	GCCAGCTGCAG	1	+
chr3	114051683	114051694	AACACCTGCCA	1	-
chr3	11414947	11414958	ACCACCTGGAG	1	+
chr3	115719288	115719299	TACAGCTGCTG	1	-
chr3	120500102	120500113	CACAGCTGCCG	1	-
chr3	121740982	121740993	CTCAGCTGCCG	1	+
chr3	124867877	124867888	CCCAGCTGCTC	1	+
chr3	125559507	125559518	TCCAGCTGCAG	1	-
chr3	125800783	125800794	TACAGCTGCAC	1	-
chr3	129609203	129609214	GCCACCTGCTT	1	-
chr3	133196461	133196472	CACACCTGCAC	1	-
chr3	133199300	133199311	CCCACCTGCTC	1	+
chr3	136968370	136968381	GCCACCTGGAT	1	-
chr3	137049312	137049323	CTCACCTGCCC	1	-
chr3	141092224	141092235	CACATCTGCTC	1	-
chr3	141640343	141640354	CACACCTGCTG	1	+
chr3	142075840	142075851	TACAGCTGGTT	1	+
chr3	14729078	14729089	CACAGCTGCTA	1	+
chr3	155213395	155213406	CCCAGCTGGCA	1	-
chr3	158073931	158073942	TGCAGCTGCAG	1	-
chr3	15816906	15816917	CCCAGCTGGTG	1	-
chr3	159504578	159504589	CACAGCTGGAC	1	+
chr3	169975126	169975137	ACCAGCTGCTG	1	-
chr3	170924315	170924326	CACACCTGCTG	1	-
chr3	172035936	172035947	CACAGCTGTAA	1	+
chr3	17221440	17221451	CCCAGCTGCTC	1	+
chr3	17223857	17223868	CACAGCTGGTA	1	+
chr3	176775688	176775699	GCCAGCTGTCG	1	-
chr3	176965244	176965255	GCCAGCTGGTC	1	-
chr3	178231483	178231494	CCCAGCTGCAA	1	+
chr3	178389254	178389265	CCCATCTGCCT	1	+
chr3	178914051	178914062	CACAGCTGCTG	1	+
chr3	183254262	183254273	GCCACCTGGCT	1	+
chr3	186714363	186714374	CACACCTGCTT	1	+
chr3	186843413	186843424	ACCACCTGCTG	1	+
chr3	189112546	189112557	AACACCTGCTA	1	-
chr3	194169829	194169840	CCCAGCTGTCT	1	-
chr3	195264953	195264964	AGCACCTGCTG	1	+
chr3	195443952	195443963	GCCAGCTGCAG	1	-
chr3	23431385	23431396	AACAGCTGCTT	1	+
chr3	23608245	23608256	AACACCTGCCA	1	+
chr3	30691201	30691212	AACAGCTGGTT	1	-
chr3	31993866	31993877	GCCACCTGGTT	1	-
chr3	32465253	32465264	GACAGCTGCCT	1	+
chr3	32470376	32470387	CCCACCTGGCC	1	+
chr3	33090012	33090023	CACACCTGCAC	1	+
chr3	33771689	33771700	CACAGCTGGCC	1	+
chr3	34242221	34242232	CACAGCTGGCT	1	-
chr3	34303689	34303700	CACAGCTGGTG	1	-
chr3	37932941	37932952	GCCAGCTGCAA	1	+
chr3	41564311	41564322	CACAGCTGGCC	1	-
chr3	42130583	42130594	TCCACCTGCAC	1	+
chr3	42162516	42162527	AACACCTGCTA	1	-
chr3	5223634	5223645	AACACCTGCAG	1	-
chr3	53832240	53832251	CCCACCTGCCA	1	-
chr3	55692977	55692988	GACAGCTGCAG	1	+
chr3	56788833	56788844	CCCAGCTGGTT	1	+
chr3	57004650	57004661	AACAGCTGGTC	1	+
chr3	58690657	58690668	CACAGCTGCAG	1	+
chr3	67067349	67067360	CTCACCTGCAG	1	-
chr3	69370045	69370056	GCCAGCTGGAG	1	-
chr3	9263977	9263988	CACATCTGCTT	1	-
chr3	93790823	93790834	CACACCTGCCA	1	-
chr4	10154981	10154992	GCCACCTGGTG	1	-
chr4	101926835	101926846	CCCAGCTGCTC	1	+
chr4	10673118	10673129	CACAGCTGTTT	1	-
chr4	109039866	109039877	CACAGCTGTTT	1	-
chr4	110798679	110798690	CGCACCTGGAC	1	+
chr4	113208582	113208593	TACAGCTGCTA	1	-
chr4	113442482	113442493	CCCACCTGCTC	1	+
chr4	11471902	11471913	AGCAGCTGCAG	1	+
chr4	122716954	122716965	GTCAGCTGCTT	1	+
chr4	124697642	124697653	CACATCTGCTG	1	-
chr4	140449976	140449987	GCCAGCTGGAG	1	+
chr4	142419109	142419120	CACAGCTGTTC	1	-
chr4	146422722	146422733	CACAGGTGCTG	1	-
chr4	146729656	146729667	TCCAGCTGCAG	1	-
chr4	146944892	146944903	GACACCTGCCC	1	-
chr4	151953384	151953395	CCCAGGTGCAG	1	-
chr4	153141747	153141758	GCCAGCTGGAG	1	-
chr4	153383234	153383245	TCCAGCTGCTT	1	+
chr4	153587348	153587359	CACACCTGTTG	1	+
chr4	165798356	165798367	CACAGCTGGCA	1	+
chr4	167817497	167817508	GTCAGCTGCTG	1	-
chr4	168978781	168978792	CACACCTGCCC	1	+
chr4	173907409	173907420	GACAGCTGCAG	1	-
chr4	174173552	174173563	CACAGCTGGAC	1	-
chr4	174185951	174185962	AACAGCTGCAC	1	-
chr4	176744288	176744299	CGCAGCTGGTG	1	+
chr4	177230438	177230449	CACAGCTGCAG	1	+
chr4	185265004	185265015	CGCAGCTGCTG	1	+
chr4	185266327	185266338	GGCAGCTGCAT	1	-
chr4	185331246	185331257	TCCACCTGCAG	1	+
chr4	186264951	186264962	TCCAGCTGCTT	1	+
chr4	186266414	186266425	CACAGCTGTCG	1	-
chr4	26181002	26181013	CCCAGCTGTCA	1	+
chr4	2863946	2863957	CACAGCTGCTC	1	-
chr4	30463132	30463143	CACACCTGGAG	1	-
chr4	3048024	3048035	CCCAGCTGTTT	1	-
chr4	3087148	3087159	CACACCTGGCC	1	+
chr4	37663642	37663653	GCCAGCTGCAT	1	+
chr4	37759922	37759933	TCCAGCTGCCC	1	+
chr4	38077422	38077433	CACAGCTGTCC	1	-
chr4	38784568	38784579	CGCACCTGCAG	1	-
chr4	39963802	39963813	CCCAGCTGCTG	1	-
chr4	40202125	40202136	CCCACCTGCAA	1	-
chr4	4030657	4030668	TCCAGCTGCAG	1	+
chr4	40518813	40518824	CCCACCTGGTC	1	+
chr4	48048205	48048216	GCCAGCTGGAA	1	+
chr4	48066182	48066193	CACACCTGGCC	1	+
chr4	48175831	48175842	CCCAGCTGCCA	1	+
chr4	51694	51705	CGCACCTGCAC	1	+
chr4	54467717	54467728	CACAGCTGCTG	1	-
chr4	54571531	54571542	CCCACCTGTTC	1	+
chr4	57695046	57695057	CCCAGCTGGCA	1	+
chr4	75799034	75799045	CACAGCTGCTC	1	+
chr4	75930394	75930405	CACAGCTGCTG	1	-
chr4	76024790	76024801	GCCACCTGCTG	1	-
chr4	79658242	79658253	GACAGCTGGTC	1	-
chr4	8083522	8083533	AACACCTGGTG	1	+
chr4	81060281	81060292	CACAGCTGCAG	1	-
chr4	850041	850052	CACAGCTGCTC	1	+
chr4	850384	850395	CACAGCTGCTC	1	+
chr4	99370216	99370227	GACAGCTGCAG	1	+
chr5	106731987	106731998	GCCAGCTGCTT	1	+
chr5	108066471	108066482	CCCAGCTGGCA	1	+
chr5	110589043	110589054	GGCACCTGCTG	1	-
chr5	115949821	115949832	ACCAGCTGCTG	1	+
chr5	118626084	118626095	GCCAGCTGCAT	1	-
chr5	130872246	130872257	ACCAGCTGGAC	1	+
chr5	131541560	131541571	CACAGCTGCTC	1	-
chr5	133830601	133830612	AGCAGCTGCTG	1	-
chr5	137094648	137094659	CACAGGTGCAG	1	-
chr5	138611877	138611888	GGCAGCTGCCT	1	-
chr5	138731766	138731777	CCCAGCTGGCC	1	+
chr5	142388826	142388837	CCCAGCTGCCC	1	+
chr5	142399828	142399839	GCCACCTGCCC	1	-
chr5	142434231	142434242	CTCAGCTGGTC	1	+
chr5	142972475	142972486	CACAGCTGCAC	1	-
chr5	14364899	14364910	GCCACCTGCAG	1	+
chr5	143713112	143713123	ACCACCTGCAG	1	-
chr5	149784920	149784931	AACAGCTGGAC	1	-
chr5	149786740	149786751	TCCAGCTGCAG	1	+
chr5	150524707	150524718	GCCAGCTGGTG	1	+
chr5	156306826	156306837	CACAGCTGCTC	1	+
chr5	156932593	156932604	CCCAGCTGGCC	1	-
chr5	157023586	157023597	ACCAGCTGCAG	1	-
chr5	157289667	157289678	ACCACCTGCTC	1	+
chr5	157825828	157825839	CACACCTGGCT	1	-
chr5	158312045	158312056	CACACCTGCCT	1	+
chr5	160175119	160175130	AACAGCTGCAG	1	+
chr5	171405671	171405682	CACAGCTGGCT	1	+
chr5	171582383	171582394	CCCAGCTGCTT	1	+
chr5	1951634	1951645	GCCATCTGCTG	1	+
chr5	32291200	32291211	CACACCTGCCA	1	+
chr5	40224204	40224215	ACCAGCTGCAA	1	-
chr5	420854	420865	GGCAGCTGGAC	1	+
chr5	49741353	49741364	GACACCTGCCT	1	+
chr5	55274030	55274041	GCCAGCTGCTT	1	+
chr5	61000346	61000357	AACACCTGCTA	1	-
chr5	64364421	64364432	GACAGCTGTAG	1	+
chr5	6652268	6652279	CCCAGCTGTCT	1	+
chr5	6687798	6687809	CCCACCTGCAC	1	+
chr5	70885963	70885974	AACACCTGGCG	1	+
chr5	75844105	75844116	CACAGCTGTAC	1	+
chr5	78088696	78088707	ACCAGCTGCAA	1	+
chr5	86527098	86527109	CCCAGCTGCTT	1	-
chr5	88597649	88597660	ACCACCTGCCA	1	+
chr5	88731407	88731418	TGCAGCTGCTG	1	+
chr5	90565130	90565141	ACCAGCTGCAT	1	-
chr5	94038630	94038641	GACAGCTGGAC	1	-
chr5	94417169	94417180	GACAGCTGCAA	1	-
chr5	96528713	96528724	AGCAGCTGCAG	1	-
chr5	99919869	99919880	ACCAGCTGCCA	1	-
chr6	106593689	106593700	CCCACCTGCTG	1	-
chr6	107363815	107363826	GACAGCTGCTG	1	-
chr6	111370514	111370525	CCCAGCTGTTC	1	-
chr6	11333937	11333948	CACAGCTGCAG	1	-
chr6	114012080	114012091	GCCAGCTGGAT	1	-
chr6	116726383	116726394	AACAGCTGCAG	1	-
chr6	11730996	11731007	GACAGCTGCAT	1	+
chr6	11735340	11735351	GCCAGCTGCTG	1	+
chr6	119765887	119765898	TCCAGCTGCAG	1	+
chr6	119784744	119784755	CACATCTGCAC	1	+
chr6	119907857	119907868	GCCAGCTGCTG	1	-
chr6	127797001	127797012	TGCAGCTGCAG	1	-
chr6	129982833	129982844	CACAGCTGGAA	1	-
chr6	133186763	133186774	CACATCTGCCC	1	+
chr6	135463015	135463026	GCCACCTGGCC	1	+
chr6	135547797	135547808	AACACCTGCTG	1	-
chr6	135667906	135667917	GACAGCTGCTT	1	-
chr6	137094533	137094544	ACCACCTGCTT	1	+
chr6	138233012	138233023	GCCATCTGCAG	1	+
chr6	138249160	138249171	GACACCTGGTG	1	+
chr6	14095879	14095890	TACAGCTGCTG	1	-
chr6	141785746	141785757	GACACCTGCTT	1	+
chr6	143179079	143179090	GACAGCTGCCT	1	-
chr6	143228461	143228472	ACCAGCTGCTG	1	+
chr6	14382853	14382864	CACACCTGCTT	1	-
chr6	149434162	149434173	GGCAGCTGGAG	1	-
chr6	151216544	151216555	CCCAGCTGGAG	1	-
chr6	152481581	152481592	GACAGCTGTAC	1	-
chr6	15255887	15255898	AACAGCTGGCT	1	-
chr6	157203271	157203282	AACAGCTGCAA	1	-
chr6	157204944	157204955	AACACCTGCAC	1	-
chr6	159235241	159235252	CACAGCTGCTT	1	-
chr6	159488634	159488645	CCCAGCTGCTT	1	-
chr6	159537536	159537547	CCCATCTGCAT	1	+
chr6	160491667	160491678	GACACCTGCTT	1	-
chr6	161162290	161162301	CGCAGCTGCAG	1	-
chr6	161212847	161212858	GCCATCTGCAC	1	+
chr6	167358640	167358651	CACACCTGTCG	1	+
chr6	167533359	167533370	GACAGCTGGCA	1	-
chr6	17023003	17023014	TACAGCTGCTA	1	+
chr6	170833437	170833448	CACAGCTGTCG	1	+
chr6	17957925	17957936	CCCAGCTGGTG	1	+
chr6	19804963	19804974	TCCAGCTGGAG	1	-
chr6	21180685	21180696	TACAGCTGCTA	1	+
chr6	21200614	21200625	AACAGCTGCCG	1	-
chr6	25056541	25056552	CACAGCTGGCT	1	+
chr6	25251246	25251257	CACATCTGCTG	1	+
chr6	257896	257907	CACAGCTGTCC	1	-
chr6	30495916	30495927	AACAGCTGTTG	1	-
chr6	32915801	32915812	CACAGGTGCTG	1	-
chr6	34263639	34263650	CACAGCTGTTA	1	-
chr6	37143790	37143801	GCCAGCTGGTC	1	-
chr6	37475840	37475851	CGCAGCTGGTG	1	-
chr6	394944	394955	GCCAGCTGGAC	1	+
chr6	41975712	41975723	GCCAGCTGCTG	1	-
chr6	42206854	42206865	ACCAGCTGCTT	1	+
chr6	42391237	42391248	CACACCTGGCT	1	+
chr6	43781152	43781163	CACAGCTGCAC	1	-
chr6	5133108	5133119	CACAGCTGCTG	1	-
chr6	56629263	56629274	CGCACCTGCAG	1	-
chr6	56631811	56631822	AGCAGCTGCAG	1	+
chr6	57215430	57215441	ACCAGCTGGTG	1	+
chr6	74233472	74233483	CCCAGCTGTTC	1	-
chr6	8066001	8066012	GCCACCTGCAC	1	-
chr6	88433131	88433142	CCCAGCTGGCC	1	+
chr6	89322642	89322653	GTCAGCTGCCT	1	-
chr6	90067259	90067270	GACAGCTGCCA	1	+
chr6	90095096	90095107	AACAGCTGCTG	1	+
chr6	95461799	95461810	TCCAGCTGCTT	1	+
chr7	101598019	101598030	CACAGCTGCTC	1	+
chr7	102086974	102086985	TCCAGCTGCAC	1	-
chr7	105702168	105702179	CACAGCTGCAA	1	+
chr7	107844247	107844258	ACCAGCTGCTG	1	-
chr7	1140827	1140838	GTCAGCTGCTG	1	+
chr7	116988270	116988281	TCCACCTGCTG	1	+
chr7	121012892	121012903	GACAGCTGGTT	1	-
chr7	121026042	121026053	AACAGCTGGAG	1	-
chr7	130579094	130579105	ACCACCTGCTG	1	+
chr7	130957979	130957990	ACCAGCTGGTG	1	+
chr7	132567553	132567564	GGCACCTGCTT	1	-
chr7	133769717	133769728	CCCAGCTGTTT	1	-
chr7	137672908	137672919	CACACCTGTTC	1	+
chr7	154675744	154675755	CACACCTGCTC	1	+
chr7	155147245	155147256	CTCACCTGCAC	1	+
chr7	156447707	156447718	CACAGCTGCTC	1	-
chr7	20278453	20278464	TCCAGCTGCTT	1	-
chr7	22478811	22478822	TGCAGCTGCAG	1	+
chr7	24814475	24814486	CACATCTGCAT	1	-
chr7	24935808	24935819	ACCACCTGGTG	1	+
chr7	2686650	2686661	CTCACCTGCAC	1	-
chr7	28521231	28521242	CACAGCTGCAA	1	+
chr7	37351310	37351321	GACAGCTGCAT	1	+
chr7	37871947	37871958	GGCAGCTGCCT	1	+
chr7	38227874	38227885	GCCACCTGGCT	1	+
chr7	38335768	38335779	CACACCTGGCC	1	-
chr7	41866261	41866272	GCCACCTGCTG	1	-
chr7	43116048	43116059	CACAGCTGCAA	1	+
chr7	45061423	45061434	GACAGCTGTTG	1	+
chr7	45486020	45486031	CTCAGCTGCAC	1	+
chr7	47525631	47525642	CACACCTGCAC	1	-
chr7	4985790	4985801	CACACCTGCAC	1	+
chr7	50188089	50188100	AACACCTGCAG	1	-
chr7	50253148	50253159	GCCAGCTGGTG	1	-
chr7	50321626	50321637	CACAGCTGCAG	1	+
chr7	5509506	5509517	CACACCTGCAC	1	-
chr7	55617264	55617275	GCCACCTGCAG	1	-
chr7	5563005	5563016	CACACCTGTAG	1	+
chr7	55635343	55635354	GACACCTGGAC	1	+
chr7	5741067	5741078	CACATCTGCAC	1	+
chr7	6111214	6111225	GCCACCTGGCC	1	-
chr7	6966060	6966071	GCCAGCTGCTG	1	+
chr7	6967476	6967487	GACAGCTGGTT	1	+
chr7	72015643	72015654	CACAGCTGTTG	1	-
chr7	76899181	76899192	CACAGCTGGCA	1	+
chr7	7759013	7759024	ACCAGCTGCAA	1	+
chr7	7812348	7812359	CGCAGCTGCTC	1	-
chr7	7960382	7960393	CACACCTGCAT	1	-
chr7	86759384	86759395	TACAGCTGCCC	1	+
chr7	92367320	92367331	CACAGCTGCTT	1	+
chr7	93679543	93679554	CCCAGCTGGCA	1	-
chr7	99728745	99728756	AACAGCTGCCG	1	-
chr7	99951426	99951437	CCCACCTGCTG	1	+
chr8	100253187	100253198	CACACCTGCAG	1	+
chr8	101506932	101506943	CACACCTGCAG	1	-
chr8	103899331	103899342	TCCAGCTGCTG	1	+
chr8	103974018	103974029	AGCAGCTGCAC	1	+
chr8	105587537	105587548	ACCAGCTGCAT	1	+
chr8	107870259	107870270	ACCACCTGGTG	1	-
chr8	11355407	11355418	CCCAGCTGGCA	1	-
chr8	119344718	119344729	GACACCTGCAC	1	-
chr8	123807420	123807431	CACAGGTGCAG	1	+
chr8	124078038	124078049	GCCACCTGCTG	1	+
chr8	12445055	12445066	ACCAGCTGCCT	1	-
chr8	126297228	126297239	CCCAGCTGTTG	1	-
chr8	126726138	126726149	CCCACCTGCCC	1	-
chr8	128578339	128578350	GCCACCTGCAC	1	+
chr8	128580499	128580510	CACACCTGGCC	1	+
chr8	128646118	128646129	CACAGCTGCAG	1	-
chr8	128707318	128707329	TCCAGCTGCCA	1	-
chr8	130382737	130382748	AACACCTGCTA	1	-
chr8	130567024	130567035	GGCACCTGCTG	1	+
chr8	130567674	130567685	CACAGCTGTTC	1	+
chr8	131342318	131342329	CCCAGCTGGAA	1	+
chr8	131450046	131450057	CCCAGCTGGCT	1	+
chr8	133846293	133846304	AACAGCTGTTG	1	-
chr8	135217273	135217284	TCCACCTGCTT	1	+
chr8	136769184	136769195	CACAGCTGGCT	1	+
chr8	137678434	137678445	CCCAGCTGCCA	1	-
chr8	142109616	142109627	CCCACCTGCTG	1	-
chr8	19701354	19701365	CACAGCTGCTG	1	-
chr8	21032130	21032141	CCCAGCTGTAA	1	+
chr8	25240376	25240387	AGCAGCTGCCG	1	+
chr8	26105969	26105980	CCCACCTGCCC	1	+
chr8	26115756	26115767	GACAGCTGCCT	1	-
chr8	27232228	27232239	GACAGCTGCCT	1	-
chr8	29088951	29088962	GCCACCTGCCC	1	-
chr8	29505040	29505051	GCCACCTGGTG	1	+
chr8	30513648	30513659	GCCACCTGGCT	1	+
chr8	38631569	38631580	AGCAGCTGCTG	1	-
chr8	38822831	38822842	GCCACCTGCCT	1	-
chr8	49320585	49320596	GCCAGCTGCAC	1	-
chr8	50164357	50164368	CACACCTGCTG	1	+
chr8	61404704	61404715	TACAGCTGGTG	1	-
chr8	64312142	64312153	CACACCTGCTG	1	+
chr8	65776605	65776616	CACATCTGCTC	1	+
chr8	71060543	71060554	CACACCTGTTG	1	-
chr8	72754700	72754711	CGCAGCTGTAG	1	+
chr8	72832364	72832375	GCCACCTGCTG	1	+
chr8	80766320	80766331	CACACCTGTTG	1	-
chr8	8096299	8096310	GCCAGCTGCTG	1	-
chr8	81276618	81276629	CCCAGCTGCAC	1	+
chr8	81871371	81871382	CGCAGCTGCCA	1	+
chr8	82066158	82066169	GCCACCTGGAT	1	+
chr8	96126603	96126614	ACCAGCTGCTT	1	-
chr8	96765226	96765237	CACAGCTGCCA	1	+
chr9	112178586	112178597	CACAGCTGCAC	1	+
chr9	112657506	112657517	AACAGCTGCTT	1	-
chr9	114738118	114738129	CCCAGCTGGCT	1	+
chr9	114804070	114804081	CCCAGCTGTTC	1	+
chr9	127040441	127040452	CACACCTGTAC	1	-
chr9	131653693	131653704	CACACCTGGCT	1	-
chr9	132801807	132801818	CACACCTGGCT	1	-
chr9	137636583	137636594	CACACCTGCAC	1	+
chr9	140013404	140013415	AACACCTGCTA	1	+
chr9	19184423	19184434	GGCAGCTGCCG	1	-
chr9	21121919	21121930	TCCAGCTGGAT	1	-
chr9	22105203	22105214	GGCAGCTGCAC	1	+
chr9	3522108	3522119	GCCACCTGCTT	1	+
chr9	37004402	37004413	ACCAGCTGGAG	1	+
chr9	37375047	37375058	GCCACCTGCAA	1	+
chr9	37820325	37820336	GCCAGCTGGTC	1	-
chr9	38086637	38086648	CACAGCTGGAA	1	+
chr9	5439165	5439176	CCCAGCTGGAT	1	-
chr9	5450513	5450524	GCCAGCTGCTC	1	-
chr9	5512360	5512371	GACAGCTGGAA	1	-
chr9	6415419	6415430	CACAGCTGGTA	1	-
chr9	80531605	80531616	GACAGCTGCAG	1	+
chr9	82180386	82180397	GGCAGCTGCAA	1	+
chr9	86235865	86235876	GCCACCTGCTG	1	-
chr9	87385122	87385133	CCCAGCTGCTT	1	-
chr9	92052367	92052378	CACACCTGCAG	1	-
chr9	92139026	92139037	GACAGCTGGAG	1	+
chr9	96412080	96412091	CACACCTGCAG	1	+
chr9	98915119	98915130	AGCAGCTGCTG	1	-
chrX	103186913	103186924	CCCAGCTGGTG	1	+
chrX	111887195	111887206	AGCAGCTGCTC	1	-
chrX	11757992	11758003	TCCAGCTGCTG	1	-
chrX	122918973	122918984	GCCAGCTGCAG	1	-
chrX	12905984	12905995	CACAGGTGCAC	1	-
chrX	13032051	13032062	CCCAGCTGTTA	1	-
chrX	133210479	133210490	CACACCTGCCA	1	-
chrX	13770940	13770951	ACCAGCTGCCC	1	-
chrX	15483603	15483614	AACACCTGGAG	1	+
chrX	16137895	16137906	AACACCTGGTG	1	-
chrX	1622367	1622378	CCCAGCTGGCA	1	-
chrX	1623511	1623522	TCCACCTGCCT	1	-
chrX	19761752	19761763	GACACCTGCAT	1	-
chrX	19830134	19830145	ACCACCTGCCT	1	+
chrX	22078943	22078954	TCCACCTGCCC	1	+
chrX	22210970	22210981	GCCAGCTGGTA	1	-
chrX	38739170	38739181	TACAGCTGCAG	1	-
chrX	38751095	38751106	CTCAGCTGCAG	1	+
chrX	40511105	40511116	AACAGCTGCAA	1	+
chrX	41371875	41371886	GCCACCTGCTT	1	+
chrX	41455983	41455994	AACAGCTGCAA	1	+
chrX	42803085	42803096	GCCAGCTGCTC	1	-
chrX	46513543	46513554	CACACCTGGCC	1	-
chrX	73766074	73766085	CACAGCTGGTC	1	-
chrX	73766592	73766603	CACAGCTGGTC	1	-
chrX	73766891	73766902	CACAGCTGGTG	1	-
chrX	77772851	77772862	AACACCTGCAT	1	-
chrX	78514786	78514797	CACAGCTGCTG	1	-
chr10	103663808	103663819	AACAGCTGCAT	1	-
chr10	104870834	104870845	CACAGCTGCAA	1	+
chr10	112220973	112220984	GCCACCTGCCC	1	-
chr10	115719380	115719391	CCCAGCTGGTC	1	-
chr10	115721446	115721457	GCCACCTGCTC	1	-
chr10	12090627	12090638	CACACCTGGCC	1	+
chr10	125087109	125087120	TCCAGCTGCAG	1	+
chr10	125119058	125119069	CACACCTGGCT	1	-
chr10	133468085	133468096	GGCACCTGCTC	1	-
chr10	13378033	13378044	GCCACCTGCTC	1	-
chr10	133938115	133938126	CACAGCTGGCT	1	-
chr10	134568889	134568900	CACACCTGCTC	1	-
chr10	13732742	13732753	CCCAGCTGCTA	1	+
chr10	14013068	14013079	CACAGGTGCAC	1	+
chr10	14782830	14782841	CACAGCTGCAT	1	-
chr10	16627251	16627262	CACAGCTGCAT	1	+
chr10	21259746	21259757	TCCACCTGCCC	1	+
chr10	26818000	26818011	GACAGCTGGAT	1	-
chr10	2743056	2743067	AACAGCTGGCG	1	+
chr10	30994422	30994433	AACAGCTGCCT	1	-
chr10	35628973	35628984	ACCAGCTGCCG	1	+
chr10	3665505	3665516	ACCAGCTGGTG	1	-
chr10	3848340	3848351	CACACCTGGAG	1	+
chr10	3852322	3852333	CACACCTGGAG	1	-
chr10	3917476	3917487	CACACCTGCTT	1	+
chr10	43637008	43637019	CCCAGCTGTTC	1	+
chr10	45461314	45461325	CCCAGCTGGTG	1	+
chr10	52363966	52363977	ACCAGCTGGAC	1	+
chr10	5396227	5396238	AGCAGCTGCTG	1	+
chr10	6128475	6128486	CACAGCTGGAG	1	+
chr10	64003159	64003170	CACAGCTGCTG	1	+
chr10	64287176	64287187	AGCAGCTGCAG	1	-
chr10	64378879	64378890	ACCAGCTGCCA	1	-
chr10	73631161	73631172	TCCACCTGCCT	1	+
chr10	74076852	74076863	CCCAGCTGGCT	1	-
chr10	74104712	74104723	CACAGCTGCAA	1	+
chr10	88043401	88043412	CACACCTGCAC	1	+
chr10	91413483	91413494	GGCAGCTGCTG	1	-
chr10	93861247	93861258	TACAGCTGCAA	1	+
chr10	97516323	97516334	GGCAGCTGCCT	1	-
chr11	103830284	103830295	GCCAGCTGCCT	1	-
chr11	107730696	107730707	GCCACCTGCTT	1	+
chr11	111285264	111285275	AACAGCTGCCC	1	-
chr11	111287848	111287859	TACACCTGCCT	1	+
chr11	111288664	111288675	CACAGCTGTTT	1	-
chr11	112498658	112498669	CACAGCTGGTC	1	-
chr11	118563420	118563431	GACAGCTGCAG	1	-
chr11	122679404	122679415	GTCAGCTGCCT	1	+
chr11	123174268	123174279	TCCACCTGCTC	1	+
chr11	128595623	128595634	AGCAGCTGCAA	1	+
chr11	130048519	130048530	CACACCTGGTT	1	-
chr11	15135021	15135032	ACCACCTGCCC	1	+
chr11	35058219	35058230	CACAGCTGCCA	1	+
chr11	35099732	35099743	CTCACCTGCAG	1	+
chr11	35109376	35109387	GACAGCTGCTG	1	+
chr11	35140599	35140610	GTCAGCTGCAC	1	-
chr11	36562690	36562701	CGCAGCTGTTG	1	-
chr11	48035497	48035508	CCCACCTGCTC	1	-
chr11	486090	486101	CACAGCTGGTG	1	+
chr11	58415068	58415079	CCCACCTGCTG	1	+
chr11	60134655	60134666	CCCAGCTGGTG	1	-
chr11	60244602	60244613	AACAGCTGCAG	1	-
chr11	60909230	60909241	AGCAGCTGCAC	1	+
chr11	61137172	61137183	CGCAGCTGCCT	1	-
chr11	61809816	61809827	CCCACCTGCCT	1	-
chr11	6455684	6455695	CCCAGCTGTTC	1	-
chr11	64636640	64636651	GCCAGCTGCTC	1	+
chr11	65208744	65208755	CCCAGCTGGTG	1	-
chr11	65236458	65236469	TCCACCTGCAG	1	+
chr11	66092887	66092898	CCCAGCTGTAC	1	-
chr11	73710765	73710776	CACAGGTGCAG	1	+
chr11	78176196	78176207	CACAGCTGCTG	1	+
chr11	82774220	82774231	CACACCTGCTT	1	+
chr11	87912397	87912408	CACAGCTGTTC	1	-
chr11	87913352	87913363	GACATCTGCTG	1	-
chr11	88154962	88154973	GACAGCTGTTC	1	-
chr11	93013444	93013455	CCCAGCTGCTC	1	+
chr11	95948887	95948898	CCCAGCTGCAG	1	+
chr11	9622383	9622394	CACAGCTGCAT	1	-
chr12	103786618	103786629	CACAGCTGCCA	1	-
chr12	104319280	104319291	GCCAGCTGCCA	1	+
chr12	105089345	105089356	CCCAGCTGCAA	1	+
chr12	105264044	105264055	GGCAGCTGCCT	1	-
chr12	109003520	109003531	AACAGCTGGAA	1	+
chr12	111873716	111873727	GCCAGCTGCCG	1	-
chr12	116632873	116632884	AACAGCTGCCT	1	+
chr12	117580026	117580037	AACAGCTGGAG	1	+
chr12	11976100	11976111	TCCAGCTGCTC	1	-
chr12	124611776	124611787	GACAGCTGCAA	1	-
chr12	124763676	124763687	CACATCTGCAG	1	-
chr12	12867242	12867253	CCCAGCTGCCC	1	-
chr12	131365202	131365213	CACAGCTGGAA	1	-
chr12	131545862	131545873	GACAGCTGGCT	1	-
chr12	131615228	131615239	CACACCTGCAC	1	-
chr12	16064233	16064244	GCCAGCTGGAG	1	-
chr12	26471793	26471804	CACAGCTGCCC	1	+
chr12	26951231	26951242	CACAGCTGCCC	1	-
chr12	27397259	27397270	CTCACCTGCCT	1	-
chr12	28014920	28014931	CACAGCTGGCC	1	-
chr12	31390155	31390166	TCCAGCTGCAG	1	+
chr12	31926487	31926498	GGCAGCTGCAA	1	+
chr12	32040380	32040391	ACCACCTGCTT	1	+
chr12	40501630	40501641	CTCAGCTGGTG	1	+
chr12	4222301	4222312	AACAGCTGCAG	1	+
chr12	46459304	46459315	GACAGCTGGAA	1	-
chr12	48277249	48277260	CCCAGCTGCAG	1	+
chr12	49147401	49147412	GACAGCTGGAG	1	+
chr12	50064923	50064934	CACAGCTGCTG	1	-
chr12	50581047	50581058	GTCAGCTGCTC	1	-
chr12	53892587	53892598	CACAGCTGGAG	1	+
chr12	58226976	58226987	GCCAGCTGCCC	1	-
chr12	63138548	63138559	GACAGCTGCAG	1	+
chr12	65091912	65091923	CGCACCTGCAC	1	+
chr12	67845936	67845947	TCCAGCTGGAC	1	+
chr12	76577363	76577374	GTCAGCTGCAT	1	+
chr12	8379842	8379853	GCCAGCTGCTG	1	+
chr12	8763949	8763960	GACAGCTGCTC	1	+
chr12	8797546	8797557	TACAGCTGCTT	1	+
chr12	9216922	9216933	GCCAGCTGCAG	1	+
chr12	92797623	92797634	AACAGCTGCTA	1	-
chr12	92899285	92899296	AACAGCTGCTG	1	-
chr12	94634135	94634146	AACAGCTGCAG	1	-
chr12	97113935	97113946	CACAGCTGGTG	1	-
chr12	97379497	97379508	CGCACCTGCCC	1	-
chr12	9950837	9950848	AACACCTGCTA	1	+
chr13	100159073	100159084	CCCAGCTGCCC	1	+
chr13	100195275	100195286	CACAGGTGCAG	1	-
chr13	111829567	111829578	CACAGCTGGTG	1	+
chr13	20766147	20766158	AACAGCTGCTG	1	-
chr13	23507632	23507643	TCCACCTGCAC	1	+
chr13	24420136	24420147	TCCACCTGCTG	1	+
chr13	24844813	24844824	GACAGCTGGCT	1	-
chr13	29282386	29282397	TACAGCTGCTG	1	+
chr13	31182253	31182264	GACACCTGGCT	1	-
chr13	48652431	48652442	GCCAGCTGCCA	1	+
chr13	49080029	49080040	ACCAGCTGCTG	1	+
chr13	62784064	62784075	TACAGCTGCTT	1	-
chr13	77758733	77758744	CCCAGCTGTCA	1	+
chr13	79768670	79768681	GACACCTGCAA	1	+
chr13	96130973	96130984	CACAGCTGTCG	1	+
chr13	99987958	99987969	AACAGCTGCAG	1	-
chr14	100531549	100531560	CACAGCTGGCA	1	-
chr14	102242396	102242407	ACCAGCTGCAT	1	-
chr14	102242803	102242814	CACACCTGTTG	1	+
chr14	102523353	102523364	CACAGGTGCAC	1	+
chr14	104938691	104938702	TACACCTGCAC	1	+
chr14	107155155	107155166	CCCACCTGCTC	1	+
chr14	107198787	107198798	GTCAGCTGCAG	1	-
chr14	24559938	24559949	GCCAGCTGGTG	1	+
chr14	31318783	31318794	ACCAGCTGGAG	1	-
chr14	32729074	32729085	ACCACCTGCTG	1	-
chr14	36325582	36325593	ACCACCTGCCG	1	-
chr14	46337891	46337902	CACAGCTGCAT	1	-
chr14	50437986	50437997	TACACCTGCTT	1	-
chr14	50459977	50459988	CACAGCTGCTA	1	-
chr14	52311390	52311401	CCCAGCTGGAG	1	+
chr14	54733960	54733971	GCCAGCTGGTC	1	+
chr14	59263804	59263815	CACAGCTGCTG	1	-
chr14	60671014	60671025	CACAGCTGGCG	1	+
chr14	64215776	64215787	CACACCTGGTA	1	+
chr14	64676430	64676441	CCCAGCTGCTG	1	+
chr14	66258458	66258469	AACAGCTGGAC	1	+
chr14	67116551	67116562	TACAGCTGCAT	1	+
chr14	67117449	67117460	CACAGCTGCAG	1	+
chr14	68772624	68772635	AACAGCTGGCC	1	-
chr14	70152282	70152293	CACACCTGCAT	1	-
chr14	70160019	70160030	CCCAGCTGGCA	1	+
chr14	74223293	74223304	GCCACCTGCAG	1	+
chr14	81769719	81769730	CACACCTGCAA	1	-
chr14	81937625	81937636	CACACCTGCAT	1	-
chr14	89850539	89850550	CTCAGCTGCTT	1	-
chr14	89971165	89971176	AACAGCTGGTC	1	-
chr14	92904381	92904392	CCCAGCTGGTG	1	-
chr14	95651846	95651857	GGCAGCTGCTG	1	+
chr14	96131016	96131027	TCCAGCTGCCA	1	-
chr14	98011152	98011163	ACCAGCTGCTG	1	-
chr15	100731547	100731558	AACAGCTGTTG	1	-
chr15	23033011	23033022	CCCAGCTGCTG	1	+
chr15	34028048	34028059	AGCAGCTGCAC	1	-
chr15	34233677	34233688	GACAGCTGGTG	1	-
chr15	36909991	36910002	ACCAGCTGCTA	1	-
chr15	38854733	38854744	CCCAGCTGCTG	1	+
chr15	44601294	44601305	CACACCTGCTA	1	+
chr15	45329493	45329504	CACAGCTGTTC	1	+
chr15	52392867	52392878	CACAGCTGCTG	1	-
chr15	64291544	64291555	CACAGCTGCCA	1	+
chr15	64722747	64722758	CACAGCTGCTA	1	-
chr15	65116114	65116125	CGCAGCTGCTG	1	-
chr15	65592959	65592970	CCCACCTGCCT	1	+
chr15	69972056	69972067	CACATCTGCTT	1	+
chr15	73119734	73119745	GCCAGCTGGTA	1	-
chr15	73558100	73558111	AACAGCTGCTT	1	-
chr15	74679638	74679649	GCCAGCTGCCC	1	-
chr15	75076041	75076052	CACAGCTGGAG	1	-
chr15	85279727	85279738	CACACCTGTAG	1	-
chr15	85861687	85861698	CACAGCTGGAG	1	+
chr15	86493310	86493321	TCCAGCTGCAT	1	+
chr15	88998440	88998451	GACAGCTGGAG	1	-
chr15	89493342	89493353	TCCACCTGCCT	1	-
chr15	94850255	94850266	CACACCTGCCT	1	-
chr16	10936944	10936955	CCCACCTGCTG	1	+
chr16	11009698	11009709	GGCACCTGCAG	1	+
chr16	11043688	11043699	AGCAGCTGCTG	1	+
chr16	11402835	11402846	CACAGCTGCAG	1	-
chr16	11723526	11723537	CCCAGCTGCAA	1	-
chr16	12638268	12638279	GTCAGCTGGTG	1	+
chr16	12895878	12895889	TACAGCTGCCT	1	+
chr16	1390481	1390492	TACACCTGCAG	1	-
chr16	19107192	19107203	CCCACCTGCTG	1	-
chr16	20826242	20826253	ACCAGCTGCCA	1	-
chr16	21369577	21369588	AGCAGCTGCAC	1	-
chr16	23988146	23988157	AACACCTGCTG	1	-
chr16	24987023	24987034	GACACCTGGTG	1	+
chr16	25049934	25049945	CACAGCTGCTG	1	-
chr16	27254353	27254364	CACAGCTGCAG	1	+
chr16	27558569	27558580	GCCAGCTGCTT	1	+
chr16	30470164	30470175	CCCACCTGCCA	1	-
chr16	3127196	3127207	GACACCTGGCC	1	-
chr16	3179741	3179752	GCCAGCTGGTA	1	+
chr16	33445874	33445885	GACAGCTGCTG	1	+
chr16	3838069	3838080	CCCAGCTGCTG	1	-
chr16	4038464	4038475	CACACCTGCCC	1	-
chr16	50045883	50045894	CACACCTGGAC	1	+
chr16	50243641	50243652	CACAGCTGCCC	1	+
chr16	57005345	57005356	GCCACCTGCTG	1	+
chr16	57383341	57383352	GACAGCTGTTC	1	+
chr16	57648636	57648647	AGCAGCTGCTG	1	-
chr16	57985157	57985168	GACACCTGCCT	1	-
chr16	72280413	72280424	CACACCTGCTG	1	+
chr16	72866662	72866673	GCCAGCTGCCC	1	-
chr16	81875525	81875536	CCCAGCTGCTG	1	-
chr16	82297258	82297269	AACACCTGCTC	1	-
chr16	83848113	83848124	CACAGCTGCAC	1	+
chr16	84636599	84636610	CGCAGCTGGCT	1	+
chr16	85913952	85913963	GCCAGCTGGTA	1	+
chr16	87908976	87908987	CACAGGTGCTG	1	-
chr16	88882655	88882666	CACACCTGCCA	1	-
chr16	89228400	89228411	CGCACCTGCAC	1	+
chr16	89637175	89637186	CTCACCTGCTC	1	-
chr17	1102733	1102744	CCCAGCTGGAG	1	+
chr17	12334824	12334835	TACAGCTGCAG	1	-
chr17	1236060	1236071	GCCAGCTGTTG	1	-
chr17	16415609	16415620	CACAGCTGCTG	1	+
chr17	1667792	1667803	GCCAGCTGCTC	1	-
chr17	16884811	16884822	CCCAGCTGGAA	1	+
chr17	19439131	19439142	CACAGCTGCTT	1	-
chr17	2096104	2096115	GGCAGCTGCTA	1	+
chr17	28258531	28258542	GCCAGCTGGTA	1	+
chr17	28704036	28704047	TGCAGCTGCTG	1	+
chr17	31297427	31297438	TGCAGCTGCAG	1	+
chr17	31298441	31298452	CACAGCTGTCT	1	-
chr17	34400127	34400138	TACAGCTGCAC	1	+
chr17	34417850	34417861	CTCAGCTGCTA	1	+
chr17	35749011	35749022	AACAGCTGCCT	1	-
chr17	36124984	36124995	CCCAGCTGTCA	1	+
chr17	36186190	36186201	CCCAGCTGGCC	1	-
chr17	37329495	37329506	CCCAGCTGGCA	1	-
chr17	38020459	38020470	CGCAGCTGGCG	1	+
chr17	3808700	3808711	ACCAGCTGGAC	1	+
chr17	38776377	38776388	GGCACCTGCCT	1	-
chr17	44953934	44953945	GCCAGCTGCAG	1	+
chr17	46067346	46067357	CCCAGCTGGTA	1	+
chr17	4625192	4625203	GCCATCTGCTC	1	+
chr17	46560997	46561008	AACAGCTGCCG	1	+
chr17	47290906	47290917	GTCACCTGCAG	1	+
chr17	47436143	47436154	CACAGCTGCAG	1	+
chr17	5124444	5124455	CACACCTGCCA	1	-
chr17	5138098	5138109	CACAGCTGGTG	1	+
chr17	55520705	55520716	AACAGCTGCTG	1	-
chr17	55775278	55775289	GGCACCTGCAC	1	+
chr17	57923169	57923180	GACAGCTGCTT	1	+
chr17	62958059	62958070	CCCAGCTGTAC	1	-
chr17	64028719	64028730	ACCAGCTGCCT	1	+
chr17	65570920	65570931	ACCACCTGCCG	1	+
chr17	65571686	65571697	GGCACCTGCAC	1	-
chr17	66179577	66179588	CCCACCTGCAG	1	+
chr17	66432326	66432337	GCCAGCTGGCC	1	-
chr17	67500116	67500127	CTCACCTGCCC	1	+
chr17	70585241	70585252	CACACCTGCTA	1	+
chr17	73660308	73660319	CCCATCTGCAG	1	+
chr17	75140576	75140587	GCCAGCTGCTA	1	-
chr17	75201959	75201970	CACAGCTGGTA	1	-
chr17	76141719	76141730	CCCAGCTGCTT	1	+
chr17	76171114	76171125	TCCACCTGCCT	1	-
chr17	76268939	76268950	CACAGCTGCAG	1	+
chr17	79943034	79943045	CACACCTGCAC	1	+
chr17	8845059	8845070	AACACCTGCCG	1	+
chr17	8888489	8888500	ACCACCTGCCT	1	-
chr18	10928070	10928081	CACAGCTGCAA	1	-
chr18	10929084	10929095	CCCAGCTGCTG	1	+
chr18	10951128	10951139	ACCACCTGCTG	1	+
chr18	11511608	11511619	CACAGCTGGCA	1	-
chr18	12053494	12053505	CACAGCTGTTG	1	+
chr18	13611096	13611107	GCCACCTGGAG	1	+
chr18	13613834	13613845	CACACCTGCCC	1	+
chr18	21599745	21599756	TACACCTGCAG	1	+
chr18	3179637	3179648	GACAGCTGTCT	1	-
chr18	3596930	3596941	ACCAGCTGGTG	1	-
chr18	56283009	56283020	GACAGCTGGAT	1	-
chr18	60258896	60258907	CCCAGCTGGTT	1	+
chr18	60822930	60822941	ACCACCTGCTC	1	-
chr18	60978965	60978976	GACACCTGCCC	1	-
chr18	71356757	71356768	TCCAGCTGCTG	1	-
chr18	71731943	71731954	CACAGCTGCAG	1	+
chr18	74241037	74241048	CACAGCTGTTC	1	-
chr18	74832242	74832253	CACAGCTGCAC	1	-
chr19	10224336	10224347	GGCAGCTGCCG	1	+
chr19	11052926	11052937	CCCAGCTGCAC	1	+
chr19	11079381	11079392	GCCACCTGCTT	1	-
chr19	11652323	11652334	AACAGCTGTTG	1	-
chr19	11689312	11689323	GACAGCTGCTG	1	-
chr19	12204929	12204940	CACAGCTGCCT	1	+
chr19	13275304	13275315	CACAGCTGTCA	1	-
chr19	1665621	1665632	GCCACCTGCTG	1	-
chr19	16986860	16986871	GCCAGCTGCAC	1	+
chr19	18366160	18366171	CACACCTGGCC	1	-
chr19	19484054	19484065	GCCAGCTGGTA	1	-
chr19	19585120	19585131	CACAGGTGCAC	1	-
chr19	20150056	20150067	CCCAGCTGTCA	1	-
chr19	2491285	2491296	CCCAGCTGCTG	1	-
chr19	30349088	30349099	GCCACCTGCTG	1	-
chr19	36737187	36737198	AACAGCTGGCT	1	-
chr19	3819298	3819309	CCCACCTGCCC	1	-
chr19	38470490	38470501	CCCAGCTGCAA	1	+
chr19	40170628	40170639	CCCAGCTGCTT	1	-
chr19	40195586	40195597	CACACCTGCTC	1	-
chr19	40649745	40649756	GCCAGCTGTTC	1	-
chr19	41047338	41047349	CCCAGCTGCCC	1	+
chr19	41884501	41884512	CACAGCTGTCA	1	-
chr19	45295743	45295754	AGCAGCTGCAG	1	-
chr19	47803571	47803582	CACAGCTGCTT	1	+
chr19	4878791	4878802	CCCAGCTGCAT	1	+
chr19	49412923	49412934	CCCAGCTGCTC	1	-
chr19	50682209	50682220	CACAGCTGTTG	1	+
chr19	55166616	55166627	CCCAGCTGCTC	1	+
chr19	7179211	7179222	CACACCTGGCC	1	+
chr19	7216617	7216628	GACACCTGCAG	1	-
chr19	7473462	7473473	CACAGCTGCTA	1	-
chr1	100988851	100988862	CCCAGCTGGTA	1	+
chr1	101701286	101701297	CACATCTGCCG	1	+
chr1	101854749	101854760	GCCACCTGCTA	1	+
chr1	101876347	101876358	CCCACCTGCCA	1	-
chr1	108320213	108320224	CCCACCTGCCA	1	+
chr1	109697257	109697268	CCCAGCTGGCC	1	-
chr1	113720940	113720951	CACAGCTGGTG	1	-
chr1	116933060	116933071	GCCACCTGCTG	1	+
chr1	119866476	119866487	GGCAGCTGCTT	1	-
chr1	11989965	11989976	GGCAGCTGCCC	1	-
chr1	14078294	14078305	GACAGCTGCTA	1	+
chr1	149214927	149214938	TGCAGCTGCAC	1	+
chr1	150586258	150586269	GCCACCTGCTC	1	-
chr1	151894110	151894121	CTCACCTGCCT	1	-
chr1	154582638	154582649	GCCACCTGGTC	1	-
chr1	15575754	15575765	CACAGCTGGTG	1	-
chr1	157565243	157565254	GCCACCTGCAC	1	-
chr1	160519276	160519287	CTCAGCTGCTC	1	-
chr1	160738311	160738322	CCCAGCTGGCA	1	+
chr1	16115689	16115700	GACAGCTGCTG	1	+
chr1	165912605	165912616	CTCAGCTGCCA	1	+
chr1	167298181	167298192	GCCAGCTGCAA	1	+
chr1	171221823	171221834	GGCAGCTGCCA	1	-
chr1	172419259	172419270	CGCAGCTGGAA	1	-
chr1	176660898	176660909	GACACCTGCTT	1	-
chr1	181119024	181119035	CACAGCTGCAT	1	-
chr1	182116417	182116428	ACCAGCTGCCT	1	+
chr1	18808005	18808016	CACAGCTGCCG	1	-
chr1	192486029	192486040	GACAGCTGCAC	1	-
chr1	192508213	192508224	CCCAGCTGCAC	1	+
chr1	194258962	194258973	GACATCTGCAT	1	+
chr1	200231866	200231877	CACAGCTGCCA	1	+
chr1	20404900	20404911	CACACCTGCTC	1	-
chr1	206804525	206804536	GCCACCTGGCT	1	-
chr1	206881650	206881661	CCCACCTGTTG	1	+
chr1	206966640	206966651	ACCAGCTGCCT	1	-
chr1	207070909	207070920	ACCAGCTGCCT	1	+
chr1	207096710	207096721	CACAGCTGCTC	1	-
chr1	207627669	207627680	CACAGCTGCTT	1	+
chr1	207628131	207628142	AGCACCTGCAG	1	-
chr1	209212833	209212844	CCCACCTGCCC	1	-
chr1	210506354	210506365	CACACCTGGAA	1	+
chr1	212337579	212337590	GCCACCTGGTC	1	+
chr1	213129806	213129817	ACCACCTGCTG	1	-
chr1	221934836	221934847	CCCACCTGCCA	1	-
chr1	221950215	221950226	GCCACCTGCTC	1	+
chr1	222946612	222946623	CACAGCTGTCA	1	+
chr1	224971147	224971158	CGCACCTGCTG	1	-
chr1	226924818	226924829	ACCACCTGCTG	1	+
chr1	233151882	233151893	GCCACCTGCTT	1	+
chr1	235114322	235114333	ACCAGCTGCAG	1	+
chr1	235114706	235114717	CACAGCTGCGG	1	-
chr1	235184094	235184105	GGCAGCTGCTG	1	-
chr1	235243010	235243021	CCCACCTGCAA	1	+
chr1	236447690	236447701	AACACCTGCTA	1	-
chr1	24281921	24281932	AACACCTGCCC	1	-
chr1	24322027	24322038	CCCAGCTGGTG	1	+
chr1	245084459	245084470	GCCAGCTGCAG	1	+
chr1	27743222	27743233	GCCAGCTGTTG	1	+
chr1	28624464	28624475	TCCAGCTGGTG	1	+
chr1	28928337	28928348	CCCAGCTGGAG	1	+
chr1	30216275	30216286	CACACCTGCAG	1	+
chr1	31203383	31203394	CCCAGCTGCCT	1	+
chr1	31222883	31222894	GTCACCTGCAG	1	+
chr1	31227810	31227821	CACACCTGTTG	1	+
chr1	32451206	32451217	ACCAGCTGGAT	1	+
chr1	33726316	33726327	CACACCTGGAC	1	-
chr1	39657890	39657901	CCCAGCTGCCT	1	-
chr1	43408455	43408466	CACACCTGCAG	1	+
chr1	44686616	44686627	CACAGGTGCTG	1	+
chr1	45179010	45179021	TCCACCTGCCT	1	+
chr1	46507327	46507338	CACACCTGGAT	1	-
chr1	6084689	6084700	CACAGCTGCAG	1	-
chr1	66801875	66801886	CGCAGCTGCTG	1	+
chr1	66868116	66868127	CACAGCTGCAG	1	-
chr1	67461937	67461948	CACAGCTGGAA	1	+
chr1	68202199	68202210	CCCAGCTGCAC	1	+
chr1	8229653	8229664	GACAGCTGGCC	1	-
chr1	92197064	92197075	CACATCTGCTG	1	+
chr1	94174863	94174874	TACAGCTGCAT	1	+
chr20	13665443	13665454	GACACCTGCAC	1	+
chr20	1712660	1712671	CCCACCTGCCC	1	-
chr20	18782821	18782832	CACACCTGGCT	1	+
chr20	19928815	19928826	CACAGCTGCTC	1	+
chr20	19933636	19933647	CACACCTGCAG	1	+
chr20	20298082	20298093	CACAGCTGTCT	1	-
chr20	20433224	20433235	AACAGCTGGTA	1	+
chr20	25201065	25201076	GACAGCTGCCC	1	-
chr20	25450883	25450894	AACACCTGGTG	1	-
chr20	25990418	25990429	GCCACCTGGCT	1	-
chr20	30293613	30293624	AACACCTGCAT	1	+
chr20	33153771	33153782	CACAGGTGCAC	1	+
chr20	35920462	35920473	GCCACCTGGCT	1	+
chr20	36722806	36722817	CACAGCTGCCT	1	-
chr20	36809727	36809738	CACAGCTGTTA	1	-
chr20	42550269	42550280	CACAGCTGCCC	1	+
chr20	42955506	42955517	GACAGCTGCAC	1	-
chr20	43331517	43331528	CCCAGCTGCAG	1	+
chr20	44048476	44048487	GCCAGCTGGCG	1	+
chr20	45827224	45827235	CACAGCTGGAG	1	+
chr20	46045750	46045761	CACAGCTGCCT	1	+
chr20	46838049	46838060	GACAGCTGGTC	1	-
chr20	47400587	47400598	CACAGCTGGCT	1	+
chr20	50789373	50789384	CACACCTGCTG	1	+
chr20	52228077	52228088	GCCAGCTGCAA	1	+
chr20	52516100	52516111	CCCAGCTGCTC	1	-
chr20	56039959	56039970	GCCACCTGCCT	1	+
chr20	5627445	5627456	CACACCTGGCT	1	-
chr20	8286197	8286208	GGCACCTGCAG	1	-
chr20	9393016	9393027	CCCAGCTGCTC	1	+
chr20	9909147	9909158	TCCAGCTGCAA	1	-
chr21	29889578	29889589	AACAGCTGCAG	1	+
chr21	34681448	34681459	AACAGCTGCAC	1	-
chr21	35392473	35392484	CACAGCTGCTC	1	-
chr21	36014611	36014622	CCCACCTGCTG	1	+
chr21	40159656	40159667	ACCACCTGGAG	1	+
chr21	43283596	43283607	CACACCTGCCA	1	+
chr21	43532564	43532575	CCCAGCTGCTC	1	+
chr21	43885880	43885891	CCCAGCTGGTA	1	-
chr21	43953065	43953076	AGCAGCTGCAT	1	+
chr21	45632580	45632591	GCCAGCTGCTC	1	+
chr21	47052098	47052109	CCCAGCTGGAA	1	+
chr21	47477101	47477112	ACCAGCTGCAG	1	-
chr21	47791559	47791570	GCCACCTGCTG	1	+
chr22	22764684	22764695	GGCAGCTGCTG	1	+
chr22	23256373	23256384	CACAGCTGCAG	1	+
chr22	23518560	23518571	CACAGCTGTAG	1	+
chr22	23579465	23579476	CACAGCTGCTA	1	-
chr22	25780092	25780103	CACACCTGGCT	1	+
chr22	29562350	29562361	GACAGCTGCCT	1	+
chr22	30704668	30704679	CCCAGCTGGAC	1	+
chr22	31933046	31933057	GCCACCTGGAG	1	+
chr22	32030017	32030028	GCCACCTGCAG	1	+
chr22	33868474	33868485	AACACCTGCAG	1	-
chr22	35707247	35707258	TCCAGCTGCCC	1	-
chr22	35709883	35709894	CACAGCTGCTA	1	+
chr22	36779505	36779516	CCCATCTGCTG	1	-
chr22	37641684	37641695	CACACCTGGCC	1	-
chr22	38424389	38424400	CACACCTGGAT	1	+
chr22	38572309	38572320	GACAGCTGCCC	1	+
chr22	42948117	42948128	AACACCTGCTA	1	-
chr22	43329792	43329803	TCCAGCTGCAA	1	-
chr22	43777882	43777893	CCCAGCTGCTG	1	-
chr22	44460123	44460134	CCCAGCTGTTT	1	+
chr22	47165358	47165369	GCCACCTGCCC	1	-
chr22	47169258	47169269	AACACCTGCTC	1	-
chr22	47330994	47331005	CACAGCTGGTC	1	+
chr2	103004616	103004627	CCCAGCTGGAG	1	-
chr2	10554314	10554325	TACACCTGCTC	1	-
chr2	106974854	106974865	CACAGCTGTCC	1	+
chr2	113382201	113382212	CACAGCTGGTG	1	-
chr2	113443994	113444005	TACAGCTGCAC	1	-
chr2	120110191	120110202	ACCACCTGCTG	1	+
chr2	12044282	12044293	GCCAGCTGTAT	1	-
chr2	121586667	121586678	CGCACCTGCAC	1	+
chr2	12256522	12256533	CACAGGTGCTG	1	+
chr2	131913399	131913410	CACACCTGGCC	1	+
chr2	137063258	137063269	GCCACCTGCCA	1	-
chr2	137120352	137120363	CCCACCTGGTT	1	-
chr2	161934213	161934224	CCCAGCTGTTT	1	-
chr2	175458442	175458453	CACAGCTGCAG	1	+
chr2	177628992	177629003	CCCAGCTGCAT	1	-
chr2	184869432	184869443	GCCAGCTGTAT	1	+
chr2	185309100	185309111	GCCAGCTGGTG	1	-
chr2	191447986	191447997	GACAGCTGGCA	1	+
chr2	196426943	196426954	CACATCTGCTT	1	-
chr2	197040979	197040990	GCCACCTGGCC	1	+
chr2	197278917	197278928	CACAGCTGTCA	1	+
chr2	198650857	198650868	GGCAGCTGCAG	1	+
chr2	201337927	201337938	CCCAGCTGGCC	1	+
chr2	201988674	201988685	GCCAGCTGCAG	1	-
chr2	202870147	202870158	AACAGCTGCCC	1	+
chr2	207322225	207322236	TTCAGCTGCAG	1	-
chr2	214092401	214092412	CACACCTGCTC	1	-
chr2	216878139	216878150	CGCACCTGGAC	1	-
chr2	216978365	216978376	CCCAGCTGCCA	1	-
chr2	220114038	220114049	AACAGCTGCCG	1	-
chr2	223316037	223316048	TCCACCTGCCC	1	-
chr2	225385083	225385094	CACAGCTGGTT	1	+
chr2	225867571	225867582	GCCACCTGCTG	1	-
chr2	231447724	231447735	CACAGCTGCCA	1	+
chr2	231467523	231467534	GTCAGCTGCTA	1	+
chr2	231812905	231812916	AACAGCTGCTT	1	+
chr2	231818884	231818895	AACAGCTGCCC	1	+
chr2	232290485	232290496	GCCACCTGCCT	1	+
chr2	233101169	233101180	CTCAGCTGGAT	1	+
chr2	233140577	233140588	CACACCTGCTG	1	-
chr2	234284766	234284777	CGCACCTGCTG	1	+
chr2	237445467	237445478	CACACCTGCAG	1	-
chr2	238632512	238632523	CACAGCTGCTA	1	-
chr2	240026658	240026669	CGCACCTGCAG	1	-
chr2	241901163	241901174	GACACCTGCAC	1	+
chr2	242931479	242931490	GCCAGCTGGTG	1	-
chr2	27392863	27392874	GCCAGCTGGCA	1	-
chr2	28809887	28809898	CACACCTGCAA	1	-
chr2	30533924	30533935	CCCACCTGCAC	1	-
chr2	37880974	37880985	CCCACCTGCCC	1	-
chr2	38489615	38489626	AACAGCTGCTT	1	+
chr2	38835132	38835143	CACAGCTGCTC	1	+
chr2	38881144	38881155	ACCAGCTGCAA	1	-
chr2	39355310	39355321	GCCAGCTGTTG	1	-
chr2	43376797	43376808	ACCACCTGCCA	1	+
chr2	45864876	45864887	ACCAGCTGGAG	1	+
chr2	46063593	46063604	CGCAGCTGCTG	1	+
chr2	46427582	46427593	ACCACCTGCAC	1	+
chr2	46575035	46575046	CCCACCTGGTC	1	+
chr2	54908103	54908114	TACACCTGCAT	1	-
chr2	61935410	61935421	GGCAGCTGCCT	1	-
chr2	62532470	62532481	GCCACCTGCCC	1	+
chr2	62533107	62533118	GCCAGCTGGTG	1	+
chr2	62568499	62568510	GGCAGCTGCTG	1	-
chr2	62642396	62642407	GGCAGCTGCTG	1	-
chr2	6485847	6485858	AACACCTGCAG	1	-
chr2	64883230	64883241	ACCAGCTGGTG	1	-
chr2	65140543	65140554	CCCACCTGCCA	1	+
chr2	65166882	65166893	CTCAGCTGCCA	1	+
chr2	65212791	65212802	CCCAGCTGCCT	1	-
chr2	65258654	65258665	CCCAGCTGCAG	1	+
chr2	68668888	68668899	CCCACCTGGTT	1	+
chr2	8369936	8369947	TCCAGCTGCAG	1	-
chr2	8393720	8393731	GCCAGCTGCCG	1	+
chr2	8442227	8442238	TCCAGCTGCAG	1	+
chr2	8520918	8520929	AACAGCTGGCG	1	+
chr2	8726164	8726175	CCCACCTGCAG	1	-
chr2	87770782	87770793	CCCAGCTGCCT	1	-
chr2	8944245	8944256	GGCAGCTGCAG	1	-
chr3	101778613	101778624	CACAGCTGTTT	1	+
chr3	113544224	113544235	GACAGCTGCAG	1	-
chr3	121821524	121821535	CTCACCTGCCC	1	+
chr3	121977754	121977765	CCCAGCTGCAC	1	-
chr3	12236293	12236304	GCCACCTGCCG	1	+
chr3	125153880	125153891	CGCAGCTGGTT	1	-
chr3	12838144	12838155	CGCAGCTGGCG	1	+
chr3	130558876	130558887	GACACCTGCTG	1	+
chr3	131424835	131424846	GCCACCTGGTG	1	-
chr3	132857096	132857107	CACACCTGTTC	1	-
chr3	13611524	13611535	CTCACCTGCAT	1	-
chr3	143388249	143388260	CACAGCTGTTT	1	+
chr3	143388564	143388575	CCCAGCTGTTA	1	+
chr3	14732915	14732926	GACACCTGGTG	1	+
chr3	150889153	150889164	GGCAGCTGCAT	1	+
chr3	15679404	15679415	GCCAGCTGCAC	1	+
chr3	159728430	159728441	TCCACCTGCTT	1	+
chr3	169559263	169559274	AACAGCTGCAC	1	+
chr3	169658495	169658506	CACACCTGGCA	1	-
chr3	170966375	170966386	CACACCTGTTC	1	-
chr3	185977558	185977569	CCCAGGTGCTG	1	+
chr3	186239579	186239590	TCCAGCTGCAG	1	-
chr3	186664709	186664720	CCCAGCTGTCC	1	-
chr3	186706876	186706887	CACACCTGGAA	1	+
chr3	188139800	188139811	AACAGCTGGTG	1	+
chr3	188164075	188164086	ACCACCTGCTA	1	-
chr3	192582875	192582886	AACAGCTGCTT	1	+
chr3	194868409	194868420	GCCAGCTGCTA	1	-
chr3	195910398	195910409	AACACCTGCCT	1	+
chr3	195914002	195914013	GCCACCTGCCC	1	-
chr3	197032980	197032991	CACAGCTGTTA	1	+
chr3	197390542	197390553	GCCACCTGCTC	1	-
chr3	23782138	23782149	CCCACCTGGCA	1	+
chr3	29725315	29725326	GTCAGCTGCTG	1	-
chr3	2986503	2986514	TACACCTGCAG	1	+
chr3	42113825	42113836	GCCAGCTGGTC	1	+
chr3	46003687	46003698	CCCAGCTGCTG	1	+
chr3	46773478	46773489	GCCACCTGCCA	1	-
chr3	48268703	48268714	AGCACCTGCAG	1	-
chr3	4876161	4876172	CACAGCTGCAG	1	-
chr3	49276076	49276087	CGCAGCTGCAT	1	+
chr3	5065120	5065131	GCCAGCTGGTG	1	+
chr3	56792880	56792891	CTCAGCTGCCA	1	-
chr3	56834716	56834727	CACACCTGCCT	1	+
chr3	56994556	56994567	GACAGCTGGTA	1	-
chr3	58186906	58186917	GACAGCTGGTT	1	-
chr3	58188782	58188793	GACAGCTGCTG	1	-
chr3	58203023	58203034	CACAGCTGGCG	1	+
chr3	59393963	59393974	AACAGCTGGAG	1	+
chr3	63907853	63907864	CACAGGTGCAC	1	+
chr3	66633463	66633474	CCCAGCTGCAG	1	-
chr3	6722003	6722014	CACAGCTGTCA	1	-
chr3	69417572	69417583	AGCAGCTGCAT	1	-
chr3	71980018	71980029	GGCAGCTGCTC	1	+
chr3	82343970	82343981	AACAGCTGCTC	1	-
chr3	89156656	89156667	CGCAGCTGGCT	1	-
chr3	93789260	93789271	CACAGCTGTAC	1	+
chr3	98376432	98376443	CGCACCTGCTG	1	+
chr3	99224867	99224878	CACAGCTGCTG	1	+
chr3	99766467	99766478	GACACCTGCAG	1	-
chr4	103179189	103179200	CTCAGCTGCAG	1	+
chr4	103546967	103546978	GCCAGCTGTTG	1	-
chr4	103655933	103655944	CACAGCTGGAG	1	-
chr4	113207140	113207151	GCCAGCTGCCG	1	-
chr4	114604453	114604464	ACCACCTGCAC	1	+
chr4	119319575	119319586	CCCAGCTGTTT	1	+
chr4	128918872	128918883	AACAGCTGCTA	1	-
chr4	146750893	146750904	ACCACCTGGTG	1	-
chr4	148707376	148707387	AGCAGCTGCAT	1	+
chr4	153110747	153110758	GACAGCTGGCC	1	-
chr4	154393703	154393714	AACACCTGCCC	1	+
chr4	155338144	155338155	CCCAGCTGCAG	1	+
chr4	15786742	15786753	CACACCTGGAA	1	-
chr4	164623375	164623386	TCCAGCTGGAG	1	-
chr4	167583667	167583678	AACACCTGGTG	1	+
chr4	170262841	170262852	CACAGCTGGCC	1	-
chr4	185209708	185209719	ACCACCTGCTG	1	-
chr4	185275147	185275158	CCCAGCTGCTG	1	+
chr4	185303806	185303817	AACACCTGCTT	1	+
chr4	185427983	185427994	CACAGCTGCTG	1	-
chr4	186434745	186434756	CGCAGCTGTTG	1	-
chr4	25877003	25877014	GGCACCTGCTC	1	+
chr4	26143862	26143873	AACAGCTGCAG	1	+
chr4	26314112	26314123	CCCACCTGGAG	1	+
chr4	300485	300496	TCCACCTGCTG	1	-
chr4	3050379	3050390	AGCAGCTGCAC	1	+
chr4	37717657	37717668	AACAGCTGCAA	1	+
chr4	40229034	40229045	CTCAGCTGGTT	1	+
chr4	40307327	40307338	GCCACCTGCAA	1	-
chr4	40310339	40310350	CTCACCTGCCG	1	-
chr4	4639611	4639622	CTCACCTGCCG	1	-
chr4	47487186	47487197	AACAGCTGGAG	1	+
chr4	48129934	48129945	CCCAGCTGTTG	1	-
chr4	53614770	53614781	GCCAGCTGCTA	1	-
chr4	54568920	54568931	CCCAGCTGTCT	1	-
chr4	74519605	74519616	TACAGCTGCAC	1	+
chr4	76933496	76933507	AACAGCTGCCG	1	-
chr4	8039302	8039313	CACACCTGCAC	1	+
chr4	81796869	81796880	AGCAGCTGCAG	1	-
chr4	82483505	82483516	TACAGCTGCTG	1	-
chr4	84099406	84099417	AACAGCTGCAT	1	+
chr4	86478696	86478707	CCCACCTGGAG	1	-
chr4	86700081	86700092	CACAGCTGTTC	1	-
chr4	87843675	87843686	GCCAGCTGGTG	1	+
chr4	89204230	89204241	CACAGCTGCCT	1	+
chr5	100238963	100238974	CCCAGCTGCAG	1	-
chr5	10601099	10601110	AACACCTGCAG	1	+
chr5	112286870	112286881	GCCAGCTGCTT	1	+
chr5	114715447	114715458	AACAGCTGCTC	1	-
chr5	114715800	114715811	GCCAGCTGCCC	1	-
chr5	114935402	114935413	ACCAGCTGCAG	1	+
chr5	116283870	116283881	AACAGCTGCTG	1	-
chr5	118058949	118058960	CACAGCTGCAG	1	-
chr5	118367234	118367245	AACACCTGCAG	1	+
chr5	118605191	118605202	AGCACCTGCTG	1	+
chr5	118676447	118676458	GACATCTGCAG	1	-
chr5	121757600	121757611	CACACCTGGAG	1	-
chr5	122037745	122037756	CACAGCTGCCT	1	+
chr5	124270996	124271007	GCCACCTGCAC	1	+
chr5	130599770	130599781	CGCAGCTGCAG	1	+
chr5	131435117	131435128	CCCAGCTGTTC	1	+
chr5	131436459	131436470	TCCAGCTGCAC	1	+
chr5	131800462	131800473	GCCAGCTGTTG	1	-
chr5	132442927	132442938	CACAGGTGCAC	1	-
chr5	133223944	133223955	TCCAGCTGCAA	1	-
chr5	135367099	135367110	CACAGCTGTTA	1	-
chr5	14213159	14213170	CACACCTGCTC	1	-
chr5	142563200	142563211	AGCAGCTGCAT	1	+
chr5	143192093	143192104	GACAGCTGCAG	1	-
chr5	148170888	148170899	GCCACCTGGTC	1	+
chr5	149184473	149184484	TCCAGCTGCAC	1	+
chr5	150163138	150163149	CACACCTGCAG	1	+
chr5	1501837	1501848	GCCAGCTGCAG	1	-
chr5	150475170	150475181	GCCAGCTGCAG	1	-
chr5	153796193	153796204	ACCAGCTGCAA	1	+
chr5	156913158	156913169	CTCAGCTGGAT	1	+
chr5	157038641	157038652	AACAGCTGCAG	1	-
chr5	157078850	157078861	AACACCTGCTC	1	+
chr5	157858430	157858441	AACAGCTGCAG	1	+
chr5	158885367	158885378	CACAGCTGCTT	1	+
chr5	159608465	159608476	CCCAGCTGCTT	1	+
chr5	160738575	160738586	ACCAGCTGGTC	1	-
chr5	169113368	169113379	CACAGCTGCCA	1	-
chr5	169862164	169862175	ACCACCTGGTG	1	+
chr5	171022858	171022869	TCCAGCTGCAG	1	-
chr5	171540798	171540809	CCCAGCTGCTC	1	+
chr5	171720703	171720714	GCCAGCTGGCA	1	-
chr5	173107859	173107870	AGCAGCTGCAG	1	+
chr5	173172329	173172340	AACAGCTGCAC	1	+
chr5	177495476	177495487	GACAGCTGGTG	1	+
chr5	177545535	177545546	TCCAGCTGCCC	1	+
chr5	179279847	179279858	GCCAGCTGCAA	1	+
chr5	180645389	180645400	GACACCTGGAT	1	-
chr5	35852853	35852864	CTCACCTGCTT	1	+
chr5	35900040	35900051	CACACCTGCCT	1	-
chr5	40386479	40386490	CCCAGCTGCTG	1	+
chr5	41749030	41749041	GACAGCTGCTG	1	+
chr5	43043308	43043319	ATCAGCTGCCC	1	+
chr5	49962693	49962704	CCCAGCTGCTG	1	-
chr5	53075545	53075556	GGCAGCTGCAA	1	+
chr5	54198767	54198778	GCCACCTGCAT	1	-
chr5	54660826	54660837	TACACCTGCTG	1	-
chr5	59893639	59893650	CACAGCTGCTA	1	-
chr5	60968874	60968885	CACACCTGCTA	1	-
chr5	67861488	67861499	AGCAGCTGCAG	1	+
chr5	68006522	68006533	GACAGCTGGTC	1	-
chr5	6830741	6830752	CACACCTGCAT	1	+
chr5	74944821	74944832	GACACCTGGCT	1	+
chr5	79182974	79182985	CCCATCTGCTG	1	+
chr5	80050912	80050923	ACCACCTGCTA	1	-
chr5	88568314	88568325	AACAGCTGCTA	1	-
chr5	88639643	88639654	ACCAGCTGCAT	1	+
chr5	88909255	88909266	GCCACCTGCTT	1	-
chr5	90568063	90568074	GCCACCTGCCT	1	-
chr6	105907138	105907149	TCCAGCTGCCG	1	-
chr6	106550202	106550213	CTCAGCTGCTG	1	+
chr6	106615556	106615567	AACACCTGCTG	1	+
chr6	10889894	10889905	CCCAGCTGGAG	1	+
chr6	108918943	108918954	TCCAGCTGCAG	1	+
chr6	108919702	108919713	GACAGCTGGTT	1	-
chr6	110938395	110938406	CACAGCTGGTG	1	-
chr6	112126826	112126837	CCCACCTGGCT	1	+
chr6	117926471	117926482	CCCACCTGGAT	1	+
chr6	11975926	11975937	AACAGCTGCTT	1	-
chr6	12370277	12370288	CACAGGTGCAG	1	+
chr6	12383800	12383811	CCCAGCTGCCA	1	-
chr6	131689625	131689636	AACAGCTGGAT	1	+
chr6	13478879	13478890	CCCAGCTGTCT	1	-
chr6	138271942	138271953	GACAGCTGGAC	1	+
chr6	143178686	143178697	CGCAGCTGCAC	1	-
chr6	149293834	149293845	CACAGCTGCAG	1	-
chr6	149806066	149806077	GCCAGCTGCCC	1	-
chr6	150328399	150328410	CACAGGTGCAG	1	+
chr6	150595245	150595256	CACAGCTGCTG	1	+
chr6	151007281	151007292	ACCAGCTGGTG	1	-
chr6	15387643	15387654	CCCAGCTGGCC	1	-
chr6	156973488	156973499	ACCACCTGCTG	1	+
chr6	157877652	157877663	CACACCTGCTC	1	-
chr6	157992635	157992646	GCCAGCTGCTT	1	+
chr6	158182760	158182771	AACAGCTGGTC	1	-
chr6	158184489	158184500	AACAGCTGGAG	1	+
chr6	159289023	159289034	GCCAGCTGGAC	1	+
chr6	160395072	160395083	AACAGCTGCTA	1	-
chr6	16504286	16504297	CCCACCTGCTA	1	+
chr6	166880162	166880173	CACAGCTGTCG	1	-
chr6	16771335	16771346	GTCAGCTGGTG	1	+
chr6	1797427	1797438	GCCACCTGGAT	1	-
chr6	18359857	18359868	GCCAGCTGGAG	1	-
chr6	1856762	1856773	TGCAGCTGCAG	1	-
chr6	20428389	20428400	CGCAGCTGGTG	1	-
chr6	2186827	2186838	TCCAGCTGCCT	1	+
chr6	2209723	2209734	CACACCTGCTG	1	+
chr6	222183	222194	AACAGCTGGAT	1	+
chr6	225158	225169	CACACCTGGCG	1	-
[truncated: 3,011 more rows]
