# Supplementary material for: Relationship between histone modifications and transcription factor binding is protein family specific
Source: Genome Res. 2018 Mar;28(3):321–33. doi: 10.1101/gr.220079.116 (PMC5848611; doi:10.1101/gr.220079.116)
Supplement: Supplemental Material [file supp_gr.220079.116_Supplemental_Material.zip › Supplemental_Material/TCF3/non-BS.bed]

chr1	143744512	143744523	CCCAGCTGCTG	1	+
chr1	168200535	168200546	CACAGCTGTCA	1	+
chr1	182587223	182587234	GACAGCTGCTG	1	+
chr1	183576521	183576532	ACCAGCTGGAC	1	+
chr1	213234371	213234382	TACAGCTGCCT	1	+
chr1	235664529	235664540	TCCACCTGCAT	1	+
chr1	27007627	27007638	CCCAGCTGTAA	1	+
chr1	31532236	31532247	CCCAGCTGCAA	1	+
chr1	53315644	53315655	CACACCTGGCC	1	+
chr1	53822862	53822873	ACCAGCTGGAG	1	+
chr10	1092419	1092430	CCCAGCTGCTC	1	+
chr10	12251389	12251400	CACACCTGGAT	1	+
chr10	30731018	30731029	GACATCTGCAG	1	+
chr10	31323623	31323634	CACAGCTGCTG	1	+
chr11	125501622	125501633	CACACCTGGAG	1	+
chr11	47589399	47589410	CACACCTGGCC	1	+
chr11	94326406	94326417	ACCAGCTGGAG	1	+
chr12	102500883	102500894	CTCAGCTGCAG	1	+
chr12	121317118	121317129	CACACCTGGTC	1	+
chr12	121338277	121338288	CACACCTGTAG	1	+
chr12	12642952	12642963	TCCACCTGCCT	1	+
chr12	31962164	31962175	GCCACCTGGAC	1	+
chr12	9596078	9596089	CACAGCTGCCG	1	+
chr13	41631446	41631457	CACACCTGGCT	1	+
chr13	42857871	42857882	AGCAGCTGCAA	1	+
chr13	42958583	42958594	CACACCTGCAG	1	+
chr13	47175101	47175112	GGCAGCTGCTC	1	+
chr13	49159657	49159668	CACACCTGGCA	1	+
chr13	49302588	49302599	CACACCTGGCA	1	+
chr13	49567468	49567479	CACACCTGTTG	1	+
chr13	50645760	50645771	CCCAGCTGTAA	1	+
chr13	75915306	75915317	CACAGCTGCCT	1	+
chr14	100709864	100709875	CACACCTGTAG	1	+
chr14	102547230	102547241	CACACCTGCTG	1	+
chr14	60749801	60749812	AACAGCTGTAG	1	+
chr14	92601741	92601752	GCCAGCTGGTC	1	+
chr15	44089472	44089483	CACACCTGCCA	1	+
chr15	57506196	57506207	GCCATCTGCAG	1	+
chr15	58762423	58762434	CCCAGCTGGAA	1	+
chr16	21174064	21174075	GCCAGCTGGCG	1	+
chr16	69616049	69616060	CCCAGCTGCTC	1	+
chr17	15910970	15910981	GCCAGCTGCCG	1	+
chr17	16650015	16650026	CGCAGCTGCTC	1	+
chr17	19356709	19356720	CCCAGCTGCTG	1	+
chr17	28095463	28095474	CACACCTGTCG	1	+
chr17	29830602	29830613	ACCACCTGCTC	1	+
chr17	49190217	49190228	CACAGCTGCTC	1	+
chr17	63172251	63172262	CACACCTGCAT	1	+
chr17	73395423	73395434	CACACCTGGCC	1	+
chr18	10826412	10826423	GACACCTGCTG	1	+
chr18	13571309	13571320	CACAGCTGCCA	1	+
chr18	27860983	27860994	TCCAGCTGCTT	1	+
chr18	4303343	4303354	CACAGCTGCAT	1	+
chr18	55285868	55285879	CACACCTGTAG	1	+
chr18	791368	791379	GGCAGCTGCTA	1	+
chr2	109337938	109337949	CCCAGCTGGAT	1	+
chr2	178141960	178141971	CACACCTGGCT	1	+
chr2	191750753	191750764	CACACCTGGCT	1	+
chr2	197020540	197020551	ACCACCTGGTG	1	+
chr2	203140680	203140691	CACACCTGGCC	1	+
chr2	225746627	225746638	CACACCTGGCC	1	+
chr2	228372905	228372916	GTCAGCTGCCT	1	+
chr2	24144318	24144329	TCCAGCTGGAT	1	+
chr2	65604812	65604823	GCCATCTGCAC	1	+
chr2	89157835	89157846	GCCACCTGCCT	1	+
chr20	34325193	34325204	CCCAGCTGCTC	1	+
chr20	35236801	35236812	CACACCTGGCT	1	+
chr20	39622957	39622968	CCCAGCTGTTC	1	+
chr21	26944155	26944166	ACCAGCTGGTG	1	+
chr21	30454769	30454780	GTCAGCTGGTG	1	+
chr21	38329613	38329624	CACACCTGCAC	1	+
chr21	38748405	38748416	AACAGCTGCTT	1	+
chr21	38854189	38854200	CCCAGCTGTTC	1	+
chr22	41836724	41836735	CACACCTGGCT	1	+
chr3	101450724	101450735	GGCACCTGCTT	1	+
chr3	125310132	125310143	CCCACCTGCTG	1	+
chr3	160061130	160061141	ACCACCTGCTG	1	+
chr3	183466527	183466538	TACACCTGCAC	1	+
chr3	41247048	41247059	CCCAGCTGCTT	1	+
chr3	75690893	75690904	CTCACCTGCTT	1	+
chr3	76916000	76916011	CACACCTGCAC	1	+
chr4	146735583	146735594	CCCAGCTGTCT	1	+
chr4	160109697	160109708	CCCAGCTGCTG	1	+
chr4	174158510	174158521	TCCAGCTGCAC	1	+
chr4	39457260	39457271	GGCACCTGCAG	1	+
chr4	48748840	48748851	CCCAGCTGTTT	1	+
chr5	106904239	106904250	GACAGCTGCAG	1	+
chr5	108096056	108096067	ACCAGCTGCAT	1	+
chr5	118683457	118683468	ACCACCTGCTG	1	+
chr5	132069328	132069339	CACAGCTGTAG	1	+
chr5	142696166	142696177	CCCAGCTGTAC	1	+
chr5	16462866	16462877	GACAGCTGGTG	1	+
chr5	34188138	34188149	CCCAGCTGCTC	1	+
chr5	43658831	43658842	TCCAGCTGCCT	1	+
chr5	49902159	49902170	ACCACCTGCAA	1	+
chr5	68856870	68856881	CCCACCTGGCC	1	+
chr6	122775982	122775993	TCCAGCTGCAG	1	+
chr6	137053695	137053706	GACAGCTGGTA	1	+
chr6	14079865	14079876	CCCAGCTGGCT	1	+
chr6	144692108	144692119	GACACCTGCAT	1	+
chr6	16488469	16488480	GACACCTGCAT	1	+
chr6	84144320	84144331	GCCAGCTGCCA	1	+
chr6	87871275	87871286	CACAGGTGCAC	1	+
chr7	114612827	114612838	CACACCTGGTT	1	+
chr7	156682552	156682563	CACACCTGTAT	1	+
chr7	32656557	32656568	GACAGCTGGCT	1	+
chr7	64846218	64846229	CCCACCTGCTT	1	+
chr8	53632186	53632197	CTCAGCTGGTT	1	+
chr8	8783619	8783630	TCCAGCTGCTC	1	+
chr9	102857115	102857126	CACACCTGTAG	1	+
chr9	69137809	69137820	AGCAGCTGCTG	1	+
chrX	154113913	154113924	CACAGCTGGAG	1	+
chrX	20154944	20154955	GTCAGCTGCTA	1	+
chrX	70721623	70721634	AGCAGCTGCAC	1	+
chrX	9374507	9374518	ACCAGCTGCAA	1	+
chr1	113579388	113579399	CACACCTGCCC	1	+
chr1	114430151	114430162	CACAGCTGCTC	1	+
chr1	142890808	142890819	CGCACCTGCAC	1	+
chr1	147553657	147553668	GACACCTGCAG	1	+
chr1	150546415	150546426	AACACCTGGTG	1	+
chr1	150547356	150547367	ACCACCTGCCT	1	+
chr1	165806140	165806151	GACACCTGGCC	1	+
chr1	192547729	192547740	ACCAGCTGCCA	1	+
chr1	206954931	206954942	CACAGCTGCAT	1	+
chr1	210902011	210902022	CGCAGCTGCCA	1	+
chr1	238169740	238169751	GACAGCTGCAA	1	+
chr1	24315975	24315986	GCCAGCTGGCT	1	+
chr1	247089471	247089482	GGCAGCTGCTG	1	+
chr1	39504655	39504666	AACACCTGCAA	1	+
chr1	39888476	39888487	CTCAGCTGGTT	1	+
chr1	44121337	44121348	AACAGCTGGTG	1	+
chr1	46018136	46018147	CCCAGGTGCTG	1	+
chr1	52197004	52197015	CCCACCTGCTT	1	+
chr1	54342793	54342804	AGCACCTGCTG	1	+
chr1	85095167	85095178	TGCAGCTGCAT	1	+
chr1	85437835	85437846	TACAGCTGCTA	1	+
chr1	8925282	8925293	TCCAGCTGCCC	1	+
chr10	101793666	101793677	GACAGCTGGCC	1	+
chr10	1093556	1093567	CCCAGCTGCTC	1	+
chr10	1093590	1093601	CCCAGCTGCTC	1	+
chr10	27029594	27029605	GGCAGCTGCTG	1	+
chr10	52170072	52170083	GCCAGCTGGTC	1	+
chr10	52174033	52174044	CACACCTGTAG	1	+
chr10	71097034	71097045	CCCAGCTGCCA	1	+
chr10	92776728	92776739	TCCACCTGCCG	1	+
chr10	92970392	92970403	AACACCTGGTG	1	+
chr10	96317439	96317450	AACAGCTGCCT	1	+
chr10	98026337	98026348	CTCAGCTGCTC	1	+
chr11	125387186	125387197	CCCAGCTGCCT	1	+
chr11	14273257	14273268	GACAGCTGCAC	1	+
chr11	34932611	34932622	GCCAGCTGCAG	1	+
chr11	46596357	46596368	GCCAGCTGTAT	1	+
chr11	62619809	62619820	CACACCTGCAA	1	+
chr12	104230992	104231003	CACAGCTGGAG	1	+
chr12	107352248	107352259	GCCAGCTGCTA	1	+
chr12	117625536	117625547	ACCAGCTGGAC	1	+
chr12	123919608	123919619	CCCAGCTGCTC	1	+
chr12	125395956	125395967	CACACCTGCCT	1	+
chr12	133461293	133461304	GCCACCTGCAA	1	+
chr12	27482813	27482824	GGCAGCTGCAC	1	+
chr12	31449838	31449849	CACACCTGTAG	1	+
chr12	6395636	6395647	TACAGCTGCAA	1	+
chr12	6541769	6541780	GACAGCTGGAT	1	+
chr12	80075121	80075132	CTCAGCTGCTT	1	+
chr13	111807931	111807942	TCCAGCTGCCT	1	+
chr13	50512625	50512636	AACAGCTGCAT	1	+
chr13	77594918	77594929	TACAGCTGCAC	1	+
chr14	35908715	35908726	CACAGCTGCTA	1	+
chr14	38576674	38576685	CACAGCTGCAA	1	+
chr14	50458377	50458388	AACAGCTGGAC	1	+
chr14	60573213	60573224	GCCAGCTGTAC	1	+
chr14	68866930	68866941	GCCACCTGGCT	1	+
chr14	74073162	74073173	CACAGCTGGCT	1	+
chr14	75956031	75956042	CACACCTGCCA	1	+
chr14	75999835	75999846	GACAGCTGCCT	1	+
chr14	76297867	76297878	CCCACCTGCCT	1	+
chr15	23096824	23096835	CGCAGCTGCCT	1	+
chr15	54269309	54269320	AGCAGCTGCTC	1	+
chr15	54809737	54809748	GCCAGCTGTTC	1	+
chr15	59821288	59821299	CCCACCTGGAG	1	+
chr15	66081062	66081073	CACACCTGTAG	1	+
chr15	73373880	73373891	GCCACCTGGTG	1	+
chr15	81588746	81588757	CACAGGTGCTG	1	+
chr15	85797024	85797035	GGCACCTGCAG	1	+
chr16	11298712	11298723	CCCAGCTGGCT	1	+
chr16	17508325	17508336	CACAGGTGCAC	1	+
chr16	21526821	21526832	ACCAGCTGCAG	1	+
chr16	27281933	27281944	GTCAGCTGGTG	1	+
chr16	29618201	29618212	GACACCTGGCG	1	+
chr16	30518118	30518129	TCCAGCTGGAC	1	+
chr16	57386483	57386494	AACAGCTGCCC	1	+
chr16	57386513	57386524	CCCACCTGCAG	1	+
chr16	67834125	67834136	GTCAGCTGCAG	1	+
chr16	69213260	69213271	ACCAGCTGCTG	1	+
chr16	75603261	75603272	CACAGCTGTAG	1	+
chr17	1574161	1574172	CACAGCTGCAA	1	+
chr17	17591462	17591473	ACCAGCTGCTC	1	+
chr17	26383410	26383421	CACAGCTGGTT	1	+
chr17	26901708	26901719	CACACCTGCTG	1	+
chr17	28808178	28808189	GACAGCTGGAA	1	+
chr17	3936179	3936190	GGCAGCTGCTT	1	+
chr17	40166732	40166743	CCCACCTGGCT	1	+
chr17	40299313	40299324	AACAGCTGCTG	1	+
chr17	46547940	46547951	CACACCTGGCC	1	+
chr17	48470190	48470201	GGCAGCTGCTG	1	+
chr17	56672988	56672999	GCCACCTGGAG	1	+
chr17	72752999	72753010	AGCAGCTGCTA	1	+
chr17	74729189	74729200	CACATCTGCAG	1	+
chr18	21158420	21158431	AACAGCTGCAC	1	+
chr18	29628540	29628551	CACAGCTGGTA	1	+
chr18	3985794	3985805	AACAGCTGCTT	1	+
chr18	41167708	41167719	GCCACCTGGTG	1	+
chr18	4400031	4400042	GACACCTGCAC	1	+
chr18	4400095	4400106	TCCACCTGCAC	1	+
chr18	4429658	4429669	AACAGCTGCTC	1	+
chr19	10199928	10199939	CACAGCTGGAA	1	+
chr19	36066595	36066606	CTCACCTGCCG	1	+
chr19	4849951	4849962	CACACCTGGCC	1	+
chr19	54708780	54708791	CACAGCTGGTG	1	+
chr19	55002795	55002806	GGCAGCTGCCC	1	+
chr19	55277937	55277948	GACACCTGCAC	1	+
chr19	7761715	7761726	GACACCTGCAA	1	+
chr2	102722667	102722678	GACAGCTGGAG	1	+
chr2	111881478	111881489	GACAGCTGCCC	1	+
chr2	111881516	111881527	CCCACCTGCCA	1	+
chr2	114342107	114342118	CGCAGCTGCTG	1	+
chr2	120130455	120130466	CCCAGCTGGTC	1	+
chr2	153611784	153611795	AACACCTGCTA	1	+
chr2	162090638	162090649	CACAGCTGTCC	1	+
chr2	172085443	172085454	CCCAGCTGCAT	1	+
chr2	179971452	179971463	CCCAGCTGGCA	1	+
chr2	200771833	200771844	GCCACCTGCTT	1	+
chr2	203002492	203002503	CTCAGCTGCCA	1	+
chr2	208734773	208734784	AACAGCTGCTT	1	+
chr2	211491797	211491808	GACAGCTGGAG	1	+
chr2	230734159	230734170	CACACCTGCTT	1	+
chr2	230765459	230765470	CCCAGCTGCTC	1	+
chr2	235202861	235202872	CACAGCTGGCC	1	+
chr2	24147724	24147735	AACAGCTGCTT	1	+
chr2	33605242	33605253	ACCACCTGCAG	1	+
chr2	37192033	37192044	CACAGCTGGCA	1	+
chr2	37192051	37192062	CACAGGTGCTG	1	+
chr2	43633199	43633210	GTCAGCTGCTG	1	+
chr2	63605784	63605795	GACAGCTGGTA	1	+
chr2	68630471	68630482	CTCAGCTGCTC	1	+
chr2	86413762	86413773	GTCAGCTGCAG	1	+
chr2	97733630	97733641	AGCAGCTGCTG	1	+
chr2	98627542	98627553	CCCAGCTGGCA	1	+
chr20	30843238	30843249	AACAGCTGGTG	1	+
chr20	32359997	32360008	CCCATCTGCAG	1	+
chr20	35098240	35098251	GCCATCTGCTC	1	+
chr20	5098291	5098302	CACAGCTGTAC	1	+
chr21	19154671	19154682	CCCAGGTGCTG	1	+
chr21	19183039	19183050	GACATCTGCAT	1	+
chr22	22023644	22023655	CCCAGCTGTTC	1	+
chr22	23053332	23053343	AACACCTGGAC	1	+
chr22	23197734	23197745	CCCACCTGCCT	1	+
chr22	32806632	32806643	AACACCTGCCA	1	+
chr22	42334807	42334818	GCCAGCTGCTT	1	+
chr22	43256506	43256517	GGCAGCTGCCG	1	+
chr22	48243281	48243292	AGCAGCTGCAG	1	+
chr3	120060646	120060657	TGCAGCTGCAG	1	+
chr3	129824976	129824987	CACAGCTGGTC	1	+
chr3	129898651	129898662	AACAGCTGCAC	1	+
chr3	140528324	140528335	TGCAGCTGCTG	1	+
chr3	141656580	141656591	CCCATCTGCTT	1	+
chr3	156135172	156135183	CACAGCTGCTG	1	+
chr3	156279459	156279470	CCCAGCTGCTC	1	+
chr3	171157629	171157640	CCCACCTGGCC	1	+
chr3	178485515	178485526	CACAGCTGTAT	1	+
chr3	44695633	44695644	AACAGCTGCAC	1	+
chr3	63841449	63841460	CTCACCTGCCT	1	+
chr3	69482673	69482684	ACCACCTGCCC	1	+
chr4	101747270	101747281	CACAGCTGTCA	1	+
chr4	106375184	106375195	CTCAGCTGCAC	1	+
chr4	149003173	149003184	GCCAGCTGGCA	1	+
chr4	154495683	154495694	GCCACCTGCTG	1	+
chr4	157109948	157109959	CACAGCTGCTT	1	+
chr4	174247072	174247083	CCCAGCTGCTT	1	+
chr4	3138351	3138362	GCCACCTGGAG	1	+
chr4	40061123	40061134	CACACCTGGCT	1	+
chr4	69922858	69922869	ACCACCTGCTT	1	+
chr4	75579564	75579575	CTCACCTGCCC	1	+
chr4	92279311	92279322	GCCAGCTGCTT	1	+
chr4	99919298	99919309	CACAGCTGTTC	1	+
chr5	110071435	110071446	CCCAGCTGTTA	1	+
chr5	118732154	118732165	CACAGCTGTCC	1	+
chr5	125781357	125781368	AGCAGCTGCAG	1	+
chr5	158386453	158386464	CACACCTGGAA	1	+
chr5	159850293	159850304	CACAGGTGCTG	1	+
chr5	159898940	159898951	CACAGCTGCTA	1	+
chr5	169195136	169195147	GACACCTGCCA	1	+
chr5	34191509	34191520	GCCAGCTGGCC	1	+
chr5	34192319	34192330	GCCAGCTGGCC	1	+
chr5	35885006	35885017	CACAGCTGTTC	1	+
chr5	56424329	56424340	CACACCTGGTT	1	+
chr5	56598256	56598267	GCCAGCTGCCA	1	+
chr5	77064986	77064997	ACCACCTGCAA	1	+
chr6	108216094	108216105	GCCACCTGCTT	1	+
chr6	132231234	132231245	TACAGCTGCAG	1	+
chr6	133875002	133875013	GCCACCTGCTG	1	+
chr6	135369687	135369698	CACAGCTGCAA	1	+
chr6	141428871	141428882	CTCACCTGCAT	1	+
chr6	14289401	14289412	CACACCTGGTA	1	+
chr6	149381836	149381847	CACACCTGTTG	1	+
chr6	151070497	151070508	ACCAGCTGCCA	1	+
chr6	31323175	31323186	CACAGCTGCCC	1	+
chr6	31506788	31506799	CACAGCTGTCA	1	+
chr6	32950264	32950275	ACCACCTGCTA	1	+
chr6	73660345	73660356	TACACCTGCTG	1	+
chr6	88407374	88407385	GCCAGCTGGTG	1	+
chr7	128576910	128576921	TACACCTGCTG	1	+
chr7	130521312	130521323	AACAGCTGCTA	1	+
chr7	16095471	16095482	CACAGCTGCTG	1	+
chr7	2600077	2600088	CACAGCTGCAC	1	+
chr7	37734772	37734783	AACAGCTGCTC	1	+
chr7	69130545	69130556	TCCAGCTGCAG	1	+
chr7	69271039	69271050	CACACCTGGCT	1	+
chr7	72932996	72933007	AACAGCTGCTG	1	+
chr7	74042673	74042684	AACAGCTGCTT	1	+
chr7	75547814	75547825	TCCACCTGCCT	1	+
chr8	11318104	11318115	CACACCTGGTG	1	+
chr8	144714737	144714748	CCCACCTGCCC	1	+
chr8	18856844	18856855	CACAGCTGGTG	1	+
chr8	27225984	27225995	CCCAGCTGTTC	1	+
chr8	27583402	27583413	GACAGCTGTCT	1	+
chr8	30488691	30488702	CACACCTGGTT	1	+
chr8	56876094	56876105	GGCAGCTGCTC	1	+
chr8	61602188	61602199	CACACCTGCAC	1	+
chr8	67834044	67834055	CCCAGCTGTCA	1	+
chr8	79766515	79766526	CCCAGCTGCAA	1	+
chr8	80590158	80590169	CCCAGCTGGTG	1	+
chr8	81004117	81004128	AACAGCTGCTA	1	+
chr8	99479675	99479686	AACACCTGCTG	1	+
chr9	126351873	126351884	GCCAGCTGCAA	1	+
chr9	128458571	128458582	CCCAGCTGCTG	1	+
chr9	137817252	137817263	GACAGCTGCCG	1	+
chr9	14690329	14690340	CTCACCTGCTT	1	+
chr9	179182	179193	GACAGCTGGAC	1	+
chr9	20701204	20701215	GGCAGCTGCAG	1	+
chr9	37082362	37082373	ACCAGCTGCAT	1	+
chr9	45356846	45356857	GACACCTGGCC	1	+
chr9	45356902	45356913	GGCAGCTGCTG	1	+
chr9	5386697	5386708	CCCACCTGCTC	1	+
chr9	6563576	6563587	GACACCTGGAG	1	+
chr9	95429519	95429530	TCCACCTGCTC	1	+
chr9	99176186	99176197	CACAGCTGTTA	1	+
chrX	118759049	118759060	CCCAGCTGTTC	1	+
chrX	16004261	16004272	GACAGCTGGAT	1	+
chrX	16871123	16871134	CACAGCTGGTG	1	+
chrX	19926078	19926089	GCCAGCTGGTA	1	+
chrX	38515857	38515868	TACAGCTGGTG	1	+
chrX	70756360	70756371	CCCAGCTGCCA	1	+
chrX	9374581	9374592	CCCAGCTGTTT	1	+
chr1	101705104	101705115	TCCAGCTGCTC	1	+
chr1	10343635	10343646	GTCACCTGCAG	1	+
chr1	107450560	107450571	AACACCTGCCT	1	+
chr1	108622449	108622460	CCCACCTGCAC	1	+
chr1	108622465	108622476	CCCAGCTGCAG	1	+
chr1	11117685	11117696	GCCACCTGCTT	1	+
chr1	111417142	111417153	CCCAGCTGCTG	1	+
chr1	112839716	112839727	CACAGCTGCAG	1	+
chr1	114423573	114423584	GGCAGCTGCTC	1	+
chr1	115298890	115298901	AACAGCTGCAA	1	+
chr1	117360470	117360481	CCCACCTGCTG	1	+
chr1	12130673	12130684	CCCAGCTGGAA	1	+
chr1	12235357	12235368	CCCAGCTGTCA	1	+
chr1	1247683	1247694	CGCAGCTGGTG	1	+
chr1	14001018	14001029	GCCAGCTGCTT	1	+
chr1	145402179	145402190	GCCACCTGCTG	1	+
chr1	14580814	14580825	GACATCTGCAG	1	+
chr1	150338306	150338317	TCCACCTGCCT	1	+
chr1	151592954	151592965	AACAGCTGGTG	1	+
chr1	153095448	153095459	AGCAGCTGCAG	1	+
chr1	154576115	154576126	CCCACCTGCAA	1	+
chr1	155086250	155086261	AACAGCTGCAG	1	+
chr1	155296514	155296525	ACCACCTGCCC	1	+
chr1	156088321	156088332	CACACCTGGAT	1	+
chr1	156111130	156111141	CCCACCTGCAG	1	+
chr1	156127547	156127558	GCCACCTGGTT	1	+
chr1	157886877	157886888	GACAGCTGGAA	1	+
chr1	16012828	16012839	TCCAGCTGCCT	1	+
chr1	16014552	16014563	AACACCTGCAT	1	+
chr1	16034182	16034193	AGCAGCTGCAG	1	+
chr1	160424220	160424231	CCCACCTGCAA	1	+
chr1	160489808	160489819	AACACCTGGAG	1	+
chr1	160696005	160696016	GACACCTGCCA	1	+
chr1	161185067	161185078	CACAGCTGCAC	1	+
chr1	161475170	161475181	GACAGCTGCAC	1	+
chr1	161698641	161698652	CCCATCTGCCT	1	+
chr1	161875271	161875282	CACACCTGTAG	1	+
chr1	161884963	161884974	CCCAGCTGCAT	1	+
chr1	162122212	162122223	CCCAGCTGGAG	1	+
chr1	165854166	165854177	AACAGCTGGAT	1	+
chr1	165854901	165854912	TGCAGCTGCAG	1	+
chr1	166916961	166916972	CCCAGCTGCTC	1	+
chr1	168068913	168068924	GCCAGCTGCAT	1	+
chr1	168438281	168438292	GACACCTGCCC	1	+
chr1	168696182	168696193	CTCACCTGCTG	1	+
chr1	173301340	173301351	TCCAGCTGCTC	1	+
chr1	173301863	173301874	CGCACCTGCAG	1	+
chr1	173384421	173384432	CTCAGCTGGTG	1	+
chr1	173399183	173399194	CACAGCTGCTG	1	+
chr1	173399227	173399238	CCCAGCTGCAT	1	+
chr1	175290177	175290188	GACAGCTGTTG	1	+
chr1	17761802	17761813	GACACCTGCAG	1	+
chr1	179479359	179479370	GCCACCTGCTT	1	+
chr1	182038314	182038325	CACAGCTGCGG	1	+
chr1	182355878	182355889	GACAGCTGCTT	1	+
chr1	182775574	182775585	CACACCTGCCA	1	+
chr1	183517439	183517450	CTCAGCTGCTA	1	+
chr1	192921384	192921395	CACAGCTGGTG	1	+
chr1	198638483	198638494	CCCACCTGCAC	1	+
chr1	202854609	202854620	AACACCTGCAG	1	+
chr1	206732847	206732858	CTCACCTGCCT	1	+
chr1	206971421	206971432	CACACCTGCTG	1	+
chr1	207597375	207597386	CGCAGCTGTAG	1	+
chr1	207793789	207793800	CACAGCTGGAT	1	+
chr1	20977556	20977567	GCCACCTGGAT	1	+
chr1	211792476	211792487	TACAGCTGCAG	1	+
chr1	212786168	212786179	ACCAGCTGCCC	1	+
chr1	213092224	213092235	CCCAGCTGGTG	1	+
chr1	223240348	223240359	CCCAGCTGCTC	1	+
chr1	224556352	224556363	AGCAGCTGCAC	1	+
chr1	224566870	224566881	CTCAGCTGCCT	1	+
chr1	22589219	22589230	CCCAGCTGCTG	1	+
chr1	228678311	228678322	CCCAGCTGTCA	1	+
chr1	233088845	233088856	TCCAGCTGCCC	1	+
chr1	233515746	233515757	GCCAGCTGCCC	1	+
chr1	235370702	235370713	CACAGGTGCAG	1	+
chr1	236509210	236509221	CCCAGCTGGCC	1	+
chr1	240739705	240739716	GACAGCTGGTC	1	+
chr1	242152493	242152504	GCCAGCTGTAG	1	+
chr1	246743262	246743273	CACAGCTGGCG	1	+
chr1	247371520	247371531	GACACCTGCAG	1	+
chr1	26906380	26906391	CCCAGCTGGCA	1	+
chr1	27755278	27755289	CCCAGCTGTCG	1	+
chr1	28563728	28563739	GACACCTGCCA	1	+
chr1	31187626	31187637	ACCAGCTGGTG	1	+
chr1	33405602	33405613	TGCAGCTGCAC	1	+
chr1	34149635	34149646	GCCAGCTGCCC	1	+
chr1	35611658	35611669	CACACCTGTTC	1	+
chr1	35686689	35686700	CACACCTGGCC	1	+
chr1	3813020	3813031	CTCAGCTGCAG	1	+
chr1	38422831	38422842	GGCAGCTGCTC	1	+
chr1	39037701	39037712	TCCAGCTGGAG	1	+
chr1	4143093	4143104	GGCAGCTGCAG	1	+
chr1	44300814	44300825	GCCAGCTGCAG	1	+
chr1	47088303	47088314	ACCAGCTGCCT	1	+
chr1	47728722	47728733	GCCAGCTGGCC	1	+
chr1	51814467	51814478	CACACCTGCTC	1	+
chr1	52234833	52234844	GACACCTGCTG	1	+
chr1	54354414	54354425	AACAGCTGGTG	1	+
chr1	54828814	54828825	AACAGCTGGAT	1	+
chr1	57484590	57484601	CCCATCTGCCT	1	+
chr1	66708490	66708501	CCCACCTGCTG	1	+
chr1	66799291	66799302	CACACCTGCCA	1	+
chr1	68813334	68813345	GCCAGCTGGAC	1	+
chr1	78414944	78414955	ACCACCTGGAG	1	+
chr1	87264856	87264867	GTCAGCTGCAG	1	+
chr1	8932294	8932305	GCCACCTGGAG	1	+
chr1	8963789	8963800	CCCAGCTGGTG	1	+
chr1	9121843	9121854	CCCAGCTGGTG	1	+
chr10	106374189	106374200	ACCACCTGCTG	1	+
chr10	111654460	111654471	CCCAGCTGCAT	1	+
chr10	112124526	112124537	CCCACCTGCTG	1	+
chr10	112124584	112124595	GCCACCTGCTG	1	+
chr10	112539452	112539463	CCCAGCTGGTG	1	+
chr10	114503315	114503326	CCCAGCTGGCC	1	+
chr10	11644620	11644631	CCCAGGTGCTG	1	+
chr10	11725671	11725682	GCCACCTGCCC	1	+
chr10	121414152	121414163	CCCACCTGCAG	1	+
chr10	12540626	12540637	CACAGCTGCTT	1	+
chr10	126417144	126417155	AACAGCTGCTT	1	+
chr10	126681795	126681806	GGCAGCTGCCT	1	+
chr10	12676232	12676243	CTCACCTGCCT	1	+
chr10	127318514	127318525	TACACCTGCCC	1	+
chr10	131281765	131281776	CTCACCTGCAT	1	+
chr10	135129367	135129378	GCCAGCTGGAC	1	+
chr10	13837868	13837879	GACAGCTGCAA	1	+
chr10	14050431	14050442	CACAGCTGGCT	1	+
chr10	1466931	1466942	CACATCTGCTC	1	+
chr10	22907378	22907389	CACAGCTGGAA	1	+
chr10	23114969	23114980	CCCACCTGGCT	1	+
chr10	30147445	30147456	GACAGCTGCTC	1	+
chr10	30441121	30441132	AACAGCTGCCT	1	+
chr10	31875866	31875877	AACAGCTGCTG	1	+
chr10	3211720	3211731	AACAGCTGGCC	1	+
chr10	34973651	34973662	AACACCTGCTG	1	+
chr10	35113951	35113962	GACAGCTGCTC	1	+
chr10	35125249	35125260	CCCAGCTGCTT	1	+
chr10	35795805	35795816	CACAGCTGCCT	1	+
chr10	43868248	43868259	GACAGCTGGCC	1	+
chr10	49909685	49909696	CCCAGCTGGTG	1	+
chr10	50398875	50398886	CCCACCTGGCA	1	+
chr10	58383986	58383997	GACACCTGCTC	1	+
chr10	60753380	60753391	GACAGCTGCAG	1	+
chr10	60796542	60796553	TCCAGCTGCCT	1	+
chr10	6215270	6215281	CTCAGCTGCTG	1	+
chr10	6362523	6362534	CACAGGTGCAC	1	+
chr10	64003199	64003210	CACAGCTGTTC	1	+
chr10	6452452	6452463	AGCAGCTGCTG	1	+
chr10	71754243	71754254	GCCAGCTGCAA	1	+
chr10	7299401	7299412	CACACCTGCCT	1	+
chr10	73606788	73606799	CACAGCTGCCT	1	+
chr10	74463092	74463103	CACAGCTGTTA	1	+
chr10	7454677	7454688	CCCAGCTGTTG	1	+
chr10	76773585	76773596	CACAGCTGGTA	1	+
chr10	78985171	78985182	TCCACCTGCCC	1	+
chr10	79445368	79445379	GCCAGCTGTTG	1	+
chr10	80962481	80962492	CCCACCTGCTG	1	+
chr10	82373554	82373565	CCCACCTGCTT	1	+
chr10	8408154	8408165	TCCAGCTGCAG	1	+
chr10	88048106	88048117	GGCACCTGCTG	1	+
chr10	94856800	94856811	CACACCTGCTG	1	+
chr10	97053157	97053168	GCCACCTGCTT	1	+
chr10	98027443	98027454	CACATCTGCAG	1	+
chr11	102212738	102212749	CACAGCTGGAC	1	+
chr11	102537290	102537301	CACACCTGGTA	1	+
chr11	109654717	109654728	GCCACCTGCCA	1	+
chr11	111066070	111066081	ACCAGCTGGAG	1	+
chr11	114975994	114976005	CCCAGCTGCAC	1	+
chr11	115801142	115801153	CACATCTGCCC	1	+
chr11	116019594	116019605	GCCACCTGCAG	1	+
chr11	118073382	118073393	TCCAGCTGGAG	1	+
chr11	118095700	118095711	CACAGCTGCAG	1	+
chr11	118186494	118186505	CACAGCTGGCC	1	+
chr11	119356159	119356170	CACACCTGCAC	1	+
chr11	123352553	123352564	CTCAGCTGGCC	1	+
chr11	123940228	123940239	CCCAGCTGCTC	1	+
chr11	126534340	126534351	CCCACCTGCCT	1	+
chr11	128418955	128418966	TCCAGCTGCAG	1	+
chr11	128498029	128498040	TCCAGCTGCCG	1	+
chr11	129481818	129481829	GGCAGCTGCTG	1	+
chr11	130469363	130469374	GCCACCTGCTA	1	+
chr11	131381878	131381889	GCCACCTGCTG	1	+
chr11	15991068	15991079	CCCAGCTGCAG	1	+
chr11	20214997	20215008	CCCACCTGCTC	1	+
chr11	212693	212704	CACACCTGGAC	1	+
chr11	33329735	33329746	GACAGCTGCCA	1	+
chr11	35990821	35990832	AACAGCTGCCC	1	+
chr11	3602590	3602601	CTCACCTGCCC	1	+
chr11	36335816	36335827	GACAGCTGGTC	1	+
chr11	43545307	43545318	CACACCTGCAC	1	+
chr11	47186075	47186086	CTCAGCTGCCA	1	+
chr11	47444519	47444530	ACCAGCTGCCA	1	+
chr11	47738390	47738401	AACACCTGCTG	1	+
chr11	57028920	57028931	CTCACCTGCAC	1	+
chr11	58053902	58053913	CACAGCTGGCT	1	+
chr11	61095993	61096004	AACAGCTGCCC	1	+
chr11	61875570	61875581	CCCACCTGCCT	1	+
chr11	61897486	61897497	GCCAGCTGGTG	1	+
chr11	62375372	62375383	GACAGCTGGCT	1	+
chr11	62751478	62751489	GCCAGCTGGCG	1	+
chr11	64564527	64564538	GACAGCTGTAG	1	+
chr11	64752607	64752618	CCCAGCTGGCC	1	+
chr11	64898385	64898396	CCCACCTGGTA	1	+
chr11	65473980	65473991	AACACCTGCTA	1	+
chr11	65734425	65734436	GACAGCTGGCG	1	+
chr11	66392206	66392217	GCCAGCTGGCT	1	+
chr11	66612837	66612848	GACAGCTGTAG	1	+
chr11	68540742	68540753	GCCAGCTGGAG	1	+
chr11	68540754	68540765	GCCAGCTGCAC	1	+
chr11	68581439	68581450	GCCACCTGCTC	1	+
chr11	69498828	69498839	GCCACCTGCTG	1	+
chr11	72666091	72666102	ACCAGCTGGAC	1	+
chr11	82250820	82250831	ACCACCTGCAG	1	+
chr11	82461975	82461986	GCCAGCTGGAG	1	+
chr11	9058864	9058875	CACAGCTGTTT	1	+
chr11	93263619	93263630	AACAGCTGCTG	1	+
chr11	95795539	95795550	CACAGCTGGAG	1	+
chr12	104808595	104808606	GACACCTGCTG	1	+
chr12	105131664	105131675	CCCAGCTGTCA	1	+
chr12	105447035	105447046	CGCAGCTGTTG	1	+
chr12	108150697	108150708	GTCAGCTGCTC	1	+
chr12	112513521	112513532	GCCACCTGCTC	1	+
chr12	116336712	116336723	CTCAGCTGGTT	1	+
chr12	11717518	11717529	GACACCTGGCT	1	+
chr12	11918518	11918529	CACAGCTGCTG	1	+
chr12	120636525	120636536	ATCAGCTGCAC	1	+
chr12	123013756	123013767	GACAGCTGCCT	1	+
chr12	123627918	123627929	CCCAGCTGCCA	1	+
chr12	124707321	124707332	CACAGCTGCCA	1	+
chr12	125249101	125249112	GGCACCTGCTG	1	+
chr12	125404157	125404168	CGCAGCTGGAG	1	+
chr12	12630092	12630103	ACCAGCTGCTG	1	+
chr12	132571445	132571456	TCCAGCTGCTA	1	+
chr12	132631488	132631499	CACAGCTGTTC	1	+
chr12	1387263	1387274	GACAGCTGGTT	1	+
chr12	14431721	14431732	CACACCTGCAC	1	+
chr12	14512236	14512247	GACAGCTGCTC	1	+
chr12	24286483	24286494	AACACCTGGTG	1	+
chr12	24967422	24967433	GGCAGCTGCTT	1	+
chr12	25015301	25015312	ACCACCTGCCT	1	+
chr12	25075203	25075214	TCCACCTGCCT	1	+
chr12	31000323	31000334	AACAGCTGGTA	1	+
chr12	31874375	31874386	TCCAGCTGGTG	1	+
chr12	4038147	4038158	AACAGCTGTTG	1	+
chr12	44394278	44394289	TGCAGCTGCTG	1	+
chr12	46863958	46863969	GGCAGCTGCCC	1	+
chr12	48045626	48045637	GCCAGCTGCCA	1	+
chr12	49977817	49977828	GACACCTGGCT	1	+
chr12	51029341	51029352	GGCAGCTGCTT	1	+
chr12	53593090	53593101	GACACCTGCTC	1	+
chr12	54212657	54212668	CACAGCTGGAC	1	+
chr12	56579964	56579975	GGCAGCTGCAA	1	+
chr12	57110456	57110467	CACAGCTGGAG	1	+
chr12	57115238	57115249	CACAGCTGGAG	1	+
chr12	57911140	57911151	CCCAGCTGGAC	1	+
chr12	57911177	57911188	CTCAGCTGCCA	1	+
chr12	63154333	63154344	CCCACCTGCTC	1	+
chr12	63202463	63202474	CCCACCTGGCT	1	+
chr12	64963180	64963191	GCCAGCTGCTT	1	+
chr12	65148077	65148088	TACAGCTGGTG	1	+
chr12	65284878	65284889	TCCAGCTGCTT	1	+
chr12	66016012	66016023	CACATCTGCTC	1	+
chr12	66626254	66626265	CACACCTGTTC	1	+
chr12	67082794	67082805	CACAGCTGCAC	1	+
chr12	6796427	6796438	CACAGCTGGCA	1	+
chr12	68711022	68711033	GCCACCTGCTG	1	+
chr12	79941767	79941778	TACACCTGCAG	1	+
chr12	80548230	80548241	GGCAGCTGCAC	1	+
chr12	8390178	8390189	CACAGCTGGCC	1	+
chr12	90146295	90146306	CGCAGCTGCTA	1	+
chr12	93067790	93067801	GCCACCTGGCC	1	+
chr12	93819845	93819856	TCCAGCTGGAG	1	+
chr12	9462559	9462570	AGCAGCTGCTG	1	+
chr12	9541072	9541083	CCCACCTGCAT	1	+
chr12	9541134	9541145	CACACCTGGTC	1	+
chr12	9802328	9802339	CCCACCTGGCT	1	+
chr12	98618678	98618689	CACAGCTGGTC	1	+
chr13	101149786	101149797	CACAGCTGCCA	1	+
chr13	103783068	103783079	GGCAGCTGCCC	1	+
chr13	111040147	111040158	CCCAGCTGCTG	1	+
chr13	111217899	111217910	ACCAGCTGCTT	1	+
chr13	111565274	111565285	GACAGCTGGAA	1	+
chr13	115029197	115029208	GACACCTGCTT	1	+
chr13	20541940	20541951	AGCAGCTGCAA	1	+
chr13	22487375	22487386	GACAGCTGCTG	1	+
chr13	24264947	24264958	TGCAGCTGCAG	1	+
chr13	24828583	24828594	CCCAGCTGCCT	1	+
chr13	26789286	26789297	GCCAGCTGCTC	1	+
chr13	28969503	28969514	TACAGCTGCAC	1	+
chr13	30163986	30163997	GCCACCTGCCT	1	+
chr13	30665647	30665658	CTCACCTGCAC	1	+
chr13	31311841	31311852	CACAGCTGCCC	1	+
chr13	31351006	31351017	GACAGCTGCCT	1	+
chr13	32470788	32470799	CACAGCTGCTT	1	+
chr13	32575612	32575623	CCCAGCTGGAG	1	+
chr13	35416851	35416862	CACAGCTGCTC	1	+
chr13	37011029	37011040	CCCACCTGCCC	1	+
chr13	40996056	40996067	CACAGCTGCCG	1	+
chr13	42035855	42035866	AACACCTGCAT	1	+
chr13	42955118	42955129	CTCACCTGCCC	1	+
chr13	43385919	43385930	AGCAGCTGCAG	1	+
chr13	45973059	45973070	GACATCTGCTC	1	+
chr13	46228985	46228996	CACAGCTGCAC	1	+
chr13	46654030	46654041	CCCACCTGCCA	1	+
chr13	47167797	47167808	TCCAGCTGCTT	1	+
chr13	50796870	50796881	CTCAGCTGCCA	1	+
chr13	51337191	51337202	GGCAGCTGCCT	1	+
chr13	51543939	51543950	CTCAGCTGCCC	1	+
chr13	51640097	51640108	CGCAGCTGCTC	1	+
chr13	66712767	66712778	GCCATCTGCAG	1	+
chr13	92002939	92002950	GACAGCTGCCT	1	+
chr13	95789585	95789596	CTCAGCTGCTA	1	+
chr14	102132037	102132048	CACACCTGGAG	1	+
chr14	102204503	102204514	CCCACCTGCCT	1	+
chr14	103227042	103227053	CACACCTGCTC	1	+
chr14	103494957	103494968	CACAGCTGGCG	1	+
chr14	105223443	105223454	CACAGGTGCAC	1	+
chr14	105470581	105470592	CGCAGCTGCCT	1	+
chr14	22669105	22669116	TACAGCTGCAA	1	+
chr14	22891421	22891432	AACAGCTGCTG	1	+
chr14	22958278	22958289	CACAGCTGCTC	1	+
chr14	22965833	22965844	CCCACCTGTTG	1	+
chr14	22979986	22979997	CTCAGCTGGTG	1	+
chr14	23250572	23250583	AACAGCTGCCC	1	+
chr14	24633170	24633181	ACCACCTGCCC	1	+
chr14	25479903	25479914	CCCAGCTGTAA	1	+
chr14	51254083	51254094	GCCACCTGCCC	1	+
chr14	54095516	54095527	ACCAGCTGCAC	1	+
chr14	57341299	57341310	ACCAGCTGCAG	1	+
chr14	59779935	59779946	CACATCTGCAT	1	+
chr14	63775683	63775694	TACAGCTGCAT	1	+
chr14	64117263	64117274	GCCAGCTGGTT	1	+
chr14	64472798	64472809	GCCAGCTGTTT	1	+
chr14	65708164	65708175	TCCAGCTGCTG	1	+
chr14	65818353	65818364	GACAGCTGCCT	1	+
chr14	65968155	65968166	GACAGCTGTTG	1	+
chr14	66097904	66097915	AACAGCTGGTG	1	+
chr14	67219233	67219244	GCCAGCTGGTC	1	+
chr14	67913553	67913564	ACCAGCTGCAG	1	+
chr14	70409867	70409878	AACAGCTGGAG	1	+
chr14	75351638	75351649	GACAGCTGGTG	1	+
chr14	75802437	75802448	AACACCTGGAG	1	+
chr14	77164780	77164791	AGCAGCTGCTG	1	+
chr14	77441555	77441566	AACAGCTGCTC	1	+
chr14	77508745	77508756	CACAGCTGCTA	1	+
chr14	77782425	77782436	GCCACCTGCTG	1	+
chr14	81713052	81713063	CACAGCTGCTT	1	+
chr14	95673075	95673086	CCCATCTGCAG	1	+
chr14	97354751	97354762	AACACCTGCTG	1	+
chr15	100049251	100049262	CACACCTGCCC	1	+
chr15	100049322	100049333	CACACCTGCCC	1	+
chr15	101691674	101691685	CACATCTGCTG	1	+
chr15	29621759	29621770	CACACCTGGCA	1	+
chr15	31128493	31128504	AACAGCTGCTC	1	+
chr15	31516453	31516464	CGCAGCTGCCA	1	+
chr15	31597341	31597352	GACACCTGCCC	1	+
chr15	34868697	34868708	CCCACCTGCAA	1	+
chr15	35789084	35789095	CCCACCTGCCA	1	+
chr15	38369052	38369063	CACAGCTGCAC	1	+
chr15	38422251	38422262	GCCAGCTGCAG	1	+
chr15	41628998	41629009	CACACCTGGCC	1	+
chr15	45933881	45933892	CACAGCTGCTA	1	+
chr15	46173184	46173195	GACAGCTGTAG	1	+
chr15	48644840	48644851	GCCACCTGGTG	1	+
chr15	50651229	50651240	GCCAGCTGGTG	1	+
chr15	51913030	51913041	CACACCTGCAC	1	+
chr15	52093744	52093755	GGCAGCTGCAC	1	+
chr15	52959907	52959918	GCCAGCTGTAG	1	+
chr15	58886338	58886349	GGCAGCTGCTT	1	+
chr15	59647668	59647679	GCCACCTGGAG	1	+
chr15	59815360	59815371	ACCAGCTGGAC	1	+
chr15	60770211	60770222	CACAGCTGCCT	1	+
chr15	68323800	68323811	ACCAGCTGCTG	1	+
chr15	69990454	69990465	GCCAGCTGCCT	1	+
chr15	72908382	72908393	CCCAGGTGCAC	1	+
chr15	73853072	73853083	AACAGCTGCAT	1	+
chr15	73921686	73921697	CACAGCTGCCA	1	+
chr15	75086141	75086152	GACAGCTGGAA	1	+
chr15	75499715	75499726	CCCAGCTGCAG	1	+
chr15	88924646	88924657	CCCAGCTGGCC	1	+
chr15	89547545	89547556	CCCAGCTGGTG	1	+
chr15	91398106	91398117	AGCACCTGCTG	1	+
chr15	97034985	97034996	CCCAGCTGGCT	1	+
chr15	99243937	99243948	CCCAGCTGCCA	1	+
chr15	99243960	99243971	TCCAGCTGCCT	1	+
chr15	99928114	99928125	AACACCTGCTG	1	+
chr16	10040381	10040392	GCCACCTGGTG	1	+
chr16	13998957	13998968	AACACCTGCTA	1	+
chr16	15851834	15851845	CACAGCTGCTC	1	+
chr16	18107934	18107945	CCCAGCTGTAA	1	+
chr16	1862915	1862926	ACCAGCTGGTG	1	+
chr16	23783065	23783076	GACACCTGCCT	1	+
chr16	2655571	2655582	CCCAGCTGCTC	1	+
chr16	27185618	27185629	TCCACCTGCCC	1	+
chr16	27415471	27415482	CTCACCTGCTC	1	+
chr16	30078836	30078847	GCCAGCTGCTG	1	+
chr16	31198427	31198438	CACACCTGGCA	1	+
chr16	31463194	31463205	CCCACCTGCTG	1	+
chr16	4083022	4083033	CCCAGCTGCTA	1	+
chr16	48132212	48132223	AACAGCTGGTA	1	+
chr16	48573653	48573664	GCCACCTGCAG	1	+
chr16	50313230	50313241	GCCAGCTGGAC	1	+
chr16	53102408	53102419	CACATCTGCAT	1	+
chr16	53102635	53102646	CCCACCTGCAC	1	+
chr16	56456331	56456342	GCCACCTGCCC	1	+
chr16	56976638	56976649	CTCAGCTGCTA	1	+
chr16	66620720	66620731	CCCAGCTGGAG	1	+
chr16	66912211	66912222	AACACCTGCAG	1	+
chr16	6693271	6693282	CCCATCTGCTG	1	+
chr16	67116221	67116232	CACAGCTGCTG	1	+
chr16	67910385	67910396	CACAGCTGTCT	1	+
chr16	69807677	69807688	CCCAGCTGCCC	1	+
chr16	69893696	69893707	GCCACCTGCTG	1	+
chr16	71319115	71319126	CCCATCTGCAG	1	+
chr16	73044341	73044352	GCCAGCTGCAC	1	+
chr16	73383152	73383163	CCCAGCTGCTT	1	+
chr16	81237172	81237183	GACATCTGCAC	1	+
chr16	82637544	82637555	CACAGCTGCCA	1	+
chr16	85953035	85953046	CTCAGCTGCCA	1	+
chr16	86668034	86668045	CACAGCTGCCC	1	+
chr16	87796258	87796269	ACCAGCTGCAG	1	+
chr16	89516518	89516529	TCCAGCTGCAG	1	+
chr16	89720447	89720458	CACACCTGCCT	1	+
chr17	15732315	15732326	CCCAGCTGCAG	1	+
chr17	1580383	1580394	CACAGCTGCCC	1	+
chr17	16865325	16865336	GACAGCTGCTT	1	+
chr17	25786243	25786254	CACACCTGCAG	1	+
chr17	25800928	25800939	TCCAGCTGCAT	1	+
chr17	27613619	27613630	AACAGCTGCTG	1	+
chr17	28001516	28001527	TCCAGCTGCAT	1	+
chr17	28054098	28054109	AACAGCTGCAG	1	+
chr17	32690626	32690637	TACACCTGCAT	1	+
chr17	3588626	3588637	GACAGCTGGCA	1	+
chr17	38711453	38711464	GCCACCTGGAT	1	+
chr17	43396992	43397003	CACACCTGGAG	1	+
chr17	49029443	49029454	CACAGCTGGTA	1	+
chr17	53518988	53518999	GCCAGCTGCCT	1	+
chr17	5368169	5368180	AACACCTGCCC	1	+
chr17	53802872	53802883	GACAGCTGCCT	1	+
chr17	55565018	55565029	CCCAGGTGCAG	1	+
chr17	56199500	56199511	GCCACCTGGCT	1	+
chr17	58547324	58547335	AGCAGCTGCAC	1	+
chr17	59834714	59834725	CACAGGTGCAG	1	+
chr17	60134003	60134014	CCCAGCTGCTG	1	+
chr17	60242817	60242828	CACACCTGGCC	1	+
chr17	60702716	60702727	GGCAGCTGCAG	1	+
chr17	65824883	65824894	TCCACCTGCCT	1	+
chr17	7039754	7039765	CACAGCTGCAG	1	+
chr17	70611389	70611400	GACAGCTGCCC	1	+
chr17	72203304	72203315	CACACCTGGCT	1	+
chr17	73334611	73334622	CACAGCTGCAT	1	+
chr17	73899147	73899158	CCCAGCTGTCC	1	+
chr17	7399464	7399475	GACACCTGGAG	1	+
chr17	75210159	75210170	GCCAGCTGCAC	1	+
chr17	78115696	78115707	CACAGCTGCAC	1	+
chr17	80422222	80422233	GACAGCTGTAT	1	+
chr17	80594675	80594686	CACACCTGTTC	1	+
chr17	80595325	80595336	CCCAGCTGGTC	1	+
chr18	10727748	10727759	CACAGCTGGTC	1	+
chr18	10728990	10729001	ACCACCTGCAT	1	+
chr18	10914849	10914860	TTCAGCTGCAG	1	+
chr18	11021749	11021760	AGCACCTGCAG	1	+
chr18	136650	136661	ACCACCTGCAC	1	+
chr18	21507059	21507070	AACACCTGCTG	1	+
chr18	23834941	23834952	AACAGCTGCCT	1	+
chr18	29346887	29346898	GACAGCTGCAG	1	+
chr18	3264591	3264602	CCCAGCTGCTC	1	+
chr18	32739169	32739180	CACATCTGCCT	1	+
chr18	33621812	33621823	CACAGCTGGCT	1	+
chr18	339662	339673	TACAGCTGCCC	1	+
chr18	34000424	34000435	CACACCTGGTG	1	+
chr18	4250397	4250408	ATCAGCTGCTG	1	+
chr18	55598542	55598553	CCCACCTGTTG	1	+
chr18	55767598	55767609	GCCACCTGCTT	1	+
chr18	55785402	55785413	CACATCTGCTG	1	+
chr18	56091793	56091804	TCCACCTGCTT	1	+
chr18	56688894	56688905	GCCACCTGCCA	1	+
chr18	57618036	57618047	GCCAGCTGCAG	1	+
chr18	59431770	59431781	CACAGCTGTCA	1	+
chr18	59916896	59916907	AACAGCTGCCA	1	+
chr18	59996588	59996599	CACACCTGCCT	1	+
chr18	69848698	69848709	CACAGGTGCAG	1	+
chr18	72018806	72018817	TCCAGCTGCAG	1	+
chr18	72161003	72161014	GCCACCTGCAA	1	+
chr18	72961741	72961752	CACACCTGCAG	1	+
chr18	73439630	73439641	ACCACCTGCTC	1	+
chr18	73881943	73881954	CACACCTGCAT	1	+
chr18	74846275	74846286	GACAGCTGCAC	1	+
chr18	8548980	8548991	AGCAGCTGCAT	1	+
chr18	8613990	8614001	CACAGCTGCTC	1	+
chr19	11689653	11689664	CTCACCTGCCG	1	+
chr19	16268434	16268445	GTCAGCTGCAT	1	+
chr19	18073423	18073434	GACACCTGCCC	1	+
chr19	18287796	18287807	AGCACCTGCTG	1	+
chr19	19491966	19491977	CACAGGTGCAC	1	+
chr19	2787050	2787061	CACACCTGGCT	1	+
chr19	28889449	28889460	GCCACCTGCCA	1	+
chr19	33623438	33623449	CCCACCTGGCT	1	+
chr19	34732549	34732560	GCCACCTGCCT	1	+
chr19	35566577	35566588	CACAGCTGGAA	1	+
chr19	36175026	36175037	TCCACCTGCCT	1	+
chr19	38549097	38549108	CCCAGCTGTCA	1	+
chr19	39060076	39060087	CCCAGCTGTTC	1	+
chr19	39141818	39141829	AACAGCTGTAG	1	+
chr19	39355376	39355387	AACAGCTGCCA	1	+
chr19	3977328	3977339	ACCACCTGCTC	1	+
chr19	39940433	39940444	CACACCTGGCT	1	+
chr19	41266725	41266736	CCCAGCTGCTC	1	+
chr19	41478178	41478189	CCCAGCTGTCT	1	+
chr19	41901506	41901517	AACAGCTGGTC	1	+
chr19	42366929	42366940	CCCAGCTGTCC	1	+
chr19	47840227	47840238	ACCAGCTGGAG	1	+
chr19	49380475	49380486	AACAGCTGGTG	1	+
chr19	49982171	49982182	CCCAGCTGTCT	1	+
chr19	50409803	50409814	AACACCTGGAG	1	+
chr19	50768016	50768027	CCCAGCTGGAG	1	+
chr19	50869302	50869313	GACACCTGCCC	1	+
chr19	53580049	53580060	AACACCTGCTC	1	+
chr19	54533324	54533335	GCCACCTGGAG	1	+
chr19	55392890	55392901	CACAGCTGCTG	1	+
chr19	55913234	55913245	CTCAGCTGCAG	1	+
chr19	56620819	56620830	GACAGCTGCAC	1	+
chr19	6588211	6588222	GACACCTGGTC	1	+
chr19	6988328	6988339	CCCAGCTGGTG	1	+
chr19	7179769	7179780	CTCAGCTGCCG	1	+
chr19	7762281	7762292	ACCACCTGCTC	1	+
chr2	101026564	101026575	CACAGCTGCCT	1	+
chr2	102593510	102593521	CACAGCTGGTA	1	+
chr2	102974037	102974048	AACACCTGCAG	1	+
chr2	106209394	106209405	CACAGCTGGTT	1	+
chr2	106607280	106607291	TCCACCTGCTG	1	+
chr2	106714804	106714815	CGCAGCTGGTG	1	+
chr2	10864387	10864398	AACAGCTGCCC	1	+
chr2	10932380	10932391	TACAGCTGCTG	1	+
chr2	109841954	109841965	CCCACCTGGCC	1	+
chr2	111488897	111488908	CGCAGCTGCAC	1	+
chr2	111793841	111793852	CCCATCTGCTG	1	+
chr2	111891408	111891419	CCCAGCTGTTT	1	+
chr2	113191242	113191253	TCCAGCTGCAC	1	+
chr2	120041717	120041728	CCCAGCTGCCT	1	+
chr2	122328066	122328077	AACAGCTGCAG	1	+
chr2	128034733	128034744	AACAGCTGGTG	1	+
chr2	128266406	128266417	TACAGCTGGAT	1	+
chr2	131852894	131852905	AACAGCTGCAC	1	+
chr2	134758707	134758718	CCCAGCTGCAC	1	+
chr2	135046974	135046985	GCCAGCTGCTT	1	+
chr2	136231374	136231385	CTCAGCTGCAA	1	+
chr2	136502479	136502490	AGCAGCTGCTG	1	+
chr2	136550496	136550507	CGCAGCTGGTG	1	+
chr2	136887306	136887317	ACCACCTGCAT	1	+
chr2	137011440	137011451	AACAGCTGCAG	1	+
chr2	148421468	148421479	CACATCTGCTT	1	+
chr2	15699996	15700007	ACCAGCTGCCT	1	+
chr2	157252754	157252765	AACACCTGCCT	1	+
chr2	163697299	163697310	CCCAGGTGCTG	1	+
chr2	17081836	17081847	GCCACCTGCAG	1	+
chr2	171013928	171013939	GTCAGCTGGTG	1	+
chr2	171366548	171366559	GACAGCTGGTA	1	+
chr2	173461737	173461748	CACACCTGGTG	1	+
chr2	174214101	174214112	AGCAGCTGCAT	1	+
chr2	174826870	174826881	CACAGCTGGCT	1	+
chr2	174882842	174882853	TACAGCTGCTG	1	+
chr2	179779172	179779183	GCCACCTGCTG	1	+
chr2	180139659	180139670	ACCAGCTGCAA	1	+
chr2	187574412	187574423	CCCACCTGCAC	1	+
chr2	188034215	188034226	ACCAGCTGCCT	1	+
chr2	196440769	196440780	GGCAGCTGCAG	1	+
chr2	197028644	197028655	CCCAGCTGCTT	1	+
chr2	197152482	197152493	CCCACCTGGTG	1	+
chr2	198010481	198010492	CACATCTGCTT	1	+
chr2	198663971	198663982	AACAGCTGTTG	1	+
chr2	201482619	201482630	CACACCTGGTA	1	+
chr2	20291392	20291403	GACAGCTGCAG	1	+
chr2	203987438	203987449	CACAGCTGGAA	1	+
chr2	20622700	20622711	TCCAGCTGCTG	1	+
chr2	206596248	206596259	CACAGCTGGTG	1	+
chr2	208103514	208103525	CTCACCTGCTG	1	+
chr2	212822668	212822679	AACAGCTGCCT	1	+
chr2	214402571	214402582	GACACCTGCTT	1	+
chr2	215612985	215612996	AACAGCTGCCA	1	+
chr2	220090077	220090088	CCCACCTGCTA	1	+
chr2	22147653	22147664	ACCAGCTGCTA	1	+
chr2	226533455	226533466	GTCAGCTGCAC	1	+
chr2	227835342	227835353	ACCACCTGGAG	1	+
chr2	229522629	229522640	CACACCTGCAA	1	+
chr2	230138637	230138648	GACATCTGCTG	1	+
chr2	23127198	23127209	GACAGCTGGTC	1	+
chr2	231536102	231536113	AACACCTGCTC	1	+
chr2	232206886	232206897	AGCAGCTGCAC	1	+
chr2	232878841	232878852	GCCAGCTGCAG	1	+
chr2	235384255	235384266	GCCAGCTGCTG	1	+
chr2	239097050	239097061	CCCAGCTGCAA	1	+
chr2	240460463	240460474	CCCAGGTGCAC	1	+
chr2	24049808	24049819	CACAGCTGTTC	1	+
chr2	24193831	24193842	ACCACCTGCTG	1	+
chr2	242330393	242330404	GCCACCTGGCC	1	+
chr2	25100692	25100703	GACAGCTGGCG	1	+
chr2	25431739	25431750	GCCACCTGGTT	1	+
chr2	25435391	25435402	CCCACCTGGAG	1	+
chr2	26174085	26174096	CGCAGCTGCAC	1	+
chr2	26241212	26241223	GACAGCTGTTG	1	+
chr2	26578762	26578773	CACACCTGGCT	1	+
chr2	28586833	28586844	CCCAGCTGGTC	1	+
chr2	30446661	30446672	CCCACCTGGCT	1	+
chr2	36669227	36669238	CCCAGCTGTTT	1	+
chr2	37754757	37754768	CACACCTGTTC	1	+
chr2	37812565	37812576	CACAGCTGCTG	1	+
chr2	38337172	38337183	CACAGCTGGTG	1	+
chr2	38479222	38479233	CCCAGCTGCAA	1	+
chr2	40406324	40406335	AACAGCTGTTG	1	+
chr2	42555754	42555765	ACCACCTGCTG	1	+
chr2	45415131	45415142	CCCACCTGCTC	1	+
chr2	46725191	46725202	GACAGCTGGCG	1	+
chr2	47481786	47481797	GCCACCTGCTC	1	+
chr2	48787845	48787856	CACAGCTGCAG	1	+
chr2	48787860	48787871	CACAGCTGCAG	1	+
chr2	54808879	54808890	GCCAGCTGCTG	1	+
chr2	54816903	54816914	GCCAGCTGCCT	1	+
chr2	54892648	54892659	CGCAGCTGGAG	1	+
chr2	60583244	60583255	ACCAGCTGCTG	1	+
chr2	61406499	61406510	CGCAGCTGCTT	1	+
chr2	62532319	62532330	GCCACCTGCCT	1	+
chr2	62885083	62885094	GACAGCTGCTG	1	+
chr2	64116126	64116137	GCCACCTGCTG	1	+
chr2	65143744	65143755	GACAGCTGCTC	1	+
chr2	65432122	65432133	TCCAGCTGCTG	1	+
chr2	70008738	70008749	GCCAGCTGCCA	1	+
chr2	75691888	75691899	CTCACCTGCTT	1	+
chr2	8405311	8405322	GCCACCTGCAG	1	+
chr2	85549379	85549390	TCCACCTGCAG	1	+
chr2	85896788	85896799	CACAGCTGCCA	1	+
chr2	86154634	86154645	AACAGCTGGCC	1	+
chr2	86357304	86357315	CCCAGCTGCTC	1	+
chr2	86468874	86468885	TCCAGCTGCTC	1	+
chr2	87776603	87776614	TCCAGCTGCCC	1	+
chr2	88993898	88993909	GCCACCTGCCT	1	+
chr2	89459997	89460008	GGCACCTGCAG	1	+
chr2	96367714	96367725	GCCACCTGCCT	1	+
chr2	9692850	9692861	CCCAGCTGCAA	1	+
chr2	98206717	98206728	CACAGCTGCAG	1	+
chr2	98207089	98207100	GCCAGCTGCTC	1	+
chr2	99063441	99063452	ACCAGCTGCCT	1	+
chr2	9922421	9922432	GACAGCTGTTG	1	+
chr2	99482824	99482835	AACAGCTGCAT	1	+
chr2	99786447	99786458	AGCAGCTGCAT	1	+
chr20	1310959	1310970	CCCACCTGGCA	1	+
chr20	13769003	13769014	GCCACCTGGTG	1	+
chr20	15918062	15918073	CACAGCTGGAC	1	+
chr20	16369596	16369607	GGCAGCTGCAG	1	+
chr20	17947753	17947764	ACCAGCTGCAA	1	+
chr20	18147685	18147696	TCCAGCTGGAT	1	+
chr20	19796323	19796334	CACAGCTGTAT	1	+
chr20	20717094	20717105	AACACCTGCTG	1	+
chr20	2089268	2089279	CCCACCTGCTC	1	+
chr20	2443825	2443836	AGCAGCTGCAG	1	+
chr20	30612685	30612696	CCCACCTGGAG	1	+
chr20	30790107	30790118	AACACCTGGTG	1	+
chr20	32837324	32837335	CACAGCTGGCT	1	+
chr20	33192401	33192412	CACACCTGGAC	1	+
chr20	34243261	34243272	CACACCTGCAG	1	+
chr20	34362458	34362469	CACAGCTGGAA	1	+
chr20	3489960	3489971	GACAGCTGGTT	1	+
chr20	37037439	37037450	CACAGCTGGAA	1	+
chr20	38482498	38482509	GCCAGCTGCCT	1	+
chr20	39585307	39585318	CACAGCTGGTT	1	+
chr20	39611224	39611235	TCCACCTGCCC	1	+
chr20	39663062	39663073	GCCACCTGCCT	1	+
chr20	39908589	39908600	AACAGCTGCAT	1	+
chr20	44640592	44640603	CCCAGCTGGCC	1	+
chr20	46231366	46231377	CACAGCTGTAA	1	+
chr20	47847334	47847345	GCCATCTGCTC	1	+
chr20	48743268	48743279	CCCAGCTGGCT	1	+
chr20	49269391	49269402	CGCAGCTGCTT	1	+
chr20	4967978	4967989	AGCAGCTGCAC	1	+
chr20	510071	510082	GCCACCTGCTC	1	+
chr20	51755674	51755685	CACAGCTGCAC	1	+
chr20	52198193	52198204	ACCAGCTGGTG	1	+
chr20	54824570	54824581	GCCACCTGCCG	1	+
chr20	59250543	59250554	CACAGCTGCTT	1	+
chr20	62634915	62634926	CCCAGCTGCTC	1	+
chr20	7266753	7266764	GCCATCTGCTG	1	+
chr20	7905497	7905508	AACAGCTGCAC	1	+
chr21	16048750	16048761	GACAGCTGTCT	1	+
chr21	30447202	30447213	CCCAGCTGTTC	1	+
chr21	34184607	34184618	CACAGCTGCCC	1	+
chr21	34814644	34814655	AACAGCTGGCT	1	+
chr21	35390706	35390717	TACAGCTGCTG	1	+
chr21	35434503	35434514	GCCAGCTGCAA	1	+
chr21	37606448	37606459	CCCAGCTGCTT	1	+
chr21	37891388	37891399	TGCAGCTGCAG	1	+
chr21	39498895	39498906	CCCACCTGCTC	1	+
chr21	39599608	39599619	GTCAGCTGCTG	1	+
chr21	46513397	46513408	CACAGCTGCTG	1	+
chr21	46621174	46621185	CCCAGCTGTCC	1	+
chr22	19837657	19837668	CACAGCTGCAA	1	+
chr22	21190864	21190875	CACAGCTGCTA	1	+
chr22	22213870	22213881	GACACCTGCTA	1	+
chr22	22332668	22332679	CACACCTGCCA	1	+
chr22	22457551	22457562	ATCAGCTGCCC	1	+
chr22	23057704	23057715	CCCACCTGCAC	1	+
chr22	23455311	23455322	GACAGCTGGCT	1	+
chr22	23455419	23455430	GCCACCTGGCC	1	+
chr22	23998233	23998244	CCCAGCTGCCA	1	+
chr22	24204440	24204451	AACAGCTGCCC	1	+
chr22	24906873	24906884	CACAGCTGCCG	1	+
chr22	26566927	26566938	CGCACCTGCTT	1	+
chr22	28272919	28272930	ACCAGCTGCAG	1	+
chr22	30886548	30886559	TCCACCTGCAG	1	+
chr22	31209584	31209595	CCCAGCTGCTG	1	+
chr22	33651905	33651916	GACAGCTGCAT	1	+
chr22	35802638	35802649	CGCAGCTGCCG	1	+
chr22	39313019	39313030	TACAGCTGCTG	1	+
chr22	39484489	39484500	CGCAGCTGCTC	1	+
chr22	40264032	40264043	CACAGCTGGTC	1	+
chr22	40525130	40525141	AACAGCTGCAA	1	+
chr22	43007286	43007297	CACAGCTGCAG	1	+
chr22	43210488	43210499	GCCATCTGCTC	1	+
chr22	43848325	43848336	CTCAGCTGCCT	1	+
chr22	45018191	45018202	GGCACCTGCTG	1	+
chr22	46071404	46071415	GCCAGCTGCCA	1	+
chr22	48087013	48087024	TCCAGCTGCAT	1	+
chr22	50533628	50533639	CCCACCTGCAC	1	+
chr3	100480284	100480295	CCCAGCTGCAC	1	+
chr3	105237864	105237875	ACCACCTGGTG	1	+
chr3	111708136	111708147	CACAGCTGTTG	1	+
chr3	118561101	118561112	CACAGCTGCAA	1	+
chr3	119062715	119062726	GACATCTGCTG	1	+
chr3	119315101	119315112	CACATCTGCTG	1	+
chr3	119344091	119344102	CCCACCTGGTT	1	+
chr3	124725460	124725471	GCCAGCTGCTT	1	+
chr3	126952410	126952421	CGCAGCTGCCA	1	+
chr3	130787103	130787114	AGCAGCTGCAG	1	+
chr3	134886905	134886916	AGCAGCTGCAC	1	+
chr3	134900098	134900109	ACCACCTGCTC	1	+
chr3	135287423	135287434	CACACCTGCAC	1	+
chr3	137019727	137019738	GCCACCTGCTT	1	+
chr3	141087362	141087373	CGCAGCTGCAG	1	+
chr3	141193275	141193286	CTCAGCTGCCA	1	+
chr3	144134488	144134499	AACACCTGCTC	1	+
chr3	148870367	148870378	CCCACCTGCTG	1	+
chr3	152214725	152214736	CTCAGCTGCTC	1	+
chr3	15348110	15348121	CCCACCTGCTG	1	+
chr3	15398286	15398297	AACACCTGCTT	1	+
chr3	15481291	15481302	CACACCTGGCT	1	+
chr3	154949802	154949813	AACAGCTGGTG	1	+
chr3	155271843	155271854	CACAGGTGCTG	1	+
chr3	156404923	156404934	CCCAGCTGTTC	1	+
chr3	15887143	15887154	GCCAGCTGTTG	1	+
chr3	15931689	15931700	GACAGCTGTAC	1	+
chr3	15965419	15965430	GGCAGCTGCAC	1	+
chr3	159822461	159822472	ACCACCTGGTG	1	+
chr3	161488592	161488603	CCCACCTGCTC	1	+
chr3	16412793	16412804	AACACCTGGAC	1	+
chr3	16421493	16421504	GACACCTGCAC	1	+
chr3	164924728	164924739	GCCAGCTGCTG	1	+
chr3	16502537	16502548	CACAGCTGCCA	1	+
chr3	170217569	170217580	CTCAGCTGCAG	1	+
chr3	171547877	171547888	AGCAGCTGCAG	1	+
chr3	171547905	171547916	GCCACCTGGAG	1	+
chr3	17454571	17454582	GCCACCTGGAC	1	+
chr3	176532338	176532349	GTCAGCTGCTG	1	+
chr3	178794160	178794171	GACAGCTGTAG	1	+
chr3	195443575	195443586	CCCAGCTGCTT	1	+
chr3	196167717	196167728	GACAGCTGCAG	1	+
chr3	196331568	196331579	CACAGGTGCAC	1	+
chr3	196901768	196901779	CACAGCTGTAA	1	+
chr3	197149078	197149089	CGCACCTGCTC	1	+
chr3	197181065	197181076	GCCATCTGCTG	1	+
chr3	197273800	197273811	CCCACCTGCCC	1	+
chr3	20122871	20122882	GACAGCTGCAC	1	+
chr3	27619453	27619464	CACACCTGCCT	1	+
chr3	28213724	28213735	AGCAGCTGCAT	1	+
chr3	31563908	31563919	TACAGCTGCAA	1	+
chr3	32944697	32944708	TCCACCTGCAG	1	+
chr3	33478899	33478910	CACACCTGCCT	1	+
chr3	35634609	35634620	CTCAGCTGCAT	1	+
chr3	36742640	36742651	ACCACCTGCTG	1	+
chr3	37755906	37755917	GACAGCTGGTG	1	+
chr3	39185927	39185938	CCCAGCTGCCG	1	+
chr3	45855973	45855984	GACAGCTGCTG	1	+
chr3	46965130	46965141	TCCAGCTGCTC	1	+
chr3	49351848	49351859	AGCAGCTGCAC	1	+
chr3	50150161	50150172	CCCACCTGTTC	1	+
chr3	50333414	50333425	CTCACCTGCCT	1	+
chr3	5055013	5055024	CCCAGCTGCTG	1	+
chr3	50658099	50658110	ACCACCTGCTT	1	+
chr3	51971706	51971717	GCCACCTGGTC	1	+
chr3	52440481	52440492	CACACCTGCAG	1	+
chr3	53374104	53374115	CACACCTGGCT	1	+
chr3	54198445	54198456	CACAGCTGCCC	1	+
chr3	55722418	55722429	GACACCTGGCC	1	+
chr3	55755984	55755995	GCCAGCTGCAA	1	+
chr3	56953559	56953570	GCCACCTGCCC	1	+
chr3	58220595	58220606	CCCAGCTGGTG	1	+
chr3	63899941	63899952	CACACCTGCTT	1	+
chr3	66428869	66428880	AGCAGCTGCAA	1	+
chr3	69253603	69253614	CACAGCTGCAG	1	+
chr3	72636608	72636619	CCCATCTGCCT	1	+
chr3	75308184	75308195	CACACCTGCAG	1	+
chr3	75478898	75478909	CACAGCTGGCC	1	+
chr3	82278696	82278707	CACAGCTGCAA	1	+
chr3	87820624	87820635	GCCAGCTGCAG	1	+
chr3	9837104	9837115	TGCAGCTGCAG	1	+
chr3	99550912	99550923	CCCAGCTGCCT	1	+
chr3	99748821	99748832	CACAGCTGTTT	1	+
chr4	107187540	107187551	CTCAGCTGCAT	1	+
chr4	112570670	112570681	GACATCTGCAG	1	+
chr4	113205993	113206004	CACAGCTGTTT	1	+
chr4	113210935	113210946	CACACCTGCAA	1	+
chr4	113282704	113282715	AGCAGCTGCAG	1	+
chr4	113307503	113307514	AACACCTGCAG	1	+
chr4	114562322	114562333	TACAGCTGCAC	1	+
chr4	114765742	114765753	AACAGCTGGAG	1	+
chr4	122173561	122173572	GCCACCTGGTG	1	+
chr4	124334380	124334391	ACCAGCTGGAT	1	+
chr4	143945625	143945636	GACACCTGCTG	1	+
chr4	145888585	145888596	CACACCTGCTT	1	+
chr4	146139679	146139690	AACAGCTGCTG	1	+
chr4	147026855	147026866	AACAGCTGGTT	1	+
chr4	148764505	148764516	CCCACCTGGTC	1	+
chr4	148849223	148849234	GCCACCTGTAG	1	+
chr4	152252645	152252656	GCCACCTGGCC	1	+
chr4	153451986	153451997	TACAGCTGCTT	1	+
chr4	154154136	154154147	GCCAGCTGCCC	1	+
chr4	154411259	154411270	TTCAGCTGCAG	1	+
chr4	155543984	155543995	GCCACCTGCTG	1	+
chr4	157118000	157118011	GGCAGCTGGAC	1	+
chr4	159546237	159546248	ACCACCTGGTG	1	+
chr4	166277276	166277287	ACCAGCTGGTG	1	+
chr4	167515647	167515658	GCCAGCTGCAG	1	+
chr4	167515691	167515702	AACAGCTGCAG	1	+
chr4	171912256	171912267	AGCAGCTGCTT	1	+
chr4	183899883	183899894	AACAGCTGCCG	1	+
chr4	186017379	186017390	GCCACCTGGTG	1	+
chr4	24591300	24591311	GCCACCTGCAC	1	+
chr4	25101299	25101310	GCCAGCTGGCC	1	+
chr4	25856508	25856519	GACAGCTGGAG	1	+
chr4	2864302	2864313	GCCACCTGGCC	1	+
chr4	3081137	3081148	CACACCTGGCC	1	+
chr4	36401551	36401562	AGCAGCTGCTG	1	+
chr4	37663522	37663533	AACAGCTGCTA	1	+
chr4	37663595	37663606	CCCACCTGCCA	1	+
chr4	41074306	41074317	GACAGCTGTTC	1	+
chr4	5418519	5418530	CCCAGCTGCCT	1	+
chr4	54467863	54467874	GGCAGCTGCAC	1	+
chr4	56410234	56410245	AACAGCTGCCT	1	+
chr4	57669782	57669793	GCCACCTGCTT	1	+
chr4	6174606	6174617	AACAGCTGCCG	1	+
chr4	71708618	71708629	GACACCTGCCT	1	+
chr4	71809044	71809055	CACAGCTGTTA	1	+
chr4	76438045	76438056	AACAGCTGCAT	1	+
chr4	76483064	76483075	CACAGCTGCTC	1	+
chr4	80956682	80956693	GCCACCTGCTT	1	+
chr4	83342966	83342977	CACACCTGGCC	1	+
chr4	83710863	83710874	AACACCTGCAA	1	+
chr4	87579235	87579246	GTCAGCTGGTG	1	+
chr4	89200672	89200683	CACAGCTGCAG	1	+
chr4	9834131	9834142	CACACCTGCAA	1	+
chr5	107877684	107877695	CCCAGCTGCAC	1	+
chr5	123981430	123981441	GACAGCTGTTG	1	+
chr5	126116127	126116138	GCCACCTGGCT	1	+
chr5	126334252	126334263	GACAGCTGCAA	1	+
chr5	128462534	128462545	GCCACCTGGTT	1	+
chr5	1297557	1297568	CCCAGCTGCCC	1	+
chr5	135409583	135409594	GGCACCTGCCG	1	+
chr5	138784544	138784555	GGCAGCTGCAT	1	+
chr5	139378552	139378563	CACAGCTGTCC	1	+
chr5	139594592	139594603	ACCAGCTGCCT	1	+
chr5	14129264	14129275	CACAGCTGGAG	1	+
chr5	142418588	142418599	AGCAGCTGCTC	1	+
chr5	142600739	142600750	CTCAGCTGGAT	1	+
chr5	14672527	14672538	CCCAGCTGTAC	1	+
chr5	147862594	147862605	GCCACCTGCTG	1	+
chr5	148292424	148292435	TCCACCTGCAG	1	+
chr5	148966837	148966848	GGCACCTGCTT	1	+
chr5	149131629	149131640	CACAGCTGCTG	1	+
chr5	150455646	150455657	GCCAGCTGCTG	1	+
chr5	151885195	151885206	GCCACCTGGCG	1	+
chr5	156253465	156253476	TCCAGCTGCAG	1	+
chr5	156319676	156319687	GCCAGCTGGTC	1	+
chr5	157340031	157340042	CACACCTGGTC	1	+
chr5	157713989	157714000	CCCAGCTGGTT	1	+
chr5	157862289	157862300	GCCATCTGCAC	1	+
chr5	158479905	158479916	CACAGCTGTCT	1	+
chr5	159573960	159573971	CCCAGCTGTAG	1	+
chr5	159897916	159897927	ATCAGCTGCCC	1	+
chr5	162991481	162991492	AACAGCTGCAC	1	+
chr5	168110707	168110718	GCCAGCTGCCT	1	+
chr5	170832770	170832781	AACAGCTGGAA	1	+
chr5	171622504	171622515	GGCAGCTGCAG	1	+
chr5	173258775	173258786	TGCAGCTGCAG	1	+
chr5	176733401	176733412	GCCACCTGCCG	1	+
chr5	177022820	177022831	CCCACCTGCCA	1	+
chr5	177638275	177638286	TCCAGCTGCAG	1	+
chr5	178147514	178147525	TGCAGCTGCAG	1	+
chr5	179037865	179037876	AACAGCTGCCG	1	+
chr5	179344518	179344529	CACACCTGCAG	1	+
chr5	2646568	2646579	ACCACCTGCCT	1	+
chr5	32283908	32283919	GCCAGCTGCAT	1	+
chr5	35518372	35518383	CTCAGCTGGTG	1	+
chr5	37668809	37668820	CGCAGCTGCAG	1	+
chr5	38804580	38804591	CCCACCTGCAA	1	+
chr5	39231914	39231925	CTCAGCTGCAC	1	+
chr5	43568331	43568342	GCCAGCTGGAC	1	+
chr5	55977945	55977956	AACACCTGCAG	1	+
chr5	5881596	5881607	GCCACCTGCAA	1	+
chr5	6136238	6136249	GACACCTGCTG	1	+
chr5	6371705	6371716	ACCACCTGCAG	1	+
chr5	67627170	67627181	TACAGCTGCTG	1	+
chr5	71597526	71597537	AACAGCTGCAA	1	+
chr5	72832813	72832824	GCCACCTGGCG	1	+
chr5	73312325	73312336	AGCACCTGCCG	1	+
chr5	73923792	73923803	AACAGCTGCAG	1	+
chr5	76398603	76398614	CCCAGCTGCCA	1	+
chr5	76916450	76916461	AACACCTGGTG	1	+
chr5	77663607	77663618	AGCACCTGCTG	1	+
chr5	77923256	77923267	GCCAGCTGGTG	1	+
chr5	78017022	78017033	AACAGCTGCAG	1	+
chr5	78203830	78203841	GACAGCTGGCA	1	+
chr5	7849519	7849530	GACACCTGGCT	1	+
chr5	79102764	79102775	AGCAGCTGCTG	1	+
chr5	80484978	80484989	GCCACCTGCCT	1	+
chr5	80595596	80595607	ACCAGCTGGTT	1	+
chr5	80875628	80875639	ACCAGCTGCCA	1	+
chr5	8184705	8184716	CACAGGTGCAG	1	+
chr6	105756727	105756738	GTCAGCTGGTG	1	+
chr6	106269064	106269075	CCCACCTGGTC	1	+
chr6	106332483	106332494	AACAGCTGCAG	1	+
chr6	106594863	106594874	TCCAGCTGCAA	1	+
chr6	108884059	108884070	TCCAGCTGCTT	1	+
chr6	11190567	11190578	ACCAGCTGCAC	1	+
chr6	119110074	119110085	AACACCTGCTA	1	+
chr6	123173515	123173526	CCCAGCTGTCT	1	+
chr6	126035945	126035956	GCCACCTGCCC	1	+
chr6	126074986	126074997	GACACCTGCTG	1	+
chr6	132236415	132236426	TACAGCTGCTT	1	+
chr6	13385298	13385309	CCCAGCTGTAC	1	+
chr6	134324199	134324210	AACAGCTGCAG	1	+
chr6	134957778	134957789	TCCAGCTGCTG	1	+
chr6	137022353	137022364	CACACCTGCTC	1	+
chr6	138018695	138018706	GACAGCTGTTG	1	+
chr6	138755884	138755895	GACACCTGGAT	1	+
chr6	139087228	139087239	GCCACCTGGAG	1	+
chr6	139579286	139579297	CCCAGCTGCAA	1	+
chr6	143600630	143600641	CCCATCTGCTT	1	+
chr6	145074276	145074287	GACAGCTGCAA	1	+
chr6	14543145	14543156	CACAGCTGCCT	1	+
chr6	14884300	14884311	ACCAGCTGCTC	1	+
chr6	150135851	150135862	AACAGCTGCTT	1	+
chr6	152619364	152619375	CCCAGGTGCAC	1	+
chr6	15365730	15365741	GGCAGCTGCCC	1	+
chr6	15441648	15441659	CACAGCTGGAG	1	+
chr6	158553164	158553175	CCCACCTGCTG	1	+
chr6	159498376	159498387	TCCAGCTGCCA	1	+
chr6	16410091	16410102	TCCACCTGCTG	1	+
chr6	166749353	166749364	CCCAGCTGCTA	1	+
chr6	166750980	166750991	GCCAGCTGCTC	1	+
chr6	167343214	167343225	TGCAGCTGCTG	1	+
chr6	169648650	169648661	GCCACCTGCAC	1	+
chr6	18260749	18260760	CCCACCTGCCA	1	+
chr6	24928803	24928814	ACCAGCTGCTC	1	+
chr6	25490489	25490500	CCCAGCTGGTA	1	+
chr6	26924590	26924601	CGCAGCTGCTG	1	+
chr6	29917020	29917031	CACACCTGTTG	1	+
chr6	30460029	30460040	CACACCTGCTT	1	+
chr6	30703555	30703566	CACAGCTGGAG	1	+
chr6	3072054	3072065	AGCACCTGCAG	1	+
chr6	30802483	30802494	GCCAGCTGCCG	1	+
chr6	31629763	31629774	GCCACCTGGAG	1	+
chr6	32092935	32092946	CACACCTGTAT	1	+
chr6	3378577	3378588	AGCACCTGCAG	1	+
chr6	34662709	34662720	CCCAGCTGCTG	1	+
chr6	35526455	35526466	CACACCTGCCT	1	+
chr6	35707655	35707666	TCCAGCTGCTC	1	+
chr6	36334575	36334586	CCCAGCTGCAG	1	+
chr6	36595794	36595805	GCCAGCTGTTT	1	+
chr6	37274869	37274880	CTCAGCTGCTG	1	+
chr6	37282748	37282759	CCCAGCTGTTA	1	+
chr6	38624797	38624808	ACCAGCTGTAG	1	+
chr6	39325916	39325927	CACAGCTGGTC	1	+
chr6	39360863	39360874	CACAGGTGCCG	1	+
chr6	40178493	40178504	GCCACCTGCCC	1	+
chr6	41929505	41929516	CCCACCTGGAT	1	+
chr6	42152587	42152598	GCCAGCTGCTG	1	+
chr6	42152670	42152681	GACAGCTGGCC	1	+
chr6	42629530	42629541	CCCAGCTGCCC	1	+
chr6	42716479	42716490	CACAGCTGCAG	1	+
chr6	42941709	42941720	CCCAGCTGTAG	1	+
chr6	42941727	42941738	GGCAGCTGCAT	1	+
chr6	43345747	43345758	CCCACCTGTTC	1	+
chr6	4727945	4727956	TCCAGCTGCCC	1	+
chr6	514643	514654	CACAGCTGCTC	1	+
chr6	52436441	52436452	AGCAGCTGCAC	1	+
chr6	53758909	53758920	GACACCTGGAG	1	+
chr6	5379995	5380006	GCCACCTGCAC	1	+
chr6	57465020	57465031	CACACCTGTAG	1	+
chr6	71964166	71964177	GACAGCTGCTG	1	+
chr6	71964238	71964249	GGCAGCTGCCT	1	+
chr6	74442985	74442996	ACCACCTGCAG	1	+
chr6	7615874	7615885	CACAGCTGGCT	1	+
chr6	76272901	76272912	CACAGCTGGCT	1	+
chr6	7738598	7738609	TCCAGCTGCTC	1	+
chr6	7961291	7961302	CACAGCTGCTG	1	+
chr6	86290682	86290693	ACCACCTGCTG	1	+
chr6	88204586	88204597	CACAGCTGTTA	1	+
chr6	89324047	89324058	CCCAGCTGTTG	1	+
chr6	90961384	90961395	AACACCTGGAG	1	+
chr6	91411245	91411256	GGCAGCTGCCT	1	+
chr7	106842452	106842463	GCCACCTGCTG	1	+
chr7	113692346	113692357	GGCAGCTGCTG	1	+
chr7	120913970	120913981	CACAGCTGGCT	1	+
chr7	122024176	122024187	CACAGCTGTCA	1	+
chr7	123505760	123505771	GACACCTGGTG	1	+
chr7	127144989	127145000	CTCAGCTGCCT	1	+
chr7	127223190	127223201	TCCAGCTGCAG	1	+
chr7	127231011	127231022	CTCAGCTGCAG	1	+
chr7	127752932	127752943	CCCAGCTGCAG	1	+
chr7	128042544	128042555	AACAGCTGCAC	1	+
chr7	128365805	128365816	CTCAGCTGCAA	1	+
chr7	129652257	129652268	TCCAGCTGCAG	1	+
chr7	130070808	130070819	GACAGCTGCAG	1	+
chr7	130507567	130507578	TCCAGCTGCAA	1	+
chr7	135356049	135356060	CCCAGCTGCAT	1	+
chr7	137684882	137684893	TGCAGCTGCTG	1	+
chr7	140075840	140075851	AGCAGCTGCTC	1	+
chr7	140140501	140140512	CCCACCTGGAG	1	+
chr7	147839930	147839941	GCCACCTGCTG	1	+
chr7	149085829	149085840	TCCACCTGCTG	1	+
chr7	149432026	149432037	CACAGCTGTCT	1	+
chr7	150022849	150022860	CACACCTGGCC	1	+
chr7	150081022	150081033	CCCAGCTGCTG	1	+
chr7	150142221	150142232	CACAGCTGCGG	1	+
chr7	151323674	151323685	CACACCTGCCA	1	+
chr7	152129268	152129279	ACCACCTGCTG	1	+
chr7	154629465	154629476	CACAGCTGGTA	1	+
chr7	158577065	158577076	CCCAGCTGGTC	1	+
chr7	16659890	16659901	CACAGCTGGTG	1	+
chr7	2340906	2340917	CCCAGCTGCAG	1	+
chr7	2340920	2340931	CACACCTGGTG	1	+
chr7	24705466	24705477	GCCACCTGCTG	1	+
chr7	24957753	24957764	GACACCTGGAT	1	+
chr7	2497921	2497932	CCCACCTGCCA	1	+
chr7	28398222	28398233	CCCAGCTGTCG	1	+
chr7	29322630	29322641	GACAGCTGGCC	1	+
chr7	35686438	35686449	CACAGCTGGTG	1	+
chr7	35956836	35956847	GTCACCTGCAG	1	+
chr7	38351046	38351057	CCCACCTGCCC	1	+
chr7	39760412	39760423	CACAGCTGCCG	1	+
chr7	46330832	46330843	CACAGCTGGCT	1	+
chr7	46397600	46397611	CCCAGCTGCAG	1	+
chr7	46691436	46691447	CCCACCTGCCT	1	+
chr7	47076216	47076227	CACACCTGGCA	1	+
chr7	47659863	47659874	TCCAGCTGCAG	1	+
chr7	55594648	55594659	CCCAGCTGCTT	1	+
chr7	56211257	56211268	CCCAGCTGCAG	1	+
chr7	5643130	5643141	GCCAGCTGCTA	1	+
chr7	5740963	5740974	TCCACCTGCCC	1	+
chr7	6334635	6334646	GGCAGCTGCAG	1	+
chr7	65519362	65519373	CCCAGCTGCCT	1	+
chr7	66202910	66202921	CACAGCTGGCT	1	+
chr7	66373905	66373916	ACCAGCTGGAG	1	+
chr7	6739067	6739078	TCCAGCTGCTG	1	+
chr7	69471560	69471571	ACCAGCTGCTG	1	+
chr7	75821321	75821332	CACATCTGCTT	1	+
chr7	76829168	76829179	GGCAGCTGCCT	1	+
chr7	7779014	7779025	AACACCTGCTC	1	+
chr7	91624957	91624968	CACAGCTGCAG	1	+
chr7	99313709	99313720	CACAGCTGGCT	1	+
chr8	101839407	101839418	ACCACCTGGTG	1	+
chr8	102658962	102658973	GCCACCTGCCT	1	+
chr8	119578503	119578514	CACAGCTGCTC	1	+
chr8	119960826	119960837	CACAGCTGTAG	1	+
chr8	121403517	121403528	ACCAGCTGCAG	1	+
chr8	121613039	121613050	CACAGCTGCAG	1	+
chr8	121963584	121963595	TTCAGCTGCAG	1	+
chr8	123479437	123479448	CCCACCTGCAC	1	+
chr8	123651373	123651384	ACCAGCTGCCA	1	+
chr8	126654474	126654485	CCCAGCTGCAT	1	+
chr8	128752138	128752149	CCCAGCTGTCT	1	+
chr8	134559342	134559353	GCCACCTGCAC	1	+
chr8	134910363	134910374	CACAGCTGGAT	1	+
chr8	135637821	135637832	CTCAGCTGCTC	1	+
chr8	136792186	136792197	CACAGCTGCCA	1	+
chr8	142098373	142098384	CACACCTGTAC	1	+
chr8	143125930	143125941	CACAGCTGTAC	1	+
chr8	146015614	146015625	ACCACCTGCTG	1	+
chr8	22838724	22838735	CACACCTGCCA	1	+
chr8	23622025	23622036	GACACCTGGCC	1	+
chr8	27902365	27902376	CACAGCTGGTG	1	+
chr8	29193498	29193509	CACACCTGCAG	1	+
chr8	29545398	29545409	GGCAGCTGCAG	1	+
chr8	33192432	33192443	GACACCTGCTG	1	+
chr8	36985105	36985116	AACAGCTGCCG	1	+
chr8	37899677	37899688	CACACCTGCCC	1	+
chr8	38812775	38812786	CCCACCTGCTT	1	+
chr8	40751754	40751765	GTCAGCTGCAC	1	+
chr8	41363826	41363837	TTCAGCTGCAG	1	+
chr8	42551597	42551608	CCCACCTGGCC	1	+
chr8	56923353	56923364	CACAGCTGCCC	1	+
chr8	59472381	59472392	ACCAGCTGCAG	1	+
chr8	63814621	63814632	CACAGCTGCTC	1	+
chr8	64312068	64312079	CACAGCTGTCC	1	+
chr8	65517762	65517773	CACAGCTGGTG	1	+
chr8	66927311	66927322	CACAGCTGGAG	1	+
chr8	67045218	67045229	CACAGCTGTTG	1	+
chr8	676456	676467	CACAGGTGCAC	1	+
chr8	68779018	68779029	TCCAGCTGCTG	1	+
chr8	72157052	72157063	AACAGCTGCTT	1	+
chr8	8096045	8096056	GCCAGCTGGCC	1	+
chr8	81379085	81379096	AACACCTGCAT	1	+
chr8	81528172	81528183	CCCACCTGTAT	1	+
chr8	8367126	8367137	CGCAGCTGCCC	1	+
chr8	84737366	84737377	GACACCTGGTG	1	+
chr8	8483524	8483535	CCCAGCTGGCA	1	+
chr8	8960219	8960230	CCCACCTGGCA	1	+
chr8	8993999	8994010	CACAGCTGCAC	1	+
chr8	95953950	95953961	GCCACCTGCAT	1	+
chr8	95956587	95956598	GACAGCTGCTG	1	+
chr8	96187588	96187599	CTCACCTGCCT	1	+
chr8	98635839	98635850	CACAGCTGTAT	1	+
chr8	98852337	98852348	GGCAGCTGCTG	1	+
chr8	99700735	99700746	ACCACCTGCTC	1	+
chr8	99793268	99793279	GTCAGCTGCAA	1	+
chr9	100467231	100467242	CCCACCTGCCG	1	+
chr9	100895606	100895617	CGCAGCTGGCA	1	+
chr9	101049819	101049830	AACAGCTGGCA	1	+
chr9	107686278	107686289	TGCAGCTGCAC	1	+
chr9	108177862	108177873	GACACCTGCTG	1	+
chr9	113005253	113005264	CACAGCTGGTT	1	+
chr9	115147157	115147168	AGCAGCTGCAT	1	+
chr9	115582343	115582354	GACACCTGCTG	1	+
chr9	116270560	116270571	ACCAGCTGCTG	1	+
chr9	116283184	116283195	CACAGCTGTAA	1	+
chr9	116395220	116395231	CACAGCTGGTC	1	+
chr9	117365777	117365788	CTCACCTGCTT	1	+
chr9	120602348	120602359	CCCACCTGGAC	1	+
chr9	125570634	125570645	CTCAGCTGCCC	1	+
chr9	125578999	125579010	CACAGGTGCAC	1	+
chr9	126853617	126853628	CACACCTGCAG	1	+
chr9	127060895	127060906	GCCAGCTGGAG	1	+
chr9	129148546	129148557	CACAGCTGCCC	1	+
chr9	133664710	133664721	ACCAGCTGCTC	1	+
chr9	136201222	136201233	CTCACCTGCAG	1	+
chr9	136339397	136339408	CACATCTGCTC	1	+
chr9	140081033	140081044	CCCAGCTGGCC	1	+
chr9	140440350	140440361	AACACCTGCTA	1	+
chr9	16179749	16179760	CTCACCTGCTG	1	+
chr9	19782156	19782167	GACAGCTGCTT	1	+
chr9	20198329	20198340	GGCAGCTGCAC	1	+
chr9	20490576	20490587	CCCAGCTGGCA	1	+
chr9	2116300	2116311	ACCAGCTGCTT	1	+
chr9	21333923	21333934	ACCAGCTGCTG	1	+
chr9	33140988	33140999	AACAGCTGCCT	1	+
chr9	34155781	34155792	CCCACCTGCTG	1	+
chr9	36023612	36023623	GCCACCTGGTG	1	+
chr9	37309161	37309172	CACACCTGGTG	1	+
chr9	4382878	4382889	ACCAGCTGGTG	1	+
chr9	4924361	4924372	ACCACCTGCTG	1	+
chr9	6384871	6384882	CCCACCTGCTG	1	+
chr9	7011846	7011857	GCCATCTGCAC	1	+
chr9	71255487	71255498	GACACCTGCCA	1	+
chr9	71564392	71564403	CACAGCTGGAC	1	+
chr9	79359401	79359412	CACAGCTGCCT	1	+
chr9	88558394	88558405	GGCACCTGCAG	1	+
chr9	91173639	91173650	CCCAGCTGGTG	1	+
chr9	91356323	91356334	GCCACCTGCAA	1	+
chr9	92054511	92054522	AACACCTGCAT	1	+
chr9	93601680	93601691	GCCACCTGCTT	1	+
chr9	93643179	93643190	CTCACCTGCAC	1	+
chr9	94422335	94422346	ACCAGCTGCCA	1	+
chr9	94495154	94495165	CACAGCTGGAC	1	+
chr9	99015564	99015575	GCCACCTGCTT	1	+
chrX	10021177	10021188	CCCAGCTGCAA	1	+
chrX	109087941	109087952	GCCAGCTGCCT	1	+
chrX	109554336	109554347	GACAGCTGCTG	1	+
chrX	11126460	11126471	GACACCTGCTC	1	+
chrX	113028317	113028328	TCCACCTGCCC	1	+
chrX	116042345	116042356	CACAGCTGCTT	1	+
chrX	116878034	116878045	GCCATCTGCTG	1	+
chrX	11757357	11757368	CACACCTGGTT	1	+
chrX	11788584	11788595	TACAGCTGCAA	1	+
chrX	118197365	118197376	GGCAGCTGCTG	1	+
chrX	118918991	118919002	GCCACCTGCCT	1	+
chrX	122492032	122492043	GCCAGCTGGAT	1	+
chrX	133388110	133388121	AGCACCTGCCG	1	+
chrX	135777071	135777082	GACAGCTGCAT	1	+
chrX	13826256	13826267	GCCAGCTGCAC	1	+
chrX	13872177	13872188	GCCAGCTGGTT	1	+
chrX	148651530	148651541	AGCAGCTGCAC	1	+
chrX	151804560	151804571	CCCACCTGCTG	1	+
chrX	15320221	15320232	GCCAGCTGCCA	1	+
chrX	15673199	15673210	TACAGCTGCTC	1	+
chrX	19859227	19859238	GCCAGCTGCCT	1	+
chrX	20224249	20224260	CCCAGCTGCCA	1	+
chrX	31197484	31197495	ACCAGCTGCAG	1	+
chrX	46509076	46509087	ACCAGCTGCAG	1	+
chrX	47608776	47608787	GCCAGCTGCCA	1	+
chrX	48321606	48321617	CACAGCTGGAC	1	+
chrX	50646816	50646827	GACAGCTGGTG	1	+
chrX	57621929	57621940	AGCAGCTGCTG	1	+
chrX	69482986	69482997	CACAGCTGCAG	1	+
chrX	77317805	77317816	CACAGCTGGAA	1	+
chrX	84396104	84396115	CACAGCTGTAT	1	+
chrX	9906018	9906029	GACAGCTGTTC	1	+
chr1	101005213	101005224	TCCACCTGCTG	1	+
chr1	111741745	111741756	CACACCTGCTA	1	+
chr1	111876979	111876990	ACCACCTGGAG	1	+
chr1	113178264	113178275	GCCAGCTGGTC	1	+
chr1	116190259	116190270	GACACCTGGAG	1	+
chr1	118176242	118176253	CACACCTGGCG	1	+
chr1	119502631	119502642	GACAGCTGCAG	1	+
chr1	12167104	12167115	CCCAGCTGCCC	1	+
chr1	14761996	14762007	CCCAGCTGCCC	1	+
chr1	149194549	149194560	CCCATCTGCTC	1	+
chr1	149297791	149297802	TCCAGCTGCAC	1	+
chr1	149326548	149326559	CTCACCTGCCT	1	+
chr1	149379680	149379691	GCCACCTGGCG	1	+
chr1	154981002	154981013	CACAGCTGCCT	1	+
chr1	15519736	15519747	ACCAGCTGCCG	1	+
chr1	156126148	156126159	GTCAGCTGCCT	1	+
chr1	15898433	15898444	CCCAGCTGCCA	1	+
chr1	159770275	159770286	CCCAGCTGCTG	1	+
chr1	160677313	160677324	GACAGCTGGTG	1	+
chr1	160912761	160912772	CACAGCTGGCA	1	+
chr1	16142171	16142182	AGCAGCTGCAC	1	+
chr1	165894159	165894170	AACAGCTGGAG	1	+
chr1	167586795	167586806	CACAGCTGCAG	1	+
chr1	167676630	167676641	CCCAGCTGCTG	1	+
chr1	170822977	170822988	AACACCTGCTT	1	+
chr1	178633554	178633565	AACAGCTGCCT	1	+
chr1	178998127	178998138	ACCACCTGGAG	1	+
chr1	179074768	179074779	AACACCTGCCA	1	+
chr1	181103014	181103025	CACACCTGCTA	1	+
chr1	181483558	181483569	CACACCTGCCT	1	+
chr1	184082625	184082636	CACAGCTGTCA	1	+
chr1	200863969	200863980	CTCACCTGCTC	1	+
chr1	201941870	201941881	TACAGCTGCAC	1	+
chr1	203276357	203276368	CCCAGCTGCAC	1	+
chr1	203276366	203276377	ACCAGCTGCTG	1	+
chr1	203398600	203398611	AACAGCTGCCC	1	+
chr1	203582496	203582507	CCCAGCTGCAC	1	+
chr1	209827315	209827326	CCCACCTGGTG	1	+
chr1	211123521	211123532	GACAGCTGCTG	1	+
chr1	212541527	212541538	AACAGCTGCAG	1	+
chr1	222340543	222340554	GCCACCTGGAG	1	+
chr1	224618314	224618325	AACAGCTGGTT	1	+
chr1	224897165	224897176	GCCAGCTGCAT	1	+
chr1	226624336	226624347	GGCAGCTGCAG	1	+
chr1	226714632	226714643	GACAGCTGCAC	1	+
chr1	227699309	227699320	GCCAGCTGTTT	1	+
chr1	229506506	229506517	TACAGCTGCAG	1	+
chr1	230889803	230889814	GGCAGCTGCAG	1	+
chr1	235586642	235586653	GACAGCTGTTG	1	+
chr1	236221759	236221770	AACAGCTGGAA	1	+
chr1	241697131	241697142	GACAGCTGCTC	1	+
chr1	246917398	246917409	CCCACCTGCTG	1	+
chr1	246957841	246957852	CCCAGCTGTCT	1	+
chr1	25830466	25830477	CCCAGCTGCCA	1	+
chr1	26493332	26493343	GACAGCTGCAC	1	+
chr1	27478494	27478505	CACACCTGGAA	1	+
chr1	28306318	28306329	GCCATCTGCTG	1	+
chr1	28422915	28422926	TACAGCTGCCG	1	+
chr1	31228744	31228755	AACAGCTGCAG	1	+
chr1	32959927	32959938	CACAGCTGGTT	1	+
chr1	39657446	39657457	GCCACCTGGCT	1	+
chr1	3999587	3999598	CACAGCTGGTG	1	+
chr1	41414732	41414743	ACCAGCTGGTC	1	+
chr1	42277267	42277278	CCCAGCTGGTT	1	+
chr1	43155705	43155716	CACAGCTGTTA	1	+
chr1	52455205	52455216	CACACCTGGCC	1	+
chr1	59038550	59038561	CACACCTGCTC	1	+
chr1	59324607	59324618	CACAGCTGTTT	1	+
chr1	8683941	8683952	CACACCTGCCG	1	+
chr1	885777	885788	CACAGGTGCAC	1	+
chr1	9068479	9068490	AGCAGCTGCTG	1	+
chr1	92216938	92216949	AACAGCTGGAC	1	+
chr1	9633978	9633989	GACACCTGCAG	1	+
chr10	101767426	101767437	CACAGCTGCCT	1	+
chr10	108717791	108717802	TACAGCTGCTC	1	+
chr10	112096012	112096023	CACAGCTGGTA	1	+
chr10	118375166	118375177	GACAGCTGGCA	1	+
chr10	124039285	124039296	CCCACCTGGCA	1	+
chr10	125938926	125938937	CACAGCTGCAC	1	+
chr10	13381605	13381616	GACAGCTGTTC	1	+
chr10	135205969	135205980	CCCACCTGCAT	1	+
chr10	135206010	135206021	GACACCTGCCC	1	+
chr10	13760324	13760335	GCCAGCTGCTC	1	+
chr10	13785348	13785359	AACAGCTGCCT	1	+
chr10	17727384	17727395	CACAGCTGGAG	1	+
chr10	28670987	28670998	GCCACCTGCTG	1	+
chr10	29771875	29771886	CACAGCTGCTG	1	+
chr10	30444481	30444492	CACAGCTGGAG	1	+
chr10	31390369	31390380	CCCAGCTGTCC	1	+
chr10	4077726	4077737	TACAGCTGCAT	1	+
chr10	43899637	43899648	CCCAGCTGCTC	1	+
chr10	45474046	45474057	GGCAGCTGCTC	1	+
chr10	45474381	45474392	CCCAGCTGCCA	1	+
chr10	50958284	50958295	CACATCTGCAC	1	+
chr10	561809	561820	AACACCTGCCA	1	+
chr10	62112892	62112903	CACACCTGGCT	1	+
chr10	64373309	64373320	CGCAGCTGGAA	1	+
chr10	64508280	64508291	CCCAGCTGCTT	1	+
chr10	73271931	73271942	GCCACCTGGCT	1	+
chr10	79170108	79170119	CACACCTGCTG	1	+
chr10	79682685	79682696	CTCACCTGCCC	1	+
chr10	80198051	80198062	GCCACCTGCTG	1	+
chr10	81956509	81956520	CACAGGTGCTG	1	+
chr10	82142954	82142965	CCCAGCTGGTT	1	+
chr10	82444283	82444294	GACAGCTGGAG	1	+
chr10	86027521	86027532	CACAGCTGTTG	1	+
chr10	90694734	90694745	CTCAGCTGGAC	1	+
chr10	91323899	91323910	GACACCTGCTC	1	+
chr10	92352798	92352809	CACAGCTGCAT	1	+
chr10	95301947	95301958	CGCAGCTGCTC	1	+
chr10	9577914	9577925	AACAGCTGCAT	1	+
chr10	97989478	97989489	CGCAGCTGCAG	1	+
chr10	99266129	99266140	CCCAGCTGTTG	1	+
chr10	99372390	99372401	GACACCTGGTG	1	+
chr11	10098579	10098590	CTCAGCTGGAT	1	+
chr11	110247888	110247899	AACAGCTGGAT	1	+
chr11	113309148	113309159	AACAGCTGCCG	1	+
chr11	115789472	115789483	TCCAGCTGCTC	1	+
chr11	117821856	117821867	GCCAGCTGCTC	1	+
chr11	118148203	118148214	GCCAGCTGCTT	1	+
chr11	118359401	118359412	ACCAGCTGGAA	1	+
chr11	119260816	119260827	GGCAGCTGCTG	1	+
chr11	130701557	130701568	CACAGCTGCCG	1	+
chr11	13388791	13388802	CCCACCTGGCT	1	+
chr11	134424151	134424162	GACAGCTGCCC	1	+
chr11	13794143	13794154	GGCACCTGCTT	1	+
chr11	14402766	14402777	CCCAGGTGCCG	1	+
chr11	14785868	14785879	ACCAGCTGCAA	1	+
chr11	33343095	33343106	GACAGCTGCAA	1	+
chr11	34636389	34636400	GCCAGCTGCTA	1	+
chr11	47901546	47901557	ACCACCTGCCT	1	+
chr11	48040405	48040416	GACAGCTGCCC	1	+
chr11	5829850	5829861	CCCACCTGCTG	1	+
chr11	59961737	59961748	TGCAGCTGCAC	1	+
chr11	62630292	62630303	CCCACCTGGCA	1	+
chr11	63341429	63341440	AACAGCTGCAA	1	+
chr11	63708687	63708698	AACAGCTGGAA	1	+
chr11	64937012	64937023	ACCAGCTGGTC	1	+
chr11	65773208	65773219	AACACCTGCAG	1	+
chr11	68179310	68179321	GACAGCTGTTT	1	+
chr11	71157997	71158008	GCCACCTGGAC	1	+
chr11	72931605	72931616	CCCAGCTGGTT	1	+
chr11	73684633	73684644	CCCACCTGCCT	1	+
chr11	73692711	73692722	GCCACCTGCCC	1	+
chr11	74412437	74412448	CACAGCTGCTC	1	+
chr11	7541210	7541221	TCCAGCTGCTG	1	+
chr11	779368	779379	CACAGGTGCAG	1	+
chr11	82774309	82774320	ACCACCTGCTT	1	+
chr11	95444542	95444553	CGCAGCTGCTC	1	+
chr12	103342781	103342792	CCCAGCTGCAG	1	+
chr12	105158147	105158158	CACAGCTGGAC	1	+
chr12	109247434	109247445	CACACCTGGAA	1	+
chr12	109870720	109870731	GACACCTGGCC	1	+
chr12	110787806	110787817	CACAGCTGCAA	1	+
chr12	110981523	110981534	GCCAGCTGCAG	1	+
chr12	111057590	111057601	ACCACCTGCTG	1	+
chr12	113883831	113883842	CCCAGCTGTAA	1	+
chr12	113970159	113970170	CCCAGCTGGTG	1	+
chr12	116191118	116191129	GCCATCTGCTG	1	+
chr12	116897096	116897107	CACATCTGCAC	1	+
chr12	11807481	11807492	GCCAGCTGGTC	1	+
chr12	118295609	118295620	CCCAGCTGTTT	1	+
chr12	121236691	121236702	CACAGCTGCTA	1	+
chr12	121271935	121271946	CACATCTGCTG	1	+
chr12	122636672	122636683	CACATCTGCAG	1	+
chr12	27031939	27031950	CACAGGTGCTG	1	+
chr12	29936858	29936869	CCCAGCTGCAA	1	+
chr12	46119659	46119670	TCCACCTGCTC	1	+
chr12	49368042	49368053	ACCACCTGGAG	1	+
chr12	50096543	50096554	ACCAGCTGCTG	1	+
chr12	50156434	50156445	GACAGCTGCTT	1	+
chr12	50219346	50219357	AACAGCTGCAT	1	+
chr12	53086199	53086210	CCCACCTGCTC	1	+
chr12	53720829	53720840	GGCAGCTGCAA	1	+
chr12	54591524	54591535	GTCACCTGCTG	1	+
chr12	55466011	55466022	GCCATCTGCAG	1	+
chr12	57846839	57846850	GCCAGCTGCTG	1	+
chr12	57918873	57918884	ACCACCTGCTC	1	+
chr12	6310694	6310705	GACACCTGCTG	1	+
chr12	647949	647960	CACAGCTGCAT	1	+
chr12	7155139	7155150	GACAGCTGCAA	1	+
chr12	95261032	95261043	CACAGCTGTCA	1	+
chr12	96851144	96851155	CACACCTGGCC	1	+
chr13	101262437	101262448	GACACCTGCCC	1	+
chr13	113328957	113328968	CCCACCTGCCT	1	+
chr13	114100426	114100437	CACAGCTGCAG	1	+
chr13	27496251	27496262	CACACCTGCTA	1	+
chr13	29329635	29329646	CTCAGCTGGCC	1	+
chr13	30948815	30948826	CACACCTGCTC	1	+
chr13	36992313	36992324	ACCAGCTGCTC	1	+
chr13	40976737	40976748	CGCAGCTGCCC	1	+
chr13	41806140	41806151	CACAGCTGCAG	1	+
chr13	42908704	42908715	GCCACCTGGAC	1	+
chr13	42908764	42908775	CACACCTGCTT	1	+
chr13	46698704	46698715	CCCATCTGCTG	1	+
chr13	51658626	51658637	CTCAGCTGGAC	1	+
chr13	99857683	99857694	CCCAGCTGCAA	1	+
chr14	103585596	103585607	AGCAGCTGCAG	1	+
chr14	104091870	104091881	CCCACCTGCCA	1	+
chr14	104165427	104165438	GGCACCTGCAC	1	+
chr14	106452609	106452620	CACAGCTGCCT	1	+
chr14	21973332	21973343	CCCAGCTGCTG	1	+
chr14	22025913	22025924	GCCACCTGGTG	1	+
chr14	23288951	23288962	AACAGCTGTTG	1	+
chr14	23915166	23915177	GACAGCTGGTG	1	+
chr14	34556961	34556972	GGCAGCTGCTC	1	+
chr14	35871696	35871707	CCCAGCTGCTG	1	+
chr14	55000008	55000019	CCCAGCTGTAG	1	+
chr14	59823635	59823646	TACACCTGCAT	1	+
chr14	62646247	62646258	CCCAGCTGCTG	1	+
chr14	67116382	67116393	AACAGCTGCAA	1	+
chr14	68826238	68826249	AACAGCTGCTG	1	+
chr14	68869653	68869664	CCCACCTGGTC	1	+
chr14	69039034	69039045	CCCAGCTGCCT	1	+
chr14	69825458	69825469	AACACCTGCCC	1	+
chr14	70140084	70140095	AGCAGCTGCTG	1	+
chr14	71401761	71401772	CACAGCTGTCC	1	+
chr14	71633339	71633350	CCCAGCTGCAA	1	+
chr14	72216784	72216795	CTCAGCTGGAG	1	+
chr14	72570945	72570956	CCCAGCTGTCC	1	+
chr14	73701788	73701799	ACCACCTGCTG	1	+
chr14	74219167	74219178	CCCACCTGGTG	1	+
chr14	75085067	75085078	GACAGCTGCAT	1	+
chr14	75350458	75350469	CCCAGCTGTTG	1	+
chr14	75800670	75800681	CGCAGCTGTTG	1	+
chr14	76445779	76445790	GACACCTGCTG	1	+
chr14	77590183	77590194	CACACCTGCAT	1	+
chr14	93005041	93005052	TACACCTGCAC	1	+
chr14	95215280	95215291	GACACCTGCAG	1	+
chr15	100047822	100047833	GCCAGCTGCAG	1	+
chr15	31495443	31495454	GACAGCTGCAC	1	+
chr15	33508620	33508631	GACAGCTGGTT	1	+
chr15	40393863	40393874	ACCAGCTGCTG	1	+
chr15	40971431	40971442	GCCACCTGTAG	1	+
chr15	44958601	44958612	TCCAGCTGCTG	1	+
chr15	45928233	45928244	CCCAGCTGGTC	1	+
chr15	47488381	47488392	CCCAGCTGTTG	1	+
chr15	55460751	55460762	CCCACCTGGCA	1	+
chr15	59536802	59536813	AACACCTGCTG	1	+
chr15	59908864	59908875	GCCACCTGCTG	1	+
chr15	60682782	60682793	CCCATCTGCAG	1	+
chr15	64183373	64183384	GCCACCTGGTG	1	+
chr15	67081605	67081616	CACAGCTGCTG	1	+
chr15	69702773	69702784	GGCACCTGCAC	1	+
chr15	70387496	70387507	CCCAGCTGCAA	1	+
chr15	71118309	71118320	AACAGCTGCCC	1	+
chr15	74716525	74716536	GACAGCTGGCT	1	+
chr15	75566906	75566917	GACACCTGGTG	1	+
chr15	78327026	78327037	CTCACCTGCAG	1	+
chr15	79052554	79052565	GCCAGCTGCAG	1	+
chr15	81594928	81594939	GACAGCTGCAA	1	+
chr15	90836698	90836709	ACCAGCTGCCC	1	+
chr15	99949482	99949493	CCCAGCTGCCA	1	+
chr16	11402604	11402615	CACACCTGGCC	1	+
chr16	11589189	11589200	CACAGCTGCTC	1	+
chr16	11666340	11666351	CACACCTGCTG	1	+
chr16	14403126	14403137	GCCAGCTGGTT	1	+
chr16	16037215	16037226	CCCAGCTGCTG	1	+
chr16	17561712	17561723	CCCACCTGCAA	1	+
chr16	18599529	18599540	GCCACCTGCTG	1	+
chr16	19106555	19106566	AACAGCTGGAT	1	+
chr16	21696563	21696574	ACCACCTGGAG	1	+
chr16	25025618	25025629	GCCAGCTGCCC	1	+
chr16	25072337	25072348	CCCAGCTGCAC	1	+
chr16	27061771	27061782	CTCAGCTGCCC	1	+
chr16	27266060	27266071	CACACCTGGCT	1	+
chr16	28099495	28099506	CCCACCTGGTG	1	+
chr16	30975443	30975454	CACAGCTGCCT	1	+
chr16	31726731	31726742	CACAGCTGCTT	1	+
chr16	3541126	3541137	CACACCTGCCC	1	+
chr16	4797463	4797474	CACAGCTGGAT	1	+
chr16	4965576	4965587	CACAGCTGGTG	1	+
chr16	50045789	50045800	CACAGCTGTCA	1	+
chr16	5167415	5167426	GCCAGCTGGAG	1	+
chr16	52946752	52946763	GCCATCTGCAG	1	+
chr16	57169112	57169123	CACACCTGCTT	1	+
chr16	67814267	67814278	GACAGCTGGAT	1	+
chr16	68366601	68366612	TCCAGCTGCTT	1	+
chr16	696372	696383	TCCACCTGCAC	1	+
chr16	70467531	70467542	CACAGCTGGAG	1	+
chr16	73990704	73990715	CACAGCTGCCT	1	+
chr16	83848025	83848036	CACAGCTGCAC	1	+
chr16	83848033	83848044	CACACCTGCAC	1	+
chr16	8770192	8770203	GACAGCTGGCC	1	+
chr16	88062097	88062108	CTCAGCTGCTG	1	+
chr16	89718034	89718045	TCCAGCTGCTT	1	+
chr17	12449473	12449484	GGCAGCTGCCT	1	+
chr17	17897682	17897693	CCCAGCTGGAG	1	+
chr17	19220632	19220643	GCCACCTGGTC	1	+
chr17	19671416	19671427	CACACCTGGTT	1	+
chr17	19704147	19704158	TACAGCTGCTG	1	+
chr17	20980193	20980204	CACAGCTGCAC	1	+
chr17	21478287	21478298	TCCACCTGCCT	1	+
chr17	28891675	28891686	CGCACCTGCTG	1	+
chr17	31365890	31365901	CACAGCTGCCC	1	+
chr17	34217985	34217996	CTCACCTGCCT	1	+
chr17	34982480	34982491	CACAGCTGTTC	1	+
chr17	35967884	35967895	CCCAGCTGCTC	1	+
chr17	41620809	41620820	ACCAGCTGCTG	1	+
chr17	42334185	42334196	CACAGCTGCAC	1	+
chr17	42885202	42885213	CCCATCTGCTC	1	+
chr17	43049764	43049775	ATCAGCTGCTG	1	+
chr17	53603906	53603917	GGCAGCTGCAG	1	+
chr17	56416658	56416669	GCCACCTGCTT	1	+
chr17	61912375	61912386	GCCATCTGCAG	1	+
chr17	63565825	63565836	TCCAGCTGCTG	1	+
chr17	66050803	66050814	ACCAGCTGCAG	1	+
chr17	66259437	66259448	CCCAGCTGTAC	1	+
chr17	70475992	70476003	CACAGCTGCTT	1	+
chr17	71367571	71367582	CACAGCTGCTG	1	+
chr17	71984504	71984515	CCCATCTGCTT	1	+
chr17	71984555	71984566	AACACCTGCAC	1	+
chr17	72189360	72189371	CCCAGCTGGTC	1	+
chr17	72389166	72389177	CCCAGCTGCCT	1	+
chr17	73319641	73319652	GACACCTGCTT	1	+
chr17	75450665	75450676	CCCAGCTGCTG	1	+
chr17	75859933	75859944	AACAGCTGCTC	1	+
chr17	78452737	78452748	GACACCTGCAG	1	+
chr17	80600570	80600581	CCCAGCTGGTG	1	+
chr17	80677144	80677155	CCCAGCTGGCT	1	+
chr17	9872901	9872912	GCCACCTGGAC	1	+
chr17	990728	990739	CTCAGCTGCAG	1	+
chr18	11728383	11728394	TCCACCTGCTC	1	+
chr18	11916969	11916980	GACAGCTGCAA	1	+
chr18	12053056	12053067	AGCAGCTGCTG	1	+
chr18	12374718	12374729	CCCACCTGGAA	1	+
chr18	13175990	13176001	AACAGCTGCCA	1	+
chr18	14179028	14179039	CGCAGCTGCAG	1	+
chr18	14179040	14179051	CCCACCTGCCA	1	+
chr18	32557001	32557012	CCCAGCTGTCA	1	+
chr18	33039042	33039053	CGCAGCTGCAG	1	+
chr18	42646321	42646332	AACAGCTGCTT	1	+
chr18	43460034	43460045	CACACCTGCTT	1	+
chr18	46246922	46246933	CCCACCTGGCA	1	+
chr18	47460901	47460912	CACAGCTGGTC	1	+
chr18	49195178	49195189	AACAGCTGGTG	1	+
chr18	55643201	55643212	TCCAGCTGCTG	1	+
chr18	56613898	56613909	CACACCTGCTA	1	+
chr18	60035455	60035466	CCCAGCTGTAT	1	+
chr18	61498472	61498483	CGCAGCTGTAG	1	+
chr18	77451087	77451098	TACAGCTGCTG	1	+
chr18	77968736	77968747	AGCAGCTGCTT	1	+
chr19	10766990	10767001	GACAGCTGCTA	1	+
chr19	11480420	11480431	CACAGCTGTCT	1	+
chr19	13051069	13051080	CACACCTGTAC	1	+
chr19	13512490	13512501	CCCAGCTGCTG	1	+
chr19	18501489	18501500	AACAGCTGTTG	1	+
chr19	18732520	18732531	GCCACCTGGCT	1	+
chr19	20277976	20277987	GGCAGCTGGAG	1	+
chr19	2622491	2622502	ACCAGCTGCTT	1	+
chr19	3172374	3172385	GGCAGCTGCCT	1	+
chr19	31776869	31776880	AACAGCTGCAA	1	+
chr19	34168158	34168169	CCCACCTGCCC	1	+
chr19	35153998	35154009	GACACCTGCCT	1	+
chr19	35578406	35578417	GACAGCTGCCA	1	+
chr19	3719230	3719241	GCCACCTGCTG	1	+
chr19	38424354	38424365	GGCACCTGCCT	1	+
chr19	4122121	4122132	CCCAGGTGCTG	1	+
chr19	41739690	41739701	GCCAGCTGGAT	1	+
chr19	45575870	45575881	GACAGCTGCCA	1	+
chr19	45575877	45575888	GCCAGCTGGAC	1	+
chr19	49302456	49302467	CCCAGCTGTCT	1	+
chr19	49728300	49728311	GCCACCTGCCT	1	+
chr19	50740982	50740993	CCCACCTGCAC	1	+
chr19	54965173	54965184	CCCAGCTGTCC	1	+
chr19	57785194	57785205	GACAGCTGCTC	1	+
chr19	58861804	58861815	CGCAGCTGTAG	1	+
chr19	58904230	58904241	GACAGCTGTTG	1	+
chr19	6340642	6340653	CCCAGCTGCTG	1	+
chr19	8418991	8419002	AACAGCTGCTC	1	+
chr2	101619896	101619907	CACACCTGGCC	1	+
chr2	102242061	102242072	CACACCTGGCT	1	+
chr2	102333707	102333718	CCCAGCTGTCA	1	+
chr2	112212096	112212107	AGCAGCTGCAG	1	+
chr2	118955059	118955070	CTCAGCTGCAC	1	+
chr2	124784956	124784967	CACAGCTGCCT	1	+
chr2	129081782	129081793	CACACCTGCTG	1	+
chr2	160968998	160969009	CACAGCTGCCT	1	+
chr2	171364216	171364227	GACAGCTGCAG	1	+
chr2	172204823	172204834	GCCAGCTGCAG	1	+
chr2	174854725	174854736	CACAGCTGCTT	1	+
chr2	175497318	175497329	CCCAGCTGCTT	1	+
chr2	177534194	177534205	GACAGCTGGAG	1	+
chr2	18299147	18299158	CACAGCTGCCG	1	+
chr2	191545129	191545140	ACCAGCTGCTT	1	+
chr2	19873458	19873469	AACAGCTGGCT	1	+
chr2	204975047	204975058	ACCAGCTGCCC	1	+
chr2	20764104	20764115	CCCAGCTGGCC	1	+
chr2	219033721	219033732	AACACCTGCCT	1	+
chr2	224512518	224512529	CTCAGCTGGTG	1	+
chr2	231402611	231402622	CACAGCTGGCT	1	+
chr2	233141051	233141062	GCCACCTGCCA	1	+
chr2	233940855	233940866	GTCAGCTGCCC	1	+
chr2	233948108	233948119	AACAGCTGCTG	1	+
chr2	238828472	238828483	GGCAGCTGCTT	1	+
chr2	240207207	240207218	CCCAGCTGGTG	1	+
chr2	240318995	240319006	CCCACCTGCAG	1	+
chr2	242616719	242616730	CACAGCTGTCG	1	+
chr2	25966143	25966154	CCCAGCTGCTG	1	+
chr2	27977148	27977159	CACAGCTGCTC	1	+
chr2	28807254	28807265	CGCAGCTGGTG	1	+
chr2	30930056	30930067	GCCACCTGGAG	1	+
chr2	31541668	31541679	CCCAGCTGTAC	1	+
chr2	33136240	33136251	CACACCTGCCG	1	+
chr2	55402903	55402914	CTCAGCTGGTT	1	+
chr2	61101275	61101286	CCCAGCTGTTG	1	+
chr2	62426888	62426899	CCCAGCTGTCT	1	+
chr2	64870213	64870224	GACACCTGGTC	1	+
chr2	65132636	65132647	CACAGCTGCCC	1	+
chr2	69454990	69455001	CCCACCTGCAA	1	+
chr2	8582220	8582231	CACACCTGCCT	1	+
chr2	86148975	86148986	CACAGCTGCAT	1	+
chr2	8937219	8937230	CCCAGCTGCTC	1	+
chr2	96400972	96400983	AACAGCTGGCC	1	+
chr2	96657989	96658000	CACAGCTGCAG	1	+
chr2	97213190	97213201	CCCACCTGCAT	1	+
chr2	9793438	9793449	GGCAGCTGCAG	1	+
chr20	10677431	10677442	GCCAGCTGCTG	1	+
chr20	21253549	21253560	CACACCTGGTG	1	+
chr20	23181770	23181781	GACACCTGGTG	1	+
chr20	23649155	23649166	GCCACCTGCCC	1	+
chr20	24129076	24129087	CACAGCTGCTC	1	+
chr20	3002619	3002630	CACAGCTGTCA	1	+
chr20	30791476	30791487	AGCACCTGCTG	1	+
chr20	32536481	32536492	CCCAGCTGCCA	1	+
chr20	33461992	33462003	AGCAGCTGCAG	1	+
chr20	34535490	34535501	AGCAGCTGCTG	1	+
chr20	37037361	37037372	CCCAGCTGTTT	1	+
chr20	37434979	37434990	TCCACCTGCAG	1	+
chr20	3908342	3908353	CACACCTGCTC	1	+
chr20	39878620	39878631	GCCAGCTGGAA	1	+
chr20	44594156	44594167	GACAGCTGCCC	1	+
chr20	47110535	47110546	GGCAGCTGCTG	1	+
chr20	47836917	47836928	CACACCTGCAG	1	+
chr20	48622417	48622428	GGCACCTGCAG	1	+
chr20	5037455	5037466	CCCAGCTGCAG	1	+
chr20	58896881	58896892	CCCAGCTGGTG	1	+
chr20	61549674	61549685	TACAGCTGCAT	1	+
chr20	62358892	62358903	CACACCTGTAG	1	+
chr21	17566773	17566784	CACAGCTGCAT	1	+
chr21	19072049	19072060	CGCAGCTGGAT	1	+
chr21	30390192	30390203	AACAGCTGGCC	1	+
[truncated: 3,012 more rows]
