# Supplementary material for: Relationship between histone modifications and transcription factor binding is protein family specific
Source: Genome Res. 2018 Mar;28(3):321–33. doi: 10.1101/gr.220079.116 (PMC5848611; doi:10.1101/gr.220079.116)
Supplement: Supplemental Material [file supp_gr.220079.116_Supplemental_Material.zip › Supplemental_Material/TCF3/TCF3.00000000001]

0	1	0.244708	0.673477	0.0185141	0.00514592	0.0207772	0.408428	0.148327	0.625683	0.00891065	0.0211451
0	1	0.0483567	0.0112297	0.00479485	0.0793387	0.0565501	0.0299478	0.200598	0.0198872	0.0619577	0.00974386
0	1	0.0675057	0.0630596	0.0149687	0.00859914	0.148394	0.0403354	0.017903	0.0379874	0.0123564	0.0117433
0	1	0.0574287	0.161311	0.00430444	0.0115286	0.122272	0.0200478	0.00918857	0.0526966	0.0047045	0.0208866
0	1	0.0393475	0.0181991	0.00834024	0.0244851	0.0409323	0.0137255	0.0560087	0.00841982	0.0118548	0.022023
0	1	0.0531356	0.0186982	0.00354538	0.0169075	0.0469916	0.031442	0.06831	0.0152964	0.0167986	0.00838012
0	1	0.0218594	0.0160652	0.00421073	0.00697709	0.0393618	0.0101634	0.00587544	0.016449	0.0119375	0.0046472
0	1	0.0522392	0.00899341	0.00600372	0.0600618	0.032018	0.0328464	0.193726	0.0129716	0.0613942	0.00771486
0	1	0.0184966	0.00341281	0.00237712	0.00501673	0.0132907	0.0120967	0.0359688	0.00650534	0.00768124	0.0142621
0	1	0.00706265	0.00199017	0.0169805	0.00730149	0.00514245	0.00614094	0.00915167	0.0114869	0.00890412	0.0264528
0	1	0.129331	0.0443589	0.00412362	0.0310481	0.045527	0.109576	0.221228	0.025585	0.0376911	0.00733713
0	1	0.0164795	0.0129399	0.0100926	0.0714187	0.02039	0.0160891	0.0538122	0.022212	0.0294542	0.0118242
0	1	0.137297	0.0361106	0.00888375	0.0874071	0.0544784	0.0794465	0.300616	0.0380075	0.066323	0.0208916
0	1	0.0295935	0.0106621	0.00842146	0.0063723	0.0405816	0.0161756	0.0117509	0.0110766	0.00568804	0.0159857
0	1	0.0339704	0.0109498	0.00658785	0.0517541	0.0171839	0.0205617	0.0378189	0.0211424	0.00667158	0.00576829
0	1	0.0513912	0.0200455	0.00354538	0.0180834	0.040175	0.0238188	0.0905177	0.0198508	0.00741577	0.011237
0	1	0.0164795	0.00810447	0.0141816	0.0153399	0.0289731	0.0114684	0.00131774	0.00804864	0.0120941	0.0107448
0	1	0.0020171	0.00707173	0.00954908	0.0841502	0.0102849	0.0194337	0.0297209	0.00650534	0.0104371	0.143393
0	1	0.00605411	0.0161354	0.00408891	0.0326348	0.018178	0.0102706	0.104078	0.00306709	0.0177964	0.0214677
0	1	0.0545597	0.00824828	0.0058819	0.0488775	0.0379964	0.023643	0.204565	0.023345	0.0196752	0.0184944
0	1	0.00437131	0.0157457	0.00771551	0.0519167	0.0163443	0.0109768	0.0441395	0.00459085	0.0185002	0.0176546
0	1	0.12115	0.326014	0.00417012	0.00827472	0.111771	0.0704381	0.0243976	0.131255	0.00494385	0.0107141
0	1	0.0547448	0.0270149	0.00533838	0.0489368	0.0391875	0.024324	0.0683618	0.0229738	0.0180476	0.0106211
0	1	0.0886538	0.0253402	0.00958972	0.0261734	0.0601448	0.0590062	0.184039	0.0337037	0.0177887	0.0102026
0	1	0.0623269	0.0402788	0.00537898	0.0475361	0.0732223	0.0318037	0.270204	0.0243309	0.0317745	0.0278925
0	1	0.0100911	0.0189105	0.00358599	0.0134375	0.0298923	0.0159513	0.00406001	0.0234796	0.00815997	0.0562861
0	1	0.0606206	0.0683847	0.00779669	0.0361228	0.0882953	0.0295215	0.279971	0.0263729	0.0194071	0.0109701
0	1	0.0347373	0.0383553	0.0142627	0.00646035	0.0659115	0.0207092	0.0118596	0.0220443	0.0103664	0.0245575
0	1	0.00840552	0.00818898	0.0155934	0.00859914	0.0285407	0.0136102	0.00128148	0.00933525	0.0187657	0.0249804
0	1	0.0228708	0.0130837	0.00775611	0.0371684	0.0290254	0.0313254	0.118579	0.0153355	0.0125935	0.0728735
0	1	0.114865	0.0426563	0.00533838	0.0342245	0.0567692	0.0429105	0.386752	0.0347927	0.0271454	0.00991151
0	1	0.0110996	0.0100946	0.0104019	0.0278649	0.0159376	0.0112619	0.0106144	0.0107055	0.0104549	0.00991739
0	1	0.0992087	0.0358231	0.00354538	0.0395151	0.0296126	0.0713446	0.283126	0.0302019	0.0328531	0.0134462
0	1	0.0443902	0.0153538	0.0117849	0.102177	0.0375566	0.0413407	0.0500027	0.0130107	0.0508144	0.00938326
0	1	0.00336277	0.0108992	0.00475425	0.0839128	0.0164479	0.0115757	0.0598665	0.0137726	0.01572	0.0400496
0	1	0.00295229	0.00398033	0.00509707	0.055724	0.0114569	0.0108984	0.0190528	0.00648576	0.0113499	0.0110696
0	1	0.019805	0.032274	0.00967888	0.050121	0.0333502	0.0210641	0.0380723	0.0145345	0.0262985	0.00544023
0	1	0.013114	0.0129399	0.00296125	0.0217237	0.0246072	0.00896559	0.0378786	0.0110961	0.0178235	0.0107094
0	1	0.0401029	0.0258722	0.00417012	0.00980872	0.0159031	0.0219953	0.0253286	0.014573	0.00741577	0.0119103
0	1	0.034442	0.0069288	0.00296125	0.0359642	0.0205999	0.0154394	0.0265282	0.0253864	0.0187657	0.00459856
0	1	0.0421883	0.0260159	0.00779669	0.0404004	0.0400809	0.0222306	0.194464	0.00941887	0.0163264	0.0264064
0	1	0.0235422	0.0146985	0.00892437	0.056887	0.0207375	0.0179428	0.0155624	0.0111667	0.0209982	0.0139452
0	1	0.0413646	0.0301511	0.0467218	0.0141303	0.0176199	0.0316879	0.0150996	0.0345523	0.0119788	0.0146853
0	1	0.00639053	0.00591671	0.035091	0.00413793	0.0217445	0.0114902	0.00285747	0.0171452	0.0251084	0.0175281
0	1	0.00269134	0.00945685	0.00475425	0.0156202	0.00921656	0.00483589	0.0140089	0.0118777	0.00553183	0.011379
0	1	0.00768087	0.00442052	0.00533838	0.00983006	0.0192978	0.00589514	0.0179856	0.0103343	0.0185786	0.00790994
0	1	0.0187174	0.0163527	0.00713137	0.016137	0.0187316	0.0122819	0.0897711	0.00496201	0.0124093	0.00273894
0	1	0.0316045	0.0222158	0.00609292	0.018084	0.0988403	0.0194141	0.00820835	0.0126199	0.0150731	0.0250229
0	1	0.0361035	0.0184791	0.0049893	0.0260555	0.055887	0.0282925	0.207074	0.0183438	0.0439876	0.0110807
0	1	0.00235422	0.00142265	0.00350478	0.027935	0.0126535	0.00956449	0.0138182	0.0114674	0.0152428	0.0261277
0	1	0.0174881	0.0246965	0.0143033	0.000929195	0.0464024	0.0148534	0.00632041	0.0195356	0.012661	0.00842229
0	1	0.00739697	0.00668182	0.00233652	0.00609191	0.00607551	0.00724805	0	0.00841982	0.00640609	0.00941389
0	1	0.00504556	0.00341281	0.00292065	0.0079063	0.00829969	0.0106237	0.00719318	0.00306709	0.00839931	0.0166892
0	1	0.0310833	0.0138324	0.00296125	0.0464184	0.0240367	0.0280185	0.0621032	0.0197461	0.0148939	0.0052115
0	1	0.0396846	0.040095	0.00964644	0.0109742	0.0584347	0.0218083	0.0854841	0.0132983	0.0152211	0.0114592
0	1	0.0897379	0.0172079	0.0118631	0.017136	0.0383258	0.0741313	0.146109	0.037569	0.0128383	0.00615222
0	1	0.0406931	0.0170564	0.0107173	0.0112987	0.0356969	0.0186687	0.00658869	0.0137726	0.0108852	0.00633122
0	1	0.157375	0.146934	0.00408891	0.0211074	0.0318452	0.123341	0.275809	0.093204	0.0231633	0.00620991
0	1	0.0258992	0.0142187	0.00292065	0.0892116	0.0321782	0.0180115	0.0871729	0.0137726	0.013057	0.042852
0	1	0.027596	0.0187667	0.00533838	0.0764952	0.031395	0.0233101	0.225681	0.00988007	0.0402504	0.0113855
0	1	0.00639125	0.0181146	0.00954908	0.08315	0.013187	0.0127735	0.0183396	0.00572389	0.0244276	0.0157672
0	1	0.0262363	0.0194822	0.00358599	0.0263634	0.0357684	0.0171471	0.225658	0.0185409	0.0209982	0.0103102
0	1	0.0898508	0.043057	0.010052	0.0377736	0.0681342	0.0590591	0.35755	0.0299599	0.0280315	0.0161907
0	1	0.0430502	0.0136513	0.0185546	0.0125523	0.0475104	0.0124204	0.0208367	0.0218212	0.0200541	0.00789448
0	1	0.0161339	0.0819662	0.00179299	0.00520675	0.00198522	0.0212596	0.0154945	0.0851651	0.00369482	0.000841677
0	1	0.0358629	0.00611431	0.00793728	0.0546478	0.0339185	0.0431459	0.154509	0.0258233	0.0400931	0.0102625
0	1	0.0931546	0.0270149	0.00596311	0.0691209	0.0454501	0.0526134	0.197273	0.0489952	0.0301157	0.00812073
0	1	0.0198423	0.0147863	0.00834024	0.00980872	0.030936	0.0148828	0.00787018	0.0120306	0.00717644	0.00833677
0	1	0.131569	0.238832	0.00541959	0.0395592	0.0566846	0.104698	0.228102	0.113633	0.0178083	0.00877032
0	1	0.0420389	0.0116611	0.0135895	0.0114829	0.0260711	0.0207872	0.0379969	0.0118581	0.0116154	0.0162931
0	1	0.00571698	0.00341281	0.00596311	0.0173091	0.00947169	0.00537533	0.00324063	0.0108879	0.00667158	0.0043412
0	1	0.038282	0.029398	0.00471364	0.0400683	0.0332723	0.022691	0.305613	0.011615	0.0456759	0.0332733
0	1	0.00235422	0.00199017	0.00713137	0.0682485	0.00896141	0.00456068	0.0175416	0.00795259	0.0229392	0.00535118
0	1	0.0127797	0.0120848	0.00721256	0.0408569	0.0219237	0.00825945	0.0688731	0.0160582	0.0170379	0.00262407
0	1	0.00639125	0.0120848	0.00771551	0.069661	0.00738281	0.0123892	0.0131774	0.0132929	0.0185264	0.0166406
0	1	0.185497	0.0804234	0.00421073	0.015451	0.0652951	0.107418	0.251122	0.0798172	0.0138219	0.0118196
0	1	0.00336277	0.00525918	0.00354538	0.0274427	0.00829969	0.00885833	0.00587544	0.0141633	0.00715028	0.00365785
0	1	0	0.0083921	0.00058413	0.0446727	0.00381898	0.00804487	0.0111826	0.0095724	0.0161785	0.00977941
0	1	0.103156	0.0215384	0.0051166	0.0265441	0.0477379	0.0515158	0.339716	0.0227426	0.0385279	0.0168449
0	1	0.387161	0.294389	0.046066	0.030326	0.128781	0.296689	0.0373225	0.217351	0.040617	0.0526274
0	1	0.00934142	0.00326901	0.00475425	0.0103254	0.00554905	0.00673981	0.00395321	0.0110961	0.00715028	0.0120013
0	1	0.0146494	0.0387473	0.0101738	0.0690641	0.0270659	0.00720019	0.0309488	0.0157066	0.012599	0.0392659
0	1	0.0100883	0.00867197	0.0114233	0.0382874	0.0125253	0.0104962	0.03679	0.00841982	0.0113499	0.0564623
0	1	0.00829549	0.0103822	0.00300186	0.0201562	0.0222521	0.00717837	0.0433258	0.0166541	0.0170119	0.0112923
0	1	0.101779	0.0133636	0.00300186	0.0813822	0.0319789	0.075973	0.17161	0.0409139	0.0395744	0.0120073
0	1	0.0107625	0.0191904	0.00533838	0.0321919	0.0217691	0.0119288	0.12686	0.0103539	0.0230416	0.0293595
0	1	0.0702951	0.127536	0.00771551	0.0119475	0.0801426	0.0393522	0.139081	0.0278105	0.0111106	0.0195024
0	1	0.0147968	0.0179368	0.00533838	0.03863	0.024844	0.00956449	0.0183758	0.0137726	0.00988767	0.0591574
0	1	0.149126	0.0658347	0.00721256	0.053277	0.140233	0.0620516	0.404706	0.0313741	0.0386063	0.016086
0	1	0.0486461	0.0165937	0.0069502	0.0356061	0.0217418	0.0220591	0.0600115	0.0134535	0.0180215	0.0113683
0	1	0.0312777	0.0176316	0.00116826	0.0514525	0.0486217	0.0209256	0.278076	0.00724766	0.0342802	0.0348651
0	1	0.097354	0.0233145	0.00471364	0.106879	0.057317	0.0527336	0.122138	0.0333	0.0429387	0.00794837
0	1	0.0134511	0.00952713	0.0191388	0.0574033	0.0151266	0.0138015	0.00712069	0.0179727	0.0400295	0.0210374
0	1	0.00336277	0.0137951	0.00296125	0.0440524	0.0110981	0.00649403	0.00594795	0.00345781	0.0113761	0.0187515
0	1	0.0121082	0.00525918	0.0189358	0.00399717	0.0159131	0.0138313	0.00331247	0.00765794	0.0101271	0.0122024
0	1	0.14801	0.140242	0.00717198	0.0248241	0.035495	0.205566	0.187312	0.177255	0.0131299	0.0141922
0	1	0.0020171	0.00682563	0.00296125	0.0507015	0.00356384	0.00885833	0.0129961	0.00377686	0.0173034	0.00592048
0	1	0.0373304	0.0503023	0.00935429	0.0485498	0.0693242	0.0357168	0.269405	0.0196462	0.0320566	0.0380704
0	1	0.00537987	0.00867197	0.0203476	0.00488234	0.0260711	0.00508169	0.00527095	0.0107251	0.0121203	0.0108295
0	1	0.00336277	0.00796065	0.011845	0.0509679	0.0114569	0.00917099	0.0445177	0.0122488	0.0257105	0.0553614
0	1	0.149833	0.116229	0.0108716	0.0393872	0.103666	0.101335	0.15556	0.0597413	0.00964832	0.0127126
0	1	0.0232023	0.0108762	0.00354538	0.00488234	0.0548847	0.0101634	0.00535994	0.00574345	0.0115893	0.00999917
0	1	0.0654639	0.0120848	0.00354538	0.0433391	0.0456762	0.066692	0.349967	0.0303056	0.0501426	0.017504
0	1	0.0254479	0.0251608	0.00398348	0.0422587	0.0316473	0.0210641	0.13045	0.00994357	0.020228	0.0355303
0	1	0.0504443	0.0092395	0.00408891	0.0330018	0.0205702	0.0370834	0.119319	0.00306709	0.0158325	0.0238517
0	1	0.00369989	0.00483546	0.00771551	0.00877979	0.00855483	0.0119288	0.00259923	0.00728676	0.0108005	0.00397964
0	1	0.0746127	0.0281499	0.00533838	0.0435352	0.0330942	0.0516033	0.185557	0.0201591	0.0223969	0.0369274
0	1	0.0534672	0.0143626	0.00175239	0.0243965	0.033148	0.0304711	0.0567233	0.0164582	0.0163199	0.00741173
0	1	0.0041472	0.00199017	0.00958972	0.00553115	0.00936803	0.00311891	0.00374364	0.00689606	0.0123596	0.00498875
0	1	0.0905377	0.0196184	0.00237712	0.0251996	0.0330598	0.040796	0.2155	0.0114674	0.0167986	0.00833526
0	1	0.0373276	0.0115172	0.0333266	0.00455793	0.0247131	0.0194821	0.00696246	0.0218016	0.0182609	0.0118574
0	1	0.0780179	0.104643	0.00358599	0.00181437	0.0385486	0.0604927	0.02436	0.0464424	0.00353743	0.0359572
0	1	0.0565013	0.0140749	0.00537898	0.074557	0.0251683	0.0375132	0.100794	0.0146842	0.0272303	0.00949969
0	1	0.00138235	0.00142265	0.00654725	0.00432157	0.00359619	0.00850524	0.00169385	0.0037009	0.00725039	0.0124749
0	1	0.0295991	0.0132198	0.027479	0.0222289	0.0248512	0.0372458	0.0137094	0.0249187	0.0562336	0.117812
0	1	0.0218566	0.021242	0.00361957	0.0138059	0.0500665	0.0199258	0.00918792	0.00994357	0.0139442	0.01028
0	1	0.0100911	0.0143626	0.010255	0.0303681	0.0174449	0.00724923	0.00485723	0.00550087	0.00944163	0.00799878
0	1	0.108625	0.140027	0.0215159	0.0298409	0.029116	0.16139	0.059117	0.238567	0.027165	0.119844
0	1	0.0126405	0.00867197	0.0271949	0.0189686	0.00969249	0.00481568	0.00904289	0.00887457	0.0281486	0.0125302
0	1	0.251301	0.158027	0.0118044	0.0880617	0.0888034	0.158814	0.424108	0.12104	0.0518549	0.0249121
0	1	0.252803	0.181778	0.0130133	0.0957979	0.0560066	0.229241	0.498252	0.194813	0.0603171	0.0210792
0	1	0.0511158	0.040173	0.00358599	0.0412669	0.0457407	0.0292457	0.219456	0.020317	0.0226263	0.0133437
0	1	0.138364	0.104836	0.00179299	0.0485355	0.032215	0.139338	0.222812	0.137171	0.0115893	0.0205212
0	1	0.049433	0.0468739	0.00842146	0.0155322	0.0792286	0.0295682	0.0429901	0.0277627	0.0163719	0.00417773
0	1	0.00840834	0.00551604	0.0195279	0.00697709	0.00829969	0.00891778	0.00195848	0.00574345	0.0239489	0.0054036
0	1	0.00672553	0.00668731	0.00641744	0.00596909	0.0106915	0.0106237	0.00135399	0.0053723	0.00321611	0.0115618
0	1	0.00891166	0.00398033	0.00717198	0.00766638	0.0119672	0.00518898	0.00609099	0.00969938	0.0126251	0.0105964
0	1	0.0258936	0.0116611	0.00650664	0.0599297	0.0200632	0.0174917	0.18888	0.00713915	0.0306466	0.0830205
0	1	0.0417039	0.0601518	0.00650664	0.0286078	0.0454211	0.0270671	0.0163494	0.0132022	0.00494385	0.0329262
0	1	0.019508	0.0116501	0.00408891	0.0651666	0.018178	0.0091802	0.0172407	0.00841982	0.0182609	0.0231027
0	1	0.0651081	0.0429362	0.00884318	0.070696	0.0595084	0.0262307	0.0655763	0.0192864	0.0311612	0.00605916
0	1	0.224777	0.107484	0.00937059	0.0374063	0.0504121	0.165927	0.336496	0.169654	0.0187624	0.0116825
0	1	0.161048	0.115438	0.00592251	0.0193381	0.0308319	0.190087	0.324466	0.149641	0.0240012	0.0136848
0	1	0.00975119	0.0092395	0.00383745	0.0534412	0.0102872	0.0123511	0.00666119	0.0160582	0.0152217	0.00760085
0	1	0.0110969	0.006538	0.0107173	0.0132532	0.0217418	0.0148744	0.00466646	0.00689606	0.00936208	0.0374129
0	1	0.233467	0.327242	0.00412952	0.0347645	0.0878292	0.113063	0.239486	0.110673	0.0297273	0.0118911
0	1	0.0332962	0.0231707	0.00933814	0.138718	0.0424275	0.0194177	0.101134	0.0118005	0.0984334	0.00812371
0	1	0.119127	0.102276	0.00650664	0.0077267	0.106241	0.0415472	0.0179755	0.0298307	0.00697294	0.0128243
0	1	0.139319	0.207815	0.0058819	0.0196508	0.021136	0.253053	0.351399	0.216464	0.0309976	0.0111439
0	1	0.141495	0.2251	0.0058819	0.0195733	0.0218491	0.264898	0.360098	0.225287	0.0320032	0.0116608
0	1	0.0984582	0.207463	0.00596311	0.0549499	0.147578	0.0579587	0.0721366	0.0460409	0.0143528	0.0272287
0	1	0.0700231	0.0565875	0.0058819	0.038542	0.040933	0.0729868	0.198412	0.0275451	0.0318433	0.0159541
0	1	0.110049	0.0432872	0.0111133	0.0253849	0.0330628	0.104072	0.26332	0.0498465	0.0297593	0.0126619
0	1	0.0289221	0.0230291	0.00834024	0.020827	0.0312135	0.0131848	0.126048	0.0214696	0.0376609	0.00408168
0	1	0.0467473	0.0169279	0.00350478	0.0100839	0.0288347	0.0279124	0.00591169	0.0256502	0.00665091	0.00673345
0	1	0.0716874	0.032274	0.0124292	0.0205193	0.096516	0.0345126	0.0785369	0.0183411	0.0197493	0.00749104
0	1	0.0201795	0.0135777	0.00717198	0.0673969	0.0134421	0.0093187	0.0370082	0.00687649	0.0204935	0.00634432
0	1	0.31055	0.172156	0.0121879	0.122314	0.0960112	0.181507	0.739483	0.111611	0.0601519	0.0250417
0	1	0.0359558	0.0387012	0.00600372	0.0122279	0.0638072	0.0161658	0.00762299	0.0306122	0.00592739	0.0231229
0	1	0.00269134	0.00255769	0.0227779	0.00520675	0.0101334	0.0119888	0.00199474	0.0095724	0.0204281	0.00667509
0	1	0.0584585	0.0261675	0.0095085	0.0249765	0.0655876	0.0287633	0.0338537	0.013753	0.0237683	0.0171071
0	1	0.0384906	0.0456455	0.00237712	0.00455793	0.0457888	0.0211518	0.0580349	0.0114869	0.0132017	0.020045
0	1	0.182341	0.0557828	0.00834024	0.107327	0.105858	0.128009	0.16256	0.104555	0.0463339	0.0174863
0	1	0.0106497	0.0116786	0.00533838	0.0165494	0.0112018	0.0136812	0.0288855	0.00574345	0.0174739	0.0231229
0	1	0.145358	0.0507879	0.00471364	0.027051	0.0410918	0.114516	0.245865	0.077289	0.0134813	0.00947929
0	1	0.0393736	0.00341281	0.00475425	0.039833	0.0214801	0.0223707	0.0567194	0.00955287	0.0156107	0.0160397
0	1	0.180913	0.274221	0.00602325	0.034058	0.0248512	0.288747	0.423403	0.245955	0.025198	0.0220048
0	1	0.208179	0.0240401	0.0142627	0.124227	0.0969846	0.177268	0.463797	0.0505824	0.14207	0.0408602
0	1	0.0147995	0.00525918	0.00654725	0.0385961	0.0063049	0.00755328	0.0351425	0.00267636	0.00595677	0.0543457
0	1	0.0287078	0.0690176	0.00775611	0.0165633	0.0729193	0.0183589	0.0256754	0.0325077	0.00617206	0.0105467
0	1	0.0457377	0.104712	0	0.0674345	0.0592225	0.0244406	0.124897	0.0244227	0.0148316	0.0155138
0	1	0.00793019	0.0059705	0.0195282	0.00419355	0.0217418	0.00760042	0.00263547	0.00994031	0.0108125	0.00676516
0	1	0.104556	0.167251	0.00350478	0.00439515	0.0977903	0.0442337	0.029449	0.0447999	0.00964832	0.010135
0	1	0.0357843	0.019667	0.0078092	0.0323702	0.0572726	0.023613	0.141918	0.0190678	0.0128936	0.0191716
0	1	0.162404	0.0789074	0.00850832	0.037096	0.0635991	0.122666	0.3087	0.104773	0.015097	0.0167509
0	1	0.0470788	0.0172002	0.0124697	0.0103695	0.0400213	0.0288712	0.0205156	0.0237161	0.0103664	0.00494516
0	1	0.0563609	0.0209006	0.00421073	0.0473051	0.0432295	0.0361695	0.14858	0.0240509	0.0291962	0.00799596
0	1	0.0158091	0.00682563	0.010758	0.0085551	0.0248991	0.0127735	0.00410502	0.0141633	0.0132131	0.0111013
0	1	0.00941689	0.00828039	0.00654725	0.0079503	0.00936803	0.00928929	0.00277787	0.00881052	0.00914351	0.029077
0	1	0.040651	0.0402986	0.00996281	0.0159447	0.0465372	0.0262034	0.0205126	0.0255053	0.0118999	0.0142027
0	1	0.0183304	0.00796065	0.00662843	0.0290901	0.02159	0.01394	0.0736696	0.0109172	0.020228	0.0133616
0	1	0.0651656	0.33151	0.00650664	0.0169306	0.176467	0.0322653	0.0522652	0.0996135	0.00839931	0.012646
0	1	0.0174853	0.00938329	0.00984369	0.00517836	0.0327856	0.0140473	0.00398947	0.00648637	0.0106319	0.0202858
0	1	0.111314	0.11025	0.00671514	0.00896401	0.0977878	0.0482404	0.026853	0.0640293	0.00297676	0.0273604
0	1	0.0841931	0.0604438	0.00717198	0.0670567	0.0819557	0.0496705	0.199312	0.0256502	0.0232178	0.0338795
0	1	0.0162926	0.00952713	0.00475425	0.0301367	0.0271394	0.0108696	0.00915167	0.024082	0.0200147	0.00750001
0	1	0.0297783	0.0214681	0.00834024	0.00915988	0.0769375	0.0120263	0.0123916	0.018383	0.00986156	0.00979138
0	1	0.0020171	0.00412414	0.0141572	0.0058011	0.00708871	0.00518898	0.00195848	0.0110864	0.00271127	0.0237401
0	1	0.0165617	0.0324178	0.00234468	0.00756509	0.0154273	0.0141264	0.00131774	0.0130107	0.00178975	0.0200836
0	1	0.0215223	0.0102384	0.0107173	0.00915988	0.0203116	0.0161278	0.00865593	0.0160973	0.0106058	0.00605318
0	1	0.157985	0.130375	0.00705016	0.0278597	0.0515282	0.120575	0.380896	0.0845069	0.0161976	0.0183785
0	1	0.00302564	0.00540298	0.0169643	0.00432157	0.00157862	0.0057186	0.00398947	0.0110766	0.0135825	0.00523694
0	1	0.378416	0.398811	0.00592251	0.0359035	0.221689	0.238061	0.29859	0.241849	0.0119462	0.0140515
0	1	0.0437188	0.0319865	0.00958972	0.00730149	0.0641094	0.0150304	0.00407781	0.025279	0.0116154	0.00375988
0	1	0.0322849	0.0621214	0.00596311	0.010045	0.121471	0.0177167	0.019723	0.0240494	0.017286	0.0052115
0	1	0.124099	0.109172	0.0113421	0.0187322	0.168251	0.0517343	0.0449481	0.054719	0.0118809	0.0191499
0	1	0.273828	0.179679	0.0156598	0.0747533	0.168015	0.180049	0.605505	0.136187	0.066979	0.0187437
0	1	0.102831	0.0244495	0.00375632	0.0201781	0.0637042	0.0580453	0.035798	0.0317989	0.00992579	0.0301414
0	1	0.294264	0.177138	0.0193419	0.0531564	0.173869	0.176805	0.690029	0.172251	0.0807601	0.0121093
0	1	0.00339944	0.00724932	0.00311536	0.0467976	0.0029021	0.00776845	0.00389851	0.00267636	0.0100857	0.00619833
0	1	0.0460731	0.0180553	0.014928	0.00488234	0.0448072	0.0182082	0.0058392	0.0134014	0.0133432	0.0101319
0	1	0.0460731	0.0180553	0.014928	0.00488234	0.0449542	0.0182082	0.0058392	0.0137824	0.0133432	0.0101319
0	1	0.0528612	0.046047	0.00358599	0.0507033	0.0400007	0.0196194	0.125223	0.0273449	0.0189504	0.011015
0	1	0.0141253	0.00270149	0.00354538	0.0144107	0.021997	0.0124204	0.00327622	0.00459085	0.0173034	0.00239234
0	1	0.197987	0.2483	0.00796315	0.0927096	0.135426	0.077092	0.153381	0.0995603	0.0199886	0.0136962
0	1	0.00706265	0.021677	0.00596311	0.0719318	0.0101033	0.0124703	0.0192703	0.00611462	0.0313578	0.00968335
0	1	0.0596474	0.0364625	0.00358599	0.0253553	0.0576077	0.0356938	0.174347	0.0165336	0.0160544	0.0183983
0	1	0.146425	0.133541	0.00777223	0.00999352	0.109442	0.0814619	0.130668	0.0521294	0.0181015	0.0102736
0	1	0.0663158	0.00810447	0.0114639	0.0847205	0.0533223	0.0492569	0.11169	0.0371496	0.0222212	0.00929319
0	1	0.0188337	0.0129399	0.00767488	0.0618762	0.0195015	0.0183916	0.0641902	0.00581832	0.0187918	0.0090951
0	1	0.00235422	0.0106621	0.00775611	0.0773965	0.0104665	0.0109768	0.00534345	0.0161412	0.0161067	0.00952192
0	1	0.0868983	0.0393225	0.00815204	0.04462	0.067046	0.0522814	0.231705	0.020553	0.0297854	0.0142747
0	1	0.0134539	0.00284529	0.00537898	0.0348834	0.0164479	0.0125277	0.0401883	0.0107251	0.0276959	0.00291222
0	1	0.0211851	0.011918	0.00529778	0.0079503	0.0535267	0.0172563	0.00395321	0.0218408	0.00717644	0.00816037
0	1	0.0561424	0.0418984	0.00651367	0.105706	0.0940292	0.0298624	0.0545163	0.0212417	0.0407139	0.00909647
0	1	0.0107625	0.00753695	0.00433238	0.00334835	0.0174148	0.00896619	0.00240344	0.0145736	0.00890412	0.00862275
0	1	0.0188337	0.0130478	0.0127798	0.019293	0.0268843	0.0070929	0.053103	0.0137726	0.0222473	0.00229928
0	1	0.148873	0.0274408	0.00892437	0.103615	0.0596308	0.10608	0.311013	0.0493679	0.0440518	0.0137837
0	1	0.0398306	0.0289545	0.00362659	0.025473	0.0553803	0.0169032	0.0508236	0.0164169	0.025198	0.00885068
0	1	0.0756637	0.0607511	0.00296125	0.0116231	0.114354	0.0317681	0.0129503	0.0325071	0.00577072	0.0130629
0	1	0.0104226	0.0147525	0.0157962	0.00459082	0.0100298	0.01394	0.00199474	0.00550037	0.0101271	0.0108625
0	1	0.00100855	0.00398033	0.0201853	0.00334835	0.00224035	0.00720019	0.00331247	0.0080291	0.0101271	0.00736912
0	1	0.013114	0.0122286	0.00646602	0.00674073	0.0221485	0.0104092	0.0123916	0.00746906	0.0106058	0.0232577
0	1	0.013114	0.0122286	0.00705016	0.00581153	0.0221485	0.0104092	0.0123916	0.00763836	0.0106058	0.0248462
0	1	0.00235422	0.00284529	0.00479485	0.00674073	0.00972685	0.00850524	0.00788863	0.0091817	0.00215833	0.0122997
0	1	0.0178252	0.0221388	0.00300186	0.0551047	0.0254299	0.00877005	0.0282877	0.0103148	0.0338095	0.0134462
0	1	0.0258936	0.0403785	0.10075	0.0335629	0.0373524	0.0546621	0.0276725	0.0539898	0.115609	0.315612
0	1	0.0265679	0.0416349	0.00058413	0.0247558	0.0666048	0.0103785	0.00926041	0.0103343	0.00677482	0.0095802
0	1	0.208523	0.0542472	0.00834024	0.0956249	0.098866	0.13069	0.296507	0.0743571	0.0825917	0.0108409
0	1	0.0100883	0.00810447	0.0253128	0.00468075	0.0405154	0.0147484	0.00398947	0.00535273	0.0226987	0.0119669
0	1	0.00571698	0.00127885	0.0320062	0.00662282	0.00972685	0.014157	0.00323997	0.00765794	0.0230616	0.0449804
0	1	0.179829	0.106653	0.0132163	0.0488512	0.0708854	0.154777	0.260591	0.0945959	0.0155758	0.0245558
0	1	0.0278007	0.0254485	0.0130538	0.0076259	0.0187888	0.0292909	0.0314446	0.0156479	0.00719067	0.0150281
0	1	0.123956	0.00852817	0.0502444	0.0225533	0.0296784	0.0981086	0.0750253	0.0544016	0.0434054	0.0154187
0	1	0.116921	0.00810192	0.0502606	0.02388	0.0304991	0.0944457	0.0723304	0.0529837	0.0424753	0.0146127
0	1	0.368916	0.277728	0.0204903	0.0155762	0.0458093	0.479325	0.243082	0.513866	0.0320828	0.0219071
0	1	0.0144624	0.013076	0.0132163	0.101454	0.0195779	0.0171005	0.0231847	0.00955287	0.0380667	0.0422434
0	1	0.0104254	0.00977299	0.00958972	0.0356564	0.00989668	0.0116143	0.0158747	0.00879096	0.0158151	0.00960202
0	1	0.0154682	0.0187183	0.00116826	0.0340068	0.0261953	0.0119288	0.0383662	0.0122292	0.0117427	0.00922481
0	1	0.0215223	0.0217558	0.0107173	0.0110183	0.0501951	0.0188169	0.00986492	0.00963646	0.0103925	0.0308401
0	1	0.0211851	0.0345376	0.00738283	0.0237901	0.0685776	0.0287247	0.00715693	0.0103343	0.0133432	0.0170801
0	1	0.00941689	0.00724932	0.00592251	0.0094843	0.0204184	0.00790635	0.00726569	0.0118581	0.0150709	0.0155194
0	1	0.00840834	0.00724932	0.0155528	0.00181437	0.0125577	0.00305026	0.00334872	0.0127144	0.0108451	0.00813775
0	1	0.050711	0.0260774	0.010052	0.0210297	0.0613366	0.0184228	0.0137228	0.0152964	0.0188619	0.0142135
0	1	0.0174853	0.0167764	0.00655531	0.00609191	0.0253534	0.0228593	0.00267173	0.00763836	0.00643223	0.00821977
0	1	0.0319506	0.0350821	0.00606047	0.0832279	0.0400184	0.0172563	0.147012	0.0183634	0.0330235	0.0263654
0	1	0.0533987	0.0373554	0.00771551	0.0358078	0.0513222	0.0300886	0.153464	0.0118581	0.0323622	0.0182249
0	1	0.0141253	0.0738198	0.00713137	0.00520675	0.0480725	0.0154451	0.00651619	0.0130303	0.00741577	0.0242484
0	1	0.221312	0.19469	0.0094679	0.0285015	0.0390029	0.209031	0.316095	0.12111	0.0176051	0.0137306
0	1	0.00605411	0.00469165	0.0230653	0.00669671	0.0112525	0.0079655	0.00283126	0.0080291	0.0131158	0.00841589
0	1	0.173426	0.0789965	0.010555	0.0242341	0.0546714	0.150741	0.216357	0.0958071	0.0266363	0.0197743
0	1	0.173688	0.0812239	0.010555	0.0235265	0.0544862	0.152684	0.219377	0.0979216	0.0262641	0.020125
0	1	0.0636301	0.132063	0.00658785	0.0327624	0.180508	0.031524	0.053125	0.0360637	0.00773781	0.0169564
0	1	0.00336277	0.00682563	0.00775611	0.016181	0.0086026	0.00599593	0.00783393	0.00689606	0.00643223	0.00924617
0	1	0.06095	0.0662688	0.0113015	0.032231	0.125409	0.0251644	0.0337616	0.0409073	0.0148316	0.0344103
0	1	0.164374	0.144531	0.0113583	0.040702	0.139169	0.0922599	0.205475	0.0467095	0.0268294	0.0137471
0	1	0.0158081	0.00781685	0.0649047	0.0143666	0.0120709	0.0130953	0.00651619	0.0152768	0.0414656	0.0192083
0	1	0.132985	0.111525	0.00936091	0.00753031	0.194773	0.060551	0.0362196	0.0487558	0.00815997	0.0128834
0	1	0.00580197	0.0105183	0.00592251	0.00581153	0.0224867	0.00928068	0.00530721	0.00492946	0.0104002	0.00863807
0	1	0.0147393	0.0516718	0.00360629	0.0430034	0.0604139	0.0123015	0.00926041	0.0169584	0.00792058	0.0138948
0	1	0.0969932	0.0963876	0.00596311	0.0313297	0.0745604	0.0420088	0.165199	0.0481203	0.0116154	0.00896239
0	1	0.186627	0.112917	0.00700147	0.0785098	0.0530771	0.250176	0.399446	0.229954	0.0364152	0.0204409
0	1	0.214248	0.274687	0.0090993	0.037768	0.229268	0.0942069	0.0422744	0.0672803	0.0113761	0.0205099
0	1	0.0326248	0.0122286	0.00713137	0.0936523	0.0188692	0.0255966	0.0799053	0.00611462	0.00938285	0.112465
0	1	0.0412417	0.0172002	0.00116826	0.0260372	0.0352693	0.0172759	0.0420386	0.016449	0.013848	0.00562735
0	1	0.00706265	0.00213397	0.00241773	0.00274356	0.0192249	0.00402244	0.00463021	0.00459085	0.00813382	0.00155964
0	1	0.0848252	0.136373	0.00541959	0.00153398	0.0287489	0.0526506	0.0519584	0.106968	0.00098354	0.00437282
0	1	0.185167	0.0881957	0.00767488	0.0260261	0.0468482	0.179902	0.265364	0.112477	0.0187918	0.0112983
0	1	0.237099	0.45113	0.00592251	0.0400866	0.154251	0.131975	0.17532	0.211858	0.0136087	0.010633
0	1	0.0359819	0.032554	0.00471364	0.0085551	0.0519181	0.0138328	0.00323997	0.00800955	0.0128383	0.0122607
0	1	0.00874264	0.00682563	0.0111812	0.0079503	0.0191684	0.00614094	0.00199474	0.0153355	0.013848	0.0140184
0	1	0.0171509	0.00781685	0.00829963	0.0531474	0.0121186	0.027422	0.14269	0.00356631	0.0244266	0.119521
0	1	0.00804319	0.0089519	0.00627956	0.0182124	0.00656961	0.00247159	0.00658869	0.00687649	0.0170379	0.0044609
0	1	0.124207	0.0706076	0.00975189	0.00339875	0.0701719	0.059555	0.00594795	0.0357922	0.0143267	0.0137621
0	1	0.0137501	0.00270149	0.0203328	0.00706514	0.00962316	0.0122727	0.00331247	0.00363254	0.0138349	0.0328735
0	1	0.0020171	0.00412414	0.00483546	0.0110623	0.00697621	0.00437552	0.00199474	0.0103343	0.00863867	0.00469462
0	1	0.0103395	0.000711325	0.0223999	0.00609191	0.0160891	0.00983973	0.00135399	0.0141633	0.013588	0.0108132
0	1	0.0329534	0.019478	0.00296125	0.00669671	0.0795204	0.0163539	0.00459396	0.00994357	0.0108712	0.0246425
0	1	0.0406931	0.0491701	0.00592251	0.0301369	0.063994	0.0251938	0.247225	0.0252594	0.0312885	0.0241739
0	1	0.0529224	0.0779786	0.00834024	0.0155762	0.10912	0.0257799	0.0164536	0.0306318	0.00815997	0.0257477
0	1	0.00773409	0.00739315	0.00892437	0.0881816	0.00855483	0.0152451	0.023135	0.00613418	0.0106319	0.0679518
0	1	0.0252222	0.0486345	0.00533838	0.023815	0.0374243	0.0223068	0.109955	0.0176016	0.0123596	0.0123164
0	1	0.0411016	0.0149301	0.0136787	0.014735	0.0649735	0.0174714	0.0059842	0.0110961	0.00988767	0.0150871
0	1	0.0198395	0.0267273	0.00892437	0.013069	0.0568089	0.0135557	0.00511142	0.0187737	0.0126613	0.0179096
0	1	0.0276623	0.0402424	0.00475425	0.0543388	0.0384449	0.0127226	0.0325619	0.0120501	0.00985385	0.0329324
0	1	0.00336277	0.0059705	0.00779669	0.0361889	0.00829969	0.00879525	0.00787018	0.0130107	0.0148577	0.0200877
0	1	0.0757234	0.0713929	0.00684738	0.0572031	0.121932	0.0298927	0.203278	0.0221924	0.0383641	0.00802766
0	1	0.00706265	0.00412414	0.0135083	0.0079503	0.00947169	0.00857329	0.00591169	0.00304752	0.00611863	0.0147304
0	1	0.00571698	0.0122286	0.00958972	0.0500486	0.00947169	0.00451223	0.0150271	0.0156871	0.0197754	0.00627894
0	1	0.00340015	0.011941	0.00834024	0.0667415	0.00554905	0.00470178	0.0207949	0.0103153	0.0143528	0.00740874
0	1	0.0877108	0.0193758	0.00717198	0.0217121	0.0542884	0.0543819	0.0918491	0.0268711	0.0108974	0.0148388
0	1	0.113286	0.0822083	0.00896495	0.0135923	0.0466846	0.046685	0.0112532	0.0374122	0.0135825	0.00955816
0	1	0.0117711	0.0112297	0.0248177	0.00734552	0.0127804	0.00991759	0.00527095	0.0096104	0.00890412	0.00867726
0	1	0.0225337	0.0325617	0.00533838	0.00883549	0.0134421	0.0202194	0.0105057	0.025611	0.00741577	0.00798667
0	1	0.0745151	0.0177052	0.00713137	0.0192414	0.0331041	0.0462745	0.202285	0.0114478	0.0220038	0.0208641
0	1	0.0488185	0.0190542	0.00646602	0.00652349	0.00752766	0.018643	0.0111826	0.0254239	0.00520935	0.00830686
0	1	0.149307	0.298446	0.00594906	0.0546192	0.193173	0.0671842	0.237135	0.0780961	0.0208535	0.0244359
0	1	0.0366561	0.0429439	0.0107173	0.0255251	0.0809078	0.0235045	0.0298351	0.022212	0.00665091	0.0170048
0	1	0.105035	0.234631	0.00767488	0.00944029	0.0792335	0.056807	0.0624655	0.0692248	0.00172773	0.026405
0	1	0.31033	0.109081	0.00838082	0.0450762	0.0628873	0.231532	0.273683	0.116347	0.017112	0.0174619
0	1	0.180527	0.188424	0.0113827	0.0714545	0.0442218	0.231387	0.567139	0.219656	0.0571233	0.021669
0	1	0.0196177	0.0288272	0.00713137	0.0738677	0.0559768	0.0103583	0.0470516	0.0106957	0.0275256	0.0228228
0	1	0.00437131	0.0132704	0.0138005	0.060771	0.0110503	0.0217703	0.00847468	0.019516	0.0640109	0.0229367
0	1	0.011434	0.0166326	0.0186359	0.0741405	0.0140561	0.0246157	0.0143139	0.0225244	0.0693748	0.0228317
0	1	0.0478843	0.0265177	0.0130133	0.00734552	0.0648094	0.0206891	0.00956103	0.0226579	0.012599	0.0116637
0	1	0.00571698	0.00696944	0.00533838	0.00756314	0.0226771	0.0130187	0.0052347	0.00916216	0.0135825	0.0107107
0	1	0.00638842	0.00341281	0.0202259	0.00622451	0.025614	0.0078383	0.00463021	0.00955287	0.0180628	0.00961574
0	1	0.0608698	0.0282537	0.00888375	0.0654168	0.0229138	0.0389972	0.182829	0.0152964	0.0194599	0.0473466
0	1	0.0541082	0.0661223	0.00533838	0.0442057	0.0757656	0.0302755	0.0212651	0.0141633	0.0236834	0.0153082
0	1	0.00706265	0.00554679	0.0106768	0.00827472	0.0096717	0.00588475	0.00128148	0.0108721	0.0133511	0.00990016
0	1	0.00336277	0.00255769	0.00616598	0.00334835	0.00381898	0.00342356	0.00128148	0.00763836	0.012401	0.00326909
0	1	0.0346391	0.0182113	0.00650664	0.0755436	0.0348259	0.0279336	0.0978649	0.0228327	0.0316814	0.0284121
0	1	0.00134567	0.000711325	0.00650664	0.00962449	0.00738281	0.00776045	0.0052347	0.00382897	0.00568804	0.00924754
0	1	0.00434518	0.00540298	0.00818596	0.00827472	0.0107974	0.0120673	0.00267173	0.00765794	0.013836	0.0307487
0	1	0.0780235	0.107269	0.016137	0.0132011	0.064977	0.0373996	0.014209	0.0646235	0.00865174	0.0206068
0	1	0.00706265	0.0113702	0.0137354	0.0168298	0.0277534	0.00518898	0.0147126	0.00611462	0.0178344	0.0105191
0	1	0.34114	0.105174	0.012551	0.121012	0.0663578	0.40158	0.555954	0.335453	0.138218	0.0392122
0	1	0.213497	0.0434105	0.00892437	0.132043	0.0550627	0.18109	0.480328	0.115928	0.0859116	0.0170314
0	1	0.0161452	0.0207543	0.00717198	0.0657883	0.0306826	0.0169822	0.0223858	0.0118581	0.0425379	0.00803619
0	1	0.0080712	0.00824828	0.00834024	0.0154507	0.0164957	0.0148245	0.0152084	0.012588	0.0164512	0.0126199
0	1	0.169232	0.0876842	0.00973026	0.0513178	0.0519826	0.171847	0.422185	0.0639772	0.0403199	0.0121125
0	1	0.277858	0.410481	0.00612537	0.0148022	0.0742461	0.192989	0.308527	0.324387	0.00715028	0.0118152
0	1	0.00504275	0.00995082	0.0196417	0.00921029	0.00621077	0.00673981	0.00195848	0.00841982	0.0158151	0.00893174
0	1	0.0107625	0.00341281	0.00703064	0.00641633	0.0185706	0.0167959	0.00131774	0.00726722	0.00866478	0.0141551
0	1	0.134174	0.0800271	0.0058819	0.00808992	0.0389292	0.110876	0.0607496	0.060763	0.00845395	0.00759034
0	1	0.0294454	0.0372379	0.0107986	0.0212981	0.0722554	0.0241251	0.023828	0.0226857	0.0125718	0.0459479
0	1	0.0637465	0.0272037	0.0094679	0.0079503	0.0559256	0.0196586	0.0616142	0.0218147	0.018287	0.0297321
0	1	0.0955387	0.168318	0.0141003	0.0168298	0.105502	0.0603772	0.0622204	0.0419264	0.0152841	0.028192
0	1	0.154427	0.0277263	0.00725241	0.0380045	0.0450623	0.12639	0.402128	0.0457154	0.0409346	0.0139145
0	1	0.00638842	0.00525918	0.0118938	0.00911585	0.0248991	0.0125663	0.00824394	0.0168201	0.013317	0.00553031
0	1	0.0561641	0.0156414	0.00483546	0.0251926	0.0376089	0.0254397	0.0779305	0.0141437	0.017557	0.00794584
0	1	0.0356504	0.00540298	0.0176738	0.0116451	0.0878387	0.0128422	0.0157404	0.0152964	0.0251074	0.00841471
0	1	0.0245479	0.0164889	0.00358599	0.0121995	0.0225072	0.0161971	0.0184484	0.0192816	0.0138546	0.00657306
0	1	0.00285755	0.00326901	0.0220188	0.00153398	0.00458438	0.00508169	0.00131774	0.00800955	0.00520935	0.00544023
0	1	0.118094	0.355645	0.00721181	0.0860255	0.284118	0.0553252	0.377467	0.110231	0.0178083	0.0157207
0	1	0.00639125	0.00326901	0.0168264	0.00427755	0.00432925	0.00472861	0.00267173	0.0091817	0.0124423	0.00370144
0	1	0.0467416	0.0448298	0.00658785	0.0454577	0.0617507	0.0189344	0.0564283	0.0292485	0.0185525	0.0195648
0	1	0.0326219	0.0409224	0.00374825	0.0823284	0.082694	0.0207877	0.123703	0.0160778	0.0322532	0.0175193
0	1	0.22277	0.148236	0.010555	0.0128731	0.0907364	0.0940071	0.259844	0.0630016	0.0355643	0.0144527
0	1	0.142367	0.0727739	0.0135406	0.066593	0.0414725	0.129586	0.200044	0.0642286	0.018361	0.010411
0	1	0.0215251	0.0111629	0.00650664	0.026561	0.0296827	0.0199736	0.0181551	0.014554	0.0106058	0.0159393
0	1	0.00706265	0.00341281	0.0301154	0.00274356	0.0115143	0.00875105	0.00131774	0.00687649	0.0123335	0.0268092
0	1	0.0480929	0.0351271	0.00245756	0.0223609	0.0894055	0.0267447	0.179761	0.0197081	0.0241883	0.0144591
0	1	0.0469733	0.0561331	0.00326234	0.0279669	0.085486	0.0121936	0.0143501	0.0237161	0.0110844	0.0206173
0	1	0.00537987	0.0133636	0.00771551	0.0271552	0.0113054	0.0098103	0.00722944	0.0080291	0.0118809	0.0230029
0	1	0.0765622	0.0988122	0.0128594	0.0537557	0.0699342	0.0421731	0.247851	0.0278397	0.0144425	0.021934
0	1	0.0487644	0.0267273	0.0113827	0.00492637	0.0692519	0.0191313	0.00719318	0.020649	0.00964832	0.0169909
0	1	0.174102	0.0910589	0.00533838	0.0465549	0.0728331	0.0957826	0.165102	0.0715815	0.0121203	0.0168454
0	1	0.213112	0.203082	0.0110772	0.0121271	0.0304022	0.311752	0.189736	0.252771	0.0199886	0.0173059
0	1	0.0080712	0.0184791	0.00412952	0.0230548	0.0300151	0.0145389	0.0648137	0.0176211	0.020228	0.0104566
0	1	0.178325	0.101754	0.00958972	0.0190126	0.0422587	0.124554	0.312926	0.0603712	0.0170119	0.0163213
0	1	0.332762	0.221166	0.0185953	0.00969634	0.0477519	0.355958	0.084213	0.295032	0.0176936	0.0477143
0	1	0.332699	0.219452	0.0191632	0.00908495	0.0489151	0.351186	0.0811168	0.292562	0.0173856	0.0468257
0	1	0.0104226	0.0132198	0.0113421	0.0283405	0.0248991	0.0114684	0.016645	0.0114928	0.0128645	0.00989163
0	1	0.00302564	0.0126523	0.00717198	0.0418423	0.00738281	0.0028645	0.00594795	0.0124762	0.0096222	0.00685526
0	1	0.0727385	0.0233145	0.00475425	0.0566658	0.0493433	0.0287227	0.112951	0.0384086	0.0399377	0.00820988
0	1	0.218766	0.207595	0.00717198	0.0232021	0.0866188	0.125532	0.228804	0.100647	0.0222212	0.0111746
0	1	0.0134511	0.0228962	0.0089509	0.0438093	0.0375758	0.0108696	0.00773718	0.0112639	0.0146782	0.00718299
0	1	0.00504556	0.00724932	0.0178082	0.00881754	0.0151486	0.0127422	0.00327622	0.00574345	0.00911737	0.0354567
0	1	0.0290011	0.0275516	0.0095085	0.0444775	0.0428778	0.0235357	0.0350107	0.0160778	0.0249936	0.0124005
0	1	0.00504556	0.00957919	0.00533838	0.0113427	0.00974986	0.00673981	0.00658869	0.00343824	0.0116154	0.0107836
0	1	0.0171509	0.0183429	0.0142627	0.00641633	0.0448461	0.0128807	0.00263547	0.00648576	0.018145	0.00980409
0	1	0.0867606	0.0309581	0.00529778	0.0276416	0.0188397	0.10149	0.196068	0.0552157	0.0280429	0.0156019
0	1	0.0295991	0.0132198	0.0281843	0.0216241	0.025488	0.0387496	0.0130686	0.0267832	0.0550481	0.116107
0	1	0.262924	0.0936199	0.0137192	0.0997448	0.0933651	0.171832	0.437321	0.0671305	0.0829312	0.0370977
0	1	0.0349762	0.0838744	0.00866979	0.0308168	0.0539759	0.0206798	0.0124238	0.0301824	0.0121203	0.00417474
0	1	0.0447273	0.00824828	0.00408891	0.0118923	0.0463299	0.0169032	0.00765464	0.0107251	0.00798264	0.015011
0	1	0.0137141	0.00824828	0.0183922	0.00940669	0.0332483	0.0123701	0.00263547	0.0177535	0.0171969	0.0100162
0	1	0.0141253	0.00824828	0.0183922	0.00944029	0.0335285	0.0122819	0.00263547	0.0180753	0.0169901	0.0102032
0	1	0.0632187	0.0154976	0.00421073	0.0417159	0.0350693	0.0443077	0.0602808	0.0250917	0.0225018	0.00687571
0	1	0.318808	0.638691	0.00856725	0.0818833	0.0233763	0.505098	0.734749	0.547196	0.0355469	0.0197127
0	1	0.0218566	0.00942833	0.00770927	0.0106939	0.0300416	0.0122819	0.00195848	0.00881217	0.0115893	0.025831
0	1	0.149031	0.289334	0.00537898	0.0180561	0.137548	0.0694677	0.0278149	0.0785123	0.00545193	0.0157582
0	1	0.264006	0.20506	0.0121045	0.0383995	0.0388978	0.325176	0.544946	0.203643	0.0563527	0.0139033
0	1	0.0141253	0.0162089	0.0155122	0.00736232	0.0642792	0.00804487	0.00466646	0.0137596	0.00911737	0.018656
0	1	0.292679	0.357467	0.00867288	0.062253	0.183736	0.144273	0.509747	0.185897	0.0106592	0.0223373
0	1	0.0560111	0.0343353	0.00471364	0.0351241	0.0635609	0.0291488	0.184865	0.0244976	0.052475	0.0122887
0	1	0.00941689	0.0228985	0.00421073	0.0410775	0.00516793	0.00494319	0.0171306	0.00705715	0.0190813	0.0036242
0	1	0.0181624	0.0115172	0.010052	0.0094843	0.0350325	0.0171489	0.00797892	0.0116546	0.0103664	0.0217051
0	1	0.0146567	0.00611431	0.0160558	0.00626512	0.0234241	0.0108793	0.0059842	0.0205938	0.0139365	0.00872419
0	1	0.0110969	0.00469165	0.0129805	0.00455793	0.023741	0.0134796	0.00398947	0.00881052	0.00871942	0.0162287
0	1	0.201055	0.508998	0.0091367	0.0220417	0.0172106	0.407335	0.520597	0.528479	0.013574	0.0151393
0	1	0.0729229	0.0455378	0.0094679	0.0223609	0.0793348	0.0347742	0.0803731	0.0309833	0.0148316	0.00614623
0	1	0.0215251	0.0315682	0.0109526	0.00734552	0.0276019	0.0112227	0.00267173	0.0129065	0.0132262	0.0112455
0	1	0.164634	0.0344248	0.00358599	0.0983584	0.0578407	0.100033	0.520652	0.0454982	0.12419	0.0106428
0	1	0.0265679	0.00525918	0.00713137	0.0050114	0.0244924	0.0096718	0.00334872	0.0095724	0.0120941	0.00385892
0	1	0.0645146	0.0195515	0.00362659	0.0416244	0.0367148	0.0328095	0.0280107	0.0288291	0.0234702	0.0045709
0	1	0.0814607	0.0564402	0.00454332	0.0240872	0.0402842	0.0636805	0.159681	0.0593699	0.027252	0.00718899
0	1	0.00672553	0.00753695	0.00834024	0.0166375	0.0131392	0.0130193	0.00858343	0.0137921	0.0177822	0.00605019
0	1	0.256202	0.160131	0.00537898	0.0501842	0.190121	0.10971	0.103417	0.0596599	0.0154691	0.0130164
0	1	0.0151339	0.00398033	0.0265054	0.00766993	0.0196052	0.00815216	0.0052347	0.00881052	0.0160283	0.00563533
0	1	0.140233	0.0422081	0.0018173	0.0159447	0.0467923	0.083395	0.211583	0.0566303	0.0248233	0.00605916
0	1	0.0403589	0.0275748	0.00296125	0.0383056	0.0386464	0.0307359	0.187023	0.00996317	0.0222473	0.0229068
0	1	0.00470844	0.011941	0.00574836	0.0240053	0.018792	0.0104294	0.0560647	0.0129911	0.0200408	0.0231456
0	1	0.18511	0.357332	0.00475425	0.0165581	0.143253	0.080171	0.0221516	0.107548	0.0039603	0.0248996
0	1	0.294839	0.366213	0.00650664	0.0297065	0.0652782	0.187293	0.313566	0.159168	0.0108712	0.0165903
0	1	0.116565	0.22043	0.00834024	0.0140862	0.176452	0.0581267	0.0848609	0.108952	0.0137257	0.013561
0	1	0.0242136	0.0172002	0.00654725	0.0505775	0.0347296	0.0190986	0.0164174	0.0187346	0.00988767	0.00780492
0	1	0.0262308	0.0142187	0.00596311	0.00516272	0.0687415	0.0216317	0.00722944	0.0159622	0.0192705	0.0103401
0	1	0.132773	0.118782	0.00709077	0.0157088	0.131091	0.0533358	0.0354904	0.048682	0.00522454	0.0152533
0	1	0.0158053	0.0215812	0.00892437	0.0188805	0.0411186	0.0167335	0.0111826	0.0123128	0.0185525	0.00886338
0	1	0.128336	0.122066	0.0102144	0.0583365	0.11644	0.0593845	0.0269874	0.038677	0.0203556	0.0190977
0	1	0.00571698	0.00412414	0.0274385	0.014647	0.0112018	0.0110749	0.00334872	0.0097325	0.0244157	0.0105026
0	1	0.100728	0.135815	0.00757753	0.0347505	0.123993	0.0382119	0.239532	0.0352356	0.0419199	0.0143135
0	1	0.0988191	0.101176	0.00771551	0.0339259	0.117676	0.0371604	0.203053	0.0248688	0.0299025	0.0123807
0	1	0.0554928	0.00469165	0.0369104	0.0172226	0.0303525	0.029109	0.00851092	0.0137726	0.0185102	0.0168091
0	1	0.00369989	0.00412414	0.0100444	0.00120958	0.00723135	0.00555247	0.00402572	0.0103343	0.0162954	0.00566421
0	1	0.0985337	0.0969635	0.0119801	0.00890532	0.112179	0.0328121	0.00986492	0.0277454	0.0106058	0.0269543
0	1	0.0144597	0.00682563	0.030919	0.00520675	0.0246208	0.0129004	0.00259923	0.01837	0.0138219	0.0228698
0	1	0.106652	0.248316	0.00654725	0.0211514	0.157658	0.0540541	0.0172394	0.059146	0.00802722	0.0307526
0	1	0.0977848	0.224114	0.00775611	0.0267377	0.182213	0.0489692	0.0185571	0.0565748	0.00717644	0.0434255
0	1	0.250534	0.896488	0.00667705	0.0343663	0.299266	0.101637	0.0484661	0.220536	0.00990291	0.0494967
0	1	0.147303	0.0862501	0.00881737	0.0149715	0.112973	0.0687341	0.0137667	0.0600326	0.0123596	0.0176138
0	1	0.147162	0.0864477	0.00911098	0.015845	0.112991	0.0676458	0.0136599	0.0599014	0.0123596	0.0179932
0	1	0.0178252	0.0116446	0.0164265	0.00613594	0.036602	0.012459	0.00537971	0.00955287	0.0104483	0.00611627
0	1	0.110155	0.0491866	0.00658785	0.079844	0.0935803	0.0772893	0.265428	0.0497878	0.0476966	0.00918375
0	1	0.0272421	0.00824828	0.0139219	0.00576751	0.0393059	0.0127672	0.00284971	0.00304752	0.0123596	0.00824743
0	1	0.00571698	0.00213397	0.0260023	0.00596273	0.00855483	0.00897663	0.00259923	0.00611462	0.0173568	0.00480649
0	1	0.0135921	0.0100093	0.00775611	0.0642453	0.0138009	0.0134796	0.011677	0.0165759	0.0269257	0.0144862
0	1	0.00470844	0.00398033	0.0143033	0.0152478	0.00407411	0.00825945	0.00459396	0.00652488	0.0192705	0.0154854
0	1	0.00661442	0.0186228	0.00521673	0.0805789	0.0228492	0.0187759	0.026667	0.0199263	0.0209722	0.00897474
0	1	0.0269021	0.0167764	0.00580147	0.018577	0.0300253	0.0106237	0.00527095	0.0095724	0.015037	0.00735078
0	1	0.05179	0.0447184	0.00537898	0.039178	0.0833128	0.0291342	0.0596954	0.0176407	0.0187111	0.0369088
0	1	0.0258576	0.00981475	0.00709077	0.0289696	0.0188397	0.0181009	0.0359566	0.0210593	0.0163112	0.00171179
0	1	0.444876	0.710341	0.0120884	0.0465138	0.0798014	0.364996	0.732564	0.562851	0.0120734	0.020329
0	1	0.0150218	0.00941885	0.00927344	0.030787	0.0519727	0.011596	0.0173099	0.0168201	0.0263038	0.0146257
0	1	0.148749	0.0674483	0.0176135	0.0085551	0.0926553	0.102907	0.0264204	0.0873732	0.00938285	0.019562
0	1	0.0205707	0.00625811	0.00767488	0.0159006	0.0234719	0.0106237	0.00666119	0.00955287	0.012068	0.00990323
0	1	0.00630625	0.0117972	0.00589821	0.0473541	0.00631447	0.00991759	0.00199474	0.00881052	0.0203074	0.00595413
0	1	0.00537987	0.00952713	0.00775611	0.00674073	0.00806365	0.00637693	0.0052347	0.00841982	0.0188021	0.0100531
0	1	0.139973	0.0769078	0.00771551	0.0288949	0.076962	0.0757529	0.232966	0.059375	0.0145922	0.0102369
0	1	0.0243285	0.0158885	0.00892437	0.0131571	0.055613	0.0136157	0.00726569	0.0179727	0.0167725	0.0169234
0	1	0.00672553	0.00270149	0.0203882	0.00306798	0.00473585	0.00564935	0.00128148	0.00998759	0.0210429	0.00986171
0	1	0.075335	0.0732279	0.00412952	0.0658384	0.0860629	0.0352028	0.041579	0.0286977	0.0150829	0.00769989
0	1	0.129062	0.140902	0.00721256	0.0641862	0.245078	0.065216	0.0415632	0.039032	0.0289189	0.0167326
0	1	0.00967783	0.00272674	0.0166804	0.00427755	0.011712	0.00910413	0.00135399	0.0105475	0.0259184	0.00677114
0	1	0.0859057	0.0642968	0.00834024	0.0649725	0.0677309	0.0326072	0.0725455	0.0387747	0.0304827	0.0116044
0	1	0.111085	0.100418	0.00417012	0.0213878	0.041496	0.0448108	0.0863413	0.038314	0.0137686	0.0163891
0	1	0.0174881	0.00127885	0.0278469	0.00421479	0.0255608	0.0154909	0.00464866	0.0116041	0.0216683	0.0068078
0	1	0.0211851	0.0205462	0.00834024	0.0437927	0.0268843	0.0139603	0.0117509	0.0103539	0.0104077	0.0157365
0	1	0.00975119	0.00213397	0.0095085	0.00783792	0.0119672	0.00638673	0.00270798	0.0103734	0.0135825	0.00773954
0	1	0.0255593	0.00895959	0.00417012	0.00674073	0.0135936	0.0102706	0.00195848	0.0080291	0.00494385	0.0171486
0	1	0.00571698	0.00525918	0.0124292	0.00306798	0.00934963	0.00684711	0.00391696	0.0153159	0.00938285	0.00585808
0	1	0.144944	0.12235	0.00296125	0.0144547	0.0703378	0.0618763	0.11046	0.0439745	0.0106058	0.00992339
0	1	0.0934345	0.0131488	0.0119262	0.0535208	0.0342175	0.0565434	0.206605	0.020369	0.0278124	0.080759
0	1	0.061178	0.176772	0.010758	0.0128327	0.132098	0.0416274	0.012358	0.0383748	0.00986156	0.0140719
0	1	0.197386	0.223571	0.0113421	0.0717698	0.11933	0.0887474	0.19618	0.110045	0.0232101	0.0100654
0	1	0.287583	0.29933	0.01793	0.0539258	0.0327025	0.368015	0.46347	0.40349	0.0328356	0.014471
0	1	0.0220004	0.011941	0.0170842	0.0146859	0.0362178	0.0139106	0.00797892	0.00915076	0.0208275	0.0406524
0	1	0.0116301	0.0204692	0.00596311	0.0775844	0.0426889	0.0134883	0.0138906	0.0134838	0.0209982	0.00852589
0	1	0.00235422	0.00431623	0.0304564	0.0110623	0.00381898	0.00402244	0.00323997	0.00530175	0.0225051	0.0066721
0	1	0.0552695	0.031419	0.0131757	0.00581153	0.0594772	0.0306372	0.00496599	0.0214109	0.0131519	0.0110934
0	1	0	0.00469165	0.00721256	0.00302395	0.0127804	0.00839796	0.00455771	0.0107055	0.00988767	0.00874563
0	1	0.045733	0.0102384	0.00958972	0.0422213	0.0234241	0.028423	0.0987079	0.0272326	0.0286208	0.0268304
0	1	0.00537987	0.00852817	0.00296125	0.0552346	0.00488732	0.00945722	0.00666119	0.00498158	0.0133432	0.00583941
0	1	0.00504556	0.00781685	0.0353163	0.00362874	0.00921656	0.0120673	0.00263547	0.00804864	0.0207589	0.00437581
0	1	0.00302564	0.00255769	0.0202664	0.00667353	0.00774163	0.00594479	0.000676995	0.00482802	0.0234441	0.00663086
0	1	0.218705	0.587769	0.0210975	0.0292981	0.300619	0.0936989	0.0680495	0.14522	0.00940898	0.0190449
0	1	0.0020171	0.00270149	0.00546011	0.0113427	0.0113054	0.0069544	0.00263547	0.00740181	0.0170023	0.0030915
0	1	0.00325134	0.00213397	0.00417012	0.043243	0.00814821	0.0123117	0.00979243	0.00765794	0.0188816	0.00930647
0	1	0.00235422	0.0157099	0.00954908	0.0259897	0.00473585	0.0070929	0.00267173	0.0160778	0.0170935	0.00832765
0	1	0.00537987	0.0123724	0.00512362	0.0650094	0.0188397	0.0093187	0.0408499	0.00879096	0.0224606	0.010324
0	1	0.154643	0.107556	0.0095085	0.016853	0.035184	0.182661	0.0855815	0.137719	0.0075393	0.0126142
0	1	0.0366216	0.0658946	0.00765537	0.0291457	0.0875033	0.0187684	0.0738432	0.0194769	0.0157205	0.0124401
0	1	0.00639125	0.00199017	0.0201935	0.00306798	0.0120018	0.00720019	0.00259923	0.00345781	0.0201733	0.00760383
0	1	0.0235366	0.0092395	0.0124292	0.00730149	0.0384976	0.0145377	0.00993741	0.0141633	0.0111106	0.0136246
0	1	0.263232	0.481611	0.0162342	0.0210193	0.0450167	0.307679	0.348296	0.437341	0.00513509	0.0148989
0	1	0.0169641	0.0110859	0.00980057	0.0068931	0.0278873	0.0100249	0.00263547	0.0112953	0.0135825	0.0101438
0	1	0.0320028	0.0366781	0.00179299	0.0804751	0.059214	0.0155669	0.0795175	0.0133818	0.0291321	0.00672304
0	1	0.0242136	0.0115172	0.00834024	0.00492637	0.0454211	0.0119288	0.00323997	0.0111158	0.0193228	0.0106018
0	1	0.160686	0.0683302	0.0209459	0.152069	0.0777566	0.139735	0.415789	0.0843008	0.130126	0.00916947
0	1	0.00605411	0.00355662	0.0101738	0.00520675	0.0130355	0.00815216	0.00527095	0.0122292	0.0192771	0.00894371
0	1	0.108743	0.0800381	0.00662843	0.0334233	0.0776073	0.0663702	0.12958	0.0662059	0.0285103	0.0104914
0	1	0.00134567	0.000355234	0.0177541	0.0088795	0.0052939	0.00798542	0.00195848	0.0160138	0.0169614	0.0115618
0	1	0.0228652	0.0317066	0.00600372	0.0563133	0.041361	0.0113299	0.0499027	0.0279163	0.0350609	0.00759108
0	1	0.0325451	0.0130837	0.0107986	0.0113427	0.0802463	0.0129881	0.0102195	0.0171343	0.0145661	0.0123419
0	1	0.0329562	0.0150739	0.0107986	0.0113427	0.0820844	0.0129881	0.00993741	0.0172304	0.0145661	0.0110419
0	1	0.0221966	0.011941	0.01793	0.00730149	0.0503982	0.0098103	0.00997366	0.027118	0.0152482	0.0131113
0	1	0.0117711	0.0102119	0.00658785	0.0143666	0.0204316	0.00825945	0.00530721	0.00765794	0.0157474	0.00573755
0	1	0.269017	0.285647	0.00671757	0.0239065	0.102633	0.109152	0.42657	0.0826549	0.0114707	0.0133624
0	1	0.323967	0.980618	0.00694473	0.0133355	0.161431	0.180942	0.138796	0.407434	0.00446515	0.011991
0	1	0.0265707	0.0106621	0.0293369	0.0227294	0.0289254	0.0180807	0.014973	0.0143863	0.0259772	0.0135393
0	1	0.0151339	0.00834709	0.00654725	0.0145294	0.0392956	0.0148539	0.0285755	0.00687649	0.0253919	0.00809056
0	1	0.170982	0.134769	0.00696348	0.0367295	0.188727	0.060524	0.108496	0.0731915	0.0294237	0.0115238
0	1	0.0282478	0.00284529	0.0189929	0.016225	0.020522	0.017374	0.00783393	0.0194964	0.0366553	0.0213442
0	1	0.0312706	0.0262959	0.00896495	0.0182601	0.0452696	0.0218775	0.0356607	0.0298699	0.027708	0.00786924
0	1	0.00235422	0.00142265	0.0221329	0.00706514	0.00631447	0.00481628	0.00655244	0.00996317	0.0150447	0.0105937
0	1	0.00302564	0.00603527	0.00420752	0.00894226	0.00921656	0.00972085	0.0234325	0.00609505	0.0133432	0.0854726
0	1	0.0403475	0.603053	0.154535	0.00669671	0.0180266	0.204959	0.00334872	0.0202387	0.0219195	0.0110023
0	1	0.0575098	0.0304277	0.0231466	0.0379994	0.082454	0.0286174	0.0104345	0.0229542	0.0233075	0.0122024
0	1	0.108374	0.310546	0.0336772	0.016281	0.0429483	0.0966299	0.112965	0.165036	0.0103664	0.0191583
0	1	0.0451421	0.0120508	0.0319979	0.0079503	0.0748546	0.0241033	0.00915167	0.0130107	0.0460112	0.0250644
0	1	0.0972213	0.112408	0.00467304	0.0255175	0.130474	0.0422834	0.274523	0.0440136	0.0274305	0.0143967
0	1	0.0437188	0.0108059	0.013841	0.00609191	0.0333297	0.0155687	0.00858343	0.0153159	0.00741577	0.030257
0	1	0.0020171	0.00682563	0.0218971	0.00706514	0.00315723	0.00589514	0.00395321	0.00804864	0.0182609	0.00583342
0	1	0.0121082	0.0122277	0.0187206	0.00799435	0.0156207	0.00951544	0.000676995	0.0103343	0.0108451	0.0226662
0	1	0.0346363	0.00980702	0.0261809	0.00766993	0.0274982	0.0171386	0.00391696	0.00535273	0.0172773	0.0432412
0	1	0.0783607	0.0485774	0.00479485	0.0782333	0.0757736	0.0476813	0.0408499	0.020649	0.0308598	0.042675
0	1	0.0073998	0.0127572	0.00771551	0.00734552	0.00984154	0.00815216	0.0058392	0.0115221	0.00715028	0.00822958
0	1	0.00537987	0.00127885	0.0238524	0.00553115	0.00840337	0.00554206	0.00267173	0.00498158	0.0207874	0.00136156
0	1	0.0211851	0.00668182	0.0208182	0.00488755	0.049598	0.00826091	0.00267173	0.00879096	0.0115893	0.00954809
0	1	0.0289193	0.0248809	0.00834024	0.0190126	0.0719641	0.0204548	0.027124	0.0134014	0.0258287	0.00760383
0	1	0.00269134	0.00398033	0.0241282	0.00334835	0.00710776	0.00437552	0.00259923	0.0148552	0.0123335	0.00272564
0	1	0.0622154	0.0415136	0.00900559	0.0571635	0.0984841	0.033905	0.208943	0.0233254	0.0422871	0.0190943
0	1	0.213324	0.147573	0.00343137	0.0132122	0.12306	0.112411	0.0152084	0.106438	0.0155758	0.0141707
0	1	0.0319152	0.023103	0.0102144	0.00702111	0.0553766	0.023287	0.00658869	0.0137204	0.00494385	0.0252905
0	1	0.0747235	0.0770567	0.0128672	0.00866749	0.0789739	0.0428032	0.00436127	0.0310225	0.00770842	0.0197541
0	1	0.0963333	0.0719633	0.012551	0.0128327	0.0791482	0.0565599	0.00463021	0.035203	0.0125728	0.0444433
0	1	0.0275031	0.0405202	0.0102144	0.037096	0.0430833	0.0152828	0.0717345	0.0225831	0.0449012	0.0112737
0	1	0.0285878	0.0105633	0.0339776	0.00697072	0.0724803	0.0182082	0.0058583	0.0103148	0.0230187	0.0191313
0	1	0.142596	0.211718	0.00709077	0.0116231	0.0526106	0.0841905	0.032304	0.0724904	0.011303	0.0184537
0	1	0.00403419	0.00454785	0.0309027	0.010549	0.0151634	0.00729827	0.00459396	0.0114869	0.020228	0.00900204
0	1	0.00773409	0.00326901	0.0130133	0.00339238	0.00605933	0.00875105	0.00231511	0.00191449	0.00494385	0.0203698
0	1	0.0168139	0.0341479	0.00775611	0.0526282	0.0409029	0.0214951	0.043252	0.0199068	0.0207089	0.00779293
0	1	0.0813017	0.0362544	0.00573595	0.0214126	0.04601	0.060272	0.165769	0.0330443	0.0306466	0.0158326
0	1	0.019245	0.0327011	0.00779669	0.0187322	0.0388993	0.0158867	0.0424326	0.0210398	0.0247192	0.0141466
0	1	0.242916	0.0469089	0.0598119	0.00367276	0.075423	0.124688	0.0631305	0.0686473	0.0107265	0.0198589
0	1	0.159551	0.157492	0.0114557	0.0320133	0.173093	0.0914631	0.0707804	0.0561597	0.0133432	0.0213225
0	1	0.0170641	0.00597307	0.0190172	0.0110183	0.0501246	0.0165491	0.00977723	0.0095724	0.0163199	0.0137671
0	1	0.038083	0.0482482	0.0155528	0.016137	0.0910433	0.0264891	0.029099	0.0218016	0.012599	0.0272031
0	1	0.0195052	0.006538	0.0136927	0.0122279	0.0181	0.00628746	0.00722944	0.0164685	0.0259573	0.0110509
0	1	0.00407228	0.00781685	0.03279	0.00915988	0.00695783	0.0110553	0.00203098	0.00382897	0.0182478	0.0359462
0	1	0.0188337	0.0120848	0.00713137	0.00576751	0.037528	0.0102706	0.00527095	0.016449	0.00866478	0.0115558
0	1	0.0218622	0.00270149	0.0317951	0.00334835	0.0266343	0.0100751	0.00195848	0.00650534	0.030602	0.0101102
0	1	0.00221414	0.00867197	0.0208912	0.00584513	0.00697621	0.00176542	0.00276072	0.00955287	0.0145922	0.00864359
0	1	0.238105	0.673373	0.00408891	0.0063723	0.181003	0.108713	0.0850919	0.173514	0.0039603	0.0151026
0	1	0.368337	0.256699	0.00892437	0.0874854	0.0624506	0.282936	0.669709	0.198852	0.0589409	0.0242517
0	1	0.0148729	0.0109498	0.00775611	0.0118907	0.0264777	0.00896559	0.0104694	0.0095724	0.0152906	0.0108715
0	1	0.0107625	0.00611431	0.0267406	0.00460195	0.0122701	0.0140785	0.00854718	0.0145345	0.0212115	0.00990314
0	1	0.0232812	0.0199093	0.0245178	0.0076763	0.036044	0.0173636	0.00334872	0.0130107	0.0118809	0.0144554
0	1	0.0164795	0.00824828	0.0399488	0.00911585	0.0393618	0.017502	0.00483979	0.0118385	0.0271388	0.0203315
0	1	0.00470844	0.00468616	0.0243878	0.00367276	0.00506893	0.00681568	0.00331247	0.00459085	0.0180215	0.00248931
0	1	0.186933	0.280499	0.00654725	0.0149715	0.239533	0.0713054	0.0296449	0.1172	0.00717644	0.0100402
0	1	0.030235	0.00782455	0.0183516	0.00520675	0.0457343	0.0282735	0.00541807	0.0126395	0.00890412	0.0191967
0	1	0.0208509	0.00469165	0.0189971	0.018135	0.0318753	0.0169032	0.00602045	0.0114674	0.0212638	0.0246089
0	1	0.0622098	0.0278701	0.0314138	0.0192049	0.10597	0.0431563	0.0138141	0.0308368	0.0257297	0.0535921
0	1	0.130107	0.0714441	0.0148875	0.00706514	0.10733	0.0482256	0.00915167	0.0634709	0.0096222	0.0114195
0	1	0.00605411	0.00326901	0.0331579	0.00581153	0.0136171	0.00804487	0.00466646	0.00994357	0.0254373	0.0107291
0	1	0.118034	0.0403556	0.0204124	0.0371841	0.134853	0.0501419	0.0361633	0.0362107	0.0267864	0.0115954
0	1	0.091215	0.0155821	0.0287739	0.00730149	0.0680019	0.0551457	0.00463021	0.0236331	0.01744	0.0395952
0	1	0.0121054	0.00881579	0.0406074	0.00859914	0.0197566	0.011683	0.00199474	0.0168592	0.0263	0.00890565
0	1	0.178278	0.101767	0.0138005	0.00883549	0.108312	0.0817093	0.0414214	0.166716	0.00536019	0.0129204
0	1	0.0686086	0.104051	0.0143439	0.0135887	0.115954	0.0361026	0.0243063	0.0396391	0.0101271	0.0248159
0	1	0.00908255	0.00355662	0.0260049	0.00334835	0.00829969	0.00804487	0.00263547	0.00765794	0.0195099	0.00416033
0	1	0.00639125	0.00668182	0.0225624	0.00674073	0.00804453	0.00831889	0.00259923	0.00879096	0.0215304	0.00447485
0	1	0.0101994	0.00255769	0.0299616	0.00510705	0.00672107	0.0073075	0.00256297	0.00724766	0.0193603	0.0087763
0	1	0.117899	0.0749106	0.00475425	0.0134375	0.0743943	0.0408681	0.00434412	0.0331632	0.00729342	0.0143353
0	1	0.0151311	0.00554679	0.0225624	0.00613594	0.0261696	0.019488	0.00259923	0.00838888	0.0222212	0.015165
0	1	0.0171538	0.0159214	0.00537898	0.0894391	0.0208808	0.0163783	0.0367352	0.0157408	0.0318695	0.00638095
0	1	0.0073998	0.0161947	0.00398894	0.0173906	0.0176677	0.00868178	0.0617883	0.0107251	0.0209951	0.0120847
0	1	0.0339648	0.0132926	0.0156501	0.0110687	0.0484269	0.0233396	0.0164695	0.0162373	0.020254	0.0139414
0	1	0.0413674	0.00326901	0.0214753	0.000929195	0.0146141	0.0144316	0.000640745	0.0091817	0.021477	0.00249437
0	1	0.0239139	0.00776306	0.0445973	0.0107611	0.0393706	0.0123892	0.00395321	0.00866943	0.0242025	0.0164395
0	1	0.0652373	0.00852817	0.0284849	0.0186441	0.0617536	0.0333148	0.00694328	0.0259031	0.0283855	0.0346166
0	1	0.00235422	0.00582667	0.00523295	0.0661218	0.00906511	0.0049744	0.00884942	0.00881052	0.0255946	0.00455104
0	1	0.00975399	0.0100303	0.00417012	0.0630486	0.0132907	0.0156293	0.0298637	0.0126591	0.0180429	0.00503661
0	1	0.00672553	0.0253046	0.00412952	0.0711627	0.0164751	0.013587	0.00591169	0.0132603	0.0126809	0.0078266
0	1	0.0245536	0.00554679	0.0160558	0.00427755	0.0228793	0.0146462	0.00327622	0.0091817	0.0200387	0.0137561
0	1	0.00874545	0.00127885	0.00697719	0.00136078	0.00488732	0.00317776	0.00263547	0.00994357	0.0140874	0.00971103
0	1	0.0580132	0.017772	0.00417012	0.0683772	0.0422705	0.0290472	0.136282	0.0184367	0.036722	0.0130931
0	1	0.00668675	0.00739315	0.0178089	0.00488234	0.0256644	0.012234	0.00658869	0.0107446	0.0211191	0.0102538
0	1	0.0255565	0.0133889	0.00779669	0.0630186	0.0309116	0.0202194	0.13347	0.0191448	0.0445166	0.0081327
0	1	0.0400218	0.0208666	0.00594689	0.0440463	0.0676852	0.0165501	0.0233076	0.0343892	0.023975	0.0082108
0	1	0.00470844	0.00582667	0.0126041	0.00581153	0.00616299	0.00473803	0.00327622	0.00535273	0.0163134	0.00923187
0	1	0.0124426	0.0104448	0.00541959	0.0520275	0.0241377	0.00910413	0.0176263	0.0122292	0.0197754	0.0047006
0	1	0.0205137	0.00682563	0.00954908	0.00464192	0.0327282	0.00953568	0.00537971	0.00879096	0.00247192	0.00697522
0	1	0.135675	0.0748252	0.00954908	0.0811599	0.11154	0.0799254	0.133352	0.0613079	0.0398934	0.0072085
0	1	0.0302678	0.0164889	0.0116404	0.00822955	0.0152759	0.0146462	0.00199474	0.0324876	0.00568804	0.00437282
0	1	0.0117711	0.00422985	0.00904618	0.0515947	0.00998196	0.00994881	0.0196593	0.00863306	0.0217686	0.00314096
0	1	0.0444176	0.0159214	0.00613101	0.0860252	0.0355935	0.0282966	0.27584	0.0164293	0.0796258	0.0102882
0	1	0.0836384	0.0228923	0.00658785	0.0472032	0.0504644	0.0471147	0.105917	0.037055	0.030886	0.00540659
0	1	0.0020171	0.00383653	0.00658785	0.0480558	0.00916875	0.00518898	0.00534345	0.00191449	0.0172773	0.00648759
0	1	0.0020171	0.00383653	0.00658785	0.0485672	0.00916875	0.00518898	0.00534345	0.00191449	0.0172773	0.00662787
0	1	0.0265679	0.0218996	0.00237712	0.0218345	0.0365074	0.0139216	0.00854718	0.0122292	0.013317	0.00922538
0	1	0.0020171	0.00525918	0.0125103	0.00488234	0.00198522	0.00532748	0.00395321	0.00765794	0.0197493	0.0111163
0	1	0.0351732	0.082326	0.00963031	0.0456071	0.0700121	0.0188832	0.0638259	0.0233254	0.0128383	0.0247256
0	1	0.00907976	0.00454785	0.0157312	0.0107147	0.0168545	0.00437552	0.00195848	0.00228564	0.0113499	0.00708395
0	1	0.0205166	0.00270149	0.0272355	0.00488234	0.017006	0.0191602	0.00192223	0.0080291	0.0115216	0.00861237
0	1	0.00571698	0.00412414	0.0286889	0.0076259	0.0162935	0.00766054	0.00259923	0.0110766	0.0204673	0.0126086
0	1	0.216795	0.197218	0.0119262	0.0292465	0.155681	0.0898842	0.206103	0.127106	0.0165593	0.0212739
0	1	0.0193173	0.0211124	0.00417012	0.0333265	0.0428403	0.0152451	0.0327675	0.0160386	0.0213261	0.00864061
0	1	0.0147995	0.0102384	0.0156988	0.00734552	0.0356455	0.0167647	0.00327622	0.0103148	0.00988767	0.0168856
0	1	0.0432097	0.051737	0.00717198	0.0332385	0.106291	0.0194059	0.0447022	0.0296701	0.0140874	0.0110676
0	1	0.0237075	0.025601	0.00354538	0.0235705	0.0521618	0.0219849	0.0177713	0.0160582	0.00741577	0.0171535
0	1	0.022557	0.006538	0.00550002	0.0574665	0.015531	0.0268479	0.0441408	0.017582	0.0195099	0.0125776
0	1	0.0601899	0.0942217	0.00354538	0.0616529	0.0930241	0.0352187	0.0316038	0.0213914	0.00700596	0.0132025
0	1	0.00369989	0.00213397	0.0295256	0.00609191	0.0110113	0.00529625	0.00327622	0.00421969	0.0227195	0.00906442
0	1	0.103731	0.422588	0.0105963	0.00553115	0.0752799	0.0493843	0.070164	0.150451	0.00768124	0.0360314
0	1	0.204325	0.930377	0.0094679	0.0530353	0.216432	0.0926365	0.15852	0.264382	0.00777588	0.0159895
0	1	0.23943	0.0945215	0.0119262	0.102383	0.0770493	0.167769	0.385067	0.188765	0.0733872	0.0190187
0	1	0.197011	0.221243	0.00992227	0.0309819	0.106502	0.133896	0.245393	0.073357	0.0143267	0.020492
0	1	0.015471	0.0059705	0.0389602	0.00520675	0.0122223	0.00578785	0.00463021	0.0110766	0.0251717	0.00629455
0	1	0.00605411	0.000711325	0.0346916	0.00609191	0.0126197	0.00554206	0.00192223	0.00689606	0.0156654	0.0198391
0	1	0.0235422	0.0172002	0.0148469	0.0128327	0.0278152	0.016872	0.00990116	0.0141633	0.0133432	0.115445
0	1	0.29859	1.07226	0.00592251	0.00339238	0.111058	0.114323	0.0839269	0.379862	0.00789447	0.00832864
0	1	0.0203314	0.0363016	0.0110825	0.0914818	0.0438456	0.0152353	0.0687358	0.0179531	0.0274305	0.0075106
0	1	0.0591577	0.0119432	0.00896495	0.0327815	0.0387425	0.0382107	0.0733609	0.0165129	0.0145922	0.0107795
0	1	0.0372463	0.00708249	0.00958972	0.0445296	0.0244723	0.0173677	0.0851201	0.0114869	0.0237618	0.00207671
0	1	0.0121054	0.00270149	0.0129867	0.00674073	0.0156347	0.00526804	0.00263547	0.0141437	0.0162405	0.0134589
0	1	0.0524614	0.16423	0.0159748	0.00891949	0.0636535	0.0272811	0.00611584	0.044007	0.00271127	0.055854
0	1	0.00134567	0.0113285	0.00600372	0.00799435	0.0091592	0.00602265	0.00459396	0.00498158	0.0108451	0.0242757
0	1	0.0100323	0.00540298	0.0349103	0.00915988	0.00969227	0.00850524	0.00284971	0.0126004	0.0151982	0.0144018
0	1	0.178061	0.201591	0.010052	0.0198977	0.110579	0.0839812	0.0239771	0.0722619	0.00839931	0.0172405
0	1	0.035979	0.0334003	0.00709077	0.0248789	0.0604387	0.0218089	0.0138906	0.0141633	0.00467836	0.0465023
0	1	0.0236183	0.0177951	0.00713137	0.0268086	0.0593075	0.021739	0.102026	0.0144172	0.0131934	0.0267937
0	1	0.00571698	0.00341281	0.0094679	0.00799435	0.0132907	0.00603365	0.00391696	0.0095724	0.0155758	0.00871091
0	1	0.105939	0.0556193	0.0104868	0.0266889	0.0978931	0.0486296	0.0491673	0.0358813	0.0157889	0.0443275
0	1	0.0142713	0.00540298	0.056134	0.0120651	0.0305518	0.0147633	0.00391696	0.0119031	0.0215238	0.0127253
0	1	0.00463298	0.00611431	0.0113421	0.014735	0.011712	0.010731	0.00527095	0.0141437	0.0222886	0.00991512
0	1	0.115014	0.100318	0.00408891	0.0125963	0.0543512	0.077348	0.0465738	0.0606095	0.00761377	0.0233217
0	1	0.0403561	0.0265843	0.00399068	0.0232386	0.0991641	0.0274408	0.0196784	0.0309833	0.0236199	0.0139447
0	1	0.00571698	0.0240259	0.00471364	0.0395476	0.0135826	0.0133426	0.0197088	0.02145	0.0143528	0.0114628
0	1	0.0110969	0.0301401	0.00503009	0.0282621	0.0222456	0.0195053	0.0321666	0.022212	0.0128383	0.0134589
0	1	0.145974	0.150249	0.0119262	0.0665658	0.127443	0.0959372	0.130517	0.0443489	0.0370265	0.0166301
0	1	0.00336277	0.00483546	0.0296842	0.0114834	0.0037171	0.00845559	0.00259923	0.0114674	0.0190312	0.0129353
0	1	0.0541988	0.0155767	0.00354538	0.0618123	0.0298951	0.0236123	0.0975755	0.0244471	0.0158619	0.00931447
0	1	0.0487559	0.0818141	0.0143033	0.0605541	0.0530595	0.0310151	0.217762	0.0286781	0.0786513	0.00574924
0	1	0.273938	0.10539	0.00713137	0.0883518	0.114015	0.152645	0.560647	0.102986	0.0882825	0.0197831
0	1	0.0356448	0.0209006	0.0108392	0.0928583	0.0327705	0.0209343	0.0750817	0.0189641	0.0416764	0.00948525
0	1	0.0364852	0.0215526	0.0115108	0.0924902	0.0364282	0.0220818	0.0804829	0.0209941	0.0407475	0.00948525
0	1	0.0420389	0.0297164	0.0101818	0.00613594	0.047757	0.0241922	0.00847468	0.0220572	0.00616673	0.0069909
0	1	0.0454044	0.00764181	0.0143033	0.0110971	0.0700664	0.0195132	0.00655244	0.0204059	0.0177822	0.0116459
0	1	0.00504556	0.00341281	0.019155	0.00460195	0.00524612	0.00550402	0.00128148	0.00574345	0.0113499	0.00384995
0	1	0.0396796	0.0159577	0.00233652	0.0198719	0.0655112	0.0149686	0.0393065	0.0172108	0.0151647	0.018299
0	1	0.038797	0.0348659	0.00654725	0.0187774	0.0417676	0.0255666	0.0251363	0.0175283	0.00765512	0.0123945
0	1	0.00498859	0.00341281	0.0268063	0.00674073	0.00734605	0.00578785	0.00323997	0.00535273	0.0145661	0.00928719
0	1	0.0168139	0.00981131	0.00705016	0.0174457	0.0284629	0.0107991	0.00730194	0.00994357	0.013317	0.00563533
0	1	0.00874264	0.00753695	0.0137192	0.0106939	0.0187642	0.0101634	0.00527095	0.00958541	0.00494385	0.00417474
0	1	0.214315	0.0580573	0.00795082	0.0474038	0.0758589	0.140763	0.328925	0.117592	0.0249325	0.0165714
0	1	0.00134567	0.0150991	0.00434852	0.0225753	0.0103886	0.00483589	0.00915167	0.0149637	0.0148053	0.0105437
0	1	0.00854747	0.00995082	0.004811	0.00674073	0.0248512	0.00910413	0.0117872	0.0126004	0.0257028	0.0115835
0	1	0.0262308	0.0258798	0.00412952	0.00609191	0.0446557	0.014607	0.00323997	0.0149447	0.00575006	0.0268826
0	1	0.00336277	0.0059705	0.00421073	0.0180834	0.0108989	0.00402244	0.00527095	0.00726722	0.0192967	0.00456097
0	1	0.0433788	0.0271587	0.0138005	0.00880189	0.0715083	0.0202586	0.00940152	0.0282744	0.0111106	0.019737
0	1	0.013114	0.00668268	0.0161429	0.00734552	0.02816	0.013587	0.00466646	0.0157066	0.016235	0.0143623
0	1	0.210545	0.166753	0.0058819	0.0278132	0.115216	0.0941075	0.441068	0.0638616	0.054491	0.0140824
0	1	0.0383389	0.058332	0.0131757	0.0523038	0.0808429	0.0197492	0.0210838	0.0221337	0.0261553	0.00750778
0	1	0.0406586	0.0221794	0.0201853	0.0247801	0.0624364	0.0182162	0.0104694	0.014554	0.0195854	0.0194598
0	1	0.036958	0.0228908	0.0201853	0.0247633	0.0613448	0.0177945	0.0104694	0.0131198	0.0180215	0.0194598
0	1	0.289521	0.710556	0.0148469	0.0103695	0.034346	0.282509	0.189771	0.466929	0.0114112	0.013657
0	1	0.0844092	0.0314969	0.011845	0.0119404	0.0766824	0.0461408	0.00993741	0.0164293	0.0181058	0.0188136
0	1	0.00605411	0.0059705	0.0113015	0.0148527	0.00631447	0.0069544	0.00640745	0.0137726	0.0213703	0.0108439
0	1	0.0800406	0.0972459	0.00791846	0.0116671	0.0854185	0.033069	0.0058392	0.0336597	0.00691093	0.0430027
0	1	0.0272421	0.00668182	0.0228302	0.0106939	0.0197821	0.0144396	0.0042571	0.0153355	0.0113356	0.02607
0	1	0.019168	0.00753695	0.0180814	0.0119915	0.0212552	0.0123714	0.00732483	0.0128626	0.020056	0.00520851
0	1	0.267567	0.173688	0.00705016	0.0263321	0.0554149	0.274894	0.624409	0.276114	0.0540668	0.0208087
0	1	0.103691	0.111156	0.00717198	0.0730463	0.122996	0.0461091	0.0325069	0.0361868	0.0143267	0.00936301
0	1	0.0484244	0.0410471	0.00942728	0.059957	0.0497981	0.0260257	0.119072	0.0202779	0.034076	0.014737
0	1	0.00706265	0.00199017	0.00775611	0.00399717	0.00840337	0.0115518	0.00267173	0.00585906	0.0111106	0.0108988
0	1	0.0107597	0.00525918	0.0113015	0.00488234	0.0128841	0.00508169	0.00534345	0.00648576	0.0104692	0.0104914
0	1	0.0460702	0.0275825	0.0112123	0.017759	0.0581537	0.0228491	0.00927653	0.0198238	0.0100324	0.0207044
0	1	0.0100883	0.0126523	0.00128184	0.099144	0.0173347	0.0152745	0.0206513	0.0156871	0.0276699	0.0151843
0	1	0.0110996	0.0209006	0.00694482	0.0390918	0.0593228	0.0132339	0.0111826	0.0122488	0.0178083	0.0180508
0	1	0.0490239	0.0264474	0.0105299	0.038822	0.0355451	0.0316272	0.229173	0.0202779	0.0461962	0.00645867
0	1	0.0142548	0.00611431	0.0258805	0.0106498	0.0248227	0.0145389	0.00263547	0.0118581	0.0197023	0.0210906
0	1	0.19268	0.0767691	0.014928	0.0153399	0.182833	0.0975865	0.0716998	0.0626374	0.0209904	0.0120098
0	1	0.0126695	0.00284529	0.0198527	0.00823069	0.0163443	0.00850524	0.00647994	0.0053468	0.0164642	0.0200898
0	1	0.0232051	0.0143626	0.0141816	0.0121271	0.0346259	0.0115757	0.00519845	0.0149056	0.00813382	0.0228045
0	1	0.00571698	0.0059705	0.00241773	0.0054431	0.00947169	0.00412972	0.00463021	0.00804864	0.0120147	0.00408467
0	1	0.0080712	0.0100946	0.0143033	0.0076259	0.0240076	0.00790635	0.00263547	0.00970702	0.0106058	0.0101349
0	1	0.00672553	0.00412414	0.0201101	0.0085551	0.0102849	0.00412972	0.0059842	0.00841982	0.0167334	0.0130471
0	1	0.0538099	0.0349477	0.0142221	0.0104135	0.10998	0.0289105	0.0105419	0.0169341	0.0148053	0.0303622
0	1	0.131605	0.0737953	0.00965463	0.0306357	0.149108	0.050207	0.0287919	0.0492464	0.00938285	0.0140838
0	1	0.174786	0.689267	0.00896495	0.0110183	0.169266	0.0868913	0.0309065	0.195163	0.00321611	0.0550368
0	1	0.0168139	0.0143516	0.010401	0.011162	0.0379346	0.0125381	0.00527095	0.0103343	0.0123335	0.0305321
0	1	0.0121054	0.0165503	0.00537898	0.0531833	0.01577	0.0111914	0.0163449	0.0056083	0.0172773	0.0123198
0	1	0.00518376	0.00341281	0.0112609	0.00693712	0.00463218	0.00686673	0.00658869	0.00343824	0.0185525	0.0138671
0	1	0.0218566	0.0183429	0.0153904	0.0168738	0.0388515	0.0185613	0.0053962	0.0156871	0.019536	0.00938326
0	1	0.159676	0.103754	0.00726494	0.0246379	0.11457	0.08236	0.38799	0.0372293	0.0329713	0.00721367
0	1	0.0349986	0.00540298	0.0483294	0.0125314	0.053059	0.0355638	0.00655244	0.0165418	0.0254112	0.0310672
0	1	0.0178252	0.00952713	0.028355	0.00548713	0.0380906	0.0145439	0.00323997	0.00726722	0.0163199	0.0156834
0	1	0.0073998	0.0105886	0.0107173	0.0522444	0.0238307	0.00711075	0.00398811	0.0179923	0.0165593	0.00991211
0	1	0.0399449	0.00326901	0.0503253	0.0094843	0.0523535	0.0149797	0.00787018	0.0167691	0.0330999	0.0103249
0	1	0.0488821	0.04035	0.0095653	0.0124748	0.0373739	0.0332742	0.00608095	0.0124886	0.00691093	0.0112974
0	1	0.276857	0.0742074	0.00864843	0.0986555	0.0571332	0.249592	0.517145	0.163768	0.0487744	0.01862
0	1	0.0107597	0.0247448	0.00658785	0.0474078	0.0268365	0.0118215	0.00890379	0.0156871	0.0157889	0.0105191
0	1	0.00638842	0.00326901	0.0284768	0.0085551	0.00448071	0.00589514	0.000640745	0.0141633	0.0238461	0.00741472
0	1	0.00972506	0.00483546	0.0283229	0.00738956	0.00972685	0.00884852	0.00858343	0.0118581	0.017841	0.029698
0	1	0.0636429	0.0924182	0.00658785	0.00745791	0.0823916	0.042097	0.0607523	0.0528636	0.0147222	0.0279844
0	1	0.0306049	0.0179115	0.00237712	0.0202222	0.0308069	0.0186687	0.0631218	0.0149252	0.0148053	0.0285496
0	1	0.0580972	0.0396003	0.0109938	0.0521351	0.0456285	0.0292954	0.0671597	0.0368201	0.0340281	0.0110509
0	1	0.0121054	0.0167764	0.00358599	0.0110183	0.020522	0.0114684	0.016064	0.0168396	0.0116154	0.00417773
0	1	0.00874545	0.00398033	0.0181002	0.00581153	0.0142354	0.00649403	0.00338498	0.0102513	0.0167986	0.00780791
0	1	0.0178252	0.00611431	0.0179229	0.0093163	0.0387478	0.00815216	0.00922417	0.00687649	0.012599	0.0144125
0	1	0.279051	0.883105	0.0142627	0.0234089	0.16044	0.140317	0.167038	0.448634	0.00914351	0.0174416
0	1	0.163109	0.284425	0.00775611	0.0296461	0.185638	0.0614914	0.114187	0.123393	0.00806373	0.0136357
0	1	0.258609	0.670624	0.0108048	0.037381	0.11973	0.141703	0.290437	0.318244	0.00148838	0.0192045
0	1	0.0204867	0.049618	0.00658785	0.0300309	0.0434903	0.00994881	0.0250007	0.0359845	0.0115893	0.00888134
0	1	0.227938	0.101347	0.0101738	0.121182	0.0870576	0.118953	0.34263	0.115167	0.0318075	0.0113331
0	1	0.03262	0.0205307	0.0201527	0.00922708	0.0302253	0.0182045	0.0187089	0.0152964	0.00998389	0.00742516
0	1	0.173306	0.273877	0.00857547	0.077492	0.164265	0.0911173	0.200479	0.0866987	0.0096169	0.0160638
0	1	0.0144624	0.0139389	0.0216697	0.00531391	0.0159376	0.0100249	0.00327622	0.0114674	0.0101271	0.0167561
0	1	0.00706265	0.000711325	0.0124697	0.0142995	0.00738281	0.0125265	0.00391696	0.014554	0.00869331	0.00880394
0	1	0.0585099	0.0735134	0.00539521	0.0140862	0.0748273	0.0171178	0.0291085	0.0229542	0.00887801	0.0124786
0	1	0.00605411	0.00682563	0.0280757	0.013902	0.0135458	0.0120073	0.00787018	0.00609505	0.0207328	0.0126352
0	1	0.0470815	0.0601628	0.00592251	0.016389	0.0620102	0.0241033	0.0193428	0.026412	0.0153103	0.0122024
0	1	0.0107597	0.0136513	0.00717198	0.0585255	0.043536	0.0131051	0.0180746	0.00994357	0.0205196	0.013072
0	1	0.0699495	0.0961532	0.00541959	0.0127916	0.0651277	0.0267447	0.00530721	0.0354798	0.00497323	0.0130848
0	1	0.0661346	0.0869585	0.00479485	0.0127979	0.0628685	0.0197591	0.0198078	0.0454982	0.00617327	0.00667509
0	1	0.0708516	0.120747	0.00654725	0.0220366	0.0947381	0.0374763	0.151603	0.0364635	0.0200147	0.0299142
0	1	0.0184966	0.0255229	0.0100926	0.0518056	0.0432469	0.0186687	0.0316258	0.0118581	0.0160283	0.0239086
0	1	0.0306049	0.0116611	0.00829963	0.017671	0.0447513	0.021967	0.0295947	0.0105867	0.0106319	0.0188409
0	1	0.0127797	0.00852817	0.0300264	0.00609191	0.0103886	0.0101634	0.00572228	0.0152199	0.0121203	0.007834
0	1	0	0.0059705	0.0320302	0.00702111	0.00473585	0.0102811	0.00203098	0.0102892	0.0200147	0.014889
0	1	0.136423	0.0279974	0.00646602	0.0623633	0.0653451	0.0837106	0.344927	0.0420925	0.0541201	0.0107244
0	1	0.0514538	0.0744139	0.0100926	0.00669671	0.0732551	0.0302846	0.0190219	0.0330672	0.0122372	0.0142492
0	1	0.0168166	0.0105183	0.0184735	0.0112546	0.0243594	0.0128807	0.00982867	0.00728676	0.0166245	0.0161688
0	1	0.00639125	0.0113735	0.00770927	0.0100891	0.0156334	0.00105926	0.0039505	0.0118581	0.0143005	0.00444754
0	1	0.110318	0.198653	0.00596311	0.0128831	0.196823	0.0490416	0.0297008	0.0708602	0.00792058	0.0140808
0	1	0.0283642	0.0059705	0.00654725	0.0150595	0.0320836	0.00876397	0.0251623	0.0279554	0.0314419	0.00517387
0	1	0.0104254	0.0090957	0.00771551	0.00519316	0.0167031	0.0124204	0.0138906	0.0118385	0.0165331	0.0270859
0	1	0.00916381	0.0140749	0.00838082	0.0242194	0.0225072	0.0104276	0.00263547	0.0109557	0.00640609	0.0244031
0	1	0.0540901	0.0598566	0.00775611	0.0299955	0.0770899	0.0320098	0.015478	0.0311879	0.0130946	0.0165498
0	1	0.193777	0.234926	0.00853495	0.0113427	0.22911	0.0851883	0.0787982	0.0967601	0.00542254	0.0463438
0	1	0.195833	0.231491	0.00892437	0.0122719	0.232831	0.0868081	0.0813312	0.0969417	0.00443901	0.0487088
0	1	0.0427074	0.00952713	0.00713137	0.00920393	0.054373	0.0187759	0.0113277	0.0155556	0.0115893	0.0119404
0	1	0.0198423	0.0177754	0.00699706	0.00427755	0.0409235	0.0217881	0.00481224	0.00920286	0.00419966	0.0239539
0	1	0.00675355	0.00724932	0.0132569	0.0214317	0.0102371	0.00960374	0.00402572	0.0111158	0.0167986	0.00460156
0	1	0.0990676	0.0389487	0.00779669	0.0579694	0.0442946	0.0527708	0.0709464	0.0344607	0.023975	0.0122738
0	1	0.0138974	0.00668182	0.00892437	0.00994537	0.0164724	0.00483589	0.00801518	0.00687649	0.0155235	0.00752573
0	1	0.0289221	0.0169203	0.00779669	0.0381741	0.0352399	0.0162964	0.126533	0.0175624	0.0496344	0.010765
0	1	0.0184995	0.0302839	0.00116826	0.0125082	0.0312614	0.0210635	0.00918792	0.0103343	0.00781905	0.0204904
0	1	0.0759737	0.0186305	0.0128915	0.0079503	0.0715107	0.0291084	0.00790643	0.0190634	0.00441169	0.0221971
0	1	0.237926	0.0796272	0.0108004	0.00900547	0.124913	0.110825	0.00915167	0.0545963	0.0108451	0.0139818
0	1	0.107004	0.0349833	0.00645804	0.0469202	0.0546053	0.0776227	0.358569	0.0536	0.0252187	0.0140412
0	1	0.0380019	0.0210444	0.0135975	0.0221355	0.0482313	0.0182965	0.0444507	0.0130285	0.018287	0.0170445
0	1	0.00299857	0.00341281	0.0102144	0.0104251	0.00763795	0.00984834	0.00388071	0.0103409	0.0099073	0.0130284
0	1	0.0175422	0.00469165	0.00596311	0.00859914	0.00906511	0.0100249	0.00527095	0.0149056	0.0116154	0.0111113
0	1	0.0390132	0.0214681	0.0101332	0.0444486	0.0318753	0.0124204	0.0789297	0.0168201	0.0180215	0.0148401
0	1	0.159279	0.0403286	0.0168023	0.0152958	0.0630424	0.0867236	0.0815251	0.0610246	0.0172773	0.0121838
0	1	0.00336277	0.00824828	0.00058413	0.0109742	0.00619243	0.00829008	0.00366978	0.007277	0.0131038	0.0069325
0	1	0.0606689	0.0304277	0.0058413	0.0527152	0.0563597	0.0265749	0.0339645	0.0141633	0.0248215	0.0564874
0	1	0.0568328	0.0353422	0.0101738	0.029736	0.0869439	0.0260073	0.0183752	0.00631975	0.00749846	0.0105131
0	1	0.184912	0.129728	0.012551	0.0360985	0.12763	0.0759731	0.309064	0.0610516	0.0384045	0.0216723
0	1	0.0844176	0.0351888	0.0119668	0.0139982	0.127406	0.0390203	0.00986492	0.0302183	0.0148316	0.0103126
0	1	0.301258	0.370785	0.0128429	0.0197945	0.0318591	0.334105	0.33012	0.477612	0.0138219	0.0142965
0	1	0.0184966	0.0510407	0.015431	0.0172898	0.057739	0.0153131	0.0231873	0.0164685	0.0148053	0.0412637
0	1	0.0141225	0.0059705	0.0490393	0.0088795	0.0241336	0.0106924	0.00388071	0.0113729	0.0244537	0.0314122
0	1	0.011434	0.00710552	0.00825903	0.0085551	0.0292284	0.00567937	0.0052347	0.010642	0.0173516	0.0105617
0	1	0.00639125	0.00810447	0.00296125	0.0449649	0.0229138	0.00802405	0.0136026	0.00810238	0.0163888	0.00899605
0	1	0.174409	0.0846134	0.00642545	0.0217121	0.0604396	0.10225	0.316869	0.0600457	0.026475	0.0140784
0	1	0.165258	0.165241	0.00596311	0.0580329	0.177962	0.0888867	0.425351	0.0849469	0.0504774	0.00731272
0	1	0.134366	0.0490428	0.0101332	0.0965385	0.0501951	0.095232	0.362087	0.0565521	0.0953384	0.00864505
0	1	0.00605411	0.00142265	0.0367926	0.00395314	0.00613066	0.00402244	0.00459396	0.0107055	0.0140874	0.00643785
0	1	0.00703433	0.00355662	0.0247206	0.00878739	0.00614682	0.0101634	0.00192223	0.0091817	0.0291321	0.00695381
0	1	0.0427102	0.0661069	0.015634	0.00831876	0.129088	0.0194059	0.0110739	0.0275255	0.0173034	0.0136443
0	1	0.0114909	0.00335903	0.00337506	0.0088795	0.00295724	0.0140785	0.00135333	0.0152964	0.00518319	0.0101319
0	1	0.00605411	0.006538	0.00997914	0.00181437	0.0235756	0.00728847	0.00797892	0.0141242	0.0249325	0.0083278
0	1	0.00605411	0.00661704	0.0102103	0.00181437	0.0235756	0.00720019	0.00797892	0.0137009	0.0257387	0.00819921
0	1	0.0144597	0.0176316	0.00529778	0.0276917	0.0261189	0.0166961	0.00644369	0.00955287	0.0103925	0.0166128
0	1	0.030602	0.020613	0.00596311	0.0073855	0.0520385	0.0121746	0.00459396	0.0129911	0.0108997	0.0151019
0	1	0.00975119	0.00454785	0.0107951	0.00641633	0.00829969	0.00991759	0.00195848	0.00574345	0.00680818	0.0273659
0	1	0.00336277	0.00469165	0.015634	0.00553115	0.0131392	0.00864376	0.00259923	0.0110766	0.0153548	0.00521749
0	1	0.0171509	0.0209327	0.0107173	0.00641633	0.0319789	0.0239492	0.00263547	0.00650534	0.00866478	0.0464477
0	1	0.0080712	0.00682563	0.00825903	0.0210892	0.021694	0.0121434	0.00502112	0.015718	0.0245778	0.00469526
0	1	0.00919259	0.00502756	0.0203071	0.00488234	0.0227087	0.00850524	0.00334872	0.00955287	0.00792058	0.0101897
0	1	0.229098	0.128887	0.0107986	0.0201394	0.0968272	0.156566	0.280261	0.0967872	0.0266515	0.0145532
0	1	0.0117711	0.00984514	0.0183924	0.00883549	0.0279527	0.0132449	0.00911543	0.0160582	0.0185264	0.00770887
0	1	0.341964	1.16623	0.0142221	0.0598254	0.0393157	0.514377	0.900664	0.910763	0.0268995	0.0254416
0	1	0.243529	0.185526	0.0160963	0.0913504	0.0664997	0.260628	0.510521	0.321078	0.0867632	0.0234946
0	1	0.068982	0.0185056	0.00896495	0.116627	0.050735	0.0508313	0.178634	0.0229347	0.0607623	0.0135744
0	1	0.0110996	0.0104898	0.00840524	0.0183456	0.0204693	0.0147847	0.0105419	0.0118679	0.0295166	0.00469462
0	1	0.00470844	0.00127885	0.0256861	0.00422593	0.0130355	0.00638673	0.00395321	0.00574345	0.0116154	0.00405102
0	1	0.0221993	0.00398033	0.0160558	0.00761953	0.0234352	0.00804487	0.00128148	0.0130107	0.0160664	0.0216768
0	1	0.013114	0.0221431	0.00842146	0.0443194	0.0254866	0.00578785	0.015064	0.0196544	0.0193087	0.00540959
0	1	0.128875	0.102929	0.00842587	0.033396	0.146166	0.0676752	0.160303	0.0331079	0.026447	0.0247297
0	1	0.124215	0.161689	0.00354538	0.0477825	0.160703	0.0658098	0.0925602	0.0497081	0.0165331	0.0142106
0	1	0.128933	0.170584	0.00175239	0.0489236	0.165065	0.068982	0.0938308	0.0497618	0.0148053	0.0144057
0	1	0.334738	0.295957	0.00417012	0.0153412	0.0695113	0.191104	0.392155	0.182432	0.0236998	0.0138798
0	1	0.101677	0.0651333	0.0113827	0.0892268	0.16135	0.0473172	0.0418425	0.0403084	0.0447285	0.021913
0	1	0.00706265	0.00270149	0.0257915	0.00460195	0.0211426	0.00640514	0.00395321	0.0152752	0.011598	0.00534671
0	1	0.0369876	0.0223233	0.00845312	0.00529074	0.0702077	0.0146272	0.00787018	0.0152964	0.0101271	0.0120817
0	1	0.00840834	0.00511535	0.0109445	0.00488234	0.00697621	0.0101634	0.00256297	0.0122423	0.0153103	0.0064998
0	1	0.0282478	0.0353993	0.00417012	0.0280277	0.0419528	0.0133117	0.0447682	0.0229934	0.00914351	0.0146938
0	1	0.0625264	0.00810447	0.00537898	0.0658833	0.0495386	0.0304473	0.106377	0.03694	0.0459916	0.0134373
0	1	0.0692781	0.0304815	0.00412952	0.0181497	0.121039	0.0432942	0.08814	0.0158776	0.0254634	0.0426223
0	1	0.00840834	0.0120822	0.00829963	0.0339066	0.00896141	0.00804487	0.0105057	0.0114674	0.0181042	0.00664188
0	1	0.0207747	0.00796065	0.00537898	0.0902334	0.0220293	0.0148325	0.0255328	0.00630349	0.0212376	0.0222717
0	1	0.0295991	0.00270149	0.00654725	0.0210517	0.0328959	0.0130193	0.0368253	0.0191448	0.0158151	0.00620768
0	1	0.0107625	0.00341281	0.0258806	0.00339238	0.00656961	0.00843599	0.00135399	0.00687649	0.0108308	0.00939224
0	1	0.00487559	0.00355662	0.013538	0.00587262	0.00804453	0.00861312	0.00135399	0.00650534	0.0212638	0.00653344
0	1	0.00470844	0.00658852	0.0320305	0.00976469	0.00315723	0.00992183	0.00500332	0.0106859	0.0179342	0.00676815
0	1	0.0250079	0.026174	0.00705025	0.115213	0.0434556	0.0101634	0.0599824	0.0114674	0.050892	0.0176585
0	1	0.00232526	0.00326901	0.0198607	0.00451339	0.00972685	0.00529625	0.00131774	0.0134014	0.0222212	0.01448
0	1	0.0732002	0.0172002	0.00600372	0.057419	0.0638587	0.054653	0.0931683	0.0340129	0.0348605	0.00437282
0	1	0.0449552	0.0253046	0.0095653	0.0336125	0.0776776	0.0154302	0.286455	0.0260978	0.0673215	0.0114721
0	1	0.017432	0.00881579	0.00717198	0.0368156	0.0102232	0.0122819	0.0727836	0.0191644	0.017756	0.00596011
0	1	0.0261662	0.0175668	0.0190982	0.00892355	0.0504876	0.0177449	0.00591169	0.0237357	0.018633	0.0148552
0	1	0.00437131	0.00469165	0.00475425	0.120348	0.013187	0.00970301	0.0294135	0.00382897	0.0382255	0.0103359
0	1	0.155262	0.136607	0.00479485	0.0962002	0.125922	0.0763165	0.365146	0.0355938	0.0263454	0.10479
0	1	0.189306	0.140051	0.0221977	0.0390817	0.062108	0.175283	0.287343	0.155158	0.0258498	0.0138935
0	1	0.261659	0.676304	0.0149687	0.0157686	0.209939	0.109973	0.173428	0.22225	0.00914351	0.0137595
0	1	0.0490958	0.010164	0.00592251	0.13996	0.0435205	0.0347768	0.264699	0.0172499	0.0600181	0.0719141
0	1	0.0246241	0.0383884	0.00507677	0.0658293	0.0633917	0.022016	0.0293462	0.0198676	0.0280746	0.00731272
0	1	0.110643	0.221227	0.00296125	0.0262406	0.099221	0.057016	0.264942	0.0696834	0.00684203	0.0390536
0	1	0.0128627	0.00952713	0.0418471	0.00576751	0.0349092	0.0101634	0.00199474	0.00895105	0.0213637	0.0170209
0	1	0.00706265	0.00881579	0.00479485	0.0193811	0.0121186	0.00733871	0.00587544	0.00809259	0.0104276	0.00469462
0	1	0.0865564	0.0361469	0.0155122	0.084367	0.142449	0.0332501	0.0504365	0.0282109	0.0597374	0.0422257
0	1	0.027783	0.0342642	0.0149687	0.0139982	0.0710406	0.0201502	0.0158491	0.026412	0.010399	0.00626295
0	1	0.0207294	0.00938329	0.0094679	0.00675753	0.0379464	0.0193171	0.00669743	0.0146289	0.0168256	0.00681867
0	1	0.0207061	0.0221794	0.0124458	0.00840023	0.0614874	0.00979929	0.00466646	0.0252399	0.0096222	0.00424993
0	1	0.0758455	0.0234583	0.0106768	0.0354317	0.0304697	0.0394005	0.198294	0.0253391	0.0352988	0.00540959
0	1	0.00874264	0.00863647	0.0483862	0.0069655	0.0191382	0.0122819	0.00591169	0.00726722	0.0189618	0.0137607
0	1	0.0738723	0.114372	0.00775611	0.0351745	0.120261	0.0465037	0.0802008	0.0433851	0.0209982	0.012051
0	1	0.00504275	0.00199017	0.0100277	0.00766993	0.00814821	0.00388393	0.00135399	0.00650534	0.0121203	0.00292113
0	1	0.0643437	0.0575864	0.00475425	0.0248682	0.0408291	0.0180213	0.0196573	0.0218408	0.00911737	0.0115946
0	1	0.101527	0.0865615	0.00529778	0.0144107	0.104273	0.0481307	0.0277087	0.0287368	0.0120941	0.022911
0	1	0.0295346	0.0183352	0.00475425	0.0815376	0.0357053	0.026811	0.145838	0.0183634	0.027968	0.00740006
0	1	0.0171509	0.00355662	0.0051775	0.00636071	0.0359493	0.016531	0.00391696	0.0202535	0.00741577	0.00864061
0	1	0.00571698	0.00398033	0.0198204	0.0134744	0.00855483	0.00733871	0.00331247	0.00656285	0.0286272	0.00645834
0	1	0.189197	0.0543175	0.0058819	0.0251931	0.0507084	0.102667	0.271426	0.0615234	0.0296369	0.00798014
0	1	0.0228959	0.00507805	0.0238524	0.00944029	0.0343632	0.0176405	0.00651619	0.0137726	0.0134824	0.0113208
0	1	0.0174909	0.0359295	0.0326386	0.00401944	0.0122473	0.0107911	0.0105782	0.0155139	0.0242884	0.00870297
0	1	0.105575	0.0290336	0.0129404	0.07142	0.0428992	0.0588871	0.201166	0.0491502	0.0463209	0.00854732
0	1	0.116554	0.143107	0.00707124	0.0138743	0.0565742	0.0481328	0.14526	0.0657467	0.0167309	0.00718001
0	1	0.0463289	0.00975684	0.00775611	0.0371841	0.035334	0.0258878	0.0697538	0.0281257	0.0123596	0.00736705
0	1	0.0141253	0.0159214	0.00979117	0.0789796	0.0189435	0.00878967	0.052395	0.0137921	0.0414656	0.00469761
0	1	0.0437012	0.106723	0.0125429	0.115287	0.130898	0.0290298	0.0645422	0.0267539	0.0261815	0.0194699
0	1	0.0462958	0.00753695	0.00479485	0.0913021	0.0201632	0.024614	0.0810228	0.023396	0.0239489	0.00858419
0	1	0.00874545	0.0124635	0.0116748	0.0869143	0.0227628	0.0111153	0.0175201	0.0184383	0.0282317	0.0101905
0	1	0.0238793	0.0279741	0.00771551	0.0720363	0.0209206	0.0215375	0.142516	0.0241264	0.037823	0.0691787
0	1	0.0319776	0.0728931	0.0111797	0.0690629	0.0167994	0.0212475	0.147907	0.022212	0.0345242	0.0769763
0	1	0.00700477	0.00952713	0.0102144	0.0655489	0.00855483	0.0127735	0.00783393	0.00996317	0.0170826	0.0244485
0	1	0.020848	0.0255923	0.00412952	0.0435564	0.0228102	0.0117124	0.00655244	0.0118777	0.00595131	0.0113974
0	1	0.0199534	0.036542	0.0154716	0.0230098	0.0416022	0.0241314	0.0361834	0.013389	0.0108712	0.0337074
0	1	0.1837	0.212924	0.00533838	0.0400035	0.152033	0.0639758	0.141867	0.0984368	0.0166333	0.0163995
0	1	0.00605411	0.00625811	0.0143033	0.00395314	0.0101334	0.00850524	0.00199474	0.00881052	0.00890412	0.0241783
0	1	0.00692164	0.00199017	0.0230898	0.00806269	0.0167277	0.0070798	0.00523063	0.00765794	0.0096222	0.0103458
0	1	0.120741	0.0594666	0.0107173	0.019249	0.0665489	0.0527128	0.0746429	0.0451271	0.0170641	0.00876731
0	1	0.020848	0.0092395	0.0125103	0.00609191	0.0166464	0.0127735	0.00402572	0.0118385	0.0138441	0.0126105
0	1	0.198835	0.0746991	0.00525715	0.0232901	0.0654807	0.148508	0.406434	0.066379	0.0487394	0.00974851
0	1	0.0353133	0.00965992	0.0171303	0.00920393	0.0438425	0.0163044	0.00391696	0.0111158	0.0145661	0.0182519
0	1	0.0235422	0.0200455	0.0113827	0.0269189	0.0217418	0.0132339	0.106205	0.0188887	0.0144087	0.0458693
0	1	0.00134567	0.00326901	0.0410765	0.00488234	0.00664556	0.0066013	0.00455771	0.0100803	0.0155758	0.00155066
0	1	0.0336333	0.0223906	0.0201657	0.0152958	0.0345223	0.0199766	0.0291554	0.00881052	0.0189778	0.0151939
0	1	0.00952895	0.0230667	0.00292065	0.00641633	0.017594	0.010172	0.00481494	0.0131035	0.00929693	0.015186
0	1	0.0433807	0.0153538	0.0107173	0.00659069	0.0731186	0.0258301	0.00594795	0.0240677	0.0135825	0.0136992
0	1	0.0302649	0.0366858	0.0137598	0.0165494	0.0758201	0.0225543	0.0309067	0.0226635	0.0172773	0.0150271
0	1	0.0177525	0.00525918	0.0115639	0.0125082	0.023727	0.0132339	0.0177676	0.0141633	0.0196061	0.0093496
0	1	0.00773409	0.00341281	0.0201853	0.00581153	0.00763795	0.00896559	0.00259923	0.00735021	0.0116154	0.00677114
0	1	0.0171509	0.00977493	0.0255643	0.0106939	0.0259197	0.00991759	0.00391696	0.00887457	0.0132897	0.0135459
0	1	0.0601955	0.022747	0.00486783	0.00548713	0.0903365	0.0279879	0.0115584	0.0152768	0.0128383	0.0115648
0	1	0.0145259	0.00824828	0.0209397	0.00553115	0.0283592	0.0269905	0.00519845	0.0110322	0.017756	0.0215512
0	1	0.00403701	0.00668182	0.00237712	0.0388846	0.00789308	0.00921139	0.0152084	0.00799116	0.0131892	0.0077427
0	1	0.0290612	0.0142187	0.0380746	0.00488234	0.0512548	0.0168046	0.0255894	0.0360821	0.0288666	0.00746355
0	1	0.00907976	0.0191981	0.00596311	0.00972064	0.0215904	0.010731	0.00455771	0.00498158	0.0116154	0.0304987
0	1	0.0144597	0.00668182	0.0223901	0.0080071	0.0359972	0.00815216	0.00331247	0.0170697	0.0138219	0.00627988
0	1	0.00470844	0.00714448	0.027168	0.00944029	0.0123738	0.00769829	0.00199474	0.00652488	0.0107679	0.0146314
0	1	0.0125256	0.0296667	0.01192	0.0193538	0.0573396	0.0170134	0.0882949	0.0103343	0.020167	0.0186114
0	1	0.00924786	0.00213397	0.0236982	0.00760715	0.00972685	0.00815216	0.00263547	0.0107803	0.0230306	0.0106271
0	1	0.00336277	0.00582667	0.0280631	0.00944029	0.00656961	0.00483589	0.00580294	0.00804864	0.0189126	0.011464
0	1	0.0559928	0.0102384	0.02081	0.0106939	0.0638183	0.015481	0.0158128	0.0187541	0.0118286	0.00602252
0	1	0.0163376	0.00739315	0.0219376	0.0085551	0.0287181	0.0172251	0.00700377	0.00841982	0.0164785	0.0168686
0	1	0.115307	0.032541	0.0101738	0.0487865	0.0364266	0.0530132	0.267066	0.0379821	0.0387369	0.011512
0	1	0.242065	0.0756098	0.0155934	0.0134299	0.0942095	0.205439	0.0379027	0.0991488	0.0160544	0.0163555
0	1	0.0100156	0.0260019	0.00644026	0.0730746	0.0246089	0.00986915	0.0161835	0.0148052	0.0407549	0.0368235
0	1	0.00403419	0.00383653	0.0175811	0.00367276	0.00697621	0.00864376	0.00331247	0.00687649	0.0130777	0.00333904
0	1	0.0980793	0.0261598	0.00300186	0.085703	0.0495652	0.0841981	0.102421	0.0309442	0.0365217	0.0223989
0	1	0.0144597	0.0122286	0.00954908	0.00575232	0.0496955	0.0115757	0.00783393	0.0216161	0.00964832	0.00408168
0	1	0.161446	0.120926	0.00696348	0.0395151	0.0513205	0.158291	0.308116	0.175067	0.0327519	0.00785532
0	1	0.00302564	0.00383653	0.00537196	0.00455793	0.00381898	0.00945722	0.00331247	0.00421969	0.00964832	0.024762
0	1	0.00672553	0.00131836	0.00120886	0.0232532	0.0029021	0.00337451	0.00195848	0.00726722	0.0130777	0.00343808
0	1	0.00403419	0.00895959	0.00591626	0.0119034	0.0102849	0.0106237	0.00327622	0.00687649	0.00693704	0.00385593
0	1	0.00336277	0.00127885	0.0317311	0.00521834	0.00870628	0.0049744	0.00195848	0.00726722	0.015901	0.00615222
0	1	0.013114	0.00341281	0.0143033	0.0101331	0.00356384	0.00684711	0.00395321	0.00611462	0.00890412	0.00428275
0	1	0.0309364	0.0809239	0.00900559	0.0269963	0.101789	0.013587	0.0702566	0.0217625	0.0120941	0.0126849
0	1	0.0279135	0.00611431	0.0100926	0.00493274	0.0553227	0.0147847	0.00263547	0.0126199	0.0131038	0.00693088
0	1	0.130556	0.0366376	0.0115773	0.0298538	0.0549943	0.0784085	0.298246	0.0530681	0.058747	0.00774253
0	1	0.128443	0.182694	0.00958972	0.00460195	0.0995773	0.0627008	0.00982867	0.0546799	0.0101271	0.0210404
0	1	0.0451766	0.00781685	0.00721256	0.106981	0.0302143	0.0248623	0.108373	0.0168201	0.0895658	0.0155168
0	1	0.185335	0.0639609	0.00533387	0.0470511	0.0897962	0.106813	0.286232	0.0480248	0.0524461	0.0128273
0	1	0.0183362	0.0125338	0.0101738	0.0838641	0.0377258	0.014176	0.0829731	0.0114869	0.0368373	0.0086349
0	1	0.00403419	0.00326901	0.0388211	0.00706514	0.0110503	0.00836793	0.00218921	0.00535273	0.0212319	0.0169932
0	1	0.225432	0.184129	0.00812115	0.022317	0.0812749	0.131749	0.16832	0.122145	0.0237096	0.010064
0	1	0.312522	0.106508	0.00258806	0.116692	0.119692	0.217578	0.607533	0.168239	0.0906249	0.0259242
0	1	0.0185237	0.00469165	0.00900559	0.00422715	0.0247954	0.00985994	0.00397066	0.00920129	0.0106319	0.00533633
0	1	0.103443	0.14957	0.00483546	0.0414695	0.0441182	0.057401	0.0861157	0.0461591	0.0113499	0.0267547
0	1	0.00571698	0.00753695	0.00362659	0.00662635	0.00972685	0.00994881	0.00470271	0.00304752	0.00223257	0.0014606
0	1	0.0997371	0.232027	0.00658785	0.0555737	0.192076	0.0477592	0.0927776	0.0646431	0.0234963	0.0160426
0	1	0.00512773	0.00625811	0.0196417	0.00553115	0.00514245	0.0120379	0.00327622	0.000656065	0.0145661	0.00551462
0	1	0.153123	0.175627	0.00412952	0.00669671	0.0846314	0.0662628	0.0157424	0.0683511	0.0128645	0.00599155
0	1	0.00437131	0.00398033	0.0113827	0.0693609	0.00432925	0.0154909	0.0160252	0.00496201	0.0129163	0.0940232
0	1	0.00336277	0.0113812	0.00728548	0.00334835	0.00590786	0.00844194	0.00195478	0.00880997	0.00914351	0.014529
0	1	0.0147968	0.0113735	0.0223595	0.00730149	0.0130355	0.0118111	0.00527095	0.00840026	0.0133432	0.0127727
0	1	0.0228679	0.006538	0.00885097	0.0728633	0.0357041	0.0297567	0.0538513	0.0259627	0.0427084	0.0215225
0	1	0.0621743	0.0536445	0.00721256	0.0211696	0.0587324	0.0303241	0.178266	0.0315939	0.0321623	0.00534717
0	1	0.300473	0.720205	0.0143525	0.0587889	0.0436204	0.339276	0.71636	0.592724	0.0486681	0.0218447
0	1	0.0601955	0.0113735	0.0196824	0.00734552	0.0573324	0.0244564	0.00587544	0.013421	0.0115893	0.0365205
0	1	0.101229	0.288928	0.00838082	0.0493573	0.198288	0.0445689	0.137318	0.0625506	0.0262968	0.0435545
0	1	0.232747	0.159247	0.013841	0.0685566	0.0609521	0.213336	0.37184	0.137004	0.0156791	0.0340134
0	1	0.0259253	0.0174497	0.00658785	0.0406433	0.0212227	0.0124068	0.0468835	0.0204472	0.0331316	0.00637496
0	1	0.0344882	0.034408	0.0100926	0.00520675	0.0464225	0.0219849	0.00773718	0.0152964	0.012599	0.0162288
0	1	0.185843	0.258152	0.0106768	0.0201539	0.0469564	0.191337	0.244149	0.233399	0.0115502	0.0117786
0	1	0.00437131	0.0019866	0.0278602	0.00553115	0.00407411	0.00624823	0.00317947	0.00459085	0.0200498	0.0116231
0	1	0.0184995	0.00255769	0.0142354	0.00972014	0.0163443	0.0115757	0.00327622	0.00611462	0.0153364	0.0394555
0	1	0.00336277	0.0136633	0.00421073	0.0519288	0.0128841	0.0098103	0.00708444	0.00804864	0.021613	0.00550259
0	1	0.0020171	0.00412414	0.0487312	0.00851109	0.00539759	0.00649403	0.00272382	0.00726722	0.0270736	0.00718899
0	1	0.0745839	0.0794529	0.00987359	0.070979	0.124384	0.0400858	0.0535043	0.0285218	0.0506352	0.0122618
0	1	0.0551528	0.149709	0.0101332	0.00641633	0.0808565	0.029337	0.0231873	0.0532787	0.00936976	0.0103983
0	1	0.0462766	0.00952713	0.0577353	0.0123339	0.0533389	0.0254273	0.00922417	0.0156674	0.0286546	0.0386809
0	1	0.0351118	0.0137874	0.0555259	0.0103695	0.0811941	0.0243804	0.00578579	0.0218131	0.026447	0.0245565
0	1	0.0258666	0.00525918	0.0145222	0.0203629	0.0382699	0.0152138	0.0392098	0.0166736	0.0327523	0.020367
0	1	0.0837097	0.0464505	0.0164094	0.00576751	0.0283673	0.0940501	0.036401	0.107659	0.0101532	0.00791427
0	1	0.0053827	0.00341281	0.00662843	0.0105565	0.0121831	0.00688672	0.00331247	0.0164685	0.0108712	0.0112707
0	1	0.0373304	0.059289	0.00592251	0.0416869	0.0384817	0.0155981	0.0825464	0.0261369	0.0239227	0.00835547
0	1	0.0393503	0.0590014	0.00233652	0.0560942	0.0514245	0.0254397	0.0412219	0.0149252	0.0225621	0.0106169
0	1	0.0389562	0.0240335	0.012551	0.0569735	0.0605933	0.0154597	0.19075	0.0183536	0.0379361	0.0164792
0	1	0.0404197	0.0120476	0.00533838	0.00827472	0.0509697	0.0250761	0.00982766	0.0200506	0.0101271	0.0101115
0	1	0.0020171	0.00724932	0.0336373	0.00427755	0.00631447	0.0101634	0.00455771	0.0114674	0.0145661	0.0130134
0	1	0.155423	0.292995	0.00564762	0.0637786	0.252845	0.0564586	0.28812	0.0921307	0.018571	0.029976
0	1	0.00840834	0.00412414	0.00834024	0.0137178	0.0107951	0.0101738	0.0111826	0.0053723	0.0135738	0.0162444
0	1	0.160054	0.0287735	0.00272594	0.0572302	0.0679578	0.120198	0.45125	0.0599105	0.0485915	0.0218144
0	1	0.0628868	0.0673858	0.010052	0.0104135	0.0672299	0.0328857	0.0209751	0.0519644	0.0131038	0.00957562
0	1	0.0141253	0.00326901	0.07967	0.0112987	0.0151678	0.00673922	0.00429035	0.0126199	0.0323482	0.0257393
0	1	0.0369933	0.04308	0.010052	0.0104135	0.0886019	0.0201354	0.00647994	0.0195942	0.0118548	0.0145761
0	1	0.100214	0.057155	0.00892437	0.0140254	0.0859733	0.0509554	0.00865593	0.0329992	0.00619289	0.043704
0	1	0.167505	0.0620958	0.0101332	0.0126555	0.041347	0.193412	0.196269	0.128497	0.0199327	0.00753845
0	1	0.0768141	0.0526072	0.00926695	0.0079063	0.0793517	0.0376143	0.00938436	0.0234524	0.0114646	0.0159235
0	1	0.00386798	0.00326901	0.0135001	0.00460195	0.00738281	0.0070929	0.000640745	0.00496201	0.0195338	0.0154855
0	1	0.00470844	0.00326901	0.0153904	0.00427755	0.0101334	0.00494319	0.00470271	0.00724766	0.0173339	0.00811568
0	1	0.101927	0.029373	0.0113421	0.0129207	0.159361	0.0539185	0.0151358	0.0241068	0.0116154	0.022967
0	1	0.0403504	0.0309952	0.00717198	0.0119915	0.0580728	0.0207497	0.00331247	0.016449	0.0151605	0.00981906
0	1	0.0391246	0.12315	0.00471364	0.0910838	0.0772663	0.0294995	0.0164174	0.0370019	0.0135746	0.00984121
0	1	0.0481183	0.0309107	0.0094679	0.00488234	0.0530723	0.0279124	0.00580294	0.0116351	0.0104418	0.023584
0	1	0.232594	0.102234	0.0093461	0.0515658	0.0268624	0.226046	0.593884	0.118847	0.0200887	0.0290605
0	1	0.0100883	0.00469165	0.00825903	0.0110183	0.01054	0.00885833	0.00331247	0.012187	0.00547261	0.0112274
0	1	0.00762296	0.00881579	0.00120886	0.0122719	0.00976803	0.00934993	0.00655244	0.00765794	0.0133432	0.0164732
0	1	0.0184995	0.0149657	0.0102144	0.00641633	0.0339083	0.0138015	0.00559264	0.0117636	0.00518319	0.0116811
0	1	0.0146286	0.0149443	0.0243959	0.017715	0.0300974	0.00684711	0.00722944	0.00687649	0.0113761	0.0190453
0	1	0.0772183	0.0757493	0.00658785	0.014735	0.096356	0.0380936	0.0104332	0.0336989	0.00681472	0.0330782
0	1	0.030942	0.0214681	0.00179299	0.00674073	0.0349288	0.015844	0.00398947	0.0160582	0.0039603	0.00928421
0	1	0.154763	0.176487	0.00350478	0.047481	0.0521543	0.101978	0.401682	0.100896	0.00911737	0.0228904
0	1	0.0747408	0.0873104	0.00654725	0.0449324	0.115324	0.0320111	0.0352283	0.0264245	0.0179527	0.0227058
0	1	0.092937	0.143888	0.00371328	0.0228843	0.0913947	0.0282331	0.0325898	0.0384704	0.0173034	0.0186104
0	1	0.0158053	0.00454785	0.044956	0.00697303	0.0149171	0.00880989	0.00131774	0.0107055	0.0140874	0.00921388
0	1	0.0516764	0.0226483	0.00573595	0.0141766	0.0673872	0.0165887	0.00790643	0.0172108	0.00965159	0.00872998
0	1	0.00336277	0.00341281	0.0313774	0.00339238	0.0106437	0.00587613	0.00463021	0.0110961	0.0148316	0.00677114
0	1	0.00134567	0.00326901	0.00541959	0.0239639	0.00407411	0.00875105	0.00719318	0.00670559	0.0120941	0.0078296
0	1	0.0149928	0.00724932	0.0220196	0.0112987	0.0225072	0.00888654	0.0128779	0.0254895	0.0187396	0.00927151
0	1	0.0322877	0.017344	0.0221812	0.017759	0.0548169	0.0124204	0.00858343	0.0103539	0.0188245	0.00870898
0	1	0.0373304	0.00867197	0.00684321	0.00924791	0.0411955	0.0171391	0.00683982	0.0174187	0.0181986	0.0316921
0	1	0.0527985	0.126834	0.0058819	0.00827472	0.0677211	0.0278714	0.00943643	0.0283657	0.00223257	0.0178684
0	1	0.0121054	0.00696944	0.0106768	0.00362874	0.020825	0.0109768	0.00323997	0.00920129	0.00172773	0.0132242
0	1	0.0208537	0.0394214	0.00300186	0.0364032	0.0250232	0.0155975	0.041465	0.0149252	0.00419966	0.0410682
0	1	0.0109849	0.0179115	0.00846205	0.0768167	0.0308611	0.0127735	0.0343445	0.016322	0.0307913	0.00365785
0	1	0.0414168	0.0143245	0.0080644	0.00395314	0.0417779	0.0200123	0.00135399	0.00574345	0.0101271	0.042357
0	1	0.00941689	0.00270149	0.0135162	0.0067471	0.00715359	0.00466915	0.00722944	0.0089641	0.0123335	0.00765424
0	1	0.289428	0.231761	0.00650664	0.0164834	0.0741624	0.133403	0.0599594	0.134909	0.0113499	0.0130194
0	1	0.00134567	0.00270149	0.00884318	0.00669671	0.00565273	0.00623842	0.00364998	0.00461042	0.00715028	0.00667509
0	1	0.00504275	0.00404967	0.0261158	0.00883549	0.015531	0.0069544	0.00203098	0.00851587	0.0180215	0.0116795
0	1	0.0137882	0.00611431	0.0274284	0.00863389	0.00829969	0.00332548	0.00384446	0.0118777	0.0238681	0.0106458
0	1	0.0366534	0.021332	0.00596311	0.00548713	0.0701129	0.0114684	0.00591169	0.0214109	0.00988767	0.0168694
0	1	0.00336277	0.00838437	0.00888375	0.0133008	0.0121186	0.00624823	0.00327622	0.0134014	0.0113499	0.00799102
0	1	0.0488493	0.0083921	0.00834024	0.0278481	0.0844145	0.0316192	0.0459557	0.0187346	0.0244015	0.0150862
0	1	0.019168	0.0183352	0.0113213	0.00793917	0.0476615	0.00896559	0.00199474	0.0118483	0.0115893	0.0170428
0	1	0.00691313	0.00682563	0.00241773	0.0957329	0.00972685	0.00412972	0.0157404	0.0141633	0.0285637	0.0043931
0	1	0.00269134	0.00668182	0.0243959	0.00213877	0.00458438	0.0110571	0.00395321	0.0110961	0.0182609	0.0140027
0	1	0.0413674	0.1028	0.00358599	0.042986	0.0799767	0.0218677	0.0341926	0.0240238	0.0103664	0.00982857
0	1	0.00571698	0.0142187	0.00237712	0.0427051	0.011712	0.0111864	0.0163811	0.00459085	0.0131285	0.00478767
0	1	0.102903	0.0808536	0.00645796	0.0391441	0.15091	0.0511343	0.0897861	0.0447559	0.0316867	0.0129062
0	1	0.00504556	0.0074096	0.0113827	0.0364912	0.0108621	0.00769179	0.063308	0.0153582	0.0321309	0.00951892
0	1	0.104201	0.124409	0.00475425	0.00827472	0.185279	0.0448989	0.00854718	0.0314598	0.0131519	0.0147771
0	1	0.0127797	0.0159214	0.0107986	0.0110183	0.0349528	0.0107728	0.00803102	0.0164293	0.0197754	0.0171709
0	1	0.0104254	0.0059705	0.0106768	0.00576751	0.0232609	0.0186998	0.0058392	0.0141633	0.0151067	0.00616503
0	1	0.0151311	0.00881579	0.012551	0.00908245	0.023727	0.00600245	0.00726569	0.00804864	0.0128645	0.00971402
0	1	0.0205137	0.0285791	0.00658785	0.0421844	0.0362295	0.0219849	0.158832	0.0168966	0.0225763	0.0108439
0	1	0.00504275	0.00582667	0.0195768	0.0116335	0.00986433	0.00197822	0.0051622	0.0133818	0.0222658	0.00937122
0	1	0.161202	0.14202	0.0101332	0.0104986	0.229609	0.0556839	0.0150633	0.0477643	0.0167986	0.0150314
0	1	0.0258964	0.00952713	0.0267325	0.0106939	0.0200595	0.00861255	0.00332896	0.0080291	0.0195099	0.0116266
0	1	0.00874545	0.011941	0.00717198	0.00944029	0.0173324	0.0155981	0.00655244	0.0125027	0.00861799	0.0233794
0	1	0.202239	0.24811	0.0101332	0.014691	0.142726	0.0792197	0.024489	0.118518	0.0128645	0.0131461
0	1	0.0441211	0.0461774	0.0094679	0.0143666	0.0456208	0.0178638	0.0156909	0.0252203	0.0138219	0.0372888
0	1	0.0125187	0.0090957	0.0125103	0.0127591	0.0145105	0.0155981	0.0059842	0.0130107	0.012599	0.0377233
0	1	0.0282534	0.0108059	0.0149687	0.00768269	0.0291828	0.0132339	0.0052347	0.0110961	0.0148316	0.0185458
0	1	0.00583053	0.0136513	0.00829963	0.0640168	0.0107951	0.00537966	0.0251096	0.0145149	0.0175841	0.0097981
0	1	0.00134567	0.00412414	0.0300102	0.0086287	0.00448071	0.00720019	0.00259923	0.00496201	0.0145661	0.0110231
0	1	0.0221966	0.00373167	0.0200149	0.00809404	0.0543348	0.0247335	0.0104694	0.0106859	0.0163199	0.0141702
0	1	0.0279705	0.0142187	0.0158123	0.00548713	0.0546376	0.0196517	0.00368624	0.0196376	0.0179954	0.0110113
0	1	0.0258964	0.0075172	0.0155528	0.00738956	0.0524113	0.0193679	0.00395321	0.0207207	0.0244537	0.0103551
0	1	0.0258964	0.00753695	0.0155528	0.00738956	0.0521582	0.0195837	0.00391762	0.0205091	0.0244537	0.0106141
0	1	0.23367	0.299804	0.00939446	0.0259938	0.112516	0.0957443	0.348508	0.162033	0.0283075	0.0157246
0	1	0.10472	0.137671	0.0106838	0.0611706	0.108534	0.0645943	0.417358	0.0435935	0.0298098	0.0175971
0	1	0.0110996	0.0193342	0.00537898	0.0945672	0.0154273	0.0103779	0.0157188	0.023013	0.030753	0.0176456
0	1	0.181733	0.477798	0.00838082	0.00952835	0.152141	0.0795053	0.0216883	0.1217	0.00436503	0.024727
0	1	0.316787	0.085068	0.0136868	0.0437719	0.114711	0.162805	0.324306	0.152145	0.0404043	0.01181
0	1	0.179211	1.1589	0.00179299	0.0143666	0.392742	0.0817248	0.137937	0.23666	0.00446515	0.0179031
0	1	0.039722	0.0452063	0.00774282	0.0134814	0.0789228	0.0146254	0.00779768	0.0241068	0.0110605	0.0194874
0	1	0.00941689	0.0103822	0.0126322	0.093801	0.0151244	0.00861255	0.0155624	0.0191644	0.0265387	0.0112516
0	1	0.207609	0.415539	0.00354538	0.0248085	0.158587	0.0785386	0.114883	0.137352	0.0187918	0.0111464
0	1	0.0164795	0.0179818	0.0142627	0.0242968	0.0122223	0.0264989	0.0261392	0.0267636	0.0227086	0.00893175
0	1	0.077692	0.0743552	0.00537898	0.0259897	0.0955702	0.0276342	0.0266246	0.0340113	0.00988767	0.0115347
0	1	0.0154682	0.0159214	0.0118856	0.00646035	0.0350598	0.00861255	0.00801518	0.00920129	0.00655626	0.0213778
0	1	0.00947293	0.00967094	0.0236249	0.00920393	0.01935	0.0124204	0.00529112	0.0124197	0.0175428	0.0302131
0	1	0.0767613	0.00995082	0.00748027	0.101591	0.0413381	0.0453968	0.142589	0.0253034	0.049705	0.00695859
0	1	0.0449893	0.0126523	0.0131351	0.00410955	0.0554284	0.0120361	0.00549662	0.0156871	0.0236834	0.0109092
0	1	0.0131167	0.00781685	0.0148469	0.00827472	0.00814821	0.00720019	0.0052347	0.0122488	0.0290549	0.0207276
0	1	0.0607913	0.0780479	0.00417012	0.0524508	0.0607823	0.0319122	0.0342611	0.0260409	0.0172773	0.013663
0	1	0.0181595	0.01521	0.0125103	0.0109302	0.0786955	0.0190829	0.00463021	0.0287254	0.0221352	0.00796471
0	1	0.0353105	0.0138434	0.0181712	0.0231827	0.0795257	0.0159605	0.053846	0.0204162	0.0379665	0.0141799
0	1	0.143214	0.0321303	0.0106768	0.0220081	0.0406022	0.0856043	0.222814	0.0373292	0.0326845	0.0131534
0	1	0.0158053	0.00326901	0.02081	0.00367276	0.0143591	0.0138015	0.00259923	0.00688302	0.00568804	0.0069909
0	1	0.0080712	0.00341281	0.0287675	0.00631032	0.0106437	0.00877005	0.00199474	0.00804864	0.0145518	0.00798418
0	1	0.213299	0.188189	0.0106768	0.014894	0.0565508	0.145655	0.262161	0.0611852	0.0187657	0.0085193
0	1	0.238765	0.225826	0.00650664	0	0.0214757	0.228634	0.0318228	0.253727	0.013317	0.00786038
0	1	0.220455	0.194705	0.00767488	0	0.0235756	0.197819	0.0201821	0.226464	0.0150994	0.00832336
0	1	0.211324	0.183575	0.00775611	0.0306357	0.0517834	0.215091	0.381989	0.192538	0.0323004	0.0122751
0	1	0.0269021	0.0135075	0.0238523	0.00548713	0.0341161	0.0281164	0.00377457	0.0163008	0.00833729	0.0092572
0	1	0.0137611	0.00668182	0.0118856	0.0125082	0.0315768	0.013587	0.00192223	0.0172449	0.0152841	0.00666013
0	1	0.0127768	0.0301401	0	0.0578789	0.0339083	0.016872	0.0241642	0.0155193	0.020254	0.00492335
0	1	0.0795729	0.0816693	0.00417012	0.0398396	0.0693402	0.0460433	0.159453	0.0491497	0.0288732	0.0113667
0	1	0.0642734	0.0139684	0.00300186	0.0472419	0.0322921	0.0408006	0.0688054	0.0252594	0.0129091	0.0116825
0	1	0.0430474	0.0273025	0.00775611	0.0241753	0.0594964	0.022672	0.0216883	0.0137921	0.0130777	0.0154267
0	1	0.0104833	0.00753695	0.00696911	0.0189245	0.0264777	0.0137255	0.00854847	0.0011526	0.0128645	0.019952
0	1	0.194307	0.563172	0.0171569	0.0458816	0.0171447	0.357712	0.68741	0.615696	0.0206827	0.0134743
0	1	0.0124426	0.0118379	0.00417012	0.044228	0.0273467	0.00776282	0.0229336	0.0111158	0.0204115	0.0084485
0	1	0.0210162	0.00600602	0.0302048	0.010571	0.0241336	0.0169228	0.00268887	0.00535273	0.0183055	0.0107508
0	1	0.0608698	0.0292422	0.0107986	0.00646035	0.0449586	0.0285885	0.0052347	0.0194964	0.00648687	0.00593628
0	1	0.0933797	0.0420811	0.0069502	0.0506025	0.0542472	0.0531763	0.135769	0.038231	0.041013	0.00269375
0	1	0.0205123	0.00737888	0.00896495	0.136633	0.0202463	0.0157779	0.0418466	0.0160778	0.0524424	0.0122866
0	1	0.0164795	0.00412414	0.0285661	0.0107819	0.0186883	0.00989857	0.00395321	0.0107251	0.0234441	0.00690382
0	1	0.0681983	0.0274386	0.00846195	0.0721893	0.0426937	0.0412735	0.176365	0.0267295	0.0544203	0.00760683
0	1	0.0383389	0.0105183	0.0101738	0.00959669	0.0645483	0.0148607	0.00658869	0.0225636	0.0148577	0.0100328
0	1	0.0137882	0.0237459	0.00596311	0.0252529	0.0350325	0.0142925	0.0139296	0.0140559	0.0128383	0.00834948
0	1	0.0195052	0.008178	0.00421073	0.113081	0.0244429	0.0175413	0.228776	0.00940582	0.0559559	0.0176604
0	1	0.162403	0.14047	0.011845	0.0611254	0.0579464	0.112706	0.30888	0.120459	0.0246931	0.0135422
0	1	0.0225337	0.0108059	0.00596311	0.0153839	0.0288135	0.0161867	0.0174769	0.00765794	0.00637758	0.022669
0	1	0.0020171	0.00497927	0.00475425	0.0299973	0.00631447	0.00543477	0.00658869	0.00382897	0.00667158	0.00863763
0	1	0.00302564	0.00540298	0.00888375	0.0101331	0.0117599	0.0070617	0.00259923	0.0118581	0.00741577	0.0133502
0	1	0.0258917	0.00540298	0.0165835	0.00952835	0.0264553	0.0107623	0.00389851	0.00689606	0.0197493	0.0185014
0	1	0.13519	0.184094	0.00596311	0.0134814	0.134623	0.0541845	0.026918	0.0529022	0.0118809	0.00981944
0	1	0.106158	0.0347679	0.00654725	0.0545658	0.0496467	0.0714996	0.315066	0.0306312	0.0354343	0.0157538
0	1	0.0124426	0.0111221	0.00713137	0.00859914	0.0301452	0.00603365	0.0178043	0.00496201	0.014651	0.0034321
0	1	0.0223636	0.00142265	0.0699538	0.00246319	0.0247476	0.0151672	0.00576125	0.00510964	0.0237215	0.0375533
0	1	0.0114368	0.0253046	0.00529778	0.0475274	0.0330198	0.0136962	0.166331	0.0172304	0.0402427	0.0150533
0	1	0.0393447	0.0962986	0.00358599	0.0864987	0.0734862	0.0230459	0.0336567	0.0391328	0.0207328	0.00687018
0	1	0.0151339	0.0297164	0.00486783	0.0546251	0.0512999	0.0111546	0.0058392	0.0183634	0.0229654	0.00546615
0	1	0.0104254	0.0108059	0.017117	0.0107379	0.0277029	0.014892	0.00169249	0.00840026	0.0138219	0.0232096
0	1	0.122844	0.0568831	0.0101332	0.0127759	0.0891043	0.0584037	0.0315471	0.0358151	0.0210461	0.00570345
0	1	0.00941689	0.0108059	0.00350478	0.0565414	0.0223851	0.00837715	0.162859	0.0101975	0.0446022	0.0447829
0	1	0.0608698	0.0399549	0.0156989	0.0104135	0.0789228	0.0276054	0.00466646	0.0213914	0.00901947	0.00625426
0	1	0.352132	0.245293	0.0237714	0.12305	0.0809349	0.25525	0.608337	0.237016	0.0488821	0.0197102
0	1	0.00773409	0.00199017	0.0186281	0.00609191	0.00947169	0.00828946	0.00398947	0.0080291	0.024445	0.00874563
0	1	0.00134567	0.00646783	0.00639306	0.00976469	0.00605933	0.0086708	0.00240344	0.00553182	0.00887801	0.0163603
0	1	0.0316134	0.122661	0.00421073	0.0642022	0.0455248	0.012709	0.035597	0.0344216	0.0162937	0.00781091
0	1	0.00537987	0.00270149	0.0165993	0.00702111	0.0058042	0.0102706	0.00418459	0.0115065	0.0128383	0.00721966
0	1	0.0110969	0.00739315	0.0178893	0.00759869	0.0101334	0.00755328	0.00537971	0.0095724	0.0155495	0.0067473
0	1	0.15401	0.265355	0.00771551	0.0149715	0.126854	0.0677702	0.0217608	0.0761495	0.00446515	0.0296543
0	1	0.0748308	0.0749081	0.00779669	0.00608033	0.0274982	0.0841764	0.0401863	0.0741437	0.00172773	0.0266925
0	1	0.0105771	0.0141595	0.00705016	0.00782749	0.0262821	0.00839796	0.00128148	0.0103766	0.0118548	0.0125714
0	1	0.0669141	0.288504	0.00296125	0.0289557	0.130937	0.0240752	0.0205881	0.0724415	0.00693704	0.00990976
0	1	0.218675	0.481679	0.0118451	0.0146847	0.232095	0.0913619	0.0443106	0.116767	0.00866478	0.0484135
0	1	0.00504556	0.00483546	0.0125103	0.0079503	0.00672107	0.0133326	0.0105782	0.0103539	0.00935673	0.0313252
0	1	0.0490987	0.035407	0.00417012	0.0207314	0.0595154	0.0238888	0.00831877	0.016641	0.00911412	0.0137344
0	1	0.0811014	0.284745	0.0112203	0.0146087	0.118273	0.0465799	0.0312005	0.0743891	0.0116154	0.0592324
0	1	0.00672553	0	0.0184735	0.00910949	0.00906511	0.00518898	0.00259923	0.0111602	0.0108712	0.00868025
0	1	0.0204383	0.0133636	0.00838082	0.0119475	0.0273655	0.0217703	0.000783786	0.0122292	0.00964832	0.0770222
0	1	0.00874545	0.00355662	0.0406545	0.00581153	0.018178	0.00379626	0.00726569	0.0132733	0.026084	0.00645523
0	1	0.0109867	0.00511535	0.0303194	0.00427755	0.00473585	0.00937935	0.00195848	0.0103148	0.0128383	0.00748312
0	1	0.0129197	0.0108059	0.00527347	0.0438028	0.0132907	0.0142235	0.0316764	0.0121234	0.0284228	0.00446887
0	1	0.0151339	0.0319484	0.00391043	0.0279802	0.0534179	0.0127336	0.0423489	0.0254771	0.0172773	0.00677413
0	1	0.0611681	0.0401992	0.00842146	0.0375941	0.0740995	0.0300286	0.145721	0.0210398	0.0632627	0.00816037
0	1	0.00638842	0.0135075	0.00358599	0.0344417	0.0165993	0.0045901	0.0316258	0.0080291	0.0204673	0.00417773
0	1	0.00235422	0.00398033	0.0100926	0.0122279	0.00723135	0.00673981	0.00323997	0.00650534	0.00763445	0.0263599
0	1	0.0295935	0.0228908	0.00237712	0.00120958	0.0548928	0.0145701	0.00321844	0.00689606	0.00616673	0.00354012
0	1	0.00638842	0.0080342	0.0199583	0.00702111	0.0113532	0.00307047	0.00327622	0.0128853	0.0187657	0.00592402
0	1	0.00638842	0.00852817	0.0197635	0.00702111	0.0113532	0.00425734	0.00398947	0.0122292	0.0187657	0.00664117
0	1	0.00848169	0.0152836	0.00300186	0.0190126	0.00998196	0.00483589	0.00455771	0.00498158	0.0158151	0.00333904
0	1	0.0117711	0.00739315	0.0125915	0.017759	0.00970135	0.0137255	0.0117872	0.0159117	0.0217164	0.00790395
0	1	0.0705154	0.0781983	0.00709077	0.0185717	0.0904553	0.0274785	0.0159647	0.0248688	0.00905501	0.00607088
0	1	0.0154738	0.00454785	0.0600122	0.0104135	0.0159266	0.00691514	0.00323997	0.0114359	0.0231259	0.0162654
0	1	0.0665599	0.0581048	0.0155528	0.0653444	0.121188	0.0421666	0.0895306	0.0240873	0.0431933	0.0108064
0	1	0.00571698	0.00525918	0.0287284	0.00660408	0.00972685	0.00176542	0.00259923	0.0100267	0.0350798	0.00769224
0	1	0.00437131	0.00540298	0.00991416	0.00246319	0.00407411	0.00543477	0.000640745	0.0103343	0.00508855	0.00364601
0	1	0.0474401	0.0340935	0.0116443	0.0184646	0.054412	0.0253011	0.00998184	0.016449	0.00988767	0.0188431
0	1	0.0244019	0.0105183	0.00617161	0.0647924	0.038142	0.0246642	0.0296093	0.0177414	0.0292961	0.00611856
0	1	0.00369989	0.00668182	0.0266109	0.00520675	0.00539759	0.00755328	0.00334872	0.00997559	0.0221392	0.0195895
0	1	0.0171509	0.0386683	0.00892437	0.0316089	0.0499018	0.0125277	0.0104694	0.0199068	0.0161785	0.00825642
0	1	0.0721683	0.0744255	0.00713137	0.0141523	0.0774648	0.0428892	0.0205518	0.031467	0.00640609	0.0203844
0	1	0.0245507	0.0258722	0.0095085	0.0285977	0.0268917	0.00945722	0.0108401	0.0213914	0.029663	0.0102716
0	1	0.0781744	0.0335529	0.00233652	0.0631937	0.0623792	0.0373072	0.251378	0.0466736	0.0525736	0.0077157
0	1	0.0121054	0.0356792	0.00237712	0.0517303	0.0448072	0.0127931	0.0158854	0.0225636	0.0179856	0.0127223
0	1	0.00470844	0.00270149	0.0137192	0.00133863	0.00488732	0.00627797	0.000640745	0.00613418	0.0123596	0.00457689
0	1	0.00235422	0.00284529	0.00471364	0.00213877	0.0114569	0.00307047	0.000640745	0.00258684	0.0214737	0.00582743
0	1	0.113196	0.0527631	0.00533838	0.0590666	0.0436491	0.0623667	0.316588	0.041233	0.0304073	0.0419685
0	1	0.00336277	0	0.0123097	0.0104135	0.00499099	0.00921139	0.00256297	0.00689606	0.0133432	0.025837
0	1	0.00571698	0.0045731	0.0159745	0.00369477	0.0189435	0.00980049	0.00651619	0.00459085	0.0128906	0.0093026
0	1	0.015471	0.00682563	0.00767488	0.0100891	0.0309055	0.0105165	0.00459396	0.00267636	0.0108451	0.00544023
0	1	0.0134511	0.0112121	0.00402252	0.013491	0.014584	0.0095553	0.0338886	0.0141829	0.00890412	0.0106398
0	1	0.0104254	0.00796065	0.0072532	0.0367458	0.0148693	0.0165501	0.0264187	0.0091817	0.0136087	0.0144303
0	1	0.0339648	0.0565875	0.00892437	0.013069	0.0259674	0.0391535	0.0111464	0.0141437	0.00741577	0.0979388
0	1	0.0571726	0.0280062	0.00779669	0.0314943	0.0965678	0.0209256	0.0462122	0.028307	0.0266863	0.011123
0	1	0.152067	0.196157	0.012551	0.0230781	0.163595	0.059592	0.0710308	0.0837808	0.00815997	0.0199528
0	1	0.020962	0.044105	0.0118695	0.0174786	0.100683	0.013179	0.0209327	0.0336483	0.0170641	0.0236519
0	1	0.00605411	0.0112066	0.00654725	0.0728613	0.0209287	0.00825945	0.00391289	0.00911821	0.0123335	0.00923942
0	1	0.008074	0.000711325	0.014439	0.0122279	0.00554244	0.00817238	0.00591169	0.00795581	0.0197493	0.00645235
0	1	0.0467859	0.0162089	0.018311	0.0122846	0.0840757	0.0279787	0.00851092	0.0114869	0.0145661	0.0105696
0	1	0.005519	0.00270149	0.0226436	0.0333792	0.00471039	0.00829067	0.00797892	0.00992401	0.0253681	0.00694648
0	1	0.00353086	0.00671254	0.0218971	0.0327305	0.0141039	0.00798424	0.00527095	0.00611462	0.0111106	0.0198122
0	1	0.00470844	0.00341281	0.0273166	0.00213877	0.00672107	0.0069544	0.00128148	0.0091817	0.020829	0.00832934
0	1	0.00429726	0.00284529	0.00646602	0.00520675	0.0258637	0.0104074	0.0051622	0.0118385	0.012599	0.0154243
0	1	0.14713	0.261589	0.00596311	0.0152183	0.0595099	0.0829928	0.0924078	0.133778	0.0131038	0.0202203
0	1	0.00504556	0.00540298	0.0205828	0.00648352	0.0100834	0.0114684	0.00365064	0.0107251	0.0137686	0.0112766
0	1	0.0346391	0.0272948	0.00771551	0.00973629	0.0344185	0.0157054	0.00712069	0.013753	0.00223257	0.0201628
0	1	0.0642353	0.0471065	0.0130538	0.0416941	0.115431	0.0347486	0.0170218	0.0241264	0.0271388	0.00896838
0	1	0.0990547	0.083578	0.00654725	0.0174786	0.0737126	0.0547706	0.00820965	0.0330981	0.00667158	0.0464541
0	1	0.0198423	0.018377	0.00842146	0.0411477	0.0455542	0.0109638	0.0627927	0.0100592	0.0262109	0.023154
0	1	0.0772653	0.107368	0.00705016	0.0131571	0.165494	0.0403867	0.00867241	0.0437107	0.0059535	0.0174742
0	1	0.0127797	0.0145206	0.00417012	0.0842747	0.0309584	0.0177086	0.0144992	0.0160582	0.0209982	0.0159286
0	1	0.0080712	0.00867197	0.0113015	0.0114655	0.0239822	0.0114574	0.000188054	0.00656883	0.0123596	0.0106646
0	1	0.0262279	0.00995082	0.0164532	0.0079503	0.0285666	0.0161278	0.00466646	0.00996317	0.0150948	0.0173803
0	1	0.125976	0.0813323	0.00713137	0.0478299	0.0645963	0.0650026	0.339755	0.0369196	0.025489	0.0132352
0	1	0.0400189	0.0270149	0.00417012	0.0241271	0.0520966	0.0202292	0.0837644	0.00879096	0.0143398	0.0426779
0	1	0.00703277	0.00284529	0.0112609	0.016327	0.00799674	0.0044828	0.00655244	0.00765794	0.00914351	0.0186119
0	1	0.0020171	0.00810447	0.00650664	0.00976469	0.00906511	0.00554206	0.00395321	0.00627905	0.0163384	0.0110484
0	1	0.0164795	0.00554679	0.00929757	0.00641633	0.02646	0.009711	0.0058392	0.00457128	0.0168248	0.00529406
0	1	0.0531413	0.0736558	0.00408891	0.0104175	0.0488813	0.0240077	0.00402572	0.0199068	0.0116843	0.0220168
0	1	0.212829	0.51254	0.00596311	0.053334	0.267659	0.104449	0.169339	0.125895	0.0185438	0.0179918
0	1	0.124827	0.379537	0.0101738	0.0648075	0.190159	0.0566925	0.145774	0.0916723	0.0180476	0.051334
0	1	0.02556	0.00355662	0.0133864	0.00710919	0.013187	0.0151354	0.0060823	0.0126395	0.0148316	0.0100298
0	1	0.0073998	0.0136513	0.00296125	0.0390523	0.019297	0.00755328	0.111187	0.00879096	0.0217698	0.0126189
0	1	0.00523105	0.00376006	0.022984	0.00697709	0.0033087	0.00520919	0.00327622	0.00763836	0.0140612	0.0087763
0	1	0.00941689	0.0196218	0.0355514	0.00606289	0.0190949	0.0130461	0.00861967	0.020649	0.0116154	0.012846
0	1	0.00941689	0.0196218	0.0335497	0.00669671	0.0190949	0.0118712	0.00861967	0.020649	0.0116154	0.0127599
0	1	0.00571698	0.00824828	0.00354538	0.015469	0.0100298	0.0100561	0.0176557	0.00996317	0.017756	0.0121301
0	1	0.00369989	0.00199017	0.0165047	0.00548713	0.00829969	0.00649403	0.00199474	0.00459085	0.00685629	0.00434755
0	1	0.103224	0.0639521	0.0058819	0.0104135	0.0786398	0.0375548	0.0139632	0.0401651	0.014504	0.00808217
0	1	0.0159922	0.00341281	0.0228462	0.00702111	0.0358216	0.0139712	0.00271206	0.0232521	0.0285441	0.0154774
0	1	0.178849	0.557279	0.0106768	0.00734552	0.162958	0.0889146	0.0343501	0.145487	0.00518319	0.0106618
0	1	0.0184966	0.00724932	0.0130052	0.00525078	0.0135936	0.0111153	0.00629052	0.0153355	0.00887801	0.00812971
0	1	0.0675924	0.0859938	0.00771551	0.0199418	0.0556529	0.0402802	0.0843557	0.0384231	0.0100563	0.0125212
0	1	0.0100883	0.00270149	0.0200782	0.0054431	0.0109734	0.00934993	0.00391696	0.0107251	0.0213823	0.00680181
0	1	0.0127797	0.0125162	0.0194388	0.00879145	0.0134767	0.00885833	0.00559201	0.0149252	0.018287	0.0113865
0	1	0.008074	0.0143549	0.00596311	0.0331429	0.00987829	0.00589514	0.0420767	0.0187737	0.0171207	0.00492035
0	1	0.0637529	0.0341128	0.00479485	0.0174199	0.0556803	0.0225261	0.0163086	0.0240873	0.0103664	0.010011
0	1	0.00470844	0.00199017	0.0196011	0.00674073	0.0052939	0.00720019	0.00730194	0.00920129	0.0185002	0.010432
0	1	0.0275764	0.0102384	0.0124292	0.00980872	0.0148693	0.00314834	0.00794268	0.00767753	0.00911737	0.0188737
0	1	0.0174881	0.0064019	0.014429	0.0063723	0.0307996	0.0131266	0.00730194	0.00796399	0.00822886	0.035184
0	1	0.0366561	0.00582667	0.00897304	0.00585557	0.0204184	0.0241346	0.00199474	0.0110961	0.0125728	0.0122195
0	1	0.242201	0.154661	0.0119099	0.0245296	0.0311996	0.208575	0.533679	0.167527	0.0480332	0.0135886
0	1	0.0603356	0.0416574	0.00592251	0.0127434	0.0757773	0.0276812	0.00534345	0.00765794	0.00914351	0.0402541
0	1	0.00676432	0.0108059	0.0149279	0.00702111	0.0107951	0.0085439	0.00398947	0.0130107	0.00914351	0.0113517
0	1	0.0110969	0.00398033	0.0455467	0.00674073	0.0160162	0.00543477	0.000640745	0.0134014	0.0194137	0.00894371
0	1	0.0408166	0.020313	0.0156746	0.0702284	0.0320057	0.01298	0.0880172	0.0184172	0.0341383	0.00688886
0	1	0.0141253	0.0087405	0.02081	0.0198897	0.0223558	0.0111258	0.00851092	0.0168201	0.0150709	0.0196126
0	1	0.0164767	0.0465949	0.00984509	0.0962505	0.0243901	0.0152762	0.0719371	0.0197276	0.0267915	0.0133329
0	1	0.0221966	0.221713	0.00354538	0.0545747	0.0724385	0.0199736	0.0410139	0.0382663	0.0121203	0.0147928
0	1	0.0060534	0.0126523	0.00471364	0.0944324	0.0145883	0.00382567	0.0181946	0.0106859	0.0281747	0.00605681
0	1	0.00638842	0.00398033	0.00783733	0.0141743	0.00707989	0.00723142	0.00621258	0.0114478	0.0127524	0.00301126
0	1	0.069906	0.0905653	0.00717198	0.0111422	0.161899	0.0295436	0.0111102	0.0424643	0.0134258	0.0164455
0	1	0.0934864	0.0371096	0.0144252	0.0278922	0.0624352	0.0486535	0.0345394	0.037162	0.0249063	0.00459856
0	1	0.0232023	0.0112297	0.0114639	0.0675457	0.0182817	0.0138143	0.027213	0.0161673	0.0261879	0.00417156
0	1	0.0195052	0.0162089	0.00475425	0.0790397	0.0247153	0.0244564	0.0332908	0.0251569	0.0347199	0.0092286
0	1	0.0188337	0.0189451	0.00116826	0.0579887	0.0152759	0.0205834	0.0597036	0.0187672	0.0165831	0.00850331
0	1	0.00880913	0.00127885	0.0251019	0.00980872	0.0135458	0.0067098	0.00455771	0.0118777	0.0181298	0.00842682
0	1	0.158451	0.0536346	0.0130538	0.0119034	0.196261	0.0452638	0.0131049	0.0375474	0.0216902	0.0260127
0	1	0.0347879	0.0263036	0.0147735	0.01166	0.113846	0.0228676	0.00797892	0.0170762	0.0209982	0.0142135
0	1	0.0973178	0.0940494	0.0112203	0.0109742	0.183309	0.0451422	0.0105419	0.040082	0.0120941	0.0274077
0	1	0.0195052	0.0172002	0.0308179	0.0113867	0.0634933	0.0228201	0.00719318	0.0232164	0.0133693	0.00845629
0	1	0.105945	0.0279151	0.00435919	0.0446668	0.0608203	0.0631878	0.0952081	0.0427638	0.0276483	0.0140642
0	1	0.00672553	0.0105183	0.0114233	0.0718886	0.0161959	0.00921139	0.00787018	0.00879096	0.0247257	0.0112527
0	1	0.0588499	0.0376771	0.00705016	0.00998308	0.0936068	0.0304723	0.00662495	0.0252594	0.0182609	0.00976893
0	1	0.00818334	0.00582667	0.0231954	0.00548713	0.0181302	0.0073075	0.00395321	0.0091817	0.0190051	0.0209011
0	1	0.00605411	0.0059705	0.0209154	0.00531913	0.00514245	0.00788675	0.00138893	0.00457128	0.0107762	0.0104621
0	1	0.00369989	0.00724932	0.00417012	0.0266385	0.00780558	0.00508169	0.00726569	0.0130303	0.0145922	0.00446887
0	1	0.0305992	0.00199017	0.0124697	0.00641633	0.0248623	0.0190217	0.00195848	0.0107446	0.00738963	0.0154789
0	1	0.0107251	0.00270149	0.0138167	0.00763111	0.00804453	0.00684711	0.000676995	0.00989968	0.0195099	0.00826446
0	1	0.160936	0.106955	0.00417012	0.0562496	0.0590588	0.113713	0.266002	0.0727113	0.0483569	0.00941988
0	1	0.0319477	0.0254562	0.0124292	0.013113	0.0182544	0.0166574	0.0383722	0.0165955	0.0155495	0.0107815
0	1	0.0649357	0.0548849	0.00654725	0.0134123	0.0769515	0.0284774	0.0144952	0.0210398	0.0162937	0.0161514
0	1	0.00672553	0.0103822	0.00354538	0.0168298	0.00896141	0.0098103	0.0310575	0.0134974	0.00964832	0.00708695
0	1	0.00840834	0.00668182	0.0130538	0.0106498	0.0147311	0.013587	0.00199474	0.00574345	0.0148939	0.01538
0	1	0.152268	0.617582	0.0107173	0.0260905	0.0108989	0.370681	0.64983	0.602362	0.0199886	0.0286398
0	1	0.233276	0.5592	0.00503816	0.0125082	0.121206	0.107798	0.143027	0.193643	0.0096222	0.0235145
0	1	0.0225337	0.0176316	0.0113421	0.0291017	0.0318275	0.0165501	0.00925778	0.0147781	0.0162579	0.0870273
0	1	0.00754719	0.0100946	0.00954908	0.0228777	0.0053998	0.00504125	0.00391696	0.00660791	0.00693704	0.00573138
0	1	0.0873797	0.0892305	0.00412952	0.0281531	0.0940832	0.0442439	0.0649095	0.023345	0.00850206	0.00828598
0	1	0.0272421	0.0132198	0.00888382	0.00702111	0.0463858	0.0129717	0.00676733	0.0154981	0.0128144	0.0223126
0	1	0.00941689	0.0105183	0.0176923	0.0110623	0.0209765	0.0112619	0.00530721	0.0145149	0.0165593	0.0167471
0	1	0.0844846	0.0450438	0.00237712	0.0091819	0.111502	0.0435781	0.00760419	0.0113138	0.0123596	0.0148859
0	1	0.0162264	0.0102384	0.00665275	0.00986434	0.0323047	0.0105165	0.00519845	0.0130303	0.0116154	0.0135333
0	1	0.0432145	0.0458148	0.00834024	0.00548713	0.0581935	0.0200608	0.0052347	0.0137921	0.00321611	0.0189825
0	1	0.0448151	0.0233145	0.00856827	0.010001	0.065552	0.0248254	0.00847468	0.0286798	0.00839931	0.0202612
0	1	0.0963118	0.0919868	0.00479485	0.0194789	0.119496	0.0397233	0.0125004	0.0320968	0.00667158	0.0188063
0	1	0.032282	0.017739	0.00475425	0.036858	0.0499018	0.0159513	0.087539	0.0183569	0.0205729	0.0192624
0	1	0.00336277	0.00540298	0.00838082	0.0548778	0.019389	0.00956449	0.0103652	0.0110766	0.0225933	0.00762039
0	1	0.0107625	0.00284529	0.023982	0.00488234	0.00621077	0.00838754	0.00606582	0.00382897	0.013706	0.022655
0	1	0.228795	0.107517	0.00533838	0.0607176	0.0860205	0.134801	0.383993	0.037213	0.0236834	0.0182627
0	1	0.0117683	0.00284529	0.0326633	0.00460195	0.0147656	0.00825945	0.00722944	0.00574345	0.0203438	0.0124311
0	1	0.220927	0.784321	0.00529778	0.0437994	0.0274203	0.332184	0.531257	0.531681	0.0131038	0.0190019
0	1	0.00638842	0.00142265	0.0202907	0.00367276	0.00605933	0.00586632	0.00493475	0.00994357	0.013848	0.00596311
0	1	0.0556718	0.0710903	0.0100765	0.00952835	0.100954	0.0305213	0.00452145	0.0260213	0.00916964	0.0336131
0	1	0.00403701	0.00469165	0.0279898	0.0094843	0.00539759	0.00790635	0.00719318	0.0106761	0.00988767	0.00773056
0	1	0.00705985	0.00284529	0.0171022	0.0088795	0.00488732	0.0119288	0.00199474	0.0107251	0.00789447	0.00631308
0	1	0.00511891	0.00469165	0.0124697	0.00823069	0.0136973	0.0100531	0.00655244	0.0107251	0.0103925	0.0197373
0	1	0.00571698	0.00469165	0.0124697	0.0089534	0.0136973	0.00896559	0.00655244	0.0107251	0.0103925	0.0201527
0	1	0.008074	0.00341281	0.0146359	0.00799839	0.00771148	0.00624823	0.00571722	0.00496201	0.0229654	0.00911214
0	1	0.0316751	0.0716537	0.00537898	0.00703791	0.0478283	0.0190713	0.00990116	0.00992401	0.00792058	0.0260334
0	1	0.00235422	0.00127885	0.0226432	0.00613594	0.00448071	0.00700345	0.0052347	0.00994357	0.0110352	0.00618289
0	1	0.0568299	0.0270709	0.0125103	0.0112987	0.0712326	0.0318293	0.020893	0.0198676	0.00938285	0.0796304
0	1	0.0164767	0.00618785	0.0196824	0.00902676	0.0156825	0.00815216	0.00331247	0.0126199	0.0115893	0.0154759
0	1	0.0497729	0.0218572	0.0095085	0.0225047	0.0945553	0.0275582	0.0306818	0.030814	0.0222212	0.00886636
0	1	0.10717	0.0635517	0.00654725	0.0274783	0.127129	0.040238	0.123037	0.0275255	0.0607057	0.0140007
0	1	0.252244	0.572094	0.0044378	0.024186	0.0749787	0.148699	0.38496	0.237971	0.0110366	0.0158656
0	1	0.0100883	0.00854468	0.0124697	0.0085551	0.0204679	0.00564935	0.00783393	0.0126199	0.00691093	0.013648
0	1	0.0164767	0.00785581	0.0117638	0.0112987	0.0358353	0.0197445	0.0448672	0.00689606	0.0113499	0.00939224
0	1	0.0164767	0.00824279	0.0117638	0.0112987	0.0399757	0.0195581	0.0472653	0.00689606	0.0120941	0.0105552
0	1	0.112657	0.133948	0.00838082	0.0125963	0.0743052	0.0606405	0.076798	0.0566336	0.0111367	0.0171863
0	1	0.0282507	0.00469165	0.0219298	0.00427755	0.0386108	0.0168466	0.00388071	0.0091817	0.0196546	0.0404376
0	1	0.0692781	0.0189028	0.0130945	0.00692031	0.0969436	0.0451716	0.0106144	0.0157066	0.0128383	0.0225813
0	1	0.114348	0.0415093	0.00419042	0.0215491	0.0513289	0.0807405	0.188947	0.0394032	0.0216804	0.0116795
0	1	0.0500992	0.0140749	0.0131188	0.00343757	0.0534288	0.0180888	0.004289	0.0149252	0.0131397	0.012244
0	1	0.0316134	0.0389559	0.0114233	0.0359305	0.0465372	0.020081	0.0363812	0.0172108	0.0232101	0.0111231
0	1	0.0544785	0.0460692	0.0124697	0.0112987	0.0614065	0.0306494	0.0151721	0.023345	0.0120941	0.00740874
0	1	0.0480901	0.0342642	0.00829963	0.0106939	0.0358935	0.0188041	0.0196599	0.0103343	0.00518319	0.0118941
0	1	0.286621	0.19639	0.00646602	0.0239193	0.0421124	0.240779	0.380073	0.151052	0.0148053	0.0185601
0	1	0.0356448	0.00412414	0.0244788	0.00581153	0.0360501	0.0200049	0.00527095	0.0080291	0.0229392	0.00662204
0	1	0.00302564	0.00938329	0.00179299	0.0297285	0.0203147	0.00921139	0.00655244	0.0149447	0.0123596	0.0167525
0	1	0.0117711	0.00952713	0.0113015	0.0201781	0.0113054	0.00913094	0.0106507	0.00763836	0.0254373	0.00991525
0	1	0.0144624	0.003697	0.0195418	0.0134814	0.0128841	0.00985815	0.0211563	0.0106859	0.0254454	0.011129
0	1	0.0282534	0.0132198	0.016137	0.0063723	0.033709	0.0128508	0.00990116	0.0103343	0.0158151	0.0256587
0	1	0.16132	0.11975	0.00362582	0.0354775	0.0751697	0.104013	0.37659	0.0421572	0.029353	0.0264842
0	1	0.00437131	0.00617358	0.0321115	0.00732766	0.00880995	0.0070929	0.00395321	0.0141633	0.0269138	0.011345
0	1	0.0161452	0.0165898	0.00563044	0.0098527	0.0221347	0.0156871	0.00331247	0.00767753	0.00789122	0.0136105
0	1	0.05045	0.0337314	0.0104658	0.0388182	0.094075	0.0220144	0.0280139	0.0145019	0.0180346	0.0245005
0	1	0.146473	0.111328	0.00292065	0.0342258	0.0356674	0.150006	0.441657	0.146776	0.0376472	0.015704
0	1	0.0810492	0.0611276	0.00771551	0.0147635	0.0708783	0.0448565	0.0294497	0.0469857	0.0103925	0.0193186
0	1	0.102378	0.0931337	0.00417012	0.00576751	0.0695069	0.0359029	0.00982867	0.0344021	0.00568804	0.0126133
0	1	0.0171509	0.00938329	0.0393975	0.00334835	0.020472	0.0136181	0.00131774	0.0095724	0.0197896	0.0226435
0	1	0.0191709	0.011941	0.0203476	0.00724472	0.0393585	0.0118215	0.00719318	0.0274864	0.013848	0.0157025
0	1	0.0760316	0.0853957	0.00475425	0.00834192	0.132516	0.0252035	0.00730194	0.033401	0.0137217	0.019044
0	1	0.0426737	0.0251685	0.0121859	0.0293358	0.0802698	0.0259975	0.0754875	0.0175283	0.0252926	0.0202143
0	1	0.0164795	0.00810447	0.00761007	0.0220806	0.0488335	0.0130953	0.0191817	0.0168201	0.0274044	0.0108279
0	1	0.00706265	0.00540298	0.027211	0.0076259	0.0134377	0.00875105	0.00519845	0.00920129	0.0138512	0.0208074
0	1	0.0550874	0.0570954	0.00767488	0.0202179	0.0961198	0.03142	0.0361612	0.0301889	0.00839931	0.0241582
0	1	0.217055	0.647877	0.0113421	0.0168738	0.215864	0.0947637	0.118192	0.164307	0.00544868	0.0205029
0	1	0.280307	0.20868	0.00525715	0.0466078	0.117724	0.118426	0.588928	0.0863925	0.0375314	0.00932382
0	1	0.0205137	0.00213397	0.0222053	0.00511116	0.0103908	0.0160897	0.00334742	0.00420012	0.0232308	0.0135005
0	1	0.0080712	0.000711325	0.0244366	0.0124268	0.0223558	0.00508169	0.00790643	0.0106306	0.0229392	0.0079346
0	1	0.00302564	0.00895959	0.0227327	0.00458516	0.0147656	0.00387743	0.00199474	0.0118581	0.00691093	0.0106899
0	1	0.0631987	0.0640026	0.00614967	0.0260117	0.117883	0.0221522	0.114781	0.0265113	0.0195099	0.013555
0	1	0.221731	0.164833	0.0118856	0.0745495	0.110295	0.123687	0.569098	0.0931673	0.0797673	0.025052
0	1	0.00874264	0.00583768	0.0196417	0.0122279	0.0120954	0.00508169	0.00195848	0.0091817	0.0155495	0.00835722
0	1	0.0571726	0.0371086	0.00650664	0.00892355	0.0793889	0.0172643	0.0104694	0.0267441	0.00667158	0.0215619
0	1	0.0393475	0.045225	0.0107986	0.00421672	0.0664505	0.0183248	0.0062502	0.0264798	0.00643223	0.0174319
0	1	0.0454016	0.0138378	0.0250207	0.0079503	0.0616153	0.0202731	0.00658869	0.0183438	0.0229392	0.0149455
0	1	0.0161424	0.00275363	0.0226842	0.00306798	0.00789308	0.0119484	0.00327622	0.00535273	0.0133432	0.0197889
0	1	0.0780207	0.0494507	0.0132811	0.0122719	0.0977085	0.045002	0.00933293	0.0271153	0.0133847	0.0232062
0	1	0.185517	0.0903442	0.0306025	0.0241049	0.0771957	0.0950151	0.0857806	0.0836771	0.0145922	0.0105471
0	1	0.042036	0.0130837	0.0131351	0.00460195	0.0522179	0.0263413	0.00459396	0.0141633	0.0137947	0.0115805
0	1	0.199964	0.299945	0.0120067	0.0554275	0.017953	0.288072	0.597818	0.334261	0.0398133	0.0279479
0	1	0.0080712	0.0072746	0.0347699	0.00730149	0.014714	0.00920335	0.00527095	0.0148308	0.0172414	0.0106547
0	1	0.0181595	0.00401985	0.0180111	0.00706514	0.0211838	0.00934993	0.00582205	0.010763	0.020111	0.00647401
0	1	0.0232051	0.0106621	0.00834024	0.0954918	0.0383066	0.0177167	0.101736	0.0176016	0.0361653	0.0123441
0	1	0.00269134	0.00611431	0.0113421	0.00581153	0.0113054	0.00638673	0.00763945	0.00726722	0.0145661	0.00236026
0	1	0.0675355	0.0654531	0.00654725	0.0213437	0.112407	0.0367273	0.0177713	0.0412851	0.015245	0.0249352
0	1	0.106605	0.0486326	0.0155528	0.0863001	0.081833	0.05122	0.155215	0.044326	0.0424063	0.00700587
0	1	0.0262858	0.0132198	0.00900559	0.0996119	0.0396041	0.0221732	0.0259823	0.0107055	0.0387266	0.00888212
0	1	0.0372444	0.0221882	0.00838082	0.097096	0.0295123	0.0205038	0.0546845	0.0153159	0.0422074	0.0108101
0	1	0.00537987	0.00682563	0.00717198	0.0353904	0.00499099	0.00956449	0.00713541	0.00152376	0.00319533	0.0616574
0	1	0.00840834	0.00679852	0.0101738	0.0739188	0.0179574	0.00566895	0.023774	0.0105454	0.0528847	0.00531354
0	1	0.0343048	0.0157775	0.0143439	0.00738434	0.0445601	0.0197591	0.00379237	0.0198872	0.0149681	0.0068642
0	1	0.00250304	0.00525918	0.00497326	0.00685972	0.00356384	0.0111153	0.000676995	0.00459085	0.00914351	0.0203304
0	1	0.0390132	0.0417562	0.0100926	0.0280885	0.082488	0.0198352	0.0638367	0.0138117	0.0261553	0.0185363
0	1	0.00706265	0.0059705	0.00896495	0.00697709	0.0141039	0.00720019	0.00651619	0.00850341	0.0096222	0.0163584
0	1	0.00907976	0.011941	0.00796459	0.0214282	0.0133148	0.00604286	0.00741749	0.0107251	0.0101009	0.0126886
0	1	0.00100855	0.00582667	0.0262133	0.00734552	0.00829969	0.00850524	0.00263547	0.00841982	0.0190312	0.00870011
0	1	0.0440588	0.0577302	0.010052	0.00652233	0.0365074	0.0208632	0.0185208	0.0133818	0.00691093	0.00948826
0	1	0.0215992	0.017344	0.00475425	0.00823069	0.0335575	0.0126514	0.00802198	0.0206686	0.00938285	0.010785
0	1	0.0134511	0.00554679	0.0326342	0.0113118	0.0289731	0.0145623	0.0052347	0.00574345	0.0223356	0.0163028
0	1	0.00504556	0.00199017	0.0248016	0.00274356	0.0108849	0.00554206	0.00459396	0.00728676	0.0120941	0.00951892
0	1	0.00907976	0.00668182	0.00892437	0.00859914	0.0230175	0.00649403	0.000676995	0.00459085	0.013317	0.0103449
0	1	0.0124426	0.00540298	0.00717198	0.0852426	0.00962316	0.00519694	0.0264787	0.0125027	0.0451604	0.0123985
0	1	0.043376	0.029285	0.00471364	0.00958754	0.0899254	0.0281344	0.00719318	0.0239881	0.00741577	0.0148889
0	1	0.180545	0.215097	0.00493273	0.0343432	0.138602	0.0756576	0.207191	0.0995351	0.00988767	0.0130129
0	1	0.00672553	0.00454785	0.0157192	0.0057287	0.00763795	0.00543477	0.00651619	0.0180118	0.0180476	0.00690056
0	1	0.00537987	0.00199017	0.0349048	0.00427755	0.0115329	0.0073075	0.00128148	0.00843941	0.0215031	0.0120817
0	1	0.0181595	0.0100946	0.0101933	0.0423468	0.0487827	0.0249965	0.025714	0.0110961	0.0189605	0.0153051
0	1	0.0255593	0.021677	0.00771551	0.00944029	0.040018	0.0193851	0.0071166	0.015412	0.0163199	0.015324
0	1	0.00571698	0.00454785	0.020237	0.00488234	0.0157861	0.00614094	0.000908374	0.00611462	0.00995295	0.0107201
0	1	0.061544	0.0221794	0.00838082	0.0216681	0.0705672	0.038535	0.133019	0.014554	0.0222212	0.0225888
0	1	0.0073998	0.0201893	0.00537898	0.0618988	0.00930625	0.0119692	0.0197876	0.0134014	0.0256767	0.0103554
0	1	0.0326191	0.0271906	0.0116177	0.00976469	0.0580767	0.0225932	0.00726569	0.0257349	0.0113761	0.0120133
0	1	0.150705	0.155044	0.00900559	0.0297945	0.132103	0.0730505	0.0304075	0.0587736	0.00940898	0.0173466
0	1	0.0120977	0.00270149	0.0595499	0.00535794	0.00896141	0.0109786	0.00493246	0.0118581	0.0185002	0.0133165
0	1	0.0104254	0.00600345	0.0136787	0.00883549	0.0221073	0.0167174	0.00398947	0.0175885	0.00988767	0.0186271
0	1	0.0556935	0.0259764	0.00417012	0.0106939	0.0719032	0.027235	0.0075854	0.0343451	0.014184	0.0125302
0	1	0.145735	0.0381198	0.00988975	0.0152958	0.0661402	0.0880283	0.0569361	0.0577502	0.00741577	0.0106458
0	1	0.0225337	0.0113735	0.00533838	0.0188835	0.0239822	0.0140473	0.0407962	0.00881052	0.00419966	0.00919414
0	1	0.00403419	0.00270149	0.00888375	0.00684044	0.00814821	0.00815216	0.00779768	0.00804864	0.0140874	0.012654
0	1	0.00672553	0.0100946	0.00783733	0.0298253	0.0136973	0.0127152	0.00745949	0.00382897	0.00975045	0.00637496
0	1	0.00840834	0.00398033	0.0284037	0.0140422	0.0133153	0.010261	0.00199474	0.00718416	0.0207731	0.0334476
0	1	0.0151339	0.00326901	0.0454655	0.00516272	0.0242123	0.0118314	0.00653595	0.00726722	0.0240261	0.0221801
0	1	0.111044	0.0894308	0.0148875	0.00823069	0.223969	0.0394557	0.0145314	0.0484595	0.0215771	0.0141675
0	1	0.16717	0.0590089	0.0435104	0.020827	0.0393911	0.156487	0.141316	0.065756	0.0407137	0.0408801
0	1	0.00605411	0.0050078	0.0126322	0.0764978	0.0103886	0.0093187	0.0211778	0.00847191	0.0347939	0.0153973
0	1	0.0174161	0.0091034	0.0182705	0.0125082	0.0252047	0.027326	0.00199474	0.0133623	0.0120941	0.0160069
0	1	0.027574	0.0270401	0.0131351	0.0104135	0.0327472	0.0142244	0.00587544	0.0128956	0.00837318	0.032372
0	1	0.0753294	0.022792	0.00600372	0.0131518	0.115374	0.0254182	0.00790643	0.0236586	0.013848	0.026966
0	1	0.00975119	0.00255769	0.0401968	0.00596364	0.0075137	0.00589514	0.00345421	0.0130303	0.0102543	0.0102168
0	1	0.0124426	0.00341281	0.0162627	0.0085551	0.00789308	0.00607169	0.00904289	0.0130303	0.0219557	0.0234147
0	1	0.0218566	0.0884302	0.00358599	0.0518751	0.0654329	0.0115757	0.0938979	0.0264512	0.0152841	0.0187291
0	1	0.0294475	0.00540298	0.0415554	0.00766993	0.0257122	0.0178834	0.00696616	0.0107251	0.0241883	0.0152256
0	1	0.0248879	0.0121524	0.0095085	0.00705471	0.0415551	0.0079658	0.00398947	0.0141829	0.0110334	0.0112234
0	1	0.0184966	0.0583164	0.00834024	0.0672782	0.0430731	0.0205455	0.128589	0.0286977	0.0435328	0.0107404
0	1	0.0218594	0.011424	0.0184462	0.00644471	0.0566711	0.0159513	0.0144952	0.0156479	0.0133258	0.0149681
0	1	0.0073998	0.00497927	0.0263166	0.00976469	0.0135936	0.0106237	0.00655244	0.0145345	0.0121203	0.00614623
0	1	0.00470844	0.0092395	0.00237712	0.0056111	0.0107951	0.0112227	0.00726569	0.0130107	0.0133432	0.00650467
0	1	0.0232051	0.0110431	0.0107173	0.014691	0.0251402	0.0107819	0.00922417	0.0103343	0.0170172	0.0153213
0	1	0.011434	0.0112066	0.00525715	0.016723	0.01054	0.00836675	0.00783393	0.0176016	0.0113761	0.00854156
0	1	0.0679324	0.0257361	0.00400778	0.0371523	0.0704805	0.033159	0.0149331	0.0172245	0.00613288	0.0218702
0	1	0.0164795	0.00611431	0.0213942	0.0052415	0.0392375	0.0228111	0.00199474	0.00994357	0.0252903	0.0123025
0	1	0.0204404	0.00764181	0.0112609	0.0125412	0.0290262	0.00814296	0.00715693	0.0141437	0.0154534	0.0112264
0	1	0.0269021	0.020613	0.00541959	0.0132451	0.0438425	0.0111153	0.00527095	0.00763836	0.00715028	0.0135303
0	1	0.224566	0.189612	0.00529778	0.0152437	0.0737556	0.108174	0.059545	0.0650142	0.011268	0.00741472
0	1	0.145365	0.346814	0.0449781	0.0234425	0.117812	0.113079	0.385423	0.0699436	0.0217751	0.0165341
0	1	0.0160331	0.0214001	0.00658785	0.0274645	0.0536744	0.0124296	0.190815	0.019516	0.0286201	0.00976146
0	1	0.00441081	0.00326901	0.00533838	0.0079503	0.00646593	0.0098103	0.00199474	0.0053723	0.0120941	0.00525891
0	1	0.0299306	0.0110859	0.0300101	0.0083031	0.0219029	0.0125669	0.00257906	0.0125987	0.012735	0.0224639
0	1	0.0339648	0.0438376	0.00537898	0.0419966	0.0699104	0.0161971	0.0492787	0.0228956	0.0192651	0.0199983
0	1	0.130179	0.376914	0.00713137	0.0698664	0.107973	0.0667668	0.256594	0.108379	0.0219818	0.0320164
0	1	0.200626	0.310792	0.0119934	0.087718	0.0841202	0.113816	0.359649	0.130054	0.0246866	0.017208
0	1	0.0144624	0.0234978	0.0150905	0.077318	0.0314909	0.018806	0.0345782	0.016405	0.0385539	0.00605617
0	1	0.00459637	0.00341281	0.0150499	0.0045392	0.00432925	0.0119576	0.00140607	0.00804864	0.0145715	0.040412
0	1	0.189872	0.201808	0.0070978	0.0447964	0.082226	0.147802	0.362088	0.117569	0.0522567	0.0141739
0	1	0.160546	0.105411	0.00705016	0.0291869	0.104196	0.0910306	0.13193	0.0448048	0.0145661	0.0198124
0	1	0.0134511	0.0223233	0.00713137	0.017043	0.0294276	0.00995679	0.0122495	0.0172304	0.012599	0.00978326
0	1	0.042263	0.10308	0.00179299	0.00422715	0.00789308	0.0911767	0.00926041	0.0838056	0.00196708	0.00553629
0	1	0.0124426	0.0105183	0.00721256	0.0386741	0.00697621	0.0101634	0.0123916	0.014554	0.0419704	0.0127679
0	1	0.24749	0.0579234	0.00417012	0.12267	0.0854786	0.168317	0.273772	0.122789	0.0690681	0.0172775
0	1	0.116688	0.194356	0.00771551	0.0337477	0.12129	0.0469641	0.0577023	0.0573563	0.0173034	0.00803066
0	1	0.0281656	0.00796065	0.00767488	0.0203442	0.0279903	0.0229056	0.0616802	0.0164962	0.0161043	0.00973925
0	1	0.00672553	0.00525918	0.025446	0.00883192	0.0238307	0.00984032	0.00452145	0.0175624	0.00873878	0.0133255
0	1	0.143201	0.13589	0.00537898	0.047922	0.12216	0.0735537	0.0750224	0.0999517	0.0128383	0.00687318
0	1	0.0170389	0.0121188	0.00404282	0.0477319	0.0307587	0.0098103	0.0335883	0.0178539	0.0263357	0.00702579
0	1	0.0233741	0.00582667	0.0293938	0.0168738	0.0477651	0.0176094	0.00794268	0.0110441	0.0159957	0.0103701
0	1	0.210097	0.151376	0.00763432	0.0269002	0.0273467	0.259033	0.48638	0.205965	0.0349703	0.0147869
0	1	0.0148267	0.00568631	0.0218971	0.00641633	0.0271373	0.0152197	0.00267173	0.00191449	0.0143267	0.00427677
0	1	0.00739697	0.00682563	0.00623896	0.00718274	0.014358	0.00778007	0.00195848	0.0191253	0.00907603	0.00524217
0	1	0.0464073	0.0320133	0.0105362	0.0175567	0.108805	0.0148223	0.012087	0.0267718	0.0162937	0.00699987
0	1	0.0791936	0.098729	0.00838082	0.0119475	0.116158	0.0420289	0.0357951	0.0476384	0.00861134	0.00469761
0	1	0.0343293	0.0658436	0.00233652	0.0526049	0.0612241	0.0197775	0.0198748	0.0271348	0.0274517	0.00735929
0	1	0.0104254	0.0174878	0.00904618	0.0601827	0.0298954	0.00589514	0.00787018	0.0129911	0.0302706	0.00568321
0	1	0.0232051	0.0110936	0.00354538	0.0101331	0.02108	0.0120673	0.00911543	0.0199263	0.0106351	0.00666611
0	1	0.00638842	0.0112297	0.0095085	0.00859914	0.0217418	0.00539668	0.00391696	0.0126004	0.0190573	0.00511545
0	1	0.0215251	0.00766978	0.0243716	0.00734552	0.02108	0.00956449	0.00530721	0.00988171	0.0172773	0.0132869
0	1	0.0106123	0.00270149	0.0167211	0.00706514	0.0240859	0.00412972	0.00327622	0.00574345	0.0140874	0.00986609
0	1	0.0329562	0.0224671	0.00775611	0.0161881	0.0407134	0.015068	0.00854718	0.0145995	0.0180215	0.00917547
0	1	0.00470844	0.00326901	0.0254182	0.0112987	0.00859159	0.00518898	0.00199474	0.00881052	0.022726	0.0035618
0	1	0.00369989	0.00326901	0.0251843	0.0112987	0.00921656	0.00496339	0.00199474	0.00881052	0.0225282	0.00338645
0	1	0.00784709	0.0140749	0.00537898	0.0519447	0.0130973	0.0105165	0.0146402	0.0172108	0.013848	0.0117132
0	1	0.138075	0.0846654	0.010052	0.0276558	0.0689967	0.102444	0.145675	0.0931368	0.0145661	0.0102646
0	1	0.00840834	0.00952713	0.0118044	0.03054	0.0112018	0.0179624	0.0183919	0.00592903	0.0200855	0.00673444
0	1	0.00840834	0.00952713	0.0118044	0.0299205	0.0112018	0.0179624	0.0186552	0.00650534	0.0202672	0.00653344
0	1	0.092317	0.149118	0.00592251	0.0123088	0.151807	0.0370142	0.0482325	0.0456415	0.00916429	0.0160307
0	1	0.021188	0.00483546	0.0282374	0.00613594	0.0431543	0.00991759	0.00587544	0.00598763	0.0221831	0.00929618
0	1	0.00638842	0.00525918	0.00954908	0.0225133	0.0156347	0.00744599	0.0181088	0.00879096	0.0263543	0.0128138
0	1	0.0851438	0.00881579	0.00533838	0.0383056	0.0574611	0.0408633	0.129619	0.0224691	0.0384188	0.00909454
0	1	0.0228679	0.00838437	0.00713137	0.0063723	0.0477144	0.0073075	0.00391696	0.00574345	0.0119962	0.00385593
0	1	0.0137882	0.017344	0.00842146	0.0237072	0.0174677	0.00578726	0.046438	0.0194737	0.0206912	0.0151335
0	1	0.0147995	0.0262291	0.0118044	0.0344633	0.0197566	0.017037	0.00783393	0.0254071	0.0298763	0.0362924
0	1	0.00840834	0.00341281	0.032079	0.0113427	0.00921656	0.0116836	0.00199474	0.0174035	0.0131038	0.00907041
0	1	0.00840834	0.00341281	0.0326956	0.0119475	0.00921656	0.011919	0.00199474	0.0157066	0.0131038	0.00907041
0	1	0.0282478	0.0149301	0.00600372	0.0185106	0.0460094	0.0155981	0.00854718	0.0160973	0.0152841	0.0109459
0	1	0.0195052	0.0053492	0.00873779	0.0119475	0.0135458	0.0115757	0.00395321	0.0103343	0.0275784	0.0100358
0	1	0.0100883	0.00753695	0.0242335	0.00641633	0.00936803	0.00353084	0.00331247	0.0210593	0.0187657	0.014477
0	1	0.00235422	0.000711325	0.0469583	0.00458516	0.00932022	0.00589514	0.00117469	0.00648576	0.0257092	0.0082094
0	1	0.0366561	0.0248809	0.00775611	0.00516272	0.0739877	0.0276655	0.00669743	0.0111287	0.00933279	0.0666028
0	1	0.0322849	0.0403785	0.00643356	0.0476937	0.05219	0.0184828	0.104045	0.0241068	0.0260488	0.0346079
0	1	0.0245507	0.00824828	0.00417012	0.0219745	0.0502606	0.0190217	0.023006	0.0103343	0.0182609	0.0135902
0	1	0.0406931	0.0762953	0.00713137	0.036983	0.0557906	0.0314414	0.0168281	0.0192534	0.0101271	0.0454035
0	1	0.0406875	0.0135075	0.0198364	0.00609191	0.0481732	0.0168536	0.00388071	0.0107082	0.00568804	0.0095873
0	1	0.0216725	0.00326901	0.0213535	0.00915988	0.0362046	0.0128992	0.00334872	0.00852237	0.0182369	0.0107478
0	1	0.00773409	0.00564573	0.00475425	0.0602194	0.0123738	0.00569501	0.0104116	0.0103343	0.0190051	0.00718795
0	1	0.0474187	0.110391	0.0399566	0.00818665	0.0668586	0.039961	0.00391696	0.0156871	0.0155758	0.0177709
0	1	0.0586817	0.0228908	0.0132972	0.0112729	0.0684565	0.0259138	0.00587544	0.0219075	0.0128383	0.0154103
0	1	0.00975119	0.00326901	0.0165587	0.00581153	0.0135458	0.0044828	0.00199474	0.00726722	0.0133432	0.0125025
0	1	0.00470844	0.00270149	0.0130945	0.0094843	0.00934746	0.00831769	0.00459396	0.00650534	0.0143322	0.0270539
0	1	0.0080712	0.00525918	0.0248177	0.0106939	0.00829969	0.00776785	0.00270798	0.00843941	0.0101271	0.00945762
0	1	0.0919435	0.0110771	0.00237712	0.0752662	0.0470894	0.0439317	0.104316	0.0286846	0.0349722	0.00904287
0	1	0.0195052	0.0105183	0.0101738	0.0564771	0.0264321	0.00829928	0.0197604	0.00800955	0.0233081	0.00554228
0	1	0.043716	0.00270149	0.0455308	0.00520675	0.0500059	0.0154597	0.00790643	0.010533	0.0204935	0.0138258
0	1	0.0339648	0.0237777	0.00779669	0.031163	0.0126289	0.0179624	0.0210476	0.0141633	0.0110692	0.00239533
0	1	0.00930404	0.00852817	0.0244631	0.0104803	0.00728649	0.0106555	0.00390048	0.0136537	0.0128002	0.0206222
0	1	0.019508	0.0092395	0.00375388	0.0131466	0.0485783	0.0150483	0.00571592	0.0107251	0.0167767	0.00857158
0	1	0.0191709	0.0204011	0.00559799	0.0256191	0.0427741	0.0161971	0.0256962	0.0152964	0.0136087	0.0106301
0	1	0.0319449	0.0106621	0.00471364	0.00866225	0.0282696	0.0282643	0.00787018	0.0122684	0.00863867	0.0105131
0	1	0.0289221	0.0179115	0.00233652	0.0229217	0.040175	0.0227983	0.0578971	0.0154938	0.0178083	0.0057208
0	1	0.246697	0.214003	0.0130538	0.0260579	0.019985	0.314075	0.530958	0.249312	0.0249085	0.0152017
0	1	0.0524642	0.0440713	0.00116826	0.0327305	0.0299224	0.0295381	0.00655244	0.0321555	0.00938285	0.00567342
0	1	0.00650141	0.00781685	0.010052	0.00302395	0.0152657	0.00901524	0.00244742	0.00765794	0.010516	0.00496191
0	1	0.00571698	0.0059705	0.0159745	0.00559037	0.00723135	0.00451163	0.00459396	0.0175087	0.0172995	0.00753845
0	1	0.00605411	0.00412414	0.0198119	0.0090811	0.00631447	0.00938794	0.00423799	0.0122684	0.0161014	0.00857925
0	1	0.00537987	0.00412414	0.0146442	0.0178031	0.0241895	0.00554206	0.00436324	0.0153159	0.0218726	0.00550863
0	1	0.0950018	0.0405872	0.00838082	0.0612306	0.0619962	0.0681609	0.109122	0.0384334	0.0189373	0.00896521
0	1	0.116034	0.081186	0.00963031	0.0259718	0.100595	0.0535055	0.157783	0.0690016	0.03943	0.00855054
0	1	0.0205137	0.0282895	0.00537898	0.0527887	0.0342193	0.0135521	0.0322302	0.0274361	0.0203349	0.00648598
0	1	0.0178224	0.0100946	0.00838082	0.0372539	0.0138487	0.0141858	0.0387464	0.0174224	0.0236889	0.0180473
0	1	0.113783	0.0495918	0.00709077	0.0102455	0.0426926	0.0944223	0.291256	0.0603643	0.0212376	0.0109303
0	1	0.0366589	0.0176239	0.0113015	0.00901616	0.0595808	0.0198352	0.00259923	0.00946822	0.0116154	0.024683
0	1	0.00437131	0.0106621	0.0167617	0.0352964	0.00880995	0.00684711	0.00733818	0.0141633	0.0170641	0.00768595
0	1	0.0346363	0.0150684	0.0240877	0.00646035	0.034012	0.0161756	0.0051622	0.0160582	0.0108451	0.0203966
0	1	0.142482	0.208236	0.00537898	0.0328185	0.134511	0.086759	0.213581	0.0761447	0.023975	0.0165612
0	1	0.140269	0.204191	0.00537898	0.0328185	0.134026	0.0847545	0.212031	0.0746253	0.023975	0.0161828
0	1	0.0110969	0.00341281	0.00533838	0.0355094	0.00712766	0.00779907	0.0176626	0.00955287	0.00813382	0.0105467
0	1	0.144944	0.155815	0.010758	0.0271993	0.105535	0.0568787	0.225397	0.0486955	0.010003	0.0215845
0	1	0.0104254	0.0100946	0.00600372	0.00824112	0.0256644	0.00472861	0.00267173	0.00535273	0.013866	0.00406001
0	1	0.00907976	0.00454785	0.0314868	0.0100891	0.0112018	0.00624823	0.00395321	0.00380941	0.0167464	0.012541
0	1	0.0232051	0.0059705	0.0271787	0.00702111	0.0371215	0.0189144	0.00388071	0.0103148	0.0155758	0.0182355
0	1	0.117628	0.157701	0.00358599	0.0338392	0.0860587	0.057862	0.070723	0.0395302	0.020228	0.0205563
0	1	0.00773409	0.00967094	0.00888375	0.0304954	0.0121186	0.0111153	0.00651619	0.00613418	0.0258898	0.00770587
0	1	0.176928	0.0803454	0.0131757	0.0120355	0.0789787	0.137793	0.0274068	0.131562	0.00792058	0.0113727
0	1	0.0107625	0.00398033	0.00713137	0.0076259	0.0128841	0.0104092	0.00391696	0.0076791	0.0106058	0.0163972
0	1	0.0686066	0.0681158	0.0148875	0.00766993	0.0610181	0.0307169	0.00722944	0.0370556	0.0116328	0.0145671
0	1	0.0232051	0.00341281	0.0123885	0.00181437	0.0230175	0.0118901	0.00135399	0.00992401	0.0186914	0.0106271
0	1	0.0141225	0.0332425	0.0173458	0.014735	0.0153795	0.0155981	0.0058392	0.0168201	0.0116154	0.022495
0	1	0.0104254	0	0.0280765	0.00590364	0.0132907	0.0110854	0.00203098	0.00729271	0.0199886	0.0130194
0	1	0.00299951	0.00199017	0.0284607	0.00734552	0.00455204	0.00427327	0.00259923	0.00267636	0.0238669	0.00864958
0	1	0.12158	0.176427	0.00958972	0.0591766	0.149425	0.0573138	0.444792	0.0608971	0.0355905	0.0146186
0	1	0.00235422	0.00469165	0.0102144	0.00730149	0.00157862	0.00307047	0.00135399	0.00706537	0.00592739	0.011246
0	1	0.00336277	0.0144449	0.00838082	0.0616322	0.0142075	0.0131266	0.0506167	0.0122933	0.0434348	0.00770587
0	1	0.149368	0.417964	0.0131351	0.0516001	0.199086	0.0710035	0.0712165	0.16942	0.0249325	0.011135
0	1	0.0208509	0.0179115	0.00797512	0.00367276	0.0312259	0.00973184	0.00581767	0.014554	0.00667158	0.0124374
0	1	0.0510114	0.0302839	0.00358599	0.0141303	0.0743398	0.0209256	0.00519845	0.0210398	0.00813382	0.00990912
0	1	0.118424	0.0831544	0.00938667	0.0237299	0.101027	0.06509	0.0645379	0.0453126	0.0173939	0.0166788
0	1	0.00874264	0.00668182	0.00550002	0.0086396	0.0124216	0.0115856	0.00712265	0.00843941	0.0182609	0.0052145
0	1	0.00941547	0.0059705	0.00412952	0.106447	0.0133675	0.0186098	0.0813156	0.0118385	0.0170793	0.157668
0	1	0.145467	0.0715231	0.00775611	0.0152518	0.0976403	0.0687724	0.0360136	0.0369075	0.00938285	0.0139818
0	1	0.0164795	0.000711325	0.0160963	0.00395314	0.00631447	0.0164428	0.00990116	0.00803888	0.0222473	0.0238659
0	1	0.337265	0.220889	0.00825903	0.00921665	0.0726801	0.201846	0.0388084	0.18974	0.00988767	0.0157186
0	1	0.071255	0.0437837	0.00596311	0.0206949	0.0723805	0.0370154	0.0171669	0.0286781	0.0102571	0.010414
0	1	0.0817234	0.085718	0.00529778	0.0444491	0.097532	0.0406651	0.0303805	0.0287075	0.00986156	0.00974564
0	1	0.00672553	0.00419433	0.0179948	0.00915988	0.0147178	0.0111153	0.00214653	0.00611462	0.0145661	0.0219998
0	1	0.0285878	0.00483546	0.0194793	0.00823069	0.0167509	0.0199603	0.00404221	0.00687649	0.0172773	0.0123504
0	1	0.0363557	0.0116611	0.0101738	0.0113467	0.0709341	0.0134702	0.00854718	0.0313415	0.0106058	0.00864061
0	1	0.148411	0.320061	0.00475425	0.0186334	0.11208	0.0859926	0.0856326	0.0817155	0.00830791	0.0332098
0	1	0.0494386	0.0150739	0.0184017	0.0143226	0.0248991	0.0274508	0.0112579	0.0182798	0.00874528	0.0122024
0	1	0.00571698	0.0092395	0.00479485	0.0360008	0.0128841	0.00991759	0.00391696	0.00652488	0.0195273	0.00842384
0	1	0.00941689	0.00810447	0.0173295	0.0103548	0.00855483	0.00990779	0.00926041	0.0110961	0.0185614	0.0123975
0	1	0.00437131	0.0022735	0.00537898	0.00398249	0.00287798	0.00990898	0.00320372	0.0080291	0.00717644	0.0050224
0	1	0.00975119	0.0059705	0.0160963	0.0103645	0.0226846	0.0107623	0.00528976	0.0095724	0.0271388	0.0157208
0	1	0.0195024	0.006538	0.0292889	0.00584848	0.0274982	0.0147847	0.00199474	0.0130107	0.0162937	0.00792561
0	1	0.0255621	0.00483546	0.0224489	0.0098527	0.0624617	0.0181575	0.00395185	0.0172108	0.0256244	0.0141185
0	1	0.218575	0.0275089	0.00958972	0.106679	0.0748531	0.197022	0.142459	0.0816589	0.0796383	0.0242304
0	1	0.0107597	0.0118725	0.0203269	0.0164605	0.0306077	0.007975	0.0111095	0.0114674	0.0249918	0.0197872
0	1	0.0390167	0.00824828	0.0218404	0.00593705	0.0571084	0.0150881	0.00128148	0.0191644	0.0182609	0.0162743
0	1	0.00840552	0.00919668	0.0107713	0.0225238	0.0405728	0.0132339	0.0210476	0.0110229	0.0192705	0.00478468
0	1	0.00706265	0.00142265	0.010469	0.00939508	0.0118635	0.0069544	0.00199474	0.00487248	0.0111106	0.0229473
0	1	0.112152	0.225841	0.0114233	0.0188006	0.208333	0.0497728	0.061673	0.0772913	0.00866478	0.0158345
0	1	0.00403701	0.00270149	0.0330602	0.00246319	0.00672242	0.00256045	0.00256297	0.00613418	0.0148392	0.00720095
0	1	0.248352	0.078261	0.0101738	0.0998995	0.0799135	0.190053	0.388145	0.187731	0.0732273	0.0156588
0	1	0.138178	0.106737	0.0090048	0.0119475	0.130776	0.0464788	0.00869218	0.059497	0.0140612	0.00605019
0	1	0.00638842	0.00796065	0.018003	0.00641633	0.0125253	0.0105165	0.00267173	0.00459085	0.0170899	0.0125436
0	1	0.00840834	0.00412414	0.0186519	0.014735	0.0255608	0.0178055	0.00195848	0.00572389	0.0171051	0.107401
0	1	0.00336277	0.00284529	0.00537898	0.0507804	0.0115221	0.0117964	0.0152084	0.00574345	0.0236029	0.0140622
0	1	0.0100883	0.00611431	0.0113421	0.00879145	0.0220337	0.0103988	0.00199474	0.0106859	0.0111106	0.0203638
0	1	0.00269134	0.00142265	0.010052	0.00702111	0.00565273	0.0104092	0.00263547	0.00463158	0.0148522	0.0141145
0	1	0.015471	0.0223233	0.00954908	0.0170662	0.0208544	0.0114194	0.0108597	0.014886	0.0118286	0.0255195
0	1	0.00605411	0.0133582	0.00475425	0.0186659	0.00366751	0.00412972	0.0149909	0.00841982	0.0148848	0.0122521
0	1	0.0648796	0.148476	0.00954908	0.0764283	0.156172	0.0350846	0.07105	0.0353946	0.0185264	0.0233843
0	1	0.00369989	0.00698073	0.0223763	0.00120958	0.00341237	0.00576553	0.00195848	0.0053723	0.0172447	0.00582743
0	1	0.0662849	0.15336	0.00533838	0.0460798	0.113745	0.0400546	0.0546554	0.0286586	0.0166248	0.0146234
0	1	0.00639125	0.013179	0.0203347	0.0088795	0.0278311	0.0115156	0.00655244	0.0158346	0.0116154	0.0179186
0	1	0.0178252	0.0374795	0.00533838	0.0852192	0.0346281	0.0176094	0.0276725	0.0176016	0.0242796	0.00669978
0	1	0.00975399	0.0073196	0.00834024	0.0311965	0.0129082	0.0072094	0.033995	0.0118777	0.014613	0.0398665
0	1	0.00605411	0.00383653	0.0148875	0.0125082	0.0174125	0.0131266	0.00587544	0.00879096	0.0138219	0.020476
0	1	0.0410359	0.0201948	0.0125103	0.00827472	0.0543163	0.0183449	0.00787018	0.0146071	0.0108712	0.0141522
0	1	0.00773409	0.00199017	0.0224406	0.0128327	0.00697621	0.00769179	0.00398947	0.00498158	0.0170674	0.00754907
0	1	0.167266	0.089293	0.00892437	0.0109511	0.126962	0.0784719	0.0126817	0.0485653	0.00961446	0.0180758
0	1	0.0232051	0.0092395	0.0364034	0.00520675	0.0399225	0.0161364	0.00398947	0.0149056	0.0103664	0.012225
0	1	0.0707704	0.0136436	0.00479485	0.0599597	0.0459549	0.0664774	0.182383	0.0109681	0.101291	0.0180283
0	1	0.0107992	0.00469165	0.0100114	0.0101331	0.0154273	0.0124204	0.00131774	0.010821	0.00911737	0.0132115
0	1	0.0245507	0.00881579	0.0112365	0.00871758	0.0242852	0.0070617	0.00267173	0.0137839	0.0039603	0.0114964
0	1	0.187734	0.215566	0.00848636	0.0107999	0.071813	0.109874	0.0679904	0.117856	0.00837318	0.0128957
0	1	0.00134567	0.00341281	0.0330768	0.00427755	0.00814821	0.00684711	0.0059842	0.00726722	0.0129624	0.00999075
0	1	0.0145372	0.00909739	0.0325644	0.0088795	0.00646593	0.00790635	0.00131774	0.00968145	0.0265794	0.00735882
0	1	0.0205166	0.00525918	0.0135974	0.00553115	0.0459859	0.0091802	0.00587273	0.0110961	0.0109336	0.0161178
0	1	0.00537987	0.00284529	0.00842146	0.0119034	0.00448071	0.00649403	0.00327622	0.0130303	0.0148053	0.0052145
0	1	0.206002	0.399893	0.00717198	0.0140254	0.128486	0.0939177	0.0600153	0.106136	0.00986156	0.0240952
0	1	0.00698789	0.00213397	0.0308215	0.00744632	0.0128841	0.0044828	0.00199474	0.00998273	0.0139013	0.0206106
0	1	0.217509	0.156961	0.00989783	0.0160738	0.0923923	0.110424	0.0216829	0.0675067	0.0131038	0.0177567
0	1	0.0940789	0.0474555	0.00767488	0.0360613	0.11886	0.0516015	0.0404865	0.0321164	0.0257752	0.0121744
0	1	0.163107	0.0702387	0.00892437	0.0464472	0.165695	0.0772145	0.079844	0.0558451	0.0360169	0.0139482
0	1	0.242282	0.0483392	0.023489	0.0134375	0.109612	0.0983175	0.0164899	0.0721529	0.0166686	0.0120129
0	1	0.0983892	0.0998282	0.00829963	0.0051774	0.104233	0.0539936	0.0175403	0.0401847	0.00783327	0.0128972
0	1	0.0080712	0.00199017	0.0244557	0.00661168	0.0144804	0.00388393	0.00263547	0.00607014	0.0169052	0.0103083
0	1	0.0423731	0.0439352	0.00596232	0.025646	0.0873372	0.0366597	0.0676442	0.0226466	0.0206556	0.0418411
0	1	0.063224	0.0582977	0.00592251	0.0173446	0.0794021	0.030126	0.0850697	0.0187737	0.0133917	0.0267886
0	1	0.040282	0.0330162	0.0274993	0.0107379	0.0522418	0.0239678	0.0126454	0.0236136	0.0165505	0.0118733
0	1	0.0168139	0.00611431	0.00600372	0.0125963	0.0355546	0.00815216	0.00922417	0.0144769	0.0198581	0.00185664
0	1	0.0080712	0.00142265	0.0284362	0.00514045	0.00705261	0.00638673	0.00466646	0.00726722	0.0234702	0.00825942
0	1	0.0289221	0.00412414	0.00897046	0.00641633	0.0329135	0.0119288	0.00395321	0.0157587	0.0118286	0.00925354
0	1	0.0204397	0.0136842	0.0113015	0.00823069	0.0371553	0.015323	0.00388071	0.0111158	0.0173034	0.00725221
0	1	0.00437131	0.00895959	0.00541256	0.0777029	0.00738281	0.00798424	0.00867611	0.00854523	0.0266732	0.00948525
0	1	0.0717036	0.0440538	0.00354538	0.0211074	0.0543862	0.0371227	0.0753259	0.0406957	0.0155034	0.0085812
0	1	0.0161424	0.00582667	0.0116909	0.0169024	0.0289731	0.00671961	0.00922417	0.00858642	0.0287035	0.0113241
0	1	0.0168139	0.0142187	0.0101332	0.00706514	0.0540516	0.0167154	0.00869218	0.0200549	0.0148316	0.0114688
0	1	0.25572	0.167457	0.00767488	0.0435664	0.0845686	0.175536	0.333715	0.131095	0.0244798	0.0118716
0	1	0.00302564	0.00412414	0.0197229	0.00443512	0.00814821	0.00423702	0.00402572	0.00729271	0.0108975	0.0113667
0	1	0.0427504	0.084306	0.00713137	0.0225405	0.0720826	0.0209464	0.0171669	0.0259822	0.0103925	0.0408029
0	1	0.0218594	0.00142265	0.0157798	0.00733917	0.0242697	0.0102706	0.00594795	0.00879096	0.0153736	0.00958132
0	1	0.0168166	0.00952713	0.0094355	0.00520675	0.0204698	0.0112723	0.00506137	0.0149056	0.0185525	0.0127006
0	1	0.0151339	0.0201893	0.0112367	0.0468845	0.0282078	0.0230753	0.0112182	0.0187541	0.0103664	0.008689
0	1	0.013424	0.00682563	0.0143439	0.0105648	0.0112018	0.0168253	0.00543245	0.00890876	0.015984	0.0269695
0	1	0.0659477	0.0401282	0.0114233	0.0583638	0.0940095	0.0190823	0.269492	0.0451271	0.0959938	0.00754494
0	1	0.0080712	0.00398033	0.0299775	0.00604673	0.0142075	0.00518898	0.00463021	0.0114869	0.0259421	0.0115433
0	1	0.0507786	0.0722289	0.00801147	0.014735	0.0529553	0.0276328	0.0643302	0.0189137	0.00731241	0.0724785
0	1	0.106132	0.0235626	0.0168429	0.0825365	0.0515841	0.0855908	0.1874	0.0754831	0.0388599	0.00837956
0	1	0.0309391	0.0201858	0.00769599	0.0574291	0.031526	0.0243804	0.0380601	0.0146516	0.0372659	0.0037178
0	1	0.131622	0.00980702	0.0128138	0.0356885	0.0670593	0.0862632	0.116503	0.0457098	0.0325875	0.00735233
0	1	0.0117711	0.00398033	0.0095085	0.00730149	0.0149466	0.0118527	0.0052347	0.00804864	0.0177822	0.0251807
0	1	0.0118262	0.00554679	0.00739099	0.00868429	0.0259674	0.0128323	0.000676995	0.005763	0.012776	0.0120847
0	1	0.00470844	0.00447937	0.0110905	0.0076259	0.00432925	0.00688694	0.00128148	0.00843941	0.0145661	0.00987785
0	1	0.00907976	0.00284529	0.0291096	0.00367276	0.00697621	0.010655	0.00195848	0.00765794	0.00988767	0.0134492
0	1	0.0886594	0.0408835	0.00952175	0.0189686	0.0788826	0.0351102	0.0874634	0.0349469	0.0170379	0.0129204
0	1	0.00504275	0.00728829	0.00954908	0.0924416	0.00407411	0.0066013	0.0258247	0.0092392	0.0262438	0.0081095
0	1	0.283969	0.144006	0.00763432	0.0682322	0.0562435	0.33784	0.53673	0.213292	0.0360953	0.0319098
0	1	0.198731	0.298991	0.00533838	0.043188	0.19747	0.0790364	0.311887	0.0967715	0.0214508	0.0156689
0	1	0.0060513	0.00326901	0.00954908	0.00520675	0.00870628	0.00684711	0.00128148	0.00728676	0.00467836	0.0045709
0	1	0.0100335	0.00938329	0.0209318	0.0076259	0.00778941	0.00614094	0.00843844	0.0160778	0.0180476	0.00888167
0	1	0.0182995	0.055851	0.00383753	0.0539867	0.0578176	0.00896559	0.038612	0.0199068	0.0157889	0.0131574
0	1	0.0359819	0.0152186	0.00563044	0.0109742	0.0420565	0.0156073	0.0134755	0.0214109	0.0098954	0.0100573
0	1	0.0218594	0.019478	0.0113827	0.017715	0.0493246	0.0112036	0.0104332	0.016449	0.00914351	0.0137404
0	1	0.0147968	0.0110936	0.0149603	0.0079503	0.0184331	0.0208632	0.00984068	0.00837749	0.0103664	0.0284877
0	1	0.0174881	0.0181991	0.00984926	0.0681705	0.0428219	0.0138321	0.00722944	0.0141437	0.0111367	0.0164394
0	1	0.170888	0.0960406	0.0106768	0.0122091	0.167139	0.0588715	0.00858343	0.0554809	0.00738192	0.0167278
0	1	0.073088	0.12768	0.00717198	0.0219925	0.154537	0.0352025	0.018948	0.0582126	0.00863543	0.0222379
0	1	0.00975399	0.00768075	0.0202015	0.011579	0.0123492	0.0096718	0.00391696	0.00650534	0.0116154	0.0358021
0	1	0.156953	0.0401755	0.010052	0.0534056	0.0479498	0.108149	0.200026	0.068413	0.026504	0.0167752
0	1	0.0020171	0.00255769	0.0208912	0.00520675	0.00432925	0.00766054	0.00395321	0.0107251	0.0158151	0.00645235
0	1	0.00235422	0.00398033	0.0150091	0.00873224	0.00448071	0.0104092	0.00398947	0.00459085	0.0162937	0.00736627
0	1	0.12118	0.129392	0.00779669	0.0259224	0.140341	0.0473853	0.137205	0.0528045	0.0173034	0.00517643
0	1	0.0793692	0.039092	0.0148065	0.0535101	0.135163	0.0323042	0.0791516	0.0369369	0.0346388	0.0136249
0	1	0.0624675	0.0565875	0.0164453	0.0524209	0.093335	0.0214847	0.0138182	0.0315775	0.025198	0.0198896
0	1	0.0077369	0.000738645	0.0172971	0.00488234	0.00723135	0.0102706	0.00341729	0.014554	0.0224606	0.0132205
0	1	0.0104254	0.00469165	0.0144154	0.00399717	0.0252579	0.0113611	0.00331247	0.00840026	0.0118548	0.00583436
0	1	0.0100883	0.00525918	0.0328986	0.00851109	0.0295312	0.0113299	0.00455771	0.00920129	0.011388	0.0109429
0	1	0.0107625	0.0092395	0.0313751	0.0127875	0.0282637	0.00911334	0.00858343	0.00828306	0.0241621	0.0165655
0	1	0.0259296	0.0393797	0.0189764	0.00576751	0.0464103	0.0136943	0.00128148	0.0130303	0.0096222	0.0126856
0	1	0.104001	0.0440856	0.0160558	0.0131571	0.0583339	0.0561854	0.133737	0.0290689	0.0286653	0.0160355
0	1	0.025056	0.0172079	0.0107822	0.00915988	0.0459534	0.0206411	0.0204615	0.0153159	0.0123596	0.018222
0	1	0.0131196	0.00618536	0.0154716	0.0126414	0.0141039	0.0152451	0.00320372	0.00574345	0.00887153	0.0278163
0	1	0.00840834	0.00626137	0.00838082	0.00581153	0.00748604	0.00861255	0.00259923	0.00611462	0.0113499	0.0150622
0	1	0.00941689	0.00213397	0.00954908	0.00339238	0.00616521	0.00829928	0.00203098	0.00699371	0.0157889	0.0195626
0	1	0.0652805	0.133454	0.0119262	0.00952835	0.0738498	0.0276943	0.0144952	0.0407819	0.00518319	0.0343337
0	1	0.0568337	0.0720851	0.0131108	0.0388712	0.0635418	0.0313035	0.0333318	0.0596512	0.0145661	0.0157507
0	1	0.00100855	0.00550178	0.0255237	0.0104135	0.00473585	0.0109073	0.00388071	0.0091817	0.0160544	0.00709892
0	1	0.0497729	0.015852	0.0130538	0.0314769	0.0303735	0.0357189	0.11723	0.0186483	0.0358037	0.0134709
0	1	0.0339648	0.0261675	0.0106361	0.0110623	0.045763	0.0192363	0.00915167	0.00881052	0.0136477	0.0194874
0	1	0.00941689	0.00341281	0.0229277	0.00581153	0.00855483	0.00427684	0.00398947	0.00628392	0.018695	0.00566301
0	1	0.0403532	0.0558828	0.0166882	0.0179766	0.0630807	0.0161971	0.0105057	0.0325548	0.010658	0.0119419
0	1	0.0171509	0.00483546	0.0377663	0.0116231	0.0176677	0.009456	0.00331247	0.0164685	0.0162286	0.0122334
0	1	0.0232051	0.0092395	0.030862	0.00520675	0.0480305	0.0119288	0.00214653	0.0118777	0.0169145	0.016504
0	1	0.0110969	0.00540298	0.0290081	0.00548713	0.0323567	0.0145592	0.00398947	0.00879096	0.028945	0.0121165
0	1	0.00235422	0.00724932	0.0264483	0.00581153	0.00514245	0.00656268	0.00398947	0.0126395	0.0234366	0.0115096
0	1	0.0144257	0.00527016	0.0305215	0.00367276	0.0104364	0.0115757	0.00128148	0.00726722	0.0207328	0.011141
0	1	0.00941689	0.00341281	0.0312314	0.0100891	0.0118635	0.00779907	0.00787018	0.0116215	0.0300414	0.0114619
0	1	0.12431	0.280957	0.00884318	0.0156202	0.0559097	0.0632579	0.148642	0.0859043	0.0115893	0.0100051
0	1	0.0489063	0.0529195	0.0174325	0.0295369	0.0755706	0.0250554	0.0258393	0.0202584	0.019536	0.0109158
0	1	0.0581812	0.055364	0.0110371	0.0195966	0.0576912	0.0209117	0.00794268	0.0137514	0.0183637	0.0313289
0	1	0.0319477	0.0297087	0.0181754	0.0428467	0.0354963	0.0258576	0.0135333	0.0182153	0.0244537	0.00971103
0	1	0.00735959	0.0116534	0.0204274	0.0102982	0.0213353	0.00885833	0.00331247	0.0175462	0.0209982	0.0161188
0	1	0.025113	0.00824828	0.00654725	0.0388297	0.0221538	0.0183019	0.0218518	0.00459085	0.0153364	0.0176299
0	1	0.0064734	0.00355662	0.0176053	0.00302395	0.00789308	0.00578785	0.00267173	0.00457128	0.00902115	0.00696024
0	1	0.0949733	0.032702	0.00763432	0.0275196	0.031365	0.077794	0.124653	0.04136	0.0233301	0.0128094
0	1	0.00134567	0.00582667	0.0281119	0.0106498	0.00198522	0.00578785	0.00135399	0.0110961	0.0214563	0.0216726
0	1	0.0484272	0.0632694	0.00592251	0.00980872	0.0433086	0.0164116	0.0072496	0.0172304	0.00863867	0.0123254
0	1	0.00336277	0.000711325	0.0053545	0.00809515	0.00962316	0.00578785	0.00506137	0.00304752	0.00834602	0.0103263
0	1	0.0077369	0.00127885	0.0247325	0.0093107	0.00656961	0.0091924	0.00594795	0.0130107	0.0250771	0.034604
0	1	0.171845	0.00142265	0.0947336	0.00548713	0.0601093	0.105168	0.00794268	0.0175624	0.0314531	0.0204718
0	1	0.248497	0.903904	0.0100926	0.0842259	0.050407	0.342599	0.76686	0.846553	0.0190683	0.0140489
0	1	0.0415896	0.0218633	0.00872289	0.00613594	0.0390839	0.0255157	0.0165624	0.0207972	0.00992901	0.0416232
0	1	0.160832	0.154778	0.00825903	0.0178547	0.0634028	0.091208	0.304068	0.0499507	0.0501615	0.0106291
0	1	0.105099	0.041288	0.0153248	0.0184265	0.133035	0.0414228	0.0750711	0.0161966	0.0240817	0.019432
0	1	0.0833139	0.0207568	0.0316492	0.0076259	0.114312	0.0419248	0.00952607	0.0233059	0.0386182	0.00982197
0	1	0.060905	0.0335529	0.01793	0.0106939	0.0859176	0.0354645	0.00463021	0.0221218	0.0209982	0.0148857
0	1	0.00509972	0.0105183	0.0100765	0.0769525	0.0132907	0.0110081	0.024446	0.00726722	0.0399087	0.00520851
0	1	0.00874545	0.006538	0.0102144	0.00492637	0.0151244	0.00966318	0.0058392	0.0131278	0.0195099	0.0190959
0	1	0.0312735	0.0278701	0.0450755	0.00367276	0.00962316	0.0364449	0.00267173	0.028307	0.0177822	0.0199761
0	1	0.186304	0.0267273	0.0449366	0.0167858	0.0520863	0.10328	0.0145676	0.0581377	0.0528702	0.0367893
0	1	0.0743237	0.0135075	0.0440082	0.00641633	0.0563213	0.0413878	0.00263547	0.0202584	0.0254373	0.0222789
0	1	0.110294	0.00881579	0.0435055	0.0099019	0.0282113	0.0800411	0.00417888	0.0414657	0.0336911	0.00951711
0	1	0.0738189	0.0450625	0.00417012	0.0256764	0.0769303	0.0342317	0.0911133	0.0374887	0.0224606	0.00469462
0	1	0.0263796	0.0133636	0.0143439	0.00982746	0.0341156	0.0044828	0.023828	0.016449	0.0214224	0.00803664
0	1	0.346356	0.235063	0.0108798	0.0364032	0.136873	0.208664	0.242529	0.173517	0.0160806	0.00694049
0	1	0.0414421	0.0669368	0.00947492	0.0307158	0.0628042	0.0215608	0.0158491	0.0287172	0.00942419	0.0120667
0	1	0.0302678	0.00469165	0.037068	0.00740113	0.0683033	0.0142931	0.00459396	0.0133818	0.0222212	0.00828418
0	1	0.374851	0.751735	0.00771551	0.0676892	0.0403683	0.312882	0.813146	0.427337	0.0183033	0.0278206
0	1	0.00571698	0	0.00987355	0.00399717	0.00565273	0.00744599	0.00195848	0.00498158	0.0153103	0.0133135
0	1	0.024885	0.0083921	0.00997105	0.00646035	0.0321782	0.00907289	0.0168229	0.0149447	0.0158151	0.00576205
0	1	0.0110969	0.00255769	0.0113827	0.00697709	0.0161928	0.0139591	0.00327622	0.0118581	0.0208067	0.0116489
0	1	0.242671	0.259011	0.0116107	0.010655	0.168809	0.124485	0.0330388	0.105961	0.0128645	0.0165881
0	1	0.157886	0.19741	0.0100926	0.0401391	0.137186	0.0671751	0.0164899	0.0487627	0.023913	0.013084
0	1	0.0496269	0.0221871	0.0101332	0.0094843	0.0664234	0.0232899	0.0059842	0.016449	0.0150709	0.0151468
0	1	0.0729751	0.0410976	0.0094679	0.0125082	0.107525	0.0386735	0.00726569	0.0164685	0.00738963	0.0365582
0	1	0.17913	0.0507553	0.00553283	0.0128327	0.10694	0.100229	0.151548	0.0484317	0.0261553	0.0140125
0	1	0.00437131	0.006538	0.00920833	0.0235265	0.00774824	0.0049744	0.00915167	0.00689606	0.0170379	0.00802168
0	1	0.224984	0.485921	0.00963031	0.0128327	0.260625	0.103872	0.079252	0.127174	0.00693704	0.012849
0	1	0.114399	0.0786155	0.0185546	0.0314224	0.187954	0.0405177	0.0337754	0.0398296	0.0281224	0.00584782
0	1	0.0208509	0.00770378	0.0162182	0.0165494	0.0429256	0.011683	0	0.00916216	0.0170119	0.00991211
0	1	0.0644008	0.0423041	0.0142221	0.0128766	0.0523924	0.0352125	0.0229698	0.0384492	0.0212376	0.00961797
0	1	0.0536611	0.0140749	0.00592251	0.014691	0.0577471	0.0295914	0.00361504	0.0171391	0.017756	0.00770587
0	1	0.275626	0.409729	0.0173864	0.100474	0.0374184	0.436385	0.626903	0.546239	0.0951666	0.0266594
0	1	0.275626	0.409729	0.0173864	0.100474	0.0374184	0.436385	0.626903	0.546239	0.0951666	0.0266594
0	1	0.275626	0.409729	0.0173864	0.100474	0.0374184	0.436385	0.626903	0.546239	0.0951666	0.0266594
0	1	0.275626	0.409729	0.0173864	0.100474	0.0374184	0.436385	0.626903	0.546239	0.0951666	0.0266594
0	1	0.277168	0.407483	0.0172185	0.101298	0.0374552	0.435805	0.626814	0.543747	0.0953526	0.026401
0	1	0.277168	0.407483	0.0172185	0.101298	0.0374552	0.435805	0.626814	0.543747	0.0953526	0.026401
0	1	0.277168	0.407483	0.0172185	0.101298	0.0374552	0.435805	0.626814	0.543747	0.0953526	0.026401
0	1	0.277168	0.407483	0.0172185	0.101298	0.0374552	0.435805	0.626814	0.543747	0.0953526	0.026401
0	1	0.275626	0.409729	0.0173864	0.100474	0.0374184	0.436385	0.626903	0.546239	0.0951666	0.0266594
0	1	0.275626	0.409729	0.0173864	0.100474	0.0374184	0.436385	0.626903	0.546239	0.0951666	0.0266594
0	1	0.275626	0.409729	0.0173864	0.100474	0.0374184	0.436385	0.626903	0.546239	0.0951666	0.0266594
0	1	0.275626	0.409729	0.0173864	0.100474	0.0374184	0.436385	0.626903	0.546239	0.0951666	0.0266594
0	1	0.277168	0.407483	0.0172185	0.101298	0.0374552	0.435805	0.626814	0.543747	0.0953526	0.026401
0	1	0.277168	0.407483	0.0172185	0.101298	0.0374552	0.435805	0.626814	0.543747	0.0953526	0.026401
0	1	0.277168	0.407483	0.0172185	0.101298	0.0374552	0.435805	0.626814	0.543747	0.0953526	0.026401
0	1	0.277168	0.407483	0.0172185	0.101298	0.0374552	0.435805	0.626814	0.543747	0.0953526	0.026401
0	1	0.0857548	0.125808	0.0121745	0.00980872	0.0791396	0.0388016	0.00726569	0.0463106	0.0118963	0.00919714
0	1	0.0144597	0.0177754	0.00600372	0.00516272	0.0336053	0.0121434	0.00128148	0.0103343	0.0150709	0.0201796
0	1	0.0416989	0.0171288	0.0220595	0.00976469	0.105507	0.0225837	0.00594795	0.0195795	0.0176494	0.0136293
0	1	0.00941689	0.00398033	0.0136185	0.00455793	0.00526671	0.00589514	0.00263547	0.00420012	0.0128383	0.00647999
0	1	0.0144624	0.027151	0.00592251	0.0604454	0.0157861	0.00676805	0.0312308	0.0129684	0.035537	0.035721
0	1	0.0073998	0.00696944	0.0105955	0.00980872	0.0259284	0.0153211	0.00787018	0.00955287	0.0111664	0.0179869
0	1	0.133047	0.0633363	0.00354538	0.0320028	0.0626882	0.093985	0.206616	0.0341938	0.0259692	0.0129722
0	1	0.0165938	0.0109498	0.0202664	0.00395314	0.0411999	0.0137249	0.00370875	0.0103539	0.0202333	0.0174678
0	1	0.0238878	0.00284529	0.0264079	0.00986793	0.0342193	0.0167959	0.00331247	0.0130303	0.0352456	0.011729
0	1	0.0316106	0.00213397	0.0180002	0.00602916	0.0136495	0.0159513	0.00327622	0.0080291	0.0148316	0.0249756
0	1	0.00840552	0.00163579	0.0275196	0.00738956	0.0156347	0.00649403	0.00199474	0.00996317	0.0170641	0.0195221
0	1	0.0302117	0.00611431	0.0448429	0.00920393	0.0487298	0.010918	0.00519845	0.0107055	0.0122443	0.0165926
0	1	0.0178252	0.000711325	0.0172374	0.00339238	0.00972685	0.0104092	0.00323997	0.00498158	0.0140874	0.00301725
0	1	0.0548184	0.0247371	0.00838082	0.0295744	0.0838182	0.0229368	0.0330522	0.0218212	0.0259421	0.0110329
0	1	0.11252	0.13664	0.0094679	0.017759	0.0728105	0.0732172	0.0905102	0.0734092	0.00839931	0.00964086
0	1	0.234524	0.139192	0.00767488	0.0106939	0.0699332	0.14616	0.0488492	0.0829403	0.00738963	0.020998
0	1	0.0121054	0.0112297	0.00658785	0.0142117	0.0355428	0.00945722	0.0137456	0.0237161	0.0192705	0.0146266
0	1	0.00470844	0.0136513	0.0154716	0.00427755	0.00977821	0.00837616	0.00594523	0.00382897	0.0130777	0.00573438
0	1	0.00681148	0.00810447	0.00721256	0.017759	0.0140281	0.00412972	0.00391696	0.00994357	0.0237716	0.00738107
0	1	0.013114	0.006538	0.0167697	0.00641633	0.0327995	0.00934993	0.00662495	0.00672835	0.0163342	0.00385593
0	1	0.201465	0.039125	0.00537898	0.0264462	0.0686544	0.10077	0.123078	0.0582208	0.0331536	0.0146968
0	1	0.0353161	0.063626	0.00477863	0.0450707	0.0972573	0.0144004	0.0184121	0.0321164	0.0170761	0.00792561
0	1	0.0430446	0.0514644	0.00471364	0.0231685	0.0651219	0.0332075	0.0327622	0.0286977	0.0170379	0.0212631
0	1	0.397709	0.584964	0.0122347	0.0595959	0.039815	0.465882	0.851167	0.464713	0.0616544	0.0172006
0	1	0.0171538	0.00611431	0.0148469	0.00730149	0.0271626	0.0105263	0.00395321	0.0122292	0.00943885	0.00614623
0	1	0.0722785	0.0677206	0.00350478	0.0181274	0.0720225	0.0229368	0.13319	0.0275451	0.0269257	0.00605019
0	1	0.00369989	0.00525918	0.01793	0.00607319	0.00723135	0.0160897	0	0.00421969	0.019169	0.0227062
0	1	0.00840834	0.00326901	0.0183922	0.00306798	0.00738281	0.00684711	0.00787018	0.0126004	0.0121768	0.0109399
0	1	0.0329562	0.0360421	0.00976002	0.014691	0.0858785	0.0197591	0.0217957	0.0217821	0.0283879	0.0104601
0	1	0.154967	0.0458647	0.00694473	0.0558773	0.0880906	0.100984	0.348799	0.0481253	0.05341	0.0119907
0	1	0.0199905	0.00886078	0.0166399	0.00241916	0.00672107	0.00711372	0.00267173	0.00763836	0.00815997	0.00768848
0	1	0.16342	0.195381	0.0107904	0.00613594	0.143186	0.0755661	0.0150989	0.081848	0.0107527	0.0133733
0	1	0.0543717	0.0370185	0.0174263	0.0140862	0.1069	0.0235357	0.00979243	0.0165699	0.0120941	0.013937
0	1	0.0467501	0.0199017	0.0131351	0.0261461	0.0588632	0.0156742	0.0537144	0.00841982	0.0181147	0.0149014
0	1	0.0134539	0.00781685	0.00941558	0.0599598	0.0131392	0.0104092	0.0164536	0.00496201	0.0439636	0.00592647
0	1	0.0903213	0.0494182	0.0188954	0.00710919	0.144013	0.0607555	0.0111826	0.0455374	0.0195776	0.00996852
0	1	0.087104	0.0643766	0.0179705	0.014523	0.103108	0.0445601	0.0246152	0.0336212	0.00321611	0.0179458
0	1	0.00706265	0.00867197	0.00658785	0.0538378	0.0185846	0.00885833	0.010915	0.0160386	0.0173034	0.00834648
0	1	0.26475	0.337458	0.0101332	0.0305547	0.043008	0.289953	0.486312	0.253104	0.0187657	0.0159117
0	1	0.078355	0.0691498	0.00829963	0.0140422	0.0744518	0.0372115	0.0058392	0.0265715	0.0106058	0.0220252
0	1	0.0221966	0.00852817	0.0137598	0.00851109	0.0362046	0.00755328	0.00259923	0.0178642	0.0146009	0.0120727
0	1	0.0053827	0.00469165	0.0305215	0.00457995	0.00670269	0.0044828	0	0.0109172	0.0185002	0.00310731
0	1	0.0100893	0.00341281	0.0327362	0.00688671	0.00264696	0.0131756	0.00135399	0.0053723	0.0183762	0.0146691
0	1	0.0589907	0.0551972	0.0193202	0.00799435	0.157201	0.0257766	0.0104694	0.0206295	0.0163199	0.00930515
0	1	0.0891789	0.0940395	0.010758	0.0546975	0.0877224	0.0520435	0.161125	0.0406079	0.0121203	0.0160171
0	1	0.13873	0.173741	0.010758	0.0255099	0.175233	0.0685212	0.0676213	0.0867688	0.00741577	0.00531646
0	1	0.13431	0.1679	0.010758	0.0251485	0.170676	0.0683365	0.0672772	0.0841342	0.00679561	0.00511545
0	1	0.216487	0.239544	0.00870334	0.0263541	0.116465	0.0825984	0.0305706	0.116741	0.00914351	0.0142526
0	1	0.160195	0.32225	0.00838082	0.0311565	0.24855	0.0726525	0.0378876	0.101862	0.0146868	0.027259
0	1	0.171554	0.316428	0.00650664	0.0173906	0.0620142	0.0497564	0.132478	0.101109	0.00616673	0.0227088
0	1	0.00437131	0.00341281	0.0177676	0.00460195	0.0118635	0.00861255	0.00327622	0.00574345	0.0148053	0.00915751
0	1	0.0386761	0.044079	0.0212563	0.00427755	0.0296349	0.0227998	0.00338367	0.0363361	0.0148053	0.0117307
0	1	0.0443902	0.0314267	0.0118856	0.00609191	0.0442027	0.0231526	0.0058392	0.0145345	0.0128383	0.0640161
0	1	0.0622126	0.0331232	0.0107986	0.0111914	0.100802	0.0442468	0.00993741	0.0168396	0.0143528	0.0161663
0	1	0.0549774	0.0200455	0.00600372	0.0077267	0.0567726	0.0306384	0.00801518	0.0206295	0.0128122	0.0190126
0	1	0.21257	0.0894938	0.00767488	0.0492196	0.0744024	0.149733	0.377883	0.142926	0.0540939	0.00692991
0	1	0.135543	0.124102	0.00421073	0.0226338	0.102185	0.111138	0.0918807	0.110248	0.0130505	0.0100081
0	1	0.114838	0.115229	0.00421073	0.0186882	0.132009	0.101066	0.0702122	0.0995711	0.0123596	0.0118579
0	1	0.00818334	0.00270149	0.01922	0.0104135	0.00560089	0.00829067	0.00263547	0.0172108	0.0244798	0.00145761
0	1	0.0317554	0.0893236	0.0305777	0.00720533	0.0252991	0.0323801	0.00384446	0.0118581	0.0128645	0.0101072
0	1	0.132259	0.0648281	0.0101738	0.0100891	0.117643	0.0557282	0.00926041	0.0267636	0.014454	0.012195
0	1	0.0571899	0.0461523	0.0125915	0.0079503	0.0999177	0.0271831	0.0105419	0.0221532	0.0107554	0.0364783
0	1	0.0556845	0.036756	0.00592251	0.0100891	0.072123	0.0196292	0.00733818	0.015444	0.00745215	0.029387
0	1	0.00638842	0.00511535	0.0198041	0.00306798	0.00763353	0.0112539	0.00203098	0.0101454	0.026634	0.00629254
0	1	0.0218594	0.00235132	0.00874589	0.0116231	0.052477	0.0141858	0.0113277	0.0216406	0.0227741	0.00906742
0	1	0.0440559	0.013076	0.00834024	0.0179392	0.0429797	0.0194059	0.0344062	0.0222868	0.0248077	0.00761581
0	1	0.00840834	0.00142265	0.0338444	0.00774382	0.00697621	0.00342356	0.00402572	0.00535273	0.024321	0.0120083
0	1	0.127068	0.128801	0.00417012	0.0295478	0.144364	0.0712373	0.156666	0.0696442	0.0387543	0.00884167
0	1	0.0178196	0.00199017	0.0200634	0.0113427	0.0204184	0.0122721	0.00455771	0.0202975	0.0135825	0.0133629
0	1	0.00437131	0.00284529	0.00771551	0.0088795	0.00384068	0.0073075	0.00455771	0.00804864	0.00911737	0.0210194
0	1	0.0104254	0.00867197	0.0256454	0.0107379	0.0160825	0.0102706	0.00715693	0.0153159	0.0221927	0.0166593
0	1	0.074318	0.0336967	0.00842146	0.0627742	0.0765602	0.0244946	0.0339679	0.0298307	0.027165	0.0141524
0	1	0.00784692	0.00919997	0.0211751	0.0109742	0.00543656	0.0069544	0.00364998	0.0127464	0.0167312	0.0121351
0	1	0.0201795	0.00483546	0.0263187	0.0052032	0.0233204	0.0073075	0.00487939	0.0110766	0.00984959	0.010594
0	1	0.00840552	0.00412414	0.0227166	0.0085551	0.0101334	0.0087112	0.00199474	0.00763836	0.0177822	0.0106051
0	1	0.0366569	0.0279041	0.00713137	0.0079503	0.070372	0.0297839	0.00651619	0.0156871	0.00964832	0.0191356
0	1	0.0345587	0.0698811	0.00596311	0.105805	0.0503848	0.0163344	0.0779836	0.0210137	0.0269018	0.0109459
0	1	0.0242165	0.00753695	0.017224	0.00367276	0.0456027	0.0244876	0.00790643	0.00955287	0.0299873	0.0184657
0	1	0.0020171	0.00341281	0.0135894	0.0104135	0.00458438	0.00377663	0.00135399	0.00689606	0.00815997	0.00686188
0	1	0.00100855	0.00142265	0.0155934	0.00823069	0.0132907	0.00614094	0.00395321	0.0103343	0.019808	0.00677413
0	1	0.0700933	0.0218918	0.013565	0.00892355	0.0554508	0.041591	0.0182348	0.0263925	0.0162676	0.0197944
0	1	0.00672553	0.00398033	0.0293775	0.00339238	0.015531	0.00779907	0.00259923	0.0191904	0.0237304	0.00417474
0	1	0.110556	0.425295	0.012843	0.0107789	0.197261	0.0505074	0.0180924	0.128283	0.0145497	0.020503
0	1	0.062884	0.0240259	0.0128025	0.0147791	0.135939	0.0351132	0.00990116	0.0279554	0.0235616	0.0180695
0	1	0.0252194	0.0163476	0.0124292	0.00702111	0.0568222	0.0229933	0.0051622	0.0134014	0.0149603	0.0113697
0	1	0.0100911	0.00963283	0.00603617	0.0552317	0.00631447	0.0119288	0.0171306	0.00572389	0.0166865	0.00605318
0	1	0.00605411	0.00648423	0.0274385	0.00716484	0.00697621	0.00317776	0.00463021	0.0119118	0.0243797	0.0128591
0	1	0.0228679	0.00768075	0.047267	0.00488234	0.0376795	0.0137255	0.00388071	0.00879096	0.0314172	0.0114688
0	1	0.0172645	0.022747	0.00471364	0.0708755	0.027824	0.0116247	0.0105782	0.0118581	0.0254112	0.0079376
0	1	0.00571698	0.00199017	0.0152038	0.00706514	0.00499099	0.0055917	0.00297398	0.00689606	0.0202867	0.0106389
0	1	0.00487559	0.0092395	0.0183516	0.00520675	0.0112018	0.0044828	0.00591169	0.00994357	0.0167725	0.0106992
0	1	0.14194	0.0129399	0.0417606	0.00339238	0.0353913	0.103265	0.0137966	0.0600326	0.0128383	0.0156276
0	1	0.0279135	0.0191981	0.0185301	0.00427755	0.0608095	0.0157054	0.0105782	0.0150294	0.0144229	0.0224732
0	1	0.184221	0.214126	0.00471364	0.0110183	0.0965425	0.0635325	0.156447	0.0586222	0.0228511	0.0125191
0	1	0.0799366	0.0127091	0.0209641	0.00674073	0.101402	0.0295095	0.0052347	0.0178767	0.0253707	0.0157255
0	1	0.103917	0.168324	0.0101332	0.0137618	0.153943	0.0466497	0.0125004	0.0460697	0.00866478	0.0353787
0	1	0.225315	0.413855	0.00958972	0.0154186	0.183508	0.117273	0.0912706	0.157624	0.0170356	0.0259303
0	1	0.179245	0.0120848	0.029775	0.00674073	0.0459182	0.114126	0.00591169	0.077263	0.0146183	0.0128025
0	1	0.0793636	0.14418	0.0101332	0.0133534	0.103055	0.0480136	0.00858343	0.0336402	0.00148838	0.0412232
0	1	0.112578	0.0725012	0.00596311	0.0347116	0.0966817	0.0499273	0.276953	0.0621294	0.0307881	0.00842471
0	1	0.11972	0.0665431	0.00958972	0.0285617	0.105607	0.0638985	0.00918792	0.0355547	0.00830468	0.0218244
0	1	0.120736	0.0821798	0.00896495	0.0379701	0.0712848	0.0724222	0.157558	0.0582988	0.0231101	0.00812371
0	1	0.0363191	0.0702311	0.0101738	0.0088795	0.0563678	0.0137255	0.0132137	0.0447282	0.00667158	0.0129327
0	1	0.0168139	0.0056906	0.00894468	0.0443712	0.0195015	0.0173446	0.022021	0.0160386	0.027883	0.00990016
0	1	0.0186829	0.0486516	0.00340187	0.0480181	0.0604468	0.0137262	0.0170581	0.00921263	0.0159837	0.00905319
0	1	0.178372	0.0309588	0.0107173	0.0479293	0.0428755	0.119414	0.115883	0.0812657	0.0187918	0.0432788
0	1	0.00235422	0.00469165	0.0295754	0.0103695	0.0181024	0.0065927	0.00723075	0.0159052	0.0268995	0.0116306
0	1	0.0137854	0.0275511	0.00179299	0.0449196	0.0550957	0.0113676	0.00992133	0.0202877	0.0391352	0.00479665
0	1	0.367812	0.664091	0.0131104	0.0521387	0.0682037	0.391981	0.533031	0.653501	0.0189003	0.0112323
0	1	0.00975399	0.00412414	0.0149687	0.00246319	0.00855391	0.00554206	0.00336753	0.0144569	0.0165331	0.00741472
0	1	0.415689	1.01425	0.0095085	0.036256	0.105964	0.270814	0.372889	0.484534	0.0113761	0.0214196
0	1	0.0783714	0.019345	0.00296125	0.0333641	0.0413366	0.0291392	0.0477962	0.0371744	0.0278757	0.00816686
0	1	0.310016	0.703475	0.0138733	0.00896807	0.101794	0.127965	0.0935694	0.227248	0.00741577	0.021594
0	1	0.133422	0.0322818	0.0192847	0.0107455	0.0903798	0.0507868	0.00790643	0.0306318	0.0138219	0.0142849
0	1	0.0354795	0.0137874	0.0257454	0.013113	0.0314202	0.0133411	0.00669743	0.0152964	0.023864	0.0223297
0	1	0.0648319	0.0227513	0.00412952	0.0128251	0.103871	0.0355355	0.0173334	0.0152768	0.0206142	0.0166862
0	1	0.157569	0.241559	0.00804453	0.0478406	0.0935986	0.0847348	0.232958	0.101593	0.025428	0.0166183
0	1	0.0168418	0.00447851	0.01922	0.00444555	0.0218455	0.0157643	0.00199474	0.0126395	0.0244276	0.0130364
0	1	0.0165897	0.0282938	0.00494245	0.0560913	0.0338369	0.0154909	0.00658869	0.0187927	0.0308598	0.0102369
0	1	0.248718	0.476647	0.00592251	0.0584838	0.168195	0.101261	0.127325	0.151251	0.0259421	0.0157552
0	1	0.262214	0.167108	0.00484353	0.00899389	0.0743443	0.13613	0.0283495	0.13214	0.0172828	0.0138232
0	1	0.0131167	0.006538	0.0232215	0.00827472	0.0091129	0.0138426	0.00391696	0.0111158	0.0190224	0.0306152
0	1	0.00235422	0.00378824	0.0186925	0.00520675	0.00539759	0.00698563	0.00530721	0.00883013	0.0175167	0.00739305
0	1	0.00403701	0.00540298	0.0200634	0.0080071	0.0117389	0.0110069	0.00519845	0.0110961	0.020798	0.00553031
0	1	0.0309391	0.0167842	0.0245664	0.00776609	0.0520711	0.0228296	0.00466646	0.0133818	0.0172447	0.0264559
0	1	0.236742	0.352065	0.0102062	0.0317488	0.107035	0.131614	0.549306	0.254209	0.0372795	0.0205456
0	1	0.00941407	0.00767305	0.00954908	0.00520675	0.015448	0.00720019	0.00783393	0.00804864	0.0238956	0.0115202
0	1	0.240692	0.309463	0.00972402	0.0229658	0.14267	0.108848	0.103569	0.0913194	0.0323689	0.0174603
0	1	0.315445	0.336942	0.0095085	0.017715	0.11341	0.143641	0.148576	0.113188	0.0137892	0.0166899
0	1	0.00840834	0.00270149	0.0247935	0.00306798	0.0132657	0.0070929	0.00131774	0.0111158	0.0136087	0.0139235
0	1	0.0245479	0.0083921	0.00662843	0.00915988	0.0642371	0.0108696	0.00587544	0.0145149	0.0140874	0.0118776
0	1	0.058283	0.0140749	0.0365332	0.00339238	0.0233204	0.0358228	0.00466646	0.033181	0.0113499	0.0282994
0	1	0.146601	0.138225	0.00412952	0.0159678	0.0139261	0.309446	0.462201	0.226749	0.0160544	0.0193989
0	1	0.00638842	0.00469165	0.0583005	0.0106863	0.00855483	0.00738775	0.00334872	0.00730576	0.0287057	0.00906742
0	1	0.261699	0.429241	0.00650664	0.0214758	0.126157	0.150477	0.381652	0.223957	0.0227521	0.0158543
0	1	0.0674507	0.112915	0.00963031	0.093515	0.109036	0.039558	0.0351276	0.0314164	0.0456413	0.00760983
0	1	0.116413	0.0257284	0.0100916	0.0198011	0.0890872	0.0502835	0.0826495	0.030241	0.0368198	0.00848216
0	1	0.00972319	0.00156303	0.0461343	0.00488234	0.00707989	0.0138223	0.00463021	0.00765794	0.0261815	0.0102339
0	1	0.0439625	0.00765627	0.044192	0.0094843	0.0395602	0.0171429	0.00459396	0.019529	0.0173067	0.0153391
0	1	0.0403589	0.0125876	0.022676	0.0086559	0.0829573	0.0334655	0.00259923	0.0193385	0.0112745	0.012858
0	1	0.00437131	0.0117972	0.00779669	0.00674073	0.0167031	0.0112134	0.00854718	0.0137921	0.0232047	0.014726
0	1	0.024476	0.0102384	0.00718005	0.00264032	0.0274982	0.0119288	0.00997366	0.0160778	0.0187111	0.00831086
0	1	0.142631	0.0459703	0.00273409	0.0519232	0.0644659	0.0915079	0.147712	0.0735447	0.0289682	0.00384995
0	1	0.0264542	0.00739315	0.0762791	0.00957233	0.0130355	0.0262749	0.00787018	0.0110766	0.0301418	0.0110479
0	1	0.0127797	0.00341281	0.0284768	0.00641633	0.0341415	0.0205174	0.00534345	0.0145474	0.0130777	0.0135783
0	1	0.0282478	0.0168171	0.00709077	0.00957233	0.0411764	0.0189144	0.0104694	0.0124506	0.0151398	0.0120295
0	1	0.196599	0.0737491	0.00116826	0.0505051	0.0870591	0.081784	0.385901	0.0390337	0.0291059	0.0661572
0	1	0.0675924	0.0327055	0.00596311	0.00980872	0.0848307	0.0340522	0.00922417	0.0124929	0.0103925	0.0164425
0	1	0.124799	0.170644	0.00658785	0.021701	0.121399	0.0511435	0.0116276	0.0458498	0.00890412	0.0102586
0	1	0.019282	0.0109421	0.0231466	0.00980872	0.0338337	0.0124204	0.00463021	0.0164293	0.0221679	0.0079896
0	1	0.0795037	0.0351194	0.0149687	0.0144119	0.0679055	0.0318943	0.00959533	0.0299886	0.0168248	0.0253742
0	1	0.034979	0.00525918	0.0343647	0.00538633	0.0280563	0.0222306	0.00238763	0.0152964	0.0153103	0.0156435
0	1	0.0343798	0.0186999	0.010052	0.0079063	0.0163443	0.0292043	0.00527095	0.026583	0.00914351	0.0301311
0	1	0.275227	0.141187	0.00995473	0.0251057	0.181618	0.122632	0.0656348	0.104561	0.00987161	0.00865044
0	1	0.0255565	0.00796065	0.0106894	0.00373552	0.0396193	0.0186687	0.00395321	0.0105248	0.0101271	0.00379299
0	1	0.0674678	0.0112297	0.0368251	0.0131571	0.098455	0.0404394	0.00916947	0.0200451	0.0310992	0.0131858
0	1	0.0571699	0.0706372	0.00358599	0.0481584	0.0722914	0.0251142	0.019126	0.0317844	0.0146694	0.0163435
0	1	0.0576974	0.0940108	0.00662843	0.0224722	0.115211	0.0325326	0.0205518	0.0624843	0.012191	0.0203658
0	1	0.0565013	0.0931216	0.00662843	0.022405	0.114677	0.0313725	0.0198748	0.0614918	0.0118809	0.0203945
0	1	0.0195052	0.022747	0.00475425	0.019293	0.0227624	0.0119196	0.00797892	0.0160794	0.0260799	0.0108598
0	1	0.00100855	0.00199017	0.0347322	0.00141607	0.00814821	0.00733871	0.00263547	0.00726722	0.0272547	0.0059661
0	1	0.198564	0.0500136	0.0176037	0.034127	0.112169	0.0950286	0.149068	0.0588931	0.0964735	0.0182827
0	1	0.0316134	0.0233889	0.00596311	0.00920393	0.0835094	0.0138357	0.0112888	0.0121771	0.0108712	0.00352815
0	1	0.125127	0.0371766	0.0135506	0.00877626	0.133449	0.0432017	0.0105057	0.0466704	0.0153428	0.00585808
0	1	0.00907976	0.0144607	0.00479485	0.061122	0.0179229	0.00427684	0.0185571	0.0157066	0.0254296	0.00455648
0	1	0.0456565	0.0475653	0.0101738	0.00246319	0.0272431	0.0155981	0.00463021	0.0211896	0.00369482	0.00196027
0	1	0.084749	0.0694649	0.00900559	0.0179969	0.0676291	0.0341595	0.112014	0.0367659	0.0177822	0.00834948
0	1	0.037999	0.0144987	0.014547	0.00730149	0.020522	0.0306004	0.00430722	0.0302019	0.00667158	0.00407569
0	1	0.281495	0.194061	0.00775611	0.00980872	0.138977	0.135853	0.0497233	0.13081	0.0123596	0.00708097
0	1	0.0285123	0.0314134	0.00713137	0.00952835	0.064516	0.0149993	0.0105057	0.0282012	0.0215031	0.0125538
0	1	0.0205137	0.00810447	0.0196612	0.0144107	0.0312636	0.0149012	0.00281215	0.0103148	0.00717644	0.0746551
0	1	0.333432	0.349741	0.0263514	0.14624	0.0602904	0.409485	0.533274	0.458782	0.0719512	0.0366993
0	1	0.114709	0.172675	0.00471364	0.0159006	0.0535987	0.0594336	0.0328913	0.0589192	0.00518319	0.010414
0	1	0.0838787	0.0476279	0.00358599	0.0434907	0.113523	0.0448923	0.00979243	0.0157277	0.00494385	0.0139709
0	1	0.0110969	0.0068509	0.0248989	0.00367276	0.0113532	0.0120465	0.00131774	0.00304752	0.0203087	0.00718599
0	1	0.167359	0.371073	0.00654725	0.0206163	0.124639	0.0724642	0.0715521	0.0756253	0.0155758	0.0197473
0	1	0.116351	0.264895	0.0101332	0.0218025	0.175073	0.0416967	0.0229402	0.129052	0.00791527	0.0180076
0	1	0.252288	0.905748	0.00834024	0.0213437	0.189887	0.102257	0.117799	0.304929	0.0039603	0.0129842
0	1	0.00235422	0.00611431	0.0107173	0.00520675	0.0130355	0.0109474	0.00391696	0.0145149	0.0168121	0.00751676
0	1	0.0529928	0.0383981	0.00838082	0.013661	0.113027	0.0248407	0.0177351	0.027799	0.0167007	0.0167612
0	1	0.25024	0.264072	0.00892437	0.043518	0.265012	0.110208	0.258442	0.0949154	0.0597645	0.0148446
0	1	0.12361	0.138691	0.00654725	0.0257974	0.0886379	0.0705179	0.176685	0.0499322	0.0350856	0.0249954
0	1	0.0144597	0.00199017	0.0210534	0.00702111	0.013927	0.00380606	0.00655244	0.00994357	0.0202073	0.0135056
0	1	0.0188309	0.00579288	0.0155934	0.0112987	0.0248991	0.0119026	0.00915167	0.00994357	0.0226999	0.0320594
0	1	0.0238413	0.0115172	0.0219782	0.0116671	0.0171508	0.0134484	0.0155859	0.00648576	0.0167387	0.0199162
0	1	0.0137882	0.00213397	0.0629987	0.003776	0.0316047	0.0132333	0.00385647	0.0084133	0.0373479	0.0115708
0	1	0.23789	0.192831	0.00935437	0.0661846	0.173429	0.133183	0.669255	0.122803	0.108837	0.00982081
0	1	0.0430869	0.0103745	0.0273509	0.00678478	0.0894711	0.0219946	0.00658869	0.018383	0.0207589	0.0113903
0	1	0.231125	0.067006	0.00998714	0.0371853	0.0620803	0.177235	0.463739	0.120075	0.0337985	0.00964453
0	1	0.12828	0.11618	0.011845	0.00548713	0.11888	0.0515272	0.0122237	0.0887155	0.0157889	0.0133135
0	1	0.0541561	0.0135075	0.0178097	0.00920393	0.0566045	0.021652	0.00918792	0.0130107	0.019546	0.00970803
0	1	0.157626	0.0355622	0.0523709	0.0151099	0.197748	0.0826306	0.0276315	0.0449984	0.0338366	0.0118776
0	1	0.0551555	0.031419	0.0135513	0.00952835	0.0868029	0.0187967	0.0410257	0.015954	0.020783	0.00931844
0	1	0.00100855	0.00199017	0.0163804	0.00674073	0.00488732	0.00412972	0.00527095	0.0103343	0.0140612	0.00699389
0	1	0.225998	0.288741	0.010758	0.0152812	0.156473	0.086837	0.070474	0.146547	0.00741577	0.0220423
0	1	0.0237277	0.00838437	0.00838082	0.00733084	0.0686937	0.0234186	0.0131932	0.0293962	0.0148316	0.0110266
0	1	0.00773409	0.00270149	0.026197	0.00267726	0.0103886	0.00875105	0.00591169	0.00689606	0.0301519	0.0102249
0	1	0.252839	0.447233	0.0144252	0.0522074	0.242485	0.0986809	0.173067	0.129377	0.00914351	0.0100512
0	1	0.0181595	0.0183177	0.00914613	0.00976469	0.0248991	0.010761	0.00327622	0.0149447	0.0116154	0.00796164
0	1	0.248512	0.431972	0.00892437	0.0119034	0.116439	0.102392	0.152483	0.125568	0.00297676	0.0182406
0	1	0.222321	0.172039	0.00779669	0.00952835	0.0426175	0.224258	0.0904848	0.230015	0.00888456	0.00722863
0	1	0.00403701	0.00412414	0.00888375	0.00583992	0.00947169	0.00517917	0.00331247	0.0107251	0.0172773	0.0100919
0	1	0.00571698	0.00426795	0.00829963	0.010045	0.00672107	0.0070929	0.00715693	0.0152101	0.0292687	0.00712061
0	1	0.0736466	0.131769	0.00358599	0.0758405	0.123757	0.0340522	0.0893617	0.0375234	0.0172512	0.0245074
0	1	0.0060513	0.0112297	0.0160151	0.00976469	0.0107951	0.0098103	0.0051622	0.00615694	0.0103664	0.00896537
0	1	0.105355	0.0498683	0.0173458	0.0411124	0.0909145	0.0506081	0.136483	0.0301509	0.0285707	0.0165926
0	1	0.0796704	0.179654	0.00358599	0.0137955	0.134407	0.0365041	0.0346178	0.0601921	0.0128383	0.0289027
0	1	0.00437131	0.00326901	0.012551	0.00399717	0.00300398	0.00720019	0.00334872	0.00498158	0.015963	0.00822275
0	1	0.0232051	0.00753695	0.0219376	0.0094843	0.0402073	0.0116052	0.00594795	0.0121641	0.0148316	0.00709294
0	1	0.211755	0.0816702	0.0130945	0.040168	0.0543619	0.211413	0.20322	0.22187	0.0529889	0.0120974
0	1	0.0144624	0.000711325	0.0167698	0.00738956	0.0174589	0.0125528	0.00459396	0.0118581	0.0140874	0.00802466
0	1	0.277851	0.211442	0.0155528	0.0783966	0.179991	0.167092	0.571187	0.168009	0.102392	0.0102369
0	1	0.016953	0.00284529	0.0286473	0.0079503	0.0297731	0.0147187	0.00958144	0.0253876	0.0296488	0.0106205
0	1	0.22362	0.143341	0.00954908	0.04802	0.189711	0.0818709	0.0549321	0.0670784	0.0407863	0.00976811
0	1	0.0311529	0.0647111	0.00842146	0.0129351	0.124749	0.0120673	0.0125156	0.0573955	0.00691093	0.00874263
0	1	0.369594	0.415438	0.0149687	0.0719516	0.157496	0.240071	0.284021	0.192791	0.0255077	0.0182017
0	1	0.0312735	0.0133636	0.00552501	0.00734552	0.0252579	0.0167959	0.00530721	0.0107055	0.0192498	0.00242741
0	1	0.00773409	0.0056796	0.0117316	0.00571073	0.0150207	0.00693538	0.00459396	0.00939491	0.0130657	0.00373209
0	1	0.119944	0.0940202	0.00778116	0.00883549	0.212379	0.0350542	0.0148346	0.0394607	0.0135173	0.0486893
0	1	0.0756721	0.07123	0.00608485	0.00920393	0.108747	0.0223379	0.0152084	0.0463384	0.00148838	0.00595712
0	1	0.0342478	0.0356792	0.00404838	0.0574574	0.0796729	0.0257296	0.245801	0.0169617	0.0645093	0.0115648
0	1	0.43153	0.773823	0.0166399	0.0658245	0.152957	0.233502	0.678645	0.395849	0.0242001	0.0155749
0	1	0.0457359	0.00881579	0.0120074	0.0088795	0.0488616	0.0073075	0.0117872	0.0130107	0.0192705	0.00554527
0	1	0.146797	0.027185	0.0295152	0.01975	0.0710356	0.0996163	0.0735021	0.0436206	0.0286534	0.0170787
0	1	0.0420416	0.0153538	0.0178082	0.0085551	0.0633659	0.019132	0.0111464	0.0193141	0.0226999	0.0161417
0	1	0.0272421	0.044079	0.00834024	0.0107379	0.0637028	0.0282643	0.00388071	0.0118385	0.00592739	0.0612925
0	1	0.00470844	0.00341281	0.0199174	0.00274356	0.00675563	0.00956449	0.00195848	0.00613418	0.0192444	0.014039
0	1	0.181144	0.551115	0.00857857	0.0332556	0.0244112	0.333888	0.331305	0.433897	0.0273065	0.0174227
0	1	0.0332121	0.0164406	0.012134	0.0081826	0.0580125	0.0100249	0.0151721	0.0273253	0.00693704	0.00741772
0	1	0.011434	0.00270149	0.0184329	0.00553115	0.00407411	0.00992739	0.00178787	0.00596105	0.0103664	0.00366084
0	1	0.0947565	0.182964	0.00771551	0.0432036	0.131569	0.0580534	0.0532304	0.047728	0.00839931	0.0201034
0	1	0.013712	0.0546457	0.0295719	0.00807175	0.0259197	0.04253	0.00527095	0.0112785	0.0417334	0.0121602
0	1	0.00773409	0.00881579	0.00417012	0.058227	0.0110503	0.00839796	0.0169684	0.0103962	0.0219337	0.00428275
0	1	0.207171	0.0929278	0.00767567	0.0684657	0.0840268	0.139304	0.221514	0.0709356	0.0286534	0.051132
0	1	0.0088174	0.00557803	0.00175239	0.00399717	0.00748647	0.00532748	0.00345486	0.00804864	0.0135237	0.00353413
0	1	0.0422368	0.076421	0.0113827	0.0158826	0.0670577	0.0181009	0.0125729	0.0344617	0.0169782	0.00479665
0	1	0.0127429	0.00525918	0.0196417	0.00302395	0.0201154	0.00518898	0.00272447	0.00916216	0.0122095	0.0102092
0	1	0.0628924	0.0270149	0.0119262	0.0103695	0.0682871	0.0284789	0.00463021	0.0298307	0.0140874	0.0121064
0	1	0.0319506	0.00288482	0.0394946	0.00827472	0.0391066	0.0234284	0.00402572	0.00881052	0.0187244	0.00531653
0	1	0.0020171	0.00270149	0.0100521	0.00738956	0.00631447	0.00700154	0.00131774	0.00726722	0.0237096	0.00595712
0	1	0.0403561	0.0458353	0.00362659	0.00770334	0.0717478	0.015844	0.00463021	0.0286781	0.018299	0.00543724
0	1	0.0651374	0.0947048	0.00537898	0.0519708	0.157564	0.0293236	0.129611	0.0565701	0.0364748	0.011246
0	1	0.0292535	0.057155	0.00717198	0.0631989	0.0693568	0.0260385	0.0198385	0.0306122	0.0205546	0.0076375
0	1	0.0491817	0.0133636	0.00596311	0.0367168	0.0368708	0.0280724	0.0682212	0.0208313	0.025198	0.00593246
0	1	0.364669	0.454493	0.0095085	0.0549552	0.192834	0.202149	0.4284	0.28945	0.0219198	0.0122346
0	1	0.00302564	0.00326901	0.0135974	0.0079063	0.00811366	0.00945722	0.00388071	0.00829285	0.0122269	0.00688886
0	1	0.0191709	0.00867197	0.00412952	0.0205466	0.0207213	0.0190217	0.00426621	0.0125678	0.0180476	0.0059661
0	1	0.0191709	0.00867197	0.00412952	0.0205466	0.0207213	0.0190217	0.00426621	0.0125678	0.0180476	0.0059661
0	1	0.0191709	0.00867197	0.00412952	0.0205466	0.0207213	0.0190217	0.00426621	0.0125678	0.0180476	0.0059661
0	1	0.0191709	0.00867197	0.00412952	0.0205466	0.0207213	0.0190217	0.00426621	0.0125678	0.0180476	0.0059661
0	1	0.0191709	0.00867197	0.00412952	0.0203401	0.0207213	0.0190217	0.00397338	0.0123985	0.0180476	0.00603623
0	1	0.0191709	0.00867197	0.00412952	0.0203401	0.0207213	0.0190217	0.00397338	0.0123985	0.0180476	0.00603623
0	1	0.0191709	0.00867197	0.00412952	0.0203401	0.0207213	0.0190217	0.00397338	0.0123985	0.0180476	0.00603623
0	1	0.0191709	0.00867197	0.00412952	0.0203401	0.0207213	0.0190217	0.00397338	0.0123985	0.0180476	0.00603623
0	1	0.0191709	0.00867197	0.00412952	0.0205466	0.0207213	0.0190217	0.00426621	0.0125678	0.0180476	0.0059661
0	1	0.0191709	0.00867197	0.00412952	0.0205466	0.0207213	0.0190217	0.00426621	0.0125678	0.0180476	0.0059661
0	1	0.0191709	0.00867197	0.00412952	0.0205466	0.0207213	0.0190217	0.00426621	0.0125678	0.0180476	0.0059661
0	1	0.0191709	0.00867197	0.00412952	0.0205466	0.0207213	0.0190217	0.00426621	0.0125678	0.0180476	0.0059661
0	1	0.0191709	0.00867197	0.00412952	0.0203401	0.0207213	0.0190217	0.00397338	0.0123985	0.0180476	0.00603623
0	1	0.0191709	0.00867197	0.00412952	0.0203401	0.0207213	0.0190217	0.00397338	0.0123985	0.0180476	0.00603623
0	1	0.0191709	0.00867197	0.00412952	0.0203401	0.0207213	0.0190217	0.00397338	0.0123985	0.0180476	0.00603623
0	1	0.0191709	0.00867197	0.00412952	0.0203401	0.0207213	0.0190217	0.00397338	0.0123985	0.0180476	0.00603623
0	1	0.0459308	0.00668182	0.0214753	0.0079503	0.0414222	0.0255807	0.0204793	0.0157196	0.0412394	0.0105193
0	1	0.00437131	0.00867197	0.00292065	0.0345889	0.00499099	0.00307047	0.00388071	0.0095724	0.0116154	0.00313797
0	1	0.0238755	0.0117972	0.00421073	0.0471826	0.0152759	0.0107103	0.0530991	0.0206686	0.042979	0.00708995
0	1	0.00571698	0.00341281	0.0101332	0.00674073	0.015092	0.00353084	0.00398947	0.00886425	0.0106319	0.00789797
0	1	0.00369989	0.00596965	0.013768	0.00730149	0.0130865	0.0033549	0.00466646	0.00946985	0.0202006	0.00587419
0	1	0.0174881	0.00469165	0.012551	0.0222729	0.0296349	0.00472861	0.00466646	0.0253994	0.0320534	0.00719198
0	1	0.0618518	0.0581462	0.00600372	0.00944029	0.100128	0.0247023	0.00591169	0.0337911	0.0145486	0.0084485
0	1	0.0147968	0.00895959	0.00896495	0.016804	0.0118635	0.00656268	0.00334872	0.0087714	0.0143887	0.0050224
0	1	0.00470844	0.00682563	0.0356568	0.00886271	0.0141914	0.00684711	0.00719318	0.00728676	0.0250532	0.00939523
0	1	0.00941407	0	0.0113421	0.0107819	0.00952264	0.00769179	0.00263547	0.00530827	0.00887801	0.0212631
0	1	0.00638842	0.00127885	0.0384966	0.00488234	0.0103886	0.00875105	0.00466646	0.00786248	0.0250109	0.00892876
0	1	0.00605411	0.00540298	0.0343507	0.00958754	0.00972685	0.0117142	0.000640745	0.0126199	0.0345808	0.00696024
0	1	0.0414775	0.0566414	0.0136787	0.00734552	0.119683	0.0222306	0.00979243	0.0271995	0.0183132	0.0122391
0	1	0.00470844	0.0059705	0.0109532	0.00362874	0.00448071	0.00494319	0.00730194	0.00955287	0.01645	0.00756563
0	1	0.190779	0.235814	0.00884318	0.0152958	0.0285818	0.210134	0.185409	0.167232	0.00988767	0.0139325
0	1	0.0158333	0.00398033	0.0440783	0.0113763	0.0149472	0.0101634	0.00794268	0.00750002	0.023975	0.00977643
0	1	0.00470844	0.00901666	0.0257769	0.00274356	0.00936803	0.00543477	0.00327622	0.00448176	0.0207328	0.00878717
0	1	0.0110996	0.0179115	0.0213129	0.0106939	0.0206735	0.0189144	0.00655244	0.0229738	0.0118548	0.00938326
0	1	0.0137882	0.0105183	0.0403056	0.00488234	0.021825	0.0084458	0.000640745	0.0122097	0.0292943	0.012673
0	1	0.00571698	0.0059705	0.0154716	0.00520675	0.00921656	0.00639654	0.0059842	0.0091817	0.0157292	0.0104935
0	1	0.49315	2.07524	0.0160558	0.0235705	0.0747589	0.361604	0.713681	1.23878	0.0135564	0.0189526
0	1	0.011434	0.0132275	0.0120074	0.0811286	0.0232058	0.00970301	0.0322665	0.0115716	0.0325782	0.00666911
0	1	0.0316134	0.00947333	0.0214347	0.0101331	0.0757347	0.0202783	0.00263547	0.0104613	0.0165744	0.0140554
0	1	0.00504556	0.00484973	0.0113015	0.00644471	0.0176494	0.00649403	0.00259923	0.0106669	0.018287	0.0115648
0	1	0.0480873	0.0278701	0.00902511	0.0201833	0.0632175	0.0190217	0.021546	0.019516	0.0123596	0.00778312
0	1	0.0104254	0.00599575	0.0213617	0.00773269	0.0179541	0.00924913	0.00701389	0.00498158	0.0175636	0.0214112
0	1	0.00952801	0.00796065	0.0297182	0.00193717	0.00778941	0.00910413	0.00131774	0.0149252	0.0134672	0.00618289
0	1	0.00369989	0.00454785	0.0257752	0.00362758	0.00554905	0.00665155	0.00192223	0.00767753	0.0136652	0.0109062
0	1	0.00369989	0.00454785	0.0262155	0.00339238	0.00547553	0.00604345	0.00192223	0.00738938	0.0142448	0.0112452
0	1	0.0198423	0.00625811	0.0385057	0.00553115	0.0476536	0.0133724	0.00327622	0.00956426	0.0281486	0.00796052
0	1	0.0071734	0.00668182	0.0377827	0.00706514	0.0181224	0.00721001	0.00331247	0.014554	0.0245212	0.0251297
0	1	0.0557411	0.103039	0.00116826	0.064937	0.113978	0.0247219	0.0800919	0.0349491	0.0163232	0.00845189
0	1	0.270678	0.541127	0.00592251	0.0442795	0.0575141	0.248548	0.553914	0.422691	0.0199886	0.0128243
0	1	0.0316106	0.00668182	0.0248529	0.00661792	0.0443787	0.00815216	0.00321844	0.0103343	0.0278323	0.012821
0	1	0.0161452	0.00270149	0.0538708	0.00213877	0.00644182	0.00578785	0.00530721	0.00689606	0.028414	0.00728203
0	1	0.0235356	0.00938329	0.0125103	0.0701046	0.0288204	0.0182379	0.0948781	0.0170252	0.0477467	0.00689784
0	1	0.0171904	0.00668182	0.00296125	0.0337546	0.021473	0.0145713	0.038929	0.00837803	0.020067	0.0052532
0	1	0.0341311	0.0135075	0.00829963	0.0164614	0.0464895	0.0191602	0.031948	0.0169584	0.0141639	0.0118776
0	1	0.00336277	0.00412414	0.00779669	0.0349832	0.00356384	0.00733871	0.0140008	0.00765794	0.0237618	0.00115734
0	1	0.00605411	0.00127885	0.0283248	0.00961348	0.00594904	0.00543477	0.00402572	0.00650534	0.0135466	0.00644336
0	1	0.0178224	0.0167764	0.00971625	0.0128327	0.0451152	0.0195132	0.00527095	0.0160778	0.0104976	0.0240842
0	1	0.0504471	0.0452495	0.013638	0.0079503	0.0647635	0.020081	0.00263547	0.0229738	0.00866478	0.0144682
0	1	0.144948	0.031775	0.00533838	0.0366141	0.0617998	0.0889146	0.304928	0.0523747	0.0399676	0.0133382
0	1	0.0265679	0.0329547	0.0113015	0.0103695	0.055837	0.00937237	0.00267173	0.0114234	0.0206252	0.0256983
0	1	0.0638897	0.00682563	0.0177595	0.00646035	0.01054	0.0447695	0.00395321	0.0194769	0.00935893	0.0177908
0	1	0.0640298	0.00682563	0.018149	0.00646035	0.01054	0.044848	0.00395321	0.0194769	0.00960698	0.0176175
0	1	0.311418	0.00326901	0.0892683	0.00423352	0.0420346	0.149771	0.00575086	0.0385826	0.013577	0.015457
0	1	0.0274904	0.0245933	0.00842146	0.0159006	0.0729701	0.01394	0.0107907	0.0244584	0.0162937	0.00946788
0	1	0.0146277	0.0139312	0.0100926	0.02464	0.048682	0.0121746	0.00658869	0.0145149	0.0191885	0.0129108
0	1	0.00336277	0.0177897	0.00292065	0.0487225	0.018178	0.0109388	0.0118596	0.00841982	0.0190051	0.00949723
0	1	0.0228679	0.00710552	0.0101738	0.0187224	0.0521657	0.0146129	0.0052347	0.0206686	0.0140874	0.0143503
0	1	0.0165925	0.0163618	0.0243959	0.00553115	0.0386487	0.0109768	0.00591169	0.0180948	0.0161991	0.0082143
0	1	0.0275764	0.0160652	0.0135733	0.00492637	0.0218178	0.0209568	0.00851092	0.0184301	0.0173047	0.0145551
0	1	0.0833977	0.0428627	0.0132288	0.00806791	0.0648645	0.0489926	0.00827625	0.0314132	0.00579828	0.0157545
0	1	0.121792	0.188187	0.00771551	0.0105238	0.125447	0.0556049	0.00990116	0.0836706	0.00765512	0.010957
0	1	0.0467444	0.0141139	0.00948193	0.0122719	0.0810671	0.0198663	0.0112189	0.0200646	0.0126251	0.0102321
0	1	0.0652382	0.00625811	0.0153092	0.0104135	0.0885604	0.0260073	0.00669743	0.0168396	0.0177822	0.0137501
0	1	0.0124426	0.00810447	0.00300186	0.0140862	0.00947169	0.00508169	0.0543688	0.00421969	0.0345338	0.00615521
0	1	0.0454073	0.0228908	0.0306106	0.00674073	0.0704707	0.0329929	0.00527095	0.0229738	0.0111106	0.0110795
0	1	0.270598	0.128691	0.00888375	0.0543018	0.0506794	0.279146	0.588965	0.250054	0.0636142	0.0145445
0	1	0.00518376	0.0055772	0.0023609	0.0273702	0.0114569	0.00815216	0.00702122	0.00800955	0.0155495	0.00793397
0	1	0.331631	0.218074	0.019017	0.129046	0.1082	0.369308	0.676516	0.336985	0.0781473	0.0253341
0	1	0.0195052	0.00906277	0.0137192	0.00609191	0.0148693	0.0103019	0.00331247	0.00765794	0.0143005	0.0343954
0	1	0.00945425	0.00870495	0.0176878	0.0186074	0.0147935	0.00744599	0.00677403	0.0083807	0.0238249	0.0370638
0	1	0.0334838	0.00810447	0.0107017	0.00671492	0.035495	0.0120673	0.0053428	0.0155139	0.0190063	0.00926251
0	1	0.0272935	0.0143769	0.00717198	0.00990841	0.0146141	0.0360946	0.0131774	0.0309638	0.00667158	0.0352224
0	1	0.219294	0.426985	0.0039348	0.0227126	0.107477	0.135776	0.080572	0.200398	0.0101891	0.0231113
0	1	0.04279	0.0486191	0.0149687	0.0103695	0.061947	0.012635	0.0187021	0.0267636	0.0119907	0.0282367
0	1	0.00537987	0.00398033	0.0103277	0.00697709	0.00723135	0.0067086	0.000676995	0.00689606	0.0128742	0.0160446
0	1	0.00336277	0	0.0119668	0.00492637	0.00715782	0.00778927	0.00327622	0.00994357	0.014417	0.00615119
0	1	0.00504556	0.00525918	0.00596311	0.00455793	0.0127804	0.0119491	0.00658869	0.00304752	0.0129411	0.0165782
0	1	0.0269582	0.0244487	0.00958972	0.0098527	0.0822294	0.0231347	0.0105419	0.0202285	0.0197754	0.0177685
0	1	0.00874264	0.00326901	0.019163	0.00859914	0.0177713	0.00720019	0.00452145	0.0095724	0.0185264	0.00814651
0	1	0.170451	0.152633	0.00237712	0.0626625	0.0725054	0.0908299	0.241203	0.106665	0.0217424	0.0348132
0	1	0.124044	0.0831412	0.00658785	0.0113796	0.0253616	0.109654	0.249119	0.153411	0.027221	0.00929319
0	1	0.0117711	0.00469165	0.0118538	0.00669671	0.0132907	0.00763355	0.00473897	0.0126199	0.0170379	0.0104178
0	1	0.0349381	0.0214374	0.00754836	0.0609382	0.0256829	0.0140785	0.0710101	0.0149056	0.0414917	0.00512443
0	1	0.0349381	0.0214374	0.00754836	0.0609382	0.0256829	0.0140785	0.0710101	0.0149056	0.0414917	0.00512443
0	1	0.0349381	0.0214374	0.00754836	0.0609382	0.0256829	0.0140785	0.0710101	0.0149056	0.0414917	0.00512443
0	1	0.0349381	0.0214374	0.00754836	0.0609382	0.0256829	0.0140785	0.0710101	0.0149056	0.0414917	0.00512443
0	1	0.0351998	0.0215757	0.00742689	0.0606658	0.0259218	0.0140785	0.0710152	0.0152018	0.0414917	0.00512443
0	1	0.0351998	0.0215757	0.00742689	0.0606658	0.0259218	0.0140785	0.0710152	0.0152018	0.0414917	0.00512443
0	1	0.0351998	0.0215757	0.00742689	0.0606658	0.0259218	0.0140785	0.0710152	0.0152018	0.0414917	0.00512443
0	1	0.0351998	0.0215757	0.00742689	0.0606658	0.0259218	0.0140785	0.0710152	0.0152018	0.0414917	0.00512443
0	1	0.0349381	0.0214374	0.00754836	0.0609382	0.0256829	0.0140785	0.0710101	0.0149056	0.0414917	0.00512443
0	1	0.0349381	0.0214374	0.00754836	0.0609382	0.0256829	0.0140785	0.0710101	0.0149056	0.0414917	0.00512443
0	1	0.0349381	0.0214374	0.00754836	0.0609382	0.0256829	0.0140785	0.0710101	0.0149056	0.0414917	0.00512443
0	1	0.0349381	0.0214374	0.00754836	0.0609382	0.0256829	0.0140785	0.0710101	0.0149056	0.0414917	0.00512443
0	1	0.0351998	0.0215757	0.00742689	0.0606658	0.0259218	0.0140785	0.0710152	0.0152018	0.0414917	0.00512443
0	1	0.0351998	0.0215757	0.00742689	0.0606658	0.0259218	0.0140785	0.0710152	0.0152018	0.0414917	0.00512443
0	1	0.0351998	0.0215757	0.00742689	0.0606658	0.0259218	0.0140785	0.0710152	0.0152018	0.0414917	0.00512443
0	1	0.0351998	0.0215757	0.00742689	0.0606658	0.0259218	0.0140785	0.0710152	0.0152018	0.0414917	0.00512443
0	1	0.00941407	0.0303169	0.00900559	0.0231242	0.0493437	0.00899684	0.0184846	0.0179727	0.0145922	0.0095873
0	1	0.00605411	0.00341281	0.0204855	0.00520675	0.00656961	0.00875105	0.00263547	0.00611462	0.0153364	0.00496595
0	1	0.00672553	0.00511535	0.0160558	0.00576751	0.00998196	0.00568057	0.00199474	0.0080291	0.0224606	0.00873965
0	1	0.0218622	0.0105183	0.00958972	0.0972896	0.0135458	0.0117222	0.0486334	0.0118777	0.0615932	0.00728504
0	1	0.105711	0.120396	0.010758	0.0159447	0.099321	0.0451553	0.0206845	0.0336727	0.00890412	0.0327444
0	1	0.0425205	0.0180553	0.00924897	0.023684	0.0204184	0.0288129	0.0361834	0.0190666	0.0172488	0.0182696
0	1	0.0309391	0.00724932	0.0114233	0.0584838	0.0256829	0.0171489	0.0354874	0.0198172	0.0558445	0.0125836
0	1	0.0258964	0.0143549	0.0185078	0.00213877	0.0410169	0.0162374	0.00578841	0.0240808	0.00641155	0.0136047
0	1	0.0161424	0.00284529	0.0101332	0.00738956	0.0123738	0.0039579	0.00192223	0.00572389	0.0095689	0.00699116
0	1	0.249565	0.37042	0.0173053	0.0846906	0.0381638	0.424195	0.653596	0.585087	0.0416564	0.0307879
0	1	0.011434	0.0144987	0.012551	0.00717752	0.0619727	0.00406519	0.00726569	0.0152964	0.0145233	0.0121927
0	1	0.089452	0.0274463	0.0177269	0.00883549	0.102092	0.044001	0.0152473	0.016449	0.0103664	0.0436383
0	1	0.0193931	0.0149301	0.0275126	0.00972064	0.0753213	0.017648	0.0295585	0.013881	0.0416075	0.0078296
0	1	0.0080712	0.00483546	0.0171834	0.00213877	0.0127804	0.0108793	0.00131774	0.00916216	0.00890412	0.0159862
0	1	0.00269134	0.00122506	0.0131351	0.00766993	0.00514245	0.00472861	0.00131774	0.00535273	0.0165331	0.00471735
0	1	0.0020171	0.00454785	0.0259809	0.00641633	0.0107951	0.00530667	0.00357814	0.00955287	0.0229392	0.00427677
0	1	0.0582616	0.00540298	0.0231565	0.00548713	0.0616595	0.0299224	0.00719318	0.0118777	0.0162764	0.0128596
0	1	0.0413618	0.0177754	0.0135732	0.0138059	0.0841396	0.0210433	0.00790643	0.0103343	0.0160544	0.00839006
0	1	0.0779348	0.202382	0.00568728	0.0310934	0.116138	0.0420443	0.0403357	0.0500287	0.00914351	0.0278399
0	1	0.119392	0.129059	0.00713137	0.0135046	0.164963	0.0486205	0.0229164	0.0561695	0.00813382	0.0124098
0	1	0.369896	0.344925	0.00829963	0.0260536	0.075792	0.230481	0.270197	0.261328	0.0205816	0.0145047
0	1	0.0588499	0.0567115	0.0150253	0.016225	0.0647174	0.0373684	0.00655244	0.0240873	0.00964832	0.019396
0	1	0.011434	0.00454785	0.0212067	0.00613594	0.00739678	0.0093187	0.00270798	0.00726722	0.0227521	0.0106181
0	1	0.190281	0.317021	0.00872211	0.0429052	0.127884	0.111526	0.122397	0.0943602	0.00873487	0.0196825
0	1	0.00336277	0.000711325	0.0260509	0.00827472	0.0102849	0.00921139	0.00195848	0.00933961	0.017569	0.0110479
0	1	0.0538056	0.00341281	0.0445245	0.0076259	0.0863951	0.0234967	0.00594795	0.0149252	0.0251717	0.0116548
0	1	0.0309391	0.0105183	0.0338965	0.00153398	0.0616021	0.0133411	0.00470271	0.0206686	0.02562	0.0084711
0	1	0.0104254	0.00469165	0.0434536	0.0079503	0.0113628	0.00997644	0.00530721	0.0095724	0.032865	0.0180831
0	1	0.0353385	0.00682563	0.0208506	0.00959144	0.0783648	0.0235357	0.00666119	0.0103148	0.0263246	0.0128189
0	1	0.136406	0.119592	0.014264	0.0295617	0.184115	0.0541772	0.0245454	0.0418483	0.0116154	0.0271376
0	1	0.0282507	0.0653027	0.0101676	0.0409484	0.0685901	0.0173948	0.0138906	0.027174	0.0303288	0.00898256
0	1	0.256277	0.339715	0.0154052	0.0543504	0.206256	0.129483	0.25274	0.12232	0.0352727	0.0197282
0	1	0.344134	1.55201	0.0156225	0.0673035	0.351553	0.120006	0.233782	0.456381	0.0148053	0.00935848
0	1	0.0201766	0.0126523	0.0094679	0.00650669	0.0343524	0.00885833	0.00452145	0.00955287	0.0165331	0.00638095
0	1	0.0951775	0.0147863	0.0273166	0.00622786	0.103605	0.0457975	0.0151358	0.017601	0.0623884	0.0115895
0	1	0.0120503	0.00724932	0.00779669	0.0158595	0.0153795	0.0151672	0.037125	0.00765794	0.0434624	0.00573438
0	1	0.00537987	0.00662255	0.00658785	0.0504338	0.00656961	0.00527784	0.0115234	0.00761941	0.0239489	0.00488971
0	1	0.0635554	0.0524633	0.0185757	0.0796301	0.0865321	0.0276556	0.0131774	0.019516	0.0257028	0.00913569
0	1	0.00403419	0.00341281	0.0217753	0.00697709	0.00936803	0.0079658	0.00532369	0.00955287	0.0190051	0.0139511
[truncated: 8,191 more rows]
