# Supplementary material for: Relationship between histone modifications and transcription factor binding is protein family specific
Source: Genome Res. 2018 Mar;28(3):321–33. doi: 10.1101/gr.220079.116 (PMC5848611; doi:10.1101/gr.220079.116)
Supplement: Supplemental Material [file supp_gr.220079.116_Supplemental_Material.zip › Supplemental_Material/TCF3/TCF3.txt]

GATGTGACCGCCCAGCTGCTGCTCGCCGCTG	0
CAGCTGGAGGCACAGCTGTCAGCTGCTAGAG	0
CCTGGCAGCAGACAGCTGCTGTGTTAGGTGT	0
CAAACTGGGTACCAGCTGGACACCCAGACAC	0
ctgatttgcatacagctgccttcttgctgta	0
GATGGTTATCTCCACCTGCATTTTCCTCTGT	0
aaaaaaaGGGCCCAGctgtaatcccagcact	0
TGGAGTGAGTCCCAGCTGCAAGAGCCTGATT	0
cgtgagccaccacacctggccTCAATTATAC	0
atgttcctctaccagctggaggcagatgagc	0
caccacacagcccagctgCTCCACTGTCTGT	0
tgttctccttcacacctggataatttttaat	0
acacagcttggacatctgcagtgcgtcgggt	0
gcccatgtcacacagctgctgagtaacacag	0
catggtggtgcacacctggagtcccagctac	0
cgtgagccaccacacctggccACCTATTTCT	0
TATGTGTAGAACCAGCTGGAGTCTATTCTGA	0
ctcctgtctcctcagctgcagcacctgaata	0
CCAAAAGCTGCACACCTGGTCTGTGTTAGAG	0
cgtggtggggcacacctgtagttccagctac	0
ggtcaagtgatccacctgcctcagactcctg	0
gatgattagagccacctggacatgaagttca	0
GAAAAGCTAGCACAGCTGCCGTAAAGTTGTC	0
catgtggcatcacacctggctaatttttttt	0
GACTTTAGTCAGCAGCTGCAAAGGTAATTGT	0
CATGGACTCacacacctgcagtggaattggt	0
CACCTTTACAGGCAGCTGCTCCTTGGGAAAT	0
CTGGGCTCTGCACACCTGGCACTTGAAAAAG	0
tctctgtgggcacacctggcaacagagagcg	0
ggccccaccacacacctgttgagtcagaaac	0
AGCCTCTGCTCCCAGCTGTAAGGGGTAAGAA	0
CTTGGCTTCACACAGCTGCCTCAGGTGTAAA	0
tgcagtggctcacacctgtagtcccagaact	0
TGCTCCACCCCACACCTGCTGAGTACATGCT	0
GAAGTGGGTCAACAGCTGTAGGTGTCTTAAT	0
TCACACCTCTGCCAGCTGGTCATATGATAGG	0
GCACAGCTCCCACACCTGCCATGCTGTAGAA	0
TGATTATGGAGCCATCTGCAGGAAAATTATC	0
agtcaccgcacccagcTGGAATGCATTCTTT	0
CAGCTTTCTCGCCAGCTGGCGGGGACTCTTG	0
tgcttgtaatcccagctgctcaggaggctga	0
agtgactgaggccagctgccgtatacaactt	0
TGGCAGCGGGCGCAGCTGCTCCTCCAGCTGC	0
catggatagccccagctgctgtgggcctcgt	0
catgtaacaccacacctgtcgagacgaagtc	0
ATGGCTCTTGACCACCTGCTCTATTTGGAAA	0
tgcctgtagtcacagctgctcagaggctgag	0
TGCCTGGCATCACACCTGCATCAGGGGAAGT	0
ggtgagccaccacacctggccTTGACAATCt	0
caaacaggaagacacctgctgcctcatctgc	0
CTAAGTTCAGCACAGCTGCCAATCCCCTGTA	0
AACAGTTTGCTCCAGCTGCTTCAGTCATTTT	0
GGCAGAACATCACAGCTGCATATAGGCACCT	0
agtggcggctcacacctgtagccccagcact	0
gataacattaggcagctgctatgtgctaaat	0
cactctgtcacccagctggatgcagtggcgc	0
catgtgccaccacacctggctaatttttgta	0
cacgtgccaccacacctggctaatttttgta	0
CTCTACCCCTACCACCTGGTGAACTGTAGAA	0
cgtgagccaccacacctggccTAAATCTTCG	0
ATCTGTTTCTCACACCTGGCCTCTCTTCATG	0
ctaaacctcggtcagctgcctcacaaatgca	0
ctaccacttgtccagctggattccagaagtt	0
ACTGCATAGAGCCATCTGCACACCAAGGAAA	0
TGTAATCTTGGCCACCTGCCTAAGAGGAAGT	0
cacctgtaatcccagctgctcgggaggctga	0
tgtgagccaccacacctggctaatttttaaa	0
cgcctgtggccccagctgttcaaacggttga	0
CTGCCACTTTACCAGCTGGTGGCCACACCGA	0
tgtatctgcagtcagctggtgggtgggcttg	0
tgccatgtgacacacctgcacctctgtcact	0
caaaggggagaacagctgctTAGTGCAGGTG	0
GTTGTGGTCCCCCAGCTGTTCCCAGTTGTAA	0
catgcaccaccacacctggctaatttttgta	0
CTCTTAGAATGGCACCTGCTTACCTACCCAG	0
cccaataatccccacctgctggtattctcac	0
AAGCAATAGCACCACCTGCTGATAGATAAAA	0
gctaggactgtacacctgcactagcaagccc	0
tgcctgtgatcccagctgcttggaagtctga	0
GCGGGTTGTCCTCACCTGCTTGGCCCTATCC	0
TGTAAGTAGACACACCTGCACATCTCAACCA	0
gcatacacatcccagctgtctcactcttgag	0
cgcttataatcccagctgctgtggaagctga	0
TTTATGCATTTCCAGCTGCACAAAGTAGTAA	0
tgtggtggcaggcacctgcagtgccagctag	0
ttagaaaagtcccagctgtttgactcttccc	0
GAAAGAAACTGACAGCTGCAGTCCTTAAATG	0
acttaaagtcaccagctgcattagcccataa	0
TCACATTTTCACCACCTGCTGAGTTTTTCTG	0
tgtggtggcgcacagctgtagttctcattac	0
tattttagatcccagctgtaccacttcacag	0
TCCTTCAGGAGACAGCTGGTGATGCAAGGAC	0
tgccctgcatcccagctgctcctgccacagg	0
cttattactttccagctgccttagtcatctc	0
gtgcatcagaaccacctgcaaagcctaatta	0
gtgtgagccacccacctggccTCGGTGATAT	0
tgaccacatgtccagctgcagaaacgagggc	0
CTTGCTGATAGACAGCTGGTAGCCAACAGAA	0
tggtctcccgcccagctggctctgcgtgaat	0
ctcaccttaagacacctgcattactgtttga	0
CTCTCTTGTTGACACCTGCATGCCACAGCTG	0
acagcatctggccAGCTGCCATTATTTGAAA	0
tagctgggaccacaggtgcacatcaacatgc	0
catgtgccatcacacctggttaattttttat	0
tctgttagtgcacacctgtatgattcaagcc	0
atcatgacatgacagctggcttctcctagag	0
aggcaccacacccacctgctttctcttgaaa	0
AGCTGCCCTTCTCAGCTGGTTTGTGGGTACT	0
TAGGAGTAGCTCCAGCTGCTCACGGTTAAGC	0
tgtggtagcacacacctgtagtcccagagtc	0
TCTATGCCGGAGCAGCTGCTGCCACCTCATG	0
GTGAGACCTCCACAGCTGGAGGGATGGAGAG	0
CCCAAGTCAAGTCAGCTGCTATTTTAGAGGC	0
tctttagtccagcagctgcactattcgcttt	0
TCATGGGACGACCAGCTGCAAGCGAGACGAT	0
TTCTCCCAGCCACACCTGCCCAGAGGGAGAA	0
TTTCTTCAAACACAGCTGCTCAGAAAGGTGG	0
GTCCACTGCCCGCACCTGCACTTCAGGCCCT	0
ggtctttactgacacctgcaggcagagttag	0
aaaacaTACCAACACCTGGTGATTCAAAAAA	0
CAGCACTTAGACCACCTGCCTCCTCCTCCCC	0
ttgagtgcctgacacctggcctttttgctgt	0
ATTTTACAAAACCAGCTGCCATGATGAGGGT	0
ATTTTGGATGCACAGCTGCATCACACATGAA	0
CATCCAGGGACGCAGCTGCCACACTAAATAT	0
ggagagtgatgacagctgcaaggctaagtca	0
ctagaaAACTGCCAGCTGGCTGCtgtgccta	0
ccagaaggtaggcagctgctggtgtcatgcc	0
tcttacaaagaacacctgcaatatctaaaat	0
GGAGCCATTGCTCAGCTGGTTGGCAGATACC	0
GCCCCCATTCAACAGCTGGTGACGGGGCAGT	0
cctcagcctgcccaggtgctgagattacatg	0
cacctgtgttcccacctgcttgggaagctga	0
aaattgtttgagcacctgctgtgtgccaagg	0
ctaatcagaatgcagctgcatcaaccaaaca	0
AAGAAAAGCATACAGCTGCTAACTTGTGGTA	0
AGCCAGATGCTCCAGCTGCCCTGCTGCAGGT	0
agccccttgggacagctggcctcatgcctta	0
CACCACACAGCCCAGCTGCTCCACCGTCTGT	0
caccacacagcccagctgctccactgtctag	0
GGGAAAAACTGGCAGCTGCTGTAAGCACTGA	0
ACCTGGGGAAGCCAGCTGGTCCTTAGAGTGC	0
ggcatggtggcacacctgtagtctcagctac	0
ggaatctagacccagctgccatttctaaact	0
cctcaggtgatccacctgccgcagcttccca	0
GCTGGGTGCCAACACCTGGTGGAAAGCAGAA	0
agagagagataacagctgcctttgtgcagct	0
aaGAACCCTTCTCAGCTGCTCTGGGTAGTCC	0
CCTCCACCCCCCCAGCTGCCTTTCTTATGGC	0
CACCCCAGAGGACAGCTGCACCCAGGTGCCA	0
CTACTCAGAGGCCAGCTGCAGTAAGACACCA	0
tctaccatttgccagctgtataacctttgac	0
tgccatgaatcacacctgcaatcccagcact	0
ctcttccagccacagctggagcagctaggac	0
CAGTGTATTTGCCAGCTGCTAAATCTATGTG	0
CATACACAAAACCAGCTGGACTAGAAATGGA	0
cgcttgcaatcccagctgctcaggaggctga	0
cactcactgccacacctgccttttttgtatt	0
caagaaagtggccacctgcaagccaagagag	0
CTCTCCTTAAGGCAGCTGCACCACCTCCTTT	0
TAAggtggtgcacacctgtagtcccagctac	0
ccctcactcttacagctgcaagtcactggat	0
gggaggctgagacagctggatcaattgaggt	0
tgcctgtactctcagctgcttggtaggctga	0
TCATTTGTAATCCAGCTGCCTTATTGGCTGT	0
gagatacagaaacagctgcattggttacagg	0
aaggctgtagtacagctgcacaatcatagct	0
AAAATGATGCCACAGCTGCTACCACCTGTGA	0
CAAAATGAGTCACAGCTGCAAACTAAGGGAT	0
aggcctcatgaacagctggacgagacaatga	0
gacacggagggccagctgtacttgcagggct	0
CAAGTGGGTGGCCACCTGGCTTTCTCCTTGT	0
cagtctcccacacagctggctctgtgtgaat	0
AAGCCACCAGCACACCTGCCAAGATGCAAAG	0
GTCACAAACTGACAGCTGCCTGTTCAGCAGA	0
CACCGCCACCCCCACCTGCCTGGCTGGAGGT	0
CTTCATGACACGCAGCTGCCTGGCCCCGCCT	0
TTAGACCTTGAGCAGCTGCTCAGGTCCATTA	0
ATATTCAGAAGCCAGCTGTTCCACGTCTTTC	0
CTTTGCTGCCCCCACCTGGAGAGAATGAAAA	0
cacagtggtgcacacctgtagtcccagctac	0
GTATGGATCTGCCACCTGGTGGTGAAATATT	0
ggagcaatggcacaggtgctgagtatctgtc	0
CAGCAGGACAGGCACCTGCAGGCAGCCCCCC	0
ctgcctttgccccagctggctgctttcctgg	0
tggctgggaccacaggtgcacaccactatgc	0
TCAAGGGGGCACCAGCTGCAgggagtctgtc	0
gctgggtggcgtcagctggtgcattagaaca	0
GCGATTCCCAGACACCTGGCGCTGGGGCAAA	0
GCTTACTGGGTCCAGCTGGACCTGCACTTCC	0
CCCCATCAACAACAGCTGCCCTCTGTGTCTC	0
CTGATGATTCCCCACCTGCAGCCCCAAGAGG	0
GCCAAAGGAAGTCAGCTGCAGGAGCAAGGGA	0
CAAAACTGTCACCAGCTGCTGCTTATTAGGA	0
ATTGGTCTGCCACAGCTGTAGCTCTGGAAGC	0
ccatctttctcacagctgcaagagtgaatca	0
aaatccaggtaccagctgctcactgtggggc	0
ttcaacgttgcacagctggttgggggctgag	0
TCCCAACACACACACCTGCTGGCAGATACTG	0
AAACAGGCTCGACAGCTGGAAAATGAACTTG	0
CAGCTGGAATGGCAGCTGCTTGATGCAGTGG	0
acagcatcaccccacctggctaatttttgta	0
CACTGGTCTGAACAGCTGCTGCCACCACTTT	0
ctcccttctccacacctggcctctctccatc	0
AAAGTCTGCTGGCAGCTGCTGCAGCTTGTTC	0
gcaaagagaggccacctggaggagctcaagg	0
ttcagtaaatagcagctgctattTGTTACTT	0
AATAACCTGCCACATCTGCAGGTGGTAGGAC	0
CTGTGCACTCAACAGCTGCACAATGGGAGCT	0
tacaaggtcacacagctggtaagtaacaaag	0
TGCTTAACTAAACAGCTGCTTACTCATTAGC	0
AAATCCGTATGCCACCTGGTGGCTATCAAGA	0
GATCTGCAGTGACACCTGCACCACTCTTGAA	0
CCGCCAGGCATCCACCTGCACCACATCCCCA	0
cacgtagcaaaacagctgctcatgatcttgt	0
cccaagtccccacagctggaagtgatacagc	0
tgtgtaacaactcacctgccgaatcaactag	0
catgagtcaccacacctggcctttatttttt	0
TGGAAATGCACACAGCTGGTGTTTCCATTTT	0
TGTCCCTGGAGGCAGCTGCCCCATGAGGGAC	0
GGTAACCCAAGACACCTGCACGTTCTGATTG	0
CTCACCGCTGGACACCTGCAACTCCATCCTT	0
TCACCCATGAGACAGCTGGAGAACAGTGACg	0
AGGTGAAGGGGACAGCTGCCCCCACGGCAGC	0
GCCCGCTGGCCCCACCTGCCAGCCCTGGCCC	0
GCGGCTCTTCCGCAGCTGCTGCCCGCCCGGA	0
TTGTCTGAGGCCCAGCTGGTCCCTGATTCCA	0
gccaagggaaaacacctgctacttagcagac	0
ACCAATTGTACACAGCTGTCCAGTAAACTGT	0
CTTAGGAGGTCCCAGCTGCATGGAACAGAAT	0
CCATCAATATCCCAGCTGGCAGGCTGAGCAG	0
agggaaagcagccacctgcttcacaaggcag	0
ccttttgcacctcagctgccacacctataga	0
CAGTTTCAGAAACAGCTGCTTATTACTCATG	0
TTTTAAATCAGACAGCTGGAGATCAGTTCCT	0
TGACATATACCACACCTGCTTTGCAACTGTT	0
tacctgtagtcccagctgctctggaggctgc	0
TCTCTGCCCACACAGCTGGCCCAGGCTTCCT	0
ACATCTCTATAACAGCTGCTTGACAAATTAC	0
CTAGATGGGCACCACCTGCAGGTAACAGCGT	0
ggcctagacacacagctggcactcaatacac	0
gcactcaatacacaggtgctgaataaaatac	0
GCTGTGAAATGTCAGCTGCTGGGAGCTAGAA	0
ATTAAAATATGACAGCTGGTACAAAAACAAA	0
tgccccttccctcagctgctctgtcccaggg	0
ctgctgaggtgtcagctgcagccagtattta	0
atgctgttttagcagctgctgtccgtggatg	0
GGGATGCATACCCAGCTGGCAATTACGCCTC	0
gggagatgacaacagctggtgatgactcacg	0
CATGAAATCCCCCATCTGCAGTCATTTTGCT	0
TCAGCAGAAGGCCATCTGCTCCTTCTCCCTG	0
ATCTTTACTACACAGCTGTACTCCTGTTCCT	0
TAGCAGGAGGCCCAGGTGCTGTCTTTTCTAG	0
ATTACCAGCTGACATCTGCATGGTTCTTCTG	0
gctttgttgccccagctgttctccaacgcct	0
ATTCTGAAGCAACACCTGGACCCAGGAGGCC	0
ATGTTCCTGTCCCACCTGCCTGCTGGGGGTG	0
GCTGAGTCAGAACACCTGCCAGACAATGACA	0
gatgtaacacgccagctgcttaaagacacag	0
gctgtttgtaggcagctgccgccacgcctgg	0
GTGTGGGTGTAGCAGCTGCAGTGGGAACATG	0
tggcccaacctgcagctgcagacccaggcct	0
GCTGCTTCTCCACAGCTGGTCCCATCCTAGG	0
tctccgtggtaacagctgcactggcttttca	0
tggagcttgttgcagctgctgtgggggatgt	0
AGACTTTTCTCCCATCTGCTTCTGTGTTATC	0
GCCAGCCTGACACAGCTGCTGGAGCCCCTTG	0
tgccctgtgtcccagctgctccagccacagc	0
GTGCCACCCACCCACCTGGCCCTCACTCAAC	0
GGTCAGATGCCACAGCTGTATGGCTGTGACC	0
TCTTAACCCCAACAGCTGCACCTCATCAGGA	0
AGGCTGCAATCTCACCTGCCTTTGTGAACTA	0
ACCTCCCCACACCACCTGCCCCTCCACTCCC	0
GAGAGTTTCCCACAGCTGTCATCACATCATC	0
TGTGAAAGTACTCAGCTGCACCTCCTGCCTG	0
CCGCCAAGGGGCCAGCTGGCACTTCCACCTG	0
GTGTGTGGGGGCCACCTGCTGGAGCAGTCAG	0
tacataggtccacagctgctttagcccaata	0
catctgtggtcccagctgcttgagaggctga	0
caattctgctgccacctggaggtaatcactg	0
tgctcaacaccacacctggctaacttctgta	0
cctgtcatgcaccacctgcttgctcaaatca	0
GTTCTCTGAACTCACCTGCCCATTGCGTGCA	0
tgctgcctctgccagctgcttatactgctgt	0
CTTCTGAAATCACAGCTGTTCCCCCAATCcc	0
ctgtctgtctcccagctgttaagtcataagg	0
GCTGCTCCCCCACAGCTGTCCCTAGCAGTGG	0
ATTAAAGAGAAGCAGCTGCAGCCTGAGGCAC	0
agtgtgccaccacacctggaagatttttgta	0
GCTTTAATAGCACAGGTGCTGCCATTCTCTT	0
CAGGAAGTAACACAGCTGCTACACAGGGAAG	0
gcctggaagtgacacctgccagttccaccca	0
TCATCCCACTGCCAGCTGGCCCACAGTTCCT	0
TCATCACACTGCCAGCTGGCCCTCAGTTCCT	0
CTTGCAATGACACAGCTGTTCAGACAAAGAA	0
tgaagtcacacacacctggtttcaaatccca	0
acgtcctagtgccagctgccactctgccacc	0
TGAAGAGCTGACCACCTGCAATCCATTTTGA	0
TGCctgccctgccacctgctttttaaaacaa	0
AGGAAACTCCTACAGCTGCAGAGTAGCATAT	0
GTCGAACACTGCCACCTGCTGTCACTCTTCA	0
aggtctaagtcacagctgcaaggagcctcca	0
cctgggatgactcacctgcatggctgttgcc	0
gtcacgtggccacacctGGTAATCACCAGCT	0
TGACTTTCGGCACACCTGTTGCCTGAGAAAG	0
TTCATCTACGACCAGCTGCCACGTGGTTCAG	0
AAGGCACCACCACAGCTGCCCACTTCTGGAA	0
GAACATCCCCCACAGCTGTCAGGTTGTCAAG	0
AGGTTTGTGAACCACCTGCTACTGTTTGCCA	0
CCAAGATGTTTACACCTGCTGCAGTGATGAG	0
TTTCATTGAAGCCAGCTGGTGTCTCCGTTTG	0
CTTACATCAGTAcacctgctgcctgttgacc	0
gggctgagggaacagctgctatctggaacaa	0
ttggctgaggcacagctgctgtggttgactg	0
CAGGGTTCAGCACAGCTGCACCCGCAGTAGG	0
ggaagggtgtaacagctgctcacagctcaac	0
TATCCAGATTTCCAGCTGCAGTCCTGATGTG	0
cacgtgacaccacacctggctaattttgtaa	0
ctcgtctgtgaacagctgctgcactccagcc	0
GAATCTGTTAAACAGCTGCTTCAAATTCAAC	0
aagaacccactccacctgcctcTGGGACAGC	0
CTTCCGTTTCCACACCTGGTGCAACAAGAGC	0
TCACCTTTCTCCCACCTGCCCCACCCTGCGT	0
ACCTGCTGCTCACAGCTGGTGACAGATAAAG	0
gctgtgaatccccagctgttccccttgtggt	0
ggtggcagctgacagctgtcttgaaactttt	0
catgtgccaacacacctggttaatttctttt	0
TGAGGCCTAGGGCAGCTGCTCCAGAGTCCCT	0
CATGATCTTACACACCTGCACTTTCTAGCAC	0
GCAATGTCTCCCCAGCTGTCAGCCTCAATGA	0
AAGCGTGTTTCCCAGCTGCAATCATAGATGC	0
TATAGAGAAACCCAGCTGGTGGAAGCCATGT	0
GGCTTTAGATAACAGCTGCTAAGTTTGCCTG	0
tcgggtacttaacacctgctgttttcagctg	0
CAAAGCTCCTGCCAGCTGCAAACCCTTCCCC	0
tgcctgtagtcccagctgctggggaggaaga	0
cccgaaagtggacagctgccgcactacatcc	0
AAAATCTCTCCTCACCTGCTTGCTGAAGCTG	0
TCTCCCCGACGACAGCTGGACACGCCCCTGG	0
TGTTTTCTGAGGCAGCTGCAGGAACTGAGAA	0
tgtgttcttaaccagctgcataaccttggat	0
CAGCCACTGGGACACCTGGCCCTGGTTCTGC	0
GGGGTTGCCAGGCAGCTGCTGCCTGCACACA	0
TTCTGTTCATCCCACCTGCTCTCTTTCCCCC	0
TTACTGGCTGGACACCTGGAGCTCCAAAGTT	0
AGTAGCAGGGTCCACCTGCTCCCACACCCGG	0
TTCTCAAACCCACAGCTGTTAGTGCCTCTAT	0
ACCTGTGTTACCCAGCTGTTCTAGCAGCAAA	0
tgagtgtcatgacagctggatttccccagag	0
AAACCAACCACACAGCTGGTGATTCAGACCT	0
gaatgccaatgccagctggtaagtgtagagg	0
CTTTAGCCACTACAGCTGGTGCAGATTTCTA	0
TTGTGACATGCCCAGCTGCCAGTTTTTCTCC	0
GGCCTTCTCTCCCAGCTGTTTGAGTCCTGGA	0
CAGTGCGCTGTCCAGCTGCTCCACCGTGCTG	0
ACAGACAGTTGTCACCTGCAGTGCTGAAAGC	0
CTGCTGCTTCAACACCTGCCTTACTTTTGGC	0
CTGTCCCCCTCCCACCTGCACAGGAGCCCAG	0
TGCACAGGAGCCCAGCTGCAGGCAATGATAA	0
cctgcacacggccacctgcttttcactgagg	0
AAAGCAAACTCCCAGCTGCTGGACAAACAAA	0
CGTCCTAGGCCACAGCTGCAGCTCCTCATAC	0
GCAGGCCTCTGGCAGCTGCTCCCAACTTTAA	0
AAACATCCAGAACAGCTGCAAAACCAAACTA	0
TTGGGATGGCCCCACCTGCTGGTCTCCTAGG	0
agccactgtgcccagcTGgaatgtgctttca	0
ccttggtggccccagctgtcacttgagatta	0
GCAGGTGAAGCGCAGCTGGTGCTCAGCCAGA	0
TCATGCCACCGCCAGCTGCTTCTGCCCCGGC	0
CAATTATTCTGCCACCTGCTGGTAATTTTTT	0
AGTTTGCACCGACATCTGCAGAAACTCAGAG	0
cctcaggtgatccacctgcctcggcctccca	0
CAGAACTGGGAACAGCTGGTGAGGAGCTGGT	0
atgtgagcacagcagctgcagcagacaggga	0
TCCCCACCCACCCACCTGCAAACCAGTACTG	0
Agccctccagaacagctgcagcactcagcca	0
GAGCACCACCACCACCTGCCCCTGGGCCCAC	0
GGTGGATTTGCACACCTGGATCCCAAGCTGA	0
AATGAGGACTCCCACCTGCAGTTCCTGGGTC	0
TTTTGTATATGCCACCTGGTTGTATCTGCCA	0
TGGTTTCCCAGACAGCTGGAACATGCTGACA	0
gattctggagtccagctgcctgattgaatcc	0
acaaagtgaaaacacctgcatatccagcacc	0
CCCCTCCTGGAGCAGCTGCAGCTTTTTTTAA	0
atcctctctccccacctgcaactctggcaac	0
CAGAGGCATGAACACCTGGAGGTCACATTGG	0
ATGCAAAAATGACACCTGCCACCTCTGAGCT	0
GCTCGCTGAGCACAGCTGCACAGTGCTGTCA	0
GAGGACTGACGACAGCTGCACAAGAAGATGA	0
GATGGGTTTTCCCATCTGCCTACTGGAGCCA	0
GCTTTGGTAACACACCTGTAGGAGGCAATGT	0
ctaccaccggcccagctgcatctacacccac	0
GGAAACTGCCCCCAGCTGGAGGGCCTGTGAA	0
CCTGGCTCCTAACAGCTGGATTCTTTTGAAC	0
GACAGCGCTATGCAGCTGCAGCCACTAAGTG	0
GCGCGGCTGACCCAGCTGCTCCGGCTCCTGC	0
ACTGATTTCTGCCAGCTGCATCCTGAGTGCC	0
TACTGACAGGGACACCTGCCCATCAGCAATG	0
CCCCGGCACCCTCACCTGCTGCTGCCTGTGT	0
TGTCCTCTGATCCAGCTGCTCTCACTCAGCA	0
cgtggtggcacgcacctgcagtcccagctac	0
ATAGTTGTGCCTCAGCTGGTGCACTGTCAAG	0
GGGCCTCGCCCACAGCTGCTGAGTCAAACCC	0
CCTTCCTGCTCCCAGCTGCATTCCGCTAAAA	0
TAGCTAAGATGACAGCTGTTGGCCTGTACCT	0
CTACAAGCCCGACACCTGCAGCTTTGGGGTC	0
ggttttcattgccacctgcttaccgagaatc	0
TGGCTTCTGACACAGCTGCGGAGCTCCTGGC	0
CTATTCACAAGACAGCTGCTTCTGGTTGTCA	0
AACTGCTAGACACACCTGCCACCCAGAGGTT	0
ATTGTGGAAGCTCAGCTGCTATACTGTTGCC	0
gctaagttttcacagctggtggatgacacaa	0
CCCGCAGGCACCCACCTGCACCCAATGTCCT	0
GCGCTCCTTTAACACCTGCAGAGATGAGTAA	0
GTTCTCCTTCCTCACCTGCCTCCAGAAAATA	0
GGAAGCATGGCACACCTGCTGTAGGTCATGG	0
caaccgtaggcgcagctgtagccgctgatga	0
TTTAAGCTAGCACAGCTGGATAGAGCAGATT	0
TGTCTGATTTGCCACCTGGATGAAGGCAGAC	0
atacccattgtacagctgcagaaactgagct	0
AAAGTGGGTGACCAGCTGCCCTCCTTCCTGG	0
TGGGAAGAAGCCCAGCTGGTGCATGGTGCAG	0
TCTTTAGCTCCCCAGCTGCTCACAAGAGACG	0
tgttttcagaagcagctgcactttttttttt	0
AGCAGGTCCCCTCAGCTGCCTTTTCATGCCT	0
GTCCTACCAGCCCAGCTGCTGGAGGAGCCAG	0
CCAGCAGACACCCAGCTGTCATTTGCATTCT	0
gggttgaagctccagctgcccccagtggaac	0
ggaaagacaagccagctgccccagttagaac	0
cgatcggctgcacaggtgcaggcaaggagct	0
ACAGGGAGCCCCCAGCTGGCCACTAGGCTAC	0
AAGTTTTTGTGACAGCTGGTCACGTTACTAG	0
TGAATCTGGGGCCAGCTGTAGATCCCATGTT	0
actaagatttcacagctggcgagtatcagaa	0
TGCAGGCTGGGACACCTGCAGGGGAGGCTCC	0
AGTTCTATTTCCCAGCTGGCAAGCTGTAAAA	0
ACTCAGGCTGCCCAGCTGTCGGATGACATTT	0
TTATCACCATGACACCTGCCATACCGTATAG	0
accactaagaaccagctgGTGAGGTCACCAG	0
AGTAGCAGCCTGCAGCTGCACATTCAAGCAG	0
CCTCCTCTGGGCCAGCTGCCCACTTGCTGGC	0
ttgttaaaggcacacctgttcatcaagcaat	0
cgtgagccaccacacctggccACAAAAATTG	0
cattactgtcctcagctgcaggccctggctc	0
TGGATCCTGGGGCAGCTGCTCAACTCTACCC	0
GCGGGTTTTGTCCAGCTGGAGTTTAACAGCA	0
CCTGGAAGGTGGCAGCTGCAGCAGGAAGCAG	0
AAAATGAAAGGCCAGCTGCAGAGTAGGAGAA	0
CCTAAATTACACCAGCTGCCTGGAACCAACC	0
TACACTTTCTGCCAGCTGGCCACTTGGAAAG	0
CTGAGTCTTGCACACCTGCTCTTAAGGGCAG	0
ttgagcttgtgacacctgCTGGTCATCAGCT	0
CAAAAACAAAAACAGCTGGTGTGGACAAACA	0
ACAGCCCCTGAACAGCTGGATACTGTTTGCT	0
tctctgctggcccatctgcctggaaagccat	0
TGCCAGCAGCCCCACCTGCTGGGCTTGGAGG	0
TATTTTGCTCCACACCTGCCAGCATGCCCTT	0
gagaagtgaagccagctggacttcctgggcc	0
AATCTGGCTGACCACCTGGAGGAGCCCCAGT	0
ATGCAACACTGTCAGCTGCAGGTGCCCACAG	0
GAGCCTACATGCcacctggaggtcttgttaa	0
ttgcaggacacccagctggtgtccaccccca	0
ACAAGCACAGCCCAGCTGGTGGAGCTGGCTG	0
GCTCATTGGCACCACCTGCTGGGCCTCTTAG	0
CTAGCCCAGGCCCAGCTGCATAGTCTGCAAC	0
TGCCCCCACCCCCACCTGCTGGCATTTCCAG	0
TTTCTCAAAGGCCACCTGCTGCTGCCTCAGT	0
ttggcagacacccagctggtgtccactgcag	0
TCACTTCCGCCCCAGCTGGCCAGCGCCCTTT	0
AGGGCAGACTCCCAGGTGCTGGTTGAGTATG	0
TGGACTcccagccacctgcccaggcagagtc	0
GCTGGGCCTCCCCACCTGCAGTCTTCCTGGA	0
GGGGCTAGGCCACAGCTGCTTGAAGAGTGGA	0
TCATGAAGAGAACAGCTGCTTCCTCAATCAC	0
GGATCTCGGTGGCAGCTGCCTCCCTCATCTC	0
ATCGTCCTTTCTCACCTGCCTTTATTCTGTT	0
TTCCAGTATGTACACCTGCCCTCTTGTGGTA	0
aagcctttgtctcacctgcattcttgaaaaa	0
gagagctgaagccagctggacttcctgggtc	0
GTCTTCATAAGACAGCTGCAAATATTAACTA	0
TGTCCCTCTGCACAGCTGGCTCAGCGAGACT	0
TGGAACTCAACACATCTGCTCTGCTGCGGAA	0
TGAAGTGACTCACAGCTGGAAGTTCTGACTT	0
ggattcccctcccacctggctgcctcattcc	0
GCAGCGGCTCGACAGCTGCTCAAATTGCAGG	0
ccagggggataacagctgcctctgctgagtc	0
TCTGGGCATGAACAGCTGCTGTTCTtgtggc	0
GCACAAAGCCAACAGCTGGCCAAATACATGA	0
ctgatcacttaacacctgctggtcTTTCAGT	0
CCCCTGAATGGACAGCTGCTCCCCTCCCCGA	0
ccactgttcacccagctgcttaagtcataaa	0
AATTCTTGACCACAGCTGCCTGGTTTTCACA	0
acccagcccagacagctggccctggatctgt	0
TTGACCTGTCCCCAGCTGGTGGCATCTTGAG	0
TAGCCTCCAGCCCACCTGGCAGGAATATTTT	0
ggttctcagagacacctgctccttggatcat	0
TTGAGCCTCAGACAGCTGCAGTGGTTATTAA	0
ggtcattcggtccagctgcctacctGATGTG	0
ACCTGTAGTCCTCAGCTGCTGGGGCCGGGCA	0
gagctgagaccacaggtgcacaccatcatgc	0
TGTACTTATTCACAGCTGTTCTTGCTCTGTT	0
TTTCTAGGTCAGCAGCTGCTGAGGTTAACTC	0
catgaccacagccagctgcaaaggcagctgg	0
GCGGGAGAAACACACCTGCCTGGATATAGTC	0
TCCACTTCCCCACAGCTGCCTGGACATCCCA	0
tgcccagagtcacagctgttaagtgacaCAC	0
CTCTCCAGTCCCCAGCTGTTGGGGACATCAA	0
cctgaggtcacacagctggtacatggtggac	0
CTCATCTTTCTCCACCTGCCCCAGGGGACTC	0
CTTGTTTCAAGCCAGCTGTTGCTGTATTCTG	0
GAGTGACGTGCCCACCTGCTGGGCCCAGCTC	0
GACACTTCTTCCCACCTGCTTCCACTGTGAC	0
TGCAGCCCCTTCCAGCTGCAGTAGAGGCGTG	0
AGACAATAACGGCACCTGCTGTTTGGACAGT	0
ACCTGTTGCCCACACCTGCTGTCCAGCACGC	0
CCAGTAACCAGCCACCTGCTTTATGAACACC	0
gaatgtttgtcacatctgcagtccatgcaaa	0
ggacatccctcacagctggacaccttccaga	0
GGAGAGAAAACACACCTGGTAGCTTGGGAAA	0
CTCACACACAGCCACCTGCCATCCCCTGCAG	0
tgtgacagcaaccagctggagctgagcagtg	0
CGCCCTGCTTCCCAGCTGCACCTGCTTTGAG	0
CTGCAGTCCCCACATCTGCCCACTGCACTCG	0
acctgagtgtgccacctgcagcctcatactc	0
TGCTCCCCTCTCCAGCTGGAGACAAGGTGCC	0
GAAATCTCCCCACAGCTGCAGTCCCCAAGCT	0
GTCACACCCTCACAGCTGGCCTGCCCTCTTG	0
CACACACTCACACACCTGCACTACCCGCAGG	0
aaaaggaagtctcagctggcctaccgcaggg	0
ttctacggtgcccagctgctcaaacctctag	0
CCTCCTTCCTCCCACCTGCCTACTCTAAATG	0
GGCCGCCTCCTCCAGCTGCAGGCTCCGGGCT	0
TAAGTTAGAATCCAGCTGCCGCCTGAGAAAG	0
GAACAGACAGGGCAGCTGCTGAGAACCTGGG	0
GAGTGAAGCCGCCACCTGCTAAGTACAAGCC	0
TGAAGCCAGCGCCACCTGCTGTCTAGACAGA	0
GTTTTGCTGTCCCAGCTGCAGGCCAAACACT	0
GAAGAAGTCCCCCACCTGCTCTGTGAGTCAG	0
CGCCTCATGACACACCTGGACACAGATGTGA	0
gcataacagtgacagctgccatattcatgaa	0
AGAATCTTTGAACAGCTGCCCAAGAACAGAT	0
CTGCGCTGCGCTCACCTGCCCCGGCCCAAGC	0
TGGATGGGAGGACAGCTGGTCCCTTGGGCTT	0
CCCTGTGGTACACACCTGCACGCATAGGATT	0
CAGTGCTTGGCTCAGCTGCCAGAGGGTGAGG	0
AATGGCCTCCACCAGCTGCCAGGAGGAAGTC	0
CAAGGATATGAACACCTGCTGCTGCCTGTAT	0
AATTTGCTCACTCACCTGCACATGCTTttca	0
CATATAGggccacagctggctcttactcata	0
TGGACCAGAGAACAGCTGCCCAGGATCAGCT	0
CCTTATCCCACCCACCTGCCTCTTGCTTTCC	0
CACACCCAGTGCCAGCTGGTGCCTGTGGTGG	0
TTTGCATCATGACAGCTGGCTGGCAGAGGTC	0
CAAGGACTGGGCCAGCTGGCGTAGGGCCCTG	0
GGGCTGATATGACAGCTGTAGCCGCCCGTCT	0
caccactgcgcccagctggcctactcctttc	0
CAGGGCCCCTCCCACCTGGTATGGAAAATGT	0
gtcaagggaaaacacctgctacttagcagac	0
ACGTGAGGTAGACAGCTGGCGCGGTAGGCGT	0
CCATACAGGGGCCAGCTGGCTAGTCCTAGCT	0
TGGGGTGCAGGACAGCTGTAGGTGGTGGGGC	0
CTTGTAGTGCGCCAGCTGGAGGGCCAGCTGC	0
CAGCTGGAGGGCCAGCTGCACAAAGGCGTCT	0
TGTCCCTGCTGCCACCTGCTCTTGAGCTTAG	0
GGCTTGGGCTGCCACCTgctggatgcagtgg	0
cctggcagataccagctggacatcctccagt	0
atgaaccagaaccacctgcaggacttcacat	0
CTTCTGTGAGGCCAGCTGGAGTTGCCTAGCA	0
TCAAATCCCACACAGCTGTTTTTTCTCCTTC	0
CCTGCCTAGAAACAGCTGCTGCAAAATATCT	0
GTAAAAAGTTCACAGCTGGAGGGGGTGTATA	0
cacacctcaggacacctgctgctagctcttc	0
GTGGCCTGTCCCCAGCTGTCACTGGATGCCT	0
ATTGGTGGAGCGCAGCTGTTGCCTTCATTGA	0
AGAGGATGAAGTCAGCTGCTCCATCCCCACT	0
TTGCACTCTGGCCACCTGCTCAGCTTCTTGT	0
atgtatggtgctcagctggttcactgagcat	0
cgtgagccatgacacctggctaatttttaaa	0
TTCACTTCAGCACAGCTGCTGTGGGCTCTCA	0
TCCAGTCTTGATCAGCTGCACATCACTCTGA	0
atcacccaaggacagctgcctagtcattgtg	0
AGGGAAGCCCCCCAGCTGCCAAAAGAGAAAA	0
CCTGAGTCCACACAGCTGCCACTAAGATGCC	0
GTTTGACAGTGGCACCTGCTGGTGATGTGTG	0
ttaggagtcacgcagctggagactgcaagat	0
GTGGCAAAATACCAGCTGCTGGTCAGGGAAG	0
CACTGTGGTTTCCAGCTGCTACAGGAACAAA	0
CCTGTGTTTTCACAGCTGTTCCCAAGGGTTA	0
CCTTCATGGTGACAGCTGGTTACAAAACAAA	0
ctactgcccccacacctgcacagcctcccTA	0
GGCCATCTTAGACAGCTGCTCATTTAAAAAT	0
TCAGAACAGGAACACCTGGTGTGCGGCTCTT	0
AGCTTATTTTGGCAGCTGCTTTCATAGCACA	0
actggtatcaaccacctgcctgacactgccc	0
gctcaagcgatccacctgcctcagtccccca	0
ttagctaacaaacagctggtaaagcaagaag	0
TCCCCACACTTCCAGCTGGTGAACAGCAGTC	0
AAGAATTTTGAACAGCTGTTGTGAGAGACCA	0
TAAACACCTGTGCAGCTGCTGACTTGTAGGG	0
acagcataaaggcagctgcccacaagccagg	0
CCGAAGAAATGCCAGCTGCCAGCCTGCCTTC	0
CCCACCTTATGACACCTGGCTCTGGTCTGTA	0
CACTGCACTTGGCAGCTGCTTCGTGCTCCTT	0
GAGCCAGGGAGACACCTGCTCCCTAGCATCC	0
ATCCTCCCTCCACAGCTGGACAGGTAGCACT	0
TGAATTTGTAGGCAGCTGCAAGAATGTGGCA	0
ATGGAGGAGTCACAGCTGGAGGAGTAGGTGC	0
ACATAGGTAGCACAGCTGGAGAAAGGCAAAA	0
GCTTCCAGCTCCCAGCTGGACAGTGTCCCGA	0
AAGGCAATGACTCAGCTGCCATCTCTGCAGT	0
ctagctctcccccacctgctcaacaatttcc	0
ttacataactcccacctggctttcagtactc	0
ttggcctccagccagctgctttgtgcagtgc	0
atgatgtgattacagctggtgggaagaaagg	0
GGAAATATTTTCCAGCTGCTTTGGCTCTAGC	0
ctgttcagaacacatctgctcacatcccatt	0
tggtgatatgcacacctgttctctagaagct	0
TTCAGGTCTGCACAGCTGCACAGTCAGGCAA	0
GCTACCACCACACAGCTGGCAACCTGGGCCA	0
ACATCATACTGCCACCTGCTGGCTTCTCCAA	0
AGAACTGGGATACACCTGCAGTATATTCATT	0
caccaaataaggcagctgcacaatcaatcaa	0
GCTGCTTCTCCACAGCTGGCCCCGTCCTAGG	0
ATCCTCTCACCGCAGCTGCTACCACTGCTGT	0
ACTACTTTTGGCCACCTGGCCCAGCCATGCC	0
TCTTAAGAGATCCAGCTGGAGTAAATAACTC	0
GACTTCCGGCAGCAGCTGCTGGCCTGTGCTG	0
aggcagagaacccacctgcataatacaagat	0
atgcaaacgacacacctggtctaagcagttt	0
gggaccccttcccacctggctgtctcaGTAT	0
TTAAAGCTCACACAGCTGGTCCCCAGAGTCA	0
cagatactatcacagctgccaggacttttcc	0
tggacctgaaggcagctgccctgttgagatg	0
GCCCCTCCCGCCCAGCTGCTGCAGCTGCTCA	0
GTCTATTTAAACCAGCTGCTTAGGGCCAAGT	0
CTATGATTCAGACAGCTGGAAACAATGAAGT	0
cccagccacagacacctgctttccaactctc	0
ctcagttaatagcagctGCAATTCTTAAACT	0
AAGAGCTCAGGACAGCTGCTGCCCAGCCAGG	0
AGTGAGCATCTGCAGCTGCAGCCTCCCCTTC	0
GGGTGTGTCTCCCAGCTGCCTCTGTAACTTC	0
CTCGAGGAATGCCAGCTGCTCCCCCAATTCC	0
CTCAGAGGCTTACAGctgcactgtccaatat	0
gtgcccgtgggccacctgccttcccctctcc	0
actctcagagctcacctgcacaaaccaacca	0
CCTCCATTGTCACAGCTGCCCCTTAGGAGCC	0
TGCCTTGCCTGACAGCTGCCTGTCATAAGTC	0
AAGCAGCCTTCACAGCTGCTTAACTAAGTAG	0
GTGTCACCTACCCAGCTGGAGAGAAAATAAA	0
actagccacacacagctgctcagaggcaggt	0
CATAGAGCTGCCCACCTGCCCTGATTCAGCT	0
CCTTCAAACGCACAGCTGCCGATATACCTAT	0
CAAGACTTAGAACACCTGCATATCTTTGCTT	0
CTTCCTCCTACTCACCTGCCCTTGAGCGCAG	0
TCCTGGGCTAAGCAGCTGCAGTGAGGGTGTG	0
TGCAGAGACAGACATCTGCTCTTACCTGTAA	0
gcctccttcccacagctgcactaggcagtcc	0
AGGGCTCCTGCCCACCTGCCACCAAGTACCG	0
GCCCCTTCGTTCCAGCTGCTTGCTGATAGGC	0
CTGGCCCTAGCTCAGCTGCCAGTGACCAGTG	0
GAGGTGGGAAGGCAGCTGCCTGGCAGTTAAT	0
AGCGAAAATGCTCAGCTGCCCTCAGGACTAA	0
ATGTTCCTGCCGCAGCTGCTCCTGGGGCCAC	0
TCTGGTGTCTGCCATCTGCAGCACATAAGCA	0
GCATTATGGTGACAGCTGCCTCGGGAAGCCA	0
GCTCACAGGCCTCAGCTGCTACAGGCACTTC	0
caacttatctcacacctggagggagatctcc	0
tagcaaCAAACCCACCTGCCTTGTTGACTTC	0
gtgtgtgtgtcacacctgctcacgtgccgtt	0
gtgcctggtgcacagctggcgctcaacaggt	0
TGGTTGGTGACACAGGTGCACACCGCAGCTT	0
agcagacaagcgcagctgcctgtggaggcct	0
AGGGAGCTGTTACAGCTGCAAATCCAAGCTC	0
TGGGGAATGAAACAGCTGCTGATAGGGACTG	0
TGCACATGGTCACAGCTGCTCTAAGCCCTGG	0
CTCCATCCTTCCCACCTGTTGATTATTGTAA	0
GGAGATGGAACTCAGCTGGTGGTGAAGCCCA	0
GGCCTCTCAGAACAGCTGCCCCATCTTCTCT	0
ACAGGAAGGTACCACCTGCCCTGCCTCTTGT	0
CCTGGCATTCCCCAGCTGTAAGTTCCAGGCT	0
TGTTTTCCCTGCCACCTGCCCTCAGAAGAAA	0
AGAATTCACCACCAGCTGCACGTCTGAGAGA	0
ggagaatttgaccagctgcagcgccacctac	0
TCCTGCAGCACACATCTGCATGCAGGGACCA	0
ccttgtctcttacagctgcatgtcgccacct	0
TGTGAAGGGTGCCAGCTGGTTTATACCAGTC	0
caatgtggaggccagctgtttcagtaggcag	0
cctactttgctccagctgctgtggctgcctt	0
GATGTCTTAGGACAGCTGCCTGTGAGAAGCT	0
ggtacttcctgacagctgttggtatgtctga	0
GTGAACTATAAACAGCTGGTGGTGCAGAACC	0
caggaaaatggccagctggtcgagcagtcag	0
ttggcgaactaccagctgcagcctgctgcct	0
CCAGCTGCCCAACAGCTGGAGGGGGTGTCTG	0
CTATGATAAGGACAGCTGGTGGGCAGAAAGG	0
AAATTCCCCAAACACCTGGAGCCTTGCAATG	0
GGTGGTATGAAGCAGCTGCTGGGTTCACAGG	0
AAATGTTCAGAACAGCTGCTCGATTCTGCTC	0
TTTTGGCTCTCACAGCTGCTAAGCTTTGGCA	0
GAATCACAGTGCCACCTGCTGGACATAGGta	0
gatgtgggcacacagctgcttggctggcctg	0
TCAATCTTTTCCCATCTGCAGTTTCTGACCT	0
AAAAATCTGAAACACCTGCTGTTCCCAATGA	0
attctagtaccacacctgcccctcatgtagt	0
atcctagtaccacacctgcccctggtgcagt	0
TGAGAGGAAGCACATCTGCTGTCGGGCGTAA	0
taataacaagcacacctggcactgagatttt	0
AGGGGTGGCAAACAGCTGCTCCACAGCCCAT	0
GGGAAGTCATCGCAGCTGCCATGGAGCCAGC	0
GGGTTACAGAGACACCTGCCCGGAGGGAGCC	0
AACCACACATCCCACCTGCAAAACGATGACA	0
aagctgctctcccacctgccagaggtctttg	0
AAAGCTGTGTCACAGCTGCACTTTCAGAAGT	0
GCATAAGTAGGCCAGCTGCAGAGCCTTAAGA	0
cacgtgccaccacacctggcccattttCttc	0
AGAGGAAGAGCACAGCTGCTATCCTTTCTCG	0
GAGCAGATAGGACAGCTGTAGGGCAGAGCAG	0
GCAAATTACTGCCACCTGGTGGCAGTTATCT	0
CCACTAGGTGGCCAGCTGGTGAGTCAGGACA	0
ACAGCATAACCACACCTGCACAGCACTAACA	0
CACAGCAATGGGCAGCTGCACCAAAGCGAAG	0
gccagtacctgccagctgtagcatactgctg	0
AACTGTCCCTGGCAGCTGCTTTAAAACTACA	0
ACTTCACCCAGCCACCTGGAGCTGGAAATGG	0
GGCGGGGAACACCAGCTGGACTCTGGCCAAG	0
GCTCACAGTTCACAGCTGCCTGGCTGCGAAG	0
ggaaactgcaaccagctgctgctgccggggt	0
CTGGCAGGATGCCAGCTGCCTGAGAGGAGGA	0
ttctccctcccccaggtgcacagattctcag	0
TTGCCAATTTAACAGCTGCATTAAGTAAAAA	0
TCATTTGTGCCACAGCTGCCATAGATAAGAT	0
TTTGCAAACTGACAGCTGGAAGGGTGACTAA	0
GACCTGGCTGCCCAGCTGCAGGAAAGAGAAG	0
CTACACAATCCCCAGCTGGCCTTCCTACTGG	0
GCTGGGTGCCCCCAGCTGGTGCTTAGGAGCC	0
GTCCTCCCtgagcacctgctgtgtgcaggat	0
gactcaggaacccagctggcttcacccagtg	0
ctgggattcccccagctgccaccaggcatca	0
aggcatcagctccagctgcctcccagggtgt	0
TTACAGTCACAACACCTGCTGCCCGGAAAGC	0
GCCTCCCTGAGCCACCTGGTGGATATTTTTT	0
gtcaagaaacaacacctgctacttagcagac	0
GTAGTTGATGCACAGCTGCTCGAAGGAGTTC	0
taaggcaaagcccagctgtaacctatcaagc	0
Aaagacacggaccagctggtgtgcccacgcc	0
ggctgatccagacacctgccttatatctcct	0
cgcctgtagtcccagctgctctggaggctga	0
TGCAGACGGATCCACCTGCCCTCCCGCGCCT	0
AGAGGCCCTGCTCACCTGCTCCCCACCGTGG	0
CGCTTCTACCGCCAGCTGCTGCTGACAGCTG	0
GGGCCGTTGCCACACCTGGCACTTAGTGACC	0
GACACCCTCCCCCACCTGCTGGAGCTCTGAT	0
GCCGCCGTCCCCCAGCTGCTAAATGCTCTCA	0
GCTTCATGAGAACAGCTGGTAGAAACTACTG	0
AAGTCTGCAAGCCACCTGCAGAGGAAGAATA	0
GTCCCCCATGGCCAGCTGGACTTCCCCTTTC	0
TACCAAGCCACACATCTGCATATCCTCATTC	0
ATCTTTCTCTCCCACCTGCACACACTGGGCT	0
TCACAGCAGAGCCACCTGCCCCACCTCCTTC	0
tgcctgtattctcagctgctagggaggctga	0
ATTTAAAAAGCCCAGCTGGAGGGCCACAGAT	0
gggcacccataacacctgcagattgaataaT	0
GTTATTTGCTCCCATCTGCTGGCCATTTGTG	0
GTGAGAGTTTCACAGCTGCTGGCAGTAACTG	0
CACTCTTCCCCACAGCTGTCTCTCAGGAGAT	0
agccactacacccagcTGCCCCAGTTTTTCA	0
tttctctcctgccacctgctggagaaggcgc	0
AATCAAAACTCCCATCTGCAGTGACCAAGTG	0
GGGAAAGTGGGCCAGCTGCACTAATCCCTCT	0
CGGGAATTCCCCCAGCTGCTTGTCACACACC	0
ccctcccatggacatctgcaccccacgagtg	0
aagaaatccccacagctgccagagctggcag	0
AGTGTCAGGTCTCAGCTGCCACTGGCCTGAG	0
tagctgggtacacagctgcccagctaaggac	0
CTCAGCAAATACCAGCTGCAGTCTATCCAAG	0
CACACTCTGCTCCAGCTGCAGGGAAGAACCT	0
ACACACAGACCACACCTGCCTGGGGCCTTCG	0
GCACTGCTCCCCCAGCTGCAGGAAAGAGGAA	0
TATCATGCATCACAGCTGCCCGCAGCTCAAG	0
cttccccagtgacagctgcttgaaggtctag	0
cgagactgctcacacctgcagcattttgtCT	0
AGGCCACTCTTCCAGCTGCATCTTTGACAAT	0
TAATTTGTTCAACAGCTGCTGAAGTTAGACT	0
CCTCAGATACTCCAGCTGCATCAGAGTGGGA	0
ATTAGGGAGGAACAGCTGCAGAGAATGCTTT	0
TGAACAGAGATACACCTGCATTTGAATCCCA	0
GCTACCTGAGGACAGCTGGCAGAGCGTGAAA	0
CACCATCTGGGCCACCTGGATGGTGATAAAG	0
CAGGATGACTCACACCTGGAGCAGTGAACTA	0
ATGGGACAACCACAGCTGGTATCCAGCCAGC	0
gccaaagccagccagctgccttttctgtaaa	0
CTATGGGCAGAACACCTGCCCTCACACTGCC	0
GTTAGACTGAGACAGCTGCCTGCCCTGCCAA	0
atgaggtcctcccaggtgcaggtgcactctc	0
cttcatggctgccacctggctgtcagccatt	0
tgtactccacagcagctgcaccattttacat	0
TTTCAATGAACACAGGTGCAGTTGGAGGTGC	0
tgcctgtaggcccagctgctggggaagctga	0
TGAGCATTTACACACCTGGCCCTTTCCAGTG	0
AAAAGCAGTTGGCAGCTGCAGACATCAGCAG	0
cctcagttgatccacctgcctcagcctccca	0
ACCGTGTGGTCACAGCTGCAGGTGCCAGTCT	0
GTTTGTCGGAGACAGCTGCCCAAAGCACGCT	0
catgcgccaccacacctggctaatttttggt	0
GCTATTACCCCACAGCTGCATTTTCTATTCC	0
GCTATGAACACCCAGCTGTCCTAGGTAGAGT	0
GCTGACGGTTGACACCTGGAGGCCTCTGAGA	0
TCCTCGGACAGCCAGCTGCACCCGCCCACCC	0
CAGGCCACGCCACAGCTGCACTCCAAGGCCT	0
CCTGGCATGTGACAGCTGTATGACTGCAGAG	0
atcaataactcacacctgttcccttggttac	0
cacagcaaaccccagctggtcttcctctaac	0
CCCACACCCTCACAGCTGGTCTCTGGCACAG	0
aataaaggaaaccacctgcatacgtgtgtgc	0
CTAAATTGCATTCAGCTGCAGAGCAGGTCCC	0
tatgagtctgagcacctgcagtgtgtgtgag	0
acccacacaaaccacctgcactgaaagtggc	0
GCCTCTCAGAaacacctgctgagcattcacg	0
CAAAATTATTAACAGCTGCCTCTAGGGGCAA	0
catgcaacgtgacagctgcagaaaatcaagt	0
tgcctgtagtcccagctgctcgaggctgagt	0
AGGAAGTGGCCACATCTGCCTCCACCTCATC	0
TTCAGTCAGACACAGCTGGCTGCTTCTCCAC	0
TGTCTTCCATTACAGCTGCCCCAGCCTTCCA	0
CCAGCCTGCCCACACCTGGTGATGCACCAGT	0
AAATAATGTCATCAGCTGCTGTGTCACACTG	0
TAAATAGATTCCCACCTGTTGGGCTGGTTTC	0
TAATTTACTTGCCACCTGCTTGAGAGAGACA	0
ACTCAGAATTCACATCTGCTGTGTCAGTGAA	0
TCAGACCAGCTCCACCTGCTTCTTGATCCTG	0
GTGGCAATCTGCCACCTGCCATATCCAGAGG	0
AAGGGGAGGAGCCAGCTGCAGGTTCTGTATT	0
CCTCAGAAACCACAGCTGTCACAGAGCGCTT	0
ATGTAAAGCTAACAGCTGCCACCTGGTGGCC	0
CACAGGGAAGCACACCTGCCTCTGAGCACAC	0
cagccacccacacaggtgcagacaaggatga	0
ccaaggtgactccagctgcagagtatctaac	0
TTGCCACTGAGCCACCTGCAATGCACACTTT	0
CTCCCTGCCTCACACCTGCAGTAGGTGGGGG	0
ACTTCTGCTCACCACCTGCTCTCTTTGTTCT	0
CTAGTTTGCGCACACCTGCATTATAGAAAAG	0
AGGCCACAGTGACAGCTGCACACGCGGCCTT	0
AAACAGTGGAAGCAGCTGCATGTTATTTCCC	0
cctgctgtggcacagctgctcagcaagtggt	0
CCGCCCGCATCTCACCTGCCGTCGCGGGGCG	0
CGAGAGGTCGGTCAGCTGCATTGAGGTGACC	0
AGCCCTCTGCGACACCTGCCCCAGCTCCCAC	0
GCATGTATTGAGCACCTGCTGTTTGTGGGCT	0
AGTACTATGACACAGGTGCACAGAAGGTGCT	0
ccacgcccgtcacacctggctaatttttgta	0
CCCAAAGCAGGCCACCTGCCACCATGCACGC	0
CCATGGAAAACCCACCTGGCTTCACCAGGAC	0
TGCGGGAGGAGCCACCTGCCTGGGCCTCTGG	0
CAGGAGGTGGCACAGCTGGAAGCAGCCAGCT	0
GACGATGTGCTCCACCTGCCTTAGGTACTGC	0
CCCCTCTGTCCCCAGCTGTCACATATGGAGA	0
tgcctgtggtcccagctgttcaggaggctga	0
ATGCATCCAGAACAGCTGTAGGCCCTCAAAG	0
CGATACCCCAAACAGCTGCCATTTGAGTTTC	0
GATGCCACCGACCACCTGCTCTGGACACTGC	0
ggtgcgccaccacacctggctgatttttata	0
ttcctgtagtcccagctgctcaggaggctga	0
agcccttgcacccagcTGTCTCTTTCTCACT	0
gtaaggctgaaacagctggtcagccctcaca	0
ACCTCACTTGCCCAGCTGTCCTAGCGGCATA	0
TTGCCTCAACACCAGCTGGAGTGCTGAGCAG	0
ccgcccacaTAACAGCTGGTGGGTTTTATAG	0
CCAGCCCCCCCCCAGCTGTCTTCGCTTCGTC	0
ACTGTCACAAAACACCTGGAGCCCACTCCCC	0
tgctcattggcccagctggagtcatgtgacc	0
GACATGATTAGACACCTGCCCTCACATATGA	0
ACTCTTTTGAAACACCTGCTCACCTGAGGCC	0
ttgcaggagcgccacctggaggtaggaggtg	0
aacgcagactcacagctgctgggaacgctcc	0
CTGCTCCCAACTCAGCTGCAGATCCAGGCCC	0
gaggctgagagacagctgcacacaccaaccc	0
ctgtaagagtgacacctggtcccctgtcaca	0
actgcccactcccagctggtgcctcctagga	0
AACCCCCGTTCTCAGCTGCCGGTATACATGA	0
GGTTCTTGGAACCACCTGCTCAGTTTGCAGT	0
GCATTTCAAGCACAGCTGCCTGCCAGCATGC	0
AGACAGAACACACAGCTGGTAATACAGAGCT	0
GAGTGATGGAAACACCTGCAGAGTGATGGAG	0
AGGGGACTTTCACAGCTGGTTACCTTCCCGT	0
gcccgtcagctccacctgctgaaataagtga	0
GCCTGAAGCACGCAGCTGGTGGTTGCTGTCT	0
CCTCCGCCCAAACAGCTGCCCCATCAGCTAC	0
CAGACTCAAGTACAGCTGCTGCTTCATCCTA	0
GGTGGGCTGACCCACCTGGCCCACTCACACT	0
TATTATTACTCGCAGCTGCACAGGtgtggta	0
TCCCCCAGTACCCATCTGCTGGTGTGTCTAA	0
tgctgaaatccccagctgtttcctttcagct	0
ACGTCGGCGCTCCAGCTGCACTCGGCCGGGC	0
CACTGAGGTTCCCAGCTGCCTCCATGATTCG	0
TTCATTTTCTAACAGCTGCAGGCAGAATCTA	0
accccatggtaacagctggtggtgtctctag	0
CTCAATCAGTTACAGCTGGATCGGGGCACAG	0
tgtttcattcaacagctgcacttctgggagt	0
GGACAGGCGACCCAGCTGCACTTCCTGCCTA	0
AAAGCCATCAGCCAGCTGCTTCCTGCCAGTC	0
AAGTCACTTTCTCAGCTGCAAAGCTTCCATC	0
CTGCTGTTCAAGCAGCTGCTGCCACCACTAG	0
cttctactaccgcagctggtggcagtggaag	0
TTTCTCAGTCACCACCTGCATCTGACTTGTG	0
GGGGCACGTGAACAGCTGCAGTGGCCTGGTG	0
TGATATTCCTCACATCTGCTTGTGTGTGCCT	0
AACTTATCTAACCAGCTGCCTCAGCAACAGC	0
TTCGCACTTGAACACCTGCCTCCACCAATTT	0
GAGTTTCTCTCCCAGGTGCTGAACGTGTGGA	0
cccacaatacgccacctgcaggctgagatca	0
TTCTCAAAATGTCAGCTGGTGGCTGCTCAAT	0
AGGCAAGGGTGACAGCTGGTAGCCATTCTCG	0
AACTGAATCCCACACCTGGTGCAATTAGAAG	0
gaggctccagagcagctgcatggtggaaaaa	0
AGTATATGGCCACAGCTGGCTAAGGTTGGAG	0
CATCCATACCTACAGCTGCTGCttctttttt	0
TCTCAACATCGCCACCTGCTGCTCACTCCAG	0
aagtacagagaccagctgcaaggtgagagct	0
ACCTCTCTTTCCCACCTGCACCAGCCTCCTG	0
CCATTAACACACCAGCTGCCTCTCTAGGAAC	0
AATAATGAAGGGCAGCTGCAGAAGGAGGTAG	0
cacctgtagtcccagctgcttgggaggctga	0
ACCAGaaatacccacctggtgctttcctgtc	0
CAGTGTTCACCACATCTGCTTGAATGCATGT	0
AGTGTGGTTCAACAGCTGTTGCTCCCGTACT	0
TATGAAAAACCACACCTGGTAGAACCTCATT	0
GAGTAGAAGGGACAGCTGCAGGGAGTTAGAG	0
atatttatgtcacagctggaactttgcttcc	0
TCACATGGCTTCCAGCTGCTGAGGCTGAAGA	0
GGAATGGAACCACAGCTGGTGACAGGACACG	0
TGGGACCTTGCTCACCTGCTGGTAAAGCTTG	0
TATGGCTGACAACAGCTGCCTCTGTTGAAAA	0
AGTGTTTCAGGACACCTGCTTCCTGATGTTA	0
ACATAAAGCAAACAGCTGCCAAAGCCACATG	0
CACTCTATTACCCACCTGCTAGCAGAACTCA	0
ccaaagagaaaccagctgctaatcttgagaa	0
cTGTGTGTGTGTCAGCTGCACTCTCCTGGGT	0
AGAGGCACTCACCACCTGGAGGAATAAAGAT	0
AAAGAAGAAACACACCTGCAAACTGCGATGT	0
ATGAAATAGAGACATCTGCTGGCTAGAGATG	0
TCTATTAAAAGACAGCTGGTCTGGCACTCTG	0
GATCCCATCAAACACCTGCTCTAGCTGCTCT	0
CAGGCTGGGAAGCAGCTGCACTGCCAGGCCC	0
AAGGCCAGGGGCCAGCTGCAGGGCCCCACAT	0
ATGACCTCAGGCCAGCTGCTGAGTTAGCAGC	0
AGGCATCTCCCCCAGCTGCAAGTCTATAACT	0
TAGTGAGACCCCCAGGTGCACTTCGGGAGAT	0
CAGCTATCTTCACAGCTGTTCATCATACTCT	0
cctgtcactcaccacctgctgtgcaacctgg	0
GAAAATGACAGCCACCTGGCCACAGGGCTGT	0
CCTGGGGCGAGACAGCTGGCGCTCGAAGCCT	0
tgtgttttaagccacctggtttctggtactt	0
GCAAGTTTCCCCCACCTGGAGTCAGACTGTT	0
AGCCAATGGCCGCAGCTGCACCCAAGGACTA	0
GACAGCCAAGGACAGCTGTTGCCTGGGTGTT	0
catacgccaccacacctggctcatttttgta	0
TGAGGAAAGTCCCAGCTGGTCTTGGACCCTG	0
CTGCTGAGGCCCCACCTGGCTGGAAGAGAAA	0
ACTGTTGTATCCCAGCTGTTTCTTGCTTTAT	0
ATTTACCCAACACACCTGTTCTGGGAGCTTT	0
TGCTGAAGGCCACAGCTGCTGCTTAAGGGGG	0
TAAAGTTAGACACAGCTGGTGACAATTTAGT	0
aaagggtcatcccagctgcaaagctccctgc	0
GTGGCCTCACAACAGCTGTTGTGAAAGTGGG	0
AATTATTAGCACCACCTGCTGGTTACCATTG	0
GCTTTGCAAGCCCACCTGCTCCACCCCTTCC	0
AGTCTGGAGAGACAGCTGGCGGGCGTGGGGT	0
GATTCAGCCTGCCACCTGCTCCCCAGCTACC	0
AACACAGCTCCACAGCTGCAGTGAGCACAGC	0
CTGCAGTGAGCACAGCTGCAGAAACCCAGGA	0
TGACTAATTAGCCAGCTGCTGCAGGTCTCAT	0
TATCAATACAGCCAGCTGCCTGTTTCCGGCT	0
GTAATGAATCCGCAGCTGGAGGAGCTGCTGC	0
AGATGTTATCACCAGCTGCTGCCCCACGCAT	0
TCGCAGCACTCGCAGCTGCTTAGAGCTCATT	0
CCTCTCCCCTGCCACCTGCCTTACCTGGTGC	0
tctcttagaagacagctgctgtgtaagaaat	0
GTGGTTTGGTGCCACCTGCTGTGGATGTGTA	0
agttctactggacagcTGCTCTAGGGcctca	0
CACTTCGCCCTCCAGCTGCTGCAGCTGCAGC	0
CCTATCTGGTGCCAGCTGCCAACAGGTACAG	0
AGGGAGGTCTCTCACCTGCTTACAAAAATAG	0
CCTGGACTTTGCCACCTGCAGCTTTGGAGGC	0
GAAAAGCACTTCCACCTGCAGTTTTCCCCTA	0
GTACAACAAACACAGCTGCCATCATGGGAGT	0
CCCCTGACACAACAGCTGGCCACTGGGCCTC	0
gggcgttagtcccagctgctcggaaggctga	0
aagtgagggTTCCAGCTGCTCCAGCAGCCCA	0
CTGTGTGTCTTCCAGCTGCCCAGTGAGCACA	0
TCACCTCTGTGCCACCTGCCTGCTGGGGACT	0
GCCCTCTGCTGGCACCTGCAGACGAGCTCCG	0
TTGCCACCTTGCCACCTGCCTGCTCCTTTCA	0
ACTTATACACCCCAGCTGCAACTTCAACAAG	0
CCGGGGTTGCCACAGCTGCAGCCAGCGCACC	0
CGCTGCCCTTGCCAGCTGCTCCTGACCCACG	0
AGTCCCTTTAACCAGCTGCCTGCCTAAGAGG	0
GGTTCCTGGTGACAGCTGTTGCCAAGGTAAC	0
ACCAGCATAGAACAGCTGCATGGTAGTGCTC	0
ctttaactacagcagctgcattttcatctgt	0
GTTCCCATGACCCACCTGGCAGAGTTGCACT	0
ACATCATGGAGCCACCTGGTGGAAAGCTGGC	0
GCAGGAAAGCCACAGCTGGACTTCCGGAAGG	0
TGCTTGAGCAGGCAGCTGCAGTGCGGGTAGA	0
CATTTTAAAAACCAGCTGCAATATACTGTAC	0
acctcagccctccagctggatcccctgttag	0
TAATGTGAATCACAGCTGTATTTTTCATTCC	0
GATTCATATTAACACCTGCTGACAGGAGGTG	0
TGCCAGGGACCCCACCTGCTCTCTGCTCTAC	0
TGGCTGTGGCAGCAGCTGCAGCGGCTGCAAC	0
aggaactggccccacctggagggtaaggaag	0
GAAACATCAGAACACCTGGTGTTAGGGAGCC	0
ATCTTGTAACCACAgctggcttcatgagcat	0
TGCCCTAGCACACACCTGGACATAGCAGAAA	0
TGAAACCACACACACCTGCAGATGAGAAAAG	0
TTAATTTCTCCACAGCTGGAATTCCAAGTGC	0
ttaacccacagacagctggtttatgtctata	0
CTGGGAATGTCACAGCTGGAAGGAACACTGT	0
catgacctcagccagctgccttgcaaatgcc	0
gccggggttacacagctggttggtggctcag	0
tgacttcccatccacctgcccttcctgtgag	0
CACCCTCCCTGCCACCTGCCTATCTAGATGT	0
AGGCCTATGGAACAGCTGCATCCTCCAGTGT	0
GCCTTTTCTGCCCAGCTGGCCGCCTCTTCCT	0
ATTGGCCATGCACAGCTGTAATCCTACTGTC	0
TCCTCTCTGTGCCATCTGCTCACCTCTTTGC	0
TTGAAAGCAGCCCAGCTGGCTCCAGAGAAAC	0
tgtaagagggcgcagctgctttggaaaacag	0
AGAAGATGCGAGCAGCTGCACAATCCAACAG	0
agctgtatatgccacctgctcattagtcact	0
CAAATGGTGACACAGCTGCACAGATGCCTTC	0
GGAGTGCAAGACCAGCTGGTGGTAGGTTCTG	0
TAGCAGCACTGCCACCTGCCGACGGGGTGGC	0
ctcCAAGAACCACAGCTGCTTTCCAAACACC	0
TTGACCGCAGCCCAGCTGCTCAGTGAATGCT	0
AGGGAACAGCGCCATCTGCTGATGACTGAGG	0
TAGTCATCAAAACAGCTGCACTGAAAATAAT	0
CAGGCCCCCAGACAGCTGTCTCTTCAACTTC	0
aattataatccccagctgttcttgtgatagt	0
CACAGCTTTGCACAGCTGCCCCTTGGTCCCA	0
GGTGAGGGAAAACAGCTGGCTACGCTTGAGA	0
CTGAATATTATACAGCTGCTGGACTTCATTG	0
catggtgacagccagctgcaaaggagcttgg	0
agccaccgtgcccagcTGCTTATTGACTTTT	0
CCTCACCCACTGCAGCTGCAGAACAGGAAGG	0
AAGTCACCTCCCCACCTGCTCCTGACTCGGT	0
taactggatggtcagctgctgccctagagtc	0
CTCTGGGCCACACAGCTGCTGTTCTCTGACT	0
TGAAGTTTGTCCCAGCTGTCCTTTGTGAGGT	0
TGCCAGAAACCACAGCTGCAATGCTGACCTG	0
CTCCTCTGGCCACAGCTGCTACCATGGCAGC	0
TATCCATGCAGACACCTGCTATCCAGCTCCT	0
GGCATGGGCTCACACCTGCCATGggctcaca	0
CCAATGCAGCATCAGCTGCCCACACTCCTAG	0
cactcactcccccacctgcacctgctgcaga	0
ACACATGTTAGACAGCTGGCTGGACTTGGTG	0
GGGCCCCAGCGCCACCTGGCCCTGTGCCCAG	0
GCCCAACAGCCCCAGCTGCCAAAGGACTCTG	0
GGTACTGGCTAACAGCTGCCCACTGAGGGGC	0
AGAGCATGACCACAGCTGCCGGGTTTGGCCT	0
CCCCAGCGCGCGCACCTGCTTTCAGCACCAA	0
TGTGCTTGCCACCAGCTGCAGACTTCTCATC	0
GATCTCGAGCTCCACCTGCAGGGAGGAGCTG	0
CCCATCCTCACCCAGCTGCTGCAGGGATAAC	0
cttcccgtttgacagctgcattatcaaagtt	0
TATCCAGTGCCGCAGCTGCCGCAACACCCTC	0
GGTCCTGAACTACAGCTGCTGGTCTCTCttt	0
GGGCCTCACACGCAGCTGCTCCTGGGCAGAA	0
GTTAGGAAACCACAGCTGGTCTCACTCTTTA	0
agacacaggaaacagctgcaaaagcccttgg	0
tagcctcccacacagctgcagttacaggcat	0
ATATAAATATGCCATCTGCTCCCAGGTTTCA	0
ACTGCTGCTCCTCAGCTGCCTGTGTGTGTCT	0
CATCGTCCTGGGCACCTGCTGTCTCTTCTCT	0
ctctgacaaagccagctgccatgtcatgagg	0
TAGAGAGGCCTCCAGCTGCATCCACCTCCAG	0
CTCCACGTTCCCCACCTGCACTTTCATGCTG	0
TGGAGCTGCACCCAGCTGCACCTTTGGAGCT	0
GCATTTTAGCACCACCTGGTGGACAAAATAT	0
AGACATGATGCACAGCTGTTGGGAATGTAAG	0
CAAAATGAGTCACAGCTGCAAGCTAAGGGAT	0
CTGACACACTGACATCTGCTGCTGCCCATCT	0
ttctacaaaacacatctgctgtcacaaaaga	0
ACGTAAGTGTCCCACCTGGTTGACTCCTCCC	0
GTTCAGTGAAGCCAGCTGCTTAGGACTCTTT	0
AGCACCAAAACGCAGCTGCCAGCTTGGCTCT	0
tccctggacaagcagctgcagccatcacctg	0
TGTTCACAGCAGCAGCTGCACCATGAAGGAG	0
GAAATGACACACCACCTGCTCCCGCCAACCC	0
aGGAGCCTCCCACACCTGCACACTCTTCACA	0
tcctccaaatgccacctgcttggtcaaaaag	0
GAGTGGCACTCGCAGCTGCAGCAAATCTCAA	0
AGCACCACGCCTCAGCTGCCAGGAACTACCA	0
CTGGATTTAAAACACCTGCTCTAAGGTCTGA	0
ACACGTTTAGCCCACCTGCTGACTCAGGCTT	0
ttttcaaatactcagctgctcccctggtact	0
AGACTCAACACCCACCTGCTGGTAAAACATG	0
GCCCAGTAAGAACACCTGCTTTCCAAGGGCA	0
AAGGGAAGTACACACCTGGCTTGTGGCCAGT	0
atgtgaccacaacagctggtgctgggcttct	0
CCGCTTAGCTCACAGGTGCTGCTTTACTTAC	0
TGCCTTCTATCCCAGCTGTTCTTACAGAAAT	0
TCCTTTAAAAGCCAGCTGTTGTTAACCTTCA	0
AGCTCATCATGACAGCTGTACCAGGTATTAC	0
TAGCACAGTAGGCAGCTGCACCAAGGGGAGT	0
agactgtataaccacctggtggttggggggg	0
gaacaattgacccacctgctcaggaaaacca	0
CCCTGCATGAAACACCTGGACCCACACTCTC	0
gaaatgaggagacacctgcactagcttctGC	0
CCGGCCAGTTGCCAGCTGCTGGAGAGAATGA	0
CCTCGGGCAGCACAGCTGCCATGACAATATG	0
aaggcactgcctcagctgcagggatcttgaa	0
GAATCACTGCAGCAGCTGCAGAAGGCATGGG	0
GGGGCCCAGGGCCACCTGGAGGCAGCTGGAG	0
GAATGGATTAGCCACCTGGACCTTGAAGATT	0
GCAGTTAGAGGTCAGCTGCTGCAACTTCAGC	0
catactgagggacagctgTAGCTGATGGGAC	0
cgcctgttatcccagctgcttaggaagctga	0
ctggtagcaagacagctgcagtagtctgaag	0
caaaccccagcacaggtgcacagcctgttag	0
TCCACTCTGTCACAGCTGTAACTTCTTCACA	0
AACATTCTGGCGCACCTGCTCCATTGTGGGG	0
acctgaccatgccatctgctgtagaaggagg	0
TCCTGAGGTGCCCACCTGCCCCTGCAGGCAG	0
CAGCAAGGTTGACAGCTGCACCGTGATTCTT	0
TCAAACTCCCCACACCTGCCTTTGTTCTTGG	0
TGACTTACACAGCAGCTGCATTGGTATAAAC	0
TGTATGGCTCTACAGCTGCAATGATATCTGT	0
ggcaggcagctccacctgcaggcagctccac	0
TACCAAACATCACACCTGCCTAATTTTAAGT	0
agatggctcactcagctgcattcagctggca	0
TGTCAAGAGCACCACCTGCTGCCCAGGCTGT	0
ATGTCGCAGTGACAGCTGGTGGCTGGTGAGG	0
CCTGGGGTACCCCAGCTGCCGAAAGCTGCAT	0
ACAGAAAAGAGACAGCTGCTGATTATTGAGA	0
CTTGGCGGCCTCCAGCTGCTCCTTCACCTTC	0
CAAGAACTCAAGCAGCTGCACTAAGTGAGAT	0
CCATGACACGCCCACCTGTTCTGGCTGCCTG	0
ctcccacctcctcacctgcctggtttaattc	0
CCTGATAACACCCAGCTGCTGTCAGGCCTAT	0
TTAGCCCCTGACCACCTGCTTGGTTCATCTT	0
CAGGCGCCCCGCCACCTGGTCCTCCTCAAAT	0
TCCCTGCAGTCACACCTGCAGCTGTAGGTAT	0
tgtgtgacaccacacctggctaatttttcta	0
AGCGAGCAGTCACAGCTGCCCTGAGCTCCAC	0
ctcaccaaaggacacctggccagcagctggg	0
GAGGAAATAAGCCAGCTGCAAGATAATCAGT	0
AACTCATTTAGCCACCTGCCCTGTGGACATT	0
AGGGGTGCTGCCCAGCTGGTGTCTGTGTACA	0
TCTCGCTTTTCACACCTGCTTTTTCTTCACT	0
TGTGAGAGAAAGCAGCTGCAACTCAAGTGAC	0
TTGAGACAGTCACAGCTGCAGTGTATGACTA	0
ccacagcctgcccatctgcctgctcccccta	0
TTTATATCTGCACACCTGCAGAATATTGGTC	0
GCTGCTTCTCCACAGCTGGCCCCGTCCTATG	0
TTCCCCTAAGCACAGCTGCAAGTTTAAGTAG	0
gtcagtgaaagccagctgcagtggtagcagt	0
AGAGCCATCATGCAGCTGCAGtcatgaactt	0
TACTTTCAGGCCCAGCTGCCTGAAGGTTACT	0
AGAAAAACTTCACAGCTGTTTGTAACTTTCT	0
ACTAGAGGACCTCAGCTGCATACTACTTCAA	0
TTTTGAGGTTGACATCTGCAGTGCAATGAAG	0
TGAACTCTGGCACAGCTGTTTGGCAGAATTA	0
cccagtggctcacacctgcaatcctagcact	0
catcccccacagcagctgcagcaagccaggg	0
TCCCAGAAAAAACACCTGCAGTACGCTCCCC	0
TAAAAAGTAATACAGCTGCACAGAGAGCTTT	0
ttgctacagcaacagctggagtaaaatgtgg	0
TCAGTTTGCTGCCACCTGGTGGCAGTAGTCC	0
caagagggagaccagctggataaataatata	0
tgacttgtgagacacctgctgggatggccaa	0
gtgggggtgacacacctgctttacttacctg	0
atgaataggtaacagctgctgggtgagattt	0
GAAGTATTTCAACAGCTGGTTTCATCACCAA	0
tctctactgccccacctggtcattctttgag	0
AACGAGGCCAGCCACCTGTAGTATACAGTCC	0
taaaaccactgccacctggcctgtaaacttg	0
ccttgttgtctacagctgctttcacactata	0
GGAAACCTAAGCCAGCTGCCCCCTCTCTaga	0
GTCCGTGTATTTCAGCTGCAGTTTTCCAAGT	0
GTGTAATACAGCCACCTGCTGGTGAAGTTAT	0
agagcacacaggcagctggacgtggagagga	0
AGAGAGCATCACCACCTGGTGGTAGATTCAG	0
TAGTTCACTCACCAGCTGGTGGCAGTATTTT	0
tcaggatggtgccagctgcagcaatcctgga	0
ctagtgctacaacagctgcagtggtcatggg	0
aagagagagaagcagctgctttttgctgttg	0
cctccaccagaacagctgccggtattcacag	0
AGGACACTCTGCCACCTGGTGGCTTAGAGAT	0
gggagtgcttgccacctgcacacgatcctcg	0
CTGGGATTTGGCCAGCTGGCCCTGGGCCTGG	0
AAGCTTGAATGACAGCTGGAGTACAAGAGAA	0
tggatatatggccacctggcctagtgctctc	0
tgtgagccatcacacctggccagatgatggc	0
GCATTAGAGAAGCAGCTGCTGAGCCAGTGAT	0
TTCCTAGACAAACAGCTGCTACAACCCCACC	0
CCAGATGGCACCCACCTGCCAAAGTCCACCC	0
CCAGTGGCAAGACAGCTGTTCTCAGAAGCTT	0
CTTTAAATAACCCAGCTGCCTGCAGCCCACG	0
GCCCCCTAGAGGCAGCTGCACACACCAACTC	0
TATCTCATCTAACAGCTGCCTGTGCAGTCTT	0
TCTAACTGTTGCCACCTGCTTTGCTGCCTGA	0
gtgaaacaggaacagctgccgctctcacact	0
tgggcgtggtgacacctgcctgtagtcccaa	0
CATTGAACAGCACAGCTGTTATAACTGTGAT	0
atcttactcaaacagctgcatttgacccagc	0
CGGCAGCAACCACAGCTGCTCCCTCCACTTG	0
AGCTGATAAAGCCACCTGCTTCCTTCCTGCA	0
ctgcagccAACACACCTGGCCTTAGTCAACt	0
CAGTAGCCCCAACACCTGCAAAAATGGGCAG	0
ggccactttagtcagctggtggggaagcccc	0
TATTTACATTCACAGCTGCAGCTCTCCTTTC	0
CATCAATAGTCACACCTGCAATGTTTCCCGA	0
aagtcctcagcccagctgcacacttaaataa	0
GGGGCTCTGGGACAGCTGTTGAGGCCTGCCA	0
taacaaggctgccacctggctgacagtagtt	0
ATCAGGTGGAGACAGCTGCAAATGTACTTTC	0
tctactcagcgccacctggttgctgccaaag	0
CCTGCAGCCTCCCAGCTGCCCCTGCAGTGGG	0
CAGACCCACAGGCACCTGCCGAGAGCTAGGG	0
GTAGTCACAGGGCAGCTGCATCATCCTTGGA	0
cctctttcagcacagctgtcctatgcgagtt	0
CTCTTACCACACCAGCTGCCTGTGTGGCACA	0
TGCTAAAGGACACAGCTGGAGCTTCCCTCTG	0
caagttacaaagcagctgctcagtatgagcc	0
ACTGTGCAGACTCAGCTGGATTTTAGataat	0
TCCTCTTTCCCCCAGCTGTACTAGGCCATAT	0
TCCCTCCAGCGCCACCTGCTGGAATCTCAGA	0
AGCTCCTCCATCCACCTGCAGATGGCACCTC	0
AGCTGTTTATGGCACCTGCTTAAATATTATG	0
ATGTGCCTACCACAGCTGCTGATATTGCTGC	0
CAGACAAACAGCCAGCTGCTGCTCACCAGTC	0
ttgaagtgctgccacctggcgtcagtatgta	0
ccctgagccttccagctgcagccagaggatg	0
TTTCTTTGAGGCCAGCTGGTCTGTTTCCTGG	0
GCTACTGTCACACACCTGGTCTTCACAAGAG	0
ACAGCGATTTCCCAGCTGGTTATGTTTATGC	0
CCCTCCCAGTGCCATCTGCACACCTTATTTG	0
CAACCAACTGCACAGCTGTCTCGGTCAAATT	0
TCTAATAAGGCCCAGCTGTAGCGAACGTTCT	0
AGTCGTCATTATCAGCTGCCCCCACTGCTGG	0
CTCCTTGGGAAACAGCTGCACTATTCTTTTA	0
CCGCACAGTAGCCAGCTGCCTGTTTATCTTA	0
TAAAATTACAAACAGCTGGAAAAGTAGATGC	0
CCCTAGATAAGGCAGCTGCAGGGGACCTAGT	0
tcctcggcattgcagctgcagataagattct	0
TCTAAAGGCAGCCACCTGCCGTTCGCGACAG	0
GCCTGTCATACCCACCTGCCACCCTGGGAAC	0
AGCAGGCTCTTCCAGCTGCAGGCCCAGTTGT	0
ataggactgatgcagctgcaggccacggaga	0
CCCTCACCGTAACAGCTGCCGTCTCATACAG	0
TGCACCCCATCACACCTGCAGCAGGCGGAAC	0
cctgatatcaaccacctgcctgatgcttctt	0
AGTGACACTGGCCAGCTGCATGGAGAAGAAC	0
acatgtggcactcagctggtgatgggcagca	0
AGCTTTCTCCCGCAGCTGCAGCTTCCAGCTG	0
cccagggaaccccacctgcaataACAGAGGG	0
ATCAGCAATTCTCAGCTGCACCCTGTCTAGT	0
cattaatggagccagctggacttgtaggcat	0
AGAAACTAAAAACACCTGCAGGTCAGTGAGT	0
GAGCCATGGAGCCACCTGCAAAGCCCCCAAG	0
AAACCACAAGGACACCTGCTGCTCACTTCAC	0
cagaaacagcaccacctgcagttcatgaaaa	0
aaagaggagatacagctgctgggggaatgaa	0
CAGAAAAGGTAACAGCTGCAAAGCCAGCATC	0
catcacgactgccacctggcggacagttgtt	0
AAAGAGGAACAGCACCTGCCGGTGTTGTGCA	0
CCAACTTTGAAACAGCTGCAGAAAATTCATC	0
CAGCCAGAAACCCAGCTGCCAGCCACGCCTA	0
TGTGGTCACAAACACCTGGTGTTGCCTTGGC	0
ggaggcgtgtagcacctgctgatgcatagca	0
ggggaatggtgccagctggtggctagtacaa	0
GCACCCAGCAAACAGCTGCAGGGTGAAGGTA	0
ATGGTACCTGGACAGCTGGCATGGCAACCAA	0
CTTCCCCCTAGACACCTGGCTAATCTATATC	0
TTTCAAGAGGAGCAGCTGCTGCTGATTGGTT	0
GCCTCCCCAGGCCACCTGCCTGCAGGAAGTA	0
CTACCCTGAAACCAGCTGGTTGAGATCATTA	0
TCCTGTCTGGACCAGCTGCCAATGACAGTTT	0
TTTACCATTACACAGGTGCAGAGAAGGCTGG	0
aaaatctaatgtcagctggtgatgagtgcaa	0
TCTAAAACTTCCCACCTGGTCTGTTGAACAT	0
CCAGCTGCCTAACAGCTGCAGTTAGTGGGAA	0
CTGAAGCTTCTCCAGCTGCAACTTGCAATTT	0
GCTGCTGATATCCAGCTGCTTTCCTCTTCCT	0
ATATTCAGGGACCAGCTGCACTCATTTAAGT	0
CAGGTGGTGGAACACCTGCTAAATGAGCTAC	0
ATCACTGGAGCCCAGCTGTCTTTCCTATATA	0
CTTACAAATAGCCACCTGCCCCAAAGCTTAA	0
AATTCACAGTGACACCTGCTGGTAATTATTG	0
AACTGGATGTTACAGCTGCTTAGGGTTAAAT	0
TGGGGTATCTCCCAGCTGTACCCTACAATGA	0
AATAGCCTTTAACAGCTGCAGCCACAAACCA	0
GAGTTCCCCATCCAGCTGCTGTGTGTGCATC	0
TTACAGCAGACACACCTGCTCTCTAACCTTC	0
TGTCAGCAATGACAGCTGTTGATGACAAGAG	0
TGTGTCAGTGGACACCTGGATGCGACCCTAG	0
ATAAAATACTGCCACCTGGAGATCAGAGGCA	0
AAGGAGGTGCCCCAGCTGCAAGCCAGGTAGG	0
TTTTTCTTGTCCCATCTGCTTCCGAGTCTTC	0
TTCATTTAAGGACAGCTGCAAATGAGATTGT	0
GCTCCTGCACCACAGCTGCCTCCCTGGCAGG	0
GCAGAGGTCAACCAGCTGCTCTGAATTAAGA	0
TCAGCCAGGAAACAGCTGCTTAGTTTTGTTT	0
caagggacttcccaggtgcactcagcttaga	0
GAGCTGACTTGGCAGCTGCCCAGCAGATTTT	0
GGGGTGATCCCACAGCTGGAGTGTAAAGACT	0
GTGCATACAGCCCACCTGCTGGCAAAAGAGG	0
AGAGTGGGCTTCCAGCTGCCAGCACGGTGGC	0
AAAACTGTGCTCCACCTGCTGGCCTTCTGGG	0
GGTGGCAGAGCCCAGCTGCTACAAAGAAGAT	0
ctcccgcctcgccagctgctcctgcttgggg	0
GGTGCAGTTTTGCAGCTGCTGGTCTTGCTTA	0
GGTCTCGCCAGCCACCTGCACGGTGACGTTC	0
ataccatccacccacctgccaaagacagaaa	0
GGGAGAAGGGACCAGCTGCTCTTACGCTGTT	0
TAAGAGCTCCCCCAGCTGGTAGCTGGGAGCA	0
gtgcaccctccgcagctgctggcccgggtgc	0
gcctgggggacacacctgttggggaagggga	0
ATCCAGGACCCACACCTGCTTTCTTCACGTT	0
accagtctaccacagctggagaagcactggg	0
CGCACACAGCAGCACCTGCAGGTCCTAGTTG	0
ctccagaccagccagctgccgaagatggcat	0
ACCTTATCATGCCACCTGGAGAGGCTGCCCC	0
ctagaatgaccacacctgtattgactggtac	0
GAAGGGTGAAAGCACCTGCAGACCTCGGCCC	0
cacctgtagtcccagctgctggggaggttga	0
TTTGCTTGCTCACACCTGCCTGTCTTTCCAC	0
ttaaatcatgtccagctgctcacccctcccc	0
CAGCTCCTGCCCCAGCTGCAGGGGGATTCCA	0
CCAATATTCTGCCAGCTGTTTCTTCTCTTTC	0
CTATTATTGTCTCAGCTGCTGCCATCAGGTA	0
ATCACCCTGGCCCAGCTGTTAGCCCTCACGT	0
caagaggaataccagctgtaggatgaaaaaa	0
aggcatagatcacagctggtctaagtcttgg	0
cagtgacaaccacaggtgccgggagatagtg	0
actgcagagagccacctgcccaaagtcatgc	0
agcccacatccccacctggatgtcacacccg	0
TGCTGAGCGAGCCAGCTGCTGGGATTCATGT	0
CTCGTTCAGAGACAGCTGGCCTGAGCAAGGG	0
ATCATTTTAACCCAGCTGCCCTGAACGCACA	0
AGCCCCCCTGCACAGCTGCAGGCTGTGAGGT	0
GGTTACAAATCCCAGCTGTAGGACAGAAGGC	0
TAGGACAGAAGGCAGCTGCATACCTGGGCAG	0
TTACCCAGTCCCCACCTGTTCTCATCCCAGG	0
ACAAACCGCTTCCAGCTGCCCTTTGGGGTGG	0
GCTGTGAAGACACAGCTGCTCCAGGGGCTCC	0
TTCTCCATGGAGCAGCTGCACCACCAGGCTC	0
GAAGAACAGAGACACCTGGAGATGCCTCAGT	0
gagctgtgttgccacctgcactgcagatctg	0
tctggtgacacacacctgtagtcctagtcac	0
ATCTAGCAGTGACAGCTGCTGTTCCCATGGT	0
GGCCTGCTGTGGCAGCTGCCTTTGGTCCCTC	0
TTGGCACAGCACCACCTGCAGGCTGATGTGG	0
TTGGTTCATACACAGCTGGCTACTGCCACCT	0
cagtgttggccacagctggctcttacacata	0
aggctgcgtttccagctgctctgctcttctg	0
ctcttcaccccacagctgctgaccacagtaa	0
ggctggcttcaccacctgctgattatagagc	0
TAGACTCTATCACAGCTGTTAACACTAACAG	0
CTCATGAAGACCCAGCTGTTGTTCTCAAATT	0
CTTAGAGGGTAACACCTGGAGTAAGTCATGG	0
gtccttgccaggcagctgcctgtgaagagTG	0
CAGCCTAAGAGCCACCTGCTGCAGTTACCAT	0
CATTGAACTAGGCAGCTGCtgctatggtttg	0
AGCCCAGGATCACAGCTGGCTAAAAAAGCAA	0
actcatttcacacagctgtcacatgagcagA	0
TTTGGCTGGTGACACCTGGTGGTTAGACGTG	0
GGCGCCAGACCTCAGCTGCCTTATTTCCTTC	0
GTTCTCCAGGTCCAGCTGCAGAATGCGCTCC	0
CTTCTCCTCTCTCAGCTGCAGGAGGACGAGC	0
AAGCACCTCTCCCAGCTGCAGCAGCACCCTC	0
tgttaaactgaaCAGCTGCACCAAGCAGGCT	0
cgtgacctcactcagctgcaagggaggctgg	0
GGAGGTAGACTCCAGCTGCAGTCTTGGTTTC	0
AGAGAGTGTGGACAGCTGCAGTGGCTGAGCC	0
TTTCAATGCCTCCAGCTGCAAAACCAAGAAA	0
GTACTAAGGACCCAGCTGCATTCTGTTCCCC	0
GCTGTGGCATTGCAGCTGCTGGATGAGACAC	0
AAGGAACTTAAGCAGCTGCTCAAAGTTGTAG	0
AACTATATGGCCCACCTGGAGACAAAAGAGG	0
AGCAAATAGTGCCACCTGCTGGAATTACACT	0
atgacaaaggtccacctgctgggctctagtg	0
gtgttttctacacagctgtctccagatttcc	0
cgtgagccaccacacctggccACAAGTAACT	0
TTTCTCCTCCCCCAGCTGCTGTCTGGCCGCC	0
GGGGCCCCGTCACAGCTGCGGGAAGGCCACA	0
ACTGTGCCCACACACCTGCCACTTTGATATC	0
TCCTATACCTACCACCTGCTGCTTCTGTACA	0
CTTTCACTTCCACAGCTGGTATGGAGGGAAA	0
CCCTCCTACCCCCAGCTGGTCCAGGGGTCGG	0
AGGCAAATCACACAGCTGGTGGTATGGATTA	0
CTGCTCATGTCCCAGctgcagccccacacct	0
Gctgcagccccacacctggtgtgaatcccag	0
ATCCCGTTCTGCCACCTGCTGGTAGAGTATC	0
AGCCAGTAATGACACCTGGATACTCTTTGTT	0
aaggactgctcccacctgccacagaccccca	0
TCACGAACATCCCAGCTGTCGAAGTCTTTCT	0
CAGCAAAGAGGACAGCTGGCCAGTAGGAGAG	0
TGGAGGAAATCACAGCTGGTGGCAGAAGTTC	0
AGCTTGAAATGTCACCTGCAGCCGTCTGAGG	0
GCGCCCTCTGCCCACCTGCCCCCACACAGCC	0
acaCtctcaacacagctgccgcctcatacat	0
AGAGGGAGTGCACAGCTGGCTCTGTCAGGCG	0
gctcagggttcccagctgcaggggaaccccc	0
GTTTCCTGGTCCCACCTGCCTGTCtcacttg	0
ggaacaataacacacctggcaaagggctgta	0
CTACAATAATTCCAGCTGCAGATGTCTCCAG	0
GCAATGAGATCCCAGCTGCTTTCAGCTTGAG	0
agccaccgcgcccagctgcagtgtgtctttt	0
CCCCAGGAATGCCAGCTGCTACTTTGACATC	0
GATGGGATTTTCCACCTGCCCACTTTAGGGG	0
TGCGTACGGTGGCAGCTGCAGCCAAGCCCTG	0
ctataagaagcccagctgcctccaagccacc	0
tgcatagcagcacagctggctccctcatctt	0
tgccttcaggaccagctggagcccgatcaca	0
GCTGAGAGTGTCCAGCTGCTGATGGGACACA	0
TACTTCTTGCACCAGCTGCTGCTGCTGTTGT	0
aggaagtggtcacatctgcttgcattccatg	0
CTTTAATAGCGGCAGCTGCCTGAGTCAGGCT	0
CTTCGTTACTAACACCTGCTCTTTTCATGGT	0
CTCATAGTAGCACAGCTGCAGACTTACTACA	0
GTGTCAGTGACACAGCTGGCTCTCCGCTGGG	0
ACACACTTCCACCACCTGGTGGCCAAACACT	0
TGCCCATGTGGCCACCTGCCTTTGGCTGCAC	0
CATCTTCCCGCACAGCTGCTCCTTTTTAACA	0
AGTGGAATTTCACAGCTGTAGTTTCAGCTTA	0
gcaaaagaataccagctgcagtggtaatgat	0
TGGGATGAGGCACAGCTGCAGGGCTGTGGGG	0
ATCAGAAGCCTTCAGCTGCAGTATCCTTACC	0
gaggcctgctcccacctgcaccccgccctca	0
GGAAGTTAAAACCAGCTGCCAAAACTTGTGG	0
CATTCTGCACCCCAGCTGCATGCATTGCTGA	0
CATGCCATAACCCAGCTGTCTTTCCCTTTAT	0
atttgttcaggccacctgcacgcacactctg	0
GCTGACAGCTCACAGCTGGATCACGCTGGGG	0
tccccaggcactcagctgctcaagggaatag	0
ggatctgctccacagctgccattcagggact	0
cacacacacacacacctgtacacacagatac	0
cacccatgttcacagctgtaccacccacaga	0
ACTACAAACCACCACCTGCTGCTCCTCCCAC	0
CAGTGCCTGGCACACCTGCCAGAACTCATTC	0
CCTGCAGGTGGACACCTGGCCTCACTGCGCA	0
AAGGAGACAACACAGCTGGTGACTGACGACA	0
catgatgacacacacctgcagtcccagctac	0
tcaggcagatggcagctgcagctggttggtt	0
ACACCACAGTGACACCTGCTGGTGAATTGAT	0
GATTATCAAGAACAGCtgccgtggtttgaat	0
CAGAGGAGCCCACACCTGCCCTGCCCTACCC	0
GTGGGGATTTCCCACCTGCTTTTCTTTCACC	0
CCTCATGCAGGTCAGCTGCACCACTCCAGGT	0
AGTAATGCATTTCAGCTGCAGAAACCCTGAA	0
GGTCTTGGCTCCCACCTGGCCCTCTTGTCTG	0
CGTGAGCACGCACAGCTGCCCTGTCTGCTCA	0
tgagcagtaaaccagctgcagtgaagatggt	0
GGGATCAGAGCACAGCTGCTCTGCCATCCAC	0
ACAGTGTCCTCACAGCTGTCCTCGCAGAGAG	0
AGTTAAAATACACAGCTGGTGAGTCATTCCA	0
AAGCCAGAAACACAGCTGGAGGGTAACTGGA	0
AATCTCTGGTCACAGCTGTTGATATCAGAAC	0
Gcacacaacacacaggtgcacacacatacac	0
TTCTCTGCCATCCAGCTGCTGGCAGGGACTA	0
AGACTTGGGCAACAGCTGCTTATTTTAGTGT	0
TGCACCTGCAGCCAGCTGGCCTCGGGCTGCA	0
TCATCTAGAAAACACCTGCATTAAGTGGCTA	0
GGCTTCTGCACCCACCTGTATGTTCTCAGGC	0
GGGAGATCTACGCAGCTGCCCAGCTGAAATT	0
gctaaatagcgacacctggtggctaaaaaaa	0
atcttgttgccccagctggcagccagccaac	0
TCTAGCTCCACCCACCTGGCATATCTTGGGG	0
GAAACATCATCACAGCTGCACTCTCAAAGCC	0
tgctgggtcagccacctgcattcaaaccctg	0
CTGCAGTTGTGACAGCTGCTGGGTTCCCACA	0
AAAAGACAGACTCACCTGCCTGGTGTTTTTG	0
AAAACCAAAACACAGCTGTATGCAAATCTGG	0
AACATGCAGAGGCAGCTGCTGAGATGCCTTT	0
tcaaagactgaccacctgctcagtcataaag	0
agaattatctgtcagctgcaaatagctacaa	0
AGAAGTGATACCCACctgccgtcctcactag	0
GGGAGGGTGGCGCAGCTGGCAGCCTGGCCAA	0
ACCTCCTGAAAACAGCTGGCAGAAACCCTGG	0
gccttgtctgtgcagctgcactccaccctgt	0
TGTCTCTAGCGACACCTGCTGGTTGAGAGTG	0
ccacctgatgcacagctggttcccctattct	0
ctagtggcctagcagctgcatcgaaagaaaa	0
GTAAGACAGTGACACCTGCTGGTTGAAACAT	0
gcactttggaaCCAGCtgctgtaaaggaagt	0
TCAGGAACTGCACAGCTGTAAGCACATTGGT	0
tcagatgagccacagctggtctgactcagag	0
tgcatcagctctcacctgcttcagtcctcaa	0
AGCAGTTTCCCCCACCTGGACCAAGCATACT	0
CAGtagtctgctcagctgccctaaaaaaata	0
CTTGTTCTGTCACAGGtgcactcactcacct	0
ATCAGCAAAGCACACCTGCAGAATACAACTG	0
TCGGGGTGGAGCCAGCTGGAGAGATGATGGT	0
GACCTGTGTGCACAGCTGCCCTCTGCTGGGT	0
gtggctgctgaccagctgctcccacatgggt	0
CCTGAAGCCTCTCACCTGCAGGGTTCCCTGC	0
TGGGCAGGGACACATCTGCTCTGCCCACCAC	0
GCTGTCCCCGCCCAGCTGGCCTCTATCCAGG	0
gtcaaggaaaaacacctgctacttagcagac	0
AAGAAGTGATCTCACCTGCTGAGCCCTTCAA	0
AAATACCATGGACAGCTGCTTTCTAGGCCAA	0
GCCTGCCAGAGGCAGCTGCACACAGGTCATT	0
cttcccagagcccagctggcaacacctagat	0
GGGTGGTAAAACCAGCTGCTTTATTGAACCA	0
TTTACTGACAACCAGCTGCTGCCTCAAAACT	0
TAACAAATCTAACAGCTGCCTGgccttagct	0
ttagcctagccccacctgctggcttaaagtg	0
CTGCAAACCTGCCACCTGGTGGACATTGCTG	0
TTGTAGCCTACACACCTGGTGTAGGATTCCC	0
TCCCAGGAAGACCAGCTGGTGTCACTACTGC	0
TTATCTTACTACCACCTGCTGGGGCTCAGAA	0
tagagtgcttcccacctgctgtttgaatctc	0
GCCACACTGTGCCATCTGCACTCTGCTCATG	0
GGGTGGAGTTGACACCTGCCAAGAAGGTCCC	0
TCAGCTGAGACACAGCTGGACTCTCTGAAGA	0
TACACCTCTCCACAGCTGCCTCCTACCATCC	0
AAAGACTTGGGGCACCTGCAGGTGGAAAGGG	0
ttataagactcccagctggtgtccactggag	0
ggagaagactgccacctgcaaggcaaggagt	0
AATGGTTTCAAACACCTGCATTCACCACCCA	0
ACATTCTTCTGCCACCTGCTTGCGAACATAT	0
tgtcagccagctcacctgcacatggcctctc	0
CACTGGCCACACCAGCTGCCACATCATACAC	0
acctgagtcccacagctggacacagtgcaag	0
agcccagccagccacctgcttaacacacctc	0
catggtgccacccagctgcaagggagagaga	0
CCTCCAACCAGCCAGCTGCCTTACTGAATCT	0
GCTGACTGAAGACAGCTGCTGGGAATCCCCA	0
CACCTTTCCTGACACCTGCTCTCATTATAAC	0
ttcaataatctccacctgcccctgcccttga	0
TGAAACAGTGCACAGCTGCTTCTTCTTGGGG	0
gcccataagagccatctgctggcttgtaggt	0
tgcatgccaccacacctggtttatatttctt	0
TGGTTATAGGTACAGCTGCAACTTATAGTTT	0
GTGCTCTATTGGcagctgctgagtagtagtg	0
CACATCTTCTGCCACCTGCCTTCTCAGCTAT	0
TTCAAGATGAGCCAGCTGGATGAAAGCTGAG	0
actgatactcagcacctgccgcctccactgc	0
TTTTTAACAAGACAGCTGCATGCAATCATAC	0
TATAATTATTGCCAGCTGCACTAGCAAAGGT	0
AGGTAGGCTAGCCAGCTGGTTTGAAACTATA	0
agaaagtgttagcagctgcacagagtccttc	0
CAAATCTGCTCCCACCTGCTGGTGGTTGCTA	0
tctgagagaagccagctgccatctcatgaca	0
GCCTCTCACCTACAGCTGCTCTCCTTCCAGC	0
GGTTGGCTAAGCCAGCTGCCTAGCAGCTTCT	0
CAGCAGCGGTCCCAGCTGCCATCTCTTCCTC	0
gtgtatgggaaccagctgcagatctcgctaa	0
TTGGCAAAACACCAGCTGCAGGAGCTGCAGC	0
tctgggggaagccagctgccacactgtgaga	0
CTAACACATACACAGCTGGACAAAACTTGCC	0
AGGCTAGAGAGACAGCTGGTGCCCTCTTCTG	0
ttgtggtattagcagctgctgcagataaatg	0
CATGTCCCGACACAGCTGCAGCTGCTGCTGC	0
AAGACTTGAACACAGCTGGAACCTAGAGGTA	0
cacatcatgacacagctgtatgcaaagcagg	0
TTTCTCGTAAGAcagctgttctcagtggggg	0
GTGCTCAACTTCCACCTGCTGCACCAGTTgc	0
GCTCAGTTGGCACACCTGCTAATGAGAAGGC	0
ggcttagggcaccacctggagctcaaaagga	0
ccccctgttagccagctggtcttgaactcct	0
GGCTGGTGAGGACACCTGGAGGCTTTGTAGT	0
ctggcagTTTCACACCTGGCGCCAAGACAGT	0
AAATTGTCAAGACAGCTGCAGGGCTAGCTGA	0
GCCCCTGGACCCCAgctgcccaatgcagtgc	0
ggccagttttcccagctgcccgcagggatgt	0
TTTCCCGGTCCCCATCTGCTCTTCCGCCCGA	0
GGCCTTGGCTTCCAGCTGCACTAGTGCCGGC	0
GCCTTGCCCCCTCACCTGCCTCAGAAGCCGG	0
ccggcgcggcgccACCTGGCGGCCGTCTGTG	0
ctcttctagccacagctgcctccgtcccctc	0
CCCCAGTTGCACCAGCTGCCGGCCCTAGGCC	0
TATCTCAGGAGTCAGCTGCCTGCCCACCAAG	0
ACATTAAGAGCCCAGCTGccagcctggccaa	0
TGTCTCCTGCCCCAGCTGCTGCCCTGCAGGG	0
AAGGAGGAAAGACAGCTGGTGGTGGAGAAAA	0
tcaatggcagcacagctggcatttgagatca	0
CCTAGGTTCTAGCAGCTGCACACAGATGCAG	0
TAACCTTCAGAACAGCTGGAGGACGGTCAAT	0
AAGCCTTAAACACAGCTGCAGAATTAAAACA	0
AACAAGTTCACCcagctgctggtgacagaaa	0
acaaaacaaaaacacctgctttcaagctttt	0
ATGACCCCACAACAGCTGCCTGGACCGGAGG	0
GGTGTTCTAAACCACCTGGAGCCTGGCAGTA	0
GGGATCACCCAACACCTGCCAGGAATGCCCA	0
CCTCCAGCCTCACACCTGCTACCCCTCGCTT	0
cacccaagatcacacctgcctcttaatggca	0
TCTCAACAGACACAGCTGTCATCAAGCTCTT	0
GAAGGACTTGCTCACCTGCTCCTCCCCTCTG	0
AAGACATGGGTACAGCTGCACCTGCTATTGA	0
CTCAGCCAGCCCCAGCTGCACCAGCTGCTGC	0
CTCAGCCAGCCCCAGCTGCACCAGCTGCTGC	0
CTCAGCCAGCCCCAGCTGCACCAGCTGCTGC	0
CTCAGCCAGCCCCAGCTGCACCAGCTGCTGC	0
CTCAGCCAGCCCCAGCTGCACCAGCTGCTGC	0
CTCAGCCAGCCCCAGCTGCACCAGCTGCTGC	0
CTCAGCCAGCCCCAGCTGCACCAGCTGCTGC	0
CTCAGCCAGCCCCAGCTGCACCAGCTGCTGC	0
CCCCAGCTGCACCAGCTGCTGCCCAGCGAGC	0
CCCCAGCTGCACCAGCTGCTGCCCAGCGAGC	0
CCCCAGCTGCACCAGCTGCTGCCCAGCGAGC	0
CCCCAGCTGCACCAGCTGCTGCCCAGCGAGC	0
CCCCAGCTGCACCAGCTGCTGCCCAGCGAGC	0
CCCCAGCTGCACCAGCTGCTGCCCAGCGAGC	0
CCCCAGCTGCACCAGCTGCTGCCCAGCGAGC	0
CCCCAGCTGCACCAGCTGCTGCCCAGCGAGC	0
agggttatagaacagctgccctcagtcattc	0
ATCTAtcaggcccagctgcacacagagctta	0
TTTCAGTTCTCCCACCTGGTGGTCTCTTTCT	0
GTGGGAAGCTGACAGCTGCTGTCACTTCACT	0
ctagtgctgaaacagctgcagtgactgacta	0
CTCAGGTCACGCCACCTGGAGGCCACCCATG	0
ATATTTAACAAACAGCTGGTTTCTCTACTTC	0
GTGGTATCCAGCCAGCTGCATGGAAGGGCAT	0
cctcagtgttggcAGCTGCAGATGTGACATC	0
CTCGTTGATTGACAGCTGCACTGGGGTTGAG	0
GCTGGCCTCTGCCAGCTGTTTGGCTGACCCA	0
CGGTGCAAGTTACAGCTGCAGACATTTTCAA	0
GGGAGGTGGTGGCAGCTGCAGGCACAGTGGG	0
ACCACATATTGACAGCTGTTGTTCGTGGTTG	0
CCACATGGGTAACAGCTGGAACCACTTATGT	0
tgtggtcagggacagctgctctgctgaaggg	0
atcctttagccccacctgctggaggctcctc	0
GGCTGCCCTCCCCAGCTGTCTGCATGCCCCG	0
AAAGCCACCCCCCAGCTGCCACCAGAGGGCA	0
TACAACCACAGACAGCTGCACAGAGGCCTAT	0
acagaAATATCACACCTGGAAGGGACCACAA	0
acatttgactgccatctgctggaaaatcact	0
TCTCGCCCTGTACAGCTGCCGCCGCCATCTT	0
aaaaacagagaacagctgcagggtgggccaa	0
CTAGTTCTCACACAGCTGGTTAGGATCAGAA	0
TTTCTGCATTGCCACCTGGCTGCCATTAGAG	0
CTTGCTCATTCACAGCTGGTGGGAGAAGGAC	0
AAGTCTGTCTACCAGCTGGTCCTTTTTTAAA	0
cttggggccgcccagctggttagtgacgggc	0
tcctaggttacacagctgttaatagttgagt	0
CACCACGACCCACACCTGGCCTCCTCCCCAG	0
CTGGGCAAGCCACACCTGCTCCTCACATTCC	0
taatttattccacagctgtttgcgaagtgcc	0
TCATATACTCCACACCTGCCGAAATATTGAA	0
AATGCATGCACACAGGTGcacacacgcacag	0
GTGTGAAGCGAGCAGCTGCTGCTGCATTTTC	0
ATGAAAAGGTAACAGCTGGACATGCACGGTG	0
gtagtctggtgacacctgcaggcccttttta	0
TTTCACCTCCCACAGCTGCCTTTCATAGCAG	0
CCCTTCCCGTTACAGCTGCTCCGGAAGACAG	0
CCCCTGCCGCCACAGCTGGTAACACAGGCCT	0
TCCCACAGTAGACAGCTGGCACCTTGGGCCT	0
CTGTTTCTGCCCCACCTGGCAAGCTGTGTTC	0
gcctcctgcccacagctgcacatacatgcca	0
CTCTTATGAGGAcagctgttccttggtatct	0
AGCCAGCAGCCCCACCTGCATTTGCTGTGTC	0
TCTCTCTGGGGACACCTGCCCATCAGACGCC	0
TTGCGGTCTCGCCAGCTGCTCTGCAATTGTG	0
TCACTAAATCAACAGCTGCCTTGGCGTGTTT	0
TGgctgaacccacagctggagttgcctcaaa	0
GTGTTACACTGCCACCTGCTGGTACGCCATC	0
TGGTCAAGACCACAGCTGCTGATGTCACAGC	0
CAGTCACACTCACAGCTGGAGTTTCCTGCTA	0
TGCCCCTGCTCCCAGCTGTCCCCATCCTGCA	0
GAATTGTGGGTACAGCTGCATTTACACATAT	0
cacctgtaatcccagctgctcacgagcctga	0
CAAACCCAAGGGCAGCTGCTCTCTCTTACCT	0
CGGGGCCTGGCCCAGCTGCCAGCTTGGAGGT	0
GGCCACTCTGCACATCTGCACATGCCCACTC	0
CACTATGGTAAACACCTGCCATCAACCCACA	0
ggtgcaccatcacacctggctaatttttgtt	0
GCTGAGTGGTCGCAGCTGGAATAAGTAAGCT	0
CTAGAACTGGCCCAGCTGCTTCACCCAGCTG	0
ttaacttcgagccacctggcttctagggcag	0
CTGCAGGCACCACACCTGCTGGATGACTGCC	0
GTTGGGTTTGCTCACCTGCCCACCAACACCC	0
caccggccctgccacctgctggcagtgtgac	0
AAAAAGCCTACACAGGTGCTGTTAAGCATTC	0
TAACAAAAGCCCCAGCTGGTTTTCCTCCCAC	0
atatgaatgtgacagctggagattcatgttg	0
CCTGTTGCCGCACAGCTGTTGGGTGTTCACC	0
TTGCCATGTGCTCAGCTGGACCACTAGAGGG	0
aggcaacactgacacctgctcaatgtggatg	0
AGCCTATGCCCACAGCTGCATTTCTCACTTC	0
ccaaagggggcgcagctgctcagcgccagct	0
gtattgttcaaacagctgcatgtctcccttt	0
CAGCAGGGGGCGCAGCTGCAGTGCATCTCAG	0
ctacgtggttcccagctgttgggctttgggg	0
GGTAAATAATGACACCTGGTGGATAAATGTT	0
ttgccaccacctcagctggatctcgcatgct	0
gaggtacagaaacagctggattggtgacagc	0
ACAAGGTTGCAACAGCTGCCGGAAAGGAGCT	0
CAACTCAGGATCCAGCTGCTCACGGAGTTCC	0
CCCTCAGGAAGCCAGCTGCTCATCCAGTGTG	0
AGAAAGGGCAGCCAGCTGCTTGTCCAGGCAA	0
CCTCTGGAGGACCAGCTGGAAAATTGGTGTT	0
ttttgttgctggcagctgctggcttcaggga	0
CGCCCACCTTCACAGCTGCCGGGGTGTGGCT	0
GGTTGGCTCCCCCACCTGGCTTTCTTCTTTT	0
GTGGCTCCAGGACAGCTGCCCAGGGCTCTTG	0
AGACTATTTAGGCACCTGCTTATTTGTTCAT	0
CGCGCGGGCACCCAGGTGCCGCTGGCGCCGC	0
gtaagcagaaaccagctgcaaggcttcttag	0
gcattacactgacagctgcaagtggtctagt	0
TCAAATTTCAGCCAGCTGCTAAGCTTCTCTT	0
GCCTTCTAAAACCACCTGCCTTGGGGAGAGg	0
AATGGAAGCTGACAGCTGCCCAGGGAGGGTT	0
atcctttagccccacctgctggaggctcttt	0
ctagtgatcttgcagctgcacagctagaaaa	0
CAACCCTGCCCCCACCTGGCAGCAAGAGGCA	0
cccagcaagcAACAGCTGCAAGACCTCAAAT	0
TCCTCCCTGAAACAGCTGGAACCGTCTCATC	0
CCTGATGCAGACCAGCTGGTCTAGAAAGGCC	0
gaaagtcccgaacacctgcagcaggacctag	0
AGGCTCTGGTGACAGctgtttcctgtgcacc	0
CAAGATCACAGCCACCTGGACAAGCTGGCTT	0
CAGCTCTGTTCCCAGCTGGTTGAATGACCAG	0
AGTACCCCTGCCCACCTGCCTCTGAGTGCAG	0
TTTAGAAAGGGCCACCTGCCCCAAGACACAC	0
tcactcagaacacagctgctccctctgcctg	0
gcttcctttgtccagctgctgtggcctgctt	0
CTGGACCAGCCACAGGTGCAGGGCTGAGTCT	0
GGGCCTTTTAACCACCTGCTTCAGATATTTT	0
GTCATCGGCTCGCAGCTGCTCCAAGAAAGTT	0
TGTTCGCAGTCCCAGCTGCAGTTTGCGAAAT	0
CTGAGTGCCCCACAGCTGGACACCACAATGT	0
cgcagtggctcacacctggaatcccagcact	0
CTTATGCCCAGACACCTGGCCGCACTGGCAC	0
TCGCTGCTTTCACAGCTGCAACGATTGTGTC	0
TTGGTGTTCTGCCAGCTGCAGTTTTGCCCAT	0
GGGGGCAGTCACCACCTGCTGATGGTGATGT	0
gacttaatcacccagctgtaagaaaggatgg	0
CCCCCTGTTCCCCAGCTGGTGGGTCTGGGAA	0
AGGCTGGAGTGCCATCTGCTGACTATTTTTA	0
TCGGGGAGCCCACATCTGCACGTGTCCTTGT	0
TTAATCACAAGCCAGCTGGTCTGAGGGCACG	0
aggattcaaacccagctgttttactgtggag	0
TAACCCTAGGCACAGCTGCTACGGAGCCTCT	0
TTACGTTAACCACATCTGCTGAATACAGAAA	0
GGCCAAATCTCACATCTGCAGAGGTTTTGTC	0
CATAGAGAAGCACAGGTGCTGACAAGCAGGA	0
GCGGAGTTGGCCCAGCTGCAAATAAACAGCA	0
TTTGTCAGGATCCACCTGCTCTATGCTGCCC	0
ACCGTAGGCCACCACCTGGAGGCACCAAAGG	0
GGTTCCTCTGACCAGCTGCTGTGAAAGGCCC	0
TGGGGGTGGGGACAGCTGCTTAACCTTTATT	0
TCTGCCTAGTAACAGCTGCATCCTTCAGTCT	0
AGCTGCCAGACCCACCTGCTCTCCTCGCCCT	0
CATCTAAGATGGCAGCTGCAAGCTCTCCATA	0
AGGGGTGTGAGTCACCTGCTGTTTGCATCTC	0
tcatagctctgccatctgcagacagcagtgt	0
CCAGCTACAAGCCAGCTGCTGTCCAGAGGCA	0
CAGCATGGAGACCACCTGCTCACACTCTTCT	0
GAGCTCCAGAGACACCTGCTGCAGGCCACTC	0
cacgcagtcacacagcTGCATTATGGTGCCA	0
catgctaattgacagctgcaacctcagtggg	0
cgatgaccaacacagctgtcaagcaccagat	0
tatgagccaccacacctggccCCAAGATGCT	0
TCAGGGAGCAGACACCTGCCCTGCCATCAAG	0
CCTCCTCTTCCCCACCTGCCTCTAAAGCAAA	0
CGCAGGGCCCCACAGCTGCAGGCCCCCCCTC	0
GCCCCTCACACACACCTGCTAACTTGTTGCT	0
ACTTCAAAGACTCAGCTGGCCGGGTTTGGAC	0
GAGCTCCGATCACACCTGCTCTTTGTtctct	0
aactactaacaccagctgctctgaaggatac	0
CCACGCCCTCCGCAGCTGCCCCTCACTGCAC	0
ctgggaaagtcacagctgcagtgagctgtga	0
CTTCATAGGCGCCACCTGGACCTGTGCCAGG	0
CCTCTGAGGTCACACCTGCTTAGGTGCATGG	0
AGCCCAGCTTCCCATCTGCTGTGTGGGTGGG	0
ATGGGTGGACCTCAGCTGGACCTTGGCCTGG	0
CTGCTCCTGTCCCAGCTGCAAAAAAATCAAT	0
GACCAAGGCTAGCAGCTGCAGCCACGCCTCT	0
CTGTGGTCCCCCCACCTGCCACGGGAGTGTC	0
CTGTGCCCCTGGCACCTGCACAGAGGTGCAC	0
TCAGCCCCAGCACAGCTGCCTCCTCCCTTGG	0
tgcctgtagtcccagctgctggggaggctga	0
GTGGGACATCGCCACCTGGTGGTAGAAATGC	0
CTCATGCTGCAACAGCTGTTGACTCTGAGGA	0
CCCTTGAGCTGACAGCTGGTGTAGCATGGAT	0
GGTGTGGTGTGGCAGCTGCTCTGTGAGGTGT	0
TGTCAGCTGGCCCAGCTGCTGCTGTATCCGG	0
GACTGTGTGGCCCAGCTGTAGTTGTGGGAGG	0
CCACACCTTATACACCTGCATGCCTAGCAAA	0
ATGCCTCAAGCCCAGCTGCTGTCATCTTGTT	0
agcgctggggaacagctgcaaatacagatta	0
GGGAAACGCAAACAGCTGCTGCCTGAAATCA	0
CTCTCCTTCTCCCACCTGGTCTCATCAAAAG	0
ATGGGCCCTGCCCAGCTGCCTCCCAGACGTC	0
TGGTATACTGAACACCTGCCCCACAAAGACG	0
gacatgaagcagcagctgctgctggtctgaa	0
ACTGTTACAGCACAGCTGTCCTTTGTCACCC	0
tttctgctttcccagctgcaaagcttttcct	0
AAGAAAAGCCCTCAGCTGGAGGTAAAAGACA	0
GTCGGGGATCCCCAGCTGTCCCACGTTGTCT	0
TCCCTACTCTACCACCTGCTGTATGAGTCTc	0
AGGGCCAAGACCCACCTGGTGCTTGGGGGTT	0
GGAGACCACCGACAGCTGCATTTTTCTCAGA	0
tggtcacccacccagctgttgataagccagg	0
CAGTGCTGAGCGCAGCTGTTGCGGGTACGGT	0
GGGCGGCGAGGACACCTGCTGGTAGGAAAAG	0
ATCTGTCCTCCACACCTGCATCAGGTGAACT	0
GTTCTCTAAATACACCTGCACACAGCCCAGC	0
aatcaagactgacaCCTGCAGTTGGAGAAGT	0
CGTGGAGGCCGCCAGCTGCAGGGGCCAGAAG	0
CTGTAAGGCAGACAGCTGCACAGACAGAAAG	0
GAGACAAGAAGAcagctggttgactgttaaa	0
ACTTCTCAAAACCAGCTGCTGAAACGTTCCA	0
tctgtcctgagccacctgtaggtggcagtgt	0
CATCCTGGCCTCCAGCTGCTGAACCAATTGT	0
caccatgttgcccagctggtctcgaactcct	0
GGCAGCATGGCCCAGCTGTTGGAGACAAGCT	0
CTCTGCTGCCCCCACCTGGCACCCAGAAGCA	0
CAGTTAACCTAACACCTGCTGGCTCAAAGCA	0
GAGTGATGGAGCCACCTGCTGCCCTCTACTT	0
GTGTGCTGACCCCATCTGCAGATCTAAGAAA	0
CCCTTGCAGCGCCACCTGGTGGCCTTAGTTA	0
CTTGACTTTCcacagctgctgagcacacagg	0
CCATGTATGGGGCACCTGCACTGCTAGGCAC	0
CTGGCTAGATCCCAGCTGCAAAGCAGAAAAG	0
GTGTTGTGCAAACAGCTGCCCAGCCGGAAAT	0
TTGGTGGCTGGACAGCTGGCTGGCTGTGACG	0
GCTGCCTAGTGACACCTGGTGGATTTCATTG	0
CTGCCGTGCTCTCACCTGCAGCTGAGGGACA	0
GGGGAGGGAGGCCAGCTGCAGGCTGTGCTTG	0
GGATCATAGGGACAGCTGCAAGTCAGGTGCT	0
GAAGCCAGCCACCAGCTGCCCTCATGCCCAG	0
CTCCCGTGTCCCCAGCTGCCAGAGGGAAGCT	0
cccgggtgttcacacctggccgggctttgct	0
GGGTTCAGGACACAGCTGCTCCCTGCCCCAG	0
CATGACATCACACACCTGCTGACGGGACATC	0
ACCACTTCCTGCCAGCTGGTTCGTTACCGCA	0
tctgccacatcccagctgctggatctgcaac	0
CCACCCCATCCCCACCTGCAACAGAGCACTG	0
CCACACAACAGCCACCTGCTGGTCAAGTCGG	0
gaggtacagaaacagctggattggttacagc	0
GCCGTGGAAAACCACCTGGAGCAGCGTCTGC	0
GTACAGTACAGCCAGCTGCCCTGAAAGACCT	0
AAGATTGCTGCCCAGCTGCACAGCTTGAGTG	0
GTCAGAAATACTCAGCTGCCCCCAAATTATG	0
tgtgtgccagcacacctggctaattttttgt	0
aatcttgacccccacctggtgcagagctgcc	0
CTTCCTCTGACACAGCTGCCTACCCAGCAGG	0
tttctttcatcacagctgcttcccaggGTTA	0
GCATCCCACCCACACCTGCCCCATCACAGCT	0
CCCCTGAAGACACAGCTGGATCACGAACTGG	0
ctcagggtcacacagctggtgaaccgcgatt	0
cctgagatcacacagctgtcaactggcacag	0
GGTACTGGGGGCCAGCTGGAGTGCTGTGCCG	0
CAGGAGACAGGCCATCTGCAGCTGGCCCTGA	0
TGGCACCAGACACACCTGCTTTCACCTCCTT	0
TAGAAAGACAGACAGCTGGATCTGGAAATGG	0
cctggcaagttccagctgcttccacttccct	0
CTGTCCCATCTCCACCTGCACGTTTTAAGAT	0
AATGAGTGAGCACAGCTGGAGCAGATGCATC	0
ACATCAGAATCACAGCTGCCTCCTGTCCTCT	0
GGAATGTCCTCACAGCTGCACACCTGCACCG	0
GGAATGTCCTCACAGCTGCACACCTGCACCG	0
GGAATGTCCTCACAGCTGCACACCTGCACCG	0
GGAATGTCCTCACAGCTGCACACCTGCACCG	0
GGAATGTCCTCACAGCTGCACACCTGCACCG	0
GGAATGTCCTCACAGCTGCACACCTGCACCG	0
GGAATGTCCTCACAGCTGCACACCTGCACCG	0
GGAATGTCCTCACAGCTGCACACCTGCACCG	0
CTCACAGCTGCACACCTGCACCGCTCACAAA	0
CTCACAGCTGCACACCTGCACCGCTCACAAA	0
CTCACAGCTGCACACCTGCACCGCTCACAAA	0
CTCACAGCTGCACACCTGCACCGCTCACAAA	0
CTCACAGCTGCACACCTGCACCGCTCACAAA	0
CTCACAGCTGCACACCTGCACCGCTCACAAA	0
CTCACAGCTGCACACCTGCACCGCTCACAAA	0
CTCACAGCTGCACACCTGCACCGCTCACAAA	0
gcctgtgggagacagctggCCCCAACCCCTC	0
GATACTCGGCCTCAGCTGCTGCCCAGGGGCT	0
GGCCAGCTTCTCCAGCTGCTTCGCCGTGAAC	0
CTCAGAGAGAGGCAGCTGCCTGGAACTGGGC	0
CTGATGCAGGCCCAGCTGGAGGACGAGCAGG	0
ACACAAAGCAGCCACCTGGTCTGAGGAGGGC	0
ccctgGTCTACACACCTGGTTATCTTGGACC	0
CTGCCTCTCATACAGCTGCTGTAGTCTCAAT	0
GCAGGCCCCACACAGCTGCACTGAGTGGGAA	0
TGAGTTATTCTCCACCTGCCTCCCTCTGTTC	0
CCACAGATCACGCACCTGCTGTGTGCACAGC	0
CTGCAGCAAGCACAGCTGCCCAAGGCCTCCG	0
CAGAGCAGCGCTCACCTGCCTCTGGTTACTG	0
CCTCTGGTTGCACAGCTGTTCCTTGCGTCTG	0
cacctgtaatcccagctgctccgaggctgag	0
GCACAGATGGACCAGCTGCTGCCAAAATGCC	0
TCACAGTCAACACAGCTGCACAGTCCTGTGT	0
AAACCTTCACCCCATCTGCTCTATTCCCTGA	0
GCCCTGACTCATCAGCTGCTGGATCTGCATT	0
acacagTGCAGGCAGCTGCAGTCTGCCTCCT	0
GGCTCTGGCTGCCACCTGCTTCCTCTCAGGA	0
acactcgactgccatctgcaggaacactgta	0
atgatgcaggtccagctgctggcttgctggt	0
tctgaggtggaccagctgcagtttttgcccg	0
CGGCGGCTGGCCCAGCTGTACGCTACGATCG	0
CCATGCATCTCACAGCTGCTTCCTCCTTGTC	0
atgtgtcaaacacagctgctgagtcaggcag	0
accatggaggcccatctgctttgctcagagt	0
tcatccaaaaaacacctgcacagcaacatcc	0
GAACACATGACCCAGCTGGTCCCTGGAGAAG	0
gactacatttcccagctgcctttgcaactgg	0
AGAGAGTCATGACACCTGCTTTGCTTCTAAA	0
CCTGTGCCTGCCCAGCTGCTGGTGGAATCAT	0
CTCCACCACCAACAGCTGCTCATACACTTCC	0
CGCTGGGCGGGACACCTGCAGGCGCTGCACA	0
tgaaaggacacccagctggtgtccactgctt	0
CACACCAGCCCCCAGCTGGCTTTCTTTTCCA	0
CTGGGCTGCAGCCACCTGGACTCCCATGATG	0
GCATTCAGGTCTCAGCTGCAGAAGGGCAGGA	0
cttTTGGAAGTCCACCTGCTCTCACAGCCAG	0
AGGAACCACAGACAGCTGCAAGACCTGAGTG	0
gcccatggctagcagctgctgttacccctgc	0
AATGCAGATCCCCACCTGGAACTGTATGTCT	0
cacctgaatcaacagctgccaggaaatccca	0
CGCCCCCTCTCGCAGCTGCAGCCCCACCTGC	0
CAGCTGCAGCCCCACCTGCCAGCGCGTGCCA	0
AAACAAAGCCCCCAGCTGTCAGCAGAGGAAG	0
TCCTCCTTATCGCAGCTGCAGGCAGCCTGAG	0
AGGCATGCTAAACAGCTGCTTGGAGGTGGAA	0
CCAAAGGCTACACACCTGCTTGTCTGACAAG	0
CAGGCAAACCCCCACCTGGCAGGCAGCCCTG	0
GGCCCAAGGCCACAGCTGGTCTGGCCCAGCT	0
CTCAGAGGAAAACAGCTGGTGGCAGGCTTGT	0
CTGCTAGTACTCCAGCTGCTGTGGGGTATCC	0
ACATCTTTGTCACACCTGCTACGGTTAATGA	0
tctttctttccccagctgtatgaaacctggc	0
ACTGAGCCTCCGCAGCTGTAGTTACAAGAGA	0
ACCCAGCTGTTACAGCTGCTGTGACACTGTT	0
ATATTTTCAAAGCAGCTGCTTATGTGATATG	0
GTTGACAAAGGACAGCTGCTAATATTTTGAT	0
TCTCCTGACACACAGCTGTCTCCACTGGGGC	0
GATGAGTTTACACACCTGTACACACTGATTG	0
ttcccttttccccagctgctgtctcaatgta	0
TTCCCCAAACAACAGCTGTTGCCTTTGCAAG	0
TGATTTTGTAGCCACCTGGCTTCCGGTCTAC	0
CAATCAGGCAGGCAGCTGGAGCAAAGAGGAC	0
AACTGGCAACACCAGCTGCTTCCGGGAAGGG	0
agtgacaaaaggcagctgcctccccagtcag	0
AAACCAAACCAACAGCTGCAAAGATGCAAAG	0
ACATCCCTGCCCCACCTGCCCCTGCCTGGCA	0
cgacgcccctgacacctgcctaccagatggt	0
tagggacaaggacagctgccaggttagcaaa	0
GATTTTTTGCGCCACCTGCTGGTGGCGGAGT	0
GTGGCTCTCTGGCACCTGCCTGCAGCATCCA	0
GTCCTCCCCACCCAGGTGCTGCACTCTCAAC	0
AATCCCAGAGGCCAGCTGGATTTGGGAGACC	0
TGTTAGTGCGGACAGCTGCCAGCTGGACACC	0
TGTTAGTGCGGACAGCTGCCAGCTGGACACC	0
TGTTAGTGCGGACAGCTGCCAGCTGGACACC	0
TGTTAGTGCGGACAGCTGCCAGCTGGACACC	0
TGTTAGTGCGGACAGCTGCCAGCTGGACACC	0
TGTTAGTGCGGACAGCTGCCAGCTGGACACC	0
TGTTAGTGCGGACAGCTGCCAGCTGGACACC	0
TGTTAGTGCGGACAGCTGCCAGCTGGACACC	0
GCGGACAGCTGCCAGCTGGACACCTTCTGTG	0
GCGGACAGCTGCCAGCTGGACACCTTCTGTG	0
GCGGACAGCTGCCAGCTGGACACCTTCTGTG	0
GCGGACAGCTGCCAGCTGGACACCTTCTGTG	0
GCGGACAGCTGCCAGCTGGACACCTTCTGTG	0
GCGGACAGCTGCCAGCTGGACACCTTCTGTG	0
GCGGACAGCTGCCAGCTGGACACCTTCTGTG	0
GCGGACAGCTGCCAGCTGGACACCTTCTGTG	0
GCCCAGGAGACCCAGCTGTCTCCttcctgcc	0
GTGCCACAGTGCCACCTGCCTGACACGGCCA	0
cacctgtgtccccacctgcacccagcaacga	0
gggtttgaatcccagctgtcccacCCCTGGT	0
tcccatctgtgacagctgctctgtcttttct	0
TCCACGTAGACGCAGCTGTAGTTGGCGGAGT	0
CAGGATCCCAGACAGCTGTTGGACTACCCCG	0
TGGAACAGGACCCAGCTGCTGAGATCCTGAA	0
GAGCGGCCAGAACAGCTGCTCTCGAGTTCAC	0
ACCCCGCCACCACACCTggcccaccttggcc	0
TCTGACCTAACACACCTGGCTCCCTGTACCC	0
GTCATGCATACCCAGCTGTCAGCGTGCGGCC	0
GCAGGAGGTGAGCAGCTGCAGAGAGGCTCAG	0
cgtggtcacactcagctgcacaggaccctgg	0
TTCCCTTCAGCACAGCTGCCTATCTGAGAAG	0
GGGTATGGCTCACACCTGCTGGGCTGGAGGC	0
GGCAGGTACCCACAGCTGCCTTGGGAATAGA	0
GCTGATTTCTGACAGCTGCAGGCTTAACATA	0
gtctctgtgggccagctgcagcagtctttgt	0
TGCCAACAAGCACAGCTGCTTGACCAGCCCA	0
tgcctgtaatcccagctgcttgggaggctga	0
tgaactctcagacagctggagtgcccagaat	0
TGAACCTGCACACAGCTGCCGTATGAGGTTT	0
aggcatctgtaccagctgctttcttttggaa	0
cttaagatcaaacagctggctggcactaagc	0
TTTTAACCCCACCAGCTGCCCCGCCTCCATC	0
cctccgtgGCCCCAGCTGGCCCACCCTCCAG	0
TAGACTGCAAAACACCTGCCTATACTCAAGA	0
agctgggtggctcagctggtggagtgataca	0
cttcatagaccacagctggctaggagctacc	0
TCTCCTGCCTGCCACCTGCCAGCCAAGCTCT	0
TCTTCCACAAGTCAGCTGCCCTCAGCCAAAT	0
GCAGTTGTTCAACAGCTGCTGTGCCACTCAA	0
CATGACAGGTGGCAGCTGCTTTCCATCCCCA	0
GACCTGTCATCCCAGCTGGTGGGGAGAAAAC	0
AGAGGTAGAGCCCACCTGCAGGACTGTGCTG	0
TGTGCAGCCACACAGCTGTCGCCCAGAACCG	0
CAAGGTTTTGCCCAGCTGCTGCTGCGTAGCT	0
TGGCCTGTGCCACAGCTGCTCCAGTAGCTGT	0
[truncated: 8,191 more rows]
