# Supplementary material for: Relationship between histone modifications and transcription factor binding is protein family specific
Source: Genome Res. 2018 Mar;28(3):321–33. doi: 10.1101/gr.220079.116 (PMC5848611; doi:10.1101/gr.220079.116)
Supplement: Supplemental Material [file supp_gr.220079.116_Supplemental_Material.zip › Supplemental_Material/TCF3/TCF3_pwm.txt]

MEME version 4

ALPHABET= ACGT

strands: + -

Background letter frequencies (from
A 0.25 C 0.25 G 0.25 T 0.25 

MOTIF TCF3
letter-probability matrix: alength= 4 w= 11 nsites= 20
0.157406870980824 0.491802328949655 0.271652859046405 0.0791379410231157
0.469265975320086 0.372689878917792 0.101732228723712 0.0563119170384103
0 1 0 0
1 0 0 0
0 0.237587625282429 0.718556282950003 0.0438560917675685
0 0.976189096807833 0.0238109031921673 0
0 0 0 1
0 0 1 0
0 0.725855975899426 0.1968020392793 0.0773419848212734
0.403047332136029 0.243554834598227 0.00556167081860842 0.347836162447135
0.136203000984879 0.238398702276809 0.383813220555008 0.241585076183303
